# Supplementary material for: Profiles of telomeric repeats in Insecta reveal diverse forms of telomeric motifs in Hymenopterans
Source: Life Sci Alliance. 2022 Apr 1;5(7):e202101163. doi: 10.26508/lsa.202101163 (PMC8977481; doi:10.26508/lsa.202101163)
Supplement: Supplemental Data 1. — The list of TRIP telomeric repeat motif (TRM) calls and data sources for 91 species with known TRM in the literature. [file LSA-2021-01163_Supplemental_Data_1.xlsx]

## Sheet: TableS1
Supplemental Data S1. The list of TRIP telomeric repeat motif (TRM) calls and data sources for 91 species with known TRM in the literature.
Species name	Common name	Species_code	TRIP_call	Literature_TR_status	References	Phylum	Class	Order	Family	Genus	average_read_len	num_reads	num_bases	genome size	avg_genome_cov	data link
Solanum lycopersicum	tomato	SOLLY	TTTAGGG	TTTAGGG	10.1159/000167826	Streptophyta	Magnoliopsida	Solanales	Solanaceae	Solanum	82.48	574689714	47398343802	719179791	65.91	PRJEB6302
Euperipatoides rowelli	velvet worm	EUPRO	TTAGGG	TTAGGG	10.1007/s10577-005-7721-0	Onychophora	Udeonychophora	Euonychophora	Peripatopsidae	Euperipatoides	101	7008213708	707830000000	1745160647	405.6	PRJNA203089
Anolis carolinensis	green anole	ANOCA	TTAGGG	TTAGGG	10.1371/journal.pone.0134985	Chordata	Sarcopterygii	Squamata	Dactyloidae	Anolis	104	538535574	56007699696	1701353770	32.92	PRJNA400787
Mus musculus	mouse	MUSMU	TTAGGG	TTAGGG	10.1073/pnas.86.18.7049	Chordata	Mammalia	Rodentia	Muridae	Mus	89.97	2424172078	218110000000	2243718839	97.21	PRJNA60381
Homo sapiens	human	HOMSA	TTAGGG	TTAGGG	10.1073/pnas.85.18.6622	Chordata	Mammalia	Primates	Hominidae	Homo	101	374324082	37806732282	2948583725	12.822	PRJNA660888
Equus caballus	horse	EQUCA	TTAGGG	TTAGGG	10.1073/pnas.86.18.7049	Chordata	Mammalia	Perissodactyla	Equidae	Equus	90	1006130206	90551718540	2497530671	36.26	PRJNA421018
Monodelphis domestica	opossum	MONDO	TTAGGG	TTAGGG	10.1023/A:1009229806649	Chordata	Mammalia	Didelphimorphia	Didelphidae	Monodelphis	122.55	3803337810	466087000000	3501643220	133.11	PRJNA216983
Sus scrofa	pig	SUSSC	TTAGGG	TTAGGG	10.1111/j.1601-5223.1995.t01-1-00269.x	Chordata	Mammalia	Artiodactyla	Suidae	Sus	151	693665606	104744000000	2472461935	42.36	PRJNA418771
Bos taurus	cattle	BOSTA	TTAGGG	TTAGGG	10.1111/j.1601-5223.1995.t01-1-00269.x	Chordata	Mammalia	Artiodactyla	Bovidae	Bos	100	578820692	57882069200	2715825630	21.31	PRJEB31621
Felis catus	cat	FELCA	TTAGGG	TTAGGG	10.1073/pnas.86.18.7049	Chordata	Mammalia	Carnivora	Felidae	Felis	151	719441470	108636000000	2476453204	43.87	PRJNA16726
Canis lupus familiaris	dog	CANLU	TTAGGG	TTAGGG	10.1073/pnas.86.18.7049	Chordata	Mammalia	Carnivora	Canidae	Canis	139.61	645017587	90051770207	2410291233	37.36	PRJNA512874
Xenopus laevis	frog	XENLA	TTAGGG	TTAGGG	10.1073/pnas.86.18.7049	Chordata	Lepidosauria	Anura	Pipidae	Xenopus	123.95	2364805624	293106000000	1977789221	148.2	PRJNA243398
Gallus gallus	chicken	GALGA	TTAGGG	TTAGGG	10.1073/pnas.86.18.7049	Chordata	Aves	Galliformes	Phasianidae	Gallus	125	414921688	51865211000	1055580974	49.13	PRJNA13342
Danio rerio	zebrafish	DANRE	TTAGGG	TTAGGG	10.1139/g97-098	Chordata	Actinopteri	Cypriniformes	Cyprinidae	Danio	123.01	527117190	64839702813	1157996579	55.99	PRJNA292113
Frankliniella occidentalis	western flower thrips	FRAOC	TTAGG	TTAGG	10.1139/g03-100	Arthropoda	Insecta	Thysanoptera	Thripidae	Frankliniella	101	225309136	22756222736	263737329	86.28	PRJNA203209
Machilis hrabei	jumping bristletails	MACHR	TTAGG	TTAGG	10.1139/g03-100	Arthropoda	Insecta	Archaeognatha	Machilidae	Machilis	101	530040666	53534107266	1322594187	40.48	PRJNA171753
Stenopsyche tienmushanensis	caddisfly	STETI	TTAGG	TTAGG	10.1139/g03-100	Arthropoda	Insecta	Trichoptera	Stenopsychidae	Stenopsyche	150	271194132	40679119800	451494475	90.1	PRJNA436868
Limnephilus lunatus	caddisfly	LIMLU	TTAGG	TTAGG	10.1128/MCB.13.3.142	Arthropoda	Insecta	Trichoptera	Limnephilidae	Limnephilus	101	317297692	32047066892	1310510128	24.45	PRJNA203303
Lepisma saccharina	silverfish	LEPSA	TTAGG	TTAGG	10.1139/g03-100	Arthropoda	Insecta	Zygentoma	Lepismatidae	Lepisma	103.33	1342080459	138682000000	5905580032	23.48	generated in this research
Amphinemura sulcicollis	stoneflies	AMPSU	TTAGG	TTAGG*	10.1139/g03-100	Arthropoda	Insecta	Plecoptera	Nemouridae	Amphinemura	151	41566378	6276523078	271924966	23.08	PRJNA315680
pediculus humanus	human louse	PEDHU	TTAGG	TTAGG	10.1073/pnas.1003379107	Arthropoda	Insecta	Phthiraptera	Pediculidae	Pediculus	100	315083348	31508334800	108367462	290.75	PRJNA349478
Cryptotermes secundus	powderpost termite	CRYSE	TTAGG	TTAGG*	10.1139/g03-100	Arthropoda	Insecta	Isoptera	Kalotermitidae	Cryptotermes	150	236358296	35453744400	998064252	35.52	PRJNA381866
Zootermopsis nevadensis	eusocial termite	ZOONE	TTAGG	TTAGG	10.1128/MCB.13.3.142	Arthropoda	Insecta	Isoptera	Termopsidae	Zootermopsis	100	219108840	21910884000	464273917	47.19	PRJNA203242
Blattella asahinai	Asian cockroach	BLAAS	TTAGG	TTAGG	10.1046/j.1432-1033.2000.01323.x	Arthropoda	Insecta	Blattodea	Ectobiidae	Blattella	99.41	387395132	38512415948	1763370666	21.84	PRJNA545466
Labritermes buttelreepeni	Labritermes	LABBU	TTAGG	TTAGG*	10.1046/j.1432-1033.2000.01323.x	Arthropoda	Insecta	Blattodea	Termitidae	Labritermes	149.09	93081770	13878018026	5237693	2649.64	PRJNA560101
Timema cristinae	walking stick	TIMCR	TTAGG	TTAGG*	10.1002/mmnd.201300001	Arthropoda	Insecta	Phasmatodea	Timematidae	Timema	100	222842796	22284279600	1100654316	20.25	PRJNA357256
Eyprepocnemis plorans	grasshopper	EYPPL	TTAGG	TTAGG	10.1159/000341571	Arthropoda	Insecta	Orthoptera	Acrididae	Eyprepocnemis	101	149450770	15094527770	41642132	362.48	PRJNA304726
Libellula angelina	bekko tombo	LIBAN	absent	– (TTAGG)	10.1159/000486088	Arthropoda	Insecta	Odonata	Libellulidae	Libellula	151	160044678	24166746378	1072799907	22.53	PRJNA514415
Ladona fulva	Scarce chaser dragonfly	LADFU	absent	– (TTAGG)	10.1159/000486088	Arthropoda	Insecta	Odonata	Libellulidae	Ladona	101	1860314582	187892000000	1072799907	175.14	PRJNA194433
Coenagrion scitulum	dainty damselfly	COESC	absent	– (TTAGG)	10.1139/g03-100	Arthropoda	Insecta	Odonata	Coenagrionidae	Coenagrion	101	690494388	69739933188	1323368550	52.7	PRJNA514415
Bombyx mori	silk moth	BOMMO	TTAGG	TTAGG	10.1128/MCB.13.3.142	Arthropoda	Insecta	Lepidoptera	Bombycidae	Bombyx	250	892405126	223101000000	431723578	516.77	PRJEB22206
Chrysoperla carnea	Green lacewings	CHRCA	absent	– (TTAGG)	10.1023/A:1020175912128	Arthropoda	Insecta	Neuroptera	Chrysopidae	Chrysoperla	151	679906080	102665818080	767746728	133.724	PRJNA588406
Tenodera sinensis	Mantids	TENSI	TTAGG	TTAGG	10.1139/g03-100	Arthropoda	Insecta	Mantodea	Mantidae	Tenodera	150	1091366148	163704922200	1763370666	92.8364	PRJNA564646
Rhodnius robustus	assassin bug	RHORO	TTAGG	TTAGG	10.3897/CompCytogen.v10i3.9960	Arthropoda	Insecta	Hemiptera	Reduviidae	Rhodnius	100.22	685578126	68707867490	564634549	121.69	PRJNA429761
Rhodnius prolixus	assassin bug	RHOPR	TTAGG	TTAGG	10.3897/CompCytogen.v10i3.9960	Arthropoda	Insecta	Hemiptera	Reduviidae	Rhodnius	100.4	354520732	35592690432	564634549	63.04	PRJNA429761
Rhodnius pictipes	assassin bug	RHOPI	TTAGG	TTAGG	10.3897/CompCytogen.v10i3.9960	Arthropoda	Insecta	Hemiptera	Reduviidae	Rhodnius	100.5	621830134	62493928467	564634549	110.68	PRJNA429761
Stiretrus anchorago	Stink bugs	STIAN	absent	– (TTAGG)	10.3897/CompCytogen.v5i4.2307	Arthropoda	Insecta	Hemiptera	Pentatomidae	Stiretrus	150.47	375581051	56514209502	866304666	65.24	PRJNA345234
Euschistus heros	Stink bugs	EUSHE	absent	– (TTAGG)	10.3897/CompCytogen.v5i4.2307	Arthropoda	Insecta	Hemiptera	Pentatomidae	Euschistus	125	382885444	47860680500	1325158962	36.12	PRJNA489772
Nesidiocoris tenuis	Plant bugs	NESTE	absent	– (TTAGG)	10.3897/CompCytogen.v5i4.2307	Arthropoda	Insecta	Hemiptera	Miridae	Nesidiocoris	119.41	988511868	118034000000	332776242	354.69	PRJEB35378
Chrysis ignita	Cuckoo wasps	CHRIG	absent	– (TTAGG,TTAGGG)	10.1007/s00114-017-1507-z	Arthropoda	Insecta	Hymenoptera	Chrysididae	Chrysis	151	50490546	7624072446	139902298	54.4957	PRJNA607895
Vespa velutina	yellow-legged hornet	VESVE	absent	– (TTAGG,TTAGGG)	10.1007/s00114-017-1507-z	Arthropoda	Insecta	Hymenoptera	Vespidae	Vespa	151	1574842816	237801000000	200605717	1185.42	PRJEB22206
Polistes perplexus	European paper wasp	POLPE	absent	– (TTAGG,TTAGGG)	10.1007/s00114-017-1507-z	Arthropoda	Insecta	Hymenoptera	Vespidae	Polistes	150	446322648	66948397200	204516353	327.35	PRJNA482994
Polistes metricus	European paper wasp	POLME	absent	– (TTAGG,TTAGGG)	10.1007/s00114-017-1507-z	Arthropoda	Insecta	Hymenoptera	Vespidae	Polistes	150	250273915	37541087250	218756368	171.61	PRJNA482994
Polistes gallicus	European paper wasp	POLGA	absent	– (TTAGG,TTAGGG)	10.1007/s00114-017-1507-z	Arthropoda	Insecta	Hymenoptera	Vespidae	Polistes	126	88500004	11151000504	200605717	55.59	PRJNA477544
Polistes fuscatus	European paper wasp	POLFU	absent	– (TTAGG,TTAGGG)	10.1007/s00114-017-1507-z	Arthropoda	Insecta	Hymenoptera	Vespidae	Polistes	150.56	610587244	91932068625	214680644	428.23	PRJNA482994
Polistes dorsalis	European paper wasp	POLDO	absent	– (TTAGG,TTAGGG)	10.1007/s00114-017-1507-z	Arthropoda	Insecta	Hymenoptera	Vespidae	Polistes	150.09	332314174	49876513795	204516353	243.88	PRJNA482994
Polistes carolina	European paper wasp	POLCA	absent	– (TTAGG,TTAGGG)	10.1007/s00114-017-1507-z	Arthropoda	Insecta	Hymenoptera	Vespidae	Polistes	150	362535407	54380311050	197095956	275.91	PRJNA482994
Athalia rosae rosae	Turnip sawfly	ATHRO	TTAGG	TTAGG	10.1007/s10709-018-0019-x	Arthropoda	Insecta	Hymenoptera	Tenthredinidae	Athalia rosae	101	884678140	89352492140	155765535	573.63	PRJNA167403
Ammophila sabulosa	sapygid wasp	AMMSA	absent	– (TTAGG,TTAGGG)	10.1007/s00114-017-1507-z	Arthropoda	Insecta	Hymenoptera	Sphecidae	Ammophila	151	51519028	7779373228	211195745	36.83	PRJNA607895
Sapyga quinquepunctata	sapygid wasp	SAPQU	absent	– (TTAGG,TTAGGG)*	10.1007/s00114-017-1507-z	Arthropoda	Insecta	Hymenoptera	Sapygidae	Sapyga	151	195278380	29487035380	211195745	139.62	PRJNA607895
Anoplius infuscatus	Spider wasps	ANOIN	absent	– (TTAGG,TTAGGG)	10.1007/s00114-017-1507-z	Arthropoda	Insecta	Hymenoptera	Pompilidae	Anoplius	151	9580278	1446621920	211195745	6.85	PRJNA607895
Diadromus collaris	Ichneumon wasps	DIACO	absent	– (TTAGG)	10.1007/s10709-014-9776-3	Arthropoda	Insecta	Hymenoptera	Ichneumonidae	Diadromus	65.34	924186859	60383159677	188922525	319.62	PRJNA307299
Diadegma semiclausum	Ichneumon wasps	DIASE	absent	– (TTAGG)	10.1007/s10709-014-9776-3	Arthropoda	Insecta	Hymenoptera	Ichneumonidae	Diadromus	73.51	939798687	69081651870	168496476	409.99	PRJNA307298
Hyposoter didymator	Ichneumon wasps	HYPDI	absent	– (TTAGG)	10.1007/s10709-014-9776-3	Arthropoda	Insecta	Hymenoptera	Ichneumonidae	Hyposoter	109.37	225329095	24643300100	168496476	146.25	PRJNA589497
Solenopsis invicta	fire ant	SOLIN	TTAGG	TTAGG	10.1073/pnas.1009690108	Arthropoda	Insecta	Hymenoptera	Formicidae	Solenopsis	150	679689768	101953000000	409691510	248.85	PRJNA396161
Solenopsis geminata	fire ant	SOLGE	TTAGG	TTAGG	10.1093/jhered/93.4.282	Arthropoda	Insecta	Hymenoptera	Formicidae	Solenopsis	150	50282482	7542372300	409691510	18.41	PRJNA396161
Cataglyphis niger	desert ant	CATNI	TTAGG	TTAGG	10.3897/CompCytogen.v12i1.217	Arthropoda	Insecta	Hymenoptera	Formicidae	Cataglyphis	125	811378302	101422000000	295928905	342.73	PRJNA494690
Synergus umbraculus	gall wasp	SYNUM	absent	– (TTAGG)	10.1007/s10709-014-9776-3	Arthropoda	Insecta	Hymenoptera	Cynipidae	Synergus	150	344235777	51635366550	235159360	219.58	PRJEB20883
Synergus japonicus	gall wasp	SYNJA	absent	– (TTAGG)	10.1007/s10709-014-9776-3	Arthropoda	Insecta	Hymenoptera	Cynipidae	Synergus	150	122603886	18390582900	225894424	81.41	PRJEB13424
Pseudoneuroterus saliens	gall wasp	PSESA	absent	– (TTAGG)	10.1007/s10709-014-9776-3	Arthropoda	Insecta	Hymenoptera	Cynipidae	Pseudoneuroterus	150	508715308	76307296200	1811304538	42.13	PRJEB20883
Neuroterus quercusbaccarum	gall wasp	NEUQU	absent	– (TTAGG)	10.1007/s10709-014-9776-3	Arthropoda	Insecta	Hymenoptera	Cynipidae	Neuroterus	150	354247582	53137137300	2283939580	23.27	PRJEB20883
Diplolepis spinosa	gall wasp	DIPSP	absent	– (TTAGG)	10.1007/s10709-014-9776-3	Arthropoda	Insecta	Hymenoptera	Cynipidae	Diplolepis	89.85	225557702	20267371938	225894424	89.72	PRJEB13424
Callirhytis sp. RG_2019_326	gall wasp	CALRG	absent	– (TTAGG)	10.1007/s10709-014-9776-3	Arthropoda	Insecta	Hymenoptera	Cynipidae	Callirhytis	150	168763236	25314485400	1116274994	22.68	PRJNA562060
Andricus quercuslanigera	gall wasp	ANDQU	absent	– (TTAGG)	10.1007/s10709-014-9776-3	Arthropoda	Insecta	Hymenoptera	Cynipidae	Andricus	150	178849748	26827462200	1335835538	20.08	PRJNA549678
Andricus inflator	gall wasp	ANDIN	absent	– (TTAGG)	10.1007/s10709-014-9776-3	Arthropoda	Insecta	Hymenoptera	Cynipidae	Andricus	150	416142770	62421415500	1651881132	37.79	PRJEB20883
Andricus grossulariae	gall wasp	ANDGR	absent	– (TTAGG)	10.1007/s10709-014-9776-3	Arthropoda	Insecta	Hymenoptera	Cynipidae	Andricus	150.71	1200579774	180935000000	1412432003	128.1	PRJNA521608
Andricus curvator	gall wasp	ANDCU	absent	– (TTAGG)	10.1007/s10709-014-9776-3	Arthropoda	Insecta	Hymenoptera	Cynipidae	Andricus	150	383193178	57478976700	1496550106	38.41	PRJEB20883
Nasonia vitripennis	jewel wasp	NASVI	TTATTGGG	TTATTGGG	10.1126/sciadv.aaz9808	Arthropoda	Insecta	Hymenoptera	Pteromalidae	Nasonia	138	911503368	125787000000	295129023	426.21	generated in this research
Philanthus triangulum	Crabronidae wasp	PHITR	absent	– (TTAGG,TTAGGG)	10.1007/s00114-017-1507-z	Arthropoda	Insecta	Hymenoptera	Crabronidae	Philanthus	151	50070510	7560647010	211195745	35.8	PRJNA607895
Mellinus arvensis	Crabronidae wasp	MELAR	absent	– (TTAGG,TTAGGG)	10.1007/s00114-017-1507-z	Arthropoda	Insecta	Hymenoptera	Crabronidae	Mellinus	151	27434948	4142677148	211195745	19.62	PRJNA607895
Apis cerana japonica	honey bee	APICE	TTAGG	TTAGG	10.1101/gr.5085606	Arthropoda	Insecta	Hymenoptera	Apidae	Apis	100	613060940	61306094000	211195745	290.28	PRJDB5799
Cloeon dipterum	mayfly	CLODI	absent	– (TTAGG)	doi.org/10.1139/g03-100	Arthropoda	Insecta	Ephemeroptera	Baetidae	Cloeon	251	641006702	160893000000	174117300	924.05	PRJEB34721
Trichosia splendens	dark-winged fungus gnats	TRISP	absent	TSRT	10.1007/s00412-010-0282-9	Arthropoda	Insecta	Diptera	Sciaridae	Trichosia	149.2	137324104	20488076260	195226834	104.94	PRJNA369264
Phytosciara flavipes	dark-winged fungus gnats	PHYFL	absent	TSRT	10.1007/s10577-012-9287-y	Arthropoda	Insecta	Diptera	Sciaridae	Phytosciara	150.24	143191039	21513647248	195226834	110.2	PRJNA369255
Drosophila melanogaster	fruit fly	DROME	absent	TSRT	10.1007/s004120000094	Arthropoda	Insecta	Diptera	Drosophilidae	Drosophila	104.61	584806575	61179424125	144121962	424.5	PRJNA606147
Anopheles gambiae	mosquito	ANOGA	absent	LCTTR	10.1128/MCB.17.9.5176	Arthropoda	Insecta	Diptera	Culicidae	Anopheles	76.47	223183056	17066648938	252454096	67.6	PRJNA171933
Anopheles coluzzii	mosquito	ANOCO	absent	LCTTR	10.1046/j.1365-2583.1998.71054.x	Arthropoda	Insecta	Diptera	Culicidae	Anopheles	125.23	593580683	74331787925	209529067	354.76	PRJNA295940
Aedes albopictus	mosquito	AEDAL	absent	LCTTR	10.1046/j.1365-2583.2001.00245.x	Arthropoda	Insecta	Diptera	Culicidae	Aedes	116.8	458379966	53538759804	1776217663	30.14	PRJNA275735
Polypedilum vanderplanki	lake flies	POLVA	absent	LCTTR	10.1046/j.1365-2583.2000.00193.x	Arthropoda	Insecta	Diptera	Chironomidae	Polypedilum	101	318187316	32136918916	150778722	213.14	PRJDB1558
Polypedilum nubifer	lake flies	POLNU	absent	LCTTR	10.1111/imb.12087	Arthropoda	Insecta	Diptera	Chironomidae	Polypedilum	101	34676218	3502298018	150778722	23.23	PRJDB2914
Chironomus riparius	lake flies	CHIRI	absent	LCTTR	10.1023/A:1014257808705	Arthropoda	Insecta	Diptera	Chironomidae	Chironomus	111.56	736553828	82172661292	150778722	544.99	PRJEB15223
Proctacanthus coquilletti	assassin fly,	PROCO	absent	– (TTAGG)	10.1128/MCB.13.3.142	Arthropoda	Insecta	Diptera	Asilidae	Proctacanthus	246.38	404554012	99672741094	208901127	477.13	PRJNA343047
Dasypogon diadema	assassin fly,	DASDI	absent	– (TTAGG)	10.1128/MCB.13.3.142	Arthropoda	Insecta	Diptera	Asilidae	Dasypogon	150	176257355	26438603250	504049904	52.45	PRJNA361480
Phylacinus fisheri	Darkling beetle	PHYFI	TCAGG	TCAGG	10.1007/s00412-011-0317-x	Arthropoda	Insecta	Coleoptera	Tenebrionidae	Phylacinus	151	68549334	10350949434	641579612	16.13	PRJNA443422
Popillia japonica	scarab beetles	POPJA	absent	– (TTAGG)	10.1111/jzs.12332	Arthropoda	Insecta	Coleoptera	Scarabaeidae	Popillia	149.72	450042427	67382099291	529295032	127.31	PRJNA358717
Oryctes minor	scarab beetles	ORYMI	absent	– (TTAGG)	10.1111/jzs.12332	Arthropoda	Insecta	Coleoptera	Scarabaeidae	Oryctes	63.16	289743048	18300376580	371596880	49.25	PRJEB36751
Onthophagus taurus	scarab beetles	ONTTA	absent	– (TTAGG)	10.1111/jzs.12332	Arthropoda	Insecta	Coleoptera	Scarabaeidae	Onthophagus	101	231340428	23365383228	261534774	89.34	PRJNA167478
Marronus borbonicus	scarab beetles	MARBO	absent	– (TTAGG)	10.1111/jzs.12332	Arthropoda	Insecta	Coleoptera	Scarabaeidae	Marronus	149.5	714550532	106824000000	378031493	282.58	PRJEB34604
Chrysina resplendens	scarab beetles	CHRRE	absent	– (TTAGG)	10.1111/jzs.12332	Arthropoda	Insecta	Coleoptera	Scarabaeidae	Chrysina	148.35	224517647	33306189845	611353466	54.48	PRJNA341359
Harmonia axyridis	ladybugs	HARAX	TTAGG	TTAGG	10.3897/CompCytogen.v9i3.5263	Arthropoda	Insecta	Coleoptera	Coccinellidae	Harmonia	106	107132070	11355999420	412982755	27.5	PRJDB6162
Folsomia candida	springtails	FOLCA	TTAGG	TTAGG	10.1007/s10577-005-7721-0	Arthropoda	Collembola	Entomobryomorpha	Isotomidae	Folsomia	99	350106930	34660586070	1032153266	33.58	PRJNA299291
*: literature reported TR motifs are from another family in the same superfamily
TSRT: Telomere specific retrotransposons
LCTTR: Long complex terminal tandem repeats
