# Supplementary material for: Profiles of telomeric repeats in Insecta reveal diverse forms of telomeric motifs in Hymenopterans
Source: Life Sci Alliance. 2022 Apr 1;5(7):e202101163. doi: 10.26508/lsa.202101163 (PMC8977481; doi:10.26508/lsa.202101163)
Supplement: Supplemental Data 2. — Tandem repeat statistics and TRIP TRM calls for 41 species with simple tandem type TRM. [file LSA-2021-01163_Supplemental_Data_2.zip]

Archive with 42 entries (41 files):
- DataS2/
- DataS2/AMPSU_output.csv.1.filtered.xlsx
- DataS2/ANOCA_output.csv.1.filtered.xlsx
- DataS2/APICE_output.csv.1.filtered.xlsx
- DataS2/ATHRO_output.csv.1.filtered.xlsx
- DataS2/BLAAS_output.csv.1.filtered.xlsx
- DataS2/BOMMO_output.csv.1.filtered.xlsx
- DataS2/BOSTA_output.csv.1.filtered.xlsx
- DataS2/CANLU_output.csv.1.filtered.xlsx
- DataS2/CATNI_output.csv.1.filtered.xlsx
- DataS2/CRYSE_output.csv.1.filtered.xlsx
- DataS2/DANRE_output.csv.2.filtered.xlsx
- DataS2/EQUCA_output.csv.1.filtered.xlsx
- DataS2/EUPRO_output.csv.24.filtered.xlsx
- DataS2/EYPPL_output.csv.1.filtered.xlsx
- DataS2/FELCA_output.csv.1.filtered.xlsx
- DataS2/FOLCA_output.csv.2.filtered.xlsx
- DataS2/FRAOC_output.csv.3.filtered.xlsx
- DataS2/GALGA_output.csv.2.filtered.xlsx
- DataS2/HARAX_output.csv.1.filtered.xlsx
- DataS2/HOMSA_output.csv.1.filtered.xlsx
- DataS2/LABBU_output.csv.1.filtered.xlsx
- DataS2/LEPSA_output.csv.1.filtered.xlsx
- DataS2/LIMLU_output.csv.3.filtered.xlsx
- DataS2/MACHR_output.csv.1.filtered.xlsx
- DataS2/MONDO_output.csv.2.filtered.xlsx
- DataS2/MUSMU_output.csv.3.filtered.xlsx
- DataS2/NASVI_output.csv.1.filtered.xlsx
- DataS2/PEDHU_output.csv.1.filtered.xlsx
- DataS2/PHYFI_output.csv.1.filtered.xlsx
- DataS2/RHOPI_output.csv.1.filtered.xlsx
- DataS2/RHOPR_output.csv.1.filtered.xlsx
- DataS2/RHORO_output.csv.1.filtered.xlsx
- DataS2/SOLGE_output.csv.1.filtered.xlsx
- DataS2/SOLIN_output.csv.1.filtered.xlsx
- DataS2/SOLLY_output.csv.1.filtered.xlsx
- DataS2/STETI_output.csv.1.filtered.xlsx
- DataS2/SUSSC_output.csv.0.filtered.xlsx
- DataS2/TENSI_output.csv.4.filtered.xlsx
- DataS2/TIMCR_output.csv.1.filtered.xlsx
- DataS2/XENLA_output.csv.1.filtered.xlsx
- DataS2/ZOONE_output.csv.1.filtered.xlsx
