# Supplementary material for: Profiles of telomeric repeats in Insecta reveal diverse forms of telomeric motifs in Hymenopterans
Source: Life Sci Alliance. 2022 Apr 1;5(7):e202101163. doi: 10.26508/lsa.202101163 (PMC8977481; doi:10.26508/lsa.202101163)
Supplement: Supplemental Data 2. — Tandem repeat statistics and TRIP TRM calls for 41 species with simple tandem type TRM. [file LSA-2021-01163_Supplemental_Data_2.zip › DataS2/AMPSU_output.csv.1.filtered.xlsx]

## Sheet: Sheet1
Unnamed: 0	reads	repeats	unit_len	avg_genome_cov	genome_size	eff_read_len	num_reads	repeats_total_len	repeats_per_read	reads_per_genome	repeats_per_genome	repeats_per_million_reads	repeats_len_per_genome	repeats_len_per_million_reads	percent_repeats_len_per_read	percent_repeats_len_per_genome	percent_repeat_unit_in_sequences	avg_genome_cov_filter	repeat_containing_reads_filter	repeats_len_per_million_reads_filter	unit_len_filter	percent_repeats_len_per_read_filter	qualified
AAAAAAACAC	10	40	10	23.0818	271924966	151	41566378	400	4	0.433241	1.73297	0.962316	0.0173297	0.00962316	0.264901	6.37296e-08	6.37296e-08	1	0	0	1	0	0
AAAAAAACTCTCCAGTC	10	43	17	23.0818	271924966	151	41566378	731	4.3	0.433241	1.86294	1.03449	0.0316699	0.0175863	0.484106	1.16466e-07	1.16466e-07	1	0	0	1	0	0
AAAAAAC	27	108	7	23.0818	271924966	151	41566378	756	4	1.16975	4.67901	2.59825	0.0327531	0.0181878	0.18543	1.20449e-07	1.20449e-07	1	0	0	1	0	0
AAAAAACAC	7	35	9	23.0818	271924966	151	41566378	315	5	0.303269	1.51634	0.842027	0.0136471	0.00757824	0.298013	5.0187e-08	5.0187e-08	1	0	0	1	0	0
AAAAAAG	1	6	7	23.0818	271924966	151	41566378	42	6	0.0433241	0.259945	0.144347	0.00181961	0.00101043	0.278146	6.6916e-09	6.6916e-09	1	0	0	1	0	0
AAAAAAGAATTTCTTTCCACC	1	4	21	23.0818	271924966	151	41566378	84	4	0.0433241	0.173297	0.0962316	0.00363923	0.00202086	0.556291	1.33832e-08	1.33832e-08	1	0	0	1	1	0
AAAAAAGGGTCAAGAGAATTAT	1	6	22	23.0818	271924966	151	41566378	132	6	0.0433241	0.259945	0.144347	0.00571879	0.00317564	0.874172	2.10308e-08	2.10308e-08	1	0	0	1	1	0
AAAAAAGGTTG	26	111	11	23.0818	271924966	151	41566378	1221	4.26923	1.12643	4.80898	2.67043	0.0528988	0.0293747	0.311004	1.94534e-07	1.94534e-07	1	0	0	1	0	0
AAAAAAT	10	40	7	23.0818	271924966	151	41566378	280	4	0.433241	1.73297	0.962316	0.0121308	0.00673621	0.18543	4.46107e-08	4.46107e-08	1	0	0	1	0	0
AAAAAATAAGG	1	6	11	23.0818	271924966	151	41566378	66	6	0.0433241	0.259945	0.144347	0.00285939	0.00158782	0.437086	1.05154e-08	1.05154e-08	1	0	0	1	0	0
AAAAAC	111	444	6	23.0818	271924966	151	41566378	2664	4	4.80898	19.2359	10.6817	0.115416	0.0640903	0.15894	4.24439e-07	4.24439e-07	1	0	0	1	0	0
AAAAACAGT	29	140	9	23.0818	271924966	151	41566378	1260	4.82759	1.2564	6.06538	3.36811	0.0545884	0.030313	0.287737	2.00748e-07	2.00748e-07	1	0	0	1	0	0
AAAAACATACAG	22	122	12	23.0818	271924966	151	41566378	1464	5.54545	0.953131	5.28555	2.93506	0.0634265	0.0352208	0.440698	2.3325e-07	2.3325e-07	1	0	0	1	0	0
AAAAACCAAACAC	1	6	13	23.0818	271924966	151	41566378	78	6	0.0433241	0.259945	0.144347	0.00337928	0.00187652	0.516556	1.24273e-08	1.24273e-08	1	0	0	1	1	0
AAAAACT	16	64	7	23.0818	271924966	151	41566378	448	4	0.693186	2.77274	1.53971	0.0194092	0.0107779	0.18543	7.13771e-08	7.13771e-08	1	0	0	1	0	0
AAAAAG	5	36	6	23.0818	271924966	151	41566378	216	7.2	0.216621	1.55967	0.866085	0.00935801	0.00519651	0.286093	3.4414e-08	3.4414e-08	1	0	0	1	0	0
AAAAAGAAG	2	16	9	23.0818	271924966	151	41566378	144	8	0.0866483	0.693186	0.384926	0.00623868	0.00346434	0.476821	2.29426e-08	2.29426e-08	1	0	0	1	0	0
AAAAAGAATAC	22	117	11	23.0818	271924966	151	41566378	1287	5.31818	0.953131	5.06892	2.81477	0.0557582	0.0309625	0.387417	2.0505e-07	2.0505e-07	1	0	0	1	0	0
AAAAAGACGCCTGGC	1	4	15	23.0818	271924966	151	41566378	60	4	0.0433241	0.173297	0.0962316	0.00259945	0.00144347	0.397351	9.55943e-09	9.55943e-09	1	0	0	1	0	0
AAAAAGACTCCTGGC	969	5086	15	23.0818	271924966	151	41566378	76290	5.24871	41.9811	220.347	122.359	3.3052	1.83538	0.521395	1.21548e-05	1.21548e-05	1	0	0	1	1	0
AAAAAGAGAGC	21	103	11	23.0818	271924966	151	41566378	1133	4.90476	0.909807	4.46239	2.47796	0.0490863	0.0272576	0.357301	1.80514e-07	1.80514e-07	1	0	0	1	0	0
AAAAAGCT	20	119	8	23.0818	271924966	151	41566378	952	5.95	0.866483	5.15557	2.86289	0.0412446	0.0229031	0.315232	1.51676e-07	1.51676e-07	1	0	0	1	0	0
AAAAAGG	2	19	7	23.0818	271924966	151	41566378	133	9.5	0.0866483	0.823159	0.4571	0.00576211	0.0031997	0.440397	2.11901e-08	2.11901e-08	1	0	0	1	0	0
AAAAAGGACAATG	11	47	13	23.0818	271924966	151	41566378	611	4.27273	0.476566	2.03623	1.13072	0.026471	0.0146994	0.367851	9.73469e-08	9.73469e-08	1	0	0	1	0	0
AAAAAGGGTAGAGTGCATCAC	45	219	21	23.0818	271924966	151	41566378	4599	4.86667	1.94959	9.48799	5.26868	0.199248	0.110642	0.676821	7.32731e-07	7.32731e-07	1	0	0	1	1	0
AAAAAGT	25	100	7	23.0818	271924966	151	41566378	700	4	1.0831	4.33241	2.40579	0.0303269	0.0168405	0.18543	1.11527e-07	1.11527e-07	1	0	0	1	0	0
AAAAAGTGATAGTTCACCCTG	1	5	21	23.0818	271924966	151	41566378	105	5	0.0433241	0.216621	0.12029	0.00454903	0.00252608	0.695364	1.6729e-08	1.6729e-08	1	0	0	1	1	0
AAAAAT	294	1416	6	23.0818	271924966	151	41566378	8496	4.81633	12.7373	61.347	34.066	0.368082	0.204396	0.191377	1.35362e-06	1.35362e-06	1	0	0	1	0	0
AAAAATAAAACTAG	1	4	14	23.0818	271924966	151	41566378	56	4	0.0433241	0.173297	0.0962316	0.00242615	0.00134724	0.370861	8.92214e-09	8.92214e-09	1	0	0	1	0	0
AAAAATAACAGTAC	45	180	14	23.0818	271924966	151	41566378	2520	4	1.94959	7.79835	4.33042	0.109177	0.0606259	0.370861	4.01496e-07	4.01496e-07	1	0	0	1	0	0
AAAAATAGT	18	82	9	23.0818	271924966	151	41566378	738	4.55556	0.779835	3.55258	1.97275	0.0319732	0.0177547	0.271523	1.17581e-07	1.17581e-07	1	0	0	1	0	0
AAAAATATTTGTCAAGTT	1	5	18	23.0818	271924966	151	41566378	90	5	0.0433241	0.216621	0.12029	0.00389917	0.00216521	0.596026	1.43391e-08	1.43391e-08	1	0	0	1	1	0
AAAAATCACGAAACTACC	62	302	18	23.0818	271924966	151	41566378	5436	4.87097	2.6861	13.0839	7.26549	0.23551	0.130779	0.580645	8.66085e-07	8.66085e-07	1	0	0	1	1	0
AAAAATGGCACCTCT	7	29	15	23.0818	271924966	151	41566378	435	4.14286	0.303269	1.2564	0.697679	0.018846	0.0104652	0.411542	6.93059e-08	6.93059e-08	1	0	0	1	0	0
AAAAATGTCTCAATACTCTGATG	1	4	23	23.0818	271924966	151	41566378	92	4	0.0433241	0.173297	0.0962316	0.00398582	0.00221333	0.609272	1.46578e-08	1.46578e-08	1	0	0	1	1	0
AAAAC	33	167	5	23.0818	271924966	151	41566378	835	5.06061	1.4297	7.23513	4.01767	0.0361757	0.0200884	0.16757	1.33035e-07	1.33035e-07	1	0	0	1	0	0
AAAACAAACAATTAGC	178	1380	16	23.0818	271924966	151	41566378	22080	7.75281	7.7117	59.7873	33.1999	0.956597	0.531199	0.82149	3.51787e-06	3.51787e-06	1	0	0	1	1	0
AAAACAACAGCCAAGACCTGG	18	81	21	23.0818	271924966	151	41566378	1701	4.5	0.779835	3.50926	1.94869	0.0736944	0.0409225	0.625828	2.7101e-07	2.7101e-07	1	0	0	1	1	0
AAAACAAGGGACTTGAGGGG	13	54	20	23.0818	271924966	151	41566378	1080	4.15385	0.563214	2.3395	1.29913	0.0467901	0.0259825	0.550178	1.7207e-07	1.7207e-07	1	0	0	1	1	0
AAAACAC	5	20	7	23.0818	271924966	151	41566378	140	4	0.216621	0.866483	0.481158	0.00606538	0.00336811	0.18543	2.23053e-08	2.23053e-08	1	0	0	1	0	0
AAAACACAGCTC	31	135	12	23.0818	271924966	151	41566378	1620	4.35484	1.34305	5.84876	3.24782	0.0701851	0.0389738	0.34608	2.58105e-07	2.58105e-07	1	0	0	1	0	0
AAAACACATTCT	36	170	12	23.0818	271924966	151	41566378	2040	4.72222	1.55967	7.3651	4.08984	0.0883812	0.0490781	0.375276	3.25021e-07	3.25021e-07	1	0	0	1	0	0
AAAACACC	15	87	8	23.0818	271924966	151	41566378	696	5.8	0.649862	3.7692	2.09304	0.0301536	0.0167443	0.307285	1.10889e-07	1.10889e-07	1	0	0	1	0	0
AAAACACTG	52	297	9	23.0818	271924966	151	41566378	2673	5.71154	2.25286	12.8673	7.1452	0.115805	0.0643068	0.340423	4.25873e-07	4.25873e-07	1	0	0	1	0	0
AAAACACTGCAAC	130	789	13	23.0818	271924966	151	41566378	10257	6.06923	5.63214	34.1827	18.9817	0.444376	0.246762	0.522517	1.63419e-06	1.63419e-06	1	0	0	1	1	0
AAAACAG	25	123	7	23.0818	271924966	151	41566378	861	4.92	1.0831	5.32887	2.95912	0.0373021	0.0207139	0.228079	1.37178e-07	1.37178e-07	1	0	0	1	0	0
AAAACAGAAC	13	71	10	23.0818	271924966	151	41566378	710	5.46154	0.563214	3.07601	1.70811	0.0307601	0.0170811	0.361691	1.1312e-07	1.1312e-07	1	0	0	1	0	0
AAAACAGACGG	23	97	11	23.0818	271924966	151	41566378	1067	4.21739	0.996455	4.20244	2.33362	0.0462269	0.0256698	0.307227	1.69999e-07	1.69999e-07	1	0	0	1	0	0
AAAACAGAG	13	77	9	23.0818	271924966	151	41566378	693	5.92308	0.563214	3.33596	1.85246	0.0300236	0.0166721	0.353031	1.10411e-07	1.10411e-07	1	0	0	1	0	0
AAAACAGCAC	56	255	10	23.0818	271924966	151	41566378	2550	4.55357	2.42615	11.0477	6.13477	0.110477	0.0613477	0.301561	4.06276e-07	4.06276e-07	1	0	0	1	0	0
AAAACAGCTC	19	80	10	23.0818	271924966	151	41566378	800	4.21053	0.823159	3.46593	1.92463	0.0346593	0.0192463	0.278843	1.27459e-07	1.27459e-07	1	0	0	1	0	0
AAAACAGCTT	26	104	10	23.0818	271924966	151	41566378	1040	4	1.12643	4.50571	2.50202	0.0450571	0.0250202	0.264901	1.65697e-07	1.65697e-07	1	0	0	1	0	0
AAAACAGGAC	63	262	10	23.0818	271924966	151	41566378	2620	4.15873	2.72942	11.3509	6.30317	0.113509	0.0630317	0.275413	4.17429e-07	4.17429e-07	1	0	0	1	0	0
AAAACAGTAATTG	45	231	13	23.0818	271924966	151	41566378	3003	5.13333	1.94959	10.0079	5.55738	0.130102	0.0722459	0.441943	4.7845e-07	4.7845e-07	1	0	0	1	0	0
AAAACAGTGATGTCTCTCAGC	69	286	21	23.0818	271924966	151	41566378	6006	4.14493	2.98937	12.3907	6.88056	0.260205	0.144492	0.576447	9.56899e-07	9.56899e-07	1	0	0	1	1	0
AAAACAT	40	172	7	23.0818	271924966	151	41566378	1204	4.3	1.73297	7.45175	4.13796	0.0521623	0.0289657	0.199338	1.91826e-07	1.91826e-07	1	0	0	1	0	0
AAAACATC	22	132	8	23.0818	271924966	151	41566378	1056	6	0.953131	5.71879	3.17564	0.0457503	0.0254051	0.317881	1.68246e-07	1.68246e-07	1	0	0	1	0	0
AAAACATGAT	44	215	10	23.0818	271924966	151	41566378	2150	4.88636	1.90626	9.31469	5.17245	0.0931469	0.0517245	0.3236	3.42546e-07	3.42546e-07	1	0	0	1	0	0
AAAACATTCAGTGC	20	84	14	23.0818	271924966	151	41566378	1176	4.2	0.866483	3.63923	2.02086	0.0509492	0.0282921	0.389404	1.87365e-07	1.87365e-07	1	0	0	1	0	0
AAAACC	118	582	6	23.0818	271924966	151	41566378	3492	4.9322	5.11225	25.2146	14.0017	0.151288	0.0840102	0.195982	5.56359e-07	5.56359e-07	1	0	0	1	0	0
AAAACCACCTC	29	134	11	23.0818	271924966	151	41566378	1474	4.62069	1.2564	5.80543	3.22376	0.0638598	0.0354614	0.336607	2.34843e-07	2.34843e-07	1	0	0	1	0	0
AAAACCAGC	50	271	9	23.0818	271924966	151	41566378	2439	5.42	2.16621	11.7408	6.51969	0.105668	0.0586772	0.323046	3.88591e-07	3.88591e-07	1	0	0	1	0	0
AAAACCAGG	18	85	9	23.0818	271924966	151	41566378	765	4.72222	0.779835	3.68255	2.04492	0.033143	0.0184043	0.281457	1.21883e-07	1.21883e-07	1	0	0	1	0	0
AAAACCC	30	120	7	23.0818	271924966	151	41566378	840	4	1.29972	5.1989	2.88695	0.0363923	0.0202086	0.18543	1.33832e-07	1.33832e-07	1	0	0	1	0	0
AAAACCCAGCCC	20	105	12	23.0818	271924966	151	41566378	1260	5.25	0.866483	4.54903	2.52608	0.0545884	0.030313	0.417219	2.00748e-07	2.00748e-07	1	0	0	1	0	0
AAAACCCTAGC	69	347	11	23.0818	271924966	151	41566378	3817	5.02899	2.98937	15.0335	8.34809	0.165368	0.091829	0.36635	6.08139e-07	6.08139e-07	1	0	0	1	0	0
AAAACCCTTGC	23	96	11	23.0818	271924966	151	41566378	1056	4.17391	0.996455	4.15912	2.30956	0.0457503	0.0254051	0.30406	1.68246e-07	1.68246e-07	1	0	0	1	0	0
AAAACCT	2	8	7	23.0818	271924966	151	41566378	56	4	0.0866483	0.346593	0.192463	0.00242615	0.00134724	0.18543	8.92214e-09	8.92214e-09	1	0	0	1	0	0
AAAACCTAACCTAACCT	1	5	17	23.0818	271924966	151	41566378	85	5	0.0433241	0.216621	0.12029	0.00368255	0.00204492	0.562914	1.35425e-08	1.35425e-08	1	0	0	1	1	0
AAAACCTAGAAACCAGTAACATAC	1	4	24	23.0818	271924966	151	41566378	96	4	0.0433241	0.173297	0.0962316	0.00415912	0.00230956	0.635762	1.52951e-08	1.52951e-08	1	0	0	1	1	0
AAAACG	38	152	6	23.0818	271924966	151	41566378	912	4	1.64632	6.58527	3.6568	0.0395116	0.0219408	0.15894	1.45303e-07	1.45303e-07	1	0	0	1	0	0
AAAACGACAC	8	43	10	23.0818	271924966	151	41566378	430	5.375	0.346593	1.86294	1.03449	0.0186294	0.0103449	0.35596	6.85093e-08	6.85093e-08	1	0	0	1	0	0
AAAACGAGAT	1	4	10	23.0818	271924966	151	41566378	40	4	0.0433241	0.173297	0.0962316	0.00173297	0.000962316	0.264901	6.37296e-09	6.37296e-09	1	0	0	1	0	0
AAAACGCCACG	24	109	11	23.0818	271924966	151	41566378	1199	4.54167	1.03978	4.72233	2.62231	0.0519456	0.0288454	0.33085	1.91029e-07	1.91029e-07	1	0	0	1	0	0
AAAACGCTTCC	6	44	11	23.0818	271924966	151	41566378	484	7.33333	0.259945	1.90626	1.05855	0.0209689	0.011644	0.534216	7.71128e-08	7.71128e-08	1	0	0	1	1	0
AAAACGGCGCAGAC	1	4	14	23.0818	271924966	151	41566378	56	4	0.0433241	0.173297	0.0962316	0.00242615	0.00134724	0.370861	8.92214e-09	8.92214e-09	1	0	0	1	0	0
AAAACGTGTCGTACGT	11	45	16	23.0818	271924966	151	41566378	720	4.09091	0.476566	1.94959	1.08261	0.0311934	0.0173217	0.433474	1.14713e-07	1.14713e-07	1	0	0	1	0	0
AAAACGTTGT	12	70	10	23.0818	271924966	151	41566378	700	5.83333	0.51989	3.03269	1.68405	0.0303269	0.0168405	0.386313	1.11527e-07	1.11527e-07	1	0	0	1	0	0
AAAACT	19	90	6	23.0818	271924966	151	41566378	540	4.73684	0.823159	3.89917	2.16521	0.023395	0.0129913	0.188219	8.60349e-08	8.60349e-08	1	0	0	1	0	0
AAAACTAAATCAC	42	181	13	23.0818	271924966	151	41566378	2353	4.30952	1.81961	7.84167	4.35448	0.101942	0.0566083	0.371019	3.74889e-07	3.74889e-07	1	0	0	1	0	0
AAAACTACCAC	28	156	11	23.0818	271924966	151	41566378	1716	5.57143	1.21308	6.75857	3.75303	0.0743442	0.0412834	0.405866	2.734e-07	2.734e-07	1	0	0	1	0	0
AAAACTACCC	17	82	10	23.0818	271924966	151	41566378	820	4.82353	0.73651	3.55258	1.97275	0.0355258	0.0197275	0.319439	1.30646e-07	1.30646e-07	1	0	0	1	0	0
AAAACTAGCGATGG	48	323	14	23.0818	271924966	151	41566378	4522	6.72917	2.07956	13.9937	7.7707	0.195912	0.10879	0.623896	7.20463e-07	7.20463e-07	1	0	0	1	1	0
AAAACTAGCTGTC	15	65	13	23.0818	271924966	151	41566378	845	4.33333	0.649862	2.81607	1.56376	0.0366089	0.0203289	0.373068	1.34629e-07	1.34629e-07	1	0	0	1	0	0
AAAACTAGGG	19	108	10	23.0818	271924966	151	41566378	1080	5.68421	0.823159	4.67901	2.59825	0.0467901	0.0259825	0.376438	1.7207e-07	1.7207e-07	1	0	0	1	0	0
AAAACTC	27	150	7	23.0818	271924966	151	41566378	1050	5.55556	1.16975	6.49862	3.60869	0.0454903	0.0252608	0.257542	1.6729e-07	1.6729e-07	1	0	0	1	0	0
AAAACTCGCATTTGCAC	1	8	17	23.0818	271924966	151	41566378	136	8	0.0433241	0.346593	0.192463	0.00589208	0.00327188	0.900662	2.1668e-08	2.1668e-08	1	0	0	1	1	0
AAAACTCGTGCTG	54	267	13	23.0818	271924966	151	41566378	3471	4.94444	2.3395	11.5675	6.42346	0.150378	0.083505	0.425681	5.53013e-07	5.53013e-07	1	0	0	1	0	0
AAAACTGAGC	28	132	10	23.0818	271924966	151	41566378	1320	4.71429	1.21308	5.71879	3.17564	0.0571879	0.0317564	0.312204	2.10308e-07	2.10308e-07	1	0	0	1	0	0
AAAACTGCAAGT	105	691	12	23.0818	271924966	151	41566378	8292	6.58095	4.54903	29.937	16.624	0.359244	0.199488	0.52299	1.32111e-06	1.32111e-06	1	0	0	1	1	0
AAAACTGGG	11	47	9	23.0818	271924966	151	41566378	423	4.27273	0.476566	2.03623	1.13072	0.0183261	0.0101765	0.254666	6.7394e-08	6.7394e-08	1	0	0	1	0	0
AAAACTGTGAGATCGTGG	24	115	18	23.0818	271924966	151	41566378	2070	4.79167	1.03978	4.98228	2.76666	0.089681	0.0497999	0.571192	3.298e-07	3.298e-07	1	0	0	1	1	0
AAAACTGTGGT	33	218	11	23.0818	271924966	151	41566378	2398	6.60606	1.4297	9.44466	5.24462	0.103891	0.0576909	0.481236	3.82059e-07	3.82059e-07	1	0	0	1	0	0
AAAACTT	53	254	7	23.0818	271924966	151	41566378	1778	4.79245	2.29618	11.0043	6.11071	0.0770303	0.042775	0.222167	2.83278e-07	2.83278e-07	1	0	0	1	0	0
AAAAG	48	265	5	23.0818	271924966	151	41566378	1325	5.52083	2.07956	11.4809	6.37534	0.0574045	0.0318767	0.182809	2.11104e-07	2.11104e-07	1	0	0	1	0	0
AAAAGAAATAGGCTACC	49	242	17	23.0818	271924966	151	41566378	4114	4.93878	2.12288	10.4844	5.82201	0.178236	0.0989742	0.556021	6.55458e-07	6.55458e-07	1	0	0	1	1	0
AAAAGAAG	1	16	8	23.0818	271924966	151	41566378	128	16	0.0433241	0.693186	0.384926	0.00554549	0.00307941	0.847682	2.03935e-08	2.03935e-08	1	0	0	1	1	0
AAAAGAC	13	52	7	23.0818	271924966	151	41566378	364	4	0.563214	2.25286	1.25101	0.01577	0.00875708	0.18543	5.79939e-08	5.79939e-08	1	0	0	1	0	0
AAAAGACTG	1	4	9	23.0818	271924966	151	41566378	36	4	0.0433241	0.173297	0.0962316	0.00155967	0.000866085	0.238411	5.73566e-09	5.73566e-09	1	0	0	1	0	0
AAAAGAG	12	48	7	23.0818	271924966	151	41566378	336	4	0.51989	2.07956	1.15478	0.0145569	0.00808346	0.18543	5.35328e-08	5.35328e-08	1	0	0	1	0	0
AAAAGC	8	32	6	23.0818	271924966	151	41566378	192	4	0.346593	1.38637	0.769853	0.00831823	0.00461912	0.15894	3.05902e-08	3.05902e-08	1	0	0	1	0	0
AAAAGCC	1	5	7	23.0818	271924966	151	41566378	35	5	0.0433241	0.216621	0.12029	0.00151634	0.000842027	0.231788	5.57634e-09	5.57634e-09	1	0	0	1	0	0
AAAAGCCAGCT	30	160	11	23.0818	271924966	151	41566378	1760	5.33333	1.29972	6.93186	3.84926	0.0762505	0.0423419	0.388521	2.8041e-07	2.8041e-07	1	0	0	1	0	0
AAAAGCCCACC	11	45	11	23.0818	271924966	151	41566378	495	4.09091	0.476566	1.94959	1.08261	0.0214454	0.0119087	0.298013	7.88653e-08	7.88653e-08	1	0	0	1	0	0
AAAAGCCCTACAAGTCCT	41	166	18	23.0818	271924966	151	41566378	2988	4.04878	1.77629	7.19181	3.99361	0.129453	0.071885	0.482636	4.7606e-07	4.7606e-07	1	0	0	1	0	0
AAAAGCGACAT	110	556	11	23.0818	271924966	151	41566378	6116	5.05455	4.76566	24.0882	13.3762	0.26497	0.147138	0.368212	9.74425e-07	9.74425e-07	1	0	0	1	0	0
AAAAGCTCTCT	16	77	11	23.0818	271924966	151	41566378	847	4.8125	0.693186	3.33596	1.85246	0.0366955	0.020377	0.350579	1.34947e-07	1.34947e-07	1	0	0	1	0	0
AAAAGCTGTAAAAGGGGT	39	161	18	23.0818	271924966	151	41566378	2898	4.12821	1.68964	6.97519	3.87332	0.125553	0.0697198	0.492104	4.61721e-07	4.61721e-07	1	0	0	1	0	0
AAAAGG	43	230	6	23.0818	271924966	151	41566378	1380	5.34884	1.86294	9.96455	5.53332	0.0597873	0.0331999	0.212537	2.19867e-07	2.19867e-07	1	0	0	1	0	0
AAAAGGC	13	52	7	23.0818	271924966	151	41566378	364	4	0.563214	2.25286	1.25101	0.01577	0.00875708	0.18543	5.79939e-08	5.79939e-08	1	0	0	1	0	0
AAAAGGCAGGGAACTGCTGT	81	331	20	23.0818	271924966	151	41566378	6620	4.08642	3.50926	14.3403	7.96317	0.286806	0.159263	0.541248	1.05472e-06	1.05472e-06	1	0	0	1	1	0
AAAAGGCT	1	4	8	23.0818	271924966	151	41566378	32	4	0.0433241	0.173297	0.0962316	0.00138637	0.000769853	0.211921	5.09836e-09	5.09836e-09	1	0	0	1	0	0
AAAAGGGAGAGG	1	7	12	23.0818	271924966	151	41566378	84	7	0.0433241	0.303269	0.168405	0.00363923	0.00202086	0.556291	1.33832e-08	1.33832e-08	1	0	0	1	1	0
AAAAGGT	10	40	7	23.0818	271924966	151	41566378	280	4	0.433241	1.73297	0.962316	0.0121308	0.00673621	0.18543	4.46107e-08	4.46107e-08	1	0	0	1	0	0
AAAAGT	26	111	6	23.0818	271924966	151	41566378	666	4.26923	1.12643	4.80898	2.67043	0.0288539	0.0160226	0.169638	1.0611e-07	1.0611e-07	1	0	0	1	0	0
AAAAGTAAC	31	172	9	23.0818	271924966	151	41566378	1548	5.54839	1.34305	7.45175	4.13796	0.0670658	0.0372416	0.330699	2.46633e-07	2.46633e-07	1	0	0	1	0	0
AAAAGTACCAC	26	113	11	23.0818	271924966	151	41566378	1243	4.34615	1.12643	4.89563	2.71854	0.0538519	0.029904	0.316607	1.9804e-07	1.9804e-07	1	0	0	1	0	0
AAAAGTAGCCTGG	43	197	13	23.0818	271924966	151	41566378	2561	4.5814	1.86294	8.53486	4.73941	0.110953	0.0616123	0.394425	4.08028e-07	4.08028e-07	1	0	0	1	0	0
AAAAGTAGCTCT	180	1459	12	23.0818	271924966	151	41566378	17508	8.10556	7.79835	63.2099	35.1005	0.758519	0.421206	0.64415	2.78944e-06	2.78944e-06	1	0	0	1	1	0
AAAAGTAGTACCCAAAGT	77	311	18	23.0818	271924966	151	41566378	5598	4.03896	3.33596	13.4738	7.48201	0.242529	0.134676	0.481466	8.91895e-07	8.91895e-07	1	0	0	1	0	0
AAAAGTATGGT	53	217	11	23.0818	271924966	151	41566378	2387	4.09434	2.29618	9.40134	5.22057	0.103415	0.0574262	0.298263	3.80306e-07	3.80306e-07	1	0	0	1	0	0
AAAAGTCAC	18	74	9	23.0818	271924966	151	41566378	666	4.11111	0.779835	3.20599	1.78029	0.0288539	0.0160226	0.245033	1.0611e-07	1.0611e-07	1	0	0	1	0	0
AAAAGTCACCAAC	46	188	13	23.0818	271924966	151	41566378	2444	4.08696	1.99291	8.14494	4.52289	0.105884	0.0587975	0.351857	3.89388e-07	3.89388e-07	1	0	0	1	0	0
AAAAGTCACTGTTGTACTGGTATG	298	1213	24	23.0818	271924966	151	41566378	29112	4.07047	12.9106	52.5522	29.1822	1.26125	0.700374	0.646962	4.63824e-06	4.63824e-06	1	0	0	1	1	0
AAAAGTCCATG	11	47	11	23.0818	271924966	151	41566378	517	4.27273	0.476566	2.03623	1.13072	0.0223986	0.0124379	0.311258	8.23704e-08	8.23704e-08	1	0	0	1	0	0
AAAAGTCCTCGCTTGGTCT	73	348	19	23.0818	271924966	151	41566378	6612	4.76712	3.16266	15.0768	8.37215	0.286459	0.159071	0.599837	1.05345e-06	1.05345e-06	1	0	0	1	1	0
AAAAGTG	10	40	7	23.0818	271924966	151	41566378	280	4	0.433241	1.73297	0.962316	0.0121308	0.00673621	0.18543	4.46107e-08	4.46107e-08	1	0	0	1	0	0
AAAAGTGATG	25	100	10	23.0818	271924966	151	41566378	1000	4	1.0831	4.33241	2.40579	0.0433241	0.0240579	0.264901	1.59324e-07	1.59324e-07	1	0	0	1	0	0
AAAAGTGCAGGGGTTGT	35	141	17	23.0818	271924966	151	41566378	2397	4.02857	1.51634	6.1087	3.39216	0.103848	0.0576668	0.453548	3.81899e-07	3.81899e-07	1	0	0	1	0	0
AAAAGTGT	16	64	8	23.0818	271924966	151	41566378	512	4	0.693186	2.77274	1.53971	0.022182	0.0123176	0.211921	8.15738e-08	8.15738e-08	1	0	0	1	0	0
AAAAGTGTGCATTAACTAG	30	120	19	23.0818	271924966	151	41566378	2280	4	1.29972	5.1989	2.88695	0.098779	0.054852	0.503311	3.63258e-07	3.63258e-07	1	0	0	1	1	0
AAAAT	169	916	5	23.0818	271924966	151	41566378	4580	5.42012	7.32178	39.6849	22.037	0.198425	0.110185	0.179474	7.29703e-07	7.29703e-07	1	0	0	1	0	0
AAAATAAGCTGACACTTTC	14	72	19	23.0818	271924966	151	41566378	1368	5.14286	0.606538	3.11934	1.73217	0.0592674	0.0329112	0.647114	2.17955e-07	2.17955e-07	1	0	0	1	1	0
AAAATAATCAGAGTTCAT	4	24	18	23.0818	271924966	151	41566378	432	6	0.173297	1.03978	0.57739	0.018716	0.010393	0.715232	6.88279e-08	6.88279e-08	1	0	0	1	1	0
AAAATAC	97	406	7	23.0818	271924966	151	41566378	2842	4.18557	4.20244	17.5896	9.76751	0.123127	0.0683726	0.194033	4.52798e-07	4.52798e-07	1	0	0	1	0	0
AAAATACACAGT	28	131	12	23.0818	271924966	151	41566378	1572	4.67857	1.21308	5.67546	3.15159	0.0681055	0.037819	0.371807	2.50457e-07	2.50457e-07	1	0	0	1	0	0
AAAATACATG	17	74	10	23.0818	271924966	151	41566378	740	4.35294	0.73651	3.20599	1.78029	0.0320599	0.0178029	0.288274	1.179e-07	1.179e-07	1	0	0	1	0	0
AAAATACGG	1	5	9	23.0818	271924966	151	41566378	45	5	0.0433241	0.216621	0.12029	0.00194959	0.00108261	0.298013	7.16957e-09	7.16957e-09	1	0	0	1	0	0
AAAATACTCTGCTGGGG	198	915	17	23.0818	271924966	151	41566378	15555	4.62121	8.57818	39.6416	22.013	0.673907	0.374221	0.520269	2.47828e-06	2.47828e-06	1	0	0	1	1	0
AAAATAGCACTGTTACTC	58	334	18	23.0818	271924966	151	41566378	6012	5.75862	2.5128	14.4703	8.03534	0.260465	0.144636	0.686458	9.57855e-07	9.57855e-07	1	0	0	1	1	0
AAAATATGGCT	29	171	11	23.0818	271924966	151	41566378	1881	5.89655	1.2564	7.40843	4.1139	0.0814927	0.0452529	0.42955	2.99688e-07	2.99688e-07	1	0	0	1	0	0
AAAATC	659	2833	6	23.0818	271924966	151	41566378	16998	4.29894	28.5506	122.737	68.156	0.736424	0.408936	0.170819	2.70819e-06	2.70819e-06	1	0	0	1	0	0
AAAATCACAAGTC	25	113	13	23.0818	271924966	151	41566378	1469	4.52	1.0831	4.89563	2.71854	0.0636432	0.0353411	0.389139	2.34047e-07	2.34047e-07	1	0	0	1	0	0
AAAATCACAGCC	30	140	12	23.0818	271924966	151	41566378	1680	4.66667	1.29972	6.06538	3.36811	0.0727846	0.0404173	0.370861	2.67664e-07	2.67664e-07	1	0	0	1	0	0
AAAATCAGCTAC	27	119	12	23.0818	271924966	151	41566378	1428	4.40741	1.16975	5.15557	2.86289	0.0618669	0.0343547	0.350258	2.27514e-07	2.27514e-07	1	0	0	1	0	0
AAAATCATGTAC	17	70	12	23.0818	271924966	151	41566378	840	4.11765	0.73651	3.03269	1.68405	0.0363923	0.0202086	0.32723	1.33832e-07	1.33832e-07	1	0	0	1	0	0
AAAATCC	1	4	7	23.0818	271924966	151	41566378	28	4	0.0433241	0.173297	0.0962316	0.00121308	0.000673621	0.18543	4.46107e-09	4.46107e-09	1	0	0	1	0	0
AAAATCCACTC	29	131	11	23.0818	271924966	151	41566378	1441	4.51724	1.2564	5.67546	3.15159	0.0624301	0.0346674	0.329071	2.29586e-07	2.29586e-07	1	0	0	1	0	0
AAAATCGGGCCGTTG	26	107	15	23.0818	271924966	151	41566378	1605	4.11538	1.12643	4.63568	2.5742	0.0695352	0.0386129	0.408813	2.55715e-07	2.55715e-07	1	0	0	1	0	0
AAAATCT	17	68	7	23.0818	271924966	151	41566378	476	4	0.73651	2.94604	1.63594	0.0206223	0.0114516	0.18543	7.58382e-08	7.58382e-08	1	0	0	1	0	0
AAAATG	85	360	6	23.0818	271924966	151	41566378	2160	4.23529	3.68255	15.5967	8.66085	0.0935801	0.0519651	0.16829	3.4414e-07	3.4414e-07	1	0	0	1	0	0
AAAATGAGACT	16	75	11	23.0818	271924966	151	41566378	825	4.6875	0.693186	3.24931	1.80434	0.0357424	0.0198478	0.341474	1.31442e-07	1.31442e-07	1	0	0	1	0	0
AAAATGATCAC	28	135	11	23.0818	271924966	151	41566378	1485	4.82143	1.21308	5.84876	3.24782	0.0643363	0.035726	0.35123	2.36596e-07	2.36596e-07	1	0	0	1	0	0
AAAATGCAC	45	180	9	23.0818	271924966	151	41566378	1620	4	1.94959	7.79835	4.33042	0.0701851	0.0389738	0.238411	2.58105e-07	2.58105e-07	1	0	0	1	0	0
AAAATGG	14	56	7	23.0818	271924966	151	41566378	392	4	0.606538	2.42615	1.34724	0.0169831	0.0094307	0.18543	6.2455e-08	6.2455e-08	1	0	0	1	0	0
AAAATGGAAAGG	1	5	12	23.0818	271924966	151	41566378	60	5	0.0433241	0.216621	0.12029	0.00259945	0.00144347	0.397351	9.55943e-09	9.55943e-09	1	0	0	1	0	0
AAAATGGAAC	37	270	10	23.0818	271924966	151	41566378	2700	7.2973	1.60299	11.6975	6.49563	0.116975	0.0649563	0.483265	4.30174e-07	4.30174e-07	1	0	0	1	0	0
AAAATGGG	9	42	8	23.0818	271924966	151	41566378	336	4.66667	0.389917	1.81961	1.01043	0.0145569	0.00808346	0.247241	5.35328e-08	5.35328e-08	1	0	0	1	0	0
AAAATGGGAGTACGTTTGCTGGGG	138	590	24	23.0818	271924966	151	41566378	14160	4.27536	5.97873	25.5612	14.1942	0.61347	0.34066	0.679528	2.25603e-06	2.25603e-06	1	0	0	1	1	0
AAAATGGTG	1	4	9	23.0818	271924966	151	41566378	36	4	0.0433241	0.173297	0.0962316	0.00155967	0.000866085	0.238411	5.73566e-09	5.73566e-09	1	0	0	1	0	0
AAAATGT	14	74	7	23.0818	271924966	151	41566378	518	5.28571	0.606538	3.20599	1.78029	0.0224419	0.012462	0.245033	8.25298e-08	8.25298e-08	1	0	0	1	0	0
AAAATGTCTAACATGTCT	59	312	18	23.0818	271924966	151	41566378	5616	5.28814	2.55612	13.5171	7.50607	0.243308	0.135109	0.630374	8.94763e-07	8.94763e-07	1	0	0	1	1	0
AAAATT	105	442	6	23.0818	271924966	151	41566378	2652	4.20952	4.54903	19.1493	10.6336	0.114896	0.0638016	0.167266	4.22527e-07	4.22527e-07	1	0	0	1	0	0
AAAATTC	8	32	7	23.0818	271924966	151	41566378	224	4	0.346593	1.38637	0.769853	0.00970461	0.00538897	0.18543	3.56885e-08	3.56885e-08	1	0	0	1	0	0
AAAATTCTCTGCAGAC	62	251	16	23.0818	271924966	151	41566378	4016	4.04839	2.6861	10.8744	6.03853	0.17399	0.0966165	0.428968	6.39845e-07	6.39845e-07	1	0	0	1	0	0
AAAATTT	40	168	7	23.0818	271924966	151	41566378	1176	4.2	1.73297	7.27846	4.04173	0.0509492	0.0282921	0.194702	1.87365e-07	1.87365e-07	1	0	0	1	0	0
AAAATTTCAC	24	106	10	23.0818	271924966	151	41566378	1060	4.41667	1.03978	4.59236	2.55014	0.0459236	0.0255014	0.292494	1.68883e-07	1.68883e-07	1	0	0	1	0	0
AAAATTTTACT	1	5	11	23.0818	271924966	151	41566378	55	5	0.0433241	0.216621	0.12029	0.00238283	0.00132318	0.364238	8.76281e-09	8.76281e-09	1	0	0	1	0	0
AAAATTTTC	1	5	9	23.0818	271924966	151	41566378	45	5	0.0433241	0.216621	0.12029	0.00194959	0.00108261	0.298013	7.16957e-09	7.16957e-09	1	0	0	1	0	0
AAAC	1360	9123	4	23.0818	271924966	151	41566378	36492	6.70809	58.9208	395.246	219.48	1.58098	0.877921	0.177698	5.81405e-06	5.81405e-06	1	0	0	0	0	0
AAACAAACCTACTAGT	96	511	16	23.0818	271924966	151	41566378	8176	5.32292	4.15912	22.1386	12.2936	0.354218	0.196697	0.564018	1.30263e-06	1.30263e-06	1	0	0	1	1	0
AAACAAAGGTATTGTGATGAT	15	62	21	23.0818	271924966	151	41566378	1302	4.13333	0.649862	2.6861	1.49159	0.056408	0.0313234	0.574834	2.0744e-07	2.0744e-07	1	0	0	1	1	0
AAACAAAGTCTCTTG	56	295	15	23.0818	271924966	151	41566378	4425	5.26786	2.42615	12.7806	7.09708	0.191709	0.106456	0.523297	7.05008e-07	7.05008e-07	1	0	0	1	1	0
AAACAAATCTT	26	121	11	23.0818	271924966	151	41566378	1331	4.65385	1.12643	5.24222	2.91101	0.0576644	0.0320211	0.339022	2.1206e-07	2.1206e-07	1	0	0	1	0	0
AAACAAC	35	166	7	23.0818	271924966	151	41566378	1162	4.74286	1.51634	7.19181	3.99361	0.0503427	0.0279553	0.219868	1.85134e-07	1.85134e-07	1	0	0	1	0	0
AAACAACAAC	21	92	10	23.0818	271924966	151	41566378	920	4.38095	0.909807	3.98582	2.21333	0.0398582	0.0221333	0.290129	1.46578e-07	1.46578e-07	1	0	0	1	0	0
AAACAACAAGTTAGT	117	743	15	23.0818	271924966	151	41566378	11145	6.35043	5.06892	32.1898	17.875	0.482848	0.268125	0.630837	1.77566e-06	1.77566e-06	1	0	0	1	1	0
AAACAACATAG	190	1681	11	23.0818	271924966	151	41566378	18491	8.84737	8.23159	72.8279	40.4413	0.801107	0.444855	0.64451	2.94606e-06	2.94606e-06	1	0	0	1	1	0
AAACAACCGTCAAGGATGAAC	40	195	21	23.0818	271924966	151	41566378	4095	4.875	1.73297	8.44821	4.69129	0.177412	0.0985171	0.67798	6.52431e-07	6.52431e-07	1	0	0	1	1	0
AAACAACGTATTTC	37	279	14	23.0818	271924966	151	41566378	3906	7.54054	1.60299	12.0874	6.71216	0.169224	0.0939702	0.699123	6.22319e-07	6.22319e-07	1	0	0	1	1	0
AAACAACGTC	41	269	10	23.0818	271924966	151	41566378	2690	6.56098	1.77629	11.6542	6.47158	0.116542	0.0647158	0.434502	4.28581e-07	4.28581e-07	1	0	0	1	0	0
AAACAAGAGT	20	106	10	23.0818	271924966	151	41566378	1060	5.3	0.866483	4.59236	2.55014	0.0459236	0.0255014	0.350993	1.68883e-07	1.68883e-07	1	0	0	1	0	0
AAACAAGCAC	41	167	10	23.0818	271924966	151	41566378	1670	4.07317	1.77629	7.23513	4.01767	0.0723513	0.0401767	0.269746	2.66071e-07	2.66071e-07	1	0	0	1	0	0
AAACAAGCTCG	120	553	11	23.0818	271924966	151	41566378	6083	4.60833	5.1989	23.9582	13.304	0.263541	0.146344	0.335706	9.69167e-07	9.69167e-07	1	0	0	1	0	0
AAACAAGGC	47	240	9	23.0818	271924966	151	41566378	2160	5.10638	2.03623	10.3978	5.7739	0.0935801	0.0519651	0.304354	3.4414e-07	3.4414e-07	1	0	0	1	0	0
AAACAAGGCGC	15	88	11	23.0818	271924966	151	41566378	968	5.86667	0.649862	3.81252	2.1171	0.0419378	0.0232881	0.427373	1.54226e-07	1.54226e-07	1	0	0	1	0	0
AAACAAT	61	254	7	23.0818	271924966	151	41566378	1778	4.16393	2.64277	11.0043	6.11071	0.0770303	0.042775	0.19303	2.83278e-07	2.83278e-07	1	0	0	1	0	0
AAACAATATTAACTGTATTG	73	363	20	23.0818	271924966	151	41566378	7260	4.9726	3.16266	15.7267	8.73302	0.314533	0.17466	0.658623	1.15669e-06	1.15669e-06	1	0	0	1	1	0
AAACAATCTTTAGCACTAC	58	264	19	23.0818	271924966	151	41566378	5016	4.55172	2.5128	11.4376	6.35129	0.217314	0.120674	0.572734	7.99169e-07	7.99169e-07	1	0	0	1	1	0
AAACAATGTGATCTTTATAAG	1	4	21	23.0818	271924966	151	41566378	84	4	0.0433241	0.173297	0.0962316	0.00363923	0.00202086	0.556291	1.33832e-08	1.33832e-08	1	0	0	1	1	0
AAACAC	296	2145	6	23.0818	271924966	151	41566378	12870	7.24662	12.8239	92.9303	51.6042	0.557582	0.309625	0.287945	2.0505e-06	2.0505e-06	1	0	0	1	0	0
AAACACAAATACC	82	660	13	23.0818	271924966	151	41566378	8580	8.04878	3.55258	28.5939	15.8782	0.371721	0.206417	0.692941	1.367e-06	1.367e-06	1	0	0	1	1	0
AAACACAAGGCAC	60	305	13	23.0818	271924966	151	41566378	3965	5.08333	2.59945	13.2139	7.33766	0.17178	0.0953896	0.437638	6.31719e-07	6.31719e-07	1	0	0	1	0	0
AAACACAC	170	1091	8	23.0818	271924966	151	41566378	8728	6.41765	7.3651	47.2666	26.2472	0.378133	0.209977	0.340008	1.39058e-06	1.39058e-06	1	0	0	1	0	0
AAACACACAC	2	8	10	23.0818	271924966	151	41566378	80	4	0.0866483	0.346593	0.192463	0.00346593	0.00192463	0.264901	1.27459e-08	1.27459e-08	1	0	0	1	0	0
AAACACAGAC	48	398	10	23.0818	271924966	151	41566378	3980	8.29167	2.07956	17.243	9.57505	0.17243	0.0957505	0.549117	6.34109e-07	6.34109e-07	1	0	0	1	1	0
AAACACAGAGTCGACGCTG	14	64	19	23.0818	271924966	151	41566378	1216	4.57143	0.606538	2.77274	1.53971	0.0526822	0.0292544	0.575213	1.93738e-07	1.93738e-07	1	0	0	1	1	0
AAACACAGC	116	801	9	23.0818	271924966	151	41566378	7209	6.90517	5.0256	34.7026	19.2704	0.312324	0.173433	0.411567	1.14857e-06	1.14857e-06	1	0	0	1	0	0
AAACACATGGTATTG	129	884	15	23.0818	271924966	151	41566378	13260	6.85271	5.58881	38.2985	21.2672	0.574478	0.319008	0.680733	2.11263e-06	2.11263e-06	1	0	0	1	1	0
AAACACATTTC	13	57	11	23.0818	271924966	151	41566378	627	4.38462	0.563214	2.46948	1.3713	0.0271642	0.0150843	0.319409	9.98961e-08	9.98961e-08	1	0	0	1	0	0
AAACACC	55	294	7	23.0818	271924966	151	41566378	2058	5.34545	2.38283	12.7373	7.07302	0.0891611	0.0495112	0.247803	3.27889e-07	3.27889e-07	1	0	0	1	0	0
AAACACCACCT	142	827	11	23.0818	271924966	151	41566378	9097	5.82394	6.15203	35.8291	19.8959	0.39412	0.218855	0.424261	1.44937e-06	1.44937e-06	1	0	0	1	0	0
AAACACCCACCCTCAATC	1	5	18	23.0818	271924966	151	41566378	90	5	0.0433241	0.216621	0.12029	0.00389917	0.00216521	0.596026	1.43391e-08	1.43391e-08	1	0	0	1	1	0
AAACACCGCC	46	196	10	23.0818	271924966	151	41566378	1960	4.26087	1.99291	8.49153	4.71535	0.0849153	0.0471535	0.282177	3.12275e-07	3.12275e-07	1	0	0	1	0	0
AAACACCTG	19	111	9	23.0818	271924966	151	41566378	999	5.84211	0.823159	4.80898	2.67043	0.0432808	0.0240338	0.348205	1.59165e-07	1.59165e-07	1	0	0	1	0	0
AAACACGAGAT	114	624	11	23.0818	271924966	151	41566378	6864	5.47368	4.93895	27.0343	15.0121	0.297377	0.165133	0.398745	1.0936e-06	1.0936e-06	1	0	0	1	0	0
AAACACGAGG	13	52	10	23.0818	271924966	151	41566378	520	4	0.563214	2.25286	1.25101	0.0225286	0.0125101	0.264901	8.28484e-08	8.28484e-08	1	0	0	1	0	0
AAACACGAGGCTTT	21	97	14	23.0818	271924966	151	41566378	1358	4.61905	0.909807	4.20244	2.33362	0.0588342	0.0326706	0.428256	2.16362e-07	2.16362e-07	1	0	0	1	0	0
AAACACGAGTAGCCTAC	59	278	17	23.0818	271924966	151	41566378	4726	4.71186	2.55612	12.0441	6.6881	0.20475	0.113698	0.530475	7.52965e-07	7.52965e-07	1	0	0	1	1	0
AAACACGCCCC	15	71	11	23.0818	271924966	151	41566378	781	4.73333	0.649862	3.07601	1.70811	0.0338362	0.0187892	0.344812	1.24432e-07	1.24432e-07	1	0	0	1	0	0
AAACACGCGTAC	37	246	12	23.0818	271924966	151	41566378	2952	6.64865	1.60299	10.6577	5.91824	0.127893	0.0710189	0.528369	4.70324e-07	4.70324e-07	1	0	0	1	1	0
AAACACGGG	77	703	9	23.0818	271924966	151	41566378	6327	9.12987	3.33596	30.4569	16.9127	0.274112	0.152214	0.544164	1.00804e-06	1.00804e-06	1	0	0	1	1	0
AAACACGGGGT	30	167	11	23.0818	271924966	151	41566378	1837	5.56667	1.29972	7.23513	4.01767	0.0795864	0.0441944	0.405519	2.92678e-07	2.92678e-07	1	0	0	1	0	0
AAACACT	18	88	7	23.0818	271924966	151	41566378	616	4.88889	0.779835	3.81252	2.1171	0.0266877	0.0148197	0.226637	9.81435e-08	9.81435e-08	1	0	0	1	0	0
AAACACTAGG	19	112	10	23.0818	271924966	151	41566378	1120	5.89474	0.823159	4.8523	2.69449	0.048523	0.0269449	0.39038	1.78443e-07	1.78443e-07	1	0	0	1	0	0
AAACACTC	123	979	8	23.0818	271924966	151	41566378	7832	7.95935	5.32887	42.4143	23.5527	0.339315	0.188422	0.421687	1.24782e-06	1.24782e-06	1	0	0	1	0	0
AAACACTCTAAACCTAT	48	246	17	23.0818	271924966	151	41566378	4182	5.125	2.07956	10.6577	5.91824	0.181182	0.10061	0.576987	6.66292e-07	6.66292e-07	1	0	0	1	1	0
AAACACTTGC	45	374	10	23.0818	271924966	151	41566378	3740	8.31111	1.94959	16.2032	8.99766	0.162032	0.0899766	0.550405	5.95871e-07	5.95871e-07	1	0	0	1	1	0
AAACAG	22	92	6	23.0818	271924966	151	41566378	552	4.18182	0.953131	3.98582	2.21333	0.0239149	0.01328	0.166165	8.79468e-08	8.79468e-08	1	0	0	1	0	0
AAACAGACCGTT	156	662	12	23.0818	271924966	151	41566378	7944	4.24359	6.75857	28.6806	15.9263	0.344167	0.191116	0.337239	1.26567e-06	1.26567e-06	1	0	0	1	0	0
AAACAGACTGC	41	174	11	23.0818	271924966	151	41566378	1914	4.2439	1.77629	7.5384	4.18608	0.0829224	0.0460468	0.309158	3.04946e-07	3.04946e-07	1	0	0	1	0	0
AAACAGAGAGC	64	275	11	23.0818	271924966	151	41566378	3025	4.29688	2.77274	11.9141	6.61592	0.131056	0.0727752	0.313017	4.81955e-07	4.81955e-07	1	0	0	1	0	0
AAACAGATCG	28	135	10	23.0818	271924966	151	41566378	1350	4.82143	1.21308	5.84876	3.24782	0.0584876	0.0324782	0.3193	2.15087e-07	2.15087e-07	1	0	0	1	0	0
AAACAGCAAGC	22	115	11	23.0818	271924966	151	41566378	1265	5.22727	0.953131	4.98228	2.76666	0.054805	0.0304333	0.380795	2.01545e-07	2.01545e-07	1	0	0	1	0	0
AAACAGCACTCTCCCTTCACCC	1	4	22	23.0818	271924966	151	41566378	88	4	0.0433241	0.173297	0.0962316	0.00381252	0.0021171	0.582781	1.40205e-08	1.40205e-08	1	0	0	1	1	0
AAACAGCCTCC	61	308	11	23.0818	271924966	151	41566378	3388	5.04918	2.64277	13.3438	7.40983	0.146782	0.0815082	0.367821	5.39789e-07	5.39789e-07	1	0	0	1	0	0
AAACAGCCTCCTGCT	18	95	15	23.0818	271924966	151	41566378	1425	5.27778	0.779835	4.11579	2.2855	0.0617369	0.0342825	0.524283	2.27037e-07	2.27037e-07	1	0	0	1	1	0
AAACAGCCTCCTGGT	17	77	15	23.0818	271924966	151	41566378	1155	4.52941	0.73651	3.33596	1.85246	0.0500394	0.0277869	0.449942	1.84019e-07	1.84019e-07	1	0	0	1	0	0
AAACAGCTCC	22	128	10	23.0818	271924966	151	41566378	1280	5.81818	0.953131	5.54549	3.07941	0.0554549	0.0307941	0.38531	2.03935e-07	2.03935e-07	1	0	0	1	0	0
AAACAGCTCG	15	70	10	23.0818	271924966	151	41566378	700	4.66667	0.649862	3.03269	1.68405	0.0303269	0.0168405	0.309051	1.11527e-07	1.11527e-07	1	0	0	1	0	0
AAACAGCTCGTT	125	614	12	23.0818	271924966	151	41566378	7368	4.912	5.41552	26.601	14.7716	0.319212	0.177259	0.390358	1.1739e-06	1.1739e-06	1	0	0	1	0	0
AAACAGCTTTC	53	463	11	23.0818	271924966	151	41566378	5093	8.73585	2.29618	20.0591	11.1388	0.22065	0.122527	0.636386	8.11437e-07	8.11437e-07	1	0	0	1	1	0
AAACAGGACAGTAACAG	28	119	17	23.0818	271924966	151	41566378	2023	4.25	1.21308	5.15557	2.86289	0.0876447	0.0486691	0.478477	3.22312e-07	3.22312e-07	1	0	0	1	0	0
AAACAGGGT	52	318	9	23.0818	271924966	151	41566378	2862	6.11538	2.25286	13.7771	7.65041	0.123994	0.0688537	0.364493	4.55985e-07	4.55985e-07	1	0	0	1	0	0
AAACAGGTGT	109	686	10	23.0818	271924966	151	41566378	6860	6.29358	4.72233	29.7204	16.5037	0.297204	0.165037	0.416793	1.09296e-06	1.09296e-06	1	0	0	1	0	0
AAACAGT	23	203	7	23.0818	271924966	151	41566378	1421	8.82609	0.996455	8.7948	4.88375	0.0615636	0.0341863	0.409156	2.26399e-07	2.26399e-07	1	0	0	1	0	0
AAACAGTT	123	594	8	23.0818	271924966	151	41566378	4752	4.82927	5.32887	25.7345	14.2904	0.205876	0.114323	0.255855	7.57107e-07	7.57107e-07	1	0	0	1	0	0
AAACAGTTGAC	26	146	11	23.0818	271924966	151	41566378	1606	5.61538	1.12643	6.32532	3.51245	0.0695786	0.038637	0.409068	2.55874e-07	2.55874e-07	1	0	0	1	0	0
AAACAT	84	361	6	23.0818	271924966	151	41566378	2166	4.29762	3.63923	15.64	8.6849	0.0938401	0.0521094	0.170766	3.45096e-07	3.45096e-07	1	0	0	1	0	0
AAACATCATACGTTGGTGTTG	45	181	21	23.0818	271924966	151	41566378	3801	4.02222	1.94959	7.84167	4.35448	0.164675	0.0914441	0.559382	6.0559e-07	6.0559e-07	1	0	0	1	1	0
AAACATCTAG	14	66	10	23.0818	271924966	151	41566378	660	4.71429	0.606538	2.85939	1.58782	0.0285939	0.0158782	0.312204	1.05154e-07	1.05154e-07	1	0	0	1	0	0
AAACATG	20	130	7	23.0818	271924966	151	41566378	910	6.5	0.866483	5.63214	3.12753	0.039425	0.0218927	0.301325	1.44985e-07	1.44985e-07	1	0	0	1	0	0
AAACATGCTCCATGATCCATGC	1	4	22	23.0818	271924966	151	41566378	88	4	0.0433241	0.173297	0.0962316	0.00381252	0.0021171	0.582781	1.40205e-08	1.40205e-08	1	0	0	1	1	0
AAACATGGCCTGTCATCCTCTTCC	1	4	24	23.0818	271924966	151	41566378	96	4	0.0433241	0.173297	0.0962316	0.00415912	0.00230956	0.635762	1.52951e-08	1.52951e-08	1	0	0	1	1	0
AAACATGGGGT	17	83	11	23.0818	271924966	151	41566378	913	4.88235	0.73651	3.5959	1.99681	0.0395549	0.0219649	0.355668	1.45463e-07	1.45463e-07	1	0	0	1	0	0
AAACATGTATT	20	87	11	23.0818	271924966	151	41566378	957	4.35	0.866483	3.7692	2.09304	0.0414612	0.0230234	0.316887	1.52473e-07	1.52473e-07	1	0	0	1	0	0
AAACATGTCCATGGTTC	1	4	17	23.0818	271924966	151	41566378	68	4	0.0433241	0.173297	0.0962316	0.00294604	0.00163594	0.450331	1.0834e-08	1.0834e-08	1	0	0	1	0	0
AAACATGTCTT	113	775	11	23.0818	271924966	151	41566378	8525	6.85841	4.89563	33.5762	18.6449	0.369338	0.205094	0.499619	1.35824e-06	1.35824e-06	1	0	0	1	0	0
AAACATGTGTC	79	407	11	23.0818	271924966	151	41566378	4477	5.1519	3.42261	17.6329	9.79157	0.193962	0.107707	0.375304	7.13293e-07	7.13293e-07	1	0	0	1	0	0
AAACATGTTC	18	102	10	23.0818	271924966	151	41566378	1020	5.66667	0.779835	4.41906	2.45391	0.0441906	0.0245391	0.375276	1.6251e-07	1.6251e-07	1	0	0	1	0	0
AAACATT	32	176	7	23.0818	271924966	151	41566378	1232	5.5	1.38637	7.62505	4.23419	0.0533753	0.0296393	0.254967	1.96287e-07	1.96287e-07	1	0	0	1	0	0
AAACATTC	26	112	8	23.0818	271924966	151	41566378	896	4.30769	1.12643	4.8523	2.69449	0.0388184	0.0215559	0.228222	1.42754e-07	1.42754e-07	1	0	0	1	0	0
AAACATTCAAACATTCAGTAC	83	397	21	23.0818	271924966	151	41566378	8337	4.78313	3.5959	17.1997	9.55099	0.361193	0.200571	0.665204	1.32828e-06	1.32828e-06	1	0	0	1	1	0
AAACATTCAGTAC	5	26	13	23.0818	271924966	151	41566378	338	5.2	0.216621	1.12643	0.625506	0.0146436	0.00813157	0.447682	5.38515e-08	5.38515e-08	1	0	0	1	0	0
AAACATTCC	1	4	9	23.0818	271924966	151	41566378	36	4	0.0433241	0.173297	0.0962316	0.00155967	0.000866085	0.238411	5.73566e-09	5.73566e-09	1	0	0	1	0	0
AAACATTGATAG	94	701	12	23.0818	271924966	151	41566378	8412	7.45745	4.07247	30.3702	16.8646	0.364443	0.202375	0.592645	1.34023e-06	1.34023e-06	1	0	0	1	1	0
AAACATTGCATAT	131	659	13	23.0818	271924966	151	41566378	8567	5.03053	5.67546	28.5506	15.8542	0.371158	0.206104	0.433092	1.36493e-06	1.36493e-06	1	0	0	1	0	0
AAACATTGTCATTGGAAGTCTG	18	72	22	23.0818	271924966	151	41566378	1584	4	0.779835	3.11934	1.73217	0.0686254	0.0381077	0.582781	2.52369e-07	2.52369e-07	1	0	0	1	1	0
AAACATTGTCG	28	161	11	23.0818	271924966	151	41566378	1771	5.75	1.21308	6.97519	3.87332	0.0767271	0.0426066	0.418874	2.82163e-07	2.82163e-07	1	0	0	1	0	0
AAACC	32	203	5	23.0818	271924966	151	41566378	1015	6.34375	1.38637	8.7948	4.88375	0.043974	0.0244188	0.210058	1.61714e-07	1.61714e-07	1	0	0	1	0	0
AAACCAAACCTTT	50	263	13	23.0818	271924966	151	41566378	3419	5.26	2.16621	11.3942	6.32723	0.148125	0.082254	0.452848	5.44728e-07	5.44728e-07	1	0	0	1	0	0
AAACCAAC	94	464	8	23.0818	271924966	151	41566378	3712	4.93617	4.07247	20.1024	11.1629	0.160819	0.0893029	0.261519	5.9141e-07	5.9141e-07	1	0	0	1	0	0
AAACCAACCCAATCC	51	234	15	23.0818	271924966	151	41566378	3510	4.58824	2.20953	10.1378	5.62955	0.152068	0.0844432	0.455785	5.59227e-07	5.59227e-07	1	0	0	1	0	0
AAACCAACG	18	89	9	23.0818	271924966	151	41566378	801	4.94444	0.779835	3.85585	2.14115	0.0347026	0.0192704	0.294702	1.27618e-07	1.27618e-07	1	0	0	1	0	0
AAACCAAG	4	20	8	23.0818	271924966	151	41566378	160	5	0.173297	0.866483	0.481158	0.00693186	0.00384926	0.264901	2.54918e-08	2.54918e-08	1	0	0	1	0	0
AAACCAATG	45	381	9	23.0818	271924966	151	41566378	3429	8.46667	1.94959	16.5065	9.16606	0.148558	0.0824946	0.504636	5.46322e-07	5.46322e-07	1	0	0	1	1	0
AAACCAATGT	41	211	10	23.0818	271924966	151	41566378	2110	5.14634	1.77629	9.14139	5.07622	0.0914139	0.0507622	0.340817	3.36173e-07	3.36173e-07	1	0	0	1	0	0
AAACCAATGTT	25	106	11	23.0818	271924966	151	41566378	1166	4.24	1.0831	4.59236	2.55014	0.0505159	0.0280515	0.308874	1.85772e-07	1.85772e-07	1	0	0	1	0	0
AAACCACAC	1	4	9	23.0818	271924966	151	41566378	36	4	0.0433241	0.173297	0.0962316	0.00155967	0.000866085	0.238411	5.73566e-09	5.73566e-09	1	0	0	1	0	0
AAACCACCAGAAT	63	418	13	23.0818	271924966	151	41566378	5434	6.63492	2.72942	18.1095	10.0562	0.235423	0.130731	0.571218	8.65766e-07	8.65766e-07	1	0	0	1	1	0
AAACCACCCC	10	46	10	23.0818	271924966	151	41566378	460	4.6	0.433241	1.99291	1.10666	0.0199291	0.0110666	0.304636	7.3289e-08	7.3289e-08	1	0	0	1	0	0
AAACCACCGGC	43	217	11	23.0818	271924966	151	41566378	2387	5.04651	1.86294	9.40134	5.22057	0.103415	0.0574262	0.367627	3.80306e-07	3.80306e-07	1	0	0	1	0	0
AAACCACCGTCGATTTGAC	269	1244	19	23.0818	271924966	151	41566378	23636	4.62454	11.6542	53.8952	29.928	1.02401	0.568633	0.581895	3.76578e-06	3.76578e-06	1	0	0	1	1	0
AAACCACGAGC	39	205	11	23.0818	271924966	151	41566378	2255	5.25641	1.68964	8.88145	4.93187	0.0976959	0.0542506	0.382917	3.59275e-07	3.59275e-07	1	0	0	1	0	0
AAACCACGGC	58	350	10	23.0818	271924966	151	41566378	3500	6.03448	2.5128	15.1634	8.42027	0.151634	0.0842027	0.399635	5.57634e-07	5.57634e-07	1	0	0	1	0	0
AAACCACGGCT	28	122	11	23.0818	271924966	151	41566378	1342	4.35714	1.21308	5.28555	2.93506	0.058141	0.0322857	0.317408	2.13813e-07	2.13813e-07	1	0	0	1	0	0
AAACCACGGTCCC	1	4	13	23.0818	271924966	151	41566378	52	4	0.0433241	0.173297	0.0962316	0.00225286	0.00125101	0.344371	8.28484e-09	8.28484e-09	1	0	0	1	0	0
AAACCACTTGG	316	1763	11	23.0818	271924966	151	41566378	19393	5.57911	13.6904	76.3805	42.4141	0.840185	0.466555	0.406426	3.08977e-06	3.08977e-06	1	0	0	1	0	0
AAACCAGAAACTCCATC	121	767	17	23.0818	271924966	151	41566378	13039	6.33884	5.24222	33.2296	18.4524	0.564903	0.313691	0.713645	2.07742e-06	2.07742e-06	1	0	0	1	1	0
AAACCAGAAC	22	101	10	23.0818	271924966	151	41566378	1010	4.59091	0.953131	4.37574	2.42985	0.0437574	0.0242985	0.304034	1.60917e-07	1.60917e-07	1	0	0	1	0	0
AAACCAGACACTTGAGTGAG	53	238	20	23.0818	271924966	151	41566378	4760	4.49057	2.29618	10.3111	5.72578	0.206223	0.114516	0.594777	7.58382e-07	7.58382e-07	1	0	0	1	1	0
AAACCAGACCAGAAG	1	5	15	23.0818	271924966	151	41566378	75	5	0.0433241	0.216621	0.12029	0.00324931	0.00180434	0.496689	1.19493e-08	1.19493e-08	1	0	0	1	0	0
AAACCAGC	63	264	8	23.0818	271924966	151	41566378	2112	4.19048	2.72942	11.4376	6.35129	0.0915006	0.0508103	0.222012	3.36492e-07	3.36492e-07	1	0	0	1	0	0
AAACCAGCAC	29	158	10	23.0818	271924966	151	41566378	1580	5.44828	1.2564	6.84521	3.80115	0.0684521	0.0380115	0.360813	2.51732e-07	2.51732e-07	1	0	0	1	0	0
AAACCAGCCC	23	108	10	23.0818	271924966	151	41566378	1080	4.69565	0.996455	4.67901	2.59825	0.0467901	0.0259825	0.31097	1.7207e-07	1.7207e-07	1	0	0	1	0	0
AAACCAGCGC	11	49	10	23.0818	271924966	151	41566378	490	4.45455	0.476566	2.12288	1.17884	0.0212288	0.0117884	0.295003	7.80687e-08	7.80687e-08	1	0	0	1	0	0
AAACCAGGACACT	157	1086	13	23.0818	271924966	151	41566378	14118	6.9172	6.80189	47.05	26.1269	0.61165	0.33965	0.59552	2.24933e-06	2.24933e-06	1	0	0	1	1	0
AAACCAGGAT	16	64	10	23.0818	271924966	151	41566378	640	4	0.693186	2.77274	1.53971	0.0277274	0.0153971	0.264901	1.01967e-07	1.01967e-07	1	0	0	1	0	0
AAACCAGGGCTGATTAGCT	105	430	19	23.0818	271924966	151	41566378	8170	4.09524	4.54903	18.6294	10.3449	0.353958	0.196553	0.515295	1.30168e-06	1.30168e-06	1	0	0	1	1	0
AAACCAGTAGCT	159	1496	12	23.0818	271924966	151	41566378	17952	9.40881	6.88854	64.8129	35.9906	0.777755	0.431888	0.74772	2.86018e-06	2.86018e-06	1	0	0	1	1	0
AAACCAGTCATCC	49	240	13	23.0818	271924966	151	41566378	3120	4.89796	2.12288	10.3978	5.7739	0.135171	0.0750607	0.421679	4.97091e-07	4.97091e-07	1	0	0	1	0	0
AAACCAGTCC	171	1113	10	23.0818	271924966	151	41566378	11130	6.50877	7.40843	48.2198	26.7764	0.482198	0.267764	0.431044	1.77327e-06	1.77327e-06	1	0	0	1	0	0
AAACCAGTCT	33	216	10	23.0818	271924966	151	41566378	2160	6.54545	1.4297	9.35801	5.19651	0.0935801	0.0519651	0.433474	3.4414e-07	3.4414e-07	1	0	0	1	0	0
AAACCAGTGGC	30	160	11	23.0818	271924966	151	41566378	1760	5.33333	1.29972	6.93186	3.84926	0.0762505	0.0423419	0.388521	2.8041e-07	2.8041e-07	1	0	0	1	0	0
AAACCAGTGTGTCAGTTC	545	2498	18	23.0818	271924966	151	41566378	44964	4.58349	23.6117	108.224	60.0966	1.94803	1.08174	0.546376	7.16384e-06	7.16384e-06	1	0	0	1	1	0
AAACCAGTGTT	22	89	11	23.0818	271924966	151	41566378	979	4.04545	0.953131	3.85585	2.14115	0.0424143	0.0235527	0.294702	1.55978e-07	1.55978e-07	1	0	0	1	0	0
AAACCAGTTAC	18	79	11	23.0818	271924966	151	41566378	869	4.38889	0.779835	3.42261	1.90057	0.0376487	0.0209063	0.31972	1.38452e-07	1.38452e-07	1	0	0	1	0	0
AAACCATC	40	177	8	23.0818	271924966	151	41566378	1416	4.425	1.73297	7.66837	4.25825	0.061347	0.034066	0.234437	2.25603e-07	2.25603e-07	1	0	0	1	0	0
AAACCATG	28	143	8	23.0818	271924966	151	41566378	1144	5.10714	1.21308	6.19535	3.44028	0.0495628	0.0275222	0.270577	1.82267e-07	1.82267e-07	1	0	0	1	0	0
AAACCATGGAC	56	306	11	23.0818	271924966	151	41566378	3366	5.46429	2.42615	13.2572	7.36172	0.145829	0.0809789	0.398061	5.36284e-07	5.36284e-07	1	0	0	1	0	0
AAACCC	38	219	6	23.0818	271924966	151	41566378	1314	5.76316	1.64632	9.48799	5.26868	0.0569279	0.0316121	0.229	2.09352e-07	2.09352e-07	1	0	0	1	0	0
AAACCCAAAG	1	4	10	23.0818	271924966	151	41566378	40	4	0.0433241	0.173297	0.0962316	0.00173297	0.000962316	0.264901	6.37296e-09	6.37296e-09	1	0	0	1	0	0
AAACCCAAC	23	104	9	23.0818	271924966	151	41566378	936	4.52174	0.996455	4.50571	2.50202	0.0405514	0.0225182	0.269508	1.49127e-07	1.49127e-07	1	0	0	1	0	0
AAACCCAAG	2	8	9	23.0818	271924966	151	41566378	72	4	0.0866483	0.346593	0.192463	0.00311934	0.00173217	0.238411	1.14713e-08	1.14713e-08	1	0	0	1	0	0
AAACCCACC	232	1407	9	23.0818	271924966	151	41566378	12663	6.06466	10.0512	60.9571	33.8495	0.548614	0.304645	0.36147	2.01752e-06	2.01752e-06	1	0	0	1	0	0
AAACCCACTG	125	994	10	23.0818	271924966	151	41566378	9940	7.952	5.41552	43.0642	23.9136	0.430642	0.239136	0.526623	1.58368e-06	1.58368e-06	1	0	0	1	1	0
AAACCCAGAAC	28	125	11	23.0818	271924966	151	41566378	1375	4.46429	1.21308	5.41552	3.00724	0.0595707	0.0330796	0.325213	2.1907e-07	2.1907e-07	1	0	0	1	0	0
AAACCCAGACT	69	352	11	23.0818	271924966	151	41566378	3872	5.10145	2.98937	15.2501	8.46838	0.167751	0.0931522	0.371629	6.16902e-07	6.16902e-07	1	0	0	1	0	0
AAACCCAGCCCGGGGAGTTCTTAGG	1	4	25	23.0818	271924966	151	41566378	100	4	0.0433241	0.173297	0.0962316	0.00433241	0.00240579	0.662252	1.59324e-08	1.59324e-08	1	0	0	1	1	0
AAACCCAGTTC	14	56	11	23.0818	271924966	151	41566378	616	4	0.606538	2.42615	1.34724	0.0266877	0.0148197	0.291391	9.81435e-08	9.81435e-08	1	0	0	1	0	0
AAACCCATAACCC	32	157	13	23.0818	271924966	151	41566378	2041	4.90625	1.38637	6.80189	3.77709	0.0884246	0.0491022	0.422392	3.2518e-07	3.2518e-07	1	0	0	1	0	0
AAACCCATCGCC	1937	8304	12	23.0818	271924966	151	41566378	99648	4.28704	83.9189	359.764	199.777	4.31716	2.39732	0.340692	1.58763e-05	1.58763e-05	1	0	0	1	0	0
AAACCCATCGCTTGACAACCAT	64	288	22	23.0818	271924966	151	41566378	6336	4.5	2.77274	12.4774	6.92868	0.274502	0.152431	0.655629	1.00948e-06	1.00948e-06	1	0	0	1	1	0
AAACCCATGGC	6	26	11	23.0818	271924966	151	41566378	286	4.33333	0.259945	1.12643	0.625506	0.0123907	0.00688056	0.315673	4.55666e-08	4.55666e-08	1	0	0	1	0	0
AAACCCATTG	126	816	10	23.0818	271924966	151	41566378	8160	6.47619	5.45884	35.3525	19.6313	0.353525	0.196313	0.428887	1.30008e-06	1.30008e-06	1	0	0	1	0	0
AAACCCC	67	391	7	23.0818	271924966	151	41566378	2737	5.83582	2.90272	16.9397	9.40664	0.118578	0.0658465	0.270535	4.36069e-07	4.36069e-07	1	0	0	1	0	0
AAACCCCAACT	31	164	11	23.0818	271924966	151	41566378	1804	5.29032	1.34305	7.10516	3.9455	0.0781567	0.0434005	0.385388	2.8742e-07	2.8742e-07	1	0	0	1	0	0
AAACCCCACACTGGCTAGCAAT	166	679	22	23.0818	271924966	151	41566378	14938	4.09036	7.19181	29.4171	16.3353	0.647176	0.359377	0.595947	2.37998e-06	2.37998e-06	1	0	0	1	1	0
AAACCCCCGGG	1	5	11	23.0818	271924966	151	41566378	55	5	0.0433241	0.216621	0.12029	0.00238283	0.00132318	0.364238	8.76281e-09	8.76281e-09	1	0	0	1	0	0
AAACCCCCTAC	5	20	11	23.0818	271924966	151	41566378	220	4	0.216621	0.866483	0.481158	0.00953131	0.00529274	0.291391	3.50513e-08	3.50513e-08	1	0	0	1	0	0
AAACCCCG	17	79	8	23.0818	271924966	151	41566378	632	4.64706	0.73651	3.42261	1.90057	0.0273809	0.0152046	0.246202	1.00693e-07	1.00693e-07	1	0	0	1	0	0
AAACCCCGTCT	9	40	11	23.0818	271924966	151	41566378	440	4.44444	0.389917	1.73297	0.962316	0.0190626	0.0105855	0.323767	7.01025e-08	7.01025e-08	1	0	0	1	0	0
AAACCCCGTGG	118	745	11	23.0818	271924966	151	41566378	8195	6.31356	5.11225	32.2765	17.9231	0.355041	0.197155	0.459928	1.30566e-06	1.30566e-06	1	0	0	1	0	0
AAACCCCTACAGTCCCAAGGCT	18	88	22	23.0818	271924966	151	41566378	1936	4.88889	0.779835	3.81252	2.1171	0.0838755	0.0465761	0.712288	3.08451e-07	3.08451e-07	1	0	0	1	1	0
AAACCCCTAGT	16	107	11	23.0818	271924966	151	41566378	1177	6.6875	0.693186	4.63568	2.5742	0.0509925	0.0283162	0.487169	1.87524e-07	1.87524e-07	1	0	0	1	0	0
AAACCCCTATCCCCT	11	45	15	23.0818	271924966	151	41566378	675	4.09091	0.476566	1.94959	1.08261	0.0292438	0.0162391	0.406382	1.07544e-07	1.07544e-07	1	0	0	1	0	0
AAACCCGCATC	11	61	11	23.0818	271924966	151	41566378	671	5.54545	0.476566	2.64277	1.46753	0.0290705	0.0161429	0.403974	1.06906e-07	1.06906e-07	1	0	0	1	0	0
AAACCCT	26	152	7	23.0818	271924966	151	41566378	1064	5.84615	1.12643	6.58527	3.6568	0.0460969	0.0255976	0.271014	1.69521e-07	1.69521e-07	1	0	0	1	0	0
AAACCCTAAACT	116	548	12	23.0818	271924966	151	41566378	6576	4.72414	5.0256	23.7416	13.1837	0.2849	0.158205	0.375428	1.04771e-06	1.04771e-06	1	0	0	1	0	0
AAACCCTC	6	40	8	23.0818	271924966	151	41566378	320	6.66667	0.259945	1.73297	0.962316	0.0138637	0.00769853	0.353201	5.09836e-08	5.09836e-08	1	0	0	1	0	0
AAACCCTGCT	86	516	10	23.0818	271924966	151	41566378	5160	6	3.72588	22.3553	12.4139	0.223553	0.124139	0.397351	8.22111e-07	8.22111e-07	1	0	0	1	0	0
AAACCCTTGCT	10	49	11	23.0818	271924966	151	41566378	539	4.9	0.433241	2.12288	1.17884	0.0233517	0.0129672	0.356954	8.58756e-08	8.58756e-08	1	0	0	1	0	0
AAACCGAGGGG	25	104	11	23.0818	271924966	151	41566378	1144	4.16	1.0831	4.50571	2.50202	0.0495628	0.0275222	0.303046	1.82267e-07	1.82267e-07	1	0	0	1	0	0
AAACCGTC	26	195	8	23.0818	271924966	151	41566378	1560	7.5	1.12643	8.44821	4.69129	0.0675857	0.0375303	0.397351	2.48545e-07	2.48545e-07	1	0	0	1	0	0
AAACCGTGATTTCACTTC	1497	6290	18	23.0818	271924966	151	41566378	113220	4.20174	64.8562	272.509	151.324	4.90516	2.72384	0.500869	1.80386e-05	1.80386e-05	1	0	0	1	1	0
AAACCGTTGAC	131	573	11	23.0818	271924966	151	41566378	6303	4.37405	5.67546	24.8247	13.7852	0.273072	0.151637	0.318639	1.00422e-06	1.00422e-06	1	0	0	1	0	0
AAACCT	1	4	6	23.0818	271924966	151	41566378	24	4	0.0433241	0.173297	0.0962316	0.00103978	0.00057739	0.15894	3.82377e-09	3.82377e-09	1	0	0	1	0	0
AAACCTACCTCCAAT	39	175	15	23.0818	271924966	151	41566378	2625	4.48718	1.68964	7.58172	4.21013	0.113726	0.063152	0.445746	4.18225e-07	4.18225e-07	1	0	0	1	0	0
AAACCTAGATGGAATG	39	171	16	23.0818	271924966	151	41566378	2736	4.38462	1.68964	7.40843	4.1139	0.118535	0.0658224	0.464595	4.3591e-07	4.3591e-07	1	0	0	1	0	0
AAACCTAGCCTACC	87	625	14	23.0818	271924966	151	41566378	8750	7.18391	3.7692	27.0776	15.0362	0.379086	0.210507	0.666058	1.39408e-06	1.39408e-06	1	0	0	1	1	0
AAACCTATGTT	105	526	11	23.0818	271924966	151	41566378	5786	5.00952	4.54903	22.7885	12.6545	0.250673	0.139199	0.364932	9.21848e-07	9.21848e-07	1	0	0	1	0	0
AAACCTCCCTG	78	531	11	23.0818	271924966	151	41566378	5841	6.80769	3.37928	23.0051	12.7747	0.253056	0.140522	0.495925	9.30611e-07	9.30611e-07	1	0	0	1	0	0
AAACCTCGATCTGT	54	257	14	23.0818	271924966	151	41566378	3598	4.75926	2.3395	11.1343	6.18288	0.15588	0.0865603	0.441256	5.73247e-07	5.73247e-07	1	0	0	1	0	0
AAACCTCT	8	36	8	23.0818	271924966	151	41566378	288	4.5	0.346593	1.55967	0.866085	0.0124774	0.00692868	0.238411	4.58853e-08	4.58853e-08	1	0	0	1	0	0
AAACCTG	24	107	7	23.0818	271924966	151	41566378	749	4.45833	1.03978	4.63568	2.5742	0.0324498	0.0180194	0.206678	1.19334e-07	1.19334e-07	1	0	0	1	0	0
AAACCTGGCCAAC	29	196	13	23.0818	271924966	151	41566378	2548	6.75862	1.2564	8.49153	4.71535	0.11039	0.0612995	0.581868	4.05957e-07	4.05957e-07	1	0	0	1	1	0
AAACCTGGGT	229	1859	10	23.0818	271924966	151	41566378	18590	8.1179	9.92123	80.5396	44.7236	0.805396	0.447236	0.53761	2.96183e-06	2.96183e-06	1	0	0	1	1	0
AAACCTGTT	102	818	9	23.0818	271924966	151	41566378	7362	8.01961	4.41906	35.4391	19.6794	0.318952	0.177114	0.47799	1.17294e-06	1.17294e-06	1	0	0	1	0	0
AAACCTTC	72	573	8	23.0818	271924966	151	41566378	4584	7.95833	3.11934	24.8247	13.7852	0.198598	0.110281	0.421634	7.30341e-07	7.30341e-07	1	0	0	1	0	0
AAACCTTGCT	91	502	10	23.0818	271924966	151	41566378	5020	5.51648	3.9425	21.7487	12.0771	0.217487	0.120771	0.36533	7.99806e-07	7.99806e-07	1	0	0	1	0	0
AAACG	1	30	5	23.0818	271924966	151	41566378	150	30	0.0433241	1.29972	0.721737	0.00649862	0.00360869	0.993377	2.38986e-08	2.38986e-08	1	0	0	1	1	0
AAACGAAGAGCACCCGTTGT	86	372	20	23.0818	271924966	151	41566378	7440	4.32558	3.72588	16.1166	8.94954	0.322332	0.178991	0.572925	1.18537e-06	1.18537e-06	1	0	0	1	1	0
AAACGACCACT	127	631	11	23.0818	271924966	151	41566378	6941	4.9685	5.50217	27.3375	15.1805	0.300713	0.166986	0.361944	1.10587e-06	1.10587e-06	1	0	0	1	0	0
AAACGAT	1	4	7	23.0818	271924966	151	41566378	28	4	0.0433241	0.173297	0.0962316	0.00121308	0.000673621	0.18543	4.46107e-09	4.46107e-09	1	0	0	1	0	0
AAACGATATC	12	54	10	23.0818	271924966	151	41566378	540	4.5	0.51989	2.3395	1.29913	0.023395	0.0129913	0.298013	8.60349e-08	8.60349e-08	1	0	0	1	0	0
AAACGATGT	30	158	9	23.0818	271924966	151	41566378	1422	5.26667	1.29972	6.84521	3.80115	0.0616069	0.0342103	0.313907	2.26559e-07	2.26559e-07	1	0	0	1	0	0
AAACGC	12	71	6	23.0818	271924966	151	41566378	426	5.91667	0.51989	3.07601	1.70811	0.0184561	0.0102487	0.235099	6.7872e-08	6.7872e-08	1	0	0	1	0	0
AAACGCAAT	26	140	9	23.0818	271924966	151	41566378	1260	5.38462	1.12643	6.06538	3.36811	0.0545884	0.030313	0.320937	2.00748e-07	2.00748e-07	1	0	0	1	0	0
AAACGCACCGAT	9	46	12	23.0818	271924966	151	41566378	552	5.11111	0.389917	1.99291	1.10666	0.0239149	0.01328	0.406181	8.79468e-08	8.79468e-08	1	0	0	1	0	0
AAACGCACTAG	14	64	11	23.0818	271924966	151	41566378	704	4.57143	0.606538	2.77274	1.53971	0.0305002	0.0169368	0.333018	1.12164e-07	1.12164e-07	1	0	0	1	0	0
AAACGCAG	19	77	8	23.0818	271924966	151	41566378	616	4.05263	0.823159	3.33596	1.85246	0.0266877	0.0148197	0.214709	9.81435e-08	9.81435e-08	1	0	0	1	0	0
AAACGCC	15	68	7	23.0818	271924966	151	41566378	476	4.53333	0.649862	2.94604	1.63594	0.0206223	0.0114516	0.210155	7.58382e-08	7.58382e-08	1	0	0	1	0	0
AAACGCCATCAG	19	80	12	23.0818	271924966	151	41566378	960	4.21053	0.823159	3.46593	1.92463	0.0415912	0.0230956	0.334611	1.52951e-07	1.52951e-07	1	0	0	1	0	0
AAACGCCCCAAAGTC	1	4	15	23.0818	271924966	151	41566378	60	4	0.0433241	0.173297	0.0962316	0.00259945	0.00144347	0.397351	9.55943e-09	9.55943e-09	1	0	0	1	0	0
AAACGCGAGCT	4	18	11	23.0818	271924966	151	41566378	198	4.5	0.173297	0.779835	0.433042	0.00857818	0.00476347	0.327815	3.15461e-08	3.15461e-08	1	0	0	1	0	0
AAACGCT	20	80	7	23.0818	271924966	151	41566378	560	4	0.866483	3.46593	1.92463	0.0242615	0.0134724	0.18543	8.92214e-08	8.92214e-08	1	0	0	1	0	0
AAACGCTCTATACCGGCC	61	259	18	23.0818	271924966	151	41566378	4662	4.2459	2.64277	11.221	6.231	0.201977	0.112158	0.506134	7.42768e-07	7.42768e-07	1	0	0	1	1	0
AAACGG	14	57	6	23.0818	271924966	151	41566378	342	4.07143	0.606538	2.46948	1.3713	0.0148169	0.0082278	0.161779	5.44888e-08	5.44888e-08	1	0	0	1	0	0
AAACGGAAT	12	48	9	23.0818	271924966	151	41566378	432	4	0.51989	2.07956	1.15478	0.018716	0.010393	0.238411	6.88279e-08	6.88279e-08	1	0	0	1	0	0
AAACGGAC	63	306	8	23.0818	271924966	151	41566378	2448	4.85714	2.72942	13.2572	7.36172	0.106057	0.0588938	0.257332	3.90025e-07	3.90025e-07	1	0	0	1	0	0
AAACGGGAACG	22	98	11	23.0818	271924966	151	41566378	1078	4.45455	0.953131	4.24577	2.35767	0.0467034	0.0259344	0.324503	1.71751e-07	1.71751e-07	1	0	0	1	0	0
AAACGGGCAGCC	24	119	12	23.0818	271924966	151	41566378	1428	4.95833	1.03978	5.15557	2.86289	0.0618669	0.0343547	0.39404	2.27514e-07	2.27514e-07	1	0	0	1	0	0
AAACGGGGGTC	1	5	11	23.0818	271924966	151	41566378	55	5	0.0433241	0.216621	0.12029	0.00238283	0.00132318	0.364238	8.76281e-09	8.76281e-09	1	0	0	1	0	0
AAACGGGGTTC	21	105	11	23.0818	271924966	151	41566378	1155	5	0.909807	4.54903	2.52608	0.0500394	0.0277869	0.364238	1.84019e-07	1.84019e-07	1	0	0	1	0	0
AAACGT	42	205	6	23.0818	271924966	151	41566378	1230	4.88095	1.81961	8.88145	4.93187	0.0532887	0.0295912	0.193945	1.95968e-07	1.95968e-07	1	0	0	1	0	0
AAACGTACGCTGACT	37	158	15	23.0818	271924966	151	41566378	2370	4.27027	1.60299	6.84521	3.80115	0.102678	0.0570172	0.424199	3.77598e-07	3.77598e-07	1	0	0	1	0	0
AAACGTCACT	27	126	10	23.0818	271924966	151	41566378	1260	4.66667	1.16975	5.45884	3.0313	0.0545884	0.030313	0.309051	2.00748e-07	2.00748e-07	1	0	0	1	0	0
AAACGTCAGTTG	91	623	12	23.0818	271924966	151	41566378	7476	6.84615	3.9425	26.9909	14.9881	0.323891	0.179857	0.544065	1.19111e-06	1.19111e-06	1	0	0	1	1	0
AAACGTCGCCTGGCT	135	615	15	23.0818	271924966	151	41566378	9225	4.55556	5.84876	26.6443	14.7956	0.399665	0.221934	0.452539	1.46976e-06	1.46976e-06	1	0	0	1	0	0
AAACGTGG	20	116	8	23.0818	271924966	151	41566378	928	5.8	0.866483	5.0256	2.79072	0.0402048	0.0223257	0.307285	1.47853e-07	1.47853e-07	1	0	0	1	0	0
AAACGTTGGGC	6	24	11	23.0818	271924966	151	41566378	264	4	0.259945	1.03978	0.57739	0.0114376	0.00635129	0.291391	4.20615e-08	4.20615e-08	1	0	0	1	0	0
AAACGTTGT	20	92	9	23.0818	271924966	151	41566378	828	4.6	0.866483	3.98582	2.21333	0.0358724	0.0199199	0.274172	1.3192e-07	1.3192e-07	1	0	0	1	0	0
AAACGTTGTGCAGCT	51	221	15	23.0818	271924966	151	41566378	3315	4.33333	2.20953	9.57463	5.3168	0.14362	0.079752	0.430464	5.28159e-07	5.28159e-07	1	0	0	1	0	0
AAACT	110	733	5	23.0818	271924966	151	41566378	3665	6.66364	4.76566	31.7566	17.6344	0.158783	0.0881722	0.22065	5.83922e-07	5.83922e-07	1	0	0	1	0	0
AAACTAAAGCCAC	124	703	13	23.0818	271924966	151	41566378	9139	5.66935	5.37219	30.4569	16.9127	0.395939	0.219865	0.48809	1.45606e-06	1.45606e-06	1	0	0	1	0	0
AAACTAAC	24	97	8	23.0818	271924966	151	41566378	776	4.04167	1.03978	4.20244	2.33362	0.0336195	0.0186689	0.214128	1.23635e-07	1.23635e-07	1	0	0	1	0	0
AAACTAACCT	8	47	10	23.0818	271924966	151	41566378	470	5.875	0.346593	2.03623	1.13072	0.0203623	0.0113072	0.389073	7.48822e-08	7.48822e-08	1	0	0	1	0	0
AAACTAAGTCT	24	138	11	23.0818	271924966	151	41566378	1518	5.75	1.03978	5.97873	3.31999	0.065766	0.0365199	0.418874	2.41854e-07	2.41854e-07	1	0	0	1	0	0
AAACTACAGGCGCTTGGC	72	375	18	23.0818	271924966	151	41566378	6750	5.20833	3.11934	16.2466	9.02171	0.292438	0.162391	0.620861	1.07544e-06	1.07544e-06	1	0	0	1	1	0
AAACTACCAAATACCAAT	22	114	18	23.0818	271924966	151	41566378	2052	5.18182	0.953131	4.93895	2.7426	0.0889011	0.0493668	0.6177	3.26933e-07	3.26933e-07	1	0	0	1	1	0
AAACTACTC	17	73	9	23.0818	271924966	151	41566378	657	4.29412	0.73651	3.16266	1.75623	0.028464	0.015806	0.255941	1.04676e-07	1.04676e-07	1	0	0	1	0	0
AAACTAG	14	56	7	23.0818	271924966	151	41566378	392	4	0.606538	2.42615	1.34724	0.0169831	0.0094307	0.18543	6.2455e-08	6.2455e-08	1	0	0	1	0	0
AAACTAGATCTG	24	103	12	23.0818	271924966	151	41566378	1236	4.29167	1.03978	4.46239	2.47796	0.0535486	0.0297356	0.34106	1.96924e-07	1.96924e-07	1	0	0	1	0	0
AAACTAGCATC	29	128	11	23.0818	271924966	151	41566378	1408	4.41379	1.2564	5.54549	3.07941	0.0610004	0.0338735	0.321535	2.24328e-07	2.24328e-07	1	0	0	1	0	0
AAACTAGCTCG	19	81	11	23.0818	271924966	151	41566378	891	4.26316	0.823159	3.50926	1.94869	0.0386018	0.0214356	0.310561	1.41958e-07	1.41958e-07	1	0	0	1	0	0
AAACTAGTTATCACCCTAATATTTC	1	5	25	23.0818	271924966	151	41566378	125	5	0.0433241	0.216621	0.12029	0.00541552	0.00300724	0.827815	1.99155e-08	1.99155e-08	1	0	0	1	1	0
AAACTAT	52	291	7	23.0818	271924966	151	41566378	2037	5.59615	2.25286	12.6073	7.00085	0.0882513	0.049006	0.259424	3.24543e-07	3.24543e-07	1	0	0	1	0	0
AAACTATAACAAGCCTGC	183	758	18	23.0818	271924966	151	41566378	13644	4.14208	7.92832	32.8397	18.2359	0.591115	0.328246	0.493757	2.17381e-06	2.17381e-06	1	0	0	1	0	0
AAACTATATAT	2	8	11	23.0818	271924966	151	41566378	88	4	0.0866483	0.346593	0.192463	0.00381252	0.0021171	0.291391	1.40205e-08	1.40205e-08	1	0	0	1	0	0
AAACTATCCTCCCATGCTTG	70	301	20	23.0818	271924966	151	41566378	6020	4.3	3.03269	13.0406	7.24143	0.260811	0.144829	0.569536	9.5913e-07	9.5913e-07	1	0	0	1	1	0
AAACTATTCCC	38	308	11	23.0818	271924966	151	41566378	3388	8.10526	1.64632	13.3438	7.40983	0.146782	0.0815082	0.59045	5.39789e-07	5.39789e-07	1	0	0	1	1	0
AAACTATTTG	17	68	10	23.0818	271924966	151	41566378	680	4	0.73651	2.94604	1.63594	0.0294604	0.0163594	0.264901	1.0834e-07	1.0834e-07	1	0	0	1	0	0
AAACTC	13	63	6	23.0818	271924966	151	41566378	378	4.84615	0.563214	2.72942	1.51565	0.0163765	0.00909389	0.192562	6.02244e-08	6.02244e-08	1	0	0	1	0	0
AAACTCACACCTCCCAGCTAC	232	950	21	23.0818	271924966	151	41566378	19950	4.09483	10.0512	41.1579	22.855	0.864317	0.479955	0.569479	3.17851e-06	3.17851e-06	1	0	0	1	1	0
AAACTCACGCAC	18	75	12	23.0818	271924966	151	41566378	900	4.16667	0.779835	3.24931	1.80434	0.0389917	0.0216521	0.331126	1.43391e-07	1.43391e-07	1	0	0	1	0	0
AAACTCCCCTC	7	28	11	23.0818	271924966	151	41566378	308	4	0.303269	1.21308	0.673621	0.0133438	0.00740983	0.291391	4.90718e-08	4.90718e-08	1	0	0	1	0	0
AAACTCCTTGTT	767	6603	12	23.0818	271924966	151	41566378	79236	8.60887	33.2296	286.069	158.854	3.43283	1.90625	0.684148	1.26242e-05	1.26242e-05	1	0	0	1	1	0
AAACTCG	38	209	7	23.0818	271924966	151	41566378	1463	5.5	1.64632	9.05475	5.0281	0.0633832	0.0351967	0.254967	2.33091e-07	2.33091e-07	1	0	0	1	0	0
AAACTCGGCGTT	40	191	12	23.0818	271924966	151	41566378	2292	4.775	1.73297	8.27491	4.59506	0.0992989	0.0551407	0.37947	3.6517e-07	3.6517e-07	1	0	0	1	0	0
AAACTCGGTGC	100	467	11	23.0818	271924966	151	41566378	5137	4.67	4.33241	20.2324	11.235	0.222556	0.123585	0.340199	8.18447e-07	8.18447e-07	1	0	0	1	0	0
AAACTCGTCACTGGATATGCTCCT	1	5	24	23.0818	271924966	151	41566378	120	5	0.0433241	0.216621	0.12029	0.0051989	0.00288695	0.794702	1.91189e-08	1.91189e-08	1	0	0	1	1	0
AAACTCTATCCTTACC	48	254	16	23.0818	271924966	151	41566378	4064	5.29167	2.07956	11.0043	6.11071	0.176069	0.0977713	0.560706	6.47492e-07	6.47492e-07	1	0	0	1	1	0
AAACTCTCACCAAGTCATTGC	148	594	21	23.0818	271924966	151	41566378	12474	4.01351	6.41197	25.7345	14.2904	0.540425	0.300098	0.558171	1.98741e-06	1.98741e-06	1	0	0	1	1	0
AAACTCTGCCTCC	25	106	13	23.0818	271924966	151	41566378	1378	4.24	1.0831	4.59236	2.55014	0.0597007	0.0331518	0.365033	2.19548e-07	2.19548e-07	1	0	0	1	0	0
AAACTG	123	493	6	23.0818	271924966	151	41566378	2958	4.00813	5.32887	21.3588	11.8605	0.128153	0.0711633	0.159263	4.7128e-07	4.7128e-07	1	0	0	1	0	0
AAACTGAATCCCCAATC	27	112	17	23.0818	271924966	151	41566378	1904	4.14815	1.16975	4.8523	2.69449	0.0824892	0.0458063	0.46701	3.03353e-07	3.03353e-07	1	0	0	1	0	0
AAACTGAGGG	14	62	10	23.0818	271924966	151	41566378	620	4.42857	0.606538	2.6861	1.49159	0.026861	0.0149159	0.293283	9.87808e-08	9.87808e-08	1	0	0	1	0	0
AAACTGAGTGAGTCCT	84	432	16	23.0818	271924966	151	41566378	6912	5.14286	3.63923	18.716	10.393	0.299456	0.166288	0.544939	1.10125e-06	1.10125e-06	1	0	0	1	1	0
AAACTGAT	30	175	8	23.0818	271924966	151	41566378	1400	5.83333	1.29972	7.58172	4.21013	0.0606538	0.0336811	0.309051	2.23053e-07	2.23053e-07	1	0	0	1	0	0
AAACTGC	38	182	7	23.0818	271924966	151	41566378	1274	4.78947	1.64632	7.88499	4.37854	0.055195	0.0306498	0.222029	2.02979e-07	2.02979e-07	1	0	0	1	0	0
AAACTGCAAC	1	5	10	23.0818	271924966	151	41566378	50	5	0.0433241	0.216621	0.12029	0.00216621	0.0012029	0.331126	7.96619e-09	7.96619e-09	1	0	0	1	0	0
AAACTGCAGGAT	22	90	12	23.0818	271924966	151	41566378	1080	4.09091	0.953131	3.89917	2.16521	0.0467901	0.0259825	0.325105	1.7207e-07	1.7207e-07	1	0	0	1	0	0
AAACTGCC	80	732	8	23.0818	271924966	151	41566378	5856	9.15	3.46593	31.7133	17.6104	0.253706	0.140883	0.484768	9.33001e-07	9.33001e-07	1	0	0	1	0	0
AAACTGCCTCC	10	46	11	23.0818	271924966	151	41566378	506	4.6	0.433241	1.99291	1.10666	0.021922	0.0121733	0.335099	8.06179e-08	8.06179e-08	1	0	0	1	0	0
AAACTGCTGT	47	285	10	23.0818	271924966	151	41566378	2850	6.06383	2.03623	12.3474	6.8565	0.123474	0.068565	0.401578	4.54073e-07	4.54073e-07	1	0	0	1	0	0
AAACTGG	59	236	7	23.0818	271924966	151	41566378	1652	4	2.55612	10.2245	5.67767	0.0715715	0.0397437	0.18543	2.63203e-07	2.63203e-07	1	0	0	1	0	0
AAACTGGG	23	92	8	23.0818	271924966	151	41566378	736	4	0.996455	3.98582	2.21333	0.0318866	0.0177066	0.211921	1.17262e-07	1.17262e-07	1	0	0	1	0	0
AAACTGGGACTGGT	117	711	14	23.0818	271924966	151	41566378	9954	6.07692	5.06892	30.8035	17.1052	0.431248	0.239472	0.563423	1.58591e-06	1.58591e-06	1	0	0	1	1	0
AAACTGGGG	63	302	9	23.0818	271924966	151	41566378	2718	4.79365	2.72942	13.0839	7.26549	0.117755	0.0653894	0.285714	4.33042e-07	4.33042e-07	1	0	0	1	0	0
AAACTGGTCGTT	46	206	12	23.0818	271924966	151	41566378	2472	4.47826	1.99291	8.92477	4.95593	0.107097	0.0594711	0.355888	3.93849e-07	3.93849e-07	1	0	0	1	0	0
AAACTGT	42	500	7	23.0818	271924966	151	41566378	3500	11.9048	1.81961	21.6621	12.029	0.151634	0.0842027	0.551876	5.57634e-07	5.57634e-07	1	0	0	1	1	0
AAACTGTCAGCGC	31	129	13	23.0818	271924966	151	41566378	1677	4.16129	1.34305	5.58881	3.10347	0.0726546	0.0403451	0.358257	2.67186e-07	2.67186e-07	1	0	0	1	0	0
AAACTGTCATCGC	18	77	13	23.0818	271924966	151	41566378	1001	4.27778	0.779835	3.33596	1.85246	0.0433675	0.024082	0.368286	1.59483e-07	1.59483e-07	1	0	0	1	0	0
AAACTGTCCCAGCTTCC	26	114	17	23.0818	271924966	151	41566378	1938	4.38462	1.12643	4.93895	2.7426	0.0839622	0.0466242	0.493632	3.0877e-07	3.0877e-07	1	0	0	1	0	0
AAACTT	30	120	6	23.0818	271924966	151	41566378	720	4	1.29972	5.1989	2.88695	0.0311934	0.0173217	0.15894	1.14713e-07	1.14713e-07	1	0	0	1	0	0
AAACTTACACCGACGAGTCCC	1	4	21	23.0818	271924966	151	41566378	84	4	0.0433241	0.173297	0.0962316	0.00363923	0.00202086	0.556291	1.33832e-08	1.33832e-08	1	0	0	1	1	0
AAACTTC	69	332	7	23.0818	271924966	151	41566378	2324	4.81159	2.98937	14.3836	7.98722	0.100685	0.0559106	0.223054	3.70269e-07	3.70269e-07	1	0	0	1	0	0
AAACTTCAGGC	27	113	11	23.0818	271924966	151	41566378	1243	4.18519	1.16975	4.89563	2.71854	0.0538519	0.029904	0.304881	1.9804e-07	1.9804e-07	1	0	0	1	0	0
AAACTTCCCAACCAAGTTTCCACC	108	471	24	23.0818	271924966	151	41566378	11304	4.36111	4.67901	20.4057	11.3313	0.489736	0.271951	0.693157	1.801e-06	1.801e-06	1	0	0	1	1	0
AAACTTCCCGACCAAGTTTCCACC	62	268	24	23.0818	271924966	151	41566378	6432	4.32258	2.6861	11.6109	6.44752	0.278661	0.15474	0.687033	1.02477e-06	1.02477e-06	1	0	0	1	1	0
AAACTTGACCACC	55	229	13	23.0818	271924966	151	41566378	2977	4.16364	2.38283	9.92123	5.50926	0.128976	0.0716204	0.358459	4.74307e-07	4.74307e-07	1	0	0	1	0	0
AAACTTGCACC	42	213	11	23.0818	271924966	151	41566378	2343	5.07143	1.81961	9.22804	5.12433	0.101508	0.0563677	0.369442	3.73296e-07	3.73296e-07	1	0	0	1	0	0
AAACTTGCCACAAGGCTGTC	458	1883	20	23.0818	271924966	151	41566378	37660	4.11135	19.8425	81.5794	45.301	1.63159	0.906021	0.54455	6.00014e-06	6.00014e-06	1	0	0	1	1	0
AAACTTGTTCG	45	234	11	23.0818	271924966	151	41566378	2574	5.2	1.94959	10.1378	5.62955	0.111516	0.061925	0.378808	4.101e-07	4.101e-07	1	0	0	1	0	0
AAAG	595	4737	4	23.0818	271924966	151	41566378	18948	7.96134	25.7779	205.226	113.962	0.820906	0.455849	0.210897	3.01887e-06	3.01887e-06	1	0	0	0	0	0
AAAGAAC	1	9	7	23.0818	271924966	151	41566378	63	9	0.0433241	0.389917	0.216521	0.00272942	0.00151565	0.417219	1.00374e-08	1.00374e-08	1	0	0	1	0	0
AAAGAACGC	12	58	9	23.0818	271924966	151	41566378	522	4.83333	0.51989	2.5128	1.39536	0.0226152	0.0125582	0.288079	8.31671e-08	8.31671e-08	1	0	0	1	0	0
AAAGAAGAGGGGGGG	1	4	15	23.0818	271924966	151	41566378	60	4	0.0433241	0.173297	0.0962316	0.00259945	0.00144347	0.397351	9.55943e-09	9.55943e-09	1	0	0	1	0	0
AAAGAAGCAGCTCC	30	205	14	23.0818	271924966	151	41566378	2870	6.83333	1.29972	8.88145	4.93187	0.12434	0.0690462	0.633554	4.5726e-07	4.5726e-07	1	0	0	1	1	0
AAAGAAGCTCG	153	787	11	23.0818	271924966	151	41566378	8657	5.14379	6.62859	34.0961	18.9336	0.375057	0.208269	0.374713	1.37927e-06	1.37927e-06	1	0	0	1	0	0
AAAGAAGTAGCCTTCCAC	47	255	18	23.0818	271924966	151	41566378	4590	5.42553	2.03623	11.0477	6.13477	0.198858	0.110426	0.646752	7.31297e-07	7.31297e-07	1	0	0	1	1	0
AAAGAATCCTGCT	32	139	13	23.0818	271924966	151	41566378	1807	4.34375	1.38637	6.02206	3.34405	0.0782867	0.0434726	0.373965	2.87898e-07	2.87898e-07	1	0	0	1	0	0
AAAGAATGCAGACTGTC	125	652	17	23.0818	271924966	151	41566378	11084	5.216	5.41552	28.2473	15.6858	0.480205	0.266658	0.587232	1.76595e-06	1.76595e-06	1	0	0	1	1	0
AAAGAATGGACG	16	92	12	23.0818	271924966	151	41566378	1104	5.75	0.693186	3.98582	2.21333	0.0478299	0.0265599	0.456954	1.75894e-07	1.75894e-07	1	0	0	1	0	0
AAAGACACATGCCT	128	714	14	23.0818	271924966	151	41566378	9996	5.57812	5.54549	30.9334	17.1773	0.433068	0.240483	0.517177	1.5926e-06	1.5926e-06	1	0	0	1	1	0
AAAGACAGACT	24	108	11	23.0818	271924966	151	41566378	1188	4.5	1.03978	4.67901	2.59825	0.0514691	0.0285808	0.327815	1.89277e-07	1.89277e-07	1	0	0	1	0	0
AAAGACAGTGC	21	114	11	23.0818	271924966	151	41566378	1254	5.42857	0.909807	4.93895	2.7426	0.0543285	0.0301686	0.395459	1.99792e-07	1.99792e-07	1	0	0	1	0	0
AAAGACATTGCTGAACCC	73	320	18	23.0818	271924966	151	41566378	5760	4.38356	3.16266	13.8637	7.69853	0.249547	0.138574	0.522544	9.17706e-07	9.17706e-07	1	0	0	1	1	0
AAAGACCGAGTCTG	33	148	14	23.0818	271924966	151	41566378	2072	4.48485	1.4297	6.41197	3.56057	0.0897676	0.049848	0.415814	3.30119e-07	3.30119e-07	1	0	0	1	0	0
AAAGACCGTAGT	61	306	12	23.0818	271924966	151	41566378	3672	5.01639	2.64277	13.2572	7.36172	0.159086	0.0883406	0.398654	5.85037e-07	5.85037e-07	1	0	0	1	0	0
AAAGACGGGC	20	81	10	23.0818	271924966	151	41566378	810	4.05	0.866483	3.50926	1.94869	0.0350926	0.0194869	0.268212	1.29052e-07	1.29052e-07	1	0	0	1	0	0
AAAGACGGGGC	11	45	11	23.0818	271924966	151	41566378	495	4.09091	0.476566	1.94959	1.08261	0.0214454	0.0119087	0.298013	7.88653e-08	7.88653e-08	1	0	0	1	0	0
AAAGACTATC	11	49	10	23.0818	271924966	151	41566378	490	4.45455	0.476566	2.12288	1.17884	0.0212288	0.0117884	0.295003	7.80687e-08	7.80687e-08	1	0	0	1	0	0
AAAGACTCAGT	40	266	11	23.0818	271924966	151	41566378	2926	6.65	1.73297	11.5242	6.3994	0.126766	0.0703934	0.484437	4.66182e-07	4.66182e-07	1	0	0	1	0	0
AAAGACTCCTG	24	123	11	23.0818	271924966	151	41566378	1353	5.125	1.03978	5.32887	2.95912	0.0586176	0.0325503	0.373344	2.15565e-07	2.15565e-07	1	0	0	1	0	0
AAAGACTGAACG	42	263	12	23.0818	271924966	151	41566378	3156	6.2619	1.81961	11.3942	6.32723	0.136731	0.0759268	0.497635	5.02826e-07	5.02826e-07	1	0	0	1	0	0
AAAGACTTCAC	105	1058	11	23.0818	271924966	151	41566378	11638	10.0762	4.54903	45.8369	25.4533	0.504206	0.279986	0.734027	1.85421e-06	1.85421e-06	1	0	0	1	1	0
AAAGAG	46	205	6	23.0818	271924966	151	41566378	1230	4.45652	1.99291	8.88145	4.93187	0.0532887	0.0295912	0.17708	1.95968e-07	1.95968e-07	1	0	0	1	0	0
AAAGAGAAGC	10	40	10	23.0818	271924966	151	41566378	400	4	0.433241	1.73297	0.962316	0.0173297	0.00962316	0.264901	6.37296e-08	6.37296e-08	1	0	0	1	0	0
AAAGAGAGAG	3	12	10	23.0818	271924966	151	41566378	120	4	0.129972	0.51989	0.288695	0.0051989	0.00288695	0.264901	1.91189e-08	1.91189e-08	1	0	0	1	0	0
AAAGAGAGAGAAG	1	5	13	23.0818	271924966	151	41566378	65	5	0.0433241	0.216621	0.12029	0.00281607	0.00156376	0.430464	1.03561e-08	1.03561e-08	1	0	0	1	0	0
AAAGAGAGG	1	8	9	23.0818	271924966	151	41566378	72	8	0.0433241	0.346593	0.192463	0.00311934	0.00173217	0.476821	1.14713e-08	1.14713e-08	1	0	0	1	0	0
AAAGAGC	28	137	7	23.0818	271924966	151	41566378	959	4.89286	1.21308	5.93541	3.29593	0.0415479	0.0230715	0.226821	1.52792e-07	1.52792e-07	1	0	0	1	0	0
AAAGAGCAGCGAGC	14	56	14	23.0818	271924966	151	41566378	784	4	0.606538	2.42615	1.34724	0.0339661	0.0188614	0.370861	1.2491e-07	1.2491e-07	1	0	0	1	0	0
AAAGAGCGTGCACGTGC	44	188	17	23.0818	271924966	151	41566378	3196	4.27273	1.90626	8.14494	4.52289	0.138464	0.0768891	0.481036	5.09199e-07	5.09199e-07	1	0	0	1	0	0
AAAGAGGAAGAGACAAGAGGAGG	1	4	23	23.0818	271924966	151	41566378	92	4	0.0433241	0.173297	0.0962316	0.00398582	0.00221333	0.609272	1.46578e-08	1.46578e-08	1	0	0	1	1	0
AAAGAGGGGC	3	12	10	23.0818	271924966	151	41566378	120	4	0.129972	0.51989	0.288695	0.0051989	0.00288695	0.264901	1.91189e-08	1.91189e-08	1	0	0	1	0	0
AAAGAGGGT	64	416	9	23.0818	271924966	151	41566378	3744	6.5	2.77274	18.0228	10.0081	0.162206	0.0900728	0.387417	5.96509e-07	5.96509e-07	1	0	0	1	0	0
AAAGAGT	2	24	7	23.0818	271924966	151	41566378	168	12	0.0866483	1.03978	0.57739	0.00727846	0.00404173	0.556291	2.67664e-08	2.67664e-08	1	0	0	1	1	0
AAAGAGTCTG	4	16	10	23.0818	271924966	151	41566378	160	4	0.173297	0.693186	0.384926	0.00693186	0.00384926	0.264901	2.54918e-08	2.54918e-08	1	0	0	1	0	0
AAAGAGTGAGTG	34	234	12	23.0818	271924966	151	41566378	2808	6.88235	1.47302	10.1378	5.62955	0.121654	0.0675546	0.546942	4.47381e-07	4.47381e-07	1	0	0	1	1	0
AAAGAGTGGG	20	128	10	23.0818	271924966	151	41566378	1280	6.4	0.866483	5.54549	3.07941	0.0554549	0.0307941	0.423841	2.03935e-07	2.03935e-07	1	0	0	1	0	0
AAAGAT	71	331	6	23.0818	271924966	151	41566378	1986	4.66197	3.07601	14.3403	7.96317	0.0860417	0.047779	0.185244	3.16417e-07	3.16417e-07	1	0	0	1	0	0
AAAGATAATAT	25	129	11	23.0818	271924966	151	41566378	1419	5.16	1.0831	5.58881	3.10347	0.061477	0.0341382	0.375894	2.26081e-07	2.26081e-07	1	0	0	1	0	0
AAAGATACG	27	126	9	23.0818	271924966	151	41566378	1134	4.66667	1.16975	5.45884	3.0313	0.0491296	0.0272817	0.278146	1.80673e-07	1.80673e-07	1	0	0	1	0	0
AAAGATAGGC	150	825	10	23.0818	271924966	151	41566378	8250	5.5	6.49862	35.7424	19.8478	0.357424	0.198478	0.364238	1.31442e-06	1.31442e-06	1	0	0	1	0	0
AAAGATC	14	56	7	23.0818	271924966	151	41566378	392	4	0.606538	2.42615	1.34724	0.0169831	0.0094307	0.18543	6.2455e-08	6.2455e-08	1	0	0	1	0	0
AAAGATG	1	4	7	23.0818	271924966	151	41566378	28	4	0.0433241	0.173297	0.0962316	0.00121308	0.000673621	0.18543	4.46107e-09	4.46107e-09	1	0	0	1	0	0
AAAGATT	23	92	7	23.0818	271924966	151	41566378	644	4	0.996455	3.98582	2.21333	0.0279007	0.0154933	0.18543	1.02605e-07	1.02605e-07	1	0	0	1	0	0
AAAGATTCGC	13	62	10	23.0818	271924966	151	41566378	620	4.76923	0.563214	2.6861	1.49159	0.026861	0.0149159	0.315843	9.87808e-08	9.87808e-08	1	0	0	1	0	0
AAAGC	71	1028	5	23.0818	271924966	151	41566378	5140	14.4789	3.07601	44.5372	24.7315	0.222686	0.123658	0.479433	8.18925e-07	8.18925e-07	1	0	0	1	0	0
AAAGCAACGCG	51	375	11	23.0818	271924966	151	41566378	4125	7.35294	2.20953	16.2466	9.02171	0.178712	0.0992389	0.535645	6.57211e-07	6.57211e-07	1	0	0	1	1	0
AAAGCAAGCC	1	4	10	23.0818	271924966	151	41566378	40	4	0.0433241	0.173297	0.0962316	0.00173297	0.000962316	0.264901	6.37296e-09	6.37296e-09	1	0	0	1	0	0
AAAGCAAGGACC	84	343	12	23.0818	271924966	151	41566378	4116	4.08333	3.63923	14.8602	8.25186	0.178322	0.0990223	0.324503	6.55777e-07	6.55777e-07	1	0	0	1	0	0
AAAGCAAGGCC	1	4	11	23.0818	271924966	151	41566378	44	4	0.0433241	0.173297	0.0962316	0.00190626	0.00105855	0.291391	7.01025e-09	7.01025e-09	1	0	0	1	0	0
AAAGCAATGC	67	609	10	23.0818	271924966	151	41566378	6090	9.08955	2.90272	26.3844	14.6513	0.263844	0.146513	0.601957	9.70282e-07	9.70282e-07	1	0	0	1	1	0
AAAGCAATTG	69	280	10	23.0818	271924966	151	41566378	2800	4.05797	2.98937	12.1308	6.73621	0.121308	0.0673621	0.26874	4.46107e-07	4.46107e-07	1	0	0	1	0	0
AAAGCACAGATG	21	92	12	23.0818	271924966	151	41566378	1104	4.38095	0.909807	3.98582	2.21333	0.0478299	0.0265599	0.348155	1.75894e-07	1.75894e-07	1	0	0	1	0	0
AAAGCACCGC	77	493	10	23.0818	271924966	151	41566378	4930	6.4026	3.33596	21.3588	11.8605	0.213588	0.118605	0.424013	7.85467e-07	7.85467e-07	1	0	0	1	0	0
AAAGCACGAGC	40	212	11	23.0818	271924966	151	41566378	2332	5.3	1.73297	9.18472	5.10028	0.101032	0.056103	0.386093	3.71543e-07	3.71543e-07	1	0	0	1	0	0
AAAGCACGCC	45	251	10	23.0818	271924966	151	41566378	2510	5.57778	1.94959	10.8744	6.03853	0.108744	0.0603853	0.369389	3.99903e-07	3.99903e-07	1	0	0	1	0	0
AAAGCACGTG	9	47	10	23.0818	271924966	151	41566378	470	5.22222	0.389917	2.03623	1.13072	0.0203623	0.0113072	0.345843	7.48822e-08	7.48822e-08	1	0	0	1	0	0
AAAGCACTCCTTAC	68	364	14	23.0818	271924966	151	41566378	5096	5.35294	2.94604	15.77	8.75708	0.22078	0.122599	0.496299	8.11914e-07	8.11914e-07	1	0	0	1	0	0
AAAGCACTG	65	670	9	23.0818	271924966	151	41566378	6030	10.3077	2.81607	29.0272	16.1188	0.261245	0.145069	0.614366	9.60723e-07	9.60723e-07	1	0	0	1	1	0
AAAGCACTGCTTCATATTCCTGCTC	217	903	25	23.0818	271924966	151	41566378	22575	4.16129	9.40134	39.1217	21.7243	0.978042	0.543107	0.688955	3.59674e-06	3.59674e-06	1	0	0	1	1	0
AAAGCAG	110	557	7	23.0818	271924966	151	41566378	3899	5.06364	4.76566	24.1315	13.4003	0.168921	0.0938018	0.234738	6.21204e-07	6.21204e-07	1	0	0	1	0	0
AAAGCAGACC	23	124	10	23.0818	271924966	151	41566378	1240	5.3913	0.996455	5.37219	2.98318	0.0537219	0.0298318	0.35704	1.97562e-07	1.97562e-07	1	0	0	1	0	0
AAAGCAGAT	24	106	9	23.0818	271924966	151	41566378	954	4.41667	1.03978	4.59236	2.55014	0.0413312	0.0229512	0.263245	1.51995e-07	1.51995e-07	1	0	0	1	0	0
AAAGCAGCCAAG	237	1584	12	23.0818	271924966	151	41566378	19008	6.68354	10.2678	68.6254	38.1077	0.823505	0.457293	0.531143	3.02843e-06	3.02843e-06	1	0	0	1	1	0
AAAGCAGCCCACGAC	1	5	15	23.0818	271924966	151	41566378	75	5	0.0433241	0.216621	0.12029	0.00324931	0.00180434	0.496689	1.19493e-08	1.19493e-08	1	0	0	1	0	0
AAAGCAGCTC	3	15	10	23.0818	271924966	151	41566378	150	5	0.129972	0.649862	0.360869	0.00649862	0.00360869	0.331126	2.38986e-08	2.38986e-08	1	0	0	1	0	0
AAAGCAGTGGG	72	534	11	23.0818	271924966	151	41566378	5874	7.41667	3.11934	23.1351	12.8469	0.254486	0.141316	0.540287	9.35868e-07	9.35868e-07	1	0	0	1	1	0
AAAGCAGTGT	147	1242	10	23.0818	271924966	151	41566378	12420	8.44898	6.36865	53.8086	29.8799	0.538086	0.298799	0.559535	1.9788e-06	1.9788e-06	1	0	0	1	1	0
AAAGCAGTGTT	32	158	11	23.0818	271924966	151	41566378	1738	4.9375	1.38637	6.84521	3.80115	0.0752974	0.0418126	0.359685	2.76905e-07	2.76905e-07	1	0	0	1	0	0
AAAGCAT	121	788	7	23.0818	271924966	151	41566378	5516	6.5124	5.24222	34.1394	18.9576	0.238976	0.132703	0.301899	8.78831e-07	8.78831e-07	1	0	0	1	0	0
AAAGCATAT	25	111	9	23.0818	271924966	151	41566378	999	4.44	1.0831	4.80898	2.67043	0.0432808	0.0240338	0.264636	1.59165e-07	1.59165e-07	1	0	0	1	0	0
AAAGCATGGAAGGCTC	27	113	16	23.0818	271924966	151	41566378	1808	4.18519	1.16975	4.89563	2.71854	0.07833	0.0434967	0.443463	2.88058e-07	2.88058e-07	1	0	0	1	0	0
AAAGCATTTGGAGCCACGAGGT	162	776	22	23.0818	271924966	151	41566378	17072	4.79012	7.01851	33.6195	18.6689	0.73963	0.410717	0.697899	2.71998e-06	2.71998e-06	1	0	0	1	1	0
AAAGCC	1	12	6	23.0818	271924966	151	41566378	72	12	0.0433241	0.51989	0.288695	0.00311934	0.00173217	0.476821	1.14713e-08	1.14713e-08	1	0	0	1	0	0
AAAGCCAACTGC	349	2200	12	23.0818	271924966	151	41566378	26400	6.30372	15.1201	95.3131	52.9274	1.14376	0.635129	0.500958	4.20615e-06	4.20615e-06	1	0	0	1	1	0
AAAGCCAAGCTCTC	25	175	14	23.0818	271924966	151	41566378	2450	7	1.0831	7.58172	4.21013	0.106144	0.0589419	0.649007	3.90344e-07	3.90344e-07	1	0	0	1	1	0
AAAGCCACGC	12	64	10	23.0818	271924966	151	41566378	640	5.33333	0.51989	2.77274	1.53971	0.0277274	0.0153971	0.353201	1.01967e-07	1.01967e-07	1	0	0	1	0	0
AAAGCCACTC	62	526	10	23.0818	271924966	151	41566378	5260	8.48387	2.6861	22.7885	12.6545	0.227885	0.126545	0.561846	8.38044e-07	8.38044e-07	1	0	0	1	1	0
AAAGCCAG	19	83	8	23.0818	271924966	151	41566378	664	4.36842	0.823159	3.5959	1.99681	0.0287672	0.0159744	0.23144	1.05791e-07	1.05791e-07	1	0	0	1	0	0
AAAGCCATAAGAGAGTAAGTC	1	4	21	23.0818	271924966	151	41566378	84	4	0.0433241	0.173297	0.0962316	0.00363923	0.00202086	0.556291	1.33832e-08	1.33832e-08	1	0	0	1	1	0
AAAGCCCC	13	52	8	23.0818	271924966	151	41566378	416	4	0.563214	2.25286	1.25101	0.0180228	0.0100081	0.211921	6.62787e-08	6.62787e-08	1	0	0	1	0	0
AAAGCCCCATG	29	131	11	23.0818	271924966	151	41566378	1441	4.51724	1.2564	5.67546	3.15159	0.0624301	0.0346674	0.329071	2.29586e-07	2.29586e-07	1	0	0	1	0	0
AAAGCCCT	15	82	8	23.0818	271924966	151	41566378	656	5.46667	0.649862	3.55258	1.97275	0.0284206	0.015782	0.289625	1.04516e-07	1.04516e-07	1	0	0	1	0	0
AAAGCCCTATT	33	135	11	23.0818	271924966	151	41566378	1485	4.09091	1.4297	5.84876	3.24782	0.0643363	0.035726	0.298013	2.36596e-07	2.36596e-07	1	0	0	1	0	0
AAAGCCGGG	11	52	9	23.0818	271924966	151	41566378	468	4.72727	0.476566	2.25286	1.25101	0.0202757	0.0112591	0.281758	7.45636e-08	7.45636e-08	1	0	0	1	0	0
AAAGCCTTTGTG	87	553	12	23.0818	271924966	151	41566378	6636	6.35632	3.7692	23.9582	13.304	0.287499	0.159648	0.505138	1.05727e-06	1.05727e-06	1	0	0	1	1	0
AAAGCGACATGGC	1549	7367	13	23.0818	271924966	151	41566378	95771	4.75597	67.1091	319.169	177.235	4.1492	2.30405	0.409455	1.52586e-05	1.52586e-05	1	0	0	1	0	0
AAAGCGACATGTC	1	6	13	23.0818	271924966	151	41566378	78	6	0.0433241	0.259945	0.144347	0.00337928	0.00187652	0.516556	1.24273e-08	1.24273e-08	1	0	0	1	1	0
AAAGCGATCAAT	21	122	12	23.0818	271924966	151	41566378	1464	5.80952	0.909807	5.28555	2.93506	0.0634265	0.0352208	0.461684	2.3325e-07	2.3325e-07	1	0	0	1	0	0
AAAGCGC	22	88	7	23.0818	271924966	151	41566378	616	4	0.953131	3.81252	2.1171	0.0266877	0.0148197	0.18543	9.81435e-08	9.81435e-08	1	0	0	1	0	0
AAAGCGCCAAGG	62	299	12	23.0818	271924966	151	41566378	3588	4.82258	2.6861	12.9539	7.19331	0.155447	0.0863198	0.383251	5.71654e-07	5.71654e-07	1	0	0	1	0	0
AAAGCGT	21	105	7	23.0818	271924966	151	41566378	735	5	0.909807	4.54903	2.52608	0.0318432	0.0176826	0.231788	1.17103e-07	1.17103e-07	1	0	0	1	0	0
AAAGCGTCTACC	73	339	12	23.0818	271924966	151	41566378	4068	4.64384	3.16266	14.6869	8.15563	0.176243	0.0978676	0.369047	6.4813e-07	6.4813e-07	1	0	0	1	0	0
AAAGCGTGAT	31	195	10	23.0818	271924966	151	41566378	1950	6.29032	1.34305	8.44821	4.69129	0.0844821	0.0469129	0.416578	3.10682e-07	3.10682e-07	1	0	0	1	0	0
AAAGCGTGGG	21	90	10	23.0818	271924966	151	41566378	900	4.28571	0.909807	3.89917	2.16521	0.0389917	0.0216521	0.283822	1.43391e-07	1.43391e-07	1	0	0	1	0	0
AAAGCGTTCAACGACGATAG	280	1138	20	23.0818	271924966	151	41566378	22760	4.06429	12.1308	49.3029	27.3779	0.986057	0.547558	0.538316	3.62621e-06	3.62621e-06	1	0	0	1	1	0
AAAGCGTTCTTAACC	33	170	15	23.0818	271924966	151	41566378	2550	5.15152	1.4297	7.3651	4.08984	0.110477	0.0613477	0.51174	4.06276e-07	4.06276e-07	1	0	0	1	1	0
AAAGCT	34	136	6	23.0818	271924966	151	41566378	816	4	1.47302	5.89208	3.27188	0.0353525	0.0196313	0.15894	1.30008e-07	1.30008e-07	1	0	0	1	0	0
AAAGCTAAGCT	12	80	11	23.0818	271924966	151	41566378	880	6.66667	0.51989	3.46593	1.92463	0.0381252	0.021171	0.485651	1.40205e-07	1.40205e-07	1	0	0	1	0	0
AAAGCTATACACTGC	81	417	15	23.0818	271924966	151	41566378	6255	5.14815	3.50926	18.0662	10.0321	0.270992	0.150482	0.511405	9.96571e-07	9.96571e-07	1	0	0	1	1	0
AAAGCTATACACTGT	7	34	15	23.0818	271924966	151	41566378	510	4.85714	0.303269	1.47302	0.817969	0.0220953	0.0122695	0.482498	8.12552e-08	8.12552e-08	1	0	0	1	0	0
AAAGCTATCGATGT	12	54	14	23.0818	271924966	151	41566378	756	4.5	0.51989	2.3395	1.29913	0.0327531	0.0181878	0.417219	1.20449e-07	1.20449e-07	1	0	0	1	0	0
AAAGCTCACTAGTCAAC	31	150	17	23.0818	271924966	151	41566378	2550	4.83871	1.34305	6.49862	3.60869	0.110477	0.0613477	0.544755	4.06276e-07	4.06276e-07	1	0	0	1	1	0
AAAGCTCGAGG	5	22	11	23.0818	271924966	151	41566378	242	4.4	0.216621	0.953131	0.529274	0.0104844	0.00582201	0.32053	3.85564e-08	3.85564e-08	1	0	0	1	0	0
AAAGCTG	70	285	7	23.0818	271924966	151	41566378	1995	4.07143	3.03269	12.3474	6.8565	0.0864317	0.0479955	0.188742	3.17851e-07	3.17851e-07	1	0	0	1	0	0
AAAGCTGAATAC	27	125	12	23.0818	271924966	151	41566378	1500	4.62963	1.16975	5.41552	3.00724	0.0649862	0.0360869	0.367918	2.38986e-07	2.38986e-07	1	0	0	1	0	0
AAAGCTGAGGGCT	25	107	13	23.0818	271924966	151	41566378	1391	4.28	1.0831	4.63568	2.5742	0.0602639	0.0334645	0.368477	2.2162e-07	2.2162e-07	1	0	0	1	0	0
AAAGCTGATAT	26	111	11	23.0818	271924966	151	41566378	1221	4.26923	1.12643	4.80898	2.67043	0.0528988	0.0293747	0.311004	1.94534e-07	1.94534e-07	1	0	0	1	0	0
AAAGCTGCCCGTGT	44	243	14	23.0818	271924966	151	41566378	3402	5.52273	1.90626	10.5278	5.84607	0.147389	0.081845	0.512041	5.4202e-07	5.4202e-07	1	0	0	1	1	0
AAAGCTGCGACT	1	4	12	23.0818	271924966	151	41566378	48	4	0.0433241	0.173297	0.0962316	0.00207956	0.00115478	0.317881	7.64755e-09	7.64755e-09	1	0	0	1	0	0
AAAGCTGTG	27	108	9	23.0818	271924966	151	41566378	972	4	1.16975	4.67901	2.59825	0.0421111	0.0233843	0.238411	1.54863e-07	1.54863e-07	1	0	0	1	0	0
AAAGG	36	282	5	23.0818	271924966	151	41566378	1410	7.83333	1.55967	12.2174	6.78433	0.061087	0.0339216	0.259382	2.24647e-07	2.24647e-07	1	0	0	1	0	0
AAAGGAAG	1	13	8	23.0818	271924966	151	41566378	104	13	0.0433241	0.563214	0.312753	0.00450571	0.00250202	0.688742	1.65697e-08	1.65697e-08	1	0	0	1	1	0
AAAGGAAGACTGC	59	252	13	23.0818	271924966	151	41566378	3276	4.27119	2.55612	10.9177	6.06259	0.14193	0.0788137	0.367718	5.21945e-07	5.21945e-07	1	0	0	1	0	0
AAAGGACGGTACAAGC	156	743	16	23.0818	271924966	151	41566378	11888	4.76282	6.75857	32.1898	17.875	0.515037	0.286	0.50467	1.89404e-06	1.89404e-06	1	0	0	1	1	0
AAAGGAG	17	83	7	23.0818	271924966	151	41566378	581	4.88235	0.73651	3.5959	1.99681	0.0251713	0.0139776	0.226334	9.25672e-08	9.25672e-08	1	0	0	1	0	0
AAAGGAGGC	18	99	9	23.0818	271924966	151	41566378	891	5.5	0.779835	4.28909	2.38173	0.0386018	0.0214356	0.327815	1.41958e-07	1.41958e-07	1	0	0	1	0	0
AAAGGAGGTGCCCC	114	530	14	23.0818	271924966	151	41566378	7420	4.64912	4.93895	22.9618	12.7507	0.321465	0.17851	0.431044	1.18218e-06	1.18218e-06	1	0	0	1	0	0
AAAGGAGGTTCT	112	548	12	23.0818	271924966	151	41566378	6576	4.89286	4.8523	23.7416	13.1837	0.2849	0.158205	0.388836	1.04771e-06	1.04771e-06	1	0	0	1	0	0
AAAGGAT	7	28	7	23.0818	271924966	151	41566378	196	4	0.303269	1.21308	0.673621	0.00849153	0.00471535	0.18543	3.12275e-08	3.12275e-08	1	0	0	1	0	0
AAAGGATGCAGACTGTC	1	4	17	23.0818	271924966	151	41566378	68	4	0.0433241	0.173297	0.0962316	0.00294604	0.00163594	0.450331	1.0834e-08	1.0834e-08	1	0	0	1	0	0
AAAGGC	12	51	6	23.0818	271924966	151	41566378	306	4.25	0.51989	2.20953	1.22695	0.0132572	0.00736172	0.168874	4.87531e-08	4.87531e-08	1	0	0	1	0	0
AAAGGCAACAC	32	235	11	23.0818	271924966	151	41566378	2585	7.34375	1.38637	10.1812	5.65361	0.111993	0.0621897	0.534975	4.11852e-07	4.11852e-07	1	0	0	1	1	0
AAAGGCAGAGGC	4	19	12	23.0818	271924966	151	41566378	228	4.75	0.173297	0.823159	0.4571	0.0098779	0.0054852	0.377483	3.63258e-08	3.63258e-08	1	0	0	1	0	0
AAAGGCAGTCATCACGC	1	5	17	23.0818	271924966	151	41566378	85	5	0.0433241	0.216621	0.12029	0.00368255	0.00204492	0.562914	1.35425e-08	1.35425e-08	1	0	0	1	1	0
AAAGGCATTG	1	7	10	23.0818	271924966	151	41566378	70	7	0.0433241	0.303269	0.168405	0.00303269	0.00168405	0.463576	1.11527e-08	1.11527e-08	1	0	0	1	0	0
AAAGGCCCAAGC	1	4	12	23.0818	271924966	151	41566378	48	4	0.0433241	0.173297	0.0962316	0.00207956	0.00115478	0.317881	7.64755e-09	7.64755e-09	1	0	0	1	0	0
AAAGGCCGTC	1	6	10	23.0818	271924966	151	41566378	60	6	0.0433241	0.259945	0.144347	0.00259945	0.00144347	0.397351	9.55943e-09	9.55943e-09	1	0	0	1	0	0
AAAGGCCTATACTGCCCT	38	152	18	23.0818	271924966	151	41566378	2736	4	1.64632	6.58527	3.6568	0.118535	0.0658224	0.476821	4.3591e-07	4.3591e-07	1	0	0	1	0	0
AAAGGCT	21	90	7	23.0818	271924966	151	41566378	630	4.28571	0.909807	3.89917	2.16521	0.0272942	0.0151565	0.198675	1.00374e-07	1.00374e-07	1	0	0	1	0	0
AAAGGCTG	68	363	8	23.0818	271924966	151	41566378	2904	5.33824	2.94604	15.7267	8.73302	0.125813	0.0698642	0.28282	4.62677e-07	4.62677e-07	1	0	0	1	0	0
AAAGGGAG	15	77	8	23.0818	271924966	151	41566378	616	5.13333	0.649862	3.33596	1.85246	0.0266877	0.0148197	0.271965	9.81435e-08	9.81435e-08	1	0	0	1	0	0
AAAGGGCACCAG	84	388	12	23.0818	271924966	151	41566378	4656	4.61905	3.63923	16.8098	9.33447	0.201717	0.112014	0.367077	7.41812e-07	7.41812e-07	1	0	0	1	0	0
AAAGGGCCCCGGCAC	7	30	15	23.0818	271924966	151	41566378	450	4.28571	0.303269	1.29972	0.721737	0.0194959	0.0108261	0.425733	7.16957e-08	7.16957e-08	1	0	0	1	0	0
AAAGGGCGACC	23	93	11	23.0818	271924966	151	41566378	1023	4.04348	0.996455	4.02915	2.23739	0.0443206	0.0246112	0.294558	1.62988e-07	1.62988e-07	1	0	0	1	0	0
AAAGGGCGCTGC	13	55	12	23.0818	271924966	151	41566378	660	4.23077	0.563214	2.38283	1.32318	0.0285939	0.0158782	0.33622	1.05154e-07	1.05154e-07	1	0	0	1	0	0
AAAGGGCGGTG	5	20	11	23.0818	271924966	151	41566378	220	4	0.216621	0.866483	0.481158	0.00953131	0.00529274	0.291391	3.50513e-08	3.50513e-08	1	0	0	1	0	0
AAAGGGCGTTG	17	74	11	23.0818	271924966	151	41566378	814	4.35294	0.73651	3.20599	1.78029	0.0352659	0.0195831	0.317102	1.2969e-07	1.2969e-07	1	0	0	1	0	0
AAAGGGCTATG	52	262	11	23.0818	271924966	151	41566378	2882	5.03846	2.25286	11.3509	6.30317	0.12486	0.0693349	0.36704	4.59171e-07	4.59171e-07	1	0	0	1	0	0
AAAGGGG	18	93	7	23.0818	271924966	151	41566378	651	5.16667	0.779835	4.02915	2.23739	0.028204	0.0156617	0.239514	1.0372e-07	1.0372e-07	1	0	0	1	0	0
AAAGGGGCCGGCTTCAGAC	1	4	19	23.0818	271924966	151	41566378	76	4	0.0433241	0.173297	0.0962316	0.00329263	0.0018284	0.503311	1.21086e-08	1.21086e-08	1	0	0	1	1	0
AAAGGGGGCCAGACTGAAGGAAGG	1	4	24	23.0818	271924966	151	41566378	96	4	0.0433241	0.173297	0.0962316	0.00415912	0.00230956	0.635762	1.52951e-08	1.52951e-08	1	0	0	1	1	0
AAAGGGGGGTTG	4	20	12	23.0818	271924966	151	41566378	240	5	0.173297	0.866483	0.481158	0.0103978	0.0057739	0.397351	3.82377e-08	3.82377e-08	1	0	0	1	0	0
AAAGGGT	1	8	7	23.0818	271924966	151	41566378	56	8	0.0433241	0.346593	0.192463	0.00242615	0.00134724	0.370861	8.92214e-09	8.92214e-09	1	0	0	1	0	0
AAAGGGTCGTGGAACC	99	576	16	23.0818	271924966	151	41566378	9216	5.81818	4.28909	24.9547	13.8574	0.399275	0.221718	0.616496	1.46833e-06	1.46833e-06	1	0	0	1	1	0
AAAGGGTCT	10	56	9	23.0818	271924966	151	41566378	504	5.6	0.433241	2.42615	1.34724	0.0218354	0.0121252	0.333775	8.02992e-08	8.02992e-08	1	0	0	1	0	0
AAAGGGTCTG	64	345	10	23.0818	271924966	151	41566378	3450	5.39062	2.77274	14.9468	8.29998	0.149468	0.0829998	0.356995	5.49667e-07	5.49667e-07	1	0	0	1	0	0
AAAGGGTGG	9	45	9	23.0818	271924966	151	41566378	405	5	0.389917	1.94959	1.08261	0.0175463	0.00974345	0.298013	6.45262e-08	6.45262e-08	1	0	0	1	0	0
AAAGGGTGTAG	35	224	11	23.0818	271924966	151	41566378	2464	6.4	1.51634	9.70461	5.38897	0.106751	0.0592787	0.466225	3.92574e-07	3.92574e-07	1	0	0	1	0	0
AAAGGT	12	87	6	23.0818	271924966	151	41566378	522	7.25	0.51989	3.7692	2.09304	0.0226152	0.0125582	0.288079	8.31671e-08	8.31671e-08	1	0	0	1	0	0
AAAGGTACGGC	25	134	11	23.0818	271924966	151	41566378	1474	5.36	1.0831	5.80543	3.22376	0.0638598	0.0354614	0.390464	2.34843e-07	2.34843e-07	1	0	0	1	0	0
AAAGGTAGAACAGATG	184	823	16	23.0818	271924966	151	41566378	13168	4.47283	7.97164	35.6558	19.7997	0.570492	0.316795	0.473942	2.09798e-06	2.09798e-06	1	0	0	1	0	0
AAAGGTAGGTACAGTGAGGG	1	4	20	23.0818	271924966	151	41566378	80	4	0.0433241	0.173297	0.0962316	0.00346593	0.00192463	0.529801	1.27459e-08	1.27459e-08	1	0	0	1	1	0
AAAGGTATATTTG	16	65	13	23.0818	271924966	151	41566378	845	4.0625	0.693186	2.81607	1.56376	0.0366089	0.0203289	0.349752	1.34629e-07	1.34629e-07	1	0	0	1	0	0
AAAGGTGC	36	148	8	23.0818	271924966	151	41566378	1184	4.11111	1.55967	6.41197	3.56057	0.0512958	0.0284846	0.217807	1.88639e-07	1.88639e-07	1	0	0	1	0	0
AAAGGTGGCCAGACTGAAGGAAGG	39	160	24	23.0818	271924966	151	41566378	3840	4.10256	1.68964	6.93186	3.84926	0.166365	0.0923824	0.652063	6.11804e-07	6.11804e-07	1	0	0	1	1	0
AAAGGTT	28	112	7	23.0818	271924966	151	41566378	784	4	1.21308	4.8523	2.69449	0.0339661	0.0188614	0.18543	1.2491e-07	1.2491e-07	1	0	0	1	0	0
AAAGGTTCCAAGC	80	388	13	23.0818	271924966	151	41566378	5044	4.85	3.46593	16.8098	9.33447	0.218527	0.121348	0.41755	8.0363e-07	8.0363e-07	1	0	0	1	0	0
AAAGGTTCCATGCTGCTGGT	23	92	20	23.0818	271924966	151	41566378	1840	4	0.996455	3.98582	2.21333	0.0797164	0.0442665	0.529801	2.93156e-07	2.93156e-07	1	0	0	1	1	0
AAAGT	266	1454	5	23.0818	271924966	151	41566378	7270	5.46617	11.5242	62.9933	34.9802	0.314966	0.174901	0.180999	1.15828e-06	1.15828e-06	1	0	0	1	0	0
AAAGTAACACT	23	102	11	23.0818	271924966	151	41566378	1122	4.43478	0.996455	4.41906	2.45391	0.0486097	0.026993	0.323064	1.78761e-07	1.78761e-07	1	0	0	1	0	0
AAAGTAACGAC	19	83	11	23.0818	271924966	151	41566378	913	4.36842	0.823159	3.5959	1.99681	0.0395549	0.0219649	0.318229	1.45463e-07	1.45463e-07	1	0	0	1	0	0
AAAGTAAGAACCAGTATCGACT	77	397	22	23.0818	271924966	151	41566378	8734	5.15584	3.33596	17.1997	9.55099	0.378393	0.210122	0.751183	1.39153e-06	1.39153e-06	1	0	0	1	1	0
AAAGTAC	45	309	7	23.0818	271924966	151	41566378	2163	6.86667	1.94959	13.3872	7.43389	0.0937101	0.0520372	0.318322	3.44618e-07	3.44618e-07	1	0	0	1	0	0
AAAGTACAC	14	56	9	23.0818	271924966	151	41566378	504	4	0.606538	2.42615	1.34724	0.0218354	0.0121252	0.238411	8.02992e-08	8.02992e-08	1	0	0	1	0	0
AAAGTACAGTAGTAT	63	469	15	23.0818	271924966	151	41566378	7035	7.44444	2.72942	20.319	11.2832	0.304785	0.169247	0.739514	1.12084e-06	1.12084e-06	1	0	0	1	1	0
AAAGTACATGTTAAC	46	199	15	23.0818	271924966	151	41566378	2985	4.32609	1.99291	8.6215	4.78752	0.129323	0.0718128	0.429744	4.75582e-07	4.75582e-07	1	0	0	1	0	0
AAAGTACCACCCAAAGTACCT	36	154	21	23.0818	271924966	151	41566378	3234	4.27778	1.55967	6.67192	3.70492	0.14011	0.0778033	0.594923	5.15253e-07	5.15253e-07	1	0	0	1	1	0
AAAGTACGATGCACCGAGAAG	1	4	21	23.0818	271924966	151	41566378	84	4	0.0433241	0.173297	0.0962316	0.00363923	0.00202086	0.556291	1.33832e-08	1.33832e-08	1	0	0	1	1	0
AAAGTACTGTGG	20	102	12	23.0818	271924966	151	41566378	1224	5.1	0.866483	4.41906	2.45391	0.0530287	0.0294469	0.405298	1.95012e-07	1.95012e-07	1	0	0	1	0	0
AAAGTAG	60	380	7	23.0818	271924966	151	41566378	2660	6.33333	2.59945	16.4632	9.142	0.115242	0.063994	0.293598	4.23802e-07	4.23802e-07	1	0	0	1	0	0
AAAGTAGCACC	79	520	11	23.0818	271924966	151	41566378	5720	6.58228	3.42261	22.5286	12.5101	0.247814	0.137611	0.479504	9.11333e-07	9.11333e-07	1	0	0	1	0	0
AAAGTAGGCACC	133	673	12	23.0818	271924966	151	41566378	8076	5.06015	5.76211	29.1571	16.191	0.349886	0.194292	0.402131	1.2867e-06	1.2867e-06	1	0	0	1	0	0
AAAGTAGTATC	132	607	11	23.0818	271924966	151	41566378	6677	4.59848	5.71879	26.2978	14.6031	0.289275	0.160635	0.334989	1.06381e-06	1.06381e-06	1	0	0	1	0	0
AAAGTATC	23	110	8	23.0818	271924966	151	41566378	880	4.78261	0.996455	4.76566	2.64637	0.0381252	0.021171	0.253383	1.40205e-07	1.40205e-07	1	0	0	1	0	0
AAAGTATCGTGATACC	37	164	16	23.0818	271924966	151	41566378	2624	4.43243	1.60299	7.10516	3.9455	0.113683	0.0631279	0.469662	4.18066e-07	4.18066e-07	1	0	0	1	0	0
AAAGTATGCAGCTGTG	73	311	16	23.0818	271924966	151	41566378	4976	4.26027	3.16266	13.4738	7.48201	0.215581	0.119712	0.45142	7.92796e-07	7.92796e-07	1	0	0	1	0	0
AAAGTC	10	40	6	23.0818	271924966	151	41566378	240	4	0.433241	1.73297	0.962316	0.0103978	0.0057739	0.15894	3.82377e-08	3.82377e-08	1	0	0	1	0	0
AAAGTCC	2	10	7	23.0818	271924966	151	41566378	70	5	0.0866483	0.433241	0.240579	0.00303269	0.00168405	0.231788	1.11527e-08	1.11527e-08	1	0	0	1	0	0
AAAGTCCACCC	49	233	11	23.0818	271924966	151	41566378	2563	4.7551	2.12288	10.0945	5.60549	0.11104	0.0616604	0.346398	4.08347e-07	4.08347e-07	1	0	0	1	0	0
AAAGTCCACCGATC	51	207	14	23.0818	271924966	151	41566378	2898	4.05882	2.20953	8.9681	4.97999	0.125553	0.0697198	0.376315	4.61721e-07	4.61721e-07	1	0	0	1	0	0
AAAGTCCACTC	35	266	11	23.0818	271924966	151	41566378	2926	7.6	1.51634	11.5242	6.3994	0.126766	0.0703934	0.553642	4.66182e-07	4.66182e-07	1	0	0	1	1	0
AAAGTCCAGC	81	483	10	23.0818	271924966	151	41566378	4830	5.96296	3.50926	20.9256	11.62	0.209256	0.1162	0.394898	7.69534e-07	7.69534e-07	1	0	0	1	0	0
AAAGTCCAGT	77	464	10	23.0818	271924966	151	41566378	4640	6.02597	3.33596	20.1024	11.1629	0.201024	0.111629	0.399071	7.39263e-07	7.39263e-07	1	0	0	1	0	0
AAAGTCCCTGGACTTGTTCGG	67	323	21	23.0818	271924966	151	41566378	6783	4.8209	2.90272	13.9937	7.7707	0.293868	0.163185	0.670456	1.08069e-06	1.08069e-06	1	0	0	1	1	0
AAAGTCCG	28	141	8	23.0818	271924966	151	41566378	1128	5.03571	1.21308	6.1087	3.39216	0.0488696	0.0271373	0.266793	1.79717e-07	1.79717e-07	1	0	0	1	0	0
AAAGTCCTG	71	371	9	23.0818	271924966	151	41566378	3339	5.22535	3.07601	16.0733	8.92548	0.144659	0.0803293	0.311445	5.31982e-07	5.31982e-07	1	0	0	1	0	0
AAAGTCGGC	84	454	9	23.0818	271924966	151	41566378	4086	5.40476	3.63923	19.6692	10.9223	0.177022	0.0983006	0.322138	6.50997e-07	6.50997e-07	1	0	0	1	0	0
AAAGTCGTGGCGCCCCCT	96	387	18	23.0818	271924966	151	41566378	6966	4.03125	4.15912	16.7664	9.31041	0.301796	0.167587	0.480546	1.10985e-06	1.10985e-06	1	0	0	1	0	0
AAAGTCTAGACAACCCAACGC	13	52	21	23.0818	271924966	151	41566378	1092	4	0.563214	2.25286	1.25101	0.04731	0.0262712	0.556291	1.73982e-07	1.73982e-07	1	0	0	1	1	0
AAAGTCTG	81	387	8	23.0818	271924966	151	41566378	3096	4.77778	3.50926	16.7664	9.31041	0.134132	0.0744833	0.253127	4.93267e-07	4.93267e-07	1	0	0	1	0	0
AAAGTCTGC	106	538	9	23.0818	271924966	151	41566378	4842	5.07547	4.59236	23.3084	12.9432	0.209775	0.116488	0.302512	7.71446e-07	7.71446e-07	1	0	0	1	0	0
AAAGTG	56	256	6	23.0818	271924966	151	41566378	1536	4.57143	2.42615	11.091	6.15882	0.0665459	0.0369529	0.181646	2.44721e-07	2.44721e-07	1	0	0	1	0	0
AAAGTGACAGTGGTGGACTC	136	679	20	23.0818	271924966	151	41566378	13580	4.99265	5.89208	29.4171	16.3353	0.588342	0.326706	0.661278	2.16362e-06	2.16362e-06	1	0	0	1	1	0
AAAGTGAG	22	99	8	23.0818	271924966	151	41566378	792	4.5	0.953131	4.28909	2.38173	0.0343127	0.0190539	0.238411	1.26185e-07	1.26185e-07	1	0	0	1	0	0
AAAGTGAGGTAC	127	1054	12	23.0818	271924966	151	41566378	12648	8.29921	5.50217	45.6636	25.357	0.547964	0.304284	0.65954	2.01513e-06	2.01513e-06	1	0	0	1	1	0
AAAGTGCAGGT	109	747	11	23.0818	271924966	151	41566378	8217	6.85321	4.72233	32.3631	17.9713	0.355994	0.197684	0.499241	1.30916e-06	1.30916e-06	1	0	0	1	0	0
AAAGTGCATCC	31	268	11	23.0818	271924966	151	41566378	2948	8.64516	1.34305	11.6109	6.44752	0.12772	0.0709227	0.62978	4.69687e-07	4.69687e-07	1	0	0	1	1	0
AAAGTGCATTC	35	146	11	23.0818	271924966	151	41566378	1606	4.17143	1.51634	6.32532	3.51245	0.0695786	0.038637	0.303879	2.55874e-07	2.55874e-07	1	0	0	1	0	0
AAAGTGCATTG	51	296	11	23.0818	271924966	151	41566378	3256	5.80392	2.20953	12.8239	7.12114	0.141063	0.0783325	0.422802	5.18759e-07	5.18759e-07	1	0	0	1	0	0
AAAGTGCTACCTGCT	66	304	15	23.0818	271924966	151	41566378	4560	4.60606	2.85939	13.1705	7.3136	0.197558	0.109704	0.457556	7.26517e-07	7.26517e-07	1	0	0	1	0	0
AAAGTGCTG	17	79	9	23.0818	271924966	151	41566378	711	4.64706	0.73651	3.42261	1.90057	0.0308035	0.0171052	0.276977	1.13279e-07	1.13279e-07	1	0	0	1	0	0
AAAGTGG	22	109	7	23.0818	271924966	151	41566378	763	4.95455	0.953131	4.72233	2.62231	0.0330563	0.0183562	0.229681	1.21564e-07	1.21564e-07	1	0	0	1	0	0
AAAGTGGC	14	63	8	23.0818	271924966	151	41566378	504	4.5	0.606538	2.72942	1.51565	0.0218354	0.0121252	0.238411	8.02992e-08	8.02992e-08	1	0	0	1	0	0
AAAGTGGCCGTT	24	119	12	23.0818	271924966	151	41566378	1428	4.95833	1.03978	5.15557	2.86289	0.0618669	0.0343547	0.39404	2.27514e-07	2.27514e-07	1	0	0	1	0	0
AAAGTGTAGAT	1	5	11	23.0818	271924966	151	41566378	55	5	0.0433241	0.216621	0.12029	0.00238283	0.00132318	0.364238	8.76281e-09	8.76281e-09	1	0	0	1	0	0
AAAGTGTC	67	314	8	23.0818	271924966	151	41566378	2512	4.68657	2.90272	13.6038	7.55418	0.10883	0.0604335	0.248295	4.00222e-07	4.00222e-07	1	0	0	1	0	0
AAAGTGTCAGTTC	1136	7107	13	23.0818	271924966	151	41566378	92391	6.25616	49.2162	307.905	170.98	4.00276	2.22273	0.53861	1.47201e-05	1.47201e-05	1	0	0	1	1	0
AAAGTGTCCCCTGGC	41	196	15	23.0818	271924966	151	41566378	2940	4.78049	1.77629	8.49153	4.71535	0.127373	0.0707302	0.474883	4.68412e-07	4.68412e-07	1	0	0	1	0	0
AAAGTGTCT	20	84	9	23.0818	271924966	151	41566378	756	4.2	0.866483	3.63923	2.02086	0.0327531	0.0181878	0.250331	1.20449e-07	1.20449e-07	1	0	0	1	0	0
AAAGTGTCTGGTACCC	303	1650	16	23.0818	271924966	151	41566378	26400	5.44554	13.1272	71.4848	39.6955	1.14376	0.635129	0.577011	4.20615e-06	4.20615e-06	1	0	0	1	1	0
AAAGTGTG	27	174	8	23.0818	271924966	151	41566378	1392	6.44444	1.16975	7.5384	4.18608	0.0603072	0.0334886	0.341428	2.21779e-07	2.21779e-07	1	0	0	1	0	0
AAAGTGTGACTCCT	190	1191	14	23.0818	271924966	151	41566378	16674	6.26842	8.23159	51.5991	28.653	0.722387	0.401142	0.581178	2.65657e-06	2.65657e-06	1	0	0	1	1	0
AAAGTGTTACT	41	168	11	23.0818	271924966	151	41566378	1848	4.09756	1.77629	7.27846	4.04173	0.080063	0.044459	0.298498	2.94431e-07	2.94431e-07	1	0	0	1	0	0
AAAGTGTTGGAGCTGGTTGC	7	34	20	23.0818	271924966	151	41566378	680	4.85714	0.303269	1.47302	0.817969	0.0294604	0.0163594	0.64333	1.0834e-07	1.0834e-07	1	0	0	1	1	0
AAAGTT	5	20	6	23.0818	271924966	151	41566378	120	4	0.216621	0.866483	0.481158	0.0051989	0.00288695	0.15894	1.91189e-08	1.91189e-08	1	0	0	1	0	0
AAAGTTACAACACTG	48	198	15	23.0818	271924966	151	41566378	2970	4.125	2.07956	8.57818	4.76347	0.128673	0.071452	0.409768	4.73192e-07	4.73192e-07	1	0	0	1	0	0
AAAGTTAG	56	241	8	23.0818	271924966	151	41566378	1928	4.30357	2.42615	10.4411	5.79796	0.0835289	0.0463836	0.228004	3.07176e-07	3.07176e-07	1	0	0	1	0	0
AAAGTTATCTTATTAGTAAGAAG	1	4	23	23.0818	271924966	151	41566378	92	4	0.0433241	0.173297	0.0962316	0.00398582	0.00221333	0.609272	1.46578e-08	1.46578e-08	1	0	0	1	1	0
AAAGTTC	25	100	7	23.0818	271924966	151	41566378	700	4	1.0831	4.33241	2.40579	0.0303269	0.0168405	0.18543	1.11527e-07	1.11527e-07	1	0	0	1	0	0
AAAGTTCGTCAGCT	267	1220	14	23.0818	271924966	151	41566378	17080	4.56929	11.5675	52.8555	29.3506	0.739976	0.410909	0.423643	2.72125e-06	2.72125e-06	1	0	0	1	0	0
AAAGTTCGTGC	57	278	11	23.0818	271924966	151	41566378	3058	4.87719	2.46948	12.0441	6.6881	0.132485	0.0735691	0.355292	4.87212e-07	4.87212e-07	1	0	0	1	0	0
AAAGTTGG	17	68	8	23.0818	271924966	151	41566378	544	4	0.73651	2.94604	1.63594	0.0235683	0.0130875	0.211921	8.66722e-08	8.66722e-08	1	0	0	1	0	0
AAAT	2969	19694	4	23.0818	271924966	151	41566378	78776	6.63321	128.629	853.226	473.796	3.4129	1.89519	0.175714	1.25509e-05	1.25509e-05	1	0	0	0	0	0
AAATAACAGGCT	47	293	12	23.0818	271924966	151	41566378	3516	6.23404	2.03623	12.694	7.04897	0.152328	0.0845876	0.495421	5.60183e-07	5.60183e-07	1	0	0	1	0	0
AAATAACC	25	110	8	23.0818	271924966	151	41566378	880	4.4	1.0831	4.76566	2.64637	0.0381252	0.021171	0.233113	1.40205e-07	1.40205e-07	1	0	0	1	0	0
AAATAAT	62	248	7	23.0818	271924966	151	41566378	1736	4	2.6861	10.7444	5.96636	0.0752107	0.0417645	0.18543	2.76586e-07	2.76586e-07	1	0	0	1	0	0
AAATAATGGT	8	37	10	23.0818	271924966	151	41566378	370	4.625	0.346593	1.60299	0.890143	0.0160299	0.00890143	0.306291	5.89498e-08	5.89498e-08	1	0	0	1	0	0
AAATAC	337	1598	6	23.0818	271924966	151	41566378	9588	4.74184	14.6002	69.232	38.4445	0.415392	0.230667	0.188417	1.5276e-06	1.5276e-06	1	0	0	1	0	0
AAATACAACAACAAGGAGT	71	405	19	23.0818	271924966	151	41566378	7695	5.70423	3.07601	17.5463	9.74345	0.333379	0.185126	0.71775	1.226e-06	1.226e-06	1	0	0	1	1	0
AAATACACCGATGATACCT	191	863	19	23.0818	271924966	151	41566378	16397	4.51832	8.27491	37.3887	20.762	0.710386	0.394477	0.568531	2.61243e-06	2.61243e-06	1	0	0	1	1	0
AAATACATATC	32	180	11	23.0818	271924966	151	41566378	1980	5.625	1.38637	7.79835	4.33042	0.0857818	0.0476347	0.409768	3.15461e-07	3.15461e-07	1	0	0	1	0	0
AAATACC	16	64	7	23.0818	271924966	151	41566378	448	4	0.693186	2.77274	1.53971	0.0194092	0.0107779	0.18543	7.13771e-08	7.13771e-08	1	0	0	1	0	0
AAATACCCTGTC	23	118	12	23.0818	271924966	151	41566378	1416	5.13043	0.996455	5.11225	2.83883	0.061347	0.034066	0.407717	2.25603e-07	2.25603e-07	1	0	0	1	0	0
AAATACCTACC	94	506	11	23.0818	271924966	151	41566378	5566	5.38298	4.07247	21.922	12.1733	0.241142	0.133906	0.392138	8.86797e-07	8.86797e-07	1	0	0	1	0	0
AAATACG	16	115	7	23.0818	271924966	151	41566378	805	7.1875	0.693186	4.98228	2.76666	0.0348759	0.0193666	0.333195	1.28256e-07	1.28256e-07	1	0	0	1	0	0
AAATACGC	17	81	8	23.0818	271924966	151	41566378	648	4.76471	0.73651	3.50926	1.94869	0.028074	0.0155895	0.252435	1.03242e-07	1.03242e-07	1	0	0	1	0	0
AAATACTAGCCC	37	205	12	23.0818	271924966	151	41566378	2460	5.54054	1.60299	8.88145	4.93187	0.106577	0.0591824	0.440308	3.91937e-07	3.91937e-07	1	0	0	1	0	0
AAATACTAGTAACCACCAG	53	250	19	23.0818	271924966	151	41566378	4750	4.71698	2.29618	10.831	6.01448	0.20579	0.114275	0.593527	7.56788e-07	7.56788e-07	1	0	0	1	1	0
AAATACTCATGGTGC	345	1715	15	23.0818	271924966	151	41566378	25725	4.97101	14.9468	74.3009	41.2593	1.11451	0.61889	0.493809	4.09861e-06	4.09861e-06	1	0	0	1	0	0
AAATACTCGTGGTGC	95	402	15	23.0818	271924966	151	41566378	6030	4.23158	4.11579	17.4163	9.67128	0.261245	0.145069	0.420356	9.60723e-07	9.60723e-07	1	0	0	1	0	0
AAATAG	75	300	6	23.0818	271924966	151	41566378	1800	4	3.24931	12.9972	7.21737	0.0779835	0.0433042	0.15894	2.86783e-07	2.86783e-07	1	0	0	1	0	0
AAATAGACATACAGTGCCT	77	334	19	23.0818	271924966	151	41566378	6346	4.33766	3.33596	14.4703	8.03534	0.274935	0.152671	0.545799	1.01107e-06	1.01107e-06	1	0	0	1	1	0
AAATAGC	17	81	7	23.0818	271924966	151	41566378	567	4.76471	0.73651	3.50926	1.94869	0.0245648	0.0136408	0.22088	9.03366e-08	9.03366e-08	1	0	0	1	0	0
AAATAGCATTGATTAATAGC	169	740	20	23.0818	271924966	151	41566378	14800	4.3787	7.32178	32.0599	17.8029	0.641197	0.356057	0.57996	2.35799e-06	2.35799e-06	1	0	0	1	1	0
AAATAGCC	19	84	8	23.0818	271924966	151	41566378	672	4.42105	0.823159	3.63923	2.02086	0.0291138	0.0161669	0.234228	1.07066e-07	1.07066e-07	1	0	0	1	0	0
AAATAGGGTCGTGTC	101	447	15	23.0818	271924966	151	41566378	6705	4.42574	4.37574	19.3659	10.7539	0.290488	0.161308	0.439643	1.06827e-06	1.06827e-06	1	0	0	1	0	0
AAATAGT	33	183	7	23.0818	271924966	151	41566378	1281	5.54545	1.4297	7.92832	4.4026	0.0554982	0.0308182	0.257074	2.04094e-07	2.04094e-07	1	0	0	1	0	0
AAATAGTAGATACT	29	138	14	23.0818	271924966	151	41566378	1932	4.75862	1.2564	5.97873	3.31999	0.0837022	0.0464799	0.441197	3.07814e-07	3.07814e-07	1	0	0	1	0	0
AAATAGTGCAGT	21	97	12	23.0818	271924966	151	41566378	1164	4.61905	0.909807	4.20244	2.33362	0.0504293	0.0280034	0.367077	1.85453e-07	1.85453e-07	1	0	0	1	0	0
AAATAGTGTGC	20	142	11	23.0818	271924966	151	41566378	1562	7.1	0.866483	6.15203	3.41622	0.0676723	0.0375784	0.517219	2.48864e-07	2.48864e-07	1	0	0	1	1	0
AAATAT	66	284	6	23.0818	271924966	151	41566378	1704	4.30303	2.85939	12.3041	6.83245	0.0738243	0.0409947	0.170981	2.71488e-07	2.71488e-07	1	0	0	1	0	0
AAATATACATAG	28	161	12	23.0818	271924966	151	41566378	1932	5.75	1.21308	6.97519	3.87332	0.0837022	0.0464799	0.456954	3.07814e-07	3.07814e-07	1	0	0	1	0	0
AAATATAGTGTC	30	136	12	23.0818	271924966	151	41566378	1632	4.53333	1.29972	5.89208	3.27188	0.070705	0.0392625	0.360265	2.60017e-07	2.60017e-07	1	0	0	1	0	0
AAATATC	19	76	7	23.0818	271924966	151	41566378	532	4	0.823159	3.29263	1.8284	0.0230484	0.0127988	0.18543	8.47603e-08	8.47603e-08	1	0	0	1	0	0
AAATATCACATCATCACTTC	42	181	20	23.0818	271924966	151	41566378	3620	4.30952	1.81961	7.84167	4.35448	0.156833	0.0870896	0.570798	5.76752e-07	5.76752e-07	1	0	0	1	1	0
AAATATCTCCCAGG	27	116	14	23.0818	271924966	151	41566378	1624	4.2963	1.16975	5.0256	2.79072	0.0703584	0.03907	0.398332	2.58742e-07	2.58742e-07	1	0	0	1	0	0
AAATATG	15	60	7	23.0818	271924966	151	41566378	420	4	0.649862	2.59945	1.44347	0.0181961	0.0101043	0.18543	6.6916e-08	6.6916e-08	1	0	0	1	0	0
AAATATGTGT	105	723	10	23.0818	271924966	151	41566378	7230	6.88571	4.54903	31.3234	17.3939	0.313234	0.173939	0.456008	1.15191e-06	1.15191e-06	1	0	0	1	0	0
AAATATGTTGGGG	87	432	13	23.0818	271924966	151	41566378	5616	4.96552	3.7692	18.716	10.393	0.243308	0.135109	0.427495	8.94763e-07	8.94763e-07	1	0	0	1	0	0
AAATATTAT	23	92	9	23.0818	271924966	151	41566378	828	4	0.996455	3.98582	2.21333	0.0358724	0.0199199	0.238411	1.3192e-07	1.3192e-07	1	0	0	1	0	0
AAATATTTCAACTGTCAACTTAC	136	572	23	23.0818	271924966	151	41566378	13156	4.20588	5.89208	24.7814	13.7611	0.569972	0.316506	0.640631	2.09606e-06	2.09606e-06	1	0	0	1	1	0
AAATATTTGAGCGAAGAC	1	5	18	23.0818	271924966	151	41566378	90	5	0.0433241	0.216621	0.12029	0.00389917	0.00216521	0.596026	1.43391e-08	1.43391e-08	1	0	0	1	1	0
AAATC	80	467	5	23.0818	271924966	151	41566378	2335	5.8375	3.46593	20.2324	11.235	0.101162	0.0561752	0.193295	3.72021e-07	3.72021e-07	1	0	0	1	0	0
AAATCAAC	29	212	8	23.0818	271924966	151	41566378	1696	7.31034	1.2564	9.18472	5.10028	0.0734777	0.0408022	0.387303	2.70213e-07	2.70213e-07	1	0	0	1	0	0
AAATCAACTACCTACT	86	495	16	23.0818	271924966	151	41566378	7920	5.75581	3.72588	21.4454	11.9087	0.343127	0.190539	0.609888	1.26185e-06	1.26185e-06	1	0	0	1	1	0
AAATCAAGG	9	43	9	23.0818	271924966	151	41566378	387	4.77778	0.389917	1.86294	1.03449	0.0167664	0.00931041	0.284768	6.16583e-08	6.16583e-08	1	0	0	1	0	0
AAATCAAGTCCCAATGCCGAGC	80	337	22	23.0818	271924966	151	41566378	7414	4.2125	3.46593	14.6002	8.10751	0.321205	0.178365	0.613742	1.18123e-06	1.18123e-06	1	0	0	1	1	0
AAATCAC	19	87	7	23.0818	271924966	151	41566378	609	4.57895	0.823159	3.7692	2.09304	0.0263844	0.0146513	0.212269	9.70282e-08	9.70282e-08	1	0	0	1	0	0
AAATCACACGTACGTCCAATTC	18	89	22	23.0818	271924966	151	41566378	1958	4.94444	0.779835	3.85585	2.14115	0.0848287	0.0471054	0.720383	3.11956e-07	3.11956e-07	1	0	0	1	1	0
AAATCACT	52	212	8	23.0818	271924966	151	41566378	1696	4.07692	2.25286	9.18472	5.10028	0.0734777	0.0408022	0.215996	2.70213e-07	2.70213e-07	1	0	0	1	0	0
AAATCACTC	82	356	9	23.0818	271924966	151	41566378	3204	4.34146	3.55258	15.4234	8.56461	0.138811	0.0770815	0.258763	5.10474e-07	5.10474e-07	1	0	0	1	0	0
AAATCACTTG	38	257	10	23.0818	271924966	151	41566378	2570	6.76316	1.64632	11.1343	6.18288	0.111343	0.0618288	0.447891	4.09462e-07	4.09462e-07	1	0	0	1	0	0
AAATCAGAATC	19	91	11	23.0818	271924966	151	41566378	1001	4.78947	0.823159	3.9425	2.18927	0.0433675	0.024082	0.348902	1.59483e-07	1.59483e-07	1	0	0	1	0	0
AAATCAGAC	21	98	9	23.0818	271924966	151	41566378	882	4.66667	0.909807	4.24577	2.35767	0.0382119	0.0212191	0.278146	1.40524e-07	1.40524e-07	1	0	0	1	0	0
AAATCATACCACGTGT	92	391	16	23.0818	271924966	151	41566378	6256	4.25	3.98582	16.9397	9.40664	0.271036	0.150506	0.450331	9.9673e-07	9.9673e-07	1	0	0	1	0	0
AAATCATCAATGC	47	316	13	23.0818	271924966	151	41566378	4108	6.7234	2.03623	13.6904	7.6023	0.177976	0.0988299	0.578836	6.54502e-07	6.54502e-07	1	0	0	1	1	0
AAATCATGCTCTGAAGTG	128	618	18	23.0818	271924966	151	41566378	11124	4.82812	5.54549	26.7743	14.8678	0.481938	0.26762	0.575538	1.77232e-06	1.77232e-06	1	0	0	1	1	0
AAATCATGGAACGAGGGG	1	6	18	23.0818	271924966	151	41566378	108	6	0.0433241	0.259945	0.144347	0.00467901	0.00259825	0.715232	1.7207e-08	1.7207e-08	1	0	0	1	1	0
AAATCC	24	120	6	23.0818	271924966	151	41566378	720	5	1.03978	5.1989	2.88695	0.0311934	0.0173217	0.198675	1.14713e-07	1.14713e-07	1	0	0	1	0	0
AAATCCAAGTT	46	265	11	23.0818	271924966	151	41566378	2915	5.76087	1.99291	11.4809	6.37534	0.12629	0.0701288	0.419666	4.64429e-07	4.64429e-07	1	0	0	1	0	0
AAATCCACG	15	71	9	23.0818	271924966	151	41566378	639	4.73333	0.649862	3.07601	1.70811	0.0276841	0.015373	0.282119	1.01808e-07	1.01808e-07	1	0	0	1	0	0
AAATCCCAGCAG	30	134	12	23.0818	271924966	151	41566378	1608	4.46667	1.29972	5.80543	3.22376	0.0696652	0.0386851	0.354967	2.56193e-07	2.56193e-07	1	0	0	1	0	0
AAATCCCAGTG	27	109	11	23.0818	271924966	151	41566378	1199	4.03704	1.16975	4.72233	2.62231	0.0519456	0.0288454	0.294089	1.91029e-07	1.91029e-07	1	0	0	1	0	0
AAATCCG	16	64	7	23.0818	271924966	151	41566378	448	4	0.693186	2.77274	1.53971	0.0194092	0.0107779	0.18543	7.13771e-08	7.13771e-08	1	0	0	1	0	0
AAATCCTGTC	45	180	10	23.0818	271924966	151	41566378	1800	4	1.94959	7.79835	4.33042	0.0779835	0.0433042	0.264901	2.86783e-07	2.86783e-07	1	0	0	1	0	0
AAATCG	31	134	6	23.0818	271924966	151	41566378	804	4.32258	1.34305	5.80543	3.22376	0.0348326	0.0193426	0.171758	1.28096e-07	1.28096e-07	1	0	0	1	0	0
AAATCGAAGGTG	25	112	12	23.0818	271924966	151	41566378	1344	4.48	1.0831	4.8523	2.69449	0.0582276	0.0323338	0.356026	2.14131e-07	2.14131e-07	1	0	0	1	0	0
AAATCGATGCGATT	20	87	14	23.0818	271924966	151	41566378	1218	4.35	0.866483	3.7692	2.09304	0.0527688	0.0293025	0.403311	1.94056e-07	1.94056e-07	1	0	0	1	0	0
AAATCGC	29	159	7	23.0818	271924966	151	41566378	1113	5.48276	1.2564	6.88854	3.82521	0.0482198	0.0267764	0.254168	1.77327e-07	1.77327e-07	1	0	0	1	0	0
AAATCGG	31	269	7	23.0818	271924966	151	41566378	1883	8.67742	1.34305	11.6542	6.47158	0.0815794	0.045301	0.402264	3.00007e-07	3.00007e-07	1	0	0	1	0	0
AAATCT	62	256	6	23.0818	271924966	151	41566378	1536	4.12903	2.6861	11.091	6.15882	0.0665459	0.0369529	0.164068	2.44721e-07	2.44721e-07	1	0	0	1	0	0
AAATCTAG	15	134	8	23.0818	271924966	151	41566378	1072	8.93333	0.649862	5.80543	3.22376	0.0464435	0.0257901	0.473289	1.70795e-07	1.70795e-07	1	0	0	1	0	0
AAATCTG	68	320	7	23.0818	271924966	151	41566378	2240	4.70588	2.94604	13.8637	7.69853	0.0970461	0.0538897	0.218153	3.56885e-07	3.56885e-07	1	0	0	1	0	0
AAATCTT	13	64	7	23.0818	271924966	151	41566378	448	4.92308	0.563214	2.77274	1.53971	0.0194092	0.0107779	0.228222	7.13771e-08	7.13771e-08	1	0	0	1	0	0
AAATCTTGCTG	10	46	11	23.0818	271924966	151	41566378	506	4.6	0.433241	1.99291	1.10666	0.021922	0.0121733	0.335099	8.06179e-08	8.06179e-08	1	0	0	1	0	0
AAATG	192	1048	5	23.0818	271924966	151	41566378	5240	5.45833	8.31823	45.4037	25.2127	0.227018	0.126063	0.18074	8.34857e-07	8.34857e-07	1	0	0	1	0	0
AAATGAACCG	11	50	10	23.0818	271924966	151	41566378	500	4.54545	0.476566	2.16621	1.2029	0.0216621	0.012029	0.301023	7.96619e-08	7.96619e-08	1	0	0	1	0	0
AAATGAAGCCAAC	25	113	13	23.0818	271924966	151	41566378	1469	4.52	1.0831	4.89563	2.71854	0.0636432	0.0353411	0.389139	2.34047e-07	2.34047e-07	1	0	0	1	0	0
AAATGAAGGCC	20	87	11	23.0818	271924966	151	41566378	957	4.35	0.866483	3.7692	2.09304	0.0414612	0.0230234	0.316887	1.52473e-07	1.52473e-07	1	0	0	1	0	0
AAATGAAGGTCTAAGAAGGT	612	2553	20	23.0818	271924966	151	41566378	51060	4.17157	26.5144	110.607	61.4198	2.21213	1.2284	0.552526	8.13508e-06	8.13508e-06	1	0	0	1	1	0
AAATGAC	93	372	7	23.0818	271924966	151	41566378	2604	4	4.02915	16.1166	8.94954	0.112816	0.0626468	0.18543	4.14879e-07	4.14879e-07	1	0	0	1	0	0
AAATGACACC	16	82	10	23.0818	271924966	151	41566378	820	5.125	0.693186	3.55258	1.97275	0.0355258	0.0197275	0.339404	1.30646e-07	1.30646e-07	1	0	0	1	0	0
AAATGACGGGG	13	77	11	23.0818	271924966	151	41566378	847	5.92308	0.563214	3.33596	1.85246	0.0366955	0.020377	0.431482	1.34947e-07	1.34947e-07	1	0	0	1	0	0
AAATGACTACTGC	19	81	13	23.0818	271924966	151	41566378	1053	4.26316	0.823159	3.50926	1.94869	0.0456203	0.025333	0.367027	1.67768e-07	1.67768e-07	1	0	0	1	0	0
AAATGAG	6	29	7	23.0818	271924966	151	41566378	203	4.83333	0.259945	1.2564	0.697679	0.0087948	0.00488375	0.224062	3.23427e-08	3.23427e-08	1	0	0	1	0	0
AAATGAGACATTGGCAATC	274	1133	19	23.0818	271924966	151	41566378	21527	4.13504	11.8708	49.0863	27.2576	0.932639	0.517895	0.520303	3.42977e-06	3.42977e-06	1	0	0	1	1	0
AAATGAGCACC	33	139	11	23.0818	271924966	151	41566378	1529	4.21212	1.4297	6.02206	3.34405	0.0662426	0.0367845	0.306843	2.43606e-07	2.43606e-07	1	0	0	1	0	0
AAATGAGCATTGC	29	133	13	23.0818	271924966	151	41566378	1729	4.58621	1.2564	5.76211	3.1997	0.0749074	0.0415961	0.394839	2.75471e-07	2.75471e-07	1	0	0	1	0	0
AAATGAGGTACAGGAGGT	329	1789	18	23.0818	271924966	151	41566378	32202	5.43769	14.2536	77.5069	43.0396	1.39512	0.774713	0.648201	5.13055e-06	5.13055e-06	1	0	0	1	1	0
AAATGATATTG	26	182	11	23.0818	271924966	151	41566378	2002	7	1.12643	7.88499	4.37854	0.0867349	0.0481639	0.509934	3.18966e-07	3.18966e-07	1	0	0	1	1	0
AAATGC	69	276	6	23.0818	271924966	151	41566378	1656	4	2.98937	11.9575	6.63998	0.0717448	0.0398399	0.15894	2.6384e-07	2.6384e-07	1	0	0	1	0	0
AAATGCAATACAG	958	9365	13	23.0818	271924966	151	41566378	121745	9.77557	41.5045	405.731	225.302	5.2745	2.92893	0.841606	1.93969e-05	1.93969e-05	1	0	0	1	1	0
AAATGCACGGCT	52	369	12	23.0818	271924966	151	41566378	4428	7.09615	2.25286	15.9866	8.87737	0.191839	0.106528	0.563933	7.05486e-07	7.05486e-07	1	0	0	1	1	0
AAATGCATGATGTG	98	716	14	23.0818	271924966	151	41566378	10024	7.30612	4.24577	31.0201	17.2255	0.434281	0.241156	0.677389	1.59706e-06	1.59706e-06	1	0	0	1	1	0
AAATGCATGGGCTTACTAC	27	108	19	23.0818	271924966	151	41566378	2052	4	1.16975	4.67901	2.59825	0.0889011	0.0493668	0.503311	3.26933e-07	3.26933e-07	1	0	0	1	1	0
AAATGCC	10	46	7	23.0818	271924966	151	41566378	322	4.6	0.433241	1.99291	1.10666	0.0139504	0.00774665	0.213245	5.13023e-08	5.13023e-08	1	0	0	1	0	0
AAATGCCCC	10	49	9	23.0818	271924966	151	41566378	441	4.9	0.433241	2.12288	1.17884	0.0191059	0.0106095	0.292053	7.02618e-08	7.02618e-08	1	0	0	1	0	0
AAATGCCTCCC	9	36	11	23.0818	271924966	151	41566378	396	4	0.389917	1.55967	0.866085	0.0171564	0.00952693	0.291391	6.30923e-08	6.30923e-08	1	0	0	1	0	0
AAATGCTACTGGCCG	32	163	15	23.0818	271924966	151	41566378	2445	5.09375	1.38637	7.06183	3.92144	0.105928	0.0588216	0.506002	3.89547e-07	3.89547e-07	1	0	0	1	1	0
AAATGCTAT	19	172	9	23.0818	271924966	151	41566378	1548	9.05263	0.823159	7.45175	4.13796	0.0670658	0.0372416	0.539561	2.46633e-07	2.46633e-07	1	0	0	1	1	0
AAATGCTATC	95	427	10	23.0818	271924966	151	41566378	4270	4.49474	4.11579	18.4994	10.2727	0.184994	0.102727	0.297665	6.80313e-07	6.80313e-07	1	0	0	1	0	0
AAATGCTATGGCACAGTAAC	48	212	20	23.0818	271924966	151	41566378	4240	4.41667	2.07956	9.18472	5.10028	0.183694	0.102006	0.584989	6.75533e-07	6.75533e-07	1	0	0	1	1	0
AAATGCTCG	24	108	9	23.0818	271924966	151	41566378	972	4.5	1.03978	4.67901	2.59825	0.0421111	0.0233843	0.268212	1.54863e-07	1.54863e-07	1	0	0	1	0	0
AAATGCTGGC	113	515	10	23.0818	271924966	151	41566378	5150	4.55752	4.89563	22.3119	12.3898	0.223119	0.123898	0.301823	8.20518e-07	8.20518e-07	1	0	0	1	0	0
AAATGG	10	40	6	23.0818	271924966	151	41566378	240	4	0.433241	1.73297	0.962316	0.0103978	0.0057739	0.15894	3.82377e-08	3.82377e-08	1	0	0	1	0	0
AAATGGAAC	1	4	9	23.0818	271924966	151	41566378	36	4	0.0433241	0.173297	0.0962316	0.00155967	0.000866085	0.238411	5.73566e-09	5.73566e-09	1	0	0	1	0	0
AAATGGC	25	121	7	23.0818	271924966	151	41566378	847	4.84	1.0831	5.24222	2.91101	0.0366955	0.020377	0.224371	1.34947e-07	1.34947e-07	1	0	0	1	0	0
AAATGGGAG	24	114	9	23.0818	271924966	151	41566378	1026	4.75	1.03978	4.93895	2.7426	0.0444506	0.0246834	0.283113	1.63466e-07	1.63466e-07	1	0	0	1	0	0
AAATGGT	1	5	7	23.0818	271924966	151	41566378	35	5	0.0433241	0.216621	0.12029	0.00151634	0.000842027	0.231788	5.57634e-09	5.57634e-09	1	0	0	1	0	0
AAATGGTCGAGTGCCTAG	15	72	18	23.0818	271924966	151	41566378	1296	4.8	0.649862	3.11934	1.73217	0.0561481	0.031179	0.572185	2.06484e-07	2.06484e-07	1	0	0	1	1	0
AAATGGTGAGGTATTC	51	286	16	23.0818	271924966	151	41566378	4576	5.60784	2.20953	12.3907	6.88056	0.198251	0.110089	0.594209	7.29066e-07	7.29066e-07	1	0	0	1	1	0
AAATGT	151	672	6	23.0818	271924966	151	41566378	4032	4.45033	6.54195	29.1138	16.1669	0.174683	0.0970015	0.176834	6.42394e-07	6.42394e-07	1	0	0	1	0	0
AAATGTACACATGTGC	30	126	16	23.0818	271924966	151	41566378	2016	4.2	1.29972	5.45884	3.0313	0.0873415	0.0485007	0.445033	3.21197e-07	3.21197e-07	1	0	0	1	0	0
AAATGTACAGCTAACAGC	89	451	18	23.0818	271924966	151	41566378	8118	5.06742	3.85585	19.5392	10.8501	0.351705	0.195302	0.604063	1.29339e-06	1.29339e-06	1	0	0	1	1	0
AAATGTAG	15	60	8	23.0818	271924966	151	41566378	480	4	0.649862	2.59945	1.44347	0.0207956	0.0115478	0.211921	7.64755e-08	7.64755e-08	1	0	0	1	0	0
AAATGTCTCC	24	110	10	23.0818	271924966	151	41566378	1100	4.58333	1.03978	4.76566	2.64637	0.0476566	0.0264637	0.303532	1.75256e-07	1.75256e-07	1	0	0	1	0	0
AAATGTG	4	19	7	23.0818	271924966	151	41566378	133	4.75	0.173297	0.823159	0.4571	0.00576211	0.0031997	0.220199	2.11901e-08	2.11901e-08	1	0	0	1	0	0
AAATGTGCAGC	16	76	11	23.0818	271924966	151	41566378	836	4.75	0.693186	3.29263	1.8284	0.036219	0.0201124	0.346026	1.33195e-07	1.33195e-07	1	0	0	1	0	0
AAATGTGCT	31	177	9	23.0818	271924966	151	41566378	1593	5.70968	1.34305	7.66837	4.25825	0.0690154	0.0383242	0.340312	2.53803e-07	2.53803e-07	1	0	0	1	0	0
AAATGTT	126	504	7	23.0818	271924966	151	41566378	3528	4	5.45884	21.8354	12.1252	0.152848	0.0848763	0.18543	5.62095e-07	5.62095e-07	1	0	0	1	0	0
AAATGTTC	27	113	8	23.0818	271924966	151	41566378	904	4.18519	1.16975	4.89563	2.71854	0.039165	0.0217483	0.221732	1.44029e-07	1.44029e-07	1	0	0	1	0	0
AAATT	136	724	5	23.0818	271924966	151	41566378	3620	5.32353	5.89208	31.3667	17.4179	0.156833	0.0870896	0.176276	5.76752e-07	5.76752e-07	1	0	0	1	0	0
AAATTAATCTG	35	242	11	23.0818	271924966	151	41566378	2662	6.91429	1.51634	10.4844	5.82201	0.115329	0.0640421	0.50369	4.2412e-07	4.2412e-07	1	0	0	1	1	0
AAATTAC	43	172	7	23.0818	271924966	151	41566378	1204	4	1.86294	7.45175	4.13796	0.0521623	0.0289657	0.18543	1.91826e-07	1.91826e-07	1	0	0	1	0	0
AAATTAGC	21	92	8	23.0818	271924966	151	41566378	736	4.38095	0.909807	3.98582	2.21333	0.0318866	0.0177066	0.232103	1.17262e-07	1.17262e-07	1	0	0	1	0	0
AAATTAGCAATG	113	851	12	23.0818	271924966	151	41566378	10212	7.53097	4.89563	36.8688	20.4733	0.442426	0.245679	0.598488	1.62702e-06	1.62702e-06	1	0	0	1	1	0
AAATTAGCCCT	14	71	11	23.0818	271924966	151	41566378	781	5.07143	0.606538	3.07601	1.70811	0.0338362	0.0187892	0.369442	1.24432e-07	1.24432e-07	1	0	0	1	0	0
AAATTAT	13	52	7	23.0818	271924966	151	41566378	364	4	0.563214	2.25286	1.25101	0.01577	0.00875708	0.18543	5.79939e-08	5.79939e-08	1	0	0	1	0	0
AAATTATCACT	14	65	11	23.0818	271924966	151	41566378	715	4.64286	0.606538	2.81607	1.56376	0.0309768	0.0172014	0.338221	1.13917e-07	1.13917e-07	1	0	0	1	0	0
AAATTC	58	304	6	23.0818	271924966	151	41566378	1824	5.24138	2.5128	13.1705	7.3136	0.0790232	0.0438816	0.208267	2.90607e-07	2.90607e-07	1	0	0	1	0	0
AAATTCACTTG	30	159	11	23.0818	271924966	151	41566378	1749	5.3	1.29972	6.88854	3.82521	0.0757739	0.0420773	0.386093	2.78657e-07	2.78657e-07	1	0	0	1	0	0
AAATTCC	45	203	7	23.0818	271924966	151	41566378	1421	4.51111	1.94959	8.7948	4.88375	0.0615636	0.0341863	0.209124	2.26399e-07	2.26399e-07	1	0	0	1	0	0
AAATTCT	11	54	7	23.0818	271924966	151	41566378	378	4.90909	0.476566	2.3395	1.29913	0.0163765	0.00909389	0.227574	6.02244e-08	6.02244e-08	1	0	0	1	0	0
AAATTG	283	1238	6	23.0818	271924966	151	41566378	7428	4.37456	12.2607	53.6353	29.7837	0.321812	0.178702	0.173824	1.18346e-06	1.18346e-06	1	0	0	1	0	0
AAATTGAAC	46	249	9	23.0818	271924966	151	41566378	2241	5.41304	1.99291	10.7877	5.99042	0.0970894	0.0539138	0.322632	3.57045e-07	3.57045e-07	1	0	0	1	0	0
AAATTGAGCTAAGTCTTATG	90	410	20	23.0818	271924966	151	41566378	8200	4.55556	3.89917	17.7629	9.86374	0.355258	0.197275	0.603385	1.30646e-06	1.30646e-06	1	0	0	1	1	0
AAATTGCAATTG	1	7	12	23.0818	271924966	151	41566378	84	7	0.0433241	0.303269	0.168405	0.00363923	0.00202086	0.556291	1.33832e-08	1.33832e-08	1	0	0	1	1	0
AAATTGG	20	80	7	23.0818	271924966	151	41566378	560	4	0.866483	3.46593	1.92463	0.0242615	0.0134724	0.18543	8.92214e-08	8.92214e-08	1	0	0	1	0	0
AAATTGT	39	183	7	23.0818	271924966	151	41566378	1281	4.69231	1.68964	7.92832	4.4026	0.0554982	0.0308182	0.217524	2.04094e-07	2.04094e-07	1	0	0	1	0	0
AAATTT	2	8	6	23.0818	271924966	151	41566378	48	4	0.0866483	0.346593	0.192463	0.00207956	0.00115478	0.15894	7.64755e-09	7.64755e-09	1	0	0	1	0	0
AAATTTATTAAC	1	4	12	23.0818	271924966	151	41566378	48	4	0.0433241	0.173297	0.0962316	0.00207956	0.00115478	0.317881	7.64755e-09	7.64755e-09	1	0	0	1	0	0
AAATTTC	20	80	7	23.0818	271924966	151	41566378	560	4	0.866483	3.46593	1.92463	0.0242615	0.0134724	0.18543	8.92214e-08	8.92214e-08	1	0	0	1	0	0
AAC	1915	20086	3	23.0818	271924966	151	41566378	60258	10.4888	82.9657	870.209	483.227	2.61063	1.44968	0.208386	9.60054e-06	9.60054e-06	1	0	0	0	0	0
AACAACAACTGCAGC	163	671	15	23.0818	271924966	151	41566378	10065	4.11656	7.06183	29.0705	16.1429	0.436057	0.242143	0.40893	1.60359e-06	1.60359e-06	1	0	0	1	0	0
AACAACAATG	16	75	10	23.0818	271924966	151	41566378	750	4.6875	0.693186	3.24931	1.80434	0.0324931	0.0180434	0.31043	1.19493e-07	1.19493e-07	1	0	0	1	0	0
AACAACACAATCAACC	144	932	16	23.0818	271924966	151	41566378	14912	6.47222	6.23868	40.3781	22.422	0.64605	0.358751	0.685798	2.37584e-06	2.37584e-06	1	0	0	1	1	0
AACAACACCCGAC	25	125	13	23.0818	271924966	151	41566378	1625	5	1.0831	5.41552	3.00724	0.0704017	0.0390941	0.430464	2.58901e-07	2.58901e-07	1	0	0	1	0	0
AACAACAG	36	147	8	23.0818	271924966	151	41566378	1176	4.08333	1.55967	6.36865	3.53651	0.0509492	0.0282921	0.216336	1.87365e-07	1.87365e-07	1	0	0	1	0	0
AACAACAGAATGTC	52	258	14	23.0818	271924966	151	41566378	3612	4.96154	2.25286	11.1776	6.20694	0.156487	0.0868972	0.46001	5.75478e-07	5.75478e-07	1	0	0	1	0	0
AACAACAGC	428	1738	9	23.0818	271924966	151	41566378	15642	4.06075	18.5427	75.2974	41.8126	0.677676	0.376314	0.242031	2.49214e-06	2.49214e-06	1	0	0	1	0	0
AACAACAGCAAGGCT	184	1259	15	23.0818	271924966	151	41566378	18885	6.84239	7.97164	54.5451	30.2889	0.818176	0.454334	0.679708	3.00883e-06	3.00883e-06	1	0	0	1	1	0
AACAACAGCT	46	238	10	23.0818	271924966	151	41566378	2380	5.17391	1.99291	10.3111	5.72578	0.103111	0.0572578	0.342643	3.79191e-07	3.79191e-07	1	0	0	1	0	0
AACAACAGG	107	973	9	23.0818	271924966	151	41566378	8757	9.09346	4.63568	42.1544	23.4083	0.379389	0.210675	0.541994	1.3952e-06	1.3952e-06	1	0	0	1	1	0
AACAACAGGG	114	782	10	23.0818	271924966	151	41566378	7820	6.85965	4.93895	33.8795	18.8133	0.338795	0.188133	0.454281	1.24591e-06	1.24591e-06	1	0	0	1	0	0
AACAACAGTAGC	53	216	12	23.0818	271924966	151	41566378	2592	4.07547	2.29618	9.35801	5.19651	0.112296	0.0623581	0.323879	4.12967e-07	4.12967e-07	1	0	0	1	0	0
AACAACATG	19	90	9	23.0818	271924966	151	41566378	810	4.73684	0.823159	3.89917	2.16521	0.0350926	0.0194869	0.282328	1.29052e-07	1.29052e-07	1	0	0	1	0	0
AACAACATGGAGG	2	8	13	23.0818	271924966	151	41566378	104	4	0.0866483	0.346593	0.192463	0.00450571	0.00250202	0.344371	1.65697e-08	1.65697e-08	1	0	0	1	0	0
AACAACATGGAGT	1376	9154	13	23.0818	271924966	151	41566378	119002	6.65262	59.614	396.589	220.226	5.15566	2.86294	0.572742	1.89599e-05	1.89599e-05	1	0	0	1	1	0
AACAACATGGCAATGATGGC	94	391	20	23.0818	271924966	151	41566378	7820	4.15957	4.07247	16.9397	9.40664	0.338795	0.188133	0.550937	1.24591e-06	1.24591e-06	1	0	0	1	1	0
AACAACC	168	1688	7	23.0818	271924966	151	41566378	11816	10.0476	7.27846	73.1311	40.6097	0.511918	0.284268	0.465784	1.88257e-06	1.88257e-06	1	0	0	1	0	0
AACAACCACTCCTAC	57	292	15	23.0818	271924966	151	41566378	4380	5.12281	2.46948	12.6506	7.02491	0.18976	0.105374	0.508888	6.97839e-07	6.97839e-07	1	0	0	1	1	0
AACAACCAGTCC	30	128	12	23.0818	271924966	151	41566378	1536	4.26667	1.29972	5.54549	3.07941	0.0665459	0.0369529	0.339073	2.44721e-07	2.44721e-07	1	0	0	1	0	0
AACAACCATCG	28	177	11	23.0818	271924966	151	41566378	1947	6.32143	1.21308	7.66837	4.25825	0.0843521	0.0468407	0.460501	3.10204e-07	3.10204e-07	1	0	0	1	0	0
AACAACCC	16	91	8	23.0818	271924966	151	41566378	728	5.6875	0.693186	3.9425	2.18927	0.03154	0.0175142	0.301325	1.15988e-07	1.15988e-07	1	0	0	1	0	0
AACAACCCAC	244	1400	10	23.0818	271924966	151	41566378	14000	5.7377	10.5711	60.6538	33.6811	0.606538	0.336811	0.37998	2.23053e-06	2.23053e-06	1	0	0	1	0	0
AACAACCCATATCC	110	470	14	23.0818	271924966	151	41566378	6580	4.27273	4.76566	20.3623	11.3072	0.285073	0.158301	0.396147	1.04835e-06	1.04835e-06	1	0	0	1	0	0
AACAACCCT	3	37	9	23.0818	271924966	151	41566378	333	12.3333	0.129972	1.60299	0.890143	0.0144269	0.00801128	0.735099	5.30549e-08	5.30549e-08	1	0	0	1	1	0
AACAACCCTTGCCCCT	31	127	16	23.0818	271924966	151	41566378	2032	4.09677	1.34305	5.50217	3.05535	0.0880347	0.0488857	0.434095	3.23746e-07	3.23746e-07	1	0	0	1	0	0
AACAACCGC	45	214	9	23.0818	271924966	151	41566378	1926	4.75556	1.94959	9.27137	5.14839	0.0834423	0.0463355	0.283444	3.06858e-07	3.06858e-07	1	0	0	1	0	0
AACAACCTCCCT	40	180	12	23.0818	271924966	151	41566378	2160	4.5	1.73297	7.79835	4.33042	0.0935801	0.0519651	0.357616	3.4414e-07	3.4414e-07	1	0	0	1	0	0
AACAACCTCTT	31	170	11	23.0818	271924966	151	41566378	1870	5.48387	1.34305	7.3651	4.08984	0.0810161	0.0449883	0.399487	2.97936e-07	2.97936e-07	1	0	0	1	0	0
AACAACCTGC	1	6	10	23.0818	271924966	151	41566378	60	6	0.0433241	0.259945	0.144347	0.00259945	0.00144347	0.397351	9.55943e-09	9.55943e-09	1	0	0	1	0	0
AACAACGCACAGAG	30	143	14	23.0818	271924966	151	41566378	2002	4.76667	1.29972	6.19535	3.44028	0.0867349	0.0481639	0.441943	3.18966e-07	3.18966e-07	1	0	0	1	0	0
AACAACTACAACTGG	51	243	15	23.0818	271924966	151	41566378	3645	4.76471	2.20953	10.5278	5.84607	0.157916	0.0876911	0.473315	5.80736e-07	5.80736e-07	1	0	0	1	0	0
AACAACTACTGT	14	70	12	23.0818	271924966	151	41566378	840	5	0.606538	3.03269	1.68405	0.0363923	0.0202086	0.397351	1.33832e-07	1.33832e-07	1	0	0	1	0	0
AACAACTGAAGC	67	328	12	23.0818	271924966	151	41566378	3936	4.89552	2.90272	14.2103	7.89099	0.170524	0.0946919	0.389048	6.27099e-07	6.27099e-07	1	0	0	1	0	0
AACAACTGAC	595	5303	10	23.0818	271924966	151	41566378	53030	8.91261	25.7779	229.748	127.579	2.29748	1.27579	0.590239	8.44895e-06	8.44895e-06	1	0	0	1	1	0
AACAACTGCTGC	140	847	12	23.0818	271924966	151	41566378	10164	6.05	6.06538	36.6955	20.377	0.440347	0.244525	0.480795	1.61937e-06	1.61937e-06	1	0	0	1	0	0
AACAACTGTAGGTTC	35	147	15	23.0818	271924966	151	41566378	2205	4.2	1.51634	6.36865	3.53651	0.0955297	0.0530477	0.417219	3.51309e-07	3.51309e-07	1	0	0	1	0	0
AACAACTTGCTAC	29	135	13	23.0818	271924966	151	41566378	1755	4.65517	1.2564	5.84876	3.24782	0.0760339	0.0422216	0.400776	2.79613e-07	2.79613e-07	1	0	0	1	0	0
AACAAG	26	127	6	23.0818	271924966	151	41566378	762	4.88462	1.12643	5.50217	3.05535	0.033013	0.0183321	0.194091	1.21405e-07	1.21405e-07	1	0	0	1	0	0
AACAAGAACAGG	1	6	12	23.0818	271924966	151	41566378	72	6	0.0433241	0.259945	0.144347	0.00311934	0.00173217	0.476821	1.14713e-08	1.14713e-08	1	0	0	1	0	0
AACAAGAACCTG	1	4	12	23.0818	271924966	151	41566378	48	4	0.0433241	0.173297	0.0962316	0.00207956	0.00115478	0.317881	7.64755e-09	7.64755e-09	1	0	0	1	0	0
AACAAGAACT	83	816	10	23.0818	271924966	151	41566378	8160	9.83133	3.5959	35.3525	19.6313	0.353525	0.196313	0.651081	1.30008e-06	1.30008e-06	1	0	0	1	1	0
AACAAGAC	111	1195	8	23.0818	271924966	151	41566378	9560	10.7658	4.80898	51.7723	28.7492	0.414179	0.229994	0.570372	1.52314e-06	1.52314e-06	1	0	0	1	1	0
AACAAGACTTGAAGGC	21	84	16	23.0818	271924966	151	41566378	1344	4	0.909807	3.63923	2.02086	0.0582276	0.0323338	0.423841	2.14131e-07	2.14131e-07	1	0	0	1	0	0
AACAAGATCAC	127	650	11	23.0818	271924966	151	41566378	7150	5.11811	5.50217	28.1607	15.6376	0.309768	0.172014	0.372842	1.13917e-06	1.13917e-06	1	0	0	1	0	0
AACAAGATCCC	4	16	11	23.0818	271924966	151	41566378	176	4	0.173297	0.693186	0.384926	0.00762505	0.00423419	0.291391	2.8041e-08	2.8041e-08	1	0	0	1	0	0
AACAAGC	8	32	7	23.0818	271924966	151	41566378	224	4	0.346593	1.38637	0.769853	0.00970461	0.00538897	0.18543	3.56885e-08	3.56885e-08	1	0	0	1	0	0
AACAAGCAC	274	1438	9	23.0818	271924966	151	41566378	12942	5.24818	11.8708	62.3001	34.5953	0.560701	0.311357	0.312805	2.06197e-06	2.06197e-06	1	0	0	1	0	0
AACAAGCCCAG	101	487	11	23.0818	271924966	151	41566378	5357	4.82178	4.37574	21.0989	11.7162	0.232087	0.128878	0.351256	8.53498e-07	8.53498e-07	1	0	0	1	0	0
AACAAGCCTC	41	239	10	23.0818	271924966	151	41566378	2390	5.82927	1.77629	10.3545	5.74984	0.103545	0.0574984	0.386044	3.80784e-07	3.80784e-07	1	0	0	1	0	0
AACAAGCCTTC	84	447	11	23.0818	271924966	151	41566378	4917	5.32143	3.63923	19.3659	10.7539	0.213025	0.118293	0.387654	7.83396e-07	7.83396e-07	1	0	0	1	0	0
AACAAGCTGC	1371	8492	10	23.0818	271924966	151	41566378	84920	6.19402	59.3974	367.909	204.3	3.67909	2.043	0.4102	1.35298e-05	1.35298e-05	1	0	0	1	0	0
AACAAGG	67	299	7	23.0818	271924966	151	41566378	2093	4.46269	2.90272	12.9539	7.19331	0.0906774	0.0503532	0.20688	3.33465e-07	3.33465e-07	1	0	0	1	0	0
AACAAGGCTAG	131	879	11	23.0818	271924966	151	41566378	9669	6.70992	5.67546	38.0819	21.1469	0.418901	0.232616	0.488802	1.5405e-06	1.5405e-06	1	0	0	1	0	0
AACAAGGG	93	1152	8	23.0818	271924966	151	41566378	9216	12.3871	4.02915	49.9094	27.7147	0.399275	0.221718	0.65627	1.46833e-06	1.46833e-06	1	0	0	1	1	0
AACAAGGGAGGTACAAGGGAGG	1	4	22	23.0818	271924966	151	41566378	88	4	0.0433241	0.173297	0.0962316	0.00381252	0.0021171	0.582781	1.40205e-08	1.40205e-08	1	0	0	1	1	0
AACAAGGTCTG	67	305	11	23.0818	271924966	151	41566378	3355	4.55224	2.90272	13.2139	7.33766	0.145352	0.0807143	0.33162	5.34532e-07	5.34532e-07	1	0	0	1	0	0
AACAAGT	28	124	7	23.0818	271924966	151	41566378	868	4.42857	1.21308	5.37219	2.98318	0.0376054	0.0208823	0.205298	1.38293e-07	1.38293e-07	1	0	0	1	0	0
AACAAGTAC	28	138	9	23.0818	271924966	151	41566378	1242	4.92857	1.21308	5.97873	3.31999	0.0538086	0.0298799	0.293756	1.9788e-07	1.9788e-07	1	0	0	1	0	0
AACAAGTAGGCAAGTCC	120	555	17	23.0818	271924966	151	41566378	9435	4.625	5.1989	24.0449	13.3521	0.408763	0.226986	0.520695	1.50322e-06	1.50322e-06	1	0	0	1	1	0
AACAAGTG	14	69	8	23.0818	271924966	151	41566378	552	4.92857	0.606538	2.98937	1.66	0.0239149	0.01328	0.261116	8.79468e-08	8.79468e-08	1	0	0	1	0	0
AACAAGTGGG	63	710	10	23.0818	271924966	151	41566378	7100	11.2698	2.72942	30.7601	17.0811	0.307601	0.170811	0.746347	1.1312e-06	1.1312e-06	1	0	0	1	1	0
AACAAGTTCGGGTTG	63	280	15	23.0818	271924966	151	41566378	4200	4.44444	2.72942	12.1308	6.73621	0.181961	0.101043	0.441501	6.6916e-07	6.6916e-07	1	0	0	1	0	0
AACAAT	20	80	6	23.0818	271924966	151	41566378	480	4	0.866483	3.46593	1.92463	0.0207956	0.0115478	0.15894	7.64755e-08	7.64755e-08	1	0	0	1	0	0
AACAATACATTATAGTGTAT	1	5	20	23.0818	271924966	151	41566378	100	5	0.0433241	0.216621	0.12029	0.00433241	0.00240579	0.662252	1.59324e-08	1.59324e-08	1	0	0	1	1	0
AACAATAGTTGG	51	418	12	23.0818	271924966	151	41566378	5016	8.19608	2.20953	18.1095	10.0562	0.217314	0.120674	0.651344	7.99169e-07	7.99169e-07	1	0	0	1	1	0
AACAATC	108	594	7	23.0818	271924966	151	41566378	4158	5.5	4.67901	25.7345	14.2904	0.180142	0.100033	0.254967	6.62469e-07	6.62469e-07	1	0	0	1	0	0
AACAATCACATC	30	163	12	23.0818	271924966	151	41566378	1956	5.43333	1.29972	7.06183	3.92144	0.084742	0.0470573	0.431788	3.11638e-07	3.11638e-07	1	0	0	1	0	0
AACAATCCGTG	86	465	11	23.0818	271924966	151	41566378	5115	5.40698	3.72588	20.1457	11.1869	0.221603	0.123056	0.393886	8.14942e-07	8.14942e-07	1	0	0	1	0	0
AACAATCTTCATTCTGTATTAT	1	6	22	23.0818	271924966	151	41566378	132	6	0.0433241	0.259945	0.144347	0.00571879	0.00317564	0.874172	2.10308e-08	2.10308e-08	1	0	0	1	1	0
AACAATG	17	68	7	23.0818	271924966	151	41566378	476	4	0.73651	2.94604	1.63594	0.0206223	0.0114516	0.18543	7.58382e-08	7.58382e-08	1	0	0	1	0	0
AACAATGACT	13	62	10	23.0818	271924966	151	41566378	620	4.76923	0.563214	2.6861	1.49159	0.026861	0.0149159	0.315843	9.87808e-08	9.87808e-08	1	0	0	1	0	0
AACAATGAGC	42	235	10	23.0818	271924966	151	41566378	2350	5.59524	1.81961	10.1812	5.65361	0.101812	0.0565361	0.370546	3.74411e-07	3.74411e-07	1	0	0	1	0	0
AACAATGCAGCAGGC	30	158	15	23.0818	271924966	151	41566378	2370	5.26667	1.29972	6.84521	3.80115	0.102678	0.0570172	0.523179	3.77598e-07	3.77598e-07	1	0	0	1	1	0
AACAATGCCAG	48	194	11	23.0818	271924966	151	41566378	2134	4.04167	2.07956	8.40488	4.66723	0.0924537	0.0513396	0.294426	3.39997e-07	3.39997e-07	1	0	0	1	0	0
AACAATGCT	22	175	9	23.0818	271924966	151	41566378	1575	7.95455	0.953131	7.58172	4.21013	0.0682355	0.0378912	0.474112	2.50935e-07	2.50935e-07	1	0	0	1	0	0
AACAATGGC	62	323	9	23.0818	271924966	151	41566378	2907	5.20968	2.6861	13.9937	7.7707	0.125943	0.0699363	0.310511	4.63155e-07	4.63155e-07	1	0	0	1	0	0
AACAATGGGC	16	66	10	23.0818	271924966	151	41566378	660	4.125	0.693186	2.85939	1.58782	0.0285939	0.0158782	0.273179	1.05154e-07	1.05154e-07	1	0	0	1	0	0
AACAATGGTGT	26	141	11	23.0818	271924966	151	41566378	1551	5.42308	1.12643	6.1087	3.39216	0.0671957	0.0373138	0.395059	2.47111e-07	2.47111e-07	1	0	0	1	0	0
AACAATGTGAC	43	291	11	23.0818	271924966	151	41566378	3201	6.76744	1.86294	12.6073	7.00085	0.138681	0.0770094	0.492992	5.09996e-07	5.09996e-07	1	0	0	1	0	0
AACAATGTTCATGCTACTC	1	4	19	23.0818	271924966	151	41566378	76	4	0.0433241	0.173297	0.0962316	0.00329263	0.0018284	0.503311	1.21086e-08	1.21086e-08	1	0	0	1	1	0
AACAATT	23	92	7	23.0818	271924966	151	41566378	644	4	0.996455	3.98582	2.21333	0.0279007	0.0154933	0.18543	1.02605e-07	1.02605e-07	1	0	0	1	0	0
AACAC	116	977	5	23.0818	271924966	151	41566378	4885	8.42241	5.0256	42.3277	23.5046	0.211638	0.117523	0.278888	7.78297e-07	7.78297e-07	1	0	0	1	0	0
AACACAAGAC	9	37	10	23.0818	271924966	151	41566378	370	4.11111	0.389917	1.60299	0.890143	0.0160299	0.00890143	0.272259	5.89498e-08	5.89498e-08	1	0	0	1	0	0
AACACAAGACTCTGTC	226	1277	16	23.0818	271924966	151	41566378	20432	5.65044	9.79126	55.3249	30.7219	0.885199	0.491551	0.598722	3.25531e-06	3.25531e-06	1	0	0	1	1	0
AACACAAGTCTCTGTT	16	65	16	23.0818	271924966	151	41566378	1040	4.0625	0.693186	2.81607	1.56376	0.0450571	0.0250202	0.430464	1.65697e-07	1.65697e-07	1	0	0	1	0	0
AACACAATAACCAT	21	93	14	23.0818	271924966	151	41566378	1302	4.42857	0.909807	4.02915	2.23739	0.056408	0.0313234	0.410596	2.0744e-07	2.0744e-07	1	0	0	1	0	0
AACACAATAGGGCACTAGC	1	5	19	23.0818	271924966	151	41566378	95	5	0.0433241	0.216621	0.12029	0.00411579	0.0022855	0.629139	1.51358e-08	1.51358e-08	1	0	0	1	1	0
AACACAC	34	191	7	23.0818	271924966	151	41566378	1337	5.61765	1.47302	8.27491	4.59506	0.0579244	0.0321654	0.260421	2.13016e-07	2.13016e-07	1	0	0	1	0	0
AACACACATTG	1	4	11	23.0818	271924966	151	41566378	44	4	0.0433241	0.173297	0.0962316	0.00190626	0.00105855	0.291391	7.01025e-09	7.01025e-09	1	0	0	1	0	0
AACACACC	29	121	8	23.0818	271924966	151	41566378	968	4.17241	1.2564	5.24222	2.91101	0.0419378	0.0232881	0.221055	1.54226e-07	1.54226e-07	1	0	0	1	0	0
AACACACG	1	5	8	23.0818	271924966	151	41566378	40	5	0.0433241	0.216621	0.12029	0.00173297	0.000962316	0.264901	6.37296e-09	6.37296e-09	1	0	0	1	0	0
AACACAGAATGCAGGCC	117	575	17	23.0818	271924966	151	41566378	9775	4.91453	5.06892	24.9114	13.8333	0.423493	0.235166	0.553291	1.55739e-06	1.55739e-06	1	0	0	1	1	0
AACACAGC	19	122	8	23.0818	271924966	151	41566378	976	6.42105	0.823159	5.28555	2.93506	0.0422844	0.0234805	0.340188	1.555e-07	1.555e-07	1	0	0	1	0	0
AACACAGCCCTCACTGACATCTGC	1	5	24	23.0818	271924966	151	41566378	120	5	0.0433241	0.216621	0.12029	0.0051989	0.00288695	0.794702	1.91189e-08	1.91189e-08	1	0	0	1	1	0
AACACAGG	54	555	8	23.0818	271924966	151	41566378	4440	10.2778	2.3395	24.0449	13.3521	0.192359	0.106817	0.544518	7.07398e-07	7.07398e-07	1	0	0	1	1	0
AACACAGGT	26	136	9	23.0818	271924966	151	41566378	1224	5.23077	1.12643	5.89208	3.27188	0.0530287	0.0294469	0.311768	1.95012e-07	1.95012e-07	1	0	0	1	0	0
AACACAGT	22	124	8	23.0818	271924966	151	41566378	992	5.63636	0.953131	5.37219	2.98318	0.0429775	0.0238654	0.298615	1.58049e-07	1.58049e-07	1	0	0	1	0	0
AACACAGTTC	111	788	10	23.0818	271924966	151	41566378	7880	7.0991	4.80898	34.1394	18.9576	0.341394	0.189576	0.470139	1.25547e-06	1.25547e-06	1	0	0	1	0	0
AACACAT	14	56	7	23.0818	271924966	151	41566378	392	4	0.606538	2.42615	1.34724	0.0169831	0.0094307	0.18543	6.2455e-08	6.2455e-08	1	0	0	1	0	0
AACACATC	34	153	8	23.0818	271924966	151	41566378	1224	4.5	1.47302	6.62859	3.68086	0.0530287	0.0294469	0.238411	1.95012e-07	1.95012e-07	1	0	0	1	0	0
AACACATCGC	21	133	10	23.0818	271924966	151	41566378	1330	6.33333	0.909807	5.76211	3.1997	0.0576211	0.031997	0.419426	2.11901e-07	2.11901e-07	1	0	0	1	0	0
AACACATG	43	178	8	23.0818	271924966	151	41566378	1424	4.13953	1.86294	7.7117	4.28231	0.0616936	0.0342585	0.219313	2.26877e-07	2.26877e-07	1	0	0	1	0	0
AACACATGAACGAGTGC	1	4	17	23.0818	271924966	151	41566378	68	4	0.0433241	0.173297	0.0962316	0.00294604	0.00163594	0.450331	1.0834e-08	1.0834e-08	1	0	0	1	0	0
AACACC	234	2809	6	23.0818	271924966	151	41566378	16854	12.0043	10.1378	121.698	67.5787	0.730185	0.405472	0.476991	2.68524e-06	2.68524e-06	1	0	0	1	0	0
AACACCAC	57	548	8	23.0818	271924966	151	41566378	4384	9.61404	2.46948	23.7416	13.1837	0.189933	0.10547	0.509353	6.98476e-07	6.98476e-07	1	0	0	1	1	0
AACACCACACGTCACTTGTATC	1	6	22	23.0818	271924966	151	41566378	132	6	0.0433241	0.259945	0.144347	0.00571879	0.00317564	0.874172	2.10308e-08	2.10308e-08	1	0	0	1	1	0
AACACCACC	731	5986	9	23.0818	271924966	151	41566378	53874	8.18878	31.6699	259.338	144.011	2.33404	1.2961	0.488073	8.58341e-06	8.58341e-06	1	0	0	1	0	0
AACACCACCAGGGGCCCTCC	1	4	20	23.0818	271924966	151	41566378	80	4	0.0433241	0.173297	0.0962316	0.00346593	0.00192463	0.529801	1.27459e-08	1.27459e-08	1	0	0	1	1	0
AACACCACCTGC	1	4	12	23.0818	271924966	151	41566378	48	4	0.0433241	0.173297	0.0962316	0.00207956	0.00115478	0.317881	7.64755e-09	7.64755e-09	1	0	0	1	0	0
AACACCACCTGG	85	369	12	23.0818	271924966	151	41566378	4428	4.34118	3.68255	15.9866	8.87737	0.191839	0.106528	0.344994	7.05486e-07	7.05486e-07	1	0	0	1	0	0
AACACCAT	46	461	8	23.0818	271924966	151	41566378	3688	10.0217	1.99291	19.9724	11.0907	0.159779	0.0887256	0.530953	5.87586e-07	5.87586e-07	1	0	0	1	1	0
AACACCATAGCAG	97	435	13	23.0818	271924966	151	41566378	5655	4.48454	4.20244	18.846	10.4652	0.244998	0.136047	0.386086	9.00977e-07	9.00977e-07	1	0	0	1	0	0
AACACCATGTCACCATC	164	666	17	23.0818	271924966	151	41566378	11322	4.06098	7.10516	28.8539	16.0226	0.490516	0.272384	0.457196	1.80386e-06	1.80386e-06	1	0	0	1	0	0
AACACCC	1	4	7	23.0818	271924966	151	41566378	28	4	0.0433241	0.173297	0.0962316	0.00121308	0.000673621	0.18543	4.46107e-09	4.46107e-09	1	0	0	1	0	0
AACACCCAAG	22	110	10	23.0818	271924966	151	41566378	1100	5	0.953131	4.76566	2.64637	0.0476566	0.0264637	0.331126	1.75256e-07	1.75256e-07	1	0	0	1	0	0
AACACCCACAAG	2	8	12	23.0818	271924966	151	41566378	96	4	0.0866483	0.346593	0.192463	0.00415912	0.00230956	0.317881	1.52951e-08	1.52951e-08	1	0	0	1	0	0
AACACCCAG	11	66	9	23.0818	271924966	151	41566378	594	6	0.476566	2.85939	1.58782	0.0257345	0.0142904	0.357616	9.46384e-08	9.46384e-08	1	0	0	1	0	0
AACACCCCATGAT	47	203	13	23.0818	271924966	151	41566378	2639	4.31915	2.03623	8.7948	4.88375	0.114332	0.0634888	0.371847	4.20456e-07	4.20456e-07	1	0	0	1	0	0
AACACCCCCC	1	4	10	23.0818	271924966	151	41566378	40	4	0.0433241	0.173297	0.0962316	0.00173297	0.000962316	0.264901	6.37296e-09	6.37296e-09	1	0	0	1	0	0
AACACCCGC	20	81	9	23.0818	271924966	151	41566378	729	4.05	0.866483	3.50926	1.94869	0.0315833	0.0175382	0.241391	1.16147e-07	1.16147e-07	1	0	0	1	0	0
AACACCCTGCACC	5	20	13	23.0818	271924966	151	41566378	260	4	0.216621	0.866483	0.481158	0.0112643	0.00625506	0.344371	4.14242e-08	4.14242e-08	1	0	0	1	0	0
AACACCCTGTCACT	90	418	14	23.0818	271924966	151	41566378	5852	4.64444	3.89917	18.1095	10.0562	0.253533	0.140787	0.430611	9.32363e-07	9.32363e-07	1	0	0	1	0	0
AACACCCTTC	46	269	10	23.0818	271924966	151	41566378	2690	5.84783	1.99291	11.6542	6.47158	0.116542	0.0647158	0.387273	4.28581e-07	4.28581e-07	1	0	0	1	0	0
AACACCG	63	379	7	23.0818	271924966	151	41566378	2653	6.01587	2.72942	16.4198	9.11795	0.114939	0.0638256	0.278882	4.22686e-07	4.22686e-07	1	0	0	1	0	0
AACACCGAT	27	186	9	23.0818	271924966	151	41566378	1674	6.88889	1.16975	8.05829	4.47477	0.0725246	0.0402729	0.410596	2.66708e-07	2.66708e-07	1	0	0	1	0	0
AACACCGATAGC	49	384	12	23.0818	271924966	151	41566378	4608	7.83673	2.12288	16.6365	9.23824	0.199638	0.110859	0.622787	7.34164e-07	7.34164e-07	1	0	0	1	1	0
AACACCGCAGT	30	182	11	23.0818	271924966	151	41566378	2002	6.06667	1.29972	7.88499	4.37854	0.0867349	0.0481639	0.441943	3.18966e-07	3.18966e-07	1	0	0	1	0	0
AACACCGCC	15	75	9	23.0818	271924966	151	41566378	675	5	0.649862	3.24931	1.80434	0.0292438	0.0162391	0.298013	1.07544e-07	1.07544e-07	1	0	0	1	0	0
AACACCGTC	248	1711	9	23.0818	271924966	151	41566378	15399	6.89919	10.7444	74.1276	41.1631	0.667148	0.370468	0.41121	2.45343e-06	2.45343e-06	1	0	0	1	0	0
AACACCTCC	62	395	9	23.0818	271924966	151	41566378	3555	6.37097	2.6861	17.113	9.50287	0.154017	0.0855259	0.379727	5.66396e-07	5.66396e-07	1	0	0	1	0	0
AACACCTCGTG	237	1242	11	23.0818	271924966	151	41566378	13662	5.24051	10.2678	53.8086	29.8799	0.591894	0.328679	0.381759	2.17668e-06	2.17668e-06	1	0	0	1	0	0
AACACCTGC	67	441	9	23.0818	271924966	151	41566378	3969	6.58209	2.90272	19.1059	10.6095	0.171954	0.0954858	0.39231	6.32356e-07	6.32356e-07	1	0	0	1	0	0
AACACCTGGT	47	413	10	23.0818	271924966	151	41566378	4130	8.78723	2.03623	17.8929	9.93592	0.178929	0.0993592	0.581936	6.58008e-07	6.58008e-07	1	0	0	1	1	0
AACACCTTGCCGAGC	34	142	15	23.0818	271924966	151	41566378	2130	4.17647	1.47302	6.15203	3.41622	0.0922804	0.0512433	0.414881	3.3936e-07	3.3936e-07	1	0	0	1	0	0
AACACG	34	275	6	23.0818	271924966	151	41566378	1650	8.08824	1.47302	11.9141	6.61592	0.0714848	0.0396955	0.321387	2.62884e-07	2.62884e-07	1	0	0	1	0	0
AACACGACCAAGAAG	73	310	15	23.0818	271924966	151	41566378	4650	4.24658	3.16266	13.4305	7.45795	0.201457	0.111869	0.421845	7.40856e-07	7.40856e-07	1	0	0	1	0	0
AACACGAGCAGT	45	244	12	23.0818	271924966	151	41566378	2928	5.42222	1.94959	10.5711	5.87013	0.126853	0.0704415	0.430905	4.665e-07	4.665e-07	1	0	0	1	0	0
AACACGAGT	49	245	9	23.0818	271924966	151	41566378	2205	5	2.12288	10.6144	5.89419	0.0955297	0.0530477	0.298013	3.51309e-07	3.51309e-07	1	0	0	1	0	0
AACACGATATC	18	92	11	23.0818	271924966	151	41566378	1012	5.11111	0.779835	3.98582	2.21333	0.043844	0.0243466	0.372333	1.61236e-07	1.61236e-07	1	0	0	1	0	0
AACACGC	11	70	7	23.0818	271924966	151	41566378	490	6.36364	0.476566	3.03269	1.68405	0.0212288	0.0117884	0.295003	7.80687e-08	7.80687e-08	1	0	0	1	0	0
AACACGCAAT	19	77	10	23.0818	271924966	151	41566378	770	4.05263	0.823159	3.33596	1.85246	0.0333596	0.0185246	0.268386	1.22679e-07	1.22679e-07	1	0	0	1	0	0
AACACGCCAGTGC	9	37	13	23.0818	271924966	151	41566378	481	4.11111	0.389917	1.60299	0.890143	0.0208389	0.0115719	0.353937	7.66348e-08	7.66348e-08	1	0	0	1	0	0
AACACGGCCACG	2	8	12	23.0818	271924966	151	41566378	96	4	0.0866483	0.346593	0.192463	0.00415912	0.00230956	0.317881	1.52951e-08	1.52951e-08	1	0	0	1	0	0
AACACGGGGG	47	207	10	23.0818	271924966	151	41566378	2070	4.40426	2.03623	8.9681	4.97999	0.089681	0.0497999	0.291673	3.298e-07	3.298e-07	1	0	0	1	0	0
AACACGGTCT	24	134	10	23.0818	271924966	151	41566378	1340	5.58333	1.03978	5.80543	3.22376	0.0580543	0.0322376	0.369757	2.13494e-07	2.13494e-07	1	0	0	1	0	0
AACACGGTTC	51	285	10	23.0818	271924966	151	41566378	2850	5.58824	2.20953	12.3474	6.8565	0.123474	0.068565	0.370082	4.54073e-07	4.54073e-07	1	0	0	1	0	0
AACACGTATTG	21	95	11	23.0818	271924966	151	41566378	1045	4.52381	0.909807	4.11579	2.2855	0.0452737	0.0251405	0.329549	1.66493e-07	1.66493e-07	1	0	0	1	0	0
AACACGTCACACAC	2	11	14	23.0818	271924966	151	41566378	154	5.5	0.0866483	0.476566	0.264637	0.00667192	0.00370492	0.509934	2.45359e-08	2.45359e-08	1	0	0	1	1	0
AACACGTGAC	77	404	10	23.0818	271924966	151	41566378	4040	5.24675	3.33596	17.503	9.71939	0.17503	0.0971939	0.347467	6.43668e-07	6.43668e-07	1	0	0	1	0	0
AACACGTGGAG	29	134	11	23.0818	271924966	151	41566378	1474	4.62069	1.2564	5.80543	3.22376	0.0638598	0.0354614	0.336607	2.34843e-07	2.34843e-07	1	0	0	1	0	0
AACACGTGGCAT	56	372	12	23.0818	271924966	151	41566378	4464	6.64286	2.42615	16.1166	8.94954	0.193399	0.107394	0.527909	7.11222e-07	7.11222e-07	1	0	0	1	1	0
AACACGTGGTTCCAAGCTGGC	136	588	21	23.0818	271924966	151	41566378	12348	4.32353	5.89208	25.4746	14.146	0.534966	0.297067	0.601286	1.96733e-06	1.96733e-06	1	0	0	1	1	0
AACACT	63	342	6	23.0818	271924966	151	41566378	2052	5.42857	2.72942	14.8169	8.2278	0.0889011	0.0493668	0.215705	3.26933e-07	3.26933e-07	1	0	0	1	0	0
AACACTAACTC	104	987	11	23.0818	271924966	151	41566378	10857	9.49038	4.50571	42.7609	23.7452	0.47037	0.261197	0.691353	1.72978e-06	1.72978e-06	1	0	0	1	1	0
AACACTAGAACAGCTGCCAGGTC	85	347	23	23.0818	271924966	151	41566378	7981	4.08235	3.68255	15.0335	8.34809	0.34577	0.192006	0.621815	1.27156e-06	1.27156e-06	1	0	0	1	1	0
AACACTAGATACCC	76	410	14	23.0818	271924966	151	41566378	5740	5.39474	3.29263	17.7629	9.86374	0.248681	0.138092	0.500174	9.14519e-07	9.14519e-07	1	0	0	1	1	0
AACACTATTG	26	152	10	23.0818	271924966	151	41566378	1520	5.84615	1.12643	6.58527	3.6568	0.0658527	0.036568	0.387163	2.42172e-07	2.42172e-07	1	0	0	1	0	0
AACACTC	14	56	7	23.0818	271924966	151	41566378	392	4	0.606538	2.42615	1.34724	0.0169831	0.0094307	0.18543	6.2455e-08	6.2455e-08	1	0	0	1	0	0
AACACTCACATC	31	158	12	23.0818	271924966	151	41566378	1896	5.09677	1.34305	6.84521	3.80115	0.0821426	0.0456138	0.405042	3.02078e-07	3.02078e-07	1	0	0	1	0	0
AACACTCACT	31	235	10	23.0818	271924966	151	41566378	2350	7.58065	1.34305	10.1812	5.65361	0.101812	0.0565361	0.502029	3.74411e-07	3.74411e-07	1	0	0	1	1	0
AACACTCGACCGAGTCACCG	88	361	20	23.0818	271924966	151	41566378	7220	4.10227	3.81252	15.64	8.6849	0.3128	0.173698	0.543347	1.15032e-06	1.15032e-06	1	0	0	1	1	0
AACACTCTGCACTTGATAAT	984	4215	20	23.0818	271924966	151	41566378	84300	4.28354	42.631	182.611	101.404	3.65223	2.02808	0.567356	1.3431e-05	1.3431e-05	1	0	0	1	1	0
AACACTG	47	271	7	23.0818	271924966	151	41566378	1897	5.76596	2.03623	11.7408	6.51969	0.0821859	0.0456378	0.267296	3.02237e-07	3.02237e-07	1	0	0	1	0	0
AACACTGAAGCC	219	1626	12	23.0818	271924966	151	41566378	19512	7.42466	9.48799	70.4451	39.1182	0.845341	0.469418	0.590039	3.10873e-06	3.10873e-06	1	0	0	1	1	0
AACACTGC	317	3173	8	23.0818	271924966	151	41566378	25384	10.0095	13.7338	137.467	76.3357	1.09974	0.610686	0.530303	4.04428e-06	4.04428e-06	1	0	0	1	1	0
AACACTGCAACGCTGC	1	4	16	23.0818	271924966	151	41566378	64	4	0.0433241	0.173297	0.0962316	0.00277274	0.00153971	0.423841	1.01967e-08	1.01967e-08	1	0	0	1	0	0
AACACTGCC	7	29	9	23.0818	271924966	151	41566378	261	4.14286	0.303269	1.2564	0.697679	0.0113076	0.00627911	0.246925	4.15835e-08	4.15835e-08	1	0	0	1	0	0
AACACTGCGTC	108	930	11	23.0818	271924966	151	41566378	10230	8.61111	4.67901	40.2915	22.3739	0.443206	0.246112	0.627299	1.62988e-06	1.62988e-06	1	0	0	1	1	0
AACACTGCT	37	182	9	23.0818	271924966	151	41566378	1638	4.91892	1.60299	7.88499	4.37854	0.0709649	0.0394068	0.293181	2.60973e-07	2.60973e-07	1	0	0	1	0	0
AACACTGCTACC	31	150	12	23.0818	271924966	151	41566378	1800	4.83871	1.34305	6.49862	3.60869	0.0779835	0.0433042	0.384533	2.86783e-07	2.86783e-07	1	0	0	1	0	0
AACACTGGCTCC	47	283	12	23.0818	271924966	151	41566378	3396	6.02128	2.03623	12.2607	6.80839	0.147129	0.0817006	0.478512	5.41064e-07	5.41064e-07	1	0	0	1	0	0
AACACTGGGCCCTCC	39	207	15	23.0818	271924966	151	41566378	3105	5.30769	1.68964	8.9681	4.97999	0.134521	0.0746998	0.527254	4.94701e-07	4.94701e-07	1	0	0	1	1	0
AACACTGGGCTGGC	26	118	14	23.0818	271924966	151	41566378	1652	4.53846	1.12643	5.11225	2.83883	0.0715715	0.0397437	0.420785	2.63203e-07	2.63203e-07	1	0	0	1	0	0
AACACTGTTGCTAAGG	156	641	16	23.0818	271924966	151	41566378	10256	4.10897	6.75857	27.7708	15.4211	0.444332	0.246738	0.435388	1.63403e-06	1.63403e-06	1	0	0	1	0	0
AACACTTG	109	495	8	23.0818	271924966	151	41566378	3960	4.54128	4.72233	21.4454	11.9087	0.171564	0.0952693	0.240598	6.30923e-07	6.30923e-07	1	0	0	1	0	0
AACAG	73	517	5	23.0818	271924966	151	41566378	2585	7.08219	3.16266	22.3986	12.4379	0.111993	0.0621897	0.23451	4.11852e-07	4.11852e-07	1	0	0	1	0	0
AACAGAAGC	67	300	9	23.0818	271924966	151	41566378	2700	4.47761	2.90272	12.9972	7.21737	0.116975	0.0649563	0.266878	4.30174e-07	4.30174e-07	1	0	0	1	0	0
AACAGAAGTTACGCT	40	194	15	23.0818	271924966	151	41566378	2910	4.85	1.73297	8.40488	4.66723	0.126073	0.0700085	0.481788	4.63632e-07	4.63632e-07	1	0	0	1	0	0
AACAGAAT	39	270	8	23.0818	271924966	151	41566378	2160	6.92308	1.68964	11.6975	6.49563	0.0935801	0.0519651	0.366786	3.4414e-07	3.4414e-07	1	0	0	1	0	0
AACAGAATCC	40	187	10	23.0818	271924966	151	41566378	1870	4.675	1.73297	8.10161	4.49883	0.0810161	0.0449883	0.309603	2.97936e-07	2.97936e-07	1	0	0	1	0	0
AACAGAC	1	5	7	23.0818	271924966	151	41566378	35	5	0.0433241	0.216621	0.12029	0.00151634	0.000842027	0.231788	5.57634e-09	5.57634e-09	1	0	0	1	0	0
AACAGACAGAC	15	65	11	23.0818	271924966	151	41566378	715	4.33333	0.649862	2.81607	1.56376	0.0309768	0.0172014	0.315673	1.13917e-07	1.13917e-07	1	0	0	1	0	0
AACAGACGGG	50	237	10	23.0818	271924966	151	41566378	2370	4.74	2.16621	10.2678	5.70172	0.102678	0.0570172	0.313907	3.77598e-07	3.77598e-07	1	0	0	1	0	0
AACAGACTATGAC	1	4	13	23.0818	271924966	151	41566378	52	4	0.0433241	0.173297	0.0962316	0.00225286	0.00125101	0.344371	8.28484e-09	8.28484e-09	1	0	0	1	0	0
AACAGAGACAGTT	104	626	13	23.0818	271924966	151	41566378	8138	6.01923	4.50571	27.1209	15.0602	0.352572	0.195783	0.518212	1.29658e-06	1.29658e-06	1	0	0	1	1	0
AACAGAGACTTC	32	145	12	23.0818	271924966	151	41566378	1740	4.53125	1.38637	6.282	3.4884	0.075384	0.0418608	0.360099	2.77224e-07	2.77224e-07	1	0	0	1	0	0
AACAGAGAGT	8	32	10	23.0818	271924966	151	41566378	320	4	0.346593	1.38637	0.769853	0.0138637	0.00769853	0.264901	5.09836e-08	5.09836e-08	1	0	0	1	0	0
AACAGAGC	9	36	8	23.0818	271924966	151	41566378	288	4	0.389917	1.55967	0.866085	0.0124774	0.00692868	0.211921	4.58853e-08	4.58853e-08	1	0	0	1	0	0
AACAGAGCACGTGGTGCATGATCC	1	5	24	23.0818	271924966	151	41566378	120	5	0.0433241	0.216621	0.12029	0.0051989	0.00288695	0.794702	1.91189e-08	1.91189e-08	1	0	0	1	1	0
AACAGAGCGAAGATGCTACAT	1	7	21	23.0818	271924966	151	41566378	147	7	0.0433241	0.303269	0.168405	0.00636865	0.00353651	0.97351	2.34206e-08	2.34206e-08	1	0	0	1	1	0
AACAGAGGGT	27	113	10	23.0818	271924966	151	41566378	1130	4.18519	1.16975	4.89563	2.71854	0.0489563	0.0271854	0.277165	1.80036e-07	1.80036e-07	1	0	0	1	0	0
AACAGAGGTGG	22	154	11	23.0818	271924966	151	41566378	1694	7	0.953131	6.67192	3.70492	0.0733911	0.0407541	0.509934	2.69895e-07	2.69895e-07	1	0	0	1	1	0
AACAGAGTATCGCT	15	86	14	23.0818	271924966	151	41566378	1204	5.73333	0.649862	3.72588	2.06898	0.0521623	0.0289657	0.531567	1.91826e-07	1.91826e-07	1	0	0	1	1	0
AACAGAGTGTCGACGT	46	186	16	23.0818	271924966	151	41566378	2976	4.04348	1.99291	8.05829	4.47477	0.128933	0.0715963	0.428448	4.74148e-07	4.74148e-07	1	0	0	1	0	0
AACAGATGAAGGGTGG	16	68	16	23.0818	271924966	151	41566378	1088	4.25	0.693186	2.94604	1.63594	0.0471367	0.026175	0.450331	1.73344e-07	1.73344e-07	1	0	0	1	0	0
AACAGATTCT	12	55	10	23.0818	271924966	151	41566378	550	4.58333	0.51989	2.38283	1.32318	0.0238283	0.0132318	0.303532	8.76281e-08	8.76281e-08	1	0	0	1	0	0
AACAGC	988	7339	6	23.0818	271924966	151	41566378	44034	7.42814	42.8043	317.956	176.561	1.90774	1.05937	0.295158	7.01567e-06	7.01567e-06	1	0	0	1	0	0
AACAGCAATGGG	35	142	12	23.0818	271924966	151	41566378	1704	4.05714	1.51634	6.15203	3.41622	0.0738243	0.0409947	0.322422	2.71488e-07	2.71488e-07	1	0	0	1	0	0
AACAGCAC	90	688	8	23.0818	271924966	151	41566378	5504	7.64444	3.89917	29.807	16.5518	0.238456	0.132415	0.405004	8.76919e-07	8.76919e-07	1	0	0	1	0	0
AACAGCACACC	13	83	11	23.0818	271924966	151	41566378	913	6.38462	0.563214	3.5959	1.99681	0.0395549	0.0219649	0.465104	1.45463e-07	1.45463e-07	1	0	0	1	0	0
AACAGCACCAAT	38	193	12	23.0818	271924966	151	41566378	2316	5.07895	1.64632	8.36156	4.64318	0.100339	0.0557181	0.403625	3.68994e-07	3.68994e-07	1	0	0	1	0	0
AACAGCACT	230	1255	9	23.0818	271924966	151	41566378	11295	5.45652	9.96455	54.3718	30.1927	0.489346	0.271734	0.325223	1.79956e-06	1.79956e-06	1	0	0	1	0	0
AACAGCACTC	43	272	10	23.0818	271924966	151	41566378	2720	6.32558	1.86294	11.7842	6.54375	0.117842	0.0654375	0.418913	4.33361e-07	4.33361e-07	1	0	0	1	0	0
AACAGCACTTGTC	91	559	13	23.0818	271924966	151	41566378	7267	6.14286	3.9425	24.2182	13.4484	0.314837	0.174829	0.528855	1.15781e-06	1.15781e-06	1	0	0	1	1	0
AACAGCAG	40	329	8	23.0818	271924966	151	41566378	2632	8.225	1.73297	14.2536	7.91505	0.114029	0.0633204	0.435762	4.1934e-07	4.1934e-07	1	0	0	1	0	0
AACAGCAGT	33	250	9	23.0818	271924966	151	41566378	2250	7.57576	1.4297	10.831	6.01448	0.0974793	0.0541303	0.451535	3.58479e-07	3.58479e-07	1	0	0	1	0	0
AACAGCATG	18	132	9	23.0818	271924966	151	41566378	1188	7.33333	0.779835	5.71879	3.17564	0.0514691	0.0285808	0.437086	1.89277e-07	1.89277e-07	1	0	0	1	0	0
AACAGCATGGTAAGGCACT	24	105	19	23.0818	271924966	151	41566378	1995	4.375	1.03978	4.54903	2.52608	0.0864317	0.0479955	0.550497	3.17851e-07	3.17851e-07	1	0	0	1	1	0
AACAGCATTAC	112	936	11	23.0818	271924966	151	41566378	10296	8.35714	4.8523	40.5514	22.5182	0.446065	0.2477	0.608798	1.6404e-06	1.6404e-06	1	0	0	1	1	0
AACAGCATTGGT	82	430	12	23.0818	271924966	151	41566378	5160	5.2439	3.55258	18.6294	10.3449	0.223553	0.124139	0.416734	8.22111e-07	8.22111e-07	1	0	0	1	0	0
AACAGCC	66	442	7	23.0818	271924966	151	41566378	3094	6.69697	2.85939	19.1493	10.6336	0.134045	0.0744352	0.310456	4.92948e-07	4.92948e-07	1	0	0	1	0	0
AACAGCCAACTTGC	28	171	14	23.0818	271924966	151	41566378	2394	6.10714	1.21308	7.40843	4.1139	0.103718	0.0575946	0.566225	3.81421e-07	3.81421e-07	1	0	0	1	1	0
AACAGCCACCC	7	32	11	23.0818	271924966	151	41566378	352	4.57143	0.303269	1.38637	0.769853	0.0152501	0.00846838	0.333018	5.6082e-08	5.6082e-08	1	0	0	1	0	0
AACAGCCACTCTT	196	986	13	23.0818	271924966	151	41566378	12818	5.03061	8.49153	42.7176	23.7211	0.555329	0.308374	0.433099	2.04221e-06	2.04221e-06	1	0	0	1	0	0
AACAGCCAGAC	19	91	11	23.0818	271924966	151	41566378	1001	4.78947	0.823159	3.9425	2.18927	0.0433675	0.024082	0.348902	1.59483e-07	1.59483e-07	1	0	0	1	0	0
AACAGCCAGG	13	61	10	23.0818	271924966	151	41566378	610	4.69231	0.563214	2.64277	1.46753	0.0264277	0.0146753	0.310749	9.71876e-08	9.71876e-08	1	0	0	1	0	0
AACAGCCAGTG	40	183	11	23.0818	271924966	151	41566378	2013	4.575	1.73297	7.92832	4.4026	0.0872115	0.0484286	0.333278	3.20719e-07	3.20719e-07	1	0	0	1	0	0
AACAGCCATC	29	152	10	23.0818	271924966	151	41566378	1520	5.24138	1.2564	6.58527	3.6568	0.0658527	0.036568	0.347111	2.42172e-07	2.42172e-07	1	0	0	1	0	0
AACAGCCCATTGCATCACACCCTTC	1	4	25	23.0818	271924966	151	41566378	100	4	0.0433241	0.173297	0.0962316	0.00433241	0.00240579	0.662252	1.59324e-08	1.59324e-08	1	0	0	1	1	0
AACAGCCCC	65	333	9	23.0818	271924966	151	41566378	2997	5.12308	2.81607	14.4269	8.01128	0.129842	0.0721015	0.305349	4.77494e-07	4.77494e-07	1	0	0	1	0	0
AACAGCCCT	44	237	9	23.0818	271924966	151	41566378	2133	5.38636	1.90626	10.2678	5.70172	0.0924104	0.0513155	0.321042	3.39838e-07	3.39838e-07	1	0	0	1	0	0
AACAGCCTC	56	274	9	23.0818	271924966	151	41566378	2466	4.89286	2.42615	11.8708	6.59187	0.106837	0.0593268	0.291627	3.92893e-07	3.92893e-07	1	0	0	1	0	0
AACAGCCTGCT	345	2034	11	23.0818	271924966	151	41566378	22374	5.89565	14.9468	88.1213	48.9338	0.969334	0.538272	0.429485	3.56471e-06	3.56471e-06	1	0	0	1	0	0
AACAGCGCAACATTGTCC	1	5	18	23.0818	271924966	151	41566378	90	5	0.0433241	0.216621	0.12029	0.00389917	0.00216521	0.596026	1.43391e-08	1.43391e-08	1	0	0	1	1	0
AACAGCGTGCT	86	741	11	23.0818	271924966	151	41566378	8151	8.61628	3.72588	32.1032	17.8269	0.353135	0.196096	0.627676	1.29865e-06	1.29865e-06	1	0	0	1	1	0
AACAGCGTTGT	14	66	11	23.0818	271924966	151	41566378	726	4.71429	0.606538	2.85939	1.58782	0.0314533	0.017466	0.343425	1.15669e-07	1.15669e-07	1	0	0	1	0	0
AACAGCT	98	1293	7	23.0818	271924966	151	41566378	9051	13.1939	4.24577	56.0181	31.1069	0.392127	0.217748	0.611637	1.44204e-06	1.44204e-06	1	0	0	1	1	0
AACAGCTATCTCTG	1	5	14	23.0818	271924966	151	41566378	70	5	0.0433241	0.216621	0.12029	0.00303269	0.00168405	0.463576	1.11527e-08	1.11527e-08	1	0	0	1	0	0
AACAGCTCCCC	152	826	11	23.0818	271924966	151	41566378	9086	5.43421	6.58527	35.7857	19.8718	0.393643	0.21859	0.39587	1.44762e-06	1.44762e-06	1	0	0	1	0	0
AACAGCTGACCTCT	27	137	14	23.0818	271924966	151	41566378	1918	5.07407	1.16975	5.93541	3.29593	0.0830957	0.0461431	0.470444	3.05583e-07	3.05583e-07	1	0	0	1	0	0
AACAGCTGC	112	658	9	23.0818	271924966	151	41566378	5922	5.875	4.8523	28.5073	15.8301	0.256566	0.142471	0.350166	9.43516e-07	9.43516e-07	1	0	0	1	0	0
AACAGCTGCAGCACCC	37	162	16	23.0818	271924966	151	41566378	2592	4.37838	1.60299	7.01851	3.89738	0.112296	0.0623581	0.463934	4.12967e-07	4.12967e-07	1	0	0	1	0	0
AACAGCTGGTTAGTT	136	551	15	23.0818	271924966	151	41566378	8265	4.05147	5.89208	23.8716	13.2559	0.358074	0.198839	0.402464	1.31681e-06	1.31681e-06	1	0	0	1	0	0
AACAGCTTGGAGTT	25	108	14	23.0818	271924966	151	41566378	1512	4.32	1.0831	4.67901	2.59825	0.0655061	0.0363756	0.40053	2.40898e-07	2.40898e-07	1	0	0	1	0	0
AACAGCTTGTCAGTC	127	531	15	23.0818	271924966	151	41566378	7965	4.1811	5.50217	23.0051	12.7747	0.345077	0.191621	0.415341	1.26901e-06	1.26901e-06	1	0	0	1	0	0
AACAGG	1	5	6	23.0818	271924966	151	41566378	30	5	0.0433241	0.216621	0.12029	0.00129972	0.000721737	0.198675	4.77972e-09	4.77972e-09	1	0	0	1	0	0
AACAGGAAGCCCAT	13	68	14	23.0818	271924966	151	41566378	952	5.23077	0.563214	2.94604	1.63594	0.0412446	0.0229031	0.484972	1.51676e-07	1.51676e-07	1	0	0	1	0	0
AACAGGACACGTTGAAGCCTGG	98	392	22	23.0818	271924966	151	41566378	8624	4	4.24577	16.9831	9.4307	0.373627	0.207475	0.582781	1.37401e-06	1.37401e-06	1	0	0	1	1	0
AACAGGAGCAACGTTCCAACC	148	629	21	23.0818	271924966	151	41566378	13209	4.25	6.41197	27.2509	15.1324	0.572269	0.317781	0.59106	2.10451e-06	2.10451e-06	1	0	0	1	1	0
AACAGGAGCT	89	412	10	23.0818	271924966	151	41566378	4120	4.62921	3.85585	17.8495	9.91186	0.178495	0.0991186	0.30657	6.56414e-07	6.56414e-07	1	0	0	1	0	0
AACAGGCGGCAGCCC	18	74	15	23.0818	271924966	151	41566378	1110	4.11111	0.779835	3.20599	1.78029	0.0480898	0.0267043	0.408389	1.7685e-07	1.7685e-07	1	0	0	1	0	0
AACAGGG	119	626	7	23.0818	271924966	151	41566378	4382	5.2605	5.15557	27.1209	15.0602	0.189846	0.105422	0.243864	6.98157e-07	6.98157e-07	1	0	0	1	0	0
AACAGGGAC	14	75	9	23.0818	271924966	151	41566378	675	5.35714	0.606538	3.24931	1.80434	0.0292438	0.0162391	0.3193	1.07544e-07	1.07544e-07	1	0	0	1	0	0
AACAGGGACCTCC	38	152	13	23.0818	271924966	151	41566378	1976	4	1.64632	6.58527	3.6568	0.0856085	0.0475384	0.344371	3.14824e-07	3.14824e-07	1	0	0	1	0	0
AACAGGGCAAGT	1	5	12	23.0818	271924966	151	41566378	60	5	0.0433241	0.216621	0.12029	0.00259945	0.00144347	0.397351	9.55943e-09	9.55943e-09	1	0	0	1	0	0
AACAGGGGACACTGAAGG	1	4	18	23.0818	271924966	151	41566378	72	4	0.0433241	0.173297	0.0962316	0.00311934	0.00173217	0.476821	1.14713e-08	1.14713e-08	1	0	0	1	0	0
AACAGGGGTTCC	25	133	12	23.0818	271924966	151	41566378	1596	5.32	1.0831	5.76211	3.1997	0.0691453	0.0383964	0.422781	2.54281e-07	2.54281e-07	1	0	0	1	0	0
AACAGGGT	58	248	8	23.0818	271924966	151	41566378	1984	4.27586	2.5128	10.7444	5.96636	0.0859551	0.0477309	0.226536	3.16099e-07	3.16099e-07	1	0	0	1	0	0
AACAGGGTGC	91	734	10	23.0818	271924966	151	41566378	7340	8.06593	3.9425	31.7999	17.6585	0.317999	0.176585	0.534168	1.16944e-06	1.16944e-06	1	0	0	1	1	0
AACAGGGTGCT	88	613	11	23.0818	271924966	151	41566378	6743	6.96591	3.81252	26.5577	14.7475	0.292135	0.162222	0.50745	1.07432e-06	1.07432e-06	1	0	0	1	1	0
AACAGGT	45	282	7	23.0818	271924966	151	41566378	1974	6.26667	1.94959	12.2174	6.78433	0.0855219	0.0474903	0.290508	3.14505e-07	3.14505e-07	1	0	0	1	0	0
AACAGGTCTCCAAGTCT	365	1671	17	23.0818	271924966	151	41566378	28407	4.57808	15.8133	72.3946	40.2008	1.23071	0.683413	0.515413	4.52591e-06	4.52591e-06	1	0	0	1	1	0
AACAGGTGTCT	54	244	11	23.0818	271924966	151	41566378	2684	4.51852	2.3395	10.5711	5.87013	0.116282	0.0645714	0.329164	4.27625e-07	4.27625e-07	1	0	0	1	0	0
AACAGGTTAGGCTGTC	34	140	16	23.0818	271924966	151	41566378	2240	4.11765	1.47302	6.06538	3.36811	0.0970461	0.0538897	0.436307	3.56885e-07	3.56885e-07	1	0	0	1	0	0
AACAGGTTGCCAGGACT	15	60	17	23.0818	271924966	151	41566378	1020	4	0.649862	2.59945	1.44347	0.0441906	0.0245391	0.450331	1.6251e-07	1.6251e-07	1	0	0	1	0	0
AACAGGTTGCT	295	1300	11	23.0818	271924966	151	41566378	14300	4.40678	12.7806	56.3214	31.2753	0.619535	0.344028	0.321024	2.27833e-06	2.27833e-06	1	0	0	1	0	0
AACAGT	107	515	6	23.0818	271924966	151	41566378	3090	4.81308	4.63568	22.3119	12.3898	0.133872	0.0743389	0.191248	4.92311e-07	4.92311e-07	1	0	0	1	0	0
AACAGTAATC	106	512	10	23.0818	271924966	151	41566378	5120	4.83019	4.59236	22.182	12.3176	0.22182	0.123176	0.31988	8.15738e-07	8.15738e-07	1	0	0	1	0	0
AACAGTACACCGATATCT	4801	19801	18	23.0818	271924966	151	41566378	356418	4.12435	207.999	857.861	476.371	15.4415	8.57467	0.491644	5.67859e-05	5.67859e-05	1	0	1	1	0	0
AACAGTAGC	18	126	9	23.0818	271924966	151	41566378	1134	7	0.779835	5.45884	3.0313	0.0491296	0.0272817	0.417219	1.80673e-07	1.80673e-07	1	0	0	1	0	0
AACAGTAGCACTAGGTAT	133	812	18	23.0818	271924966	151	41566378	14616	6.10526	5.76211	35.1792	19.535	0.633226	0.35163	0.72778	2.32868e-06	2.32868e-06	1	0	0	1	1	0
AACAGTAGCC	90	639	10	23.0818	271924966	151	41566378	6390	7.1	3.89917	27.6841	15.373	0.276841	0.15373	0.470199	1.01808e-06	1.01808e-06	1	0	0	1	0	0
AACAGTAGG	19	76	9	23.0818	271924966	151	41566378	684	4	0.823159	3.29263	1.8284	0.0296337	0.0164556	0.238411	1.08978e-07	1.08978e-07	1	0	0	1	0	0
AACAGTAT	431	2869	8	23.0818	271924966	151	41566378	22952	6.65661	18.6727	124.297	69.0221	0.994376	0.552177	0.352668	3.6568e-06	3.6568e-06	1	0	0	1	0	0
AACAGTCAC	159	1101	9	23.0818	271924966	151	41566378	9909	6.92453	6.88854	47.6999	26.4878	0.429299	0.23839	0.41272	1.57874e-06	1.57874e-06	1	0	0	1	0	0
AACAGTCAGGTGGTATACTGGCC	1	5	23	23.0818	271924966	151	41566378	115	5	0.0433241	0.216621	0.12029	0.00498228	0.00276666	0.761589	1.83222e-08	1.83222e-08	1	0	0	1	1	0
AACAGTCAT	251	2586	9	23.0818	271924966	151	41566378	23274	10.3028	10.8744	112.036	62.2137	1.00833	0.559924	0.614074	3.7081e-06	3.7081e-06	1	0	0	1	1	0
AACAGTCCG	3	20	9	23.0818	271924966	151	41566378	180	6.66667	0.129972	0.866483	0.481158	0.00779835	0.00433042	0.397351	2.86783e-08	2.86783e-08	1	0	0	1	0	0
AACAGTCCTAG	52	233	11	23.0818	271924966	151	41566378	2563	4.48077	2.25286	10.0945	5.60549	0.11104	0.0616604	0.326414	4.08347e-07	4.08347e-07	1	0	0	1	0	0
AACAGTCT	10	46	8	23.0818	271924966	151	41566378	368	4.6	0.433241	1.99291	1.10666	0.0159433	0.00885331	0.243709	5.86312e-08	5.86312e-08	1	0	0	1	0	0
AACAGTG	93	936	7	23.0818	271924966	151	41566378	6552	10.0645	4.02915	40.5514	22.5182	0.28386	0.157627	0.466567	1.04389e-06	1.04389e-06	1	0	0	1	0	0
AACAGTGATGTC	361	1811	12	23.0818	271924966	151	41566378	21732	5.01662	15.64	78.46	43.5689	0.94152	0.522826	0.398672	3.46243e-06	3.46243e-06	1	0	0	1	0	0
AACAGTGATTGGC	55	263	13	23.0818	271924966	151	41566378	3419	4.78182	2.38283	11.3942	6.32723	0.148125	0.082254	0.41168	5.44728e-07	5.44728e-07	1	0	0	1	0	0
AACAGTGCATACAACATTGC	14	59	20	23.0818	271924966	151	41566378	1180	4.21429	0.606538	2.55612	1.41942	0.0511225	0.0283883	0.558184	1.88002e-07	1.88002e-07	1	0	0	1	1	0
AACAGTGCC	10	47	9	23.0818	271924966	151	41566378	423	4.7	0.433241	2.03623	1.13072	0.0183261	0.0101765	0.280132	6.7394e-08	6.7394e-08	1	0	0	1	0	0
AACAGTGCCACTAGTGCT	96	396	18	23.0818	271924966	151	41566378	7128	4.125	4.15912	17.1564	9.52693	0.308814	0.171485	0.491722	1.13566e-06	1.13566e-06	1	0	0	1	0	0
AACAGTGCT	130	839	9	23.0818	271924966	151	41566378	7551	6.45385	5.63214	36.349	20.1846	0.327141	0.181661	0.384666	1.20305e-06	1.20305e-06	1	0	0	1	0	0
AACAGTGCTC	1	5	10	23.0818	271924966	151	41566378	50	5	0.0433241	0.216621	0.12029	0.00216621	0.0012029	0.331126	7.96619e-09	7.96619e-09	1	0	0	1	0	0
AACAGTGCTTGCTGT	53	213	15	23.0818	271924966	151	41566378	3195	4.01887	2.29618	9.22804	5.12433	0.138421	0.076865	0.399225	5.0904e-07	5.0904e-07	1	0	0	1	0	0
AACAGTGGCGG	7	39	11	23.0818	271924966	151	41566378	429	5.57143	0.303269	1.68964	0.938258	0.0185861	0.0103208	0.405866	6.83499e-08	6.83499e-08	1	0	0	1	0	0
AACAGTGTC	93	428	9	23.0818	271924966	151	41566378	3852	4.60215	4.02915	18.5427	10.2968	0.166885	0.0926711	0.2743	6.13716e-07	6.13716e-07	1	0	0	1	0	0
AACAGTGTCC	27	119	10	23.0818	271924966	151	41566378	1190	4.40741	1.16975	5.15557	2.86289	0.0515557	0.0286289	0.291881	1.89595e-07	1.89595e-07	1	0	0	1	0	0
AACAGTT	20	80	7	23.0818	271924966	151	41566378	560	4	0.866483	3.46593	1.92463	0.0242615	0.0134724	0.18543	8.92214e-08	8.92214e-08	1	0	0	1	0	0
AACAGTTAGCGTAGTTAGT	179	737	19	23.0818	271924966	151	41566378	14003	4.11732	7.75502	31.9299	17.7307	0.606668	0.336883	0.518073	2.23101e-06	2.23101e-06	1	0	0	1	1	0
AACAGTTCGATTAC	37	156	14	23.0818	271924966	151	41566378	2184	4.21622	1.60299	6.75857	3.75303	0.0946199	0.0525425	0.390907	3.47963e-07	3.47963e-07	1	0	0	1	0	0
AACAGTTG	139	708	8	23.0818	271924966	151	41566378	5664	5.09353	6.02206	30.6735	17.033	0.245388	0.136264	0.269856	9.0241e-07	9.0241e-07	1	0	0	1	0	0
AACAGTTGAGGGC	132	654	13	23.0818	271924966	151	41566378	8502	4.95455	5.71879	28.334	15.7339	0.368342	0.20454	0.42655	1.35457e-06	1.35457e-06	1	0	0	1	0	0
AACAGTTGCTAGG	61	283	13	23.0818	271924966	151	41566378	3679	4.63934	2.64277	12.2607	6.80839	0.15939	0.088509	0.399414	5.86153e-07	5.86153e-07	1	0	0	1	0	0
AACAGTTGGCACAGTC	114	480	16	23.0818	271924966	151	41566378	7680	4.21053	4.93895	20.7956	11.5478	0.332729	0.184765	0.446148	1.22361e-06	1.22361e-06	1	0	0	1	0	0
AACAT	48	267	5	23.0818	271924966	151	41566378	1335	5.5625	2.07956	11.5675	6.42346	0.0578377	0.0321173	0.184189	2.12697e-07	2.12697e-07	1	0	0	1	0	0
AACATAACATC	37	198	11	23.0818	271924966	151	41566378	2178	5.35135	1.60299	8.57818	4.76347	0.09436	0.0523981	0.389834	3.47007e-07	3.47007e-07	1	0	0	1	0	0
AACATAACCT	75	321	10	23.0818	271924966	151	41566378	3210	4.28	3.24931	13.907	7.72259	0.13907	0.0772259	0.283444	5.1143e-07	5.1143e-07	1	0	0	1	0	0
AACATAACGT	31	174	10	23.0818	271924966	151	41566378	1740	5.6129	1.34305	7.5384	4.18608	0.075384	0.0418608	0.371715	2.77224e-07	2.77224e-07	1	0	0	1	0	0
AACATAACTAGC	202	979	12	23.0818	271924966	151	41566378	11748	4.84653	8.75148	42.4143	23.5527	0.508972	0.282632	0.385155	1.87174e-06	1.87174e-06	1	0	0	1	0	0
AACATAAGTAGGTAGG	194	1343	16	23.0818	271924966	151	41566378	21488	6.92268	8.40488	58.1843	32.3098	0.930949	0.516956	0.733529	3.42355e-06	3.42355e-06	1	0	0	1	1	0
AACATAAT	5	20	8	23.0818	271924966	151	41566378	160	4	0.216621	0.866483	0.481158	0.00693186	0.00384926	0.211921	2.54918e-08	2.54918e-08	1	0	0	1	0	0
AACATAATATTGGC	29	123	14	23.0818	271924966	151	41566378	1722	4.24138	1.2564	5.32887	2.95912	0.0746042	0.0414277	0.39324	2.74356e-07	2.74356e-07	1	0	0	1	0	0
AACATAATG	8	37	9	23.0818	271924966	151	41566378	333	4.625	0.346593	1.60299	0.890143	0.0144269	0.00801128	0.275662	5.30549e-08	5.30549e-08	1	0	0	1	0	0
AACATAC	5	23	7	23.0818	271924966	151	41566378	161	4.6	0.216621	0.996455	0.553332	0.00697519	0.00387332	0.213245	2.56511e-08	2.56511e-08	1	0	0	1	0	0
AACATACACCT	74	749	11	23.0818	271924966	151	41566378	8239	10.1216	3.20599	32.4498	18.0194	0.356948	0.198213	0.737337	1.31267e-06	1.31267e-06	1	0	0	1	1	0
AACATACACG	44	241	10	23.0818	271924966	151	41566378	2410	5.47727	1.90626	10.4411	5.79796	0.104411	0.0579796	0.362733	3.83971e-07	3.83971e-07	1	0	0	1	0	0
AACATACGT	28	116	9	23.0818	271924966	151	41566378	1044	4.14286	1.21308	5.0256	2.79072	0.0452304	0.0251165	0.246925	1.66334e-07	1.66334e-07	1	0	0	1	0	0
AACATAG	26	256	7	23.0818	271924966	151	41566378	1792	9.84615	1.12643	11.091	6.15882	0.0776369	0.0431118	0.456444	2.85508e-07	2.85508e-07	1	0	0	1	0	0
AACATAGACAC	75	303	11	23.0818	271924966	151	41566378	3333	4.04	3.24931	13.1272	7.28955	0.144399	0.080185	0.294305	5.31026e-07	5.31026e-07	1	0	0	1	0	0
AACATAGCAACTGT	719	3769	14	23.0818	271924966	151	41566378	52766	5.242	31.1501	163.289	90.6742	2.28604	1.26944	0.486014	8.40688e-06	8.40688e-06	1	0	0	1	0	0
AACATAGGCT	27	138	10	23.0818	271924966	151	41566378	1380	5.11111	1.16975	5.97873	3.31999	0.0597873	0.0331999	0.338484	2.19867e-07	2.19867e-07	1	0	0	1	0	0
AACATAGGCTT	7	33	11	23.0818	271924966	151	41566378	363	4.71429	0.303269	1.4297	0.793911	0.0157267	0.00873302	0.343425	5.78346e-08	5.78346e-08	1	0	0	1	0	0
AACATAGTCC	44	350	10	23.0818	271924966	151	41566378	3500	7.95455	1.90626	15.1634	8.42027	0.151634	0.0842027	0.526791	5.57634e-07	5.57634e-07	1	0	0	1	1	0
AACATAT	22	88	7	23.0818	271924966	151	41566378	616	4	0.953131	3.81252	2.1171	0.0266877	0.0148197	0.18543	9.81435e-08	9.81435e-08	1	0	0	1	0	0
AACATATACG	1	4	10	23.0818	271924966	151	41566378	40	4	0.0433241	0.173297	0.0962316	0.00173297	0.000962316	0.264901	6.37296e-09	6.37296e-09	1	0	0	1	0	0
AACATATT	1	8	8	23.0818	271924966	151	41566378	64	8	0.0433241	0.346593	0.192463	0.00277274	0.00153971	0.423841	1.01967e-08	1.01967e-08	1	0	0	1	0	0
AACATC	597	3304	6	23.0818	271924966	151	41566378	19824	5.53434	25.8645	143.143	79.4873	0.858858	0.476924	0.219907	3.15844e-06	3.15844e-06	1	0	0	1	0	0
AACATCACCCTGACC	41	187	15	23.0818	271924966	151	41566378	2805	4.56098	1.77629	8.10161	4.49883	0.121524	0.0674824	0.453077	4.46903e-07	4.46903e-07	1	0	0	1	0	0
AACATCAGG	12	53	9	23.0818	271924966	151	41566378	477	4.41667	0.51989	2.29618	1.27507	0.0206656	0.0114756	0.263245	7.59975e-08	7.59975e-08	1	0	0	1	0	0
AACATCATCC	72	530	10	23.0818	271924966	151	41566378	5300	7.36111	3.11934	22.9618	12.7507	0.229618	0.127507	0.487491	8.44417e-07	8.44417e-07	1	0	0	1	0	0
AACATCATTAGGAT	42	231	14	23.0818	271924966	151	41566378	3234	5.5	1.81961	10.0079	5.55738	0.14011	0.0778033	0.509934	5.15253e-07	5.15253e-07	1	0	0	1	1	0
AACATCC	7	32	7	23.0818	271924966	151	41566378	224	4.57143	0.303269	1.38637	0.769853	0.00970461	0.00538897	0.211921	3.56885e-08	3.56885e-08	1	0	0	1	0	0
AACATCCAAGTGCCC	97	393	15	23.0818	271924966	151	41566378	5895	4.05155	4.20244	17.0264	9.45476	0.255396	0.141821	0.402471	9.39214e-07	9.39214e-07	1	0	0	1	0	0
AACATCCACTGC	50	221	12	23.0818	271924966	151	41566378	2652	4.42	2.16621	9.57463	5.3168	0.114896	0.0638016	0.351258	4.22527e-07	4.22527e-07	1	0	0	1	0	0
AACATCCAGC	14	103	10	23.0818	271924966	151	41566378	1030	7.35714	0.606538	4.46239	2.47796	0.0446239	0.0247796	0.487228	1.64104e-07	1.64104e-07	1	0	0	1	0	0
AACATCCAGG	16	73	10	23.0818	271924966	151	41566378	730	4.5625	0.693186	3.16266	1.75623	0.0316266	0.0175623	0.302152	1.16306e-07	1.16306e-07	1	0	0	1	0	0
AACATCCCTAGT	397	1900	12	23.0818	271924966	151	41566378	22800	4.78589	17.1997	82.3159	45.71	0.98779	0.54852	0.380336	3.63258e-06	3.63258e-06	1	0	0	1	0	0
AACATCG	35	183	7	23.0818	271924966	151	41566378	1281	5.22857	1.51634	7.92832	4.4026	0.0554982	0.0308182	0.242384	2.04094e-07	2.04094e-07	1	0	0	1	0	0
AACATCGAGGGCTGTAAG	2	13	18	23.0818	271924966	151	41566378	234	6.5	0.0866483	0.563214	0.312753	0.0101378	0.00562955	0.774834	3.72818e-08	3.72818e-08	1	0	0	1	1	0
AACATCGC	102	744	8	23.0818	271924966	151	41566378	5952	7.29412	4.41906	32.2332	17.8991	0.257865	0.143193	0.386443	9.48296e-07	9.48296e-07	1	0	0	1	0	0
AACATCGTCC	67	285	10	23.0818	271924966	151	41566378	2850	4.25373	2.90272	12.3474	6.8565	0.123474	0.068565	0.281704	4.54073e-07	4.54073e-07	1	0	0	1	0	0
AACATCTAG	160	1700	9	23.0818	271924966	151	41566378	15300	10.625	6.93186	73.651	40.8984	0.662859	0.368086	0.633278	2.43766e-06	2.43766e-06	1	0	0	1	1	0
AACATCTCC	30	187	9	23.0818	271924966	151	41566378	1683	6.23333	1.29972	8.10161	4.49883	0.0729145	0.0404895	0.371523	2.68142e-07	2.68142e-07	1	0	0	1	0	0
AACATCTCT	325	2920	9	23.0818	271924966	151	41566378	26280	8.98462	14.0803	126.506	70.2491	1.13856	0.632242	0.535507	4.18703e-06	4.18703e-06	1	0	0	1	1	0
AACATCTGAAGCTC	85	585	14	23.0818	271924966	151	41566378	8190	6.88235	3.68255	25.3446	14.0739	0.354825	0.197034	0.638099	1.30486e-06	1.30486e-06	1	0	0	1	1	0
AACATCTTGCAG	149	1189	12	23.0818	271924966	151	41566378	14268	7.97987	6.4553	51.5124	28.6048	0.618149	0.343258	0.634162	2.27323e-06	2.27323e-06	1	0	0	1	1	0
AACATG	308	1700	6	23.0818	271924966	151	41566378	10200	5.51948	13.3438	73.651	40.8984	0.441906	0.245391	0.219317	1.6251e-06	1.6251e-06	1	0	0	1	0	0
AACATGAAGG	32	156	10	23.0818	271924966	151	41566378	1560	4.875	1.38637	6.75857	3.75303	0.0675857	0.0375303	0.322848	2.48545e-07	2.48545e-07	1	0	0	1	0	0
AACATGAAGTCAC	164	1125	13	23.0818	271924966	151	41566378	14625	6.85976	7.10516	48.7397	27.0651	0.633616	0.351847	0.590575	2.33011e-06	2.33011e-06	1	0	0	1	1	0
AACATGACAGT	83	395	11	23.0818	271924966	151	41566378	4345	4.75904	3.5959	17.113	9.50287	0.188243	0.104532	0.346685	6.92262e-07	6.92262e-07	1	0	0	1	0	0
AACATGACATGC	21	104	12	23.0818	271924966	151	41566378	1248	4.95238	0.909807	4.50571	2.50202	0.0540685	0.0300243	0.393567	1.98836e-07	1.98836e-07	1	0	0	1	0	0
AACATGAGTAGGAC	34	207	14	23.0818	271924966	151	41566378	2898	6.08824	1.47302	8.9681	4.97999	0.125553	0.0697198	0.564472	4.61721e-07	4.61721e-07	1	0	0	1	1	0
AACATGAT	31	157	8	23.0818	271924966	151	41566378	1256	5.06452	1.34305	6.80189	3.77709	0.0544151	0.0302167	0.268319	2.00111e-07	2.00111e-07	1	0	0	1	0	0
AACATGATC	2	16	9	23.0818	271924966	151	41566378	144	8	0.0866483	0.693186	0.384926	0.00623868	0.00346434	0.476821	2.29426e-08	2.29426e-08	1	0	0	1	0	0
AACATGATG	82	409	9	23.0818	271924966	151	41566378	3681	4.9878	3.55258	17.7196	9.83968	0.159476	0.0885572	0.297286	5.86471e-07	5.86471e-07	1	0	0	1	0	0
AACATGATGGTTGC	36	146	14	23.0818	271924966	151	41566378	2044	4.05556	1.55967	6.32532	3.51245	0.0885545	0.0491744	0.376012	3.25658e-07	3.25658e-07	1	0	0	1	0	0
AACATGCAGAC	23	101	11	23.0818	271924966	151	41566378	1111	4.3913	0.996455	4.37574	2.42985	0.0481331	0.0267283	0.319896	1.77009e-07	1.77009e-07	1	0	0	1	0	0
AACATGCAGTCAGTTG	25	102	16	23.0818	271924966	151	41566378	1632	4.08	1.0831	4.41906	2.45391	0.070705	0.0392625	0.432318	2.60017e-07	2.60017e-07	1	0	0	1	0	0
AACATGCT	43	452	8	23.0818	271924966	151	41566378	3616	10.5116	1.86294	19.5825	10.8742	0.15666	0.0869934	0.556907	5.76115e-07	5.76115e-07	1	0	0	1	1	0
AACATGCTAAGATGCT	31	128	16	23.0818	271924966	151	41566378	2048	4.12903	1.34305	5.54549	3.07941	0.0887278	0.0492706	0.437513	3.26295e-07	3.26295e-07	1	0	0	1	0	0
AACATGCTGT	157	922	10	23.0818	271924966	151	41566378	9220	5.87261	6.80189	39.9449	22.1814	0.399449	0.221814	0.388915	1.46897e-06	1.46897e-06	1	0	0	1	0	0
AACATGGACCCTGTCT	213	1207	16	23.0818	271924966	151	41566378	19312	5.66667	9.22804	52.2922	29.0379	0.836676	0.464606	0.600442	3.07686e-06	3.07686e-06	1	0	0	1	1	0
AACATGGACTACTAC	442	2554	15	23.0818	271924966	151	41566378	38310	5.77828	19.1493	110.65	61.4439	1.65975	0.921658	0.574001	6.1037e-06	6.1037e-06	1	0	0	1	1	0
AACATGGCACCTCCT	78	408	15	23.0818	271924966	151	41566378	6120	5.23077	3.37928	17.6762	9.81563	0.265144	0.147234	0.519613	9.75062e-07	9.75062e-07	1	0	0	1	1	0
AACATGGCCCCTCCT	1	5	15	23.0818	271924966	151	41566378	75	5	0.0433241	0.216621	0.12029	0.00324931	0.00180434	0.496689	1.19493e-08	1.19493e-08	1	0	0	1	0	0
AACATGGGT	65	281	9	23.0818	271924966	151	41566378	2529	4.32308	2.81607	12.1741	6.76027	0.109567	0.0608424	0.257667	4.0293e-07	4.0293e-07	1	0	0	1	0	0
AACATGGTAT	86	577	10	23.0818	271924966	151	41566378	5770	6.7093	3.72588	24.998	13.8814	0.24998	0.138814	0.444325	9.19299e-07	9.19299e-07	1	0	0	1	0	0
AACATGGTCG	229	1121	10	23.0818	271924966	151	41566378	11210	4.8952	9.92123	48.5664	26.9689	0.485664	0.269689	0.324185	1.78602e-06	1.78602e-06	1	0	0	1	0	0
AACATGGTTG	85	466	10	23.0818	271924966	151	41566378	4660	5.48235	3.68255	20.189	11.211	0.20189	0.11211	0.36307	7.42449e-07	7.42449e-07	1	0	0	1	0	0
AACATGTACACGGGC	8	32	15	23.0818	271924966	151	41566378	480	4	0.346593	1.38637	0.769853	0.0207956	0.0115478	0.397351	7.64755e-08	7.64755e-08	1	0	0	1	0	0
AACATGTCCTGC	77	451	12	23.0818	271924966	151	41566378	5412	5.85714	3.33596	19.5392	10.8501	0.23447	0.130201	0.465468	8.62261e-07	8.62261e-07	1	0	0	1	0	0
AACATGTCTGT	9	39	11	23.0818	271924966	151	41566378	429	4.33333	0.389917	1.68964	0.938258	0.0185861	0.0103208	0.315673	6.83499e-08	6.83499e-08	1	0	0	1	0	0
AACATGTGCTTAG	25	121	13	23.0818	271924966	151	41566378	1573	4.84	1.0831	5.24222	2.91101	0.0681489	0.0378431	0.416689	2.50616e-07	2.50616e-07	1	0	0	1	0	0
AACATGTGTCCAAGATTGGTGG	599	2895	22	23.0818	271924966	151	41566378	63690	4.83306	25.9512	125.423	69.6476	2.75931	1.53225	0.704154	1.01473e-05	1.01473e-05	1	0	0	1	1	0
AACATT	41	241	6	23.0818	271924966	151	41566378	1446	5.87805	1.77629	10.4411	5.79796	0.0626467	0.0347877	0.233565	2.30382e-07	2.30382e-07	1	0	0	1	0	0
AACATTAAGAG	14	69	11	23.0818	271924966	151	41566378	759	4.92857	0.606538	2.98937	1.66	0.032883	0.01826	0.359035	1.20927e-07	1.20927e-07	1	0	0	1	0	0
AACATTACAAGGGCCAC	23	114	17	23.0818	271924966	151	41566378	1938	4.95652	0.996455	4.93895	2.7426	0.0839622	0.0466242	0.558019	3.0877e-07	3.0877e-07	1	0	0	1	1	0
AACATTAGC	15	81	9	23.0818	271924966	151	41566378	729	5.4	0.649862	3.50926	1.94869	0.0315833	0.0175382	0.321854	1.16147e-07	1.16147e-07	1	0	0	1	0	0
AACATTAGGT	15	83	10	23.0818	271924966	151	41566378	830	5.53333	0.649862	3.5959	1.99681	0.035959	0.0199681	0.366446	1.32239e-07	1.32239e-07	1	0	0	1	0	0
AACATTCAACCATC	82	332	14	23.0818	271924966	151	41566378	4648	4.04878	3.55258	14.3836	7.98722	0.201371	0.111821	0.375384	7.40537e-07	7.40537e-07	1	0	0	1	0	0
AACATTCTTGTACAT	169	1324	15	23.0818	271924966	151	41566378	19860	7.83432	7.32178	57.3612	31.8527	0.860417	0.47779	0.778244	3.16417e-06	3.16417e-06	1	0	0	1	1	0
AACATTG	20	80	7	23.0818	271924966	151	41566378	560	4	0.866483	3.46593	1.92463	0.0242615	0.0134724	0.18543	8.92214e-08	8.92214e-08	1	0	0	1	0	0
AACATTGCAAGT	21	92	12	23.0818	271924966	151	41566378	1104	4.38095	0.909807	3.98582	2.21333	0.0478299	0.0265599	0.348155	1.75894e-07	1.75894e-07	1	0	0	1	0	0
AACATTGCAGCC	72	353	12	23.0818	271924966	151	41566378	4236	4.90278	3.11934	15.2934	8.49244	0.183521	0.101909	0.389625	6.74896e-07	6.74896e-07	1	0	0	1	0	0
AACATTGCAGTC	4	17	12	23.0818	271924966	151	41566378	204	4.25	0.173297	0.73651	0.408984	0.00883812	0.00490781	0.337748	3.25021e-08	3.25021e-08	1	0	0	1	0	0
AACATTGCCT	89	695	10	23.0818	271924966	151	41566378	6950	7.80899	3.85585	30.1103	16.7202	0.301103	0.167202	0.517152	1.1073e-06	1.1073e-06	1	0	0	1	1	0
AACATTGCCTG	35	150	11	23.0818	271924966	151	41566378	1650	4.28571	1.51634	6.49862	3.60869	0.0714848	0.0396955	0.312204	2.62884e-07	2.62884e-07	1	0	0	1	0	0
AACATTGGACAGCGG	16	79	15	23.0818	271924966	151	41566378	1185	4.9375	0.693186	3.42261	1.90057	0.0513391	0.0285086	0.49048	1.88799e-07	1.88799e-07	1	0	0	1	0	0
AACATTGGCAG	28	119	11	23.0818	271924966	151	41566378	1309	4.25	1.21308	5.15557	2.86289	0.0567113	0.0314918	0.309603	2.08555e-07	2.08555e-07	1	0	0	1	0	0
AACATTGGCCT	109	553	11	23.0818	271924966	151	41566378	6083	5.07339	4.72233	23.9582	13.304	0.263541	0.146344	0.369585	9.69167e-07	9.69167e-07	1	0	0	1	0	0
AACATTGGCTG	11	48	11	23.0818	271924966	151	41566378	528	4.36364	0.476566	2.07956	1.15478	0.0228751	0.0127026	0.317881	8.4123e-08	8.4123e-08	1	0	0	1	0	0
AACATTGGGGC	81	416	11	23.0818	271924966	151	41566378	4576	5.1358	3.50926	18.0228	10.0081	0.198251	0.110089	0.374131	7.29066e-07	7.29066e-07	1	0	0	1	0	0
AACATTGT	14	64	8	23.0818	271924966	151	41566378	512	4.57143	0.606538	2.77274	1.53971	0.022182	0.0123176	0.242195	8.15738e-08	8.15738e-08	1	0	0	1	0	0
AACATTGTAGTATCC	1518	11240	15	23.0818	271924966	151	41566378	168600	7.40448	65.766	486.963	270.411	7.30445	4.05616	0.735544	2.6862e-05	2.6862e-05	1	0	1	1	1	0
AACATTGTCC	113	504	10	23.0818	271924966	151	41566378	5040	4.46018	4.89563	21.8354	12.1252	0.218354	0.121252	0.295376	8.02992e-07	8.02992e-07	1	0	0	1	0	0
AACATTGTG	129	977	9	23.0818	271924966	151	41566378	8793	7.57364	5.58881	42.3277	23.5046	0.380949	0.211541	0.451409	1.40093e-06	1.40093e-06	1	0	0	1	0	0
AACC	1112	20808	4	23.0818	271924966	151	41566378	83232	18.7122	48.1764	901.489	500.597	3.60595	2.00239	0.495688	1.32608e-05	1.32608e-05	1	0	0	0	0	0
AACCAACCCTAAT	31	176	13	23.0818	271924966	151	41566378	2288	5.67742	1.34305	7.62505	4.23419	0.0991256	0.0550445	0.488784	3.64533e-07	3.64533e-07	1	0	0	1	0	0
AACCAACCGTTGAAGT	127	534	16	23.0818	271924966	151	41566378	8544	4.20472	5.50217	23.1351	12.8469	0.370161	0.205551	0.445534	1.36126e-06	1.36126e-06	1	0	0	1	0	0
AACCAACGGTCTTGAATAC	1	6	19	23.0818	271924966	151	41566378	114	6	0.0433241	0.259945	0.144347	0.00493895	0.0027426	0.754967	1.81629e-08	1.81629e-08	1	0	0	1	1	0
AACCAAGACAACCAGGT	27	125	17	23.0818	271924966	151	41566378	2125	4.62963	1.16975	5.41552	3.00724	0.0920638	0.051123	0.521217	3.38563e-07	3.38563e-07	1	0	0	1	1	0
AACCAAGC	23	106	8	23.0818	271924966	151	41566378	848	4.6087	0.996455	4.59236	2.55014	0.0367389	0.0204011	0.244169	1.35107e-07	1.35107e-07	1	0	0	1	0	0
AACCAAGCAC	28	156	10	23.0818	271924966	151	41566378	1560	5.57143	1.21308	6.75857	3.75303	0.0675857	0.0375303	0.368969	2.48545e-07	2.48545e-07	1	0	0	1	0	0
AACCAAGCC	51	383	9	23.0818	271924966	151	41566378	3447	7.5098	2.20953	16.5931	9.21418	0.149338	0.0829276	0.447604	5.49189e-07	5.49189e-07	1	0	0	1	0	0
AACCAAGGCTGCCC	128	681	14	23.0818	271924966	151	41566378	9534	5.32031	5.54549	29.5037	16.3834	0.413052	0.229368	0.493274	1.51899e-06	1.51899e-06	1	0	0	1	0	0
AACCAAGTATCTCTC	1	4	15	23.0818	271924966	151	41566378	60	4	0.0433241	0.173297	0.0962316	0.00259945	0.00144347	0.397351	9.55943e-09	9.55943e-09	1	0	0	1	0	0
AACCAAT	44	357	7	23.0818	271924966	151	41566378	2499	8.11364	1.90626	15.4667	8.58867	0.108267	0.0601207	0.376129	3.9815e-07	3.9815e-07	1	0	0	1	0	0
AACCAATCGC	15	68	10	23.0818	271924966	151	41566378	680	4.53333	0.649862	2.94604	1.63594	0.0294604	0.0163594	0.300221	1.0834e-07	1.0834e-07	1	0	0	1	0	0
AACCAATGG	67	702	9	23.0818	271924966	151	41566378	6318	10.4776	2.90272	30.4135	16.8886	0.273722	0.151998	0.624493	1.00661e-06	1.00661e-06	1	0	0	1	1	0
AACCAATT	8	32	8	23.0818	271924966	151	41566378	256	4	0.346593	1.38637	0.769853	0.011091	0.00615882	0.211921	4.07869e-08	4.07869e-08	1	0	0	1	0	0
AACCAC	139	625	6	23.0818	271924966	151	41566378	3750	4.4964	6.02206	27.0776	15.0362	0.162466	0.0902171	0.178665	5.97465e-07	5.97465e-07	1	0	0	1	0	0
AACCACACTAT	38	247	11	23.0818	271924966	151	41566378	2717	6.5	1.64632	10.7011	5.9423	0.117712	0.0653653	0.47351	4.32883e-07	4.32883e-07	1	0	0	1	0	0
AACCACACTTC	53	216	11	23.0818	271924966	151	41566378	2376	4.07547	2.29618	9.35801	5.19651	0.102938	0.0571616	0.296889	3.78554e-07	3.78554e-07	1	0	0	1	0	0
AACCACACTTCTTACACAC	1	6	19	23.0818	271924966	151	41566378	114	6	0.0433241	0.259945	0.144347	0.00493895	0.0027426	0.754967	1.81629e-08	1.81629e-08	1	0	0	1	1	0
AACCACAGCCCC	15	66	12	23.0818	271924966	151	41566378	792	4.4	0.649862	2.85939	1.58782	0.0343127	0.0190539	0.349669	1.26185e-07	1.26185e-07	1	0	0	1	0	0
AACCACAGTACACTGC	402	2424	16	23.0818	271924966	151	41566378	38784	6.02985	17.4163	105.018	58.3164	1.68028	0.933062	0.638925	6.17922e-06	6.17922e-06	1	0	0	1	1	0
AACCACAT	24	113	8	23.0818	271924966	151	41566378	904	4.70833	1.03978	4.89563	2.71854	0.039165	0.0217483	0.249448	1.44029e-07	1.44029e-07	1	0	0	1	0	0
AACCACATC	30	165	9	23.0818	271924966	151	41566378	1485	5.5	1.29972	7.14848	3.96955	0.0643363	0.035726	0.327815	2.36596e-07	2.36596e-07	1	0	0	1	0	0
AACCACC	150	1152	7	23.0818	271924966	151	41566378	8064	7.68	6.49862	49.9094	27.7147	0.349366	0.194003	0.356026	1.28479e-06	1.28479e-06	1	0	0	1	0	0
AACCACCAATT	25	154	11	23.0818	271924966	151	41566378	1694	6.16	1.0831	6.67192	3.70492	0.0733911	0.0407541	0.448742	2.69895e-07	2.69895e-07	1	0	0	1	0	0
AACCACCACCC	13	54	11	23.0818	271924966	151	41566378	594	4.15385	0.563214	2.3395	1.29913	0.0257345	0.0142904	0.302598	9.46384e-08	9.46384e-08	1	0	0	1	0	0
AACCACCAG	21	107	9	23.0818	271924966	151	41566378	963	5.09524	0.909807	4.63568	2.5742	0.0417211	0.0231678	0.30369	1.53429e-07	1.53429e-07	1	0	0	1	0	0
AACCACCAGGGCAG	29	159	14	23.0818	271924966	151	41566378	2226	5.48276	1.2564	6.88854	3.82521	0.0964395	0.0535529	0.508335	3.54655e-07	3.54655e-07	1	0	0	1	1	0
AACCACCAGT	71	386	10	23.0818	271924966	151	41566378	3860	5.43662	3.07601	16.7231	9.28635	0.167231	0.0928635	0.360041	6.1499e-07	6.1499e-07	1	0	0	1	0	0
AACCACCATG	77	382	10	23.0818	271924966	151	41566378	3820	4.96104	3.33596	16.5498	9.19012	0.165498	0.0919012	0.328546	6.08617e-07	6.08617e-07	1	0	0	1	0	0
AACCACCC	18	75	8	23.0818	271924966	151	41566378	600	4.16667	0.779835	3.24931	1.80434	0.0259945	0.0144347	0.220751	9.55943e-08	9.55943e-08	1	0	0	1	0	0
AACCACCCCCG	10	40	11	23.0818	271924966	151	41566378	440	4	0.433241	1.73297	0.962316	0.0190626	0.0105855	0.291391	7.01025e-08	7.01025e-08	1	0	0	1	0	0
AACCACG	15	60	7	23.0818	271924966	151	41566378	420	4	0.649862	2.59945	1.44347	0.0181961	0.0101043	0.18543	6.6916e-08	6.6916e-08	1	0	0	1	0	0
AACCACT	1	4	7	23.0818	271924966	151	41566378	28	4	0.0433241	0.173297	0.0962316	0.00121308	0.000673621	0.18543	4.46107e-09	4.46107e-09	1	0	0	1	0	0
AACCACTAAGTTGAAGATTAGGT	56	261	23	23.0818	271924966	151	41566378	6003	4.66071	2.42615	11.3076	6.27911	0.260075	0.14442	0.70991	9.56421e-07	9.56421e-07	1	0	0	1	1	0
AACCACTAGCAAG	127	856	13	23.0818	271924966	151	41566378	11128	6.74016	5.50217	37.0855	20.5936	0.482111	0.267716	0.580278	1.77296e-06	1.77296e-06	1	0	0	1	1	0
AACCACTG	36	193	8	23.0818	271924966	151	41566378	1544	5.36111	1.55967	8.36156	4.64318	0.0668925	0.0371454	0.284032	2.45996e-07	2.45996e-07	1	0	0	1	0	0
AACCACTGCTAG	30	144	12	23.0818	271924966	151	41566378	1728	4.8	1.29972	6.23868	3.46434	0.0748641	0.0415721	0.381457	2.75312e-07	2.75312e-07	1	0	0	1	0	0
AACCACTGT	17	83	9	23.0818	271924966	151	41566378	747	4.88235	0.73651	3.5959	1.99681	0.0323631	0.0179713	0.291001	1.19015e-07	1.19015e-07	1	0	0	1	0	0
AACCACTTGGC	24	100	11	23.0818	271924966	151	41566378	1100	4.16667	1.03978	4.33241	2.40579	0.0476566	0.0264637	0.303532	1.75256e-07	1.75256e-07	1	0	0	1	0	0
AACCAG	36	166	6	23.0818	271924966	151	41566378	996	4.61111	1.55967	7.19181	3.99361	0.0431508	0.0239617	0.183223	1.58687e-07	1.58687e-07	1	0	0	1	0	0
AACCAGAATC	56	227	10	23.0818	271924966	151	41566378	2270	4.05357	2.42615	9.83458	5.46114	0.0983458	0.0546114	0.268448	3.61665e-07	3.61665e-07	1	0	0	1	0	0
AACCAGACG	18	76	9	23.0818	271924966	151	41566378	684	4.22222	0.779835	3.29263	1.8284	0.0296337	0.0164556	0.251656	1.08978e-07	1.08978e-07	1	0	0	1	0	0
AACCAGACTGC	121	579	11	23.0818	271924966	151	41566378	6369	4.78512	5.24222	25.0847	13.9295	0.275931	0.153225	0.348585	1.01473e-06	1.01473e-06	1	0	0	1	0	0
AACCAGAGC	21	94	9	23.0818	271924966	151	41566378	846	4.47619	0.909807	4.07247	2.26144	0.0366522	0.020353	0.266793	1.34788e-07	1.34788e-07	1	0	0	1	0	0
AACCAGATTG	8	32	10	23.0818	271924966	151	41566378	320	4	0.346593	1.38637	0.769853	0.0138637	0.00769853	0.264901	5.09836e-08	5.09836e-08	1	0	0	1	0	0
AACCAGATTGC	40	231	11	23.0818	271924966	151	41566378	2541	5.775	1.73297	10.0079	5.55738	0.110087	0.0611311	0.420695	4.04842e-07	4.04842e-07	1	0	0	1	0	0
AACCAGC	111	710	7	23.0818	271924966	151	41566378	4970	6.3964	4.80898	30.7601	17.0811	0.215321	0.119568	0.296522	7.9184e-07	7.9184e-07	1	0	0	1	0	0
AACCAGCAAGCTCC	212	952	14	23.0818	271924966	151	41566378	13328	4.49057	9.18472	41.2446	22.9031	0.577424	0.320644	0.416344	2.12347e-06	2.12347e-06	1	0	0	1	0	0
AACCAGCAGGC	49	282	11	23.0818	271924966	151	41566378	3102	5.7551	2.12288	12.2174	6.78433	0.134391	0.0746276	0.419246	4.94223e-07	4.94223e-07	1	0	0	1	0	0
AACCAGCCGT	31	141	10	23.0818	271924966	151	41566378	1410	4.54839	1.34305	6.1087	3.39216	0.061087	0.0339216	0.301218	2.24647e-07	2.24647e-07	1	0	0	1	0	0
AACCAGCCTAGGAGC	68	273	15	23.0818	271924966	151	41566378	4095	4.01471	2.94604	11.8275	6.56781	0.177412	0.0985171	0.398812	6.52431e-07	6.52431e-07	1	0	0	1	0	0
AACCAGCTACCAGC	12	48	14	23.0818	271924966	151	41566378	672	4	0.51989	2.07956	1.15478	0.0291138	0.0161669	0.370861	1.07066e-07	1.07066e-07	1	0	0	1	0	0
AACCAGCTAT	176	1011	10	23.0818	271924966	151	41566378	10110	5.74432	7.62505	43.8007	24.3225	0.438007	0.243225	0.380418	1.61076e-06	1.61076e-06	1	0	0	1	0	0
AACCAGCTG	103	531	9	23.0818	271924966	151	41566378	4779	5.15534	4.46239	23.0051	12.7747	0.207046	0.114973	0.307272	7.61409e-07	7.61409e-07	1	0	0	1	0	0
AACCAGGAGGTAG	194	1346	13	23.0818	271924966	151	41566378	17498	6.93814	8.40488	58.3143	32.3819	0.758086	0.420965	0.597324	2.78785e-06	2.78785e-06	1	0	0	1	1	0
AACCAGGC	15	66	8	23.0818	271924966	151	41566378	528	4.4	0.649862	2.85939	1.58782	0.0228751	0.0127026	0.233113	8.4123e-08	8.4123e-08	1	0	0	1	0	0
AACCAGGCTAG	98	422	11	23.0818	271924966	151	41566378	4642	4.30612	4.24577	18.2828	10.1524	0.201111	0.111677	0.313691	7.39581e-07	7.39581e-07	1	0	0	1	0	0
AACCAGGCTGG	87	361	11	23.0818	271924966	151	41566378	3971	4.14943	3.7692	15.64	8.6849	0.17204	0.0955339	0.302276	6.32675e-07	6.32675e-07	1	0	0	1	0	0
AACCAGGGCTGCC	8	33	13	23.0818	271924966	151	41566378	429	4.125	0.346593	1.4297	0.793911	0.0185861	0.0103208	0.355132	6.83499e-08	6.83499e-08	1	0	0	1	0	0
AACCAGT	22	109	7	23.0818	271924966	151	41566378	763	4.95455	0.953131	4.72233	2.62231	0.0330563	0.0183562	0.229681	1.21564e-07	1.21564e-07	1	0	0	1	0	0
AACCAGTACACATC	122	508	14	23.0818	271924966	151	41566378	7112	4.16393	5.28555	22.0087	12.2214	0.308121	0.1711	0.38606	1.13311e-06	1.13311e-06	1	0	0	1	0	0
AACCAGTATACATC	314	1371	14	23.0818	271924966	151	41566378	19194	4.36624	13.6038	59.3974	32.9834	0.831564	0.461767	0.404817	3.05806e-06	3.05806e-06	1	0	0	1	0	0
AACCAGTCTCG	13	62	11	23.0818	271924966	151	41566378	682	4.76923	0.563214	2.6861	1.49159	0.0295471	0.0164075	0.347427	1.08659e-07	1.08659e-07	1	0	0	1	0	0
AACCAGTG	22	88	8	23.0818	271924966	151	41566378	704	4	0.953131	3.81252	2.1171	0.0305002	0.0169368	0.211921	1.12164e-07	1.12164e-07	1	0	0	1	0	0
AACCAGTGC	9	55	9	23.0818	271924966	151	41566378	495	6.11111	0.389917	2.38283	1.32318	0.0214454	0.0119087	0.364238	7.88653e-08	7.88653e-08	1	0	0	1	0	0
AACCAGTGCTG	5	21	11	23.0818	271924966	151	41566378	231	4.2	0.216621	0.909807	0.505216	0.0100079	0.00555738	0.30596	3.68038e-08	3.68038e-08	1	0	0	1	0	0
AACCATAC	16	117	8	23.0818	271924966	151	41566378	936	7.3125	0.693186	5.06892	2.81477	0.0405514	0.0225182	0.387417	1.49127e-07	1.49127e-07	1	0	0	1	0	0
AACCATAGG	22	177	9	23.0818	271924966	151	41566378	1593	8.04545	0.953131	7.66837	4.25825	0.0690154	0.0383242	0.47953	2.53803e-07	2.53803e-07	1	0	0	1	0	0
AACCATAGT	300	1953	9	23.0818	271924966	151	41566378	17577	6.51	12.9972	84.612	46.9851	0.761508	0.422866	0.388013	2.80044e-06	2.80044e-06	1	0	0	1	0	0
AACCATC	85	618	7	23.0818	271924966	151	41566378	4326	7.27059	3.68255	26.7743	14.8678	0.18742	0.104074	0.337047	6.89235e-07	6.89235e-07	1	0	0	1	0	0
AACCATCAGGCAC	23	116	13	23.0818	271924966	151	41566378	1508	5.04348	0.996455	5.0256	2.79072	0.0653328	0.0362793	0.434207	2.4026e-07	2.4026e-07	1	0	0	1	0	0
AACCATCATCTT	27	196	12	23.0818	271924966	151	41566378	2352	7.25926	1.16975	8.49153	4.71535	0.101898	0.0565842	0.576895	3.7473e-07	3.7473e-07	1	0	0	1	1	0
AACCATCCCCG	4	16	11	23.0818	271924966	151	41566378	176	4	0.173297	0.693186	0.384926	0.00762505	0.00423419	0.291391	2.8041e-08	2.8041e-08	1	0	0	1	0	0
AACCATCCTAGC	17	72	12	23.0818	271924966	151	41566378	864	4.23529	0.73651	3.11934	1.73217	0.0374321	0.020786	0.33658	1.37656e-07	1.37656e-07	1	0	0	1	0	0
AACCATGAGC	13	61	10	23.0818	271924966	151	41566378	610	4.69231	0.563214	2.64277	1.46753	0.0264277	0.0146753	0.310749	9.71876e-08	9.71876e-08	1	0	0	1	0	0
AACCATGGACTGTCG	61	300	15	23.0818	271924966	151	41566378	4500	4.91803	2.64277	12.9972	7.21737	0.194959	0.108261	0.488546	7.16957e-07	7.16957e-07	1	0	0	1	0	0
AACCATGTAC	131	852	10	23.0818	271924966	151	41566378	8520	6.50382	5.67546	36.9122	20.4973	0.369122	0.204973	0.430716	1.35744e-06	1.35744e-06	1	0	0	1	0	0
AACCATT	21	137	7	23.0818	271924966	151	41566378	959	6.52381	0.909807	5.93541	3.29593	0.0415479	0.0230715	0.302428	1.52792e-07	1.52792e-07	1	0	0	1	0	0
AACCATTCC	196	1454	9	23.0818	271924966	151	41566378	13086	7.41837	8.49153	62.9933	34.9802	0.56694	0.314822	0.442154	2.08491e-06	2.08491e-06	1	0	0	1	0	0
AACCATTG	87	966	8	23.0818	271924966	151	41566378	7728	11.1034	3.7692	41.8511	23.2399	0.334809	0.185919	0.588262	1.23125e-06	1.23125e-06	1	0	0	1	1	0
AACCC	357	2353	5	23.0818	271924966	151	41566378	11765	6.59104	15.4667	101.942	56.6083	0.509709	0.283041	0.218246	1.87445e-06	1.87445e-06	1	0	0	1	0	0
AACCCAACCT	46	205	10	23.0818	271924966	151	41566378	2050	4.45652	1.99291	8.88145	4.93187	0.0888145	0.0493187	0.295134	3.26614e-07	3.26614e-07	1	0	0	1	0	0
AACCCAACTTC	7	28	11	23.0818	271924966	151	41566378	308	4	0.303269	1.21308	0.673621	0.0133438	0.00740983	0.291391	4.90718e-08	4.90718e-08	1	0	0	1	0	0
AACCCAAGCC	2	8	10	23.0818	271924966	151	41566378	80	4	0.0866483	0.346593	0.192463	0.00346593	0.00192463	0.264901	1.27459e-08	1.27459e-08	1	0	0	1	0	0
AACCCAC	23	93	7	23.0818	271924966	151	41566378	651	4.04348	0.996455	4.02915	2.23739	0.028204	0.0156617	0.187446	1.0372e-07	1.0372e-07	1	0	0	1	0	0
AACCCACAAGTG	136	746	12	23.0818	271924966	151	41566378	8952	5.48529	5.89208	32.3198	17.9472	0.387838	0.215366	0.435917	1.42627e-06	1.42627e-06	1	0	0	1	0	0
AACCCACAC	87	430	9	23.0818	271924966	151	41566378	3870	4.94253	3.7692	18.6294	10.3449	0.167664	0.0931041	0.294588	6.16583e-07	6.16583e-07	1	0	0	1	0	0
AACCCACACC	33	145	10	23.0818	271924966	151	41566378	1450	4.39394	1.4297	6.282	3.4884	0.06282	0.034884	0.290989	2.3102e-07	2.3102e-07	1	0	0	1	0	0
AACCCACATTG	120	745	11	23.0818	271924966	151	41566378	8195	6.20833	5.1989	32.2765	17.9231	0.355041	0.197155	0.452263	1.30566e-06	1.30566e-06	1	0	0	1	0	0
AACCCACCT	26	143	9	23.0818	271924966	151	41566378	1287	5.5	1.12643	6.19535	3.44028	0.0557582	0.0309625	0.327815	2.0505e-07	2.0505e-07	1	0	0	1	0	0
AACCCACTACCTG	90	546	13	23.0818	271924966	151	41566378	7098	6.06667	3.89917	23.655	13.1356	0.307515	0.170763	0.522296	1.13088e-06	1.13088e-06	1	0	0	1	1	0
AACCCACTC	16	97	9	23.0818	271924966	151	41566378	873	6.0625	0.693186	4.20244	2.33362	0.037822	0.0210026	0.361341	1.3909e-07	1.3909e-07	1	0	0	1	0	0
AACCCACTG	23	116	9	23.0818	271924966	151	41566378	1044	5.04348	0.996455	5.0256	2.79072	0.0452304	0.0251165	0.300605	1.66334e-07	1.66334e-07	1	0	0	1	0	0
AACCCACTGC	38	267	10	23.0818	271924966	151	41566378	2670	7.02632	1.64632	11.5675	6.42346	0.115675	0.0642346	0.465319	4.25395e-07	4.25395e-07	1	0	0	1	0	0
AACCCACTGTAACCTTAC	83	402	18	23.0818	271924966	151	41566378	7236	4.84337	3.5959	17.4163	9.67128	0.313493	0.174083	0.577356	1.15287e-06	1.15287e-06	1	0	0	1	1	0
AACCCAG	20	80	7	23.0818	271924966	151	41566378	560	4	0.866483	3.46593	1.92463	0.0242615	0.0134724	0.18543	8.92214e-08	8.92214e-08	1	0	0	1	0	0
AACCCAGCCAT	21	99	11	23.0818	271924966	151	41566378	1089	4.71429	0.909807	4.28909	2.38173	0.04718	0.0261991	0.343425	1.73504e-07	1.73504e-07	1	0	0	1	0	0
AACCCAGCCGTCTGC	46	216	15	23.0818	271924966	151	41566378	3240	4.69565	1.99291	9.35801	5.19651	0.14037	0.0779476	0.466456	5.16209e-07	5.16209e-07	1	0	0	1	0	0
AACCCAGCCT	290	1521	10	23.0818	271924966	151	41566378	15210	5.24483	12.564	65.896	36.5921	0.65896	0.365921	0.34734	2.42332e-06	2.42332e-06	1	0	0	1	0	0
AACCCAGGTAC	99	710	11	23.0818	271924966	151	41566378	7810	7.17172	4.28909	30.7601	17.0811	0.338362	0.187892	0.522443	1.24432e-06	1.24432e-06	1	0	0	1	1	0
AACCCAGGTACAGC	69	321	14	23.0818	271924966	151	41566378	4494	4.65217	2.98937	13.907	7.72259	0.194699	0.108116	0.431327	7.16002e-07	7.16002e-07	1	0	0	1	0	0
AACCCAGGTAGTC	97	601	13	23.0818	271924966	151	41566378	7813	6.19588	4.20244	26.0378	14.4588	0.338492	0.187964	0.53342	1.2448e-06	1.2448e-06	1	0	0	1	1	0
AACCCATAGTGGCCTTC	102	510	17	23.0818	271924966	151	41566378	8670	5	4.41906	22.0953	12.2695	0.37562	0.208582	0.562914	1.38134e-06	1.38134e-06	1	0	0	1	1	0
AACCCATATCCGAC	174	731	14	23.0818	271924966	151	41566378	10234	4.20115	7.5384	31.6699	17.5863	0.443379	0.246209	0.389511	1.63052e-06	1.63052e-06	1	0	0	1	0	0
AACCCATC	91	715	8	23.0818	271924966	151	41566378	5720	7.85714	3.9425	30.9768	17.2014	0.247814	0.137611	0.416272	9.11333e-07	9.11333e-07	1	0	0	1	0	0
AACCCATCCC	43	260	10	23.0818	271924966	151	41566378	2600	6.04651	1.86294	11.2643	6.25506	0.112643	0.0625506	0.400431	4.14242e-07	4.14242e-07	1	0	0	1	0	0
AACCCATGTAGTC	107	760	13	23.0818	271924966	151	41566378	9880	7.1028	4.63568	32.9263	18.284	0.428043	0.237692	0.6115	1.57412e-06	1.57412e-06	1	0	0	1	1	0
AACCCATGTCTACC	32	161	14	23.0818	271924966	151	41566378	2254	5.03125	1.38637	6.97519	3.87332	0.0976526	0.0542265	0.466474	3.59116e-07	3.59116e-07	1	0	0	1	0	0
AACCCATTCCTAG	26	120	13	23.0818	271924966	151	41566378	1560	4.61538	1.12643	5.1989	2.88695	0.0675857	0.0375303	0.397351	2.48545e-07	2.48545e-07	1	0	0	1	0	0
AACCCC	60	289	6	23.0818	271924966	151	41566378	1734	4.81667	2.59945	12.5207	6.95273	0.0751241	0.0417164	0.191391	2.76268e-07	2.76268e-07	1	0	0	1	0	0
AACCCCAC	23	125	8	23.0818	271924966	151	41566378	1000	5.43478	0.996455	5.41552	3.00724	0.0433241	0.0240579	0.287936	1.59324e-07	1.59324e-07	1	0	0	1	0	0
AACCCCACAC	85	390	10	23.0818	271924966	151	41566378	3900	4.58824	3.68255	16.8964	9.38258	0.168964	0.0938258	0.303857	6.21363e-07	6.21363e-07	1	0	0	1	0	0
AACCCCAGAG	19	86	10	23.0818	271924966	151	41566378	860	4.52632	0.823159	3.72588	2.06898	0.0372588	0.0206898	0.299756	1.37019e-07	1.37019e-07	1	0	0	1	0	0
AACCCCATCCCC	1	4	12	23.0818	271924966	151	41566378	48	4	0.0433241	0.173297	0.0962316	0.00207956	0.00115478	0.317881	7.64755e-09	7.64755e-09	1	0	0	1	0	0
AACCCCC	48	234	7	23.0818	271924966	151	41566378	1638	4.875	2.07956	10.1378	5.62955	0.0709649	0.0394068	0.225993	2.60973e-07	2.60973e-07	1	0	0	1	0	0
AACCCCCAACCTC	1	4	13	23.0818	271924966	151	41566378	52	4	0.0433241	0.173297	0.0962316	0.00225286	0.00125101	0.344371	8.28484e-09	8.28484e-09	1	0	0	1	0	0
AACCCCCAC	2	8	9	23.0818	271924966	151	41566378	72	4	0.0866483	0.346593	0.192463	0.00311934	0.00173217	0.238411	1.14713e-08	1.14713e-08	1	0	0	1	0	0
AACCCCCAGC	1	6	10	23.0818	271924966	151	41566378	60	6	0.0433241	0.259945	0.144347	0.00259945	0.00144347	0.397351	9.55943e-09	9.55943e-09	1	0	0	1	0	0
AACCCCCCTACACCGGGCTC	1	4	20	23.0818	271924966	151	41566378	80	4	0.0433241	0.173297	0.0962316	0.00346593	0.00192463	0.529801	1.27459e-08	1.27459e-08	1	0	0	1	1	0
AACCCCCCTAGC	1	4	12	23.0818	271924966	151	41566378	48	4	0.0433241	0.173297	0.0962316	0.00207956	0.00115478	0.317881	7.64755e-09	7.64755e-09	1	0	0	1	0	0
AACCCCCGAG	12	48	10	23.0818	271924966	151	41566378	480	4	0.51989	2.07956	1.15478	0.0207956	0.0115478	0.264901	7.64755e-08	7.64755e-08	1	0	0	1	0	0
AACCCCG	38	198	7	23.0818	271924966	151	41566378	1386	5.21053	1.64632	8.57818	4.76347	0.0600473	0.0333443	0.241548	2.20823e-07	2.20823e-07	1	0	0	1	0	0
AACCCCGC	9	37	8	23.0818	271924966	151	41566378	296	4.11111	0.389917	1.60299	0.890143	0.0128239	0.00712114	0.217807	4.71599e-08	4.71599e-08	1	0	0	1	0	0
AACCCCGCC	4	17	9	23.0818	271924966	151	41566378	153	4.25	0.173297	0.73651	0.408984	0.00662859	0.00368086	0.253311	2.43766e-08	2.43766e-08	1	0	0	1	0	0
AACCCCGGTAT	28	147	11	23.0818	271924966	151	41566378	1617	5.25	1.21308	6.36865	3.53651	0.0700551	0.0389016	0.38245	2.57627e-07	2.57627e-07	1	0	0	1	0	0
AACCCCTAGC	86	358	10	23.0818	271924966	151	41566378	3580	4.16279	3.72588	15.51	8.61273	0.1551	0.0861273	0.275682	5.70379e-07	5.70379e-07	1	0	0	1	0	0
AACCCCTCACTC	55	294	12	23.0818	271924966	151	41566378	3528	5.34545	2.38283	12.7373	7.07302	0.152848	0.0848763	0.424804	5.62095e-07	5.62095e-07	1	0	0	1	0	0
AACCCCTCC	5	20	9	23.0818	271924966	151	41566378	180	4	0.216621	0.866483	0.481158	0.00779835	0.00433042	0.238411	2.86783e-08	2.86783e-08	1	0	0	1	0	0
AACCCCTCCCCTCGT	2	10	15	23.0818	271924966	151	41566378	150	5	0.0866483	0.433241	0.240579	0.00649862	0.00360869	0.496689	2.38986e-08	2.38986e-08	1	0	0	1	0	0
AACCCCTCT	34	144	9	23.0818	271924966	151	41566378	1296	4.23529	1.47302	6.23868	3.46434	0.0561481	0.031179	0.252435	2.06484e-07	2.06484e-07	1	0	0	1	0	0
AACCCCTGAGGAATT	22	93	15	23.0818	271924966	151	41566378	1395	4.22727	0.953131	4.02915	2.23739	0.0604372	0.0335608	0.419928	2.22257e-07	2.22257e-07	1	0	0	1	0	0
AACCCCTGCCTTC	65	286	13	23.0818	271924966	151	41566378	3718	4.4	2.81607	12.3907	6.88056	0.161079	0.0894473	0.378808	5.92366e-07	5.92366e-07	1	0	0	1	0	0
AACCCCTGGCCGACATC	55	254	17	23.0818	271924966	151	41566378	4318	4.61818	2.38283	11.0043	6.11071	0.187074	0.103882	0.519928	6.87961e-07	6.87961e-07	1	0	0	1	1	0
AACCCG	89	420	6	23.0818	271924966	151	41566378	2520	4.7191	3.85585	18.1961	10.1043	0.109177	0.0606259	0.187514	4.01496e-07	4.01496e-07	1	0	0	1	0	0
AACCCGAGCC	74	448	10	23.0818	271924966	151	41566378	4480	6.05405	3.20599	19.4092	10.7779	0.194092	0.107779	0.400931	7.13771e-07	7.13771e-07	1	0	0	1	0	0
AACCCGGGATCCG	56	258	13	23.0818	271924966	151	41566378	3354	4.60714	2.42615	11.1776	6.20694	0.145309	0.0806902	0.396641	5.34372e-07	5.34372e-07	1	0	0	1	0	0
AACCCGGTCT	50	209	10	23.0818	271924966	151	41566378	2090	4.18	2.16621	9.05475	5.0281	0.0905475	0.050281	0.276821	3.32987e-07	3.32987e-07	1	0	0	1	0	0
AACCCGTGCT	21	128	10	23.0818	271924966	151	41566378	1280	6.09524	0.909807	5.54549	3.07941	0.0554549	0.0307941	0.403658	2.03935e-07	2.03935e-07	1	0	0	1	0	0
AACCCGTGCTT	15	70	11	23.0818	271924966	151	41566378	770	4.66667	0.649862	3.03269	1.68405	0.0333596	0.0185246	0.339956	1.22679e-07	1.22679e-07	1	0	0	1	0	0
AACCCGTGTGT	15	86	11	23.0818	271924966	151	41566378	946	5.73333	0.649862	3.72588	2.06898	0.0409846	0.0227588	0.41766	1.5072e-07	1.5072e-07	1	0	0	1	0	0
AACCCT	79	971	6	23.0818	271924966	151	41566378	5826	12.2911	3.42261	42.0677	23.3602	0.252406	0.140161	0.48839	9.28221e-07	9.28221e-07	1	0	0	1	0	0
AACCCTAACCT	20	86	11	23.0818	271924966	151	41566378	946	4.3	0.866483	3.72588	2.06898	0.0409846	0.0227588	0.313245	1.5072e-07	1.5072e-07	1	0	0	1	0	0
AACCCTAC	57	482	8	23.0818	271924966	151	41566378	3856	8.45614	2.46948	20.8822	11.5959	0.167058	0.0927673	0.448007	6.14353e-07	6.14353e-07	1	0	0	1	0	0
AACCCTACC	22	108	9	23.0818	271924966	151	41566378	972	4.90909	0.953131	4.67901	2.59825	0.0421111	0.0233843	0.292595	1.54863e-07	1.54863e-07	1	0	0	1	0	0
AACCCTAG	61	469	8	23.0818	271924966	151	41566378	3752	7.68852	2.64277	20.319	11.2832	0.162552	0.0902653	0.407339	5.97783e-07	5.97783e-07	1	0	0	1	0	0
AACCCTAGC	107	737	9	23.0818	271924966	151	41566378	6633	6.88785	4.63568	31.9299	17.7307	0.287369	0.159576	0.410534	1.0568e-06	1.0568e-06	1	0	0	1	0	0
AACCCTAGCTAC	124	653	12	23.0818	271924966	151	41566378	7836	5.26613	5.37219	28.2907	15.7098	0.339488	0.188518	0.4185	1.24846e-06	1.24846e-06	1	0	0	1	0	0
AACCCTAGG	15	70	9	23.0818	271924966	151	41566378	630	4.66667	0.649862	3.03269	1.68405	0.0272942	0.0151565	0.278146	1.00374e-07	1.00374e-07	1	0	0	1	0	0
AACCCTC	55	360	7	23.0818	271924966	151	41566378	2520	6.54545	2.38283	15.5967	8.66085	0.109177	0.0606259	0.303432	4.01496e-07	4.01496e-07	1	0	0	1	0	0
AACCCTCCATC	26	116	11	23.0818	271924966	151	41566378	1276	4.46154	1.12643	5.0256	2.79072	0.0552816	0.0306979	0.325013	2.03297e-07	2.03297e-07	1	0	0	1	0	0
AACCCTCCCCC	1	5	11	23.0818	271924966	151	41566378	55	5	0.0433241	0.216621	0.12029	0.00238283	0.00132318	0.364238	8.76281e-09	8.76281e-09	1	0	0	1	0	0
AACCCTCG	7	28	8	23.0818	271924966	151	41566378	224	4	0.303269	1.21308	0.673621	0.00970461	0.00538897	0.211921	3.56885e-08	3.56885e-08	1	0	0	1	0	0
AACCCTCGGCC	12	53	11	23.0818	271924966	151	41566378	583	4.41667	0.51989	2.29618	1.27507	0.025258	0.0140258	0.321744	9.28858e-08	9.28858e-08	1	0	0	1	0	0
AACCCTCTACCCAATATCAC	262	1055	20	23.0818	271924966	151	41566378	21100	4.02672	11.3509	45.707	25.3811	0.914139	0.507622	0.53334	3.36173e-06	3.36173e-06	1	0	0	1	1	0
AACCCTGATGT	104	584	11	23.0818	271924966	151	41566378	6424	5.61538	4.50571	25.3013	14.0498	0.278314	0.154548	0.409068	1.0235e-06	1.0235e-06	1	0	0	1	0	0
AACCCTGCC	3	14	9	23.0818	271924966	151	41566378	126	4.66667	0.129972	0.606538	0.336811	0.00545884	0.0030313	0.278146	2.00748e-08	2.00748e-08	1	0	0	1	0	0
AACCCTGCGT	14	61	10	23.0818	271924966	151	41566378	610	4.35714	0.606538	2.64277	1.46753	0.0264277	0.0146753	0.288553	9.71876e-08	9.71876e-08	1	0	0	1	0	0
AACCCTGGAC	14	58	10	23.0818	271924966	151	41566378	580	4.14286	0.606538	2.5128	1.39536	0.025128	0.0139536	0.274361	9.24078e-08	9.24078e-08	1	0	0	1	0	0
AACCCTGGC	99	484	9	23.0818	271924966	151	41566378	4356	4.88889	4.28909	20.9689	11.644	0.18872	0.104796	0.291391	6.94015e-07	6.94015e-07	1	0	0	1	0	0
AACCCTGGCT	2	9	10	23.0818	271924966	151	41566378	90	4.5	0.0866483	0.389917	0.216521	0.00389917	0.00216521	0.298013	1.43391e-08	1.43391e-08	1	0	0	1	0	0
AACCCTGGT	102	592	9	23.0818	271924966	151	41566378	5328	5.80392	4.41906	25.6479	14.2423	0.230831	0.128181	0.345929	8.48878e-07	8.48878e-07	1	0	0	1	0	0
AACCCTGGTAT	253	1685	11	23.0818	271924966	151	41566378	18535	6.66008	10.961	73.0012	40.5376	0.803013	0.445913	0.485171	2.95307e-06	2.95307e-06	1	0	0	1	0	0
AACCCTGGTCT	206	1223	11	23.0818	271924966	151	41566378	13453	5.93689	8.92477	52.9854	29.4228	0.58284	0.323651	0.432489	2.14338e-06	2.14338e-06	1	0	0	1	0	0
AACCCTTCAC	232	1565	10	23.0818	271924966	151	41566378	15650	6.74569	10.0512	67.8023	37.6506	0.678023	0.376506	0.446734	2.49342e-06	2.49342e-06	1	0	0	1	0	0
AACCCTTGTATAACTGC	393	1675	17	23.0818	271924966	151	41566378	28475	4.26209	17.0264	72.5679	40.297	1.23365	0.685049	0.479838	4.53675e-06	4.53675e-06	1	0	0	1	0	0
AACCCTTGTC	85	443	10	23.0818	271924966	151	41566378	4430	5.21176	3.68255	19.1926	10.6577	0.191926	0.106577	0.34515	7.05805e-07	7.05805e-07	1	0	0	1	0	0
AACCG	39	305	5	23.0818	271924966	151	41566378	1525	7.82051	1.68964	13.2139	7.33766	0.0660693	0.0366883	0.258957	2.42969e-07	2.42969e-07	1	0	0	1	0	0
AACCGAACCTAACCT	11	73	15	23.0818	271924966	151	41566378	1095	6.63636	0.476566	3.16266	1.75623	0.0474399	0.0263434	0.659241	1.7446e-07	1.7446e-07	1	0	0	1	1	0
AACCGAC	36	208	7	23.0818	271924966	151	41566378	1456	5.77778	1.55967	9.01142	5.00404	0.0630799	0.0350283	0.267844	2.31976e-07	2.31976e-07	1	0	0	1	0	0
AACCGACC	62	261	8	23.0818	271924966	151	41566378	2088	4.20968	2.6861	11.3076	6.27911	0.0904608	0.0502329	0.223029	3.32668e-07	3.32668e-07	1	0	0	1	0	0
AACCGACGCTGGC	40	186	13	23.0818	271924966	151	41566378	2418	4.65	1.73297	8.05829	4.47477	0.104758	0.058172	0.400331	3.85245e-07	3.85245e-07	1	0	0	1	0	0
AACCGAG	23	132	7	23.0818	271924966	151	41566378	924	5.73913	0.996455	5.71879	3.17564	0.0400315	0.0222295	0.266052	1.47215e-07	1.47215e-07	1	0	0	1	0	0
AACCGAGATATCGCTCCAACT	109	465	21	23.0818	271924966	151	41566378	9765	4.26606	4.72233	20.1457	11.1869	0.42306	0.234925	0.593292	1.5558e-06	1.5558e-06	1	0	0	1	1	0
AACCGAGGG	2	10	9	23.0818	271924966	151	41566378	90	5	0.0866483	0.433241	0.240579	0.00389917	0.00216521	0.298013	1.43391e-08	1.43391e-08	1	0	0	1	0	0
AACCGAGTG	198	1542	9	23.0818	271924966	151	41566378	13878	7.78788	8.57818	66.8058	37.0973	0.601252	0.333876	0.464178	2.2111e-06	2.2111e-06	1	0	0	1	0	0
AACCGATC	45	193	8	23.0818	271924966	151	41566378	1544	4.28889	1.94959	8.36156	4.64318	0.0668925	0.0371454	0.227226	2.45996e-07	2.45996e-07	1	0	0	1	0	0
AACCGATCCTTGCAG	24	102	15	23.0818	271924966	151	41566378	1530	4.25	1.03978	4.41906	2.45391	0.0662859	0.0368086	0.422185	2.43766e-07	2.43766e-07	1	0	0	1	0	0
AACCGCCATAGAC	9	41	13	23.0818	271924966	151	41566378	533	4.55556	0.389917	1.77629	0.986374	0.0230918	0.0128229	0.3922	8.49196e-08	8.49196e-08	1	0	0	1	0	0
AACCGCTAG	64	276	9	23.0818	271924966	151	41566378	2484	4.3125	2.77274	11.9575	6.63998	0.107617	0.0597598	0.257036	3.95761e-07	3.95761e-07	1	0	0	1	0	0
AACCGCTATTC	28	155	11	23.0818	271924966	151	41566378	1705	5.53571	1.21308	6.71524	3.72898	0.0738677	0.0410187	0.403264	2.71647e-07	2.71647e-07	1	0	0	1	0	0
AACCGG	2472	10306	6	23.0818	271924966	151	41566378	61836	4.16909	107.097	446.499	247.941	2.67899	1.48764	0.165659	9.85195e-06	9.85195e-06	1	0	0	1	0	0
AACCGGC	21	84	7	23.0818	271924966	151	41566378	588	4	0.909807	3.63923	2.02086	0.0254746	0.014146	0.18543	9.36824e-08	9.36824e-08	1	0	0	1	0	0
AACCGGCCAAG	49	224	11	23.0818	271924966	151	41566378	2464	4.57143	2.12288	9.70461	5.38897	0.106751	0.0592787	0.333018	3.92574e-07	3.92574e-07	1	0	0	1	0	0
AACCGGCCAG	1	4	10	23.0818	271924966	151	41566378	40	4	0.0433241	0.173297	0.0962316	0.00173297	0.000962316	0.264901	6.37296e-09	6.37296e-09	1	0	0	1	0	0
AACCGGG	33	132	7	23.0818	271924966	151	41566378	924	4	1.4297	5.71879	3.17564	0.0400315	0.0222295	0.18543	1.47215e-07	1.47215e-07	1	0	0	1	0	0
AACCGGGCCTTGTGGAG	12	50	17	23.0818	271924966	151	41566378	850	4.16667	0.51989	2.16621	1.2029	0.0368255	0.0204492	0.469095	1.35425e-07	1.35425e-07	1	0	0	1	0	0
AACCGGGCT	24	107	9	23.0818	271924966	151	41566378	963	4.45833	1.03978	4.63568	2.5742	0.0417211	0.0231678	0.265728	1.53429e-07	1.53429e-07	1	0	0	1	0	0
AACCGGGCTGG	9	46	11	23.0818	271924966	151	41566378	506	5.11111	0.389917	1.99291	1.10666	0.021922	0.0121733	0.372333	8.06179e-08	8.06179e-08	1	0	0	1	0	0
AACCGGTTCGAGTTAGGC	24	121	18	23.0818	271924966	151	41566378	2178	5.04167	1.03978	5.24222	2.91101	0.09436	0.0523981	0.600993	3.47007e-07	3.47007e-07	1	0	0	1	1	0
AACCGTAC	43	181	8	23.0818	271924966	151	41566378	1448	4.2093	1.86294	7.84167	4.35448	0.0627334	0.0348358	0.223009	2.30701e-07	2.30701e-07	1	0	0	1	0	0
AACCGTCCT	12	48	9	23.0818	271924966	151	41566378	432	4	0.51989	2.07956	1.15478	0.018716	0.010393	0.238411	6.88279e-08	6.88279e-08	1	0	0	1	0	0
AACCGTCGT	53	506	9	23.0818	271924966	151	41566378	4554	9.54717	2.29618	21.922	12.1733	0.197298	0.10956	0.569037	7.25561e-07	7.25561e-07	1	0	0	1	1	0
AACCGTG	13	73	7	23.0818	271924966	151	41566378	511	5.61538	0.563214	3.16266	1.75623	0.0221386	0.0122936	0.260316	8.14145e-08	8.14145e-08	1	0	0	1	0	0
AACCGTGCC	63	491	9	23.0818	271924966	151	41566378	4419	7.79365	2.72942	21.2722	11.8124	0.191449	0.106312	0.464522	7.04052e-07	7.04052e-07	1	0	0	1	0	0
AACCGTGCGGC	8	51	11	23.0818	271924966	151	41566378	561	6.375	0.346593	2.20953	1.22695	0.0243048	0.0134965	0.464404	8.93807e-08	8.93807e-08	1	0	0	1	0	0
AACCGTGT	97	519	8	23.0818	271924966	151	41566378	4152	5.35052	4.20244	22.4852	12.4861	0.179882	0.0998884	0.283471	6.61513e-07	6.61513e-07	1	0	0	1	0	0
AACCGTGTACCTTC	101	704	14	23.0818	271924966	151	41566378	9856	6.9703	4.37574	30.5002	16.9368	0.427003	0.237115	0.646253	1.5703e-06	1.5703e-06	1	0	0	1	1	0
AACCGTGTCAT	98	482	11	23.0818	271924966	151	41566378	5302	4.91837	4.24577	20.8822	11.5959	0.229705	0.127555	0.358292	8.44735e-07	8.44735e-07	1	0	0	1	0	0
AACCT	62107	1303059	5	23.0818	271924966	151	41566378	6515295	20.9809	2690.73	56453.9	31348.9	282.27	156.744	0.694731	0.00103804	0.00103804	1	1	1	1	1	1
AACCTAACCTACC	73	479	13	23.0818	271924966	151	41566378	6227	6.56164	3.16266	20.7523	11.5237	0.269779	0.149809	0.56491	9.9211e-07	9.9211e-07	1	0	0	1	1	0
AACCTAACT	33	171	9	23.0818	271924966	151	41566378	1539	5.18182	1.4297	7.40843	4.1139	0.0666759	0.0370251	0.30885	2.45199e-07	2.45199e-07	1	0	0	1	0	0
AACCTAACTAT	93	427	11	23.0818	271924966	151	41566378	4697	4.5914	4.02915	18.4994	10.2727	0.203493	0.113	0.334473	7.48344e-07	7.48344e-07	1	0	0	1	0	0
AACCTAATGTGTACAGGTACC	62	259	21	23.0818	271924966	151	41566378	5439	4.17742	2.6861	11.221	6.231	0.23564	0.130851	0.580966	8.66563e-07	8.66563e-07	1	0	0	1	1	0
AACCTAC	197	1123	7	23.0818	271924966	151	41566378	7861	5.70051	8.53486	48.653	27.017	0.340571	0.189119	0.264262	1.25245e-06	1.25245e-06	1	0	0	1	0	0
AACCTACAGAGC	216	1367	12	23.0818	271924966	151	41566378	16404	6.3287	9.35801	59.2241	32.8872	0.710689	0.394646	0.502943	2.61355e-06	2.61355e-06	1	0	0	1	1	0
AACCTACC	59	290	8	23.0818	271924966	151	41566378	2320	4.91525	2.55612	12.564	6.97679	0.100512	0.0558143	0.260411	3.69631e-07	3.69631e-07	1	0	0	1	0	0
AACCTACCCTGTC	43	239	13	23.0818	271924966	151	41566378	3107	5.55814	1.86294	10.3545	5.74984	0.134608	0.0747479	0.478515	4.95019e-07	4.95019e-07	1	0	0	1	0	0
AACCTACCT	20	104	9	23.0818	271924966	151	41566378	936	5.2	0.866483	4.50571	2.50202	0.0405514	0.0225182	0.309934	1.49127e-07	1.49127e-07	1	0	0	1	0	0
AACCTACCTATG	251	1675	12	23.0818	271924966	151	41566378	20100	6.67331	10.8744	72.5679	40.297	0.870815	0.483564	0.530329	3.20241e-06	3.20241e-06	1	0	0	1	1	0
AACCTACCTTACCTACC	299	1375	17	23.0818	271924966	151	41566378	23375	4.59866	12.9539	59.5707	33.0796	1.0127	0.562354	0.51773	3.7242e-06	3.7242e-06	1	0	0	1	1	0
AACCTACTCT	73	300	10	23.0818	271924966	151	41566378	3000	4.10959	3.16266	12.9972	7.21737	0.129972	0.0721737	0.272158	4.77972e-07	4.77972e-07	1	0	0	1	0	0
AACCTAG	180	1867	7	23.0818	271924966	151	41566378	13069	10.3722	7.79835	80.8862	44.9161	0.566203	0.314413	0.480831	2.0822e-06	2.0822e-06	1	0	0	1	0	0
AACCTAGC	23	158	8	23.0818	271924966	151	41566378	1264	6.86957	0.996455	6.84521	3.80115	0.0547617	0.0304092	0.36395	2.01385e-07	2.01385e-07	1	0	0	1	0	0
AACCTAGCG	9	60	9	23.0818	271924966	151	41566378	540	6.66667	0.389917	2.59945	1.44347	0.023395	0.0129913	0.397351	8.60349e-08	8.60349e-08	1	0	0	1	0	0
AACCTATAGGACAGGACTC	196	796	19	23.0818	271924966	151	41566378	15124	4.06122	8.49153	34.486	19.1501	0.655234	0.363852	0.511015	2.40961e-06	2.40961e-06	1	0	0	1	1	0
AACCTATGAC	63	302	10	23.0818	271924966	151	41566378	3020	4.79365	2.72942	13.0839	7.26549	0.130839	0.0726549	0.31746	4.81158e-07	4.81158e-07	1	0	0	1	0	0
AACCTATGTGTGGTAG	224	1446	16	23.0818	271924966	151	41566378	23136	6.45536	9.70461	62.6467	34.7877	1.00235	0.556604	0.684011	3.68612e-06	3.68612e-06	1	0	0	1	1	0
AACCTATTATC	30	146	11	23.0818	271924966	151	41566378	1606	4.86667	1.29972	6.32532	3.51245	0.0695786	0.038637	0.354525	2.55874e-07	2.55874e-07	1	0	0	1	0	0
AACCTC	76	381	6	23.0818	271924966	151	41566378	2286	5.01316	3.29263	16.5065	9.16606	0.099039	0.0549964	0.199198	3.64214e-07	3.64214e-07	1	0	0	1	0	0
AACCTCCACTGC	56	227	12	23.0818	271924966	151	41566378	2724	4.05357	2.42615	9.83458	5.46114	0.118015	0.0655337	0.322138	4.33998e-07	4.33998e-07	1	0	0	1	0	0
AACCTCCCTCC	94	513	11	23.0818	271924966	151	41566378	5643	5.45745	4.07247	22.2253	12.3417	0.244478	0.135759	0.397562	8.99065e-07	8.99065e-07	1	0	0	1	0	0
AACCTCCTTCAG	212	993	12	23.0818	271924966	151	41566378	11916	4.68396	9.18472	43.0209	23.8895	0.51625	0.286674	0.372235	1.8985e-06	1.8985e-06	1	0	0	1	0	0
AACCTCGC	64	450	8	23.0818	271924966	151	41566378	3600	7.03125	2.77274	19.4959	10.8261	0.155967	0.0866085	0.372517	5.73566e-07	5.73566e-07	1	0	0	1	0	0
AACCTCGGACACTC	72	414	14	23.0818	271924966	151	41566378	5796	5.75	3.11934	17.9362	9.95997	0.251107	0.13944	0.533113	9.23441e-07	9.23441e-07	1	0	0	1	1	0
AACCTCTGTGCCACAGC	71	335	17	23.0818	271924966	151	41566378	5695	4.71831	3.07601	14.5136	8.0594	0.246731	0.13701	0.5312	9.07349e-07	9.07349e-07	1	0	0	1	1	0
AACCTG	25	112	6	23.0818	271924966	151	41566378	672	4.48	1.0831	4.8523	2.69449	0.0291138	0.0161669	0.178013	1.07066e-07	1.07066e-07	1	0	0	1	0	0
AACCTGACCACTC	23	100	13	23.0818	271924966	151	41566378	1300	4.34783	0.996455	4.33241	2.40579	0.0563214	0.0312753	0.374316	2.07121e-07	2.07121e-07	1	0	0	1	0	0
AACCTGACCT	42	275	10	23.0818	271924966	151	41566378	2750	6.54762	1.81961	11.9141	6.61592	0.119141	0.0661592	0.433617	4.38141e-07	4.38141e-07	1	0	0	1	0	0
AACCTGATTG	17	79	10	23.0818	271924966	151	41566378	790	4.64706	0.73651	3.42261	1.90057	0.0342261	0.0190057	0.307752	1.25866e-07	1.25866e-07	1	0	0	1	0	0
AACCTGC	20	120	7	23.0818	271924966	151	41566378	840	6	0.866483	5.1989	2.88695	0.0363923	0.0202086	0.278146	1.33832e-07	1.33832e-07	1	0	0	1	0	0
AACCTGCAGCAGTCGTGG	70	323	18	23.0818	271924966	151	41566378	5814	4.61429	3.03269	13.9937	7.7707	0.251887	0.139873	0.550047	9.26309e-07	9.26309e-07	1	0	0	1	1	0
AACCTGCAGCCGTTC	22	88	15	23.0818	271924966	151	41566378	1320	4	0.953131	3.81252	2.1171	0.0571879	0.0317564	0.397351	2.10308e-07	2.10308e-07	1	0	0	1	0	0
AACCTGCC	77	323	8	23.0818	271924966	151	41566378	2584	4.19481	3.33596	13.9937	7.7707	0.11195	0.0621656	0.222241	4.11693e-07	4.11693e-07	1	0	0	1	0	0
AACCTGCCTTGTC	405	2144	13	23.0818	271924966	151	41566378	27872	5.29383	17.5463	92.887	51.5801	1.20753	0.670542	0.45576	4.44068e-06	4.44068e-06	1	0	0	1	0	0
AACCTGCTACAAT	211	1152	13	23.0818	271924966	151	41566378	14976	5.45972	9.14139	49.9094	27.7147	0.648822	0.360291	0.470042	2.38603e-06	2.38603e-06	1	0	0	1	0	0
AACCTGCTACAG	120	579	12	23.0818	271924966	151	41566378	6948	4.825	5.1989	25.0847	13.9295	0.301016	0.167154	0.383444	1.10698e-06	1.10698e-06	1	0	0	1	0	0
AACCTGCTCAG	25	161	11	23.0818	271924966	151	41566378	1771	6.44	1.0831	6.97519	3.87332	0.0767271	0.0426066	0.469139	2.82163e-07	2.82163e-07	1	0	0	1	0	0
AACCTGG	15	68	7	23.0818	271924966	151	41566378	476	4.53333	0.649862	2.94604	1.63594	0.0206223	0.0114516	0.210155	7.58382e-08	7.58382e-08	1	0	0	1	0	0
AACCTGGATTC	20	128	11	23.0818	271924966	151	41566378	1408	6.4	0.866483	5.54549	3.07941	0.0610004	0.0338735	0.466225	2.24328e-07	2.24328e-07	1	0	0	1	0	0
AACCTGGGATACTG	164	863	14	23.0818	271924966	151	41566378	12082	5.2622	7.10516	37.3887	20.762	0.523442	0.290668	0.487886	1.92495e-06	1.92495e-06	1	0	0	1	0	0
AACCTGGTGATGGCACTC	62	268	18	23.0818	271924966	151	41566378	4824	4.32258	2.6861	11.6109	6.44752	0.208996	0.116055	0.515275	7.68578e-07	7.68578e-07	1	0	0	1	1	0
AACCTGGTGC	64	410	10	23.0818	271924966	151	41566378	4100	6.40625	2.77274	17.7629	9.86374	0.177629	0.0986374	0.424255	6.53228e-07	6.53228e-07	1	0	0	1	0	0
AACCTGTAGTTAGTT	198	1096	15	23.0818	271924966	151	41566378	16440	5.53535	8.57818	47.4833	26.3675	0.712249	0.395512	0.54987	2.61928e-06	2.61928e-06	1	0	0	1	1	0
AACCTGTCAC	8	32	10	23.0818	271924966	151	41566378	320	4	0.346593	1.38637	0.769853	0.0138637	0.00769853	0.264901	5.09836e-08	5.09836e-08	1	0	0	1	0	0
AACCTGTCACTTGTC	56	230	15	23.0818	271924966	151	41566378	3450	4.10714	2.42615	9.96455	5.53332	0.149468	0.0829998	0.407994	5.49667e-07	5.49667e-07	1	0	0	1	0	0
AACCTGTCGAGTGT	35	220	14	23.0818	271924966	151	41566378	3080	6.28571	1.51634	9.53131	5.29274	0.133438	0.0740983	0.582781	4.90718e-07	4.90718e-07	1	0	0	1	1	0
AACCTGTG	86	756	8	23.0818	271924966	151	41566378	6048	8.7907	3.72588	32.7531	18.1878	0.262024	0.145502	0.465732	9.63591e-07	9.63591e-07	1	0	0	1	0	0
AACCTTAGAGTAC	1101	8357	13	23.0818	271924966	151	41566378	108641	7.59037	47.6999	362.06	201.052	4.70678	2.61367	0.653476	1.73091e-05	1.73091e-05	1	0	0	1	1	0
AACCTTAGGTAC	34	171	12	23.0818	271924966	151	41566378	2052	5.02941	1.47302	7.40843	4.1139	0.0889011	0.0493668	0.399688	3.26933e-07	3.26933e-07	1	0	0	1	0	0
AACCTTATTC	64	294	10	23.0818	271924966	151	41566378	2940	4.59375	2.77274	12.7373	7.07302	0.127373	0.0707302	0.304222	4.68412e-07	4.68412e-07	1	0	0	1	0	0
AACCTTC	9	36	7	23.0818	271924966	151	41566378	252	4	0.389917	1.55967	0.866085	0.0109177	0.00606259	0.18543	4.01496e-08	4.01496e-08	1	0	0	1	0	0
AACCTTCAACGG	24	111	12	23.0818	271924966	151	41566378	1332	4.625	1.03978	4.80898	2.67043	0.0577078	0.0320451	0.36755	2.12219e-07	2.12219e-07	1	0	0	1	0	0
AACCTTCC	14	56	8	23.0818	271924966	151	41566378	448	4	0.606538	2.42615	1.34724	0.0194092	0.0107779	0.211921	7.13771e-08	7.13771e-08	1	0	0	1	0	0
AACCTTCG	37	302	8	23.0818	271924966	151	41566378	2416	8.16216	1.60299	13.0839	7.26549	0.104671	0.0581239	0.432432	3.84926e-07	3.84926e-07	1	0	0	1	0	0
AACCTTCTAC	29	133	10	23.0818	271924966	151	41566378	1330	4.58621	1.2564	5.76211	3.1997	0.0576211	0.031997	0.303722	2.11901e-07	2.11901e-07	1	0	0	1	0	0
AACCTTCTACTGC	696	4617	13	23.0818	271924966	151	41566378	60021	6.63362	30.1536	200.028	111.075	2.60036	1.44398	0.571106	9.56278e-06	9.56278e-06	1	0	0	1	1	0
AACCTTCTGG	10	47	10	23.0818	271924966	151	41566378	470	4.7	0.433241	2.03623	1.13072	0.0203623	0.0113072	0.311258	7.48822e-08	7.48822e-08	1	0	0	1	0	0
AACCTTGCTAG	339	2270	11	23.0818	271924966	151	41566378	24970	6.69617	14.6869	98.3458	54.6114	1.0818	0.600726	0.4878	3.97832e-06	3.97832e-06	1	0	0	1	0	0
AACCTTGG	87	375	8	23.0818	271924966	151	41566378	3000	4.31034	3.7692	16.2466	9.02171	0.129972	0.0721737	0.228363	4.77972e-07	4.77972e-07	1	0	0	1	0	0
AACCTTGGAG	249	1608	10	23.0818	271924966	151	41566378	16080	6.45783	10.7877	69.6652	38.6851	0.696652	0.386851	0.427671	2.56193e-06	2.56193e-06	1	0	0	1	0	0
AACCTTGGCAT	25	131	11	23.0818	271924966	151	41566378	1441	5.24	1.0831	5.67546	3.15159	0.0624301	0.0346674	0.381722	2.29586e-07	2.29586e-07	1	0	0	1	0	0
AACCTTGGGCTAAGT	72	350	15	23.0818	271924966	151	41566378	5250	4.86111	3.11934	15.1634	8.42027	0.227452	0.126304	0.482892	8.3645e-07	8.3645e-07	1	0	0	1	0	0
AACCTTGTAG	44	421	10	23.0818	271924966	151	41566378	4210	9.56818	1.90626	18.2395	10.1284	0.182395	0.101284	0.633654	6.70754e-07	6.70754e-07	1	0	0	1	1	0
AACCTTGTG	16	120	9	23.0818	271924966	151	41566378	1080	7.5	0.693186	5.1989	2.88695	0.0467901	0.0259825	0.44702	1.7207e-07	1.7207e-07	1	0	0	1	0	0
AACG	331	2732	4	23.0818	271924966	151	41566378	10928	8.25378	14.3403	118.362	65.7262	0.473446	0.262905	0.218643	1.74109e-06	1.74109e-06	1	0	0	0	0	0
AACGAACGCTTGC	41	226	13	23.0818	271924966	151	41566378	2938	5.5122	1.77629	9.79126	5.43709	0.127286	0.0706821	0.47456	4.68094e-07	4.68094e-07	1	0	0	1	0	0
AACGAACTACAAGCTCTTGGT	424	1856	21	23.0818	271924966	151	41566378	38976	4.37736	18.3694	80.4096	44.6515	1.6886	0.937681	0.608772	6.20981e-06	6.20981e-06	1	0	0	1	1	0
AACGAAGCGTTAGTT	64	437	15	23.0818	271924966	151	41566378	6555	6.82812	2.77274	18.9326	10.5133	0.28399	0.1577	0.678291	1.04437e-06	1.04437e-06	1	0	0	1	1	0
AACGAATG	22	126	8	23.0818	271924966	151	41566378	1008	5.72727	0.953131	5.45884	3.0313	0.0436707	0.0242504	0.303432	1.60598e-07	1.60598e-07	1	0	0	1	0	0
AACGAC	83	565	6	23.0818	271924966	151	41566378	3390	6.80723	3.5959	24.4781	13.5927	0.146869	0.0815563	0.270486	5.40108e-07	5.40108e-07	1	0	0	1	0	0
AACGACACC	24	107	9	23.0818	271924966	151	41566378	963	4.45833	1.03978	4.63568	2.5742	0.0417211	0.0231678	0.265728	1.53429e-07	1.53429e-07	1	0	0	1	0	0
AACGACACCATGAC	108	603	14	23.0818	271924966	151	41566378	8442	5.58333	4.67901	26.1245	14.5069	0.365742	0.203097	0.51766	1.34501e-06	1.34501e-06	1	0	0	1	1	0
AACGACACTGTC	31	132	12	23.0818	271924966	151	41566378	1584	4.25806	1.34305	5.71879	3.17564	0.0686254	0.0381077	0.338389	2.52369e-07	2.52369e-07	1	0	0	1	0	0
AACGACAGG	2	10	9	23.0818	271924966	151	41566378	90	5	0.0866483	0.433241	0.240579	0.00389917	0.00216521	0.298013	1.43391e-08	1.43391e-08	1	0	0	1	0	0
AACGACCACTG	7	28	11	23.0818	271924966	151	41566378	308	4	0.303269	1.21308	0.673621	0.0133438	0.00740983	0.291391	4.90718e-08	4.90718e-08	1	0	0	1	0	0
AACGACCTGCT	65	455	11	23.0818	271924966	151	41566378	5005	7	2.81607	19.7125	10.9463	0.216837	0.12041	0.509934	7.97416e-07	7.97416e-07	1	0	0	1	1	0
AACGACGC	24	154	8	23.0818	271924966	151	41566378	1232	6.41667	1.03978	6.67192	3.70492	0.0533753	0.0296393	0.339956	1.96287e-07	1.96287e-07	1	0	0	1	0	0
AACGAG	31	124	6	23.0818	271924966	151	41566378	744	4	1.34305	5.37219	2.98318	0.0322332	0.0178991	0.15894	1.18537e-07	1.18537e-07	1	0	0	1	0	0
AACGAGC	136	801	7	23.0818	271924966	151	41566378	5607	5.88971	5.89208	34.7026	19.2704	0.242918	0.134893	0.273033	8.93329e-07	8.93329e-07	1	0	0	1	0	0
AACGAGCTGG	34	298	10	23.0818	271924966	151	41566378	2980	8.76471	1.47302	12.9106	7.16926	0.129106	0.0716926	0.580444	4.74785e-07	4.74785e-07	1	0	0	1	1	0
AACGAGGGT	21	102	9	23.0818	271924966	151	41566378	918	4.85714	0.909807	4.41906	2.45391	0.0397716	0.0220852	0.289499	1.46259e-07	1.46259e-07	1	0	0	1	0	0
AACGAGTCTG	104	418	10	23.0818	271924966	151	41566378	4180	4.01923	4.50571	18.1095	10.0562	0.181095	0.100562	0.266174	6.65974e-07	6.65974e-07	1	0	0	1	0	0
AACGAGTGCAATGC	37	161	14	23.0818	271924966	151	41566378	2254	4.35135	1.60299	6.97519	3.87332	0.0976526	0.0542265	0.403437	3.59116e-07	3.59116e-07	1	0	0	1	0	0
AACGAGTTGG	281	1253	10	23.0818	271924966	151	41566378	12530	4.45907	12.1741	54.2851	30.1446	0.542851	0.301446	0.295303	1.99633e-06	1.99633e-06	1	0	0	1	0	0
AACGATAGACC	47	218	11	23.0818	271924966	151	41566378	2398	4.6383	2.03623	9.44466	5.24462	0.103891	0.0576909	0.337889	3.82059e-07	3.82059e-07	1	0	0	1	0	0
AACGATAGAT	29	122	10	23.0818	271924966	151	41566378	1220	4.2069	1.2564	5.28555	2.93506	0.0528555	0.0293506	0.278602	1.94375e-07	1.94375e-07	1	0	0	1	0	0
AACGATG	1	5	7	23.0818	271924966	151	41566378	35	5	0.0433241	0.216621	0.12029	0.00151634	0.000842027	0.231788	5.57634e-09	5.57634e-09	1	0	0	1	0	0
AACGATGACTC	18	97	11	23.0818	271924966	151	41566378	1067	5.38889	0.779835	4.20244	2.33362	0.0462269	0.0256698	0.392568	1.69999e-07	1.69999e-07	1	0	0	1	0	0
AACGATGC	26	127	8	23.0818	271924966	151	41566378	1016	4.88462	1.12643	5.50217	3.05535	0.0440173	0.0244428	0.258788	1.61873e-07	1.61873e-07	1	0	0	1	0	0
AACGATT	9	36	7	23.0818	271924966	151	41566378	252	4	0.389917	1.55967	0.866085	0.0109177	0.00606259	0.18543	4.01496e-08	4.01496e-08	1	0	0	1	0	0
AACGATTGATTATT	43	189	14	23.0818	271924966	151	41566378	2646	4.39535	1.86294	8.18826	4.54694	0.114636	0.0636572	0.407516	4.21571e-07	4.21571e-07	1	0	0	1	0	0
AACGC	1050	7236	5	23.0818	271924966	151	41566378	36180	6.89143	45.4903	313.493	174.083	1.56747	0.870415	0.228193	5.76434e-06	5.76434e-06	1	0	0	1	0	0
AACGCAACTC	3	12	10	23.0818	271924966	151	41566378	120	4	0.129972	0.51989	0.288695	0.0051989	0.00288695	0.264901	1.91189e-08	1.91189e-08	1	0	0	1	0	0
AACGCAC	89	524	7	23.0818	271924966	151	41566378	3668	5.88764	3.85585	22.7018	12.6063	0.158913	0.0882444	0.272937	5.844e-07	5.844e-07	1	0	0	1	0	0
AACGCACCGTGG	22	104	12	23.0818	271924966	151	41566378	1248	4.72727	0.953131	4.50571	2.50202	0.0540685	0.0300243	0.375677	1.98836e-07	1.98836e-07	1	0	0	1	0	0
AACGCACGGC	70	328	10	23.0818	271924966	151	41566378	3280	4.68571	3.03269	14.2103	7.89099	0.142103	0.0789099	0.310312	5.22582e-07	5.22582e-07	1	0	0	1	0	0
AACGCACGGG	5	25	10	23.0818	271924966	151	41566378	250	5	0.216621	1.0831	0.601448	0.010831	0.00601448	0.331126	3.9831e-08	3.9831e-08	1	0	0	1	0	0
AACGCACTGC	11	46	10	23.0818	271924966	151	41566378	460	4.18182	0.476566	1.99291	1.10666	0.0199291	0.0110666	0.276942	7.3289e-08	7.3289e-08	1	0	0	1	0	0
AACGCACTGT	96	755	10	23.0818	271924966	151	41566378	7550	7.86458	4.15912	32.7097	18.1637	0.327097	0.181637	0.520833	1.2029e-06	1.2029e-06	1	0	0	1	1	0
AACGCAGGC	15	64	9	23.0818	271924966	151	41566378	576	4.26667	0.649862	2.77274	1.53971	0.0249547	0.0138574	0.254305	9.17706e-08	9.17706e-08	1	0	0	1	0	0
AACGCAGGGGGC	1	5	12	23.0818	271924966	151	41566378	60	5	0.0433241	0.216621	0.12029	0.00259945	0.00144347	0.397351	9.55943e-09	9.55943e-09	1	0	0	1	0	0
AACGCATC	27	208	8	23.0818	271924966	151	41566378	1664	7.7037	1.16975	9.01142	5.00404	0.0720914	0.0400324	0.408143	2.65115e-07	2.65115e-07	1	0	0	1	0	0
AACGCATCTGT	16	65	11	23.0818	271924966	151	41566378	715	4.0625	0.693186	2.81607	1.56376	0.0309768	0.0172014	0.295944	1.13917e-07	1.13917e-07	1	0	0	1	0	0
AACGCATGGAAGGCTC	62	251	16	23.0818	271924966	151	41566378	4016	4.04839	2.6861	10.8744	6.03853	0.17399	0.0966165	0.428968	6.39845e-07	6.39845e-07	1	0	0	1	0	0
AACGCC	139	647	6	23.0818	271924966	151	41566378	3882	4.65468	6.02206	28.0307	15.5655	0.168184	0.0933928	0.184954	6.18495e-07	6.18495e-07	1	0	0	1	0	0
AACGCCAAGC	65	540	10	23.0818	271924966	151	41566378	5400	8.30769	2.81607	23.395	12.9913	0.23395	0.129913	0.550178	8.60349e-07	8.60349e-07	1	0	0	1	1	0
AACGCCAAGCC	21	122	11	23.0818	271924966	151	41566378	1342	5.80952	0.909807	5.28555	2.93506	0.058141	0.0322857	0.42321	2.13813e-07	2.13813e-07	1	0	0	1	0	0
AACGCCACTATTCGCCTGTGT	33	136	21	23.0818	271924966	151	41566378	2856	4.12121	1.4297	5.89208	3.27188	0.123734	0.0687094	0.573149	4.55029e-07	4.55029e-07	1	0	0	1	1	0
AACGCCATC	20	110	9	23.0818	271924966	151	41566378	990	5.5	0.866483	4.76566	2.64637	0.0428909	0.0238173	0.327815	1.57731e-07	1.57731e-07	1	0	0	1	0	0
AACGCCC	6	38	7	23.0818	271924966	151	41566378	266	6.33333	0.259945	1.64632	0.9142	0.0115242	0.0063994	0.293598	4.23802e-08	4.23802e-08	1	0	0	1	0	0
AACGCCCTGCACT	16	71	13	23.0818	271924966	151	41566378	923	4.4375	0.693186	3.07601	1.70811	0.0399882	0.0222054	0.382036	1.47056e-07	1.47056e-07	1	0	0	1	0	0
AACGCCCTGT	10	43	10	23.0818	271924966	151	41566378	430	4.3	0.433241	1.86294	1.03449	0.0186294	0.0103449	0.284768	6.85093e-08	6.85093e-08	1	0	0	1	0	0
AACGCCG	30	120	7	23.0818	271924966	151	41566378	840	4	1.29972	5.1989	2.88695	0.0363923	0.0202086	0.18543	1.33832e-07	1.33832e-07	1	0	0	1	0	0
AACGCCGCC	8	38	9	23.0818	271924966	151	41566378	342	4.75	0.346593	1.64632	0.9142	0.0148169	0.0082278	0.283113	5.44888e-08	5.44888e-08	1	0	0	1	0	0
AACGCCGGATATATCCGG	1	5	18	23.0818	271924966	151	41566378	90	5	0.0433241	0.216621	0.12029	0.00389917	0.00216521	0.596026	1.43391e-08	1.43391e-08	1	0	0	1	1	0
AACGCCGTC	17	78	9	23.0818	271924966	151	41566378	702	4.58824	0.73651	3.37928	1.87652	0.0304135	0.0168886	0.273471	1.11845e-07	1.11845e-07	1	0	0	1	0	0
AACGCCTAC	72	288	9	23.0818	271924966	151	41566378	2592	4	3.11934	12.4774	6.92868	0.112296	0.0623581	0.238411	4.12967e-07	4.12967e-07	1	0	0	1	0	0
AACGCCTGCTGTG	37	150	13	23.0818	271924966	151	41566378	1950	4.05405	1.60299	6.49862	3.60869	0.0844821	0.0469129	0.349025	3.10682e-07	3.10682e-07	1	0	0	1	0	0
AACGCCTTG	13	68	9	23.0818	271924966	151	41566378	612	5.23077	0.563214	2.94604	1.63594	0.0265144	0.0147234	0.311768	9.75062e-08	9.75062e-08	1	0	0	1	0	0
AACGCG	11	61	6	23.0818	271924966	151	41566378	366	5.54545	0.476566	2.64277	1.46753	0.0158566	0.00880519	0.220349	5.83125e-08	5.83125e-08	1	0	0	1	0	0
AACGCGATCATCCTTC	51	248	16	23.0818	271924966	151	41566378	3968	4.86275	2.20953	10.7444	5.96636	0.17191	0.0954618	0.515258	6.32197e-07	6.32197e-07	1	0	0	1	1	0
AACGCGC	65	279	7	23.0818	271924966	151	41566378	1953	4.29231	2.81607	12.0874	6.71216	0.084612	0.0469851	0.198981	3.1116e-07	3.1116e-07	1	0	0	1	0	0
AACGCGGGCT	50	303	10	23.0818	271924966	151	41566378	3030	6.06	2.16621	13.1272	7.28955	0.131272	0.0728955	0.401325	4.82751e-07	4.82751e-07	1	0	0	1	0	0
AACGCGGTAGCACAGATGGT	28	120	20	23.0818	271924966	151	41566378	2400	4.28571	1.21308	5.1989	2.88695	0.103978	0.057739	0.567644	3.82377e-07	3.82377e-07	1	0	0	1	1	0
AACGCTCGGCGCTGGC	28	131	16	23.0818	271924966	151	41566378	2096	4.67857	1.21308	5.67546	3.15159	0.0908074	0.0504254	0.495743	3.33943e-07	3.33943e-07	1	0	0	1	0	0
AACGCTCTTC	18	81	10	23.0818	271924966	151	41566378	810	4.5	0.779835	3.50926	1.94869	0.0350926	0.0194869	0.298013	1.29052e-07	1.29052e-07	1	0	0	1	0	0
AACGCTG	75	328	7	23.0818	271924966	151	41566378	2296	4.37333	3.24931	14.2103	7.89099	0.0994722	0.055237	0.202737	3.65808e-07	3.65808e-07	1	0	0	1	0	0
AACGCTGGCTGG	152	682	12	23.0818	271924966	151	41566378	8184	4.48684	6.58527	29.5471	16.4075	0.354565	0.19689	0.35657	1.30391e-06	1.30391e-06	1	0	0	1	0	0
AACGCTGTCC	41	227	10	23.0818	271924966	151	41566378	2270	5.53659	1.77629	9.83458	5.46114	0.0983458	0.0546114	0.366661	3.61665e-07	3.61665e-07	1	0	0	1	0	0
AACGG	16	80	5	23.0818	271924966	151	41566378	400	5	0.693186	3.46593	1.92463	0.0173297	0.00962316	0.165563	6.37296e-08	6.37296e-08	1	0	0	1	0	0
AACGGACG	4	16	8	23.0818	271924966	151	41566378	128	4	0.173297	0.693186	0.384926	0.00554549	0.00307941	0.211921	2.03935e-08	2.03935e-08	1	0	0	1	0	0
AACGGAGC	10	47	8	23.0818	271924966	151	41566378	376	4.7	0.433241	2.03623	1.13072	0.0162899	0.00904577	0.249007	5.99058e-08	5.99058e-08	1	0	0	1	0	0
AACGGAGCCACGGATCTTC	52	231	19	23.0818	271924966	151	41566378	4389	4.44231	2.25286	10.0079	5.55738	0.19015	0.10559	0.558966	6.99273e-07	6.99273e-07	1	0	0	1	1	0
AACGGAGGACGCCATCATCT	1	4	20	23.0818	271924966	151	41566378	80	4	0.0433241	0.173297	0.0962316	0.00346593	0.00192463	0.529801	1.27459e-08	1.27459e-08	1	0	0	1	1	0
AACGGAGTGCC	66	428	11	23.0818	271924966	151	41566378	4708	6.48485	2.85939	18.5427	10.2968	0.20397	0.113265	0.472406	7.50097e-07	7.50097e-07	1	0	0	1	0	0
AACGGC	7	33	6	23.0818	271924966	151	41566378	198	4.71429	0.303269	1.4297	0.793911	0.00857818	0.00476347	0.187323	3.15461e-08	3.15461e-08	1	0	0	1	0	0
AACGGCGGC	14	62	9	23.0818	271924966	151	41566378	558	4.42857	0.606538	2.6861	1.49159	0.0241749	0.0134243	0.263955	8.89027e-08	8.89027e-08	1	0	0	1	0	0
AACGGCGT	20	97	8	23.0818	271924966	151	41566378	776	4.85	0.866483	4.20244	2.33362	0.0336195	0.0186689	0.256954	1.23635e-07	1.23635e-07	1	0	0	1	0	0
AACGGCTG	114	592	8	23.0818	271924966	151	41566378	4736	5.19298	4.93895	25.6479	14.2423	0.205183	0.113938	0.275125	7.54558e-07	7.54558e-07	1	0	0	1	0	0
AACGGCTTGG	15	68	10	23.0818	271924966	151	41566378	680	4.53333	0.649862	2.94604	1.63594	0.0294604	0.0163594	0.300221	1.0834e-07	1.0834e-07	1	0	0	1	0	0
AACGGG	155	697	6	23.0818	271924966	151	41566378	4182	4.49677	6.71524	30.1969	16.7684	0.181182	0.10061	0.17868	6.66292e-07	6.66292e-07	1	0	0	1	0	0
AACGGGACAAGCAC	1	4	14	23.0818	271924966	151	41566378	56	4	0.0433241	0.173297	0.0962316	0.00242615	0.00134724	0.370861	8.92214e-09	8.92214e-09	1	0	0	1	0	0
AACGGGACTTG	49	268	11	23.0818	271924966	151	41566378	2948	5.46939	2.12288	11.6109	6.44752	0.12772	0.0709227	0.398432	4.69687e-07	4.69687e-07	1	0	0	1	0	0
AACGGGAGC	10	54	9	23.0818	271924966	151	41566378	486	5.4	0.433241	2.3395	1.29913	0.0210555	0.0116921	0.321854	7.74314e-08	7.74314e-08	1	0	0	1	0	0
AACGGGAGG	25	109	9	23.0818	271924966	151	41566378	981	4.36	1.0831	4.72233	2.62231	0.042501	0.0236008	0.259868	1.56297e-07	1.56297e-07	1	0	0	1	0	0
AACGGGCGTCGCTCTCGC	1	5	18	23.0818	271924966	151	41566378	90	5	0.0433241	0.216621	0.12029	0.00389917	0.00216521	0.596026	1.43391e-08	1.43391e-08	1	0	0	1	1	0
AACGGGCT	15	124	8	23.0818	271924966	151	41566378	992	8.26667	0.649862	5.37219	2.98318	0.0429775	0.0238654	0.437969	1.58049e-07	1.58049e-07	1	0	0	1	0	0
AACGGGG	51	231	7	23.0818	271924966	151	41566378	1617	4.52941	2.20953	10.0079	5.55738	0.0700551	0.0389016	0.209973	2.57627e-07	2.57627e-07	1	0	0	1	0	0
AACGGGGG	29	146	8	23.0818	271924966	151	41566378	1168	5.03448	1.2564	6.32532	3.51245	0.0506026	0.0280996	0.266728	1.8609e-07	1.8609e-07	1	0	0	1	0	0
AACGGGGGCT	6	29	10	23.0818	271924966	151	41566378	290	4.83333	0.259945	1.2564	0.697679	0.012564	0.00697679	0.320088	4.62039e-08	4.62039e-08	1	0	0	1	0	0
AACGGGT	43	268	7	23.0818	271924966	151	41566378	1876	6.23256	1.86294	11.6109	6.44752	0.0812761	0.0451326	0.288927	2.98892e-07	2.98892e-07	1	0	0	1	0	0
AACGGTAC	58	455	8	23.0818	271924966	151	41566378	3640	7.84483	2.5128	19.7125	10.9463	0.1577	0.0875708	0.41562	5.79939e-07	5.79939e-07	1	0	0	1	0	0
AACGGTACAAGCAC	144	610	14	23.0818	271924966	151	41566378	8540	4.23611	6.23868	26.4277	14.6753	0.369988	0.205455	0.392752	1.36063e-06	1.36063e-06	1	0	0	1	0	0
AACGGTACCAT	22	90	11	23.0818	271924966	151	41566378	990	4.09091	0.953131	3.89917	2.16521	0.0428909	0.0238173	0.298013	1.57731e-07	1.57731e-07	1	0	0	1	0	0
AACGGTACTAT	70	519	11	23.0818	271924966	151	41566378	5709	7.41429	3.03269	22.4852	12.4861	0.247338	0.137347	0.540114	9.0958e-07	9.0958e-07	1	0	0	1	1	0
AACGGTCAATGT	36	156	12	23.0818	271924966	151	41566378	1872	4.33333	1.55967	6.75857	3.75303	0.0811028	0.0450364	0.344371	2.98254e-07	2.98254e-07	1	0	0	1	0	0
AACGGTCAGCACACTAGACG	1	4	20	23.0818	271924966	151	41566378	80	4	0.0433241	0.173297	0.0962316	0.00346593	0.00192463	0.529801	1.27459e-08	1.27459e-08	1	0	0	1	1	0
AACGGTG	205	2389	7	23.0818	271924966	151	41566378	16723	11.6537	8.88145	103.501	57.4743	0.72451	0.40232	0.540236	2.66437e-06	2.66437e-06	1	0	0	1	1	0
AACGGTGAC	10	56	9	23.0818	271924966	151	41566378	504	5.6	0.433241	2.42615	1.34724	0.0218354	0.0121252	0.333775	8.02992e-08	8.02992e-08	1	0	0	1	0	0
AACGGTGCT	22	168	9	23.0818	271924966	151	41566378	1512	7.63636	0.953131	7.27846	4.04173	0.0655061	0.0363756	0.455148	2.40898e-07	2.40898e-07	1	0	0	1	0	0
AACGGTGTACG	25	110	11	23.0818	271924966	151	41566378	1210	4.4	1.0831	4.76566	2.64637	0.0524222	0.0291101	0.32053	1.92782e-07	1.92782e-07	1	0	0	1	0	0
AACGT	36	249	5	23.0818	271924966	151	41566378	1245	6.91667	1.55967	10.7877	5.99042	0.0539386	0.0299521	0.229029	1.98358e-07	1.98358e-07	1	0	0	1	0	0
AACGTAC	36	199	7	23.0818	271924966	151	41566378	1393	5.52778	1.55967	8.6215	4.78752	0.0603505	0.0335127	0.256255	2.21938e-07	2.21938e-07	1	0	0	1	0	0
AACGTACAACT	91	723	11	23.0818	271924966	151	41566378	7953	7.94505	3.9425	31.3234	17.3939	0.344557	0.191333	0.578779	1.2671e-06	1.2671e-06	1	0	0	1	1	0
AACGTACACCAAGTAT	38	214	16	23.0818	271924966	151	41566378	3424	5.63158	1.64632	9.27137	5.14839	0.148342	0.0823743	0.596724	5.45525e-07	5.45525e-07	1	0	0	1	1	0
AACGTAG	13	102	7	23.0818	271924966	151	41566378	714	7.84615	0.563214	4.41906	2.45391	0.0309334	0.0171773	0.363729	1.13757e-07	1.13757e-07	1	0	0	1	0	0
AACGTAGC	36	168	8	23.0818	271924966	151	41566378	1344	4.66667	1.55967	7.27846	4.04173	0.0582276	0.0323338	0.247241	2.14131e-07	2.14131e-07	1	0	0	1	0	0
AACGTATCTAGTAGCACC	2	16	18	23.0818	271924966	151	41566378	288	8	0.0866483	0.693186	0.384926	0.0124774	0.00692868	0.953642	4.58853e-08	4.58853e-08	1	0	0	1	1	0
AACGTATTGCAGGC	36	174	14	23.0818	271924966	151	41566378	2436	4.83333	1.55967	7.5384	4.18608	0.105538	0.0586051	0.448124	3.88113e-07	3.88113e-07	1	0	0	1	0	0
AACGTC	26	104	6	23.0818	271924966	151	41566378	624	4	1.12643	4.50571	2.50202	0.0270343	0.0150121	0.15894	9.94181e-08	9.94181e-08	1	0	0	1	0	0
AACGTCAGC	38	197	9	23.0818	271924966	151	41566378	1773	5.18421	1.64632	8.53486	4.73941	0.0768137	0.0426547	0.308993	2.82481e-07	2.82481e-07	1	0	0	1	0	0
AACGTCC	27	130	7	23.0818	271924966	151	41566378	910	4.81481	1.16975	5.63214	3.12753	0.039425	0.0218927	0.223203	1.44985e-07	1.44985e-07	1	0	0	1	0	0
AACGTCCGGC	16	91	10	23.0818	271924966	151	41566378	910	5.6875	0.693186	3.9425	2.18927	0.039425	0.0218927	0.376656	1.44985e-07	1.44985e-07	1	0	0	1	0	0
AACGTCG	21	212	7	23.0818	271924966	151	41566378	1484	10.0952	0.909807	9.18472	5.10028	0.064293	0.0357019	0.467991	2.36437e-07	2.36437e-07	1	0	0	1	0	0
AACGTCGCCTTC	24	97	12	23.0818	271924966	151	41566378	1164	4.04167	1.03978	4.20244	2.33362	0.0504293	0.0280034	0.321192	1.85453e-07	1.85453e-07	1	0	0	1	0	0
AACGTCTTACC	24	98	11	23.0818	271924966	151	41566378	1078	4.08333	1.03978	4.24577	2.35767	0.0467034	0.0259344	0.297461	1.71751e-07	1.71751e-07	1	0	0	1	0	0
AACGTCTTCTAGGCC	33	188	15	23.0818	271924966	151	41566378	2820	5.69697	1.4297	8.14494	4.52289	0.122174	0.0678433	0.565924	4.49293e-07	4.49293e-07	1	0	0	1	1	0
AACGTCTTGGCAGTG	42	233	15	23.0818	271924966	151	41566378	3495	5.54762	1.81961	10.0945	5.60549	0.151418	0.0840824	0.551088	5.56837e-07	5.56837e-07	1	0	0	1	1	0
AACGTG	23	92	6	23.0818	271924966	151	41566378	552	4	0.996455	3.98582	2.21333	0.0239149	0.01328	0.15894	8.79468e-08	8.79468e-08	1	0	0	1	0	0
AACGTGACC	38	304	9	23.0818	271924966	151	41566378	2736	8	1.64632	13.1705	7.3136	0.118535	0.0658224	0.476821	4.3591e-07	4.3591e-07	1	0	0	1	0	0
AACGTGACGC	21	96	10	23.0818	271924966	151	41566378	960	4.57143	0.909807	4.15912	2.30956	0.0415912	0.0230956	0.302744	1.52951e-07	1.52951e-07	1	0	0	1	0	0
AACGTGC	19	80	7	23.0818	271924966	151	41566378	560	4.21053	0.823159	3.46593	1.92463	0.0242615	0.0134724	0.19519	8.92214e-08	8.92214e-08	1	0	0	1	0	0
AACGTGCAGC	12	52	10	23.0818	271924966	151	41566378	520	4.33333	0.51989	2.25286	1.25101	0.0225286	0.0125101	0.286976	8.28484e-08	8.28484e-08	1	0	0	1	0	0
AACGTGCCAGCAGTG	91	395	15	23.0818	271924966	151	41566378	5925	4.34066	3.9425	17.113	9.50287	0.256696	0.142543	0.431191	9.43994e-07	9.43994e-07	1	0	0	1	0	0
AACGTGCT	39	401	8	23.0818	271924966	151	41566378	3208	10.2821	1.68964	17.373	9.64722	0.138984	0.0771778	0.544744	5.11111e-07	5.11111e-07	1	0	0	1	1	0
AACGTGGAGGACTCTG	19	87	16	23.0818	271924966	151	41566378	1392	4.57895	0.823159	3.7692	2.09304	0.0603072	0.0334886	0.485186	2.21779e-07	2.21779e-07	1	0	0	1	0	0
AACGTGGCTTGT	96	479	12	23.0818	271924966	151	41566378	5748	4.98958	4.15912	20.7523	11.5237	0.249027	0.138285	0.396523	9.15794e-07	9.15794e-07	1	0	0	1	0	0
AACGTGTCCGTGT	119	640	13	23.0818	271924966	151	41566378	8320	5.37815	5.15557	27.7274	15.3971	0.360457	0.200162	0.46302	1.32557e-06	1.32557e-06	1	0	0	1	0	0
AACGTTC	13	67	7	23.0818	271924966	151	41566378	469	5.15385	0.563214	2.90272	1.61188	0.020319	0.0112832	0.23892	7.47229e-08	7.47229e-08	1	0	0	1	0	0
AACGTTCTTAC	21	98	11	23.0818	271924966	151	41566378	1078	4.66667	0.909807	4.24577	2.35767	0.0467034	0.0259344	0.339956	1.71751e-07	1.71751e-07	1	0	0	1	0	0
AACT	595	4611	4	23.0818	271924966	151	41566378	18444	7.74958	25.7779	199.768	110.931	0.79907	0.443724	0.205287	2.93857e-06	2.93857e-06	1	0	0	0	0	0
AACTAACTGC	23	102	10	23.0818	271924966	151	41566378	1020	4.43478	0.996455	4.41906	2.45391	0.0441906	0.0245391	0.293694	1.6251e-07	1.6251e-07	1	0	0	1	0	0
AACTAAG	20	111	7	23.0818	271924966	151	41566378	777	5.55	0.866483	4.80898	2.67043	0.0336629	0.018693	0.257285	1.23795e-07	1.23795e-07	1	0	0	1	0	0
AACTAAGC	32	150	8	23.0818	271924966	151	41566378	1200	4.6875	1.38637	6.49862	3.60869	0.051989	0.0288695	0.248344	1.91189e-07	1.91189e-07	1	0	0	1	0	0
AACTAAGGT	26	121	9	23.0818	271924966	151	41566378	1089	4.65385	1.12643	5.24222	2.91101	0.04718	0.0261991	0.277382	1.73504e-07	1.73504e-07	1	0	0	1	0	0
AACTAAGT	13	52	8	23.0818	271924966	151	41566378	416	4	0.563214	2.25286	1.25101	0.0180228	0.0100081	0.211921	6.62787e-08	6.62787e-08	1	0	0	1	0	0
AACTAAT	22	88	7	23.0818	271924966	151	41566378	616	4	0.953131	3.81252	2.1171	0.0266877	0.0148197	0.18543	9.81435e-08	9.81435e-08	1	0	0	1	0	0
AACTAATC	1	4	8	23.0818	271924966	151	41566378	32	4	0.0433241	0.173297	0.0962316	0.00138637	0.000769853	0.211921	5.09836e-09	5.09836e-09	1	0	0	1	0	0
AACTAATGT	15	68	9	23.0818	271924966	151	41566378	612	4.53333	0.649862	2.94604	1.63594	0.0265144	0.0147234	0.270199	9.75062e-08	9.75062e-08	1	0	0	1	0	0
AACTAATTCT	24	101	10	23.0818	271924966	151	41566378	1010	4.20833	1.03978	4.37574	2.42985	0.0437574	0.0242985	0.278698	1.60917e-07	1.60917e-07	1	0	0	1	0	0
AACTAC	207	1001	6	23.0818	271924966	151	41566378	6006	4.83575	8.9681	43.3675	24.082	0.260205	0.144492	0.192149	9.56899e-07	9.56899e-07	1	0	0	1	0	0
AACTACAACTT	20	91	11	23.0818	271924966	151	41566378	1001	4.55	0.866483	3.9425	2.18927	0.0433675	0.024082	0.331457	1.59483e-07	1.59483e-07	1	0	0	1	0	0
AACTACAAGC	574	4341	10	23.0818	271924966	151	41566378	43410	7.56272	24.8681	188.07	104.435	1.8807	1.04435	0.500842	6.91625e-06	6.91625e-06	1	0	0	1	1	0
AACTACACAGTAT	9	46	13	23.0818	271924966	151	41566378	598	5.11111	0.389917	1.99291	1.10666	0.0259078	0.0143866	0.440029	9.52757e-08	9.52757e-08	1	0	0	1	0	0
AACTACAG	28	128	8	23.0818	271924966	151	41566378	1024	4.57143	1.21308	5.54549	3.07941	0.0443639	0.0246353	0.242195	1.63148e-07	1.63148e-07	1	0	0	1	0	0
AACTACAGAGTAT	255	1609	13	23.0818	271924966	151	41566378	20917	6.3098	11.0477	69.7085	38.7092	0.906211	0.503219	0.543228	3.33258e-06	3.33258e-06	1	0	0	1	1	0
AACTACAGTGACGTGGCT	2	8	18	23.0818	271924966	151	41566378	144	4	0.0866483	0.346593	0.192463	0.00623868	0.00346434	0.476821	2.29426e-08	2.29426e-08	1	0	0	1	0	0
AACTACATGTGTAATTACAGCT	80	350	22	23.0818	271924966	151	41566378	7700	4.375	3.46593	15.1634	8.42027	0.333596	0.185246	0.637417	1.22679e-06	1.22679e-06	1	0	0	1	1	0
AACTACC	45	243	7	23.0818	271924966	151	41566378	1701	5.4	1.94959	10.5278	5.84607	0.0736944	0.0409225	0.250331	2.7101e-07	2.7101e-07	1	0	0	1	0	0
AACTACCATGGTAG	18	74	14	23.0818	271924966	151	41566378	1036	4.11111	0.779835	3.20599	1.78029	0.0448838	0.024924	0.381163	1.6506e-07	1.6506e-07	1	0	0	1	0	0
AACTACCCATTGAGC	73	339	15	23.0818	271924966	151	41566378	5085	4.64384	3.16266	14.6869	8.15563	0.220303	0.122334	0.461308	8.10162e-07	8.10162e-07	1	0	0	1	0	0
AACTACCTACCT	159	868	12	23.0818	271924966	151	41566378	10416	5.45912	6.88854	37.6054	20.8823	0.451264	0.250587	0.433837	1.65952e-06	1.65952e-06	1	0	0	1	0	0
AACTACG	6	24	7	23.0818	271924966	151	41566378	168	4	0.259945	1.03978	0.57739	0.00727846	0.00404173	0.18543	2.67664e-08	2.67664e-08	1	0	0	1	0	0
AACTACGC	4	16	8	23.0818	271924966	151	41566378	128	4	0.173297	0.693186	0.384926	0.00554549	0.00307941	0.211921	2.03935e-08	2.03935e-08	1	0	0	1	0	0
AACTACGCCT	20	80	10	23.0818	271924966	151	41566378	800	4	0.866483	3.46593	1.92463	0.0346593	0.0192463	0.264901	1.27459e-07	1.27459e-07	1	0	0	1	0	0
AACTACGG	6	29	8	23.0818	271924966	151	41566378	232	4.83333	0.259945	1.2564	0.697679	0.0100512	0.00558143	0.256071	3.69631e-08	3.69631e-08	1	0	0	1	0	0
AACTACT	53	326	7	23.0818	271924966	151	41566378	2282	6.15094	2.29618	14.1237	7.84288	0.0988657	0.0549001	0.285143	3.63577e-07	3.63577e-07	1	0	0	1	0	0
AACTACTGGCT	57	445	11	23.0818	271924966	151	41566378	4895	7.80702	2.46948	19.2792	10.7058	0.212072	0.117763	0.568723	7.7989e-07	7.7989e-07	1	0	0	1	1	0
AACTAG	167	1836	6	23.0818	271924966	151	41566378	11016	10.994	7.23513	79.5431	44.1703	0.477259	0.265022	0.436848	1.75511e-06	1.75511e-06	1	0	0	1	0	0
AACTAGAACTGGAACTGG	107	429	18	23.0818	271924966	151	41566378	7722	4.00935	4.63568	18.5861	10.3208	0.334549	0.185775	0.477935	1.2303e-06	1.2303e-06	1	0	0	1	0	0
AACTAGAC	12	48	8	23.0818	271924966	151	41566378	384	4	0.51989	2.07956	1.15478	0.0166365	0.00923824	0.211921	6.11804e-08	6.11804e-08	1	0	0	1	0	0
AACTAGACCTAG	1	4	12	23.0818	271924966	151	41566378	48	4	0.0433241	0.173297	0.0962316	0.00207956	0.00115478	0.317881	7.64755e-09	7.64755e-09	1	0	0	1	0	0
AACTAGAGAGCTAGGG	76	436	16	23.0818	271924966	151	41566378	6976	5.73684	3.29263	18.8893	10.4892	0.302229	0.167828	0.607877	1.11144e-06	1.11144e-06	1	0	0	1	1	0
AACTAGC	20	121	7	23.0818	271924966	151	41566378	847	6.05	0.866483	5.24222	2.91101	0.0366955	0.020377	0.280464	1.34947e-07	1.34947e-07	1	0	0	1	0	0
AACTAGCACTAT	90	710	12	23.0818	271924966	151	41566378	8520	7.88889	3.89917	30.7601	17.0811	0.369122	0.204973	0.626932	1.35744e-06	1.35744e-06	1	0	0	1	1	0
AACTAGCAGT	59	369	10	23.0818	271924966	151	41566378	3690	6.25424	2.55612	15.9866	8.87737	0.159866	0.0887737	0.414188	5.87905e-07	5.87905e-07	1	0	0	1	0	0
AACTAGCATC	127	857	10	23.0818	271924966	151	41566378	8570	6.74803	5.50217	37.1288	20.6176	0.371288	0.206176	0.44689	1.36541e-06	1.36541e-06	1	0	0	1	0	0
AACTAGCATTCTAGAATGACGGT	112	478	23	23.0818	271924966	151	41566378	10994	4.26786	4.8523	20.7089	11.4997	0.476306	0.264493	0.650071	1.75161e-06	1.75161e-06	1	0	0	1	1	0
AACTAGCTCGT	24	98	11	23.0818	271924966	151	41566378	1078	4.08333	1.03978	4.24577	2.35767	0.0467034	0.0259344	0.297461	1.71751e-07	1.71751e-07	1	0	0	1	0	0
AACTAGG	194	2309	7	23.0818	271924966	151	41566378	16163	11.9021	8.40488	100.035	55.5497	0.700248	0.388848	0.551751	2.57515e-06	2.57515e-06	1	0	0	1	1	0
AACTAGGAT	55	501	9	23.0818	271924966	151	41566378	4509	9.10909	2.38283	21.7054	12.053	0.195349	0.108477	0.542926	7.18391e-07	7.18391e-07	1	0	0	1	1	0
AACTAGGATC	21	100	10	23.0818	271924966	151	41566378	1000	4.7619	0.909807	4.33241	2.40579	0.0433241	0.0240579	0.315358	1.59324e-07	1.59324e-07	1	0	0	1	0	0
AACTAGGCACTAGG	56	237	14	23.0818	271924966	151	41566378	3318	4.23214	2.42615	10.2678	5.70172	0.143749	0.0798241	0.392384	5.28637e-07	5.28637e-07	1	0	0	1	0	0
AACTAGGCTAG	36	148	11	23.0818	271924966	151	41566378	1628	4.11111	1.55967	6.41197	3.56057	0.0705317	0.0391663	0.299485	2.59379e-07	2.59379e-07	1	0	0	1	0	0
AACTAGGCTCG	68	303	11	23.0818	271924966	151	41566378	3333	4.45588	2.94604	13.1272	7.28955	0.144399	0.080185	0.324601	5.31026e-07	5.31026e-07	1	0	0	1	0	0
AACTAGGGTGC	56	312	11	23.0818	271924966	151	41566378	3432	5.57143	2.42615	13.5171	7.50607	0.148688	0.0825667	0.405866	5.468e-07	5.468e-07	1	0	0	1	0	0
AACTAGGTAC	19	88	10	23.0818	271924966	151	41566378	880	4.63158	0.823159	3.81252	2.1171	0.0381252	0.021171	0.306727	1.40205e-07	1.40205e-07	1	0	0	1	0	0
AACTAGT	9	44	7	23.0818	271924966	151	41566378	308	4.88889	0.389917	1.90626	1.05855	0.0133438	0.00740983	0.226637	4.90718e-08	4.90718e-08	1	0	0	1	0	0
AACTAGTAACTCTAGTGC	472	2418	18	23.0818	271924966	151	41566378	43524	5.12288	20.449	104.758	58.172	1.88564	1.0471	0.610675	6.93441e-06	6.93441e-06	1	0	0	1	1	0
AACTAGTGAGG	161	1255	11	23.0818	271924966	151	41566378	13805	7.79503	6.97519	54.3718	30.1927	0.59809	0.332119	0.56785	2.19947e-06	2.19947e-06	1	0	0	1	1	0
AACTAGTGG	16	75	9	23.0818	271924966	151	41566378	675	4.6875	0.693186	3.24931	1.80434	0.0292438	0.0162391	0.279387	1.07544e-07	1.07544e-07	1	0	0	1	0	0
AACTAT	78	336	6	23.0818	271924966	151	41566378	2016	4.30769	3.37928	14.5569	8.08346	0.0873415	0.0485007	0.171167	3.21197e-07	3.21197e-07	1	0	0	1	0	0
AACTATC	1	4	7	23.0818	271924966	151	41566378	28	4	0.0433241	0.173297	0.0962316	0.00121308	0.000673621	0.18543	4.46107e-09	4.46107e-09	1	0	0	1	0	0
AACTATCATCTACTG	160	958	15	23.0818	271924966	151	41566378	14370	5.9875	6.93186	41.5045	23.0475	0.622568	0.345712	0.594785	2.28948e-06	2.28948e-06	1	0	0	1	1	0
AACTATCGCTATCCACCACTACAC	151	735	24	23.0818	271924966	151	41566378	17640	4.86755	6.54195	31.8432	17.6826	0.764238	0.424381	0.77365	2.81047e-06	2.81047e-06	1	0	0	1	1	0
AACTATCTTCAACTT	63	348	15	23.0818	271924966	151	41566378	5220	5.52381	2.72942	15.0768	8.37215	0.226152	0.125582	0.548723	8.31671e-07	8.31671e-07	1	0	0	1	1	0
AACTATG	35	161	7	23.0818	271924966	151	41566378	1127	4.6	1.51634	6.97519	3.87332	0.0488263	0.0271133	0.213245	1.79558e-07	1.79558e-07	1	0	0	1	0	0
AACTATGATACTTGT	20	114	15	23.0818	271924966	151	41566378	1710	5.7	0.866483	4.93895	2.7426	0.0740843	0.041139	0.566225	2.72444e-07	2.72444e-07	1	0	0	1	1	0
AACTATGC	123	918	8	23.0818	271924966	151	41566378	7344	7.46341	5.32887	39.7716	22.0852	0.318172	0.176681	0.395413	1.17007e-06	1.17007e-06	1	0	0	1	0	0
AACTATT	15	67	7	23.0818	271924966	151	41566378	469	4.46667	0.649862	2.90272	1.61188	0.020319	0.0112832	0.207064	7.47229e-08	7.47229e-08	1	0	0	1	0	0
AACTATTACCC	32	134	11	23.0818	271924966	151	41566378	1474	4.1875	1.38637	5.80543	3.22376	0.0638598	0.0354614	0.30505	2.34843e-07	2.34843e-07	1	0	0	1	0	0
AACTATTCTCTCCCCACT	41	176	18	23.0818	271924966	151	41566378	3168	4.29268	1.77629	7.62505	4.23419	0.137251	0.0762154	0.511711	5.04738e-07	5.04738e-07	1	0	0	1	1	0
AACTATTGCTGGCC	55	310	14	23.0818	271924966	151	41566378	4340	5.63636	2.38283	13.4305	7.45795	0.188027	0.104411	0.522577	6.91466e-07	6.91466e-07	1	0	0	1	1	0
AACTC	159	1184	5	23.0818	271924966	151	41566378	5920	7.44654	6.88854	51.2958	28.4846	0.256479	0.142423	0.246574	9.43197e-07	9.43197e-07	1	0	0	1	0	0
AACTCAAGTT	12	68	10	23.0818	271924966	151	41566378	680	5.66667	0.51989	2.94604	1.63594	0.0294604	0.0163594	0.375276	1.0834e-07	1.0834e-07	1	0	0	1	0	0
AACTCAATGTC	33	232	11	23.0818	271924966	151	41566378	2552	7.0303	1.4297	10.0512	5.58143	0.110563	0.0613958	0.512141	4.06595e-07	4.06595e-07	1	0	0	1	1	0
AACTCAC	79	454	7	23.0818	271924966	151	41566378	3178	5.74684	3.42261	19.6692	10.9223	0.137684	0.076456	0.26641	5.06331e-07	5.06331e-07	1	0	0	1	0	0
AACTCACACTC	985	7164	11	23.0818	271924966	151	41566378	78804	7.2731	42.6743	310.374	172.351	3.41412	1.89586	0.529828	1.25554e-05	1.25554e-05	1	0	0	1	1	0
AACTCACCCTC	15	69	11	23.0818	271924966	151	41566378	759	4.6	0.649862	2.98937	1.66	0.032883	0.01826	0.335099	1.20927e-07	1.20927e-07	1	0	0	1	0	0
AACTCACCCTGACTCGAC	58	249	18	23.0818	271924966	151	41566378	4482	4.2931	2.5128	10.7877	5.99042	0.194179	0.107828	0.511761	7.1409e-07	7.1409e-07	1	0	0	1	1	0
AACTCACTCAAT	1	4	12	23.0818	271924966	151	41566378	48	4	0.0433241	0.173297	0.0962316	0.00207956	0.00115478	0.317881	7.64755e-09	7.64755e-09	1	0	0	1	0	0
AACTCAG	28	268	7	23.0818	271924966	151	41566378	1876	9.57143	1.21308	11.6109	6.44752	0.0812761	0.0451326	0.443709	2.98892e-07	2.98892e-07	1	0	0	1	0	0
AACTCAGCACTC	112	533	12	23.0818	271924966	151	41566378	6396	4.75893	4.8523	23.0918	12.8229	0.277101	0.153874	0.378193	1.01904e-06	1.01904e-06	1	0	0	1	0	0
AACTCAGTC	51	320	9	23.0818	271924966	151	41566378	2880	6.27451	2.20953	13.8637	7.69853	0.124774	0.0692868	0.373977	4.58853e-07	4.58853e-07	1	0	0	1	0	0
AACTCAGTGGCGTCT	13	64	15	23.0818	271924966	151	41566378	960	4.92308	0.563214	2.77274	1.53971	0.0415912	0.0230956	0.489047	1.52951e-07	1.52951e-07	1	0	0	1	0	0
AACTCAT	22	88	7	23.0818	271924966	151	41566378	616	4	0.953131	3.81252	2.1171	0.0266877	0.0148197	0.18543	9.81435e-08	9.81435e-08	1	0	0	1	0	0
AACTCATAC	78	676	9	23.0818	271924966	151	41566378	6084	8.66667	3.37928	29.2871	16.2631	0.263584	0.146368	0.516556	9.69326e-07	9.69326e-07	1	0	0	1	1	0
AACTCATGAC	59	271	10	23.0818	271924966	151	41566378	2710	4.59322	2.55612	11.7408	6.51969	0.117408	0.0651969	0.304187	4.31768e-07	4.31768e-07	1	0	0	1	0	0
AACTCATTGAT	21	122	11	23.0818	271924966	151	41566378	1342	5.80952	0.909807	5.28555	2.93506	0.058141	0.0322857	0.42321	2.13813e-07	2.13813e-07	1	0	0	1	0	0
AACTCC	96	521	6	23.0818	271924966	151	41566378	3126	5.42708	4.15912	22.5719	12.5342	0.135431	0.075205	0.215646	4.98046e-07	4.98046e-07	1	0	0	1	0	0
AACTCCAATTC	50	215	11	23.0818	271924966	151	41566378	2365	4.3	2.16621	9.31469	5.17245	0.102462	0.0568969	0.313245	3.76801e-07	3.76801e-07	1	0	0	1	0	0
AACTCCACCTCGAG	26	127	14	23.0818	271924966	151	41566378	1778	4.88462	1.12643	5.50217	3.05535	0.0770303	0.042775	0.452878	2.83278e-07	2.83278e-07	1	0	0	1	0	0
AACTCCACGATCCACCCTCC	90	399	20	23.0818	271924966	151	41566378	7980	4.43333	3.89917	17.2863	9.5991	0.345727	0.191982	0.587196	1.2714e-06	1.2714e-06	1	0	0	1	1	0
AACTCCACGATCCCCCCTCC	1	4	20	23.0818	271924966	151	41566378	80	4	0.0433241	0.173297	0.0962316	0.00346593	0.00192463	0.529801	1.27459e-08	1.27459e-08	1	0	0	1	1	0
AACTCCAGC	11	51	9	23.0818	271924966	151	41566378	459	4.63636	0.476566	2.20953	1.22695	0.0198858	0.0110426	0.27634	7.31297e-08	7.31297e-08	1	0	0	1	0	0
AACTCCAGCACAGT	74	399	14	23.0818	271924966	151	41566378	5586	5.39189	3.20599	17.2863	9.5991	0.242009	0.134387	0.499911	8.89983e-07	8.89983e-07	1	0	0	1	0	0
AACTCCAGCCTCCC	27	120	14	23.0818	271924966	151	41566378	1680	4.44444	1.16975	5.1989	2.88695	0.0727846	0.0404173	0.412068	2.67664e-07	2.67664e-07	1	0	0	1	0	0
AACTCCAGGCTAGCTACT	246	1173	18	23.0818	271924966	151	41566378	21114	4.76829	10.6577	50.8192	28.2199	0.914746	0.507959	0.568406	3.36396e-06	3.36396e-06	1	0	0	1	1	0
AACTCCATCCTGC	67	338	13	23.0818	271924966	151	41566378	4394	5.04478	2.90272	14.6436	8.13157	0.190366	0.10571	0.434318	7.00069e-07	7.00069e-07	1	0	0	1	0	0
AACTCCATGGCATCC	13	59	15	23.0818	271924966	151	41566378	885	4.53846	0.563214	2.55612	1.41942	0.0383419	0.0212912	0.450841	1.41002e-07	1.41002e-07	1	0	0	1	0	0
AACTCCATGTC	127	848	11	23.0818	271924966	151	41566378	9328	6.67717	5.50217	36.7389	20.4011	0.404128	0.224412	0.486416	1.48617e-06	1.48617e-06	1	0	0	1	0	0
AACTCCC	32	143	7	23.0818	271924966	151	41566378	1001	4.46875	1.38637	6.19535	3.44028	0.0433675	0.024082	0.207161	1.59483e-07	1.59483e-07	1	0	0	1	0	0
AACTCCCAACTTC	106	549	13	23.0818	271924966	151	41566378	7137	5.17925	4.59236	23.785	13.2078	0.309204	0.171701	0.445895	1.13709e-06	1.13709e-06	1	0	0	1	0	0
AACTCCCAGC	88	446	10	23.0818	271924966	151	41566378	4460	5.06818	3.81252	19.3226	10.7298	0.193226	0.107298	0.335641	7.10584e-07	7.10584e-07	1	0	0	1	0	0
AACTCCCTGC	12	77	10	23.0818	271924966	151	41566378	770	6.41667	0.51989	3.33596	1.85246	0.0333596	0.0185246	0.424945	1.22679e-07	1.22679e-07	1	0	0	1	0	0
AACTCCCTTCGAGTC	78	440	15	23.0818	271924966	151	41566378	6600	5.64103	3.37928	19.0626	10.5855	0.285939	0.158782	0.560367	1.05154e-06	1.05154e-06	1	0	0	1	1	0
AACTCCG	73	694	7	23.0818	271924966	151	41566378	4858	9.50685	3.16266	30.067	16.6962	0.210469	0.116873	0.440715	7.73995e-07	7.73995e-07	1	0	0	1	0	0
AACTCCGACT	17	70	10	23.0818	271924966	151	41566378	700	4.11765	0.73651	3.03269	1.68405	0.0303269	0.0168405	0.272692	1.11527e-07	1.11527e-07	1	0	0	1	0	0
AACTCCGTATAGAATAAT	1	5	18	23.0818	271924966	151	41566378	90	5	0.0433241	0.216621	0.12029	0.00389917	0.00216521	0.596026	1.43391e-08	1.43391e-08	1	0	0	1	1	0
AACTCCTCTACCC	22	124	13	23.0818	271924966	151	41566378	1612	5.63636	0.953131	5.37219	2.98318	0.0698385	0.0387813	0.48525	2.5683e-07	2.5683e-07	1	0	0	1	0	0
AACTCCTTGCTCGG	67	280	14	23.0818	271924966	151	41566378	3920	4.1791	2.90272	12.1308	6.73621	0.169831	0.094307	0.387467	6.2455e-07	6.2455e-07	1	0	0	1	0	0
AACTCG	11	44	6	23.0818	271924966	151	41566378	264	4	0.476566	1.90626	1.05855	0.0114376	0.00635129	0.15894	4.20615e-08	4.20615e-08	1	0	0	1	0	0
AACTCGAC	25	117	8	23.0818	271924966	151	41566378	936	4.68	1.0831	5.06892	2.81477	0.0405514	0.0225182	0.247947	1.49127e-07	1.49127e-07	1	0	0	1	0	0
AACTCGACACT	6	36	11	23.0818	271924966	151	41566378	396	6	0.259945	1.55967	0.866085	0.0171564	0.00952693	0.437086	6.30923e-08	6.30923e-08	1	0	0	1	0	0
AACTCGC	103	517	7	23.0818	271924966	151	41566378	3619	5.01942	4.46239	22.3986	12.4379	0.15679	0.0870656	0.232688	5.76593e-07	5.76593e-07	1	0	0	1	0	0
AACTCGCAAGTAC	13	55	13	23.0818	271924966	151	41566378	715	4.23077	0.563214	2.38283	1.32318	0.0309768	0.0172014	0.364238	1.13917e-07	1.13917e-07	1	0	0	1	0	0
AACTCGCAC	49	323	9	23.0818	271924966	151	41566378	2907	6.59184	2.12288	13.9937	7.7707	0.125943	0.0699363	0.392891	4.63155e-07	4.63155e-07	1	0	0	1	0	0
AACTCGCACTC	15	65	11	23.0818	271924966	151	41566378	715	4.33333	0.649862	2.81607	1.56376	0.0309768	0.0172014	0.315673	1.13917e-07	1.13917e-07	1	0	0	1	0	0
AACTCGCTAAT	9	43	11	23.0818	271924966	151	41566378	473	4.77778	0.389917	1.86294	1.03449	0.0204923	0.0113794	0.34805	7.53602e-08	7.53602e-08	1	0	0	1	0	0
AACTCGG	4	16	7	23.0818	271924966	151	41566378	112	4	0.173297	0.693186	0.384926	0.0048523	0.00269449	0.18543	1.78443e-08	1.78443e-08	1	0	0	1	0	0
AACTCGGC	13	87	8	23.0818	271924966	151	41566378	696	6.69231	0.563214	3.7692	2.09304	0.0301536	0.0167443	0.354559	1.10889e-07	1.10889e-07	1	0	0	1	0	0
AACTCGGCC	30	196	9	23.0818	271924966	151	41566378	1764	6.53333	1.29972	8.49153	4.71535	0.0764238	0.0424381	0.389404	2.81047e-07	2.81047e-07	1	0	0	1	0	0
AACTCGT	19	102	7	23.0818	271924966	151	41566378	714	5.36842	0.823159	4.41906	2.45391	0.0309334	0.0171773	0.248867	1.13757e-07	1.13757e-07	1	0	0	1	0	0
AACTCGTGCTC	63	261	11	23.0818	271924966	151	41566378	2871	4.14286	2.72942	11.3076	6.27911	0.124384	0.0690702	0.301798	4.57419e-07	4.57419e-07	1	0	0	1	0	0
AACTCGTGT	45	182	9	23.0818	271924966	151	41566378	1638	4.04444	1.94959	7.88499	4.37854	0.0709649	0.0394068	0.24106	2.60973e-07	2.60973e-07	1	0	0	1	0	0
AACTCT	18	122	6	23.0818	271924966	151	41566378	732	6.77778	0.779835	5.28555	2.93506	0.0317133	0.0176104	0.269316	1.16625e-07	1.16625e-07	1	0	0	1	0	0
AACTCTAC	10	40	8	23.0818	271924966	151	41566378	320	4	0.433241	1.73297	0.962316	0.0138637	0.00769853	0.211921	5.09836e-08	5.09836e-08	1	0	0	1	0	0
AACTCTAGTGCGACTAGT	324	1569	18	23.0818	271924966	151	41566378	28242	4.84259	14.037	67.9756	37.7469	1.22356	0.679443	0.577263	4.49962e-06	4.49962e-06	1	0	0	1	1	0
AACTCTC	32	155	7	23.0818	271924966	151	41566378	1085	4.84375	1.38637	6.71524	3.72898	0.0470067	0.0261028	0.224545	1.72866e-07	1.72866e-07	1	0	0	1	0	0
AACTCTCAGCT	23	165	11	23.0818	271924966	151	41566378	1815	7.17391	0.996455	7.14848	3.96955	0.0786333	0.0436651	0.522603	2.89173e-07	2.89173e-07	1	0	0	1	1	0
AACTCTCC	112	1418	8	23.0818	271924966	151	41566378	11344	12.6607	4.8523	61.4336	34.1141	0.491469	0.272913	0.670766	1.80737e-06	1.80737e-06	1	0	0	1	1	0
AACTCTCGGGGT	58	329	12	23.0818	271924966	151	41566378	3948	5.67241	2.5128	14.2536	7.91505	0.171044	0.0949806	0.450788	6.29011e-07	6.29011e-07	1	0	0	1	0	0
AACTCTCGTACT	40	245	12	23.0818	271924966	151	41566378	2940	6.125	1.73297	10.6144	5.89419	0.127373	0.0707302	0.486755	4.68412e-07	4.68412e-07	1	0	0	1	0	0
AACTCTGACATT	26	105	12	23.0818	271924966	151	41566378	1260	4.03846	1.12643	4.54903	2.52608	0.0545884	0.030313	0.320937	2.00748e-07	2.00748e-07	1	0	0	1	0	0
AACTCTGC	30	220	8	23.0818	271924966	151	41566378	1760	7.33333	1.29972	9.53131	5.29274	0.0762505	0.0423419	0.388521	2.8041e-07	2.8041e-07	1	0	0	1	0	0
AACTCTGGGAG	23	124	11	23.0818	271924966	151	41566378	1364	5.3913	0.996455	5.37219	2.98318	0.0590941	0.032815	0.392744	2.17318e-07	2.17318e-07	1	0	0	1	0	0
AACTCTGTCTCAGCT	26	104	15	23.0818	271924966	151	41566378	1560	4	1.12643	4.50571	2.50202	0.0675857	0.0375303	0.397351	2.48545e-07	2.48545e-07	1	0	0	1	0	0
AACTCTGTGCC	67	445	11	23.0818	271924966	151	41566378	4895	6.64179	2.90272	19.2792	10.7058	0.212072	0.117763	0.483839	7.7989e-07	7.7989e-07	1	0	0	1	0	0
AACTCTTGCT	21	125	10	23.0818	271924966	151	41566378	1250	5.95238	0.909807	5.41552	3.00724	0.0541552	0.0300724	0.394197	1.99155e-07	1.99155e-07	1	0	0	1	0	0
AACTG	80	458	5	23.0818	271924966	151	41566378	2290	5.725	3.46593	19.8425	11.0185	0.0992123	0.0550926	0.18957	3.64852e-07	3.64852e-07	1	0	0	1	0	0
AACTGAACTTAGCT	43	189	14	23.0818	271924966	151	41566378	2646	4.39535	1.86294	8.18826	4.54694	0.114636	0.0636572	0.407516	4.21571e-07	4.21571e-07	1	0	0	1	0	0
AACTGAAGCTAC	17	72	12	23.0818	271924966	151	41566378	864	4.23529	0.73651	3.11934	1.73217	0.0374321	0.020786	0.33658	1.37656e-07	1.37656e-07	1	0	0	1	0	0
AACTGAAGCTAGTC	61	285	14	23.0818	271924966	151	41566378	3990	4.67213	2.64277	12.3474	6.8565	0.172863	0.095991	0.433178	6.35702e-07	6.35702e-07	1	0	0	1	0	0
AACTGAC	39	256	7	23.0818	271924966	151	41566378	1792	6.5641	1.68964	11.091	6.15882	0.0776369	0.0431118	0.304296	2.85508e-07	2.85508e-07	1	0	0	1	0	0
AACTGACACATTGC	47	260	14	23.0818	271924966	151	41566378	3640	5.53191	2.03623	11.2643	6.25506	0.1577	0.0875708	0.512893	5.79939e-07	5.79939e-07	1	0	0	1	1	0
AACTGACAGG	20	88	10	23.0818	271924966	151	41566378	880	4.4	0.866483	3.81252	2.1171	0.0381252	0.021171	0.291391	1.40205e-07	1.40205e-07	1	0	0	1	0	0
AACTGACTCC	44	326	10	23.0818	271924966	151	41566378	3260	7.40909	1.90626	14.1237	7.84288	0.141237	0.0784288	0.490668	5.19396e-07	5.19396e-07	1	0	0	1	0	0
AACTGACTGCT	106	791	11	23.0818	271924966	151	41566378	8701	7.46226	4.59236	34.2694	19.0298	0.376963	0.209328	0.543609	1.38628e-06	1.38628e-06	1	0	0	1	1	0
AACTGAG	26	119	7	23.0818	271924966	151	41566378	833	4.57692	1.12643	5.15557	2.86289	0.036089	0.0200402	0.212175	1.32717e-07	1.32717e-07	1	0	0	1	0	0
AACTGAGCT	52	235	9	23.0818	271924966	151	41566378	2115	4.51923	2.25286	10.1812	5.65361	0.0916306	0.0508825	0.269358	3.3697e-07	3.3697e-07	1	0	0	1	0	0
AACTGAGCTACC	102	506	12	23.0818	271924966	151	41566378	6072	4.96078	4.41906	21.922	12.1733	0.263064	0.14608	0.394235	9.67415e-07	9.67415e-07	1	0	0	1	0	0
AACTGAGCTATCCAATGACTC	45	183	21	23.0818	271924966	151	41566378	3843	4.06667	1.94959	7.92832	4.4026	0.166495	0.0924545	0.565563	6.12282e-07	6.12282e-07	1	0	0	1	1	0
AACTGAGGATTG	69	310	12	23.0818	271924966	151	41566378	3720	4.49275	2.98937	13.4305	7.45795	0.161166	0.0894954	0.35704	5.92685e-07	5.92685e-07	1	0	0	1	0	0
AACTGAGTGCC	28	113	11	23.0818	271924966	151	41566378	1243	4.03571	1.21308	4.89563	2.71854	0.0538519	0.029904	0.293992	1.9804e-07	1.9804e-07	1	0	0	1	0	0
AACTGAT	22	88	7	23.0818	271924966	151	41566378	616	4	0.953131	3.81252	2.1171	0.0266877	0.0148197	0.18543	9.81435e-08	9.81435e-08	1	0	0	1	0	0
AACTGC	694	3873	6	23.0818	271924966	151	41566378	23238	5.58069	30.067	167.794	93.1763	1.00677	0.559058	0.221749	3.70237e-06	3.70237e-06	1	0	0	1	0	0
AACTGCAAGCTCGAGC	51	266	16	23.0818	271924966	151	41566378	4256	5.21569	2.20953	11.5242	6.3994	0.184388	0.10239	0.552655	6.78082e-07	6.78082e-07	1	0	0	1	1	0
AACTGCACGC	405	1648	10	23.0818	271924966	151	41566378	16480	4.06914	17.5463	71.3982	39.6474	0.713982	0.396474	0.269479	2.62566e-06	2.62566e-06	1	0	0	1	0	0
AACTGCACT	63	384	9	23.0818	271924966	151	41566378	3456	6.09524	2.72942	16.6365	9.23824	0.149728	0.0831441	0.363292	5.50623e-07	5.50623e-07	1	0	0	1	0	0
AACTGCAGGGGC	94	663	12	23.0818	271924966	151	41566378	7956	7.05319	4.07247	28.7239	15.9504	0.344687	0.191405	0.560519	1.26758e-06	1.26758e-06	1	0	0	1	1	0
AACTGCATAC	54	225	10	23.0818	271924966	151	41566378	2250	4.16667	2.3395	9.74793	5.41303	0.0974793	0.0541303	0.275938	3.58479e-07	3.58479e-07	1	0	0	1	0	0
AACTGCATC	1	4	9	23.0818	271924966	151	41566378	36	4	0.0433241	0.173297	0.0962316	0.00155967	0.000866085	0.238411	5.73566e-09	5.73566e-09	1	0	0	1	0	0
AACTGCATCACAGTTGCGAT	44	194	20	23.0818	271924966	151	41566378	3880	4.40909	1.90626	8.40488	4.66723	0.168098	0.0933447	0.583986	6.18177e-07	6.18177e-07	1	0	0	1	1	0
AACTGCATT	23	93	9	23.0818	271924966	151	41566378	837	4.04348	0.996455	4.02915	2.23739	0.0362623	0.0201365	0.241002	1.33354e-07	1.33354e-07	1	0	0	1	0	0
AACTGCC	32	150	7	23.0818	271924966	151	41566378	1050	4.6875	1.38637	6.49862	3.60869	0.0454903	0.0252608	0.217301	1.6729e-07	1.6729e-07	1	0	0	1	0	0
AACTGCCTCC	50	268	10	23.0818	271924966	151	41566378	2680	5.36	2.16621	11.6109	6.44752	0.116109	0.0644752	0.354967	4.26988e-07	4.26988e-07	1	0	0	1	0	0
AACTGCCTTC	54	235	10	23.0818	271924966	151	41566378	2350	4.35185	2.3395	10.1812	5.65361	0.101812	0.0565361	0.288202	3.74411e-07	3.74411e-07	1	0	0	1	0	0
AACTGCCTTG	1	5	10	23.0818	271924966	151	41566378	50	5	0.0433241	0.216621	0.12029	0.00216621	0.0012029	0.331126	7.96619e-09	7.96619e-09	1	0	0	1	0	0
AACTGCCTTGCT	51	269	12	23.0818	271924966	151	41566378	3228	5.27451	2.20953	11.6542	6.47158	0.13985	0.0776589	0.419166	5.14297e-07	5.14297e-07	1	0	0	1	0	0
AACTGCT	262	2061	7	23.0818	271924966	151	41566378	14427	7.86641	11.3509	89.2911	49.5833	0.625037	0.347083	0.364668	2.29857e-06	2.29857e-06	1	0	0	1	0	0
AACTGCTAGG	19	86	10	23.0818	271924966	151	41566378	860	4.52632	0.823159	3.72588	2.06898	0.0372588	0.0206898	0.299756	1.37019e-07	1.37019e-07	1	0	0	1	0	0
AACTGCTAT	76	322	9	23.0818	271924966	151	41566378	2898	4.23684	3.29263	13.9504	7.74665	0.125553	0.0697198	0.252527	4.61721e-07	4.61721e-07	1	0	0	1	0	0
AACTGCTCC	32	174	9	23.0818	271924966	151	41566378	1566	5.4375	1.38637	7.5384	4.18608	0.0678456	0.0376747	0.324089	2.49501e-07	2.49501e-07	1	0	0	1	0	0
AACTGCTCCTTC	202	1123	12	23.0818	271924966	151	41566378	13476	5.55941	8.75148	48.653	27.017	0.583836	0.324204	0.441807	2.14705e-06	2.14705e-06	1	0	0	1	0	0
AACTGCTG	14	64	8	23.0818	271924966	151	41566378	512	4.57143	0.606538	2.77274	1.53971	0.022182	0.0123176	0.242195	8.15738e-08	8.15738e-08	1	0	0	1	0	0
AACTGCTGCC	56	449	10	23.0818	271924966	151	41566378	4490	8.01786	2.42615	19.4525	10.802	0.194525	0.10802	0.530984	7.15364e-07	7.15364e-07	1	0	0	1	1	0
AACTGCTGGC	1	4	10	23.0818	271924966	151	41566378	40	4	0.0433241	0.173297	0.0962316	0.00173297	0.000962316	0.264901	6.37296e-09	6.37296e-09	1	0	0	1	0	0
AACTGCTGGTACAGCG	44	182	16	23.0818	271924966	151	41566378	2912	4.13636	1.90626	7.88499	4.37854	0.12616	0.0700566	0.43829	4.63951e-07	4.63951e-07	1	0	0	1	0	0
AACTGCTGGTGACTG	68	294	15	23.0818	271924966	151	41566378	4410	4.32353	2.94604	12.7373	7.07302	0.191059	0.106095	0.42949	7.02618e-07	7.02618e-07	1	0	0	1	0	0
AACTGCTTACCTCTAT	85	354	16	23.0818	271924966	151	41566378	5664	4.16471	3.68255	15.3367	8.5165	0.245388	0.136264	0.441293	9.0241e-07	9.0241e-07	1	0	0	1	0	0
AACTGCTTC	24	109	9	23.0818	271924966	151	41566378	981	4.54167	1.03978	4.72233	2.62231	0.042501	0.0236008	0.270695	1.56297e-07	1.56297e-07	1	0	0	1	0	0
AACTGCTTGC	12	68	10	23.0818	271924966	151	41566378	680	5.66667	0.51989	2.94604	1.63594	0.0294604	0.0163594	0.375276	1.0834e-07	1.0834e-07	1	0	0	1	0	0
AACTGCTTGCTGGG	19	97	14	23.0818	271924966	151	41566378	1358	5.10526	0.823159	4.20244	2.33362	0.0588342	0.0326706	0.473336	2.16362e-07	2.16362e-07	1	0	0	1	0	0
AACTGCTTGT	190	1595	10	23.0818	271924966	151	41566378	15950	8.39474	8.23159	69.102	38.3724	0.69102	0.383724	0.555943	2.54122e-06	2.54122e-06	1	0	0	1	1	0
AACTGG	118	546	6	23.0818	271924966	151	41566378	3276	4.62712	5.11225	23.655	13.1356	0.14193	0.0788137	0.183859	5.21945e-07	5.21945e-07	1	0	0	1	0	0
AACTGGATTC	53	268	10	23.0818	271924966	151	41566378	2680	5.0566	2.29618	11.6109	6.44752	0.116109	0.0644752	0.334874	4.26988e-07	4.26988e-07	1	0	0	1	0	0
AACTGGC	11	44	7	23.0818	271924966	151	41566378	308	4	0.476566	1.90626	1.05855	0.0133438	0.00740983	0.18543	4.90718e-08	4.90718e-08	1	0	0	1	0	0
AACTGGCT	50	611	8	23.0818	271924966	151	41566378	4888	12.22	2.16621	26.471	14.6994	0.211768	0.117595	0.647417	7.78775e-07	7.78775e-07	1	0	0	1	1	0
AACTGGCTCC	34	183	10	23.0818	271924966	151	41566378	1830	5.38235	1.47302	7.92832	4.4026	0.0792832	0.044026	0.356447	2.91563e-07	2.91563e-07	1	0	0	1	0	0
AACTGGG	130	1928	7	23.0818	271924966	151	41566378	13496	14.8308	5.63214	83.5289	46.3836	0.584703	0.324685	0.687519	2.15024e-06	2.15024e-06	1	0	0	1	1	0
AACTGGGCCTC	9	43	11	23.0818	271924966	151	41566378	473	4.77778	0.389917	1.86294	1.03449	0.0204923	0.0113794	0.34805	7.53602e-08	7.53602e-08	1	0	0	1	0	0
AACTGGGGC	1	4	9	23.0818	271924966	151	41566378	36	4	0.0433241	0.173297	0.0962316	0.00155967	0.000866085	0.238411	5.73566e-09	5.73566e-09	1	0	0	1	0	0
AACTGGT	17	174	7	23.0818	271924966	151	41566378	1218	10.2353	0.73651	7.5384	4.18608	0.0527688	0.0293025	0.474484	1.94056e-07	1.94056e-07	1	0	0	1	0	0
AACTGGTCGAG	19	79	11	23.0818	271924966	151	41566378	869	4.15789	0.823159	3.42261	1.90057	0.0376487	0.0209063	0.302893	1.38452e-07	1.38452e-07	1	0	0	1	0	0
AACTGGTCGGG	5	23	11	23.0818	271924966	151	41566378	253	4.6	0.216621	0.996455	0.553332	0.010961	0.00608665	0.335099	4.03089e-08	4.03089e-08	1	0	0	1	0	0
AACTGGTGAGG	13	104	11	23.0818	271924966	151	41566378	1144	8	0.563214	4.50571	2.50202	0.0495628	0.0275222	0.582781	1.82267e-07	1.82267e-07	1	0	0	1	1	0
AACTGGTGATAGGGGATGCTC	421	1730	21	23.0818	271924966	151	41566378	36330	4.10926	18.2395	74.9508	41.6202	1.57397	0.874024	0.571487	5.78824e-06	5.78824e-06	1	0	0	1	1	0
AACTGGTGCCACAAG	10	51	15	23.0818	271924966	151	41566378	765	5.1	0.433241	2.20953	1.22695	0.033143	0.0184043	0.506623	1.21883e-07	1.21883e-07	1	0	0	1	1	0
AACTGGTGG	22	163	9	23.0818	271924966	151	41566378	1467	7.40909	0.953131	7.06183	3.92144	0.0635565	0.0352929	0.441601	2.33728e-07	2.33728e-07	1	0	0	1	0	0
AACTGTAATTAGCTC	40	252	15	23.0818	271924966	151	41566378	3780	6.3	1.73297	10.9177	6.06259	0.163765	0.0909389	0.625828	6.02244e-07	6.02244e-07	1	0	0	1	1	0
AACTGTACC	25	171	9	23.0818	271924966	151	41566378	1539	6.84	1.0831	7.40843	4.1139	0.0666759	0.0370251	0.407682	2.45199e-07	2.45199e-07	1	0	0	1	0	0
AACTGTACCCC	43	184	11	23.0818	271924966	151	41566378	2024	4.27907	1.86294	7.97164	4.42665	0.0876881	0.0486932	0.31172	3.22472e-07	3.22472e-07	1	0	0	1	0	0
AACTGTACTCGG	175	763	12	23.0818	271924966	151	41566378	9156	4.36	7.58172	33.0563	18.3562	0.396676	0.220274	0.34649	1.45877e-06	1.45877e-06	1	0	0	1	0	0
AACTGTAGC	66	632	9	23.0818	271924966	151	41566378	5688	9.57576	2.85939	27.3809	15.2046	0.246428	0.136841	0.570741	9.06234e-07	9.06234e-07	1	0	0	1	1	0
AACTGTAGCAC	13	58	11	23.0818	271924966	151	41566378	638	4.46154	0.563214	2.5128	1.39536	0.0276408	0.0153489	0.325013	1.01649e-07	1.01649e-07	1	0	0	1	0	0
AACTGTC	215	1114	7	23.0818	271924966	151	41566378	7798	5.1814	9.31469	48.2631	26.8005	0.337842	0.187604	0.240197	1.24241e-06	1.24241e-06	1	0	0	1	0	0
AACTGTCAAGCCCTGGC	109	605	17	23.0818	271924966	151	41566378	10285	5.55046	4.72233	26.2111	14.555	0.445589	0.247436	0.624886	1.63865e-06	1.63865e-06	1	0	0	1	1	0
AACTGTCAGT	28	143	10	23.0818	271924966	151	41566378	1430	5.10714	1.21308	6.19535	3.44028	0.0619535	0.0344028	0.338221	2.27833e-07	2.27833e-07	1	0	0	1	0	0
AACTGTCCC	39	180	9	23.0818	271924966	151	41566378	1620	4.61538	1.68964	7.79835	4.33042	0.0701851	0.0389738	0.275089	2.58105e-07	2.58105e-07	1	0	0	1	0	0
AACTGTCT	1	4	8	23.0818	271924966	151	41566378	32	4	0.0433241	0.173297	0.0962316	0.00138637	0.000769853	0.211921	5.09836e-09	5.09836e-09	1	0	0	1	0	0
AACTGTCTACCTTGACGGGG	95	397	20	23.0818	271924966	151	41566378	7940	4.17895	4.11579	17.1997	9.55099	0.343994	0.19102	0.553503	1.26503e-06	1.26503e-06	1	0	0	1	1	0
AACTGTG	2	8	7	23.0818	271924966	151	41566378	56	4	0.0866483	0.346593	0.192463	0.00242615	0.00134724	0.18543	8.92214e-09	8.92214e-09	1	0	0	1	0	0
AACTGTGCATCATGCATCTAAGTC	22	94	24	23.0818	271924966	151	41566378	2256	4.27273	0.953131	4.07247	2.26144	0.0977393	0.0542746	0.679109	3.59435e-07	3.59435e-07	1	0	0	1	1	0
AACTGTGCC	60	250	9	23.0818	271924966	151	41566378	2250	4.16667	2.59945	10.831	6.01448	0.0974793	0.0541303	0.248344	3.58479e-07	3.58479e-07	1	0	0	1	0	0
AACTGTGCT	83	369	9	23.0818	271924966	151	41566378	3321	4.44578	3.5959	15.9866	8.87737	0.143879	0.0798963	0.26498	5.29115e-07	5.29115e-07	1	0	0	1	0	0
AACTGTGGATGC	51	276	12	23.0818	271924966	151	41566378	3312	5.41176	2.20953	11.9575	6.63998	0.14349	0.0796798	0.430074	5.27681e-07	5.27681e-07	1	0	0	1	0	0
AACTGTGGC	104	552	9	23.0818	271924966	151	41566378	4968	5.30769	4.50571	23.9149	13.28	0.215234	0.11952	0.316353	7.91521e-07	7.91521e-07	1	0	0	1	0	0
AACTGTGGTCT	9	51	11	23.0818	271924966	151	41566378	561	5.66667	0.389917	2.20953	1.22695	0.0243048	0.0134965	0.412804	8.93807e-08	8.93807e-08	1	0	0	1	0	0
AACTGTGTAGGC	114	672	12	23.0818	271924966	151	41566378	8064	5.89474	4.93895	29.1138	16.1669	0.349366	0.194003	0.468456	1.28479e-06	1.28479e-06	1	0	0	1	0	0
AACTGTGTCAT	21	144	11	23.0818	271924966	151	41566378	1584	6.85714	0.909807	6.23868	3.46434	0.0686254	0.0381077	0.499527	2.52369e-07	2.52369e-07	1	0	0	1	0	0
AACTT	113	701	5	23.0818	271924966	151	41566378	3505	6.20354	4.89563	30.3702	16.8646	0.151851	0.084323	0.205415	5.5843e-07	5.5843e-07	1	0	0	1	0	0
AACTTAATGCT	31	158	11	23.0818	271924966	151	41566378	1738	5.09677	1.34305	6.84521	3.80115	0.0752974	0.0418126	0.371288	2.76905e-07	2.76905e-07	1	0	0	1	0	0
AACTTAC	68	353	7	23.0818	271924966	151	41566378	2471	5.19118	2.94604	15.2934	8.49244	0.107054	0.0594471	0.240651	3.93689e-07	3.93689e-07	1	0	0	1	0	0
AACTTACCTGACTT	55	366	14	23.0818	271924966	151	41566378	5124	6.65455	2.38283	15.8566	8.80519	0.221993	0.123273	0.616978	8.16376e-07	8.16376e-07	1	0	0	1	1	0
AACTTACTCCCAGGTGG	264	1174	17	23.0818	271924966	151	41566378	19958	4.44697	11.4376	50.8625	28.244	0.864663	0.480148	0.500652	3.17979e-06	3.17979e-06	1	0	0	1	1	0
AACTTAGGT	222	1316	9	23.0818	271924966	151	41566378	11844	5.92793	9.61796	57.0146	31.6602	0.513131	0.284942	0.35332	1.88703e-06	1.88703e-06	1	0	0	1	0	0
AACTTAGGTATC	97	394	12	23.0818	271924966	151	41566378	4728	4.06186	4.20244	17.0697	9.47881	0.204837	0.113746	0.322796	7.53283e-07	7.53283e-07	1	0	0	1	0	0
AACTTAGTGGC	10	40	11	23.0818	271924966	151	41566378	440	4	0.433241	1.73297	0.962316	0.0190626	0.0105855	0.291391	7.01025e-08	7.01025e-08	1	0	0	1	0	0
AACTTAT	7	28	7	23.0818	271924966	151	41566378	196	4	0.303269	1.21308	0.673621	0.00849153	0.00471535	0.18543	3.12275e-08	3.12275e-08	1	0	0	1	0	0
AACTTATTGAGCT	16	73	13	23.0818	271924966	151	41566378	949	4.5625	0.693186	3.16266	1.75623	0.0411146	0.022831	0.392798	1.51198e-07	1.51198e-07	1	0	0	1	0	0
AACTTC	82	328	6	23.0818	271924966	151	41566378	1968	4	3.55258	14.2103	7.89099	0.0852619	0.047346	0.15894	3.13549e-07	3.13549e-07	1	0	0	1	0	0
AACTTCAAGGCTTGCT	456	1882	16	23.0818	271924966	151	41566378	30112	4.12719	19.7558	81.536	45.277	1.30458	0.724432	0.437318	4.79756e-06	4.79756e-06	1	0	0	1	0	0
AACTTCAATAT	20	81	11	23.0818	271924966	151	41566378	891	4.05	0.866483	3.50926	1.94869	0.0386018	0.0214356	0.295033	1.41958e-07	1.41958e-07	1	0	0	1	0	0
AACTTCACTCGC	12	58	12	23.0818	271924966	151	41566378	696	4.83333	0.51989	2.5128	1.39536	0.0301536	0.0167443	0.384106	1.10889e-07	1.10889e-07	1	0	0	1	0	0
AACTTCAGCTCTAC	163	837	14	23.0818	271924966	151	41566378	11718	5.13497	7.06183	36.2623	20.1365	0.507672	0.281911	0.47609	1.86696e-06	1.86696e-06	1	0	0	1	0	0
AACTTCATC	98	691	9	23.0818	271924966	151	41566378	6219	7.05102	4.24577	29.937	16.624	0.269433	0.149616	0.420259	9.90835e-07	9.90835e-07	1	0	0	1	0	0
AACTTCC	31	206	7	23.0818	271924966	151	41566378	1442	6.64516	1.34305	8.92477	4.95593	0.0624734	0.0346915	0.308054	2.29745e-07	2.29745e-07	1	0	0	1	0	0
AACTTCCTTC	70	334	10	23.0818	271924966	151	41566378	3340	4.77143	3.03269	14.4703	8.03534	0.144703	0.0803534	0.315989	5.32142e-07	5.32142e-07	1	0	0	1	0	0
AACTTCGAGCC	80	387	11	23.0818	271924966	151	41566378	4257	4.8375	3.46593	16.7664	9.31041	0.184431	0.102415	0.352401	6.78242e-07	6.78242e-07	1	0	0	1	0	0
AACTTCT	14	56	7	23.0818	271924966	151	41566378	392	4	0.606538	2.42615	1.34724	0.0169831	0.0094307	0.18543	6.2455e-08	6.2455e-08	1	0	0	1	0	0
AACTTCTC	21	84	8	23.0818	271924966	151	41566378	672	4	0.909807	3.63923	2.02086	0.0291138	0.0161669	0.211921	1.07066e-07	1.07066e-07	1	0	0	1	0	0
AACTTCTTC	26	158	9	23.0818	271924966	151	41566378	1422	6.07692	1.12643	6.84521	3.80115	0.0616069	0.0342103	0.362201	2.26559e-07	2.26559e-07	1	0	0	1	0	0
AACTTG	83	473	6	23.0818	271924966	151	41566378	2838	5.6988	3.5959	20.4923	11.3794	0.122954	0.0682763	0.226442	4.52161e-07	4.52161e-07	1	0	0	1	0	0
AACTTGAACTTGAATGACT	37	149	19	23.0818	271924966	151	41566378	2831	4.02703	1.60299	6.4553	3.58463	0.122651	0.0681079	0.506712	4.51046e-07	4.51046e-07	1	0	0	1	1	0
AACTTGAC	38	205	8	23.0818	271924966	151	41566378	1640	5.39474	1.64632	8.88145	4.93187	0.0710516	0.039455	0.285814	2.61291e-07	2.61291e-07	1	0	0	1	0	0
AACTTGACCCGAGCT	27	118	15	23.0818	271924966	151	41566378	1770	4.37037	1.16975	5.11225	2.83883	0.0766837	0.0425825	0.434143	2.82003e-07	2.82003e-07	1	0	0	1	0	0
AACTTGAGCT	37	213	10	23.0818	271924966	151	41566378	2130	5.75676	1.60299	9.22804	5.12433	0.0922804	0.0512433	0.381242	3.3936e-07	3.3936e-07	1	0	0	1	0	0
AACTTGAT	108	944	8	23.0818	271924966	151	41566378	7552	8.74074	4.67901	40.898	22.7107	0.327184	0.181685	0.463086	1.20321e-06	1.20321e-06	1	0	0	1	0	0
AACTTGC	9	36	7	23.0818	271924966	151	41566378	252	4	0.389917	1.55967	0.866085	0.0109177	0.00606259	0.18543	4.01496e-08	4.01496e-08	1	0	0	1	0	0
AACTTGCCT	39	347	9	23.0818	271924966	151	41566378	3123	8.89744	1.68964	15.0335	8.34809	0.135301	0.0751328	0.530311	4.97568e-07	4.97568e-07	1	0	0	1	1	0
AACTTGCCTTG	9	43	11	23.0818	271924966	151	41566378	473	4.77778	0.389917	1.86294	1.03449	0.0204923	0.0113794	0.34805	7.53602e-08	7.53602e-08	1	0	0	1	0	0
AACTTGCTGGATTGTAGCGAATATT	338	1470	25	23.0818	271924966	151	41566378	36750	4.34911	14.6436	63.6865	35.3651	1.59216	0.884128	0.720052	5.85515e-06	5.85515e-06	1	0	0	1	1	0
AACTTGCTTGCTTGCT	23	96	16	23.0818	271924966	151	41566378	1536	4.17391	0.996455	4.15912	2.30956	0.0665459	0.0369529	0.442269	2.44721e-07	2.44721e-07	1	0	0	1	0	0
AACTTGGAC	34	200	9	23.0818	271924966	151	41566378	1800	5.88235	1.47302	8.66483	4.81158	0.0779835	0.0433042	0.350604	2.86783e-07	2.86783e-07	1	0	0	1	0	0
AACTTGGCGCG	42	190	11	23.0818	271924966	151	41566378	2090	4.52381	1.81961	8.23159	4.571	0.0905475	0.050281	0.329549	3.32987e-07	3.32987e-07	1	0	0	1	0	0
AACTTGGCTATC	87	587	12	23.0818	271924966	151	41566378	7044	6.74713	3.7692	25.4313	14.122	0.305175	0.169464	0.536195	1.12228e-06	1.12228e-06	1	0	0	1	1	0
AACTTGGGTCG	63	263	11	23.0818	271924966	151	41566378	2893	4.1746	2.72942	11.3942	6.32723	0.125337	0.0695995	0.30411	4.60924e-07	4.60924e-07	1	0	0	1	0	0
AACTTGGTACAC	59	420	12	23.0818	271924966	151	41566378	5040	7.11864	2.55612	18.1961	10.1043	0.218354	0.121252	0.56572	8.02992e-07	8.02992e-07	1	0	0	1	1	0
AACTTGGTAGT	20	150	11	23.0818	271924966	151	41566378	1650	7.5	0.866483	6.49862	3.60869	0.0714848	0.0396955	0.546358	2.62884e-07	2.62884e-07	1	0	0	1	1	0
AACTTGGTAT	137	1168	10	23.0818	271924966	151	41566378	11680	8.52555	5.93541	50.6026	28.0996	0.506026	0.280996	0.564606	1.8609e-06	1.8609e-06	1	0	0	1	1	0
AACTTGGTCCT	125	533	11	23.0818	271924966	151	41566378	5863	4.264	5.41552	23.0918	12.8229	0.254009	0.141052	0.310623	9.34116e-07	9.34116e-07	1	0	0	1	0	0
AACTTGT	106	702	7	23.0818	271924966	151	41566378	4914	6.62264	4.59236	30.4135	16.8886	0.212895	0.118221	0.30701	7.82918e-07	7.82918e-07	1	0	0	1	0	0
AACTTGTACTGT	82	652	12	23.0818	271924966	151	41566378	7824	7.95122	3.55258	28.2473	15.6858	0.338968	0.188229	0.631885	1.24655e-06	1.24655e-06	1	0	0	1	1	0
AACTTGTCAG	26	145	10	23.0818	271924966	151	41566378	1450	5.57692	1.12643	6.282	3.4884	0.06282	0.034884	0.369333	2.3102e-07	2.3102e-07	1	0	0	1	0	0
AACTTGTCCTC	105	458	11	23.0818	271924966	151	41566378	5038	4.3619	4.54903	19.8425	11.0185	0.218267	0.121204	0.317755	8.02674e-07	8.02674e-07	1	0	0	1	0	0
AACTTGTGAGCTTGTG	97	456	16	23.0818	271924966	151	41566378	7296	4.70103	4.20244	19.7558	10.9704	0.316093	0.175526	0.498122	1.16243e-06	1.16243e-06	1	0	0	1	0	0
AACTTGTGTCC	4	18	11	23.0818	271924966	151	41566378	198	4.5	0.173297	0.779835	0.433042	0.00857818	0.00476347	0.327815	3.15461e-08	3.15461e-08	1	0	0	1	0	0
AAG	3010	38476	3	23.0818	271924966	151	41566378	115428	12.7827	130.406	1666.94	925.652	5.00082	2.77696	0.253961	1.83904e-05	1.83904e-05	1	0	0	0	0	0
AAGAAGAAGACCGCC	97	405	15	23.0818	271924966	151	41566378	6075	4.17526	4.20244	17.5463	9.74345	0.263194	0.146152	0.414761	9.67893e-07	9.67893e-07	1	0	0	1	0	0
AAGAAGAG	11	48	8	23.0818	271924966	151	41566378	384	4.36364	0.476566	2.07956	1.15478	0.0166365	0.00923824	0.231186	6.11804e-08	6.11804e-08	1	0	0	1	0	0
AAGAAGAGAGC	16	87	11	23.0818	271924966	151	41566378	957	5.4375	0.693186	3.7692	2.09304	0.0414612	0.0230234	0.396109	1.52473e-07	1.52473e-07	1	0	0	1	0	0
AAGAAGAGC	11	53	9	23.0818	271924966	151	41566378	477	4.81818	0.476566	2.29618	1.27507	0.0206656	0.0114756	0.287176	7.59975e-08	7.59975e-08	1	0	0	1	0	0
AAGAAGAGG	167	1050	9	23.0818	271924966	151	41566378	9450	6.28743	7.23513	45.4903	25.2608	0.409413	0.227347	0.374747	1.50561e-06	1.50561e-06	1	0	0	1	0	0
AAGAAGC	11	104	7	23.0818	271924966	151	41566378	728	9.45455	0.476566	4.50571	2.50202	0.03154	0.0175142	0.43829	1.15988e-07	1.15988e-07	1	0	0	1	0	0
AAGAAGCAG	12	50	9	23.0818	271924966	151	41566378	450	4.16667	0.51989	2.16621	1.2029	0.0194959	0.0108261	0.248344	7.16957e-08	7.16957e-08	1	0	0	1	0	0
AAGAAGCATGGTGC	54	248	14	23.0818	271924966	151	41566378	3472	4.59259	2.3395	10.7444	5.96636	0.150421	0.083529	0.425803	5.53173e-07	5.53173e-07	1	0	0	1	0	0
AAGAAGCCCTCCGCCC	8	34	16	23.0818	271924966	151	41566378	544	4.25	0.346593	1.47302	0.817969	0.0235683	0.0130875	0.450331	8.66722e-08	8.66722e-08	1	0	0	1	0	0
AAGAAGCTCCACCGG	59	237	15	23.0818	271924966	151	41566378	3555	4.01695	2.55612	10.2678	5.70172	0.154017	0.0855259	0.399035	5.66396e-07	5.66396e-07	1	0	0	1	0	0
AAGAAGCTGAGGAGCC	75	302	16	23.0818	271924966	151	41566378	4832	4.02667	3.24931	13.0839	7.26549	0.209342	0.116248	0.426667	7.69853e-07	7.69853e-07	1	0	0	1	0	0
AAGAAGGACCAGT	105	492	13	23.0818	271924966	151	41566378	6396	4.68571	4.54903	21.3155	11.8365	0.277101	0.153874	0.403406	1.01904e-06	1.01904e-06	1	0	0	1	0	0
AAGAAGGACTAGTGTATCCAAGTCT	800	3318	25	23.0818	271924966	151	41566378	82950	4.1475	34.6593	143.749	79.8241	3.59374	1.9956	0.686672	1.32159e-05	1.32159e-05	1	0	0	1	1	0
AAGAAGGATAGAC	44	256	13	23.0818	271924966	151	41566378	3328	5.81818	1.90626	11.091	6.15882	0.144183	0.0800647	0.500903	5.3023e-07	5.3023e-07	1	0	0	1	1	0
AAGAAGGCC	103	1039	9	23.0818	271924966	151	41566378	9351	10.0874	4.46239	45.0138	24.9962	0.405124	0.224965	0.601234	1.48984e-06	1.48984e-06	1	0	0	1	1	0
AAGAAGGCGGGT	38	232	12	23.0818	271924966	151	41566378	2784	6.10526	1.64632	10.0512	5.58143	0.120614	0.0669772	0.485186	4.43558e-07	4.43558e-07	1	0	0	1	0	0
AAGAAGGCGTAT	17	96	12	23.0818	271924966	151	41566378	1152	5.64706	0.73651	4.15912	2.30956	0.0499094	0.0277147	0.448773	1.83541e-07	1.83541e-07	1	0	0	1	0	0
AAGAAGGTCTTC	11	47	12	23.0818	271924966	151	41566378	564	4.27273	0.476566	2.03623	1.13072	0.0244348	0.0135687	0.339554	8.98587e-08	8.98587e-08	1	0	0	1	0	0
AAGAAGT	8	32	7	23.0818	271924966	151	41566378	224	4	0.346593	1.38637	0.769853	0.00970461	0.00538897	0.18543	3.56885e-08	3.56885e-08	1	0	0	1	0	0
AAGAAGTCATCAGAC	57	378	15	23.0818	271924966	151	41566378	5670	6.63158	2.46948	16.3765	9.09389	0.245648	0.136408	0.658766	9.03366e-07	9.03366e-07	1	0	0	1	1	0
AAGAAGTCGGG	14	88	11	23.0818	271924966	151	41566378	968	6.28571	0.606538	3.81252	2.1171	0.0419378	0.0232881	0.4579	1.54226e-07	1.54226e-07	1	0	0	1	0	0
AAGAAT	87	438	6	23.0818	271924966	151	41566378	2628	5.03448	3.7692	18.976	10.5374	0.113856	0.0632242	0.200046	4.18703e-07	4.18703e-07	1	0	0	1	0	0
AAGAATAAT	1	6	9	23.0818	271924966	151	41566378	54	6	0.0433241	0.259945	0.144347	0.0023395	0.00129913	0.357616	8.60349e-09	8.60349e-09	1	0	0	1	0	0
AAGAATAGCTCAGCCG	36	154	16	23.0818	271924966	151	41566378	2464	4.27778	1.55967	6.67192	3.70492	0.106751	0.0592787	0.453274	3.92574e-07	3.92574e-07	1	0	0	1	0	0
AAGAATCAGC	31	156	10	23.0818	271924966	151	41566378	1560	5.03226	1.34305	6.75857	3.75303	0.0675857	0.0375303	0.333262	2.48545e-07	2.48545e-07	1	0	0	1	0	0
AAGAATCCCTGCAATCC	39	166	17	23.0818	271924966	151	41566378	2822	4.25641	1.68964	7.19181	3.99361	0.122261	0.0678914	0.479199	4.49612e-07	4.49612e-07	1	0	0	1	0	0
AAGAATCTACACTCCGCTG	40	176	19	23.0818	271924966	151	41566378	3344	4.4	1.73297	7.62505	4.23419	0.144876	0.0804496	0.553642	5.32779e-07	5.32779e-07	1	0	0	1	1	0
AAGAATTGATG	23	172	11	23.0818	271924966	151	41566378	1892	7.47826	0.996455	7.45175	4.13796	0.0819693	0.0455176	0.544774	3.01441e-07	3.01441e-07	1	0	0	1	1	0
AAGAC	31	182	5	23.0818	271924966	151	41566378	910	5.87097	1.34305	7.88499	4.37854	0.039425	0.0218927	0.194403	1.44985e-07	1.44985e-07	1	0	0	1	0	0
AAGACAAGATGGC	124	929	13	23.0818	271924966	151	41566378	12077	7.49194	5.37219	40.2481	22.3498	0.523226	0.290547	0.645001	1.92415e-06	1.92415e-06	1	0	0	1	1	0
AAGACAAGC	107	876	9	23.0818	271924966	151	41566378	7884	8.18692	4.63568	37.9519	21.0747	0.341568	0.189673	0.487962	1.25611e-06	1.25611e-06	1	0	0	1	0	0
AAGACAAGCCC	27	112	11	23.0818	271924966	151	41566378	1232	4.14815	1.16975	4.8523	2.69449	0.0533753	0.0296393	0.302183	1.96287e-07	1.96287e-07	1	0	0	1	0	0
AAGACAATGCT	59	506	11	23.0818	271924966	151	41566378	5566	8.57627	2.55612	21.922	12.1733	0.241142	0.133906	0.624761	8.86797e-07	8.86797e-07	1	0	0	1	1	0
AAGACAC	52	468	7	23.0818	271924966	151	41566378	3276	9	2.25286	20.2757	11.2591	0.14193	0.0788137	0.417219	5.21945e-07	5.21945e-07	1	0	0	1	0	0
AAGACACAGACCGAGCCAGC	10	46	20	23.0818	271924966	151	41566378	920	4.6	0.433241	1.99291	1.10666	0.0398582	0.0221333	0.609272	1.46578e-07	1.46578e-07	1	0	0	1	1	0
AAGACACAGGT	13	55	11	23.0818	271924966	151	41566378	605	4.23077	0.563214	2.38283	1.32318	0.0262111	0.014555	0.308202	9.63909e-08	9.63909e-08	1	0	0	1	0	0
AAGACACCAGC	17	75	11	23.0818	271924966	151	41566378	825	4.41176	0.73651	3.24931	1.80434	0.0357424	0.0198478	0.321387	1.31442e-07	1.31442e-07	1	0	0	1	0	0
AAGACACGCCCACTTGAG	47	210	18	23.0818	271924966	151	41566378	3780	4.46809	2.03623	9.09807	5.05216	0.163765	0.0909389	0.532619	6.02244e-07	6.02244e-07	1	0	0	1	1	0
AAGACACGGCG	26	126	11	23.0818	271924966	151	41566378	1386	4.84615	1.12643	5.45884	3.0313	0.0600473	0.0333443	0.353031	2.20823e-07	2.20823e-07	1	0	0	1	0	0
AAGACACGTAGC	157	930	12	23.0818	271924966	151	41566378	11160	5.92357	6.80189	40.2915	22.3739	0.483497	0.268486	0.470747	1.77805e-06	1.77805e-06	1	0	0	1	0	0
AAGACACGTGGGTC	39	191	14	23.0818	271924966	151	41566378	2674	4.89744	1.68964	8.27491	4.59506	0.115849	0.0643308	0.454067	4.26032e-07	4.26032e-07	1	0	0	1	0	0
AAGACAG	168	814	7	23.0818	271924966	151	41566378	5698	4.84524	7.27846	35.2659	19.5831	0.246861	0.137082	0.224614	9.07827e-07	9.07827e-07	1	0	0	1	0	0
AAGACAGAC	3	17	9	23.0818	271924966	151	41566378	153	5.66667	0.129972	0.73651	0.408984	0.00662859	0.00368086	0.337748	2.43766e-08	2.43766e-08	1	0	0	1	0	0
AAGACAGAGCTAC	91	434	13	23.0818	271924966	151	41566378	5642	4.76923	3.9425	18.8027	10.4411	0.244435	0.135735	0.410596	8.98905e-07	8.98905e-07	1	0	0	1	0	0
AAGACAGCCAC	7	29	11	23.0818	271924966	151	41566378	319	4.14286	0.303269	1.2564	0.697679	0.0138204	0.00767447	0.301798	5.08243e-08	5.08243e-08	1	0	0	1	0	0
AAGACAGGATC	44	190	11	23.0818	271924966	151	41566378	2090	4.31818	1.90626	8.23159	4.571	0.0905475	0.050281	0.31457	3.32987e-07	3.32987e-07	1	0	0	1	0	0
AAGACAGGCAC	29	149	11	23.0818	271924966	151	41566378	1639	5.13793	1.2564	6.4553	3.58463	0.0710083	0.0394309	0.374286	2.61132e-07	2.61132e-07	1	0	0	1	0	0
AAGACAGGGGC	25	142	11	23.0818	271924966	151	41566378	1562	5.68	1.0831	6.15203	3.41622	0.0676723	0.0375784	0.413775	2.48864e-07	2.48864e-07	1	0	0	1	0	0
AAGACAGTG	27	164	9	23.0818	271924966	151	41566378	1476	6.07407	1.16975	7.10516	3.9455	0.0639464	0.0355095	0.362031	2.35162e-07	2.35162e-07	1	0	0	1	0	0
AAGACAGTGTCTGAGTGTGAC	1	5	21	23.0818	271924966	151	41566378	105	5	0.0433241	0.216621	0.12029	0.00454903	0.00252608	0.695364	1.6729e-08	1.6729e-08	1	0	0	1	1	0
AAGACAT	1	4	7	23.0818	271924966	151	41566378	28	4	0.0433241	0.173297	0.0962316	0.00121308	0.000673621	0.18543	4.46107e-09	4.46107e-09	1	0	0	1	0	0
AAGACATACCT	94	540	11	23.0818	271924966	151	41566378	5940	5.74468	4.07247	23.395	12.9913	0.257345	0.142904	0.418487	9.46384e-07	9.46384e-07	1	0	0	1	0	0
AAGACATCAC	18	81	10	23.0818	271924966	151	41566378	810	4.5	0.779835	3.50926	1.94869	0.0350926	0.0194869	0.298013	1.29052e-07	1.29052e-07	1	0	0	1	0	0
AAGACATGCC	68	317	10	23.0818	271924966	151	41566378	3170	4.66176	2.94604	13.7338	7.62636	0.137338	0.0762636	0.308726	5.05057e-07	5.05057e-07	1	0	0	1	0	0
AAGACATGCTCAT	1	5	13	23.0818	271924966	151	41566378	65	5	0.0433241	0.216621	0.12029	0.00281607	0.00156376	0.430464	1.03561e-08	1.03561e-08	1	0	0	1	0	0
AAGACATGGCTTCAT	485	1986	15	23.0818	271924966	151	41566378	29790	4.09485	21.0122	86.0417	47.779	1.29063	0.716685	0.406773	4.74626e-06	4.74626e-06	1	0	0	1	0	0
AAGACATTGCC	250	1022	11	23.0818	271924966	151	41566378	11242	4.088	10.831	44.2773	24.5872	0.48705	0.270459	0.297801	1.79112e-06	1.79112e-06	1	0	0	1	0	0
AAGACC	205	2634	6	23.0818	271924966	151	41566378	15804	12.8488	8.88145	114.116	63.3685	0.684695	0.380211	0.510548	2.51795e-06	2.51795e-06	1	0	0	1	1	0
AAGACCACATGATCCCTTGG	130	551	20	23.0818	271924966	151	41566378	11020	4.23846	5.63214	23.8716	13.2559	0.477432	0.265118	0.561386	1.75575e-06	1.75575e-06	1	0	0	1	1	0
AAGACCAGGT	149	1003	10	23.0818	271924966	151	41566378	10030	6.73154	6.4553	43.4541	24.1301	0.434541	0.241301	0.445798	1.59802e-06	1.59802e-06	1	0	0	1	0	0
AAGACCATCAC	16	70	11	23.0818	271924966	151	41566378	770	4.375	0.693186	3.03269	1.68405	0.0333596	0.0185246	0.318709	1.22679e-07	1.22679e-07	1	0	0	1	0	0
AAGACCC	28	244	7	23.0818	271924966	151	41566378	1708	8.71429	1.21308	10.5711	5.87013	0.0739976	0.0410909	0.403974	2.72125e-07	2.72125e-07	1	0	0	1	0	0
AAGACCCAGCACCG	51	229	14	23.0818	271924966	151	41566378	3206	4.4902	2.20953	9.92123	5.50926	0.138897	0.0771296	0.41631	5.10792e-07	5.10792e-07	1	0	0	1	0	0
AAGACCCGGTGCGAGGT	104	421	17	23.0818	271924966	151	41566378	7157	4.04808	4.50571	18.2395	10.1284	0.310071	0.172182	0.455744	1.14028e-06	1.14028e-06	1	0	0	1	0	0
AAGACCCGGTGCGGGGG	1	5	17	23.0818	271924966	151	41566378	85	5	0.0433241	0.216621	0.12029	0.00368255	0.00204492	0.562914	1.35425e-08	1.35425e-08	1	0	0	1	1	0
AAGACCGATGCACTGCAATGC	22	99	21	23.0818	271924966	151	41566378	2079	4.5	0.953131	4.28909	2.38173	0.0900709	0.0500164	0.625828	3.31234e-07	3.31234e-07	1	0	0	1	1	0
AAGACCTACC	187	1418	10	23.0818	271924966	151	41566378	14180	7.58289	8.10161	61.4336	34.1141	0.614336	0.341141	0.502178	2.25921e-06	2.25921e-06	1	0	0	1	1	0
AAGACCTCCTTCGCC	71	315	15	23.0818	271924966	151	41566378	4725	4.43662	3.07601	13.6471	7.57824	0.204707	0.113674	0.440724	7.52805e-07	7.52805e-07	1	0	0	1	0	0
AAGACCTGCT	1	4	10	23.0818	271924966	151	41566378	40	4	0.0433241	0.173297	0.0962316	0.00173297	0.000962316	0.264901	6.37296e-09	6.37296e-09	1	0	0	1	0	0
AAGACCTGGCCCACC	44	176	15	23.0818	271924966	151	41566378	2640	4	1.90626	7.62505	4.23419	0.114376	0.0635129	0.397351	4.20615e-07	4.20615e-07	1	0	0	1	0	0
AAGACG	82	339	6	23.0818	271924966	151	41566378	2034	4.13415	3.55258	14.6869	8.15563	0.0881213	0.0489338	0.164271	3.24065e-07	3.24065e-07	1	0	0	1	0	0
AAGACGACAT	8	44	10	23.0818	271924966	151	41566378	440	5.5	0.346593	1.90626	1.05855	0.0190626	0.0105855	0.364238	7.01025e-08	7.01025e-08	1	0	0	1	0	0
AAGACGACC	23	92	9	23.0818	271924966	151	41566378	828	4	0.996455	3.98582	2.21333	0.0358724	0.0199199	0.238411	1.3192e-07	1.3192e-07	1	0	0	1	0	0
AAGACGAGC	40	294	9	23.0818	271924966	151	41566378	2646	7.35	1.73297	12.7373	7.07302	0.114636	0.0636572	0.438079	4.21571e-07	4.21571e-07	1	0	0	1	0	0
AAGACGC	20	113	7	23.0818	271924966	151	41566378	791	5.65	0.866483	4.89563	2.71854	0.0342694	0.0190298	0.261921	1.26025e-07	1.26025e-07	1	0	0	1	0	0
AAGACGCGC	21	135	9	23.0818	271924966	151	41566378	1215	6.42857	0.909807	5.84876	3.24782	0.0526388	0.0292304	0.38316	1.93579e-07	1.93579e-07	1	0	0	1	0	0
AAGACGGGGG	4	23	10	23.0818	271924966	151	41566378	230	5.75	0.173297	0.996455	0.553332	0.00996455	0.00553332	0.380795	3.66445e-08	3.66445e-08	1	0	0	1	0	0
AAGACGGGGT	157	697	10	23.0818	271924966	151	41566378	6970	4.43949	6.80189	30.1969	16.7684	0.301969	0.167684	0.294006	1.11049e-06	1.11049e-06	1	0	0	1	0	0
AAGACTAC	23	97	8	23.0818	271924966	151	41566378	776	4.21739	0.996455	4.20244	2.33362	0.0336195	0.0186689	0.223438	1.23635e-07	1.23635e-07	1	0	0	1	0	0
AAGACTACC	23	92	9	23.0818	271924966	151	41566378	828	4	0.996455	3.98582	2.21333	0.0358724	0.0199199	0.238411	1.3192e-07	1.3192e-07	1	0	0	1	0	0
AAGACTAGCCT	31	163	11	23.0818	271924966	151	41566378	1793	5.25806	1.34305	7.06183	3.92144	0.0776802	0.0431358	0.383038	2.85668e-07	2.85668e-07	1	0	0	1	0	0
AAGACTATAGACTGCTAGC	43	193	19	23.0818	271924966	151	41566378	3667	4.48837	1.86294	8.36156	4.64318	0.15887	0.0882203	0.564762	5.84241e-07	5.84241e-07	1	0	0	1	1	0
AAGACTC	151	1391	7	23.0818	271924966	151	41566378	9737	9.21192	6.54195	60.2639	33.4645	0.421847	0.234252	0.427043	1.55134e-06	1.55134e-06	1	0	0	1	0	0
AAGACTG	530	7480	7	23.0818	271924966	151	41566378	52360	14.1132	22.9618	324.065	179.953	2.26845	1.25967	0.654255	8.3422e-06	8.3422e-06	1	0	0	1	1	0
AAGACTGAATCCC	85	355	13	23.0818	271924966	151	41566378	4615	4.17647	3.68255	15.3801	8.54056	0.199941	0.111027	0.359564	7.3528e-07	7.3528e-07	1	0	0	1	0	0
AAGACTGCAT	44	194	10	23.0818	271924966	151	41566378	1940	4.40909	1.90626	8.40488	4.66723	0.0840488	0.0466723	0.291993	3.09088e-07	3.09088e-07	1	0	0	1	0	0
AAGACTGCGAAGG	88	514	13	23.0818	271924966	151	41566378	6682	5.84091	3.81252	22.2686	12.3658	0.289492	0.160755	0.50286	1.0646e-06	1.0646e-06	1	0	0	1	1	0
AAGACTGCTACTG	119	760	13	23.0818	271924966	151	41566378	9880	6.38655	5.15557	32.9263	18.284	0.428043	0.237692	0.549836	1.57412e-06	1.57412e-06	1	0	0	1	1	0
AAGACTGGAATCCTCCTAGC	256	1086	20	23.0818	271924966	151	41566378	21720	4.24219	11.091	47.05	26.1269	0.941	0.522538	0.561879	3.46051e-06	3.46051e-06	1	0	0	1	1	0
AAGACTGGTGCT	185	755	12	23.0818	271924966	151	41566378	9060	4.08108	8.01497	32.7097	18.1637	0.392517	0.217965	0.324324	1.44347e-06	1.44347e-06	1	0	0	1	0	0
AAGACTGTAATCCCTTCC	51	239	18	23.0818	271924966	151	41566378	4302	4.68627	2.20953	10.3545	5.74984	0.18638	0.103497	0.558629	6.85411e-07	6.85411e-07	1	0	0	1	1	0
AAGACTGTGCCATAC	36	216	15	23.0818	271924966	151	41566378	3240	6	1.55967	9.35801	5.19651	0.14037	0.0779476	0.596026	5.16209e-07	5.16209e-07	1	0	0	1	1	0
AAGACTGTGGT	25	191	11	23.0818	271924966	151	41566378	2101	7.64	1.0831	8.27491	4.59506	0.091024	0.0505457	0.556556	3.34739e-07	3.34739e-07	1	0	0	1	1	0
AAGACTTACAGCCCT	76	321	15	23.0818	271924966	151	41566378	4815	4.22368	3.29263	13.907	7.72259	0.208606	0.115839	0.419571	7.67144e-07	7.67144e-07	1	0	0	1	0	0
AAGACTTATACT	20	96	12	23.0818	271924966	151	41566378	1152	4.8	0.866483	4.15912	2.30956	0.0499094	0.0277147	0.381457	1.83541e-07	1.83541e-07	1	0	0	1	0	0
AAGACTTGGT	29	149	10	23.0818	271924966	151	41566378	1490	5.13793	1.2564	6.4553	3.58463	0.064553	0.0358463	0.34026	2.37393e-07	2.37393e-07	1	0	0	1	0	0
AAGAG	166	1312	5	23.0818	271924966	151	41566378	6560	7.90361	7.19181	56.8413	31.564	0.284206	0.15782	0.261709	1.04516e-06	1.04516e-06	1	0	0	1	0	0
AAGAGACAC	1	7	9	23.0818	271924966	151	41566378	63	7	0.0433241	0.303269	0.168405	0.00272942	0.00151565	0.417219	1.00374e-08	1.00374e-08	1	0	0	1	0	0
AAGAGACGGG	7	34	10	23.0818	271924966	151	41566378	340	4.85714	0.303269	1.47302	0.817969	0.0147302	0.00817969	0.321665	5.41701e-08	5.41701e-08	1	0	0	1	0	0
AAGAGAG	3	30	7	23.0818	271924966	151	41566378	210	10	0.129972	1.29972	0.721737	0.00909807	0.00505216	0.463576	3.3458e-08	3.3458e-08	1	0	0	1	0	0
AAGAGAGT	15	112	8	23.0818	271924966	151	41566378	896	7.46667	0.649862	4.8523	2.69449	0.0388184	0.0215559	0.395585	1.42754e-07	1.42754e-07	1	0	0	1	0	0
AAGAGAGTCGT	131	552	11	23.0818	271924966	151	41566378	6072	4.21374	5.67546	23.9149	13.28	0.263064	0.14608	0.306961	9.67415e-07	9.67415e-07	1	0	0	1	0	0
AAGAGC	58	251	6	23.0818	271924966	151	41566378	1506	4.32759	2.5128	10.8744	6.03853	0.0652462	0.0362312	0.171957	2.39942e-07	2.39942e-07	1	0	0	1	0	0
AAGAGCAAGGC	24	101	11	23.0818	271924966	151	41566378	1111	4.20833	1.03978	4.37574	2.42985	0.0481331	0.0267283	0.306567	1.77009e-07	1.77009e-07	1	0	0	1	0	0
AAGAGCAGC	1	4	9	23.0818	271924966	151	41566378	36	4	0.0433241	0.173297	0.0962316	0.00155967	0.000866085	0.238411	5.73566e-09	5.73566e-09	1	0	0	1	0	0
AAGAGCC	35	221	7	23.0818	271924966	151	41566378	1547	6.31429	1.51634	9.57463	5.3168	0.0670224	0.0372176	0.292715	2.46474e-07	2.46474e-07	1	0	0	1	0	0
AAGAGCCAAGTCCT	78	374	14	23.0818	271924966	151	41566378	5236	4.79487	3.37928	16.2032	8.99766	0.226845	0.125967	0.444558	8.3422e-07	8.3422e-07	1	0	0	1	0	0
AAGAGCCACC	11	57	10	23.0818	271924966	151	41566378	570	5.18182	0.476566	2.46948	1.3713	0.0246948	0.013713	0.343167	9.08146e-08	9.08146e-08	1	0	0	1	0	0
AAGAGCCCACT	28	118	11	23.0818	271924966	151	41566378	1298	4.21429	1.21308	5.11225	2.83883	0.0562347	0.0312272	0.307001	2.06802e-07	2.06802e-07	1	0	0	1	0	0
AAGAGCG	11	44	7	23.0818	271924966	151	41566378	308	4	0.476566	1.90626	1.05855	0.0133438	0.00740983	0.18543	4.90718e-08	4.90718e-08	1	0	0	1	0	0
AAGAGCT	1	5	7	23.0818	271924966	151	41566378	35	5	0.0433241	0.216621	0.12029	0.00151634	0.000842027	0.231788	5.57634e-09	5.57634e-09	1	0	0	1	0	0
AAGAGCTGCTAC	12	62	12	23.0818	271924966	151	41566378	744	5.16667	0.51989	2.6861	1.49159	0.0322332	0.0178991	0.410596	1.18537e-07	1.18537e-07	1	0	0	1	0	0
AAGAGCTGT	216	1887	9	23.0818	271924966	151	41566378	16983	8.73611	9.35801	81.7527	45.3973	0.735774	0.408575	0.520695	2.7058e-06	2.7058e-06	1	0	0	1	1	0
AAGAGCTGTAC	85	394	11	23.0818	271924966	151	41566378	4334	4.63529	3.68255	17.0697	9.47881	0.187767	0.104267	0.33767	6.9051e-07	6.9051e-07	1	0	0	1	0	0
AAGAGG	45	250	6	23.0818	271924966	151	41566378	1500	5.55556	1.94959	10.831	6.01448	0.0649862	0.0360869	0.220751	2.38986e-07	2.38986e-07	1	0	0	1	0	0
AAGAGGAAGAGGAGG	1	4	15	23.0818	271924966	151	41566378	60	4	0.0433241	0.173297	0.0962316	0.00259945	0.00144347	0.397351	9.55943e-09	9.55943e-09	1	0	0	1	0	0
AAGAGGAGG	34	170	9	23.0818	271924966	151	41566378	1530	5	1.47302	7.3651	4.08984	0.0662859	0.0368086	0.298013	2.43766e-07	2.43766e-07	1	0	0	1	0	0
AAGAGGAGGGCAC	28	115	13	23.0818	271924966	151	41566378	1495	4.10714	1.21308	4.98228	2.76666	0.0647696	0.0359666	0.353595	2.38189e-07	2.38189e-07	1	0	0	1	0	0
AAGAGGATAGC	51	323	11	23.0818	271924966	151	41566378	3553	6.33333	2.20953	13.9937	7.7707	0.153931	0.0854777	0.461369	5.66078e-07	5.66078e-07	1	0	0	1	0	0
AAGAGGCGACT	68	394	11	23.0818	271924966	151	41566378	4334	5.79412	2.94604	17.0697	9.47881	0.187767	0.104267	0.422088	6.9051e-07	6.9051e-07	1	0	0	1	0	0
AAGAGGG	6	37	7	23.0818	271924966	151	41566378	259	6.16667	0.259945	1.60299	0.890143	0.011221	0.006231	0.285872	4.12649e-08	4.12649e-08	1	0	0	1	0	0
AAGAGGGATG	5	24	10	23.0818	271924966	151	41566378	240	4.8	0.216621	1.03978	0.57739	0.0103978	0.0057739	0.317881	3.82377e-08	3.82377e-08	1	0	0	1	0	0
AAGAGGGCAC	1	4	10	23.0818	271924966	151	41566378	40	4	0.0433241	0.173297	0.0962316	0.00173297	0.000962316	0.264901	6.37296e-09	6.37296e-09	1	0	0	1	0	0
AAGAGGGGAC	7	28	10	23.0818	271924966	151	41566378	280	4	0.303269	1.21308	0.673621	0.0121308	0.00673621	0.264901	4.46107e-08	4.46107e-08	1	0	0	1	0	0
AAGAGGTG	1	7	8	23.0818	271924966	151	41566378	56	7	0.0433241	0.303269	0.168405	0.00242615	0.00134724	0.370861	8.92214e-09	8.92214e-09	1	0	0	1	0	0
AAGAGT	61	272	6	23.0818	271924966	151	41566378	1632	4.45902	2.64277	11.7842	6.54375	0.070705	0.0392625	0.177179	2.60017e-07	2.60017e-07	1	0	0	1	0	0
AAGAGTAGGTAGT	38	177	13	23.0818	271924966	151	41566378	2301	4.65789	1.64632	7.66837	4.25825	0.0996888	0.0553572	0.401011	3.66604e-07	3.66604e-07	1	0	0	1	0	0
AAGAGTATGCTGGGACAGATG	105	561	21	23.0818	271924966	151	41566378	11781	5.34286	4.54903	24.3048	13.4965	0.510402	0.283426	0.743046	1.87699e-06	1.87699e-06	1	0	0	1	1	0
AAGAGTCACT	40	164	10	23.0818	271924966	151	41566378	1640	4.1	1.73297	7.10516	3.9455	0.0710516	0.039455	0.271523	2.61291e-07	2.61291e-07	1	0	0	1	0	0
AAGAGTCCAGGC	45	198	12	23.0818	271924966	151	41566378	2376	4.4	1.94959	8.57818	4.76347	0.102938	0.0571616	0.349669	3.78554e-07	3.78554e-07	1	0	0	1	0	0
AAGAGTCCC	24	191	9	23.0818	271924966	151	41566378	1719	7.95833	1.03978	8.27491	4.59506	0.0744742	0.0413555	0.474338	2.73878e-07	2.73878e-07	1	0	0	1	0	0
AAGAGTCT	9	45	8	23.0818	271924966	151	41566378	360	5	0.389917	1.94959	1.08261	0.0155967	0.00866085	0.264901	5.73566e-08	5.73566e-08	1	0	0	1	0	0
AAGAGTG	273	1658	7	23.0818	271924966	151	41566378	11606	6.07326	11.8275	71.8314	39.888	0.50282	0.279216	0.281542	1.84911e-06	1.84911e-06	1	0	0	1	0	0
AAGAGTGCAGAGAGCTTAG	1	7	19	23.0818	271924966	151	41566378	133	7	0.0433241	0.303269	0.168405	0.00576211	0.0031997	0.880795	2.11901e-08	2.11901e-08	1	0	0	1	1	0
AAGAGTGCC	128	974	9	23.0818	271924966	151	41566378	8766	7.60938	5.54549	42.1977	23.4324	0.379779	0.210892	0.453539	1.39663e-06	1.39663e-06	1	0	0	1	0	0
AAGAGTGCCAGTCCT	71	406	15	23.0818	271924966	151	41566378	6090	5.71831	3.07601	17.5896	9.76751	0.263844	0.146513	0.568044	9.70282e-07	9.70282e-07	1	0	0	1	1	0
AAGAGTGTC	40	333	9	23.0818	271924966	151	41566378	2997	8.325	1.73297	14.4269	8.01128	0.129842	0.0721015	0.496192	4.77494e-07	4.77494e-07	1	0	0	1	0	0
AAGATAC	12	52	7	23.0818	271924966	151	41566378	364	4.33333	0.51989	2.25286	1.25101	0.01577	0.00875708	0.200883	5.79939e-08	5.79939e-08	1	0	0	1	0	0
AAGATACACATG	49	411	12	23.0818	271924966	151	41566378	4932	8.38776	2.12288	17.8062	9.8878	0.213675	0.118654	0.666577	7.85785e-07	7.85785e-07	1	0	0	1	1	0
AAGATACTCTCAC	1	4	13	23.0818	271924966	151	41566378	52	4	0.0433241	0.173297	0.0962316	0.00225286	0.00125101	0.344371	8.28484e-09	8.28484e-09	1	0	0	1	0	0
AAGATAG	15	60	7	23.0818	271924966	151	41566378	420	4	0.649862	2.59945	1.44347	0.0181961	0.0101043	0.18543	6.6916e-08	6.6916e-08	1	0	0	1	0	0
AAGATAGAGC	39	259	10	23.0818	271924966	151	41566378	2590	6.64103	1.68964	11.221	6.231	0.11221	0.06231	0.439803	4.12649e-07	4.12649e-07	1	0	0	1	0	0
AAGATAGAGTGC	26	108	12	23.0818	271924966	151	41566378	1296	4.15385	1.12643	4.67901	2.59825	0.0561481	0.031179	0.330107	2.06484e-07	2.06484e-07	1	0	0	1	0	0
AAGATAGCACGCC	52	245	13	23.0818	271924966	151	41566378	3185	4.71154	2.25286	10.6144	5.89419	0.137987	0.0766244	0.405629	5.07447e-07	5.07447e-07	1	0	0	1	0	0
AAGATAGCACT	23	120	11	23.0818	271924966	151	41566378	1320	5.21739	0.996455	5.1989	2.88695	0.0571879	0.0317564	0.380075	2.10308e-07	2.10308e-07	1	0	0	1	0	0
AAGATAGCTGACAGCACC	85	409	18	23.0818	271924966	151	41566378	7362	4.81176	3.68255	17.7196	9.83968	0.318952	0.177114	0.573588	1.17294e-06	1.17294e-06	1	0	0	1	1	0
AAGATAGGAAGTACATGAGGTG	368	1764	22	23.0818	271924966	151	41566378	38808	4.79348	15.9433	76.4238	42.4381	1.68132	0.933639	0.698388	6.18304e-06	6.18304e-06	1	0	0	1	1	0
AAGATAGGAGCAGG	206	924	14	23.0818	271924966	151	41566378	12936	4.48544	8.92477	40.0315	22.2295	0.560441	0.311213	0.415868	2.06101e-06	2.06101e-06	1	0	0	1	0	0
AAGATAGGC	55	240	9	23.0818	271924966	151	41566378	2160	4.36364	2.38283	10.3978	5.7739	0.0935801	0.0519651	0.260084	3.4414e-07	3.4414e-07	1	0	0	1	0	0
AAGATAGTGCG	17	73	11	23.0818	271924966	151	41566378	803	4.29412	0.73651	3.16266	1.75623	0.0347893	0.0193185	0.312817	1.27937e-07	1.27937e-07	1	0	0	1	0	0
AAGATAT	42	168	7	23.0818	271924966	151	41566378	1176	4	1.81961	7.27846	4.04173	0.0509492	0.0282921	0.18543	1.87365e-07	1.87365e-07	1	0	0	1	0	0
AAGATATAGGC	18	84	11	23.0818	271924966	151	41566378	924	4.66667	0.779835	3.63923	2.02086	0.0400315	0.0222295	0.339956	1.47215e-07	1.47215e-07	1	0	0	1	0	0
AAGATATCCCT	21	111	11	23.0818	271924966	151	41566378	1221	5.28571	0.909807	4.80898	2.67043	0.0528988	0.0293747	0.385052	1.94534e-07	1.94534e-07	1	0	0	1	0	0
AAGATCAC	90	570	8	23.0818	271924966	151	41566378	4560	6.33333	3.89917	24.6948	13.713	0.197558	0.109704	0.335541	7.26517e-07	7.26517e-07	1	0	0	1	0	0
AAGATCACACC	28	137	11	23.0818	271924966	151	41566378	1507	4.89286	1.21308	5.93541	3.29593	0.0652895	0.0362553	0.356433	2.40101e-07	2.40101e-07	1	0	0	1	0	0
AAGATCAG	47	307	8	23.0818	271924966	151	41566378	2456	6.53191	2.03623	13.3005	7.38578	0.106404	0.0590862	0.346062	3.91299e-07	3.91299e-07	1	0	0	1	0	0
AAGATCATCGAGC	29	116	13	23.0818	271924966	151	41566378	1508	4	1.2564	5.0256	2.79072	0.0653328	0.0362793	0.344371	2.4026e-07	2.4026e-07	1	0	0	1	0	0
AAGATCCAGACCC	24	129	13	23.0818	271924966	151	41566378	1677	5.375	1.03978	5.58881	3.10347	0.0726546	0.0403451	0.462748	2.67186e-07	2.67186e-07	1	0	0	1	0	0
AAGATCCATAGT	35	146	12	23.0818	271924966	151	41566378	1752	4.17143	1.51634	6.32532	3.51245	0.0759039	0.0421495	0.331504	2.79135e-07	2.79135e-07	1	0	0	1	0	0
AAGATCCCC	20	93	9	23.0818	271924966	151	41566378	837	4.65	0.866483	4.02915	2.23739	0.0362623	0.0201365	0.277152	1.33354e-07	1.33354e-07	1	0	0	1	0	0
AAGATCCCGGTAGCAT	17	88	16	23.0818	271924966	151	41566378	1408	5.17647	0.73651	3.81252	2.1171	0.0610004	0.0338735	0.5485	2.24328e-07	2.24328e-07	1	0	0	1	1	0
[truncated: 2,823 more rows]
