# Supplementary material for: Profiles of telomeric repeats in Insecta reveal diverse forms of telomeric motifs in Hymenopterans
Source: Life Sci Alliance. 2022 Apr 1;5(7):e202101163. doi: 10.26508/lsa.202101163 (PMC8977481; doi:10.26508/lsa.202101163)
Supplement: Supplemental Data 2. — Tandem repeat statistics and TRIP TRM calls for 41 species with simple tandem type TRM. [file LSA-2021-01163_Supplemental_Data_2.zip › DataS2/ANOCA_output.csv.1.filtered.xlsx]

## Sheet: Sheet1
Unnamed: 0	reads	repeats	unit_len	avg_genome_cov	genome_size	eff_read_len	num_reads	repeats_total_len	repeats_per_read	reads_per_genome	repeats_per_genome	repeats_per_million_reads	repeats_len_per_genome	repeats_len_per_million_reads	percent_repeats_len_per_read	percent_repeats_len_per_genome	percent_repeat_unit_in_sequences	avg_genome_cov_filter	repeat_containing_reads_filter	repeats_len_per_million_reads_filter	unit_len_filter	percent_repeats_len_per_read_filter	qualified
AAAAAAAGT	45	216	9	32.92	1701353770	104	538535574	1944	4.8	1.36695	6.56136	0.401088	0.0590522	0.00360979	0.415385	3.4709e-08	3.47095e-08	1	0	0	1	0	0
AAAAAAATAT	5	36	10	32.92	1701353770	104	538535574	360	7.2	0.151883	1.09356	0.066848	0.0109356	0.00066848	0.692308	6.42759e-09	6.42769e-09	1	0	0	1	1	0
AAAAAAC	1165	4857	7	32.92	1701353770	104	538535574	33999	4.1691	35.3888	147.539	9.0189	1.03278	0.0631323	0.280612	6.07032e-07	6.07042e-07	1	0	0	1	0	0
AAAAAAG	433	1880	7	32.92	1701353770	104	538535574	13160	4.3418	13.1531	57.1081	3.49095	0.399757	0.0244366	0.292237	2.34964e-07	2.34968e-07	1	0	0	1	0	0
AAAAAAGGT	5	20	9	32.92	1701353770	104	538535574	180	4	0.151883	0.607533	0.0371378	0.0054678	0.00033424	0.346154	3.21379e-09	3.21384e-09	1	0	0	1	0	0
AAAAAAGTTC	26	109	10	32.92	1701353770	104	538535574	1090	4.19231	0.789793	3.31106	0.202401	0.0331106	0.00202401	0.403107	1.94613e-08	1.94616e-08	1	0	0	1	0	0
AAAAAAT	347	1937	7	32.92	1701353770	104	538535574	13559	5.58213	10.5407	58.8396	3.59679	0.411877	0.0251775	0.37572	2.42088e-07	2.42092e-07	1	0	0	1	0	0
AAAAAATAT	16	68	9	32.92	1701353770	104	538535574	612	4.25	0.486027	2.06561	0.126268	0.0185905	0.00113642	0.367788	1.09269e-08	1.09271e-08	1	0	0	1	0	0
AAAAAC	7353	31226	6	32.92	1701353770	104	538535574	187356	4.2467	223.36	948.542	57.9832	5.69125	0.347899	0.245002	3.34513e-06	3.34518e-06	1	0	0	1	0	0
AAAAACAAAAC	492	3139	11	32.92	1701353770	104	538535574	34529	6.38008	14.9453	95.3524	5.82877	1.04888	0.0641165	0.674816	6.16495e-07	6.16505e-07	1	0	0	1	1	0
AAAAACAAGGGAGATAT	2	10	17	32.92	1701353770	104	538535574	170	5	0.0607533	0.303767	0.0185689	0.00516403	0.000315671	0.817308	3.03525e-09	3.0353e-09	1	0	0	1	1	0
AAAAACACCT	16	67	10	32.92	1701353770	104	538535574	670	4.1875	0.486027	2.03524	0.124411	0.0203524	0.00124411	0.402644	1.19625e-08	1.19626e-08	1	0	0	1	0	0
AAAAACC	25	110	7	32.92	1701353770	104	538535574	770	4.4	0.759417	3.34143	0.204258	0.02339	0.0014298	0.296154	1.37479e-08	1.37481e-08	1	0	0	1	0	0
AAAAACT	99	1038	7	32.92	1701353770	104	538535574	7266	10.4848	3.00729	31.531	1.92745	0.220717	0.0134921	0.705711	1.2973e-07	1.29732e-07	1	0	0	1	1	0
AAAAAG	2460	11734	6	32.92	1701353770	104	538535574	70404	4.76992	74.7266	356.44	21.7887	2.13864	0.130732	0.275188	1.25702e-06	1.25704e-06	1	0	0	1	0	0
AAAAAGAT	36	162	8	32.92	1701353770	104	538535574	1296	4.5	1.09356	4.92102	0.300816	0.0393682	0.00240653	0.346154	2.31393e-08	2.31397e-08	1	0	0	1	0	0
AAAAAGC	49	326	7	32.92	1701353770	104	538535574	2282	6.65306	1.48846	9.90279	0.605345	0.0693196	0.00423742	0.447802	4.07438e-08	4.07444e-08	1	0	0	1	0	0
AAAAAGG	62	280	7	32.92	1701353770	104	538535574	1960	4.51613	1.88335	8.50547	0.519929	0.0595383	0.0036395	0.30397	3.49946e-08	3.49952e-08	1	0	0	1	0	0
AAAAAGGT	31	132	8	32.92	1701353770	104	538535574	1056	4.25806	0.941677	4.00972	0.245109	0.0320778	0.00196087	0.327543	1.88543e-08	1.88546e-08	1	0	0	1	0	0
AAAAAGT	58	466	7	32.92	1701353770	104	538535574	3262	8.03448	1.76185	14.1555	0.86531	0.0990887	0.00605717	0.540782	5.82411e-08	5.8242e-08	1	0	0	1	1	0
AAAAAGTT	39	215	8	32.92	1701353770	104	538535574	1720	5.51282	1.18469	6.53098	0.399231	0.0522479	0.00319385	0.424063	3.07096e-08	3.07101e-08	1	0	0	1	0	0
AAAAAT	2922	15676	6	32.92	1701353770	104	538535574	94056	5.36482	88.7606	476.185	29.1086	2.85711	0.174651	0.309509	1.67931e-06	1.67934e-06	1	0	0	1	0	0
AAAAATAAGTAG	17	69	12	32.92	1701353770	104	538535574	828	4.05882	0.516403	2.09599	0.128125	0.0251519	0.0015375	0.468326	1.47835e-08	1.47837e-08	1	0	0	1	0	0
AAAAATAAGTTAAAT	22	92	15	32.92	1701353770	104	538535574	1380	4.18182	0.668287	2.79465	0.170834	0.0419198	0.0025625	0.603147	2.46391e-08	2.46395e-08	1	0	0	1	1	0
AAAAATAATAT	11	53	11	32.92	1701353770	104	538535574	583	4.81818	0.334143	1.60996	0.098415	0.0177096	0.00108257	0.509615	1.04091e-08	1.04093e-08	1	0	0	1	1	0
AAAAATAT	258	1162	8	32.92	1701353770	104	538535574	9296	4.50388	7.83718	35.2977	2.1577	0.282382	0.0172616	0.346452	1.65975e-07	1.65977e-07	1	0	0	1	0	0
AAAAATGGTTG	24	96	11	32.92	1701353770	104	538535574	1056	4	0.72904	2.91616	0.178261	0.0320778	0.00196087	0.423077	1.88543e-08	1.88546e-08	1	0	0	1	0	0
AAAAATT	107	1023	7	32.92	1701353770	104	538535574	7161	9.56075	3.2503	31.0753	1.8996	0.217527	0.0132972	0.643512	1.27855e-07	1.27857e-07	1	0	0	1	1	0
AAAAATTCAT	7	28	10	32.92	1701353770	104	538535574	280	4	0.212637	0.850547	0.0519929	0.00850547	0.000519929	0.384615	4.99924e-09	4.99931e-09	1	0	0	1	0	0
AAAAC	18561	102344	5	32.92	1701353770	104	538535574	511720	5.51393	563.821	3108.87	190.041	15.5443	0.950206	0.265093	9.13646e-06	9.1366e-06	1	1	0	1	0	0
AAAACAAAAG	70	377	10	32.92	1701353770	104	538535574	3770	5.38571	2.12637	11.452	0.700047	0.11452	0.00700047	0.517857	6.73111e-08	6.73122e-08	1	0	0	1	1	0
AAAACAC	20	80	7	32.92	1701353770	104	538535574	560	4	0.607533	2.43013	0.148551	0.0170109	0.00103986	0.269231	9.99847e-09	9.99863e-09	1	0	0	1	0	0
AAAACAG	36	144	7	32.92	1701353770	104	538535574	1008	4	1.09356	4.37424	0.267392	0.0306197	0.00187174	0.269231	1.79972e-08	1.79975e-08	1	0	0	1	0	0
AAAACAT	5	23	7	32.92	1701353770	104	538535574	161	4.6	0.151883	0.698663	0.0427084	0.00489064	0.000298959	0.309615	2.87456e-09	2.8746e-09	1	0	0	1	0	0
AAAACC	130	544	6	32.92	1701353770	104	538535574	3264	4.18462	3.94897	16.5249	1.01015	0.0991495	0.00606088	0.24142	5.82768e-08	5.82777e-08	1	0	0	1	0	0
AAAACCC	1	5	7	32.92	1701353770	104	538535574	35	5	0.0303767	0.151883	0.00928444	0.00106318	6.49911e-05	0.336538	6.24904e-10	6.24914e-10	1	0	0	1	0	0
AAAACCT	6	24	7	32.92	1701353770	104	538535574	168	4	0.18226	0.72904	0.0445653	0.00510328	0.000311957	0.269231	2.99954e-09	2.99959e-09	1	0	0	1	0	0
AAAACT	85	415	6	32.92	1701353770	104	538535574	2490	4.88235	2.58202	12.6063	0.770608	0.0756379	0.00462365	0.281674	4.44575e-08	4.44582e-08	1	0	0	1	0	0
AAAACTT	75	727	7	32.92	1701353770	104	538535574	5089	9.69333	2.27825	22.0838	1.34996	0.154587	0.0094497	0.652436	9.08611e-08	9.08625e-08	1	0	0	1	1	0
AAAAG	11040	71678	5	32.92	1701353770	104	538535574	358390	6.49257	335.358	2177.34	133.098	10.8867	0.66549	0.312143	6.39884e-06	6.39894e-06	1	0	0	1	0	0
AAAAGAAC	55	519	8	32.92	1701353770	104	538535574	4152	9.43636	1.67072	15.7655	0.963725	0.126124	0.0077098	0.725874	7.41315e-08	7.41327e-08	1	0	0	1	1	0
AAAAGAAGGATCAAC	1	4	15	32.92	1701353770	104	538535574	60	4	0.0303767	0.121507	0.00742755	0.0018226	0.000111413	0.576923	1.07126e-09	1.07128e-09	1	0	0	1	1	0
AAAAGAAGGGG	2	12	11	32.92	1701353770	104	538535574	132	6	0.0607533	0.36452	0.0222827	0.00400972	0.000245109	0.634615	2.35678e-09	2.35682e-09	1	0	0	1	1	0
AAAAGAC	27	108	7	32.92	1701353770	104	538535574	756	4	0.82017	3.28068	0.200544	0.0229648	0.00140381	0.269231	1.34979e-08	1.34981e-08	1	0	0	1	0	0
AAAAGAG	95	658	7	32.92	1701353770	104	538535574	4606	6.92632	2.88578	19.9878	1.22183	0.139915	0.00855282	0.466194	8.22374e-08	8.22387e-08	1	0	0	1	0	0
AAAAGC	87	547	6	32.92	1701353770	104	538535574	3282	6.28736	2.64277	16.616	1.01572	0.0996962	0.0060943	0.362732	5.85982e-08	5.85991e-08	1	0	0	1	0	0
AAAAGCC	18	83	7	32.92	1701353770	104	538535574	581	4.61111	0.54678	2.52126	0.154122	0.0176488	0.00107885	0.310363	1.03734e-08	1.03736e-08	1	0	0	1	0	0
AAAAGG	609	3094	6	32.92	1701353770	104	538535574	18564	5.08046	18.4994	93.9854	5.74521	0.563913	0.0344713	0.293103	3.31449e-07	3.31454e-07	1	0	0	1	0	0
AAAAGGAGCTG	17	77	11	32.92	1701353770	104	538535574	847	4.52941	0.516403	2.339	0.14298	0.025729	0.00157278	0.479072	1.51227e-08	1.51229e-08	1	0	0	1	0	0
AAAAGGC	5	20	7	32.92	1701353770	104	538535574	140	4	0.151883	0.607533	0.0371378	0.00425273	0.000259964	0.269231	2.49962e-09	2.49966e-09	1	0	0	1	0	0
AAAAGGG	106	594	7	32.92	1701353770	104	538535574	4158	5.60377	3.21993	18.0437	1.10299	0.126306	0.00772094	0.377177	7.42386e-08	7.42398e-08	1	0	0	1	0	0
AAAAGGGAAGG	6	36	11	32.92	1701353770	104	538535574	396	6	0.18226	1.09356	0.066848	0.0120292	0.000735327	0.634615	7.07035e-09	7.07046e-09	1	0	0	1	1	0
AAAAGGT	55	551	7	32.92	1701353770	104	538535574	3857	10.0182	1.67072	16.7375	1.02315	0.117163	0.00716202	0.674301	6.88645e-08	6.88655e-08	1	0	0	1	1	0
AAAAGT	53	212	6	32.92	1701353770	104	538535574	1272	4	1.60996	6.43985	0.39366	0.0386391	0.00236196	0.230769	2.27108e-08	2.27112e-08	1	0	0	1	0	0
AAAAGTTTGG	19	85	10	32.92	1701353770	104	538535574	850	4.47368	0.577157	2.58202	0.157835	0.0258202	0.00157835	0.430162	1.51762e-08	1.51765e-08	1	0	0	1	0	0
AAAAT	26734	185423	5	32.92	1701353770	104	538535574	927115	6.93585	812.09	5632.53	344.31	28.1627	1.72155	0.333454	1.65531e-05	1.65533e-05	1	1	0	1	0	0
AAAATAATAAT	18	72	11	32.92	1701353770	104	538535574	792	4	0.54678	2.18712	0.133696	0.0240583	0.00147065	0.423077	1.41407e-08	1.41409e-08	1	0	0	1	0	0
AAAATAC	55	346	7	32.92	1701353770	104	538535574	2422	6.29091	1.67072	10.5103	0.642483	0.0735723	0.00449738	0.423427	4.32434e-08	4.32441e-08	1	0	0	1	0	0
AAAATAG	15	60	7	32.92	1701353770	104	538535574	420	4	0.45565	1.8226	0.111413	0.0127582	0.000779893	0.269231	7.49885e-09	7.49897e-09	1	0	0	1	0	0
AAAATAT	490	3400	7	32.92	1701353770	104	538535574	23800	6.93878	14.8846	103.281	6.31342	0.722965	0.0441939	0.467033	4.24935e-07	4.24942e-07	1	0	0	1	0	0
AAAATATG	10	55	8	32.92	1701353770	104	538535574	440	5.5	0.303767	1.67072	0.102129	0.0133657	0.000817031	0.423077	7.85594e-09	7.85606e-09	1	0	0	1	0	0
AAAATC	42	171	6	32.92	1701353770	104	538535574	1026	4.07143	1.27582	5.19441	0.317528	0.0311665	0.00190517	0.23489	1.83186e-08	1.83189e-08	1	0	0	1	0	0
AAAATCAG	42	181	8	32.92	1701353770	104	538535574	1448	4.30952	1.27582	5.49818	0.336097	0.0439854	0.00268877	0.331502	2.58532e-08	2.58536e-08	1	0	0	1	0	0
AAAATG	61	290	6	32.92	1701353770	104	538535574	1740	4.7541	1.85298	8.80923	0.538497	0.0528554	0.00323098	0.274275	3.10667e-08	3.10672e-08	1	0	0	1	0	0
AAAATGC	51	215	7	32.92	1701353770	104	538535574	1505	4.21569	1.54921	6.53098	0.399231	0.0457169	0.00279462	0.283748	2.68709e-08	2.68713e-08	1	0	0	1	0	0
AAAATGG	38	193	7	32.92	1701353770	104	538535574	1351	5.07895	1.15431	5.8627	0.358379	0.0410389	0.00250866	0.341852	2.41213e-08	2.41217e-08	1	0	0	1	0	0
AAAATGT	12	48	7	32.92	1701353770	104	538535574	336	4	0.36452	1.45808	0.0891306	0.0102066	0.000623914	0.269231	5.99908e-09	5.99918e-09	1	0	0	1	0	0
AAAATT	498	3000	6	32.92	1701353770	104	538535574	18000	6.0241	15.1276	91.13	5.57066	0.54678	0.033424	0.347544	3.21379e-07	3.21384e-07	1	0	0	1	0	0
AAAATTAT	19	87	8	32.92	1701353770	104	538535574	696	4.57895	0.577157	2.64277	0.161549	0.0211422	0.00129239	0.352227	1.24267e-08	1.24269e-08	1	0	0	1	0	0
AAAATTATT	60	264	9	32.92	1701353770	104	538535574	2376	4.4	1.8226	8.01944	0.490218	0.072175	0.00441196	0.380769	4.24221e-08	4.24227e-08	1	0	0	1	0	0
AAAATTCGG	11	52	9	32.92	1701353770	104	538535574	468	4.72727	0.334143	1.57959	0.0965582	0.0142163	0.000869023	0.409091	8.35586e-09	8.35599e-09	1	0	0	1	0	0
AAAATTT	71	541	7	32.92	1701353770	104	538535574	3787	7.61972	2.15674	16.4338	1.00458	0.115036	0.00703203	0.512866	6.76147e-08	6.76157e-08	1	0	0	1	1	0
AAAATTTATG	10	65	10	32.92	1701353770	104	538535574	650	6.5	0.303767	1.97448	0.120698	0.0197448	0.00120698	0.625	1.16054e-08	1.16055e-08	1	0	0	1	1	0
AAAATTTCAG	161	864	10	32.92	1701353770	104	538535574	8640	5.36646	4.89064	26.2454	1.60435	0.262454	0.0160435	0.516006	1.54262e-07	1.54265e-07	1	0	0	1	1	0
AAAATTTGG	10	43	9	32.92	1701353770	104	538535574	387	4.3	0.303767	1.3062	0.0798462	0.0117558	0.000718615	0.372115	6.90966e-09	6.90976e-09	1	0	0	1	0	0
AAAC	38777	249822	4	32.92	1701353770	104	538535574	999288	6.44253	1177.92	7588.76	463.891	30.355	1.85557	0.24779	1.78417e-05	1.7842e-05	1	1	0	0	0	0
AAACAAC	26	104	7	32.92	1701353770	104	538535574	728	4	0.789793	3.15917	0.193116	0.0221142	0.00135181	0.269231	1.2998e-08	1.29982e-08	1	0	0	1	0	0
AAACAAG	22	88	7	32.92	1701353770	104	538535574	616	4	0.668287	2.67315	0.163406	0.018712	0.00114384	0.269231	1.09983e-08	1.09985e-08	1	0	0	1	0	0
AAACAAT	1	4	7	32.92	1701353770	104	538535574	28	4	0.0303767	0.121507	0.00742755	0.000850547	5.19929e-05	0.269231	4.99924e-10	4.99931e-10	1	0	0	1	0	0
AAACAC	121	597	6	32.92	1701353770	104	538535574	3582	4.93388	3.67558	18.1349	1.10856	0.108809	0.00665137	0.284647	6.39545e-08	6.39555e-08	1	0	0	1	0	0
AAACACC	17	68	7	32.92	1701353770	104	538535574	476	4	0.516403	2.06561	0.126268	0.0144593	0.000883878	0.269231	8.4987e-09	8.49883e-09	1	0	0	1	0	0
AAACAG	67	278	6	32.92	1701353770	104	538535574	1668	4.14925	2.03524	8.44471	0.516215	0.0506683	0.00309729	0.23938	2.97812e-08	2.97816e-08	1	0	0	1	0	0
AAACAGCCCC	14	58	10	32.92	1701353770	104	538535574	580	4.14286	0.425273	1.76185	0.107699	0.0176185	0.00107699	0.398352	1.03556e-08	1.03557e-08	1	0	0	1	0	0
AAACAGT	5	20	7	32.92	1701353770	104	538535574	140	4	0.151883	0.607533	0.0371378	0.00425273	0.000259964	0.269231	2.49962e-09	2.49966e-09	1	0	0	1	0	0
AAACAT	926	6496	6	32.92	1701353770	104	538535574	38976	7.01512	28.1288	197.327	12.0623	1.18396	0.072374	0.404718	6.95894e-07	6.95904e-07	1	0	0	1	0	0
AAACATAGATAGATAG	36	149	16	32.92	1701353770	104	538535574	2384	4.13889	1.09356	4.52612	0.276676	0.072418	0.00442682	0.636752	4.25649e-08	4.25656e-08	1	0	0	1	1	0
AAACATAT	22	96	8	32.92	1701353770	104	538535574	768	4.36364	0.668287	2.91616	0.178261	0.0233293	0.00142609	0.335664	1.37122e-08	1.37124e-08	1	0	0	1	0	0
AAACATG	29	262	7	32.92	1701353770	104	538535574	1834	9.03448	0.880923	7.95869	0.486505	0.0557108	0.00340553	0.60809	3.2745e-08	3.27455e-08	1	0	0	1	1	0
AAACC	546	3373	5	32.92	1701353770	104	538535574	16865	6.17766	16.5857	102.461	6.26328	0.512303	0.0313164	0.297003	3.01115e-07	3.01119e-07	1	0	0	1	0	0
AAACCAACT	7	28	9	32.92	1701353770	104	538535574	252	4	0.212637	0.850547	0.0519929	0.00765492	0.000467936	0.346154	4.49931e-09	4.49938e-09	1	0	0	1	0	0
AAACCC	505	2359	6	32.92	1701353770	104	538535574	14154	4.67129	15.3402	71.6586	4.3804	0.429951	0.0262824	0.269497	2.52711e-07	2.52715e-07	1	0	0	1	0	0
AAACCCT	830	6526	7	32.92	1701353770	104	538535574	45682	7.86265	25.2126	198.238	12.118	1.38767	0.0848263	0.529217	8.15625e-07	8.15638e-07	1	0	0	1	1	0
AAACCG	54	229	6	32.92	1701353770	104	538535574	1374	4.24074	1.64034	6.95626	0.425227	0.0417375	0.00255136	0.244658	2.4532e-08	2.45323e-08	1	0	0	1	0	0
AAACCT	3952	19981	6	32.92	1701353770	104	538535574	119886	5.05592	120.049	606.956	37.1025	3.64174	0.222615	0.291688	2.14049e-06	2.14053e-06	1	0	0	1	0	0
AAACG	29	211	5	32.92	1701353770	104	538535574	1055	7.27586	0.880923	6.40948	0.391803	0.0320474	0.00195902	0.349801	1.88364e-08	1.88367e-08	1	0	0	1	0	0
AAACGC	2	8	6	32.92	1701353770	104	538535574	48	4	0.0607533	0.243013	0.0148551	0.00145808	8.91306e-05	0.230769	8.57012e-10	8.57025e-10	1	0	0	1	0	0
AAACGG	20	80	6	32.92	1701353770	104	538535574	480	4	0.607533	2.43013	0.148551	0.0145808	0.000891306	0.230769	8.57012e-09	8.57025e-09	1	0	0	1	0	0
AAACGT	8	32	6	32.92	1701353770	104	538535574	192	4	0.243013	0.972053	0.0594204	0.00583232	0.000356522	0.230769	3.42805e-09	3.4281e-09	1	0	0	1	0	0
AAACT	260	1610	5	32.92	1701353770	104	538535574	8050	6.19231	7.89793	48.9064	2.98959	0.244532	0.0149479	0.297707	1.43728e-07	1.4373e-07	1	0	0	1	0	0
AAACTAT	14	61	7	32.92	1701353770	104	538535574	427	4.35714	0.425273	1.85298	0.11327	0.0129708	0.000792891	0.293269	7.62383e-09	7.62395e-09	1	0	0	1	0	0
AAACTCT	8	43	7	32.92	1701353770	104	538535574	301	5.375	0.243013	1.3062	0.0798462	0.00914338	0.000558923	0.361779	5.37418e-09	5.37426e-09	1	0	0	1	0	0
AAACTG	1	4	6	32.92	1701353770	104	538535574	24	4	0.0303767	0.121507	0.00742755	0.00072904	4.45653e-05	0.230769	4.28506e-10	4.28513e-10	1	0	0	1	0	0
AAACTGACAAC	15	63	11	32.92	1701353770	104	538535574	693	4.2	0.45565	1.91373	0.116984	0.021051	0.00128682	0.444231	1.23731e-08	1.23733e-08	1	0	0	1	0	0
AAACTGC	5	20	7	32.92	1701353770	104	538535574	140	4	0.151883	0.607533	0.0371378	0.00425273	0.000259964	0.269231	2.49962e-09	2.49966e-09	1	0	0	1	0	0
AAACTT	31	170	6	32.92	1701353770	104	538535574	1020	5.48387	0.941677	5.16403	0.315671	0.0309842	0.00189403	0.316377	1.82115e-08	1.82118e-08	1	0	0	1	0	0
AAAG	133584	1257842	4	32.92	1701353770	104	538535574	5031368	9.41611	4057.84	38209.1	2335.67	152.836	9.34268	0.362158	8.98321e-05	8.98335e-05	1	1	1	0	0	0
AAAGAACG	22	152	8	32.92	1701353770	104	538535574	1216	6.90909	0.668287	4.61725	0.282247	0.036938	0.00225798	0.531469	2.1711e-08	2.17113e-08	1	0	0	1	1	0
AAAGAAG	43	172	7	32.92	1701353770	104	538535574	1204	4	1.3062	5.22479	0.319385	0.0365735	0.00223569	0.269231	2.14967e-08	2.1497e-08	1	0	0	1	0	0
AAAGAAGAAG	22	92	10	32.92	1701353770	104	538535574	920	4.18182	0.668287	2.79465	0.170834	0.0279465	0.00170834	0.402098	1.64261e-08	1.64263e-08	1	0	0	1	0	0
AAAGAAGG	2736	11140	8	32.92	1701353770	104	538535574	89120	4.07164	83.1106	338.396	20.6857	2.70717	0.165486	0.313203	1.59119e-06	1.59121e-06	1	0	0	1	0	0
AAAGAAGGCAG	13	62	11	32.92	1701353770	104	538535574	682	4.76923	0.394897	1.88335	0.115127	0.0207169	0.0012664	0.504438	1.21767e-08	1.21769e-08	1	0	0	1	1	0
AAAGAAGT	77	535	8	32.92	1701353770	104	538535574	4280	6.94805	2.339	16.2515	0.993435	0.130012	0.00794748	0.534466	7.64169e-08	7.64181e-08	1	0	0	1	1	0
AAAGAAT	17	122	7	32.92	1701353770	104	538535574	854	7.17647	0.516403	3.70595	0.22654	0.0259417	0.00158578	0.483032	1.52477e-08	1.52479e-08	1	0	0	1	0	0
AAAGAATG	16	87	8	32.92	1701353770	104	538535574	696	5.4375	0.486027	2.64277	0.161549	0.0211422	0.00129239	0.418269	1.24267e-08	1.24269e-08	1	0	0	1	0	0
AAAGAC	108	583	6	32.92	1701353770	104	538535574	3498	5.39815	3.28068	17.7096	1.08257	0.106258	0.00649539	0.311432	6.24547e-08	6.24557e-08	1	0	0	1	0	0
AAAGACAG	165	726	8	32.92	1701353770	104	538535574	5808	4.4	5.01215	22.0535	1.3481	0.176428	0.0107848	0.338462	1.03698e-07	1.037e-07	1	0	0	1	0	0
AAAGACC	21	84	7	32.92	1701353770	104	538535574	588	4	0.63791	2.55164	0.155979	0.0178615	0.00109185	0.269231	1.04984e-08	1.04986e-08	1	0	0	1	0	0
AAAGAG	969	5798	6	32.92	1701353770	104	538535574	34788	5.98349	29.435	176.124	10.7662	1.05674	0.0645974	0.345201	6.21119e-07	6.21129e-07	1	0	0	1	0	0
AAAGAGAAGAGGAG	45	213	14	32.92	1701353770	104	538535574	2982	4.73333	1.36695	6.47023	0.395517	0.0905832	0.00553724	0.637179	5.32419e-08	5.32427e-08	1	0	0	1	1	0
AAAGAGAAGGG	4	18	11	32.92	1701353770	104	538535574	198	4.5	0.121507	0.54678	0.033424	0.00601458	0.000367664	0.475962	3.53517e-09	3.53523e-09	1	0	0	1	0	0
AAAGAGAT	4	16	8	32.92	1701353770	104	538535574	128	4	0.121507	0.486027	0.0297102	0.00388821	0.000237682	0.307692	2.28536e-09	2.2854e-09	1	0	0	1	0	0
AAAGAGG	37	176	7	32.92	1701353770	104	538535574	1232	4.75676	1.12394	5.34629	0.326812	0.0374241	0.00228769	0.320166	2.19966e-08	2.1997e-08	1	0	0	1	0	0
AAAGAGT	11	44	7	32.92	1701353770	104	538535574	308	4	0.334143	1.33657	0.0817031	0.00935601	0.000571921	0.269231	5.49916e-09	5.49924e-09	1	0	0	1	0	0
AAAGAT	123	832	6	32.92	1701353770	104	538535574	4992	6.76423	3.73633	25.2734	1.54493	0.15164	0.00926958	0.390244	8.91292e-08	8.91306e-08	1	0	0	1	0	0
AAAGATAAT	15	64	9	32.92	1701353770	104	538535574	576	4.26667	0.45565	1.94411	0.118841	0.017497	0.00106957	0.369231	1.02841e-08	1.02843e-08	1	0	0	1	0	0
AAAGATAG	474	1924	8	32.92	1701353770	104	538535574	15392	4.05907	14.3985	58.4447	3.57265	0.467558	0.0285812	0.312236	2.74815e-07	2.74819e-07	1	0	0	1	0	0
AAAGATCG	17	78	8	32.92	1701353770	104	538535574	624	4.58824	0.516403	2.36938	0.144837	0.018955	0.0011587	0.352941	1.11412e-08	1.11413e-08	1	0	0	1	0	0
AAAGATG	4	16	7	32.92	1701353770	104	538535574	112	4	0.121507	0.486027	0.0297102	0.00340219	0.000207971	0.269231	1.99969e-09	1.99973e-09	1	0	0	1	0	0
AAAGATGCC	74	370	9	32.92	1701353770	104	538535574	3330	5	2.24787	11.2394	0.687048	0.101154	0.00618344	0.432692	5.94552e-08	5.94561e-08	1	0	0	1	0	0
AAAGATGGG	26	158	9	32.92	1701353770	104	538535574	1422	6.07692	0.789793	4.79951	0.293388	0.0431956	0.00264049	0.525888	2.5389e-08	2.53894e-08	1	0	0	1	1	0
AAAGC	1119	14860	5	32.92	1701353770	104	538535574	74300	13.2797	33.9915	451.397	27.5933	2.25699	0.137967	0.638448	1.32658e-06	1.3266e-06	1	0	0	1	1	0
AAAGCAACGT	12	48	10	32.92	1701353770	104	538535574	480	4	0.36452	1.45808	0.0891306	0.0145808	0.000891306	0.384615	8.57012e-09	8.57025e-09	1	0	0	1	0	0
AAAGCAAG	58	291	8	32.92	1701353770	104	538535574	2328	5.01724	1.76185	8.83961	0.540354	0.0707169	0.00432283	0.385942	4.15651e-08	4.15657e-08	1	0	0	1	0	0
AAAGCC	86	540	6	32.92	1701353770	104	538535574	3240	6.27907	2.61239	16.4034	1.00272	0.0984204	0.00601632	0.362254	5.78483e-08	5.78492e-08	1	0	0	1	0	0
AAAGCCT	1	8	7	32.92	1701353770	104	538535574	56	8	0.0303767	0.243013	0.0148551	0.00170109	0.000103986	0.538462	9.99847e-10	9.99863e-10	1	0	0	1	1	0
AAAGCG	6	24	6	32.92	1701353770	104	538535574	144	4	0.18226	0.72904	0.0445653	0.00437424	0.000267392	0.230769	2.57104e-09	2.57108e-09	1	0	0	1	0	0
AAAGCT	14	70	6	32.92	1701353770	104	538535574	420	5	0.425273	2.12637	0.129982	0.0127582	0.000779893	0.288462	7.49885e-09	7.49897e-09	1	0	0	1	0	0
AAAGCTC	59	236	7	32.92	1701353770	104	538535574	1652	4	1.79222	7.16889	0.438225	0.0501823	0.00306758	0.269231	2.94955e-08	2.94959e-08	1	0	0	1	0	0
AAAGG	26702	230236	5	32.92	1701353770	104	538535574	1151180	8.62243	811.118	6993.8	427.522	34.969	2.13761	0.41454	2.05536e-05	2.0554e-05	1	1	0	1	0	0
AAAGGAAC	15	84	8	32.92	1701353770	104	538535574	672	5.6	0.45565	2.55164	0.155979	0.0204131	0.00124783	0.430769	1.19982e-08	1.19984e-08	1	0	0	1	0	0
AAAGGAAGGG	102	434	10	32.92	1701353770	104	538535574	4340	4.2549	3.09842	13.1835	0.805889	0.131835	0.00805889	0.409125	7.74881e-08	7.74893e-08	1	0	0	1	0	0
AAAGGACGGG	8	38	10	32.92	1701353770	104	538535574	380	4.75	0.243013	1.15431	0.0705617	0.0115431	0.000705617	0.456731	6.78468e-09	6.78478e-09	1	0	0	1	0	0
AAAGGAG	111	474	7	32.92	1701353770	104	538535574	3318	4.27027	3.37181	14.3985	0.880165	0.10079	0.00616115	0.287422	5.92409e-08	5.92419e-08	1	0	0	1	0	0
AAAGGAGAG	13	58	9	32.92	1701353770	104	538535574	522	4.46154	0.394897	1.76185	0.107699	0.0158566	0.000969295	0.386095	9.32e-09	9.32015e-09	1	0	0	1	0	0
AAAGGC	311	2388	6	32.92	1701353770	104	538535574	14328	7.67846	9.44714	72.5395	4.43425	0.435237	0.0266055	0.442988	2.55818e-07	2.55822e-07	1	0	0	1	0	0
AAAGGCAG	8	37	8	32.92	1701353770	104	538535574	296	4.625	0.243013	1.12394	0.0687048	0.00899149	0.000549639	0.355769	5.28491e-09	5.28499e-09	1	0	0	1	0	0
AAAGGCTG	7	30	8	32.92	1701353770	104	538535574	240	4.28571	0.212637	0.9113	0.0557066	0.0072904	0.000445653	0.32967	4.28506e-09	4.28513e-09	1	0	0	1	0	0
AAAGGCTGT	13	56	9	32.92	1701353770	104	538535574	504	4.30769	0.394897	1.70109	0.103986	0.0153098	0.000935871	0.372781	8.99862e-09	8.99876e-09	1	0	0	1	0	0
AAAGGG	987	5347	6	32.92	1701353770	104	538535574	32082	5.41743	29.9818	162.424	9.92878	0.974544	0.0595727	0.312544	5.72805e-07	5.72814e-07	1	0	0	1	0	0
AAAGGGAGGGAGGAAGG	1	4	17	32.92	1701353770	104	538535574	68	4	0.0303767	0.121507	0.00742755	0.00206561	0.000126268	0.653846	1.2141e-09	1.21412e-09	1	0	0	1	1	0
AAAGGGATG	41	244	9	32.92	1701353770	104	538535574	2196	5.95122	1.24544	7.41191	0.453081	0.0667072	0.00407773	0.515009	3.92083e-08	3.92089e-08	1	0	0	1	1	0
AAAGGGC	6	24	7	32.92	1701353770	104	538535574	168	4	0.18226	0.72904	0.0445653	0.00510328	0.000311957	0.269231	2.99954e-09	2.99959e-09	1	0	0	1	0	0
AAAGGGG	5	20	7	32.92	1701353770	104	538535574	140	4	0.151883	0.607533	0.0371378	0.00425273	0.000259964	0.269231	2.49962e-09	2.49966e-09	1	0	0	1	0	0
AAAGGGGAG	9	37	9	32.92	1701353770	104	538535574	333	4.11111	0.27339	1.12394	0.0687048	0.0101154	0.000618344	0.355769	5.94552e-09	5.94561e-09	1	0	0	1	0	0
AAAGGGT	22	123	7	32.92	1701353770	104	538535574	861	5.59091	0.668287	3.73633	0.228397	0.0261543	0.00159878	0.376311	1.53726e-08	1.53729e-08	1	0	0	1	0	0
AAAGGT	2318	12294	6	32.92	1701353770	104	538535574	73764	5.30371	70.4131	373.451	22.8286	2.2407	0.136971	0.305983	1.31701e-06	1.31703e-06	1	0	0	1	0	0
AAAGGTAAGG	12	59	10	32.92	1701353770	104	538535574	590	4.91667	0.36452	1.79222	0.109556	0.0179222	0.00109556	0.472756	1.05341e-08	1.05343e-08	1	0	0	1	0	0
AAAGGTC	1351	5865	7	32.92	1701353770	104	538535574	41055	4.34123	41.0389	178.159	10.8906	1.24711	0.0762345	0.292198	7.33013e-07	7.33024e-07	1	0	0	1	0	0
AAAGT	592	4237	5	32.92	1701353770	104	538535574	21185	7.15709	17.983	128.706	7.86763	0.64353	0.0393382	0.344091	3.78246e-07	3.78252e-07	1	0	0	1	0	0
AAAGTC	17	68	6	32.92	1701353770	104	538535574	408	4	0.516403	2.06561	0.126268	0.0123937	0.00075761	0.230769	7.2846e-09	7.28471e-09	1	0	0	1	0	0
AAAGTT	4	28	6	32.92	1701353770	104	538535574	168	7	0.121507	0.850547	0.0519929	0.00510328	0.000311957	0.403846	2.99954e-09	2.99959e-09	1	0	0	1	0	0
AAAT	602716	4296472	4	32.92	1701353770	104	538535574	17185888	7.12852	18308.5	130513	7978.07	522.05	31.9123	0.274174	0.000306844	0.000306849	1	1	1	0	0	0
AAATAAC	15	126	7	32.92	1701353770	104	538535574	882	8.4	0.45565	3.82746	0.233968	0.0267922	0.00163777	0.565385	1.57476e-08	1.57478e-08	1	0	0	1	1	0
AAATAAG	33	132	7	32.92	1701353770	104	538535574	924	4	1.00243	4.00972	0.245109	0.028068	0.00171576	0.269231	1.64975e-08	1.64977e-08	1	0	0	1	0	0
AAATAAT	681	3798	7	32.92	1701353770	104	538535574	26586	5.57709	20.6865	115.371	7.05246	0.807594	0.0493672	0.375381	4.74677e-07	4.74685e-07	1	0	0	1	0	0
AAATAC	154	678	6	32.92	1701353770	104	538535574	4068	4.4026	4.67801	20.5954	1.25897	0.123572	0.00755382	0.253996	7.26317e-08	7.26329e-08	1	0	0	1	0	0
AAATACTAC	10	58	9	32.92	1701353770	104	538535574	522	5.8	0.303767	1.76185	0.107699	0.0158566	0.000969295	0.501923	9.32e-09	9.32015e-09	1	0	0	1	1	0
AAATACTAT	24	112	9	32.92	1701353770	104	538535574	1008	4.66667	0.72904	3.40219	0.207971	0.0306197	0.00187174	0.403846	1.79972e-08	1.79975e-08	1	0	0	1	0	0
AAATAG	165	774	6	32.92	1701353770	104	538535574	4644	4.69091	5.01215	23.5115	1.43723	0.141069	0.00862339	0.270629	8.29159e-08	8.29172e-08	1	0	0	1	0	0
AAATAGAG	42	176	8	32.92	1701353770	104	538535574	1408	4.19048	1.27582	5.34629	0.326812	0.0427704	0.0026145	0.322344	2.5139e-08	2.51394e-08	1	0	0	1	0	0
AAATAGAT	738	2995	8	32.92	1701353770	104	538535574	23960	4.05827	22.418	90.9781	5.56138	0.727825	0.044491	0.312174	4.27792e-07	4.27798e-07	1	0	0	1	0	0
AAATAGATAGTT	16	68	12	32.92	1701353770	104	538535574	816	4.25	0.486027	2.06561	0.126268	0.0247874	0.00151522	0.490385	1.45692e-08	1.45694e-08	1	0	0	1	0	0
AAATAT	2323	13642	6	32.92	1701353770	104	538535574	81852	5.87258	70.565	414.399	25.3317	2.48639	0.15199	0.338803	1.46142e-06	1.46144e-06	1	0	0	1	0	0
AAATATAAT	410	1813	9	32.92	1701353770	104	538535574	16317	4.42195	12.4544	55.0729	3.36654	0.495656	0.0302988	0.382669	2.9133e-07	2.91335e-07	1	0	0	1	0	0
AAATATAATAT	7	30	11	32.92	1701353770	104	538535574	330	4.28571	0.212637	0.9113	0.0557066	0.0100243	0.000612773	0.453297	5.89196e-09	5.89205e-09	1	0	0	1	0	0
AAATATAG	28	129	8	32.92	1701353770	104	538535574	1032	4.60714	0.850547	3.91859	0.239538	0.0313487	0.00191631	0.354396	1.84258e-08	1.8426e-08	1	0	0	1	0	0
AAATATAGT	10	57	9	32.92	1701353770	104	538535574	513	5.7	0.303767	1.73147	0.105843	0.0155832	0.000952583	0.493269	9.15931e-09	9.15945e-09	1	0	0	1	0	0
AAATATATGC	19	84	10	32.92	1701353770	104	538535574	840	4.42105	0.577157	2.55164	0.155979	0.0255164	0.00155979	0.425101	1.49977e-08	1.49979e-08	1	0	0	1	0	0
AAATATC	65	586	7	32.92	1701353770	104	538535574	4102	9.01538	1.97448	17.8007	1.08814	0.124605	0.00761695	0.606805	7.32388e-08	7.32399e-08	1	0	0	1	1	0
AAATATCT	5	20	8	32.92	1701353770	104	538535574	160	4	0.151883	0.607533	0.0371378	0.00486027	0.000297102	0.307692	2.85671e-09	2.85675e-09	1	0	0	1	0	0
AAATATG	15	115	7	32.92	1701353770	104	538535574	805	7.66667	0.45565	3.49332	0.213542	0.0244532	0.00149479	0.516026	1.43728e-08	1.4373e-08	1	0	0	1	1	0
AAATATGAAT	18	72	10	32.92	1701353770	104	538535574	720	4	0.54678	2.18712	0.133696	0.0218712	0.00133696	0.384615	1.28552e-08	1.28554e-08	1	0	0	1	0	0
AAATATT	136	567	7	32.92	1701353770	104	538535574	3969	4.16912	4.13123	17.2236	1.05286	0.120565	0.00736999	0.280614	7.08642e-08	7.08653e-08	1	0	0	1	0	0
AAATC	220	1192	5	32.92	1701353770	104	538535574	5960	5.41818	6.68287	36.209	2.21341	0.181045	0.011067	0.26049	1.06412e-07	1.06414e-07	1	0	0	1	0	0
AAATCAAT	336	1468	8	32.92	1701353770	104	538535574	11744	4.36905	10.2066	44.593	2.72591	0.356744	0.0218073	0.336081	2.09682e-07	2.09685e-07	1	0	0	1	0	0
AAATCAT	3	12	7	32.92	1701353770	104	538535574	84	4	0.09113	0.36452	0.0222827	0.00255164	0.000155979	0.269231	1.49977e-09	1.49979e-09	1	0	0	1	0	0
AAATCC	32	142	6	32.92	1701353770	104	538535574	852	4.4375	0.972053	4.31349	0.263678	0.0258809	0.00158207	0.25601	1.5212e-08	1.52122e-08	1	0	0	1	0	0
AAATCT	4	16	6	32.92	1701353770	104	538535574	96	4	0.121507	0.486027	0.0297102	0.00291616	0.000178261	0.230769	1.71402e-09	1.71405e-09	1	0	0	1	0	0
AAATCTAT	23	148	8	32.92	1701353770	104	538535574	1184	6.43478	0.698663	4.49575	0.274819	0.035966	0.00219855	0.494983	2.11396e-08	2.114e-08	1	0	0	1	0	0
AAATCTGAG	13	67	9	32.92	1701353770	104	538535574	603	5.15385	0.394897	2.03524	0.124411	0.0183171	0.0011197	0.446006	1.07662e-08	1.07664e-08	1	0	0	1	0	0
AAATG	1467	9630	5	32.92	1701353770	104	538535574	48150	6.56442	44.5626	292.527	17.8818	1.46264	0.0894091	0.315597	8.5969e-07	8.59703e-07	1	0	0	1	0	0
AAATGAT	98	847	7	32.92	1701353770	104	538535574	5929	8.64286	2.97691	25.729	1.57278	0.180103	0.0110095	0.581731	1.05859e-07	1.0586e-07	1	0	0	1	1	0
AAATGC	114	573	6	32.92	1701353770	104	538535574	3438	5.02632	3.46294	17.4058	1.064	0.104435	0.00638398	0.28998	6.13835e-08	6.13844e-08	1	0	0	1	0	0
AAATGG	31	158	6	32.92	1701353770	104	538535574	948	5.09677	0.941677	4.79951	0.293388	0.0287971	0.00176033	0.294045	1.6926e-08	1.69262e-08	1	0	0	1	0	0
AAATGT	14	58	6	32.92	1701353770	104	538535574	348	4.14286	0.425273	1.76185	0.107699	0.0105711	0.000646197	0.239011	6.21334e-09	6.21343e-09	1	0	0	1	0	0
AAATT	1677	9547	5	32.92	1701353770	104	538535574	47735	5.6929	50.9417	290.006	17.7277	1.45003	0.0886385	0.273697	8.5228e-07	8.52294e-07	1	0	0	1	0	0
AAATTAC	9	42	7	32.92	1701353770	104	538535574	294	4.66667	0.27339	1.27582	0.0779893	0.00893074	0.000545925	0.314103	5.2492e-09	5.24928e-09	1	0	0	1	0	0
AAATTAG	18	167	7	32.92	1701353770	104	538535574	1169	9.27778	0.54678	5.0729	0.3101	0.0355103	0.0021707	0.624466	2.08718e-08	2.08721e-08	1	0	0	1	1	0
AAATTAT	8	32	7	32.92	1701353770	104	538535574	224	4	0.243013	0.972053	0.0594204	0.00680437	0.000415943	0.269231	3.99939e-09	3.99945e-09	1	0	0	1	0	0
AAATTATAAT	1	4	10	32.92	1701353770	104	538535574	40	4	0.0303767	0.121507	0.00742755	0.00121507	7.42755e-05	0.384615	7.14176e-10	7.14188e-10	1	0	0	1	0	0
AAATTC	56	224	6	32.92	1701353770	104	538535574	1344	4	1.70109	6.80437	0.415943	0.0408262	0.00249566	0.230769	2.39963e-08	2.39967e-08	1	0	0	1	0	0
AAATTG	39	194	6	32.92	1701353770	104	538535574	1164	4.97436	1.18469	5.89307	0.360236	0.0353584	0.00216142	0.286982	2.07825e-08	2.07829e-08	1	0	0	1	0	0
AAATTGC	12	48	7	32.92	1701353770	104	538535574	336	4	0.36452	1.45808	0.0891306	0.0102066	0.000623914	0.269231	5.99908e-09	5.99918e-09	1	0	0	1	0	0
AAATTT	25	117	6	32.92	1701353770	104	538535574	702	4.68	0.759417	3.55407	0.217256	0.0213244	0.00130354	0.27	1.25338e-08	1.2534e-08	1	0	0	1	0	0
AAATTTACC	26	129	9	32.92	1701353770	104	538535574	1161	4.96154	0.789793	3.91859	0.239538	0.0352673	0.00215585	0.429364	2.0729e-08	2.07293e-08	1	0	0	1	0	0
AAC	330678	3277290	3	32.92	1701353770	104	538535574	9831870	9.91082	10044.9	99553.2	6085.56	298.659	18.2567	0.285889	0.000175542	0.000175545	1	1	1	0	0	0
AACAACC	16	64	7	32.92	1701353770	104	538535574	448	4	0.486027	1.94411	0.118841	0.0136087	0.000831886	0.269231	7.99878e-09	7.9989e-09	1	0	0	1	0	0
AACAACT	26	104	7	32.92	1701353770	104	538535574	728	4	0.789793	3.15917	0.193116	0.0221142	0.00135181	0.269231	1.2998e-08	1.29982e-08	1	0	0	1	0	0
AACAACTGTT	27	132	10	32.92	1701353770	104	538535574	1320	4.88889	0.82017	4.00972	0.245109	0.0400972	0.00245109	0.470085	2.35678e-08	2.35682e-08	1	0	0	1	0	0
AACAAG	98	498	6	32.92	1701353770	104	538535574	2988	5.08163	2.97691	15.1276	0.92473	0.0907655	0.00554838	0.293171	5.3349e-08	5.33498e-08	1	0	0	1	0	0
AACAAT	3944	19873	6	32.92	1701353770	104	538535574	119238	5.03879	119.806	603.676	36.9019	3.62205	0.221412	0.2907	2.12892e-06	2.12896e-06	1	0	0	1	0	0
AACAATAGATAG	35	161	12	32.92	1701353770	104	538535574	1932	4.6	1.06318	4.89064	0.298959	0.0586877	0.00358751	0.530769	3.44947e-08	3.44953e-08	1	0	0	1	1	0
AACAATAGATGG	19	76	12	32.92	1701353770	104	538535574	912	4	0.577157	2.30863	0.141123	0.0277035	0.00169348	0.461538	1.62832e-08	1.62835e-08	1	0	0	1	0	0
AACAATT	6	24	7	32.92	1701353770	104	538535574	168	4	0.18226	0.72904	0.0445653	0.00510328	0.000311957	0.269231	2.99954e-09	2.99959e-09	1	0	0	1	0	0
AACAATTATTAT	3	12	12	32.92	1701353770	104	538535574	144	4	0.09113	0.36452	0.0222827	0.00437424	0.000267392	0.461538	2.57104e-09	2.57108e-09	1	0	0	1	0	0
AACAATTG	18	81	8	32.92	1701353770	104	538535574	648	4.5	0.54678	2.46051	0.150408	0.0196841	0.00120326	0.346154	1.15697e-08	1.15698e-08	1	0	0	1	0	0
AACAC	378	2136	5	32.92	1701353770	104	538535574	10680	5.65079	11.4824	64.8846	3.96631	0.324423	0.0198316	0.271673	1.90685e-07	1.90688e-07	1	0	0	1	0	0
AACACAC	8	39	7	32.92	1701353770	104	538535574	273	4.875	0.243013	1.18469	0.0724186	0.00829283	0.00050693	0.328125	4.87425e-09	4.87433e-09	1	0	0	1	0	0
AACACAGCATCCCT	2	8	14	32.92	1701353770	104	538535574	112	4	0.0607533	0.243013	0.0148551	0.00340219	0.000207971	0.538462	1.99969e-09	1.99973e-09	1	0	0	1	1	0
AACACC	3	12	6	32.92	1701353770	104	538535574	72	4	0.09113	0.36452	0.0222827	0.00218712	0.000133696	0.230769	1.28552e-09	1.28554e-09	1	0	0	1	0	0
AACACT	223	1024	6	32.92	1701353770	104	538535574	6144	4.59193	6.774	31.1057	1.90145	0.186634	0.0114087	0.264919	1.09698e-07	1.09699e-07	1	0	0	1	0	0
AACAG	341	2346	5	32.92	1701353770	104	538535574	11730	6.87977	10.3584	71.2637	4.35626	0.356318	0.0217813	0.330758	2.09432e-07	2.09435e-07	1	0	0	1	0	0
AACAGC	910	4213	6	32.92	1701353770	104	538535574	25278	4.62967	27.6428	127.977	7.82307	0.767861	0.0469384	0.267096	4.51324e-07	4.51331e-07	1	0	0	1	0	0
AACAGCCCC	8	32	9	32.92	1701353770	104	538535574	288	4	0.243013	0.972053	0.0594204	0.00874848	0.000534784	0.346154	5.14207e-09	5.14215e-09	1	0	0	1	0	0
AACAGG	62	333	6	32.92	1701353770	104	538535574	1998	5.37097	1.88335	10.1154	0.618344	0.0606926	0.00371006	0.309864	3.56731e-08	3.56737e-08	1	0	0	1	0	0
AACAGT	37	163	6	32.92	1701353770	104	538535574	978	4.40541	1.12394	4.9514	0.302673	0.0297084	0.00181604	0.254158	1.74616e-08	1.74619e-08	1	0	0	1	0	0
AACAGTAT	60	467	8	32.92	1701353770	104	538535574	3736	7.78333	1.8226	14.1859	0.867166	0.113487	0.00693733	0.598718	6.67041e-08	6.67051e-08	1	0	0	1	1	0
AACAGTT	28	112	7	32.92	1701353770	104	538535574	784	4	0.850547	3.40219	0.207971	0.0238153	0.0014558	0.269231	1.39979e-08	1.39981e-08	1	0	0	1	0	0
AACAT	2671	23010	5	32.92	1701353770	104	538535574	115050	8.61475	81.1361	698.967	42.727	3.49484	0.213635	0.414171	2.05415e-06	2.05418e-06	1	0	0	1	0	0
AACATAATAT	26	115	10	32.92	1701353770	104	538535574	1150	4.42308	0.789793	3.49332	0.213542	0.0349332	0.00213542	0.425296	2.05326e-08	2.05329e-08	1	0	0	1	0	0
AACATAC	16	73	7	32.92	1701353770	104	538535574	511	4.5625	0.486027	2.2175	0.135553	0.0155225	0.00094887	0.307091	9.1236e-09	9.12375e-09	1	0	0	1	0	0
AACATAT	14	88	7	32.92	1701353770	104	538535574	616	6.28571	0.425273	2.67315	0.163406	0.018712	0.00114384	0.423077	1.09983e-08	1.09985e-08	1	0	0	1	0	0
AACATC	221	1180	6	32.92	1701353770	104	538535574	7080	5.33937	6.71324	35.8445	2.19113	0.215067	0.0131468	0.30804	1.26409e-07	1.26411e-07	1	0	0	1	0	0
AACATG	53	261	6	32.92	1701353770	104	538535574	1566	4.92453	1.60996	7.92831	0.484648	0.0475699	0.00290789	0.284107	2.796e-08	2.79604e-08	1	0	0	1	0	0
AACATGAG	34	252	8	32.92	1701353770	104	538535574	2016	7.41176	1.03281	7.65492	0.467936	0.0612394	0.00374349	0.570136	3.59945e-08	3.59951e-08	1	0	0	1	1	0
AACATGT	16	64	7	32.92	1701353770	104	538535574	448	4	0.486027	1.94411	0.118841	0.0136087	0.000831886	0.269231	7.99878e-09	7.9989e-09	1	0	0	1	0	0
AACATT	48	225	6	32.92	1701353770	104	538535574	1350	4.6875	1.45808	6.83475	0.4178	0.0410085	0.0025068	0.270433	2.41035e-08	2.41038e-08	1	0	0	1	0	0
AACC	1277	8835	4	32.92	1701353770	104	538535574	35340	6.91856	38.791	268.378	16.4056	1.07351	0.0656224	0.266098	6.30975e-07	6.30985e-07	1	0	0	0	0	0
AACCAC	144	597	6	32.92	1701353770	104	538535574	3582	4.14583	4.37424	18.1349	1.10856	0.108809	0.00665137	0.239183	6.39545e-08	6.39555e-08	1	0	0	1	0	0
AACCAG	43	210	6	32.92	1701353770	104	538535574	1260	4.88372	1.3062	6.3791	0.389946	0.0382746	0.00233968	0.281753	2.24966e-08	2.24969e-08	1	0	0	1	0	0
AACCAT	3959	23903	6	32.92	1701353770	104	538535574	143418	6.03764	120.261	726.094	44.3852	4.35656	0.266311	0.348325	2.56064e-06	2.56068e-06	1	0	0	1	0	0
AACCATAC	25	109	8	32.92	1701353770	104	538535574	872	4.36	0.759417	3.31106	0.202401	0.0264885	0.00161921	0.335385	1.5569e-08	1.55693e-08	1	0	0	1	0	0
AACCATCT	32	162	8	32.92	1701353770	104	538535574	1296	5.0625	0.972053	4.92102	0.300816	0.0393682	0.00240653	0.389423	2.31393e-08	2.31397e-08	1	0	0	1	0	0
AACCC	116	601	5	32.92	1701353770	104	538535574	3005	5.18103	3.52369	18.2564	1.11599	0.0912819	0.00557995	0.249088	5.36525e-08	5.36533e-08	1	0	0	1	0	0
AACCCATC	11	67	8	32.92	1701353770	104	538535574	536	6.09091	0.334143	2.03524	0.124411	0.0162819	0.000995292	0.468531	9.56996e-09	9.57011e-09	1	0	0	1	0	0
AACCCC	189	911	6	32.92	1701353770	104	538535574	5466	4.82011	5.74119	27.6731	1.69162	0.166039	0.0101497	0.278083	9.75922e-08	9.75937e-08	1	0	0	1	0	0
AACCCCT	124	522	7	32.92	1701353770	104	538535574	3654	4.20968	3.76671	15.8566	0.969295	0.110996	0.00678507	0.283344	6.524e-08	6.5241e-08	1	0	0	1	0	0
AACCCG	87	465	6	32.92	1701353770	104	538535574	2790	5.34483	2.64277	14.1252	0.863453	0.0847509	0.00518072	0.308355	4.98138e-08	4.98146e-08	1	0	0	1	0	0
AACCCT	459655	4134710	6	32.92	1701353770	104	538535574	24808260	8.99525	13962.8	125599	7677.69	753.592	46.0661	0.518957	0.000442937	0.000442944	1	1	1	1	1	1
AACCCTC	4	20	7	32.92	1701353770	104	538535574	140	5	0.121507	0.607533	0.0371378	0.00425273	0.000259964	0.336538	2.49962e-09	2.49966e-09	1	0	0	1	0	0
AACCCTG	17	157	7	32.92	1701353770	104	538535574	1099	9.23529	0.516403	4.76914	0.291531	0.033384	0.00204072	0.621606	1.9622e-08	1.96223e-08	1	0	0	1	1	0
AACCCTT	24	137	7	32.92	1701353770	104	538535574	959	5.70833	0.72904	4.1616	0.254394	0.0291312	0.00178076	0.384215	1.71224e-08	1.71226e-08	1	0	0	1	0	0
AACCG	35	215	5	32.92	1701353770	104	538535574	1075	6.14286	1.06318	6.53098	0.399231	0.0326549	0.00199615	0.29533	1.91935e-08	1.91938e-08	1	0	0	1	0	0
AACCGT	92	399	6	32.92	1701353770	104	538535574	2394	4.33696	2.79465	12.1203	0.740898	0.0727217	0.00444539	0.250209	4.27435e-08	4.27441e-08	1	0	0	1	0	0
AACCT	69	575	5	32.92	1701353770	104	538535574	2875	8.33333	2.09599	17.4666	1.06771	0.0873329	0.00533855	0.400641	5.13314e-08	5.13322e-08	1	0	0	1	0	0
AACCTC	35	215	6	32.92	1701353770	104	538535574	1290	6.14286	1.06318	6.53098	0.399231	0.0391859	0.00239538	0.354396	2.30322e-08	2.30325e-08	1	0	0	1	0	0
AACCTG	54	226	6	32.92	1701353770	104	538535574	1356	4.18519	1.64034	6.86513	0.419657	0.0411908	0.00251794	0.241453	2.42106e-08	2.4211e-08	1	0	0	1	0	0
AACCTT	91	436	6	32.92	1701353770	104	538535574	2616	4.79121	2.76428	13.2442	0.809603	0.0794654	0.00485762	0.276416	4.67071e-08	4.67079e-08	1	0	0	1	0	0
AACGAC	18	112	6	32.92	1701353770	104	538535574	672	6.22222	0.54678	3.40219	0.207971	0.0204131	0.00124783	0.358974	1.19982e-08	1.19984e-08	1	0	0	1	0	0
AACGCC	3	12	6	32.92	1701353770	104	538535574	72	4	0.09113	0.36452	0.0222827	0.00218712	0.000133696	0.230769	1.28552e-09	1.28554e-09	1	0	0	1	0	0
AACGCT	1071	5884	6	32.92	1701353770	104	538535574	35304	5.49393	32.5334	178.736	10.9259	1.07242	0.0655556	0.316958	6.30332e-07	6.30342e-07	1	0	0	1	0	0
AACGG	33	190	5	32.92	1701353770	104	538535574	950	5.75758	1.00243	5.77157	0.352809	0.0288578	0.00176404	0.276807	1.69617e-08	1.6962e-08	1	0	0	1	0	0
AACGGAAGGG	3	12	10	32.92	1701353770	104	538535574	120	4	0.09113	0.36452	0.0222827	0.0036452	0.000222827	0.384615	2.14253e-09	2.14256e-09	1	0	0	1	0	0
AACGGC	5	43	6	32.92	1701353770	104	538535574	258	8.6	0.151883	1.3062	0.0798462	0.00783718	0.000479077	0.496154	4.60644e-09	4.60651e-09	1	0	0	1	0	0
AACGGT	17	83	6	32.92	1701353770	104	538535574	498	4.88235	0.516403	2.52126	0.154122	0.0151276	0.00092473	0.281674	8.8915e-09	8.89163e-09	1	0	0	1	0	0
AACGT	43	319	5	32.92	1701353770	104	538535574	1595	7.4186	1.3062	9.69016	0.592347	0.0484508	0.00296174	0.356664	2.84778e-08	2.84782e-08	1	0	0	1	0	0
AACGTAAG	21	92	8	32.92	1701353770	104	538535574	736	4.38095	0.63791	2.79465	0.170834	0.0223572	0.00136667	0.336996	1.31408e-08	1.31411e-08	1	0	0	1	0	0
AACT	1198	8350	4	32.92	1701353770	104	538535574	33400	6.96995	36.3913	253.645	15.505	1.01458	0.06202	0.268075	5.96337e-07	5.96347e-07	1	0	0	0	0	0
AACTAC	122	590	6	32.92	1701353770	104	538535574	3540	4.83607	3.70595	17.9222	1.09556	0.107533	0.00657338	0.279004	6.32046e-08	6.32056e-08	1	0	0	1	0	0
AACTAG	28	183	6	32.92	1701353770	104	538535574	1098	6.53571	0.850547	5.55893	0.33981	0.0333536	0.00203886	0.37706	1.96041e-08	1.96044e-08	1	0	0	1	0	0
AACTAT	270	1266	6	32.92	1701353770	104	538535574	7596	4.68889	8.2017	38.4569	2.35082	0.230741	0.0141049	0.270513	1.35622e-07	1.35624e-07	1	0	0	1	0	0
AACTATAT	44	194	8	32.92	1701353770	104	538535574	1552	4.40909	1.33657	5.89307	0.360236	0.0471446	0.00288189	0.339161	2.771e-08	2.77105e-08	1	0	0	1	0	0
AACTC	6	30	5	32.92	1701353770	104	538535574	150	5	0.18226	0.9113	0.0557066	0.0045565	0.000278533	0.240385	2.67816e-09	2.6782e-09	1	0	0	1	0	0
AACTCC	61	302	6	32.92	1701353770	104	538535574	1812	4.95082	1.85298	9.17375	0.56078	0.0550425	0.00336468	0.285624	3.23522e-08	3.23527e-08	1	0	0	1	0	0
AACTCT	122	1122	6	32.92	1701353770	104	538535574	6732	9.19672	3.70595	34.0826	2.08343	0.204496	0.0125006	0.53058	1.20196e-07	1.20198e-07	1	0	0	1	1	0
AACTG	231	1302	5	32.92	1701353770	104	538535574	6510	5.63636	7.01701	39.5504	2.41767	0.197752	0.0120883	0.270979	1.16232e-07	1.16234e-07	1	0	0	1	0	0
AACTGC	56	232	6	32.92	1701353770	104	538535574	1392	4.14286	1.70109	7.04739	0.430798	0.0422843	0.00258479	0.239011	2.48533e-08	2.48537e-08	1	0	0	1	0	0
AACTGT	33	209	6	32.92	1701353770	104	538535574	1254	6.33333	1.00243	6.34872	0.388089	0.0380923	0.00232854	0.365385	2.23894e-08	2.23898e-08	1	0	0	1	0	0
AACTGTGCG	14	61	9	32.92	1701353770	104	538535574	549	4.35714	0.425273	1.85298	0.11327	0.0166768	0.00101943	0.37706	9.80207e-09	9.80222e-09	1	0	0	1	0	0
AACTT	6	35	5	32.92	1701353770	104	538535574	175	5.83333	0.18226	1.06318	0.0649911	0.00531592	0.000324955	0.280449	3.12452e-09	3.12457e-09	1	0	0	1	0	0
AACTTC	6	24	6	32.92	1701353770	104	538535574	144	4	0.18226	0.72904	0.0445653	0.00437424	0.000267392	0.230769	2.57104e-09	2.57108e-09	1	0	0	1	0	0
AACTTCC	20	99	7	32.92	1701353770	104	538535574	693	4.95	0.607533	3.00729	0.183832	0.021051	0.00128682	0.333173	1.23731e-08	1.23733e-08	1	0	0	1	0	0
AACTTCCG	13	52	8	32.92	1701353770	104	538535574	416	4	0.394897	1.57959	0.0965582	0.0126367	0.000772465	0.307692	7.42744e-09	7.42755e-09	1	0	0	1	0	0
AACTTG	60	240	6	32.92	1701353770	104	538535574	1440	4	1.8226	7.2904	0.445653	0.0437424	0.00267392	0.230769	2.57104e-08	2.57108e-08	1	0	0	1	0	0
AAG	113318	1444264	3	32.92	1701353770	104	538535574	4332792	12.7452	3442.22	43871.9	2681.84	131.616	8.04551	0.367651	7.73595e-05	7.73606e-05	1	1	1	0	0	0
AAGAAGAGAG	20	102	10	32.92	1701353770	104	538535574	1020	5.1	0.607533	3.09842	0.189403	0.0309842	0.00189403	0.490385	1.82115e-08	1.82118e-08	1	0	0	1	0	0
AAGAAGAT	93	471	8	32.92	1701353770	104	538535574	3768	5.06452	2.82503	14.3074	0.874594	0.114459	0.00699675	0.389578	6.72754e-08	6.72765e-08	1	0	0	1	0	0
AAGAAGG	16	68	7	32.92	1701353770	104	538535574	476	4.25	0.486027	2.06561	0.126268	0.0144593	0.000883878	0.286058	8.4987e-09	8.49883e-09	1	0	0	1	0	0
AAGAAGTAG	86	383	9	32.92	1701353770	104	538535574	3447	4.45349	2.61239	11.6343	0.711188	0.104708	0.00640069	0.385398	6.15442e-08	6.15451e-08	1	0	0	1	0	0
AAGAAT	1130	5353	6	32.92	1701353770	104	538535574	32118	4.73717	34.3256	162.606	9.93992	0.975638	0.0596395	0.273298	5.73448e-07	5.73457e-07	1	0	0	1	0	0
AAGAC	141	818	5	32.92	1701353770	104	538535574	4090	5.80142	4.28311	24.8481	1.51893	0.124241	0.00759467	0.278914	7.30245e-08	7.30257e-08	1	0	0	1	0	0
AAGACC	35	205	6	32.92	1701353770	104	538535574	1230	5.85714	1.06318	6.22722	0.380662	0.0373633	0.00228397	0.337912	2.19609e-08	2.19613e-08	1	0	0	1	0	0
AAGACCCC	5	34	8	32.92	1701353770	104	538535574	272	6.8	0.151883	1.03281	0.0631342	0.00826245	0.000505073	0.523077	4.8564e-09	4.85648e-09	1	0	0	1	1	0
AAGAG	3817	30152	5	32.92	1701353770	104	538535574	150760	7.8994	115.948	915.917	55.9889	4.57959	0.279944	0.379779	2.69173e-06	2.69177e-06	1	0	0	1	0	0
AAGAGAG	78	414	7	32.92	1701353770	104	538535574	2898	5.30769	2.36938	12.5759	0.768751	0.0880316	0.00538126	0.357249	5.17421e-08	5.17429e-08	1	0	0	1	0	0
AAGAGAT	1	4	7	32.92	1701353770	104	538535574	28	4	0.0303767	0.121507	0.00742755	0.000850547	5.19929e-05	0.269231	4.99924e-10	4.99931e-10	1	0	0	1	0	0
AAGAGC	30	136	6	32.92	1701353770	104	538535574	816	4.53333	0.9113	4.13123	0.252537	0.0247874	0.00151522	0.261538	1.45692e-08	1.45694e-08	1	0	0	1	0	0
AAGAGG	2672	12814	6	32.92	1701353770	104	538535574	76884	4.79566	81.1665	389.247	23.7942	2.33548	0.142765	0.276673	1.37272e-06	1.37274e-06	1	0	0	1	0	0
AAGAGGAC	27	115	8	32.92	1701353770	104	538535574	920	4.25926	0.82017	3.49332	0.213542	0.0279465	0.00170834	0.327635	1.64261e-08	1.64263e-08	1	0	0	1	0	0
AAGAGGAGCTG	86	402	11	32.92	1701353770	104	538535574	4422	4.67442	2.61239	12.2114	0.746469	0.134326	0.00821116	0.49441	7.89522e-08	7.89534e-08	1	0	0	1	0	0
AAGAGGG	17	74	7	32.92	1701353770	104	538535574	518	4.35294	0.516403	2.24787	0.13741	0.0157351	0.000961868	0.292986	9.24859e-09	9.24873e-09	1	0	0	1	0	0
AAGAGGTGAG	12	79	10	32.92	1701353770	104	538535574	790	6.58333	0.36452	2.39976	0.146694	0.0239976	0.00146694	0.633013	1.4105e-08	1.41052e-08	1	0	0	1	1	0
AAGAGT	10	46	6	32.92	1701353770	104	538535574	276	4.6	0.303767	1.39733	0.0854168	0.00838396	0.000512501	0.265385	4.92782e-09	4.92789e-09	1	0	0	1	0	0
AAGAGTGG	23	168	8	32.92	1701353770	104	538535574	1344	7.30435	0.698663	5.10328	0.311957	0.0408262	0.00249566	0.561873	2.39963e-08	2.39967e-08	1	0	0	1	1	0
AAGAT	1267	10185	5	32.92	1701353770	104	538535574	50925	8.03867	38.4872	309.386	18.9124	1.54693	0.094562	0.386475	9.09236e-07	9.0925e-07	1	0	0	1	0	0
AAGATAAGG	36	179	9	32.92	1701353770	104	538535574	1611	4.97222	1.09356	5.43742	0.332383	0.0489368	0.00299145	0.430288	2.87635e-08	2.87639e-08	1	0	0	1	0	0
AAGATAC	5	20	7	32.92	1701353770	104	538535574	140	4	0.151883	0.607533	0.0371378	0.00425273	0.000259964	0.269231	2.49962e-09	2.49966e-09	1	0	0	1	0	0
AAGATAGAT	149	621	9	32.92	1701353770	104	538535574	5589	4.16779	4.52612	18.8639	1.15313	0.169775	0.0103781	0.360674	9.97883e-08	9.97899e-08	1	0	0	1	0	0
AAGATAGGAT	24	113	10	32.92	1701353770	104	538535574	1130	4.70833	0.72904	3.43256	0.209828	0.0343256	0.00209828	0.452724	2.01755e-08	2.01758e-08	1	0	0	1	0	0
AAGATAT	25	147	7	32.92	1701353770	104	538535574	1029	5.88	0.759417	4.46537	0.272962	0.0312576	0.00191074	0.395769	1.83722e-08	1.83725e-08	1	0	0	1	0	0
AAGATG	129	603	6	32.92	1701353770	104	538535574	3618	4.67442	3.91859	18.3171	1.1197	0.109903	0.00671822	0.269678	6.45973e-08	6.45983e-08	1	0	0	1	0	0
AAGATGC	13	52	7	32.92	1701353770	104	538535574	364	4	0.394897	1.57959	0.0965582	0.0110571	0.000675907	0.269231	6.49901e-09	6.49911e-09	1	0	0	1	0	0
AAGATGGAGC	37	159	10	32.92	1701353770	104	538535574	1590	4.2973	1.12394	4.82989	0.295245	0.0482989	0.00295245	0.413202	2.83885e-08	2.8389e-08	1	0	0	1	0	0
AAGATT	21	84	6	32.92	1701353770	104	538535574	504	4	0.63791	2.55164	0.155979	0.0153098	0.000935871	0.230769	8.99862e-09	8.99876e-09	1	0	0	1	0	0
AAGATTC	34	136	7	32.92	1701353770	104	538535574	952	4	1.03281	4.13123	0.252537	0.0289186	0.00176776	0.269231	1.69974e-08	1.69977e-08	1	0	0	1	0	0
AAGATTCCG	20	92	9	32.92	1701353770	104	538535574	828	4.6	0.607533	2.79465	0.170834	0.0251519	0.0015375	0.398077	1.47835e-08	1.47837e-08	1	0	0	1	0	0
AAGC	1226	8907	4	32.92	1701353770	104	538535574	35628	7.26509	37.2418	270.565	16.5393	1.08226	0.0661572	0.279427	6.36117e-07	6.36127e-07	1	0	0	0	0	0
AAGCACGC	7	44	8	32.92	1701353770	104	538535574	352	6.28571	0.212637	1.33657	0.0817031	0.0106926	0.000653624	0.483516	6.28475e-09	6.28485e-09	1	0	0	1	0	0
AAGCAG	223	1113	6	32.92	1701353770	104	538535574	6678	4.99103	6.774	33.8092	2.06672	0.202855	0.0124003	0.287944	1.19232e-07	1.19234e-07	1	0	0	1	0	0
AAGCAT	12	56	6	32.92	1701353770	104	538535574	336	4.66667	0.36452	1.70109	0.103986	0.0102066	0.000623914	0.269231	5.99908e-09	5.99918e-09	1	0	0	1	0	0
AAGCC	77	396	5	32.92	1701353770	104	538535574	1980	5.14286	2.339	12.0292	0.735327	0.0601458	0.00367664	0.247253	3.53517e-08	3.53523e-08	1	0	0	1	0	0
AAGCCC	434	2231	6	32.92	1701353770	104	538535574	13386	5.14055	13.1835	67.7704	4.14272	0.406622	0.0248563	0.29657	2.38999e-07	2.39003e-07	1	0	0	1	0	0
AAGCCCT	2	8	7	32.92	1701353770	104	538535574	56	4	0.0607533	0.243013	0.0148551	0.00170109	0.000103986	0.269231	9.99847e-10	9.99863e-10	1	0	0	1	0	0
AAGCCCTGGC	13	70	10	32.92	1701353770	104	538535574	700	5.38462	0.394897	2.12637	0.129982	0.0212637	0.00129982	0.517751	1.24981e-08	1.24983e-08	1	0	0	1	1	0
AAGCCG	14	56	6	32.92	1701353770	104	538535574	336	4	0.425273	1.70109	0.103986	0.0102066	0.000623914	0.230769	5.99908e-09	5.99918e-09	1	0	0	1	0	0
AAGCCT	898	4251	6	32.92	1701353770	104	538535574	25506	4.73385	27.2783	129.131	7.89363	0.774787	0.0473618	0.273107	4.55395e-07	4.55402e-07	1	0	0	1	0	0
AAGCCTC	2	8	7	32.92	1701353770	104	538535574	56	4	0.0607533	0.243013	0.0148551	0.00170109	0.000103986	0.269231	9.99847e-10	9.99863e-10	1	0	0	1	0	0
AAGCG	33	225	5	32.92	1701353770	104	538535574	1125	6.81818	1.00243	6.83475	0.4178	0.0341738	0.002089	0.327797	2.00862e-08	2.00865e-08	1	0	0	1	0	0
AAGCGC	7	35	6	32.92	1701353770	104	538535574	210	5	0.212637	1.06318	0.0649911	0.0063791	0.000389946	0.288462	3.74943e-09	3.74948e-09	1	0	0	1	0	0
AAGCGCC	16	75	7	32.92	1701353770	104	538535574	525	4.6875	0.486027	2.27825	0.139267	0.0159478	0.000974866	0.315505	9.37357e-09	9.37371e-09	1	0	0	1	0	0
AAGCGG	1	4	6	32.92	1701353770	104	538535574	24	4	0.0303767	0.121507	0.00742755	0.00072904	4.45653e-05	0.230769	4.28506e-10	4.28513e-10	1	0	0	1	0	0
AAGCGGAGG	9	43	9	32.92	1701353770	104	538535574	387	4.77778	0.27339	1.3062	0.0798462	0.0117558	0.000718615	0.413462	6.90966e-09	6.90976e-09	1	0	0	1	0	0
AAGCT	36	284	5	32.92	1701353770	104	538535574	1420	7.88889	1.09356	8.62697	0.527356	0.0431349	0.00263678	0.379274	2.53533e-08	2.53537e-08	1	0	0	1	0	0
AAGCTATG	30	125	8	32.92	1701353770	104	538535574	1000	4.16667	0.9113	3.79708	0.232111	0.0303767	0.00185689	0.320513	1.78544e-08	1.78547e-08	1	0	0	1	0	0
AAGCTC	25	142	6	32.92	1701353770	104	538535574	852	5.68	0.759417	4.31349	0.263678	0.0258809	0.00158207	0.327692	1.5212e-08	1.52122e-08	1	0	0	1	0	0
AAGCTG	13	72	6	32.92	1701353770	104	538535574	432	5.53846	0.394897	2.18712	0.133696	0.0131227	0.000802175	0.319527	7.71311e-09	7.71323e-09	1	0	0	1	0	0
AAGCTGAG	8	32	8	32.92	1701353770	104	538535574	256	4	0.243013	0.972053	0.0594204	0.00777643	0.000475363	0.307692	4.57073e-09	4.5708e-09	1	0	0	1	0	0
AAGG	180989	1576404	4	32.92	1701353770	104	538535574	6305616	8.70994	5497.84	47885.9	2927.2	191.544	11.7088	0.334998	0.000112583	0.000112585	1	1	1	0	0	0
AAGGAC	17	97	6	32.92	1701353770	104	538535574	582	5.70588	0.516403	2.94654	0.180118	0.0176792	0.00108071	0.329186	1.03913e-08	1.03914e-08	1	0	0	1	0	0
AAGGAG	2702	18118	6	32.92	1701353770	104	538535574	108708	6.7054	82.0778	550.365	33.6431	3.30219	0.201859	0.38685	1.94092e-06	1.94095e-06	1	0	0	1	0	0
AAGGAGG	47	193	7	32.92	1701353770	104	538535574	1351	4.10638	1.4277	5.8627	0.358379	0.0410389	0.00250866	0.276391	2.41213e-08	2.41217e-08	1	0	0	1	0	0
AAGGAT	7	32	6	32.92	1701353770	104	538535574	192	4.57143	0.212637	0.972053	0.0594204	0.00583232	0.000356522	0.263736	3.42805e-09	3.4281e-09	1	0	0	1	0	0
AAGGATAC	44	319	8	32.92	1701353770	104	538535574	2552	7.25	1.33657	9.69016	0.592347	0.0775213	0.00473878	0.557692	4.55645e-08	4.55652e-08	1	0	0	1	1	0
AAGGC	605	3430	5	32.92	1701353770	104	538535574	17150	5.66942	18.3779	104.192	6.36912	0.52096	0.0318456	0.272568	3.06203e-07	3.06208e-07	1	0	0	1	0	0
AAGGCAAGGG	15	66	10	32.92	1701353770	104	538535574	660	4.4	0.45565	2.00486	0.122555	0.0200486	0.00122555	0.423077	1.17839e-08	1.17841e-08	1	0	0	1	0	0
AAGGCAG	11	62	7	32.92	1701353770	104	538535574	434	5.63636	0.334143	1.88335	0.115127	0.0131835	0.000805889	0.379371	7.74881e-09	7.74893e-09	1	0	0	1	0	0
AAGGCC	42	199	6	32.92	1701353770	104	538535574	1194	4.7381	1.27582	6.04496	0.369521	0.0362697	0.00221712	0.273352	2.13182e-08	2.13185e-08	1	0	0	1	0	0
AAGGCCC	9	36	7	32.92	1701353770	104	538535574	252	4	0.27339	1.09356	0.066848	0.00765492	0.000467936	0.269231	4.49931e-09	4.49938e-09	1	0	0	1	0	0
AAGGCT	1	4	6	32.92	1701353770	104	538535574	24	4	0.0303767	0.121507	0.00742755	0.00072904	4.45653e-05	0.230769	4.28506e-10	4.28513e-10	1	0	0	1	0	0
AAGGCTCTGCC	9	42	11	32.92	1701353770	104	538535574	462	4.66667	0.27339	1.27582	0.0779893	0.014034	0.000857882	0.49359	8.24874e-09	8.24887e-09	1	0	0	1	0	0
AAGGCTG	6	29	7	32.92	1701353770	104	538535574	203	4.83333	0.18226	0.880923	0.0538497	0.00616646	0.000376948	0.325321	3.62445e-09	3.6245e-09	1	0	0	1	0	0
AAGGG	6357	39744	5	32.92	1701353770	104	538535574	198720	6.25201	193.104	1207.29	73.8001	6.03645	0.369001	0.300577	3.54803e-06	3.54808e-06	1	0	0	1	0	0
AAGGGAC	18	159	7	32.92	1701353770	104	538535574	1113	8.83333	0.54678	4.82989	0.295245	0.0338092	0.00206672	0.594551	1.9872e-08	1.98723e-08	1	0	0	1	1	0
AAGGGAG	678	4352	7	32.92	1701353770	104	538535574	30464	6.41888	20.5954	132.199	8.08117	0.925395	0.0565682	0.43204	5.43917e-07	5.43925e-07	1	0	0	1	0	0
AAGGGAT	20	112	7	32.92	1701353770	104	538535574	784	5.6	0.607533	3.40219	0.207971	0.0238153	0.0014558	0.376923	1.39979e-08	1.39981e-08	1	0	0	1	0	0
AAGGGC	39	197	6	32.92	1701353770	104	538535574	1182	5.05128	1.18469	5.9842	0.365807	0.0359052	0.00219484	0.29142	2.11039e-08	2.11042e-08	1	0	0	1	0	0
AAGGGG	690	3015	6	32.92	1701353770	104	538535574	18090	4.36957	20.9599	91.5857	5.59852	0.549514	0.0335911	0.25209	3.22986e-07	3.22991e-07	1	0	0	1	0	0
AAGGGGG	4	16	7	32.92	1701353770	104	538535574	112	4	0.121507	0.486027	0.0297102	0.00340219	0.000207971	0.269231	1.99969e-09	1.99973e-09	1	0	0	1	0	0
AAGGGT	180	854	6	32.92	1701353770	104	538535574	5124	4.74444	5.4678	25.9417	1.58578	0.15565	0.00951469	0.273718	9.1486e-08	9.14874e-08	1	0	0	1	0	0
AAGGGTG	5	22	7	32.92	1701353770	104	538535574	154	4.4	0.151883	0.668287	0.0408515	0.00467801	0.000285961	0.296154	2.74958e-09	2.74962e-09	1	0	0	1	0	0
AAGGT	161	1257	5	32.92	1701353770	104	538535574	6285	7.80745	4.89064	38.1835	2.33411	0.190917	0.0116705	0.375358	1.12215e-07	1.12217e-07	1	0	0	1	0	0
AAGGTAGG	70	302	8	32.92	1701353770	104	538535574	2416	4.31429	2.12637	9.17375	0.56078	0.07339	0.00448624	0.331868	4.31363e-08	4.31369e-08	1	0	0	1	0	0
AAGGTG	35	163	6	32.92	1701353770	104	538535574	978	4.65714	1.06318	4.9514	0.302673	0.0297084	0.00181604	0.268681	1.74616e-08	1.74619e-08	1	0	0	1	0	0
AAGGTGG	5	23	7	32.92	1701353770	104	538535574	161	4.6	0.151883	0.698663	0.0427084	0.00489064	0.000298959	0.309615	2.87456e-09	2.8746e-09	1	0	0	1	0	0
AAGT	12557	92736	4	32.92	1701353770	104	538535574	370944	7.3852	381.44	2817.01	172.2	11.268	0.688801	0.284046	6.62299e-06	6.62309e-06	1	1	0	0	0	0
AAGTAAT	6	45	7	32.92	1701353770	104	538535574	315	7.5	0.18226	1.36695	0.0835599	0.00956865	0.00058492	0.504808	5.62414e-09	5.62423e-09	1	0	0	1	1	0
AAGTAG	126	629	6	32.92	1701353770	104	538535574	3774	4.99206	3.82746	19.1069	1.16798	0.114642	0.00700789	0.288004	6.73825e-08	6.73836e-08	1	0	0	1	0	0
AAGTAT	22	101	6	32.92	1701353770	104	538535574	606	4.59091	0.668287	3.06804	0.187546	0.0184083	0.00112527	0.26486	1.08198e-08	1.08199e-08	1	0	0	1	0	0
AAGTC	52	362	5	32.92	1701353770	104	538535574	1810	6.96154	1.57959	10.9964	0.672193	0.0549818	0.00336097	0.334689	3.23165e-08	3.2317e-08	1	0	0	1	0	0
AAGTCAG	9	36	7	32.92	1701353770	104	538535574	252	4	0.27339	1.09356	0.066848	0.00765492	0.000467936	0.269231	4.49931e-09	4.49938e-09	1	0	0	1	0	0
AAGTCT	75	340	6	32.92	1701353770	104	538535574	2040	4.53333	2.27825	10.3281	0.631342	0.0619684	0.00378805	0.261538	3.6423e-08	3.64236e-08	1	0	0	1	0	0
AAGTG	258	1724	5	32.92	1701353770	104	538535574	8620	6.68217	7.83718	52.3694	3.20127	0.261847	0.0160064	0.321258	1.53905e-07	1.53907e-07	1	0	0	1	0	0
AAGTGAG	21	84	7	32.92	1701353770	104	538535574	588	4	0.63791	2.55164	0.155979	0.0178615	0.00109185	0.269231	1.04984e-08	1.04986e-08	1	0	0	1	0	0
AAGTGG	13	52	6	32.92	1701353770	104	538535574	312	4	0.394897	1.57959	0.0965582	0.00947752	0.000579349	0.230769	5.57058e-09	5.57066e-09	1	0	0	1	0	0
AAGTGT	4	16	6	32.92	1701353770	104	538535574	96	4	0.121507	0.486027	0.0297102	0.00291616	0.000178261	0.230769	1.71402e-09	1.71405e-09	1	0	0	1	0	0
AAGTGTGTGT	16	72	10	32.92	1701353770	104	538535574	720	4.5	0.486027	2.18712	0.133696	0.0218712	0.00133696	0.432692	1.28552e-08	1.28554e-08	1	0	0	1	0	0
AAGTGTGTGTGT	13	61	12	32.92	1701353770	104	538535574	732	4.69231	0.394897	1.85298	0.11327	0.0222357	0.00135924	0.54142	1.30694e-08	1.30696e-08	1	0	0	1	1	0
AAT	1106969	13658061	3	32.92	1701353770	104	538535574	40974183	12.3383	33626	414886	25361.5	1244.66	76.0845	0.355911	0.00073157	0.000731581	1	1	1	0	0	0
AATAATAATTC	3	12	11	32.92	1701353770	104	538535574	132	4	0.09113	0.36452	0.0222827	0.00400972	0.000245109	0.423077	2.35678e-09	2.35682e-09	1	0	0	1	0	0
AATAATACC	11	47	9	32.92	1701353770	104	538535574	423	4.27273	0.334143	1.4277	0.0872737	0.0128493	0.000785463	0.369755	7.55242e-09	7.55253e-09	1	0	0	1	0	0
AATAATC	41	225	7	32.92	1701353770	104	538535574	1575	5.4878	1.24544	6.83475	0.4178	0.0478433	0.0029246	0.369371	2.81207e-08	2.81211e-08	1	0	0	1	0	0
AATAATCAG	12	49	9	32.92	1701353770	104	538535574	441	4.08333	0.36452	1.48846	0.0909875	0.0133961	0.000818887	0.353365	7.8738e-09	7.87392e-09	1	0	0	1	0	0
AATAATG	31	124	7	32.92	1701353770	104	538535574	868	4	0.941677	3.76671	0.230254	0.026367	0.00161178	0.269231	1.54976e-08	1.54979e-08	1	0	0	1	0	0
AATAATGGG	15	77	9	32.92	1701353770	104	538535574	693	5.13333	0.45565	2.339	0.14298	0.021051	0.00128682	0.444231	1.23731e-08	1.23733e-08	1	0	0	1	0	0
AATAATGTAATAG	2	8	13	32.92	1701353770	104	538535574	104	4	0.0607533	0.243013	0.0148551	0.00315917	0.000193116	0.5	1.85686e-09	1.85689e-09	1	0	0	1	0	0
AATAATGTAT	23	114	10	32.92	1701353770	104	538535574	1140	4.95652	0.698663	3.46294	0.211685	0.0346294	0.00211685	0.476589	2.0354e-08	2.03543e-08	1	0	0	1	0	0
AATAATT	34	148	7	32.92	1701353770	104	538535574	1036	4.35294	1.03281	4.49575	0.274819	0.0314702	0.00192374	0.292986	1.84972e-08	1.84975e-08	1	0	0	1	0	0
AATAC	4319	34017	5	32.92	1701353770	104	538535574	170085	7.87613	131.197	1033.32	63.1657	5.16662	0.315829	0.37866	3.03677e-06	3.03681e-06	1	0	0	1	0	0
AATACAT	31	167	7	32.92	1701353770	104	538535574	1169	5.3871	0.941677	5.0729	0.3101	0.0355103	0.0021707	0.362593	2.08718e-08	2.08721e-08	1	0	0	1	0	0
AATACC	61	306	6	32.92	1701353770	104	538535574	1836	5.01639	1.85298	9.29526	0.568208	0.0557716	0.00340925	0.289407	3.27807e-08	3.27812e-08	1	0	0	1	0	0
AATACCT	11	44	7	32.92	1701353770	104	538535574	308	4	0.334143	1.33657	0.0817031	0.00935601	0.000571921	0.269231	5.49916e-09	5.49924e-09	1	0	0	1	0	0
AATACGT	2	8	7	32.92	1701353770	104	538535574	56	4	0.0607533	0.243013	0.0148551	0.00170109	0.000103986	0.269231	9.99847e-10	9.99863e-10	1	0	0	1	0	0
AATACT	1497	7147	6	32.92	1701353770	104	538535574	42882	4.77422	45.4739	217.102	13.2712	1.30261	0.0796271	0.275435	7.65633e-07	7.65645e-07	1	0	0	1	0	0
AATACTATAC	27	134	10	32.92	1701353770	104	538535574	1340	4.96296	0.82017	4.07047	0.248823	0.0407047	0.00248823	0.477208	2.39249e-08	2.39253e-08	1	0	0	1	0	0
AATAG	3311	27593	5	32.92	1701353770	104	538535574	137965	8.33374	100.577	838.183	51.2371	4.19092	0.256185	0.40066	2.46328e-06	2.46332e-06	1	0	0	1	0	0
AATAGACAT	8	35	9	32.92	1701353770	104	538535574	315	4.375	0.243013	1.06318	0.0649911	0.00956865	0.00058492	0.378606	5.62414e-09	5.62423e-09	1	0	0	1	0	0
AATAGAG	14	67	7	32.92	1701353770	104	538535574	469	4.78571	0.425273	2.03524	0.124411	0.0142467	0.00087088	0.322115	8.37372e-09	8.37385e-09	1	0	0	1	0	0
AATAGAT	21	112	7	32.92	1701353770	104	538535574	784	5.33333	0.63791	3.40219	0.207971	0.0238153	0.0014558	0.358974	1.39979e-08	1.39981e-08	1	0	0	1	0	0
AATAGC	91	370	6	32.92	1701353770	104	538535574	2220	4.06593	2.76428	11.2394	0.687048	0.0674362	0.00412229	0.234573	3.96368e-08	3.96374e-08	1	0	0	1	0	0
AATAGG	25	220	6	32.92	1701353770	104	538535574	1320	8.8	0.759417	6.68287	0.408515	0.0400972	0.00245109	0.507692	2.35678e-08	2.35682e-08	1	0	0	1	1	0
AATAGGAG	88	546	8	32.92	1701353770	104	538535574	4368	6.20455	2.67315	16.5857	1.01386	0.132685	0.00811088	0.477273	7.79881e-08	7.79893e-08	1	0	0	1	0	0
AATAGT	1402	6386	6	32.92	1701353770	104	538535574	38316	4.55492	42.5881	193.985	11.8581	1.16391	0.0711485	0.262784	6.8411e-07	6.8412e-07	1	0	0	1	0	0
AATAT	37826	292605	5	32.92	1701353770	104	538535574	1463025	7.73555	1149.03	8888.37	543.335	44.4418	2.71667	0.371902	2.61215e-05	2.61219e-05	1	1	0	1	0	0
AATATAATGC	14	81	10	32.92	1701353770	104	538535574	810	5.78571	0.425273	2.46051	0.150408	0.0246051	0.00150408	0.556319	1.44621e-08	1.44623e-08	1	0	0	1	1	0
AATATAATT	41	172	9	32.92	1701353770	104	538535574	1548	4.19512	1.24544	5.22479	0.319385	0.0470231	0.00287446	0.363039	2.76386e-08	2.76391e-08	1	0	0	1	0	0
AATATAC	1	4	7	32.92	1701353770	104	538535574	28	4	0.0303767	0.121507	0.00742755	0.000850547	5.19929e-05	0.269231	4.99924e-10	4.99931e-10	1	0	0	1	0	0
AATATACAT	30	150	9	32.92	1701353770	104	538535574	1350	5	0.9113	4.5565	0.278533	0.0410085	0.0025068	0.432692	2.41035e-08	2.41038e-08	1	0	0	1	0	0
AATATAG	6	24	7	32.92	1701353770	104	538535574	168	4	0.18226	0.72904	0.0445653	0.00510328	0.000311957	0.269231	2.99954e-09	2.99959e-09	1	0	0	1	0	0
AATATAGTCT	1	5	10	32.92	1701353770	104	538535574	50	5	0.0303767	0.151883	0.00928444	0.00151883	9.28444e-05	0.480769	8.92721e-10	8.92734e-10	1	0	0	1	0	0
AATATAT	233	1100	7	32.92	1701353770	104	538535574	7700	4.72103	7.07776	33.4143	2.04258	0.2339	0.014298	0.317762	1.37479e-07	1.37481e-07	1	0	0	1	0	0
AATATC	176	1003	6	32.92	1701353770	104	538535574	6018	5.69886	5.34629	30.4678	1.86246	0.182807	0.0111747	0.328781	1.07448e-07	1.0745e-07	1	0	0	1	0	0
AATATCATAT	11	49	10	32.92	1701353770	104	538535574	490	4.45455	0.334143	1.48846	0.0909875	0.0148846	0.000909875	0.428322	8.74866e-09	8.7488e-09	1	0	0	1	0	0
AATATCTC	10	42	8	32.92	1701353770	104	538535574	336	4.2	0.303767	1.27582	0.0779893	0.0102066	0.000623914	0.323077	5.99908e-09	5.99918e-09	1	0	0	1	0	0
AATATG	153	740	6	32.92	1701353770	104	538535574	4440	4.8366	4.64763	22.4787	1.3741	0.134872	0.00824458	0.279035	7.92736e-08	7.92748e-08	1	0	0	1	0	0
AATATT	1142	5107	6	32.92	1701353770	104	538535574	30642	4.47198	34.6902	155.134	9.48312	0.930802	0.0568987	0.257999	5.47095e-07	5.47103e-07	1	0	0	1	0	0
AATC	22833	161610	4	32.92	1701353770	104	538535574	646440	7.07791	693.591	4909.17	300.092	19.6367	1.20037	0.272227	1.15418e-05	1.1542e-05	1	1	0	0	0	0
AATCAC	35	155	6	32.92	1701353770	104	538535574	930	4.42857	1.06318	4.70838	0.287818	0.0282503	0.00172691	0.255495	1.66046e-08	1.66049e-08	1	0	0	1	0	0
AATCACCAG	2	8	9	32.92	1701353770	104	538535574	72	4	0.0607533	0.243013	0.0148551	0.00218712	0.000133696	0.346154	1.28552e-09	1.28554e-09	1	0	0	1	0	0
AATCAG	41	164	6	32.92	1701353770	104	538535574	984	4	1.24544	4.98177	0.30453	0.0298906	0.00182718	0.230769	1.75687e-08	1.7569e-08	1	0	0	1	0	0
AATCAT	2182	10497	6	32.92	1701353770	104	538535574	62982	4.81072	66.2819	318.864	19.4917	1.91318	0.11695	0.277542	1.12451e-06	1.12452e-06	1	0	0	1	0	0
AATCATAC	19	123	8	32.92	1701353770	104	538535574	984	6.47368	0.577157	3.73633	0.228397	0.0298906	0.00182718	0.497976	1.75687e-08	1.7569e-08	1	0	0	1	0	0
AATCATCATAG	9	36	11	32.92	1701353770	104	538535574	396	4	0.27339	1.09356	0.066848	0.0120292	0.000735327	0.423077	7.07035e-09	7.07046e-09	1	0	0	1	0	0
AATCC	209	1412	5	32.92	1701353770	104	538535574	7060	6.75598	6.34872	42.8919	2.62193	0.214459	0.0131096	0.324807	1.26052e-07	1.26054e-07	1	0	0	1	0	0
AATCCATG	54	222	8	32.92	1701353770	104	538535574	1776	4.11111	1.64034	6.74362	0.412229	0.053949	0.00329783	0.316239	3.17094e-08	3.17099e-08	1	0	0	1	0	0
AATCCC	8	32	6	32.92	1701353770	104	538535574	192	4	0.243013	0.972053	0.0594204	0.00583232	0.000356522	0.230769	3.42805e-09	3.4281e-09	1	0	0	1	0	0
AATCCGTC	13	79	8	32.92	1701353770	104	538535574	632	6.07692	0.394897	2.39976	0.146694	0.0191981	0.00117355	0.467456	1.1284e-08	1.12842e-08	1	0	0	1	0	0
AATCCT	387	1816	6	32.92	1701353770	104	538535574	10896	4.69251	11.7558	55.164	3.37211	0.330984	0.0202326	0.270722	1.94542e-07	1.94545e-07	1	0	0	1	0	0
AATCGT	21	84	6	32.92	1701353770	104	538535574	504	4	0.63791	2.55164	0.155979	0.0153098	0.000935871	0.230769	8.99862e-09	8.99876e-09	1	0	0	1	0	0
AATCGTAG	1	4	8	32.92	1701353770	104	538535574	32	4	0.0303767	0.121507	0.00742755	0.000972053	5.94204e-05	0.307692	5.71341e-10	5.7135e-10	1	0	0	1	0	0
AATCT	836	5691	5	32.92	1701353770	104	538535574	28455	6.80742	25.3949	172.874	10.5675	0.864368	0.0528377	0.32728	5.08047e-07	5.08055e-07	1	0	0	1	0	0
AATCTAG	10	40	7	32.92	1701353770	104	538535574	280	4	0.303767	1.21507	0.0742755	0.00850547	0.000519929	0.269231	4.99924e-09	4.99931e-09	1	0	0	1	0	0
AATCTAT	7	28	7	32.92	1701353770	104	538535574	196	4	0.212637	0.850547	0.0519929	0.00595383	0.00036395	0.269231	3.49946e-09	3.49952e-09	1	0	0	1	0	0
AATCTATC	354	1534	8	32.92	1701353770	104	538535574	12272	4.33333	10.7533	46.5978	2.84847	0.372783	0.0227877	0.333333	2.19109e-07	2.19113e-07	1	0	0	1	0	0
AATCTC	131	702	6	32.92	1701353770	104	538535574	4212	5.35878	3.97934	21.3244	1.30354	0.127947	0.00782121	0.30916	7.52028e-08	7.52039e-08	1	0	0	1	0	0
AATCTG	39	187	6	32.92	1701353770	104	538535574	1122	4.79487	1.18469	5.68044	0.347238	0.0340826	0.00208343	0.276627	2.00326e-08	2.0033e-08	1	0	0	1	0	0
AATG	12791	93525	4	32.92	1701353770	104	538535574	374100	7.31178	388.548	2840.98	173.665	11.3639	0.694662	0.281222	6.67934e-06	6.67944e-06	1	1	0	0	0	0
AATGAC	64	283	6	32.92	1701353770	104	538535574	1698	4.42188	1.94411	8.5966	0.525499	0.0515796	0.003153	0.255108	3.03168e-08	3.03173e-08	1	0	0	1	0	0
AATGAG	17	74	6	32.92	1701353770	104	538535574	444	4.35294	0.516403	2.24787	0.13741	0.0134872	0.000824458	0.251131	7.92736e-09	7.92748e-09	1	0	0	1	0	0
AATGAT	2209	10603	6	32.92	1701353770	104	538535574	63618	4.79991	67.1021	322.084	19.6886	1.9325	0.118131	0.276918	1.13586e-06	1.13588e-06	1	0	0	1	0	0
AATGC	575	3769	5	32.92	1701353770	104	538535574	18845	6.55478	17.4666	114.49	6.99861	0.572448	0.034993	0.315134	3.36466e-07	3.36472e-07	1	0	0	1	0	0
AATGCAT	18	72	7	32.92	1701353770	104	538535574	504	4	0.54678	2.18712	0.133696	0.0153098	0.000935871	0.269231	8.99862e-09	8.99876e-09	1	0	0	1	0	0
AATGCC	26	108	6	32.92	1701353770	104	538535574	648	4.15385	0.789793	3.28068	0.200544	0.0196841	0.00120326	0.239645	1.15697e-08	1.15698e-08	1	0	0	1	0	0
AATGCT	145	671	6	32.92	1701353770	104	538535574	4026	4.62759	4.40462	20.3827	1.24597	0.122296	0.00747583	0.266976	7.18819e-08	7.1883e-08	1	0	0	1	0	0
AATGG	974	7353	5	32.92	1701353770	104	538535574	36765	7.54928	29.5869	223.36	13.6537	1.1168	0.0682685	0.362946	6.56417e-07	6.56428e-07	1	0	0	1	0	0
AATGGAG	15	67	7	32.92	1701353770	104	538535574	469	4.46667	0.45565	2.03524	0.124411	0.0142467	0.00087088	0.300641	8.37372e-09	8.37385e-09	1	0	0	1	0	0
AATGGAGT	36	158	8	32.92	1701353770	104	538535574	1264	4.38889	1.09356	4.79951	0.293388	0.0383961	0.00234711	0.337607	2.2568e-08	2.25683e-08	1	0	0	1	0	0
AATGGAT	4	16	7	32.92	1701353770	104	538535574	112	4	0.121507	0.486027	0.0297102	0.00340219	0.000207971	0.269231	1.99969e-09	1.99973e-09	1	0	0	1	0	0
AATGGC	22	88	6	32.92	1701353770	104	538535574	528	4	0.668287	2.67315	0.163406	0.0160389	0.000980437	0.230769	9.42713e-09	9.42728e-09	1	0	0	1	0	0
AATGGCTGCCTCCTG	22	97	15	32.92	1701353770	104	538535574	1455	4.40909	0.668287	2.94654	0.180118	0.0441981	0.00270177	0.635927	2.59782e-08	2.59786e-08	1	0	0	1	1	0
AATGGG	2	8	6	32.92	1701353770	104	538535574	48	4	0.0607533	0.243013	0.0148551	0.00145808	8.91306e-05	0.230769	8.57012e-10	8.57025e-10	1	0	0	1	0	0
AATGGT	20	94	6	32.92	1701353770	104	538535574	564	4.7	0.607533	2.85541	0.174547	0.0171324	0.00104728	0.271154	1.00699e-08	1.007e-08	1	0	0	1	0	0
AATGT	1613	11198	5	32.92	1701353770	104	538535574	55990	6.94234	48.9976	340.158	20.7934	1.70079	0.103967	0.333767	9.99669e-07	9.99684e-07	1	0	0	1	0	0
AATGTAT	14	56	7	32.92	1701353770	104	538535574	392	4	0.425273	1.70109	0.103986	0.0119077	0.0007279	0.269231	6.99893e-09	6.99904e-09	1	0	0	1	0	0
AATGTATG	12	48	8	32.92	1701353770	104	538535574	384	4	0.36452	1.45808	0.0891306	0.0116646	0.000713045	0.307692	6.85609e-09	6.8562e-09	1	0	0	1	0	0
AATGTATGTATC	4	16	12	32.92	1701353770	104	538535574	192	4	0.121507	0.486027	0.0297102	0.00583232	0.000356522	0.461538	3.42805e-09	3.4281e-09	1	0	0	1	0	0
AATGTG	20	80	6	32.92	1701353770	104	538535574	480	4	0.607533	2.43013	0.148551	0.0145808	0.000891306	0.230769	8.57012e-09	8.57025e-09	1	0	0	1	0	0
AATT	4690	30096	4	32.92	1701353770	104	538535574	120384	6.41706	142.467	914.216	55.8849	3.65687	0.22354	0.24681	2.14939e-06	2.14942e-06	1	0	0	0	0	0
AATTAC	15	60	6	32.92	1701353770	104	538535574	360	4	0.45565	1.8226	0.111413	0.0109356	0.00066848	0.230769	6.42759e-09	6.42769e-09	1	0	0	1	0	0
AATTAG	122	628	6	32.92	1701353770	104	538535574	3768	5.14754	3.70595	19.0765	1.16613	0.114459	0.00699675	0.296974	6.72754e-08	6.72765e-08	1	0	0	1	0	0
AATTAT	1051	4978	6	32.92	1701353770	104	538535574	29868	4.73644	31.9259	151.215	9.24359	0.90729	0.0554615	0.273256	5.33276e-07	5.33284e-07	1	0	0	1	0	0
AATTATG	12	57	7	32.92	1701353770	104	538535574	399	4.75	0.36452	1.73147	0.105843	0.0121203	0.000740898	0.319712	7.12391e-09	7.12402e-09	1	0	0	1	0	0
AATTC	346	2100	5	32.92	1701353770	104	538535574	10500	6.06936	10.5103	63.791	3.89946	0.318955	0.0194973	0.291796	1.87471e-07	1.87474e-07	1	0	0	1	0	0
AATTCC	27	108	6	32.92	1701353770	104	538535574	648	4	0.82017	3.28068	0.200544	0.0196841	0.00120326	0.230769	1.15697e-08	1.15698e-08	1	0	0	1	0	0
AATTCTGGAC	8	34	10	32.92	1701353770	104	538535574	340	4.25	0.243013	1.03281	0.0631342	0.0103281	0.000631342	0.408654	6.0705e-09	6.07059e-09	1	0	0	1	0	0
AC	352944	5309868	2	32.92	1701353770	104	538535574	10619736	15.0445	10721.3	161296	9859.83	322.592	19.7197	0.289317	0.000189609	0.000189612	1	1	1	0	0	0
ACACAG	101	442	6	32.92	1701353770	104	538535574	2652	4.37624	3.06804	13.4265	0.820744	0.0805589	0.00492447	0.252475	4.73499e-08	4.73506e-08	1	0	0	1	0	0
ACACAGC	51	245	7	32.92	1701353770	104	538535574	1715	4.80392	1.54921	7.44228	0.454937	0.052096	0.00318456	0.323341	3.06203e-08	3.06208e-08	1	0	0	1	0	0
ACACAGG	20	149	7	32.92	1701353770	104	538535574	1043	7.45	0.607533	4.52612	0.276676	0.0316829	0.00193673	0.501442	1.86222e-08	1.86224e-08	1	0	0	1	1	0
ACACAT	1335	6135	6	32.92	1701353770	104	538535574	36810	4.59551	40.5529	186.361	11.392	1.11817	0.068352	0.265125	6.57221e-07	6.57231e-07	1	0	0	1	0	0
ACACATAG	2	8	8	32.92	1701353770	104	538535574	64	4	0.0607533	0.243013	0.0148551	0.00194411	0.000118841	0.307692	1.14268e-09	1.1427e-09	1	0	0	1	0	0
ACACC	109	668	5	32.92	1701353770	104	538535574	3340	6.12844	3.31106	20.2916	1.2404	0.101458	0.006202	0.294637	5.96337e-08	5.96347e-08	1	0	0	1	0	0
ACACCAT	8	32	7	32.92	1701353770	104	538535574	224	4	0.243013	0.972053	0.0594204	0.00680437	0.000415943	0.269231	3.99939e-09	3.99945e-09	1	0	0	1	0	0
ACACCC	123	580	6	32.92	1701353770	104	538535574	3480	4.71545	3.73633	17.6185	1.07699	0.105711	0.00646197	0.272045	6.21334e-08	6.21343e-08	1	0	0	1	0	0
ACACCT	14	66	6	32.92	1701353770	104	538535574	396	4.71429	0.425273	2.00486	0.122555	0.0120292	0.000735327	0.271978	7.07035e-09	7.07046e-09	1	0	0	1	0	0
ACACCTC	7	28	7	32.92	1701353770	104	538535574	196	4	0.212637	0.850547	0.0519929	0.00595383	0.00036395	0.269231	3.49946e-09	3.49952e-09	1	0	0	1	0	0
ACACGC	121	505	6	32.92	1701353770	104	538535574	3030	4.17355	3.67558	15.3402	0.937728	0.0920413	0.00562637	0.240782	5.40989e-08	5.40997e-08	1	0	0	1	0	0
ACACGGAGG	5	20	9	32.92	1701353770	104	538535574	180	4	0.151883	0.607533	0.0371378	0.0054678	0.00033424	0.346154	3.21379e-09	3.21384e-09	1	0	0	1	0	0
ACACGTATAT	4	16	10	32.92	1701353770	104	538535574	160	4	0.121507	0.486027	0.0297102	0.00486027	0.000297102	0.384615	2.85671e-09	2.85675e-09	1	0	0	1	0	0
ACACT	199	1254	5	32.92	1701353770	104	538535574	6270	6.30151	6.04496	38.0923	2.32854	0.190462	0.0116427	0.302957	1.11947e-07	1.11949e-07	1	0	0	1	0	0
ACACTAT	27	206	7	32.92	1701353770	104	538535574	1442	7.62963	0.82017	6.25759	0.382519	0.0438032	0.00267763	0.513533	2.57461e-08	2.57465e-08	1	0	0	1	1	0
ACACTC	33	143	6	32.92	1701353770	104	538535574	858	4.33333	1.00243	4.34386	0.265535	0.0260632	0.00159321	0.25	1.53191e-08	1.53193e-08	1	0	0	1	0	0
ACAG	16585	123305	4	32.92	1701353770	104	538535574	493220	7.43473	503.797	3745.6	228.964	14.9824	0.915854	0.285951	8.80615e-06	8.80629e-06	1	1	0	0	0	0
ACAGACTCCCAGG	60	259	13	32.92	1701353770	104	538535574	3367	4.31667	1.8226	7.86756	0.480934	0.102278	0.00625214	0.539583	6.01158e-08	6.01167e-08	1	0	0	1	1	0
ACAGAG	436	2603	6	32.92	1701353770	104	538535574	15618	5.97018	13.2442	79.0705	4.83348	0.474423	0.0290009	0.344434	2.7885e-07	2.78855e-07	1	0	0	1	0	0
ACAGAT	273	1914	6	32.92	1701353770	104	538535574	11484	7.01099	8.29283	58.1409	3.55408	0.348846	0.0213245	0.40448	2.0504e-07	2.05043e-07	1	0	0	1	0	0
ACAGATAG	1145	5265	8	32.92	1701353770	104	538535574	42120	4.59825	34.7813	159.933	9.77651	1.27947	0.0782121	0.353712	7.52028e-07	7.52039e-07	1	0	0	1	0	0
ACAGATAGAT	2	8	10	32.92	1701353770	104	538535574	80	4	0.0607533	0.243013	0.0148551	0.00243013	0.000148551	0.384615	1.42835e-09	1.42838e-09	1	0	0	1	0	0
ACAGATAGATAGAT	13	66	14	32.92	1701353770	104	538535574	924	5.07692	0.394897	2.00486	0.122555	0.028068	0.00171576	0.683432	1.64975e-08	1.64977e-08	1	0	0	1	1	0
ACAGATATGT	27	118	10	32.92	1701353770	104	538535574	1180	4.37037	0.82017	3.58445	0.219113	0.0358445	0.00219113	0.420228	2.10682e-08	2.10685e-08	1	0	0	1	0	0
ACAGC	58	340	5	32.92	1701353770	104	538535574	1700	5.86207	1.76185	10.3281	0.631342	0.0516403	0.00315671	0.28183	3.03525e-08	3.0353e-08	1	0	0	1	0	0
ACAGCC	4	16	6	32.92	1701353770	104	538535574	96	4	0.121507	0.486027	0.0297102	0.00291616	0.000178261	0.230769	1.71402e-09	1.71405e-09	1	0	0	1	0	0
ACAGG	155	925	5	32.92	1701353770	104	538535574	4625	5.96774	4.70838	28.0984	1.71762	0.140492	0.0085881	0.286911	8.25767e-08	8.25779e-08	1	0	0	1	0	0
ACAGGATACCAGGAGC	70	314	16	32.92	1701353770	104	538535574	5024	4.48571	2.12637	9.53827	0.583063	0.152612	0.009329	0.69011	8.97006e-08	8.9702e-08	1	0	0	1	1	0
ACAGGATACCAGGAGG	27	110	16	32.92	1701353770	104	538535574	1760	4.07407	0.82017	3.34143	0.204258	0.0534629	0.00326812	0.626781	3.14238e-08	3.14243e-08	1	0	0	1	1	0
ACAGGCAG	35	140	8	32.92	1701353770	104	538535574	1120	4	1.06318	4.25273	0.259964	0.0340219	0.00207971	0.307692	1.99969e-08	1.99973e-08	1	0	0	1	0	0
ACAGGCC	2	8	7	32.92	1701353770	104	538535574	56	4	0.0607533	0.243013	0.0148551	0.00170109	0.000103986	0.269231	9.99847e-10	9.99863e-10	1	0	0	1	0	0
ACAGGG	65	270	6	32.92	1701353770	104	538535574	1620	4.15385	1.97448	8.2017	0.50136	0.0492102	0.00300816	0.239645	2.89241e-08	2.89246e-08	1	0	0	1	0	0
ACAGGT	47	195	6	32.92	1701353770	104	538535574	1170	4.14894	1.4277	5.92345	0.362093	0.0355407	0.00217256	0.239362	2.08897e-08	2.089e-08	1	0	0	1	0	0
ACAGGTAG	189	865	8	32.92	1701353770	104	538535574	6920	4.57672	5.74119	26.2758	1.60621	0.210207	0.0128497	0.352055	1.23553e-07	1.23554e-07	1	0	0	1	0	0
ACAGGTC	17	81	7	32.92	1701353770	104	538535574	567	4.76471	0.516403	2.46051	0.150408	0.0172236	0.00105286	0.320701	1.01235e-08	1.01236e-08	1	0	0	1	0	0
ACAGT	231	1479	5	32.92	1701353770	104	538535574	7395	6.4026	7.01701	44.9271	2.74634	0.224635	0.0137317	0.307817	1.32033e-07	1.32035e-07	1	0	0	1	0	0
ACAGTAT	19	101	7	32.92	1701353770	104	538535574	707	5.31579	0.577157	3.06804	0.187546	0.0214763	0.00131282	0.357794	1.26231e-08	1.26233e-08	1	0	0	1	0	0
ACAGTG	65	268	6	32.92	1701353770	104	538535574	1608	4.12308	1.97448	8.14095	0.497646	0.0488457	0.00298588	0.23787	2.87099e-08	2.87103e-08	1	0	0	1	0	0
ACAT	48745	381552	4	32.92	1701353770	104	538535574	1526208	7.82751	1480.71	11590.3	708.499	46.3611	2.834	0.301058	2.72495e-05	2.725e-05	1	1	0	0	0	0
ACATACATGGAT	52	247	12	32.92	1701353770	104	538535574	2964	4.75	1.57959	7.50304	0.458651	0.0900365	0.00550381	0.548077	5.29205e-08	5.29213e-08	1	0	0	1	1	0
ACATACGT	21	99	8	32.92	1701353770	104	538535574	792	4.71429	0.63791	3.00729	0.183832	0.0240583	0.00147065	0.362637	1.41407e-08	1.41409e-08	1	0	0	1	0	0
ACATAG	202	1182	6	32.92	1701353770	104	538535574	7092	5.85149	6.13609	35.9052	2.19484	0.215431	0.013169	0.337586	1.26623e-07	1.26625e-07	1	0	0	1	0	0
ACATAGAT	980	4153	8	32.92	1701353770	104	538535574	33224	4.23776	29.7691	126.154	7.71165	1.00923	0.0616932	0.325981	5.93195e-07	5.93204e-07	1	0	0	1	0	0
ACATAGT	7	28	7	32.92	1701353770	104	538535574	196	4	0.212637	0.850547	0.0519929	0.00595383	0.00036395	0.269231	3.49946e-09	3.49952e-09	1	0	0	1	0	0
ACATAT	6065	34466	6	32.92	1701353770	104	538535574	206796	5.68277	184.235	1046.96	63.9995	6.28177	0.383997	0.327852	3.69222e-06	3.69228e-06	1	0	0	1	0	0
ACATATAG	47	214	8	32.92	1701353770	104	538535574	1712	4.55319	1.4277	6.50061	0.397374	0.0520049	0.00317899	0.350245	3.05668e-08	3.05672e-08	1	0	0	1	0	0
ACATC	138	1016	5	32.92	1701353770	104	538535574	5080	7.36232	4.19198	30.8627	1.8866	0.154313	0.00943299	0.353958	9.07004e-08	9.07018e-08	1	0	0	1	0	0
ACATCAT	4	20	7	32.92	1701353770	104	538535574	140	5	0.121507	0.607533	0.0371378	0.00425273	0.000259964	0.336538	2.49962e-09	2.49966e-09	1	0	0	1	0	0
ACATCC	15	80	6	32.92	1701353770	104	538535574	480	5.33333	0.45565	2.43013	0.148551	0.0145808	0.000891306	0.307692	8.57012e-09	8.57025e-09	1	0	0	1	0	0
ACATCCC	17	118	7	32.92	1701353770	104	538535574	826	6.94118	0.516403	3.58445	0.219113	0.0250911	0.00153379	0.467195	1.47477e-08	1.4748e-08	1	0	0	1	0	0
ACATCT	213	1353	6	32.92	1701353770	104	538535574	8118	6.35211	6.47023	41.0996	2.51237	0.246598	0.0150742	0.366468	1.44942e-07	1.44944e-07	1	0	0	1	0	0
ACATG	271	1996	5	32.92	1701353770	104	538535574	9980	7.36531	8.23208	60.6318	3.70635	0.303159	0.0185317	0.354102	1.78187e-07	1.7819e-07	1	0	0	1	0	0
ACATGAG	19	76	7	32.92	1701353770	104	538535574	532	4	0.577157	2.30863	0.141123	0.0161604	0.000987864	0.269231	9.49855e-09	9.49869e-09	1	0	0	1	0	0
ACATGC	36	144	6	32.92	1701353770	104	538535574	864	4	1.09356	4.37424	0.267392	0.0262454	0.00160435	0.230769	1.54262e-08	1.54265e-08	1	0	0	1	0	0
ACATGG	95	614	6	32.92	1701353770	104	538535574	3684	6.46316	2.88578	18.6513	1.14013	0.111908	0.00684077	0.372874	6.57757e-08	6.57767e-08	1	0	0	1	0	0
ACC	3863	33505	3	32.92	1701353770	104	538535574	100515	8.67331	117.345	1017.77	62.215	3.05331	0.186645	0.250192	1.79464e-06	1.79466e-06	1	0	0	0	0	0
ACCACT	157	712	6	32.92	1701353770	104	538535574	4272	4.53503	4.76914	21.6282	1.3221	0.129769	0.00793262	0.261636	7.6274e-08	7.62752e-08	1	0	0	1	0	0
ACCAG	42	235	5	32.92	1701353770	104	538535574	1175	5.59524	1.27582	7.13852	0.436369	0.0356926	0.00218184	0.269002	2.09789e-08	2.09793e-08	1	0	0	1	0	0
ACCAGAG	13	52	7	32.92	1701353770	104	538535574	364	4	0.394897	1.57959	0.0965582	0.0110571	0.000675907	0.269231	6.49901e-09	6.49911e-09	1	0	0	1	0	0
ACCAGAT	4	19	7	32.92	1701353770	104	538535574	133	4.75	0.121507	0.577157	0.0352809	0.0040401	0.000246966	0.319712	2.37464e-09	2.37467e-09	1	0	0	1	0	0
ACCAGC	41	164	6	32.92	1701353770	104	538535574	984	4	1.24544	4.98177	0.30453	0.0298906	0.00182718	0.230769	1.75687e-08	1.7569e-08	1	0	0	1	0	0
ACCAGCC	20	110	7	32.92	1701353770	104	538535574	770	5.5	0.607533	3.34143	0.204258	0.02339	0.0014298	0.370192	1.37479e-08	1.37481e-08	1	0	0	1	0	0
ACCAGG	134	637	6	32.92	1701353770	104	538535574	3822	4.75373	4.07047	19.3499	1.18284	0.1161	0.00709702	0.274254	6.82396e-08	6.82406e-08	1	0	0	1	0	0
ACCAT	1046	8649	5	32.92	1701353770	104	538535574	43245	8.26864	31.774	262.728	16.0602	1.31364	0.0803011	0.397531	7.72114e-07	7.72126e-07	1	0	0	1	0	0
ACCATAG	20	80	7	32.92	1701353770	104	538535574	560	4	0.607533	2.43013	0.148551	0.0170109	0.00103986	0.269231	9.99847e-09	9.99863e-09	1	0	0	1	0	0
ACCATAT	19	97	7	32.92	1701353770	104	538535574	679	5.10526	0.577157	2.94654	0.180118	0.0206258	0.00126083	0.343623	1.21231e-08	1.21233e-08	1	0	0	1	0	0
ACCATC	1826	9607	6	32.92	1701353770	104	538535574	57642	5.26123	55.4678	291.829	17.8391	1.75097	0.107035	0.303532	1.02916e-06	1.02918e-06	1	0	0	1	0	0
ACCATG	83	515	6	32.92	1701353770	104	538535574	3090	6.20482	2.52126	15.644	0.956297	0.0938639	0.00573778	0.35797	5.51701e-08	5.5171e-08	1	0	0	1	0	0
ACCATGG	4	38	7	32.92	1701353770	104	538535574	266	9.5	0.121507	1.15431	0.0705617	0.00808019	0.000493932	0.639423	4.74927e-09	4.74935e-09	1	0	0	1	1	0
ACCC	27	171	4	32.92	1701353770	104	538535574	684	6.33333	0.82017	5.19441	0.317528	0.0207776	0.00127011	0.24359	1.22124e-08	1.22126e-08	1	0	0	0	0	0
ACCCAG	46	252	6	32.92	1701353770	104	538535574	1512	5.47826	1.39733	7.65492	0.467936	0.0459295	0.00280761	0.316054	2.69959e-08	2.69963e-08	1	0	0	1	0	0
ACCCAT	10	40	6	32.92	1701353770	104	538535574	240	4	0.303767	1.21507	0.0742755	0.0072904	0.000445653	0.230769	4.28506e-09	4.28513e-09	1	0	0	1	0	0
ACCCATCT	297	1308	8	32.92	1701353770	104	538535574	10464	4.40404	9.02187	39.7327	2.42881	0.317861	0.0194305	0.338772	1.86829e-07	1.86831e-07	1	0	0	1	0	0
ACCCC	76	389	5	32.92	1701353770	104	538535574	1945	5.11842	2.30863	11.8165	0.722329	0.0590826	0.00361165	0.246078	3.47268e-08	3.47274e-08	1	0	0	1	0	0
ACCCCAT	1	4	7	32.92	1701353770	104	538535574	28	4	0.0303767	0.121507	0.00742755	0.000850547	5.19929e-05	0.269231	4.99924e-10	4.99931e-10	1	0	0	1	0	0
ACCCCATC	6	46	8	32.92	1701353770	104	538535574	368	7.66667	0.18226	1.39733	0.0854168	0.0111786	0.000683335	0.589744	6.57042e-09	6.57053e-09	1	0	0	1	1	0
ACCCCC	222	898	6	32.92	1701353770	104	538535574	5388	4.04505	6.74362	27.2783	1.66749	0.16367	0.0100049	0.233368	9.61996e-08	9.62011e-08	1	0	0	1	0	0
ACCCCCC	2	8	7	32.92	1701353770	104	538535574	56	4	0.0607533	0.243013	0.0148551	0.00170109	0.000103986	0.269231	9.99847e-10	9.99863e-10	1	0	0	1	0	0
ACCCCT	324	1478	6	32.92	1701353770	104	538535574	8868	4.56173	9.84204	44.8967	2.74448	0.26938	0.0164669	0.263177	1.58333e-07	1.58335e-07	1	0	0	1	0	0
ACCCCTG	5	20	7	32.92	1701353770	104	538535574	140	4	0.151883	0.607533	0.0371378	0.00425273	0.000259964	0.269231	2.49962e-09	2.49966e-09	1	0	0	1	0	0
ACCCGG	5	21	6	32.92	1701353770	104	538535574	126	4.2	0.151883	0.63791	0.0389946	0.00382746	0.000233968	0.242308	2.24966e-09	2.24969e-09	1	0	0	1	0	0
ACCCT	73	473	5	32.92	1701353770	104	538535574	2365	6.47945	2.2175	14.3682	0.878308	0.0718408	0.00439154	0.311512	4.22257e-08	4.22263e-08	1	0	0	1	0	0
ACCCTC	642	3300	6	32.92	1701353770	104	538535574	19800	5.14019	19.5018	100.243	6.12773	0.601458	0.0367664	0.296549	3.53517e-07	3.53523e-07	1	0	0	1	0	0
ACCCTCC	17	68	7	32.92	1701353770	104	538535574	476	4	0.516403	2.06561	0.126268	0.0144593	0.000883878	0.269231	8.4987e-09	8.49883e-09	1	0	0	1	0	0
ACCCTG	2614	17123	6	32.92	1701353770	104	538535574	102738	6.5505	79.4046	520.14	31.7955	3.12084	0.190773	0.377913	1.83433e-06	1.83435e-06	1	0	0	1	0	0
ACCG	35	238	4	32.92	1701353770	104	538535574	952	6.8	1.06318	7.22965	0.441939	0.0289186	0.00176776	0.261538	1.69974e-08	1.69977e-08	1	0	0	0	0	0
ACCGAG	1	4	6	32.92	1701353770	104	538535574	24	4	0.0303767	0.121507	0.00742755	0.00072904	4.45653e-05	0.230769	4.28506e-10	4.28513e-10	1	0	0	1	0	0
ACCGCC	6	30	6	32.92	1701353770	104	538535574	180	5	0.18226	0.9113	0.0557066	0.0054678	0.00033424	0.288462	3.21379e-09	3.21384e-09	1	0	0	1	0	0
ACCGG	10	50	5	32.92	1701353770	104	538535574	250	5	0.303767	1.51883	0.0928444	0.00759417	0.000464222	0.240385	4.4636e-09	4.46367e-09	1	0	0	1	0	0
ACCGGAGGC	1	4	9	32.92	1701353770	104	538535574	36	4	0.0303767	0.121507	0.00742755	0.00109356	6.6848e-05	0.346154	6.42759e-10	6.42769e-10	1	0	0	1	0	0
ACCGGG	2	8	6	32.92	1701353770	104	538535574	48	4	0.0607533	0.243013	0.0148551	0.00145808	8.91306e-05	0.230769	8.57012e-10	8.57025e-10	1	0	0	1	0	0
ACCGTC	18	72	6	32.92	1701353770	104	538535574	432	4	0.54678	2.18712	0.133696	0.0131227	0.000802175	0.230769	7.71311e-09	7.71323e-09	1	0	0	1	0	0
ACCT	11452	81806	4	32.92	1701353770	104	538535574	327224	7.14338	347.874	2484.99	151.905	9.93998	0.607618	0.274745	5.84239e-06	5.84248e-06	1	0	0	0	0	0
ACCTAT	310	1665	6	32.92	1701353770	104	538535574	9990	5.37097	9.41677	50.5772	3.09172	0.303463	0.0185503	0.309864	1.78366e-07	1.78368e-07	1	0	0	1	0	0
ACCTATCG	2	8	8	32.92	1701353770	104	538535574	64	4	0.0607533	0.243013	0.0148551	0.00194411	0.000118841	0.307692	1.14268e-09	1.1427e-09	1	0	0	1	0	0
ACCTATCT	796	3486	8	32.92	1701353770	104	538535574	27888	4.3794	24.1798	105.893	6.47311	0.847145	0.0517849	0.336877	4.97924e-07	4.97932e-07	1	0	0	1	0	0
ACCTC	27	135	5	32.92	1701353770	104	538535574	675	5	0.82017	4.10085	0.25068	0.0205043	0.0012534	0.240385	1.20517e-08	1.20519e-08	1	0	0	1	0	0
ACCTCC	145	638	6	32.92	1701353770	104	538535574	3828	4.4	4.40462	19.3803	1.18469	0.116282	0.00710817	0.253846	6.83467e-08	6.83477e-08	1	0	0	1	0	0
ACCTCCC	2	8	7	32.92	1701353770	104	538535574	56	4	0.0607533	0.243013	0.0148551	0.00170109	0.000103986	0.269231	9.99847e-10	9.99863e-10	1	0	0	1	0	0
ACCTCT	418	2838	6	32.92	1701353770	104	538535574	17028	6.78947	12.6974	86.209	5.26985	0.517254	0.0316191	0.3917	3.04025e-07	3.0403e-07	1	0	0	1	0	0
ACCTCTCT	336	1883	8	32.92	1701353770	104	538535574	15064	5.60417	10.2066	57.1993	3.49652	0.457594	0.0279722	0.43109	2.68959e-07	2.68963e-07	1	0	0	1	0	0
ACCTG	14	91	5	32.92	1701353770	104	538535574	455	6.5	0.425273	2.76428	0.168977	0.0138214	0.000844884	0.3125	8.12376e-09	8.12388e-09	1	0	0	1	0	0
ACCTGCC	11	53	7	32.92	1701353770	104	538535574	371	4.81818	0.334143	1.60996	0.098415	0.0112697	0.000688905	0.324301	6.62399e-09	6.62409e-09	1	0	0	1	0	0
ACCTGG	71	310	6	32.92	1701353770	104	538535574	1860	4.3662	2.15674	9.41677	0.575635	0.0565006	0.00345381	0.251896	3.32092e-08	3.32097e-08	1	0	0	1	0	0
ACCTGGG	6	24	7	32.92	1701353770	104	538535574	168	4	0.18226	0.72904	0.0445653	0.00510328	0.000311957	0.269231	2.99954e-09	2.99959e-09	1	0	0	1	0	0
ACG	102	928	3	32.92	1701353770	104	538535574	2784	9.09804	3.09842	28.1896	1.72319	0.0845687	0.00516957	0.262443	4.97067e-08	4.97075e-08	1	0	0	0	0	0
ACGACT	1	4	6	32.92	1701353770	104	538535574	24	4	0.0303767	0.121507	0.00742755	0.00072904	4.45653e-05	0.230769	4.28506e-10	4.28513e-10	1	0	0	1	0	0
ACGAGG	31	133	6	32.92	1701353770	104	538535574	798	4.29032	0.941677	4.0401	0.246966	0.0242406	0.0014818	0.247519	1.42478e-08	1.4248e-08	1	0	0	1	0	0
ACGAGGAGG	76	309	9	32.92	1701353770	104	538535574	2781	4.06579	2.30863	9.38639	0.573778	0.0844775	0.005164	0.351847	4.96531e-08	4.96539e-08	1	0	0	1	0	0
ACGAT	85	599	5	32.92	1701353770	104	538535574	2995	7.04706	2.58202	18.1956	1.11228	0.0909781	0.00556138	0.338801	5.3474e-08	5.34748e-08	1	0	0	1	0	0
ACGATAT	12	57	7	32.92	1701353770	104	538535574	399	4.75	0.36452	1.73147	0.105843	0.0121203	0.000740898	0.319712	7.12391e-09	7.12402e-09	1	0	0	1	0	0
ACGATG	113	543	6	32.92	1701353770	104	538535574	3258	4.80531	3.43256	16.4945	1.00829	0.0989672	0.00604974	0.277229	5.81697e-08	5.81706e-08	1	0	0	1	0	0
ACGC	116	704	4	32.92	1701353770	104	538535574	2816	6.06897	3.52369	21.3852	1.30725	0.0855407	0.005229	0.233422	5.0278e-08	5.02788e-08	1	0	0	0	0	0
ACGCAT	14	67	6	32.92	1701353770	104	538535574	402	4.78571	0.425273	2.03524	0.124411	0.0122114	0.000746469	0.276099	7.17747e-09	7.17758e-09	1	0	0	1	0	0
ACGCC	7	36	5	32.92	1701353770	104	538535574	180	5.14286	0.212637	1.09356	0.066848	0.0054678	0.00033424	0.247253	3.21379e-09	3.21384e-09	1	0	0	1	0	0
ACGCCC	3	13	6	32.92	1701353770	104	538535574	78	4.33333	0.09113	0.394897	0.0241395	0.00236938	0.000144837	0.25	1.39264e-09	1.39267e-09	1	0	0	1	0	0
ACGCCG	2	8	6	32.92	1701353770	104	538535574	48	4	0.0607533	0.243013	0.0148551	0.00145808	8.91306e-05	0.230769	8.57012e-10	8.57025e-10	1	0	0	1	0	0
ACGCGC	1	4	6	32.92	1701353770	104	538535574	24	4	0.0303767	0.121507	0.00742755	0.00072904	4.45653e-05	0.230769	4.28506e-10	4.28513e-10	1	0	0	1	0	0
ACGCGG	28	116	6	32.92	1701353770	104	538535574	696	4.14286	0.850547	3.52369	0.215399	0.0211422	0.00129239	0.239011	1.24267e-08	1.24269e-08	1	0	0	1	0	0
ACGG	483	3714	4	32.92	1701353770	104	538535574	14856	7.68944	14.6719	112.819	6.89648	0.451276	0.0275859	0.295748	2.65245e-07	2.65249e-07	1	0	0	0	0	0
ACGGAG	53	269	6	32.92	1701353770	104	538535574	1614	5.07547	1.60996	8.17132	0.499503	0.0490279	0.00299702	0.292816	2.8817e-08	2.88175e-08	1	0	0	1	0	0
ACGGAT	28	138	6	32.92	1701353770	104	538535574	828	4.92857	0.850547	4.19198	0.25625	0.0251519	0.0015375	0.284341	1.47835e-08	1.47837e-08	1	0	0	1	0	0
ACGGATAG	140	748	8	32.92	1701353770	104	538535574	5984	5.34286	4.25273	22.7217	1.38895	0.181774	0.0111116	0.410989	1.06841e-07	1.06842e-07	1	0	0	1	0	0
ACGGATAGATGG	7	34	12	32.92	1701353770	104	538535574	408	4.85714	0.212637	1.03281	0.0631342	0.0123937	0.00075761	0.56044	7.2846e-09	7.28471e-09	1	0	0	1	1	0
ACGGC	2	10	5	32.92	1701353770	104	538535574	50	5	0.0607533	0.303767	0.0185689	0.00151883	9.28444e-05	0.240385	8.92721e-10	8.92734e-10	1	0	0	1	0	0
ACGGCG	12	48	6	32.92	1701353770	104	538535574	288	4	0.36452	1.45808	0.0891306	0.00874848	0.000534784	0.230769	5.14207e-09	5.14215e-09	1	0	0	1	0	0
ACGGG	123	721	5	32.92	1701353770	104	538535574	3605	5.86179	3.73633	21.9016	1.33882	0.109508	0.00669408	0.281817	6.43652e-08	6.43662e-08	1	0	0	1	0	0
ACGGGG	6	24	6	32.92	1701353770	104	538535574	144	4	0.18226	0.72904	0.0445653	0.00437424	0.000267392	0.230769	2.57104e-09	2.57108e-09	1	0	0	1	0	0
ACGGGGAG	7	34	8	32.92	1701353770	104	538535574	272	4.85714	0.212637	1.03281	0.0631342	0.00826245	0.000505073	0.373626	4.8564e-09	4.85648e-09	1	0	0	1	0	0
ACGT	6	41	4	32.92	1701353770	104	538535574	164	6.83333	0.18226	1.24544	0.0761324	0.00498177	0.00030453	0.262821	2.92812e-09	2.92817e-09	1	0	0	0	0	0
ACGTAGAG	24	99	8	32.92	1701353770	104	538535574	792	4.125	0.72904	3.00729	0.183832	0.0240583	0.00147065	0.317308	1.41407e-08	1.41409e-08	1	0	0	1	0	0
ACGTAT	23	100	6	32.92	1701353770	104	538535574	600	4.34783	0.698663	3.03767	0.185689	0.018226	0.00111413	0.250836	1.07126e-08	1.07128e-08	1	0	0	1	0	0
ACGTCC	10	44	6	32.92	1701353770	104	538535574	264	4.4	0.303767	1.33657	0.0817031	0.00801944	0.000490218	0.253846	4.71356e-09	4.71364e-09	1	0	0	1	0	0
ACT	71671	726635	3	32.92	1701353770	104	538535574	2179905	10.1385	2177.13	22072.8	1349.28	66.2183	4.04784	0.292456	3.89209e-05	3.89215e-05	1	1	1	0	0	0
ACTAG	101	640	5	32.92	1701353770	104	538535574	3200	6.33663	3.06804	19.4411	1.18841	0.0972053	0.00594204	0.304646	5.71341e-08	5.7135e-08	1	0	0	1	0	0
ACTAGAT	18	86	7	32.92	1701353770	104	538535574	602	4.77778	0.54678	2.61239	0.159692	0.0182868	0.00111785	0.321581	1.07484e-08	1.07485e-08	1	0	0	1	0	0
ACTAGATAGAT	11	51	11	32.92	1701353770	104	538535574	561	4.63636	0.334143	1.54921	0.0947013	0.0170413	0.00104171	0.490385	1.00163e-08	1.00165e-08	1	0	0	1	0	0
ACTAGC	6	24	6	32.92	1701353770	104	538535574	144	4	0.18226	0.72904	0.0445653	0.00437424	0.000267392	0.230769	2.57104e-09	2.57108e-09	1	0	0	1	0	0
ACTAGT	8	32	6	32.92	1701353770	104	538535574	192	4	0.243013	0.972053	0.0594204	0.00583232	0.000356522	0.230769	3.42805e-09	3.4281e-09	1	0	0	1	0	0
ACTAT	2393	17714	5	32.92	1701353770	104	538535574	88570	7.40242	72.6914	538.092	32.8929	2.69046	0.164465	0.355886	1.58137e-06	1.58139e-06	1	0	0	1	0	0
ACTATAT	79	496	7	32.92	1701353770	104	538535574	3472	6.27848	2.39976	15.0668	0.921016	0.105468	0.00644711	0.42259	6.19905e-08	6.19915e-08	1	0	0	1	0	0
ACTATATAT	5	23	9	32.92	1701353770	104	538535574	207	4.6	0.151883	0.698663	0.0427084	0.00628797	0.000384376	0.398077	3.69586e-09	3.69592e-09	1	0	0	1	0	0
ACTATC	16	94	6	32.92	1701353770	104	538535574	564	5.875	0.486027	2.85541	0.174547	0.0171324	0.00104728	0.338942	1.00699e-08	1.007e-08	1	0	0	1	0	0
ACTATGG	22	88	7	32.92	1701353770	104	538535574	616	4	0.668287	2.67315	0.163406	0.018712	0.00114384	0.269231	1.09983e-08	1.09985e-08	1	0	0	1	0	0
ACTC	8489	56818	4	32.92	1701353770	104	538535574	227272	6.69313	257.868	1725.94	105.505	6.90377	0.422019	0.257428	4.05781e-06	4.05787e-06	1	0	0	0	0	0
ACTCAG	22	108	6	32.92	1701353770	104	538535574	648	4.90909	0.668287	3.28068	0.200544	0.0196841	0.00120326	0.283217	1.15697e-08	1.15698e-08	1	0	0	1	0	0
ACTCAT	18	106	6	32.92	1701353770	104	538535574	636	5.88889	0.54678	3.21993	0.19683	0.0193196	0.00118098	0.339744	1.13554e-08	1.13556e-08	1	0	0	1	0	0
ACTCATCT	10	42	8	32.92	1701353770	104	538535574	336	4.2	0.303767	1.27582	0.0779893	0.0102066	0.000623914	0.323077	5.99908e-09	5.99918e-09	1	0	0	1	0	0
ACTCC	94	600	5	32.92	1701353770	104	538535574	3000	6.38298	2.85541	18.226	1.11413	0.09113	0.00557066	0.306874	5.35632e-08	5.35641e-08	1	0	0	1	0	0
ACTCCC	40	160	6	32.92	1701353770	104	538535574	960	4	1.21507	4.86027	0.297102	0.0291616	0.00178261	0.230769	1.71402e-08	1.71405e-08	1	0	0	1	0	0
ACTCCG	14	98	6	32.92	1701353770	104	538535574	588	7	0.425273	2.97691	0.181975	0.0178615	0.00109185	0.403846	1.04984e-08	1.04986e-08	1	0	0	1	0	0
ACTCCT	52	250	6	32.92	1701353770	104	538535574	1500	4.80769	1.57959	7.59417	0.464222	0.045565	0.00278533	0.277367	2.67816e-08	2.6782e-08	1	0	0	1	0	0
ACTCT	319	2425	5	32.92	1701353770	104	538535574	12125	7.60188	9.69016	73.6634	4.50295	0.368317	0.0225148	0.365475	2.16485e-07	2.16488e-07	1	0	0	1	0	0
ACTCTATG	21	105	8	32.92	1701353770	104	538535574	840	5	0.63791	3.18955	0.194973	0.0255164	0.00155979	0.384615	1.49977e-08	1.49979e-08	1	0	0	1	0	0
ACTCTC	5	24	6	32.92	1701353770	104	538535574	144	4.8	0.151883	0.72904	0.0445653	0.00437424	0.000267392	0.276923	2.57104e-09	2.57108e-09	1	0	0	1	0	0
ACTCTCC	16	64	7	32.92	1701353770	104	538535574	448	4	0.486027	1.94411	0.118841	0.0136087	0.000831886	0.269231	7.99878e-09	7.9989e-09	1	0	0	1	0	0
ACTCTG	15	60	6	32.92	1701353770	104	538535574	360	4	0.45565	1.8226	0.111413	0.0109356	0.00066848	0.230769	6.42759e-09	6.42769e-09	1	0	0	1	0	0
ACTG	39289	289791	4	32.92	1701353770	104	538535574	1159164	7.37588	1193.47	8802.89	538.109	35.2115	2.15244	0.283688	2.06962e-05	2.06965e-05	1	1	0	0	0	0
ACTGAG	7	46	6	32.92	1701353770	104	538535574	276	6.57143	0.212637	1.39733	0.0854168	0.00838396	0.000512501	0.379121	4.92782e-09	4.92789e-09	1	0	0	1	0	0
ACTGAT	22	134	6	32.92	1701353770	104	538535574	804	6.09091	0.668287	4.07047	0.248823	0.0244228	0.00149294	0.351399	1.43549e-08	1.43552e-08	1	0	0	1	0	0
ACTGC	37	185	5	32.92	1701353770	104	538535574	925	5	1.12394	5.61968	0.343524	0.0280984	0.00171762	0.240385	1.65153e-08	1.65156e-08	1	0	0	1	0	0
ACTGCC	58	252	6	32.92	1701353770	104	538535574	1512	4.34483	1.76185	7.65492	0.467936	0.0459295	0.00280761	0.250663	2.69959e-08	2.69963e-08	1	0	0	1	0	0
ACTGCCC	1	4	7	32.92	1701353770	104	538535574	28	4	0.0303767	0.121507	0.00742755	0.000850547	5.19929e-05	0.269231	4.99924e-10	4.99931e-10	1	0	0	1	0	0
ACTGCCGCG	1	4	9	32.92	1701353770	104	538535574	36	4	0.0303767	0.121507	0.00742755	0.00109356	6.6848e-05	0.346154	6.42759e-10	6.42769e-10	1	0	0	1	0	0
ACTGCT	296	1442	6	32.92	1701353770	104	538535574	8652	4.87162	8.99149	43.8032	2.67763	0.262819	0.0160658	0.281055	1.54476e-07	1.54479e-07	1	0	0	1	0	0
ACTGCTGGCTG	13	59	11	32.92	1701353770	104	538535574	649	4.53846	0.394897	1.79222	0.109556	0.0197145	0.00120512	0.48003	1.15875e-08	1.15877e-08	1	0	0	1	0	0
ACTGG	108	556	5	32.92	1701353770	104	538535574	2780	5.14815	3.28068	16.8894	1.03243	0.0844471	0.00516215	0.247507	4.96353e-08	4.9636e-08	1	0	0	1	0	0
ACTGGC	50	229	6	32.92	1701353770	104	538535574	1374	4.58	1.51883	6.95626	0.425227	0.0417375	0.00255136	0.264231	2.4532e-08	2.45323e-08	1	0	0	1	0	0
ACTGGCC	19	76	7	32.92	1701353770	104	538535574	532	4	0.577157	2.30863	0.141123	0.0161604	0.000987864	0.269231	9.49855e-09	9.49869e-09	1	0	0	1	0	0
AG	181899	3015012	2	32.92	1701353770	104	538535574	6030024	16.5752	5525.49	91586	5598.54	183.172	11.1971	0.318754	0.000107663	0.000107664	1	1	1	0	0	0
AGAGAGAGAT	1257	7701	10	32.92	1701353770	104	538535574	77010	6.12649	38.1835	233.931	14.2999	2.33931	0.142999	0.589086	1.37497e-06	1.37499e-06	1	0	0	1	1	0
AGAGAGAT	8069	38971	8	32.92	1701353770	104	538535574	311768	4.82972	245.109	1183.81	72.3648	9.47047	0.578918	0.371517	5.56643e-06	5.56652e-06	1	0	0	1	0	0
AGAGAGATG	7	32	9	32.92	1701353770	104	538535574	288	4.57143	0.212637	0.972053	0.0594204	0.00874848	0.000534784	0.395604	5.14207e-09	5.14215e-09	1	0	0	1	0	0
AGAGAGCG	34	172	8	32.92	1701353770	104	538535574	1376	5.05882	1.03281	5.22479	0.319385	0.0417983	0.00255508	0.38914	2.45677e-08	2.45681e-08	1	0	0	1	0	0
AGAGAGCGAGAT	25	124	12	32.92	1701353770	104	538535574	1488	4.96	0.759417	3.76671	0.230254	0.0452005	0.00276305	0.572308	2.65674e-08	2.65678e-08	1	0	0	1	1	0
AGAGAGG	5	26	7	32.92	1701353770	104	538535574	182	5.2	0.151883	0.789793	0.0482791	0.00552855	0.000337954	0.35	3.2495e-09	3.24955e-09	1	0	0	1	0	0
AGAGAT	4412	33471	6	32.92	1701353770	104	538535574	200826	7.58636	134.022	1016.74	62.1519	6.10043	0.372911	0.437674	3.58563e-06	3.58569e-06	1	0	0	1	0	0
AGAGATAGAT	142	590	10	32.92	1701353770	104	538535574	5900	4.15493	4.31349	17.9222	1.09556	0.179222	0.0109556	0.399512	1.05341e-07	1.05343e-07	1	0	0	1	0	0
AGAGATAT	104	430	8	32.92	1701353770	104	538535574	3440	4.13462	3.15917	13.062	0.798462	0.104496	0.00638769	0.318047	6.14192e-08	6.14201e-08	1	0	0	1	0	0
AGAGATGG	126	627	8	32.92	1701353770	104	538535574	5016	4.97619	3.82746	19.0462	1.16427	0.152369	0.00931415	0.382784	8.95577e-08	8.95591e-08	1	0	0	1	0	0
AGAGC	137	896	5	32.92	1701353770	104	538535574	4480	6.54015	4.1616	27.2175	1.66377	0.136087	0.00831886	0.31443	7.99878e-08	7.9989e-08	1	0	0	1	0	0
AGAGCC	22	115	6	32.92	1701353770	104	538535574	690	5.22727	0.668287	3.49332	0.213542	0.0209599	0.00128125	0.301573	1.23195e-08	1.23197e-08	1	0	0	1	0	0
AGAGCCTCAGCGGCC	6	24	15	32.92	1701353770	104	538535574	360	4	0.18226	0.72904	0.0445653	0.0109356	0.00066848	0.576923	6.42759e-09	6.42769e-09	1	0	0	1	1	0
AGAGCG	24	102	6	32.92	1701353770	104	538535574	612	4.25	0.72904	3.09842	0.189403	0.0185905	0.00113642	0.245192	1.09269e-08	1.09271e-08	1	0	0	1	0	0
AGAGCT	34	154	6	32.92	1701353770	104	538535574	924	4.52941	1.03281	4.67801	0.285961	0.028068	0.00171576	0.261312	1.64975e-08	1.64977e-08	1	0	0	1	0	0
AGAGCTATCGCCC	19	79	13	32.92	1701353770	104	538535574	1027	4.15789	0.577157	2.39976	0.146694	0.0311968	0.00190702	0.519737	1.83365e-08	1.83368e-08	1	0	0	1	1	0
AGAGG	1116	6376	5	32.92	1701353770	104	538535574	31880	5.71326	33.9004	193.682	11.8395	0.968408	0.0591976	0.274676	5.69199e-07	5.69207e-07	1	0	0	1	0	0
AGAGGC	36	156	6	32.92	1701353770	104	538535574	936	4.33333	1.09356	4.73876	0.289674	0.0284326	0.00173805	0.25	1.67117e-08	1.6712e-08	1	0	0	1	0	0
AGAGGCC	27	108	7	32.92	1701353770	104	538535574	756	4	0.82017	3.28068	0.200544	0.0229648	0.00140381	0.269231	1.34979e-08	1.34981e-08	1	0	0	1	0	0
AGAGGG	777	3405	6	32.92	1701353770	104	538535574	20430	4.38224	23.6027	103.433	6.3227	0.620595	0.0379362	0.252822	3.64766e-07	3.64771e-07	1	0	0	1	0	0
AGAGGGC	11	44	7	32.92	1701353770	104	538535574	308	4	0.334143	1.33657	0.0817031	0.00935601	0.000571921	0.269231	5.49916e-09	5.49924e-09	1	0	0	1	0	0
AGAGGGG	1	4	7	32.92	1701353770	104	538535574	28	4	0.0303767	0.121507	0.00742755	0.000850547	5.19929e-05	0.269231	4.99924e-10	4.99931e-10	1	0	0	1	0	0
AGAT	497990	5339929	4	32.92	1701353770	104	538535574	21359716	10.723	15127.3	162209	9915.65	648.837	39.6626	0.412422	0.000381365	0.000381371	1	1	1	0	0	0
AGATAGATCC	14	56	10	32.92	1701353770	104	538535574	560	4	0.425273	1.70109	0.103986	0.0170109	0.00103986	0.384615	9.99847e-09	9.99863e-09	1	0	0	1	0	0
AGATAGC	16	64	7	32.92	1701353770	104	538535574	448	4	0.486027	1.94411	0.118841	0.0136087	0.000831886	0.269231	7.99878e-09	7.9989e-09	1	0	0	1	0	0
AGATAGCT	435	2019	8	32.92	1701353770	104	538535574	16152	4.64138	13.2139	61.3305	3.74906	0.490644	0.0299924	0.357029	2.88384e-07	2.88389e-07	1	0	0	1	0	0
AGATAGG	37	375	7	32.92	1701353770	104	538535574	2625	10.1351	1.12394	11.3913	0.696333	0.0797388	0.00487433	0.682173	4.68678e-08	4.68686e-08	1	0	0	1	1	0
AGATAGGG	18	78	8	32.92	1701353770	104	538535574	624	4.33333	0.54678	2.36938	0.144837	0.018955	0.0011587	0.333333	1.11412e-08	1.11413e-08	1	0	0	1	0	0
AGATAT	9577	57774	6	32.92	1701353770	104	538535574	346644	6.03258	290.917	1754.98	107.28	10.5299	0.643679	0.348033	6.18912e-06	6.18922e-06	1	0	0	1	0	0
AGATATAT	1604	6501	8	32.92	1701353770	104	538535574	52008	4.05299	48.7242	197.479	12.0716	1.57983	0.096573	0.311769	9.28572e-07	9.28587e-07	1	0	0	1	0	0
AGATC	14	70	5	32.92	1701353770	104	538535574	350	5	0.425273	2.12637	0.129982	0.0106318	0.000649911	0.240385	6.24904e-09	6.24914e-09	1	0	0	1	0	0
AGATCAT	18	95	7	32.92	1701353770	104	538535574	665	5.27778	0.54678	2.88578	0.176404	0.0202005	0.00123483	0.355235	1.18732e-08	1.18734e-08	1	0	0	1	0	0
AGATCC	24	119	6	32.92	1701353770	104	538535574	714	4.95833	0.72904	3.61482	0.22097	0.0216889	0.00132582	0.286058	1.2748e-08	1.27482e-08	1	0	0	1	0	0
AGATCCAT	28	158	8	32.92	1701353770	104	538535574	1264	5.64286	0.850547	4.79951	0.293388	0.0383961	0.00234711	0.434066	2.2568e-08	2.25683e-08	1	0	0	1	0	0
AGATCGAT	546	2200	8	32.92	1701353770	104	538535574	17600	4.0293	16.5857	66.8287	4.08515	0.534629	0.0326812	0.309946	3.14238e-07	3.14243e-07	1	0	0	1	0	0
AGATCT	41	218	6	32.92	1701353770	104	538535574	1308	5.31707	1.24544	6.62211	0.404801	0.0397327	0.00242881	0.306754	2.33536e-08	2.33539e-08	1	0	0	1	0	0
AGATG	365	2682	5	32.92	1701353770	104	538535574	13410	7.34795	11.0875	81.4702	4.98017	0.407351	0.0249009	0.353267	2.39428e-07	2.39431e-07	1	0	0	1	0	0
AGATGAT	127	816	7	32.92	1701353770	104	538535574	5712	6.4252	3.85784	24.7874	1.51522	0.173512	0.0106065	0.432465	1.01984e-07	1.01986e-07	1	0	0	1	0	0
AGATGATAT	50	318	9	32.92	1701353770	104	538535574	2862	6.36	1.51883	9.65978	0.59049	0.086938	0.00531441	0.550385	5.10993e-08	5.11001e-08	1	0	0	1	1	0
AGATGC	42	196	6	32.92	1701353770	104	538535574	1176	4.66667	1.27582	5.95383	0.36395	0.035723	0.0021837	0.269231	2.09968e-08	2.09971e-08	1	0	0	1	0	0
AGATGG	1093	8058	6	32.92	1701353770	104	538535574	48348	7.37237	33.2017	244.775	14.9628	1.46865	0.0897768	0.425329	8.63225e-07	8.63238e-07	1	0	0	1	0	0
AGATGGAT	5034	29277	8	32.92	1701353770	104	538535574	234216	5.81585	152.916	889.338	54.3641	7.1147	0.434913	0.447373	4.18179e-06	4.18185e-06	1	0	0	1	0	0
AGATGGATAGCC	31	126	12	32.92	1701353770	104	538535574	1512	4.06452	0.941677	3.82746	0.233968	0.0459295	0.00280761	0.468983	2.69959e-08	2.69963e-08	1	0	0	1	0	0
AGATGGC	21	84	7	32.92	1701353770	104	538535574	588	4	0.63791	2.55164	0.155979	0.0178615	0.00109185	0.269231	1.04984e-08	1.04986e-08	1	0	0	1	0	0
AGATGGGAT	1826	13184	9	32.92	1701353770	104	538535574	118656	7.22015	55.4678	400.486	24.4812	3.60437	0.220331	0.624821	2.11853e-06	2.11857e-06	1	0	0	1	1	0
AGC	21111	183585	3	32.92	1701353770	104	538535574	550755	8.69618	641.282	5576.7	340.897	16.7301	1.02269	0.250851	9.83341e-06	9.83356e-06	1	1	0	0	0	0
AGCAGG	102	512	6	32.92	1701353770	104	538535574	3072	5.01961	3.09842	15.5529	0.950726	0.0933171	0.00570436	0.289593	5.48488e-08	5.48496e-08	1	0	0	1	0	0
AGCAGGAGG	68	278	9	32.92	1701353770	104	538535574	2502	4.08824	2.06561	8.44471	0.516215	0.0760024	0.00464593	0.35379	4.46717e-08	4.46724e-08	1	0	0	1	0	0
AGCAT	547	4659	5	32.92	1701353770	104	538535574	23295	8.51737	16.616	141.525	8.65124	0.707625	0.0432562	0.409489	4.15919e-07	4.15925e-07	1	0	0	1	0	0
AGCATATATAT	7	29	11	32.92	1701353770	104	538535574	319	4.14286	0.212637	0.880923	0.0538497	0.00969016	0.000592347	0.438187	5.69556e-09	5.69565e-09	1	0	0	1	0	0
AGCATC	208	1045	6	32.92	1701353770	104	538535574	6270	5.02404	6.31835	31.7436	1.94045	0.190462	0.0116427	0.289848	1.11947e-07	1.11949e-07	1	0	0	1	0	0
AGCATGCATAT	14	88	11	32.92	1701353770	104	538535574	968	6.28571	0.425273	2.67315	0.163406	0.0294046	0.00179747	0.664835	1.72831e-08	1.72833e-08	1	0	0	1	1	0
AGCC	2340	15192	4	32.92	1701353770	104	538535574	60768	6.49231	71.0814	461.482	28.2098	1.84593	0.112839	0.249704	1.08498e-06	1.08499e-06	1	0	0	0	0	0
AGCCAT	12	65	6	32.92	1701353770	104	538535574	390	5.41667	0.36452	1.97448	0.120698	0.0118469	0.000724186	0.3125	6.96322e-09	6.96333e-09	1	0	0	1	0	0
AGCCC	243	1282	5	32.92	1701353770	104	538535574	6410	5.27572	7.38153	38.9429	2.38053	0.194714	0.0119026	0.25364	1.14447e-07	1.14449e-07	1	0	0	1	0	0
AGCCCC	12	48	6	32.92	1701353770	104	538535574	288	4	0.36452	1.45808	0.0891306	0.00874848	0.000534784	0.230769	5.14207e-09	5.14215e-09	1	0	0	1	0	0
AGCCCG	14	72	6	32.92	1701353770	104	538535574	432	5.14286	0.425273	2.18712	0.133696	0.0131227	0.000802175	0.296703	7.71311e-09	7.71323e-09	1	0	0	1	0	0
AGCCCT	1080	5341	6	32.92	1701353770	104	538535574	32046	4.94537	32.8068	162.242	9.91764	0.973451	0.0595058	0.28531	5.72162e-07	5.72171e-07	1	0	0	1	0	0
AGCCCTAGGCCC	34	144	12	32.92	1701353770	104	538535574	1728	4.23529	1.03281	4.37424	0.267392	0.0524909	0.0032087	0.488688	3.08524e-08	3.08529e-08	1	0	0	1	0	0
AGCCG	8	40	5	32.92	1701353770	104	538535574	200	5	0.243013	1.21507	0.0742755	0.00607533	0.000371378	0.240385	3.57088e-09	3.57094e-09	1	0	0	1	0	0
AGCCGC	61	253	6	32.92	1701353770	104	538535574	1518	4.14754	1.85298	7.6853	0.469793	0.0461118	0.00281876	0.239281	2.7103e-08	2.71034e-08	1	0	0	1	0	0
AGCCGCTGG	3	12	9	32.92	1701353770	104	538535574	108	4	0.09113	0.36452	0.0222827	0.00328068	0.000200544	0.346154	1.92828e-09	1.92831e-09	1	0	0	1	0	0
AGCCGG	91	379	6	32.92	1701353770	104	538535574	2274	4.16484	2.76428	11.5128	0.70376	0.0690765	0.00422256	0.240279	4.06009e-08	4.06016e-08	1	0	0	1	0	0
AGCCT	17	184	5	32.92	1701353770	104	538535574	920	10.8235	0.516403	5.58931	0.341667	0.0279465	0.00170834	0.520362	1.64261e-08	1.64263e-08	1	0	0	1	1	0
AGCCTC	50	213	6	32.92	1701353770	104	538535574	1278	4.26	1.51883	6.47023	0.395517	0.0388214	0.0023731	0.245769	2.28179e-08	2.28183e-08	1	0	0	1	0	0
AGCCTG	40	160	6	32.92	1701353770	104	538535574	960	4	1.21507	4.86027	0.297102	0.0291616	0.00178261	0.230769	1.71402e-08	1.71405e-08	1	0	0	1	0	0
AGCG	119	761	4	32.92	1701353770	104	538535574	3044	6.39496	3.61482	23.1166	1.41309	0.0924666	0.00565237	0.24596	5.43488e-08	5.43497e-08	1	0	0	0	0	0
AGCGG	9	65	5	32.92	1701353770	104	538535574	325	7.22222	0.27339	1.97448	0.120698	0.00987242	0.000603488	0.347222	5.80268e-09	5.80277e-09	1	0	0	1	0	0
AGCGGC	28	112	6	32.92	1701353770	104	538535574	672	4	0.850547	3.40219	0.207971	0.0204131	0.00124783	0.230769	1.19982e-08	1.19984e-08	1	0	0	1	0	0
AGCGGG	14	56	6	32.92	1701353770	104	538535574	336	4	0.425273	1.70109	0.103986	0.0102066	0.000623914	0.230769	5.99908e-09	5.99918e-09	1	0	0	1	0	0
AGCT	835	5957	4	32.92	1701353770	104	538535574	23828	7.13413	25.3645	180.954	11.0615	0.723815	0.0442459	0.27439	4.25435e-07	4.25442e-07	1	0	0	0	0	0
AGCTAT	47	204	6	32.92	1701353770	104	538535574	1224	4.34043	1.4277	6.19684	0.378805	0.037181	0.00227283	0.250409	2.18538e-08	2.18541e-08	1	0	0	1	0	0
AGCTC	19	95	5	32.92	1701353770	104	538535574	475	5	0.577157	2.88578	0.176404	0.0144289	0.000882022	0.240385	8.48085e-09	8.48098e-09	1	0	0	1	0	0
AGCTCC	84	344	6	32.92	1701353770	104	538535574	2064	4.09524	2.55164	10.4496	0.638769	0.0626974	0.00383262	0.236264	3.68515e-08	3.68521e-08	1	0	0	1	0	0
AGG	28764	252383	3	32.92	1701353770	104	538535574	757149	8.77427	873.755	7666.56	468.647	22.9997	1.40594	0.253104	1.35184e-05	1.35187e-05	1	1	0	0	0	0
AGGAGGG	52	208	7	32.92	1701353770	104	538535574	1456	4	1.57959	6.31835	0.386233	0.0442284	0.00270363	0.269231	2.5996e-08	2.59964e-08	1	0	0	1	0	0
AGGAT	2512	23156	5	32.92	1701353770	104	538535574	115780	9.21815	76.3062	703.402	42.9981	3.51701	0.21499	0.44318	2.06718e-06	2.06722e-06	1	0	0	1	0	0
AGGATAGGATAT	95	597	12	32.92	1701353770	104	538535574	7164	6.28421	2.88578	18.1349	1.10856	0.217618	0.0133027	0.725101	1.27909e-07	1.27911e-07	1	0	0	1	1	0
AGGATAT	40	310	7	32.92	1701353770	104	538535574	2170	7.75	1.21507	9.41677	0.575635	0.0659174	0.00402945	0.521635	3.87441e-08	3.87447e-08	1	0	0	1	1	0
AGGATC	5	20	6	32.92	1701353770	104	538535574	120	4	0.151883	0.607533	0.0371378	0.0036452	0.000222827	0.230769	2.14253e-09	2.14256e-09	1	0	0	1	0	0
AGGATG	490	2357	6	32.92	1701353770	104	538535574	14142	4.8102	14.8846	71.5978	4.37668	0.429587	0.0262601	0.277512	2.52497e-07	2.52501e-07	1	0	0	1	0	0
AGGC	2583	18708	4	32.92	1701353770	104	538535574	74832	7.24274	78.4629	568.287	34.7387	2.27315	0.138955	0.278567	1.33608e-06	1.3361e-06	1	0	0	0	0	0
AGGCAT	34	187	6	32.92	1701353770	104	538535574	1122	5.5	1.03281	5.68044	0.347238	0.0340826	0.00208343	0.317308	2.00326e-08	2.0033e-08	1	0	0	1	0	0
AGGCC	167	1062	5	32.92	1701353770	104	538535574	5310	6.35928	5.0729	32.26	1.97201	0.1613	0.00986007	0.305735	9.48069e-08	9.48084e-08	1	0	0	1	0	0
AGGCCAT	11	44	7	32.92	1701353770	104	538535574	308	4	0.334143	1.33657	0.0817031	0.00935601	0.000571921	0.269231	5.49916e-09	5.49924e-09	1	0	0	1	0	0
AGGCCATG	70	425	8	32.92	1701353770	104	538535574	3400	6.07143	2.12637	12.9101	0.789177	0.103281	0.00631342	0.467033	6.0705e-08	6.07059e-08	1	0	0	1	0	0
AGGCCC	105	459	6	32.92	1701353770	104	538535574	2754	4.37143	3.18955	13.9429	0.852311	0.0836574	0.00511387	0.252198	4.9171e-08	4.91718e-08	1	0	0	1	0	0
AGGCCG	33	139	6	32.92	1701353770	104	538535574	834	4.21212	1.00243	4.22236	0.258107	0.0253341	0.00154864	0.243007	1.48906e-08	1.48908e-08	1	0	0	1	0	0
AGGCG	93	499	5	32.92	1701353770	104	538535574	2495	5.36559	2.82503	15.158	0.926587	0.0757898	0.00463293	0.257961	4.45468e-08	4.45474e-08	1	0	0	1	0	0
AGGCGC	15	60	6	32.92	1701353770	104	538535574	360	4	0.45565	1.8226	0.111413	0.0109356	0.00066848	0.230769	6.42759e-09	6.42769e-09	1	0	0	1	0	0
AGGCGG	90	471	6	32.92	1701353770	104	538535574	2826	5.23333	2.7339	14.3074	0.874594	0.0858445	0.00524756	0.301923	5.04566e-08	5.04573e-08	1	0	0	1	0	0
AGGCGGCGG	11	46	9	32.92	1701353770	104	538535574	414	4.18182	0.334143	1.39733	0.0854168	0.0125759	0.000768751	0.361888	7.39173e-09	7.39184e-09	1	0	0	1	0	0
AGGG	2818	17771	4	32.92	1701353770	104	538535574	71084	6.30625	85.6015	539.824	32.9987	2.1593	0.131995	0.242548	1.26916e-06	1.26918e-06	1	0	0	0	0	0
AGGGAT	1165	6699	6	32.92	1701353770	104	538535574	40194	5.75021	35.3888	203.493	12.4393	1.22096	0.0746357	0.331743	7.1764e-07	7.17651e-07	1	0	0	1	0	0
AGGGC	263	1433	5	32.92	1701353770	104	538535574	7165	5.44867	7.98906	43.5298	2.66092	0.217649	0.0133046	0.261955	1.27927e-07	1.27929e-07	1	0	0	1	0	0
AGGGCC	21	87	6	32.92	1701353770	104	538535574	522	4.14286	0.63791	2.64277	0.161549	0.0158566	0.000969295	0.239011	9.32e-09	9.32015e-09	1	0	0	1	0	0
AGGGCCC	15	60	7	32.92	1701353770	104	538535574	420	4	0.45565	1.8226	0.111413	0.0127582	0.000779893	0.269231	7.49885e-09	7.49897e-09	1	0	0	1	0	0
AGGGCG	27	110	6	32.92	1701353770	104	538535574	660	4.07407	0.82017	3.34143	0.204258	0.0200486	0.00122555	0.235043	1.17839e-08	1.17841e-08	1	0	0	1	0	0
AGGGCGG	1	4	7	32.92	1701353770	104	538535574	28	4	0.0303767	0.121507	0.00742755	0.000850547	5.19929e-05	0.269231	4.99924e-10	4.99931e-10	1	0	0	1	0	0
AGGGG	262	1344	5	32.92	1701353770	104	538535574	6720	5.12977	7.95869	40.8262	2.49566	0.204131	0.0124783	0.246624	1.19982e-07	1.19984e-07	1	0	0	1	0	0
AGGGGC	14	63	6	32.92	1701353770	104	538535574	378	4.5	0.425273	1.91373	0.116984	0.0114824	0.000701903	0.259615	6.74897e-09	6.74907e-09	1	0	0	1	0	0
AGGGGG	73	297	6	32.92	1701353770	104	538535574	1782	4.06849	2.2175	9.02187	0.551496	0.0541312	0.00330897	0.234721	3.18166e-08	3.18171e-08	1	0	0	1	0	0
AGGGGGG	4	16	7	32.92	1701353770	104	538535574	112	4	0.121507	0.486027	0.0297102	0.00340219	0.000207971	0.269231	1.99969e-09	1.99973e-09	1	0	0	1	0	0
AT	92510	1625866	2	32.92	1701353770	104	538535574	3251732	17.575	2810.15	49388.4	3019.05	98.7768	6.0381	0.337981	5.80578e-05	5.80587e-05	1	1	1	0	0	0
ATATATATGCC	2	8	11	32.92	1701353770	104	538535574	88	4	0.0607533	0.243013	0.0148551	0.00267315	0.000163406	0.423077	1.57119e-09	1.57121e-09	1	0	0	1	0	0
ATATATC	37	216	7	32.92	1701353770	104	538535574	1512	5.83784	1.12394	6.56136	0.401088	0.0459295	0.00280761	0.392931	2.69959e-08	2.69963e-08	1	0	0	1	0	0
ATATATCC	52	228	8	32.92	1701353770	104	538535574	1824	4.38462	1.57959	6.92588	0.42337	0.055407	0.00338696	0.337278	3.25664e-08	3.2567e-08	1	0	0	1	0	0
ATATC	1754	12921	5	32.92	1701353770	104	538535574	64605	7.36659	53.2807	392.497	23.9928	1.96248	0.119964	0.354163	1.15348e-06	1.1535e-06	1	0	0	1	0	0
ATATCC	380	2498	6	32.92	1701353770	104	538535574	14988	6.57368	11.5431	75.8809	4.63851	0.455286	0.027831	0.379251	2.67602e-07	2.67606e-07	1	0	0	1	0	0
ATATGC	88	389	6	32.92	1701353770	104	538535574	2334	4.42045	2.67315	11.8165	0.722329	0.0708991	0.00433398	0.255026	4.16722e-08	4.16728e-08	1	0	0	1	0	0
ATC	242457	2680971	3	32.92	1701353770	104	538535574	8042913	11.0575	7365.04	81439	4978.26	244.317	14.9348	0.318967	0.000143601	0.000143604	1	1	1	0	0	0
ATCATCATG	206	933	9	32.92	1701353770	104	538535574	8397	4.52913	6.25759	28.3414	1.73248	0.255073	0.0155923	0.391944	1.49923e-07	1.49926e-07	1	0	0	1	0	0
ATCATCC	14	56	7	32.92	1701353770	104	538535574	392	4	0.425273	1.70109	0.103986	0.0119077	0.0007279	0.269231	6.99893e-09	6.99904e-09	1	0	0	1	0	0
ATCATCCC	15	93	8	32.92	1701353770	104	538535574	744	6.2	0.45565	2.82503	0.172691	0.0226002	0.00138152	0.476923	1.32837e-08	1.32839e-08	1	0	0	1	0	0
ATCATCCCC	16	65	9	32.92	1701353770	104	538535574	585	4.0625	0.486027	1.97448	0.120698	0.0177704	0.00108628	0.351562	1.04448e-08	1.0445e-08	1	0	0	1	0	0
ATCATG	100	467	6	32.92	1701353770	104	538535574	2802	4.67	3.03767	14.1859	0.867166	0.0851154	0.005203	0.269423	5.00281e-08	5.00288e-08	1	0	0	1	0	0
ATCC	78123	680404	4	32.92	1701353770	104	538535574	2721616	8.70939	2373.12	20668.4	1263.43	82.6736	5.05373	0.334977	4.85929e-05	4.85936e-05	1	1	1	0	0	0
ATCCATCCC	6	34	9	32.92	1701353770	104	538535574	306	5.66667	0.18226	1.03281	0.0631342	0.00929526	0.000568208	0.490385	5.46345e-09	5.46353e-09	1	0	0	1	0	0
ATCCATGC	113	542	8	32.92	1701353770	104	538535574	4336	4.79646	3.43256	16.4642	1.00643	0.131713	0.00805146	0.368958	7.74167e-08	7.74179e-08	1	0	0	1	0	0
ATCCC	390	2387	5	32.92	1701353770	104	538535574	11935	6.12051	11.8469	72.5091	4.43239	0.362546	0.022162	0.294255	2.13092e-07	2.13096e-07	1	0	0	1	0	0
ATCCCC	78	338	6	32.92	1701353770	104	538535574	2028	4.33333	2.36938	10.2673	0.627628	0.0616039	0.00376577	0.25	3.62087e-08	3.62093e-08	1	0	0	1	0	0
ATCCGCCC	6	38	8	32.92	1701353770	104	538535574	304	6.33333	0.18226	1.15431	0.0705617	0.00923451	0.000564494	0.487179	5.42774e-09	5.42783e-09	1	0	0	1	0	0
ATCG	117	818	4	32.92	1701353770	104	538535574	3272	6.99145	3.55407	24.8481	1.51893	0.0993925	0.00607574	0.268902	5.84196e-08	5.84205e-08	1	0	0	0	0	0
ATCGC	5	25	5	32.92	1701353770	104	538535574	125	5	0.151883	0.759417	0.0464222	0.00379708	0.000232111	0.240385	2.2318e-09	2.23184e-09	1	0	0	1	0	0
ATCGCC	12	74	6	32.92	1701353770	104	538535574	444	6.16667	0.36452	2.24787	0.13741	0.0134872	0.000824458	0.355769	7.92736e-09	7.92748e-09	1	0	0	1	0	0
ATGC	253	1712	4	32.92	1701353770	104	538535574	6848	6.7668	7.6853	52.0049	3.17899	0.208019	0.012716	0.260261	1.22267e-07	1.22269e-07	1	0	0	0	0	0
ATGCC	142	941	5	32.92	1701353770	104	538535574	4705	6.62676	4.31349	28.5844	1.74733	0.142922	0.00873666	0.318594	8.4005e-08	8.40063e-08	1	0	0	1	0	0
CCCCCG	4	16	6	32.92	1701353770	104	538535574	96	4	0.121507	0.486027	0.0297102	0.00291616	0.000178261	0.230769	1.71402e-09	1.71405e-09	1	0	0	1	0	0
CCCCG	6	31	5	32.92	1701353770	104	538535574	155	5.16667	0.18226	0.941677	0.0575635	0.00470838	0.000287818	0.248397	2.76743e-09	2.76748e-09	1	0	0	1	0	0
CCCCGG	9	36	6	32.92	1701353770	104	538535574	216	4	0.27339	1.09356	0.066848	0.00656136	0.000401088	0.230769	3.85655e-09	3.85661e-09	1	0	0	1	0	0
CCCG	2	13	4	32.92	1701353770	104	538535574	52	6.5	0.0607533	0.394897	0.0241395	0.00157959	9.65582e-05	0.25	9.28429e-10	9.28444e-10	1	0	0	0	0	0
CCCGCG	2	10	6	32.92	1701353770	104	538535574	60	5	0.0607533	0.303767	0.0185689	0.0018226	0.000111413	0.288462	1.07126e-09	1.07128e-09	1	0	0	1	0	0
CCCGG	5	25	5	32.92	1701353770	104	538535574	125	5	0.151883	0.759417	0.0464222	0.00379708	0.000232111	0.240385	2.2318e-09	2.23184e-09	1	0	0	1	0	0
CCCGGG	3	12	6	32.92	1701353770	104	538535574	72	4	0.09113	0.36452	0.0222827	0.00218712	0.000133696	0.230769	1.28552e-09	1.28554e-09	1	0	0	1	0	0
CCG	310	2618	3	32.92	1701353770	104	538535574	7854	8.44516	9.41677	79.5261	4.86133	0.238578	0.014584	0.24361	1.40229e-07	1.40231e-07	1	0	0	0	0	0
CG	6	88	2	32.92	1701353770	104	538535574	176	14.6667	0.18226	2.67315	0.163406	0.00534629	0.000326812	0.282051	3.14238e-09	3.14243e-09	1	0	0	0	0	0
