# Supplementary material for: Profiles of telomeric repeats in Insecta reveal diverse forms of telomeric motifs in Hymenopterans
Source: Life Sci Alliance. 2022 Apr 1;5(7):e202101163. doi: 10.26508/lsa.202101163 (PMC8977481; doi:10.26508/lsa.202101163)
Supplement: Supplemental Data 2. — Tandem repeat statistics and TRIP TRM calls for 41 species with simple tandem type TRM. [file LSA-2021-01163_Supplemental_Data_2.zip › DataS2/APICE_output.csv.1.filtered.xlsx]

## Sheet: Sheet1
Unnamed: 0	reads	repeats	unit_len	avg_genome_cov	genome_size	eff_read_len	num_reads	repeats_total_len	repeats_per_read	reads_per_genome	repeats_per_genome	repeats_per_million_reads	repeats_len_per_genome	repeats_len_per_million_reads	percent_repeats_len_per_read	percent_repeats_len_per_genome	percent_repeat_unit_in_sequences	avg_genome_cov_filter	repeat_containing_reads_filter	repeats_len_per_million_reads_filter	unit_len_filter	percent_repeats_len_per_read_filter	qualified
AAAAAAC	85	341	7	290.281	211195745	100	613060940	2387	4.01176	0.29282	1.17472	0.556225	0.00822307	0.00389358	0.280824	3.89358e-08	3.89358e-08	1	0	0	1	0	0
AAAAAAG	1547	6275	7	290.281	211195745	100	613060940	43925	4.05624	5.32932	21.617	10.2355	0.151319	0.0716487	0.283937	7.16487e-07	7.16487e-07	1	0	0	1	0	0
AAAAAAT	981	4032	7	290.281	211195745	100	613060940	28224	4.11009	3.37949	13.89	6.57683	0.09723	0.0460378	0.287706	4.60378e-07	4.60378e-07	1	0	0	1	0	0
AAAAAC	46	186	6	290.281	211195745	100	613060940	1116	4.04348	0.158467	0.640759	0.303396	0.00384455	0.00182037	0.242609	1.82037e-08	1.82037e-08	1	0	0	1	0	0
AAAAACT	12	56	7	290.281	211195745	100	613060940	392	4.66667	0.0413393	0.192917	0.0913449	0.00135042	0.000639414	0.326667	6.39414e-09	6.39414e-09	1	0	0	1	0	0
AAAAAG	22982	94500	6	290.281	211195745	100	613060940	567000	4.11191	79.1716	325.547	154.145	1.95328	0.924867	0.246715	9.24867e-06	9.24867e-06	1	1	0	1	0	0
AAAAAGG	155	620	7	290.281	211195745	100	613060940	4340	4	0.533966	2.13586	1.01132	0.014951	0.00707923	0.28	7.07923e-08	7.07923e-08	1	0	0	1	0	0
AAAAAT	4873	20221	6	290.281	211195745	100	613060940	121326	4.1496	16.7872	69.6601	32.9837	0.417961	0.197902	0.248976	1.97902e-06	1.97902e-06	1	0	0	1	0	0
AAAAATAAC	2	8	9	290.281	211195745	100	613060940	72	4	0.00688988	0.0275595	0.0130493	0.000248036	0.000117443	0.36	1.17443e-09	1.17443e-09	1	0	0	1	0	0
AAAAATG	63	300	7	290.281	211195745	100	613060940	2100	4.7619	0.217031	1.03348	0.489348	0.00723437	0.00342543	0.333333	3.42543e-08	3.42543e-08	1	0	0	1	0	0
AAAAATT	1197	5665	7	290.281	211195745	100	613060940	39655	4.73266	4.12359	19.5156	9.24052	0.136609	0.0646836	0.331287	6.46836e-07	6.46836e-07	1	0	0	1	0	0
AAAAC	1429	7767	5	290.281	211195745	100	613060940	38835	5.43527	4.92282	26.7568	12.6692	0.133784	0.0633461	0.271763	6.33461e-07	6.33461e-07	1	0	0	1	0	0
AAAACAACCC	1	4	10	290.281	211195745	100	613060940	40	4	0.00344494	0.0137798	0.00652464	0.000137798	6.52464e-05	0.4	6.52464e-10	6.52464e-10	1	0	0	1	0	0
AAAACAC	2	8	7	290.281	211195745	100	613060940	56	4	0.00688988	0.0275595	0.0130493	0.000192917	9.13449e-05	0.28	9.13449e-10	9.13449e-10	1	0	0	1	0	0
AAAACATTACT	199	1325	11	290.281	211195745	100	613060940	14575	6.65829	0.685543	4.56454	2.16129	0.05021	0.0237741	0.732412	2.37741e-07	2.37741e-07	1	0	0	1	1	0
AAAACATTAGC	520	3009	11	290.281	211195745	100	613060940	33099	5.78654	1.79137	10.3658	4.90816	0.114024	0.0539897	0.636519	5.39897e-07	5.39897e-07	1	0	0	1	1	0
AAAACC	132	644	6	290.281	211195745	100	613060940	3864	4.87879	0.454732	2.21854	1.05047	0.0133112	0.0063028	0.292727	6.3028e-08	6.3028e-08	1	0	0	1	0	0
AAAACG	238	955	6	290.281	211195745	100	613060940	5730	4.01261	0.819895	3.28992	1.55776	0.0197395	0.00934654	0.240756	9.34654e-08	9.34654e-08	1	0	0	1	0	0
AAAACGAAT	1	6	9	290.281	211195745	100	613060940	54	6	0.00344494	0.0206696	0.00978696	0.000186027	8.80826e-05	0.54	8.80826e-10	8.80826e-10	1	0	0	1	1	0
AAAACGG	215	860	7	290.281	211195745	100	613060940	6020	4	0.740662	2.96265	1.4028	0.0207385	0.00981958	0.28	9.81958e-08	9.81958e-08	1	0	0	1	0	0
AAAACT	111	573	6	290.281	211195745	100	613060940	3438	5.16216	0.382388	1.97395	0.934654	0.0118437	0.00560793	0.30973	5.60793e-08	5.60793e-08	1	0	0	1	0	0
AAAACTT	79	316	7	290.281	211195745	100	613060940	2212	4	0.27215	1.0886	0.515446	0.0076202	0.00360812	0.28	3.60812e-08	3.60812e-08	1	0	0	1	0	0
AAAAG	42792	230746	5	290.281	211195745	100	613060940	1153730	5.39227	147.416	794.906	376.383	3.97453	1.88192	0.269613	1.88192e-05	1.88192e-05	1	1	0	1	0	0
AAAAGAAGAG	2	9	10	290.281	211195745	100	613060940	90	4.5	0.00688988	0.0310044	0.0146804	0.000310044	0.000146804	0.45	1.46804e-09	1.46804e-09	1	0	0	1	0	0
AAAAGAT	1	4	7	290.281	211195745	100	613060940	28	4	0.00344494	0.0137798	0.00652464	9.64583e-05	4.56725e-05	0.28	4.56725e-10	4.56725e-10	1	0	0	1	0	0
AAAAGC	137	548	6	290.281	211195745	100	613060940	3288	4	0.471957	1.88783	0.893875	0.011327	0.00536325	0.24	5.36325e-08	5.36325e-08	1	0	0	1	0	0
AAAAGG	687	2977	6	290.281	211195745	100	613060940	17862	4.33333	2.36667	10.2556	4.85596	0.0615335	0.0291358	0.26	2.91358e-07	2.91358e-07	1	0	0	1	0	0
AAAAGGG	1	4	7	290.281	211195745	100	613060940	28	4	0.00344494	0.0137798	0.00652464	9.64583e-05	4.56725e-05	0.28	4.56725e-10	4.56725e-10	1	0	0	1	0	0
AAAAGT	145	581	6	290.281	211195745	100	613060940	3486	4.0069	0.499516	2.00151	0.947704	0.0120091	0.00568622	0.240414	5.68622e-08	5.68622e-08	1	0	0	1	0	0
AAAAT	19052	110786	5	290.281	211195745	100	613060940	553930	5.81493	65.633	381.651	180.71	1.90825	0.903548	0.290746	9.03548e-06	9.03548e-06	1	1	0	1	0	0
AAAATAAGAT	3	12	10	290.281	211195745	100	613060940	120	4	0.0103348	0.0413393	0.0195739	0.000413393	0.000195739	0.4	1.95739e-09	1.95739e-09	1	0	0	1	0	0
AAAATAAGGT	21	84	10	290.281	211195745	100	613060940	840	4	0.0723437	0.289375	0.137017	0.00289375	0.00137017	0.4	1.37017e-08	1.37017e-08	1	0	0	1	0	0
AAAATAATATTAGC	1153	5949	14	290.281	211195745	100	613060940	83286	5.15958	3.97201	20.4939	9.70377	0.286915	0.135853	0.722342	1.35853e-06	1.35853e-06	1	0	0	1	1	0
AAAATAATGTTAGC	141	622	14	290.281	211195745	100	613060940	8708	4.41135	0.485736	2.14275	1.01458	0.0299985	0.0142041	0.617589	1.42041e-07	1.42041e-07	1	0	0	1	1	0
AAAATACAC	156	679	9	290.281	211195745	100	613060940	6111	4.35256	0.53741	2.33911	1.10756	0.021052	0.00996801	0.391731	9.96801e-08	9.96801e-08	1	0	0	1	0	0
AAAATACTG	2	8	9	290.281	211195745	100	613060940	72	4	0.00688988	0.0275595	0.0130493	0.000248036	0.000117443	0.36	1.17443e-09	1.17443e-09	1	0	0	1	0	0
AAAATAG	53	212	7	290.281	211195745	100	613060940	1484	4	0.182582	0.730327	0.345806	0.00511229	0.00242064	0.28	2.42064e-08	2.42064e-08	1	0	0	1	0	0
AAAATAT	663	2771	7	290.281	211195745	100	613060940	19397	4.17949	2.28399	9.54593	4.51994	0.0668215	0.0316396	0.292564	3.16396e-07	3.16396e-07	1	0	0	1	0	0
AAAATATTACT	65	318	11	290.281	211195745	100	613060940	3498	4.89231	0.223921	1.09549	0.518709	0.0120504	0.00570579	0.538154	5.70579e-08	5.70579e-08	1	0	0	1	1	0
AAAATATTAGC	94	410	11	290.281	211195745	100	613060940	4510	4.3617	0.323824	1.41242	0.668775	0.0155367	0.00735653	0.479787	7.35653e-08	7.35653e-08	1	0	0	1	0	0
AAAATATTAGT	40	235	11	290.281	211195745	100	613060940	2585	5.875	0.137798	0.809561	0.383322	0.00890517	0.00421655	0.64625	4.21655e-08	4.21655e-08	1	0	0	1	1	0
AAAATC	577	2308	6	290.281	211195745	100	613060940	13848	4	1.98773	7.95092	3.76472	0.0477055	0.0225883	0.24	2.25883e-07	2.25883e-07	1	0	0	1	0	0
AAAATCAAAC	520	2269	10	290.281	211195745	100	613060940	22690	4.36346	1.79137	7.81657	3.7011	0.0781657	0.037011	0.436346	3.7011e-07	3.7011e-07	1	0	0	1	0	0
AAAATCT	104	1021	7	290.281	211195745	100	613060940	7147	9.81731	0.358274	3.51728	1.66541	0.024621	0.0116579	0.687212	1.16579e-07	1.16579e-07	1	0	0	1	1	0
AAAATG	896	4669	6	290.281	211195745	100	613060940	28014	5.21094	3.08667	16.0844	7.61588	0.0965065	0.0456953	0.312656	4.56953e-07	4.56953e-07	1	0	0	1	0	0
AAAATGGAG	1	4	9	290.281	211195745	100	613060940	36	4	0.00344494	0.0137798	0.00652464	0.000124018	5.87217e-05	0.36	5.87217e-10	5.87217e-10	1	0	0	1	0	0
AAAATT	3921	15995	6	290.281	211195745	100	613060940	95970	4.07932	13.5076	55.1018	26.0904	0.330611	0.156542	0.244759	1.56542e-06	1.56542e-06	1	0	0	1	0	0
AAAATTG	36	236	7	290.281	211195745	100	613060940	1652	6.55556	0.124018	0.813006	0.384954	0.00569104	0.00269468	0.458889	2.69468e-08	2.69468e-08	1	0	0	1	0	0
AAAATTT	255	1025	7	290.281	211195745	100	613060940	7175	4.01961	0.878459	3.53106	1.67194	0.0247174	0.0117036	0.281373	1.17036e-07	1.17036e-07	1	0	0	1	0	0
AAAC	1585	9847	4	290.281	211195745	100	613060940	39388	6.21262	5.46023	33.9223	16.062	0.135689	0.0642481	0.248505	6.42481e-07	6.42481e-07	1	0	0	0	0	0
AAACAAT	19	76	7	290.281	211195745	100	613060940	532	4	0.0654538	0.261815	0.123968	0.00183271	0.000867777	0.28	8.67777e-09	8.67777e-09	1	0	0	1	0	0
AAACAG	468	2742	6	290.281	211195745	100	613060940	16452	5.85897	1.61223	9.44602	4.47264	0.0566761	0.0268358	0.351538	2.68358e-07	2.68358e-07	1	0	0	1	0	0
AAACAT	155	1007	6	290.281	211195745	100	613060940	6042	6.49677	0.533966	3.46905	1.64258	0.0208143	0.00985546	0.389806	9.85546e-08	9.85546e-08	1	0	0	1	0	0
AAACATTAGCAAGATATT	146	628	18	290.281	211195745	100	613060940	11304	4.30137	0.502961	2.16342	1.02437	0.0389416	0.0184386	0.774247	1.84386e-07	1.84386e-07	1	0	0	1	1	0
AAACC	393	2138	5	290.281	211195745	100	613060940	10690	5.4402	1.35386	7.36528	3.48742	0.0368264	0.0174371	0.27201	1.74371e-07	1.74371e-07	1	0	0	1	0	0
AAACCCCAAACCCG	1	4	14	290.281	211195745	100	613060940	56	4	0.00344494	0.0137798	0.00652464	0.000192917	9.13449e-05	0.56	9.13449e-10	9.13449e-10	1	0	0	1	1	0
AAACCCT	3	30	7	290.281	211195745	100	613060940	210	10	0.0103348	0.103348	0.0489348	0.000723437	0.000342543	0.7	3.42543e-09	3.42543e-09	1	0	0	1	1	0
AAACCG	2	8	6	290.281	211195745	100	613060940	48	4	0.00688988	0.0275595	0.0130493	0.000165357	7.82956e-05	0.24	7.82956e-10	7.82956e-10	1	0	0	1	0	0
AAACCGT	876	3505	7	290.281	211195745	100	613060940	24535	4.00114	3.01777	12.0745	5.71721	0.0845216	0.0400205	0.28008	4.00205e-07	4.00205e-07	1	0	0	1	0	0
AAACG	13956	81699	5	290.281	211195745	100	613060940	408495	5.85404	48.0776	281.448	133.264	1.40724	0.66632	0.292702	6.6632e-06	6.6632e-06	1	1	0	1	0	0
AAACGAT	2	8	7	290.281	211195745	100	613060940	56	4	0.00688988	0.0275595	0.0130493	0.000192917	9.13449e-05	0.28	9.13449e-10	9.13449e-10	1	0	0	1	0	0
AAACGG	172	688	6	290.281	211195745	100	613060940	4128	4	0.592529	2.37012	1.12224	0.0142207	0.00673343	0.24	6.73343e-08	6.73343e-08	1	0	0	1	0	0
AAACT	223	1583	5	290.281	211195745	100	613060940	7915	7.09865	0.768221	5.45334	2.58213	0.0272667	0.0129106	0.354933	1.29106e-07	1.29106e-07	1	0	0	1	0	0
AAACTATCG	1	4	9	290.281	211195745	100	613060940	36	4	0.00344494	0.0137798	0.00652464	0.000124018	5.87217e-05	0.36	5.87217e-10	5.87217e-10	1	0	0	1	0	0
AAACTG	207	970	6	290.281	211195745	100	613060940	5820	4.68599	0.713102	3.34159	1.58222	0.0200495	0.00949335	0.281159	9.49335e-08	9.49335e-08	1	0	0	1	0	0
AAACTT	2002	9672	6	290.281	211195745	100	613060940	58032	4.83117	6.89677	33.3194	15.7766	0.199917	0.0946594	0.28987	9.46594e-07	9.46594e-07	1	0	0	1	0	0
AAAG	174240	1210440	4	290.281	211195745	100	613060940	4841760	6.94697	600.246	4169.89	1974.42	16.6796	7.89768	0.277879	7.89768e-05	7.89768e-05	1	1	1	0	0	0
AAAGAAAGAAG	1	4	11	290.281	211195745	100	613060940	44	4	0.00344494	0.0137798	0.00652464	0.000151577	7.1771e-05	0.44	7.1771e-10	7.1771e-10	1	0	0	1	0	0
AAAGAAG	370	1615	7	290.281	211195745	100	613060940	11305	4.36486	1.27463	5.56358	2.63432	0.038945	0.0184403	0.305541	1.84403e-07	1.84403e-07	1	0	0	1	0	0
AAAGAAT	32	128	7	290.281	211195745	100	613060940	896	4	0.110238	0.440952	0.208788	0.00308667	0.00146152	0.28	1.46152e-08	1.46152e-08	1	0	0	1	0	0
AAAGAG	6962	30471	6	290.281	211195745	100	613060940	182826	4.37676	23.9837	104.971	49.7031	0.629824	0.298218	0.262606	2.98218e-06	2.98218e-06	1	0	0	1	0	0
AAAGAT	459	1838	6	290.281	211195745	100	613060940	11028	4.00436	1.58123	6.3318	2.99807	0.0379908	0.0179884	0.240261	1.79884e-07	1.79884e-07	1	0	0	1	0	0
AAAGATT	3	15	7	290.281	211195745	100	613060940	105	5	0.0103348	0.0516741	0.0244674	0.000361719	0.000171272	0.35	1.71272e-09	1.71272e-09	1	0	0	1	0	0
AAAGC	433	2824	5	290.281	211195745	100	613060940	14120	6.52194	1.49166	9.72851	4.60639	0.0486425	0.023032	0.326097	2.3032e-07	2.3032e-07	1	0	0	1	0	0
AAAGG	6197	34601	5	290.281	211195745	100	613060940	173005	5.58351	21.3483	119.198	56.4397	0.595992	0.282199	0.279175	2.82199e-06	2.82199e-06	1	0	0	1	0	0
AAAGGG	648	2826	6	290.281	211195745	100	613060940	16956	4.36111	2.23232	9.7354	4.60966	0.0584124	0.0276579	0.261667	2.76579e-07	2.76579e-07	1	0	0	1	0	0
AAAGGT	462	1849	6	290.281	211195745	100	613060940	11094	4.00216	1.59156	6.36969	3.01601	0.0382182	0.0180961	0.24013	1.80961e-07	1.80961e-07	1	0	0	1	0	0
AAAGT	539	2697	5	290.281	211195745	100	613060940	13485	5.00371	1.85682	9.291	4.39924	0.046455	0.0219962	0.250186	2.19962e-07	2.19962e-07	1	0	0	1	0	0
AAAGTG	180	720	6	290.281	211195745	100	613060940	4320	4	0.620089	2.48036	1.17443	0.0148821	0.00704661	0.24	7.04661e-08	7.04661e-08	1	0	0	1	0	0
AAAGTT	2	13	6	290.281	211195745	100	613060940	78	6.5	0.00688988	0.0447842	0.0212051	0.000268705	0.00012723	0.39	1.2723e-09	1.2723e-09	1	0	0	1	0	0
AAAT	34082	224256	4	290.281	211195745	100	613060940	897024	6.5799	117.41	772.548	365.797	3.09019	1.46319	0.263196	1.46319e-05	1.46319e-05	1	1	0	0	0	0
AAATAAATAATTGT	144	679	14	290.281	211195745	100	613060940	9506	4.71528	0.496071	2.33911	1.10756	0.0327476	0.0155058	0.660139	1.55058e-07	1.55058e-07	1	0	0	1	1	0
AAATAAC	4	16	7	290.281	211195745	100	613060940	112	4	0.0137798	0.055119	0.0260985	0.000385833	0.00018269	0.28	1.8269e-09	1.8269e-09	1	0	0	1	0	0
AAATAAG	2	8	7	290.281	211195745	100	613060940	56	4	0.00688988	0.0275595	0.0130493	0.000192917	9.13449e-05	0.28	9.13449e-10	9.13449e-10	1	0	0	1	0	0
AAATAAGTAAT	1	4	11	290.281	211195745	100	613060940	44	4	0.00344494	0.0137798	0.00652464	0.000151577	7.1771e-05	0.44	7.1771e-10	7.1771e-10	1	0	0	1	0	0
AAATAAT	476	2123	7	290.281	211195745	100	613060940	14861	4.46008	1.63979	7.31361	3.46295	0.0511952	0.0242407	0.312206	2.42407e-07	2.42407e-07	1	0	0	1	0	0
AAATAC	422	1905	6	290.281	211195745	100	613060940	11430	4.51422	1.45376	6.56261	3.10736	0.0393757	0.0186441	0.270853	1.86441e-07	1.86441e-07	1	0	0	1	0	0
AAATAG	303	1213	6	290.281	211195745	100	613060940	7278	4.0033	1.04382	4.17871	1.9786	0.0250723	0.0118716	0.240198	1.18716e-07	1.18716e-07	1	0	0	1	0	0
AAATAGT	47	188	7	290.281	211195745	100	613060940	1316	4	0.161912	0.647649	0.306658	0.00453354	0.00214661	0.28	2.14661e-08	2.14661e-08	1	0	0	1	0	0
AAATAT	3103	13484	6	290.281	211195745	100	613060940	80904	4.34547	10.6896	46.4516	21.9946	0.278709	0.131967	0.260728	1.31967e-06	1.31967e-06	1	0	0	1	0	0
AAATATT	178	822	7	290.281	211195745	100	613060940	5754	4.61798	0.613199	2.83174	1.34081	0.0198222	0.00938569	0.323258	9.38569e-08	9.38569e-08	1	0	0	1	0	0
AAATC	2	10	5	290.281	211195745	100	613060940	50	5	0.00688988	0.0344494	0.0163116	0.000172247	8.1558e-05	0.25	8.1558e-10	8.1558e-10	1	0	0	1	0	0
AAATCAT	212	848	7	290.281	211195745	100	613060940	5936	4	0.730327	2.92131	1.38322	0.0204492	0.00968256	0.28	9.68256e-08	9.68256e-08	1	0	0	1	0	0
AAATCC	165	972	6	290.281	211195745	100	613060940	5832	5.89091	0.568415	3.34848	1.58549	0.0200909	0.00951292	0.353455	9.51292e-08	9.51292e-08	1	0	0	1	0	0
AAATCG	963	4361	6	290.281	211195745	100	613060940	26166	4.52856	3.31748	15.0234	7.11349	0.0901403	0.0426809	0.271713	4.26809e-07	4.26809e-07	1	0	0	1	0	0
AAATCGTTAAT	1	5	11	290.281	211195745	100	613060940	55	5	0.00344494	0.0172247	0.0081558	0.000189472	8.97138e-05	0.55	8.97138e-10	8.97138e-10	1	0	0	1	1	0
AAATCT	99	419	6	290.281	211195745	100	613060940	2514	4.23232	0.341049	1.44343	0.683456	0.00866058	0.00410073	0.253939	4.10073e-08	4.10073e-08	1	0	0	1	0	0
AAATCTT	477	1940	7	290.281	211195745	100	613060940	13580	4.06709	1.64324	6.68318	3.16445	0.0467823	0.0221511	0.284696	2.21511e-07	2.21511e-07	1	0	0	1	0	0
AAATG	407	2301	5	290.281	211195745	100	613060940	11505	5.65356	1.40209	7.9268	3.7533	0.039634	0.0187665	0.282678	1.87665e-07	1.87665e-07	1	0	0	1	0	0
AAATGAC	1	4	7	290.281	211195745	100	613060940	28	4	0.00344494	0.0137798	0.00652464	9.64583e-05	4.56725e-05	0.28	4.56725e-10	4.56725e-10	1	0	0	1	0	0
AAATGAT	27	111	7	290.281	211195745	100	613060940	777	4.11111	0.0930133	0.382388	0.181059	0.00267672	0.00126741	0.287778	1.26741e-08	1.26741e-08	1	0	0	1	0	0
AAATGG	302	1208	6	290.281	211195745	100	613060940	7248	4	1.04037	4.16149	1.97044	0.0249689	0.0118226	0.24	1.18226e-07	1.18226e-07	1	0	0	1	0	0
AAATGT	93	636	6	290.281	211195745	100	613060940	3816	6.83871	0.320379	2.19098	1.03742	0.0131459	0.0062245	0.410323	6.2245e-08	6.2245e-08	1	0	0	1	0	0
AAATGTT	31	126	7	290.281	211195745	100	613060940	882	4.06452	0.106793	0.434062	0.205526	0.00303844	0.00143868	0.284516	1.43868e-08	1.43868e-08	1	0	0	1	0	0
AAATT	2517	13003	5	290.281	211195745	100	613060940	65015	5.16607	8.67091	44.7945	21.21	0.223973	0.10605	0.258304	1.0605e-06	1.0605e-06	1	0	0	1	0	0
AAATTAC	87	348	7	290.281	211195745	100	613060940	2436	4	0.29971	1.19884	0.567643	0.00839187	0.0039735	0.28	3.9735e-08	3.9735e-08	1	0	0	1	0	0
AAATTAT	439	2067	7	290.281	211195745	100	613060940	14469	4.70843	1.51233	7.12069	3.37161	0.0498448	0.0236012	0.32959	2.36012e-07	2.36012e-07	1	0	0	1	0	0
AAATTC	735	5965	6	290.281	211195745	100	613060940	35790	8.11565	2.53203	20.5491	9.72986	0.123294	0.0583792	0.486939	5.83792e-07	5.83792e-07	1	0	0	1	0	0
AAATTCC	125	500	7	290.281	211195745	100	613060940	3500	4	0.430617	1.72247	0.81558	0.0120573	0.00570906	0.28	5.70906e-08	5.70906e-08	1	0	0	1	0	0
AAATTCG	166	664	7	290.281	211195745	100	613060940	4648	4	0.57186	2.28744	1.08309	0.0160121	0.00758163	0.28	7.58163e-08	7.58163e-08	1	0	0	1	0	0
AAATTCT	462	2812	7	290.281	211195745	100	613060940	19684	6.08658	1.59156	9.68717	4.58682	0.0678102	0.0321077	0.426061	3.21077e-07	3.21077e-07	1	0	0	1	0	0
AAATTCTTGT	1	4	10	290.281	211195745	100	613060940	40	4	0.00344494	0.0137798	0.00652464	0.000137798	6.52464e-05	0.4	6.52464e-10	6.52464e-10	1	0	0	1	0	0
AAATTG	446	1987	6	290.281	211195745	100	613060940	11922	4.45516	1.53644	6.84509	3.24111	0.0410706	0.0194467	0.267309	1.94467e-07	1.94467e-07	1	0	0	1	0	0
AAATTGT	26	267	7	290.281	211195745	100	613060940	1869	10.2692	0.0895684	0.919799	0.43552	0.00643859	0.00304864	0.718846	3.04864e-08	3.04864e-08	1	0	0	1	1	0
AAATTGTTGT	3	13	10	290.281	211195745	100	613060940	130	4.33333	0.0103348	0.0447842	0.0212051	0.000447842	0.000212051	0.433333	2.12051e-09	2.12051e-09	1	0	0	1	0	0
AAATTT	667	2685	6	290.281	211195745	100	613060940	16110	4.02549	2.29777	9.24966	4.37966	0.055498	0.026278	0.241529	2.6278e-07	2.6278e-07	1	0	0	1	0	0
AAATTTAAG	47	206	9	290.281	211195745	100	613060940	1854	4.38298	0.161912	0.709657	0.336019	0.00638692	0.00302417	0.394468	3.02417e-08	3.02417e-08	1	0	0	1	0	0
AAATTTAGTTG	178	745	11	290.281	211195745	100	613060940	8195	4.18539	0.613199	2.56648	1.21521	0.0282313	0.0133673	0.460393	1.33673e-07	1.33673e-07	1	0	0	1	0	0
AAATTTATTG	2	8	10	290.281	211195745	100	613060940	80	4	0.00688988	0.0275595	0.0130493	0.000275595	0.000130493	0.4	1.30493e-09	1.30493e-09	1	0	0	1	0	0
AAC	32134	287500	3	290.281	211195745	100	613060940	862500	8.94691	110.7	990.42	468.958	2.97126	1.40687	0.268407	1.40687e-05	1.40687e-05	1	1	0	0	0	0
AACAAG	202	975	6	290.281	211195745	100	613060940	5850	4.82673	0.695878	3.35882	1.59038	0.0201529	0.00954228	0.289604	9.54228e-08	9.54228e-08	1	0	0	1	0	0
AACAAT	1742	8401	6	290.281	211195745	100	613060940	50406	4.82262	6.00108	28.9409	13.7034	0.173646	0.0822202	0.289357	8.22202e-07	8.22202e-07	1	0	0	1	0	0
AACAATGATAATGATAAT	36	153	18	290.281	211195745	100	613060940	2754	4.25	0.124018	0.527076	0.249567	0.00948736	0.00449221	0.765	4.49221e-08	4.49221e-08	1	0	0	1	1	0
AACAATGTATATC	1	4	13	290.281	211195745	100	613060940	52	4	0.00344494	0.0137798	0.00652464	0.000179137	8.48203e-05	0.52	8.48203e-10	8.48203e-10	1	0	0	1	1	0
AACAC	556	4328	5	290.281	211195745	100	613060940	21640	7.78417	1.91539	14.9097	7.05966	0.0745485	0.0352983	0.389209	3.52983e-07	3.52983e-07	1	0	0	1	0	0
AACACC	276	1336	6	290.281	211195745	100	613060940	8016	4.84058	0.950803	4.60244	2.17923	0.0276146	0.0130754	0.290435	1.30754e-07	1.30754e-07	1	0	0	1	0	0
AACACG	81	324	6	290.281	211195745	100	613060940	1944	4	0.27904	1.11616	0.528496	0.00669696	0.00317097	0.24	3.17097e-08	3.17097e-08	1	0	0	1	0	0
AACACT	2	8	6	290.281	211195745	100	613060940	48	4	0.00688988	0.0275595	0.0130493	0.000165357	7.82956e-05	0.24	7.82956e-10	7.82956e-10	1	0	0	1	0	0
AACAGC	446	1785	6	290.281	211195745	100	613060940	10710	4.00224	1.53644	6.14922	2.91162	0.0368953	0.0174697	0.240135	1.74697e-07	1.74697e-07	1	0	0	1	0	0
AACAT	255	1781	5	290.281	211195745	100	613060940	8905	6.98431	0.878459	6.13544	2.90509	0.0306772	0.0145255	0.349216	1.45255e-07	1.45255e-07	1	0	0	1	0	0
AACATAC	5	32	7	290.281	211195745	100	613060940	224	6.4	0.0172247	0.110238	0.0521971	0.000771666	0.00036538	0.448	3.6538e-09	3.6538e-09	1	0	0	1	0	0
AACATAGCCT	1	4	10	290.281	211195745	100	613060940	40	4	0.00344494	0.0137798	0.00652464	0.000137798	6.52464e-05	0.4	6.52464e-10	6.52464e-10	1	0	0	1	0	0
AACATAT	53	257	7	290.281	211195745	100	613060940	1799	4.84906	0.182582	0.885349	0.419208	0.00619744	0.00293446	0.339434	2.93446e-08	2.93446e-08	1	0	0	1	0	0
AACATC	628	2560	6	290.281	211195745	100	613060940	15360	4.07643	2.16342	8.81904	4.17577	0.0529143	0.0250546	0.244586	2.50546e-07	2.50546e-07	1	0	0	1	0	0
AACC	2425	18190	4	290.281	211195745	100	613060940	72760	7.50103	8.35398	62.6634	29.6708	0.250654	0.118683	0.300041	1.18683e-06	1.18683e-06	1	0	0	0	0	0
AACCAG	92	370	6	290.281	211195745	100	613060940	2220	4.02174	0.316934	1.27463	0.603529	0.00764776	0.00362117	0.241304	3.62117e-08	3.62117e-08	1	0	0	1	0	0
AACCAT	1	5	6	290.281	211195745	100	613060940	30	5	0.00344494	0.0172247	0.0081558	0.000103348	4.89348e-05	0.3	4.89348e-10	4.89348e-10	1	0	0	1	0	0
AACCC	1682	15743	5	290.281	211195745	100	613060940	78715	9.35969	5.79439	54.2337	25.6793	0.271168	0.128397	0.467985	1.28397e-06	1.28397e-06	1	0	0	1	0	0
AACCCAACCCAACCT	1541	6914	15	290.281	211195745	100	613060940	103710	4.4867	5.30865	23.8183	11.2778	0.357275	0.169168	0.673005	1.69168e-06	1.69168e-06	1	0	0	1	1	0
AACCCCAACCT	5	30	11	290.281	211195745	100	613060940	330	6	0.0172247	0.103348	0.0489348	0.00113683	0.000538283	0.66	5.38283e-09	5.38283e-09	1	0	0	1	1	0
AACCCG	210	840	6	290.281	211195745	100	613060940	5040	4	0.723437	2.89375	1.37017	0.0173625	0.00822104	0.24	8.22104e-08	8.22104e-08	1	0	0	1	0	0
AACCCT	3	28	6	290.281	211195745	100	613060940	168	9.33333	0.0103348	0.0964583	0.0456725	0.00057875	0.000274035	0.56	2.74035e-09	2.74035e-09	1	0	0	1	1	0
AACCCTG	3	16	7	290.281	211195745	100	613060940	112	5.33333	0.0103348	0.055119	0.0260985	0.000385833	0.00018269	0.373333	1.8269e-09	1.8269e-09	1	0	0	1	0	0
AACCG	977	5683	5	290.281	211195745	100	613060940	28415	5.81679	3.36571	19.5776	9.26988	0.0978879	0.0463494	0.290839	4.63494e-07	4.63494e-07	1	0	0	1	0	0
AACCGC	247	989	6	290.281	211195745	100	613060940	5934	4.00405	0.8509	3.40704	1.61322	0.0204423	0.0096793	0.240243	9.6793e-08	9.6793e-08	1	0	0	1	0	0
AACCGCAGCCTGACCT	2784	11380	16	290.281	211195745	100	613060940	182080	4.08764	9.59071	39.2034	18.5626	0.627254	0.297001	0.654023	2.97001e-06	2.97001e-06	1	0	0	1	1	0
AACCGG	1	4	6	290.281	211195745	100	613060940	24	4	0.00344494	0.0137798	0.00652464	8.26785e-05	3.91478e-05	0.24	3.91478e-10	3.91478e-10	1	0	0	1	0	0
AACCGT	167	814	6	290.281	211195745	100	613060940	4884	4.87425	0.575305	2.80418	1.32776	0.0168251	0.00796658	0.292455	7.96658e-08	7.96658e-08	1	0	0	1	0	0
AACCT	2621606	47537442	5	290.281	211195745	100	613060940	237687210	18.1329	9031.27	163764	77541.1	818.818	387.706	0.906647	0.00387706	0.00387706	1	1	1	1	1	1
AACCTAGCCT	17114	137101	10	290.281	211195745	100	613060940	1371010	8.01104	58.9567	472.305	223.634	4.72305	2.23634	0.801104	2.23634e-05	2.23634e-05	1	1	0	1	1	0
AACCTC	824	4968	6	290.281	211195745	100	613060940	29808	6.02913	2.83863	17.1145	8.1036	0.102687	0.0486216	0.361748	4.86216e-07	4.86216e-07	1	0	0	1	0	0
AACCTG	81	325	6	290.281	211195745	100	613060940	1950	4.01235	0.27904	1.11961	0.530127	0.00671763	0.00318076	0.240741	3.18076e-08	3.18076e-08	1	0	0	1	0	0
AACCTGAACT	10138	88513	10	290.281	211195745	100	613060940	885130	8.73081	34.9248	304.922	144.379	3.04922	1.44379	0.873081	1.44379e-05	1.44379e-05	1	0	0	1	1	0
AACCTGACCT	2421	19092	10	290.281	211195745	100	613060940	190920	7.886	8.3402	65.7708	31.1421	0.657708	0.311421	0.7886	3.11421e-06	3.11421e-06	1	0	0	1	1	0
AACG	13797	100990	4	290.281	211195745	100	613060940	403960	7.31971	47.5298	347.904	164.731	1.39162	0.658923	0.292788	6.58923e-06	6.58923e-06	1	1	0	0	0	0
AACGAC	14	56	6	290.281	211195745	100	613060940	336	4	0.0482291	0.192917	0.0913449	0.0011575	0.000548069	0.24	5.48069e-09	5.48069e-09	1	0	0	1	0	0
AACGAG	274	1100	6	290.281	211195745	100	613060940	6600	4.0146	0.943913	3.78943	1.79428	0.0227366	0.0107657	0.240876	1.07657e-07	1.07657e-07	1	0	0	1	0	0
AACGAT	17	69	6	290.281	211195745	100	613060940	414	4.05882	0.058564	0.237701	0.11255	0.0014262	0.0006753	0.243529	6.753e-09	6.753e-09	1	0	0	1	0	0
AACGATGGAC	13171	73551	10	290.281	211195745	100	613060940	735510	5.58431	45.3733	253.379	119.973	2.53379	1.19973	0.558431	1.19973e-05	1.19973e-05	1	1	0	1	1	0
AACGC	110	550	5	290.281	211195745	100	613060940	2750	5	0.378943	1.89472	0.897138	0.00947358	0.00448569	0.25	4.48569e-08	4.48569e-08	1	0	0	1	0	0
AACGCC	1	4	6	290.281	211195745	100	613060940	24	4	0.00344494	0.0137798	0.00652464	8.26785e-05	3.91478e-05	0.24	3.91478e-10	3.91478e-10	1	0	0	1	0	0
AACGG	2592	14895	5	290.281	211195745	100	613060940	74475	5.74653	8.92928	51.3124	24.2961	0.256562	0.121481	0.287326	1.21481e-06	1.21481e-06	1	0	0	1	0	0
AACGGAT	1	4	7	290.281	211195745	100	613060940	28	4	0.00344494	0.0137798	0.00652464	9.64583e-05	4.56725e-05	0.28	4.56725e-10	4.56725e-10	1	0	0	1	0	0
AACGGG	228	912	6	290.281	211195745	100	613060940	5472	4	0.785446	3.14178	1.48762	0.0188507	0.0089257	0.24	8.9257e-08	8.9257e-08	1	0	0	1	0	0
AACGGT	1	4	6	290.281	211195745	100	613060940	24	4	0.00344494	0.0137798	0.00652464	8.26785e-05	3.91478e-05	0.24	3.91478e-10	3.91478e-10	1	0	0	1	0	0
AACGGTGGAC	423	2562	10	290.281	211195745	100	613060940	25620	6.05674	1.45721	8.82593	4.17903	0.0882593	0.0417903	0.605674	4.17903e-07	4.17903e-07	1	0	0	1	1	0
AACGT	181	905	5	290.281	211195745	100	613060940	4525	5	0.623534	3.11767	1.4762	0.0155883	0.007381	0.25	7.381e-08	7.381e-08	1	0	0	1	0	0
AACGTAT	1	4	7	290.281	211195745	100	613060940	28	4	0.00344494	0.0137798	0.00652464	9.64583e-05	4.56725e-05	0.28	4.56725e-10	4.56725e-10	1	0	0	1	0	0
AACGTG	190	1050	6	290.281	211195745	100	613060940	6300	5.52632	0.654538	3.61719	1.71272	0.0217031	0.0102763	0.331579	1.02763e-07	1.02763e-07	1	0	0	1	0	0
AACT	346	2383	4	290.281	211195745	100	613060940	9532	6.88728	1.19195	8.20929	3.88705	0.0328372	0.0155482	0.275491	1.55482e-07	1.55482e-07	1	0	0	0	0	0
AACTAC	1	4	6	290.281	211195745	100	613060940	24	4	0.00344494	0.0137798	0.00652464	8.26785e-05	3.91478e-05	0.24	3.91478e-10	3.91478e-10	1	0	0	1	0	0
AACTACG	1	6	7	290.281	211195745	100	613060940	42	6	0.00344494	0.0206696	0.00978696	0.000144687	6.85087e-05	0.42	6.85087e-10	6.85087e-10	1	0	0	1	0	0
AACTAT	3	13	6	290.281	211195745	100	613060940	78	4.33333	0.0103348	0.0447842	0.0212051	0.000268705	0.00012723	0.26	1.2723e-09	1.2723e-09	1	0	0	1	0	0
AACTCGT	116	464	7	290.281	211195745	100	613060940	3248	4	0.399613	1.59845	0.756858	0.0111892	0.00529801	0.28	5.29801e-08	5.29801e-08	1	0	0	1	0	0
AACTGC	1	4	6	290.281	211195745	100	613060940	24	4	0.00344494	0.0137798	0.00652464	8.26785e-05	3.91478e-05	0.24	3.91478e-10	3.91478e-10	1	0	0	1	0	0
AACTTAT	42	168	7	290.281	211195745	100	613060940	1176	4	0.144687	0.57875	0.274035	0.00405125	0.00191824	0.28	1.91824e-08	1.91824e-08	1	0	0	1	0	0
AACTTGTAT	1	7	9	290.281	211195745	100	613060940	63	7	0.00344494	0.0241146	0.0114181	0.000217031	0.000102763	0.63	1.02763e-09	1.02763e-09	1	0	0	1	1	0
AAG	303271	2840087	3	290.281	211195745	100	613060940	8520261	9.36485	1044.75	9783.93	4632.63	29.3518	13.8979	0.280945	0.000138979	0.000138979	1	1	1	0	0	0
AAGAAGGAAGG	1	4	11	290.281	211195745	100	613060940	44	4	0.00344494	0.0137798	0.00652464	0.000151577	7.1771e-05	0.44	7.1771e-10	7.1771e-10	1	0	0	1	0	0
AAGAAT	192	1103	6	290.281	211195745	100	613060940	6618	5.74479	0.661428	3.79977	1.79917	0.0227986	0.010795	0.344687	1.0795e-07	1.0795e-07	1	0	0	1	0	0
AAGAATATATT	2	10	11	290.281	211195745	100	613060940	110	5	0.00688988	0.0344494	0.0163116	0.000378943	0.000179428	0.55	1.79428e-09	1.79428e-09	1	0	0	1	1	0
AAGAATCC	1	4	8	290.281	211195745	100	613060940	32	4	0.00344494	0.0137798	0.00652464	0.000110238	5.21971e-05	0.32	5.21971e-10	5.21971e-10	1	0	0	1	0	0
AAGAATG	21	84	7	290.281	211195745	100	613060940	588	4	0.0723437	0.289375	0.137017	0.00202562	0.000959122	0.28	9.59122e-09	9.59122e-09	1	0	0	1	0	0
AAGACC	52	208	6	290.281	211195745	100	613060940	1248	4	0.179137	0.716547	0.339281	0.00429928	0.00203569	0.24	2.03569e-08	2.03569e-08	1	0	0	1	0	0
AAGACG	600	2690	6	290.281	211195745	100	613060940	16140	4.48333	2.06696	9.26689	4.38782	0.0556013	0.0263269	0.269	2.63269e-07	2.63269e-07	1	0	0	1	0	0
AAGAG	7237	42346	5	290.281	211195745	100	613060940	211730	5.85132	24.931	145.879	69.0731	0.729397	0.345365	0.292566	3.45365e-06	3.45365e-06	1	0	0	1	0	0
AAGAGAG	99	396	7	290.281	211195745	100	613060940	2772	4	0.341049	1.3642	0.645939	0.00954937	0.00452157	0.28	4.52157e-08	4.52157e-08	1	0	0	1	0	0
AAGAGC	49	196	6	290.281	211195745	100	613060940	1176	4	0.168802	0.675208	0.319707	0.00405125	0.00191824	0.24	1.91824e-08	1.91824e-08	1	0	0	1	0	0
AAGAGG	3567	15199	6	290.281	211195745	100	613060940	91194	4.261	12.2881	52.3596	24.792	0.314158	0.148752	0.25566	1.48752e-06	1.48752e-06	1	0	0	1	0	0
AAGAGT	587	5492	6	290.281	211195745	100	613060940	32952	9.35605	2.02218	18.9196	8.95833	0.113518	0.05375	0.561363	5.375e-07	5.375e-07	1	0	0	1	1	0
AAGAT	394	2101	5	290.281	211195745	100	613060940	10505	5.33249	1.35731	7.23782	3.42707	0.0361891	0.0171353	0.266624	1.71353e-07	1.71353e-07	1	0	0	1	0	0
AAGATAGATGT	4677	20643	11	290.281	211195745	100	613060940	227073	4.41373	16.112	71.1139	33.672	0.782253	0.370392	0.48551	3.70392e-06	3.70392e-06	1	0	0	1	0	0
AAGATAT	10	40	7	290.281	211195745	100	613060940	280	4	0.0344494	0.137798	0.0652464	0.000964583	0.000456725	0.28	4.56725e-09	4.56725e-09	1	0	0	1	0	0
AAGATATATGT	2818	11278	11	290.281	211195745	100	613060940	124058	4.00213	9.70784	38.852	18.3962	0.427372	0.202358	0.440234	2.02358e-06	2.02358e-06	1	0	0	1	0	0
AAGATATC	1	4	8	290.281	211195745	100	613060940	32	4	0.00344494	0.0137798	0.00652464	0.000110238	5.21971e-05	0.32	5.21971e-10	5.21971e-10	1	0	0	1	0	0
AAGATATG	95	431	8	290.281	211195745	100	613060940	3448	4.53684	0.327269	1.48477	0.70303	0.0118781	0.00562424	0.362947	5.62424e-08	5.62424e-08	1	0	0	1	0	0
AAGATC	160	640	6	290.281	211195745	100	613060940	3840	4	0.55119	2.20476	1.04394	0.0132286	0.00626365	0.24	6.26365e-08	6.26365e-08	1	0	0	1	0	0
AAGATCGATGT	11175	54813	11	290.281	211195745	100	613060940	602943	4.90497	38.4972	188.827	89.4087	2.0771	0.983496	0.539546	9.83496e-06	9.83496e-06	1	0	0	1	1	0
AAGATG	394	1577	6	290.281	211195745	100	613060940	9462	4.00254	1.35731	5.43267	2.57234	0.032596	0.015434	0.240152	1.5434e-07	1.5434e-07	1	0	0	1	0	0
AAGATT	2	9	6	290.281	211195745	100	613060940	54	4.5	0.00688988	0.0310044	0.0146804	0.000186027	8.80826e-05	0.27	8.80826e-10	8.80826e-10	1	0	0	1	0	0
AAGC	961	6450	4	290.281	211195745	100	613060940	25800	6.71176	3.31059	22.2199	10.521	0.0888794	0.0420839	0.26847	4.20839e-07	4.20839e-07	1	0	0	0	0	0
AAGCAG	64	256	6	290.281	211195745	100	613060940	1536	4	0.220476	0.881904	0.417577	0.00529143	0.00250546	0.24	2.50546e-08	2.50546e-08	1	0	0	1	0	0
AAGCC	454	2672	5	290.281	211195745	100	613060940	13360	5.88546	1.564	9.20488	4.35846	0.0460244	0.0217923	0.294273	2.17923e-07	2.17923e-07	1	0	0	1	0	0
AAGCCG	182	728	6	290.281	211195745	100	613060940	4368	4	0.626979	2.50792	1.18748	0.0150475	0.0071249	0.24	7.1249e-08	7.1249e-08	1	0	0	1	0	0
AAGCTC	100	400	6	290.281	211195745	100	613060940	2400	4	0.344494	1.37798	0.652464	0.00826785	0.00391478	0.24	3.91478e-08	3.91478e-08	1	0	0	1	0	0
AAGCTGG	1	4	7	290.281	211195745	100	613060940	28	4	0.00344494	0.0137798	0.00652464	9.64583e-05	4.56725e-05	0.28	4.56725e-10	4.56725e-10	1	0	0	1	0	0
AAGG	95220	680531	4	290.281	211195745	100	613060940	2722124	7.14693	328.027	2344.39	1110.05	9.37755	4.44022	0.285877	4.44022e-05	4.44022e-05	1	1	1	0	0	0
AAGGAG	2508	10624	6	290.281	211195745	100	613060940	63744	4.23604	8.63991	36.599	17.3294	0.219594	0.103977	0.254163	1.03977e-06	1.03977e-06	1	0	0	1	0	0
AAGGC	970	5149	5	290.281	211195745	100	613060940	25745	5.30825	3.34159	17.738	8.39884	0.08869	0.0419942	0.265412	4.19942e-07	4.19942e-07	1	0	0	1	0	0
AAGGCG	726	3743	6	290.281	211195745	100	613060940	22458	5.15565	2.50103	12.8944	6.10543	0.0773664	0.0366326	0.309339	3.66326e-07	3.66326e-07	1	0	0	1	0	0
AAGGG	1074	6061	5	290.281	211195745	100	613060940	30305	5.64339	3.69986	20.8798	9.88646	0.104399	0.0494323	0.282169	4.94323e-07	4.94323e-07	1	0	0	1	0	0
AAGGGAG	274	1096	7	290.281	211195745	100	613060940	7672	4	0.943913	3.77565	1.78775	0.0264296	0.0125143	0.28	1.25143e-07	1.25143e-07	1	0	0	1	0	0
AAGGGAGAG	1	5	9	290.281	211195745	100	613060940	45	5	0.00344494	0.0172247	0.0081558	0.000155022	7.34022e-05	0.45	7.34022e-10	7.34022e-10	1	0	0	1	0	0
AAGGGAGAGG	1	5	10	290.281	211195745	100	613060940	50	5	0.00344494	0.0172247	0.0081558	0.000172247	8.1558e-05	0.5	8.1558e-10	8.1558e-10	1	0	0	1	0	0
AAGGGG	351	1407	6	290.281	211195745	100	613060940	8442	4.00855	1.20917	4.84703	2.29504	0.0290822	0.0137702	0.240513	1.37702e-07	1.37702e-07	1	0	0	1	0	0
AAGGT	86	432	5	290.281	211195745	100	613060940	2160	5.02326	0.296265	1.48821	0.704661	0.00744107	0.0035233	0.251163	3.5233e-08	3.5233e-08	1	0	0	1	0	0
AAGGTAG	552	2209	7	290.281	211195745	100	613060940	15463	4.00181	1.90161	7.60987	3.60323	0.0532691	0.0252226	0.280127	2.52226e-07	2.52226e-07	1	0	0	1	0	0
AAGGTCGGTGG	1	5	11	290.281	211195745	100	613060940	55	5	0.00344494	0.0172247	0.0081558	0.000189472	8.97138e-05	0.55	8.97138e-10	8.97138e-10	1	0	0	1	1	0
AAGGTG	225	900	6	290.281	211195745	100	613060940	5400	4	0.775111	3.10044	1.46804	0.0186027	0.00880826	0.24	8.80826e-08	8.80826e-08	1	0	0	1	0	0
AAGT	6967	52366	4	290.281	211195745	100	613060940	209464	7.51629	24.0009	180.398	85.4173	0.721591	0.341669	0.300652	3.41669e-06	3.41669e-06	1	0	0	0	0	0
AAGTAAT	203	812	7	290.281	211195745	100	613060940	5684	4	0.699323	2.79729	1.3245	0.019581	0.00927151	0.28	9.27151e-08	9.27151e-08	1	0	0	1	0	0
AAGTAG	88	426	6	290.281	211195745	100	613060940	2556	4.84091	0.303155	1.46754	0.694874	0.00880526	0.00416924	0.290455	4.16924e-08	4.16924e-08	1	0	0	1	0	0
AAGTAGTAG	1	4	9	290.281	211195745	100	613060940	36	4	0.00344494	0.0137798	0.00652464	0.000124018	5.87217e-05	0.36	5.87217e-10	5.87217e-10	1	0	0	1	0	0
AAGTATTC	2	9	8	290.281	211195745	100	613060940	72	4.5	0.00688988	0.0310044	0.0146804	0.000248036	0.000117443	0.36	1.17443e-09	1.17443e-09	1	0	0	1	0	0
AAGTCCATCC	1	5	10	290.281	211195745	100	613060940	50	5	0.00344494	0.0172247	0.0081558	0.000172247	8.1558e-05	0.5	8.1558e-10	8.1558e-10	1	0	0	1	0	0
AAGTCG	498	2965	6	290.281	211195745	100	613060940	17790	5.95382	1.71558	10.2142	4.83639	0.0612855	0.0290183	0.357229	2.90183e-07	2.90183e-07	1	0	0	1	0	0
AAGTG	250	1461	5	290.281	211195745	100	613060940	7305	5.844	0.861235	5.03306	2.38312	0.0251653	0.0119156	0.2922	1.19156e-07	1.19156e-07	1	0	0	1	0	0
AAGTGG	173	961	6	290.281	211195745	100	613060940	5766	5.55491	0.595974	3.31059	1.56754	0.0198635	0.00940526	0.333295	9.40526e-08	9.40526e-08	1	0	0	1	0	0
AAGTGT	1814	10561	6	290.281	211195745	100	613060940	63366	5.82194	6.24912	36.382	17.2267	0.218292	0.10336	0.349316	1.0336e-06	1.0336e-06	1	0	0	1	0	0
AAT	129910	1231451	3	290.281	211195745	100	613060940	3694353	9.47926	447.532	4242.27	2008.69	12.7268	6.02608	0.284378	6.02608e-05	6.02608e-05	1	1	1	0	0	0
AATAATC	37	148	7	290.281	211195745	100	613060940	1036	4	0.127463	0.509851	0.241412	0.00356896	0.00168988	0.28	1.68988e-08	1.68988e-08	1	0	0	1	0	0
AATAATG	165	660	7	290.281	211195745	100	613060940	4620	4	0.568415	2.27366	1.07657	0.0159156	0.00753596	0.28	7.53596e-08	7.53596e-08	1	0	0	1	0	0
AATAATT	306	1329	7	290.281	211195745	100	613060940	9303	4.34314	1.05415	4.57832	2.16781	0.0320483	0.0151747	0.30402	1.51747e-07	1.51747e-07	1	0	0	1	0	0
AATAATTGTC	1	4	10	290.281	211195745	100	613060940	40	4	0.00344494	0.0137798	0.00652464	0.000137798	6.52464e-05	0.4	6.52464e-10	6.52464e-10	1	0	0	1	0	0
AATAC	537	4221	5	290.281	211195745	100	613060940	21105	7.86034	1.84993	14.5411	6.88512	0.0727054	0.0344256	0.393017	3.44256e-07	3.44256e-07	1	0	0	1	0	0
AATACAT	56	224	7	290.281	211195745	100	613060940	1568	4	0.192917	0.771666	0.36538	0.00540166	0.00255766	0.28	2.55766e-08	2.55766e-08	1	0	0	1	0	0
AATACATG	1	4	8	290.281	211195745	100	613060940	32	4	0.00344494	0.0137798	0.00652464	0.000110238	5.21971e-05	0.32	5.21971e-10	5.21971e-10	1	0	0	1	0	0
AATACC	87	351	6	290.281	211195745	100	613060940	2106	4.03448	0.29971	1.20917	0.572537	0.00725504	0.00343522	0.242069	3.43522e-08	3.43522e-08	1	0	0	1	0	0
AATACT	856	3717	6	290.281	211195745	100	613060940	22302	4.34229	2.94887	12.8048	6.06302	0.076829	0.0363781	0.260537	3.63781e-07	3.63781e-07	1	0	0	1	0	0
AATAG	710	4100	5	290.281	211195745	100	613060940	20500	5.77465	2.44591	14.1242	6.68775	0.0706212	0.0334388	0.288732	3.34388e-07	3.34388e-07	1	0	0	1	0	0
AATAGAT	52	208	7	290.281	211195745	100	613060940	1456	4	0.179137	0.716547	0.339281	0.00501583	0.00237497	0.28	2.37497e-08	2.37497e-08	1	0	0	1	0	0
AATAGG	374	1815	6	290.281	211195745	100	613060940	10890	4.85294	1.28841	6.25256	2.96055	0.0375154	0.0177633	0.291176	1.77633e-07	1.77633e-07	1	0	0	1	0	0
AATAGGG	108	432	7	290.281	211195745	100	613060940	3024	4	0.372053	1.48821	0.704661	0.0104175	0.00493263	0.28	4.93263e-08	4.93263e-08	1	0	0	1	0	0
AATAGT	450	2034	6	290.281	211195745	100	613060940	12204	4.52	1.55022	7.00701	3.31778	0.042042	0.0199067	0.2712	1.99067e-07	1.99067e-07	1	0	0	1	0	0
AATAT	4128	23644	5	290.281	211195745	100	613060940	118220	5.72771	14.2207	81.4521	38.5671	0.407261	0.192836	0.286386	1.92836e-06	1.92836e-06	1	0	0	1	0	0
AATATAC	93	698	7	290.281	211195745	100	613060940	4886	7.50538	0.320379	2.40457	1.13855	0.016832	0.00796984	0.525376	7.96984e-08	7.96984e-08	1	0	0	1	1	0
AATATAG	41	164	7	290.281	211195745	100	613060940	1148	4	0.141242	0.56497	0.26751	0.00395479	0.00187257	0.28	1.87257e-08	1.87257e-08	1	0	0	1	0	0
AATATAT	477	1960	7	290.281	211195745	100	613060940	13720	4.10901	1.64324	6.75208	3.19707	0.0472646	0.0223795	0.287631	2.23795e-07	2.23795e-07	1	0	0	1	0	0
AATATC	113	519	6	290.281	211195745	100	613060940	3114	4.59292	0.389278	1.78792	0.846572	0.0107275	0.00507943	0.275575	5.07943e-08	5.07943e-08	1	0	0	1	0	0
AATATG	258	1205	6	290.281	211195745	100	613060940	7230	4.67054	0.888794	4.15115	1.96555	0.0249069	0.0117933	0.280233	1.17933e-07	1.17933e-07	1	0	0	1	0	0
AATATGATAT	29	132	10	290.281	211195745	100	613060940	1320	4.55172	0.0999032	0.454732	0.215313	0.00454732	0.00215313	0.455172	2.15313e-08	2.15313e-08	1	0	0	1	0	0
AATATGT	123	492	7	290.281	211195745	100	613060940	3444	4	0.423727	1.69491	0.80253	0.0118644	0.00561771	0.28	5.61771e-08	5.61771e-08	1	0	0	1	0	0
AATATT	565	2410	6	290.281	211195745	100	613060940	14460	4.26549	1.94639	8.3023	3.93109	0.0498138	0.0235866	0.255929	2.35866e-07	2.35866e-07	1	0	0	1	0	0
AATATTC	374	1654	7	290.281	211195745	100	613060940	11578	4.42246	1.28841	5.69793	2.69794	0.0398855	0.0188856	0.309572	1.88856e-07	1.88856e-07	1	0	0	1	0	0
AATC	1088	7141	4	290.281	211195745	100	613060940	28564	6.56342	3.74809	24.6003	11.6481	0.0984012	0.0465924	0.262537	4.65924e-07	4.65924e-07	1	0	0	0	0	0
AATCAC	171	684	6	290.281	211195745	100	613060940	4104	4	0.589085	2.35634	1.11571	0.014138	0.00669428	0.24	6.69428e-08	6.69428e-08	1	0	0	1	0	0
AATCAT	417	1773	6	290.281	211195745	100	613060940	10638	4.2518	1.43654	6.10788	2.89205	0.0366473	0.0173523	0.255108	1.73523e-07	1.73523e-07	1	0	0	1	0	0
AATCC	1	5	5	290.281	211195745	100	613060940	25	5	0.00344494	0.0172247	0.0081558	8.61235e-05	4.0779e-05	0.25	4.0779e-10	4.0779e-10	1	0	0	1	0	0
AATCCACCGT	998	4264	10	290.281	211195745	100	613060940	42640	4.27255	3.43805	14.6892	6.95526	0.146892	0.0695526	0.427255	6.95526e-07	6.95526e-07	1	0	0	1	0	0
AATCCATTG	2	8	9	290.281	211195745	100	613060940	72	4	0.00688988	0.0275595	0.0130493	0.000248036	0.000117443	0.36	1.17443e-09	1.17443e-09	1	0	0	1	0	0
AATCCCTCCC	1	4	10	290.281	211195745	100	613060940	40	4	0.00344494	0.0137798	0.00652464	0.000137798	6.52464e-05	0.4	6.52464e-10	6.52464e-10	1	0	0	1	0	0
AATCCGT	1	4	7	290.281	211195745	100	613060940	28	4	0.00344494	0.0137798	0.00652464	9.64583e-05	4.56725e-05	0.28	4.56725e-10	4.56725e-10	1	0	0	1	0	0
AATCCT	6	24	6	290.281	211195745	100	613060940	144	4	0.0206696	0.0826785	0.0391478	0.000496071	0.000234887	0.24	2.34887e-09	2.34887e-09	1	0	0	1	0	0
AATCG	3510	19076	5	290.281	211195745	100	613060940	95380	5.43476	12.0917	65.7157	31.116	0.328578	0.15558	0.271738	1.5558e-06	1.5558e-06	1	0	0	1	0	0
AATCGGG	210	1179	7	290.281	211195745	100	613060940	8253	5.61429	0.723437	4.06158	1.92314	0.0284311	0.013462	0.393	1.3462e-07	1.3462e-07	1	0	0	1	0	0
AATCGT	145	580	6	290.281	211195745	100	613060940	3480	4	0.499516	1.99806	0.946072	0.0119884	0.00567643	0.24	5.67643e-08	5.67643e-08	1	0	0	1	0	0
AATCT	1514	9218	5	290.281	211195745	100	613060940	46090	6.08851	5.21564	31.7554	15.036	0.158777	0.0751801	0.304425	7.51801e-07	7.51801e-07	1	0	0	1	0	0
AATCTAT	96	384	7	290.281	211195745	100	613060940	2688	4	0.330714	1.32286	0.626365	0.00926	0.00438456	0.28	4.38456e-08	4.38456e-08	1	0	0	1	0	0
AATCTATCT	1	4	9	290.281	211195745	100	613060940	36	4	0.00344494	0.0137798	0.00652464	0.000124018	5.87217e-05	0.36	5.87217e-10	5.87217e-10	1	0	0	1	0	0
AATCTCG	142	568	7	290.281	211195745	100	613060940	3976	4	0.489181	1.95673	0.926498	0.0136971	0.00648549	0.28	6.48549e-08	6.48549e-08	1	0	0	1	0	0
AATG	1549	11471	4	290.281	211195745	100	613060940	45884	7.40542	5.33621	39.5169	18.711	0.158068	0.0748441	0.296217	7.48441e-07	7.48441e-07	1	0	0	0	0	0
AATGAC	54	245	6	290.281	211195745	100	613060940	1470	4.53704	0.186027	0.84401	0.399634	0.00506406	0.0023978	0.272222	2.3978e-08	2.3978e-08	1	0	0	1	0	0
AATGAG	1956	8327	6	290.281	211195745	100	613060940	49962	4.25716	6.7383	28.686	13.5827	0.172116	0.081496	0.255429	8.1496e-07	8.1496e-07	1	0	0	1	0	0
AATGAT	1673	7041	6	290.281	211195745	100	613060940	42246	4.20861	5.76338	24.2558	11.485	0.145535	0.06891	0.252516	6.891e-07	6.891e-07	1	0	0	1	0	0
AATGATGTCC	982	5299	10	290.281	211195745	100	613060940	52990	5.39613	3.38293	18.2547	8.64351	0.182547	0.0864351	0.539613	8.64351e-07	8.64351e-07	1	0	0	1	1	0
AATGC	1	5	5	290.281	211195745	100	613060940	25	5	0.00344494	0.0172247	0.0081558	8.61235e-05	4.0779e-05	0.25	4.0779e-10	4.0779e-10	1	0	0	1	0	0
AATGCT	1	5	6	290.281	211195745	100	613060940	30	5	0.00344494	0.0172247	0.0081558	0.000103348	4.89348e-05	0.3	4.89348e-10	4.89348e-10	1	0	0	1	0	0
AATGG	1390	8133	5	290.281	211195745	100	613060940	40665	5.85108	4.78847	28.0177	13.2662	0.140088	0.0663311	0.292554	6.63311e-07	6.63311e-07	1	0	0	1	0	0
AATGGT	140	560	6	290.281	211195745	100	613060940	3360	4	0.482291	1.92917	0.913449	0.011575	0.00548069	0.24	5.48069e-08	5.48069e-08	1	0	0	1	0	0
AATGT	537	3199	5	290.281	211195745	100	613060940	15995	5.95717	1.84993	11.0204	5.21808	0.0551018	0.0260904	0.297858	2.60904e-07	2.60904e-07	1	0	0	1	0	0
AATGTAT	68	276	7	290.281	211195745	100	613060940	1932	4.05882	0.234256	0.950803	0.4502	0.00665562	0.0031514	0.284118	3.1514e-08	3.1514e-08	1	0	0	1	0	0
AATT	4966	30951	4	290.281	211195745	100	613060940	123804	6.23258	17.1076	106.624	50.486	0.426497	0.201944	0.249303	2.01944e-06	2.01944e-06	1	0	0	0	0	0
AATTAC	129	516	6	290.281	211195745	100	613060940	3096	4	0.444397	1.77759	0.841678	0.0106655	0.00505007	0.24	5.05007e-08	5.05007e-08	1	0	0	1	0	0
AATTACAC	1	4	8	290.281	211195745	100	613060940	32	4	0.00344494	0.0137798	0.00652464	0.000110238	5.21971e-05	0.32	5.21971e-10	5.21971e-10	1	0	0	1	0	0
AATTAG	413	1681	6	290.281	211195745	100	613060940	10086	4.07022	1.42276	5.79094	2.74198	0.0347457	0.0164519	0.244213	1.64519e-07	1.64519e-07	1	0	0	1	0	0
AATTAT	641	2796	6	290.281	211195745	100	613060940	16776	4.36193	2.20821	9.63205	4.56072	0.0577923	0.0273643	0.261716	2.73643e-07	2.73643e-07	1	0	0	1	0	0
AATTATG	28	120	7	290.281	211195745	100	613060940	840	4.28571	0.0964583	0.413393	0.195739	0.00289375	0.00137017	0.3	1.37017e-08	1.37017e-08	1	0	0	1	0	0
AATTC	1	5	5	290.281	211195745	100	613060940	25	5	0.00344494	0.0172247	0.0081558	8.61235e-05	4.0779e-05	0.25	4.0779e-10	4.0779e-10	1	0	0	1	0	0
AATTCAG	2	8	7	290.281	211195745	100	613060940	56	4	0.00688988	0.0275595	0.0130493	0.000192917	9.13449e-05	0.28	9.13449e-10	9.13449e-10	1	0	0	1	0	0
AATTCC	219	876	6	290.281	211195745	100	613060940	5256	4	0.754442	3.01777	1.4289	0.0181066	0.00857337	0.24	8.57337e-08	8.57337e-08	1	0	0	1	0	0
AATTGC	112	448	6	290.281	211195745	100	613060940	2688	4	0.385833	1.54333	0.730759	0.00926	0.00438456	0.24	4.38456e-08	4.38456e-08	1	0	0	1	0	0
AC	96576	1567155	2	290.281	211195745	100	613060940	3134310	16.2272	332.698	5398.75	2556.28	10.7975	5.11256	0.324543	5.11256e-05	5.11256e-05	1	1	1	0	0	0
ACACACACCC	4	17	10	290.281	211195745	100	613060940	170	4.25	0.0137798	0.058564	0.0277297	0.00058564	0.000277297	0.425	2.77297e-09	2.77297e-09	1	0	0	1	0	0
ACACACGC	925	3953	8	290.281	211195745	100	613060940	31624	4.27351	3.18657	13.6178	6.44797	0.108943	0.0515838	0.341881	5.15838e-07	5.15838e-07	1	0	0	1	0	0
ACACAG	93	372	6	290.281	211195745	100	613060940	2232	4	0.320379	1.28152	0.606791	0.0076891	0.00364075	0.24	3.64075e-08	3.64075e-08	1	0	0	1	0	0
ACACAGC	1	4	7	290.281	211195745	100	613060940	28	4	0.00344494	0.0137798	0.00652464	9.64583e-05	4.56725e-05	0.28	4.56725e-10	4.56725e-10	1	0	0	1	0	0
ACACAT	1070	4298	6	290.281	211195745	100	613060940	25788	4.01682	3.68608	14.8063	7.01072	0.0888381	0.0420643	0.241009	4.20643e-07	4.20643e-07	1	0	0	1	0	0
ACACC	323	3564	5	290.281	211195745	100	613060940	17820	11.0341	1.11272	12.2778	5.81345	0.0613888	0.0290673	0.551703	2.90673e-07	2.90673e-07	1	0	0	1	1	0
ACACCG	207	932	6	290.281	211195745	100	613060940	5592	4.50242	0.713102	3.21068	1.52024	0.0192641	0.00912144	0.270145	9.12144e-08	9.12144e-08	1	0	0	1	0	0
ACACG	359	2414	5	290.281	211195745	100	613060940	12070	6.72423	1.23673	8.31608	3.93762	0.0415804	0.0196881	0.336212	1.96881e-07	1.96881e-07	1	0	0	1	0	0
ACACGC	24	96	6	290.281	211195745	100	613060940	576	4	0.0826785	0.330714	0.156591	0.00198428	0.000939548	0.24	9.39548e-09	9.39548e-09	1	0	0	1	0	0
ACACGG	200	800	6	290.281	211195745	100	613060940	4800	4	0.688988	2.75595	1.30493	0.0165357	0.00782956	0.24	7.82956e-08	7.82956e-08	1	0	0	1	0	0
ACACGT	1	4	6	290.281	211195745	100	613060940	24	4	0.00344494	0.0137798	0.00652464	8.26785e-05	3.91478e-05	0.24	3.91478e-10	3.91478e-10	1	0	0	1	0	0
ACACT	2103	20534	5	290.281	211195745	100	613060940	102670	9.76415	7.24471	70.7384	33.4942	0.353692	0.167471	0.488207	1.67471e-06	1.67471e-06	1	0	0	1	0	0
ACACTG	68	384	6	290.281	211195745	100	613060940	2304	5.64706	0.234256	1.32286	0.626365	0.00793714	0.00375819	0.338824	3.75819e-08	3.75819e-08	1	0	0	1	0	0
ACAG	2286	19074	4	290.281	211195745	100	613060940	76296	8.34383	7.87513	65.7088	31.1127	0.262835	0.124451	0.333753	1.24451e-06	1.24451e-06	1	0	0	0	0	0
ACAGAG	1094	6476	6	290.281	211195745	100	613060940	38856	5.91956	3.76876	22.3094	10.5634	0.133857	0.0633803	0.355174	6.33803e-07	6.33803e-07	1	0	0	1	0	0
ACAGC	2	10	5	290.281	211195745	100	613060940	50	5	0.00688988	0.0344494	0.0163116	0.000172247	8.1558e-05	0.25	8.1558e-10	8.1558e-10	1	0	0	1	0	0
ACAGCGATGG	3807	19842	10	290.281	211195745	100	613060940	198420	5.21198	13.1149	68.3545	32.3655	0.683545	0.323655	0.521198	3.23655e-06	3.23655e-06	1	0	0	1	1	0
ACAGG	178	1163	5	290.281	211195745	100	613060940	5815	6.53371	0.613199	4.00646	1.89704	0.0200323	0.00948519	0.326685	9.48519e-08	9.48519e-08	1	0	0	1	0	0
ACAGGACGGG	1	4	10	290.281	211195745	100	613060940	40	4	0.00344494	0.0137798	0.00652464	0.000137798	6.52464e-05	0.4	6.52464e-10	6.52464e-10	1	0	0	1	0	0
ACAGGC	138	552	6	290.281	211195745	100	613060940	3312	4	0.475402	1.90161	0.9004	0.0114096	0.0054024	0.24	5.4024e-08	5.4024e-08	1	0	0	1	0	0
ACAGGTAG	1	5	8	290.281	211195745	100	613060940	40	5	0.00344494	0.0172247	0.0081558	0.000137798	6.52464e-05	0.4	6.52464e-10	6.52464e-10	1	0	0	1	0	0
ACAT	19995	170197	4	290.281	211195745	100	613060940	680788	8.51198	68.8816	586.318	277.618	2.34527	1.11047	0.340479	1.11047e-05	1.11047e-05	1	1	0	0	0	0
ACATAT	2717	11596	6	290.281	211195745	100	613060940	69576	4.26794	9.3599	39.9475	18.9149	0.239685	0.11349	0.256077	1.1349e-06	1.1349e-06	1	0	0	1	0	0
ACATCCGCTCGC	1	4	12	290.281	211195745	100	613060940	48	4	0.00344494	0.0137798	0.00652464	0.000165357	7.82956e-05	0.48	7.82956e-10	7.82956e-10	1	0	0	1	0	0
ACATCGCTGG	1354	6064	10	290.281	211195745	100	613060940	60640	4.47858	4.66445	20.8901	9.89135	0.208901	0.0989135	0.447858	9.89135e-07	9.89135e-07	1	0	0	1	0	0
ACATCT	1	4	6	290.281	211195745	100	613060940	24	4	0.00344494	0.0137798	0.00652464	8.26785e-05	3.91478e-05	0.24	3.91478e-10	3.91478e-10	1	0	0	1	0	0
ACATG	10	59	5	290.281	211195745	100	613060940	295	5.9	0.0344494	0.203251	0.0962384	0.00101626	0.000481192	0.295	4.81192e-09	4.81192e-09	1	0	0	1	0	0
ACC	12731	114723	3	290.281	211195745	100	613060940	344169	9.01131	43.8575	395.214	187.131	1.18564	0.561394	0.270339	5.61394e-06	5.61394e-06	1	1	0	0	0	0
ACCACCC	3	14	7	290.281	211195745	100	613060940	98	4.66667	0.0103348	0.0482291	0.0228362	0.000337604	0.000159854	0.326667	1.59854e-09	1.59854e-09	1	0	0	1	0	0
ACCACG	825	3758	6	290.281	211195745	100	613060940	22548	4.55515	2.84207	12.9461	6.1299	0.0776765	0.0367794	0.273309	3.67794e-07	3.67794e-07	1	0	0	1	0	0
ACCACT	189	1156	6	290.281	211195745	100	613060940	6936	6.1164	0.651093	3.98235	1.88562	0.0238941	0.0113137	0.366984	1.13137e-07	1.13137e-07	1	0	0	1	0	0
ACCAG	467	2989	5	290.281	211195745	100	613060940	14945	6.40043	1.60879	10.2969	4.87553	0.0514846	0.0243777	0.320021	2.43777e-07	2.43777e-07	1	0	0	1	0	0
ACCAGC	1	4	6	290.281	211195745	100	613060940	24	4	0.00344494	0.0137798	0.00652464	8.26785e-05	3.91478e-05	0.24	3.91478e-10	3.91478e-10	1	0	0	1	0	0
ACCAT	2	15	5	290.281	211195745	100	613060940	75	7.5	0.00688988	0.0516741	0.0244674	0.00025837	0.000122337	0.375	1.22337e-09	1.22337e-09	1	0	0	1	0	0
ACCATAT	2	8	7	290.281	211195745	100	613060940	56	4	0.00688988	0.0275595	0.0130493	0.000192917	9.13449e-05	0.28	9.13449e-10	9.13449e-10	1	0	0	1	0	0
ACCATC	797	3817	6	290.281	211195745	100	613060940	22902	4.78921	2.74562	13.1493	6.22613	0.078896	0.0373568	0.287353	3.73568e-07	3.73568e-07	1	0	0	1	0	0
ACCC	38	237	4	290.281	211195745	100	613060940	948	6.23684	0.130908	0.816451	0.386585	0.0032658	0.00154634	0.249474	1.54634e-08	1.54634e-08	1	0	0	0	0	0
ACCCC	23	140	5	290.281	211195745	100	613060940	700	6.08696	0.0792336	0.482291	0.228362	0.00241146	0.00114181	0.304348	1.14181e-08	1.14181e-08	1	0	0	1	0	0
ACCCCC	7	28	6	290.281	211195745	100	613060940	168	4	0.0241146	0.0964583	0.0456725	0.00057875	0.000274035	0.24	2.74035e-09	2.74035e-09	1	0	0	1	0	0
ACCCG	1	6	5	290.281	211195745	100	613060940	30	6	0.00344494	0.0206696	0.00978696	0.000103348	4.89348e-05	0.3	4.89348e-10	4.89348e-10	1	0	0	1	0	0
ACCCGC	1	4	6	290.281	211195745	100	613060940	24	4	0.00344494	0.0137798	0.00652464	8.26785e-05	3.91478e-05	0.24	3.91478e-10	3.91478e-10	1	0	0	1	0	0
ACCCT	543	3775	5	290.281	211195745	100	613060940	18875	6.95212	1.8706	13.0046	6.15763	0.0650232	0.0307881	0.347606	3.07881e-07	3.07881e-07	1	0	0	1	0	0
ACCCTAGCCT	55	297	10	290.281	211195745	100	613060940	2970	5.4	0.189472	1.02315	0.484454	0.0102315	0.00484454	0.54	4.84454e-08	4.84454e-08	1	0	0	1	1	0
ACCCTAT	379	1520	7	290.281	211195745	100	613060940	10640	4.01055	1.30563	5.23631	2.47936	0.0366541	0.0173555	0.280739	1.73555e-07	1.73555e-07	1	0	0	1	0	0
ACCCTC	400	2255	6	290.281	211195745	100	613060940	13530	5.6375	1.37798	7.76834	3.67826	0.04661	0.0220696	0.33825	2.20696e-07	2.20696e-07	1	0	0	1	0	0
ACCCTCC	68	272	7	290.281	211195745	100	613060940	1904	4	0.234256	0.937023	0.443675	0.00655916	0.00310573	0.28	3.10573e-08	3.10573e-08	1	0	0	1	0	0
ACCG	3740	27029	4	290.281	211195745	100	613060940	108116	7.22701	12.8841	93.1133	44.0886	0.372453	0.176354	0.28908	1.76354e-06	1.76354e-06	1	0	0	0	0	0
ACCGAG	232	928	6	290.281	211195745	100	613060940	5568	4	0.799226	3.1969	1.51372	0.0191814	0.00908229	0.24	9.08229e-08	9.08229e-08	1	0	0	1	0	0
ACCGAT	124	603	6	290.281	211195745	100	613060940	3618	4.8629	0.427172	2.0773	0.983589	0.0124638	0.00590153	0.291774	5.90153e-08	5.90153e-08	1	0	0	1	0	0
ACCGCC	922	3843	6	290.281	211195745	100	613060940	23058	4.16811	3.17623	13.2389	6.26854	0.0794334	0.0376113	0.250087	3.76113e-07	3.76113e-07	1	0	0	1	0	0
ACCGCG	2	8	6	290.281	211195745	100	613060940	48	4	0.00688988	0.0275595	0.0130493	0.000165357	7.82956e-05	0.24	7.82956e-10	7.82956e-10	1	0	0	1	0	0
ACCGGC	1	4	6	290.281	211195745	100	613060940	24	4	0.00344494	0.0137798	0.00652464	8.26785e-05	3.91478e-05	0.24	3.91478e-10	3.91478e-10	1	0	0	1	0	0
ACCGT	148	861	5	290.281	211195745	100	613060940	4305	5.81757	0.509851	2.96609	1.40443	0.0148305	0.00702214	0.290878	7.02214e-08	7.02214e-08	1	0	0	1	0	0
ACCGTC	122	665	6	290.281	211195745	100	613060940	3990	5.45082	0.420283	2.29088	1.08472	0.0137453	0.00650833	0.327049	6.50833e-08	6.50833e-08	1	0	0	1	0	0
ACCT	10089	85693	4	290.281	211195745	100	613060940	342772	8.49371	34.756	295.207	139.779	1.18083	0.559116	0.339748	5.59116e-06	5.59116e-06	1	0	0	0	0	0
ACCTATCT	210	1024	8	290.281	211195745	100	613060940	8192	4.87619	0.723437	3.52762	1.67031	0.0282209	0.0133625	0.390095	1.33625e-07	1.33625e-07	1	0	0	1	0	0
ACCTATG	1	4	7	290.281	211195745	100	613060940	28	4	0.00344494	0.0137798	0.00652464	9.64583e-05	4.56725e-05	0.28	4.56725e-10	4.56725e-10	1	0	0	1	0	0
ACCTC	1	9	5	290.281	211195745	100	613060940	45	9	0.00344494	0.0310044	0.0146804	0.000155022	7.34022e-05	0.45	7.34022e-10	7.34022e-10	1	0	0	1	0	0
ACCTCC	382	1622	6	290.281	211195745	100	613060940	9732	4.24607	1.31597	5.58769	2.64574	0.0335261	0.0158744	0.254764	1.58744e-07	1.58744e-07	1	0	0	1	0	0
ACCTCT	177	1313	6	290.281	211195745	100	613060940	7878	7.41808	0.609754	4.5232	2.14171	0.0271392	0.0128503	0.445085	1.28503e-07	1.28503e-07	1	0	0	1	0	0
ACCTG	35	227	5	290.281	211195745	100	613060940	1135	6.48571	0.120573	0.782001	0.370273	0.00391001	0.00185137	0.324286	1.85137e-08	1.85137e-08	1	0	0	1	0	0
ACCTGCCT	2	10	8	290.281	211195745	100	613060940	80	5	0.00688988	0.0344494	0.0163116	0.000275595	0.000130493	0.4	1.30493e-09	1.30493e-09	1	0	0	1	0	0
ACG	58619	559155	3	290.281	211195745	100	613060940	1677465	9.5388	201.939	1926.25	912.071	5.77876	2.73621	0.286164	2.73621e-05	2.73621e-05	1	1	0	0	0	0
ACGACT	1	4	6	290.281	211195745	100	613060940	24	4	0.00344494	0.0137798	0.00652464	8.26785e-05	3.91478e-05	0.24	3.91478e-10	3.91478e-10	1	0	0	1	0	0
ACGAG	4426	25139	5	290.281	211195745	100	613060940	125695	5.67985	15.2473	86.6023	41.0057	0.433012	0.205029	0.283992	2.05029e-06	2.05029e-06	1	0	0	1	0	0
ACGAGC	1	4	6	290.281	211195745	100	613060940	24	4	0.00344494	0.0137798	0.00652464	8.26785e-05	3.91478e-05	0.24	3.91478e-10	3.91478e-10	1	0	0	1	0	0
ACGAGG	2043	8395	6	290.281	211195745	100	613060940	50370	4.10915	7.03801	28.9203	13.6936	0.173522	0.0821615	0.246549	8.21615e-07	8.21615e-07	1	0	0	1	0	0
ACGAGTGAGGAGAGAGAGTGGG	1	4	22	290.281	211195745	100	613060940	88	4	0.00344494	0.0137798	0.00652464	0.000303155	0.000143542	0.88	1.43542e-09	1.43542e-09	1	0	0	1	1	0
ACGAT	3048	17514	5	290.281	211195745	100	613060940	87570	5.74606	10.5002	60.3347	28.5681	0.301673	0.142841	0.287303	1.42841e-06	1.42841e-06	1	0	0	1	0	0
ACGATC	733	3793	6	290.281	211195745	100	613060940	22758	5.17462	2.52514	13.0667	6.18699	0.0783999	0.0371219	0.310477	3.71219e-07	3.71219e-07	1	0	0	1	0	0
ACGATG	439	2053	6	290.281	211195745	100	613060940	12318	4.67654	1.51233	7.07246	3.34877	0.0424348	0.0200926	0.280592	2.00926e-07	2.00926e-07	1	0	0	1	0	0
ACGATGC	171	684	7	290.281	211195745	100	613060940	4788	4	0.589085	2.35634	1.11571	0.0164944	0.00780999	0.28	7.80999e-08	7.80999e-08	1	0	0	1	0	0
ACGATGGACT	1	8	10	290.281	211195745	100	613060940	80	8	0.00344494	0.0275595	0.0130493	0.000275595	0.000130493	0.8	1.30493e-09	1.30493e-09	1	0	0	1	1	0
ACGC	7345	53646	4	290.281	211195745	100	613060940	214584	7.30374	25.3031	184.807	87.5052	0.739229	0.350021	0.29215	3.50021e-06	3.50021e-06	1	0	0	0	0	0
ACGCC	570	3028	5	290.281	211195745	100	613060940	15140	5.31228	1.96362	10.4313	4.93915	0.0521564	0.0246958	0.265614	2.46958e-07	2.46958e-07	1	0	0	1	0	0
ACGCCG	487	1950	6	290.281	211195745	100	613060940	11700	4.00411	1.67769	6.71763	3.18076	0.0403058	0.0190846	0.240246	1.90846e-07	1.90846e-07	1	0	0	1	0	0
ACGCG	451	2451	5	290.281	211195745	100	613060940	12255	5.43459	1.55367	8.44355	3.99797	0.0422177	0.0199899	0.271729	1.99899e-07	1.99899e-07	1	0	0	1	0	0
ACGCTCG	758	3032	7	290.281	211195745	100	613060940	21224	4	2.61126	10.4451	4.94567	0.0731154	0.0346197	0.28	3.46197e-07	3.46197e-07	1	0	0	1	0	0
ACGG	2819	18812	4	290.281	211195745	100	613060940	75248	6.67329	9.71128	64.8062	30.6854	0.259225	0.122741	0.266932	1.22741e-06	1.22741e-06	1	0	0	0	0	0
ACGGC	227	1135	5	290.281	211195745	100	613060940	5675	5	0.782001	3.91001	1.85137	0.01955	0.00925683	0.25	9.25683e-08	9.25683e-08	1	0	0	1	0	0
ACGGCG	481	2134	6	290.281	211195745	100	613060940	12804	4.43659	1.65702	7.3515	3.48089	0.044109	0.0208854	0.266195	2.08854e-07	2.08854e-07	1	0	0	1	0	0
ACGGCGG	1	4	7	290.281	211195745	100	613060940	28	4	0.00344494	0.0137798	0.00652464	9.64583e-05	4.56725e-05	0.28	4.56725e-10	4.56725e-10	1	0	0	1	0	0
ACGGG	132	788	5	290.281	211195745	100	613060940	3940	5.9697	0.454732	2.71461	1.28535	0.0135731	0.00642677	0.298485	6.42677e-08	6.42677e-08	1	0	0	1	0	0
ACGGGAG	1	4	7	290.281	211195745	100	613060940	28	4	0.00344494	0.0137798	0.00652464	9.64583e-05	4.56725e-05	0.28	4.56725e-10	4.56725e-10	1	0	0	1	0	0
ACGT	1291	7747	4	290.281	211195745	100	613060940	30988	6.00077	4.44742	26.6879	12.6366	0.106752	0.0505464	0.240031	5.05464e-07	5.05464e-07	1	0	0	0	0	0
ACGTAG	290	1160	6	290.281	211195745	100	613060940	6960	4	0.999032	3.99613	1.89214	0.0239768	0.0113529	0.24	1.13529e-07	1.13529e-07	1	0	0	1	0	0
ACGTC	444	2475	5	290.281	211195745	100	613060940	12375	5.57432	1.52955	8.52622	4.03712	0.0426311	0.0201856	0.278716	2.01856e-07	2.01856e-07	1	0	0	1	0	0
ACGTCC	86	344	6	290.281	211195745	100	613060940	2064	4	0.296265	1.18506	0.561119	0.00711035	0.00336671	0.24	3.36671e-08	3.36671e-08	1	0	0	1	0	0
ACT	40934	500340	3	290.281	211195745	100	613060940	1501020	12.2231	141.015	1723.64	816.134	5.17092	2.4484	0.366693	2.4484e-05	2.4484e-05	1	1	0	0	0	0
ACTAG	131	966	5	290.281	211195745	100	613060940	4830	7.37405	0.451287	3.32781	1.5757	0.0166391	0.0078785	0.368702	7.8785e-08	7.8785e-08	1	0	0	1	0	0
ACTAGGCAT	1	4	9	290.281	211195745	100	613060940	36	4	0.00344494	0.0137798	0.00652464	0.000124018	5.87217e-05	0.36	5.87217e-10	5.87217e-10	1	0	0	1	0	0
ACTAT	1241	7741	5	290.281	211195745	100	613060940	38705	6.23771	4.27517	26.6673	12.6268	0.133336	0.063134	0.311886	6.3134e-07	6.3134e-07	1	0	0	1	0	0
ACTATAT	74	296	7	290.281	211195745	100	613060940	2072	4	0.254925	1.0197	0.482823	0.00713791	0.00337976	0.28	3.37976e-08	3.37976e-08	1	0	0	1	0	0
ACTC	3495	30788	4	290.281	211195745	100	613060940	123152	8.80916	12.0401	106.063	50.2201	0.424251	0.200881	0.352366	2.00881e-06	2.00881e-06	1	0	0	0	0	0
ACTCAG	1	4	6	290.281	211195745	100	613060940	24	4	0.00344494	0.0137798	0.00652464	8.26785e-05	3.91478e-05	0.24	3.91478e-10	3.91478e-10	1	0	0	1	0	0
ACTCC	1012	6670	5	290.281	211195745	100	613060940	33350	6.59091	3.48628	22.9777	10.8798	0.114889	0.0543992	0.329545	5.43992e-07	5.43992e-07	1	0	0	1	0	0
ACTCCC	215	1232	6	290.281	211195745	100	613060940	7392	5.73023	0.740662	4.24416	2.00959	0.025465	0.0120575	0.343814	1.20575e-07	1.20575e-07	1	0	0	1	0	0
ACTCG	2969	17746	5	290.281	211195745	100	613060940	88730	5.9771	10.228	61.1339	28.9466	0.305669	0.144733	0.298855	1.44733e-06	1.44733e-06	1	0	0	1	0	0
ACTCT	316	1822	5	290.281	211195745	100	613060940	9110	5.76582	1.0886	6.27668	2.97197	0.0313834	0.0148599	0.288291	1.48599e-07	1.48599e-07	1	0	0	1	0	0
ACTCTC	682	3080	6	290.281	211195745	100	613060940	18480	4.51613	2.34945	10.6104	5.02397	0.0636625	0.0301438	0.270968	3.01438e-07	3.01438e-07	1	0	0	1	0	0
ACTCTGCT	1	4	8	290.281	211195745	100	613060940	32	4	0.00344494	0.0137798	0.00652464	0.000110238	5.21971e-05	0.32	5.21971e-10	5.21971e-10	1	0	0	1	0	0
ACTG	1658	10845	4	290.281	211195745	100	613060940	43380	6.54101	5.71171	37.3604	17.6899	0.149441	0.0707597	0.261641	7.07597e-07	7.07597e-07	1	0	0	0	0	0
ACTGCC	161	644	6	290.281	211195745	100	613060940	3864	4	0.554635	2.21854	1.05047	0.0133112	0.0063028	0.24	6.3028e-08	6.3028e-08	1	0	0	1	0	0
ACTGCT	1145	6289	6	290.281	211195745	100	613060940	37734	5.49258	3.94445	21.6652	10.2584	0.129991	0.0615502	0.329555	6.15502e-07	6.15502e-07	1	0	0	1	0	0
ACTGG	211	1055	5	290.281	211195745	100	613060940	5275	5	0.726882	3.63441	1.72087	0.0181721	0.00860436	0.25	8.60436e-08	8.60436e-08	1	0	0	1	0	0
AG	961564	15065139	2	290.281	211195745	100	613060940	30130278	15.6673	3312.53	51898.5	24573.6	103.797	49.1473	0.313347	0.000491473	0.000491473	1	1	1	0	0	0
AGAGAGG	96	396	7	290.281	211195745	100	613060940	2772	4.125	0.330714	1.3642	0.645939	0.00954937	0.00452157	0.28875	4.52157e-08	4.52157e-08	1	0	0	1	0	0
AGAGAT	1277	5225	6	290.281	211195745	100	613060940	31350	4.09162	4.39919	17.9998	8.52281	0.107999	0.0511368	0.245497	5.11368e-07	5.11368e-07	1	0	0	1	0	0
AGAGC	221	1105	5	290.281	211195745	100	613060940	5525	5	0.761331	3.80666	1.80243	0.0190333	0.00901215	0.25	9.01215e-08	9.01215e-08	1	0	0	1	0	0
AGAGCC	126	505	6	290.281	211195745	100	613060940	3030	4.00794	0.434062	1.73969	0.823735	0.0104382	0.00494241	0.240476	4.94241e-08	4.94241e-08	1	0	0	1	0	0
AGAGCCGGGG	130	591	10	290.281	211195745	100	613060940	5910	4.54615	0.447842	2.03596	0.964015	0.0203596	0.00964015	0.454615	9.64015e-08	9.64015e-08	1	0	0	1	0	0
AGAGCG	1407	5896	6	290.281	211195745	100	613060940	35376	4.19048	4.84703	20.3114	9.61731	0.121868	0.0577039	0.251429	5.77039e-07	5.77039e-07	1	0	0	1	0	0
AGAGG	6277	33310	5	290.281	211195745	100	613060940	166550	5.30668	21.6239	114.751	54.3339	0.573755	0.27167	0.265334	2.7167e-06	2.7167e-06	1	0	0	1	0	0
AGAGGAGCG	1	11	9	290.281	211195745	100	613060940	99	11	0.00344494	0.0378943	0.0179428	0.000341049	0.000161485	0.99	1.61485e-09	1.61485e-09	1	0	0	1	1	0
AGAGGAGGG	1	4	9	290.281	211195745	100	613060940	36	4	0.00344494	0.0137798	0.00652464	0.000124018	5.87217e-05	0.36	5.87217e-10	5.87217e-10	1	0	0	1	0	0
AGAGGG	4414	18464	6	290.281	211195745	100	613060940	110784	4.18305	15.206	63.6074	30.1177	0.381644	0.180706	0.250983	1.80706e-06	1.80706e-06	1	0	0	1	0	0
AGAGGGG	61	244	7	290.281	211195745	100	613060940	1708	4	0.210141	0.840565	0.398003	0.00588396	0.00278602	0.28	2.78602e-08	2.78602e-08	1	0	0	1	0	0
AGAT	25635	318616	4	290.281	211195745	100	613060940	1274464	12.4289	88.311	1097.61	519.713	4.39045	2.07885	0.497158	2.07885e-05	2.07885e-05	1	1	0	0	0	0
AGATAT	671	3082	6	290.281	211195745	100	613060940	18492	4.59314	2.31155	10.6173	5.02723	0.0637038	0.0301634	0.275589	3.01634e-07	3.01634e-07	1	0	0	1	0	0
AGATATGAT	1	4	9	290.281	211195745	100	613060940	36	4	0.00344494	0.0137798	0.00652464	0.000124018	5.87217e-05	0.36	5.87217e-10	5.87217e-10	1	0	0	1	0	0
AGATCG	579	2629	6	290.281	211195745	100	613060940	15774	4.54059	1.99462	9.05674	4.28832	0.0543405	0.0257299	0.272435	2.57299e-07	2.57299e-07	1	0	0	1	0	0
AGATG	1	9	5	290.281	211195745	100	613060940	45	9	0.00344494	0.0310044	0.0146804	0.000155022	7.34022e-05	0.45	7.34022e-10	7.34022e-10	1	0	0	1	0	0
AGATGG	2	8	6	290.281	211195745	100	613060940	48	4	0.00688988	0.0275595	0.0130493	0.000165357	7.82956e-05	0.24	7.82956e-10	7.82956e-10	1	0	0	1	0	0
AGC	8681	79330	3	290.281	211195745	100	613060940	237990	9.13835	29.9055	273.287	129.4	0.819861	0.3882	0.27415	3.882e-06	3.882e-06	1	0	0	0	0	0
AGCC	4453	30383	4	290.281	211195745	100	613060940	121532	6.82304	15.3403	104.668	49.5595	0.41867	0.198238	0.272922	1.98238e-06	1.98238e-06	1	0	0	0	0	0
AGCCCC	124	496	6	290.281	211195745	100	613060940	2976	4	0.427172	1.70869	0.809055	0.0102521	0.00485433	0.24	4.85433e-08	4.85433e-08	1	0	0	1	0	0
AGCCG	707	3634	5	290.281	211195745	100	613060940	18170	5.14003	2.43557	12.5189	5.92763	0.0625945	0.0296382	0.257001	2.96382e-07	2.96382e-07	1	0	0	1	0	0
AGCCGC	141	564	6	290.281	211195745	100	613060940	3384	4	0.485736	1.94295	0.919974	0.0116577	0.00551984	0.24	5.51984e-08	5.51984e-08	1	0	0	1	0	0
AGCCT	1	8	5	290.281	211195745	100	613060940	40	8	0.00344494	0.0275595	0.0130493	0.000137798	6.52464e-05	0.4	6.52464e-10	6.52464e-10	1	0	0	1	0	0
AGCCTC	1	4	6	290.281	211195745	100	613060940	24	4	0.00344494	0.0137798	0.00652464	8.26785e-05	3.91478e-05	0.24	3.91478e-10	3.91478e-10	1	0	0	1	0	0
AGCG	6403	40657	4	290.281	211195745	100	613060940	162628	6.34968	22.0579	140.061	66.318	0.560244	0.265272	0.253987	2.65272e-06	2.65272e-06	1	0	0	0	0	0
AGCGG	1	5	5	290.281	211195745	100	613060940	25	5	0.00344494	0.0172247	0.0081558	8.61235e-05	4.0779e-05	0.25	4.0779e-10	4.0779e-10	1	0	0	1	0	0
AGCGGC	1	4	6	290.281	211195745	100	613060940	24	4	0.00344494	0.0137798	0.00652464	8.26785e-05	3.91478e-05	0.24	3.91478e-10	3.91478e-10	1	0	0	1	0	0
AGCGGG	163	652	6	290.281	211195745	100	613060940	3912	4	0.561525	2.2461	1.06352	0.0134766	0.00638109	0.24	6.38109e-08	6.38109e-08	1	0	0	1	0	0
AGCT	186	1119	4	290.281	211195745	100	613060940	4476	6.01613	0.640759	3.85489	1.82527	0.0154195	0.00730107	0.240645	7.30107e-08	7.30107e-08	1	0	0	0	0	0
AGCTCC	311	1244	6	290.281	211195745	100	613060940	7464	4	1.07138	4.2855	2.02916	0.025713	0.012175	0.24	1.2175e-07	1.2175e-07	1	0	0	1	0	0
AGCTCG	58	232	6	290.281	211195745	100	613060940	1392	4	0.199806	0.799226	0.378429	0.00479535	0.00227057	0.24	2.27057e-08	2.27057e-08	1	0	0	1	0	0
AGG	93478	800380	3	290.281	211195745	100	613060940	2401140	8.56223	322.026	2757.26	1305.55	8.27178	3.91664	0.256867	3.91664e-05	3.91664e-05	1	1	0	0	0	0
AGGAGGG	1	4	7	290.281	211195745	100	613060940	28	4	0.00344494	0.0137798	0.00652464	9.64583e-05	4.56725e-05	0.28	4.56725e-10	4.56725e-10	1	0	0	1	0	0
AGGAGGGC	4	20	8	290.281	211195745	100	613060940	160	5	0.0137798	0.0688988	0.0326232	0.00055119	0.000260985	0.4	2.60985e-09	2.60985e-09	1	0	0	1	0	0
AGGAT	273	1592	5	290.281	211195745	100	613060940	7960	5.8315	0.940468	5.48434	2.59681	0.0274217	0.012984	0.291575	1.2984e-07	1.2984e-07	1	0	0	1	0	0
AGGATAT	1	4	7	290.281	211195745	100	613060940	28	4	0.00344494	0.0137798	0.00652464	9.64583e-05	4.56725e-05	0.28	4.56725e-10	4.56725e-10	1	0	0	1	0	0
AGGATC	296	1359	6	290.281	211195745	100	613060940	8154	4.59122	1.0197	4.68167	2.21675	0.02809	0.0133005	0.275473	1.33005e-07	1.33005e-07	1	0	0	1	0	0
AGGATCG	120	480	7	290.281	211195745	100	613060940	3360	4	0.413393	1.65357	0.782956	0.011575	0.00548069	0.28	5.48069e-08	5.48069e-08	1	0	0	1	0	0
AGGATG	167	673	6	290.281	211195745	100	613060940	4038	4.02994	0.575305	2.31844	1.09777	0.0139107	0.00658662	0.241796	6.58662e-08	6.58662e-08	1	0	0	1	0	0
AGGATGGAT	329	1640	9	290.281	211195745	100	613060940	14760	4.9848	1.13338	5.6497	2.6751	0.0508473	0.0240759	0.448632	2.40759e-07	2.40759e-07	1	0	0	1	0	0
AGGC	3452	25116	4	290.281	211195745	100	613060940	100464	7.27578	11.8919	86.5231	40.9682	0.346092	0.163873	0.291031	1.63873e-06	1.63873e-06	1	0	0	0	0	0
AGGCC	529	2926	5	290.281	211195745	100	613060940	14630	5.53119	1.82237	10.0799	4.77277	0.0503995	0.0238639	0.27656	2.38639e-07	2.38639e-07	1	0	0	1	0	0
AGGCCC	1	5	6	290.281	211195745	100	613060940	30	5	0.00344494	0.0172247	0.0081558	0.000103348	4.89348e-05	0.3	4.89348e-10	4.89348e-10	1	0	0	1	0	0
AGGCG	4713	26065	5	290.281	211195745	100	613060940	130325	5.53045	16.236	89.7923	42.5162	0.448962	0.212581	0.276522	2.12581e-06	2.12581e-06	1	0	0	1	0	0
AGGCGG	5	20	6	290.281	211195745	100	613060940	120	4	0.0172247	0.0688988	0.0326232	0.000413393	0.000195739	0.24	1.95739e-09	1.95739e-09	1	0	0	1	0	0
AGGG	2758	16969	4	290.281	211195745	100	613060940	67876	6.15265	9.50114	58.4572	27.6791	0.233829	0.110717	0.246106	1.10717e-06	1.10717e-06	1	0	0	0	0	0
AGGGC	120	600	5	290.281	211195745	100	613060940	3000	5	0.413393	2.06696	0.978696	0.0103348	0.00489348	0.25	4.89348e-08	4.89348e-08	1	0	0	1	0	0
AGGGCG	1	5	6	290.281	211195745	100	613060940	30	5	0.00344494	0.0172247	0.0081558	0.000103348	4.89348e-05	0.3	4.89348e-10	4.89348e-10	1	0	0	1	0	0
AGGGG	535	2707	5	290.281	211195745	100	613060940	13535	5.05981	1.84304	9.32545	4.41555	0.0466272	0.0220777	0.252991	2.20777e-07	2.20777e-07	1	0	0	1	0	0
AGGGGC	24	98	6	290.281	211195745	100	613060940	588	4.08333	0.0826785	0.337604	0.159854	0.00202562	0.000959122	0.245	9.59122e-09	9.59122e-09	1	0	0	1	0	0
AGGGGCG	1	4	7	290.281	211195745	100	613060940	28	4	0.00344494	0.0137798	0.00652464	9.64583e-05	4.56725e-05	0.28	4.56725e-10	4.56725e-10	1	0	0	1	0	0
AGGGGG	657	2637	6	290.281	211195745	100	613060940	15822	4.0137	2.26332	9.0843	4.30137	0.0545058	0.0258082	0.240822	2.58082e-07	2.58082e-07	1	0	0	1	0	0
AGGGGGCGG	1	4	9	290.281	211195745	100	613060940	36	4	0.00344494	0.0137798	0.00652464	0.000124018	5.87217e-05	0.36	5.87217e-10	5.87217e-10	1	0	0	1	0	0
AGGGGGG	32	128	7	290.281	211195745	100	613060940	896	4	0.110238	0.440952	0.208788	0.00308667	0.00146152	0.28	1.46152e-08	1.46152e-08	1	0	0	1	0	0
AT	84938	1134541	2	290.281	211195745	100	613060940	2269082	13.3573	292.606	3908.42	1850.62	7.81685	3.70123	0.267146	3.70123e-05	3.70123e-05	1	1	0	0	0	0
ATATATC	36	144	7	290.281	211195745	100	613060940	1008	4	0.124018	0.496071	0.234887	0.0034725	0.00164421	0.28	1.64421e-08	1.64421e-08	1	0	0	1	0	0
ATATC	354	1800	5	290.281	211195745	100	613060940	9000	5.08475	1.21951	6.20089	2.93609	0.0310044	0.0146804	0.254237	1.46804e-07	1.46804e-07	1	0	0	1	0	0
ATATCC	11	44	6	290.281	211195745	100	613060940	264	4	0.0378943	0.151577	0.071771	0.000909464	0.000430626	0.24	4.30626e-09	4.30626e-09	1	0	0	1	0	0
ATC	36512	379318	3	290.281	211195745	100	613060940	1137954	10.3889	125.782	1306.73	618.728	3.92018	1.85618	0.311666	1.85618e-05	1.85618e-05	1	1	0	0	0	0
ATCATCG	143	803	7	290.281	211195745	100	613060940	5621	5.61538	0.492626	2.76629	1.30982	0.019364	0.00916875	0.393077	9.16875e-08	9.16875e-08	1	0	0	1	0	0
ATCC	13033	93943	4	290.281	211195745	100	613060940	375772	7.20809	44.8979	323.628	153.236	1.29451	0.612944	0.288323	6.12944e-06	6.12944e-06	1	1	0	0	0	0
ATCCC	298	1490	5	290.281	211195745	100	613060940	7450	5	1.02659	5.13296	2.43043	0.0256648	0.0121521	0.25	1.21521e-07	1.21521e-07	1	0	0	1	0	0
ATCCCC	1	4	6	290.281	211195745	100	613060940	24	4	0.00344494	0.0137798	0.00652464	8.26785e-05	3.91478e-05	0.24	3.91478e-10	3.91478e-10	1	0	0	1	0	0
ATCCCG	327	1308	6	290.281	211195745	100	613060940	7848	4	1.1265	4.50598	2.13356	0.0270359	0.0128013	0.24	1.28013e-07	1.28013e-07	1	0	0	1	0	0
ATCCG	381	2089	5	290.281	211195745	100	613060940	10445	5.48294	1.31252	7.19648	3.40749	0.0359824	0.0170375	0.274147	1.70375e-07	1.70375e-07	1	0	0	1	0	0
ATCG	6024	36509	4	290.281	211195745	100	613060940	146036	6.06059	20.7523	125.771	59.552	0.503085	0.238208	0.242424	2.38208e-06	2.38208e-06	1	0	0	0	0	0
ATCGCC	209	836	6	290.281	211195745	100	613060940	5016	4	0.719992	2.87997	1.36365	0.0172798	0.00818189	0.24	8.18189e-08	8.18189e-08	1	0	0	1	0	0
ATGC	646	3881	4	290.281	211195745	100	613060940	15524	6.00774	2.22543	13.3698	6.33053	0.0534792	0.0253221	0.24031	2.53221e-07	2.53221e-07	1	0	0	0	0	0
ATGCCC	1	6	6	290.281	211195745	100	613060940	36	6	0.00344494	0.0206696	0.00978696	0.000124018	5.87217e-05	0.36	5.87217e-10	5.87217e-10	1	0	0	1	0	0
ATGCGC	484	1936	6	290.281	211195745	100	613060940	11616	4	1.66735	6.6694	3.15792	0.0400164	0.0189475	0.24	1.89475e-07	1.89475e-07	1	0	0	1	0	0
CCCCCG	7	28	6	290.281	211195745	100	613060940	168	4	0.0241146	0.0964583	0.0456725	0.00057875	0.000274035	0.24	2.74035e-09	2.74035e-09	1	0	0	1	0	0
CCCCG	78	390	5	290.281	211195745	100	613060940	1950	5	0.268705	1.34353	0.636152	0.00671763	0.00318076	0.25	3.18076e-08	3.18076e-08	1	0	0	1	0	0
CCCCGG	2	8	6	290.281	211195745	100	613060940	48	4	0.00688988	0.0275595	0.0130493	0.000165357	7.82956e-05	0.24	7.82956e-10	7.82956e-10	1	0	0	1	0	0
CCCG	1	6	4	290.281	211195745	100	613060940	24	6	0.00344494	0.0206696	0.00978696	8.26785e-05	3.91478e-05	0.24	3.91478e-10	3.91478e-10	1	0	0	0	0	0
CCCGCGG	1	4	7	290.281	211195745	100	613060940	28	4	0.00344494	0.0137798	0.00652464	9.64583e-05	4.56725e-05	0.28	4.56725e-10	4.56725e-10	1	0	0	1	0	0
CCCGG	2	10	5	290.281	211195745	100	613060940	50	5	0.00688988	0.0344494	0.0163116	0.000172247	8.1558e-05	0.25	8.1558e-10	8.1558e-10	1	0	0	1	0	0
CCG	3218	27076	3	290.281	211195745	100	613060940	81228	8.41392	11.0858	93.2752	44.1653	0.279825	0.132496	0.252418	1.32496e-06	1.32496e-06	1	0	0	0	0	0
CCGCG	173	865	5	290.281	211195745	100	613060940	4325	5	0.595974	2.97987	1.41095	0.0148994	0.00705476	0.25	7.05476e-08	7.05476e-08	1	0	0	1	0	0
CCGCGG	416	1664	6	290.281	211195745	100	613060940	9984	4	1.43309	5.73238	2.71425	0.0343943	0.0162855	0.24	1.62855e-07	1.62855e-07	1	0	0	1	0	0
CCGG	3	18	4	290.281	211195745	100	613060940	72	6	0.0103348	0.0620089	0.0293609	0.000248036	0.000117443	0.24	1.17443e-09	1.17443e-09	1	0	0	0	0	0
CG	58	741	2	290.281	211195745	100	613060940	1482	12.7759	0.199806	2.5527	1.20869	0.0051054	0.00241738	0.255517	2.41738e-08	2.41738e-08	1	0	0	0	0	0
