# Supplementary material for: Profiles of telomeric repeats in Insecta reveal diverse forms of telomeric motifs in Hymenopterans
Source: Life Sci Alliance. 2022 Apr 1;5(7):e202101163. doi: 10.26508/lsa.202101163 (PMC8977481; doi:10.26508/lsa.202101163)
Supplement: Supplemental Data 2. — Tandem repeat statistics and TRIP TRM calls for 41 species with simple tandem type TRM. [file LSA-2021-01163_Supplemental_Data_2.zip › DataS2/ATHRO_output.csv.1.filtered.xlsx]

## Sheet: Sheet1
Unnamed: 0	reads	repeats	unit_len	avg_genome_cov	genome_size	eff_read_len	num_reads	repeats_total_len	repeats_per_read	reads_per_genome	repeats_per_genome	repeats_per_million_reads	repeats_len_per_genome	repeats_len_per_million_reads	percent_repeats_len_per_read	percent_repeats_len_per_genome	percent_repeat_unit_in_sequences	avg_genome_cov_filter	repeat_containing_reads_filter	repeats_len_per_million_reads_filter	unit_len_filter	percent_repeats_len_per_read_filter	qualified
AAAAAAAATGC	463	1989	11	467.2	155765535	101	884678140	21879	4.2959	0.99101	4.25728	2.24828	0.0468301	0.024731	0.46787	3.00644e-07	2.44862e-07	1	0	0	1	0	0
AAAAAAC	5491	23108	7	467.2	155765535	101	884678140	161756	4.20834	11.753	49.4606	26.1202	0.346224	0.182842	0.291667	2.22273e-06	1.81031e-06	1	0	0	1	0	0
AAAAAACAAACCTCAC	1	5	16	467.2	155765535	101	884678140	80	5	0.00214041	0.0107021	0.00565177	0.000171233	9.04284e-05	0.792079	1.0993e-09	8.9533e-10	1	0	0	1	1	0
AAAAAACAG	568	2565	9	467.2	155765535	101	884678140	23085	4.51585	1.21575	5.49015	2.89936	0.0494114	0.0260942	0.402402	3.17216e-07	2.58359e-07	1	0	0	1	0	0
AAAAAACCAC	1	4	10	467.2	155765535	101	884678140	40	4	0.00214041	0.00856164	0.00452142	8.56164e-05	4.52142e-05	0.39604	5.49649e-10	4.47665e-10	1	0	0	1	0	0
AAAAAAG	5466	24789	7	467.2	155765535	101	884678140	173523	4.53513	11.6995	53.0586	28.0204	0.371411	0.196143	0.314316	2.38442e-06	1.94201e-06	1	0	0	1	0	0
AAAAAAGC	530	2943	8	467.2	155765535	101	884678140	23544	5.55283	1.13442	6.29923	3.32663	0.0503938	0.0266131	0.439828	3.23524e-07	2.63496e-07	1	0	0	1	0	0
AAAAAAGGT	127	539	9	467.2	155765535	101	884678140	4851	4.24409	0.271832	1.15368	0.609261	0.0103831	0.00548335	0.378187	6.66587e-08	5.42906e-08	1	0	0	1	0	0
AAAAAAT	1109	4722	7	467.2	155765535	101	884678140	33054	4.25789	2.37372	10.107	5.33753	0.0707491	0.0373627	0.295101	4.54203e-07	3.69928e-07	1	0	0	1	0	0
AAAAAATGGC	469	2549	10	467.2	155765535	101	884678140	25490	5.43497	1.00385	5.45591	2.88127	0.0545591	0.0288127	0.538116	3.50264e-07	2.85275e-07	1	0	0	1	1	0
AAAAAC	12277	60574	6	467.2	155765535	101	884678140	363444	4.93394	26.2778	129.653	68.4701	0.77792	0.410821	0.293105	4.99417e-06	4.06753e-06	1	1	0	1	0	0
AAAAACC	2	8	7	467.2	155765535	101	884678140	56	4	0.00428082	0.0171233	0.00904284	0.000119863	6.32999e-05	0.277228	7.69509e-10	6.26731e-10	1	0	0	1	0	0
AAAAACG	2542	11311	7	467.2	155765535	101	884678140	79177	4.44965	5.44092	24.2102	12.7854	0.169471	0.0894981	0.308391	1.08799e-06	8.8612e-07	1	0	0	1	0	0
AAAAAG	21863	97082	6	467.2	155765535	101	884678140	582492	4.44047	46.7958	207.795	109.737	1.24677	0.658423	0.26379	8.00416e-06	6.51903e-06	1	1	0	1	0	0
AAAAAGC	3	14	7	467.2	155765535	101	884678140	98	4.66667	0.00642123	0.0299658	0.015825	0.00020976	0.000110775	0.323432	1.34664e-09	1.09678e-09	1	0	0	1	0	0
AAAAAGG	808	3234	7	467.2	155765535	101	884678140	22638	4.00248	1.72945	6.92209	3.65557	0.0484546	0.025589	0.277399	3.11074e-07	2.53356e-07	1	0	0	1	0	0
AAAAAGT	139	556	7	467.2	155765535	101	884678140	3892	4	0.297517	1.19007	0.628477	0.00833048	0.00439934	0.277228	5.34809e-08	4.35578e-08	1	0	0	1	0	0
AAAAAT	4943	21354	6	467.2	155765535	101	884678140	128124	4.32005	10.5801	45.7063	24.1376	0.274238	0.144826	0.256637	1.76058e-06	1.43392e-06	1	0	0	1	0	0
AAAAATC	3	12	7	467.2	155765535	101	884678140	84	4	0.00642123	0.0256849	0.0135643	0.000179795	9.49498e-05	0.277228	1.15426e-09	9.40097e-10	1	0	0	1	0	0
AAAAATG	1270	5812	7	467.2	155765535	101	884678140	40684	4.57638	2.71832	12.4401	6.56962	0.0870805	0.0459873	0.317175	5.59048e-07	4.5532e-07	1	0	0	1	0	0
AAAAC	8768	47115	5	467.2	155765535	101	884678140	235575	5.37352	18.7671	100.845	53.2567	0.504227	0.266283	0.266016	3.23709e-06	2.63647e-06	1	0	0	1	0	0
AAAACAG	773	3546	7	467.2	155765535	101	884678140	24822	4.58732	1.65454	7.5899	4.00824	0.0531293	0.0280577	0.317933	3.41085e-07	2.77799e-07	1	0	0	1	0	0
AAAACC	563	2659	6	467.2	155765535	101	884678140	15954	4.72291	1.20505	5.69135	3.00561	0.0341481	0.0180337	0.280569	2.19228e-07	1.78551e-07	1	0	0	1	0	0
AAAACCC	1	4	7	467.2	155765535	101	884678140	28	4	0.00214041	0.00856164	0.00452142	5.99315e-05	3.16499e-05	0.277228	3.84755e-10	3.13366e-10	1	0	0	1	0	0
AAAACG	1368	5709	6	467.2	155765535	101	884678140	34254	4.17325	2.92808	12.2196	6.45319	0.0733176	0.0387192	0.247916	4.70692e-07	3.83358e-07	1	0	0	1	0	0
AAAACGG	1766	7604	7	467.2	155765535	101	884678140	53228	4.30578	3.77997	16.2757	8.59522	0.11393	0.0601665	0.29842	7.31419e-07	5.95708e-07	1	0	0	1	0	0
AAAACGT	380	1815	7	467.2	155765535	101	884678140	12705	4.77632	0.813356	3.88485	2.05159	0.0271939	0.0143612	0.331032	1.74582e-07	1.4219e-07	1	0	0	1	0	0
AAAACT	49	196	6	467.2	155765535	101	884678140	1176	4	0.10488	0.419521	0.22155	0.00251712	0.0013293	0.237624	1.61597e-08	1.31614e-08	1	0	0	1	0	0
AAAAG	12515	74895	5	467.2	155765535	101	884678140	374475	5.98442	26.7872	160.306	84.6579	0.80153	0.42329	0.296258	5.14575e-06	4.19099e-06	1	1	0	1	0	0
AAAAGAG	242	968	7	467.2	155765535	101	884678140	6776	4	0.517979	2.07192	1.09418	0.0145034	0.00765928	0.277228	9.31106e-08	7.58345e-08	1	0	0	1	0	0
AAAAGAT	1	13	7	467.2	155765535	101	884678140	91	13	0.00214041	0.0278253	0.0146946	0.000194777	0.000102862	0.90099	1.25045e-09	1.01844e-09	1	0	0	1	1	0
AAAAGC	6850	33323	6	467.2	155765535	101	884678140	199938	4.86467	14.6618	71.3249	37.6668	0.427949	0.226001	0.28899	2.7474e-06	2.23763e-06	1	0	0	1	0	0
AAAAGCG	322	1545	7	467.2	155765535	101	884678140	10815	4.79814	0.689212	3.30693	1.7464	0.0231485	0.0122248	0.332544	1.48611e-07	1.21037e-07	1	0	0	1	0	0
AAAAGG	952	4990	6	467.2	155765535	101	884678140	29940	5.2416	2.03767	10.6807	5.64047	0.0640839	0.0338428	0.311382	4.11413e-07	3.35077e-07	1	0	0	1	0	0
AAAAGGC	414	1792	7	467.2	155765535	101	884678140	12544	4.3285	0.88613	3.83562	2.0256	0.0268493	0.0141792	0.299995	1.7237e-07	1.40388e-07	1	0	0	1	0	0
AAAAGGG	1772	7646	7	467.2	155765535	101	884678140	53522	4.3149	3.79281	16.3656	8.64269	0.114559	0.0604988	0.299052	7.35458e-07	5.98998e-07	1	0	0	1	0	0
AAAAGGT	1	4	7	467.2	155765535	101	884678140	28	4	0.00214041	0.00856164	0.00452142	5.99315e-05	3.16499e-05	0.277228	3.84755e-10	3.13366e-10	1	0	0	1	0	0
AAAAGT	341	1387	6	467.2	155765535	101	884678140	8322	4.06745	0.72988	2.96875	1.5678	0.0178125	0.00940681	0.241631	1.14355e-07	9.31367e-08	1	0	0	1	0	0
AAAAT	11840	65133	5	467.2	155765535	101	884678140	325665	5.5011	25.3425	139.411	73.6234	0.697057	0.368117	0.272332	4.47504e-06	3.64472e-06	1	0	0	1	0	0
AAAATAAAT	44	185	9	467.2	155765535	101	884678140	1665	4.20455	0.0941781	0.395976	0.209116	0.00356378	0.00188204	0.374662	2.28792e-08	1.86341e-08	1	0	0	1	0	0
AAAATAG	890	3817	7	467.2	155765535	101	884678140	26719	4.28876	1.90497	8.16995	4.31456	0.0571896	0.0302019	0.297241	3.67152e-07	2.99029e-07	1	0	0	1	0	0
AAAATAGTAGTAG	1	4	13	467.2	155765535	101	884678140	52	4	0.00214041	0.00856164	0.00452142	0.000111301	5.87784e-05	0.514851	7.14544e-10	5.81965e-10	1	0	0	1	1	0
AAAATAT	50	329	7	467.2	155765535	101	884678140	2303	6.58	0.107021	0.704195	0.371887	0.00492937	0.00260321	0.45604	3.16461e-08	2.57743e-08	1	0	0	1	0	0
AAAATC	2767	12442	6	467.2	155765535	101	884678140	74652	4.49657	5.92252	26.631	14.0639	0.159786	0.0843832	0.267123	1.02581e-06	8.35478e-07	1	0	0	1	0	0
AAAATCATTC	1	4	10	467.2	155765535	101	884678140	40	4	0.00214041	0.00856164	0.00452142	8.56164e-05	4.52142e-05	0.39604	5.49649e-10	4.47665e-10	1	0	0	1	0	0
AAAATCG	211	1863	7	467.2	155765535	101	884678140	13041	8.82938	0.451627	3.98759	2.10585	0.0279131	0.014741	0.611937	1.79199e-07	1.4595e-07	1	0	0	1	1	0
AAAATCTAC	1105	4770	9	467.2	155765535	101	884678140	42930	4.31674	2.36515	10.2098	5.39179	0.0918878	0.0485261	0.38466	5.89911e-07	4.80457e-07	1	0	0	1	0	0
AAAATG	6852	32708	6	467.2	155765535	101	884678140	196248	4.7735	14.6661	70.0086	36.9716	0.420051	0.22183	0.283574	2.69669e-06	2.19633e-06	1	0	0	1	0	0
AAAATGAAAT	924	3787	10	467.2	155765535	101	884678140	37870	4.09848	1.97774	8.10574	4.28065	0.0810574	0.0428065	0.405791	5.20381e-07	4.23827e-07	1	0	0	1	0	0
AAAATGAG	471	1999	8	467.2	155765535	101	884678140	15992	4.24416	1.00813	4.27868	2.25958	0.0342295	0.0180766	0.336171	2.1975e-07	1.78977e-07	1	0	0	1	0	0
AAAATGC	1	4	7	467.2	155765535	101	884678140	28	4	0.00214041	0.00856164	0.00452142	5.99315e-05	3.16499e-05	0.277228	3.84755e-10	3.13366e-10	1	0	0	1	0	0
AAAATGCGG	528	2428	9	467.2	155765535	101	884678140	21852	4.59848	1.13014	5.19692	2.7445	0.0467723	0.0247005	0.409766	3.00273e-07	2.44559e-07	1	0	0	1	0	0
AAAATGCTCAGATGCT	2	8	16	467.2	155765535	101	884678140	128	4	0.00428082	0.0171233	0.00904284	0.000273973	0.000144685	0.633663	1.75888e-09	1.43253e-09	1	0	0	1	1	0
AAAATGG	635	2541	7	467.2	155765535	101	884678140	17787	4.00157	1.35916	5.43878	2.87223	0.0380715	0.0201056	0.277337	2.44415e-07	1.99066e-07	1	0	0	1	0	0
AAAATGT	281	1124	7	467.2	155765535	101	884678140	7868	4	0.601455	2.40582	1.27052	0.0168408	0.00889363	0.277228	1.08116e-07	8.80557e-08	1	0	0	1	0	0
AAAATT	549	2501	6	467.2	155765535	101	884678140	15006	4.55556	1.17509	5.35317	2.82702	0.032119	0.0169621	0.270627	2.06201e-07	1.67942e-07	1	0	0	1	0	0
AAAATTAG	1	4	8	467.2	155765535	101	884678140	32	4	0.00214041	0.00856164	0.00452142	6.84932e-05	3.61713e-05	0.316832	4.3972e-10	3.58132e-10	1	0	0	1	0	0
AAAATTC	5	63	7	467.2	155765535	101	884678140	441	12.6	0.0107021	0.134846	0.0712123	0.000943921	0.000498486	0.873267	6.05989e-09	4.93551e-09	1	0	0	1	1	0
AAAATTG	617	2468	7	467.2	155765535	101	884678140	17276	4	1.32063	5.28253	2.78972	0.0369777	0.019528	0.277228	2.37394e-07	1.93347e-07	1	0	0	1	0	0
AAAC	17129	114910	4	467.2	155765535	101	884678140	459640	6.70851	36.6631	245.955	129.889	0.983818	0.519556	0.265683	6.31602e-06	5.14412e-06	1	1	0	0	0	0
AAACAAC	84	336	7	467.2	155765535	101	884678140	2352	4	0.179795	0.719178	0.379799	0.00503425	0.00265859	0.277228	3.23194e-08	2.63227e-08	1	0	0	1	0	0
AAACAAG	42	168	7	467.2	155765535	101	884678140	1176	4	0.0898973	0.359589	0.1899	0.00251712	0.0013293	0.277228	1.61597e-08	1.31614e-08	1	0	0	1	0	0
AAACAG	1824	7918	6	467.2	155765535	101	884678140	47508	4.34101	3.90411	16.9478	8.95015	0.101687	0.0537009	0.257882	6.52819e-07	5.31692e-07	1	0	0	1	0	0
AAACATG	69	276	7	467.2	155765535	101	884678140	1932	4	0.147688	0.590753	0.311978	0.00413527	0.00218385	0.277228	2.65481e-08	2.16222e-08	1	0	0	1	0	0
AAACC	5	26	5	467.2	155765535	101	884678140	130	5.2	0.0107021	0.0556507	0.0293892	0.000278253	0.000146946	0.257426	1.78636e-09	1.45491e-09	1	0	0	1	0	0
AAACCAG	486	2162	7	467.2	155765535	101	884678140	15134	4.44856	1.04024	4.62757	2.44383	0.032393	0.0171068	0.308316	2.0796e-07	1.69374e-07	1	0	0	1	0	0
AAACCCC	201	804	7	467.2	155765535	101	884678140	5628	4	0.430223	1.72089	0.908805	0.0120462	0.00636164	0.277228	7.73357e-08	6.29865e-08	1	0	0	1	0	0
AAACCG	425	1700	6	467.2	155765535	101	884678140	10200	4	0.909675	3.6387	1.9216	0.0218322	0.0115296	0.237624	1.40161e-07	1.14155e-07	1	0	0	1	0	0
AAACCGCGACG	719	3898	11	467.2	155765535	101	884678140	42878	5.42142	1.53896	8.34332	4.40612	0.0917765	0.0484673	0.590452	5.89197e-07	4.79875e-07	1	0	0	1	1	0
AAACCTT	413	1976	7	467.2	155765535	101	884678140	13832	4.7845	0.88399	4.22945	2.23358	0.0296062	0.0156351	0.331599	1.90069e-07	1.54803e-07	1	0	0	1	0	0
AAACG	9186	51709	5	467.2	155765535	101	884678140	258545	5.62911	19.6618	110.679	58.4495	0.553393	0.292248	0.278669	3.55273e-06	2.89354e-06	1	0	0	1	0	0
AAACGAG	1033	4374	7	467.2	155765535	101	884678140	30618	4.23427	2.21104	9.36216	4.94417	0.0655351	0.0346092	0.293464	4.20729e-07	3.42665e-07	1	0	0	1	0	0
AAACGAGC	553	2481	8	467.2	155765535	101	884678140	19848	4.48644	1.18365	5.31036	2.80441	0.0424829	0.0224353	0.355361	2.72736e-07	2.22131e-07	1	0	0	1	0	0
AAACGC	2	8	6	467.2	155765535	101	884678140	48	4	0.00428082	0.0171233	0.00904284	0.00010274	5.4257e-05	0.237624	6.59579e-10	5.37198e-10	1	0	0	1	0	0
AAACGCG	349	1396	7	467.2	155765535	101	884678140	9772	4	0.747003	2.98801	1.57798	0.0209161	0.0110458	0.277228	1.34279e-07	1.09365e-07	1	0	0	1	0	0
AAACGGC	2	9	7	467.2	155765535	101	884678140	63	4.5	0.00428082	0.0192637	0.0101732	0.000134846	7.12123e-05	0.311881	8.65698e-10	7.05073e-10	1	0	0	1	0	0
AAACGGG	1039	5138	7	467.2	155765535	101	884678140	35966	4.94514	2.22389	10.9974	5.80776	0.076982	0.0406543	0.342732	4.94217e-07	4.02518e-07	1	0	0	1	0	0
AAACGGGC	905	3985	8	467.2	155765535	101	884678140	31880	4.40331	1.93707	8.52954	4.50446	0.0682363	0.0360357	0.348777	4.38071e-07	3.56789e-07	1	0	0	1	0	0
AAACGT	853	3778	6	467.2	155765535	101	884678140	22668	4.42907	1.82577	8.08647	4.27048	0.0485188	0.0256229	0.263113	3.11486e-07	2.53692e-07	1	0	0	1	0	0
AAACTC	1	4	6	467.2	155765535	101	884678140	24	4	0.00214041	0.00856164	0.00452142	5.13699e-05	2.71285e-05	0.237624	3.2979e-10	2.68599e-10	1	0	0	1	0	0
AAACTCAAATTCAAATTC	6	28	18	467.2	155765535	101	884678140	504	4.66667	0.0128425	0.0599315	0.0316499	0.00107877	0.000569699	0.831683	6.92558e-09	5.64058e-09	1	0	0	1	1	0
AAACTCG	851	4306	7	467.2	155765535	101	884678140	30142	5.05993	1.82149	9.21661	4.86731	0.0645163	0.0340711	0.350688	4.14188e-07	3.37338e-07	1	0	0	1	0	0
AAACTCT	344	1376	7	467.2	155765535	101	884678140	9632	4	0.736301	2.94521	1.55537	0.0206164	0.0108876	0.277228	1.32356e-07	1.07798e-07	1	0	0	1	0	0
AAACTG	227	1105	6	467.2	155765535	101	884678140	6630	4.86784	0.485873	2.36515	1.24904	0.0141909	0.00749425	0.289179	9.11044e-08	7.42005e-08	1	0	0	1	0	0
AAACTGC	396	1584	7	467.2	155765535	101	884678140	11088	4	0.847603	3.39041	1.79048	0.0237329	0.0125334	0.277228	1.52363e-07	1.24093e-07	1	0	0	1	0	0
AAACTGG	1	4	7	467.2	155765535	101	884678140	28	4	0.00214041	0.00856164	0.00452142	5.99315e-05	3.16499e-05	0.277228	3.84755e-10	3.13366e-10	1	0	0	1	0	0
AAACTGGT	337	1428	8	467.2	155765535	101	884678140	11424	4.23739	0.721318	3.05651	1.61415	0.0244521	0.0129132	0.335635	1.5698e-07	1.27853e-07	1	0	0	1	0	0
AAACTT	351	1404	6	467.2	155765535	101	884678140	8424	4	0.751284	3.00514	1.58702	0.0180308	0.00952211	0.237624	1.15756e-07	9.42783e-08	1	0	0	1	0	0
AAAG	52075	370501	4	467.2	155765535	101	884678140	1482004	7.11476	111.462	793.024	418.798	3.1721	1.67519	0.281773	2.03646e-05	1.6586e-05	1	1	0	0	0	0
AAAGAAG	730	3430	7	467.2	155765535	101	884678140	24010	4.69863	1.5625	7.34161	3.87712	0.0513913	0.0271398	0.325648	3.29927e-07	2.68711e-07	1	0	0	1	0	0
AAAGACG	2	8	7	467.2	155765535	101	884678140	56	4	0.00428082	0.0171233	0.00904284	0.000119863	6.32999e-05	0.277228	7.69509e-10	6.26731e-10	1	0	0	1	0	0
AAAGACT	2	28	7	467.2	155765535	101	884678140	196	14	0.00428082	0.0599315	0.0316499	0.000419521	0.00022155	0.970297	2.69328e-09	2.19356e-09	1	0	0	1	1	0
AAAGAG	6145	27656	6	467.2	155765535	101	884678140	165936	4.50057	13.1528	59.1952	31.2611	0.355171	0.187567	0.267361	2.28017e-06	1.85709e-06	1	0	0	1	0	0
AAAGAGC	1	6	7	467.2	155765535	101	884678140	42	6	0.00214041	0.0128425	0.00678213	8.98973e-05	4.74749e-05	0.415842	5.77132e-10	4.70048e-10	1	0	0	1	0	0
AAAGAGG	1346	6064	7	467.2	155765535	101	884678140	42448	4.5052	2.88099	12.9795	6.85447	0.0908562	0.0479813	0.312242	5.83288e-07	4.75062e-07	1	0	0	1	0	0
AAAGAGT	85	340	7	467.2	155765535	101	884678140	2380	4	0.181935	0.72774	0.384321	0.00509418	0.00269024	0.277228	3.27041e-08	2.66361e-08	1	0	0	1	0	0
AAAGAT	5	60	6	467.2	155765535	101	884678140	360	12	0.0107021	0.128425	0.0678213	0.000770548	0.000406928	0.712871	4.94684e-09	4.02899e-09	1	0	0	1	1	0
AAAGATGAT	343	1392	9	467.2	155765535	101	884678140	12528	4.05831	0.734161	2.97945	1.57345	0.0268151	0.0141611	0.361631	1.7215e-07	1.40209e-07	1	0	0	1	0	0
AAAGC	1223	6444	5	467.2	155765535	101	884678140	32220	5.26901	2.61772	13.7928	7.28401	0.068964	0.03642	0.260842	4.42743e-07	3.60594e-07	1	0	0	1	0	0
AAAGCC	464	1858	6	467.2	155765535	101	884678140	11148	4.00431	0.993151	3.97688	2.1002	0.0238613	0.0126012	0.23788	1.53187e-07	1.24764e-07	1	0	0	1	0	0
AAAGCG	605	3713	6	467.2	155765535	101	884678140	22278	6.13719	1.29495	7.94735	4.19701	0.0476841	0.025182	0.364586	3.06127e-07	2.49327e-07	1	0	0	1	0	0
AAAGCGCCG	1	5	9	467.2	155765535	101	884678140	45	5	0.00214041	0.0107021	0.00565177	9.63185e-05	5.0866e-05	0.445545	6.18356e-10	5.03623e-10	1	0	0	1	0	0
AAAGCGGG	535	2256	8	467.2	155765535	101	884678140	18048	4.21682	1.14512	4.82877	2.55008	0.0386301	0.0204006	0.334006	2.48002e-07	2.01987e-07	1	0	0	1	0	0
AAAGG	2817	15004	5	467.2	155765535	101	884678140	75020	5.32623	6.02954	32.1147	16.9598	0.160574	0.0847992	0.263675	1.03087e-06	8.39596e-07	1	0	0	1	0	0
AAAGGAG	42	168	7	467.2	155765535	101	884678140	1176	4	0.0898973	0.359589	0.1899	0.00251712	0.0013293	0.277228	1.61597e-08	1.31614e-08	1	0	0	1	0	0
AAAGGC	811	3357	6	467.2	155765535	101	884678140	20142	4.13933	1.73587	7.18536	3.7946	0.0431122	0.0227676	0.245901	2.76776e-07	2.25422e-07	1	0	0	1	0	0
AAAGGG	2692	12957	6	467.2	155765535	101	884678140	77742	4.81315	5.76199	27.7333	14.646	0.1664	0.087876	0.28593	1.06827e-06	8.7006e-07	1	0	0	1	0	0
AAAGGGG	8	35	7	467.2	155765535	101	884678140	245	4.375	0.0171233	0.0749144	0.0395624	0.000524401	0.000276937	0.303218	3.3666e-09	2.74195e-09	1	0	0	1	0	0
AAAGGT	795	3677	6	467.2	155765535	101	884678140	22062	4.62516	1.70163	7.87029	4.15631	0.0472217	0.0249379	0.274762	3.03159e-07	2.4691e-07	1	0	0	1	0	0
AAAGT	2661	15283	5	467.2	155765535	101	884678140	76415	5.74333	5.69563	32.7119	17.2752	0.16356	0.086376	0.284323	1.05004e-06	8.55208e-07	1	0	0	1	0	0
AAAGTC	484	2498	6	467.2	155765535	101	884678140	14988	5.16116	1.03596	5.34675	2.82363	0.0320805	0.0169418	0.306603	2.05954e-07	1.6774e-07	1	0	0	1	0	0
AAAGTCC	426	1704	7	467.2	155765535	101	884678140	11928	4	0.911815	3.64726	1.92612	0.0255308	0.0134829	0.277228	1.63905e-07	1.33494e-07	1	0	0	1	0	0
AAAGTG	2	8	6	467.2	155765535	101	884678140	48	4	0.00428082	0.0171233	0.00904284	0.00010274	5.4257e-05	0.237624	6.59579e-10	5.37198e-10	1	0	0	1	0	0
AAAGTGCGGCGGGG	1	5	14	467.2	155765535	101	884678140	70	5	0.00214041	0.0107021	0.00565177	0.000149829	7.91248e-05	0.693069	9.61887e-10	7.83414e-10	1	0	0	1	1	0
AAAGTGG	261	1044	7	467.2	155765535	101	884678140	7308	4	0.558647	2.23459	1.18009	0.0156421	0.00826063	0.277228	1.00421e-07	8.17884e-08	1	0	0	1	0	0
AAAT	38155	254001	4	467.2	155765535	101	884678140	1016004	6.65708	81.6674	543.667	287.111	2.17467	1.14844	0.263647	1.39612e-05	1.13707e-05	1	1	0	0	0	0
AAATAAC	399	2907	7	467.2	155765535	101	884678140	20349	7.28571	0.854024	6.22217	3.28594	0.0435552	0.0230016	0.50495	2.7962e-07	2.27738e-07	1	0	0	1	1	0
AAATAACAATAAC	453	2294	13	467.2	155765535	101	884678140	29822	5.06402	0.969606	4.9101	2.59303	0.0638313	0.0337094	0.651804	4.09791e-07	3.33757e-07	1	0	0	1	1	0
AAATAAG	911	4220	7	467.2	155765535	101	884678140	29540	4.63227	1.94991	9.03253	4.7701	0.0632277	0.0333907	0.321049	4.05916e-07	3.30601e-07	1	0	0	1	0	0
AAATAAT	1	4	7	467.2	155765535	101	884678140	28	4	0.00214041	0.00856164	0.00452142	5.99315e-05	3.16499e-05	0.277228	3.84755e-10	3.13366e-10	1	0	0	1	0	0
AAATAC	1337	6996	6	467.2	155765535	101	884678140	41976	5.23261	2.86173	14.9743	7.90796	0.0898459	0.0474478	0.310848	5.76802e-07	4.6978e-07	1	0	0	1	0	0
AAATACC	2	15	7	467.2	155765535	101	884678140	105	7.5	0.00428082	0.0321062	0.0169553	0.000224743	0.000118687	0.519802	1.44283e-09	1.17512e-09	1	0	0	1	1	0
AAATACG	319	1276	7	467.2	155765535	101	884678140	8932	4	0.682791	2.73116	1.44233	0.0191182	0.0100963	0.277228	1.22737e-07	9.99636e-08	1	0	0	1	0	0
AAATAG	1689	7329	6	467.2	155765535	101	884678140	43974	4.33925	3.61515	15.6871	8.28437	0.0941224	0.0497062	0.257777	6.04257e-07	4.92141e-07	1	0	0	1	0	0
AAATAT	180	750	6	467.2	155765535	101	884678140	4500	4.16667	0.385274	1.60531	0.847766	0.00963185	0.0050866	0.247525	6.18356e-08	5.03623e-08	1	0	0	1	0	0
AAATATC	151	710	7	467.2	155765535	101	884678140	4970	4.70199	0.323202	1.51969	0.802552	0.0106378	0.00561786	0.32588	6.82939e-08	5.56224e-08	1	0	0	1	0	0
AAATC	437	2682	5	467.2	155765535	101	884678140	13410	6.1373	0.93536	5.74058	3.03161	0.0287029	0.0151581	0.303827	1.8427e-07	1.5008e-07	1	0	0	1	0	0
AAATCAAATG	2	10	10	467.2	155765535	101	884678140	100	5	0.00428082	0.0214041	0.0113035	0.000214041	0.000113035	0.49505	1.37412e-09	1.11916e-09	1	0	0	1	0	0
AAATCAT	2	19	7	467.2	155765535	101	884678140	133	9.5	0.00428082	0.0406678	0.0214767	0.000284675	0.000150337	0.658416	1.82758e-09	1.48849e-09	1	0	0	1	1	0
AAATCC	138	552	6	467.2	155765535	101	884678140	3312	4	0.295377	1.18151	0.623956	0.00708904	0.00374373	0.237624	4.5511e-08	3.70667e-08	1	0	0	1	0	0
AAATCG	317	1268	6	467.2	155765535	101	884678140	7608	4	0.67851	2.71404	1.43329	0.0162842	0.00859974	0.237624	1.04543e-07	8.51459e-08	1	0	0	1	0	0
AAATCGC	1	4	7	467.2	155765535	101	884678140	28	4	0.00214041	0.00856164	0.00452142	5.99315e-05	3.16499e-05	0.277228	3.84755e-10	3.13366e-10	1	0	0	1	0	0
AAATG	6329	38505	5	467.2	155765535	101	884678140	192525	6.0839	13.5467	82.4165	43.5243	0.412083	0.217622	0.301183	2.64553e-06	2.15467e-06	1	0	0	1	0	0
AAATGAC	4	46	7	467.2	155765535	101	884678140	322	11.5	0.00856164	0.0984589	0.0519963	0.000689212	0.000363974	0.79703	4.42468e-09	3.6037e-09	1	0	0	1	1	0
AAATGCC	1	6	7	467.2	155765535	101	884678140	42	6	0.00214041	0.0128425	0.00678213	8.98973e-05	4.74749e-05	0.415842	5.77132e-10	4.70048e-10	1	0	0	1	0	0
AAATGCG	1	4	7	467.2	155765535	101	884678140	28	4	0.00214041	0.00856164	0.00452142	5.99315e-05	3.16499e-05	0.277228	3.84755e-10	3.13366e-10	1	0	0	1	0	0
AAATGG	1788	7396	6	467.2	155765535	101	884678140	44376	4.13647	3.82705	15.8305	8.3601	0.0949829	0.0501606	0.245731	6.09781e-07	4.9664e-07	1	0	0	1	0	0
AAATGT	668	2943	6	467.2	155765535	101	884678140	17658	4.40569	1.42979	6.29923	3.32663	0.0377954	0.0199598	0.261724	2.42643e-07	1.97622e-07	1	0	0	1	0	0
AAATGTG	98	392	7	467.2	155765535	101	884678140	2744	4	0.20976	0.839041	0.443099	0.00587329	0.00310169	0.277228	3.7706e-08	3.07098e-08	1	0	0	1	0	0
AAATT	379	1900	5	467.2	155765535	101	884678140	9500	5.01319	0.811216	4.06678	2.14767	0.0203339	0.0107384	0.248178	1.30542e-07	1.0632e-07	1	0	0	1	0	0
AAATTC	1171	4721	6	467.2	155765535	101	884678140	28326	4.0316	2.50642	10.1049	5.3364	0.0606293	0.0320184	0.239501	3.89234e-07	3.17014e-07	1	0	0	1	0	0
AAATTCAATTC	8	64	11	467.2	155765535	101	884678140	704	8	0.0171233	0.136986	0.0723427	0.00150685	0.00079577	0.871287	9.67383e-09	7.87891e-09	1	0	0	1	1	0
AAATTCC	2	10	7	467.2	155765535	101	884678140	70	5	0.00428082	0.0214041	0.0113035	0.000149829	7.91248e-05	0.346535	9.61887e-10	7.83414e-10	1	0	0	1	0	0
AAATTCG	112	448	7	467.2	155765535	101	884678140	3136	4	0.239726	0.958904	0.506399	0.00671233	0.00354479	0.277228	4.30925e-08	3.5097e-08	1	0	0	1	0	0
AAATTG	1012	4059	6	467.2	155765535	101	884678140	24354	4.01087	2.1661	8.68793	4.58811	0.0521276	0.0275287	0.238269	3.34654e-07	2.72561e-07	1	0	0	1	0	0
AAATTT	1	4	6	467.2	155765535	101	884678140	24	4	0.00214041	0.00856164	0.00452142	5.13699e-05	2.71285e-05	0.237624	3.2979e-10	2.68599e-10	1	0	0	1	0	0
AAATTTC	1	4	7	467.2	155765535	101	884678140	28	4	0.00214041	0.00856164	0.00452142	5.99315e-05	3.16499e-05	0.277228	3.84755e-10	3.13366e-10	1	0	0	1	0	0
AAC	155384	1644545	3	467.2	155765535	101	884678140	4933635	10.5837	332.586	3520	1858.92	10.56	5.57676	0.314369	6.77942e-05	5.52154e-05	1	1	1	0	0	0
AACAACAACCTTGAG	1	5	15	467.2	155765535	101	884678140	75	5	0.00214041	0.0107021	0.00565177	0.000160531	8.47766e-05	0.742574	1.03059e-09	8.39372e-10	1	0	0	1	1	0
AACAACG	433	2074	7	467.2	155765535	101	884678140	14518	4.78984	0.926798	4.43921	2.34436	0.0310745	0.0164105	0.331969	1.99495e-07	1.6248e-07	1	0	0	1	0	0
AACAAG	1511	6047	6	467.2	155765535	101	884678140	36282	4.00199	3.23416	12.9431	6.83525	0.0776584	0.0410115	0.237742	4.9856e-07	4.06055e-07	1	0	0	1	0	0
AACAAT	2762	14116	6	467.2	155765535	101	884678140	84696	5.11079	5.91182	30.214	15.9561	0.181284	0.0957365	0.303611	1.16383e-06	9.47886e-07	1	0	0	1	0	0
AACAATGAC	450	2234	9	467.2	155765535	101	884678140	20106	4.96444	0.963185	4.78168	2.52521	0.0430351	0.0227269	0.442376	2.76281e-07	2.25019e-07	1	0	0	1	0	0
AACAC	166	830	5	467.2	155765535	101	884678140	4150	5	0.355308	1.77654	0.938194	0.00888271	0.00469097	0.247525	5.70261e-08	4.64453e-08	1	0	0	1	0	0
AACACC	358	1676	6	467.2	155765535	101	884678140	10056	4.68156	0.766267	3.58733	1.89447	0.021524	0.0113668	0.278113	1.38182e-07	1.12543e-07	1	0	0	1	0	0
AACACG	478	2559	6	467.2	155765535	101	884678140	15354	5.35356	1.02312	5.47731	2.89258	0.0328639	0.0173555	0.318033	2.10983e-07	1.71836e-07	1	0	0	1	0	0
AACAGAG	383	1542	7	467.2	155765535	101	884678140	10794	4.02611	0.819777	3.30051	1.74301	0.0231036	0.012201	0.279037	1.48323e-07	1.20802e-07	1	0	0	1	0	0
AACAGAGACAGAG	2	12	13	467.2	155765535	101	884678140	156	6	0.00428082	0.0256849	0.0135643	0.000333904	0.000176335	0.772277	2.14363e-09	1.74589e-09	1	0	0	1	1	0
AACAGC	12635	62524	6	467.2	155765535	101	884678140	375144	4.94848	27.0441	133.827	70.6743	0.802962	0.424046	0.293969	5.15494e-06	4.19847e-06	1	1	0	1	0	0
AACAGGT	1	4	7	467.2	155765535	101	884678140	28	4	0.00214041	0.00856164	0.00452142	5.99315e-05	3.16499e-05	0.277228	3.84755e-10	3.13366e-10	1	0	0	1	0	0
AACAGT	27	135	6	467.2	155765535	101	884678140	810	5	0.0577911	0.288955	0.152598	0.00173373	0.000915587	0.29703	1.11304e-08	9.06522e-09	1	0	0	1	0	0
AACATAATAT	2	8	10	467.2	155765535	101	884678140	80	4	0.00428082	0.0171233	0.00904284	0.000171233	9.04284e-05	0.39604	1.0993e-09	8.9533e-10	1	0	0	1	0	0
AACATACACC	1	4	10	467.2	155765535	101	884678140	40	4	0.00214041	0.00856164	0.00452142	8.56164e-05	4.52142e-05	0.39604	5.49649e-10	4.47665e-10	1	0	0	1	0	0
AACATAT	301	1204	7	467.2	155765535	101	884678140	8428	4	0.644264	2.57705	1.36095	0.0180394	0.00952663	0.277228	1.15811e-07	9.43231e-08	1	0	0	1	0	0
AACATC	372	2025	6	467.2	155765535	101	884678140	12150	5.44355	0.796233	4.33433	2.28897	0.026006	0.0137338	0.323379	1.66956e-07	1.35978e-07	1	0	0	1	0	0
AACATG	443	1772	6	467.2	155765535	101	884678140	10632	4	0.948202	3.79281	2.00299	0.0227568	0.0120179	0.237624	1.46097e-07	1.18989e-07	1	0	0	1	0	0
AACATT	1	15	6	467.2	155765535	101	884678140	90	15	0.00214041	0.0321062	0.0169553	0.000192637	0.000101732	0.891089	1.23671e-09	1.00725e-09	1	0	0	1	1	0
AACATTC	1	6	7	467.2	155765535	101	884678140	42	6	0.00214041	0.0128425	0.00678213	8.98973e-05	4.74749e-05	0.415842	5.77132e-10	4.70048e-10	1	0	0	1	0	0
AACC	14144	108876	4	467.2	155765535	101	884678140	435504	7.69768	30.274	233.039	123.068	0.932158	0.492274	0.304859	5.98436e-06	4.874e-06	1	1	0	0	0	0
AACCAC	512	2048	6	467.2	155765535	101	884678140	12288	4	1.09589	4.38356	2.31497	0.0263014	0.0138898	0.237624	1.68852e-07	1.37523e-07	1	0	0	1	0	0
AACCAG	1006	4108	6	467.2	155765535	101	884678140	24648	4.0835	2.15325	8.79281	4.6435	0.0527568	0.027861	0.242584	3.38694e-07	2.75851e-07	1	0	0	1	0	0
AACCAGG	1	5	7	467.2	155765535	101	884678140	35	5	0.00214041	0.0107021	0.00565177	7.49144e-05	3.95624e-05	0.346535	4.80943e-10	3.91707e-10	1	0	0	1	0	0
AACCAT	1	4	6	467.2	155765535	101	884678140	24	4	0.00214041	0.00856164	0.00452142	5.13699e-05	2.71285e-05	0.237624	3.2979e-10	2.68599e-10	1	0	0	1	0	0
AACCATACCT	323624	1429057	10	467.2	155765535	101	884678140	14290570	4.41579	692.688	3058.77	1615.34	30.5877	16.1534	0.437207	0.00019637	0.000159935	1	1	1	1	0	0
AACCATC	1	6	7	467.2	155765535	101	884678140	42	6	0.00214041	0.0128425	0.00678213	8.98973e-05	4.74749e-05	0.415842	5.77132e-10	4.70048e-10	1	0	0	1	0	0
AACCC	26	203	5	467.2	155765535	101	884678140	1015	7.80769	0.0556507	0.434503	0.229462	0.00217252	0.00114731	0.386519	1.39474e-08	1.13595e-08	1	0	0	1	0	0
AACCCACCCC	89	396	10	467.2	155765535	101	884678140	3960	4.44944	0.190497	0.847603	0.44762	0.00847603	0.0044762	0.440538	5.44153e-08	4.43189e-08	1	0	0	1	0	0
AACCCC	331	1776	6	467.2	155765535	101	884678140	10656	5.36556	0.708476	3.80137	2.00751	0.0228082	0.0120451	0.318746	1.46427e-07	1.19258e-07	1	0	0	1	0	0
AACCCCC	87	348	7	467.2	155765535	101	884678140	2436	4	0.186216	0.744863	0.393363	0.00521404	0.00275354	0.277228	3.34737e-08	2.72628e-08	1	0	0	1	0	0
AACCCCG	248	1173	7	467.2	155765535	101	884678140	8211	4.72984	0.530822	2.5107	1.32591	0.0175749	0.00928134	0.327811	1.12829e-07	9.18945e-08	1	0	0	1	0	0
AACCCG	2	8	6	467.2	155765535	101	884678140	48	4	0.00428082	0.0171233	0.00904284	0.00010274	5.4257e-05	0.237624	6.59579e-10	5.37198e-10	1	0	0	1	0	0
AACCCT	38	419	6	467.2	155765535	101	884678140	2514	11.0263	0.0813356	0.896832	0.473619	0.00538099	0.00284171	0.655029	3.45455e-08	2.81358e-08	1	0	0	1	1	0
AACCCTC	733	2932	7	467.2	155765535	101	884678140	20524	4	1.56892	6.27568	3.3142	0.0439298	0.0231994	0.277228	2.82025e-07	2.29697e-07	1	0	0	1	0	0
AACCGAC	200	800	7	467.2	155765535	101	884678140	5600	4	0.428082	1.71233	0.904284	0.0119863	0.00632999	0.277228	7.69509e-08	6.26731e-08	1	0	0	1	0	0
AACCGG	121	484	6	467.2	155765535	101	884678140	2904	4	0.25899	1.03596	0.547092	0.00621575	0.00328255	0.237624	3.99045e-08	3.25005e-08	1	0	0	1	0	0
AACCGT	404	1616	6	467.2	155765535	101	884678140	9696	4	0.864726	3.4589	1.82665	0.0207534	0.0109599	0.237624	1.33235e-07	1.08514e-07	1	0	0	1	0	0
AACCT	252914	4024953	5	467.2	155765535	101	884678140	20124765	15.9143	541.34	8615.05	4549.62	43.0753	22.7481	0.787837	0.000276539	0.000225229	1	1	1	1	1	1
AACCTG	2	26	6	467.2	155765535	101	884678140	156	13	0.00428082	0.0556507	0.0293892	0.000333904	0.000176335	0.772277	2.14363e-09	1.74589e-09	1	0	0	1	1	0
AACCTGC	237	1129	7	467.2	155765535	101	884678140	7903	4.76371	0.507277	2.41652	1.27617	0.0169157	0.00893319	0.330158	1.08597e-07	8.84474e-08	1	0	0	1	0	0
AACCTT	1	14	6	467.2	155765535	101	884678140	84	14	0.00214041	0.0299658	0.015825	0.000179795	9.49498e-05	0.831683	1.15426e-09	9.40097e-10	1	0	0	1	1	0
AACG	88224	643698	4	467.2	155765535	101	884678140	2574792	7.29618	188.836	1377.78	727.607	5.51111	2.91043	0.288958	3.53808e-05	2.88161e-05	1	1	0	0	0	0
AACGAC	5919	27663	6	467.2	155765535	101	884678140	165978	4.67359	12.6691	59.2102	31.269	0.355261	0.187614	0.277639	2.28074e-06	1.85756e-06	1	0	0	1	0	0
AACGACG	976	4141	7	467.2	155765535	101	884678140	28987	4.24283	2.08904	8.86344	4.6808	0.0620441	0.0327656	0.294057	3.98317e-07	3.24412e-07	1	0	0	1	0	0
AACGAG	1825	8521	6	467.2	155765535	101	884678140	51126	4.66904	3.90625	18.2384	9.63175	0.109431	0.0577905	0.277369	7.02534e-07	5.72183e-07	1	0	0	1	0	0
AACGAGCCAGAGAGCC	1	4	16	467.2	155765535	101	884678140	64	4	0.00214041	0.00856164	0.00452142	0.000136986	7.23427e-05	0.633663	8.79439e-10	7.16264e-10	1	0	0	1	1	0
AACGAT	212	848	6	467.2	155765535	101	884678140	5088	4	0.453767	1.81507	0.958541	0.0108904	0.00575124	0.237624	6.99154e-08	5.6943e-08	1	0	0	1	0	0
AACGATC	539	3446	7	467.2	155765535	101	884678140	24122	6.39332	1.15368	7.37586	3.8952	0.051631	0.0272664	0.443101	3.31466e-07	2.69964e-07	1	0	0	1	0	0
AACGC	2912	18261	5	467.2	155765535	101	884678140	91305	6.27095	6.23288	39.086	20.6414	0.19543	0.103207	0.310443	1.25464e-06	1.02185e-06	1	0	0	1	0	0
AACGCCG	1	4	7	467.2	155765535	101	884678140	28	4	0.00214041	0.00856164	0.00452142	5.99315e-05	3.16499e-05	0.277228	3.84755e-10	3.13366e-10	1	0	0	1	0	0
AACGCG	688	2752	6	467.2	155765535	101	884678140	16512	4	1.4726	5.89041	3.11074	0.0353425	0.0186644	0.237624	2.26895e-07	1.84796e-07	1	0	0	1	0	0
AACGG	2876	17060	5	467.2	155765535	101	884678140	85300	5.93185	6.15582	36.5154	19.2838	0.182577	0.0964192	0.293656	1.17213e-06	9.54646e-07	1	0	0	1	0	0
AACGGAG	1322	6512	7	467.2	155765535	101	884678140	45584	4.92587	2.82962	13.9384	7.36087	0.0975685	0.0515261	0.341397	6.2638e-07	5.10159e-07	1	0	0	1	0	0
AACGGAGGG	505	2248	9	467.2	155765535	101	884678140	20232	4.45149	1.08091	4.81164	2.54104	0.0433048	0.0228693	0.396667	2.78013e-07	2.26429e-07	1	0	0	1	0	0
AACGGC	6609	29304	6	467.2	155765535	101	884678140	175824	4.43395	14.146	62.7226	33.1239	0.376336	0.198743	0.263403	2.41604e-06	1.96776e-06	1	0	0	1	0	0
AACGGCG	304	1407	7	467.2	155765535	101	884678140	9849	4.62829	0.650685	3.01156	1.59041	0.0210809	0.0111329	0.320773	1.35337e-07	1.10226e-07	1	0	0	1	0	0
AACGGG	4900	24279	6	467.2	155765535	101	884678140	145674	4.9549	10.488	51.967	27.4439	0.311802	0.164663	0.29435	2.00174e-06	1.63033e-06	1	0	0	1	0	0
AACGGGC	771	3552	7	467.2	155765535	101	884678140	24864	4.607	1.65026	7.60274	4.01502	0.0532192	0.0281051	0.319297	3.41662e-07	2.78269e-07	1	0	0	1	0	0
AACGGGG	290	1503	7	467.2	155765535	101	884678140	10521	5.18276	0.620719	3.21704	1.69892	0.0225193	0.0118925	0.359201	1.44572e-07	1.17747e-07	1	0	0	1	0	0
AACGGGTAC	567	2785	9	467.2	155765535	101	884678140	25065	4.91182	1.21361	5.96104	3.14804	0.0536494	0.0283323	0.437687	3.44424e-07	2.80518e-07	1	0	0	1	0	0
AACGGT	83	332	6	467.2	155765535	101	884678140	1992	4	0.177654	0.710616	0.375278	0.0042637	0.00225167	0.237624	2.73725e-08	2.22937e-08	1	0	0	1	0	0
AACGGTG	392	1568	7	467.2	155765535	101	884678140	10976	4	0.839041	3.35616	1.7724	0.0234932	0.0124068	0.277228	1.50824e-07	1.22839e-07	1	0	0	1	0	0
AACGT	8195	48144	5	467.2	155765535	101	884678140	240720	5.8748	17.5407	103.048	54.4198	0.51524	0.272099	0.290832	3.30779e-06	2.69405e-06	1	0	0	1	0	0
AACGTAC	426	1846	7	467.2	155765535	101	884678140	12922	4.33333	0.911815	3.9512	2.08663	0.0276584	0.0146064	0.30033	1.77564e-07	1.44618e-07	1	0	0	1	0	0
AACGTAT	49	196	7	467.2	155765535	101	884678140	1372	4	0.10488	0.419521	0.22155	0.00293664	0.00155085	0.277228	1.8853e-08	1.53549e-08	1	0	0	1	0	0
AACGTC	874	3496	6	467.2	155765535	101	884678140	20976	4	1.87072	7.48288	3.95172	0.0448973	0.0237103	0.237624	2.88236e-07	2.34756e-07	1	0	0	1	0	0
AACGTCG	417	1668	7	467.2	155765535	101	884678140	11676	4	0.892551	3.57021	1.88543	0.0249914	0.013198	0.277228	1.60443e-07	1.30673e-07	1	0	0	1	0	0
AACGTG	1363	6205	6	467.2	155765535	101	884678140	37230	4.55246	2.91738	13.2812	7.01385	0.0796875	0.0420831	0.270443	5.11586e-07	4.16664e-07	1	0	0	1	0	0
AACGTGG	411	1644	7	467.2	155765535	101	884678140	11508	4	0.879709	3.51884	1.8583	0.0246318	0.0130081	0.277228	1.58134e-07	1.28793e-07	1	0	0	1	0	0
AACT	1784	12657	4	467.2	155765535	101	884678140	50628	7.09473	3.81849	27.0912	14.3069	0.108365	0.0572276	0.280979	6.95691e-07	5.6661e-07	1	0	0	0	0	0
AACTAC	1	4	6	467.2	155765535	101	884678140	24	4	0.00214041	0.00856164	0.00452142	5.13699e-05	2.71285e-05	0.237624	3.2979e-10	2.68599e-10	1	0	0	1	0	0
AACTACGCC	1	4	9	467.2	155765535	101	884678140	36	4	0.00214041	0.00856164	0.00452142	7.70548e-05	4.06928e-05	0.356436	4.94684e-10	4.02899e-10	1	0	0	1	0	0
AACTC	329	1647	5	467.2	155765535	101	884678140	8235	5.00608	0.704195	3.52526	1.86169	0.0176263	0.00930847	0.247826	1.13159e-07	9.21631e-08	1	0	0	1	0	0
AACTCC	1	4	6	467.2	155765535	101	884678140	24	4	0.00214041	0.00856164	0.00452142	5.13699e-05	2.71285e-05	0.237624	3.2979e-10	2.68599e-10	1	0	0	1	0	0
AACTCCC	84	336	7	467.2	155765535	101	884678140	2352	4	0.179795	0.719178	0.379799	0.00503425	0.00265859	0.277228	3.23194e-08	2.63227e-08	1	0	0	1	0	0
AACTCG	999	6072	6	467.2	155765535	101	884678140	36432	6.07808	2.13827	12.9966	6.86351	0.0779795	0.0411811	0.361074	5.00621e-07	4.07733e-07	1	0	0	1	0	0
AACTG	1438	7193	5	467.2	155765535	101	884678140	35965	5.00209	3.07791	15.396	8.13064	0.0769799	0.0406532	0.247628	4.94204e-07	4.02507e-07	1	0	0	1	0	0
AACTGAC	333	1332	7	467.2	155765535	101	884678140	9324	4	0.712757	2.85103	1.50563	0.0199572	0.0105394	0.277228	1.28123e-07	1.04351e-07	1	0	0	1	0	0
AACTGAGCTACAAG	1	4	14	467.2	155765535	101	884678140	56	4	0.00214041	0.00856164	0.00452142	0.000119863	6.32999e-05	0.554455	7.69509e-10	6.26731e-10	1	0	0	1	1	0
AACTGC	2825	13659	6	467.2	155765535	101	884678140	81954	4.83504	6.04666	29.2359	15.4395	0.175415	0.0926371	0.28723	1.12615e-06	9.17199e-07	1	0	0	1	0	0
AACTGCACC	2	11	9	467.2	155765535	101	884678140	99	5.5	0.00428082	0.0235445	0.0124339	0.000211901	0.000111905	0.490099	1.36038e-09	1.10797e-09	1	0	0	1	0	0
AACTGCT	1	4	7	467.2	155765535	101	884678140	28	4	0.00214041	0.00856164	0.00452142	5.99315e-05	3.16499e-05	0.277228	3.84755e-10	3.13366e-10	1	0	0	1	0	0
AACTGG	776	3993	6	467.2	155765535	101	884678140	23958	5.14562	1.66096	8.54666	4.51351	0.05128	0.027081	0.30568	3.29213e-07	2.68129e-07	1	0	0	1	0	0
AACTGTC	1	5	7	467.2	155765535	101	884678140	35	5	0.00214041	0.0107021	0.00565177	7.49144e-05	3.95624e-05	0.346535	4.80943e-10	3.91707e-10	1	0	0	1	0	0
AACTTACCCG	522	2647	10	467.2	155765535	101	884678140	26470	5.07088	1.11729	5.66567	2.99205	0.0566567	0.0299205	0.502067	3.63731e-07	2.96242e-07	1	0	0	1	1	0
AACTTC	1479	7751	6	467.2	155765535	101	884678140	46506	5.2407	3.16567	16.5903	8.76138	0.099542	0.0525683	0.311329	6.3905e-07	5.20478e-07	1	0	0	1	0	0
AACTTCC	309	1236	7	467.2	155765535	101	884678140	8652	4	0.661387	2.64555	1.39712	0.0185188	0.00977983	0.277228	1.18889e-07	9.683e-08	1	0	0	1	0	0
AACTTCTAC	2	8	9	467.2	155765535	101	884678140	72	4	0.00428082	0.0171233	0.00904284	0.00015411	8.13855e-05	0.356436	9.89369e-10	8.05797e-10	1	0	0	1	0	0
AACTTCTGC	4	30	9	467.2	155765535	101	884678140	270	7.5	0.00856164	0.0642123	0.0339106	0.000577911	0.000305196	0.668317	3.71013e-09	3.02174e-09	1	0	0	1	1	0
AACTTG	509	2037	6	467.2	155765535	101	884678140	12222	4.00196	1.08947	4.36002	2.30253	0.0261601	0.0138152	0.23774	1.67945e-07	1.36784e-07	1	0	0	1	0	0
AACTTGG	1	4	7	467.2	155765535	101	884678140	28	4	0.00214041	0.00856164	0.00452142	5.99315e-05	3.16499e-05	0.277228	3.84755e-10	3.13366e-10	1	0	0	1	0	0
AAG	279678	2872726	3	467.2	155765535	101	884678140	8618178	10.2715	598.626	6148.81	3247.2	18.4464	9.7416	0.305095	0.000118424	9.64515e-05	1	1	1	0	0	0
AAGAAGAGAGAGG	1	5	13	467.2	155765535	101	884678140	65	5	0.00214041	0.0107021	0.00565177	0.000139127	7.3473e-05	0.643564	8.9318e-10	7.27456e-10	1	0	0	1	1	0
AAGAAGC	1	5	7	467.2	155765535	101	884678140	35	5	0.00214041	0.0107021	0.00565177	7.49144e-05	3.95624e-05	0.346535	4.80943e-10	3.91707e-10	1	0	0	1	0	0
AAGAAGCAG	580	2626	9	467.2	155765535	101	884678140	23634	4.52759	1.24144	5.62072	2.96831	0.0505865	0.0267148	0.403448	3.2476e-07	2.64503e-07	1	0	0	1	0	0
AAGAAT	3179	20435	6	467.2	155765535	101	884678140	122610	6.42812	6.80437	43.7393	23.0988	0.262436	0.138593	0.381869	1.68481e-06	1.37221e-06	1	0	0	1	0	0
AAGAATC	2	8	7	467.2	155765535	101	884678140	56	4	0.00428082	0.0171233	0.00904284	0.000119863	6.32999e-05	0.277228	7.69509e-10	6.26731e-10	1	0	0	1	0	0
AAGAATT	1	4	7	467.2	155765535	101	884678140	28	4	0.00214041	0.00856164	0.00452142	5.99315e-05	3.16499e-05	0.277228	3.84755e-10	3.13366e-10	1	0	0	1	0	0
AAGACC	1	4	6	467.2	155765535	101	884678140	24	4	0.00214041	0.00856164	0.00452142	5.13699e-05	2.71285e-05	0.237624	3.2979e-10	2.68599e-10	1	0	0	1	0	0
AAGACG	6681	31341	6	467.2	155765535	101	884678140	188046	4.69106	14.3001	67.0826	35.4264	0.402496	0.212559	0.278677	2.58398e-06	2.10454e-06	1	0	0	1	0	0
AAGACT	93	372	6	467.2	155765535	101	884678140	2232	4	0.199058	0.796233	0.420492	0.0047774	0.00252295	0.237624	3.06704e-08	2.49797e-08	1	0	0	1	0	0
AAGACTCAG	1	5	9	467.2	155765535	101	884678140	45	5	0.00214041	0.0107021	0.00565177	9.63185e-05	5.0866e-05	0.445545	6.18356e-10	5.03623e-10	1	0	0	1	0	0
AAGAG	16491	105308	5	467.2	155765535	101	884678140	526540	6.38579	35.2975	225.402	119.035	1.12701	0.595177	0.316128	7.23531e-06	5.89284e-06	1	1	0	1	0	0
AAGAGAG	129	516	7	467.2	155765535	101	884678140	3612	4	0.276113	1.10445	0.583263	0.00773116	0.00408284	0.277228	4.96333e-08	4.04242e-08	1	0	0	1	0	0
AAGAGAGG	515	2234	8	467.2	155765535	101	884678140	17872	4.33786	1.10231	4.78168	2.52521	0.0382534	0.0202017	0.343593	2.45583e-07	2.00017e-07	1	0	0	1	0	0
AAGAGC	525	2108	6	467.2	155765535	101	884678140	12648	4.01524	1.12372	4.51199	2.38279	0.0270719	0.0142967	0.238529	1.73799e-07	1.41552e-07	1	0	0	1	0	0
AAGAGG	9113	43367	6	467.2	155765535	101	884678140	260202	4.75881	19.5056	92.8232	49.0201	0.556939	0.294121	0.282701	3.5755e-06	2.91208e-06	1	0	0	1	0	0
AAGAGGG	4101	20667	7	467.2	155765535	101	884678140	144669	5.0395	8.77783	44.2359	23.361	0.309651	0.163527	0.349272	1.98793e-06	1.61908e-06	1	0	0	1	0	0
AAGAGGGGG	1	4	9	467.2	155765535	101	884678140	36	4	0.00214041	0.00856164	0.00452142	7.70548e-05	4.06928e-05	0.356436	4.94684e-10	4.02899e-10	1	0	0	1	0	0
AAGATC	6	64	6	467.2	155765535	101	884678140	384	10.6667	0.0128425	0.136986	0.0723427	0.000821918	0.000434056	0.633663	5.27663e-09	4.29759e-09	1	0	0	1	1	0
AAGATG	1998	8992	6	467.2	155765535	101	884678140	53952	4.5005	4.27654	19.2466	10.1641	0.115479	0.0609849	0.267356	7.41367e-07	6.03811e-07	1	0	0	1	0	0
AAGATGAGAT	1	5	10	467.2	155765535	101	884678140	50	5	0.00214041	0.0107021	0.00565177	0.000107021	5.65177e-05	0.49505	6.87062e-10	5.59581e-10	1	0	0	1	0	0
AAGC	1548	10335	4	467.2	155765535	101	884678140	41340	6.67636	3.31336	22.1211	11.6822	0.0884846	0.0467289	0.26441	5.68063e-07	4.62662e-07	1	0	0	0	0	0
AAGCAC	1	4	6	467.2	155765535	101	884678140	24	4	0.00214041	0.00856164	0.00452142	5.13699e-05	2.71285e-05	0.237624	3.2979e-10	2.68599e-10	1	0	0	1	0	0
AAGCAG	7113	34296	6	467.2	155765535	101	884678140	205776	4.82159	15.2247	73.4075	38.7666	0.440445	0.2326	0.286431	2.82762e-06	2.30297e-06	1	0	0	1	0	0
AAGCCC	1	4	6	467.2	155765535	101	884678140	24	4	0.00214041	0.00856164	0.00452142	5.13699e-05	2.71285e-05	0.237624	3.2979e-10	2.68599e-10	1	0	0	1	0	0
AAGCCCT	1	8	7	467.2	155765535	101	884678140	56	8	0.00214041	0.0171233	0.00904284	0.000119863	6.32999e-05	0.554455	7.69509e-10	6.26731e-10	1	0	0	1	1	0
AAGCCGC	1	4	7	467.2	155765535	101	884678140	28	4	0.00214041	0.00856164	0.00452142	5.99315e-05	3.16499e-05	0.277228	3.84755e-10	3.13366e-10	1	0	0	1	0	0
AAGCGCG	174	696	7	467.2	155765535	101	884678140	4872	4	0.372432	1.48973	0.786727	0.0104281	0.00550709	0.277228	6.69473e-08	5.45256e-08	1	0	0	1	0	0
AAGCT	322	1610	5	467.2	155765535	101	884678140	8050	5	0.689212	3.44606	1.81987	0.0172303	0.00909935	0.247525	1.10617e-07	9.00926e-08	1	0	0	1	0	0
AAGCTG	705	2880	6	467.2	155765535	101	884678140	17280	4.08511	1.50899	6.16438	3.25542	0.0369863	0.0195325	0.24268	2.37449e-07	1.93391e-07	1	0	0	1	0	0
AAGCTGT	1	4	7	467.2	155765535	101	884678140	28	4	0.00214041	0.00856164	0.00452142	5.99315e-05	3.16499e-05	0.277228	3.84755e-10	3.13366e-10	1	0	0	1	0	0
AAGG	42164	311095	4	467.2	155765535	101	884678140	1244380	7.37821	90.2483	665.871	351.648	2.66348	1.40659	0.292206	1.70993e-05	1.39266e-05	1	1	0	0	0	0
AAGGAC	476	1905	6	467.2	155765535	101	884678140	11430	4.0021	1.01884	4.07748	2.15333	0.0244649	0.01292	0.237749	1.57062e-07	1.2792e-07	1	0	0	1	0	0
AAGGACG	1	4	7	467.2	155765535	101	884678140	28	4	0.00214041	0.00856164	0.00452142	5.99315e-05	3.16499e-05	0.277228	3.84755e-10	3.13366e-10	1	0	0	1	0	0
AAGGACTG	2	8	8	467.2	155765535	101	884678140	64	4	0.00428082	0.0171233	0.00904284	0.000136986	7.23427e-05	0.316832	8.79439e-10	7.16264e-10	1	0	0	1	0	0
AAGGAG	2197	9398	6	467.2	155765535	101	884678140	56388	4.27765	4.70248	20.1156	10.6231	0.120693	0.0637384	0.254118	7.74841e-07	6.31074e-07	1	0	0	1	0	0
AAGGAGG	1027	4747	7	467.2	155765535	101	884678140	33229	4.6222	2.1982	10.1605	5.36579	0.0711237	0.0375606	0.320351	4.56608e-07	3.71887e-07	1	0	0	1	0	0
AAGGAT	652	3941	6	467.2	155765535	101	884678140	23646	6.04448	1.39555	8.43536	4.45473	0.0506122	0.0267284	0.359078	3.24925e-07	2.64637e-07	1	0	0	1	0	0
AAGGC	1661	9874	5	467.2	155765535	101	884678140	49370	5.94461	3.55522	21.1344	11.1611	0.105672	0.0558056	0.294288	6.78405e-07	5.52531e-07	1	0	0	1	0	0
AAGGCG	1173	5045	6	467.2	155765535	101	884678140	30270	4.30094	2.5107	10.7984	5.70264	0.0647902	0.0342158	0.255501	4.15947e-07	3.38771e-07	1	0	0	1	0	0
AAGGCGG	2	8	7	467.2	155765535	101	884678140	56	4	0.00428082	0.0171233	0.00904284	0.000119863	6.32999e-05	0.277228	7.69509e-10	6.26731e-10	1	0	0	1	0	0
AAGGCTGCTGCTGAT	2	10	15	467.2	155765535	101	884678140	150	5	0.00428082	0.0214041	0.0113035	0.000321062	0.000169553	0.742574	2.06119e-09	1.67874e-09	1	0	0	1	1	0
AAGGG	3194	19410	5	467.2	155765535	101	884678140	97050	6.07702	6.83647	41.5454	21.9402	0.207727	0.109701	0.300843	1.33359e-06	1.08615e-06	1	0	0	1	0	0
AAGGGAG	395	1580	7	467.2	155765535	101	884678140	11060	4	0.845462	3.38185	1.78596	0.0236729	0.0125017	0.277228	1.51978e-07	1.23779e-07	1	0	0	1	0	0
AAGGGAGG	857	4214	8	467.2	155765535	101	884678140	33712	4.91715	1.83433	9.01969	4.76331	0.0721575	0.0381065	0.389477	4.63245e-07	3.77292e-07	1	0	0	1	0	0
AAGGGAT	1	4	7	467.2	155765535	101	884678140	28	4	0.00214041	0.00856164	0.00452142	5.99315e-05	3.16499e-05	0.277228	3.84755e-10	3.13366e-10	1	0	0	1	0	0
AAGGGC	383	1534	6	467.2	155765535	101	884678140	9204	4.00522	0.819777	3.28339	1.73396	0.0197003	0.0104038	0.237934	1.26474e-07	1.03008e-07	1	0	0	1	0	0
AAGGGCG	1178	6023	7	467.2	155765535	101	884678140	42161	5.1129	2.5214	12.8917	6.80813	0.0902419	0.0476569	0.35436	5.79344e-07	4.7185e-07	1	0	0	1	0	0
AAGGGG	498	2526	6	467.2	155765535	101	884678140	15156	5.07229	1.06592	5.40668	2.85528	0.0324401	0.0171317	0.301324	2.08262e-07	1.6962e-07	1	0	0	1	0	0
AAGGGGG	128	513	7	467.2	155765535	101	884678140	3591	4.00781	0.273973	1.09803	0.579872	0.00768622	0.0040591	0.277769	4.93448e-08	4.01891e-08	1	0	0	1	0	0
AAGGGT	534	3132	6	467.2	155765535	101	884678140	18792	5.86517	1.14298	6.70377	3.54027	0.0402226	0.0212416	0.348426	2.58225e-07	2.10313e-07	1	0	0	1	0	0
AAGGGTG	388	1552	7	467.2	155765535	101	884678140	10864	4	0.830479	3.32192	1.75431	0.0232534	0.0122802	0.277228	1.49285e-07	1.21586e-07	1	0	0	1	0	0
AAGGT	1470	8114	5	467.2	155765535	101	884678140	40570	5.51973	3.1464	17.3673	9.1717	0.0868365	0.0458585	0.273254	5.57482e-07	4.54044e-07	1	0	0	1	0	0
AAGGTAT	543	2586	7	467.2	155765535	101	884678140	18102	4.76243	1.16224	5.5351	2.9231	0.0387457	0.0204617	0.330069	2.48744e-07	2.02591e-07	1	0	0	1	0	0
AAGGTC	247	988	6	467.2	155765535	101	884678140	5928	4	0.528682	2.11473	1.11679	0.0126884	0.00670074	0.237624	8.1458e-08	6.6344e-08	1	0	0	1	0	0
AAGGTG	561	2369	6	467.2	155765535	101	884678140	14214	4.22282	1.20077	5.07063	2.67781	0.0304238	0.0160669	0.25086	1.95318e-07	1.59078e-07	1	0	0	1	0	0
AAGGTGC	1	4	7	467.2	155765535	101	884678140	28	4	0.00214041	0.00856164	0.00452142	5.99315e-05	3.16499e-05	0.277228	3.84755e-10	3.13366e-10	1	0	0	1	0	0
AAGGTGG	890	3756	7	467.2	155765535	101	884678140	26292	4.22022	1.90497	8.03938	4.24561	0.0562757	0.0297193	0.292491	3.61285e-07	2.9425e-07	1	0	0	1	0	0
AAGT	6827	52310	4	467.2	155765535	101	884678140	209240	7.66222	14.6126	111.965	59.1288	0.44786	0.236515	0.303454	2.87522e-06	2.34174e-06	1	0	0	0	0	0
AAGTAC	449	1797	6	467.2	155765535	101	884678140	10782	4.00223	0.961045	3.84632	2.03125	0.0230779	0.0121875	0.237756	1.48158e-07	1.20668e-07	1	0	0	1	0	0
AAGTAG	2517	11245	6	467.2	155765535	101	884678140	67470	4.46762	5.38741	24.0689	12.7108	0.144414	0.076265	0.265403	9.27121e-07	7.55099e-07	1	0	0	1	0	0
AAGTAGGT	3	12	8	467.2	155765535	101	884678140	96	4	0.00642123	0.0256849	0.0135643	0.000205479	0.000108514	0.316832	1.31916e-09	1.0744e-09	1	0	0	1	0	0
AAGTAGT	2	26	7	467.2	155765535	101	884678140	182	13	0.00428082	0.0556507	0.0293892	0.000389555	0.000205725	0.90099	2.5009e-09	2.03688e-09	1	0	0	1	1	0
AAGTAT	110	531	6	467.2	155765535	101	884678140	3186	4.82727	0.235445	1.13656	0.600218	0.00681935	0.00360131	0.286769	4.37796e-08	3.56565e-08	1	0	0	1	0	0
AAGTATAC	2	8	8	467.2	155765535	101	884678140	64	4	0.00428082	0.0171233	0.00904284	0.000136986	7.23427e-05	0.316832	8.79439e-10	7.16264e-10	1	0	0	1	0	0
AAGTC	1	5	5	467.2	155765535	101	884678140	25	5	0.00214041	0.0107021	0.00565177	5.35103e-05	2.82589e-05	0.247525	3.43531e-10	2.79791e-10	1	0	0	1	0	0
AAGTG	1680	10347	5	467.2	155765535	101	884678140	51735	6.15893	3.59589	22.1468	11.6958	0.110734	0.0584789	0.304897	7.10903e-07	5.78999e-07	1	0	0	1	0	0
AAGTGAG	268	1072	7	467.2	155765535	101	884678140	7504	4	0.57363	2.29452	1.21174	0.0160616	0.00848218	0.277228	1.03114e-07	8.3982e-08	1	0	0	1	0	0
AAGTGATCC	1	4	9	467.2	155765535	101	884678140	36	4	0.00214041	0.00856164	0.00452142	7.70548e-05	4.06928e-05	0.356436	4.94684e-10	4.02899e-10	1	0	0	1	0	0
AAGTGC	1	4	6	467.2	155765535	101	884678140	24	4	0.00214041	0.00856164	0.00452142	5.13699e-05	2.71285e-05	0.237624	3.2979e-10	2.68599e-10	1	0	0	1	0	0
AAGTGCC	404	1616	7	467.2	155765535	101	884678140	11312	4	0.864726	3.4589	1.82665	0.0242123	0.0127866	0.277228	1.55441e-07	1.266e-07	1	0	0	1	0	0
AAGTGG	3059	13100	6	467.2	155765535	101	884678140	78600	4.28245	6.54752	28.0394	14.8076	0.168236	0.0888459	0.254403	1.08006e-06	8.79662e-07	1	0	0	1	0	0
AAT	47640	439095	3	467.2	155765535	101	884678140	1317285	9.21694	101.969	939.844	496.333	2.81953	1.489	0.27377	1.81011e-05	1.47426e-05	1	1	0	0	0	0
AATAATC	11	44	7	467.2	155765535	101	884678140	308	4	0.0235445	0.0941781	0.0497356	0.000659247	0.000348149	0.277228	4.2323e-09	3.44702e-09	1	0	0	1	0	0
AATAATG	142	568	7	467.2	155765535	101	884678140	3976	4	0.303938	1.21575	0.642041	0.00851027	0.00449429	0.277228	5.46352e-08	4.44979e-08	1	0	0	1	0	0
AATAATT	24	96	7	467.2	155765535	101	884678140	672	4	0.0513699	0.205479	0.108514	0.00143836	0.000759598	0.277228	9.23411e-09	7.52078e-09	1	0	0	1	0	0
AATAC	211	1229	5	467.2	155765535	101	884678140	6145	5.82464	0.451627	2.63057	1.38921	0.0131528	0.00694603	0.288349	8.44399e-08	6.87726e-08	1	0	0	1	0	0
AATACC	362	1448	6	467.2	155765535	101	884678140	8688	4	0.774829	3.09932	1.63675	0.0185959	0.00982052	0.237624	1.19384e-07	9.72329e-08	1	0	0	1	0	0
AATACG	655	2620	6	467.2	155765535	101	884678140	15720	4	1.40197	5.60788	2.96153	0.0336473	0.0177692	0.237624	2.16012e-07	1.75932e-07	1	0	0	1	0	0
AATACT	234	936	6	467.2	155765535	101	884678140	5616	4	0.500856	2.00342	1.05801	0.0120205	0.00634807	0.237624	7.71708e-08	6.28522e-08	1	0	0	1	0	0
AATAG	1530	9350	5	467.2	155765535	101	884678140	46750	6.11111	3.27483	20.0128	10.5688	0.100064	0.0528441	0.30253	6.42403e-07	5.23209e-07	1	0	0	1	0	0
AATAGC	321	1284	6	467.2	155765535	101	884678140	7704	4	0.687072	2.74829	1.45138	0.0164897	0.00870825	0.237624	1.05862e-07	8.62203e-08	1	0	0	1	0	0
AATAGG	457	1969	6	467.2	155765535	101	884678140	11814	4.30853	0.978168	4.21447	2.22567	0.0252868	0.013354	0.255953	1.62339e-07	1.32218e-07	1	0	0	1	0	0
AATAGT	610	2444	6	467.2	155765535	101	884678140	14664	4.00656	1.30565	5.23116	2.76259	0.031387	0.0165755	0.238013	2.01501e-07	1.64114e-07	1	0	0	1	0	0
AATAT	175	1003	5	467.2	155765535	101	884678140	5015	5.73143	0.374572	2.14683	1.13375	0.0107342	0.00566873	0.283734	6.89123e-08	5.6126e-08	1	0	0	1	0	0
AATATAC	63	252	7	467.2	155765535	101	884678140	1764	4	0.134846	0.539384	0.284849	0.00377568	0.00199395	0.277228	2.42395e-08	1.9742e-08	1	0	0	1	0	0
AATATAGC	6	37	8	467.2	155765535	101	884678140	296	6.16667	0.0128425	0.0791952	0.0418231	0.000633562	0.000334585	0.488449	4.06741e-09	3.31272e-09	1	0	0	1	0	0
AATATAT	1	4	7	467.2	155765535	101	884678140	28	4	0.00214041	0.00856164	0.00452142	5.99315e-05	3.16499e-05	0.277228	3.84755e-10	3.13366e-10	1	0	0	1	0	0
AATATATG	1	5	8	467.2	155765535	101	884678140	40	5	0.00214041	0.0107021	0.00565177	8.56164e-05	4.52142e-05	0.39604	5.49649e-10	4.47665e-10	1	0	0	1	0	0
AATATATGT	2	8	9	467.2	155765535	101	884678140	72	4	0.00428082	0.0171233	0.00904284	0.00015411	8.13855e-05	0.356436	9.89369e-10	8.05797e-10	1	0	0	1	0	0
AATATC	1	4	6	467.2	155765535	101	884678140	24	4	0.00214041	0.00856164	0.00452142	5.13699e-05	2.71285e-05	0.237624	3.2979e-10	2.68599e-10	1	0	0	1	0	0
AATATCG	14949	114236	7	467.2	155765535	101	884678140	799652	7.64172	31.997	244.512	129.127	1.71158	0.90389	0.529624	1.09882e-05	8.94941e-06	1	1	0	1	1	0
AATATG	24	96	6	467.2	155765535	101	884678140	576	4	0.0513699	0.205479	0.108514	0.00123288	0.000651084	0.237624	7.91495e-09	6.44638e-09	1	0	0	1	0	0
AATATT	51	204	6	467.2	155765535	101	884678140	1224	4	0.109161	0.436644	0.230592	0.00261986	0.00138355	0.237624	1.68193e-08	1.36986e-08	1	0	0	1	0	0
AATC	5990	41180	4	467.2	155765535	101	884678140	164720	6.87479	12.8211	88.1421	46.548	0.352568	0.186192	0.272269	2.26346e-06	1.84349e-06	1	0	0	0	0	0
AATCAG	2	8	6	467.2	155765535	101	884678140	48	4	0.00428082	0.0171233	0.00904284	0.00010274	5.4257e-05	0.237624	6.59579e-10	5.37198e-10	1	0	0	1	0	0
AATCAT	1524	7101	6	467.2	155765535	101	884678140	42606	4.65945	3.26199	15.1991	8.02665	0.0911943	0.0481599	0.276799	5.85459e-07	4.76831e-07	1	0	0	1	0	0
AATCATC	221	884	7	467.2	155765535	101	884678140	6188	4	0.473031	1.89212	0.999233	0.0132449	0.00699463	0.277228	8.50308e-08	6.92538e-08	1	0	0	1	0	0
AATCCAG	483	1932	7	467.2	155765535	101	884678140	13524	4	1.03382	4.13527	2.18385	0.0289469	0.0152869	0.277228	1.85836e-07	1.51356e-07	1	0	0	1	0	0
AATCCC	3	12	6	467.2	155765535	101	884678140	72	4	0.00642123	0.0256849	0.0135643	0.00015411	8.13855e-05	0.237624	9.89369e-10	8.05797e-10	1	0	0	1	0	0
AATCCCG	686	2744	7	467.2	155765535	101	884678140	19208	4	1.46832	5.87329	3.10169	0.041113	0.0217119	0.277228	2.63942e-07	2.14969e-07	1	0	0	1	0	0
AATCCG	310	1240	6	467.2	155765535	101	884678140	7440	4	0.663527	2.65411	1.40164	0.0159247	0.00840984	0.237624	1.02235e-07	8.32657e-08	1	0	0	1	0	0
AATCG	1156	5986	5	467.2	155765535	101	884678140	29930	5.1782	2.47432	12.8125	6.7663	0.0640625	0.0338315	0.256347	4.11275e-07	3.34965e-07	1	0	0	1	0	0
AATCGC	116	505	6	467.2	155765535	101	884678140	3030	4.35345	0.248288	1.08091	0.570829	0.00648545	0.00342497	0.258621	4.16359e-08	3.39106e-08	1	0	0	1	0	0
AATCGG	437	2587	6	467.2	155765535	101	884678140	15522	5.91991	0.93536	5.53724	2.92423	0.0332235	0.0175454	0.351678	2.13291e-07	1.73716e-07	1	0	0	1	0	0
AATCGGG	417	1668	7	467.2	155765535	101	884678140	11676	4	0.892551	3.57021	1.88543	0.0249914	0.013198	0.277228	1.60443e-07	1.30673e-07	1	0	0	1	0	0
AATCGT	134	655	6	467.2	155765535	101	884678140	3930	4.88806	0.286815	1.40197	0.740382	0.00841182	0.00444229	0.29038	5.40031e-08	4.39831e-08	1	0	0	1	0	0
AATCTATGGC	1	4	10	467.2	155765535	101	884678140	40	4	0.00214041	0.00856164	0.00452142	8.56164e-05	4.52142e-05	0.39604	5.49649e-10	4.47665e-10	1	0	0	1	0	0
AATCTC	1	13	6	467.2	155765535	101	884678140	78	13	0.00214041	0.0278253	0.0146946	0.000166952	8.81677e-05	0.772277	1.07182e-09	8.72947e-10	1	0	0	1	1	0
AATCTCG	1751	12437	7	467.2	155765535	101	884678140	87059	7.1028	3.74786	26.6203	14.0582	0.186342	0.0984075	0.492273	1.1963e-06	9.74332e-07	1	0	0	1	0	0
AATG	9704	79733	4	467.2	155765535	101	884678140	318932	8.21651	20.7705	170.661	90.1266	0.682646	0.360506	0.325406	4.38252e-06	3.56937e-06	1	0	0	0	0	0
AATGAC	314	2164	6	467.2	155765535	101	884678140	12984	6.89172	0.672089	4.63185	2.44609	0.0277911	0.0146765	0.409409	1.78416e-07	1.45312e-07	1	0	0	1	0	0
AATGAG	3260	15596	6	467.2	155765535	101	884678140	93576	4.78405	6.97774	33.3818	17.629	0.200291	0.105774	0.284201	1.28585e-06	1.04727e-06	1	0	0	1	0	0
AATGAGG	2	8	7	467.2	155765535	101	884678140	56	4	0.00428082	0.0171233	0.00904284	0.000119863	6.32999e-05	0.277228	7.69509e-10	6.26731e-10	1	0	0	1	0	0
AATGAT	7911	36954	6	467.2	155765535	101	884678140	221724	4.67122	16.9328	79.0967	41.7711	0.47458	0.250627	0.277498	3.04676e-06	2.48145e-06	1	0	0	1	0	0
AATGCG	1007	5707	6	467.2	155765535	101	884678140	34242	5.66733	2.15539	12.2153	6.45093	0.073292	0.0387056	0.336673	4.70527e-07	3.83224e-07	1	0	0	1	0	0
AATGCTC	6	37	7	467.2	155765535	101	884678140	259	6.16667	0.0128425	0.0791952	0.0418231	0.000554366	0.000292762	0.427393	3.55898e-09	2.89863e-09	1	0	0	1	0	0
AATGG	2682	15028	5	467.2	155765535	101	884678140	75140	5.60328	5.74058	32.1661	16.987	0.16083	0.0849348	0.27739	1.03252e-06	8.40939e-07	1	0	0	1	0	0
AATGGAT	1	4	7	467.2	155765535	101	884678140	28	4	0.00214041	0.00856164	0.00452142	5.99315e-05	3.16499e-05	0.277228	3.84755e-10	3.13366e-10	1	0	0	1	0	0
AATGGC	1241	5401	6	467.2	155765535	101	884678140	32406	4.35214	2.65625	11.5604	6.10505	0.0693622	0.0366303	0.258543	4.45298e-07	3.62676e-07	1	0	0	1	0	0
AATGGG	1962	8199	6	467.2	155765535	101	884678140	49194	4.1789	4.19949	17.5492	9.26778	0.105295	0.0556067	0.248251	6.75986e-07	5.50561e-07	1	0	0	1	0	0
AATGGT	565	2650	6	467.2	155765535	101	884678140	15900	4.69027	1.20933	5.67209	2.99544	0.0340325	0.0179726	0.27863	2.18486e-07	1.77947e-07	1	0	0	1	0	0
AATGGTG	1	8	7	467.2	155765535	101	884678140	56	8	0.00214041	0.0171233	0.00904284	0.000119863	6.32999e-05	0.554455	7.69509e-10	6.26731e-10	1	0	0	1	1	0
AATGTAC	1	5	7	467.2	155765535	101	884678140	35	5	0.00214041	0.0107021	0.00565177	7.49144e-05	3.95624e-05	0.346535	4.80943e-10	3.91707e-10	1	0	0	1	0	0
AATT	1652	10082	4	467.2	155765535	101	884678140	40328	6.10291	3.53596	21.5796	11.3962	0.0863185	0.0455849	0.241699	5.54157e-07	4.51336e-07	1	0	0	0	0	0
AATTAC	353	1412	6	467.2	155765535	101	884678140	8472	4	0.755565	3.02226	1.59606	0.0181336	0.00957636	0.237624	1.16416e-07	9.48155e-08	1	0	0	1	0	0
AATTAG	641	2564	6	467.2	155765535	101	884678140	15384	4	1.372	5.48801	2.89823	0.0329281	0.0173894	0.237624	2.11395e-07	1.72172e-07	1	0	0	1	0	0
AATTAT	158	632	6	467.2	155765535	101	884678140	3792	4	0.338185	1.35274	0.714384	0.00811644	0.0042863	0.237624	5.21068e-08	4.24387e-08	1	0	0	1	0	0
AATTC	1063	5837	5	467.2	155765535	101	884678140	29185	5.49106	2.27526	12.4936	6.59788	0.0624679	0.0329894	0.271835	4.01038e-07	3.26628e-07	1	0	0	1	0	0
AATTCCTGCC	1	7	10	467.2	155765535	101	884678140	70	7	0.00214041	0.0149829	0.00791248	0.000149829	7.91248e-05	0.693069	9.61887e-10	7.83414e-10	1	0	0	1	1	0
AATTCG	3	12	6	467.2	155765535	101	884678140	72	4	0.00642123	0.0256849	0.0135643	0.00015411	8.13855e-05	0.237624	9.89369e-10	8.05797e-10	1	0	0	1	0	0
AATTCTC	384	1536	7	467.2	155765535	101	884678140	10752	4	0.821918	3.28767	1.73622	0.0230137	0.0121536	0.277228	1.47746e-07	1.20332e-07	1	0	0	1	0	0
AC	144768	2099585	2	467.2	155765535	101	884678140	4199170	14.5031	309.863	4493.97	2373.28	8.98795	4.74655	0.28719	5.77018e-05	4.69956e-05	1	1	1	0	0	0
ACACACAT	2	8	8	467.2	155765535	101	884678140	64	4	0.00428082	0.0171233	0.00904284	0.000136986	7.23427e-05	0.316832	8.79439e-10	7.16264e-10	1	0	0	1	0	0
ACACACATAT	2	8	10	467.2	155765535	101	884678140	80	4	0.00428082	0.0171233	0.00904284	0.000171233	9.04284e-05	0.39604	1.0993e-09	8.9533e-10	1	0	0	1	0	0
ACACACC	176	704	7	467.2	155765535	101	884678140	4928	4	0.376712	1.50685	0.79577	0.0105479	0.00557039	0.277228	6.77168e-08	5.51524e-08	1	0	0	1	0	0
ACACAT	162	786	6	467.2	155765535	101	884678140	4716	4.85185	0.346747	1.68236	0.888459	0.0100942	0.00533075	0.288229	6.48037e-08	5.27797e-08	1	0	0	1	0	0
ACACC	213	1065	5	467.2	155765535	101	884678140	5325	5	0.455908	2.27954	1.20383	0.0113977	0.00601914	0.247525	7.31721e-08	5.95954e-08	1	0	0	1	0	0
ACACCC	430	2050	6	467.2	155765535	101	884678140	12300	4.76744	0.920377	4.38784	2.31723	0.0263271	0.0139034	0.283214	1.69017e-07	1.37657e-07	1	0	0	1	0	0
ACACCCC	144	577	7	467.2	155765535	101	884678140	4039	4.00694	0.308219	1.23502	0.652215	0.00864512	0.0045655	0.277709	5.55009e-08	4.5203e-08	1	0	0	1	0	0
ACACCG	382	1528	6	467.2	155765535	101	884678140	9168	4	0.817637	3.27055	1.72718	0.0196233	0.0103631	0.237624	1.2598e-07	1.02605e-07	1	0	0	1	0	0
ACACCGT	423	2104	7	467.2	155765535	101	884678140	14728	4.974	0.905394	4.50342	2.37827	0.031524	0.0166479	0.344732	2.02381e-07	1.6483e-07	1	0	0	1	0	0
ACACCT	331	1688	6	467.2	155765535	101	884678140	10128	5.0997	0.708476	3.61301	1.90804	0.0216781	0.0114482	0.302952	1.39171e-07	1.13349e-07	1	0	0	1	0	0
ACACGC	2076	9938	6	467.2	155765535	101	884678140	59628	4.78709	4.44349	21.2714	11.2335	0.127628	0.0674008	0.284382	8.19362e-07	6.67334e-07	1	0	0	1	0	0
ACACGCG	1	4	7	467.2	155765535	101	884678140	28	4	0.00214041	0.00856164	0.00452142	5.99315e-05	3.16499e-05	0.277228	3.84755e-10	3.13366e-10	1	0	0	1	0	0
ACACGG	350	1400	6	467.2	155765535	101	884678140	8400	4	0.749144	2.99658	1.5825	0.0179795	0.00949498	0.237624	1.15426e-07	9.40097e-08	1	0	0	1	0	0
ACACGGG	389	1861	7	467.2	155765535	101	884678140	13027	4.78406	0.83262	3.9833	2.10359	0.0278831	0.0147251	0.331569	1.79007e-07	1.45793e-07	1	0	0	1	0	0
ACACGT	1557	6550	6	467.2	155765535	101	884678140	39300	4.20681	3.33262	14.0197	7.40382	0.0841182	0.0444229	0.249909	5.40031e-07	4.39831e-07	1	0	0	1	0	0
ACAG	1820	13688	4	467.2	155765535	101	884678140	54752	7.52088	3.89555	29.2979	15.4723	0.117192	0.0618892	0.297857	7.5236e-07	6.12764e-07	1	0	0	0	0	0
ACAGAG	447	1797	6	467.2	155765535	101	884678140	10782	4.02013	0.956764	3.84632	2.03125	0.0230779	0.0121875	0.23882	1.48158e-07	1.20668e-07	1	0	0	1	0	0
ACAGAGAT	1	7	8	467.2	155765535	101	884678140	56	7	0.00214041	0.0149829	0.00791248	0.000119863	6.32999e-05	0.554455	7.69509e-10	6.26731e-10	1	0	0	1	1	0
ACAGAT	4	30	6	467.2	155765535	101	884678140	180	7.5	0.00856164	0.0642123	0.0339106	0.000385274	0.000203464	0.445545	2.47342e-09	2.01449e-09	1	0	0	1	0	0
ACAGC	154	891	5	467.2	155765535	101	884678140	4455	5.78571	0.329623	1.90711	1.00715	0.00953553	0.00503573	0.286421	6.12172e-08	4.98587e-08	1	0	0	1	0	0
ACAGCG	1	4	6	467.2	155765535	101	884678140	24	4	0.00214041	0.00856164	0.00452142	5.13699e-05	2.71285e-05	0.237624	3.2979e-10	2.68599e-10	1	0	0	1	0	0
ACAGGG	909	4032	6	467.2	155765535	101	884678140	24192	4.43564	1.94563	8.63014	4.55759	0.0517808	0.0273455	0.263504	3.32428e-07	2.70748e-07	1	0	0	1	0	0
ACAGGT	683	2732	6	467.2	155765535	101	884678140	16392	4	1.4619	5.8476	3.08813	0.0350856	0.0185288	0.237624	2.25246e-07	1.83453e-07	1	0	0	1	0	0
ACAGTG	157	629	6	467.2	155765535	101	884678140	3774	4.00637	0.336045	1.34632	0.710993	0.00807791	0.00426596	0.238002	5.18594e-08	4.22372e-08	1	0	0	1	0	0
ACAT	13978	92135	4	467.2	155765535	101	884678140	368540	6.59143	29.9187	197.207	104.145	0.788827	0.416581	0.261047	5.0642e-06	4.12456e-06	1	1	0	0	0	0
ACATAT	5689	25949	6	467.2	155765535	101	884678140	155694	4.56126	12.1768	55.5415	29.3316	0.333249	0.175989	0.270966	2.13943e-06	1.74247e-06	1	0	0	1	0	0
ACATC	289	1445	5	467.2	155765535	101	884678140	7225	5	0.618579	3.09289	1.63336	0.0154645	0.00816681	0.247525	9.92804e-08	8.08595e-08	1	0	0	1	0	0
ACATCC	670	2680	6	467.2	155765535	101	884678140	16080	4	1.43408	5.7363	3.02935	0.0344178	0.0181761	0.237624	2.20959e-07	1.79961e-07	1	0	0	1	0	0
ACATCTAT	2	8	8	467.2	155765535	101	884678140	64	4	0.00428082	0.0171233	0.00904284	0.000136986	7.23427e-05	0.316832	8.79439e-10	7.16264e-10	1	0	0	1	0	0
ACATGC	1	8	6	467.2	155765535	101	884678140	48	8	0.00214041	0.0171233	0.00904284	0.00010274	5.4257e-05	0.475248	6.59579e-10	5.37198e-10	1	0	0	1	0	0
ACATGG	1	4	6	467.2	155765535	101	884678140	24	4	0.00214041	0.00856164	0.00452142	5.13699e-05	2.71285e-05	0.237624	3.2979e-10	2.68599e-10	1	0	0	1	0	0
ACC	48666	457836	3	467.2	155765535	101	884678140	1373508	9.40772	104.165	979.957	517.517	2.93987	1.55255	0.279437	1.88737e-05	1.53718e-05	1	1	0	0	0	0
ACCACCG	277	1108	7	467.2	155765535	101	884678140	7756	4	0.592894	2.37158	1.25243	0.016601	0.00876703	0.277228	1.06577e-07	8.68023e-08	1	0	0	1	0	0
ACCACCT	398	1628	7	467.2	155765535	101	884678140	11396	4.09045	0.851884	3.48459	1.84022	0.0243921	0.0128815	0.283497	1.56595e-07	1.2754e-07	1	0	0	1	0	0
ACCACG	413	1742	6	467.2	155765535	101	884678140	10452	4.21792	0.88399	3.7286	1.96908	0.0223716	0.0118145	0.250569	1.43623e-07	1.16975e-07	1	0	0	1	0	0
ACCACT	2096	9433	6	467.2	155765535	101	884678140	56598	4.50048	4.4863	20.1905	10.6626	0.121143	0.0639758	0.267355	7.77726e-07	6.33424e-07	1	0	0	1	0	0
ACCAG	230	1150	5	467.2	155765535	101	884678140	5750	5	0.492295	2.46147	1.29991	0.0123074	0.00649954	0.247525	7.90121e-08	6.43519e-08	1	0	0	1	0	0
ACCAGC	2130	9514	6	467.2	155765535	101	884678140	57084	4.46667	4.55908	20.3639	10.7542	0.122183	0.0645252	0.265347	7.84405e-07	6.38863e-07	1	0	0	1	0	0
ACCAGG	1	4	6	467.2	155765535	101	884678140	24	4	0.00214041	0.00856164	0.00452142	5.13699e-05	2.71285e-05	0.237624	3.2979e-10	2.68599e-10	1	0	0	1	0	0
ACCAGT	436	1745	6	467.2	155765535	101	884678140	10470	4.00229	0.933219	3.73502	1.97247	0.0224101	0.0118348	0.23776	1.43871e-07	1.17176e-07	1	0	0	1	0	0
ACCAT	248	1240	5	467.2	155765535	101	884678140	6200	5	0.530822	2.65411	1.40164	0.0132705	0.0070082	0.247525	8.51957e-08	6.93881e-08	1	0	0	1	0	0
ACCATC	1667	8021	6	467.2	155765535	101	884678140	48126	4.81164	3.56807	17.1682	9.06657	0.103009	0.0543994	0.28584	6.61311e-07	5.38608e-07	1	0	0	1	0	0
ACCATG	361	1740	6	467.2	155765535	101	884678140	10440	4.81994	0.772688	3.72432	1.96682	0.0223459	0.0118009	0.286333	1.43459e-07	1.16841e-07	1	0	0	1	0	0
ACCC	402	2590	4	467.2	155765535	101	884678140	10360	6.44279	0.860445	5.54366	2.92762	0.0221747	0.0117105	0.25516	1.42359e-07	1.15945e-07	1	0	0	0	0	0
ACCCAG	379	1516	6	467.2	155765535	101	884678140	9096	4	0.811216	3.24486	1.71362	0.0194692	0.0102817	0.237624	1.2499e-07	1.01799e-07	1	0	0	1	0	0
ACCCAT	511	2461	6	467.2	155765535	101	884678140	14766	4.81605	1.09375	5.26755	2.7818	0.0316053	0.0166908	0.286102	2.02903e-07	1.65256e-07	1	0	0	1	0	0
ACCCC	823	4262	5	467.2	155765535	101	884678140	21310	5.17861	1.76156	9.12243	4.81757	0.0456122	0.0240879	0.256367	2.92826e-07	2.38494e-07	1	0	0	1	0	0
ACCCCC	676	2808	6	467.2	155765535	101	884678140	16848	4.15385	1.44692	6.01027	3.17404	0.0360616	0.0190442	0.246763	2.31512e-07	1.88557e-07	1	0	0	1	0	0
ACCCCCC	42	170	7	467.2	155765535	101	884678140	1190	4.04762	0.0898973	0.36387	0.19216	0.00254709	0.00134512	0.280528	1.63521e-08	1.3318e-08	1	0	0	1	0	0
ACCCCCG	124	496	7	467.2	155765535	101	884678140	3472	4	0.265411	1.06164	0.560656	0.00743151	0.00392459	0.277228	4.77096e-08	3.88573e-08	1	0	0	1	0	0
ACCCCCT	50	236	7	467.2	155765535	101	884678140	1652	4.72	0.107021	0.505137	0.266764	0.00353596	0.00186735	0.327129	2.27005e-08	1.84886e-08	1	0	0	1	0	0
ACCCCG	232	928	6	467.2	155765535	101	884678140	5568	4	0.496575	1.9863	1.04897	0.0119178	0.00629381	0.237624	7.65112e-08	6.2315e-08	1	0	0	1	0	0
ACCCCGG	19	76	7	467.2	155765535	101	884678140	532	4	0.0406678	0.162671	0.0859069	0.0011387	0.000601349	0.277228	7.31034e-09	5.95395e-09	1	0	0	1	0	0
ACCCCT	286	1144	6	467.2	155765535	101	884678140	6864	4	0.612158	2.44863	1.29313	0.0146918	0.00775875	0.237624	9.43198e-08	7.68193e-08	1	0	0	1	0	0
ACCCCTC	306	1224	7	467.2	155765535	101	884678140	8568	4	0.654966	2.61986	1.38355	0.018339	0.00968488	0.277228	1.17735e-07	9.58899e-08	1	0	0	1	0	0
ACCCGC	438	2111	6	467.2	155765535	101	884678140	12666	4.81963	0.9375	4.51841	2.38618	0.0271104	0.0143171	0.286315	1.74046e-07	1.41753e-07	1	0	0	1	0	0
ACCCGGG	378	1512	7	467.2	155765535	101	884678140	10584	4	0.809075	3.2363	1.7091	0.0226541	0.0119637	0.277228	1.45437e-07	1.18452e-07	1	0	0	1	0	0
ACCCGT	468	1874	6	467.2	155765535	101	884678140	11244	4.00427	1.00171	4.01113	2.11828	0.0240668	0.0127097	0.237878	1.54506e-07	1.25839e-07	1	0	0	1	0	0
ACCCT	417	2265	5	467.2	155765535	101	884678140	11325	5.43165	0.892551	4.84803	2.56025	0.0242402	0.0128013	0.268894	1.55619e-07	1.26745e-07	1	0	0	1	0	0
ACCCTC	374	1496	6	467.2	155765535	101	884678140	8976	4	0.800514	3.20205	1.69101	0.0192123	0.0101461	0.237624	1.23341e-07	1.00456e-07	1	0	0	1	0	0
ACCCTCC	414	1755	7	467.2	155765535	101	884678140	12285	4.23913	0.88613	3.75642	1.98377	0.0262949	0.0138864	0.293801	1.68811e-07	1.37489e-07	1	0	0	1	0	0
ACCCTCT	5	20	7	467.2	155765535	101	884678140	140	4	0.0107021	0.0428082	0.0226071	0.000299658	0.00015825	0.277228	1.92377e-09	1.56683e-09	1	0	0	1	0	0
ACCG	40905	288385	4	467.2	155765535	101	884678140	1153540	7.05012	87.5535	617.262	325.977	2.46905	1.30391	0.279213	1.58511e-05	1.291e-05	1	1	0	0	0	0
ACCGACG	270	1339	7	467.2	155765535	101	884678140	9373	4.95926	0.577911	2.86601	1.51354	0.0200621	0.0105948	0.343711	1.28797e-07	1.04899e-07	1	0	0	1	0	0
ACCGACTGC	2	10	9	467.2	155765535	101	884678140	90	5	0.00428082	0.0214041	0.0113035	0.000192637	0.000101732	0.445545	1.23671e-09	1.00725e-09	1	0	0	1	0	0
ACCGC	1911	10983	5	467.2	155765535	101	884678140	54915	5.74725	4.09033	23.5081	12.4147	0.117541	0.0620734	0.284517	7.546e-07	6.14588e-07	1	0	0	1	0	0
ACCGCAGCAGTCGGC	1	6	15	467.2	155765535	101	884678140	90	6	0.00214041	0.0128425	0.00678213	0.000192637	0.000101732	0.891089	1.23671e-09	1.00725e-09	1	0	0	1	1	0
ACCGCC	3290	15060	6	467.2	155765535	101	884678140	90360	4.57751	7.04195	32.2346	17.0231	0.193408	0.102139	0.271931	1.24166e-06	1.01128e-06	1	0	0	1	0	0
ACCGCG	1	4	6	467.2	155765535	101	884678140	24	4	0.00214041	0.00856164	0.00452142	5.13699e-05	2.71285e-05	0.237624	3.2979e-10	2.68599e-10	1	0	0	1	0	0
ACCGCT	2	8	6	467.2	155765535	101	884678140	48	4	0.00428082	0.0171233	0.00904284	0.00010274	5.4257e-05	0.237624	6.59579e-10	5.37198e-10	1	0	0	1	0	0
ACCGGC	2145	9057	6	467.2	155765535	101	884678140	54342	4.22238	4.59118	19.3857	10.2376	0.116314	0.0614257	0.250834	7.46726e-07	6.08176e-07	1	0	0	1	0	0
ACCGGG	363	1452	6	467.2	155765535	101	884678140	8712	4	0.776969	3.10788	1.64127	0.0186473	0.00984765	0.237624	1.19714e-07	9.75015e-08	1	0	0	1	0	0
ACCGT	400	2000	5	467.2	155765535	101	884678140	10000	5	0.856164	4.28082	2.26071	0.0214041	0.0113035	0.247525	1.37412e-07	1.11916e-07	1	0	0	1	0	0
ACCGTC	928	3993	6	467.2	155765535	101	884678140	23958	4.3028	1.9863	8.54666	4.51351	0.05128	0.027081	0.255612	3.29213e-07	2.68129e-07	1	0	0	1	0	0
ACCGTCCC	308	1244	8	467.2	155765535	101	884678140	9952	4.03896	0.659247	2.66267	1.40616	0.0213014	0.0112493	0.319918	1.36753e-07	1.11379e-07	1	0	0	1	0	0
ACCT	126058	974630	4	467.2	155765535	101	884678140	3898520	7.7316	269.816	2086.11	1101.68	8.34443	4.40671	0.306202	5.35705e-05	4.36308e-05	1	1	1	0	0	0
ACCTAG	282	1350	6	467.2	155765535	101	884678140	8100	4.78723	0.603596	2.88955	1.52598	0.0173373	0.00915587	0.28439	1.11304e-07	9.06522e-08	1	0	0	1	0	0
ACCTAT	2196	9077	6	467.2	155765535	101	884678140	54462	4.13342	4.70034	19.4285	10.2602	0.116571	0.0615614	0.24555	7.48375e-07	6.09519e-07	1	0	0	1	0	0
ACCTC	3	16	5	467.2	155765535	101	884678140	80	5.33333	0.00642123	0.0342466	0.0180857	0.000171233	9.04284e-05	0.264026	1.0993e-09	8.9533e-10	1	0	0	1	0	0
ACCTCC	5235	24785	6	467.2	155765535	101	884678140	148710	4.73448	11.2051	53.0501	28.0158	0.318301	0.168095	0.281256	2.04346e-06	1.66431e-06	1	0	0	1	0	0
ACCTCCC	224	897	7	467.2	155765535	101	884678140	6279	4.00446	0.479452	1.91995	1.01393	0.0134396	0.0070975	0.277537	8.62812e-08	7.02722e-08	1	0	0	1	0	0
ACCTCCT	16	64	7	467.2	155765535	101	884678140	448	4	0.0342466	0.136986	0.0723427	0.000958904	0.000506399	0.277228	6.15607e-09	5.01385e-09	1	0	0	1	0	0
ACCTCT	1065	4959	6	467.2	155765535	101	884678140	29754	4.65634	2.27954	10.6143	5.60543	0.0636858	0.0336326	0.276614	4.08857e-07	3.32996e-07	1	0	0	1	0	0
ACCTGCGT	459	2083	8	467.2	155765535	101	884678140	16664	4.53813	0.982449	4.45848	2.35453	0.0356678	0.0188362	0.359456	2.28984e-07	1.86497e-07	1	0	0	1	0	0
ACCTGG	1	4	6	467.2	155765535	101	884678140	24	4	0.00214041	0.00856164	0.00452142	5.13699e-05	2.71285e-05	0.237624	3.2979e-10	2.68599e-10	1	0	0	1	0	0
ACG	306102	3090358	3	467.2	155765535	101	884678140	9271074	10.0958	655.184	6614.64	3493.2	19.8439	10.4796	0.299877	0.000127396	0.000103758	1	1	1	0	0	0
ACGACGG	160	640	7	467.2	155765535	101	884678140	4480	4	0.342466	1.36986	0.723427	0.00958904	0.00506399	0.277228	6.15607e-08	5.01385e-08	1	0	0	1	0	0
ACGACGT	128	619	7	467.2	155765535	101	884678140	4333	4.83594	0.273973	1.32491	0.699689	0.0092744	0.00489783	0.335164	5.95408e-08	4.84933e-08	1	0	0	1	0	0
ACGACT	2753	11725	6	467.2	155765535	101	884678140	70350	4.25899	5.89255	25.0963	13.2534	0.150578	0.0795204	0.253009	9.66696e-07	7.87331e-07	1	0	0	1	0	0
ACGACTC	159	637	7	467.2	155765535	101	884678140	4459	4.00629	0.340325	1.36344	0.720036	0.00954409	0.00504025	0.277664	6.12722e-08	4.99035e-08	1	0	0	1	0	0
ACGAG	1612	8531	5	467.2	155765535	101	884678140	42655	5.29218	3.45034	18.2598	9.64306	0.0912992	0.0482153	0.261989	5.86132e-07	4.77379e-07	1	0	0	1	0	0
ACGAGAG	1740	8638	7	467.2	155765535	101	884678140	60466	4.96437	3.72432	18.4889	9.764	0.129422	0.068348	0.344065	8.30878e-07	6.76713e-07	1	0	0	1	0	0
ACGAGG	8423	39303	6	467.2	155765535	101	884678140	235818	4.66615	18.0287	84.1246	44.4263	0.504747	0.266558	0.277197	3.24043e-06	2.63919e-06	1	0	0	1	0	0
ACGAGGG	365	1460	7	467.2	155765535	101	884678140	10220	4	0.78125	3.125	1.65032	0.021875	0.0115522	0.277228	1.40435e-07	1.14378e-07	1	0	0	1	0	0
ACGAGT	54	216	6	467.2	155765535	101	884678140	1296	4	0.115582	0.462329	0.244157	0.00277397	0.00146494	0.237624	1.78086e-08	1.45044e-08	1	0	0	1	0	0
ACGAGTC	414	1739	7	467.2	155765535	101	884678140	12173	4.20048	0.88613	3.72217	1.96569	0.0260552	0.0137598	0.291123	1.67272e-07	1.36236e-07	1	0	0	1	0	0
ACGAT	341	1987	5	467.2	155765535	101	884678140	9935	5.82698	0.72988	4.253	2.24601	0.021265	0.0112301	0.288464	1.36519e-07	1.11189e-07	1	0	0	1	0	0
ACGATAT	318	1272	7	467.2	155765535	101	884678140	8904	4	0.680651	2.7226	1.43781	0.0190582	0.0100647	0.277228	1.22352e-07	9.96503e-08	1	0	0	1	0	0
ACGATC	1611	9548	6	467.2	155765535	101	884678140	57288	5.92675	3.4482	20.4366	10.7926	0.12262	0.0647558	0.352084	7.87208e-07	6.41146e-07	1	0	0	1	0	0
ACGATG	7661	33854	6	467.2	155765535	101	884678140	203124	4.41901	16.3977	72.4615	38.267	0.434769	0.229602	0.262515	2.79117e-06	2.27329e-06	1	0	0	1	0	0
ACGC	7347	51055	4	467.2	155765535	101	884678140	204220	6.94909	15.7256	109.279	57.7103	0.437115	0.230841	0.275212	2.80624e-06	2.28555e-06	1	0	0	0	0	0
ACGCAT	601	2488	6	467.2	155765535	101	884678140	14928	4.13977	1.28639	5.32534	2.81232	0.0319521	0.0168739	0.245927	2.05129e-07	1.67069e-07	1	0	0	1	0	0
ACGCC	728	3738	5	467.2	155765535	101	884678140	18690	5.13462	1.55822	8.00086	4.22527	0.0400043	0.0211263	0.254189	2.56824e-07	2.09172e-07	1	0	0	1	0	0
ACGCCCG	390	1854	7	467.2	155765535	101	884678140	12978	4.75385	0.83476	3.96832	2.09568	0.0277783	0.0146697	0.329474	1.78334e-07	1.45245e-07	1	0	0	1	0	0
ACGCCG	5698	26366	6	467.2	155765535	101	884678140	158196	4.62724	12.1961	56.4341	29.8029	0.338604	0.178818	0.274885	2.17381e-06	1.77047e-06	1	0	0	1	0	0
ACGCCT	1	5	6	467.2	155765535	101	884678140	30	5	0.00214041	0.0107021	0.00565177	6.42123e-05	3.39106e-05	0.29703	4.12237e-10	3.35749e-10	1	0	0	1	0	0
ACGCG	2875	14841	5	467.2	155765535	101	884678140	74205	5.16209	6.15368	31.7658	16.7756	0.158829	0.083878	0.255549	1.01967e-06	8.30475e-07	1	0	0	1	0	0
ACGCGAGGCAT	476	1926	11	467.2	155765535	101	884678140	21186	4.04622	1.01884	4.12243	2.17706	0.0453467	0.0239477	0.440677	2.91122e-07	2.37106e-07	1	0	0	1	0	0
ACGCGC	1	4	6	467.2	155765535	101	884678140	24	4	0.00214041	0.00856164	0.00452142	5.13699e-05	2.71285e-05	0.237624	3.2979e-10	2.68599e-10	1	0	0	1	0	0
ACGCGG	368	1780	6	467.2	155765535	101	884678140	10680	4.83696	0.787671	3.80993	2.01203	0.0228596	0.0120722	0.287344	1.46756e-07	1.19527e-07	1	0	0	1	0	0
ACGCTCC	38	152	7	467.2	155765535	101	884678140	1064	4	0.0813356	0.325342	0.171814	0.0022774	0.0012027	0.277228	1.46207e-08	1.19079e-08	1	0	0	1	0	0
ACGCTCG	289	1156	7	467.2	155765535	101	884678140	8092	4	0.618579	2.47432	1.30669	0.0173202	0.00914683	0.277228	1.11194e-07	9.05627e-08	1	0	0	1	0	0
ACGCTG	85	340	6	467.2	155765535	101	884678140	2040	4	0.181935	0.72774	0.384321	0.00436644	0.00230592	0.237624	2.80321e-08	2.28309e-08	1	0	0	1	0	0
ACGG	35386	244800	4	467.2	155765535	101	884678140	979200	6.91799	75.7406	523.973	276.711	2.09589	1.10684	0.27398	1.34554e-05	1.09588e-05	1	1	0	0	0	0
ACGGAG	3291	15855	6	467.2	155765535	101	884678140	95130	4.81768	7.04409	33.9362	17.9218	0.203617	0.107531	0.286199	1.3072e-06	1.06466e-06	1	0	0	1	0	0
ACGGAGG	331	1601	7	467.2	155765535	101	884678140	11207	4.83686	0.708476	3.4268	1.8097	0.0239876	0.0126679	0.335228	1.53998e-07	1.25425e-07	1	0	0	1	0	0
ACGGAGGAT	171	696	9	467.2	155765535	101	884678140	6264	4.07018	0.36601	1.48973	0.786727	0.0134075	0.00708054	0.362689	8.60751e-08	7.01044e-08	1	0	0	1	0	0
ACGGATG	333	1332	7	467.2	155765535	101	884678140	9324	4	0.712757	2.85103	1.50563	0.0199572	0.0105394	0.277228	1.28123e-07	1.04351e-07	1	0	0	1	0	0
ACGGC	1	20	5	467.2	155765535	101	884678140	100	20	0.00214041	0.0428082	0.0226071	0.000214041	0.000113035	0.990099	1.37412e-09	1.11916e-09	1	0	0	1	1	0
ACGGCG	1509	7013	6	467.2	155765535	101	884678140	42078	4.64745	3.22988	15.0107	7.92718	0.0900642	0.0475631	0.276086	5.78204e-07	4.70921e-07	1	0	0	1	0	0
ACGGG	2179	12610	5	467.2	155765535	101	884678140	63050	5.78706	4.66396	26.9906	14.2538	0.134953	0.0712689	0.286488	8.66385e-07	7.05632e-07	1	0	0	1	0	0
ACGGGC	2	9	6	467.2	155765535	101	884678140	54	4.5	0.00428082	0.0192637	0.0101732	0.000115582	6.10391e-05	0.267327	7.42027e-10	6.04348e-10	1	0	0	1	0	0
ACGGGCG	455	1870	7	467.2	155765535	101	884678140	13090	4.10989	0.973887	4.00257	2.11376	0.028018	0.0147963	0.284844	1.79873e-07	1.46498e-07	1	0	0	1	0	0
ACGGGG	3161	14427	6	467.2	155765535	101	884678140	86562	4.56406	6.76584	30.8797	16.3076	0.185278	0.0978458	0.271132	1.18947e-06	9.6877e-07	1	0	0	1	0	0
ACGGGGG	468	2202	7	467.2	155765535	101	884678140	15414	4.70513	1.00171	4.71318	2.48904	0.0329923	0.0174233	0.326098	2.11807e-07	1.72508e-07	1	0	0	1	0	0
ACGT	46744	285930	4	467.2	155765535	101	884678140	1143720	6.11693	100.051	612.008	323.202	2.44803	1.29281	0.242255	1.57161e-05	1.28001e-05	1	1	0	0	0	0
ACGTAG	600	2606	6	467.2	155765535	101	884678140	15636	4.34333	1.28425	5.57791	2.9457	0.0334675	0.0176742	0.25802	2.14858e-07	1.74992e-07	1	0	0	1	0	0
ACGTAT	4433	18272	6	467.2	155765535	101	884678140	109632	4.12181	9.48844	39.1096	20.6538	0.234658	0.123923	0.24486	1.50648e-06	1.22696e-06	1	0	0	1	0	0
ACGTCC	350	1408	6	467.2	155765535	101	884678140	8448	4.02286	0.749144	3.0137	1.59154	0.0180822	0.00954924	0.238982	1.16086e-07	9.45469e-08	1	0	0	1	0	0
ACGTCG	866	3464	6	467.2	155765535	101	884678140	20784	4	1.8536	7.41438	3.91555	0.0444863	0.0234933	0.237624	2.85598e-07	2.32607e-07	1	0	0	1	0	0
ACT	34326	371521	3	467.2	155765535	101	884678140	1114563	10.8233	73.4717	795.208	419.95	2.38562	1.25985	0.321485	1.53155e-05	1.24738e-05	1	1	0	0	0	0
ACTAG	1	5	5	467.2	155765535	101	884678140	25	5	0.00214041	0.0107021	0.00565177	5.35103e-05	2.82589e-05	0.247525	3.43531e-10	2.79791e-10	1	0	0	1	0	0
ACTAT	1301	8724	5	467.2	155765535	101	884678140	43620	6.70561	2.78467	18.6729	9.86121	0.0933647	0.0493061	0.331961	5.99393e-07	4.88179e-07	1	0	0	1	0	0
ACTATCT	352	1408	7	467.2	155765535	101	884678140	9856	4	0.753425	3.0137	1.59154	0.0210959	0.0111408	0.277228	1.35434e-07	1.10305e-07	1	0	0	1	0	0
ACTC	3264	23944	4	467.2	155765535	101	884678140	95776	7.33578	6.9863	51.25	27.0652	0.205	0.108261	0.290526	1.31608e-06	1.07189e-06	1	0	0	0	0	0
ACTCC	1728	9901	5	467.2	155765535	101	884678140	49505	5.72975	3.69863	21.1922	11.1916	0.105961	0.0559582	0.283651	6.8026e-07	5.54042e-07	1	0	0	1	0	0
ACTCCC	640	2844	6	467.2	155765535	101	884678140	17064	4.44375	1.36986	6.08733	3.21473	0.036524	0.0192884	0.263985	2.3448e-07	1.90974e-07	1	0	0	1	0	0
ACTCCCC	1	4	7	467.2	155765535	101	884678140	28	4	0.00214041	0.00856164	0.00452142	5.99315e-05	3.16499e-05	0.277228	3.84755e-10	3.13366e-10	1	0	0	1	0	0
ACTCCCG	763	3834	7	467.2	155765535	101	884678140	26838	5.0249	1.63313	8.20634	4.33378	0.0574443	0.0303365	0.348261	3.68787e-07	3.00361e-07	1	0	0	1	0	0
ACTCCG	2119	9937	6	467.2	155765535	101	884678140	59622	4.68948	4.53553	21.2693	11.2323	0.127616	0.067394	0.278583	8.1928e-07	6.67267e-07	1	0	0	1	0	0
ACTCCGC	245	980	7	467.2	155765535	101	884678140	6860	4	0.524401	2.0976	1.10775	0.0146832	0.00775423	0.277228	9.42649e-08	7.67746e-08	1	0	0	1	0	0
ACTCCT	506	2025	6	467.2	155765535	101	884678140	12150	4.00198	1.08305	4.33433	2.28897	0.026006	0.0137338	0.237741	1.66956e-07	1.35978e-07	1	0	0	1	0	0
ACTCG	6407	34727	5	467.2	155765535	101	884678140	173635	5.42017	13.7136	74.3301	39.2538	0.37165	0.196269	0.268325	2.38596e-06	1.94326e-06	1	0	0	1	0	0
ACTCGCGAT	194	1065	9	467.2	155765535	101	884678140	9585	5.48969	0.41524	2.27954	1.20383	0.0205158	0.0108344	0.48918	1.3171e-07	1.07272e-07	1	0	0	1	0	0
ACTCGGG	720	3427	7	467.2	155765535	101	884678140	23989	4.75972	1.5411	7.33519	3.87373	0.0513463	0.0271161	0.329882	3.29639e-07	2.68476e-07	1	0	0	1	0	0
ACTCT	1156	6138	5	467.2	155765535	101	884678140	30690	5.30969	2.47432	13.1378	6.93812	0.0656892	0.0346906	0.262856	4.21719e-07	3.43471e-07	1	0	0	1	0	0
ACTCTC	654	2693	6	467.2	155765535	101	884678140	16158	4.11774	1.39983	5.76413	3.04404	0.0345848	0.0182643	0.244618	2.22031e-07	1.80834e-07	1	0	0	1	0	0
ACTCTCT	316	1264	7	467.2	155765535	101	884678140	8848	4	0.67637	2.70548	1.42877	0.0189384	0.0100014	0.277228	1.21582e-07	9.90235e-08	1	0	0	1	0	0
ACTCTG	48	192	6	467.2	155765535	101	884678140	1152	4	0.10274	0.410959	0.217028	0.00246575	0.00130217	0.237624	1.58299e-08	1.28928e-08	1	0	0	1	0	0
ACTG	12079	91283	4	467.2	155765535	101	884678140	365132	7.55717	25.854	195.383	103.182	0.781533	0.412729	0.299294	5.01736e-06	4.08642e-06	1	1	0	0	0	0
ACTGAGGCT	1	7	9	467.2	155765535	101	884678140	63	7	0.00214041	0.0149829	0.00791248	0.000134846	7.12123e-05	0.623762	8.65698e-10	7.05073e-10	1	0	0	1	1	0
ACTGAT	79	316	6	467.2	155765535	101	884678140	1896	4	0.169092	0.67637	0.357192	0.00405822	0.00214315	0.237624	2.60534e-08	2.12193e-08	1	0	0	1	0	0
ACTGATCCGGC	1	5	11	467.2	155765535	101	884678140	55	5	0.00214041	0.0107021	0.00565177	0.000117723	6.21695e-05	0.544554	7.55768e-10	6.1554e-10	1	0	0	1	1	0
ACTGATCG	1	4	8	467.2	155765535	101	884678140	32	4	0.00214041	0.00856164	0.00452142	6.84932e-05	3.61713e-05	0.316832	4.3972e-10	3.58132e-10	1	0	0	1	0	0
ACTGC	421	2107	5	467.2	155765535	101	884678140	10535	5.00475	0.901113	4.50985	2.38166	0.0225492	0.0119083	0.24776	1.44764e-07	1.17904e-07	1	0	0	1	0	0
ACTGCC	2	8	6	467.2	155765535	101	884678140	48	4	0.00428082	0.0171233	0.00904284	0.00010274	5.4257e-05	0.237624	6.59579e-10	5.37198e-10	1	0	0	1	0	0
ACTGCT	457	2590	6	467.2	155765535	101	884678140	15540	5.6674	0.978168	5.54366	2.92762	0.033262	0.0175657	0.336677	2.13539e-07	1.73918e-07	1	0	0	1	0	0
ACTGG	4	20	5	467.2	155765535	101	884678140	100	5	0.00856164	0.0428082	0.0226071	0.000214041	0.000113035	0.247525	1.37412e-09	1.11916e-09	1	0	0	1	0	0
ACTGGC	1	4	6	467.2	155765535	101	884678140	24	4	0.00214041	0.00856164	0.00452142	5.13699e-05	2.71285e-05	0.237624	3.2979e-10	2.68599e-10	1	0	0	1	0	0
ACTGGG	475	2576	6	467.2	155765535	101	884678140	15456	5.42316	1.0167	5.5137	2.91179	0.0330822	0.0174708	0.322168	2.12385e-07	1.72978e-07	1	0	0	1	0	0
AG	874133	13630126	2	467.2	155765535	101	884678140	27260252	15.5927	1871	29174.1	15406.9	58.3481	30.8138	0.308767	0.00037459	0.000305087	1	1	1	0	0	0
AGAGAGC	96	384	7	467.2	155765535	101	884678140	2688	4	0.205479	0.821918	0.434056	0.00575342	0.00303839	0.277228	3.69364e-08	3.00831e-08	1	0	0	1	0	0
AGAGAGG	1618	6807	7	467.2	155765535	101	884678140	47649	4.20705	3.46318	14.5698	7.69432	0.101988	0.0538603	0.291577	6.54756e-07	5.3327e-07	1	0	0	1	0	0
AGAGAT	572	2339	6	467.2	155765535	101	884678140	14034	4.08916	1.22432	5.00642	2.6439	0.0300385	0.0158634	0.24292	1.92845e-07	1.57063e-07	1	0	0	1	0	0
AGAGATG	2	8	7	467.2	155765535	101	884678140	56	4	0.00428082	0.0171233	0.00904284	0.000119863	6.32999e-05	0.277228	7.69509e-10	6.26731e-10	1	0	0	1	0	0
AGAGC	448	2241	5	467.2	155765535	101	884678140	11205	5.00223	0.958904	4.79666	2.53312	0.0239833	0.0126656	0.247635	1.53971e-07	1.25402e-07	1	0	0	1	0	0
AGAGCCC	395	1580	7	467.2	155765535	101	884678140	11060	4	0.845462	3.38185	1.78596	0.0236729	0.0125017	0.277228	1.51978e-07	1.23779e-07	1	0	0	1	0	0
AGAGCG	246	984	6	467.2	155765535	101	884678140	5904	4	0.526541	2.10616	1.11227	0.012637	0.00667361	0.237624	8.11283e-08	6.60754e-08	1	0	0	1	0	0
AGAGCGG	54	216	7	467.2	155765535	101	884678140	1512	4	0.115582	0.462329	0.244157	0.0032363	0.0017091	0.277228	2.07767e-08	1.69217e-08	1	0	0	1	0	0
AGAGG	14160	79341	5	467.2	155765535	101	884678140	396705	5.60318	30.3082	169.822	89.6835	0.849112	0.448417	0.277385	5.45122e-06	4.43978e-06	1	1	0	1	0	0
AGAGGAT	442	2047	7	467.2	155765535	101	884678140	14329	4.63122	0.946062	4.38142	2.31384	0.0306699	0.0161969	0.320976	1.96898e-07	1.60365e-07	1	0	0	1	0	0
AGAGGC	656	3752	6	467.2	155765535	101	884678140	22512	5.71951	1.40411	8.03082	4.24109	0.0481849	0.0254465	0.339773	3.09343e-07	2.51946e-07	1	0	0	1	0	0
AGAGGCG	838	3352	7	467.2	155765535	101	884678140	23464	4	1.79366	7.17466	3.78895	0.0502226	0.0265226	0.277228	3.22424e-07	2.626e-07	1	0	0	1	0	0
AGAGGG	9496	41440	6	467.2	155765535	101	884678140	248640	4.36394	20.3253	88.6986	46.8419	0.532192	0.281051	0.259244	3.41662e-06	2.78269e-06	1	0	0	1	0	0
AGAGGGG	14	59	7	467.2	155765535	101	884678140	413	4.21429	0.0299658	0.126284	0.0666909	0.00088399	0.000466836	0.292079	5.67513e-09	4.62214e-09	1	0	0	1	0	0
AGAT	3641	24713	4	467.2	155765535	101	884678140	98852	6.78742	7.79324	52.896	27.9345	0.211584	0.111738	0.268809	1.35835e-06	1.10631e-06	1	0	0	0	0	0
AGATAT	426	1830	6	467.2	155765535	101	884678140	10980	4.29577	0.911815	3.91695	2.06855	0.0235017	0.0124113	0.255195	1.50879e-07	1.22884e-07	1	0	0	1	0	0
AGATCAT	419	2021	7	467.2	155765535	101	884678140	14147	4.82339	0.896832	4.32577	2.28445	0.0302804	0.0159911	0.334294	1.94397e-07	1.58328e-07	1	0	0	1	0	0
AGATCC	809	3643	6	467.2	155765535	101	884678140	21858	4.50309	1.73159	7.79752	4.11788	0.0467851	0.0247073	0.26751	3.00356e-07	2.44627e-07	1	0	0	1	0	0
AGATCG	187	748	6	467.2	155765535	101	884678140	4488	4	0.400257	1.60103	0.845505	0.00960616	0.00507303	0.237624	6.16707e-08	5.0228e-08	1	0	0	1	0	0
AGATG	839	7493	5	467.2	155765535	101	884678140	37465	8.93087	1.7958	16.0381	8.46975	0.0801905	0.0423487	0.442122	5.14815e-07	4.19294e-07	1	0	0	1	0	0
AGATGC	1036	5747	6	467.2	155765535	101	884678140	34482	5.5473	2.21747	12.3009	6.49615	0.0738057	0.0389769	0.329542	4.73825e-07	3.8591e-07	1	0	0	1	0	0
AGATGG	3825	20141	6	467.2	155765535	101	884678140	120846	5.26562	8.18707	43.11	22.7665	0.25866	0.136599	0.312809	1.66057e-06	1.35246e-06	1	0	0	1	0	0
AGATGGC	2	8	7	467.2	155765535	101	884678140	56	4	0.00428082	0.0171233	0.00904284	0.000119863	6.32999e-05	0.277228	7.69509e-10	6.26731e-10	1	0	0	1	0	0
AGC	192051	1785213	3	467.2	155765535	101	884678140	5355639	9.29552	411.068	3821.09	2017.92	11.4633	6.05377	0.276104	7.35931e-05	5.99383e-05	1	1	1	0	0	0
AGCAGCC	547	2188	7	467.2	155765535	101	884678140	15316	4	1.1708	4.68322	2.47322	0.0327825	0.0173125	0.277228	2.10461e-07	1.71411e-07	1	0	0	1	0	0
AGCAGG	1517	6746	6	467.2	155765535	101	884678140	40476	4.44693	3.247	14.4392	7.62537	0.0866353	0.0457522	0.264174	5.5619e-07	4.52992e-07	1	0	0	1	0	0
AGCATC	2601	10871	6	467.2	155765535	101	884678140	65226	4.17955	5.56721	23.2684	12.2881	0.13961	0.0737285	0.24829	8.96286e-07	7.29985e-07	1	0	0	1	0	0
AGCC	7607	52169	4	467.2	155765535	101	884678140	208676	6.85803	16.2821	111.663	58.9695	0.446652	0.235878	0.271605	2.86747e-06	2.33542e-06	1	0	0	0	0	0
AGCCAT	448	2467	6	467.2	155765535	101	884678140	14802	5.5067	0.958904	5.28039	2.78858	0.0316824	0.0167315	0.32713	2.03398e-07	1.65659e-07	1	0	0	1	0	0
AGCCC	275	1375	5	467.2	155765535	101	884678140	6875	5	0.588613	2.94307	1.55424	0.0147153	0.00777119	0.247525	9.4471e-08	7.69425e-08	1	0	0	1	0	0
AGCCCCC	49	197	7	467.2	155765535	101	884678140	1379	4.02041	0.10488	0.421661	0.22268	0.00295163	0.00155876	0.278642	1.89492e-08	1.54333e-08	1	0	0	1	0	0
AGCCCCG	2	8	7	467.2	155765535	101	884678140	56	4	0.00428082	0.0171233	0.00904284	0.000119863	6.32999e-05	0.277228	7.69509e-10	6.26731e-10	1	0	0	1	0	0
AGCCCTG	1	4	7	467.2	155765535	101	884678140	28	4	0.00214041	0.00856164	0.00452142	5.99315e-05	3.16499e-05	0.277228	3.84755e-10	3.13366e-10	1	0	0	1	0	0
AGCCGC	765	3060	6	467.2	155765535	101	884678140	18360	4	1.63741	6.54966	3.45889	0.0392979	0.0207533	0.237624	2.52289e-07	2.05478e-07	1	0	0	1	0	0
AGCCGG	827	3310	6	467.2	155765535	101	884678140	19860	4.00242	1.77012	7.08476	3.74147	0.0425086	0.0224488	0.237767	2.72901e-07	2.22266e-07	1	0	0	1	0	0
AGCCGGC	2	8	7	467.2	155765535	101	884678140	56	4	0.00428082	0.0171233	0.00904284	0.000119863	6.32999e-05	0.277228	7.69509e-10	6.26731e-10	1	0	0	1	0	0
AGCCGGG	1	7	7	467.2	155765535	101	884678140	49	7	0.00214041	0.0149829	0.00791248	0.00010488	5.53874e-05	0.485149	6.73321e-10	5.4839e-10	1	0	0	1	0	0
AGCCT	1	5	5	467.2	155765535	101	884678140	25	5	0.00214041	0.0107021	0.00565177	5.35103e-05	2.82589e-05	0.247525	3.43531e-10	2.79791e-10	1	0	0	1	0	0
AGCCTC	109	436	6	467.2	155765535	101	884678140	2616	4	0.233305	0.933219	0.492835	0.00559932	0.00295701	0.237624	3.59471e-08	2.92773e-08	1	0	0	1	0	0
AGCG	5302	33336	4	467.2	155765535	101	884678140	133344	6.28744	11.3485	71.3527	37.6815	0.285411	0.150726	0.249007	1.83231e-06	1.49234e-06	1	0	0	0	0	0
AGCGAGG	123	492	7	467.2	155765535	101	884678140	3444	4	0.263271	1.05308	0.556134	0.00737158	0.00389294	0.277228	4.73248e-08	3.8544e-08	1	0	0	1	0	0
AGCGC	139	812	5	467.2	155765535	101	884678140	4060	5.84173	0.297517	1.73801	0.917848	0.00869007	0.00458924	0.289194	5.57894e-08	4.5438e-08	1	0	0	1	0	0
AGCGCGG	2	8	7	467.2	155765535	101	884678140	56	4	0.00428082	0.0171233	0.00904284	0.000119863	6.32999e-05	0.277228	7.69509e-10	6.26731e-10	1	0	0	1	0	0
AGCGG	590	2952	5	467.2	155765535	101	884678140	14760	5.00339	1.26284	6.31849	3.33681	0.0315925	0.016684	0.247693	2.02821e-07	1.65188e-07	1	0	0	1	0	0
AGCGGC	8308	35145	6	467.2	155765535	101	884678140	210870	4.23026	17.7825	75.2247	39.7263	0.451348	0.238358	0.251303	2.89761e-06	2.35998e-06	1	0	0	1	0	0
AGCGGG	555	2664	6	467.2	155765535	101	884678140	15984	4.8	1.18793	5.70205	3.01126	0.0342123	0.0180676	0.285149	2.1964e-07	1.78887e-07	1	0	0	1	0	0
AGCT	327	1962	4	467.2	155765535	101	884678140	7848	6	0.699914	4.19949	2.21776	0.0167979	0.00887102	0.237624	1.07841e-07	8.78319e-08	1	0	0	0	0	0
AGCTC	4	20	5	467.2	155765535	101	884678140	100	5	0.00856164	0.0428082	0.0226071	0.000214041	0.000113035	0.247525	1.37412e-09	1.11916e-09	1	0	0	1	0	0
AGCTCC	398	1592	6	467.2	155765535	101	884678140	9552	4	0.851884	3.40753	1.79952	0.0204452	0.0107971	0.237624	1.31256e-07	1.06902e-07	1	0	0	1	0	0
AGG	103638	940579	3	467.2	155765535	101	884678140	2821737	9.07562	221.828	2013.23	1063.19	6.03968	3.18956	0.269573	3.87742e-05	3.15798e-05	1	1	0	0	0	0
AGGAGGG	2083	8566	7	467.2	155765535	101	884678140	59962	4.11234	4.45848	18.3348	9.68262	0.128343	0.0677783	0.285014	8.23952e-07	6.71072e-07	1	0	0	1	0	0
AGGAT	378	2211	5	467.2	155765535	101	884678140	11055	5.84921	0.809075	4.73245	2.49921	0.0236622	0.0124961	0.289565	1.51909e-07	1.23723e-07	1	0	0	1	0	0
AGGATC	1585	6684	6	467.2	155765535	101	884678140	40104	4.21703	3.39255	14.3065	7.55529	0.085839	0.0453317	0.250517	5.51079e-07	4.48829e-07	1	0	0	1	0	0
AGGATG	2776	13424	6	467.2	155765535	101	884678140	80544	4.83573	5.94178	28.7329	15.1739	0.172397	0.0910433	0.287271	1.10677e-06	9.01419e-07	1	0	0	1	0	0
AGGC	11611	83368	4	467.2	155765535	101	884678140	333472	7.18009	24.8523	178.442	94.2354	0.713767	0.376942	0.28436	4.58232e-06	3.7321e-06	1	0	0	0	0	0
AGGCC	323	1616	5	467.2	155765535	101	884678140	8080	5.0031	0.691353	3.4589	1.82665	0.0172945	0.00913327	0.247678	1.11029e-07	9.04284e-08	1	0	0	1	0	0
AGGCCC	1	4	6	467.2	155765535	101	884678140	24	4	0.00214041	0.00856164	0.00452142	5.13699e-05	2.71285e-05	0.237624	3.2979e-10	2.68599e-10	1	0	0	1	0	0
AGGCCGG	2	8	7	467.2	155765535	101	884678140	56	4	0.00428082	0.0171233	0.00904284	0.000119863	6.32999e-05	0.277228	7.69509e-10	6.26731e-10	1	0	0	1	0	0
AGGCG	5093	26776	5	467.2	155765535	101	884678140	133880	5.25741	10.9011	57.3116	30.2664	0.286558	0.151332	0.260268	1.83968e-06	1.49834e-06	1	0	0	1	0	0
AGGCGATGC	417	1724	9	467.2	155765535	101	884678140	15516	4.13429	0.892551	3.69007	1.94873	0.0332106	0.0175386	0.368402	2.13209e-07	1.73649e-07	1	0	0	1	0	0
AGGCGG	1464	6168	6	467.2	155765535	101	884678140	37008	4.21311	3.13356	13.2021	6.97203	0.0792123	0.0418322	0.250284	5.08536e-07	4.1418e-07	1	0	0	1	0	0
AGGCGGCCC	109	512	9	467.2	155765535	101	884678140	4608	4.69725	0.233305	1.09589	0.578742	0.00986301	0.00520867	0.418567	6.33196e-08	5.1571e-08	1	0	0	1	0	0
AGGCGGCGG	21	84	9	467.2	155765535	101	884678140	756	4	0.0449486	0.179795	0.0949498	0.00161815	0.000854548	0.356436	1.03884e-08	8.46087e-09	1	0	0	1	0	0
AGGCGGG	1	4	7	467.2	155765535	101	884678140	28	4	0.00214041	0.00856164	0.00452142	5.99315e-05	3.16499e-05	0.277228	3.84755e-10	3.13366e-10	1	0	0	1	0	0
AGGG	21044	133922	4	467.2	155765535	101	884678140	535688	6.3639	45.0428	286.648	151.379	1.14659	0.605517	0.252036	7.36102e-06	5.99522e-06	1	1	0	0	0	0
AGGGAT	1637	9146	6	467.2	155765535	101	884678140	54876	5.58705	3.50385	19.5762	10.3382	0.117457	0.0620293	0.331904	7.54064e-07	6.14152e-07	1	0	0	1	0	0
AGGGC	803	5026	5	467.2	155765535	101	884678140	25130	6.25903	1.71875	10.7577	5.68116	0.0537885	0.0284058	0.309853	3.45317e-07	2.81246e-07	1	0	0	1	0	0
AGGGCG	3072	15269	6	467.2	155765535	101	884678140	91614	4.97038	6.57534	32.6819	17.2594	0.196092	0.103556	0.29527	1.25889e-06	1.02531e-06	1	0	0	1	0	0
AGGGCGG	382	1536	7	467.2	155765535	101	884678140	10752	4.02094	0.817637	3.28767	1.73622	0.0230137	0.0121536	0.278679	1.47746e-07	1.20332e-07	1	0	0	1	0	0
AGGGG	1307	6725	5	467.2	155765535	101	884678140	33625	5.14537	2.79752	14.3943	7.60163	0.0719713	0.0380082	0.254721	4.62049e-07	3.76319e-07	1	0	0	1	0	0
AGGGGC	618	2472	6	467.2	155765535	101	884678140	14832	4	1.32277	5.2911	2.79424	0.0317466	0.0167654	0.237624	2.0381e-07	1.65994e-07	1	0	0	1	0	0
AGGGGCG	1375	5871	7	467.2	155765535	101	884678140	41097	4.26982	2.94307	12.5664	6.63631	0.0879645	0.0464542	0.295928	5.64724e-07	4.59942e-07	1	0	0	1	0	0
AGGGGG	3457	14208	6	467.2	155765535	101	884678140	85248	4.10992	7.3994	30.411	16.0601	0.182466	0.0963605	0.244154	1.17141e-06	9.54064e-07	1	0	0	1	0	0
AGGGGGC	60	286	7	467.2	155765535	101	884678140	2002	4.76667	0.128425	0.612158	0.323281	0.0042851	0.00226297	0.330363	2.751e-08	2.24056e-08	1	0	0	1	0	0
AGGGGGG	84	338	7	467.2	155765535	101	884678140	2366	4.02381	0.179795	0.723459	0.38206	0.00506421	0.00267442	0.278878	3.25118e-08	2.64794e-08	1	0	0	1	0	0
AT	45650	594949	2	467.2	155765535	101	884678140	1189898	13.0328	97.7098	1273.44	672.503	2.54687	1.34501	0.258076	1.63507e-05	1.33169e-05	1	1	0	0	0	0
ATATC	4	24	5	467.2	155765535	101	884678140	120	6	0.00856164	0.0513699	0.0271285	0.000256849	0.000135643	0.29703	1.64895e-09	1.343e-09	1	0	0	1	0	0
ATATCC	373	1493	6	467.2	155765535	101	884678140	8958	4.00268	0.798373	3.19563	1.68762	0.0191738	0.0101257	0.237783	1.23094e-07	1.00255e-07	1	0	0	1	0	0
ATATCG	1	6	6	467.2	155765535	101	884678140	36	6	0.00214041	0.0128425	0.00678213	7.70548e-05	4.06928e-05	0.356436	4.94684e-10	4.02899e-10	1	0	0	1	0	0
ATATGC	3	12	6	467.2	155765535	101	884678140	72	4	0.00642123	0.0256849	0.0135643	0.00015411	8.13855e-05	0.237624	9.89369e-10	8.05797e-10	1	0	0	1	0	0
ATC	82209	876678	3	467.2	155765535	101	884678140	2630034	10.664	175.961	1876.45	990.957	5.62935	2.97287	0.316753	3.61399e-05	2.94344e-05	1	1	0	0	0	0
ATCATG	521	2084	6	467.2	155765535	101	884678140	12504	4	1.11515	4.46062	2.35566	0.0267637	0.014134	0.237624	1.7182e-07	1.3994e-07	1	0	0	1	0	0
ATCC	18551	135349	4	467.2	155765535	101	884678140	541396	7.29605	39.7068	289.702	152.992	1.15881	0.611969	0.288952	7.43945e-06	6.0591e-06	1	1	0	0	0	0
ATCCC	1144	6004	5	467.2	155765535	101	884678140	30020	5.24825	2.44863	12.851	6.78665	0.0642551	0.0339332	0.259814	4.12512e-07	3.35973e-07	1	0	0	1	0	0
ATCCCC	1592	6680	6	467.2	155765535	101	884678140	40080	4.19598	3.40753	14.2979	7.55077	0.0857877	0.0453046	0.249266	5.50749e-07	4.48561e-07	1	0	0	1	0	0
ATCCCCC	18	74	7	467.2	155765535	101	884678140	518	4.11111	0.0385274	0.15839	0.0836462	0.00110873	0.000585524	0.284928	7.11796e-09	5.79726e-09	1	0	0	1	0	0
ATCCCCG	23	92	7	467.2	155765535	101	884678140	644	4	0.0492295	0.196918	0.103993	0.00137842	0.000727948	0.277228	8.84936e-09	7.20741e-09	1	0	0	1	0	0
ATCCCG	1399	5881	6	467.2	155765535	101	884678140	35286	4.20372	2.99443	12.5878	6.64762	0.0755265	0.0398857	0.249726	4.84873e-07	3.94908e-07	1	0	0	1	0	0
ATCCG	869	4944	5	467.2	155765535	101	884678140	24720	5.6893	1.86002	10.5822	5.58847	0.052911	0.0279424	0.281648	3.39683e-07	2.76657e-07	1	0	0	1	0	0
ATCCGC	454	1820	6	467.2	155765535	101	884678140	10920	4.00881	0.971747	3.89555	2.05725	0.0233733	0.0123435	0.238147	1.50054e-07	1.22213e-07	1	0	0	1	0	0
ATCG	6111	39040	4	467.2	155765535	101	884678140	156160	6.38848	13.0801	83.5616	44.129	0.334247	0.176516	0.253009	2.14583e-06	1.74768e-06	1	0	0	0	0	0
ATCGC	5508	35498	5	467.2	155765535	101	884678140	177490	6.44481	11.7894	75.9803	40.1253	0.379902	0.200627	0.31905	2.43893e-06	1.9864e-06	1	0	0	1	0	0
ATCGCC	3807	18885	6	467.2	155765535	101	884678140	113310	4.9606	8.14854	40.4217	21.3467	0.24253	0.12808	0.294689	1.55702e-06	1.26812e-06	1	0	0	1	0	0
ATCGGC	10223	48679	6	467.2	155765535	101	884678140	292074	4.76171	21.8814	104.193	55.0245	0.625158	0.330147	0.282874	4.01346e-06	3.26878e-06	1	0	0	1	0	0
ATCGGGC	360	1514	7	467.2	155765535	101	884678140	10598	4.20556	0.770548	3.24058	1.71136	0.0226841	0.0119795	0.291474	1.4563e-07	1.18609e-07	1	0	0	1	0	0
ATGC	499	2994	4	467.2	155765535	101	884678140	11976	6	1.06807	6.40839	3.38428	0.0256336	0.0135371	0.237624	1.64565e-07	1.34031e-07	1	0	0	0	0	0
ATGCC	532	3045	5	467.2	155765535	101	884678140	15225	5.72368	1.1387	6.51755	3.44193	0.0325878	0.0172096	0.283351	2.0921e-07	1.70393e-07	1	0	0	1	0	0
ATGCCC	3	12	6	467.2	155765535	101	884678140	72	4	0.00642123	0.0256849	0.0135643	0.00015411	8.13855e-05	0.237624	9.89369e-10	8.05797e-10	1	0	0	1	0	0
CCCCCCG	35	149	7	467.2	155765535	101	884678140	1043	4.25714	0.0749144	0.318921	0.168423	0.00223245	0.00117896	0.29505	1.43321e-08	1.16729e-08	1	0	0	1	0	0
CCCCCG	310	1351	6	467.2	155765535	101	884678140	8106	4.35806	0.663527	2.8917	1.52711	0.0173502	0.00916265	0.258895	1.11386e-07	9.07193e-08	1	0	0	1	0	0
CCCCCGG	93	433	7	467.2	155765535	101	884678140	3031	4.65591	0.199058	0.926798	0.489444	0.00648759	0.0034261	0.322687	4.16497e-08	3.39218e-08	1	0	0	1	0	0
CCCCG	113	565	5	467.2	155765535	101	884678140	2825	5	0.241866	1.20933	0.63865	0.00604666	0.00319325	0.247525	3.8819e-08	3.16164e-08	1	0	0	1	0	0
CCCCGGG	1	4	7	467.2	155765535	101	884678140	28	4	0.00214041	0.00856164	0.00452142	5.99315e-05	3.16499e-05	0.277228	3.84755e-10	3.13366e-10	1	0	0	1	0	0
CCCG	337	2065	4	467.2	155765535	101	884678140	8260	6.1276	0.721318	4.41995	2.33418	0.0176798	0.00933673	0.242677	1.13503e-07	9.24429e-08	1	0	0	0	0	0
CCCGCG	285	1140	6	467.2	155765535	101	884678140	6840	4	0.610017	2.44007	1.2886	0.0146404	0.00773163	0.237624	9.39901e-08	7.65507e-08	1	0	0	1	0	0
CCCGG	769	3845	5	467.2	155765535	101	884678140	19225	5	1.64598	8.22988	4.34621	0.0411494	0.0217311	0.247525	2.64175e-07	2.15159e-07	1	0	0	1	0	0
CCCGGG	1	4	6	467.2	155765535	101	884678140	24	4	0.00214041	0.00856164	0.00452142	5.13699e-05	2.71285e-05	0.237624	3.2979e-10	2.68599e-10	1	0	0	1	0	0
CCG	63972	585432	3	467.2	155765535	101	884678140	1756296	9.15138	136.926	1253.07	661.746	3.7592	1.98524	0.271823	2.41337e-05	1.96558e-05	1	1	0	0	0	0
CCGCG	293	1465	5	467.2	155765535	101	884678140	7325	5	0.62714	3.1357	1.65597	0.0156785	0.00827985	0.247525	1.00655e-07	8.19787e-08	1	0	0	1	0	0
CCGCGCG	1	4	7	467.2	155765535	101	884678140	28	4	0.00214041	0.00856164	0.00452142	5.99315e-05	3.16499e-05	0.277228	3.84755e-10	3.13366e-10	1	0	0	1	0	0
CCGG	17	102	4	467.2	155765535	101	884678140	408	6	0.036387	0.218322	0.115296	0.000873288	0.000461185	0.237624	5.60642e-09	4.56618e-09	1	0	0	0	0	0
CG	216	2611	2	467.2	155765535	101	884678140	5222	12.088	0.462329	5.58861	2.95136	0.0111772	0.00590271	0.239366	7.17567e-08	5.84427e-08	1	0	0	0	0	0
