# Supplementary material for: Profiles of telomeric repeats in Insecta reveal diverse forms of telomeric motifs in Hymenopterans
Source: Life Sci Alliance. 2022 Apr 1;5(7):e202101163. doi: 10.26508/lsa.202101163 (PMC8977481; doi:10.26508/lsa.202101163)
Supplement: Supplemental Data 2. — Tandem repeat statistics and TRIP TRM calls for 41 species with simple tandem type TRM. [file LSA-2021-01163_Supplemental_Data_2.zip › DataS2/BLAAS_output.csv.1.filtered.xlsx]

## Sheet: Sheet1
Unnamed: 0	reads	repeats	unit_len	avg_genome_cov	genome_size	eff_read_len	num_reads	repeats_total_len	repeats_per_read	reads_per_genome	repeats_per_genome	repeats_per_million_reads	repeats_len_per_genome	repeats_len_per_million_reads	percent_repeats_len_per_read	percent_repeats_len_per_genome	percent_repeat_unit_in_sequences	avg_genome_cov_filter	repeat_containing_reads_filter	repeats_len_per_million_reads_filter	unit_len_filter	percent_repeats_len_per_read_filter	qualified
AAAAAAAAATTTC	2	8	13	21.84	1763370666	99.41	387395132	104	4	0.0915751	0.3663	0.0206507	0.0047619	0.00026846	0.523086	2.70046e-09	2.70053e-09	1	0	0	1	1	0
AAAAAAAACC	12	82	10	21.84	1763370666	99.41	387395132	820	6.83333	0.549451	3.75458	0.21167	0.0375458	0.0021167	0.687389	2.12921e-08	2.12926e-08	1	0	0	1	1	0
AAAAAAAAGTTTGGCTCTTG	1	4	20	21.84	1763370666	99.41	387395132	80	4	0.0457875	0.18315	0.0103254	0.003663	0.000206507	0.804748	2.07727e-09	2.07733e-09	1	0	0	1	1	0
AAAAAAAC	759	3204	8	21.84	1763370666	99.41	387395132	25632	4.22134	34.7527	146.703	8.27063	1.17363	0.066165	0.339712	6.65559e-07	6.65577e-07	1	0	0	1	0	0
AAAAAAACACAAACAAACACAC	1	4	22	21.84	1763370666	99.41	387395132	88	4	0.0457875	0.18315	0.0103254	0.0040293	0.000227158	0.885223	2.285e-09	2.28506e-09	1	0	0	1	1	0
AAAAAAACC	19	142	9	21.84	1763370666	99.41	387395132	1278	7.47368	0.869963	6.50183	0.366551	0.0585165	0.00329896	0.676624	3.31844e-08	3.31854e-08	1	0	0	1	1	0
AAAAAAAGAAAAGAAAG	1	4	17	21.84	1763370666	99.41	387395132	68	4	0.0457875	0.18315	0.0103254	0.00311355	0.000175531	0.684036	1.76568e-09	1.76573e-09	1	0	0	1	1	0
AAAAAAAGAG	24	140	10	21.84	1763370666	99.41	387395132	1400	5.83333	1.0989	6.41026	0.361388	0.0641026	0.00361388	0.586795	3.63523e-08	3.63533e-08	1	0	0	1	1	0
AAAAAAAGAGAAGAGAAG	19	78	18	21.84	1763370666	99.41	387395132	1404	4.10526	0.869963	3.57143	0.201345	0.0642857	0.00362421	0.743333	3.64562e-08	3.64572e-08	1	0	0	1	1	0
AAAAAAAGGAGAG	15	61	13	21.84	1763370666	99.41	387395132	793	4.06667	0.686813	2.79304	0.157462	0.0363095	0.00204701	0.531804	2.0591e-08	2.05915e-08	1	0	0	1	1	0
AAAAAAATG	1	4	9	21.84	1763370666	99.41	387395132	36	4	0.0457875	0.18315	0.0103254	0.00164835	9.29284e-05	0.362137	9.34773e-10	9.34799e-10	1	0	0	1	0	0
AAAAAAC	709	6684	7	21.84	1763370666	99.41	387395132	46788	9.42736	32.4634	306.044	17.2537	2.14231	0.120776	0.663832	1.21489e-06	1.21493e-06	1	0	0	1	1	0
AAAAAACAAACAAAC	29	118	15	21.84	1763370666	99.41	387395132	1770	4.06897	1.32784	5.40293	0.304599	0.081044	0.00456898	0.613967	4.59597e-08	4.5961e-08	1	0	0	1	1	0
AAAAAACAAGAACAT	21	84	15	21.84	1763370666	99.41	387395132	1260	4	0.961538	3.84615	0.216833	0.0576923	0.00325249	0.603561	3.27171e-08	3.2718e-08	1	0	0	1	1	0
AAAAAACAATTAGATC	3	14	16	21.84	1763370666	99.41	387395132	224	4.66667	0.137363	0.641026	0.0361388	0.0102564	0.000578221	0.751098	5.81637e-09	5.81653e-09	1	0	0	1	1	0
AAAAAACACACACAC	13	60	15	21.84	1763370666	99.41	387395132	900	4.61538	0.595238	2.74725	0.154881	0.0412088	0.00232321	0.696417	2.33693e-08	2.337e-08	1	0	0	1	1	0
AAAAAACACACGC	1	5	13	21.84	1763370666	99.41	387395132	65	5	0.0457875	0.228938	0.0129067	0.00297619	0.000167787	0.653858	1.68778e-09	1.68783e-09	1	0	0	1	1	0
AAAAAACAGACAAAC	9	42	15	21.84	1763370666	99.41	387395132	630	4.66667	0.412088	1.92308	0.108416	0.0288462	0.00162625	0.704155	1.63585e-08	1.6359e-08	1	0	0	1	1	0
AAAAAACC	1227	9216	8	21.84	1763370666	99.41	387395132	73728	7.511	56.1813	421.978	23.7897	3.37582	0.190317	0.604446	1.91442e-06	1.91447e-06	1	0	0	1	1	0
AAAAAACCTAACCT	22	108	14	21.84	1763370666	99.41	387395132	1512	4.90909	1.00733	4.94505	0.278785	0.0692308	0.00390299	0.691352	3.92605e-08	3.92616e-08	1	0	0	1	1	0
AAAAAAG	10	40	7	21.84	1763370666	99.41	387395132	280	4	0.457875	1.8315	0.103254	0.0128205	0.000722776	0.281662	7.27046e-09	7.27066e-09	1	0	0	1	0	0
AAAAAAGAAGAGAG	2	8	14	21.84	1763370666	99.41	387395132	112	4	0.0915751	0.3663	0.0206507	0.00512821	0.00028911	0.563324	2.90818e-09	2.90826e-09	1	0	0	1	1	0
AAAAAAGCAGAAGAGAAGACT	1	4	21	21.84	1763370666	99.41	387395132	84	4	0.0457875	0.18315	0.0103254	0.00384615	0.000216833	0.844985	2.18114e-09	2.1812e-09	1	0	0	1	1	0
AAAAAAGGAGAG	1	4	12	21.84	1763370666	99.41	387395132	48	4	0.0457875	0.18315	0.0103254	0.0021978	0.000123904	0.482849	1.24636e-09	1.2464e-09	1	0	0	1	0	0
AAAAAAT	269	1079	7	21.84	1763370666	99.41	387395132	7553	4.01115	12.3168	49.4048	2.78527	0.345833	0.0194969	0.282447	1.96121e-07	1.96126e-07	1	0	0	1	0	0
AAAAAC	224	918	6	21.84	1763370666	99.41	387395132	5508	4.09821	10.2564	42.033	2.36967	0.252198	0.014218	0.247352	1.4302e-07	1.43024e-07	1	0	0	1	0	0
AAAAACAAAAC	24	126	11	21.84	1763370666	99.41	387395132	1386	5.25	1.0989	5.76923	0.325249	0.0634615	0.00357774	0.580927	3.59888e-08	3.59898e-08	1	0	0	1	1	0
AAAAACAAAC	20	119	10	21.84	1763370666	99.41	387395132	1190	5.95	0.915751	5.44872	0.30718	0.0544872	0.0030718	0.598531	3.08994e-08	3.09003e-08	1	0	0	1	1	0
AAAAACAAACAAAAG	11	52	15	21.84	1763370666	99.41	387395132	780	4.72727	0.503663	2.38095	0.13423	0.0357143	0.00201345	0.713299	2.02534e-08	2.0254e-08	1	0	0	1	1	0
AAAAACAAAGGATATG	17	93	16	21.84	1763370666	99.41	387395132	1488	5.47059	0.778388	4.25824	0.240065	0.0681319	0.00384104	0.880489	3.86373e-08	3.86384e-08	1	0	0	1	1	0
AAAAACAACAGCAACATC	67	271	18	21.84	1763370666	99.41	387395132	4878	4.04478	3.06777	12.4084	0.699544	0.223352	0.0125918	0.732381	1.26662e-07	1.26665e-07	1	0	0	1	1	0
AAAAACAAGGAGATG	22	110	15	21.84	1763370666	99.41	387395132	1650	5	1.00733	5.03663	0.283948	0.0755495	0.00425922	0.754451	4.28438e-08	4.2845e-08	1	0	0	1	1	0
AAAAACAATAATAACTAC	4	17	18	21.84	1763370666	99.41	387395132	306	4.25	0.18315	0.778388	0.0438828	0.014011	0.000789891	0.76954	7.94557e-09	7.94579e-09	1	0	0	1	1	0
AAAAACAATTAGAGC	62	288	15	21.84	1763370666	99.41	387395132	4320	4.64516	2.83883	13.1868	0.743427	0.197802	0.0111514	0.70091	1.12173e-07	1.12176e-07	1	0	0	1	1	0
AAAAACAATTAGATC	51	242	15	21.84	1763370666	99.41	387395132	3630	4.7451	2.33516	11.0806	0.624685	0.166209	0.00937028	0.715989	9.42563e-08	9.42589e-08	1	0	0	1	1	0
AAAAACAATTCGATC	9	42	15	21.84	1763370666	99.41	387395132	630	4.66667	0.412088	1.92308	0.108416	0.0288462	0.00162625	0.704155	1.63585e-08	1.6359e-08	1	0	0	1	1	0
AAAAACACAAACACACACAC	2	8	20	21.84	1763370666	99.41	387395132	160	4	0.0915751	0.3663	0.0206507	0.00732601	0.000413015	0.804748	4.15455e-09	4.15466e-09	1	0	0	1	1	0
AAAAACATACGAGGCCATCGAC	3	12	22	21.84	1763370666	99.41	387395132	264	4	0.137363	0.549451	0.0309761	0.0120879	0.000681475	0.885223	6.855e-09	6.85519e-09	1	0	0	1	1	0
AAAAACC	2259	12255	7	21.84	1763370666	99.41	387395132	85785	5.42497	103.434	561.126	31.6344	3.92788	0.221441	0.382001	2.22749e-06	2.22755e-06	1	0	0	1	0	0
AAAAACCAAACTCTC	5	23	15	21.84	1763370666	99.41	387395132	345	4.6	0.228938	1.05311	0.0593709	0.0157967	0.000890564	0.694095	8.95824e-09	8.95849e-09	1	0	0	1	1	0
AAAAACCTAACCAAACC	6	24	17	21.84	1763370666	99.41	387395132	408	4	0.274725	1.0989	0.0619522	0.0186813	0.00105319	0.684036	1.05941e-08	1.05944e-08	1	0	0	1	1	0
AAAAACG	13	119	7	21.84	1763370666	99.41	387395132	833	9.15385	0.595238	5.44872	0.30718	0.038141	0.00215026	0.644572	2.16296e-08	2.16302e-08	1	0	0	1	1	0
AAAAACGATTAGAGC	1	4	15	21.84	1763370666	99.41	387395132	60	4	0.0457875	0.18315	0.0103254	0.00274725	0.000154881	0.603561	1.55796e-09	1.558e-09	1	0	0	1	1	0
AAAAACTAACT	3	21	11	21.84	1763370666	99.41	387395132	231	7	0.137363	0.961538	0.0542082	0.0105769	0.00059629	0.77457	5.99813e-09	5.99829e-09	1	0	0	1	1	0
AAAAACTAATTAACTAACT	48	201	19	21.84	1763370666	99.41	387395132	3819	4.1875	2.1978	9.2033	0.51885	0.174863	0.00985815	0.800347	9.91639e-08	9.91666e-08	1	0	0	1	1	0
AAAAACTAT	9	60	9	21.84	1763370666	99.41	387395132	540	6.66667	0.412088	2.74725	0.154881	0.0247253	0.00139393	0.603561	1.40216e-08	1.4022e-08	1	0	0	1	1	0
AAAAACTATAAAGTAAACT	2	10	19	21.84	1763370666	99.41	387395132	190	5	0.0915751	0.457875	0.0258134	0.00869963	0.000490455	0.955638	4.93353e-09	4.93366e-09	1	0	0	1	1	0
AAAAACTATT	1	4	10	21.84	1763370666	99.41	387395132	40	4	0.0457875	0.18315	0.0103254	0.0018315	0.000103254	0.402374	1.03864e-09	1.03867e-09	1	0	0	1	0	0
AAAAACTATTCTAAACT	7	35	17	21.84	1763370666	99.41	387395132	595	5	0.320513	1.60256	0.090347	0.0272436	0.0015359	0.855045	1.54497e-08	1.54502e-08	1	0	0	1	1	0
AAAAACTGAAC	1	4	11	21.84	1763370666	99.41	387395132	44	4	0.0457875	0.18315	0.0103254	0.00201465	0.000113579	0.442611	1.1425e-09	1.14253e-09	1	0	0	1	0	0
AAAAAG	475	3781	6	21.84	1763370666	99.41	387395132	22686	7.96	21.7491	173.123	9.76006	1.03874	0.0585604	0.480435	5.89063e-07	5.89079e-07	1	0	0	1	0	0
AAAAAGAAAAG	26	131	11	21.84	1763370666	99.41	387395132	1441	5.03846	1.19048	5.99817	0.338156	0.0659799	0.00371972	0.55752	3.74169e-08	3.74179e-08	1	0	0	1	1	0
AAAAAGAAAGAAAGGAAG	1	4	18	21.84	1763370666	99.41	387395132	72	4	0.0457875	0.18315	0.0103254	0.0032967	0.000185857	0.724273	1.86955e-09	1.8696e-09	1	0	0	1	1	0
AAAAAGAAAGAAAGGCAG	10	44	18	21.84	1763370666	99.41	387395132	792	4.4	0.457875	2.01465	0.113579	0.0362637	0.00204442	0.796701	2.0565e-08	2.05656e-08	1	0	0	1	1	0
AAAAAGAAAGGC	2	11	12	21.84	1763370666	99.41	387395132	132	5.5	0.0915751	0.503663	0.0283948	0.00604396	0.000340737	0.663917	3.4275e-09	3.4276e-09	1	0	0	1	1	0
AAAAAGAAC	16	163	9	21.84	1763370666	99.41	387395132	1467	10.1875	0.732601	7.46337	0.420759	0.0671703	0.00378683	0.922317	3.8092e-08	3.80931e-08	1	0	0	1	1	0
AAAAAGAACAAG	7	32	12	21.84	1763370666	99.41	387395132	384	4.57143	0.320513	1.4652	0.082603	0.0175824	0.000991236	0.551827	9.97091e-09	9.97119e-09	1	0	0	1	1	0
AAAAAGAAGAAGGTG	2	8	15	21.84	1763370666	99.41	387395132	120	4	0.0915751	0.3663	0.0206507	0.00549451	0.000309761	0.603561	3.11591e-09	3.116e-09	1	0	0	1	1	0
AAAAAGAAGACGAAGAAG	19	81	18	21.84	1763370666	99.41	387395132	1458	4.26316	0.869963	3.70879	0.209089	0.0667582	0.0037636	0.771923	3.78583e-08	3.78594e-08	1	0	0	1	1	0
AAAAAGAAGAGGAAGAAGG	9	39	19	21.84	1763370666	99.41	387395132	741	4.33333	0.412088	1.78571	0.100672	0.0339286	0.00191278	0.82822	1.92407e-08	1.92413e-08	1	0	0	1	1	0
AAAAAGAAGAGGAGGAAT	9	37	18	21.84	1763370666	99.41	387395132	666	4.11111	0.412088	1.69414	0.0955097	0.0304945	0.00171917	0.744392	1.72933e-08	1.72938e-08	1	0	0	1	1	0
AAAAAGAAGATGAAGAAG	2	8	18	21.84	1763370666	99.41	387395132	144	4	0.0915751	0.3663	0.0206507	0.00659341	0.000371713	0.724273	3.73909e-09	3.7392e-09	1	0	0	1	1	0
AAAAAGAAGGAGAG	4	22	14	21.84	1763370666	99.41	387395132	308	5.5	0.18315	1.00733	0.0567896	0.0141026	0.000795054	0.77457	7.9975e-09	7.99773e-09	1	0	0	1	1	0
AAAAAGAAGGAGATGAAG	36	159	18	21.84	1763370666	99.41	387395132	2862	4.41667	1.64835	7.28022	0.410434	0.131044	0.00738781	0.799718	7.43145e-08	7.43165e-08	1	0	0	1	1	0
AAAAAGAATAAG	2	10	12	21.84	1763370666	99.41	387395132	120	5	0.0915751	0.457875	0.0258134	0.00549451	0.000309761	0.603561	3.11591e-09	3.116e-09	1	0	0	1	1	0
AAAAAGAATACAATAATTCAAT	1	4	22	21.84	1763370666	99.41	387395132	88	4	0.0457875	0.18315	0.0103254	0.0040293	0.000227158	0.885223	2.285e-09	2.28506e-09	1	0	0	1	1	0
AAAAAGAC	36	285	8	21.84	1763370666	99.41	387395132	2280	7.91667	1.64835	13.0495	0.735683	0.104396	0.00588546	0.637092	5.92023e-08	5.92039e-08	1	0	0	1	1	0
AAAAAGACAGACAGAC	24	114	16	21.84	1763370666	99.41	387395132	1824	4.75	1.0989	5.21978	0.294273	0.0835165	0.00470837	0.764511	4.73618e-08	4.73632e-08	1	0	0	1	1	0
AAAAAGAG	82	560	8	21.84	1763370666	99.41	387395132	4480	6.82927	3.75458	25.641	1.44555	0.205128	0.0115644	0.549584	1.16327e-07	1.16331e-07	1	0	0	1	1	0
AAAAAGAGACGAGAGAG	2	8	17	21.84	1763370666	99.41	387395132	136	4	0.0915751	0.3663	0.0206507	0.00622711	0.000351063	0.684036	3.53137e-09	3.53146e-09	1	0	0	1	1	0
AAAAAGAGAG	70	316	10	21.84	1763370666	99.41	387395132	3160	4.51429	3.20513	14.4689	0.815705	0.144689	0.00815705	0.454108	8.20523e-08	8.20546e-08	1	0	0	1	0	0
AAAAAGAGAGAGAAG	29	124	15	21.84	1763370666	99.41	387395132	1860	4.27586	1.32784	5.67766	0.320087	0.0851648	0.0048013	0.645186	4.82966e-08	4.8298e-08	1	0	0	1	1	0
AAAAAGAGAGAGACGGAGAAG	1	4	21	21.84	1763370666	99.41	387395132	84	4	0.0457875	0.18315	0.0103254	0.00384615	0.000216833	0.844985	2.18114e-09	2.1812e-09	1	0	0	1	1	0
AAAAAGAGAGAGAGAGAC	3	13	18	21.84	1763370666	99.41	387395132	234	4.33333	0.137363	0.595238	0.0335575	0.0107143	0.000604034	0.784629	6.07603e-09	6.07619e-09	1	0	0	1	1	0
AAAAAGAGAGCAAGTTGAAATTTT	3	12	24	21.84	1763370666	99.41	387395132	288	4	0.137363	0.549451	0.0309761	0.0131868	0.000743427	0.965698	7.47819e-09	7.47839e-09	1	0	0	1	1	0
AAAAAGAGATATAGAG	13	60	16	21.84	1763370666	99.41	387395132	960	4.61538	0.595238	2.74725	0.154881	0.043956	0.00247809	0.742844	2.49273e-08	2.4928e-08	1	0	0	1	1	0
AAAAAGAGGAAG	4	29	12	21.84	1763370666	99.41	387395132	348	7.25	0.18315	1.32784	0.074859	0.0159341	0.000898308	0.875163	9.03614e-09	9.03639e-09	1	0	0	1	1	0
AAAAAGAGGAGAGAG	1	4	15	21.84	1763370666	99.41	387395132	60	4	0.0457875	0.18315	0.0103254	0.00274725	0.000154881	0.603561	1.55796e-09	1.558e-09	1	0	0	1	1	0
AAAAAGATAGAGAG	13	72	14	21.84	1763370666	99.41	387395132	1008	5.53846	0.595238	3.2967	0.185857	0.0461538	0.00260199	0.779987	2.61736e-08	2.61744e-08	1	0	0	1	1	0
AAAAAGATG	4	22	9	21.84	1763370666	99.41	387395132	198	5.5	0.18315	1.00733	0.0567896	0.00906593	0.000511106	0.497938	5.14125e-09	5.14139e-09	1	0	0	1	0	0
AAAAAGATTGCACAATATTG	7	31	20	21.84	1763370666	99.41	387395132	620	4.42857	0.320513	1.41941	0.0800217	0.0283883	0.00160043	0.890971	1.60989e-08	1.60993e-08	1	0	0	1	1	0
AAAAAGC	1	4	7	21.84	1763370666	99.41	387395132	28	4	0.0457875	0.18315	0.0103254	0.00128205	7.22776e-05	0.281662	7.27046e-10	7.27066e-10	1	0	0	1	0	0
AAAAAGCAAAG	46	201	11	21.84	1763370666	99.41	387395132	2211	4.36957	2.10623	9.2033	0.51885	0.101236	0.00570735	0.483505	5.74107e-08	5.74122e-08	1	0	0	1	0	0
AAAAAGCCTAGCAGAGAAAT	156	657	20	21.84	1763370666	99.41	387395132	13140	4.21154	7.14286	30.0824	1.69594	0.601648	0.0339189	0.847307	3.41192e-07	3.41202e-07	1	0	0	1	1	0
AAAAAGGAAAGG	2	8	12	21.84	1763370666	99.41	387395132	96	4	0.0915751	0.3663	0.0206507	0.0043956	0.000247809	0.482849	2.49273e-09	2.4928e-09	1	0	0	1	0	0
AAAAAGGAAGAAG	7	29	13	21.84	1763370666	99.41	387395132	377	4.14286	0.320513	1.32784	0.074859	0.0172619	0.000973167	0.541768	9.78915e-09	9.78942e-09	1	0	0	1	1	0
AAAAAGGAGAG	3	14	11	21.84	1763370666	99.41	387395132	154	4.66667	0.137363	0.641026	0.0361388	0.00705128	0.000397527	0.51638	3.99875e-09	3.99886e-09	1	0	0	1	1	0
AAAAAGGGAGAGAGAGAGAG	2	8	20	21.84	1763370666	99.41	387395132	160	4	0.0915751	0.3663	0.0206507	0.00732601	0.000413015	0.804748	4.15455e-09	4.15466e-09	1	0	0	1	1	0
AAAAAGT	2	8	7	21.84	1763370666	99.41	387395132	56	4	0.0915751	0.3663	0.0206507	0.0025641	0.000144555	0.281662	1.45409e-09	1.45413e-09	1	0	0	1	0	0
AAAAAGTAGATAAATAAATC	2	8	20	21.84	1763370666	99.41	387395132	160	4	0.0915751	0.3663	0.0206507	0.00732601	0.000413015	0.804748	4.15455e-09	4.15466e-09	1	0	0	1	1	0
AAAAAGTCGACAATTTTTC	10	42	19	21.84	1763370666	99.41	387395132	798	4.2	0.457875	1.92308	0.108416	0.0365385	0.00205991	0.802736	2.07208e-08	2.07214e-08	1	0	0	1	1	0
AAAAAGTGAGAGAGAG	3	13	16	21.84	1763370666	99.41	387395132	208	4.33333	0.137363	0.595238	0.0335575	0.00952381	0.000536919	0.697448	5.40091e-09	5.40106e-09	1	0	0	1	1	0
AAAAAGTTGCAAGTTT	1	4	16	21.84	1763370666	99.41	387395132	64	4	0.0457875	0.18315	0.0103254	0.0029304	0.000165206	0.643798	1.66182e-09	1.66186e-09	1	0	0	1	1	0
AAAAAT	8175	35466	6	21.84	1763370666	99.41	387395132	212796	4.33835	374.313	1623.9	91.5499	9.74341	0.5493	0.261846	5.52544e-06	5.5256e-06	1	0	0	1	0	0
AAAAATAAAAATAACAAC	7	28	18	21.84	1763370666	99.41	387395132	504	4	0.320513	1.28205	0.0722776	0.0230769	0.001301	0.724273	1.30868e-08	1.30872e-08	1	0	0	1	1	0
AAAAATAAAAATTGTT	102	513	16	21.84	1763370666	99.41	387395132	8208	5.02941	4.67033	23.489	1.32423	0.375824	0.0211877	0.809482	2.13128e-07	2.13134e-07	1	0	0	1	1	0
AAAAATAAAAATTTGTT	23	104	17	21.84	1763370666	99.41	387395132	1768	4.52174	1.05311	4.7619	0.26846	0.0809524	0.00456382	0.773258	4.59078e-08	4.5909e-08	1	0	0	1	1	0
AAAAATAAAATTTGTT	33	150	16	21.84	1763370666	99.41	387395132	2400	4.54545	1.51099	6.86813	0.387202	0.10989	0.00619522	0.731589	6.23182e-08	6.23199e-08	1	0	0	1	1	0
AAAAATAAACT	3	12	11	21.84	1763370666	99.41	387395132	132	4	0.137363	0.549451	0.0309761	0.00604396	0.000340737	0.442611	3.4275e-09	3.4276e-09	1	0	0	1	0	0
AAAAATAACAGCAACAAT	76	307	18	21.84	1763370666	99.41	387395132	5526	4.03947	3.47985	14.0568	0.792473	0.253022	0.0142645	0.731421	1.43488e-07	1.43492e-07	1	0	0	1	1	0
AAAAATAAG	2	8	9	21.84	1763370666	99.41	387395132	72	4	0.0915751	0.3663	0.0206507	0.0032967	0.000185857	0.362137	1.86955e-09	1.8696e-09	1	0	0	1	0	0
AAAAATAAGTTAATAAT	1	5	17	21.84	1763370666	99.41	387395132	85	5	0.0457875	0.228938	0.0129067	0.00389194	0.000219414	0.855045	2.2071e-09	2.20716e-09	1	0	0	1	1	0
AAAAATACACACAAAAC	14	61	17	21.84	1763370666	99.41	387395132	1037	4.35714	0.641026	2.79304	0.157462	0.0474817	0.00267685	0.74511	2.69267e-08	2.69274e-08	1	0	0	1	1	0
AAAAATACTTGTG	1	4	13	21.84	1763370666	99.41	387395132	52	4	0.0457875	0.18315	0.0103254	0.00238095	0.00013423	0.523086	1.35023e-09	1.35027e-09	1	0	0	1	1	0
AAAAATATTTTGACTC	5	22	16	21.84	1763370666	99.41	387395132	352	4.4	0.228938	1.00733	0.0567896	0.0161172	0.000908633	0.708178	9.14e-09	9.14026e-09	1	0	0	1	1	0
AAAAATC	3	12	7	21.84	1763370666	99.41	387395132	84	4	0.137363	0.549451	0.0309761	0.00384615	0.000216833	0.281662	2.18114e-09	2.1812e-09	1	0	0	1	0	0
AAAAATCAAAGAGAAAGAC	2	9	19	21.84	1763370666	99.41	387395132	171	4.5	0.0915751	0.412088	0.0232321	0.00782967	0.00044141	0.860074	4.44017e-09	4.4403e-09	1	0	0	1	1	0
AAAAATCAGAGAGAAAGAC	53	214	19	21.84	1763370666	99.41	387395132	4066	4.03774	2.42674	9.79853	0.552408	0.186172	0.0104957	0.771723	1.05577e-07	1.0558e-07	1	0	0	1	1	0
AAAAATCCGCTCTCGAAG	13	59	18	21.84	1763370666	99.41	387395132	1062	4.53846	0.595238	2.70147	0.152299	0.0486264	0.00274139	0.821772	2.75758e-08	2.75766e-08	1	0	0	1	1	0
AAAAATCTTTTAAT	7	31	14	21.84	1763370666	99.41	387395132	434	4.42857	0.320513	1.41941	0.0800217	0.0198718	0.0011203	0.62368	1.12692e-08	1.12695e-08	1	0	0	1	1	0
AAAAATG	4	16	7	21.84	1763370666	99.41	387395132	112	4	0.18315	0.732601	0.0413015	0.00512821	0.00028911	0.281662	2.90818e-09	2.90826e-09	1	0	0	1	0	0
AAAAATGACAACAACAAT	94	424	18	21.84	1763370666	99.41	387395132	7632	4.51064	4.30403	19.4139	1.09449	0.349451	0.0197008	0.816734	1.98172e-07	1.98177e-07	1	0	0	1	1	0
AAAAATGAGAGAT	9	41	13	21.84	1763370666	99.41	387395132	533	4.55556	0.412088	1.87729	0.105835	0.0244048	0.00137586	0.595737	1.38398e-08	1.38402e-08	1	0	0	1	1	0
AAAAATGGAAAGGGAG	2	8	16	21.84	1763370666	99.41	387395132	128	4	0.0915751	0.3663	0.0206507	0.00586081	0.000330412	0.643798	3.32364e-09	3.32373e-09	1	0	0	1	1	0
AAAAATGGAGAAGATG	3	12	16	21.84	1763370666	99.41	387395132	192	4	0.137363	0.549451	0.0309761	0.00879121	0.000495618	0.643798	4.98546e-09	4.98559e-09	1	0	0	1	1	0
AAAAATT	46	253	7	21.84	1763370666	99.41	387395132	1771	5.5	2.10623	11.5842	0.65308	0.0810897	0.00457156	0.387285	4.59856e-08	4.59869e-08	1	0	0	1	0	0
AAAAATTAAAAATTAT	1	5	16	21.84	1763370666	99.41	387395132	80	5	0.0457875	0.228938	0.0129067	0.003663	0.000206507	0.804748	2.07727e-09	2.07733e-09	1	0	0	1	1	0
AAAAATTCACCCTCT	1	4	15	21.84	1763370666	99.41	387395132	60	4	0.0457875	0.18315	0.0103254	0.00274725	0.000154881	0.603561	1.55796e-09	1.558e-09	1	0	0	1	1	0
AAAAC	1585	8942	5	21.84	1763370666	99.41	387395132	44710	5.64164	72.5733	409.432	23.0824	2.04716	0.115412	0.283756	1.16094e-06	1.16097e-06	1	0	0	1	0	0
AAAACAAAACAC	27	109	12	21.84	1763370666	99.41	387395132	1308	4.03704	1.23626	4.99084	0.281366	0.0598901	0.0033764	0.48732	3.39634e-08	3.39644e-08	1	0	0	1	0	0
AAAACAAAACACACGC	3	13	16	21.84	1763370666	99.41	387395132	208	4.33333	0.137363	0.595238	0.0335575	0.00952381	0.000536919	0.697448	5.40091e-09	5.40106e-09	1	0	0	1	1	0
AAAACAAAC	12	65	9	21.84	1763370666	99.41	387395132	585	5.41667	0.549451	2.97619	0.167787	0.0267857	0.00151009	0.490393	1.51901e-08	1.51905e-08	1	0	0	1	0	0
AAAACAAACC	4	21	10	21.84	1763370666	99.41	387395132	210	5.25	0.18315	0.961538	0.0542082	0.00961538	0.000542082	0.528116	5.45284e-09	5.45299e-09	1	0	0	1	1	0
AAAACAAATAAATGAAC	3	13	17	21.84	1763370666	99.41	387395132	221	4.33333	0.137363	0.595238	0.0335575	0.010119	0.000570477	0.741039	5.73847e-09	5.73863e-09	1	0	0	1	1	0
AAAACAACAACAC	4	18	13	21.84	1763370666	99.41	387395132	234	4.5	0.18315	0.824176	0.0464642	0.0107143	0.000604034	0.588472	6.07603e-09	6.07619e-09	1	0	0	1	1	0
AAAACAC	3	12	7	21.84	1763370666	99.41	387395132	84	4	0.137363	0.549451	0.0309761	0.00384615	0.000216833	0.281662	2.18114e-09	2.1812e-09	1	0	0	1	0	0
AAAACACAAAATAC	8	36	14	21.84	1763370666	99.41	387395132	504	4.5	0.3663	1.64835	0.0929284	0.0230769	0.001301	0.633739	1.30868e-08	1.30872e-08	1	0	0	1	1	0
AAAACACAACAC	45	296	12	21.84	1763370666	99.41	387395132	3552	6.57778	2.06044	13.5531	0.764078	0.162637	0.00916893	0.794018	9.2231e-08	9.22335e-08	1	0	0	1	1	0
AAAACACAACACAC	7	35	14	21.84	1763370666	99.41	387395132	490	5	0.320513	1.60256	0.090347	0.0224359	0.00126486	0.704155	1.27233e-08	1.27237e-08	1	0	0	1	1	0
AAAACACAC	6	26	9	21.84	1763370666	99.41	387395132	234	4.33333	0.274725	1.19048	0.0671149	0.0107143	0.000604034	0.392315	6.07603e-09	6.07619e-09	1	0	0	1	0	0
AAAACACATACAAGTCAG	31	128	18	21.84	1763370666	99.41	387395132	2304	4.12903	1.41941	5.86081	0.330412	0.105495	0.00594742	0.747637	5.98255e-08	5.98271e-08	1	0	0	1	1	0
AAAACAG	2	9	7	21.84	1763370666	99.41	387395132	63	4.5	0.0915751	0.412088	0.0232321	0.00288462	0.000162625	0.31687	1.63585e-09	1.6359e-09	1	0	0	1	0	0
AAAACAGAAC	40	161	10	21.84	1763370666	99.41	387395132	1610	4.025	1.8315	7.37179	0.415596	0.0737179	0.00415596	0.404889	4.18051e-08	4.18063e-08	1	0	0	1	0	0
AAAACAGACAATTCT	12	48	15	21.84	1763370666	99.41	387395132	720	4	0.549451	2.1978	0.123904	0.032967	0.00185857	0.603561	1.86955e-08	1.8696e-08	1	0	0	1	1	0
AAAACAGACAGAAGAC	19	103	16	21.84	1763370666	99.41	387395132	1648	5.42105	0.869963	4.71612	0.265878	0.0754579	0.00425405	0.872516	4.27918e-08	4.2793e-08	1	0	0	1	1	0
AAAACAT	11	46	7	21.84	1763370666	99.41	387395132	322	4.18182	0.503663	2.10623	0.118742	0.0147436	0.000831193	0.294465	8.36103e-09	8.36126e-09	1	0	0	1	0	0
AAAACATACTTGCTT	26	142	15	21.84	1763370666	99.41	387395132	2130	5.46154	1.19048	6.50183	0.366551	0.0975275	0.00549826	0.824093	5.53074e-08	5.53089e-08	1	0	0	1	1	0
AAAACATCACCACATAC	4	19	17	21.84	1763370666	99.41	387395132	323	4.75	0.18315	0.869963	0.0490455	0.0147894	0.000833774	0.812293	8.38699e-09	8.38722e-09	1	0	0	1	1	0
AAAACATT	16	72	8	21.84	1763370666	99.41	387395132	576	4.5	0.732601	3.2967	0.185857	0.0263736	0.00148685	0.362137	1.49564e-08	1.49568e-08	1	0	0	1	0	0
AAAACC	7	28	6	21.84	1763370666	99.41	387395132	168	4	0.320513	1.28205	0.0722776	0.00769231	0.000433666	0.241424	4.36227e-09	4.3624e-09	1	0	0	1	0	0
AAAACCAAAC	1	6	10	21.84	1763370666	99.41	387395132	60	6	0.0457875	0.274725	0.0154881	0.00274725	0.000154881	0.603561	1.55796e-09	1.558e-09	1	0	0	1	1	0
AAAACCAAACC	3	12	11	21.84	1763370666	99.41	387395132	132	4	0.137363	0.549451	0.0309761	0.00604396	0.000340737	0.442611	3.4275e-09	3.4276e-09	1	0	0	1	0	0
AAAACCAAACCTAAC	71	323	15	21.84	1763370666	99.41	387395132	4845	4.5493	3.25092	14.7894	0.833774	0.221841	0.0125066	0.686444	1.25805e-07	1.25808e-07	1	0	0	1	1	0
AAAACCAC	52	465	8	21.84	1763370666	99.41	387395132	3720	8.94231	2.38095	21.2912	1.20032	0.17033	0.0096026	0.71963	9.65932e-08	9.65959e-08	1	0	0	1	1	0
AAAACCGAACTCTCG	38	189	15	21.84	1763370666	99.41	387395132	2835	4.97368	1.73993	8.65385	0.487874	0.129808	0.00731811	0.75048	7.36134e-08	7.36154e-08	1	0	0	1	1	0
AAAACCT	28	132	7	21.84	1763370666	99.41	387395132	924	4.71429	1.28205	6.04396	0.340737	0.0423077	0.00238516	0.331959	2.39925e-08	2.39932e-08	1	0	0	1	0	0
AAAACCTAACCTGACC	5	20	16	21.84	1763370666	99.41	387395132	320	4	0.228938	0.915751	0.0516269	0.014652	0.00082603	0.643798	8.3091e-09	8.30932e-09	1	0	0	1	1	0
AAAACG	2	8	6	21.84	1763370666	99.41	387395132	48	4	0.0915751	0.3663	0.0206507	0.0021978	0.000123904	0.241424	1.24636e-09	1.2464e-09	1	0	0	1	0	0
AAAACGAAACT	2	8	11	21.84	1763370666	99.41	387395132	88	4	0.0915751	0.3663	0.0206507	0.0040293	0.000227158	0.442611	2.285e-09	2.28506e-09	1	0	0	1	0	0
AAAACGAAATTCAACTAAC	25	103	19	21.84	1763370666	99.41	387395132	1957	4.12	1.14469	4.71612	0.265878	0.0896062	0.00505169	0.787446	5.08153e-08	5.08167e-08	1	0	0	1	1	0
AAAACGAAGATG	9	52	12	21.84	1763370666	99.41	387395132	624	5.77778	0.412088	2.38095	0.13423	0.0285714	0.00161076	0.697448	1.62027e-08	1.62032e-08	1	0	0	1	1	0
AAAACGATGACTAT	17	78	14	21.84	1763370666	99.41	387395132	1092	4.58824	0.778388	3.57143	0.201345	0.05	0.00281883	0.646165	2.83548e-08	2.83556e-08	1	0	0	1	1	0
AAAACGTACTTACTT	6	27	15	21.84	1763370666	99.41	387395132	405	4.5	0.274725	1.23626	0.0696963	0.018544	0.00104544	0.679006	1.05162e-08	1.05165e-08	1	0	0	1	1	0
AAAACGTAGTTCT	11	50	13	21.84	1763370666	99.41	387395132	650	4.54545	0.503663	2.28938	0.129067	0.0297619	0.00167787	0.594416	1.68778e-08	1.68783e-08	1	0	0	1	1	0
AAAACT	118	591	6	21.84	1763370666	99.41	387395132	3546	5.00847	5.40293	27.0604	1.52557	0.162363	0.00915344	0.302292	9.20752e-08	9.20777e-08	1	0	0	1	0	0
AAAACTAAACT	109	509	11	21.84	1763370666	99.41	387395132	5599	4.66972	4.99084	23.3059	1.3139	0.256364	0.0144529	0.516718	1.45383e-07	1.45387e-07	1	0	0	1	1	0
AAAACTAAC	23	205	9	21.84	1763370666	99.41	387395132	1845	8.91304	1.05311	9.38645	0.529175	0.084478	0.00476258	0.806935	4.79071e-08	4.79085e-08	1	0	0	1	1	0
AAAACTAACTTTAAT	1	4	15	21.84	1763370666	99.41	387395132	60	4	0.0457875	0.18315	0.0103254	0.00274725	0.000154881	0.603561	1.55796e-09	1.558e-09	1	0	0	1	1	0
AAAACTAGACTAGACT	3	12	16	21.84	1763370666	99.41	387395132	192	4	0.137363	0.549451	0.0309761	0.00879121	0.000495618	0.643798	4.98546e-09	4.98559e-09	1	0	0	1	1	0
AAAACTATAAACT	19	96	13	21.84	1763370666	99.41	387395132	1248	5.05263	0.869963	4.3956	0.247809	0.0571429	0.00322152	0.66074	3.24055e-08	3.24064e-08	1	0	0	1	1	0
AAAACTATCTATCTAT	2	8	16	21.84	1763370666	99.41	387395132	128	4	0.0915751	0.3663	0.0206507	0.00586081	0.000330412	0.643798	3.32364e-09	3.32373e-09	1	0	0	1	1	0
AAAACTATGAACT	19	78	13	21.84	1763370666	99.41	387395132	1014	4.10526	0.869963	3.57143	0.201345	0.0464286	0.00261748	0.536852	2.63294e-08	2.63302e-08	1	0	0	1	1	0
AAAACTCAACTC	4	16	12	21.84	1763370666	99.41	387395132	192	4	0.18315	0.732601	0.0413015	0.00879121	0.000495618	0.482849	4.98546e-09	4.98559e-09	1	0	0	1	0	0
AAAACTCTCAAACTCTT	7	29	17	21.84	1763370666	99.41	387395132	493	4.14286	0.320513	1.32784	0.074859	0.0225733	0.0012726	0.708466	1.28012e-08	1.28016e-08	1	0	0	1	1	0
AAAACTGAACTGAGCTATGG	29	120	20	21.84	1763370666	99.41	387395132	2400	4.13793	1.32784	5.49451	0.309761	0.10989	0.00619522	0.832498	6.23182e-08	6.23199e-08	1	0	0	1	1	0
AAAACTGTCCCTCT	36	183	14	21.84	1763370666	99.41	387395132	2562	5.08333	1.64835	8.37912	0.472386	0.117308	0.0066134	0.71589	6.65247e-08	6.65265e-08	1	0	0	1	1	0
AAAACTT	13	97	7	21.84	1763370666	99.41	387395132	679	7.46154	0.595238	4.44139	0.25039	0.0310897	0.00175273	0.525408	1.76309e-08	1.76313e-08	1	0	0	1	1	0
AAAACTTGTAACTTTT	14	60	16	21.84	1763370666	99.41	387395132	960	4.28571	0.641026	2.74725	0.154881	0.043956	0.00247809	0.689784	2.49273e-08	2.4928e-08	1	0	0	1	1	0
AAAAG	860	5217	5	21.84	1763370666	99.41	387395132	26085	6.06628	39.3773	238.874	13.4669	1.19437	0.0673344	0.305114	6.77321e-07	6.7734e-07	1	0	0	1	0	0
AAAAGAAAAGAAG	2	9	13	21.84	1763370666	99.41	387395132	117	4.5	0.0915751	0.412088	0.0232321	0.00535714	0.000302017	0.588472	3.03801e-09	3.0381e-09	1	0	0	1	1	0
AAAAGAAAAGG	10	44	11	21.84	1763370666	99.41	387395132	484	4.4	0.457875	2.01465	0.113579	0.0221612	0.00124937	0.486873	1.25675e-08	1.25679e-08	1	0	0	1	0	0
AAAAGAAAG	148	769	9	21.84	1763370666	99.41	387395132	6921	5.19595	6.77656	35.2106	1.98505	0.316896	0.0178655	0.470411	1.7971e-07	1.79715e-07	1	0	0	1	0	0
AAAAGAAAGAATT	12	51	13	21.84	1763370666	99.41	387395132	663	4.25	0.549451	2.33516	0.131649	0.0303571	0.00171143	0.555779	1.72154e-08	1.72159e-08	1	0	0	1	1	0
AAAAGAAAGG	12	77	10	21.84	1763370666	99.41	387395132	770	6.41667	0.549451	3.52564	0.198763	0.0352564	0.00198763	0.645475	1.99938e-08	1.99943e-08	1	0	0	1	1	0
AAAAGAAGAAG	204	948	11	21.84	1763370666	99.41	387395132	10428	4.64706	9.34066	43.4066	2.44711	0.477473	0.0269183	0.51421	2.70773e-07	2.7078e-07	1	0	0	1	1	0
AAAAGAAGAAGAAAGAGAAG	9	36	20	21.84	1763370666	99.41	387395132	720	4	0.412088	1.64835	0.0929284	0.032967	0.00185857	0.804748	1.86955e-08	1.8696e-08	1	0	0	1	1	0
AAAAGAAGG	12	62	9	21.84	1763370666	99.41	387395132	558	5.16667	0.549451	2.83883	0.160043	0.0255495	0.00144039	0.46776	1.4489e-08	1.44894e-08	1	0	0	1	0	0
AAAAGAC	13	67	7	21.84	1763370666	99.41	387395132	469	5.15385	0.595238	3.06777	0.17295	0.0214744	0.00121065	0.36291	1.2178e-08	1.21784e-08	1	0	0	1	0	0
AAAAGACAGAAAG	49	268	13	21.84	1763370666	99.41	387395132	3484	5.46939	2.24359	12.2711	0.6918	0.159524	0.0089934	0.71524	9.04653e-08	9.04678e-08	1	0	0	1	1	0
AAAAGACAGACAG	6	30	13	21.84	1763370666	99.41	387395132	390	5	0.274725	1.37363	0.0774403	0.0178571	0.00100672	0.653858	1.01267e-08	1.0127e-08	1	0	0	1	1	0
AAAAGACAGACAGAAAG	226	1056	17	21.84	1763370666	99.41	387395132	17952	4.67257	10.348	48.3516	2.7259	0.821978	0.0463403	0.799051	4.6614e-07	4.66153e-07	1	0	0	1	1	0
AAAAGACATACAAAAGTCAG	13	55	20	21.84	1763370666	99.41	387395132	1100	4.23077	0.595238	2.51832	0.141974	0.0503663	0.00283948	0.851176	2.85625e-08	2.85633e-08	1	0	0	1	1	0
AAAAGACATACAGACT	5	22	16	21.84	1763370666	99.41	387395132	352	4.4	0.228938	1.00733	0.0567896	0.0161172	0.000908633	0.708178	9.14e-09	9.14026e-09	1	0	0	1	1	0
AAAAGAG	50	368	7	21.84	1763370666	99.41	387395132	2576	7.36	2.28938	16.8498	0.949934	0.117949	0.00664954	0.518258	6.68882e-08	6.68901e-08	1	0	0	1	1	0
AAAAGAGAAGACAAGAG	23	96	17	21.84	1763370666	99.41	387395132	1632	4.17391	1.05311	4.3956	0.247809	0.0747253	0.00421275	0.713776	4.23764e-08	4.23776e-08	1	0	0	1	1	0
AAAAGAGAAGAG	339	1390	12	21.84	1763370666	99.41	387395132	16680	4.10029	15.522	63.6447	3.58807	0.763736	0.0430568	0.494956	4.33112e-07	4.33124e-07	1	0	0	1	0	0
AAAAGAGAGAAGAAGAGAGAG	7	28	21	21.84	1763370666	99.41	387395132	588	4	0.320513	1.28205	0.0722776	0.0269231	0.00151783	0.844985	1.5268e-08	1.52684e-08	1	0	0	1	1	0
AAAAGAGAGAAGAGAAGAG	23	97	19	21.84	1763370666	99.41	387395132	1843	4.21739	1.05311	4.44139	0.25039	0.0843864	0.00475742	0.80606	4.78552e-08	4.78565e-08	1	0	0	1	1	0
AAAAGAGAGAG	64	282	11	21.84	1763370666	99.41	387395132	3102	4.40625	2.9304	12.9121	0.727939	0.142033	0.00800733	0.487564	8.05463e-08	8.05485e-08	1	0	0	1	0	0
AAAAGAGAGAGAAGAG	12	50	16	21.84	1763370666	99.41	387395132	800	4.16667	0.549451	2.28938	0.129067	0.03663	0.00206507	0.670623	2.07727e-08	2.07733e-08	1	0	0	1	1	0
AAAAGAGAGAGAAGAGAG	4	16	18	21.84	1763370666	99.41	387395132	288	4	0.18315	0.732601	0.0413015	0.0131868	0.000743427	0.724273	7.47819e-09	7.47839e-09	1	0	0	1	1	0
AAAAGAGAGATAGAGAACGACG	1	4	22	21.84	1763370666	99.41	387395132	88	4	0.0457875	0.18315	0.0103254	0.0040293	0.000227158	0.885223	2.285e-09	2.28506e-09	1	0	0	1	1	0
AAAAGAGAGG	3	15	10	21.84	1763370666	99.41	387395132	150	5	0.137363	0.686813	0.0387202	0.00686813	0.000387202	0.502968	3.89489e-09	3.895e-09	1	0	0	1	1	0
AAAAGAGGAG	2	16	10	21.84	1763370666	99.41	387395132	160	8	0.0915751	0.732601	0.0413015	0.00732601	0.000413015	0.804748	4.15455e-09	4.15466e-09	1	0	0	1	1	0
AAAAGAGTCCACATGGGC	8	34	18	21.84	1763370666	99.41	387395132	612	4.25	0.3663	1.55678	0.0877657	0.028022	0.00157978	0.76954	1.58911e-08	1.58916e-08	1	0	0	1	1	0
AAAAGAGTCCACATGGTC	42	175	18	21.84	1763370666	99.41	387395132	3150	4.16667	1.92308	8.01282	0.451735	0.144231	0.00813123	0.754451	8.17927e-08	8.17949e-08	1	0	0	1	1	0
AAAAGATAAGAG	2	10	12	21.84	1763370666	99.41	387395132	120	5	0.0915751	0.457875	0.0258134	0.00549451	0.000309761	0.603561	3.11591e-09	3.116e-09	1	0	0	1	1	0
AAAAGATCAG	4	19	10	21.84	1763370666	99.41	387395132	190	4.75	0.18315	0.869963	0.0490455	0.00869963	0.000490455	0.477819	4.93353e-09	4.93366e-09	1	0	0	1	0	0
AAAAGC	7	40	6	21.84	1763370666	99.41	387395132	240	5.71429	0.320513	1.8315	0.103254	0.010989	0.000619522	0.344892	6.23182e-09	6.23199e-09	1	0	0	1	0	0
AAAAGCACAAACACACAC	4	17	18	21.84	1763370666	99.41	387395132	306	4.25	0.18315	0.778388	0.0438828	0.014011	0.000789891	0.76954	7.94557e-09	7.94579e-09	1	0	0	1	1	0
AAAAGCAGCGTCTTC	25	111	15	21.84	1763370666	99.41	387395132	1665	4.44	1.14469	5.08242	0.286529	0.0762363	0.00429794	0.669953	4.32333e-08	4.32345e-08	1	0	0	1	1	0
AAAAGCGTCTCATTTG	27	114	16	21.84	1763370666	99.41	387395132	1824	4.22222	1.23626	5.21978	0.294273	0.0835165	0.00470837	0.679565	4.73618e-08	4.73632e-08	1	0	0	1	1	0
AAAAGCTAAACTAAACT	4	20	17	21.84	1763370666	99.41	387395132	340	5	0.18315	0.915751	0.0516269	0.0155678	0.000877657	0.855045	8.82841e-09	8.82866e-09	1	0	0	1	1	0
AAAAGG	3	12	6	21.84	1763370666	99.41	387395132	72	4	0.137363	0.549451	0.0309761	0.0032967	0.000185857	0.241424	1.86955e-09	1.8696e-09	1	0	0	1	0	0
AAAAGGAAGAAGAAGG	4	20	16	21.84	1763370666	99.41	387395132	320	5	0.18315	0.915751	0.0516269	0.014652	0.00082603	0.804748	8.3091e-09	8.30932e-09	1	0	0	1	1	0
AAAAGGAAGAGAGAG	23	107	15	21.84	1763370666	99.41	387395132	1605	4.65217	1.05311	4.89927	0.276204	0.073489	0.00414306	0.701968	4.16753e-08	4.16765e-08	1	0	0	1	1	0
AAAAGGAGAAAGAGAGAG	6	27	18	21.84	1763370666	99.41	387395132	486	4.5	0.274725	1.23626	0.0696963	0.0222527	0.00125453	0.814807	1.26194e-08	1.26198e-08	1	0	0	1	1	0
AAAAGGAGAAGATGAG	3	15	16	21.84	1763370666	99.41	387395132	240	5	0.137363	0.686813	0.0387202	0.010989	0.000619522	0.804748	6.23182e-09	6.23199e-09	1	0	0	1	1	0
AAAAGGAGAGGAGACGAAAG	1	4	20	21.84	1763370666	99.41	387395132	80	4	0.0457875	0.18315	0.0103254	0.003663	0.000206507	0.804748	2.07727e-09	2.07733e-09	1	0	0	1	1	0
AAAAGGATGGAAGAAAC	10	40	17	21.84	1763370666	99.41	387395132	680	4	0.457875	1.8315	0.103254	0.0311355	0.00175531	0.684036	1.76568e-08	1.76573e-08	1	0	0	1	1	0
AAAAGGG	9	89	7	21.84	1763370666	99.41	387395132	623	9.88889	0.412088	4.07509	0.22974	0.0285256	0.00160818	0.696331	1.61768e-08	1.61772e-08	1	0	0	1	1	0
AAAAGGGAG	6	36	9	21.84	1763370666	99.41	387395132	324	6	0.274725	1.64835	0.0929284	0.0148352	0.000836355	0.543205	8.41296e-09	8.41319e-09	1	0	0	1	1	0
AAAAGGGTGCTCAG	9	36	14	21.84	1763370666	99.41	387395132	504	4	0.412088	1.64835	0.0929284	0.0230769	0.001301	0.563324	1.30868e-08	1.30872e-08	1	0	0	1	1	0
AAAAGGGTGTCCAG	10	49	14	21.84	1763370666	99.41	387395132	686	4.9	0.457875	2.24359	0.126486	0.0314103	0.0017708	0.690071	1.78126e-08	1.78131e-08	1	0	0	1	1	0
AAAAGGGTGTTCAG	33	138	14	21.84	1763370666	99.41	387395132	1932	4.18182	1.51099	6.31868	0.356225	0.0884615	0.00498716	0.588929	5.01662e-08	5.01675e-08	1	0	0	1	1	0
AAAAGGT	8	69	7	21.84	1763370666	99.41	387395132	483	8.625	0.3663	3.15934	0.178113	0.0221154	0.00124679	0.607333	1.25415e-08	1.25419e-08	1	0	0	1	1	0
AAAAGGTAAGGTAAGGT	4	18	17	21.84	1763370666	99.41	387395132	306	4.5	0.18315	0.824176	0.0464642	0.014011	0.000789891	0.76954	7.94557e-09	7.94579e-09	1	0	0	1	1	0
AAAAGGTAGAGAGATAAT	4	17	18	21.84	1763370666	99.41	387395132	306	4.25	0.18315	0.778388	0.0438828	0.014011	0.000789891	0.76954	7.94557e-09	7.94579e-09	1	0	0	1	1	0
AAAAGGTTAGATTAG	1	4	15	21.84	1763370666	99.41	387395132	60	4	0.0457875	0.18315	0.0103254	0.00274725	0.000154881	0.603561	1.55796e-09	1.558e-09	1	0	0	1	1	0
AAAAGT	187	827	6	21.84	1763370666	99.41	387395132	4962	4.42246	8.56227	37.8663	2.13477	0.227198	0.0128086	0.266922	1.28843e-07	1.28846e-07	1	0	0	1	0	0
AAAAGTAAAGT	37	161	11	21.84	1763370666	99.41	387395132	1771	4.35135	1.69414	7.37179	0.415596	0.0810897	0.00457156	0.481489	4.59856e-08	4.59869e-08	1	0	0	1	0	0
AAAAGTAACTAACT	1	4	14	21.84	1763370666	99.41	387395132	56	4	0.0457875	0.18315	0.0103254	0.0025641	0.000144555	0.563324	1.45409e-09	1.45413e-09	1	0	0	1	1	0
AAAAGTACTT	3	12	10	21.84	1763370666	99.41	387395132	120	4	0.137363	0.549451	0.0309761	0.00549451	0.000309761	0.402374	3.11591e-09	3.116e-09	1	0	0	1	0	0
AAAAGTATCCCTCT	5	21	14	21.84	1763370666	99.41	387395132	294	4.2	0.228938	0.961538	0.0542082	0.0134615	0.000758915	0.59149	7.63398e-09	7.63419e-09	1	0	0	1	1	0
AAAAGTGAACTGAGTTATGG	108	437	20	21.84	1763370666	99.41	387395132	8740	4.0463	4.94505	20.0092	1.12805	0.400183	0.0225609	0.814062	2.26942e-07	2.26948e-07	1	0	0	1	1	0
AAAAGTGAAGTG	1	6	12	21.84	1763370666	99.41	387395132	72	6	0.0457875	0.274725	0.0154881	0.0032967	0.000185857	0.724273	1.86955e-09	1.8696e-09	1	0	0	1	1	0
AAAAGTTAG	2	8	9	21.84	1763370666	99.41	387395132	72	4	0.0915751	0.3663	0.0206507	0.0032967	0.000185857	0.362137	1.86955e-09	1.8696e-09	1	0	0	1	0	0
AAAAGTTGAC	29	167	10	21.84	1763370666	99.41	387395132	1670	5.75862	1.32784	7.64652	0.431084	0.0764652	0.00431084	0.57928	4.33631e-08	4.33643e-08	1	0	0	1	1	0
AAAAT	22286	123355	5	21.84	1763370666	99.41	387395132	616775	5.53509	1020.42	5648.12	318.422	28.2406	1.59211	0.278397	1.60151e-05	1.60156e-05	1	1	0	1	0	0
AAAATAAACGGCGTTGT	42	180	17	21.84	1763370666	99.41	387395132	3060	4.28571	1.92308	8.24176	0.464642	0.14011	0.00789891	0.732896	7.94557e-08	7.94579e-08	1	0	0	1	1	0
AAAATAAAG	2	11	9	21.84	1763370666	99.41	387395132	99	5.5	0.0915751	0.503663	0.0283948	0.00453297	0.000255553	0.497938	2.57063e-09	2.5707e-09	1	0	0	1	0	0
AAAATAAAT	1380	5624	9	21.84	1763370666	99.41	387395132	50616	4.07536	63.1868	257.509	14.5175	2.31758	0.130657	0.368959	1.31429e-06	1.31433e-06	1	0	0	1	0	0
AAAATAACGAGTGTTG	39	162	16	21.84	1763370666	99.41	387395132	2592	4.15385	1.78571	7.41758	0.418178	0.118681	0.00669084	0.66856	6.73037e-08	6.73055e-08	1	0	0	1	1	0
AAAATAAGAAGTAG	22	93	14	21.84	1763370666	99.41	387395132	1302	4.22727	1.00733	4.25824	0.240065	0.0596154	0.00336091	0.595331	3.38076e-08	3.38086e-08	1	0	0	1	1	0
AAAATAAGAGGTAG	1	4	14	21.84	1763370666	99.41	387395132	56	4	0.0457875	0.18315	0.0103254	0.0025641	0.000144555	0.563324	1.45409e-09	1.45413e-09	1	0	0	1	1	0
AAAATAATTTAAATAGGCTCT	1	4	21	21.84	1763370666	99.41	387395132	84	4	0.0457875	0.18315	0.0103254	0.00384615	0.000216833	0.844985	2.18114e-09	2.1812e-09	1	0	0	1	1	0
AAAATAC	5	20	7	21.84	1763370666	99.41	387395132	140	4	0.228938	0.915751	0.0516269	0.00641026	0.000361388	0.281662	3.63523e-09	3.63533e-09	1	0	0	1	0	0
AAAATACAT	2	10	9	21.84	1763370666	99.41	387395132	90	5	0.0915751	0.457875	0.0258134	0.00412088	0.000232321	0.452671	2.33693e-09	2.337e-09	1	0	0	1	0	0
AAAATACTACTACTACT	1	4	17	21.84	1763370666	99.41	387395132	68	4	0.0457875	0.18315	0.0103254	0.00311355	0.000175531	0.684036	1.76568e-09	1.76573e-09	1	0	0	1	1	0
AAAATACTTTGCCAATTT	1	4	18	21.84	1763370666	99.41	387395132	72	4	0.0457875	0.18315	0.0103254	0.0032967	0.000185857	0.724273	1.86955e-09	1.8696e-09	1	0	0	1	1	0
AAAATAGAGAGAGACG	8	36	16	21.84	1763370666	99.41	387395132	576	4.5	0.3663	1.64835	0.0929284	0.0263736	0.00148685	0.724273	1.49564e-08	1.49568e-08	1	0	0	1	1	0
AAAATAGT	6	24	8	21.84	1763370666	99.41	387395132	192	4	0.274725	1.0989	0.0619522	0.00879121	0.000495618	0.321899	4.98546e-09	4.98559e-09	1	0	0	1	0	0
AAAATAGTCTCTTATTGAT	1	4	19	21.84	1763370666	99.41	387395132	76	4	0.0457875	0.18315	0.0103254	0.00347985	0.000196182	0.764511	1.97341e-09	1.97346e-09	1	0	0	1	1	0
AAAATAT	1	4	7	21.84	1763370666	99.41	387395132	28	4	0.0457875	0.18315	0.0103254	0.00128205	7.22776e-05	0.281662	7.27046e-10	7.27066e-10	1	0	0	1	0	0
AAAATATATTTGAGTC	18	81	16	21.84	1763370666	99.41	387395132	1296	4.5	0.824176	3.70879	0.209089	0.0593407	0.00334542	0.724273	3.36518e-08	3.36528e-08	1	0	0	1	1	0
AAAATATCTGAACG	4	28	14	21.84	1763370666	99.41	387395132	392	7	0.18315	1.28205	0.0722776	0.0179487	0.00101189	0.985816	1.01786e-08	1.01789e-08	1	0	0	1	1	0
AAAATATTAACAATTAAATATATT	1	4	24	21.84	1763370666	99.41	387395132	96	4	0.0457875	0.18315	0.0103254	0.0043956	0.000247809	0.965698	2.49273e-09	2.4928e-09	1	0	0	1	1	0
AAAATATTAATAC	7	32	13	21.84	1763370666	99.41	387395132	416	4.57143	0.320513	1.4652	0.082603	0.0190476	0.00107384	0.597813	1.08018e-08	1.08021e-08	1	0	0	1	1	0
AAAATATTCTG	7	53	11	21.84	1763370666	99.41	387395132	583	7.57143	0.320513	2.42674	0.136811	0.0266941	0.00150492	0.8378	1.51381e-08	1.51386e-08	1	0	0	1	1	0
AAAATATTCTTTAAC	29	137	15	21.84	1763370666	99.41	387395132	2055	4.72414	1.32784	6.27289	0.353644	0.0940934	0.00530466	0.712826	5.336e-08	5.33614e-08	1	0	0	1	1	0
AAAATC	19	82	6	21.84	1763370666	99.41	387395132	492	4.31579	0.869963	3.75458	0.21167	0.0225275	0.00127002	0.260484	1.27752e-08	1.27756e-08	1	0	0	1	0	0
AAAATCAAACTCTCG	1	4	15	21.84	1763370666	99.41	387395132	60	4	0.0457875	0.18315	0.0103254	0.00274725	0.000154881	0.603561	1.55796e-09	1.558e-09	1	0	0	1	1	0
AAAATCACAACATGGAC	144	594	17	21.84	1763370666	99.41	387395132	10098	4.125	6.59341	27.1978	1.53332	0.462363	0.0260664	0.705412	2.62204e-07	2.62211e-07	1	0	0	1	1	0
AAAATCC	84	340	7	21.84	1763370666	99.41	387395132	2380	4.04762	3.84615	15.5678	0.877657	0.108974	0.0061436	0.285015	6.17989e-08	6.18006e-08	1	0	0	1	0	0
AAAATCTCTAACTCTC	1	4	16	21.84	1763370666	99.41	387395132	64	4	0.0457875	0.18315	0.0103254	0.0029304	0.000165206	0.643798	1.66182e-09	1.66186e-09	1	0	0	1	1	0
AAAATCTGGAATTCT	9	37	15	21.84	1763370666	99.41	387395132	555	4.11111	0.412088	1.69414	0.0955097	0.0254121	0.00143265	0.620327	1.44111e-08	1.44115e-08	1	0	0	1	1	0
AAAATCTGTCTCGAAATG	2	10	18	21.84	1763370666	99.41	387395132	180	5	0.0915751	0.457875	0.0258134	0.00824176	0.000464642	0.905342	4.67387e-09	4.674e-09	1	0	0	1	1	0
AAAATCTTTAAATTAGGCTCT	3	12	21	21.84	1763370666	99.41	387395132	252	4	0.137363	0.549451	0.0309761	0.0115385	0.000650499	0.844985	6.54341e-09	6.54359e-09	1	0	0	1	1	0
AAAATG	54	224	6	21.84	1763370666	99.41	387395132	1344	4.14815	2.47253	10.2564	0.578221	0.0615385	0.00346933	0.250366	3.48982e-08	3.48992e-08	1	0	0	1	0	0
AAAATGAAATGAT	1	4	13	21.84	1763370666	99.41	387395132	52	4	0.0457875	0.18315	0.0103254	0.00238095	0.00013423	0.523086	1.35023e-09	1.35027e-09	1	0	0	1	1	0
AAAATGAAGATGAAG	1	4	15	21.84	1763370666	99.41	387395132	60	4	0.0457875	0.18315	0.0103254	0.00274725	0.000154881	0.603561	1.55796e-09	1.558e-09	1	0	0	1	1	0
AAAATGAATGAAT	8	37	13	21.84	1763370666	99.41	387395132	481	4.625	0.3663	1.69414	0.0955097	0.0220238	0.00124163	0.604818	1.24896e-08	1.249e-08	1	0	0	1	1	0
AAAATGAATGAATG	5	23	14	21.84	1763370666	99.41	387395132	322	4.6	0.228938	1.05311	0.0593709	0.0147436	0.000831193	0.647822	8.36103e-09	8.36126e-09	1	0	0	1	1	0
AAAATGACAACGACAATC	14	58	18	21.84	1763370666	99.41	387395132	1044	4.14286	0.641026	2.65568	0.149718	0.0478022	0.00269492	0.75014	2.71084e-08	2.71092e-08	1	0	0	1	1	0
AAAATGACCTC	1	4	11	21.84	1763370666	99.41	387395132	44	4	0.0457875	0.18315	0.0103254	0.00201465	0.000113579	0.442611	1.1425e-09	1.14253e-09	1	0	0	1	0	0
AAAATGATGAAGATG	18	73	15	21.84	1763370666	99.41	387395132	1095	4.05556	0.824176	3.34249	0.188438	0.0501374	0.00282657	0.611944	2.84327e-08	2.84335e-08	1	0	0	1	1	0
AAAATGATTAAAT	4	21	13	21.84	1763370666	99.41	387395132	273	5.25	0.18315	0.961538	0.0542082	0.0125	0.000704707	0.686551	7.0887e-09	7.08889e-09	1	0	0	1	1	0
AAAATGT	1	4	7	21.84	1763370666	99.41	387395132	28	4	0.0457875	0.18315	0.0103254	0.00128205	7.22776e-05	0.281662	7.27046e-10	7.27066e-10	1	0	0	1	0	0
AAAATT	1470	6358	6	21.84	1763370666	99.41	387395132	38148	4.32517	67.3077	291.117	16.4122	1.7467	0.0984731	0.26105	9.90548e-07	9.90575e-07	1	0	0	1	0	0
AAAATTAAGTGAAGCGAT	3	12	18	21.84	1763370666	99.41	387395132	216	4	0.137363	0.549451	0.0309761	0.00989011	0.00055757	0.724273	5.60864e-09	5.60879e-09	1	0	0	1	1	0
AAAATTAATAAACT	12	51	14	21.84	1763370666	99.41	387395132	714	4.25	0.549451	2.33516	0.131649	0.0326923	0.00184308	0.598531	1.85397e-08	1.85402e-08	1	0	0	1	1	0
AAAATTC	2	8	7	21.84	1763370666	99.41	387395132	56	4	0.0915751	0.3663	0.0206507	0.0025641	0.000144555	0.281662	1.45409e-09	1.45413e-09	1	0	0	1	0	0
AAAATTG	15	80	7	21.84	1763370666	99.41	387395132	560	5.33333	0.686813	3.663	0.206507	0.025641	0.00144555	0.375549	1.45409e-08	1.45413e-08	1	0	0	1	0	0
AAAATTGAAATCG	2	9	13	21.84	1763370666	99.41	387395132	117	4.5	0.0915751	0.412088	0.0232321	0.00535714	0.000302017	0.588472	3.03801e-09	3.0381e-09	1	0	0	1	1	0
AAAATTGAACTTG	31	135	13	21.84	1763370666	99.41	387395132	1755	4.35484	1.41941	6.18132	0.348481	0.0803571	0.00453026	0.569489	4.55702e-08	4.55715e-08	1	0	0	1	1	0
AAAATTT	34	227	7	21.84	1763370666	99.41	387395132	1589	6.67647	1.55678	10.3938	0.585965	0.0727564	0.00410176	0.470127	4.12599e-08	4.1261e-08	1	0	0	1	0	0
AAAC	13005	97525	4	21.84	1763370666	99.41	387395132	390100	7.49904	595.467	4465.43	251.746	17.8617	1.00698	0.301742	1.01293e-05	1.01296e-05	1	1	0	0	0	0
AAACAAACAAATAACTAAAT	1	4	20	21.84	1763370666	99.41	387395132	80	4	0.0457875	0.18315	0.0103254	0.003663	0.000206507	0.804748	2.07727e-09	2.07733e-09	1	0	0	1	1	0
AAACAAACC	4	36	9	21.84	1763370666	99.41	387395132	324	9	0.18315	1.64835	0.0929284	0.0148352	0.000836355	0.814807	8.41296e-09	8.41319e-09	1	0	0	1	1	0
AAACAAACCCCCTCTG	3	15	16	21.84	1763370666	99.41	387395132	240	5	0.137363	0.686813	0.0387202	0.010989	0.000619522	0.804748	6.23182e-09	6.23199e-09	1	0	0	1	1	0
AAACAAACCTATAAACT	2	10	17	21.84	1763370666	99.41	387395132	170	5	0.0915751	0.457875	0.0258134	0.00778388	0.000438828	0.855045	4.41421e-09	4.41433e-09	1	0	0	1	1	0
AAACAAACG	3	12	9	21.84	1763370666	99.41	387395132	108	4	0.137363	0.549451	0.0309761	0.00494505	0.000278785	0.362137	2.80432e-09	2.8044e-09	1	0	0	1	0	0
AAACAAACGAAC	44	213	12	21.84	1763370666	99.41	387395132	2556	4.84091	2.01465	9.75275	0.549826	0.117033	0.00659791	0.584357	6.63689e-08	6.63707e-08	1	0	0	1	1	0
AAACAAACT	6	37	9	21.84	1763370666	99.41	387395132	333	6.16667	0.274725	1.69414	0.0955097	0.0152473	0.000859587	0.558294	8.64665e-09	8.64689e-09	1	0	0	1	1	0
AAACAAAG	26	174	8	21.84	1763370666	99.41	387395132	1392	6.69231	1.19048	7.96703	0.449154	0.0637363	0.00359323	0.538562	3.61446e-08	3.61456e-08	1	0	0	1	1	0
AAACAAATAAATAACT	5	20	16	21.84	1763370666	99.41	387395132	320	4	0.228938	0.915751	0.0516269	0.014652	0.00082603	0.643798	8.3091e-09	8.30932e-09	1	0	0	1	1	0
AAACAAC	2	13	7	21.84	1763370666	99.41	387395132	91	6.5	0.0915751	0.595238	0.0335575	0.00416667	0.000234902	0.4577	2.3629e-09	2.36296e-09	1	0	0	1	0	0
AAACAACACACGC	2	10	13	21.84	1763370666	99.41	387395132	130	5	0.0915751	0.457875	0.0258134	0.00595238	0.000335575	0.653858	3.37557e-09	3.37566e-09	1	0	0	1	1	0
AAACAACC	3	23	8	21.84	1763370666	99.41	387395132	184	7.66667	0.137363	1.05311	0.0593709	0.00842491	0.000474967	0.616973	4.77773e-09	4.77786e-09	1	0	0	1	1	0
AAACAACTAACT	1	4	12	21.84	1763370666	99.41	387395132	48	4	0.0457875	0.18315	0.0103254	0.0021978	0.000123904	0.482849	1.24636e-09	1.2464e-09	1	0	0	1	0	0
AAACAAG	1	4	7	21.84	1763370666	99.41	387395132	28	4	0.0457875	0.18315	0.0103254	0.00128205	7.22776e-05	0.281662	7.27046e-10	7.27066e-10	1	0	0	1	0	0
AAACAAGC	23	106	8	21.84	1763370666	99.41	387395132	848	4.6087	1.05311	4.85348	0.273622	0.0388278	0.00218898	0.370884	2.20191e-08	2.20197e-08	1	0	0	1	0	0
AAACAAT	3	12	7	21.84	1763370666	99.41	387395132	84	4	0.137363	0.549451	0.0309761	0.00384615	0.000216833	0.281662	2.18114e-09	2.1812e-09	1	0	0	1	0	0
AAACAATAAACT	1	4	12	21.84	1763370666	99.41	387395132	48	4	0.0457875	0.18315	0.0103254	0.0021978	0.000123904	0.482849	1.24636e-09	1.2464e-09	1	0	0	1	0	0
AAACAC	120	532	6	21.84	1763370666	99.41	387395132	3192	4.43333	5.49451	24.359	1.37327	0.146154	0.00823965	0.267579	8.28832e-08	8.28855e-08	1	0	0	1	0	0
AAACACAAC	3	19	9	21.84	1763370666	99.41	387395132	171	6.33333	0.137363	0.869963	0.0490455	0.00782967	0.00044141	0.573383	4.44017e-09	4.4403e-09	1	0	0	1	1	0
AAACACAC	178	1460	8	21.84	1763370666	99.41	387395132	11680	8.20225	8.15018	66.8498	3.76876	0.534799	0.0301501	0.660074	3.03282e-07	3.0329e-07	1	0	0	1	1	0
AAACACACAC	64	382	10	21.84	1763370666	99.41	387395132	3820	5.96875	2.9304	17.4908	0.986073	0.174908	0.00986073	0.600417	9.91898e-08	9.91926e-08	1	0	0	1	1	0
AAACACACACAG	5	24	12	21.84	1763370666	99.41	387395132	288	4.8	0.228938	1.0989	0.0619522	0.0131868	0.000743427	0.579419	7.47819e-09	7.47839e-09	1	0	0	1	1	0
AAACACACACGC	4	19	12	21.84	1763370666	99.41	387395132	228	4.75	0.18315	0.869963	0.0490455	0.0104396	0.000588546	0.573383	5.92023e-09	5.92039e-09	1	0	0	1	1	0
AAACACC	1	4	7	21.84	1763370666	99.41	387395132	28	4	0.0457875	0.18315	0.0103254	0.00128205	7.22776e-05	0.281662	7.27046e-10	7.27066e-10	1	0	0	1	0	0
AAACACGACAGACAAAG	2	8	17	21.84	1763370666	99.41	387395132	136	4	0.0915751	0.3663	0.0206507	0.00622711	0.000351063	0.684036	3.53137e-09	3.53146e-09	1	0	0	1	1	0
AAACACT	3	12	7	21.84	1763370666	99.41	387395132	84	4	0.137363	0.549451	0.0309761	0.00384615	0.000216833	0.281662	2.18114e-09	2.1812e-09	1	0	0	1	0	0
AAACACTTTCAGATTGAGACT	2	8	21	21.84	1763370666	99.41	387395132	168	4	0.0915751	0.3663	0.0206507	0.00769231	0.000433666	0.844985	4.36227e-09	4.3624e-09	1	0	0	1	1	0
AAACAG	8	72	6	21.84	1763370666	99.41	387395132	432	9	0.3663	3.2967	0.185857	0.0197802	0.00111514	0.543205	1.12173e-08	1.12176e-08	1	0	0	1	1	0
AAACAGACAAACTCTC	1	4	16	21.84	1763370666	99.41	387395132	64	4	0.0457875	0.18315	0.0103254	0.0029304	0.000165206	0.643798	1.66182e-09	1.66186e-09	1	0	0	1	1	0
AAACAGACGGACAGAC	34	137	16	21.84	1763370666	99.41	387395132	2192	4.02941	1.55678	6.27289	0.353644	0.100366	0.00565831	0.648532	5.69173e-08	5.69189e-08	1	0	0	1	1	0
AAACAGAGAGAAAGAG	2	11	16	21.84	1763370666	99.41	387395132	176	5.5	0.0915751	0.503663	0.0283948	0.00805861	0.000454316	0.885223	4.57e-09	4.57013e-09	1	0	0	1	1	0
AAACAGAGAGAGTT	7	30	14	21.84	1763370666	99.41	387395132	420	4.28571	0.320513	1.37363	0.0774403	0.0192308	0.00108416	0.603561	1.09057e-08	1.0906e-08	1	0	0	1	1	0
AAACAGT	3	12	7	21.84	1763370666	99.41	387395132	84	4	0.137363	0.549451	0.0309761	0.00384615	0.000216833	0.281662	2.18114e-09	2.1812e-09	1	0	0	1	0	0
AAACAT	66	304	6	21.84	1763370666	99.41	387395132	1824	4.60606	3.02198	13.9194	0.784728	0.0835165	0.00470837	0.278004	4.73618e-08	4.73632e-08	1	0	0	1	0	0
AAACATAACATAC	8	44	13	21.84	1763370666	99.41	387395132	572	5.5	0.3663	2.01465	0.113579	0.0261905	0.00147653	0.719244	1.48525e-08	1.48529e-08	1	0	0	1	1	0
AAACATAC	56	465	8	21.84	1763370666	99.41	387395132	3720	8.30357	2.5641	21.2912	1.20032	0.17033	0.0096026	0.668228	9.65932e-08	9.65959e-08	1	0	0	1	1	0
AAACATACAATAC	2	8	13	21.84	1763370666	99.41	387395132	104	4	0.0915751	0.3663	0.0206507	0.0047619	0.00026846	0.523086	2.70046e-09	2.70053e-09	1	0	0	1	1	0
AAACATACTGTACG	4	17	14	21.84	1763370666	99.41	387395132	238	4.25	0.18315	0.778388	0.0438828	0.0108974	0.00061436	0.598531	6.17989e-09	6.18006e-09	1	0	0	1	1	0
AAACATATGCCTCAG	1	6	15	21.84	1763370666	99.41	387395132	90	6	0.0457875	0.274725	0.0154881	0.00412088	0.000232321	0.905342	2.33693e-09	2.337e-09	1	0	0	1	1	0
AAACATCTTCAACAT	18	73	15	21.84	1763370666	99.41	387395132	1095	4.05556	0.824176	3.34249	0.188438	0.0501374	0.00282657	0.611944	2.84327e-08	2.84335e-08	1	0	0	1	1	0
AAACATG	5	20	7	21.84	1763370666	99.41	387395132	140	4	0.228938	0.915751	0.0516269	0.00641026	0.000361388	0.281662	3.63523e-09	3.63533e-09	1	0	0	1	0	0
AAACATGTCTCC	4	16	12	21.84	1763370666	99.41	387395132	192	4	0.18315	0.732601	0.0413015	0.00879121	0.000495618	0.482849	4.98546e-09	4.98559e-09	1	0	0	1	0	0
AAACATT	75	326	7	21.84	1763370666	99.41	387395132	2282	4.34667	3.43407	14.9267	0.841518	0.104487	0.00589063	0.306072	5.92542e-08	5.92559e-08	1	0	0	1	0	0
AAACATTCGTGGAACTTTATG	1	4	21	21.84	1763370666	99.41	387395132	84	4	0.0457875	0.18315	0.0103254	0.00384615	0.000216833	0.844985	2.18114e-09	2.1812e-09	1	0	0	1	1	0
AAACATTTATAACATGG	15	66	17	21.84	1763370666	99.41	387395132	1122	4.4	0.686813	3.02198	0.170369	0.0513736	0.00289627	0.752439	2.91338e-08	2.91346e-08	1	0	0	1	1	0
AAACATTTCTAACATAC	62	273	17	21.84	1763370666	99.41	387395132	4641	4.40323	2.83883	12.5	0.704707	0.2125	0.01198	0.752991	1.20508e-07	1.20511e-07	1	0	0	1	1	0
AAACC	314	1885	5	21.84	1763370666	99.41	387395132	9425	6.00318	14.3773	86.3095	4.86583	0.431548	0.0243292	0.301941	2.44729e-07	2.44736e-07	1	0	0	1	0	0
AAACCAAACCAAACCCAACCC	1	4	21	21.84	1763370666	99.41	387395132	84	4	0.0457875	0.18315	0.0103254	0.00384615	0.000216833	0.844985	2.18114e-09	2.1812e-09	1	0	0	1	1	0
AAACCAAACTAT	5	26	12	21.84	1763370666	99.41	387395132	312	5.2	0.228938	1.19048	0.0671149	0.0142857	0.000805379	0.627703	8.10137e-09	8.10159e-09	1	0	0	1	1	0
AAACCAAC	23	97	8	21.84	1763370666	99.41	387395132	776	4.21739	1.05311	4.44139	0.25039	0.0355311	0.00200312	0.339394	2.01496e-08	2.01501e-08	1	0	0	1	0	0
AAACCAACC	28	198	9	21.84	1763370666	99.41	387395132	1782	7.07143	1.28205	9.06593	0.511106	0.0815934	0.00459995	0.640206	4.62713e-08	4.62726e-08	1	0	0	1	1	0
AAACCAACCAAC	22	122	12	21.84	1763370666	99.41	387395132	1464	5.54545	1.00733	5.58608	0.314924	0.067033	0.00377909	0.669404	3.80141e-08	3.80152e-08	1	0	0	1	1	0
AAACCAACCC	18	97	10	21.84	1763370666	99.41	387395132	970	5.38889	0.824176	4.44139	0.25039	0.0444139	0.0025039	0.542087	2.51869e-08	2.51876e-08	1	0	0	1	1	0
AAACCAACCCC	4	20	11	21.84	1763370666	99.41	387395132	220	5	0.18315	0.915751	0.0516269	0.0100733	0.000567896	0.553264	5.7125e-09	5.71266e-09	1	0	0	1	1	0
AAACCAACT	12	72	9	21.84	1763370666	99.41	387395132	648	6	0.549451	3.2967	0.185857	0.0296703	0.00167271	0.543205	1.68259e-08	1.68264e-08	1	0	0	1	1	0
AAACCAACTAACT	8	47	13	21.84	1763370666	99.41	387395132	611	5.875	0.3663	2.15201	0.121323	0.0279762	0.0015772	0.768283	1.58652e-08	1.58656e-08	1	0	0	1	1	0
AAACCAAGAAAGAAAG	1	4	16	21.84	1763370666	99.41	387395132	64	4	0.0457875	0.18315	0.0103254	0.0029304	0.000165206	0.643798	1.66182e-09	1.66186e-09	1	0	0	1	1	0
AAACCAGACC	5	43	10	21.84	1763370666	99.41	387395132	430	8.6	0.228938	1.96886	0.110998	0.0196886	0.00110998	0.865104	1.11653e-08	1.11657e-08	1	0	0	1	1	0
AAACCAGACTAG	35	148	12	21.84	1763370666	99.41	387395132	1776	4.22857	1.60256	6.77656	0.382039	0.0813187	0.00458447	0.51044	4.61155e-08	4.61168e-08	1	0	0	1	1	0
AAACCAGCT	7	55	9	21.84	1763370666	99.41	387395132	495	7.85714	0.320513	2.51832	0.141974	0.0226648	0.00127777	0.71134	1.28531e-08	1.28535e-08	1	0	0	1	1	0
AAACCATTAT	5	49	10	21.84	1763370666	99.41	387395132	490	9.8	0.228938	2.24359	0.126486	0.0224359	0.00126486	0.985816	1.27233e-08	1.27237e-08	1	0	0	1	1	0
AAACCATTCT	11	91	10	21.84	1763370666	99.41	387395132	910	8.27273	0.503663	4.16667	0.234902	0.0416667	0.00234902	0.832183	2.3629e-08	2.36296e-08	1	0	0	1	1	0
AAACCCAACCAACC	29	146	14	21.84	1763370666	99.41	387395132	2044	5.03448	1.32784	6.68498	0.376876	0.0935897	0.00527627	0.709011	5.30743e-08	5.30758e-08	1	0	0	1	1	0
AAACCCACCCC	1	6	11	21.84	1763370666	99.41	387395132	66	6	0.0457875	0.274725	0.0154881	0.00302198	0.000170369	0.663917	1.71375e-09	1.7138e-09	1	0	0	1	1	0
AAACCT	116	1248	6	21.84	1763370666	99.41	387395132	7488	10.7586	5.31136	57.1429	3.22152	0.342857	0.0193291	0.649348	1.94433e-07	1.94438e-07	1	0	0	1	1	0
AAACCTAACC	113	507	10	21.84	1763370666	99.41	387395132	5070	4.48673	5.17399	23.2143	1.30874	0.232143	0.0130874	0.451335	1.31647e-07	1.31651e-07	1	0	0	1	0	0
AAACCTAACCAATAC	6	25	15	21.84	1763370666	99.41	387395132	375	4.16667	0.274725	1.14469	0.0645336	0.0171703	0.000968004	0.628709	9.73722e-09	9.73749e-09	1	0	0	1	1	0
AAACCTAACCT	131	611	11	21.84	1763370666	99.41	387395132	6721	4.66412	5.99817	27.9762	1.5772	0.307738	0.0173492	0.516098	1.74517e-07	1.74522e-07	1	0	0	1	1	0
AAACCTT	3	12	7	21.84	1763370666	99.41	387395132	84	4	0.137363	0.549451	0.0309761	0.00384615	0.000216833	0.281662	2.18114e-09	2.1812e-09	1	0	0	1	0	0
AAACCTTCC	1	4	9	21.84	1763370666	99.41	387395132	36	4	0.0457875	0.18315	0.0103254	0.00164835	9.29284e-05	0.362137	9.34773e-10	9.34799e-10	1	0	0	1	0	0
AAACG	41	221	5	21.84	1763370666	99.41	387395132	1105	5.39024	1.87729	10.119	0.570477	0.0505952	0.00285238	0.271112	2.86923e-08	2.86931e-08	1	0	0	1	0	0
AAACGAACT	7	65	9	21.84	1763370666	99.41	387395132	585	9.28571	0.320513	2.97619	0.167787	0.0267857	0.00151009	0.840674	1.51901e-08	1.51905e-08	1	0	0	1	1	0
AAACGATAGATAGATAG	2	8	17	21.84	1763370666	99.41	387395132	136	4	0.0915751	0.3663	0.0206507	0.00622711	0.000351063	0.684036	3.53137e-09	3.53146e-09	1	0	0	1	1	0
AAACGC	2	12	6	21.84	1763370666	99.41	387395132	72	6	0.0915751	0.549451	0.0309761	0.0032967	0.000185857	0.362137	1.86955e-09	1.8696e-09	1	0	0	1	0	0
AAACGCAC	5	20	8	21.84	1763370666	99.41	387395132	160	4	0.228938	0.915751	0.0516269	0.00732601	0.000413015	0.321899	4.15455e-09	4.15466e-09	1	0	0	1	0	0
AAACGCTTTCAAATCGAGACC	4	16	21	21.84	1763370666	99.41	387395132	336	4	0.18315	0.732601	0.0413015	0.0153846	0.000867331	0.844985	8.72455e-09	8.72479e-09	1	0	0	1	1	0
AAACGG	1	4	6	21.84	1763370666	99.41	387395132	24	4	0.0457875	0.18315	0.0103254	0.0010989	6.19522e-05	0.241424	6.23182e-10	6.23199e-10	1	0	0	1	0	0
AAACGGAGGC	45	187	10	21.84	1763370666	99.41	387395132	1870	4.15556	2.06044	8.56227	0.482711	0.0856227	0.00482711	0.418022	4.85563e-08	4.85576e-08	1	0	0	1	0	0
AAACGT	9	42	6	21.84	1763370666	99.41	387395132	252	4.66667	0.412088	1.92308	0.108416	0.0115385	0.000650499	0.281662	6.54341e-09	6.54359e-09	1	0	0	1	0	0
AAACT	4408	29926	5	21.84	1763370666	99.41	387395132	149630	6.78902	201.832	1370.24	77.2493	6.85119	0.386246	0.341466	3.88528e-06	3.88539e-06	1	0	0	1	0	0
AAACTAAACTAAACTCT	21	84	17	21.84	1763370666	99.41	387395132	1428	4	0.961538	3.84615	0.216833	0.0653846	0.00368616	0.684036	3.70793e-08	3.70804e-08	1	0	0	1	1	0
AAACTAAACTAAAT	91	472	14	21.84	1763370666	99.41	387395132	6608	5.18681	4.16667	21.6117	1.21839	0.302564	0.0170575	0.730464	1.71583e-07	1.71588e-07	1	0	0	1	1	0
AAACTAAACTAAC	17	73	13	21.84	1763370666	99.41	387395132	949	4.29412	0.778388	3.34249	0.188438	0.0434524	0.0024497	0.561548	2.46417e-08	2.46423e-08	1	0	0	1	1	0
AAACTAAACTAT	302	1461	12	21.84	1763370666	99.41	387395132	17532	4.83775	13.8278	66.8956	3.77134	0.802747	0.0452561	0.583975	4.55235e-07	4.55247e-07	1	0	0	1	1	0
AAACTAAACTATACTAT	10	40	17	21.84	1763370666	99.41	387395132	680	4	0.457875	1.8315	0.103254	0.0311355	0.00175531	0.684036	1.76568e-08	1.76573e-08	1	0	0	1	1	0
AAACTAAACTATGAACTAT	67	276	19	21.84	1763370666	99.41	387395132	5244	4.1194	3.06777	12.6374	0.712451	0.24011	0.0135366	0.787332	1.36165e-07	1.36169e-07	1	0	0	1	1	0
AAACTAAACTATTCT	5	26	15	21.84	1763370666	99.41	387395132	390	5.2	0.228938	1.19048	0.0671149	0.0178571	0.00100672	0.784629	1.01267e-08	1.0127e-08	1	0	0	1	1	0
AAACTAAAGTTCGAGAAGAACAT	1	4	23	21.84	1763370666	99.41	387395132	92	4	0.0457875	0.18315	0.0103254	0.00421245	0.000237484	0.92546	2.38886e-09	2.38893e-09	1	0	0	1	1	0
AAACTAAC	41	193	8	21.84	1763370666	99.41	387395132	1544	4.70732	1.87729	8.837	0.498199	0.070696	0.00398559	0.37882	4.00914e-08	4.00925e-08	1	0	0	1	0	0
AAACTAACAAAGTAAC	1	5	16	21.84	1763370666	99.41	387395132	80	5	0.0457875	0.228938	0.0129067	0.003663	0.000206507	0.804748	2.07727e-09	2.07733e-09	1	0	0	1	1	0
AAACTAACC	45	350	9	21.84	1763370666	99.41	387395132	3150	7.77778	2.06044	16.0256	0.90347	0.144231	0.00813123	0.704155	8.17927e-08	8.17949e-08	1	0	0	1	1	0
AAACTAACCAACT	46	251	13	21.84	1763370666	99.41	387395132	3263	5.45652	2.10623	11.4927	0.647917	0.149405	0.00842292	0.713558	8.47268e-08	8.47291e-08	1	0	0	1	1	0
AAACTAACT	546	3150	9	21.84	1763370666	99.41	387395132	28350	5.76923	25	144.231	8.13123	1.29808	0.0731811	0.522312	7.36134e-07	7.36154e-07	1	0	0	1	1	0
AAACTAACTAAATT	2	12	14	21.84	1763370666	99.41	387395132	168	6	0.0915751	0.549451	0.0309761	0.00769231	0.000433666	0.844985	4.36227e-09	4.3624e-09	1	0	0	1	1	0
AAACTAACTAACAAT	19	89	15	21.84	1763370666	99.41	387395132	1335	4.68421	0.869963	4.07509	0.22974	0.0611264	0.00344609	0.706802	3.46645e-08	3.46655e-08	1	0	0	1	1	0
AAACTAACTAACTAAG	3	15	16	21.84	1763370666	99.41	387395132	240	5	0.137363	0.686813	0.0387202	0.010989	0.000619522	0.804748	6.23182e-09	6.23199e-09	1	0	0	1	1	0
AAACTAACTAACTGACT	26	119	17	21.84	1763370666	99.41	387395132	2023	4.57692	1.19048	5.44872	0.30718	0.0926282	0.00522206	0.782695	5.25291e-08	5.25305e-08	1	0	0	1	1	0
AAACTAACTGGC	3	19	12	21.84	1763370666	99.41	387395132	228	6.33333	0.137363	0.869963	0.0490455	0.0104396	0.000588546	0.764511	5.92023e-09	5.92039e-09	1	0	0	1	1	0
AAACTAAGCT	46	206	10	21.84	1763370666	99.41	387395132	2060	4.47826	2.10623	9.43223	0.531757	0.0943223	0.00531757	0.450484	5.34898e-08	5.34913e-08	1	0	0	1	0	0
AAACTACAACTTAC	282	1484	14	21.84	1763370666	99.41	387395132	20776	5.26241	12.9121	67.9487	3.83071	0.951282	0.05363	0.74111	5.39468e-07	5.39483e-07	1	0	0	1	1	0
AAACTACACTTAACT	4	20	15	21.84	1763370666	99.41	387395132	300	5	0.18315	0.915751	0.0516269	0.0137363	0.000774403	0.754451	7.78978e-09	7.78999e-09	1	0	0	1	1	0
AAACTACAGAGTGTTC	6	24	16	21.84	1763370666	99.41	387395132	384	4	0.274725	1.0989	0.0619522	0.0175824	0.000991236	0.643798	9.97091e-09	9.97119e-09	1	0	0	1	1	0
AAACTACATTACGCTAC	6	26	17	21.84	1763370666	99.41	387395132	442	4.33333	0.274725	1.19048	0.0671149	0.0202381	0.00114095	0.741039	1.14769e-08	1.14773e-08	1	0	0	1	1	0
AAACTACT	32	253	8	21.84	1763370666	99.41	387395132	2024	7.90625	1.4652	11.5842	0.65308	0.092674	0.00522464	0.636254	5.2555e-08	5.25565e-08	1	0	0	1	1	0
AAACTACTACT	63	435	11	21.84	1763370666	99.41	387395132	4785	6.90476	2.88462	19.9176	1.12288	0.219093	0.0123517	0.764032	1.24247e-07	1.2425e-07	1	0	0	1	1	0
AAACTACTACTACT	5	31	14	21.84	1763370666	99.41	387395132	434	6.2	0.228938	1.41941	0.0800217	0.0198718	0.0011203	0.873152	1.12692e-08	1.12695e-08	1	0	0	1	1	0
AAACTAGCT	7	39	9	21.84	1763370666	99.41	387395132	351	5.57143	0.320513	1.78571	0.100672	0.0160714	0.000906052	0.504405	9.11404e-09	9.11429e-09	1	0	0	1	1	0
AAACTAT	13	125	7	21.84	1763370666	99.41	387395132	875	9.61538	0.595238	5.72344	0.322668	0.0400641	0.00225868	0.677072	2.27202e-08	2.27208e-08	1	0	0	1	1	0
AAACTATAAACTG	6	32	13	21.84	1763370666	99.41	387395132	416	5.33333	0.274725	1.4652	0.082603	0.0190476	0.00107384	0.697448	1.08018e-08	1.08021e-08	1	0	0	1	1	0
AAACTATAAAGT	17	75	12	21.84	1763370666	99.41	387395132	900	4.41176	0.778388	3.43407	0.193601	0.0412088	0.00232321	0.532554	2.33693e-08	2.337e-08	1	0	0	1	1	0
AAACTATAT	14	75	9	21.84	1763370666	99.41	387395132	675	5.35714	0.641026	3.43407	0.193601	0.0309066	0.00174241	0.485004	1.7527e-08	1.75275e-08	1	0	0	1	0	0
AAACTATCAACT	6	29	12	21.84	1763370666	99.41	387395132	348	4.83333	0.274725	1.32784	0.074859	0.0159341	0.000898308	0.583442	9.03614e-09	9.03639e-09	1	0	0	1	1	0
AAACTATCTAACT	34	178	13	21.84	1763370666	99.41	387395132	2314	5.23529	1.55678	8.15018	0.459479	0.105952	0.00597323	0.684628	6.00851e-08	6.00868e-08	1	0	0	1	1	0
AAACTATGTGTTAACT	9	51	16	21.84	1763370666	99.41	387395132	816	5.66667	0.412088	2.33516	0.131649	0.0373626	0.00210638	0.912048	2.11882e-08	2.11888e-08	1	0	0	1	1	0
AAACTATGTGTTAGCT	33	162	16	21.84	1763370666	99.41	387395132	2592	4.90909	1.51099	7.41758	0.418178	0.118681	0.00669084	0.790116	6.73037e-08	6.73055e-08	1	0	0	1	1	0
AAACTATTCT	12	82	10	21.84	1763370666	99.41	387395132	820	6.83333	0.549451	3.75458	0.21167	0.0375458	0.0021167	0.687389	2.12921e-08	2.12926e-08	1	0	0	1	1	0
AAACTC	77	326	6	21.84	1763370666	99.41	387395132	1956	4.23377	3.52564	14.9267	0.841518	0.0895604	0.00504911	0.255534	5.07893e-08	5.07907e-08	1	0	0	1	0	0
AAACTCAACTAT	6	24	12	21.84	1763370666	99.41	387395132	288	4	0.274725	1.0989	0.0619522	0.0131868	0.000743427	0.482849	7.47819e-09	7.47839e-09	1	0	0	1	0	0
AAACTCACTC	2	8	10	21.84	1763370666	99.41	387395132	80	4	0.0915751	0.3663	0.0206507	0.003663	0.000206507	0.402374	2.07727e-09	2.07733e-09	1	0	0	1	0	0
AAACTCCCAACTCTC	17	68	15	21.84	1763370666	99.41	387395132	1020	4	0.778388	3.11355	0.175531	0.0467033	0.00263297	0.603561	2.64852e-08	2.6486e-08	1	0	0	1	1	0
AAACTCCTCACCCAGG	2	10	16	21.84	1763370666	99.41	387395132	160	5	0.0915751	0.457875	0.0258134	0.00732601	0.000413015	0.804748	4.15455e-09	4.15466e-09	1	0	0	1	1	0
AAACTCGTCATAACGTCCGAGAC	1	4	23	21.84	1763370666	99.41	387395132	92	4	0.0457875	0.18315	0.0103254	0.00421245	0.000237484	0.92546	2.38886e-09	2.38893e-09	1	0	0	1	1	0
AAACTCT	12	78	7	21.84	1763370666	99.41	387395132	546	6.5	0.549451	3.57143	0.201345	0.025	0.00140941	0.4577	1.41774e-08	1.41778e-08	1	0	0	1	0	0
AAACTCTAAGCTCT	26	123	14	21.84	1763370666	99.41	387395132	1722	4.73077	1.19048	5.63187	0.317505	0.0788462	0.00444507	0.666238	4.47133e-08	4.47146e-08	1	0	0	1	1	0
AAACTCTCAAACTGTC	25	118	16	21.84	1763370666	99.41	387395132	1888	4.72	1.14469	5.40293	0.304599	0.0864469	0.00487358	0.759682	4.90237e-08	4.9025e-08	1	0	0	1	1	0
AAACTCTCAAAG	44	275	12	21.84	1763370666	99.41	387395132	3300	6.25	2.01465	12.5916	0.70987	0.151099	0.00851843	0.754451	8.56875e-08	8.56899e-08	1	0	0	1	1	0
AAACTCTCAAGCTCTC	11	46	16	21.84	1763370666	99.41	387395132	736	4.18182	0.503663	2.10623	0.118742	0.0336996	0.00189987	0.673062	1.91109e-08	1.91114e-08	1	0	0	1	1	0
AAACTCTCAATCAATC	34	160	16	21.84	1763370666	99.41	387395132	2560	4.70588	1.55678	7.32601	0.413015	0.117216	0.00660824	0.75741	6.64728e-08	6.64746e-08	1	0	0	1	1	0
AAACTCTCGAACTTTC	95	455	16	21.84	1763370666	99.41	387395132	7280	4.78947	4.34982	20.8333	1.17451	0.333333	0.0187922	0.770864	1.89032e-07	1.89037e-07	1	0	0	1	1	0
AAACTCTCGAATAATC	1	4	16	21.84	1763370666	99.41	387395132	64	4	0.0457875	0.18315	0.0103254	0.0029304	0.000165206	0.643798	1.66182e-09	1.66186e-09	1	0	0	1	1	0
AAACTCTCT	1	11	9	21.84	1763370666	99.41	387395132	99	11	0.0457875	0.503663	0.0283948	0.00453297	0.000255553	0.995876	2.57063e-09	2.5707e-09	1	0	0	1	1	0
AAACTCTCTCTCAC	2	10	14	21.84	1763370666	99.41	387395132	140	5	0.0915751	0.457875	0.0258134	0.00641026	0.000361388	0.704155	3.63523e-09	3.63533e-09	1	0	0	1	1	0
AAACTCTCTGAC	5	35	12	21.84	1763370666	99.41	387395132	420	7	0.228938	1.60256	0.090347	0.0192308	0.00108416	0.844985	1.09057e-08	1.0906e-08	1	0	0	1	1	0
AAACTG	28	114	6	21.84	1763370666	99.41	387395132	684	4.07143	1.28205	5.21978	0.294273	0.0313187	0.00176564	0.245736	1.77607e-08	1.77612e-08	1	0	0	1	0	0
AAACTGAAACTGAAGTTT	55	239	18	21.84	1763370666	99.41	387395132	4302	4.34545	2.51832	10.9432	0.616941	0.196978	0.0111049	0.786824	1.11705e-07	1.11708e-07	1	0	0	1	1	0
AAACTGAATCGACATTTCCCG	1	4	21	21.84	1763370666	99.41	387395132	84	4	0.0457875	0.18315	0.0103254	0.00384615	0.000216833	0.844985	2.18114e-09	2.1812e-09	1	0	0	1	1	0
AAACTGAATCTGAAGTTT	29	130	18	21.84	1763370666	99.41	387395132	2340	4.48276	1.32784	5.95238	0.335575	0.107143	0.00604034	0.811685	6.07603e-08	6.07619e-08	1	0	0	1	1	0
AAACTGACAGACTGAC	4	16	16	21.84	1763370666	99.41	387395132	256	4	0.18315	0.732601	0.0413015	0.0117216	0.000660824	0.643798	6.64728e-09	6.64746e-09	1	0	0	1	1	0
AAACTGACT	27	122	9	21.84	1763370666	99.41	387395132	1098	4.51852	1.23626	5.58608	0.314924	0.0502747	0.00283432	0.40908	2.85106e-08	2.85114e-08	1	0	0	1	0	0
AAACTGACTGAC	16	99	12	21.84	1763370666	99.41	387395132	1188	6.1875	0.732601	4.53297	0.255553	0.0543956	0.00306664	0.746907	3.08475e-08	3.08484e-08	1	0	0	1	1	0
AAACTGACTGGCT	10	62	13	21.84	1763370666	99.41	387395132	806	6.2	0.457875	2.83883	0.160043	0.0369048	0.00208056	0.810784	2.09285e-08	2.09291e-08	1	0	0	1	1	0
AAACTGC	1	5	7	21.84	1763370666	99.41	387395132	35	5	0.0457875	0.228938	0.0129067	0.00160256	9.0347e-05	0.352077	9.08807e-10	9.08832e-10	1	0	0	1	0	0
AAACTGCCAAACTTTC	24	125	16	21.84	1763370666	99.41	387395132	2000	5.20833	1.0989	5.72344	0.322668	0.0915751	0.00516269	0.838279	5.19318e-08	5.19333e-08	1	0	0	1	1	0
AAACTGGTTGGTCTAAATCTG	3	12	21	21.84	1763370666	99.41	387395132	252	4	0.137363	0.549451	0.0309761	0.0115385	0.000650499	0.844985	6.54341e-09	6.54359e-09	1	0	0	1	1	0
AAACTT	8801	41906	6	21.84	1763370666	99.41	387395132	251436	4.7615	402.976	1918.77	108.174	11.5126	0.649043	0.287386	6.52877e-06	6.52895e-06	1	0	0	1	0	0
AAACTTAAACTTATT	1	4	15	21.84	1763370666	99.41	387395132	60	4	0.0457875	0.18315	0.0103254	0.00274725	0.000154881	0.603561	1.55796e-09	1.558e-09	1	0	0	1	1	0
AAACTTAAAGTT	2	8	12	21.84	1763370666	99.41	387395132	96	4	0.0915751	0.3663	0.0206507	0.0043956	0.000247809	0.482849	2.49273e-09	2.4928e-09	1	0	0	1	0	0
AAACTTAACGTAACAT	3	14	16	21.84	1763370666	99.41	387395132	224	4.66667	0.137363	0.641026	0.0361388	0.0102564	0.000578221	0.751098	5.81637e-09	5.81653e-09	1	0	0	1	1	0
AAACTTAACT	7	28	10	21.84	1763370666	99.41	387395132	280	4	0.320513	1.28205	0.0722776	0.0128205	0.000722776	0.402374	7.27046e-09	7.27066e-09	1	0	0	1	0	0
AAACTTACTAACTAACT	9	41	17	21.84	1763370666	99.41	387395132	697	4.55556	0.412088	1.87729	0.105835	0.0319139	0.0017992	0.779041	1.80982e-08	1.80987e-08	1	0	0	1	1	0
AAACTTACTTACCTAACT	1	4	18	21.84	1763370666	99.41	387395132	72	4	0.0457875	0.18315	0.0103254	0.0032967	0.000185857	0.724273	1.86955e-09	1.8696e-09	1	0	0	1	1	0
AAACTTGCTTACTTACT	16	70	17	21.84	1763370666	99.41	387395132	1190	4.375	0.732601	3.20513	0.180694	0.0544872	0.0030718	0.748164	3.08994e-08	3.09003e-08	1	0	0	1	1	0
AAACTTGTAAAGTTGT	14	58	16	21.84	1763370666	99.41	387395132	928	4.14286	0.641026	2.65568	0.149718	0.0424908	0.00239549	0.666791	2.40964e-08	2.4097e-08	1	0	0	1	1	0
AAACTTGTTACTTGTT	1	5	16	21.84	1763370666	99.41	387395132	80	5	0.0457875	0.228938	0.0129067	0.003663	0.000206507	0.804748	2.07727e-09	2.07733e-09	1	0	0	1	1	0
AAACTTT	2	8	7	21.84	1763370666	99.41	387395132	56	4	0.0915751	0.3663	0.0206507	0.0025641	0.000144555	0.281662	1.45409e-09	1.45413e-09	1	0	0	1	0	0
AAAG	34767	292672	4	21.84	1763370666	99.41	387395132	1170688	8.4181	1591.9	13400.7	755.487	53.6029	3.02195	0.338722	3.0398e-05	3.03988e-05	1	1	0	0	0	0
AAAGAAAGAAAGAAAGATTG	13	52	20	21.84	1763370666	99.41	387395132	1040	4	0.595238	2.38095	0.13423	0.047619	0.0026846	0.804748	2.70046e-08	2.70053e-08	1	0	0	1	1	0
AAAGAAAGAAAGATTGAAAGAAAT	1	4	24	21.84	1763370666	99.41	387395132	96	4	0.0457875	0.18315	0.0103254	0.0043956	0.000247809	0.965698	2.49273e-09	2.4928e-09	1	0	0	1	1	0
AAAGAAAGAAAGGAAAGAAG	6	27	20	21.84	1763370666	99.41	387395132	540	4.5	0.274725	1.23626	0.0696963	0.0247253	0.00139393	0.905342	1.40216e-08	1.4022e-08	1	0	0	1	1	0
AAAGAAAGAAAGTCAG	3	15	16	21.84	1763370666	99.41	387395132	240	5	0.137363	0.686813	0.0387202	0.010989	0.000619522	0.804748	6.23182e-09	6.23199e-09	1	0	0	1	1	0
AAAGAAAGAAAGTTGG	4	16	16	21.84	1763370666	99.41	387395132	256	4	0.18315	0.732601	0.0413015	0.0117216	0.000660824	0.643798	6.64728e-09	6.64746e-09	1	0	0	1	1	0
AAAGAAAGAAATATAG	7	28	16	21.84	1763370666	99.41	387395132	448	4	0.320513	1.28205	0.0722776	0.0205128	0.00115644	0.643798	1.16327e-08	1.16331e-08	1	0	0	1	1	0
AAAGAAAGAACGAACG	3	12	16	21.84	1763370666	99.41	387395132	192	4	0.137363	0.549451	0.0309761	0.00879121	0.000495618	0.643798	4.98546e-09	4.98559e-09	1	0	0	1	1	0
AAAGAAAGAAGT	25	100	12	21.84	1763370666	99.41	387395132	1200	4	1.14469	4.57875	0.258134	0.0549451	0.00309761	0.482849	3.11591e-08	3.116e-08	1	0	0	1	0	0
AAAGAAAGAAGTATAG	4	18	16	21.84	1763370666	99.41	387395132	288	4.5	0.18315	0.824176	0.0464642	0.0131868	0.000743427	0.724273	7.47819e-09	7.47839e-09	1	0	0	1	1	0
AAAGAAAGAATGAAAGAAAGAG	9	36	22	21.84	1763370666	99.41	387395132	792	4	0.412088	1.64835	0.0929284	0.0362637	0.00204442	0.885223	2.0565e-08	2.05656e-08	1	0	0	1	1	0
AAAGAAAGAGAAATAGAG	1	4	18	21.84	1763370666	99.41	387395132	72	4	0.0457875	0.18315	0.0103254	0.0032967	0.000185857	0.724273	1.86955e-09	1.8696e-09	1	0	0	1	1	0
AAAGAAAGCAAG	20	92	12	21.84	1763370666	99.41	387395132	1104	4.6	0.915751	4.21245	0.237484	0.0505495	0.0028498	0.555276	2.86664e-08	2.86672e-08	1	0	0	1	1	0
AAAGAAAGCTAGAGAGAGAG	1	4	20	21.84	1763370666	99.41	387395132	80	4	0.0457875	0.18315	0.0103254	0.003663	0.000206507	0.804748	2.07727e-09	2.07733e-09	1	0	0	1	1	0
AAAGAAAGG	29	178	9	21.84	1763370666	99.41	387395132	1602	6.13793	1.32784	8.15018	0.459479	0.0733516	0.00413531	0.555692	4.15974e-08	4.15986e-08	1	0	0	1	1	0
AAAGAAAT	65	308	8	21.84	1763370666	99.41	387395132	2464	4.73846	2.97619	14.1026	0.795054	0.112821	0.00636043	0.381327	6.398e-08	6.39818e-08	1	0	0	1	0	0
AAAGAAATTCTTCCTGAAG	1	5	19	21.84	1763370666	99.41	387395132	95	5	0.0457875	0.228938	0.0129067	0.00434982	0.000245228	0.955638	2.46676e-09	2.46683e-09	1	0	0	1	1	0
AAAGAACAAG	14	81	10	21.84	1763370666	99.41	387395132	810	5.78571	0.641026	3.70879	0.209089	0.0370879	0.00209089	0.582005	2.10324e-08	2.1033e-08	1	0	0	1	1	0
AAAGAACG	6	30	8	21.84	1763370666	99.41	387395132	240	5	0.274725	1.37363	0.0774403	0.010989	0.000619522	0.402374	6.23182e-09	6.23199e-09	1	0	0	1	0	0
AAAGAACGAAAGATAG	1	4	16	21.84	1763370666	99.41	387395132	64	4	0.0457875	0.18315	0.0103254	0.0029304	0.000165206	0.643798	1.66182e-09	1.66186e-09	1	0	0	1	1	0
AAAGAACT	21	198	8	21.84	1763370666	99.41	387395132	1584	9.42857	0.961538	9.06593	0.511106	0.0725275	0.00408885	0.758762	4.113e-08	4.11312e-08	1	0	0	1	1	0
AAAGAACTTCAAATTGAGACC	1	4	21	21.84	1763370666	99.41	387395132	84	4	0.0457875	0.18315	0.0103254	0.00384615	0.000216833	0.844985	2.18114e-09	2.1812e-09	1	0	0	1	1	0
AAAGAAG	138	997	7	21.84	1763370666	99.41	387395132	6979	7.22464	6.31868	45.6502	2.5736	0.319551	0.0180152	0.508726	1.81216e-07	1.81221e-07	1	0	0	1	1	0
AAAGAAGAAG	357	1755	10	21.84	1763370666	99.41	387395132	17550	4.91597	16.3462	80.3571	4.53026	0.803571	0.0453026	0.494514	4.55702e-07	4.55715e-07	1	0	0	1	0	0
AAAGAAGAAGAAGGAGAAG	12	48	19	21.84	1763370666	99.41	387395132	912	4	0.549451	2.1978	0.123904	0.0417582	0.00235419	0.764511	2.36809e-08	2.36816e-08	1	0	0	1	1	0
AAAGAAGACAGAAG	6	33	14	21.84	1763370666	99.41	387395132	462	5.5	0.274725	1.51099	0.0851843	0.0211538	0.00119258	0.77457	1.19963e-08	1.19966e-08	1	0	0	1	1	0
AAAGAAGATGAAGAT	10	55	15	21.84	1763370666	99.41	387395132	825	5.5	0.457875	2.51832	0.141974	0.0377747	0.00212961	0.829896	2.14219e-08	2.14225e-08	1	0	0	1	1	0
AAAGAAGATGCAGTTG	11	50	16	21.84	1763370666	99.41	387395132	800	4.54545	0.503663	2.28938	0.129067	0.03663	0.00206507	0.731589	2.07727e-08	2.07733e-08	1	0	0	1	1	0
AAAGAAGG	48	237	8	21.84	1763370666	99.41	387395132	1896	4.9375	2.1978	10.8516	0.611778	0.0868132	0.00489423	0.397344	4.92314e-08	4.92328e-08	1	0	0	1	0	0
AAAGAAGGAAG	3	13	11	21.84	1763370666	99.41	387395132	143	4.33333	0.137363	0.595238	0.0335575	0.00654762	0.000369132	0.479496	3.71313e-09	3.71323e-09	1	0	0	1	0	0
AAAGAAGGAG	3	14	10	21.84	1763370666	99.41	387395132	140	4.66667	0.137363	0.641026	0.0361388	0.00641026	0.000361388	0.469436	3.63523e-09	3.63533e-09	1	0	0	1	0	0
AAAGAAGGAGAAGAT	10	41	15	21.84	1763370666	99.41	387395132	615	4.1	0.457875	1.87729	0.105835	0.0281593	0.00158753	0.61865	1.5969e-08	1.59695e-08	1	0	0	1	1	0
AAAGAAGGAGAG	22	112	12	21.84	1763370666	99.41	387395132	1344	5.09091	1.00733	5.12821	0.28911	0.0615385	0.00346933	0.614535	3.48982e-08	3.48992e-08	1	0	0	1	1	0
AAAGAAGGAGAGACAGAGAGAG	1	4	22	21.84	1763370666	99.41	387395132	88	4	0.0457875	0.18315	0.0103254	0.0040293	0.000227158	0.885223	2.285e-09	2.28506e-09	1	0	0	1	1	0
AAAGAAGGG	9	72	9	21.84	1763370666	99.41	387395132	648	8	0.412088	3.2967	0.185857	0.0296703	0.00167271	0.724273	1.68259e-08	1.68264e-08	1	0	0	1	1	0
AAAGAAGGTGAGAGAG	9	51	16	21.84	1763370666	99.41	387395132	816	5.66667	0.412088	2.33516	0.131649	0.0373626	0.00210638	0.912048	2.11882e-08	2.11888e-08	1	0	0	1	1	0
AAAGAAGTCTTG	8	32	12	21.84	1763370666	99.41	387395132	384	4	0.3663	1.4652	0.082603	0.0175824	0.000991236	0.482849	9.97091e-09	9.97119e-09	1	0	0	1	0	0
AAAGAAT	61	267	7	21.84	1763370666	99.41	387395132	1869	4.37705	2.79304	12.2253	0.689219	0.0855769	0.00482453	0.308212	4.85303e-08	4.85317e-08	1	0	0	1	0	0
AAAGAATGGGAGAGATGGAG	11	47	20	21.84	1763370666	99.41	387395132	940	4.27273	0.503663	2.15201	0.121323	0.0430403	0.00242646	0.859617	2.4408e-08	2.44086e-08	1	0	0	1	1	0
AAAGAC	337	1483	6	21.84	1763370666	99.41	387395132	8898	4.40059	15.4304	67.9029	3.82813	0.407418	0.0229688	0.265603	2.31045e-07	2.31051e-07	1	0	0	1	0	0
AAAGACACATACAAGAC	45	212	17	21.84	1763370666	99.41	387395132	3604	4.71111	2.06044	9.70696	0.547245	0.165018	0.00930316	0.805642	9.35812e-08	9.35838e-08	1	0	0	1	1	0
AAAGACAG	45	258	8	21.84	1763370666	99.41	387395132	2064	5.73333	2.06044	11.8132	0.665987	0.0945055	0.00532789	0.461389	5.35937e-08	5.35951e-08	1	0	0	1	0	0
AAAGACAGACACAGACAG	3	13	18	21.84	1763370666	99.41	387395132	234	4.33333	0.137363	0.595238	0.0335575	0.0107143	0.000604034	0.784629	6.07603e-09	6.07619e-09	1	0	0	1	1	0
AAAGACAGACAGACACAG	1	4	18	21.84	1763370666	99.41	387395132	72	4	0.0457875	0.18315	0.0103254	0.0032967	0.000185857	0.724273	1.86955e-09	1.8696e-09	1	0	0	1	1	0
AAAGACAGACAGACAGACTG	3	14	20	21.84	1763370666	99.41	387395132	280	4.66667	0.137363	0.641026	0.0361388	0.0128205	0.000722776	0.938873	7.27046e-09	7.27066e-09	1	0	0	1	1	0
AAAGACAGACAGACGG	2	9	16	21.84	1763370666	99.41	387395132	144	4.5	0.0915751	0.412088	0.0232321	0.00659341	0.000371713	0.724273	3.73909e-09	3.7392e-09	1	0	0	1	1	0
AAAGACAGACAGATAG	61	303	16	21.84	1763370666	99.41	387395132	4848	4.96721	2.79304	13.8736	0.782147	0.221978	0.0125144	0.799471	1.25883e-07	1.25886e-07	1	0	0	1	1	0
AAAGACAGAGACAG	3	12	14	21.84	1763370666	99.41	387395132	168	4	0.137363	0.549451	0.0309761	0.00769231	0.000433666	0.563324	4.36227e-09	4.3624e-09	1	0	0	1	1	0
AAAGACAGAGAGAGAGTT	18	76	18	21.84	1763370666	99.41	387395132	1368	4.22222	0.824176	3.47985	0.196182	0.0626374	0.00353128	0.764511	3.55214e-08	3.55224e-08	1	0	0	1	1	0
AAAGACAT	8	54	8	21.84	1763370666	99.41	387395132	432	6.75	0.3663	2.47253	0.139393	0.0197802	0.00111514	0.543205	1.12173e-08	1.12176e-08	1	0	0	1	1	0
AAAGACGATGGTAAC	24	103	15	21.84	1763370666	99.41	387395132	1545	4.29167	1.0989	4.71612	0.265878	0.0707418	0.00398818	0.647571	4.01174e-08	4.01185e-08	1	0	0	1	1	0
AAAGACGATGGTAAT	64	284	15	21.84	1763370666	99.41	387395132	4260	4.4375	2.9304	13.0037	0.733102	0.195055	0.0109965	0.669575	1.10615e-07	1.10618e-07	1	0	0	1	1	0
AAAGACGGACAGACAG	1	4	16	21.84	1763370666	99.41	387395132	64	4	0.0457875	0.18315	0.0103254	0.0029304	0.000165206	0.643798	1.66182e-09	1.66186e-09	1	0	0	1	1	0
AAAGACGGCGTT	4	21	12	21.84	1763370666	99.41	387395132	252	5.25	0.18315	0.961538	0.0542082	0.0115385	0.000650499	0.633739	6.54341e-09	6.54359e-09	1	0	0	1	1	0
AAAGACT	5	20	7	21.84	1763370666	99.41	387395132	140	4	0.228938	0.915751	0.0516269	0.00641026	0.000361388	0.281662	3.63523e-09	3.63533e-09	1	0	0	1	0	0
AAAGACTG	7	41	8	21.84	1763370666	99.41	387395132	328	5.85714	0.320513	1.87729	0.105835	0.0150183	0.000846681	0.471352	8.51682e-09	8.51706e-09	1	0	0	1	0	0
AAAGAG	574	3827	6	21.84	1763370666	99.41	387395132	22962	6.66725	26.2821	175.229	9.8788	1.05137	0.0592728	0.402409	5.9623e-07	5.96246e-07	1	0	0	1	0	0
AAAGAGAAAGAGAAGAG	1	4	17	21.84	1763370666	99.41	387395132	68	4	0.0457875	0.18315	0.0103254	0.00311355	0.000175531	0.684036	1.76568e-09	1.76573e-09	1	0	0	1	1	0
AAAGAGAAC	4	27	9	21.84	1763370666	99.41	387395132	243	6.75	0.18315	1.23626	0.0696963	0.0111264	0.000627267	0.611106	6.30972e-09	6.30989e-09	1	0	0	1	1	0
AAAGAGAAG	4	24	9	21.84	1763370666	99.41	387395132	216	6	0.18315	1.0989	0.0619522	0.00989011	0.00055757	0.543205	5.60864e-09	5.60879e-09	1	0	0	1	1	0
AAAGAGAAGAG	51	261	11	21.84	1763370666	99.41	387395132	2871	5.11765	2.33516	11.9505	0.673731	0.131456	0.00741104	0.566282	7.45482e-08	7.45502e-08	1	0	0	1	1	0
AAAGAGAAGAGAAG	12	48	14	21.84	1763370666	99.41	387395132	672	4	0.549451	2.1978	0.123904	0.0307692	0.00173466	0.563324	1.74491e-08	1.74496e-08	1	0	0	1	1	0
AAAGAGAAGAGAGAGT	15	68	16	21.84	1763370666	99.41	387395132	1088	4.53333	0.686813	3.11355	0.175531	0.0498168	0.0028085	0.729638	2.82509e-08	2.82517e-08	1	0	0	1	1	0
AAAGAGAG	977	6573	8	21.84	1763370666	99.41	387395132	52584	6.72774	44.7344	300.962	16.9672	2.40769	0.135737	0.541413	1.36539e-06	1.36543e-06	1	0	0	1	1	0
AAAGAGAGAAAGAGAT	24	100	16	21.84	1763370666	99.41	387395132	1600	4.16667	1.0989	4.57875	0.258134	0.0732601	0.00413015	0.670623	4.15455e-08	4.15466e-08	1	0	0	1	1	0
AAAGAGAGAAATAGAC	1	4	16	21.84	1763370666	99.41	387395132	64	4	0.0457875	0.18315	0.0103254	0.0029304	0.000165206	0.643798	1.66182e-09	1.66186e-09	1	0	0	1	1	0
AAAGAGAGAAGAGAG	38	171	15	21.84	1763370666	99.41	387395132	2565	4.5	1.73993	7.82967	0.44141	0.117445	0.00662115	0.679006	6.66026e-08	6.66044e-08	1	0	0	1	1	0
AAAGAGAGAG	1534	7584	10	21.84	1763370666	99.41	387395132	75840	4.94394	70.2381	347.253	19.5769	3.47253	0.195769	0.497328	1.96926e-06	1.96931e-06	1	0	0	1	0	0
AAAGAGAGAGAAAGAGGG	31	129	18	21.84	1763370666	99.41	387395132	2322	4.16129	1.41941	5.90659	0.332993	0.106319	0.00599388	0.753478	6.02929e-08	6.02945e-08	1	0	0	1	1	0
AAAGAGAGAGAACG	14	60	14	21.84	1763370666	99.41	387395132	840	4.28571	0.641026	2.74725	0.154881	0.0384615	0.00216833	0.603561	2.18114e-08	2.1812e-08	1	0	0	1	1	0
AAAGAGAGAGAGAAT	5	21	15	21.84	1763370666	99.41	387395132	315	4.2	0.228938	0.961538	0.0542082	0.0144231	0.000813123	0.633739	8.17927e-09	8.17949e-09	1	0	0	1	1	0
AAAGAGAGAGAGAGAAGAG	2	8	19	21.84	1763370666	99.41	387395132	152	4	0.0915751	0.3663	0.0206507	0.00695971	0.000392364	0.764511	3.94682e-09	3.94693e-09	1	0	0	1	1	0
AAAGAGAGAGAGATAGACAG	1	4	20	21.84	1763370666	99.41	387395132	80	4	0.0457875	0.18315	0.0103254	0.003663	0.000206507	0.804748	2.07727e-09	2.07733e-09	1	0	0	1	1	0
AAAGAGAGAGATATAT	12	49	16	21.84	1763370666	99.41	387395132	784	4.08333	0.549451	2.24359	0.126486	0.0358974	0.00202377	0.657211	2.03573e-08	2.03578e-08	1	0	0	1	1	0
AAAGAGAGAGGAGAG	7	28	15	21.84	1763370666	99.41	387395132	420	4	0.320513	1.28205	0.0722776	0.0192308	0.00108416	0.603561	1.09057e-08	1.0906e-08	1	0	0	1	1	0
AAAGAGAGAGTGAT	10	41	14	21.84	1763370666	99.41	387395132	574	4.1	0.457875	1.87729	0.105835	0.0262821	0.00148169	0.577407	1.49044e-08	1.49049e-08	1	0	0	1	1	0
AAAGAGAGATAGATAGAG	53	225	18	21.84	1763370666	99.41	387395132	4050	4.24528	2.42674	10.3022	0.580802	0.18544	0.0104544	0.768686	1.05162e-07	1.05165e-07	1	0	0	1	1	0
AAAGAGAGGG	2	8	10	21.84	1763370666	99.41	387395132	80	4	0.0915751	0.3663	0.0206507	0.003663	0.000206507	0.402374	2.07727e-09	2.07733e-09	1	0	0	1	0	0
AAAGAGAGGGACAG	8	34	14	21.84	1763370666	99.41	387395132	476	4.25	0.3663	1.55678	0.0877657	0.0217949	0.00122872	0.598531	1.23598e-08	1.23601e-08	1	0	0	1	1	0
AAAGAGAGGGAGAGTG	26	111	16	21.84	1763370666	99.41	387395132	1776	4.26923	1.19048	5.08242	0.286529	0.0813187	0.00458447	0.687131	4.61155e-08	4.61168e-08	1	0	0	1	1	0
AAAGAGAGGGAGAT	1	5	14	21.84	1763370666	99.41	387395132	70	5	0.0457875	0.228938	0.0129067	0.00320513	0.000180694	0.704155	1.81761e-09	1.81766e-09	1	0	0	1	1	0
AAAGAGAGTGTGAG	9	46	14	21.84	1763370666	99.41	387395132	644	5.11111	0.412088	2.10623	0.118742	0.0294872	0.00166239	0.719802	1.67221e-08	1.67225e-08	1	0	0	1	1	0
AAAGAGATACAGAG	3	16	14	21.84	1763370666	99.41	387395132	224	5.33333	0.137363	0.732601	0.0413015	0.0102564	0.000578221	0.751098	5.81637e-09	5.81653e-09	1	0	0	1	1	0
AAAGAGGAGAG	3	15	11	21.84	1763370666	99.41	387395132	165	5	0.137363	0.686813	0.0387202	0.00755495	0.000425922	0.553264	4.28438e-09	4.2845e-09	1	0	0	1	1	0
AAAGAGGTGAATTAGGAGGAC	1	4	21	21.84	1763370666	99.41	387395132	84	4	0.0457875	0.18315	0.0103254	0.00384615	0.000216833	0.844985	2.18114e-09	2.1812e-09	1	0	0	1	1	0
AAAGAGGTGG	1	5	10	21.84	1763370666	99.41	387395132	50	5	0.0457875	0.228938	0.0129067	0.00228938	0.000129067	0.502968	1.2983e-09	1.29833e-09	1	0	0	1	1	0
AAAGAGTCAGAGTGTG	10	45	16	21.84	1763370666	99.41	387395132	720	4.5	0.457875	2.06044	0.11616	0.032967	0.00185857	0.724273	1.86955e-08	1.8696e-08	1	0	0	1	1	0
AAAGAGTCGGAGAGTG	10	40	16	21.84	1763370666	99.41	387395132	640	4	0.457875	1.8315	0.103254	0.029304	0.00165206	0.643798	1.66182e-08	1.66186e-08	1	0	0	1	1	0
AAAGAGTGACTGAGTG	22	97	16	21.84	1763370666	99.41	387395132	1552	4.40909	1.00733	4.44139	0.25039	0.0710623	0.00400625	0.709641	4.02991e-08	4.03002e-08	1	0	0	1	1	0
AAAGAGTGAG	2	8	10	21.84	1763370666	99.41	387395132	80	4	0.0915751	0.3663	0.0206507	0.003663	0.000206507	0.402374	2.07727e-09	2.07733e-09	1	0	0	1	0	0
AAAGAGTGAGAGAGATAG	7	28	18	21.84	1763370666	99.41	387395132	504	4	0.320513	1.28205	0.0722776	0.0230769	0.001301	0.724273	1.30868e-08	1.30872e-08	1	0	0	1	1	0
AAAGAT	2107	8976	6	21.84	1763370666	99.41	387395132	53856	4.26009	96.4744	410.989	23.1701	2.46593	0.139021	0.257122	1.39842e-06	1.39846e-06	1	0	0	1	0	0
AAAGATACAGAGAGAGAGAG	1	4	20	21.84	1763370666	99.41	387395132	80	4	0.0457875	0.18315	0.0103254	0.003663	0.000206507	0.804748	2.07727e-09	2.07733e-09	1	0	0	1	1	0
AAAGATAG	41	207	8	21.84	1763370666	99.41	387395132	1656	5.04878	1.87729	9.47802	0.534338	0.0758242	0.00427471	0.4063	4.29996e-08	4.30008e-08	1	0	0	1	0	0
AAAGATAGAG	2	8	10	21.84	1763370666	99.41	387395132	80	4	0.0915751	0.3663	0.0206507	0.003663	0.000206507	0.402374	2.07727e-09	2.07733e-09	1	0	0	1	0	0
AAAGATAGAT	9	40	10	21.84	1763370666	99.41	387395132	400	4.44444	0.412088	1.8315	0.103254	0.018315	0.00103254	0.447082	1.03864e-08	1.03867e-08	1	0	0	1	0	0
AAAGATAGATAGATAC	6	24	16	21.84	1763370666	99.41	387395132	384	4	0.274725	1.0989	0.0619522	0.0175824	0.000991236	0.643798	9.97091e-09	9.97119e-09	1	0	0	1	1	0
AAAGATAGATAGATAGACAG	1	4	20	21.84	1763370666	99.41	387395132	80	4	0.0457875	0.18315	0.0103254	0.003663	0.000206507	0.804748	2.07727e-09	2.07733e-09	1	0	0	1	1	0
AAAGATATGTATAG	5	20	14	21.84	1763370666	99.41	387395132	280	4	0.228938	0.915751	0.0516269	0.0128205	0.000722776	0.563324	7.27046e-09	7.27066e-09	1	0	0	1	1	0
AAAGATGAAGATTAT	1	6	15	21.84	1763370666	99.41	387395132	90	6	0.0457875	0.274725	0.0154881	0.00412088	0.000232321	0.905342	2.33693e-09	2.337e-09	1	0	0	1	1	0
AAAGATT	101	408	7	21.84	1763370666	99.41	387395132	2856	4.0396	4.62454	18.6813	1.05319	0.130769	0.00737232	0.284451	7.41587e-08	7.41607e-08	1	0	0	1	0	0
AAAGATTGATAG	9	38	12	21.84	1763370666	99.41	387395132	456	4.22222	0.412088	1.73993	0.0980911	0.0208791	0.00117709	0.509674	1.18405e-08	1.18408e-08	1	0	0	1	1	0
AAAGC	62	389	5	21.84	1763370666	99.41	387395132	1945	6.27419	2.83883	17.8114	1.00414	0.0890568	0.00502071	0.315572	5.05037e-08	5.05051e-08	1	0	0	1	0	0
AAAGCAAG	41	339	8	21.84	1763370666	99.41	387395132	2712	8.26829	1.87729	15.522	0.875076	0.124176	0.0070006	0.665389	7.04196e-08	7.04215e-08	1	0	0	1	1	0
AAAGCAAGCAAG	31	165	12	21.84	1763370666	99.41	387395132	1980	5.32258	1.41941	7.55495	0.425922	0.0906593	0.00511106	0.6425	5.14125e-08	5.14139e-08	1	0	0	1	1	0
AAAGCGAC	45	198	8	21.84	1763370666	99.41	387395132	1584	4.4	2.06044	9.06593	0.511106	0.0725275	0.00408885	0.354089	4.113e-08	4.11312e-08	1	0	0	1	0	0
AAAGCT	5	20	6	21.84	1763370666	99.41	387395132	120	4	0.228938	0.915751	0.0516269	0.00549451	0.000309761	0.241424	3.11591e-09	3.116e-09	1	0	0	1	0	0
AAAGG	157	1186	5	21.84	1763370666	99.41	387395132	5930	7.55414	7.18864	54.304	3.06147	0.27152	0.0153074	0.379949	1.53978e-07	1.53982e-07	1	0	0	1	0	0
AAAGGAAAGGGAGG	1	4	14	21.84	1763370666	99.41	387395132	56	4	0.0457875	0.18315	0.0103254	0.0025641	0.000144555	0.563324	1.45409e-09	1.45413e-09	1	0	0	1	1	0
AAAGGAAG	93	535	8	21.84	1763370666	99.41	387395132	4280	5.75269	4.25824	24.4963	1.38102	0.195971	0.0110482	0.462946	1.11134e-07	1.11137e-07	1	0	0	1	0	0
AAAGGAAGAGAGAAGAG	4	16	17	21.84	1763370666	99.41	387395132	272	4	0.18315	0.732601	0.0413015	0.0124542	0.000702125	0.684036	7.06273e-09	7.06293e-09	1	0	0	1	1	0
AAAGGAAGAGAGAGAG	9	36	16	21.84	1763370666	99.41	387395132	576	4	0.412088	1.64835	0.0929284	0.0263736	0.00148685	0.643798	1.49564e-08	1.49568e-08	1	0	0	1	1	0
AAAGGAAGG	4	26	9	21.84	1763370666	99.41	387395132	234	6.5	0.18315	1.19048	0.0671149	0.0107143	0.000604034	0.588472	6.07603e-09	6.07619e-09	1	0	0	1	1	0
AAAGGACGTGACTGATGGTCACT	2	8	23	21.84	1763370666	99.41	387395132	184	4	0.0915751	0.3663	0.0206507	0.00842491	0.000474967	0.92546	4.77773e-09	4.77786e-09	1	0	0	1	1	0
AAAGGACT	30	295	8	21.84	1763370666	99.41	387395132	2360	9.83333	1.37363	13.5073	0.761496	0.108059	0.00609197	0.791336	6.12796e-08	6.12813e-08	1	0	0	1	1	0
AAAGGAG	3	26	7	21.84	1763370666	99.41	387395132	182	8.66667	0.137363	1.19048	0.0671149	0.00833333	0.000469805	0.610267	4.7258e-09	4.72593e-09	1	0	0	1	1	0
AAAGGAGAAGAAGAT	5	24	15	21.84	1763370666	99.41	387395132	360	4.8	0.228938	1.0989	0.0619522	0.0164835	0.000929284	0.724273	9.34773e-09	9.34799e-09	1	0	0	1	1	0
AAAGGAGAAGGAG	26	106	13	21.84	1763370666	99.41	387395132	1378	4.07692	1.19048	4.85348	0.273622	0.0630952	0.00355709	0.533146	3.5781e-08	3.5782e-08	1	0	0	1	1	0
AAAGGAGAGGGTGATAG	1	4	17	21.84	1763370666	99.41	387395132	68	4	0.0457875	0.18315	0.0103254	0.00311355	0.000175531	0.684036	1.76568e-09	1.76573e-09	1	0	0	1	1	0
AAAGGAGGAAG	5	20	11	21.84	1763370666	99.41	387395132	220	4	0.228938	0.915751	0.0516269	0.0100733	0.000567896	0.442611	5.7125e-09	5.71266e-09	1	0	0	1	0	0
AAAGGAGGAAGAAGAAG	4	18	17	21.84	1763370666	99.41	387395132	306	4.5	0.18315	0.824176	0.0464642	0.014011	0.000789891	0.76954	7.94557e-09	7.94579e-09	1	0	0	1	1	0
AAAGGAGTGAAGAAGG	5	23	16	21.84	1763370666	99.41	387395132	368	4.6	0.228938	1.05311	0.0593709	0.0168498	0.000949934	0.740368	9.55546e-09	9.55572e-09	1	0	0	1	1	0
AAAGGAT	21	118	7	21.84	1763370666	99.41	387395132	826	5.61905	0.961538	5.40293	0.304599	0.0378205	0.00213219	0.395668	2.14479e-08	2.14484e-08	1	0	0	1	0	0
AAAGGG	2	14	6	21.84	1763370666	99.41	387395132	84	7	0.0915751	0.641026	0.0361388	0.00384615	0.000216833	0.422493	2.18114e-09	2.1812e-09	1	0	0	1	0	0
AAAGGGAAGAGAGAG	4	18	15	21.84	1763370666	99.41	387395132	270	4.5	0.18315	0.824176	0.0464642	0.0123626	0.000696963	0.679006	7.0108e-09	7.01099e-09	1	0	0	1	1	0
AAAGGT	1705	7762	6	21.84	1763370666	99.41	387395132	46572	4.55249	78.0678	355.403	20.0364	2.13242	0.120218	0.274771	1.20928e-06	1.20932e-06	1	0	0	1	0	0
AAAGGTAAGGT	13	79	11	21.84	1763370666	99.41	387395132	869	6.07692	0.595238	3.61722	0.203926	0.0397894	0.00224319	0.672429	2.25644e-08	2.2565e-08	1	0	0	1	1	0
AAAGGTAAGGTAAGGGT	65	273	17	21.84	1763370666	99.41	387395132	4641	4.2	2.97619	12.5	0.704707	0.2125	0.01198	0.718238	1.20508e-07	1.20511e-07	1	0	0	1	1	0
AAAGGTG	14	154	7	21.84	1763370666	99.41	387395132	1078	11	0.641026	7.05128	0.397527	0.049359	0.00278269	0.77457	2.79913e-08	2.7992e-08	1	0	0	1	1	0
AAAGGTT	1	4	7	21.84	1763370666	99.41	387395132	28	4	0.0457875	0.18315	0.0103254	0.00128205	7.22776e-05	0.281662	7.27046e-10	7.27066e-10	1	0	0	1	0	0
AAAGT	666	4932	5	21.84	1763370666	99.41	387395132	24660	7.40541	30.4945	225.824	12.7312	1.12912	0.0636559	0.372468	6.4032e-07	6.40337e-07	1	0	0	1	0	0
AAAGTAAAGTC	11	50	11	21.84	1763370666	99.41	387395132	550	4.54545	0.503663	2.28938	0.129067	0.0251832	0.00141974	0.502968	1.42813e-08	1.42817e-08	1	0	0	1	1	0
AAAGTAAATT	2	8	10	21.84	1763370666	99.41	387395132	80	4	0.0915751	0.3663	0.0206507	0.003663	0.000206507	0.402374	2.07727e-09	2.07733e-09	1	0	0	1	0	0
AAAGTAACTGACGAAC	46	190	16	21.84	1763370666	99.41	387395132	3040	4.13043	2.10623	8.69963	0.490455	0.139194	0.00784728	0.664792	7.89364e-08	7.89386e-08	1	0	0	1	1	0
AAAGTAAG	31	150	8	21.84	1763370666	99.41	387395132	1200	4.83871	1.41941	6.86813	0.387202	0.0549451	0.00309761	0.389394	3.11591e-08	3.116e-08	1	0	0	1	0	0
AAAGTAAGT	28	136	9	21.84	1763370666	99.41	387395132	1224	4.85714	1.28205	6.22711	0.351063	0.056044	0.00315956	0.439737	3.17823e-08	3.17832e-08	1	0	0	1	0	0
AAAGTAAGTAACTAAGT	1	5	17	21.84	1763370666	99.41	387395132	85	5	0.0457875	0.228938	0.0129067	0.00389194	0.000219414	0.855045	2.2071e-09	2.20716e-09	1	0	0	1	1	0
AAAGTAC	2	8	7	21.84	1763370666	99.41	387395132	56	4	0.0915751	0.3663	0.0206507	0.0025641	0.000144555	0.281662	1.45409e-09	1.45413e-09	1	0	0	1	0	0
AAAGTACAAGT	4	23	11	21.84	1763370666	99.41	387395132	253	5.75	0.18315	1.05311	0.0593709	0.0115842	0.00065308	0.636254	6.56938e-09	6.56956e-09	1	0	0	1	1	0
AAAGTAGAGTC	14	101	11	21.84	1763370666	99.41	387395132	1111	7.21429	0.641026	4.62454	0.260716	0.05087	0.00286787	0.798281	2.88481e-08	2.88489e-08	1	0	0	1	1	0
AAAGTAGGT	19	110	9	21.84	1763370666	99.41	387395132	990	5.78947	0.869963	5.03663	0.283948	0.0453297	0.00255553	0.524145	2.57063e-08	2.5707e-08	1	0	0	1	1	0
AAAGTAGTAGTAGTAGT	2	8	17	21.84	1763370666	99.41	387395132	136	4	0.0915751	0.3663	0.0206507	0.00622711	0.000351063	0.684036	3.53137e-09	3.53146e-09	1	0	0	1	1	0
AAAGTAGTAGTAGTAGTAGT	3	13	20	21.84	1763370666	99.41	387395132	260	4.33333	0.137363	0.595238	0.0335575	0.0119048	0.000671149	0.87181	6.75114e-09	6.75133e-09	1	0	0	1	1	0
AAAGTAT	4	16	7	21.84	1763370666	99.41	387395132	112	4	0.18315	0.732601	0.0413015	0.00512821	0.00028911	0.281662	2.90818e-09	2.90826e-09	1	0	0	1	0	0
AAAGTATATTAAAT	2	8	14	21.84	1763370666	99.41	387395132	112	4	0.0915751	0.3663	0.0206507	0.00512821	0.00028911	0.563324	2.90818e-09	2.90826e-09	1	0	0	1	1	0
AAAGTC	2	8	6	21.84	1763370666	99.41	387395132	48	4	0.0915751	0.3663	0.0206507	0.0021978	0.000123904	0.241424	1.24636e-09	1.2464e-09	1	0	0	1	0	0
AAAGTCACGGAGTTAGG	9	43	17	21.84	1763370666	99.41	387395132	731	4.77778	0.412088	1.96886	0.110998	0.0334707	0.00188696	0.817043	1.89811e-08	1.89816e-08	1	0	0	1	1	0
AAAGTCAGT	18	126	9	21.84	1763370666	99.41	387395132	1134	7	0.824176	5.76923	0.325249	0.0519231	0.00292724	0.633739	2.94454e-08	2.94462e-08	1	0	0	1	1	0
AAAGTCAGTGTCGGTTGG	15	62	18	21.84	1763370666	99.41	387395132	1116	4.13333	0.686813	2.83883	0.160043	0.0510989	0.00288078	0.748416	2.8978e-08	2.89788e-08	1	0	0	1	1	0
AAAGTCTAAGT	7	33	11	21.84	1763370666	99.41	387395132	363	4.71429	0.320513	1.51099	0.0851843	0.0166209	0.000937028	0.521649	9.42563e-09	9.42589e-09	1	0	0	1	1	0
AAAGTCTAGTCTAGC	2	11	15	21.84	1763370666	99.41	387395132	165	5.5	0.0915751	0.503663	0.0283948	0.00755495	0.000425922	0.829896	4.28438e-09	4.2845e-09	1	0	0	1	1	0
AAAGTCTCAACTCTC	8	32	15	21.84	1763370666	99.41	387395132	480	4	0.3663	1.4652	0.082603	0.021978	0.00123904	0.603561	1.24636e-08	1.2464e-08	1	0	0	1	1	0
AAAGTCTGTCTCAT	3	21	14	21.84	1763370666	99.41	387395132	294	7	0.137363	0.961538	0.0542082	0.0134615	0.000758915	0.985816	7.63398e-09	7.63419e-09	1	0	0	1	1	0
AAAGTCTGTGTCGAAGTG	113	521	18	21.84	1763370666	99.41	387395132	9378	4.61062	5.17399	23.8553	1.34488	0.429396	0.0242078	0.834837	2.43508e-07	2.43515e-07	1	0	0	1	1	0
AAAGTG	110	456	6	21.84	1763370666	99.41	387395132	2736	4.14545	5.03663	20.8791	1.17709	0.125275	0.00706256	0.250203	7.10428e-08	7.10447e-08	1	0	0	1	0	0
AAAGTGAGAGAGATAG	10	40	16	21.84	1763370666	99.41	387395132	640	4	0.457875	1.8315	0.103254	0.029304	0.00165206	0.643798	1.66182e-08	1.66186e-08	1	0	0	1	1	0
AAAGTGAGTG	4	24	10	21.84	1763370666	99.41	387395132	240	6	0.18315	1.0989	0.0619522	0.010989	0.000619522	0.603561	6.23182e-09	6.23199e-09	1	0	0	1	1	0
AAAGTGTGT	33	248	9	21.84	1763370666	99.41	387395132	2232	7.51515	1.51099	11.3553	0.640173	0.102198	0.00576156	0.680378	5.79559e-08	5.79575e-08	1	0	0	1	1	0
AAAGTT	58	276	6	21.84	1763370666	99.41	387395132	1656	4.75862	2.65568	12.6374	0.712451	0.0758242	0.00427471	0.287212	4.29996e-08	4.30008e-08	1	0	0	1	0	0
AAAGTTAAGTAAG	2	13	13	21.84	1763370666	99.41	387395132	169	6.5	0.0915751	0.595238	0.0335575	0.0077381	0.000436247	0.850015	4.38824e-09	4.38836e-09	1	0	0	1	1	0
AAAGTTAATAATAATATTATTAAT	1	4	24	21.84	1763370666	99.41	387395132	96	4	0.0457875	0.18315	0.0103254	0.0043956	0.000247809	0.965698	2.49273e-09	2.4928e-09	1	0	0	1	1	0
AAAGTTACTAAG	1	4	12	21.84	1763370666	99.41	387395132	48	4	0.0457875	0.18315	0.0103254	0.0021978	0.000123904	0.482849	1.24636e-09	1.2464e-09	1	0	0	1	0	0
AAAGTTC	1	4	7	21.84	1763370666	99.41	387395132	28	4	0.0457875	0.18315	0.0103254	0.00128205	7.22776e-05	0.281662	7.27046e-10	7.27066e-10	1	0	0	1	0	0
AAAGTTCTCCCTCT	25	104	14	21.84	1763370666	99.41	387395132	1456	4.16	1.14469	4.7619	0.26846	0.0666667	0.00375844	0.585857	3.78064e-08	3.78074e-08	1	0	0	1	1	0
AAAGTTG	8	32	7	21.84	1763370666	99.41	387395132	224	4	0.3663	1.4652	0.082603	0.0102564	0.000578221	0.281662	5.81637e-09	5.81653e-09	1	0	0	1	0	0
AAAGTTGAGTC	11	71	11	21.84	1763370666	99.41	387395132	781	6.45455	0.503663	3.25092	0.183275	0.0357601	0.00201603	0.714214	2.02794e-08	2.02799e-08	1	0	0	1	1	0
AAAGTTGGT	9	37	9	21.84	1763370666	99.41	387395132	333	4.11111	0.412088	1.69414	0.0955097	0.0152473	0.000859587	0.372196	8.64665e-09	8.64689e-09	1	0	0	1	0	0
AAAT	303230	2195889	4	21.84	1763370666	99.41	387395132	8783556	7.24166	13884.2	100544	5668.34	402.177	22.6734	0.291386	0.000228073	0.000228079	1	1	1	0	0	0
AAATAAATAAATTAAGT	3	13	17	21.84	1763370666	99.41	387395132	221	4.33333	0.137363	0.595238	0.0335575	0.010119	0.000570477	0.741039	5.73847e-09	5.73863e-09	1	0	0	1	1	0
AAATAAATAAGGT	2	8	13	21.84	1763370666	99.41	387395132	104	4	0.0915751	0.3663	0.0206507	0.0047619	0.00026846	0.523086	2.70046e-09	2.70053e-09	1	0	0	1	1	0
AAATAAATCGATAAGT	21	92	16	21.84	1763370666	99.41	387395132	1472	4.38095	0.961538	4.21245	0.237484	0.0673993	0.00379974	0.705113	3.82218e-08	3.82229e-08	1	0	0	1	1	0
AAATAAATGAATACAC	3	14	16	21.84	1763370666	99.41	387395132	224	4.66667	0.137363	0.641026	0.0361388	0.0102564	0.000578221	0.751098	5.81637e-09	5.81653e-09	1	0	0	1	1	0
AAATAAATGAGTT	21	93	13	21.84	1763370666	99.41	387395132	1209	4.42857	0.961538	4.25824	0.240065	0.0553571	0.00312084	0.579131	3.13928e-08	3.13937e-08	1	0	0	1	1	0
AAATAAATGCCG	88	669	12	21.84	1763370666	99.41	387395132	8028	7.60227	4.0293	30.6319	1.72692	0.367582	0.020723	0.917687	2.08454e-07	2.0846e-07	1	0	0	1	1	0
AAATAACC	6	45	8	21.84	1763370666	99.41	387395132	360	7.5	0.274725	2.06044	0.11616	0.0164835	0.000929284	0.603561	9.34773e-09	9.34799e-09	1	0	0	1	1	0
AAATAACT	77	309	8	21.84	1763370666	99.41	387395132	2472	4.01299	3.52564	14.1484	0.797635	0.113187	0.00638108	0.322944	6.41878e-08	6.41895e-08	1	0	0	1	0	0
AAATAACTAACTGAAT	6	28	16	21.84	1763370666	99.41	387395132	448	4.66667	0.274725	1.28205	0.0722776	0.0205128	0.00115644	0.751098	1.16327e-08	1.16331e-08	1	0	0	1	1	0
AAATAACTACAGACTCGCTG	6	24	20	21.84	1763370666	99.41	387395132	480	4	0.274725	1.0989	0.0619522	0.021978	0.00123904	0.804748	1.24636e-08	1.2464e-08	1	0	0	1	1	0
AAATAACTACTGACTCGCTG	52	212	20	21.84	1763370666	99.41	387395132	4240	4.07692	2.38095	9.70696	0.547245	0.194139	0.0109449	0.820224	1.10096e-07	1.10099e-07	1	0	0	1	1	0
AAATAACTAGTCTCC	2	8	15	21.84	1763370666	99.41	387395132	120	4	0.0915751	0.3663	0.0206507	0.00549451	0.000309761	0.603561	3.11591e-09	3.116e-09	1	0	0	1	1	0
AAATAAGAAGAAG	7	29	13	21.84	1763370666	99.41	387395132	377	4.14286	0.320513	1.32784	0.074859	0.0172619	0.000973167	0.541768	9.78915e-09	9.78942e-09	1	0	0	1	1	0
AAATAAGAGATAGAG	5	24	15	21.84	1763370666	99.41	387395132	360	4.8	0.228938	1.0989	0.0619522	0.0164835	0.000929284	0.724273	9.34773e-09	9.34799e-09	1	0	0	1	1	0
AAATAAGTAAATGAAT	3	12	16	21.84	1763370666	99.41	387395132	192	4	0.137363	0.549451	0.0309761	0.00879121	0.000495618	0.643798	4.98546e-09	4.98559e-09	1	0	0	1	1	0
AAATAAGTAACTAACT	9	46	16	21.84	1763370666	99.41	387395132	736	5.11111	0.412088	2.10623	0.118742	0.0336996	0.00189987	0.822631	1.91109e-08	1.91114e-08	1	0	0	1	1	0
AAATAAT	168	758	7	21.84	1763370666	99.41	387395132	5306	4.5119	7.69231	34.707	1.95666	0.242949	0.0136966	0.317708	1.37775e-07	1.37779e-07	1	0	0	1	0	0
AAATAATAAATCGATAAGT	21	85	19	21.84	1763370666	99.41	387395132	1615	4.04762	0.961538	3.89194	0.219414	0.0739469	0.00416887	0.773612	4.1935e-08	4.19361e-08	1	0	0	1	1	0
AAATAATAATAATAATAAG	1	4	19	21.84	1763370666	99.41	387395132	76	4	0.0457875	0.18315	0.0103254	0.00347985	0.000196182	0.764511	1.97341e-09	1.97346e-09	1	0	0	1	1	0
AAATAATAATAATGG	1	5	15	21.84	1763370666	99.41	387395132	75	5	0.0457875	0.228938	0.0129067	0.00343407	0.000193601	0.754451	1.94744e-09	1.9475e-09	1	0	0	1	1	0
AAATAATGGTTCCG	27	130	14	21.84	1763370666	99.41	387395132	1820	4.81481	1.23626	5.95238	0.335575	0.0833333	0.00469805	0.678075	4.7258e-08	4.72593e-08	1	0	0	1	1	0
AAATAC	89	383	6	21.84	1763370666	99.41	387395132	2298	4.30337	4.07509	17.5366	0.988655	0.10522	0.00593193	0.259735	5.96697e-08	5.96713e-08	1	0	0	1	0	0
AAATACAATACAATT	9	39	15	21.84	1763370666	99.41	387395132	585	4.33333	0.412088	1.78571	0.100672	0.0267857	0.00151009	0.653858	1.51901e-08	1.51905e-08	1	0	0	1	1	0
AAATACAATTGATAATTTCTC	3	12	21	21.84	1763370666	99.41	387395132	252	4	0.137363	0.549451	0.0309761	0.0115385	0.000650499	0.844985	6.54341e-09	6.54359e-09	1	0	0	1	1	0
AAATACACAATACAAT	37	151	16	21.84	1763370666	99.41	387395132	2416	4.08108	1.69414	6.91392	0.389783	0.110623	0.00623653	0.656848	6.27337e-08	6.27354e-08	1	0	0	1	1	0
AAATACAGACAGACAG	5	21	16	21.84	1763370666	99.41	387395132	336	4.2	0.228938	0.961538	0.0542082	0.0153846	0.000867331	0.675988	8.72455e-09	8.72479e-09	1	0	0	1	1	0
AAATACATACAGTAT	3	12	15	21.84	1763370666	99.41	387395132	180	4	0.137363	0.549451	0.0309761	0.00824176	0.000464642	0.603561	4.67387e-09	4.674e-09	1	0	0	1	1	0
AAATACATACATACCAAT	15	71	18	21.84	1763370666	99.41	387395132	1278	4.73333	0.686813	3.25092	0.183275	0.0585165	0.00329896	0.857057	3.31844e-08	3.31854e-08	1	0	0	1	1	0
AAATACCAGTCTCC	2	8	14	21.84	1763370666	99.41	387395132	112	4	0.0915751	0.3663	0.0206507	0.00512821	0.00028911	0.563324	2.90818e-09	2.90826e-09	1	0	0	1	1	0
AAATACT	16	64	7	21.84	1763370666	99.41	387395132	448	4	0.732601	2.9304	0.165206	0.0205128	0.00115644	0.281662	1.16327e-08	1.16331e-08	1	0	0	1	0	0
AAATACTACTAGTCTCC	5	20	17	21.84	1763370666	99.41	387395132	340	4	0.228938	0.915751	0.0516269	0.0155678	0.000877657	0.684036	8.82841e-09	8.82866e-09	1	0	0	1	1	0
AAATACTAGTCTCC	16	84	14	21.84	1763370666	99.41	387395132	1176	5.25	0.732601	3.84615	0.216833	0.0538462	0.00303566	0.739362	3.05359e-08	3.05368e-08	1	0	0	1	1	0
AAATAG	61	419	6	21.84	1763370666	99.41	387395132	2514	6.86885	2.79304	19.185	1.08158	0.11511	0.0064895	0.414577	6.52783e-08	6.52801e-08	1	0	0	1	0	0
AAATAGAG	1	4	8	21.84	1763370666	99.41	387395132	32	4	0.0457875	0.18315	0.0103254	0.0014652	8.2603e-05	0.321899	8.3091e-10	8.30932e-10	1	0	0	1	0	0
AAATAGAGAG	2	8	10	21.84	1763370666	99.41	387395132	80	4	0.0915751	0.3663	0.0206507	0.003663	0.000206507	0.402374	2.07727e-09	2.07733e-09	1	0	0	1	0	0
AAATAGAGATAG	2	12	12	21.84	1763370666	99.41	387395132	144	6	0.0915751	0.549451	0.0309761	0.00659341	0.000371713	0.724273	3.73909e-09	3.7392e-09	1	0	0	1	1	0
AAATAGATAGATAG	13	70	14	21.84	1763370666	99.41	387395132	980	5.38462	0.595238	3.20513	0.180694	0.0448718	0.00252972	0.75832	2.54466e-08	2.54473e-08	1	0	0	1	1	0
AAATAGATGGATAGAT	1	4	16	21.84	1763370666	99.41	387395132	64	4	0.0457875	0.18315	0.0103254	0.0029304	0.000165206	0.643798	1.66182e-09	1.66186e-09	1	0	0	1	1	0
AAATAGCAATAGT	2	9	13	21.84	1763370666	99.41	387395132	117	4.5	0.0915751	0.412088	0.0232321	0.00535714	0.000302017	0.588472	3.03801e-09	3.0381e-09	1	0	0	1	1	0
AAATAGCAGTAGT	3	14	13	21.84	1763370666	99.41	387395132	182	4.66667	0.137363	0.641026	0.0361388	0.00833333	0.000469805	0.610267	4.7258e-09	4.72593e-09	1	0	0	1	1	0
AAATAGT	2	8	7	21.84	1763370666	99.41	387395132	56	4	0.0915751	0.3663	0.0206507	0.0025641	0.000144555	0.281662	1.45409e-09	1.45413e-09	1	0	0	1	0	0
AAATAGTAAGAGTAATAGT	1	4	19	21.84	1763370666	99.41	387395132	76	4	0.0457875	0.18315	0.0103254	0.00347985	0.000196182	0.764511	1.97341e-09	1.97346e-09	1	0	0	1	1	0
AAATAGTAATAG	4	16	12	21.84	1763370666	99.41	387395132	192	4	0.18315	0.732601	0.0413015	0.00879121	0.000495618	0.482849	4.98546e-09	4.98559e-09	1	0	0	1	0	0
AAATAGTAATGGT	6	26	13	21.84	1763370666	99.41	387395132	338	4.33333	0.274725	1.19048	0.0671149	0.0154762	0.000872494	0.566677	8.77648e-09	8.77672e-09	1	0	0	1	1	0
AAATAGTAG	6	27	9	21.84	1763370666	99.41	387395132	243	4.5	0.274725	1.23626	0.0696963	0.0111264	0.000627267	0.407404	6.30972e-09	6.30989e-09	1	0	0	1	0	0
AAATAGTGTCTGTCTCT	8	32	17	21.84	1763370666	99.41	387395132	544	4	0.3663	1.4652	0.082603	0.0249084	0.00140425	0.684036	1.41255e-08	1.41259e-08	1	0	0	1	1	0
AAATAT	817	3664	6	21.84	1763370666	99.41	387395132	21984	4.4847	37.4084	167.766	9.45804	1.00659	0.0567483	0.270679	5.70835e-07	5.70851e-07	1	0	0	1	0	0
AAATATAAATATATATAT	1	4	18	21.84	1763370666	99.41	387395132	72	4	0.0457875	0.18315	0.0103254	0.0032967	0.000185857	0.724273	1.86955e-09	1.8696e-09	1	0	0	1	1	0
AAATATAAATTTG	2	14	13	21.84	1763370666	99.41	387395132	182	7	0.0915751	0.641026	0.0361388	0.00833333	0.000469805	0.915401	4.7258e-09	4.72593e-09	1	0	0	1	1	0
AAATATAAGATTAAT	13	52	15	21.84	1763370666	99.41	387395132	780	4	0.595238	2.38095	0.13423	0.0357143	0.00201345	0.603561	2.02534e-08	2.0254e-08	1	0	0	1	1	0
AAATATAAGT	4	18	10	21.84	1763370666	99.41	387395132	180	4.5	0.18315	0.824176	0.0464642	0.00824176	0.000464642	0.452671	4.67387e-09	4.674e-09	1	0	0	1	0	0
AAATATACTAGTCTCC	12	60	16	21.84	1763370666	99.41	387395132	960	5	0.549451	2.74725	0.154881	0.043956	0.00247809	0.804748	2.49273e-08	2.4928e-08	1	0	0	1	1	0
AAATATAGTCT	10	56	11	21.84	1763370666	99.41	387395132	616	5.6	0.457875	2.5641	0.144555	0.0282051	0.00159011	0.619656	1.5995e-08	1.59955e-08	1	0	0	1	1	0
AAATATAT	724	3063	8	21.84	1763370666	99.41	387395132	24504	4.23066	33.1502	140.247	7.90666	1.12198	0.0632532	0.340462	6.36269e-07	6.36287e-07	1	0	0	1	0	0
AAATATATAAATATATATAT	1	4	20	21.84	1763370666	99.41	387395132	80	4	0.0457875	0.18315	0.0103254	0.003663	0.000206507	0.804748	2.07727e-09	2.07733e-09	1	0	0	1	1	0
AAATATATAAATATATATATATAT	1	4	24	21.84	1763370666	99.41	387395132	96	4	0.0457875	0.18315	0.0103254	0.0043956	0.000247809	0.965698	2.49273e-09	2.4928e-09	1	0	0	1	1	0
AAATATATATACATACTTAT	1	4	20	21.84	1763370666	99.41	387395132	80	4	0.0457875	0.18315	0.0103254	0.003663	0.000206507	0.804748	2.07727e-09	2.07733e-09	1	0	0	1	1	0
AAATATATATATAG	1	5	14	21.84	1763370666	99.41	387395132	70	5	0.0457875	0.228938	0.0129067	0.00320513	0.000180694	0.704155	1.81761e-09	1.81766e-09	1	0	0	1	1	0
AAATATC	28	112	7	21.84	1763370666	99.41	387395132	784	4	1.28205	5.12821	0.28911	0.0358974	0.00202377	0.281662	2.03573e-08	2.03578e-08	1	0	0	1	0	0
AAATATCAT	1	4	9	21.84	1763370666	99.41	387395132	36	4	0.0457875	0.18315	0.0103254	0.00164835	9.29284e-05	0.362137	9.34773e-10	9.34799e-10	1	0	0	1	0	0
AAATATGGAC	23	96	10	21.84	1763370666	99.41	387395132	960	4.17391	1.05311	4.3956	0.247809	0.043956	0.00247809	0.419869	2.49273e-08	2.4928e-08	1	0	0	1	0	0
AAATATGTAT	5	20	10	21.84	1763370666	99.41	387395132	200	4	0.228938	0.915751	0.0516269	0.00915751	0.000516269	0.402374	5.19318e-09	5.19333e-09	1	0	0	1	0	0
AAATATT	32	134	7	21.84	1763370666	99.41	387395132	938	4.1875	1.4652	6.13553	0.3459	0.0429487	0.0024213	0.294865	2.4356e-08	2.43567e-08	1	0	0	1	0	0
AAATATTATAT	1	4	11	21.84	1763370666	99.41	387395132	44	4	0.0457875	0.18315	0.0103254	0.00201465	0.000113579	0.442611	1.1425e-09	1.14253e-09	1	0	0	1	0	0
AAATC	635	3383	5	21.84	1763370666	99.41	387395132	16915	5.32756	29.0751	154.899	8.73269	0.774496	0.0436634	0.267959	4.39214e-07	4.39226e-07	1	0	0	1	0	0
AAATCAATC	15	93	9	21.84	1763370666	99.41	387395132	837	6.2	0.686813	4.25824	0.240065	0.0383242	0.00216058	0.561312	2.17335e-08	2.17341e-08	1	0	0	1	1	0
AAATCACACGAGTTCATAGG	59	247	20	21.84	1763370666	99.41	387395132	4940	4.18644	2.70147	11.3095	0.637592	0.22619	0.0127518	0.842257	1.28272e-07	1.28275e-07	1	0	0	1	1	0
AAATCAG	43	177	7	21.84	1763370666	99.41	387395132	1239	4.11628	1.96886	8.1044	0.456898	0.0567308	0.00319828	0.28985	3.21718e-08	3.21727e-08	1	0	0	1	0	0
AAATCCATAATTGCCCGAG	6	27	19	21.84	1763370666	99.41	387395132	513	4.5	0.274725	1.23626	0.0696963	0.023489	0.00132423	0.860074	1.33205e-08	1.33209e-08	1	0	0	1	1	0
AAATCCCATCC	8	53	11	21.84	1763370666	99.41	387395132	583	6.625	0.3663	2.42674	0.136811	0.0266941	0.00150492	0.733075	1.51381e-08	1.51386e-08	1	0	0	1	1	0
AAATCCG	3	12	7	21.84	1763370666	99.41	387395132	84	4	0.137363	0.549451	0.0309761	0.00384615	0.000216833	0.281662	2.18114e-09	2.1812e-09	1	0	0	1	0	0
AAATCCGGAGTCTGC	4	24	15	21.84	1763370666	99.41	387395132	360	6	0.18315	1.0989	0.0619522	0.0164835	0.000929284	0.905342	9.34773e-09	9.34799e-09	1	0	0	1	1	0
AAATCCT	11	79	7	21.84	1763370666	99.41	387395132	553	7.18182	0.503663	3.61722	0.203926	0.0253205	0.00142748	0.505711	1.43592e-08	1.43596e-08	1	0	0	1	1	0
AAATCT	1265	5428	6	21.84	1763370666	99.41	387395132	32568	4.29091	57.9212	248.535	14.0115	1.49121	0.0840692	0.258983	8.45658e-07	8.45682e-07	1	0	0	1	0	0
AAATCTAAGTCT	3	16	12	21.84	1763370666	99.41	387395132	192	5.33333	0.137363	0.732601	0.0413015	0.00879121	0.000495618	0.643798	4.98546e-09	4.98559e-09	1	0	0	1	1	0
AAATCTAATCT	19	80	11	21.84	1763370666	99.41	387395132	880	4.21053	0.869963	3.663	0.206507	0.040293	0.00227158	0.465907	2.285e-08	2.28506e-08	1	0	0	1	0	0
AAATCTAT	2	11	8	21.84	1763370666	99.41	387395132	88	5.5	0.0915751	0.503663	0.0283948	0.0040293	0.000227158	0.442611	2.285e-09	2.28506e-09	1	0	0	1	0	0
AAATCTATC	10	54	9	21.84	1763370666	99.41	387395132	486	5.4	0.457875	2.47253	0.139393	0.0222527	0.00125453	0.488884	1.26194e-08	1.26198e-08	1	0	0	1	0	0
AAATCTATCTATCT	45	184	14	21.84	1763370666	99.41	387395132	2576	4.08889	2.06044	8.42491	0.474967	0.117949	0.00664954	0.575842	6.68882e-08	6.68901e-08	1	0	0	1	1	0
AAATCTCAAATCTT	16	65	14	21.84	1763370666	99.41	387395132	910	4.0625	0.732601	2.97619	0.167787	0.0416667	0.00234902	0.572126	2.3629e-08	2.36296e-08	1	0	0	1	1	0
AAATCTG	130	531	7	21.84	1763370666	99.41	387395132	3717	4.08462	5.95238	24.3132	1.37069	0.170192	0.00959485	0.28762	9.65153e-08	9.6518e-08	1	0	0	1	0	0
AAATCTT	3	15	7	21.84	1763370666	99.41	387395132	105	5	0.137363	0.686813	0.0387202	0.00480769	0.000271041	0.352077	2.72642e-09	2.7265e-09	1	0	0	1	0	0
AAATCTTAACGT	18	98	12	21.84	1763370666	99.41	387395132	1176	5.44444	0.824176	4.48718	0.252972	0.0538462	0.00303566	0.657211	3.05359e-08	3.05368e-08	1	0	0	1	1	0
AAATG	422	2333	5	21.84	1763370666	99.41	387395132	11665	5.52844	19.3223	106.822	6.02227	0.534112	0.0301114	0.278062	3.02892e-07	3.02901e-07	1	0	0	1	0	0
AAATGAACTATT	15	60	12	21.84	1763370666	99.41	387395132	720	4	0.686813	2.74725	0.154881	0.032967	0.00185857	0.482849	1.86955e-08	1.8696e-08	1	0	0	1	0	0
AAATGAAG	2	8	8	21.84	1763370666	99.41	387395132	64	4	0.0915751	0.3663	0.0206507	0.0029304	0.000165206	0.321899	1.66182e-09	1.66186e-09	1	0	0	1	0	0
AAATGAAGGAATACAT	6	26	16	21.84	1763370666	99.41	387395132	416	4.33333	0.274725	1.19048	0.0671149	0.0190476	0.00107384	0.697448	1.08018e-08	1.08021e-08	1	0	0	1	1	0
AAATGAATACACAAGT	25	124	16	21.84	1763370666	99.41	387395132	1984	4.96	1.14469	5.67766	0.320087	0.0908425	0.00512139	0.79831	5.15164e-08	5.15178e-08	1	0	0	1	1	0
AAATGAATGAGTGACT	9	37	16	21.84	1763370666	99.41	387395132	592	4.11111	0.412088	1.69414	0.0955097	0.0271062	0.00152816	0.661682	1.53718e-08	1.53723e-08	1	0	0	1	1	0
AAATGACT	92	567	8	21.84	1763370666	99.41	387395132	4536	6.16304	4.21245	25.9615	1.46362	0.207692	0.011709	0.49597	1.17781e-07	1.17785e-07	1	0	0	1	0	0
AAATGACTG	1	4	9	21.84	1763370666	99.41	387395132	36	4	0.0457875	0.18315	0.0103254	0.00164835	9.29284e-05	0.362137	9.34773e-10	9.34799e-10	1	0	0	1	0	0
AAATGACTGTCTGACT	3	16	16	21.84	1763370666	99.41	387395132	256	5.33333	0.137363	0.732601	0.0413015	0.0117216	0.000660824	0.858398	6.64728e-09	6.64746e-09	1	0	0	1	1	0
AAATGAGTGACTGAGT	53	220	16	21.84	1763370666	99.41	387395132	3520	4.15094	2.42674	10.0733	0.567896	0.161172	0.00908633	0.668093	9.14e-08	9.14026e-08	1	0	0	1	1	0
AAATGC	7	31	6	21.84	1763370666	99.41	387395132	186	4.42857	0.320513	1.41941	0.0800217	0.00851648	0.00048013	0.267291	4.82966e-09	4.8298e-09	1	0	0	1	0	0
AAATGCAGT	1	5	9	21.84	1763370666	99.41	387395132	45	5	0.0457875	0.228938	0.0129067	0.00206044	0.00011616	0.452671	1.16847e-09	1.1685e-09	1	0	0	1	0	0
AAATGG	13	52	6	21.84	1763370666	99.41	387395132	312	4	0.595238	2.38095	0.13423	0.0142857	0.000805379	0.241424	8.10137e-09	8.10159e-09	1	0	0	1	0	0
AAATGGATGCATGGAT	2	11	16	21.84	1763370666	99.41	387395132	176	5.5	0.0915751	0.503663	0.0283948	0.00805861	0.000454316	0.885223	4.57e-09	4.57013e-09	1	0	0	1	1	0
AAATGT	46	209	6	21.84	1763370666	99.41	387395132	1254	4.54348	2.10623	9.5696	0.539501	0.0574176	0.00323701	0.274227	3.25613e-08	3.25622e-08	1	0	0	1	0	0
AAATGTAAGATTAAT	2	10	15	21.84	1763370666	99.41	387395132	150	5	0.0915751	0.457875	0.0258134	0.00686813	0.000387202	0.754451	3.89489e-09	3.895e-09	1	0	0	1	1	0
AAATGTAGAGACAGAGAG	1	4	18	21.84	1763370666	99.41	387395132	72	4	0.0457875	0.18315	0.0103254	0.0032967	0.000185857	0.724273	1.86955e-09	1.8696e-09	1	0	0	1	1	0
AAATGTATAAGT	7	44	12	21.84	1763370666	99.41	387395132	528	6.28571	0.320513	2.01465	0.113579	0.0241758	0.00136295	0.758762	1.371e-08	1.37104e-08	1	0	0	1	1	0
AAATGTC	4	20	7	21.84	1763370666	99.41	387395132	140	5	0.18315	0.915751	0.0516269	0.00641026	0.000361388	0.352077	3.63523e-09	3.63533e-09	1	0	0	1	0	0
AAATGTG	5	20	7	21.84	1763370666	99.41	387395132	140	4	0.228938	0.915751	0.0516269	0.00641026	0.000361388	0.281662	3.63523e-09	3.63533e-09	1	0	0	1	0	0
AAATGTGAACAATCAG	3	15	16	21.84	1763370666	99.41	387395132	240	5	0.137363	0.686813	0.0387202	0.010989	0.000619522	0.804748	6.23182e-09	6.23199e-09	1	0	0	1	1	0
AAATGTGGAGAT	16	98	12	21.84	1763370666	99.41	387395132	1176	6.125	0.732601	4.48718	0.252972	0.0538462	0.00303566	0.739362	3.05359e-08	3.05368e-08	1	0	0	1	1	0
AAATGTGGCTAATACGT	2	9	17	21.84	1763370666	99.41	387395132	153	4.5	0.0915751	0.412088	0.0232321	0.00700549	0.000394946	0.76954	3.97279e-09	3.9729e-09	1	0	0	1	1	0
AAATGTT	2	8	7	21.84	1763370666	99.41	387395132	56	4	0.0915751	0.3663	0.0206507	0.0025641	0.000144555	0.281662	1.45409e-09	1.45413e-09	1	0	0	1	0	0
AAATGTTATGTT	29	151	12	21.84	1763370666	99.41	387395132	1812	5.2069	1.32784	6.91392	0.389783	0.082967	0.00467739	0.628536	4.70503e-08	4.70516e-08	1	0	0	1	1	0
AAATGTTGTTGGTCT	2	10	15	21.84	1763370666	99.41	387395132	150	5	0.0915751	0.457875	0.0258134	0.00686813	0.000387202	0.754451	3.89489e-09	3.895e-09	1	0	0	1	1	0
AAATT	12897	73065	5	21.84	1763370666	99.41	387395132	365325	5.66527	590.522	3345.47	188.606	16.7273	0.943029	0.284945	9.486e-06	9.48626e-06	1	1	0	1	0	0
AAATTAACT	7	44	9	21.84	1763370666	99.41	387395132	396	6.28571	0.320513	2.01465	0.113579	0.0181319	0.00102221	0.569072	1.02825e-08	1.02828e-08	1	0	0	1	1	0
AAATTAACTG	10	83	10	21.84	1763370666	99.41	387395132	830	8.3	0.457875	3.80037	0.214252	0.0380037	0.00214252	0.834926	2.15517e-08	2.15523e-08	1	0	0	1	1	0
AAATTAC	1	4	7	21.84	1763370666	99.41	387395132	28	4	0.0457875	0.18315	0.0103254	0.00128205	7.22776e-05	0.281662	7.27046e-10	7.27066e-10	1	0	0	1	0	0
AAATTACACGAGTCCATACG	11	44	20	21.84	1763370666	99.41	387395132	880	4	0.503663	2.01465	0.113579	0.040293	0.00227158	0.804748	2.285e-08	2.28506e-08	1	0	0	1	1	0
AAATTAG	8	32	7	21.84	1763370666	99.41	387395132	224	4	0.3663	1.4652	0.082603	0.0102564	0.000578221	0.281662	5.81637e-09	5.81653e-09	1	0	0	1	0	0
AAATTAGAT	4	37	9	21.84	1763370666	99.41	387395132	333	9.25	0.18315	1.69414	0.0955097	0.0152473	0.000859587	0.837441	8.64665e-09	8.64689e-09	1	0	0	1	1	0
AAATTAT	30	128	7	21.84	1763370666	99.41	387395132	896	4.26667	1.37363	5.86081	0.330412	0.0410256	0.00231288	0.300439	2.32655e-08	2.32661e-08	1	0	0	1	0	0
AAATTATTGCATTATCCT	2	8	18	21.84	1763370666	99.41	387395132	144	4	0.0915751	0.3663	0.0206507	0.00659341	0.000371713	0.724273	3.73909e-09	3.7392e-09	1	0	0	1	1	0
AAATTC	62	259	6	21.84	1763370666	99.41	387395132	1554	4.17742	2.83883	11.859	0.668568	0.0711538	0.00401141	0.252133	4.0351e-08	4.03522e-08	1	0	0	1	0	0
AAATTCAACTCTCTGG	6	25	16	21.84	1763370666	99.41	387395132	400	4.16667	0.274725	1.14469	0.0645336	0.018315	0.00103254	0.670623	1.03864e-08	1.03867e-08	1	0	0	1	1	0
AAATTCATCGTC	5	30	12	21.84	1763370666	99.41	387395132	360	6	0.228938	1.37363	0.0774403	0.0164835	0.000929284	0.724273	9.34773e-09	9.34799e-09	1	0	0	1	1	0
AAATTG	238	1022	6	21.84	1763370666	99.41	387395132	6132	4.29412	10.8974	46.7949	2.63813	0.280769	0.0158288	0.259176	1.59223e-07	1.59227e-07	1	0	0	1	0	0
AAATTGAAATTTG	36	170	13	21.84	1763370666	99.41	387395132	2210	4.72222	1.64835	7.78388	0.438828	0.10119	0.00570477	0.617532	5.73847e-08	5.73863e-08	1	0	0	1	1	0
AAATTT	212	859	6	21.84	1763370666	99.41	387395132	5154	4.05189	9.70696	39.3315	2.21737	0.235989	0.0133042	0.244556	1.33828e-07	1.33832e-07	1	0	0	1	0	0
AAATTTC	18	72	7	21.84	1763370666	99.41	387395132	504	4	0.824176	3.2967	0.185857	0.0230769	0.001301	0.281662	1.30868e-08	1.30872e-08	1	0	0	1	0	0
AAC	16604	160092	3	21.84	1763370666	99.41	387395132	480276	9.64177	760.256	7330.22	413.252	21.9907	1.23976	0.29097	1.24708e-05	1.24712e-05	1	1	0	0	0	0
AACAACAACAACGAG	5	23	15	21.84	1763370666	99.41	387395132	345	4.6	0.228938	1.05311	0.0593709	0.0157967	0.000890564	0.694095	8.95824e-09	8.95849e-09	1	0	0	1	1	0
AACAACAACAATAGT	14	57	15	21.84	1763370666	99.41	387395132	855	4.07143	0.641026	2.60989	0.147137	0.0391484	0.00220705	0.614339	2.22009e-08	2.22015e-08	1	0	0	1	1	0
AACAACAACAGTAAT	8	39	15	21.84	1763370666	99.41	387395132	585	4.875	0.3663	1.78571	0.100672	0.0267857	0.00151009	0.73559	1.51901e-08	1.51905e-08	1	0	0	1	1	0
AACAACAACGATAAT	6	30	15	21.84	1763370666	99.41	387395132	450	5	0.274725	1.37363	0.0774403	0.0206044	0.0011616	0.754451	1.16847e-08	1.1685e-08	1	0	0	1	1	0
AACAACAACTAC	265	1070	12	21.84	1763370666	99.41	387395132	12840	4.03774	12.1337	48.9927	2.76204	0.587912	0.0331445	0.487404	3.33402e-07	3.33412e-07	1	0	0	1	0	0
AACAACAAG	53	244	9	21.84	1763370666	99.41	387395132	2196	4.60377	2.42674	11.1722	0.629848	0.100549	0.00566863	0.416799	5.70212e-08	5.70227e-08	1	0	0	1	0	0
AACAACAATAACAGC	3	15	15	21.84	1763370666	99.41	387395132	225	5	0.137363	0.686813	0.0387202	0.0103022	0.000580802	0.754451	5.84233e-09	5.84249e-09	1	0	0	1	1	0
AACAACAATTACAATTAC	1	5	18	21.84	1763370666	99.41	387395132	90	5	0.0457875	0.228938	0.0129067	0.00412088	0.000232321	0.905342	2.33693e-09	2.337e-09	1	0	0	1	1	0
AACAACACAATACAACC	10	41	17	21.84	1763370666	99.41	387395132	697	4.1	0.457875	1.87729	0.105835	0.0319139	0.0017992	0.701137	1.80982e-08	1.80987e-08	1	0	0	1	1	0
AACAACACAC	75	573	10	21.84	1763370666	99.41	387395132	5730	7.64	3.43407	26.2363	1.47911	0.262363	0.0147911	0.768534	1.48785e-07	1.48789e-07	1	0	0	1	1	0
AACAACATT	11	49	9	21.84	1763370666	99.41	387395132	441	4.45455	0.503663	2.24359	0.126486	0.0201923	0.00113837	0.403288	1.1451e-08	1.14513e-08	1	0	0	1	0	0
AACAACCAC	21	164	9	21.84	1763370666	99.41	387395132	1476	7.80952	0.961538	7.50916	0.42334	0.0675824	0.00381006	0.707029	3.83257e-08	3.83268e-08	1	0	0	1	1	0
AACAACCACTAC	1	5	12	21.84	1763370666	99.41	387395132	60	5	0.0457875	0.228938	0.0129067	0.00274725	0.000154881	0.603561	1.55796e-09	1.558e-09	1	0	0	1	1	0
AACAACGACAACAATAT	81	352	17	21.84	1763370666	99.41	387395132	5984	4.34568	3.70879	16.1172	0.908633	0.273993	0.0154468	0.74315	1.5538e-07	1.55384e-07	1	0	0	1	1	0
AACAACTAC	78	453	9	21.84	1763370666	99.41	387395132	4077	5.80769	3.57143	20.7418	1.16935	0.186676	0.0105241	0.525794	1.05863e-07	1.05866e-07	1	0	0	1	1	0
AACAACTACAATAACAAT	13	53	18	21.84	1763370666	99.41	387395132	954	4.07692	0.595238	2.42674	0.136811	0.0436813	0.0024626	0.738202	2.47715e-08	2.47722e-08	1	0	0	1	1	0
AACAACTAGAATAACAAT	36	154	18	21.84	1763370666	99.41	387395132	2772	4.27778	1.64835	7.05128	0.397527	0.126923	0.00715548	0.77457	7.19775e-08	7.19795e-08	1	0	0	1	1	0
AACAAG	97	884	6	21.84	1763370666	99.41	387395132	5304	9.1134	4.44139	40.4762	2.28191	0.242857	0.0136914	0.550049	1.37723e-07	1.37727e-07	1	0	0	1	1	0
AACAAGAACAATAAT	2	8	15	21.84	1763370666	99.41	387395132	120	4	0.0915751	0.3663	0.0206507	0.00549451	0.000309761	0.603561	3.11591e-09	3.116e-09	1	0	0	1	1	0
AACAAGAACAGTAAT	6	27	15	21.84	1763370666	99.41	387395132	405	4.5	0.274725	1.23626	0.0696963	0.018544	0.00104544	0.679006	1.05162e-08	1.05165e-08	1	0	0	1	1	0
AACAAGAAG	79	559	9	21.84	1763370666	99.41	387395132	5031	7.07595	3.61722	25.5952	1.44297	0.230357	0.0129867	0.640615	1.30635e-07	1.30638e-07	1	0	0	1	1	0
AACAAGAAGAGTAAT	8	39	15	21.84	1763370666	99.41	387395132	585	4.875	0.3663	1.78571	0.100672	0.0267857	0.00151009	0.73559	1.51901e-08	1.51905e-08	1	0	0	1	1	0
AACAAGATG	23	127	9	21.84	1763370666	99.41	387395132	1143	5.52174	1.05311	5.81502	0.327831	0.0523352	0.00295048	0.499906	2.9679e-08	2.96799e-08	1	0	0	1	0	0
AACAAGCCCAAGTGTCC	1	5	17	21.84	1763370666	99.41	387395132	85	5	0.0457875	0.228938	0.0129067	0.00389194	0.000219414	0.855045	2.2071e-09	2.20716e-09	1	0	0	1	1	0
AACAAGCTAACT	1	4	12	21.84	1763370666	99.41	387395132	48	4	0.0457875	0.18315	0.0103254	0.0021978	0.000123904	0.482849	1.24636e-09	1.2464e-09	1	0	0	1	0	0
AACAAGGAGATGAAG	163	756	15	21.84	1763370666	99.41	387395132	11340	4.63804	7.46337	34.6154	1.9515	0.519231	0.0292724	0.699835	2.94454e-07	2.94462e-07	1	0	0	1	1	0
AACAAGT	4	16	7	21.84	1763370666	99.41	387395132	112	4	0.18315	0.732601	0.0413015	0.00512821	0.00028911	0.281662	2.90818e-09	2.90826e-09	1	0	0	1	0	0
AACAAGTACAACTC	41	193	14	21.84	1763370666	99.41	387395132	2702	4.70732	1.87729	8.837	0.498199	0.123718	0.00697479	0.662936	7.01599e-08	7.01619e-08	1	0	0	1	1	0
AACAAGTATTGGACGATGC	30	133	19	21.84	1763370666	99.41	387395132	2527	4.43333	1.37363	6.08974	0.343319	0.115705	0.00652306	0.847333	6.56159e-08	6.56177e-08	1	0	0	1	1	0
AACAAGTT	10	75	8	21.84	1763370666	99.41	387395132	600	7.5	0.457875	3.43407	0.193601	0.0274725	0.00154881	0.603561	1.55796e-08	1.558e-08	1	0	0	1	1	0
AACAAT	664	3162	6	21.84	1763370666	99.41	387395132	18972	4.76205	30.4029	144.78	8.16221	0.868681	0.0489733	0.287419	4.92625e-07	4.92639e-07	1	0	0	1	0	0
AACAATAACAC	14	58	11	21.84	1763370666	99.41	387395132	638	4.14286	0.641026	2.65568	0.149718	0.0292125	0.0016469	0.458419	1.65663e-08	1.65667e-08	1	0	0	1	0	0
AACAATAACACCTAGAAT	38	172	18	21.84	1763370666	99.41	387395132	3096	4.52632	1.73993	7.87546	0.443991	0.141758	0.00799184	0.819572	8.03905e-08	8.03927e-08	1	0	0	1	1	0
AACAATAACCT	1	5	11	21.84	1763370666	99.41	387395132	55	5	0.0457875	0.228938	0.0129067	0.00251832	0.000141974	0.553264	1.42813e-09	1.42817e-09	1	0	0	1	1	0
AACAATAATAACAATAATGAT	2	8	21	21.84	1763370666	99.41	387395132	168	4	0.0915751	0.3663	0.0206507	0.00769231	0.000433666	0.844985	4.36227e-09	4.3624e-09	1	0	0	1	1	0
AACAATAATAATAACT	10	40	16	21.84	1763370666	99.41	387395132	640	4	0.457875	1.8315	0.103254	0.029304	0.00165206	0.643798	1.66182e-08	1.66186e-08	1	0	0	1	1	0
AACAATAATAATAATAACCATAAT	1	4	24	21.84	1763370666	99.41	387395132	96	4	0.0457875	0.18315	0.0103254	0.0043956	0.000247809	0.965698	2.49273e-09	2.4928e-09	1	0	0	1	1	0
AACAATAATAATAATAATGT	1	4	20	21.84	1763370666	99.41	387395132	80	4	0.0457875	0.18315	0.0103254	0.003663	0.000206507	0.804748	2.07727e-09	2.07733e-09	1	0	0	1	1	0
AACAATAATAATATTACTAATAAT	2	8	24	21.84	1763370666	99.41	387395132	192	4	0.0915751	0.3663	0.0206507	0.00879121	0.000495618	0.965698	4.98546e-09	4.98559e-09	1	0	0	1	1	0
AACAATAATAATGAC	14	62	15	21.84	1763370666	99.41	387395132	930	4.42857	0.641026	2.83883	0.160043	0.0425824	0.00240065	0.668228	2.41483e-08	2.4149e-08	1	0	0	1	1	0
AACAATAATATTATT	11	44	15	21.84	1763370666	99.41	387395132	660	4	0.503663	2.01465	0.113579	0.0302198	0.00170369	0.603561	1.71375e-08	1.7138e-08	1	0	0	1	1	0
AACAATAATGAC	12	57	12	21.84	1763370666	99.41	387395132	684	4.75	0.549451	2.60989	0.147137	0.0313187	0.00176564	0.573383	1.77607e-08	1.77612e-08	1	0	0	1	1	0
AACAATAATGATAACT	1	4	16	21.84	1763370666	99.41	387395132	64	4	0.0457875	0.18315	0.0103254	0.0029304	0.000165206	0.643798	1.66182e-09	1.66186e-09	1	0	0	1	1	0
AACAATAATGATAATAATAT	4	17	20	21.84	1763370666	99.41	387395132	340	4.25	0.18315	0.778388	0.0438828	0.0155678	0.000877657	0.855045	8.82841e-09	8.82866e-09	1	0	0	1	1	0
AACAATACTAATAAT	29	116	15	21.84	1763370666	99.41	387395132	1740	4	1.32784	5.31136	0.299436	0.0796703	0.00449154	0.603561	4.51807e-08	4.5182e-08	1	0	0	1	1	0
AACAATACTCTACCTT	3	12	16	21.84	1763370666	99.41	387395132	192	4	0.137363	0.549451	0.0309761	0.00879121	0.000495618	0.643798	4.98546e-09	4.98559e-09	1	0	0	1	1	0
AACAATACTGTTAAT	2	8	15	21.84	1763370666	99.41	387395132	120	4	0.0915751	0.3663	0.0206507	0.00549451	0.000309761	0.603561	3.11591e-09	3.116e-09	1	0	0	1	1	0
AACAATACTGTTAGC	5	24	15	21.84	1763370666	99.41	387395132	360	4.8	0.228938	1.0989	0.0619522	0.0164835	0.000929284	0.724273	9.34773e-09	9.34799e-09	1	0	0	1	1	0
AACAATAGCAACTAGAAT	18	74	18	21.84	1763370666	99.41	387395132	1332	4.11111	0.824176	3.38828	0.191019	0.060989	0.00343835	0.744392	3.45866e-08	3.45876e-08	1	0	0	1	1	0
AACAATAGCACCTAGAAT	20	91	18	21.84	1763370666	99.41	387395132	1638	4.55	0.915751	4.16667	0.234902	0.075	0.00422824	0.823861	4.25322e-08	4.25334e-08	1	0	0	1	1	0
AACAATAGTAGTAATAATAATAAT	1	4	24	21.84	1763370666	99.41	387395132	96	4	0.0457875	0.18315	0.0103254	0.0043956	0.000247809	0.965698	2.49273e-09	2.4928e-09	1	0	0	1	1	0
AACAATATTATTAATAAT	2	8	18	21.84	1763370666	99.41	387395132	144	4	0.0915751	0.3663	0.0206507	0.00659341	0.000371713	0.724273	3.73909e-09	3.7392e-09	1	0	0	1	1	0
AACAATCCATCTAACT	1	4	16	21.84	1763370666	99.41	387395132	64	4	0.0457875	0.18315	0.0103254	0.0029304	0.000165206	0.643798	1.66182e-09	1.66186e-09	1	0	0	1	1	0
AACAATGACAATGAT	3	15	15	21.84	1763370666	99.41	387395132	225	5	0.137363	0.686813	0.0387202	0.0103022	0.000580802	0.754451	5.84233e-09	5.84249e-09	1	0	0	1	1	0
AACAATGAT	20	101	9	21.84	1763370666	99.41	387395132	909	5.05	0.915751	4.62454	0.260716	0.0416209	0.00234644	0.457197	2.3603e-08	2.36037e-08	1	0	0	1	0	0
AACAATGATAATAATAATAATTAT	1	4	24	21.84	1763370666	99.41	387395132	96	4	0.0457875	0.18315	0.0103254	0.0043956	0.000247809	0.965698	2.49273e-09	2.4928e-09	1	0	0	1	1	0
AACAC	1397	9386	5	21.84	1763370666	99.41	387395132	46930	6.71868	63.9652	429.762	24.2285	2.14881	0.121142	0.337928	1.21858e-06	1.21861e-06	1	0	0	1	0	0
AACACAACACAGACAC	3	13	16	21.84	1763370666	99.41	387395132	208	4.33333	0.137363	0.595238	0.0335575	0.00952381	0.000536919	0.697448	5.40091e-09	5.40106e-09	1	0	0	1	1	0
AACACAAG	4	20	8	21.84	1763370666	99.41	387395132	160	5	0.18315	0.915751	0.0516269	0.00732601	0.000413015	0.402374	4.15455e-09	4.15466e-09	1	0	0	1	0	0
AACACAATATAACACAATC	37	154	19	21.84	1763370666	99.41	387395132	2926	4.16216	1.69414	7.05128	0.397527	0.133974	0.00755301	0.795504	7.59763e-08	7.59784e-08	1	0	0	1	1	0
AACACAC	38	242	7	21.84	1763370666	99.41	387395132	1694	6.36842	1.73993	11.0806	0.624685	0.0775641	0.0043728	0.448435	4.39863e-08	4.39875e-08	1	0	0	1	0	0
AACACACACACG	15	71	12	21.84	1763370666	99.41	387395132	852	4.73333	0.686813	3.25092	0.183275	0.039011	0.0021993	0.571371	2.2123e-08	2.21236e-08	1	0	0	1	1	0
AACACACACCACAC	14	73	14	21.84	1763370666	99.41	387395132	1022	5.21429	0.641026	3.34249	0.188438	0.0467949	0.00263813	0.734333	2.65372e-08	2.65379e-08	1	0	0	1	1	0
AACACACACG	43	194	10	21.84	1763370666	99.41	387395132	1940	4.51163	1.96886	8.88278	0.500781	0.0888278	0.00500781	0.45384	5.03739e-08	5.03753e-08	1	0	0	1	0	0
AACACACG	8	52	8	21.84	1763370666	99.41	387395132	416	6.5	0.3663	2.38095	0.13423	0.0190476	0.00107384	0.523086	1.08018e-08	1.08021e-08	1	0	0	1	1	0
AACACACTACACTGC	10	40	15	21.84	1763370666	99.41	387395132	600	4	0.457875	1.8315	0.103254	0.0274725	0.00154881	0.603561	1.55796e-08	1.558e-08	1	0	0	1	1	0
AACACAG	120	1113	7	21.84	1763370666	99.41	387395132	7791	9.275	5.49451	50.9615	2.87304	0.356731	0.0201112	0.653103	2.02301e-07	2.02306e-07	1	0	0	1	1	0
AACACC	60	364	6	21.84	1763370666	99.41	387395132	2184	6.06667	2.74725	16.6667	0.939609	0.1	0.00563765	0.36616	5.67096e-08	5.67111e-08	1	0	0	1	0	0
AACACCAAG	2	8	9	21.84	1763370666	99.41	387395132	72	4	0.0915751	0.3663	0.0206507	0.0032967	0.000185857	0.362137	1.86955e-09	1.8696e-09	1	0	0	1	0	0
AACACCCTGTATTATT	12	55	16	21.84	1763370666	99.41	387395132	880	4.58333	0.549451	2.51832	0.141974	0.040293	0.00227158	0.737686	2.285e-08	2.28506e-08	1	0	0	1	1	0
AACACCGAACCT	9	47	12	21.84	1763370666	99.41	387395132	564	5.22222	0.412088	2.15201	0.121323	0.0258242	0.00145588	0.630386	1.46448e-08	1.46452e-08	1	0	0	1	1	0
AACACGATAC	10	59	10	21.84	1763370666	99.41	387395132	590	5.9	0.457875	2.70147	0.152299	0.0270147	0.00152299	0.593502	1.53199e-08	1.53203e-08	1	0	0	1	1	0
AACACGT	4	16	7	21.84	1763370666	99.41	387395132	112	4	0.18315	0.732601	0.0413015	0.00512821	0.00028911	0.281662	2.90818e-09	2.90826e-09	1	0	0	1	0	0
AACACT	90	588	6	21.84	1763370666	99.41	387395132	3528	6.53333	4.12088	26.9231	1.51783	0.161538	0.00910698	0.394327	9.16078e-08	9.16103e-08	1	0	0	1	0	0
AACACTCACTCT	12	64	12	21.84	1763370666	99.41	387395132	768	5.33333	0.549451	2.9304	0.165206	0.0351648	0.00198247	0.643798	1.99418e-08	1.99424e-08	1	0	0	1	1	0
AACACTT	1	4	7	21.84	1763370666	99.41	387395132	28	4	0.0457875	0.18315	0.0103254	0.00128205	7.22776e-05	0.281662	7.27046e-10	7.27066e-10	1	0	0	1	0	0
AACACTTACAGATGGAAGTC	3	12	20	21.84	1763370666	99.41	387395132	240	4	0.137363	0.549451	0.0309761	0.010989	0.000619522	0.804748	6.23182e-09	6.23199e-09	1	0	0	1	1	0
AACAG	158	982	5	21.84	1763370666	99.41	387395132	4910	6.21519	7.23443	44.9634	2.53488	0.224817	0.0126744	0.312604	1.27493e-07	1.27496e-07	1	0	0	1	0	0
AACAGAAGAAGAAGAAT	27	113	17	21.84	1763370666	99.41	387395132	1921	4.18519	1.23626	5.17399	0.291692	0.0879579	0.00495876	0.715704	4.98805e-08	4.98819e-08	1	0	0	1	1	0
AACAGACT	21	107	8	21.84	1763370666	99.41	387395132	856	5.09524	0.961538	4.89927	0.276204	0.0391941	0.00220963	0.410038	2.22268e-08	2.22274e-08	1	0	0	1	0	0
AACAGACTGACAGACTGACT	5	20	20	21.84	1763370666	99.41	387395132	400	4	0.228938	0.915751	0.0516269	0.018315	0.00103254	0.804748	1.03864e-08	1.03867e-08	1	0	0	1	1	0
AACAGACTGATTGACT	8	32	16	21.84	1763370666	99.41	387395132	512	4	0.3663	1.4652	0.082603	0.0234432	0.00132165	0.643798	1.32946e-08	1.32949e-08	1	0	0	1	1	0
AACAGC	128	730	6	21.84	1763370666	99.41	387395132	4380	5.70312	5.86081	33.4249	1.88438	0.200549	0.0113063	0.344218	1.13731e-07	1.13734e-07	1	0	0	1	0	0
AACAGCAACAGCAATAAT	6	25	18	21.84	1763370666	99.41	387395132	450	4.16667	0.274725	1.14469	0.0645336	0.0206044	0.0011616	0.754451	1.16847e-08	1.1685e-08	1	0	0	1	1	0
AACAGG	10	40	6	21.84	1763370666	99.41	387395132	240	4	0.457875	1.8315	0.103254	0.010989	0.000619522	0.241424	6.23182e-09	6.23199e-09	1	0	0	1	0	0
AACAGT	30	147	6	21.84	1763370666	99.41	387395132	882	4.9	1.37363	6.73077	0.379458	0.0403846	0.00227675	0.295745	2.29019e-08	2.29026e-08	1	0	0	1	0	0
AACAGTAACAGTAGT	3	13	15	21.84	1763370666	99.41	387395132	195	4.33333	0.137363	0.595238	0.0335575	0.00892857	0.000503362	0.653858	5.06335e-09	5.06349e-09	1	0	0	1	1	0
AACAGTAATAAGAAG	8	33	15	21.84	1763370666	99.41	387395132	495	4.125	0.3663	1.51099	0.0851843	0.0226648	0.00127777	0.622422	1.28531e-08	1.28535e-08	1	0	0	1	1	0
AACAGTCACCACC	16	73	13	21.84	1763370666	99.41	387395132	949	4.5625	0.732601	3.34249	0.188438	0.0434524	0.0024497	0.596645	2.46417e-08	2.46423e-08	1	0	0	1	1	0
AACAGTGGTGGTAGTGGT	1	4	18	21.84	1763370666	99.41	387395132	72	4	0.0457875	0.18315	0.0103254	0.0032967	0.000185857	0.724273	1.86955e-09	1.8696e-09	1	0	0	1	1	0
AACAT	922	6685	5	21.84	1763370666	99.41	387395132	33425	7.25054	42.2161	306.09	17.2563	1.53045	0.0862814	0.364679	8.67911e-07	8.67935e-07	1	0	0	1	0	0
AACATAACCT	16	81	10	21.84	1763370666	99.41	387395132	810	5.0625	0.732601	3.70879	0.209089	0.0370879	0.00209089	0.509255	2.10324e-08	2.1033e-08	1	0	0	1	1	0
AACATAACTT	7	52	10	21.84	1763370666	99.41	387395132	520	7.42857	0.320513	2.38095	0.13423	0.0238095	0.0013423	0.747266	1.35023e-08	1.35027e-08	1	0	0	1	1	0
AACATAACTTAACTT	1	4	15	21.84	1763370666	99.41	387395132	60	4	0.0457875	0.18315	0.0103254	0.00274725	0.000154881	0.603561	1.55796e-09	1.558e-09	1	0	0	1	1	0
AACATAATAACTTAGTAT	16	67	18	21.84	1763370666	99.41	387395132	1206	4.1875	0.732601	3.06777	0.17295	0.0552198	0.0031131	0.758224	3.13149e-08	3.13158e-08	1	0	0	1	1	0
AACATAATAAT	2	8	11	21.84	1763370666	99.41	387395132	88	4	0.0915751	0.3663	0.0206507	0.0040293	0.000227158	0.442611	2.285e-09	2.28506e-09	1	0	0	1	0	0
AACATAATGAGTATATAT	7	31	18	21.84	1763370666	99.41	387395132	558	4.42857	0.320513	1.41941	0.0800217	0.0255495	0.00144039	0.801874	1.4489e-08	1.44894e-08	1	0	0	1	1	0
AACATAC	10	98	7	21.84	1763370666	99.41	387395132	686	9.8	0.457875	4.48718	0.252972	0.0314103	0.0017708	0.690071	1.78126e-08	1.78131e-08	1	0	0	1	1	0
AACATACAC	3	12	9	21.84	1763370666	99.41	387395132	108	4	0.137363	0.549451	0.0309761	0.00494505	0.000278785	0.362137	2.80432e-09	2.8044e-09	1	0	0	1	0	0
AACATACAT	72	330	9	21.84	1763370666	99.41	387395132	2970	4.58333	3.2967	15.1099	0.851843	0.135989	0.00766659	0.414948	7.71188e-08	7.71209e-08	1	0	0	1	0	0
AACATACATACCATACAT	2	8	18	21.84	1763370666	99.41	387395132	144	4	0.0915751	0.3663	0.0206507	0.00659341	0.000371713	0.724273	3.73909e-09	3.7392e-09	1	0	0	1	1	0
AACATACATACG	30	124	12	21.84	1763370666	99.41	387395132	1488	4.13333	1.37363	5.67766	0.320087	0.0681319	0.00384104	0.498944	3.86373e-08	3.86384e-08	1	0	0	1	0	0
AACATACATGCAT	54	325	13	21.84	1763370666	99.41	387395132	4225	6.01852	2.47253	14.881	0.838937	0.193452	0.0109062	0.787051	1.09706e-07	1.09709e-07	1	0	0	1	1	0
AACATACCATACAT	7	29	14	21.84	1763370666	99.41	387395132	406	4.14286	0.320513	1.32784	0.074859	0.0185897	0.00104803	0.583442	1.05422e-08	1.05425e-08	1	0	0	1	1	0
AACATACGTACTAACG	2	8	16	21.84	1763370666	99.41	387395132	128	4	0.0915751	0.3663	0.0206507	0.00586081	0.000330412	0.643798	3.32364e-09	3.32373e-09	1	0	0	1	1	0
AACATACGTACTTACG	2	8	16	21.84	1763370666	99.41	387395132	128	4	0.0915751	0.3663	0.0206507	0.00586081	0.000330412	0.643798	3.32364e-09	3.32373e-09	1	0	0	1	1	0
AACATAGCTT	11	55	10	21.84	1763370666	99.41	387395132	550	5	0.503663	2.51832	0.141974	0.0251832	0.00141974	0.502968	1.42813e-08	1.42817e-08	1	0	0	1	1	0
AACATATAACCTAACCT	2	9	17	21.84	1763370666	99.41	387395132	153	4.5	0.0915751	0.412088	0.0232321	0.00700549	0.000394946	0.76954	3.97279e-09	3.9729e-09	1	0	0	1	1	0
AACATATACTGTATATTGAC	1	4	20	21.84	1763370666	99.41	387395132	80	4	0.0457875	0.18315	0.0103254	0.003663	0.000206507	0.804748	2.07727e-09	2.07733e-09	1	0	0	1	1	0
AACATC	54	300	6	21.84	1763370666	99.41	387395132	1800	5.55556	2.47253	13.7363	0.774403	0.0824176	0.00464642	0.335312	4.67387e-08	4.674e-08	1	0	0	1	0	0
AACATCATC	41	168	9	21.84	1763370666	99.41	387395132	1512	4.09756	1.87729	7.69231	0.433666	0.0692308	0.00390299	0.370969	3.92605e-08	3.92616e-08	1	0	0	1	0	0
AACATCG	2	9	7	21.84	1763370666	99.41	387395132	63	4.5	0.0915751	0.412088	0.0232321	0.00288462	0.000162625	0.31687	1.63585e-09	1.6359e-09	1	0	0	1	0	0
AACATCT	1	4	7	21.84	1763370666	99.41	387395132	28	4	0.0457875	0.18315	0.0103254	0.00128205	7.22776e-05	0.281662	7.27046e-10	7.27066e-10	1	0	0	1	0	0
AACATCTTC	1	5	9	21.84	1763370666	99.41	387395132	45	5	0.0457875	0.228938	0.0129067	0.00206044	0.00011616	0.452671	1.16847e-09	1.1685e-09	1	0	0	1	0	0
AACATG	45	236	6	21.84	1763370666	99.41	387395132	1416	5.24444	2.06044	10.8059	0.609197	0.0648352	0.00365518	0.316534	3.67677e-08	3.67688e-08	1	0	0	1	0	0
AACATGCATGCAT	3	18	13	21.84	1763370666	99.41	387395132	234	6	0.137363	0.824176	0.0464642	0.0107143	0.000604034	0.784629	6.07603e-09	6.07619e-09	1	0	0	1	1	0
AACATT	124	521	6	21.84	1763370666	99.41	387395132	3126	4.20161	5.67766	23.8553	1.34488	0.143132	0.00806928	0.253593	8.11695e-08	8.11717e-08	1	0	0	1	0	0
AACATTAATGAT	3	16	12	21.84	1763370666	99.41	387395132	192	5.33333	0.137363	0.732601	0.0413015	0.00879121	0.000495618	0.643798	4.98546e-09	4.98559e-09	1	0	0	1	1	0
AACATTACACACACACAT	2	8	18	21.84	1763370666	99.41	387395132	144	4	0.0915751	0.3663	0.0206507	0.00659341	0.000371713	0.724273	3.73909e-09	3.7392e-09	1	0	0	1	1	0
AACATTATACCTCT	3	13	14	21.84	1763370666	99.41	387395132	182	4.33333	0.137363	0.595238	0.0335575	0.00833333	0.000469805	0.610267	4.7258e-09	4.72593e-09	1	0	0	1	1	0
AACATTATCATTATCATC	3	14	18	21.84	1763370666	99.41	387395132	252	4.66667	0.137363	0.641026	0.0361388	0.0115385	0.000650499	0.844985	6.54341e-09	6.54359e-09	1	0	0	1	1	0
AACATTCATACAT	3	12	13	21.84	1763370666	99.41	387395132	156	4	0.137363	0.549451	0.0309761	0.00714286	0.00040269	0.523086	4.05068e-09	4.0508e-09	1	0	0	1	1	0
AACATTG	19	76	7	21.84	1763370666	99.41	387395132	532	4	0.869963	3.47985	0.196182	0.024359	0.00137327	0.281662	1.38139e-08	1.38143e-08	1	0	0	1	0	0
AACC	5380	82484	4	21.84	1763370666	99.41	387395132	329936	15.3316	246.337	3776.74	212.92	15.107	0.851678	0.616904	8.56709e-06	8.56733e-06	1	0	0	0	1	0
AACCAACCAACCC	133	651	13	21.84	1763370666	99.41	387395132	8463	4.89474	6.08974	29.8077	1.68045	0.3875	0.0218459	0.640092	2.1975e-07	2.19756e-07	1	0	0	1	1	0
AACCAACCAACCCG	1	5	14	21.84	1763370666	99.41	387395132	70	5	0.0457875	0.228938	0.0129067	0.00320513	0.000180694	0.704155	1.81761e-09	1.81766e-09	1	0	0	1	1	0
AACCAACCC	20	97	9	21.84	1763370666	99.41	387395132	873	4.85	0.915751	4.44139	0.25039	0.0399725	0.00225351	0.439091	2.26683e-08	2.26689e-08	1	0	0	1	0	0
AACCAACCCC	19	88	10	21.84	1763370666	99.41	387395132	880	4.63158	0.869963	4.0293	0.227158	0.040293	0.00227158	0.465907	2.285e-08	2.28506e-08	1	0	0	1	0	0
AACCAACCG	4	22	9	21.84	1763370666	99.41	387395132	198	5.5	0.18315	1.00733	0.0567896	0.00906593	0.000511106	0.497938	5.14125e-09	5.14139e-09	1	0	0	1	0	0
AACCAACT	204	1457	8	21.84	1763370666	99.41	387395132	11656	7.14216	9.34066	66.7125	3.76102	0.5337	0.0300881	0.574764	3.02659e-07	3.02667e-07	1	0	0	1	1	0
AACCAACTAACT	260	1073	12	21.84	1763370666	99.41	387395132	12876	4.12692	11.9048	49.13	2.76978	0.58956	0.0332374	0.49817	3.34337e-07	3.34346e-07	1	0	0	1	0	0
AACCAACTAACTTAGCT	4	16	17	21.84	1763370666	99.41	387395132	272	4	0.18315	0.732601	0.0413015	0.0124542	0.000702125	0.684036	7.06273e-09	7.06293e-09	1	0	0	1	1	0
AACCAACTAAGC	34	194	12	21.84	1763370666	99.41	387395132	2328	5.70588	1.55678	8.88278	0.500781	0.106593	0.00600937	0.68877	6.04487e-08	6.04503e-08	1	0	0	1	1	0
AACCAACTAATCAACT	5	24	16	21.84	1763370666	99.41	387395132	384	4.8	0.228938	1.0989	0.0619522	0.0175824	0.000991236	0.772558	9.97091e-09	9.97119e-09	1	0	0	1	1	0
AACCAAGT	1	12	8	21.84	1763370666	99.41	387395132	96	12	0.0457875	0.549451	0.0309761	0.0043956	0.000247809	0.965698	2.49273e-09	2.4928e-09	1	0	0	1	1	0
AACCAAGTCAGCAAGT	2	8	16	21.84	1763370666	99.41	387395132	128	4	0.0915751	0.3663	0.0206507	0.00586081	0.000330412	0.643798	3.32364e-09	3.32373e-09	1	0	0	1	1	0
AACCAATC	20	80	8	21.84	1763370666	99.41	387395132	640	4	0.915751	3.663	0.206507	0.029304	0.00165206	0.321899	1.66182e-08	1.66186e-08	1	0	0	1	0	0
AACCAATCACTTCAATC	34	138	17	21.84	1763370666	99.41	387395132	2346	4.05882	1.55678	6.31868	0.356225	0.107418	0.00605583	0.694095	6.09161e-08	6.09177e-08	1	0	0	1	1	0
AACCAATTAACT	9	46	12	21.84	1763370666	99.41	387395132	552	5.11111	0.412088	2.10623	0.118742	0.0252747	0.0014249	0.616973	1.43332e-08	1.43336e-08	1	0	0	1	1	0
AACCAC	76	487	6	21.84	1763370666	99.41	387395132	2922	6.40789	3.47985	22.2985	1.25711	0.133791	0.00754269	0.386756	7.58724e-08	7.58745e-08	1	0	0	1	0	0
AACCACCAC	112	570	9	21.84	1763370666	99.41	387395132	5130	5.08929	5.12821	26.0989	1.47137	0.23489	0.0132423	0.460754	1.33205e-07	1.33209e-07	1	0	0	1	0	0
AACCACG	6	41	7	21.84	1763370666	99.41	387395132	287	6.83333	0.274725	1.87729	0.105835	0.013141	0.000740846	0.481172	7.45222e-09	7.45243e-09	1	0	0	1	0	0
AACCACTTACAACCTCT	11	49	17	21.84	1763370666	99.41	387395132	833	4.45455	0.503663	2.24359	0.126486	0.038141	0.00215026	0.761767	2.16296e-08	2.16302e-08	1	0	0	1	1	0
AACCAG	31	125	6	21.84	1763370666	99.41	387395132	750	4.03226	1.41941	5.72344	0.322668	0.0343407	0.00193601	0.243371	1.94744e-08	1.9475e-08	1	0	0	1	0	0
AACCAGCCAACT	4	26	12	21.84	1763370666	99.41	387395132	312	6.5	0.18315	1.19048	0.0671149	0.0142857	0.000805379	0.784629	8.10137e-09	8.10159e-09	1	0	0	1	1	0
AACCAGCT	1	8	8	21.84	1763370666	99.41	387395132	64	8	0.0457875	0.3663	0.0206507	0.0029304	0.000165206	0.643798	1.66182e-09	1.66186e-09	1	0	0	1	1	0
AACCAGCTAACTAGCT	6	29	16	21.84	1763370666	99.41	387395132	464	4.83333	0.274725	1.32784	0.074859	0.0212454	0.00119774	0.777923	1.20482e-08	1.20485e-08	1	0	0	1	1	0
AACCAGCTAGTTAGTT	58	310	16	21.84	1763370666	99.41	387395132	4960	5.34483	2.65568	14.1941	0.800217	0.227106	0.0128035	0.860248	1.28791e-07	1.28795e-07	1	0	0	1	1	0
AACCAGT	3	12	7	21.84	1763370666	99.41	387395132	84	4	0.137363	0.549451	0.0309761	0.00384615	0.000216833	0.281662	2.18114e-09	2.1812e-09	1	0	0	1	0	0
AACCAGTTAGTTAGTT	33	166	16	21.84	1763370666	99.41	387395132	2656	5.0303	1.51099	7.60073	0.428503	0.121612	0.00685605	0.809625	6.89655e-08	6.89674e-08	1	0	0	1	1	0
AACCAT	83	366	6	21.84	1763370666	99.41	387395132	2196	4.40964	3.80037	16.7582	0.944772	0.100549	0.00566863	0.266149	5.70212e-08	5.70227e-08	1	0	0	1	0	0
AACCATATCCTAACCTAACCT	1	4	21	21.84	1763370666	99.41	387395132	84	4	0.0457875	0.18315	0.0103254	0.00384615	0.000216833	0.844985	2.18114e-09	2.1812e-09	1	0	0	1	1	0
AACCATCATCATCAT	21	91	15	21.84	1763370666	99.41	387395132	1365	4.33333	0.961538	4.16667	0.234902	0.0625	0.00352353	0.653858	3.54435e-08	3.54445e-08	1	0	0	1	1	0
AACCATCATT	3	12	10	21.84	1763370666	99.41	387395132	120	4	0.137363	0.549451	0.0309761	0.00549451	0.000309761	0.402374	3.11591e-09	3.116e-09	1	0	0	1	0	0
AACCATCC	5	23	8	21.84	1763370666	99.41	387395132	184	4.6	0.228938	1.05311	0.0593709	0.00842491	0.000474967	0.370184	4.77773e-09	4.77786e-09	1	0	0	1	0	0
AACCATCTAACTAACT	11	53	16	21.84	1763370666	99.41	387395132	848	4.81818	0.503663	2.42674	0.136811	0.0388278	0.00218898	0.775484	2.20191e-08	2.20197e-08	1	0	0	1	1	0
AACCATCTATCC	4	17	12	21.84	1763370666	99.41	387395132	204	4.25	0.18315	0.778388	0.0438828	0.00934066	0.000526594	0.513027	5.29705e-09	5.29719e-09	1	0	0	1	1	0
AACCATCTATCCATCCATCC	9	36	20	21.84	1763370666	99.41	387395132	720	4	0.412088	1.64835	0.0929284	0.032967	0.00185857	0.804748	1.86955e-08	1.8696e-08	1	0	0	1	1	0
AACCATCTATCTATCC	7	31	16	21.84	1763370666	99.41	387395132	496	4.42857	0.320513	1.41941	0.0800217	0.0227106	0.00128035	0.712777	1.28791e-08	1.28795e-08	1	0	0	1	1	0
AACCATT	3	18	7	21.84	1763370666	99.41	387395132	126	6	0.137363	0.824176	0.0464642	0.00576923	0.000325249	0.422493	3.27171e-09	3.2718e-09	1	0	0	1	0	0
AACCC	191	1383	5	21.84	1763370666	99.41	387395132	6915	7.24084	8.74542	63.3242	3.57	0.316621	0.01785	0.364191	1.79554e-07	1.79559e-07	1	0	0	1	0	0
AACCCAACCT	37	161	10	21.84	1763370666	99.41	387395132	1610	4.35135	1.69414	7.37179	0.415596	0.0737179	0.00415596	0.437718	4.18051e-08	4.18063e-08	1	0	0	1	0	0
AACCCATAACCTAACCT	3	15	17	21.84	1763370666	99.41	387395132	255	5	0.137363	0.686813	0.0387202	0.0116758	0.000658243	0.855045	6.62131e-09	6.62149e-09	1	0	0	1	1	0
AACCCATCTAACTATCT	6	26	17	21.84	1763370666	99.41	387395132	442	4.33333	0.274725	1.19048	0.0671149	0.0202381	0.00114095	0.741039	1.14769e-08	1.14773e-08	1	0	0	1	1	0
AACCCC	4	18	6	21.84	1763370666	99.41	387395132	108	4.5	0.18315	0.824176	0.0464642	0.00494505	0.000278785	0.271602	2.80432e-09	2.8044e-09	1	0	0	1	0	0
AACCCG	5	20	6	21.84	1763370666	99.41	387395132	120	4	0.228938	0.915751	0.0516269	0.00549451	0.000309761	0.241424	3.11591e-09	3.116e-09	1	0	0	1	0	0
AACCCGC	4	29	7	21.84	1763370666	99.41	387395132	203	7.25	0.18315	1.32784	0.074859	0.00929487	0.000524013	0.510512	5.27108e-09	5.27123e-09	1	0	0	1	1	0
AACCCT	119	946	6	21.84	1763370666	99.41	387395132	5676	7.94958	5.44872	43.315	2.44195	0.25989	0.0146517	0.479806	1.47383e-07	1.47387e-07	1	0	0	1	0	0
AACCCTAACCT	284	1218	11	21.84	1763370666	99.41	387395132	13398	4.28873	13.0037	55.7692	3.14408	0.613462	0.0345848	0.47456	3.47891e-07	3.47901e-07	1	0	0	1	0	0
AACCCTC	10	42	7	21.84	1763370666	99.41	387395132	294	4.2	0.457875	1.92308	0.108416	0.0134615	0.000758915	0.295745	7.63398e-09	7.63419e-09	1	0	0	1	0	0
AACCCTT	8	32	7	21.84	1763370666	99.41	387395132	224	4	0.3663	1.4652	0.082603	0.0102564	0.000578221	0.281662	5.81637e-09	5.81653e-09	1	0	0	1	0	0
AACCG	9	47	5	21.84	1763370666	99.41	387395132	235	5.22222	0.412088	2.15201	0.121323	0.0107601	0.000606616	0.262661	6.10199e-09	6.10216e-09	1	0	0	1	0	0
AACCGACT	5	20	8	21.84	1763370666	99.41	387395132	160	4	0.228938	0.915751	0.0516269	0.00732601	0.000413015	0.321899	4.15455e-09	4.15466e-09	1	0	0	1	0	0
AACCGAG	11	44	7	21.84	1763370666	99.41	387395132	308	4	0.503663	2.01465	0.113579	0.0141026	0.000795054	0.281662	7.9975e-09	7.99773e-09	1	0	0	1	0	0
AACCGT	2	10	6	21.84	1763370666	99.41	387395132	60	5	0.0915751	0.457875	0.0258134	0.00274725	0.000154881	0.301781	1.55796e-09	1.558e-09	1	0	0	1	0	0
AACCT	278014	3727534	5	21.84	1763370666	99.41	387395132	18637670	13.4077	12729.6	170675	9622.05	853.373	48.1102	0.674365	0.000483944	0.000483958	1	1	1	1	1	1
AACCTAACCTAAGCT	4	18	15	21.84	1763370666	99.41	387395132	270	4.5	0.18315	0.824176	0.0464642	0.0123626	0.000696963	0.679006	7.0108e-09	7.01099e-09	1	0	0	1	1	0
AACCTAACT	14	118	9	21.84	1763370666	99.41	387395132	1062	8.42857	0.641026	5.40293	0.304599	0.0486264	0.00274139	0.763074	2.75758e-08	2.75766e-08	1	0	0	1	1	0
AACCTAACTAACT	16	72	13	21.84	1763370666	99.41	387395132	936	4.5	0.732601	3.2967	0.185857	0.0428571	0.00241614	0.588472	2.43041e-08	2.43048e-08	1	0	0	1	1	0
AACCTAATCCATCC	9	44	14	21.84	1763370666	99.41	387395132	616	4.88889	0.412088	2.01465	0.113579	0.0282051	0.00159011	0.688507	1.5995e-08	1.59955e-08	1	0	0	1	1	0
AACCTAATCCT	6	30	11	21.84	1763370666	99.41	387395132	330	5	0.274725	1.37363	0.0774403	0.0151099	0.000851843	0.553264	8.56875e-09	8.56899e-09	1	0	0	1	1	0
AACCTACCT	9	36	9	21.84	1763370666	99.41	387395132	324	4	0.412088	1.64835	0.0929284	0.0148352	0.000836355	0.362137	8.41296e-09	8.41319e-09	1	0	0	1	0	0
AACCTAGCCT	10	40	10	21.84	1763370666	99.41	387395132	400	4	0.457875	1.8315	0.103254	0.018315	0.00103254	0.402374	1.03864e-08	1.03867e-08	1	0	0	1	0	0
AACCTATAGCCTAT	21	90	14	21.84	1763370666	99.41	387395132	1260	4.28571	0.961538	4.12088	0.232321	0.0576923	0.00325249	0.603561	3.27171e-08	3.2718e-08	1	0	0	1	1	0
AACCTATCCT	8	36	10	21.84	1763370666	99.41	387395132	360	4.5	0.3663	1.64835	0.0929284	0.0164835	0.000929284	0.452671	9.34773e-09	9.34799e-09	1	0	0	1	0	0
AACCTATCT	23	116	9	21.84	1763370666	99.41	387395132	1044	5.04348	1.05311	5.31136	0.299436	0.0478022	0.00269492	0.456607	2.71084e-08	2.71092e-08	1	0	0	1	0	0
AACCTC	4	16	6	21.84	1763370666	99.41	387395132	96	4	0.18315	0.732601	0.0413015	0.0043956	0.000247809	0.241424	2.49273e-09	2.4928e-09	1	0	0	1	0	0
AACCTCAACTCAACTC	4	21	16	21.84	1763370666	99.41	387395132	336	5.25	0.18315	0.961538	0.0542082	0.0153846	0.000867331	0.844985	8.72455e-09	8.72479e-09	1	0	0	1	1	0
AACCTCGCTT	7	32	10	21.84	1763370666	99.41	387395132	320	4.57143	0.320513	1.4652	0.082603	0.014652	0.00082603	0.459856	8.3091e-09	8.30932e-09	1	0	0	1	0	0
AACCTCTAGCTCTAACTC	87	368	18	21.84	1763370666	99.41	387395132	6624	4.22989	3.98352	16.8498	0.949934	0.303297	0.0170988	0.765898	1.71998e-07	1.72003e-07	1	0	0	1	1	0
AACCTG	9	42	6	21.84	1763370666	99.41	387395132	252	4.66667	0.412088	1.92308	0.108416	0.0115385	0.000650499	0.281662	6.54341e-09	6.54359e-09	1	0	0	1	0	0
AACCTGAGCCCGAGCCGG	1	4	18	21.84	1763370666	99.41	387395132	72	4	0.0457875	0.18315	0.0103254	0.0032967	0.000185857	0.724273	1.86955e-09	1.8696e-09	1	0	0	1	1	0
AACCTGC	8	41	7	21.84	1763370666	99.41	387395132	287	5.125	0.3663	1.87729	0.105835	0.013141	0.000740846	0.360879	7.45222e-09	7.45243e-09	1	0	0	1	0	0
AACCTGTC	2	12	8	21.84	1763370666	99.41	387395132	96	6	0.0915751	0.549451	0.0309761	0.0043956	0.000247809	0.482849	2.49273e-09	2.4928e-09	1	0	0	1	0	0
AACCTT	27	174	6	21.84	1763370666	99.41	387395132	1044	6.44444	1.23626	7.96703	0.449154	0.0478022	0.00269492	0.388962	2.71084e-08	2.71092e-08	1	0	0	1	0	0
AACCTTACCT	25	119	10	21.84	1763370666	99.41	387395132	1190	4.76	1.14469	5.44872	0.30718	0.0544872	0.0030718	0.478825	3.08994e-08	3.09003e-08	1	0	0	1	0	0
AACCTTC	48	219	7	21.84	1763370666	99.41	387395132	1533	4.5625	2.1978	10.0275	0.565314	0.0701923	0.0039572	0.32127	3.98058e-08	3.98069e-08	1	0	0	1	0	0
AACG	163	1113	4	21.84	1763370666	99.41	387395132	4452	6.82822	7.46337	50.9615	2.87304	0.203846	0.0114921	0.27475	1.156e-07	1.15603e-07	1	0	0	0	0	0
AACGAACT	41	312	8	21.84	1763370666	99.41	387395132	2496	7.60976	1.87729	14.2857	0.805379	0.114286	0.00644303	0.612394	6.48109e-08	6.48127e-08	1	0	0	1	1	0
AACGAACTATGTAACT	4	24	16	21.84	1763370666	99.41	387395132	384	6	0.18315	1.0989	0.0619522	0.0175824	0.000991236	0.965698	9.97091e-09	9.97119e-09	1	0	0	1	1	0
AACGAACTCGGTAACT	9	42	16	21.84	1763370666	99.41	387395132	672	4.66667	0.412088	1.92308	0.108416	0.0307692	0.00173466	0.751098	1.74491e-08	1.74496e-08	1	0	0	1	1	0
AACGAAGAAGAGGACGAG	18	82	18	21.84	1763370666	99.41	387395132	1476	4.55556	0.824176	3.75458	0.21167	0.0675824	0.00381006	0.824867	3.83257e-08	3.83268e-08	1	0	0	1	1	0
AACGAC	65	825	6	21.84	1763370666	99.41	387395132	4950	12.6923	2.97619	37.7747	2.12961	0.226648	0.0127777	0.766058	1.28531e-07	1.28535e-07	1	0	0	1	1	0
AACGAGAAGAGTAAT	5	21	15	21.84	1763370666	99.41	387395132	315	4.2	0.228938	0.961538	0.0542082	0.0144231	0.000813123	0.633739	8.17927e-09	8.17949e-09	1	0	0	1	1	0
AACGAGAGAGAGGGAGAG	1	5	18	21.84	1763370666	99.41	387395132	90	5	0.0457875	0.228938	0.0129067	0.00412088	0.000232321	0.905342	2.33693e-09	2.337e-09	1	0	0	1	1	0
AACGAGCACAGCTGACAT	4	20	18	21.84	1763370666	99.41	387395132	360	5	0.18315	0.915751	0.0516269	0.0164835	0.000929284	0.905342	9.34773e-09	9.34799e-09	1	0	0	1	1	0
AACGAGGGGCTCC	1	5	13	21.84	1763370666	99.41	387395132	65	5	0.0457875	0.228938	0.0129067	0.00297619	0.000167787	0.653858	1.68778e-09	1.68783e-09	1	0	0	1	1	0
AACGAGTATTGGACGATGC	69	283	19	21.84	1763370666	99.41	387395132	5377	4.10145	3.15934	12.9579	0.73052	0.2462	0.0138799	0.7839	1.39619e-07	1.39623e-07	1	0	0	1	1	0
AACGAGTCTGTC	1	5	12	21.84	1763370666	99.41	387395132	60	5	0.0457875	0.228938	0.0129067	0.00274725	0.000154881	0.603561	1.55796e-09	1.558e-09	1	0	0	1	1	0
AACGAGTGACTGACTG	10	59	16	21.84	1763370666	99.41	387395132	944	5.9	0.457875	2.70147	0.152299	0.0432234	0.00243679	0.949603	2.45118e-08	2.45125e-08	1	0	0	1	1	0
AACGAGTGAGTGAGCAAGTG	1	4	20	21.84	1763370666	99.41	387395132	80	4	0.0457875	0.18315	0.0103254	0.003663	0.000206507	0.804748	2.07727e-09	2.07733e-09	1	0	0	1	1	0
AACGAGTGAGTT	8	48	12	21.84	1763370666	99.41	387395132	576	6	0.3663	2.1978	0.123904	0.0263736	0.00148685	0.724273	1.49564e-08	1.49568e-08	1	0	0	1	1	0
AACGAT	17	68	6	21.84	1763370666	99.41	387395132	408	4	0.778388	3.11355	0.175531	0.0186813	0.00105319	0.241424	1.05941e-08	1.05944e-08	1	0	0	1	0	0
AACGATAGCCAGACAG	26	107	16	21.84	1763370666	99.41	387395132	1712	4.11538	1.19048	4.89927	0.276204	0.0783883	0.00441926	0.66237	4.44537e-08	4.44549e-08	1	0	0	1	1	0
AACGATG	21	114	7	21.84	1763370666	99.41	387395132	798	5.42857	0.961538	5.21978	0.294273	0.0365385	0.00205991	0.382255	2.07208e-08	2.07214e-08	1	0	0	1	0	0
AACGATGACGATGAT	19	79	15	21.84	1763370666	99.41	387395132	1185	4.15789	0.869963	3.61722	0.203926	0.0542582	0.00305889	0.627386	3.07696e-08	3.07705e-08	1	0	0	1	1	0
AACGATGGATGGATGG	11	44	16	21.84	1763370666	99.41	387395132	704	4	0.503663	2.01465	0.113579	0.0322344	0.00181727	0.643798	1.828e-08	1.82805e-08	1	0	0	1	1	0
AACGC	10	82	5	21.84	1763370666	99.41	387395132	410	8.2	0.457875	3.75458	0.21167	0.0187729	0.00105835	0.412433	1.0646e-08	1.06463e-08	1	0	0	1	0	0
AACGCCGCCGCCGCCCCC	1	4	18	21.84	1763370666	99.41	387395132	72	4	0.0457875	0.18315	0.0103254	0.0032967	0.000185857	0.724273	1.86955e-09	1.8696e-09	1	0	0	1	1	0
AACGCCTCC	1	5	9	21.84	1763370666	99.41	387395132	45	5	0.0457875	0.228938	0.0129067	0.00206044	0.00011616	0.452671	1.16847e-09	1.1685e-09	1	0	0	1	0	0
AACGCCTTC	1	4	9	21.84	1763370666	99.41	387395132	36	4	0.0457875	0.18315	0.0103254	0.00164835	9.29284e-05	0.362137	9.34773e-10	9.34799e-10	1	0	0	1	0	0
AACGCT	14	80	6	21.84	1763370666	99.41	387395132	480	5.71429	0.641026	3.663	0.206507	0.021978	0.00123904	0.344892	1.24636e-08	1.2464e-08	1	0	0	1	0	0
AACGGAC	4	32	7	21.84	1763370666	99.41	387395132	224	8	0.18315	1.4652	0.082603	0.0102564	0.000578221	0.563324	5.81637e-09	5.81653e-09	1	0	0	1	1	0
AACGGACAG	2	9	9	21.84	1763370666	99.41	387395132	81	4.5	0.0915751	0.412088	0.0232321	0.00370879	0.000209089	0.407404	2.10324e-09	2.1033e-09	1	0	0	1	0	0
AACGGACAGATC	10	49	12	21.84	1763370666	99.41	387395132	588	4.9	0.457875	2.24359	0.126486	0.0269231	0.00151783	0.59149	1.5268e-08	1.52684e-08	1	0	0	1	1	0
AACGGACATATC	3	15	12	21.84	1763370666	99.41	387395132	180	5	0.137363	0.686813	0.0387202	0.00824176	0.000464642	0.603561	4.67387e-09	4.674e-09	1	0	0	1	1	0
AACGGACC	4	16	8	21.84	1763370666	99.41	387395132	128	4	0.18315	0.732601	0.0413015	0.00586081	0.000330412	0.321899	3.32364e-09	3.32373e-09	1	0	0	1	0	0
AACGGACTGATC	9	46	12	21.84	1763370666	99.41	387395132	552	5.11111	0.412088	2.10623	0.118742	0.0252747	0.0014249	0.616973	1.43332e-08	1.43336e-08	1	0	0	1	1	0
AACGT	65	396	5	21.84	1763370666	99.41	387395132	1980	6.09231	2.97619	18.1319	1.02221	0.0906593	0.00511106	0.306423	5.14125e-08	5.14139e-08	1	0	0	1	0	0
AACGTAACTTATG	3	12	13	21.84	1763370666	99.41	387395132	156	4	0.137363	0.549451	0.0309761	0.00714286	0.00040269	0.523086	4.05068e-09	4.0508e-09	1	0	0	1	1	0
AACGTAAGGTAAGGT	4	16	15	21.84	1763370666	99.41	387395132	240	4	0.18315	0.732601	0.0413015	0.010989	0.000619522	0.603561	6.23182e-09	6.23199e-09	1	0	0	1	1	0
AACGTAC	16	64	7	21.84	1763370666	99.41	387395132	448	4	0.732601	2.9304	0.165206	0.0205128	0.00115644	0.281662	1.16327e-08	1.16331e-08	1	0	0	1	0	0
AACGTAT	4	16	7	21.84	1763370666	99.41	387395132	112	4	0.18315	0.732601	0.0413015	0.00512821	0.00028911	0.281662	2.90818e-09	2.90826e-09	1	0	0	1	0	0
AACGTATCGTATGTATGT	21	98	18	21.84	1763370666	99.41	387395132	1764	4.66667	0.961538	4.48718	0.252972	0.0807692	0.00455349	0.844985	4.58039e-08	4.58052e-08	1	0	0	1	1	0
AACGTATGT	218	1375	9	21.84	1763370666	99.41	387395132	12375	6.30734	9.98168	62.9579	3.54935	0.566621	0.0319441	0.57103	3.21328e-07	3.21337e-07	1	0	0	1	1	0
AACGTATGTATGTATGT	397	1790	17	21.84	1763370666	99.41	387395132	30430	4.50882	18.1777	81.9597	4.62061	1.39332	0.0785503	0.771048	7.90143e-07	7.90165e-07	1	0	0	1	1	0
AACGTATGTATTGTATGT	762	3646	18	21.84	1763370666	99.41	387395132	65628	4.78478	34.8901	166.941	9.41158	3.00495	0.169408	0.866371	1.70409e-06	1.70414e-06	1	0	0	1	1	0
AACGTC	15	64	6	21.84	1763370666	99.41	387395132	384	4.26667	0.686813	2.9304	0.165206	0.0175824	0.000991236	0.257519	9.97091e-09	9.97119e-09	1	0	0	1	0	0
AACGTCCC	1	4	8	21.84	1763370666	99.41	387395132	32	4	0.0457875	0.18315	0.0103254	0.0014652	8.2603e-05	0.321899	8.3091e-10	8.30932e-10	1	0	0	1	0	0
AACGTG	18	72	6	21.84	1763370666	99.41	387395132	432	4	0.824176	3.2967	0.185857	0.0197802	0.00111514	0.241424	1.12173e-08	1.12176e-08	1	0	0	1	0	0
AACGTGAAGATT	26	111	12	21.84	1763370666	99.41	387395132	1332	4.26923	1.19048	5.08242	0.286529	0.060989	0.00343835	0.515348	3.45866e-08	3.45876e-08	1	0	0	1	1	0
AACGTGTCTTCAGTAG	42	218	16	21.84	1763370666	99.41	387395132	3488	5.19048	1.92308	9.98168	0.562733	0.159707	0.00900373	0.835405	9.05691e-08	9.05716e-08	1	0	0	1	1	0
AACGTTAAGATT	5	24	12	21.84	1763370666	99.41	387395132	288	4.8	0.228938	1.0989	0.0619522	0.0131868	0.000743427	0.579419	7.47819e-09	7.47839e-09	1	0	0	1	1	0
AACGTTAGTTAG	27	154	12	21.84	1763370666	99.41	387395132	1848	5.7037	1.23626	7.05128	0.397527	0.0846154	0.00477032	0.688507	4.7985e-08	4.79864e-08	1	0	0	1	1	0
AACT	166543	1416960	4	21.84	1763370666	99.41	387395132	5667840	8.50807	7625.6	64879.1	3657.66	259.516	14.6306	0.342343	0.000147171	0.000147175	1	1	1	0	0	0
AACTAACTAACTAGCC	7	35	16	21.84	1763370666	99.41	387395132	560	5	0.320513	1.60256	0.090347	0.025641	0.00144555	0.804748	1.45409e-08	1.45413e-08	1	0	0	1	1	0
AACTAACTAACTATAT	33	137	16	21.84	1763370666	99.41	387395132	2192	4.15152	1.51099	6.27289	0.353644	0.100366	0.00565831	0.668185	5.69173e-08	5.69189e-08	1	0	0	1	1	0
AACTAACTAACTATCG	2	9	16	21.84	1763370666	99.41	387395132	144	4.5	0.0915751	0.412088	0.0232321	0.00659341	0.000371713	0.724273	3.73909e-09	3.7392e-09	1	0	0	1	1	0
AACTAACTAAGT	123	506	12	21.84	1763370666	99.41	387395132	6072	4.11382	5.63187	23.1685	1.30616	0.278022	0.0156739	0.496588	1.57665e-07	1.57669e-07	1	0	0	1	0	0
AACTAACTAAT	6	44	11	21.84	1763370666	99.41	387395132	484	7.33333	0.274725	2.01465	0.113579	0.0221612	0.00124937	0.811454	1.25675e-08	1.25679e-08	1	0	0	1	1	0
AACTAACTACAGT	11	47	13	21.84	1763370666	99.41	387395132	611	4.27273	0.503663	2.15201	0.121323	0.0279762	0.0015772	0.558751	1.58652e-08	1.58656e-08	1	0	0	1	1	0
AACTAACTACTAACTACT	52	245	18	21.84	1763370666	99.41	387395132	4410	4.71154	2.38095	11.2179	0.632429	0.201923	0.0113837	0.85311	1.1451e-07	1.14513e-07	1	0	0	1	1	0
AACTAACTAGACT	28	154	13	21.84	1763370666	99.41	387395132	2002	5.5	1.28205	7.05128	0.397527	0.0916667	0.00516785	0.719244	5.19838e-08	5.19852e-08	1	0	0	1	1	0
AACTAACTAGCC	20	100	12	21.84	1763370666	99.41	387395132	1200	5	0.915751	4.57875	0.258134	0.0549451	0.00309761	0.603561	3.11591e-08	3.116e-08	1	0	0	1	1	0
AACTAACTAGCTGGCT	1	4	16	21.84	1763370666	99.41	387395132	64	4	0.0457875	0.18315	0.0103254	0.0029304	0.000165206	0.643798	1.66182e-09	1.66186e-09	1	0	0	1	1	0
AACTAACTAGGT	27	139	12	21.84	1763370666	99.41	387395132	1668	5.14815	1.23626	6.36447	0.358807	0.0763736	0.00430568	0.621444	4.33112e-08	4.33124e-08	1	0	0	1	1	0
AACTAACTATTATTAACTATT	4	16	21	21.84	1763370666	99.41	387395132	336	4	0.18315	0.732601	0.0413015	0.0153846	0.000867331	0.844985	8.72455e-09	8.72479e-09	1	0	0	1	1	0
AACTAACTCAT	6	26	11	21.84	1763370666	99.41	387395132	286	4.33333	0.274725	1.19048	0.0671149	0.0130952	0.000738264	0.479496	7.42625e-09	7.42646e-09	1	0	0	1	0	0
AACTAACTCGCTCACT	66	311	16	21.84	1763370666	99.41	387395132	4976	4.71212	3.02198	14.2399	0.802798	0.227839	0.0128448	0.758414	1.29206e-07	1.2921e-07	1	0	0	1	1	0
AACTAACTG	22	131	9	21.84	1763370666	99.41	387395132	1179	5.95455	1.00733	5.99817	0.338156	0.0539835	0.0030434	0.53909	3.06138e-08	3.06147e-08	1	0	0	1	1	0
AACTAACTGGCT	26	140	12	21.84	1763370666	99.41	387395132	1680	5.38462	1.19048	6.41026	0.361388	0.0769231	0.00433666	0.649989	4.36227e-08	4.3624e-08	1	0	0	1	1	0
AACTAACTT	30	274	9	21.84	1763370666	99.41	387395132	2466	9.13333	1.37363	12.5458	0.707288	0.112912	0.00636559	0.826879	6.4032e-08	6.40337e-08	1	0	0	1	1	0
AACTAAGCAAGT	14	88	12	21.84	1763370666	99.41	387395132	1056	6.28571	0.641026	4.0293	0.227158	0.0483516	0.0027259	0.758762	2.742e-08	2.74208e-08	1	0	0	1	1	0
AACTAAGCAT	1	6	10	21.84	1763370666	99.41	387395132	60	6	0.0457875	0.274725	0.0154881	0.00274725	0.000154881	0.603561	1.55796e-09	1.558e-09	1	0	0	1	1	0
AACTAAGCTAAGCAT	1	4	15	21.84	1763370666	99.41	387395132	60	4	0.0457875	0.18315	0.0103254	0.00274725	0.000154881	0.603561	1.55796e-09	1.558e-09	1	0	0	1	1	0
AACTAAGT	141	728	8	21.84	1763370666	99.41	387395132	5824	5.16312	6.45604	33.3333	1.87922	0.266667	0.0150337	0.415501	1.51226e-07	1.5123e-07	1	0	0	1	0	0
AACTAAGTAACTATGT	29	146	16	21.84	1763370666	99.41	387395132	2336	5.03448	1.32784	6.68498	0.376876	0.10696	0.00603002	0.810298	6.06564e-08	6.06581e-08	1	0	0	1	1	0
AACTAAGTAACTGACG	162	882	16	21.84	1763370666	99.41	387395132	14112	5.44444	7.41758	40.3846	2.27675	0.646154	0.0364279	0.876281	3.66431e-07	3.66441e-07	1	0	0	1	1	0
AACTAAGTCAGCAGGT	20	92	16	21.84	1763370666	99.41	387395132	1472	4.6	0.915751	4.21245	0.237484	0.0673993	0.00379974	0.740368	3.82218e-08	3.82229e-08	1	0	0	1	1	0
AACTAAGTGACT	7	34	12	21.84	1763370666	99.41	387395132	408	4.85714	0.320513	1.55678	0.0877657	0.0186813	0.00105319	0.586316	1.05941e-08	1.05944e-08	1	0	0	1	1	0
AACTAAGTGGCT	99	713	12	21.84	1763370666	99.41	387395132	8556	7.20202	4.53297	32.6465	1.8405	0.391758	0.022086	0.869372	2.22164e-07	2.22171e-07	1	0	0	1	1	0
AACTAAGTTG	9	48	10	21.84	1763370666	99.41	387395132	480	5.33333	0.412088	2.1978	0.123904	0.021978	0.00123904	0.536499	1.24636e-08	1.2464e-08	1	0	0	1	1	0
AACTAATGATAAT	2	9	13	21.84	1763370666	99.41	387395132	117	4.5	0.0915751	0.412088	0.0232321	0.00535714	0.000302017	0.588472	3.03801e-09	3.0381e-09	1	0	0	1	1	0
AACTAC	579	5786	6	21.84	1763370666	99.41	387395132	34716	9.99309	26.511	264.927	14.9357	1.58956	0.0896139	0.603144	9.01433e-07	9.01458e-07	1	0	0	1	1	0
AACTACAACTACTAC	38	152	15	21.84	1763370666	99.41	387395132	2280	4	1.73993	6.95971	0.392364	0.104396	0.00588546	0.603561	5.92023e-08	5.92039e-08	1	0	0	1	1	0
AACTACC	30	289	7	21.84	1763370666	99.41	387395132	2023	9.63333	1.37363	13.2326	0.746008	0.0926282	0.00522206	0.678336	5.25291e-08	5.25305e-08	1	0	0	1	1	0
AACTACCT	122	1149	8	21.84	1763370666	99.41	387395132	9192	9.41803	5.58608	52.6099	2.96596	0.420879	0.0237277	0.757914	2.38679e-07	2.38685e-07	1	0	0	1	1	0
AACTACCTATCT	10	58	12	21.84	1763370666	99.41	387395132	696	5.8	0.457875	2.65568	0.149718	0.0318681	0.00179662	0.700131	1.80723e-08	1.80728e-08	1	0	0	1	1	0
AACTACT	20	171	7	21.84	1763370666	99.41	387395132	1197	8.55	0.915751	7.82967	0.44141	0.0548077	0.00308987	0.602052	3.10812e-08	3.10821e-08	1	0	0	1	1	0
AACTACTAC	63	428	9	21.84	1763370666	99.41	387395132	3852	6.79365	2.88462	19.5971	1.10482	0.176374	0.00994334	0.615057	1.00021e-07	1.00023e-07	1	0	0	1	1	0
AACTACTACCACTAC	96	531	15	21.84	1763370666	99.41	387395132	7965	5.53125	4.3956	24.3132	1.37069	0.364698	0.0205604	0.834612	2.06819e-07	2.06824e-07	1	0	0	1	1	0
AACTACTACT	91	776	10	21.84	1763370666	99.41	387395132	7760	8.52747	4.16667	35.5311	2.00312	0.355311	0.0200312	0.857808	2.01496e-07	2.01501e-07	1	0	0	1	1	0
AACTACTACTAC	315	1631	12	21.84	1763370666	99.41	387395132	19572	5.17778	14.4231	74.6795	4.21017	0.896154	0.0505221	0.625021	5.08205e-07	5.08219e-07	1	0	0	1	1	0
AACTACTACTACT	222	1227	13	21.84	1763370666	99.41	387395132	15951	5.52703	10.1648	56.1813	3.16731	0.730357	0.041175	0.722778	4.14182e-07	4.14194e-07	1	0	0	1	1	0
AACTACTACTACTACT	97	400	16	21.84	1763370666	99.41	387395132	6400	4.12371	4.44139	18.315	1.03254	0.29304	0.0165206	0.66371	1.66182e-07	1.66186e-07	1	0	0	1	1	0
AACTACTACTACTGCT	2	10	16	21.84	1763370666	99.41	387395132	160	5	0.0915751	0.457875	0.0258134	0.00732601	0.000413015	0.804748	4.15455e-09	4.15466e-09	1	0	0	1	1	0
AACTACTACTATTAC	23	107	15	21.84	1763370666	99.41	387395132	1605	4.65217	1.05311	4.89927	0.276204	0.073489	0.00414306	0.701968	4.16753e-08	4.16765e-08	1	0	0	1	1	0
AACTACTACTATTACTAC	5	24	18	21.84	1763370666	99.41	387395132	432	4.8	0.228938	1.0989	0.0619522	0.0197802	0.00111514	0.869128	1.12173e-08	1.12176e-08	1	0	0	1	1	0
AACTACTACTGT	9	43	12	21.84	1763370666	99.41	387395132	516	4.77778	0.412088	1.96886	0.110998	0.0236264	0.00133197	0.576736	1.33984e-08	1.33988e-08	1	0	0	1	1	0
AACTACTCCTACTACTCC	2	8	18	21.84	1763370666	99.41	387395132	144	4	0.0915751	0.3663	0.0206507	0.00659341	0.000371713	0.724273	3.73909e-09	3.7392e-09	1	0	0	1	1	0
AACTACTGC	11	83	9	21.84	1763370666	99.41	387395132	747	7.54545	0.503663	3.80037	0.214252	0.0342033	0.00192826	0.683121	1.93965e-08	1.93971e-08	1	0	0	1	1	0
AACTACTGCTACT	39	261	13	21.84	1763370666	99.41	387395132	3393	6.69231	1.78571	11.9505	0.673731	0.155357	0.0087585	0.875163	8.81024e-08	8.81048e-08	1	0	0	1	1	0
AACTACTGCTACTGCT	5	21	16	21.84	1763370666	99.41	387395132	336	4.2	0.228938	0.961538	0.0542082	0.0153846	0.000867331	0.675988	8.72455e-09	8.72479e-09	1	0	0	1	1	0
AACTACTGCTGCTGCTACT	1	4	19	21.84	1763370666	99.41	387395132	76	4	0.0457875	0.18315	0.0103254	0.00347985	0.000196182	0.764511	1.97341e-09	1.97346e-09	1	0	0	1	1	0
AACTAG	53	267	6	21.84	1763370666	99.41	387395132	1602	5.03774	2.42674	12.2253	0.689219	0.0733516	0.00413531	0.304058	4.15974e-08	4.15986e-08	1	0	0	1	0	0
AACTAGAAGAAGAAG	23	101	15	21.84	1763370666	99.41	387395132	1515	4.3913	1.05311	4.62454	0.260716	0.0693681	0.00391074	0.662605	3.93384e-08	3.93395e-08	1	0	0	1	1	0
AACTAGCT	101	602	8	21.84	1763370666	99.41	387395132	4816	5.9604	4.62454	27.5641	1.55397	0.220513	0.0124318	0.479662	1.25052e-07	1.25055e-07	1	0	0	1	0	0
AACTAGCTAGCC	12	49	12	21.84	1763370666	99.41	387395132	588	4.08333	0.549451	2.24359	0.126486	0.0269231	0.00151783	0.492908	1.5268e-08	1.52684e-08	1	0	0	1	0	0
AACTAGCTGACC	10	56	12	21.84	1763370666	99.41	387395132	672	5.6	0.457875	2.5641	0.144555	0.0307692	0.00173466	0.675988	1.74491e-08	1.74496e-08	1	0	0	1	1	0
AACTAGCTGACT	77	528	12	21.84	1763370666	99.41	387395132	6336	6.85714	3.52564	24.1758	1.36295	0.29011	0.0163554	0.827741	1.6452e-07	1.64525e-07	1	0	0	1	1	0
AACTAGCTTACT	2	8	12	21.84	1763370666	99.41	387395132	96	4	0.0915751	0.3663	0.0206507	0.0043956	0.000247809	0.482849	2.49273e-09	2.4928e-09	1	0	0	1	0	0
AACTAGG	7	31	7	21.84	1763370666	99.41	387395132	217	4.42857	0.320513	1.41941	0.0800217	0.0099359	0.000560152	0.31184	5.63461e-09	5.63476e-09	1	0	0	1	0	0
AACTAGT	2	8	7	21.84	1763370666	99.41	387395132	56	4	0.0915751	0.3663	0.0206507	0.0025641	0.000144555	0.281662	1.45409e-09	1.45413e-09	1	0	0	1	0	0
AACTAGTATTGGACGC	7	28	16	21.84	1763370666	99.41	387395132	448	4	0.320513	1.28205	0.0722776	0.0205128	0.00115644	0.643798	1.16327e-08	1.16331e-08	1	0	0	1	1	0
AACTAGTGATAGTTGC	4	16	16	21.84	1763370666	99.41	387395132	256	4	0.18315	0.732601	0.0413015	0.0117216	0.000660824	0.643798	6.64728e-09	6.64746e-09	1	0	0	1	1	0
AACTAGTGCTACTACTGC	6	27	18	21.84	1763370666	99.41	387395132	486	4.5	0.274725	1.23626	0.0696963	0.0222527	0.00125453	0.814807	1.26194e-08	1.26198e-08	1	0	0	1	1	0
AACTAT	44	184	6	21.84	1763370666	99.41	387395132	1104	4.18182	2.01465	8.42491	0.474967	0.0505495	0.0028498	0.252398	2.86664e-08	2.86672e-08	1	0	0	1	0	0
AACTATAAT	4	20	9	21.84	1763370666	99.41	387395132	180	5	0.18315	0.915751	0.0516269	0.00824176	0.000464642	0.452671	4.67387e-09	4.674e-09	1	0	0	1	0	0
AACTATAATAATAATAAT	1	4	18	21.84	1763370666	99.41	387395132	72	4	0.0457875	0.18315	0.0103254	0.0032967	0.000185857	0.724273	1.86955e-09	1.8696e-09	1	0	0	1	1	0
AACTATAC	4	35	8	21.84	1763370666	99.41	387395132	280	8.75	0.18315	1.60256	0.090347	0.0128205	0.000722776	0.704155	7.27046e-09	7.27066e-09	1	0	0	1	1	0
AACTATAG	3	15	8	21.84	1763370666	99.41	387395132	120	5	0.137363	0.686813	0.0387202	0.00549451	0.000309761	0.402374	3.11591e-09	3.116e-09	1	0	0	1	0	0
AACTATAT	554	3951	8	21.84	1763370666	99.41	387395132	31608	7.13177	25.3663	180.907	10.1989	1.44725	0.0815911	0.573928	8.20731e-07	8.20754e-07	1	0	0	1	1	0
AACTATCACTACTTGT	16	70	16	21.84	1763370666	99.41	387395132	1120	4.375	0.732601	3.20513	0.180694	0.0512821	0.0028911	0.704155	2.90818e-08	2.90826e-08	1	0	0	1	1	0
AACTATCATCAT	2	16	12	21.84	1763370666	99.41	387395132	192	8	0.0915751	0.732601	0.0413015	0.00879121	0.000495618	0.965698	4.98546e-09	4.98559e-09	1	0	0	1	1	0
AACTATCT	259	1833	8	21.84	1763370666	99.41	387395132	14664	7.07722	11.859	83.9286	4.7316	0.671429	0.0378528	0.569538	3.80764e-07	3.80775e-07	1	0	0	1	1	0
AACTATCTACCTATCTATCTACCT	5	20	24	21.84	1763370666	99.41	387395132	480	4	0.228938	0.915751	0.0516269	0.021978	0.00123904	0.965698	1.24636e-08	1.2464e-08	1	0	0	1	1	0
AACTATCTATATAT	2	8	14	21.84	1763370666	99.41	387395132	112	4	0.0915751	0.3663	0.0206507	0.00512821	0.00028911	0.563324	2.90818e-09	2.90826e-09	1	0	0	1	1	0
AACTATCTATCTAACTATGT	2	8	20	21.84	1763370666	99.41	387395132	160	4	0.0915751	0.3663	0.0206507	0.00732601	0.000413015	0.804748	4.15455e-09	4.15466e-09	1	0	0	1	1	0
AACTATCTGTCT	3	14	12	21.84	1763370666	99.41	387395132	168	4.66667	0.137363	0.641026	0.0361388	0.00769231	0.000433666	0.563324	4.36227e-09	4.3624e-09	1	0	0	1	1	0
AACTATG	12	74	7	21.84	1763370666	99.41	387395132	518	6.16667	0.549451	3.38828	0.191019	0.0237179	0.00133714	0.434229	1.34503e-08	1.34507e-08	1	0	0	1	0	0
AACTATGTAAGT	6	33	12	21.84	1763370666	99.41	387395132	396	5.5	0.274725	1.51099	0.0851843	0.0181319	0.00102221	0.663917	1.02825e-08	1.02828e-08	1	0	0	1	1	0
AACTATT	70	280	7	21.84	1763370666	99.41	387395132	1960	4	3.20513	12.8205	0.722776	0.0897436	0.00505943	0.281662	5.08932e-08	5.08946e-08	1	0	0	1	0	0
AACTATTACTATATTAGAC	8	34	19	21.84	1763370666	99.41	387395132	646	4.25	0.3663	1.55678	0.0877657	0.0295788	0.00166755	0.812293	1.6774e-08	1.67744e-08	1	0	0	1	1	0
AACTC	4575	27503	5	21.84	1763370666	99.41	387395132	137515	6.01158	209.478	1259.29	70.9947	6.29647	0.354973	0.302363	3.5707e-06	3.5708e-06	1	0	0	1	0	0
AACTCACATACT	5	34	12	21.84	1763370666	99.41	387395132	408	6.8	0.228938	1.55678	0.0877657	0.0186813	0.00105319	0.820843	1.05941e-08	1.05944e-08	1	0	0	1	1	0
AACTCACC	4	32	8	21.84	1763370666	99.41	387395132	256	8	0.18315	1.4652	0.082603	0.0117216	0.000660824	0.643798	6.64728e-09	6.64746e-09	1	0	0	1	1	0
AACTCACCCG	4	27	10	21.84	1763370666	99.41	387395132	270	6.75	0.18315	1.23626	0.0696963	0.0123626	0.000696963	0.679006	7.0108e-09	7.01099e-09	1	0	0	1	1	0
AACTCACT	491	2911	8	21.84	1763370666	99.41	387395132	23288	5.92872	22.4817	133.288	7.51429	1.0663	0.0601143	0.477112	6.04694e-07	6.04711e-07	1	0	0	1	0	0
AACTCACTAACTGACT	4	18	16	21.84	1763370666	99.41	387395132	288	4.5	0.18315	0.824176	0.0464642	0.0131868	0.000743427	0.724273	7.47819e-09	7.47839e-09	1	0	0	1	1	0
AACTCACTCAAT	6	31	12	21.84	1763370666	99.41	387395132	372	5.16667	0.274725	1.41941	0.0800217	0.017033	0.00096026	0.62368	9.65932e-09	9.65959e-09	1	0	0	1	1	0
AACTCACTCACC	35	153	12	21.84	1763370666	99.41	387395132	1836	4.37143	1.60256	7.00549	0.394946	0.0840659	0.00473935	0.527685	4.76734e-08	4.76748e-08	1	0	0	1	1	0
AACTCACTCACT	392	1598	12	21.84	1763370666	99.41	387395132	19176	4.07653	17.9487	73.1685	4.12499	0.878022	0.0494998	0.492087	4.97923e-07	4.97936e-07	1	0	0	1	0	0
AACTCACTCATT	21	88	12	21.84	1763370666	99.41	387395132	1056	4.19048	0.961538	4.0293	0.227158	0.0483516	0.0027259	0.505842	2.742e-08	2.74208e-08	1	0	0	1	1	0
AACTCACTCGCTCGCTCACT	1	4	20	21.84	1763370666	99.41	387395132	80	4	0.0457875	0.18315	0.0103254	0.003663	0.000206507	0.804748	2.07727e-09	2.07733e-09	1	0	0	1	1	0
AACTCACTTAC	24	150	11	21.84	1763370666	99.41	387395132	1650	6.25	1.0989	6.86813	0.387202	0.0755495	0.00425922	0.69158	4.28438e-08	4.2845e-08	1	0	0	1	1	0
AACTCAGCTC	5	31	10	21.84	1763370666	99.41	387395132	310	6.2	0.228938	1.41941	0.0800217	0.0141941	0.000800217	0.62368	8.04944e-09	8.04966e-09	1	0	0	1	1	0
AACTCAGTCCTGCC	15	66	14	21.84	1763370666	99.41	387395132	924	4.4	0.686813	3.02198	0.170369	0.0423077	0.00238516	0.619656	2.39925e-08	2.39932e-08	1	0	0	1	1	0
AACTCAGTTGTAGACAACTT	45	197	20	21.84	1763370666	99.41	387395132	3940	4.37778	2.06044	9.02015	0.508525	0.180403	0.0101705	0.880752	1.02306e-07	1.02309e-07	1	0	0	1	1	0
AACTCAT	4	25	7	21.84	1763370666	99.41	387395132	175	6.25	0.18315	1.14469	0.0645336	0.00801282	0.000451735	0.440097	4.54404e-09	4.54416e-09	1	0	0	1	0	0
AACTCC	2426	10059	6	21.84	1763370666	99.41	387395132	60354	4.14633	111.081	460.577	25.9657	2.76346	0.155794	0.250256	1.56715e-06	1.56719e-06	1	0	0	1	0	0
AACTCCACTC	4	17	10	21.84	1763370666	99.41	387395132	170	4.25	0.18315	0.778388	0.0438828	0.00778388	0.000438828	0.427522	4.41421e-09	4.41433e-09	1	0	0	1	0	0
AACTCCGGACGCAGCTG	1	4	17	21.84	1763370666	99.41	387395132	68	4	0.0457875	0.18315	0.0103254	0.00311355	0.000175531	0.684036	1.76568e-09	1.76573e-09	1	0	0	1	1	0
AACTCGCTCACT	56	271	12	21.84	1763370666	99.41	387395132	3252	4.83929	2.5641	12.4084	0.699544	0.148901	0.00839453	0.584161	8.44412e-08	8.44435e-08	1	0	0	1	1	0
AACTCGCTCACTCACT	15	60	16	21.84	1763370666	99.41	387395132	960	4	0.686813	2.74725	0.154881	0.043956	0.00247809	0.643798	2.49273e-08	2.4928e-08	1	0	0	1	1	0
AACTCGCTCACTGACT	32	143	16	21.84	1763370666	99.41	387395132	2288	4.46875	1.4652	6.54762	0.369132	0.104762	0.00590611	0.719244	5.941e-08	5.94117e-08	1	0	0	1	1	0
AACTCGGT	4	19	8	21.84	1763370666	99.41	387395132	152	4.75	0.18315	0.869963	0.0490455	0.00695971	0.000392364	0.382255	3.94682e-09	3.94693e-09	1	0	0	1	0	0
AACTCGT	1	4	7	21.84	1763370666	99.41	387395132	28	4	0.0457875	0.18315	0.0103254	0.00128205	7.22776e-05	0.281662	7.27046e-10	7.27066e-10	1	0	0	1	0	0
AACTCGTGTAATTCCGTATG	19	83	20	21.84	1763370666	99.41	387395132	1660	4.36842	0.869963	3.80037	0.214252	0.0760073	0.00428503	0.87887	4.31034e-08	4.31046e-08	1	0	0	1	1	0
AACTCT	68	555	6	21.84	1763370666	99.41	387395132	3330	8.16176	3.11355	25.4121	1.43265	0.152473	0.00859587	0.492612	8.64665e-08	8.64689e-08	1	0	0	1	0	0
AACTCTAC	1	4	8	21.84	1763370666	99.41	387395132	32	4	0.0457875	0.18315	0.0103254	0.0014652	8.2603e-05	0.321899	8.3091e-10	8.30932e-10	1	0	0	1	0	0
AACTCTACCTCT	7	39	12	21.84	1763370666	99.41	387395132	468	5.57143	0.320513	1.78571	0.100672	0.0214286	0.00120807	0.672539	1.21521e-08	1.21524e-08	1	0	0	1	1	0
AACTCTACCTCTAGATCT	1	4	18	21.84	1763370666	99.41	387395132	72	4	0.0457875	0.18315	0.0103254	0.0032967	0.000185857	0.724273	1.86955e-09	1.8696e-09	1	0	0	1	1	0
AACTCTACTACTACTACTAC	1	4	20	21.84	1763370666	99.41	387395132	80	4	0.0457875	0.18315	0.0103254	0.003663	0.000206507	0.804748	2.07727e-09	2.07733e-09	1	0	0	1	1	0
AACTCTACTC	51	423	10	21.84	1763370666	99.41	387395132	4230	8.29412	2.33516	19.3681	1.09191	0.193681	0.0109191	0.834334	1.09836e-07	1.09839e-07	1	0	0	1	1	0
AACTCTC	7	28	7	21.84	1763370666	99.41	387395132	196	4	0.320513	1.28205	0.0722776	0.00897436	0.000505943	0.281662	5.08932e-09	5.08946e-09	1	0	0	1	0	0
AACTCTCTCCCTCTCT	5	23	16	21.84	1763370666	99.41	387395132	368	4.6	0.228938	1.05311	0.0593709	0.0168498	0.000949934	0.740368	9.55546e-09	9.55572e-09	1	0	0	1	1	0
AACTCTGTCTCTCTCTCT	28	119	18	21.84	1763370666	99.41	387395132	2142	4.25	1.28205	5.44872	0.30718	0.0980769	0.00552924	0.76954	5.5619e-08	5.56205e-08	1	0	0	1	1	0
AACTCTT	3	12	7	21.84	1763370666	99.41	387395132	84	4	0.137363	0.549451	0.0309761	0.00384615	0.000216833	0.281662	2.18114e-09	2.1812e-09	1	0	0	1	0	0
AACTG	1112	7995	5	21.84	1763370666	99.41	387395132	39975	7.18975	50.9158	366.071	20.6378	1.83036	0.103189	0.361621	1.03799e-06	1.03802e-06	1	0	0	1	0	0
AACTGAACTGG	2	10	11	21.84	1763370666	99.41	387395132	110	5	0.0915751	0.457875	0.0258134	0.00503663	0.000283948	0.553264	2.85625e-09	2.85633e-09	1	0	0	1	1	0
AACTGAACTT	34	209	10	21.84	1763370666	99.41	387395132	2090	6.14706	1.55678	9.5696	0.539501	0.095696	0.00539501	0.618354	5.42688e-08	5.42703e-08	1	0	0	1	1	0
AACTGAATTG	17	75	10	21.84	1763370666	99.41	387395132	750	4.41176	0.778388	3.43407	0.193601	0.0343407	0.00193601	0.443795	1.94744e-08	1.9475e-08	1	0	0	1	0	0
AACTGACAAGCTAGAGGC	4	18	18	21.84	1763370666	99.41	387395132	324	4.5	0.18315	0.824176	0.0464642	0.0148352	0.000836355	0.814807	8.41296e-09	8.41319e-09	1	0	0	1	1	0
AACTGACAGACT	79	410	12	21.84	1763370666	99.41	387395132	4920	5.18987	3.61722	18.7729	1.05835	0.225275	0.0127002	0.626481	1.27752e-07	1.27756e-07	1	0	0	1	1	0
AACTGACCGACT	45	270	12	21.84	1763370666	99.41	387395132	3240	6	2.06044	12.3626	0.696963	0.148352	0.00836355	0.724273	8.41296e-08	8.41319e-08	1	0	0	1	1	0
AACTGACT	250	1666	8	21.84	1763370666	99.41	387395132	13328	6.664	11.4469	76.2821	4.30052	0.610256	0.0344041	0.536284	3.46074e-07	3.46083e-07	1	0	0	1	1	0
AACTGACTGAAT	23	93	12	21.84	1763370666	99.41	387395132	1116	4.04348	1.05311	4.25824	0.240065	0.0510989	0.00288078	0.488097	2.8978e-08	2.89788e-08	1	0	0	1	0	0
AACTGACTGACTGTCT	14	64	16	21.84	1763370666	99.41	387395132	1024	4.57143	0.641026	2.9304	0.165206	0.0468864	0.0026433	0.73577	2.65891e-08	2.65898e-08	1	0	0	1	1	0
AACTGACTGGCTGACT	36	154	16	21.84	1763370666	99.41	387395132	2464	4.27778	1.64835	7.05128	0.397527	0.112821	0.00636043	0.688507	6.398e-08	6.39818e-08	1	0	0	1	1	0
AACTGC	34	160	6	21.84	1763370666	99.41	387395132	960	4.70588	1.55678	7.32601	0.413015	0.043956	0.00247809	0.284029	2.49273e-08	2.4928e-08	1	0	0	1	0	0
AACTGCACCTTCTTC	10	48	15	21.84	1763370666	99.41	387395132	720	4.8	0.457875	2.1978	0.123904	0.032967	0.00185857	0.724273	1.86955e-08	1.8696e-08	1	0	0	1	1	0
AACTGCATCTTCTTC	38	166	15	21.84	1763370666	99.41	387395132	2490	4.36842	1.73993	7.60073	0.428503	0.114011	0.00642755	0.659152	6.46551e-08	6.46569e-08	1	0	0	1	1	0
AACTGCCT	35	145	8	21.84	1763370666	99.41	387395132	1160	4.14286	1.60256	6.63919	0.374295	0.0531136	0.00299436	0.333396	3.01205e-08	3.01213e-08	1	0	0	1	0	0
AACTGCGG	1	4	8	21.84	1763370666	99.41	387395132	32	4	0.0457875	0.18315	0.0103254	0.0014652	8.2603e-05	0.321899	8.3091e-10	8.30932e-10	1	0	0	1	0	0
AACTGCTGCT	11	73	10	21.84	1763370666	99.41	387395132	730	6.63636	0.503663	3.34249	0.188438	0.0334249	0.00188438	0.667575	1.89551e-08	1.89556e-08	1	0	0	1	1	0
AACTGCTGCTTACTGCT	6	27	17	21.84	1763370666	99.41	387395132	459	4.5	0.274725	1.23626	0.0696963	0.0210165	0.00118484	0.76954	1.19184e-08	1.19187e-08	1	0	0	1	1	0
AACTGCTGCTTGCTGCT	16	65	17	21.84	1763370666	99.41	387395132	1105	4.0625	0.732601	2.97619	0.167787	0.0505952	0.00285238	0.694724	2.86923e-08	2.86931e-08	1	0	0	1	1	0
AACTGG	153	632	6	21.84	1763370666	99.41	387395132	3792	4.13072	7.00549	28.9377	1.63141	0.173626	0.00978846	0.249314	9.84628e-08	9.84655e-08	1	0	0	1	0	0
AACTGGACCTGG	313	1754	12	21.84	1763370666	99.41	387395132	21048	5.60383	14.3315	80.3114	4.52768	0.963736	0.0543321	0.676451	5.46531e-07	5.46546e-07	1	0	0	1	1	0
AACTGGACTG	4	24	10	21.84	1763370666	99.41	387395132	240	6	0.18315	1.0989	0.0619522	0.010989	0.000619522	0.603561	6.23182e-09	6.23199e-09	1	0	0	1	1	0
AACTGGCTGACT	3	12	12	21.84	1763370666	99.41	387395132	144	4	0.137363	0.549451	0.0309761	0.00659341	0.000371713	0.482849	3.73909e-09	3.7392e-09	1	0	0	1	0	0
AACTGGCTGGCTAGAT	50	212	16	21.84	1763370666	99.41	387395132	3392	4.24	2.28938	9.70696	0.547245	0.155311	0.00875592	0.682426	8.80764e-08	8.80788e-08	1	0	0	1	1	0
AACTGT	176	874	6	21.84	1763370666	99.41	387395132	5244	4.96591	8.05861	40.0183	2.25609	0.24011	0.0135366	0.299723	1.36165e-07	1.36169e-07	1	0	0	1	0	0
AACTGTAACTGTAT	3	17	14	21.84	1763370666	99.41	387395132	238	5.66667	0.137363	0.778388	0.0438828	0.0108974	0.00061436	0.798042	6.17989e-09	6.18006e-09	1	0	0	1	1	0
AACTGTC	1	4	7	21.84	1763370666	99.41	387395132	28	4	0.0457875	0.18315	0.0103254	0.00128205	7.22776e-05	0.281662	7.27046e-10	7.27066e-10	1	0	0	1	0	0
AACTGTCACC	6	36	10	21.84	1763370666	99.41	387395132	360	6	0.274725	1.64835	0.0929284	0.0164835	0.000929284	0.603561	9.34773e-09	9.34799e-09	1	0	0	1	1	0
AACTGTCT	1	5	8	21.84	1763370666	99.41	387395132	40	5	0.0457875	0.228938	0.0129067	0.0018315	0.000103254	0.402374	1.03864e-09	1.03867e-09	1	0	0	1	0	0
AACTGTCTGTCTATCT	7	32	16	21.84	1763370666	99.41	387395132	512	4.57143	0.320513	1.4652	0.082603	0.0234432	0.00132165	0.73577	1.32946e-08	1.32949e-08	1	0	0	1	1	0
AACTGTGT	5	20	8	21.84	1763370666	99.41	387395132	160	4	0.228938	0.915751	0.0516269	0.00732601	0.000413015	0.321899	4.15455e-09	4.15466e-09	1	0	0	1	0	0
AACTT	101	821	5	21.84	1763370666	99.41	387395132	4105	8.12871	4.62454	37.5916	2.11928	0.187958	0.0105964	0.408848	1.0659e-07	1.06593e-07	1	0	0	1	0	0
AACTTAAGAGAAGTGTGC	1	5	18	21.84	1763370666	99.41	387395132	90	5	0.0457875	0.228938	0.0129067	0.00412088	0.000232321	0.905342	2.33693e-09	2.337e-09	1	0	0	1	1	0
AACTTAATT	5	20	9	21.84	1763370666	99.41	387395132	180	4	0.228938	0.915751	0.0516269	0.00824176	0.000464642	0.362137	4.67387e-09	4.674e-09	1	0	0	1	0	0
AACTTACATACAT	20	89	13	21.84	1763370666	99.41	387395132	1157	4.45	0.915751	4.07509	0.22974	0.0529762	0.00298661	0.581933	3.00426e-08	3.00434e-08	1	0	0	1	1	0
AACTTACATACTTACT	21	87	16	21.84	1763370666	99.41	387395132	1392	4.14286	0.961538	3.98352	0.224577	0.0637363	0.00359323	0.666791	3.61446e-08	3.61456e-08	1	0	0	1	1	0
AACTTACT	190	1528	8	21.84	1763370666	99.41	387395132	12224	8.04211	8.69963	69.9634	3.94429	0.559707	0.0315543	0.647187	3.17407e-07	3.17416e-07	1	0	0	1	1	0
AACTTACTAACTTACTT	4	16	17	21.84	1763370666	99.41	387395132	272	4	0.18315	0.732601	0.0413015	0.0124542	0.000702125	0.684036	7.06273e-09	7.06293e-09	1	0	0	1	1	0
AACTTACTAGCT	41	168	12	21.84	1763370666	99.41	387395132	2016	4.09756	1.87729	7.69231	0.433666	0.0923077	0.00520399	0.494626	5.23473e-08	5.23487e-08	1	0	0	1	0	0
AACTTACTT	12	85	9	21.84	1763370666	99.41	387395132	765	7.08333	0.549451	3.89194	0.219414	0.0350275	0.00197473	0.641284	1.98639e-08	1.98645e-08	1	0	0	1	1	0
AACTTACTTATT	7	49	12	21.84	1763370666	99.41	387395132	588	7	0.320513	2.24359	0.126486	0.0269231	0.00151783	0.844985	1.5268e-08	1.52684e-08	1	0	0	1	1	0
AACTTAGAGCCCG	3	17	13	21.84	1763370666	99.41	387395132	221	5.66667	0.137363	0.778388	0.0438828	0.010119	0.000570477	0.741039	5.73847e-09	5.73863e-09	1	0	0	1	1	0
AACTTATACTT	10	58	11	21.84	1763370666	99.41	387395132	638	5.8	0.457875	2.65568	0.149718	0.0292125	0.0016469	0.641787	1.65663e-08	1.65667e-08	1	0	0	1	1	0
AACTTATGGAGATT	2	10	14	21.84	1763370666	99.41	387395132	140	5	0.0915751	0.457875	0.0258134	0.00641026	0.000361388	0.704155	3.63523e-09	3.63533e-09	1	0	0	1	1	0
AACTTC	21	84	6	21.84	1763370666	99.41	387395132	504	4	0.961538	3.84615	0.216833	0.0230769	0.001301	0.241424	1.30868e-08	1.30872e-08	1	0	0	1	0	0
AACTTCACCTTCTTCTTC	3	12	18	21.84	1763370666	99.41	387395132	216	4	0.137363	0.549451	0.0309761	0.00989011	0.00055757	0.724273	5.60864e-09	5.60879e-09	1	0	0	1	1	0
AACTTCCTTCAGCCAC	43	190	16	21.84	1763370666	99.41	387395132	3040	4.4186	1.96886	8.69963	0.490455	0.139194	0.00784728	0.711173	7.89364e-08	7.89386e-08	1	0	0	1	1	0
AACTTCTTC	6	40	9	21.84	1763370666	99.41	387395132	360	6.66667	0.274725	1.8315	0.103254	0.0164835	0.000929284	0.603561	9.34773e-09	9.34799e-09	1	0	0	1	1	0
AACTTGAAGATC	7	28	12	21.84	1763370666	99.41	387395132	336	4	0.320513	1.28205	0.0722776	0.0153846	0.000867331	0.482849	8.72455e-09	8.72479e-09	1	0	0	1	0	0
AACTTGATAATATCCG	26	136	16	21.84	1763370666	99.41	387395132	2176	5.23077	1.19048	6.22711	0.351063	0.0996337	0.005617	0.84189	5.65018e-08	5.65034e-08	1	0	0	1	1	0
AACTTGATCTTCTTC	3	15	15	21.84	1763370666	99.41	387395132	225	5	0.137363	0.686813	0.0387202	0.0103022	0.000580802	0.754451	5.84233e-09	5.84249e-09	1	0	0	1	1	0
AACTTGATT	2	8	9	21.84	1763370666	99.41	387395132	72	4	0.0915751	0.3663	0.0206507	0.0032967	0.000185857	0.362137	1.86955e-09	1.8696e-09	1	0	0	1	0	0
AACTTGCC	14	97	8	21.84	1763370666	99.41	387395132	776	6.92857	0.641026	4.44139	0.25039	0.0355311	0.00200312	0.557575	2.01496e-08	2.01501e-08	1	0	0	1	1	0
AACTTGCT	6	27	8	21.84	1763370666	99.41	387395132	216	4.5	0.274725	1.23626	0.0696963	0.00989011	0.00055757	0.362137	5.60864e-09	5.60879e-09	1	0	0	1	0	0
AACTTGT	23	92	7	21.84	1763370666	99.41	387395132	644	4	1.05311	4.21245	0.237484	0.0294872	0.00166239	0.281662	1.67221e-08	1.67225e-08	1	0	0	1	0	0
AAG	129614	1581471	3	21.84	1763370666	99.41	387395132	4744413	12.2014	5934.71	72411.7	4082.32	217.235	12.247	0.368214	0.000123193	0.000123196	1	1	1	0	0	0
AAGAAGAAGAAGGCG	17	73	15	21.84	1763370666	99.41	387395132	1095	4.29412	0.778388	3.34249	0.188438	0.0501374	0.00282657	0.64794	2.84327e-08	2.84335e-08	1	0	0	1	1	0
AAGAAGAAGAAGGGG	12	49	15	21.84	1763370666	99.41	387395132	735	4.08333	0.549451	2.24359	0.126486	0.0336538	0.00189729	0.616135	1.9085e-08	1.90855e-08	1	0	0	1	1	0
AAGAAGAAGAAGGTG	28	119	15	21.84	1763370666	99.41	387395132	1785	4.25	1.28205	5.44872	0.30718	0.0817308	0.0046077	0.641284	4.63492e-08	4.63505e-08	1	0	0	1	1	0
AAGAAGAAGAAGT	4	17	13	21.84	1763370666	99.41	387395132	221	4.25	0.18315	0.778388	0.0438828	0.010119	0.000570477	0.555779	5.73847e-09	5.73863e-09	1	0	0	1	1	0
AAGAAGAAGAAGTAGAAGACG	1	4	21	21.84	1763370666	99.41	387395132	84	4	0.0457875	0.18315	0.0103254	0.00384615	0.000216833	0.844985	2.18114e-09	2.1812e-09	1	0	0	1	1	0
AAGAAGAAGACGGAG	1	4	15	21.84	1763370666	99.41	387395132	60	4	0.0457875	0.18315	0.0103254	0.00274725	0.000154881	0.603561	1.55796e-09	1.558e-09	1	0	0	1	1	0
AAGAAGAAGATGAAGAAGG	6	25	19	21.84	1763370666	99.41	387395132	475	4.16667	0.274725	1.14469	0.0645336	0.0217491	0.00122614	0.796365	1.23338e-08	1.23342e-08	1	0	0	1	1	0
AAGAAGAAGATGATGAGG	4	16	18	21.84	1763370666	99.41	387395132	288	4	0.18315	0.732601	0.0413015	0.0131868	0.000743427	0.724273	7.47819e-09	7.47839e-09	1	0	0	1	1	0
AAGAAGAAGATGGAG	8	39	15	21.84	1763370666	99.41	387395132	585	4.875	0.3663	1.78571	0.100672	0.0267857	0.00151009	0.73559	1.51901e-08	1.51905e-08	1	0	0	1	1	0
AAGAAGAAGCAGAAGATG	8	37	18	21.84	1763370666	99.41	387395132	666	4.625	0.3663	1.69414	0.0955097	0.0304945	0.00171917	0.837441	1.72933e-08	1.72938e-08	1	0	0	1	1	0
AAGAAGAAGGAAGT	20	83	14	21.84	1763370666	99.41	387395132	1162	4.15	0.915751	3.80037	0.214252	0.0532051	0.00299952	0.584448	3.01724e-08	3.01732e-08	1	0	0	1	1	0
AAGAAGAAGGCG	19	89	12	21.84	1763370666	99.41	387395132	1068	4.68421	0.869963	4.07509	0.22974	0.0489011	0.00275688	0.565441	2.77316e-08	2.77324e-08	1	0	0	1	1	0
AAGAAGAAGTAGACG	2	8	15	21.84	1763370666	99.41	387395132	120	4	0.0915751	0.3663	0.0206507	0.00549451	0.000309761	0.603561	3.11591e-09	3.116e-09	1	0	0	1	1	0
AAGAAGAAGTAGTAGTAG	3	12	18	21.84	1763370666	99.41	387395132	216	4	0.137363	0.549451	0.0309761	0.00989011	0.00055757	0.724273	5.60864e-09	5.60879e-09	1	0	0	1	1	0
AAGAAGAATAAGG	2	8	13	21.84	1763370666	99.41	387395132	104	4	0.0915751	0.3663	0.0206507	0.0047619	0.00026846	0.523086	2.70046e-09	2.70053e-09	1	0	0	1	1	0
AAGAAGAATAATAAGTAG	1	4	18	21.84	1763370666	99.41	387395132	72	4	0.0457875	0.18315	0.0103254	0.0032967	0.000185857	0.724273	1.86955e-09	1.8696e-09	1	0	0	1	1	0
AAGAAGAATG	3	12	10	21.84	1763370666	99.41	387395132	120	4	0.137363	0.549451	0.0309761	0.00549451	0.000309761	0.402374	3.11591e-09	3.116e-09	1	0	0	1	0	0
AAGAAGACG	37	177	9	21.84	1763370666	99.41	387395132	1593	4.78378	1.69414	8.1044	0.456898	0.0729396	0.00411208	0.433096	4.13637e-08	4.13649e-08	1	0	0	1	0	0
AAGAAGACGAAGAAGATG	40	168	18	21.84	1763370666	99.41	387395132	3024	4.2	1.8315	7.69231	0.433666	0.138462	0.00780598	0.760487	7.85209e-08	7.85231e-08	1	0	0	1	1	0
AAGAAGACGAAGATG	4	19	15	21.84	1763370666	99.41	387395132	285	4.75	0.18315	0.869963	0.0490455	0.0130495	0.000735683	0.716729	7.40029e-09	7.40049e-09	1	0	0	1	1	0
AAGAAGAG	74	372	8	21.84	1763370666	99.41	387395132	2976	5.02703	3.38828	17.033	0.96026	0.136264	0.00768208	0.404549	7.72746e-08	7.72767e-08	1	0	0	1	0	0
AAGAAGAGAG	69	442	10	21.84	1763370666	99.41	387395132	4420	6.4058	3.15934	20.2381	1.14095	0.202381	0.0114095	0.644382	1.14769e-07	1.14773e-07	1	0	0	1	1	0
AAGAAGAGAGAGAC	5	20	14	21.84	1763370666	99.41	387395132	280	4	0.228938	0.915751	0.0516269	0.0128205	0.000722776	0.563324	7.27046e-09	7.27066e-09	1	0	0	1	1	0
AAGAAGAGAGAGATAGAG	4	18	18	21.84	1763370666	99.41	387395132	324	4.5	0.18315	0.824176	0.0464642	0.0148352	0.000836355	0.814807	8.41296e-09	8.41319e-09	1	0	0	1	1	0
AAGAAGAGGAAGGAG	76	309	15	21.84	1763370666	99.41	387395132	4635	4.06579	3.47985	14.1484	0.797635	0.212225	0.0119645	0.613488	1.20352e-07	1.20355e-07	1	0	0	1	1	0
AAGAAGAGGATGACG	24	110	15	21.84	1763370666	99.41	387395132	1650	4.58333	1.0989	5.03663	0.283948	0.0755495	0.00425922	0.69158	4.28438e-08	4.2845e-08	1	0	0	1	1	0
AAGAAGAGGGAGG	10	47	13	21.84	1763370666	99.41	387395132	611	4.7	0.457875	2.15201	0.121323	0.0279762	0.0015772	0.614626	1.58652e-08	1.58656e-08	1	0	0	1	1	0
AAGAAGATAG	8	63	10	21.84	1763370666	99.41	387395132	630	7.875	0.3663	2.88462	0.162625	0.0288462	0.00162625	0.792174	1.63585e-08	1.6359e-08	1	0	0	1	1	0
AAGAAGATG	343	2461	9	21.84	1763370666	99.41	387395132	22149	7.17493	15.7051	112.683	6.35269	1.01415	0.0571742	0.649576	5.75119e-07	5.75135e-07	1	0	0	1	1	0
AAGAAGATGAAGACG	30	124	15	21.84	1763370666	99.41	387395132	1860	4.13333	1.37363	5.67766	0.320087	0.0851648	0.0048013	0.62368	4.82966e-08	4.8298e-08	1	0	0	1	1	0
AAGAAGATGAAGAGG	4	19	15	21.84	1763370666	99.41	387395132	285	4.75	0.18315	0.869963	0.0490455	0.0130495	0.000735683	0.716729	7.40029e-09	7.40049e-09	1	0	0	1	1	0
AAGAAGATGATGGAG	4	22	15	21.84	1763370666	99.41	387395132	330	5.5	0.18315	1.00733	0.0567896	0.0151099	0.000851843	0.829896	8.56875e-09	8.56899e-09	1	0	0	1	1	0
AAGAAGATTATGACGATG	61	257	18	21.84	1763370666	99.41	387395132	4626	4.21311	2.79304	11.7674	0.663405	0.211813	0.0119413	0.762862	1.20118e-07	1.20122e-07	1	0	0	1	1	0
AAGAAGG	150	954	7	21.84	1763370666	99.41	387395132	6678	6.36	6.86813	43.6813	2.4626	0.305769	0.0172382	0.447842	1.734e-07	1.73405e-07	1	0	0	1	0	0
AAGAAGGAG	410	2425	9	21.84	1763370666	99.41	387395132	21825	5.91463	18.7729	111.035	6.25976	0.999313	0.0563378	0.535476	5.66706e-07	5.66722e-07	1	0	0	1	1	0
AAGAAGGAGAAT	18	77	12	21.84	1763370666	99.41	387395132	924	4.27778	0.824176	3.52564	0.198763	0.0423077	0.00238516	0.51638	2.39925e-08	2.39932e-08	1	0	0	1	1	0
AAGAAGGAGAATATG	10	45	15	21.84	1763370666	99.41	387395132	675	4.5	0.457875	2.06044	0.11616	0.0309066	0.00174241	0.679006	1.7527e-08	1.75275e-08	1	0	0	1	1	0
AAGAAGGAGATGATG	1	4	15	21.84	1763370666	99.41	387395132	60	4	0.0457875	0.18315	0.0103254	0.00274725	0.000154881	0.603561	1.55796e-09	1.558e-09	1	0	0	1	1	0
AAGAAGGAGG	8	36	10	21.84	1763370666	99.41	387395132	360	4.5	0.3663	1.64835	0.0929284	0.0164835	0.000929284	0.452671	9.34773e-09	9.34799e-09	1	0	0	1	0	0
AAGAAGGAGGAGAAGGAG	44	176	18	21.84	1763370666	99.41	387395132	3168	4	2.01465	8.05861	0.454316	0.145055	0.0081777	0.724273	8.226e-08	8.22623e-08	1	0	0	1	1	0
AAGAAGGATAG	15	75	11	21.84	1763370666	99.41	387395132	825	5	0.686813	3.43407	0.193601	0.0377747	0.00212961	0.553264	2.14219e-08	2.14225e-08	1	0	0	1	1	0
AAGAAGGCAAGAAGTG	44	192	16	21.84	1763370666	99.41	387395132	3072	4.36364	2.01465	8.79121	0.495618	0.140659	0.00792989	0.702326	7.97673e-08	7.97695e-08	1	0	0	1	1	0
AAGAAGGG	2	18	8	21.84	1763370666	99.41	387395132	144	9	0.0915751	0.824176	0.0464642	0.00659341	0.000371713	0.724273	3.73909e-09	3.7392e-09	1	0	0	1	1	0
AAGAAGGGG	4	27	9	21.84	1763370666	99.41	387395132	243	6.75	0.18315	1.23626	0.0696963	0.0111264	0.000627267	0.611106	6.30972e-09	6.30989e-09	1	0	0	1	1	0
AAGAAGT	13	110	7	21.84	1763370666	99.41	387395132	770	8.46154	0.595238	5.03663	0.283948	0.0352564	0.00198763	0.595823	1.99938e-08	1.99943e-08	1	0	0	1	1	0
AAGAAGTAAGTAGTAGT	2	8	17	21.84	1763370666	99.41	387395132	136	4	0.0915751	0.3663	0.0206507	0.00622711	0.000351063	0.684036	3.53137e-09	3.53146e-09	1	0	0	1	1	0
AAGAAGTAG	1012	4120	9	21.84	1763370666	99.41	387395132	37080	4.07115	46.337	188.645	10.6351	1.6978	0.0957162	0.368578	9.62816e-07	9.62843e-07	1	0	0	1	0	0
AAGAAGTAGACGATG	10	50	15	21.84	1763370666	99.41	387395132	750	5	0.457875	2.28938	0.129067	0.0343407	0.00193601	0.754451	1.94744e-08	1.9475e-08	1	0	0	1	1	0
AAGAAGTAGATGATG	55	240	15	21.84	1763370666	99.41	387395132	3600	4.36364	2.51832	10.989	0.619522	0.164835	0.00929284	0.65843	9.34773e-08	9.34799e-08	1	0	0	1	1	0
AAGAAGTAGATGATGGTG	56	237	18	21.84	1763370666	99.41	387395132	4266	4.23214	2.5641	10.8516	0.611778	0.19533	0.011012	0.766307	1.10771e-07	1.10774e-07	1	0	0	1	1	0
AAGAAGTAGTAGAAGTAG	1	4	18	21.84	1763370666	99.41	387395132	72	4	0.0457875	0.18315	0.0103254	0.0032967	0.000185857	0.724273	1.86955e-09	1.8696e-09	1	0	0	1	1	0
AAGAAGTCAATCAGTC	8	36	16	21.84	1763370666	99.41	387395132	576	4.5	0.3663	1.64835	0.0929284	0.0263736	0.00148685	0.724273	1.49564e-08	1.49568e-08	1	0	0	1	1	0
AAGAAGTGGATGATGATG	36	164	18	21.84	1763370666	99.41	387395132	2952	4.55556	1.64835	7.50916	0.42334	0.135165	0.00762013	0.824867	7.66514e-08	7.66535e-08	1	0	0	1	1	0
AAGAAT	936	5562	6	21.84	1763370666	99.41	387395132	33372	5.94231	42.8571	254.67	14.3574	1.52802	0.0861446	0.358655	8.66535e-07	8.66559e-07	1	0	0	1	0	0
AAGAATAAGACG	3	19	12	21.84	1763370666	99.41	387395132	228	6.33333	0.137363	0.869963	0.0490455	0.0104396	0.000588546	0.764511	5.92023e-09	5.92039e-09	1	0	0	1	1	0
AAGAATATAATGATG	2	9	15	21.84	1763370666	99.41	387395132	135	4.5	0.0915751	0.412088	0.0232321	0.00618132	0.000348481	0.679006	3.5054e-09	3.5055e-09	1	0	0	1	1	0
AAGAATATG	10	74	9	21.84	1763370666	99.41	387395132	666	7.4	0.457875	3.38828	0.191019	0.0304945	0.00171917	0.669953	1.72933e-08	1.72938e-08	1	0	0	1	1	0
AAGAATT	2	8	7	21.84	1763370666	99.41	387395132	56	4	0.0915751	0.3663	0.0206507	0.0025641	0.000144555	0.281662	1.45409e-09	1.45413e-09	1	0	0	1	0	0
AAGAC	2438	15339	5	21.84	1763370666	99.41	387395132	76695	6.29163	111.63	702.335	39.5952	3.51168	0.197976	0.316449	1.99146e-06	1.99151e-06	1	0	0	1	0	0
AAGACAAGAGAG	3	17	12	21.84	1763370666	99.41	387395132	204	5.66667	0.137363	0.778388	0.0438828	0.00934066	0.000526594	0.684036	5.29705e-09	5.29719e-09	1	0	0	1	1	0
AAGACAAGATAGGAC	11	51	15	21.84	1763370666	99.41	387395132	765	4.63636	0.503663	2.33516	0.131649	0.0350275	0.00197473	0.699582	1.98639e-08	1.98645e-08	1	0	0	1	1	0
AAGACAC	5	33	7	21.84	1763370666	99.41	387395132	231	6.6	0.228938	1.51099	0.0851843	0.0105769	0.00059629	0.464742	5.99813e-09	5.99829e-09	1	0	0	1	0	0
AAGACACGAC	1	6	10	21.84	1763370666	99.41	387395132	60	6	0.0457875	0.274725	0.0154881	0.00274725	0.000154881	0.603561	1.55796e-09	1.558e-09	1	0	0	1	1	0
AAGACACGACACGAC	8	32	15	21.84	1763370666	99.41	387395132	480	4	0.3663	1.4652	0.082603	0.021978	0.00123904	0.603561	1.24636e-08	1.2464e-08	1	0	0	1	1	0
AAGACACTTATATT	1	4	14	21.84	1763370666	99.41	387395132	56	4	0.0457875	0.18315	0.0103254	0.0025641	0.000144555	0.563324	1.45409e-09	1.45413e-09	1	0	0	1	1	0
AAGACAGAAGAGAGAG	3	15	16	21.84	1763370666	99.41	387395132	240	5	0.137363	0.686813	0.0387202	0.010989	0.000619522	0.804748	6.23182e-09	6.23199e-09	1	0	0	1	1	0
AAGACAGAGAGAT	2	8	13	21.84	1763370666	99.41	387395132	104	4	0.0915751	0.3663	0.0206507	0.0047619	0.00026846	0.523086	2.70046e-09	2.70053e-09	1	0	0	1	1	0
AAGACAGAT	1	5	9	21.84	1763370666	99.41	387395132	45	5	0.0457875	0.228938	0.0129067	0.00206044	0.00011616	0.452671	1.16847e-09	1.1685e-09	1	0	0	1	0	0
AAGACAGATAGAC	32	159	13	21.84	1763370666	99.41	387395132	2067	4.96875	1.4652	7.28022	0.410434	0.0946429	0.00533564	0.649771	5.36716e-08	5.3673e-08	1	0	0	1	1	0
AAGACAGGCAGAGAGGC	102	438	17	21.84	1763370666	99.41	387395132	7446	4.29412	4.67033	20.0549	1.13063	0.340934	0.0192207	0.734333	1.93342e-07	1.93348e-07	1	0	0	1	1	0
AAGACATGCTGACTTC	1	5	16	21.84	1763370666	99.41	387395132	80	5	0.0457875	0.228938	0.0129067	0.003663	0.000206507	0.804748	2.07727e-09	2.07733e-09	1	0	0	1	1	0
AAGACC	4	19	6	21.84	1763370666	99.41	387395132	114	4.75	0.18315	0.869963	0.0490455	0.00521978	0.000294273	0.286691	2.96012e-09	2.9602e-09	1	0	0	1	0	0
AAGACCATGACG	6	31	12	21.84	1763370666	99.41	387395132	372	5.16667	0.274725	1.41941	0.0800217	0.017033	0.00096026	0.62368	9.65932e-09	9.65959e-09	1	0	0	1	1	0
AAGACCGACGACGAC	2	8	15	21.84	1763370666	99.41	387395132	120	4	0.0915751	0.3663	0.0206507	0.00549451	0.000309761	0.603561	3.11591e-09	3.116e-09	1	0	0	1	1	0
AAGACG	64	425	6	21.84	1763370666	99.41	387395132	2550	6.64062	2.9304	19.4597	1.09707	0.116758	0.00658243	0.400802	6.62131e-08	6.62149e-08	1	0	0	1	0	0
AAGACGATG	10	84	9	21.84	1763370666	99.41	387395132	756	8.4	0.457875	3.84615	0.216833	0.0346154	0.0019515	0.760487	1.96302e-08	1.96308e-08	1	0	0	1	1	0
AAGACGATGAAGATT	6	25	15	21.84	1763370666	99.41	387395132	375	4.16667	0.274725	1.14469	0.0645336	0.0171703	0.000968004	0.628709	9.73722e-09	9.73749e-09	1	0	0	1	1	0
AAGACGATGACG	71	318	12	21.84	1763370666	99.41	387395132	3816	4.47887	3.25092	14.5604	0.820867	0.174725	0.00985041	0.540655	9.9086e-08	9.90887e-08	1	0	0	1	1	0
AAGACGATGATGATG	3	12	15	21.84	1763370666	99.41	387395132	180	4	0.137363	0.549451	0.0309761	0.00824176	0.000464642	0.603561	4.67387e-09	4.674e-09	1	0	0	1	1	0
AAGACT	24	104	6	21.84	1763370666	99.41	387395132	624	4.33333	1.0989	4.7619	0.26846	0.0285714	0.00161076	0.261543	1.62027e-08	1.62032e-08	1	0	0	1	0	0
AAGACTATG	1	8	9	21.84	1763370666	99.41	387395132	72	8	0.0457875	0.3663	0.0206507	0.0032967	0.000185857	0.724273	1.86955e-09	1.8696e-09	1	0	0	1	1	0
AAGACTT	8	32	7	21.84	1763370666	99.41	387395132	224	4	0.3663	1.4652	0.082603	0.0102564	0.000578221	0.281662	5.81637e-09	5.81653e-09	1	0	0	1	0	0
AAGACTTAGT	7	31	10	21.84	1763370666	99.41	387395132	310	4.42857	0.320513	1.41941	0.0800217	0.0141941	0.000800217	0.445486	8.04944e-09	8.04966e-09	1	0	0	1	0	0
AAGACTTGGCT	4	19	11	21.84	1763370666	99.41	387395132	209	4.75	0.18315	0.869963	0.0490455	0.0095696	0.000539501	0.525601	5.42688e-09	5.42703e-09	1	0	0	1	1	0
AAGAG	1223	11169	5	21.84	1763370666	99.41	387395132	55845	9.13246	55.9982	511.401	28.831	2.55701	0.144155	0.459333	1.45007e-06	1.45011e-06	1	0	0	1	0	0
AAGAGAAGGAGAGAGAG	10	41	17	21.84	1763370666	99.41	387395132	697	4.1	0.457875	1.87729	0.105835	0.0319139	0.0017992	0.701137	1.80982e-08	1.80987e-08	1	0	0	1	1	0
AAGAGAC	7	61	7	21.84	1763370666	99.41	387395132	427	8.71429	0.320513	2.79304	0.157462	0.0195513	0.00110223	0.61362	1.10874e-08	1.10878e-08	1	0	0	1	1	0
AAGAGACGACTT	18	73	12	21.84	1763370666	99.41	387395132	876	4.05556	0.824176	3.34249	0.188438	0.0401099	0.00226126	0.489555	2.27461e-08	2.27468e-08	1	0	0	1	0	0
AAGAGACTGGAGAC	42	218	14	21.84	1763370666	99.41	387395132	3052	5.19048	1.92308	9.98168	0.562733	0.139744	0.00787826	0.730979	7.9248e-08	7.92502e-08	1	0	0	1	1	0
AAGAGAG	191	1379	7	21.84	1763370666	99.41	387395132	9653	7.2199	8.74542	63.141	3.55967	0.441987	0.0249177	0.508392	2.50649e-07	2.50656e-07	1	0	0	1	1	0
AAGAGAGAAGAGAGAT	4	20	16	21.84	1763370666	99.41	387395132	320	5	0.18315	0.915751	0.0516269	0.014652	0.00082603	0.804748	8.3091e-09	8.30932e-09	1	0	0	1	1	0
AAGAGAGAAGAGAGGAG	1	4	17	21.84	1763370666	99.41	387395132	68	4	0.0457875	0.18315	0.0103254	0.00311355	0.000175531	0.684036	1.76568e-09	1.76573e-09	1	0	0	1	1	0
AAGAGAGACAGAGTGG	19	87	16	21.84	1763370666	99.41	387395132	1392	4.57895	0.869963	3.98352	0.224577	0.0637363	0.00359323	0.73698	3.61446e-08	3.61456e-08	1	0	0	1	1	0
AAGAGAGAG	640	2867	9	21.84	1763370666	99.41	387395132	25803	4.47969	29.304	131.273	7.40071	1.18146	0.0666064	0.405565	6.69999e-07	6.70017e-07	1	0	0	1	0	0
AAGAGAGAGAAGGAGAGAGAG	1	4	21	21.84	1763370666	99.41	387395132	84	4	0.0457875	0.18315	0.0103254	0.00384615	0.000216833	0.844985	2.18114e-09	2.1812e-09	1	0	0	1	1	0
AAGAGAGAGAGGAG	40	172	14	21.84	1763370666	99.41	387395132	2408	4.3	1.8315	7.87546	0.443991	0.110256	0.00621588	0.605573	6.25259e-08	6.25277e-08	1	0	0	1	1	0
AAGAGAGAGG	7	30	10	21.84	1763370666	99.41	387395132	300	4.28571	0.320513	1.37363	0.0774403	0.0137363	0.000774403	0.431115	7.78978e-09	7.78999e-09	1	0	0	1	0	0
AAGAGAGAGGGAG	34	166	13	21.84	1763370666	99.41	387395132	2158	4.88235	1.55678	7.60073	0.428503	0.0988095	0.00557054	0.638473	5.60345e-08	5.6036e-08	1	0	0	1	1	0
AAGAGAGAGT	2	9	10	21.84	1763370666	99.41	387395132	90	4.5	0.0915751	0.412088	0.0232321	0.00412088	0.000232321	0.452671	2.33693e-09	2.337e-09	1	0	0	1	0	0
AAGAGAGGAG	20	84	10	21.84	1763370666	99.41	387395132	840	4.2	0.915751	3.84615	0.216833	0.0384615	0.00216833	0.422493	2.18114e-08	2.1812e-08	1	0	0	1	0	0
AAGAGAGGG	3	12	9	21.84	1763370666	99.41	387395132	108	4	0.137363	0.549451	0.0309761	0.00494505	0.000278785	0.362137	2.80432e-09	2.8044e-09	1	0	0	1	0	0
AAGAGAGGGGG	1	4	11	21.84	1763370666	99.41	387395132	44	4	0.0457875	0.18315	0.0103254	0.00201465	0.000113579	0.442611	1.1425e-09	1.14253e-09	1	0	0	1	0	0
AAGAGAGT	26	132	8	21.84	1763370666	99.41	387395132	1056	5.07692	1.19048	6.04396	0.340737	0.0483516	0.0027259	0.408564	2.742e-08	2.74208e-08	1	0	0	1	0	0
AAGAGC	84	438	6	21.84	1763370666	99.41	387395132	2628	5.21429	3.84615	20.0549	1.13063	0.12033	0.00678377	0.314714	6.82384e-08	6.82403e-08	1	0	0	1	0	0
AAGAGCC	9	48	7	21.84	1763370666	99.41	387395132	336	5.33333	0.412088	2.1978	0.123904	0.0153846	0.000867331	0.375549	8.72455e-09	8.72479e-09	1	0	0	1	0	0
AAGAGCGAGGAG	1	6	12	21.84	1763370666	99.41	387395132	72	6	0.0457875	0.274725	0.0154881	0.0032967	0.000185857	0.724273	1.86955e-09	1.8696e-09	1	0	0	1	1	0
AAGAGG	229	1929	6	21.84	1763370666	99.41	387395132	11574	8.42358	10.4853	88.3242	4.97941	0.529945	0.0298765	0.508414	3.0053e-07	3.00538e-07	1	0	0	1	1	0
AAGAGGACGATTAATCGCAGG	1	4	21	21.84	1763370666	99.41	387395132	84	4	0.0457875	0.18315	0.0103254	0.00384615	0.000216833	0.844985	2.18114e-09	2.1812e-09	1	0	0	1	1	0
AAGAGGAG	38	162	8	21.84	1763370666	99.41	387395132	1296	4.26316	1.73993	7.41758	0.418178	0.0593407	0.00334542	0.343077	3.36518e-08	3.36528e-08	1	0	0	1	0	0
AAGAGGTAAGT	3	12	11	21.84	1763370666	99.41	387395132	132	4	0.137363	0.549451	0.0309761	0.00604396	0.000340737	0.442611	3.4275e-09	3.4276e-09	1	0	0	1	0	0
AAGAGT	110	820	6	21.84	1763370666	99.41	387395132	4920	7.45455	5.03663	37.5458	2.1167	0.225275	0.0127002	0.449927	1.27752e-07	1.27756e-07	1	0	0	1	0	0
AAGAGTAGTAGTAGTAATTAGT	6	24	22	21.84	1763370666	99.41	387395132	528	4	0.274725	1.0989	0.0619522	0.0241758	0.00136295	0.885223	1.371e-08	1.37104e-08	1	0	0	1	1	0
AAGAGTAT	11	52	8	21.84	1763370666	99.41	387395132	416	4.72727	0.503663	2.38095	0.13423	0.0190476	0.00107384	0.380426	1.08018e-08	1.08021e-08	1	0	0	1	0	0
AAGAGTATTAGTAATTAGT	6	30	19	21.84	1763370666	99.41	387395132	570	5	0.274725	1.37363	0.0774403	0.0260989	0.00147137	0.955638	1.48006e-08	1.4801e-08	1	0	0	1	1	0
AAGAGTGAGAGT	17	90	12	21.84	1763370666	99.41	387395132	1080	5.29412	0.778388	4.12088	0.232321	0.0494505	0.00278785	0.639065	2.80432e-08	2.8044e-08	1	0	0	1	1	0
AAGAT	572	3395	5	21.84	1763370666	99.41	387395132	16975	5.93531	26.1905	155.449	8.76366	0.777244	0.0438183	0.298527	4.40772e-07	4.40784e-07	1	0	0	1	0	0
AAGATAAT	8	51	8	21.84	1763370666	99.41	387395132	408	6.375	0.3663	2.33516	0.131649	0.0186813	0.00105319	0.513027	1.05941e-08	1.05944e-08	1	0	0	1	1	0
AAGATAGAC	7	33	9	21.84	1763370666	99.41	387395132	297	4.71429	0.320513	1.51099	0.0851843	0.0135989	0.000766659	0.426804	7.71188e-09	7.71209e-09	1	0	0	1	0	0
AAGATAGACAGAC	6	32	13	21.84	1763370666	99.41	387395132	416	5.33333	0.274725	1.4652	0.082603	0.0190476	0.00107384	0.697448	1.08018e-08	1.08021e-08	1	0	0	1	1	0
AAGATAGACAGACAGAT	32	150	17	21.84	1763370666	99.41	387395132	2550	4.6875	1.4652	6.86813	0.387202	0.116758	0.00658243	0.801604	6.62131e-08	6.62149e-08	1	0	0	1	1	0
AAGATAGACAGAT	5	27	13	21.84	1763370666	99.41	387395132	351	5.4	0.228938	1.23626	0.0696963	0.0160714	0.000906052	0.706166	9.11404e-09	9.11429e-09	1	0	0	1	1	0
AAGATAGAGAGAT	1	4	13	21.84	1763370666	99.41	387395132	52	4	0.0457875	0.18315	0.0103254	0.00238095	0.00013423	0.523086	1.35023e-09	1.35027e-09	1	0	0	1	1	0
AAGATAGAGATAGAT	15	80	15	21.84	1763370666	99.41	387395132	1200	5.33333	0.686813	3.663	0.206507	0.0549451	0.00309761	0.804748	3.11591e-08	3.116e-08	1	0	0	1	1	0
AAGATAGAGTGAGT	2	8	14	21.84	1763370666	99.41	387395132	112	4	0.0915751	0.3663	0.0206507	0.00512821	0.00028911	0.563324	2.90818e-09	2.90826e-09	1	0	0	1	1	0
AAGATAGAT	414	2821	9	21.84	1763370666	99.41	387395132	25389	6.81401	18.956	129.167	7.28197	1.1625	0.0655377	0.616901	6.59249e-07	6.59267e-07	1	0	0	1	1	0
AAGATAGATACGATAGAT	16	70	18	21.84	1763370666	99.41	387395132	1260	4.375	0.732601	3.20513	0.180694	0.0576923	0.00325249	0.792174	3.27171e-08	3.2718e-08	1	0	0	1	1	0
AAGATAGATAGACAGAT	120	580	17	21.84	1763370666	99.41	387395132	9860	4.83333	5.49451	26.5568	1.49718	0.451465	0.025452	0.826543	2.56024e-07	2.56031e-07	1	0	0	1	1	0
AAGATAGATAGAT	403	1795	13	21.84	1763370666	99.41	387395132	23335	4.45409	18.4524	82.1886	4.63351	1.06845	0.0602357	0.582469	6.05915e-07	6.05932e-07	1	0	0	1	1	0
AAGATAGATAGATAGATATGT	1	4	21	21.84	1763370666	99.41	387395132	84	4	0.0457875	0.18315	0.0103254	0.00384615	0.000216833	0.844985	2.18114e-09	2.1812e-09	1	0	0	1	1	0
AAGATAGATAGATTAGAT	7	28	18	21.84	1763370666	99.41	387395132	504	4	0.320513	1.28205	0.0722776	0.0230769	0.001301	0.724273	1.30868e-08	1.30872e-08	1	0	0	1	1	0
AAGATAGATAGGAT	3	13	14	21.84	1763370666	99.41	387395132	182	4.33333	0.137363	0.595238	0.0335575	0.00833333	0.000469805	0.610267	4.7258e-09	4.72593e-09	1	0	0	1	1	0
AAGATAGATATG	18	90	12	21.84	1763370666	99.41	387395132	1080	5	0.824176	4.12088	0.232321	0.0494505	0.00278785	0.603561	2.80432e-08	2.8044e-08	1	0	0	1	1	0
AAGATAGATTAGAT	3	20	14	21.84	1763370666	99.41	387395132	280	6.66667	0.137363	0.915751	0.0516269	0.0128205	0.000722776	0.938873	7.27046e-09	7.27066e-09	1	0	0	1	1	0
AAGATAGATTAGATTAGAT	5	25	19	21.84	1763370666	99.41	387395132	475	5	0.228938	1.14469	0.0645336	0.0217491	0.00122614	0.955638	1.23338e-08	1.23342e-08	1	0	0	1	1	0
AAGATAGGAT	34	241	10	21.84	1763370666	99.41	387395132	2410	7.08824	1.55678	11.0348	0.622104	0.110348	0.00622104	0.71303	6.25779e-08	6.25796e-08	1	0	0	1	1	0
AAGATAGGATAGAT	5	31	14	21.84	1763370666	99.41	387395132	434	6.2	0.228938	1.41941	0.0800217	0.0198718	0.0011203	0.873152	1.12692e-08	1.12695e-08	1	0	0	1	1	0
AAGATAGGT	11	71	9	21.84	1763370666	99.41	387395132	639	6.45455	0.503663	3.25092	0.183275	0.0292582	0.00164948	0.584357	1.65922e-08	1.65927e-08	1	0	0	1	1	0
AAGATATAGATAG	2	8	13	21.84	1763370666	99.41	387395132	104	4	0.0915751	0.3663	0.0206507	0.0047619	0.00026846	0.523086	2.70046e-09	2.70053e-09	1	0	0	1	1	0
AAGATATATAGATAGATAGAT	2	8	21	21.84	1763370666	99.41	387395132	168	4	0.0915751	0.3663	0.0206507	0.00769231	0.000433666	0.844985	4.36227e-09	4.3624e-09	1	0	0	1	1	0
AAGATC	13	60	6	21.84	1763370666	99.41	387395132	360	4.61538	0.595238	2.74725	0.154881	0.0164835	0.000929284	0.278567	9.34773e-09	9.34799e-09	1	0	0	1	0	0
AAGATCAAGATG	12	87	12	21.84	1763370666	99.41	387395132	1044	7.25	0.549451	3.98352	0.224577	0.0478022	0.00269492	0.875163	2.71084e-08	2.71092e-08	1	0	0	1	1	0
AAGATCAGAT	49	209	10	21.84	1763370666	99.41	387395132	2090	4.26531	2.24359	9.5696	0.539501	0.095696	0.00539501	0.429062	5.42688e-08	5.42703e-08	1	0	0	1	0	0
AAGATCATG	1	6	9	21.84	1763370666	99.41	387395132	54	6	0.0457875	0.274725	0.0154881	0.00247253	0.000139393	0.543205	1.40216e-09	1.4022e-09	1	0	0	1	1	0
AAGATCC	5	27	7	21.84	1763370666	99.41	387395132	189	5.4	0.228938	1.23626	0.0696963	0.00865385	0.000487874	0.380243	4.90756e-09	4.9077e-09	1	0	0	1	0	0
AAGATCTATGT	9	38	11	21.84	1763370666	99.41	387395132	418	4.22222	0.412088	1.73993	0.0980911	0.0191392	0.001079	0.467201	1.08538e-08	1.08541e-08	1	0	0	1	0	0
AAGATG	952	8018	6	21.84	1763370666	99.41	387395132	48108	8.42227	43.5897	367.125	20.6972	2.20275	0.124183	0.508335	1.24917e-06	1.2492e-06	1	0	0	1	1	0
AAGATGAAGATTCGG	12	58	15	21.84	1763370666	99.41	387395132	870	4.83333	0.549451	2.65568	0.149718	0.0398352	0.00224577	0.729303	2.25904e-08	2.2591e-08	1	0	0	1	1	0
AAGATGACGATG	78	496	12	21.84	1763370666	99.41	387395132	5952	6.35897	3.57143	22.7106	1.28035	0.272527	0.0153642	0.767606	1.54549e-07	1.54553e-07	1	0	0	1	1	0
AAGATGACT	10	75	9	21.84	1763370666	99.41	387395132	675	7.5	0.457875	3.43407	0.193601	0.0309066	0.00174241	0.679006	1.7527e-08	1.75275e-08	1	0	0	1	1	0
AAGATGATG	347	2150	9	21.84	1763370666	99.41	387395132	19350	6.19597	15.8883	98.4432	5.54989	0.885989	0.049949	0.560946	5.02441e-07	5.02454e-07	1	0	0	1	1	0
AAGATGATGAAGATT	7	30	15	21.84	1763370666	99.41	387395132	450	4.28571	0.320513	1.37363	0.0774403	0.0206044	0.0011616	0.646673	1.16847e-08	1.1685e-08	1	0	0	1	1	0
AAGATGATGACG	1	6	12	21.84	1763370666	99.41	387395132	72	6	0.0457875	0.274725	0.0154881	0.0032967	0.000185857	0.724273	1.86955e-09	1.8696e-09	1	0	0	1	1	0
AAGATGATGACTGATG	13	62	16	21.84	1763370666	99.41	387395132	992	4.76923	0.595238	2.83883	0.160043	0.0454212	0.00256069	0.767606	2.57582e-08	2.57589e-08	1	0	0	1	1	0
AAGATGATT	21	198	9	21.84	1763370666	99.41	387395132	1782	9.42857	0.961538	9.06593	0.511106	0.0815934	0.00459995	0.853608	4.62713e-08	4.62726e-08	1	0	0	1	1	0
AAGATGATTAGG	2	12	12	21.84	1763370666	99.41	387395132	144	6	0.0915751	0.549451	0.0309761	0.00659341	0.000371713	0.724273	3.73909e-09	3.7392e-09	1	0	0	1	1	0
AAGATGATTATG	101	724	12	21.84	1763370666	99.41	387395132	8688	7.16832	4.62454	33.1502	1.86889	0.397802	0.0224267	0.865303	2.25592e-07	2.25598e-07	1	0	0	1	1	0
AAGATGATTGGATGATG	4	16	17	21.84	1763370666	99.41	387395132	272	4	0.18315	0.732601	0.0413015	0.0124542	0.000702125	0.684036	7.06273e-09	7.06293e-09	1	0	0	1	1	0
AAGATGCTGTATTGTCAGCAGG	1	4	22	21.84	1763370666	99.41	387395132	88	4	0.0457875	0.18315	0.0103254	0.0040293	0.000227158	0.885223	2.285e-09	2.28506e-09	1	0	0	1	1	0
AAGATGGAT	9	58	9	21.84	1763370666	99.41	387395132	522	6.44444	0.412088	2.65568	0.149718	0.0239011	0.00134746	0.583442	1.35542e-08	1.35546e-08	1	0	0	1	1	0
AAGATGT	17	68	7	21.84	1763370666	99.41	387395132	476	4	0.778388	3.11355	0.175531	0.0217949	0.00122872	0.281662	1.23598e-08	1.23601e-08	1	0	0	1	0	0
AAGATGTAG	13	113	9	21.84	1763370666	99.41	387395132	1017	8.69231	0.595238	5.17399	0.291692	0.0465659	0.00262523	0.786951	2.64073e-08	2.64081e-08	1	0	0	1	1	0
AAGATT	90	378	6	21.84	1763370666	99.41	387395132	2268	4.2	4.12088	17.3077	0.975748	0.103846	0.00585449	0.253496	5.88907e-08	5.88923e-08	1	0	0	1	0	0
AAGATTAATAAGTGT	2	8	15	21.84	1763370666	99.41	387395132	120	4	0.0915751	0.3663	0.0206507	0.00549451	0.000309761	0.603561	3.11591e-09	3.116e-09	1	0	0	1	1	0
AAGATTAATATG	1	4	12	21.84	1763370666	99.41	387395132	48	4	0.0457875	0.18315	0.0103254	0.0021978	0.000123904	0.482849	1.24636e-09	1.2464e-09	1	0	0	1	0	0
AAGATTAGATAGAT	40	198	14	21.84	1763370666	99.41	387395132	2772	4.95	1.8315	9.06593	0.511106	0.126923	0.00715548	0.697113	7.19775e-08	7.19795e-08	1	0	0	1	1	0
AAGATTAGATGGATAGAT	10	45	18	21.84	1763370666	99.41	387395132	810	4.5	0.457875	2.06044	0.11616	0.0370879	0.00209089	0.814807	2.10324e-08	2.1033e-08	1	0	0	1	1	0
AAGATTATGACGATG	23	123	15	21.84	1763370666	99.41	387395132	1845	5.34783	1.05311	5.63187	0.317505	0.084478	0.00476258	0.806935	4.79071e-08	4.79085e-08	1	0	0	1	1	0
AAGATTCAGT	1	5	10	21.84	1763370666	99.41	387395132	50	5	0.0457875	0.228938	0.0129067	0.00228938	0.000129067	0.502968	1.2983e-09	1.29833e-09	1	0	0	1	1	0
AAGATTG	3	12	7	21.84	1763370666	99.41	387395132	84	4	0.137363	0.549451	0.0309761	0.00384615	0.000216833	0.281662	2.18114e-09	2.1812e-09	1	0	0	1	0	0
AAGATTGAT	13	84	9	21.84	1763370666	99.41	387395132	756	6.46154	0.595238	3.84615	0.216833	0.0346154	0.0019515	0.58499	1.96302e-08	1.96308e-08	1	0	0	1	1	0
AAGATTGATATAT	2	10	13	21.84	1763370666	99.41	387395132	130	5	0.0915751	0.457875	0.0258134	0.00595238	0.000335575	0.653858	3.37557e-09	3.37566e-09	1	0	0	1	1	0
AAGC	650	5697	4	21.84	1763370666	99.41	387395132	22788	8.76462	29.7619	260.852	14.7059	1.04341	0.0588237	0.352665	5.91711e-07	5.91728e-07	1	0	0	0	0	0
AAGCAAGCTAAGTAAGT	3	12	17	21.84	1763370666	99.41	387395132	204	4	0.137363	0.549451	0.0309761	0.00934066	0.000526594	0.684036	5.29705e-09	5.29719e-09	1	0	0	1	1	0
AAGCAAGT	83	422	8	21.84	1763370666	99.41	387395132	3376	5.08434	3.80037	19.3223	1.08933	0.154579	0.00871462	0.409161	8.7661e-08	8.76634e-08	1	0	0	1	0	0
AAGCAAGTCAGT	121	542	12	21.84	1763370666	99.41	387395132	6504	4.47934	5.54029	24.8168	1.39909	0.297802	0.0167891	0.540711	1.68882e-07	1.68887e-07	1	0	0	1	1	0
AAGCAATG	13	75	8	21.84	1763370666	99.41	387395132	600	5.76923	0.595238	3.43407	0.193601	0.0274725	0.00154881	0.464278	1.55796e-08	1.558e-08	1	0	0	1	0	0
AAGCAC	9	36	6	21.84	1763370666	99.41	387395132	216	4	0.412088	1.64835	0.0929284	0.00989011	0.00055757	0.241424	5.60864e-09	5.60879e-09	1	0	0	1	0	0
AAGCACAG	3	15	8	21.84	1763370666	99.41	387395132	120	5	0.137363	0.686813	0.0387202	0.00549451	0.000309761	0.402374	3.11591e-09	3.116e-09	1	0	0	1	0	0
AAGCAG	618	4374	6	21.84	1763370666	99.41	387395132	26244	7.07767	28.2967	200.275	11.2908	1.20165	0.0677448	0.427181	6.8145e-07	6.81469e-07	1	0	0	1	0	0
AAGCAGAC	1	6	8	21.84	1763370666	99.41	387395132	48	6	0.0457875	0.274725	0.0154881	0.0021978	0.000123904	0.482849	1.24636e-09	1.2464e-09	1	0	0	1	0	0
AAGCAGC	4	17	7	21.84	1763370666	99.41	387395132	119	4.25	0.18315	0.778388	0.0438828	0.00544872	0.00030718	0.299266	3.08994e-09	3.09003e-09	1	0	0	1	0	0
AAGCAGCAC	1	4	9	21.84	1763370666	99.41	387395132	36	4	0.0457875	0.18315	0.0103254	0.00164835	9.29284e-05	0.362137	9.34773e-10	9.34799e-10	1	0	0	1	0	0
AAGCAGT	1	6	7	21.84	1763370666	99.41	387395132	42	6	0.0457875	0.274725	0.0154881	0.00192308	0.000108416	0.422493	1.09057e-09	1.0906e-09	1	0	0	1	0	0
AAGCAGTAAGTAGT	1	5	14	21.84	1763370666	99.41	387395132	70	5	0.0457875	0.228938	0.0129067	0.00320513	0.000180694	0.704155	1.81761e-09	1.81766e-09	1	0	0	1	1	0
AAGCAT	52	614	6	21.84	1763370666	99.41	387395132	3684	11.8077	2.38095	28.1136	1.58495	0.168681	0.00950967	0.712666	9.56585e-08	9.56611e-08	1	0	0	1	1	0
AAGCATCATCATCATC	9	39	16	21.84	1763370666	99.41	387395132	624	4.33333	0.412088	1.78571	0.100672	0.0285714	0.00161076	0.697448	1.62027e-08	1.62032e-08	1	0	0	1	1	0
AAGCC	83	509	5	21.84	1763370666	99.41	387395132	2545	6.13253	3.80037	23.3059	1.3139	0.116529	0.00656952	0.308446	6.60833e-08	6.60851e-08	1	0	0	1	0	0
AAGCCAAGTCT	2	8	11	21.84	1763370666	99.41	387395132	88	4	0.0915751	0.3663	0.0206507	0.0040293	0.000227158	0.442611	2.285e-09	2.28506e-09	1	0	0	1	0	0
AAGCCCATC	1	10	9	21.84	1763370666	99.41	387395132	90	10	0.0457875	0.457875	0.0258134	0.00412088	0.000232321	0.905342	2.33693e-09	2.337e-09	1	0	0	1	1	0
AAGCCCC	4	21	7	21.84	1763370666	99.41	387395132	147	5.25	0.18315	0.961538	0.0542082	0.00673077	0.000379458	0.369681	3.81699e-09	3.8171e-09	1	0	0	1	0	0
AAGCCG	16	78	6	21.84	1763370666	99.41	387395132	468	4.875	0.732601	3.57143	0.201345	0.0214286	0.00120807	0.294236	1.21521e-08	1.21524e-08	1	0	0	1	0	0
AAGCCT	4	16	6	21.84	1763370666	99.41	387395132	96	4	0.18315	0.732601	0.0413015	0.0043956	0.000247809	0.241424	2.49273e-09	2.4928e-09	1	0	0	1	0	0
AAGCCTATCACG	1	8	12	21.84	1763370666	99.41	387395132	96	8	0.0457875	0.3663	0.0206507	0.0043956	0.000247809	0.965698	2.49273e-09	2.4928e-09	1	0	0	1	1	0
AAGCG	21	122	5	21.84	1763370666	99.41	387395132	610	5.80952	0.961538	5.58608	0.314924	0.0279304	0.00157462	0.2922	1.58392e-08	1.58397e-08	1	0	0	1	0	0
AAGCGT	16	137	6	21.84	1763370666	99.41	387395132	822	8.5625	0.732601	6.27289	0.353644	0.0376374	0.00212186	0.516799	2.1344e-08	2.13446e-08	1	0	0	1	1	0
AAGCT	338	2290	5	21.84	1763370666	99.41	387395132	11450	6.77515	15.4762	104.853	5.91128	0.524267	0.0295564	0.340768	2.9731e-07	2.97318e-07	1	0	0	1	0	0
AAGCTAT	4	16	7	21.84	1763370666	99.41	387395132	112	4	0.18315	0.732601	0.0413015	0.00512821	0.00028911	0.281662	2.90818e-09	2.90826e-09	1	0	0	1	0	0
AAGCTCT	2	8	7	21.84	1763370666	99.41	387395132	56	4	0.0915751	0.3663	0.0206507	0.0025641	0.000144555	0.281662	1.45409e-09	1.45413e-09	1	0	0	1	0	0
AAGCTG	20	87	6	21.84	1763370666	99.41	387395132	522	4.35	0.915751	3.98352	0.224577	0.0239011	0.00134746	0.262549	1.35542e-08	1.35546e-08	1	0	0	1	0	0
AAGCTGAGTCG	3	12	11	21.84	1763370666	99.41	387395132	132	4	0.137363	0.549451	0.0309761	0.00604396	0.000340737	0.442611	3.4275e-09	3.4276e-09	1	0	0	1	0	0
AAGG	2248	20597	4	21.84	1763370666	99.41	387395132	82388	9.16237	102.93	943.086	53.1679	3.77234	0.212672	0.36867	2.13928e-06	2.13934e-06	1	0	0	0	0	0
AAGGAAGGAGAG	21	86	12	21.84	1763370666	99.41	387395132	1032	4.09524	0.961538	3.93773	0.221996	0.0472527	0.00266395	0.494345	2.67968e-08	2.67976e-08	1	0	0	1	0	0
AAGGAAGTCAGT	31	157	12	21.84	1763370666	99.41	387395132	1884	5.06452	1.41941	7.18864	0.405271	0.0862637	0.00486325	0.611349	4.89198e-08	4.89212e-08	1	0	0	1	1	0
AAGGAAT	1	4	7	21.84	1763370666	99.41	387395132	28	4	0.0457875	0.18315	0.0103254	0.00128205	7.22776e-05	0.281662	7.27046e-10	7.27066e-10	1	0	0	1	0	0
AAGGAC	23	93	6	21.84	1763370666	99.41	387395132	558	4.04348	1.05311	4.25824	0.240065	0.0255495	0.00144039	0.244049	1.4489e-08	1.44894e-08	1	0	0	1	0	0
AAGGACAATC	2	8	10	21.84	1763370666	99.41	387395132	80	4	0.0915751	0.3663	0.0206507	0.003663	0.000206507	0.402374	2.07727e-09	2.07733e-09	1	0	0	1	0	0
AAGGACCACCACCATGAG	1	4	18	21.84	1763370666	99.41	387395132	72	4	0.0457875	0.18315	0.0103254	0.0032967	0.000185857	0.724273	1.86955e-09	1.8696e-09	1	0	0	1	1	0
AAGGACCAGACATG	12	55	14	21.84	1763370666	99.41	387395132	770	4.58333	0.549451	2.51832	0.141974	0.0352564	0.00198763	0.645475	1.99938e-08	1.99943e-08	1	0	0	1	1	0
AAGGACGG	26	110	8	21.84	1763370666	99.41	387395132	880	4.23077	1.19048	5.03663	0.283948	0.040293	0.00227158	0.34047	2.285e-08	2.28506e-08	1	0	0	1	0	0
AAGGAG	513	4266	6	21.84	1763370666	99.41	387395132	25596	8.31579	23.489	195.33	11.012	1.17198	0.0660721	0.501909	6.64624e-07	6.64642e-07	1	0	0	1	1	0
AAGGAGAG	5	29	8	21.84	1763370666	99.41	387395132	232	5.8	0.228938	1.32784	0.074859	0.0106227	0.000598872	0.466754	6.02409e-09	6.02426e-09	1	0	0	1	0	0
AAGGAGAGAG	50	212	10	21.84	1763370666	99.41	387395132	2120	4.24	2.28938	9.70696	0.547245	0.0970696	0.00547245	0.426516	5.50478e-08	5.50493e-08	1	0	0	1	0	0
AAGGAGAGAGAGAGGGAGAG	1	4	20	21.84	1763370666	99.41	387395132	80	4	0.0457875	0.18315	0.0103254	0.003663	0.000206507	0.804748	2.07727e-09	2.07733e-09	1	0	0	1	1	0
AAGGAGATG	2	8	9	21.84	1763370666	99.41	387395132	72	4	0.0915751	0.3663	0.0206507	0.0032967	0.000185857	0.362137	1.86955e-09	1.8696e-09	1	0	0	1	0	0
AAGGAGGAAGGTGAG	4	18	15	21.84	1763370666	99.41	387395132	270	4.5	0.18315	0.824176	0.0464642	0.0123626	0.000696963	0.679006	7.0108e-09	7.01099e-09	1	0	0	1	1	0
AAGGAGGAG	65	287	9	21.84	1763370666	99.41	387395132	2583	4.41538	2.97619	13.141	0.740846	0.118269	0.00666761	0.399743	6.707e-08	6.70718e-08	1	0	0	1	0	0
AAGGAGGG	3	12	8	21.84	1763370666	99.41	387395132	96	4	0.137363	0.549451	0.0309761	0.0043956	0.000247809	0.321899	2.49273e-09	2.4928e-09	1	0	0	1	0	0
AAGGAGGGAGAGAGAGGATG	1	4	20	21.84	1763370666	99.41	387395132	80	4	0.0457875	0.18315	0.0103254	0.003663	0.000206507	0.804748	2.07727e-09	2.07733e-09	1	0	0	1	1	0
AAGGAGTATCCCTATGGC	5	20	18	21.84	1763370666	99.41	387395132	360	4	0.228938	0.915751	0.0516269	0.0164835	0.000929284	0.724273	9.34773e-09	9.34799e-09	1	0	0	1	1	0
AAGGAT	23	174	6	21.84	1763370666	99.41	387395132	1044	7.56522	1.05311	7.96703	0.449154	0.0478022	0.00269492	0.456607	2.71084e-08	2.71092e-08	1	0	0	1	0	0
AAGGATAGACAGATAG	5	20	16	21.84	1763370666	99.41	387395132	320	4	0.228938	0.915751	0.0516269	0.014652	0.00082603	0.643798	8.3091e-09	8.30932e-09	1	0	0	1	1	0
AAGGATAGATAGATAT	1	5	16	21.84	1763370666	99.41	387395132	80	5	0.0457875	0.228938	0.0129067	0.003663	0.000206507	0.804748	2.07727e-09	2.07733e-09	1	0	0	1	1	0
AAGGATGG	37	294	8	21.84	1763370666	99.41	387395132	2352	7.94595	1.69414	13.4615	0.758915	0.107692	0.00607132	0.639448	6.10718e-08	6.10735e-08	1	0	0	1	1	0
AAGGC	131	1321	5	21.84	1763370666	99.41	387395132	6605	10.084	5.99817	60.4853	3.40996	0.302427	0.0170498	0.507191	1.71505e-07	1.7151e-07	1	0	0	1	1	0
AAGGCAC	2	10	7	21.84	1763370666	99.41	387395132	70	5	0.0915751	0.457875	0.0258134	0.00320513	0.000180694	0.352077	1.81761e-09	1.81766e-09	1	0	0	1	0	0
AAGGCATTG	1	4	9	21.84	1763370666	99.41	387395132	36	4	0.0457875	0.18315	0.0103254	0.00164835	9.29284e-05	0.362137	9.34773e-10	9.34799e-10	1	0	0	1	0	0
AAGGCC	7	28	6	21.84	1763370666	99.41	387395132	168	4	0.320513	1.28205	0.0722776	0.00769231	0.000433666	0.241424	4.36227e-09	4.3624e-09	1	0	0	1	0	0
AAGGCCT	4	16	7	21.84	1763370666	99.41	387395132	112	4	0.18315	0.732601	0.0413015	0.00512821	0.00028911	0.281662	2.90818e-09	2.90826e-09	1	0	0	1	0	0
AAGGCG	1	4	6	21.84	1763370666	99.41	387395132	24	4	0.0457875	0.18315	0.0103254	0.0010989	6.19522e-05	0.241424	6.23182e-10	6.23199e-10	1	0	0	1	0	0
AAGGCT	4	18	6	21.84	1763370666	99.41	387395132	108	4.5	0.18315	0.824176	0.0464642	0.00494505	0.000278785	0.271602	2.80432e-09	2.8044e-09	1	0	0	1	0	0
AAGGG	38	228	5	21.84	1763370666	99.41	387395132	1140	6	1.73993	10.4396	0.588546	0.0521978	0.00294273	0.301781	2.96012e-08	2.9602e-08	1	0	0	1	0	0
AAGGGAGAGAGGGAGT	54	218	16	21.84	1763370666	99.41	387395132	3488	4.03704	2.47253	9.98168	0.562733	0.159707	0.00900373	0.64976	9.05691e-08	9.05716e-08	1	0	0	1	1	0
AAGGGAGGCC	4	18	10	21.84	1763370666	99.41	387395132	180	4.5	0.18315	0.824176	0.0464642	0.00824176	0.000464642	0.452671	4.67387e-09	4.674e-09	1	0	0	1	0	0
AAGGGCT	3	23	7	21.84	1763370666	99.41	387395132	161	7.66667	0.137363	1.05311	0.0593709	0.00737179	0.000415596	0.539852	4.18051e-09	4.18063e-09	1	0	0	1	1	0
AAGGGG	6	37	6	21.84	1763370666	99.41	387395132	222	6.16667	0.274725	1.69414	0.0955097	0.0101648	0.000573058	0.372196	5.76443e-09	5.76459e-09	1	0	0	1	0	0
AAGGGGAGAG	1	6	10	21.84	1763370666	99.41	387395132	60	6	0.0457875	0.274725	0.0154881	0.00274725	0.000154881	0.603561	1.55796e-09	1.558e-09	1	0	0	1	1	0
AAGGGGT	4	16	7	21.84	1763370666	99.41	387395132	112	4	0.18315	0.732601	0.0413015	0.00512821	0.00028911	0.281662	2.90818e-09	2.90826e-09	1	0	0	1	0	0
AAGGGT	1	4	6	21.84	1763370666	99.41	387395132	24	4	0.0457875	0.18315	0.0103254	0.0010989	6.19522e-05	0.241424	6.23182e-10	6.23199e-10	1	0	0	1	0	0
AAGGGTG	7	28	7	21.84	1763370666	99.41	387395132	196	4	0.320513	1.28205	0.0722776	0.00897436	0.000505943	0.281662	5.08932e-09	5.08946e-09	1	0	0	1	0	0
AAGGT	240	1929	5	21.84	1763370666	99.41	387395132	9645	8.0375	10.989	88.3242	4.97941	0.441621	0.0248971	0.40426	2.50441e-07	2.50448e-07	1	0	0	1	0	0
AAGGTAGACTTATT	2	8	14	21.84	1763370666	99.41	387395132	112	4	0.0915751	0.3663	0.0206507	0.00512821	0.00028911	0.563324	2.90818e-09	2.90826e-09	1	0	0	1	1	0
AAGGTAGAT	2	8	9	21.84	1763370666	99.41	387395132	72	4	0.0915751	0.3663	0.0206507	0.0032967	0.000185857	0.362137	1.86955e-09	1.8696e-09	1	0	0	1	0	0
AAGGTAGGT	13	78	9	21.84	1763370666	99.41	387395132	702	6	0.595238	3.57143	0.201345	0.0321429	0.0018121	0.543205	1.82281e-08	1.82286e-08	1	0	0	1	1	0
AAGGTATGGT	14	64	10	21.84	1763370666	99.41	387395132	640	4.57143	0.641026	2.9304	0.165206	0.029304	0.00165206	0.459856	1.66182e-08	1.66186e-08	1	0	0	1	0	0
AAGGTC	11	48	6	21.84	1763370666	99.41	387395132	288	4.36364	0.503663	2.1978	0.123904	0.0131868	0.000743427	0.263372	7.47819e-09	7.47839e-09	1	0	0	1	0	0
AAGGTCAGTAAGT	20	106	13	21.84	1763370666	99.41	387395132	1378	5.3	0.915751	4.85348	0.273622	0.0630952	0.00355709	0.693089	3.5781e-08	3.5782e-08	1	0	0	1	1	0
AAGGTCCAGGTC	412	2139	12	21.84	1763370666	99.41	387395132	25668	5.19175	18.8645	97.9396	5.52149	1.17527	0.0662579	0.626707	6.66493e-07	6.66512e-07	1	0	0	1	1	0
AAGGTG	5	20	6	21.84	1763370666	99.41	387395132	120	4	0.228938	0.915751	0.0516269	0.00549451	0.000309761	0.241424	3.11591e-09	3.116e-09	1	0	0	1	0	0
AAGGTGATG	4	21	9	21.84	1763370666	99.41	387395132	189	5.25	0.18315	0.961538	0.0542082	0.00865385	0.000487874	0.475304	4.90756e-09	4.9077e-09	1	0	0	1	0	0
AAGT	33402	286512	4	21.84	1763370666	99.41	387395132	1146048	8.57769	1529.4	13118.7	739.586	52.4747	2.95834	0.345144	2.97582e-05	2.9759e-05	1	1	0	0	0	0
AAGTAAGTAAGTC	16	69	13	21.84	1763370666	99.41	387395132	897	4.3125	0.732601	3.15934	0.178113	0.0410714	0.00231547	0.563952	2.32914e-08	2.32921e-08	1	0	0	1	1	0
AAGTAAGTACGT	194	859	12	21.84	1763370666	99.41	387395132	10308	4.42784	8.88278	39.3315	2.21737	0.471978	0.0266085	0.534494	2.67657e-07	2.67664e-07	1	0	0	1	1	0
AAGTAAGTACGTATGT	9	43	16	21.84	1763370666	99.41	387395132	688	4.77778	0.412088	1.96886	0.110998	0.0315018	0.00177596	0.768981	1.78646e-08	1.7865e-08	1	0	0	1	1	0
AAGTAAGTAGAGTCCT	4	24	16	21.84	1763370666	99.41	387395132	384	6	0.18315	1.0989	0.0619522	0.0175824	0.000991236	0.965698	9.97091e-09	9.97119e-09	1	0	0	1	1	0
AAGTAAGTAGC	1	5	11	21.84	1763370666	99.41	387395132	55	5	0.0457875	0.228938	0.0129067	0.00251832	0.000141974	0.553264	1.42813e-09	1.42817e-09	1	0	0	1	1	0
AAGTAAGTAGGT	118	492	12	21.84	1763370666	99.41	387395132	5904	4.16949	5.40293	22.5275	1.27002	0.27033	0.0152403	0.503309	1.53303e-07	1.53307e-07	1	0	0	1	1	0
AAGTAAGTAGGTAGGT	3	14	16	21.84	1763370666	99.41	387395132	224	4.66667	0.137363	0.641026	0.0361388	0.0102564	0.000578221	0.751098	5.81637e-09	5.81653e-09	1	0	0	1	1	0
AAGTAAGTAGGTAGTAGTAG	4	19	20	21.84	1763370666	99.41	387395132	380	4.75	0.18315	0.869963	0.0490455	0.0173993	0.000980911	0.955638	9.86705e-09	9.86732e-09	1	0	0	1	1	0
AAGTAAGTAGT	230	1583	11	21.84	1763370666	99.41	387395132	17413	6.88261	10.5311	72.4817	4.08627	0.797299	0.0449489	0.76158	4.52145e-07	4.52157e-07	1	0	0	1	1	0
AAGTAAGTAGTAAGTAGC	37	182	18	21.84	1763370666	99.41	387395132	3276	4.91892	1.69414	8.33333	0.469805	0.15	0.00845648	0.89066	8.50644e-08	8.50667e-08	1	0	0	1	1	0
AAGTAAGTAGTAGT	12	68	14	21.84	1763370666	99.41	387395132	952	5.66667	0.549451	3.11355	0.175531	0.0435897	0.00245744	0.798042	2.47196e-08	2.47202e-08	1	0	0	1	1	0
AAGTAAGTAGTAGTAGT	25	123	17	21.84	1763370666	99.41	387395132	2091	4.92	1.14469	5.63187	0.317505	0.0957418	0.00539759	0.841364	5.42947e-08	5.42962e-08	1	0	0	1	1	0
AAGTAAGTCAG	4	16	11	21.84	1763370666	99.41	387395132	176	4	0.18315	0.732601	0.0413015	0.00805861	0.000454316	0.442611	4.57e-09	4.57013e-09	1	0	0	1	0	0
AAGTAAGTCCGT	50	292	12	21.84	1763370666	99.41	387395132	3504	5.84	2.28938	13.37	0.753752	0.16044	0.00904503	0.704959	9.09846e-08	9.09871e-08	1	0	0	1	1	0
AAGTAAGTGCGT	9	41	12	21.84	1763370666	99.41	387395132	492	4.55556	0.412088	1.87729	0.105835	0.0225275	0.00127002	0.549911	1.27752e-08	1.27756e-08	1	0	0	1	1	0
AAGTAAT	118	486	7	21.84	1763370666	99.41	387395132	3402	4.11864	5.40293	22.2527	1.25453	0.155769	0.00878173	0.290016	8.83361e-08	8.83385e-08	1	0	0	1	0	0
AAGTAATTAGTAG	1	7	13	21.84	1763370666	99.41	387395132	91	7	0.0457875	0.320513	0.0180694	0.00416667	0.000234902	0.915401	2.3629e-09	2.36296e-09	1	0	0	1	1	0
AAGTAATTAGTAGTAG	14	74	16	21.84	1763370666	99.41	387395132	1184	5.28571	0.641026	3.38828	0.191019	0.0542125	0.00305631	0.850734	3.07437e-08	3.07445e-08	1	0	0	1	1	0
AAGTAC	15	60	6	21.84	1763370666	99.41	387395132	360	4	0.686813	2.74725	0.154881	0.0164835	0.000929284	0.241424	9.34773e-09	9.34799e-09	1	0	0	1	0	0
AAGTACC	3	30	7	21.84	1763370666	99.41	387395132	210	10	0.137363	1.37363	0.0774403	0.00961538	0.000542082	0.704155	5.45284e-09	5.45299e-09	1	0	0	1	1	0
AAGTACCAG	1	6	9	21.84	1763370666	99.41	387395132	54	6	0.0457875	0.274725	0.0154881	0.00247253	0.000139393	0.543205	1.40216e-09	1.4022e-09	1	0	0	1	1	0
AAGTAG	196	1408	6	21.84	1763370666	99.41	387395132	8448	7.18367	8.97436	64.4689	3.63453	0.386813	0.0218072	0.433579	2.1936e-07	2.19366e-07	1	0	0	1	0	0
AAGTAGAAGTAGTAG	7	30	15	21.84	1763370666	99.41	387395132	450	4.28571	0.320513	1.37363	0.0774403	0.0206044	0.0011616	0.646673	1.16847e-08	1.1685e-08	1	0	0	1	1	0
AAGTAGAGAG	6	30	10	21.84	1763370666	99.41	387395132	300	5	0.274725	1.37363	0.0774403	0.0137363	0.000774403	0.502968	7.78978e-09	7.78999e-09	1	0	0	1	1	0
AAGTAGCAGT	2	10	10	21.84	1763370666	99.41	387395132	100	5	0.0915751	0.457875	0.0258134	0.00457875	0.000258134	0.502968	2.59659e-09	2.59666e-09	1	0	0	1	1	0
AAGTAGGT	56	292	8	21.84	1763370666	99.41	387395132	2336	5.21429	2.5641	13.37	0.753752	0.10696	0.00603002	0.419619	6.06564e-08	6.06581e-08	1	0	0	1	0	0
AAGTAGT	194	1900	7	21.84	1763370666	99.41	387395132	13300	9.79381	8.88278	86.9963	4.90455	0.608974	0.0343319	0.689636	3.45347e-07	3.45356e-07	1	0	0	1	1	0
AAGTAGTAATTAGTAG	6	35	16	21.84	1763370666	99.41	387395132	560	5.83333	0.274725	1.60256	0.090347	0.025641	0.00144555	0.938873	1.45409e-08	1.45413e-08	1	0	0	1	1	0
AAGTAGTAG	42	230	9	21.84	1763370666	99.41	387395132	2070	5.47619	1.92308	10.5311	0.593709	0.0947802	0.00534338	0.495782	5.37495e-08	5.37509e-08	1	0	0	1	0	0
AAGTAGTAGGTAGT	12	51	14	21.84	1763370666	99.41	387395132	714	4.25	0.549451	2.33516	0.131649	0.0326923	0.00184308	0.598531	1.85397e-08	1.85402e-08	1	0	0	1	1	0
AAGTAGTAGT	101	620	10	21.84	1763370666	99.41	387395132	6200	6.13861	4.62454	28.3883	1.60043	0.283883	0.0160043	0.617505	1.60989e-07	1.60993e-07	1	0	0	1	1	0
AAGTAGTAGTAGT	100	485	13	21.84	1763370666	99.41	387395132	6305	4.85	4.57875	22.207	1.25195	0.28869	0.0162754	0.634242	1.63715e-07	1.6372e-07	1	0	0	1	1	0
AAGTAGTAGTATTGT	17	79	15	21.84	1763370666	99.41	387395132	1185	4.64706	0.778388	3.61722	0.203926	0.0542582	0.00305889	0.701196	3.07696e-08	3.07705e-08	1	0	0	1	1	0
AAGTAGTCG	2	17	9	21.84	1763370666	99.41	387395132	153	8.5	0.0915751	0.778388	0.0438828	0.00700549	0.000394946	0.76954	3.97279e-09	3.9729e-09	1	0	0	1	1	0
AAGTAT	114	504	6	21.84	1763370666	99.41	387395132	3024	4.42105	5.21978	23.0769	1.301	0.138462	0.00780598	0.266837	7.85209e-08	7.85231e-08	1	0	0	1	0	0
AAGTATAGATCGATAG	3	12	16	21.84	1763370666	99.41	387395132	192	4	0.137363	0.549451	0.0309761	0.00879121	0.000495618	0.643798	4.98546e-09	4.98559e-09	1	0	0	1	1	0
AAGTATGG	26	189	8	21.84	1763370666	99.41	387395132	1512	7.26923	1.19048	8.65385	0.487874	0.0692308	0.00390299	0.58499	3.92605e-08	3.92616e-08	1	0	0	1	1	0
AAGTATGT	252	1431	8	21.84	1763370666	99.41	387395132	11448	5.67857	11.5385	65.522	3.6939	0.524176	0.0295512	0.456982	2.97258e-07	2.97266e-07	1	0	0	1	0	0
AAGTATTATTATTAC	1	4	15	21.84	1763370666	99.41	387395132	60	4	0.0457875	0.18315	0.0103254	0.00274725	0.000154881	0.603561	1.55796e-09	1.558e-09	1	0	0	1	1	0
AAGTC	34	191	5	21.84	1763370666	99.41	387395132	955	5.61765	1.55678	8.74542	0.493037	0.0437271	0.00246518	0.282549	2.47975e-08	2.47981e-08	1	0	0	1	0	0
AAGTCAC	5	20	7	21.84	1763370666	99.41	387395132	140	4	0.228938	0.915751	0.0516269	0.00641026	0.000361388	0.281662	3.63523e-09	3.63533e-09	1	0	0	1	0	0
AAGTCACCAC	1	4	10	21.84	1763370666	99.41	387395132	40	4	0.0457875	0.18315	0.0103254	0.0018315	0.000103254	0.402374	1.03864e-09	1.03867e-09	1	0	0	1	0	0
AAGTCAGAGAGCGGAC	24	102	16	21.84	1763370666	99.41	387395132	1632	4.25	1.0989	4.67033	0.263297	0.0747253	0.00421275	0.684036	4.23764e-08	4.23776e-08	1	0	0	1	1	0
AAGTCAGAGAGCGGAT	42	171	16	21.84	1763370666	99.41	387395132	2736	4.07143	1.92308	7.82967	0.44141	0.125275	0.00706256	0.655295	7.10428e-08	7.10447e-08	1	0	0	1	1	0
AAGTCAGAGGGTGGAT	26	105	16	21.84	1763370666	99.41	387395132	1680	4.03846	1.19048	4.80769	0.271041	0.0769231	0.00433666	0.649989	4.36227e-08	4.3624e-08	1	0	0	1	1	0
AAGTCAGCCAGATACT	14	56	16	21.84	1763370666	99.41	387395132	896	4	0.641026	2.5641	0.144555	0.0410256	0.00231288	0.643798	2.32655e-08	2.32661e-08	1	0	0	1	1	0
AAGTCAGGCACT	6	32	12	21.84	1763370666	99.41	387395132	384	5.33333	0.274725	1.4652	0.082603	0.0175824	0.000991236	0.643798	9.97091e-09	9.97119e-09	1	0	0	1	1	0
AAGTCAGTCACG	3	16	12	21.84	1763370666	99.41	387395132	192	5.33333	0.137363	0.732601	0.0413015	0.00879121	0.000495618	0.643798	4.98546e-09	4.98559e-09	1	0	0	1	1	0
AAGTCAGTCAGTGGGT	49	216	16	21.84	1763370666	99.41	387395132	3456	4.40816	2.24359	9.89011	0.55757	0.158242	0.00892112	0.709492	8.97382e-08	8.97407e-08	1	0	0	1	1	0
AAGTCAGTCATT	7	30	12	21.84	1763370666	99.41	387395132	360	4.28571	0.320513	1.37363	0.0774403	0.0164835	0.000929284	0.517338	9.34773e-09	9.34799e-09	1	0	0	1	1	0
AAGTCAGTGAGTGAGT	4	18	16	21.84	1763370666	99.41	387395132	288	4.5	0.18315	0.824176	0.0464642	0.0131868	0.000743427	0.724273	7.47819e-09	7.47839e-09	1	0	0	1	1	0
AAGTCCGTCAGT	19	86	12	21.84	1763370666	99.41	387395132	1032	4.52632	0.869963	3.93773	0.221996	0.0472527	0.00266395	0.546382	2.67968e-08	2.67976e-08	1	0	0	1	1	0
AAGTCCTGATAG	3	18	12	21.84	1763370666	99.41	387395132	216	6	0.137363	0.824176	0.0464642	0.00989011	0.00055757	0.724273	5.60864e-09	5.60879e-09	1	0	0	1	1	0
AAGTCG	33	132	6	21.84	1763370666	99.41	387395132	792	4	1.51099	6.04396	0.340737	0.0362637	0.00204442	0.241424	2.0565e-08	2.05656e-08	1	0	0	1	0	0
AAGTCGCCCGCTCGCT	7	31	16	21.84	1763370666	99.41	387395132	496	4.42857	0.320513	1.41941	0.0800217	0.0227106	0.00128035	0.712777	1.28791e-08	1.28795e-08	1	0	0	1	1	0
AAGTCGGTGAGCGAAT	22	101	16	21.84	1763370666	99.41	387395132	1616	4.59091	1.00733	4.62454	0.260716	0.0739927	0.00417145	0.738905	4.19609e-08	4.19621e-08	1	0	0	1	1	0
AAGTCTG	84	344	7	21.84	1763370666	99.41	387395132	2408	4.09524	3.84615	15.7509	0.887982	0.110256	0.00621588	0.288368	6.25259e-08	6.25277e-08	1	0	0	1	0	0
AAGTCTGTCAGT	12	55	12	21.84	1763370666	99.41	387395132	660	4.58333	0.549451	2.51832	0.141974	0.0302198	0.00170369	0.553264	1.71375e-08	1.7138e-08	1	0	0	1	1	0
AAGTG	792	4797	5	21.84	1763370666	99.41	387395132	23985	6.05682	36.2637	219.643	12.3827	1.09821	0.0619135	0.304638	6.22793e-07	6.2281e-07	1	0	0	1	0	0
AAGTGACTGACT	2	9	12	21.84	1763370666	99.41	387395132	108	4.5	0.0915751	0.412088	0.0232321	0.00494505	0.000278785	0.543205	2.80432e-09	2.8044e-09	1	0	0	1	1	0
AAGTGAGC	3	12	8	21.84	1763370666	99.41	387395132	96	4	0.137363	0.549451	0.0309761	0.0043956	0.000247809	0.321899	2.49273e-09	2.4928e-09	1	0	0	1	0	0
AAGTGAGT	148	731	8	21.84	1763370666	99.41	387395132	5848	4.93919	6.77656	33.4707	1.88696	0.267766	0.0150957	0.39748	1.51849e-07	1.51853e-07	1	0	0	1	0	0
AAGTGAT	9	36	7	21.84	1763370666	99.41	387395132	252	4	0.412088	1.64835	0.0929284	0.0115385	0.000650499	0.281662	6.54341e-09	6.54359e-09	1	0	0	1	0	0
AAGTGATTGATCGATT	35	148	16	21.84	1763370666	99.41	387395132	2368	4.22857	1.60256	6.77656	0.382039	0.108425	0.00611262	0.680587	6.14873e-08	6.1489e-08	1	0	0	1	1	0
AAGTGG	15	165	6	21.84	1763370666	99.41	387395132	990	11	0.686813	7.55495	0.425922	0.0453297	0.00255553	0.663917	2.57063e-08	2.5707e-08	1	0	0	1	1	0
AAGTGT	14	84	6	21.84	1763370666	99.41	387395132	504	6	0.641026	3.84615	0.216833	0.0230769	0.001301	0.362137	1.30868e-08	1.30872e-08	1	0	0	1	0	0
AAGTGTCAGT	35	265	10	21.84	1763370666	99.41	387395132	2650	7.57143	1.60256	12.1337	0.684056	0.121337	0.00684056	0.761637	6.88097e-08	6.88116e-08	1	0	0	1	1	0
AAT	1623446	19251485	3	21.84	1763370666	99.41	387395132	57754455	11.8584	74333.6	881478	49694.7	2644.43	149.084	0.357864	0.00149965	0.00149969	1	1	1	0	0	0
AATAATAATAATAATAATATAATT	1	4	24	21.84	1763370666	99.41	387395132	96	4	0.0457875	0.18315	0.0103254	0.0043956	0.000247809	0.965698	2.49273e-09	2.4928e-09	1	0	0	1	1	0
AATAATAATAATAATTGAT	3	12	19	21.84	1763370666	99.41	387395132	228	4	0.137363	0.549451	0.0309761	0.0104396	0.000588546	0.764511	5.92023e-09	5.92039e-09	1	0	0	1	1	0
AATAATAATAATACCGAT	11	44	18	21.84	1763370666	99.41	387395132	792	4	0.503663	2.01465	0.113579	0.0362637	0.00204442	0.724273	2.0565e-08	2.05656e-08	1	0	0	1	1	0
AATAATAATAC	16	65	11	21.84	1763370666	99.41	387395132	715	4.0625	0.732601	2.97619	0.167787	0.0327381	0.00184566	0.449527	1.85656e-08	1.85661e-08	1	0	0	1	0	0
AATAATAATACTAATATTATT	1	4	21	21.84	1763370666	99.41	387395132	84	4	0.0457875	0.18315	0.0103254	0.00384615	0.000216833	0.844985	2.18114e-09	2.1812e-09	1	0	0	1	1	0
AATAATAATACTGCTGCT	1	4	18	21.84	1763370666	99.41	387395132	72	4	0.0457875	0.18315	0.0103254	0.0032967	0.000185857	0.724273	1.86955e-09	1.8696e-09	1	0	0	1	1	0
AATAATAATAGCGATGATGAT	1	4	21	21.84	1763370666	99.41	387395132	84	4	0.0457875	0.18315	0.0103254	0.00384615	0.000216833	0.844985	2.18114e-09	2.1812e-09	1	0	0	1	1	0
AATAATAATGACGATGAT	2	10	18	21.84	1763370666	99.41	387395132	180	5	0.0915751	0.457875	0.0258134	0.00824176	0.000464642	0.905342	4.67387e-09	4.674e-09	1	0	0	1	1	0
AATAATAATTACTCT	4	20	15	21.84	1763370666	99.41	387395132	300	5	0.18315	0.915751	0.0516269	0.0137363	0.000774403	0.754451	7.78978e-09	7.78999e-09	1	0	0	1	1	0
AATAATCATCATCATCGT	21	87	18	21.84	1763370666	99.41	387395132	1566	4.14286	0.961538	3.98352	0.224577	0.0717033	0.00404238	0.75014	4.06626e-08	4.06638e-08	1	0	0	1	1	0
AATAATCGTCAT	13	79	12	21.84	1763370666	99.41	387395132	948	6.07692	0.595238	3.61722	0.203926	0.0434066	0.00244711	0.733559	2.46157e-08	2.46164e-08	1	0	0	1	1	0
AATAATCTATCT	4	21	12	21.84	1763370666	99.41	387395132	252	5.25	0.18315	0.961538	0.0542082	0.0115385	0.000650499	0.633739	6.54341e-09	6.54359e-09	1	0	0	1	1	0
AATAATG	1	4	7	21.84	1763370666	99.41	387395132	28	4	0.0457875	0.18315	0.0103254	0.00128205	7.22776e-05	0.281662	7.27046e-10	7.27066e-10	1	0	0	1	0	0
AATAATGACAATGAT	12	60	15	21.84	1763370666	99.41	387395132	900	5	0.549451	2.74725	0.154881	0.0412088	0.00232321	0.754451	2.33693e-08	2.337e-08	1	0	0	1	1	0
AATAATT	52	213	7	21.84	1763370666	99.41	387395132	1491	4.09615	2.38095	9.75275	0.549826	0.0682692	0.00384878	0.288433	3.87152e-08	3.87163e-08	1	0	0	1	0	0
AATAC	3108	21270	5	21.84	1763370666	99.41	387395132	106350	6.84363	142.308	973.901	54.9052	4.86951	0.274526	0.344212	2.76148e-06	2.76155e-06	1	0	0	1	0	0
AATACAATACATAC	121	748	14	21.84	1763370666	99.41	387395132	10472	6.18182	5.54029	34.2491	1.93085	0.479487	0.0270318	0.870591	2.71915e-07	2.71923e-07	1	0	0	1	1	0
AATACAATACGTAC	4	17	14	21.84	1763370666	99.41	387395132	238	4.25	0.18315	0.778388	0.0438828	0.0108974	0.00061436	0.598531	6.17989e-09	6.18006e-09	1	0	0	1	1	0
AATACAATATAATATAATATAT	3	12	22	21.84	1763370666	99.41	387395132	264	4	0.137363	0.549451	0.0309761	0.0120879	0.000681475	0.885223	6.855e-09	6.85519e-09	1	0	0	1	1	0
AATACACAC	24	115	9	21.84	1763370666	99.41	387395132	1035	4.79167	1.0989	5.26557	0.296855	0.0473901	0.00267169	0.433809	2.68747e-08	2.68755e-08	1	0	0	1	0	0
AATACAT	5	20	7	21.84	1763370666	99.41	387395132	140	4	0.228938	0.915751	0.0516269	0.00641026	0.000361388	0.281662	3.63523e-09	3.63533e-09	1	0	0	1	0	0
AATACATAC	1260	11966	9	21.84	1763370666	99.41	387395132	107694	9.49683	57.6923	547.894	30.8884	4.93104	0.277995	0.859787	2.79637e-06	2.79645e-06	1	0	0	1	1	0
AATACATACAATACGTAC	4	18	18	21.84	1763370666	99.41	387395132	324	4.5	0.18315	0.824176	0.0464642	0.0148352	0.000836355	0.814807	8.41296e-09	8.41319e-09	1	0	0	1	1	0
AATACATACATAC	562	3185	13	21.84	1763370666	99.41	387395132	41405	5.66726	25.7326	145.833	8.22158	1.89583	0.106881	0.741116	1.07512e-06	1.07515e-06	1	0	0	1	1	0
AATACATACATGC	6	24	13	21.84	1763370666	99.41	387395132	312	4	0.274725	1.0989	0.0619522	0.0142857	0.000805379	0.523086	8.10137e-09	8.10159e-09	1	0	0	1	1	0
AATACATACATGCATAC	37	164	17	21.84	1763370666	99.41	387395132	2788	4.43243	1.69414	7.50916	0.42334	0.127656	0.00719679	0.757986	7.2393e-08	7.2395e-08	1	0	0	1	1	0
AATACATACATTAC	28	176	14	21.84	1763370666	99.41	387395132	2464	6.28571	1.28205	8.05861	0.454316	0.112821	0.00636043	0.885223	6.398e-08	6.39818e-08	1	0	0	1	1	0
AATACATACATTACATAC	140	643	18	21.84	1763370666	99.41	387395132	11574	4.59286	6.41026	29.4414	1.6598	0.529945	0.0298765	0.831621	3.0053e-07	3.00538e-07	1	0	0	1	1	0
AATACATACATTACGTAC	3	13	18	21.84	1763370666	99.41	387395132	234	4.33333	0.137363	0.595238	0.0335575	0.0107143	0.000604034	0.784629	6.07603e-09	6.07619e-09	1	0	0	1	1	0
AATACATGCATAC	200	1274	13	21.84	1763370666	99.41	387395132	16562	6.37	9.15751	58.3333	3.28863	0.758333	0.0427522	0.833015	4.30048e-07	4.3006e-07	1	0	0	1	1	0
AATACATGCATGCATAC	4	18	17	21.84	1763370666	99.41	387395132	306	4.5	0.18315	0.824176	0.0464642	0.014011	0.000789891	0.76954	7.94557e-09	7.94579e-09	1	0	0	1	1	0
AATACATTAC	1	10	10	21.84	1763370666	99.41	387395132	100	10	0.0457875	0.457875	0.0258134	0.00457875	0.000258134	1.00594	2.59659e-09	2.59666e-09	1	0	0	1	1	0
AATACC	25	129	6	21.84	1763370666	99.41	387395132	774	5.16	1.14469	5.90659	0.332993	0.0354396	0.00199796	0.311437	2.00976e-08	2.00982e-08	1	0	0	1	0	0
AATACCACC	14	79	9	21.84	1763370666	99.41	387395132	711	5.64286	0.641026	3.61722	0.203926	0.0325549	0.00183534	0.510871	1.84618e-08	1.84623e-08	1	0	0	1	1	0
AATACCATAC	17	68	10	21.84	1763370666	99.41	387395132	680	4	0.778388	3.11355	0.175531	0.0311355	0.00175531	0.402374	1.76568e-08	1.76573e-08	1	0	0	1	0	0
AATACCC	1	6	7	21.84	1763370666	99.41	387395132	42	6	0.0457875	0.274725	0.0154881	0.00192308	0.000108416	0.422493	1.09057e-09	1.0906e-09	1	0	0	1	0	0
AATACG	5	20	6	21.84	1763370666	99.41	387395132	120	4	0.228938	0.915751	0.0516269	0.00549451	0.000309761	0.241424	3.11591e-09	3.116e-09	1	0	0	1	0	0
AATACGTAC	8	74	9	21.84	1763370666	99.41	387395132	666	9.25	0.3663	3.38828	0.191019	0.0304945	0.00171917	0.837441	1.72933e-08	1.72938e-08	1	0	0	1	1	0
AATACT	484	2796	6	21.84	1763370666	99.41	387395132	16776	5.77686	22.1612	128.022	7.21744	0.768132	0.0433046	0.348669	4.35604e-07	4.35616e-07	1	0	0	1	0	0
AATACTAATACTAATACTACTACT	2	8	24	21.84	1763370666	99.41	387395132	192	4	0.0915751	0.3663	0.0206507	0.00879121	0.000495618	0.965698	4.98546e-09	4.98559e-09	1	0	0	1	1	0
AATACTAATACTACTACTACTACT	4	16	24	21.84	1763370666	99.41	387395132	384	4	0.18315	0.732601	0.0413015	0.0175824	0.000991236	0.965698	9.97091e-09	9.97119e-09	1	0	0	1	1	0
AATACTAATACTGAT	2	10	15	21.84	1763370666	99.41	387395132	150	5	0.0915751	0.457875	0.0258134	0.00686813	0.000387202	0.754451	3.89489e-09	3.895e-09	1	0	0	1	1	0
AATACTAC	22	91	8	21.84	1763370666	99.41	387395132	728	4.13636	1.00733	4.16667	0.234902	0.0333333	0.00187922	0.332873	1.89032e-08	1.89037e-08	1	0	0	1	0	0
AATACTACT	18	90	9	21.84	1763370666	99.41	387395132	810	5	0.824176	4.12088	0.232321	0.0370879	0.00209089	0.452671	2.10324e-08	2.1033e-08	1	0	0	1	0	0
AATACTACTAC	3	17	11	21.84	1763370666	99.41	387395132	187	5.66667	0.137363	0.778388	0.0438828	0.00856227	0.000482711	0.627033	4.85563e-09	4.85576e-09	1	0	0	1	1	0
AATACTACTACTACTACCACCACC	3	12	24	21.84	1763370666	99.41	387395132	288	4	0.137363	0.549451	0.0309761	0.0131868	0.000743427	0.965698	7.47819e-09	7.47839e-09	1	0	0	1	1	0
AATACTATACT	6	25	11	21.84	1763370666	99.41	387395132	275	4.16667	0.274725	1.14469	0.0645336	0.0125916	0.00070987	0.461054	7.14063e-09	7.14083e-09	1	0	0	1	0	0
AATACTG	14	58	7	21.84	1763370666	99.41	387395132	406	4.14286	0.641026	2.65568	0.149718	0.0185897	0.00104803	0.291721	1.05422e-08	1.05425e-08	1	0	0	1	0	0
AATAG	7945	48712	5	21.84	1763370666	99.41	387395132	243560	6.13115	363.782	2230.4	125.742	11.152	0.628712	0.308377	6.32426e-06	6.32443e-06	1	0	0	1	0	0
AATAGAATAGATGG	7	35	14	21.84	1763370666	99.41	387395132	490	5	0.320513	1.60256	0.090347	0.0224359	0.00126486	0.704155	1.27233e-08	1.27237e-08	1	0	0	1	1	0
AATAGAATAGGATAG	5	22	15	21.84	1763370666	99.41	387395132	330	4.4	0.228938	1.00733	0.0567896	0.0151099	0.000851843	0.663917	8.56875e-09	8.56899e-09	1	0	0	1	1	0
AATAGAATAT	2	8	10	21.84	1763370666	99.41	387395132	80	4	0.0915751	0.3663	0.0206507	0.003663	0.000206507	0.402374	2.07727e-09	2.07733e-09	1	0	0	1	0	0
AATAGAGAGAGAGAGAGAGAG	1	4	21	21.84	1763370666	99.41	387395132	84	4	0.0457875	0.18315	0.0103254	0.00384615	0.000216833	0.844985	2.18114e-09	2.1812e-09	1	0	0	1	1	0
AATAGAGAGAT	2	8	11	21.84	1763370666	99.41	387395132	88	4	0.0915751	0.3663	0.0206507	0.0040293	0.000227158	0.442611	2.285e-09	2.28506e-09	1	0	0	1	0	0
AATAGATAG	47	327	9	21.84	1763370666	99.41	387395132	2943	6.95745	2.15201	14.9725	0.844099	0.134753	0.00759689	0.629887	7.64177e-08	7.64198e-08	1	0	0	1	1	0
AATAGATAGATAG	115	466	13	21.84	1763370666	99.41	387395132	6058	4.05217	5.26557	21.337	1.20291	0.277381	0.0156378	0.529909	1.57302e-07	1.57306e-07	1	0	0	1	1	0
AATAGATGCATAGAT	2	9	15	21.84	1763370666	99.41	387395132	135	4.5	0.0915751	0.412088	0.0232321	0.00618132	0.000348481	0.679006	3.5054e-09	3.5055e-09	1	0	0	1	1	0
AATAGATTAG	11	51	10	21.84	1763370666	99.41	387395132	510	4.63636	0.503663	2.33516	0.131649	0.0233516	0.00131649	0.466388	1.32426e-08	1.3243e-08	1	0	0	1	0	0
AATAGC	64	437	6	21.84	1763370666	99.41	387395132	2622	6.82812	2.9304	20.0092	1.12805	0.120055	0.00676828	0.412119	6.80826e-08	6.80845e-08	1	0	0	1	0	0
AATAGG	19	95	6	21.84	1763370666	99.41	387395132	570	5	0.869963	4.34982	0.245228	0.0260989	0.00147137	0.301781	1.48006e-08	1.4801e-08	1	0	0	1	0	0
AATAGGATAGATAGATAG	16	71	18	21.84	1763370666	99.41	387395132	1278	4.4375	0.732601	3.25092	0.183275	0.0585165	0.00329896	0.803491	3.31844e-08	3.31854e-08	1	0	0	1	1	0
AATAGT	2990	14051	6	21.84	1763370666	99.41	387395132	84306	4.69933	136.905	643.361	36.2705	3.86016	0.217623	0.283633	2.18908e-06	2.18914e-06	1	0	0	1	0	0
AATAGTAATTAGC	19	124	13	21.84	1763370666	99.41	387395132	1612	6.52632	0.869963	5.67766	0.320087	0.0738095	0.00416113	0.853456	4.18571e-08	4.18582e-08	1	0	0	1	1	0
AATAGTAATTAGTGAGAGT	8	33	19	21.84	1763370666	99.41	387395132	627	4.125	0.3663	1.51099	0.0851843	0.0287088	0.0016185	0.788402	1.62806e-08	1.62811e-08	1	0	0	1	1	0
AATAGTAATTCGT	2	8	13	21.84	1763370666	99.41	387395132	104	4	0.0915751	0.3663	0.0206507	0.0047619	0.00026846	0.523086	2.70046e-09	2.70053e-09	1	0	0	1	1	0
AATAGTAGCAGT	36	210	12	21.84	1763370666	99.41	387395132	2520	5.83333	1.64835	9.61538	0.542082	0.115385	0.00650499	0.704155	6.54341e-08	6.54359e-08	1	0	0	1	1	0
AATAGTAGTAGTAGTGGTAGT	2	8	21	21.84	1763370666	99.41	387395132	168	4	0.0915751	0.3663	0.0206507	0.00769231	0.000433666	0.844985	4.36227e-09	4.3624e-09	1	0	0	1	1	0
AATAGTAGTAGTCT	4	19	14	21.84	1763370666	99.41	387395132	266	4.75	0.18315	0.869963	0.0490455	0.0121795	0.000686637	0.668947	6.90694e-09	6.90713e-09	1	0	0	1	1	0
AATAGTATGTCCCTCGTCG	22	88	19	21.84	1763370666	99.41	387395132	1672	4	1.00733	4.0293	0.227158	0.0765568	0.00431601	0.764511	4.3415e-08	4.34162e-08	1	0	0	1	1	0
AATAGTG	3	14	7	21.84	1763370666	99.41	387395132	98	4.66667	0.137363	0.641026	0.0361388	0.00448718	0.000252972	0.328605	2.54466e-09	2.54473e-09	1	0	0	1	0	0
AATAGTGGTAGT	1	4	12	21.84	1763370666	99.41	387395132	48	4	0.0457875	0.18315	0.0103254	0.0021978	0.000123904	0.482849	1.24636e-09	1.2464e-09	1	0	0	1	0	0
AATAT	13466	96091	5	21.84	1763370666	99.41	387395132	480455	7.13582	616.575	4399.77	248.044	21.9989	1.24022	0.358909	1.24755e-05	1.24758e-05	1	1	0	1	0	0
AATATAATATT	5	25	11	21.84	1763370666	99.41	387395132	275	5	0.228938	1.14469	0.0645336	0.0125916	0.00070987	0.553264	7.14063e-09	7.14083e-09	1	0	0	1	1	0
AATATAATGT	14	56	10	21.84	1763370666	99.41	387395132	560	4	0.641026	2.5641	0.144555	0.025641	0.00144555	0.402374	1.45409e-08	1.45413e-08	1	0	0	1	0	0
AATATAC	5	20	7	21.84	1763370666	99.41	387395132	140	4	0.228938	0.915751	0.0516269	0.00641026	0.000361388	0.281662	3.63523e-09	3.63533e-09	1	0	0	1	0	0
AATATAG	7	34	7	21.84	1763370666	99.41	387395132	238	4.85714	0.320513	1.55678	0.0877657	0.0108974	0.00061436	0.342018	6.17989e-09	6.18006e-09	1	0	0	1	0	0
AATATAT	81	335	7	21.84	1763370666	99.41	387395132	2345	4.1358	3.70879	15.3388	0.86475	0.107372	0.00605325	0.291224	6.08901e-08	6.08918e-08	1	0	0	1	0	0
AATATATAATGTATATAT	1	4	18	21.84	1763370666	99.41	387395132	72	4	0.0457875	0.18315	0.0103254	0.0032967	0.000185857	0.724273	1.86955e-09	1.8696e-09	1	0	0	1	1	0
AATATATACTATATAT	1	6	16	21.84	1763370666	99.41	387395132	96	6	0.0457875	0.274725	0.0154881	0.0043956	0.000247809	0.965698	2.49273e-09	2.4928e-09	1	0	0	1	1	0
AATATATCT	21	86	9	21.84	1763370666	99.41	387395132	774	4.09524	0.961538	3.93773	0.221996	0.0354396	0.00199796	0.370759	2.00976e-08	2.00982e-08	1	0	0	1	0	0
AATATATCTAATCT	1	4	14	21.84	1763370666	99.41	387395132	56	4	0.0457875	0.18315	0.0103254	0.0025641	0.000144555	0.563324	1.45409e-09	1.45413e-09	1	0	0	1	1	0
AATATC	502	2145	6	21.84	1763370666	99.41	387395132	12870	4.27291	22.9853	98.2143	5.53698	0.589286	0.0332219	0.257896	3.34181e-07	3.34191e-07	1	0	0	1	0	0
AATATCATCATCATC	6	30	15	21.84	1763370666	99.41	387395132	450	5	0.274725	1.37363	0.0774403	0.0206044	0.0011616	0.754451	1.16847e-08	1.1685e-08	1	0	0	1	1	0
AATATCT	4	16	7	21.84	1763370666	99.41	387395132	112	4	0.18315	0.732601	0.0413015	0.00512821	0.00028911	0.281662	2.90818e-09	2.90826e-09	1	0	0	1	0	0
AATATG	415	1823	6	21.84	1763370666	99.41	387395132	10938	4.39277	19.0018	83.4707	4.70579	0.500824	0.0282347	0.265131	2.84015e-07	2.84023e-07	1	0	0	1	0	0
AATATGATGATGATG	44	179	15	21.84	1763370666	99.41	387395132	2685	4.06818	2.01465	8.19597	0.462061	0.12294	0.00693091	0.613849	6.97185e-08	6.97204e-08	1	0	0	1	1	0
AATATGT	7	28	7	21.84	1763370666	99.41	387395132	196	4	0.320513	1.28205	0.0722776	0.00897436	0.000505943	0.281662	5.08932e-09	5.08946e-09	1	0	0	1	0	0
AATATGTACATACAT	2	8	15	21.84	1763370666	99.41	387395132	120	4	0.0915751	0.3663	0.0206507	0.00549451	0.000309761	0.603561	3.11591e-09	3.116e-09	1	0	0	1	1	0
AATATGTC	11	98	8	21.84	1763370666	99.41	387395132	784	8.90909	0.503663	4.48718	0.252972	0.0358974	0.00202377	0.716957	2.03573e-08	2.03578e-08	1	0	0	1	1	0
AATATT	496	2139	6	21.84	1763370666	99.41	387395132	12834	4.3125	22.7106	97.9396	5.52149	0.587637	0.033129	0.260286	3.33247e-07	3.33256e-07	1	0	0	1	0	0
AATATTC	1	4	7	21.84	1763370666	99.41	387395132	28	4	0.0457875	0.18315	0.0103254	0.00128205	7.22776e-05	0.281662	7.27046e-10	7.27066e-10	1	0	0	1	0	0
AATC	12317	88805	4	21.84	1763370666	99.41	387395132	355220	7.20995	563.965	4066.16	229.236	16.2647	0.916945	0.29011	9.22361e-06	9.22387e-06	1	1	0	0	0	0
AATCAATCAATCTATC	44	199	16	21.84	1763370666	99.41	387395132	3184	4.52273	2.01465	9.11172	0.513687	0.145788	0.008219	0.727931	8.26755e-08	8.26778e-08	1	0	0	1	1	0
AATCAATCACTC	29	153	12	21.84	1763370666	99.41	387395132	1836	5.27586	1.32784	7.00549	0.394946	0.0840659	0.00473935	0.636861	4.76734e-08	4.76748e-08	1	0	0	1	1	0
AATCAATCATC	13	67	11	21.84	1763370666	99.41	387395132	737	5.15385	0.595238	3.06777	0.17295	0.0337454	0.00190245	0.570288	1.91369e-08	1.91374e-08	1	0	0	1	1	0
AATCAATCC	35	164	9	21.84	1763370666	99.41	387395132	1476	4.68571	1.60256	7.50916	0.42334	0.0675824	0.00381006	0.424217	3.83257e-08	3.83268e-08	1	0	0	1	0	0
AATCAATCCATCCGTC	6	33	16	21.84	1763370666	99.41	387395132	528	5.5	0.274725	1.51099	0.0851843	0.0241758	0.00136295	0.885223	1.371e-08	1.37104e-08	1	0	0	1	1	0
AATCAATCT	19	94	9	21.84	1763370666	99.41	387395132	846	4.94737	0.869963	4.30403	0.242646	0.0387363	0.00218382	0.447906	2.19672e-08	2.19678e-08	1	0	0	1	0	0
AATCAATCTATCTCTCTATC	3	13	20	21.84	1763370666	99.41	387395132	260	4.33333	0.137363	0.595238	0.0335575	0.0119048	0.000671149	0.87181	6.75114e-09	6.75133e-09	1	0	0	1	1	0
AATCAATTC	8	70	9	21.84	1763370666	99.41	387395132	630	8.75	0.3663	3.20513	0.180694	0.0288462	0.00162625	0.792174	1.63585e-08	1.6359e-08	1	0	0	1	1	0
AATCAC	20	94	6	21.84	1763370666	99.41	387395132	564	4.7	0.915751	4.30403	0.242646	0.0258242	0.00145588	0.283674	1.46448e-08	1.46452e-08	1	0	0	1	0	0
AATCACACTCAC	6	29	12	21.84	1763370666	99.41	387395132	348	4.83333	0.274725	1.32784	0.074859	0.0159341	0.000898308	0.583442	9.03614e-09	9.03639e-09	1	0	0	1	1	0
AATCACCC	7	38	8	21.84	1763370666	99.41	387395132	304	5.42857	0.320513	1.73993	0.0980911	0.0139194	0.000784728	0.436863	7.89364e-09	7.89386e-09	1	0	0	1	0	0
AATCACT	3	12	7	21.84	1763370666	99.41	387395132	84	4	0.137363	0.549451	0.0309761	0.00384615	0.000216833	0.281662	2.18114e-09	2.1812e-09	1	0	0	1	0	0
AATCACTC	17	74	8	21.84	1763370666	99.41	387395132	592	4.35294	0.778388	3.38828	0.191019	0.0271062	0.00152816	0.350302	1.53718e-08	1.53723e-08	1	0	0	1	0	0
AATCAG	42	184	6	21.84	1763370666	99.41	387395132	1104	4.38095	1.92308	8.42491	0.474967	0.0505495	0.0028498	0.264417	2.86664e-08	2.86672e-08	1	0	0	1	0	0
AATCAGG	8	32	7	21.84	1763370666	99.41	387395132	224	4	0.3663	1.4652	0.082603	0.0102564	0.000578221	0.281662	5.81637e-09	5.81653e-09	1	0	0	1	0	0
AATCAT	314	1556	6	21.84	1763370666	99.41	387395132	9336	4.95541	14.3773	71.2454	4.01657	0.427473	0.0240994	0.299089	2.42418e-07	2.42425e-07	1	0	0	1	0	0
AATCATACAGACTCT	22	104	15	21.84	1763370666	99.41	387395132	1560	4.72727	1.00733	4.7619	0.26846	0.0714286	0.0040269	0.713299	4.05068e-08	4.0508e-08	1	0	0	1	1	0
AATCATAGACTAC	128	812	13	21.84	1763370666	99.41	387395132	10556	6.34375	5.86081	37.1795	2.09605	0.483333	0.0272487	0.829582	2.74096e-07	2.74104e-07	1	0	0	1	1	0
AATCATC	74	442	7	21.84	1763370666	99.41	387395132	3094	5.97297	3.38828	20.2381	1.14095	0.141667	0.00798668	0.42059	8.03386e-08	8.03408e-08	1	0	0	1	0	0
AATCATCAC	14	83	9	21.84	1763370666	99.41	387395132	747	5.92857	0.641026	3.80037	0.214252	0.0342033	0.00192826	0.536738	1.93965e-08	1.93971e-08	1	0	0	1	1	0
AATCATCACCAT	2	8	12	21.84	1763370666	99.41	387395132	96	4	0.0915751	0.3663	0.0206507	0.0043956	0.000247809	0.482849	2.49273e-09	2.4928e-09	1	0	0	1	0	0
AATCATCAT	79	341	9	21.84	1763370666	99.41	387395132	3069	4.31646	3.61722	15.6136	0.880238	0.140522	0.00792214	0.390787	7.96894e-08	7.96916e-08	1	0	0	1	0	0
AATCATCATC	125	568	10	21.84	1763370666	99.41	387395132	5680	4.544	5.72344	26.0073	1.4662	0.260073	0.014662	0.457097	1.47486e-07	1.47491e-07	1	0	0	1	0	0
AATCATCATCATGAC	6	25	15	21.84	1763370666	99.41	387395132	375	4.16667	0.274725	1.14469	0.0645336	0.0171703	0.000968004	0.628709	9.73722e-09	9.73749e-09	1	0	0	1	1	0
AATCATCATCGT	3	14	12	21.84	1763370666	99.41	387395132	168	4.66667	0.137363	0.641026	0.0361388	0.00769231	0.000433666	0.563324	4.36227e-09	4.3624e-09	1	0	0	1	1	0
AATCATCATCGTCAT	105	430	15	21.84	1763370666	99.41	387395132	6450	4.09524	4.80769	19.6886	1.10998	0.29533	0.0166497	0.617932	1.6748e-07	1.67485e-07	1	0	0	1	1	0
AATCATCATTATC	4	20	13	21.84	1763370666	99.41	387395132	260	5	0.18315	0.915751	0.0516269	0.0119048	0.000671149	0.653858	6.75114e-09	6.75133e-09	1	0	0	1	1	0
AATCATCGTC	1	5	10	21.84	1763370666	99.41	387395132	50	5	0.0457875	0.228938	0.0129067	0.00228938	0.000129067	0.502968	1.2983e-09	1.29833e-09	1	0	0	1	1	0
AATCATCGTCAT	9	45	12	21.84	1763370666	99.41	387395132	540	5	0.412088	2.06044	0.11616	0.0247253	0.00139393	0.603561	1.40216e-08	1.4022e-08	1	0	0	1	1	0
AATCATCGTCATCGT	6	30	15	21.84	1763370666	99.41	387395132	450	5	0.274725	1.37363	0.0774403	0.0206044	0.0011616	0.754451	1.16847e-08	1.1685e-08	1	0	0	1	1	0
AATCATCGTCGTCGT	3	15	15	21.84	1763370666	99.41	387395132	225	5	0.137363	0.686813	0.0387202	0.0103022	0.000580802	0.754451	5.84233e-09	5.84249e-09	1	0	0	1	1	0
AATCATT	2	8	7	21.84	1763370666	99.41	387395132	56	4	0.0915751	0.3663	0.0206507	0.0025641	0.000144555	0.281662	1.45409e-09	1.45413e-09	1	0	0	1	0	0
AATCC	144	1163	5	21.84	1763370666	99.41	387395132	5815	8.07639	6.59341	53.2509	3.0021	0.266255	0.0150105	0.406216	1.50992e-07	1.50996e-07	1	0	0	1	0	0
AATCCAATCT	4	33	10	21.84	1763370666	99.41	387395132	330	8.25	0.18315	1.51099	0.0851843	0.0151099	0.000851843	0.829896	8.56875e-09	8.56899e-09	1	0	0	1	1	0
AATCCAC	8	34	7	21.84	1763370666	99.41	387395132	238	4.25	0.3663	1.55678	0.0877657	0.0108974	0.00061436	0.299266	6.17989e-09	6.18006e-09	1	0	0	1	0	0
AATCCACC	6	50	8	21.84	1763370666	99.41	387395132	400	8.33333	0.274725	2.28938	0.129067	0.018315	0.00103254	0.670623	1.03864e-08	1.03867e-08	1	0	0	1	1	0
AATCCAGTCC	8	54	10	21.84	1763370666	99.41	387395132	540	6.75	0.3663	2.47253	0.139393	0.0247253	0.00139393	0.679006	1.40216e-08	1.4022e-08	1	0	0	1	1	0
AATCCATATCCATCC	26	144	15	21.84	1763370666	99.41	387395132	2160	5.53846	1.19048	6.59341	0.371713	0.0989011	0.0055757	0.8357	5.60864e-08	5.60879e-08	1	0	0	1	1	0
AATCCATC	96	599	8	21.84	1763370666	99.41	387395132	4792	6.23958	4.3956	27.4267	1.54622	0.219414	0.0123698	0.502129	1.24429e-07	1.24432e-07	1	0	0	1	1	0
AATCCATCC	364	2515	9	21.84	1763370666	99.41	387395132	22635	6.90934	16.6667	115.156	6.49208	1.0364	0.0584287	0.625531	5.87739e-07	5.87755e-07	1	0	0	1	1	0
AATCCATCCAATCT	65	383	14	21.84	1763370666	99.41	387395132	5362	5.89231	2.97619	17.5366	0.988655	0.245513	0.0138412	0.829819	1.39229e-07	1.39233e-07	1	0	0	1	1	0
AATCCATCCATCC	660	2716	13	21.84	1763370666	99.41	387395132	35308	4.11515	30.2198	124.359	7.01093	1.61667	0.0911421	0.538145	9.16805e-07	9.1683e-07	1	0	0	1	1	0
AATCCATCCATCTATCTATC	1	4	20	21.84	1763370666	99.41	387395132	80	4	0.0457875	0.18315	0.0103254	0.003663	0.000206507	0.804748	2.07727e-09	2.07733e-09	1	0	0	1	1	0
AATCCATCT	74	448	9	21.84	1763370666	99.41	387395132	4032	6.05405	3.38828	20.5128	1.15644	0.184615	0.010408	0.548099	1.04695e-07	1.04697e-07	1	0	0	1	1	0
AATCCATCTATATCTATC	1	5	18	21.84	1763370666	99.41	387395132	90	5	0.0457875	0.228938	0.0129067	0.00412088	0.000232321	0.905342	2.33693e-09	2.337e-09	1	0	0	1	1	0
AATCCATCTATC	13	72	12	21.84	1763370666	99.41	387395132	864	5.53846	0.595238	3.2967	0.185857	0.0395604	0.00223028	0.66856	2.24346e-08	2.24352e-08	1	0	0	1	1	0
AATCCATCTATCTATCT	8	33	17	21.84	1763370666	99.41	387395132	561	4.125	0.3663	1.51099	0.0851843	0.0256868	0.00144813	0.705412	1.45669e-08	1.45673e-08	1	0	0	1	1	0
AATCCC	3	15	6	21.84	1763370666	99.41	387395132	90	5	0.137363	0.686813	0.0387202	0.00412088	0.000232321	0.301781	2.33693e-09	2.337e-09	1	0	0	1	0	0
AATCCCCATCCATCC	8	34	15	21.84	1763370666	99.41	387395132	510	4.25	0.3663	1.55678	0.0877657	0.0233516	0.00131649	0.641284	1.32426e-08	1.3243e-08	1	0	0	1	1	0
AATCCGTC	3	13	8	21.84	1763370666	99.41	387395132	104	4.33333	0.137363	0.595238	0.0335575	0.0047619	0.00026846	0.348724	2.70046e-09	2.70053e-09	1	0	0	1	0	0
AATCCGTCCATCT	7	34	13	21.84	1763370666	99.41	387395132	442	4.85714	0.320513	1.55678	0.0877657	0.0202381	0.00114095	0.635176	1.14769e-08	1.14773e-08	1	0	0	1	1	0
AATCCGTCT	13	134	9	21.84	1763370666	99.41	387395132	1206	10.3077	0.595238	6.13553	0.3459	0.0552198	0.0031131	0.933198	3.13149e-08	3.13158e-08	1	0	0	1	1	0
AATCCGTCTATCT	1	4	13	21.84	1763370666	99.41	387395132	52	4	0.0457875	0.18315	0.0103254	0.00238095	0.00013423	0.523086	1.35023e-09	1.35027e-09	1	0	0	1	1	0
AATCCGTCTGTCTGTC	37	177	16	21.84	1763370666	99.41	387395132	2832	4.78378	1.69414	8.1044	0.456898	0.12967	0.00731037	0.769948	7.35355e-08	7.35375e-08	1	0	0	1	1	0
AATCCT	39	177	6	21.84	1763370666	99.41	387395132	1062	4.53846	1.78571	8.1044	0.456898	0.0486264	0.00274139	0.273924	2.75758e-08	2.75766e-08	1	0	0	1	0	0
AATCCTATCC	10	44	10	21.84	1763370666	99.41	387395132	440	4.4	0.457875	2.01465	0.113579	0.0201465	0.00113579	0.442611	1.1425e-08	1.14253e-08	1	0	0	1	0	0
AATCG	2	10	5	21.84	1763370666	99.41	387395132	50	5	0.0915751	0.457875	0.0258134	0.00228938	0.000129067	0.251484	1.2983e-09	1.29833e-09	1	0	0	1	0	0
AATCGAG	3	12	7	21.84	1763370666	99.41	387395132	84	4	0.137363	0.549451	0.0309761	0.00384615	0.000216833	0.281662	2.18114e-09	2.1812e-09	1	0	0	1	0	0
AATCGATCT	8	39	9	21.84	1763370666	99.41	387395132	351	4.875	0.3663	1.78571	0.100672	0.0160714	0.000906052	0.441354	9.11404e-09	9.11429e-09	1	0	0	1	0	0
AATCGATCTATCT	2	12	13	21.84	1763370666	99.41	387395132	156	6	0.0915751	0.549451	0.0309761	0.00714286	0.00040269	0.784629	4.05068e-09	4.0508e-09	1	0	0	1	1	0
AATCGCAATCTCACTCTC	1	4	18	21.84	1763370666	99.41	387395132	72	4	0.0457875	0.18315	0.0103254	0.0032967	0.000185857	0.724273	1.86955e-09	1.8696e-09	1	0	0	1	1	0
AATCGT	27	127	6	21.84	1763370666	99.41	387395132	762	4.7037	1.23626	5.81502	0.327831	0.0348901	0.00196698	0.283897	1.9786e-08	1.97866e-08	1	0	0	1	0	0
AATCGTAGACTAC	7	31	13	21.84	1763370666	99.41	387395132	403	4.42857	0.320513	1.41941	0.0800217	0.0184524	0.00104028	0.579131	1.04643e-08	1.04646e-08	1	0	0	1	1	0
AATCGTCACCGTCAT	112	493	15	21.84	1763370666	99.41	387395132	7395	4.40179	5.12821	22.5733	1.2726	0.338599	0.019089	0.664187	1.92018e-07	1.92023e-07	1	0	0	1	1	0
AATCGTCAT	1	4	9	21.84	1763370666	99.41	387395132	36	4	0.0457875	0.18315	0.0103254	0.00164835	9.29284e-05	0.362137	9.34773e-10	9.34799e-10	1	0	0	1	0	0
AATCGTCATCATCGTCAT	3	14	18	21.84	1763370666	99.41	387395132	252	4.66667	0.137363	0.641026	0.0361388	0.0115385	0.000650499	0.844985	6.54341e-09	6.54359e-09	1	0	0	1	1	0
AATCGTCGTCAT	1	5	12	21.84	1763370666	99.41	387395132	60	5	0.0457875	0.228938	0.0129067	0.00274725	0.000154881	0.603561	1.55796e-09	1.558e-09	1	0	0	1	1	0
AATCT	6074	37235	5	21.84	1763370666	99.41	387395132	186175	6.13023	278.114	1704.9	96.1163	8.5245	0.480582	0.308331	4.83421e-06	4.83434e-06	1	0	0	1	0	0
AATCTAATCTATCTAATGT	6	27	19	21.84	1763370666	99.41	387395132	513	4.5	0.274725	1.23626	0.0696963	0.023489	0.00132423	0.860074	1.33205e-08	1.33209e-08	1	0	0	1	1	0
AATCTAATCTATCTATCT	121	525	18	21.84	1763370666	99.41	387395132	9450	4.33884	5.54029	24.0385	1.35521	0.432692	0.0243937	0.785627	2.45378e-07	2.45385e-07	1	0	0	1	1	0
AATCTACC	2	19	8	21.84	1763370666	99.41	387395132	152	9.5	0.0915751	0.869963	0.0490455	0.00695971	0.000392364	0.764511	3.94682e-09	3.94693e-09	1	0	0	1	1	0
AATCTACCC	69	657	9	21.84	1763370666	99.41	387395132	5913	9.52174	3.15934	30.0824	1.69594	0.270742	0.0152635	0.862043	1.53536e-07	1.53541e-07	1	0	0	1	1	0
AATCTACCT	1	4	9	21.84	1763370666	99.41	387395132	36	4	0.0457875	0.18315	0.0103254	0.00164835	9.29284e-05	0.362137	9.34773e-10	9.34799e-10	1	0	0	1	0	0
AATCTACTATCTATCT	25	102	16	21.84	1763370666	99.41	387395132	1632	4.08	1.14469	4.67033	0.263297	0.0747253	0.00421275	0.656674	4.23764e-08	4.23776e-08	1	0	0	1	1	0
AATCTAG	10	40	7	21.84	1763370666	99.41	387395132	280	4	0.457875	1.8315	0.103254	0.0128205	0.000722776	0.281662	7.27046e-09	7.27066e-09	1	0	0	1	0	0
AATCTAGTCT	1	4	10	21.84	1763370666	99.41	387395132	40	4	0.0457875	0.18315	0.0103254	0.0018315	0.000103254	0.402374	1.03864e-09	1.03867e-09	1	0	0	1	0	0
AATCTATATCTATCTATC	1	4	18	21.84	1763370666	99.41	387395132	72	4	0.0457875	0.18315	0.0103254	0.0032967	0.000185857	0.724273	1.86955e-09	1.8696e-09	1	0	0	1	1	0
AATCTATC	179	1530	8	21.84	1763370666	99.41	387395132	12240	8.54749	8.19597	70.0549	3.94946	0.56044	0.0315956	0.687857	3.17823e-07	3.17832e-07	1	0	0	1	1	0
AATCTATCC	53	292	9	21.84	1763370666	99.41	387395132	2628	5.50943	2.42674	13.37	0.753752	0.12033	0.00678377	0.498792	6.82384e-08	6.82403e-08	1	0	0	1	0	0
AATCTATCCATCC	5	32	13	21.84	1763370666	99.41	387395132	416	6.4	0.228938	1.4652	0.082603	0.0190476	0.00107384	0.836938	1.08018e-08	1.08021e-08	1	0	0	1	1	0
AATCTATCCT	7	46	10	21.84	1763370666	99.41	387395132	460	6.57143	0.320513	2.10623	0.118742	0.0210623	0.00118742	0.661043	1.19443e-08	1.19447e-08	1	0	0	1	1	0
AATCTATCCTATCTATCT	9	36	18	21.84	1763370666	99.41	387395132	648	4	0.412088	1.64835	0.0929284	0.0296703	0.00167271	0.724273	1.68259e-08	1.68264e-08	1	0	0	1	1	0
AATCTATCT	1178	7956	9	21.84	1763370666	99.41	387395132	71604	6.75382	53.9377	364.286	20.5372	3.27857	0.184835	0.611451	1.85926e-06	1.85932e-06	1	0	0	1	1	0
AATCTATCTAATCTATCTACCT	1	4	22	21.84	1763370666	99.41	387395132	88	4	0.0457875	0.18315	0.0103254	0.0040293	0.000227158	0.885223	2.285e-09	2.28506e-09	1	0	0	1	1	0
AATCTATCTACAGTATCT	1	4	18	21.84	1763370666	99.41	387395132	72	4	0.0457875	0.18315	0.0103254	0.0032967	0.000185857	0.724273	1.86955e-09	1.8696e-09	1	0	0	1	1	0
AATCTATCTAT	1	5	11	21.84	1763370666	99.41	387395132	55	5	0.0457875	0.228938	0.0129067	0.00251832	0.000141974	0.553264	1.42813e-09	1.42817e-09	1	0	0	1	1	0
AATCTATCTATCCATC	14	65	16	21.84	1763370666	99.41	387395132	1040	4.64286	0.641026	2.97619	0.167787	0.047619	0.0026846	0.747266	2.70046e-08	2.70053e-08	1	0	0	1	1	0
AATCTATCTATCCTATCT	14	61	18	21.84	1763370666	99.41	387395132	1098	4.35714	0.641026	2.79304	0.157462	0.0502747	0.00283432	0.78894	2.85106e-08	2.85114e-08	1	0	0	1	1	0
AATCTATCTATCT	1830	8537	13	21.84	1763370666	99.41	387395132	110981	4.66503	83.7912	390.888	22.0369	5.08155	0.28648	0.610053	2.88172e-06	2.8818e-06	1	0	0	1	1	0
AATCTATCTGTCT	14	87	13	21.84	1763370666	99.41	387395132	1131	6.21429	0.641026	3.98352	0.224577	0.0517857	0.0029195	0.812652	2.93675e-08	2.93683e-08	1	0	0	1	1	0
AATCTATCTGTCTATCT	8	40	17	21.84	1763370666	99.41	387395132	680	5	0.3663	1.8315	0.103254	0.0311355	0.00175531	0.855045	1.76568e-08	1.76573e-08	1	0	0	1	1	0
AATCTATGTATC	24	118	12	21.84	1763370666	99.41	387395132	1416	4.91667	1.0989	5.40293	0.304599	0.0648352	0.00365518	0.593502	3.67677e-08	3.67688e-08	1	0	0	1	1	0
AATCTC	15	113	6	21.84	1763370666	99.41	387395132	678	7.53333	0.686813	5.17399	0.291692	0.031044	0.00175015	0.454683	1.76049e-08	1.76054e-08	1	0	0	1	0	0
AATCTCTATCC	2	8	11	21.84	1763370666	99.41	387395132	88	4	0.0915751	0.3663	0.0206507	0.0040293	0.000227158	0.442611	2.285e-09	2.28506e-09	1	0	0	1	0	0
AATCTCTATCTATCT	7	29	15	21.84	1763370666	99.41	387395132	435	4.14286	0.320513	1.32784	0.074859	0.0199176	0.00112288	0.625117	1.12952e-08	1.12955e-08	1	0	0	1	1	0
AATCTCTC	28	198	8	21.84	1763370666	99.41	387395132	1584	7.07143	1.28205	9.06593	0.511106	0.0725275	0.00408885	0.569072	4.113e-08	4.11312e-08	1	0	0	1	1	0
AATCTCTCTC	55	275	10	21.84	1763370666	99.41	387395132	2750	5	2.51832	12.5916	0.70987	0.125916	0.0070987	0.502968	7.14063e-08	7.14083e-08	1	0	0	1	1	0
AATCTCTCTCTCTC	449	1860	14	21.84	1763370666	99.41	387395132	26040	4.14254	20.5586	85.1648	4.8013	1.19231	0.0672182	0.583398	6.76153e-07	6.76171e-07	1	0	0	1	1	0
AATCTG	18	80	6	21.84	1763370666	99.41	387395132	480	4.44444	0.824176	3.663	0.206507	0.021978	0.00123904	0.268249	1.24636e-08	1.2464e-08	1	0	0	1	0	0
AATCTGTC	100	867	8	21.84	1763370666	99.41	387395132	6936	8.67	4.57875	39.6978	2.23803	0.317582	0.0179042	0.697717	1.801e-07	1.80105e-07	1	0	0	1	1	0
AATCTGTCT	22	190	9	21.84	1763370666	99.41	387395132	1710	8.63636	1.00733	8.69963	0.490455	0.0782967	0.0044141	0.781886	4.44017e-08	4.4403e-08	1	0	0	1	1	0
AATG	17326	131183	4	21.84	1763370666	99.41	387395132	524732	7.57145	793.315	6006.55	338.628	24.0262	1.35451	0.304656	1.36252e-05	1.36255e-05	1	1	0	0	0	0
AATGAATGAATGG	33	144	13	21.84	1763370666	99.41	387395132	1872	4.36364	1.51099	6.59341	0.371713	0.0857143	0.00483228	0.57064	4.86082e-08	4.86096e-08	1	0	0	1	1	0
AATGAATGAATGGAATT	8	32	17	21.84	1763370666	99.41	387395132	544	4	0.3663	1.4652	0.082603	0.0249084	0.00140425	0.684036	1.41255e-08	1.41259e-08	1	0	0	1	1	0
AATGAATGGACTGACTG	1	5	17	21.84	1763370666	99.41	387395132	85	5	0.0457875	0.228938	0.0129067	0.00389194	0.000219414	0.855045	2.2071e-09	2.20716e-09	1	0	0	1	1	0
AATGAC	43	403	6	21.84	1763370666	99.41	387395132	2418	9.37209	1.96886	18.4524	1.04028	0.110714	0.00624169	0.565663	6.27856e-08	6.27873e-08	1	0	0	1	1	0
AATGACACTCACTC	5	23	14	21.84	1763370666	99.41	387395132	322	4.6	0.228938	1.05311	0.0593709	0.0147436	0.000831193	0.647822	8.36103e-09	8.36126e-09	1	0	0	1	1	0
AATGACGATGAC	12	52	12	21.84	1763370666	99.41	387395132	624	4.33333	0.549451	2.38095	0.13423	0.0285714	0.00161076	0.523086	1.62027e-08	1.62032e-08	1	0	0	1	1	0
AATGACGATGATG	20	102	13	21.84	1763370666	99.41	387395132	1326	5.1	0.915751	4.67033	0.263297	0.0607143	0.00342286	0.666935	3.44308e-08	3.44318e-08	1	0	0	1	1	0
AATGACTGACAGATAG	35	161	16	21.84	1763370666	99.41	387395132	2576	4.6	1.60256	7.37179	0.415596	0.117949	0.00664954	0.740368	6.68882e-08	6.68901e-08	1	0	0	1	1	0
AATGACTGACTG	12	49	12	21.84	1763370666	99.41	387395132	588	4.08333	0.549451	2.24359	0.126486	0.0269231	0.00151783	0.492908	1.5268e-08	1.52684e-08	1	0	0	1	0	0
AATGACTGAGTG	5	22	12	21.84	1763370666	99.41	387395132	264	4.4	0.228938	1.00733	0.0567896	0.0120879	0.000681475	0.531134	6.855e-09	6.85519e-09	1	0	0	1	1	0
AATGAG	35	159	6	21.84	1763370666	99.41	387395132	954	4.54286	1.60256	7.28022	0.410434	0.0436813	0.0024626	0.274189	2.47715e-08	2.47722e-08	1	0	0	1	0	0
AATGAGAGAG	46	281	10	21.84	1763370666	99.41	387395132	2810	6.1087	2.10623	12.8663	0.725358	0.128663	0.00725358	0.614495	7.29642e-08	7.29663e-08	1	0	0	1	1	0
AATGAGAGAGATAGAGAG	9	42	18	21.84	1763370666	99.41	387395132	756	4.66667	0.412088	1.92308	0.108416	0.0346154	0.0019515	0.844985	1.96302e-08	1.96308e-08	1	0	0	1	1	0
AATGAGAGAT	13	112	10	21.84	1763370666	99.41	387395132	1120	8.61538	0.595238	5.12821	0.28911	0.0512821	0.0028911	0.866652	2.90818e-08	2.90826e-08	1	0	0	1	1	0
AATGAGTCAGCC	12	56	12	21.84	1763370666	99.41	387395132	672	4.66667	0.549451	2.5641	0.144555	0.0307692	0.00173466	0.563324	1.74491e-08	1.74496e-08	1	0	0	1	1	0
AATGAGTCTGTC	10	62	12	21.84	1763370666	99.41	387395132	744	6.2	0.457875	2.83883	0.160043	0.0340659	0.00192052	0.748416	1.93186e-08	1.93192e-08	1	0	0	1	1	0
AATGAGTGAGAGAGTG	8	35	16	21.84	1763370666	99.41	387395132	560	4.375	0.3663	1.60256	0.090347	0.025641	0.00144555	0.704155	1.45409e-08	1.45413e-08	1	0	0	1	1	0
AATGAGTGAGTG	377	1723	12	21.84	1763370666	99.41	387395132	20676	4.57029	17.2619	78.8919	4.44766	0.946703	0.0533719	0.55169	5.36871e-07	5.36886e-07	1	0	0	1	1	0
AATGAGTGAGTGATG	12	53	15	21.84	1763370666	99.41	387395132	795	4.41667	0.549451	2.42674	0.136811	0.0364011	0.00205217	0.666432	2.06429e-08	2.06435e-08	1	0	0	1	1	0
AATGAGTGGATG	1	4	12	21.84	1763370666	99.41	387395132	48	4	0.0457875	0.18315	0.0103254	0.0021978	0.000123904	0.482849	1.24636e-09	1.2464e-09	1	0	0	1	0	0
AATGAT	1458	7870	6	21.84	1763370666	99.41	387395132	47220	5.39781	66.7582	360.348	20.3152	2.16209	0.121891	0.32579	1.22611e-06	1.22614e-06	1	0	0	1	0	0
AATGATCATGAT	16	96	12	21.84	1763370666	99.41	387395132	1152	6	0.732601	4.3956	0.247809	0.0527473	0.00297371	0.724273	2.99127e-08	2.99136e-08	1	0	0	1	1	0
AATGATG	5	20	7	21.84	1763370666	99.41	387395132	140	4	0.228938	0.915751	0.0516269	0.00641026	0.000361388	0.281662	3.63523e-09	3.63533e-09	1	0	0	1	0	0
AATGATGACACT	12	48	12	21.84	1763370666	99.41	387395132	576	4	0.549451	2.1978	0.123904	0.0263736	0.00148685	0.482849	1.49564e-08	1.49568e-08	1	0	0	1	0	0
AATGATGAT	147	619	9	21.84	1763370666	99.41	387395132	5571	4.21088	6.73077	28.3425	1.59785	0.255082	0.0143807	0.381229	1.44656e-07	1.4466e-07	1	0	0	1	0	0
AATGATGATGATGCT	4	17	15	21.84	1763370666	99.41	387395132	255	4.25	0.18315	0.778388	0.0438828	0.0116758	0.000658243	0.641284	6.62131e-09	6.62149e-09	1	0	0	1	1	0
AATGATGATGATGGT	81	411	15	21.84	1763370666	99.41	387395132	6165	5.07407	3.70879	18.8187	1.06093	0.28228	0.015914	0.765628	1.6008e-07	1.60084e-07	1	0	0	1	1	0
AATGC	170	1052	5	21.84	1763370666	99.41	387395132	5260	6.18824	7.78388	48.1685	2.71557	0.240842	0.0135779	0.311248	1.36581e-07	1.36585e-07	1	0	0	1	0	0
AATGCAATGTATGT	19	121	14	21.84	1763370666	99.41	387395132	1694	6.36842	0.869963	5.54029	0.312343	0.0775641	0.0043728	0.89687	4.39863e-08	4.39875e-08	1	0	0	1	1	0
AATGCAGTGTGTAGTGT	11	48	17	21.84	1763370666	99.41	387395132	816	4.36364	0.503663	2.1978	0.123904	0.0373626	0.00210638	0.746221	2.11882e-08	2.11888e-08	1	0	0	1	1	0
AATGCATAC	146	1406	9	21.84	1763370666	99.41	387395132	12654	9.63014	6.68498	64.3773	3.62937	0.579396	0.0326643	0.871856	3.28573e-07	3.28582e-07	1	0	0	1	1	0
AATGCCT	5	20	7	21.84	1763370666	99.41	387395132	140	4	0.228938	0.915751	0.0516269	0.00641026	0.000361388	0.281662	3.63523e-09	3.63533e-09	1	0	0	1	0	0
AATGCT	84	395	6	21.84	1763370666	99.41	387395132	2370	4.70238	3.84615	18.0861	1.01963	0.108516	0.00611778	0.283817	6.15392e-08	6.15409e-08	1	0	0	1	0	0
AATGCTGCT	9	72	9	21.84	1763370666	99.41	387395132	648	8	0.412088	3.2967	0.185857	0.0296703	0.00167271	0.724273	1.68259e-08	1.68264e-08	1	0	0	1	1	0
AATGCTGTACGACTCATAC	10	47	19	21.84	1763370666	99.41	387395132	893	4.7	0.457875	2.15201	0.121323	0.0408883	0.00230514	0.8983	2.31876e-08	2.31882e-08	1	0	0	1	1	0
AATGG	3233	16888	5	21.84	1763370666	99.41	387395132	84440	5.22363	148.031	773.26	43.5937	3.8663	0.217969	0.262732	2.19256e-06	2.19262e-06	1	0	0	1	0	0
AATGGAATGGTATG	3	12	14	21.84	1763370666	99.41	387395132	168	4	0.137363	0.549451	0.0309761	0.00769231	0.000433666	0.563324	4.36227e-09	4.3624e-09	1	0	0	1	1	0
AATGGAC	3	12	7	21.84	1763370666	99.41	387395132	84	4	0.137363	0.549451	0.0309761	0.00384615	0.000216833	0.281662	2.18114e-09	2.1812e-09	1	0	0	1	0	0
AATGGAG	3	12	7	21.84	1763370666	99.41	387395132	84	4	0.137363	0.549451	0.0309761	0.00384615	0.000216833	0.281662	2.18114e-09	2.1812e-09	1	0	0	1	0	0
AATGGATAGATG	1	4	12	21.84	1763370666	99.41	387395132	48	4	0.0457875	0.18315	0.0103254	0.0021978	0.000123904	0.482849	1.24636e-09	1.2464e-09	1	0	0	1	0	0
AATGGC	19	82	6	21.84	1763370666	99.41	387395132	492	4.31579	0.869963	3.75458	0.21167	0.0225275	0.00127002	0.260484	1.27752e-08	1.27756e-08	1	0	0	1	0	0
AATGGCACTCCG	1	4	12	21.84	1763370666	99.41	387395132	48	4	0.0457875	0.18315	0.0103254	0.0021978	0.000123904	0.482849	1.24636e-09	1.2464e-09	1	0	0	1	0	0
AATGGCAGGCAGGCAGGCAGAC	1	4	22	21.84	1763370666	99.41	387395132	88	4	0.0457875	0.18315	0.0103254	0.0040293	0.000227158	0.885223	2.285e-09	2.28506e-09	1	0	0	1	1	0
AATGGG	8	52	6	21.84	1763370666	99.41	387395132	312	6.5	0.3663	2.38095	0.13423	0.0142857	0.000805379	0.392315	8.10137e-09	8.10159e-09	1	0	0	1	0	0
AATGGGATGG	5	24	10	21.84	1763370666	99.41	387395132	240	4.8	0.228938	1.0989	0.0619522	0.010989	0.000619522	0.482849	6.23182e-09	6.23199e-09	1	0	0	1	0	0
AATGGT	341	1759	6	21.84	1763370666	99.41	387395132	10554	5.15836	15.6136	80.5403	4.54058	0.483242	0.0272435	0.311338	2.74044e-07	2.74052e-07	1	0	0	1	0	0
AATGGTAATTAGT	10	52	13	21.84	1763370666	99.41	387395132	676	5.2	0.457875	2.38095	0.13423	0.0309524	0.00174499	0.680012	1.7553e-08	1.75534e-08	1	0	0	1	1	0
AATGGTAGTGT	8	52	11	21.84	1763370666	99.41	387395132	572	6.5	0.3663	2.38095	0.13423	0.0261905	0.00147653	0.719244	1.48525e-08	1.48529e-08	1	0	0	1	1	0
AATGGTATGT	4	22	10	21.84	1763370666	99.41	387395132	220	5.5	0.18315	1.00733	0.0567896	0.0100733	0.000567896	0.553264	5.7125e-09	5.71266e-09	1	0	0	1	1	0
AATGGTG	3	14	7	21.84	1763370666	99.41	387395132	98	4.66667	0.137363	0.641026	0.0361388	0.00448718	0.000252972	0.328605	2.54466e-09	2.54473e-09	1	0	0	1	0	0
AATGGTGGTGGTGGT	35	155	15	21.84	1763370666	99.41	387395132	2325	4.42857	1.60256	7.09707	0.400108	0.106456	0.00600162	0.668228	6.03708e-08	6.03724e-08	1	0	0	1	1	0
AATGT	1592	9848	5	21.84	1763370666	99.41	387395132	49240	6.18593	72.8938	450.916	25.4211	2.25458	0.127105	0.311132	1.27856e-06	1.2786e-06	1	0	0	1	0	0
AATGTAATGTATGT	87	429	14	21.84	1763370666	99.41	387395132	6006	4.93103	3.98352	19.6429	1.1074	0.275	0.0155036	0.694442	1.55951e-07	1.55956e-07	1	0	0	1	1	0
AATGTAC	2	8	7	21.84	1763370666	99.41	387395132	56	4	0.0915751	0.3663	0.0206507	0.0025641	0.000144555	0.281662	1.45409e-09	1.45413e-09	1	0	0	1	0	0
AATGTAGAGTGTAGTGT	4	16	17	21.84	1763370666	99.41	387395132	272	4	0.18315	0.732601	0.0413015	0.0124542	0.000702125	0.684036	7.06273e-09	7.06293e-09	1	0	0	1	1	0
AATGTAGG	11	92	8	21.84	1763370666	99.41	387395132	736	8.36364	0.503663	4.21245	0.237484	0.0336996	0.00189987	0.673062	1.91109e-08	1.91114e-08	1	0	0	1	1	0
AATGTAGTGT	4	21	10	21.84	1763370666	99.41	387395132	210	5.25	0.18315	0.961538	0.0542082	0.00961538	0.000542082	0.528116	5.45284e-09	5.45299e-09	1	0	0	1	1	0
AATGTAGTGTGTAGTGT	41	169	17	21.84	1763370666	99.41	387395132	2873	4.12195	1.87729	7.7381	0.436247	0.131548	0.0074162	0.704891	7.46001e-08	7.46022e-08	1	0	0	1	1	0
AATGTAT	3	12	7	21.84	1763370666	99.41	387395132	84	4	0.137363	0.549451	0.0309761	0.00384615	0.000216833	0.281662	2.18114e-09	2.1812e-09	1	0	0	1	0	0
AATGTATG	134	985	8	21.84	1763370666	99.41	387395132	7880	7.35075	6.13553	45.1007	2.54262	0.360806	0.020341	0.59155	2.04611e-07	2.04617e-07	1	0	0	1	1	0
AATGTATGAATGTATGTATG	3	12	20	21.84	1763370666	99.41	387395132	240	4	0.137363	0.549451	0.0309761	0.010989	0.000619522	0.804748	6.23182e-09	6.23199e-09	1	0	0	1	1	0
AATGTATGC	5	30	9	21.84	1763370666	99.41	387395132	270	6	0.228938	1.37363	0.0774403	0.0123626	0.000696963	0.543205	7.0108e-09	7.01099e-09	1	0	0	1	1	0
AATGTATGT	399	2615	9	21.84	1763370666	99.41	387395132	23535	6.55388	18.2692	119.734	6.75021	1.07761	0.0607519	0.59335	6.11108e-07	6.11125e-07	1	0	0	1	1	0
AATGTATGTACTGTATGT	52	217	18	21.84	1763370666	99.41	387395132	3906	4.17308	2.38095	9.9359	0.560152	0.178846	0.0100827	0.755612	1.01423e-07	1.01426e-07	1	0	0	1	1	0
AATGTATGTAGGT	3	18	13	21.84	1763370666	99.41	387395132	234	6	0.137363	0.824176	0.0464642	0.0107143	0.000604034	0.784629	6.07603e-09	6.07619e-09	1	0	0	1	1	0
AATGTATGTATGTG	9	38	14	21.84	1763370666	99.41	387395132	532	4.22222	0.412088	1.73993	0.0980911	0.024359	0.00137327	0.594619	1.38139e-08	1.38143e-08	1	0	0	1	1	0
AATGTC	7	32	6	21.84	1763370666	99.41	387395132	192	4.57143	0.320513	1.4652	0.082603	0.00879121	0.000495618	0.275914	4.98546e-09	4.98559e-09	1	0	0	1	0	0
AATGTCAGCCTCAT	4	25	14	21.84	1763370666	99.41	387395132	350	6.25	0.18315	1.14469	0.0645336	0.0160256	0.00090347	0.880193	9.08807e-09	9.08832e-09	1	0	0	1	1	0
AATGTCAGTCTCAG	3	15	14	21.84	1763370666	99.41	387395132	210	5	0.137363	0.686813	0.0387202	0.00961538	0.000542082	0.704155	5.45284e-09	5.45299e-09	1	0	0	1	1	0
AATGTCAGTCTCAT	61	381	14	21.84	1763370666	99.41	387395132	5334	6.2459	2.79304	17.4451	0.983492	0.244231	0.0137689	0.879616	1.38502e-07	1.38506e-07	1	0	0	1	1	0
AATGTCAGTCTCGT	11	45	14	21.84	1763370666	99.41	387395132	630	4.09091	0.503663	2.06044	0.11616	0.0288462	0.00162625	0.576126	1.63585e-08	1.6359e-08	1	0	0	1	1	0
AATGTCGG	3	12	8	21.84	1763370666	99.41	387395132	96	4	0.137363	0.549451	0.0309761	0.0043956	0.000247809	0.321899	2.49273e-09	2.4928e-09	1	0	0	1	0	0
AATGTCTCTCTCTC	1	5	14	21.84	1763370666	99.41	387395132	70	5	0.0457875	0.228938	0.0129067	0.00320513	0.000180694	0.704155	1.81761e-09	1.81766e-09	1	0	0	1	1	0
AATGTCTGTCTAT	9	45	13	21.84	1763370666	99.41	387395132	585	5	0.412088	2.06044	0.11616	0.0267857	0.00151009	0.653858	1.51901e-08	1.51905e-08	1	0	0	1	1	0
AATGTCTGTCTCAT	112	697	14	21.84	1763370666	99.41	387395132	9758	6.22321	5.12821	31.9139	1.7992	0.446795	0.0251888	0.876421	2.53375e-07	2.53382e-07	1	0	0	1	1	0
AATGTCTGTCTCTATAC	51	205	17	21.84	1763370666	99.41	387395132	3485	4.01961	2.33516	9.38645	0.529175	0.15957	0.00899598	0.687389	9.04912e-08	9.04937e-08	1	0	0	1	1	0
AATGTG	73	340	6	21.84	1763370666	99.41	387395132	2040	4.65753	3.34249	15.5678	0.877657	0.0934066	0.00526594	0.281111	5.29705e-08	5.29719e-08	1	0	0	1	0	0
AATGTGC	6	24	7	21.84	1763370666	99.41	387395132	168	4	0.274725	1.0989	0.0619522	0.00769231	0.000433666	0.281662	4.36227e-09	4.3624e-09	1	0	0	1	0	0
AATGTGT	1	4	7	21.84	1763370666	99.41	387395132	28	4	0.0457875	0.18315	0.0103254	0.00128205	7.22776e-05	0.281662	7.27046e-10	7.27066e-10	1	0	0	1	0	0
AATT	12815	84292	4	21.84	1763370666	99.41	387395132	337168	6.5776	586.767	3859.52	217.587	15.4381	0.870347	0.264666	8.75488e-06	8.75512e-06	1	1	0	0	0	0
AATTAC	64	265	6	21.84	1763370666	99.41	387395132	1590	4.14062	2.9304	12.1337	0.684056	0.0728022	0.00410434	0.249912	4.12858e-08	4.1287e-08	1	0	0	1	0	0
AATTACC	3	12	7	21.84	1763370666	99.41	387395132	84	4	0.137363	0.549451	0.0309761	0.00384615	0.000216833	0.281662	2.18114e-09	2.1812e-09	1	0	0	1	0	0
AATTACG	4	19	7	21.84	1763370666	99.41	387395132	133	4.75	0.18315	0.869963	0.0490455	0.00608974	0.000343319	0.334473	3.45347e-09	3.45356e-09	1	0	0	1	0	0
AATTACTACTACTACT	6	30	16	21.84	1763370666	99.41	387395132	480	5	0.274725	1.37363	0.0774403	0.021978	0.00123904	0.804748	1.24636e-08	1.2464e-08	1	0	0	1	1	0
AATTACTACTAGTCTCC	3	12	17	21.84	1763370666	99.41	387395132	204	4	0.137363	0.549451	0.0309761	0.00934066	0.000526594	0.684036	5.29705e-09	5.29719e-09	1	0	0	1	1	0
AATTACTCACGGTCCGGATGG	1	4	21	21.84	1763370666	99.41	387395132	84	4	0.0457875	0.18315	0.0103254	0.00384615	0.000216833	0.844985	2.18114e-09	2.1812e-09	1	0	0	1	1	0
AATTACTCCTACT	42	271	13	21.84	1763370666	99.41	387395132	3523	6.45238	1.92308	12.4084	0.699544	0.16131	0.00909407	0.843788	9.14779e-08	9.14805e-08	1	0	0	1	1	0
AATTACTCCTACTACT	3	15	16	21.84	1763370666	99.41	387395132	240	5	0.137363	0.686813	0.0387202	0.010989	0.000619522	0.804748	6.23182e-09	6.23199e-09	1	0	0	1	1	0
AATTAG	5417	23017	6	21.84	1763370666	99.41	387395132	138102	4.24903	248.031	1053.89	59.4148	6.32335	0.356489	0.256455	3.58595e-06	3.58605e-06	1	0	0	1	0	0
AATTAGGCAGGC	23	98	12	21.84	1763370666	99.41	387395132	1176	4.26087	1.05311	4.48718	0.252972	0.0538462	0.00303566	0.514339	3.05359e-08	3.05368e-08	1	0	0	1	1	0
AATTAGTAT	1	4	9	21.84	1763370666	99.41	387395132	36	4	0.0457875	0.18315	0.0103254	0.00164835	9.29284e-05	0.362137	9.34773e-10	9.34799e-10	1	0	0	1	0	0
AATTAGTC	2	9	8	21.84	1763370666	99.41	387395132	72	4.5	0.0915751	0.412088	0.0232321	0.0032967	0.000185857	0.362137	1.86955e-09	1.8696e-09	1	0	0	1	0	0
AATTAT	360	1528	6	21.84	1763370666	99.41	387395132	9168	4.24444	16.4835	69.9634	3.94429	0.41978	0.0236658	0.256178	2.38056e-07	2.38062e-07	1	0	0	1	0	0
AATTATC	41	169	7	21.84	1763370666	99.41	387395132	1183	4.12195	1.87729	7.7381	0.436247	0.0541667	0.00305373	0.290249	3.07177e-08	3.07185e-08	1	0	0	1	0	0
AATTATG	12	50	7	21.84	1763370666	99.41	387395132	350	4.16667	0.549451	2.28938	0.129067	0.0160256	0.00090347	0.293398	9.08807e-09	9.08832e-09	1	0	0	1	0	0
AATTC	951	5191	5	21.84	1763370666	99.41	387395132	25955	5.45846	43.544	237.683	13.3998	1.18842	0.0669988	0.274543	6.73946e-07	6.73964e-07	1	0	0	1	0	0
AATTCAG	2	8	7	21.84	1763370666	99.41	387395132	56	4	0.0915751	0.3663	0.0206507	0.0025641	0.000144555	0.281662	1.45409e-09	1.45413e-09	1	0	0	1	0	0
AATTCCAGGACCTCCACCAGGTCC	1	4	24	21.84	1763370666	99.41	387395132	96	4	0.0457875	0.18315	0.0103254	0.0043956	0.000247809	0.965698	2.49273e-09	2.4928e-09	1	0	0	1	1	0
AATTCTC	3	13	7	21.84	1763370666	99.41	387395132	91	4.33333	0.137363	0.595238	0.0335575	0.00416667	0.000234902	0.305134	2.3629e-09	2.36296e-09	1	0	0	1	0	0
AATTGAC	2	8	7	21.84	1763370666	99.41	387395132	56	4	0.0915751	0.3663	0.0206507	0.0025641	0.000144555	0.281662	1.45409e-09	1.45413e-09	1	0	0	1	0	0
AC	31441	488384	2	21.84	1763370666	99.41	387395132	976768	15.5333	1439.61	22361.9	1260.69	44.7238	2.52137	0.312511	2.53627e-05	2.53634e-05	1	1	0	0	0	0
ACACACACACACAGAG	38	162	16	21.84	1763370666	99.41	387395132	2592	4.26316	1.73993	7.41758	0.418178	0.118681	0.00669084	0.686154	6.73037e-08	6.73055e-08	1	0	0	1	1	0
ACACACACACACGT	2	10	14	21.84	1763370666	99.41	387395132	140	5	0.0915751	0.457875	0.0258134	0.00641026	0.000361388	0.704155	3.63523e-09	3.63533e-09	1	0	0	1	1	0
ACACACACACATGCATACATGC	1	4	22	21.84	1763370666	99.41	387395132	88	4	0.0457875	0.18315	0.0103254	0.0040293	0.000227158	0.885223	2.285e-09	2.28506e-09	1	0	0	1	1	0
ACACACACACGT	3	16	12	21.84	1763370666	99.41	387395132	192	5.33333	0.137363	0.732601	0.0413015	0.00879121	0.000495618	0.643798	4.98546e-09	4.98559e-09	1	0	0	1	1	0
ACACACACACGTACAT	8	36	16	21.84	1763370666	99.41	387395132	576	4.5	0.3663	1.64835	0.0929284	0.0263736	0.00148685	0.724273	1.49564e-08	1.49568e-08	1	0	0	1	1	0
ACACACACACTCTG	4	21	14	21.84	1763370666	99.41	387395132	294	5.25	0.18315	0.961538	0.0542082	0.0134615	0.000758915	0.739362	7.63398e-09	7.63419e-09	1	0	0	1	1	0
ACACACACAGAGAGGG	8	38	16	21.84	1763370666	99.41	387395132	608	4.75	0.3663	1.73993	0.0980911	0.0278388	0.00156946	0.764511	1.57873e-08	1.57877e-08	1	0	0	1	1	0
ACACACACAT	347	2264	10	21.84	1763370666	99.41	387395132	22640	6.5245	15.8883	103.663	5.84416	1.03663	0.0584416	0.656322	5.87868e-07	5.87885e-07	1	0	0	1	1	0
ACACACACCAT	2	8	11	21.84	1763370666	99.41	387395132	88	4	0.0915751	0.3663	0.0206507	0.0040293	0.000227158	0.442611	2.285e-09	2.28506e-09	1	0	0	1	0	0
ACACACACGC	11	56	10	21.84	1763370666	99.41	387395132	560	5.09091	0.503663	2.5641	0.144555	0.025641	0.00144555	0.512112	1.45409e-08	1.45413e-08	1	0	0	1	1	0
ACACACACTC	34	154	10	21.84	1763370666	99.41	387395132	1540	4.52941	1.55678	7.05128	0.397527	0.0705128	0.00397527	0.455629	3.99875e-08	3.99886e-08	1	0	0	1	0	0
ACACACACTCACTCTC	2	8	16	21.84	1763370666	99.41	387395132	128	4	0.0915751	0.3663	0.0206507	0.00586081	0.000330412	0.643798	3.32364e-09	3.32373e-09	1	0	0	1	1	0
ACACACAG	49	229	8	21.84	1763370666	99.41	387395132	1832	4.67347	2.24359	10.4853	0.591128	0.0838828	0.00472902	0.376097	4.75696e-08	4.75709e-08	1	0	0	1	0	0
ACACACAGAG	227	1887	10	21.84	1763370666	99.41	387395132	18870	8.31278	10.3938	86.4011	4.871	0.864011	0.04871	0.836211	4.89977e-07	4.89991e-07	1	0	0	1	1	0
ACACACAT	2493	20518	8	21.84	1763370666	99.41	387395132	164144	8.23024	114.148	939.469	52.964	7.51575	0.423712	0.662327	4.26215e-06	4.26227e-06	1	0	0	1	1	0
ACACACATACAG	2	8	12	21.84	1763370666	99.41	387395132	96	4	0.0915751	0.3663	0.0206507	0.0043956	0.000247809	0.482849	2.49273e-09	2.4928e-09	1	0	0	1	0	0
ACACACATACAT	418	1754	12	21.84	1763370666	99.41	387395132	21048	4.19617	19.1392	80.3114	4.52768	0.963736	0.0543321	0.506529	5.46531e-07	5.46546e-07	1	0	0	1	1	0
ACACACATACATACGT	1	6	16	21.84	1763370666	99.41	387395132	96	6	0.0457875	0.274725	0.0154881	0.0043956	0.000247809	0.965698	2.49273e-09	2.4928e-09	1	0	0	1	1	0
ACACACATACGT	2	12	12	21.84	1763370666	99.41	387395132	144	6	0.0915751	0.549451	0.0309761	0.00659341	0.000371713	0.724273	3.73909e-09	3.7392e-09	1	0	0	1	1	0
ACACACATGCATACATGC	25	105	18	21.84	1763370666	99.41	387395132	1890	4.2	1.14469	4.80769	0.271041	0.0865385	0.00487874	0.760487	4.90756e-08	4.9077e-08	1	0	0	1	1	0
ACACACATGGACAGACAG	11	47	18	21.84	1763370666	99.41	387395132	846	4.27273	0.503663	2.15201	0.121323	0.0387363	0.00218382	0.773655	2.19672e-08	2.19678e-08	1	0	0	1	1	0
ACACACC	15	90	7	21.84	1763370666	99.41	387395132	630	6	0.686813	4.12088	0.232321	0.0288462	0.00162625	0.422493	1.63585e-08	1.6359e-08	1	0	0	1	0	0
ACACACCT	4	18	8	21.84	1763370666	99.41	387395132	144	4.5	0.18315	0.824176	0.0464642	0.00659341	0.000371713	0.362137	3.73909e-09	3.7392e-09	1	0	0	1	0	0
ACACACGC	20	99	8	21.84	1763370666	99.41	387395132	792	4.95	0.915751	4.53297	0.255553	0.0362637	0.00204442	0.39835	2.0565e-08	2.05656e-08	1	0	0	1	0	0
ACACACGCACAT	28	122	12	21.84	1763370666	99.41	387395132	1464	4.35714	1.28205	5.58608	0.314924	0.067033	0.00377909	0.52596	3.80141e-08	3.80152e-08	1	0	0	1	1	0
ACACACGCGC	13	61	10	21.84	1763370666	99.41	387395132	610	4.69231	0.595238	2.79304	0.157462	0.0279304	0.00157462	0.472016	1.58392e-08	1.58397e-08	1	0	0	1	0	0
ACACACGT	101	787	8	21.84	1763370666	99.41	387395132	6296	7.79208	4.62454	36.0348	2.03152	0.288278	0.0162521	0.627066	1.63481e-07	1.63486e-07	1	0	0	1	1	0
ACACACGTACATACAT	2	11	16	21.84	1763370666	99.41	387395132	176	5.5	0.0915751	0.503663	0.0283948	0.00805861	0.000454316	0.885223	4.57e-09	4.57013e-09	1	0	0	1	1	0
ACACACT	47	265	7	21.84	1763370666	99.41	387395132	1855	5.6383	2.15201	12.1337	0.684056	0.0849359	0.00478839	0.397023	4.81668e-08	4.81681e-08	1	0	0	1	0	0
ACACACTC	217	1336	8	21.84	1763370666	99.41	387395132	10688	6.15668	9.9359	61.1722	3.44868	0.489377	0.0275894	0.495458	2.77524e-07	2.77531e-07	1	0	0	1	0	0
ACACACTCGC	1	4	10	21.84	1763370666	99.41	387395132	40	4	0.0457875	0.18315	0.0103254	0.0018315	0.000103254	0.402374	1.03864e-09	1.03867e-09	1	0	0	1	0	0
ACACACTCTC	14	71	10	21.84	1763370666	99.41	387395132	710	5.07143	0.641026	3.25092	0.183275	0.0325092	0.00183275	0.510153	1.84358e-08	1.84363e-08	1	0	0	1	1	0
ACACACTCTCACTCACTC	5	20	18	21.84	1763370666	99.41	387395132	360	4	0.228938	0.915751	0.0516269	0.0164835	0.000929284	0.724273	9.34773e-09	9.34799e-09	1	0	0	1	1	0
ACACAG	45	268	6	21.84	1763370666	99.41	387395132	1608	5.95556	2.06044	12.2711	0.6918	0.0736264	0.0041508	0.359454	4.17532e-08	4.17544e-08	1	0	0	1	0	0
ACACAGACAG	82	471	10	21.84	1763370666	99.41	387395132	4710	5.7439	3.75458	21.5659	1.21581	0.215659	0.0121581	0.577799	1.22299e-07	1.22303e-07	1	0	0	1	1	0
ACACAGACAGACAG	285	1173	14	21.84	1763370666	99.41	387395132	16422	4.11579	13.0495	53.7088	3.02792	0.751923	0.0423908	0.57963	4.26412e-07	4.26424e-07	1	0	0	1	1	0
ACACAGACAGACAGATAG	35	146	18	21.84	1763370666	99.41	387395132	2628	4.17143	1.60256	6.68498	0.376876	0.12033	0.00678377	0.755313	6.82384e-08	6.82403e-08	1	0	0	1	1	0
ACACAGACAGACGT	7	37	14	21.84	1763370666	99.41	387395132	518	5.28571	0.320513	1.69414	0.0955097	0.0237179	0.00133714	0.744392	1.34503e-08	1.34507e-08	1	0	0	1	1	0
ACACAGACAGGCAGATAG	4	16	18	21.84	1763370666	99.41	387395132	288	4	0.18315	0.732601	0.0413015	0.0131868	0.000743427	0.724273	7.47819e-09	7.47839e-09	1	0	0	1	1	0
ACACAGAG	33	293	8	21.84	1763370666	99.41	387395132	2344	8.87879	1.51099	13.4158	0.756334	0.107326	0.00605067	0.714519	6.08641e-08	6.08658e-08	1	0	0	1	1	0
ACACAGAGAG	76	631	10	21.84	1763370666	99.41	387395132	6310	8.30263	3.47985	28.8919	1.62883	0.288919	0.0162883	0.835191	1.63845e-07	1.6385e-07	1	0	0	1	1	0
ACACAGAGAGATAGAG	2	8	16	21.84	1763370666	99.41	387395132	128	4	0.0915751	0.3663	0.0206507	0.00586081	0.000330412	0.643798	3.32364e-09	3.32373e-09	1	0	0	1	1	0
ACACAGAT	9	73	8	21.84	1763370666	99.41	387395132	584	8.11111	0.412088	3.34249	0.188438	0.0267399	0.0015075	0.65274	1.51641e-08	1.51645e-08	1	0	0	1	1	0
ACACAGATAGACAGACAT	10	40	18	21.84	1763370666	99.41	387395132	720	4	0.457875	1.8315	0.103254	0.032967	0.00185857	0.724273	1.86955e-08	1.8696e-08	1	0	0	1	1	0
ACACAGATAGAT	6	42	12	21.84	1763370666	99.41	387395132	504	7	0.274725	1.92308	0.108416	0.0230769	0.001301	0.844985	1.30868e-08	1.30872e-08	1	0	0	1	1	0
ACACAGCC	16	121	8	21.84	1763370666	99.41	387395132	968	7.5625	0.732601	5.54029	0.312343	0.0443223	0.00249874	0.608591	2.5135e-08	2.51357e-08	1	0	0	1	1	0
ACACAGTATGTATGTATAT	1	4	19	21.84	1763370666	99.41	387395132	76	4	0.0457875	0.18315	0.0103254	0.00347985	0.000196182	0.764511	1.97341e-09	1.97346e-09	1	0	0	1	1	0
ACACAGTC	1	4	8	21.84	1763370666	99.41	387395132	32	4	0.0457875	0.18315	0.0103254	0.0014652	8.2603e-05	0.321899	8.3091e-10	8.30932e-10	1	0	0	1	0	0
ACACAT	223	1079	6	21.84	1763370666	99.41	387395132	6474	4.83857	10.2106	49.4048	2.78527	0.296429	0.0167116	0.292037	1.68103e-07	1.68108e-07	1	0	0	1	0	0
ACACATACAT	80	561	10	21.84	1763370666	99.41	387395132	5610	7.0125	3.663	25.6868	1.44813	0.256868	0.0144813	0.705412	1.45669e-07	1.45673e-07	1	0	0	1	1	0
ACACATACATACATGC	44	198	16	21.84	1763370666	99.41	387395132	3168	4.5	2.01465	9.06593	0.511106	0.145055	0.0081777	0.724273	8.226e-08	8.22623e-08	1	0	0	1	1	0
ACACATACATATATATATAT	1	4	20	21.84	1763370666	99.41	387395132	80	4	0.0457875	0.18315	0.0103254	0.003663	0.000206507	0.804748	2.07727e-09	2.07733e-09	1	0	0	1	1	0
ACACATACATGC	4	17	12	21.84	1763370666	99.41	387395132	204	4.25	0.18315	0.778388	0.0438828	0.00934066	0.000526594	0.513027	5.29705e-09	5.29719e-09	1	0	0	1	1	0
ACACATACCC	4	18	10	21.84	1763370666	99.41	387395132	180	4.5	0.18315	0.824176	0.0464642	0.00824176	0.000464642	0.452671	4.67387e-09	4.674e-09	1	0	0	1	0	0
ACACATACCTATACAT	5	26	16	21.84	1763370666	99.41	387395132	416	5.2	0.228938	1.19048	0.0671149	0.0190476	0.00107384	0.836938	1.08018e-08	1.08021e-08	1	0	0	1	1	0
ACACATAGACAGACAG	9	42	16	21.84	1763370666	99.41	387395132	672	4.66667	0.412088	1.92308	0.108416	0.0307692	0.00173466	0.751098	1.74491e-08	1.74496e-08	1	0	0	1	1	0
ACACATAGATAG	3	15	12	21.84	1763370666	99.41	387395132	180	5	0.137363	0.686813	0.0387202	0.00824176	0.000464642	0.603561	4.67387e-09	4.674e-09	1	0	0	1	1	0
ACACATATCACTCC	45	190	14	21.84	1763370666	99.41	387395132	2660	4.22222	2.06044	8.69963	0.490455	0.121795	0.00686637	0.594619	6.90694e-08	6.90713e-08	1	0	0	1	1	0
ACACATATCACTCG	64	342	14	21.84	1763370666	99.41	387395132	4788	5.34375	2.9304	15.6593	0.88282	0.219231	0.0123595	0.752565	1.24325e-07	1.24328e-07	1	0	0	1	1	0
ACACATC	5	20	7	21.84	1763370666	99.41	387395132	140	4	0.228938	0.915751	0.0516269	0.00641026	0.000361388	0.281662	3.63523e-09	3.63533e-09	1	0	0	1	0	0
ACACATGC	742	6473	8	21.84	1763370666	99.41	387395132	51784	8.72372	33.9744	296.383	16.709	2.37106	0.133672	0.70204	1.34462e-06	1.34466e-06	1	0	0	1	1	0
ACACATGG	3	18	8	21.84	1763370666	99.41	387395132	144	6	0.137363	0.824176	0.0464642	0.00659341	0.000371713	0.482849	3.73909e-09	3.7392e-09	1	0	0	1	0	0
ACACC	949	6231	5	21.84	1763370666	99.41	387395132	31155	6.56586	43.4524	285.302	16.0844	1.42651	0.0804218	0.330241	8.08968e-07	8.08991e-07	1	0	0	1	0	0
ACACCAT	11	101	7	21.84	1763370666	99.41	387395132	707	9.18182	0.503663	4.62454	0.260716	0.0323718	0.00182501	0.646542	1.83579e-08	1.83584e-08	1	0	0	1	1	0
ACACCATC	5	20	8	21.84	1763370666	99.41	387395132	160	4	0.228938	0.915751	0.0516269	0.00732601	0.000413015	0.321899	4.15455e-09	4.15466e-09	1	0	0	1	0	0
ACACCC	13	56	6	21.84	1763370666	99.41	387395132	336	4.30769	0.595238	2.5641	0.144555	0.0153846	0.000867331	0.259996	8.72455e-09	8.72479e-09	1	0	0	1	0	0
ACACCCAG	15	118	8	21.84	1763370666	99.41	387395132	944	7.86667	0.686813	5.40293	0.304599	0.0432234	0.00243679	0.633068	2.45118e-08	2.45125e-08	1	0	0	1	1	0
ACACCCATACATCAT	10	44	15	21.84	1763370666	99.41	387395132	660	4.4	0.457875	2.01465	0.113579	0.0302198	0.00170369	0.663917	1.71375e-08	1.7138e-08	1	0	0	1	1	0
ACACCCC	3	17	7	21.84	1763370666	99.41	387395132	119	5.66667	0.137363	0.778388	0.0438828	0.00544872	0.00030718	0.399021	3.08994e-09	3.09003e-09	1	0	0	1	0	0
ACACCCCCACC	20	88	11	21.84	1763370666	99.41	387395132	968	4.4	0.915751	4.0293	0.227158	0.0443223	0.00249874	0.486873	2.5135e-08	2.51357e-08	1	0	0	1	0	0
ACACCG	2	8	6	21.84	1763370666	99.41	387395132	48	4	0.0915751	0.3663	0.0206507	0.0021978	0.000123904	0.241424	1.24636e-09	1.2464e-09	1	0	0	1	0	0
ACACCGT	3	24	7	21.84	1763370666	99.41	387395132	168	8	0.137363	1.0989	0.0619522	0.00769231	0.000433666	0.563324	4.36227e-09	4.3624e-09	1	0	0	1	1	0
ACACCT	28	129	6	21.84	1763370666	99.41	387395132	774	4.60714	1.28205	5.90659	0.332993	0.0354396	0.00199796	0.278069	2.00976e-08	2.00982e-08	1	0	0	1	0	0
ACACG	88	762	5	21.84	1763370666	99.41	387395132	3810	8.65909	4.0293	34.8901	1.96698	0.174451	0.00983492	0.435524	9.89302e-08	9.89329e-08	1	0	0	1	0	0
ACACGACACTATACT	2	11	15	21.84	1763370666	99.41	387395132	165	5.5	0.0915751	0.503663	0.0283948	0.00755495	0.000425922	0.829896	4.28438e-09	4.2845e-09	1	0	0	1	1	0
ACACGACT	67	622	8	21.84	1763370666	99.41	387395132	4976	9.28358	3.06777	28.4799	1.6056	0.227839	0.0128448	0.747094	1.29206e-07	1.2921e-07	1	0	0	1	1	0
ACACGAG	1	4	7	21.84	1763370666	99.41	387395132	28	4	0.0457875	0.18315	0.0103254	0.00128205	7.22776e-05	0.281662	7.27046e-10	7.27066e-10	1	0	0	1	0	0
ACACGAGC	18	133	8	21.84	1763370666	99.41	387395132	1064	7.38889	0.824176	6.08974	0.343319	0.0487179	0.00274655	0.594619	2.76277e-08	2.76285e-08	1	0	0	1	1	0
ACACGAGTACATACAT	3	13	16	21.84	1763370666	99.41	387395132	208	4.33333	0.137363	0.595238	0.0335575	0.00952381	0.000536919	0.697448	5.40091e-09	5.40106e-09	1	0	0	1	1	0
ACACGAGTACATACATACAT	1	4	20	21.84	1763370666	99.41	387395132	80	4	0.0457875	0.18315	0.0103254	0.003663	0.000206507	0.804748	2.07727e-09	2.07733e-09	1	0	0	1	1	0
ACACGC	62	321	6	21.84	1763370666	99.41	387395132	1926	5.17742	2.83883	14.6978	0.828611	0.0881868	0.00497167	0.312489	5.00104e-08	5.00117e-08	1	0	0	1	0	0
ACACGCAT	37	217	8	21.84	1763370666	99.41	387395132	1736	5.86486	1.69414	9.9359	0.560152	0.0794872	0.00448121	0.471974	4.50768e-08	4.50781e-08	1	0	0	1	0	0
ACACGCGC	11	66	8	21.84	1763370666	99.41	387395132	528	6	0.503663	3.02198	0.170369	0.0241758	0.00136295	0.482849	1.371e-08	1.37104e-08	1	0	0	1	0	0
ACACGT	10	40	6	21.84	1763370666	99.41	387395132	240	4	0.457875	1.8315	0.103254	0.010989	0.000619522	0.241424	6.23182e-09	6.23199e-09	1	0	0	1	0	0
ACACGTG	4	16	7	21.84	1763370666	99.41	387395132	112	4	0.18315	0.732601	0.0413015	0.00512821	0.00028911	0.281662	2.90818e-09	2.90826e-09	1	0	0	1	0	0
ACACGTGC	8	69	8	21.84	1763370666	99.41	387395132	552	8.625	0.3663	3.15934	0.178113	0.0252747	0.0014249	0.694095	1.43332e-08	1.43336e-08	1	0	0	1	1	0
ACACT	494	3973	5	21.84	1763370666	99.41	387395132	19865	8.04251	22.619	181.914	10.2557	0.90957	0.0512784	0.404512	5.15813e-07	5.15827e-07	1	0	0	1	0	0
ACACTACACTACAGT	2	10	15	21.84	1763370666	99.41	387395132	150	5	0.0915751	0.457875	0.0258134	0.00686813	0.000387202	0.754451	3.89489e-09	3.895e-09	1	0	0	1	1	0
ACACTACACTGC	16	85	12	21.84	1763370666	99.41	387395132	1020	5.3125	0.732601	3.89194	0.219414	0.0467033	0.00263297	0.641284	2.64852e-08	2.6486e-08	1	0	0	1	1	0
ACACTACCC	3	18	9	21.84	1763370666	99.41	387395132	162	6	0.137363	0.824176	0.0464642	0.00741758	0.000418178	0.543205	4.20648e-09	4.2066e-09	1	0	0	1	1	0
ACACTAT	335	1569	7	21.84	1763370666	99.41	387395132	10983	4.68358	15.3388	71.8407	4.05013	0.502885	0.0283509	0.329797	2.85184e-07	2.85192e-07	1	0	0	1	0	0
ACACTC	126	740	6	21.84	1763370666	99.41	387395132	4440	5.87302	5.76923	33.8828	1.91019	0.203297	0.0114612	0.354472	1.15289e-07	1.15292e-07	1	0	0	1	0	0
ACACTCACACTCACTG	1	4	16	21.84	1763370666	99.41	387395132	64	4	0.0457875	0.18315	0.0103254	0.0029304	0.000165206	0.643798	1.66182e-09	1.66186e-09	1	0	0	1	1	0
ACACTCACTC	85	368	10	21.84	1763370666	99.41	387395132	3680	4.32941	3.89194	16.8498	0.949934	0.168498	0.00949934	0.435511	9.55546e-08	9.55572e-08	1	0	0	1	0	0
ACACTCACTCACTG	18	75	14	21.84	1763370666	99.41	387395132	1050	4.16667	0.824176	3.43407	0.193601	0.0480769	0.00271041	0.586795	2.72642e-08	2.7265e-08	1	0	0	1	1	0
ACACTCACTCTCTC	88	365	14	21.84	1763370666	99.41	387395132	5110	4.14773	4.0293	16.7125	0.94219	0.233974	0.0131907	0.584128	1.32686e-07	1.3269e-07	1	0	0	1	1	0
ACACTCCTC	3	12	9	21.84	1763370666	99.41	387395132	108	4	0.137363	0.549451	0.0309761	0.00494505	0.000278785	0.362137	2.80432e-09	2.8044e-09	1	0	0	1	0	0
ACACTCGC	7	40	8	21.84	1763370666	99.41	387395132	320	5.71429	0.320513	1.8315	0.103254	0.014652	0.00082603	0.459856	8.3091e-09	8.30932e-09	1	0	0	1	0	0
ACACTCGCTG	3	23	10	21.84	1763370666	99.41	387395132	230	7.66667	0.137363	1.05311	0.0593709	0.0105311	0.000593709	0.771217	5.97216e-09	5.97233e-09	1	0	0	1	1	0
ACACTCTC	99	636	8	21.84	1763370666	99.41	387395132	5088	6.42424	4.53297	29.1209	1.64173	0.232967	0.0131339	0.51699	1.32115e-07	1.32118e-07	1	0	0	1	1	0
ACACTCTCTACCTCTCTC	1	4	18	21.84	1763370666	99.41	387395132	72	4	0.0457875	0.18315	0.0103254	0.0032967	0.000185857	0.724273	1.86955e-09	1.8696e-09	1	0	0	1	1	0
ACACTCTCTC	53	262	10	21.84	1763370666	99.41	387395132	2620	4.9434	2.42674	11.9963	0.676312	0.119963	0.00676312	0.497274	6.80307e-08	6.80326e-08	1	0	0	1	0	0
ACACTCTGTCTACATG	3	16	16	21.84	1763370666	99.41	387395132	256	5.33333	0.137363	0.732601	0.0413015	0.0117216	0.000660824	0.858398	6.64728e-09	6.64746e-09	1	0	0	1	1	0
ACACTG	12	71	6	21.84	1763370666	99.41	387395132	426	5.91667	0.549451	3.25092	0.183275	0.0195055	0.00109965	0.357107	1.10615e-08	1.10618e-08	1	0	0	1	0	0
ACACTGATGATG	5	20	12	21.84	1763370666	99.41	387395132	240	4	0.228938	0.915751	0.0516269	0.010989	0.000619522	0.482849	6.23182e-09	6.23199e-09	1	0	0	1	0	0
ACACTGG	21	84	7	21.84	1763370666	99.41	387395132	588	4	0.961538	3.84615	0.216833	0.0269231	0.00151783	0.281662	1.5268e-08	1.52684e-08	1	0	0	1	0	0
ACACTGT	1	4	7	21.84	1763370666	99.41	387395132	28	4	0.0457875	0.18315	0.0103254	0.00128205	7.22776e-05	0.281662	7.27046e-10	7.27066e-10	1	0	0	1	0	0
ACAG	9182	109471	4	21.84	1763370666	99.41	387395132	437884	11.9223	420.421	5012.41	282.582	20.0496	1.13033	0.479724	1.13701e-05	1.13704e-05	1	0	0	0	0	0
ACAGACAGACAGACAGATATATAG	1	4	24	21.84	1763370666	99.41	387395132	96	4	0.0457875	0.18315	0.0103254	0.0043956	0.000247809	0.965698	2.49273e-09	2.4928e-09	1	0	0	1	1	0
ACAGACAGACAGGTAGATAG	4	18	20	21.84	1763370666	99.41	387395132	360	4.5	0.18315	0.824176	0.0464642	0.0164835	0.000929284	0.905342	9.34773e-09	9.34799e-09	1	0	0	1	1	0
ACAGACAGACCGATAG	16	78	16	21.84	1763370666	99.41	387395132	1248	4.875	0.732601	3.57143	0.201345	0.0571429	0.00322152	0.784629	3.24055e-08	3.24064e-08	1	0	0	1	1	0
ACAGACAGACGGACCG	2	9	16	21.84	1763370666	99.41	387395132	144	4.5	0.0915751	0.412088	0.0232321	0.00659341	0.000371713	0.724273	3.73909e-09	3.7392e-09	1	0	0	1	1	0
ACAGACAGACGGGCAGATAG	1	4	20	21.84	1763370666	99.41	387395132	80	4	0.0457875	0.18315	0.0103254	0.003663	0.000206507	0.804748	2.07727e-09	2.07733e-09	1	0	0	1	1	0
ACAGACAGACTAG	5	20	13	21.84	1763370666	99.41	387395132	260	4	0.228938	0.915751	0.0516269	0.0119048	0.000671149	0.523086	6.75114e-09	6.75133e-09	1	0	0	1	1	0
ACAGACAGAGACAGACGG	2	9	18	21.84	1763370666	99.41	387395132	162	4.5	0.0915751	0.412088	0.0232321	0.00741758	0.000418178	0.814807	4.20648e-09	4.2066e-09	1	0	0	1	1	0
ACAGACAGAGAGACTG	8	32	16	21.84	1763370666	99.41	387395132	512	4	0.3663	1.4652	0.082603	0.0234432	0.00132165	0.643798	1.32946e-08	1.32949e-08	1	0	0	1	1	0
ACAGACAGATAG	1807	7877	12	21.84	1763370666	99.41	387395132	94524	4.35916	82.7381	360.668	20.3332	4.32802	0.243999	0.526204	2.4544e-06	2.45447e-06	1	0	0	1	1	0
ACAGACAGATAGACCG	2	12	16	21.84	1763370666	99.41	387395132	192	6	0.0915751	0.549451	0.0309761	0.00879121	0.000495618	0.965698	4.98546e-09	4.98559e-09	1	0	0	1	1	0
ACAGACAGATAGACGG	15	63	16	21.84	1763370666	99.41	387395132	1008	4.2	0.686813	2.88462	0.162625	0.0461538	0.00260199	0.675988	2.61736e-08	2.61744e-08	1	0	0	1	1	0
ACAGACAGATAT	42	213	12	21.84	1763370666	99.41	387395132	2556	5.07143	1.92308	9.75275	0.549826	0.117033	0.00659791	0.612183	6.63689e-08	6.63707e-08	1	0	0	1	1	0
ACAGACAGATATATAG	32	139	16	21.84	1763370666	99.41	387395132	2224	4.34375	1.4652	6.36447	0.358807	0.101832	0.00574091	0.699125	5.77482e-08	5.77498e-08	1	0	0	1	1	0
ACAGACAGCTAG	9	52	12	21.84	1763370666	99.41	387395132	624	5.77778	0.412088	2.38095	0.13423	0.0285714	0.00161076	0.697448	1.62027e-08	1.62032e-08	1	0	0	1	1	0
ACAGACAGG	105	706	9	21.84	1763370666	99.41	387395132	6354	6.72381	4.80769	32.326	1.82243	0.290934	0.0164019	0.608734	1.64987e-07	1.64992e-07	1	0	0	1	1	0
ACAGACAGGACAGG	2	8	14	21.84	1763370666	99.41	387395132	112	4	0.0915751	0.3663	0.0206507	0.00512821	0.00028911	0.563324	2.90818e-09	2.90826e-09	1	0	0	1	1	0
ACAGACAGGCACATAG	11	53	16	21.84	1763370666	99.41	387395132	848	4.81818	0.503663	2.42674	0.136811	0.0388278	0.00218898	0.775484	2.20191e-08	2.20197e-08	1	0	0	1	1	0
ACAGACAGGCAGATAG	143	645	16	21.84	1763370666	99.41	387395132	10320	4.51049	6.54762	29.533	1.66497	0.472527	0.0266395	0.725961	2.67968e-07	2.67976e-07	1	0	0	1	1	0
ACAGACAGGCAT	2	9	12	21.84	1763370666	99.41	387395132	108	4.5	0.0915751	0.412088	0.0232321	0.00494505	0.000278785	0.543205	2.80432e-09	2.8044e-09	1	0	0	1	1	0
ACAGACAGTCAG	39	189	12	21.84	1763370666	99.41	387395132	2268	4.84615	1.78571	8.65385	0.487874	0.103846	0.00585449	0.58499	5.88907e-08	5.88923e-08	1	0	0	1	1	0
ACAGACAT	65	309	8	21.84	1763370666	99.41	387395132	2472	4.75385	2.97619	14.1484	0.797635	0.113187	0.00638108	0.382565	6.41878e-08	6.41895e-08	1	0	0	1	0	0
ACAGACATACAGACTG	33	151	16	21.84	1763370666	99.41	387395132	2416	4.57576	1.51099	6.91392	0.389783	0.110623	0.00623653	0.736466	6.27337e-08	6.27354e-08	1	0	0	1	1	0
ACAGACATAG	9	38	10	21.84	1763370666	99.41	387395132	380	4.22222	0.412088	1.73993	0.0980911	0.0173993	0.000980911	0.424728	9.86705e-09	9.86732e-09	1	0	0	1	0	0
ACAGACATATAGATGGATAG	76	334	20	21.84	1763370666	99.41	387395132	6680	4.39474	3.47985	15.293	0.862169	0.305861	0.0172434	0.884164	1.73452e-07	1.73457e-07	1	0	0	1	1	0
ACAGACATGCACAGATAG	10	48	18	21.84	1763370666	99.41	387395132	864	4.8	0.457875	2.1978	0.123904	0.0395604	0.00223028	0.869128	2.24346e-08	2.24352e-08	1	0	0	1	1	0
ACAGACATGCAG	6	28	12	21.84	1763370666	99.41	387395132	336	4.66667	0.274725	1.28205	0.0722776	0.0153846	0.000867331	0.563324	8.72455e-09	8.72479e-09	1	0	0	1	1	0
ACAGACCAG	35	157	9	21.84	1763370666	99.41	387395132	1413	4.48571	1.60256	7.18864	0.405271	0.0646978	0.00364744	0.40611	3.66898e-08	3.66909e-08	1	0	0	1	0	0
ACAGACCG	68	498	8	21.84	1763370666	99.41	387395132	3984	7.32353	3.11355	22.8022	1.28551	0.182418	0.0102841	0.58936	1.03448e-07	1.03451e-07	1	0	0	1	1	0
ACAGACGATG	3	12	10	21.84	1763370666	99.41	387395132	120	4	0.137363	0.549451	0.0309761	0.00549451	0.000309761	0.402374	3.11591e-09	3.116e-09	1	0	0	1	0	0
ACAGACGC	3	17	8	21.84	1763370666	99.41	387395132	136	5.66667	0.137363	0.778388	0.0438828	0.00622711	0.000351063	0.456024	3.53137e-09	3.53146e-09	1	0	0	1	0	0
ACAGACGG	254	1503	8	21.84	1763370666	99.41	387395132	12024	5.91732	11.63	68.8187	3.87976	0.550549	0.0310381	0.476195	3.12214e-07	3.12223e-07	1	0	0	1	0	0
ACAGACGGACGGACGGATGG	7	28	20	21.84	1763370666	99.41	387395132	560	4	0.320513	1.28205	0.0722776	0.025641	0.00144555	0.804748	1.45409e-08	1.45413e-08	1	0	0	1	1	0
ACAGACGGACGGTCGG	7	28	16	21.84	1763370666	99.41	387395132	448	4	0.320513	1.28205	0.0722776	0.0205128	0.00115644	0.643798	1.16327e-08	1.16331e-08	1	0	0	1	1	0
ACAGACGGATAG	36	176	12	21.84	1763370666	99.41	387395132	2112	4.88889	1.64835	8.05861	0.454316	0.0967033	0.0054518	0.590149	5.484e-08	5.48415e-08	1	0	0	1	1	0
ACAGACGGATGG	11	46	12	21.84	1763370666	99.41	387395132	552	4.18182	0.503663	2.10623	0.118742	0.0252747	0.0014249	0.504796	1.43332e-08	1.43336e-08	1	0	0	1	1	0
ACAGACTG	101	526	8	21.84	1763370666	99.41	387395132	4208	5.20792	4.62454	24.0842	1.35779	0.192674	0.0108623	0.419106	1.09265e-07	1.09268e-07	1	0	0	1	0	0
ACAGACTGAGTG	6	24	12	21.84	1763370666	99.41	387395132	288	4	0.274725	1.0989	0.0619522	0.0131868	0.000743427	0.482849	7.47819e-09	7.47839e-09	1	0	0	1	0	0
ACAGAG	1112	7572	6	21.84	1763370666	99.41	387395132	45432	6.80935	50.9158	346.703	19.5459	2.08022	0.117276	0.410986	1.17968e-06	1.17972e-06	1	0	0	1	0	0
ACAGAGAG	657	4622	8	21.84	1763370666	99.41	387395132	36976	7.03501	30.0824	211.63	11.931	1.69304	0.0954478	0.566141	9.60116e-07	9.60143e-07	1	0	0	1	1	0
ACAGAGAGACAGAGTGAGAG	1	4	20	21.84	1763370666	99.41	387395132	80	4	0.0457875	0.18315	0.0103254	0.003663	0.000206507	0.804748	2.07727e-09	2.07733e-09	1	0	0	1	1	0
ACAGAGAGAG	951	5645	10	21.84	1763370666	99.41	387395132	56450	5.93586	43.544	258.471	14.5717	2.58471	0.145717	0.597109	1.46578e-06	1.46582e-06	1	0	0	1	1	0
ACAGAGAGAGACAGAT	6	25	16	21.84	1763370666	99.41	387395132	400	4.16667	0.274725	1.14469	0.0645336	0.018315	0.00103254	0.670623	1.03864e-08	1.03867e-08	1	0	0	1	1	0
ACAGAGAGAGACATATAG	1	4	18	21.84	1763370666	99.41	387395132	72	4	0.0457875	0.18315	0.0103254	0.0032967	0.000185857	0.724273	1.86955e-09	1.8696e-09	1	0	0	1	1	0
ACAGAGAGAGAGATATAGAG	2	9	20	21.84	1763370666	99.41	387395132	180	4.5	0.0915751	0.412088	0.0232321	0.00824176	0.000464642	0.905342	4.67387e-09	4.674e-09	1	0	0	1	1	0
ACAGAGAGAGATAGAT	45	180	16	21.84	1763370666	99.41	387395132	2880	4	2.06044	8.24176	0.464642	0.131868	0.00743427	0.643798	7.47819e-08	7.47839e-08	1	0	0	1	1	0
ACAGAGAGATAG	11	66	12	21.84	1763370666	99.41	387395132	792	6	0.503663	3.02198	0.170369	0.0362637	0.00204442	0.724273	2.0565e-08	2.05656e-08	1	0	0	1	1	0
ACAGAGAGGG	6	30	10	21.84	1763370666	99.41	387395132	300	5	0.274725	1.37363	0.0774403	0.0137363	0.000774403	0.502968	7.78978e-09	7.78999e-09	1	0	0	1	1	0
ACAGAGAGGGAGAGAT	10	42	16	21.84	1763370666	99.41	387395132	672	4.2	0.457875	1.92308	0.108416	0.0307692	0.00173466	0.675988	1.74491e-08	1.74496e-08	1	0	0	1	1	0
ACAGAGAT	11	60	8	21.84	1763370666	99.41	387395132	480	5.45455	0.503663	2.74725	0.154881	0.021978	0.00123904	0.438953	1.24636e-08	1.2464e-08	1	0	0	1	0	0
ACAGAGCGAGAGAGAGAGAG	1	4	20	21.84	1763370666	99.41	387395132	80	4	0.0457875	0.18315	0.0103254	0.003663	0.000206507	0.804748	2.07727e-09	2.07733e-09	1	0	0	1	1	0
ACAGAGTG	1	5	8	21.84	1763370666	99.41	387395132	40	5	0.0457875	0.228938	0.0129067	0.0018315	0.000103254	0.402374	1.03864e-09	1.03867e-09	1	0	0	1	0	0
ACAGAGTGAGAGAG	7	31	14	21.84	1763370666	99.41	387395132	434	4.42857	0.320513	1.41941	0.0800217	0.0198718	0.0011203	0.62368	1.12692e-08	1.12695e-08	1	0	0	1	1	0
ACAGAT	86	713	6	21.84	1763370666	99.41	387395132	4278	8.2907	3.93773	32.6465	1.8405	0.195879	0.011043	0.500394	1.11082e-07	1.11085e-07	1	0	0	1	1	0
ACAGATAG	2324	17669	8	21.84	1763370666	99.41	387395132	141352	7.60284	106.41	809.02	45.6098	6.47216	0.364878	0.611837	3.67034e-06	3.67044e-06	1	0	0	1	1	0
ACAGATAGACATAG	10	63	14	21.84	1763370666	99.41	387395132	882	6.3	0.457875	2.88462	0.162625	0.0403846	0.00227675	0.887235	2.29019e-08	2.29026e-08	1	0	0	1	1	0
ACAGATAGACATAGATAG	3	13	18	21.84	1763370666	99.41	387395132	234	4.33333	0.137363	0.595238	0.0335575	0.0107143	0.000604034	0.784629	6.07603e-09	6.07619e-09	1	0	0	1	1	0
ACAGATAGACTG	6	30	12	21.84	1763370666	99.41	387395132	360	5	0.274725	1.37363	0.0774403	0.0164835	0.000929284	0.603561	9.34773e-09	9.34799e-09	1	0	0	1	1	0
ACAGATAGAG	16	154	10	21.84	1763370666	99.41	387395132	1540	9.625	0.732601	7.05128	0.397527	0.0705128	0.00397527	0.968212	3.99875e-08	3.99886e-08	1	0	0	1	1	0
ACAGATAGAT	3	13	10	21.84	1763370666	99.41	387395132	130	4.33333	0.137363	0.595238	0.0335575	0.00595238	0.000335575	0.435905	3.37557e-09	3.37566e-09	1	0	0	1	0	0
ACAGATAGATAGATAT	7	31	16	21.84	1763370666	99.41	387395132	496	4.42857	0.320513	1.41941	0.0800217	0.0227106	0.00128035	0.712777	1.28791e-08	1.28795e-08	1	0	0	1	1	0
ACAGATAGATAGATATATAGATAG	1	4	24	21.84	1763370666	99.41	387395132	96	4	0.0457875	0.18315	0.0103254	0.0043956	0.000247809	0.965698	2.49273e-09	2.4928e-09	1	0	0	1	1	0
ACAGATAGATAGG	36	160	13	21.84	1763370666	99.41	387395132	2080	4.44444	1.64835	7.32601	0.413015	0.0952381	0.00536919	0.581207	5.40091e-08	5.40106e-08	1	0	0	1	1	0
ACAGATAGGATAG	27	117	13	21.84	1763370666	99.41	387395132	1521	4.33333	1.23626	5.35714	0.302017	0.0696429	0.00392622	0.566677	3.94942e-08	3.94953e-08	1	0	0	1	1	0
ACAGATAGGG	3	12	10	21.84	1763370666	99.41	387395132	120	4	0.137363	0.549451	0.0309761	0.00549451	0.000309761	0.402374	3.11591e-09	3.116e-09	1	0	0	1	0	0
ACAGATAT	19	224	8	21.84	1763370666	99.41	387395132	1792	11.7895	0.869963	10.2564	0.578221	0.0820513	0.00462577	0.948756	4.65309e-08	4.65322e-08	1	0	0	1	1	0
ACAGATATAGATAGATAG	22	97	18	21.84	1763370666	99.41	387395132	1746	4.40909	1.00733	4.44139	0.25039	0.0799451	0.00450703	0.798347	4.53365e-08	4.53378e-08	1	0	0	1	1	0
ACAGATATAGATATGG	9	48	16	21.84	1763370666	99.41	387395132	768	5.33333	0.412088	2.1978	0.123904	0.0351648	0.00198247	0.858398	1.99418e-08	1.99424e-08	1	0	0	1	1	0
ACAGATATGTAGACCG	7	28	16	21.84	1763370666	99.41	387395132	448	4	0.320513	1.28205	0.0722776	0.0205128	0.00115644	0.643798	1.16327e-08	1.16331e-08	1	0	0	1	1	0
ACAGATCG	8	60	8	21.84	1763370666	99.41	387395132	480	7.5	0.3663	2.74725	0.154881	0.021978	0.00123904	0.603561	1.24636e-08	1.2464e-08	1	0	0	1	1	0
ACAGATCGG	141	1251	9	21.84	1763370666	99.41	387395132	11259	8.87234	6.45604	57.2802	3.22926	0.515522	0.0290633	0.80325	2.9235e-07	2.92358e-07	1	0	0	1	1	0
ACAGATCTCTCC	7	29	12	21.84	1763370666	99.41	387395132	348	4.14286	0.320513	1.32784	0.074859	0.0159341	0.000898308	0.500093	9.03614e-09	9.03639e-09	1	0	0	1	1	0
ACAGATGG	73	615	8	21.84	1763370666	99.41	387395132	4920	8.42466	3.34249	28.1593	1.58753	0.225275	0.0127002	0.677973	1.27752e-07	1.27756e-07	1	0	0	1	1	0
ACAGATGGTG	13	57	10	21.84	1763370666	99.41	387395132	570	4.38462	0.595238	2.60989	0.147137	0.0260989	0.00147137	0.441064	1.48006e-08	1.4801e-08	1	0	0	1	0	0
ACAGC	50	315	5	21.84	1763370666	99.41	387395132	1575	6.3	2.28938	14.4231	0.813123	0.0721154	0.00406562	0.31687	4.08963e-08	4.08975e-08	1	0	0	1	0	0
ACAGCACATACAGTACAT	5	20	18	21.84	1763370666	99.41	387395132	360	4	0.228938	0.915751	0.0516269	0.0164835	0.000929284	0.724273	9.34773e-09	9.34799e-09	1	0	0	1	1	0
ACAGCACCCAGACCCC	1	4	16	21.84	1763370666	99.41	387395132	64	4	0.0457875	0.18315	0.0103254	0.0029304	0.000165206	0.643798	1.66182e-09	1.66186e-09	1	0	0	1	1	0
ACAGCAG	4	16	7	21.84	1763370666	99.41	387395132	112	4	0.18315	0.732601	0.0413015	0.00512821	0.00028911	0.281662	2.90818e-09	2.90826e-09	1	0	0	1	0	0
ACAGCAGCAGC	12	48	11	21.84	1763370666	99.41	387395132	528	4	0.549451	2.1978	0.123904	0.0241758	0.00136295	0.442611	1.371e-08	1.37104e-08	1	0	0	1	0	0
ACAGCAT	6	54	7	21.84	1763370666	99.41	387395132	378	9	0.274725	2.47253	0.139393	0.0173077	0.000975748	0.633739	9.81512e-09	9.81539e-09	1	0	0	1	1	0
ACAGCC	9	51	6	21.84	1763370666	99.41	387395132	306	5.66667	0.412088	2.33516	0.131649	0.014011	0.000789891	0.342018	7.94557e-09	7.94579e-09	1	0	0	1	0	0
ACAGCCAG	2	9	8	21.84	1763370666	99.41	387395132	72	4.5	0.0915751	0.412088	0.0232321	0.0032967	0.000185857	0.362137	1.86955e-09	1.8696e-09	1	0	0	1	0	0
ACAGCT	30	321	6	21.84	1763370666	99.41	387395132	1926	10.7	1.37363	14.6978	0.828611	0.0881868	0.00497167	0.64581	5.00104e-08	5.00117e-08	1	0	0	1	1	0
ACAGCTACT	6	51	9	21.84	1763370666	99.41	387395132	459	8.5	0.274725	2.33516	0.131649	0.0210165	0.00118484	0.76954	1.19184e-08	1.19187e-08	1	0	0	1	1	0
ACAGCTAG	27	249	8	21.84	1763370666	99.41	387395132	1992	9.22222	1.23626	11.4011	0.642755	0.0912088	0.00514204	0.742157	5.17241e-08	5.17255e-08	1	0	0	1	1	0
ACAGG	169	1014	5	21.84	1763370666	99.41	387395132	5070	6	7.7381	46.4286	2.61748	0.232143	0.0130874	0.301781	1.31647e-07	1.31651e-07	1	0	0	1	0	0
ACAGGACAT	1	5	9	21.84	1763370666	99.41	387395132	45	5	0.0457875	0.228938	0.0129067	0.00206044	0.00011616	0.452671	1.16847e-09	1.1685e-09	1	0	0	1	0	0
ACAGGACATG	3	20	10	21.84	1763370666	99.41	387395132	200	6.66667	0.137363	0.915751	0.0516269	0.00915751	0.000516269	0.670623	5.19318e-09	5.19333e-09	1	0	0	1	1	0
ACAGGAG	1	4	7	21.84	1763370666	99.41	387395132	28	4	0.0457875	0.18315	0.0103254	0.00128205	7.22776e-05	0.281662	7.27046e-10	7.27066e-10	1	0	0	1	0	0
ACAGGATAGATAGATAG	2	9	17	21.84	1763370666	99.41	387395132	153	4.5	0.0915751	0.412088	0.0232321	0.00700549	0.000394946	0.76954	3.97279e-09	3.9729e-09	1	0	0	1	1	0
ACAGGC	3	12	6	21.84	1763370666	99.41	387395132	72	4	0.137363	0.549451	0.0309761	0.0032967	0.000185857	0.241424	1.86955e-09	1.8696e-09	1	0	0	1	0	0
ACAGGCAG	172	1256	8	21.84	1763370666	99.41	387395132	10048	7.30233	7.87546	57.5092	3.24217	0.460073	0.0259373	0.587653	2.60906e-07	2.60913e-07	1	0	0	1	1	0
ACAGGCAGATAG	29	127	12	21.84	1763370666	99.41	387395132	1524	4.37931	1.32784	5.81502	0.327831	0.0697802	0.00393397	0.528636	3.95721e-08	3.95732e-08	1	0	0	1	1	0
ACAGGCGG	5	22	8	21.84	1763370666	99.41	387395132	176	4.4	0.228938	1.00733	0.0567896	0.00805861	0.000454316	0.354089	4.57e-09	4.57013e-09	1	0	0	1	0	0
ACAGGCTG	1	7	8	21.84	1763370666	99.41	387395132	56	7	0.0457875	0.320513	0.0180694	0.0025641	0.000144555	0.563324	1.45409e-09	1.45413e-09	1	0	0	1	1	0
ACAGGGAG	5	41	8	21.84	1763370666	99.41	387395132	328	8.2	0.228938	1.87729	0.105835	0.0150183	0.000846681	0.659893	8.51682e-09	8.51706e-09	1	0	0	1	1	0
ACAGGGTG	5	31	8	21.84	1763370666	99.41	387395132	248	6.2	0.228938	1.41941	0.0800217	0.0113553	0.000640173	0.498944	6.43955e-09	6.43973e-09	1	0	0	1	0	0
ACAGGT	8	34	6	21.84	1763370666	99.41	387395132	204	4.25	0.3663	1.55678	0.0877657	0.00934066	0.000526594	0.256513	5.29705e-09	5.29719e-09	1	0	0	1	0	0
ACAGGTAG	98	934	8	21.84	1763370666	99.41	387395132	7472	9.53061	4.48718	42.7656	2.41098	0.342125	0.0192878	0.766974	1.94017e-07	1.94023e-07	1	0	0	1	1	0
ACAGGTAGGTAG	10	64	12	21.84	1763370666	99.41	387395132	768	6.4	0.457875	2.9304	0.165206	0.0351648	0.00198247	0.772558	1.99418e-08	1.99424e-08	1	0	0	1	1	0
ACAGGTAGGTAGATAG	10	52	16	21.84	1763370666	99.41	387395132	832	5.2	0.457875	2.38095	0.13423	0.0380952	0.00214768	0.836938	2.16036e-08	2.16042e-08	1	0	0	1	1	0
ACAGT	1458	10397	5	21.84	1763370666	99.41	387395132	51985	7.131	66.7582	476.053	26.8382	2.38027	0.134191	0.358666	1.34984e-06	1.34988e-06	1	0	0	1	0	0
ACAGTACAT	1935	18415	9	21.84	1763370666	99.41	387395132	165735	9.5168	88.5989	843.178	47.5354	7.5886	0.427819	0.861595	4.30346e-06	4.30358e-06	1	0	0	1	1	0
ACAGTAGAGT	34	287	10	21.84	1763370666	99.41	387395132	2870	8.44118	1.55678	13.141	0.740846	0.13141	0.00740846	0.849127	7.45222e-08	7.45243e-08	1	0	0	1	1	0
ACAGTAGAGTAGAGT	2	11	15	21.84	1763370666	99.41	387395132	165	5.5	0.0915751	0.503663	0.0283948	0.00755495	0.000425922	0.829896	4.28438e-09	4.2845e-09	1	0	0	1	1	0
ACAGTAGGTAGATAGAT	1	4	17	21.84	1763370666	99.41	387395132	68	4	0.0457875	0.18315	0.0103254	0.00311355	0.000175531	0.684036	1.76568e-09	1.76573e-09	1	0	0	1	1	0
ACAGTAGTAGAGT	22	146	13	21.84	1763370666	99.41	387395132	1898	6.63636	1.00733	6.68498	0.376876	0.0869048	0.00489939	0.867848	4.92833e-08	4.92847e-08	1	0	0	1	1	0
ACAGTAGTAGGGT	1	6	13	21.84	1763370666	99.41	387395132	78	6	0.0457875	0.274725	0.0154881	0.00357143	0.000201345	0.784629	2.02534e-09	2.0254e-09	1	0	0	1	1	0
ACAGTAT	9	36	7	21.84	1763370666	99.41	387395132	252	4	0.412088	1.64835	0.0929284	0.0115385	0.000650499	0.281662	6.54341e-09	6.54359e-09	1	0	0	1	0	0
ACAGTATCTATATCTATCT	7	31	19	21.84	1763370666	99.41	387395132	589	4.42857	0.320513	1.41941	0.0800217	0.0269689	0.00152041	0.846422	1.52939e-08	1.52944e-08	1	0	0	1	1	0
ACAGTATCTATCT	42	191	13	21.84	1763370666	99.41	387395132	2483	4.54762	1.92308	8.74542	0.493037	0.11369	0.00640948	0.594699	6.44734e-08	6.44752e-08	1	0	0	1	1	0
ACAGTATCTCTCTATCT	2	8	17	21.84	1763370666	99.41	387395132	136	4	0.0915751	0.3663	0.0206507	0.00622711	0.000351063	0.684036	3.53137e-09	3.53146e-09	1	0	0	1	1	0
ACAGTATGTACAGTATGTATGT	2	8	22	21.84	1763370666	99.41	387395132	176	4	0.0915751	0.3663	0.0206507	0.00805861	0.000454316	0.885223	4.57e-09	4.57013e-09	1	0	0	1	1	0
ACAGTCAG	11	84	8	21.84	1763370666	99.41	387395132	672	7.63636	0.503663	3.84615	0.216833	0.0307692	0.00173466	0.614535	1.74491e-08	1.74496e-08	1	0	0	1	1	0
ACAGTCTC	1	6	8	21.84	1763370666	99.41	387395132	48	6	0.0457875	0.274725	0.0154881	0.0021978	0.000123904	0.482849	1.24636e-09	1.2464e-09	1	0	0	1	0	0
ACAGTG	62	279	6	21.84	1763370666	99.41	387395132	1674	4.5	2.83883	12.7747	0.720195	0.0766484	0.00432117	0.271602	4.3467e-08	4.34682e-08	1	0	0	1	0	0
ACAGTGC	4	18	7	21.84	1763370666	99.41	387395132	126	4.5	0.18315	0.824176	0.0464642	0.00576923	0.000325249	0.31687	3.27171e-09	3.2718e-09	1	0	0	1	0	0
ACAT	80755	1108969	4	21.84	1763370666	99.41	387395132	4435876	13.7325	3697.57	50777	2862.63	203.108	11.4505	0.552561	0.000115182	0.000115185	1	1	1	0	1	0
ACATACATACATCCAT	49	199	16	21.84	1763370666	99.41	387395132	3184	4.06122	2.24359	9.11172	0.513687	0.145788	0.008219	0.653652	8.26755e-08	8.26778e-08	1	0	0	1	1	0
ACATACATACATGAGT	4	21	16	21.84	1763370666	99.41	387395132	336	5.25	0.18315	0.961538	0.0542082	0.0153846	0.000867331	0.844985	8.72455e-09	8.72479e-09	1	0	0	1	1	0
ACATACATACATGC	112	678	14	21.84	1763370666	99.41	387395132	9492	6.05357	5.12821	31.044	1.75015	0.434615	0.0245021	0.85253	2.46469e-07	2.46475e-07	1	0	0	1	1	0
ACATACATACCAT	100	402	13	21.84	1763370666	99.41	387395132	5226	4.02	4.57875	18.4066	1.0377	0.239286	0.0134901	0.525702	1.35698e-07	1.35702e-07	1	0	0	1	1	0
ACATACATAGGT	4	17	12	21.84	1763370666	99.41	387395132	204	4.25	0.18315	0.778388	0.0438828	0.00934066	0.000526594	0.513027	5.29705e-09	5.29719e-09	1	0	0	1	1	0
ACATACATAT	441	2668	10	21.84	1763370666	99.41	387395132	26680	6.04989	20.1923	122.161	6.88703	1.22161	0.0688703	0.608579	6.92771e-07	6.9279e-07	1	0	0	1	1	0
ACATACATCCAT	63	273	12	21.84	1763370666	99.41	387395132	3276	4.33333	2.88462	12.5	0.704707	0.15	0.00845648	0.523086	8.50644e-08	8.50667e-08	1	0	0	1	1	0
ACATACATG	1	4	9	21.84	1763370666	99.41	387395132	36	4	0.0457875	0.18315	0.0103254	0.00164835	9.29284e-05	0.362137	9.34773e-10	9.34799e-10	1	0	0	1	0	0
ACATACATGC	29	180	10	21.84	1763370666	99.41	387395132	1800	6.2069	1.32784	8.24176	0.464642	0.0824176	0.00464642	0.624373	4.67387e-08	4.674e-08	1	0	0	1	1	0
ACATACATGCATCCATGCAT	3	14	20	21.84	1763370666	99.41	387395132	280	4.66667	0.137363	0.641026	0.0361388	0.0128205	0.000722776	0.938873	7.27046e-09	7.27066e-09	1	0	0	1	1	0
ACATACATGCCTAT	2	12	14	21.84	1763370666	99.41	387395132	168	6	0.0915751	0.549451	0.0309761	0.00769231	0.000433666	0.844985	4.36227e-09	4.3624e-09	1	0	0	1	1	0
ACATACCAT	40	163	9	21.84	1763370666	99.41	387395132	1467	4.075	1.8315	7.46337	0.420759	0.0671703	0.00378683	0.368927	3.8092e-08	3.80931e-08	1	0	0	1	0	0
ACATACCATACCAT	7	35	14	21.84	1763370666	99.41	387395132	490	5	0.320513	1.60256	0.090347	0.0224359	0.00126486	0.704155	1.27233e-08	1.27237e-08	1	0	0	1	1	0
ACATACCC	24	162	8	21.84	1763370666	99.41	387395132	1296	6.75	1.0989	7.41758	0.418178	0.0593407	0.00334542	0.543205	3.36518e-08	3.36528e-08	1	0	0	1	1	0
ACATACCG	11	56	8	21.84	1763370666	99.41	387395132	448	5.09091	0.503663	2.5641	0.144555	0.0205128	0.00115644	0.40969	1.16327e-08	1.16331e-08	1	0	0	1	0	0
ACATACCT	31	187	8	21.84	1763370666	99.41	387395132	1496	6.03226	1.41941	8.56227	0.482711	0.0684982	0.00386169	0.485445	3.8845e-08	3.88461e-08	1	0	0	1	0	0
ACATACCTACATACGT	4	19	16	21.84	1763370666	99.41	387395132	304	4.75	0.18315	0.869963	0.0490455	0.0139194	0.000784728	0.764511	7.89364e-09	7.89386e-09	1	0	0	1	1	0
ACATACCTATACGAGT	2	12	16	21.84	1763370666	99.41	387395132	192	6	0.0915751	0.549451	0.0309761	0.00879121	0.000495618	0.965698	4.98546e-09	4.98559e-09	1	0	0	1	1	0
ACATACGC	42	266	8	21.84	1763370666	99.41	387395132	2128	6.33333	1.92308	12.1795	0.686637	0.0974359	0.0054931	0.509674	5.52555e-08	5.5257e-08	1	0	0	1	1	0
ACATACGT	1428	12611	8	21.84	1763370666	99.41	387395132	100888	8.83123	65.3846	577.427	32.5533	4.61941	0.260427	0.710692	2.61965e-06	2.61972e-06	1	0	0	1	1	0
ACATAG	124	945	6	21.84	1763370666	99.41	387395132	5670	7.62097	5.67766	43.2692	2.43937	0.259615	0.0146362	0.459972	1.47227e-07	1.47231e-07	1	0	0	1	0	0
[truncated: 560 more rows]
