# Supplementary material for: Profiles of telomeric repeats in Insecta reveal diverse forms of telomeric motifs in Hymenopterans
Source: Life Sci Alliance. 2022 Apr 1;5(7):e202101163. doi: 10.26508/lsa.202101163 (PMC8977481; doi:10.26508/lsa.202101163)
Supplement: Supplemental Data 2. — Tandem repeat statistics and TRIP TRM calls for 41 species with simple tandem type TRM. [file LSA-2021-01163_Supplemental_Data_2.zip › DataS2/BOMMO_output.csv.1.filtered.xlsx]

## Sheet: Sheet1
Unnamed: 0	reads	repeats	unit_len	avg_genome_cov	genome_size	eff_read_len	num_reads	repeats_total_len	repeats_per_read	reads_per_genome	repeats_per_genome	repeats_per_million_reads	repeats_len_per_genome	repeats_len_per_million_reads	percent_repeats_len_per_read	percent_repeats_len_per_genome	percent_repeat_unit_in_sequences	avg_genome_cov_filter	repeat_containing_reads_filter	repeats_len_per_million_reads_filter	unit_len_filter	percent_repeats_len_per_read_filter	qualified
AAAAAAAACTAGGGAAAATGTGTT	2	8	24	516.769	431723578	250	892405126	192	4	0.0038702	0.0154808	0.00896454	0.000371539	0.000215149	0.384	8.60596e-10	8.60596e-10	1	0	0	1	0	0
AAAAAAATG	1	4	9	516.769	431723578	250	892405126	36	4	0.0019351	0.00774041	0.00448227	6.96636e-05	4.03404e-05	0.144	1.61362e-10	1.61362e-10	1	0	0	1	0	0
AAAAAAC	2	8	7	516.769	431723578	250	892405126	56	4	0.0038702	0.0154808	0.00896454	0.000108366	6.27518e-05	0.112	2.51007e-10	2.51007e-10	1	0	0	1	0	0
AAAAAAG	13	52	7	516.769	431723578	250	892405126	364	4	0.0251563	0.100625	0.0582695	0.000704377	0.000407886	0.112	1.63155e-09	1.63155e-09	1	0	0	1	0	0
AAAAAAT	1095	4386	7	516.769	431723578	250	892405126	30702	4.00548	2.11894	8.48735	4.91481	0.0594115	0.0344037	0.112153	1.37615e-07	1.37615e-07	1	0	0	1	0	0
AAAAAATAGATAG	1	8	13	516.769	431723578	250	892405126	104	8	0.0019351	0.0154808	0.00896454	0.000201251	0.000116539	0.416	4.66156e-10	4.66156e-10	1	0	0	1	0	0
AAAAAC	349	1526	6	516.769	431723578	250	892405126	9156	4.37249	0.67535	2.95296	1.70999	0.0177178	0.0102599	0.10494	4.10397e-08	4.10397e-08	1	0	0	1	0	0
AAAAAG	783	5804	6	516.769	431723578	250	892405126	34824	7.41252	1.51518	11.2313	6.50377	0.067388	0.0390226	0.1779	1.56091e-07	1.56091e-07	1	0	0	1	0	0
AAAAAGGT	322	2512	8	516.769	431723578	250	892405126	20096	7.80124	0.623103	4.86097	2.81487	0.0388878	0.0225189	0.24964	9.00757e-08	9.00757e-08	1	0	0	1	0	0
AAAAAT	8553	34544	6	516.769	431723578	250	892405126	207264	4.03882	16.5509	66.8461	38.7089	0.401077	0.232253	0.0969316	9.29013e-07	9.29013e-07	1	0	0	1	0	0
AAAAATAAAATACATTATT	60	246	19	516.769	431723578	250	892405126	4674	4.1	0.116106	0.476035	0.27566	0.00904466	0.00523753	0.3116	2.09501e-08	2.09501e-08	1	0	0	1	0	0
AAAAATAGCTACGAAGCTAGG	2	12	21	516.769	431723578	250	892405126	252	6	0.0038702	0.0232212	0.0134468	0.000487646	0.000282383	0.504	1.12953e-09	1.12953e-09	1	0	0	1	1	0
AAAAATG	224	896	7	516.769	431723578	250	892405126	6272	4	0.433463	1.73385	1.00403	0.012137	0.0070282	0.112	2.81128e-08	2.81128e-08	1	0	0	1	0	0
AAAAATGAATGAATG	1	4	15	516.769	431723578	250	892405126	60	4	0.0019351	0.00774041	0.00448227	0.000116106	6.7234e-05	0.24	2.68936e-10	2.68936e-10	1	0	0	1	0	0
AAAAATGATTTGGTTCTACTAC	669	2979	22	516.769	431723578	250	892405126	65538	4.45291	1.29458	5.76467	3.33817	0.126823	0.0734397	0.391857	2.93759e-07	2.93759e-07	1	0	0	1	0	0
AAAAATT	7	28	7	516.769	431723578	250	892405126	196	4	0.0135457	0.0541828	0.0313759	0.00037928	0.000219631	0.112	8.78525e-10	8.78525e-10	1	0	0	1	0	0
AAAAC	496	2816	5	516.769	431723578	250	892405126	14080	5.67742	0.95981	5.44925	3.15552	0.0272462	0.0157776	0.113548	6.31104e-08	6.31104e-08	1	0	0	1	0	0
AAAACAAG	445	2094	8	516.769	431723578	250	892405126	16752	4.70562	0.86112	4.0521	2.34647	0.0324168	0.0187717	0.15058	7.5087e-08	7.5087e-08	1	0	0	1	0	0
AAAACAT	1	4	7	516.769	431723578	250	892405126	28	4	0.0019351	0.00774041	0.00448227	5.41828e-05	3.13759e-05	0.112	1.25504e-10	1.25504e-10	1	0	0	1	0	0
AAAACC	87	713	6	516.769	431723578	250	892405126	4278	8.1954	0.168354	1.37973	0.798964	0.00827836	0.00479379	0.19669	1.91751e-08	1.91751e-08	1	0	0	1	0	0
AAAACCCT	242	1132	8	516.769	431723578	250	892405126	9056	4.67769	0.468295	2.19053	1.26848	0.0175243	0.0101479	0.149686	4.05914e-08	4.05914e-08	1	0	0	1	0	0
AAAACCTAACC	175	1203	11	516.769	431723578	250	892405126	13233	6.87429	0.338643	2.32793	1.34804	0.0256072	0.0148285	0.302469	5.93139e-08	5.93139e-08	1	0	0	1	0	0
AAAACCTAACCTAACC	185	809	16	516.769	431723578	250	892405126	12944	4.37297	0.357994	1.5655	0.906539	0.025048	0.0145046	0.27987	5.80185e-08	5.80185e-08	1	0	0	1	0	0
AAAACGCCTTTCCAAAATATC	393	1594	21	516.769	431723578	250	892405126	33474	4.05598	0.760495	3.08455	1.78618	0.0647756	0.0375099	0.340702	1.50039e-07	1.50039e-07	1	0	0	1	0	0
AAAACT	124	609	6	516.769	431723578	250	892405126	3654	4.91129	0.239953	1.17848	0.682425	0.00707086	0.00409455	0.117871	1.63782e-08	1.63782e-08	1	0	0	1	0	0
AAAAG	522	3108	5	516.769	431723578	250	892405126	15540	5.95402	1.01012	6.01429	3.48272	0.0300715	0.0174136	0.11908	6.96545e-08	6.96545e-08	1	0	0	1	0	0
AAAAGAAAG	826	6090	9	516.769	431723578	250	892405126	54810	7.37288	1.59839	11.7848	6.82425	0.106063	0.0614183	0.265424	2.45673e-07	2.45673e-07	1	0	0	1	0	0
AAAAGAACT	284	1432	9	516.769	431723578	250	892405126	12888	5.04225	0.549569	2.77107	1.60465	0.0249396	0.0144419	0.181521	5.77675e-08	5.77675e-08	1	0	0	1	0	0
AAAAGAAGAAGAT	533	2286	13	516.769	431723578	250	892405126	29718	4.28893	1.03141	4.42364	2.56162	0.0575073	0.033301	0.223024	1.33204e-07	1.33204e-07	1	0	0	1	0	0
AAAAGACTTGCCACTACCTGTC	1	4	22	516.769	431723578	250	892405126	88	4	0.0019351	0.00774041	0.00448227	0.000170289	9.86099e-05	0.352	3.9444e-10	3.9444e-10	1	0	0	1	0	0
AAAAGAGGATGG	1	9	12	516.769	431723578	250	892405126	108	9	0.0019351	0.0174159	0.0100851	0.000208991	0.000121021	0.432	4.84085e-10	4.84085e-10	1	0	0	1	0	0
AAAAGCTGCGTGATGTACAACAAAT	2111	10774	25	516.769	431723578	250	892405126	269350	5.10374	4.085	20.8488	12.073	0.52122	0.301825	0.510374	1.2073e-06	1.2073e-06	1	0	0	1	1	0
AAAAGCTGCGTGATGTACAACAACT	209	837	25	516.769	431723578	250	892405126	20925	4.00478	0.404436	1.61968	0.937915	0.040492	0.0234479	0.400478	9.37915e-08	9.37915e-08	1	0	0	1	0	0
AAAAGCTGTGTCATGCACAACAAAT	1	4	25	516.769	431723578	250	892405126	100	4	0.0019351	0.00774041	0.00448227	0.00019351	0.000112057	0.4	4.48227e-10	4.48227e-10	1	0	0	1	0	0
AAAAGCTGTGTGACATACAACAAAT	1	5	25	516.769	431723578	250	892405126	125	5	0.0019351	0.00967551	0.00560284	0.000241888	0.000140071	0.5	5.60284e-10	5.60284e-10	1	0	0	1	0	0
AAAAGCTGTGTGACGTACAACAAAT	662	3440	25	516.769	431723578	250	892405126	86000	5.19637	1.28104	6.65675	3.85475	0.166419	0.0963688	0.519637	3.85475e-07	3.85475e-07	1	0	0	1	1	0
AAAAGCTGTGTGATATACAACAAAT	13419	63494	25	516.769	431723578	250	892405126	1587350	4.73165	25.9671	122.867	71.1493	3.07168	1.77873	0.473165	7.11493e-06	7.11493e-06	1	1	0	1	0	0
AAAAGCTGTGTGATATTCAACAAAT	724	3434	25	516.769	431723578	250	892405126	85850	4.74309	1.40101	6.64514	3.84803	0.166128	0.0962007	0.474309	3.84803e-07	3.84803e-07	1	0	0	1	0	0
AAAAGCTGTGTGATGCACAACAAAT	72	294	25	516.769	431723578	250	892405126	7350	4.08333	0.139327	0.56892	0.329447	0.014223	0.00823617	0.408333	3.29447e-08	3.29447e-08	1	0	0	1	0	0
AAAAGCTGTGTGATGTACAACAAAT	8700	42511	25	516.769	431723578	250	892405126	1062775	4.88632	16.8354	82.2631	47.6364	2.05658	1.19091	0.488632	4.76364e-06	4.76364e-06	1	0	0	1	0	0
AAAAGCTGTGTGATGTACAACAACT	98	457	25	516.769	431723578	250	892405126	11425	4.66327	0.18964	0.884341	0.512099	0.0221085	0.0128025	0.466327	5.12099e-08	5.12099e-08	1	0	0	1	0	0
AAAAGCTGTGTGATGTACAACAATT	143	664	25	516.769	431723578	250	892405126	16600	4.64336	0.276719	1.28491	0.744057	0.0321227	0.0186014	0.464336	7.44057e-08	7.44057e-08	1	0	0	1	0	0
AAAAGCTGTGTGATGTACAACGAAT	376	1920	25	516.769	431723578	250	892405126	48000	5.10638	0.727598	3.71539	2.15149	0.0928849	0.0537872	0.510638	2.15149e-07	2.15149e-07	1	0	0	1	1	0
AAAAGCTGTGTTATATACAACGAAT	753	3653	25	516.769	431723578	250	892405126	91325	4.85126	1.45713	7.06893	4.09343	0.176723	0.102336	0.485126	4.09343e-07	4.09343e-07	1	0	0	1	0	0
AAAAGG	2	8	6	516.769	431723578	250	892405126	48	4	0.0038702	0.0154808	0.00896454	9.28849e-05	5.37872e-05	0.096	2.15149e-10	2.15149e-10	1	0	0	1	0	0
AAAAGGAAAGG	17	88	11	516.769	431723578	250	892405126	968	5.17647	0.0328967	0.170289	0.0986099	0.00187318	0.00108471	0.227765	4.33884e-09	4.33884e-09	1	0	0	1	0	0
AAAAGGCGTATGATCTATGATAAAT	58	242	25	516.769	431723578	250	892405126	6050	4.17241	0.112236	0.468295	0.271177	0.0117074	0.00677943	0.417241	2.71177e-08	2.71177e-08	1	0	0	1	0	0
AAAAGGGG	16	91	8	516.769	431723578	250	892405126	728	5.6875	0.0309616	0.176094	0.101972	0.00140875	0.000815773	0.182	3.26309e-09	3.26309e-09	1	0	0	1	0	0
AAAAGGTAAGG	30054	156036	11	516.769	431723578	250	892405126	1716396	5.19185	58.1575	301.945	174.849	3.3214	1.92334	0.228442	7.69335e-06	7.69335e-06	1	1	0	1	0	0
AAAAGGTGTATGATGTACAACAAAG	267	1369	25	516.769	431723578	250	892405126	34225	5.12734	0.516672	2.64915	1.53406	0.0662288	0.0383514	0.512734	1.53406e-07	1.53406e-07	1	0	0	1	1	0
AAAAGGTGTATGATGTACTACAAAT	392	2062	25	516.769	431723578	250	892405126	51550	5.2602	0.75856	3.99018	2.31061	0.0997545	0.0577652	0.52602	2.31061e-07	2.31061e-07	1	0	0	1	1	0
AAAAGGTGTGTGATGTACAACGAAT	1	4	25	516.769	431723578	250	892405126	100	4	0.0019351	0.00774041	0.00448227	0.00019351	0.000112057	0.4	4.48227e-10	4.48227e-10	1	0	0	1	0	0
AAAAGGTGTGTGATGTACGACAAAT	1	4	25	516.769	431723578	250	892405126	100	4	0.0019351	0.00774041	0.00448227	0.00019351	0.000112057	0.4	4.48227e-10	4.48227e-10	1	0	0	1	0	0
AAAAGT	246	984	6	516.769	431723578	250	892405126	5904	4	0.476035	1.90414	1.10264	0.0114248	0.00661583	0.096	2.64633e-08	2.64633e-08	1	0	0	1	0	0
AAAAGTG	1	4	7	516.769	431723578	250	892405126	28	4	0.0019351	0.00774041	0.00448227	5.41828e-05	3.13759e-05	0.112	1.25504e-10	1.25504e-10	1	0	0	1	0	0
AAAAT	23875	168565	5	516.769	431723578	250	892405126	842825	7.06031	46.2005	326.19	188.888	1.63095	0.944442	0.141206	3.77777e-06	3.77777e-06	1	1	0	1	0	0
AAAATAAAT	988	5685	9	516.769	431723578	250	892405126	51165	5.75405	1.91188	11.0011	6.37043	0.0990095	0.0573338	0.207146	2.29335e-07	2.29335e-07	1	0	0	1	0	0
AAAATACTCGGTACTCGACT	2	8	20	516.769	431723578	250	892405126	160	4	0.0038702	0.0154808	0.00896454	0.000309616	0.000179291	0.32	7.17163e-10	7.17163e-10	1	0	0	1	0	0
AAAATAGTC	396	5087	9	516.769	431723578	250	892405126	45783	12.846	0.7663	9.84386	5.70033	0.0885947	0.0513029	0.462455	2.05212e-07	2.05212e-07	1	0	0	1	0	0
AAAATAT	124	496	7	516.769	431723578	250	892405126	3472	4	0.239953	0.95981	0.555801	0.00671867	0.00389061	0.112	1.55624e-08	1.55624e-08	1	0	0	1	0	0
AAAATATAAT	1	4	10	516.769	431723578	250	892405126	40	4	0.0019351	0.00774041	0.00448227	7.74041e-05	4.48227e-05	0.16	1.79291e-10	1.79291e-10	1	0	0	1	0	0
AAAATC	3878	17665	6	516.769	431723578	250	892405126	105990	4.55518	7.50432	34.1836	19.7948	0.205101	0.118769	0.109324	4.75076e-07	4.75076e-07	1	0	0	1	0	0
AAAATCTATACTAT	501	3154	14	516.769	431723578	250	892405126	44156	6.29541	0.969486	6.10331	3.53427	0.0854463	0.0494798	0.352543	1.97919e-07	1.97919e-07	1	0	0	1	0	0
AAAATCTGTGTGACGTACAACAACT	3557	18287	25	516.769	431723578	250	892405126	457175	5.14113	6.88316	35.3872	20.4918	0.88468	0.512295	0.514113	2.04918e-06	2.04918e-06	1	0	0	1	1	0
AAAATCTGTGTGATGTACAACAACT	1598	6846	25	516.769	431723578	250	892405126	171150	4.28411	3.09229	13.2477	7.6714	0.331193	0.191785	0.428411	7.6714e-07	7.6714e-07	1	0	0	1	0	0
AAAATCTGTGTGATGTACAACGAAT	2134	11791	25	516.769	431723578	250	892405126	294775	5.5253	4.12951	22.8168	13.2126	0.570419	0.330315	0.55253	1.32126e-06	1.32126e-06	1	0	0	1	1	0
AAAATCTGTGTGATGTACAGCAACT	1045	4308	25	516.769	431723578	250	892405126	107700	4.12249	2.02218	8.33642	4.8274	0.20841	0.120685	0.412249	4.8274e-07	4.8274e-07	1	0	0	1	0	0
AAAATG	2342	9697	6	516.769	431723578	250	892405126	58182	4.14048	4.53201	18.7647	10.8661	0.112588	0.0651968	0.0993715	2.60787e-07	2.60787e-07	1	0	0	1	0	0
AAAATGCAAATAATGTAAAGTG	1611	9816	22	516.769	431723578	250	892405126	215952	6.09311	3.11745	18.995	10.9995	0.417889	0.241989	0.536194	9.67955e-07	9.67955e-07	1	0	0	1	1	0
AAAATGTAGTG	393	2452	11	516.769	431723578	250	892405126	26972	6.23919	0.760495	4.74487	2.74763	0.0521936	0.0302239	0.274524	1.20896e-07	1.20896e-07	1	0	0	1	0	0
AAAATGTTCT	130	1114	10	516.769	431723578	250	892405126	11140	8.56923	0.251563	2.1557	1.24831	0.021557	0.0124831	0.342769	4.99325e-08	4.99325e-08	1	0	0	1	0	0
AAAATT	12154	71869	6	516.769	431723578	250	892405126	431214	5.9132	23.5192	139.074	80.5341	0.834443	0.483204	0.141917	1.93282e-06	1.93282e-06	1	1	0	1	0	0
AAAATTAGTT	1	4	10	516.769	431723578	250	892405126	40	4	0.0019351	0.00774041	0.00448227	7.74041e-05	4.48227e-05	0.16	1.79291e-10	1.79291e-10	1	0	0	1	0	0
AAAATTC	870	3480	7	516.769	431723578	250	892405126	24360	4	1.68354	6.73415	3.89957	0.0471391	0.027297	0.112	1.09188e-07	1.09188e-07	1	0	0	1	0	0
AAAATTGGATATGATGTTTAT	448	2920	21	516.769	431723578	250	892405126	61320	6.51786	0.866925	5.6505	3.27206	0.11866	0.0687132	0.5475	2.74853e-07	2.74853e-07	1	0	0	1	1	0
AAAATTT	130	520	7	516.769	431723578	250	892405126	3640	4	0.251563	1.00625	0.582695	0.00704377	0.00407886	0.112	1.63155e-08	1.63155e-08	1	0	0	1	0	0
AAAC	49760	367820	4	516.769	431723578	250	892405126	1471280	7.39188	96.2906	711.769	412.167	2.84708	1.64867	0.11827	6.59467e-06	6.59467e-06	1	1	0	0	0	0
AAACAAACAC	2	8	10	516.769	431723578	250	892405126	80	4	0.0038702	0.0154808	0.00896454	0.000154808	8.96454e-05	0.16	3.58582e-10	3.58582e-10	1	0	0	1	0	0
AAACAAAT	620	3642	8	516.769	431723578	250	892405126	29136	5.87419	1.19976	7.04764	4.08111	0.0563811	0.0326488	0.187974	1.30595e-07	1.30595e-07	1	0	0	1	0	0
AAACAAC	135	540	7	516.769	431723578	250	892405126	3780	4	0.261239	1.04495	0.605106	0.00731468	0.00423574	0.112	1.6943e-08	1.6943e-08	1	0	0	1	0	0
AAACAACACAACGTAAC	556	2293	17	516.769	431723578	250	892405126	38981	4.1241	1.07592	4.43719	2.56946	0.0754322	0.0436808	0.280439	1.74723e-07	1.74723e-07	1	0	0	1	0	0
AAACAATC	658	7398	8	516.769	431723578	250	892405126	59184	11.2432	1.2733	14.3159	8.28996	0.114527	0.0663197	0.359781	2.65279e-07	2.65279e-07	1	0	0	1	0	0
AAACAC	15	84	6	516.769	431723578	250	892405126	504	5.6	0.0290265	0.162549	0.0941277	0.000975291	0.000564766	0.1344	2.25906e-09	2.25906e-09	1	0	0	1	0	0
AAACACACAC	197	820	10	516.769	431723578	250	892405126	8200	4.16244	0.381215	1.58678	0.918865	0.0158678	0.00918865	0.166497	3.67546e-08	3.67546e-08	1	0	0	1	0	0
AAACACGTGC	1	4	10	516.769	431723578	250	892405126	40	4	0.0019351	0.00774041	0.00448227	7.74041e-05	4.48227e-05	0.16	1.79291e-10	1.79291e-10	1	0	0	1	0	0
AAACACTAATATGTC	596	3612	15	516.769	431723578	250	892405126	54180	6.0604	1.15332	6.98959	4.04749	0.104844	0.0607123	0.363624	2.42849e-07	2.42849e-07	1	0	0	1	0	0
AAACAGT	277	1108	7	516.769	431723578	250	892405126	7756	4	0.536023	2.14409	1.24159	0.0150086	0.00869112	0.112	3.47645e-08	3.47645e-08	1	0	0	1	0	0
AAACAT	1	9	6	516.769	431723578	250	892405126	54	9	0.0019351	0.0174159	0.0100851	0.000104495	6.05106e-05	0.216	2.42043e-10	2.42043e-10	1	0	0	1	0	0
AAACATT	130	520	7	516.769	431723578	250	892405126	3640	4	0.251563	1.00625	0.582695	0.00704377	0.00407886	0.112	1.63155e-08	1.63155e-08	1	0	0	1	0	0
AAACC	11369	83199	5	516.769	431723578	250	892405126	415995	7.31806	22.0002	160.998	93.2301	0.804992	0.46615	0.146361	1.8646e-06	1.8646e-06	1	0	0	1	0	0
AAACCAAACCC	15	61	11	516.769	431723578	250	892405126	671	4.06667	0.0290265	0.118041	0.0683546	0.00129845	0.000751901	0.178933	3.0076e-09	3.0076e-09	1	0	0	1	0	0
AAACCAAACCT	10	40	11	516.769	431723578	250	892405126	440	4	0.019351	0.0774041	0.0448227	0.000851445	0.00049305	0.176	1.9722e-09	1.9722e-09	1	0	0	1	0	0
AAACCAC	5	24	7	516.769	431723578	250	892405126	168	4.8	0.00967551	0.0464424	0.0268936	0.000325097	0.000188255	0.1344	7.53021e-10	7.53021e-10	1	0	0	1	0	0
AAACCATACCC	1	5	11	516.769	431723578	250	892405126	55	5	0.0019351	0.00967551	0.00560284	0.000106431	6.16312e-05	0.22	2.46525e-10	2.46525e-10	1	0	0	1	0	0
AAACCATGATT	1	8	11	516.769	431723578	250	892405126	88	8	0.0019351	0.0154808	0.00896454	0.000170289	9.86099e-05	0.352	3.9444e-10	3.9444e-10	1	0	0	1	0	0
AAACCC	482	3547	6	516.769	431723578	250	892405126	21282	7.35892	0.932719	6.8638	3.97465	0.0411828	0.0238479	0.176614	9.53917e-08	9.53917e-08	1	0	0	1	0	0
AAACCCAAACCT	74	638	12	516.769	431723578	250	892405126	7656	8.62162	0.143197	1.23459	0.714922	0.0148151	0.00857906	0.413838	3.43163e-08	3.43163e-08	1	0	0	1	0	0
AAACCCAACCC	14	57	11	516.769	431723578	250	892405126	627	4.07143	0.0270914	0.110301	0.0638723	0.00121331	0.000702596	0.179143	2.81038e-09	2.81038e-09	1	0	0	1	0	0
AAACCCAACCT	291	1995	11	516.769	431723578	250	892405126	21945	6.85567	0.563114	3.86053	2.23553	0.0424658	0.0245908	0.301649	9.83634e-08	9.83634e-08	1	0	0	1	0	0
AAACCCT	2	10	7	516.769	431723578	250	892405126	70	5	0.0038702	0.019351	0.0112057	0.000135457	7.84397e-05	0.14	3.13759e-10	3.13759e-10	1	0	0	1	0	0
AAACCCTCCCCTCTTC	1	4	16	516.769	431723578	250	892405126	64	4	0.0019351	0.00774041	0.00448227	0.000123846	7.17163e-05	0.256	2.86865e-10	2.86865e-10	1	0	0	1	0	0
AAACCCTGCACGTGGATTCCGT	1	4	22	516.769	431723578	250	892405126	88	4	0.0019351	0.00774041	0.00448227	0.000170289	9.86099e-05	0.352	3.9444e-10	3.9444e-10	1	0	0	1	0	0
AAACCG	61	244	6	516.769	431723578	250	892405126	1464	4	0.118041	0.472165	0.273418	0.00283299	0.00164051	0.096	6.56204e-09	6.56204e-09	1	0	0	1	0	0
AAACCT	7984	144913	6	516.769	431723578	250	892405126	869478	18.1504	15.4498	280.421	162.385	1.68253	0.974309	0.43561	3.89723e-06	3.89723e-06	1	0	0	1	0	0
AAACCTAACCC	3821	25032	11	516.769	431723578	250	892405126	275352	6.55116	7.39402	48.4395	28.05	0.532834	0.30855	0.288251	1.2342e-06	1.2342e-06	1	0	0	1	0	0
AAACCTAACCCTAACCTAACCC	32	154	22	516.769	431723578	250	892405126	3388	4.8125	0.0619232	0.298006	0.172567	0.00655612	0.00379648	0.4235	1.51859e-08	1.51859e-08	1	0	0	1	0	0
AAACCTAACCG	151	1320	11	516.769	431723578	250	892405126	14520	8.74172	0.2922	2.55433	1.47915	0.0280977	0.0162706	0.384636	6.50825e-08	6.50825e-08	1	0	0	1	0	0
AAACCTAACCT	3732	27957	11	516.769	431723578	250	892405126	307527	7.49116	7.2218	54.0996	31.3277	0.595096	0.344605	0.329611	1.37842e-06	1.37842e-06	1	0	0	1	0	0
AAACCTGAACC	229	1644	11	516.769	431723578	250	892405126	18084	7.17904	0.443138	3.18131	1.84221	0.0349944	0.0202643	0.315878	8.10574e-08	8.10574e-08	1	0	0	1	0	0
AAACG	1812	9060	5	516.769	431723578	250	892405126	45300	5	3.5064	17.532	10.1523	0.0876601	0.0507617	0.1	2.03047e-07	2.03047e-07	1	0	0	1	0	0
AAACGAATTAGT	7860	31822	12	516.769	431723578	250	892405126	381864	4.0486	15.2099	61.5788	35.6587	0.738946	0.427904	0.194333	1.71162e-06	1.71162e-06	1	0	0	1	0	0
AAACGCTGCGTGATGTACAACAAAT	736	3348	25	516.769	431723578	250	892405126	83700	4.54891	1.42423	6.47872	3.75166	0.161968	0.0937915	0.454891	3.75166e-07	3.75166e-07	1	0	0	1	0	0
AAACGCTGTGTGATGTACAACAACT	1	4	25	516.769	431723578	250	892405126	100	4	0.0019351	0.00774041	0.00448227	0.00019351	0.000112057	0.4	4.48227e-10	4.48227e-10	1	0	0	1	0	0
AAACGG	1	5	6	516.769	431723578	250	892405126	30	5	0.0019351	0.00967551	0.00560284	5.8053e-05	3.3617e-05	0.12	1.34468e-10	1.34468e-10	1	0	0	1	0	0
AAACT	3787	30938	5	516.769	431723578	250	892405126	154690	8.16953	7.32823	59.8682	34.6681	0.299341	0.173341	0.163391	6.93362e-07	6.93362e-07	1	0	0	1	0	0
AAACTAAAGTCATACGTC	488	1966	18	516.769	431723578	250	892405126	35388	4.02869	0.944329	3.80441	2.20304	0.0684794	0.0396546	0.290066	1.58619e-07	1.58619e-07	1	0	0	1	0	0
AAACTAACT	31	194	9	516.769	431723578	250	892405126	1746	6.25806	0.0599881	0.37541	0.21739	0.00337869	0.00195651	0.22529	7.82604e-09	7.82604e-09	1	0	0	1	0	0
AAACTAGACGAGACT	580	3773	15	516.769	431723578	250	892405126	56595	6.50517	1.12236	7.30114	4.2279	0.109517	0.0634185	0.39031	2.53674e-07	2.53674e-07	1	0	0	1	0	0
AAACTATACT	79	759	10	516.769	431723578	250	892405126	7590	9.60759	0.152873	1.46874	0.850511	0.0146874	0.00850511	0.384304	3.40204e-08	3.40204e-08	1	0	0	1	0	0
AAACTCTGCGTGATGTACAACAAAT	1	4	25	516.769	431723578	250	892405126	100	4	0.0019351	0.00774041	0.00448227	0.00019351	0.000112057	0.4	4.48227e-10	4.48227e-10	1	0	0	1	0	0
AAACTCTGTGTGATGTACAACAACT	2	8	25	516.769	431723578	250	892405126	200	4	0.0038702	0.0154808	0.00896454	0.00038702	0.000224113	0.4	8.96454e-10	8.96454e-10	1	0	0	1	0	0
AAACTGAACTG	783	6696	11	516.769	431723578	250	892405126	73656	8.55172	1.51518	12.9574	7.50332	0.142532	0.0825365	0.376276	3.30146e-07	3.30146e-07	1	0	0	1	0	0
AAACTT	676	2704	6	516.769	431723578	250	892405126	16224	4	1.30813	5.23251	3.03001	0.0313951	0.0181801	0.096	7.27203e-08	7.27203e-08	1	0	0	1	0	0
AAACTTGGAGGGCATCTTGGTAC	1	4	23	516.769	431723578	250	892405126	92	4	0.0019351	0.00774041	0.00448227	0.000178029	0.000103092	0.368	4.12369e-10	4.12369e-10	1	0	0	1	0	0
AAACTTGTAAT	344	1861	11	516.769	431723578	250	892405126	20471	5.40988	0.665675	3.60122	2.08538	0.0396135	0.0229391	0.238035	9.17565e-08	9.17565e-08	1	0	0	1	0	0
AAAG	43186	401872	4	516.769	431723578	250	892405126	1607488	9.30561	83.5693	777.663	450.325	3.11065	1.8013	0.14889	7.20519e-06	7.20519e-06	1	1	0	0	0	0
AAAGAAAGAAAGGACG	1	4	16	516.769	431723578	250	892405126	64	4	0.0019351	0.00774041	0.00448227	0.000123846	7.17163e-05	0.256	2.86865e-10	2.86865e-10	1	0	0	1	0	0
AAAGAAAGAAG	182	788	11	516.769	431723578	250	892405126	8668	4.32967	0.352188	1.52486	0.883007	0.0167735	0.00971308	0.190505	3.88523e-08	3.88523e-08	1	0	0	1	0	0
AAAGAAG	1532	24350	7	516.769	431723578	250	892405126	170450	15.8943	2.96458	47.1197	27.2858	0.329838	0.191001	0.445039	7.64003e-07	7.64003e-07	1	0	0	1	0	0
AAAGAAGACAGCAAGAGATTGAAG	1	7	24	516.769	431723578	250	892405126	168	7	0.0019351	0.0135457	0.00784397	0.000325097	0.000188255	0.672	7.53021e-10	7.53021e-10	1	0	0	1	1	0
AAAGAAGACTGCAAGAGATTGAAG	108	506	24	516.769	431723578	250	892405126	12144	4.68519	0.208991	0.979161	0.567007	0.0234999	0.0136082	0.449778	5.44327e-08	5.44327e-08	1	0	0	1	0	0
AAAGAAGACTGCAAGAGGATGAAG	225	1121	24	516.769	431723578	250	892405126	26904	4.98222	0.435398	2.16925	1.25616	0.052062	0.0301477	0.478293	1.20591e-07	1.20591e-07	1	0	0	1	0	0
AAAGAAGACTGCAAGAGGTTGAAG	253	1048	24	516.769	431723578	250	892405126	25152	4.14229	0.489581	2.02799	1.17435	0.0486717	0.0281845	0.39766	1.12738e-07	1.12738e-07	1	0	0	1	0	0
AAAGAAGACTGCGAGAGGGTGAAG	2	8	24	516.769	431723578	250	892405126	192	4	0.0038702	0.0154808	0.00896454	0.000371539	0.000215149	0.384	8.60596e-10	8.60596e-10	1	0	0	1	0	0
AAAGAAGAGAAATGAATCAAG	1	5	21	516.769	431723578	250	892405126	105	5	0.0019351	0.00967551	0.00560284	0.000203186	0.00011766	0.42	4.70638e-10	4.70638e-10	1	0	0	1	0	0
AAAGAAGATAGAAG	1	4	14	516.769	431723578	250	892405126	56	4	0.0019351	0.00774041	0.00448227	0.000108366	6.27518e-05	0.224	2.51007e-10	2.51007e-10	1	0	0	1	0	0
AAAGAATGTCTTAGTGAAT	201	963	19	516.769	431723578	250	892405126	18297	4.79104	0.388955	1.8635	1.07911	0.0354065	0.020503	0.364119	8.20121e-08	8.20121e-08	1	0	0	1	0	0
AAAGAC	133	532	6	516.769	431723578	250	892405126	3192	4	0.257368	1.02947	0.596142	0.00617684	0.00357685	0.096	1.43074e-08	1.43074e-08	1	0	0	1	0	0
AAAGAG	2511	22957	6	516.769	431723578	250	892405126	137742	9.14257	4.85904	44.4241	25.7249	0.266545	0.154349	0.219422	6.17397e-07	6.17397e-07	1	0	0	1	0	0
AAAGAGAGAAGG	2	11	12	516.769	431723578	250	892405126	132	5.5	0.0038702	0.0212861	0.0123262	0.000255433	0.000147915	0.264	5.9166e-10	5.9166e-10	1	0	0	1	0	0
AAAGAGAGAAGGG	1	6	13	516.769	431723578	250	892405126	78	6	0.0019351	0.0116106	0.0067234	0.000150938	8.74042e-05	0.312	3.49617e-10	3.49617e-10	1	0	0	1	0	0
AAAGAGATAGAG	93	394	12	516.769	431723578	250	892405126	4728	4.23656	0.179964	0.76243	0.441504	0.00914916	0.00529804	0.203355	2.11922e-08	2.11922e-08	1	0	0	1	0	0
AAAGAGGAAGAG	25	113	12	516.769	431723578	250	892405126	1356	4.52	0.0483775	0.218666	0.126624	0.002624	0.00151949	0.21696	6.07796e-09	6.07796e-09	1	0	0	1	0	0
AAAGAT	1923	7801	6	516.769	431723578	250	892405126	46806	4.05668	3.7212	15.0957	8.74155	0.0905744	0.0524493	0.0973604	2.09797e-07	2.09797e-07	1	0	0	1	0	0
AAAGCCAAGCCGCTGCCTCCCGGGC	1	4	25	516.769	431723578	250	892405126	100	4	0.0019351	0.00774041	0.00448227	0.00019351	0.000112057	0.4	4.48227e-10	4.48227e-10	1	0	0	1	0	0
AAAGCTCCTTGCTATCAAGATACC	69	278	24	516.769	431723578	250	892405126	6672	4.02899	0.133522	0.537958	0.311518	0.012911	0.00747643	0.386783	2.99057e-08	2.99057e-08	1	0	0	1	0	0
AAAGCTG	476	1904	7	516.769	431723578	250	892405126	13328	4	0.921108	3.68443	2.13356	0.025791	0.0149349	0.112	5.97397e-08	5.97397e-08	1	0	0	1	0	0
AAAGCTGTGTGATGTACAACAAATG	609	3163	25	516.769	431723578	250	892405126	79075	5.19376	1.17848	6.12073	3.54435	0.153018	0.0886089	0.519376	3.54435e-07	3.54435e-07	1	0	0	1	1	0
AAAGG	15	121	5	516.769	431723578	250	892405126	605	8.06667	0.0290265	0.234147	0.135589	0.00117074	0.000677943	0.161333	2.71177e-09	2.71177e-09	1	0	0	1	0	0
AAAGGAC	1	17	7	516.769	431723578	250	892405126	119	17	0.0019351	0.0328967	0.0190496	0.000230277	0.000133348	0.476	5.3339e-10	5.3339e-10	1	0	0	1	0	0
AAAGGACTTGTGACTGGACAGGCG	1	5	24	516.769	431723578	250	892405126	120	5	0.0019351	0.00967551	0.00560284	0.000232212	0.000134468	0.48	5.37872e-10	5.37872e-10	1	0	0	1	0	0
AAAGGC	527	2108	6	516.769	431723578	250	892405126	12648	4	1.0198	4.07919	2.36216	0.0244752	0.0141729	0.096	5.66917e-08	5.66917e-08	1	0	0	1	0	0
AAAGGCGT	257	1422	8	516.769	431723578	250	892405126	11376	5.53307	0.497321	2.75171	1.59345	0.0220137	0.0127476	0.177058	5.09903e-08	5.09903e-08	1	0	0	1	0	0
AAAGGCTAGTTAGGCTAGCG	183	944	20	516.769	431723578	250	892405126	18880	5.15847	0.354124	1.82674	1.05782	0.0365347	0.0211563	0.412678	8.46252e-08	8.46252e-08	1	0	0	1	0	0
AAAGGG	664	4067	6	516.769	431723578	250	892405126	24402	6.125	1.28491	7.87006	4.55735	0.0472203	0.0273441	0.147	1.09376e-07	1.09376e-07	1	0	0	1	0	0
AAAGGGGAATCTATACCTGTGCAT	1	4	24	516.769	431723578	250	892405126	96	4	0.0019351	0.00774041	0.00448227	0.00018577	0.000107574	0.384	4.30298e-10	4.30298e-10	1	0	0	1	0	0
AAAGGGGG	11	53	8	516.769	431723578	250	892405126	424	4.81818	0.0212861	0.10256	0.0593901	0.000820483	0.000475121	0.154182	1.90048e-09	1.90048e-09	1	0	0	1	0	0
AAAGGGGTG	28	127	9	516.769	431723578	250	892405126	1143	4.53571	0.0541828	0.245758	0.142312	0.00221182	0.00128081	0.163286	5.12323e-09	5.12323e-09	1	0	0	1	0	0
AAAGGT	477	1956	6	516.769	431723578	250	892405126	11736	4.10063	0.923043	3.78506	2.19183	0.0227103	0.013151	0.0984151	5.26039e-08	5.26039e-08	1	0	0	1	0	0
AAAGGTTAGAGTCGAGAAGGAGTT	3502	14215	24	516.769	431723578	250	892405126	341160	4.05911	6.77672	27.5075	15.9289	0.660179	0.382293	0.389674	1.52917e-06	1.52917e-06	1	0	0	1	0	0
AAAGT	1239	6656	5	516.769	431723578	250	892405126	33280	5.37207	2.39759	12.88	7.4585	0.0644002	0.0372925	0.107441	1.4917e-07	1.4917e-07	1	0	0	1	0	0
AAAGTAACGCGTTATGCC	513	3203	18	516.769	431723578	250	892405126	57654	6.24366	0.992707	6.19813	3.58918	0.111566	0.0646052	0.449544	2.58421e-07	2.58421e-07	1	0	0	1	0	0
AAAGTAGTAGTAAG	2	13	14	516.769	431723578	250	892405126	182	6.5	0.0038702	0.0251563	0.0145674	0.000352188	0.000203943	0.364	8.15773e-10	8.15773e-10	1	0	0	1	0	0
AAAGTCTAAGAGTCGC	362	1773	16	516.769	431723578	250	892405126	28368	4.89779	0.700507	3.43093	1.98677	0.054895	0.0317883	0.313459	1.27153e-07	1.27153e-07	1	0	0	1	0	0
AAAGTG	398	1698	6	516.769	431723578	250	892405126	10188	4.26633	0.77017	3.2858	1.90272	0.0197148	0.0114163	0.102392	4.56654e-08	4.56654e-08	1	0	0	1	0	0
AAAGTT	1	4	6	516.769	431723578	250	892405126	24	4	0.0019351	0.00774041	0.00448227	4.64424e-05	2.68936e-05	0.096	1.07574e-10	1.07574e-10	1	0	0	1	0	0
AAAT	382636	3042706	4	516.769	431723578	250	892405126	12170824	7.95196	740.439	5887.94	3409.56	23.5518	13.6382	0.127231	5.45529e-05	5.45529e-05	1	1	1	0	0	0
AAATAAATAAT	2287	15727	11	516.769	431723578	250	892405126	172997	6.87669	4.42558	30.4333	17.6232	0.334767	0.193855	0.302575	7.75419e-07	7.75419e-07	1	0	0	1	0	0
AAATAAC	35	140	7	516.769	431723578	250	892405126	980	4	0.0677285	0.270914	0.156879	0.0018964	0.00109816	0.112	4.39262e-09	4.39262e-09	1	0	0	1	0	0
AAATAACAGACTGTCCATG	2	8	19	516.769	431723578	250	892405126	152	4	0.0038702	0.0154808	0.00896454	0.000294135	0.000170326	0.304	6.81305e-10	6.81305e-10	1	0	0	1	0	0
AAATAAGAGTCGTGTGATCTAAGAT	317	1653	25	516.769	431723578	250	892405126	41325	5.21451	0.613427	3.19872	1.8523	0.0799681	0.0463074	0.521451	1.8523e-07	1.8523e-07	1	0	0	1	1	0
AAATAAT	1526	13335	7	516.769	431723578	250	892405126	93345	8.73853	2.95296	25.8046	14.9428	0.180632	0.104599	0.244679	4.18397e-07	4.18397e-07	1	0	0	1	0	0
AAATAATAATATAGACT	1	8	17	516.769	431723578	250	892405126	136	8	0.0019351	0.0154808	0.00896454	0.000263174	0.000152397	0.544	6.09589e-10	6.09589e-10	1	0	0	1	1	0
AAATAATAGGTATTTATTCGTAAT	232	1120	24	516.769	431723578	250	892405126	26880	4.82759	0.448943	2.16731	1.25504	0.0520155	0.0301208	0.463448	1.20483e-07	1.20483e-07	1	0	0	1	0	0
AAATAATG	2	8	8	516.769	431723578	250	892405126	64	4	0.0038702	0.0154808	0.00896454	0.000123846	7.17163e-05	0.128	2.86865e-10	2.86865e-10	1	0	0	1	0	0
AAATAATGCCACACAGGCT	3	17	19	516.769	431723578	250	892405126	323	5.66667	0.0058053	0.0328967	0.0190496	0.000625038	0.000361943	0.430667	1.44777e-09	1.44777e-09	1	0	0	1	0	0
AAATAATT	520	2752	8	516.769	431723578	250	892405126	22016	5.29231	1.00625	5.3254	3.0838	0.0426032	0.0246704	0.169354	9.86816e-08	9.86816e-08	1	0	0	1	0	0
AAATAC	449	1797	6	516.769	431723578	250	892405126	10782	4.00223	0.86886	3.47738	2.01366	0.0208643	0.012082	0.0960535	4.83278e-08	4.83278e-08	1	0	0	1	0	0
AAATAG	1	4	6	516.769	431723578	250	892405126	24	4	0.0019351	0.00774041	0.00448227	4.64424e-05	2.68936e-05	0.096	1.07574e-10	1.07574e-10	1	0	0	1	0	0
AAATAGAGAGAGAG	3	29	14	516.769	431723578	250	892405126	406	9.66667	0.0058053	0.0561179	0.0324965	0.000785651	0.00045495	0.541333	1.8198e-09	1.8198e-09	1	0	0	1	1	0
AAATAGAGAGAGGG	4	28	14	516.769	431723578	250	892405126	392	7	0.00774041	0.0541828	0.0313759	0.00075856	0.000439262	0.392	1.75705e-09	1.75705e-09	1	0	0	1	0	0
AAATAGATCGAGAAC	2	8	15	516.769	431723578	250	892405126	120	4	0.0038702	0.0154808	0.00896454	0.000232212	0.000134468	0.24	5.37872e-10	5.37872e-10	1	0	0	1	0	0
AAATAGT	1	4	7	516.769	431723578	250	892405126	28	4	0.0019351	0.00774041	0.00448227	5.41828e-05	3.13759e-05	0.112	1.25504e-10	1.25504e-10	1	0	0	1	0	0
AAATAGTATGAATATTG	627	2986	17	516.769	431723578	250	892405126	50762	4.76236	1.21331	5.77821	3.34601	0.0982296	0.0568822	0.323841	2.27529e-07	2.27529e-07	1	0	0	1	0	0
AAATAT	3783	27258	6	516.769	431723578	250	892405126	163548	7.20539	7.32049	52.747	30.5444	0.316482	0.183267	0.172929	7.33066e-07	7.33066e-07	1	0	0	1	0	0
AAATATACT	2	8	9	516.769	431723578	250	892405126	72	4	0.0038702	0.0154808	0.00896454	0.000139327	8.06808e-05	0.144	3.22723e-10	3.22723e-10	1	0	0	1	0	0
AAATATG	138	552	7	516.769	431723578	250	892405126	3864	4	0.267044	1.06818	0.618553	0.00747723	0.00432987	0.112	1.73195e-08	1.73195e-08	1	0	0	1	0	0
AAATATGTACTAT	74	323	13	516.769	431723578	250	892405126	4199	4.36486	0.143197	0.625038	0.361943	0.00812549	0.00470526	0.226973	1.8821e-08	1.8821e-08	1	0	0	1	0	0
AAATATTC	197	3148	8	516.769	431723578	250	892405126	25184	15.9797	0.381215	6.0917	3.52755	0.0487336	0.0282204	0.51135	1.12881e-07	1.12881e-07	1	0	0	1	1	0
AAATATTCC	129	1016	9	516.769	431723578	250	892405126	9144	7.87597	0.249628	1.96606	1.1385	0.0176946	0.0102465	0.283535	4.09859e-08	4.09859e-08	1	0	0	1	0	0
AAATATTCCTGG	1	4	12	516.769	431723578	250	892405126	48	4	0.0019351	0.00774041	0.00448227	9.28849e-05	5.37872e-05	0.192	2.15149e-10	2.15149e-10	1	0	0	1	0	0
AAATC	144211	798820	5	516.769	431723578	250	892405126	3994100	5.53924	279.063	1545.8	895.132	7.72899	4.47566	0.110785	1.79026e-05	1.79026e-05	1	1	1	1	0	0
AAATCGGCCCC	1	5	11	516.769	431723578	250	892405126	55	5	0.0019351	0.00967551	0.00560284	0.000106431	6.16312e-05	0.22	2.46525e-10	2.46525e-10	1	0	0	1	0	0
AAATCT	2	8	6	516.769	431723578	250	892405126	48	4	0.0038702	0.0154808	0.00896454	9.28849e-05	5.37872e-05	0.096	2.15149e-10	2.15149e-10	1	0	0	1	0	0
AAATCTG	220	880	7	516.769	431723578	250	892405126	6160	4	0.425722	1.70289	0.986099	0.0119202	0.00690269	0.112	2.76108e-08	2.76108e-08	1	0	0	1	0	0
AAATCTGTGTGATGTACAACAAATG	315	1361	25	516.769	431723578	250	892405126	34025	4.32063	0.609557	2.63367	1.52509	0.0658418	0.0381273	0.432063	1.52509e-07	1.52509e-07	1	0	0	1	0	0
AAATG	11677	62808	5	516.769	431723578	250	892405126	314040	5.37878	22.5962	121.54	70.3806	0.607699	0.351903	0.107576	1.40761e-06	1.40761e-06	1	0	0	1	0	0
AAATGAACG	59	304	9	516.769	431723578	250	892405126	2736	5.15254	0.114171	0.588271	0.340652	0.00529444	0.00306587	0.185492	1.22635e-08	1.22635e-08	1	0	0	1	0	0
AAATGAATATGAATGATG	480	1989	18	516.769	431723578	250	892405126	35802	4.14375	0.928849	3.84892	2.22881	0.0692805	0.0401186	0.29835	1.60474e-07	1.60474e-07	1	0	0	1	0	0
AAATGAATG	1266	23677	9	516.769	431723578	250	892405126	213093	18.7022	2.44984	45.8174	26.5317	0.412357	0.238785	0.67328	9.5514e-07	9.5514e-07	1	0	0	1	1	0
AAATGACC	910	11541	8	516.769	431723578	250	892405126	92328	12.6824	1.76094	22.333	12.9325	0.178664	0.10346	0.405837	4.13839e-07	4.13839e-07	1	0	0	1	0	0
AAATGAGAGAGAGAGAG	49	215	17	516.769	431723578	250	892405126	3655	4.38776	0.09482	0.416047	0.240922	0.0070728	0.00409567	0.298367	1.63827e-08	1.63827e-08	1	0	0	1	0	0
AAATGAGAGAGAGTAAG	4	21	17	516.769	431723578	250	892405126	357	5.25	0.00774041	0.0406371	0.0235319	0.000690831	0.000400043	0.357	1.60017e-09	1.60017e-09	1	0	0	1	0	0
AAATGAGAGAGAGTGAG	2156	16702	17	516.769	431723578	250	892405126	283934	7.74675	4.17208	32.3201	18.7157	0.549441	0.318167	0.526779	1.27267e-06	1.27267e-06	1	0	0	1	1	0
AAATGAGATGAGATGAGATG	1	4	20	516.769	431723578	250	892405126	80	4	0.0019351	0.00774041	0.00448227	0.000154808	8.96454e-05	0.32	3.58582e-10	3.58582e-10	1	0	0	1	0	0
AAATGAGG	1	4	8	516.769	431723578	250	892405126	32	4	0.0019351	0.00774041	0.00448227	6.19232e-05	3.58582e-05	0.128	1.43433e-10	1.43433e-10	1	0	0	1	0	0
AAATGAT	1	4	7	516.769	431723578	250	892405126	28	4	0.0019351	0.00774041	0.00448227	5.41828e-05	3.13759e-05	0.112	1.25504e-10	1.25504e-10	1	0	0	1	0	0
AAATGCCGCGTGCGG	432	2134	15	516.769	431723578	250	892405126	32010	4.93981	0.835964	4.12951	2.39129	0.0619426	0.0358694	0.296389	1.43477e-07	1.43477e-07	1	0	0	1	0	0
AAATGG	567	2312	6	516.769	431723578	250	892405126	13872	4.0776	1.0972	4.47395	2.59075	0.0268437	0.0155445	0.0978624	6.2178e-08	6.2178e-08	1	0	0	1	0	0
AAATGT	327	1308	6	516.769	431723578	250	892405126	7848	4	0.632778	2.53111	1.4657	0.0151867	0.00879421	0.096	3.51768e-08	3.51768e-08	1	0	0	1	0	0
AAATGTAATG	507	5162	10	516.769	431723578	250	892405126	51620	10.1815	0.981096	9.98899	5.78437	0.0998899	0.0578437	0.407258	2.31375e-07	2.31375e-07	1	0	0	1	0	0
AAATGTAATTAATT	600	2538	14	516.769	431723578	250	892405126	35532	4.23	1.16106	4.91129	2.844	0.068758	0.039816	0.23688	1.59264e-07	1.59264e-07	1	0	0	1	0	0
AAATGTAGC	831	5622	9	516.769	431723578	250	892405126	50598	6.76534	1.60807	10.8791	6.29983	0.0979123	0.0566985	0.243552	2.26794e-07	2.26794e-07	1	0	0	1	0	0
AAATT	3882	35256	5	516.769	431723578	250	892405126	176280	9.08192	7.51206	68.2239	39.5067	0.34112	0.197534	0.181638	7.90134e-07	7.90134e-07	1	0	0	1	0	0
AAATTACTGT	319	3546	10	516.769	431723578	250	892405126	35460	11.116	0.617297	6.86187	3.97353	0.0686187	0.0397353	0.444639	1.58941e-07	1.58941e-07	1	0	0	1	0	0
AAATTC	74696	320397	6	516.769	431723578	250	892405126	1922382	4.28935	144.544	620.001	359.026	3.72	2.15416	0.102944	8.61663e-06	8.61663e-06	1	1	0	1	0	0
AAATTCTAGT	774	5300	10	516.769	431723578	250	892405126	53000	6.84755	1.49777	10.256	5.93901	0.10256	0.0593901	0.273902	2.3756e-07	2.3756e-07	1	0	0	1	0	0
AAATTG	979	3916	6	516.769	431723578	250	892405126	23496	4	1.89446	7.57786	4.38814	0.0454671	0.0263288	0.096	1.05315e-07	1.05315e-07	1	0	0	1	0	0
AAATTGATATGATATC	1	5	16	516.769	431723578	250	892405126	80	5	0.0019351	0.00967551	0.00560284	0.000154808	8.96454e-05	0.32	3.58582e-10	3.58582e-10	1	0	0	1	0	0
AAATTT	889	3556	6	516.769	431723578	250	892405126	21336	4	1.72031	6.88122	3.98474	0.0412873	0.0239084	0.096	9.56337e-08	9.56337e-08	1	0	0	1	0	0
AAATTTCGGCCTACATGTACATGC	1	7	24	516.769	431723578	250	892405126	168	7	0.0019351	0.0135457	0.00784397	0.000325097	0.000188255	0.672	7.53021e-10	7.53021e-10	1	0	0	1	1	0
AAC	11095	98087	3	516.769	431723578	250	892405126	294261	8.84065	21.4699	189.808	109.913	0.569425	0.329739	0.106088	1.31896e-06	1.31896e-06	1	0	0	0	0	0
AACAAGGAATG	472	2692	11	516.769	431723578	250	892405126	29612	5.70339	0.913368	5.20929	3.01657	0.0573022	0.0331822	0.250949	1.32729e-07	1.32729e-07	1	0	0	1	0	0
AACAAGGAGAGGACCCG	1	9	17	516.769	431723578	250	892405126	153	9	0.0019351	0.0174159	0.0100851	0.00029607	0.000171447	0.612	6.85787e-10	6.85787e-10	1	0	0	1	1	0
AACAAT	58911	281987	6	516.769	431723578	250	892405126	1691922	4.78666	113.999	545.673	315.985	3.27404	1.89591	0.11488	7.58365e-06	7.58365e-06	1	1	0	1	0	0
AACAATAGTTGTAGAC	452	1906	16	516.769	431723578	250	892405126	30496	4.21681	0.874666	3.6883	2.1358	0.0590128	0.0341728	0.269876	1.36691e-07	1.36691e-07	1	0	0	1	0	0
AACAATGACAG	383	3942	11	516.769	431723578	250	892405126	43362	10.2924	0.741144	7.62817	4.41728	0.0839099	0.04859	0.452867	1.9436e-07	1.9436e-07	1	0	0	1	0	0
AACAC	2073	22112	5	516.769	431723578	250	892405126	110560	10.6667	4.01146	42.789	24.778	0.213945	0.12389	0.213333	4.9556e-07	4.9556e-07	1	0	0	1	0	0
AACACAC	303	1212	7	516.769	431723578	250	892405126	8484	4	0.586336	2.34534	1.35813	0.0164174	0.00950689	0.112	3.80276e-08	3.80276e-08	1	0	0	1	0	0
AACACC	1957	22627	6	516.769	431723578	250	892405126	135762	11.5621	3.78699	43.7855	25.3551	0.262713	0.15213	0.27749	6.08522e-07	6.08522e-07	1	0	0	1	0	0
AACACGCGACCTCCTAC	1	4	17	516.769	431723578	250	892405126	68	4	0.0019351	0.00774041	0.00448227	0.000131587	7.61986e-05	0.272	3.04794e-10	3.04794e-10	1	0	0	1	0	0
AACACGTGACCTACTAT	303	1288	17	516.769	431723578	250	892405126	21896	4.25083	0.586336	2.49241	1.44329	0.042371	0.0245359	0.289056	9.81438e-08	9.81438e-08	1	0	0	1	0	0
AACACT	679	9758	6	516.769	431723578	250	892405126	58548	14.3711	1.31393	18.8827	10.9345	0.113296	0.065607	0.344907	2.62428e-07	2.62428e-07	1	0	0	1	0	0
AACACTACAC	459	2315	10	516.769	431723578	250	892405126	23150	5.04357	0.888211	4.47976	2.59411	0.0447976	0.0259411	0.201743	1.03765e-07	1.03765e-07	1	0	0	1	0	0
AACACTACCTCCTCT	312	1848	15	516.769	431723578	250	892405126	27720	5.92308	0.603752	3.57607	2.07081	0.053641	0.0310621	0.355385	1.24249e-07	1.24249e-07	1	0	0	1	0	0
AACAG	95	911	5	516.769	431723578	250	892405126	4555	9.58947	0.183835	1.76288	1.02084	0.00881439	0.00510418	0.191789	2.04167e-08	2.04167e-08	1	0	0	1	0	0
AACAGAATAG	3067	50231	10	516.769	431723578	250	892405126	502310	16.3779	5.93496	97.2021	56.2872	0.972021	0.562872	0.655116	2.25149e-06	2.25149e-06	1	0	0	1	1	0
AACAGC	115	567	6	516.769	431723578	250	892405126	3402	4.93043	0.222537	1.0972	0.635362	0.00658321	0.00381217	0.11833	1.52487e-08	1.52487e-08	1	0	0	1	0	0
AACAGCCTGTTCCAATAT	1304	6775	18	516.769	431723578	250	892405126	121950	5.19555	2.52337	13.1103	7.59184	0.235986	0.136653	0.37408	5.46613e-07	5.46613e-07	1	0	0	1	0	0
AACAGCG	131	524	7	516.769	431723578	250	892405126	3668	4	0.253498	1.01399	0.587177	0.00709795	0.00411024	0.112	1.6441e-08	1.6441e-08	1	0	0	1	0	0
AACAGG	1	4	6	516.769	431723578	250	892405126	24	4	0.0019351	0.00774041	0.00448227	4.64424e-05	2.68936e-05	0.096	1.07574e-10	1.07574e-10	1	0	0	1	0	0
AACAGGGACCTGCAGTAGAC	117	481	20	516.769	431723578	250	892405126	9620	4.11111	0.226407	0.930784	0.538993	0.0186157	0.0107799	0.328889	4.31194e-08	4.31194e-08	1	0	0	1	0	0
AACAGGGC	1	4	8	516.769	431723578	250	892405126	32	4	0.0019351	0.00774041	0.00448227	6.19232e-05	3.58582e-05	0.128	1.43433e-10	1.43433e-10	1	0	0	1	0	0
AACAGGGG	1	5	8	516.769	431723578	250	892405126	40	5	0.0019351	0.00967551	0.00560284	7.74041e-05	4.48227e-05	0.16	1.79291e-10	1.79291e-10	1	0	0	1	0	0
AACAGGGT	937	6248	8	516.769	431723578	250	892405126	49984	6.66809	1.81319	12.0905	7.0013	0.0967241	0.0560104	0.213379	2.24042e-07	2.24042e-07	1	0	0	1	0	0
AACAGGT	54	266	7	516.769	431723578	250	892405126	1862	4.92593	0.104495	0.514737	0.298071	0.00360316	0.0020865	0.137926	8.34599e-09	8.34599e-09	1	0	0	1	0	0
AACAGGTATATTAGCATAG	999	4232	19	516.769	431723578	250	892405126	80408	4.23624	1.93317	8.18935	4.74224	0.155598	0.0901026	0.321954	3.6041e-07	3.6041e-07	1	0	0	1	0	0
AACAGT	336	1344	6	516.769	431723578	250	892405126	8064	4	0.650194	2.60078	1.50604	0.0156047	0.00903625	0.096	3.6145e-08	3.6145e-08	1	0	0	1	0	0
AACAGTAACGTACTATGTCCACACG	2571	10642	25	516.769	431723578	250	892405126	266050	4.13925	4.97515	20.5933	11.9251	0.514834	0.298127	0.413925	1.19251e-06	1.19251e-06	1	0	0	1	0	0
AACAGTTACAGTTGT	374	1527	15	516.769	431723578	250	892405126	22905	4.08289	0.723728	2.9549	1.71111	0.0443235	0.0256666	0.244973	1.02666e-07	1.02666e-07	1	0	0	1	0	0
AACAGTTATAGGG	310	2047	13	516.769	431723578	250	892405126	26611	6.60323	0.599881	3.96115	2.2938	0.051495	0.0298194	0.343368	1.19278e-07	1.19278e-07	1	0	0	1	0	0
AACAT	1494	19806	5	516.769	431723578	250	892405126	99030	13.257	2.89104	38.3266	22.194	0.191633	0.11097	0.265141	4.43879e-07	4.43879e-07	1	0	0	1	0	0
AACATAACATAT	588	3509	12	516.769	431723578	250	892405126	42108	5.96769	1.13784	6.79027	3.93207	0.0814832	0.0471848	0.286449	1.88739e-07	1.88739e-07	1	0	0	1	0	0
AACATAC	2	8	7	516.769	431723578	250	892405126	56	4	0.0038702	0.0154808	0.00896454	0.000108366	6.27518e-05	0.112	2.51007e-10	2.51007e-10	1	0	0	1	0	0
AACATAGATAATACACAT	563	2336	18	516.769	431723578	250	892405126	42048	4.1492	1.08946	4.5204	2.61765	0.0813671	0.0471176	0.298742	1.8847e-07	1.8847e-07	1	0	0	1	0	0
AACATAT	41	164	7	516.769	431723578	250	892405126	1148	4	0.0793392	0.317357	0.183773	0.0022215	0.00128641	0.112	5.14565e-09	5.14565e-09	1	0	0	1	0	0
AACATATCTCAT	365	1841	12	516.769	431723578	250	892405126	22092	5.04384	0.706312	3.56252	2.06296	0.0427503	0.0247556	0.242104	9.90223e-08	9.90223e-08	1	0	0	1	0	0
AACATCC	2	10	7	516.769	431723578	250	892405126	70	5	0.0038702	0.019351	0.0112057	0.000135457	7.84397e-05	0.14	3.13759e-10	3.13759e-10	1	0	0	1	0	0
AACATCTTAG	731	7890	10	516.769	431723578	250	892405126	78900	10.7934	1.41456	15.2679	8.84128	0.152679	0.0884128	0.431737	3.53651e-07	3.53651e-07	1	0	0	1	0	0
AACATG	697	8441	6	516.769	431723578	250	892405126	50646	12.1105	1.34877	16.3342	9.45871	0.0980051	0.0567523	0.290651	2.27009e-07	2.27009e-07	1	0	0	1	0	0
AACATT	267	1068	6	516.769	431723578	250	892405126	6408	4	0.516672	2.06669	1.19677	0.0124001	0.0071806	0.096	2.87224e-08	2.87224e-08	1	0	0	1	0	0
AACATTCATTGCG	1	4	13	516.769	431723578	250	892405126	52	4	0.0019351	0.00774041	0.00448227	0.000100625	5.82695e-05	0.208	2.33078e-10	2.33078e-10	1	0	0	1	0	0
AACATTG	146	584	7	516.769	431723578	250	892405126	4088	4	0.282525	1.1301	0.654411	0.00791069	0.00458088	0.112	1.83235e-08	1.83235e-08	1	0	0	1	0	0
AACC	425	2575	4	516.769	431723578	250	892405126	10300	6.05882	0.822418	4.98289	2.88546	0.0199315	0.0115418	0.0969412	4.61674e-08	4.61674e-08	1	0	0	0	0	0
AACCAACT	18	101	8	516.769	431723578	250	892405126	808	5.61111	0.0348318	0.195445	0.113177	0.00156356	0.000905418	0.179556	3.62167e-09	3.62167e-09	1	0	0	1	0	0
AACCAAGCTACGCGT	313	1998	15	516.769	431723578	250	892405126	29970	6.38339	0.605687	3.86633	2.23889	0.057995	0.0335834	0.383003	1.34334e-07	1.34334e-07	1	0	0	1	0	0
AACCAC	2	8	6	516.769	431723578	250	892405126	48	4	0.0038702	0.0154808	0.00896454	9.28849e-05	5.37872e-05	0.096	2.15149e-10	2.15149e-10	1	0	0	1	0	0
AACCACTACAACGCGAG	864	3821	17	516.769	431723578	250	892405126	64957	4.42245	1.67193	7.39402	4.28169	0.125698	0.0727887	0.300727	2.91155e-07	2.91155e-07	1	0	0	1	0	0
AACCAG	2	8	6	516.769	431723578	250	892405126	48	4	0.0038702	0.0154808	0.00896454	9.28849e-05	5.37872e-05	0.096	2.15149e-10	2.15149e-10	1	0	0	1	0	0
AACCAGAACCAGCACCGG	1	4	18	516.769	431723578	250	892405126	72	4	0.0019351	0.00774041	0.00448227	0.000139327	8.06808e-05	0.288	3.22723e-10	3.22723e-10	1	0	0	1	0	0
AACCAT	896	3900	6	516.769	431723578	250	892405126	23400	4.35268	1.73385	7.5469	4.37021	0.0452814	0.0262213	0.104464	1.04885e-07	1.04885e-07	1	0	0	1	0	0
AACCATAGATGCACCATAG	115	484	19	516.769	431723578	250	892405126	9196	4.2087	0.222537	0.936589	0.542355	0.0177952	0.0103047	0.319861	4.12189e-08	4.12189e-08	1	0	0	1	0	0
AACCATTGG	503	3025	9	516.769	431723578	250	892405126	27225	6.01392	0.973356	5.85368	3.38972	0.0526831	0.0305074	0.216501	1.2203e-07	1.2203e-07	1	0	0	1	0	0
AACCC	421	2908	5	516.769	431723578	250	892405126	14540	6.90736	0.814678	5.62727	3.25861	0.0281364	0.016293	0.138147	6.51722e-08	6.51722e-08	1	0	0	1	0	0
AACCCAACCCAACCCCC	1	4	17	516.769	431723578	250	892405126	68	4	0.0019351	0.00774041	0.00448227	0.000131587	7.61986e-05	0.272	3.04794e-10	3.04794e-10	1	0	0	1	0	0
AACCCAACCT	321	2132	10	516.769	431723578	250	892405126	21320	6.64174	0.621168	4.12564	2.38905	0.0412564	0.0238905	0.26567	9.5562e-08	9.5562e-08	1	0	0	1	0	0
AACCCAATCCT	14	63	11	516.769	431723578	250	892405126	693	4.5	0.0270914	0.121911	0.0705957	0.00134103	0.000776553	0.198	3.10621e-09	3.10621e-09	1	0	0	1	0	0
AACCCAGACCT	377	2673	11	516.769	431723578	250	892405126	29403	7.09019	0.729533	5.17253	2.99528	0.0568978	0.032948	0.311968	1.31792e-07	1.31792e-07	1	0	0	1	0	0
AACCCAGACCTAACCT	107	517	16	516.769	431723578	250	892405126	8272	4.83178	0.207056	1.00045	0.579333	0.0160072	0.00926933	0.309234	3.70773e-08	3.70773e-08	1	0	0	1	0	0
AACCCC	1	4	6	516.769	431723578	250	892405126	24	4	0.0019351	0.00774041	0.00448227	4.64424e-05	2.68936e-05	0.096	1.07574e-10	1.07574e-10	1	0	0	1	0	0
AACCCCCTGCCCC	1	4	13	516.769	431723578	250	892405126	52	4	0.0019351	0.00774041	0.00448227	0.000100625	5.82695e-05	0.208	2.33078e-10	2.33078e-10	1	0	0	1	0	0
AACCCCGACCC	1	4	11	516.769	431723578	250	892405126	44	4	0.0019351	0.00774041	0.00448227	8.51445e-05	4.9305e-05	0.176	1.9722e-10	1.9722e-10	1	0	0	1	0	0
AACCCCT	76	570	7	516.769	431723578	250	892405126	3990	7.5	0.147068	1.10301	0.638723	0.00772105	0.00447106	0.21	1.78843e-08	1.78843e-08	1	0	0	1	0	0
AACCCG	132	528	6	516.769	431723578	250	892405126	3168	4	0.255433	1.02173	0.59166	0.0061304	0.00354996	0.096	1.41998e-08	1.41998e-08	1	0	0	1	0	0
AACCCGACTATACCCTCCGAG	132	554	21	516.769	431723578	250	892405126	11634	4.19697	0.255433	1.07205	0.620794	0.022513	0.0130367	0.352545	5.21467e-08	5.21467e-08	1	0	0	1	0	0
AACCCT	340	4143	6	516.769	431723578	250	892405126	24858	12.1853	0.657934	8.01712	4.64251	0.0481027	0.0278551	0.292447	1.1142e-07	1.1142e-07	1	0	0	1	0	0
AACCCTACTATACCCTCCGAG	4092	16547	21	516.769	431723578	250	892405126	347487	4.04374	7.91843	32.0201	18.542	0.672423	0.389383	0.339674	1.55753e-06	1.55753e-06	1	0	0	1	0	0
AACCCTTAACTCCTTCTCGACTCT	912	4057	24	516.769	431723578	250	892405126	97368	4.44846	1.76481	7.85071	4.54614	0.188417	0.109107	0.427053	4.3643e-07	4.3643e-07	1	0	0	1	0	0
AACCG	978	5607	5	516.769	431723578	250	892405126	28035	5.73313	1.89253	10.8501	6.28302	0.0542506	0.0314151	0.114663	1.2566e-07	1.2566e-07	1	0	0	1	0	0
AACCGT	720	7356	6	516.769	431723578	250	892405126	44136	10.2167	1.39327	14.2346	8.24289	0.0854076	0.0494574	0.2452	1.97829e-07	1.97829e-07	1	0	0	1	0	0
AACCT	1209733	33010786	5	516.769	431723578	250	892405126	165053930	27.2877	2340.96	63879.2	36990.8	319.396	184.954	0.545753	0.000739816	0.000739816	1	1	1	1	1	1
AACCTAACCTAACCTCG	378	2042	17	516.769	431723578	250	892405126	34714	5.40212	0.731468	3.95148	2.2882	0.0671751	0.0388994	0.367344	1.55597e-07	1.55597e-07	1	0	0	1	0	0
AACCTAACCTG	338	2998	11	516.769	431723578	250	892405126	32978	8.86982	0.654064	5.80143	3.35946	0.0638158	0.0369541	0.390272	1.47816e-07	1.47816e-07	1	0	0	1	0	0
AACCTAACGT	1	4	10	516.769	431723578	250	892405126	40	4	0.0019351	0.00774041	0.00448227	7.74041e-05	4.48227e-05	0.16	1.79291e-10	1.79291e-10	1	0	0	1	0	0
AACCTAACTAGG	509	3046	12	516.769	431723578	250	892405126	36552	5.98428	0.984967	5.89432	3.41325	0.0707318	0.040959	0.287246	1.63836e-07	1.63836e-07	1	0	0	1	0	0
AACCTAAGCCT	66	551	11	516.769	431723578	250	892405126	6061	8.34848	0.127717	1.06624	0.617433	0.0117286	0.00679176	0.367333	2.7167e-08	2.7167e-08	1	0	0	1	0	0
AACCTACCCT	80	339	10	516.769	431723578	250	892405126	3390	4.2375	0.154808	0.655999	0.379872	0.00655999	0.00379872	0.1695	1.51949e-08	1.51949e-08	1	0	0	1	0	0
AACCTACTGTCATCATGATCAG	2	8	22	516.769	431723578	250	892405126	176	4	0.0038702	0.0154808	0.00896454	0.000340578	0.00019722	0.352	7.88879e-10	7.88879e-10	1	0	0	1	0	0
AACCTAGACCT	29	194	11	516.769	431723578	250	892405126	2134	6.68966	0.0561179	0.37541	0.21739	0.00412951	0.00239129	0.294345	9.56516e-09	9.56516e-09	1	0	0	1	0	0
AACCTAGACCTAGCCTGGACCT	68	275	22	516.769	431723578	250	892405126	6050	4.04412	0.131587	0.532153	0.308156	0.0117074	0.00677943	0.355882	2.71177e-08	2.71177e-08	1	0	0	1	0	0
AACCTAGCCT	1	4	10	516.769	431723578	250	892405126	40	4	0.0019351	0.00774041	0.00448227	7.74041e-05	4.48227e-05	0.16	1.79291e-10	1.79291e-10	1	0	0	1	0	0
AACCTATTACT	216	2143	11	516.769	431723578	250	892405126	23573	9.9213	0.417982	4.14692	2.40138	0.0456161	0.0264151	0.436537	1.05661e-07	1.05661e-07	1	0	0	1	0	0
AACCTG	145	2110	6	516.769	431723578	250	892405126	12660	14.5517	0.28059	4.08306	2.3644	0.0244984	0.0141864	0.349241	5.67455e-08	5.67455e-08	1	0	0	1	0	0
AACCTGACCT	1	4	10	516.769	431723578	250	892405126	40	4	0.0019351	0.00774041	0.00448227	7.74041e-05	4.48227e-05	0.16	1.79291e-10	1.79291e-10	1	0	0	1	0	0
AACCTT	109	537	6	516.769	431723578	250	892405126	3222	4.92661	0.210926	1.03915	0.601745	0.0062349	0.00361047	0.118239	1.44419e-08	1.44419e-08	1	0	0	1	0	0
AACG	230	1385	4	516.769	431723578	250	892405126	5540	6.02174	0.445073	2.68012	1.55199	0.0107205	0.00620794	0.0963478	2.48318e-08	2.48318e-08	1	0	0	0	0	0
AACGAC	1	4	6	516.769	431723578	250	892405126	24	4	0.0019351	0.00774041	0.00448227	4.64424e-05	2.68936e-05	0.096	1.07574e-10	1.07574e-10	1	0	0	1	0	0
AACGAT	608	3703	6	516.769	431723578	250	892405126	22218	6.09046	1.17654	7.16568	4.14946	0.0429941	0.0248968	0.146171	9.95871e-08	9.95871e-08	1	0	0	1	0	0
AACGATCC	427	2268	8	516.769	431723578	250	892405126	18144	5.31148	0.826288	4.38881	2.54145	0.0351105	0.0203316	0.169967	8.13263e-08	8.13263e-08	1	0	0	1	0	0
AACGCGAGACTCACTAC	95	398	17	516.769	431723578	250	892405126	6766	4.18947	0.183835	0.77017	0.445986	0.0130929	0.00758176	0.284884	3.0327e-08	3.0327e-08	1	0	0	1	0	0
AACGCGT	1	5	7	516.769	431723578	250	892405126	35	5	0.0019351	0.00967551	0.00560284	6.77285e-05	3.92199e-05	0.14	1.56879e-10	1.56879e-10	1	0	0	1	0	0
AACGCT	16	64	6	516.769	431723578	250	892405126	384	4	0.0309616	0.123846	0.0717163	0.000743079	0.000430298	0.096	1.72119e-09	1.72119e-09	1	0	0	1	0	0
AACGGATACTG	165	1215	11	516.769	431723578	250	892405126	13365	7.36364	0.319292	2.35115	1.36149	0.0258626	0.0149764	0.324	5.99055e-08	5.99055e-08	1	0	0	1	0	0
AACGGATGTCGTCATCGTGGCCT	307	1293	23	516.769	431723578	250	892405126	29739	4.21173	0.594076	2.50209	1.44889	0.057548	0.0333246	0.387479	1.33298e-07	1.33298e-07	1	0	0	1	0	0
AACGGCAGTCTGC	1	4	13	516.769	431723578	250	892405126	52	4	0.0019351	0.00774041	0.00448227	0.000100625	5.82695e-05	0.208	2.33078e-10	2.33078e-10	1	0	0	1	0	0
AACGGCGGT	1	4	9	516.769	431723578	250	892405126	36	4	0.0019351	0.00774041	0.00448227	6.96636e-05	4.03404e-05	0.144	1.61362e-10	1.61362e-10	1	0	0	1	0	0
AACGGGGAGGAAGGGT	1	4	16	516.769	431723578	250	892405126	64	4	0.0019351	0.00774041	0.00448227	0.000123846	7.17163e-05	0.256	2.86865e-10	2.86865e-10	1	0	0	1	0	0
AACGGGGT	50	235	8	516.769	431723578	250	892405126	1880	4.7	0.0967551	0.454749	0.263333	0.00363799	0.00210667	0.1504	8.42667e-09	8.42667e-09	1	0	0	1	0	0
AACGT	1330	7470	5	516.769	431723578	250	892405126	37350	5.61654	2.57368	14.4552	8.37064	0.072276	0.0418532	0.112331	1.67413e-07	1.67413e-07	1	0	0	1	0	0
AACGTC	1	4	6	516.769	431723578	250	892405126	24	4	0.0019351	0.00774041	0.00448227	4.64424e-05	2.68936e-05	0.096	1.07574e-10	1.07574e-10	1	0	0	1	0	0
AACGTCC	248	992	7	516.769	431723578	250	892405126	6944	4	0.479905	1.91962	1.1116	0.0134373	0.00778122	0.112	3.11249e-08	3.11249e-08	1	0	0	1	0	0
AACGTG	178	881	6	516.769	431723578	250	892405126	5286	4.94944	0.344448	1.70482	0.98722	0.0102289	0.00592332	0.118787	2.36933e-08	2.36933e-08	1	0	0	1	0	0
AACT	2977	30553	4	516.769	431723578	250	892405126	122212	10.263	5.7608	59.1231	34.2367	0.236493	0.136947	0.164208	5.47787e-07	5.47787e-07	1	0	0	0	0	0
AACTAC	3	12	6	516.769	431723578	250	892405126	72	4	0.0058053	0.0232212	0.0134468	0.000139327	8.06808e-05	0.096	3.22723e-10	3.22723e-10	1	0	0	1	0	0
AACTACACTGC	58	402	11	516.769	431723578	250	892405126	4422	6.93103	0.112236	0.777911	0.450468	0.00855702	0.00495515	0.304966	1.98206e-08	1.98206e-08	1	0	0	1	0	0
AACTACT	203	812	7	516.769	431723578	250	892405126	5684	4	0.392826	1.5713	0.909901	0.0109991	0.0063693	0.112	2.54772e-08	2.54772e-08	1	0	0	1	0	0
AACTACTG	97	906	8	516.769	431723578	250	892405126	7248	9.34021	0.187705	1.7532	1.01523	0.0140256	0.00812187	0.298887	3.24875e-08	3.24875e-08	1	0	0	1	0	0
AACTAG	828	4942	6	516.769	431723578	250	892405126	29652	5.9686	1.60226	9.56327	5.53784	0.0573796	0.0332271	0.143246	1.32908e-07	1.32908e-07	1	0	0	1	0	0
AACTAGACTAGACT	103	823	14	516.769	431723578	250	892405126	11522	7.99029	0.199315	1.59259	0.922227	0.0222962	0.0129112	0.447456	5.16447e-08	5.16447e-08	1	0	0	1	0	0
AACTAT	14	56	6	516.769	431723578	250	892405126	336	4	0.0270914	0.108366	0.0627518	0.000650194	0.000376511	0.096	1.50604e-09	1.50604e-09	1	0	0	1	0	0
AACTATACTGAGT	2281	10345	13	516.769	431723578	250	892405126	134485	4.53529	4.41397	20.0186	11.5923	0.260242	0.150699	0.235835	6.02798e-07	6.02798e-07	1	0	0	1	0	0
AACTATACTGC	715	5940	11	516.769	431723578	250	892405126	65340	8.30769	1.3836	11.4945	6.65617	0.12644	0.0732179	0.365538	2.92871e-07	2.92871e-07	1	0	0	1	0	0
AACTATTAG	490	2642	9	516.769	431723578	250	892405126	23778	5.39184	0.9482	5.11254	2.96054	0.0460128	0.0266448	0.194106	1.06579e-07	1.06579e-07	1	0	0	1	0	0
AACTC	101	505	5	516.769	431723578	250	892405126	2525	5	0.195445	0.977226	0.565886	0.00488613	0.00282943	0.1	1.13177e-08	1.13177e-08	1	0	0	1	0	0
AACTCACT	4	18	8	516.769	431723578	250	892405126	144	4.5	0.00774041	0.0348318	0.0201702	0.000278655	0.000161362	0.144	6.45447e-10	6.45447e-10	1	0	0	1	0	0
AACTCAGTCAAGT	137	562	13	516.769	431723578	250	892405126	7306	4.10219	0.265109	1.08753	0.629759	0.0141379	0.00818686	0.213314	3.27475e-08	3.27475e-08	1	0	0	1	0	0
AACTCC	824	3297	6	516.769	431723578	250	892405126	19782	4.00121	1.59452	6.38003	3.69451	0.0382802	0.0221671	0.0960291	8.86682e-08	8.86682e-08	1	0	0	1	0	0
AACTCG	414	2040	6	516.769	431723578	250	892405126	12240	4.92754	0.801132	3.94761	2.28596	0.0236856	0.0137157	0.118261	5.4863e-08	5.4863e-08	1	0	0	1	0	0
AACTCGCCATCCTATGGCC	339	1545	19	516.769	431723578	250	892405126	29355	4.55752	0.655999	2.98973	1.73128	0.0568049	0.0328943	0.346372	1.31577e-07	1.31577e-07	1	0	0	1	0	0
AACTG	55	275	5	516.769	431723578	250	892405126	1375	5	0.106431	0.532153	0.308156	0.00266076	0.00154078	0.1	6.16312e-09	6.16312e-09	1	0	0	1	0	0
AACTGACTGT	1	4	10	516.769	431723578	250	892405126	40	4	0.0019351	0.00774041	0.00448227	7.74041e-05	4.48227e-05	0.16	1.79291e-10	1.79291e-10	1	0	0	1	0	0
AACTGC	1	4	6	516.769	431723578	250	892405126	24	4	0.0019351	0.00774041	0.00448227	4.64424e-05	2.68936e-05	0.096	1.07574e-10	1.07574e-10	1	0	0	1	0	0
AACTGG	846	9224	6	516.769	431723578	250	892405126	55344	10.9031	1.6371	17.8494	10.3361	0.107096	0.0620167	0.261674	2.48067e-07	2.48067e-07	1	0	0	1	0	0
AACTGGAATTCAATCAT	1	5	17	516.769	431723578	250	892405126	85	5	0.0019351	0.00967551	0.00560284	0.000164484	9.52482e-05	0.34	3.80993e-10	3.80993e-10	1	0	0	1	0	0
AACTGGT	101	404	7	516.769	431723578	250	892405126	2828	4	0.195445	0.781781	0.452709	0.00547247	0.00316896	0.112	1.26759e-08	1.26759e-08	1	0	0	1	0	0
AACTGGTACATCTACATG	1	5	18	516.769	431723578	250	892405126	90	5	0.0019351	0.00967551	0.00560284	0.000174159	0.000100851	0.36	4.03404e-10	4.03404e-10	1	0	0	1	0	0
AACTGT	653	3304	6	516.769	431723578	250	892405126	19824	5.05972	1.26362	6.39357	3.70235	0.0383614	0.0222141	0.121433	8.88565e-08	8.88565e-08	1	0	0	1	0	0
AACTGTAACTT	185	1415	11	516.769	431723578	250	892405126	15565	7.64865	0.357994	2.73817	1.5856	0.0301199	0.0174416	0.336541	6.97665e-08	6.97665e-08	1	0	0	1	0	0
AACTGTACTGT	729	6660	11	516.769	431723578	250	892405126	73260	9.1358	1.41069	12.8878	7.46298	0.141766	0.0820928	0.401975	3.28371e-07	3.28371e-07	1	0	0	1	0	0
AACTT	900	4514	5	516.769	431723578	250	892405126	22570	5.01556	1.74159	8.73505	5.05824	0.0436752	0.0252912	0.100311	1.01165e-07	1.01165e-07	1	0	0	1	0	0
AACTTACATTAC	1	4	12	516.769	431723578	250	892405126	48	4	0.0019351	0.00774041	0.00448227	9.28849e-05	5.37872e-05	0.192	2.15149e-10	2.15149e-10	1	0	0	1	0	0
AACTTACGCTTAT	283	1276	13	516.769	431723578	250	892405126	16588	4.50883	0.547634	2.46919	1.42984	0.0320995	0.018588	0.234459	7.43519e-08	7.43519e-08	1	0	0	1	0	0
AACTTC	127	508	6	516.769	431723578	250	892405126	3048	4	0.245758	0.983031	0.569248	0.00589819	0.00341549	0.096	1.3662e-08	1.3662e-08	1	0	0	1	0	0
AACTTG	267	2091	6	516.769	431723578	250	892405126	12546	7.83146	0.516672	4.0463	2.34311	0.0242778	0.0140586	0.187955	5.62345e-08	5.62345e-08	1	0	0	1	0	0
AACTTGAATG	105	504	10	516.769	431723578	250	892405126	5040	4.8	0.203186	0.975291	0.564766	0.00975291	0.00564766	0.192	2.25906e-08	2.25906e-08	1	0	0	1	0	0
AAG	24095	216117	3	516.769	431723578	250	892405126	648351	8.96937	46.6263	418.208	242.174	1.25462	0.726521	0.107632	2.90608e-06	2.90608e-06	1	1	0	0	0	0
AAGAAGACTGATG	1	5	13	516.769	431723578	250	892405126	65	5	0.0019351	0.00967551	0.00560284	0.000125782	7.28369e-05	0.26	2.91347e-10	2.91347e-10	1	0	0	1	0	0
AAGAAGG	338	3506	7	516.769	431723578	250	892405126	24542	10.3728	0.654064	6.78447	3.92871	0.0474913	0.027501	0.290438	1.10004e-07	1.10004e-07	1	0	0	1	0	0
AAGAAT	670	11725	6	516.769	431723578	250	892405126	70350	17.5	1.29652	22.6891	13.1387	0.136134	0.0788319	0.42	3.15328e-07	3.15328e-07	1	0	0	1	0	0
AAGAC	1678	19507	5	516.769	431723578	250	892405126	97535	11.6251	3.2471	37.748	21.8589	0.18874	0.109295	0.232503	4.37178e-07	4.37178e-07	1	0	0	1	0	0
AAGACAG	23	93	7	516.769	431723578	250	892405126	651	4.04348	0.0445073	0.179964	0.104213	0.00125975	0.000729489	0.113217	2.91796e-09	2.91796e-09	1	0	0	1	0	0
AAGACT	216	871	6	516.769	431723578	250	892405126	5226	4.03241	0.417982	1.68547	0.976014	0.0101128	0.00585608	0.0967778	2.34243e-08	2.34243e-08	1	0	0	1	0	0
AAGACTCACCGCTCGCCT	106	479	18	516.769	431723578	250	892405126	8622	4.51887	0.205121	0.926914	0.536752	0.0166844	0.00966153	0.325358	3.86461e-08	3.86461e-08	1	0	0	1	0	0
AAGAG	1641	28519	5	516.769	431723578	250	892405126	142595	17.379	3.1755	55.1872	31.9575	0.275936	0.159787	0.347581	6.39149e-07	6.39149e-07	1	0	0	1	0	0
AAGAGAG	453	4217	7	516.769	431723578	250	892405126	29519	9.30905	0.876601	8.16032	4.72543	0.0571223	0.033078	0.260653	1.32312e-07	1.32312e-07	1	0	0	1	0	0
AAGAGAGGGAG	444	3466	11	516.769	431723578	250	892405126	38126	7.80631	0.859185	6.70706	3.88389	0.0737777	0.0427227	0.343477	1.70891e-07	1.70891e-07	1	0	0	1	0	0
AAGAGC	80	320	6	516.769	431723578	250	892405126	1920	4	0.154808	0.619232	0.358582	0.00371539	0.00215149	0.096	8.60596e-09	8.60596e-09	1	0	0	1	0	0
AAGAGG	424	1696	6	516.769	431723578	250	892405126	10176	4	0.820483	3.28193	1.90048	0.0196916	0.0114029	0.096	4.56116e-08	4.56116e-08	1	0	0	1	0	0
AAGAGGCTCCTCTC	2	8	14	516.769	431723578	250	892405126	112	4	0.0038702	0.0154808	0.00896454	0.000216731	0.000125504	0.224	5.02014e-10	5.02014e-10	1	0	0	1	0	0
AAGAGGG	1	6	7	516.769	431723578	250	892405126	42	6	0.0019351	0.0116106	0.0067234	8.12743e-05	4.70638e-05	0.168	1.88255e-10	1.88255e-10	1	0	0	1	0	0
AAGAGGGAGAGAGAG	1	7	15	516.769	431723578	250	892405126	105	7	0.0019351	0.0135457	0.00784397	0.000203186	0.00011766	0.42	4.70638e-10	4.70638e-10	1	0	0	1	0	0
AAGAGGGG	15	84	8	516.769	431723578	250	892405126	672	5.6	0.0290265	0.162549	0.0941277	0.00130039	0.000753021	0.1792	3.01208e-09	3.01208e-09	1	0	0	1	0	0
AAGAGGGT	609	4452	8	516.769	431723578	250	892405126	35616	7.31034	1.17848	8.61507	4.98877	0.0689206	0.0399101	0.233931	1.5964e-07	1.5964e-07	1	0	0	1	0	0
AAGAGGTCCTACCAATAGTACAC	159	756	23	516.769	431723578	250	892405126	17388	4.75472	0.307681	1.46294	0.847149	0.0336475	0.0194844	0.437434	7.79377e-08	7.79377e-08	1	0	0	1	0	0
AAGAGT	121	484	6	516.769	431723578	250	892405126	2904	4	0.234147	0.936589	0.542355	0.00561953	0.00325413	0.096	1.30165e-08	1.30165e-08	1	0	0	1	0	0
AAGAT	7998	119584	5	516.769	431723578	250	892405126	597920	14.9517	15.4769	231.407	134.002	1.15704	0.67001	0.299035	2.68004e-06	2.68004e-06	1	0	0	1	0	0
AAGATAAGGTCT	172	1118	12	516.769	431723578	250	892405126	13416	6.5	0.332837	2.16344	1.25279	0.0259613	0.0150335	0.312	6.01341e-08	6.01341e-08	1	0	0	1	0	0
AAGATAG	207	3304	7	516.769	431723578	250	892405126	23128	15.9614	0.400566	6.39357	3.70235	0.044755	0.0259165	0.446918	1.03666e-07	1.03666e-07	1	0	0	1	0	0
AAGATAT	66	264	7	516.769	431723578	250	892405126	1848	4	0.127717	0.510867	0.29583	0.00357607	0.00207081	0.112	8.28323e-09	8.28323e-09	1	0	0	1	0	0
AAGATG	3	12	6	516.769	431723578	250	892405126	72	4	0.0058053	0.0232212	0.0134468	0.000139327	8.06808e-05	0.096	3.22723e-10	3.22723e-10	1	0	0	1	0	0
AAGATT	646	2584	6	516.769	431723578	250	892405126	15504	4	1.25008	5.0003	2.89555	0.0300018	0.0173733	0.096	6.94931e-08	6.94931e-08	1	0	0	1	0	0
AAGATTATT	56	261	9	516.769	431723578	250	892405126	2349	4.66071	0.108366	0.505061	0.292468	0.00454555	0.00263221	0.167786	1.05289e-08	1.05289e-08	1	0	0	1	0	0
AAGATTCCTCTCTCTCTCTCCCACT	2	8	25	516.769	431723578	250	892405126	200	4	0.0038702	0.0154808	0.00896454	0.00038702	0.000224113	0.4	8.96454e-10	8.96454e-10	1	0	0	1	0	0
AAGATTG	245	1075	7	516.769	431723578	250	892405126	7525	4.38776	0.4741	2.08023	1.20461	0.0145616	0.00843227	0.122857	3.37291e-08	3.37291e-08	1	0	0	1	0	0
AAGC	45764	325862	4	516.769	431723578	250	892405126	1303448	7.12049	88.558	630.576	365.15	2.5223	1.4606	0.113928	5.8424e-06	5.8424e-06	1	1	0	0	0	0
AAGCAATCAATGATGC	1	6	16	516.769	431723578	250	892405126	96	6	0.0019351	0.0116106	0.0067234	0.00018577	0.000107574	0.384	4.30298e-10	4.30298e-10	1	0	0	1	0	0
AAGCACTCATATATAT	1	4	16	516.769	431723578	250	892405126	64	4	0.0019351	0.00774041	0.00448227	0.000123846	7.17163e-05	0.256	2.86865e-10	2.86865e-10	1	0	0	1	0	0
AAGCAGGTCAGTAGCTGC	85	368	18	516.769	431723578	250	892405126	6624	4.32941	0.164484	0.712117	0.412369	0.0128181	0.00742264	0.311718	2.96906e-08	2.96906e-08	1	0	0	1	0	0
AAGCAGGTCAGTAGCTTC	3561	17414	18	516.769	431723578	250	892405126	313452	4.8902	6.8909	33.6979	19.5136	0.606561	0.351244	0.352094	1.40498e-06	1.40498e-06	1	0	0	1	0	0
AAGCC	292	1515	5	516.769	431723578	250	892405126	7575	5.18836	0.56505	2.93168	1.69766	0.0146584	0.0084883	0.103767	3.39532e-08	3.39532e-08	1	0	0	1	0	0
AAGCCAAGTC	354	1597	10	516.769	431723578	250	892405126	15970	4.5113	0.685026	3.09036	1.78955	0.0309036	0.0178955	0.180452	7.15818e-08	7.15818e-08	1	0	0	1	0	0
AAGCCC	401	1604	6	516.769	431723578	250	892405126	9624	4	0.775976	3.1039	1.79739	0.0186234	0.0107843	0.096	4.31374e-08	4.31374e-08	1	0	0	1	0	0
AAGCCCTTGATAGTATTCAGTACC	1	5	24	516.769	431723578	250	892405126	120	5	0.0019351	0.00967551	0.00560284	0.000232212	0.000134468	0.48	5.37872e-10	5.37872e-10	1	0	0	1	0	0
AAGCCT	558	2748	6	516.769	431723578	250	892405126	16488	4.92473	1.07979	5.31766	3.07932	0.031906	0.0184759	0.118194	7.39037e-08	7.39037e-08	1	0	0	1	0	0
AAGCGAGGTG	374	1773	10	516.769	431723578	250	892405126	17730	4.74064	0.723728	3.43093	1.98677	0.0343093	0.0198677	0.189626	7.94706e-08	7.94706e-08	1	0	0	1	0	0
AAGCT	3099	32447	5	516.769	431723578	250	892405126	162235	10.4702	5.99688	62.7882	36.359	0.313941	0.181795	0.209403	7.27181e-07	7.27181e-07	1	0	0	1	0	0
AAGCTACTGACCTGCTGG	1	4	18	516.769	431723578	250	892405126	72	4	0.0019351	0.00774041	0.00448227	0.000139327	8.06808e-05	0.288	3.22723e-10	3.22723e-10	1	0	0	1	0	0
AAGG	173	1046	4	516.769	431723578	250	892405126	4184	6.04624	0.334773	2.02412	1.17211	0.00809646	0.00468845	0.0967399	1.87538e-08	1.87538e-08	1	0	0	0	0	0
AAGGAATTGGGAGG	1	5	14	516.769	431723578	250	892405126	70	5	0.0019351	0.00967551	0.00560284	0.000135457	7.84397e-05	0.28	3.13759e-10	3.13759e-10	1	0	0	1	0	0
AAGGAC	326	1304	6	516.769	431723578	250	892405126	7824	4	0.630843	2.52337	1.46122	0.0151402	0.00876732	0.096	3.50693e-08	3.50693e-08	1	0	0	1	0	0
AAGGAG	1	4	6	516.769	431723578	250	892405126	24	4	0.0019351	0.00774041	0.00448227	4.64424e-05	2.68936e-05	0.096	1.07574e-10	1.07574e-10	1	0	0	1	0	0
AAGGAGTGAATGAATG	109	469	16	516.769	431723578	250	892405126	7504	4.30275	0.210926	0.907563	0.525546	0.014521	0.00840874	0.275376	3.36349e-08	3.36349e-08	1	0	0	1	0	0
AAGGAT	238	2556	6	516.769	431723578	250	892405126	15336	10.7395	0.460554	4.94612	2.86417	0.0296767	0.017185	0.257748	6.87401e-08	6.87401e-08	1	0	0	1	0	0
AAGGATAGCGAGATGC	1	5	16	516.769	431723578	250	892405126	80	5	0.0019351	0.00967551	0.00560284	0.000154808	8.96454e-05	0.32	3.58582e-10	3.58582e-10	1	0	0	1	0	0
AAGGATGGAGAGAG	2	10	14	516.769	431723578	250	892405126	140	5	0.0038702	0.019351	0.0112057	0.000270914	0.000156879	0.28	6.27518e-10	6.27518e-10	1	0	0	1	0	0
AAGGCCAGTCAC	1	4	12	516.769	431723578	250	892405126	48	4	0.0019351	0.00774041	0.00448227	9.28849e-05	5.37872e-05	0.192	2.15149e-10	2.15149e-10	1	0	0	1	0	0
AAGGCTC	108	526	7	516.769	431723578	250	892405126	3682	4.87037	0.208991	1.01786	0.589418	0.00712504	0.00412593	0.13637	1.65037e-08	1.65037e-08	1	0	0	1	0	0
AAGGG	275	2214	5	516.769	431723578	250	892405126	11070	8.05091	0.532153	4.28431	2.48094	0.0214216	0.0124047	0.161018	4.96187e-08	4.96187e-08	1	0	0	1	0	0
AAGGGACTTGTGACTGGTCTAGTG	1	8	24	516.769	431723578	250	892405126	192	8	0.0019351	0.0154808	0.00896454	0.000371539	0.000215149	0.768	8.60596e-10	8.60596e-10	1	0	0	1	1	0
AAGGGAGAGGG	1	4	11	516.769	431723578	250	892405126	44	4	0.0019351	0.00774041	0.00448227	8.51445e-05	4.9305e-05	0.176	1.9722e-10	1.9722e-10	1	0	0	1	0	0
AAGGGAT	309	4590	7	516.769	431723578	250	892405126	32130	14.8544	0.597946	8.88211	5.1434	0.0621748	0.0360038	0.415922	1.44015e-07	1.44015e-07	1	0	0	1	0	0
AAGGGC	1	4	6	516.769	431723578	250	892405126	24	4	0.0019351	0.00774041	0.00448227	4.64424e-05	2.68936e-05	0.096	1.07574e-10	1.07574e-10	1	0	0	1	0	0
AAGGGG	10	40	6	516.769	431723578	250	892405126	240	4	0.019351	0.0774041	0.0448227	0.000464424	0.000268936	0.096	1.07574e-09	1.07574e-09	1	0	0	1	0	0
AAGGGGGG	9	39	8	516.769	431723578	250	892405126	312	4.33333	0.0174159	0.075469	0.0437021	0.000603752	0.000349617	0.138667	1.39847e-09	1.39847e-09	1	0	0	1	0	0
AAGGGGGT	1	5	8	516.769	431723578	250	892405126	40	5	0.0019351	0.00967551	0.00560284	7.74041e-05	4.48227e-05	0.16	1.79291e-10	1.79291e-10	1	0	0	1	0	0
AAGGGTC	344	1376	7	516.769	431723578	250	892405126	9632	4	0.665675	2.6627	1.5419	0.0186389	0.0107933	0.112	4.31732e-08	4.31732e-08	1	0	0	1	0	0
AAGGGTCGCATTGACTGGGTAT	1	5	22	516.769	431723578	250	892405126	110	5	0.0019351	0.00967551	0.00560284	0.000212861	0.000123262	0.44	4.9305e-10	4.9305e-10	1	0	0	1	0	0
AAGGGTGTCGGTC	92	461	13	516.769	431723578	250	892405126	5993	5.01087	0.178029	0.892082	0.516582	0.0115971	0.00671556	0.260565	2.68622e-08	2.68622e-08	1	0	0	1	0	0
AAGGT	68452	1290235	5	516.769	431723578	250	892405126	6451175	18.8488	132.462	2496.74	1445.8	12.4837	7.22898	0.376975	2.89159e-05	2.89159e-05	1	1	1	1	0	0
AAGGTACCAGTATCAGTACC	69	406	20	516.769	431723578	250	892405126	8120	5.88406	0.133522	0.785651	0.45495	0.015713	0.00909901	0.470725	3.6396e-08	3.6396e-08	1	0	0	1	0	0
AAGGTACGAGGAGACTGGTAGGG	1	6	23	516.769	431723578	250	892405126	138	6	0.0019351	0.0116106	0.0067234	0.000267044	0.000154638	0.552	6.18553e-10	6.18553e-10	1	0	0	1	1	0
AAGGTAGTGC	137	659	10	516.769	431723578	250	892405126	6590	4.81022	0.265109	1.27523	0.738454	0.0127523	0.00738454	0.192409	2.95382e-08	2.95382e-08	1	0	0	1	0	0
AAGGTATTAGAT	1	4	12	516.769	431723578	250	892405126	48	4	0.0019351	0.00774041	0.00448227	9.28849e-05	5.37872e-05	0.192	2.15149e-10	2.15149e-10	1	0	0	1	0	0
AAGGTC	389	1662	6	516.769	431723578	250	892405126	9972	4.27249	0.752754	3.21614	1.86238	0.0192968	0.0111743	0.10254	4.46972e-08	4.46972e-08	1	0	0	1	0	0
AAGGTCCT	610	5906	8	516.769	431723578	250	892405126	47248	9.68197	1.18041	11.4287	6.61807	0.0914297	0.0529446	0.309823	2.11778e-07	2.11778e-07	1	0	0	1	0	0
AAGGTCT	383	3180	7	516.769	431723578	250	892405126	22260	8.30287	0.741144	6.15362	3.5634	0.0430754	0.0249438	0.23248	9.97753e-08	9.97753e-08	1	0	0	1	0	0
AAGGTG	306	1224	6	516.769	431723578	250	892405126	7344	4	0.592141	2.36856	1.37157	0.0142114	0.00822945	0.096	3.29178e-08	3.29178e-08	1	0	0	1	0	0
AAGGTGGTAC	19	110	10	516.769	431723578	250	892405126	1100	5.78947	0.0367669	0.212861	0.123262	0.00212861	0.00123262	0.231579	4.9305e-09	4.9305e-09	1	0	0	1	0	0
AAGT	2036	13214	4	516.769	431723578	250	892405126	52856	6.49018	3.93987	25.5704	14.8072	0.102282	0.0592287	0.103843	2.36915e-07	2.36915e-07	1	0	0	0	0	0
AAGTAATGACTG	435	2110	12	516.769	431723578	250	892405126	25320	4.85057	0.841769	4.08306	2.3644	0.0489968	0.0283728	0.232828	1.13491e-07	1.13491e-07	1	0	0	1	0	0
AAGTAC	1888	21927	6	516.769	431723578	250	892405126	131562	11.6139	3.65347	42.431	24.5707	0.254586	0.147424	0.278733	5.89696e-07	5.89696e-07	1	0	0	1	0	0
AAGTACACAGTGAGT	552	2675	15	516.769	431723578	250	892405126	40125	4.84601	1.06818	5.1764	2.99752	0.0776459	0.0449628	0.290761	1.79851e-07	1.79851e-07	1	0	0	1	0	0
AAGTAG	1	4	6	516.769	431723578	250	892405126	24	4	0.0019351	0.00774041	0.00448227	4.64424e-05	2.68936e-05	0.096	1.07574e-10	1.07574e-10	1	0	0	1	0	0
AAGTAGT	302	1483	7	516.769	431723578	250	892405126	10381	4.9106	0.584401	2.86976	1.6618	0.0200883	0.0116326	0.137497	4.65304e-08	4.65304e-08	1	0	0	1	0	0
AAGTAGTAGTAC	168	917	12	516.769	431723578	250	892405126	11004	5.45833	0.325097	1.77449	1.02756	0.0212939	0.0123307	0.262	4.93229e-08	4.93229e-08	1	0	0	1	0	0
AAGTAT	6369	65883	6	516.769	431723578	250	892405126	395298	10.3443	12.3247	127.49	73.8263	0.764942	0.442958	0.248264	1.77183e-06	1.77183e-06	1	0	0	1	0	0
AAGTATAGT	3126	48061	9	516.769	431723578	250	892405126	432549	15.3746	6.04913	93.0029	53.8556	0.837026	0.4847	0.553486	1.9388e-06	1.9388e-06	1	0	0	1	1	0
AAGTATGT	248	1069	8	516.769	431723578	250	892405126	8552	4.31048	0.479905	2.06862	1.19789	0.016549	0.00958309	0.137935	3.83324e-08	3.83324e-08	1	0	0	1	0	0
AAGTATTACGAATAATATT	717	3762	19	516.769	431723578	250	892405126	71478	5.24686	1.38747	7.27985	4.21557	0.138317	0.0800959	0.398762	3.20384e-07	3.20384e-07	1	0	0	1	0	0
AAGTATTGCG	1	9	10	516.769	431723578	250	892405126	90	9	0.0019351	0.0174159	0.0100851	0.000174159	0.000100851	0.36	4.03404e-10	4.03404e-10	1	0	0	1	0	0
AAGTATTGT	195	1015	9	516.769	431723578	250	892405126	9135	5.20513	0.377345	1.96413	1.13738	0.0176772	0.0102364	0.187385	4.09455e-08	4.09455e-08	1	0	0	1	0	0
AAGTCG	140	560	6	516.769	431723578	250	892405126	3360	4	0.270914	1.08366	0.627518	0.00650194	0.00376511	0.096	1.50604e-08	1.50604e-08	1	0	0	1	0	0
AAGTCTG	141	564	7	516.769	431723578	250	892405126	3948	4	0.272849	1.0914	0.632	0.00763978	0.004424	0.112	1.7696e-08	1.7696e-08	1	0	0	1	0	0
AAGTCTGCGTC	564	3988	11	516.769	431723578	250	892405126	43868	7.07092	1.0914	7.71718	4.46882	0.084889	0.049157	0.311121	1.96628e-07	1.96628e-07	1	0	0	1	0	0
AAGTG	106	994	5	516.769	431723578	250	892405126	4970	9.37736	0.205121	1.92349	1.11384	0.00961745	0.00556922	0.187547	2.22769e-08	2.22769e-08	1	0	0	1	0	0
AAGTGAATGTGAG	230	992	13	516.769	431723578	250	892405126	12896	4.31304	0.445073	1.91962	1.1116	0.0249551	0.0144508	0.224278	5.78033e-08	5.78033e-08	1	0	0	1	0	0
AAGTGAT	218	872	7	516.769	431723578	250	892405126	6104	4	0.421852	1.68741	0.977135	0.0118119	0.00683994	0.112	2.73598e-08	2.73598e-08	1	0	0	1	0	0
AAGTGC	283	1132	6	516.769	431723578	250	892405126	6792	4	0.547634	2.19053	1.26848	0.0131432	0.00761089	0.096	3.04436e-08	3.04436e-08	1	0	0	1	0	0
AAGTGGCGTGGGTGCAATGT	1	11	20	516.769	431723578	250	892405126	220	11	0.0019351	0.0212861	0.0123262	0.000425722	0.000246525	0.88	9.86099e-10	9.86099e-10	1	0	0	1	1	0
AAGTGT	12	48	6	516.769	431723578	250	892405126	288	4	0.0232212	0.0928849	0.0537872	0.000557309	0.000322723	0.096	1.29089e-09	1.29089e-09	1	0	0	1	0	0
AAGTGTACGC	120	858	10	516.769	431723578	250	892405126	8580	7.15	0.232212	1.66032	0.961447	0.0166032	0.00961447	0.286	3.84579e-08	3.84579e-08	1	0	0	1	0	0
AAT	303859	2849054	3	516.769	431723578	250	892405126	8547162	9.37624	587.998	5513.21	3192.56	16.5396	9.57767	0.112515	3.83107e-05	3.83107e-05	1	1	1	0	0	0
AATAATAATAGTCATATTATCAC	1	4	23	516.769	431723578	250	892405126	92	4	0.0019351	0.00774041	0.00448227	0.000178029	0.000103092	0.368	4.12369e-10	4.12369e-10	1	0	0	1	0	0
AATAATT	152	608	7	516.769	431723578	250	892405126	4256	4	0.294135	1.17654	0.681305	0.00823579	0.00476913	0.112	1.90765e-08	1.90765e-08	1	0	0	1	0	0
AATAATTATATATAATAT	418	1944	18	516.769	431723578	250	892405126	34992	4.65072	0.808872	3.76184	2.17838	0.0677131	0.0392109	0.334852	1.56844e-07	1.56844e-07	1	0	0	1	0	0
AATAC	5031	35496	5	516.769	431723578	250	892405126	177480	7.05546	9.73549	68.6884	39.7757	0.343442	0.198878	0.141109	7.95513e-07	7.95513e-07	1	0	0	1	0	0
AATACAGGC	1	5	9	516.769	431723578	250	892405126	45	5	0.0019351	0.00967551	0.00560284	8.70796e-05	5.04255e-05	0.18	2.01702e-10	2.01702e-10	1	0	0	1	0	0
AATACC	18132	134724	6	516.769	431723578	250	892405126	808344	7.43018	35.0873	260.705	150.967	1.56423	0.905804	0.178324	3.62322e-06	3.62322e-06	1	1	0	1	0	0
AATACCAT	1	4	8	516.769	431723578	250	892405126	32	4	0.0019351	0.00774041	0.00448227	6.19232e-05	3.58582e-05	0.128	1.43433e-10	1.43433e-10	1	0	0	1	0	0
AATACCATACTGCCAT	728	3444	16	516.769	431723578	250	892405126	55104	4.73077	1.40875	6.66449	3.85923	0.106632	0.0617477	0.302769	2.46991e-07	2.46991e-07	1	0	0	1	0	0
AATACCCTATCT	1	9	12	516.769	431723578	250	892405126	108	9	0.0019351	0.0174159	0.0100851	0.000208991	0.000121021	0.432	4.84085e-10	4.84085e-10	1	0	0	1	0	0
AATACCG	100	491	7	516.769	431723578	250	892405126	3437	4.91	0.19351	0.950135	0.550199	0.00665094	0.00385139	0.13748	1.54056e-08	1.54056e-08	1	0	0	1	0	0
AATACCT	140	560	7	516.769	431723578	250	892405126	3920	4	0.270914	1.08366	0.627518	0.0075856	0.00439262	0.112	1.75705e-08	1.75705e-08	1	0	0	1	0	0
AATACG	464	2243	6	516.769	431723578	250	892405126	13458	4.83405	0.897887	4.34043	2.51343	0.0260426	0.0150806	0.116017	6.03224e-08	6.03224e-08	1	0	0	1	0	0
AATACGCCGAC	270	1278	11	516.769	431723578	250	892405126	14058	4.73333	0.522477	2.47306	1.43209	0.0272037	0.0157529	0.208267	6.30117e-08	6.30117e-08	1	0	0	1	0	0
AATACGT	128	512	7	516.769	431723578	250	892405126	3584	4	0.247693	0.990772	0.57373	0.0069354	0.00401611	0.112	1.60645e-08	1.60645e-08	1	0	0	1	0	0
AATACT	9986	66629	6	516.769	431723578	250	892405126	399774	6.67224	19.3239	128.934	74.6623	0.773603	0.447974	0.160134	1.79189e-06	1.79189e-06	1	0	0	1	0	0
AATACTATACT	542	4616	11	516.769	431723578	250	892405126	50776	8.51661	1.04882	8.93243	5.17254	0.0982567	0.0568979	0.374731	2.27592e-07	2.27592e-07	1	0	0	1	0	0
AATAG	5777	53907	5	516.769	431723578	250	892405126	269535	9.33131	11.1791	104.316	60.4064	0.521578	0.302032	0.186626	1.20813e-06	1.20813e-06	1	0	0	1	0	0
AATAGACAATATAGTGACCTACAGG	393	2356	25	516.769	431723578	250	892405126	58900	5.99491	0.760495	4.5591	2.64006	0.113977	0.0660014	0.599491	2.64006e-07	2.64006e-07	1	0	0	1	1	0
AATAGACCTAGT	748	4247	12	516.769	431723578	250	892405126	50964	5.67781	1.44746	8.21838	4.75905	0.0986205	0.0571086	0.272535	2.28434e-07	2.28434e-07	1	0	0	1	0	0
AATAGAG	83	332	7	516.769	431723578	250	892405126	2324	4	0.160613	0.642454	0.372028	0.00449718	0.0026042	0.112	1.04168e-08	1.04168e-08	1	0	0	1	0	0
AATAGATAG	901	14042	9	516.769	431723578	250	892405126	126378	15.5849	1.74353	27.1727	15.735	0.244554	0.141615	0.561057	5.6646e-07	5.6646e-07	1	0	0	1	1	0
AATAGATAGATAG	2520	16771	13	516.769	431723578	250	892405126	218023	6.65516	4.87646	32.4536	18.793	0.421897	0.244309	0.346068	9.77238e-07	9.77238e-07	1	0	0	1	0	0
AATAGC	1	4	6	516.769	431723578	250	892405126	24	4	0.0019351	0.00774041	0.00448227	4.64424e-05	2.68936e-05	0.096	1.07574e-10	1.07574e-10	1	0	0	1	0	0
AATAGCTACTACTATACT	644	3174	18	516.769	431723578	250	892405126	57132	4.92857	1.24621	6.14201	3.55668	0.110556	0.0640203	0.354857	2.56081e-07	2.56081e-07	1	0	0	1	0	0
AATAGG	1	4	6	516.769	431723578	250	892405126	24	4	0.0019351	0.00774041	0.00448227	4.64424e-05	2.68936e-05	0.096	1.07574e-10	1.07574e-10	1	0	0	1	0	0
AATAGGTAATCATT	395	1728	14	516.769	431723578	250	892405126	24192	4.37468	0.764365	3.34386	1.93634	0.046814	0.0271088	0.244982	1.08435e-07	1.08435e-07	1	0	0	1	0	0
AATAGGTATATGAT	125	584	14	516.769	431723578	250	892405126	8176	4.672	0.241888	1.1301	0.654411	0.0158214	0.00916176	0.261632	3.6647e-08	3.6647e-08	1	0	0	1	0	0
AATAGGTGGTATAGT	620	3187	15	516.769	431723578	250	892405126	47805	5.14032	1.19976	6.16717	3.57125	0.0925075	0.0535687	0.308419	2.14275e-07	2.14275e-07	1	0	0	1	0	0
AATAGT	739	2956	6	516.769	431723578	250	892405126	17736	4	1.43004	5.72016	3.3124	0.034321	0.0198744	0.096	7.94975e-08	7.94975e-08	1	0	0	1	0	0
AATAGTATAGTAGT	256	1218	14	516.769	431723578	250	892405126	17052	4.75781	0.495386	2.35695	1.36485	0.0329973	0.0191079	0.266437	7.64317e-08	7.64317e-08	1	0	0	1	0	0
AATAT	12808	84500	5	516.769	431723578	250	892405126	422500	6.59744	24.7848	163.516	94.6879	0.81758	0.47344	0.131949	1.89376e-06	1.89376e-06	1	1	0	1	0	0
AATATACAGGGTAGGCTAGAGGG	1	4	23	516.769	431723578	250	892405126	92	4	0.0019351	0.00774041	0.00448227	0.000178029	0.000103092	0.368	4.12369e-10	4.12369e-10	1	0	0	1	0	0
AATATACT	262	1600	8	516.769	431723578	250	892405126	12800	6.10687	0.506997	3.09616	1.79291	0.0247693	0.0143433	0.19542	5.7373e-08	5.7373e-08	1	0	0	1	0	0
AATATAG	1	4	7	516.769	431723578	250	892405126	28	4	0.0019351	0.00774041	0.00448227	5.41828e-05	3.13759e-05	0.112	1.25504e-10	1.25504e-10	1	0	0	1	0	0
AATATAGATCGCC	2	8	13	516.769	431723578	250	892405126	104	4	0.0038702	0.0154808	0.00896454	0.000201251	0.000116539	0.208	4.66156e-10	4.66156e-10	1	0	0	1	0	0
AATATAGGGCCGGTAT	1	4	16	516.769	431723578	250	892405126	64	4	0.0019351	0.00774041	0.00448227	0.000123846	7.17163e-05	0.256	2.86865e-10	2.86865e-10	1	0	0	1	0	0
AATATAGTGCCGGTAT	5491	33956	16	516.769	431723578	250	892405126	543296	6.18394	10.6256	65.7083	38.05	1.05133	0.6088	0.395772	2.4352e-06	2.4352e-06	1	0	0	1	0	0
AATATAT	123	493	7	516.769	431723578	250	892405126	3451	4.00813	0.238017	0.954005	0.55244	0.00667803	0.00386708	0.112228	1.54683e-08	1.54683e-08	1	0	0	1	0	0
AATATATATGTACAT	451	2289	15	516.769	431723578	250	892405126	34335	5.07539	0.872731	4.42945	2.56498	0.0664417	0.0384747	0.304523	1.53899e-07	1.53899e-07	1	0	0	1	0	0
AATATATT	70	320	8	516.769	431723578	250	892405126	2560	4.57143	0.135457	0.619232	0.358582	0.00495386	0.00286865	0.146286	1.14746e-08	1.14746e-08	1	0	0	1	0	0
AATATC	1	4	6	516.769	431723578	250	892405126	24	4	0.0019351	0.00774041	0.00448227	4.64424e-05	2.68936e-05	0.096	1.07574e-10	1.07574e-10	1	0	0	1	0	0
AATATCCAATGTCC	342	1463	14	516.769	431723578	250	892405126	20482	4.27778	0.661805	2.83105	1.63939	0.0396347	0.0229515	0.239556	9.18058e-08	9.18058e-08	1	0	0	1	0	0
AATATCCTCGAGATGTAT	1	4	18	516.769	431723578	250	892405126	72	4	0.0019351	0.00774041	0.00448227	0.000139327	8.06808e-05	0.288	3.22723e-10	3.22723e-10	1	0	0	1	0	0
AATATG	1318	9469	6	516.769	431723578	250	892405126	56814	7.18437	2.55046	18.3235	10.6107	0.109941	0.0636639	0.172425	2.54656e-07	2.54656e-07	1	0	0	1	0	0
AATATGTACT	656	5089	10	516.769	431723578	250	892405126	50890	7.75762	1.26943	9.84773	5.70257	0.0984773	0.0570257	0.310305	2.28103e-07	2.28103e-07	1	0	0	1	0	0
AATATT	1131	4946	6	516.769	431723578	250	892405126	29676	4.37312	2.1886	9.57101	5.54233	0.0574261	0.033254	0.104955	1.33016e-07	1.33016e-07	1	0	0	1	0	0
AATC	5552	37004	4	516.769	431723578	250	892405126	148016	6.66499	10.7437	71.6065	41.4655	0.286426	0.165862	0.10664	6.63448e-07	6.63448e-07	1	0	0	0	0	0
AATCAC	493	2076	6	516.769	431723578	250	892405126	12456	4.21095	0.954005	4.01727	2.3263	0.0241036	0.0139578	0.101063	5.58311e-08	5.58311e-08	1	0	0	1	0	0
AATCACGTCGTCAGC	262	1100	15	516.769	431723578	250	892405126	16500	4.19847	0.506997	2.12861	1.23262	0.0319292	0.0184894	0.251908	7.39574e-08	7.39574e-08	1	0	0	1	0	0
AATCAGT	122	488	7	516.769	431723578	250	892405126	3416	4	0.236082	0.944329	0.546837	0.00661031	0.00382786	0.112	1.53114e-08	1.53114e-08	1	0	0	1	0	0
AATCAT	3	12	6	516.769	431723578	250	892405126	72	4	0.0058053	0.0232212	0.0134468	0.000139327	8.06808e-05	0.096	3.22723e-10	3.22723e-10	1	0	0	1	0	0
AATCATAT	1	4	8	516.769	431723578	250	892405126	32	4	0.0019351	0.00774041	0.00448227	6.19232e-05	3.58582e-05	0.128	1.43433e-10	1.43433e-10	1	0	0	1	0	0
AATCC	1	5	5	516.769	431723578	250	892405126	25	5	0.0019351	0.00967551	0.00560284	4.83775e-05	2.80142e-05	0.1	1.12057e-10	1.12057e-10	1	0	0	1	0	0
AATCCC	1	8	6	516.769	431723578	250	892405126	48	8	0.0019351	0.0154808	0.00896454	9.28849e-05	5.37872e-05	0.192	2.15149e-10	2.15149e-10	1	0	0	1	0	0
AATCCCTAC	1	4	9	516.769	431723578	250	892405126	36	4	0.0019351	0.00774041	0.00448227	6.96636e-05	4.03404e-05	0.144	1.61362e-10	1.61362e-10	1	0	0	1	0	0
AATCG	1	5	5	516.769	431723578	250	892405126	25	5	0.0019351	0.00967551	0.00560284	4.83775e-05	2.80142e-05	0.1	1.12057e-10	1.12057e-10	1	0	0	1	0	0
AATCGACAGTCATCCCTGTGACTCT	9720	45920	25	516.769	431723578	250	892405126	1148000	4.72428	18.8092	88.8599	51.4565	2.2215	1.28641	0.472428	5.14565e-06	5.14565e-06	1	0	0	1	0	0
AATCGC	468	1874	6	516.769	431723578	250	892405126	11244	4.00427	0.905627	3.62638	2.09994	0.0217583	0.0125997	0.0961026	5.03986e-08	5.03986e-08	1	0	0	1	0	0
AATCGT	120	480	6	516.769	431723578	250	892405126	2880	4	0.232212	0.928849	0.537872	0.00557309	0.00322723	0.096	1.29089e-08	1.29089e-08	1	0	0	1	0	0
AATCT	941	7073	5	516.769	431723578	250	892405126	35365	7.51647	1.82093	13.687	7.92577	0.0684349	0.0396289	0.150329	1.58515e-07	1.58515e-07	1	0	0	1	0	0
AATCTACACT	110	525	10	516.769	431723578	250	892405126	5250	4.77273	0.212861	1.01593	0.588298	0.0101593	0.00588298	0.190909	2.35319e-08	2.35319e-08	1	0	0	1	0	0
AATCTAGATCT	472	5039	11	516.769	431723578	250	892405126	55429	10.6758	0.913368	9.75098	5.64654	0.107261	0.0621119	0.469737	2.48448e-07	2.48448e-07	1	0	0	1	0	0
AATCTAGTCT	604	4703	10	516.769	431723578	250	892405126	47030	7.78642	1.1688	9.10078	5.27003	0.0910078	0.0527003	0.311457	2.10801e-07	2.10801e-07	1	0	0	1	0	0
AATCTC	124	716	6	516.769	431723578	250	892405126	4296	5.77419	0.239953	1.38553	0.802326	0.0083132	0.00481396	0.138581	1.92558e-08	1.92558e-08	1	0	0	1	0	0
AATCTCC	120	480	7	516.769	431723578	250	892405126	3360	4	0.232212	0.928849	0.537872	0.00650194	0.00376511	0.112	1.50604e-08	1.50604e-08	1	0	0	1	0	0
AATCTG	112	448	6	516.769	431723578	250	892405126	2688	4	0.216731	0.866925	0.502014	0.00520155	0.00301208	0.096	1.20483e-08	1.20483e-08	1	0	0	1	0	0
AATCTGG	151	750	7	516.769	431723578	250	892405126	5250	4.96689	0.2922	1.45133	0.840425	0.0101593	0.00588298	0.139073	2.35319e-08	2.35319e-08	1	0	0	1	0	0
AATG	99870	717024	4	516.769	431723578	250	892405126	2868096	7.17957	193.259	1387.51	803.474	5.55006	3.21389	0.114873	1.28556e-05	1.28556e-05	1	1	0	0	0	0
AATGAATGAATGTATGAATT	198	820	20	516.769	431723578	250	892405126	16400	4.14141	0.38315	1.58678	0.918865	0.0317357	0.0183773	0.331313	7.35092e-08	7.35092e-08	1	0	0	1	0	0
AATGAATGATG	778	5107	11	516.769	431723578	250	892405126	56177	6.56427	1.50551	9.88256	5.72274	0.108708	0.0629501	0.288828	2.518e-07	2.518e-07	1	0	0	1	0	0
AATGAC	261	1536	6	516.769	431723578	250	892405126	9216	5.88506	0.505061	2.97232	1.72119	0.0178339	0.0103271	0.141241	4.13086e-08	4.13086e-08	1	0	0	1	0	0
AATGACAGATGATGAT	94	649	16	516.769	431723578	250	892405126	10384	6.90426	0.1819	1.25588	0.727248	0.0200941	0.011636	0.441872	4.65439e-08	4.65439e-08	1	0	0	1	0	0
AATGACCCTATGGT	273	1358	14	516.769	431723578	250	892405126	19012	4.97436	0.528283	2.62787	1.52173	0.0367901	0.0213042	0.278564	8.52169e-08	8.52169e-08	1	0	0	1	0	0
AATGACTATGT	1	20	11	516.769	431723578	250	892405126	220	20	0.0019351	0.038702	0.0224113	0.000425722	0.000246525	0.88	9.86099e-10	9.86099e-10	1	0	0	1	1	0
AATGAT	418	2307	6	516.769	431723578	250	892405126	13842	5.51914	0.808872	4.46428	2.58515	0.0267857	0.0155109	0.132459	6.20436e-08	6.20436e-08	1	0	0	1	0	0
AATGATAGTGT	1	8	11	516.769	431723578	250	892405126	88	8	0.0019351	0.0154808	0.00896454	0.000170289	9.86099e-05	0.352	3.9444e-10	3.9444e-10	1	0	0	1	0	0
AATGATCC	67	316	8	516.769	431723578	250	892405126	2528	4.71642	0.129652	0.611492	0.354099	0.00489194	0.00283279	0.150925	1.13312e-08	1.13312e-08	1	0	0	1	0	0
AATGATG	227	938	7	516.769	431723578	250	892405126	6566	4.13216	0.439268	1.81513	1.05109	0.0127059	0.00735764	0.1157	2.94306e-08	2.94306e-08	1	0	0	1	0	0
AATGC	988	5821	5	516.769	431723578	250	892405126	29105	5.8917	1.91188	11.2642	6.52282	0.0563211	0.0326141	0.117834	1.30456e-07	1.30456e-07	1	0	0	1	0	0
AATGCAATGT	463	2050	10	516.769	431723578	250	892405126	20500	4.42765	0.895952	3.96696	2.29716	0.0396696	0.0229716	0.177106	9.18865e-08	9.18865e-08	1	0	0	1	0	0
AATGCC	124	496	6	516.769	431723578	250	892405126	2976	4	0.239953	0.95981	0.555801	0.00575886	0.00333481	0.096	1.33392e-08	1.33392e-08	1	0	0	1	0	0
AATGCCTGGT	3	12	10	516.769	431723578	250	892405126	120	4	0.0058053	0.0232212	0.0134468	0.000232212	0.000134468	0.16	5.37872e-10	5.37872e-10	1	0	0	1	0	0
AATGCT	96	589	6	516.769	431723578	250	892405126	3534	6.13542	0.18577	1.13977	0.660014	0.00683865	0.00396008	0.14725	1.58403e-08	1.58403e-08	1	0	0	1	0	0
AATGG	45	354	5	516.769	431723578	250	892405126	1770	7.86667	0.0870796	0.685026	0.396681	0.00342513	0.0019834	0.157333	7.93362e-09	7.93362e-09	1	0	0	1	0	0
AATGGATG	1	5	8	516.769	431723578	250	892405126	40	5	0.0019351	0.00967551	0.00560284	7.74041e-05	4.48227e-05	0.16	1.79291e-10	1.79291e-10	1	0	0	1	0	0
AATGGCATGG	91	926	10	516.769	431723578	250	892405126	9260	10.1758	0.176094	1.7919	1.03765	0.017919	0.0103765	0.407033	4.15058e-08	4.15058e-08	1	0	0	1	0	0
AATGGCC	1	4	7	516.769	431723578	250	892405126	28	4	0.0019351	0.00774041	0.00448227	5.41828e-05	3.13759e-05	0.112	1.25504e-10	1.25504e-10	1	0	0	1	0	0
AATGGG	32	128	6	516.769	431723578	250	892405126	768	4	0.0619232	0.247693	0.143433	0.00148616	0.000860596	0.096	3.44238e-09	3.44238e-09	1	0	0	1	0	0
AATGGT	1	4	6	516.769	431723578	250	892405126	24	4	0.0019351	0.00774041	0.00448227	4.64424e-05	2.68936e-05	0.096	1.07574e-10	1.07574e-10	1	0	0	1	0	0
AATGT	1827	9798	5	516.769	431723578	250	892405126	48990	5.36289	3.53543	18.9601	10.9793	0.0948006	0.0548966	0.107258	2.19586e-07	2.19586e-07	1	0	0	1	0	0
AATGTATGT	1248	7637	9	516.769	431723578	250	892405126	68733	6.11939	2.41501	14.7784	8.55777	0.133005	0.07702	0.220298	3.0808e-07	3.0808e-07	1	0	0	1	0	0
AATGTC	1	4	6	516.769	431723578	250	892405126	24	4	0.0019351	0.00774041	0.00448227	4.64424e-05	2.68936e-05	0.096	1.07574e-10	1.07574e-10	1	0	0	1	0	0
AATGTCATGT	185	862	10	516.769	431723578	250	892405126	8620	4.65946	0.357994	1.66806	0.965929	0.0166806	0.00965929	0.186378	3.86372e-08	3.86372e-08	1	0	0	1	0	0
AATGTCC	95	464	7	516.769	431723578	250	892405126	3248	4.88421	0.183835	0.897887	0.519943	0.00628521	0.0036396	0.136758	1.45584e-08	1.45584e-08	1	0	0	1	0	0
AATGTGATGT	1052	9677	10	516.769	431723578	250	892405126	96770	9.19867	2.03573	18.726	10.8437	0.18726	0.108437	0.367947	4.33749e-07	4.33749e-07	1	0	0	1	0	0
AATGTGTCGTG	1	4	11	516.769	431723578	250	892405126	44	4	0.0019351	0.00774041	0.00448227	8.51445e-05	4.9305e-05	0.176	1.9722e-10	1.9722e-10	1	0	0	1	0	0
AATT	4463	29267	4	516.769	431723578	250	892405126	117068	6.5577	8.63636	56.6346	32.7956	0.226538	0.131183	0.104923	5.2473e-07	5.2473e-07	1	0	0	0	0	0
AATTAC	1376	33260	6	516.769	431723578	250	892405126	199560	24.1715	2.6627	64.3615	37.2701	0.386169	0.22362	0.580116	8.94482e-07	8.94482e-07	1	0	0	1	1	0
AATTAG	231	924	6	516.769	431723578	250	892405126	5544	4	0.447008	1.78803	1.0354	0.0107282	0.00621243	0.096	2.48497e-08	2.48497e-08	1	0	0	1	0	0
AATTAGG	1	4	7	516.769	431723578	250	892405126	28	4	0.0019351	0.00774041	0.00448227	5.41828e-05	3.13759e-05	0.112	1.25504e-10	1.25504e-10	1	0	0	1	0	0
AATTAT	1121	4574	6	516.769	431723578	250	892405126	27444	4.08029	2.16925	8.85115	5.12547	0.0531069	0.0307528	0.0979269	1.23011e-07	1.23011e-07	1	0	0	1	0	0
AATTC	1992	10341	5	516.769	431723578	250	892405126	51705	5.19127	3.85472	20.0109	11.5878	0.100054	0.0579389	0.103825	2.31756e-07	2.31756e-07	1	0	0	1	0	0
AATTCG	64	256	6	516.769	431723578	250	892405126	1536	4	0.123846	0.495386	0.286865	0.00297232	0.00172119	0.096	6.88477e-09	6.88477e-09	1	0	0	1	0	0
AATTGAC	327	1617	7	516.769	431723578	250	892405126	11319	4.94495	0.632778	3.12906	1.81196	0.0219034	0.0126837	0.138459	5.07348e-08	5.07348e-08	1	0	0	1	0	0
AC	273299	4690170	2	516.769	431723578	250	892405126	9380340	17.1613	528.861	9075.95	5255.65	18.1519	10.5113	0.137291	4.20452e-05	4.20452e-05	1	1	1	0	0	0
ACACACACATATATAT	1	5	16	516.769	431723578	250	892405126	80	5	0.0019351	0.00967551	0.00560284	0.000154808	8.96454e-05	0.32	3.58582e-10	3.58582e-10	1	0	0	1	0	0
ACACACAG	169	786	8	516.769	431723578	250	892405126	6288	4.65089	0.327032	1.52099	0.880766	0.0121679	0.00704613	0.148828	2.81845e-08	2.81845e-08	1	0	0	1	0	0
ACACACC	820	6809	7	516.769	431723578	250	892405126	47663	8.30366	1.58678	13.1761	7.62994	0.0922327	0.0534096	0.232502	2.13638e-07	2.13638e-07	1	0	0	1	0	0
ACACACCTACATCT	1	6	14	516.769	431723578	250	892405126	84	6	0.0019351	0.0116106	0.0067234	0.000162549	9.41277e-05	0.336	3.76511e-10	3.76511e-10	1	0	0	1	0	0
ACACACGC	2812	11410	8	516.769	431723578	250	892405126	91280	4.05761	5.4415	22.0795	12.7857	0.176636	0.102285	0.129844	4.09142e-07	4.09142e-07	1	0	0	1	0	0
ACACACGCGC	434	2178	10	516.769	431723578	250	892405126	21780	5.01843	0.839834	4.21465	2.4406	0.0421465	0.024406	0.200737	9.76238e-08	9.76238e-08	1	0	0	1	0	0
ACACACGCGCCCC	3	12	13	516.769	431723578	250	892405126	156	4	0.0058053	0.0232212	0.0134468	0.000301876	0.000174808	0.208	6.99234e-10	6.99234e-10	1	0	0	1	0	0
ACACACGCGCCGC	1684	7191	13	516.769	431723578	250	892405126	93483	4.27019	3.25871	13.9153	8.058	0.180899	0.104754	0.22205	4.19016e-07	4.19016e-07	1	0	0	1	0	0
ACACAG	543	4676	6	516.769	431723578	250	892405126	28056	8.61142	1.05076	9.04853	5.23977	0.0542912	0.0314386	0.206674	1.25755e-07	1.25755e-07	1	0	0	1	0	0
ACACAGC	505	2371	7	516.769	431723578	250	892405126	16597	4.69505	0.977226	4.58813	2.65687	0.0321169	0.0185981	0.131461	7.43922e-08	7.43922e-08	1	0	0	1	0	0
ACACAGTACGGTACATGAT	147	698	19	516.769	431723578	250	892405126	13262	4.7483	0.28446	1.3507	0.782156	0.0256633	0.014861	0.360871	5.94439e-08	5.94439e-08	1	0	0	1	0	0
ACACAT	2148	26898	6	516.769	431723578	250	892405126	161388	12.5223	4.1566	52.0504	30.141	0.312302	0.180846	0.300536	7.23384e-07	7.23384e-07	1	0	0	1	0	0
ACACATATATACCT	386	1574	14	516.769	431723578	250	892405126	22036	4.07772	0.746949	3.04585	1.76377	0.0426419	0.0246928	0.228352	9.87713e-08	9.87713e-08	1	0	0	1	0	0
ACACC	1385	15851	5	516.769	431723578	250	892405126	79255	11.4448	2.68012	30.6733	17.7621	0.153366	0.0888106	0.228895	3.55242e-07	3.55242e-07	1	0	0	1	0	0
ACACCACCCAGACTG	533	2360	15	516.769	431723578	250	892405126	35400	4.42777	1.03141	4.56684	2.64454	0.0685026	0.0396681	0.265666	1.58672e-07	1.58672e-07	1	0	0	1	0	0
ACACCACCCCACCCC	2	8	15	516.769	431723578	250	892405126	120	4	0.0038702	0.0154808	0.00896454	0.000232212	0.000134468	0.24	5.37872e-10	5.37872e-10	1	0	0	1	0	0
ACACCACCTCACCTC	59	254	15	516.769	431723578	250	892405126	3810	4.30508	0.114171	0.491516	0.284624	0.00737274	0.00426936	0.258305	1.70774e-08	1.70774e-08	1	0	0	1	0	0
ACACCATACC	333	2061	10	516.769	431723578	250	892405126	20610	6.18919	0.644389	3.98824	2.30949	0.0398824	0.0230949	0.247568	9.23796e-08	9.23796e-08	1	0	0	1	0	0
ACACCC	118	770	6	516.769	431723578	250	892405126	4620	6.52542	0.228342	1.49003	0.862837	0.00894017	0.00517702	0.15661	2.07081e-08	2.07081e-08	1	0	0	1	0	0
ACACCCC	209	1067	7	516.769	431723578	250	892405126	7469	5.10526	0.404436	2.06475	1.19565	0.0144533	0.00836952	0.142947	3.34781e-08	3.34781e-08	1	0	0	1	0	0
ACACCCGCGCCGC	17	81	13	516.769	431723578	250	892405126	1053	4.76471	0.0328967	0.156743	0.090766	0.00203766	0.00117996	0.247765	4.71983e-09	4.71983e-09	1	0	0	1	0	0
ACACCG	4	24	6	516.769	431723578	250	892405126	144	6	0.00774041	0.0464424	0.0268936	0.000278655	0.000161362	0.144	6.45447e-10	6.45447e-10	1	0	0	1	0	0
ACACCGC	367	1597	7	516.769	431723578	250	892405126	11179	4.3515	0.710182	3.09036	1.78955	0.0216325	0.0125268	0.121842	5.01073e-08	5.01073e-08	1	0	0	1	0	0
ACACCGCG	458	2754	8	516.769	431723578	250	892405126	22032	6.0131	0.886276	5.32927	3.08604	0.0426342	0.0246883	0.192419	9.87534e-08	9.87534e-08	1	0	0	1	0	0
ACACG	1157	6872	5	516.769	431723578	250	892405126	34360	5.9395	2.23891	13.298	7.70054	0.0664901	0.0385027	0.11879	1.54011e-07	1.54011e-07	1	0	0	1	0	0
ACACGATACGATGTAG	1	4	16	516.769	431723578	250	892405126	64	4	0.0019351	0.00774041	0.00448227	0.000123846	7.17163e-05	0.256	2.86865e-10	2.86865e-10	1	0	0	1	0	0
ACACGC	4157	24608	6	516.769	431723578	250	892405126	147648	5.91965	8.04422	47.619	27.5749	0.285714	0.16545	0.142072	6.61798e-07	6.61798e-07	1	0	0	1	0	0
ACACGCGCCCCGC	6	25	13	516.769	431723578	250	892405126	325	4.16667	0.0116106	0.0483775	0.0280142	0.000628908	0.000364184	0.216667	1.45674e-09	1.45674e-09	1	0	0	1	0	0
ACACGCTACAGCT	638	3466	13	516.769	431723578	250	892405126	45058	5.4326	1.23459	6.70706	3.88389	0.0871918	0.0504905	0.282495	2.01962e-07	2.01962e-07	1	0	0	1	0	0
ACACGCTACGGCT	208	1213	13	516.769	431723578	250	892405126	15769	5.83173	0.402501	2.34728	1.35925	0.0305146	0.0176702	0.30325	7.06809e-08	7.06809e-08	1	0	0	1	0	0
ACACGGCG	340	2083	8	516.769	431723578	250	892405126	16664	6.12647	0.657934	4.03082	2.33414	0.0322465	0.0186731	0.196047	7.46925e-08	7.46925e-08	1	0	0	1	0	0
ACACT	3672	25932	5	516.769	431723578	250	892405126	129660	7.06209	7.10569	50.181	29.0586	0.250905	0.145293	0.141242	5.81171e-07	5.81171e-07	1	0	0	1	0	0
ACACTAT	36	144	7	516.769	431723578	250	892405126	1008	4	0.0696636	0.278655	0.161362	0.00195058	0.00112953	0.112	4.51813e-09	4.51813e-09	1	0	0	1	0	0
ACACTC	1172	6673	6	516.769	431723578	250	892405126	40038	5.69369	2.26794	12.9129	7.47755	0.0774776	0.0448653	0.136648	1.79461e-07	1.79461e-07	1	0	0	1	0	0
ACACTCCGCACTGT	475	1978	14	516.769	431723578	250	892405126	27692	4.16421	0.919173	3.82763	2.21648	0.0535868	0.0310307	0.233196	1.24123e-07	1.24123e-07	1	0	0	1	0	0
ACACTCGCACC	148	661	11	516.769	431723578	250	892405126	7271	4.46622	0.286395	1.2791	0.740695	0.0140701	0.00814764	0.196514	3.25906e-08	3.25906e-08	1	0	0	1	0	0
ACACTCGGCT	177	949	10	516.769	431723578	250	892405126	9490	5.36158	0.342513	1.83641	1.06342	0.0183641	0.0106342	0.214463	4.25367e-08	4.25367e-08	1	0	0	1	0	0
ACAG	31801	205493	4	516.769	431723578	250	892405126	821972	6.46184	61.5382	397.65	230.269	1.5906	0.921075	0.103389	3.6843e-06	3.6843e-06	1	1	0	0	0	0
ACAGACAGG	4	18	9	516.769	431723578	250	892405126	162	4.5	0.00774041	0.0348318	0.0201702	0.000313486	0.000181532	0.162	7.26128e-10	7.26128e-10	1	0	0	1	0	0
ACAGACTG	2320	23889	8	516.769	431723578	250	892405126	191112	10.297	4.48943	46.2276	26.7692	0.369821	0.214154	0.329503	8.56615e-07	8.56615e-07	1	0	0	1	0	0
ACAGAG	564	3891	6	516.769	431723578	250	892405126	23346	6.89894	1.0914	7.52948	4.36013	0.0451769	0.0261608	0.165574	1.04643e-07	1.04643e-07	1	0	0	1	0	0
ACAGAGTCGAGGGGTC	40	183	16	516.769	431723578	250	892405126	2928	4.575	0.0774041	0.354124	0.205064	0.00566598	0.00328102	0.2928	1.31241e-08	1.31241e-08	1	0	0	1	0	0
ACAGAT	574	2452	6	516.769	431723578	250	892405126	14712	4.27178	1.11075	4.74487	2.74763	0.0284692	0.0164858	0.102523	6.59431e-08	6.59431e-08	1	0	0	1	0	0
ACAGATACGAT	1	4	11	516.769	431723578	250	892405126	44	4	0.0019351	0.00774041	0.00448227	8.51445e-05	4.9305e-05	0.176	1.9722e-10	1.9722e-10	1	0	0	1	0	0
ACAGATAG	436	2050	8	516.769	431723578	250	892405126	16400	4.70183	0.843704	3.96696	2.29716	0.0317357	0.0183773	0.150459	7.35092e-08	7.35092e-08	1	0	0	1	0	0
ACAGC	1604	8364	5	516.769	431723578	250	892405126	41820	5.21446	3.1039	16.1852	9.37242	0.0809259	0.0468621	0.104289	1.87448e-07	1.87448e-07	1	0	0	1	0	0
ACAGCC	16	89	6	516.769	431723578	250	892405126	534	5.5625	0.0309616	0.172224	0.0997305	0.00103334	0.000598383	0.1335	2.39353e-09	2.39353e-09	1	0	0	1	0	0
ACAGCCGAGT	86	406	10	516.769	431723578	250	892405126	4060	4.72093	0.166419	0.785651	0.45495	0.00785651	0.0045495	0.188837	1.8198e-08	1.8198e-08	1	0	0	1	0	0
ACAGCGC	54	216	7	516.769	431723578	250	892405126	1512	4	0.104495	0.417982	0.242043	0.00292587	0.0016943	0.112	6.77719e-09	6.77719e-09	1	0	0	1	0	0
ACAGCT	556	5610	6	516.769	431723578	250	892405126	33660	10.0899	1.07592	10.8559	6.28638	0.0651355	0.0377183	0.242158	1.50873e-07	1.50873e-07	1	0	0	1	0	0
ACAGCTC	2	17	7	516.769	431723578	250	892405126	119	8.5	0.0038702	0.0328967	0.0190496	0.000230277	0.000133348	0.238	5.3339e-10	5.3339e-10	1	0	0	1	0	0
ACAGG	4481	84697	5	516.769	431723578	250	892405126	423485	18.9014	8.67119	163.897	94.9087	0.819486	0.474543	0.378027	1.89817e-06	1.89817e-06	1	0	0	1	0	0
ACAGGACCAGG	1375	6473	11	516.769	431723578	250	892405126	71203	4.70764	2.66076	12.5259	7.25343	0.137785	0.0797878	0.207136	3.19151e-07	3.19151e-07	1	0	0	1	0	0
ACAGGAGAGG	1	5	10	516.769	431723578	250	892405126	50	5	0.0019351	0.00967551	0.00560284	9.67551e-05	5.60284e-05	0.2	2.24113e-10	2.24113e-10	1	0	0	1	0	0
ACAGGAGTAG	1	4	10	516.769	431723578	250	892405126	40	4	0.0019351	0.00774041	0.00448227	7.74041e-05	4.48227e-05	0.16	1.79291e-10	1.79291e-10	1	0	0	1	0	0
ACAGGCT	384	2488	7	516.769	431723578	250	892405126	17416	6.47917	0.743079	4.81453	2.78797	0.0337017	0.0195158	0.181417	7.80632e-08	7.80632e-08	1	0	0	1	0	0
ACAGGG	464	4242	6	516.769	431723578	250	892405126	25452	9.14224	0.897887	8.2087	4.75345	0.0492522	0.0285207	0.219414	1.14083e-07	1.14083e-07	1	0	0	1	0	0
ACAGGT	140	560	6	516.769	431723578	250	892405126	3360	4	0.270914	1.08366	0.627518	0.00650194	0.00376511	0.096	1.50604e-08	1.50604e-08	1	0	0	1	0	0
ACAGT	3590	22760	5	516.769	431723578	250	892405126	113800	6.33983	6.94701	44.0429	25.5041	0.220215	0.127521	0.126797	5.10082e-07	5.10082e-07	1	0	0	1	0	0
ACAGTAG	3	12	7	516.769	431723578	250	892405126	84	4	0.0058053	0.0232212	0.0134468	0.000162549	9.41277e-05	0.112	3.76511e-10	3.76511e-10	1	0	0	1	0	0
ACAGTCCAGACGCT	463	2191	14	516.769	431723578	250	892405126	30674	4.73218	0.895952	4.23981	2.45516	0.0593573	0.0343723	0.265002	1.37489e-07	1.37489e-07	1	0	0	1	0	0
ACAGTG	374	1496	6	516.769	431723578	250	892405126	8976	4	0.723728	2.89491	1.67637	0.0173695	0.0100582	0.096	4.02328e-08	4.02328e-08	1	0	0	1	0	0
ACAGTGC	1	4	7	516.769	431723578	250	892405126	28	4	0.0019351	0.00774041	0.00448227	5.41828e-05	3.13759e-05	0.112	1.25504e-10	1.25504e-10	1	0	0	1	0	0
ACAGTGCGGTC	2	12	11	516.769	431723578	250	892405126	132	6	0.0038702	0.0232212	0.0134468	0.000255433	0.000147915	0.264	5.9166e-10	5.9166e-10	1	0	0	1	0	0
ACAGTGGAT	2434	11338	9	516.769	431723578	250	892405126	102042	4.65818	4.71004	21.9402	12.705	0.197462	0.114345	0.167694	4.5738e-07	4.5738e-07	1	0	0	1	0	0
ACAGTGGCGT	477	2736	10	516.769	431723578	250	892405126	27360	5.73585	0.923043	5.29444	3.06587	0.0529444	0.0306587	0.229434	1.22635e-07	1.22635e-07	1	0	0	1	0	0
ACAT	44027	321888	4	516.769	431723578	250	892405126	1287552	7.31115	85.1967	622.886	360.697	2.49154	1.44279	0.116978	5.77115e-06	5.77115e-06	1	1	0	0	0	0
ACATACATGCAT	1011	5336	12	516.769	431723578	250	892405126	64032	5.27794	1.95639	10.3257	5.97935	0.123908	0.0717522	0.253341	2.87009e-07	2.87009e-07	1	0	0	1	0	0
ACATACATGT	1	7	10	516.769	431723578	250	892405126	70	7	0.0019351	0.0135457	0.00784397	0.000135457	7.84397e-05	0.28	3.13759e-10	3.13759e-10	1	0	0	1	0	0
ACATACC	1991	19178	7	516.769	431723578	250	892405126	134246	9.63235	3.85279	37.1114	21.4902	0.25978	0.150432	0.269706	6.01727e-07	6.01727e-07	1	0	0	1	0	0
ACATACT	1	4	7	516.769	431723578	250	892405126	28	4	0.0019351	0.00774041	0.00448227	5.41828e-05	3.13759e-05	0.112	1.25504e-10	1.25504e-10	1	0	0	1	0	0
ACATAG	46	227	6	516.769	431723578	250	892405126	1362	4.93478	0.0890147	0.439268	0.254369	0.00263561	0.00152621	0.118435	6.10485e-09	6.10485e-09	1	0	0	1	0	0
ACATAGG	844	16655	7	516.769	431723578	250	892405126	116585	19.7334	1.63323	32.2291	18.663	0.225604	0.130641	0.552536	5.22565e-07	5.22565e-07	1	0	0	1	1	0
ACATAT	2094	8716	6	516.769	431723578	250	892405126	52296	4.16237	4.0521	16.8663	9.76686	0.101198	0.0586012	0.0998968	2.34405e-07	2.34405e-07	1	0	0	1	0	0
ACATC	641	3621	5	516.769	431723578	250	892405126	18105	5.64899	1.2404	7.007	4.05757	0.035035	0.0202879	0.11298	8.11515e-08	8.11515e-08	1	0	0	1	0	0
ACATCAGGTACATGGT	1	8	16	516.769	431723578	250	892405126	128	8	0.0019351	0.0154808	0.00896454	0.000247693	0.000143433	0.512	5.7373e-10	5.7373e-10	1	0	0	1	1	0
ACATCATCTACATCTACT	636	3910	18	516.769	431723578	250	892405126	70380	6.1478	1.23072	7.56625	4.38142	0.136192	0.0788655	0.442642	3.15462e-07	3.15462e-07	1	0	0	1	0	0
ACATCCAT	1	4	8	516.769	431723578	250	892405126	32	4	0.0019351	0.00774041	0.00448227	6.19232e-05	3.58582e-05	0.128	1.43433e-10	1.43433e-10	1	0	0	1	0	0
ACATCT	653	9903	6	516.769	431723578	250	892405126	59418	15.1654	1.26362	19.1633	11.097	0.11498	0.0665819	0.363969	2.66327e-07	2.66327e-07	1	0	0	1	0	0
ACATCTACATGTACTGGT	2	9	18	516.769	431723578	250	892405126	162	4.5	0.0038702	0.0174159	0.0100851	0.000313486	0.000181532	0.324	7.26128e-10	7.26128e-10	1	0	0	1	0	0
ACATCTATATCT	1	5	12	516.769	431723578	250	892405126	60	5	0.0019351	0.00967551	0.00560284	0.000116106	6.7234e-05	0.24	2.68936e-10	2.68936e-10	1	0	0	1	0	0
ACATG	397	1985	5	516.769	431723578	250	892405126	9925	5	0.768235	3.84118	2.22433	0.0192059	0.0111216	0.1	4.44865e-08	4.44865e-08	1	0	0	1	0	0
ACATGCAT	587	3778	8	516.769	431723578	250	892405126	30224	6.43612	1.1359	7.31081	4.2335	0.0584865	0.033868	0.205956	1.35472e-07	1.35472e-07	1	0	0	1	0	0
ACATGG	76	614	6	516.769	431723578	250	892405126	3684	8.07895	0.147068	1.18815	0.688028	0.00712891	0.00412817	0.193895	1.65127e-08	1.65127e-08	1	0	0	1	0	0
ACATGGG	4	16	7	516.769	431723578	250	892405126	112	4	0.00774041	0.0309616	0.0179291	0.000216731	0.000125504	0.112	5.02014e-10	5.02014e-10	1	0	0	1	0	0
ACATGT	14	58	6	516.769	431723578	250	892405126	348	4.14286	0.0270914	0.112236	0.0649929	0.000673415	0.000389957	0.0994286	1.55983e-09	1.55983e-09	1	0	0	1	0	0
ACATGTACTACCAT	1	8	14	516.769	431723578	250	892405126	112	8	0.0019351	0.0154808	0.00896454	0.000216731	0.000125504	0.448	5.02014e-10	5.02014e-10	1	0	0	1	0	0
ACC	4715	41592	3	516.769	431723578	250	892405126	124776	8.82121	9.124	80.4847	46.6066	0.241454	0.13982	0.105855	5.5928e-07	5.5928e-07	1	0	0	0	0	0
ACCACCACCGGGG	1	4	13	516.769	431723578	250	892405126	52	4	0.0019351	0.00774041	0.00448227	0.000100625	5.82695e-05	0.208	2.33078e-10	2.33078e-10	1	0	0	1	0	0
ACCACCAGAGGTCCT	96	563	15	516.769	431723578	250	892405126	8445	5.86458	0.18577	1.08946	0.630879	0.0163419	0.00946319	0.351875	3.78528e-08	3.78528e-08	1	0	0	1	0	0
ACCACCTAGT	269	2254	10	516.769	431723578	250	892405126	22540	8.37918	0.520542	4.36172	2.52576	0.0436172	0.0252576	0.335167	1.0103e-07	1.0103e-07	1	0	0	1	0	0
ACCACGC	352	2736	7	516.769	431723578	250	892405126	19152	7.77273	0.681156	5.29444	3.06587	0.0370611	0.0214611	0.217636	8.58444e-08	8.58444e-08	1	0	0	1	0	0
ACCACGCCATCCTATGGCC	2502	11064	19	516.769	431723578	250	892405126	210216	4.42206	4.84162	21.41	12.398	0.406789	0.235561	0.336077	9.42245e-07	9.42245e-07	1	0	0	1	0	0
ACCACGCGGC	487	3365	10	516.769	431723578	250	892405126	33650	6.90965	0.942394	6.51162	3.77071	0.0651162	0.0377071	0.276386	1.50828e-07	1.50828e-07	1	0	0	1	0	0
ACCACT	310	1278	6	516.769	431723578	250	892405126	7668	4.12258	0.599881	2.47306	1.43209	0.0148384	0.00859251	0.0989419	3.437e-08	3.437e-08	1	0	0	1	0	0
ACCACTACTC	819	3947	10	516.769	431723578	250	892405126	39470	4.81929	1.58485	7.63784	4.42288	0.0763784	0.0442288	0.192772	1.76915e-07	1.76915e-07	1	0	0	1	0	0
ACCAG	356	1956	5	516.769	431723578	250	892405126	9780	5.49438	0.688896	3.78506	2.19183	0.0189253	0.0109591	0.109888	4.38366e-08	4.38366e-08	1	0	0	1	0	0
ACCAGAT	1	4	7	516.769	431723578	250	892405126	28	4	0.0019351	0.00774041	0.00448227	5.41828e-05	3.13759e-05	0.112	1.25504e-10	1.25504e-10	1	0	0	1	0	0
ACCAGC	980	5476	6	516.769	431723578	250	892405126	32856	5.58776	1.8964	10.5966	6.13623	0.0635797	0.0368174	0.134106	1.47269e-07	1.47269e-07	1	0	0	1	0	0
ACCAGCCCTCGC	355	1502	12	516.769	431723578	250	892405126	18024	4.23099	0.686961	2.90652	1.68309	0.0348783	0.0201971	0.203087	8.07884e-08	8.07884e-08	1	0	0	1	0	0
ACCAGG	241	1670	6	516.769	431723578	250	892405126	10020	6.92946	0.466359	3.23162	1.87135	0.0193897	0.0112281	0.166307	4.49123e-08	4.49123e-08	1	0	0	1	0	0
ACCAGGACGGG	75	336	11	516.769	431723578	250	892405126	3696	4.48	0.145133	0.650194	0.376511	0.00715213	0.00414162	0.19712	1.65665e-08	1.65665e-08	1	0	0	1	0	0
ACCAGGC	103	412	7	516.769	431723578	250	892405126	2884	4	0.199315	0.797262	0.461674	0.00558083	0.00323172	0.112	1.29269e-08	1.29269e-08	1	0	0	1	0	0
ACCAGT	1	4	6	516.769	431723578	250	892405126	24	4	0.0019351	0.00774041	0.00448227	4.64424e-05	2.68936e-05	0.096	1.07574e-10	1.07574e-10	1	0	0	1	0	0
ACCAT	6137	103763	5	516.769	431723578	250	892405126	518815	16.9078	11.8757	200.792	116.273	1.00396	0.581367	0.338155	2.32547e-06	2.32547e-06	1	0	0	1	0	0
ACCATACCCAT	905	6054	11	516.769	431723578	250	892405126	66594	6.6895	1.75127	11.7151	6.78391	0.128866	0.0746231	0.294338	2.98492e-07	2.98492e-07	1	0	0	1	0	0
ACCATACT	7	29	8	516.769	431723578	250	892405126	232	4.14286	0.0135457	0.0561179	0.0324965	0.000448943	0.000259972	0.132571	1.03989e-09	1.03989e-09	1	0	0	1	0	0
ACCATAG	404	2335	7	516.769	431723578	250	892405126	16345	5.7797	0.781781	4.51846	2.61652	0.0316292	0.0183157	0.161832	7.32627e-08	7.32627e-08	1	0	0	1	0	0
ACCATC	1	4	6	516.769	431723578	250	892405126	24	4	0.0019351	0.00774041	0.00448227	4.64424e-05	2.68936e-05	0.096	1.07574e-10	1.07574e-10	1	0	0	1	0	0
ACCATG	116	464	6	516.769	431723578	250	892405126	2784	4	0.224472	0.897887	0.519943	0.00538732	0.00311966	0.096	1.24786e-08	1.24786e-08	1	0	0	1	0	0
ACCATGCCAT	1344	7711	10	516.769	431723578	250	892405126	77110	5.73735	2.60078	14.9216	8.64069	0.149216	0.0864069	0.229494	3.45628e-07	3.45628e-07	1	0	0	1	0	0
ACCC	10	66	4	516.769	431723578	250	892405126	264	6.6	0.019351	0.127717	0.0739574	0.000510867	0.00029583	0.1056	1.18332e-09	1.18332e-09	1	0	0	0	0	0
ACCCACGCACGC	42	189	12	516.769	431723578	250	892405126	2268	4.5	0.0812743	0.365734	0.211787	0.00438881	0.00254145	0.216	1.01658e-08	1.01658e-08	1	0	0	1	0	0
ACCCACTC	328	1567	8	516.769	431723578	250	892405126	12536	4.77744	0.634713	3.0323	1.75593	0.0242584	0.0140474	0.152878	5.61897e-08	5.61897e-08	1	0	0	1	0	0
ACCCAGT	163	1912	7	516.769	431723578	250	892405126	13384	11.7301	0.315422	3.69991	2.14252	0.0258994	0.0149977	0.328442	5.99907e-08	5.99907e-08	1	0	0	1	0	0
ACCCAT	460	1925	6	516.769	431723578	250	892405126	11550	4.18478	0.890147	3.72507	2.15709	0.0223504	0.0129426	0.100435	5.17702e-08	5.17702e-08	1	0	0	1	0	0
ACCCC	217	1317	5	516.769	431723578	250	892405126	6585	6.06912	0.419917	2.54853	1.47579	0.0127426	0.00737894	0.121382	2.95157e-08	2.95157e-08	1	0	0	1	0	0
ACCCCAT	4	26	7	516.769	431723578	250	892405126	182	6.5	0.00774041	0.0503126	0.0291347	0.000352188	0.000203943	0.182	8.15773e-10	8.15773e-10	1	0	0	1	0	0
ACCCCATCCCC	1	5	11	516.769	431723578	250	892405126	55	5	0.0019351	0.00967551	0.00560284	0.000106431	6.16312e-05	0.22	2.46525e-10	2.46525e-10	1	0	0	1	0	0
ACCCCC	144	576	6	516.769	431723578	250	892405126	3456	4	0.278655	1.11462	0.645447	0.00668771	0.00387268	0.096	1.54907e-08	1.54907e-08	1	0	0	1	0	0
ACCCCCC	1	4	7	516.769	431723578	250	892405126	28	4	0.0019351	0.00774041	0.00448227	5.41828e-05	3.13759e-05	0.112	1.25504e-10	1.25504e-10	1	0	0	1	0	0
ACCCCCCT	1	5	8	516.769	431723578	250	892405126	40	5	0.0019351	0.00967551	0.00560284	7.74041e-05	4.48227e-05	0.16	1.79291e-10	1.79291e-10	1	0	0	1	0	0
ACCCCGC	362	1629	7	516.769	431723578	250	892405126	11403	4.5	0.700507	3.15228	1.8254	0.022066	0.0127778	0.126	5.11113e-08	5.11113e-08	1	0	0	1	0	0
ACCCCT	6	33	6	516.769	431723578	250	892405126	198	5.5	0.0116106	0.0638583	0.0369787	0.00038315	0.000221872	0.132	8.87489e-10	8.87489e-10	1	0	0	1	0	0
ACCCCTACTC	1	4	10	516.769	431723578	250	892405126	40	4	0.0019351	0.00774041	0.00448227	7.74041e-05	4.48227e-05	0.16	1.79291e-10	1.79291e-10	1	0	0	1	0	0
ACCCCTC	3	19	7	516.769	431723578	250	892405126	133	6.33333	0.0058053	0.0367669	0.0212908	0.000257368	0.000149035	0.177333	5.96142e-10	5.96142e-10	1	0	0	1	0	0
ACCCG	243	1219	5	516.769	431723578	250	892405126	6095	5.01646	0.47023	2.35889	1.36597	0.0117944	0.00682986	0.100329	2.73194e-08	2.73194e-08	1	0	0	1	0	0
ACCCGC	339	1560	6	516.769	431723578	250	892405126	9360	4.60177	0.655999	3.01876	1.74808	0.0181125	0.0104885	0.110442	4.1954e-08	4.1954e-08	1	0	0	1	0	0
ACCCGCCACT	361	1857	10	516.769	431723578	250	892405126	18570	5.14404	0.698572	3.59348	2.08089	0.0359348	0.0208089	0.205762	8.32357e-08	8.32357e-08	1	0	0	1	0	0
ACCCGCTCCCCCC	1	5	13	516.769	431723578	250	892405126	65	5	0.0019351	0.00967551	0.00560284	0.000125782	7.28369e-05	0.26	2.91347e-10	2.91347e-10	1	0	0	1	0	0
ACCCGGC	102	408	7	516.769	431723578	250	892405126	2856	4	0.19738	0.789521	0.457191	0.00552665	0.00320034	0.112	1.28014e-08	1.28014e-08	1	0	0	1	0	0
ACCCT	596	4380	5	516.769	431723578	250	892405126	21900	7.34899	1.15332	8.47574	4.90808	0.0423787	0.0245404	0.14698	9.81617e-08	9.81617e-08	1	0	0	1	0	0
ACCCTC	196	786	6	516.769	431723578	250	892405126	4716	4.0102	0.37928	1.52099	0.880766	0.00912594	0.0052846	0.0962449	2.11384e-08	2.11384e-08	1	0	0	1	0	0
ACCCTCCCTCCGC	1	6	13	516.769	431723578	250	892405126	78	6	0.0019351	0.0116106	0.0067234	0.000150938	8.74042e-05	0.312	3.49617e-10	3.49617e-10	1	0	0	1	0	0
ACCCTCTCCCGC	1	4	12	516.769	431723578	250	892405126	48	4	0.0019351	0.00774041	0.00448227	9.28849e-05	5.37872e-05	0.192	2.15149e-10	2.15149e-10	1	0	0	1	0	0
ACCCTGCGTCT	386	1802	11	516.769	431723578	250	892405126	19822	4.66839	0.746949	3.48705	2.01926	0.0383576	0.0222119	0.205409	8.88475e-08	8.88475e-08	1	0	0	1	0	0
ACCG	995	8092	4	516.769	431723578	250	892405126	32368	8.13266	1.92543	15.6588	9.06763	0.0626354	0.0362705	0.130123	1.45082e-07	1.45082e-07	1	0	0	0	0	0
ACCGAG	2500	19393	6	516.769	431723578	250	892405126	116358	7.7572	4.83775	37.5274	21.7312	0.225165	0.130387	0.186173	5.21548e-07	5.21548e-07	1	0	0	1	0	0
ACCGATACCTAGT	69	309	13	516.769	431723578	250	892405126	4017	4.47826	0.133522	0.597946	0.346255	0.0077733	0.00450132	0.23287	1.80053e-08	1.80053e-08	1	0	0	1	0	0
ACCGC	409	2936	5	516.769	431723578	250	892405126	14680	7.17848	0.791456	5.68146	3.28999	0.0284073	0.0164499	0.14357	6.57997e-08	6.57997e-08	1	0	0	1	0	0
ACCGCC	432	1730	6	516.769	431723578	250	892405126	10380	4.00463	0.835964	3.34773	1.93858	0.0200864	0.0116315	0.0961111	4.6526e-08	4.6526e-08	1	0	0	1	0	0
ACCGCCAGG	1	4	9	516.769	431723578	250	892405126	36	4	0.0019351	0.00774041	0.00448227	6.96636e-05	4.03404e-05	0.144	1.61362e-10	1.61362e-10	1	0	0	1	0	0
ACCGG	456	2280	5	516.769	431723578	250	892405126	11400	5	0.882406	4.41203	2.55489	0.0220602	0.0127745	0.1	5.10979e-08	5.10979e-08	1	0	0	1	0	0
ACCGGC	3	13	6	516.769	431723578	250	892405126	78	4.33333	0.0058053	0.0251563	0.0145674	0.000150938	8.74042e-05	0.104	3.49617e-10	3.49617e-10	1	0	0	1	0	0
ACCGGCC	123	492	7	516.769	431723578	250	892405126	3444	4	0.238017	0.95207	0.551319	0.00666449	0.00385923	0.112	1.54369e-08	1.54369e-08	1	0	0	1	0	0
ACCGGG	4	19	6	516.769	431723578	250	892405126	114	4.75	0.00774041	0.0367669	0.0212908	0.000220602	0.000127745	0.114	5.10979e-10	5.10979e-10	1	0	0	1	0	0
ACCGT	665	9365	5	516.769	431723578	250	892405126	46825	14.0827	1.28684	18.1222	10.4941	0.0906111	0.0524706	0.281654	2.09882e-07	2.09882e-07	1	0	0	1	0	0
ACCGTC	517	2068	6	516.769	431723578	250	892405126	12408	4	1.00045	4.00179	2.31733	0.0240107	0.013904	0.096	5.5616e-08	5.5616e-08	1	0	0	1	0	0
ACCGTCACTAG	1	4	11	516.769	431723578	250	892405126	44	4	0.0019351	0.00774041	0.00448227	8.51445e-05	4.9305e-05	0.176	1.9722e-10	1.9722e-10	1	0	0	1	0	0
ACCGTCGCC	364	1968	9	516.769	431723578	250	892405126	17712	5.40659	0.704377	3.80828	2.20528	0.0342745	0.0198475	0.194637	7.939e-08	7.939e-08	1	0	0	1	0	0
ACCT	7656	51174	4	516.769	431723578	250	892405126	204696	6.68417	14.8151	99.0269	57.3439	0.396107	0.229376	0.106947	9.17503e-07	9.17503e-07	1	0	0	0	0	0
ACCTACG	438	3251	7	516.769	431723578	250	892405126	22757	7.42237	0.847574	6.29101	3.64296	0.0440371	0.0255007	0.207826	1.02003e-07	1.02003e-07	1	0	0	1	0	0
ACCTACT	357	1428	7	516.769	431723578	250	892405126	9996	4	0.690831	2.76332	1.60017	0.0193433	0.0112012	0.112	4.48048e-08	4.48048e-08	1	0	0	1	0	0
ACCTACTAGAT	579	5074	11	516.769	431723578	250	892405126	55814	8.76339	1.12042	9.8187	5.68576	0.108006	0.0625433	0.385589	2.50173e-07	2.50173e-07	1	0	0	1	0	0
ACCTAG	29	244	6	516.769	431723578	250	892405126	1464	8.41379	0.0561179	0.472165	0.273418	0.00283299	0.00164051	0.201931	6.56204e-09	6.56204e-09	1	0	0	1	0	0
ACCTAGT	74	770	7	516.769	431723578	250	892405126	5390	10.4054	0.143197	1.49003	0.862837	0.0104302	0.00603986	0.291351	2.41594e-08	2.41594e-08	1	0	0	1	0	0
ACCTAGTACCTAT	866	7905	13	516.769	431723578	250	892405126	102765	9.12818	1.6758	15.297	8.85808	0.198861	0.115155	0.474665	4.6062e-07	4.6062e-07	1	0	0	1	0	0
ACCTAGTAT	146	748	9	516.769	431723578	250	892405126	6732	5.12329	0.282525	1.44746	0.838184	0.0130271	0.00754366	0.184438	3.01746e-08	3.01746e-08	1	0	0	1	0	0
ACCTAT	3238	52009	6	516.769	431723578	250	892405126	312054	16.0621	6.26586	100.643	58.2796	0.603856	0.349678	0.38549	1.39871e-06	1.39871e-06	1	0	0	1	0	0
ACCTC	377	3328	5	516.769	431723578	250	892405126	16640	8.82759	0.729533	6.44002	3.72925	0.0322001	0.0186462	0.176552	7.4585e-08	7.4585e-08	1	0	0	1	0	0
ACCTCACTCGCACT	343	1649	14	516.769	431723578	250	892405126	23086	4.80758	0.66374	3.19098	1.84782	0.0446737	0.0258694	0.269224	1.03478e-07	1.03478e-07	1	0	0	1	0	0
ACCTCAT	728	9083	7	516.769	431723578	250	892405126	63581	12.4766	1.40875	17.5765	10.1781	0.123036	0.0712468	0.349346	2.84987e-07	2.84987e-07	1	0	0	1	0	0
ACCTCC	5	20	6	516.769	431723578	250	892405126	120	4	0.00967551	0.038702	0.0224113	0.000232212	0.000134468	0.096	5.37872e-10	5.37872e-10	1	0	0	1	0	0
ACCTCGCCATCCTACGGCC	831	3649	19	516.769	431723578	250	892405126	69331	4.3911	1.60807	7.06118	4.08895	0.134163	0.0776901	0.333723	3.1076e-07	3.1076e-07	1	0	0	1	0	0
ACCTCGCCATCCTATGGCC	9321	39367	19	516.769	431723578	250	892405126	747973	4.22347	18.0371	76.1791	44.1134	1.4474	0.838154	0.320984	3.35262e-06	3.35262e-06	1	0	0	1	0	0
ACCTCT	73	312	6	516.769	431723578	250	892405126	1872	4.27397	0.141262	0.603752	0.349617	0.00362251	0.0020977	0.102575	8.39081e-09	8.39081e-09	1	0	0	1	0	0
ACCTG	412	2245	5	516.769	431723578	250	892405126	11225	5.44903	0.797262	4.3443	2.51567	0.0217215	0.0125784	0.108981	5.03135e-08	5.03135e-08	1	0	0	1	0	0
ACCTGC	4	17	6	516.769	431723578	250	892405126	102	4.25	0.00774041	0.0328967	0.0190496	0.00019738	0.000114298	0.102	4.57191e-10	4.57191e-10	1	0	0	1	0	0
ACCTGCT	125	826	7	516.769	431723578	250	892405126	5782	6.608	0.241888	1.59839	0.925589	0.0111888	0.00647912	0.185024	2.59165e-08	2.59165e-08	1	0	0	1	0	0
ACCTGG	121	484	6	516.769	431723578	250	892405126	2904	4	0.234147	0.936589	0.542355	0.00561953	0.00325413	0.096	1.30165e-08	1.30165e-08	1	0	0	1	0	0
ACG	13726	156542	3	516.769	431723578	250	892405126	469626	11.4048	26.5612	302.925	175.416	0.908774	0.526248	0.136857	2.10499e-06	2.10499e-06	1	1	0	0	0	0
ACGACGC	225	900	7	516.769	431723578	250	892405126	6300	4	0.435398	1.74159	1.00851	0.0121911	0.00705957	0.112	2.82383e-08	2.82383e-08	1	0	0	1	0	0
ACGACT	277	1935	6	516.769	431723578	250	892405126	11610	6.98556	0.536023	3.74442	2.1683	0.0224665	0.0130098	0.167653	5.20391e-08	5.20391e-08	1	0	0	1	0	0
ACGAG	686	4388	5	516.769	431723578	250	892405126	21940	6.3965	1.32748	8.49122	4.91705	0.0424561	0.0245852	0.12793	9.8341e-08	9.8341e-08	1	0	0	1	0	0
ACGAGT	44	215	6	516.769	431723578	250	892405126	1290	4.88636	0.0851445	0.416047	0.240922	0.00249628	0.00144553	0.117273	5.78213e-09	5.78213e-09	1	0	0	1	0	0
ACGAT	1340	12336	5	516.769	431723578	250	892405126	61680	9.20597	2.59304	23.8714	13.8233	0.119357	0.0691166	0.184119	2.76466e-07	2.76466e-07	1	0	0	1	0	0
ACGATG	781	9494	6	516.769	431723578	250	892405126	56964	12.1562	1.51131	18.3719	10.6387	0.110231	0.063832	0.291749	2.55328e-07	2.55328e-07	1	0	0	1	0	0
ACGC	12402	109275	4	516.769	431723578	250	892405126	437100	8.81108	23.9991	211.458	122.45	0.845833	0.4898	0.140977	1.9592e-06	1.9592e-06	1	1	0	0	0	0
ACGCACT	172	688	7	516.769	431723578	250	892405126	4816	4	0.332837	1.33135	0.77095	0.00931945	0.00539665	0.112	2.15866e-08	2.15866e-08	1	0	0	1	0	0
ACGCACTC	27	129	8	516.769	431723578	250	892405126	1032	4.77778	0.0522477	0.249628	0.144553	0.00199702	0.00115643	0.152889	4.6257e-09	4.6257e-09	1	0	0	1	0	0
ACGCAGC	341	2416	7	516.769	431723578	250	892405126	16912	7.08504	0.65987	4.6752	2.70729	0.0327264	0.018951	0.198381	7.58041e-08	7.58041e-08	1	0	0	1	0	0
ACGCC	1279	7176	5	516.769	431723578	250	892405126	35880	5.61063	2.47499	13.8863	8.04119	0.0694314	0.040206	0.112213	1.60824e-07	1.60824e-07	1	0	0	1	0	0
ACGCCCCGCC	223	1117	10	516.769	431723578	250	892405126	11170	5.00897	0.431528	2.16151	1.25167	0.0216151	0.0125167	0.200359	5.00669e-08	5.00669e-08	1	0	0	1	0	0
ACGCCCGCCGGC	475	2003	12	516.769	431723578	250	892405126	24036	4.21684	0.919173	3.87601	2.2445	0.0465121	0.026934	0.202408	1.07736e-07	1.07736e-07	1	0	0	1	0	0
ACGCG	346	1731	5	516.769	431723578	250	892405126	8655	5.00289	0.669545	3.34966	1.9397	0.0167483	0.00969851	0.100058	3.8794e-08	3.8794e-08	1	0	0	1	0	0
ACGCGC	374	1496	6	516.769	431723578	250	892405126	8976	4	0.723728	2.89491	1.67637	0.0173695	0.0100582	0.096	4.02328e-08	4.02328e-08	1	0	0	1	0	0
ACGCGGCGCG	1	4	10	516.769	431723578	250	892405126	40	4	0.0019351	0.00774041	0.00448227	7.74041e-05	4.48227e-05	0.16	1.79291e-10	1.79291e-10	1	0	0	1	0	0
ACGCGTC	589	2497	7	516.769	431723578	250	892405126	17479	4.23939	1.13977	4.83195	2.79806	0.0338236	0.0195864	0.118703	7.83456e-08	7.83456e-08	1	0	0	1	0	0
ACGCTAG	283	1132	7	516.769	431723578	250	892405126	7924	4	0.547634	2.19053	1.26848	0.0153337	0.00887938	0.112	3.55175e-08	3.55175e-08	1	0	0	1	0	0
ACGCTC	83	469	6	516.769	431723578	250	892405126	2814	5.6506	0.160613	0.907563	0.525546	0.00544538	0.00315328	0.135614	1.26131e-08	1.26131e-08	1	0	0	1	0	0
ACGCTCT	208	832	7	516.769	431723578	250	892405126	5824	4	0.402501	1.61	0.932312	0.01127	0.00652618	0.112	2.61047e-08	2.61047e-08	1	0	0	1	0	0
ACGCTG	295	1183	6	516.769	431723578	250	892405126	7098	4.01017	0.570855	2.28922	1.32563	0.0137353	0.00795379	0.0962441	3.18151e-08	3.18151e-08	1	0	0	1	0	0
ACGG	103	618	4	516.769	431723578	250	892405126	2472	6	0.199315	1.19589	0.692511	0.00478357	0.00277004	0.096	1.10802e-08	1.10802e-08	1	0	0	0	0	0
ACGGC	639	4299	5	516.769	431723578	250	892405126	21495	6.7277	1.23653	8.319	4.81732	0.041595	0.0240866	0.134554	9.63464e-08	9.63464e-08	1	0	0	1	0	0
ACGGCT	13	58	6	516.769	431723578	250	892405126	348	4.46154	0.0251563	0.112236	0.0649929	0.000673415	0.000389957	0.107077	1.55983e-09	1.55983e-09	1	0	0	1	0	0
ACGGG	302	1643	5	516.769	431723578	250	892405126	8215	5.4404	0.584401	3.17937	1.84109	0.0158969	0.00920546	0.108808	3.68218e-08	3.68218e-08	1	0	0	1	0	0
ACGGGAT	130	1228	7	516.769	431723578	250	892405126	8596	9.44615	0.251563	2.3763	1.37606	0.0166341	0.0096324	0.264492	3.85296e-08	3.85296e-08	1	0	0	1	0	0
ACGGGG	185	917	6	516.769	431723578	250	892405126	5502	4.95676	0.357994	1.77449	1.02756	0.0106469	0.00616536	0.118962	2.46614e-08	2.46614e-08	1	0	0	1	0	0
ACGGGGAGC	235	1126	9	516.769	431723578	250	892405126	10134	4.79149	0.454749	2.17892	1.26176	0.0196103	0.0113558	0.172494	4.54233e-08	4.54233e-08	1	0	0	1	0	0
ACGT	245	1638	4	516.769	431723578	250	892405126	6552	6.68571	0.4741	3.1697	1.83549	0.0126788	0.00734196	0.106971	2.93678e-08	2.93678e-08	1	0	0	0	0	0
ACGTACTAT	201	1863	9	516.769	431723578	250	892405126	16767	9.26866	0.388955	3.60509	2.08762	0.0324458	0.0187886	0.333672	7.51542e-08	7.51542e-08	1	0	0	1	0	0
ACGTAGCCGCC	239	1551	11	516.769	431723578	250	892405126	17061	6.48954	0.462489	3.00134	1.738	0.0330148	0.019118	0.28554	7.6472e-08	7.6472e-08	1	0	0	1	0	0
ACGTAGTAGTACTAG	301	1263	15	516.769	431723578	250	892405126	18945	4.19601	0.582465	2.44403	1.41528	0.0366605	0.0212291	0.251761	8.49166e-08	8.49166e-08	1	0	0	1	0	0
ACGTC	837	4185	5	516.769	431723578	250	892405126	20925	5	1.61968	8.0984	4.68957	0.040492	0.0234479	0.1	9.37915e-08	9.37915e-08	1	0	0	1	0	0
ACT	50094	564080	3	516.769	431723578	250	892405126	1692240	11.2604	96.937	1091.55	632.09	3.27466	1.89627	0.135125	7.58508e-06	7.58508e-06	1	1	0	0	0	0
ACTACTAGTG	141	869	10	516.769	431723578	250	892405126	8690	6.16312	0.272849	1.6816	0.973773	0.016816	0.00973773	0.246525	3.89509e-08	3.89509e-08	1	0	0	1	0	0
ACTACTATACTAT	2	12	13	516.769	431723578	250	892405126	156	6	0.0038702	0.0232212	0.0134468	0.000301876	0.000174808	0.312	6.99234e-10	6.99234e-10	1	0	0	1	0	0
ACTACTCCCC	13	57	10	516.769	431723578	250	892405126	570	4.38462	0.0251563	0.110301	0.0638723	0.00110301	0.000638723	0.175385	2.55489e-09	2.55489e-09	1	0	0	1	0	0
ACTACTCGCC	25	105	10	516.769	431723578	250	892405126	1050	4.2	0.0483775	0.203186	0.11766	0.00203186	0.0011766	0.168	4.70638e-09	4.70638e-09	1	0	0	1	0	0
ACTACTGC	705	5140	8	516.769	431723578	250	892405126	41120	7.29078	1.36425	9.94642	5.75972	0.0795714	0.0460777	0.233305	1.84311e-07	1.84311e-07	1	0	0	1	0	0
ACTACTGCT	272	1403	9	516.769	431723578	250	892405126	12627	5.15809	0.526348	2.71495	1.57216	0.0244345	0.0141494	0.185691	5.65976e-08	5.65976e-08	1	0	0	1	0	0
ACTAG	2206	27860	5	516.769	431723578	250	892405126	139300	12.6292	4.26883	53.9119	31.219	0.26956	0.156095	0.252584	6.2438e-07	6.2438e-07	1	0	0	1	0	0
ACTAGAG	134	859	7	516.769	431723578	250	892405126	6013	6.41045	0.259304	1.66225	0.962567	0.0116358	0.00673797	0.179493	2.69519e-08	2.69519e-08	1	0	0	1	0	0
ACTAGAGACTAGTG	379	1732	14	516.769	431723578	250	892405126	24248	4.56992	0.733403	3.3516	1.94082	0.0469223	0.0271715	0.255916	1.08686e-07	1.08686e-07	1	0	0	1	0	0
ACTAGATAT	373	2217	9	516.769	431723578	250	892405126	19953	5.9437	0.721793	4.29012	2.4843	0.0386111	0.0223587	0.213973	8.94347e-08	8.94347e-08	1	0	0	1	0	0
ACTAGC	287	1245	6	516.769	431723578	250	892405126	7470	4.33798	0.555374	2.4092	1.39511	0.0144552	0.00837064	0.104111	3.34826e-08	3.34826e-08	1	0	0	1	0	0
ACTAGCAG	260	1657	8	516.769	431723578	250	892405126	13256	6.37308	0.503126	3.20646	1.85678	0.0256517	0.0148542	0.203938	5.9417e-08	5.9417e-08	1	0	0	1	0	0
ACTAGG	35	179	6	516.769	431723578	250	892405126	1074	5.11429	0.0677285	0.346383	0.200582	0.0020783	0.00120349	0.122743	4.81396e-09	4.81396e-09	1	0	0	1	0	0
ACTAGGAGG	627	5564	9	516.769	431723578	250	892405126	50076	8.874	1.21331	10.7669	6.23484	0.0969021	0.0561135	0.319464	2.24454e-07	2.24454e-07	1	0	0	1	0	0
ACTAGT	1	4	6	516.769	431723578	250	892405126	24	4	0.0019351	0.00774041	0.00448227	4.64424e-05	2.68936e-05	0.096	1.07574e-10	1.07574e-10	1	0	0	1	0	0
ACTAGTAG	189	834	8	516.769	431723578	250	892405126	6672	4.4127	0.365734	1.61387	0.934553	0.012911	0.00747643	0.141206	2.99057e-08	2.99057e-08	1	0	0	1	0	0
ACTAGTAGAT	220	1043	10	516.769	431723578	250	892405126	10430	4.74091	0.425722	2.01831	1.16875	0.0201831	0.0116875	0.189636	4.67501e-08	4.67501e-08	1	0	0	1	0	0
ACTAGTATAG	1278	5285	10	516.769	431723578	250	892405126	52850	4.13537	2.47306	10.227	5.9222	0.10227	0.059222	0.165415	2.36888e-07	2.36888e-07	1	0	0	1	0	0
ACTAGTC	12	48	7	516.769	431723578	250	892405126	336	4	0.0232212	0.0928849	0.0537872	0.000650194	0.000376511	0.112	1.50604e-09	1.50604e-09	1	0	0	1	0	0
ACTAT	32475	698991	5	516.769	431723578	250	892405126	3494955	21.524	62.8424	1352.62	783.266	6.76309	3.91633	0.430479	1.56653e-05	1.56653e-05	1	1	0	1	0	0
ACTATAGATATAGATAT	255	1055	17	516.769	431723578	250	892405126	17935	4.13725	0.493451	2.04153	1.1822	0.034706	0.0200974	0.281333	8.03895e-08	8.03895e-08	1	0	0	1	0	0
ACTATAGCTAG	137	949	11	516.769	431723578	250	892405126	10439	6.92701	0.265109	1.83641	1.06342	0.0202005	0.0116976	0.304788	4.67904e-08	4.67904e-08	1	0	0	1	0	0
ACTATAT	1	4	7	516.769	431723578	250	892405126	28	4	0.0019351	0.00774041	0.00448227	5.41828e-05	3.13759e-05	0.112	1.25504e-10	1.25504e-10	1	0	0	1	0	0
ACTATC	215	860	6	516.769	431723578	250	892405126	5160	4	0.416047	1.66419	0.963688	0.00998512	0.00578213	0.096	2.31285e-08	2.31285e-08	1	0	0	1	0	0
ACTC	11931	171243	4	516.769	431723578	250	892405126	684972	14.3528	23.0877	331.373	191.889	1.32549	0.767557	0.229644	3.07023e-06	3.07023e-06	1	0	0	0	0	0
ACTCACTCTCTC	659	3644	12	516.769	431723578	250	892405126	43728	5.52959	1.27523	7.05151	4.08335	0.0846181	0.0490002	0.26542	1.96001e-07	1.96001e-07	1	0	0	1	0	0
ACTCACTGACTGAG	440	2998	14	516.769	431723578	250	892405126	41972	6.81364	0.851445	5.80143	3.35946	0.0812201	0.0470325	0.381564	1.8813e-07	1.8813e-07	1	0	0	1	0	0
ACTCAGTGG	500	3097	9	516.769	431723578	250	892405126	27873	6.194	0.967551	5.99301	3.4704	0.0539371	0.0312336	0.222984	1.24934e-07	1.24934e-07	1	0	0	1	0	0
ACTCC	2	10	5	516.769	431723578	250	892405126	50	5	0.0038702	0.019351	0.0112057	9.67551e-05	5.60284e-05	0.1	2.24113e-10	2.24113e-10	1	0	0	1	0	0
ACTCCC	400	2046	6	516.769	431723578	250	892405126	12276	5.115	0.774041	3.95922	2.29268	0.0237553	0.0137561	0.12276	5.50243e-08	5.50243e-08	1	0	0	1	0	0
ACTCCCCCCT	1	4	10	516.769	431723578	250	892405126	40	4	0.0019351	0.00774041	0.00448227	7.74041e-05	4.48227e-05	0.16	1.79291e-10	1.79291e-10	1	0	0	1	0	0
ACTCCCTC	1	4	8	516.769	431723578	250	892405126	32	4	0.0019351	0.00774041	0.00448227	6.19232e-05	3.58582e-05	0.128	1.43433e-10	1.43433e-10	1	0	0	1	0	0
ACTCCG	339	1356	6	516.769	431723578	250	892405126	8136	4	0.655999	2.624	1.51949	0.015744	0.00911694	0.096	3.64677e-08	3.64677e-08	1	0	0	1	0	0
ACTCCTCCCC	1	4	10	516.769	431723578	250	892405126	40	4	0.0019351	0.00774041	0.00448227	7.74041e-05	4.48227e-05	0.16	1.79291e-10	1.79291e-10	1	0	0	1	0	0
ACTCG	366	2178	5	516.769	431723578	250	892405126	10890	5.95082	0.708247	4.21465	2.4406	0.0210733	0.012203	0.119016	4.88119e-08	4.88119e-08	1	0	0	1	0	0
ACTCGC	1738	7120	6	516.769	431723578	250	892405126	42720	4.09666	3.36321	13.7779	7.97844	0.0826675	0.0478706	0.0983199	1.91483e-07	1.91483e-07	1	0	0	1	0	0
ACTCT	436	2592	5	516.769	431723578	250	892405126	12960	5.94495	0.843704	5.01578	2.90451	0.0250789	0.0145226	0.118899	5.80902e-08	5.80902e-08	1	0	0	1	0	0
ACTCTATGC	583	3493	9	516.769	431723578	250	892405126	31437	5.99142	1.12816	6.75931	3.91414	0.0608338	0.0352273	0.215691	1.40909e-07	1.40909e-07	1	0	0	1	0	0
ACTCTC	675	5292	6	516.769	431723578	250	892405126	31752	7.84	1.30619	10.2406	5.93004	0.0614433	0.0355803	0.18816	1.42321e-07	1.42321e-07	1	0	0	1	0	0
ACTCTCTC	218	1428	8	516.769	431723578	250	892405126	11424	6.55046	0.421852	2.76332	1.60017	0.0221066	0.0128014	0.209615	5.12054e-08	5.12054e-08	1	0	0	1	0	0
ACTCTCTCTC	145	856	10	516.769	431723578	250	892405126	8560	5.90345	0.28059	1.65645	0.959206	0.0165645	0.00959206	0.236138	3.83682e-08	3.83682e-08	1	0	0	1	0	0
ACTCTG	1	4	6	516.769	431723578	250	892405126	24	4	0.0019351	0.00774041	0.00448227	4.64424e-05	2.68936e-05	0.096	1.07574e-10	1.07574e-10	1	0	0	1	0	0
ACTG	14805	105875	4	516.769	431723578	250	892405126	423500	7.1513	28.6492	204.879	118.64	0.819515	0.47456	0.114421	1.89824e-06	1.89824e-06	1	1	0	0	0	0
ACTGACTGACTGAG	1633	8225	14	516.769	431723578	250	892405126	115150	5.03674	3.16002	15.9162	9.21667	0.222827	0.129033	0.282058	5.16133e-07	5.16133e-07	1	0	0	1	0	0
ACTGACTGAG	891	3752	10	516.769	431723578	250	892405126	37520	4.211	1.72418	7.2605	4.20437	0.072605	0.0420437	0.16844	1.68175e-07	1.68175e-07	1	0	0	1	0	0
ACTGAG	1166	7372	6	516.769	431723578	250	892405126	44232	6.32247	2.25633	14.2656	8.26082	0.0855934	0.0495649	0.151739	1.9826e-07	1.9826e-07	1	0	0	1	0	0
ACTGAT	1940	15698	6	516.769	431723578	250	892405126	94188	8.09175	3.7541	30.3772	17.5907	0.182263	0.105544	0.194202	4.22176e-07	4.22176e-07	1	0	0	1	0	0
ACTGATCCT	39	188	9	516.769	431723578	250	892405126	1692	4.82051	0.075469	0.363799	0.210667	0.00327419	0.001896	0.173538	7.584e-09	7.584e-09	1	0	0	1	0	0
ACTGATGATATG	2	8	12	516.769	431723578	250	892405126	96	4	0.0038702	0.0154808	0.00896454	0.00018577	0.000107574	0.192	4.30298e-10	4.30298e-10	1	0	0	1	0	0
ACTGC	36	218	5	516.769	431723578	250	892405126	1090	6.05556	0.0696636	0.421852	0.244284	0.00210926	0.00122142	0.121111	4.88567e-09	4.88567e-09	1	0	0	1	0	0
ACTGCC	379	1517	6	516.769	431723578	250	892405126	9102	4.00264	0.733403	2.93555	1.6999	0.0176133	0.0101994	0.0960633	4.07976e-08	4.07976e-08	1	0	0	1	0	0
ACTGCCAGCAGG	2	17	12	516.769	431723578	250	892405126	204	8.5	0.0038702	0.0328967	0.0190496	0.000394761	0.000228596	0.408	9.14383e-10	9.14383e-10	1	0	0	1	0	0
ACTGCCAT	14	79	8	516.769	431723578	250	892405126	632	5.64286	0.0270914	0.152873	0.0885248	0.00122298	0.000708199	0.180571	2.83279e-09	2.83279e-09	1	0	0	1	0	0
ACTGCT	1	4	6	516.769	431723578	250	892405126	24	4	0.0019351	0.00774041	0.00448227	4.64424e-05	2.68936e-05	0.096	1.07574e-10	1.07574e-10	1	0	0	1	0	0
ACTGG	464	2320	5	516.769	431723578	250	892405126	11600	5	0.897887	4.48943	2.59972	0.0224472	0.0129986	0.1	5.19943e-08	5.19943e-08	1	0	0	1	0	0
ACTGGAT	96	384	7	516.769	431723578	250	892405126	2688	4	0.18577	0.743079	0.430298	0.00520155	0.00301208	0.112	1.20483e-08	1.20483e-08	1	0	0	1	0	0
ACTGGC	121	923	6	516.769	431723578	250	892405126	5538	7.6281	0.234147	1.7861	1.03428	0.0107166	0.0062057	0.183074	2.48228e-08	2.48228e-08	1	0	0	1	0	0
ACTGGG	1	10	6	516.769	431723578	250	892405126	60	10	0.0019351	0.019351	0.0112057	0.000116106	6.7234e-05	0.24	2.68936e-10	2.68936e-10	1	0	0	1	0	0
ACTGGGC	137	548	7	516.769	431723578	250	892405126	3836	4	0.265109	1.06044	0.614071	0.00742305	0.0042985	0.112	1.7194e-08	1.7194e-08	1	0	0	1	0	0
AG	373450	6102885	2	516.769	431723578	250	892405126	12205770	16.3419	722.664	11809.7	6838.69	23.6194	13.6774	0.130735	5.47095e-05	5.47095e-05	1	1	1	0	0	0
AGAGAGAGGAGGG	5	21	13	516.769	431723578	250	892405126	273	4.2	0.00967551	0.0406371	0.0235319	0.000528283	0.000305915	0.2184	1.22366e-09	1.22366e-09	1	0	0	1	0	0
AGAGAGAGGGG	2	8	11	516.769	431723578	250	892405126	88	4	0.0038702	0.0154808	0.00896454	0.000170289	9.86099e-05	0.176	3.9444e-10	3.9444e-10	1	0	0	1	0	0
AGAGAGATGGAGGG	1	7	14	516.769	431723578	250	892405126	98	7	0.0019351	0.0135457	0.00784397	0.00018964	0.000109816	0.392	4.39262e-10	4.39262e-10	1	0	0	1	0	0
AGAGAGCG	1102	10174	8	516.769	431723578	250	892405126	81392	9.2323	2.13248	19.6877	11.4007	0.157502	0.0912052	0.295434	3.64821e-07	3.64821e-07	1	0	0	1	0	0
AGAGAGG	1	5	7	516.769	431723578	250	892405126	35	5	0.0019351	0.00967551	0.00560284	6.77285e-05	3.92199e-05	0.14	1.56879e-10	1.56879e-10	1	0	0	1	0	0
AGAGAT	722	4221	6	516.769	431723578	250	892405126	25326	5.84626	1.39714	8.16806	4.72991	0.0490084	0.0283795	0.14031	1.13518e-07	1.13518e-07	1	0	0	1	0	0
AGAGATG	2	8	7	516.769	431723578	250	892405126	56	4	0.0038702	0.0154808	0.00896454	0.000108366	6.27518e-05	0.112	2.51007e-10	2.51007e-10	1	0	0	1	0	0
AGAGC	80	421	5	516.769	431723578	250	892405126	2105	5.2625	0.154808	0.814678	0.471759	0.00407339	0.00235879	0.10525	9.43518e-09	9.43518e-09	1	0	0	1	0	0
AGAGCG	412	1873	6	516.769	431723578	250	892405126	11238	4.54612	0.797262	3.62444	2.09882	0.0217467	0.0125929	0.109107	5.03717e-08	5.03717e-08	1	0	0	1	0	0
AGAGCGGC	1	6	8	516.769	431723578	250	892405126	48	6	0.0019351	0.0116106	0.0067234	9.28849e-05	5.37872e-05	0.192	2.15149e-10	2.15149e-10	1	0	0	1	0	0
AGAGG	454	3142	5	516.769	431723578	250	892405126	15710	6.9207	0.878536	6.08009	3.52082	0.0304004	0.0176041	0.138414	7.04164e-08	7.04164e-08	1	0	0	1	0	0
AGAGGAGGAGGGATG	1	4	15	516.769	431723578	250	892405126	60	4	0.0019351	0.00774041	0.00448227	0.000116106	6.7234e-05	0.24	2.68936e-10	2.68936e-10	1	0	0	1	0	0
AGAGGC	3	16	6	516.769	431723578	250	892405126	96	5.33333	0.0058053	0.0309616	0.0179291	0.00018577	0.000107574	0.128	4.30298e-10	4.30298e-10	1	0	0	1	0	0
AGAGGG	1000	4626	6	516.769	431723578	250	892405126	27756	4.626	1.9351	8.95178	5.18374	0.0537107	0.0311025	0.111024	1.2441e-07	1.2441e-07	1	0	0	1	0	0
AGAGGGG	2	8	7	516.769	431723578	250	892405126	56	4	0.0038702	0.0154808	0.00896454	0.000108366	6.27518e-05	0.112	2.51007e-10	2.51007e-10	1	0	0	1	0	0
AGAT	23421	185789	4	516.769	431723578	250	892405126	743156	7.93258	45.322	359.521	208.189	1.43808	0.832756	0.126921	3.33103e-06	3.33103e-06	1	1	0	0	0	0
AGATAT	8285	55939	6	516.769	431723578	250	892405126	335634	6.75184	16.0323	108.248	62.6834	0.649486	0.3761	0.162044	1.5044e-06	1.5044e-06	1	0	0	1	0	0
AGATG	4174	62823	5	516.769	431723578	250	892405126	314115	15.051	8.07711	121.569	70.3974	0.607844	0.351987	0.301021	1.40795e-06	1.40795e-06	1	0	0	1	0	0
AGATGCAGGGGATAGCG	1	8	17	516.769	431723578	250	892405126	136	8	0.0019351	0.0154808	0.00896454	0.000263174	0.000152397	0.544	6.09589e-10	6.09589e-10	1	0	0	1	1	0
AGC	858	7954	3	516.769	431723578	250	892405126	23862	9.2704	1.66032	15.3918	8.91299	0.0461754	0.026739	0.111245	1.06956e-07	1.06956e-07	1	0	0	0	0	0
AGCAGG	19	87	6	516.769	431723578	250	892405126	522	4.57895	0.0367669	0.168354	0.0974894	0.00101012	0.000584936	0.109895	2.33974e-09	2.33974e-09	1	0	0	1	0	0
AGCAT	849	4406	5	516.769	431723578	250	892405126	22030	5.18963	1.6429	8.52606	4.93722	0.0426303	0.0246861	0.103793	9.87444e-08	9.87444e-08	1	0	0	1	0	0
AGCATC	953	5304	6	516.769	431723578	250	892405126	31824	5.56558	1.84415	10.2638	5.94349	0.0615827	0.0356609	0.133574	1.42644e-07	1.42644e-07	1	0	0	1	0	0
AGCATG	418	2060	6	516.769	431723578	250	892405126	12360	4.92823	0.808872	3.98631	2.30837	0.0239179	0.0138502	0.118278	5.54008e-08	5.54008e-08	1	0	0	1	0	0
AGCC	45843	670001	4	516.769	431723578	250	892405126	2680004	14.6151	88.7108	1296.52	750.781	5.18608	3.00312	0.233842	1.20125e-05	1.20125e-05	1	1	0	0	0	0
AGCCATCC	2	8	8	516.769	431723578	250	892405126	64	4	0.0038702	0.0154808	0.00896454	0.000123846	7.17163e-05	0.128	2.86865e-10	2.86865e-10	1	0	0	1	0	0
AGCCCC	3	12	6	516.769	431723578	250	892405126	72	4	0.0058053	0.0232212	0.0134468	0.000139327	8.06808e-05	0.096	3.22723e-10	3.22723e-10	1	0	0	1	0	0
AGCCCG	3	12	6	516.769	431723578	250	892405126	72	4	0.0058053	0.0232212	0.0134468	0.000139327	8.06808e-05	0.096	3.22723e-10	3.22723e-10	1	0	0	1	0	0
AGCCCT	158	632	6	516.769	431723578	250	892405126	3792	4	0.305746	1.22298	0.708199	0.0073379	0.00424919	0.096	1.69968e-08	1.69968e-08	1	0	0	1	0	0
AGCCG	63166	645288	5	516.769	431723578	250	892405126	3226440	10.2157	122.233	1248.7	723.089	6.24349	3.61544	0.204315	1.44618e-05	1.44618e-05	1	1	0	1	0	0
AGCCGC	833	3698	6	516.769	431723578	250	892405126	22188	4.43938	1.61194	7.156	4.14386	0.042936	0.0248631	0.106545	9.94526e-08	9.94526e-08	1	0	0	1	0	0
AGCCGCC	1	4	7	516.769	431723578	250	892405126	28	4	0.0019351	0.00774041	0.00448227	5.41828e-05	3.13759e-05	0.112	1.25504e-10	1.25504e-10	1	0	0	1	0	0
AGCCGCGCCG	1	4	10	516.769	431723578	250	892405126	40	4	0.0019351	0.00774041	0.00448227	7.74041e-05	4.48227e-05	0.16	1.79291e-10	1.79291e-10	1	0	0	1	0	0
AGCCGG	260	1832	6	516.769	431723578	250	892405126	10992	7.04615	0.503126	3.54511	2.05288	0.0212706	0.0123173	0.169108	4.92691e-08	4.92691e-08	1	0	0	1	0	0
AGCCGGGCCGC	398	1620	11	516.769	431723578	250	892405126	17820	4.07035	0.77017	3.13486	1.81532	0.0344835	0.0199685	0.179095	7.9874e-08	7.9874e-08	1	0	0	1	0	0
AGCCT	186	1192	5	516.769	431723578	250	892405126	5960	6.4086	0.359929	2.30664	1.33572	0.0115332	0.00667858	0.128172	2.67143e-08	2.67143e-08	1	0	0	1	0	0
AGCCTAT	133	532	7	516.769	431723578	250	892405126	3724	4	0.257368	1.02947	0.596142	0.00720632	0.00417299	0.112	1.6692e-08	1.6692e-08	1	0	0	1	0	0
AGCCTATCCT	1	8	10	516.769	431723578	250	892405126	80	8	0.0019351	0.0154808	0.00896454	0.000154808	8.96454e-05	0.32	3.58582e-10	3.58582e-10	1	0	0	1	0	0
AGCCTG	36	144	6	516.769	431723578	250	892405126	864	4	0.0696636	0.278655	0.161362	0.00167193	0.00096817	0.096	3.87268e-09	3.87268e-09	1	0	0	1	0	0
AGCG	239	1661	4	516.769	431723578	250	892405126	6644	6.94979	0.462489	3.2142	1.86126	0.0128568	0.00744505	0.111197	2.97802e-08	2.97802e-08	1	0	0	0	0	0
AGCGCGGCGGCC	1	4	12	516.769	431723578	250	892405126	48	4	0.0019351	0.00774041	0.00448227	9.28849e-05	5.37872e-05	0.192	2.15149e-10	2.15149e-10	1	0	0	1	0	0
AGCGGCG	62	248	7	516.769	431723578	250	892405126	1736	4	0.119976	0.479905	0.277901	0.00335934	0.0019453	0.112	7.78122e-09	7.78122e-09	1	0	0	1	0	0
AGCGGG	713	2852	6	516.769	431723578	250	892405126	17112	4	1.37973	5.51891	3.19586	0.0331135	0.0191751	0.096	7.67006e-08	7.67006e-08	1	0	0	1	0	0
AGCT	130	784	4	516.769	431723578	250	892405126	3136	6.03077	0.251563	1.51712	0.878525	0.00606848	0.0035141	0.0964923	1.40564e-08	1.40564e-08	1	0	0	0	0	0
AGCTAGG	4	19	7	516.769	431723578	250	892405126	133	4.75	0.00774041	0.0367669	0.0212908	0.000257368	0.000149035	0.133	5.96142e-10	5.96142e-10	1	0	0	1	0	0
AGCTCC	95	437	6	516.769	431723578	250	892405126	2622	4.6	0.183835	0.845639	0.489688	0.00507384	0.00293813	0.1104	1.17525e-08	1.17525e-08	1	0	0	1	0	0
AGCTCCC	1	4	7	516.769	431723578	250	892405126	28	4	0.0019351	0.00774041	0.00448227	5.41828e-05	3.13759e-05	0.112	1.25504e-10	1.25504e-10	1	0	0	1	0	0
AGG	893	7682	3	516.769	431723578	250	892405126	23046	8.60246	1.72805	14.8654	8.6082	0.0445963	0.0258246	0.10323	1.03298e-07	1.03298e-07	1	0	0	0	0	0
AGGAGGGGCG	1	4	10	516.769	431723578	250	892405126	40	4	0.0019351	0.00774041	0.00448227	7.74041e-05	4.48227e-05	0.16	1.79291e-10	1.79291e-10	1	0	0	1	0	0
AGGAGGGGGG	3	12	10	516.769	431723578	250	892405126	120	4	0.0058053	0.0232212	0.0134468	0.000232212	0.000134468	0.16	5.37872e-10	5.37872e-10	1	0	0	1	0	0
AGGAT	1186	6240	5	516.769	431723578	250	892405126	31200	5.26138	2.29503	12.075	6.99234	0.0603752	0.0349617	0.105228	1.39847e-07	1.39847e-07	1	0	0	1	0	0
AGGATG	1	4	6	516.769	431723578	250	892405126	24	4	0.0019351	0.00774041	0.00448227	4.64424e-05	2.68936e-05	0.096	1.07574e-10	1.07574e-10	1	0	0	1	0	0
AGGC	1	12	4	516.769	431723578	250	892405126	48	12	0.0019351	0.0232212	0.0134468	9.28849e-05	5.37872e-05	0.192	2.15149e-10	2.15149e-10	1	0	0	0	0	0
AGGCAT	587	8522	6	516.769	431723578	250	892405126	51132	14.5179	1.1359	16.4909	9.54947	0.0989456	0.0572968	0.348429	2.29187e-07	2.29187e-07	1	0	0	1	0	0
AGGCATG	1	4	7	516.769	431723578	250	892405126	28	4	0.0019351	0.00774041	0.00448227	5.41828e-05	3.13759e-05	0.112	1.25504e-10	1.25504e-10	1	0	0	1	0	0
AGGCCG	22	97	6	516.769	431723578	250	892405126	582	4.40909	0.0425722	0.187705	0.108695	0.00112623	0.00065217	0.105818	2.60868e-09	2.60868e-09	1	0	0	1	0	0
AGGCG	878	5458	5	516.769	431723578	250	892405126	27290	6.2164	1.69902	10.5618	6.11606	0.0528089	0.0305803	0.124328	1.22321e-07	1.22321e-07	1	0	0	1	0	0
AGGCGG	820	7194	6	516.769	431723578	250	892405126	43164	8.77317	1.58678	13.9211	8.06136	0.0835267	0.0483682	0.210556	1.93473e-07	1.93473e-07	1	0	0	1	0	0
AGGG	307	2083	4	516.769	431723578	250	892405126	8332	6.78502	0.594076	4.03082	2.33414	0.0161233	0.00933657	0.10856	3.73463e-08	3.73463e-08	1	0	0	0	0	0
AGGGAT	423	1692	6	516.769	431723578	250	892405126	10152	4	0.818548	3.27419	1.896	0.0196451	0.011376	0.096	4.5504e-08	4.5504e-08	1	0	0	1	0	0
AGGGATG	5	29	7	516.769	431723578	250	892405126	203	5.8	0.00967551	0.0561179	0.0324965	0.000392826	0.000227475	0.1624	9.09901e-10	9.09901e-10	1	0	0	1	0	0
AGGGC	1032	6889	5	516.769	431723578	250	892405126	34445	6.67539	1.99702	13.3309	7.71959	0.0666546	0.0385979	0.133508	1.54392e-07	1.54392e-07	1	0	0	1	0	0
AGGGCC	1	4	6	516.769	431723578	250	892405126	24	4	0.0019351	0.00774041	0.00448227	4.64424e-05	2.68936e-05	0.096	1.07574e-10	1.07574e-10	1	0	0	1	0	0
AGGGCG	1	4	6	516.769	431723578	250	892405126	24	4	0.0019351	0.00774041	0.00448227	4.64424e-05	2.68936e-05	0.096	1.07574e-10	1.07574e-10	1	0	0	1	0	0
AGGGCGGGGCC	1	4	11	516.769	431723578	250	892405126	44	4	0.0019351	0.00774041	0.00448227	8.51445e-05	4.9305e-05	0.176	1.9722e-10	1.9722e-10	1	0	0	1	0	0
AGGGG	43	304	5	516.769	431723578	250	892405126	1520	7.06977	0.0832094	0.588271	0.340652	0.00294135	0.00170326	0.141395	6.81305e-09	6.81305e-09	1	0	0	1	0	0
AGGGGC	1	4	6	516.769	431723578	250	892405126	24	4	0.0019351	0.00774041	0.00448227	4.64424e-05	2.68936e-05	0.096	1.07574e-10	1.07574e-10	1	0	0	1	0	0
AGGGGCG	115	460	7	516.769	431723578	250	892405126	3220	4	0.222537	0.890147	0.515461	0.00623103	0.00360823	0.112	1.44329e-08	1.44329e-08	1	0	0	1	0	0
AGGGGG	213	865	6	516.769	431723578	250	892405126	5190	4.06103	0.412177	1.67386	0.969291	0.0100432	0.00581574	0.0974648	2.3263e-08	2.3263e-08	1	0	0	1	0	0
AGGGGGG	2	8	7	516.769	431723578	250	892405126	56	4	0.0038702	0.0154808	0.00896454	0.000108366	6.27518e-05	0.112	2.51007e-10	2.51007e-10	1	0	0	1	0	0
AT	400852	7157147	2	516.769	431723578	250	892405126	14314294	17.8548	775.689	13849.8	8020.06	27.6996	16.0401	0.142839	6.41605e-05	6.41605e-05	1	1	1	0	0	0
ATATATCATATC	190	1470	12	516.769	431723578	250	892405126	17640	7.73684	0.367669	2.8446	1.64723	0.0341352	0.0197668	0.371368	7.90672e-08	7.90672e-08	1	0	0	1	0	0
ATATC	956	7128	5	516.769	431723578	250	892405126	35640	7.45607	1.84996	13.7934	7.9874	0.068967	0.039937	0.149121	1.59748e-07	1.59748e-07	1	0	0	1	0	0
ATATCATCCC	210	1154	10	516.769	431723578	250	892405126	11540	5.49524	0.406371	2.23311	1.29313	0.0223311	0.0129313	0.21981	5.17254e-08	5.17254e-08	1	0	0	1	0	0
ATATCCC	480	3184	7	516.769	431723578	250	892405126	22288	6.63333	0.928849	6.16136	3.56789	0.0431295	0.0249752	0.185733	9.99008e-08	9.99008e-08	1	0	0	1	0	0
ATATCG	1	4	6	516.769	431723578	250	892405126	24	4	0.0019351	0.00774041	0.00448227	4.64424e-05	2.68936e-05	0.096	1.07574e-10	1.07574e-10	1	0	0	1	0	0
ATATGC	35	140	6	516.769	431723578	250	892405126	840	4	0.0677285	0.270914	0.156879	0.00162549	0.000941277	0.096	3.76511e-09	3.76511e-09	1	0	0	1	0	0
ATC	245688	2265096	3	516.769	431723578	250	892405126	6795288	9.2194	475.431	4383.19	2538.19	13.1496	7.61458	0.110633	3.04583e-05	3.04583e-05	1	1	1	0	0	0
ATCATG	152	608	6	516.769	431723578	250	892405126	3648	4	0.294135	1.17654	0.681305	0.00705925	0.00408783	0.096	1.63513e-08	1.63513e-08	1	0	0	1	0	0
ATCATGG	57	333	7	516.769	431723578	250	892405126	2331	5.84211	0.110301	0.644389	0.373149	0.00451072	0.00261204	0.163579	1.04482e-08	1.04482e-08	1	0	0	1	0	0
ATCC	392	2773	4	516.769	431723578	250	892405126	11092	7.07398	0.75856	5.36604	3.10733	0.0214641	0.0124293	0.113184	4.97173e-08	4.97173e-08	1	0	0	0	0	0
ATCCC	484	3259	5	516.769	431723578	250	892405126	16295	6.73347	0.936589	6.3065	3.65193	0.0315325	0.0182596	0.134669	7.30386e-08	7.30386e-08	1	0	0	1	0	0
ATCCCATCCCC	1	4	11	516.769	431723578	250	892405126	44	4	0.0019351	0.00774041	0.00448227	8.51445e-05	4.9305e-05	0.176	1.9722e-10	1.9722e-10	1	0	0	1	0	0
ATCCCG	201	804	6	516.769	431723578	250	892405126	4824	4	0.388955	1.55582	0.900936	0.00933493	0.00540562	0.096	2.16225e-08	2.16225e-08	1	0	0	1	0	0
ATCCGC	4	22	6	516.769	431723578	250	892405126	132	5.5	0.00774041	0.0425722	0.0246525	0.000255433	0.000147915	0.132	5.9166e-10	5.9166e-10	1	0	0	1	0	0
ATCG	1	6	4	516.769	431723578	250	892405126	24	6	0.0019351	0.0116106	0.0067234	4.64424e-05	2.68936e-05	0.096	1.07574e-10	1.07574e-10	1	0	0	0	0	0
ATCGC	239	1284	5	516.769	431723578	250	892405126	6420	5.37238	0.462489	2.48467	1.43881	0.0124234	0.00719404	0.107448	2.87762e-08	2.87762e-08	1	0	0	1	0	0
ATGCC	1749	14135	5	516.769	431723578	250	892405126	70675	8.08176	3.38449	27.3527	15.8392	0.136763	0.0791961	0.161635	3.16784e-07	3.16784e-07	1	0	0	1	0	0
ATGCCC	271	1084	6	516.769	431723578	250	892405126	6504	4	0.524412	2.09765	1.21469	0.0125859	0.00728817	0.096	2.91527e-08	2.91527e-08	1	0	0	1	0	0
ATGCCGC	394	1576	7	516.769	431723578	250	892405126	11032	4	0.76243	3.04972	1.76601	0.021348	0.0123621	0.112	4.94484e-08	4.94484e-08	1	0	0	1	0	0
CCCCCCG	136	545	7	516.769	431723578	250	892405126	3815	4.00735	0.263174	1.05463	0.610709	0.00738241	0.00427496	0.112206	1.70999e-08	1.70999e-08	1	0	0	1	0	0
CCCCCG	2879	12855	6	516.769	431723578	250	892405126	77130	4.46509	5.57116	24.8757	14.4049	0.149254	0.0864294	0.107162	3.45717e-07	3.45717e-07	1	0	0	1	0	0
CCCCCGCCGCCGG	1	4	13	516.769	431723578	250	892405126	52	4	0.0019351	0.00774041	0.00448227	0.000100625	5.82695e-05	0.208	2.33078e-10	2.33078e-10	1	0	0	1	0	0
CCCCG	4647	26708	5	516.769	431723578	250	892405126	133540	5.74736	8.99242	51.6827	29.9281	0.258413	0.149641	0.114947	5.98562e-07	5.98562e-07	1	0	0	1	0	0
CCCCGCG	114	456	7	516.769	431723578	250	892405126	3192	4	0.220602	0.882406	0.510979	0.00617684	0.00357685	0.112	1.43074e-08	1.43074e-08	1	0	0	1	0	0
CCCCGG	125	581	6	516.769	431723578	250	892405126	3486	4.648	0.241888	1.12429	0.65105	0.00674576	0.0039063	0.111552	1.56252e-08	1.56252e-08	1	0	0	1	0	0
CCCG	5	32	4	516.769	431723578	250	892405126	128	6.4	0.00967551	0.0619232	0.0358582	0.000247693	0.000143433	0.1024	5.7373e-10	5.7373e-10	1	0	0	0	0	0
CCCGCCG	368	1472	7	516.769	431723578	250	892405126	10304	4	0.712117	2.84847	1.64948	0.0199393	0.0115463	0.112	4.61853e-08	4.61853e-08	1	0	0	1	0	0
CCCGCG	121	697	6	516.769	431723578	250	892405126	4182	5.76033	0.234147	1.34877	0.781035	0.00809259	0.00468621	0.138248	1.87448e-08	1.87448e-08	1	0	0	1	0	0
CCCGG	103	611	5	516.769	431723578	250	892405126	3055	5.93204	0.199315	1.18235	0.684667	0.00591173	0.00342333	0.118641	1.36933e-08	1.36933e-08	1	0	0	1	0	0
CCCGGG	19	86	6	516.769	431723578	250	892405126	516	4.52632	0.0367669	0.166419	0.0963688	0.000998512	0.000578213	0.108632	2.31285e-09	2.31285e-09	1	0	0	1	0	0
CCG	6460	68430	3	516.769	431723578	250	892405126	205290	10.5929	12.5008	132.419	76.6804	0.397257	0.230041	0.127115	9.20165e-07	9.20165e-07	1	0	0	0	0	0
CCGCG	671	3356	5	516.769	431723578	250	892405126	16780	5.00149	1.29845	6.4942	3.76062	0.032471	0.0188031	0.10003	7.52125e-08	7.52125e-08	1	0	0	1	0	0
CCGCGG	1	4	6	516.769	431723578	250	892405126	24	4	0.0019351	0.00774041	0.00448227	4.64424e-05	2.68936e-05	0.096	1.07574e-10	1.07574e-10	1	0	0	1	0	0
CG	10	147	2	516.769	431723578	250	892405126	294	14.7	0.019351	0.28446	0.164723	0.00056892	0.000329447	0.1176	1.31779e-09	1.31779e-09	1	0	0	0	0	0
