# Supplementary material for: Profiles of telomeric repeats in Insecta reveal diverse forms of telomeric motifs in Hymenopterans
Source: Life Sci Alliance. 2022 Apr 1;5(7):e202101163. doi: 10.26508/lsa.202101163 (PMC8977481; doi:10.26508/lsa.202101163)
Supplement: Supplemental Data 2. — Tandem repeat statistics and TRIP TRM calls for 41 species with simple tandem type TRM. [file LSA-2021-01163_Supplemental_Data_2.zip › DataS2/BOSTA_output.csv.1.filtered.xlsx]

## Sheet: Sheet1
Unnamed: 0	reads	repeats	unit_len	avg_genome_cov	genome_size	eff_read_len	num_reads	repeats_total_len	repeats_per_read	reads_per_genome	repeats_per_genome	repeats_per_million_reads	repeats_len_per_genome	repeats_len_per_million_reads	percent_repeats_len_per_read	percent_repeats_len_per_genome	percent_repeat_unit_in_sequences	avg_genome_cov_filter	repeat_containing_reads_filter	repeats_len_per_million_reads_filter	unit_len_filter	percent_repeats_len_per_read_filter	qualified
AAAAAAATATT	1	4	11	21.31	2715825630	100	578820692	44	4	0.0469263	0.187705	0.0069106	0.00206476	7.60166e-05	0.44	7.60269e-10	7.60166e-10	1	0	0	1	0	0
AAAAAAC	269	1109	7	21.31	2715825630	100	578820692	7763	4.12268	12.6232	52.0413	1.91596	0.364289	0.0134118	0.288587	1.34136e-07	1.34118e-07	1	0	0	1	0	0
AAAAAAG	5	20	7	21.31	2715825630	100	578820692	140	4	0.234632	0.938527	0.034553	0.00656969	0.000241871	0.28	2.41904e-09	2.41871e-09	1	0	0	1	0	0
AAAAAAT	34	141	7	21.31	2715825630	100	578820692	987	4.14706	1.5955	6.61661	0.243599	0.0463163	0.00170519	0.290294	1.70542e-08	1.70519e-08	1	0	0	1	0	0
AAAAAC	3158	12895	6	21.31	2715825630	100	578820692	77370	4.08328	148.193	605.115	22.2781	3.63069	0.133668	0.244997	1.33686e-06	1.33668e-06	1	0	0	1	0	0
AAAAACAAAAC	5	24	11	21.31	2715825630	100	578820692	264	4.8	0.234632	1.12623	0.0414636	0.0123885	0.0004561	0.528	4.56161e-09	4.561e-09	1	0	0	1	1	0
AAAAAG	225	918	6	21.31	2715825630	100	578820692	5508	4.08	10.5584	43.0784	1.58598	0.25847	0.0095159	0.2448	9.51719e-08	9.5159e-08	1	0	0	1	0	0
AAAAAT	191	764	6	21.31	2715825630	100	578820692	4584	4	8.96293	35.8517	1.31993	0.21511	0.00791955	0.24	7.92062e-08	7.91955e-08	1	0	0	1	0	0
AAAAATAAACTAAACT	1	5	16	21.31	2715825630	100	578820692	80	5	0.0469263	0.234632	0.00863825	0.00375411	0.000138212	0.8	1.38231e-09	1.38212e-09	1	0	0	1	1	0
AAAAATAACTAAATAATCTT	1	4	20	21.31	2715825630	100	578820692	80	4	0.0469263	0.187705	0.0069106	0.00375411	0.000138212	0.8	1.38231e-09	1.38212e-09	1	0	0	1	1	0
AAAAATT	2	8	7	21.31	2715825630	100	578820692	56	4	0.0938527	0.375411	0.0138212	0.00262787	9.67484e-05	0.28	9.67615e-10	9.67484e-10	1	0	0	1	0	0
AAAAATTACATAAATAACTGT	1	4	21	21.31	2715825630	100	578820692	84	4	0.0469263	0.187705	0.0069106	0.00394181	0.000145123	0.84	1.45142e-09	1.45123e-09	1	0	0	1	1	0
AAAAC	35670	181815	5	21.31	2715825630	100	578820692	909075	5.09714	1673.86	8531.91	314.113	42.6595	1.57056	0.254857	1.57078e-05	1.57056e-05	1	1	0	1	0	0
AAAACAT	8	32	7	21.31	2715825630	100	578820692	224	4	0.375411	1.50164	0.0552848	0.0105115	0.000386994	0.28	3.87046e-09	3.86994e-09	1	0	0	1	0	0
AAAACC	73	304	6	21.31	2715825630	100	578820692	1824	4.16438	3.42562	14.2656	0.525206	0.0855936	0.00315123	0.249863	3.15166e-08	3.15123e-08	1	0	0	1	0	0
AAAACCCT	1	4	8	21.31	2715825630	100	578820692	32	4	0.0469263	0.187705	0.0069106	0.00150164	5.52848e-05	0.32	5.52923e-10	5.52848e-10	1	0	0	1	0	0
AAAACCT	4	17	7	21.31	2715825630	100	578820692	119	4.25	0.187705	0.797748	0.0293701	0.00558423	0.00020559	0.2975	2.05618e-09	2.0559e-09	1	0	0	1	0	0
AAAACTAGAT	2	8	10	21.31	2715825630	100	578820692	80	4	0.0938527	0.375411	0.0138212	0.00375411	0.000138212	0.4	1.38231e-09	1.38212e-09	1	0	0	1	0	0
AAAACTAGTCTAAATGGTTCT	1	4	21	21.31	2715825630	100	578820692	84	4	0.0469263	0.187705	0.0069106	0.00394181	0.000145123	0.84	1.45142e-09	1.45123e-09	1	0	0	1	1	0
AAAAG	2146	12257	5	21.31	2715825630	100	578820692	61285	5.71156	100.704	575.176	21.1758	2.87588	0.105879	0.285578	1.05893e-06	1.05879e-06	1	0	0	1	0	0
AAAAGC	15	60	6	21.31	2715825630	100	578820692	360	4	0.703895	2.81558	0.103659	0.0168935	0.000621954	0.24	6.22038e-09	6.21954e-09	1	0	0	1	0	0
AAAAGG	38	158	6	21.31	2715825630	100	578820692	948	4.15789	1.7832	7.41436	0.272969	0.0444862	0.00163781	0.249474	1.63803e-08	1.63781e-08	1	0	0	1	0	0
AAAAGGAGAG	18	72	10	21.31	2715825630	100	578820692	720	4	0.844674	3.3787	0.124391	0.033787	0.00124391	0.4	1.24408e-08	1.24391e-08	1	0	0	1	0	0
AAAAGTG	392	1579	7	21.31	2715825630	100	578820692	11053	4.02806	18.3951	74.0967	2.72796	0.518677	0.0190957	0.281964	1.90983e-07	1.90957e-07	1	0	0	1	0	0
AAAAT	2040	10732	5	21.31	2715825630	100	578820692	53660	5.26078	95.7297	503.613	18.5411	2.51807	0.0927057	0.263039	9.27183e-07	9.27057e-07	1	0	0	1	0	0
AAAATAACT	2	9	9	21.31	2715825630	100	578820692	81	4.5	0.0938527	0.422337	0.0155489	0.00380103	0.00013994	0.405	1.39959e-09	1.3994e-09	1	0	0	1	0	0
AAAATAAGGT	1	5	10	21.31	2715825630	100	578820692	50	5	0.0469263	0.234632	0.00863825	0.00234632	8.63825e-05	0.5	8.63942e-10	8.63825e-10	1	0	0	1	0	0
AAAATAATTGAG	1	4	12	21.31	2715825630	100	578820692	48	4	0.0469263	0.187705	0.0069106	0.00225246	8.29272e-05	0.48	8.29384e-10	8.29272e-10	1	0	0	1	0	0
AAAATACCCTTAACTACCT	1	4	19	21.31	2715825630	100	578820692	76	4	0.0469263	0.187705	0.0069106	0.0035664	0.000131301	0.76	1.31319e-09	1.31301e-09	1	0	0	1	1	0
AAAATAGCCT	1	4	10	21.31	2715825630	100	578820692	40	4	0.0469263	0.187705	0.0069106	0.00187705	6.9106e-05	0.4	6.91154e-10	6.9106e-10	1	0	0	1	0	0
AAAATAGCCTT	1	4	11	21.31	2715825630	100	578820692	44	4	0.0469263	0.187705	0.0069106	0.00206476	7.60166e-05	0.44	7.60269e-10	7.60166e-10	1	0	0	1	0	0
AAAATAT	1	4	7	21.31	2715825630	100	578820692	28	4	0.0469263	0.187705	0.0069106	0.00131394	4.83742e-05	0.28	4.83808e-10	4.83742e-10	1	0	0	1	0	0
AAAATC	16	64	6	21.31	2715825630	100	578820692	384	4	0.750821	3.00328	0.11057	0.0180197	0.000663418	0.24	6.63508e-09	6.63418e-09	1	0	0	1	0	0
AAAATCT	5	20	7	21.31	2715825630	100	578820692	140	4	0.234632	0.938527	0.034553	0.00656969	0.000241871	0.28	2.41904e-09	2.41871e-09	1	0	0	1	0	0
AAAATG	34	136	6	21.31	2715825630	100	578820692	816	4	1.5955	6.38198	0.234961	0.0382919	0.00140976	0.24	1.40995e-08	1.40976e-08	1	0	0	1	0	0
AAAATT	38	152	6	21.31	2715825630	100	578820692	912	4	1.7832	7.1328	0.262603	0.0427968	0.00157562	0.24	1.57583e-08	1.57562e-08	1	0	0	1	0	0
AAAATTAACACTAATTTATCT	1	4	21	21.31	2715825630	100	578820692	84	4	0.0469263	0.187705	0.0069106	0.00394181	0.000145123	0.84	1.45142e-09	1.45123e-09	1	0	0	1	1	0
AAAATTGAATAAATAATTAG	1	4	20	21.31	2715825630	100	578820692	80	4	0.0469263	0.187705	0.0069106	0.00375411	0.000138212	0.8	1.38231e-09	1.38212e-09	1	0	0	1	1	0
AAAATTT	1	4	7	21.31	2715825630	100	578820692	28	4	0.0469263	0.187705	0.0069106	0.00131394	4.83742e-05	0.28	4.83808e-10	4.83742e-10	1	0	0	1	0	0
AAAC	9150	57111	4	21.31	2715825630	100	578820692	228444	6.24164	429.376	2680.01	98.6679	10.72	0.394671	0.249666	3.94725e-06	3.94671e-06	1	0	0	0	0	0
AAACAC	2	8	6	21.31	2715825630	100	578820692	48	4	0.0938527	0.375411	0.0138212	0.00225246	8.29272e-05	0.24	8.29384e-10	8.29272e-10	1	0	0	1	0	0
AAACACAAGT	138	575	10	21.31	2715825630	100	578820692	5750	4.16667	6.47583	26.9826	0.993399	0.269826	0.00993399	0.416667	9.93533e-08	9.93399e-08	1	0	0	1	0	0
AAACAG	14	56	6	21.31	2715825630	100	578820692	336	4	0.656969	2.62787	0.0967484	0.0157672	0.000580491	0.24	5.80569e-09	5.80491e-09	1	0	0	1	0	0
AAACAGTAGTTAATACAGTT	1	4	20	21.31	2715825630	100	578820692	80	4	0.0469263	0.187705	0.0069106	0.00375411	0.000138212	0.8	1.38231e-09	1.38212e-09	1	0	0	1	1	0
AAACAT	7	28	6	21.31	2715825630	100	578820692	168	4	0.328484	1.31394	0.0483742	0.00788362	0.000290245	0.24	2.90285e-09	2.90245e-09	1	0	0	1	0	0
AAACC	189	1002	5	21.31	2715825630	100	578820692	5010	5.30159	8.86908	47.0202	1.73111	0.235101	0.00865553	0.265079	8.6567e-08	8.65553e-08	1	0	0	1	0	0
AAACCAACAGAT	1	4	12	21.31	2715825630	100	578820692	48	4	0.0469263	0.187705	0.0069106	0.00225246	8.29272e-05	0.48	8.29384e-10	8.29272e-10	1	0	0	1	0	0
AAACCC	14	66	6	21.31	2715825630	100	578820692	396	4.71429	0.656969	3.09714	0.114025	0.0185828	0.00068415	0.282857	6.84242e-09	6.8415e-09	1	0	0	1	0	0
AAACCCC	1	4	7	21.31	2715825630	100	578820692	28	4	0.0469263	0.187705	0.0069106	0.00131394	4.83742e-05	0.28	4.83808e-10	4.83742e-10	1	0	0	1	0	0
AAACCCT	635	3626	7	21.31	2715825630	100	578820692	25382	5.71024	29.7982	170.155	6.26446	1.19108	0.0438512	0.399717	4.38572e-07	4.38512e-07	1	0	0	1	0	0
AAACCCTTTAACT	1	6	13	21.31	2715825630	100	578820692	78	6	0.0469263	0.281558	0.0103659	0.00366025	0.000134757	0.78	1.34775e-09	1.34757e-09	1	0	0	1	1	0
AAACCCTTTCGGGGTTAGGG	1	4	20	21.31	2715825630	100	578820692	80	4	0.0469263	0.187705	0.0069106	0.00375411	0.000138212	0.8	1.38231e-09	1.38212e-09	1	0	0	1	1	0
AAACCT	1	7	6	21.31	2715825630	100	578820692	42	7	0.0469263	0.328484	0.0120936	0.00197091	7.25613e-05	0.42	7.25711e-10	7.25613e-10	1	0	0	1	0	0
AAACGG	2	8	6	21.31	2715825630	100	578820692	48	4	0.0938527	0.375411	0.0138212	0.00225246	8.29272e-05	0.24	8.29384e-10	8.29272e-10	1	0	0	1	0	0
AAACT	99	546	5	21.31	2715825630	100	578820692	2730	5.51515	4.64571	25.6218	0.943297	0.128109	0.00471649	0.275758	4.71712e-08	4.71649e-08	1	0	0	1	0	0
AAACTAAAG	1	4	9	21.31	2715825630	100	578820692	36	4	0.0469263	0.187705	0.0069106	0.00168935	6.21954e-05	0.36	6.22038e-10	6.21954e-10	1	0	0	1	0	0
AAACTAG	9	36	7	21.31	2715825630	100	578820692	252	4	0.422337	1.68935	0.0621954	0.0118254	0.000435368	0.28	4.35427e-09	4.35368e-09	1	0	0	1	0	0
AAACTC	24	96	6	21.31	2715825630	100	578820692	576	4	1.12623	4.50493	0.165854	0.0270296	0.000995127	0.24	9.95261e-09	9.95127e-09	1	0	0	1	0	0
AAACTCT	12	48	7	21.31	2715825630	100	578820692	336	4	0.563116	2.25246	0.0829272	0.0157672	0.000580491	0.28	5.80569e-09	5.80491e-09	1	0	0	1	0	0
AAACTG	16	69	6	21.31	2715825630	100	578820692	414	4.3125	0.750821	3.23792	0.119208	0.0194275	0.000715247	0.25875	7.15344e-09	7.15247e-09	1	0	0	1	0	0
AAACTT	25	100	6	21.31	2715825630	100	578820692	600	4	1.17316	4.69263	0.172765	0.0281558	0.00103659	0.24	1.03673e-08	1.03659e-08	1	0	0	1	0	0
AAACTTTATAT	16	64	11	21.31	2715825630	100	578820692	704	4	0.750821	3.00328	0.11057	0.0330361	0.00121627	0.44	1.21643e-08	1.21627e-08	1	0	0	1	0	0
AAAG	9656	91259	4	21.31	2715825630	100	578820692	365036	9.45101	453.121	4282.45	157.664	17.1298	0.630655	0.378041	6.3074e-06	6.30655e-06	1	0	0	0	0	0
AAAGAC	14	56	6	21.31	2715825630	100	578820692	336	4	0.656969	2.62787	0.0967484	0.0157672	0.000580491	0.24	5.80569e-09	5.80491e-09	1	0	0	1	0	0
AAAGAG	93	397	6	21.31	2715825630	100	578820692	2382	4.26882	4.36415	18.6298	0.685877	0.111779	0.00411526	0.256129	4.11582e-08	4.11526e-08	1	0	0	1	0	0
AAAGAT	9	36	6	21.31	2715825630	100	578820692	216	4	0.422337	1.68935	0.0621954	0.0101361	0.000373173	0.24	3.73223e-09	3.73173e-09	1	0	0	1	0	0
AAAGATG	17	68	7	21.31	2715825630	100	578820692	476	4	0.797748	3.19099	0.11748	0.0223369	0.000822362	0.28	8.22473e-09	8.22362e-09	1	0	0	1	0	0
AAAGC	20	100	5	21.31	2715825630	100	578820692	500	5	0.938527	4.69263	0.172765	0.0234632	0.000863825	0.25	8.63942e-09	8.63825e-09	1	0	0	1	0	0
AAAGCC	21	84	6	21.31	2715825630	100	578820692	504	4	0.985453	3.94181	0.145123	0.0236509	0.000870736	0.24	8.70854e-09	8.70736e-09	1	0	0	1	0	0
AAAGCCGTGCCT	24	118	12	21.31	2715825630	100	578820692	1416	4.91667	1.12623	5.53731	0.203863	0.0664477	0.00244635	0.59	2.44668e-08	2.44635e-08	1	0	0	1	1	0
AAAGCTG	4	16	7	21.31	2715825630	100	578820692	112	4	0.187705	0.750821	0.0276424	0.00525575	0.000193497	0.28	1.93523e-09	1.93497e-09	1	0	0	1	0	0
AAAGG	166	927	5	21.31	2715825630	100	578820692	4635	5.58434	7.78977	43.5007	1.60153	0.217504	0.00800766	0.279217	8.00874e-08	8.00766e-08	1	0	0	1	0	0
AAAGGG	103	412	6	21.31	2715825630	100	578820692	2472	4	4.83341	19.3336	0.711792	0.116002	0.00427075	0.24	4.27133e-08	4.27075e-08	1	0	0	1	0	0
AAAGGT	6	24	6	21.31	2715825630	100	578820692	144	4	0.281558	1.12623	0.0414636	0.00675739	0.000248782	0.24	2.48815e-09	2.48782e-09	1	0	0	1	0	0
AAAGGTAAG	6	28	9	21.31	2715825630	100	578820692	252	4.66667	0.281558	1.31394	0.0483742	0.0118254	0.000435368	0.42	4.35427e-09	4.35368e-09	1	0	0	1	0	0
AAAGGTAATT	1	4	10	21.31	2715825630	100	578820692	40	4	0.0469263	0.187705	0.0069106	0.00187705	6.9106e-05	0.4	6.91154e-10	6.9106e-10	1	0	0	1	0	0
AAAGGTG	15	60	7	21.31	2715825630	100	578820692	420	4	0.703895	2.81558	0.103659	0.0197091	0.000725613	0.28	7.25711e-09	7.25613e-09	1	0	0	1	0	0
AAAGT	45	233	5	21.31	2715825630	100	578820692	1165	5.17778	2.11168	10.9338	0.402543	0.0546692	0.00201271	0.258889	2.01299e-08	2.01271e-08	1	0	0	1	0	0
AAAGTC	8	32	6	21.31	2715825630	100	578820692	192	4	0.375411	1.50164	0.0552848	0.00900985	0.000331709	0.24	3.31754e-09	3.31709e-09	1	0	0	1	0	0
AAAGTG	2635	10817	6	21.31	2715825630	100	578820692	64902	4.10512	123.651	507.602	18.688	3.04561	0.112128	0.246307	1.12143e-06	1.12128e-06	1	0	0	1	0	0
AAAGTGG	37	153	7	21.31	2715825630	100	578820692	1071	4.13514	1.73627	7.17973	0.264331	0.0502581	0.00185031	0.289459	1.85056e-08	1.85031e-08	1	0	0	1	0	0
AAAGTTAAT	1	4	9	21.31	2715825630	100	578820692	36	4	0.0469263	0.187705	0.0069106	0.00168935	6.21954e-05	0.36	6.22038e-10	6.21954e-10	1	0	0	1	0	0
AAAT	6096	38261	4	21.31	2715825630	100	578820692	153044	6.27641	286.063	1795.45	66.1016	7.18179	0.264407	0.251056	2.64442e-06	2.64407e-06	1	0	0	0	0	0
AAATAACG	9	43	8	21.31	2715825630	100	578820692	344	4.77778	0.422337	2.01783	0.074289	0.0161427	0.000594312	0.382222	5.94392e-09	5.94312e-09	1	0	0	1	0	0
AAATAACTTCT	1	4	11	21.31	2715825630	100	578820692	44	4	0.0469263	0.187705	0.0069106	0.00206476	7.60166e-05	0.44	7.60269e-10	7.60166e-10	1	0	0	1	0	0
AAATAAG	1	4	7	21.31	2715825630	100	578820692	28	4	0.0469263	0.187705	0.0069106	0.00131394	4.83742e-05	0.28	4.83808e-10	4.83742e-10	1	0	0	1	0	0
AAATAAGGGT	6	25	10	21.31	2715825630	100	578820692	250	4.16667	0.281558	1.17316	0.0431913	0.0117316	0.000431913	0.416667	4.31971e-09	4.31913e-09	1	0	0	1	0	0
AAATAAGTT	24	98	9	21.31	2715825630	100	578820692	882	4.08333	1.12623	4.59878	0.16931	0.041389	0.00152379	0.3675	1.52399e-08	1.52379e-08	1	0	0	1	0	0
AAATAATAG	4	16	9	21.31	2715825630	100	578820692	144	4	0.187705	0.750821	0.0276424	0.00675739	0.000248782	0.36	2.48815e-09	2.48782e-09	1	0	0	1	0	0
AAATAATGGACT	5	21	12	21.31	2715825630	100	578820692	252	4.2	0.234632	0.985453	0.0362807	0.0118254	0.000435368	0.504	4.35427e-09	4.35368e-09	1	0	0	1	1	0
AAATAATTCATT	1	4	12	21.31	2715825630	100	578820692	48	4	0.0469263	0.187705	0.0069106	0.00225246	8.29272e-05	0.48	8.29384e-10	8.29272e-10	1	0	0	1	0	0
AAATAC	7	35	6	21.31	2715825630	100	578820692	210	5	0.328484	1.64242	0.0604678	0.00985453	0.000362807	0.3	3.62856e-09	3.62807e-09	1	0	0	1	0	0
AAATACCCTT	4	25	10	21.31	2715825630	100	578820692	250	6.25	0.187705	1.17316	0.0431913	0.0117316	0.000431913	0.625	4.31971e-09	4.31913e-09	1	0	0	1	1	0
AAATACCCTTAACTACTCCT	2	9	20	21.31	2715825630	100	578820692	180	4.5	0.0938527	0.422337	0.0155489	0.00844674	0.000310977	0.9	3.11019e-09	3.10977e-09	1	0	0	1	1	0
AAATACTCCTTAGACTACTCTT	2	8	22	21.31	2715825630	100	578820692	176	4	0.0938527	0.375411	0.0138212	0.00825903	0.000304067	0.88	3.04108e-09	3.04067e-09	1	0	0	1	1	0
AAATAG	24	96	6	21.31	2715825630	100	578820692	576	4	1.12623	4.50493	0.165854	0.0270296	0.000995127	0.24	9.95261e-09	9.95127e-09	1	0	0	1	0	0
AAATAGG	12	48	7	21.31	2715825630	100	578820692	336	4	0.563116	2.25246	0.0829272	0.0157672	0.000580491	0.28	5.80569e-09	5.80491e-09	1	0	0	1	0	0
AAATAGGCTT	1	6	10	21.31	2715825630	100	578820692	60	6	0.0469263	0.281558	0.0103659	0.00281558	0.000103659	0.6	1.03673e-09	1.03659e-09	1	0	0	1	1	0
AAATAGT	7	28	7	21.31	2715825630	100	578820692	196	4	0.328484	1.31394	0.0483742	0.00919756	0.00033862	0.28	3.38665e-09	3.3862e-09	1	0	0	1	0	0
AAATAGTCT	1	4	9	21.31	2715825630	100	578820692	36	4	0.0469263	0.187705	0.0069106	0.00168935	6.21954e-05	0.36	6.22038e-10	6.21954e-10	1	0	0	1	0	0
AAATAGTTCTACTAT	1	4	15	21.31	2715825630	100	578820692	60	4	0.0469263	0.187705	0.0069106	0.00281558	0.000103659	0.6	1.03673e-09	1.03659e-09	1	0	0	1	1	0
AAATAT	49	219	6	21.31	2715825630	100	578820692	1314	4.46939	2.29939	10.2769	0.378356	0.0616612	0.00227013	0.268163	2.27044e-08	2.27013e-08	1	0	0	1	0	0
AAATATCTATTCT	1	4	13	21.31	2715825630	100	578820692	52	4	0.0469263	0.187705	0.0069106	0.00244017	8.98378e-05	0.52	8.985e-10	8.98378e-10	1	0	0	1	1	0
AAATC	6	30	5	21.31	2715825630	100	578820692	150	5	0.281558	1.40779	0.0518295	0.00703895	0.000259148	0.25	2.59183e-09	2.59148e-09	1	0	0	1	0	0
AAATCAATATTATATAATT	1	4	19	21.31	2715825630	100	578820692	76	4	0.0469263	0.187705	0.0069106	0.0035664	0.000131301	0.76	1.31319e-09	1.31301e-09	1	0	0	1	1	0
AAATCC	9	36	6	21.31	2715825630	100	578820692	216	4	0.422337	1.68935	0.0621954	0.0101361	0.000373173	0.24	3.73223e-09	3.73173e-09	1	0	0	1	0	0
AAATG	52	288	5	21.31	2715825630	100	578820692	1440	5.53846	2.44017	13.5148	0.497563	0.0675739	0.00248782	0.276923	2.48815e-08	2.48782e-08	1	0	0	1	0	0
AAATGC	16	73	6	21.31	2715825630	100	578820692	438	4.5625	0.750821	3.42562	0.126119	0.0205537	0.000756711	0.27375	7.56813e-09	7.56711e-09	1	0	0	1	0	0
AAATGG	24	96	6	21.31	2715825630	100	578820692	576	4	1.12623	4.50493	0.165854	0.0270296	0.000995127	0.24	9.95261e-09	9.95127e-09	1	0	0	1	0	0
AAATGGACC	2	10	9	21.31	2715825630	100	578820692	90	5	0.0938527	0.469263	0.0172765	0.00422337	0.000155489	0.45	1.5551e-09	1.55489e-09	1	0	0	1	0	0
AAATGGAT	1	4	8	21.31	2715825630	100	578820692	32	4	0.0469263	0.187705	0.0069106	0.00150164	5.52848e-05	0.32	5.52923e-10	5.52848e-10	1	0	0	1	0	0
AAATGGTT	22	95	8	21.31	2715825630	100	578820692	760	4.31818	1.03238	4.458	0.164127	0.035664	0.00131301	0.345455	1.31319e-08	1.31301e-08	1	0	0	1	0	0
AAATGT	21	84	6	21.31	2715825630	100	578820692	504	4	0.985453	3.94181	0.145123	0.0236509	0.000870736	0.24	8.70854e-09	8.70736e-09	1	0	0	1	0	0
AAATT	212	1092	5	21.31	2715825630	100	578820692	5460	5.15094	9.94838	51.2435	1.88659	0.256218	0.00943297	0.257547	9.43425e-08	9.43297e-08	1	0	0	1	0	0
AAATTAGATT	1	5	10	21.31	2715825630	100	578820692	50	5	0.0469263	0.234632	0.00863825	0.00234632	8.63825e-05	0.5	8.63942e-10	8.63825e-10	1	0	0	1	0	0
AAATTATAATT	1	4	11	21.31	2715825630	100	578820692	44	4	0.0469263	0.187705	0.0069106	0.00206476	7.60166e-05	0.44	7.60269e-10	7.60166e-10	1	0	0	1	0	0
AAATTG	10	40	6	21.31	2715825630	100	578820692	240	4	0.469263	1.87705	0.069106	0.0112623	0.000414636	0.24	4.14692e-09	4.14636e-09	1	0	0	1	0	0
AAATTT	1	4	6	21.31	2715825630	100	578820692	24	4	0.0469263	0.187705	0.0069106	0.00112623	4.14636e-05	0.24	4.14692e-10	4.14636e-10	1	0	0	1	0	0
AAC	4849	41721	3	21.31	2715825630	100	578820692	125163	8.60404	227.546	1957.81	72.0793	5.87344	0.216238	0.258121	2.16267e-06	2.16238e-06	1	0	0	0	0	0
AACAAT	50	208	6	21.31	2715825630	100	578820692	1248	4.16	2.34632	9.76068	0.359351	0.0585641	0.00215611	0.2496	2.1564e-08	2.15611e-08	1	0	0	1	0	0
AACAATACTAT	2	9	11	21.31	2715825630	100	578820692	99	4.5	0.0938527	0.422337	0.0155489	0.00464571	0.000171037	0.495	1.71061e-09	1.71037e-09	1	0	0	1	0	0
AACAATT	3	12	7	21.31	2715825630	100	578820692	84	4	0.140779	0.563116	0.0207318	0.00394181	0.000145123	0.28	1.45142e-09	1.45123e-09	1	0	0	1	0	0
AACAC	94	525	5	21.31	2715825630	100	578820692	2625	5.58511	4.41107	24.6363	0.907017	0.123182	0.00453508	0.279255	4.5357e-08	4.53508e-08	1	0	0	1	0	0
AACACAC	15	60	7	21.31	2715825630	100	578820692	420	4	0.703895	2.81558	0.103659	0.0197091	0.000725613	0.28	7.25711e-09	7.25613e-09	1	0	0	1	0	0
AACACC	22	98	6	21.31	2715825630	100	578820692	588	4.45455	1.03238	4.59878	0.16931	0.0275927	0.00101586	0.267273	1.016e-08	1.01586e-08	1	0	0	1	0	0
AACACCATT	1	4	9	21.31	2715825630	100	578820692	36	4	0.0469263	0.187705	0.0069106	0.00168935	6.21954e-05	0.36	6.22038e-10	6.21954e-10	1	0	0	1	0	0
AACACCCT	1	4	8	21.31	2715825630	100	578820692	32	4	0.0469263	0.187705	0.0069106	0.00150164	5.52848e-05	0.32	5.52923e-10	5.52848e-10	1	0	0	1	0	0
AACACCT	10	48	7	21.31	2715825630	100	578820692	336	4.8	0.469263	2.25246	0.0829272	0.0157672	0.000580491	0.336	5.80569e-09	5.80491e-09	1	0	0	1	0	0
AACAG	24	120	5	21.31	2715825630	100	578820692	600	5	1.12623	5.63116	0.207318	0.0281558	0.00103659	0.25	1.03673e-08	1.03659e-08	1	0	0	1	0	0
AACAGC	32	128	6	21.31	2715825630	100	578820692	768	4	1.50164	6.00657	0.221139	0.0360394	0.00132684	0.24	1.32702e-08	1.32684e-08	1	0	0	1	0	0
AACAGTATTAGTTACGAGTT	2	8	20	21.31	2715825630	100	578820692	160	4	0.0938527	0.375411	0.0138212	0.00750821	0.000276424	0.8	2.76461e-09	2.76424e-09	1	0	0	1	1	0
AACAT	153	957	5	21.31	2715825630	100	578820692	4785	6.2549	7.17973	44.9085	1.65336	0.224542	0.00826681	0.312745	8.26793e-08	8.26681e-08	1	0	0	1	0	0
AACATAC	9	36	7	21.31	2715825630	100	578820692	252	4	0.422337	1.68935	0.0621954	0.0118254	0.000435368	0.28	4.35427e-09	4.35368e-09	1	0	0	1	0	0
AACATAG	2	8	7	21.31	2715825630	100	578820692	56	4	0.0938527	0.375411	0.0138212	0.00262787	9.67484e-05	0.28	9.67615e-10	9.67484e-10	1	0	0	1	0	0
AACATAT	13	52	7	21.31	2715825630	100	578820692	364	4	0.610042	2.44017	0.0898378	0.0170812	0.000628865	0.28	6.2895e-09	6.28865e-09	1	0	0	1	0	0
AACATC	23	97	6	21.31	2715825630	100	578820692	582	4.21739	1.07931	4.55185	0.167582	0.0273111	0.00100549	0.253043	1.00563e-08	1.00549e-08	1	0	0	1	0	0
AACATCT	12	48	7	21.31	2715825630	100	578820692	336	4	0.563116	2.25246	0.0829272	0.0157672	0.000580491	0.28	5.80569e-09	5.80491e-09	1	0	0	1	0	0
AACATG	10	40	6	21.31	2715825630	100	578820692	240	4	0.469263	1.87705	0.069106	0.0112623	0.000414636	0.24	4.14692e-09	4.14636e-09	1	0	0	1	0	0
AACATGG	5	20	7	21.31	2715825630	100	578820692	140	4	0.234632	0.938527	0.034553	0.00656969	0.000241871	0.28	2.41904e-09	2.41871e-09	1	0	0	1	0	0
AACATGGCGGCCTCCCC	72	297	17	21.31	2715825630	100	578820692	5049	4.125	3.3787	13.9371	0.513112	0.236931	0.00872291	0.70125	8.72409e-08	8.72291e-08	1	0	0	1	1	0
AACATT	17	68	6	21.31	2715825630	100	578820692	408	4	0.797748	3.19099	0.11748	0.0191459	0.000704882	0.24	7.04977e-09	7.04882e-09	1	0	0	1	0	0
AACATTACT	11	50	9	21.31	2715825630	100	578820692	450	4.54545	0.51619	2.34632	0.0863825	0.0211168	0.000777443	0.409091	7.77548e-09	7.77443e-09	1	0	0	1	0	0
AACC	254	1600	4	21.31	2715825630	100	578820692	6400	6.29921	11.9193	75.0821	2.76424	0.300328	0.011057	0.251969	1.10585e-07	1.1057e-07	1	0	0	0	0	0
AACCAATCAATT	2	10	12	21.31	2715825630	100	578820692	120	5	0.0938527	0.469263	0.0172765	0.00563116	0.000207318	0.6	2.07346e-09	2.07318e-09	1	0	0	1	1	0
AACCAG	14	56	6	21.31	2715825630	100	578820692	336	4	0.656969	2.62787	0.0967484	0.0157672	0.000580491	0.24	5.80569e-09	5.80491e-09	1	0	0	1	0	0
AACCAGATAAT	23	163	11	21.31	2715825630	100	578820692	1793	7.08696	1.07931	7.64899	0.281607	0.0841389	0.00309768	0.779565	3.0981e-08	3.09768e-08	1	0	0	1	1	0
AACCAGTAC	1	4	9	21.31	2715825630	100	578820692	36	4	0.0469263	0.187705	0.0069106	0.00168935	6.21954e-05	0.36	6.22038e-10	6.21954e-10	1	0	0	1	0	0
AACCAT	9	43	6	21.31	2715825630	100	578820692	258	4.77778	0.422337	2.01783	0.074289	0.012107	0.000445734	0.286667	4.45794e-09	4.45734e-09	1	0	0	1	0	0
AACCATAAGTAACTAT	2	12	16	21.31	2715825630	100	578820692	192	6	0.0938527	0.563116	0.0207318	0.00900985	0.000331709	0.96	3.31754e-09	3.31709e-09	1	0	0	1	1	0
AACCC	22	110	5	21.31	2715825630	100	578820692	550	5	1.03238	5.1619	0.190042	0.0258095	0.000950208	0.25	9.50336e-09	9.50208e-09	1	0	0	1	0	0
AACCCC	256	1499	6	21.31	2715825630	100	578820692	8994	5.85547	12.0131	70.3426	2.58975	0.422055	0.0155385	0.351328	1.55406e-07	1.55385e-07	1	0	0	1	0	0
AACCCCGAACCCG	1	4	13	21.31	2715825630	100	578820692	52	4	0.0469263	0.187705	0.0069106	0.00244017	8.98378e-05	0.52	8.985e-10	8.98378e-10	1	0	0	1	1	0
AACCCCT	109	470	7	21.31	2715825630	100	578820692	3290	4.31193	5.11497	22.0554	0.811996	0.154388	0.00568397	0.301835	5.68474e-08	5.68397e-08	1	0	0	1	0	0
AACCCCTAAT	2	9	10	21.31	2715825630	100	578820692	90	4.5	0.0938527	0.422337	0.0155489	0.00422337	0.000155489	0.45	1.5551e-09	1.55489e-09	1	0	0	1	0	0
AACCCCTTATATACCTAAT	1	4	19	21.31	2715825630	100	578820692	76	4	0.0469263	0.187705	0.0069106	0.0035664	0.000131301	0.76	1.31319e-09	1.31301e-09	1	0	0	1	1	0
AACCCG	68	435	6	21.31	2715825630	100	578820692	2610	6.39706	3.19099	20.413	0.751528	0.122478	0.00450917	0.383824	4.50978e-08	4.50917e-08	1	0	0	1	0	0
AACCCT	149207	1971202	6	21.31	2715825630	100	578820692	11827212	13.2112	7001.74	92501.3	3405.55	555.008	20.4333	0.792671	0.000204361	0.000204333	1	1	1	1	1	1
AACCCTAACCT	11	45	11	21.31	2715825630	100	578820692	495	4.09091	0.51619	2.11168	0.0777443	0.0232285	0.000855187	0.45	8.55303e-09	8.55187e-09	1	0	0	1	0	0
AACCCTCC	8	32	8	21.31	2715825630	100	578820692	256	4	0.375411	1.50164	0.0552848	0.0120131	0.000442279	0.32	4.42338e-09	4.42279e-09	1	0	0	1	0	0
AACCCTCT	25	130	8	21.31	2715825630	100	578820692	1040	5.2	1.17316	6.10042	0.224595	0.0488034	0.00179676	0.416	1.797e-08	1.79676e-08	1	0	0	1	0	0
AACCCTT	6	24	7	21.31	2715825630	100	578820692	168	4	0.281558	1.12623	0.0414636	0.00788362	0.000290245	0.28	2.90285e-09	2.90245e-09	1	0	0	1	0	0
AACCG	3	18	5	21.31	2715825630	100	578820692	90	6	0.140779	0.844674	0.0310977	0.00422337	0.000155489	0.3	1.5551e-09	1.55489e-09	1	0	0	1	0	0
AACCGG	3	15	6	21.31	2715825630	100	578820692	90	5	0.140779	0.703895	0.0259148	0.00422337	0.000155489	0.3	1.5551e-09	1.55489e-09	1	0	0	1	0	0
AACCT	9	45	5	21.31	2715825630	100	578820692	225	5	0.422337	2.11168	0.0777443	0.0105584	0.000388721	0.25	3.88774e-09	3.88721e-09	1	0	0	1	0	0
AACCTG	4	17	6	21.31	2715825630	100	578820692	102	4.25	0.187705	0.797748	0.0293701	0.00478649	0.00017622	0.255	1.76244e-09	1.7622e-09	1	0	0	1	0	0
AACCTGCTG	1	4	9	21.31	2715825630	100	578820692	36	4	0.0469263	0.187705	0.0069106	0.00168935	6.21954e-05	0.36	6.22038e-10	6.21954e-10	1	0	0	1	0	0
AACCTT	25	100	6	21.31	2715825630	100	578820692	600	4	1.17316	4.69263	0.172765	0.0281558	0.00103659	0.24	1.03673e-08	1.03659e-08	1	0	0	1	0	0
AACGAG	21	84	6	21.31	2715825630	100	578820692	504	4	0.985453	3.94181	0.145123	0.0236509	0.000870736	0.24	8.70854e-09	8.70736e-09	1	0	0	1	0	0
AACT	90	582	4	21.31	2715825630	100	578820692	2328	6.46667	4.22337	27.3111	1.00549	0.109244	0.00402197	0.258667	4.02251e-08	4.02197e-08	1	0	0	0	0	0
AACTAATTAACTACTG	1	4	16	21.31	2715825630	100	578820692	64	4	0.0469263	0.187705	0.0069106	0.00300328	0.00011057	0.64	1.10585e-09	1.1057e-09	1	0	0	1	1	0
AACTAATTACTATACT	1	4	16	21.31	2715825630	100	578820692	64	4	0.0469263	0.187705	0.0069106	0.00300328	0.00011057	0.64	1.10585e-09	1.1057e-09	1	0	0	1	1	0
AACTACATACTAACTCCTT	1	5	19	21.31	2715825630	100	578820692	95	5	0.0469263	0.234632	0.00863825	0.004458	0.000164127	0.95	1.64149e-09	1.64127e-09	1	0	0	1	1	0
AACTACCTAATCCTAACTATCT	1	4	22	21.31	2715825630	100	578820692	88	4	0.0469263	0.187705	0.0069106	0.00412952	0.000152033	0.88	1.52054e-09	1.52033e-09	1	0	0	1	1	0
AACTACCTATT	1	4	11	21.31	2715825630	100	578820692	44	4	0.0469263	0.187705	0.0069106	0.00206476	7.60166e-05	0.44	7.60269e-10	7.60166e-10	1	0	0	1	0	0
AACTACTACTT	1	4	11	21.31	2715825630	100	578820692	44	4	0.0469263	0.187705	0.0069106	0.00206476	7.60166e-05	0.44	7.60269e-10	7.60166e-10	1	0	0	1	0	0
AACTACTATACTT	1	4	13	21.31	2715825630	100	578820692	52	4	0.0469263	0.187705	0.0069106	0.00244017	8.98378e-05	0.52	8.985e-10	8.98378e-10	1	0	0	1	1	0
AACTAG	27	131	6	21.31	2715825630	100	578820692	786	4.85185	1.26701	6.14735	0.226322	0.0368841	0.00135793	0.291111	1.35812e-08	1.35793e-08	1	0	0	1	0	0
AACTAT	12	48	6	21.31	2715825630	100	578820692	288	4	0.563116	2.25246	0.0829272	0.0135148	0.000497563	0.24	4.97631e-09	4.97563e-09	1	0	0	1	0	0
AACTC	44	220	5	21.31	2715825630	100	578820692	1100	5	2.06476	10.3238	0.380083	0.051619	0.00190042	0.25	1.90067e-08	1.90042e-08	1	0	0	1	0	0
AACTCAG	11	44	7	21.31	2715825630	100	578820692	308	4	0.51619	2.06476	0.0760166	0.0144533	0.000532116	0.28	5.32188e-09	5.32116e-09	1	0	0	1	0	0
AACTCCTACACCTGG	1	5	15	21.31	2715825630	100	578820692	75	5	0.0469263	0.234632	0.00863825	0.00351947	0.000129574	0.75	1.29591e-09	1.29574e-09	1	0	0	1	1	0
AACTCG	26	104	6	21.31	2715825630	100	578820692	624	4	1.22008	4.88034	0.179676	0.029282	0.00107805	0.24	1.0782e-08	1.07805e-08	1	0	0	1	0	0
AACTCT	1	5	6	21.31	2715825630	100	578820692	30	5	0.0469263	0.234632	0.00863825	0.00140779	5.18295e-05	0.3	5.18365e-10	5.18295e-10	1	0	0	1	0	0
AACTCTAATT	2	12	10	21.31	2715825630	100	578820692	120	6	0.0938527	0.563116	0.0207318	0.00563116	0.000207318	0.6	2.07346e-09	2.07318e-09	1	0	0	1	1	0
AACTCTACTT	1	5	10	21.31	2715825630	100	578820692	50	5	0.0469263	0.234632	0.00863825	0.00234632	8.63825e-05	0.5	8.63942e-10	8.63825e-10	1	0	0	1	0	0
AACTCTTGTATTATC	1	4	15	21.31	2715825630	100	578820692	60	4	0.0469263	0.187705	0.0069106	0.00281558	0.000103659	0.6	1.03673e-09	1.03659e-09	1	0	0	1	1	0
AACTG	141248	714103	5	21.31	2715825630	100	578820692	3570515	5.05567	6628.25	33510.2	1233.72	167.551	6.1686	0.252783	6.16944e-05	6.1686e-05	1	1	1	1	0	0
AACTGCT	12	48	7	21.31	2715825630	100	578820692	336	4	0.563116	2.25246	0.0829272	0.0157672	0.000580491	0.28	5.80569e-09	5.80491e-09	1	0	0	1	0	0
AACTGG	58	241	6	21.31	2715825630	100	578820692	1446	4.15517	2.72173	11.3092	0.416364	0.0678555	0.00249818	0.24931	2.49852e-08	2.49818e-08	1	0	0	1	0	0
AACTGT	17	81	6	21.31	2715825630	100	578820692	486	4.76471	0.797748	3.80103	0.13994	0.0228062	0.000839638	0.285882	8.39752e-09	8.39638e-09	1	0	0	1	0	0
AACTGTAT	1	7	8	21.31	2715825630	100	578820692	56	7	0.0469263	0.328484	0.0120936	0.00262787	9.67484e-05	0.56	9.67615e-10	9.67484e-10	1	0	0	1	1	0
AACTT	17	85	5	21.31	2715825630	100	578820692	425	5	0.797748	3.98874	0.14685	0.0199437	0.000734252	0.25	7.34351e-09	7.34252e-09	1	0	0	1	0	0
AACTTAGTATATAGTATAGTATT	1	4	23	21.31	2715825630	100	578820692	92	4	0.0469263	0.187705	0.0069106	0.00431722	0.000158944	0.92	1.58965e-09	1.58944e-09	1	0	0	1	1	0
AACTTCATTCTC	1	8	12	21.31	2715825630	100	578820692	96	8	0.0469263	0.375411	0.0138212	0.00450493	0.000165854	0.96	1.65877e-09	1.65854e-09	1	0	0	1	1	0
AACTTCCT	1	7	8	21.31	2715825630	100	578820692	56	7	0.0469263	0.328484	0.0120936	0.00262787	9.67484e-05	0.56	9.67615e-10	9.67484e-10	1	0	0	1	1	0
AACTTG	23	92	6	21.31	2715825630	100	578820692	552	4	1.07931	4.31722	0.158944	0.0259033	0.000953663	0.24	9.53792e-09	9.53663e-09	1	0	0	1	0	0
AAG	1390	13514	3	21.31	2715825630	100	578820692	40542	9.7223	65.2276	634.162	23.3475	1.90249	0.0700424	0.291669	7.00519e-07	7.00424e-07	1	0	0	0	0	0
AAGAAGAGG	17	68	9	21.31	2715825630	100	578820692	612	4	0.797748	3.19099	0.11748	0.0287189	0.00105732	0.36	1.05747e-08	1.05732e-08	1	0	0	1	0	0
AAGAAGGAG	6	30	9	21.31	2715825630	100	578820692	270	5	0.281558	1.40779	0.0518295	0.0126701	0.000466466	0.45	4.66529e-09	4.66466e-09	1	0	0	1	0	0
AAGAAT	15	74	6	21.31	2715825630	100	578820692	444	4.93333	0.703895	3.47255	0.127846	0.0208353	0.000767077	0.296	7.67181e-09	7.67077e-09	1	0	0	1	0	0
AAGAATAT	18	74	8	21.31	2715825630	100	578820692	592	4.11111	0.844674	3.47255	0.127846	0.0277804	0.00102277	0.328889	1.02291e-08	1.02277e-08	1	0	0	1	0	0
AAGAC	1	5	5	21.31	2715825630	100	578820692	25	5	0.0469263	0.234632	0.00863825	0.00117316	4.31913e-05	0.25	4.31971e-10	4.31913e-10	1	0	0	1	0	0
AAGACC	10	40	6	21.31	2715825630	100	578820692	240	4	0.469263	1.87705	0.069106	0.0112623	0.000414636	0.24	4.14692e-09	4.14636e-09	1	0	0	1	0	0
AAGACT	6	30	6	21.31	2715825630	100	578820692	180	5	0.281558	1.40779	0.0518295	0.00844674	0.000310977	0.3	3.11019e-09	3.10977e-09	1	0	0	1	0	0
AAGAG	78	464	5	21.31	2715825630	100	578820692	2320	5.94872	3.66025	21.7738	0.80163	0.108869	0.00400815	0.297436	4.00869e-08	4.00815e-08	1	0	0	1	0	0
AAGAGG	18	74	6	21.31	2715825630	100	578820692	444	4.11111	0.844674	3.47255	0.127846	0.0208353	0.000767077	0.246667	7.67181e-09	7.67077e-09	1	0	0	1	0	0
AAGAGGG	9	36	7	21.31	2715825630	100	578820692	252	4	0.422337	1.68935	0.0621954	0.0118254	0.000435368	0.28	4.35427e-09	4.35368e-09	1	0	0	1	0	0
AAGAT	22	110	5	21.31	2715825630	100	578820692	550	5	1.03238	5.1619	0.190042	0.0258095	0.000950208	0.25	9.50336e-09	9.50208e-09	1	0	0	1	0	0
AAGATG	3	12	6	21.31	2715825630	100	578820692	72	4	0.140779	0.563116	0.0207318	0.0033787	0.000124391	0.24	1.24408e-09	1.24391e-09	1	0	0	1	0	0
AAGATTGGATATGATAATT	1	5	19	21.31	2715825630	100	578820692	95	5	0.0469263	0.234632	0.00863825	0.004458	0.000164127	0.95	1.64149e-09	1.64127e-09	1	0	0	1	1	0
AAGC	136	834	4	21.31	2715825630	100	578820692	3336	6.13235	6.38198	39.1366	1.44086	0.156546	0.00576344	0.245294	5.76422e-08	5.76344e-08	1	0	0	0	0	0
AAGCAC	32	142	6	21.31	2715825630	100	578820692	852	4.4375	1.50164	6.66354	0.245326	0.0399812	0.00147196	0.26625	1.47216e-08	1.47196e-08	1	0	0	1	0	0
AAGCACT	19	76	7	21.31	2715825630	100	578820692	532	4	0.8916	3.5664	0.131301	0.0249648	0.00091911	0.28	9.19234e-09	9.1911e-09	1	0	0	1	0	0
AAGCAG	83	429	6	21.31	2715825630	100	578820692	2574	5.16867	3.89489	20.1314	0.741162	0.120788	0.00444697	0.31012	4.44757e-08	4.44697e-08	1	0	0	1	0	0
AAGCAGCCGCACGCT	42	191	15	21.31	2715825630	100	578820692	2865	4.54762	1.97091	8.96293	0.329981	0.134444	0.00494972	0.682143	4.95039e-08	4.94972e-08	1	0	0	1	1	0
AAGCAGG	20	80	7	21.31	2715825630	100	578820692	560	4	0.938527	3.75411	0.138212	0.0262787	0.000967484	0.28	9.67615e-09	9.67484e-09	1	0	0	1	0	0
AAGCCC	34	144	6	21.31	2715825630	100	578820692	864	4.23529	1.5955	6.75739	0.248782	0.0405443	0.00149269	0.254118	1.49289e-08	1.49269e-08	1	0	0	1	0	0
AAGCCGTGCCT	24	157	11	21.31	2715825630	100	578820692	1727	6.54167	1.12623	7.36743	0.271241	0.0810418	0.00298365	0.719583	2.98406e-08	2.98365e-08	1	0	0	1	1	0
AAGCCTT	7	28	7	21.31	2715825630	100	578820692	196	4	0.328484	1.31394	0.0483742	0.00919756	0.00033862	0.28	3.38665e-09	3.3862e-09	1	0	0	1	0	0
AAGCT	278	1496	5	21.31	2715825630	100	578820692	7480	5.38129	13.0455	70.2018	2.58457	0.351009	0.0129228	0.269065	1.29246e-07	1.29228e-07	1	0	0	1	0	0
AAGCTC	10	40	6	21.31	2715825630	100	578820692	240	4	0.469263	1.87705	0.069106	0.0112623	0.000414636	0.24	4.14692e-09	4.14636e-09	1	0	0	1	0	0
AAGCTG	803	3245	6	21.31	2715825630	100	578820692	19470	4.0411	37.6818	152.276	5.60623	0.913656	0.0336374	0.242466	3.36419e-07	3.36374e-07	1	0	0	1	0	0
AAGCTGCCGG	3	14	10	21.31	2715825630	100	578820692	140	4.66667	0.140779	0.656969	0.0241871	0.00656969	0.000241871	0.466667	2.41904e-09	2.41871e-09	1	0	0	1	0	0
AAGCTGGAATC	9	36	11	21.31	2715825630	100	578820692	396	4	0.422337	1.68935	0.0621954	0.0185828	0.00068415	0.44	6.84242e-09	6.8415e-09	1	0	0	1	0	0
AAGG	2991	21662	4	21.31	2715825630	100	578820692	86648	7.24239	140.357	1016.52	37.4244	4.06607	0.149697	0.289696	1.49718e-06	1.49697e-06	1	0	0	0	0	0
AAGGAG	107	519	6	21.31	2715825630	100	578820692	3114	4.85047	5.02112	24.3548	0.896651	0.146129	0.0053799	0.291028	5.38063e-08	5.3799e-08	1	0	0	1	0	0
AAGGAGAATATACCT	32	147	15	21.31	2715825630	100	578820692	2205	4.59375	1.50164	6.89817	0.253965	0.103473	0.00380947	0.689063	3.80998e-08	3.80947e-08	1	0	0	1	1	0
AAGGAGG	5	20	7	21.31	2715825630	100	578820692	140	4	0.234632	0.938527	0.034553	0.00656969	0.000241871	0.28	2.41904e-09	2.41871e-09	1	0	0	1	0	0
AAGGATACT	1	5	9	21.31	2715825630	100	578820692	45	5	0.0469263	0.234632	0.00863825	0.00211168	7.77443e-05	0.45	7.77548e-10	7.77443e-10	1	0	0	1	0	0
AAGGATC	4	16	7	21.31	2715825630	100	578820692	112	4	0.187705	0.750821	0.0276424	0.00525575	0.000193497	0.28	1.93523e-09	1.93497e-09	1	0	0	1	0	0
AAGGC	11	55	5	21.31	2715825630	100	578820692	275	5	0.51619	2.58095	0.0950208	0.0129047	0.000475104	0.25	4.75168e-09	4.75104e-09	1	0	0	1	0	0
AAGGCC	15	60	6	21.31	2715825630	100	578820692	360	4	0.703895	2.81558	0.103659	0.0168935	0.000621954	0.24	6.22038e-09	6.21954e-09	1	0	0	1	0	0
AAGGCT	25	111	6	21.31	2715825630	100	578820692	666	4.44	1.17316	5.20882	0.191769	0.0312529	0.00115062	0.2664	1.15077e-08	1.15062e-08	1	0	0	1	0	0
AAGGCTACT	2	8	9	21.31	2715825630	100	578820692	72	4	0.0938527	0.375411	0.0138212	0.0033787	0.000124391	0.36	1.24408e-09	1.24391e-09	1	0	0	1	0	0
AAGGG	122	706	5	21.31	2715825630	100	578820692	3530	5.78689	5.72501	33.13	1.21972	0.16565	0.00609861	0.289344	6.09943e-08	6.09861e-08	1	0	0	1	0	0
AAGGGAG	4	16	7	21.31	2715825630	100	578820692	112	4	0.187705	0.750821	0.0276424	0.00525575	0.000193497	0.28	1.93523e-09	1.93497e-09	1	0	0	1	0	0
AAGGGG	8	32	6	21.31	2715825630	100	578820692	192	4	0.375411	1.50164	0.0552848	0.00900985	0.000331709	0.24	3.31754e-09	3.31709e-09	1	0	0	1	0	0
AAGGGGG	1	4	7	21.31	2715825630	100	578820692	28	4	0.0469263	0.187705	0.0069106	0.00131394	4.83742e-05	0.28	4.83808e-10	4.83742e-10	1	0	0	1	0	0
AAGGGGTATCTAGAGGTATC	1	5	20	21.31	2715825630	100	578820692	100	5	0.0469263	0.234632	0.00863825	0.00469263	0.000172765	1	1.72788e-09	1.72765e-09	1	0	0	1	1	0
AAGGGGTATTAAGGTATAT	3	13	19	21.31	2715825630	100	578820692	247	4.33333	0.140779	0.610042	0.0224595	0.0115908	0.00042673	0.823333	4.26787e-09	4.2673e-09	1	0	0	1	1	0
AAGGGT	1	5	6	21.31	2715825630	100	578820692	30	5	0.0469263	0.234632	0.00863825	0.00140779	5.18295e-05	0.3	5.18365e-10	5.18295e-10	1	0	0	1	0	0
AAGGGTAATT	1	4	10	21.31	2715825630	100	578820692	40	4	0.0469263	0.187705	0.0069106	0.00187705	6.9106e-05	0.4	6.91154e-10	6.9106e-10	1	0	0	1	0	0
AAGGGTATAT	1	9	10	21.31	2715825630	100	578820692	90	9	0.0469263	0.422337	0.0155489	0.00422337	0.000155489	0.9	1.5551e-09	1.55489e-09	1	0	0	1	1	0
AAGGT	124	673	5	21.31	2715825630	100	578820692	3365	5.42742	5.81886	31.5814	1.16271	0.157907	0.00581354	0.271371	5.81433e-08	5.81354e-08	1	0	0	1	0	0
AAGGTAG	10	50	7	21.31	2715825630	100	578820692	350	5	0.469263	2.34632	0.0863825	0.0164242	0.000604678	0.35	6.0476e-09	6.04678e-09	1	0	0	1	0	0
AAGGTAGTCTAGT	3	14	13	21.31	2715825630	100	578820692	182	4.66667	0.140779	0.656969	0.0241871	0.00854059	0.000314432	0.606667	3.14475e-09	3.14432e-09	1	0	0	1	1	0
AAGGTATTATTAGGTATAT	1	4	19	21.31	2715825630	100	578820692	76	4	0.0469263	0.187705	0.0069106	0.0035664	0.000131301	0.76	1.31319e-09	1.31301e-09	1	0	0	1	1	0
AAGGTATTCT	1	7	10	21.31	2715825630	100	578820692	70	7	0.0469263	0.328484	0.0120936	0.00328484	0.000120936	0.7	1.20952e-09	1.20936e-09	1	0	0	1	1	0
AAGGTC	16	64	6	21.31	2715825630	100	578820692	384	4	0.750821	3.00328	0.11057	0.0180197	0.000663418	0.24	6.63508e-09	6.63418e-09	1	0	0	1	0	0
AAGGTG	119	476	6	21.31	2715825630	100	578820692	2856	4	5.58423	22.3369	0.822362	0.134022	0.00493417	0.24	4.93484e-08	4.93417e-08	1	0	0	1	0	0
AAGGTGC	21	84	7	21.31	2715825630	100	578820692	588	4	0.985453	3.94181	0.145123	0.0275927	0.00101586	0.28	1.016e-08	1.01586e-08	1	0	0	1	0	0
AAGT	339	2119	4	21.31	2715825630	100	578820692	8476	6.25074	15.908	99.4369	3.66089	0.397748	0.0146436	0.250029	1.46455e-07	1.46436e-07	1	0	0	0	0	0
AAGTAAGTCT	1	5	10	21.31	2715825630	100	578820692	50	5	0.0469263	0.234632	0.00863825	0.00234632	8.63825e-05	0.5	8.63942e-10	8.63825e-10	1	0	0	1	0	0
AAGTAC	11	44	6	21.31	2715825630	100	578820692	264	4	0.51619	2.06476	0.0760166	0.0123885	0.0004561	0.24	4.56161e-09	4.561e-09	1	0	0	1	0	0
AAGTATT	16	64	7	21.31	2715825630	100	578820692	448	4	0.750821	3.00328	0.11057	0.021023	0.000773988	0.28	7.74092e-09	7.73988e-09	1	0	0	1	0	0
AAGTCC	18	72	6	21.31	2715825630	100	578820692	432	4	0.844674	3.3787	0.124391	0.0202722	0.000746345	0.24	7.46446e-09	7.46345e-09	1	0	0	1	0	0
AAGTCTAATTCT	1	4	12	21.31	2715825630	100	578820692	48	4	0.0469263	0.187705	0.0069106	0.00225246	8.29272e-05	0.48	8.29384e-10	8.29272e-10	1	0	0	1	0	0
AAGTCTATCT	1	4	10	21.31	2715825630	100	578820692	40	4	0.0469263	0.187705	0.0069106	0.00187705	6.9106e-05	0.4	6.91154e-10	6.9106e-10	1	0	0	1	0	0
AAGTG	5015	26507	5	21.31	2715825630	100	578820692	132535	5.28554	235.336	1243.88	45.7948	6.21938	0.228974	0.264277	2.29005e-06	2.28974e-06	1	0	0	1	0	0
AAGTGT	15	60	6	21.31	2715825630	100	578820692	360	4	0.703895	2.81558	0.103659	0.0168935	0.000621954	0.24	6.22038e-09	6.21954e-09	1	0	0	1	0	0
AAT	2593	22819	3	21.31	2715825630	100	578820692	68457	8.80023	121.68	1070.81	39.4233	3.21244	0.11827	0.264007	1.18286e-06	1.1827e-06	1	0	0	0	0	0
AATAC	94	485	5	21.31	2715825630	100	578820692	2425	5.15957	4.41107	22.7593	0.837911	0.113796	0.00418955	0.257979	4.19012e-08	4.18955e-08	1	0	0	1	0	0
AATACAT	21	110	7	21.31	2715825630	100	578820692	770	5.2381	0.985453	5.1619	0.190042	0.0361333	0.00133029	0.366667	1.33047e-08	1.33029e-08	1	0	0	1	0	0
AATACC	12	59	6	21.31	2715825630	100	578820692	354	4.91667	0.563116	2.76865	0.101931	0.0166119	0.000611588	0.295	6.11671e-09	6.11588e-09	1	0	0	1	0	0
AATACCT	8	40	7	21.31	2715825630	100	578820692	280	5	0.375411	1.87705	0.069106	0.0131394	0.000483742	0.35	4.83808e-09	4.83742e-09	1	0	0	1	0	0
AATACCTCTAGACTACCT	1	4	18	21.31	2715825630	100	578820692	72	4	0.0469263	0.187705	0.0069106	0.0033787	0.000124391	0.72	1.24408e-09	1.24391e-09	1	0	0	1	1	0
AATACT	21	89	6	21.31	2715825630	100	578820692	534	4.2381	0.985453	4.17644	0.153761	0.0250587	0.000922565	0.254286	9.2269e-09	9.22565e-09	1	0	0	1	0	0
AATAG	20	100	5	21.31	2715825630	100	578820692	500	5	0.938527	4.69263	0.172765	0.0234632	0.000863825	0.25	8.63942e-09	8.63825e-09	1	0	0	1	0	0
AATAGATACCT	1	6	11	21.31	2715825630	100	578820692	66	6	0.0469263	0.281558	0.0103659	0.00309714	0.000114025	0.66	1.1404e-09	1.14025e-09	1	0	0	1	1	0
AATAGC	203	841	6	21.31	2715825630	100	578820692	5046	4.14286	9.52604	39.465	1.45295	0.23679	0.00871773	0.248571	8.7189e-08	8.71773e-08	1	0	0	1	0	0
AATAGT	24	96	6	21.31	2715825630	100	578820692	576	4	1.12623	4.50493	0.165854	0.0270296	0.000995127	0.24	9.95261e-09	9.95127e-09	1	0	0	1	0	0
AATAGTATAGAT	2	9	12	21.31	2715825630	100	578820692	108	4.5	0.0938527	0.422337	0.0155489	0.00506804	0.000186586	0.54	1.86612e-09	1.86586e-09	1	0	0	1	1	0
AATAT	115	624	5	21.31	2715825630	100	578820692	3120	5.42609	5.39653	29.282	1.07805	0.14641	0.00539027	0.271304	5.391e-08	5.39027e-08	1	0	0	1	0	0
AATATAC	22	100	7	21.31	2715825630	100	578820692	700	4.54545	1.03238	4.69263	0.172765	0.0328484	0.00120936	0.318182	1.20952e-08	1.20936e-08	1	0	0	1	0	0
AATATACCT	13	54	9	21.31	2715825630	100	578820692	486	4.15385	0.610042	2.53402	0.0932931	0.0228062	0.000839638	0.373846	8.39752e-09	8.39638e-09	1	0	0	1	0	0
AATATACT	1	5	8	21.31	2715825630	100	578820692	40	5	0.0469263	0.234632	0.00863825	0.00187705	6.9106e-05	0.4	6.91154e-10	6.9106e-10	1	0	0	1	0	0
AATATAT	11	44	7	21.31	2715825630	100	578820692	308	4	0.51619	2.06476	0.0760166	0.0144533	0.000532116	0.28	5.32188e-09	5.32116e-09	1	0	0	1	0	0
AATATATAGT	2	14	10	21.31	2715825630	100	578820692	140	7	0.0938527	0.656969	0.0241871	0.00656969	0.000241871	0.7	2.41904e-09	2.41871e-09	1	0	0	1	1	0
AATATC	79	316	6	21.31	2715825630	100	578820692	1896	4	3.70718	14.8287	0.545938	0.0889723	0.00327563	0.24	3.27607e-08	3.27563e-08	1	0	0	1	0	0
AATATG	24	96	6	21.31	2715825630	100	578820692	576	4	1.12623	4.50493	0.165854	0.0270296	0.000995127	0.24	9.95261e-09	9.95127e-09	1	0	0	1	0	0
AATATGC	327	1309	7	21.31	2715825630	100	578820692	9163	4.00306	15.3449	61.4266	2.26149	0.429986	0.0158305	0.280214	1.58326e-07	1.58305e-07	1	0	0	1	0	0
AATATT	11	44	6	21.31	2715825630	100	578820692	264	4	0.51619	2.06476	0.0760166	0.0123885	0.0004561	0.24	4.56161e-09	4.561e-09	1	0	0	1	0	0
AATC	179	1086	4	21.31	2715825630	100	578820692	4344	6.06704	8.39981	50.962	1.87623	0.203848	0.00750491	0.242682	7.50593e-08	7.50491e-08	1	0	0	0	0	0
AATCAC	11	44	6	21.31	2715825630	100	578820692	264	4	0.51619	2.06476	0.0760166	0.0123885	0.0004561	0.24	4.56161e-09	4.561e-09	1	0	0	1	0	0
AATCAG	18	72	6	21.31	2715825630	100	578820692	432	4	0.844674	3.3787	0.124391	0.0202722	0.000746345	0.24	7.46446e-09	7.46345e-09	1	0	0	1	0	0
AATCAT	21	84	6	21.31	2715825630	100	578820692	504	4	0.985453	3.94181	0.145123	0.0236509	0.000870736	0.24	8.70854e-09	8.70736e-09	1	0	0	1	0	0
AATCC	19	95	5	21.31	2715825630	100	578820692	475	5	0.8916	4.458	0.164127	0.02229	0.000820634	0.25	8.20745e-09	8.20634e-09	1	0	0	1	0	0
AATCCCATACCATTC	2	8	15	21.31	2715825630	100	578820692	120	4	0.0938527	0.375411	0.0138212	0.00563116	0.000207318	0.6	2.07346e-09	2.07318e-09	1	0	0	1	1	0
AATCT	23	117	5	21.31	2715825630	100	578820692	585	5.08696	1.07931	5.49038	0.202135	0.0274519	0.00101068	0.254348	1.01081e-08	1.01068e-08	1	0	0	1	0	0
AATCTAT	3	20	7	21.31	2715825630	100	578820692	140	6.66667	0.140779	0.938527	0.034553	0.00656969	0.000241871	0.466667	2.41904e-09	2.41871e-09	1	0	0	1	0	0
AATCTG	22	88	6	21.31	2715825630	100	578820692	528	4	1.03238	4.12952	0.152033	0.0247771	0.0009122	0.24	9.12323e-09	9.122e-09	1	0	0	1	0	0
AATCTGG	9	36	7	21.31	2715825630	100	578820692	252	4	0.422337	1.68935	0.0621954	0.0118254	0.000435368	0.28	4.35427e-09	4.35368e-09	1	0	0	1	0	0
AATCTGGTC	1	4	9	21.31	2715825630	100	578820692	36	4	0.0469263	0.187705	0.0069106	0.00168935	6.21954e-05	0.36	6.22038e-10	6.21954e-10	1	0	0	1	0	0
AATG	1731	10527	4	21.31	2715825630	100	578820692	42108	6.08146	81.2295	493.993	18.187	1.97597	0.0727479	0.243258	7.27578e-07	7.27479e-07	1	0	0	0	0	0
AATGAT	21	91	6	21.31	2715825630	100	578820692	546	4.33333	0.985453	4.2703	0.157216	0.0256218	0.000943297	0.26	9.43425e-09	9.43297e-09	1	0	0	1	0	0
AATGC	17	85	5	21.31	2715825630	100	578820692	425	5	0.797748	3.98874	0.14685	0.0199437	0.000734252	0.25	7.34351e-09	7.34252e-09	1	0	0	1	0	0
AATGCC	16	64	6	21.31	2715825630	100	578820692	384	4	0.750821	3.00328	0.11057	0.0180197	0.000663418	0.24	6.63508e-09	6.63418e-09	1	0	0	1	0	0
AATGCT	85	353	6	21.31	2715825630	100	578820692	2118	4.15294	3.98874	16.565	0.609861	0.09939	0.00365916	0.249176	3.65966e-08	3.65916e-08	1	0	0	1	0	0
AATGG	44	237	5	21.31	2715825630	100	578820692	1185	5.38636	2.06476	11.1215	0.409453	0.0556077	0.00204727	0.269318	2.04754e-08	2.04727e-08	1	0	0	1	0	0
AATGGCC	8	32	7	21.31	2715825630	100	578820692	224	4	0.375411	1.50164	0.0552848	0.0105115	0.000386994	0.28	3.87046e-09	3.86994e-09	1	0	0	1	0	0
AATGGG	10	40	6	21.31	2715825630	100	578820692	240	4	0.469263	1.87705	0.069106	0.0112623	0.000414636	0.24	4.14692e-09	4.14636e-09	1	0	0	1	0	0
AATGGGAGG	3	12	9	21.31	2715825630	100	578820692	108	4	0.140779	0.563116	0.0207318	0.00506804	0.000186586	0.36	1.86612e-09	1.86586e-09	1	0	0	1	0	0
AATGGT	21	84	6	21.31	2715825630	100	578820692	504	4	0.985453	3.94181	0.145123	0.0236509	0.000870736	0.24	8.70854e-09	8.70736e-09	1	0	0	1	0	0
AATGT	93	628	5	21.31	2715825630	100	578820692	3140	6.75269	4.36415	29.4697	1.08496	0.147349	0.00542482	0.337634	5.42556e-08	5.42482e-08	1	0	0	1	0	0
AATGTACCT	4	17	9	21.31	2715825630	100	578820692	153	4.25	0.187705	0.797748	0.0293701	0.00717973	0.000264331	0.3825	2.64366e-09	2.64331e-09	1	0	0	1	0	0
AATGTAT	4	20	7	21.31	2715825630	100	578820692	140	5	0.187705	0.938527	0.034553	0.00656969	0.000241871	0.35	2.41904e-09	2.41871e-09	1	0	0	1	0	0
AATGTC	55	220	6	21.31	2715825630	100	578820692	1320	4	2.58095	10.3238	0.380083	0.0619427	0.0022805	0.24	2.28081e-08	2.2805e-08	1	0	0	1	0	0
AATGTCG	17	68	7	21.31	2715825630	100	578820692	476	4	0.797748	3.19099	0.11748	0.0223369	0.000822362	0.28	8.22473e-09	8.22362e-09	1	0	0	1	0	0
AATGTG	16	64	6	21.31	2715825630	100	578820692	384	4	0.750821	3.00328	0.11057	0.0180197	0.000663418	0.24	6.63508e-09	6.63418e-09	1	0	0	1	0	0
AATT	251	1512	4	21.31	2715825630	100	578820692	6048	6.0239	11.7785	70.9526	2.61221	0.28381	0.0104488	0.240956	1.04502e-07	1.04488e-07	1	0	0	0	0	0
AATTACCCCT	1	4	10	21.31	2715825630	100	578820692	40	4	0.0469263	0.187705	0.0069106	0.00187705	6.9106e-05	0.4	6.91154e-10	6.9106e-10	1	0	0	1	0	0
AATTACT	20	96	7	21.31	2715825630	100	578820692	672	4.8	0.938527	4.50493	0.165854	0.0315345	0.00116098	0.336	1.16114e-08	1.16098e-08	1	0	0	1	0	0
AATTAGC	7	28	7	21.31	2715825630	100	578820692	196	4	0.328484	1.31394	0.0483742	0.00919756	0.00033862	0.28	3.38665e-09	3.3862e-09	1	0	0	1	0	0
AATTAGG	12	48	7	21.31	2715825630	100	578820692	336	4	0.563116	2.25246	0.0829272	0.0157672	0.000580491	0.28	5.80569e-09	5.80491e-09	1	0	0	1	0	0
AATTAT	42	168	6	21.31	2715825630	100	578820692	1008	4	1.97091	7.88362	0.290245	0.0473017	0.00174147	0.24	1.74171e-08	1.74147e-08	1	0	0	1	0	0
AATTC	66	372	5	21.31	2715825630	100	578820692	1860	5.63636	3.09714	17.4566	0.642686	0.087283	0.00321343	0.281818	3.21386e-08	3.21343e-08	1	0	0	1	0	0
AC	887862	13815489	2	21.31	2715825630	100	578820692	27630978	15.5604	41664.1	648310	23868.3	1296.62	47.7367	0.311208	0.000477431	0.000477367	1	1	1	0	0	0
ACACACACCCC	40	172	11	21.31	2715825630	100	578820692	1892	4.3	1.87705	8.07133	0.297156	0.0887846	0.00326872	0.473	3.26916e-08	3.26872e-08	1	0	0	1	0	0
ACACACACCCTCCCATCCCTCCC	1	4	23	21.31	2715825630	100	578820692	92	4	0.0469263	0.187705	0.0069106	0.00431722	0.000158944	0.92	1.58965e-09	1.58944e-09	1	0	0	1	1	0
ACACACC	8	32	7	21.31	2715825630	100	578820692	224	4	0.375411	1.50164	0.0552848	0.0105115	0.000386994	0.28	3.87046e-09	3.86994e-09	1	0	0	1	0	0
ACACACTCTC	13	54	10	21.31	2715825630	100	578820692	540	4.15385	0.610042	2.53402	0.0932931	0.0253402	0.000932931	0.415385	9.33058e-09	9.32931e-09	1	0	0	1	0	0
ACACAG	256	1087	6	21.31	2715825630	100	578820692	6522	4.24609	12.0131	51.0089	1.87796	0.306053	0.0112677	0.254766	1.12693e-07	1.12677e-07	1	0	0	1	0	0
ACACAGC	22	112	7	21.31	2715825630	100	578820692	784	5.09091	1.03238	5.25575	0.193497	0.0367902	0.00135448	0.356364	1.35466e-08	1.35448e-08	1	0	0	1	0	0
ACACAGTAGGT	6	28	11	21.31	2715825630	100	578820692	308	4.66667	0.281558	1.31394	0.0483742	0.0144533	0.000532116	0.513333	5.32188e-09	5.32116e-09	1	0	0	1	1	0
ACACAGTC	7	29	8	21.31	2715825630	100	578820692	232	4.14286	0.328484	1.36086	0.0501019	0.0108869	0.000400815	0.331429	4.00869e-09	4.00815e-09	1	0	0	1	0	0
ACACAT	276	1302	6	21.31	2715825630	100	578820692	7812	4.71739	12.9517	61.0981	2.2494	0.366588	0.0134964	0.283043	1.34982e-07	1.34964e-07	1	0	0	1	0	0
ACACC	450	2387	5	21.31	2715825630	100	578820692	11935	5.30444	21.1168	112.013	4.1239	0.560066	0.0206195	0.265222	2.06223e-07	2.06195e-07	1	0	0	1	0	0
ACACCAGC	1	4	8	21.31	2715825630	100	578820692	32	4	0.0469263	0.187705	0.0069106	0.00150164	5.52848e-05	0.32	5.52923e-10	5.52848e-10	1	0	0	1	0	0
ACACCC	462	1970	6	21.31	2715825630	100	578820692	11820	4.26407	21.68	92.4449	3.40347	0.554669	0.0204208	0.255844	2.04236e-07	2.04208e-07	1	0	0	1	0	0
ACACCCT	4	19	7	21.31	2715825630	100	578820692	133	4.75	0.187705	0.8916	0.0328254	0.0062412	0.000229778	0.3325	2.29809e-09	2.29778e-09	1	0	0	1	0	0
ACACCG	2	8	6	21.31	2715825630	100	578820692	48	4	0.0938527	0.375411	0.0138212	0.00225246	8.29272e-05	0.24	8.29384e-10	8.29272e-10	1	0	0	1	0	0
ACACCT	8	32	6	21.31	2715825630	100	578820692	192	4	0.375411	1.50164	0.0552848	0.00900985	0.000331709	0.24	3.31754e-09	3.31709e-09	1	0	0	1	0	0
ACACCTC	3	12	7	21.31	2715825630	100	578820692	84	4	0.140779	0.563116	0.0207318	0.00394181	0.000145123	0.28	1.45142e-09	1.45123e-09	1	0	0	1	0	0
ACACGC	4852	20654	6	21.31	2715825630	100	578820692	123924	4.2568	227.687	969.216	35.6829	5.8153	0.214097	0.255408	2.14126e-06	2.14097e-06	1	0	0	1	0	0
ACACGCGCTCCG	31	169	12	21.31	2715825630	100	578820692	2028	5.45161	1.45472	7.93055	0.291973	0.0951666	0.00350368	0.654194	3.50415e-08	3.50368e-08	1	0	0	1	1	0
ACACT	23	125	5	21.31	2715825630	100	578820692	625	5.43478	1.07931	5.86579	0.215956	0.029329	0.00107978	0.271739	1.07993e-08	1.07978e-08	1	0	0	1	0	0
ACACTC	162	757	6	21.31	2715825630	100	578820692	4542	4.67284	7.60206	35.5232	1.30783	0.213139	0.00784699	0.28037	7.84805e-08	7.84699e-08	1	0	0	1	0	0
ACACTG	12	59	6	21.31	2715825630	100	578820692	354	4.91667	0.563116	2.76865	0.101931	0.0166119	0.000611588	0.295	6.11671e-09	6.11588e-09	1	0	0	1	0	0
ACACTGC	4	16	7	21.31	2715825630	100	578820692	112	4	0.187705	0.750821	0.0276424	0.00525575	0.000193497	0.28	1.93523e-09	1.93497e-09	1	0	0	1	0	0
ACAG	7003	42443	4	21.31	2715825630	100	578820692	169772	6.06069	328.625	1991.69	73.3267	7.96678	0.293307	0.242428	2.93346e-06	2.93307e-06	1	0	0	0	0	0
ACAGAG	85	348	6	21.31	2715825630	100	578820692	2088	4.09412	3.98874	16.3304	0.601222	0.0979822	0.00360733	0.245647	3.60782e-08	3.60733e-08	1	0	0	1	0	0
ACAGAGGTG	1	4	9	21.31	2715825630	100	578820692	36	4	0.0469263	0.187705	0.0069106	0.00168935	6.21954e-05	0.36	6.22038e-10	6.21954e-10	1	0	0	1	0	0
ACAGAT	54	320	6	21.31	2715825630	100	578820692	1920	5.92593	2.53402	15.0164	0.552848	0.0900985	0.00331709	0.355556	3.31754e-08	3.31709e-08	1	0	0	1	0	0
ACAGC	780	3996	5	21.31	2715825630	100	578820692	19980	5.12308	36.6025	187.518	6.90369	0.937588	0.0345185	0.256154	3.45231e-07	3.45185e-07	1	0	0	1	0	0
ACAGCACGTACGC	6	31	13	21.31	2715825630	100	578820692	403	5.16667	0.281558	1.45472	0.0535572	0.0189113	0.000696243	0.671667	6.96337e-09	6.96243e-09	1	0	0	1	1	0
ACAGCC	40	166	6	21.31	2715825630	100	578820692	996	4.15	1.87705	7.78977	0.28679	0.0467386	0.00172074	0.249	1.72097e-08	1.72074e-08	1	0	0	1	0	0
ACAGCT	22	88	6	21.31	2715825630	100	578820692	528	4	1.03238	4.12952	0.152033	0.0247771	0.0009122	0.24	9.12323e-09	9.122e-09	1	0	0	1	0	0
ACAGG	4	20	5	21.31	2715825630	100	578820692	100	5	0.187705	0.938527	0.034553	0.00469263	0.000172765	0.25	1.72788e-09	1.72765e-09	1	0	0	1	0	0
ACAGGG	15	69	6	21.31	2715825630	100	578820692	414	4.6	0.703895	3.23792	0.119208	0.0194275	0.000715247	0.276	7.15344e-09	7.15247e-09	1	0	0	1	0	0
ACAGGGG	3	12	7	21.31	2715825630	100	578820692	84	4	0.140779	0.563116	0.0207318	0.00394181	0.000145123	0.28	1.45142e-09	1.45123e-09	1	0	0	1	0	0
ACAGGTC	13	64	7	21.31	2715825630	100	578820692	448	4.92308	0.610042	3.00328	0.11057	0.021023	0.000773988	0.344615	7.74092e-09	7.73988e-09	1	0	0	1	0	0
ACAT	2773	18630	4	21.31	2715825630	100	578820692	74520	6.71836	130.127	874.237	32.1861	3.49695	0.128745	0.268734	1.28762e-06	1.28745e-06	1	0	0	0	0	0
ACATAGG	8	32	7	21.31	2715825630	100	578820692	224	4	0.375411	1.50164	0.0552848	0.0105115	0.000386994	0.28	3.87046e-09	3.86994e-09	1	0	0	1	0	0
ACATAGT	32	208	7	21.31	2715825630	100	578820692	1456	6.5	1.50164	9.76068	0.359351	0.0683247	0.00251546	0.455	2.5158e-08	2.51546e-08	1	0	0	1	0	0
ACATAT	1129	5840	6	21.31	2715825630	100	578820692	35040	5.17272	52.9798	274.05	10.0895	1.6443	0.0605369	0.310363	6.05451e-07	6.05369e-07	1	0	0	1	0	0
ACATC	121	761	5	21.31	2715825630	100	578820692	3805	6.28926	5.67809	35.7109	1.31474	0.178555	0.00657371	0.314463	6.5746e-08	6.57371e-08	1	0	0	1	0	0
ACATCC	1	4	6	21.31	2715825630	100	578820692	24	4	0.0469263	0.187705	0.0069106	0.00112623	4.14636e-05	0.24	4.14692e-10	4.14636e-10	1	0	0	1	0	0
ACATCT	7	28	6	21.31	2715825630	100	578820692	168	4	0.328484	1.31394	0.0483742	0.00788362	0.000290245	0.24	2.90285e-09	2.90245e-09	1	0	0	1	0	0
ACATCTCCC	21	104	9	21.31	2715825630	100	578820692	936	4.95238	0.985453	4.88034	0.179676	0.043923	0.00161708	0.445714	1.6173e-08	1.61708e-08	1	0	0	1	0	0
ACATG	25	134	5	21.31	2715825630	100	578820692	670	5.36	1.17316	6.28813	0.231505	0.0314406	0.00115753	0.268	1.15768e-08	1.15753e-08	1	0	0	1	0	0
ACATGAT	17	80	7	21.31	2715825630	100	578820692	560	4.70588	0.797748	3.75411	0.138212	0.0262787	0.000967484	0.329412	9.67615e-09	9.67484e-09	1	0	0	1	0	0
ACATGC	16	64	6	21.31	2715825630	100	578820692	384	4	0.750821	3.00328	0.11057	0.0180197	0.000663418	0.24	6.63508e-09	6.63418e-09	1	0	0	1	0	0
ACATGG	70	280	6	21.31	2715825630	100	578820692	1680	4	3.28484	13.1394	0.483742	0.0788362	0.00290245	0.24	2.90285e-08	2.90245e-08	1	0	0	1	0	0
ACATGGG	6	24	7	21.31	2715825630	100	578820692	168	4	0.281558	1.12623	0.0414636	0.00788362	0.000290245	0.28	2.90285e-09	2.90245e-09	1	0	0	1	0	0
ACATGT	48	192	6	21.31	2715825630	100	578820692	1152	4	2.25246	9.00985	0.331709	0.0540591	0.00199025	0.24	1.99052e-08	1.99025e-08	1	0	0	1	0	0
ACC	3563	32525	3	21.31	2715825630	100	578820692	97575	9.12854	167.198	1526.28	56.1918	4.57884	0.168576	0.273856	1.68598e-06	1.68576e-06	1	0	0	0	0	0
ACCAG	2	10	5	21.31	2715825630	100	578820692	50	5	0.0938527	0.469263	0.0172765	0.00234632	8.63825e-05	0.25	8.63942e-10	8.63825e-10	1	0	0	1	0	0
ACCAGC	20	87	6	21.31	2715825630	100	578820692	522	4.35	0.938527	4.08259	0.150306	0.0244955	0.000901834	0.261	9.01956e-09	9.01834e-09	1	0	0	1	0	0
ACCAGCAGC	6	26	9	21.31	2715825630	100	578820692	234	4.33333	0.281558	1.22008	0.0449189	0.0109808	0.00040427	0.39	4.04325e-09	4.0427e-09	1	0	0	1	0	0
ACCAGCGCCTC	1	4	11	21.31	2715825630	100	578820692	44	4	0.0469263	0.187705	0.0069106	0.00206476	7.60166e-05	0.44	7.60269e-10	7.60166e-10	1	0	0	1	0	0
ACCAGGG	17	74	7	21.31	2715825630	100	578820692	518	4.35294	0.797748	3.47255	0.127846	0.0243078	0.000894923	0.304706	8.95044e-09	8.94923e-09	1	0	0	1	0	0
ACCAGT	17	68	6	21.31	2715825630	100	578820692	408	4	0.797748	3.19099	0.11748	0.0191459	0.000704882	0.24	7.04977e-09	7.04882e-09	1	0	0	1	0	0
ACCAT	46	322	5	21.31	2715825630	100	578820692	1610	7	2.15861	15.1103	0.556304	0.0755514	0.00278152	0.35	2.78189e-08	2.78152e-08	1	0	0	1	0	0
ACCATAT	10	54	7	21.31	2715825630	100	578820692	378	5.4	0.469263	2.53402	0.0932931	0.0177382	0.000653052	0.378	6.5314e-09	6.53052e-09	1	0	0	1	0	0
ACCATC	272	1187	6	21.31	2715825630	100	578820692	7122	4.36397	12.764	55.7015	2.05072	0.334209	0.0123043	0.261838	1.2306e-07	1.23043e-07	1	0	0	1	0	0
ACCATCC	4	20	7	21.31	2715825630	100	578820692	140	5	0.187705	0.938527	0.034553	0.00656969	0.000241871	0.35	2.41904e-09	2.41871e-09	1	0	0	1	0	0
ACCATG	30	134	6	21.31	2715825630	100	578820692	804	4.46667	1.40779	6.28813	0.231505	0.0377288	0.00138903	0.268	1.38922e-08	1.38903e-08	1	0	0	1	0	0
ACCC	19	120	4	21.31	2715825630	100	578820692	480	6.31579	0.8916	5.63116	0.207318	0.0225246	0.000829272	0.252632	8.29384e-09	8.29272e-09	1	0	0	0	0	0
ACCCAGAGCCTCGCGGCGC	2	8	19	21.31	2715825630	100	578820692	152	4	0.0938527	0.375411	0.0138212	0.0071328	0.000262603	0.76	2.62638e-09	2.62603e-09	1	0	0	1	1	0
ACCCAGC	15	71	7	21.31	2715825630	100	578820692	497	4.73333	0.703895	3.33177	0.122663	0.0233224	0.000858642	0.331333	8.58759e-09	8.58642e-09	1	0	0	1	0	0
ACCCAGG	25	105	7	21.31	2715825630	100	578820692	735	4.2	1.17316	4.92726	0.181403	0.0344908	0.00126982	0.294	1.26999e-08	1.26982e-08	1	0	0	1	0	0
ACCCC	414	2344	5	21.31	2715825630	100	578820692	11720	5.66184	19.4275	109.995	4.04961	0.549977	0.0202481	0.283092	2.02508e-07	2.02481e-07	1	0	0	1	0	0
ACCCCC	141	598	6	21.31	2715825630	100	578820692	3588	4.24113	6.61661	28.0619	1.03314	0.168372	0.00619881	0.254468	6.19965e-08	6.19881e-08	1	0	0	1	0	0
ACCCCCC	2	8	7	21.31	2715825630	100	578820692	56	4	0.0938527	0.375411	0.0138212	0.00262787	9.67484e-05	0.28	9.67615e-10	9.67484e-10	1	0	0	1	0	0
ACCCCCG	2	8	7	21.31	2715825630	100	578820692	56	4	0.0938527	0.375411	0.0138212	0.00262787	9.67484e-05	0.28	9.67615e-10	9.67484e-10	1	0	0	1	0	0
ACCCCG	425	2357	6	21.31	2715825630	100	578820692	14142	5.54588	19.9437	110.605	4.07207	0.663632	0.0244324	0.332753	2.44357e-07	2.44324e-07	1	0	0	1	0	0
ACCCCGC	1	4	7	21.31	2715825630	100	578820692	28	4	0.0469263	0.187705	0.0069106	0.00131394	4.83742e-05	0.28	4.83808e-10	4.83742e-10	1	0	0	1	0	0
ACCCCGCGCGCACTCC	40	178	16	21.31	2715825630	100	578820692	2848	4.45	1.87705	8.35289	0.307522	0.133646	0.00492035	0.712	4.92101e-08	4.92035e-08	1	0	0	1	1	0
ACCCCGG	3	12	7	21.31	2715825630	100	578820692	84	4	0.140779	0.563116	0.0207318	0.00394181	0.000145123	0.28	1.45142e-09	1.45123e-09	1	0	0	1	0	0
ACCCCT	119	807	6	21.31	2715825630	100	578820692	4842	6.78151	5.58423	37.8695	1.39421	0.227217	0.00836528	0.406891	8.36642e-08	8.36528e-08	1	0	0	1	0	0
ACCCCTC	17	68	7	21.31	2715825630	100	578820692	476	4	0.797748	3.19099	0.11748	0.0223369	0.000822362	0.28	8.22473e-09	8.22362e-09	1	0	0	1	0	0
ACCCCTG	10	41	7	21.31	2715825630	100	578820692	287	4.1	0.469263	1.92398	0.0708337	0.0134679	0.000495836	0.287	4.95903e-09	4.95836e-09	1	0	0	1	0	0
ACCCG	16	80	5	21.31	2715825630	100	578820692	400	5	0.750821	3.75411	0.138212	0.0187705	0.00069106	0.25	6.91154e-09	6.9106e-09	1	0	0	1	0	0
ACCCGG	39	167	6	21.31	2715825630	100	578820692	1002	4.28205	1.83013	7.8367	0.288518	0.0470202	0.00173111	0.256923	1.73134e-08	1.73111e-08	1	0	0	1	0	0
ACCCGGG	5	20	7	21.31	2715825630	100	578820692	140	4	0.234632	0.938527	0.034553	0.00656969	0.000241871	0.28	2.41904e-09	2.41871e-09	1	0	0	1	0	0
ACCCTC	159	1145	6	21.31	2715825630	100	578820692	6870	7.20126	7.46129	53.7306	1.97816	0.322384	0.011869	0.432075	1.18706e-07	1.1869e-07	1	0	0	1	0	0
ACCCTCCTC	27	141	9	21.31	2715825630	100	578820692	1269	5.22222	1.26701	6.61661	0.243599	0.0595495	0.00219239	0.47	2.19269e-08	2.19239e-08	1	0	0	1	0	0
ACCCTG	272	1501	6	21.31	2715825630	100	578820692	9006	5.51838	12.764	70.4364	2.5932	0.422618	0.0155592	0.331103	1.55613e-07	1.55592e-07	1	0	0	1	0	0
ACCCTGG	22	88	7	21.31	2715825630	100	578820692	616	4	1.03238	4.12952	0.152033	0.0289066	0.00106423	0.28	1.06438e-08	1.06423e-08	1	0	0	1	0	0
ACCGCC	38	164	6	21.31	2715825630	100	578820692	984	4.31579	1.7832	7.69592	0.283335	0.0461755	0.00170001	0.258947	1.70024e-08	1.70001e-08	1	0	0	1	0	0
ACCGTGCGCTCCAGG	33	144	15	21.31	2715825630	100	578820692	2160	4.36364	1.54857	6.75739	0.248782	0.101361	0.00373173	0.654545	3.73223e-08	3.73173e-08	1	0	0	1	1	0
ACCT	119	741	4	21.31	2715825630	100	578820692	2964	6.22689	5.58423	34.7724	1.28019	0.13909	0.00512076	0.249076	5.12145e-08	5.12076e-08	1	0	0	0	0	0
ACCTAT	20	107	6	21.31	2715825630	100	578820692	642	5.35	0.938527	5.02112	0.184859	0.0301267	0.00110915	0.321	1.1093e-08	1.10915e-08	1	0	0	1	0	0
ACCTC	31	208	5	21.31	2715825630	100	578820692	1040	6.70968	1.45472	9.76068	0.359351	0.0488034	0.00179676	0.335484	1.797e-08	1.79676e-08	1	0	0	1	0	0
ACCTCAG	10	70	7	21.31	2715825630	100	578820692	490	7	0.469263	3.28484	0.120936	0.0229939	0.000846549	0.49	8.46663e-09	8.46549e-09	1	0	0	1	0	0
ACCTCC	12	49	6	21.31	2715825630	100	578820692	294	4.08333	0.563116	2.29939	0.0846549	0.0137963	0.000507929	0.245	5.07998e-09	5.07929e-09	1	0	0	1	0	0
ACCTCCC	1	5	7	21.31	2715825630	100	578820692	35	5	0.0469263	0.234632	0.00863825	0.00164242	6.04678e-05	0.35	6.0476e-10	6.04678e-10	1	0	0	1	0	0
ACCTCT	1	4	6	21.31	2715825630	100	578820692	24	4	0.0469263	0.187705	0.0069106	0.00112623	4.14636e-05	0.24	4.14692e-10	4.14636e-10	1	0	0	1	0	0
ACCTCTATAT	6	36	10	21.31	2715825630	100	578820692	360	6	0.281558	1.68935	0.0621954	0.0168935	0.000621954	0.6	6.22038e-09	6.21954e-09	1	0	0	1	1	0
ACCTCTC	7	28	7	21.31	2715825630	100	578820692	196	4	0.328484	1.31394	0.0483742	0.00919756	0.00033862	0.28	3.38665e-09	3.3862e-09	1	0	0	1	0	0
ACCTG	15	79	5	21.31	2715825630	100	578820692	395	5.26667	0.703895	3.70718	0.136484	0.0185359	0.000682422	0.263333	6.82514e-09	6.82422e-09	1	0	0	1	0	0
ACCTGCG	12	48	7	21.31	2715825630	100	578820692	336	4	0.563116	2.25246	0.0829272	0.0157672	0.000580491	0.28	5.80569e-09	5.80491e-09	1	0	0	1	0	0
ACCTGCTCC	1	5	9	21.31	2715825630	100	578820692	45	5	0.0469263	0.234632	0.00863825	0.00211168	7.77443e-05	0.45	7.77548e-10	7.77443e-10	1	0	0	1	0	0
ACCTGG	1	4	6	21.31	2715825630	100	578820692	24	4	0.0469263	0.187705	0.0069106	0.00112623	4.14636e-05	0.24	4.14692e-10	4.14636e-10	1	0	0	1	0	0
ACCTGGG	29	124	7	21.31	2715825630	100	578820692	868	4.27586	1.36086	5.81886	0.214229	0.0407321	0.0014996	0.29931	1.4998e-08	1.4996e-08	1	0	0	1	0	0
ACG	28	259	3	21.31	2715825630	100	578820692	777	9.25	1.31394	12.1539	0.447462	0.0364618	0.00134238	0.2775	1.34257e-08	1.34238e-08	1	0	0	0	0	0
ACGAGG	10	48	6	21.31	2715825630	100	578820692	288	4.8	0.469263	2.25246	0.0829272	0.0135148	0.000497563	0.288	4.97631e-09	4.97563e-09	1	0	0	1	0	0
ACGC	8494	57588	4	21.31	2715825630	100	578820692	230352	6.77984	398.592	2702.39	99.492	10.8096	0.397968	0.271194	3.98022e-06	3.97968e-06	1	0	0	0	0	0
ACGCACTC	5	21	8	21.31	2715825630	100	578820692	168	4.2	0.234632	0.985453	0.0362807	0.00788362	0.000290245	0.336	2.90285e-09	2.90245e-09	1	0	0	1	0	0
ACGCAGAG	32	175	8	21.31	2715825630	100	578820692	1400	5.46875	1.50164	8.21211	0.302339	0.0656969	0.00241871	0.4375	2.41904e-08	2.41871e-08	1	0	0	1	0	0
ACGCAGCTCGCGG	29	120	13	21.31	2715825630	100	578820692	1560	4.13793	1.36086	5.63116	0.207318	0.0732051	0.00269514	0.537931	2.6955e-08	2.69514e-08	1	0	0	1	1	0
ACGCC	1	5	5	21.31	2715825630	100	578820692	25	5	0.0469263	0.234632	0.00863825	0.00117316	4.31913e-05	0.25	4.31971e-10	4.31913e-10	1	0	0	1	0	0
ACGCGAGACGTGCGG	57	245	15	21.31	2715825630	100	578820692	3675	4.29825	2.6748	11.4969	0.423274	0.172454	0.00634912	0.644737	6.34997e-08	6.34912e-08	1	0	0	1	1	0
ACGCGC	21	87	6	21.31	2715825630	100	578820692	522	4.14286	0.985453	4.08259	0.150306	0.0244955	0.000901834	0.248571	9.01956e-09	9.01834e-09	1	0	0	1	0	0
ACGCGGGAG	17	71	9	21.31	2715825630	100	578820692	639	4.17647	0.797748	3.33177	0.122663	0.0299859	0.00110397	0.375882	1.10412e-08	1.10397e-08	1	0	0	1	0	0
ACGCGGGAGG	10	41	10	21.31	2715825630	100	578820692	410	4.1	0.469263	1.92398	0.0708337	0.0192398	0.000708337	0.41	7.08433e-09	7.08337e-09	1	0	0	1	0	0
ACGG	637	3826	4	21.31	2715825630	100	578820692	15304	6.00628	29.8921	179.54	6.60999	0.71816	0.02644	0.240251	2.64435e-07	2.644e-07	1	0	0	0	0	0
ACGGAG	9	36	6	21.31	2715825630	100	578820692	216	4	0.422337	1.68935	0.0621954	0.0101361	0.000373173	0.24	3.73223e-09	3.73173e-09	1	0	0	1	0	0
ACGGCC	15	60	6	21.31	2715825630	100	578820692	360	4	0.703895	2.81558	0.103659	0.0168935	0.000621954	0.24	6.22038e-09	6.21954e-09	1	0	0	1	0	0
ACGGGG	23	106	6	21.31	2715825630	100	578820692	636	4.6087	1.07931	4.97419	0.183131	0.0298451	0.00109879	0.276522	1.09893e-08	1.09879e-08	1	0	0	1	0	0
ACGGGGCGGGGCCGGGAG	1	4	18	21.31	2715825630	100	578820692	72	4	0.0469263	0.187705	0.0069106	0.0033787	0.000124391	0.72	1.24408e-09	1.24391e-09	1	0	0	1	1	0
ACGT	4	24	4	21.31	2715825630	100	578820692	96	6	0.187705	1.12623	0.0414636	0.00450493	0.000165854	0.24	1.65877e-09	1.65854e-09	1	0	0	0	0	0
ACT	3972	38813	3	21.31	2715825630	100	578820692	116439	9.77165	186.391	1821.35	67.0553	5.46405	0.201166	0.29315	2.01193e-06	2.01166e-06	1	0	0	0	0	0
ACTACTCT	3	14	8	21.31	2715825630	100	578820692	112	4.66667	0.140779	0.656969	0.0241871	0.00525575	0.000193497	0.373333	1.93523e-09	1.93497e-09	1	0	0	1	0	0
ACTACTCTAT	1	6	10	21.31	2715825630	100	578820692	60	6	0.0469263	0.281558	0.0103659	0.00281558	0.000103659	0.6	1.03673e-09	1.03659e-09	1	0	0	1	1	0
ACTAGAGAT	1	6	9	21.31	2715825630	100	578820692	54	6	0.0469263	0.281558	0.0103659	0.00253402	9.32931e-05	0.54	9.33058e-10	9.32931e-10	1	0	0	1	1	0
ACTAGT	10	40	6	21.31	2715825630	100	578820692	240	4	0.469263	1.87705	0.069106	0.0112623	0.000414636	0.24	4.14692e-09	4.14636e-09	1	0	0	1	0	0
ACTAT	145	898	5	21.31	2715825630	100	578820692	4490	6.1931	6.80432	42.1398	1.55143	0.210699	0.00775715	0.309655	7.7582e-08	7.75715e-08	1	0	0	1	0	0
ACTATAT	2	8	7	21.31	2715825630	100	578820692	56	4	0.0938527	0.375411	0.0138212	0.00262787	9.67484e-05	0.28	9.67615e-10	9.67484e-10	1	0	0	1	0	0
ACTATC	39	162	6	21.31	2715825630	100	578820692	972	4.15385	1.83013	7.60206	0.279879	0.0456124	0.00167928	0.249231	1.6795e-08	1.67928e-08	1	0	0	1	0	0
ACTATG	1	4	6	21.31	2715825630	100	578820692	24	4	0.0469263	0.187705	0.0069106	0.00112623	4.14636e-05	0.24	4.14692e-10	4.14636e-10	1	0	0	1	0	0
ACTC	1788	11177	4	21.31	2715825630	100	578820692	44708	6.25112	83.9043	524.496	19.31	2.09798	0.0772398	0.250045	7.72503e-07	7.72398e-07	1	0	0	0	0	0
ACTCAG	1	4	6	21.31	2715825630	100	578820692	24	4	0.0469263	0.187705	0.0069106	0.00112623	4.14636e-05	0.24	4.14692e-10	4.14636e-10	1	0	0	1	0	0
ACTCC	17	99	5	21.31	2715825630	100	578820692	495	5.82353	0.797748	4.64571	0.171037	0.0232285	0.000855187	0.291176	8.55303e-09	8.55187e-09	1	0	0	1	0	0
ACTCCG	6	24	6	21.31	2715825630	100	578820692	144	4	0.281558	1.12623	0.0414636	0.00675739	0.000248782	0.24	2.48815e-09	2.48782e-09	1	0	0	1	0	0
ACTCCT	7	34	6	21.31	2715825630	100	578820692	204	4.85714	0.328484	1.5955	0.0587401	0.00957297	0.000352441	0.291429	3.52488e-09	3.52441e-09	1	0	0	1	0	0
ACTCGG	8	32	6	21.31	2715825630	100	578820692	192	4	0.375411	1.50164	0.0552848	0.00900985	0.000331709	0.24	3.31754e-09	3.31709e-09	1	0	0	1	0	0
ACTCT	11	55	5	21.31	2715825630	100	578820692	275	5	0.51619	2.58095	0.0950208	0.0129047	0.000475104	0.25	4.75168e-09	4.75104e-09	1	0	0	1	0	0
ACTCTC	7	28	6	21.31	2715825630	100	578820692	168	4	0.328484	1.31394	0.0483742	0.00788362	0.000290245	0.24	2.90285e-09	2.90245e-09	1	0	0	1	0	0
ACTG	583	3602	4	21.31	2715825630	100	578820692	14408	6.17839	27.358	169.029	6.223	0.676115	0.024892	0.247136	2.48954e-07	2.4892e-07	1	0	0	0	0	0
ACTGAT	34	136	6	21.31	2715825630	100	578820692	816	4	1.5955	6.38198	0.234961	0.0382919	0.00140976	0.24	1.40995e-08	1.40976e-08	1	0	0	1	0	0
ACTGCAG	6	24	7	21.31	2715825630	100	578820692	168	4	0.281558	1.12623	0.0414636	0.00788362	0.000290245	0.28	2.90285e-09	2.90245e-09	1	0	0	1	0	0
ACTGCCC	3	14	7	21.31	2715825630	100	578820692	98	4.66667	0.140779	0.656969	0.0241871	0.00459878	0.00016931	0.326667	1.69333e-09	1.6931e-09	1	0	0	1	0	0
ACTGCT	908	3778	6	21.31	2715825630	100	578820692	22668	4.16079	42.6091	177.288	6.52706	1.06373	0.0391624	0.249648	3.91677e-07	3.91624e-07	1	0	0	1	0	0
ACTGCTC	3	12	7	21.31	2715825630	100	578820692	84	4	0.140779	0.563116	0.0207318	0.00394181	0.000145123	0.28	1.45142e-09	1.45123e-09	1	0	0	1	0	0
ACTGGGG	14	56	7	21.31	2715825630	100	578820692	392	4	0.656969	2.62787	0.0967484	0.0183951	0.000677239	0.28	6.77331e-09	6.77239e-09	1	0	0	1	0	0
AG	42669	688467	2	21.31	2715825630	100	578820692	1376934	16.1351	2002.3	32307.2	1189.43	64.6145	2.37886	0.322701	2.37918e-05	2.37886e-05	1	1	0	0	0	0
AGAGAGAGGGG	1	4	11	21.31	2715825630	100	578820692	44	4	0.0469263	0.187705	0.0069106	0.00206476	7.60166e-05	0.44	7.60269e-10	7.60166e-10	1	0	0	1	0	0
AGAGAT	30	125	6	21.31	2715825630	100	578820692	750	4.16667	1.40779	5.86579	0.215956	0.0351947	0.00129574	0.25	1.29591e-08	1.29574e-08	1	0	0	1	0	0
AGAGCC	40	214	6	21.31	2715825630	100	578820692	1284	5.35	1.87705	10.0422	0.369717	0.0602534	0.0022183	0.321	2.2186e-08	2.2183e-08	1	0	0	1	0	0
AGAGCG	46	283	6	21.31	2715825630	100	578820692	1698	6.15217	2.15861	13.2802	0.488925	0.0796809	0.00293355	0.36913	2.93395e-08	2.93355e-08	1	0	0	1	0	0
AGAGCGAGGG	23	185	10	21.31	2715825630	100	578820692	1850	8.04348	1.07931	8.68137	0.319615	0.0868137	0.00319615	0.804348	3.19659e-08	3.19615e-08	1	0	0	1	1	0
AGAGG	188	961	5	21.31	2715825630	100	578820692	4805	5.1117	8.82215	45.0962	1.66027	0.225481	0.00830136	0.255585	8.30248e-08	8.30136e-08	1	0	0	1	0	0
AGAGGAGGGG	3	14	10	21.31	2715825630	100	578820692	140	4.66667	0.140779	0.656969	0.0241871	0.00656969	0.000241871	0.466667	2.41904e-09	2.41871e-09	1	0	0	1	0	0
AGAGGC	18	92	6	21.31	2715825630	100	578820692	552	5.11111	0.844674	4.31722	0.158944	0.0259033	0.000953663	0.306667	9.53792e-09	9.53663e-09	1	0	0	1	0	0
AGAGGG	4487	22513	6	21.31	2715825630	100	578820692	135078	5.01738	210.558	1056.45	38.8946	6.33871	0.233368	0.301043	2.33399e-06	2.33368e-06	1	0	0	1	0	0
AGAGGGATGGGG	12	50	12	21.31	2715825630	100	578820692	600	4.16667	0.563116	2.34632	0.0863825	0.0281558	0.00103659	0.5	1.03673e-08	1.03659e-08	1	0	0	1	0	0
AGAGGGC	43	172	7	21.31	2715825630	100	578820692	1204	4	2.01783	8.07133	0.297156	0.0564993	0.00208009	0.28	2.08037e-08	2.08009e-08	1	0	0	1	0	0
AGAGGGG	1	4	7	21.31	2715825630	100	578820692	28	4	0.0469263	0.187705	0.0069106	0.00131394	4.83742e-05	0.28	4.83808e-10	4.83742e-10	1	0	0	1	0	0
AGAGGGGAGG	4	16	10	21.31	2715825630	100	578820692	160	4	0.187705	0.750821	0.0276424	0.00750821	0.000276424	0.4	2.76461e-09	2.76424e-09	1	0	0	1	0	0
AGAGGGGCGGGGCCGCAGGG	1	4	20	21.31	2715825630	100	578820692	80	4	0.0469263	0.187705	0.0069106	0.00375411	0.000138212	0.8	1.38231e-09	1.38212e-09	1	0	0	1	1	0
AGAGGGGGGGG	1	4	11	21.31	2715825630	100	578820692	44	4	0.0469263	0.187705	0.0069106	0.00206476	7.60166e-05	0.44	7.60269e-10	7.60166e-10	1	0	0	1	0	0
AGAT	3971	26542	4	21.31	2715825630	100	578820692	106168	6.68396	186.344	1245.52	45.8553	4.98207	0.183421	0.267358	1.83446e-06	1.83421e-06	1	0	0	0	0	0
AGATAT	1663	8297	6	21.31	2715825630	100	578820692	49782	4.98918	78.0385	389.348	14.3343	2.33609	0.0860059	0.299351	8.60175e-07	8.60059e-07	1	0	0	1	0	0
AGATC	41915	210550	5	21.31	2715825630	100	578820692	1052750	5.02326	1966.92	9880.34	363.757	49.4017	1.81878	0.251163	1.81903e-05	1.81878e-05	1	1	0	1	0	0
AGATCCC	13	52	7	21.31	2715825630	100	578820692	364	4	0.610042	2.44017	0.0898378	0.0170812	0.000628865	0.28	6.2895e-09	6.28865e-09	1	0	0	1	0	0
AGATCT	17	68	6	21.31	2715825630	100	578820692	408	4	0.797748	3.19099	0.11748	0.0191459	0.000704882	0.24	7.04977e-09	7.04882e-09	1	0	0	1	0	0
AGATG	38	216	5	21.31	2715825630	100	578820692	1080	5.68421	1.7832	10.1361	0.373173	0.0506804	0.00186586	0.284211	1.86612e-08	1.86586e-08	1	0	0	1	0	0
AGATGG	87	387	6	21.31	2715825630	100	578820692	2322	4.44828	4.08259	18.1605	0.668601	0.108963	0.00401161	0.266897	4.01215e-08	4.01161e-08	1	0	0	1	0	0
AGATGGG	29	130	7	21.31	2715825630	100	578820692	910	4.48276	1.36086	6.10042	0.224595	0.042703	0.00157216	0.313793	1.57237e-08	1.57216e-08	1	0	0	1	0	0
AGC	228463	2182660	3	21.31	2715825630	100	578820692	6547980	9.55367	10720.9	102424	3770.87	307.273	11.3126	0.28661	0.000113142	0.000113126	1	1	1	0	0	0
AGCAGG	33	162	6	21.31	2715825630	100	578820692	972	4.90909	1.54857	7.60206	0.279879	0.0456124	0.00167928	0.294545	1.6795e-08	1.67928e-08	1	0	0	1	0	0
AGCAGGC	7	28	7	21.31	2715825630	100	578820692	196	4	0.328484	1.31394	0.0483742	0.00919756	0.00033862	0.28	3.38665e-09	3.3862e-09	1	0	0	1	0	0
AGCAGGGAGG	16	70	10	21.31	2715825630	100	578820692	700	4.375	0.750821	3.28484	0.120936	0.0328484	0.00120936	0.4375	1.20952e-08	1.20936e-08	1	0	0	1	0	0
AGCAT	3272	17378	5	21.31	2715825630	100	578820692	86890	5.31112	153.543	815.486	30.0231	4.07743	0.150116	0.265556	1.50136e-06	1.50116e-06	1	0	0	1	0	0
AGCATC	172	702	6	21.31	2715825630	100	578820692	4212	4.0814	8.07133	32.9423	1.21281	0.197654	0.00727686	0.244884	7.27785e-08	7.27686e-08	1	0	0	1	0	0
AGCC	141	910	4	21.31	2715825630	100	578820692	3640	6.4539	6.61661	42.703	1.57216	0.170812	0.00628865	0.258156	6.2895e-08	6.28865e-08	1	0	0	0	0	0
AGCCATG	26	112	7	21.31	2715825630	100	578820692	784	4.30769	1.22008	5.25575	0.193497	0.0367902	0.00135448	0.301538	1.35466e-08	1.35448e-08	1	0	0	1	0	0
AGCCC	232	1222	5	21.31	2715825630	100	578820692	6110	5.26724	10.8869	57.344	2.11119	0.28672	0.0105559	0.263362	1.05574e-07	1.05559e-07	1	0	0	1	0	0
AGCCCC	175	718	6	21.31	2715825630	100	578820692	4308	4.10286	8.21211	33.6931	1.24045	0.202159	0.00744272	0.246171	7.44373e-08	7.44272e-08	1	0	0	1	0	0
AGCCCCC	2	8	7	21.31	2715825630	100	578820692	56	4	0.0938527	0.375411	0.0138212	0.00262787	9.67484e-05	0.28	9.67615e-10	9.67484e-10	1	0	0	1	0	0
AGCCCCG	2	8	7	21.31	2715825630	100	578820692	56	4	0.0938527	0.375411	0.0138212	0.00262787	9.67484e-05	0.28	9.67615e-10	9.67484e-10	1	0	0	1	0	0
AGCCCG	16	66	6	21.31	2715825630	100	578820692	396	4.125	0.750821	3.09714	0.114025	0.0185828	0.00068415	0.2475	6.84242e-09	6.8415e-09	1	0	0	1	0	0
AGCCCGG	1	4	7	21.31	2715825630	100	578820692	28	4	0.0469263	0.187705	0.0069106	0.00131394	4.83742e-05	0.28	4.83808e-10	4.83742e-10	1	0	0	1	0	0
AGCCCT	300	2458	6	21.31	2715825630	100	578820692	14748	8.19333	14.0779	115.345	4.24657	0.692069	0.0254794	0.4916	2.54828e-07	2.54794e-07	1	0	0	1	0	0
AGCCCTG	15	65	7	21.31	2715825630	100	578820692	455	4.33333	0.703895	3.05021	0.112297	0.0213515	0.000786081	0.303333	7.86187e-09	7.86081e-09	1	0	0	1	0	0
AGCCG	12	65	5	21.31	2715825630	100	578820692	325	5.41667	0.563116	3.05021	0.112297	0.0152511	0.000561486	0.270833	5.61562e-09	5.61486e-09	1	0	0	1	0	0
AGCCGC	4	16	6	21.31	2715825630	100	578820692	96	4	0.187705	0.750821	0.0276424	0.00450493	0.000165854	0.24	1.65877e-09	1.65854e-09	1	0	0	1	0	0
AGCCGG	35	167	6	21.31	2715825630	100	578820692	1002	4.77143	1.64242	7.8367	0.288518	0.0470202	0.00173111	0.286286	1.73134e-08	1.73111e-08	1	0	0	1	0	0
AGCCGGG	3	12	7	21.31	2715825630	100	578820692	84	4	0.140779	0.563116	0.0207318	0.00394181	0.000145123	0.28	1.45142e-09	1.45123e-09	1	0	0	1	0	0
AGCCTAGG	7	28	8	21.31	2715825630	100	578820692	224	4	0.328484	1.31394	0.0483742	0.0105115	0.000386994	0.32	3.87046e-09	3.86994e-09	1	0	0	1	0	0
AGCCTAT	5	20	7	21.31	2715825630	100	578820692	140	4	0.234632	0.938527	0.034553	0.00656969	0.000241871	0.28	2.41904e-09	2.41871e-09	1	0	0	1	0	0
AGCCTC	51	220	6	21.31	2715825630	100	578820692	1320	4.31373	2.39324	10.3238	0.380083	0.0619427	0.0022805	0.258824	2.28081e-08	2.2805e-08	1	0	0	1	0	0
AGCCTG	1	5	6	21.31	2715825630	100	578820692	30	5	0.0469263	0.234632	0.00863825	0.00140779	5.18295e-05	0.3	5.18365e-10	5.18295e-10	1	0	0	1	0	0
AGCCTGG	7	28	7	21.31	2715825630	100	578820692	196	4	0.328484	1.31394	0.0483742	0.00919756	0.00033862	0.28	3.38665e-09	3.3862e-09	1	0	0	1	0	0
AGCG	53	340	4	21.31	2715825630	100	578820692	1360	6.41509	2.4871	15.955	0.587401	0.0638198	0.00234961	0.256604	2.34992e-08	2.34961e-08	1	0	0	0	0	0
AGCGC	4	20	5	21.31	2715825630	100	578820692	100	5	0.187705	0.938527	0.034553	0.00469263	0.000172765	0.25	1.72788e-09	1.72765e-09	1	0	0	1	0	0
AGCGCC	5	20	6	21.31	2715825630	100	578820692	120	4	0.234632	0.938527	0.034553	0.00563116	0.000207318	0.24	2.07346e-09	2.07318e-09	1	0	0	1	0	0
AGCGGAGGGG	1	4	10	21.31	2715825630	100	578820692	40	4	0.0469263	0.187705	0.0069106	0.00187705	6.9106e-05	0.4	6.91154e-10	6.9106e-10	1	0	0	1	0	0
AGCGGC	30	126	6	21.31	2715825630	100	578820692	756	4.2	1.40779	5.91272	0.217684	0.0354763	0.0013061	0.252	1.30628e-08	1.3061e-08	1	0	0	1	0	0
AGCGGG	23	135	6	21.31	2715825630	100	578820692	810	5.86957	1.07931	6.33505	0.233233	0.0380103	0.0013994	0.352174	1.39959e-08	1.3994e-08	1	0	0	1	0	0
AGCGGGC	6	24	7	21.31	2715825630	100	578820692	168	4	0.281558	1.12623	0.0414636	0.00788362	0.000290245	0.28	2.90285e-09	2.90245e-09	1	0	0	1	0	0
AGCGGGGCCG	24	125	10	21.31	2715825630	100	578820692	1250	5.20833	1.12623	5.86579	0.215956	0.0586579	0.00215956	0.520833	2.15986e-08	2.15956e-08	1	0	0	1	1	0
AGCT	19	114	4	21.31	2715825630	100	578820692	456	6	0.8916	5.3496	0.196952	0.0213984	0.000787809	0.24	7.87915e-09	7.87809e-09	1	0	0	0	0	0
AGCTC	21	110	5	21.31	2715825630	100	578820692	550	5.2381	0.985453	5.1619	0.190042	0.0258095	0.000950208	0.261905	9.50336e-09	9.50208e-09	1	0	0	1	0	0
AGCTCC	31	124	6	21.31	2715825630	100	578820692	744	4	1.45472	5.81886	0.214229	0.0349132	0.00128537	0.24	1.28555e-08	1.28537e-08	1	0	0	1	0	0
AGG	3396	33779	3	21.31	2715825630	100	578820692	101337	9.9467	159.362	1585.12	58.3583	4.75537	0.175075	0.298401	1.75099e-06	1.75075e-06	1	0	0	0	0	0
AGGAGGC	3	12	7	21.31	2715825630	100	578820692	84	4	0.140779	0.563116	0.0207318	0.00394181	0.000145123	0.28	1.45142e-09	1.45123e-09	1	0	0	1	0	0
AGGAGGCGGG	4	17	10	21.31	2715825630	100	578820692	170	4.25	0.187705	0.797748	0.0293701	0.00797748	0.000293701	0.425	2.9374e-09	2.93701e-09	1	0	0	1	0	0
AGGAGGG	138	561	7	21.31	2715825630	100	578820692	3927	4.06522	6.47583	26.3257	0.969212	0.18428	0.00678448	0.284565	6.7854e-08	6.78448e-08	1	0	0	1	0	0
AGGAT	23	115	5	21.31	2715825630	100	578820692	575	5	1.07931	5.39653	0.19868	0.0269826	0.000993399	0.25	9.93533e-09	9.93399e-09	1	0	0	1	0	0
AGGATG	9	36	6	21.31	2715825630	100	578820692	216	4	0.422337	1.68935	0.0621954	0.0101361	0.000373173	0.24	3.73223e-09	3.73173e-09	1	0	0	1	0	0
AGGATGG	12	54	7	21.31	2715825630	100	578820692	378	4.5	0.563116	2.53402	0.0932931	0.0177382	0.000653052	0.315	6.5314e-09	6.53052e-09	1	0	0	1	0	0
AGGC	201	1381	4	21.31	2715825630	100	578820692	5524	6.87065	9.43219	64.8053	2.38589	0.259221	0.00954354	0.274826	9.54483e-08	9.54354e-08	1	0	0	0	0	0
AGGCAT	10	40	6	21.31	2715825630	100	578820692	240	4	0.469263	1.87705	0.069106	0.0112623	0.000414636	0.24	4.14692e-09	4.14636e-09	1	0	0	1	0	0
AGGCC	28	149	5	21.31	2715825630	100	578820692	745	5.32143	1.31394	6.99202	0.25742	0.0349601	0.0012871	0.266071	1.28727e-08	1.2871e-08	1	0	0	1	0	0
AGGCCC	58	235	6	21.31	2715825630	100	578820692	1410	4.05172	2.72173	11.0277	0.405998	0.0661661	0.00243599	0.243103	2.43632e-08	2.43599e-08	1	0	0	1	0	0
AGGCCCC	7	28	7	21.31	2715825630	100	578820692	196	4	0.328484	1.31394	0.0483742	0.00919756	0.00033862	0.28	3.38665e-09	3.3862e-09	1	0	0	1	0	0
AGGCCG	15	60	6	21.31	2715825630	100	578820692	360	4	0.703895	2.81558	0.103659	0.0168935	0.000621954	0.24	6.22038e-09	6.21954e-09	1	0	0	1	0	0
AGGCCGCCGAGGGG	19	80	14	21.31	2715825630	100	578820692	1120	4.21053	0.8916	3.75411	0.138212	0.0525575	0.00193497	0.589474	1.93523e-08	1.93497e-08	1	0	0	1	1	0
AGGCG	14	79	5	21.31	2715825630	100	578820692	395	5.64286	0.656969	3.70718	0.136484	0.0185359	0.000682422	0.282143	6.82514e-09	6.82422e-09	1	0	0	1	0	0
AGGCGC	2	8	6	21.31	2715825630	100	578820692	48	4	0.0938527	0.375411	0.0138212	0.00225246	8.29272e-05	0.24	8.29384e-10	8.29272e-10	1	0	0	1	0	0
AGGCGG	14	56	6	21.31	2715825630	100	578820692	336	4	0.656969	2.62787	0.0967484	0.0157672	0.000580491	0.24	5.80569e-09	5.80491e-09	1	0	0	1	0	0
AGGCGGG	3	13	7	21.31	2715825630	100	578820692	91	4.33333	0.140779	0.610042	0.0224595	0.0042703	0.000157216	0.303333	1.57237e-09	1.57216e-09	1	0	0	1	0	0
AGGG	449	2775	4	21.31	2715825630	100	578820692	11100	6.1804	21.0699	130.221	4.79423	0.520882	0.0191769	0.247216	1.91795e-07	1.91769e-07	1	0	0	0	0	0
AGGGAT	4	19	6	21.31	2715825630	100	578820692	114	4.75	0.187705	0.8916	0.0328254	0.0053496	0.000196952	0.285	1.96979e-09	1.96952e-09	1	0	0	1	0	0
AGGGC	161	820	5	21.31	2715825630	100	578820692	4100	5.09317	7.55514	38.4796	1.41667	0.192398	0.00708337	0.254658	7.08433e-08	7.08337e-08	1	0	0	1	0	0
AGGGCC	99	455	6	21.31	2715825630	100	578820692	2730	4.59596	4.64571	21.3515	0.786081	0.128109	0.00471649	0.275758	4.71712e-08	4.71649e-08	1	0	0	1	0	0
AGGGCCC	3	12	7	21.31	2715825630	100	578820692	84	4	0.140779	0.563116	0.0207318	0.00394181	0.000145123	0.28	1.45142e-09	1.45123e-09	1	0	0	1	0	0
AGGGCCCCGGATG	17	78	13	21.31	2715825630	100	578820692	1014	4.58824	0.797748	3.66025	0.134757	0.0475833	0.00175184	0.596471	1.75207e-08	1.75184e-08	1	0	0	1	1	0
AGGGCG	19	88	6	21.31	2715825630	100	578820692	528	4.63158	0.8916	4.12952	0.152033	0.0247771	0.0009122	0.277895	9.12323e-09	9.122e-09	1	0	0	1	0	0
AGGGCGCG	7	28	8	21.31	2715825630	100	578820692	224	4	0.328484	1.31394	0.0483742	0.0105115	0.000386994	0.32	3.87046e-09	3.86994e-09	1	0	0	1	0	0
AGGGCGG	1	4	7	21.31	2715825630	100	578820692	28	4	0.0469263	0.187705	0.0069106	0.00131394	4.83742e-05	0.28	4.83808e-10	4.83742e-10	1	0	0	1	0	0
AGGGG	74	380	5	21.31	2715825630	100	578820692	1900	5.13514	3.47255	17.832	0.656507	0.08916	0.00328254	0.256757	3.28298e-08	3.28254e-08	1	0	0	1	0	0
AGGGGC	23	95	6	21.31	2715825630	100	578820692	570	4.13043	1.07931	4.458	0.164127	0.026748	0.000984761	0.247826	9.84894e-09	9.84761e-09	1	0	0	1	0	0
AGGGGG	60	246	6	21.31	2715825630	100	578820692	1476	4.1	2.81558	11.5439	0.425002	0.0692633	0.00255001	0.246	2.55036e-08	2.55001e-08	1	0	0	1	0	0
AGGGGGC	3	12	7	21.31	2715825630	100	578820692	84	4	0.140779	0.563116	0.0207318	0.00394181	0.000145123	0.28	1.45142e-09	1.45123e-09	1	0	0	1	0	0
AGGGGGG	4	16	7	21.31	2715825630	100	578820692	112	4	0.187705	0.750821	0.0276424	0.00525575	0.000193497	0.28	1.93523e-09	1.93497e-09	1	0	0	1	0	0
AT	32647	421853	2	21.31	2715825630	100	578820692	843706	12.9216	1532	19796	728.815	39.592	1.45763	0.258433	1.45783e-05	1.45763e-05	1	1	0	0	0	0
ATATATC	18	72	7	21.31	2715825630	100	578820692	504	4	0.844674	3.3787	0.124391	0.0236509	0.000870736	0.28	8.70854e-09	8.70736e-09	1	0	0	1	0	0
ATATC	67	383	5	21.31	2715825630	100	578820692	1915	5.71642	3.14406	17.9728	0.66169	0.0898639	0.00330845	0.285821	3.3089e-08	3.30845e-08	1	0	0	1	0	0
ATATCC	26	104	6	21.31	2715825630	100	578820692	624	4	1.22008	4.88034	0.179676	0.029282	0.00107805	0.24	1.0782e-08	1.07805e-08	1	0	0	1	0	0
ATATCCC	11	48	7	21.31	2715825630	100	578820692	336	4.36364	0.51619	2.25246	0.0829272	0.0157672	0.000580491	0.305455	5.80569e-09	5.80491e-09	1	0	0	1	0	0
ATC	1078	9792	3	21.31	2715825630	100	578820692	29376	9.08349	50.5866	459.503	16.9172	1.37851	0.0507515	0.272505	5.07583e-07	5.07515e-07	1	0	0	0	0	0
ATCATCC	22	88	7	21.31	2715825630	100	578820692	616	4	1.03238	4.12952	0.152033	0.0289066	0.00106423	0.28	1.06438e-08	1.06423e-08	1	0	0	1	0	0
ATCC	5528	35866	4	21.31	2715825630	100	578820692	143464	6.48806	259.409	1683.06	61.9639	6.73224	0.247856	0.259522	2.47889e-06	2.47856e-06	1	0	0	0	0	0
ATCCATCCC	3	12	9	21.31	2715825630	100	578820692	108	4	0.140779	0.563116	0.0207318	0.00506804	0.000186586	0.36	1.86612e-09	1.86586e-09	1	0	0	1	0	0
ATCCC	127	691	5	21.31	2715825630	100	578820692	3455	5.44094	5.95964	32.4261	1.19381	0.16213	0.00596903	0.272047	5.96984e-08	5.96903e-08	1	0	0	1	0	0
ATCCCC	10	40	6	21.31	2715825630	100	578820692	240	4	0.469263	1.87705	0.069106	0.0112623	0.000414636	0.24	4.14692e-09	4.14636e-09	1	0	0	1	0	0
ATCCGC	170	986	6	21.31	2715825630	100	578820692	5916	5.8	7.97748	46.2694	1.70346	0.277616	0.0102208	0.348	1.02222e-07	1.02208e-07	1	0	0	1	0	0
ATCCGG	13	52	6	21.31	2715825630	100	578820692	312	4	0.610042	2.44017	0.0898378	0.014641	0.000539027	0.24	5.391e-09	5.39027e-09	1	0	0	1	0	0
ATGC	369	2234	4	21.31	2715825630	100	578820692	8936	6.0542	17.3158	104.833	3.85957	0.419334	0.0154383	0.242168	1.54404e-07	1.54383e-07	1	0	0	0	0	0
ATGCC	16	80	5	21.31	2715825630	100	578820692	400	5	0.750821	3.75411	0.138212	0.0187705	0.00069106	0.25	6.91154e-09	6.9106e-09	1	0	0	1	0	0
ATGCCC	1	4	6	21.31	2715825630	100	578820692	24	4	0.0469263	0.187705	0.0069106	0.00112623	4.14636e-05	0.24	4.14692e-10	4.14636e-10	1	0	0	1	0	0
ATGCCCC	2	8	7	21.31	2715825630	100	578820692	56	4	0.0938527	0.375411	0.0138212	0.00262787	9.67484e-05	0.28	9.67615e-10	9.67484e-10	1	0	0	1	0	0
CCCCCCG	8	32	7	21.31	2715825630	100	578820692	224	4	0.375411	1.50164	0.0552848	0.0105115	0.000386994	0.28	3.87046e-09	3.86994e-09	1	0	0	1	0	0
CCCCCG	46	188	6	21.31	2715825630	100	578820692	1128	4.08696	2.15861	8.82215	0.324798	0.0529329	0.00194879	0.245217	1.94905e-08	1.94879e-08	1	0	0	1	0	0
CCCCCGG	4	16	7	21.31	2715825630	100	578820692	112	4	0.187705	0.750821	0.0276424	0.00525575	0.000193497	0.28	1.93523e-09	1.93497e-09	1	0	0	1	0	0
CCCCG	72	369	5	21.31	2715825630	100	578820692	1845	5.125	3.3787	17.3158	0.637503	0.0865791	0.00318752	0.25625	3.18795e-08	3.18752e-08	1	0	0	1	0	0
CCCCGCG	6	24	7	21.31	2715825630	100	578820692	168	4	0.281558	1.12623	0.0414636	0.00788362	0.000290245	0.28	2.90285e-09	2.90245e-09	1	0	0	1	0	0
CCCCGG	79	334	6	21.31	2715825630	100	578820692	2004	4.22785	3.70718	15.6734	0.577035	0.0940404	0.00346221	0.253671	3.46268e-08	3.46221e-08	1	0	0	1	0	0
CCCG	7	43	4	21.31	2715825630	100	578820692	172	6.14286	0.328484	2.01783	0.074289	0.00807133	0.000297156	0.245714	2.97196e-09	2.97156e-09	1	0	0	0	0	0
CCCGCCG	2	8	7	21.31	2715825630	100	578820692	56	4	0.0938527	0.375411	0.0138212	0.00262787	9.67484e-05	0.28	9.67615e-10	9.67484e-10	1	0	0	1	0	0
CCCGCG	11	44	6	21.31	2715825630	100	578820692	264	4	0.51619	2.06476	0.0760166	0.0123885	0.0004561	0.24	4.56161e-09	4.561e-09	1	0	0	1	0	0
CCCGCGG	6	24	7	21.31	2715825630	100	578820692	168	4	0.281558	1.12623	0.0414636	0.00788362	0.000290245	0.28	2.90285e-09	2.90245e-09	1	0	0	1	0	0
CCCGG	36	186	5	21.31	2715825630	100	578820692	930	5.16667	1.68935	8.7283	0.321343	0.0436415	0.00160672	0.258333	1.60693e-08	1.60672e-08	1	0	0	1	0	0
CCCGGG	1	4	6	21.31	2715825630	100	578820692	24	4	0.0469263	0.187705	0.0069106	0.00112623	4.14636e-05	0.24	4.14692e-10	4.14636e-10	1	0	0	1	0	0
CCG	1521	13635	3	21.31	2715825630	100	578820692	40905	8.9645	71.3749	639.84	23.5565	1.91952	0.0706696	0.268935	7.06791e-07	7.06696e-07	1	0	0	0	0	0
CCGCG	9	45	5	21.31	2715825630	100	578820692	225	5	0.422337	2.11168	0.0777443	0.0105584	0.000388721	0.25	3.88774e-09	3.88721e-09	1	0	0	1	0	0
CG	88	1105	2	21.31	2715825630	100	578820692	2210	12.5568	4.12952	51.8536	1.90905	0.103707	0.00381811	0.251136	3.81862e-08	3.81811e-08	1	0	0	0	0	0
