# Supplementary material for: Profiles of telomeric repeats in Insecta reveal diverse forms of telomeric motifs in Hymenopterans
Source: Life Sci Alliance. 2022 Apr 1;5(7):e202101163. doi: 10.26508/lsa.202101163 (PMC8977481; doi:10.26508/lsa.202101163)
Supplement: Supplemental Data 2. — Tandem repeat statistics and TRIP TRM calls for 41 species with simple tandem type TRM. [file LSA-2021-01163_Supplemental_Data_2.zip › DataS2/CANLU_output.csv.1.filtered.xlsx]

## Sheet: Sheet1
Unnamed: 0	reads	repeats	unit_len	avg_genome_cov	genome_size	eff_read_len	num_reads	repeats_total_len	repeats_per_read	reads_per_genome	repeats_per_genome	repeats_per_million_reads	repeats_len_per_genome	repeats_len_per_million_reads	percent_repeats_len_per_read	percent_repeats_len_per_genome	percent_repeat_unit_in_sequences	avg_genome_cov_filter	repeat_containing_reads_filter	repeats_len_per_million_reads_filter	unit_len_filter	percent_repeats_len_per_read_filter	qualified
AAAAAAAAATAAATAAC	28	112	17	37.3614	2410291233	139.61	645017587	1904	4	0.749437	2.99775	0.173639	0.0509617	0.00295186	0.487071	2.11434e-08	2.11436e-08	1	0	0	1	0	0
AAAAAAATAAC	24	112	11	37.3614	2410291233	139.61	645017587	1232	4.66667	0.642375	2.99775	0.173639	0.0329752	0.00191003	0.367691	1.3681e-08	1.36812e-08	1	0	0	1	0	0
AAAAAAC	13858	57624	7	37.3614	2410291233	139.61	645017587	403368	4.15818	370.918	1542.34	89.3371	10.7964	0.62536	0.20849	4.47929e-06	4.47933e-06	1	1	0	1	0	0
AAAAAACAACAAACAC	46	274	16	37.3614	2410291233	139.61	645017587	4384	5.95652	1.23122	7.33378	0.424795	0.11734	0.00679671	0.682647	4.86831e-08	4.86836e-08	1	0	0	1	1	0
AAAAAAG	2685	11645	7	37.3614	2410291233	139.61	645017587	81515	4.33706	71.8657	311.686	18.0538	2.1818	0.126376	0.217459	9.05202e-07	9.0521e-07	1	0	0	1	0	0
AAAAAAT	7818	32699	7	37.3614	2410291233	139.61	645017587	228893	4.18253	209.254	875.209	50.6947	6.12646	0.354863	0.209711	2.54179e-06	2.54182e-06	1	0	0	1	0	0
AAAAAC	100281	435115	6	37.3614	2410291233	139.61	645017587	2610690	4.33896	2684.08	11646.1	674.579	69.8767	4.04747	0.186475	2.8991e-05	2.89913e-05	1	1	1	1	0	0
AAAAACC	214	996	7	37.3614	2410291233	139.61	645017587	6972	4.65421	5.72784	26.6586	1.54414	0.18661	0.010809	0.23336	7.74221e-08	7.74229e-08	1	0	0	1	0	0
AAAAACT	12	48	7	37.3614	2410291233	139.61	645017587	336	4	0.321187	1.28475	0.0744166	0.00899325	0.000520916	0.200559	3.73119e-09	3.73122e-09	1	0	0	1	0	0
AAAAAG	25250	138961	6	37.3614	2410291233	139.61	645017587	833766	5.50341	675.832	3719.38	215.438	22.3163	1.29263	0.236519	9.25874e-06	9.25883e-06	1	1	0	1	0	0
AAAAAGC	20	80	7	37.3614	2410291233	139.61	645017587	560	4	0.535312	2.14125	0.124028	0.0149887	0.000868193	0.200559	6.21865e-09	6.2187e-09	1	0	0	1	0	0
AAAAAGG	398	2320	7	37.3614	2410291233	139.61	645017587	16240	5.82915	10.6527	62.0962	3.5968	0.434674	0.0251776	0.292271	1.80341e-07	1.80342e-07	1	0	0	1	0	0
AAAAAGGAAAGC	15	68	12	37.3614	2410291233	139.61	645017587	816	4.53333	0.401484	1.82006	0.105423	0.0218407	0.00126508	0.389657	9.06145e-09	9.06154e-09	1	0	0	1	0	0
AAAAAGT	5	20	7	37.3614	2410291233	139.61	645017587	140	4	0.133828	0.535312	0.0310069	0.00374719	0.000217048	0.200559	1.55466e-09	1.55468e-09	1	0	0	1	0	0
AAAAAT	31565	143053	6	37.3614	2410291233	139.61	645017587	858318	4.53201	844.857	3828.9	221.782	22.9734	1.33069	0.194772	9.53138e-06	9.53148e-06	1	1	0	1	0	0
AAAAATAATTTATAATCTT	45	183	19	37.3614	2410291233	139.61	645017587	3477	4.06667	1.20445	4.89811	0.283713	0.0930641	0.00539055	0.553447	3.86111e-08	3.86115e-08	1	0	0	1	1	0
AAAAATT	311	1339	7	37.3614	2410291233	139.61	645017587	9373	4.30547	8.32411	35.8392	2.07591	0.250874	0.0145314	0.215875	1.04085e-07	1.04086e-07	1	0	0	1	0	0
AAAAATTGT	54	247	9	37.3614	2410291233	139.61	645017587	2223	4.57407	1.44534	6.61111	0.382935	0.0595	0.00344642	0.294869	2.46858e-08	2.4686e-08	1	0	0	1	0	0
AAAAC	184270	1041988	5	37.3614	2410291233	139.61	645017587	5209940	5.65468	4932.1	27889.5	1615.44	139.447	8.07721	0.202517	5.78549e-05	5.78555e-05	1	1	1	1	0	0
AAAACAAAAT	61	247	10	37.3614	2410291233	139.61	645017587	2470	4.04918	1.6327	6.61111	0.382935	0.0661111	0.00382935	0.290035	2.74287e-08	2.74289e-08	1	0	0	1	0	0
AAAACAC	30	228	7	37.3614	2410291233	139.61	645017587	1596	7.6	0.802969	6.10256	0.353479	0.0427179	0.00247435	0.381062	1.77231e-08	1.77233e-08	1	0	0	1	0	0
AAAACACAC	25	230	9	37.3614	2410291233	139.61	645017587	2070	9.2	0.66914	6.15609	0.356579	0.0554048	0.00320921	0.593081	2.29868e-08	2.2987e-08	1	0	0	1	1	0
AAAACC	1831	8054	6	37.3614	2410291233	139.61	645017587	48324	4.39869	49.0078	215.57	12.4865	1.29342	0.0749189	0.189042	5.36625e-07	5.3663e-07	1	0	0	1	0	0
AAAACG	1	4	6	37.3614	2410291233	139.61	645017587	24	4	0.0267656	0.107062	0.00620138	0.000642375	3.72083e-05	0.171907	2.66513e-10	2.66516e-10	1	0	0	1	0	0
AAAACT	161	822	6	37.3614	2410291233	139.61	645017587	4932	5.10559	4.30926	22.0013	1.27438	0.132008	0.0076463	0.219422	5.47685e-08	5.4769e-08	1	0	0	1	0	0
AAAACTAAGTATG	40	183	13	37.3614	2410291233	139.61	645017587	2379	4.575	1.07062	4.89811	0.283713	0.0636754	0.00368827	0.426008	2.64181e-08	2.64184e-08	1	0	0	1	0	0
AAAAG	172601	1569129	5	37.3614	2410291233	139.61	645017587	7845645	9.09108	4619.77	41998.7	2432.69	209.994	12.1635	0.325588	8.71237e-05	8.71246e-05	1	1	1	1	0	0
AAAAGAAAG	5869	24730	9	37.3614	2410291233	139.61	645017587	222570	4.21367	157.087	661.914	38.34	5.95722	0.34506	0.271635	2.47158e-06	2.4716e-06	1	0	0	1	0	0
AAAAGAAAGG	253	1178	10	37.3614	2410291233	139.61	645017587	11780	4.65613	6.7717	31.5299	1.82631	0.315299	0.0182631	0.33351	1.30814e-07	1.30815e-07	1	0	0	1	0	0
AAAAGAAGAG	107	446	10	37.3614	2410291233	139.61	645017587	4460	4.16822	2.86392	11.9375	0.691454	0.119375	0.00691454	0.298562	4.95271e-08	4.95275e-08	1	0	0	1	0	0
AAAAGACAAG	26	165	10	37.3614	2410291233	139.61	645017587	1650	6.34615	0.695906	4.41633	0.255807	0.0441633	0.00255807	0.454563	1.83228e-08	1.8323e-08	1	0	0	1	0	0
AAAAGAG	198	933	7	37.3614	2410291233	139.61	645017587	6531	4.71212	5.29959	24.9723	1.44647	0.174806	0.0101253	0.236264	7.25249e-08	7.25256e-08	1	0	0	1	0	0
AAAAGAGG	42	192	8	37.3614	2410291233	139.61	645017587	1536	4.57143	1.12416	5.139	0.297666	0.041112	0.00238133	0.261954	1.70569e-08	1.7057e-08	1	0	0	1	0	0
AAAAGAT	33	132	7	37.3614	2410291233	139.61	645017587	924	4	0.883265	3.53306	0.204646	0.0247314	0.00143252	0.200559	1.02608e-08	1.02609e-08	1	0	0	1	0	0
AAAAGC	277	1171	6	37.3614	2410291233	139.61	645017587	7026	4.22744	7.41408	31.3425	1.81545	0.188055	0.0108927	0.181682	7.80218e-08	7.80225e-08	1	0	0	1	0	0
AAAAGG	4143	27727	6	37.3614	2410291233	139.61	645017587	166362	6.69249	110.89	742.13	42.9864	4.45278	0.257919	0.287622	1.8474e-06	1.84742e-06	1	0	0	1	0	0
AAAAGGAAAGG	89	363	11	37.3614	2410291233	139.61	645017587	3993	4.07865	2.38214	9.71592	0.562775	0.106875	0.00619053	0.321361	4.43412e-08	4.43416e-08	1	0	0	1	0	0
AAAAGGAAAGGGG	54	237	13	37.3614	2410291233	139.61	645017587	3081	4.38889	1.44534	6.34345	0.367432	0.0824649	0.00477661	0.408678	3.42137e-08	3.4214e-08	1	0	0	1	0	0
AAAAGGAAGG	50	346	10	37.3614	2410291233	139.61	645017587	3460	6.92	1.33828	9.2609	0.536419	0.092609	0.00536419	0.495666	3.84223e-08	3.84227e-08	1	0	0	1	0	0
AAAAGGG	115	657	7	37.3614	2410291233	139.61	645017587	4599	5.71304	3.07805	17.585	1.01858	0.123095	0.00713004	0.28645	5.10706e-08	5.10711e-08	1	0	0	1	0	0
AAAAGGGAAGGG	117	483	12	37.3614	2410291233	139.61	645017587	5796	4.12821	3.13158	12.9278	0.748817	0.155134	0.0089858	0.354835	6.4363e-08	6.43636e-08	1	0	0	1	0	0
AAAAGGGGAGGG	24	138	12	37.3614	2410291233	139.61	645017587	1656	5.75	0.642375	3.69366	0.213948	0.0443239	0.00256737	0.494234	1.83894e-08	1.83896e-08	1	0	0	1	0	0
AAAAGT	68	295	6	37.3614	2410291233	139.61	645017587	1770	4.33824	1.82006	7.89586	0.457352	0.0473751	0.00274411	0.186444	1.96554e-08	1.96555e-08	1	0	0	1	0	0
AAAAGTC	27	108	7	37.3614	2410291233	139.61	645017587	756	4	0.722672	2.89069	0.167437	0.0202348	0.00117206	0.200559	8.39517e-09	8.39525e-09	1	0	0	1	0	0
AAAAGTT	12	48	7	37.3614	2410291233	139.61	645017587	336	4	0.321187	1.28475	0.0744166	0.00899325	0.000520916	0.200559	3.73119e-09	3.73122e-09	1	0	0	1	0	0
AAAAT	258825	1984391	5	37.3614	2410291233	139.61	645017587	9921955	7.66692	6927.61	53113.5	3076.49	265.567	15.3825	0.274584	0.000110181	0.000110182	1	1	1	1	0	0
AAAATAC	25	100	7	37.3614	2410291233	139.61	645017587	700	4	0.66914	2.67656	0.155035	0.0187359	0.00108524	0.200559	7.77331e-09	7.77338e-09	1	0	0	1	0	0
AAAATACTC	60	245	9	37.3614	2410291233	139.61	645017587	2205	4.08333	1.60594	6.55758	0.379835	0.0590182	0.00341851	0.263233	2.44859e-08	2.44862e-08	1	0	0	1	0	0
AAAATAGAAT	42	179	10	37.3614	2410291233	139.61	645017587	1790	4.2619	1.12416	4.79105	0.277512	0.0479105	0.00277512	0.305272	1.98775e-08	1.98776e-08	1	0	0	1	0	0
AAAATAT	155	802	7	37.3614	2410291233	139.61	645017587	5614	5.17419	4.14867	21.466	1.24338	0.150262	0.00870364	0.259432	6.23419e-08	6.23425e-08	1	0	0	1	0	0
AAAATC	118	511	6	37.3614	2410291233	139.61	645017587	3066	4.33051	3.15834	13.6772	0.792226	0.0820634	0.00475336	0.186112	3.40471e-08	3.40474e-08	1	0	0	1	0	0
AAAATCTT	116	529	8	37.3614	2410291233	139.61	645017587	4232	4.56034	3.10481	14.159	0.820133	0.113272	0.00656106	0.261319	4.69952e-08	4.69956e-08	1	0	0	1	0	0
AAAATG	264	1120	6	37.3614	2410291233	139.61	645017587	6720	4.24242	7.06612	29.9775	1.73639	0.179865	0.0104183	0.182326	7.46237e-08	7.46245e-08	1	0	0	1	0	0
AAAATGT	31	124	7	37.3614	2410291233	139.61	645017587	868	4	0.829734	3.31894	0.192243	0.0232326	0.0013457	0.200559	9.6389e-09	9.63899e-09	1	0	0	1	0	0
AAAATT	2144	9379	6	37.3614	2410291233	139.61	645017587	56274	4.37453	57.3855	251.035	14.5407	1.50621	0.0872441	0.188004	6.24907e-07	6.24913e-07	1	0	0	1	0	0
AAAATTC	7	33	7	37.3614	2410291233	139.61	645017587	231	4.71429	0.187359	0.883265	0.0511614	0.00618286	0.00035813	0.236373	2.56519e-09	2.56522e-09	1	0	0	1	0	0
AAAATTT	58	237	7	37.3614	2410291233	139.61	645017587	1659	4.08621	1.55241	6.34345	0.367432	0.0444042	0.00257202	0.204881	1.84227e-08	1.84229e-08	1	0	0	1	0	0
AAAC	132475	900003	4	37.3614	2410291233	139.61	645017587	3600012	6.79376	3545.78	24089.1	1395.32	96.3565	5.58126	0.19465	3.99771e-05	3.99775e-05	1	1	1	0	0	0
AAACAAC	36	144	7	37.3614	2410291233	139.61	645017587	1008	4	0.963562	3.85425	0.22325	0.0269797	0.00156275	0.200559	1.11936e-08	1.11937e-08	1	0	0	1	0	0
AAACAC	135	540	6	37.3614	2410291233	139.61	645017587	3240	4	3.61336	14.4534	0.837186	0.0867206	0.00502312	0.171907	3.59793e-08	3.59796e-08	1	0	0	1	0	0
AAACAG	235	958	6	37.3614	2410291233	139.61	645017587	5748	4.0766	6.28992	25.6415	1.48523	0.153849	0.00891138	0.175199	6.383e-08	6.38306e-08	1	0	0	1	0	0
AAACAT	82	328	6	37.3614	2410291233	139.61	645017587	1968	4	2.19478	8.77912	0.508513	0.0526747	0.00305108	0.171907	2.18541e-08	2.18543e-08	1	0	0	1	0	0
AAACC	6514	38979	5	37.3614	2410291233	139.61	645017587	194895	5.98388	174.351	1043.3	60.4309	5.21649	0.302155	0.214307	2.16426e-06	2.16428e-06	1	0	0	1	0	0
AAACCAT	6	24	7	37.3614	2410291233	139.61	645017587	168	4	0.160594	0.642375	0.0372083	0.00449662	0.000260458	0.200559	1.86559e-09	1.86561e-09	1	0	0	1	0	0
AAACCC	240	1060	6	37.3614	2410291233	139.61	645017587	6360	4.41667	6.42375	28.3716	1.64337	0.170229	0.0098602	0.189814	7.0626e-08	7.06267e-08	1	0	0	1	0	0
AAACCCG	41	188	7	37.3614	2410291233	139.61	645017587	1316	4.58537	1.09739	5.03194	0.291465	0.0352236	0.00204025	0.229909	1.46138e-08	1.4614e-08	1	0	0	1	0	0
AAACCCT	11	45	7	37.3614	2410291233	139.61	645017587	315	4.09091	0.294422	1.20445	0.0697655	0.00843117	0.000488359	0.205117	3.49799e-09	3.49802e-09	1	0	0	1	0	0
AAACCT	46	184	6	37.3614	2410291233	139.61	645017587	1104	4	1.23122	4.92487	0.285264	0.0295492	0.00171158	0.171907	1.22596e-08	1.22597e-08	1	0	0	1	0	0
AAACCTTAACCCT	1	5	13	37.3614	2410291233	139.61	645017587	65	5	0.0267656	0.133828	0.00775173	0.00173977	0.000100772	0.465583	7.21807e-10	7.21814e-10	1	0	0	1	0	0
AAACG	84	609	5	37.3614	2410291233	139.61	645017587	3045	7.25	2.24831	16.3003	0.94416	0.0815013	0.0047208	0.259652	3.38139e-08	3.38142e-08	1	0	0	1	0	0
AAACT	823	5689	5	37.3614	2410291233	139.61	645017587	28445	6.91252	22.0281	152.27	8.81991	0.761348	0.0440996	0.247565	3.15874e-07	3.15877e-07	1	0	0	1	0	0
AAACTC	20	80	6	37.3614	2410291233	139.61	645017587	480	4	0.535312	2.14125	0.124028	0.0128475	0.000744166	0.171907	5.33027e-09	5.33032e-09	1	0	0	1	0	0
AAACTG	29	116	6	37.3614	2410291233	139.61	645017587	696	4	0.776203	3.10481	0.17984	0.0186289	0.00107904	0.171907	7.72889e-09	7.72896e-09	1	0	0	1	0	0
AAACTGG	12	48	7	37.3614	2410291233	139.61	645017587	336	4	0.321187	1.28475	0.0744166	0.00899325	0.000520916	0.200559	3.73119e-09	3.73122e-09	1	0	0	1	0	0
AAACTGT	15	60	7	37.3614	2410291233	139.61	645017587	420	4	0.401484	1.60594	0.0930207	0.0112416	0.000651145	0.200559	4.66398e-09	4.66403e-09	1	0	0	1	0	0
AAAG	860921	10744195	4	37.3614	2410291233	139.61	645017587	42976780	12.4799	23043.1	287575	16657.2	1150.3	66.6288	0.357564	0.000477245	0.00047725	1	1	1	0	0	0
AAAGAAAGAAGAGAGG	41	199	16	37.3614	2410291233	139.61	645017587	3184	4.85366	1.09739	5.32636	0.308519	0.0852217	0.0049363	0.556253	3.53574e-08	3.53578e-08	1	0	0	1	1	0
AAAGAAAGG	1781	8496	9	37.3614	2410291233	139.61	645017587	76464	4.77035	47.6696	227.401	13.1717	2.04661	0.118546	0.307522	8.49112e-07	8.4912e-07	1	0	0	1	0	0
AAAGAAAGGG	57	363	10	37.3614	2410291233	139.61	645017587	3630	6.36842	1.52564	9.71592	0.562775	0.0971592	0.00562775	0.456158	4.03101e-08	4.03105e-08	1	0	0	1	0	0
AAAGAAAGGGAGAGG	161	817	15	37.3614	2410291233	139.61	645017587	12255	5.07453	4.30926	21.8675	1.26663	0.328013	0.0189995	0.545219	1.36088e-07	1.3609e-07	1	0	0	1	1	0
AAAGAAC	26	104	7	37.3614	2410291233	139.61	645017587	728	4	0.695906	2.78362	0.161236	0.0194854	0.00112865	0.200559	8.08424e-09	8.08432e-09	1	0	0	1	0	0
AAAGAAG	3544	19357	7	37.3614	2410291233	139.61	645017587	135499	5.46191	94.8573	518.102	30.01	3.62671	0.21007	0.273858	1.50468e-06	1.50469e-06	1	0	0	1	0	0
AAAGAAGAAG	775	3225	10	37.3614	2410291233	139.61	645017587	32250	4.16129	20.7434	86.3191	4.99986	0.863191	0.0499986	0.298065	3.58127e-07	3.58131e-07	1	0	0	1	0	0
AAAGAAGAG	194	1039	9	37.3614	2410291233	139.61	645017587	9351	5.35567	5.19253	27.8095	1.61081	0.250285	0.0144973	0.345255	1.0384e-07	1.03841e-07	1	0	0	1	0	0
AAAGAAGG	1129	4848	8	37.3614	2410291233	139.61	645017587	38784	4.29407	30.2184	129.76	7.51607	1.03808	0.0601286	0.246061	4.30686e-07	4.3069e-07	1	0	0	1	0	0
AAAGAAT	41	164	7	37.3614	2410291233	139.61	645017587	1148	4	1.09739	4.38956	0.254257	0.0307269	0.0017798	0.200559	1.27482e-08	1.27483e-08	1	0	0	1	0	0
AAAGAC	76	371	6	37.3614	2410291233	139.61	645017587	2226	4.88158	2.03419	9.93004	0.575178	0.0595803	0.00345107	0.209795	2.47191e-08	2.47194e-08	1	0	0	1	0	0
AAAGACG	37	307	7	37.3614	2410291233	139.61	645017587	2149	8.2973	0.990328	8.21704	0.475956	0.0575193	0.00333169	0.416024	2.38641e-08	2.38643e-08	1	0	0	1	0	0
AAAGAG	4104	26453	6	37.3614	2410291233	139.61	645017587	158718	6.44566	109.846	708.031	41.0113	4.24819	0.246068	0.277014	1.76252e-06	1.76254e-06	1	0	0	1	0	0
AAAGAGAAG	163	731	9	37.3614	2410291233	139.61	645017587	6579	4.48466	4.3628	19.5657	1.1333	0.176091	0.0101997	0.289105	7.3058e-08	7.30587e-08	1	0	0	1	0	0
AAAGAGG	79	566	7	37.3614	2410291233	139.61	645017587	3962	7.16456	2.11448	15.1493	0.877495	0.106045	0.00614247	0.359229	4.39969e-08	4.39973e-08	1	0	0	1	0	0
AAAGAT	177	898	6	37.3614	2410291233	139.61	645017587	5388	5.07345	4.73751	24.0355	1.39221	0.144213	0.00835326	0.218041	5.98322e-08	5.98328e-08	1	0	0	1	0	0
AAAGATT	31	124	7	37.3614	2410291233	139.61	645017587	868	4	0.829734	3.31894	0.192243	0.0232326	0.0013457	0.200559	9.6389e-09	9.63899e-09	1	0	0	1	0	0
AAAGC	1261	7571	5	37.3614	2410291233	139.61	645017587	37855	6.00397	33.7514	202.642	11.7377	1.01321	0.0586883	0.215026	4.20369e-07	4.20373e-07	1	0	0	1	0	0
AAAGCC	298	1440	6	37.3614	2410291233	139.61	645017587	8640	4.83221	7.97615	38.5425	2.2325	0.231255	0.013395	0.207673	9.59448e-08	9.59457e-08	1	0	0	1	0	0
AAAGCCC	26	104	7	37.3614	2410291233	139.61	645017587	728	4	0.695906	2.78362	0.161236	0.0194854	0.00112865	0.200559	8.08424e-09	8.08432e-09	1	0	0	1	0	0
AAAGCGGC	17	74	8	37.3614	2410291233	139.61	645017587	592	4.35294	0.455015	1.98066	0.114726	0.0158452	0.000917804	0.249434	6.574e-09	6.57406e-09	1	0	0	1	0	0
AAAGCT	1	4	6	37.3614	2410291233	139.61	645017587	24	4	0.0267656	0.107062	0.00620138	0.000642375	3.72083e-05	0.171907	2.66513e-10	2.66516e-10	1	0	0	1	0	0
AAAGCTGCC	27	130	9	37.3614	2410291233	139.61	645017587	1170	4.81481	0.722672	3.47953	0.201545	0.0313158	0.0018139	0.310388	1.29925e-08	1.29927e-08	1	0	0	1	0	0
AAAGG	32740	371092	5	37.3614	2410291233	139.61	645017587	1855460	11.3345	876.306	9932.51	575.321	49.6625	2.8766	0.405935	2.06044e-05	2.06046e-05	1	1	0	1	0	0
AAAGGAAAGGG	371	2187	11	37.3614	2410291233	139.61	645017587	24057	5.89488	9.93004	58.5364	3.39061	0.6439	0.0372967	0.464463	2.67146e-07	2.67149e-07	1	0	0	1	0	0
AAAGGAAG	1823	10996	8	37.3614	2410291233	139.61	645017587	87968	6.03182	48.7937	294.315	17.0476	2.35452	0.136381	0.345638	9.7686e-07	9.7687e-07	1	0	0	1	0	0
AAAGGAAGG	843	4636	9	37.3614	2410291233	139.61	645017587	41724	5.49941	22.5634	124.085	7.1874	1.11677	0.0646866	0.354521	4.63333e-07	4.63338e-07	1	0	0	1	0	0
AAAGGAAGGG	168	809	10	37.3614	2410291233	139.61	645017587	8090	4.81548	4.49662	21.6534	1.25423	0.216534	0.0125423	0.344923	8.98372e-08	8.98381e-08	1	0	0	1	0	0
AAAGGAG	115	896	7	37.3614	2410291233	139.61	645017587	6272	7.7913	3.07805	23.982	1.38911	0.167874	0.00972377	0.390653	6.96488e-08	6.96495e-08	1	0	0	1	0	0
AAAGGAGAGG	111	567	10	37.3614	2410291233	139.61	645017587	5670	5.10811	2.97098	15.1761	0.879046	0.151761	0.00879046	0.365884	6.29638e-08	6.29644e-08	1	0	0	1	0	0
AAAGGAGC	88	352	8	37.3614	2410291233	139.61	645017587	2816	4	2.35537	9.4215	0.545722	0.075372	0.00436577	0.22921	3.12709e-08	3.12712e-08	1	0	0	1	0	0
AAAGGAGGAAG	37	335	11	37.3614	2410291233	139.61	645017587	3685	9.05405	0.990328	8.96648	0.519366	0.0986313	0.00571302	0.713377	4.09209e-08	4.09213e-08	1	0	0	1	1	0
AAAGGAGGGG	4	20	10	37.3614	2410291233	139.61	645017587	200	5	0.107062	0.535312	0.0310069	0.00535312	0.000310069	0.358141	2.22094e-09	2.22097e-09	1	0	0	1	0	0
AAAGGC	190	958	6	37.3614	2410291233	139.61	645017587	5748	5.04211	5.08547	25.6415	1.48523	0.153849	0.00891138	0.216694	6.383e-08	6.38306e-08	1	0	0	1	0	0
AAAGGG	2349	17387	6	37.3614	2410291233	139.61	645017587	104322	7.40187	62.8724	465.374	26.9559	2.79224	0.161735	0.318109	1.15847e-06	1.15848e-06	1	0	0	1	0	0
AAAGGGAAGGG	117	493	11	37.3614	2410291233	139.61	645017587	5423	4.21368	3.13158	13.1954	0.76432	0.14515	0.00840752	0.331999	6.02209e-08	6.02215e-08	1	0	0	1	0	0
AAAGGGAG	208	1587	8	37.3614	2410291233	139.61	645017587	12696	7.62981	5.56725	42.477	2.4604	0.339816	0.0196832	0.437207	1.40986e-07	1.40987e-07	1	0	0	1	0	0
AAAGGGG	97	436	7	37.3614	2410291233	139.61	645017587	3052	4.49485	2.59626	11.6698	0.675951	0.0816887	0.00473165	0.22537	3.38916e-08	3.38919e-08	1	0	0	1	0	0
AAAGGGGGGAAGG	10	41	13	37.3614	2410291233	139.61	645017587	533	4.1	0.267656	1.09739	0.0635642	0.0142661	0.000826334	0.381778	5.91882e-09	5.91887e-09	1	0	0	1	0	0
AAAGT	143	1116	5	37.3614	2410291233	139.61	645017587	5580	7.8042	3.82748	29.8704	1.73019	0.149352	0.00865093	0.2795	6.19644e-08	6.1965e-08	1	0	0	1	0	0
AAAGTAAGT	21	98	9	37.3614	2410291233	139.61	645017587	882	4.66667	0.562078	2.62303	0.151934	0.0236073	0.0013674	0.300838	9.79437e-09	9.79446e-09	1	0	0	1	0	0
AAAGTAT	30	120	7	37.3614	2410291233	139.61	645017587	840	4	0.802969	3.21187	0.186041	0.0224831	0.00130229	0.200559	9.32797e-09	9.32806e-09	1	0	0	1	0	0
AAAGTCT	27	108	7	37.3614	2410291233	139.61	645017587	756	4	0.722672	2.89069	0.167437	0.0202348	0.00117206	0.200559	8.39517e-09	8.39525e-09	1	0	0	1	0	0
AAAGTGG	4	16	7	37.3614	2410291233	139.61	645017587	112	4	0.107062	0.42825	0.0248055	0.00299775	0.000173639	0.200559	1.24373e-09	1.24374e-09	1	0	0	1	0	0
AAAGTGT	13	52	7	37.3614	2410291233	139.61	645017587	364	4	0.347953	1.39181	0.080618	0.00974268	0.000564326	0.200559	4.04212e-09	4.04216e-09	1	0	0	1	0	0
AAAGTT	29	116	6	37.3614	2410291233	139.61	645017587	696	4	0.776203	3.10481	0.17984	0.0186289	0.00107904	0.171907	7.72889e-09	7.72896e-09	1	0	0	1	0	0
AAAT	1262037	11781802	4	37.3614	2410291233	139.61	645017587	47127208	9.33554	33779.2	315347	18265.9	1261.39	73.0634	0.267475	0.000523335	0.00052334	1	1	1	0	0	0
AAATAAT	435	1953	7	37.3614	2410291233	139.61	645017587	13671	4.48966	11.643	52.2733	3.02782	0.365913	0.0211948	0.22511	1.51813e-07	1.51814e-07	1	0	0	1	0	0
AAATAATCTT	31	141	10	37.3614	2410291233	139.61	645017587	1410	4.54839	0.829734	3.77395	0.218599	0.0377395	0.00218599	0.325792	1.56577e-08	1.56578e-08	1	0	0	1	0	0
AAATAC	259	1286	6	37.3614	2410291233	139.61	645017587	7716	4.96525	6.93229	34.4206	1.99374	0.206524	0.0119625	0.213391	8.5684e-08	8.56849e-08	1	0	0	1	0	0
AAATACATAG	42	310	10	37.3614	2410291233	139.61	645017587	3100	7.38095	1.12416	8.29734	0.480607	0.0829734	0.00480607	0.528684	3.44246e-08	3.4425e-08	1	0	0	1	1	0
AAATACT	25	100	7	37.3614	2410291233	139.61	645017587	700	4	0.66914	2.67656	0.155035	0.0187359	0.00108524	0.200559	7.77331e-09	7.77338e-09	1	0	0	1	0	0
AAATAG	491	2852	6	37.3614	2410291233	139.61	645017587	17112	5.80855	13.1419	76.3355	4.42158	0.458013	0.0265295	0.249633	1.90024e-07	1.90026e-07	1	0	0	1	0	0
AAATAGT	58	232	7	37.3614	2410291233	139.61	645017587	1624	4	1.55241	6.20962	0.35968	0.0434674	0.00251776	0.200559	1.80341e-08	1.80342e-08	1	0	0	1	0	0
AAATAT	5486	30879	6	37.3614	2410291233	139.61	645017587	185274	5.62869	146.836	826.496	47.8731	4.95897	0.287239	0.241903	2.05742e-06	2.05744e-06	1	0	0	1	0	0
AAATATC	41	164	7	37.3614	2410291233	139.61	645017587	1148	4	1.09739	4.38956	0.254257	0.0307269	0.0017798	0.200559	1.27482e-08	1.27483e-08	1	0	0	1	0	0
AAATATT	157	649	7	37.3614	2410291233	139.61	645017587	4543	4.13376	4.2022	17.3709	1.00617	0.121596	0.00704322	0.207265	5.04488e-08	5.04492e-08	1	0	0	1	0	0
AAATC	1512	8805	5	37.3614	2410291233	139.61	645017587	44025	5.82341	40.4696	235.671	13.6508	1.17836	0.068254	0.20856	4.88885e-07	4.8889e-07	1	0	0	1	0	0
AAATCC	15	60	6	37.3614	2410291233	139.61	645017587	360	4	0.401484	1.60594	0.0930207	0.00963562	0.000558124	0.171907	3.9977e-09	3.99774e-09	1	0	0	1	0	0
AAATCCT	39	208	7	37.3614	2410291233	139.61	645017587	1456	5.33333	1.04386	5.56725	0.322472	0.0389707	0.0022573	0.267412	1.61685e-08	1.61686e-08	1	0	0	1	0	0
AAATCCTCC	29	130	9	37.3614	2410291233	139.61	645017587	1170	4.48276	0.776203	3.47953	0.201545	0.0313158	0.0018139	0.288982	1.29925e-08	1.29927e-08	1	0	0	1	0	0
AAATCT	355	1460	6	37.3614	2410291233	139.61	645017587	8760	4.11268	9.50179	39.0778	2.2635	0.234467	0.013581	0.17675	9.72774e-08	9.72783e-08	1	0	0	1	0	0
AAATCTG	32	156	7	37.3614	2410291233	139.61	645017587	1092	4.875	0.8565	4.17544	0.241854	0.0292281	0.00169298	0.244431	1.21264e-08	1.21265e-08	1	0	0	1	0	0
AAATCTT	11	44	7	37.3614	2410291233	139.61	645017587	308	4	0.294422	1.17769	0.0682152	0.00824381	0.000477506	0.200559	3.42025e-09	3.42029e-09	1	0	0	1	0	0
AAATG	3621	29989	5	37.3614	2410291233	139.61	645017587	149945	8.28197	96.9183	802.674	46.4933	4.01337	0.232467	0.296611	1.6651e-06	1.66511e-06	1	0	0	1	0	0
AAATGAC	31	124	7	37.3614	2410291233	139.61	645017587	868	4	0.829734	3.31894	0.192243	0.0232326	0.0013457	0.200559	9.6389e-09	9.63899e-09	1	0	0	1	0	0
AAATGAT	69	276	7	37.3614	2410291233	139.61	645017587	1932	4	1.84683	7.38731	0.427895	0.0517112	0.00299527	0.200559	2.14543e-08	2.14545e-08	1	0	0	1	0	0
AAATGG	97	425	6	37.3614	2410291233	139.61	645017587	2550	4.38144	2.59626	11.3754	0.658897	0.0682523	0.00395338	0.188301	2.8317e-08	2.83173e-08	1	0	0	1	0	0
AAATGGTGAGC	17	75	11	37.3614	2410291233	139.61	645017587	825	4.41176	0.455015	2.00742	0.116276	0.0220816	0.00127903	0.347607	9.1614e-09	9.16148e-09	1	0	0	1	0	0
AAATGT	309	1429	6	37.3614	2410291233	139.61	645017587	8574	4.6246	8.27058	38.2481	2.21544	0.229488	0.0132927	0.198751	9.52119e-08	9.52128e-08	1	0	0	1	0	0
AAATGTGAGT	27	122	10	37.3614	2410291233	139.61	645017587	1220	4.51852	0.722672	3.26541	0.189142	0.0326541	0.00189142	0.323653	1.35478e-08	1.35479e-08	1	0	0	1	0	0
AAATGTT	49	196	7	37.3614	2410291233	139.61	645017587	1372	4	1.31152	5.24606	0.303868	0.0367224	0.00212707	0.200559	1.52357e-08	1.52358e-08	1	0	0	1	0	0
AAATT	11628	78313	5	37.3614	2410291233	139.61	645017587	391565	6.73486	311.231	2096.1	121.412	10.4805	0.607061	0.241203	4.34822e-06	4.34826e-06	1	0	0	1	0	0
AAATTAG	17	68	7	37.3614	2410291233	139.61	645017587	476	4	0.455015	1.82006	0.105423	0.0127404	0.000737964	0.200559	5.28585e-09	5.2859e-09	1	0	0	1	0	0
AAATTATAT	31	126	9	37.3614	2410291233	139.61	645017587	1134	4.06452	0.829734	3.37247	0.195344	0.0303522	0.00175809	0.26202	1.25928e-08	1.25929e-08	1	0	0	1	0	0
AAATTC	74	375	6	37.3614	2410291233	139.61	645017587	2250	5.06757	1.98066	10.0371	0.581379	0.0602226	0.00348828	0.217788	2.49856e-08	2.49859e-08	1	0	0	1	0	0
AAATTG	37	148	6	37.3614	2410291233	139.61	645017587	888	4	0.990328	3.96131	0.229451	0.0237679	0.00137671	0.171907	9.86099e-09	9.86109e-09	1	0	0	1	0	0
AAATTGC	1	4	7	37.3614	2410291233	139.61	645017587	28	4	0.0267656	0.107062	0.00620138	0.000749437	4.34097e-05	0.200559	3.10932e-10	3.10935e-10	1	0	0	1	0	0
AAATTT	406	1746	6	37.3614	2410291233	139.61	645017587	10476	4.30049	10.8668	46.7328	2.7069	0.280397	0.0162414	0.184822	1.16333e-07	1.16334e-07	1	0	0	1	0	0
AAC	69440	650937	3	37.3614	2410291233	139.61	645017587	1952811	9.37409	1858.6	17422.7	1009.18	52.2682	3.02753	0.201435	2.16854e-05	2.16856e-05	1	1	0	0	0	0
AACAAG	340	2140	6	37.3614	2410291233	139.61	645017587	12840	6.29412	9.10031	57.2784	3.31774	0.343671	0.0199064	0.270501	1.42585e-07	1.42586e-07	1	0	0	1	0	0
AACAAT	308	1386	6	37.3614	2410291233	139.61	645017587	8316	4.5	8.24381	37.0971	2.14878	0.222583	0.0128927	0.193396	9.23469e-08	9.23478e-08	1	0	0	1	0	0
AACAC	530	3074	5	37.3614	2410291233	139.61	645017587	15370	5.8	14.1858	82.2775	4.76576	0.411388	0.0238288	0.207722	1.7068e-07	1.70681e-07	1	0	0	1	0	0
AACACAC	3	16	7	37.3614	2410291233	139.61	645017587	112	5.33333	0.0802969	0.42825	0.0248055	0.00299775	0.000173639	0.267412	1.24373e-09	1.24374e-09	1	0	0	1	0	0
AACACACAACACACAC	34	182	16	37.3614	2410291233	139.61	645017587	2912	5.35294	0.910031	4.87134	0.282163	0.0779415	0.00451461	0.613474	3.2337e-08	3.23373e-08	1	0	0	1	1	0
AACACC	33	136	6	37.3614	2410291233	139.61	645017587	816	4.12121	0.883265	3.64012	0.210847	0.0218407	0.00126508	0.177117	9.06145e-09	9.06154e-09	1	0	0	1	0	0
AACACT	255	1307	6	37.3614	2410291233	139.61	645017587	7842	5.12549	6.82523	34.9827	2.0263	0.209896	0.0121578	0.220277	8.70832e-08	8.70841e-08	1	0	0	1	0	0
AACACTC	17	68	7	37.3614	2410291233	139.61	645017587	476	4	0.455015	1.82006	0.105423	0.0127404	0.000737964	0.200559	5.28585e-09	5.2859e-09	1	0	0	1	0	0
AACAG	226	1189	5	37.3614	2410291233	139.61	645017587	5945	5.26106	6.04903	31.8243	1.84336	0.159122	0.0092168	0.18842	6.60176e-08	6.60182e-08	1	0	0	1	0	0
AACAGC	71	310	6	37.3614	2410291233	139.61	645017587	1860	4.3662	1.90036	8.29734	0.480607	0.049784	0.00288364	0.187645	2.06548e-08	2.0655e-08	1	0	0	1	0	0
AACAGG	42	168	6	37.3614	2410291233	139.61	645017587	1008	4	1.12416	4.49662	0.260458	0.0269797	0.00156275	0.171907	1.11936e-08	1.11937e-08	1	0	0	1	0	0
AACAGT	87	359	6	37.3614	2410291233	139.61	645017587	2154	4.12644	2.32861	9.60886	0.556574	0.0576531	0.00333944	0.177341	2.39196e-08	2.39198e-08	1	0	0	1	0	0
AACAT	1036	8010	5	37.3614	2410291233	139.61	645017587	40050	7.73166	27.7292	214.393	12.4183	1.07196	0.0620913	0.276902	4.44744e-07	4.44748e-07	1	0	0	1	0	0
AACATAT	68	289	7	37.3614	2410291233	139.61	645017587	2023	4.25	1.82006	7.73526	0.44805	0.0541468	0.00313635	0.213094	2.24649e-08	2.24651e-08	1	0	0	1	0	0
AACATG	148	592	6	37.3614	2410291233	139.61	645017587	3552	4	3.96131	15.8452	0.917804	0.0950715	0.00550683	0.171907	3.9444e-08	3.94444e-08	1	0	0	1	0	0
AACATGG	23	92	7	37.3614	2410291233	139.61	645017587	644	4	0.615609	2.46244	0.142632	0.0172371	0.000998422	0.200559	7.15144e-09	7.15151e-09	1	0	0	1	0	0
AACATGT	37	148	7	37.3614	2410291233	139.61	645017587	1036	4	0.990328	3.96131	0.229451	0.0277292	0.00160616	0.200559	1.15045e-08	1.15046e-08	1	0	0	1	0	0
AACATT	68	443	6	37.3614	2410291233	139.61	645017587	2658	6.51471	1.82006	11.8572	0.686803	0.071143	0.00412082	0.279982	2.95164e-08	2.95166e-08	1	0	0	1	0	0
AACC	13376	106742	4	37.3614	2410291233	139.61	645017587	426968	7.98011	358.017	2857.02	165.487	11.4281	0.661948	0.22864	4.74136e-06	4.74141e-06	1	1	0	0	0	0
AACCAAG	10	40	7	37.3614	2410291233	139.61	645017587	280	4	0.267656	1.07062	0.0620138	0.00749437	0.000434097	0.200559	3.10932e-09	3.10935e-09	1	0	0	1	0	0
AACCAC	183	801	6	37.3614	2410291233	139.61	645017587	4806	4.37705	4.89811	21.4393	1.24183	0.128636	0.00745096	0.188112	5.33693e-08	5.33698e-08	1	0	0	1	0	0
AACCAG	19	76	6	37.3614	2410291233	139.61	645017587	456	4	0.508547	2.03419	0.117826	0.0122051	0.000706957	0.171907	5.06375e-09	5.0638e-09	1	0	0	1	0	0
AACCAGAGG	36	146	9	37.3614	2410291233	139.61	645017587	1314	4.05556	0.963562	3.90778	0.22635	0.03517	0.00203715	0.261443	1.45916e-08	1.45917e-08	1	0	0	1	0	0
AACCAT	91	392	6	37.3614	2410291233	139.61	645017587	2352	4.30769	2.43567	10.4921	0.607735	0.0629527	0.00364641	0.185131	2.61183e-08	2.61186e-08	1	0	0	1	0	0
AACCATGCTG	28	132	10	37.3614	2410291233	139.61	645017587	1320	4.71429	0.749437	3.53306	0.204646	0.0353306	0.00204646	0.337675	1.46582e-08	1.46584e-08	1	0	0	1	0	0
AACCC	310	1874	5	37.3614	2410291233	139.61	645017587	9370	6.04516	8.29734	50.1588	2.90535	0.250794	0.0145267	0.216502	1.04051e-07	1.04052e-07	1	0	0	1	0	0
AACCCC	447	2106	6	37.3614	2410291233	139.61	645017587	12636	4.71141	11.9642	56.3684	3.26503	0.33821	0.0195902	0.202482	1.40319e-07	1.40321e-07	1	0	0	1	0	0
AACCCCC	3	12	7	37.3614	2410291233	139.61	645017587	84	4	0.0802969	0.321187	0.0186041	0.00224831	0.000130229	0.200559	9.32797e-10	9.32806e-10	1	0	0	1	0	0
AACCCCG	16	64	7	37.3614	2410291233	139.61	645017587	448	4	0.42825	1.713	0.0992221	0.011991	0.000694555	0.200559	4.97492e-09	4.97496e-09	1	0	0	1	0	0
AACCCCT	348	1471	7	37.3614	2410291233	139.61	645017587	10297	4.22701	9.31443	39.3722	2.28056	0.275606	0.0159639	0.211941	1.14345e-07	1.14346e-07	1	0	0	1	0	0
AACCCG	449	2643	6	37.3614	2410291233	139.61	645017587	15858	5.88641	12.0178	70.7415	4.09756	0.424449	0.0245854	0.25298	1.76099e-07	1.761e-07	1	0	0	1	0	0
AACCCT	215646	2749036	6	37.3614	2410291233	139.61	645017587	16494216	12.7479	5771.9	73579.6	4261.96	441.478	25.5717	0.547865	0.000183164	0.000183165	1	1	1	1	1	1
AACCCTCT	1	4	8	37.3614	2410291233	139.61	645017587	32	4	0.0267656	0.107062	0.00620138	0.0008565	4.96111e-05	0.22921	3.55351e-10	3.55355e-10	1	0	0	1	0	0
AACCG	27	136	5	37.3614	2410291233	139.61	645017587	680	5.03704	0.722672	3.64012	0.210847	0.0182006	0.00105423	0.180397	7.55121e-09	7.55128e-09	1	0	0	1	0	0
AACCGAT	47	254	7	37.3614	2410291233	139.61	645017587	1778	5.40426	1.25798	6.79847	0.393788	0.0475893	0.00275651	0.270968	1.97442e-08	1.97444e-08	1	0	0	1	0	0
AACCGCG	27	108	7	37.3614	2410291233	139.61	645017587	756	4	0.722672	2.89069	0.167437	0.0202348	0.00117206	0.200559	8.39517e-09	8.39525e-09	1	0	0	1	0	0
AACCGG	70	280	6	37.3614	2410291233	139.61	645017587	1680	4	1.87359	7.49437	0.434097	0.0449662	0.00260458	0.171907	1.86559e-08	1.86561e-08	1	0	0	1	0	0
AACCGGG	33	132	7	37.3614	2410291233	139.61	645017587	924	4	0.883265	3.53306	0.204646	0.0247314	0.00143252	0.200559	1.02608e-08	1.02609e-08	1	0	0	1	0	0
AACCT	110	646	5	37.3614	2410291233	139.61	645017587	3230	5.87273	2.94422	17.2906	1.00152	0.0864529	0.00500762	0.210326	3.58683e-08	3.58686e-08	1	0	0	1	0	0
AACCTCC	1	4	7	37.3614	2410291233	139.61	645017587	28	4	0.0267656	0.107062	0.00620138	0.000749437	4.34097e-05	0.200559	3.10932e-10	3.10935e-10	1	0	0	1	0	0
AACCTG	56	238	6	37.3614	2410291233	139.61	645017587	1428	4.25	1.49887	6.37022	0.368982	0.0382213	0.00221389	0.182652	1.58575e-08	1.58577e-08	1	0	0	1	0	0
AACCTT	40	160	6	37.3614	2410291233	139.61	645017587	960	4	1.07062	4.2825	0.248055	0.025695	0.00148833	0.171907	1.06605e-08	1.06606e-08	1	0	0	1	0	0
AACCTTC	15	60	7	37.3614	2410291233	139.61	645017587	420	4	0.401484	1.60594	0.0930207	0.0112416	0.000651145	0.200559	4.66398e-09	4.66403e-09	1	0	0	1	0	0
AACG	280	1795	4	37.3614	2410291233	139.61	645017587	7180	6.41071	7.49437	48.0443	2.78287	0.192177	0.0111315	0.183675	7.97319e-08	7.97327e-08	1	0	0	0	0	0
AACGCC	12	48	6	37.3614	2410291233	139.61	645017587	288	4	0.321187	1.28475	0.0744166	0.0077085	0.000446499	0.171907	3.19816e-09	3.19819e-09	1	0	0	1	0	0
AACGG	10	54	5	37.3614	2410291233	139.61	645017587	270	5.4	0.267656	1.44534	0.0837186	0.00722672	0.000418593	0.193396	2.99828e-09	2.9983e-09	1	0	0	1	0	0
AACGGG	47	188	6	37.3614	2410291233	139.61	645017587	1128	4	1.25798	5.03194	0.291465	0.0301916	0.00174879	0.171907	1.25261e-08	1.25262e-08	1	0	0	1	0	0
AACGTG	45	200	6	37.3614	2410291233	139.61	645017587	1200	4.44444	1.20445	5.35312	0.310069	0.0321187	0.00186041	0.191008	1.33257e-08	1.33258e-08	1	0	0	1	0	0
AACT	5100	41172	4	37.3614	2410291233	139.61	645017587	164688	8.07294	136.505	1101.99	63.8308	4.40798	0.255323	0.2313	1.82881e-06	1.82883e-06	1	0	0	0	0	0
AACTAAGAG	26	122	9	37.3614	2410291233	139.61	645017587	1098	4.69231	0.695906	3.26541	0.189142	0.0293886	0.00170228	0.302491	1.2193e-08	1.21931e-08	1	0	0	1	0	0
AACTAAT	4	16	7	37.3614	2410291233	139.61	645017587	112	4	0.107062	0.42825	0.0248055	0.00299775	0.000173639	0.200559	1.24373e-09	1.24374e-09	1	0	0	1	0	0
AACTAG	37	148	6	37.3614	2410291233	139.61	645017587	888	4	0.990328	3.96131	0.229451	0.0237679	0.00137671	0.171907	9.86099e-09	9.86109e-09	1	0	0	1	0	0
AACTAT	263	1245	6	37.3614	2410291233	139.61	645017587	7470	4.73384	7.03936	33.3232	1.93018	0.199939	0.0115811	0.203446	8.29523e-08	8.29531e-08	1	0	0	1	0	0
AACTATC	52	208	7	37.3614	2410291233	139.61	645017587	1456	4	1.39181	5.56725	0.322472	0.0389707	0.0022573	0.200559	1.61685e-08	1.61686e-08	1	0	0	1	0	0
AACTATT	24	96	7	37.3614	2410291233	139.61	645017587	672	4	0.642375	2.5695	0.148833	0.0179865	0.00104183	0.200559	7.46237e-09	7.46245e-09	1	0	0	1	0	0
AACTC	75	579	5	37.3614	2410291233	139.61	645017587	2895	7.72	2.00742	15.4973	0.89765	0.0774865	0.00448825	0.276484	3.21482e-08	3.21485e-08	1	0	0	1	0	0
AACTCC	3	12	6	37.3614	2410291233	139.61	645017587	72	4	0.0802969	0.321187	0.0186041	0.00192712	0.000111625	0.171907	7.9954e-10	7.99548e-10	1	0	0	1	0	0
AACTCT	22	88	6	37.3614	2410291233	139.61	645017587	528	4	0.588844	2.35537	0.13643	0.0141322	0.000818582	0.171907	5.86329e-09	5.86335e-09	1	0	0	1	0	0
AACTG	1	6	5	37.3614	2410291233	139.61	645017587	30	6	0.0267656	0.160594	0.00930207	0.000802969	4.65104e-05	0.214884	3.33142e-10	3.33145e-10	1	0	0	1	0	0
AACTGG	18	72	6	37.3614	2410291233	139.61	645017587	432	4	0.481781	1.92712	0.111625	0.0115627	0.000669749	0.171907	4.79724e-09	4.79729e-09	1	0	0	1	0	0
AACTT	4	47	5	37.3614	2410291233	139.61	645017587	235	11.75	0.107062	1.25798	0.0728662	0.00628992	0.000364331	0.420815	2.60961e-09	2.60964e-09	1	0	0	1	0	0
AACTTC	28	112	6	37.3614	2410291233	139.61	645017587	672	4	0.749437	2.99775	0.173639	0.0179865	0.00104183	0.171907	7.46237e-09	7.46245e-09	1	0	0	1	0	0
AACTTGGTG	38	171	9	37.3614	2410291233	139.61	645017587	1539	4.5	1.01709	4.57692	0.265109	0.0411923	0.00238598	0.290094	1.70902e-08	1.70903e-08	1	0	0	1	0	0
AAG	132546	2141125	3	37.3614	2410291233	139.61	645017587	6423375	16.1538	3547.68	57308.5	3319.48	171.926	9.95845	0.34712	7.13298e-05	7.13305e-05	1	1	1	0	0	0
AAGAAGAAGG	455	1874	10	37.3614	2410291233	139.61	645017587	18740	4.11868	12.1784	50.1588	2.90535	0.501588	0.0290535	0.295013	2.08103e-07	2.08105e-07	1	0	0	1	0	0
AAGAAGACG	53	249	9	37.3614	2410291233	139.61	645017587	2241	4.69811	1.41858	6.66464	0.386036	0.0599817	0.00347432	0.302865	2.48857e-08	2.48859e-08	1	0	0	1	0	0
AAGAAGAG	35	183	8	37.3614	2410291233	139.61	645017587	1464	5.22857	0.936797	4.89811	0.283713	0.0391849	0.00226971	0.29961	1.62573e-08	1.62575e-08	1	0	0	1	0	0
AAGAAGG	1158	6916	7	37.3614	2410291233	139.61	645017587	48412	5.97237	30.9946	185.111	10.7222	1.29578	0.0750553	0.299452	5.37602e-07	5.37607e-07	1	0	0	1	0	0
AAGAAGGAG	663	2697	9	37.3614	2410291233	139.61	645017587	24273	4.06787	17.7456	72.1869	4.18128	0.649682	0.0376315	0.262237	2.69545e-07	2.69548e-07	1	0	0	1	0	0
AAGAAGGAGG	27	109	10	37.3614	2410291233	139.61	645017587	1090	4.03704	0.722672	2.91745	0.168988	0.0291745	0.00168988	0.289165	1.21041e-08	1.21043e-08	1	0	0	1	0	0
AAGAAGGGG	11	62	9	37.3614	2410291233	139.61	645017587	558	5.63636	0.294422	1.65947	0.0961214	0.0149352	0.000865093	0.36335	6.19644e-09	6.1965e-09	1	0	0	1	0	0
AAGAAT	1025	7002	6	37.3614	2410291233	139.61	645017587	42012	6.83122	27.4348	187.413	10.8555	1.12448	0.0651331	0.293584	4.66532e-07	4.66536e-07	1	0	0	1	0	0
AAGAATG	27	108	7	37.3614	2410291233	139.61	645017587	756	4	0.722672	2.89069	0.167437	0.0202348	0.00117206	0.200559	8.39517e-09	8.39525e-09	1	0	0	1	0	0
AAGAATTACTC	42	190	11	37.3614	2410291233	139.61	645017587	2090	4.52381	1.12416	5.08547	0.294566	0.0559401	0.00324022	0.356435	2.32089e-08	2.32091e-08	1	0	0	1	0	0
AAGAC	398	2745	5	37.3614	2410291233	139.61	645017587	13725	6.89698	10.6527	73.4716	4.2557	0.367358	0.0212785	0.247009	1.52412e-07	1.52414e-07	1	0	0	1	0	0
AAGACAG	31	124	7	37.3614	2410291233	139.61	645017587	868	4	0.829734	3.31894	0.192243	0.0232326	0.0013457	0.200559	9.6389e-09	9.63899e-09	1	0	0	1	0	0
AAGACC	115	460	6	37.3614	2410291233	139.61	645017587	2760	4	3.07805	12.3122	0.713159	0.0738731	0.00427895	0.171907	3.0649e-08	3.06493e-08	1	0	0	1	0	0
AAGACCC	6	24	7	37.3614	2410291233	139.61	645017587	168	4	0.160594	0.642375	0.0372083	0.00449662	0.000260458	0.200559	1.86559e-09	1.86561e-09	1	0	0	1	0	0
AAGACG	281	1336	6	37.3614	2410291233	139.61	645017587	8016	4.75445	7.52114	35.7589	2.07126	0.214553	0.0124276	0.204331	8.90155e-08	8.90163e-08	1	0	0	1	0	0
AAGACT	24	117	6	37.3614	2410291233	139.61	645017587	702	4.875	0.642375	3.13158	0.18139	0.0187895	0.00108834	0.209512	7.79552e-09	7.79559e-09	1	0	0	1	0	0
AAGACTC	25	112	7	37.3614	2410291233	139.61	645017587	784	4.48	0.66914	2.99775	0.173639	0.0209842	0.00121547	0.224626	8.7061e-09	8.70619e-09	1	0	0	1	0	0
AAGAG	21590	230123	5	37.3614	2410291233	139.61	645017587	1150615	10.6588	577.87	6159.38	356.77	30.7969	1.78385	0.381734	1.27773e-05	1.27774e-05	1	1	0	1	0	0
AAGAGAAGGAG	91	552	11	37.3614	2410291233	139.61	645017587	6072	6.06593	2.43567	14.7746	0.855791	0.162521	0.0094137	0.477941	6.74279e-08	6.74285e-08	1	0	0	1	0	0
AAGAGAC	40	181	7	37.3614	2410291233	139.61	645017587	1267	4.525	1.07062	4.84458	0.280613	0.033912	0.00196429	0.226882	1.40697e-08	1.40698e-08	1	0	0	1	0	0
AAGAGAG	157	1034	7	37.3614	2410291233	139.61	645017587	7238	6.58599	4.2022	27.6756	1.60306	0.19373	0.0112214	0.330219	8.0376e-08	8.03768e-08	1	0	0	1	0	0
AAGAGAGAGGAG	290	2091	12	37.3614	2410291233	139.61	645017587	25092	7.21034	7.76203	55.9669	3.24177	0.671603	0.0389013	0.619756	2.7864e-07	2.78642e-07	1	0	0	1	1	0
AAGAGAGGAG	101	523	10	37.3614	2410291233	139.61	645017587	5230	5.17822	2.70333	13.9984	0.810831	0.139984	0.00810831	0.370906	5.80777e-08	5.80783e-08	1	0	0	1	0	0
AAGAGC	51	204	6	37.3614	2410291233	139.61	645017587	1224	4	1.36505	5.46019	0.31627	0.0327611	0.00189762	0.171907	1.35922e-08	1.35923e-08	1	0	0	1	0	0
AAGAGCTCATG	22	92	11	37.3614	2410291233	139.61	645017587	1012	4.18182	0.588844	2.46244	0.142632	0.0270868	0.00156895	0.329489	1.1238e-08	1.12381e-08	1	0	0	1	0	0
AAGAGCTG	33	152	8	37.3614	2410291233	139.61	645017587	1216	4.60606	0.883265	4.06837	0.235652	0.032547	0.00188522	0.263939	1.35033e-08	1.35035e-08	1	0	0	1	0	0
AAGAGG	1138	5646	6	37.3614	2410291233	139.61	645017587	33876	4.96134	30.4593	151.119	8.75325	0.906712	0.0525195	0.213223	3.76184e-07	3.76187e-07	1	0	0	1	0	0
AAGAGGAGAGG	5	20	11	37.3614	2410291233	139.61	645017587	220	4	0.133828	0.535312	0.0310069	0.00588844	0.000341076	0.315164	2.44304e-09	2.44306e-09	1	0	0	1	0	0
AAGAGGC	49	243	7	37.3614	2410291233	139.61	645017587	1701	4.95918	1.31152	6.50405	0.376734	0.0455283	0.00263714	0.248652	1.88891e-08	1.88893e-08	1	0	0	1	0	0
AAGAGGG	72	545	7	37.3614	2410291233	139.61	645017587	3815	7.56944	1.92712	14.5873	0.844938	0.102111	0.00591457	0.379529	4.23645e-08	4.23649e-08	1	0	0	1	0	0
AAGAGGGAAGGG	134	583	12	37.3614	2410291233	139.61	645017587	6996	4.35075	3.58659	15.6044	0.903851	0.187252	0.0108462	0.373963	7.76886e-08	7.76894e-08	1	0	0	1	0	0
AAGAGGGG	63	314	8	37.3614	2410291233	139.61	645017587	2512	4.98413	1.68623	8.4044	0.486808	0.0672352	0.00389447	0.285603	2.78951e-08	2.78953e-08	1	0	0	1	0	0
AAGAGGTGG	31	151	9	37.3614	2410291233	139.61	645017587	1359	4.87097	0.829734	4.04161	0.234102	0.0363745	0.00210692	0.314008	1.50913e-08	1.50915e-08	1	0	0	1	0	0
AAGAGT	59	449	6	37.3614	2410291233	139.61	645017587	2694	7.61017	1.57917	12.0178	0.696105	0.0721066	0.00417663	0.327061	2.99161e-08	2.99164e-08	1	0	0	1	0	0
AAGAT	560	4236	5	37.3614	2410291233	139.61	645017587	21180	7.56429	14.9887	113.379	6.56726	0.566896	0.0328363	0.270908	2.35198e-07	2.352e-07	1	0	0	1	0	0
AAGATAC	39	221	7	37.3614	2410291233	139.61	645017587	1547	5.66667	1.04386	5.9152	0.342626	0.0414064	0.00239838	0.284125	1.7179e-08	1.71792e-08	1	0	0	1	0	0
AAGATAG	83	356	7	37.3614	2410291233	139.61	645017587	2492	4.28916	2.22155	9.52856	0.551923	0.0666999	0.00386346	0.215057	2.7673e-08	2.76732e-08	1	0	0	1	0	0
AAGATAT	74	328	7	37.3614	2410291233	139.61	645017587	2296	4.43243	1.98066	8.77912	0.508513	0.0614539	0.00355959	0.222241	2.54964e-08	2.54967e-08	1	0	0	1	0	0
AAGATC	40	160	6	37.3614	2410291233	139.61	645017587	960	4	1.07062	4.2825	0.248055	0.025695	0.00148833	0.171907	1.06605e-08	1.06606e-08	1	0	0	1	0	0
AAGATG	151	615	6	37.3614	2410291233	139.61	645017587	3690	4.07285	4.04161	16.4609	0.953462	0.0987651	0.00572077	0.175038	4.09764e-08	4.09768e-08	1	0	0	1	0	0
AAGATT	227	1154	6	37.3614	2410291233	139.61	645017587	6924	5.0837	6.0758	30.8875	1.7891	0.185325	0.0107346	0.218482	7.68891e-08	7.68898e-08	1	0	0	1	0	0
AAGC	3384	22559	4	37.3614	2410291233	139.61	645017587	90236	6.66637	90.5748	603.806	34.9742	2.41522	0.139897	0.191	1.00205e-06	1.00206e-06	1	0	0	0	0	0
AAGCAC	39	156	6	37.3614	2410291233	139.61	645017587	936	4	1.04386	4.17544	0.241854	0.0250526	0.00145112	0.171907	1.0394e-08	1.03941e-08	1	0	0	1	0	0
AAGCACG	48	192	7	37.3614	2410291233	139.61	645017587	1344	4	1.28475	5.139	0.297666	0.035973	0.00208366	0.200559	1.49247e-08	1.49249e-08	1	0	0	1	0	0
AAGCAG	329	1543	6	37.3614	2410291233	139.61	645017587	9258	4.68997	8.80589	41.2993	2.39218	0.247796	0.0143531	0.20156	1.02808e-07	1.02809e-07	1	0	0	1	0	0
AAGCATCC	28	151	8	37.3614	2410291233	139.61	645017587	1208	5.39286	0.749437	4.04161	0.234102	0.0323329	0.00187282	0.309024	1.34145e-08	1.34146e-08	1	0	0	1	0	0
AAGCC	78	443	5	37.3614	2410291233	139.61	645017587	2215	5.67949	2.08772	11.8572	0.686803	0.0592858	0.00343401	0.203405	2.4597e-08	2.45972e-08	1	0	0	1	0	0
AAGCCAATTAC	31	143	11	37.3614	2410291233	139.61	645017587	1573	4.6129	0.829734	3.82748	0.221699	0.0421023	0.00243869	0.363455	1.74677e-08	1.74679e-08	1	0	0	1	0	0
AAGCCAG	31	124	7	37.3614	2410291233	139.61	645017587	868	4	0.829734	3.31894	0.192243	0.0232326	0.0013457	0.200559	9.6389e-09	9.63899e-09	1	0	0	1	0	0
AAGCCC	134	608	6	37.3614	2410291233	139.61	645017587	3648	4.53731	3.58659	16.2735	0.94261	0.097641	0.00565566	0.195	4.051e-08	4.05104e-08	1	0	0	1	0	0
AAGCCCC	76	390	7	37.3614	2410291233	139.61	645017587	2730	5.13158	2.03419	10.4386	0.604635	0.0730701	0.00423244	0.257296	3.03159e-08	3.03162e-08	1	0	0	1	0	0
AAGCCCCGG	36	161	9	37.3614	2410291233	139.61	645017587	1449	4.47222	0.963562	4.30926	0.249606	0.0387834	0.00224645	0.288303	1.60907e-08	1.60909e-08	1	0	0	1	0	0
AAGCCCG	7	28	7	37.3614	2410291233	139.61	645017587	196	4	0.187359	0.749437	0.0434097	0.00524606	0.000303868	0.200559	2.17653e-09	2.17655e-09	1	0	0	1	0	0
AAGCCG	36	144	6	37.3614	2410291233	139.61	645017587	864	4	0.963562	3.85425	0.22325	0.0231255	0.0013395	0.171907	9.59448e-09	9.59457e-09	1	0	0	1	0	0
AAGCCGG	99	396	7	37.3614	2410291233	139.61	645017587	2772	4	2.6498	10.5992	0.613937	0.0741943	0.00429756	0.200559	3.07823e-08	3.07826e-08	1	0	0	1	0	0
AAGCCGGG	65	423	8	37.3614	2410291233	139.61	645017587	3384	6.50769	1.73977	11.3219	0.655796	0.0905748	0.00524637	0.372907	3.75784e-08	3.75787e-08	1	0	0	1	0	0
AAGCCT	61	278	6	37.3614	2410291233	139.61	645017587	1668	4.55738	1.6327	7.44084	0.430996	0.044645	0.00258598	0.195862	1.85227e-08	1.85229e-08	1	0	0	1	0	0
AAGCG	8	61	5	37.3614	2410291233	139.61	645017587	305	7.625	0.214125	1.6327	0.0945711	0.00816351	0.000472855	0.273082	3.38694e-09	3.38697e-09	1	0	0	1	0	0
AAGCGG	88	352	6	37.3614	2410291233	139.61	645017587	2112	4	2.35537	9.4215	0.545722	0.056529	0.00327433	0.171907	2.34532e-08	2.34534e-08	1	0	0	1	0	0
AAGCGGC	19	76	7	37.3614	2410291233	139.61	645017587	532	4	0.508547	2.03419	0.117826	0.0142393	0.000824784	0.200559	5.90771e-09	5.90777e-09	1	0	0	1	0	0
AAGCGGG	83	407	7	37.3614	2410291233	139.61	645017587	2849	4.90361	2.22155	10.8936	0.630991	0.0762552	0.00441693	0.245866	3.16374e-08	3.16377e-08	1	0	0	1	0	0
AAGCT	69	394	5	37.3614	2410291233	139.61	645017587	1970	5.71014	1.84683	10.5457	0.610836	0.0527283	0.00305418	0.204503	2.18763e-08	2.18765e-08	1	0	0	1	0	0
AAGCTAT	37	148	7	37.3614	2410291233	139.61	645017587	1036	4	0.990328	3.96131	0.229451	0.0277292	0.00160616	0.200559	1.15045e-08	1.15046e-08	1	0	0	1	0	0
AAGCTC	32	128	6	37.3614	2410291233	139.61	645017587	768	4	0.8565	3.426	0.198444	0.020556	0.00119067	0.171907	8.52843e-09	8.52851e-09	1	0	0	1	0	0
AAGCTG	24	96	6	37.3614	2410291233	139.61	645017587	576	4	0.642375	2.5695	0.148833	0.015417	0.000892999	0.171907	6.39632e-09	6.39638e-09	1	0	0	1	0	0
AAGCTGGGG	29	124	9	37.3614	2410291233	139.61	645017587	1116	4.27586	0.776203	3.31894	0.192243	0.0298704	0.00173019	0.275645	1.23929e-08	1.2393e-08	1	0	0	1	0	0
AAGCTT	24	138	6	37.3614	2410291233	139.61	645017587	828	5.75	0.642375	3.69366	0.213948	0.0221619	0.00128369	0.247117	9.19471e-09	9.1948e-09	1	0	0	1	0	0
AAGG	221651	2618331	4	37.3614	2410291233	139.61	645017587	10473324	11.8129	5932.63	70081.2	4059.32	280.325	16.2373	0.338453	0.000116303	0.000116304	1	1	1	0	0	0
AAGGAAGGAG	43	244	10	37.3614	2410291233	139.61	645017587	2440	5.67442	1.15092	6.53081	0.378284	0.0653081	0.00378284	0.406448	2.70955e-08	2.70958e-08	1	0	0	1	0	0
AAGGAAGGG	536	2199	9	37.3614	2410291233	139.61	645017587	19791	4.10261	14.3464	58.8576	3.40921	0.529718	0.0306829	0.264476	2.19774e-07	2.19776e-07	1	0	0	1	0	0
AAGGAAGGGG	20	106	10	37.3614	2410291233	139.61	645017587	1060	5.3	0.535312	2.83716	0.164337	0.0283716	0.00164337	0.379629	1.1771e-08	1.17711e-08	1	0	0	1	0	0
AAGGAC	94	399	6	37.3614	2410291233	139.61	645017587	2394	4.24468	2.51597	10.6795	0.618588	0.0640769	0.00371153	0.182423	2.65847e-08	2.6585e-08	1	0	0	1	0	0
AAGGACC	30	121	7	37.3614	2410291233	139.61	645017587	847	4.03333	0.802969	3.23864	0.187592	0.0226705	0.00131314	0.20223	9.4057e-09	9.40579e-09	1	0	0	1	0	0
AAGGAG	9239	68419	6	37.3614	2410291233	139.61	645017587	410514	7.40546	247.288	1831.28	106.073	10.9877	0.636438	0.318263	4.55864e-06	4.55869e-06	1	0	0	1	0	0
AAGGAGAAGGG	29	123	11	37.3614	2410291233	139.61	645017587	1353	4.24138	0.776203	3.29217	0.190692	0.0362139	0.00209762	0.334182	1.50247e-08	1.50248e-08	1	0	0	1	0	0
AAGGAGAGG	63	255	9	37.3614	2410291233	139.61	645017587	2295	4.04762	1.68623	6.82523	0.395338	0.0614271	0.00355804	0.260931	2.54853e-08	2.54856e-08	1	0	0	1	0	0
AAGGAGC	29	199	7	37.3614	2410291233	139.61	645017587	1393	6.86207	0.776203	5.32636	0.308519	0.0372845	0.00215963	0.344062	1.54689e-08	1.5469e-08	1	0	0	1	0	0
AAGGAGG	146	758	7	37.3614	2410291233	139.61	645017587	5306	5.19178	3.90778	20.2883	1.17516	0.142018	0.00822613	0.260314	5.89217e-08	5.89222e-08	1	0	0	1	0	0
AAGGAGGGAG	110	448	10	37.3614	2410291233	139.61	645017587	4480	4.07273	2.94422	11.991	0.694555	0.11991	0.00694555	0.291722	4.97492e-08	4.97496e-08	1	0	0	1	0	0
AAGGAGGGGG	33	157	10	37.3614	2410291233	139.61	645017587	1570	4.75758	0.883265	4.2022	0.243404	0.042022	0.00243404	0.340776	1.74344e-08	1.74346e-08	1	0	0	1	0	0
AAGGAT	186	1431	6	37.3614	2410291233	139.61	645017587	8586	7.69355	4.9784	38.3016	2.21854	0.22981	0.0133113	0.330645	9.53452e-08	9.53461e-08	1	0	0	1	0	0
AAGGATAG	86	354	8	37.3614	2410291233	139.61	645017587	2832	4.11628	2.30184	9.47503	0.548822	0.0758002	0.00439058	0.235873	3.14486e-08	3.14489e-08	1	0	0	1	0	0
AAGGATGGGG	23	95	10	37.3614	2410291233	139.61	645017587	950	4.13043	0.615609	2.54273	0.147283	0.0254273	0.00147283	0.295855	1.05495e-08	1.05496e-08	1	0	0	1	0	0
AAGGC	218	1664	5	37.3614	2410291233	139.61	645017587	8320	7.63303	5.8349	44.538	2.57977	0.22269	0.0128989	0.27337	9.23913e-08	9.23922e-08	1	0	0	1	0	0
AAGGCACC	14	65	8	37.3614	2410291233	139.61	645017587	520	4.64286	0.374719	1.73977	0.100772	0.0139181	0.00080618	0.266047	5.77446e-09	5.77451e-09	1	0	0	1	0	0
AAGGCAGG	645	2699	8	37.3614	2410291233	139.61	645017587	21592	4.1845	17.2638	72.2404	4.18438	0.577923	0.0334751	0.239782	2.39773e-07	2.39775e-07	1	0	0	1	0	0
AAGGCC	234	1076	6	37.3614	2410291233	139.61	645017587	6456	4.59829	6.26315	28.7998	1.66817	0.172799	0.010009	0.19762	7.16921e-08	7.16928e-08	1	0	0	1	0	0
AAGGCCAC	45	187	8	37.3614	2410291233	139.61	645017587	1496	4.15556	1.20445	5.00517	0.289915	0.0400414	0.00231932	0.238124	1.66127e-08	1.66128e-08	1	0	0	1	0	0
AAGGCCC	25	100	7	37.3614	2410291233	139.61	645017587	700	4	0.66914	2.67656	0.155035	0.0187359	0.00108524	0.200559	7.77331e-09	7.77338e-09	1	0	0	1	0	0
AAGGCG	94	467	6	37.3614	2410291233	139.61	645017587	2802	4.96809	2.51597	12.4995	0.724011	0.0749973	0.00434407	0.213513	3.11154e-08	3.11157e-08	1	0	0	1	0	0
AAGGCGGG	137	563	8	37.3614	2410291233	139.61	645017587	4504	4.10949	3.66689	15.069	0.872844	0.120552	0.00698276	0.235484	5.00157e-08	5.00162e-08	1	0	0	1	0	0
AAGGCTCCC	20	87	9	37.3614	2410291233	139.61	645017587	783	4.35	0.535312	2.32861	0.13488	0.0209575	0.00121392	0.280424	8.695e-09	8.69508e-09	1	0	0	1	0	0
AAGGCTG	20	80	7	37.3614	2410291233	139.61	645017587	560	4	0.535312	2.14125	0.124028	0.0149887	0.000868193	0.200559	6.21865e-09	6.2187e-09	1	0	0	1	0	0
AAGGG	14136	136455	5	37.3614	2410291233	139.61	645017587	682275	9.65301	378.359	3652.3	211.552	18.2615	1.05776	0.345714	7.57648e-06	7.57655e-06	1	1	0	1	0	0
AAGGGACTCC	37	152	10	37.3614	2410291233	139.61	645017587	1520	4.10811	0.990328	4.06837	0.235652	0.0406837	0.00235652	0.294256	1.68792e-08	1.68793e-08	1	0	0	1	0	0
AAGGGAG	69	545	7	37.3614	2410291233	139.61	645017587	3815	7.89855	1.84683	14.5873	0.844938	0.102111	0.00591457	0.396031	4.23645e-08	4.23649e-08	1	0	0	1	0	0
AAGGGAGAG	7	30	9	37.3614	2410291233	139.61	645017587	270	4.28571	0.187359	0.802969	0.0465104	0.00722672	0.000418593	0.27628	2.99828e-09	2.9983e-09	1	0	0	1	0	0
AAGGGC	119	558	6	37.3614	2410291233	139.61	645017587	3348	4.68908	3.18511	14.9352	0.865093	0.0896113	0.00519056	0.201522	3.71786e-08	3.7179e-08	1	0	0	1	0	0
AAGGGCGGC	14	61	9	37.3614	2410291233	139.61	645017587	549	4.35714	0.374719	1.6327	0.0945711	0.0146943	0.00085114	0.280885	6.09649e-09	6.09655e-09	1	0	0	1	0	0
AAGGGG	1007	5215	6	37.3614	2410291233	139.61	645017587	31290	5.17875	26.953	139.583	8.08505	0.837496	0.0485103	0.222566	3.47467e-07	3.4747e-07	1	0	0	1	0	0
AAGGGGG	37	157	7	37.3614	2410291233	139.61	645017587	1099	4.24324	0.990328	4.2022	0.243404	0.0294154	0.00170383	0.212755	1.22041e-08	1.22042e-08	1	0	0	1	0	0
AAGGGGGAC	28	112	9	37.3614	2410291233	139.61	645017587	1008	4	0.749437	2.99775	0.173639	0.0269797	0.00156275	0.257861	1.11936e-08	1.11937e-08	1	0	0	1	0	0
AAGGGGGAGC	39	160	10	37.3614	2410291233	139.61	645017587	1600	4.10256	1.04386	4.2825	0.248055	0.042825	0.00248055	0.293859	1.77676e-08	1.77677e-08	1	0	0	1	0	0
AAGGT	193	1150	5	37.3614	2410291233	139.61	645017587	5750	5.95855	5.16576	30.7805	1.7829	0.153902	0.00891449	0.2134	6.38522e-08	6.38528e-08	1	0	0	1	0	0
AAGGTAAT	34	170	8	37.3614	2410291233	139.61	645017587	1360	5	0.910031	4.55015	0.263559	0.0364012	0.00210847	0.286512	1.51024e-08	1.51026e-08	1	0	0	1	0	0
AAGGTAC	12	48	7	37.3614	2410291233	139.61	645017587	336	4	0.321187	1.28475	0.0744166	0.00899325	0.000520916	0.200559	3.73119e-09	3.73122e-09	1	0	0	1	0	0
AAGGTC	89	356	6	37.3614	2410291233	139.61	645017587	2136	4	2.38214	9.52856	0.551923	0.0571714	0.00331154	0.171907	2.37197e-08	2.37199e-08	1	0	0	1	0	0
AAGGTG	119	676	6	37.3614	2410291233	139.61	645017587	4056	5.68067	3.18511	18.0936	1.04803	0.108561	0.0062882	0.244137	4.50408e-08	4.50412e-08	1	0	0	1	0	0
AAGGTGC	33	132	7	37.3614	2410291233	139.61	645017587	924	4	0.883265	3.53306	0.204646	0.0247314	0.00143252	0.200559	1.02608e-08	1.02609e-08	1	0	0	1	0	0
AAGGTGCTCGGCGCGCGC	65	275	18	37.3614	2410291233	139.61	645017587	4950	4.23077	1.73977	7.36054	0.426345	0.13249	0.00767421	0.545476	5.49684e-08	5.49689e-08	1	0	0	1	1	0
AAGGTGG	51	204	7	37.3614	2410291233	139.61	645017587	1428	4	1.36505	5.46019	0.31627	0.0382213	0.00221389	0.200559	1.58575e-08	1.58577e-08	1	0	0	1	0	0
AAGGTGGAGGG	32	146	11	37.3614	2410291233	139.61	645017587	1606	4.5625	0.8565	3.90778	0.22635	0.0429856	0.00248985	0.359484	1.78342e-08	1.78344e-08	1	0	0	1	0	0
AAGGTGT	30	176	7	37.3614	2410291233	139.61	645017587	1232	5.86667	0.802969	4.71075	0.272861	0.0329752	0.00191003	0.294153	1.3681e-08	1.36812e-08	1	0	0	1	0	0
AAGGTGTG	55	241	8	37.3614	2410291233	139.61	645017587	1928	4.38182	1.47211	6.45051	0.373633	0.0516041	0.00298907	0.251089	2.14099e-08	2.14101e-08	1	0	0	1	0	0
AAGT	5909	44837	4	37.3614	2410291233	139.61	645017587	179348	7.58792	158.158	1200.09	69.5128	4.80036	0.278051	0.217403	1.99161e-06	1.99163e-06	1	0	0	0	0	0
AAGTAAT	36	177	7	37.3614	2410291233	139.61	645017587	1239	4.91667	0.963562	4.73751	0.274411	0.0331626	0.00192088	0.24652	1.37588e-08	1.37589e-08	1	0	0	1	0	0
AAGTAG	137	778	6	37.3614	2410291233	139.61	645017587	4668	5.67883	3.66689	20.8237	1.20617	0.124942	0.00723701	0.244058	5.18368e-08	5.18373e-08	1	0	0	1	0	0
AAGTAGG	42	168	7	37.3614	2410291233	139.61	645017587	1176	4	1.12416	4.49662	0.260458	0.0314764	0.00182321	0.200559	1.30592e-08	1.30593e-08	1	0	0	1	0	0
AAGTAT	61	417	6	37.3614	2410291233	139.61	645017587	2502	6.83607	1.6327	11.1613	0.646494	0.0669676	0.00387896	0.293793	2.7784e-08	2.77843e-08	1	0	0	1	0	0
AAGTATC	17	81	7	37.3614	2410291233	139.61	645017587	567	4.76471	0.455015	2.16802	0.125578	0.0151761	0.000879046	0.238901	6.29638e-09	6.29644e-09	1	0	0	1	0	0
AAGTCC	20	83	6	37.3614	2410291233	139.61	645017587	498	4.15	0.535312	2.22155	0.128679	0.0133293	0.000772072	0.178354	5.53015e-09	5.53021e-09	1	0	0	1	0	0
AAGTG	31	169	5	37.3614	2410291233	139.61	645017587	845	5.45161	0.829734	4.52339	0.262008	0.0226169	0.00131004	0.195244	9.38349e-09	9.38358e-09	1	0	0	1	0	0
AAGTGAT	16	64	7	37.3614	2410291233	139.61	645017587	448	4	0.42825	1.713	0.0992221	0.011991	0.000694555	0.200559	4.97492e-09	4.97496e-09	1	0	0	1	0	0
AAT	136653	1469919	3	37.3614	2410291233	139.61	645017587	4409757	10.7566	3657.6	39343.3	2278.88	118.03	6.83665	0.231142	4.89691e-05	4.89696e-05	1	1	1	0	0	0
AATAATT	91	364	7	37.3614	2410291233	139.61	645017587	2548	4	2.43567	9.74268	0.564326	0.0681988	0.00395028	0.200559	2.82948e-08	2.82951e-08	1	0	0	1	0	0
AATAC	886	6077	5	37.3614	2410291233	139.61	645017587	30385	6.85892	23.7143	162.655	9.42145	0.813273	0.0471072	0.245646	3.37417e-07	3.3742e-07	1	0	0	1	0	0
AATACAC	15	60	7	37.3614	2410291233	139.61	645017587	420	4	0.401484	1.60594	0.0930207	0.0112416	0.000651145	0.200559	4.66398e-09	4.66403e-09	1	0	0	1	0	0
AATACAT	14	56	7	37.3614	2410291233	139.61	645017587	392	4	0.374719	1.49887	0.0868193	0.0104921	0.000607735	0.200559	4.35305e-09	4.35309e-09	1	0	0	1	0	0
AATACC	48	241	6	37.3614	2410291233	139.61	645017587	1446	5.02083	1.28475	6.45051	0.373633	0.0387031	0.0022418	0.21578	1.60574e-08	1.60576e-08	1	0	0	1	0	0
AATACG	33	132	6	37.3614	2410291233	139.61	645017587	792	4	0.883265	3.53306	0.204646	0.0211984	0.00122787	0.171907	8.79494e-09	8.79503e-09	1	0	0	1	0	0
AATACT	557	2980	6	37.3614	2410291233	139.61	645017587	17880	5.35009	14.9084	79.7615	4.62003	0.478569	0.0277202	0.22993	1.98552e-07	1.98554e-07	1	0	0	1	0	0
AATAG	12845	100081	5	37.3614	2410291233	139.61	645017587	500405	7.79144	343.804	2678.73	155.16	13.3936	0.775801	0.279043	5.55686e-06	5.55691e-06	1	1	0	1	0	0
AATAGAG	18	72	7	37.3614	2410291233	139.61	645017587	504	4	0.481781	1.92712	0.111625	0.0134899	0.000781374	0.200559	5.59678e-09	5.59683e-09	1	0	0	1	0	0
AATAGAT	35	161	7	37.3614	2410291233	139.61	645017587	1127	4.6	0.936797	4.30926	0.249606	0.0301649	0.00174724	0.230643	1.2515e-08	1.25151e-08	1	0	0	1	0	0
AATAGC	30	120	6	37.3614	2410291233	139.61	645017587	720	4	0.802969	3.21187	0.186041	0.0192712	0.00111625	0.171907	7.9954e-09	7.99548e-09	1	0	0	1	0	0
AATAGG	178	1308	6	37.3614	2410291233	139.61	645017587	7848	7.34831	4.76428	35.0094	2.02785	0.210057	0.0121671	0.315808	8.71499e-08	8.71507e-08	1	0	0	1	0	0
AATAGT	476	2500	6	37.3614	2410291233	139.61	645017587	15000	5.2521	12.7404	66.914	3.87586	0.401484	0.0232552	0.225719	1.66571e-07	1.66572e-07	1	0	0	1	0	0
AATAT	8577	66489	5	37.3614	2410291233	139.61	645017587	332445	7.75201	229.569	1779.62	103.081	8.8981	0.515405	0.277631	3.69171e-06	3.69175e-06	1	0	0	1	0	0
AATATAATATT	28	124	11	37.3614	2410291233	139.61	645017587	1364	4.42857	0.749437	3.31894	0.192243	0.0365083	0.00211467	0.348931	1.51468e-08	1.5147e-08	1	0	0	1	0	0
AATATAC	43	172	7	37.3614	2410291233	139.61	645017587	1204	4	1.15092	4.60369	0.266659	0.0322258	0.00186662	0.200559	1.33701e-08	1.33702e-08	1	0	0	1	0	0
AATATACTG	41	202	9	37.3614	2410291233	139.61	645017587	1818	4.92683	1.09739	5.40665	0.31317	0.0486599	0.00281853	0.31761	2.01884e-08	2.01886e-08	1	0	0	1	0	0
AATATAG	40	210	7	37.3614	2410291233	139.61	645017587	1470	5.25	1.07062	5.62078	0.325573	0.0393455	0.00227901	0.263233	1.63239e-08	1.63241e-08	1	0	0	1	0	0
AATATAGAT	33	133	9	37.3614	2410291233	139.61	645017587	1197	4.0303	0.883265	3.55983	0.206196	0.0320384	0.00185576	0.259815	1.32924e-08	1.32925e-08	1	0	0	1	0	0
AATATAT	1071	5220	7	37.3614	2410291233	139.61	645017587	36540	4.87395	28.666	139.717	8.0928	0.978016	0.0566496	0.244378	4.05767e-07	4.0577e-07	1	0	0	1	0	0
AATATC	181	820	6	37.3614	2410291233	139.61	645017587	4920	4.53039	4.84458	21.9478	1.27128	0.131687	0.0076277	0.194702	5.46352e-08	5.46358e-08	1	0	0	1	0	0
AATATCC	42	168	7	37.3614	2410291233	139.61	645017587	1176	4	1.12416	4.49662	0.260458	0.0314764	0.00182321	0.200559	1.30592e-08	1.30593e-08	1	0	0	1	0	0
AATATCT	87	348	7	37.3614	2410291233	139.61	645017587	2436	4	2.32861	9.31443	0.53952	0.065201	0.00377664	0.200559	2.70511e-08	2.70514e-08	1	0	0	1	0	0
AATATG	200	825	6	37.3614	2410291233	139.61	645017587	4950	4.125	5.35312	22.0816	1.27903	0.13249	0.00767421	0.17728	5.49684e-08	5.49689e-08	1	0	0	1	0	0
AATATGATAT	17	82	10	37.3614	2410291233	139.61	645017587	820	4.82353	0.455015	2.19478	0.127128	0.0219478	0.00127128	0.3455	9.10587e-09	9.10596e-09	1	0	0	1	0	0
AATATGT	19	76	7	37.3614	2410291233	139.61	645017587	532	4	0.508547	2.03419	0.117826	0.0142393	0.000824784	0.200559	5.90771e-09	5.90777e-09	1	0	0	1	0	0
AATATT	371	1726	6	37.3614	2410291233	139.61	645017587	10356	4.65229	9.93004	46.1975	2.6759	0.277185	0.0160554	0.199941	1.15001e-07	1.15002e-07	1	0	0	1	0	0
AATC	41615	283852	4	37.3614	2410291233	139.61	645017587	1135408	6.82091	1113.85	7597.47	440.069	30.3899	1.76027	0.195427	1.26084e-05	1.26085e-05	1	1	0	0	0	0
AATCACT	10	40	7	37.3614	2410291233	139.61	645017587	280	4	0.267656	1.07062	0.0620138	0.00749437	0.000434097	0.200559	3.10932e-09	3.10935e-09	1	0	0	1	0	0
AATCAG	164	880	6	37.3614	2410291233	139.61	645017587	5280	5.36585	4.38956	23.5537	1.3643	0.141322	0.00818582	0.230608	5.86329e-08	5.86335e-08	1	0	0	1	0	0
AATCAT	349	1596	6	37.3614	2410291233	139.61	645017587	9576	4.57307	9.3412	42.7179	2.47435	0.256308	0.0148461	0.196536	1.06339e-07	1.0634e-07	1	0	0	1	0	0
AATCC	191	1552	5	37.3614	2410291233	139.61	645017587	7760	8.12565	5.11223	41.5402	2.40614	0.207701	0.0120307	0.291013	8.61727e-08	8.61735e-08	1	0	0	1	0	0
AATCCC	58	278	6	37.3614	2410291233	139.61	645017587	1668	4.7931	1.55241	7.44084	0.430996	0.044645	0.00258598	0.205993	1.85227e-08	1.85229e-08	1	0	0	1	0	0
AATCCG	24	96	6	37.3614	2410291233	139.61	645017587	576	4	0.642375	2.5695	0.148833	0.015417	0.000892999	0.171907	6.39632e-09	6.39638e-09	1	0	0	1	0	0
AATCCGG	23	92	7	37.3614	2410291233	139.61	645017587	644	4	0.615609	2.46244	0.142632	0.0172371	0.000998422	0.200559	7.15144e-09	7.15151e-09	1	0	0	1	0	0
AATCCT	61	263	6	37.3614	2410291233	139.61	645017587	1578	4.31148	1.6327	7.03936	0.407741	0.0422361	0.00244644	0.185294	1.75233e-08	1.75234e-08	1	0	0	1	0	0
AATCG	11580	58981	5	37.3614	2410291233	139.61	645017587	294905	5.09335	309.946	1578.66	91.4409	7.89331	0.457205	0.182414	3.27484e-06	3.27487e-06	1	0	0	1	0	0
AATCT	618	3794	5	37.3614	2410291233	139.61	645017587	18970	6.13916	16.5412	101.549	5.88201	0.507744	0.0294101	0.219868	2.10657e-07	2.10659e-07	1	0	0	1	0	0
AATCTC	120	543	6	37.3614	2410291233	139.61	645017587	3258	4.525	3.21187	14.5337	0.841838	0.0872024	0.00505103	0.19447	3.61792e-08	3.61795e-08	1	0	0	1	0	0
AATCTG	94	501	6	37.3614	2410291233	139.61	645017587	3006	5.32979	2.51597	13.4096	0.776723	0.0804574	0.00466034	0.229058	3.33808e-08	3.33811e-08	1	0	0	1	0	0
AATG	169203	1220063	4	37.3614	2410291233	139.61	645017587	4880252	7.21065	4528.82	32655.7	1891.52	130.623	7.56608	0.206594	5.41938e-05	5.41944e-05	1	1	1	0	0	0
AATGAC	34	136	6	37.3614	2410291233	139.61	645017587	816	4	0.910031	3.64012	0.210847	0.0218407	0.00126508	0.171907	9.06145e-09	9.06154e-09	1	0	0	1	0	0
AATGAG	70	354	6	37.3614	2410291233	139.61	645017587	2124	5.05714	1.87359	9.47503	0.548822	0.0568502	0.00329293	0.21734	2.35864e-08	2.35867e-08	1	0	0	1	0	0
AATGAGT	1	4	7	37.3614	2410291233	139.61	645017587	28	4	0.0267656	0.107062	0.00620138	0.000749437	4.34097e-05	0.200559	3.10932e-10	3.10935e-10	1	0	0	1	0	0
AATGAT	229	1017	6	37.3614	2410291233	139.61	645017587	6102	4.44105	6.12933	27.2206	1.5767	0.163324	0.00946021	0.190862	6.7761e-08	6.77617e-08	1	0	0	1	0	0
AATGC	60	328	5	37.3614	2410291233	139.61	645017587	1640	5.46667	1.60594	8.77912	0.508513	0.0438956	0.00254257	0.195783	1.82117e-08	1.82119e-08	1	0	0	1	0	0
AATGCC	148	592	6	37.3614	2410291233	139.61	645017587	3552	4	3.96131	15.8452	0.917804	0.0950715	0.00550683	0.171907	3.9444e-08	3.94444e-08	1	0	0	1	0	0
AATGCCTG	55	358	8	37.3614	2410291233	139.61	645017587	2864	6.50909	1.47211	9.58209	0.555024	0.0766567	0.00444019	0.372987	3.18039e-08	3.18042e-08	1	0	0	1	0	0
AATGCT	37	148	6	37.3614	2410291233	139.61	645017587	888	4	0.990328	3.96131	0.229451	0.0237679	0.00137671	0.171907	9.86099e-09	9.86109e-09	1	0	0	1	0	0
AATGCTAG	75	337	8	37.3614	2410291233	139.61	645017587	2696	4.49333	2.00742	9.02001	0.522466	0.0721601	0.00417973	0.257479	2.99383e-08	2.99386e-08	1	0	0	1	0	0
AATGG	1896	15643	5	37.3614	2410291233	139.61	645017587	78215	8.25053	50.7476	418.695	24.2521	2.09347	0.12126	0.295485	8.68556e-07	8.68564e-07	1	0	0	1	0	0
AATGGAT	30	120	7	37.3614	2410291233	139.61	645017587	840	4	0.802969	3.21187	0.186041	0.0224831	0.00130229	0.200559	9.32797e-09	9.32806e-09	1	0	0	1	0	0
AATGGC	34	198	6	37.3614	2410291233	139.61	645017587	1188	5.82353	0.910031	5.29959	0.306968	0.0317976	0.00184181	0.250277	1.31924e-08	1.31925e-08	1	0	0	1	0	0
AATGGCTCC	40	194	9	37.3614	2410291233	139.61	645017587	1746	4.85	1.07062	5.19253	0.300767	0.0467328	0.0027069	0.312657	1.93888e-08	1.9389e-08	1	0	0	1	0	0
AATGGG	104	512	6	37.3614	2410291233	139.61	645017587	3072	4.92308	2.78362	13.704	0.793777	0.082224	0.00476266	0.211578	3.41137e-08	3.4114e-08	1	0	0	1	0	0
AATGGT	49	234	6	37.3614	2410291233	139.61	645017587	1404	4.77551	1.31152	6.26315	0.362781	0.0375789	0.00217668	0.205236	1.5591e-08	1.55912e-08	1	0	0	1	0	0
AATGT	310	2432	5	37.3614	2410291233	139.61	645017587	12160	7.84516	8.29734	65.094	3.77044	0.32547	0.0188522	0.280967	1.35033e-07	1.35035e-07	1	0	0	1	0	0
AATGTAG	64	363	7	37.3614	2410291233	139.61	645017587	2541	5.67188	1.713	9.71592	0.562775	0.0680114	0.00393943	0.284386	2.82171e-08	2.82174e-08	1	0	0	1	0	0
AATGTAT	12	48	7	37.3614	2410291233	139.61	645017587	336	4	0.321187	1.28475	0.0744166	0.00899325	0.000520916	0.200559	3.73119e-09	3.73122e-09	1	0	0	1	0	0
AATGTCTAC	32	146	9	37.3614	2410291233	139.61	645017587	1314	4.5625	0.8565	3.90778	0.22635	0.03517	0.00203715	0.294123	1.45916e-08	1.45917e-08	1	0	0	1	0	0
AATGTG	54	228	6	37.3614	2410291233	139.61	645017587	1368	4.22222	1.44534	6.10256	0.353479	0.0366154	0.00212087	0.181458	1.51913e-08	1.51914e-08	1	0	0	1	0	0
AATT	34303	231369	4	37.3614	2410291233	139.61	645017587	925476	6.74486	918.141	6192.73	358.702	24.7709	1.43481	0.193249	1.02772e-05	1.02773e-05	1	1	0	0	0	0
AATTACC	20	80	7	37.3614	2410291233	139.61	645017587	560	4	0.535312	2.14125	0.124028	0.0149887	0.000868193	0.200559	6.21865e-09	6.2187e-09	1	0	0	1	0	0
AATTACT	30	120	7	37.3614	2410291233	139.61	645017587	840	4	0.802969	3.21187	0.186041	0.0224831	0.00130229	0.200559	9.32797e-09	9.32806e-09	1	0	0	1	0	0
AATTAG	243	1344	6	37.3614	2410291233	139.61	645017587	8064	5.53086	6.50405	35.973	2.08366	0.215838	0.012502	0.237699	8.95485e-08	8.95493e-08	1	0	0	1	0	0
AATTAT	245	1082	6	37.3614	2410291233	139.61	645017587	6492	4.41633	6.55758	28.9604	1.67747	0.173762	0.0100648	0.1898	7.20919e-08	7.20926e-08	1	0	0	1	0	0
AATTC	925	6472	5	37.3614	2410291233	139.61	645017587	32360	6.99676	24.7582	173.227	10.0338	0.866135	0.0501692	0.250582	3.59349e-07	3.59352e-07	1	0	0	1	0	0
AATTCC	80	320	6	37.3614	2410291233	139.61	645017587	1920	4	2.14125	8.565	0.496111	0.05139	0.00297666	0.171907	2.13211e-08	2.13213e-08	1	0	0	1	0	0
AC	1641143	25660015	2	37.3614	2410291233	139.61	645017587	51320030	15.6355	43926.2	686806	39781.9	1373.61	79.5638	0.223988	0.000569895	0.0005699	1	1	1	0	0	0
ACACACG	58	232	7	37.3614	2410291233	139.61	645017587	1624	4	1.55241	6.20962	0.35968	0.0434674	0.00251776	0.200559	1.80341e-08	1.80342e-08	1	0	0	1	0	0
ACACACGCCC	34	169	10	37.3614	2410291233	139.61	645017587	1690	4.97059	0.910031	4.52339	0.262008	0.0452339	0.00262008	0.356034	1.8767e-08	1.87672e-08	1	0	0	1	0	0
ACACACGTGT	21	84	10	37.3614	2410291233	139.61	645017587	840	4	0.562078	2.24831	0.130229	0.0224831	0.00130229	0.286512	9.32797e-09	9.32806e-09	1	0	0	1	0	0
ACACAG	644	3032	6	37.3614	2410291233	139.61	645017587	18192	4.70807	17.2371	81.1534	4.70065	0.48692	0.0282039	0.202338	2.02017e-07	2.02019e-07	1	0	0	1	0	0
ACACAGC	46	226	7	37.3614	2410291233	139.61	645017587	1582	4.91304	1.23122	6.04903	0.350378	0.0423432	0.00245265	0.246338	1.75677e-08	1.75678e-08	1	0	0	1	0	0
ACACAGG	104	447	7	37.3614	2410291233	139.61	645017587	3129	4.29808	2.78362	11.9642	0.693004	0.0837496	0.00485103	0.215504	3.47467e-08	3.4747e-08	1	0	0	1	0	0
ACACAT	935	4484	6	37.3614	2410291233	139.61	645017587	26904	4.79572	25.0259	120.017	6.95175	0.720102	0.0417105	0.206105	2.98761e-07	2.98764e-07	1	0	0	1	0	0
ACACATC	33	161	7	37.3614	2410291233	139.61	645017587	1127	4.87879	0.883265	4.30926	0.249606	0.0301649	0.00174724	0.244621	1.2515e-08	1.25151e-08	1	0	0	1	0	0
ACACC	151	1129	5	37.3614	2410291233	139.61	645017587	5645	7.47682	4.04161	30.2184	1.75034	0.151092	0.0087517	0.267775	6.26862e-08	6.26868e-08	1	0	0	1	0	0
ACACCAGCCCC	25	113	11	37.3614	2410291233	139.61	645017587	1243	4.52	0.66914	3.02451	0.175189	0.0332697	0.00192708	0.356135	1.38032e-08	1.38033e-08	1	0	0	1	0	0
ACACCC	1205	5487	6	37.3614	2410291233	139.61	645017587	32922	4.55353	32.2526	146.863	8.50674	0.881178	0.0510405	0.195696	3.6559e-07	3.65593e-07	1	0	0	1	0	0
ACACCCC	155	667	7	37.3614	2410291233	139.61	645017587	4669	4.30323	4.14867	17.8527	1.03408	0.124969	0.00723856	0.215762	5.1848e-08	5.18485e-08	1	0	0	1	0	0
ACACCCTCC	19	87	9	37.3614	2410291233	139.61	645017587	783	4.57895	0.508547	2.32861	0.13488	0.0209575	0.00121392	0.295183	8.695e-09	8.69508e-09	1	0	0	1	0	0
ACACCG	116	551	6	37.3614	2410291233	139.61	645017587	3306	4.75	3.10481	14.7479	0.85424	0.0884871	0.00512544	0.20414	3.67122e-08	3.67126e-08	1	0	0	1	0	0
ACACCGC	131	538	7	37.3614	2410291233	139.61	645017587	3766	4.10687	3.5063	14.3999	0.834086	0.100799	0.0058386	0.205917	4.18204e-08	4.18208e-08	1	0	0	1	0	0
ACACCTC	26	104	7	37.3614	2410291233	139.61	645017587	728	4	0.695906	2.78362	0.161236	0.0194854	0.00112865	0.200559	8.08424e-09	8.08432e-09	1	0	0	1	0	0
ACACCTG	37	156	7	37.3614	2410291233	139.61	645017587	1092	4.21622	0.990328	4.17544	0.241854	0.0292281	0.00169298	0.2114	1.21264e-08	1.21265e-08	1	0	0	1	0	0
ACACG	55	291	5	37.3614	2410291233	139.61	645017587	1455	5.29091	1.47211	7.78879	0.45115	0.038944	0.00225575	0.189489	1.61574e-08	1.61575e-08	1	0	0	1	0	0
ACACGAG	39	172	7	37.3614	2410291233	139.61	645017587	1204	4.41026	1.04386	4.60369	0.266659	0.0322258	0.00186662	0.221129	1.33701e-08	1.33702e-08	1	0	0	1	0	0
ACACGC	2309	9722	6	37.3614	2410291233	139.61	645017587	58332	4.21048	61.8018	260.215	15.0725	1.56129	0.0904347	0.180953	6.47761e-07	6.47767e-07	1	0	0	1	0	0
ACACGCG	22	107	7	37.3614	2410291233	139.61	645017587	749	4.86364	0.588844	2.86392	0.165887	0.0200474	0.00116121	0.243861	8.31744e-09	8.31752e-09	1	0	0	1	0	0
ACACGG	169	737	6	37.3614	2410291233	139.61	645017587	4422	4.36095	4.52339	19.7263	1.1426	0.118358	0.00685563	0.18742	4.91051e-08	4.91056e-08	1	0	0	1	0	0
ACACGGC	23	134	7	37.3614	2410291233	139.61	645017587	938	5.82609	0.615609	3.58659	0.207746	0.0251061	0.00145422	0.292118	1.04162e-08	1.04163e-08	1	0	0	1	0	0
ACACGTACGT	131	532	10	37.3614	2410291233	139.61	645017587	5320	4.06107	3.5063	14.2393	0.824784	0.142393	0.00824784	0.290887	5.90771e-08	5.90777e-08	1	0	0	1	0	0
ACACGTC	14	56	7	37.3614	2410291233	139.61	645017587	392	4	0.374719	1.49887	0.0868193	0.0104921	0.000607735	0.200559	4.35305e-09	4.35309e-09	1	0	0	1	0	0
ACACT	50	336	5	37.3614	2410291233	139.61	645017587	1680	6.72	1.33828	8.99325	0.520916	0.0449662	0.00260458	0.24067	1.86559e-08	1.86561e-08	1	0	0	1	0	0
ACACTAG	14	56	7	37.3614	2410291233	139.61	645017587	392	4	0.374719	1.49887	0.0868193	0.0104921	0.000607735	0.200559	4.35305e-09	4.35309e-09	1	0	0	1	0	0
ACACTAT	28	112	7	37.3614	2410291233	139.61	645017587	784	4	0.749437	2.99775	0.173639	0.0209842	0.00121547	0.200559	8.7061e-09	8.70619e-09	1	0	0	1	0	0
ACACTC	337	1389	6	37.3614	2410291233	139.61	645017587	8334	4.12166	9.02001	37.1774	2.15343	0.223065	0.0129206	0.177136	9.25468e-08	9.25477e-08	1	0	0	1	0	0
ACACTCC	36	144	7	37.3614	2410291233	139.61	645017587	1008	4	0.963562	3.85425	0.22325	0.0269797	0.00156275	0.200559	1.11936e-08	1.11937e-08	1	0	0	1	0	0
ACAG	5705	35708	4	37.3614	2410291233	139.61	645017587	142832	6.25907	152.698	955.747	55.3597	3.82299	0.221439	0.17933	1.58611e-06	1.58613e-06	1	0	0	0	0	0
ACAGAG	29266	126509	6	37.3614	2410291233	139.61	645017587	759054	4.32273	783.323	3386.09	196.133	20.3165	1.1768	0.185777	8.42908e-06	8.42917e-06	1	1	0	1	0	0
ACAGAT	205	974	6	37.3614	2410291233	139.61	645017587	5844	4.75122	5.48695	26.0697	1.51004	0.156418	0.00906022	0.204193	6.4896e-08	6.48966e-08	1	0	0	1	0	0
ACAGC	189	1241	5	37.3614	2410291233	139.61	645017587	6205	6.56614	5.0587	33.2161	1.92398	0.166081	0.00961989	0.23516	6.89048e-08	6.89055e-08	1	0	0	1	0	0
ACAGCC	117	533	6	37.3614	2410291233	139.61	645017587	3198	4.55556	3.13158	14.2661	0.826334	0.0855964	0.004958	0.195783	3.55129e-08	3.55132e-08	1	0	0	1	0	0
ACAGCCC	66	298	7	37.3614	2410291233	139.61	645017587	2086	4.51515	1.76653	7.97615	0.462003	0.0558331	0.00323402	0.226388	2.31645e-08	2.31647e-08	1	0	0	1	0	0
ACAGCCG	8	32	7	37.3614	2410291233	139.61	645017587	224	4	0.214125	0.8565	0.0496111	0.0059955	0.000347277	0.200559	2.48746e-09	2.48748e-09	1	0	0	1	0	0
ACAGCCTCGCTCC	38	244	13	37.3614	2410291233	139.61	645017587	3172	6.42105	1.01709	6.53081	0.378284	0.0849005	0.0049177	0.597906	3.52242e-08	3.52245e-08	1	0	0	1	1	0
ACAGCCTCTCGCTCC	31	145	15	37.3614	2410291233	139.61	645017587	2175	4.67742	0.829734	3.88101	0.2248	0.0582152	0.003372	0.502552	2.41528e-08	2.4153e-08	1	0	0	1	1	0
ACAGCG	169	719	6	37.3614	2410291233	139.61	645017587	4314	4.25444	4.52339	19.2445	1.1147	0.115467	0.00668819	0.182842	4.79058e-08	4.79062e-08	1	0	0	1	0	0
ACAGCGGAG	32	142	9	37.3614	2410291233	139.61	645017587	1278	4.4375	0.8565	3.80072	0.220149	0.0342065	0.00198134	0.286065	1.41918e-08	1.4192e-08	1	0	0	1	0	0
ACAGCTC	26	104	7	37.3614	2410291233	139.61	645017587	728	4	0.695906	2.78362	0.161236	0.0194854	0.00112865	0.200559	8.08424e-09	8.08432e-09	1	0	0	1	0	0
ACAGG	275	1440	5	37.3614	2410291233	139.61	645017587	7200	5.23636	7.36054	38.5425	2.2325	0.192712	0.0111625	0.187535	7.9954e-08	7.99548e-08	1	0	0	1	0	0
ACAGGC	386	1735	6	37.3614	2410291233	139.61	645017587	10410	4.49482	10.3315	46.4383	2.68985	0.27863	0.0161391	0.193173	1.156e-07	1.15601e-07	1	0	0	1	0	0
ACAGGCC	27	108	7	37.3614	2410291233	139.61	645017587	756	4	0.722672	2.89069	0.167437	0.0202348	0.00117206	0.200559	8.39517e-09	8.39525e-09	1	0	0	1	0	0
ACAGGG	157	670	6	37.3614	2410291233	139.61	645017587	4020	4.26752	4.2022	17.933	1.03873	0.107598	0.00623239	0.183404	4.4641e-08	4.46414e-08	1	0	0	1	0	0
ACAGGGACCT	22	92	10	37.3614	2410291233	139.61	645017587	920	4.18182	0.588844	2.46244	0.142632	0.0246244	0.00142632	0.299536	1.02163e-08	1.02164e-08	1	0	0	1	0	0
ACAGGGC	81	346	7	37.3614	2410291233	139.61	645017587	2422	4.2716	2.16802	9.2609	0.536419	0.0648263	0.00375494	0.214177	2.68956e-08	2.68959e-08	1	0	0	1	0	0
ACAGGGG	29	116	7	37.3614	2410291233	139.61	645017587	812	4	0.776203	3.10481	0.17984	0.0217337	0.00125888	0.200559	9.01704e-09	9.01712e-09	1	0	0	1	0	0
ACAGGTC	37	148	7	37.3614	2410291233	139.61	645017587	1036	4	0.990328	3.96131	0.229451	0.0277292	0.00160616	0.200559	1.15045e-08	1.15046e-08	1	0	0	1	0	0
ACAGGTGCCC	1	6	10	37.3614	2410291233	139.61	645017587	60	6	0.0267656	0.160594	0.00930207	0.00160594	9.30207e-05	0.429769	6.66283e-10	6.6629e-10	1	0	0	1	0	0
ACAGGTGG	47	214	8	37.3614	2410291233	139.61	645017587	1712	4.55319	1.25798	5.72784	0.331774	0.0458227	0.00265419	0.260909	1.90113e-08	1.90115e-08	1	0	0	1	0	0
ACAGTAT	45	180	7	37.3614	2410291233	139.61	645017587	1260	4	1.20445	4.81781	0.279062	0.0337247	0.00195344	0.200559	1.3992e-08	1.39921e-08	1	0	0	1	0	0
ACAGTCCC	35	164	8	37.3614	2410291233	139.61	645017587	1312	4.68571	0.936797	4.38956	0.254257	0.0351165	0.00203405	0.268503	1.45694e-08	1.45695e-08	1	0	0	1	0	0
ACAGTGG	16	64	7	37.3614	2410291233	139.61	645017587	448	4	0.42825	1.713	0.0992221	0.011991	0.000694555	0.200559	4.97492e-09	4.97496e-09	1	0	0	1	0	0
ACAT	38509	289274	4	37.3614	2410291233	139.61	645017587	1157096	7.51185	1030.72	7742.6	448.475	30.9704	1.7939	0.215224	1.28492e-05	1.28494e-05	1	1	0	0	0	0
ACATAG	575	3097	6	37.3614	2410291233	139.61	645017587	18582	5.38609	15.3902	82.8931	4.80142	0.497359	0.0288085	0.231477	2.06348e-07	2.0635e-07	1	0	0	1	0	0
ACATAGAG	15	60	8	37.3614	2410291233	139.61	645017587	480	4	0.401484	1.60594	0.0930207	0.0128475	0.000744166	0.22921	5.33027e-09	5.33032e-09	1	0	0	1	0	0
ACATAGGCAGAGAGAG	146	767	16	37.3614	2410291233	139.61	645017587	12272	5.25342	3.90778	20.5292	1.18911	0.328468	0.0190258	0.602069	1.36277e-07	1.36278e-07	1	0	0	1	1	0
ACATAGT	12	48	7	37.3614	2410291233	139.61	645017587	336	4	0.321187	1.28475	0.0744166	0.00899325	0.000520916	0.200559	3.73119e-09	3.73122e-09	1	0	0	1	0	0
ACATAT	3493	18099	6	37.3614	2410291233	139.61	645017587	108594	5.18151	93.4923	484.431	28.0597	2.90659	0.168358	0.222685	1.20591e-06	1.20592e-06	1	0	0	1	0	0
ACATATG	56	278	7	37.3614	2410291233	139.61	645017587	1946	4.96429	1.49887	7.44084	0.430996	0.0520859	0.00301697	0.248908	2.16098e-08	2.161e-08	1	0	0	1	0	0
ACATC	761	5978	5	37.3614	2410291233	139.61	645017587	29890	7.85545	20.3686	160.005	9.26796	0.800024	0.0463398	0.281336	3.3192e-07	3.31923e-07	1	0	0	1	0	0
ACATCC	195	926	6	37.3614	2410291233	139.61	645017587	5556	4.74872	5.2193	24.785	1.43562	0.14871	0.00861372	0.204085	6.16978e-08	6.16984e-08	1	0	0	1	0	0
ACATCCC	14	67	7	37.3614	2410291233	139.61	645017587	469	4.78571	0.374719	1.7933	0.103873	0.0125531	0.000727112	0.239954	5.20812e-09	5.20817e-09	1	0	0	1	0	0
ACATCCCCTGCG	58	320	12	37.3614	2410291233	139.61	645017587	3840	5.51724	1.55241	8.565	0.496111	0.10278	0.00595333	0.474227	4.26421e-08	4.26425e-08	1	0	0	1	0	0
ACATCCT	56	224	7	37.3614	2410291233	139.61	645017587	1568	4	1.49887	5.9955	0.347277	0.0419685	0.00243094	0.200559	1.74122e-08	1.74124e-08	1	0	0	1	0	0
ACATCT	50	255	6	37.3614	2410291233	139.61	645017587	1530	5.1	1.33828	6.82523	0.395338	0.0409514	0.00237203	0.219182	1.69902e-08	1.69904e-08	1	0	0	1	0	0
ACATGC	311	1295	6	37.3614	2410291233	139.61	645017587	7770	4.16399	8.32411	34.6615	2.0077	0.207969	0.0120462	0.178955	8.62837e-08	8.62845e-08	1	0	0	1	0	0
ACATGCC	27	108	7	37.3614	2410291233	139.61	645017587	756	4	0.722672	2.89069	0.167437	0.0202348	0.00117206	0.200559	8.39517e-09	8.39525e-09	1	0	0	1	0	0
ACATGCT	13	52	7	37.3614	2410291233	139.61	645017587	364	4	0.347953	1.39181	0.080618	0.00974268	0.000564326	0.200559	4.04212e-09	4.04216e-09	1	0	0	1	0	0
ACATGGC	14	56	7	37.3614	2410291233	139.61	645017587	392	4	0.374719	1.49887	0.0868193	0.0104921	0.000607735	0.200559	4.35305e-09	4.35309e-09	1	0	0	1	0	0
ACATGGG	34	136	7	37.3614	2410291233	139.61	645017587	952	4	0.910031	3.64012	0.210847	0.0254809	0.00147593	0.200559	1.05717e-08	1.05718e-08	1	0	0	1	0	0
ACC	21968	220827	3	37.3614	2410291233	139.61	645017587	662481	10.0522	587.987	5910.57	342.358	17.7317	1.02707	0.216006	7.35667e-06	7.35674e-06	1	1	0	0	0	0
ACCACCC	125	516	7	37.3614	2410291233	139.61	645017587	3612	4.128	3.3457	13.8111	0.799978	0.0966774	0.00559985	0.206977	4.01103e-08	4.01106e-08	1	0	0	1	0	0
ACCACCCCGGG	14	56	11	37.3614	2410291233	139.61	645017587	616	4	0.374719	1.49887	0.0868193	0.0164876	0.000955013	0.315164	6.84051e-09	6.84058e-09	1	0	0	1	0	0
ACCACCCGC	29	121	9	37.3614	2410291233	139.61	645017587	1089	4.17241	0.776203	3.23864	0.187592	0.0291478	0.00168833	0.268976	1.2093e-08	1.20932e-08	1	0	0	1	0	0
ACCACCT	37	163	7	37.3614	2410291233	139.61	645017587	1141	4.40541	0.990328	4.3628	0.252706	0.0305396	0.00176894	0.220886	1.26705e-08	1.26706e-08	1	0	0	1	0	0
ACCACT	235	940	6	37.3614	2410291233	139.61	645017587	5640	4	6.28992	25.1597	1.45732	0.150958	0.00874395	0.171907	6.26306e-08	6.26312e-08	1	0	0	1	0	0
ACCAG	58	290	5	37.3614	2410291233	139.61	645017587	1450	5	1.55241	7.76203	0.4496	0.0388101	0.002248	0.17907	1.61018e-08	1.6102e-08	1	0	0	1	0	0
ACCAGACCT	27	108	9	37.3614	2410291233	139.61	645017587	972	4	0.722672	2.89069	0.167437	0.0260162	0.00150694	0.257861	1.07938e-08	1.07939e-08	1	0	0	1	0	0
ACCAGAGG	41	195	8	37.3614	2410291233	139.61	645017587	1560	4.7561	1.09739	5.2193	0.302317	0.0417544	0.00241854	0.272536	1.73234e-08	1.73235e-08	1	0	0	1	0	0
ACCAGC	1312	5835	6	37.3614	2410291233	139.61	645017587	35010	4.44741	35.1165	156.177	9.04626	0.937064	0.0542776	0.191136	3.88776e-07	3.8878e-07	1	0	0	1	0	0
ACCAGCC	29	131	7	37.3614	2410291233	139.61	645017587	917	4.51724	0.776203	3.5063	0.203095	0.0245441	0.00142167	0.226493	1.0183e-08	1.01831e-08	1	0	0	1	0	0
ACCAGG	87	412	6	37.3614	2410291233	139.61	645017587	2472	4.73563	2.32861	11.0274	0.638742	0.0661646	0.00383245	0.203523	2.74509e-08	2.74511e-08	1	0	0	1	0	0
ACCAGGAGC	76	325	9	37.3614	2410291233	139.61	645017587	2925	4.27632	2.03419	8.69883	0.503862	0.0782894	0.00453476	0.275674	3.24813e-08	3.24816e-08	1	0	0	1	0	0
ACCAGGC	63	252	7	37.3614	2410291233	139.61	645017587	1764	4	1.68623	6.74494	0.390687	0.0472145	0.00273481	0.200559	1.95887e-08	1.95889e-08	1	0	0	1	0	0
ACCAGGG	105	434	7	37.3614	2410291233	139.61	645017587	3038	4.13333	2.81039	11.6163	0.67285	0.0813139	0.00470995	0.207244	3.37361e-08	3.37365e-08	1	0	0	1	0	0
ACCAGTCC	21	84	8	37.3614	2410291233	139.61	645017587	672	4	0.562078	2.24831	0.130229	0.0179865	0.00104183	0.22921	7.46237e-09	7.46245e-09	1	0	0	1	0	0
ACCAT	354	2469	5	37.3614	2410291233	139.61	645017587	12345	6.97458	9.47503	66.0843	3.8278	0.330422	0.019139	0.249788	1.37088e-07	1.37089e-07	1	0	0	1	0	0
ACCATAT	47	188	7	37.3614	2410291233	139.61	645017587	1316	4	1.25798	5.03194	0.291465	0.0352236	0.00204025	0.200559	1.46138e-08	1.4614e-08	1	0	0	1	0	0
ACCATC	1144	5239	6	37.3614	2410291233	139.61	645017587	31434	4.57955	30.6199	140.225	8.12226	0.84135	0.0487336	0.196815	3.49066e-07	3.49069e-07	1	0	0	1	0	0
ACCATCC	102	481	7	37.3614	2410291233	139.61	645017587	3367	4.71569	2.73009	12.8743	0.745716	0.0901198	0.00522001	0.236443	3.73896e-08	3.739e-08	1	0	0	1	0	0
ACCATG	117	559	6	37.3614	2410291233	139.61	645017587	3354	4.77778	3.13158	14.962	0.866643	0.0897719	0.00519986	0.205334	3.72452e-08	3.72456e-08	1	0	0	1	0	0
ACCC	606	3913	4	37.3614	2410291233	139.61	645017587	15652	6.4571	16.22	104.734	6.0665	0.418935	0.024266	0.185004	1.73811e-07	1.73813e-07	1	0	0	0	0	0
ACCCACCCTC	20	90	10	37.3614	2410291233	139.61	645017587	900	4.5	0.535312	2.40891	0.139531	0.0240891	0.00139531	0.322326	9.99425e-09	9.99435e-09	1	0	0	1	0	0
ACCCACCTGC	59	263	10	37.3614	2410291233	139.61	645017587	2630	4.45763	1.57917	7.03936	0.407741	0.0703936	0.00407741	0.319291	2.92054e-08	2.92057e-08	1	0	0	1	0	0
ACCCACT	2	10	7	37.3614	2410291233	139.61	645017587	70	5	0.0535312	0.267656	0.0155035	0.00187359	0.000108524	0.250698	7.77331e-10	7.77338e-10	1	0	0	1	0	0
ACCCAG	223	993	6	37.3614	2410291233	139.61	645017587	5958	4.45291	5.96873	26.5783	1.53949	0.15947	0.00923696	0.191372	6.61619e-08	6.61626e-08	1	0	0	1	0	0
ACCCAGC	795	3596	7	37.3614	2410291233	139.61	645017587	25172	4.52327	21.2787	96.2492	5.57504	0.673744	0.0390253	0.226795	2.79528e-07	2.79531e-07	1	0	0	1	0	0
ACCCAGG	88	365	7	37.3614	2410291233	139.61	645017587	2555	4.14773	2.35537	9.76945	0.565876	0.0683862	0.00396113	0.207966	2.83726e-08	2.83728e-08	1	0	0	1	0	0
ACCCAT	5	20	6	37.3614	2410291233	139.61	645017587	120	4	0.133828	0.535312	0.0310069	0.00321187	0.000186041	0.171907	1.33257e-09	1.33258e-09	1	0	0	1	0	0
ACCCATC	63	279	7	37.3614	2410291233	139.61	645017587	1953	4.42857	1.68623	7.46761	0.432546	0.0522733	0.00302782	0.222047	2.16875e-08	2.16877e-08	1	0	0	1	0	0
ACCCATG	13	52	7	37.3614	2410291233	139.61	645017587	364	4	0.347953	1.39181	0.080618	0.00974268	0.000564326	0.200559	4.04212e-09	4.04216e-09	1	0	0	1	0	0
ACCCC	2491	13462	5	37.3614	2410291233	139.61	645017587	67310	5.40426	66.6732	360.319	20.8707	1.80159	0.104354	0.193548	7.47459e-07	7.47466e-07	1	0	0	1	0	0
ACCCCAG	104	416	7	37.3614	2410291233	139.61	645017587	2912	4	2.78362	11.1345	0.644944	0.0779415	0.00451461	0.200559	3.2337e-08	3.23373e-08	1	0	0	1	0	0
ACCCCC	8491	36214	6	37.3614	2410291233	139.61	645017587	217284	4.26499	227.267	969.29	56.1442	5.81574	0.336865	0.183296	2.41288e-06	2.4129e-06	1	0	0	1	0	0
ACCCCCC	356	1450	7	37.3614	2410291233	139.61	645017587	10150	4.07303	9.52856	38.8101	2.248	0.271671	0.015736	0.204221	1.12713e-07	1.12714e-07	1	0	0	1	0	0
ACCCCCG	38	152	7	37.3614	2410291233	139.61	645017587	1064	4	1.01709	4.06837	0.235652	0.0284786	0.00164957	0.200559	1.18154e-08	1.18155e-08	1	0	0	1	0	0
ACCCCG	2012	8957	6	37.3614	2410291233	139.61	645017587	53742	4.45179	53.8524	239.74	13.8864	1.43844	0.0833187	0.191324	5.9679e-07	5.96796e-07	1	0	0	1	0	0
ACCCCGC	503	2114	7	37.3614	2410291233	139.61	645017587	14798	4.20278	13.4631	56.5825	3.27743	0.396078	0.022942	0.210726	1.64328e-07	1.64329e-07	1	0	0	1	0	0
ACCCCGG	521	2323	7	37.3614	2410291233	139.61	645017587	16261	4.45873	13.9449	62.1765	3.60145	0.435236	0.0252102	0.223559	1.80574e-07	1.80576e-07	1	0	0	1	0	0
ACCCCGGCAG	12	48	10	37.3614	2410291233	139.61	645017587	480	4	0.321187	1.28475	0.0744166	0.0128475	0.000744166	0.286512	5.33027e-09	5.33032e-09	1	0	0	1	0	0
ACCCCGGCCAG	44	185	11	37.3614	2410291233	139.61	645017587	2035	4.20455	1.17769	4.95164	0.286814	0.054468	0.00315495	0.33128	2.25981e-08	2.25983e-08	1	0	0	1	0	0
ACCCCT	327	1524	6	37.3614	2410291233	139.61	645017587	9144	4.66055	8.75236	40.7908	2.36273	0.244745	0.0141764	0.200296	1.01542e-07	1.01543e-07	1	0	0	1	0	0
ACCCCTC	83	395	7	37.3614	2410291233	139.61	645017587	2765	4.75904	2.22155	10.5724	0.612386	0.0740069	0.0042867	0.238617	3.07046e-08	3.07049e-08	1	0	0	1	0	0
ACCCCTG	27	112	7	37.3614	2410291233	139.61	645017587	784	4.14815	0.722672	2.99775	0.173639	0.0209842	0.00121547	0.207987	8.7061e-09	8.70619e-09	1	0	0	1	0	0
ACCCG	356	1923	5	37.3614	2410291233	139.61	645017587	9615	5.40169	9.52856	51.4703	2.98131	0.257351	0.0149066	0.193456	1.06772e-07	1.06773e-07	1	0	0	1	0	0
ACCCGAG	39	156	7	37.3614	2410291233	139.61	645017587	1092	4	1.04386	4.17544	0.241854	0.0292281	0.00169298	0.200559	1.21264e-08	1.21265e-08	1	0	0	1	0	0
ACCCGAGC	158	724	8	37.3614	2410291233	139.61	645017587	5792	4.58228	4.22897	19.3783	1.12245	0.155026	0.0089796	0.262576	6.43186e-08	6.43192e-08	1	0	0	1	0	0
ACCCGC	4292	21004	6	37.3614	2410291233	139.61	645017587	126024	4.89376	114.878	562.185	32.5635	3.37311	0.195381	0.210318	1.39946e-06	1.39948e-06	1	0	0	1	0	0
ACCCGCC	162	765	7	37.3614	2410291233	139.61	645017587	5355	4.72222	4.33603	20.4757	1.18601	0.14333	0.0083021	0.236771	5.94658e-08	5.94664e-08	1	0	0	1	0	0
ACCCGCCCTC	3	12	10	37.3614	2410291233	139.61	645017587	120	4	0.0802969	0.321187	0.0186041	0.00321187	0.000186041	0.286512	1.33257e-09	1.33258e-09	1	0	0	1	0	0
ACCCGCG	52	221	7	37.3614	2410291233	139.61	645017587	1547	4.25	1.39181	5.9152	0.342626	0.0414064	0.00239838	0.213094	1.7179e-08	1.71792e-08	1	0	0	1	0	0
ACCCGG	468	2319	6	37.3614	2410291233	139.61	645017587	13914	4.95513	12.5263	62.0695	3.59525	0.372417	0.0215715	0.212956	1.54511e-07	1.54513e-07	1	0	0	1	0	0
ACCCGGC	105	444	7	37.3614	2410291233	139.61	645017587	3108	4.22857	2.81039	11.8839	0.688353	0.0831875	0.00481847	0.212019	3.45135e-08	3.45138e-08	1	0	0	1	0	0
ACCCGGCGAGGC	76	353	12	37.3614	2410291233	139.61	645017587	4236	4.64474	2.03419	9.44826	0.547272	0.113379	0.00656726	0.399232	4.70396e-08	4.70401e-08	1	0	0	1	0	0
ACCCGGG	100	412	7	37.3614	2410291233	139.61	645017587	2884	4.12	2.67656	11.0274	0.638742	0.077192	0.0044712	0.206575	3.2026e-08	3.20263e-08	1	0	0	1	0	0
ACCCGT	26	164	6	37.3614	2410291233	139.61	645017587	984	6.30769	0.695906	4.38956	0.254257	0.0263374	0.00152554	0.271085	1.0927e-08	1.09272e-08	1	0	0	1	0	0
ACCCT	204	1141	5	37.3614	2410291233	139.61	645017587	5705	5.59314	5.46019	30.5396	1.76894	0.152698	0.00884472	0.200313	6.33524e-08	6.33531e-08	1	0	0	1	0	0
ACCCTAG	36	198	7	37.3614	2410291233	139.61	645017587	1386	5.5	0.963562	5.29959	0.306968	0.0370971	0.00214878	0.275768	1.53911e-08	1.53913e-08	1	0	0	1	0	0
ACCCTC	216	1091	6	37.3614	2410291233	139.61	645017587	6546	5.05093	5.78137	29.2013	1.69143	0.175208	0.0101486	0.217073	7.26915e-08	7.26922e-08	1	0	0	1	0	0
ACCCTCC	318	1323	7	37.3614	2410291233	139.61	645017587	9261	4.16038	8.51147	35.4109	2.05111	0.247876	0.0143577	0.2086	1.02841e-07	1.02842e-07	1	0	0	1	0	0
ACCCTCCCGGC	44	195	11	37.3614	2410291233	139.61	645017587	2145	4.43182	1.17769	5.2193	0.302317	0.0574122	0.00332549	0.349187	2.38196e-08	2.38199e-08	1	0	0	1	0	0
ACCCTCGC	97	399	8	37.3614	2410291233	139.61	645017587	3192	4.1134	2.59626	10.6795	0.618588	0.0854359	0.0049487	0.235708	3.54463e-08	3.54466e-08	1	0	0	1	0	0
ACCCTG	973	4886	6	37.3614	2410291233	139.61	645017587	29316	5.02158	26.0429	130.777	7.57499	0.784661	0.0454499	0.215812	3.25546e-07	3.25549e-07	1	0	0	1	0	0
ACCCTGC	125	560	7	37.3614	2410291233	139.61	645017587	3920	4.48	3.3457	14.9887	0.868193	0.104921	0.00607735	0.224626	4.35305e-08	4.35309e-08	1	0	0	1	0	0
ACCCTGG	4	16	7	37.3614	2410291233	139.61	645017587	112	4	0.107062	0.42825	0.0248055	0.00299775	0.000173639	0.200559	1.24373e-09	1.24374e-09	1	0	0	1	0	0
ACCG	6992	42166	4	37.3614	2410291233	139.61	645017587	168664	6.03061	187.145	1128.6	65.3719	4.5144	0.261487	0.172784	1.87297e-06	1.87299e-06	1	0	0	0	0	0
ACCGAG	34	136	6	37.3614	2410291233	139.61	645017587	816	4	0.910031	3.64012	0.210847	0.0218407	0.00126508	0.171907	9.06145e-09	9.06154e-09	1	0	0	1	0	0
ACCGAGC	177	751	7	37.3614	2410291233	139.61	645017587	5257	4.24294	4.73751	20.101	1.16431	0.140707	0.00815017	0.21274	5.83775e-08	5.83781e-08	1	0	0	1	0	0
ACCGC	50	250	5	37.3614	2410291233	139.61	645017587	1250	5	1.33828	6.6914	0.387586	0.033457	0.00193793	0.17907	1.38809e-08	1.3881e-08	1	0	0	1	0	0
ACCGCAGCC	99	410	9	37.3614	2410291233	139.61	645017587	3690	4.14141	2.6498	10.9739	0.635642	0.0987651	0.00572077	0.266977	4.09764e-08	4.09768e-08	1	0	0	1	0	0
ACCGCC	1713	7692	6	37.3614	2410291233	139.61	645017587	46152	4.49037	45.8495	205.881	11.9253	1.23529	0.0715515	0.192982	5.12505e-07	5.1251e-07	1	0	0	1	0	0
ACCGCCC	165	731	7	37.3614	2410291233	139.61	645017587	5117	4.4303	4.41633	19.5657	1.1333	0.13696	0.00793312	0.222134	5.68229e-08	5.68234e-08	1	0	0	1	0	0
ACCGCCG	78	312	7	37.3614	2410291233	139.61	645017587	2184	4	2.08772	8.35087	0.483708	0.0584561	0.00338595	0.200559	2.42527e-08	2.42529e-08	1	0	0	1	0	0
ACCGCCT	39	156	7	37.3614	2410291233	139.61	645017587	1092	4	1.04386	4.17544	0.241854	0.0292281	0.00169298	0.200559	1.21264e-08	1.21265e-08	1	0	0	1	0	0
ACCGCCTCCC	36	155	10	37.3614	2410291233	139.61	645017587	1550	4.30556	0.963562	4.14867	0.240304	0.0414867	0.00240304	0.308399	1.72123e-08	1.72125e-08	1	0	0	1	0	0
ACCGCCTGC	38	167	9	37.3614	2410291233	139.61	645017587	1503	4.39474	1.01709	4.46986	0.258908	0.0402287	0.00233017	0.283308	1.66904e-08	1.66906e-08	1	0	0	1	0	0
ACCGCG	371	2011	6	37.3614	2410291233	139.61	645017587	12066	5.42049	9.93004	53.8257	3.11774	0.322954	0.0187065	0.232955	1.3399e-07	1.33991e-07	1	0	0	1	0	0
ACCGCGC	115	460	7	37.3614	2410291233	139.61	645017587	3220	4	3.07805	12.3122	0.713159	0.0861853	0.00499211	0.200559	3.57572e-08	3.57576e-08	1	0	0	1	0	0
ACCGCGCAGG	1	4	10	37.3614	2410291233	139.61	645017587	40	4	0.0267656	0.107062	0.00620138	0.00107062	6.20138e-05	0.286512	4.44189e-10	4.44193e-10	1	0	0	1	0	0
ACCGCTC	38	181	7	37.3614	2410291233	139.61	645017587	1267	4.76316	1.01709	4.84458	0.280613	0.033912	0.00196429	0.238823	1.40697e-08	1.40698e-08	1	0	0	1	0	0
ACCGG	93	465	5	37.3614	2410291233	139.61	645017587	2325	5	2.4892	12.446	0.720911	0.0622301	0.00360455	0.17907	2.58185e-08	2.58187e-08	1	0	0	1	0	0
ACCGGC	539	2542	6	37.3614	2410291233	139.61	645017587	15252	4.71614	14.4267	68.0382	3.94098	0.408229	0.0236459	0.202685	1.69369e-07	1.69371e-07	1	0	0	1	0	0
ACCGGCC	95	414	7	37.3614	2410291233	139.61	645017587	2898	4.35789	2.54273	11.081	0.641843	0.0775668	0.0044929	0.218503	3.21815e-08	3.21818e-08	1	0	0	1	0	0
ACCGGG	748	3166	6	37.3614	2410291233	139.61	645017587	18996	4.23262	20.0207	84.7399	4.90839	0.50844	0.0294504	0.181905	2.10945e-07	2.10947e-07	1	0	0	1	0	0
ACCGGGC	37	148	7	37.3614	2410291233	139.61	645017587	1036	4	0.990328	3.96131	0.229451	0.0277292	0.00160616	0.200559	1.15045e-08	1.15046e-08	1	0	0	1	0	0
ACCGGGG	124	549	7	37.3614	2410291233	139.61	645017587	3843	4.42742	3.31894	14.6943	0.85114	0.10286	0.00595798	0.221989	4.26755e-08	4.26759e-08	1	0	0	1	0	0
ACCGGGGACTC	10	40	11	37.3614	2410291233	139.61	645017587	440	4	0.267656	1.07062	0.0620138	0.0117769	0.000682152	0.315164	4.88608e-09	4.88613e-09	1	0	0	1	0	0
ACCGTC	63	253	6	37.3614	2410291233	139.61	645017587	1518	4.01587	1.68623	6.7717	0.392237	0.0406302	0.00235342	0.17259	1.6857e-08	1.68571e-08	1	0	0	1	0	0
ACCGTG	326	1386	6	37.3614	2410291233	139.61	645017587	8316	4.25153	8.72559	37.0971	2.14878	0.222583	0.0128927	0.182718	9.23469e-08	9.23478e-08	1	0	0	1	0	0
ACCGTGG	27	108	7	37.3614	2410291233	139.61	645017587	756	4	0.722672	2.89069	0.167437	0.0202348	0.00117206	0.200559	8.39517e-09	8.39525e-09	1	0	0	1	0	0
ACCT	2913	21498	4	37.3614	2410291233	139.61	645017587	85992	7.38002	77.9682	575.407	33.3293	2.30163	0.133317	0.211447	9.54917e-07	9.54927e-07	1	0	0	0	0	0
ACCTACT	33	132	7	37.3614	2410291233	139.61	645017587	924	4	0.883265	3.53306	0.204646	0.0247314	0.00143252	0.200559	1.02608e-08	1.02609e-08	1	0	0	1	0	0
ACCTAG	16	64	6	37.3614	2410291233	139.61	645017587	384	4	0.42825	1.713	0.0992221	0.010278	0.000595333	0.171907	4.26421e-09	4.26425e-09	1	0	0	1	0	0
ACCTAGC	73	423	7	37.3614	2410291233	139.61	645017587	2961	5.79452	1.95389	11.3219	0.655796	0.079253	0.00459057	0.290535	3.28811e-08	3.28814e-08	1	0	0	1	0	0
ACCTAGCAGG	50	259	10	37.3614	2410291233	139.61	645017587	2590	5.18	1.33828	6.93229	0.401539	0.0693229	0.00401539	0.371034	2.87612e-08	2.87615e-08	1	0	0	1	0	0
ACCTAGCCC	29	129	9	37.3614	2410291233	139.61	645017587	1161	4.44828	0.776203	3.45276	0.199995	0.0310749	0.00179995	0.286759	1.28926e-08	1.28927e-08	1	0	0	1	0	0
ACCTAT	256	1529	6	37.3614	2410291233	139.61	645017587	9174	5.97266	6.852	40.9246	2.37048	0.245548	0.0142229	0.256686	1.01875e-07	1.01876e-07	1	0	0	1	0	0
ACCTATCC	33	137	8	37.3614	2410291233	139.61	645017587	1096	4.15152	0.883265	3.66689	0.212397	0.0293351	0.00169918	0.237892	1.21708e-08	1.21709e-08	1	0	0	1	0	0
ACCTC	255	1422	5	37.3614	2410291233	139.61	645017587	7110	5.57647	6.82523	38.0607	2.20459	0.190304	0.011023	0.199716	7.89546e-08	7.89553e-08	1	0	0	1	0	0
ACCTCC	907	4330	6	37.3614	2410291233	139.61	645017587	25980	4.77398	24.2764	115.895	6.713	0.695371	0.040278	0.205171	2.88501e-07	2.88503e-07	1	0	0	1	0	0
ACCTCCAGC	56	286	9	37.3614	2410291233	139.61	645017587	2574	5.10714	1.49887	7.65497	0.443399	0.0688947	0.00399059	0.329233	2.85836e-08	2.85838e-08	1	0	0	1	0	0
ACCTCCC	162	756	7	37.3614	2410291233	139.61	645017587	5292	4.66667	4.33603	20.2348	1.17206	0.141644	0.00820443	0.233985	5.87662e-08	5.87668e-08	1	0	0	1	0	0
ACCTCCCCT	22	137	9	37.3614	2410291233	139.61	645017587	1233	6.22727	0.588844	3.66689	0.212397	0.033002	0.00191158	0.401443	1.36921e-08	1.36923e-08	1	0	0	1	0	0
ACCTCCG	52	208	7	37.3614	2410291233	139.61	645017587	1456	4	1.39181	5.56725	0.322472	0.0389707	0.0022573	0.200559	1.61685e-08	1.61686e-08	1	0	0	1	0	0
ACCTCCTCCC	17	72	10	37.3614	2410291233	139.61	645017587	720	4.23529	0.455015	1.92712	0.111625	0.0192712	0.00111625	0.303366	7.9954e-09	7.99548e-09	1	0	0	1	0	0
ACCTCG	116	499	6	37.3614	2410291233	139.61	645017587	2994	4.30172	3.10481	13.356	0.773622	0.0801363	0.00464173	0.184875	3.32475e-08	3.32479e-08	1	0	0	1	0	0
ACCTCGC	23	161	7	37.3614	2410291233	139.61	645017587	1127	7	0.615609	4.30926	0.249606	0.0301649	0.00174724	0.350978	1.2515e-08	1.25151e-08	1	0	0	1	0	0
ACCTCT	110	578	6	37.3614	2410291233	139.61	645017587	3468	5.25455	2.94422	15.4705	0.8961	0.0928232	0.0053766	0.225824	3.85112e-08	3.85116e-08	1	0	0	1	0	0
ACCTCTCC	22	119	8	37.3614	2410291233	139.61	645017587	952	5.40909	0.588844	3.18511	0.184491	0.0254809	0.00147593	0.309954	1.05717e-08	1.05718e-08	1	0	0	1	0	0
ACCTCTCCTCC	252	1161	11	37.3614	2410291233	139.61	645017587	12771	4.60714	6.74494	31.0749	1.79995	0.341824	0.0197995	0.363001	1.41818e-07	1.4182e-07	1	0	0	1	0	0
ACCTG	82	410	5	37.3614	2410291233	139.61	645017587	2050	5	2.19478	10.9739	0.635642	0.0548695	0.00317821	0.17907	2.27647e-08	2.27649e-08	1	0	0	1	0	0
ACCTGAT	23	92	7	37.3614	2410291233	139.61	645017587	644	4	0.615609	2.46244	0.142632	0.0172371	0.000998422	0.200559	7.15144e-09	7.15151e-09	1	0	0	1	0	0
ACCTGC	1449	6695	6	37.3614	2410291233	139.61	645017587	40170	4.62043	38.7834	179.196	10.3796	1.07517	0.0622774	0.198572	4.46077e-07	4.46081e-07	1	0	0	1	0	0
ACCTGCC	468	1935	7	37.3614	2410291233	139.61	645017587	13545	4.13462	12.5263	51.7915	2.99992	0.36254	0.0209994	0.207308	1.50413e-07	1.50415e-07	1	0	0	1	0	0
ACCTGCCCCCC	1	4	11	37.3614	2410291233	139.61	645017587	44	4	0.0267656	0.107062	0.00620138	0.00117769	6.82152e-05	0.315164	4.88608e-10	4.88613e-10	1	0	0	1	0	0
ACCTGCCGC	337	1411	9	37.3614	2410291233	139.61	645017587	12699	4.18694	9.02001	37.7663	2.18754	0.339897	0.0196878	0.269913	1.41019e-07	1.4102e-07	1	0	0	1	0	0
ACCTGCCTGCGGG	57	230	13	37.3614	2410291233	139.61	645017587	2990	4.03509	1.52564	6.15609	0.356579	0.0800292	0.00463553	0.375733	3.32031e-08	3.32034e-08	1	0	0	1	0	0
ACCTGCTGGGC	58	235	11	37.3614	2410291233	139.61	645017587	2585	4.05172	1.55241	6.28992	0.364331	0.0691891	0.00400764	0.319239	2.87057e-08	2.8706e-08	1	0	0	1	0	0
ACCTGG	90	395	6	37.3614	2410291233	139.61	645017587	2370	4.38889	2.40891	10.5724	0.612386	0.0634345	0.00367432	0.188621	2.63182e-08	2.63184e-08	1	0	0	1	0	0
ACCTGGC	112	476	7	37.3614	2410291233	139.61	645017587	3332	4.25	2.99775	12.7404	0.737964	0.089183	0.00516575	0.213094	3.70009e-08	3.70013e-08	1	0	0	1	0	0
ACCTGGCCGCTC	44	184	12	37.3614	2410291233	139.61	645017587	2208	4.18182	1.17769	4.92487	0.285264	0.0590985	0.00342316	0.359443	2.45192e-08	2.45195e-08	1	0	0	1	0	0
ACCTGGCGGGG	56	252	11	37.3614	2410291233	139.61	645017587	2772	4.5	1.49887	6.74494	0.390687	0.0741943	0.00429756	0.354559	3.07823e-08	3.07826e-08	1	0	0	1	0	0
ACCTGGG	120	606	7	37.3614	2410291233	139.61	645017587	4242	5.05	3.21187	16.22	0.939509	0.11354	0.00657656	0.253205	4.71062e-08	4.71067e-08	1	0	0	1	0	0
ACCTGGGACGC	47	213	11	37.3614	2410291233	139.61	645017587	2343	4.53191	1.25798	5.70108	0.330224	0.0627118	0.00363246	0.357074	2.60184e-08	2.60186e-08	1	0	0	1	0	0
ACCTGGGACTATCCC	38	184	15	37.3614	2410291233	139.61	645017587	2760	4.84211	1.01709	4.92487	0.285264	0.0738731	0.00427895	0.520246	3.0649e-08	3.06493e-08	1	0	0	1	1	0
ACCTGGGAG	1	4	9	37.3614	2410291233	139.61	645017587	36	4	0.0267656	0.107062	0.00620138	0.000963562	5.58124e-05	0.257861	3.9977e-10	3.99774e-10	1	0	0	1	0	0
ACCTGGGCC	25	105	9	37.3614	2410291233	139.61	645017587	945	4.2	0.66914	2.81039	0.162786	0.0252935	0.00146508	0.270754	1.0494e-08	1.04941e-08	1	0	0	1	0	0
ACG	717	6562	3	37.3614	2410291233	139.61	645017587	19686	9.15202	19.1909	175.636	10.1734	0.526908	0.0305201	0.196663	2.18608e-07	2.1861e-07	1	0	0	0	0	0
ACGAG	44	451	5	37.3614	2410291233	139.61	645017587	2255	10.25	1.17769	12.0713	0.699206	0.0603565	0.00349603	0.367094	2.50412e-08	2.50414e-08	1	0	0	1	0	0
ACGAGC	234	1380	6	37.3614	2410291233	139.61	645017587	8280	5.89744	6.26315	36.9366	2.13948	0.221619	0.0128369	0.253453	9.19471e-08	9.1948e-08	1	0	0	1	0	0
ACGAGCACGGGG	33	144	12	37.3614	2410291233	139.61	645017587	1728	4.36364	0.883265	3.85425	0.22325	0.046251	0.002679	0.375071	1.9189e-08	1.91891e-08	1	0	0	1	0	0
ACGAGCC	40	160	7	37.3614	2410291233	139.61	645017587	1120	4	1.07062	4.2825	0.248055	0.0299775	0.00173639	0.200559	1.24373e-08	1.24374e-08	1	0	0	1	0	0
ACGAGG	423	1940	6	37.3614	2410291233	139.61	645017587	11640	4.58629	11.3219	51.9253	3.00767	0.311552	0.018046	0.197104	1.29259e-07	1.2926e-07	1	0	0	1	0	0
ACGAGGG	85	340	7	37.3614	2410291233	139.61	645017587	2380	4	2.27508	9.10031	0.527117	0.0637022	0.00368982	0.200559	2.64292e-08	2.64295e-08	1	0	0	1	0	0
ACGAGGGAGCCTG	20	93	13	37.3614	2410291233	139.61	645017587	1209	4.65	0.535312	2.4892	0.144182	0.0323596	0.00187437	0.432992	1.34256e-08	1.34257e-08	1	0	0	1	0	0
ACGAGGGGC	26	106	9	37.3614	2410291233	139.61	645017587	954	4.07692	0.695906	2.83716	0.164337	0.0255344	0.00147903	0.26282	1.05939e-08	1.0594e-08	1	0	0	1	0	0
ACGAT	25	125	5	37.3614	2410291233	139.61	645017587	625	5	0.66914	3.3457	0.193793	0.0167285	0.000968966	0.17907	6.94045e-09	6.94052e-09	1	0	0	1	0	0
ACGATG	123	600	6	37.3614	2410291233	139.61	645017587	3600	4.87805	3.29217	16.0594	0.930207	0.0963562	0.00558124	0.209643	3.9977e-08	3.99774e-08	1	0	0	1	0	0
ACGC	490	3239	4	37.3614	2410291233	139.61	645017587	12956	6.6102	13.1152	86.6938	5.02157	0.346775	0.0200863	0.189391	1.43873e-07	1.43874e-07	1	0	0	0	0	0
ACGCCC	455	1893	6	37.3614	2410291233	139.61	645017587	11358	4.16044	12.1784	50.6673	2.9348	0.304004	0.0176088	0.178803	1.26127e-07	1.26129e-07	1	0	0	1	0	0
ACGCCCC	196	909	7	37.3614	2410291233	139.61	645017587	6363	4.63776	5.24606	24.3299	1.40926	0.17031	0.00986485	0.232536	7.06594e-08	7.066e-08	1	0	0	1	0	0
ACGCCCCCGCCGCAGCC	63	255	17	37.3614	2410291233	139.61	645017587	4335	4.04762	1.68623	6.82523	0.395338	0.116029	0.00672075	0.49287	4.8139e-08	4.81394e-08	1	0	0	1	0	0
ACGCCCCCGCGCCGCC	58	239	16	37.3614	2410291233	139.61	645017587	3824	4.12069	1.55241	6.39698	0.370533	0.102352	0.00592852	0.472252	4.24645e-08	4.24649e-08	1	0	0	1	0	0
ACGCCCCGCCCCTGGCC	9	41	17	37.3614	2410291233	139.61	645017587	697	4.55556	0.240891	1.09739	0.0635642	0.0186556	0.00108059	0.55472	7.73999e-09	7.74007e-09	1	0	0	1	1	0
ACGCCCG	55	270	7	37.3614	2410291233	139.61	645017587	1890	4.90909	1.47211	7.22672	0.418593	0.050587	0.00293015	0.24614	2.09879e-08	2.09881e-08	1	0	0	1	0	0
ACGCCG	273	1198	6	37.3614	2410291233	139.61	645017587	7188	4.38828	7.30701	32.0652	1.85731	0.192391	0.0111439	0.188594	7.98208e-08	7.98215e-08	1	0	0	1	0	0
ACGCCGC	21	84	7	37.3614	2410291233	139.61	645017587	588	4	0.562078	2.24831	0.130229	0.0157382	0.000911603	0.200559	6.52958e-09	6.52964e-09	1	0	0	1	0	0
ACGCCGCC	8704	41341	8	37.3614	2410291233	139.61	645017587	330728	4.74966	232.968	1106.52	64.0928	8.85214	0.512743	0.272167	3.67264e-06	3.67268e-06	1	0	0	1	0	0
ACGCCTCCCGG	24	103	11	37.3614	2410291233	139.61	645017587	1133	4.29167	0.642375	2.75686	0.159686	0.0303254	0.00175654	0.338144	1.25817e-08	1.25818e-08	1	0	0	1	0	0
ACGCG	49	266	5	37.3614	2410291233	139.61	645017587	1330	5.42857	1.31152	7.11965	0.412392	0.0355983	0.00206196	0.194419	1.47693e-08	1.47694e-08	1	0	0	1	0	0
ACGCGC	387	1726	6	37.3614	2410291233	139.61	645017587	10356	4.45995	10.3583	46.1975	2.6759	0.277185	0.0160554	0.191675	1.15001e-07	1.15002e-07	1	0	0	1	0	0
ACGCGCGCCCCCGCC	35	161	15	37.3614	2410291233	139.61	645017587	2415	4.6	0.936797	4.30926	0.249606	0.064639	0.00374408	0.494234	2.68179e-08	2.68182e-08	1	0	0	1	0	0
ACGCGG	27	108	6	37.3614	2410291233	139.61	645017587	648	4	0.722672	2.89069	0.167437	0.0173441	0.00100462	0.171907	7.19586e-09	7.19593e-09	1	0	0	1	0	0
ACGCGGCTGG	52	229	10	37.3614	2410291233	139.61	645017587	2290	4.40385	1.39181	6.12933	0.355029	0.0612933	0.00355029	0.315439	2.54298e-08	2.54301e-08	1	0	0	1	0	0
ACGCGGGGCTGG	60	318	12	37.3614	2410291233	139.61	645017587	3816	5.3	1.60594	8.51147	0.49301	0.102138	0.00591612	0.455555	4.23756e-08	4.2376e-08	1	0	0	1	0	0
ACGCGGGGG	99	413	9	37.3614	2410291233	139.61	645017587	3717	4.17172	2.6498	11.0542	0.640293	0.0994878	0.00576263	0.268931	4.12763e-08	4.12767e-08	1	0	0	1	0	0
ACGCGGGGGGC	49	217	11	37.3614	2410291233	139.61	645017587	2387	4.42857	1.31152	5.80814	0.336425	0.0638895	0.00370067	0.348931	2.6507e-08	2.65072e-08	1	0	0	1	0	0
ACGCTC	31	153	6	37.3614	2410291233	139.61	645017587	918	4.93548	0.829734	4.09514	0.237203	0.0245708	0.00142322	0.212112	1.01941e-08	1.01942e-08	1	0	0	1	0	0
ACGCTCG	1	5	7	37.3614	2410291233	139.61	645017587	35	5	0.0267656	0.133828	0.00775173	0.000936797	5.42621e-05	0.250698	3.88665e-10	3.88669e-10	1	0	0	1	0	0
ACGG	1154	7375	4	37.3614	2410291233	139.61	645017587	29500	6.39081	30.8875	197.396	11.4338	0.789586	0.0457352	0.183105	3.27589e-07	3.27592e-07	1	0	0	0	0	0
ACGGAG	153	667	6	37.3614	2410291233	139.61	645017587	4002	4.35948	4.09514	17.8527	1.03408	0.107116	0.00620448	0.187357	4.44411e-08	4.44415e-08	1	0	0	1	0	0
ACGGAGC	100	470	7	37.3614	2410291233	139.61	645017587	3290	4.7	2.67656	12.5798	0.728662	0.0880589	0.00510064	0.235656	3.65345e-08	3.65349e-08	1	0	0	1	0	0
ACGGAGG	56	224	7	37.3614	2410291233	139.61	645017587	1568	4	1.49887	5.9955	0.347277	0.0419685	0.00243094	0.200559	1.74122e-08	1.74124e-08	1	0	0	1	0	0
ACGGCC	533	2199	6	37.3614	2410291233	139.61	645017587	13194	4.1257	14.2661	58.8576	3.40921	0.353146	0.0204553	0.17731	1.46516e-07	1.46517e-07	1	0	0	1	0	0
ACGGCCC	150	693	7	37.3614	2410291233	139.61	645017587	4851	4.62	4.01484	18.5486	1.07439	0.12984	0.00752073	0.231645	5.3869e-08	5.38695e-08	1	0	0	1	0	0
ACGGCCCCAG	32	141	10	37.3614	2410291233	139.61	645017587	1410	4.40625	0.8565	3.77395	0.218599	0.0377395	0.00218599	0.315611	1.56577e-08	1.56578e-08	1	0	0	1	0	0
ACGGCCCCCG	39	160	10	37.3614	2410291233	139.61	645017587	1600	4.10256	1.04386	4.2825	0.248055	0.042825	0.00248055	0.293859	1.77676e-08	1.77677e-08	1	0	0	1	0	0
ACGGCCTCC	127	536	9	37.3614	2410291233	139.61	645017587	4824	4.22047	3.39923	14.3464	0.830985	0.129117	0.00747887	0.272074	5.35692e-08	5.35697e-08	1	0	0	1	0	0
ACGGCG	441	1947	6	37.3614	2410291233	139.61	645017587	11682	4.41497	11.8036	52.1127	3.01852	0.312676	0.0181111	0.189741	1.29725e-07	1.29727e-07	1	0	0	1	0	0
ACGGCGG	19	76	7	37.3614	2410291233	139.61	645017587	532	4	0.508547	2.03419	0.117826	0.0142393	0.000824784	0.200559	5.90771e-09	5.90777e-09	1	0	0	1	0	0
ACGGCT	75	801	6	37.3614	2410291233	139.61	645017587	4806	10.68	2.00742	21.4393	1.24183	0.128636	0.00745096	0.458993	5.33693e-08	5.33698e-08	1	0	0	1	0	0
ACGGG	130	722	5	37.3614	2410291233	139.61	645017587	3610	5.55385	3.47953	19.3248	1.11935	0.0966239	0.00559675	0.198906	4.00881e-08	4.00884e-08	1	0	0	1	0	0
ACGGGAGG	42	211	8	37.3614	2410291233	139.61	645017587	1688	5.02381	1.12416	5.64755	0.327123	0.0451804	0.00261698	0.287877	1.87448e-08	1.8745e-08	1	0	0	1	0	0
ACGGGC	179	769	6	37.3614	2410291233	139.61	645017587	4614	4.29609	4.79105	20.5828	1.19222	0.123497	0.00715329	0.184632	5.12372e-08	5.12377e-08	1	0	0	1	0	0
ACGGGCCGGGG	49	210	11	37.3614	2410291233	139.61	645017587	2310	4.28571	1.31152	5.62078	0.325573	0.0618286	0.0035813	0.337675	2.56519e-08	2.56522e-08	1	0	0	1	0	0
ACGGGG	3124	14819	6	37.3614	2410291233	139.61	645017587	88914	4.7436	83.6158	396.64	22.9746	2.37984	0.137847	0.203865	9.87365e-07	9.87375e-07	1	0	0	1	0	0
ACGGGGAGAG	13	71	10	37.3614	2410291233	139.61	645017587	710	5.46154	0.347953	1.90036	0.110075	0.0190036	0.00110075	0.3912	7.88435e-09	7.88443e-09	1	0	0	1	0	0
ACGGGGC	50	220	7	37.3614	2410291233	139.61	645017587	1540	4.4	1.33828	5.88844	0.341076	0.0412191	0.00238753	0.220615	1.71013e-08	1.71014e-08	1	0	0	1	0	0
ACGGGGCCGAGC	17	89	12	37.3614	2410291233	139.61	645017587	1068	5.23529	0.455015	2.38214	0.137981	0.0285857	0.00165577	0.449993	1.18598e-08	1.186e-08	1	0	0	1	0	0
ACGGGGCG	39	203	8	37.3614	2410291233	139.61	645017587	1624	5.20513	1.04386	5.43342	0.31472	0.0434674	0.00251776	0.298267	1.80341e-08	1.80342e-08	1	0	0	1	0	0
ACGGGGCTG	44	197	9	37.3614	2410291233	139.61	645017587	1773	4.47727	1.17769	5.27283	0.305418	0.0474554	0.00274876	0.288629	1.96887e-08	1.96889e-08	1	0	0	1	0	0
ACGGGGG	32	136	7	37.3614	2410291233	139.61	645017587	952	4.25	0.8565	3.64012	0.210847	0.0254809	0.00147593	0.213094	1.05717e-08	1.05718e-08	1	0	0	1	0	0
ACGTAG	41	228	6	37.3614	2410291233	139.61	645017587	1368	5.56098	1.09739	6.10256	0.353479	0.0366154	0.00212087	0.238993	1.51913e-08	1.51914e-08	1	0	0	1	0	0
ACGTC	53	265	5	37.3614	2410291233	139.61	645017587	1325	5	1.41858	7.09289	0.410842	0.0354644	0.00205421	0.17907	1.47138e-08	1.47139e-08	1	0	0	1	0	0
ACGTCC	41	164	6	37.3614	2410291233	139.61	645017587	984	4	1.09739	4.38956	0.254257	0.0263374	0.00152554	0.171907	1.0927e-08	1.09272e-08	1	0	0	1	0	0
ACGTCCC	70	325	7	37.3614	2410291233	139.61	645017587	2275	4.64286	1.87359	8.69883	0.503862	0.0608918	0.00352704	0.232791	2.52632e-08	2.52635e-08	1	0	0	1	0	0
ACT	12671	143472	3	37.3614	2410291233	139.61	645017587	430416	11.3229	339.147	3840.12	222.431	11.5204	0.667293	0.243311	4.77965e-06	4.7797e-06	1	1	0	0	0	0
ACTAG	120	600	5	37.3614	2410291233	139.61	645017587	3000	5	3.21187	16.0594	0.930207	0.0802969	0.00465104	0.17907	3.33142e-08	3.33145e-08	1	0	0	1	0	0
ACTAGG	41	187	6	37.3614	2410291233	139.61	645017587	1122	4.56098	1.09739	5.00517	0.289915	0.030031	0.00173949	0.196016	1.24595e-08	1.24596e-08	1	0	0	1	0	0
ACTAGGAGT	32	140	9	37.3614	2410291233	139.61	645017587	1260	4.375	0.8565	3.74719	0.217048	0.0337247	0.00195344	0.282036	1.3992e-08	1.39921e-08	1	0	0	1	0	0
ACTAGGC	40	160	7	37.3614	2410291233	139.61	645017587	1120	4	1.07062	4.2825	0.248055	0.0299775	0.00173639	0.200559	1.24373e-08	1.24374e-08	1	0	0	1	0	0
ACTAGT	38	152	6	37.3614	2410291233	139.61	645017587	912	4	1.01709	4.06837	0.235652	0.0244102	0.00141391	0.171907	1.01275e-08	1.01276e-08	1	0	0	1	0	0
ACTAT	1009	6911	5	37.3614	2410291233	139.61	645017587	34555	6.84936	27.0065	184.977	10.7144	0.924886	0.0535722	0.245303	3.83724e-07	3.83727e-07	1	0	0	1	0	0
ACTATAT	74	337	7	37.3614	2410291233	139.61	645017587	2359	4.55405	1.98066	9.02001	0.522466	0.0631401	0.00365726	0.228339	2.6196e-08	2.61963e-08	1	0	0	1	0	0
ACTATC	47	325	6	37.3614	2410291233	139.61	645017587	1950	6.91489	1.25798	8.69883	0.503862	0.052193	0.00302317	0.29718	2.16542e-08	2.16544e-08	1	0	0	1	0	0
ACTATG	35	140	6	37.3614	2410291233	139.61	645017587	840	4	0.936797	3.74719	0.217048	0.0224831	0.00130229	0.171907	9.32797e-09	9.32806e-09	1	0	0	1	0	0
ACTC	4103	30561	4	37.3614	2410291233	139.61	645017587	122244	7.44845	109.819	817.984	47.3801	3.27194	0.18952	0.213407	1.35749e-06	1.3575e-06	1	0	0	0	0	0
ACTCAG	107	470	6	37.3614	2410291233	139.61	645017587	2820	4.39252	2.86392	12.5798	0.728662	0.075479	0.00437197	0.188777	3.13153e-08	3.13156e-08	1	0	0	1	0	0
ACTCAGC	7	28	7	37.3614	2410291233	139.61	645017587	196	4	0.187359	0.749437	0.0434097	0.00524606	0.000303868	0.200559	2.17653e-09	2.17655e-09	1	0	0	1	0	0
ACTCAT	60	347	6	37.3614	2410291233	139.61	645017587	2082	5.78333	1.60594	9.28767	0.53797	0.055726	0.00322782	0.24855	2.312e-08	2.31203e-08	1	0	0	1	0	0
ACTCC	200	1329	5	37.3614	2410291233	139.61	645017587	6645	6.645	5.35312	35.5715	2.06041	0.177858	0.010302	0.237984	7.37909e-08	7.37916e-08	1	0	0	1	0	0
ACTCCATCC	40	218	9	37.3614	2410291233	139.61	645017587	1962	5.45	1.07062	5.8349	0.337975	0.0525141	0.00304178	0.351336	2.17875e-08	2.17877e-08	1	0	0	1	0	0
ACTCCC	110	517	6	37.3614	2410291233	139.61	645017587	3102	4.7	2.94422	13.8378	0.801529	0.0830269	0.00480917	0.201991	3.44469e-08	3.44472e-08	1	0	0	1	0	0
ACTCCCGC	34	149	8	37.3614	2410291233	139.61	645017587	1192	4.38235	0.910031	3.98808	0.231001	0.0319046	0.00184801	0.25112	1.32368e-08	1.3237e-08	1	0	0	1	0	0
ACTCCG	77	387	6	37.3614	2410291233	139.61	645017587	2322	5.02597	2.06095	10.3583	0.599984	0.0621498	0.0035999	0.216001	2.57852e-08	2.57854e-08	1	0	0	1	0	0
ACTCCT	113	546	6	37.3614	2410291233	139.61	645017587	3276	4.83186	3.02451	14.614	0.846489	0.0876842	0.00507893	0.207658	3.63791e-08	3.63794e-08	1	0	0	1	0	0
ACTCGC	44	290	6	37.3614	2410291233	139.61	645017587	1740	6.59091	1.17769	7.76203	0.4496	0.0465722	0.0026976	0.283257	1.93222e-08	1.93224e-08	1	0	0	1	0	0
ACTCGG	58	247	6	37.3614	2410291233	139.61	645017587	1482	4.25862	1.55241	6.61111	0.382935	0.0396666	0.00229761	0.183022	1.64572e-08	1.64574e-08	1	0	0	1	0	0
ACTCGGG	59	259	7	37.3614	2410291233	139.61	645017587	1813	4.38983	1.57917	6.93229	0.401539	0.0485261	0.00281078	0.220105	2.01329e-08	2.01331e-08	1	0	0	1	0	0
ACTCGGGG	94	390	8	37.3614	2410291233	139.61	645017587	3120	4.14894	2.51597	10.4386	0.604635	0.0835087	0.00483708	0.237744	3.46467e-08	3.46471e-08	1	0	0	1	0	0
ACTCT	27	191	5	37.3614	2410291233	139.61	645017587	955	7.07407	0.722672	5.11223	0.296116	0.0255612	0.00148058	0.253351	1.0605e-08	1.06051e-08	1	0	0	1	0	0
ACTCTC	190	1018	6	37.3614	2410291233	139.61	645017587	6108	5.35789	5.08547	27.2474	1.57825	0.163484	0.00946951	0.230266	6.78277e-08	6.78283e-08	1	0	0	1	0	0
ACTCTCCG	18	86	8	37.3614	2410291233	139.61	645017587	688	4.77778	0.481781	2.30184	0.13333	0.0184147	0.00106664	0.273779	7.64005e-09	7.64012e-09	1	0	0	1	0	0
ACTCTG	62	248	6	37.3614	2410291233	139.61	645017587	1488	4	1.65947	6.63787	0.384486	0.0398272	0.00230691	0.171907	1.65238e-08	1.6524e-08	1	0	0	1	0	0
ACTG	484	3323	4	37.3614	2410291233	139.61	645017587	13292	6.8657	12.9546	88.9421	5.1518	0.355769	0.0206072	0.196711	1.47604e-07	1.47605e-07	1	0	0	0	0	0
ACTGAG	48	282	6	37.3614	2410291233	139.61	645017587	1692	5.875	1.28475	7.5479	0.437197	0.0452874	0.00262318	0.252489	1.87892e-08	1.87894e-08	1	0	0	1	0	0
ACTGAGC	28	112	7	37.3614	2410291233	139.61	645017587	784	4	0.749437	2.99775	0.173639	0.0209842	0.00121547	0.200559	8.7061e-09	8.70619e-09	1	0	0	1	0	0
ACTGAT	50	237	6	37.3614	2410291233	139.61	645017587	1422	4.74	1.33828	6.34345	0.367432	0.0380607	0.00220459	0.20371	1.57909e-08	1.57911e-08	1	0	0	1	0	0
ACTGCC	191	894	6	37.3614	2410291233	139.61	645017587	5364	4.68063	5.11223	23.9285	1.38601	0.143571	0.00831605	0.201159	5.95657e-08	5.95663e-08	1	0	0	1	0	0
ACTGCG	11	44	6	37.3614	2410291233	139.61	645017587	264	4	0.294422	1.17769	0.0682152	0.00706612	0.000409291	0.171907	2.93165e-09	2.93168e-09	1	0	0	1	0	0
ACTGG	7	35	5	37.3614	2410291233	139.61	645017587	175	5	0.187359	0.936797	0.0542621	0.00468398	0.00027131	0.17907	1.94333e-09	1.94335e-09	1	0	0	1	0	0
ACTGGAT	53	212	7	37.3614	2410291233	139.61	645017587	1484	4	1.41858	5.67431	0.328673	0.0397202	0.00230071	0.200559	1.64794e-08	1.64796e-08	1	0	0	1	0	0
ACTGGC	74	379	6	37.3614	2410291233	139.61	645017587	2274	5.12162	1.98066	10.1442	0.587581	0.060865	0.00352549	0.220111	2.52521e-08	2.52524e-08	1	0	0	1	0	0
ACTGGG	35	199	6	37.3614	2410291233	139.61	645017587	1194	5.68571	0.936797	5.32636	0.308519	0.0319581	0.00185111	0.244354	1.3259e-08	1.32592e-08	1	0	0	1	0	0
ACTGGGC	22	88	7	37.3614	2410291233	139.61	645017587	616	4	0.588844	2.35537	0.13643	0.0164876	0.000955013	0.200559	6.84051e-09	6.84058e-09	1	0	0	1	0	0
AG	2025719	29215473	2	37.3614	2410291233	139.61	645017587	58430946	14.4223	54219.6	781970	45294.1	1563.94	90.5881	0.206608	0.000648859	0.000648866	1	1	1	0	0	0
AGAGAGAGAGATAT	21	93	14	37.3614	2410291233	139.61	645017587	1302	4.42857	0.562078	2.4892	0.144182	0.0348488	0.00201855	0.444094	1.44583e-08	1.44585e-08	1	0	0	1	0	0
AGAGAGAGAT	75	436	10	37.3614	2410291233	139.61	645017587	4360	5.81333	2.00742	11.6698	0.675951	0.116698	0.00675951	0.416398	4.84166e-08	4.84171e-08	1	0	0	1	0	0
AGAGAGAGATATATAT	55	263	16	37.3614	2410291233	139.61	645017587	4208	4.78182	1.47211	7.03936	0.407741	0.11263	0.00652385	0.54802	4.67287e-08	4.67291e-08	1	0	0	1	1	0
AGAGAGAT	254	1074	8	37.3614	2410291233	139.61	645017587	8592	4.22835	6.79847	28.7463	1.66507	0.22997	0.0133206	0.242295	9.54118e-08	9.54127e-08	1	0	0	1	0	0
AGAGAGG	472	2368	7	37.3614	2410291233	139.61	645017587	16576	5.01695	12.6334	63.381	3.67122	0.443667	0.0256985	0.251548	1.84072e-07	1.84074e-07	1	0	0	1	0	0
AGAGAGGAGG	1	5	10	37.3614	2410291233	139.61	645017587	50	5	0.0267656	0.133828	0.00775173	0.00133828	7.75173e-05	0.358141	5.55236e-10	5.55242e-10	1	0	0	1	0	0
AGAGAGGGG	32	131	9	37.3614	2410291233	139.61	645017587	1179	4.09375	0.8565	3.5063	0.203095	0.0315567	0.00182786	0.263905	1.30925e-08	1.30926e-08	1	0	0	1	0	0
AGAGAT	2978	16764	6	37.3614	2410291233	139.61	645017587	100584	5.62928	79.708	448.699	25.99	2.69219	0.15594	0.241929	1.11696e-06	1.11697e-06	1	0	0	1	0	0
AGAGATATAGAT	80	335	12	37.3614	2410291233	139.61	645017587	4020	4.1875	2.14125	8.96648	0.519366	0.107598	0.00623239	0.359931	4.4641e-08	4.46414e-08	1	0	0	1	0	0
AGAGATG	84	372	7	37.3614	2410291233	139.61	645017587	2604	4.42857	2.24831	9.95681	0.576728	0.0696977	0.0040371	0.222047	2.89167e-08	2.8917e-08	1	0	0	1	0	0
AGAGC	298	1609	5	37.3614	2410291233	139.61	645017587	8045	5.39933	7.97615	43.0659	2.49451	0.215329	0.0124725	0.193372	8.93375e-08	8.93384e-08	1	0	0	1	0	0
AGAGCC	498	2177	6	37.3614	2410291233	139.61	645017587	13062	4.37149	13.3293	58.2687	3.3751	0.349612	0.0202506	0.187873	1.4505e-07	1.45051e-07	1	0	0	1	0	0
AGAGCCC	85	429	7	37.3614	2410291233	139.61	645017587	3003	5.04706	2.27508	11.4824	0.665098	0.0803771	0.00465569	0.253058	3.33475e-08	3.33478e-08	1	0	0	1	0	0
AGAGCCG	60	283	7	37.3614	2410291233	139.61	645017587	1981	4.71667	1.60594	7.57467	0.438748	0.0530227	0.00307123	0.236492	2.19985e-08	2.19987e-08	1	0	0	1	0	0
AGAGCG	608	2592	6	37.3614	2410291233	139.61	645017587	15552	4.26316	16.2735	69.3765	4.0185	0.416259	0.024111	0.183217	1.72701e-07	1.72702e-07	1	0	0	1	0	0
AGAGCGGG	73	307	8	37.3614	2410291233	139.61	645017587	2456	4.20548	1.95389	8.21704	0.475956	0.0657364	0.00380765	0.240984	2.72732e-08	2.72735e-08	1	0	0	1	0	0
AGAGCT	11	72	6	37.3614	2410291233	139.61	645017587	432	6.54545	0.294422	1.92712	0.111625	0.0115627	0.000669749	0.281303	4.79724e-09	4.79729e-09	1	0	0	1	0	0
AGAGG	9708	81938	5	37.3614	2410291233	139.61	645017587	409690	8.44026	259.841	2193.12	127.032	10.9656	0.635161	0.30228	4.54949e-06	4.54954e-06	1	0	0	1	0	0
AGAGGC	4020	18171	6	37.3614	2410291233	139.61	645017587	109026	4.52015	107.598	486.358	28.1713	2.91815	0.169028	0.194262	1.2107e-06	1.21072e-06	1	0	0	1	0	0
AGAGGCC	64	291	7	37.3614	2410291233	139.61	645017587	2037	4.54688	1.713	7.78879	0.45115	0.0545216	0.00315805	0.227979	2.26203e-08	2.26205e-08	1	0	0	1	0	0
AGAGGCG	25	100	7	37.3614	2410291233	139.61	645017587	700	4	0.66914	2.67656	0.155035	0.0187359	0.00108524	0.200559	7.77331e-09	7.77338e-09	1	0	0	1	0	0
AGAGGG	9476	44092	6	37.3614	2410291233	139.61	645017587	264552	4.65302	253.631	1180.15	68.3578	7.0809	0.410147	0.199972	2.93778e-06	2.93781e-06	1	0	0	1	0	0
AGAGGGAGG	138	944	9	37.3614	2410291233	139.61	645017587	8496	6.84058	3.69366	25.2667	1.46353	0.227401	0.0131717	0.44098	9.43457e-08	9.43466e-08	1	0	0	1	0	0
AGAGGGATGG	30	157	10	37.3614	2410291233	139.61	645017587	1570	5.23333	0.802969	4.2022	0.243404	0.042022	0.00243404	0.374854	1.74344e-08	1.74346e-08	1	0	0	1	0	0
AGAGGGC	141	603	7	37.3614	2410291233	139.61	645017587	4221	4.2766	3.77395	16.1397	0.934858	0.112978	0.00654401	0.214427	4.6873e-08	4.68735e-08	1	0	0	1	0	0
AGAGGGG	149	658	7	37.3614	2410291233	139.61	645017587	4606	4.41611	3.98808	17.6118	1.02013	0.123282	0.00714089	0.221422	5.11484e-08	5.11488e-08	1	0	0	1	0	0
AGAT	206215	1981802	4	37.3614	2410291233	139.61	645017587	7927208	9.61037	5519.47	53044.2	3072.48	212.177	12.2899	0.275349	8.80295e-05	8.80303e-05	1	1	1	0	0	0
AGATAT	13156	77073	6	37.3614	2410291233	139.61	645017587	462438	5.85839	352.128	2062.91	119.49	12.3774	0.716939	0.251775	5.13525e-06	5.1353e-06	1	1	0	1	0	0
AGATC	34	170	5	37.3614	2410291233	139.61	645017587	850	5	0.910031	4.55015	0.263559	0.0227508	0.00131779	0.17907	9.43901e-09	9.43911e-09	1	0	0	1	0	0
AGATCC	97	434	6	37.3614	2410291233	139.61	645017587	2604	4.47423	2.59626	11.6163	0.67285	0.0696977	0.0040371	0.192288	2.89167e-08	2.8917e-08	1	0	0	1	0	0
AGATCCC	104	416	7	37.3614	2410291233	139.61	645017587	2912	4	2.78362	11.1345	0.644944	0.0779415	0.00451461	0.200559	3.2337e-08	3.23373e-08	1	0	0	1	0	0
AGATCT	49	196	6	37.3614	2410291233	139.61	645017587	1176	4	1.31152	5.24606	0.303868	0.0314764	0.00182321	0.171907	1.30592e-08	1.30593e-08	1	0	0	1	0	0
AGATCTC	15	60	7	37.3614	2410291233	139.61	645017587	420	4	0.401484	1.60594	0.0930207	0.0112416	0.000651145	0.200559	4.66398e-09	4.66403e-09	1	0	0	1	0	0
AGATG	759	6110	5	37.3614	2410291233	139.61	645017587	30550	8.05007	20.3151	163.538	9.47261	0.81769	0.047363	0.288305	3.39249e-07	3.39253e-07	1	0	0	1	0	0
AGATGAT	573	2371	7	37.3614	2410291233	139.61	645017587	16597	4.13787	15.3367	63.4613	3.67587	0.444229	0.0257311	0.207471	1.84305e-07	1.84307e-07	1	0	0	1	0	0
AGATGC	33	132	6	37.3614	2410291233	139.61	645017587	792	4	0.883265	3.53306	0.204646	0.0211984	0.00122787	0.171907	8.79494e-09	8.79503e-09	1	0	0	1	0	0
AGATGCGATGCGGG	128	753	14	37.3614	2410291233	139.61	645017587	10542	5.88281	3.426	20.1545	1.16741	0.282163	0.0163437	0.589925	1.17066e-07	1.17067e-07	1	0	0	1	1	0
AGATGG	347	1860	6	37.3614	2410291233	139.61	645017587	11160	5.36023	9.28767	49.784	2.88364	0.298704	0.0173019	0.230366	1.23929e-07	1.2393e-07	1	0	0	1	0	0
AGATGGAGGG	19	100	10	37.3614	2410291233	139.61	645017587	1000	5.26316	0.508547	2.67656	0.155035	0.0267656	0.00155035	0.37699	1.11047e-08	1.11048e-08	1	0	0	1	0	0
AGATGGG	41	164	7	37.3614	2410291233	139.61	645017587	1148	4	1.09739	4.38956	0.254257	0.0307269	0.0017798	0.200559	1.27482e-08	1.27483e-08	1	0	0	1	0	0
AGC	14809	140560	3	37.3614	2410291233	139.61	645017587	421680	9.49153	396.372	3762.18	217.917	11.2865	0.65375	0.203958	4.68264e-06	4.68268e-06	1	1	0	0	0	0
AGCAGCAGG	62	254	9	37.3614	2410291233	139.61	645017587	2286	4.09677	1.65947	6.79847	0.393788	0.0611862	0.00354409	0.2641	2.53854e-08	2.53856e-08	1	0	0	1	0	0
AGCAGCC	81	458	7	37.3614	2410291233	139.61	645017587	3206	5.65432	2.16802	12.2587	0.710058	0.0858106	0.00497041	0.283506	3.56017e-08	3.56021e-08	1	0	0	1	0	0
AGCAGCCCC	103	457	9	37.3614	2410291233	139.61	645017587	4113	4.43689	2.75686	12.2319	0.708508	0.110087	0.00637657	0.286026	4.56737e-08	4.56742e-08	1	0	0	1	0	0
AGCAGCG	12	48	7	37.3614	2410291233	139.61	645017587	336	4	0.321187	1.28475	0.0744166	0.00899325	0.000520916	0.200559	3.73119e-09	3.73122e-09	1	0	0	1	0	0
AGCAGG	1950	9930	6	37.3614	2410291233	139.61	645017587	59580	5.09231	52.193	265.783	15.3949	1.5947	0.0923696	0.218851	6.61619e-07	6.61626e-07	1	0	0	1	0	0
AGCAGGAGG	78	390	9	37.3614	2410291233	139.61	645017587	3510	5	2.08772	10.4386	0.604635	0.0939473	0.00544171	0.322326	3.89776e-08	3.8978e-08	1	0	0	1	0	0
AGCAGGC	144	592	7	37.3614	2410291233	139.61	645017587	4144	4.11111	3.85425	15.8452	0.917804	0.110917	0.00642463	0.20613	4.6018e-08	4.60184e-08	1	0	0	1	0	0
AGCAGGCGCAGG	27	114	12	37.3614	2410291233	139.61	645017587	1368	4.22222	0.722672	3.05128	0.176739	0.0366154	0.00212087	0.362916	1.51913e-08	1.51914e-08	1	0	0	1	0	0
AGCAGGG	161	878	7	37.3614	2410291233	139.61	645017587	6146	5.45342	4.30926	23.5002	1.3612	0.164501	0.00952842	0.273433	6.82496e-08	6.82503e-08	1	0	0	1	0	0
AGCAT	63	356	5	37.3614	2410291233	139.61	645017587	1780	5.65079	1.68623	9.52856	0.551923	0.0476428	0.00275961	0.202378	1.97664e-08	1.97666e-08	1	0	0	1	0	0
AGCATC	124	720	6	37.3614	2410291233	139.61	645017587	4320	5.80645	3.31894	19.2712	1.11625	0.115627	0.00669749	0.249543	4.79724e-08	4.79729e-08	1	0	0	1	0	0
AGCATCC	49	210	7	37.3614	2410291233	139.61	645017587	1470	4.28571	1.31152	5.62078	0.325573	0.0393455	0.00227901	0.214884	1.63239e-08	1.63241e-08	1	0	0	1	0	0
AGCATCCTCC	11	50	10	37.3614	2410291233	139.61	645017587	500	4.54545	0.294422	1.33828	0.0775173	0.0133828	0.000775173	0.325582	5.55236e-09	5.55242e-09	1	0	0	1	0	0
AGCATG	154	661	6	37.3614	2410291233	139.61	645017587	3966	4.29221	4.12191	17.6921	1.02478	0.106152	0.00614867	0.184466	4.40413e-08	4.40418e-08	1	0	0	1	0	0
AGCATGG	63	252	7	37.3614	2410291233	139.61	645017587	1764	4	1.68623	6.74494	0.390687	0.0472145	0.00273481	0.200559	1.95887e-08	1.95889e-08	1	0	0	1	0	0
AGCC	1349	8983	4	37.3614	2410291233	139.61	645017587	35932	6.65901	36.1068	240.436	13.9268	0.961742	0.055707	0.190789	3.99015e-07	3.99019e-07	1	0	0	0	0	0
AGCCAGG	224	985	7	37.3614	2410291233	139.61	645017587	6895	4.39732	5.9955	26.3641	1.52709	0.184549	0.0106896	0.22048	7.65671e-08	7.65678e-08	1	0	0	1	0	0
AGCCATC	23	113	7	37.3614	2410291233	139.61	645017587	791	4.91304	0.615609	3.02451	0.175189	0.0211716	0.00122632	0.246338	8.78384e-09	8.78392e-09	1	0	0	1	0	0
AGCCC	1964	10793	5	37.3614	2410291233	139.61	645017587	53965	5.49542	52.5677	288.881	16.7329	1.44441	0.0836644	0.196813	5.99266e-07	5.99272e-07	1	0	0	1	0	0
AGCCCC	5871	28753	6	37.3614	2410291233	139.61	645017587	172518	4.89746	157.141	769.592	44.5771	4.61755	0.267462	0.210478	1.91576e-06	1.91578e-06	1	0	0	1	0	0
AGCCCCC	614	2690	7	37.3614	2410291233	139.61	645017587	18830	4.38111	16.4341	71.9995	4.17043	0.503997	0.029193	0.219667	2.09102e-07	2.09104e-07	1	0	0	1	0	0
AGCCCCCGCGC	32	156	11	37.3614	2410291233	139.61	645017587	1716	4.875	0.8565	4.17544	0.241854	0.0459298	0.00266039	0.384106	1.90557e-08	1.90559e-08	1	0	0	1	0	0
AGCCCCG	1539	7337	7	37.3614	2410291233	139.61	645017587	51359	4.76738	41.1923	196.379	11.3749	1.37466	0.0796242	0.239035	5.70327e-07	5.70333e-07	1	0	0	1	0	0
AGCCCCGC	2411	9701	8	37.3614	2410291233	139.61	645017587	77608	4.02364	64.5319	259.653	15.0399	2.07723	0.120319	0.230565	8.61815e-07	8.61824e-07	1	0	0	1	0	0
AGCCCCGCGCC	43	182	11	37.3614	2410291233	139.61	645017587	2002	4.23256	1.15092	4.87134	0.282163	0.0535848	0.00310379	0.333487	2.22317e-08	2.22319e-08	1	0	0	1	0	0
AGCCCCTGC	234	936	9	37.3614	2410291233	139.61	645017587	8424	4	6.26315	25.0526	1.45112	0.225474	0.0130601	0.257861	9.35462e-08	9.35471e-08	1	0	0	1	0	0
AGCCCG	4104	20914	6	37.3614	2410291233	139.61	645017587	125484	5.096	109.846	559.776	32.4239	3.35866	0.194544	0.21901	1.39347e-06	1.39348e-06	1	0	0	1	0	0
AGCCCGC	1300	6379	7	37.3614	2410291233	139.61	645017587	44653	4.90692	34.7953	170.738	9.88965	1.19517	0.0692276	0.246032	4.95859e-07	4.95864e-07	1	0	0	1	0	0
AGCCCGCTG	89	369	9	37.3614	2410291233	139.61	645017587	3321	4.14607	2.38214	9.87651	0.572077	0.0888886	0.0051487	0.267277	3.68788e-08	3.68791e-08	1	0	0	1	0	0
AGCCCGG	962	4204	7	37.3614	2410291233	139.61	645017587	29428	4.37006	25.7485	112.523	6.51765	0.787659	0.0456236	0.219114	3.2679e-07	3.26793e-07	1	0	0	1	0	0
AGCCCGGCCC	59	279	10	37.3614	2410291233	139.61	645017587	2790	4.72881	1.57917	7.46761	0.432546	0.0746761	0.00432546	0.338716	3.09822e-08	3.09825e-08	1	0	0	1	0	0
AGCCCT	58	306	6	37.3614	2410291233	139.61	645017587	1836	5.27586	1.55241	8.19028	0.474406	0.0491417	0.00284643	0.22674	2.03883e-08	2.03885e-08	1	0	0	1	0	0
AGCCCTC	64	288	7	37.3614	2410291233	139.61	645017587	2016	4.5	1.713	7.7085	0.446499	0.0539595	0.0031255	0.225629	2.23871e-08	2.23873e-08	1	0	0	1	0	0
AGCCCTG	215	919	7	37.3614	2410291233	139.61	645017587	6433	4.27442	5.75461	24.5976	1.42477	0.172183	0.00997337	0.214318	7.14367e-08	7.14374e-08	1	0	0	1	0	0
AGCCG	1305	8675	5	37.3614	2410291233	139.61	645017587	43375	6.64751	34.9291	232.192	13.4492	1.16096	0.0672462	0.238074	4.81667e-07	4.81672e-07	1	0	0	1	0	0
AGCCGC	2409	12180	6	37.3614	2410291233	139.61	645017587	73080	5.05604	64.4784	326.005	18.8832	1.95603	0.113299	0.217293	8.11533e-07	8.11541e-07	1	0	0	1	0	0
AGCCGCAGG	126	581	9	37.3614	2410291233	139.61	645017587	5229	4.61111	3.37247	15.5508	0.900751	0.139957	0.00810676	0.297257	5.80666e-08	5.80672e-08	1	0	0	1	0	0
AGCCGCC	250	1020	7	37.3614	2410291233	139.61	645017587	7140	4.08	6.6914	27.3009	1.58135	0.191107	0.0110695	0.20457	7.92877e-08	7.92885e-08	1	0	0	1	0	0
AGCCGCG	169	847	7	37.3614	2410291233	139.61	645017587	5929	5.01183	4.52339	22.6705	1.31314	0.158693	0.009192	0.251292	6.58399e-08	6.58405e-08	1	0	0	1	0	0
AGCCGCGGGAGG	76	424	12	37.3614	2410291233	139.61	645017587	5088	5.57895	2.03419	11.3486	0.657346	0.136183	0.00788816	0.479531	5.65008e-08	5.65014e-08	1	0	0	1	0	0
AGCCGG	3907	18135	6	37.3614	2410291233	139.61	645017587	108810	4.64167	104.573	485.394	28.1155	2.91237	0.168693	0.199484	1.2083e-06	1.20832e-06	1	0	0	1	0	0
AGCCGGG	1643	7470	7	37.3614	2410291233	139.61	645017587	52290	4.54656	43.9759	199.939	11.5811	1.39957	0.0810676	0.227963	5.80666e-07	5.80672e-07	1	0	0	1	0	0
AGCCGGGGCCG	8	34	11	37.3614	2410291233	139.61	645017587	374	4.25	0.214125	0.910031	0.0527117	0.0100103	0.000579829	0.334861	4.15317e-09	4.15321e-09	1	0	0	1	0	0
AGCCT	70	418	5	37.3614	2410291233	139.61	645017587	2090	5.97143	1.87359	11.188	0.648044	0.0559401	0.00324022	0.213861	2.32089e-08	2.32091e-08	1	0	0	1	0	0
AGCCTAT	24	96	7	37.3614	2410291233	139.61	645017587	672	4	0.642375	2.5695	0.148833	0.0179865	0.00104183	0.200559	7.46237e-09	7.46245e-09	1	0	0	1	0	0
AGCCTC	355	1731	6	37.3614	2410291233	139.61	645017587	10386	4.87606	9.50179	46.3313	2.68365	0.277988	0.0161019	0.209558	1.15334e-07	1.15335e-07	1	0	0	1	0	0
AGCCTCC	398	1834	7	37.3614	2410291233	139.61	645017587	12838	4.60804	10.6527	49.0881	2.84333	0.343617	0.0199033	0.231046	1.42562e-07	1.42564e-07	1	0	0	1	0	0
AGCCTCCTC	89	395	9	37.3614	2410291233	139.61	645017587	3555	4.4382	2.38214	10.5724	0.612386	0.0951518	0.00551148	0.28611	3.94773e-08	3.94777e-08	1	0	0	1	0	0
AGCCTCCTGG	29	128	10	37.3614	2410291233	139.61	645017587	1280	4.41379	0.776203	3.426	0.198444	0.03426	0.00198444	0.316152	1.4214e-08	1.42142e-08	1	0	0	1	0	0
AGCCTCGC	190	786	8	37.3614	2410291233	139.61	645017587	6288	4.13684	5.08547	21.0378	1.21857	0.168302	0.00974857	0.237051	6.98265e-08	6.98272e-08	1	0	0	1	0	0
AGCCTG	320	1544	6	37.3614	2410291233	139.61	645017587	9264	4.825	8.565	41.3261	2.39373	0.247957	0.0143624	0.207363	1.02874e-07	1.02875e-07	1	0	0	1	0	0
AGCCTGC	16	64	7	37.3614	2410291233	139.61	645017587	448	4	0.42825	1.713	0.0992221	0.011991	0.000694555	0.200559	4.97492e-09	4.97496e-09	1	0	0	1	0	0
AGCCTGG	170	830	7	37.3614	2410291233	139.61	645017587	5810	4.88235	4.55015	22.2155	1.28679	0.155508	0.00900751	0.2448	6.45184e-08	6.45191e-08	1	0	0	1	0	0
AGCCTGGAGGG	75	309	11	37.3614	2410291233	139.61	645017587	3399	4.12	2.00742	8.27058	0.479057	0.0909763	0.00526962	0.324619	3.7745e-08	3.77453e-08	1	0	0	1	0	0
AGCG	536	3343	4	37.3614	2410291233	139.61	645017587	13372	6.23694	14.3464	89.4775	5.1828	0.35791	0.0207312	0.178696	1.48492e-07	1.48494e-07	1	0	0	0	0	0
AGCGAGG	32	128	7	37.3614	2410291233	139.61	645017587	896	4	0.8565	3.426	0.198444	0.023982	0.00138911	0.200559	9.94983e-09	9.94993e-09	1	0	0	1	0	0
AGCGC	81	424	5	37.3614	2410291233	139.61	645017587	2120	5.23457	2.16802	11.3486	0.657346	0.0567431	0.00328673	0.187471	2.3542e-08	2.35422e-08	1	0	0	1	0	0
AGCGCC	210	888	6	37.3614	2410291233	139.61	645017587	5328	4.22857	5.62078	23.7679	1.37671	0.142607	0.00826024	0.181731	5.9166e-08	5.91665e-08	1	0	0	1	0	0
AGCGCCC	215	990	7	37.3614	2410291233	139.61	645017587	6930	4.60465	5.75461	26.498	1.53484	0.185486	0.0107439	0.230876	7.69557e-08	7.69565e-08	1	0	0	1	0	0
AGCGCCG	35	140	7	37.3614	2410291233	139.61	645017587	980	4	0.936797	3.74719	0.217048	0.0262303	0.00151934	0.200559	1.08826e-08	1.08827e-08	1	0	0	1	0	0
AGCGCCGGGGC	45	212	11	37.3614	2410291233	139.61	645017587	2332	4.71111	1.20445	5.67431	0.328673	0.0624174	0.00361541	0.371193	2.58962e-08	2.58965e-08	1	0	0	1	0	0
AGCGCG	96	384	6	37.3614	2410291233	139.61	645017587	2304	4	2.5695	10.278	0.595333	0.061668	0.003572	0.171907	2.55853e-08	2.55855e-08	1	0	0	1	0	0
AGCGCGG	47	188	7	37.3614	2410291233	139.61	645017587	1316	4	1.25798	5.03194	0.291465	0.0352236	0.00204025	0.200559	1.46138e-08	1.4614e-08	1	0	0	1	0	0
AGCGG	107	535	5	37.3614	2410291233	139.61	645017587	2675	5	2.86392	14.3196	0.829435	0.071598	0.00414717	0.17907	2.97051e-08	2.97054e-08	1	0	0	1	0	0
AGCGGC	983	4429	6	37.3614	2410291233	139.61	645017587	26574	4.5056	26.3106	118.545	6.86648	0.71127	0.0411989	0.193636	2.95097e-07	2.951e-07	1	0	0	1	0	0
AGCGGCCC	107	560	8	37.3614	2410291233	139.61	645017587	4480	5.23364	2.86392	14.9887	0.868193	0.11991	0.00694555	0.299901	4.97492e-08	4.97496e-08	1	0	0	1	0	0
AGCGGCG	136	654	7	37.3614	2410291233	139.61	645017587	4578	4.80882	3.64012	17.5047	1.01393	0.122533	0.00709748	0.241113	5.08374e-08	5.08379e-08	1	0	0	1	0	0
AGCGGG	2647	12832	6	37.3614	2410291233	139.61	645017587	76992	4.84775	70.8486	343.456	19.894	2.06074	0.119364	0.208341	8.54975e-07	8.54983e-07	1	0	0	1	0	0
AGCGGGC	289	1350	7	37.3614	2410291233	139.61	645017587	9450	4.67128	7.73526	36.1336	2.09297	0.252935	0.0146508	0.234216	1.0494e-07	1.04941e-07	1	0	0	1	0	0
AGCGGGCGG	121	486	9	37.3614	2410291233	139.61	645017587	4374	4.01653	3.23864	13.0081	0.753468	0.117073	0.00678121	0.258927	4.85721e-08	4.85725e-08	1	0	0	1	0	0
AGCGGGCGGG	176	815	10	37.3614	2410291233	139.61	645017587	8150	4.63068	4.71075	21.814	1.26353	0.21814	0.0126353	0.331687	9.05035e-08	9.05044e-08	1	0	0	1	0	0
AGCGGGG	1537	6817	7	37.3614	2410291233	139.61	645017587	47719	4.43526	41.1388	182.461	10.5687	1.27723	0.0739809	0.222383	5.29906e-07	5.29911e-07	1	0	0	1	0	0
AGCGGGGAGGC	50	205	11	37.3614	2410291233	139.61	645017587	2255	4.1	1.33828	5.48695	0.317821	0.0603565	0.00349603	0.323043	2.50412e-08	2.50414e-08	1	0	0	1	0	0
AGCGGGGGCCG	48	203	11	37.3614	2410291233	139.61	645017587	2233	4.22917	1.28475	5.43342	0.31472	0.0597676	0.00346192	0.33322	2.47968e-08	2.47971e-08	1	0	0	1	0	0
AGCT	231	1547	4	37.3614	2410291233	139.61	645017587	6188	6.69697	6.18286	41.4064	2.39838	0.165626	0.00959354	0.191877	6.8716e-08	6.87167e-08	1	0	0	0	0	0
AGCTAGGG	51	255	8	37.3614	2410291233	139.61	645017587	2040	5	1.36505	6.82523	0.395338	0.0546019	0.0031627	0.286512	2.26536e-08	2.26539e-08	1	0	0	1	0	0
AGCTAT	1	4	6	37.3614	2410291233	139.61	645017587	24	4	0.0267656	0.107062	0.00620138	0.000642375	3.72083e-05	0.171907	2.66513e-10	2.66516e-10	1	0	0	1	0	0
AGCTC	250	1395	5	37.3614	2410291233	139.61	645017587	6975	5.58	6.6914	37.338	2.16273	0.18669	0.0108137	0.199842	7.74554e-08	7.74562e-08	1	0	0	1	0	0
AGCTCC	940	4786	6	37.3614	2410291233	139.61	645017587	28716	5.09149	25.1597	128.1	7.41995	0.768601	0.0445197	0.218816	3.18883e-07	3.18886e-07	1	0	0	1	0	0
AGCTCCC	397	1872	7	37.3614	2410291233	139.61	645017587	13104	4.71537	10.626	50.1052	2.90225	0.350737	0.0203157	0.236427	1.45516e-07	1.45518e-07	1	0	0	1	0	0
AGCTCCCG	170	1319	8	37.3614	2410291233	139.61	645017587	10552	7.75882	4.55015	35.3038	2.04491	0.282431	0.0163592	0.4446	1.17177e-07	1.17178e-07	1	0	0	1	0	0
AGCTCCG	42	191	7	37.3614	2410291233	139.61	645017587	1337	4.54762	1.12416	5.11223	0.296116	0.0357856	0.00207281	0.228016	1.4847e-08	1.48472e-08	1	0	0	1	0	0
AGG	46693	517380	3	37.3614	2410291233	139.61	645017587	1552140	11.0805	1249.77	13848	802.118	41.544	2.40635	0.238102	1.72361e-05	1.72363e-05	1	1	0	0	0	0
AGGAGGAGGC	95	440	10	37.3614	2410291233	139.61	645017587	4400	4.63158	2.54273	11.7769	0.682152	0.117769	0.00682152	0.331751	4.88608e-08	4.88613e-08	1	0	0	1	0	0
AGGAGGC	214	901	7	37.3614	2410291233	139.61	645017587	6307	4.21028	5.72784	24.1158	1.39686	0.168811	0.00977803	0.211102	7.00375e-08	7.00382e-08	1	0	0	1	0	0
AGGAGGCGGGGCC	53	257	13	37.3614	2410291233	139.61	645017587	3341	4.84906	1.41858	6.87876	0.398439	0.0894239	0.0051797	0.451527	3.71009e-08	3.71012e-08	1	0	0	1	0	0
AGGAGGG	576	2619	7	37.3614	2410291233	139.61	645017587	18333	4.54688	15.417	70.0992	4.06035	0.490694	0.0284225	0.227979	2.03583e-07	2.03585e-07	1	0	0	1	0	0
AGGAGGGCG	17	73	9	37.3614	2410291233	139.61	645017587	657	4.29412	0.455015	1.95389	0.113175	0.017585	0.00101858	0.276822	7.2958e-09	7.29587e-09	1	0	0	1	0	0
AGGAT	1250	9809	5	37.3614	2410291233	139.61	645017587	49045	7.8472	33.457	262.544	15.2073	1.31272	0.0760367	0.28104	5.44631e-07	5.44636e-07	1	0	0	1	0	0
AGGATCATGC	34	141	10	37.3614	2410291233	139.61	645017587	1410	4.14706	0.910031	3.77395	0.218599	0.0377395	0.00218599	0.297046	1.56577e-08	1.56578e-08	1	0	0	1	0	0
AGGATCC	86	376	7	37.3614	2410291233	139.61	645017587	2632	4.37209	2.30184	10.0639	0.58293	0.0704471	0.00408051	0.219215	2.92276e-08	2.92279e-08	1	0	0	1	0	0
AGGATCG	65	260	7	37.3614	2410291233	139.61	645017587	1820	4	1.73977	6.95906	0.40309	0.0487134	0.00282163	0.200559	2.02106e-08	2.02108e-08	1	0	0	1	0	0
AGGATG	388	1823	6	37.3614	2410291233	139.61	645017587	10938	4.69845	10.3851	48.7937	2.82628	0.292762	0.0169577	0.201925	1.21463e-07	1.21465e-07	1	0	0	1	0	0
AGGATGATG	76	322	9	37.3614	2410291233	139.61	645017587	2898	4.23684	2.03419	8.61853	0.499211	0.0775668	0.0044929	0.273129	3.21815e-08	3.21818e-08	1	0	0	1	0	0
AGGATGC	27	110	7	37.3614	2410291233	139.61	645017587	770	4.07407	0.722672	2.94422	0.170538	0.0206095	0.00119377	0.204273	8.55064e-09	8.55072e-09	1	0	0	1	0	0
AGGATGG	155	675	7	37.3614	2410291233	139.61	645017587	4725	4.35484	4.14867	18.0668	1.04648	0.126468	0.00732538	0.21835	5.24698e-08	5.24703e-08	1	0	0	1	0	0
AGGC	3666	23919	4	37.3614	2410291233	139.61	645017587	95676	6.52455	98.1228	640.207	37.0827	2.56083	0.148331	0.186936	1.06246e-06	1.06247e-06	1	0	0	0	0	0
AGGCC	328	1720	5	37.3614	2410291233	139.61	645017587	8600	5.2439	8.77912	46.0369	2.66659	0.230184	0.013333	0.187805	9.55006e-08	9.55015e-08	1	0	0	1	0	0
AGGCCAGGG	84	371	9	37.3614	2410291233	139.61	645017587	3339	4.41667	2.24831	9.93004	0.575178	0.0893704	0.0051766	0.284722	3.70787e-08	3.7079e-08	1	0	0	1	0	0
AGGCCC	1544	7238	6	37.3614	2410291233	139.61	645017587	43428	4.68782	41.3261	193.73	11.2214	1.16238	0.0673284	0.201468	4.82256e-07	4.82261e-07	1	0	0	1	0	0
AGGCCCC	330	1407	7	37.3614	2410291233	139.61	645017587	9849	4.26364	8.83265	37.6592	2.18134	0.263615	0.0152694	0.213777	1.0937e-07	1.09371e-07	1	0	0	1	0	0
AGGCCCCGCCC	220	940	11	37.3614	2410291233	139.61	645017587	10340	4.27273	5.88844	25.1597	1.45732	0.276756	0.0160306	0.336652	1.14823e-07	1.14824e-07	1	0	0	1	0	0
AGGCCCCTC	56	239	9	37.3614	2410291233	139.61	645017587	2151	4.26786	1.49887	6.39698	0.370533	0.0575728	0.00333479	0.275129	2.38863e-08	2.38865e-08	1	0	0	1	0	0
AGGCCCG	201	837	7	37.3614	2410291233	139.61	645017587	5859	4.16418	5.37989	22.4028	1.29764	0.15682	0.00908347	0.208791	6.50626e-08	6.50632e-08	1	0	0	1	0	0
AGGCCG	712	3028	6	37.3614	2410291233	139.61	645017587	18168	4.25281	19.0571	81.0463	4.69445	0.486278	0.0281667	0.182772	2.01751e-07	2.01753e-07	1	0	0	1	0	0
AGGCCGAGGGC	27	114	11	37.3614	2410291233	139.61	645017587	1254	4.22222	0.722672	3.05128	0.176739	0.0335641	0.00194413	0.332673	1.39253e-08	1.39255e-08	1	0	0	1	0	0
AGGCCGG	9	36	7	37.3614	2410291233	139.61	645017587	252	4	0.240891	0.963562	0.0558124	0.00674494	0.000390687	0.200559	2.79839e-09	2.79842e-09	1	0	0	1	0	0
AGGCCGGGGG	151	610	10	37.3614	2410291233	139.61	645017587	6100	4.03974	4.04161	16.327	0.945711	0.16327	0.00945711	0.289359	6.77388e-08	6.77395e-08	1	0	0	1	0	0
AGGCCTC	70	302	7	37.3614	2410291233	139.61	645017587	2114	4.31429	1.87359	8.08322	0.468204	0.0565825	0.00327743	0.216317	2.34754e-08	2.34756e-08	1	0	0	1	0	0
AGGCG	1611	9508	5	37.3614	2410291233	139.61	645017587	47540	5.90192	43.1194	254.487	14.7407	1.27244	0.0737034	0.211372	5.27919e-07	5.27924e-07	1	0	0	1	0	0
AGGCGC	441	1961	6	37.3614	2410291233	139.61	645017587	11766	4.44671	11.8036	52.4874	3.04023	0.314924	0.0182414	0.191106	1.30658e-07	1.30659e-07	1	0	0	1	0	0
AGGCGG	2706	12737	6	37.3614	2410291233	139.61	645017587	76422	4.70695	72.4278	340.914	19.7467	2.04548	0.11848	0.20229	8.48645e-07	8.48653e-07	1	0	0	1	0	0
AGGCGGC	169	766	7	37.3614	2410291233	139.61	645017587	5362	4.53254	4.52339	20.5025	1.18756	0.143517	0.00831295	0.22726	5.95435e-08	5.95441e-08	1	0	0	1	0	0
AGGCGGG	2087	10037	7	37.3614	2410291233	139.61	645017587	70259	4.8093	55.8598	268.647	15.5608	1.88053	0.108926	0.241137	7.80207e-07	7.80214e-07	1	0	0	1	0	0
AGGCGGGCC	26	166	9	37.3614	2410291233	139.61	645017587	1494	6.38462	0.695906	4.44309	0.257357	0.0399878	0.00231622	0.411586	1.65905e-08	1.65906e-08	1	0	0	1	0	0
AGGCGGGCG	84	373	9	37.3614	2410291233	139.61	645017587	3357	4.44048	2.24831	9.98358	0.578279	0.0898522	0.00520451	0.286257	3.72786e-08	3.72789e-08	1	0	0	1	0	0
AGGG	22146	176386	4	37.3614	2410291233	139.61	645017587	705544	7.96469	592.751	4721.08	273.459	18.8843	1.09384	0.228198	7.83487e-06	7.83495e-06	1	1	0	0	0	0
AGGGAGGGCGC	38	152	11	37.3614	2410291233	139.61	645017587	1672	4	1.01709	4.06837	0.235652	0.0447521	0.00259218	0.315164	1.85671e-08	1.85673e-08	1	0	0	1	0	0
AGGGAT	75	418	6	37.3614	2410291233	139.61	645017587	2508	5.57333	2.00742	11.188	0.648044	0.0671282	0.00388827	0.239524	2.78506e-08	2.78509e-08	1	0	0	1	0	0
AGGGATG	133	669	7	37.3614	2410291233	139.61	645017587	4683	5.03008	3.55983	17.9062	1.03718	0.125343	0.00726027	0.252206	5.20034e-08	5.20039e-08	1	0	0	1	0	0
AGGGC	2782	16287	5	37.3614	2410291233	139.61	645017587	81435	5.85442	74.4619	435.932	25.2505	2.17966	0.126252	0.209671	9.04313e-07	9.04322e-07	1	0	0	1	0	0
AGGGCC	1096	5140	6	37.3614	2410291233	139.61	645017587	30840	4.68978	29.3351	137.575	7.96877	0.825452	0.0478126	0.201552	3.4247e-07	3.42473e-07	1	0	0	1	0	0
AGGGCCC	27	108	7	37.3614	2410291233	139.61	645017587	756	4	0.722672	2.89069	0.167437	0.0202348	0.00117206	0.200559	8.39517e-09	8.39525e-09	1	0	0	1	0	0
AGGGCCG	237	1028	7	37.3614	2410291233	139.61	645017587	7196	4.33755	6.34345	27.5151	1.59375	0.192605	0.0111563	0.217483	7.99096e-08	7.99104e-08	1	0	0	1	0	0
AGGGCG	2988	15555	6	37.3614	2410291233	139.61	645017587	93330	5.20582	79.9757	416.339	24.1156	2.49804	0.144694	0.22373	1.0364e-06	1.03641e-06	1	0	0	1	0	0
AGGGCGC	419	1899	7	37.3614	2410291233	139.61	645017587	13293	4.53222	11.2148	50.8279	2.94411	0.355795	0.0206087	0.227244	1.47615e-07	1.47617e-07	1	0	0	1	0	0
AGGGCGCG	115	468	8	37.3614	2410291233	139.61	645017587	3744	4.06957	3.07805	12.5263	0.725562	0.10021	0.00580449	0.233196	4.15761e-08	4.15765e-08	1	0	0	1	0	0
AGGGCGG	526	2292	7	37.3614	2410291233	139.61	645017587	16044	4.35741	14.0787	61.3468	3.55339	0.429428	0.0248737	0.218479	1.78164e-07	1.78166e-07	1	0	0	1	0	0
AGGGCGGGCGC	60	250	11	37.3614	2410291233	139.61	645017587	2750	4.16667	1.60594	6.6914	0.387586	0.0736054	0.00426345	0.328295	3.0538e-08	3.05383e-08	1	0	0	1	0	0
AGGGCGGGGCG	43	186	11	37.3614	2410291233	139.61	645017587	2046	4.32558	1.15092	4.9784	0.288364	0.0547625	0.00317201	0.340817	2.27203e-08	2.27205e-08	1	0	0	1	0	0
AGGGCGGGGGC	18	82	11	37.3614	2410291233	139.61	645017587	902	4.55556	0.481781	2.19478	0.127128	0.0241426	0.00139841	0.358936	1.00165e-08	1.00166e-08	1	0	0	1	0	0
AGGGG	7029	40268	5	37.3614	2410291233	139.61	645017587	201340	5.72884	188.136	1077.8	62.4293	5.38899	0.312147	0.205173	2.23583e-06	2.23585e-06	1	0	0	1	0	0
AGGGGAT	16	96	7	37.3614	2410291233	139.61	645017587	672	6	0.42825	2.5695	0.148833	0.0179865	0.00104183	0.300838	7.46237e-09	7.46245e-09	1	0	0	1	0	0
AGGGGATGG	52	236	9	37.3614	2410291233	139.61	645017587	2124	4.53846	1.39181	6.31669	0.365881	0.0568502	0.00329293	0.292573	2.35864e-08	2.35867e-08	1	0	0	1	0	0
AGGGGATGGGG	6	26	11	37.3614	2410291233	139.61	645017587	286	4.33333	0.160594	0.695906	0.040309	0.00765497	0.000443399	0.341427	3.17595e-09	3.17598e-09	1	0	0	1	0	0
AGGGGC	4894	22671	6	37.3614	2410291233	139.61	645017587	136026	4.63241	130.991	606.803	35.1479	3.64082	0.210887	0.199086	1.51053e-06	1.51055e-06	1	0	0	1	0	0
AGGGGCC	59	245	7	37.3614	2410291233	139.61	645017587	1715	4.15254	1.57917	6.55758	0.379835	0.045903	0.00265884	0.208207	1.90446e-08	1.90448e-08	1	0	0	1	0	0
AGGGGCCGG	127	542	9	37.3614	2410291233	139.61	645017587	4878	4.26772	3.39923	14.507	0.840287	0.130563	0.00756258	0.27512	5.41688e-08	5.41694e-08	1	0	0	1	0	0
AGGGGCG	276	1228	7	37.3614	2410291233	139.61	645017587	8596	4.44928	7.38731	32.8682	1.90382	0.230077	0.0133268	0.223085	9.54562e-08	9.54571e-08	1	0	0	1	0	0
AGGGGCGG	309	1352	8	37.3614	2410291233	139.61	645017587	10816	4.3754	8.27058	36.1871	2.09607	0.289497	0.0167685	0.250722	1.20109e-07	1.2011e-07	1	0	0	1	0	0
AGGGGCGGGCC	18	77	11	37.3614	2410291233	139.61	645017587	847	4.27778	0.481781	2.06095	0.119377	0.0226705	0.00131314	0.33705	9.4057e-09	9.40579e-09	1	0	0	1	0	0
AGGGGG	2252	9409	6	37.3614	2410291233	139.61	645017587	56454	4.17806	60.2762	251.838	14.5872	1.51103	0.0875232	0.17956	6.26906e-07	6.26912e-07	1	0	0	1	0	0
AGGGGGC	344	1475	7	37.3614	2410291233	139.61	645017587	10325	4.28779	9.20737	39.4793	2.28676	0.276355	0.0160073	0.214988	1.14656e-07	1.14657e-07	1	0	0	1	0	0
AGGGGGCG	149	626	8	37.3614	2410291233	139.61	645017587	5008	4.20134	3.98808	16.7553	0.970516	0.134042	0.00776413	0.240747	5.56125e-08	5.5613e-08	1	0	0	1	0	0
AGGGGGG	259	1052	7	37.3614	2410291233	139.61	645017587	7364	4.06178	6.93229	28.1574	1.63096	0.197102	0.0114167	0.203656	8.17752e-08	8.1776e-08	1	0	0	1	0	0
AGGGGGGCGCGC	76	345	12	37.3614	2410291233	139.61	645017587	4140	4.53947	2.03419	9.23414	0.534869	0.11081	0.00641843	0.390185	4.59736e-08	4.5974e-08	1	0	0	1	0	0
AT	306958	5387532	2	37.3614	2410291233	139.61	645017587	10775064	17.5514	8215.92	144201	8352.54	288.401	16.7051	0.251434	0.000119654	0.000119655	1	1	1	0	0	0
ATATATC	75	316	7	37.3614	2410291233	139.61	645017587	2212	4.21333	2.00742	8.45794	0.489909	0.0592055	0.00342936	0.211255	2.45636e-08	2.45639e-08	1	0	0	1	0	0
ATATC	1250	8275	5	37.3614	2410291233	139.61	645017587	41375	6.62	33.457	221.485	12.8291	1.10743	0.0641455	0.237089	4.59458e-07	4.59462e-07	1	0	0	1	0	0
ATATCC	74	347	6	37.3614	2410291233	139.61	645017587	2082	4.68919	1.98066	9.28767	0.53797	0.055726	0.00322782	0.201527	2.312e-08	2.31203e-08	1	0	0	1	0	0
ATATGC	1	4	6	37.3614	2410291233	139.61	645017587	24	4	0.0267656	0.107062	0.00620138	0.000642375	3.72083e-05	0.171907	2.66513e-10	2.66516e-10	1	0	0	1	0	0
ATC	36262	368289	3	37.3614	2410291233	139.61	645017587	1104867	10.1563	970.575	9857.48	570.975	29.5724	1.71293	0.218244	1.22692e-05	1.22694e-05	1	1	0	0	0	0
ATCATCC	58	232	7	37.3614	2410291233	139.61	645017587	1624	4	1.55241	6.20962	0.35968	0.0434674	0.00251776	0.200559	1.80341e-08	1.80342e-08	1	0	0	1	0	0
ATCATCG	38	152	7	37.3614	2410291233	139.61	645017587	1064	4	1.01709	4.06837	0.235652	0.0284786	0.00164957	0.200559	1.18154e-08	1.18155e-08	1	0	0	1	0	0
ATCATG	13	52	6	37.3614	2410291233	139.61	645017587	312	4	0.347953	1.39181	0.080618	0.00835087	0.000483708	0.171907	3.46467e-09	3.46471e-09	1	0	0	1	0	0
ATCC	85201	709370	4	37.3614	2410291233	139.61	645017587	2837480	8.32584	2280.46	18986.7	1099.77	75.9469	4.39907	0.238546	3.15094e-05	3.15097e-05	1	1	1	0	0	0
ATCCC	1384	9248	5	37.3614	2410291233	139.61	645017587	46240	6.68208	37.0436	247.528	14.3376	1.23764	0.071688	0.239312	5.13482e-07	5.13487e-07	1	0	0	1	0	0
ATCCCC	909	4286	6	37.3614	2410291233	139.61	645017587	25716	4.71507	24.3299	114.717	6.64478	0.688305	0.0398687	0.202639	2.85569e-07	2.85572e-07	1	0	0	1	0	0
ATCCCCC	34	153	7	37.3614	2410291233	139.61	645017587	1071	4.5	0.910031	4.09514	0.237203	0.028666	0.00166042	0.225629	1.18932e-08	1.18933e-08	1	0	0	1	0	0
ATCCCCG	117	509	7	37.3614	2410291233	139.61	645017587	3563	4.35043	3.13158	13.6237	0.789126	0.0953659	0.00552388	0.218129	3.95661e-08	3.95665e-08	1	0	0	1	0	0
ATCCCCGGC	70	298	9	37.3614	2410291233	139.61	645017587	2682	4.25714	1.87359	7.97615	0.462003	0.0717854	0.00415803	0.274438	2.97829e-08	2.97832e-08	1	0	0	1	0	0
ATCCCG	138	663	6	37.3614	2410291233	139.61	645017587	3978	4.80435	3.69366	17.7456	1.02788	0.106474	0.00616727	0.206476	4.41746e-08	4.4175e-08	1	0	0	1	0	0
ATCCCGC	149	747	7	37.3614	2410291233	139.61	645017587	5229	5.01342	3.98808	19.9939	1.15811	0.139957	0.00810676	0.251371	5.80666e-08	5.80672e-08	1	0	0	1	0	0
ATCCCGG	54	284	7	37.3614	2410291233	139.61	645017587	1988	5.25926	1.44534	7.60144	0.440298	0.05321	0.00308209	0.263698	2.20762e-08	2.20764e-08	1	0	0	1	0	0
ATCCCGGCCCCGC	33	133	13	37.3614	2410291233	139.61	645017587	1729	4.0303	0.883265	3.55983	0.206196	0.0462778	0.00268055	0.375288	1.92001e-08	1.92003e-08	1	0	0	1	0	0
ATCCGC	177	809	6	37.3614	2410291233	139.61	645017587	4854	4.57062	4.73751	21.6534	1.25423	0.12992	0.00752538	0.196431	5.39023e-08	5.39028e-08	1	0	0	1	0	0
ATCG	87	522	4	37.3614	2410291233	139.61	645017587	2088	6	2.32861	13.9717	0.80928	0.0558866	0.00323712	0.171907	2.31867e-08	2.31869e-08	1	0	0	0	0	0
ATCGCC	136	810	6	37.3614	2410291233	139.61	645017587	4860	5.95588	3.64012	21.6802	1.25578	0.130081	0.00753468	0.255965	5.3969e-08	5.39695e-08	1	0	0	1	0	0
ATCGCCC	74	296	7	37.3614	2410291233	139.61	645017587	2072	4	1.98066	7.92262	0.458902	0.0554584	0.00321232	0.200559	2.3009e-08	2.30092e-08	1	0	0	1	0	0
ATCGGC	74	352	6	37.3614	2410291233	139.61	645017587	2112	4.75676	1.98066	9.4215	0.545722	0.056529	0.00327433	0.20443	2.34532e-08	2.34534e-08	1	0	0	1	0	0
ATCGGCC	32	128	7	37.3614	2410291233	139.61	645017587	896	4	0.8565	3.426	0.198444	0.023982	0.00138911	0.200559	9.94983e-09	9.94993e-09	1	0	0	1	0	0
ATGC	280	1703	4	37.3614	2410291233	139.61	645017587	6812	6.08214	7.49437	45.5818	2.64024	0.182327	0.010561	0.174261	7.56454e-08	7.56461e-08	1	0	0	0	0	0
ATGCC	108	656	5	37.3614	2410291233	139.61	645017587	3280	6.07407	2.89069	17.5582	1.01703	0.0877912	0.00508513	0.217537	3.64235e-08	3.64238e-08	1	0	0	1	0	0
ATGCCC	37	222	6	37.3614	2410291233	139.61	645017587	1332	6	0.990328	5.94197	0.344177	0.0356518	0.00206506	0.257861	1.47915e-08	1.47916e-08	1	0	0	1	0	0
CCCCCCG	1226	5039	7	37.3614	2410291233	139.61	645017587	35273	4.11011	32.8146	134.872	7.81219	0.944104	0.0546853	0.20608	3.91697e-07	3.91701e-07	1	0	0	1	0	0
CCCCCG	23769	104430	6	37.3614	2410291233	139.61	645017587	626580	4.39354	636.192	2795.13	161.903	16.7708	0.971415	0.18882	6.958e-06	6.95806e-06	1	1	0	1	0	0
CCCCCGG	1669	7346	7	37.3614	2410291233	139.61	645017587	51422	4.40144	44.6718	196.62	11.3888	1.37634	0.0797219	0.220687	5.71027e-07	5.71033e-07	1	0	0	1	0	0
CCCCG	26024	145541	5	37.3614	2410291233	139.61	645017587	727705	5.59257	696.548	3895.49	225.639	19.4775	1.12819	0.200293	8.08096e-06	8.08104e-06	1	1	0	1	0	0
CCCCGCG	7873	35531	7	37.3614	2410291233	139.61	645017587	248717	4.51302	210.726	951.009	55.0853	6.65706	0.385597	0.226281	2.76193e-06	2.76196e-06	1	0	0	1	0	0
CCCCGG	23479	113809	6	37.3614	2410291233	139.61	645017587	682854	4.84727	628.43	3046.17	176.443	18.277	1.05866	0.20832	7.5829e-06	7.58298e-06	1	1	0	1	0	0
CCCCGGG	176	714	7	37.3614	2410291233	139.61	645017587	4998	4.05682	4.71075	19.1107	1.10695	0.133775	0.00774863	0.203408	5.55014e-08	5.55019e-08	1	0	0	1	0	0
CCCG	2819	17470	4	37.3614	2410291233	139.61	645017587	69880	6.19723	75.4523	467.595	27.0845	1.87038	0.108338	0.177558	7.75998e-07	7.76006e-07	1	0	0	0	0	0
CCCGCCG	4987	22654	7	37.3614	2410291233	139.61	645017587	158578	4.54261	133.48	606.348	35.1215	4.24444	0.245851	0.227765	1.76096e-06	1.76098e-06	1	0	0	1	0	0
CCCGCG	6880	31450	6	37.3614	2410291233	139.61	645017587	188700	4.57122	184.147	841.779	48.7584	5.05067	0.29255	0.196457	2.09546e-06	2.09548e-06	1	0	0	1	0	0
CCCGCGG	1	4	7	37.3614	2410291233	139.61	645017587	28	4	0.0267656	0.107062	0.00620138	0.000749437	4.34097e-05	0.200559	3.10932e-10	3.10935e-10	1	0	0	1	0	0
CCCGG	3089	16432	5	37.3614	2410291233	139.61	645017587	82160	5.31952	82.679	439.813	25.4753	2.19906	0.127376	0.190514	9.12364e-07	9.12373e-07	1	0	0	1	0	0
CCCGGCG	1	4	7	37.3614	2410291233	139.61	645017587	28	4	0.0267656	0.107062	0.00620138	0.000749437	4.34097e-05	0.200559	3.10932e-10	3.10935e-10	1	0	0	1	0	0
CCCGGG	2	8	6	37.3614	2410291233	139.61	645017587	48	4	0.0535312	0.214125	0.0124028	0.00128475	7.44166e-05	0.171907	5.33027e-10	5.33032e-10	1	0	0	1	0	0
CCG	77422	753488	3	37.3614	2410291233	139.61	645017587	2260464	9.73222	2072.25	20167.6	1168.17	60.5027	3.5045	0.20913	2.51018e-05	2.51021e-05	1	1	0	0	0	0
CCGCG	492	2570	5	37.3614	2410291233	139.61	645017587	12850	5.22358	13.1687	68.7876	3.98439	0.343938	0.0199219	0.187077	1.42696e-07	1.42697e-07	1	0	0	1	0	0
CG	927	11453	2	37.3614	2410291233	139.61	645017587	22906	12.3549	24.8117	306.547	17.7561	0.613093	0.0355122	0.176992	2.54365e-07	2.54367e-07	1	0	0	0	0	0
