# Supplementary material for: Profiles of telomeric repeats in Insecta reveal diverse forms of telomeric motifs in Hymenopterans
Source: Life Sci Alliance. 2022 Apr 1;5(7):e202101163. doi: 10.26508/lsa.202101163 (PMC8977481; doi:10.26508/lsa.202101163)
Supplement: Supplemental Data 2. — Tandem repeat statistics and TRIP TRM calls for 41 species with simple tandem type TRM. [file LSA-2021-01163_Supplemental_Data_2.zip › DataS2/CATNI_output.csv.1.filtered.xlsx]

## Sheet: Sheet1
Unnamed: 0	reads	repeats	unit_len	avg_genome_cov	genome_size	eff_read_len	num_reads	repeats_total_len	repeats_per_read	reads_per_genome	repeats_per_genome	repeats_per_million_reads	repeats_len_per_genome	repeats_len_per_million_reads	percent_repeats_len_per_read	percent_repeats_len_per_genome	percent_repeat_unit_in_sequences	avg_genome_cov_filter	repeat_containing_reads_filter	repeats_len_per_million_reads_filter	unit_len_filter	percent_repeats_len_per_read_filter	qualified
AAAAAAAAATTTGAATTTTTCG	1	4	22	174	295928905	125	811378302	88	4	0.00574713	0.0229885	0.00492988	0.000505747	0.000108457	0.704	1.70902e-09	8.67659e-10	1	0	0	1	1	0
AAAAAAAATC	15	63	10	174	295928905	125	811378302	630	4.2	0.0862069	0.362069	0.0776457	0.00362069	0.000776457	0.336	1.2235e-08	6.21165e-09	1	0	0	1	0	0
AAAAAAAATG	20	94	10	174	295928905	125	811378302	940	4.7	0.114943	0.54023	0.115852	0.0054023	0.00115852	0.376	1.82554e-08	9.26818e-09	1	0	0	1	0	0
AAAAAAAATGC	12	52	11	174	295928905	125	811378302	572	4.33333	0.0689655	0.298851	0.0640885	0.00328736	0.000704973	0.381333	1.11086e-08	5.63979e-09	1	0	0	1	0	0
AAAAAAAATGG	13	54	11	174	295928905	125	811378302	594	4.15385	0.0747126	0.310345	0.0665534	0.00341379	0.000732088	0.365538	1.15359e-08	5.8567e-09	1	0	0	1	0	0
AAAAAAACCC	1	4	10	174	295928905	125	811378302	40	4	0.00574713	0.0229885	0.00492988	0.000229885	4.92988e-05	0.32	7.76825e-10	3.94391e-10	1	0	0	1	0	0
AAAAAAACCG	5	23	10	174	295928905	125	811378302	230	4.6	0.0287356	0.132184	0.0283468	0.00132184	0.000283468	0.368	4.46675e-09	2.26775e-09	1	0	0	1	0	0
AAAAAAACCT	5	29	10	174	295928905	125	811378302	290	5.8	0.0287356	0.166667	0.0357417	0.00166667	0.000357417	0.464	5.63198e-09	2.85933e-09	1	0	0	1	0	0
AAAAAAACG	5	24	9	174	295928905	125	811378302	216	4.8	0.0287356	0.137931	0.0295793	0.00124138	0.000266214	0.3456	4.19486e-09	2.12971e-09	1	0	0	1	0	0
AAAAAAAG	8223	41184	8	174	295928905	125	811378302	329472	5.00839	47.2586	236.69	50.7581	1.89352	0.406065	0.320537	6.39855e-06	3.24852e-06	1	0	0	1	0	0
AAAAAAAGAAC	9	37	11	174	295928905	125	811378302	407	4.11111	0.0517241	0.212644	0.0456014	0.00233908	0.000501616	0.361778	7.9042e-09	4.01292e-09	1	0	0	1	0	0
AAAAAAAGACG	7	30	11	174	295928905	125	811378302	330	4.28571	0.0402299	0.172414	0.0369741	0.00189655	0.000406715	0.377143	6.40881e-09	3.25372e-09	1	0	0	1	0	0
AAAAAAAGAG	986	4940	10	174	295928905	125	811378302	49400	5.01014	5.66667	28.3908	6.08841	0.283908	0.0608841	0.400811	9.59379e-07	4.87072e-07	1	0	0	1	0	0
AAAAAAAGATC	1	4	11	174	295928905	125	811378302	44	4	0.00574713	0.0229885	0.00492988	0.000252874	5.42287e-05	0.352	8.54508e-10	4.3383e-10	1	0	0	1	0	0
AAAAAAAGATG	44	176	11	174	295928905	125	811378302	1936	4	0.252874	1.01149	0.216915	0.0111264	0.00238606	0.352	3.75983e-08	1.90885e-08	1	0	0	1	0	0
AAAAAAAGGAC	11	55	11	174	295928905	125	811378302	605	5	0.0632184	0.316092	0.0677859	0.00347701	0.000745645	0.44	1.17495e-08	5.96516e-09	1	0	0	1	0	0
AAAAAAAGGAT	8	32	11	174	295928905	125	811378302	352	4	0.045977	0.183908	0.0394391	0.00202299	0.00043383	0.352	6.83606e-09	3.47064e-09	1	0	0	1	0	0
AAAAAAAGTG	2	8	10	174	295928905	125	811378302	80	4	0.0114943	0.045977	0.00985977	0.00045977	9.85977e-05	0.32	1.55365e-09	7.88781e-10	1	0	0	1	0	0
AAAAAAATAAG	330	1746	11	174	295928905	125	811378302	19206	5.29091	1.89655	10.0345	2.15189	0.110379	0.0236708	0.4656	3.72993e-07	1.89367e-07	1	0	0	1	0	0
AAAAAAATAG	380	1798	10	174	295928905	125	811378302	17980	4.73158	2.18391	10.3333	2.21598	0.103333	0.0221598	0.378526	3.49183e-07	1.77279e-07	1	0	0	1	0	0
AAAAAAATCAG	9	36	11	174	295928905	125	811378302	396	4	0.0517241	0.206897	0.0443689	0.00227586	0.000488058	0.352	7.69057e-09	3.90447e-09	1	0	0	1	0	0
AAAAAAATCTT	11	56	11	174	295928905	125	811378302	616	5.09091	0.0632184	0.321839	0.0690184	0.00354023	0.000759202	0.448	1.19631e-08	6.07362e-09	1	0	0	1	0	0
AAAAAAATGATGATC	6	26	15	174	295928905	125	811378302	390	4.33333	0.0344828	0.149425	0.0320442	0.00224138	0.000480664	0.52	7.57405e-09	3.84531e-09	1	0	0	1	1	0
AAAAAAATGC	18	75	10	174	295928905	125	811378302	750	4.16667	0.103448	0.431034	0.0924353	0.00431034	0.000924353	0.333333	1.45655e-08	7.39482e-09	1	0	0	1	0	0
AAAAAAATGG	104	419	10	174	295928905	125	811378302	4190	4.02885	0.597701	2.40805	0.516405	0.0240805	0.00516405	0.322308	8.13724e-08	4.13124e-08	1	0	0	1	0	0
AAAAAAATGGC	3	18	11	174	295928905	125	811378302	198	6	0.0172414	0.103448	0.0221845	0.00113793	0.000244029	0.528	3.84529e-09	1.95223e-09	1	0	0	1	1	0
AAAAAAATTC	1	8	10	174	295928905	125	811378302	80	8	0.00574713	0.045977	0.00985977	0.00045977	9.85977e-05	0.64	1.55365e-09	7.88781e-10	1	0	0	1	1	0
AAAAAAATTCG	41	191	11	174	295928905	125	811378302	2101	4.65854	0.235632	1.0977	0.235402	0.0120747	0.00258942	0.409951	4.08027e-08	2.07154e-08	1	0	0	1	0	0
AAAAAAATTGG	22	90	11	174	295928905	125	811378302	990	4.09091	0.126437	0.517241	0.110922	0.00568966	0.00122015	0.36	1.92264e-08	9.76117e-09	1	0	0	1	0	0
AAAAAAATTGT	1	4	11	174	295928905	125	811378302	44	4	0.00574713	0.0229885	0.00492988	0.000252874	5.42287e-05	0.352	8.54508e-10	4.3383e-10	1	0	0	1	0	0
AAAAAAC	240	1499	7	174	295928905	125	811378302	10493	6.24583	1.37931	8.61494	1.84747	0.0603046	0.0129323	0.349767	2.03781e-07	1.03459e-07	1	0	0	1	0	0
AAAAAACAAAAAACAAAAAAT	1	4	21	174	295928905	125	811378302	84	4	0.00574713	0.0229885	0.00492988	0.000482759	0.000103528	0.672	1.63133e-09	8.2822e-10	1	0	0	1	1	0
AAAAAACACG	8	37	10	174	295928905	125	811378302	370	4.625	0.045977	0.212644	0.0456014	0.00212644	0.000456014	0.37	7.18563e-09	3.64811e-09	1	0	0	1	0	0
AAAAAACATAG	2	8	11	174	295928905	125	811378302	88	4	0.0114943	0.045977	0.00985977	0.000505747	0.000108457	0.352	1.70902e-09	8.67659e-10	1	0	0	1	0	0
AAAAAACATCC	3	14	11	174	295928905	125	811378302	154	4.66667	0.0172414	0.0804598	0.0172546	0.000885057	0.0001898	0.410667	2.99078e-09	1.5184e-09	1	0	0	1	0	0
AAAAAACC	145	1040	8	174	295928905	125	811378302	8320	7.17241	0.833333	5.97701	1.28177	0.0478161	0.0102542	0.459034	1.6158e-07	8.20333e-08	1	0	0	1	0	0
AAAAAACCAC	4	19	10	174	295928905	125	811378302	190	4.75	0.0229885	0.109195	0.0234169	0.00109195	0.000234169	0.38	3.68992e-09	1.87336e-09	1	0	0	1	0	0
AAAAAACCAG	35	152	10	174	295928905	125	811378302	1520	4.34286	0.201149	0.873563	0.187336	0.00873563	0.00187336	0.347429	2.95194e-08	1.49868e-08	1	0	0	1	0	0
AAAAAACCTGT	7	29	11	174	295928905	125	811378302	319	4.14286	0.0402299	0.166667	0.0357417	0.00183333	0.000393158	0.364571	6.19518e-09	3.14527e-09	1	0	0	1	0	0
AAAAAACGGC	2	8	10	174	295928905	125	811378302	80	4	0.0114943	0.045977	0.00985977	0.00045977	9.85977e-05	0.32	1.55365e-09	7.88781e-10	1	0	0	1	0	0
AAAAAACTAG	1	6	10	174	295928905	125	811378302	60	6	0.00574713	0.0344828	0.00739482	0.000344828	7.39482e-05	0.48	1.16524e-09	5.91586e-10	1	0	0	1	0	0
AAAAAACTT	2	11	9	174	295928905	125	811378302	99	5.5	0.0114943	0.0632184	0.0135572	0.000568966	0.000122015	0.396	1.92264e-09	9.76117e-10	1	0	0	1	0	0
AAAAAACTTAAG	1	5	12	174	295928905	125	811378302	60	5	0.00574713	0.0287356	0.00616235	0.000344828	7.39482e-05	0.48	1.16524e-09	5.91586e-10	1	0	0	1	0	0
AAAAAAG	916	5114	7	174	295928905	125	811378302	35798	5.58297	5.26437	29.3908	6.30286	0.205736	0.04412	0.312646	6.9522e-07	3.5296e-07	1	0	0	1	0	0
AAAAAAGAAAG	27	124	11	174	295928905	125	811378302	1364	4.59259	0.155172	0.712644	0.152826	0.00783908	0.00168109	0.404148	2.64897e-08	1.34487e-08	1	0	0	1	0	0
AAAAAAGAAC	11	49	10	174	295928905	125	811378302	490	4.45455	0.0632184	0.281609	0.0603911	0.00281609	0.000603911	0.356364	9.51611e-09	4.83129e-09	1	0	0	1	0	0
AAAAAAGAATG	1	5	11	174	295928905	125	811378302	55	5	0.00574713	0.0287356	0.00616235	0.000316092	6.77859e-05	0.44	1.06813e-09	5.42287e-10	1	0	0	1	0	0
AAAAAAGAG	475	2332	9	174	295928905	125	811378302	20988	4.90947	2.72989	13.4023	2.87412	0.120621	0.0258671	0.353482	4.076e-07	2.06937e-07	1	0	0	1	0	0
AAAAAAGAGG	2	8	10	174	295928905	125	811378302	80	4	0.0114943	0.045977	0.00985977	0.00045977	9.85977e-05	0.32	1.55365e-09	7.88781e-10	1	0	0	1	0	0
AAAAAAGAGTAATAAT	1	4	16	174	295928905	125	811378302	64	4	0.00574713	0.0229885	0.00492988	0.000367816	7.88781e-05	0.512	1.24292e-09	6.31025e-10	1	0	0	1	1	0
AAAAAAGATG	98	420	10	174	295928905	125	811378302	4200	4.28571	0.563218	2.41379	0.517638	0.0241379	0.00517638	0.342857	8.15667e-08	4.1411e-08	1	0	0	1	0	0
AAAAAAGATGG	17	81	11	174	295928905	125	811378302	891	4.76471	0.0977011	0.465517	0.0998301	0.00512069	0.00109813	0.419294	1.73038e-08	8.78505e-09	1	0	0	1	0	0
AAAAAAGCATGAATTTTTCG	68	303	20	174	295928905	125	811378302	6060	4.45588	0.390805	1.74138	0.373439	0.0348276	0.00746877	0.712941	1.17689e-07	5.97502e-08	1	0	0	1	1	0
AAAAAAGCTG	43	261	10	174	295928905	125	811378302	2610	6.06977	0.247126	1.5	0.321675	0.015	0.00321675	0.485581	5.06879e-08	2.5734e-08	1	0	0	1	0	0
AAAAAAGGAAATAAG	2	8	15	174	295928905	125	811378302	120	4	0.0114943	0.045977	0.00985977	0.000689655	0.000147896	0.48	2.33048e-09	1.18317e-09	1	0	0	1	0	0
AAAAAAGGAC	9	44	10	174	295928905	125	811378302	440	4.88889	0.0517241	0.252874	0.0542287	0.00252874	0.000542287	0.391111	8.54508e-09	4.3383e-09	1	0	0	1	0	0
AAAAAAGGAG	47	207	10	174	295928905	125	811378302	2070	4.40426	0.270115	1.18966	0.255121	0.0118966	0.00255121	0.35234	4.02007e-08	2.04097e-08	1	0	0	1	0	0
AAAAAAGGGC	2	8	10	174	295928905	125	811378302	80	4	0.0114943	0.045977	0.00985977	0.00045977	9.85977e-05	0.32	1.55365e-09	7.88781e-10	1	0	0	1	0	0
AAAAAAGTACC	17	88	11	174	295928905	125	811378302	968	5.17647	0.0977011	0.505747	0.108457	0.00556322	0.00119303	0.455529	1.87992e-08	9.54425e-09	1	0	0	1	0	0
AAAAAAGTAGG	2	9	11	174	295928905	125	811378302	99	4.5	0.0114943	0.0517241	0.0110922	0.000568966	0.000122015	0.396	1.92264e-09	9.76117e-10	1	0	0	1	0	0
AAAAAAGTTCT	7	28	11	174	295928905	125	811378302	308	4	0.0402299	0.16092	0.0345092	0.00177011	0.000379601	0.352	5.98155e-09	3.03681e-09	1	0	0	1	0	0
AAAAAAGTTTTAAAAT	21	88	16	174	295928905	125	811378302	1408	4.19048	0.12069	0.505747	0.108457	0.00809195	0.00173532	0.536381	2.73443e-08	1.38826e-08	1	0	0	1	1	0
AAAAAAT	497	2134	7	174	295928905	125	811378302	14938	4.29376	2.85632	12.2644	2.63009	0.0858506	0.0184106	0.240451	2.90105e-07	1.47285e-07	1	0	0	1	0	0
AAAAAATAAAATTAAT	2	8	16	174	295928905	125	811378302	128	4	0.0114943	0.045977	0.00985977	0.000735632	0.000157756	0.512	2.48584e-09	1.26205e-09	1	0	0	1	1	0
AAAAAATAAATAATTTTG	8	33	18	174	295928905	125	811378302	594	4.125	0.045977	0.189655	0.0406715	0.00341379	0.000732088	0.594	1.15359e-08	5.8567e-09	1	0	0	1	1	0
AAAAAATAAC	32	128	10	174	295928905	125	811378302	1280	4	0.183908	0.735632	0.157756	0.00735632	0.00157756	0.32	2.48584e-08	1.26205e-08	1	0	0	1	0	0
AAAAAATAAG	30	136	10	174	295928905	125	811378302	1360	4.53333	0.172414	0.781609	0.167616	0.00781609	0.00167616	0.362667	2.64121e-08	1.34093e-08	1	0	0	1	0	0
AAAAAATAATGTAAAAAATGT	3	15	21	174	295928905	125	811378302	315	5	0.0172414	0.0862069	0.0184871	0.00181034	0.000388228	0.84	6.1175e-09	3.10583e-09	1	0	0	1	1	0
AAAAAATAATT	9	54	11	174	295928905	125	811378302	594	6	0.0517241	0.310345	0.0665534	0.00341379	0.000732088	0.528	1.15359e-08	5.8567e-09	1	0	0	1	1	0
AAAAAATAC	336	1894	9	174	295928905	125	811378302	17046	5.6369	1.93103	10.8851	2.3343	0.0979655	0.0210087	0.405857	3.31044e-07	1.6807e-07	1	0	0	1	0	0
AAAAAATACTAAAAAATTTTCG	2	8	22	174	295928905	125	811378302	176	4	0.0114943	0.045977	0.00985977	0.00101149	0.000216915	0.704	3.41803e-09	1.73532e-09	1	0	0	1	1	0
AAAAAATAGGT	1	5	11	174	295928905	125	811378302	55	5	0.00574713	0.0287356	0.00616235	0.000316092	6.77859e-05	0.44	1.06813e-09	5.42287e-10	1	0	0	1	0	0
AAAAAATATC	12	53	10	174	295928905	125	811378302	530	4.41667	0.0689655	0.304598	0.0653209	0.00304598	0.000653209	0.353333	1.02929e-08	5.22568e-09	1	0	0	1	0	0
AAAAAATATCC	15	62	11	174	295928905	125	811378302	682	4.13333	0.0862069	0.356322	0.0764132	0.00391954	0.000840545	0.363733	1.32449e-08	6.72436e-09	1	0	0	1	0	0
AAAAAATATGC	60	254	11	174	295928905	125	811378302	2794	4.23333	0.344828	1.45977	0.313048	0.0160575	0.00344352	0.372533	5.42612e-08	2.75482e-08	1	0	0	1	0	0
AAAAAATATTTATT	3	15	14	174	295928905	125	811378302	210	5	0.0172414	0.0862069	0.0184871	0.0012069	0.000258819	0.56	4.07833e-09	2.07055e-09	1	0	0	1	1	0
AAAAAATCAG	7	31	10	174	295928905	125	811378302	310	4.42857	0.0402299	0.178161	0.0382066	0.00178161	0.000382066	0.354286	6.0204e-09	3.05653e-09	1	0	0	1	0	0
AAAAAATCAT	3	12	10	174	295928905	125	811378302	120	4	0.0172414	0.0689655	0.0147896	0.000689655	0.000147896	0.32	2.33048e-09	1.18317e-09	1	0	0	1	0	0
AAAAAATCGT	7	32	10	174	295928905	125	811378302	320	4.57143	0.0402299	0.183908	0.0394391	0.00183908	0.000394391	0.365714	6.2146e-09	3.15513e-09	1	0	0	1	0	0
AAAAAATGAG	16	91	10	174	295928905	125	811378302	910	5.6875	0.091954	0.522989	0.112155	0.00522989	0.00112155	0.455	1.76728e-08	8.97239e-09	1	0	0	1	0	0
AAAAAATGATGAAT	1	5	14	174	295928905	125	811378302	70	5	0.00574713	0.0287356	0.00616235	0.000402299	8.6273e-05	0.56	1.35944e-09	6.90184e-10	1	0	0	1	1	0
AAAAAATGATT	13	52	11	174	295928905	125	811378302	572	4	0.0747126	0.298851	0.0640885	0.00328736	0.000704973	0.352	1.11086e-08	5.63979e-09	1	0	0	1	0	0
AAAAAATGCG	1	5	10	174	295928905	125	811378302	50	5	0.00574713	0.0287356	0.00616235	0.000287356	6.16235e-05	0.4	9.71032e-10	4.92988e-10	1	0	0	1	0	0
AAAAAATGGG	2	12	10	174	295928905	125	811378302	120	6	0.0114943	0.0689655	0.0147896	0.000689655	0.000147896	0.48	2.33048e-09	1.18317e-09	1	0	0	1	0	0
AAAAAATGTATAACAAATGT	16	65	20	174	295928905	125	811378302	1300	4.0625	0.091954	0.373563	0.0801106	0.00747126	0.00160221	0.65	2.52468e-08	1.28177e-08	1	0	0	1	1	0
AAAAAATGTT	185	1030	10	174	295928905	125	811378302	10300	5.56757	1.06322	5.91954	1.26944	0.0591954	0.0126944	0.445405	2.00033e-07	1.01556e-07	1	0	0	1	0	0
AAAAAATTAAG	47	239	11	174	295928905	125	811378302	2629	5.08511	0.270115	1.37356	0.294561	0.0151092	0.00324017	0.447489	5.10568e-08	2.59213e-08	1	0	0	1	0	0
AAAAAATTAAT	79	381	11	174	295928905	125	811378302	4191	4.82278	0.454023	2.18966	0.469571	0.0240862	0.00516528	0.424405	8.13919e-08	4.13223e-08	1	0	0	1	0	0
AAAAAATTATATTAAAATT	40	160	19	174	295928905	125	811378302	3040	4	0.229885	0.91954	0.197195	0.0174713	0.00374671	0.608	5.90387e-08	2.99737e-08	1	0	0	1	1	0
AAAAAATTC	15	60	9	174	295928905	125	811378302	540	4	0.0862069	0.344828	0.0739482	0.00310345	0.000665534	0.288	1.04871e-08	5.32427e-09	1	0	0	1	0	0
AAAAAATTCG	156	667	10	174	295928905	125	811378302	6670	4.27564	0.896552	3.83333	0.822058	0.0383333	0.00822058	0.342051	1.29536e-07	6.57646e-08	1	0	0	1	0	0
AAAAAATTCT	9	44	10	174	295928905	125	811378302	440	4.88889	0.0517241	0.252874	0.0542287	0.00252874	0.000542287	0.391111	8.54508e-09	4.3383e-09	1	0	0	1	0	0
AAAAAATTTAATAATGAAGAAT	68	274	22	174	295928905	125	811378302	6028	4.02941	0.390805	1.57471	0.337697	0.0346437	0.00742933	0.709176	1.17068e-07	5.94347e-08	1	0	0	1	1	0
AAAAAC	1003	4435	6	174	295928905	125	811378302	26610	4.42173	5.76437	25.4885	5.46601	0.152931	0.032796	0.212243	5.16783e-07	2.62368e-07	1	0	0	1	0	0
AAAAACAAAAC	5	36	11	174	295928905	125	811378302	396	7.2	0.0287356	0.206897	0.0443689	0.00227586	0.000488058	0.6336	7.69057e-09	3.90447e-09	1	0	0	1	1	0
AAAAACAAAAT	8	54	11	174	295928905	125	811378302	594	6.75	0.045977	0.310345	0.0665534	0.00341379	0.000732088	0.594	1.15359e-08	5.8567e-09	1	0	0	1	1	0
AAAAACAACT	2	8	10	174	295928905	125	811378302	80	4	0.0114943	0.045977	0.00985977	0.00045977	9.85977e-05	0.32	1.55365e-09	7.88781e-10	1	0	0	1	0	0
AAAAACAAGAAT	6	31	12	174	295928905	125	811378302	372	5.16667	0.0344828	0.178161	0.0382066	0.00213793	0.000458479	0.496	7.22448e-09	3.66783e-09	1	0	0	1	0	0
AAAAACAAGC	1	4	10	174	295928905	125	811378302	40	4	0.00574713	0.0229885	0.00492988	0.000229885	4.92988e-05	0.32	7.76825e-10	3.94391e-10	1	0	0	1	0	0
AAAAACAAGCG	3	12	11	174	295928905	125	811378302	132	4	0.0172414	0.0689655	0.0147896	0.000758621	0.000162686	0.352	2.56352e-09	1.30149e-09	1	0	0	1	0	0
AAAAACAATC	8	43	10	174	295928905	125	811378302	430	5.375	0.045977	0.247126	0.0529962	0.00247126	0.000529962	0.43	8.35087e-09	4.2397e-09	1	0	0	1	0	0
AAAAACAATGG	3	13	11	174	295928905	125	811378302	143	4.33333	0.0172414	0.0747126	0.0160221	0.000821839	0.000176243	0.381333	2.77715e-09	1.40995e-09	1	0	0	1	0	0
AAAAACAATT	40	222	10	174	295928905	125	811378302	2220	5.55	0.229885	1.27586	0.273608	0.0127586	0.00273608	0.444	4.31138e-08	2.18887e-08	1	0	0	1	0	0
AAAAACAGGT	8	34	10	174	295928905	125	811378302	340	4.25	0.045977	0.195402	0.041904	0.00195402	0.00041904	0.34	6.60301e-09	3.35232e-09	1	0	0	1	0	0
AAAAACATCC	1	4	10	174	295928905	125	811378302	40	4	0.00574713	0.0229885	0.00492988	0.000229885	4.92988e-05	0.32	7.76825e-10	3.94391e-10	1	0	0	1	0	0
AAAAACATTT	21	101	10	174	295928905	125	811378302	1010	4.80952	0.12069	0.58046	0.12448	0.0058046	0.0012448	0.384762	1.96148e-08	9.95836e-09	1	0	0	1	0	0
AAAAACC	9	42	7	174	295928905	125	811378302	294	4.66667	0.0517241	0.241379	0.0517638	0.00168966	0.000362346	0.261333	5.70967e-09	2.89877e-09	1	0	0	1	0	0
AAAAACCATAC	3	12	11	174	295928905	125	811378302	132	4	0.0172414	0.0689655	0.0147896	0.000758621	0.000162686	0.352	2.56352e-09	1.30149e-09	1	0	0	1	0	0
AAAAACCATAT	15	83	11	174	295928905	125	811378302	913	5.53333	0.0862069	0.477011	0.102295	0.00524713	0.00112525	0.486933	1.7731e-08	9.00197e-09	1	0	0	1	0	0
AAAAACCGATT	11	53	11	174	295928905	125	811378302	583	4.81818	0.0632184	0.304598	0.0653209	0.00335057	0.00071853	0.424	1.13222e-08	5.74824e-09	1	0	0	1	0	0
AAAAACG	3	14	7	174	295928905	125	811378302	98	4.66667	0.0172414	0.0804598	0.0172546	0.000563218	0.000120782	0.261333	1.90322e-09	9.66257e-10	1	0	0	1	0	0
AAAAACGAGC	13	53	10	174	295928905	125	811378302	530	4.07692	0.0747126	0.304598	0.0653209	0.00304598	0.000653209	0.326154	1.02929e-08	5.22568e-09	1	0	0	1	0	0
AAAAACGATC	11	63	10	174	295928905	125	811378302	630	5.72727	0.0632184	0.362069	0.0776457	0.00362069	0.000776457	0.458182	1.2235e-08	6.21165e-09	1	0	0	1	0	0
AAAAACT	318	1364	7	174	295928905	125	811378302	9548	4.28931	1.82759	7.83908	1.68109	0.0548736	0.0117676	0.240201	1.85428e-07	9.4141e-08	1	0	0	1	0	0
AAAAACTAC	1	4	9	174	295928905	125	811378302	36	4	0.00574713	0.0229885	0.00492988	0.000206897	4.43689e-05	0.288	6.99143e-10	3.54952e-10	1	0	0	1	0	0
AAAAACTAG	3	12	9	174	295928905	125	811378302	108	4	0.0172414	0.0689655	0.0147896	0.00062069	0.000133107	0.288	2.09743e-09	1.06485e-09	1	0	0	1	0	0
AAAAACTAGTG	4	17	11	174	295928905	125	811378302	187	4.25	0.0229885	0.0977011	0.020952	0.00107471	0.000230472	0.374	3.63166e-09	1.84378e-09	1	0	0	1	0	0
AAAAACTCCG	4	18	10	174	295928905	125	811378302	180	4.5	0.0229885	0.103448	0.0221845	0.00103448	0.000221845	0.36	3.49571e-09	1.77476e-09	1	0	0	1	0	0
AAAAACTCGTCAG	1217	4916	13	174	295928905	125	811378302	63908	4.03944	6.99425	28.2529	6.05883	0.367287	0.0787647	0.420102	1.24113e-06	6.30118e-07	1	0	0	1	0	0
AAAAACTGTAAAGTACTGT	17	95	19	174	295928905	125	811378302	1805	5.58824	0.0977011	0.545977	0.117085	0.0103736	0.00222461	0.849412	3.50542e-08	1.77969e-08	1	0	0	1	1	0
AAAAAG	1825	7420	6	174	295928905	125	811378302	44520	4.06575	10.4885	42.6437	9.14493	0.255862	0.0548696	0.195156	8.64607e-07	4.38957e-07	1	0	0	1	0	0
AAAAAGAAAGT	7	29	11	174	295928905	125	811378302	319	4.14286	0.0402299	0.166667	0.0357417	0.00183333	0.000393158	0.364571	6.19518e-09	3.14527e-09	1	0	0	1	0	0
AAAAAGAAATAAG	30	121	13	174	295928905	125	811378302	1573	4.03333	0.172414	0.695402	0.149129	0.00904023	0.00193868	0.419467	3.05487e-08	1.55094e-08	1	0	0	1	0	0
AAAAAGAAC	8	62	9	174	295928905	125	811378302	558	7.75	0.045977	0.356322	0.0764132	0.0032069	0.000687719	0.558	1.08367e-08	5.50175e-09	1	0	0	1	1	0
AAAAAGAAGAG	1	4	11	174	295928905	125	811378302	44	4	0.00574713	0.0229885	0.00492988	0.000252874	5.42287e-05	0.352	8.54508e-10	4.3383e-10	1	0	0	1	0	0
AAAAAGACG	4	19	9	174	295928905	125	811378302	171	4.75	0.0229885	0.109195	0.0234169	0.000982759	0.000210752	0.342	3.32093e-09	1.68602e-09	1	0	0	1	0	0
AAAAAGAGAAG	10	47	11	174	295928905	125	811378302	517	4.7	0.0574713	0.270115	0.0579261	0.00297126	0.000637187	0.4136	1.00405e-08	5.0975e-09	1	0	0	1	0	0
AAAAAGAGGGG	1	4	11	174	295928905	125	811378302	44	4	0.00574713	0.0229885	0.00492988	0.000252874	5.42287e-05	0.352	8.54508e-10	4.3383e-10	1	0	0	1	0	0
AAAAAGAGTTG	3	12	11	174	295928905	125	811378302	132	4	0.0172414	0.0689655	0.0147896	0.000758621	0.000162686	0.352	2.56352e-09	1.30149e-09	1	0	0	1	0	0
AAAAAGAT	551	2257	8	174	295928905	125	811378302	18056	4.09619	3.16667	12.9713	2.78169	0.10377	0.0222535	0.262156	3.50659e-07	1.78028e-07	1	0	0	1	0	0
AAAAAGATAAG	1	6	11	174	295928905	125	811378302	66	6	0.00574713	0.0344828	0.00739482	0.00037931	8.13431e-05	0.528	1.28176e-09	6.50745e-10	1	0	0	1	1	0
AAAAAGATACC	4	16	11	174	295928905	125	811378302	176	4	0.0229885	0.091954	0.0197195	0.00101149	0.000216915	0.352	3.41803e-09	1.73532e-09	1	0	0	1	0	0
AAAAAGATAT	1257	6079	10	174	295928905	125	811378302	60790	4.83612	7.22414	34.9368	7.49219	0.349368	0.0749219	0.386889	1.18058e-06	5.99375e-07	1	0	0	1	0	0
AAAAAGATGAC	10	42	11	174	295928905	125	811378302	462	4.2	0.0574713	0.241379	0.0517638	0.00265517	0.000569401	0.3696	8.97233e-09	4.55521e-09	1	0	0	1	0	0
AAAAAGATGC	162	736	10	174	295928905	125	811378302	7360	4.54321	0.931034	4.22989	0.907098	0.0422989	0.00907098	0.363457	1.42936e-07	7.25679e-08	1	0	0	1	0	0
AAAAAGATGT	874	4041	10	174	295928905	125	811378302	40410	4.62357	5.02299	23.2241	4.98041	0.232241	0.0498041	0.369886	7.84788e-07	3.98433e-07	1	0	0	1	0	0
AAAAAGC	18	74	7	174	295928905	125	811378302	518	4.11111	0.103448	0.425287	0.0912028	0.00297701	0.00063842	0.230222	1.00599e-08	5.10736e-09	1	0	0	1	0	0
AAAAAGCATG	16	64	10	174	295928905	125	811378302	640	4	0.091954	0.367816	0.0788781	0.00367816	0.000788781	0.32	1.24292e-08	6.31025e-09	1	0	0	1	0	0
AAAAAGCATT	317	1716	10	174	295928905	125	811378302	17160	5.41325	1.82184	9.86207	2.11492	0.0986207	0.0211492	0.43306	3.33258e-07	1.69194e-07	1	0	0	1	0	0
AAAAAGCTG	177	1152	9	174	295928905	125	811378302	10368	6.50847	1.01724	6.62069	1.41981	0.0595862	0.0127783	0.46861	2.01353e-07	1.02226e-07	1	0	0	1	0	0
AAAAAGG	13	69	7	174	295928905	125	811378302	483	5.30769	0.0747126	0.396552	0.0850405	0.00277586	0.000595283	0.297231	9.38017e-09	4.76227e-09	1	0	0	1	0	0
AAAAAGGAAC	8	37	10	174	295928905	125	811378302	370	4.625	0.045977	0.212644	0.0456014	0.00212644	0.000456014	0.37	7.18563e-09	3.64811e-09	1	0	0	1	0	0
AAAAAGGAC	4	22	9	174	295928905	125	811378302	198	5.5	0.0229885	0.126437	0.0271144	0.00113793	0.000244029	0.396	3.84529e-09	1.95223e-09	1	0	0	1	0	0
AAAAAGGATG	40	164	10	174	295928905	125	811378302	1640	4.1	0.229885	0.942529	0.202125	0.00942529	0.00202125	0.328	3.18498e-08	1.617e-08	1	0	0	1	0	0
AAAAAGGATGG	6	24	11	174	295928905	125	811378302	264	4	0.0344828	0.137931	0.0295793	0.00151724	0.000325372	0.352	5.12705e-09	2.60298e-09	1	0	0	1	0	0
AAAAAGGGAAG	1	4	11	174	295928905	125	811378302	44	4	0.00574713	0.0229885	0.00492988	0.000252874	5.42287e-05	0.352	8.54508e-10	4.3383e-10	1	0	0	1	0	0
AAAAAGGGCCAGGTGGCCCG	4	21	20	174	295928905	125	811378302	420	5.25	0.0229885	0.12069	0.0258819	0.00241379	0.000517638	0.84	8.15667e-09	4.1411e-09	1	0	0	1	1	0
AAAAAGGGGTCAGGTGGCCC	1	4	20	174	295928905	125	811378302	80	4	0.00574713	0.0229885	0.00492988	0.00045977	9.85977e-05	0.64	1.55365e-09	7.88781e-10	1	0	0	1	1	0
AAAAAGGTAG	15	72	10	174	295928905	125	811378302	720	4.8	0.0862069	0.413793	0.0887379	0.00413793	0.000887379	0.384	1.39829e-08	7.09903e-09	1	0	0	1	0	0
AAAAAGGTGCCAGGTTGGCCC	1	4	21	174	295928905	125	811378302	84	4	0.00574713	0.0229885	0.00492988	0.000482759	0.000103528	0.672	1.63133e-09	8.2822e-10	1	0	0	1	1	0
AAAAAGGTTAATTTTAGTTT	1	4	20	174	295928905	125	811378302	80	4	0.00574713	0.0229885	0.00492988	0.00045977	9.85977e-05	0.64	1.55365e-09	7.88781e-10	1	0	0	1	1	0
AAAAAGT	20	137	7	174	295928905	125	811378302	959	6.85	0.114943	0.787356	0.168848	0.00551149	0.00118194	0.3836	1.86244e-08	9.45552e-09	1	0	0	1	0	0
AAAAAGTAGC	39	157	10	174	295928905	125	811378302	1570	4.02564	0.224138	0.902299	0.193498	0.00902299	0.00193498	0.322051	3.04904e-08	1.54798e-08	1	0	0	1	0	0
AAAAAGTCACC	3	12	11	174	295928905	125	811378302	132	4	0.0172414	0.0689655	0.0147896	0.000758621	0.000162686	0.352	2.56352e-09	1.30149e-09	1	0	0	1	0	0
AAAAAGTCC	3	12	9	174	295928905	125	811378302	108	4	0.0172414	0.0689655	0.0147896	0.00062069	0.000133107	0.288	2.09743e-09	1.06485e-09	1	0	0	1	0	0
AAAAAGTCCC	5	21	10	174	295928905	125	811378302	210	4.2	0.0287356	0.12069	0.0258819	0.0012069	0.000258819	0.336	4.07833e-09	2.07055e-09	1	0	0	1	0	0
AAAAAGTGCAC	2	8	11	174	295928905	125	811378302	88	4	0.0114943	0.045977	0.00985977	0.000505747	0.000108457	0.352	1.70902e-09	8.67659e-10	1	0	0	1	0	0
AAAAAGTGGAG	4	18	11	174	295928905	125	811378302	198	4.5	0.0229885	0.103448	0.0221845	0.00113793	0.000244029	0.396	3.84529e-09	1.95223e-09	1	0	0	1	0	0
AAAAAGTTG	26	133	9	174	295928905	125	811378302	1197	5.11538	0.149425	0.764368	0.163919	0.00687931	0.00147527	0.368308	2.32465e-08	1.18021e-08	1	0	0	1	0	0
AAAAAGTTTTAGATTTTTCG	3	12	20	174	295928905	125	811378302	240	4	0.0172414	0.0689655	0.0147896	0.00137931	0.000295793	0.64	4.66095e-09	2.36634e-09	1	0	0	1	1	0
AAAAAT	9951	45106	6	174	295928905	125	811378302	270636	4.53281	57.1897	259.23	55.5918	1.55538	0.333551	0.217575	5.25592e-06	2.66841e-06	1	0	0	1	0	0
AAAAATAAAAC	10	42	11	174	295928905	125	811378302	462	4.2	0.0574713	0.241379	0.0517638	0.00265517	0.000569401	0.3696	8.97233e-09	4.55521e-09	1	0	0	1	0	0
AAAAATAAAC	27	109	10	174	295928905	125	811378302	1090	4.03704	0.155172	0.626437	0.134339	0.00626437	0.00134339	0.322963	2.11685e-08	1.07471e-08	1	0	0	1	0	0
AAAAATAAAG	28	119	10	174	295928905	125	811378302	1190	4.25	0.16092	0.683908	0.146664	0.00683908	0.00146664	0.34	2.31106e-08	1.17331e-08	1	0	0	1	0	0
AAAAATAAATATATTAAATAT	3	13	21	174	295928905	125	811378302	273	4.33333	0.0172414	0.0747126	0.0160221	0.00156897	0.000336465	0.728	5.30183e-09	2.69172e-09	1	0	0	1	1	0
AAAAATAAATTCTAAGAATTAC	20	82	22	174	295928905	125	811378302	1804	4.1	0.114943	0.471264	0.101063	0.0103678	0.00222338	0.7216	3.50348e-08	1.7787e-08	1	0	0	1	1	0
AAAAATAACC	12	73	10	174	295928905	125	811378302	730	6.08333	0.0689655	0.41954	0.0899704	0.0041954	0.000899704	0.486667	1.41771e-08	7.19763e-09	1	0	0	1	0	0
AAAAATAAG	63	254	9	174	295928905	125	811378302	2286	4.03175	0.362069	1.45977	0.313048	0.0131379	0.00281743	0.290286	4.43956e-08	2.25394e-08	1	0	0	1	0	0
AAAAATAAGAATT	15	67	13	174	295928905	125	811378302	871	4.46667	0.0862069	0.385057	0.0825755	0.00500575	0.00107348	0.464533	1.69154e-08	8.58786e-09	1	0	0	1	0	0
AAAAATAAGAC	8	40	11	174	295928905	125	811378302	440	5	0.045977	0.229885	0.0492988	0.00252874	0.000542287	0.44	8.54508e-09	4.3383e-09	1	0	0	1	0	0
AAAAATAAGAG	4	17	11	174	295928905	125	811378302	187	4.25	0.0229885	0.0977011	0.020952	0.00107471	0.000230472	0.374	3.63166e-09	1.84378e-09	1	0	0	1	0	0
AAAAATAAGAGTTT	13	54	14	174	295928905	125	811378302	756	4.15385	0.0747126	0.310345	0.0665534	0.00434483	0.000931748	0.465231	1.4682e-08	7.45398e-09	1	0	0	1	0	0
AAAAATAAGATG	5	20	12	174	295928905	125	811378302	240	4	0.0287356	0.114943	0.0246494	0.00137931	0.000295793	0.384	4.66095e-09	2.36634e-09	1	0	0	1	0	0
AAAAATAATAT	21	87	11	174	295928905	125	811378302	957	4.14286	0.12069	0.5	0.107225	0.0055	0.00117947	0.364571	1.85855e-08	9.4358e-09	1	0	0	1	0	0
AAAAATAATC	64	361	10	174	295928905	125	811378302	3610	5.64062	0.367816	2.07471	0.444922	0.0207471	0.00444922	0.45125	7.01085e-08	3.55938e-08	1	0	0	1	0	0
AAAAATAATT	400	1629	10	174	295928905	125	811378302	16290	4.0725	2.29885	9.36207	2.00769	0.0936207	0.0200769	0.3258	3.16362e-07	1.60616e-07	1	0	0	1	0	0
AAAAATACCCT	4	21	11	174	295928905	125	811378302	231	5.25	0.0229885	0.12069	0.0258819	0.00132759	0.000284701	0.462	4.48617e-09	2.27761e-09	1	0	0	1	0	0
AAAAATACGAAC	11	47	12	174	295928905	125	811378302	564	4.27273	0.0632184	0.270115	0.0579261	0.00324138	0.000695113	0.410182	1.09532e-08	5.56091e-09	1	0	0	1	0	0
AAAAATACTG	1	4	10	174	295928905	125	811378302	40	4	0.00574713	0.0229885	0.00492988	0.000229885	4.92988e-05	0.32	7.76825e-10	3.94391e-10	1	0	0	1	0	0
AAAAATAG	14529	103151	8	174	295928905	125	811378302	825208	7.09966	83.5	592.822	127.131	4.74257	1.01704	0.454378	1.60261e-05	8.13636e-06	1	1	0	1	0	0
AAAAATAGAC	2	9	10	174	295928905	125	811378302	90	4.5	0.0114943	0.0517241	0.0110922	0.000517241	0.000110922	0.36	1.74786e-09	8.87379e-10	1	0	0	1	0	0
AAAAATAGACC	4	19	11	174	295928905	125	811378302	209	4.75	0.0229885	0.109195	0.0234169	0.00120115	0.000257586	0.418	4.05891e-09	2.06069e-09	1	0	0	1	0	0
AAAAATAGACT	4	16	11	174	295928905	125	811378302	176	4	0.0229885	0.091954	0.0197195	0.00101149	0.000216915	0.352	3.41803e-09	1.73532e-09	1	0	0	1	0	0
AAAAATAGAG	169	689	10	174	295928905	125	811378302	6890	4.07692	0.971264	3.95977	0.849172	0.0395977	0.00849172	0.326154	1.33808e-07	6.79338e-08	1	0	0	1	0	0
AAAAATAGCAATAC	14	57	14	174	295928905	125	811378302	798	4.07143	0.0804598	0.327586	0.0702508	0.00458621	0.000983512	0.456	1.54977e-08	7.86809e-09	1	0	0	1	0	0
AAAAATAGCC	53	217	10	174	295928905	125	811378302	2170	4.09434	0.304598	1.24713	0.267446	0.0124713	0.00267446	0.327547	4.21428e-08	2.13957e-08	1	0	0	1	0	0
AAAAATAGGT	10	44	10	174	295928905	125	811378302	440	4.4	0.0574713	0.252874	0.0542287	0.00252874	0.000542287	0.352	8.54508e-09	4.3383e-09	1	0	0	1	0	0
AAAAATAGT	18	82	9	174	295928905	125	811378302	738	4.55556	0.103448	0.471264	0.101063	0.00424138	0.000909563	0.328	1.43324e-08	7.27651e-09	1	0	0	1	0	0
AAAAATAGTG	1	4	10	174	295928905	125	811378302	40	4	0.00574713	0.0229885	0.00492988	0.000229885	4.92988e-05	0.32	7.76825e-10	3.94391e-10	1	0	0	1	0	0
AAAAATAGTT	13	52	10	174	295928905	125	811378302	520	4	0.0747126	0.298851	0.0640885	0.00298851	0.000640885	0.32	1.00987e-08	5.12708e-09	1	0	0	1	0	0
AAAAATATAAC	4	18	11	174	295928905	125	811378302	198	4.5	0.0229885	0.103448	0.0221845	0.00113793	0.000244029	0.396	3.84529e-09	1.95223e-09	1	0	0	1	0	0
AAAAATATATC	16	87	11	174	295928905	125	811378302	957	5.4375	0.091954	0.5	0.107225	0.0055	0.00117947	0.4785	1.85855e-08	9.4358e-09	1	0	0	1	0	0
AAAAATATGC	104	473	10	174	295928905	125	811378302	4730	4.54808	0.597701	2.71839	0.582959	0.0271839	0.00582959	0.363846	9.18596e-08	4.66367e-08	1	0	0	1	0	0
AAAAATATGCATTATAT	1	4	17	174	295928905	125	811378302	68	4	0.00574713	0.0229885	0.00492988	0.000390805	8.3808e-05	0.544	1.3206e-09	6.70464e-10	1	0	0	1	1	0
AAAAATATTCC	87	445	11	174	295928905	125	811378302	4895	5.11494	0.5	2.55747	0.548449	0.0281322	0.00603294	0.450115	9.5064e-08	4.82636e-08	1	0	0	1	0	0
AAAAATATTTACT	15	75	13	174	295928905	125	811378302	975	5	0.0862069	0.431034	0.0924353	0.00560345	0.00120166	0.52	1.89351e-08	9.61327e-09	1	0	0	1	1	0
AAAAATATTTTCAATTTATATTTCT	1	4	25	174	295928905	125	811378302	100	4	0.00574713	0.0229885	0.00492988	0.000574713	0.000123247	0.8	1.94206e-09	9.85977e-10	1	0	0	1	1	0
AAAAATC	856	10299	7	174	295928905	125	811378302	72093	12.0315	4.91954	59.1897	12.6932	0.414328	0.0888525	0.673766	1.40009e-06	7.1082e-07	1	0	0	1	1	0
AAAAATCAAATC	3	23	12	174	295928905	125	811378302	276	7.66667	0.0172414	0.132184	0.0283468	0.00158621	0.000340162	0.736	5.36009e-09	2.7213e-09	1	0	0	1	1	0
AAAAATCAAC	21	92	10	174	295928905	125	811378302	920	4.38095	0.12069	0.528736	0.113387	0.00528736	0.00113387	0.350476	1.7867e-08	9.07098e-09	1	0	0	1	0	0
AAAAATCAAT	10	57	10	174	295928905	125	811378302	570	5.7	0.0574713	0.327586	0.0702508	0.00327586	0.000702508	0.456	1.10698e-08	5.62007e-09	1	0	0	1	0	0
AAAAATCAATAATT	5	21	14	174	295928905	125	811378302	294	4.2	0.0287356	0.12069	0.0258819	0.00168966	0.000362346	0.4704	5.70967e-09	2.89877e-09	1	0	0	1	0	0
AAAAATCACAC	3	17	11	174	295928905	125	811378302	187	5.66667	0.0172414	0.0977011	0.020952	0.00107471	0.000230472	0.498667	3.63166e-09	1.84378e-09	1	0	0	1	0	0
AAAAATCACC	1	4	10	174	295928905	125	811378302	40	4	0.00574713	0.0229885	0.00492988	0.000229885	4.92988e-05	0.32	7.76825e-10	3.94391e-10	1	0	0	1	0	0
AAAAATCAGCATACAT	242	974	16	174	295928905	125	811378302	15584	4.02479	1.3908	5.5977	1.20043	0.0895632	0.0192068	0.515174	3.02651e-07	1.53655e-07	1	0	0	1	1	0
AAAAATCAT	2	8	9	174	295928905	125	811378302	72	4	0.0114943	0.045977	0.00985977	0.000413793	8.87379e-05	0.288	1.39829e-09	7.09903e-10	1	0	0	1	0	0
AAAAATCATT	4	22	10	174	295928905	125	811378302	220	5.5	0.0229885	0.126437	0.0271144	0.00126437	0.000271144	0.44	4.27254e-09	2.16915e-09	1	0	0	1	0	0
AAAAATCGAAG	5	26	11	174	295928905	125	811378302	286	5.2	0.0287356	0.149425	0.0320442	0.00164368	0.000352487	0.4576	5.5543e-09	2.81989e-09	1	0	0	1	0	0
AAAAATCGAAT	6	34	11	174	295928905	125	811378302	374	5.66667	0.0344828	0.195402	0.041904	0.00214943	0.000460944	0.498667	7.26332e-09	3.68755e-09	1	0	0	1	0	0
AAAAATCGCT	6	26	10	174	295928905	125	811378302	260	4.33333	0.0344828	0.149425	0.0320442	0.00149425	0.000320442	0.346667	5.04936e-09	2.56354e-09	1	0	0	1	0	0
AAAAATCTAAATTCTAAATTT	1	4	21	174	295928905	125	811378302	84	4	0.00574713	0.0229885	0.00492988	0.000482759	0.000103528	0.672	1.63133e-09	8.2822e-10	1	0	0	1	1	0
AAAAATCTT	20	95	9	174	295928905	125	811378302	855	4.75	0.114943	0.545977	0.117085	0.00491379	0.00105376	0.342	1.66046e-08	8.4301e-09	1	0	0	1	0	0
AAAAATG	381	1667	7	174	295928905	125	811378302	11669	4.37533	2.18966	9.58046	2.05453	0.0670632	0.0143817	0.245018	2.26619e-07	1.15054e-07	1	0	0	1	0	0
AAAAATGAAT	11	52	10	174	295928905	125	811378302	520	4.72727	0.0632184	0.298851	0.0640885	0.00298851	0.000640885	0.378182	1.00987e-08	5.12708e-09	1	0	0	1	0	0
AAAAATGAATC	5	21	11	174	295928905	125	811378302	231	4.2	0.0287356	0.12069	0.0258819	0.00132759	0.000284701	0.3696	4.48617e-09	2.27761e-09	1	0	0	1	0	0
AAAAATGAGCC	10	42	11	174	295928905	125	811378302	462	4.2	0.0574713	0.241379	0.0517638	0.00265517	0.000569401	0.3696	8.97233e-09	4.55521e-09	1	0	0	1	0	0
AAAAATGAGCT	4	16	11	174	295928905	125	811378302	176	4	0.0229885	0.091954	0.0197195	0.00101149	0.000216915	0.352	3.41803e-09	1.73532e-09	1	0	0	1	0	0
AAAAATGATATTCTTAAGTC	1	4	20	174	295928905	125	811378302	80	4	0.00574713	0.0229885	0.00492988	0.00045977	9.85977e-05	0.64	1.55365e-09	7.88781e-10	1	0	0	1	1	0
AAAAATGATCC	15	78	11	174	295928905	125	811378302	858	5.2	0.0862069	0.448276	0.0961327	0.00493103	0.00105746	0.4576	1.66629e-08	8.45968e-09	1	0	0	1	0	0
AAAAATGATG	72	316	10	174	295928905	125	811378302	3160	4.38889	0.413793	1.81609	0.389461	0.0181609	0.00389461	0.351111	6.13692e-08	3.11569e-08	1	0	0	1	0	0
AAAAATGATT	53	299	10	174	295928905	125	811378302	2990	5.64151	0.304598	1.71839	0.368509	0.0171839	0.00368509	0.451321	5.80677e-08	2.94807e-08	1	0	0	1	0	0
AAAAATGATTC	3	15	11	174	295928905	125	811378302	165	5	0.0172414	0.0862069	0.0184871	0.000948276	0.000203358	0.44	3.2044e-09	1.62686e-09	1	0	0	1	0	0
AAAAATGCAT	12	53	10	174	295928905	125	811378302	530	4.41667	0.0689655	0.304598	0.0653209	0.00304598	0.000653209	0.353333	1.02929e-08	5.22568e-09	1	0	0	1	0	0
AAAAATGCTCC	1	4	11	174	295928905	125	811378302	44	4	0.00574713	0.0229885	0.00492988	0.000252874	5.42287e-05	0.352	8.54508e-10	4.3383e-10	1	0	0	1	0	0
AAAAATGGAAT	32	129	11	174	295928905	125	811378302	1419	4.03125	0.183908	0.741379	0.158989	0.00815517	0.00174888	0.35475	2.75579e-08	1.3991e-08	1	0	0	1	0	0
AAAAATGGAT	15	125	10	174	295928905	125	811378302	1250	8.33333	0.0862069	0.718391	0.154059	0.00718391	0.00154059	0.666667	2.42758e-08	1.23247e-08	1	0	0	1	1	0
AAAAATGGGACAGGTGGCCC	2	9	20	174	295928905	125	811378302	180	4.5	0.0114943	0.0517241	0.0110922	0.00103448	0.000221845	0.72	3.49571e-09	1.77476e-09	1	0	0	1	1	0
AAAAATGTAT	59	239	10	174	295928905	125	811378302	2390	4.05085	0.33908	1.37356	0.294561	0.0137356	0.00294561	0.324068	4.64153e-08	2.35648e-08	1	0	0	1	0	0
AAAAATGTCCAATTTGAAATG	1	4	21	174	295928905	125	811378302	84	4	0.00574713	0.0229885	0.00492988	0.000482759	0.000103528	0.672	1.63133e-09	8.2822e-10	1	0	0	1	1	0
AAAAATGTTT	3	12	10	174	295928905	125	811378302	120	4	0.0172414	0.0689655	0.0147896	0.000689655	0.000147896	0.32	2.33048e-09	1.18317e-09	1	0	0	1	0	0
AAAAATT	675	3787	7	174	295928905	125	811378302	26509	5.61037	3.87931	21.7644	4.66737	0.152351	0.0326716	0.314181	5.14822e-07	2.61373e-07	1	0	0	1	0	0
AAAAATTAAAATATTT	32	164	16	174	295928905	125	811378302	2624	5.125	0.183908	0.942529	0.202125	0.0150805	0.003234	0.656	5.09597e-08	2.5872e-08	1	0	0	1	1	0
AAAAATTAAAATCG	8	34	14	174	295928905	125	811378302	476	4.25	0.045977	0.195402	0.041904	0.00273563	0.000586656	0.476	9.24422e-09	4.69325e-09	1	0	0	1	0	0
AAAAATTAAATTCG	7	32	14	174	295928905	125	811378302	448	4.57143	0.0402299	0.183908	0.0394391	0.00257471	0.000552147	0.512	8.70044e-09	4.41718e-09	1	0	0	1	1	0
AAAAATTAACT	4	16	11	174	295928905	125	811378302	176	4	0.0229885	0.091954	0.0197195	0.00101149	0.000216915	0.352	3.41803e-09	1.73532e-09	1	0	0	1	0	0
AAAAATTAAG	89	614	10	174	295928905	125	811378302	6140	6.89888	0.511494	3.52874	0.756737	0.0352874	0.00756737	0.55191	1.19243e-07	6.0539e-08	1	0	0	1	1	0
AAAAATTAAGATTAAT	2	12	16	174	295928905	125	811378302	192	6	0.0114943	0.0689655	0.0147896	0.00110345	0.000236634	0.768	3.72876e-09	1.89308e-09	1	0	0	1	1	0
AAAAATTAAT	249	1219	10	174	295928905	125	811378302	12190	4.89558	1.43103	7.00575	1.50238	0.0700575	0.0150238	0.391647	2.36738e-07	1.20191e-07	1	0	0	1	0	0
AAAAATTAATC	63	361	11	174	295928905	125	811378302	3971	5.73016	0.362069	2.07471	0.444922	0.0228218	0.00489414	0.504254	7.71193e-08	3.91531e-08	1	0	0	1	1	0
AAAAATTAG	35	185	9	174	295928905	125	811378302	1665	5.28571	0.201149	1.06322	0.228007	0.00956897	0.00205206	0.380571	3.23354e-08	1.64165e-08	1	0	0	1	0	0
AAAAATTAGAC	7	43	11	174	295928905	125	811378302	473	6.14286	0.0402299	0.247126	0.0529962	0.00271839	0.000582959	0.540571	9.18596e-09	4.66367e-09	1	0	0	1	1	0
AAAAATTAGAG	1	5	11	174	295928905	125	811378302	55	5	0.00574713	0.0287356	0.00616235	0.000316092	6.77859e-05	0.44	1.06813e-09	5.42287e-10	1	0	0	1	0	0
AAAAATTATAATTAT	5	20	15	174	295928905	125	811378302	300	4	0.0287356	0.114943	0.0246494	0.00172414	0.000369741	0.48	5.82619e-09	2.95793e-09	1	0	0	1	0	0
AAAAATTATT	81	337	10	174	295928905	125	811378302	3370	4.16049	0.465517	1.93678	0.415343	0.0193678	0.00415343	0.33284	6.54475e-08	3.32274e-08	1	0	0	1	0	0
AAAAATTATTAATAT	29	157	15	174	295928905	125	811378302	2355	5.41379	0.166667	0.902299	0.193498	0.0135345	0.00290247	0.649655	4.57356e-08	2.32197e-08	1	0	0	1	1	0
AAAAATTCATC	2	8	11	174	295928905	125	811378302	88	4	0.0114943	0.045977	0.00985977	0.000505747	0.000108457	0.352	1.70902e-09	8.67659e-10	1	0	0	1	0	0
AAAAATTCGAT	13	106	11	174	295928905	125	811378302	1166	8.15385	0.0747126	0.609195	0.130642	0.00670115	0.00143706	0.717538	2.26445e-08	1.14965e-08	1	0	0	1	1	0
AAAAATTCGGTTTT	1	4	14	174	295928905	125	811378302	56	4	0.00574713	0.0229885	0.00492988	0.000321839	6.90184e-05	0.448	1.08756e-09	5.52147e-10	1	0	0	1	0	0
AAAAATTCTT	8	33	10	174	295928905	125	811378302	330	4.125	0.045977	0.189655	0.0406715	0.00189655	0.000406715	0.33	6.40881e-09	3.25372e-09	1	0	0	1	0	0
AAAAATTGACATTAT	9	38	15	174	295928905	125	811378302	570	4.22222	0.0517241	0.218391	0.0468339	0.00327586	0.000702508	0.506667	1.10698e-08	5.62007e-09	1	0	0	1	1	0
AAAAATTGAT	13	59	10	174	295928905	125	811378302	590	4.53846	0.0747126	0.33908	0.0727158	0.0033908	0.000727158	0.363077	1.14582e-08	5.81726e-09	1	0	0	1	0	0
AAAAATTGATG	21	110	11	174	295928905	125	811378302	1210	5.2381	0.12069	0.632184	0.135572	0.00695402	0.00149129	0.460952	2.3499e-08	1.19303e-08	1	0	0	1	0	0
AAAAATTGATT	20	104	11	174	295928905	125	811378302	1144	5.2	0.114943	0.597701	0.128177	0.00657471	0.00140995	0.4576	2.22172e-08	1.12796e-08	1	0	0	1	0	0
AAAAATTGCAT	5	25	11	174	295928905	125	811378302	275	5	0.0287356	0.143678	0.0308118	0.00158046	0.000338929	0.44	5.34067e-09	2.71144e-09	1	0	0	1	0	0
AAAAATTGCC	11	46	10	174	295928905	125	811378302	460	4.18182	0.0632184	0.264368	0.0566937	0.00264368	0.000566937	0.334545	8.93349e-09	4.53549e-09	1	0	0	1	0	0
AAAAATTGCT	4	20	10	174	295928905	125	811378302	200	5	0.0229885	0.114943	0.0246494	0.00114943	0.000246494	0.4	3.88413e-09	1.97195e-09	1	0	0	1	0	0
AAAAATTGGAT	6	33	11	174	295928905	125	811378302	363	5.5	0.0344828	0.189655	0.0406715	0.00208621	0.000447387	0.484	7.04969e-09	3.57909e-09	1	0	0	1	0	0
AAAAATTGT	11	46	9	174	295928905	125	811378302	414	4.18182	0.0632184	0.264368	0.0566937	0.00237931	0.000510243	0.301091	8.04014e-09	4.08194e-09	1	0	0	1	0	0
AAAAATTTAAG	31	141	11	174	295928905	125	811378302	1551	4.54839	0.178161	0.810345	0.173778	0.00891379	0.00191156	0.400258	3.01214e-08	1.52925e-08	1	0	0	1	0	0
AAAAATTTAG	12	53	10	174	295928905	125	811378302	530	4.41667	0.0689655	0.304598	0.0653209	0.00304598	0.000653209	0.353333	1.02929e-08	5.22568e-09	1	0	0	1	0	0
AAAAATTTATC	12	61	11	174	295928905	125	811378302	671	5.08333	0.0689655	0.350575	0.0751807	0.00385632	0.000826988	0.447333	1.30312e-08	6.6159e-09	1	0	0	1	0	0
AAAAATTTCC	14	57	10	174	295928905	125	811378302	570	4.07143	0.0804598	0.327586	0.0702508	0.00327586	0.000702508	0.325714	1.10698e-08	5.62007e-09	1	0	0	1	0	0
AAAAATTTTGTATTTATTAATTTT	2	8	24	174	295928905	125	811378302	192	4	0.0114943	0.045977	0.00985977	0.00110345	0.000236634	0.768	3.72876e-09	1.89308e-09	1	0	0	1	1	0
AAAAC	1042	5518	5	174	295928905	125	811378302	27590	5.29559	5.98851	31.7126	6.80077	0.158563	0.0340039	0.211823	5.35815e-07	2.72031e-07	1	0	0	1	0	0
AAAACAAAAT	32	134	10	174	295928905	125	811378302	1340	4.1875	0.183908	0.770115	0.165151	0.00770115	0.00165151	0.335	2.60236e-08	1.32121e-08	1	0	0	1	0	0
AAAACAAAATT	13	57	11	174	295928905	125	811378302	627	4.38462	0.0747126	0.327586	0.0702508	0.00360345	0.000772759	0.385846	1.21767e-08	6.18207e-09	1	0	0	1	0	0
AAAACAAACG	8	39	10	174	295928905	125	811378302	390	4.875	0.045977	0.224138	0.0480664	0.00224138	0.000480664	0.39	7.57405e-09	3.84531e-09	1	0	0	1	0	0
AAAACAAAGC	14	64	10	174	295928905	125	811378302	640	4.57143	0.0804598	0.367816	0.0788781	0.00367816	0.000788781	0.365714	1.24292e-08	6.31025e-09	1	0	0	1	0	0
AAAACAAATT	64	428	10	174	295928905	125	811378302	4280	6.6875	0.367816	2.45977	0.527497	0.0245977	0.00527497	0.535	8.31203e-08	4.21998e-08	1	0	0	1	1	0
AAAACAACC	7	29	9	174	295928905	125	811378302	261	4.14286	0.0402299	0.166667	0.0357417	0.0015	0.000321675	0.298286	5.06879e-09	2.5734e-09	1	0	0	1	0	0
AAAACAAGAC	13	61	10	174	295928905	125	811378302	610	4.69231	0.0747126	0.350575	0.0751807	0.00350575	0.000751807	0.375385	1.18466e-08	6.01446e-09	1	0	0	1	0	0
AAAACAAGAT	2	12	10	174	295928905	125	811378302	120	6	0.0114943	0.0689655	0.0147896	0.000689655	0.000147896	0.48	2.33048e-09	1.18317e-09	1	0	0	1	0	0
AAAACAAGGT	11	81	10	174	295928905	125	811378302	810	7.36364	0.0632184	0.465517	0.0998301	0.00465517	0.000998301	0.589091	1.57307e-08	7.98641e-09	1	0	0	1	1	0
AAAACAATATT	17	76	11	174	295928905	125	811378302	836	4.47059	0.0977011	0.436782	0.0936678	0.0048046	0.00103035	0.393412	1.62356e-08	8.24276e-09	1	0	0	1	0	0
AAAACAATT	12	107	9	174	295928905	125	811378302	963	8.91667	0.0689655	0.614943	0.131874	0.00553448	0.00118687	0.642	1.87021e-08	9.49495e-09	1	0	0	1	1	0
AAAACAC	20	137	7	174	295928905	125	811378302	959	6.85	0.114943	0.787356	0.168848	0.00551149	0.00118194	0.3836	1.86244e-08	9.45552e-09	1	0	0	1	0	0
AAAACACATT	10	42	10	174	295928905	125	811378302	420	4.2	0.0574713	0.241379	0.0517638	0.00241379	0.000517638	0.336	8.15667e-09	4.1411e-09	1	0	0	1	0	0
AAAACACCAGCG	5	20	12	174	295928905	125	811378302	240	4	0.0287356	0.114943	0.0246494	0.00137931	0.000295793	0.384	4.66095e-09	2.36634e-09	1	0	0	1	0	0
AAAACAG	43	230	7	174	295928905	125	811378302	1610	5.34884	0.247126	1.32184	0.283468	0.00925287	0.00198428	0.299535	3.12672e-08	1.58742e-08	1	0	0	1	0	0
AAAACAGATC	38	189	10	174	295928905	125	811378302	1890	4.97368	0.218391	1.08621	0.232937	0.0108621	0.00232937	0.397895	3.6705e-08	1.8635e-08	1	0	0	1	0	0
AAAACAGCATC	7	29	11	174	295928905	125	811378302	319	4.14286	0.0402299	0.166667	0.0357417	0.00183333	0.000393158	0.364571	6.19518e-09	3.14527e-09	1	0	0	1	0	0
AAAACAGCATGCT	724	3652	13	174	295928905	125	811378302	47476	5.0442	4.16092	20.9885	4.50098	0.272851	0.0585128	0.524597	9.22014e-07	4.68102e-07	1	0	0	1	1	0
AAAACAGGT	7	34	9	174	295928905	125	811378302	306	4.85714	0.0402299	0.195402	0.041904	0.00175862	0.000377136	0.349714	5.94271e-09	3.01709e-09	1	0	0	1	0	0
AAAACAGTAT	1	4	10	174	295928905	125	811378302	40	4	0.00574713	0.0229885	0.00492988	0.000229885	4.92988e-05	0.32	7.76825e-10	3.94391e-10	1	0	0	1	0	0
AAAACAGTTGT	1	5	11	174	295928905	125	811378302	55	5	0.00574713	0.0287356	0.00616235	0.000316092	6.77859e-05	0.44	1.06813e-09	5.42287e-10	1	0	0	1	0	0
AAAACAT	96	388	7	174	295928905	125	811378302	2716	4.04167	0.551724	2.22989	0.478199	0.0156092	0.00334739	0.226333	5.27464e-08	2.67791e-08	1	0	0	1	0	0
AAAACATCTT	12	72	10	174	295928905	125	811378302	720	6	0.0689655	0.413793	0.0887379	0.00413793	0.000887379	0.48	1.39829e-08	7.09903e-09	1	0	0	1	0	0
AAAACATGT	2	8	9	174	295928905	125	811378302	72	4	0.0114943	0.045977	0.00985977	0.000413793	8.87379e-05	0.288	1.39829e-09	7.09903e-10	1	0	0	1	0	0
AAAACATT	3	12	8	174	295928905	125	811378302	96	4	0.0172414	0.0689655	0.0147896	0.000551724	0.000118317	0.256	1.86438e-09	9.46538e-10	1	0	0	1	0	0
AAAACATTT	235	1087	9	174	295928905	125	811378302	9783	4.62553	1.35057	6.24713	1.3397	0.0562241	0.0120573	0.333038	1.89992e-07	9.64581e-08	1	0	0	1	0	0
AAAACATTTAAATTT	5	20	15	174	295928905	125	811378302	300	4	0.0287356	0.114943	0.0246494	0.00172414	0.000369741	0.48	5.82619e-09	2.95793e-09	1	0	0	1	0	0
AAAACC	307	2888	6	174	295928905	125	811378302	17328	9.40717	1.76437	16.5977	3.55938	0.0995862	0.0213563	0.451544	3.36521e-07	1.7085e-07	1	0	0	1	0	0
AAAACCAAAAT	8	45	11	174	295928905	125	811378302	495	5.625	0.045977	0.258621	0.0554612	0.00284483	0.000610073	0.495	9.61321e-09	4.88058e-09	1	0	0	1	0	0
AAAACCAAATC	13	101	11	174	295928905	125	811378302	1111	7.76923	0.0747126	0.58046	0.12448	0.00638506	0.00136927	0.683692	2.15763e-08	1.09542e-08	1	0	0	1	1	0
AAAACCAAATT	44	216	11	174	295928905	125	811378302	2376	4.90909	0.252874	1.24138	0.266214	0.0136552	0.00292835	0.432	4.61434e-08	2.34268e-08	1	0	0	1	0	0
AAAACCAACT	3	14	10	174	295928905	125	811378302	140	4.66667	0.0172414	0.0804598	0.0172546	0.000804598	0.000172546	0.373333	2.71889e-09	1.38037e-09	1	0	0	1	0	0
AAAACCAAGT	8	40	10	174	295928905	125	811378302	400	5	0.045977	0.229885	0.0492988	0.00229885	0.000492988	0.4	7.76825e-09	3.94391e-09	1	0	0	1	0	0
AAAACCAAT	11	51	9	174	295928905	125	811378302	459	4.63636	0.0632184	0.293103	0.062856	0.00263793	0.000565704	0.333818	8.91407e-09	4.52563e-09	1	0	0	1	0	0
AAAACCAATC	6	25	10	174	295928905	125	811378302	250	4.16667	0.0344828	0.143678	0.0308118	0.00143678	0.000308118	0.333333	4.85516e-09	2.46494e-09	1	0	0	1	0	0
AAAACCAATT	16	102	10	174	295928905	125	811378302	1020	6.375	0.091954	0.586207	0.125712	0.00586207	0.00125712	0.51	1.9809e-08	1.0057e-08	1	0	0	1	1	0
AAAACCAATTC	10	41	11	174	295928905	125	811378302	451	4.1	0.0574713	0.235632	0.0505313	0.00259195	0.000555844	0.3608	8.75871e-09	4.44675e-09	1	0	0	1	0	0
AAAACCAGAGGAT	6	27	13	174	295928905	125	811378302	351	4.5	0.0344828	0.155172	0.0332767	0.00201724	0.000432597	0.468	6.81664e-09	3.46078e-09	1	0	0	1	0	0
AAAACCATATATT	2	11	13	174	295928905	125	811378302	143	5.5	0.0114943	0.0632184	0.0135572	0.000821839	0.000176243	0.572	2.77715e-09	1.40995e-09	1	0	0	1	1	0
AAAACCATTT	5	29	10	174	295928905	125	811378302	290	5.8	0.0287356	0.166667	0.0357417	0.00166667	0.000357417	0.464	5.63198e-09	2.85933e-09	1	0	0	1	0	0
AAAACCC	6	26	7	174	295928905	125	811378302	182	4.33333	0.0344828	0.149425	0.0320442	0.00104598	0.00022431	0.242667	3.53456e-09	1.79448e-09	1	0	0	1	0	0
AAAACCCGTCGGG	16	70	13	174	295928905	125	811378302	910	4.375	0.091954	0.402299	0.086273	0.00522989	0.00112155	0.455	1.76728e-08	8.97239e-09	1	0	0	1	0	0
AAAACCCTAACCTAACCC	1436	7141	18	174	295928905	125	811378302	128538	4.97284	8.25287	41.0402	8.80107	0.738724	0.158419	0.716089	2.49629e-06	1.26735e-06	1	0	0	1	1	0
AAAACCG	9	44	7	174	295928905	125	811378302	308	4.88889	0.0517241	0.252874	0.0542287	0.00177011	0.000379601	0.273778	5.98155e-09	3.03681e-09	1	0	0	1	0	0
AAAACCGAAATT	20	91	12	174	295928905	125	811378302	1092	4.55	0.114943	0.522989	0.112155	0.00627586	0.00134586	0.4368	2.12073e-08	1.07669e-08	1	0	0	1	0	0
AAAACCGGGAG	2	8	11	174	295928905	125	811378302	88	4	0.0114943	0.045977	0.00985977	0.000505747	0.000108457	0.352	1.70902e-09	8.67659e-10	1	0	0	1	0	0
AAAACCT	1	4	7	174	295928905	125	811378302	28	4	0.00574713	0.0229885	0.00492988	0.00016092	3.45092e-05	0.224	5.43778e-10	2.76073e-10	1	0	0	1	0	0
AAAACCTATTC	2	8	11	174	295928905	125	811378302	88	4	0.0114943	0.045977	0.00985977	0.000505747	0.000108457	0.352	1.70902e-09	8.67659e-10	1	0	0	1	0	0
AAAACCTCGT	1	4	10	174	295928905	125	811378302	40	4	0.00574713	0.0229885	0.00492988	0.000229885	4.92988e-05	0.32	7.76825e-10	3.94391e-10	1	0	0	1	0	0
AAAACCTTGT	8	37	10	174	295928905	125	811378302	370	4.625	0.045977	0.212644	0.0456014	0.00212644	0.000456014	0.37	7.18563e-09	3.64811e-09	1	0	0	1	0	0
AAAACG	8	34	6	174	295928905	125	811378302	204	4.25	0.045977	0.195402	0.041904	0.00117241	0.000251424	0.204	3.96181e-09	2.01139e-09	1	0	0	1	0	0
AAAACGAGG	3	20	9	174	295928905	125	811378302	180	6.66667	0.0172414	0.114943	0.0246494	0.00103448	0.000221845	0.48	3.49571e-09	1.77476e-09	1	0	0	1	0	0
AAAACGCGGCTAGCTGGTG	1	6	19	174	295928905	125	811378302	114	6	0.00574713	0.0344828	0.00739482	0.000655172	0.000140502	0.912	2.21395e-09	1.12401e-09	1	0	0	1	1	0
AAAACGG	2	12	7	174	295928905	125	811378302	84	6	0.0114943	0.0689655	0.0147896	0.000482759	0.000103528	0.336	1.63133e-09	8.2822e-10	1	0	0	1	0	0
AAAACGTCACACT	747	4982	13	174	295928905	125	811378302	64766	6.66934	4.2931	28.6322	6.14017	0.372218	0.0798222	0.693612	1.2578e-06	6.38578e-07	1	0	0	1	1	0
AAAACGTTCG	7	33	10	174	295928905	125	811378302	330	4.71429	0.0402299	0.189655	0.0406715	0.00189655	0.000406715	0.377143	6.40881e-09	3.25372e-09	1	0	0	1	0	0
AAAACT	246	990	6	174	295928905	125	811378302	5940	4.02439	1.41379	5.68966	1.22015	0.0341379	0.00732088	0.193171	1.15359e-07	5.8567e-08	1	0	0	1	0	0
AAAACTAAATT	176	958	11	174	295928905	125	811378302	10538	5.44318	1.01149	5.50575	1.18071	0.0605632	0.0129878	0.479	2.04655e-07	1.03902e-07	1	0	0	1	0	0
AAAACTAATT	30	180	10	174	295928905	125	811378302	1800	6	0.172414	1.03448	0.221845	0.0103448	0.00221845	0.48	3.49571e-08	1.77476e-08	1	0	0	1	0	0
AAAACTACT	6	28	9	174	295928905	125	811378302	252	4.66667	0.0344828	0.16092	0.0345092	0.00144828	0.000310583	0.336	4.894e-09	2.48466e-09	1	0	0	1	0	0
AAAACTAGATT	1	5	11	174	295928905	125	811378302	55	5	0.00574713	0.0287356	0.00616235	0.000316092	6.77859e-05	0.44	1.06813e-09	5.42287e-10	1	0	0	1	0	0
AAAACTAGGT	10	63	10	174	295928905	125	811378302	630	6.3	0.0574713	0.362069	0.0776457	0.00362069	0.000776457	0.504	1.2235e-08	6.21165e-09	1	0	0	1	1	0
AAAACTATT	63	555	9	174	295928905	125	811378302	4995	8.80952	0.362069	3.18966	0.684021	0.0287069	0.00615619	0.634286	9.70061e-08	4.92495e-08	1	0	0	1	1	0
AAAACTCG	28	113	8	174	295928905	125	811378302	904	4.03571	0.16092	0.649425	0.139269	0.0051954	0.00111415	0.258286	1.75563e-08	8.91323e-09	1	0	0	1	0	0
AAAACTCGTCAG	589	3928	12	174	295928905	125	811378302	47136	6.66893	3.38506	22.5747	4.84114	0.270897	0.0580937	0.640217	9.15411e-07	4.6475e-07	1	0	0	1	1	0
AAAACTCTAGT	3	14	11	174	295928905	125	811378302	154	4.66667	0.0172414	0.0804598	0.0172546	0.000885057	0.0001898	0.410667	2.99078e-09	1.5184e-09	1	0	0	1	0	0
AAAACTGAAT	9	38	10	174	295928905	125	811378302	380	4.22222	0.0517241	0.218391	0.0468339	0.00218391	0.000468339	0.337778	7.37984e-09	3.74671e-09	1	0	0	1	0	0
AAAACTGAATC	9	36	11	174	295928905	125	811378302	396	4	0.0517241	0.206897	0.0443689	0.00227586	0.000488058	0.352	7.69057e-09	3.90447e-09	1	0	0	1	0	0
AAAACTGAATT	130	583	11	174	295928905	125	811378302	6413	4.48462	0.747126	3.35057	0.71853	0.0368563	0.00790383	0.394646	1.24545e-07	6.32307e-08	1	0	0	1	0	0
AAAACTT	2	8	7	174	295928905	125	811378302	56	4	0.0114943	0.045977	0.00985977	0.000321839	6.90184e-05	0.224	1.08756e-09	5.52147e-10	1	0	0	1	0	0
AAAACTTGATT	10	47	11	174	295928905	125	811378302	517	4.7	0.0574713	0.270115	0.0579261	0.00297126	0.000637187	0.4136	1.00405e-08	5.0975e-09	1	0	0	1	0	0
AAAACTTGGTT	8	37	11	174	295928905	125	811378302	407	4.625	0.045977	0.212644	0.0456014	0.00233908	0.000501616	0.407	7.9042e-09	4.01292e-09	1	0	0	1	0	0
AAAACTTGTCGCGAAATTC	10	50	19	174	295928905	125	811378302	950	5	0.0574713	0.287356	0.0616235	0.00545977	0.00117085	0.76	1.84496e-08	9.36678e-09	1	0	0	1	1	0
AAAAG	1319	6934	5	174	295928905	125	811378302	34670	5.25701	7.58046	39.8506	8.54595	0.199253	0.0427298	0.210281	6.73313e-07	3.41838e-07	1	0	0	1	0	0
AAAAGAAATC	14	120	10	174	295928905	125	811378302	1200	8.57143	0.0804598	0.689655	0.147896	0.00689655	0.00147896	0.685714	2.33048e-08	1.18317e-08	1	0	0	1	1	0
AAAAGAACAG	21	109	10	174	295928905	125	811378302	1090	5.19048	0.12069	0.626437	0.134339	0.00626437	0.00134339	0.415238	2.11685e-08	1.07471e-08	1	0	0	1	0	0
AAAAGAAG	1329	6282	8	174	295928905	125	811378302	50256	4.72686	7.63793	36.1034	7.74238	0.288828	0.061939	0.302519	9.76003e-07	4.95512e-07	1	0	0	1	0	0
AAAAGAAGCG	3	12	10	174	295928905	125	811378302	120	4	0.0172414	0.0689655	0.0147896	0.000689655	0.000147896	0.32	2.33048e-09	1.18317e-09	1	0	0	1	0	0
AAAAGAAGG	8	48	9	174	295928905	125	811378302	432	6	0.045977	0.275862	0.0591586	0.00248276	0.000532427	0.432	8.38971e-09	4.25942e-09	1	0	0	1	0	0
AAAAGAATGG	3	17	10	174	295928905	125	811378302	170	5.66667	0.0172414	0.0977011	0.020952	0.000977011	0.00020952	0.453333	3.30151e-09	1.67616e-09	1	0	0	1	0	0
AAAAGACAC	4	16	9	174	295928905	125	811378302	144	4	0.0229885	0.091954	0.0197195	0.000827586	0.000177476	0.288	2.79657e-09	1.41981e-09	1	0	0	1	0	0
AAAAGACATC	5	20	10	174	295928905	125	811378302	200	4	0.0287356	0.114943	0.0246494	0.00114943	0.000246494	0.32	3.88413e-09	1.97195e-09	1	0	0	1	0	0
AAAAGAG	23	125	7	174	295928905	125	811378302	875	5.43478	0.132184	0.718391	0.154059	0.00502874	0.00107841	0.304348	1.69931e-08	8.6273e-09	1	0	0	1	0	0
AAAAGAGAAG	37	150	10	174	295928905	125	811378302	1500	4.05405	0.212644	0.862069	0.184871	0.00862069	0.00184871	0.324324	2.91309e-08	1.47896e-08	1	0	0	1	0	0
AAAAGAGAAT	1	4	10	174	295928905	125	811378302	40	4	0.00574713	0.0229885	0.00492988	0.000229885	4.92988e-05	0.32	7.76825e-10	3.94391e-10	1	0	0	1	0	0
AAAAGAGAGGG	1	4	11	174	295928905	125	811378302	44	4	0.00574713	0.0229885	0.00492988	0.000252874	5.42287e-05	0.352	8.54508e-10	4.3383e-10	1	0	0	1	0	0
AAAAGAGG	30	120	8	174	295928905	125	811378302	960	4	0.172414	0.689655	0.147896	0.00551724	0.00118317	0.256	1.86438e-08	9.46538e-09	1	0	0	1	0	0
AAAAGAGGAG	12	48	10	174	295928905	125	811378302	480	4	0.0689655	0.275862	0.0591586	0.00275862	0.000591586	0.32	9.3219e-09	4.73269e-09	1	0	0	1	0	0
AAAAGAGGG	9	77	9	174	295928905	125	811378302	693	8.55556	0.0517241	0.442529	0.0949002	0.00398276	0.000854102	0.616	1.34585e-08	6.83282e-09	1	0	0	1	1	0
AAAAGAT	3	34	7	174	295928905	125	811378302	238	11.3333	0.0172414	0.195402	0.041904	0.00136782	0.000293328	0.634667	4.62211e-09	2.34662e-09	1	0	0	1	1	0
AAAAGATAATCATTG	2	8	15	174	295928905	125	811378302	120	4	0.0114943	0.045977	0.00985977	0.000689655	0.000147896	0.48	2.33048e-09	1.18317e-09	1	0	0	1	0	0
AAAAGATAC	4	20	9	174	295928905	125	811378302	180	5	0.0229885	0.114943	0.0246494	0.00103448	0.000221845	0.36	3.49571e-09	1.77476e-09	1	0	0	1	0	0
AAAAGATACC	30	194	10	174	295928905	125	811378302	1940	6.46667	0.172414	1.11494	0.239099	0.0111494	0.00239099	0.517333	3.7676e-08	1.91279e-08	1	0	0	1	1	0
AAAAGATAGTATC	8	35	13	174	295928905	125	811378302	455	4.375	0.045977	0.201149	0.0431365	0.00261494	0.000560774	0.455	8.83639e-09	4.48619e-09	1	0	0	1	0	0
AAAAGATAT	629	2745	9	174	295928905	125	811378302	24705	4.36407	3.61494	15.7759	3.38313	0.141983	0.0304482	0.314213	4.79787e-07	2.43586e-07	1	0	0	1	0	0
AAAAGATCC	9	56	9	174	295928905	125	811378302	504	6.22222	0.0517241	0.321839	0.0690184	0.00289655	0.000621165	0.448	9.788e-09	4.96932e-09	1	0	0	1	0	0
AAAAGATCCG	2	16	10	174	295928905	125	811378302	160	8	0.0114943	0.091954	0.0197195	0.00091954	0.000197195	0.64	3.1073e-09	1.57756e-09	1	0	0	1	1	0
AAAAGATGC	119	486	9	174	295928905	125	811378302	4374	4.08403	0.683908	2.7931	0.598981	0.0251379	0.00539083	0.29405	8.49458e-08	4.31266e-08	1	0	0	1	0	0
AAAAGATGCAG	1	4	11	174	295928905	125	811378302	44	4	0.00574713	0.0229885	0.00492988	0.000252874	5.42287e-05	0.352	8.54508e-10	4.3383e-10	1	0	0	1	0	0
AAAAGATGCG	5	21	10	174	295928905	125	811378302	210	4.2	0.0287356	0.12069	0.0258819	0.0012069	0.000258819	0.336	4.07833e-09	2.07055e-09	1	0	0	1	0	0
AAAAGATGCT	48	196	10	174	295928905	125	811378302	1960	4.08333	0.275862	1.12644	0.241564	0.0112644	0.00241564	0.326667	3.80644e-08	1.93251e-08	1	0	0	1	0	0
AAAAGATGGC	1	4	10	174	295928905	125	811378302	40	4	0.00574713	0.0229885	0.00492988	0.000229885	4.92988e-05	0.32	7.76825e-10	3.94391e-10	1	0	0	1	0	0
AAAAGATTCC	2	9	10	174	295928905	125	811378302	90	4.5	0.0114943	0.0517241	0.0110922	0.000517241	0.000110922	0.36	1.74786e-09	8.87379e-10	1	0	0	1	0	0
AAAAGC	31	144	6	174	295928905	125	811378302	864	4.64516	0.178161	0.827586	0.177476	0.00496552	0.00106485	0.222968	1.67794e-08	8.51884e-09	1	0	0	1	0	0
AAAAGCAGATC	17	71	11	174	295928905	125	811378302	781	4.17647	0.0977011	0.408046	0.0875054	0.00448851	0.00096256	0.367529	1.51675e-08	7.70048e-09	1	0	0	1	0	0
AAAAGCATG	40	186	9	174	295928905	125	811378302	1674	4.65	0.229885	1.06897	0.22924	0.00962069	0.00206316	0.3348	3.25101e-08	1.65052e-08	1	0	0	1	0	0
AAAAGCATT	93	557	9	174	295928905	125	811378302	5013	5.98925	0.534483	3.20115	0.686486	0.0288103	0.00617838	0.431226	9.73556e-08	4.9427e-08	1	0	0	1	0	0
AAAAGCCAG	9	47	9	174	295928905	125	811378302	423	5.22222	0.0517241	0.270115	0.0579261	0.00243103	0.000521335	0.376	8.21493e-09	4.17068e-09	1	0	0	1	0	0
AAAAGCGGAT	5	23	10	174	295928905	125	811378302	230	4.6	0.0287356	0.132184	0.0283468	0.00132184	0.000283468	0.368	4.46675e-09	2.26775e-09	1	0	0	1	0	0
AAAAGCGGTT	5	23	10	174	295928905	125	811378302	230	4.6	0.0287356	0.132184	0.0283468	0.00132184	0.000283468	0.368	4.46675e-09	2.26775e-09	1	0	0	1	0	0
AAAAGG	17	100	6	174	295928905	125	811378302	600	5.88235	0.0977011	0.574713	0.123247	0.00344828	0.000739482	0.282353	1.16524e-08	5.91586e-09	1	0	0	1	0	0
AAAAGGAACC	4763	37351	10	174	295928905	125	811378302	373510	7.84191	27.3736	214.661	46.034	2.14661	0.46034	0.627353	7.2538e-06	3.68272e-06	1	0	0	1	1	0
AAAAGGAAGG	13	77	10	174	295928905	125	811378302	770	5.92308	0.0747126	0.442529	0.0949002	0.00442529	0.000949002	0.473846	1.49539e-08	7.59202e-09	1	0	0	1	0	0
AAAAGGAATAAG	17	120	12	174	295928905	125	811378302	1440	7.05882	0.0977011	0.689655	0.147896	0.00827586	0.00177476	0.677647	2.79657e-08	1.41981e-08	1	0	0	1	1	0
AAAAGGAGAG	24	99	10	174	295928905	125	811378302	990	4.125	0.137931	0.568966	0.122015	0.00568966	0.00122015	0.33	1.92264e-08	9.76117e-09	1	0	0	1	0	0
AAAAGGAGGG	1	8	10	174	295928905	125	811378302	80	8	0.00574713	0.045977	0.00985977	0.00045977	9.85977e-05	0.64	1.55365e-09	7.88781e-10	1	0	0	1	1	0
AAAAGGATACC	12	59	11	174	295928905	125	811378302	649	4.91667	0.0689655	0.33908	0.0727158	0.00372989	0.000799873	0.432667	1.2604e-08	6.39899e-09	1	0	0	1	0	0
AAAAGGATAG	11	50	10	174	295928905	125	811378302	500	4.54545	0.0632184	0.287356	0.0616235	0.00287356	0.000616235	0.363636	9.71032e-09	4.92988e-09	1	0	0	1	0	0
AAAAGGATC	2	11	9	174	295928905	125	811378302	99	5.5	0.0114943	0.0632184	0.0135572	0.000568966	0.000122015	0.396	1.92264e-09	9.76117e-10	1	0	0	1	0	0
AAAAGGATCC	19	111	10	174	295928905	125	811378302	1110	5.84211	0.109195	0.637931	0.136804	0.00637931	0.00136804	0.467368	2.15569e-08	1.09443e-08	1	0	0	1	0	0
AAAAGGATTT	3	12	10	174	295928905	125	811378302	120	4	0.0172414	0.0689655	0.0147896	0.000689655	0.000147896	0.32	2.33048e-09	1.18317e-09	1	0	0	1	0	0
AAAAGGC	1	4	7	174	295928905	125	811378302	28	4	0.00574713	0.0229885	0.00492988	0.00016092	3.45092e-05	0.224	5.43778e-10	2.76073e-10	1	0	0	1	0	0
AAAAGGG	1	4	7	174	295928905	125	811378302	28	4	0.00574713	0.0229885	0.00492988	0.00016092	3.45092e-05	0.224	5.43778e-10	2.76073e-10	1	0	0	1	0	0
AAAAGGTGG	3	15	9	174	295928905	125	811378302	135	5	0.0172414	0.0862069	0.0184871	0.000775862	0.000166384	0.36	2.62179e-09	1.33107e-09	1	0	0	1	0	0
AAAAGGTTCC	33	132	10	174	295928905	125	811378302	1320	4	0.189655	0.758621	0.162686	0.00758621	0.00162686	0.32	2.56352e-08	1.30149e-08	1	0	0	1	0	0
AAAAGT	68	298	6	174	295928905	125	811378302	1788	4.38235	0.390805	1.71264	0.367276	0.0102759	0.00220366	0.210353	3.47241e-08	1.76293e-08	1	0	0	1	0	0
AAAAGTAAT	8	44	9	174	295928905	125	811378302	396	5.5	0.045977	0.252874	0.0542287	0.00227586	0.000488058	0.396	7.69057e-09	3.90447e-09	1	0	0	1	0	0
AAAAGTAATT	6	24	10	174	295928905	125	811378302	240	4	0.0344828	0.137931	0.0295793	0.00137931	0.000295793	0.32	4.66095e-09	2.36634e-09	1	0	0	1	0	0
AAAAGTAGATG	15	70	11	174	295928905	125	811378302	770	4.66667	0.0862069	0.402299	0.086273	0.00442529	0.000949002	0.410667	1.49539e-08	7.59202e-09	1	0	0	1	0	0
AAAAGTAGG	4	17	9	174	295928905	125	811378302	153	4.25	0.0229885	0.0977011	0.020952	0.00087931	0.000188568	0.306	2.97136e-09	1.50854e-09	1	0	0	1	0	0
AAAAGTAGTT	3	12	10	174	295928905	125	811378302	120	4	0.0172414	0.0689655	0.0147896	0.000689655	0.000147896	0.32	2.33048e-09	1.18317e-09	1	0	0	1	0	0
AAAAGTATATC	5	24	11	174	295928905	125	811378302	264	4.8	0.0287356	0.137931	0.0295793	0.00151724	0.000325372	0.4224	5.12705e-09	2.60298e-09	1	0	0	1	0	0
AAAAGTATCG	3	13	10	174	295928905	125	811378302	130	4.33333	0.0172414	0.0747126	0.0160221	0.000747126	0.000160221	0.346667	2.52468e-09	1.28177e-09	1	0	0	1	0	0
AAAAGTATGC	10	43	10	174	295928905	125	811378302	430	4.3	0.0574713	0.247126	0.0529962	0.00247126	0.000529962	0.344	8.35087e-09	4.2397e-09	1	0	0	1	0	0
AAAAGTC	3	12	7	174	295928905	125	811378302	84	4	0.0172414	0.0689655	0.0147896	0.000482759	0.000103528	0.224	1.63133e-09	8.2822e-10	1	0	0	1	0	0
AAAAGTCGG	12	49	9	174	295928905	125	811378302	441	4.08333	0.0689655	0.281609	0.0603911	0.00253448	0.00054352	0.294	8.5645e-09	4.34816e-09	1	0	0	1	0	0
AAAAGTCTTAT	1	4	11	174	295928905	125	811378302	44	4	0.00574713	0.0229885	0.00492988	0.000252874	5.42287e-05	0.352	8.54508e-10	4.3383e-10	1	0	0	1	0	0
AAAAGTG	3	12	7	174	295928905	125	811378302	84	4	0.0172414	0.0689655	0.0147896	0.000482759	0.000103528	0.224	1.63133e-09	8.2822e-10	1	0	0	1	0	0
AAAAGTGAAAT	8	36	11	174	295928905	125	811378302	396	4.5	0.045977	0.206897	0.0443689	0.00227586	0.000488058	0.396	7.69057e-09	3.90447e-09	1	0	0	1	0	0
AAAAGTGATC	2	11	10	174	295928905	125	811378302	110	5.5	0.0114943	0.0632184	0.0135572	0.000632184	0.000135572	0.44	2.13627e-09	1.08457e-09	1	0	0	1	0	0
AAAAGTGGAAT	3	12	11	174	295928905	125	811378302	132	4	0.0172414	0.0689655	0.0147896	0.000758621	0.000162686	0.352	2.56352e-09	1.30149e-09	1	0	0	1	0	0
AAAAGTTACTCCT	6297	28139	13	174	295928905	125	811378302	365807	4.46864	36.1897	161.718	34.6805	2.10234	0.450846	0.464738	7.1042e-06	3.60677e-06	1	0	0	1	0	0
AAAAGTTCG	90	419	9	174	295928905	125	811378302	3771	4.65556	0.517241	2.40805	0.516405	0.0216724	0.00464765	0.3352	7.32352e-08	3.71812e-08	1	0	0	1	0	0
AAAAGTTCTG	6	24	10	174	295928905	125	811378302	240	4	0.0344828	0.137931	0.0295793	0.00137931	0.000295793	0.32	4.66095e-09	2.36634e-09	1	0	0	1	0	0
AAAAGTTGATG	1	11	11	174	295928905	125	811378302	121	11	0.00574713	0.0632184	0.0135572	0.000695402	0.000149129	0.968	2.3499e-09	1.19303e-09	1	0	0	1	1	0
AAAAGTTGC	2	8	9	174	295928905	125	811378302	72	4	0.0114943	0.045977	0.00985977	0.000413793	8.87379e-05	0.288	1.39829e-09	7.09903e-10	1	0	0	1	0	0
AAAAGTTTATT	1	4	11	174	295928905	125	811378302	44	4	0.00574713	0.0229885	0.00492988	0.000252874	5.42287e-05	0.352	8.54508e-10	4.3383e-10	1	0	0	1	0	0
AAAAT	24750	133356	5	174	295928905	125	811378302	666780	5.38812	142.241	766.414	164.357	3.83207	0.821787	0.215525	1.29493e-05	6.57429e-06	1	1	0	1	0	0
AAAATAAAATC	34	163	11	174	295928905	125	811378302	1793	4.79412	0.195402	0.936782	0.200893	0.0103046	0.00220982	0.421882	3.48212e-08	1.76786e-08	1	0	0	1	0	0
AAAATAAAATT	19	77	11	174	295928905	125	811378302	847	4.05263	0.109195	0.442529	0.0949002	0.00486782	0.0010439	0.356632	1.64493e-08	8.35122e-09	1	0	0	1	0	0
AAAATAAAC	7	37	9	174	295928905	125	811378302	333	5.28571	0.0402299	0.212644	0.0456014	0.00191379	0.000410413	0.380571	6.46707e-09	3.2833e-09	1	0	0	1	0	0
AAAATAAAGC	10	41	10	174	295928905	125	811378302	410	4.1	0.0574713	0.235632	0.0505313	0.00235632	0.000505313	0.328	7.96246e-09	4.0425e-09	1	0	0	1	0	0
AAAATAAAT	2205	11230	9	174	295928905	125	811378302	101070	5.09297	12.6724	64.5402	13.8406	0.580862	0.124566	0.366694	1.96284e-06	9.96527e-07	1	0	0	1	0	0
AAAATAAATC	140	881	10	174	295928905	125	811378302	8810	6.29286	0.804598	5.06322	1.08581	0.0506322	0.0108581	0.503429	1.71096e-07	8.68645e-08	1	0	0	1	1	0
AAAATAAATG	1	4	10	174	295928905	125	811378302	40	4	0.00574713	0.0229885	0.00492988	0.000229885	4.92988e-05	0.32	7.76825e-10	3.94391e-10	1	0	0	1	0	0
AAAATAAATT	467	2154	10	174	295928905	125	811378302	21540	4.61242	2.68391	12.3793	2.65474	0.123793	0.0265474	0.368994	4.1832e-07	2.12379e-07	1	0	0	1	0	0
AAAATAACAG	6	29	10	174	295928905	125	811378302	290	4.83333	0.0344828	0.166667	0.0357417	0.00166667	0.000357417	0.386667	5.63198e-09	2.85933e-09	1	0	0	1	0	0
AAAATAAGAAT	7	35	11	174	295928905	125	811378302	385	5	0.0402299	0.201149	0.0431365	0.00221264	0.000474501	0.44	7.47694e-09	3.79601e-09	1	0	0	1	0	0
AAAATAAGAATC	23	93	12	174	295928905	125	811378302	1116	4.04348	0.132184	0.534483	0.11462	0.00641379	0.00137544	0.388174	2.16734e-08	1.10035e-08	1	0	0	1	0	0
AAAATAAGATC	28	145	11	174	295928905	125	811378302	1595	5.17857	0.16092	0.833333	0.178708	0.00916667	0.00196579	0.455714	3.09759e-08	1.57263e-08	1	0	0	1	0	0
AAAATAAGCATGAATG	91	474	16	174	295928905	125	811378302	7584	5.20879	0.522989	2.72414	0.584191	0.0435862	0.00934706	0.666725	1.47286e-07	7.47765e-08	1	0	0	1	1	0
AAAATAAGTT	21	113	10	174	295928905	125	811378302	1130	5.38095	0.12069	0.649425	0.139269	0.00649425	0.00139269	0.430476	2.19453e-08	1.11415e-08	1	0	0	1	0	0
AAAATAATAATATT	5	20	14	174	295928905	125	811378302	280	4	0.0287356	0.114943	0.0246494	0.0016092	0.000345092	0.448	5.43778e-09	2.76073e-09	1	0	0	1	0	0
AAAATAATATC	13	56	11	174	295928905	125	811378302	616	4.30769	0.0747126	0.321839	0.0690184	0.00354023	0.000759202	0.379077	1.19631e-08	6.07362e-09	1	0	0	1	0	0
AAAATAATATT	6	24	11	174	295928905	125	811378302	264	4	0.0344828	0.137931	0.0295793	0.00151724	0.000325372	0.352	5.12705e-09	2.60298e-09	1	0	0	1	0	0
AAAATAATATTATTATTCT	1	4	19	174	295928905	125	811378302	76	4	0.00574713	0.0229885	0.00492988	0.000436782	9.36678e-05	0.608	1.47597e-09	7.49342e-10	1	0	0	1	1	0
AAAATAATC	157	737	9	174	295928905	125	811378302	6633	4.69427	0.902299	4.23563	0.908331	0.0381207	0.00817498	0.337987	1.28817e-07	6.53998e-08	1	0	0	1	0	0
AAAATAATCAG	4	19	11	174	295928905	125	811378302	209	4.75	0.0229885	0.109195	0.0234169	0.00120115	0.000257586	0.418	4.05891e-09	2.06069e-09	1	0	0	1	0	0
AAAATAATCAT	12	66	11	174	295928905	125	811378302	726	5.5	0.0689655	0.37931	0.0813431	0.00417241	0.000894774	0.484	1.40994e-08	7.15819e-09	1	0	0	1	0	0
AAAATAATCC	24	101	10	174	295928905	125	811378302	1010	4.20833	0.137931	0.58046	0.12448	0.0058046	0.0012448	0.336667	1.96148e-08	9.95836e-09	1	0	0	1	0	0
AAAATAATCG	65	278	10	174	295928905	125	811378302	2780	4.27692	0.373563	1.5977	0.342627	0.015977	0.00342627	0.342154	5.39894e-08	2.74101e-08	1	0	0	1	0	0
AAAATAATCT	10	61	10	174	295928905	125	811378302	610	6.1	0.0574713	0.350575	0.0751807	0.00350575	0.000751807	0.488	1.18466e-08	6.01446e-09	1	0	0	1	0	0
AAAATAATGC	14	93	10	174	295928905	125	811378302	930	6.64286	0.0804598	0.534483	0.11462	0.00534483	0.0011462	0.531429	1.80612e-08	9.16958e-09	1	0	0	1	1	0
AAAATAATTC	17	70	10	174	295928905	125	811378302	700	4.11765	0.0977011	0.402299	0.086273	0.00402299	0.00086273	0.329412	1.35944e-08	6.90184e-09	1	0	0	1	0	0
AAAATAATTTC	7	28	11	174	295928905	125	811378302	308	4	0.0402299	0.16092	0.0345092	0.00177011	0.000379601	0.352	5.98155e-09	3.03681e-09	1	0	0	1	0	0
AAAATAC	409	1940	7	174	295928905	125	811378302	13580	4.74328	2.35057	11.1494	2.39099	0.078046	0.016737	0.265623	2.63732e-07	1.33896e-07	1	0	0	1	0	0
AAAATACAGGT	15	69	11	174	295928905	125	811378302	759	4.6	0.0862069	0.396552	0.0850405	0.00436207	0.000935445	0.4048	1.47403e-08	7.48356e-09	1	0	0	1	0	0
AAAATACATT	61	356	10	174	295928905	125	811378302	3560	5.83607	0.350575	2.04598	0.43876	0.0204598	0.0043876	0.466885	6.91375e-08	3.51008e-08	1	0	0	1	0	0
AAAATACCAG	2	12	10	174	295928905	125	811378302	120	6	0.0114943	0.0689655	0.0147896	0.000689655	0.000147896	0.48	2.33048e-09	1.18317e-09	1	0	0	1	0	0
AAAATACCCAAC	1	4	12	174	295928905	125	811378302	48	4	0.00574713	0.0229885	0.00492988	0.000275862	5.91586e-05	0.384	9.3219e-10	4.73269e-10	1	0	0	1	0	0
AAAATACCTG	5	20	10	174	295928905	125	811378302	200	4	0.0287356	0.114943	0.0246494	0.00114943	0.000246494	0.32	3.88413e-09	1.97195e-09	1	0	0	1	0	0
AAAATACCTT	10	46	10	174	295928905	125	811378302	460	4.6	0.0574713	0.264368	0.0566937	0.00264368	0.000566937	0.368	8.93349e-09	4.53549e-09	1	0	0	1	0	0
AAAATACTCT	6	24	10	174	295928905	125	811378302	240	4	0.0344828	0.137931	0.0295793	0.00137931	0.000295793	0.32	4.66095e-09	2.36634e-09	1	0	0	1	0	0
AAAATACTG	7	28	9	174	295928905	125	811378302	252	4	0.0402299	0.16092	0.0345092	0.00144828	0.000310583	0.288	4.894e-09	2.48466e-09	1	0	0	1	0	0
AAAATACTTTGTTTAAAT	3	12	18	174	295928905	125	811378302	216	4	0.0172414	0.0689655	0.0147896	0.00124138	0.000266214	0.576	4.19486e-09	2.12971e-09	1	0	0	1	1	0
AAAATAG	2731	17831	7	174	295928905	125	811378302	124817	6.52911	15.6954	102.477	21.9762	0.717339	0.153833	0.36563	2.42403e-06	1.23067e-06	1	0	0	1	0	0
AAAATAGAAATCG	4	17	13	174	295928905	125	811378302	221	4.25	0.0229885	0.0977011	0.020952	0.00127011	0.000272376	0.442	4.29196e-09	2.17901e-09	1	0	0	1	0	0
AAAATAGAAT	158	857	10	174	295928905	125	811378302	8570	5.42405	0.908046	4.92529	1.05623	0.0492529	0.0105623	0.433924	1.66435e-07	8.44982e-08	1	0	0	1	0	0
AAAATAGAATCC	13	62	12	174	295928905	125	811378302	744	4.76923	0.0747126	0.356322	0.0764132	0.00427586	0.000916958	0.457846	1.4449e-08	7.33567e-09	1	0	0	1	0	0
AAAATAGAATT	7	28	11	174	295928905	125	811378302	308	4	0.0402299	0.16092	0.0345092	0.00177011	0.000379601	0.352	5.98155e-09	3.03681e-09	1	0	0	1	0	0
AAAATAGAG	152	622	9	174	295928905	125	811378302	5598	4.09211	0.873563	3.57471	0.766597	0.0321724	0.00689937	0.294632	1.08717e-07	5.5195e-08	1	0	0	1	0	0
AAAATAGAGAC	9	37	11	174	295928905	125	811378302	407	4.11111	0.0517241	0.212644	0.0456014	0.00233908	0.000501616	0.361778	7.9042e-09	4.01292e-09	1	0	0	1	0	0
AAAATAGAGAG	6	27	11	174	295928905	125	811378302	297	4.5	0.0344828	0.155172	0.0332767	0.0017069	0.000366044	0.396	5.76793e-09	2.92835e-09	1	0	0	1	0	0
AAAATAGATAT	2	8	11	174	295928905	125	811378302	88	4	0.0114943	0.045977	0.00985977	0.000505747	0.000108457	0.352	1.70902e-09	8.67659e-10	1	0	0	1	0	0
AAAATAGATC	14	89	10	174	295928905	125	811378302	890	6.35714	0.0804598	0.511494	0.10969	0.00511494	0.0010969	0.508571	1.72844e-08	8.77519e-09	1	0	0	1	1	0
AAAATAGATT	30	212	10	174	295928905	125	811378302	2120	7.06667	0.172414	1.21839	0.261284	0.0121839	0.00261284	0.565333	4.11717e-08	2.09027e-08	1	0	0	1	1	0
AAAATAGGAAT	7	39	11	174	295928905	125	811378302	429	5.57143	0.0402299	0.224138	0.0480664	0.00246552	0.00052873	0.490286	8.33145e-09	4.22984e-09	1	0	0	1	0	0
AAAATAGGGTC	1	4	11	174	295928905	125	811378302	44	4	0.00574713	0.0229885	0.00492988	0.000252874	5.42287e-05	0.352	8.54508e-10	4.3383e-10	1	0	0	1	0	0
AAAATAGTAAT	1	4	11	174	295928905	125	811378302	44	4	0.00574713	0.0229885	0.00492988	0.000252874	5.42287e-05	0.352	8.54508e-10	4.3383e-10	1	0	0	1	0	0
AAAATAGTAT	4	16	10	174	295928905	125	811378302	160	4	0.0229885	0.091954	0.0197195	0.00091954	0.000197195	0.32	3.1073e-09	1.57756e-09	1	0	0	1	0	0
AAAATAGTCCT	4	17	11	174	295928905	125	811378302	187	4.25	0.0229885	0.0977011	0.020952	0.00107471	0.000230472	0.374	3.63166e-09	1.84378e-09	1	0	0	1	0	0
AAAATAGTG	29	148	9	174	295928905	125	811378302	1332	5.10345	0.166667	0.850575	0.182406	0.00765517	0.00164165	0.367448	2.58683e-08	1.31332e-08	1	0	0	1	0	0
AAAATAGTT	102	684	9	174	295928905	125	811378302	6156	6.70588	0.586207	3.93103	0.84301	0.0353793	0.00758709	0.482824	1.19553e-07	6.06967e-08	1	0	0	1	0	0
AAAATAGTTAG	3	13	11	174	295928905	125	811378302	143	4.33333	0.0172414	0.0747126	0.0160221	0.000821839	0.000176243	0.381333	2.77715e-09	1.40995e-09	1	0	0	1	0	0
AAAATAGTTCTGTC	739	3785	14	174	295928905	125	811378302	52990	5.12179	4.24713	21.7529	4.6649	0.30454	0.0653086	0.57364	1.0291e-06	5.22469e-07	1	0	0	1	1	0
AAAATAT	5790	33883	7	174	295928905	125	811378302	237181	5.85199	33.2759	194.73	41.7598	1.36311	0.292319	0.327711	4.6062e-06	2.33855e-06	1	0	0	1	0	0
AAAATATAACC	7	31	11	174	295928905	125	811378302	341	4.42857	0.0402299	0.178161	0.0382066	0.00195977	0.000420273	0.389714	6.62244e-09	3.36218e-09	1	0	0	1	0	0
AAAATATAAGC	1	5	11	174	295928905	125	811378302	55	5	0.00574713	0.0287356	0.00616235	0.000316092	6.77859e-05	0.44	1.06813e-09	5.42287e-10	1	0	0	1	0	0
AAAATATAATC	12	71	11	174	295928905	125	811378302	781	5.91667	0.0689655	0.408046	0.0875054	0.00448851	0.00096256	0.520667	1.51675e-08	7.70048e-09	1	0	0	1	1	0
AAAATATACCT	2	9	11	174	295928905	125	811378302	99	4.5	0.0114943	0.0517241	0.0110922	0.000568966	0.000122015	0.396	1.92264e-09	9.76117e-10	1	0	0	1	0	0
AAAATATAGTT	267	1174	11	174	295928905	125	811378302	12914	4.397	1.53448	6.74713	1.44692	0.0742184	0.0159161	0.386936	2.50798e-07	1.27329e-07	1	0	0	1	0	0
AAAATATATACG	12	60	12	174	295928905	125	811378302	720	5	0.0689655	0.344828	0.0739482	0.00413793	0.000887379	0.48	1.39829e-08	7.09903e-09	1	0	0	1	0	0
AAAATATATAGTAATTT	7	31	17	174	295928905	125	811378302	527	4.42857	0.0402299	0.178161	0.0382066	0.00302874	0.000649512	0.602286	1.02347e-08	5.1961e-09	1	0	0	1	1	0
AAAATATATC	47	207	10	174	295928905	125	811378302	2070	4.40426	0.270115	1.18966	0.255121	0.0118966	0.00255121	0.35234	4.02007e-08	2.04097e-08	1	0	0	1	0	0
AAAATATATCC	8	41	11	174	295928905	125	811378302	451	5.125	0.045977	0.235632	0.0505313	0.00259195	0.000555844	0.451	8.75871e-09	4.44675e-09	1	0	0	1	0	0
AAAATATATCT	10	43	11	174	295928905	125	811378302	473	4.3	0.0574713	0.247126	0.0529962	0.00271839	0.000582959	0.3784	9.18596e-09	4.66367e-09	1	0	0	1	0	0
AAAATATATTCTTT	1205	6645	14	174	295928905	125	811378302	93030	5.51452	6.92529	38.1897	8.18977	0.534655	0.114657	0.617627	1.8067e-06	9.17254e-07	1	0	0	1	1	0
AAAATATCAT	3	13	10	174	295928905	125	811378302	130	4.33333	0.0172414	0.0747126	0.0160221	0.000747126	0.000160221	0.346667	2.52468e-09	1.28177e-09	1	0	0	1	0	0
AAAATATCCAG	7	28	11	174	295928905	125	811378302	308	4	0.0402299	0.16092	0.0345092	0.00177011	0.000379601	0.352	5.98155e-09	3.03681e-09	1	0	0	1	0	0
AAAATATCCT	16	70	10	174	295928905	125	811378302	700	4.375	0.091954	0.402299	0.086273	0.00402299	0.00086273	0.35	1.35944e-08	6.90184e-09	1	0	0	1	0	0
AAAATATCTCT	1	5	11	174	295928905	125	811378302	55	5	0.00574713	0.0287356	0.00616235	0.000316092	6.77859e-05	0.44	1.06813e-09	5.42287e-10	1	0	0	1	0	0
AAAATATCTTG	7	30	11	174	295928905	125	811378302	330	4.28571	0.0402299	0.172414	0.0369741	0.00189655	0.000406715	0.377143	6.40881e-09	3.25372e-09	1	0	0	1	0	0
AAAATATGAACC	6	28	12	174	295928905	125	811378302	336	4.66667	0.0344828	0.16092	0.0345092	0.00193103	0.00041411	0.448	6.52533e-09	3.31288e-09	1	0	0	1	0	0
AAAATATGAAT	13	54	11	174	295928905	125	811378302	594	4.15385	0.0747126	0.310345	0.0665534	0.00341379	0.000732088	0.365538	1.15359e-08	5.8567e-09	1	0	0	1	0	0
AAAATATGATC	3	13	11	174	295928905	125	811378302	143	4.33333	0.0172414	0.0747126	0.0160221	0.000821839	0.000176243	0.381333	2.77715e-09	1.40995e-09	1	0	0	1	0	0
AAAATATGATT	9	42	11	174	295928905	125	811378302	462	4.66667	0.0517241	0.241379	0.0517638	0.00265517	0.000569401	0.410667	8.97233e-09	4.55521e-09	1	0	0	1	0	0
AAAATATGC	111	450	9	174	295928905	125	811378302	4050	4.05405	0.637931	2.58621	0.554612	0.0232759	0.00499151	0.291892	7.86536e-08	3.99321e-08	1	0	0	1	0	0
AAAATATGCAT	2	9	11	174	295928905	125	811378302	99	4.5	0.0114943	0.0517241	0.0110922	0.000568966	0.000122015	0.396	1.92264e-09	9.76117e-10	1	0	0	1	0	0
AAAATATGCG	13	56	10	174	295928905	125	811378302	560	4.30769	0.0747126	0.321839	0.0690184	0.00321839	0.000690184	0.344615	1.08756e-08	5.52147e-09	1	0	0	1	0	0
AAAATATGCGGT	12	49	12	174	295928905	125	811378302	588	4.08333	0.0689655	0.281609	0.0603911	0.00337931	0.000724693	0.392	1.14193e-08	5.79754e-09	1	0	0	1	0	0
AAAATATGTCT	3	12	11	174	295928905	125	811378302	132	4	0.0172414	0.0689655	0.0147896	0.000758621	0.000162686	0.352	2.56352e-09	1.30149e-09	1	0	0	1	0	0
AAAATATTAAG	15	82	11	174	295928905	125	811378302	902	5.46667	0.0862069	0.471264	0.101063	0.00518391	0.00111169	0.481067	1.75174e-08	8.89351e-09	1	0	0	1	0	0
AAAATATTAGG	2	8	11	174	295928905	125	811378302	88	4	0.0114943	0.045977	0.00985977	0.000505747	0.000108457	0.352	1.70902e-09	8.67659e-10	1	0	0	1	0	0
AAAATATTC	42	191	9	174	295928905	125	811378302	1719	4.54762	0.241379	1.0977	0.235402	0.00987931	0.00211862	0.327429	3.33841e-08	1.69489e-08	1	0	0	1	0	0
AAAATATTCAG	3	13	11	174	295928905	125	811378302	143	4.33333	0.0172414	0.0747126	0.0160221	0.000821839	0.000176243	0.381333	2.77715e-09	1.40995e-09	1	0	0	1	0	0
AAAATATTCC	482	2211	10	174	295928905	125	811378302	22110	4.58714	2.77011	12.7069	2.72499	0.127069	0.0272499	0.366971	4.2939e-07	2.17999e-07	1	0	0	1	0	0
AAAATATTGAG	1	5	11	174	295928905	125	811378302	55	5	0.00574713	0.0287356	0.00616235	0.000316092	6.77859e-05	0.44	1.06813e-09	5.42287e-10	1	0	0	1	0	0
AAAATATTGAT	2	13	11	174	295928905	125	811378302	143	6.5	0.0114943	0.0747126	0.0160221	0.000821839	0.000176243	0.572	2.77715e-09	1.40995e-09	1	0	0	1	1	0
AAAATATTTAC	12	55	11	174	295928905	125	811378302	605	4.58333	0.0689655	0.316092	0.0677859	0.00347701	0.000745645	0.403333	1.17495e-08	5.96516e-09	1	0	0	1	0	0
AAAATATTTCC	12	77	11	174	295928905	125	811378302	847	6.41667	0.0689655	0.442529	0.0949002	0.00486782	0.0010439	0.564667	1.64493e-08	8.35122e-09	1	0	0	1	1	0
AAAATC	268	1539	6	174	295928905	125	811378302	9234	5.74254	1.54023	8.84483	1.89677	0.053069	0.0113806	0.275642	1.7933e-07	9.10451e-08	1	0	0	1	0	0
AAAATCAAAC	15	75	10	174	295928905	125	811378302	750	5	0.0862069	0.431034	0.0924353	0.00431034	0.000924353	0.4	1.45655e-08	7.39482e-09	1	0	0	1	0	0
AAAATCAAAT	56	300	10	174	295928905	125	811378302	3000	5.35714	0.321839	1.72414	0.369741	0.0172414	0.00369741	0.428571	5.82619e-08	2.95793e-08	1	0	0	1	0	0
AAAATCAAATT	194	982	11	174	295928905	125	811378302	10802	5.06186	1.11494	5.64368	1.21029	0.0620805	0.0133131	0.445443	2.09782e-07	1.06505e-07	1	0	0	1	0	0
AAAATCAACAT	13	96	11	174	295928905	125	811378302	1056	7.38462	0.0747126	0.551724	0.118317	0.00606897	0.00130149	0.649846	2.05082e-08	1.04119e-08	1	0	0	1	1	0
AAAATCAACCT	1	5	11	174	295928905	125	811378302	55	5	0.00574713	0.0287356	0.00616235	0.000316092	6.77859e-05	0.44	1.06813e-09	5.42287e-10	1	0	0	1	0	0
AAAATCAACT	6	46	10	174	295928905	125	811378302	460	7.66667	0.0344828	0.264368	0.0566937	0.00264368	0.000566937	0.613333	8.93349e-09	4.53549e-09	1	0	0	1	1	0
AAAATCAACTG	1	4	11	174	295928905	125	811378302	44	4	0.00574713	0.0229885	0.00492988	0.000252874	5.42287e-05	0.352	8.54508e-10	4.3383e-10	1	0	0	1	0	0
AAAATCAAG	3	14	9	174	295928905	125	811378302	126	4.66667	0.0172414	0.0804598	0.0172546	0.000724138	0.000155291	0.336	2.447e-09	1.24233e-09	1	0	0	1	0	0
AAAATCAAGT	3	12	10	174	295928905	125	811378302	120	4	0.0172414	0.0689655	0.0147896	0.000689655	0.000147896	0.32	2.33048e-09	1.18317e-09	1	0	0	1	0	0
AAAATCAAT	278	1185	9	174	295928905	125	811378302	10665	4.26259	1.5977	6.81034	1.46048	0.0612931	0.0131443	0.306906	2.07121e-07	1.05154e-07	1	0	0	1	0	0
AAAATCAATAT	5	23	11	174	295928905	125	811378302	253	4.6	0.0287356	0.132184	0.0283468	0.00145402	0.000311815	0.4048	4.91342e-09	2.49452e-09	1	0	0	1	0	0
AAAATCAATC	2	8	10	174	295928905	125	811378302	80	4	0.0114943	0.045977	0.00985977	0.00045977	9.85977e-05	0.32	1.55365e-09	7.88781e-10	1	0	0	1	0	0
AAAATCAATCG	3	13	11	174	295928905	125	811378302	143	4.33333	0.0172414	0.0747126	0.0160221	0.000821839	0.000176243	0.381333	2.77715e-09	1.40995e-09	1	0	0	1	0	0
AAAATCAATT	164	947	10	174	295928905	125	811378302	9470	5.77439	0.942529	5.44253	1.16715	0.0544253	0.0116715	0.461951	1.83913e-07	9.3372e-08	1	0	0	1	0	0
AAAATCAATTT	5	21	11	174	295928905	125	811378302	231	4.2	0.0287356	0.12069	0.0258819	0.00132759	0.000284701	0.3696	4.48617e-09	2.27761e-09	1	0	0	1	0	0
AAAATCACATC	11	69	11	174	295928905	125	811378302	759	6.27273	0.0632184	0.396552	0.0850405	0.00436207	0.000935445	0.552	1.47403e-08	7.48356e-09	1	0	0	1	1	0
AAAATCACCT	8	45	10	174	295928905	125	811378302	450	5.625	0.045977	0.258621	0.0554612	0.00258621	0.000554612	0.45	8.73928e-09	4.43689e-09	1	0	0	1	0	0
AAAATCACGTCCC	14285	59671	13	174	295928905	125	811378302	775723	4.17718	82.0977	342.937	73.5428	4.45818	0.956056	0.434427	1.5065e-05	7.64845e-06	1	1	0	1	0	0
AAAATCACTT	3	12	10	174	295928905	125	811378302	120	4	0.0172414	0.0689655	0.0147896	0.000689655	0.000147896	0.32	2.33048e-09	1.18317e-09	1	0	0	1	0	0
AAAATCAGAAAT	20	80	12	174	295928905	125	811378302	960	4	0.114943	0.45977	0.0985977	0.00551724	0.00118317	0.384	1.86438e-08	9.46538e-09	1	0	0	1	0	0
AAAATCAGAAC	6	26	11	174	295928905	125	811378302	286	4.33333	0.0344828	0.149425	0.0320442	0.00164368	0.000352487	0.381333	5.5543e-09	2.81989e-09	1	0	0	1	0	0
AAAATCAGACC	5	25	11	174	295928905	125	811378302	275	5	0.0287356	0.143678	0.0308118	0.00158046	0.000338929	0.44	5.34067e-09	2.71144e-09	1	0	0	1	0	0
AAAATCAGGT	9	46	10	174	295928905	125	811378302	460	5.11111	0.0517241	0.264368	0.0566937	0.00264368	0.000566937	0.408889	8.93349e-09	4.53549e-09	1	0	0	1	0	0
AAAATCAGTCT	13	59	11	174	295928905	125	811378302	649	4.53846	0.0747126	0.33908	0.0727158	0.00372989	0.000799873	0.399385	1.2604e-08	6.39899e-09	1	0	0	1	0	0
AAAATCATAG	1	4	10	174	295928905	125	811378302	40	4	0.00574713	0.0229885	0.00492988	0.000229885	4.92988e-05	0.32	7.76825e-10	3.94391e-10	1	0	0	1	0	0
AAAATCATAT	14	74	10	174	295928905	125	811378302	740	5.28571	0.0804598	0.425287	0.0912028	0.00425287	0.000912028	0.422857	1.43713e-08	7.29623e-09	1	0	0	1	0	0
AAAATCATC	8	33	9	174	295928905	125	811378302	297	4.125	0.045977	0.189655	0.0406715	0.0017069	0.000366044	0.297	5.76793e-09	2.92835e-09	1	0	0	1	0	0
AAAATCC	19	114	7	174	295928905	125	811378302	798	6	0.109195	0.655172	0.140502	0.00458621	0.000983512	0.336	1.54977e-08	7.86809e-09	1	0	0	1	0	0
AAAATCCAAC	14	58	10	174	295928905	125	811378302	580	4.14286	0.0804598	0.333333	0.0714833	0.00333333	0.000714833	0.331429	1.1264e-08	5.71866e-09	1	0	0	1	0	0
AAAATCCATAT	3	14	11	174	295928905	125	811378302	154	4.66667	0.0172414	0.0804598	0.0172546	0.000885057	0.0001898	0.410667	2.99078e-09	1.5184e-09	1	0	0	1	0	0
AAAATCG	388	2066	7	174	295928905	125	811378302	14462	5.32474	2.22989	11.8736	2.54628	0.0831149	0.017824	0.298186	2.80861e-07	1.42592e-07	1	0	0	1	0	0
AAAATCGAACAG	3	12	12	174	295928905	125	811378302	144	4	0.0172414	0.0689655	0.0147896	0.000827586	0.000177476	0.384	2.79657e-09	1.41981e-09	1	0	0	1	0	0
AAAATCGAAT	112	644	10	174	295928905	125	811378302	6440	5.75	0.643678	3.70115	0.793711	0.0370115	0.00793711	0.46	1.25069e-07	6.34969e-08	1	0	0	1	0	0
AAAATCGAATT	8	32	11	174	295928905	125	811378302	352	4	0.045977	0.183908	0.0394391	0.00202299	0.00043383	0.352	6.83606e-09	3.47064e-09	1	0	0	1	0	0
AAAATCGAG	33	155	9	174	295928905	125	811378302	1395	4.69697	0.189655	0.890805	0.191033	0.00801724	0.0017193	0.338182	2.70918e-08	1.37544e-08	1	0	0	1	0	0
AAAATCGAT	2	12	9	174	295928905	125	811378302	108	6	0.0114943	0.0689655	0.0147896	0.00062069	0.000133107	0.432	2.09743e-09	1.06485e-09	1	0	0	1	0	0
AAAATCGG	3	19	8	174	295928905	125	811378302	152	6.33333	0.0172414	0.109195	0.0234169	0.000873563	0.000187336	0.405333	2.95194e-09	1.49868e-09	1	0	0	1	0	0
AAAATCGGT	4	22	9	174	295928905	125	811378302	198	5.5	0.0229885	0.126437	0.0271144	0.00113793	0.000244029	0.396	3.84529e-09	1.95223e-09	1	0	0	1	0	0
AAAATCT	59	348	7	174	295928905	125	811378302	2436	5.89831	0.33908	2	0.4289	0.014	0.0030023	0.330305	4.73087e-08	2.40184e-08	1	0	0	1	0	0
AAAATCTAATT	9	45	11	174	295928905	125	811378302	495	5	0.0517241	0.258621	0.0554612	0.00284483	0.000610073	0.44	9.61321e-09	4.88058e-09	1	0	0	1	0	0
AAAATCTATT	12	66	10	174	295928905	125	811378302	660	5.5	0.0689655	0.37931	0.0813431	0.0037931	0.000813431	0.44	1.28176e-08	6.50745e-09	1	0	0	1	0	0
AAAATCTCTGGACGTTTGACCC	49	210	22	174	295928905	125	811378302	4620	4.28571	0.281609	1.2069	0.258819	0.0265517	0.00569401	0.754286	8.97233e-08	4.55521e-08	1	0	0	1	1	0
AAAATCTTAAT	4	19	11	174	295928905	125	811378302	209	4.75	0.0229885	0.109195	0.0234169	0.00120115	0.000257586	0.418	4.05891e-09	2.06069e-09	1	0	0	1	0	0
AAAATG	965	6235	6	174	295928905	125	811378302	37410	6.46114	5.54598	35.8333	7.68445	0.215	0.0461067	0.310135	7.26526e-07	3.68854e-07	1	0	0	1	0	0
AAAATGAAATC	12	66	11	174	295928905	125	811378302	726	5.5	0.0689655	0.37931	0.0813431	0.00417241	0.000894774	0.484	1.40994e-08	7.15819e-09	1	0	0	1	0	0
AAAATGAACAG	6	24	11	174	295928905	125	811378302	264	4	0.0344828	0.137931	0.0295793	0.00151724	0.000325372	0.352	5.12705e-09	2.60298e-09	1	0	0	1	0	0
AAAATGAACT	2	10	10	174	295928905	125	811378302	100	5	0.0114943	0.0574713	0.0123247	0.000574713	0.000123247	0.4	1.94206e-09	9.85977e-10	1	0	0	1	0	0
AAAATGAAGAT	2	13	11	174	295928905	125	811378302	143	6.5	0.0114943	0.0747126	0.0160221	0.000821839	0.000176243	0.572	2.77715e-09	1.40995e-09	1	0	0	1	1	0
AAAATGAATAG	4	21	11	174	295928905	125	811378302	231	5.25	0.0229885	0.12069	0.0258819	0.00132759	0.000284701	0.462	4.48617e-09	2.27761e-09	1	0	0	1	0	0
AAAATGAATAT	5	27	11	174	295928905	125	811378302	297	5.4	0.0287356	0.155172	0.0332767	0.0017069	0.000366044	0.4752	5.76793e-09	2.92835e-09	1	0	0	1	0	0
AAAATGAATC	16	127	10	174	295928905	125	811378302	1270	7.9375	0.091954	0.729885	0.156524	0.00729885	0.00156524	0.635	2.46642e-08	1.25219e-08	1	0	0	1	1	0
AAAATGAATG	65	469	10	174	295928905	125	811378302	4690	7.21538	0.373563	2.6954	0.578029	0.026954	0.00578029	0.577231	9.10828e-08	4.62423e-08	1	0	0	1	1	0
AAAATGAATT	80	582	10	174	295928905	125	811378302	5820	7.275	0.45977	3.34483	0.717298	0.0334483	0.00717298	0.582	1.13028e-07	5.73838e-08	1	0	0	1	1	0
AAAATGACAC	9	44	10	174	295928905	125	811378302	440	4.88889	0.0517241	0.252874	0.0542287	0.00252874	0.000542287	0.391111	8.54508e-09	4.3383e-09	1	0	0	1	0	0
AAAATGATAAGAACACCCCT	30	164	20	174	295928905	125	811378302	3280	5.46667	0.172414	0.942529	0.202125	0.0188506	0.0040425	0.874667	6.36997e-08	3.234e-08	1	0	0	1	1	0
AAAATGATAC	10	50	10	174	295928905	125	811378302	500	5	0.0574713	0.287356	0.0616235	0.00287356	0.000616235	0.4	9.71032e-09	4.92988e-09	1	0	0	1	0	0
AAAATGATACC	7	38	11	174	295928905	125	811378302	418	5.42857	0.0402299	0.218391	0.0468339	0.0024023	0.000515173	0.477714	8.11782e-09	4.12138e-09	1	0	0	1	0	0
AAAATGATATC	5	23	11	174	295928905	125	811378302	253	4.6	0.0287356	0.132184	0.0283468	0.00145402	0.000311815	0.4048	4.91342e-09	2.49452e-09	1	0	0	1	0	0
AAAATGATC	56	324	9	174	295928905	125	811378302	2916	5.78571	0.321839	1.86207	0.399321	0.0167586	0.00359388	0.416571	5.66306e-08	2.87511e-08	1	0	0	1	0	0
AAAATGATG	238	1042	9	174	295928905	125	811378302	9378	4.37815	1.36782	5.98851	1.28423	0.0538966	0.0115581	0.315227	1.82127e-07	9.24649e-08	1	0	0	1	0	0
AAAATGATGATC	30	159	12	174	295928905	125	811378302	1908	5.3	0.172414	0.913793	0.195963	0.0109655	0.00235155	0.5088	3.70546e-08	1.88124e-08	1	0	0	1	1	0
AAAATGATGT	11	50	10	174	295928905	125	811378302	500	4.54545	0.0632184	0.287356	0.0616235	0.00287356	0.000616235	0.363636	9.71032e-09	4.92988e-09	1	0	0	1	0	0
AAAATGATT	50	305	9	174	295928905	125	811378302	2745	6.1	0.287356	1.75287	0.375904	0.0157759	0.00338313	0.4392	5.33096e-08	2.70651e-08	1	0	0	1	0	0
AAAATGATTC	19	112	10	174	295928905	125	811378302	1120	5.89474	0.109195	0.643678	0.138037	0.00643678	0.00138037	0.471579	2.17511e-08	1.10429e-08	1	0	0	1	0	0
AAAATGATTT	2	10	10	174	295928905	125	811378302	100	5	0.0114943	0.0574713	0.0123247	0.000574713	0.000123247	0.4	1.94206e-09	9.85977e-10	1	0	0	1	0	0
AAAATGATTTAACC	1	5	14	174	295928905	125	811378302	70	5	0.00574713	0.0287356	0.00616235	0.000402299	8.6273e-05	0.56	1.35944e-09	6.90184e-10	1	0	0	1	1	0
AAAATGC	374	1522	7	174	295928905	125	811378302	10654	4.06952	2.14943	8.74713	1.87582	0.0612299	0.0131307	0.227893	2.06907e-07	1.05046e-07	1	0	0	1	0	0
AAAATGCAGC	118	487	10	174	295928905	125	811378302	4870	4.12712	0.678161	2.79885	0.600213	0.0279885	0.00600213	0.330169	9.45785e-08	4.80171e-08	1	0	0	1	0	0
AAAATGCAT	6	24	9	174	295928905	125	811378302	216	4	0.0344828	0.137931	0.0295793	0.00124138	0.000266214	0.288	4.19486e-09	2.12971e-09	1	0	0	1	0	0
AAAATGCATAT	1	4	11	174	295928905	125	811378302	44	4	0.00574713	0.0229885	0.00492988	0.000252874	5.42287e-05	0.352	8.54508e-10	4.3383e-10	1	0	0	1	0	0
AAAATGCATC	20	80	10	174	295928905	125	811378302	800	4	0.114943	0.45977	0.0985977	0.0045977	0.000985977	0.32	1.55365e-08	7.88781e-09	1	0	0	1	0	0
AAAATGCATCC	5	20	11	174	295928905	125	811378302	220	4	0.0287356	0.114943	0.0246494	0.00126437	0.000271144	0.352	4.27254e-09	2.16915e-09	1	0	0	1	0	0
AAAATGCGAAT	2	8	11	174	295928905	125	811378302	88	4	0.0114943	0.045977	0.00985977	0.000505747	0.000108457	0.352	1.70902e-09	8.67659e-10	1	0	0	1	0	0
AAAATGCTT	279	1764	9	174	295928905	125	811378302	15876	6.32258	1.60345	10.1379	2.17408	0.0912414	0.0195667	0.455226	3.08322e-07	1.56534e-07	1	0	0	1	0	0
AAAATGG	357	2016	7	174	295928905	125	811378302	14112	5.64706	2.05172	11.5862	2.48466	0.0811034	0.0173926	0.316235	2.74064e-07	1.39141e-07	1	0	0	1	0	0
AAAATGGAAT	38	160	10	174	295928905	125	811378302	1600	4.21053	0.218391	0.91954	0.197195	0.0091954	0.00197195	0.336842	3.1073e-08	1.57756e-08	1	0	0	1	0	0
AAAATGGAATAC	4	17	12	174	295928905	125	811378302	204	4.25	0.0229885	0.0977011	0.020952	0.00117241	0.000251424	0.408	3.96181e-09	2.01139e-09	1	0	0	1	0	0
AAAATGGACAG	1	5	11	174	295928905	125	811378302	55	5	0.00574713	0.0287356	0.00616235	0.000316092	6.77859e-05	0.44	1.06813e-09	5.42287e-10	1	0	0	1	0	0
AAAATGGAGT	5	24	10	174	295928905	125	811378302	240	4.8	0.0287356	0.137931	0.0295793	0.00137931	0.000295793	0.384	4.66095e-09	2.36634e-09	1	0	0	1	0	0
AAAATGGATG	45	225	10	174	295928905	125	811378302	2250	5	0.258621	1.2931	0.277306	0.012931	0.00277306	0.4	4.36964e-08	2.21845e-08	1	0	0	1	0	0
AAAATGGATTG	30	182	11	174	295928905	125	811378302	2002	6.06667	0.172414	1.04598	0.22431	0.0115057	0.00246741	0.533867	3.88801e-08	1.97393e-08	1	0	0	1	1	0
AAAATGGATTT	7	35	11	174	295928905	125	811378302	385	5	0.0402299	0.201149	0.0431365	0.00221264	0.000474501	0.44	7.47694e-09	3.79601e-09	1	0	0	1	0	0
AAAATGGTTCT	5	21	11	174	295928905	125	811378302	231	4.2	0.0287356	0.12069	0.0258819	0.00132759	0.000284701	0.3696	4.48617e-09	2.27761e-09	1	0	0	1	0	0
AAAATGT	2	8	7	174	295928905	125	811378302	56	4	0.0114943	0.045977	0.00985977	0.000321839	6.90184e-05	0.224	1.08756e-09	5.52147e-10	1	0	0	1	0	0
AAAATGTAAAT	4	20	11	174	295928905	125	811378302	220	5	0.0229885	0.114943	0.0246494	0.00126437	0.000271144	0.44	4.27254e-09	2.16915e-09	1	0	0	1	0	0
AAAATGTAATAAT	164	689	13	174	295928905	125	811378302	8957	4.20122	0.942529	3.95977	0.849172	0.051477	0.0110392	0.436927	1.73951e-07	8.83139e-08	1	0	0	1	0	0
AAAATGTACC	3	15	10	174	295928905	125	811378302	150	5	0.0172414	0.0862069	0.0184871	0.000862069	0.000184871	0.4	2.91309e-09	1.47896e-09	1	0	0	1	0	0
AAAATGTAGAG	2	8	11	174	295928905	125	811378302	88	4	0.0114943	0.045977	0.00985977	0.000505747	0.000108457	0.352	1.70902e-09	8.67659e-10	1	0	0	1	0	0
AAAATGTGAT	15	127	10	174	295928905	125	811378302	1270	8.46667	0.0862069	0.729885	0.156524	0.00729885	0.00156524	0.677333	2.46642e-08	1.25219e-08	1	0	0	1	1	0
AAAATGTGTC	47	219	10	174	295928905	125	811378302	2190	4.65957	0.270115	1.25862	0.269911	0.0125862	0.00269911	0.372766	4.25312e-08	2.15929e-08	1	0	0	1	0	0
AAAATGTTAAATATAATT	2	10	18	174	295928905	125	811378302	180	5	0.0114943	0.0574713	0.0123247	0.00103448	0.000221845	0.72	3.49571e-09	1.77476e-09	1	0	0	1	1	0
AAAATGTTCT	17	69	10	174	295928905	125	811378302	690	4.05882	0.0977011	0.396552	0.0850405	0.00396552	0.000850405	0.324706	1.34002e-08	6.80324e-09	1	0	0	1	0	0
AAAATGTTGGATTT	8	45	14	174	295928905	125	811378302	630	5.625	0.045977	0.258621	0.0554612	0.00362069	0.000776457	0.63	1.2235e-08	6.21165e-09	1	0	0	1	1	0
AAAATT	11412	56490	6	174	295928905	125	811378302	338940	4.95005	65.5862	324.655	69.6223	1.94793	0.417734	0.237603	6.58243e-06	3.34187e-06	1	0	0	1	0	0
AAAATTAAAC	116	640	10	174	295928905	125	811378302	6400	5.51724	0.666667	3.67816	0.788781	0.0367816	0.00788781	0.441379	1.24292e-07	6.31025e-08	1	0	0	1	0	0
AAAATTAAACC	3	13	11	174	295928905	125	811378302	143	4.33333	0.0172414	0.0747126	0.0160221	0.000821839	0.000176243	0.381333	2.77715e-09	1.40995e-09	1	0	0	1	0	0
AAAATTAAATC	164	844	11	174	295928905	125	811378302	9284	5.14634	0.942529	4.85057	1.04021	0.0533563	0.0114423	0.452878	1.80301e-07	9.15381e-08	1	0	0	1	0	0
AAAATTAAATG	2	14	11	174	295928905	125	811378302	154	7	0.0114943	0.0804598	0.0172546	0.000885057	0.0001898	0.616	2.99078e-09	1.5184e-09	1	0	0	1	1	0
AAAATTAAATTAAATTAAATTATG	1	4	24	174	295928905	125	811378302	96	4	0.00574713	0.0229885	0.00492988	0.000551724	0.000118317	0.768	1.86438e-09	9.46538e-10	1	0	0	1	1	0
AAAATTAAATTACT	1	4	14	174	295928905	125	811378302	56	4	0.00574713	0.0229885	0.00492988	0.000321839	6.90184e-05	0.448	1.08756e-09	5.52147e-10	1	0	0	1	0	0
AAAATTAAC	43	201	9	174	295928905	125	811378302	1809	4.67442	0.247126	1.15517	0.247727	0.0103966	0.00222954	0.336558	3.51319e-08	1.78363e-08	1	0	0	1	0	0
AAAATTAACC	40	210	10	174	295928905	125	811378302	2100	5.25	0.229885	1.2069	0.258819	0.012069	0.00258819	0.42	4.07833e-08	2.07055e-08	1	0	0	1	0	0
AAAATTAACT	154	950	10	174	295928905	125	811378302	9500	6.16883	0.885057	5.45977	1.17085	0.0545977	0.0117085	0.493506	1.84496e-07	9.36678e-08	1	0	0	1	0	0
AAAATTAAGCC	8	34	11	174	295928905	125	811378302	374	4.25	0.045977	0.195402	0.041904	0.00214943	0.000460944	0.374	7.26332e-09	3.68755e-09	1	0	0	1	0	0
AAAATTAAGT	18	119	10	174	295928905	125	811378302	1190	6.61111	0.103448	0.683908	0.146664	0.00683908	0.00146664	0.528889	2.31106e-08	1.17331e-08	1	0	0	1	1	0
AAAATTAATAC	10	49	11	174	295928905	125	811378302	539	4.9	0.0574713	0.281609	0.0603911	0.0030977	0.000664302	0.4312	1.04677e-08	5.31441e-09	1	0	0	1	0	0
AAAATTAATC	456	3201	10	174	295928905	125	811378302	32010	7.01974	2.62069	18.3966	3.94514	0.183966	0.0394514	0.561579	6.21654e-07	3.15611e-07	1	0	0	1	1	0
AAAATTAATCC	37	219	11	174	295928905	125	811378302	2409	5.91892	0.212644	1.25862	0.269911	0.0138448	0.00296902	0.520865	4.67843e-08	2.37522e-08	1	0	0	1	1	0
AAAATTAATCG	7	34	11	174	295928905	125	811378302	374	4.85714	0.0402299	0.195402	0.041904	0.00214943	0.000460944	0.427429	7.26332e-09	3.68755e-09	1	0	0	1	0	0
AAAATTAATG	17	98	10	174	295928905	125	811378302	980	5.76471	0.0977011	0.563218	0.120782	0.00563218	0.00120782	0.461176	1.90322e-08	9.66257e-09	1	0	0	1	0	0
AAAATTAATTAAATC	34	154	15	174	295928905	125	811378302	2310	4.52941	0.195402	0.885057	0.1898	0.0132759	0.00284701	0.543529	4.48617e-08	2.27761e-08	1	0	0	1	1	0
AAAATTACAT	3	15	10	174	295928905	125	811378302	150	5	0.0172414	0.0862069	0.0184871	0.000862069	0.000184871	0.4	2.91309e-09	1.47896e-09	1	0	0	1	0	0
AAAATTACGTCCC	1204	5411	13	174	295928905	125	811378302	70343	4.49419	6.91954	31.0977	6.6689	0.40427	0.0866957	0.467395	1.36611e-06	6.93566e-07	1	0	0	1	0	0
AAAATTACT	8	49	9	174	295928905	125	811378302	441	6.125	0.045977	0.281609	0.0603911	0.00253448	0.00054352	0.441	8.5645e-09	4.34816e-09	1	0	0	1	0	0
AAAATTAG	150	715	8	174	295928905	125	811378302	5720	4.76667	0.862069	4.1092	0.881217	0.0328736	0.00704973	0.305067	1.11086e-07	5.63979e-08	1	0	0	1	0	0
AAAATTAGAAC	1	4	11	174	295928905	125	811378302	44	4	0.00574713	0.0229885	0.00492988	0.000252874	5.42287e-05	0.352	8.54508e-10	4.3383e-10	1	0	0	1	0	0
AAAATTAGATT	49	276	11	174	295928905	125	811378302	3036	5.63265	0.281609	1.58621	0.340162	0.0174483	0.00374178	0.495673	5.8961e-08	2.99342e-08	1	0	0	1	0	0
AAAATTAGT	6	31	9	174	295928905	125	811378302	279	5.16667	0.0344828	0.178161	0.0382066	0.00160345	0.000343859	0.372	5.41836e-09	2.75087e-09	1	0	0	1	0	0
AAAATTAGTT	55	306	10	174	295928905	125	811378302	3060	5.56364	0.316092	1.75862	0.377136	0.0175862	0.00377136	0.445091	5.94271e-08	3.01709e-08	1	0	0	1	0	0
AAAATTAGTTT	1	5	11	174	295928905	125	811378302	55	5	0.00574713	0.0287356	0.00616235	0.000316092	6.77859e-05	0.44	1.06813e-09	5.42287e-10	1	0	0	1	0	0
AAAATTATC	21	102	9	174	295928905	125	811378302	918	4.85714	0.12069	0.586207	0.125712	0.00527586	0.00113141	0.349714	1.78281e-08	9.05126e-09	1	0	0	1	0	0
AAAATTATCC	20	116	10	174	295928905	125	811378302	1160	5.8	0.114943	0.666667	0.142967	0.00666667	0.00142967	0.464	2.25279e-08	1.14373e-08	1	0	0	1	0	0
AAAATTATCG	6	32	10	174	295928905	125	811378302	320	5.33333	0.0344828	0.183908	0.0394391	0.00183908	0.000394391	0.426667	6.2146e-09	3.15513e-09	1	0	0	1	0	0
AAAATTATGTTATATT	1	4	16	174	295928905	125	811378302	64	4	0.00574713	0.0229885	0.00492988	0.000367816	7.88781e-05	0.512	1.24292e-09	6.31025e-10	1	0	0	1	1	0
AAAATTATTAC	6	34	11	174	295928905	125	811378302	374	5.66667	0.0344828	0.195402	0.041904	0.00214943	0.000460944	0.498667	7.26332e-09	3.68755e-09	1	0	0	1	0	0
AAAATTATTAG	6	34	11	174	295928905	125	811378302	374	5.66667	0.0344828	0.195402	0.041904	0.00214943	0.000460944	0.498667	7.26332e-09	3.68755e-09	1	0	0	1	0	0
AAAATTATTATGAAATTATT	1	6	20	174	295928905	125	811378302	120	6	0.00574713	0.0344828	0.00739482	0.000689655	0.000147896	0.96	2.33048e-09	1.18317e-09	1	0	0	1	1	0
AAAATTATTCC	4	24	11	174	295928905	125	811378302	264	6	0.0229885	0.137931	0.0295793	0.00151724	0.000325372	0.528	5.12705e-09	2.60298e-09	1	0	0	1	1	0
AAAATTATTCG	14	59	11	174	295928905	125	811378302	649	4.21429	0.0804598	0.33908	0.0727158	0.00372989	0.000799873	0.370857	1.2604e-08	6.39899e-09	1	0	0	1	0	0
AAAATTC	39	220	7	174	295928905	125	811378302	1540	5.64103	0.224138	1.26437	0.271144	0.00885057	0.001898	0.315897	2.99078e-08	1.5184e-08	1	0	0	1	0	0
AAAATTCAAAT	10	51	11	174	295928905	125	811378302	561	5.1	0.0574713	0.293103	0.062856	0.00322414	0.000691416	0.4488	1.0895e-08	5.53133e-09	1	0	0	1	0	0
AAAATTCAAC	20	95	10	174	295928905	125	811378302	950	4.75	0.114943	0.545977	0.117085	0.00545977	0.00117085	0.38	1.84496e-08	9.36678e-09	1	0	0	1	0	0
AAAATTCAAT	16	79	10	174	295928905	125	811378302	790	4.9375	0.091954	0.454023	0.0973652	0.00454023	0.000973652	0.395	1.53423e-08	7.78921e-09	1	0	0	1	0	0
AAAATTCAATT	4	16	11	174	295928905	125	811378302	176	4	0.0229885	0.091954	0.0197195	0.00101149	0.000216915	0.352	3.41803e-09	1.73532e-09	1	0	0	1	0	0
AAAATTCAG	13	57	9	174	295928905	125	811378302	513	4.38462	0.0747126	0.327586	0.0702508	0.00294828	0.000632257	0.315692	9.96278e-09	5.05806e-09	1	0	0	1	0	0
AAAATTCATC	12	49	10	174	295928905	125	811378302	490	4.08333	0.0689655	0.281609	0.0603911	0.00281609	0.000603911	0.326667	9.51611e-09	4.83129e-09	1	0	0	1	0	0
AAAATTCCCGGCAGT	1	6	15	174	295928905	125	811378302	90	6	0.00574713	0.0344828	0.00739482	0.000517241	0.000110922	0.72	1.74786e-09	8.87379e-10	1	0	0	1	1	0
AAAATTCGAT	8	32	10	174	295928905	125	811378302	320	4	0.045977	0.183908	0.0394391	0.00183908	0.000394391	0.32	6.2146e-09	3.15513e-09	1	0	0	1	0	0
AAAATTCTC	2	8	9	174	295928905	125	811378302	72	4	0.0114943	0.045977	0.00985977	0.000413793	8.87379e-05	0.288	1.39829e-09	7.09903e-10	1	0	0	1	0	0
AAAATTCTCG	2	8	10	174	295928905	125	811378302	80	4	0.0114943	0.045977	0.00985977	0.00045977	9.85977e-05	0.32	1.55365e-09	7.88781e-10	1	0	0	1	0	0
AAAATTCTTAT	14	100	11	174	295928905	125	811378302	1100	7.14286	0.0804598	0.574713	0.123247	0.00632184	0.00135572	0.628571	2.13627e-08	1.08457e-08	1	0	0	1	1	0
AAAATTG	18	101	7	174	295928905	125	811378302	707	5.61111	0.103448	0.58046	0.12448	0.00406322	0.000871357	0.314222	1.37304e-08	6.97085e-09	1	0	0	1	0	0
AAAATTGAAAC	3	12	11	174	295928905	125	811378302	132	4	0.0172414	0.0689655	0.0147896	0.000758621	0.000162686	0.352	2.56352e-09	1.30149e-09	1	0	0	1	0	0
AAAATTGAAAT	20	117	11	174	295928905	125	811378302	1287	5.85	0.114943	0.672414	0.144199	0.00739655	0.00158619	0.5148	2.49944e-08	1.26895e-08	1	0	0	1	1	0
AAAATTGAACAG	6	25	12	174	295928905	125	811378302	300	4.16667	0.0344828	0.143678	0.0308118	0.00172414	0.000369741	0.4	5.82619e-09	2.95793e-09	1	0	0	1	0	0
AAAATTGAATC	4	25	11	174	295928905	125	811378302	275	6.25	0.0229885	0.143678	0.0308118	0.00158046	0.000338929	0.55	5.34067e-09	2.71144e-09	1	0	0	1	1	0
AAAATTGAT	18	74	9	174	295928905	125	811378302	666	4.11111	0.103448	0.425287	0.0912028	0.00382759	0.000820825	0.296	1.29341e-08	6.5666e-09	1	0	0	1	0	0
AAAATTGATG	39	179	10	174	295928905	125	811378302	1790	4.58974	0.224138	1.02874	0.220612	0.0102874	0.00220612	0.367179	3.47629e-08	1.7649e-08	1	0	0	1	0	0
AAAATTGATGC	17	70	11	174	295928905	125	811378302	770	4.11765	0.0977011	0.402299	0.086273	0.00442529	0.000949002	0.362353	1.49539e-08	7.59202e-09	1	0	0	1	0	0
AAAATTGATT	586	3769	10	174	295928905	125	811378302	37690	6.43174	3.36782	21.6609	4.64518	0.216609	0.0464518	0.514539	7.31964e-07	3.71615e-07	1	0	0	1	1	0
AAAATTGATTG	1	4	11	174	295928905	125	811378302	44	4	0.00574713	0.0229885	0.00492988	0.000252874	5.42287e-05	0.352	8.54508e-10	4.3383e-10	1	0	0	1	0	0
AAAATTGATTT	12	51	11	174	295928905	125	811378302	561	4.25	0.0689655	0.293103	0.062856	0.00322414	0.000691416	0.374	1.0895e-08	5.53133e-09	1	0	0	1	0	0
AAAATTGCGT	5	22	10	174	295928905	125	811378302	220	4.4	0.0287356	0.126437	0.0271144	0.00126437	0.000271144	0.352	4.27254e-09	2.16915e-09	1	0	0	1	0	0
AAAATTGCTT	14	74	10	174	295928905	125	811378302	740	5.28571	0.0804598	0.425287	0.0912028	0.00425287	0.000912028	0.422857	1.43713e-08	7.29623e-09	1	0	0	1	0	0
AAAATTGGAT	14	80	10	174	295928905	125	811378302	800	5.71429	0.0804598	0.45977	0.0985977	0.0045977	0.000985977	0.457143	1.55365e-08	7.88781e-09	1	0	0	1	0	0
AAAATTGGTT	27	151	10	174	295928905	125	811378302	1510	5.59259	0.155172	0.867816	0.186103	0.00867816	0.00186103	0.447407	2.93252e-08	1.48882e-08	1	0	0	1	0	0
AAAATTGGTTT	6	32	11	174	295928905	125	811378302	352	5.33333	0.0344828	0.183908	0.0394391	0.00202299	0.00043383	0.469333	6.83606e-09	3.47064e-09	1	0	0	1	0	0
AAAATTGTATT	20	85	11	174	295928905	125	811378302	935	4.25	0.114943	0.488506	0.10476	0.00537356	0.00115236	0.374	1.81583e-08	9.21888e-09	1	0	0	1	0	0
AAAATTGTGTT	3	13	11	174	295928905	125	811378302	143	4.33333	0.0172414	0.0747126	0.0160221	0.000821839	0.000176243	0.381333	2.77715e-09	1.40995e-09	1	0	0	1	0	0
AAAATTGTTT	26	109	10	174	295928905	125	811378302	1090	4.19231	0.149425	0.626437	0.134339	0.00626437	0.00134339	0.335385	2.11685e-08	1.07471e-08	1	0	0	1	0	0
AAAATTT	979	4047	7	174	295928905	125	811378302	28329	4.13381	5.62644	23.2586	4.98781	0.16281	0.0349147	0.231493	5.50167e-07	2.79317e-07	1	0	0	1	0	0
AAAATTTAAAC	20	87	11	174	295928905	125	811378302	957	4.35	0.114943	0.5	0.107225	0.0055	0.00117947	0.3828	1.85855e-08	9.4358e-09	1	0	0	1	0	0
AAAATTTAAAG	7	31	11	174	295928905	125	811378302	341	4.42857	0.0402299	0.178161	0.0382066	0.00195977	0.000420273	0.389714	6.62244e-09	3.36218e-09	1	0	0	1	0	0
AAAATTTAAGACC	1	4	13	174	295928905	125	811378302	52	4	0.00574713	0.0229885	0.00492988	0.000298851	6.40885e-05	0.416	1.00987e-09	5.12708e-10	1	0	0	1	0	0
AAAATTTAATC	40	199	11	174	295928905	125	811378302	2189	4.975	0.229885	1.14368	0.245262	0.0125805	0.00269788	0.4378	4.25118e-08	2.1583e-08	1	0	0	1	0	0
AAAATTTACCTG	13	57	12	174	295928905	125	811378302	684	4.38462	0.0747126	0.327586	0.0702508	0.00393103	0.00084301	0.420923	1.32837e-08	6.74408e-09	1	0	0	1	0	0
AAAATTTAGAG	12	55	11	174	295928905	125	811378302	605	4.58333	0.0689655	0.316092	0.0677859	0.00347701	0.000745645	0.403333	1.17495e-08	5.96516e-09	1	0	0	1	0	0
AAAATTTAGG	10	60	10	174	295928905	125	811378302	600	6	0.0574713	0.344828	0.0739482	0.00344828	0.000739482	0.48	1.16524e-08	5.91586e-09	1	0	0	1	0	0
AAAATTTAGT	14	60	10	174	295928905	125	811378302	600	4.28571	0.0804598	0.344828	0.0739482	0.00344828	0.000739482	0.342857	1.16524e-08	5.91586e-09	1	0	0	1	0	0
AAAATTTATAAC	615	2469	12	174	295928905	125	811378302	29628	4.01463	3.53448	14.1897	3.04297	0.170276	0.0365156	0.385405	5.75394e-07	2.92125e-07	1	0	0	1	0	0
AAAATTTATC	18	73	10	174	295928905	125	811378302	730	4.05556	0.103448	0.41954	0.0899704	0.0041954	0.000899704	0.324444	1.41771e-08	7.19763e-09	1	0	0	1	0	0
AAAATTTATTT	4	16	11	174	295928905	125	811378302	176	4	0.0229885	0.091954	0.0197195	0.00101149	0.000216915	0.352	3.41803e-09	1.73532e-09	1	0	0	1	0	0
AAAATTTCAAT	7	28	11	174	295928905	125	811378302	308	4	0.0402299	0.16092	0.0345092	0.00177011	0.000379601	0.352	5.98155e-09	3.03681e-09	1	0	0	1	0	0
AAAATTTCT	7	31	9	174	295928905	125	811378302	279	4.42857	0.0402299	0.178161	0.0382066	0.00160345	0.000343859	0.318857	5.41836e-09	2.75087e-09	1	0	0	1	0	0
AAAATTTCTT	24	157	10	174	295928905	125	811378302	1570	6.54167	0.137931	0.902299	0.193498	0.00902299	0.00193498	0.523333	3.04904e-08	1.54798e-08	1	0	0	1	1	0
AAAATTTGAGT	2	8	11	174	295928905	125	811378302	88	4	0.0114943	0.045977	0.00985977	0.000505747	0.000108457	0.352	1.70902e-09	8.67659e-10	1	0	0	1	0	0
AAAATTTGATT	51	226	11	174	295928905	125	811378302	2486	4.43137	0.293103	1.29885	0.278538	0.0142874	0.00306392	0.389961	4.82797e-08	2.45114e-08	1	0	0	1	0	0
AAAATTTGGAGT	9	37	12	174	295928905	125	811378302	444	4.11111	0.0517241	0.212644	0.0456014	0.00255172	0.000547217	0.394667	8.62276e-09	4.37774e-09	1	0	0	1	0	0
AAAATTTGTTC	4	18	11	174	295928905	125	811378302	198	4.5	0.0229885	0.103448	0.0221845	0.00113793	0.000244029	0.396	3.84529e-09	1.95223e-09	1	0	0	1	0	0
AAAATTTTAAG	12	48	11	174	295928905	125	811378302	528	4	0.0689655	0.275862	0.0591586	0.00303448	0.000650745	0.352	1.02541e-08	5.20596e-09	1	0	0	1	0	0
AAAC	1374	9100	4	174	295928905	125	811378302	36400	6.623	7.89655	52.2989	11.2155	0.209195	0.0448619	0.211936	7.06911e-07	3.58895e-07	1	0	0	0	0	0
AAACAAACTT	5	25	10	174	295928905	125	811378302	250	5	0.0287356	0.143678	0.0308118	0.00143678	0.000308118	0.4	4.85516e-09	2.46494e-09	1	0	0	1	0	0
AAACAAATAT	9	37	10	174	295928905	125	811378302	370	4.11111	0.0517241	0.212644	0.0456014	0.00212644	0.000456014	0.328889	7.18563e-09	3.64811e-09	1	0	0	1	0	0
AAACAAATCT	3	12	10	174	295928905	125	811378302	120	4	0.0172414	0.0689655	0.0147896	0.000689655	0.000147896	0.32	2.33048e-09	1.18317e-09	1	0	0	1	0	0
AAACAAATTC	7	47	10	174	295928905	125	811378302	470	6.71429	0.0402299	0.270115	0.0579261	0.00270115	0.000579261	0.537143	9.1277e-09	4.63409e-09	1	0	0	1	1	0
AAACAAATTT	20	103	10	174	295928905	125	811378302	1030	5.15	0.114943	0.591954	0.126944	0.00591954	0.00126944	0.412	2.00033e-08	1.01556e-08	1	0	0	1	0	0
AAACAAC	16	75	7	174	295928905	125	811378302	525	4.6875	0.091954	0.431034	0.0924353	0.00301724	0.000647047	0.2625	1.01958e-08	5.17638e-09	1	0	0	1	0	0
AAACAACCAC	1	4	10	174	295928905	125	811378302	40	4	0.00574713	0.0229885	0.00492988	0.000229885	4.92988e-05	0.32	7.76825e-10	3.94391e-10	1	0	0	1	0	0
AAACAAG	37	189	7	174	295928905	125	811378302	1323	5.10811	0.212644	1.08621	0.232937	0.00760345	0.00163056	0.286054	2.56935e-08	1.30445e-08	1	0	0	1	0	0
AAACAAGAAC	11	50	10	174	295928905	125	811378302	500	4.54545	0.0632184	0.287356	0.0616235	0.00287356	0.000616235	0.363636	9.71032e-09	4.92988e-09	1	0	0	1	0	0
AAACAAGAATT	6	33	11	174	295928905	125	811378302	363	5.5	0.0344828	0.189655	0.0406715	0.00208621	0.000447387	0.484	7.04969e-09	3.57909e-09	1	0	0	1	0	0
AAACAAGAG	6	24	9	174	295928905	125	811378302	216	4	0.0344828	0.137931	0.0295793	0.00124138	0.000266214	0.288	4.19486e-09	2.12971e-09	1	0	0	1	0	0
AAACAAGAGC	5	20	10	174	295928905	125	811378302	200	4	0.0287356	0.114943	0.0246494	0.00114943	0.000246494	0.32	3.88413e-09	1.97195e-09	1	0	0	1	0	0
AAACAAGAT	2	8	9	174	295928905	125	811378302	72	4	0.0114943	0.045977	0.00985977	0.000413793	8.87379e-05	0.288	1.39829e-09	7.09903e-10	1	0	0	1	0	0
AAACAAGATC	1	4	10	174	295928905	125	811378302	40	4	0.00574713	0.0229885	0.00492988	0.000229885	4.92988e-05	0.32	7.76825e-10	3.94391e-10	1	0	0	1	0	0
AAACAAGT	23	154	8	174	295928905	125	811378302	1232	6.69565	0.132184	0.885057	0.1898	0.00708046	0.0015184	0.428522	2.39262e-08	1.21472e-08	1	0	0	1	0	0
AAACAAGTTGAT	1	8	12	174	295928905	125	811378302	96	8	0.00574713	0.045977	0.00985977	0.000551724	0.000118317	0.768	1.86438e-09	9.46538e-10	1	0	0	1	1	0
AAACAAT	21	85	7	174	295928905	125	811378302	595	4.04762	0.12069	0.488506	0.10476	0.00341954	0.00073332	0.226667	1.15553e-08	5.86656e-09	1	0	0	1	0	0
AAACAATAAC	2	8	10	174	295928905	125	811378302	80	4	0.0114943	0.045977	0.00985977	0.00045977	9.85977e-05	0.32	1.55365e-09	7.88781e-10	1	0	0	1	0	0
AAACAATAACCAACG	1	4	15	174	295928905	125	811378302	60	4	0.00574713	0.0229885	0.00492988	0.000344828	7.39482e-05	0.48	1.16524e-09	5.91586e-10	1	0	0	1	0	0
AAACAATATT	2	8	10	174	295928905	125	811378302	80	4	0.0114943	0.045977	0.00985977	0.00045977	9.85977e-05	0.32	1.55365e-09	7.88781e-10	1	0	0	1	0	0
AAACAATCAAGT	18	73	12	174	295928905	125	811378302	876	4.05556	0.103448	0.41954	0.0899704	0.00503448	0.00107964	0.389333	1.70125e-08	8.63715e-09	1	0	0	1	0	0
AAACAATT	77	347	8	174	295928905	125	811378302	2776	4.50649	0.442529	1.99425	0.427667	0.015954	0.00342134	0.288416	5.39117e-08	2.73707e-08	1	0	0	1	0	0
AAACAATTAAT	29	168	11	174	295928905	125	811378302	1848	5.7931	0.166667	0.965517	0.207055	0.0106207	0.00227761	0.509793	3.58893e-08	1.82208e-08	1	0	0	1	1	0
AAACAATTAGATT	2	8	13	174	295928905	125	811378302	104	4	0.0114943	0.045977	0.00985977	0.000597701	0.000128177	0.416	2.01975e-09	1.02542e-09	1	0	0	1	0	0
AAACAATTATC	3	13	11	174	295928905	125	811378302	143	4.33333	0.0172414	0.0747126	0.0160221	0.000821839	0.000176243	0.381333	2.77715e-09	1.40995e-09	1	0	0	1	0	0
AAACAC	35	145	6	174	295928905	125	811378302	870	4.14286	0.201149	0.833333	0.178708	0.005	0.00107225	0.198857	1.6896e-08	8.578e-09	1	0	0	1	0	0
AAACACAATT	35	185	10	174	295928905	125	811378302	1850	5.28571	0.201149	1.06322	0.228007	0.0106322	0.00228007	0.422857	3.59282e-08	1.82406e-08	1	0	0	1	0	0
AAACACC	33	151	7	174	295928905	125	811378302	1057	4.57576	0.189655	0.867816	0.186103	0.00607471	0.00130272	0.256242	2.05276e-08	1.04218e-08	1	0	0	1	0	0
AAACACCAAC	5	20	10	174	295928905	125	811378302	200	4	0.0287356	0.114943	0.0246494	0.00114943	0.000246494	0.32	3.88413e-09	1.97195e-09	1	0	0	1	0	0
AAACACCAG	6	24	9	174	295928905	125	811378302	216	4	0.0344828	0.137931	0.0295793	0.00124138	0.000266214	0.288	4.19486e-09	2.12971e-09	1	0	0	1	0	0
AAACACCCGGC	3	13	11	174	295928905	125	811378302	143	4.33333	0.0172414	0.0747126	0.0160221	0.000821839	0.000176243	0.381333	2.77715e-09	1.40995e-09	1	0	0	1	0	0
AAACACGGATGCGAACACTGACGC	1	5	24	174	295928905	125	811378302	120	5	0.00574713	0.0287356	0.00616235	0.000689655	0.000147896	0.96	2.33048e-09	1.18317e-09	1	0	0	1	1	0
AAACACT	1	4	7	174	295928905	125	811378302	28	4	0.00574713	0.0229885	0.00492988	0.00016092	3.45092e-05	0.224	5.43778e-10	2.76073e-10	1	0	0	1	0	0
AAACAG	86	439	6	174	295928905	125	811378302	2634	5.10465	0.494253	2.52299	0.541055	0.0151379	0.00324633	0.245023	5.11539e-08	2.59706e-08	1	0	0	1	0	0
AAACAGAACTC	4	22	11	174	295928905	125	811378302	242	5.5	0.0229885	0.126437	0.0271144	0.0013908	0.000298258	0.484	4.69979e-09	2.38606e-09	1	0	0	1	0	0
AAACAGAAG	5	20	9	174	295928905	125	811378302	180	4	0.0287356	0.114943	0.0246494	0.00103448	0.000221845	0.288	3.49571e-09	1.77476e-09	1	0	0	1	0	0
AAACAGAATT	11	45	10	174	295928905	125	811378302	450	4.09091	0.0632184	0.258621	0.0554612	0.00258621	0.000554612	0.327273	8.73928e-09	4.43689e-09	1	0	0	1	0	0
AAACAGAATTT	1	4	11	174	295928905	125	811378302	44	4	0.00574713	0.0229885	0.00492988	0.000252874	5.42287e-05	0.352	8.54508e-10	4.3383e-10	1	0	0	1	0	0
AAACAGACAG	5	20	10	174	295928905	125	811378302	200	4	0.0287356	0.114943	0.0246494	0.00114943	0.000246494	0.32	3.88413e-09	1.97195e-09	1	0	0	1	0	0
AAACAGAGG	10	44	9	174	295928905	125	811378302	396	4.4	0.0574713	0.252874	0.0542287	0.00227586	0.000488058	0.3168	7.69057e-09	3.90447e-09	1	0	0	1	0	0
AAACAGC	14	62	7	174	295928905	125	811378302	434	4.42857	0.0804598	0.356322	0.0764132	0.00249425	0.000534892	0.248	8.42855e-09	4.27914e-09	1	0	0	1	0	0
AAACAGCAATT	3	12	11	174	295928905	125	811378302	132	4	0.0172414	0.0689655	0.0147896	0.000758621	0.000162686	0.352	2.56352e-09	1.30149e-09	1	0	0	1	0	0
AAACAGG	5	22	7	174	295928905	125	811378302	154	4.4	0.0287356	0.126437	0.0271144	0.000885057	0.0001898	0.2464	2.99078e-09	1.5184e-09	1	0	0	1	0	0
AAACAGGACC	1	4	10	174	295928905	125	811378302	40	4	0.00574713	0.0229885	0.00492988	0.000229885	4.92988e-05	0.32	7.76825e-10	3.94391e-10	1	0	0	1	0	0
AAACAGGC	6	26	8	174	295928905	125	811378302	208	4.33333	0.0344828	0.149425	0.0320442	0.0011954	0.000256354	0.277333	4.03949e-09	2.05083e-09	1	0	0	1	0	0
AAACAGGGAACGGG	22	113	14	174	295928905	125	811378302	1582	5.13636	0.126437	0.649425	0.139269	0.00909195	0.00194977	0.575273	3.07234e-08	1.55981e-08	1	0	0	1	1	0
AAACAGGGACT	11	55	11	174	295928905	125	811378302	605	5	0.0632184	0.316092	0.0677859	0.00347701	0.000745645	0.44	1.17495e-08	5.96516e-09	1	0	0	1	0	0
AAACAGT	2	8	7	174	295928905	125	811378302	56	4	0.0114943	0.045977	0.00985977	0.000321839	6.90184e-05	0.224	1.08756e-09	5.52147e-10	1	0	0	1	0	0
AAACAGTAGAG	4	19	11	174	295928905	125	811378302	209	4.75	0.0229885	0.109195	0.0234169	0.00120115	0.000257586	0.418	4.05891e-09	2.06069e-09	1	0	0	1	0	0
AAACAGTATATGATC	7	30	15	174	295928905	125	811378302	450	4.28571	0.0402299	0.172414	0.0369741	0.00258621	0.000554612	0.514286	8.73928e-09	4.43689e-09	1	0	0	1	1	0
AAACAT	504	2258	6	174	295928905	125	811378302	13548	4.48016	2.89655	12.977	2.78292	0.0778621	0.0166975	0.215048	2.63111e-07	1.3358e-07	1	0	0	1	0	0
AAACATAAATT	35	263	11	174	295928905	125	811378302	2893	7.51429	0.201149	1.51149	0.32414	0.0166264	0.00356554	0.661257	5.61839e-08	2.85243e-08	1	0	0	1	1	0
AAACATAACC	17	129	10	174	295928905	125	811378302	1290	7.58824	0.0977011	0.741379	0.158989	0.00741379	0.00158989	0.607059	2.50526e-08	1.27191e-08	1	0	0	1	1	0
AAACATAATT	32	159	10	174	295928905	125	811378302	1590	4.96875	0.183908	0.913793	0.195963	0.00913793	0.00195963	0.3975	3.08788e-08	1.5677e-08	1	0	0	1	0	0
AAACATACT	65	426	9	174	295928905	125	811378302	3834	6.55385	0.373563	2.44828	0.525033	0.0220345	0.00472529	0.471877	7.44587e-08	3.78023e-08	1	0	0	1	0	0
AAACATACTT	6	26	10	174	295928905	125	811378302	260	4.33333	0.0344828	0.149425	0.0320442	0.00149425	0.000320442	0.346667	5.04936e-09	2.56354e-09	1	0	0	1	0	0
AAACATACTTATT	7	31	13	174	295928905	125	811378302	403	4.42857	0.0402299	0.178161	0.0382066	0.00231609	0.000496686	0.460571	7.82651e-09	3.97349e-09	1	0	0	1	0	0
AAACATAGAT	2	8	10	174	295928905	125	811378302	80	4	0.0114943	0.045977	0.00985977	0.00045977	9.85977e-05	0.32	1.55365e-09	7.88781e-10	1	0	0	1	0	0
AAACATAGATT	1	4	11	174	295928905	125	811378302	44	4	0.00574713	0.0229885	0.00492988	0.000252874	5.42287e-05	0.352	8.54508e-10	4.3383e-10	1	0	0	1	0	0
AAACATATACC	3	13	11	174	295928905	125	811378302	143	4.33333	0.0172414	0.0747126	0.0160221	0.000821839	0.000176243	0.381333	2.77715e-09	1.40995e-09	1	0	0	1	0	0
AAACATATCC	2	12	10	174	295928905	125	811378302	120	6	0.0114943	0.0689655	0.0147896	0.000689655	0.000147896	0.48	2.33048e-09	1.18317e-09	1	0	0	1	0	0
AAACATATCGTAT	2	8	13	174	295928905	125	811378302	104	4	0.0114943	0.045977	0.00985977	0.000597701	0.000128177	0.416	2.01975e-09	1.02542e-09	1	0	0	1	0	0
AAACATATTT	18	94	10	174	295928905	125	811378302	940	5.22222	0.103448	0.54023	0.115852	0.0054023	0.00115852	0.417778	1.82554e-08	9.26818e-09	1	0	0	1	0	0
AAACATC	30	137	7	174	295928905	125	811378302	959	4.56667	0.172414	0.787356	0.168848	0.00551149	0.00118194	0.255733	1.86244e-08	9.45552e-09	1	0	0	1	0	0
AAACATCAATT	4	16	11	174	295928905	125	811378302	176	4	0.0229885	0.091954	0.0197195	0.00101149	0.000216915	0.352	3.41803e-09	1.73532e-09	1	0	0	1	0	0
AAACATCACT	10	40	10	174	295928905	125	811378302	400	4	0.0574713	0.229885	0.0492988	0.00229885	0.000492988	0.32	7.76825e-09	3.94391e-09	1	0	0	1	0	0
AAACATCATC	6	24	10	174	295928905	125	811378302	240	4	0.0344828	0.137931	0.0295793	0.00137931	0.000295793	0.32	4.66095e-09	2.36634e-09	1	0	0	1	0	0
AAACATCTCT	5	23	10	174	295928905	125	811378302	230	4.6	0.0287356	0.132184	0.0283468	0.00132184	0.000283468	0.368	4.46675e-09	2.26775e-09	1	0	0	1	0	0
AAACATG	2	8	7	174	295928905	125	811378302	56	4	0.0114943	0.045977	0.00985977	0.000321839	6.90184e-05	0.224	1.08756e-09	5.52147e-10	1	0	0	1	0	0
AAACATGATT	12	58	10	174	295928905	125	811378302	580	4.83333	0.0689655	0.333333	0.0714833	0.00333333	0.000714833	0.386667	1.1264e-08	5.71866e-09	1	0	0	1	0	0
AAACATGATTT	13	53	11	174	295928905	125	811378302	583	4.07692	0.0747126	0.304598	0.0653209	0.00335057	0.00071853	0.358769	1.13222e-08	5.74824e-09	1	0	0	1	0	0
AAACATGGAT	10	40	10	174	295928905	125	811378302	400	4	0.0574713	0.229885	0.0492988	0.00229885	0.000492988	0.32	7.76825e-09	3.94391e-09	1	0	0	1	0	0
AAACATT	404	1762	7	174	295928905	125	811378302	12334	4.36139	2.32184	10.1264	2.17161	0.0708851	0.0152013	0.244238	2.39534e-07	1.2161e-07	1	0	0	1	0	0
AAACATTATATT	112	510	12	174	295928905	125	811378302	6120	4.55357	0.643678	2.93103	0.62856	0.0351724	0.00754272	0.437143	1.18854e-07	6.03418e-08	1	0	0	1	0	0
AAACATTATC	7	47	10	174	295928905	125	811378302	470	6.71429	0.0402299	0.270115	0.0579261	0.00270115	0.000579261	0.537143	9.1277e-09	4.63409e-09	1	0	0	1	1	0
AAACATTATT	13	68	10	174	295928905	125	811378302	680	5.23077	0.0747126	0.390805	0.083808	0.00390805	0.00083808	0.418462	1.3206e-08	6.70464e-09	1	0	0	1	0	0
AAACATTTGATT	7	29	12	174	295928905	125	811378302	348	4.14286	0.0402299	0.166667	0.0357417	0.002	0.0004289	0.397714	6.75838e-09	3.4312e-09	1	0	0	1	0	0
AAACC	284	1651	5	174	295928905	125	811378302	8255	5.81338	1.63218	9.48851	2.03481	0.0474425	0.010174	0.232535	1.60317e-07	8.13924e-08	1	0	0	1	0	0
AAACCAAACCT	6	24	11	174	295928905	125	811378302	264	4	0.0344828	0.137931	0.0295793	0.00151724	0.000325372	0.352	5.12705e-09	2.60298e-09	1	0	0	1	0	0
AAACCAAACT	21	128	10	174	295928905	125	811378302	1280	6.09524	0.12069	0.735632	0.157756	0.00735632	0.00157756	0.487619	2.48584e-08	1.26205e-08	1	0	0	1	0	0
AAACCAAATC	33	165	10	174	295928905	125	811378302	1650	5	0.189655	0.948276	0.203358	0.00948276	0.00203358	0.4	3.2044e-08	1.62686e-08	1	0	0	1	0	0
AAACCAAATT	191	1249	10	174	295928905	125	811378302	12490	6.53927	1.0977	7.17816	1.53936	0.0717816	0.0153936	0.523141	2.42564e-07	1.23148e-07	1	0	0	1	1	0
AAACCAAATTC	8	35	11	174	295928905	125	811378302	385	4.375	0.045977	0.201149	0.0431365	0.00221264	0.000474501	0.385	7.47694e-09	3.79601e-09	1	0	0	1	0	0
AAACCAAATTT	43	182	11	174	295928905	125	811378302	2002	4.23256	0.247126	1.04598	0.22431	0.0115057	0.00246741	0.372465	3.88801e-08	1.97393e-08	1	0	0	1	0	0
AAACCAAGTT	21	99	10	174	295928905	125	811378302	990	4.71429	0.12069	0.568966	0.122015	0.00568966	0.00122015	0.377143	1.92264e-08	9.76117e-09	1	0	0	1	0	0
AAACCAATAAT	4	16	11	174	295928905	125	811378302	176	4	0.0229885	0.091954	0.0197195	0.00101149	0.000216915	0.352	3.41803e-09	1.73532e-09	1	0	0	1	0	0
AAACCAATACT	1	4	11	174	295928905	125	811378302	44	4	0.00574713	0.0229885	0.00492988	0.000252874	5.42287e-05	0.352	8.54508e-10	4.3383e-10	1	0	0	1	0	0
AAACCAATAGT	6	29	11	174	295928905	125	811378302	319	4.83333	0.0344828	0.166667	0.0357417	0.00183333	0.000393158	0.425333	6.19518e-09	3.14527e-09	1	0	0	1	0	0
AAACCAATCTT	2	8	11	174	295928905	125	811378302	88	4	0.0114943	0.045977	0.00985977	0.000505747	0.000108457	0.352	1.70902e-09	8.67659e-10	1	0	0	1	0	0
AAACCAATTC	6	36	10	174	295928905	125	811378302	360	6	0.0344828	0.206897	0.0443689	0.00206897	0.000443689	0.48	6.99143e-09	3.54952e-09	1	0	0	1	0	0
AAACCACAGCTGCAGAAGAAG	10	41	21	174	295928905	125	811378302	861	4.1	0.0574713	0.235632	0.0505313	0.00494828	0.00106116	0.6888	1.67212e-08	8.48926e-09	1	0	0	1	1	0
AAACCACATT	5	22	10	174	295928905	125	811378302	220	4.4	0.0287356	0.126437	0.0271144	0.00126437	0.000271144	0.352	4.27254e-09	2.16915e-09	1	0	0	1	0	0
AAACCAG	12	48	7	174	295928905	125	811378302	336	4	0.0689655	0.275862	0.0591586	0.00193103	0.00041411	0.224	6.52533e-09	3.31288e-09	1	0	0	1	0	0
AAACCAGACC	17	83	10	174	295928905	125	811378302	830	4.88235	0.0977011	0.477011	0.102295	0.00477011	0.00102295	0.390588	1.61191e-08	8.18361e-09	1	0	0	1	0	0
AAACCAGATC	15	69	10	174	295928905	125	811378302	690	4.6	0.0862069	0.396552	0.0850405	0.00396552	0.000850405	0.368	1.34002e-08	6.80324e-09	1	0	0	1	0	0
AAACCAGTCCT	6	33	11	174	295928905	125	811378302	363	5.5	0.0344828	0.189655	0.0406715	0.00208621	0.000447387	0.484	7.04969e-09	3.57909e-09	1	0	0	1	0	0
AAACCATAAT	4	23	10	174	295928905	125	811378302	230	5.75	0.0229885	0.132184	0.0283468	0.00132184	0.000283468	0.46	4.46675e-09	2.26775e-09	1	0	0	1	0	0
AAACCATAATT	12	54	11	174	295928905	125	811378302	594	4.5	0.0689655	0.310345	0.0665534	0.00341379	0.000732088	0.396	1.15359e-08	5.8567e-09	1	0	0	1	0	0
AAACCATATT	16	146	10	174	295928905	125	811378302	1460	9.125	0.091954	0.83908	0.179941	0.0083908	0.00179941	0.73	2.83541e-08	1.43953e-08	1	0	0	1	1	0
AAACCATTCATCTTCTCATCG	2	8	21	174	295928905	125	811378302	168	4	0.0114943	0.045977	0.00985977	0.000965517	0.000207055	0.672	3.26267e-09	1.65644e-09	1	0	0	1	1	0
AAACCC	16	64	6	174	295928905	125	811378302	384	4	0.091954	0.367816	0.0788781	0.0022069	0.000473269	0.192	7.45752e-09	3.78615e-09	1	0	0	1	0	0
AAACCCAAACCT	1	4	12	174	295928905	125	811378302	48	4	0.00574713	0.0229885	0.00492988	0.000275862	5.91586e-05	0.384	9.3219e-10	4.73269e-10	1	0	0	1	0	0
AAACCCATGCAT	1	7	12	174	295928905	125	811378302	84	7	0.00574713	0.0402299	0.0086273	0.000482759	0.000103528	0.672	1.63133e-09	8.2822e-10	1	0	0	1	1	0
AAACCCC	3	12	7	174	295928905	125	811378302	84	4	0.0172414	0.0689655	0.0147896	0.000482759	0.000103528	0.224	1.63133e-09	8.2822e-10	1	0	0	1	0	0
AAACCCCACACCCCCCC	1	4	17	174	295928905	125	811378302	68	4	0.00574713	0.0229885	0.00492988	0.000390805	8.3808e-05	0.544	1.3206e-09	6.70464e-10	1	0	0	1	1	0
AAACCCT	6	58	7	174	295928905	125	811378302	406	9.66667	0.0344828	0.333333	0.0714833	0.00233333	0.000500383	0.541333	7.88478e-09	4.00306e-09	1	0	0	1	1	0
AAACCCTCAC	907	3704	10	174	295928905	125	811378302	37040	4.08379	5.21264	21.2874	4.56507	0.212874	0.0456507	0.326703	7.1934e-07	3.65206e-07	1	0	0	1	0	0
AAACCG	16	68	6	174	295928905	125	811378302	408	4.25	0.091954	0.390805	0.083808	0.00234483	0.000502848	0.204	7.92362e-09	4.02278e-09	1	0	0	1	0	0
AAACCGAAAT	13	75	10	174	295928905	125	811378302	750	5.76923	0.0747126	0.431034	0.0924353	0.00431034	0.000924353	0.461538	1.45655e-08	7.39482e-09	1	0	0	1	0	0
AAACCGAACCTAACC	1	4	15	174	295928905	125	811378302	60	4	0.00574713	0.0229885	0.00492988	0.000344828	7.39482e-05	0.48	1.16524e-09	5.91586e-10	1	0	0	1	0	0
AAACCGAAT	7	29	9	174	295928905	125	811378302	261	4.14286	0.0402299	0.166667	0.0357417	0.0015	0.000321675	0.298286	5.06879e-09	2.5734e-09	1	0	0	1	0	0
AAACCGAATT	9	44	10	174	295928905	125	811378302	440	4.88889	0.0517241	0.252874	0.0542287	0.00252874	0.000542287	0.391111	8.54508e-09	4.3383e-09	1	0	0	1	0	0
AAACCGG	16	64	7	174	295928905	125	811378302	448	4	0.091954	0.367816	0.0788781	0.00257471	0.000552147	0.224	8.70044e-09	4.41718e-09	1	0	0	1	0	0
AAACCGGAGTCCAT	19	80	14	174	295928905	125	811378302	1120	4.21053	0.109195	0.45977	0.0985977	0.00643678	0.00138037	0.471579	2.17511e-08	1.10429e-08	1	0	0	1	0	0
AAACCGGGAACGGG	58	353	14	174	295928905	125	811378302	4942	6.08621	0.333333	2.02874	0.435062	0.0284023	0.00609087	0.681655	9.59768e-08	4.8727e-08	1	0	0	1	1	0
AAACCT	1275	13594	6	174	295928905	125	811378302	81564	10.662	7.32759	78.1264	16.7542	0.468759	0.100525	0.511774	1.58402e-06	8.04202e-07	1	0	0	1	1	0
AAACCTAACCC	1	4	11	174	295928905	125	811378302	44	4	0.00574713	0.0229885	0.00492988	0.000252874	5.42287e-05	0.352	8.54508e-10	4.3383e-10	1	0	0	1	0	0
AAACCTAACCCAAATCT	1788	11218	17	174	295928905	125	811378302	190706	6.27405	10.2759	64.4713	13.8259	1.09601	0.23504	0.853271	3.70363e-06	1.88032e-06	1	0	0	1	1	0
AAACCTAACCCTG	828	6224	13	174	295928905	125	811378302	80912	7.51691	4.75862	35.7701	7.6709	0.465011	0.0997217	0.781758	1.57136e-06	7.97773e-07	1	0	0	1	1	0
AAACCTAACCT	465	3614	11	174	295928905	125	811378302	39754	7.77204	2.67241	20.7701	4.45415	0.228471	0.0489956	0.68394	7.72048e-07	3.91965e-07	1	0	0	1	1	0
AAACCTAGATT	1	4	11	174	295928905	125	811378302	44	4	0.00574713	0.0229885	0.00492988	0.000252874	5.42287e-05	0.352	8.54508e-10	4.3383e-10	1	0	0	1	0	0
AAACCTCACCTAACCT	907	5207	16	174	295928905	125	811378302	83312	5.7409	5.21264	29.9253	6.41748	0.478805	0.10268	0.734836	1.61797e-06	8.21437e-07	1	0	0	1	1	0
AAACCTGAATT	1	6	11	174	295928905	125	811378302	66	6	0.00574713	0.0344828	0.00739482	0.00037931	8.13431e-05	0.528	1.28176e-09	6.50745e-10	1	0	0	1	1	0
AAACCTGCAAT	1	4	11	174	295928905	125	811378302	44	4	0.00574713	0.0229885	0.00492988	0.000252874	5.42287e-05	0.352	8.54508e-10	4.3383e-10	1	0	0	1	0	0
AAACCTT	1	5	7	174	295928905	125	811378302	35	5	0.00574713	0.0287356	0.00616235	0.000201149	4.31365e-05	0.28	6.79722e-10	3.45092e-10	1	0	0	1	0	0
AAACG	1365	8720	5	174	295928905	125	811378302	43600	6.38828	7.84483	50.1149	10.7471	0.250575	0.0537357	0.255531	8.4674e-07	4.29886e-07	1	0	0	1	0	0
AAACGAGAAGCAGAAGAAAGGACC	1	5	24	174	295928905	125	811378302	120	5	0.00574713	0.0287356	0.00616235	0.000689655	0.000147896	0.96	2.33048e-09	1.18317e-09	1	0	0	1	1	0
AAACGAGG	1	4	8	174	295928905	125	811378302	32	4	0.00574713	0.0229885	0.00492988	0.000183908	3.94391e-05	0.256	6.2146e-10	3.15513e-10	1	0	0	1	0	0
AAACGAT	1	5	7	174	295928905	125	811378302	35	5	0.00574713	0.0287356	0.00616235	0.000201149	4.31365e-05	0.28	6.79722e-10	3.45092e-10	1	0	0	1	0	0
AAACGATC	1	4	8	174	295928905	125	811378302	32	4	0.00574713	0.0229885	0.00492988	0.000183908	3.94391e-05	0.256	6.2146e-10	3.15513e-10	1	0	0	1	0	0
AAACGG	19	80	6	174	295928905	125	811378302	480	4.21053	0.109195	0.45977	0.0985977	0.00275862	0.000591586	0.202105	9.3219e-09	4.73269e-09	1	0	0	1	0	0
AAACGGAG	4	16	8	174	295928905	125	811378302	128	4	0.0229885	0.091954	0.0197195	0.000735632	0.000157756	0.256	2.48584e-09	1.26205e-09	1	0	0	1	0	0
AAACGGAGTATCC	4	20	13	174	295928905	125	811378302	260	5	0.0229885	0.114943	0.0246494	0.00149425	0.000320442	0.52	5.04936e-09	2.56354e-09	1	0	0	1	1	0
AAACGGATAGC	3	12	11	174	295928905	125	811378302	132	4	0.0172414	0.0689655	0.0147896	0.000758621	0.000162686	0.352	2.56352e-09	1.30149e-09	1	0	0	1	0	0
AAACGGC	1	4	7	174	295928905	125	811378302	28	4	0.00574713	0.0229885	0.00492988	0.00016092	3.45092e-05	0.224	5.43778e-10	2.76073e-10	1	0	0	1	0	0
AAACGGT	2	16	7	174	295928905	125	811378302	112	8	0.0114943	0.091954	0.0197195	0.000643678	0.000138037	0.448	2.17511e-09	1.10429e-09	1	0	0	1	0	0
AAACGT	91	364	6	174	295928905	125	811378302	2184	4	0.522989	2.09195	0.448619	0.0125517	0.00269172	0.192	4.24147e-08	2.15337e-08	1	0	0	1	0	0
AAACGTATTT	2	8	10	174	295928905	125	811378302	80	4	0.0114943	0.045977	0.00985977	0.00045977	9.85977e-05	0.32	1.55365e-09	7.88781e-10	1	0	0	1	0	0
AAACGTC	804	4219	7	174	295928905	125	811378302	29533	5.24751	4.62069	24.2471	5.19979	0.16973	0.0363986	0.293861	5.7355e-07	2.91188e-07	1	0	0	1	0	0
AAACT	134	1516	5	174	295928905	125	811378302	7580	11.3134	0.770115	8.71264	1.86843	0.0435632	0.00934213	0.452537	1.47208e-07	7.4737e-08	1	0	0	1	0	0
AAACTAAATC	274	1612	10	174	295928905	125	811378302	16120	5.88321	1.57471	9.26437	1.98674	0.0926437	0.0198674	0.470657	3.13061e-07	1.58939e-07	1	0	0	1	0	0
AAACTAAATT	831	6099	10	174	295928905	125	811378302	60990	7.33935	4.77586	35.0517	7.51684	0.350517	0.0751684	0.587148	1.18446e-06	6.01347e-07	1	0	0	1	1	0
AAACTAAATTAAATTAATT	2	9	19	174	295928905	125	811378302	171	4.5	0.0114943	0.0517241	0.0110922	0.000982759	0.000210752	0.684	3.32093e-09	1.68602e-09	1	0	0	1	1	0
AAACTAAATTT	45	181	11	174	295928905	125	811378302	1991	4.02222	0.258621	1.04023	0.223077	0.0114425	0.00245385	0.353956	3.86665e-08	1.96308e-08	1	0	0	1	0	0
AAACTAACT	22	152	9	174	295928905	125	811378302	1368	6.90909	0.126437	0.873563	0.187336	0.00786207	0.00168602	0.497455	2.65674e-08	1.34882e-08	1	0	0	1	0	0
AAACTAACTT	3	14	10	174	295928905	125	811378302	140	4.66667	0.0172414	0.0804598	0.0172546	0.000804598	0.000172546	0.373333	2.71889e-09	1.38037e-09	1	0	0	1	0	0
AAACTAATC	21	91	9	174	295928905	125	811378302	819	4.33333	0.12069	0.522989	0.112155	0.0047069	0.00100939	0.312	1.59055e-08	8.07515e-09	1	0	0	1	0	0
AAACTAATCT	15	101	10	174	295928905	125	811378302	1010	6.73333	0.0862069	0.58046	0.12448	0.0058046	0.0012448	0.538667	1.96148e-08	9.95836e-09	1	0	0	1	1	0
AAACTAATTC	6	24	10	174	295928905	125	811378302	240	4	0.0344828	0.137931	0.0295793	0.00137931	0.000295793	0.32	4.66095e-09	2.36634e-09	1	0	0	1	0	0
AAACTAATTCTAATT	1	4	15	174	295928905	125	811378302	60	4	0.00574713	0.0229885	0.00492988	0.000344828	7.39482e-05	0.48	1.16524e-09	5.91586e-10	1	0	0	1	0	0
AAACTAATTT	22	96	10	174	295928905	125	811378302	960	4.36364	0.126437	0.551724	0.118317	0.00551724	0.00118317	0.349091	1.86438e-08	9.46538e-09	1	0	0	1	0	0
AAACTAATTTAATTT	1	4	15	174	295928905	125	811378302	60	4	0.00574713	0.0229885	0.00492988	0.000344828	7.39482e-05	0.48	1.16524e-09	5.91586e-10	1	0	0	1	0	0
AAACTAC	6	68	7	174	295928905	125	811378302	476	11.3333	0.0344828	0.390805	0.083808	0.00273563	0.000586656	0.634667	9.24422e-09	4.69325e-09	1	0	0	1	1	0
AAACTACAATGC	5	20	12	174	295928905	125	811378302	240	4	0.0287356	0.114943	0.0246494	0.00137931	0.000295793	0.384	4.66095e-09	2.36634e-09	1	0	0	1	0	0
AAACTAG	1	4	7	174	295928905	125	811378302	28	4	0.00574713	0.0229885	0.00492988	0.00016092	3.45092e-05	0.224	5.43778e-10	2.76073e-10	1	0	0	1	0	0
AAACTAGACC	1	4	10	174	295928905	125	811378302	40	4	0.00574713	0.0229885	0.00492988	0.000229885	4.92988e-05	0.32	7.76825e-10	3.94391e-10	1	0	0	1	0	0
AAACTAGAT	12	87	9	174	295928905	125	811378302	783	7.25	0.0689655	0.5	0.107225	0.0045	0.000965025	0.522	1.52064e-08	7.7202e-09	1	0	0	1	1	0
AAACTAGATC	53	379	10	174	295928905	125	811378302	3790	7.15094	0.304598	2.17816	0.467106	0.0217816	0.00467106	0.572075	7.36042e-08	3.73685e-08	1	0	0	1	1	0
AAACTAGATT	60	339	10	174	295928905	125	811378302	3390	5.65	0.344828	1.94828	0.417808	0.0194828	0.00417808	0.452	6.58359e-08	3.34246e-08	1	0	0	1	0	0
AAACTAT	1	4	7	174	295928905	125	811378302	28	4	0.00574713	0.0229885	0.00492988	0.00016092	3.45092e-05	0.224	5.43778e-10	2.76073e-10	1	0	0	1	0	0
AAACTATAATATTAAT	2	8	16	174	295928905	125	811378302	128	4	0.0114943	0.045977	0.00985977	0.000735632	0.000157756	0.512	2.48584e-09	1.26205e-09	1	0	0	1	1	0
AAACTATACT	27	139	10	174	295928905	125	811378302	1390	5.14815	0.155172	0.798851	0.171313	0.00798851	0.00171313	0.411852	2.69947e-08	1.37051e-08	1	0	0	1	0	0
AAACTATATAC	6	25	11	174	295928905	125	811378302	275	4.16667	0.0344828	0.143678	0.0308118	0.00158046	0.000338929	0.366667	5.34067e-09	2.71144e-09	1	0	0	1	0	0
AAACTATCCT	11	78	10	174	295928905	125	811378302	780	7.09091	0.0632184	0.448276	0.0961327	0.00448276	0.000961327	0.567273	1.51481e-08	7.69062e-09	1	0	0	1	1	0
AAACTATGCTG	1	4	11	174	295928905	125	811378302	44	4	0.00574713	0.0229885	0.00492988	0.000252874	5.42287e-05	0.352	8.54508e-10	4.3383e-10	1	0	0	1	0	0
AAACTATGTT	1	8	10	174	295928905	125	811378302	80	8	0.00574713	0.045977	0.00985977	0.00045977	9.85977e-05	0.64	1.55365e-09	7.88781e-10	1	0	0	1	1	0
AAACTATGTTC	1	6	11	174	295928905	125	811378302	66	6	0.00574713	0.0344828	0.00739482	0.00037931	8.13431e-05	0.528	1.28176e-09	6.50745e-10	1	0	0	1	1	0
AAACTATTATT	12	69	11	174	295928905	125	811378302	759	5.75	0.0689655	0.396552	0.0850405	0.00436207	0.000935445	0.506	1.47403e-08	7.48356e-09	1	0	0	1	1	0
AAACTATTG	1	4	9	174	295928905	125	811378302	36	4	0.00574713	0.0229885	0.00492988	0.000206897	4.43689e-05	0.288	6.99143e-10	3.54952e-10	1	0	0	1	0	0
AAACTATTTC	22	103	10	174	295928905	125	811378302	1030	4.68182	0.126437	0.591954	0.126944	0.00591954	0.00126944	0.374545	2.00033e-08	1.01556e-08	1	0	0	1	0	0
AAACTC	3	12	6	174	295928905	125	811378302	72	4	0.0172414	0.0689655	0.0147896	0.000413793	8.87379e-05	0.192	1.39829e-09	7.09903e-10	1	0	0	1	0	0
AAACTCAAC	3	12	9	174	295928905	125	811378302	108	4	0.0172414	0.0689655	0.0147896	0.00062069	0.000133107	0.288	2.09743e-09	1.06485e-09	1	0	0	1	0	0
AAACTCAGC	7	30	9	174	295928905	125	811378302	270	4.28571	0.0402299	0.172414	0.0369741	0.00155172	0.000332767	0.308571	5.24357e-09	2.66214e-09	1	0	0	1	0	0
AAACTCAGG	1	4	9	174	295928905	125	811378302	36	4	0.00574713	0.0229885	0.00492988	0.000206897	4.43689e-05	0.288	6.99143e-10	3.54952e-10	1	0	0	1	0	0
AAACTCCGTAC	4	22	11	174	295928905	125	811378302	242	5.5	0.0229885	0.126437	0.0271144	0.0013908	0.000298258	0.484	4.69979e-09	2.38606e-09	1	0	0	1	0	0
AAACTCG	14	160	7	174	295928905	125	811378302	1120	11.4286	0.0804598	0.91954	0.197195	0.00643678	0.00138037	0.64	2.17511e-08	1.10429e-08	1	0	0	1	1	0
AAACTCT	3	12	7	174	295928905	125	811378302	84	4	0.0172414	0.0689655	0.0147896	0.000482759	0.000103528	0.224	1.63133e-09	8.2822e-10	1	0	0	1	0	0
AAACTCTAAG	11	74	10	174	295928905	125	811378302	740	6.72727	0.0632184	0.425287	0.0912028	0.00425287	0.000912028	0.538182	1.43713e-08	7.29623e-09	1	0	0	1	1	0
AAACTG	24	97	6	174	295928905	125	811378302	582	4.04167	0.137931	0.557471	0.11955	0.00334483	0.000717298	0.194	1.13028e-08	5.73838e-09	1	0	0	1	0	0
AAACTGAAAT	4	18	10	174	295928905	125	811378302	180	4.5	0.0229885	0.103448	0.0221845	0.00103448	0.000221845	0.36	3.49571e-09	1.77476e-09	1	0	0	1	0	0
AAACTGAAGAT	1	4	11	174	295928905	125	811378302	44	4	0.00574713	0.0229885	0.00492988	0.000252874	5.42287e-05	0.352	8.54508e-10	4.3383e-10	1	0	0	1	0	0
AAACTGAATGC	2	8	11	174	295928905	125	811378302	88	4	0.0114943	0.045977	0.00985977	0.000505747	0.000108457	0.352	1.70902e-09	8.67659e-10	1	0	0	1	0	0
AAACTGAATT	120	566	10	174	295928905	125	811378302	5660	4.71667	0.689655	3.25287	0.697578	0.0325287	0.00697578	0.377333	1.09921e-07	5.58063e-08	1	0	0	1	0	0
AAACTGAATTG	3	16	11	174	295928905	125	811378302	176	5.33333	0.0172414	0.091954	0.0197195	0.00101149	0.000216915	0.469333	3.41803e-09	1.73532e-09	1	0	0	1	0	0
AAACTGAATTGGAT	7	32	14	174	295928905	125	811378302	448	4.57143	0.0402299	0.183908	0.0394391	0.00257471	0.000552147	0.512	8.70044e-09	4.41718e-09	1	0	0	1	1	0
AAACTGAATTT	90	361	11	174	295928905	125	811378302	3971	4.01111	0.517241	2.07471	0.444922	0.0228218	0.00489414	0.352978	7.71193e-08	3.91531e-08	1	0	0	1	0	0
AAACTGAT	2	9	8	174	295928905	125	811378302	72	4.5	0.0114943	0.0517241	0.0110922	0.000413793	8.87379e-05	0.288	1.39829e-09	7.09903e-10	1	0	0	1	0	0
AAACTGATGATT	7	28	12	174	295928905	125	811378302	336	4	0.0402299	0.16092	0.0345092	0.00193103	0.00041411	0.384	6.52533e-09	3.31288e-09	1	0	0	1	0	0
AAACTGATTGC	2	8	11	174	295928905	125	811378302	88	4	0.0114943	0.045977	0.00985977	0.000505747	0.000108457	0.352	1.70902e-09	8.67659e-10	1	0	0	1	0	0
AAACTGATTT	45	252	10	174	295928905	125	811378302	2520	5.6	0.258621	1.44828	0.310583	0.0144828	0.00310583	0.448	4.894e-08	2.48466e-08	1	0	0	1	0	0
AAACTGCCTCATGGC	15	66	15	174	295928905	125	811378302	990	4.4	0.0862069	0.37931	0.0813431	0.00568966	0.00122015	0.528	1.92264e-08	9.76117e-09	1	0	0	1	1	0
AAACTGCCTCGAAGC	391	1903	15	174	295928905	125	811378302	28545	4.86701	2.24713	10.9368	2.34539	0.164052	0.0351809	0.584041	5.54362e-07	2.81447e-07	1	0	0	1	1	0
AAACTGCCTCGTGGC	2228	10601	15	174	295928905	125	811378302	159015	4.75808	12.8046	60.9253	13.0654	0.913879	0.195981	0.570969	3.08817e-06	1.56785e-06	1	0	0	1	1	0
AAACTGCTTC	2	10	10	174	295928905	125	811378302	100	5	0.0114943	0.0574713	0.0123247	0.000574713	0.000123247	0.4	1.94206e-09	9.85977e-10	1	0	0	1	0	0
AAACTGCTTCTGGGATGT	6	27	18	174	295928905	125	811378302	486	4.5	0.0344828	0.155172	0.0332767	0.0027931	0.000598981	0.648	9.43843e-09	4.79185e-09	1	0	0	1	1	0
AAACTGCTTT	12	55	10	174	295928905	125	811378302	550	4.58333	0.0689655	0.316092	0.0677859	0.00316092	0.000677859	0.366667	1.06813e-08	5.42287e-09	1	0	0	1	0	0
AAACTGGATTT	1	6	11	174	295928905	125	811378302	66	6	0.00574713	0.0344828	0.00739482	0.00037931	8.13431e-05	0.528	1.28176e-09	6.50745e-10	1	0	0	1	1	0
AAACTGTTATTAATT	10	41	15	174	295928905	125	811378302	615	4.1	0.0574713	0.235632	0.0505313	0.00353448	0.000757969	0.492	1.19437e-08	6.06376e-09	1	0	0	1	0	0
AAACTGTTGT	1	6	10	174	295928905	125	811378302	60	6	0.00574713	0.0344828	0.00739482	0.000344828	7.39482e-05	0.48	1.16524e-09	5.91586e-10	1	0	0	1	0	0
AAACTT	7	29	6	174	295928905	125	811378302	174	4.14286	0.0402299	0.166667	0.0357417	0.001	0.00021445	0.198857	3.37919e-09	1.7156e-09	1	0	0	1	0	0
AAACTTAAATT	1	4	11	174	295928905	125	811378302	44	4	0.00574713	0.0229885	0.00492988	0.000252874	5.42287e-05	0.352	8.54508e-10	4.3383e-10	1	0	0	1	0	0
AAACTTAATC	17	83	10	174	295928905	125	811378302	830	4.88235	0.0977011	0.477011	0.102295	0.00477011	0.00102295	0.390588	1.61191e-08	8.18361e-09	1	0	0	1	0	0
AAACTTATT	22	164	9	174	295928905	125	811378302	1476	7.45455	0.126437	0.942529	0.202125	0.00848276	0.00181913	0.536727	2.86649e-08	1.4553e-08	1	0	0	1	1	0
AAACTTATTT	10	46	10	174	295928905	125	811378302	460	4.6	0.0574713	0.264368	0.0566937	0.00264368	0.000566937	0.368	8.93349e-09	4.53549e-09	1	0	0	1	0	0
AAACTTC	6	24	7	174	295928905	125	811378302	168	4	0.0344828	0.137931	0.0295793	0.000965517	0.000207055	0.224	3.26267e-09	1.65644e-09	1	0	0	1	0	0
AAACTTGATT	33	165	10	174	295928905	125	811378302	1650	5	0.189655	0.948276	0.203358	0.00948276	0.00203358	0.4	3.2044e-08	1.62686e-08	1	0	0	1	0	0
AAACTTGATTGGT	11	46	13	174	295928905	125	811378302	598	4.18182	0.0632184	0.264368	0.0566937	0.00343678	0.000737017	0.434909	1.16135e-08	5.89614e-09	1	0	0	1	0	0
AAACTTT	5	43	7	174	295928905	125	811378302	301	8.6	0.0287356	0.247126	0.0529962	0.00172989	0.000370974	0.4816	5.84561e-09	2.96779e-09	1	0	0	1	0	0
AAACTTTAAG	8	71	10	174	295928905	125	811378302	710	8.875	0.045977	0.408046	0.0875054	0.00408046	0.000875054	0.71	1.37886e-08	7.00043e-09	1	0	0	1	1	0
AAACTTTAATAGT	8	35	13	174	295928905	125	811378302	455	4.375	0.045977	0.201149	0.0431365	0.00261494	0.000560774	0.455	8.83639e-09	4.48619e-09	1	0	0	1	0	0
AAACTTTAT	1	6	9	174	295928905	125	811378302	54	6	0.00574713	0.0344828	0.00739482	0.000310345	6.65534e-05	0.432	1.04871e-09	5.32427e-10	1	0	0	1	0	0
AAACTTTCTT	22	122	10	174	295928905	125	811378302	1220	5.54545	0.126437	0.701149	0.150361	0.00701149	0.00150361	0.443636	2.36932e-08	1.20289e-08	1	0	0	1	0	0
AAAG	22545	181945	4	174	295928905	125	811378302	727780	8.0703	129.569	1045.66	224.242	4.18264	0.896968	0.25825	1.41339e-05	7.17574e-06	1	1	0	0	0	0
AAAGAAAGAAG	11	53	11	174	295928905	125	811378302	583	4.81818	0.0632184	0.304598	0.0653209	0.00335057	0.00071853	0.424	1.13222e-08	5.74824e-09	1	0	0	1	0	0
AAAGAAAGC	61	368	9	174	295928905	125	811378302	3312	6.03279	0.350575	2.11494	0.453549	0.0190345	0.00408194	0.434361	6.43211e-08	3.26555e-08	1	0	0	1	0	0
AAAGAAAGGG	10	47	10	174	295928905	125	811378302	470	4.7	0.0574713	0.270115	0.0579261	0.00270115	0.000579261	0.376	9.1277e-09	4.63409e-09	1	0	0	1	0	0
AAAGAAAGTGAG	1	4	12	174	295928905	125	811378302	48	4	0.00574713	0.0229885	0.00492988	0.000275862	5.91586e-05	0.384	9.3219e-10	4.73269e-10	1	0	0	1	0	0
AAAGAAATAAG	17	128	11	174	295928905	125	811378302	1408	7.52941	0.0977011	0.735632	0.157756	0.00809195	0.00173532	0.662588	2.73443e-08	1.38826e-08	1	0	0	1	1	0
AAAGAAATCTC	1	4	11	174	295928905	125	811378302	44	4	0.00574713	0.0229885	0.00492988	0.000252874	5.42287e-05	0.352	8.54508e-10	4.3383e-10	1	0	0	1	0	0
AAAGAAATGGAAT	1	4	13	174	295928905	125	811378302	52	4	0.00574713	0.0229885	0.00492988	0.000298851	6.40885e-05	0.416	1.00987e-09	5.12708e-10	1	0	0	1	0	0
AAAGAAATT	15	63	9	174	295928905	125	811378302	567	4.2	0.0862069	0.362069	0.0776457	0.00325862	0.000698811	0.3024	1.10115e-08	5.59049e-09	1	0	0	1	0	0
AAAGAAC	2	10	7	174	295928905	125	811378302	70	5	0.0114943	0.0574713	0.0123247	0.000402299	8.6273e-05	0.28	1.35944e-09	6.90184e-10	1	0	0	1	0	0
AAAGAACGGAG	1	4	11	174	295928905	125	811378302	44	4	0.00574713	0.0229885	0.00492988	0.000252874	5.42287e-05	0.352	8.54508e-10	4.3383e-10	1	0	0	1	0	0
AAAGAACTGAATT	5	20	13	174	295928905	125	811378302	260	4	0.0287356	0.114943	0.0246494	0.00149425	0.000320442	0.416	5.04936e-09	2.56354e-09	1	0	0	1	0	0
AAAGAAG	46	219	7	174	295928905	125	811378302	1533	4.76087	0.264368	1.25862	0.269911	0.00881034	0.00188938	0.266609	2.97718e-08	1.5115e-08	1	0	0	1	0	0
AAAGAAGAAG	72	346	10	174	295928905	125	811378302	3460	4.80556	0.413793	1.98851	0.426435	0.0198851	0.00426435	0.384444	6.71954e-08	3.41148e-08	1	0	0	1	0	0
AAAGAAGAATG	22	88	11	174	295928905	125	811378302	968	4	0.126437	0.505747	0.108457	0.00556322	0.00119303	0.352	1.87992e-08	9.54425e-09	1	0	0	1	0	0
AAAGAAGAG	43	185	9	174	295928905	125	811378302	1665	4.30233	0.247126	1.06322	0.228007	0.00956897	0.00205206	0.309767	3.23354e-08	1.64165e-08	1	0	0	1	0	0
AAAGAAGAGC	5	20	10	174	295928905	125	811378302	200	4	0.0287356	0.114943	0.0246494	0.00114943	0.000246494	0.32	3.88413e-09	1.97195e-09	1	0	0	1	0	0
AAAGAAGCACAAAGT	1	5	15	174	295928905	125	811378302	75	5	0.00574713	0.0287356	0.00616235	0.000431034	9.24353e-05	0.6	1.45655e-09	7.39482e-10	1	0	0	1	1	0
AAAGAAGG	17	81	8	174	295928905	125	811378302	648	4.76471	0.0977011	0.465517	0.0998301	0.00372414	0.000798641	0.304941	1.25846e-08	6.38913e-09	1	0	0	1	0	0
AAAGAAGGAG	26	119	10	174	295928905	125	811378302	1190	4.57692	0.149425	0.683908	0.146664	0.00683908	0.00146664	0.366154	2.31106e-08	1.17331e-08	1	0	0	1	0	0
AAAGAAGGG	6	25	9	174	295928905	125	811378302	225	4.16667	0.0344828	0.143678	0.0308118	0.0012931	0.000277306	0.3	4.36964e-09	2.21845e-09	1	0	0	1	0	0
AAAGAAT	6	44	7	174	295928905	125	811378302	308	7.33333	0.0344828	0.252874	0.0542287	0.00177011	0.000379601	0.410667	5.98155e-09	3.03681e-09	1	0	0	1	0	0
AAAGAATAAGAATAAT	9	39	16	174	295928905	125	811378302	624	4.33333	0.0517241	0.224138	0.0480664	0.00358621	0.000769062	0.554667	1.21185e-08	6.15249e-09	1	0	0	1	1	0
AAAGAATAATT	11	78	11	174	295928905	125	811378302	858	7.09091	0.0632184	0.448276	0.0961327	0.00493103	0.00105746	0.624	1.66629e-08	8.45968e-09	1	0	0	1	1	0
AAAGAATACAT	1	4	11	174	295928905	125	811378302	44	4	0.00574713	0.0229885	0.00492988	0.000252874	5.42287e-05	0.352	8.54508e-10	4.3383e-10	1	0	0	1	0	0
AAAGAATATCAG	4	19	12	174	295928905	125	811378302	228	4.75	0.0229885	0.109195	0.0234169	0.00131034	0.000281003	0.456	4.4279e-09	2.24803e-09	1	0	0	1	0	0
AAAGAATCG	17	68	9	174	295928905	125	811378302	612	4	0.0977011	0.390805	0.083808	0.00351724	0.000754272	0.288	1.18854e-08	6.03418e-09	1	0	0	1	0	0
AAAGAATCTGATTAC	2	9	15	174	295928905	125	811378302	135	4.5	0.0114943	0.0517241	0.0110922	0.000775862	0.000166384	0.54	2.62179e-09	1.33107e-09	1	0	0	1	1	0
AAAGAATTACCC	16	70	12	174	295928905	125	811378302	840	4.375	0.091954	0.402299	0.086273	0.00482759	0.00103528	0.42	1.63133e-08	8.2822e-09	1	0	0	1	0	0
AAAGAC	13	58	6	174	295928905	125	811378302	348	4.46154	0.0747126	0.333333	0.0714833	0.002	0.0004289	0.214154	6.75838e-09	3.4312e-09	1	0	0	1	0	0
AAAGACG	1	6	7	174	295928905	125	811378302	42	6	0.00574713	0.0344828	0.00739482	0.000241379	5.17638e-05	0.336	8.15667e-10	4.1411e-10	1	0	0	1	0	0
AAAGACGAG	8	34	9	174	295928905	125	811378302	306	4.25	0.045977	0.195402	0.041904	0.00175862	0.000377136	0.306	5.94271e-09	3.01709e-09	1	0	0	1	0	0
AAAGACGGAG	8	32	10	174	295928905	125	811378302	320	4	0.045977	0.183908	0.0394391	0.00183908	0.000394391	0.32	6.2146e-09	3.15513e-09	1	0	0	1	0	0
AAAGACT	29	116	7	174	295928905	125	811378302	812	4	0.166667	0.666667	0.142967	0.00466667	0.00100077	0.224	1.57696e-08	8.00613e-09	1	0	0	1	0	0
AAAGACTGGAAGACTGGT	5	24	18	174	295928905	125	811378302	432	4.8	0.0287356	0.137931	0.0295793	0.00248276	0.000532427	0.6912	8.38971e-09	4.25942e-09	1	0	0	1	1	0
AAAGACTTACTCTAC	1	4	15	174	295928905	125	811378302	60	4	0.00574713	0.0229885	0.00492988	0.000344828	7.39482e-05	0.48	1.16524e-09	5.91586e-10	1	0	0	1	0	0
AAAGAG	13462	59511	6	174	295928905	125	811378302	357066	4.42067	77.3678	342.017	73.3456	2.0521	0.440073	0.212192	6.93445e-06	3.52059e-06	1	1	0	1	0	0
AAAGAGAATTAAG	10	44	13	174	295928905	125	811378302	572	4.4	0.0574713	0.252874	0.0542287	0.00328736	0.000704973	0.4576	1.11086e-08	5.63979e-09	1	0	0	1	0	0
AAAGAGAGAAG	18	116	11	174	295928905	125	811378302	1276	6.44444	0.103448	0.666667	0.142967	0.00733333	0.00157263	0.567111	2.47807e-08	1.25811e-08	1	0	0	1	1	0
AAAGAGAGAGG	171	854	11	174	295928905	125	811378302	9394	4.99415	0.982759	4.90805	1.05253	0.0539885	0.0115778	0.439485	1.82437e-07	9.26226e-08	1	0	0	1	0	0
AAAGAGAGCG	5	22	10	174	295928905	125	811378302	220	4.4	0.0287356	0.126437	0.0271144	0.00126437	0.000271144	0.352	4.27254e-09	2.16915e-09	1	0	0	1	0	0
AAAGAGAGG	12	53	9	174	295928905	125	811378302	477	4.41667	0.0689655	0.304598	0.0653209	0.00274138	0.000587889	0.318	9.26364e-09	4.70311e-09	1	0	0	1	0	0
AAAGAGAGGG	6	25	10	174	295928905	125	811378302	250	4.16667	0.0344828	0.143678	0.0308118	0.00143678	0.000308118	0.333333	4.85516e-09	2.46494e-09	1	0	0	1	0	0
AAAGAGATAAT	5	22	11	174	295928905	125	811378302	242	4.4	0.0287356	0.126437	0.0271144	0.0013908	0.000298258	0.3872	4.69979e-09	2.38606e-09	1	0	0	1	0	0
AAAGAGATGC	21	96	10	174	295928905	125	811378302	960	4.57143	0.12069	0.551724	0.118317	0.00551724	0.00118317	0.365714	1.86438e-08	9.46538e-09	1	0	0	1	0	0
AAAGAGATT	3	13	9	174	295928905	125	811378302	117	4.33333	0.0172414	0.0747126	0.0160221	0.000672414	0.000144199	0.312	2.27221e-09	1.15359e-09	1	0	0	1	0	0
AAAGAGCGG	6	24	9	174	295928905	125	811378302	216	4	0.0344828	0.137931	0.0295793	0.00124138	0.000266214	0.288	4.19486e-09	2.12971e-09	1	0	0	1	0	0
AAAGAGG	5	23	7	174	295928905	125	811378302	161	4.6	0.0287356	0.132184	0.0283468	0.000925287	0.000198428	0.2576	3.12672e-09	1.58742e-09	1	0	0	1	0	0
AAAGAGGATGAG	11	70	12	174	295928905	125	811378302	840	6.36364	0.0632184	0.402299	0.086273	0.00482759	0.00103528	0.610909	1.63133e-08	8.2822e-09	1	0	0	1	1	0
AAAGAGGATGG	7	28	11	174	295928905	125	811378302	308	4	0.0402299	0.16092	0.0345092	0.00177011	0.000379601	0.352	5.98155e-09	3.03681e-09	1	0	0	1	0	0
AAAGAGGCCAAGTGGCC	26	138	17	174	295928905	125	811378302	2346	5.30769	0.149425	0.793103	0.170081	0.0134828	0.00289138	0.721846	4.55608e-08	2.3131e-08	1	0	0	1	1	0
AAAGAGGGAG	32	131	10	174	295928905	125	811378302	1310	4.09375	0.183908	0.752874	0.161454	0.00752874	0.00161454	0.3275	2.5441e-08	1.29163e-08	1	0	0	1	0	0
AAAGAGT	11	44	7	174	295928905	125	811378302	308	4	0.0632184	0.252874	0.0542287	0.00177011	0.000379601	0.224	5.98155e-09	3.03681e-09	1	0	0	1	0	0
AAAGAGTAC	6	35	9	174	295928905	125	811378302	315	5.83333	0.0344828	0.201149	0.0431365	0.00181034	0.000388228	0.42	6.1175e-09	3.10583e-09	1	0	0	1	0	0
AAAGAGTAGAG	1	5	11	174	295928905	125	811378302	55	5	0.00574713	0.0287356	0.00616235	0.000316092	6.77859e-05	0.44	1.06813e-09	5.42287e-10	1	0	0	1	0	0
AAAGAGTGAG	4	17	10	174	295928905	125	811378302	170	4.25	0.0229885	0.0977011	0.020952	0.000977011	0.00020952	0.34	3.30151e-09	1.67616e-09	1	0	0	1	0	0
AAAGAT	71	570	6	174	295928905	125	811378302	3420	8.02817	0.408046	3.27586	0.702508	0.0196552	0.00421505	0.385352	6.64186e-08	3.37204e-08	1	0	0	1	0	0
AAAGATAAAGC	4	28	11	174	295928905	125	811378302	308	7	0.0229885	0.16092	0.0345092	0.00177011	0.000379601	0.616	5.98155e-09	3.03681e-09	1	0	0	1	1	0
AAAGATAAGC	4	21	10	174	295928905	125	811378302	210	5.25	0.0229885	0.12069	0.0258819	0.0012069	0.000258819	0.42	4.07833e-09	2.07055e-09	1	0	0	1	0	0
AAAGATAATT	111	446	10	174	295928905	125	811378302	4460	4.01802	0.637931	2.56322	0.549682	0.0256322	0.00549682	0.321441	8.6616e-08	4.39746e-08	1	0	0	1	0	0
AAAGATACAAG	2	8	11	174	295928905	125	811378302	88	4	0.0114943	0.045977	0.00985977	0.000505747	0.000108457	0.352	1.70902e-09	8.67659e-10	1	0	0	1	0	0
AAAGATACCAG	9	43	11	174	295928905	125	811378302	473	4.77778	0.0517241	0.247126	0.0529962	0.00271839	0.000582959	0.420444	9.18596e-09	4.66367e-09	1	0	0	1	0	0
AAAGATAGCT	3	14	10	174	295928905	125	811378302	140	4.66667	0.0172414	0.0804598	0.0172546	0.000804598	0.000172546	0.373333	2.71889e-09	1.38037e-09	1	0	0	1	0	0
AAAGATAGTAGT	8	35	12	174	295928905	125	811378302	420	4.375	0.045977	0.201149	0.0431365	0.00241379	0.000517638	0.42	8.15667e-09	4.1411e-09	1	0	0	1	0	0
AAAGATATAACATTTGG	29	119	17	174	295928905	125	811378302	2023	4.10345	0.166667	0.683908	0.146664	0.0116264	0.00249329	0.558069	3.92879e-08	1.99463e-08	1	0	0	1	1	0
AAAGATATCT	1	5	10	174	295928905	125	811378302	50	5	0.00574713	0.0287356	0.00616235	0.000287356	6.16235e-05	0.4	9.71032e-10	4.92988e-10	1	0	0	1	0	0
AAAGATATTAT	4	18	11	174	295928905	125	811378302	198	4.5	0.0229885	0.103448	0.0221845	0.00113793	0.000244029	0.396	3.84529e-09	1.95223e-09	1	0	0	1	0	0
AAAGATCAAT	6	27	10	174	295928905	125	811378302	270	4.5	0.0344828	0.155172	0.0332767	0.00155172	0.000332767	0.36	5.24357e-09	2.66214e-09	1	0	0	1	0	0
AAAGATCACC	1	4	10	174	295928905	125	811378302	40	4	0.00574713	0.0229885	0.00492988	0.000229885	4.92988e-05	0.32	7.76825e-10	3.94391e-10	1	0	0	1	0	0
AAAGATCAT	1	8	9	174	295928905	125	811378302	72	8	0.00574713	0.045977	0.00985977	0.000413793	8.87379e-05	0.576	1.39829e-09	7.09903e-10	1	0	0	1	1	0
AAAGATCC	2	8	8	174	295928905	125	811378302	64	4	0.0114943	0.045977	0.00985977	0.000367816	7.88781e-05	0.256	1.24292e-09	6.31025e-10	1	0	0	1	0	0
AAAGATCTAAG	1	6	11	174	295928905	125	811378302	66	6	0.00574713	0.0344828	0.00739482	0.00037931	8.13431e-05	0.528	1.28176e-09	6.50745e-10	1	0	0	1	1	0
AAAGATCTT	1	4	9	174	295928905	125	811378302	36	4	0.00574713	0.0229885	0.00492988	0.000206897	4.43689e-05	0.288	6.99143e-10	3.54952e-10	1	0	0	1	0	0
AAAGATG	5	25	7	174	295928905	125	811378302	175	5	0.0287356	0.143678	0.0308118	0.00100575	0.000215682	0.28	3.39861e-09	1.72546e-09	1	0	0	1	0	0
AAAGATGAAT	20	142	10	174	295928905	125	811378302	1420	7.1	0.114943	0.816092	0.175011	0.00816092	0.00175011	0.568	2.75773e-08	1.40009e-08	1	0	0	1	1	0
AAAGATGACTT	7	35	11	174	295928905	125	811378302	385	5	0.0402299	0.201149	0.0431365	0.00221264	0.000474501	0.44	7.47694e-09	3.79601e-09	1	0	0	1	0	0
AAAGATGATC	10	69	10	174	295928905	125	811378302	690	6.9	0.0574713	0.396552	0.0850405	0.00396552	0.000850405	0.552	1.34002e-08	6.80324e-09	1	0	0	1	1	0
AAAGATGATT	39	169	10	174	295928905	125	811378302	1690	4.33333	0.224138	0.971264	0.208288	0.00971264	0.00208288	0.346667	3.28209e-08	1.6663e-08	1	0	0	1	0	0
AAAGATGCGG	1	5	10	174	295928905	125	811378302	50	5	0.00574713	0.0287356	0.00616235	0.000287356	6.16235e-05	0.4	9.71032e-10	4.92988e-10	1	0	0	1	0	0
AAAGATGCT	49	201	9	174	295928905	125	811378302	1809	4.10204	0.281609	1.15517	0.247727	0.0103966	0.00222954	0.295347	3.51319e-08	1.78363e-08	1	0	0	1	0	0
AAAGATGGGT	1	4	10	174	295928905	125	811378302	40	4	0.00574713	0.0229885	0.00492988	0.000229885	4.92988e-05	0.32	7.76825e-10	3.94391e-10	1	0	0	1	0	0
AAAGATGTACC	10	40	11	174	295928905	125	811378302	440	4	0.0574713	0.229885	0.0492988	0.00252874	0.000542287	0.352	8.54508e-09	4.3383e-09	1	0	0	1	0	0
AAAGATGTAG	8	37	10	174	295928905	125	811378302	370	4.625	0.045977	0.212644	0.0456014	0.00212644	0.000456014	0.37	7.18563e-09	3.64811e-09	1	0	0	1	0	0
AAAGATGTGATTATTCC	1	4	17	174	295928905	125	811378302	68	4	0.00574713	0.0229885	0.00492988	0.000390805	8.3808e-05	0.544	1.3206e-09	6.70464e-10	1	0	0	1	1	0
AAAGATT	13	65	7	174	295928905	125	811378302	455	5	0.0747126	0.373563	0.0801106	0.00261494	0.000560774	0.28	8.83639e-09	4.48619e-09	1	0	0	1	0	0
AAAGATTAATAATT	19	78	14	174	295928905	125	811378302	1092	4.10526	0.109195	0.448276	0.0961327	0.00627586	0.00134586	0.459789	2.12073e-08	1.07669e-08	1	0	0	1	0	0
AAAGATTCC	25	276	9	174	295928905	125	811378302	2484	11.04	0.143678	1.58621	0.340162	0.0142759	0.00306146	0.79488	4.82409e-08	2.44917e-08	1	0	0	1	1	0
AAAGATTGTT	4	16	10	174	295928905	125	811378302	160	4	0.0229885	0.091954	0.0197195	0.00091954	0.000197195	0.32	3.1073e-09	1.57756e-09	1	0	0	1	0	0
AAAGATTTCCT	8	40	11	174	295928905	125	811378302	440	5	0.045977	0.229885	0.0492988	0.00252874	0.000542287	0.44	8.54508e-09	4.3383e-09	1	0	0	1	0	0
AAAGATTTCTT	17	84	11	174	295928905	125	811378302	924	4.94118	0.0977011	0.482759	0.103528	0.00531034	0.0011388	0.434824	1.79447e-08	9.11042e-09	1	0	0	1	0	0
AAAGC	97	744	5	174	295928905	125	811378302	3720	7.6701	0.557471	4.27586	0.916958	0.0213793	0.00458479	0.306804	7.22448e-08	3.66783e-08	1	0	0	1	0	0
AAAGCAACTTT	1	4	11	174	295928905	125	811378302	44	4	0.00574713	0.0229885	0.00492988	0.000252874	5.42287e-05	0.352	8.54508e-10	4.3383e-10	1	0	0	1	0	0
AAAGCAATGC	5	38	10	174	295928905	125	811378302	380	7.6	0.0287356	0.218391	0.0468339	0.00218391	0.000468339	0.608	7.37984e-09	3.74671e-09	1	0	0	1	1	0
AAAGCAATT	12	55	9	174	295928905	125	811378302	495	4.58333	0.0689655	0.316092	0.0677859	0.00284483	0.000610073	0.33	9.61321e-09	4.88058e-09	1	0	0	1	0	0
AAAGCAG	6	30	7	174	295928905	125	811378302	210	5	0.0344828	0.172414	0.0369741	0.0012069	0.000258819	0.28	4.07833e-09	2.07055e-09	1	0	0	1	0	0
AAAGCAGCC	6	40	9	174	295928905	125	811378302	360	6.66667	0.0344828	0.229885	0.0492988	0.00206897	0.000443689	0.48	6.99143e-09	3.54952e-09	1	0	0	1	0	0
AAAGCAGGGCGGCGCAT	9	37	17	174	295928905	125	811378302	629	4.11111	0.0517241	0.212644	0.0456014	0.00361494	0.000775224	0.559111	1.22156e-08	6.20179e-09	1	0	0	1	1	0
AAAGCATATATAATTCATATAT	1	4	22	174	295928905	125	811378302	88	4	0.00574713	0.0229885	0.00492988	0.000505747	0.000108457	0.704	1.70902e-09	8.67659e-10	1	0	0	1	1	0
AAAGCATCTT	5	27	10	174	295928905	125	811378302	270	5.4	0.0287356	0.155172	0.0332767	0.00155172	0.000332767	0.432	5.24357e-09	2.66214e-09	1	0	0	1	0	0
AAAGCC	329	2454	6	174	295928905	125	811378302	14724	7.45897	1.8908	14.1034	3.02448	0.0846207	0.0181469	0.35803	2.85949e-07	1.45175e-07	1	0	0	1	0	0
AAAGCCAGAATC	5	25	12	174	295928905	125	811378302	300	5	0.0287356	0.143678	0.0308118	0.00172414	0.000369741	0.48	5.82619e-09	2.95793e-09	1	0	0	1	0	0
AAAGCCATC	11	44	9	174	295928905	125	811378302	396	4	0.0632184	0.252874	0.0542287	0.00227586	0.000488058	0.288	7.69057e-09	3.90447e-09	1	0	0	1	0	0
AAAGCG	8	32	6	174	295928905	125	811378302	192	4	0.045977	0.183908	0.0394391	0.00110345	0.000236634	0.192	3.72876e-09	1.89308e-09	1	0	0	1	0	0
AAAGCGATAACCGTT	1	4	15	174	295928905	125	811378302	60	4	0.00574713	0.0229885	0.00492988	0.000344828	7.39482e-05	0.48	1.16524e-09	5.91586e-10	1	0	0	1	0	0
AAAGCGATGC	3	12	10	174	295928905	125	811378302	120	4	0.0172414	0.0689655	0.0147896	0.000689655	0.000147896	0.32	2.33048e-09	1.18317e-09	1	0	0	1	0	0
AAAGCGG	8	32	7	174	295928905	125	811378302	224	4	0.045977	0.183908	0.0394391	0.00128736	0.000276073	0.224	4.35022e-09	2.20859e-09	1	0	0	1	0	0
AAAGCGGGAAT	4	16	11	174	295928905	125	811378302	176	4	0.0229885	0.091954	0.0197195	0.00101149	0.000216915	0.352	3.41803e-09	1.73532e-09	1	0	0	1	0	0
AAAGCGGGT	2	8	9	174	295928905	125	811378302	72	4	0.0114943	0.045977	0.00985977	0.000413793	8.87379e-05	0.288	1.39829e-09	7.09903e-10	1	0	0	1	0	0
AAAGCT	38	203	6	174	295928905	125	811378302	1218	5.34211	0.218391	1.16667	0.250192	0.007	0.00150115	0.256421	2.36543e-08	1.20092e-08	1	0	0	1	0	0
AAAGCTAAATT	3	17	11	174	295928905	125	811378302	187	5.66667	0.0172414	0.0977011	0.020952	0.00107471	0.000230472	0.498667	3.63166e-09	1.84378e-09	1	0	0	1	0	0
AAAGCTAATT	9	75	10	174	295928905	125	811378302	750	8.33333	0.0517241	0.431034	0.0924353	0.00431034	0.000924353	0.666667	1.45655e-08	7.39482e-09	1	0	0	1	1	0
AAAGCTAG	4	17	8	174	295928905	125	811378302	136	4.25	0.0229885	0.0977011	0.020952	0.000781609	0.000167616	0.272	2.64121e-09	1.34093e-09	1	0	0	1	0	0
AAAGCTATTG	2	8	10	174	295928905	125	811378302	80	4	0.0114943	0.045977	0.00985977	0.00045977	9.85977e-05	0.32	1.55365e-09	7.88781e-10	1	0	0	1	0	0
AAAGCTTTAAG	1	4	11	174	295928905	125	811378302	44	4	0.00574713	0.0229885	0.00492988	0.000252874	5.42287e-05	0.352	8.54508e-10	4.3383e-10	1	0	0	1	0	0
AAAGG	14	101	5	174	295928905	125	811378302	505	7.21429	0.0804598	0.58046	0.12448	0.0029023	0.000622398	0.288571	9.80742e-09	4.97918e-09	1	0	0	1	0	0
AAAGGAAAT	1	4	9	174	295928905	125	811378302	36	4	0.00574713	0.0229885	0.00492988	0.000206897	4.43689e-05	0.288	6.99143e-10	3.54952e-10	1	0	0	1	0	0
AAAGGAACCAG	57	432	11	174	295928905	125	811378302	4752	7.57895	0.327586	2.48276	0.532427	0.0273103	0.0058567	0.666947	9.22868e-08	4.68536e-08	1	0	0	1	1	0
AAAGGAACCC	306	2412	10	174	295928905	125	811378302	24120	7.88235	1.75862	13.8621	2.97272	0.138621	0.0297272	0.630588	4.68426e-07	2.37818e-07	1	0	0	1	1	0
AAAGGAC	9	60	7	174	295928905	125	811378302	420	6.66667	0.0517241	0.344828	0.0739482	0.00241379	0.000517638	0.373333	8.15667e-09	4.1411e-09	1	0	0	1	0	0
AAAGGAG	2	8	7	174	295928905	125	811378302	56	4	0.0114943	0.045977	0.00985977	0.000321839	6.90184e-05	0.224	1.08756e-09	5.52147e-10	1	0	0	1	0	0
AAAGGAGAAG	12	48	10	174	295928905	125	811378302	480	4	0.0689655	0.275862	0.0591586	0.00275862	0.000591586	0.32	9.3219e-09	4.73269e-09	1	0	0	1	0	0
AAAGGAGAG	20	90	9	174	295928905	125	811378302	810	4.5	0.114943	0.517241	0.110922	0.00465517	0.000998301	0.324	1.57307e-08	7.98641e-09	1	0	0	1	0	0
AAAGGAGAGAGAGG	2	8	14	174	295928905	125	811378302	112	4	0.0114943	0.045977	0.00985977	0.000643678	0.000138037	0.448	2.17511e-09	1.10429e-09	1	0	0	1	0	0
AAAGGAGATGAT	9	37	12	174	295928905	125	811378302	444	4.11111	0.0517241	0.212644	0.0456014	0.00255172	0.000547217	0.394667	8.62276e-09	4.37774e-09	1	0	0	1	0	0
AAAGGATATT	9	50	10	174	295928905	125	811378302	500	5.55556	0.0517241	0.287356	0.0616235	0.00287356	0.000616235	0.444444	9.71032e-09	4.92988e-09	1	0	0	1	0	0
AAAGGATCGAGGT	2	8	13	174	295928905	125	811378302	104	4	0.0114943	0.045977	0.00985977	0.000597701	0.000128177	0.416	2.01975e-09	1.02542e-09	1	0	0	1	0	0
AAAGGATG	1	4	8	174	295928905	125	811378302	32	4	0.00574713	0.0229885	0.00492988	0.000183908	3.94391e-05	0.256	6.2146e-10	3.15513e-10	1	0	0	1	0	0
AAAGGATGAG	6	27	10	174	295928905	125	811378302	270	4.5	0.0344828	0.155172	0.0332767	0.00155172	0.000332767	0.36	5.24357e-09	2.66214e-09	1	0	0	1	0	0
AAAGGATGAT	1	4	10	174	295928905	125	811378302	40	4	0.00574713	0.0229885	0.00492988	0.000229885	4.92988e-05	0.32	7.76825e-10	3.94391e-10	1	0	0	1	0	0
AAAGGATGC	11	46	9	174	295928905	125	811378302	414	4.18182	0.0632184	0.264368	0.0566937	0.00237931	0.000510243	0.301091	8.04014e-09	4.08194e-09	1	0	0	1	0	0
AAAGGATGCAT	5	20	11	174	295928905	125	811378302	220	4	0.0287356	0.114943	0.0246494	0.00126437	0.000271144	0.352	4.27254e-09	2.16915e-09	1	0	0	1	0	0
AAAGGATGG	9	53	9	174	295928905	125	811378302	477	5.88889	0.0517241	0.304598	0.0653209	0.00274138	0.000587889	0.424	9.26364e-09	4.70311e-09	1	0	0	1	0	0
AAAGGC	420	1691	6	174	295928905	125	811378302	10146	4.02619	2.41379	9.71839	2.08411	0.0583103	0.0125046	0.193257	1.97042e-07	1.00037e-07	1	0	0	1	0	0
AAAGGCCAGCG	5	20	11	174	295928905	125	811378302	220	4	0.0287356	0.114943	0.0246494	0.00126437	0.000271144	0.352	4.27254e-09	2.16915e-09	1	0	0	1	0	0
AAAGGG	373	1841	6	174	295928905	125	811378302	11046	4.93566	2.14368	10.5805	2.26898	0.0634828	0.0136139	0.236912	2.1452e-07	1.08911e-07	1	0	0	1	0	0
AAAGGGAACC	51	292	10	174	295928905	125	811378302	2920	5.72549	0.293103	1.67816	0.359881	0.0167816	0.00359881	0.458039	5.67082e-08	2.87905e-08	1	0	0	1	0	0
AAAGGGAAGAGGCC	166	673	14	174	295928905	125	811378302	9422	4.05422	0.954023	3.86782	0.829453	0.0541494	0.0116123	0.454072	1.82981e-07	9.28987e-08	1	0	0	1	0	0
AAAGGGAGAG	8	32	10	174	295928905	125	811378302	320	4	0.045977	0.183908	0.0394391	0.00183908	0.000394391	0.32	6.2146e-09	3.15513e-09	1	0	0	1	0	0
AAAGGGG	2	9	7	174	295928905	125	811378302	63	4.5	0.0114943	0.0517241	0.0110922	0.000362069	7.76457e-05	0.252	1.2235e-09	6.21165e-10	1	0	0	1	0	0
AAAGGGGATAGGG	1	4	13	174	295928905	125	811378302	52	4	0.00574713	0.0229885	0.00492988	0.000298851	6.40885e-05	0.416	1.00987e-09	5.12708e-10	1	0	0	1	0	0
AAAGGT	14	56	6	174	295928905	125	811378302	336	4	0.0804598	0.321839	0.0690184	0.00193103	0.00041411	0.192	6.52533e-09	3.31288e-09	1	0	0	1	0	0
AAAGGTAATAT	30	127	11	174	295928905	125	811378302	1397	4.23333	0.172414	0.729885	0.156524	0.00802874	0.00172176	0.372533	2.71306e-08	1.37741e-08	1	0	0	1	0	0
AAAGGTAC	4	16	8	174	295928905	125	811378302	128	4	0.0229885	0.091954	0.0197195	0.000735632	0.000157756	0.256	2.48584e-09	1.26205e-09	1	0	0	1	0	0
AAAGGTAG	5	26	8	174	295928905	125	811378302	208	5.2	0.0287356	0.149425	0.0320442	0.0011954	0.000256354	0.3328	4.03949e-09	2.05083e-09	1	0	0	1	0	0
AAAGGTATCT	15	112	10	174	295928905	125	811378302	1120	7.46667	0.0862069	0.643678	0.138037	0.00643678	0.00138037	0.597333	2.17511e-08	1.10429e-08	1	0	0	1	1	0
AAAGGTATTT	11	56	10	174	295928905	125	811378302	560	5.09091	0.0632184	0.321839	0.0690184	0.00321839	0.000690184	0.407273	1.08756e-08	5.52147e-09	1	0	0	1	0	0
AAAGGTC	48	216	7	174	295928905	125	811378302	1512	4.5	0.275862	1.24138	0.266214	0.00868966	0.0018635	0.252	2.9364e-08	1.4908e-08	1	0	0	1	0	0
AAAGGTGAACGCCTATGCCGTT	1	4	22	174	295928905	125	811378302	88	4	0.00574713	0.0229885	0.00492988	0.000505747	0.000108457	0.704	1.70902e-09	8.67659e-10	1	0	0	1	1	0
AAAGGTGATGC	1036	5543	11	174	295928905	125	811378302	60973	5.35039	5.95402	31.8563	6.83159	0.35042	0.0751474	0.470834	1.18413e-06	6.01179e-07	1	0	0	1	0	0
AAAGGTGATTC	18	96	11	174	295928905	125	811378302	1056	5.33333	0.103448	0.551724	0.118317	0.00606897	0.00130149	0.469333	2.05082e-08	1.04119e-08	1	0	0	1	0	0
AAAGGTGATTT	3	13	11	174	295928905	125	811378302	143	4.33333	0.0172414	0.0747126	0.0160221	0.000821839	0.000176243	0.381333	2.77715e-09	1.40995e-09	1	0	0	1	0	0
AAAGT	768	4554	5	174	295928905	125	811378302	22770	5.92969	4.41379	26.1724	5.61267	0.130862	0.0280634	0.237187	4.42208e-07	2.24507e-07	1	0	0	1	0	0
AAAGTAAATC	28	159	10	174	295928905	125	811378302	1590	5.67857	0.16092	0.913793	0.195963	0.00913793	0.00195963	0.454286	3.08788e-08	1.5677e-08	1	0	0	1	0	0
AAAGTAAATT	15	93	10	174	295928905	125	811378302	930	6.2	0.0862069	0.534483	0.11462	0.00534483	0.0011462	0.496	1.80612e-08	9.16958e-09	1	0	0	1	0	0
AAAGTAACAT	6	30	10	174	295928905	125	811378302	300	5	0.0344828	0.172414	0.0369741	0.00172414	0.000369741	0.4	5.82619e-09	2.95793e-09	1	0	0	1	0	0
AAAGTAACTG	2	10	10	174	295928905	125	811378302	100	5	0.0114943	0.0574713	0.0123247	0.000574713	0.000123247	0.4	1.94206e-09	9.85977e-10	1	0	0	1	0	0
AAAGTAAGC	19	100	9	174	295928905	125	811378302	900	5.26316	0.109195	0.574713	0.123247	0.00517241	0.00110922	0.378947	1.74786e-08	8.87379e-09	1	0	0	1	0	0
AAAGTAAGCT	2	8	10	174	295928905	125	811378302	80	4	0.0114943	0.045977	0.00985977	0.00045977	9.85977e-05	0.32	1.55365e-09	7.88781e-10	1	0	0	1	0	0
AAAGTAATAATAAATTAATAAT	2	8	22	174	295928905	125	811378302	176	4	0.0114943	0.045977	0.00985977	0.00101149	0.000216915	0.704	3.41803e-09	1.73532e-09	1	0	0	1	1	0
AAAGTAATTCG	29	130	11	174	295928905	125	811378302	1430	4.48276	0.166667	0.747126	0.160221	0.00821839	0.00176243	0.394483	2.77715e-08	1.40995e-08	1	0	0	1	0	0
AAAGTAC	2	8	7	174	295928905	125	811378302	56	4	0.0114943	0.045977	0.00985977	0.000321839	6.90184e-05	0.224	1.08756e-09	5.52147e-10	1	0	0	1	0	0
AAAGTACAAGAC	8	33	12	174	295928905	125	811378302	396	4.125	0.045977	0.189655	0.0406715	0.00227586	0.000488058	0.396	7.69057e-09	3.90447e-09	1	0	0	1	0	0
AAAGTAGATT	14	82	10	174	295928905	125	811378302	820	5.85714	0.0804598	0.471264	0.101063	0.00471264	0.00101063	0.468571	1.59249e-08	8.08501e-09	1	0	0	1	0	0
AAAGTAGGAG	1	5	10	174	295928905	125	811378302	50	5	0.00574713	0.0287356	0.00616235	0.000287356	6.16235e-05	0.4	9.71032e-10	4.92988e-10	1	0	0	1	0	0
AAAGTAGGGTC	1	4	11	174	295928905	125	811378302	44	4	0.00574713	0.0229885	0.00492988	0.000252874	5.42287e-05	0.352	8.54508e-10	4.3383e-10	1	0	0	1	0	0
AAAGTAGGT	6	36	9	174	295928905	125	811378302	324	6	0.0344828	0.206897	0.0443689	0.00186207	0.000399321	0.432	6.29228e-09	3.19456e-09	1	0	0	1	0	0
AAAGTAGTACC	1	5	11	174	295928905	125	811378302	55	5	0.00574713	0.0287356	0.00616235	0.000316092	6.77859e-05	0.44	1.06813e-09	5.42287e-10	1	0	0	1	0	0
AAAGTAGTGT	12	51	10	174	295928905	125	811378302	510	4.25	0.0689655	0.293103	0.062856	0.00293103	0.00062856	0.34	9.90452e-09	5.02848e-09	1	0	0	1	0	0
AAAGTAT	21	212	7	174	295928905	125	811378302	1484	10.0952	0.12069	1.21839	0.261284	0.00852874	0.00182899	0.565333	2.88202e-08	1.46319e-08	1	0	0	1	1	0
AAAGTATAGC	4	20	10	174	295928905	125	811378302	200	5	0.0229885	0.114943	0.0246494	0.00114943	0.000246494	0.4	3.88413e-09	1.97195e-09	1	0	0	1	0	0
AAAGTATATTG	2	9	11	174	295928905	125	811378302	99	4.5	0.0114943	0.0517241	0.0110922	0.000568966	0.000122015	0.396	1.92264e-09	9.76117e-10	1	0	0	1	0	0
AAAGTATCCAG	3	15	11	174	295928905	125	811378302	165	5	0.0172414	0.0862069	0.0184871	0.000948276	0.000203358	0.44	3.2044e-09	1.62686e-09	1	0	0	1	0	0
AAAGTATCTT	1	4	10	174	295928905	125	811378302	40	4	0.00574713	0.0229885	0.00492988	0.000229885	4.92988e-05	0.32	7.76825e-10	3.94391e-10	1	0	0	1	0	0
AAAGTATGC	6	31	9	174	295928905	125	811378302	279	5.16667	0.0344828	0.178161	0.0382066	0.00160345	0.000343859	0.372	5.41836e-09	2.75087e-09	1	0	0	1	0	0
AAAGTATGT	11	54	9	174	295928905	125	811378302	486	4.90909	0.0632184	0.310345	0.0665534	0.0027931	0.000598981	0.353455	9.43843e-09	4.79185e-09	1	0	0	1	0	0
AAAGTATTG	5	22	9	174	295928905	125	811378302	198	4.4	0.0287356	0.126437	0.0271144	0.00113793	0.000244029	0.3168	3.84529e-09	1.95223e-09	1	0	0	1	0	0
AAAGTATTGAATTC	2	8	14	174	295928905	125	811378302	112	4	0.0114943	0.045977	0.00985977	0.000643678	0.000138037	0.448	2.17511e-09	1.10429e-09	1	0	0	1	0	0
AAAGTC	28	117	6	174	295928905	125	811378302	702	4.17857	0.16092	0.672414	0.144199	0.00403448	0.000865194	0.200571	1.36333e-08	6.92156e-09	1	0	0	1	0	0
AAAGTCAACTGCTTCTGG	163	736	18	174	295928905	125	811378302	13248	4.51534	0.936782	4.22989	0.907098	0.0761379	0.0163278	0.650209	2.57285e-07	1.30622e-07	1	0	0	1	1	0
AAAGTCAAGGGTGCC	5	34	15	174	295928905	125	811378302	510	6.8	0.0287356	0.195402	0.041904	0.00293103	0.00062856	0.816	9.90452e-09	5.02848e-09	1	0	0	1	1	0
AAAGTCACAT	2	8	10	174	295928905	125	811378302	80	4	0.0114943	0.045977	0.00985977	0.00045977	9.85977e-05	0.32	1.55365e-09	7.88781e-10	1	0	0	1	0	0
AAAGTCC	9	51	7	174	295928905	125	811378302	357	5.66667	0.0517241	0.293103	0.062856	0.00205172	0.000439992	0.317333	6.93317e-09	3.51994e-09	1	0	0	1	0	0
AAAGTCCTAC	4	21	10	174	295928905	125	811378302	210	5.25	0.0229885	0.12069	0.0258819	0.0012069	0.000258819	0.42	4.07833e-09	2.07055e-09	1	0	0	1	0	0
AAAGTCT	3	19	7	174	295928905	125	811378302	133	6.33333	0.0172414	0.109195	0.0234169	0.000764368	0.000163919	0.354667	2.58294e-09	1.31135e-09	1	0	0	1	0	0
AAAGTG	36	227	6	174	295928905	125	811378302	1362	6.30556	0.206897	1.3046	0.279771	0.00782759	0.00167863	0.302667	2.64509e-08	1.3429e-08	1	0	0	1	0	0
AAAGTGAAAT	10	42	10	174	295928905	125	811378302	420	4.2	0.0574713	0.241379	0.0517638	0.00241379	0.000517638	0.336	8.15667e-09	4.1411e-09	1	0	0	1	0	0
AAAGTGAATT	5	31	10	174	295928905	125	811378302	310	6.2	0.0287356	0.178161	0.0382066	0.00178161	0.000382066	0.496	6.0204e-09	3.05653e-09	1	0	0	1	0	0
AAAGTGACT	9	38	9	174	295928905	125	811378302	342	4.22222	0.0517241	0.218391	0.0468339	0.00196552	0.000421505	0.304	6.64186e-09	3.37204e-09	1	0	0	1	0	0
AAAGTGAGG	5	26	9	174	295928905	125	811378302	234	5.2	0.0287356	0.149425	0.0320442	0.00134483	0.000288398	0.3744	4.54443e-09	2.30719e-09	1	0	0	1	0	0
AAAGTGATAAT	5	26	11	174	295928905	125	811378302	286	5.2	0.0287356	0.149425	0.0320442	0.00164368	0.000352487	0.4576	5.5543e-09	2.81989e-09	1	0	0	1	0	0
AAAGTGATAC	14	62	10	174	295928905	125	811378302	620	4.42857	0.0804598	0.356322	0.0764132	0.00356322	0.000764132	0.354286	1.20408e-08	6.11305e-09	1	0	0	1	0	0
AAAGTGATACCATC	1	4	14	174	295928905	125	811378302	56	4	0.00574713	0.0229885	0.00492988	0.000321839	6.90184e-05	0.448	1.08756e-09	5.52147e-10	1	0	0	1	0	0
AAAGTGATAG	1	5	10	174	295928905	125	811378302	50	5	0.00574713	0.0287356	0.00616235	0.000287356	6.16235e-05	0.4	9.71032e-10	4.92988e-10	1	0	0	1	0	0
AAAGTGATATC	2	14	11	174	295928905	125	811378302	154	7	0.0114943	0.0804598	0.0172546	0.000885057	0.0001898	0.616	2.99078e-09	1.5184e-09	1	0	0	1	1	0
AAAGTGATCATG	6	28	12	174	295928905	125	811378302	336	4.66667	0.0344828	0.16092	0.0345092	0.00193103	0.00041411	0.448	6.52533e-09	3.31288e-09	1	0	0	1	0	0
AAAGTGCAATT	4	18	11	174	295928905	125	811378302	198	4.5	0.0229885	0.103448	0.0221845	0.00113793	0.000244029	0.396	3.84529e-09	1.95223e-09	1	0	0	1	0	0
AAAGTGCG	2	10	8	174	295928905	125	811378302	80	5	0.0114943	0.0574713	0.0123247	0.00045977	9.85977e-05	0.32	1.55365e-09	7.88781e-10	1	0	0	1	0	0
AAAGTGGAAGTGGAAGT	50	222	17	174	295928905	125	811378302	3774	4.44	0.287356	1.27586	0.273608	0.0216897	0.00465134	0.60384	7.32935e-08	3.72108e-08	1	0	0	1	1	0
AAAGTGGCCAAGAGGCC	148	595	17	174	295928905	125	811378302	10115	4.02027	0.850575	3.41954	0.73332	0.0581322	0.0124664	0.546757	1.9644e-07	9.97315e-08	1	0	0	1	1	0
AAAGTGGCTACCAG	287	1171	14	174	295928905	125	811378302	16394	4.08014	1.64943	6.72989	1.44322	0.0942184	0.0202051	0.456976	3.18382e-07	1.61641e-07	1	0	0	1	0	0
AAAGTGGGAG	2	10	10	174	295928905	125	811378302	100	5	0.0114943	0.0574713	0.0123247	0.000574713	0.000123247	0.4	1.94206e-09	9.85977e-10	1	0	0	1	0	0
AAAGTGGGTGC	18	82	11	174	295928905	125	811378302	902	4.55556	0.103448	0.471264	0.101063	0.00518391	0.00111169	0.400889	1.75174e-08	8.89351e-09	1	0	0	1	0	0
AAAGTGT	6	24	7	174	295928905	125	811378302	168	4	0.0344828	0.137931	0.0295793	0.000965517	0.000207055	0.224	3.26267e-09	1.65644e-09	1	0	0	1	0	0
AAAGTGTGATC	7	29	11	174	295928905	125	811378302	319	4.14286	0.0402299	0.166667	0.0357417	0.00183333	0.000393158	0.364571	6.19518e-09	3.14527e-09	1	0	0	1	0	0
AAAGTGTGCATATGATGT	3	12	18	174	295928905	125	811378302	216	4	0.0172414	0.0689655	0.0147896	0.00124138	0.000266214	0.576	4.19486e-09	2.12971e-09	1	0	0	1	1	0
AAAGTT	145	708	6	174	295928905	125	811378302	4248	4.88276	0.833333	4.06897	0.872589	0.0244138	0.00523554	0.234372	8.24988e-08	4.18843e-08	1	0	0	1	0	0
AAAGTTAAG	7	52	9	174	295928905	125	811378302	468	7.42857	0.0402299	0.298851	0.0640885	0.00268966	0.000576796	0.534857	9.08886e-09	4.61437e-09	1	0	0	1	1	0
AAAGTTAATC	21	99	10	174	295928905	125	811378302	990	4.71429	0.12069	0.568966	0.122015	0.00568966	0.00122015	0.377143	1.92264e-08	9.76117e-09	1	0	0	1	0	0
AAAGTTAATT	49	217	10	174	295928905	125	811378302	2170	4.42857	0.281609	1.24713	0.267446	0.0124713	0.00267446	0.354286	4.21428e-08	2.13957e-08	1	0	0	1	0	0
AAAGTTAATTAATC	10	40	14	174	295928905	125	811378302	560	4	0.0574713	0.229885	0.0492988	0.00321839	0.000690184	0.448	1.08756e-08	5.52147e-09	1	0	0	1	0	0
AAAGTTACAT	1	4	10	174	295928905	125	811378302	40	4	0.00574713	0.0229885	0.00492988	0.000229885	4.92988e-05	0.32	7.76825e-10	3.94391e-10	1	0	0	1	0	0
AAAGTTACT	5	32	9	174	295928905	125	811378302	288	6.4	0.0287356	0.183908	0.0394391	0.00165517	0.000354952	0.4608	5.59314e-09	2.83961e-09	1	0	0	1	0	0
AAAGTTACTCCTT	122	780	13	174	295928905	125	811378302	10140	6.39344	0.701149	4.48276	0.961327	0.0582759	0.0124973	0.664918	1.96925e-07	9.9978e-08	1	0	0	1	1	0
AAAGTTACTCTCT	38	152	13	174	295928905	125	811378302	1976	4	0.218391	0.873563	0.187336	0.0113563	0.00243536	0.416	3.83752e-08	1.94829e-08	1	0	0	1	0	0
AAAGTTAGAT	9	39	10	174	295928905	125	811378302	390	4.33333	0.0517241	0.224138	0.0480664	0.00224138	0.000480664	0.346667	7.57405e-09	3.84531e-09	1	0	0	1	0	0
AAAGTTAGC	5	20	9	174	295928905	125	811378302	180	4	0.0287356	0.114943	0.0246494	0.00103448	0.000221845	0.288	3.49571e-09	1.77476e-09	1	0	0	1	0	0
AAAGTTAGT	9	58	9	174	295928905	125	811378302	522	6.44444	0.0517241	0.333333	0.0714833	0.003	0.00064335	0.464	1.01376e-08	5.1468e-09	1	0	0	1	0	0
AAAGTTAGTT	19	132	10	174	295928905	125	811378302	1320	6.94737	0.109195	0.758621	0.162686	0.00758621	0.00162686	0.555789	2.56352e-08	1.30149e-08	1	0	0	1	1	0
AAAGTTATCT	10	53	10	174	295928905	125	811378302	530	5.3	0.0574713	0.304598	0.0653209	0.00304598	0.000653209	0.424	1.02929e-08	5.22568e-09	1	0	0	1	0	0
AAAGTTATT	12	52	9	174	295928905	125	811378302	468	4.33333	0.0689655	0.298851	0.0640885	0.00268966	0.000576796	0.312	9.08886e-09	4.61437e-09	1	0	0	1	0	0
AAAGTTCGACT	1	4	11	174	295928905	125	811378302	44	4	0.00574713	0.0229885	0.00492988	0.000252874	5.42287e-05	0.352	8.54508e-10	4.3383e-10	1	0	0	1	0	0
AAAGTTCT	8	32	8	174	295928905	125	811378302	256	4	0.045977	0.183908	0.0394391	0.00147126	0.000315513	0.256	4.97168e-09	2.5241e-09	1	0	0	1	0	0
AAAGTTG	5	20	7	174	295928905	125	811378302	140	4	0.0287356	0.114943	0.0246494	0.000804598	0.000172546	0.224	2.71889e-09	1.38037e-09	1	0	0	1	0	0
AAAGTTGAATGTTG	2	8	14	174	295928905	125	811378302	112	4	0.0114943	0.045977	0.00985977	0.000643678	0.000138037	0.448	2.17511e-09	1.10429e-09	1	0	0	1	0	0
AAAGTTGATCT	12	55	11	174	295928905	125	811378302	605	4.58333	0.0689655	0.316092	0.0677859	0.00347701	0.000745645	0.403333	1.17495e-08	5.96516e-09	1	0	0	1	0	0
AAAGTTGCCT	8	32	10	174	295928905	125	811378302	320	4	0.045977	0.183908	0.0394391	0.00183908	0.000394391	0.32	6.2146e-09	3.15513e-09	1	0	0	1	0	0
AAAT	63194	435368	4	174	295928905	125	811378302	1741472	6.88939	363.184	2502.11	536.578	10.0085	2.14631	0.22046	3.38205e-05	1.71705e-05	1	1	0	0	0	0
AAATAAATAG	12	64	10	174	295928905	125	811378302	640	5.33333	0.0689655	0.367816	0.0788781	0.00367816	0.000788781	0.426667	1.24292e-08	6.31025e-09	1	0	0	1	0	0
AAATAAATCAT	6	41	11	174	295928905	125	811378302	451	6.83333	0.0344828	0.235632	0.0505313	0.00259195	0.000555844	0.601333	8.75871e-09	4.44675e-09	1	0	0	1	1	0
AAATAAATCT	10	77	10	174	295928905	125	811378302	770	7.7	0.0574713	0.442529	0.0949002	0.00442529	0.000949002	0.616	1.49539e-08	7.59202e-09	1	0	0	1	1	0
AAATAAATGG	20	81	10	174	295928905	125	811378302	810	4.05	0.114943	0.465517	0.0998301	0.00465517	0.000998301	0.324	1.57307e-08	7.98641e-09	1	0	0	1	0	0
AAATAAATT	1379	6365	9	174	295928905	125	811378302	57285	4.61566	7.92529	36.5805	7.84468	0.329224	0.0706021	0.332328	1.11251e-06	5.64817e-07	1	0	0	1	0	0
AAATAAATTACC	1	4	12	174	295928905	125	811378302	48	4	0.00574713	0.0229885	0.00492988	0.000275862	5.91586e-05	0.384	9.3219e-10	4.73269e-10	1	0	0	1	0	0
AAATAAATTAG	8	40	11	174	295928905	125	811378302	440	5	0.045977	0.229885	0.0492988	0.00252874	0.000542287	0.44	8.54508e-09	4.3383e-09	1	0	0	1	0	0
AAATAAATTAT	10	62	11	174	295928905	125	811378302	682	6.2	0.0574713	0.356322	0.0764132	0.00391954	0.000840545	0.5456	1.32449e-08	6.72436e-09	1	0	0	1	1	0
AAATAAATTG	42	251	10	174	295928905	125	811378302	2510	5.97619	0.241379	1.44253	0.30935	0.0144253	0.0030935	0.478095	4.87458e-08	2.4748e-08	1	0	0	1	0	0
AAATAAATTTG	5	24	11	174	295928905	125	811378302	264	4.8	0.0287356	0.137931	0.0295793	0.00151724	0.000325372	0.4224	5.12705e-09	2.60298e-09	1	0	0	1	0	0
AAATAAC	18	123	7	174	295928905	125	811378302	861	6.83333	0.103448	0.706897	0.151594	0.00494828	0.00106116	0.382667	1.67212e-08	8.48926e-09	1	0	0	1	0	0
AAATAACAAC	1	4	10	174	295928905	125	811378302	40	4	0.00574713	0.0229885	0.00492988	0.000229885	4.92988e-05	0.32	7.76825e-10	3.94391e-10	1	0	0	1	0	0
AAATAACAATT	9	41	11	174	295928905	125	811378302	451	4.55556	0.0517241	0.235632	0.0505313	0.00259195	0.000555844	0.400889	8.75871e-09	4.44675e-09	1	0	0	1	0	0
AAATAACATT	9	52	10	174	295928905	125	811378302	520	5.77778	0.0517241	0.298851	0.0640885	0.00298851	0.000640885	0.462222	1.00987e-08	5.12708e-09	1	0	0	1	0	0
AAATAACATTG	1	5	11	174	295928905	125	811378302	55	5	0.00574713	0.0287356	0.00616235	0.000316092	6.77859e-05	0.44	1.06813e-09	5.42287e-10	1	0	0	1	0	0
AAATAACGG	12	55	9	174	295928905	125	811378302	495	4.58333	0.0689655	0.316092	0.0677859	0.00284483	0.000610073	0.33	9.61321e-09	4.88058e-09	1	0	0	1	0	0
AAATAACTACT	4	17	11	174	295928905	125	811378302	187	4.25	0.0229885	0.0977011	0.020952	0.00107471	0.000230472	0.374	3.63166e-09	1.84378e-09	1	0	0	1	0	0
AAATAACTAT	27	109	10	174	295928905	125	811378302	1090	4.03704	0.155172	0.626437	0.134339	0.00626437	0.00134339	0.322963	2.11685e-08	1.07471e-08	1	0	0	1	0	0
AAATAACTT	363	1661	9	174	295928905	125	811378302	14949	4.57576	2.08621	9.54598	2.04713	0.0859138	0.0184242	0.329455	2.90319e-07	1.47394e-07	1	0	0	1	0	0
AAATAAG	508	4112	7	174	295928905	125	811378302	28784	8.09449	2.91954	23.6322	5.06792	0.165425	0.0354754	0.453291	5.59003e-07	2.83803e-07	1	0	0	1	0	0
AAATAAGAATG	12	53	11	174	295928905	125	811378302	583	4.41667	0.0689655	0.304598	0.0653209	0.00335057	0.00071853	0.388667	1.13222e-08	5.74824e-09	1	0	0	1	0	0
AAATAAGACTG	9	42	11	174	295928905	125	811378302	462	4.66667	0.0517241	0.241379	0.0517638	0.00265517	0.000569401	0.410667	8.97233e-09	4.55521e-09	1	0	0	1	0	0
AAATAAGATAAG	15	62	12	174	295928905	125	811378302	744	4.13333	0.0862069	0.356322	0.0764132	0.00427586	0.000916958	0.3968	1.4449e-08	7.33567e-09	1	0	0	1	0	0
AAATAAGATG	39	176	10	174	295928905	125	811378302	1760	4.51282	0.224138	1.01149	0.216915	0.0101149	0.00216915	0.361026	3.41803e-08	1.73532e-08	1	0	0	1	0	0
AAATAAGATT	25	153	10	174	295928905	125	811378302	1530	6.12	0.143678	0.87931	0.188568	0.0087931	0.00188568	0.4896	2.97136e-08	1.50854e-08	1	0	0	1	0	0
AAATAAGGACT	8	41	11	174	295928905	125	811378302	451	5.125	0.045977	0.235632	0.0505313	0.00259195	0.000555844	0.451	8.75871e-09	4.44675e-09	1	0	0	1	0	0
AAATAAGGATG	19	95	11	174	295928905	125	811378302	1045	5	0.109195	0.545977	0.117085	0.00600575	0.00128793	0.44	2.02946e-08	1.03035e-08	1	0	0	1	0	0
AAATAAGTGG	4	16	10	174	295928905	125	811378302	160	4	0.0229885	0.091954	0.0197195	0.00091954	0.000197195	0.32	3.1073e-09	1.57756e-09	1	0	0	1	0	0
AAATAAT	2530	13161	7	174	295928905	125	811378302	92127	5.20198	14.5402	75.6379	16.2205	0.529466	0.113544	0.291311	1.78916e-06	9.08351e-07	1	0	0	1	0	0
AAATAATAAC	4	16	10	174	295928905	125	811378302	160	4	0.0229885	0.091954	0.0197195	0.00091954	0.000197195	0.32	3.1073e-09	1.57756e-09	1	0	0	1	0	0
AAATAATAATC	8	36	11	174	295928905	125	811378302	396	4.5	0.045977	0.206897	0.0443689	0.00227586	0.000488058	0.396	7.69057e-09	3.90447e-09	1	0	0	1	0	0
AAATAATAC	36	296	9	174	295928905	125	811378302	2664	8.22222	0.206897	1.70115	0.364811	0.0153103	0.0032833	0.592	5.17366e-08	2.62664e-08	1	0	0	1	1	0
AAATAATATC	19	150	10	174	295928905	125	811378302	1500	7.89474	0.109195	0.862069	0.184871	0.00862069	0.00184871	0.631579	2.91309e-08	1.47896e-08	1	0	0	1	1	0
AAATAATATCC	1	4	11	174	295928905	125	811378302	44	4	0.00574713	0.0229885	0.00492988	0.000252874	5.42287e-05	0.352	8.54508e-10	4.3383e-10	1	0	0	1	0	0
AAATAATATG	70	280	10	174	295928905	125	811378302	2800	4	0.402299	1.6092	0.345092	0.016092	0.00345092	0.32	5.43778e-08	2.76073e-08	1	0	0	1	0	0
AAATAATATTCG	3	12	12	174	295928905	125	811378302	144	4	0.0172414	0.0689655	0.0147896	0.000827586	0.000177476	0.384	2.79657e-09	1.41981e-09	1	0	0	1	0	0
AAATAATCAAT	23	118	11	174	295928905	125	811378302	1298	5.13043	0.132184	0.678161	0.145432	0.00745977	0.00159975	0.451478	2.5208e-08	1.2798e-08	1	0	0	1	0	0
AAATAATCAC	4	18	10	174	295928905	125	811378302	180	4.5	0.0229885	0.103448	0.0221845	0.00103448	0.000221845	0.36	3.49571e-09	1.77476e-09	1	0	0	1	0	0
AAATAATCAG	17	128	10	174	295928905	125	811378302	1280	7.52941	0.0977011	0.735632	0.157756	0.00735632	0.00157756	0.602353	2.48584e-08	1.26205e-08	1	0	0	1	1	0
AAATAATCAT	20	103	10	174	295928905	125	811378302	1030	5.15	0.114943	0.591954	0.126944	0.00591954	0.00126944	0.412	2.00033e-08	1.01556e-08	1	0	0	1	0	0
AAATAATCATC	8	44	11	174	295928905	125	811378302	484	5.5	0.045977	0.252874	0.0542287	0.00278161	0.000596516	0.484	9.39959e-09	4.77213e-09	1	0	0	1	0	0
AAATAATCC	13	53	9	174	295928905	125	811378302	477	4.07692	0.0747126	0.304598	0.0653209	0.00274138	0.000587889	0.293538	9.26364e-09	4.70311e-09	1	0	0	1	0	0
AAATAATCG	37	152	9	174	295928905	125	811378302	1368	4.10811	0.212644	0.873563	0.187336	0.00786207	0.00168602	0.295784	2.65674e-08	1.34882e-08	1	0	0	1	0	0
AAATAATCT	10	42	9	174	295928905	125	811378302	378	4.2	0.0574713	0.241379	0.0517638	0.00217241	0.000465874	0.3024	7.341e-09	3.72699e-09	1	0	0	1	0	0
AAATAATCTT	33	195	10	174	295928905	125	811378302	1950	5.90909	0.189655	1.12069	0.240332	0.0112069	0.00240332	0.472727	3.78702e-08	1.92265e-08	1	0	0	1	0	0
AAATAATGAG	2	8	10	174	295928905	125	811378302	80	4	0.0114943	0.045977	0.00985977	0.00045977	9.85977e-05	0.32	1.55365e-09	7.88781e-10	1	0	0	1	0	0
AAATAATTAAG	27	108	11	174	295928905	125	811378302	1188	4	0.155172	0.62069	0.133107	0.00682759	0.00146418	0.352	2.30717e-08	1.17134e-08	1	0	0	1	0	0
AAATAATTAG	10	69	10	174	295928905	125	811378302	690	6.9	0.0574713	0.396552	0.0850405	0.00396552	0.000850405	0.552	1.34002e-08	6.80324e-09	1	0	0	1	1	0
AAATAATTATTAATC	1	4	15	174	295928905	125	811378302	60	4	0.00574713	0.0229885	0.00492988	0.000344828	7.39482e-05	0.48	1.16524e-09	5.91586e-10	1	0	0	1	0	0
AAATAATTCACC	11	44	12	174	295928905	125	811378302	528	4	0.0632184	0.252874	0.0542287	0.00303448	0.000650745	0.384	1.02541e-08	5.20596e-09	1	0	0	1	0	0
AAATAATTCG	9	43	10	174	295928905	125	811378302	430	4.77778	0.0517241	0.247126	0.0529962	0.00247126	0.000529962	0.382222	8.35087e-09	4.2397e-09	1	0	0	1	0	0
AAATAATTCTG	6	26	11	174	295928905	125	811378302	286	4.33333	0.0344828	0.149425	0.0320442	0.00164368	0.000352487	0.381333	5.5543e-09	2.81989e-09	1	0	0	1	0	0
AAATAATTG	12	53	9	174	295928905	125	811378302	477	4.41667	0.0689655	0.304598	0.0653209	0.00274138	0.000587889	0.318	9.26364e-09	4.70311e-09	1	0	0	1	0	0
AAATAATTGC	4	17	10	174	295928905	125	811378302	170	4.25	0.0229885	0.0977011	0.020952	0.000977011	0.00020952	0.34	3.30151e-09	1.67616e-09	1	0	0	1	0	0
AAATAATTGG	5	22	10	174	295928905	125	811378302	220	4.4	0.0287356	0.126437	0.0271144	0.00126437	0.000271144	0.352	4.27254e-09	2.16915e-09	1	0	0	1	0	0
AAATAATTGGT	3	12	11	174	295928905	125	811378302	132	4	0.0172414	0.0689655	0.0147896	0.000758621	0.000162686	0.352	2.56352e-09	1.30149e-09	1	0	0	1	0	0
AAATAATTGTG	1	7	11	174	295928905	125	811378302	77	7	0.00574713	0.0402299	0.0086273	0.000442529	9.49002e-05	0.616	1.49539e-09	7.59202e-10	1	0	0	1	1	0
AAATAC	94	397	6	174	295928905	125	811378302	2382	4.2234	0.54023	2.28161	0.489291	0.0136897	0.00293575	0.202723	4.62599e-08	2.3486e-08	1	0	0	1	0	0
AAATACAAATG	3	18	11	174	295928905	125	811378302	198	6	0.0172414	0.103448	0.0221845	0.00113793	0.000244029	0.528	3.84529e-09	1.95223e-09	1	0	0	1	1	0
AAATACAAT	19	79	9	174	295928905	125	811378302	711	4.15789	0.109195	0.454023	0.0973652	0.00408621	0.000876287	0.299368	1.38081e-08	7.01029e-09	1	0	0	1	0	0
AAATACAATG	7	28	10	174	295928905	125	811378302	280	4	0.0402299	0.16092	0.0345092	0.0016092	0.000345092	0.32	5.43778e-09	2.76073e-09	1	0	0	1	0	0
AAATACAATT	53	277	10	174	295928905	125	811378302	2770	5.22642	0.304598	1.59195	0.341394	0.0159195	0.00341394	0.418113	5.37952e-08	2.73116e-08	1	0	0	1	0	0
AAATACAATTAAGTATAATT	4	16	20	174	295928905	125	811378302	320	4	0.0229885	0.091954	0.0197195	0.00183908	0.000394391	0.64	6.2146e-09	3.15513e-09	1	0	0	1	1	0
AAATACACC	10	65	9	174	295928905	125	811378302	585	6.5	0.0574713	0.373563	0.0801106	0.00336207	0.000720995	0.468	1.13611e-08	5.76796e-09	1	0	0	1	0	0
AAATACAGAGG	7	36	11	174	295928905	125	811378302	396	5.14286	0.0402299	0.206897	0.0443689	0.00227586	0.000488058	0.452571	7.69057e-09	3.90447e-09	1	0	0	1	0	0
AAATACAGGT	20	115	10	174	295928905	125	811378302	1150	5.75	0.114943	0.66092	0.141734	0.0066092	0.00141734	0.46	2.23337e-08	1.13387e-08	1	0	0	1	0	0
AAATACAGT	3	15	9	174	295928905	125	811378302	135	5	0.0172414	0.0862069	0.0184871	0.000775862	0.000166384	0.36	2.62179e-09	1.33107e-09	1	0	0	1	0	0
AAATACATAG	6	38	10	174	295928905	125	811378302	380	6.33333	0.0344828	0.218391	0.0468339	0.00218391	0.000468339	0.506667	7.37984e-09	3.74671e-09	1	0	0	1	1	0
AAATACATATG	11	57	11	174	295928905	125	811378302	627	5.18182	0.0632184	0.327586	0.0702508	0.00360345	0.000772759	0.456	1.21767e-08	6.18207e-09	1	0	0	1	0	0
AAATACATC	1	5	9	174	295928905	125	811378302	45	5	0.00574713	0.0287356	0.00616235	0.000258621	5.54612e-05	0.36	8.73928e-10	4.43689e-10	1	0	0	1	0	0
AAATACATGGT	1	4	11	174	295928905	125	811378302	44	4	0.00574713	0.0229885	0.00492988	0.000252874	5.42287e-05	0.352	8.54508e-10	4.3383e-10	1	0	0	1	0	0
AAATACATTG	21	111	10	174	295928905	125	811378302	1110	5.28571	0.12069	0.637931	0.136804	0.00637931	0.00136804	0.422857	2.15569e-08	1.09443e-08	1	0	0	1	0	0
AAATACC	3	22	7	174	295928905	125	811378302	154	7.33333	0.0172414	0.126437	0.0271144	0.000885057	0.0001898	0.410667	2.99078e-09	1.5184e-09	1	0	0	1	0	0
AAATACCGG	4	17	9	174	295928905	125	811378302	153	4.25	0.0229885	0.0977011	0.020952	0.00087931	0.000188568	0.306	2.97136e-09	1.50854e-09	1	0	0	1	0	0
AAATACGATGGATAAC	7	28	16	174	295928905	125	811378302	448	4	0.0402299	0.16092	0.0345092	0.00257471	0.000552147	0.512	8.70044e-09	4.41718e-09	1	0	0	1	1	0
AAATACGATT	6	31	10	174	295928905	125	811378302	310	5.16667	0.0344828	0.178161	0.0382066	0.00178161	0.000382066	0.413333	6.0204e-09	3.05653e-09	1	0	0	1	0	0
AAATACGCAG	35	149	10	174	295928905	125	811378302	1490	4.25714	0.201149	0.856322	0.183638	0.00856322	0.00183638	0.340571	2.89367e-08	1.46911e-08	1	0	0	1	0	0
AAATACGGGCGCG	3988	18170	13	174	295928905	125	811378302	236210	4.55617	22.9195	104.425	22.394	1.35753	0.291122	0.473842	4.58735e-06	2.32898e-06	1	0	0	1	0	0
AAATACGTTACATT	2	8	14	174	295928905	125	811378302	112	4	0.0114943	0.045977	0.00985977	0.000643678	0.000138037	0.448	2.17511e-09	1.10429e-09	1	0	0	1	0	0
AAATACT	1	4	7	174	295928905	125	811378302	28	4	0.00574713	0.0229885	0.00492988	0.00016092	3.45092e-05	0.224	5.43778e-10	2.76073e-10	1	0	0	1	0	0
AAATACTAATT	16	74	11	174	295928905	125	811378302	814	4.625	0.091954	0.425287	0.0912028	0.00467816	0.00100323	0.407	1.58084e-08	8.02585e-09	1	0	0	1	0	0
AAATACTATT	13	71	10	174	295928905	125	811378302	710	5.46154	0.0747126	0.408046	0.0875054	0.00408046	0.000875054	0.436923	1.37886e-08	7.00043e-09	1	0	0	1	0	0
AAATACTGATT	5	23	11	174	295928905	125	811378302	253	4.6	0.0287356	0.132184	0.0283468	0.00145402	0.000311815	0.4048	4.91342e-09	2.49452e-09	1	0	0	1	0	0
AAATACTGT	5	28	9	174	295928905	125	811378302	252	5.6	0.0287356	0.16092	0.0345092	0.00144828	0.000310583	0.4032	4.894e-09	2.48466e-09	1	0	0	1	0	0
AAATAG	524	4062	6	174	295928905	125	811378302	24372	7.75191	3.01149	23.3448	5.0063	0.140069	0.0300378	0.372092	4.7332e-07	2.40302e-07	1	0	0	1	0	0
AAATAGAAATAGG	10	42	13	174	295928905	125	811378302	546	4.2	0.0574713	0.241379	0.0517638	0.00313793	0.000672929	0.4368	1.06037e-08	5.38343e-09	1	0	0	1	0	0
AAATAGAAATC	10	83	11	174	295928905	125	811378302	913	8.3	0.0574713	0.477011	0.102295	0.00524713	0.00112525	0.7304	1.7731e-08	9.00197e-09	1	0	0	1	1	0
AAATAGAAATG	9	52	11	174	295928905	125	811378302	572	5.77778	0.0517241	0.298851	0.0640885	0.00328736	0.000704973	0.508444	1.11086e-08	5.63979e-09	1	0	0	1	1	0
AAATAGAAATT	8	35	11	174	295928905	125	811378302	385	4.375	0.045977	0.201149	0.0431365	0.00221264	0.000474501	0.385	7.47694e-09	3.79601e-09	1	0	0	1	0	0
AAATAGAAATTAAATT	11	44	16	174	295928905	125	811378302	704	4	0.0632184	0.252874	0.0542287	0.00404598	0.000867659	0.512	1.36721e-08	6.94128e-09	1	0	0	1	1	0
AAATAGAACG	3	14	10	174	295928905	125	811378302	140	4.66667	0.0172414	0.0804598	0.0172546	0.000804598	0.000172546	0.373333	2.71889e-09	1.38037e-09	1	0	0	1	0	0
AAATAGAAG	27	130	9	174	295928905	125	811378302	1170	4.81481	0.155172	0.747126	0.160221	0.00672414	0.00144199	0.346667	2.27221e-08	1.15359e-08	1	0	0	1	0	0
AAATAGAAGAG	11	58	11	174	295928905	125	811378302	638	5.27273	0.0632184	0.333333	0.0714833	0.00366667	0.000786316	0.464	1.23904e-08	6.29053e-09	1	0	0	1	0	0
AAATAGAAGTC	7	29	11	174	295928905	125	811378302	319	4.14286	0.0402299	0.166667	0.0357417	0.00183333	0.000393158	0.364571	6.19518e-09	3.14527e-09	1	0	0	1	0	0
AAATAGAATAAG	43	211	12	174	295928905	125	811378302	2532	4.90698	0.247126	1.21264	0.260051	0.0145517	0.00312062	0.47107	4.9173e-08	2.49649e-08	1	0	0	1	0	0
AAATAGAATGTAGC	67	296	14	174	295928905	125	811378302	4144	4.41791	0.385057	1.70115	0.364811	0.0238161	0.00510736	0.494806	8.04791e-08	4.08589e-08	1	0	0	1	0	0
AAATAGAATT	18	115	10	174	295928905	125	811378302	1150	6.38889	0.103448	0.66092	0.141734	0.0066092	0.00141734	0.511111	2.23337e-08	1.13387e-08	1	0	0	1	1	0
AAATAGACATC	4	16	11	174	295928905	125	811378302	176	4	0.0229885	0.091954	0.0197195	0.00101149	0.000216915	0.352	3.41803e-09	1.73532e-09	1	0	0	1	0	0
AAATAGACCT	3	12	10	174	295928905	125	811378302	120	4	0.0172414	0.0689655	0.0147896	0.000689655	0.000147896	0.32	2.33048e-09	1.18317e-09	1	0	0	1	0	0
AAATAGAG	181	807	8	174	295928905	125	811378302	6456	4.45856	1.04023	4.63793	0.994604	0.0371034	0.00795683	0.285348	1.2538e-07	6.36546e-08	1	0	0	1	0	0
AAATAGATG	19	86	9	174	295928905	125	811378302	774	4.52632	0.109195	0.494253	0.105992	0.00444828	0.000953932	0.325895	1.50316e-08	7.63146e-09	1	0	0	1	0	0
AAATAGATT	17	117	9	174	295928905	125	811378302	1053	6.88235	0.0977011	0.672414	0.144199	0.00605172	0.00129779	0.495529	2.04499e-08	1.03823e-08	1	0	0	1	0	0
AAATAGATTGG	1	5	11	174	295928905	125	811378302	55	5	0.00574713	0.0287356	0.00616235	0.000316092	6.77859e-05	0.44	1.06813e-09	5.42287e-10	1	0	0	1	0	0
AAATAGATTTC	3	13	11	174	295928905	125	811378302	143	4.33333	0.0172414	0.0747126	0.0160221	0.000821839	0.000176243	0.381333	2.77715e-09	1.40995e-09	1	0	0	1	0	0
AAATAGC	4	16	7	174	295928905	125	811378302	112	4	0.0229885	0.091954	0.0197195	0.000643678	0.000138037	0.224	2.17511e-09	1.10429e-09	1	0	0	1	0	0
AAATAGCAAGG	1	5	11	174	295928905	125	811378302	55	5	0.00574713	0.0287356	0.00616235	0.000316092	6.77859e-05	0.44	1.06813e-09	5.42287e-10	1	0	0	1	0	0
AAATAGCATCC	8	41	11	174	295928905	125	811378302	451	5.125	0.045977	0.235632	0.0505313	0.00259195	0.000555844	0.451	8.75871e-09	4.44675e-09	1	0	0	1	0	0
AAATAGCG	9	43	8	174	295928905	125	811378302	344	4.77778	0.0517241	0.247126	0.0529962	0.00197701	0.00042397	0.305778	6.6807e-09	3.39176e-09	1	0	0	1	0	0
AAATAGG	27	263	7	174	295928905	125	811378302	1841	9.74074	0.155172	1.51149	0.32414	0.0105805	0.00226898	0.545481	3.57534e-08	1.81518e-08	1	0	0	1	1	0
AAATAGGAAG	2	14	10	174	295928905	125	811378302	140	7	0.0114943	0.0804598	0.0172546	0.000804598	0.000172546	0.56	2.71889e-09	1.38037e-09	1	0	0	1	1	0
AAATAGGAATG	1	4	11	174	295928905	125	811378302	44	4	0.00574713	0.0229885	0.00492988	0.000252874	5.42287e-05	0.352	8.54508e-10	4.3383e-10	1	0	0	1	0	0
AAATAGGATGAT	8	32	12	174	295928905	125	811378302	384	4	0.045977	0.183908	0.0394391	0.0022069	0.000473269	0.384	7.45752e-09	3.78615e-09	1	0	0	1	0	0
AAATAGGATGT	3	12	11	174	295928905	125	811378302	132	4	0.0172414	0.0689655	0.0147896	0.000758621	0.000162686	0.352	2.56352e-09	1.30149e-09	1	0	0	1	0	0
AAATAGGATT	16	78	10	174	295928905	125	811378302	780	4.875	0.091954	0.448276	0.0961327	0.00448276	0.000961327	0.39	1.51481e-08	7.69062e-09	1	0	0	1	0	0
AAATAGGTCG	3	15	10	174	295928905	125	811378302	150	5	0.0172414	0.0862069	0.0184871	0.000862069	0.000184871	0.4	2.91309e-09	1.47896e-09	1	0	0	1	0	0
AAATAGGTTCC	1	4	11	174	295928905	125	811378302	44	4	0.00574713	0.0229885	0.00492988	0.000252874	5.42287e-05	0.352	8.54508e-10	4.3383e-10	1	0	0	1	0	0
AAATAGT	32	152	7	174	295928905	125	811378302	1064	4.75	0.183908	0.873563	0.187336	0.00611494	0.00131135	0.266	2.06636e-08	1.04908e-08	1	0	0	1	0	0
AAATAGTAAT	26	163	10	174	295928905	125	811378302	1630	6.26923	0.149425	0.936782	0.200893	0.00936782	0.00200893	0.501538	3.16556e-08	1.60714e-08	1	0	0	1	1	0
AAATAGTAG	10	62	9	174	295928905	125	811378302	558	6.2	0.0574713	0.356322	0.0764132	0.0032069	0.000687719	0.4464	1.08367e-08	5.50175e-09	1	0	0	1	0	0
AAATAGTATCT	8	32	11	174	295928905	125	811378302	352	4	0.045977	0.183908	0.0394391	0.00202299	0.00043383	0.352	6.83606e-09	3.47064e-09	1	0	0	1	0	0
AAATAGTATTCC	5	20	12	174	295928905	125	811378302	240	4	0.0287356	0.114943	0.0246494	0.00137931	0.000295793	0.384	4.66095e-09	2.36634e-09	1	0	0	1	0	0
AAATAGTCAT	10	60	10	174	295928905	125	811378302	600	6	0.0574713	0.344828	0.0739482	0.00344828	0.000739482	0.48	1.16524e-08	5.91586e-09	1	0	0	1	0	0
AAATAGTG	13	66	8	174	295928905	125	811378302	528	5.07692	0.0747126	0.37931	0.0813431	0.00303448	0.000650745	0.324923	1.02541e-08	5.20596e-09	1	0	0	1	0	0
AAATAGTGAT	2	13	10	174	295928905	125	811378302	130	6.5	0.0114943	0.0747126	0.0160221	0.000747126	0.000160221	0.52	2.52468e-09	1.28177e-09	1	0	0	1	1	0
AAATAGTT	28	126	8	174	295928905	125	811378302	1008	4.5	0.16092	0.724138	0.155291	0.0057931	0.00124233	0.288	1.9576e-08	9.93864e-09	1	0	0	1	0	0
AAATAGTTAAG	7	28	11	174	295928905	125	811378302	308	4	0.0402299	0.16092	0.0345092	0.00177011	0.000379601	0.352	5.98155e-09	3.03681e-09	1	0	0	1	0	0
AAATAGTTC	7	38	9	174	295928905	125	811378302	342	5.42857	0.0402299	0.218391	0.0468339	0.00196552	0.000421505	0.390857	6.64186e-09	3.37204e-09	1	0	0	1	0	0
AAATAGTTGTG	1	4	11	174	295928905	125	811378302	44	4	0.00574713	0.0229885	0.00492988	0.000252874	5.42287e-05	0.352	8.54508e-10	4.3383e-10	1	0	0	1	0	0
AAATAT	11986	57532	6	174	295928905	125	811378302	345192	4.79993	68.8851	330.644	70.9065	1.98386	0.425439	0.230397	6.70385e-06	3.40351e-06	1	0	0	1	0	0
AAATATAAATG	6	26	11	174	295928905	125	811378302	286	4.33333	0.0344828	0.149425	0.0320442	0.00164368	0.000352487	0.381333	5.5543e-09	2.81989e-09	1	0	0	1	0	0
AAATATAACT	7	29	10	174	295928905	125	811378302	290	4.14286	0.0402299	0.166667	0.0357417	0.00166667	0.000357417	0.331429	5.63198e-09	2.85933e-09	1	0	0	1	0	0
AAATATAAG	635	3264	9	174	295928905	125	811378302	29376	5.14016	3.64943	18.7586	4.02278	0.168828	0.0362051	0.370091	5.705e-07	2.8964e-07	1	0	0	1	0	0
AAATATAATC	72	355	10	174	295928905	125	811378302	3550	4.93056	0.413793	2.04023	0.437527	0.0204023	0.00437527	0.394444	6.89432e-08	3.50022e-08	1	0	0	1	0	0
AAATATAATCC	23	160	11	174	295928905	125	811378302	1760	6.95652	0.132184	0.91954	0.197195	0.0101149	0.00216915	0.612174	3.41803e-08	1.73532e-08	1	0	0	1	1	0
AAATATAATCT	1	4	11	174	295928905	125	811378302	44	4	0.00574713	0.0229885	0.00492988	0.000252874	5.42287e-05	0.352	8.54508e-10	4.3383e-10	1	0	0	1	0	0
AAATATACATATAC	8	39	14	174	295928905	125	811378302	546	4.875	0.045977	0.224138	0.0480664	0.00313793	0.000672929	0.546	1.06037e-08	5.38343e-09	1	0	0	1	1	0
AAATATACCT	11	53	10	174	295928905	125	811378302	530	4.81818	0.0632184	0.304598	0.0653209	0.00304598	0.000653209	0.385455	1.02929e-08	5.22568e-09	1	0	0	1	0	0
AAATATATAATCAGATC	1	4	17	174	295928905	125	811378302	68	4	0.00574713	0.0229885	0.00492988	0.000390805	8.3808e-05	0.544	1.3206e-09	6.70464e-10	1	0	0	1	1	0
AAATATATACT	4	19	11	174	295928905	125	811378302	209	4.75	0.0229885	0.109195	0.0234169	0.00120115	0.000257586	0.418	4.05891e-09	2.06069e-09	1	0	0	1	0	0
AAATATATATC	2	10	11	174	295928905	125	811378302	110	5	0.0114943	0.0574713	0.0123247	0.000632184	0.000135572	0.44	2.13627e-09	1.08457e-09	1	0	0	1	0	0
AAATATATCCT	5	25	11	174	295928905	125	811378302	275	5	0.0287356	0.143678	0.0308118	0.00158046	0.000338929	0.44	5.34067e-09	2.71144e-09	1	0	0	1	0	0
AAATATATCT	2	11	10	174	295928905	125	811378302	110	5.5	0.0114943	0.0632184	0.0135572	0.000632184	0.000135572	0.44	2.13627e-09	1.08457e-09	1	0	0	1	0	0
AAATATATGATATTG	7	29	15	174	295928905	125	811378302	435	4.14286	0.0402299	0.166667	0.0357417	0.0025	0.000536125	0.497143	8.44798e-09	4.289e-09	1	0	0	1	0	0
AAATATATGCC	47	212	11	174	295928905	125	811378302	2332	4.51064	0.270115	1.21839	0.261284	0.0134023	0.00287412	0.396936	4.52889e-08	2.2993e-08	1	0	0	1	0	0
AAATATATGCT	11	45	11	174	295928905	125	811378302	495	4.09091	0.0632184	0.258621	0.0554612	0.00284483	0.000610073	0.36	9.61321e-09	4.88058e-09	1	0	0	1	0	0
AAATATC	350	1725	7	174	295928905	125	811378302	12075	4.92857	2.01149	9.91379	2.12601	0.0693966	0.0148821	0.276	2.34504e-07	1.19057e-07	1	0	0	1	0	0
AAATATCAG	17	83	9	174	295928905	125	811378302	747	4.88235	0.0977011	0.477011	0.102295	0.0042931	0.000920656	0.351529	1.45072e-08	7.36525e-09	1	0	0	1	0	0
AAATATCAGAT	3	15	11	174	295928905	125	811378302	165	5	0.0172414	0.0862069	0.0184871	0.000948276	0.000203358	0.44	3.2044e-09	1.62686e-09	1	0	0	1	0	0
AAATATCATC	79	368	10	174	295928905	125	811378302	3680	4.65823	0.454023	2.11494	0.453549	0.0211494	0.00453549	0.372658	7.14679e-08	3.62839e-08	1	0	0	1	0	0
AAATATCATCC	1	4	11	174	295928905	125	811378302	44	4	0.00574713	0.0229885	0.00492988	0.000252874	5.42287e-05	0.352	8.54508e-10	4.3383e-10	1	0	0	1	0	0
AAATATCATCT	3	16	11	174	295928905	125	811378302	176	5.33333	0.0172414	0.091954	0.0197195	0.00101149	0.000216915	0.469333	3.41803e-09	1.73532e-09	1	0	0	1	0	0
AAATATCATGTAT	12	48	13	174	295928905	125	811378302	624	4	0.0689655	0.275862	0.0591586	0.00358621	0.000769062	0.416	1.21185e-08	6.15249e-09	1	0	0	1	0	0
AAATATCATT	21	162	10	174	295928905	125	811378302	1620	7.71429	0.12069	0.931034	0.19966	0.00931034	0.0019966	0.617143	3.14614e-08	1.59728e-08	1	0	0	1	1	0
AAATATCCATG	9	40	11	174	295928905	125	811378302	440	4.44444	0.0517241	0.229885	0.0492988	0.00252874	0.000542287	0.391111	8.54508e-09	4.3383e-09	1	0	0	1	0	0
AAATATCGAAT	4	21	11	174	295928905	125	811378302	231	5.25	0.0229885	0.12069	0.0258819	0.00132759	0.000284701	0.462	4.48617e-09	2.27761e-09	1	0	0	1	0	0
AAATATCGAG	6	42	10	174	295928905	125	811378302	420	7	0.0344828	0.241379	0.0517638	0.00241379	0.000517638	0.56	8.15667e-09	4.1411e-09	1	0	0	1	1	0
AAATATCGGAG	2	8	11	174	295928905	125	811378302	88	4	0.0114943	0.045977	0.00985977	0.000505747	0.000108457	0.352	1.70902e-09	8.67659e-10	1	0	0	1	0	0
AAATATCTCCC	1	4	11	174	295928905	125	811378302	44	4	0.00574713	0.0229885	0.00492988	0.000252874	5.42287e-05	0.352	8.54508e-10	4.3383e-10	1	0	0	1	0	0
AAATATCTG	7	38	9	174	295928905	125	811378302	342	5.42857	0.0402299	0.218391	0.0468339	0.00196552	0.000421505	0.390857	6.64186e-09	3.37204e-09	1	0	0	1	0	0
AAATATCTTCC	11	64	11	174	295928905	125	811378302	704	5.81818	0.0632184	0.367816	0.0788781	0.00404598	0.000867659	0.512	1.36721e-08	6.94128e-09	1	0	0	1	1	0
AAATATCTTCT	6	25	11	174	295928905	125	811378302	275	4.16667	0.0344828	0.143678	0.0308118	0.00158046	0.000338929	0.366667	5.34067e-09	2.71144e-09	1	0	0	1	0	0
AAATATCTTG	2	9	10	174	295928905	125	811378302	90	4.5	0.0114943	0.0517241	0.0110922	0.000517241	0.000110922	0.36	1.74786e-09	8.87379e-10	1	0	0	1	0	0
AAATATG	42	297	7	174	295928905	125	811378302	2079	7.07143	0.241379	1.7069	0.366044	0.0119483	0.00256231	0.396	4.03755e-08	2.04985e-08	1	0	0	1	0	0
AAATATGAATG	1	5	11	174	295928905	125	811378302	55	5	0.00574713	0.0287356	0.00616235	0.000316092	6.77859e-05	0.44	1.06813e-09	5.42287e-10	1	0	0	1	0	0
AAATATGAATT	5	21	11	174	295928905	125	811378302	231	4.2	0.0287356	0.12069	0.0258819	0.00132759	0.000284701	0.3696	4.48617e-09	2.27761e-09	1	0	0	1	0	0
AAATATGATAT	10	46	11	174	295928905	125	811378302	506	4.6	0.0574713	0.264368	0.0566937	0.00290805	0.00062363	0.4048	9.82684e-09	4.98904e-09	1	0	0	1	0	0
AAATATGATT	271	1945	10	174	295928905	125	811378302	19450	7.17712	1.55747	11.1782	2.39716	0.111782	0.0239716	0.57417	3.77731e-07	1.91772e-07	1	0	0	1	1	0
AAATATGATTAATTATCATT	10	40	20	174	295928905	125	811378302	800	4	0.0574713	0.229885	0.0492988	0.0045977	0.000985977	0.64	1.55365e-08	7.88781e-09	1	0	0	1	1	0
AAATATGATTC	21	113	11	174	295928905	125	811378302	1243	5.38095	0.12069	0.649425	0.139269	0.00714368	0.00153196	0.473524	2.41398e-08	1.22557e-08	1	0	0	1	0	0
AAATATGATTTCTT	10	63	14	174	295928905	125	811378302	882	6.3	0.0574713	0.362069	0.0776457	0.00506897	0.00108704	0.7056	1.7129e-08	8.69631e-09	1	0	0	1	1	0
AAATATGCAAG	14	57	11	174	295928905	125	811378302	627	4.07143	0.0804598	0.327586	0.0702508	0.00360345	0.000772759	0.358286	1.21767e-08	6.18207e-09	1	0	0	1	0	0
AAATATGCAG	5	20	10	174	295928905	125	811378302	200	4	0.0287356	0.114943	0.0246494	0.00114943	0.000246494	0.32	3.88413e-09	1.97195e-09	1	0	0	1	0	0
AAATATGCAGT	12	51	11	174	295928905	125	811378302	561	4.25	0.0689655	0.293103	0.062856	0.00322414	0.000691416	0.374	1.0895e-08	5.53133e-09	1	0	0	1	0	0
AAATATGCTC	2	8	10	174	295928905	125	811378302	80	4	0.0114943	0.045977	0.00985977	0.00045977	9.85977e-05	0.32	1.55365e-09	7.88781e-10	1	0	0	1	0	0
AAATATGCTT	21	85	10	174	295928905	125	811378302	850	4.04762	0.12069	0.488506	0.10476	0.00488506	0.0010476	0.32381	1.65075e-08	8.3808e-09	1	0	0	1	0	0
AAATATGGAT	11	47	10	174	295928905	125	811378302	470	4.27273	0.0632184	0.270115	0.0579261	0.00270115	0.000579261	0.341818	9.1277e-09	4.63409e-09	1	0	0	1	0	0
AAATATGGT	10	44	9	174	295928905	125	811378302	396	4.4	0.0574713	0.252874	0.0542287	0.00227586	0.000488058	0.3168	7.69057e-09	3.90447e-09	1	0	0	1	0	0
AAATATGGTT	54	422	10	174	295928905	125	811378302	4220	7.81481	0.310345	2.42529	0.520103	0.0242529	0.00520103	0.625185	8.19551e-08	4.16082e-08	1	0	0	1	1	0
AAATATGTAAG	10	41	11	174	295928905	125	811378302	451	4.1	0.0574713	0.235632	0.0505313	0.00259195	0.000555844	0.3608	8.75871e-09	4.44675e-09	1	0	0	1	0	0
AAATATGTAGAG	1	4	12	174	295928905	125	811378302	48	4	0.00574713	0.0229885	0.00492988	0.000275862	5.91586e-05	0.384	9.3219e-10	4.73269e-10	1	0	0	1	0	0
AAATATGTCCT	7	28	11	174	295928905	125	811378302	308	4	0.0402299	0.16092	0.0345092	0.00177011	0.000379601	0.352	5.98155e-09	3.03681e-09	1	0	0	1	0	0
AAATATT	3435	15124	7	174	295928905	125	811378302	105868	4.40291	19.7414	86.9195	18.6399	0.608437	0.130479	0.246563	2.05602e-06	1.04383e-06	1	0	0	1	0	0
AAATATTAATC	24	132	11	174	295928905	125	811378302	1452	5.5	0.137931	0.758621	0.162686	0.00834483	0.00178955	0.484	2.81988e-08	1.43164e-08	1	0	0	1	0	0
AAATATTAATT	36	162	11	174	295928905	125	811378302	1782	4.5	0.206897	0.931034	0.19966	0.0102414	0.00219626	0.396	3.46076e-08	1.75701e-08	1	0	0	1	0	0
AAATATTAGT	17	70	10	174	295928905	125	811378302	700	4.11765	0.0977011	0.402299	0.086273	0.00402299	0.00086273	0.329412	1.35944e-08	6.90184e-09	1	0	0	1	0	0
AAATATTAGTT	6	31	11	174	295928905	125	811378302	341	5.16667	0.0344828	0.178161	0.0382066	0.00195977	0.000420273	0.454667	6.62244e-09	3.36218e-09	1	0	0	1	0	0
AAATATTATC	4	21	10	174	295928905	125	811378302	210	5.25	0.0229885	0.12069	0.0258819	0.0012069	0.000258819	0.42	4.07833e-09	2.07055e-09	1	0	0	1	0	0
AAATATTATTC	5	23	11	174	295928905	125	811378302	253	4.6	0.0287356	0.132184	0.0283468	0.00145402	0.000311815	0.4048	4.91342e-09	2.49452e-09	1	0	0	1	0	0
AAATATTATTCATC	11	63	14	174	295928905	125	811378302	882	5.72727	0.0632184	0.362069	0.0776457	0.00506897	0.00108704	0.641455	1.7129e-08	8.69631e-09	1	0	0	1	1	0
AAATATTCAAT	4	20	11	174	295928905	125	811378302	220	5	0.0229885	0.114943	0.0246494	0.00126437	0.000271144	0.44	4.27254e-09	2.16915e-09	1	0	0	1	0	0
AAATATTCAG	5	24	10	174	295928905	125	811378302	240	4.8	0.0287356	0.137931	0.0295793	0.00137931	0.000295793	0.384	4.66095e-09	2.36634e-09	1	0	0	1	0	0
AAATATTCCT	9	42	10	174	295928905	125	811378302	420	4.66667	0.0517241	0.241379	0.0517638	0.00241379	0.000517638	0.373333	8.15667e-09	4.1411e-09	1	0	0	1	0	0
AAATATTCTCT	2	12	11	174	295928905	125	811378302	132	6	0.0114943	0.0689655	0.0147896	0.000758621	0.000162686	0.528	2.56352e-09	1.30149e-09	1	0	0	1	1	0
AAATATTCTT	67	323	10	174	295928905	125	811378302	3230	4.8209	0.385057	1.85632	0.398088	0.0185632	0.00398088	0.385672	6.27286e-08	3.1847e-08	1	0	0	1	0	0
AAATATTTAAG	13	53	11	174	295928905	125	811378302	583	4.07692	0.0747126	0.304598	0.0653209	0.00335057	0.00071853	0.358769	1.13222e-08	5.74824e-09	1	0	0	1	0	0
AAATATTTCC	1	5	10	174	295928905	125	811378302	50	5	0.00574713	0.0287356	0.00616235	0.000287356	6.16235e-05	0.4	9.71032e-10	4.92988e-10	1	0	0	1	0	0
AAATC	284	2377	5	174	295928905	125	811378302	11885	8.36972	1.63218	13.6609	2.92958	0.0683046	0.0146479	0.334789	2.30814e-07	1.17183e-07	1	0	0	1	0	0
AAATCAAATCAC	5	23	12	174	295928905	125	811378302	276	4.6	0.0287356	0.132184	0.0283468	0.00158621	0.000340162	0.4416	5.36009e-09	2.7213e-09	1	0	0	1	0	0
AAATCAAATG	20	127	10	174	295928905	125	811378302	1270	6.35	0.114943	0.729885	0.156524	0.00729885	0.00156524	0.508	2.46642e-08	1.25219e-08	1	0	0	1	1	0
AAATCAAATGC	3	12	11	174	295928905	125	811378302	132	4	0.0172414	0.0689655	0.0147896	0.000758621	0.000162686	0.352	2.56352e-09	1.30149e-09	1	0	0	1	0	0
AAATCAAATT	1983	13063	10	174	295928905	125	811378302	130630	6.58749	11.3966	75.0747	16.0998	0.750747	0.160998	0.526999	2.53692e-06	1.28798e-06	1	0	0	1	1	0
AAATCAAATTAAATTAAATT	2	8	20	174	295928905	125	811378302	160	4	0.0114943	0.045977	0.00985977	0.00091954	0.000197195	0.64	3.1073e-09	1.57756e-09	1	0	0	1	1	0
AAATCAACAT	15	98	10	174	295928905	125	811378302	980	6.53333	0.0862069	0.563218	0.120782	0.00563218	0.00120782	0.522667	1.90322e-08	9.66257e-09	1	0	0	1	1	0
AAATCAACATC	16	67	11	174	295928905	125	811378302	737	4.1875	0.091954	0.385057	0.0825755	0.00423563	0.000908331	0.3685	1.4313e-08	7.26665e-09	1	0	0	1	0	0
AAATCAACC	4	20	9	174	295928905	125	811378302	180	5	0.0229885	0.114943	0.0246494	0.00103448	0.000221845	0.36	3.49571e-09	1.77476e-09	1	0	0	1	0	0
AAATCAACT	125	722	9	174	295928905	125	811378302	6498	5.776	0.718391	4.14943	0.889844	0.0373448	0.00800859	0.415872	1.26195e-07	6.40688e-08	1	0	0	1	0	0
AAATCAACTCT	7	31	11	174	295928905	125	811378302	341	4.42857	0.0402299	0.178161	0.0382066	0.00195977	0.000420273	0.389714	6.62244e-09	3.36218e-09	1	0	0	1	0	0
AAATCAACTT	21	102	10	174	295928905	125	811378302	1020	4.85714	0.12069	0.586207	0.125712	0.00586207	0.00125712	0.388571	1.9809e-08	1.0057e-08	1	0	0	1	0	0
AAATCAACTTGAATT	6	26	15	174	295928905	125	811378302	390	4.33333	0.0344828	0.149425	0.0320442	0.00224138	0.000480664	0.52	7.57405e-09	3.84531e-09	1	0	0	1	1	0
AAATCAAG	6	27	8	174	295928905	125	811378302	216	4.5	0.0344828	0.155172	0.0332767	0.00124138	0.000266214	0.288	4.19486e-09	2.12971e-09	1	0	0	1	0	0
AAATCAAGAACT	9	42	12	174	295928905	125	811378302	504	4.66667	0.0517241	0.241379	0.0517638	0.00289655	0.000621165	0.448	9.788e-09	4.96932e-09	1	0	0	1	0	0
AAATCAAGAC	19	116	10	174	295928905	125	811378302	1160	6.10526	0.109195	0.666667	0.142967	0.00666667	0.00142967	0.488421	2.25279e-08	1.14373e-08	1	0	0	1	0	0
AAATCAAGACC	4	18	11	174	295928905	125	811378302	198	4.5	0.0229885	0.103448	0.0221845	0.00113793	0.000244029	0.396	3.84529e-09	1.95223e-09	1	0	0	1	0	0
AAATCAAGATC	2	12	11	174	295928905	125	811378302	132	6	0.0114943	0.0689655	0.0147896	0.000758621	0.000162686	0.528	2.56352e-09	1.30149e-09	1	0	0	1	1	0
AAATCAAGC	5	24	9	174	295928905	125	811378302	216	4.8	0.0287356	0.137931	0.0295793	0.00124138	0.000266214	0.3456	4.19486e-09	2.12971e-09	1	0	0	1	0	0
AAATCAAGCT	27	153	10	174	295928905	125	811378302	1530	5.66667	0.155172	0.87931	0.188568	0.0087931	0.00188568	0.453333	2.97136e-08	1.50854e-08	1	0	0	1	0	0
AAATCAAGCTAAGAT	1	4	15	174	295928905	125	811378302	60	4	0.00574713	0.0229885	0.00492988	0.000344828	7.39482e-05	0.48	1.16524e-09	5.91586e-10	1	0	0	1	0	0
AAATCAAGT	9	49	9	174	295928905	125	811378302	441	5.44444	0.0517241	0.281609	0.0603911	0.00253448	0.00054352	0.392	8.5645e-09	4.34816e-09	1	0	0	1	0	0
AAATCAAGTC	7	44	10	174	295928905	125	811378302	440	6.28571	0.0402299	0.252874	0.0542287	0.00252874	0.000542287	0.502857	8.54508e-09	4.3383e-09	1	0	0	1	1	0
AAATCAAGTT	115	726	10	174	295928905	125	811378302	7260	6.31304	0.66092	4.17241	0.894774	0.0417241	0.00894774	0.505043	1.40994e-07	7.15819e-08	1	0	0	1	1	0
AAATCAATAAT	7	48	11	174	295928905	125	811378302	528	6.85714	0.0402299	0.275862	0.0591586	0.00303448	0.000650745	0.603429	1.02541e-08	5.20596e-09	1	0	0	1	1	0
AAATCAATAATC	59	263	12	174	295928905	125	811378302	3156	4.45763	0.33908	1.51149	0.32414	0.0181379	0.00388968	0.427932	6.12915e-08	3.11174e-08	1	0	0	1	0	0
AAATCAATAT	10	69	10	174	295928905	125	811378302	690	6.9	0.0574713	0.396552	0.0850405	0.00396552	0.000850405	0.552	1.34002e-08	6.80324e-09	1	0	0	1	1	0
AAATCAATATT	27	117	11	174	295928905	125	811378302	1287	4.33333	0.155172	0.672414	0.144199	0.00739655	0.00158619	0.381333	2.49944e-08	1.26895e-08	1	0	0	1	0	0
AAATCAATCC	1	6	10	174	295928905	125	811378302	60	6	0.00574713	0.0344828	0.00739482	0.000344828	7.39482e-05	0.48	1.16524e-09	5.91586e-10	1	0	0	1	0	0
AAATCAATCG	5	25	10	174	295928905	125	811378302	250	5	0.0287356	0.143678	0.0308118	0.00143678	0.000308118	0.4	4.85516e-09	2.46494e-09	1	0	0	1	0	0
AAATCAATCT	5	28	10	174	295928905	125	811378302	280	5.6	0.0287356	0.16092	0.0345092	0.0016092	0.000345092	0.448	5.43778e-09	2.76073e-09	1	0	0	1	0	0
AAATCAATG	5	26	9	174	295928905	125	811378302	234	5.2	0.0287356	0.149425	0.0320442	0.00134483	0.000288398	0.3744	4.54443e-09	2.30719e-09	1	0	0	1	0	0
AAATCAATT	1025	7300	9	174	295928905	125	811378302	65700	7.12195	5.8908	41.954	8.99704	0.377586	0.0809733	0.51278	1.27594e-06	6.47787e-07	1	0	0	1	1	0
AAATCAATTAATAATTT	2	9	17	174	295928905	125	811378302	153	4.5	0.0114943	0.0517241	0.0110922	0.00087931	0.000188568	0.612	2.97136e-09	1.50854e-09	1	0	0	1	1	0
AAATCAATTAT	1	4	11	174	295928905	125	811378302	44	4	0.00574713	0.0229885	0.00492988	0.000252874	5.42287e-05	0.352	8.54508e-10	4.3383e-10	1	0	0	1	0	0
AAATCAATTC	13	63	10	174	295928905	125	811378302	630	4.84615	0.0747126	0.362069	0.0776457	0.00362069	0.000776457	0.387692	1.2235e-08	6.21165e-09	1	0	0	1	0	0
AAATCAATTCT	18	90	11	174	295928905	125	811378302	990	5	0.103448	0.517241	0.110922	0.00568966	0.00122015	0.44	1.92264e-08	9.76117e-09	1	0	0	1	0	0
AAATCAATTGT	3	12	11	174	295928905	125	811378302	132	4	0.0172414	0.0689655	0.0147896	0.000758621	0.000162686	0.352	2.56352e-09	1.30149e-09	1	0	0	1	0	0
AAATCAC	6	24	7	174	295928905	125	811378302	168	4	0.0344828	0.137931	0.0295793	0.000965517	0.000207055	0.224	3.26267e-09	1.65644e-09	1	0	0	1	0	0
AAATCACAATT	15	68	11	174	295928905	125	811378302	748	4.53333	0.0862069	0.390805	0.083808	0.00429885	0.000921888	0.398933	1.45266e-08	7.3751e-09	1	0	0	1	0	0
AAATCACATG	11	63	10	174	295928905	125	811378302	630	5.72727	0.0632184	0.362069	0.0776457	0.00362069	0.000776457	0.458182	1.2235e-08	6.21165e-09	1	0	0	1	0	0
AAATCACATT	10	83	10	174	295928905	125	811378302	830	8.3	0.0574713	0.477011	0.102295	0.00477011	0.00102295	0.664	1.61191e-08	8.18361e-09	1	0	0	1	1	0
AAATCACCAAC	3	14	11	174	295928905	125	811378302	154	4.66667	0.0172414	0.0804598	0.0172546	0.000885057	0.0001898	0.410667	2.99078e-09	1.5184e-09	1	0	0	1	0	0
AAATCACCAT	9	45	10	174	295928905	125	811378302	450	5	0.0517241	0.258621	0.0554612	0.00258621	0.000554612	0.4	8.73928e-09	4.43689e-09	1	0	0	1	0	0
AAATCACCTG	11	59	10	174	295928905	125	811378302	590	5.36364	0.0632184	0.33908	0.0727158	0.0033908	0.000727158	0.429091	1.14582e-08	5.81726e-09	1	0	0	1	0	0
AAATCACTGG	4	20	10	174	295928905	125	811378302	200	5	0.0229885	0.114943	0.0246494	0.00114943	0.000246494	0.4	3.88413e-09	1.97195e-09	1	0	0	1	0	0
AAATCAG	10	85	7	174	295928905	125	811378302	595	8.5	0.0574713	0.488506	0.10476	0.00341954	0.00073332	0.476	1.15553e-08	5.86656e-09	1	0	0	1	0	0
AAATCAGAAATT	26	109	12	174	295928905	125	811378302	1308	4.19231	0.149425	0.626437	0.134339	0.00751724	0.00161207	0.402462	2.54022e-08	1.28966e-08	1	0	0	1	0	0
AAATCAGAATT	75	327	11	174	295928905	125	811378302	3597	4.36	0.431034	1.87931	0.403018	0.0206724	0.0044332	0.38368	6.9856e-08	3.54656e-08	1	0	0	1	0	0
AAATCAGAC	18	79	9	174	295928905	125	811378302	711	4.38889	0.103448	0.454023	0.0973652	0.00408621	0.000876287	0.316	1.38081e-08	7.01029e-09	1	0	0	1	0	0
AAATCAGATAATC	7	30	13	174	295928905	125	811378302	390	4.28571	0.0402299	0.172414	0.0369741	0.00224138	0.000480664	0.445714	7.57405e-09	3.84531e-09	1	0	0	1	0	0
AAATCAGATCC	11	48	11	174	295928905	125	811378302	528	4.36364	0.0632184	0.275862	0.0591586	0.00303448	0.000650745	0.384	1.02541e-08	5.20596e-09	1	0	0	1	0	0
AAATCAGCAAG	5	20	11	174	295928905	125	811378302	220	4	0.0287356	0.114943	0.0246494	0.00126437	0.000271144	0.352	4.27254e-09	2.16915e-09	1	0	0	1	0	0
AAATCAGG	13	60	8	174	295928905	125	811378302	480	4.61538	0.0747126	0.344828	0.0739482	0.00275862	0.000591586	0.295385	9.3219e-09	4.73269e-09	1	0	0	1	0	0
AAATCAGGT	4	20	9	174	295928905	125	811378302	180	5	0.0229885	0.114943	0.0246494	0.00103448	0.000221845	0.36	3.49571e-09	1.77476e-09	1	0	0	1	0	0
AAATCAGGTT	2	10	10	174	295928905	125	811378302	100	5	0.0114943	0.0574713	0.0123247	0.000574713	0.000123247	0.4	1.94206e-09	9.85977e-10	1	0	0	1	0	0
AAATCAGTC	5	20	9	174	295928905	125	811378302	180	4	0.0287356	0.114943	0.0246494	0.00103448	0.000221845	0.288	3.49571e-09	1.77476e-09	1	0	0	1	0	0
AAATCAGTT	55	342	9	174	295928905	125	811378302	3078	6.21818	0.316092	1.96552	0.421505	0.0176897	0.00379354	0.447709	5.97767e-08	3.03484e-08	1	0	0	1	0	0
AAATCAGTTATT	11	48	12	174	295928905	125	811378302	576	4.36364	0.0632184	0.275862	0.0591586	0.00331034	0.000709903	0.418909	1.11863e-08	5.67923e-09	1	0	0	1	0	0
AAATCAGTTCT	4	25	11	174	295928905	125	811378302	275	6.25	0.0229885	0.143678	0.0308118	0.00158046	0.000338929	0.55	5.34067e-09	2.71144e-09	1	0	0	1	1	0
AAATCAT	24	101	7	174	295928905	125	811378302	707	4.20833	0.137931	0.58046	0.12448	0.00406322	0.000871357	0.235667	1.37304e-08	6.97085e-09	1	0	0	1	0	0
AAATCATAACC	7	32	11	174	295928905	125	811378302	352	4.57143	0.0402299	0.183908	0.0394391	0.00202299	0.00043383	0.402286	6.83606e-09	3.47064e-09	1	0	0	1	0	0
AAATCATAAT	82	532	10	174	295928905	125	811378302	5320	6.4878	0.471264	3.05747	0.655674	0.0305747	0.00655674	0.519024	1.03318e-07	5.2454e-08	1	0	0	1	1	0
AAATCATAC	11	56	9	174	295928905	125	811378302	504	5.09091	0.0632184	0.321839	0.0690184	0.00289655	0.000621165	0.366545	9.788e-09	4.96932e-09	1	0	0	1	0	0
AAATCATATAT	1	6	11	174	295928905	125	811378302	66	6	0.00574713	0.0344828	0.00739482	0.00037931	8.13431e-05	0.528	1.28176e-09	6.50745e-10	1	0	0	1	1	0
AAATCATATT	97	736	10	174	295928905	125	811378302	7360	7.58763	0.557471	4.22989	0.907098	0.0422989	0.00907098	0.60701	1.42936e-07	7.25679e-08	1	0	0	1	1	0
AAATCATCAAT	14	64	11	174	295928905	125	811378302	704	4.57143	0.0804598	0.367816	0.0788781	0.00404598	0.000867659	0.402286	1.36721e-08	6.94128e-09	1	0	0	1	0	0
AAATCATCAT	12	66	10	174	295928905	125	811378302	660	5.5	0.0689655	0.37931	0.0813431	0.0037931	0.000813431	0.44	1.28176e-08	6.50745e-09	1	0	0	1	0	0
AAATCATCC	3	12	9	174	295928905	125	811378302	108	4	0.0172414	0.0689655	0.0147896	0.00062069	0.000133107	0.288	2.09743e-09	1.06485e-09	1	0	0	1	0	0
AAATCATCCT	22	101	10	174	295928905	125	811378302	1010	4.59091	0.126437	0.58046	0.12448	0.0058046	0.0012448	0.367273	1.96148e-08	9.95836e-09	1	0	0	1	0	0
AAATCATCT	4	24	9	174	295928905	125	811378302	216	6	0.0229885	0.137931	0.0295793	0.00124138	0.000266214	0.432	4.19486e-09	2.12971e-09	1	0	0	1	0	0
AAATCATCTT	48	257	10	174	295928905	125	811378302	2570	5.35417	0.275862	1.47701	0.316745	0.0147701	0.00316745	0.428333	4.9911e-08	2.53396e-08	1	0	0	1	0	0
AAATCATCTTCG	7	31	12	174	295928905	125	811378302	372	4.42857	0.0402299	0.178161	0.0382066	0.00213793	0.000458479	0.425143	7.22448e-09	3.66783e-09	1	0	0	1	0	0
AAATCATGCT	8	34	10	174	295928905	125	811378302	340	4.25	0.045977	0.195402	0.041904	0.00195402	0.00041904	0.34	6.60301e-09	3.35232e-09	1	0	0	1	0	0
AAATCATTACATAGT	6	26	15	174	295928905	125	811378302	390	4.33333	0.0344828	0.149425	0.0320442	0.00224138	0.000480664	0.52	7.57405e-09	3.84531e-09	1	0	0	1	1	0
AAATCATTATT	358	1832	11	174	295928905	125	811378302	20152	5.11732	2.05747	10.5287	2.25789	0.115816	0.0248367	0.450324	3.91365e-07	1.98694e-07	1	0	0	1	0	0
AAATCATTCT	3	15	10	174	295928905	125	811378302	150	5	0.0172414	0.0862069	0.0184871	0.000862069	0.000184871	0.4	2.91309e-09	1.47896e-09	1	0	0	1	0	0
AAATCC	18	119	6	174	295928905	125	811378302	714	6.61111	0.103448	0.683908	0.146664	0.00410345	0.000879984	0.317333	1.38663e-08	7.03987e-09	1	0	0	1	0	0
AAATCCAAC	15	75	9	174	295928905	125	811378302	675	5	0.0862069	0.431034	0.0924353	0.00387931	0.000831918	0.36	1.31089e-08	6.65534e-09	1	0	0	1	0	0
AAATCCAACT	10	42	10	174	295928905	125	811378302	420	4.2	0.0574713	0.241379	0.0517638	0.00241379	0.000517638	0.336	8.15667e-09	4.1411e-09	1	0	0	1	0	0
AAATCCAATATC	3	12	12	174	295928905	125	811378302	144	4	0.0172414	0.0689655	0.0147896	0.000827586	0.000177476	0.384	2.79657e-09	1.41981e-09	1	0	0	1	0	0
AAATCCAATT	32	189	10	174	295928905	125	811378302	1890	5.90625	0.183908	1.08621	0.232937	0.0108621	0.00232937	0.4725	3.6705e-08	1.8635e-08	1	0	0	1	0	0
AAATCCAG	43	364	8	174	295928905	125	811378302	2912	8.46512	0.247126	2.09195	0.448619	0.0167356	0.00358895	0.541767	5.65529e-08	2.87116e-08	1	0	0	1	1	0
AAATCCAGATATT	14	68	13	174	295928905	125	811378302	884	4.85714	0.0804598	0.390805	0.083808	0.00508046	0.0010895	0.505143	1.71678e-08	8.71603e-09	1	0	0	1	1	0
AAATCCATAC	13	88	10	174	295928905	125	811378302	880	6.76923	0.0747126	0.505747	0.108457	0.00505747	0.00108457	0.541538	1.70902e-08	8.67659e-09	1	0	0	1	1	0
AAATCCATACT	8	33	11	174	295928905	125	811378302	363	4.125	0.045977	0.189655	0.0406715	0.00208621	0.000447387	0.363	7.04969e-09	3.57909e-09	1	0	0	1	0	0
AAATCCATAG	5	20	10	174	295928905	125	811378302	200	4	0.0287356	0.114943	0.0246494	0.00114943	0.000246494	0.32	3.88413e-09	1.97195e-09	1	0	0	1	0	0
AAATCCATATT	8	48	11	174	295928905	125	811378302	528	6	0.045977	0.275862	0.0591586	0.00303448	0.000650745	0.528	1.02541e-08	5.20596e-09	1	0	0	1	1	0
AAATCCATG	5	27	9	174	295928905	125	811378302	243	5.4	0.0287356	0.155172	0.0332767	0.00139655	0.00029949	0.3888	4.71921e-09	2.39592e-09	1	0	0	1	0	0
AAATCCATTC	3	13	10	174	295928905	125	811378302	130	4.33333	0.0172414	0.0747126	0.0160221	0.000747126	0.000160221	0.346667	2.52468e-09	1.28177e-09	1	0	0	1	0	0
AAATCCC	2	9	7	174	295928905	125	811378302	63	4.5	0.0114943	0.0517241	0.0110922	0.000362069	7.76457e-05	0.252	1.2235e-09	6.21165e-10	1	0	0	1	0	0
AAATCCGAATT	1	6	11	174	295928905	125	811378302	66	6	0.00574713	0.0344828	0.00739482	0.00037931	8.13431e-05	0.528	1.28176e-09	6.50745e-10	1	0	0	1	1	0
AAATCCGATT	6	24	10	174	295928905	125	811378302	240	4	0.0344828	0.137931	0.0295793	0.00137931	0.000295793	0.32	4.66095e-09	2.36634e-09	1	0	0	1	0	0
AAATCCGT	7	34	8	174	295928905	125	811378302	272	4.85714	0.0402299	0.195402	0.041904	0.00156322	0.000335232	0.310857	5.28241e-09	2.68186e-09	1	0	0	1	0	0
AAATCCT	13	60	7	174	295928905	125	811378302	420	4.61538	0.0747126	0.344828	0.0739482	0.00241379	0.000517638	0.258462	8.15667e-09	4.1411e-09	1	0	0	1	0	0
AAATCCTAGATCCT	2	13	14	174	295928905	125	811378302	182	6.5	0.0114943	0.0747126	0.0160221	0.00104598	0.00022431	0.728	3.53456e-09	1.79448e-09	1	0	0	1	1	0
AAATCG	108	601	6	174	295928905	125	811378302	3606	5.56481	0.62069	3.45402	0.740715	0.0207241	0.00444429	0.267111	7.00308e-08	3.55543e-08	1	0	0	1	0	0
AAATCGAAATT	8	39	11	174	295928905	125	811378302	429	4.875	0.045977	0.224138	0.0480664	0.00246552	0.00052873	0.429	8.33145e-09	4.22984e-09	1	0	0	1	0	0
AAATCGAAC	13	54	9	174	295928905	125	811378302	486	4.15385	0.0747126	0.310345	0.0665534	0.0027931	0.000598981	0.299077	9.43843e-09	4.79185e-09	1	0	0	1	0	0
AAATCGAACATC	6	30	12	174	295928905	125	811378302	360	5	0.0344828	0.172414	0.0369741	0.00206897	0.000443689	0.48	6.99143e-09	3.54952e-09	1	0	0	1	0	0
AAATCGAACT	16	72	10	174	295928905	125	811378302	720	4.5	0.091954	0.413793	0.0887379	0.00413793	0.000887379	0.36	1.39829e-08	7.09903e-09	1	0	0	1	0	0
AAATCGAAT	11	70	9	174	295928905	125	811378302	630	6.36364	0.0632184	0.402299	0.086273	0.00362069	0.000776457	0.458182	1.2235e-08	6.21165e-09	1	0	0	1	0	0
AAATCGAATTCT	11	45	12	174	295928905	125	811378302	540	4.09091	0.0632184	0.258621	0.0554612	0.00310345	0.000665534	0.392727	1.04871e-08	5.32427e-09	1	0	0	1	0	0
AAATCGAATTT	7	29	11	174	295928905	125	811378302	319	4.14286	0.0402299	0.166667	0.0357417	0.00183333	0.000393158	0.364571	6.19518e-09	3.14527e-09	1	0	0	1	0	0
AAATCGAGATT	7	36	11	174	295928905	125	811378302	396	5.14286	0.0402299	0.206897	0.0443689	0.00227586	0.000488058	0.452571	7.69057e-09	3.90447e-09	1	0	0	1	0	0
AAATCGCCGGCGGCGGCG	1	4	18	174	295928905	125	811378302	72	4	0.00574713	0.0229885	0.00492988	0.000413793	8.87379e-05	0.576	1.39829e-09	7.09903e-10	1	0	0	1	1	0
AAATCGG	9	57	7	174	295928905	125	811378302	399	6.33333	0.0517241	0.327586	0.0702508	0.0022931	0.000491756	0.354667	7.74883e-09	3.93405e-09	1	0	0	1	0	0
AAATCGT	1	6	7	174	295928905	125	811378302	42	6	0.00574713	0.0344828	0.00739482	0.000241379	5.17638e-05	0.336	8.15667e-10	4.1411e-10	1	0	0	1	0	0
AAATCT	193	1198	6	174	295928905	125	811378302	7188	6.20725	1.1092	6.88506	1.4765	0.0413103	0.008859	0.297948	1.39596e-07	7.0872e-08	1	0	0	1	0	0
AAATCTAAATT	57	265	11	174	295928905	125	811378302	2915	4.64912	0.327586	1.52299	0.326605	0.0167529	0.00359265	0.409123	5.66111e-08	2.87412e-08	1	0	0	1	0	0
AAATCTAACC	5	28	10	174	295928905	125	811378302	280	5.6	0.0287356	0.16092	0.0345092	0.0016092	0.000345092	0.448	5.43778e-09	2.76073e-09	1	0	0	1	0	0
AAATCTAACT	1	5	10	174	295928905	125	811378302	50	5	0.00574713	0.0287356	0.00616235	0.000287356	6.16235e-05	0.4	9.71032e-10	4.92988e-10	1	0	0	1	0	0
AAATCTAATCC	3	15	11	174	295928905	125	811378302	165	5	0.0172414	0.0862069	0.0184871	0.000948276	0.000203358	0.44	3.2044e-09	1.62686e-09	1	0	0	1	0	0
AAATCTAATT	83	377	10	174	295928905	125	811378302	3770	4.54217	0.477011	2.16667	0.464641	0.0216667	0.00464641	0.363373	7.32158e-08	3.71713e-08	1	0	0	1	0	0
AAATCTAGCC	2	13	10	174	295928905	125	811378302	130	6.5	0.0114943	0.0747126	0.0160221	0.000747126	0.000160221	0.52	2.52468e-09	1.28177e-09	1	0	0	1	1	0
AAATCTAGT	330	1480	9	174	295928905	125	811378302	13320	4.48485	1.89655	8.50575	1.82406	0.0765517	0.0164165	0.322909	2.58683e-07	1.31332e-07	1	0	0	1	0	0
AAATCTAGTT	26	153	10	174	295928905	125	811378302	1530	5.88462	0.149425	0.87931	0.188568	0.0087931	0.00188568	0.470769	2.97136e-08	1.50854e-08	1	0	0	1	0	0
AAATCTATATC	182	858	11	174	295928905	125	811378302	9438	4.71429	1.04598	4.93103	1.05746	0.0542414	0.0116321	0.414857	1.83292e-07	9.30565e-08	1	0	0	1	0	0
AAATCTATT	10	83	9	174	295928905	125	811378302	747	8.3	0.0574713	0.477011	0.102295	0.0042931	0.000920656	0.5976	1.45072e-08	7.36525e-09	1	0	0	1	1	0
AAATCTCCAAC	2	8	11	174	295928905	125	811378302	88	4	0.0114943	0.045977	0.00985977	0.000505747	0.000108457	0.352	1.70902e-09	8.67659e-10	1	0	0	1	0	0
AAATCTG	15	60	7	174	295928905	125	811378302	420	4	0.0862069	0.344828	0.0739482	0.00241379	0.000517638	0.224	8.15667e-09	4.1411e-09	1	0	0	1	0	0
AAATCTGAATT	15	75	11	174	295928905	125	811378302	825	5	0.0862069	0.431034	0.0924353	0.00474138	0.00101679	0.44	1.6022e-08	8.13431e-09	1	0	0	1	0	0
AAATCTGATCTCTT	1	4	14	174	295928905	125	811378302	56	4	0.00574713	0.0229885	0.00492988	0.000321839	6.90184e-05	0.448	1.08756e-09	5.52147e-10	1	0	0	1	0	0
AAATCTGATT	27	118	10	174	295928905	125	811378302	1180	4.37037	0.155172	0.678161	0.145432	0.00678161	0.00145432	0.34963	2.29163e-08	1.16345e-08	1	0	0	1	0	0
AAATCTGATTAAG	9	38	13	174	295928905	125	811378302	494	4.22222	0.0517241	0.218391	0.0468339	0.00283908	0.000608841	0.439111	9.59379e-09	4.87072e-09	1	0	0	1	0	0
AAATCTGCAGGT	9	43	12	174	295928905	125	811378302	516	4.77778	0.0517241	0.247126	0.0529962	0.00296552	0.000635955	0.458667	1.0021e-08	5.08764e-09	1	0	0	1	0	0
AAATCTGGAT	10	91	10	174	295928905	125	811378302	910	9.1	0.0574713	0.522989	0.112155	0.00522989	0.00112155	0.728	1.76728e-08	8.97239e-09	1	0	0	1	1	0
AAATCTT	20	150	7	174	295928905	125	811378302	1050	7.5	0.114943	0.862069	0.184871	0.00603448	0.00129409	0.42	2.03917e-08	1.03528e-08	1	0	0	1	0	0
AAATCTTAAT	16	99	10	174	295928905	125	811378302	990	6.1875	0.091954	0.568966	0.122015	0.00568966	0.00122015	0.495	1.92264e-08	9.76117e-09	1	0	0	1	0	0
AAATCTTAATC	7	41	11	174	295928905	125	811378302	451	5.85714	0.0402299	0.235632	0.0505313	0.00259195	0.000555844	0.515429	8.75871e-09	4.44675e-09	1	0	0	1	1	0
AAATCTTAATT	10	44	11	174	295928905	125	811378302	484	4.4	0.0574713	0.252874	0.0542287	0.00278161	0.000596516	0.3872	9.39959e-09	4.77213e-09	1	0	0	1	0	0
AAATCTTATCG	4	16	11	174	295928905	125	811378302	176	4	0.0229885	0.091954	0.0197195	0.00101149	0.000216915	0.352	3.41803e-09	1.73532e-09	1	0	0	1	0	0
AAATCTTATT	14	86	10	174	295928905	125	811378302	860	6.14286	0.0804598	0.494253	0.105992	0.00494253	0.00105992	0.491429	1.67017e-08	8.4794e-09	1	0	0	1	0	0
AAATG	456	2319	5	174	295928905	125	811378302	11595	5.08553	2.62069	13.3276	2.8581	0.0666379	0.0142905	0.203421	2.25182e-07	1.14324e-07	1	0	0	1	0	0
AAATGAAATT	26	183	10	174	295928905	125	811378302	1830	7.03846	0.149425	1.05172	0.225542	0.0105172	0.00225542	0.563077	3.55398e-08	1.80434e-08	1	0	0	1	1	0
AAATGAAATTT	1	8	11	174	295928905	125	811378302	88	8	0.00574713	0.045977	0.00985977	0.000505747	0.000108457	0.704	1.70902e-09	8.67659e-10	1	0	0	1	1	0
AAATGAACGAG	14	82	11	174	295928905	125	811378302	902	5.85714	0.0804598	0.471264	0.101063	0.00518391	0.00111169	0.515429	1.75174e-08	8.89351e-09	1	0	0	1	1	0
AAATGAAG	15	65	8	174	295928905	125	811378302	520	4.33333	0.0862069	0.373563	0.0801106	0.00298851	0.000640885	0.277333	1.00987e-08	5.12708e-09	1	0	0	1	0	0
AAATGAAGAAG	2	9	11	174	295928905	125	811378302	99	4.5	0.0114943	0.0517241	0.0110922	0.000568966	0.000122015	0.396	1.92264e-09	9.76117e-10	1	0	0	1	0	0
AAATGAAGGT	6	28	10	174	295928905	125	811378302	280	4.66667	0.0344828	0.16092	0.0345092	0.0016092	0.000345092	0.373333	5.43778e-09	2.76073e-09	1	0	0	1	0	0
AAATGAAT	39	178	8	174	295928905	125	811378302	1424	4.5641	0.224138	1.02299	0.21938	0.00818391	0.00175504	0.292103	2.7655e-08	1.40403e-08	1	0	0	1	0	0
AAATGAATATC	6	35	11	174	295928905	125	811378302	385	5.83333	0.0344828	0.201149	0.0431365	0.00221264	0.000474501	0.513333	7.47694e-09	3.79601e-09	1	0	0	1	1	0
AAATGAATATG	17	83	11	174	295928905	125	811378302	913	4.88235	0.0977011	0.477011	0.102295	0.00524713	0.00112525	0.429647	1.7731e-08	9.00197e-09	1	0	0	1	0	0
AAATGAATC	9	51	9	174	295928905	125	811378302	459	5.66667	0.0517241	0.293103	0.062856	0.00263793	0.000565704	0.408	8.91407e-09	4.52563e-09	1	0	0	1	0	0
AAATGAATT	11	56	9	174	295928905	125	811378302	504	5.09091	0.0632184	0.321839	0.0690184	0.00289655	0.000621165	0.366545	9.788e-09	4.96932e-09	1	0	0	1	0	0
AAATGACAAT	4	16	10	174	295928905	125	811378302	160	4	0.0229885	0.091954	0.0197195	0.00091954	0.000197195	0.32	3.1073e-09	1.57756e-09	1	0	0	1	0	0
AAATGAG	4	20	7	174	295928905	125	811378302	140	5	0.0229885	0.114943	0.0246494	0.000804598	0.000172546	0.28	2.71889e-09	1.38037e-09	1	0	0	1	0	0
AAATGAGAAT	1	4	10	174	295928905	125	811378302	40	4	0.00574713	0.0229885	0.00492988	0.000229885	4.92988e-05	0.32	7.76825e-10	3.94391e-10	1	0	0	1	0	0
AAATGAT	266	3639	7	174	295928905	125	811378302	25473	13.6805	1.52874	20.9138	4.48496	0.146397	0.0313947	0.766105	4.94702e-07	2.51158e-07	1	0	0	1	1	0
AAATGATATT	38	201	10	174	295928905	125	811378302	2010	5.28947	0.218391	1.15517	0.247727	0.0115517	0.00247727	0.423158	3.90355e-08	1.98181e-08	1	0	0	1	0	0
AAATGATG	17	95	8	174	295928905	125	811378302	760	5.58824	0.0977011	0.545977	0.117085	0.00436782	0.000936678	0.357647	1.47597e-08	7.49342e-09	1	0	0	1	0	0
AAATGATGTAG	9	41	11	174	295928905	125	811378302	451	4.55556	0.0517241	0.235632	0.0505313	0.00259195	0.000555844	0.400889	8.75871e-09	4.44675e-09	1	0	0	1	0	0
AAATGATGTATATAT	8	33	15	174	295928905	125	811378302	495	4.125	0.045977	0.189655	0.0406715	0.00284483	0.000610073	0.495	9.61321e-09	4.88058e-09	1	0	0	1	0	0
AAATGATTAAT	15	69	11	174	295928905	125	811378302	759	4.6	0.0862069	0.396552	0.0850405	0.00436207	0.000935445	0.4048	1.47403e-08	7.48356e-09	1	0	0	1	0	0
AAATGATTAG	23	112	10	174	295928905	125	811378302	1120	4.86957	0.132184	0.643678	0.138037	0.00643678	0.00138037	0.389565	2.17511e-08	1.10429e-08	1	0	0	1	0	0
AAATGATTC	94	696	9	174	295928905	125	811378302	6264	7.40426	0.54023	4	0.8578	0.036	0.0077202	0.533106	1.21651e-07	6.17616e-08	1	0	0	1	1	0
AAATGC	42	235	6	174	295928905	125	811378302	1410	5.59524	0.241379	1.35057	0.289631	0.00810345	0.00173778	0.268571	2.73831e-08	1.39023e-08	1	0	0	1	0	0
AAATGCAAC	3	12	9	174	295928905	125	811378302	108	4	0.0172414	0.0689655	0.0147896	0.00062069	0.000133107	0.288	2.09743e-09	1.06485e-09	1	0	0	1	0	0
AAATGCAAGAGAG	3	13	13	174	295928905	125	811378302	169	4.33333	0.0172414	0.0747126	0.0160221	0.000971264	0.000208288	0.450667	3.28209e-09	1.6663e-09	1	0	0	1	0	0
AAATGCAAGT	7	32	10	174	295928905	125	811378302	320	4.57143	0.0402299	0.183908	0.0394391	0.00183908	0.000394391	0.365714	6.2146e-09	3.15513e-09	1	0	0	1	0	0
AAATGCAGAT	3	12	10	174	295928905	125	811378302	120	4	0.0172414	0.0689655	0.0147896	0.000689655	0.000147896	0.32	2.33048e-09	1.18317e-09	1	0	0	1	0	0
AAATGCAGCT	16	68	10	174	295928905	125	811378302	680	4.25	0.091954	0.390805	0.083808	0.00390805	0.00083808	0.34	1.3206e-08	6.70464e-09	1	0	0	1	0	0
AAATGCATACT	5	24	11	174	295928905	125	811378302	264	4.8	0.0287356	0.137931	0.0295793	0.00151724	0.000325372	0.4224	5.12705e-09	2.60298e-09	1	0	0	1	0	0
AAATGCATAT	3	13	10	174	295928905	125	811378302	130	4.33333	0.0172414	0.0747126	0.0160221	0.000747126	0.000160221	0.346667	2.52468e-09	1.28177e-09	1	0	0	1	0	0
AAATGCGAAG	6	26	10	174	295928905	125	811378302	260	4.33333	0.0344828	0.149425	0.0320442	0.00149425	0.000320442	0.346667	5.04936e-09	2.56354e-09	1	0	0	1	0	0
AAATGCTAAG	4	23	10	174	295928905	125	811378302	230	5.75	0.0229885	0.132184	0.0283468	0.00132184	0.000283468	0.46	4.46675e-09	2.26775e-09	1	0	0	1	0	0
AAATGCTGATT	1	4	11	174	295928905	125	811378302	44	4	0.00574713	0.0229885	0.00492988	0.000252874	5.42287e-05	0.352	8.54508e-10	4.3383e-10	1	0	0	1	0	0
AAATGG	85	352	6	174	295928905	125	811378302	2112	4.14118	0.488506	2.02299	0.43383	0.0121379	0.00260298	0.198776	4.10164e-08	2.08238e-08	1	0	0	1	0	0
AAATGGAAC	7	30	9	174	295928905	125	811378302	270	4.28571	0.0402299	0.172414	0.0369741	0.00155172	0.000332767	0.308571	5.24357e-09	2.66214e-09	1	0	0	1	0	0
AAATGGAATTG	4	17	11	174	295928905	125	811378302	187	4.25	0.0229885	0.0977011	0.020952	0.00107471	0.000230472	0.374	3.63166e-09	1.84378e-09	1	0	0	1	0	0
AAATGGAT	16	79	8	174	295928905	125	811378302	632	4.9375	0.091954	0.454023	0.0973652	0.00363218	0.000778921	0.316	1.22738e-08	6.23137e-09	1	0	0	1	0	0
AAATGGATAAG	7	32	11	174	295928905	125	811378302	352	4.57143	0.0402299	0.183908	0.0394391	0.00202299	0.00043383	0.402286	6.83606e-09	3.47064e-09	1	0	0	1	0	0
AAATGGATCTG	4	18	11	174	295928905	125	811378302	198	4.5	0.0229885	0.103448	0.0221845	0.00113793	0.000244029	0.396	3.84529e-09	1.95223e-09	1	0	0	1	0	0
AAATGGATGAT	11	45	11	174	295928905	125	811378302	495	4.09091	0.0632184	0.258621	0.0554612	0.00284483	0.000610073	0.36	9.61321e-09	4.88058e-09	1	0	0	1	0	0
AAATGGCAT	37	189	9	174	295928905	125	811378302	1701	5.10811	0.212644	1.08621	0.232937	0.00977586	0.00209643	0.367784	3.30345e-08	1.67715e-08	1	0	0	1	0	0
AAATGGCGG	25	128	9	174	295928905	125	811378302	1152	5.12	0.143678	0.735632	0.157756	0.00662069	0.00141981	0.36864	2.23726e-08	1.13585e-08	1	0	0	1	0	0
AAATGGCT	4	58	8	174	295928905	125	811378302	464	14.5	0.0229885	0.333333	0.0714833	0.00266667	0.000571866	0.928	9.01117e-09	4.57493e-09	1	0	0	1	1	0
AAATGGG	2	17	7	174	295928905	125	811378302	119	8.5	0.0114943	0.0977011	0.020952	0.000683908	0.000146664	0.476	2.31106e-09	1.17331e-09	1	0	0	1	0	0
AAATGGGAACCGGG	1	5	14	174	295928905	125	811378302	70	5	0.00574713	0.0287356	0.00616235	0.000402299	8.6273e-05	0.56	1.35944e-09	6.90184e-10	1	0	0	1	1	0
AAATGGGCG	8	32	9	174	295928905	125	811378302	288	4	0.045977	0.183908	0.0394391	0.00165517	0.000354952	0.288	5.59314e-09	2.83961e-09	1	0	0	1	0	0
AAATGGT	8	54	7	174	295928905	125	811378302	378	6.75	0.045977	0.310345	0.0665534	0.00217241	0.000465874	0.378	7.341e-09	3.72699e-09	1	0	0	1	0	0
AAATGGTAC	2	8	9	174	295928905	125	811378302	72	4	0.0114943	0.045977	0.00985977	0.000413793	8.87379e-05	0.288	1.39829e-09	7.09903e-10	1	0	0	1	0	0
AAATGGTGAT	3	12	10	174	295928905	125	811378302	120	4	0.0172414	0.0689655	0.0147896	0.000689655	0.000147896	0.32	2.33048e-09	1.18317e-09	1	0	0	1	0	0
AAATGGTTAT	9	50	10	174	295928905	125	811378302	500	5.55556	0.0517241	0.287356	0.0616235	0.00287356	0.000616235	0.444444	9.71032e-09	4.92988e-09	1	0	0	1	0	0
AAATGT	340	1537	6	174	295928905	125	811378302	9222	4.52059	1.95402	8.83333	1.89431	0.053	0.0113658	0.216988	1.79097e-07	9.09268e-08	1	0	0	1	0	0
AAATGTAACT	14	95	10	174	295928905	125	811378302	950	6.78571	0.0804598	0.545977	0.117085	0.00545977	0.00117085	0.542857	1.84496e-08	9.36678e-09	1	0	0	1	1	0
AAATGTACCTG	2	8	11	174	295928905	125	811378302	88	4	0.0114943	0.045977	0.00985977	0.000505747	0.000108457	0.352	1.70902e-09	8.67659e-10	1	0	0	1	0	0
AAATGTATC	35	144	9	174	295928905	125	811378302	1296	4.11429	0.201149	0.827586	0.177476	0.00744828	0.00159728	0.296229	2.51691e-08	1.27783e-08	1	0	0	1	0	0
AAATGTATCT	9	39	10	174	295928905	125	811378302	390	4.33333	0.0517241	0.224138	0.0480664	0.00224138	0.000480664	0.346667	7.57405e-09	3.84531e-09	1	0	0	1	0	0
AAATGTC	7	41	7	174	295928905	125	811378302	287	5.85714	0.0402299	0.235632	0.0505313	0.00164943	0.000353719	0.328	5.57372e-09	2.82975e-09	1	0	0	1	0	0
AAATGTG	5	27	7	174	295928905	125	811378302	189	5.4	0.0287356	0.155172	0.0332767	0.00108621	0.000232937	0.3024	3.6705e-09	1.8635e-09	1	0	0	1	0	0
AAATGTGGATG	9	37	11	174	295928905	125	811378302	407	4.11111	0.0517241	0.212644	0.0456014	0.00233908	0.000501616	0.361778	7.9042e-09	4.01292e-09	1	0	0	1	0	0
AAATGTT	1	5	7	174	295928905	125	811378302	35	5	0.00574713	0.0287356	0.00616235	0.000201149	4.31365e-05	0.28	6.79722e-10	3.45092e-10	1	0	0	1	0	0
AAATGTTAATC	2	10	11	174	295928905	125	811378302	110	5	0.0114943	0.0574713	0.0123247	0.000632184	0.000135572	0.44	2.13627e-09	1.08457e-09	1	0	0	1	0	0
AAATGTTC	1	4	8	174	295928905	125	811378302	32	4	0.00574713	0.0229885	0.00492988	0.000183908	3.94391e-05	0.256	6.2146e-10	3.15513e-10	1	0	0	1	0	0
AAATGTTCG	27	112	9	174	295928905	125	811378302	1008	4.14815	0.155172	0.643678	0.138037	0.0057931	0.00124233	0.298667	1.9576e-08	9.93864e-09	1	0	0	1	0	0
AAATGTTCT	4	25	9	174	295928905	125	811378302	225	6.25	0.0229885	0.143678	0.0308118	0.0012931	0.000277306	0.45	4.36964e-09	2.21845e-09	1	0	0	1	0	0
AAATGTTGATT	7	41	11	174	295928905	125	811378302	451	5.85714	0.0402299	0.235632	0.0505313	0.00259195	0.000555844	0.515429	8.75871e-09	4.44675e-09	1	0	0	1	1	0
AAATT	18675	113504	5	174	295928905	125	811378302	567520	6.07786	107.328	652.322	139.89	3.26161	0.699452	0.243114	1.10216e-05	5.59561e-06	1	1	0	1	0	0
AAATTAAATTATC	4	19	13	174	295928905	125	811378302	247	4.75	0.0229885	0.109195	0.0234169	0.00141954	0.00030442	0.494	4.7969e-09	2.43536e-09	1	0	0	1	0	0
AAATTAAATTCAGTT	9	40	15	174	295928905	125	811378302	600	4.44444	0.0517241	0.229885	0.0492988	0.00344828	0.000739482	0.533333	1.16524e-08	5.91586e-09	1	0	0	1	1	0
AAATTAAATTCTGATT	6	25	16	174	295928905	125	811378302	400	4.16667	0.0344828	0.143678	0.0308118	0.00229885	0.000492988	0.533333	7.76825e-09	3.94391e-09	1	0	0	1	1	0
AAATTAAATTG	16	82	11	174	295928905	125	811378302	902	5.125	0.091954	0.471264	0.101063	0.00518391	0.00111169	0.451	1.75174e-08	8.89351e-09	1	0	0	1	0	0
AAATTAACAATTC	4	20	13	174	295928905	125	811378302	260	5	0.0229885	0.114943	0.0246494	0.00149425	0.000320442	0.52	5.04936e-09	2.56354e-09	1	0	0	1	1	0
AAATTAACC	25	156	9	174	295928905	125	811378302	1404	6.24	0.143678	0.896552	0.192265	0.00806897	0.00173039	0.44928	2.72666e-08	1.38431e-08	1	0	0	1	0	0
AAATTAACCAATC	1	4	13	174	295928905	125	811378302	52	4	0.00574713	0.0229885	0.00492988	0.000298851	6.40885e-05	0.416	1.00987e-09	5.12708e-10	1	0	0	1	0	0
AAATTAACCT	21	166	10	174	295928905	125	811378302	1660	7.90476	0.12069	0.954023	0.20459	0.00954023	0.0020459	0.632381	3.22382e-08	1.63672e-08	1	0	0	1	1	0
AAATTAACGT	3	12	10	174	295928905	125	811378302	120	4	0.0172414	0.0689655	0.0147896	0.000689655	0.000147896	0.32	2.33048e-09	1.18317e-09	1	0	0	1	0	0
AAATTAACT	447	3290	9	174	295928905	125	811378302	29610	7.36018	2.56897	18.908	4.05483	0.170172	0.0364935	0.529933	5.75045e-07	2.91948e-07	1	0	0	1	1	0
AAATTAAGAC	30	151	10	174	295928905	125	811378302	1510	5.03333	0.172414	0.867816	0.186103	0.00867816	0.00186103	0.402667	2.93252e-08	1.48882e-08	1	0	0	1	0	0
AAATTAAGAT	235	1073	10	174	295928905	125	811378302	10730	4.56596	1.35057	6.16667	1.32244	0.0616667	0.0132244	0.365277	2.08383e-07	1.05795e-07	1	0	0	1	0	0
AAATTAAGATC	27	117	11	174	295928905	125	811378302	1287	4.33333	0.155172	0.672414	0.144199	0.00739655	0.00158619	0.381333	2.49944e-08	1.26895e-08	1	0	0	1	0	0
AAATTAAGATCC	8	32	12	174	295928905	125	811378302	384	4	0.045977	0.183908	0.0394391	0.0022069	0.000473269	0.384	7.45752e-09	3.78615e-09	1	0	0	1	0	0
AAATTAAGATT	18	75	11	174	295928905	125	811378302	825	4.16667	0.103448	0.431034	0.0924353	0.00474138	0.00101679	0.366667	1.6022e-08	8.13431e-09	1	0	0	1	0	0
AAATTAAGCC	25	129	10	174	295928905	125	811378302	1290	5.16	0.143678	0.741379	0.158989	0.00741379	0.00158989	0.4128	2.50526e-08	1.27191e-08	1	0	0	1	0	0
AAATTAAGCT	33	151	10	174	295928905	125	811378302	1510	4.57576	0.189655	0.867816	0.186103	0.00867816	0.00186103	0.366061	2.93252e-08	1.48882e-08	1	0	0	1	0	0
AAATTAAGGTT	17	78	11	174	295928905	125	811378302	858	4.58824	0.0977011	0.448276	0.0961327	0.00493103	0.00105746	0.403765	1.66629e-08	8.45968e-09	1	0	0	1	0	0
AAATTAAGT	12	66	9	174	295928905	125	811378302	594	5.5	0.0689655	0.37931	0.0813431	0.00341379	0.000732088	0.396	1.15359e-08	5.8567e-09	1	0	0	1	0	0
AAATTAAGTT	49	223	10	174	295928905	125	811378302	2230	4.55102	0.281609	1.28161	0.274841	0.0128161	0.00274841	0.364082	4.3308e-08	2.19873e-08	1	0	0	1	0	0
AAATTAATAAG	17	96	11	174	295928905	125	811378302	1056	5.64706	0.0977011	0.551724	0.118317	0.00606897	0.00130149	0.496941	2.05082e-08	1.04119e-08	1	0	0	1	0	0
AAATTAATAATCC	30	197	13	174	295928905	125	811378302	2561	6.56667	0.172414	1.13218	0.242797	0.0147184	0.00315636	0.682933	4.97362e-08	2.52509e-08	1	0	0	1	1	0
AAATTAATACC	7	31	11	174	295928905	125	811378302	341	4.42857	0.0402299	0.178161	0.0382066	0.00195977	0.000420273	0.389714	6.62244e-09	3.36218e-09	1	0	0	1	0	0
AAATTAATACT	17	93	11	174	295928905	125	811378302	1023	5.47059	0.0977011	0.534483	0.11462	0.00587931	0.00126082	0.481412	1.98673e-08	1.00865e-08	1	0	0	1	0	0
AAATTAATAG	58	350	10	174	295928905	125	811378302	3500	6.03448	0.333333	2.01149	0.431365	0.0201149	0.00431365	0.482759	6.79722e-08	3.45092e-08	1	0	0	1	0	0
AAATTAATAGT	13	93	11	174	295928905	125	811378302	1023	7.15385	0.0747126	0.534483	0.11462	0.00587931	0.00126082	0.629538	1.98673e-08	1.00865e-08	1	0	0	1	1	0
AAATTAATATC	59	338	11	174	295928905	125	811378302	3718	5.72881	0.33908	1.94253	0.416575	0.0213678	0.00458233	0.504136	7.22059e-08	3.66586e-08	1	0	0	1	1	0
AAATTAATC	258	1751	9	174	295928905	125	811378302	15759	6.78682	1.48276	10.0632	2.15806	0.090569	0.0194225	0.488651	3.0605e-07	1.5538e-07	1	0	0	1	0	0
AAATTAATCAC	1	5	11	174	295928905	125	811378302	55	5	0.00574713	0.0287356	0.00616235	0.000316092	6.77859e-05	0.44	1.06813e-09	5.42287e-10	1	0	0	1	0	0
AAATTAATCAT	33	238	11	174	295928905	125	811378302	2618	7.21212	0.189655	1.36782	0.293328	0.015046	0.00322661	0.634667	5.08432e-08	2.58129e-08	1	0	0	1	1	0
AAATTAATCC	21	132	10	174	295928905	125	811378302	1320	6.28571	0.12069	0.758621	0.162686	0.00758621	0.00162686	0.502857	2.56352e-08	1.30149e-08	1	0	0	1	1	0
AAATTAATCCATTC	1	5	14	174	295928905	125	811378302	70	5	0.00574713	0.0287356	0.00616235	0.000402299	8.6273e-05	0.56	1.35944e-09	6.90184e-10	1	0	0	1	1	0
AAATTAATCG	21	111	10	174	295928905	125	811378302	1110	5.28571	0.12069	0.637931	0.136804	0.00637931	0.00136804	0.422857	2.15569e-08	1.09443e-08	1	0	0	1	0	0
AAATTAATCT	154	705	10	174	295928905	125	811378302	7050	4.57792	0.885057	4.05172	0.868892	0.0405172	0.00868892	0.366234	1.36915e-07	6.95113e-08	1	0	0	1	0	0
AAATTAATG	32	145	9	174	295928905	125	811378302	1305	4.53125	0.183908	0.833333	0.178708	0.0075	0.00160837	0.32625	2.53439e-08	1.2867e-08	1	0	0	1	0	0
AAATTAATGTC	1	5	11	174	295928905	125	811378302	55	5	0.00574713	0.0287356	0.00616235	0.000316092	6.77859e-05	0.44	1.06813e-09	5.42287e-10	1	0	0	1	0	0
AAATTAATTCT	5	21	11	174	295928905	125	811378302	231	4.2	0.0287356	0.12069	0.0258819	0.00132759	0.000284701	0.3696	4.48617e-09	2.27761e-09	1	0	0	1	0	0
AAATTAATTTATATAC	7	38	16	174	295928905	125	811378302	608	5.42857	0.0402299	0.218391	0.0468339	0.00349425	0.000749342	0.694857	1.18077e-08	5.99474e-09	1	0	0	1	1	0
AAATTAC	11	48	7	174	295928905	125	811378302	336	4.36364	0.0632184	0.275862	0.0591586	0.00193103	0.00041411	0.244364	6.52533e-09	3.31288e-09	1	0	0	1	0	0
AAATTACAAT	39	221	10	174	295928905	125	811378302	2210	5.66667	0.224138	1.27011	0.272376	0.0127011	0.00272376	0.453333	4.29196e-08	2.17901e-08	1	0	0	1	0	0
AAATTACAC	1	4	9	174	295928905	125	811378302	36	4	0.00574713	0.0229885	0.00492988	0.000206897	4.43689e-05	0.288	6.99143e-10	3.54952e-10	1	0	0	1	0	0
AAATTACATT	13	113	10	174	295928905	125	811378302	1130	8.69231	0.0747126	0.649425	0.139269	0.00649425	0.00139269	0.695385	2.19453e-08	1.11415e-08	1	0	0	1	1	0
AAATTACTAAT	2	12	11	174	295928905	125	811378302	132	6	0.0114943	0.0689655	0.0147896	0.000758621	0.000162686	0.528	2.56352e-09	1.30149e-09	1	0	0	1	1	0
AAATTACTATT	10	52	11	174	295928905	125	811378302	572	5.2	0.0574713	0.298851	0.0640885	0.00328736	0.000704973	0.4576	1.11086e-08	5.63979e-09	1	0	0	1	0	0
AAATTAG	426	1886	7	174	295928905	125	811378302	13202	4.42723	2.44828	10.8391	2.32444	0.0758736	0.0162711	0.247925	2.56391e-07	1.30169e-07	1	0	0	1	0	0
AAATTAGAACT	5	20	11	174	295928905	125	811378302	220	4	0.0287356	0.114943	0.0246494	0.00126437	0.000271144	0.352	4.27254e-09	2.16915e-09	1	0	0	1	0	0
AAATTAGAAT	33	180	10	174	295928905	125	811378302	1800	5.45455	0.189655	1.03448	0.221845	0.0103448	0.00221845	0.436364	3.49571e-08	1.77476e-08	1	0	0	1	0	0
AAATTAGAATC	2	9	11	174	295928905	125	811378302	99	4.5	0.0114943	0.0517241	0.0110922	0.000568966	0.000122015	0.396	1.92264e-09	9.76117e-10	1	0	0	1	0	0
AAATTAGACT	5	30	10	174	295928905	125	811378302	300	6	0.0287356	0.172414	0.0369741	0.00172414	0.000369741	0.48	5.82619e-09	2.95793e-09	1	0	0	1	0	0
AAATTAGAG	10	41	9	174	295928905	125	811378302	369	4.1	0.0574713	0.235632	0.0505313	0.00212069	0.000454782	0.2952	7.16621e-09	3.63825e-09	1	0	0	1	0	0
AAATTAGAGT	10	44	10	174	295928905	125	811378302	440	4.4	0.0574713	0.252874	0.0542287	0.00252874	0.000542287	0.352	8.54508e-09	4.3383e-09	1	0	0	1	0	0
AAATTAGAT	32	182	9	174	295928905	125	811378302	1638	5.6875	0.183908	1.04598	0.22431	0.00941379	0.00201879	0.4095	3.1811e-08	1.61503e-08	1	0	0	1	0	0
AAATTAGATAC	3	12	11	174	295928905	125	811378302	132	4	0.0172414	0.0689655	0.0147896	0.000758621	0.000162686	0.352	2.56352e-09	1.30149e-09	1	0	0	1	0	0
AAATTAGATG	10	53	10	174	295928905	125	811378302	530	5.3	0.0574713	0.304598	0.0653209	0.00304598	0.000653209	0.424	1.02929e-08	5.22568e-09	1	0	0	1	0	0
AAATTAGATT	482	3375	10	174	295928905	125	811378302	33750	7.00207	2.77011	19.3966	4.15959	0.193966	0.0415959	0.560166	6.55446e-07	3.32767e-07	1	0	0	1	1	0
AAATTAGCATAATT	3	12	14	174	295928905	125	811378302	168	4	0.0172414	0.0689655	0.0147896	0.000965517	0.000207055	0.448	3.26267e-09	1.65644e-09	1	0	0	1	0	0
AAATTAGGATAT	11	49	12	174	295928905	125	811378302	588	4.45455	0.0632184	0.281609	0.0603911	0.00337931	0.000724693	0.427636	1.14193e-08	5.79754e-09	1	0	0	1	0	0
AAATTAGGATG	7	32	11	174	295928905	125	811378302	352	4.57143	0.0402299	0.183908	0.0394391	0.00202299	0.00043383	0.402286	6.83606e-09	3.47064e-09	1	0	0	1	0	0
AAATTAGGTT	5	23	10	174	295928905	125	811378302	230	4.6	0.0287356	0.132184	0.0283468	0.00132184	0.000283468	0.368	4.46675e-09	2.26775e-09	1	0	0	1	0	0
AAATTAGT	79	355	8	174	295928905	125	811378302	2840	4.49367	0.454023	2.04023	0.437527	0.0163218	0.00350022	0.287595	5.51546e-08	2.80017e-08	1	0	0	1	0	0
AAATTAGTT	115	705	9	174	295928905	125	811378302	6345	6.13043	0.66092	4.05172	0.868892	0.0364655	0.00782003	0.441391	1.23224e-07	6.25602e-08	1	0	0	1	0	0
AAATTAGTTAT	9	38	11	174	295928905	125	811378302	418	4.22222	0.0517241	0.218391	0.0468339	0.0024023	0.000515173	0.371556	8.11782e-09	4.12138e-09	1	0	0	1	0	0
AAATTAT	911	3909	7	174	295928905	125	811378302	27363	4.29089	5.23563	22.4655	4.81773	0.157259	0.0337241	0.24029	5.31407e-07	2.69793e-07	1	0	0	1	0	0
AAATTATAACT	13	85	11	174	295928905	125	811378302	935	6.53846	0.0747126	0.488506	0.10476	0.00537356	0.00115236	0.575385	1.81583e-08	9.21888e-09	1	0	0	1	1	0
AAATTATAC	1145	4737	9	174	295928905	125	811378302	42633	4.13712	6.58046	27.2241	5.83821	0.245017	0.0525439	0.297872	8.2796e-07	4.20351e-07	1	0	0	1	0	0
AAATTATAT	2970	12267	9	174	295928905	125	811378302	110403	4.1303	17.069	70.5	15.1187	0.6345	0.136068	0.297382	2.1441e-06	1.08855e-06	1	0	0	1	0	0
AAATTATATCT	16	76	11	174	295928905	125	811378302	836	4.75	0.091954	0.436782	0.0936678	0.0048046	0.00103035	0.418	1.62356e-08	8.24276e-09	1	0	0	1	0	0
AAATTATATTC	14	60	11	174	295928905	125	811378302	660	4.28571	0.0804598	0.344828	0.0739482	0.0037931	0.000813431	0.377143	1.28176e-08	6.50745e-09	1	0	0	1	0	0
AAATTATC	42	246	8	174	295928905	125	811378302	1968	5.85714	0.241379	1.41379	0.303188	0.0113103	0.0024255	0.374857	3.82198e-08	1.9404e-08	1	0	0	1	0	0
AAATTATCAAT	8	38	11	174	295928905	125	811378302	418	4.75	0.045977	0.218391	0.0468339	0.0024023	0.000515173	0.418	8.11782e-09	4.12138e-09	1	0	0	1	0	0
AAATTATCAG	13	110	10	174	295928905	125	811378302	1100	8.46154	0.0747126	0.632184	0.135572	0.00632184	0.00135572	0.676923	2.13627e-08	1.08457e-08	1	0	0	1	1	0
AAATTATCAT	1	9	10	174	295928905	125	811378302	90	9	0.00574713	0.0517241	0.0110922	0.000517241	0.000110922	0.72	1.74786e-09	8.87379e-10	1	0	0	1	1	0
AAATTATCATC	21	88	11	174	295928905	125	811378302	968	4.19048	0.12069	0.505747	0.108457	0.00556322	0.00119303	0.368762	1.87992e-08	9.54425e-09	1	0	0	1	0	0
AAATTATCCC	13	55	10	174	295928905	125	811378302	550	4.23077	0.0747126	0.316092	0.0677859	0.00316092	0.000677859	0.338462	1.06813e-08	5.42287e-09	1	0	0	1	0	0
AAATTATCCT	27	216	10	174	295928905	125	811378302	2160	8	0.155172	1.24138	0.266214	0.0124138	0.00266214	0.64	4.19486e-08	2.12971e-08	1	0	0	1	1	0
AAATTATCG	25	149	9	174	295928905	125	811378302	1341	5.96	0.143678	0.856322	0.183638	0.0077069	0.00165274	0.42912	2.60431e-08	1.32219e-08	1	0	0	1	0	0
AAATTATCGTC	4	16	11	174	295928905	125	811378302	176	4	0.0229885	0.091954	0.0197195	0.00101149	0.000216915	0.352	3.41803e-09	1.73532e-09	1	0	0	1	0	0
AAATTATCT	67	480	9	174	295928905	125	811378302	4320	7.16418	0.385057	2.75862	0.591586	0.0248276	0.00532427	0.515821	8.38971e-08	4.25942e-08	1	0	0	1	1	0
AAATTATCTCT	27	156	11	174	295928905	125	811378302	1716	5.77778	0.155172	0.896552	0.192265	0.00986207	0.00211492	0.508444	3.33258e-08	1.69194e-08	1	0	0	1	1	0
AAATTATGACT	1	5	11	174	295928905	125	811378302	55	5	0.00574713	0.0287356	0.00616235	0.000316092	6.77859e-05	0.44	1.06813e-09	5.42287e-10	1	0	0	1	0	0
AAATTATGAT	48	252	10	174	295928905	125	811378302	2520	5.25	0.275862	1.44828	0.310583	0.0144828	0.00310583	0.42	4.894e-08	2.48466e-08	1	0	0	1	0	0
AAATTATGGTT	7	32	11	174	295928905	125	811378302	352	4.57143	0.0402299	0.183908	0.0394391	0.00202299	0.00043383	0.402286	6.83606e-09	3.47064e-09	1	0	0	1	0	0
AAATTATGT	27	124	9	174	295928905	125	811378302	1116	4.59259	0.155172	0.712644	0.152826	0.00641379	0.00137544	0.330667	2.16734e-08	1.10035e-08	1	0	0	1	0	0
AAATTATTAAC	5	29	11	174	295928905	125	811378302	319	5.8	0.0287356	0.166667	0.0357417	0.00183333	0.000393158	0.5104	6.19518e-09	3.14527e-09	1	0	0	1	1	0
AAATTATTAAG	4	25	11	174	295928905	125	811378302	275	6.25	0.0229885	0.143678	0.0308118	0.00158046	0.000338929	0.55	5.34067e-09	2.71144e-09	1	0	0	1	1	0
AAATTATTATC	53	244	11	174	295928905	125	811378302	2684	4.60377	0.304598	1.4023	0.300723	0.0154253	0.00330795	0.405132	5.2125e-08	2.64636e-08	1	0	0	1	0	0
AAATTATTATT	428	2002	11	174	295928905	125	811378302	22022	4.67757	2.45977	11.5057	2.46741	0.126563	0.0271415	0.411626	4.27681e-07	2.17132e-07	1	0	0	1	0	0
AAATTATTCC	38	208	10	174	295928905	125	811378302	2080	5.47368	0.218391	1.1954	0.256354	0.011954	0.00256354	0.437895	4.03949e-08	2.05083e-08	1	0	0	1	0	0
AAATTATTGATGAT	3	13	14	174	295928905	125	811378302	182	4.33333	0.0172414	0.0747126	0.0160221	0.00104598	0.00022431	0.485333	3.53456e-09	1.79448e-09	1	0	0	1	0	0
AAATTATTGT	4	31	10	174	295928905	125	811378302	310	7.75	0.0229885	0.178161	0.0382066	0.00178161	0.000382066	0.62	6.0204e-09	3.05653e-09	1	0	0	1	1	0
AAATTC	303	1282	6	174	295928905	125	811378302	7692	4.23102	1.74138	7.36782	1.58003	0.0442069	0.00948016	0.203089	1.49384e-07	7.58413e-08	1	0	0	1	0	0
AAATTCAAC	4	18	9	174	295928905	125	811378302	162	4.5	0.0229885	0.103448	0.0221845	0.000931034	0.00019966	0.324	3.14614e-09	1.59728e-09	1	0	0	1	0	0
AAATTCAACT	42	253	10	174	295928905	125	811378302	2530	6.02381	0.241379	1.45402	0.311815	0.0145402	0.00311815	0.481905	4.91342e-08	2.49452e-08	1	0	0	1	0	0
AAATTCAACTG	4	16	11	174	295928905	125	811378302	176	4	0.0229885	0.091954	0.0197195	0.00101149	0.000216915	0.352	3.41803e-09	1.73532e-09	1	0	0	1	0	0
AAATTCAAGAT	1	5	11	174	295928905	125	811378302	55	5	0.00574713	0.0287356	0.00616235	0.000316092	6.77859e-05	0.44	1.06813e-09	5.42287e-10	1	0	0	1	0	0
AAATTCAATC	3	15	10	174	295928905	125	811378302	150	5	0.0172414	0.0862069	0.0184871	0.000862069	0.000184871	0.4	2.91309e-09	1.47896e-09	1	0	0	1	0	0
AAATTCAATT	44	182	10	174	295928905	125	811378302	1820	4.13636	0.252874	1.04598	0.22431	0.0104598	0.0022431	0.330909	3.53456e-08	1.79448e-08	1	0	0	1	0	0
AAATTCACAGAG	15	65	12	174	295928905	125	811378302	780	4.33333	0.0862069	0.373563	0.0801106	0.00448276	0.000961327	0.416	1.51481e-08	7.69062e-09	1	0	0	1	0	0
AAATTCACATTG	4	17	12	174	295928905	125	811378302	204	4.25	0.0229885	0.0977011	0.020952	0.00117241	0.000251424	0.408	3.96181e-09	2.01139e-09	1	0	0	1	0	0
AAATTCAGAT	17	74	10	174	295928905	125	811378302	740	4.35294	0.0977011	0.425287	0.0912028	0.00425287	0.000912028	0.348235	1.43713e-08	7.29623e-09	1	0	0	1	0	0
AAATTCAGGT	8	51	10	174	295928905	125	811378302	510	6.375	0.045977	0.293103	0.062856	0.00293103	0.00062856	0.51	9.90452e-09	5.02848e-09	1	0	0	1	1	0
AAATTCAGTT	58	370	10	174	295928905	125	811378302	3700	6.37931	0.333333	2.12644	0.456014	0.0212644	0.00456014	0.510345	7.18563e-08	3.64811e-08	1	0	0	1	1	0
AAATTCATCG	7	30	10	174	295928905	125	811378302	300	4.28571	0.0402299	0.172414	0.0369741	0.00172414	0.000369741	0.342857	5.82619e-09	2.95793e-09	1	0	0	1	0	0
AAATTCATCT	39	207	10	174	295928905	125	811378302	2070	5.30769	0.224138	1.18966	0.255121	0.0118966	0.00255121	0.424615	4.02007e-08	2.04097e-08	1	0	0	1	0	0
AAATTCATCTT	16	68	11	174	295928905	125	811378302	748	4.25	0.091954	0.390805	0.083808	0.00429885	0.000921888	0.374	1.45266e-08	7.3751e-09	1	0	0	1	0	0
AAATTCATTC	1	4	10	174	295928905	125	811378302	40	4	0.00574713	0.0229885	0.00492988	0.000229885	4.92988e-05	0.32	7.76825e-10	3.94391e-10	1	0	0	1	0	0
AAATTCC	43	221	7	174	295928905	125	811378302	1547	5.13953	0.247126	1.27011	0.272376	0.0088908	0.00190663	0.287814	3.00437e-08	1.52531e-08	1	0	0	1	0	0
AAATTCG	999	4644	7	174	295928905	125	811378302	32508	4.64865	5.74138	26.6897	5.72359	0.186828	0.0400652	0.260324	6.31326e-07	3.20521e-07	1	0	0	1	0	0
AAATTCGAAC	19	83	10	174	295928905	125	811378302	830	4.36842	0.109195	0.477011	0.102295	0.00477011	0.00102295	0.349474	1.61191e-08	8.18361e-09	1	0	0	1	0	0
AAATTCGATT	52	271	10	174	295928905	125	811378302	2710	5.21154	0.298851	1.55747	0.334	0.0155747	0.00334	0.416923	5.26299e-08	2.672e-08	1	0	0	1	0	0
AAATTCGG	77	415	8	174	295928905	125	811378302	3320	5.38961	0.442529	2.38506	0.511475	0.0190805	0.0040918	0.344935	6.44765e-08	3.27344e-08	1	0	0	1	0	0
AAATTCGTC	6	26	9	174	295928905	125	811378302	234	4.33333	0.0344828	0.149425	0.0320442	0.00134483	0.000288398	0.312	4.54443e-09	2.30719e-09	1	0	0	1	0	0
AAATTCT	532	4887	7	174	295928905	125	811378302	34209	9.18609	3.05747	28.0862	6.02308	0.196603	0.0421616	0.514421	6.6436e-07	3.37293e-07	1	0	0	1	1	0
AAATTCTAAC	8	36	10	174	295928905	125	811378302	360	4.5	0.045977	0.206897	0.0443689	0.00206897	0.000443689	0.36	6.99143e-09	3.54952e-09	1	0	0	1	0	0
AAATTCTAAT	15	76	10	174	295928905	125	811378302	760	5.06667	0.0862069	0.436782	0.0936678	0.00436782	0.000936678	0.405333	1.47597e-08	7.49342e-09	1	0	0	1	0	0
AAATTCTAATC	5	20	11	174	295928905	125	811378302	220	4	0.0287356	0.114943	0.0246494	0.00126437	0.000271144	0.352	4.27254e-09	2.16915e-09	1	0	0	1	0	0
AAATTCTAATT	11	45	11	174	295928905	125	811378302	495	4.09091	0.0632184	0.258621	0.0554612	0.00284483	0.000610073	0.36	9.61321e-09	4.88058e-09	1	0	0	1	0	0
AAATTCTATT	60	347	10	174	295928905	125	811378302	3470	5.78333	0.344828	1.99425	0.427667	0.0199425	0.00427667	0.462667	6.73896e-08	3.42134e-08	1	0	0	1	0	0
AAATTCTCTT	9	58	10	174	295928905	125	811378302	580	6.44444	0.0517241	0.333333	0.0714833	0.00333333	0.000714833	0.515556	1.1264e-08	5.71866e-09	1	0	0	1	1	0
AAATTCTGCTT	1	5	11	174	295928905	125	811378302	55	5	0.00574713	0.0287356	0.00616235	0.000316092	6.77859e-05	0.44	1.06813e-09	5.42287e-10	1	0	0	1	0	0
AAATTG	86	402	6	174	295928905	125	811378302	2412	4.67442	0.494253	2.31034	0.495453	0.0138621	0.00297272	0.224372	4.68426e-08	2.37818e-08	1	0	0	1	0	0
AAATTGAACCC	2	8	11	174	295928905	125	811378302	88	4	0.0114943	0.045977	0.00985977	0.000505747	0.000108457	0.352	1.70902e-09	8.67659e-10	1	0	0	1	0	0
AAATTGAACT	4	19	10	174	295928905	125	811378302	190	4.75	0.0229885	0.109195	0.0234169	0.00109195	0.000234169	0.38	3.68992e-09	1.87336e-09	1	0	0	1	0	0
AAATTGAACTT	1	4	11	174	295928905	125	811378302	44	4	0.00574713	0.0229885	0.00492988	0.000252874	5.42287e-05	0.352	8.54508e-10	4.3383e-10	1	0	0	1	0	0
AAATTGAAT	3	12	9	174	295928905	125	811378302	108	4	0.0172414	0.0689655	0.0147896	0.00062069	0.000133107	0.288	2.09743e-09	1.06485e-09	1	0	0	1	0	0
AAATTGAATCT	8	36	11	174	295928905	125	811378302	396	4.5	0.045977	0.206897	0.0443689	0.00227586	0.000488058	0.396	7.69057e-09	3.90447e-09	1	0	0	1	0	0
AAATTGAATT	154	751	10	174	295928905	125	811378302	7510	4.87662	0.885057	4.31609	0.925586	0.0431609	0.00925586	0.39013	1.45849e-07	7.40468e-08	1	0	0	1	0	0
AAATTGAC	2	8	8	174	295928905	125	811378302	64	4	0.0114943	0.045977	0.00985977	0.000367816	7.88781e-05	0.256	1.24292e-09	6.31025e-10	1	0	0	1	0	0
AAATTGAGTT	12	56	10	174	295928905	125	811378302	560	4.66667	0.0689655	0.321839	0.0690184	0.00321839	0.000690184	0.373333	1.08756e-08	5.52147e-09	1	0	0	1	0	0
AAATTGATATT	3	21	11	174	295928905	125	811378302	231	7	0.0172414	0.12069	0.0258819	0.00132759	0.000284701	0.616	4.48617e-09	2.27761e-09	1	0	0	1	1	0
AAATTGATCAT	5	20	11	174	295928905	125	811378302	220	4	0.0287356	0.114943	0.0246494	0.00126437	0.000271144	0.352	4.27254e-09	2.16915e-09	1	0	0	1	0	0
AAATTGATCG	1	4	10	174	295928905	125	811378302	40	4	0.00574713	0.0229885	0.00492988	0.000229885	4.92988e-05	0.32	7.76825e-10	3.94391e-10	1	0	0	1	0	0
AAATTGATCT	15	74	10	174	295928905	125	811378302	740	4.93333	0.0862069	0.425287	0.0912028	0.00425287	0.000912028	0.394667	1.43713e-08	7.29623e-09	1	0	0	1	0	0
AAATTGATGC	27	109	10	174	295928905	125	811378302	1090	4.03704	0.155172	0.626437	0.134339	0.00626437	0.00134339	0.322963	2.11685e-08	1.07471e-08	1	0	0	1	0	0
AAATTGATGCT	2	10	11	174	295928905	125	811378302	110	5	0.0114943	0.0574713	0.0123247	0.000632184	0.000135572	0.44	2.13627e-09	1.08457e-09	1	0	0	1	0	0
AAATTGATT	87	532	9	174	295928905	125	811378302	4788	6.11494	0.5	3.05747	0.655674	0.0275172	0.00590107	0.440276	9.2986e-08	4.72086e-08	1	0	0	1	0	0
AAATTGATTAT	8	32	11	174	295928905	125	811378302	352	4	0.045977	0.183908	0.0394391	0.00202299	0.00043383	0.352	6.83606e-09	3.47064e-09	1	0	0	1	0	0
AAATTGC	39	170	7	174	295928905	125	811378302	1190	4.35897	0.224138	0.977011	0.20952	0.00683908	0.00146664	0.244103	2.31106e-08	1.17331e-08	1	0	0	1	0	0
AAATTGCTAC	5	21	10	174	295928905	125	811378302	210	4.2	0.0287356	0.12069	0.0258819	0.0012069	0.000258819	0.336	4.07833e-09	2.07055e-09	1	0	0	1	0	0
AAATTGCTT	11	48	9	174	295928905	125	811378302	432	4.36364	0.0632184	0.275862	0.0591586	0.00248276	0.000532427	0.314182	8.38971e-09	4.25942e-09	1	0	0	1	0	0
AAATTGG	7	32	7	174	295928905	125	811378302	224	4.57143	0.0402299	0.183908	0.0394391	0.00128736	0.000276073	0.256	4.35022e-09	2.20859e-09	1	0	0	1	0	0
AAATTGGATC	5	22	10	174	295928905	125	811378302	220	4.4	0.0287356	0.126437	0.0271144	0.00126437	0.000271144	0.352	4.27254e-09	2.16915e-09	1	0	0	1	0	0
AAATTGGATT	43	236	10	174	295928905	125	811378302	2360	5.48837	0.247126	1.35632	0.290863	0.0135632	0.00290863	0.43907	4.58327e-08	2.3269e-08	1	0	0	1	0	0
AAATTGGGAT	1	5	10	174	295928905	125	811378302	50	5	0.00574713	0.0287356	0.00616235	0.000287356	6.16235e-05	0.4	9.71032e-10	4.92988e-10	1	0	0	1	0	0
AAATTGGT	56	281	8	174	295928905	125	811378302	2248	5.01786	0.321839	1.61494	0.346324	0.0129195	0.00277059	0.321143	4.36576e-08	2.21648e-08	1	0	0	1	0	0
AAATTGGTT	14	120	9	174	295928905	125	811378302	1080	8.57143	0.0804598	0.689655	0.147896	0.0062069	0.00133107	0.617143	2.09743e-08	1.06485e-08	1	0	0	1	1	0
AAATTGT	72	516	7	174	295928905	125	811378302	3612	7.16667	0.413793	2.96552	0.635955	0.0207586	0.00445168	0.401333	7.01473e-08	3.56135e-08	1	0	0	1	0	0
AAATTGTAAGC	15	68	11	174	295928905	125	811378302	748	4.53333	0.0862069	0.390805	0.083808	0.00429885	0.000921888	0.398933	1.45266e-08	7.3751e-09	1	0	0	1	0	0
AAATTGTATT	60	313	10	174	295928905	125	811378302	3130	5.21667	0.344828	1.79885	0.385763	0.0179885	0.00385763	0.417333	6.07866e-08	3.08611e-08	1	0	0	1	0	0
AAATTGTCAT	11	58	10	174	295928905	125	811378302	580	5.27273	0.0632184	0.333333	0.0714833	0.00333333	0.000714833	0.421818	1.1264e-08	5.71866e-09	1	0	0	1	0	0
AAATTGTCG	21	107	9	174	295928905	125	811378302	963	5.09524	0.12069	0.614943	0.131874	0.00553448	0.00118687	0.366857	1.87021e-08	9.49495e-09	1	0	0	1	0	0
AAATTGTCTCT	5	20	11	174	295928905	125	811378302	220	4	0.0287356	0.114943	0.0246494	0.00126437	0.000271144	0.352	4.27254e-09	2.16915e-09	1	0	0	1	0	0
AAATTGTGAT	16	68	10	174	295928905	125	811378302	680	4.25	0.091954	0.390805	0.083808	0.00390805	0.00083808	0.34	1.3206e-08	6.70464e-09	1	0	0	1	0	0
AAATTGTGATT	4	23	11	174	295928905	125	811378302	253	5.75	0.0229885	0.132184	0.0283468	0.00145402	0.000311815	0.506	4.91342e-09	2.49452e-09	1	0	0	1	1	0
AAATTGTGCTT	3	13	11	174	295928905	125	811378302	143	4.33333	0.0172414	0.0747126	0.0160221	0.000821839	0.000176243	0.381333	2.77715e-09	1.40995e-09	1	0	0	1	0	0
AAATTGTGGTT	8	32	11	174	295928905	125	811378302	352	4	0.045977	0.183908	0.0394391	0.00202299	0.00043383	0.352	6.83606e-09	3.47064e-09	1	0	0	1	0	0
AAATTGTGTTC	1	4	11	174	295928905	125	811378302	44	4	0.00574713	0.0229885	0.00492988	0.000252874	5.42287e-05	0.352	8.54508e-10	4.3383e-10	1	0	0	1	0	0
AAATTGTTAAT	27	116	11	174	295928905	125	811378302	1276	4.2963	0.155172	0.666667	0.142967	0.00733333	0.00157263	0.378074	2.47807e-08	1.25811e-08	1	0	0	1	0	0
AAATTGTTAGT	11	67	11	174	295928905	125	811378302	737	6.09091	0.0632184	0.385057	0.0825755	0.00423563	0.000908331	0.536	1.4313e-08	7.26665e-09	1	0	0	1	1	0
AAATTGTTGTT	16	78	11	174	295928905	125	811378302	858	4.875	0.091954	0.448276	0.0961327	0.00493103	0.00105746	0.429	1.66629e-08	8.45968e-09	1	0	0	1	0	0
AAATTT	3727	15815	6	174	295928905	125	811378302	94890	4.24336	21.4195	90.8908	19.4915	0.545345	0.116949	0.203681	1.84282e-06	9.35593e-07	1	0	0	1	0	0
AAATTTAACC	27	138	10	174	295928905	125	811378302	1380	5.11111	0.155172	0.793103	0.170081	0.00793103	0.00170081	0.408889	2.68005e-08	1.36065e-08	1	0	0	1	0	0
AAATTTAAGC	11	49	10	174	295928905	125	811378302	490	4.45455	0.0632184	0.281609	0.0603911	0.00281609	0.000603911	0.356364	9.51611e-09	4.83129e-09	1	0	0	1	0	0
AAATTTAATC	135	561	10	174	295928905	125	811378302	5610	4.15556	0.775862	3.22414	0.691416	0.0322414	0.00691416	0.332444	1.0895e-07	5.53133e-08	1	0	0	1	0	0
AAATTTAATCC	6	25	11	174	295928905	125	811378302	275	4.16667	0.0344828	0.143678	0.0308118	0.00158046	0.000338929	0.366667	5.34067e-09	2.71144e-09	1	0	0	1	0	0
AAATTTAATCT	9	40	11	174	295928905	125	811378302	440	4.44444	0.0517241	0.229885	0.0492988	0.00252874	0.000542287	0.391111	8.54508e-09	4.3383e-09	1	0	0	1	0	0
AAATTTAATG	7	30	10	174	295928905	125	811378302	300	4.28571	0.0402299	0.172414	0.0369741	0.00172414	0.000369741	0.342857	5.82619e-09	2.95793e-09	1	0	0	1	0	0
AAATTTAATTAATCT	2	10	15	174	295928905	125	811378302	150	5	0.0114943	0.0574713	0.0123247	0.000862069	0.000184871	0.6	2.91309e-09	1.47896e-09	1	0	0	1	1	0
AAATTTAATTATTAT	13	58	15	174	295928905	125	811378302	870	4.46154	0.0747126	0.333333	0.0714833	0.005	0.00107225	0.535385	1.6896e-08	8.578e-09	1	0	0	1	1	0
AAATTTAG	28	151	8	174	295928905	125	811378302	1208	5.39286	0.16092	0.867816	0.186103	0.00694253	0.00148882	0.345143	2.34601e-08	1.19106e-08	1	0	0	1	0	0
AAATTTATAAG	12	61	11	174	295928905	125	811378302	671	5.08333	0.0689655	0.350575	0.0751807	0.00385632	0.000826988	0.447333	1.30312e-08	6.6159e-09	1	0	0	1	0	0
AAATTTATC	31	153	9	174	295928905	125	811378302	1377	4.93548	0.178161	0.87931	0.188568	0.00791379	0.00169711	0.355355	2.67422e-08	1.35769e-08	1	0	0	1	0	0
AAATTTATCG	18	78	10	174	295928905	125	811378302	780	4.33333	0.103448	0.448276	0.0961327	0.00448276	0.000961327	0.346667	1.51481e-08	7.69062e-09	1	0	0	1	0	0
AAATTTATG	17	77	9	174	295928905	125	811378302	693	4.52941	0.0977011	0.442529	0.0949002	0.00398276	0.000854102	0.326118	1.34585e-08	6.83282e-09	1	0	0	1	0	0
AAATTTC	15	75	7	174	295928905	125	811378302	525	5	0.0862069	0.431034	0.0924353	0.00301724	0.000647047	0.28	1.01958e-08	5.17638e-09	1	0	0	1	0	0
AAATTTCATC	2	10	10	174	295928905	125	811378302	100	5	0.0114943	0.0574713	0.0123247	0.000574713	0.000123247	0.4	1.94206e-09	9.85977e-10	1	0	0	1	0	0
AAATTTCATCC	12	49	11	174	295928905	125	811378302	539	4.08333	0.0689655	0.281609	0.0603911	0.0030977	0.000664302	0.359333	1.04677e-08	5.31441e-09	1	0	0	1	0	0
AAATTTCC	15	86	8	174	295928905	125	811378302	688	5.73333	0.0862069	0.494253	0.105992	0.00395402	0.00084794	0.366933	1.33614e-08	6.78352e-09	1	0	0	1	0	0
AAC	16886	184727	3	174	295928905	125	811378302	554181	10.9397	97.046	1061.65	227.671	3.18495	0.683012	0.262552	1.07625e-05	5.46409e-06	1	1	0	0	0	0
AACAACAAG	3	12	9	174	295928905	125	811378302	108	4	0.0172414	0.0689655	0.0147896	0.00062069	0.000133107	0.288	2.09743e-09	1.06485e-09	1	0	0	1	0	0
AACAACAAT	31	125	9	174	295928905	125	811378302	1125	4.03226	0.178161	0.718391	0.154059	0.00646552	0.00138653	0.290323	2.18482e-08	1.10922e-08	1	0	0	1	0	0
AACAACAATT	36	163	10	174	295928905	125	811378302	1630	4.52778	0.206897	0.936782	0.200893	0.00936782	0.00200893	0.362222	3.16556e-08	1.60714e-08	1	0	0	1	0	0
AACAACACT	3	12	9	174	295928905	125	811378302	108	4	0.0172414	0.0689655	0.0147896	0.00062069	0.000133107	0.288	2.09743e-09	1.06485e-09	1	0	0	1	0	0
AACAACAGGAACGAG	2	10	15	174	295928905	125	811378302	150	5	0.0114943	0.0574713	0.0123247	0.000862069	0.000184871	0.6	2.91309e-09	1.47896e-09	1	0	0	1	1	0
AACAACAGGT	12	50	10	174	295928905	125	811378302	500	4.16667	0.0689655	0.287356	0.0616235	0.00287356	0.000616235	0.333333	9.71032e-09	4.92988e-09	1	0	0	1	0	0
AACAACATAGG	3	13	11	174	295928905	125	811378302	143	4.33333	0.0172414	0.0747126	0.0160221	0.000821839	0.000176243	0.381333	2.77715e-09	1.40995e-09	1	0	0	1	0	0
AACAACATCC	2	8	10	174	295928905	125	811378302	80	4	0.0114943	0.045977	0.00985977	0.00045977	9.85977e-05	0.32	1.55365e-09	7.88781e-10	1	0	0	1	0	0
AACAACCAAT	1	4	10	174	295928905	125	811378302	40	4	0.00574713	0.0229885	0.00492988	0.000229885	4.92988e-05	0.32	7.76825e-10	3.94391e-10	1	0	0	1	0	0
AACAACGAC	4	16	9	174	295928905	125	811378302	144	4	0.0229885	0.091954	0.0197195	0.000827586	0.000177476	0.288	2.79657e-09	1.41981e-09	1	0	0	1	0	0
AACAACT	1	5	7	174	295928905	125	811378302	35	5	0.00574713	0.0287356	0.00616235	0.000201149	4.31365e-05	0.28	6.79722e-10	3.45092e-10	1	0	0	1	0	0
AACAACTAAT	11787	90526	10	174	295928905	125	811378302	905260	7.68016	67.7414	520.264	111.571	5.20264	1.11571	0.614412	1.75807e-05	8.92565e-06	1	0	0	1	1	0
AACAAG	93	396	6	174	295928905	125	811378302	2376	4.25806	0.534483	2.27586	0.488058	0.0136552	0.00292835	0.204387	4.61434e-08	2.34268e-08	1	0	0	1	0	0
AACAAGAAT	9	44	9	174	295928905	125	811378302	396	4.88889	0.0517241	0.252874	0.0542287	0.00227586	0.000488058	0.352	7.69057e-09	3.90447e-09	1	0	0	1	0	0
AACAAGAATCC	3	12	11	174	295928905	125	811378302	132	4	0.0172414	0.0689655	0.0147896	0.000758621	0.000162686	0.352	2.56352e-09	1.30149e-09	1	0	0	1	0	0
AACAAGAGACAATCC	2	9	15	174	295928905	125	811378302	135	4.5	0.0114943	0.0517241	0.0110922	0.000775862	0.000166384	0.54	2.62179e-09	1.33107e-09	1	0	0	1	1	0
AACAAGATATC	19	94	11	174	295928905	125	811378302	1034	4.94737	0.109195	0.54023	0.115852	0.00594253	0.00127437	0.435368	2.00809e-08	1.0195e-08	1	0	0	1	0	0
AACAAGATCTATCC	2	8	14	174	295928905	125	811378302	112	4	0.0114943	0.045977	0.00985977	0.000643678	0.000138037	0.448	2.17511e-09	1.10429e-09	1	0	0	1	0	0
AACAAGATTC	18	89	10	174	295928905	125	811378302	890	4.94444	0.103448	0.511494	0.10969	0.00511494	0.0010969	0.395556	1.72844e-08	8.77519e-09	1	0	0	1	0	0
AACAAGC	14	62	7	174	295928905	125	811378302	434	4.42857	0.0804598	0.356322	0.0764132	0.00249425	0.000534892	0.248	8.42855e-09	4.27914e-09	1	0	0	1	0	0
AACAAGCGTCC	6	24	11	174	295928905	125	811378302	264	4	0.0344828	0.137931	0.0295793	0.00151724	0.000325372	0.352	5.12705e-09	2.60298e-09	1	0	0	1	0	0
AACAAGTCAC	4	20	10	174	295928905	125	811378302	200	5	0.0229885	0.114943	0.0246494	0.00114943	0.000246494	0.4	3.88413e-09	1.97195e-09	1	0	0	1	0	0
AACAAGTG	13	53	8	174	295928905	125	811378302	424	4.07692	0.0747126	0.304598	0.0653209	0.00243678	0.000522568	0.260923	8.23435e-09	4.18054e-09	1	0	0	1	0	0
AACAAGTTATG	1	4	11	174	295928905	125	811378302	44	4	0.00574713	0.0229885	0.00492988	0.000252874	5.42287e-05	0.352	8.54508e-10	4.3383e-10	1	0	0	1	0	0
AACAAT	11674	125857	6	174	295928905	125	811378302	755142	10.781	67.092	723.316	155.115	4.3399	0.93069	0.517486	1.46653e-05	7.44552e-06	1	0	0	1	1	0
AACAATAAGAT	10	56	11	174	295928905	125	811378302	616	5.6	0.0574713	0.321839	0.0690184	0.00354023	0.000759202	0.4928	1.19631e-08	6.07362e-09	1	0	0	1	0	0
AACAATAATTC	10	49	11	174	295928905	125	811378302	539	4.9	0.0574713	0.281609	0.0603911	0.0030977	0.000664302	0.4312	1.04677e-08	5.31441e-09	1	0	0	1	0	0
AACAATAGATC	10	54	11	174	295928905	125	811378302	594	5.4	0.0574713	0.310345	0.0665534	0.00341379	0.000732088	0.4752	1.15359e-08	5.8567e-09	1	0	0	1	0	0
AACAATATACGC	5	23	12	174	295928905	125	811378302	276	4.6	0.0287356	0.132184	0.0283468	0.00158621	0.000340162	0.4416	5.36009e-09	2.7213e-09	1	0	0	1	0	0
AACAATATCAT	6	27	11	174	295928905	125	811378302	297	4.5	0.0344828	0.155172	0.0332767	0.0017069	0.000366044	0.396	5.76793e-09	2.92835e-09	1	0	0	1	0	0
AACAATATTCC	5	22	11	174	295928905	125	811378302	242	4.4	0.0287356	0.126437	0.0271144	0.0013908	0.000298258	0.3872	4.69979e-09	2.38606e-09	1	0	0	1	0	0
AACAATATTCTATTAG	1	6	16	174	295928905	125	811378302	96	6	0.00574713	0.0344828	0.00739482	0.000551724	0.000118317	0.768	1.86438e-09	9.46538e-10	1	0	0	1	1	0
AACAATC	24	107	7	174	295928905	125	811378302	749	4.45833	0.137931	0.614943	0.131874	0.0043046	0.000923121	0.249667	1.45461e-08	7.38496e-09	1	0	0	1	0	0
AACAATCAATT	8	36	11	174	295928905	125	811378302	396	4.5	0.045977	0.206897	0.0443689	0.00227586	0.000488058	0.396	7.69057e-09	3.90447e-09	1	0	0	1	0	0
AACAATG	1	4	7	174	295928905	125	811378302	28	4	0.00574713	0.0229885	0.00492988	0.00016092	3.45092e-05	0.224	5.43778e-10	2.76073e-10	1	0	0	1	0	0
AACAATGACC	7	51	10	174	295928905	125	811378302	510	7.28571	0.0402299	0.293103	0.062856	0.00293103	0.00062856	0.582857	9.90452e-09	5.02848e-09	1	0	0	1	1	0
AACAATGAGAT	5	34	11	174	295928905	125	811378302	374	6.8	0.0287356	0.195402	0.041904	0.00214943	0.000460944	0.5984	7.26332e-09	3.68755e-09	1	0	0	1	1	0
AACAATGATG	10	58	10	174	295928905	125	811378302	580	5.8	0.0574713	0.333333	0.0714833	0.00333333	0.000714833	0.464	1.1264e-08	5.71866e-09	1	0	0	1	0	0
AACAATGATGGATTC	1	4	15	174	295928905	125	811378302	60	4	0.00574713	0.0229885	0.00492988	0.000344828	7.39482e-05	0.48	1.16524e-09	5.91586e-10	1	0	0	1	0	0
AACAATGATT	12	58	10	174	295928905	125	811378302	580	4.83333	0.0689655	0.333333	0.0714833	0.00333333	0.000714833	0.386667	1.1264e-08	5.71866e-09	1	0	0	1	0	0
AACAATGC	6	27	8	174	295928905	125	811378302	216	4.5	0.0344828	0.155172	0.0332767	0.00124138	0.000266214	0.288	4.19486e-09	2.12971e-09	1	0	0	1	0	0
AACAATGTTACAATGT	30	121	16	174	295928905	125	811378302	1936	4.03333	0.172414	0.695402	0.149129	0.0111264	0.00238606	0.516267	3.75983e-08	1.90885e-08	1	0	0	1	1	0
AACAATT	411	1751	7	174	295928905	125	811378302	12257	4.26034	2.36207	10.0632	2.15806	0.0704425	0.0151064	0.238579	2.38039e-07	1.20851e-07	1	0	0	1	0	0
AACAATTAACC	18	112	11	174	295928905	125	811378302	1232	6.22222	0.103448	0.643678	0.138037	0.00708046	0.0015184	0.547556	2.39262e-08	1.21472e-08	1	0	0	1	1	0
AACAATTAAG	60	347	10	174	295928905	125	811378302	3470	5.78333	0.344828	1.99425	0.427667	0.0199425	0.00427667	0.462667	6.73896e-08	3.42134e-08	1	0	0	1	0	0
AACAATTAAT	36508	221985	10	174	295928905	125	811378302	2219850	6.08045	209.816	1275.78	273.59	12.7578	2.7359	0.486436	4.31109e-05	2.18872e-05	1	1	0	1	0	0
AACAATTAATC	69	287	11	174	295928905	125	811378302	3157	4.15942	0.396552	1.64943	0.353719	0.0181437	0.00389091	0.366029	6.13109e-08	3.11273e-08	1	0	0	1	0	0
AACAATTAATT	11	47	11	174	295928905	125	811378302	517	4.27273	0.0632184	0.270115	0.0579261	0.00297126	0.000637187	0.376	1.00405e-08	5.0975e-09	1	0	0	1	0	0
AACAATTAGC	14	62	10	174	295928905	125	811378302	620	4.42857	0.0804598	0.356322	0.0764132	0.00356322	0.000764132	0.354286	1.20408e-08	6.11305e-09	1	0	0	1	0	0
AACAATTAT	8	52	9	174	295928905	125	811378302	468	6.5	0.045977	0.298851	0.0640885	0.00268966	0.000576796	0.468	9.08886e-09	4.61437e-09	1	0	0	1	0	0
AACAATTATC	13	58	10	174	295928905	125	811378302	580	4.46154	0.0747126	0.333333	0.0714833	0.00333333	0.000714833	0.356923	1.1264e-08	5.71866e-09	1	0	0	1	0	0
AACAATTATT	37	210	10	174	295928905	125	811378302	2100	5.67568	0.212644	1.2069	0.258819	0.012069	0.00258819	0.454054	4.07833e-08	2.07055e-08	1	0	0	1	0	0
AACAATTCATC	5	20	11	174	295928905	125	811378302	220	4	0.0287356	0.114943	0.0246494	0.00126437	0.000271144	0.352	4.27254e-09	2.16915e-09	1	0	0	1	0	0
AACAATTCG	15	102	9	174	295928905	125	811378302	918	6.8	0.0862069	0.586207	0.125712	0.00527586	0.00113141	0.4896	1.78281e-08	9.05126e-09	1	0	0	1	0	0
AACAC	67	348	5	174	295928905	125	811378302	1740	5.19403	0.385057	2	0.4289	0.01	0.0021445	0.207761	3.37919e-08	1.7156e-08	1	0	0	1	0	0
AACACACACATGC	9	36	13	174	295928905	125	811378302	468	4	0.0517241	0.206897	0.0443689	0.00268966	0.000576796	0.416	9.08886e-09	4.61437e-09	1	0	0	1	0	0
AACACAT	4	23	7	174	295928905	125	811378302	161	5.75	0.0229885	0.132184	0.0283468	0.000925287	0.000198428	0.322	3.12672e-09	1.58742e-09	1	0	0	1	0	0
AACACC	1286	10483	6	174	295928905	125	811378302	62898	8.15163	7.3908	60.2471	12.92	0.361483	0.0775199	0.391278	1.22152e-06	6.2016e-07	1	0	0	1	0	0
AACACCAATT	6	25	10	174	295928905	125	811378302	250	4.16667	0.0344828	0.143678	0.0308118	0.00143678	0.000308118	0.333333	4.85516e-09	2.46494e-09	1	0	0	1	0	0
AACACCAC	6	34	8	174	295928905	125	811378302	272	5.66667	0.0344828	0.195402	0.041904	0.00156322	0.000335232	0.362667	5.28241e-09	2.68186e-09	1	0	0	1	0	0
AACACCC	1	5	7	174	295928905	125	811378302	35	5	0.00574713	0.0287356	0.00616235	0.000201149	4.31365e-05	0.28	6.79722e-10	3.45092e-10	1	0	0	1	0	0
AACACCCT	1	4	8	174	295928905	125	811378302	32	4	0.00574713	0.0229885	0.00492988	0.000183908	3.94391e-05	0.256	6.2146e-10	3.15513e-10	1	0	0	1	0	0
AACACCGAC	394	1765	9	174	295928905	125	811378302	15885	4.4797	2.26437	10.1437	2.17531	0.0912931	0.0195778	0.322538	3.08497e-07	1.56622e-07	1	0	0	1	0	0
AACACG	19	76	6	174	295928905	125	811378302	456	4	0.109195	0.436782	0.0936678	0.00262069	0.000562007	0.192	8.85581e-09	4.49605e-09	1	0	0	1	0	0
AACACGGCGC	1	5	10	174	295928905	125	811378302	50	5	0.00574713	0.0287356	0.00616235	0.000287356	6.16235e-05	0.4	9.71032e-10	4.92988e-10	1	0	0	1	0	0
AACACT	1099	18828	6	174	295928905	125	811378302	112968	17.1319	6.31609	108.207	23.205	0.649241	0.13923	0.822333	2.19391e-06	1.11384e-06	1	0	0	1	1	0
AACACTAAT	2	8	9	174	295928905	125	811378302	72	4	0.0114943	0.045977	0.00985977	0.000413793	8.87379e-05	0.288	1.39829e-09	7.09903e-10	1	0	0	1	0	0
AACACTAT	50	247	8	174	295928905	125	811378302	1976	4.94	0.287356	1.41954	0.30442	0.0113563	0.00243536	0.31616	3.83752e-08	1.94829e-08	1	0	0	1	0	0
AACACTATC	10	46	9	174	295928905	125	811378302	414	4.6	0.0574713	0.264368	0.0566937	0.00237931	0.000510243	0.3312	8.04014e-09	4.08194e-09	1	0	0	1	0	0
AACACTTGAGCTGGGAT	1	4	17	174	295928905	125	811378302	68	4	0.00574713	0.0229885	0.00492988	0.000390805	8.3808e-05	0.544	1.3206e-09	6.70464e-10	1	0	0	1	1	0
AACACTTGGCCAAGGTAT	12	51	18	174	295928905	125	811378302	918	4.25	0.0689655	0.293103	0.062856	0.00527586	0.00113141	0.612	1.78281e-08	9.05126e-09	1	0	0	1	1	0
AACAG	316	2071	5	174	295928905	125	811378302	10355	6.5538	1.81609	11.9023	2.55245	0.0595115	0.0127622	0.262152	2.01101e-07	1.02098e-07	1	0	0	1	0	0
AACAGAAGG	11	51	9	174	295928905	125	811378302	459	4.63636	0.0632184	0.293103	0.062856	0.00263793	0.000565704	0.333818	8.91407e-09	4.52563e-09	1	0	0	1	0	0
AACAGAAT	10	42	8	174	295928905	125	811378302	336	4.2	0.0574713	0.241379	0.0517638	0.00193103	0.00041411	0.2688	6.52533e-09	3.31288e-09	1	0	0	1	0	0
AACAGAATAG	12	50	10	174	295928905	125	811378302	500	4.16667	0.0689655	0.287356	0.0616235	0.00287356	0.000616235	0.333333	9.71032e-09	4.92988e-09	1	0	0	1	0	0
AACAGAC	11	44	7	174	295928905	125	811378302	308	4	0.0632184	0.252874	0.0542287	0.00177011	0.000379601	0.224	5.98155e-09	3.03681e-09	1	0	0	1	0	0
AACAGACATTC	1	4	11	174	295928905	125	811378302	44	4	0.00574713	0.0229885	0.00492988	0.000252874	5.42287e-05	0.352	8.54508e-10	4.3383e-10	1	0	0	1	0	0
AACAGAG	9	92	7	174	295928905	125	811378302	644	10.2222	0.0517241	0.528736	0.113387	0.00370115	0.000793711	0.572444	1.25069e-08	6.34969e-09	1	0	0	1	1	0
AACAGAGATAC	1	4	11	174	295928905	125	811378302	44	4	0.00574713	0.0229885	0.00492988	0.000252874	5.42287e-05	0.352	8.54508e-10	4.3383e-10	1	0	0	1	0	0
AACAGAGATG	4	18	10	174	295928905	125	811378302	180	4.5	0.0229885	0.103448	0.0221845	0.00103448	0.000221845	0.36	3.49571e-09	1.77476e-09	1	0	0	1	0	0
AACAGAGCAG	10	41	10	174	295928905	125	811378302	410	4.1	0.0574713	0.235632	0.0505313	0.00235632	0.000505313	0.328	7.96246e-09	4.0425e-09	1	0	0	1	0	0
AACAGAGTAG	3	14	10	174	295928905	125	811378302	140	4.66667	0.0172414	0.0804598	0.0172546	0.000804598	0.000172546	0.373333	2.71889e-09	1.38037e-09	1	0	0	1	0	0
AACAGATAATC	6	30	11	174	295928905	125	811378302	330	5	0.0344828	0.172414	0.0369741	0.00189655	0.000406715	0.44	6.40881e-09	3.25372e-09	1	0	0	1	0	0
AACAGATAATGT	9	42	12	174	295928905	125	811378302	504	4.66667	0.0517241	0.241379	0.0517638	0.00289655	0.000621165	0.448	9.788e-09	4.96932e-09	1	0	0	1	0	0
AACAGATATTAATC	7	29	14	174	295928905	125	811378302	406	4.14286	0.0402299	0.166667	0.0357417	0.00233333	0.000500383	0.464	7.88478e-09	4.00306e-09	1	0	0	1	0	0
AACAGATC	6	28	8	174	295928905	125	811378302	224	4.66667	0.0344828	0.16092	0.0345092	0.00128736	0.000276073	0.298667	4.35022e-09	2.20859e-09	1	0	0	1	0	0
AACAGATGAT	22	125	10	174	295928905	125	811378302	1250	5.68182	0.126437	0.718391	0.154059	0.00718391	0.00154059	0.454545	2.42758e-08	1.23247e-08	1	0	0	1	0	0
AACAGATGATAAT	5	20	13	174	295928905	125	811378302	260	4	0.0287356	0.114943	0.0246494	0.00149425	0.000320442	0.416	5.04936e-09	2.56354e-09	1	0	0	1	0	0
AACAGATT	10	46	8	174	295928905	125	811378302	368	4.6	0.0574713	0.264368	0.0566937	0.00211494	0.000453549	0.2944	7.14679e-09	3.62839e-09	1	0	0	1	0	0
AACAGATTATC	7	28	11	174	295928905	125	811378302	308	4	0.0402299	0.16092	0.0345092	0.00177011	0.000379601	0.352	5.98155e-09	3.03681e-09	1	0	0	1	0	0
AACAGATTATT	4	25	11	174	295928905	125	811378302	275	6.25	0.0229885	0.143678	0.0308118	0.00158046	0.000338929	0.55	5.34067e-09	2.71144e-09	1	0	0	1	1	0
AACAGC	2796	16054	6	174	295928905	125	811378302	96324	5.74177	16.069	92.2644	19.7861	0.553586	0.118717	0.275605	1.87067e-06	9.49732e-07	1	0	0	1	0	0
AACAGCAGCAGCGGCTGC	1	4	18	174	295928905	125	811378302	72	4	0.00574713	0.0229885	0.00492988	0.000413793	8.87379e-05	0.576	1.39829e-09	7.09903e-10	1	0	0	1	1	0
AACAGCATC	11	45	9	174	295928905	125	811378302	405	4.09091	0.0632184	0.258621	0.0554612	0.00232759	0.000499151	0.294545	7.86536e-09	3.99321e-09	1	0	0	1	0	0
AACAGCATTC	2	9	10	174	295928905	125	811378302	90	4.5	0.0114943	0.0517241	0.0110922	0.000517241	0.000110922	0.36	1.74786e-09	8.87379e-10	1	0	0	1	0	0
AACAGCG	7	32	7	174	295928905	125	811378302	224	4.57143	0.0402299	0.183908	0.0394391	0.00128736	0.000276073	0.256	4.35022e-09	2.20859e-09	1	0	0	1	0	0
AACAGCGAGG	1	4	10	174	295928905	125	811378302	40	4	0.00574713	0.0229885	0.00492988	0.000229885	4.92988e-05	0.32	7.76825e-10	3.94391e-10	1	0	0	1	0	0
AACAGCGCAGGT	2	8	12	174	295928905	125	811378302	96	4	0.0114943	0.045977	0.00985977	0.000551724	0.000118317	0.384	1.86438e-09	9.46538e-10	1	0	0	1	0	0
AACAGCGCG	1	4	9	174	295928905	125	811378302	36	4	0.00574713	0.0229885	0.00492988	0.000206897	4.43689e-05	0.288	6.99143e-10	3.54952e-10	1	0	0	1	0	0
AACAGCT	1	6	7	174	295928905	125	811378302	42	6	0.00574713	0.0344828	0.00739482	0.000241379	5.17638e-05	0.336	8.15667e-10	4.1411e-10	1	0	0	1	0	0
AACAGCTTGATT	16	74	12	174	295928905	125	811378302	888	4.625	0.091954	0.425287	0.0912028	0.00510345	0.00109443	0.444	1.72455e-08	8.75547e-09	1	0	0	1	0	0
AACAGG	10	56	6	174	295928905	125	811378302	336	5.6	0.0574713	0.321839	0.0690184	0.00193103	0.00041411	0.2688	6.52533e-09	3.31288e-09	1	0	0	1	0	0
AACAGGAAG	6	27	9	174	295928905	125	811378302	243	4.5	0.0344828	0.155172	0.0332767	0.00139655	0.00029949	0.324	4.71921e-09	2.39592e-09	1	0	0	1	0	0
AACAGGC	1	4	7	174	295928905	125	811378302	28	4	0.00574713	0.0229885	0.00492988	0.00016092	3.45092e-05	0.224	5.43778e-10	2.76073e-10	1	0	0	1	0	0
AACAGGCCAG	3	15	10	174	295928905	125	811378302	150	5	0.0172414	0.0862069	0.0184871	0.000862069	0.000184871	0.4	2.91309e-09	1.47896e-09	1	0	0	1	0	0
AACAGGG	1	4	7	174	295928905	125	811378302	28	4	0.00574713	0.0229885	0.00492988	0.00016092	3.45092e-05	0.224	5.43778e-10	2.76073e-10	1	0	0	1	0	0
AACAGGGGT	1	4	9	174	295928905	125	811378302	36	4	0.00574713	0.0229885	0.00492988	0.000206897	4.43689e-05	0.288	6.99143e-10	3.54952e-10	1	0	0	1	0	0
AACAGGTAATG	6	25	11	174	295928905	125	811378302	275	4.16667	0.0344828	0.143678	0.0308118	0.00158046	0.000338929	0.366667	5.34067e-09	2.71144e-09	1	0	0	1	0	0
AACAGGTAG	3	12	9	174	295928905	125	811378302	108	4	0.0172414	0.0689655	0.0147896	0.00062069	0.000133107	0.288	2.09743e-09	1.06485e-09	1	0	0	1	0	0
AACAGT	661	4945	6	174	295928905	125	811378302	29670	7.48109	3.79885	28.4195	6.09457	0.170517	0.0365674	0.359092	5.7621e-07	2.92539e-07	1	0	0	1	0	0
AACAGTAACCGT	1467	10044	12	174	295928905	125	811378302	120528	6.84663	8.43103	57.7241	12.3789	0.69269	0.148547	0.657276	2.34073e-06	1.18838e-06	1	0	0	1	1	0
AACAGTAAT	1	4	9	174	295928905	125	811378302	36	4	0.00574713	0.0229885	0.00492988	0.000206897	4.43689e-05	0.288	6.99143e-10	3.54952e-10	1	0	0	1	0	0
AACAGTAATC	3	12	10	174	295928905	125	811378302	120	4	0.0172414	0.0689655	0.0147896	0.000689655	0.000147896	0.32	2.33048e-09	1.18317e-09	1	0	0	1	0	0
AACAGTC	3	13	7	174	295928905	125	811378302	91	4.33333	0.0172414	0.0747126	0.0160221	0.000522989	0.000112155	0.242667	1.76728e-09	8.97239e-10	1	0	0	1	0	0
AACAGTGAT	1	5	9	174	295928905	125	811378302	45	5	0.00574713	0.0287356	0.00616235	0.000258621	5.54612e-05	0.36	8.73928e-10	4.43689e-10	1	0	0	1	0	0
AACAGTTAATC	5	21	11	174	295928905	125	811378302	231	4.2	0.0287356	0.12069	0.0258819	0.00132759	0.000284701	0.3696	4.48617e-09	2.27761e-09	1	0	0	1	0	0
AACAGTTGT	22	95	9	174	295928905	125	811378302	855	4.31818	0.126437	0.545977	0.117085	0.00491379	0.00105376	0.310909	1.66046e-08	8.4301e-09	1	0	0	1	0	0
AACAT	27	155	5	174	295928905	125	811378302	775	5.74074	0.155172	0.890805	0.191033	0.00445402	0.000955165	0.22963	1.5051e-08	7.64132e-09	1	0	0	1	0	0
AACATAATATATAT	2	10	14	174	295928905	125	811378302	140	5	0.0114943	0.0574713	0.0123247	0.000804598	0.000172546	0.56	2.71889e-09	1.38037e-09	1	0	0	1	1	0
AACATAATGGT	2	8	11	174	295928905	125	811378302	88	4	0.0114943	0.045977	0.00985977	0.000505747	0.000108457	0.352	1.70902e-09	8.67659e-10	1	0	0	1	0	0
AACATAATTGT	2	8	11	174	295928905	125	811378302	88	4	0.0114943	0.045977	0.00985977	0.000505747	0.000108457	0.352	1.70902e-09	8.67659e-10	1	0	0	1	0	0
AACATACAC	11	62	9	174	295928905	125	811378302	558	5.63636	0.0632184	0.356322	0.0764132	0.0032069	0.000687719	0.405818	1.08367e-08	5.50175e-09	1	0	0	1	0	0
AACATACATAT	2	8	11	174	295928905	125	811378302	88	4	0.0114943	0.045977	0.00985977	0.000505747	0.000108457	0.352	1.70902e-09	8.67659e-10	1	0	0	1	0	0
AACATACTC	9	39	9	174	295928905	125	811378302	351	4.33333	0.0517241	0.224138	0.0480664	0.00201724	0.000432597	0.312	6.81664e-09	3.46078e-09	1	0	0	1	0	0
AACATAG	7	28	7	174	295928905	125	811378302	196	4	0.0402299	0.16092	0.0345092	0.00112644	0.000241564	0.224	3.80644e-09	1.93251e-09	1	0	0	1	0	0
AACATAGATAATAT	2	8	14	174	295928905	125	811378302	112	4	0.0114943	0.045977	0.00985977	0.000643678	0.000138037	0.448	2.17511e-09	1.10429e-09	1	0	0	1	0	0
AACATAGGT	6	31	9	174	295928905	125	811378302	279	5.16667	0.0344828	0.178161	0.0382066	0.00160345	0.000343859	0.372	5.41836e-09	2.75087e-09	1	0	0	1	0	0
AACATAT	657	3344	7	174	295928905	125	811378302	23408	5.0898	3.77586	19.2184	4.12138	0.134529	0.0288497	0.285029	4.54598e-07	2.30797e-07	1	0	0	1	0	0
AACATATATAC	1	5	11	174	295928905	125	811378302	55	5	0.00574713	0.0287356	0.00616235	0.000316092	6.77859e-05	0.44	1.06813e-09	5.42287e-10	1	0	0	1	0	0
AACATATATAT	2	10	11	174	295928905	125	811378302	110	5	0.0114943	0.0574713	0.0123247	0.000632184	0.000135572	0.44	2.13627e-09	1.08457e-09	1	0	0	1	0	0
AACATATCG	5	21	9	174	295928905	125	811378302	189	4.2	0.0287356	0.12069	0.0258819	0.00108621	0.000232937	0.3024	3.6705e-09	1.8635e-09	1	0	0	1	0	0
AACATATTC	15	100	9	174	295928905	125	811378302	900	6.66667	0.0862069	0.574713	0.123247	0.00517241	0.00110922	0.48	1.74786e-08	8.87379e-09	1	0	0	1	0	0
AACATC	224	1109	6	174	295928905	125	811378302	6654	4.95089	1.28736	6.37356	1.36681	0.0382414	0.00820086	0.237643	1.29225e-07	6.56069e-08	1	0	0	1	0	0
AACATCAATTG	1	4	11	174	295928905	125	811378302	44	4	0.00574713	0.0229885	0.00492988	0.000252874	5.42287e-05	0.352	8.54508e-10	4.3383e-10	1	0	0	1	0	0
AACATCACC	11	49	9	174	295928905	125	811378302	441	4.45455	0.0632184	0.281609	0.0603911	0.00253448	0.00054352	0.320727	8.5645e-09	4.34816e-09	1	0	0	1	0	0
AACATCACTT	2	8	10	174	295928905	125	811378302	80	4	0.0114943	0.045977	0.00985977	0.00045977	9.85977e-05	0.32	1.55365e-09	7.88781e-10	1	0	0	1	0	0
AACATCATCTG	3	13	11	174	295928905	125	811378302	143	4.33333	0.0172414	0.0747126	0.0160221	0.000821839	0.000176243	0.381333	2.77715e-09	1.40995e-09	1	0	0	1	0	0
AACATCATTAG	3	12	11	174	295928905	125	811378302	132	4	0.0172414	0.0689655	0.0147896	0.000758621	0.000162686	0.352	2.56352e-09	1.30149e-09	1	0	0	1	0	0
AACATCCACC	2	10	10	174	295928905	125	811378302	100	5	0.0114943	0.0574713	0.0123247	0.000574713	0.000123247	0.4	1.94206e-09	9.85977e-10	1	0	0	1	0	0
AACATCCTAAT	1	4	11	174	295928905	125	811378302	44	4	0.00574713	0.0229885	0.00492988	0.000252874	5.42287e-05	0.352	8.54508e-10	4.3383e-10	1	0	0	1	0	0
AACATCCTT	9	43	9	174	295928905	125	811378302	387	4.77778	0.0517241	0.247126	0.0529962	0.00222414	0.000476966	0.344	7.51578e-09	3.81573e-09	1	0	0	1	0	0
AACATCG	12	54	7	174	295928905	125	811378302	378	4.5	0.0689655	0.310345	0.0665534	0.00217241	0.000465874	0.252	7.341e-09	3.72699e-09	1	0	0	1	0	0
AACATCGAG	20	80	9	174	295928905	125	811378302	720	4	0.114943	0.45977	0.0985977	0.00413793	0.000887379	0.288	1.39829e-08	7.09903e-09	1	0	0	1	0	0
AACATCGG	2	9	8	174	295928905	125	811378302	72	4.5	0.0114943	0.0517241	0.0110922	0.000413793	8.87379e-05	0.288	1.39829e-09	7.09903e-10	1	0	0	1	0	0
AACATCTCT	8	39	9	174	295928905	125	811378302	351	4.875	0.045977	0.224138	0.0480664	0.00201724	0.000432597	0.351	6.81664e-09	3.46078e-09	1	0	0	1	0	0
AACATG	343	1814	6	174	295928905	125	811378302	10884	5.28863	1.97126	10.4253	2.2357	0.0625517	0.0134142	0.253854	2.11374e-07	1.07314e-07	1	0	0	1	0	0
AACATGAATT	6	27	10	174	295928905	125	811378302	270	4.5	0.0344828	0.155172	0.0332767	0.00155172	0.000332767	0.36	5.24357e-09	2.66214e-09	1	0	0	1	0	0
AACATGACAT	591	2817	10	174	295928905	125	811378302	28170	4.7665	3.39655	16.1897	3.47187	0.161897	0.0347187	0.38132	5.47079e-07	2.7775e-07	1	0	0	1	0	0
AACATGATAT	7	33	10	174	295928905	125	811378302	330	4.71429	0.0402299	0.189655	0.0406715	0.00189655	0.000406715	0.377143	6.40881e-09	3.25372e-09	1	0	0	1	0	0
AACATGATCT	13	71	10	174	295928905	125	811378302	710	5.46154	0.0747126	0.408046	0.0875054	0.00408046	0.000875054	0.436923	1.37886e-08	7.00043e-09	1	0	0	1	0	0
AACATGCAAT	2	11	10	174	295928905	125	811378302	110	5.5	0.0114943	0.0632184	0.0135572	0.000632184	0.000135572	0.44	2.13627e-09	1.08457e-09	1	0	0	1	0	0
AACATGTATT	3	14	10	174	295928905	125	811378302	140	4.66667	0.0172414	0.0804598	0.0172546	0.000804598	0.000172546	0.373333	2.71889e-09	1.38037e-09	1	0	0	1	0	0
AACATT	1347	12406	6	174	295928905	125	811378302	74436	9.2101	7.74138	71.2989	15.29	0.427793	0.0917402	0.442085	1.44559e-06	7.33922e-07	1	0	0	1	0	0
AACATTAAT	6	42	9	174	295928905	125	811378302	378	7	0.0344828	0.241379	0.0517638	0.00217241	0.000465874	0.504	7.341e-09	3.72699e-09	1	0	0	1	1	0
AACATTAATC	22	95	10	174	295928905	125	811378302	950	4.31818	0.126437	0.545977	0.117085	0.00545977	0.00117085	0.345455	1.84496e-08	9.36678e-09	1	0	0	1	0	0
AACATTATAT	3	14	10	174	295928905	125	811378302	140	4.66667	0.0172414	0.0804598	0.0172546	0.000804598	0.000172546	0.373333	2.71889e-09	1.38037e-09	1	0	0	1	0	0
AACATTATATT	4	21	11	174	295928905	125	811378302	231	5.25	0.0229885	0.12069	0.0258819	0.00132759	0.000284701	0.462	4.48617e-09	2.27761e-09	1	0	0	1	0	0
AACATTATCC	8	37	10	174	295928905	125	811378302	370	4.625	0.045977	0.212644	0.0456014	0.00212644	0.000456014	0.37	7.18563e-09	3.64811e-09	1	0	0	1	0	0
AACATTATT	7	28	9	174	295928905	125	811378302	252	4	0.0402299	0.16092	0.0345092	0.00144828	0.000310583	0.288	4.894e-09	2.48466e-09	1	0	0	1	0	0
AACATTC	26	146	7	174	295928905	125	811378302	1022	5.61538	0.149425	0.83908	0.179941	0.00587356	0.00125959	0.314462	1.98479e-08	1.00767e-08	1	0	0	1	0	0
AACATTCACC	10	50	10	174	295928905	125	811378302	500	5	0.0574713	0.287356	0.0616235	0.00287356	0.000616235	0.4	9.71032e-09	4.92988e-09	1	0	0	1	0	0
AACATTG	6	35	7	174	295928905	125	811378302	245	5.83333	0.0344828	0.201149	0.0431365	0.00140805	0.000301955	0.326667	4.75805e-09	2.41564e-09	1	0	0	1	0	0
AACATTGATAT	5	20	11	174	295928905	125	811378302	220	4	0.0287356	0.114943	0.0246494	0.00126437	0.000271144	0.352	4.27254e-09	2.16915e-09	1	0	0	1	0	0
AACATTGATT	29	156	10	174	295928905	125	811378302	1560	5.37931	0.166667	0.896552	0.192265	0.00896552	0.00192265	0.430345	3.02962e-08	1.53812e-08	1	0	0	1	0	0
AACC	5413	43728	4	174	295928905	125	811378302	174912	8.07833	31.1092	251.31	53.8935	1.00524	0.215574	0.258507	3.3969e-06	1.72459e-06	1	0	0	0	0	0
AACCAAG	3	12	7	174	295928905	125	811378302	84	4	0.0172414	0.0689655	0.0147896	0.000482759	0.000103528	0.224	1.63133e-09	8.2822e-10	1	0	0	1	0	0
AACCAAGAGCGCTT	2	12	14	174	295928905	125	811378302	168	6	0.0114943	0.0689655	0.0147896	0.000965517	0.000207055	0.672	3.26267e-09	1.65644e-09	1	0	0	1	1	0
AACCAAGATAT	9	41	11	174	295928905	125	811378302	451	4.55556	0.0517241	0.235632	0.0505313	0.00259195	0.000555844	0.400889	8.75871e-09	4.44675e-09	1	0	0	1	0	0
AACCAAGC	1	8	8	174	295928905	125	811378302	64	8	0.00574713	0.045977	0.00985977	0.000367816	7.88781e-05	0.512	1.24292e-09	6.31025e-10	1	0	0	1	1	0
AACCAAGCATT	1	7	11	174	295928905	125	811378302	77	7	0.00574713	0.0402299	0.0086273	0.000442529	9.49002e-05	0.616	1.49539e-09	7.59202e-10	1	0	0	1	1	0
AACCAAGGGCGCTT	2	9	14	174	295928905	125	811378302	126	4.5	0.0114943	0.0517241	0.0110922	0.000724138	0.000155291	0.504	2.447e-09	1.24233e-09	1	0	0	1	1	0
AACCAAGTAGG	3	13	11	174	295928905	125	811378302	143	4.33333	0.0172414	0.0747126	0.0160221	0.000821839	0.000176243	0.381333	2.77715e-09	1.40995e-09	1	0	0	1	0	0
AACCAAGTAT	4	22	10	174	295928905	125	811378302	220	5.5	0.0229885	0.126437	0.0271144	0.00126437	0.000271144	0.44	4.27254e-09	2.16915e-09	1	0	0	1	0	0
AACCAAGTATT	5	20	11	174	295928905	125	811378302	220	4	0.0287356	0.114943	0.0246494	0.00126437	0.000271144	0.352	4.27254e-09	2.16915e-09	1	0	0	1	0	0
AACCAAGTTCT	1	6	11	174	295928905	125	811378302	66	6	0.00574713	0.0344828	0.00739482	0.00037931	8.13431e-05	0.528	1.28176e-09	6.50745e-10	1	0	0	1	1	0
AACCAAT	4	25	7	174	295928905	125	811378302	175	6.25	0.0229885	0.143678	0.0308118	0.00100575	0.000215682	0.35	3.39861e-09	1.72546e-09	1	0	0	1	0	0
AACCAATAATC	11	44	11	174	295928905	125	811378302	484	4	0.0632184	0.252874	0.0542287	0.00278161	0.000596516	0.352	9.39959e-09	4.77213e-09	1	0	0	1	0	0
AACCAATAATT	3	15	11	174	295928905	125	811378302	165	5	0.0172414	0.0862069	0.0184871	0.000948276	0.000203358	0.44	3.2044e-09	1.62686e-09	1	0	0	1	0	0
AACCAATATT	16	111	10	174	295928905	125	811378302	1110	6.9375	0.091954	0.637931	0.136804	0.00637931	0.00136804	0.555	2.15569e-08	1.09443e-08	1	0	0	1	1	0
AACCAATTC	15	77	9	174	295928905	125	811378302	693	5.13333	0.0862069	0.442529	0.0949002	0.00398276	0.000854102	0.3696	1.34585e-08	6.83282e-09	1	0	0	1	0	0
AACCAC	25	103	6	174	295928905	125	811378302	618	4.12	0.143678	0.591954	0.126944	0.00355172	0.000761667	0.19776	1.2002e-08	6.09334e-09	1	0	0	1	0	0
AACCACAACT	5	21	10	174	295928905	125	811378302	210	4.2	0.0287356	0.12069	0.0258819	0.0012069	0.000258819	0.336	4.07833e-09	2.07055e-09	1	0	0	1	0	0
AACCACC	2	8	7	174	295928905	125	811378302	56	4	0.0114943	0.045977	0.00985977	0.000321839	6.90184e-05	0.224	1.08756e-09	5.52147e-10	1	0	0	1	0	0
AACCACCACC	1	8	10	174	295928905	125	811378302	80	8	0.00574713	0.045977	0.00985977	0.00045977	9.85977e-05	0.64	1.55365e-09	7.88781e-10	1	0	0	1	1	0
AACCACCCAAGACAC	1	7	15	174	295928905	125	811378302	105	7	0.00574713	0.0402299	0.0086273	0.000603448	0.000129409	0.84	2.03917e-09	1.03528e-09	1	0	0	1	1	0
AACCAG	506	3291	6	174	295928905	125	811378302	19746	6.50395	2.90805	18.9138	4.05606	0.113483	0.0243364	0.31219	3.8348e-07	1.94691e-07	1	0	0	1	0	0
AACCAGAACCT	1044	9646	11	174	295928905	125	811378302	106106	9.23946	6	55.4368	11.8884	0.609805	0.130773	0.813073	2.06065e-06	1.04618e-06	1	0	0	1	1	0
AACCAGAAGG	516	4315	10	174	295928905	125	811378302	43150	8.3624	2.96552	24.7989	5.31811	0.247989	0.0531811	0.668992	8.38e-07	4.25449e-07	1	0	0	1	1	0
AACCAGAAT	13	55	9	174	295928905	125	811378302	495	4.23077	0.0747126	0.316092	0.0677859	0.00284483	0.000610073	0.304615	9.61321e-09	4.88058e-09	1	0	0	1	0	0
AACCAGACCAG	119	853	11	174	295928905	125	811378302	9383	7.16807	0.683908	4.9023	1.0513	0.0539253	0.0115643	0.63079	1.82224e-07	9.25142e-08	1	0	0	1	1	0
AACCAGACGG	29	142	10	174	295928905	125	811378302	1420	4.89655	0.166667	0.816092	0.175011	0.00816092	0.00175011	0.391724	2.75773e-08	1.40009e-08	1	0	0	1	0	0
AACCAGATAT	13	84	10	174	295928905	125	811378302	840	6.46154	0.0747126	0.482759	0.103528	0.00482759	0.00103528	0.516923	1.63133e-08	8.2822e-09	1	0	0	1	1	0
AACCAGATC	16	66	9	174	295928905	125	811378302	594	4.125	0.091954	0.37931	0.0813431	0.00341379	0.000732088	0.297	1.15359e-08	5.8567e-09	1	0	0	1	0	0
AACCAGATT	10	72	9	174	295928905	125	811378302	648	7.2	0.0574713	0.413793	0.0887379	0.00372414	0.000798641	0.5184	1.25846e-08	6.38913e-09	1	0	0	1	1	0
AACCAGC	126	569	7	174	295928905	125	811378302	3983	4.51587	0.724138	3.27011	0.701276	0.0228908	0.00490893	0.252889	7.73524e-08	3.92714e-08	1	0	0	1	0	0
AACCAGCTAG	6	25	10	174	295928905	125	811378302	250	4.16667	0.0344828	0.143678	0.0308118	0.00143678	0.000308118	0.333333	4.85516e-09	2.46494e-09	1	0	0	1	0	0
AACCAGCTTATT	13	55	12	174	295928905	125	811378302	660	4.23077	0.0747126	0.316092	0.0677859	0.0037931	0.000813431	0.406154	1.28176e-08	6.50745e-09	1	0	0	1	0	0
AACCAGGAGG	14	100	10	174	295928905	125	811378302	1000	7.14286	0.0804598	0.574713	0.123247	0.00574713	0.00123247	0.571429	1.94206e-08	9.85977e-09	1	0	0	1	1	0
AACCAGGCCAC	70	394	11	174	295928905	125	811378302	4334	5.62857	0.402299	2.26437	0.485593	0.024908	0.00534153	0.495314	8.4169e-08	4.27322e-08	1	0	0	1	0	0
AACCAGT	402	1827	7	174	295928905	125	811378302	12789	4.54478	2.31034	10.5	2.25172	0.0735	0.0157621	0.254507	2.4837e-07	1.26097e-07	1	0	0	1	0	0
AACCAGTATT	7	40	10	174	295928905	125	811378302	400	5.71429	0.0402299	0.229885	0.0492988	0.00229885	0.000492988	0.457143	7.76825e-09	3.94391e-09	1	0	0	1	0	0
AACCAT	5	20	6	174	295928905	125	811378302	120	4	0.0287356	0.114943	0.0246494	0.000689655	0.000147896	0.192	2.33048e-09	1.18317e-09	1	0	0	1	0	0
AACCATAATT	25	133	10	174	295928905	125	811378302	1330	5.32	0.143678	0.764368	0.163919	0.00764368	0.00163919	0.4256	2.58294e-08	1.31135e-08	1	0	0	1	0	0
AACCATATGAT	1	4	11	174	295928905	125	811378302	44	4	0.00574713	0.0229885	0.00492988	0.000252874	5.42287e-05	0.352	8.54508e-10	4.3383e-10	1	0	0	1	0	0
AACCATC	4	16	7	174	295928905	125	811378302	112	4	0.0229885	0.091954	0.0197195	0.000643678	0.000138037	0.224	2.17511e-09	1.10429e-09	1	0	0	1	0	0
AACCATCATAC	2	8	11	174	295928905	125	811378302	88	4	0.0114943	0.045977	0.00985977	0.000505747	0.000108457	0.352	1.70902e-09	8.67659e-10	1	0	0	1	0	0
AACCATCATT	3	13	10	174	295928905	125	811378302	130	4.33333	0.0172414	0.0747126	0.0160221	0.000747126	0.000160221	0.346667	2.52468e-09	1.28177e-09	1	0	0	1	0	0
AACCATGATT	12	55	10	174	295928905	125	811378302	550	4.58333	0.0689655	0.316092	0.0677859	0.00316092	0.000677859	0.366667	1.06813e-08	5.42287e-09	1	0	0	1	0	0
AACCATT	8	32	7	174	295928905	125	811378302	224	4	0.045977	0.183908	0.0394391	0.00128736	0.000276073	0.224	4.35022e-09	2.20859e-09	1	0	0	1	0	0
AACCATTAAT	7	28	10	174	295928905	125	811378302	280	4	0.0402299	0.16092	0.0345092	0.0016092	0.000345092	0.32	5.43778e-09	2.76073e-09	1	0	0	1	0	0
AACCATTAC	17	87	9	174	295928905	125	811378302	783	5.11765	0.0977011	0.5	0.107225	0.0045	0.000965025	0.368471	1.52064e-08	7.7202e-09	1	0	0	1	0	0
AACCATTCGTACT	960	4237	13	174	295928905	125	811378302	55081	4.41354	5.51724	24.3506	5.22198	0.316557	0.0678857	0.459008	1.06971e-06	5.43086e-07	1	0	0	1	0	0
AACCC	870	5445	5	174	295928905	125	811378302	27225	6.25862	5	31.2931	6.7108	0.156466	0.033554	0.250345	5.28727e-07	2.68432e-07	1	0	0	1	0	0
AACCCAACGG	6	50	10	174	295928905	125	811378302	500	8.33333	0.0344828	0.287356	0.0616235	0.00287356	0.000616235	0.666667	9.71032e-09	4.92988e-09	1	0	0	1	1	0
AACCCAGAGG	1	10	10	174	295928905	125	811378302	100	10	0.00574713	0.0574713	0.0123247	0.000574713	0.000123247	0.8	1.94206e-09	9.85977e-10	1	0	0	1	1	0
AACCCAGCGTCCCAC	3	12	15	174	295928905	125	811378302	180	4	0.0172414	0.0689655	0.0147896	0.00103448	0.000221845	0.48	3.49571e-09	1.77476e-09	1	0	0	1	0	0
AACCCC	13	59	6	174	295928905	125	811378302	354	4.53846	0.0747126	0.33908	0.0727158	0.00203448	0.000436295	0.217846	6.8749e-09	3.49036e-09	1	0	0	1	0	0
AACCCCACTC	5	20	10	174	295928905	125	811378302	200	4	0.0287356	0.114943	0.0246494	0.00114943	0.000246494	0.32	3.88413e-09	1.97195e-09	1	0	0	1	0	0
AACCCCATCC	1	4	10	174	295928905	125	811378302	40	4	0.00574713	0.0229885	0.00492988	0.000229885	4.92988e-05	0.32	7.76825e-10	3.94391e-10	1	0	0	1	0	0
AACCCCGACCCCG	2	8	13	174	295928905	125	811378302	104	4	0.0114943	0.045977	0.00985977	0.000597701	0.000128177	0.416	2.01975e-09	1.02542e-09	1	0	0	1	0	0
AACCCCGCCCCT	1	4	12	174	295928905	125	811378302	48	4	0.00574713	0.0229885	0.00492988	0.000275862	5.91586e-05	0.384	9.3219e-10	4.73269e-10	1	0	0	1	0	0
AACCCCT	1	4	7	174	295928905	125	811378302	28	4	0.00574713	0.0229885	0.00492988	0.00016092	3.45092e-05	0.224	5.43778e-10	2.76073e-10	1	0	0	1	0	0
AACCCCTAACCTCT	1	4	14	174	295928905	125	811378302	56	4	0.00574713	0.0229885	0.00492988	0.000321839	6.90184e-05	0.448	1.08756e-09	5.52147e-10	1	0	0	1	0	0
AACCCG	2	8	6	174	295928905	125	811378302	48	4	0.0114943	0.045977	0.00985977	0.000275862	5.91586e-05	0.192	9.3219e-10	4.73269e-10	1	0	0	1	0	0
AACCCGGACCG	14	70	11	174	295928905	125	811378302	770	5	0.0804598	0.402299	0.086273	0.00442529	0.000949002	0.44	1.49539e-08	7.59202e-09	1	0	0	1	0	0
AACCCGGCC	5	20	9	174	295928905	125	811378302	180	4	0.0287356	0.114943	0.0246494	0.00103448	0.000221845	0.288	3.49571e-09	1.77476e-09	1	0	0	1	0	0
AACCCGTG	1	4	8	174	295928905	125	811378302	32	4	0.00574713	0.0229885	0.00492988	0.000183908	3.94391e-05	0.256	6.2146e-10	3.15513e-10	1	0	0	1	0	0
AACCCT	28	167	6	174	295928905	125	811378302	1002	5.96429	0.16092	0.95977	0.205823	0.00575862	0.00123494	0.286286	1.94595e-08	9.87949e-09	1	0	0	1	0	0
AACCG	346	1759	5	174	295928905	125	811378302	8795	5.08382	1.98851	10.1092	2.16792	0.050546	0.0108396	0.203353	1.70804e-07	8.67166e-08	1	0	0	1	0	0
AACCGAATATC	3	12	11	174	295928905	125	811378302	132	4	0.0172414	0.0689655	0.0147896	0.000758621	0.000162686	0.352	2.56352e-09	1.30149e-09	1	0	0	1	0	0
AACCGAATGAT	3	13	11	174	295928905	125	811378302	143	4.33333	0.0172414	0.0747126	0.0160221	0.000821839	0.000176243	0.381333	2.77715e-09	1.40995e-09	1	0	0	1	0	0
AACCGAG	3	15	7	174	295928905	125	811378302	105	5	0.0172414	0.0862069	0.0184871	0.000603448	0.000129409	0.28	2.03917e-09	1.03528e-09	1	0	0	1	0	0
AACCGAGCCG	1	4	10	174	295928905	125	811378302	40	4	0.00574713	0.0229885	0.00492988	0.000229885	4.92988e-05	0.32	7.76825e-10	3.94391e-10	1	0	0	1	0	0
AACCGATAAT	11	55	10	174	295928905	125	811378302	550	5	0.0632184	0.316092	0.0677859	0.00316092	0.000677859	0.4	1.06813e-08	5.42287e-09	1	0	0	1	0	0
AACCGATCC	1	7	9	174	295928905	125	811378302	63	7	0.00574713	0.0402299	0.0086273	0.000362069	7.76457e-05	0.504	1.2235e-09	6.21165e-10	1	0	0	1	1	0
AACCGATGC	2	8	9	174	295928905	125	811378302	72	4	0.0114943	0.045977	0.00985977	0.000413793	8.87379e-05	0.288	1.39829e-09	7.09903e-10	1	0	0	1	0	0
AACCGC	2	10	6	174	295928905	125	811378302	60	5	0.0114943	0.0574713	0.0123247	0.000344828	7.39482e-05	0.24	1.16524e-09	5.91586e-10	1	0	0	1	0	0
AACCGCGGAGGG	54	362	12	174	295928905	125	811378302	4344	6.7037	0.310345	2.08046	0.446154	0.0249655	0.00535385	0.643556	8.43632e-08	4.28308e-08	1	0	0	1	1	0
AACCGCT	3	12	7	174	295928905	125	811378302	84	4	0.0172414	0.0689655	0.0147896	0.000482759	0.000103528	0.224	1.63133e-09	8.2822e-10	1	0	0	1	0	0
AACCGG	6	29	6	174	295928905	125	811378302	174	4.83333	0.0344828	0.166667	0.0357417	0.001	0.00021445	0.232	3.37919e-09	1.7156e-09	1	0	0	1	0	0
AACCGGAAT	14	59	9	174	295928905	125	811378302	531	4.21429	0.0804598	0.33908	0.0727158	0.00305172	0.000654442	0.303429	1.03124e-08	5.23554e-09	1	0	0	1	0	0
AACCGGCGCACTTCGCACCAGC	1	4	22	174	295928905	125	811378302	88	4	0.00574713	0.0229885	0.00492988	0.000505747	0.000108457	0.704	1.70902e-09	8.67659e-10	1	0	0	1	1	0
AACCGGG	22	143	7	174	295928905	125	811378302	1001	6.5	0.126437	0.821839	0.176243	0.00575287	0.0012337	0.364	1.94401e-08	9.86963e-09	1	0	0	1	0	0
AACCGGGAACGAGG	146	775	14	174	295928905	125	811378302	10850	5.30822	0.83908	4.45402	0.955165	0.0623563	0.0133723	0.594521	2.10714e-07	1.06978e-07	1	0	0	1	1	0
AACCGGGAACGGAG	185	747	14	174	295928905	125	811378302	10458	4.03784	1.06322	4.2931	0.920656	0.0601034	0.0128892	0.452238	2.03101e-07	1.03113e-07	1	0	0	1	0	0
AACCGGGAACGGGG	796	3817	14	174	295928905	125	811378302	53438	4.79523	4.57471	21.9368	4.70434	0.307115	0.0658608	0.537065	1.0378e-06	5.26886e-07	1	0	0	1	1	0
AACCT	1136621	24324327	5	174	295928905	125	811378302	121621635	21.4006	6532.3	139795	29979	698.975	149.895	0.856022	0.00236197	0.00119916	1	1	1	1	1	1
AACCTAACCTCAGCCT	575	3285	16	174	295928905	125	811378302	52560	5.71304	3.3046	18.8793	4.04867	0.302069	0.0647787	0.73127	1.02075e-06	5.18229e-07	1	0	0	1	1	0
AACCTAACCTGT	85	661	12	174	295928905	125	811378302	7932	7.77647	0.488506	3.79885	0.814663	0.0455862	0.00977596	0.746541	1.54044e-07	7.82077e-08	1	0	0	1	1	0
AACCTAAGCCT	892	8097	11	174	295928905	125	811378302	89067	9.07735	5.12644	46.5345	9.97932	0.511879	0.109772	0.798807	1.72974e-06	8.7818e-07	1	0	0	1	1	0
AACCTAATC	5	22	9	174	295928905	125	811378302	198	4.4	0.0287356	0.126437	0.0271144	0.00113793	0.000244029	0.3168	3.84529e-09	1.95223e-09	1	0	0	1	0	0
AACCTAATCCT	1	4	11	174	295928905	125	811378302	44	4	0.00574713	0.0229885	0.00492988	0.000252874	5.42287e-05	0.352	8.54508e-10	4.3383e-10	1	0	0	1	0	0
AACCTACCT	78	322	9	174	295928905	125	811378302	2898	4.12821	0.448276	1.85057	0.396856	0.0166552	0.0035717	0.297231	5.6281e-08	2.85736e-08	1	0	0	1	0	0
AACCTACTAT	1	4	10	174	295928905	125	811378302	40	4	0.00574713	0.0229885	0.00492988	0.000229885	4.92988e-05	0.32	7.76825e-10	3.94391e-10	1	0	0	1	0	0
AACCTACTCGTGCC	34220	176566	14	174	295928905	125	811378302	2471924	5.15973	196.667	1014.75	217.612	14.2065	3.04657	0.57789	4.80063e-05	2.43726e-05	1	1	0	1	1	0
AACCTAGTAG	1	5	10	174	295928905	125	811378302	50	5	0.00574713	0.0287356	0.00616235	0.000287356	6.16235e-05	0.4	9.71032e-10	4.92988e-10	1	0	0	1	0	0
AACCTAT	1	4	7	174	295928905	125	811378302	28	4	0.00574713	0.0229885	0.00492988	0.00016092	3.45092e-05	0.224	5.43778e-10	2.76073e-10	1	0	0	1	0	0
AACCTCACCCG	23	141	11	174	295928905	125	811378302	1551	6.13043	0.132184	0.810345	0.173778	0.00891379	0.00191156	0.539478	3.01214e-08	1.52925e-08	1	0	0	1	1	0
AACCTCACCTG	98	757	11	174	295928905	125	811378302	8327	7.72449	0.563218	4.35057	0.93298	0.0478563	0.0102628	0.679755	1.61716e-07	8.21023e-08	1	0	0	1	1	0
AACCTCGCCCCT	311	1422	12	174	295928905	125	811378302	17064	4.57235	1.78736	8.17241	1.75257	0.098069	0.0210309	0.438945	3.31394e-07	1.68247e-07	1	0	0	1	0	0
AACCTCT	836	10956	7	174	295928905	125	811378302	76692	13.1053	4.8046	62.9655	13.5029	0.440759	0.0945206	0.733895	1.48941e-06	7.56165e-07	1	0	0	1	1	0
AACCTCTGGAGTAACTCTAGCCGG	3	12	24	174	295928905	125	811378302	288	4	0.0172414	0.0689655	0.0147896	0.00165517	0.000354952	0.768	5.59314e-09	2.83961e-09	1	0	0	1	1	0
AACCTG	212	2849	6	174	295928905	125	811378302	17094	13.4387	1.21839	16.3736	3.51131	0.0982414	0.0210679	0.645057	3.31976e-07	1.68543e-07	1	0	0	1	1	0
AACCTGACGGGCAGAGCC	1	4	18	174	295928905	125	811378302	72	4	0.00574713	0.0229885	0.00492988	0.000413793	8.87379e-05	0.576	1.39829e-09	7.09903e-10	1	0	0	1	1	0
AACCTGAGCCT	1381	12860	11	174	295928905	125	811378302	141460	9.31209	7.93678	73.908	15.8496	0.812989	0.174345	0.819464	2.74724e-06	1.39476e-06	1	0	0	1	1	0
AACCTGCCGACTCAG	1	4	15	174	295928905	125	811378302	60	4	0.00574713	0.0229885	0.00492988	0.000344828	7.39482e-05	0.48	1.16524e-09	5.91586e-10	1	0	0	1	0	0
AACCTGCTAT	1	4	10	174	295928905	125	811378302	40	4	0.00574713	0.0229885	0.00492988	0.000229885	4.92988e-05	0.32	7.76825e-10	3.94391e-10	1	0	0	1	0	0
AACCTT	2358	36525	6	174	295928905	125	811378302	219150	15.4898	13.5517	209.914	45.016	1.25948	0.270096	0.743511	4.25603e-06	2.16077e-06	1	0	0	1	1	0
AACCTTACCTT	1	5	11	174	295928905	125	811378302	55	5	0.00574713	0.0287356	0.00616235	0.000316092	6.77859e-05	0.44	1.06813e-09	5.42287e-10	1	0	0	1	0	0
AACG	13740	99686	4	174	295928905	125	811378302	398744	7.25517	78.9655	572.908	122.86	2.29163	0.49144	0.232165	7.74386e-06	3.93152e-06	1	1	0	0	0	0
AACGAAG	5	24	7	174	295928905	125	811378302	168	4.8	0.0287356	0.137931	0.0295793	0.000965517	0.000207055	0.2688	3.26267e-09	1.65644e-09	1	0	0	1	0	0
AACGAAGAAG	4	20	10	174	295928905	125	811378302	200	5	0.0229885	0.114943	0.0246494	0.00114943	0.000246494	0.4	3.88413e-09	1.97195e-09	1	0	0	1	0	0
AACGAAGACG	14	69	10	174	295928905	125	811378302	690	4.92857	0.0804598	0.396552	0.0850405	0.00396552	0.000850405	0.394286	1.34002e-08	6.80324e-09	1	0	0	1	0	0
AACGAAT	1	4	7	174	295928905	125	811378302	28	4	0.00574713	0.0229885	0.00492988	0.00016092	3.45092e-05	0.224	5.43778e-10	2.76073e-10	1	0	0	1	0	0
AACGAATAGGTCGG	4	22	14	174	295928905	125	811378302	308	5.5	0.0229885	0.126437	0.0271144	0.00177011	0.000379601	0.616	5.98155e-09	3.03681e-09	1	0	0	1	1	0
AACGAATT	16	106	8	174	295928905	125	811378302	848	6.625	0.091954	0.609195	0.130642	0.00487356	0.00104514	0.424	1.64687e-08	8.36108e-09	1	0	0	1	0	0
AACGAC	1408	8398	6	174	295928905	125	811378302	50388	5.96449	8.09195	48.2644	10.3503	0.289586	0.0621017	0.286295	9.78567e-07	4.96814e-07	1	0	0	1	0	0
AACGACCCGCTC	1	4	12	174	295928905	125	811378302	48	4	0.00574713	0.0229885	0.00492988	0.000275862	5.91586e-05	0.384	9.3219e-10	4.73269e-10	1	0	0	1	0	0
AACGACG	7	36	7	174	295928905	125	811378302	252	5.14286	0.0402299	0.206897	0.0443689	0.00144828	0.000310583	0.288	4.894e-09	2.48466e-09	1	0	0	1	0	0
AACGACGAAGAC	5	20	12	174	295928905	125	811378302	240	4	0.0287356	0.114943	0.0246494	0.00137931	0.000295793	0.384	4.66095e-09	2.36634e-09	1	0	0	1	0	0
AACGACGACAACGACTAGCAC	1	5	21	174	295928905	125	811378302	105	5	0.00574713	0.0287356	0.00616235	0.000603448	0.000129409	0.84	2.03917e-09	1.03528e-09	1	0	0	1	1	0
AACGACTTG	6	37	9	174	295928905	125	811378302	333	6.16667	0.0344828	0.212644	0.0456014	0.00191379	0.000410413	0.444	6.46707e-09	3.2833e-09	1	0	0	1	0	0
AACGAG	645	3256	6	174	295928905	125	811378302	19536	5.04806	3.7069	18.7126	4.01292	0.112276	0.0240775	0.242307	3.79401e-07	1.9262e-07	1	0	0	1	0	0
AACGAGAAGT	1	4	10	174	295928905	125	811378302	40	4	0.00574713	0.0229885	0.00492988	0.000229885	4.92988e-05	0.32	7.76825e-10	3.94391e-10	1	0	0	1	0	0
AACGAGAATTCG	5	20	12	174	295928905	125	811378302	240	4	0.0287356	0.114943	0.0246494	0.00137931	0.000295793	0.384	4.66095e-09	2.36634e-09	1	0	0	1	0	0
AACGAGAG	5	22	8	174	295928905	125	811378302	176	4.4	0.0287356	0.126437	0.0271144	0.00101149	0.000216915	0.2816	3.41803e-09	1.73532e-09	1	0	0	1	0	0
AACGAGATT	16	102	9	174	295928905	125	811378302	918	6.375	0.091954	0.586207	0.125712	0.00527586	0.00113141	0.459	1.78281e-08	9.05126e-09	1	0	0	1	0	0
AACGAGT	4	25	7	174	295928905	125	811378302	175	6.25	0.0229885	0.143678	0.0308118	0.00100575	0.000215682	0.35	3.39861e-09	1.72546e-09	1	0	0	1	0	0
AACGAT	3547	55424	6	174	295928905	125	811378302	332544	15.6256	20.3851	318.529	68.3085	1.91117	0.409851	0.750029	6.45821e-06	3.27881e-06	1	0	0	1	1	0
AACGATAACGATACGAT	1	4	17	174	295928905	125	811378302	68	4	0.00574713	0.0229885	0.00492988	0.000390805	8.3808e-05	0.544	1.3206e-09	6.70464e-10	1	0	0	1	1	0
AACGATAAT	6	32	9	174	295928905	125	811378302	288	5.33333	0.0344828	0.183908	0.0394391	0.00165517	0.000354952	0.384	5.59314e-09	2.83961e-09	1	0	0	1	0	0
AACGATAATC	13	61	10	174	295928905	125	811378302	610	4.69231	0.0747126	0.350575	0.0751807	0.00350575	0.000751807	0.375385	1.18466e-08	6.01446e-09	1	0	0	1	0	0
AACGATAGAG	9	40	10	174	295928905	125	811378302	400	4.44444	0.0517241	0.229885	0.0492988	0.00229885	0.000492988	0.355556	7.76825e-09	3.94391e-09	1	0	0	1	0	0
AACGATG	7	28	7	174	295928905	125	811378302	196	4	0.0402299	0.16092	0.0345092	0.00112644	0.000241564	0.224	3.80644e-09	1.93251e-09	1	0	0	1	0	0
AACGATGATT	12	57	10	174	295928905	125	811378302	570	4.75	0.0689655	0.327586	0.0702508	0.00327586	0.000702508	0.38	1.10698e-08	5.62007e-09	1	0	0	1	0	0
AACGATGCG	13	52	9	174	295928905	125	811378302	468	4	0.0747126	0.298851	0.0640885	0.00268966	0.000576796	0.288	9.08886e-09	4.61437e-09	1	0	0	1	0	0
AACGATT	1	4	7	174	295928905	125	811378302	28	4	0.00574713	0.0229885	0.00492988	0.00016092	3.45092e-05	0.224	5.43778e-10	2.76073e-10	1	0	0	1	0	0
AACGC	654	3531	5	174	295928905	125	811378302	17655	5.39908	3.75862	20.2931	4.35185	0.101466	0.0217593	0.215963	3.42871e-07	1.74074e-07	1	0	0	1	0	0
AACGCAATGTC	5	23	11	174	295928905	125	811378302	253	4.6	0.0287356	0.132184	0.0283468	0.00145402	0.000311815	0.4048	4.91342e-09	2.49452e-09	1	0	0	1	0	0
AACGCACCTAACTTACCATGTC	1	4	22	174	295928905	125	811378302	88	4	0.00574713	0.0229885	0.00492988	0.000505747	0.000108457	0.704	1.70902e-09	8.67659e-10	1	0	0	1	1	0
[truncated: 1,921 more rows]
