# Supplementary material for: Profiles of telomeric repeats in Insecta reveal diverse forms of telomeric motifs in Hymenopterans
Source: Life Sci Alliance. 2022 Apr 1;5(7):e202101163. doi: 10.26508/lsa.202101163 (PMC8977481; doi:10.26508/lsa.202101163)
Supplement: Supplemental Data 2. — Tandem repeat statistics and TRIP TRM calls for 41 species with simple tandem type TRM. [file LSA-2021-01163_Supplemental_Data_2.zip › DataS2/CRYSE_output.csv.1.filtered.xlsx]

## Sheet: Sheet1
Unnamed: 0	reads	repeats	unit_len	avg_genome_cov	genome_size	eff_read_len	num_reads	repeats_total_len	repeats_per_read	reads_per_genome	repeats_per_genome	repeats_per_million_reads	repeats_len_per_genome	repeats_len_per_million_reads	percent_repeats_len_per_read	percent_repeats_len_per_genome	percent_repeat_unit_in_sequences	avg_genome_cov_filter	repeat_containing_reads_filter	repeats_len_per_million_reads_filter	unit_len_filter	percent_repeats_len_per_read_filter	qualified
AAAAAAAGCC	1	5	10	35.52	998064252	150	236358296	50	5	0.0281532	0.140766	0.0211543	0.00140766	0.000211543	0.333333	1.41039e-09	1.41029e-09	1	0	0	1	0	0
AAAAAAC	31	127	7	35.52	998064252	150	236358296	889	4.09677	0.872748	3.57545	0.53732	0.0250282	0.00376124	0.191183	2.50767e-08	2.50749e-08	1	0	0	1	0	0
AAAAAAG	11	46	7	35.52	998064252	150	236358296	322	4.18182	0.309685	1.29505	0.19462	0.00906532	0.00136234	0.195152	9.0829e-09	9.08226e-09	1	0	0	1	0	0
AAAAAAT	27	108	7	35.52	998064252	150	236358296	756	4	0.760135	3.04054	0.456933	0.0212838	0.00319853	0.186667	2.13251e-08	2.13236e-08	1	0	0	1	0	0
AAAAAC	187	762	6	35.52	998064252	150	236358296	4572	4.07487	5.26464	21.4527	3.22392	0.128716	0.0193435	0.162995	1.28966e-07	1.28957e-07	1	0	0	1	0	0
AAAAACC	31	152	7	35.52	998064252	150	236358296	1064	4.90323	0.872748	4.27928	0.643091	0.029955	0.00450164	0.228817	3.00131e-08	3.00109e-08	1	0	0	1	0	0
AAAAAG	82	807	6	35.52	998064252	150	236358296	4842	9.84146	2.30856	22.7196	3.41431	0.136318	0.0204858	0.393659	1.36582e-07	1.36572e-07	1	0	0	1	0	0
AAAAAGT	115	463	7	35.52	998064252	150	236358296	3241	4.02609	3.23761	13.0349	1.95889	0.0912444	0.0137122	0.187884	9.14213e-08	9.14149e-08	1	0	0	1	0	0
AAAAAT	184	741	6	35.52	998064252	150	236358296	4446	4.02717	5.18018	20.8615	3.13507	0.125169	0.0188104	0.161087	1.25412e-07	1.25403e-07	1	0	0	1	0	0
AAAAATT	2	8	7	35.52	998064252	150	236358296	56	4	0.0563063	0.225225	0.0338469	0.00157658	0.000236928	0.186667	1.57963e-09	1.57952e-09	1	0	0	1	0	0
AAAAATTTTT	1	4	10	35.52	998064252	150	236358296	40	4	0.0281532	0.112613	0.0169235	0.00112613	0.000169235	0.266667	1.12831e-09	1.12823e-09	1	0	0	1	0	0
AAAAC	637	3506	5	35.52	998064252	150	236358296	17530	5.50392	17.9336	98.705	14.8334	0.493525	0.0741671	0.183464	4.94482e-07	4.94447e-07	1	0	0	1	0	0
AAAACAAACTAACACAC	87	359	17	35.52	998064252	150	236358296	6103	4.12644	2.44932	10.107	1.51888	0.171819	0.025821	0.467663	1.72152e-07	1.7214e-07	1	0	0	1	0	0
AAAACAC	2	9	7	35.52	998064252	150	236358296	63	4.5	0.0563063	0.253378	0.0380778	0.00177365	0.000266544	0.21	1.77709e-09	1.77696e-09	1	0	0	1	0	0
AAAACACAC	9	36	9	35.52	998064252	150	236358296	324	4	0.253378	1.01351	0.152311	0.00912162	0.0013708	0.24	9.13931e-09	9.13867e-09	1	0	0	1	0	0
AAAACGGTATAAGAATTTCGGT	1	6	22	35.52	998064252	150	236358296	132	6	0.0281532	0.168919	0.0253852	0.00371622	0.000558474	0.88	3.72342e-09	3.72316e-09	1	0	0	1	1	0
AAAACT	77	364	6	35.52	998064252	150	236358296	2184	4.72727	2.16779	10.2477	1.54003	0.0614865	0.00924021	0.189091	6.16057e-08	6.16014e-08	1	0	0	1	0	0
AAAACTCTGTCAAGTCCTGACAG	1	4	23	35.52	998064252	150	236358296	92	4	0.0281532	0.112613	0.0169235	0.00259009	0.00038924	0.613333	2.59511e-09	2.59493e-09	1	0	0	1	1	0
AAAAG	161	879	5	35.52	998064252	150	236358296	4395	5.45963	4.53266	24.7466	3.71893	0.123733	0.0185947	0.181988	1.23973e-07	1.23964e-07	1	0	0	1	0	0
AAAAGAAGAAGAAGAGAAGAAACG	2	8	24	35.52	998064252	150	236358296	192	4	0.0563063	0.225225	0.0338469	0.00540541	0.000812326	0.64	5.41589e-09	5.41551e-09	1	0	0	1	1	0
AAAAGACTT	135	1913	9	35.52	998064252	150	236358296	17217	14.1704	3.80068	53.857	8.09364	0.484713	0.0728428	0.850222	4.85653e-07	4.85619e-07	1	0	0	1	1	0
AAAAGG	23	92	6	35.52	998064252	150	236358296	552	4	0.647523	2.59009	0.38924	0.0155405	0.00233544	0.16	1.55707e-08	1.55696e-08	1	0	0	1	0	0
AAAAGGC	107	490	7	35.52	998064252	150	236358296	3430	4.57944	3.01239	13.795	2.07312	0.0965653	0.0145119	0.213707	9.67526e-08	9.67458e-08	1	0	0	1	0	0
AAAAGGT	14	56	7	35.52	998064252	150	236358296	392	4	0.394144	1.57658	0.236928	0.011036	0.0016585	0.186667	1.10574e-08	1.10567e-08	1	0	0	1	0	0
AAAAGT	127	542	6	35.52	998064252	150	236358296	3252	4.26772	3.57545	15.259	2.29313	0.0915541	0.0137588	0.170709	9.17316e-08	9.17251e-08	1	0	0	1	0	0
AAAAGTAAAGGTAAAGGT	57	236	18	35.52	998064252	150	236358296	4248	4.14035	1.60473	6.64414	0.998484	0.119595	0.0179727	0.496842	1.19827e-07	1.19818e-07	1	0	0	1	0	0
AAAAGTGAAGTG	34	170	12	35.52	998064252	150	236358296	2040	5	0.957207	4.78604	0.719247	0.0574324	0.00863096	0.4	5.75438e-08	5.75398e-08	1	0	0	1	0	0
AAAAT	864	4580	5	35.52	998064252	150	236358296	22900	5.30093	24.3243	128.941	19.3774	0.644707	0.0968868	0.176698	6.45958e-07	6.45912e-07	1	0	0	1	0	0
AAAATAT	1	4	7	35.52	998064252	150	236358296	28	4	0.0281532	0.112613	0.0169235	0.000788288	0.000118464	0.186667	7.89817e-10	7.89761e-10	1	0	0	1	0	0
AAAATC	56	228	6	35.52	998064252	150	236358296	1368	4.07143	1.57658	6.41892	0.964637	0.0385135	0.00578782	0.162857	3.85882e-08	3.85855e-08	1	0	0	1	0	0
AAAATG	58	232	6	35.52	998064252	150	236358296	1392	4	1.63288	6.53153	0.981561	0.0391892	0.00588936	0.16	3.92652e-08	3.92624e-08	1	0	0	1	0	0
AAAATGC	6	30	7	35.52	998064252	150	236358296	210	5	0.168919	0.844595	0.126926	0.00591216	0.000888482	0.233333	5.92363e-09	5.92321e-09	1	0	0	1	0	0
AAAATGCGCT	19	109	10	35.52	998064252	150	236358296	1090	5.73684	0.53491	3.06869	0.461164	0.0306869	0.00461164	0.382456	3.07465e-08	3.07443e-08	1	0	0	1	0	0
AAAATGGT	8	44	8	35.52	998064252	150	236358296	352	5.5	0.225225	1.23874	0.186158	0.00990991	0.00148926	0.293333	9.92913e-09	9.92843e-09	1	0	0	1	0	0
AAAATT	232	953	6	35.52	998064252	150	236358296	5718	4.10776	6.53153	26.83	4.03201	0.16098	0.0241921	0.16431	1.61292e-07	1.61281e-07	1	0	0	1	0	0
AAAATTG	1	4	7	35.52	998064252	150	236358296	28	4	0.0281532	0.112613	0.0169235	0.000788288	0.000118464	0.186667	7.89817e-10	7.89761e-10	1	0	0	1	0	0
AAAATTT	158	635	7	35.52	998064252	150	236358296	4445	4.01899	4.4482	17.8773	2.6866	0.125141	0.0188062	0.187553	1.25383e-07	1.25375e-07	1	0	0	1	0	0
AAAC	10806	72739	4	35.52	998064252	150	236358296	290956	6.73135	304.223	2047.83	307.749	8.19133	1.231	0.179503	8.20722e-06	8.20664e-06	1	0	0	0	0	0
AAACAAC	7	28	7	35.52	998064252	150	236358296	196	4	0.197072	0.788288	0.118464	0.00551802	0.00082925	0.186667	5.52872e-09	5.52833e-09	1	0	0	1	0	0
AAACAAG	5	23	7	35.52	998064252	150	236358296	161	4.6	0.140766	0.647523	0.0973099	0.00453266	0.000681169	0.214667	4.54145e-09	4.54113e-09	1	0	0	1	0	0
AAACAC	142	611	6	35.52	998064252	150	236358296	3666	4.30282	3.99775	17.2016	2.58506	0.103209	0.0155104	0.172113	1.0341e-07	1.03402e-07	1	0	0	1	0	0
AAACACG	3	12	7	35.52	998064252	150	236358296	84	4	0.0844595	0.337838	0.0507704	0.00236486	0.000355393	0.186667	2.36945e-09	2.36928e-09	1	0	0	1	0	0
AAACAG	7	28	6	35.52	998064252	150	236358296	168	4	0.197072	0.788288	0.118464	0.00472973	0.000710785	0.16	4.7389e-09	4.73857e-09	1	0	0	1	0	0
AAACAGG	16	64	7	35.52	998064252	150	236358296	448	4	0.45045	1.8018	0.270775	0.0126126	0.00189543	0.186667	1.26371e-08	1.26362e-08	1	0	0	1	0	0
AAACAT	22	88	6	35.52	998064252	150	236358296	528	4	0.619369	2.47748	0.372316	0.0148649	0.0022339	0.16	1.48937e-08	1.48926e-08	1	0	0	1	0	0
AAACC	304	1994	5	35.52	998064252	150	236358296	9970	6.55921	8.55856	56.1374	8.43634	0.280687	0.0421817	0.21864	2.81231e-07	2.81211e-07	1	0	0	1	0	0
AAACCAC	10	40	7	35.52	998064252	150	236358296	280	4	0.281532	1.12613	0.169235	0.00788288	0.00118464	0.186667	7.89817e-09	7.89761e-09	1	0	0	1	0	0
AAACCC	37	166	6	35.52	998064252	150	236358296	996	4.48649	1.04167	4.67342	0.702324	0.0280405	0.00421394	0.179459	2.80949e-08	2.80929e-08	1	0	0	1	0	0
AAACCTAGACCT	2	8	12	35.52	998064252	150	236358296	96	4	0.0563063	0.225225	0.0338469	0.0027027	0.000406163	0.32	2.70794e-09	2.70775e-09	1	0	0	1	0	0
AAACCTTGTGGTTCAGCAACC	1	4	21	35.52	998064252	150	236358296	84	4	0.0281532	0.112613	0.0169235	0.00236486	0.000355393	0.56	2.36945e-09	2.36928e-09	1	0	0	1	1	0
AAACG	73	417	5	35.52	998064252	150	236358296	2085	5.71233	2.05518	11.7399	1.76427	0.0586993	0.00882135	0.190411	5.88132e-08	5.8809e-08	1	0	0	1	0	0
AAACGG	55	220	6	35.52	998064252	150	236358296	1320	4	1.54842	6.19369	0.93079	0.0371622	0.00558474	0.16	3.72342e-08	3.72316e-08	1	0	0	1	0	0
AAACT	562	3130	5	35.52	998064252	150	236358296	15650	5.5694	15.8221	88.1194	13.2426	0.440597	0.066213	0.185647	4.41451e-07	4.4142e-07	1	0	0	1	0	0
AAACTAC	18	72	7	35.52	998064252	150	236358296	504	4	0.506757	2.02703	0.304622	0.0141892	0.00213236	0.186667	1.42167e-08	1.42157e-08	1	0	0	1	0	0
AAACTC	23	96	6	35.52	998064252	150	236358296	576	4.17391	0.647523	2.7027	0.406163	0.0162162	0.00243698	0.166957	1.62477e-08	1.62465e-08	1	0	0	1	0	0
AAACTCC	7	28	7	35.52	998064252	150	236358296	196	4	0.197072	0.788288	0.118464	0.00551802	0.00082925	0.186667	5.52872e-09	5.52833e-09	1	0	0	1	0	0
AAACTG	42	178	6	35.52	998064252	150	236358296	1068	4.2381	1.18243	5.01126	0.753094	0.0300676	0.00451856	0.169524	3.01259e-08	3.01238e-08	1	0	0	1	0	0
AAACTGC	18	72	7	35.52	998064252	150	236358296	504	4	0.506757	2.02703	0.304622	0.0141892	0.00213236	0.186667	1.42167e-08	1.42157e-08	1	0	0	1	0	0
AAACTT	43	211	6	35.52	998064252	150	236358296	1266	4.90698	1.21059	5.94032	0.892712	0.0356419	0.00535627	0.196279	3.5711e-08	3.57085e-08	1	0	0	1	0	0
AAACTTT	20	80	7	35.52	998064252	150	236358296	560	4	0.563063	2.25225	0.338469	0.0157658	0.00236928	0.186667	1.57963e-08	1.57952e-08	1	0	0	1	0	0
AAAG	16707	137477	4	35.52	998064252	150	236358296	549908	8.22871	470.355	3870.41	581.647	15.4816	2.32659	0.219432	1.55117e-05	1.55106e-05	1	1	0	0	0	0
AAAGAAG	45	196	7	35.52	998064252	150	236358296	1372	4.35556	1.26689	5.51802	0.82925	0.0386261	0.00580475	0.203259	3.8701e-08	3.86983e-08	1	0	0	1	0	0
AAAGAC	52	223	6	35.52	998064252	150	236358296	1338	4.28846	1.46396	6.27815	0.943483	0.0376689	0.0056609	0.171538	3.7742e-08	3.77393e-08	1	0	0	1	0	0
AAAGAG	88	369	6	35.52	998064252	150	236358296	2214	4.19318	2.47748	10.3885	1.56119	0.0623311	0.00936713	0.167727	6.2452e-08	6.24476e-08	1	0	0	1	0	0
AAAGAGG	8	32	7	35.52	998064252	150	236358296	224	4	0.225225	0.900901	0.135388	0.00630631	0.000947714	0.186667	6.31854e-09	6.31809e-09	1	0	0	1	0	0
AAAGAGGAAAGG	1	6	12	35.52	998064252	150	236358296	72	6	0.0281532	0.168919	0.0253852	0.00202703	0.000304622	0.48	2.03096e-09	2.03082e-09	1	0	0	1	0	0
AAAGAT	20	80	6	35.52	998064252	150	236358296	480	4	0.563063	2.25225	0.338469	0.0135135	0.00203082	0.16	1.35397e-08	1.35388e-08	1	0	0	1	0	0
AAAGATAG	2	10	8	35.52	998064252	150	236358296	80	5	0.0563063	0.281532	0.0423086	0.00225225	0.000338469	0.266667	2.25662e-09	2.25646e-09	1	0	0	1	0	0
AAAGC	313	1982	5	35.52	998064252	150	236358296	9910	6.33227	8.81194	55.7995	8.38557	0.278998	0.0419279	0.211076	2.79539e-07	2.79519e-07	1	0	0	1	0	0
AAAGCAAAGT	14	62	10	35.52	998064252	150	236358296	620	4.42857	0.394144	1.7455	0.262314	0.017455	0.00262314	0.295238	1.74888e-08	1.74876e-08	1	0	0	1	0	0
AAAGCAGCAAGCAAGCAGCAG	33	140	21	35.52	998064252	150	236358296	2940	4.24242	0.929054	3.94144	0.592321	0.0827703	0.0124387	0.593939	8.29308e-08	8.2925e-08	1	0	0	1	1	0
AAAGCC	9	40	6	35.52	998064252	150	236358296	240	4.44444	0.253378	1.12613	0.169235	0.00675676	0.00101541	0.177778	6.76986e-09	6.76938e-09	1	0	0	1	0	0
AAAGCG	32	137	6	35.52	998064252	150	236358296	822	4.28125	0.900901	3.85698	0.579628	0.0231419	0.00347777	0.17125	2.31868e-08	2.31851e-08	1	0	0	1	0	0
AAAGCGAAGC	8	39	10	35.52	998064252	150	236358296	390	4.875	0.225225	1.09797	0.165004	0.0109797	0.00165004	0.325	1.1001e-08	1.10002e-08	1	0	0	1	0	0
AAAGCTGCAAAGTCTGAAGCT	1	4	21	35.52	998064252	150	236358296	84	4	0.0281532	0.112613	0.0169235	0.00236486	0.000355393	0.56	2.36945e-09	2.36928e-09	1	0	0	1	1	0
AAAGG	279	1502	5	35.52	998064252	150	236358296	7510	5.38351	7.85473	42.286	6.35476	0.21143	0.0317738	0.17945	2.1184e-07	2.11825e-07	1	0	0	1	0	0
AAAGGAACTGCCGATGAGACG	1	6	21	35.52	998064252	150	236358296	126	6	0.0281532	0.168919	0.0253852	0.0035473	0.000533089	0.84	3.55418e-09	3.55393e-09	1	0	0	1	1	0
AAAGGC	28	114	6	35.52	998064252	150	236358296	684	4.07143	0.788288	3.20946	0.482319	0.0192568	0.00289391	0.162857	1.92941e-08	1.92927e-08	1	0	0	1	0	0
AAAGGG	1	4	6	35.52	998064252	150	236358296	24	4	0.0281532	0.112613	0.0169235	0.000675676	0.000101541	0.16	6.76986e-10	6.76938e-10	1	0	0	1	0	0
AAAGGGCAAGGC	16	69	12	35.52	998064252	150	236358296	828	4.3125	0.45045	1.94257	0.29193	0.0233108	0.00350316	0.345	2.3356e-08	2.33544e-08	1	0	0	1	0	0
AAAGGT	612	2901	6	35.52	998064252	150	236358296	17406	4.7402	17.2297	81.6723	12.2737	0.490034	0.0736424	0.189608	4.90984e-07	4.9095e-07	1	0	0	1	0	0
AAAGGTATGGAG	283	1696	12	35.52	998064252	150	236358296	20352	5.99293	7.96734	47.7477	7.17555	0.572973	0.0861066	0.479435	5.74084e-07	5.74044e-07	1	0	0	1	0	0
AAAGGTG	7	28	7	35.52	998064252	150	236358296	196	4	0.197072	0.788288	0.118464	0.00551802	0.00082925	0.186667	5.52872e-09	5.52833e-09	1	0	0	1	0	0
AAAGT	5669	33581	5	35.52	998064252	150	236358296	167905	5.92362	159.6	945.411	142.077	4.72706	0.710383	0.197454	4.73622e-06	4.73589e-06	1	0	0	1	0	0
AAAGTAG	4	16	7	35.52	998064252	150	236358296	112	4	0.112613	0.45045	0.0676938	0.00315315	0.000473857	0.186667	3.15927e-09	3.15905e-09	1	0	0	1	0	0
AAAGTAT	11	44	7	35.52	998064252	150	236358296	308	4	0.309685	1.23874	0.186158	0.00867117	0.00130311	0.186667	8.68799e-09	8.68738e-09	1	0	0	1	0	0
AAAGTC	6403	26769	6	35.52	998064252	150	236358296	160614	4.1807	180.265	753.632	113.256	4.52179	0.679536	0.167228	4.53056e-06	4.53024e-06	1	0	0	1	0	0
AAAGTCACGC	480	3692	10	35.52	998064252	150	236358296	36920	7.69167	13.5135	103.941	15.6204	1.03941	0.156204	0.512778	1.04143e-06	1.04136e-06	1	0	0	1	1	0
AAAGTCGTC	2	8	9	35.52	998064252	150	236358296	72	4	0.0563063	0.225225	0.0338469	0.00202703	0.000304622	0.24	2.03096e-09	2.03082e-09	1	0	0	1	0	0
AAAGTG	1214	5389	6	35.52	998064252	150	236358296	32334	4.43904	34.1779	151.717	22.8001	0.910304	0.136801	0.177562	9.1207e-07	9.12005e-07	1	0	0	1	0	0
AAAGTGAAGT	2	8	10	35.52	998064252	150	236358296	80	4	0.0563063	0.225225	0.0338469	0.00225225	0.000338469	0.266667	2.25662e-09	2.25646e-09	1	0	0	1	0	0
AAAGTGG	3	12	7	35.52	998064252	150	236358296	84	4	0.0844595	0.337838	0.0507704	0.00236486	0.000355393	0.186667	2.36945e-09	2.36928e-09	1	0	0	1	0	0
AAAGTGT	792	3305	7	35.52	998064252	150	236358296	23135	4.17298	22.2973	93.0462	13.983	0.651323	0.0978811	0.194739	6.52586e-07	6.5254e-07	1	0	0	1	0	0
AAAGTT	174	834	6	35.52	998064252	150	236358296	5004	4.7931	4.89865	23.4797	3.52854	0.140878	0.0211712	0.191724	1.41152e-07	1.41142e-07	1	0	0	1	0	0
AAAGTTC	13	52	7	35.52	998064252	150	236358296	364	4	0.365991	1.46396	0.220005	0.0102477	0.00154003	0.186667	1.02676e-08	1.02669e-08	1	0	0	1	0	0
AAAT	8755	56317	4	35.52	998064252	150	236358296	225268	6.43255	246.481	1585.5	238.27	6.342	0.953078	0.171535	6.3543e-06	6.35386e-06	1	0	0	0	0	0
AAATAAT	3	12	7	35.52	998064252	150	236358296	84	4	0.0844595	0.337838	0.0507704	0.00236486	0.000355393	0.186667	2.36945e-09	2.36928e-09	1	0	0	1	0	0
AAATAC	643	2707	6	35.52	998064252	150	236358296	16242	4.20995	18.1025	76.2106	11.453	0.457264	0.0687177	0.168398	4.5815e-07	4.58118e-07	1	0	0	1	0	0
AAATAG	32	138	6	35.52	998064252	150	236358296	828	4.3125	0.900901	3.88514	0.583859	0.0233108	0.00350316	0.1725	2.3356e-08	2.33544e-08	1	0	0	1	0	0
AAATAGCT	2	8	8	35.52	998064252	150	236358296	64	4	0.0563063	0.225225	0.0338469	0.0018018	0.000270775	0.213333	1.8053e-09	1.80517e-09	1	0	0	1	0	0
AAATAT	186	758	6	35.52	998064252	150	236358296	4548	4.07527	5.23649	21.3401	3.207	0.128041	0.019242	0.163011	1.28289e-07	1.2828e-07	1	0	0	1	0	0
AAATATG	19	76	7	35.52	998064252	150	236358296	532	4	0.53491	2.13964	0.321546	0.0149775	0.00225082	0.186667	1.50065e-08	1.50055e-08	1	0	0	1	0	0
AAATATTCCCATTATTGGGCT	1	7	21	35.52	998064252	150	236358296	147	7	0.0281532	0.197072	0.0296161	0.00413851	0.000621937	0.98	4.14654e-09	4.14625e-09	1	0	0	1	1	0
AAATATTCCCATTGTTGGGCT	2	10	21	35.52	998064252	150	236358296	210	5	0.0563063	0.281532	0.0423086	0.00591216	0.000888482	0.7	5.92363e-09	5.92321e-09	1	0	0	1	1	0
AAATC	123	634	5	35.52	998064252	150	236358296	3170	5.15447	3.46284	17.8491	2.68237	0.0892455	0.0134118	0.171816	8.94186e-08	8.94123e-08	1	0	0	1	0	0
AAATCAC	11	45	7	35.52	998064252	150	236358296	315	4.09091	0.309685	1.26689	0.190389	0.00886824	0.00133272	0.190909	8.88544e-09	8.88482e-09	1	0	0	1	0	0
AAATCAG	9	36	7	35.52	998064252	150	236358296	252	4	0.253378	1.01351	0.152311	0.00709459	0.00106618	0.186667	7.10835e-09	7.10785e-09	1	0	0	1	0	0
AAATCC	28	112	6	35.52	998064252	150	236358296	672	4	0.788288	3.15315	0.473857	0.0189189	0.00284314	0.16	1.89556e-08	1.89543e-08	1	0	0	1	0	0
AAATCT	2	8	6	35.52	998064252	150	236358296	48	4	0.0563063	0.225225	0.0338469	0.00135135	0.000203082	0.16	1.35397e-09	1.35388e-09	1	0	0	1	0	0
AAATG	866	4649	5	35.52	998064252	150	236358296	23245	5.36836	24.3806	130.884	19.6693	0.65442	0.0983465	0.178945	6.55689e-07	6.55643e-07	1	0	0	1	0	0
AAATGAC	5	20	7	35.52	998064252	150	236358296	140	4	0.140766	0.563063	0.0846173	0.00394144	0.000592321	0.186667	3.94909e-09	3.94881e-09	1	0	0	1	0	0
AAATGCT	3	12	7	35.52	998064252	150	236358296	84	4	0.0844595	0.337838	0.0507704	0.00236486	0.000355393	0.186667	2.36945e-09	2.36928e-09	1	0	0	1	0	0
AAATGG	16	64	6	35.52	998064252	150	236358296	384	4	0.45045	1.8018	0.270775	0.0108108	0.00162465	0.16	1.08318e-08	1.0831e-08	1	0	0	1	0	0
AAATGT	366	1560	6	35.52	998064252	150	236358296	9360	4.2623	10.3041	43.9189	6.60015	0.263514	0.0396009	0.170492	2.64025e-07	2.64006e-07	1	0	0	1	0	0
AAATGTG	7	28	7	35.52	998064252	150	236358296	196	4	0.197072	0.788288	0.118464	0.00551802	0.00082925	0.186667	5.52872e-09	5.52833e-09	1	0	0	1	0	0
AAATGTT	37	148	7	35.52	998064252	150	236358296	1036	4	1.04167	4.16667	0.626168	0.0291667	0.00438318	0.186667	2.92232e-08	2.92212e-08	1	0	0	1	0	0
AAATT	611	3196	5	35.52	998064252	150	236358296	15980	5.23077	17.2016	89.9775	13.5218	0.449887	0.0676092	0.174359	4.5076e-07	4.50728e-07	1	0	0	1	0	0
AAATTC	57	233	6	35.52	998064252	150	236358296	1398	4.08772	1.60473	6.55968	0.985792	0.0393581	0.00591475	0.163509	3.94344e-08	3.94317e-08	1	0	0	1	0	0
AAATTG	145	607	6	35.52	998064252	150	236358296	3642	4.18621	4.08221	17.089	2.56813	0.102534	0.0154088	0.167448	1.02733e-07	1.02725e-07	1	0	0	1	0	0
AAATTGCGAAGCGCAG	28	123	16	35.52	998064252	150	236358296	1968	4.39286	0.788288	3.46284	0.520396	0.0554054	0.00832634	0.468571	5.55129e-08	5.55089e-08	1	0	0	1	0	0
AAATTGT	12	52	7	35.52	998064252	150	236358296	364	4.33333	0.337838	1.46396	0.220005	0.0102477	0.00154003	0.202222	1.02676e-08	1.02669e-08	1	0	0	1	0	0
AAATTT	105	421	6	35.52	998064252	150	236358296	2526	4.00952	2.95608	11.8525	1.78119	0.0711149	0.0106872	0.160381	7.12528e-08	7.12478e-08	1	0	0	1	0	0
AAC	24434	256511	3	35.52	998064252	150	236358296	769533	10.4981	687.894	7221.59	1085.26	21.6648	3.25579	0.209962	2.17068e-05	2.17053e-05	1	1	0	0	0	0
AACAAG	205	913	6	35.52	998064252	150	236358296	5478	4.45366	5.7714	25.7038	3.86278	0.154223	0.0231767	0.178146	1.54522e-07	1.54511e-07	1	0	0	1	0	0
AACAAGC	28	123	7	35.52	998064252	150	236358296	861	4.39286	0.788288	3.46284	0.520396	0.0242399	0.00364277	0.205	2.42869e-08	2.42852e-08	1	0	0	1	0	0
AACAAGT	13	52	7	35.52	998064252	150	236358296	364	4	0.365991	1.46396	0.220005	0.0102477	0.00154003	0.186667	1.02676e-08	1.02669e-08	1	0	0	1	0	0
AACAAT	170	732	6	35.52	998064252	150	236358296	4392	4.30588	4.78604	20.6081	3.09699	0.123649	0.018582	0.172235	1.23888e-07	1.2388e-07	1	0	0	1	0	0
AACAATC	44	176	7	35.52	998064252	150	236358296	1232	4	1.23874	4.95495	0.744632	0.0346847	0.00521243	0.186667	3.4752e-08	3.47495e-08	1	0	0	1	0	0
AACAATG	4	16	7	35.52	998064252	150	236358296	112	4	0.112613	0.45045	0.0676938	0.00315315	0.000473857	0.186667	3.15927e-09	3.15905e-09	1	0	0	1	0	0
AACAATT	1	4	7	35.52	998064252	150	236358296	28	4	0.0281532	0.112613	0.0169235	0.000788288	0.000118464	0.186667	7.89817e-10	7.89761e-10	1	0	0	1	0	0
AACAC	907	5490	5	35.52	998064252	150	236358296	27450	6.05292	25.5349	154.561	23.2274	0.772804	0.116137	0.201764	7.74303e-07	7.74248e-07	1	0	0	1	0	0
AACACAC	4	16	7	35.52	998064252	150	236358296	112	4	0.112613	0.45045	0.0676938	0.00315315	0.000473857	0.186667	3.15927e-09	3.15905e-09	1	0	0	1	0	0
AACACC	123	583	6	35.52	998064252	150	236358296	3498	4.73984	3.46284	16.4133	2.46659	0.0984797	0.0147996	0.189593	9.86707e-08	9.86638e-08	1	0	0	1	0	0
AACACCACC	157	785	9	35.52	998064252	150	236358296	7065	5	4.42005	22.1002	3.32123	0.198902	0.0298911	0.3	1.99288e-07	1.99274e-07	1	0	0	1	0	0
AACACCC	18	72	7	35.52	998064252	150	236358296	504	4	0.506757	2.02703	0.304622	0.0141892	0.00213236	0.186667	1.42167e-08	1.42157e-08	1	0	0	1	0	0
AACACCT	24	96	7	35.52	998064252	150	236358296	672	4	0.675676	2.7027	0.406163	0.0189189	0.00284314	0.186667	1.89556e-08	1.89543e-08	1	0	0	1	0	0
AACACG	39	171	6	35.52	998064252	150	236358296	1026	4.38462	1.09797	4.81419	0.723478	0.0288851	0.00434087	0.175385	2.89412e-08	2.89391e-08	1	0	0	1	0	0
AACACGAAGC	2	8	10	35.52	998064252	150	236358296	80	4	0.0563063	0.225225	0.0338469	0.00225225	0.000338469	0.266667	2.25662e-09	2.25646e-09	1	0	0	1	0	0
AACACGC	48	217	7	35.52	998064252	150	236358296	1519	4.52083	1.35135	6.10923	0.918098	0.0427646	0.00642668	0.210972	4.28476e-08	4.28446e-08	1	0	0	1	0	0
AACACGG	7	28	7	35.52	998064252	150	236358296	196	4	0.197072	0.788288	0.118464	0.00551802	0.00082925	0.186667	5.52872e-09	5.52833e-09	1	0	0	1	0	0
AACACGGACGCGTAAGCCTTAGC	1	5	23	35.52	998064252	150	236358296	115	5	0.0281532	0.140766	0.0211543	0.00323761	0.000486549	0.766667	3.24389e-09	3.24366e-09	1	0	0	1	1	0
AACACT	172	802	6	35.52	998064252	150	236358296	4812	4.66279	4.84234	22.5788	3.39315	0.135473	0.0203589	0.186512	1.35736e-07	1.35726e-07	1	0	0	1	0	0
AACACTAACAGC	30	122	12	35.52	998064252	150	236358296	1464	4.06667	0.844595	3.43468	0.516166	0.0412162	0.00619399	0.325333	4.12962e-08	4.12932e-08	1	0	0	1	0	0
AACACTC	14	56	7	35.52	998064252	150	236358296	392	4	0.394144	1.57658	0.236928	0.011036	0.0016585	0.186667	1.10574e-08	1.10567e-08	1	0	0	1	0	0
AACACTG	30	120	7	35.52	998064252	150	236358296	840	4	0.844595	3.37838	0.507704	0.0236486	0.00355393	0.186667	2.36945e-08	2.36928e-08	1	0	0	1	0	0
AACAG	181	978	5	35.52	998064252	150	236358296	4890	5.40331	5.09572	27.5338	4.13779	0.137669	0.0206889	0.18011	1.37936e-07	1.37926e-07	1	0	0	1	0	0
AACAGAC	2	8	7	35.52	998064252	150	236358296	56	4	0.0563063	0.225225	0.0338469	0.00157658	0.000236928	0.186667	1.57963e-09	1.57952e-09	1	0	0	1	0	0
AACAGC	556	2586	6	35.52	998064252	150	236358296	15516	4.65108	15.6532	72.8041	10.941	0.436824	0.0656461	0.186043	4.37672e-07	4.37641e-07	1	0	0	1	0	0
AACAGCATTATGTTCTTC	1	6	18	35.52	998064252	150	236358296	108	6	0.0281532	0.168919	0.0253852	0.00304054	0.000456933	0.72	3.04644e-09	3.04622e-09	1	0	0	1	1	0
AACAGG	22	88	6	35.52	998064252	150	236358296	528	4	0.619369	2.47748	0.372316	0.0148649	0.0022339	0.16	1.48937e-08	1.48926e-08	1	0	0	1	0	0
AACAGGC	20	80	7	35.52	998064252	150	236358296	560	4	0.563063	2.25225	0.338469	0.0157658	0.00236928	0.186667	1.57963e-08	1.57952e-08	1	0	0	1	0	0
AACAGGGT	23	163	8	35.52	998064252	150	236358296	1304	7.08696	0.647523	4.58896	0.689631	0.0367117	0.00551705	0.377971	3.67829e-08	3.67803e-08	1	0	0	1	0	0
AACAGT	124	568	6	35.52	998064252	150	236358296	3408	4.58065	3.49099	15.991	2.40313	0.0959459	0.0144188	0.183226	9.6132e-08	9.61252e-08	1	0	0	1	0	0
AACAT	758	4721	5	35.52	998064252	150	236358296	23605	6.22823	21.3401	132.911	19.9739	0.664555	0.0998696	0.207608	6.65844e-07	6.65797e-07	1	0	0	1	0	0
AACATAGCG	48	195	9	35.52	998064252	150	236358296	1755	4.0625	1.35135	5.48986	0.825019	0.0494088	0.00742517	0.24375	4.95046e-08	4.95011e-08	1	0	0	1	0	0
AACATC	180	962	6	35.52	998064252	150	236358296	5772	5.34444	5.06757	27.0833	4.07009	0.1625	0.0244206	0.213778	1.62815e-07	1.62804e-07	1	0	0	1	0	0
AACATG	264	1181	6	35.52	998064252	150	236358296	7086	4.47348	7.43243	33.2489	4.99665	0.199493	0.0299799	0.178939	1.9988e-07	1.99866e-07	1	0	0	1	0	0
AACATGC	7	28	7	35.52	998064252	150	236358296	196	4	0.197072	0.788288	0.118464	0.00551802	0.00082925	0.186667	5.52872e-09	5.52833e-09	1	0	0	1	0	0
AACATGCTTGT	9	41	11	35.52	998064252	150	236358296	451	4.55556	0.253378	1.15428	0.173465	0.0126971	0.00190812	0.334074	1.27217e-08	1.27208e-08	1	0	0	1	0	0
AACATT	27	108	6	35.52	998064252	150	236358296	648	4	0.760135	3.04054	0.456933	0.0182432	0.0027416	0.16	1.82786e-08	1.82773e-08	1	0	0	1	0	0
AACATTATC	4	18	9	35.52	998064252	150	236358296	162	4.5	0.112613	0.506757	0.0761556	0.00456081	0.0006854	0.27	4.56966e-09	4.56933e-09	1	0	0	1	0	0
AACC	3288	26561	4	35.52	998064252	150	236358296	106244	8.07816	92.5676	747.776	112.376	2.9911	0.449504	0.215418	2.9969e-06	2.99669e-06	1	0	0	0	0	0
AACCAAG	25	100	7	35.52	998064252	150	236358296	700	4	0.703829	2.81532	0.423086	0.0197072	0.00296161	0.186667	1.97454e-08	1.9744e-08	1	0	0	1	0	0
AACCAC	186	884	6	35.52	998064252	150	236358296	5304	4.75269	5.23649	24.8874	3.74008	0.149324	0.0224405	0.190108	1.49614e-07	1.49603e-07	1	0	0	1	0	0
AACCACT	21	84	7	35.52	998064252	150	236358296	588	4	0.591216	2.36486	0.355393	0.0165541	0.00248775	0.186667	1.65862e-08	1.6585e-08	1	0	0	1	0	0
AACCAG	14	56	6	35.52	998064252	150	236358296	336	4	0.394144	1.57658	0.236928	0.00945946	0.00142157	0.16	9.47781e-09	9.47714e-09	1	0	0	1	0	0
AACCAGT	6	24	7	35.52	998064252	150	236358296	168	4	0.168919	0.675676	0.101541	0.00472973	0.000710785	0.186667	4.7389e-09	4.73857e-09	1	0	0	1	0	0
AACCAT	36	196	6	35.52	998064252	150	236358296	1176	5.44444	1.01351	5.51802	0.82925	0.0331081	0.0049755	0.217778	3.31723e-08	3.317e-08	1	0	0	1	0	0
AACCC	696	5159	5	35.52	998064252	150	236358296	25795	7.41236	19.5946	145.242	21.827	0.726211	0.109135	0.247079	7.27619e-07	7.27568e-07	1	0	0	1	0	0
AACCCAACCT	665	4046	10	35.52	998064252	150	236358296	40460	6.08421	18.7218	113.908	17.1181	1.13908	0.171181	0.405614	1.14129e-06	1.14121e-06	1	0	0	1	0	0
AACCCAATTATTGGG	1	4	15	35.52	998064252	150	236358296	60	4	0.0281532	0.112613	0.0169235	0.00168919	0.000253852	0.4	1.69247e-09	1.69235e-09	1	0	0	1	0	0
AACCCC	19	84	6	35.52	998064252	150	236358296	504	4.42105	0.53491	2.36486	0.355393	0.0141892	0.00213236	0.176842	1.42167e-08	1.42157e-08	1	0	0	1	0	0
AACCCCAACCT	1	4	11	35.52	998064252	150	236358296	44	4	0.0281532	0.112613	0.0169235	0.00123874	0.000186158	0.293333	1.24114e-09	1.24105e-09	1	0	0	1	0	0
AACCCGC	25	123	7	35.52	998064252	150	236358296	861	4.92	0.703829	3.46284	0.520396	0.0242399	0.00364277	0.2296	2.42869e-08	2.42852e-08	1	0	0	1	0	0
AACCCT	5	59	6	35.52	998064252	150	236358296	354	11.8	0.140766	1.66104	0.249621	0.00996622	0.00149773	0.472	9.98555e-09	9.98484e-09	1	0	0	1	0	0
AACCCTC	4	16	7	35.52	998064252	150	236358296	112	4	0.112613	0.45045	0.0676938	0.00315315	0.000473857	0.186667	3.15927e-09	3.15905e-09	1	0	0	1	0	0
AACCG	30	154	5	35.52	998064252	150	236358296	770	5.13333	0.844595	4.33559	0.651553	0.0216779	0.00325777	0.171111	2.172e-08	2.17184e-08	1	0	0	1	0	0
AACCGAACTG	22	93	10	35.52	998064252	150	236358296	930	4.22727	0.619369	2.61824	0.39347	0.0261824	0.0039347	0.281818	2.62332e-08	2.62314e-08	1	0	0	1	0	0
AACCGACC	25	114	8	35.52	998064252	150	236358296	912	4.56	0.703829	3.20946	0.482319	0.0256757	0.00385855	0.2432	2.57255e-08	2.57237e-08	1	0	0	1	0	0
AACCGGCC	2	8	8	35.52	998064252	150	236358296	64	4	0.0563063	0.225225	0.0338469	0.0018018	0.000270775	0.213333	1.8053e-09	1.80517e-09	1	0	0	1	0	0
AACCT	2443159	51813455	5	35.52	998064252	150	236358296	259067275	21.2076	68782.6	1.45871e+06	219216	7293.56	1096.08	0.706919	0.00730771	0.00730719	1	1	1	1	1	1
AACCTAACCTGACCT	98	567	15	35.52	998064252	150	236358296	8505	5.78571	2.75901	15.9628	2.3989	0.239443	0.0359835	0.578571	2.39907e-07	2.3989e-07	1	0	0	1	1	0
AACCTACCCC	1	4	10	35.52	998064252	150	236358296	40	4	0.0281532	0.112613	0.0169235	0.00112613	0.000169235	0.266667	1.12831e-09	1.12823e-09	1	0	0	1	0	0
AACCTACCCT	727	2936	10	35.52	998064252	150	236358296	29360	4.03851	20.4673	82.6577	12.4218	0.826577	0.124218	0.269234	8.2818e-07	8.28121e-07	1	0	0	1	0	0
AACCTAGCCT	13	66	10	35.52	998064252	150	236358296	660	5.07692	0.365991	1.85811	0.279237	0.0185811	0.00279237	0.338462	1.86171e-08	1.86158e-08	1	0	0	1	0	0
AACCTC	22	173	6	35.52	998064252	150	236358296	1038	7.86364	0.619369	4.8705	0.73194	0.029223	0.00439164	0.314545	2.92797e-08	2.92776e-08	1	0	0	1	0	0
AACCTCC	6	24	7	35.52	998064252	150	236358296	168	4	0.168919	0.675676	0.101541	0.00472973	0.000710785	0.186667	4.7389e-09	4.73857e-09	1	0	0	1	0	0
AACCTG	10	40	6	35.52	998064252	150	236358296	240	4	0.281532	1.12613	0.169235	0.00675676	0.00101541	0.16	6.76986e-09	6.76938e-09	1	0	0	1	0	0
AACCTGACCT	95	712	10	35.52	998064252	150	236358296	7120	7.49474	2.67455	20.045	3.01238	0.20045	0.0301238	0.499649	2.00839e-07	2.00825e-07	1	0	0	1	0	0
AACCTGC	12	48	7	35.52	998064252	150	236358296	336	4	0.337838	1.35135	0.203082	0.00945946	0.00142157	0.186667	9.47781e-09	9.47714e-09	1	0	0	1	0	0
AACCTT	29	120	6	35.52	998064252	150	236358296	720	4.13793	0.816441	3.37838	0.507704	0.0202703	0.00304622	0.165517	2.03096e-08	2.03082e-08	1	0	0	1	0	0
AACG	774	10340	4	35.52	998064252	150	236358296	41360	13.3592	21.7905	291.104	43.7471	1.16441	0.174989	0.356245	1.16667e-06	1.16659e-06	1	0	0	0	0	0
AACGAC	71	471	6	35.52	998064252	150	236358296	2826	6.6338	1.99887	13.2601	1.99274	0.0795608	0.0119564	0.265352	7.97151e-08	7.97095e-08	1	0	0	1	0	0
AACGACG	16	64	7	35.52	998064252	150	236358296	448	4	0.45045	1.8018	0.270775	0.0126126	0.00189543	0.186667	1.26371e-08	1.26362e-08	1	0	0	1	0	0
AACGACGAC	8	33	9	35.52	998064252	150	236358296	297	4.125	0.225225	0.929054	0.139619	0.00836149	0.00125657	0.2475	8.3777e-09	8.37711e-09	1	0	0	1	0	0
AACGAG	15	60	6	35.52	998064252	150	236358296	360	4	0.422297	1.68919	0.253852	0.0101351	0.00152311	0.16	1.01548e-08	1.01541e-08	1	0	0	1	0	0
AACGAT	18	72	6	35.52	998064252	150	236358296	432	4	0.506757	2.02703	0.304622	0.0121622	0.00182773	0.16	1.21858e-08	1.21849e-08	1	0	0	1	0	0
AACGC	18	104	5	35.52	998064252	150	236358296	520	5.77778	0.506757	2.92793	0.44001	0.0146396	0.00220005	0.192593	1.4668e-08	1.4667e-08	1	0	0	1	0	0
AACGCAC	9	36	7	35.52	998064252	150	236358296	252	4	0.253378	1.01351	0.152311	0.00709459	0.00106618	0.186667	7.10835e-09	7.10785e-09	1	0	0	1	0	0
AACGCCACC	6	35	9	35.52	998064252	150	236358296	315	5.83333	0.168919	0.98536	0.14808	0.00886824	0.00133272	0.35	8.88544e-09	8.88482e-09	1	0	0	1	0	0
AACGG	31	160	5	35.52	998064252	150	236358296	800	5.16129	0.872748	4.5045	0.676938	0.0225225	0.00338469	0.172043	2.25662e-08	2.25646e-08	1	0	0	1	0	0
AACGGC	11	44	6	35.52	998064252	150	236358296	264	4	0.309685	1.23874	0.186158	0.00743243	0.00111695	0.16	7.44685e-09	7.44632e-09	1	0	0	1	0	0
AACGGG	44	227	6	35.52	998064252	150	236358296	1362	5.15909	1.23874	6.39077	0.960406	0.0383446	0.00576244	0.206364	3.8419e-08	3.84163e-08	1	0	0	1	0	0
AACGGT	12	48	6	35.52	998064252	150	236358296	288	4	0.337838	1.35135	0.203082	0.00810811	0.00121849	0.16	8.12383e-09	8.12326e-09	1	0	0	1	0	0
AACGGTCAC	23	92	9	35.52	998064252	150	236358296	828	4	0.647523	2.59009	0.38924	0.0233108	0.00350316	0.24	2.3356e-08	2.33544e-08	1	0	0	1	0	0
AACGT	159	833	5	35.52	998064252	150	236358296	4165	5.23899	4.47635	23.4516	3.52431	0.117258	0.0176216	0.174633	1.17485e-07	1.17477e-07	1	0	0	1	0	0
AACGTC	1	4	6	35.52	998064252	150	236358296	24	4	0.0281532	0.112613	0.0169235	0.000675676	0.000101541	0.16	6.76986e-10	6.76938e-10	1	0	0	1	0	0
AACGTG	5	27	6	35.52	998064252	150	236358296	162	5.4	0.140766	0.760135	0.114233	0.00456081	0.0006854	0.216	4.56966e-09	4.56933e-09	1	0	0	1	0	0
AACGTGTACAT	18	91	11	35.52	998064252	150	236358296	1001	5.05556	0.506757	2.56194	0.385009	0.0281813	0.0042351	0.370741	2.8236e-08	2.8234e-08	1	0	0	1	0	0
AACGTT	29	116	6	35.52	998064252	150	236358296	696	4	0.816441	3.26577	0.49078	0.0195946	0.00294468	0.16	1.96326e-08	1.96312e-08	1	0	0	1	0	0
AACT	33253	235754	4	35.52	998064252	150	236358296	943016	7.08971	936.177	6637.22	997.443	26.5489	3.98977	0.189059	2.66004e-05	2.65985e-05	1	1	0	0	0	0
AACTAAG	1	6	7	35.52	998064252	150	236358296	42	6	0.0281532	0.168919	0.0253852	0.00118243	0.000177696	0.28	1.18473e-09	1.18464e-09	1	0	0	1	0	0
AACTAC	175	935	6	35.52	998064252	150	236358296	5610	5.34286	4.9268	26.3232	3.95586	0.157939	0.0237352	0.213714	1.58246e-07	1.58234e-07	1	0	0	1	0	0
AACTACAACTACTAC	2	8	15	35.52	998064252	150	236358296	120	4	0.0563063	0.225225	0.0338469	0.00337838	0.000507704	0.4	3.38493e-09	3.38469e-09	1	0	0	1	0	0
AACTACT	1	7	7	35.52	998064252	150	236358296	49	7	0.0281532	0.197072	0.0296161	0.0013795	0.000207312	0.326667	1.38218e-09	1.38208e-09	1	0	0	1	0	0
AACTACTACT	9	48	10	35.52	998064252	150	236358296	480	5.33333	0.253378	1.35135	0.203082	0.0135135	0.00203082	0.355556	1.35397e-08	1.35388e-08	1	0	0	1	0	0
AACTACTTGAGCTTG	1	4	15	35.52	998064252	150	236358296	60	4	0.0281532	0.112613	0.0169235	0.00168919	0.000253852	0.4	1.69247e-09	1.69235e-09	1	0	0	1	0	0
AACTAG	127	572	6	35.52	998064252	150	236358296	3432	4.50394	3.57545	16.1036	2.42005	0.0966216	0.0145203	0.180157	9.6809e-08	9.68022e-08	1	0	0	1	0	0
AACTAGC	21	90	7	35.52	998064252	150	236358296	630	4.28571	0.591216	2.53378	0.380778	0.0177365	0.00266544	0.2	1.77709e-08	1.77696e-08	1	0	0	1	0	0
AACTAT	21	84	6	35.52	998064252	150	236358296	504	4	0.591216	2.36486	0.355393	0.0141892	0.00213236	0.16	1.42167e-08	1.42157e-08	1	0	0	1	0	0
AACTATC	8	32	7	35.52	998064252	150	236358296	224	4	0.225225	0.900901	0.135388	0.00630631	0.000947714	0.186667	6.31854e-09	6.31809e-09	1	0	0	1	0	0
AACTC	927	7405	5	35.52	998064252	150	236358296	37025	7.98813	26.098	208.474	31.3296	1.04237	0.156648	0.266271	1.04439e-06	1.04432e-06	1	0	0	1	0	0
AACTCAG	83	368	7	35.52	998064252	150	236358296	2576	4.43373	2.33671	10.3604	1.55696	0.0725225	0.0108987	0.206908	7.26632e-08	7.26581e-08	1	0	0	1	0	0
AACTCAT	1	5	7	35.52	998064252	150	236358296	35	5	0.0281532	0.140766	0.0211543	0.00098536	0.00014808	0.233333	9.87271e-10	9.87202e-10	1	0	0	1	0	0
AACTCC	9	36	6	35.52	998064252	150	236358296	216	4	0.253378	1.01351	0.152311	0.00608108	0.000913867	0.16	6.09288e-09	6.09245e-09	1	0	0	1	0	0
AACTCG	2753	12258	6	35.52	998064252	150	236358296	73548	4.4526	77.5056	345.101	51.8619	2.07061	0.311172	0.178104	2.07462e-06	2.07448e-06	1	0	0	1	0	0
AACTCGC	3	12	7	35.52	998064252	150	236358296	84	4	0.0844595	0.337838	0.0507704	0.00236486	0.000355393	0.186667	2.36945e-09	2.36928e-09	1	0	0	1	0	0
AACTCGG	11	44	7	35.52	998064252	150	236358296	308	4	0.309685	1.23874	0.186158	0.00867117	0.00130311	0.186667	8.68799e-09	8.68738e-09	1	0	0	1	0	0
AACTCGT	82	424	7	35.52	998064252	150	236358296	2968	5.17073	2.30856	11.9369	1.79389	0.0835586	0.0125572	0.241301	8.37206e-08	8.37147e-08	1	0	0	1	0	0
AACTCT	11	55	6	35.52	998064252	150	236358296	330	5	0.309685	1.54842	0.232698	0.00929054	0.00139619	0.2	9.30856e-09	9.3079e-09	1	0	0	1	0	0
AACTCTCGTG	12	53	10	35.52	998064252	150	236358296	530	4.41667	0.337838	1.49212	0.224236	0.0149212	0.00224236	0.294444	1.49501e-08	1.49491e-08	1	0	0	1	0	0
AACTCTG	1	4	7	35.52	998064252	150	236358296	28	4	0.0281532	0.112613	0.0169235	0.000788288	0.000118464	0.186667	7.89817e-10	7.89761e-10	1	0	0	1	0	0
AACTCTTACATACAT	38	153	15	35.52	998064252	150	236358296	2295	4.02632	1.06982	4.30743	0.647322	0.0646115	0.00970983	0.402632	6.47368e-08	6.47322e-08	1	0	0	1	0	0
AACTCTTACATACGT	13	62	15	35.52	998064252	150	236358296	930	4.76923	0.365991	1.7455	0.262314	0.0261824	0.0039347	0.476923	2.62332e-08	2.62314e-08	1	0	0	1	0	0
AACTG	1993	12433	5	35.52	998064252	150	236358296	62165	6.23833	56.1092	350.028	52.6023	1.75014	0.263012	0.207944	1.75354e-06	1.75341e-06	1	0	0	1	0	0
AACTGAC	143	657	7	35.52	998064252	150	236358296	4599	4.59441	4.0259	18.4966	2.77968	0.129476	0.0194577	0.214406	1.29727e-07	1.29718e-07	1	0	0	1	0	0
AACTGC	546	2299	6	35.52	998064252	150	236358296	13794	4.21062	15.3716	64.7241	9.72676	0.388345	0.0583605	0.168425	3.89098e-07	3.8907e-07	1	0	0	1	0	0
AACTGCC	21	96	7	35.52	998064252	150	236358296	672	4.57143	0.591216	2.7027	0.406163	0.0189189	0.00284314	0.213333	1.89556e-08	1.89543e-08	1	0	0	1	0	0
AACTGCG	3	12	7	35.52	998064252	150	236358296	84	4	0.0844595	0.337838	0.0507704	0.00236486	0.000355393	0.186667	2.36945e-09	2.36928e-09	1	0	0	1	0	0
AACTGG	26	104	6	35.52	998064252	150	236358296	624	4	0.731982	2.92793	0.44001	0.0175676	0.00264006	0.16	1.76016e-08	1.76004e-08	1	0	0	1	0	0
AACTGGC	1	4	7	35.52	998064252	150	236358296	28	4	0.0281532	0.112613	0.0169235	0.000788288	0.000118464	0.186667	7.89817e-10	7.89761e-10	1	0	0	1	0	0
AACTGT	133	617	6	35.52	998064252	150	236358296	3702	4.6391	3.74437	17.3705	2.61044	0.104223	0.0156627	0.185564	1.04425e-07	1.04418e-07	1	0	0	1	0	0
AACTGTC	54	221	7	35.52	998064252	150	236358296	1547	4.09259	1.52027	6.22185	0.935021	0.0435529	0.00654515	0.190988	4.36374e-08	4.36343e-08	1	0	0	1	0	0
AACTT	65	478	5	35.52	998064252	150	236358296	2390	7.35385	1.82995	13.4572	2.02235	0.067286	0.0101118	0.245128	6.74165e-08	6.74118e-08	1	0	0	1	0	0
AACTTAAT	22	171	8	35.52	998064252	150	236358296	1368	7.77273	0.619369	4.81419	0.723478	0.0385135	0.00578782	0.414545	3.85882e-08	3.85855e-08	1	0	0	1	0	0
AACTTAC	1	7	7	35.52	998064252	150	236358296	49	7	0.0281532	0.197072	0.0296161	0.0013795	0.000207312	0.326667	1.38218e-09	1.38208e-09	1	0	0	1	0	0
AACTTC	56	227	6	35.52	998064252	150	236358296	1362	4.05357	1.57658	6.39077	0.960406	0.0383446	0.00576244	0.162143	3.8419e-08	3.84163e-08	1	0	0	1	0	0
AACTTCCAGACGCGGGACTCG	1	4	21	35.52	998064252	150	236358296	84	4	0.0281532	0.112613	0.0169235	0.00236486	0.000355393	0.56	2.36945e-09	2.36928e-09	1	0	0	1	1	0
AACTTCTGAAG	27	115	11	35.52	998064252	150	236358296	1265	4.25926	0.760135	3.23761	0.486549	0.0356137	0.00535204	0.312346	3.56828e-08	3.56803e-08	1	0	0	1	0	0
AACTTCTGC	27	121	9	35.52	998064252	150	236358296	1089	4.48148	0.760135	3.40653	0.511935	0.0306588	0.00460741	0.268889	3.07182e-08	3.07161e-08	1	0	0	1	0	0
AACTTG	142	579	6	35.52	998064252	150	236358296	3474	4.07746	3.99775	16.3007	2.44967	0.0978041	0.014698	0.163099	9.79937e-08	9.79868e-08	1	0	0	1	0	0
AAG	38731	401278	3	35.52	998064252	150	236358296	1203834	10.3606	1090.4	11297.2	1697.75	33.8917	5.09326	0.207213	3.39575e-05	3.39551e-05	1	1	1	0	0	0
AAGAAGC	5	24	7	35.52	998064252	150	236358296	168	4.8	0.140766	0.675676	0.101541	0.00472973	0.000710785	0.224	4.7389e-09	4.73857e-09	1	0	0	1	0	0
AAGAAGT	8	42	7	35.52	998064252	150	236358296	294	5.25	0.225225	1.18243	0.177696	0.00827703	0.00124387	0.245	8.29308e-09	8.2925e-09	1	0	0	1	0	0
AAGAAT	38	169	6	35.52	998064252	150	236358296	1014	4.44737	1.06982	4.75788	0.715016	0.0285473	0.0042901	0.177895	2.86027e-08	2.86006e-08	1	0	0	1	0	0
AAGAATAGGAGAATG	1	5	15	35.52	998064252	150	236358296	75	5	0.0281532	0.140766	0.0211543	0.00211149	0.000317315	0.5	2.11558e-09	2.11543e-09	1	0	0	1	0	0
AAGAATGAAGGATG	1	4	14	35.52	998064252	150	236358296	56	4	0.0281532	0.112613	0.0169235	0.00157658	0.000236928	0.373333	1.57963e-09	1.57952e-09	1	0	0	1	0	0
AAGAC	95	533	5	35.52	998064252	150	236358296	2665	5.61053	2.67455	15.0056	2.25505	0.0750282	0.0112753	0.187018	7.51737e-08	7.51684e-08	1	0	0	1	0	0
AAGACAC	3	12	7	35.52	998064252	150	236358296	84	4	0.0844595	0.337838	0.0507704	0.00236486	0.000355393	0.186667	2.36945e-09	2.36928e-09	1	0	0	1	0	0
AAGACC	6	24	6	35.52	998064252	150	236358296	144	4	0.168919	0.675676	0.101541	0.00405405	0.000609245	0.16	4.06192e-09	4.06163e-09	1	0	0	1	0	0
AAGACG	6	24	6	35.52	998064252	150	236358296	144	4	0.168919	0.675676	0.101541	0.00405405	0.000609245	0.16	4.06192e-09	4.06163e-09	1	0	0	1	0	0
AAGACTC	19	76	7	35.52	998064252	150	236358296	532	4	0.53491	2.13964	0.321546	0.0149775	0.00225082	0.186667	1.50065e-08	1.50055e-08	1	0	0	1	0	0
AAGAG	1534	14772	5	35.52	998064252	150	236358296	73860	9.62973	43.1869	415.878	62.4983	2.07939	0.312492	0.320991	2.08342e-06	2.08328e-06	1	0	0	1	0	0
AAGAGAAGAGGAG	3	13	13	35.52	998064252	150	236358296	169	4.33333	0.0844595	0.365991	0.0550012	0.00475788	0.000715016	0.375556	4.76711e-09	4.76677e-09	1	0	0	1	0	0
AAGAGAATAGGAG	1	5	13	35.52	998064252	150	236358296	65	5	0.0281532	0.140766	0.0211543	0.00182995	0.000275006	0.433333	1.8335e-09	1.83337e-09	1	0	0	1	0	0
AAGAGAG	76	373	7	35.52	998064252	150	236358296	2611	4.90789	2.13964	10.5011	1.57811	0.0735079	0.0110468	0.229035	7.36505e-08	7.36453e-08	1	0	0	1	0	0
AAGAGAGGAG	12	89	10	35.52	998064252	150	236358296	890	7.41667	0.337838	2.50563	0.376547	0.0250563	0.00376547	0.494444	2.51049e-08	2.51031e-08	1	0	0	1	0	0
AAGAGC	66	274	6	35.52	998064252	150	236358296	1644	4.15152	1.85811	7.71396	1.15926	0.0462838	0.00695554	0.166061	4.63736e-08	4.63703e-08	1	0	0	1	0	0
AAGAGG	465	2126	6	35.52	998064252	150	236358296	12756	4.57204	13.0912	59.8536	8.99482	0.359122	0.0539689	0.182882	3.59818e-07	3.59793e-07	1	0	0	1	0	0
AAGAGGAG	1	4	8	35.52	998064252	150	236358296	32	4	0.0281532	0.112613	0.0169235	0.000900901	0.000135388	0.213333	9.02648e-10	9.02584e-10	1	0	0	1	0	0
AAGAGT	29	117	6	35.52	998064252	150	236358296	702	4.03448	0.816441	3.29392	0.495011	0.0197635	0.00297007	0.161379	1.98018e-08	1.98004e-08	1	0	0	1	0	0
AAGAGTC	15	60	7	35.52	998064252	150	236358296	420	4	0.422297	1.68919	0.253852	0.0118243	0.00177696	0.186667	1.18473e-08	1.18464e-08	1	0	0	1	0	0
AAGAT	47	255	5	35.52	998064252	150	236358296	1275	5.42553	1.3232	7.17905	1.07887	0.0358953	0.00539435	0.180851	3.59649e-08	3.59624e-08	1	0	0	1	0	0
AAGATAG	15	65	7	35.52	998064252	150	236358296	455	4.33333	0.422297	1.82995	0.275006	0.0128097	0.00192504	0.202222	1.28345e-08	1.28336e-08	1	0	0	1	0	0
AAGATC	11	44	6	35.52	998064252	150	236358296	264	4	0.309685	1.23874	0.186158	0.00743243	0.00111695	0.16	7.44685e-09	7.44632e-09	1	0	0	1	0	0
AAGATG	177	980	6	35.52	998064252	150	236358296	5880	5.53672	4.98311	27.5901	4.14625	0.165541	0.0248775	0.221469	1.65862e-07	1.6585e-07	1	0	0	1	0	0
AAGATGC	20	87	7	35.52	998064252	150	236358296	609	4.35	0.563063	2.44932	0.368085	0.0171453	0.0025766	0.203	1.71785e-08	1.71773e-08	1	0	0	1	0	0
AAGATGG	3	12	7	35.52	998064252	150	236358296	84	4	0.0844595	0.337838	0.0507704	0.00236486	0.000355393	0.186667	2.36945e-09	2.36928e-09	1	0	0	1	0	0
AAGATT	2	10	6	35.52	998064252	150	236358296	60	5	0.0563063	0.281532	0.0423086	0.00168919	0.000253852	0.2	1.69247e-09	1.69235e-09	1	0	0	1	0	0
AAGC	11783	75440	4	35.52	998064252	150	236358296	301760	6.40244	331.729	2123.87	319.176	8.4955	1.27671	0.170732	8.51197e-06	8.51137e-06	1	0	0	0	0	0
AAGCAAGCAGC	10	43	11	35.52	998064252	150	236358296	473	4.3	0.281532	1.21059	0.181927	0.0133164	0.0020012	0.315333	1.33423e-08	1.33413e-08	1	0	0	1	0	0
AAGCAAGCGTG	8	32	11	35.52	998064252	150	236358296	352	4	0.225225	0.900901	0.135388	0.00990991	0.00148926	0.293333	9.92913e-09	9.92843e-09	1	0	0	1	0	0
AAGCAC	19	76	6	35.52	998064252	150	236358296	456	4	0.53491	2.13964	0.321546	0.0128378	0.00192927	0.16	1.28627e-08	1.28618e-08	1	0	0	1	0	0
AAGCACC	5	20	7	35.52	998064252	150	236358296	140	4	0.140766	0.563063	0.0846173	0.00394144	0.000592321	0.186667	3.94909e-09	3.94881e-09	1	0	0	1	0	0
AAGCAG	175	751	6	35.52	998064252	150	236358296	4506	4.29143	4.9268	21.143	3.17738	0.126858	0.0190643	0.171657	1.27104e-07	1.27095e-07	1	0	0	1	0	0
AAGCAGC	15	62	7	35.52	998064252	150	236358296	434	4.13333	0.422297	1.7455	0.262314	0.0122185	0.0018362	0.192889	1.22422e-08	1.22413e-08	1	0	0	1	0	0
AAGCAGT	14	56	7	35.52	998064252	150	236358296	392	4	0.394144	1.57658	0.236928	0.011036	0.0016585	0.186667	1.10574e-08	1.10567e-08	1	0	0	1	0	0
AAGCAGTAGT	16	64	10	35.52	998064252	150	236358296	640	4	0.45045	1.8018	0.270775	0.018018	0.00270775	0.266667	1.8053e-08	1.80517e-08	1	0	0	1	0	0
AAGCAT	4	16	6	35.52	998064252	150	236358296	96	4	0.112613	0.45045	0.0676938	0.0027027	0.000406163	0.16	2.70794e-09	2.70775e-09	1	0	0	1	0	0
AAGCATG	21	109	7	35.52	998064252	150	236358296	763	5.19048	0.591216	3.06869	0.461164	0.0214809	0.00322815	0.242222	2.15225e-08	2.1521e-08	1	0	0	1	0	0
AAGCC	69	399	5	35.52	998064252	150	236358296	1995	5.78261	1.94257	11.2331	1.68812	0.0561655	0.00844058	0.192754	5.62745e-08	5.62705e-08	1	0	0	1	0	0
AAGCCAG	45	180	7	35.52	998064252	150	236358296	1260	4	1.26689	5.06757	0.761556	0.035473	0.00533089	0.186667	3.55418e-08	3.55393e-08	1	0	0	1	0	0
AAGCCC	1	4	6	35.52	998064252	150	236358296	24	4	0.0281532	0.112613	0.0169235	0.000675676	0.000101541	0.16	6.76986e-10	6.76938e-10	1	0	0	1	0	0
AAGCCG	4	16	6	35.52	998064252	150	236358296	96	4	0.112613	0.45045	0.0676938	0.0027027	0.000406163	0.16	2.70794e-09	2.70775e-09	1	0	0	1	0	0
AAGCCGCC	1	4	8	35.52	998064252	150	236358296	32	4	0.0281532	0.112613	0.0169235	0.000900901	0.000135388	0.213333	9.02648e-10	9.02584e-10	1	0	0	1	0	0
AAGCCGCG	1	5	8	35.52	998064252	150	236358296	40	5	0.0281532	0.140766	0.0211543	0.00112613	0.000169235	0.266667	1.12831e-09	1.12823e-09	1	0	0	1	0	0
AAGCG	19	114	5	35.52	998064252	150	236358296	570	6	0.53491	3.20946	0.482319	0.0160473	0.00241159	0.2	1.60784e-08	1.60773e-08	1	0	0	1	0	0
AAGCGAC	12	59	7	35.52	998064252	150	236358296	413	4.91667	0.337838	1.66104	0.249621	0.0116273	0.00174735	0.229444	1.16498e-08	1.1649e-08	1	0	0	1	0	0
AAGCGGG	9	36	7	35.52	998064252	150	236358296	252	4	0.253378	1.01351	0.152311	0.00709459	0.00106618	0.186667	7.10835e-09	7.10785e-09	1	0	0	1	0	0
AAGCT	90	561	5	35.52	998064252	150	236358296	2805	6.23333	2.53378	15.7939	2.37352	0.0789696	0.0118676	0.207778	7.91228e-08	7.91172e-08	1	0	0	1	0	0
AAGCTAC	2	8	7	35.52	998064252	150	236358296	56	4	0.0563063	0.225225	0.0338469	0.00157658	0.000236928	0.186667	1.57963e-09	1.57952e-09	1	0	0	1	0	0
AAGCTATT	6	40	8	35.52	998064252	150	236358296	320	6.66667	0.168919	1.12613	0.169235	0.00900901	0.00135388	0.355556	9.02648e-09	9.02584e-09	1	0	0	1	0	0
AAGCTATTCACCTCCCGCTCC	1	5	21	35.52	998064252	150	236358296	105	5	0.0281532	0.140766	0.0211543	0.00295608	0.000444241	0.7	2.96181e-09	2.96161e-09	1	0	0	1	1	0
AAGCTCTC	9	36	8	35.52	998064252	150	236358296	288	4	0.253378	1.01351	0.152311	0.00810811	0.00121849	0.213333	8.12383e-09	8.12326e-09	1	0	0	1	0	0
AAGCTG	16	75	6	35.52	998064252	150	236358296	450	4.6875	0.45045	2.11149	0.317315	0.0126689	0.00190389	0.1875	1.26935e-08	1.26926e-08	1	0	0	1	0	0
AAGG	2710	18807	4	35.52	998064252	150	236358296	75228	6.93985	76.295	529.476	79.5699	2.11791	0.318279	0.185063	2.12201e-06	2.12186e-06	1	0	0	0	0	0
AAGGAC	89	399	6	35.52	998064252	150	236358296	2394	4.48315	2.50563	11.2331	1.68812	0.0673986	0.0101287	0.179326	6.75294e-08	6.75246e-08	1	0	0	1	0	0
AAGGACAC	20	80	8	35.52	998064252	150	236358296	640	4	0.563063	2.25225	0.338469	0.018018	0.00270775	0.213333	1.8053e-08	1.80517e-08	1	0	0	1	0	0
AAGGACG	43	200	7	35.52	998064252	150	236358296	1400	4.65116	1.21059	5.63063	0.846173	0.0394144	0.00592321	0.217054	3.94909e-08	3.94881e-08	1	0	0	1	0	0
AAGGAG	183	972	6	35.52	998064252	150	236358296	5832	5.31148	5.15203	27.3649	4.1124	0.164189	0.0246744	0.212459	1.64508e-07	1.64496e-07	1	0	0	1	0	0
AAGGAGG	6	30	7	35.52	998064252	150	236358296	210	5	0.168919	0.844595	0.126926	0.00591216	0.000888482	0.233333	5.92363e-09	5.92321e-09	1	0	0	1	0	0
AAGGAT	56	249	6	35.52	998064252	150	236358296	1494	4.44643	1.57658	7.01014	1.05349	0.0420608	0.00632091	0.177857	4.21424e-08	4.21394e-08	1	0	0	1	0	0
AAGGATG	17	68	7	35.52	998064252	150	236358296	476	4	0.478604	1.91441	0.287699	0.0134009	0.00201389	0.186667	1.34269e-08	1.34259e-08	1	0	0	1	0	0
AAGGC	285	1529	5	35.52	998064252	150	236358296	7645	5.36491	8.02365	43.0462	6.46899	0.215231	0.032345	0.17883	2.15648e-07	2.15633e-07	1	0	0	1	0	0
AAGGCC	10	40	6	35.52	998064252	150	236358296	240	4	0.281532	1.12613	0.169235	0.00675676	0.00101541	0.16	6.76986e-09	6.76938e-09	1	0	0	1	0	0
AAGGCTC	29	134	7	35.52	998064252	150	236358296	938	4.62069	0.816441	3.77252	0.566936	0.0264077	0.00396855	0.215632	2.64589e-08	2.6457e-08	1	0	0	1	0	0
AAGGG	156	834	5	35.52	998064252	150	236358296	4170	5.34615	4.39189	23.4797	3.52854	0.117399	0.0176427	0.178205	1.17626e-07	1.17618e-07	1	0	0	1	0	0
AAGGGAG	5	20	7	35.52	998064252	150	236358296	140	4	0.140766	0.563063	0.0846173	0.00394144	0.000592321	0.186667	3.94909e-09	3.94881e-09	1	0	0	1	0	0
AAGGGC	27	108	6	35.52	998064252	150	236358296	648	4	0.760135	3.04054	0.456933	0.0182432	0.0027416	0.16	1.82786e-08	1.82773e-08	1	0	0	1	0	0
AAGGGG	1	4	6	35.52	998064252	150	236358296	24	4	0.0281532	0.112613	0.0169235	0.000675676	0.000101541	0.16	6.76986e-10	6.76938e-10	1	0	0	1	0	0
AAGGGGGCC	1	5	9	35.52	998064252	150	236358296	45	5	0.0281532	0.140766	0.0211543	0.00126689	0.000190389	0.3	1.26935e-09	1.26926e-09	1	0	0	1	0	0
AAGGGGGGG	1	4	9	35.52	998064252	150	236358296	36	4	0.0281532	0.112613	0.0169235	0.00101351	0.000152311	0.24	1.01548e-09	1.01541e-09	1	0	0	1	0	0
AAGGGT	4	16	6	35.52	998064252	150	236358296	96	4	0.112613	0.45045	0.0676938	0.0027027	0.000406163	0.16	2.70794e-09	2.70775e-09	1	0	0	1	0	0
AAGGT	412	2256	5	35.52	998064252	150	236358296	11280	5.47573	11.5991	63.5135	9.54483	0.317568	0.0477242	0.182524	3.18183e-07	3.18161e-07	1	0	0	1	0	0
AAGGTC	111	460	6	35.52	998064252	150	236358296	2760	4.14414	3.125	12.9505	1.9462	0.0777027	0.0116772	0.165766	7.78534e-08	7.78479e-08	1	0	0	1	0	0
AAGGTG	372	1776	6	35.52	998064252	150	236358296	10656	4.77419	10.473	50	7.51402	0.3	0.0450841	0.190968	3.00582e-07	3.00561e-07	1	0	0	1	0	0
AAGT	66556	487091	4	35.52	998064252	150	236358296	1948364	7.31851	1873.76	13713.1	2060.82	54.8526	8.24326	0.19516	5.4959e-05	5.49551e-05	1	1	1	0	0	0
AAGTAATC	6	34	8	35.52	998064252	150	236358296	272	5.66667	0.168919	0.957207	0.143849	0.00765766	0.0011508	0.302222	7.67251e-09	7.67197e-09	1	0	0	1	0	0
AAGTAATT	2	10	8	35.52	998064252	150	236358296	80	5	0.0563063	0.281532	0.0423086	0.00225225	0.000338469	0.266667	2.25662e-09	2.25646e-09	1	0	0	1	0	0
AAGTAC	35	150	6	35.52	998064252	150	236358296	900	4.28571	0.98536	4.22297	0.63463	0.0253378	0.00380778	0.171429	2.5387e-08	2.53852e-08	1	0	0	1	0	0
AAGTAG	130	547	6	35.52	998064252	150	236358296	3282	4.20769	3.65991	15.3998	2.31428	0.0923986	0.0138857	0.168308	9.25779e-08	9.25713e-08	1	0	0	1	0	0
AAGTAGACG	32	134	9	35.52	998064252	150	236358296	1206	4.1875	0.900901	3.77252	0.566936	0.0339527	0.00510242	0.25125	3.40186e-08	3.40162e-08	1	0	0	1	0	0
AAGTAGT	2	8	7	35.52	998064252	150	236358296	56	4	0.0563063	0.225225	0.0338469	0.00157658	0.000236928	0.186667	1.57963e-09	1.57952e-09	1	0	0	1	0	0
AAGTAT	10	40	6	35.52	998064252	150	236358296	240	4	0.281532	1.12613	0.169235	0.00675676	0.00101541	0.16	6.76986e-09	6.76938e-09	1	0	0	1	0	0
AAGTATAC	5	20	8	35.52	998064252	150	236358296	160	4	0.140766	0.563063	0.0846173	0.0045045	0.000676938	0.213333	4.51324e-09	4.51292e-09	1	0	0	1	0	0
AAGTC	424	2243	5	35.52	998064252	150	236358296	11215	5.29009	11.9369	63.1475	9.48983	0.315738	0.0474491	0.176336	3.1635e-07	3.16328e-07	1	0	0	1	0	0
AAGTCAC	20	80	7	35.52	998064252	150	236358296	560	4	0.563063	2.25225	0.338469	0.0157658	0.00236928	0.186667	1.57963e-08	1.57952e-08	1	0	0	1	0	0
AAGTCACGAC	9	40	10	35.52	998064252	150	236358296	400	4.44444	0.253378	1.12613	0.169235	0.0112613	0.00169235	0.296296	1.12831e-08	1.12823e-08	1	0	0	1	0	0
AAGTCACGCG	85	602	10	35.52	998064252	150	236358296	6020	7.08235	2.39302	16.9482	2.54698	0.169482	0.0254698	0.472157	1.69811e-07	1.69799e-07	1	0	0	1	0	0
AAGTCAG	18	72	7	35.52	998064252	150	236358296	504	4	0.506757	2.02703	0.304622	0.0141892	0.00213236	0.186667	1.42167e-08	1.42157e-08	1	0	0	1	0	0
AAGTCAT	11	44	7	35.52	998064252	150	236358296	308	4	0.309685	1.23874	0.186158	0.00867117	0.00130311	0.186667	8.68799e-09	8.68738e-09	1	0	0	1	0	0
AAGTCC	730	3376	6	35.52	998064252	150	236358296	20256	4.62466	20.5518	95.045	14.2834	0.57027	0.0857004	0.184986	5.71376e-07	5.71336e-07	1	0	0	1	0	0
AAGTCG	297	1270	6	35.52	998064252	150	236358296	7620	4.27609	8.36149	35.7545	5.3732	0.214527	0.0322392	0.171044	2.14943e-07	2.14928e-07	1	0	0	1	0	0
AAGTCT	53	256	6	35.52	998064252	150	236358296	1536	4.83019	1.49212	7.20721	1.0831	0.0432432	0.00649861	0.193208	4.33271e-08	4.33241e-08	1	0	0	1	0	0
AAGTG	6041	43237	5	35.52	998064252	150	236358296	216185	7.15726	170.073	1217.26	182.93	6.08629	0.91465	0.238575	6.09809e-06	6.09766e-06	1	0	0	1	0	0
AAGTGAG	6	24	7	35.52	998064252	150	236358296	168	4	0.168919	0.675676	0.101541	0.00472973	0.000710785	0.186667	4.7389e-09	4.73857e-09	1	0	0	1	0	0
AAGTGAT	3	40	7	35.52	998064252	150	236358296	280	13.3333	0.0844595	1.12613	0.169235	0.00788288	0.00118464	0.622222	7.89817e-09	7.89761e-09	1	0	0	1	1	0
AAGTGC	19	86	6	35.52	998064252	150	236358296	516	4.52632	0.53491	2.42117	0.363854	0.014527	0.00218313	0.181053	1.45552e-08	1.45542e-08	1	0	0	1	0	0
AAGTGG	104	470	6	35.52	998064252	150	236358296	2820	4.51923	2.92793	13.232	1.98851	0.0793919	0.011931	0.180769	7.95459e-08	7.95403e-08	1	0	0	1	0	0
AAGTGGTGGTGG	3	14	12	35.52	998064252	150	236358296	168	4.66667	0.0844595	0.394144	0.0592321	0.00472973	0.000710785	0.373333	4.7389e-09	4.73857e-09	1	0	0	1	0	0
AAGTGT	86	403	6	35.52	998064252	150	236358296	2418	4.68605	2.42117	11.3457	1.70504	0.0680743	0.0102302	0.187442	6.82064e-08	6.82015e-08	1	0	0	1	0	0
AAGTGTGGAGAGC	20	119	13	35.52	998064252	150	236358296	1547	5.95	0.563063	3.35023	0.503473	0.0435529	0.00654515	0.515667	4.36374e-08	4.36343e-08	1	0	0	1	1	0
AAT	86794	932573	3	35.52	998064252	150	236358296	2797719	10.7447	2443.52	26254.9	3945.59	78.7646	11.8368	0.214893	7.89174e-05	7.89118e-05	1	1	1	0	0	0
AATAATG	13	52	7	35.52	998064252	150	236358296	364	4	0.365991	1.46396	0.220005	0.0102477	0.00154003	0.186667	1.02676e-08	1.02669e-08	1	0	0	1	0	0
AATAC	3747	20853	5	35.52	998064252	150	236358296	104265	5.56525	105.49	587.078	88.2262	2.93539	0.441131	0.185508	2.94108e-06	2.94087e-06	1	0	0	1	0	0
AATACAT	2	8	7	35.52	998064252	150	236358296	56	4	0.0563063	0.225225	0.0338469	0.00157658	0.000236928	0.186667	1.57963e-09	1.57952e-09	1	0	0	1	0	0
AATACG	48	207	6	35.52	998064252	150	236358296	1242	4.3125	1.35135	5.8277	0.875789	0.0349662	0.00525473	0.1725	3.5034e-08	3.50316e-08	1	0	0	1	0	0
AATACGG	10	44	7	35.52	998064252	150	236358296	308	4.4	0.281532	1.23874	0.186158	0.00867117	0.00130311	0.205333	8.68799e-09	8.68738e-09	1	0	0	1	0	0
AATACT	287	1181	6	35.52	998064252	150	236358296	7086	4.11498	8.07995	33.2489	4.99665	0.199493	0.0299799	0.164599	1.9988e-07	1.99866e-07	1	0	0	1	0	0
AATACTC	17	70	7	35.52	998064252	150	236358296	490	4.11765	0.478604	1.97072	0.296161	0.013795	0.00207312	0.192157	1.38218e-08	1.38208e-08	1	0	0	1	0	0
AATACTG	18	72	7	35.52	998064252	150	236358296	504	4	0.506757	2.02703	0.304622	0.0141892	0.00213236	0.186667	1.42167e-08	1.42157e-08	1	0	0	1	0	0
AATAG	344	1944	5	35.52	998064252	150	236358296	9720	5.65116	9.68468	54.7297	8.2248	0.273649	0.041124	0.188372	2.74179e-07	2.7416e-07	1	0	0	1	0	0
AATAGG	39	164	6	35.52	998064252	150	236358296	984	4.20513	1.09797	4.61712	0.693862	0.0277027	0.00416317	0.168205	2.77564e-08	2.77545e-08	1	0	0	1	0	0
AATAGT	15	68	6	35.52	998064252	150	236358296	408	4.53333	0.422297	1.91441	0.287699	0.0114865	0.00172619	0.181333	1.15088e-08	1.1508e-08	1	0	0	1	0	0
AATAGTAGT	6	52	9	35.52	998064252	150	236358296	468	8.66667	0.168919	1.46396	0.220005	0.0131757	0.00198004	0.52	1.32012e-08	1.32003e-08	1	0	0	1	1	0
AATAGTC	24	96	7	35.52	998064252	150	236358296	672	4	0.675676	2.7027	0.406163	0.0189189	0.00284314	0.186667	1.89556e-08	1.89543e-08	1	0	0	1	0	0
AATAGTG	16	73	7	35.52	998064252	150	236358296	511	4.5625	0.45045	2.05518	0.308853	0.0143863	0.00216197	0.212917	1.44142e-08	1.44131e-08	1	0	0	1	0	0
AATAT	151	869	5	35.52	998064252	150	236358296	4345	5.75497	4.25113	24.4651	3.67662	0.122325	0.0183831	0.191832	1.22563e-07	1.22554e-07	1	0	0	1	0	0
AATATC	6	24	6	35.52	998064252	150	236358296	144	4	0.168919	0.675676	0.101541	0.00405405	0.000609245	0.16	4.06192e-09	4.06163e-09	1	0	0	1	0	0
AATATCT	1	4	7	35.52	998064252	150	236358296	28	4	0.0281532	0.112613	0.0169235	0.000788288	0.000118464	0.186667	7.89817e-10	7.89761e-10	1	0	0	1	0	0
AATATG	890	3655	6	35.52	998064252	150	236358296	21930	4.10674	25.0563	102.9	15.4638	0.617399	0.0927829	0.16427	6.18596e-07	6.18552e-07	1	0	0	1	0	0
AATATGC	12	48	7	35.52	998064252	150	236358296	336	4	0.337838	1.35135	0.203082	0.00945946	0.00142157	0.186667	9.47781e-09	9.47714e-09	1	0	0	1	0	0
AATATGT	3	12	7	35.52	998064252	150	236358296	84	4	0.0844595	0.337838	0.0507704	0.00236486	0.000355393	0.186667	2.36945e-09	2.36928e-09	1	0	0	1	0	0
AATATT	61	244	6	35.52	998064252	150	236358296	1464	4	1.71734	6.86937	1.03233	0.0412162	0.00619399	0.16	4.12962e-08	4.12932e-08	1	0	0	1	0	0
AATC	4708	32946	4	35.52	998064252	150	236358296	131784	6.99788	132.545	927.534	139.39	3.71014	0.55756	0.18661	3.71733e-06	3.71707e-06	1	0	0	0	0	0
AATCAATT	2	10	8	35.52	998064252	150	236358296	80	5	0.0563063	0.281532	0.0423086	0.00225225	0.000338469	0.266667	2.25662e-09	2.25646e-09	1	0	0	1	0	0
AATCAC	74	345	6	35.52	998064252	150	236358296	2070	4.66216	2.08333	9.71284	1.45965	0.058277	0.00875789	0.186486	5.83901e-08	5.83859e-08	1	0	0	1	0	0
AATCACTC	9	41	8	35.52	998064252	150	236358296	328	4.55556	0.253378	1.15428	0.173465	0.00923423	0.00138772	0.242963	9.25214e-09	9.25149e-09	1	0	0	1	0	0
AATCAG	54	244	6	35.52	998064252	150	236358296	1464	4.51852	1.52027	6.86937	1.03233	0.0412162	0.00619399	0.180741	4.12962e-08	4.12932e-08	1	0	0	1	0	0
AATCAGT	10	40	7	35.52	998064252	150	236358296	280	4	0.281532	1.12613	0.169235	0.00788288	0.00118464	0.186667	7.89817e-09	7.89761e-09	1	0	0	1	0	0
AATCAT	51	216	6	35.52	998064252	150	236358296	1296	4.23529	1.43581	6.08108	0.913867	0.0364865	0.0054832	0.169412	3.65573e-08	3.65547e-08	1	0	0	1	0	0
AATCATATCATACAT	40	190	15	35.52	998064252	150	236358296	2850	4.75	1.12613	5.3491	0.803864	0.0802365	0.012058	0.475	8.03921e-08	8.03864e-08	1	0	0	1	0	0
AATCATC	1	4	7	35.52	998064252	150	236358296	28	4	0.0281532	0.112613	0.0169235	0.000788288	0.000118464	0.186667	7.89817e-10	7.89761e-10	1	0	0	1	0	0
AATCC	231	1274	5	35.52	998064252	150	236358296	6370	5.51515	6.50338	35.8671	5.39012	0.179336	0.0269506	0.183838	1.79683e-07	1.79671e-07	1	0	0	1	0	0
AATCCC	4	16	6	35.52	998064252	150	236358296	96	4	0.112613	0.45045	0.0676938	0.0027027	0.000406163	0.16	2.70794e-09	2.70775e-09	1	0	0	1	0	0
AATCCT	20	111	6	35.52	998064252	150	236358296	666	5.55	0.563063	3.125	0.469626	0.01875	0.00281776	0.222	1.87864e-08	1.8785e-08	1	0	0	1	0	0
AATCCTC	5	20	7	35.52	998064252	150	236358296	140	4	0.140766	0.563063	0.0846173	0.00394144	0.000592321	0.186667	3.94909e-09	3.94881e-09	1	0	0	1	0	0
AATCG	87	435	5	35.52	998064252	150	236358296	2175	5	2.44932	12.2466	1.84043	0.0612331	0.00920213	0.166667	6.13519e-08	6.13475e-08	1	0	0	1	0	0
AATCGC	4	16	6	35.52	998064252	150	236358296	96	4	0.112613	0.45045	0.0676938	0.0027027	0.000406163	0.16	2.70794e-09	2.70775e-09	1	0	0	1	0	0
AATCGT	7	45	6	35.52	998064252	150	236358296	270	6.42857	0.197072	1.26689	0.190389	0.00760135	0.00114233	0.257143	7.61609e-09	7.61556e-09	1	0	0	1	0	0
AATCT	642	3446	5	35.52	998064252	150	236358296	17230	5.3676	18.0743	97.0158	14.5796	0.485079	0.0728978	0.17892	4.8602e-07	4.85985e-07	1	0	0	1	0	0
AATCTAC	7	28	7	35.52	998064252	150	236358296	196	4	0.197072	0.788288	0.118464	0.00551802	0.00082925	0.186667	5.52872e-09	5.52833e-09	1	0	0	1	0	0
AATCTATCT	13	73	9	35.52	998064252	150	236358296	657	5.61538	0.365991	2.05518	0.308853	0.0184966	0.00277968	0.336923	1.85325e-08	1.85312e-08	1	0	0	1	0	0
AATCTCC	28	119	7	35.52	998064252	150	236358296	833	4.25	0.788288	3.35023	0.503473	0.0234516	0.00352431	0.198333	2.34971e-08	2.34954e-08	1	0	0	1	0	0
AATCTCT	1	16	7	35.52	998064252	150	236358296	112	16	0.0281532	0.45045	0.0676938	0.00315315	0.000473857	0.746667	3.15927e-09	3.15905e-09	1	0	0	1	1	0
AATCTGT	6	24	7	35.52	998064252	150	236358296	168	4	0.168919	0.675676	0.101541	0.00472973	0.000710785	0.186667	4.7389e-09	4.73857e-09	1	0	0	1	0	0
AATG	37566	275181	4	35.52	998064252	150	236358296	1100724	7.32527	1057.6	7747.21	1164.25	30.9889	4.65701	0.19534	3.1049e-05	3.10468e-05	1	1	1	0	0	0
AATGAC	177	780	6	35.52	998064252	150	236358296	4680	4.40678	4.98311	21.9595	3.30007	0.131757	0.0198004	0.176271	1.32012e-07	1.32003e-07	1	0	0	1	0	0
AATGACG	14	56	7	35.52	998064252	150	236358296	392	4	0.394144	1.57658	0.236928	0.011036	0.0016585	0.186667	1.10574e-08	1.10567e-08	1	0	0	1	0	0
AATGAG	77	343	6	35.52	998064252	150	236358296	2058	4.45455	2.16779	9.65653	1.45119	0.0579392	0.00870712	0.178182	5.80516e-08	5.80475e-08	1	0	0	1	0	0
AATGAT	150	648	6	35.52	998064252	150	236358296	3888	4.32	4.22297	18.2432	2.7416	0.109459	0.0164496	0.1728	1.09672e-07	1.09664e-07	1	0	0	1	0	0
AATGATG	8	32	7	35.52	998064252	150	236358296	224	4	0.225225	0.900901	0.135388	0.00630631	0.000947714	0.186667	6.31854e-09	6.31809e-09	1	0	0	1	0	0
AATGC	137	723	5	35.52	998064252	150	236358296	3615	5.27737	3.85698	20.3547	3.05892	0.101774	0.0152946	0.175912	1.01971e-07	1.01964e-07	1	0	0	1	0	0
AATGCT	38	237	6	35.52	998064252	150	236358296	1422	6.23684	1.06982	6.6723	1.00271	0.0400338	0.00601629	0.249474	4.01114e-08	4.01086e-08	1	0	0	1	0	0
AATGCTG	8	32	7	35.52	998064252	150	236358296	224	4	0.225225	0.900901	0.135388	0.00630631	0.000947714	0.186667	6.31854e-09	6.31809e-09	1	0	0	1	0	0
AATGG	9	62	5	35.52	998064252	150	236358296	310	6.88889	0.253378	1.7455	0.262314	0.00872748	0.00131157	0.22963	8.7444e-09	8.74379e-09	1	0	0	1	0	0
AATGGAC	24	96	7	35.52	998064252	150	236358296	672	4	0.675676	2.7027	0.406163	0.0189189	0.00284314	0.186667	1.89556e-08	1.89543e-08	1	0	0	1	0	0
AATGGATGG	1	7	9	35.52	998064252	150	236358296	63	7	0.0281532	0.197072	0.0296161	0.00177365	0.000266544	0.42	1.77709e-09	1.77696e-09	1	0	0	1	0	0
AATGGC	151	705	6	35.52	998064252	150	236358296	4230	4.66887	4.25113	19.848	2.98276	0.119088	0.0178966	0.186755	1.19319e-07	1.1931e-07	1	0	0	1	0	0
AATGGCT	23	92	7	35.52	998064252	150	236358296	644	4	0.647523	2.59009	0.38924	0.0181306	0.00272468	0.186667	1.81658e-08	1.81645e-08	1	0	0	1	0	0
AATGGT	53	244	6	35.52	998064252	150	236358296	1464	4.60377	1.49212	6.86937	1.03233	0.0412162	0.00619399	0.184151	4.12962e-08	4.12932e-08	1	0	0	1	0	0
AATGGTC	23	92	7	35.52	998064252	150	236358296	644	4	0.647523	2.59009	0.38924	0.0181306	0.00272468	0.186667	1.81658e-08	1.81645e-08	1	0	0	1	0	0
AATGGTG	7	39	7	35.52	998064252	150	236358296	273	5.57143	0.197072	1.09797	0.165004	0.00768581	0.00115503	0.26	7.70072e-09	7.70017e-09	1	0	0	1	0	0
AATGT	1467	8247	5	35.52	998064252	150	236358296	41235	5.62168	41.3007	232.179	34.8919	1.1609	0.17446	0.187389	1.16315e-06	1.16306e-06	1	0	0	1	0	0
AATGTG	66	285	6	35.52	998064252	150	236358296	1710	4.31818	1.85811	8.02365	1.2058	0.0481419	0.00723478	0.172727	4.82353e-08	4.82319e-08	1	0	0	1	0	0
AATGTGT	9	45	7	35.52	998064252	150	236358296	315	5	0.253378	1.26689	0.190389	0.00886824	0.00133272	0.233333	8.88544e-09	8.88482e-09	1	0	0	1	0	0
AATT	1536	9694	4	35.52	998064252	150	236358296	38776	6.3112	43.2432	272.917	41.014	1.09167	0.164056	0.168299	1.09378e-06	1.09371e-06	1	0	0	0	0	0
AATTAC	388	1665	6	35.52	998064252	150	236358296	9990	4.29124	10.9234	46.875	7.04439	0.28125	0.0422663	0.171649	2.81795e-07	2.81776e-07	1	0	0	1	0	0
AATTAG	58	286	6	35.52	998064252	150	236358296	1716	4.93103	1.63288	8.0518	1.21003	0.0483108	0.00726016	0.197241	4.84045e-08	4.84011e-08	1	0	0	1	0	0
AATTAT	41	168	6	35.52	998064252	150	236358296	1008	4.09756	1.15428	4.72973	0.710785	0.0283784	0.00426471	0.163902	2.84334e-08	2.84314e-08	1	0	0	1	0	0
AATTATG	9	37	7	35.52	998064252	150	236358296	259	4.11111	0.253378	1.04167	0.156542	0.00729167	0.00109579	0.191852	7.30581e-09	7.30529e-09	1	0	0	1	0	0
AATTC	10592	56941	5	35.52	998064252	150	236358296	284705	5.37585	298.198	1603.07	240.91	8.01534	1.20455	0.179195	8.03089e-06	8.03032e-06	1	0	0	1	0	0
AATTCAC	23	92	7	35.52	998064252	150	236358296	644	4	0.647523	2.59009	0.38924	0.0181306	0.00272468	0.186667	1.81658e-08	1.81645e-08	1	0	0	1	0	0
AATTCC	18	72	6	35.52	998064252	150	236358296	432	4	0.506757	2.02703	0.304622	0.0121622	0.00182773	0.16	1.21858e-08	1.21849e-08	1	0	0	1	0	0
AATTCTC	1	6	7	35.52	998064252	150	236358296	42	6	0.0281532	0.168919	0.0253852	0.00118243	0.000177696	0.28	1.18473e-09	1.18464e-09	1	0	0	1	0	0
AATTGGAC	6	24	8	35.52	998064252	150	236358296	192	4	0.168919	0.675676	0.101541	0.00540541	0.000812326	0.213333	5.41589e-09	5.41551e-09	1	0	0	1	0	0
AC	102007	1486624	2	35.52	998064252	150	236358296	2973248	14.5737	2871.82	41853.2	6289.71	83.7063	12.5794	0.194317	8.38687e-05	8.38627e-05	1	1	1	0	0	0
ACACACACTC	6	27	10	35.52	998064252	150	236358296	270	4.5	0.168919	0.760135	0.114233	0.00760135	0.00114233	0.3	7.61609e-09	7.61556e-09	1	0	0	1	0	0
ACACACTC	220	1586	8	35.52	998064252	150	236358296	12688	7.20909	6.19369	44.6509	6.71015	0.357207	0.0536812	0.384485	3.579e-07	3.57875e-07	1	0	0	1	0	0
ACACACTGTAGC	180	761	12	35.52	998064252	150	236358296	9132	4.22778	5.06757	21.4245	3.21969	0.257095	0.0386363	0.338222	2.57593e-07	2.57575e-07	1	0	0	1	0	0
ACACAG	48	208	6	35.52	998064252	150	236358296	1248	4.33333	1.35135	5.85586	0.88002	0.0351351	0.00528012	0.173333	3.52033e-08	3.52008e-08	1	0	0	1	0	0
ACACAGACAG	1	4	10	35.52	998064252	150	236358296	40	4	0.0281532	0.112613	0.0169235	0.00112613	0.000169235	0.266667	1.12831e-09	1.12823e-09	1	0	0	1	0	0
ACACAGC	33	143	7	35.52	998064252	150	236358296	1001	4.33333	0.929054	4.0259	0.605014	0.0281813	0.0042351	0.202222	2.8236e-08	2.8234e-08	1	0	0	1	0	0
ACACAT	358	1567	6	35.52	998064252	150	236358296	9402	4.37709	10.0788	44.116	6.62977	0.264696	0.0397786	0.175084	2.65209e-07	2.65191e-07	1	0	0	1	0	0
ACACATG	18	72	7	35.52	998064252	150	236358296	504	4	0.506757	2.02703	0.304622	0.0141892	0.00213236	0.186667	1.42167e-08	1.42157e-08	1	0	0	1	0	0
ACACC	278	1549	5	35.52	998064252	150	236358296	7745	5.57194	7.82658	43.6092	6.55361	0.218046	0.032768	0.185731	2.18469e-07	2.18454e-07	1	0	0	1	0	0
ACACCC	33	151	6	35.52	998064252	150	236358296	906	4.57576	0.929054	4.25113	0.638861	0.0255068	0.00383316	0.18303	2.55562e-08	2.55544e-08	1	0	0	1	0	0
ACACCCACCTGC	12	52	12	35.52	998064252	150	236358296	624	4.33333	0.337838	1.46396	0.220005	0.0175676	0.00264006	0.346667	1.76016e-08	1.76004e-08	1	0	0	1	0	0
ACACCCTC	31	146	8	35.52	998064252	150	236358296	1168	4.70968	0.872748	4.11036	0.617706	0.0328829	0.00494165	0.251183	3.29467e-08	3.29443e-08	1	0	0	1	0	0
ACACCG	47	271	6	35.52	998064252	150	236358296	1626	5.76596	1.3232	7.6295	1.14656	0.045777	0.00687939	0.230638	4.58658e-08	4.58626e-08	1	0	0	1	0	0
ACACCTC	28	151	7	35.52	998064252	150	236358296	1057	5.39286	0.788288	4.25113	0.638861	0.0297579	0.00447202	0.251667	2.98156e-08	2.98135e-08	1	0	0	1	0	0
ACACG	188	1121	5	35.52	998064252	150	236358296	5605	5.96277	5.29279	31.5597	4.7428	0.157798	0.023714	0.198759	1.58104e-07	1.58093e-07	1	0	0	1	0	0
ACACGATC	18	74	8	35.52	998064252	150	236358296	592	4.11111	0.506757	2.08333	0.313084	0.0166667	0.00250467	0.219259	1.6699e-08	1.66978e-08	1	0	0	1	0	0
ACACGC	154	761	6	35.52	998064252	150	236358296	4566	4.94156	4.33559	21.4245	3.21969	0.128547	0.0193181	0.197662	1.28797e-07	1.28788e-07	1	0	0	1	0	0
ACACGCC	16	70	7	35.52	998064252	150	236358296	490	4.375	0.45045	1.97072	0.296161	0.013795	0.00207312	0.204167	1.38218e-08	1.38208e-08	1	0	0	1	0	0
ACACGG	13	57	6	35.52	998064252	150	236358296	342	4.38462	0.365991	1.60473	0.241159	0.00962838	0.00144696	0.175385	9.64705e-09	9.64637e-09	1	0	0	1	0	0
ACACGT	31	124	6	35.52	998064252	150	236358296	744	4	0.872748	3.49099	0.524627	0.0209459	0.00314776	0.16	2.09866e-08	2.09851e-08	1	0	0	1	0	0
ACACGTCT	47	321	8	35.52	998064252	150	236358296	2568	6.82979	1.3232	9.03716	1.35811	0.0722973	0.0108649	0.364255	7.24375e-08	7.24324e-08	1	0	0	1	0	0
ACACGTG	8	32	7	35.52	998064252	150	236358296	224	4	0.225225	0.900901	0.135388	0.00630631	0.000947714	0.186667	6.31854e-09	6.31809e-09	1	0	0	1	0	0
ACACT	668	4083	5	35.52	998064252	150	236358296	20415	6.11228	18.8063	114.949	17.2746	0.574747	0.0863731	0.203743	5.75861e-07	5.75821e-07	1	0	0	1	0	0
ACACTACATC	263	1472	10	35.52	998064252	150	236358296	14720	5.59696	7.40428	41.4414	6.22783	0.414414	0.0622783	0.373131	4.15218e-07	4.15189e-07	1	0	0	1	0	0
ACACTACTACT	3	12	11	35.52	998064252	150	236358296	132	4	0.0844595	0.337838	0.0507704	0.00371622	0.000558474	0.293333	3.72342e-09	3.72316e-09	1	0	0	1	0	0
ACACTAG	25	101	7	35.52	998064252	150	236358296	707	4.04	0.703829	2.84347	0.427317	0.0199043	0.00299122	0.188533	1.99429e-08	1.99415e-08	1	0	0	1	0	0
ACACTAT	18	72	7	35.52	998064252	150	236358296	504	4	0.506757	2.02703	0.304622	0.0141892	0.00213236	0.186667	1.42167e-08	1.42157e-08	1	0	0	1	0	0
ACACTC	193	1025	6	35.52	998064252	150	236358296	6150	5.31088	5.43356	28.857	4.33664	0.173142	0.0260198	0.212435	1.73478e-07	1.73465e-07	1	0	0	1	0	0
ACACTCG	2	10	7	35.52	998064252	150	236358296	70	5	0.0563063	0.281532	0.0423086	0.00197072	0.000296161	0.233333	1.97454e-09	1.9744e-09	1	0	0	1	0	0
ACACTCTC	123	1272	8	35.52	998064252	150	236358296	10176	10.3415	3.46284	35.8108	5.38166	0.286486	0.0430533	0.551545	2.87042e-07	2.87022e-07	1	0	0	1	1	0
ACACTG	286	2475	6	35.52	998064252	150	236358296	14850	8.65385	8.0518	69.6791	10.4714	0.418074	0.0628283	0.346154	4.18885e-07	4.18856e-07	1	0	0	1	0	0
ACACTGCATC	10	42	10	35.52	998064252	150	236358296	420	4.2	0.281532	1.18243	0.177696	0.0118243	0.00177696	0.28	1.18473e-08	1.18464e-08	1	0	0	1	0	0
ACACTGT	240	973	7	35.52	998064252	150	236358296	6811	4.05417	6.75676	27.393	4.11663	0.191751	0.0288164	0.189194	1.92123e-07	1.92109e-07	1	0	0	1	0	0
ACAG	9607	72918	4	35.52	998064252	150	236358296	291672	7.59009	270.467	2052.87	308.506	8.21149	1.23402	0.202402	8.22741e-06	8.22683e-06	1	0	0	0	0	0
ACAGACATGGC	69	278	11	35.52	998064252	150	236358296	3058	4.02899	1.94257	7.82658	1.17618	0.0860923	0.012938	0.295459	8.62593e-08	8.62532e-08	1	0	0	1	0	0
ACAGACCTG	20	114	9	35.52	998064252	150	236358296	1026	5.7	0.563063	3.20946	0.482319	0.0288851	0.00434087	0.342	2.89412e-08	2.89391e-08	1	0	0	1	0	0
ACAGACGG	13	53	8	35.52	998064252	150	236358296	424	4.07692	0.365991	1.49212	0.224236	0.0119369	0.00179389	0.217436	1.19601e-08	1.19592e-08	1	0	0	1	0	0
ACAGACTCT	32	252	9	35.52	998064252	150	236358296	2268	7.875	0.900901	7.09459	1.06618	0.0638514	0.0095956	0.4725	6.39752e-08	6.39707e-08	1	0	0	1	0	0
ACAGAG	105	470	6	35.52	998064252	150	236358296	2820	4.47619	2.95608	13.232	1.98851	0.0793919	0.011931	0.179048	7.95459e-08	7.95403e-08	1	0	0	1	0	0
ACAGAGCT	122	748	8	35.52	998064252	150	236358296	5984	6.13115	3.43468	21.0586	3.16469	0.168468	0.0253175	0.326995	1.68795e-07	1.68783e-07	1	0	0	1	0	0
ACAGAGGAGCCC	13	56	12	35.52	998064252	150	236358296	672	4.30769	0.365991	1.57658	0.236928	0.0189189	0.00284314	0.344615	1.89556e-08	1.89543e-08	1	0	0	1	0	0
ACAGAT	70	286	6	35.52	998064252	150	236358296	1716	4.08571	1.97072	8.0518	1.21003	0.0483108	0.00726016	0.163429	4.84045e-08	4.84011e-08	1	0	0	1	0	0
ACAGATAG	232	1184	8	35.52	998064252	150	236358296	9472	5.10345	6.53153	33.3333	5.00934	0.266667	0.0400748	0.272184	2.67184e-07	2.67165e-07	1	0	0	1	0	0
ACAGATGG	44	261	8	35.52	998064252	150	236358296	2088	5.93182	1.23874	7.34797	1.10426	0.0587838	0.00883405	0.316364	5.88978e-08	5.88936e-08	1	0	0	1	0	0
ACAGC	318	2148	5	35.52	998064252	150	236358296	10740	6.75472	8.9527	60.473	9.0879	0.302365	0.0454395	0.225157	3.02951e-07	3.0293e-07	1	0	0	1	0	0
ACAGCAGCC	1	4	9	35.52	998064252	150	236358296	36	4	0.0281532	0.112613	0.0169235	0.00101351	0.000152311	0.24	1.01548e-09	1.01541e-09	1	0	0	1	0	0
ACAGCC	128	518	6	35.52	998064252	150	236358296	3108	4.04688	3.6036	14.5833	2.19159	0.0875	0.0131495	0.161875	8.76697e-08	8.76635e-08	1	0	0	1	0	0
ACAGCCG	4	16	7	35.52	998064252	150	236358296	112	4	0.112613	0.45045	0.0676938	0.00315315	0.000473857	0.186667	3.15927e-09	3.15905e-09	1	0	0	1	0	0
ACAGCCT	12	48	7	35.52	998064252	150	236358296	336	4	0.337838	1.35135	0.203082	0.00945946	0.00142157	0.186667	9.47781e-09	9.47714e-09	1	0	0	1	0	0
ACAGCG	6	24	6	35.52	998064252	150	236358296	144	4	0.168919	0.675676	0.101541	0.00405405	0.000609245	0.16	4.06192e-09	4.06163e-09	1	0	0	1	0	0
ACAGCGC	5	20	7	35.52	998064252	150	236358296	140	4	0.140766	0.563063	0.0846173	0.00394144	0.000592321	0.186667	3.94909e-09	3.94881e-09	1	0	0	1	0	0
ACAGCGG	12	48	7	35.52	998064252	150	236358296	336	4	0.337838	1.35135	0.203082	0.00945946	0.00142157	0.186667	9.47781e-09	9.47714e-09	1	0	0	1	0	0
ACAGCGGACCG	17	77	11	35.52	998064252	150	236358296	847	4.52941	0.478604	2.16779	0.325777	0.0238457	0.00358354	0.332157	2.3892e-08	2.38903e-08	1	0	0	1	0	0
ACAGCT	111	476	6	35.52	998064252	150	236358296	2856	4.28829	3.125	13.4009	2.01389	0.0804054	0.0120833	0.171532	8.05614e-08	8.05557e-08	1	0	0	1	0	0
ACAGG	290	1641	5	35.52	998064252	150	236358296	8205	5.65862	8.16441	46.1993	6.94285	0.230997	0.0347142	0.188621	2.31445e-07	2.31428e-07	1	0	0	1	0	0
ACAGGAG	13	52	7	35.52	998064252	150	236358296	364	4	0.365991	1.46396	0.220005	0.0102477	0.00154003	0.186667	1.02676e-08	1.02669e-08	1	0	0	1	0	0
ACAGGC	10	49	6	35.52	998064252	150	236358296	294	4.9	0.281532	1.3795	0.207312	0.00827703	0.00124387	0.196	8.29308e-09	8.2925e-09	1	0	0	1	0	0
ACAGGCT	11	45	7	35.52	998064252	150	236358296	315	4.09091	0.309685	1.26689	0.190389	0.00886824	0.00133272	0.190909	8.88544e-09	8.88482e-09	1	0	0	1	0	0
ACAGGG	46	200	6	35.52	998064252	150	236358296	1200	4.34783	1.29505	5.63063	0.846173	0.0337838	0.00507704	0.173913	3.38493e-08	3.38469e-08	1	0	0	1	0	0
ACAGGT	1	4	6	35.52	998064252	150	236358296	24	4	0.0281532	0.112613	0.0169235	0.000675676	0.000101541	0.16	6.76986e-10	6.76938e-10	1	0	0	1	0	0
ACAGT	605	3429	5	35.52	998064252	150	236358296	17145	5.66777	17.0327	96.5372	14.5076	0.482686	0.0725382	0.188926	4.83622e-07	4.83588e-07	1	0	0	1	0	0
ACAGTAG	30	120	7	35.52	998064252	150	236358296	840	4	0.844595	3.37838	0.507704	0.0236486	0.00355393	0.186667	2.36945e-08	2.36928e-08	1	0	0	1	0	0
ACAGTC	221	1049	6	35.52	998064252	150	236358296	6294	4.74661	6.22185	29.5327	4.43818	0.177196	0.0266291	0.189864	1.7754e-07	1.77527e-07	1	0	0	1	0	0
ACAGTCAGG	32	135	9	35.52	998064252	150	236358296	1215	4.21875	0.900901	3.80068	0.571167	0.0342061	0.0051405	0.253125	3.42724e-08	3.427e-08	1	0	0	1	0	0
ACAGTCTC	50	270	8	35.52	998064252	150	236358296	2160	5.4	1.40766	7.60135	1.14233	0.0608108	0.00913867	0.288	6.09288e-08	6.09245e-08	1	0	0	1	0	0
ACAGTG	1031	5731	6	35.52	998064252	150	236358296	34386	5.55868	29.0259	161.346	24.2471	0.968074	0.145483	0.222347	9.69952e-07	9.69883e-07	1	0	0	1	0	0
ACAGTGG	14	79	7	35.52	998064252	150	236358296	553	5.64286	0.394144	2.2241	0.334238	0.0155687	0.00233967	0.263333	1.55989e-08	1.55978e-08	1	0	0	1	0	0
ACAT	23256	202602	4	35.52	998064252	150	236358296	810408	8.71182	654.73	5703.89	857.182	22.8155	3.42873	0.232315	2.28598e-05	2.28582e-05	1	1	0	0	0	0
ACATAG	19	80	6	35.52	998064252	150	236358296	480	4.21053	0.53491	2.25225	0.338469	0.0135135	0.00203082	0.168421	1.35397e-08	1.35388e-08	1	0	0	1	0	0
ACATAGT	8	37	7	35.52	998064252	150	236358296	259	4.625	0.225225	1.04167	0.156542	0.00729167	0.00109579	0.215833	7.30581e-09	7.30529e-09	1	0	0	1	0	0
ACATAT	126	514	6	35.52	998064252	150	236358296	3084	4.07937	3.5473	14.4707	2.17466	0.0868243	0.013048	0.163175	8.69927e-08	8.69866e-08	1	0	0	1	0	0
ACATATC	2	12	7	35.52	998064252	150	236358296	84	6	0.0563063	0.337838	0.0507704	0.00236486	0.000355393	0.28	2.36945e-09	2.36928e-09	1	0	0	1	0	0
ACATC	122	699	5	35.52	998064252	150	236358296	3495	5.72951	3.43468	19.6791	2.95737	0.0983953	0.0147869	0.190984	9.85861e-08	9.85792e-08	1	0	0	1	0	0
ACATCAG	29	116	7	35.52	998064252	150	236358296	812	4	0.816441	3.26577	0.49078	0.0228604	0.00343546	0.186667	2.29047e-08	2.29031e-08	1	0	0	1	0	0
ACATCAT	10	40	7	35.52	998064252	150	236358296	280	4	0.281532	1.12613	0.169235	0.00788288	0.00118464	0.186667	7.89817e-09	7.89761e-09	1	0	0	1	0	0
ACATCG	22	108	6	35.52	998064252	150	236358296	648	4.90909	0.619369	3.04054	0.456933	0.0182432	0.0027416	0.196364	1.82786e-08	1.82773e-08	1	0	0	1	0	0
ACATCGACG	7	41	9	35.52	998064252	150	236358296	369	5.85714	0.197072	1.15428	0.173465	0.0103885	0.00156119	0.351429	1.04087e-08	1.04079e-08	1	0	0	1	0	0
ACATCT	27	108	6	35.52	998064252	150	236358296	648	4	0.760135	3.04054	0.456933	0.0182432	0.0027416	0.16	1.82786e-08	1.82773e-08	1	0	0	1	0	0
ACATG	738	4228	5	35.52	998064252	150	236358296	21140	5.729	20.777	119.032	17.8881	0.595158	0.0894405	0.190967	5.96312e-07	5.9627e-07	1	0	0	1	0	0
ACATGAT	17	68	7	35.52	998064252	150	236358296	476	4	0.478604	1.91441	0.287699	0.0134009	0.00201389	0.186667	1.34269e-08	1.34259e-08	1	0	0	1	0	0
ACATGC	49	196	6	35.52	998064252	150	236358296	1176	4	1.3795	5.51802	0.82925	0.0331081	0.0049755	0.16	3.31723e-08	3.317e-08	1	0	0	1	0	0
ACATGCAT	29	117	8	35.52	998064252	150	236358296	936	4.03448	0.816441	3.29392	0.495011	0.0263514	0.00396009	0.215172	2.64025e-08	2.64006e-08	1	0	0	1	0	0
ACATGCC	19	76	7	35.52	998064252	150	236358296	532	4	0.53491	2.13964	0.321546	0.0149775	0.00225082	0.186667	1.50065e-08	1.50055e-08	1	0	0	1	0	0
ACATGT	15	60	6	35.52	998064252	150	236358296	360	4	0.422297	1.68919	0.253852	0.0101351	0.00152311	0.16	1.01548e-08	1.01541e-08	1	0	0	1	0	0
ACC	18993	185036	3	35.52	998064252	150	236358296	555108	9.74233	534.713	5209.35	782.862	15.628	2.34859	0.194847	1.56584e-05	1.56572e-05	1	1	0	0	0	0
ACCACCACT	119	618	9	35.52	998064252	150	236358296	5562	5.19328	3.35023	17.3986	2.61467	0.156588	0.0235321	0.311597	1.56892e-07	1.5688e-07	1	0	0	1	0	0
ACCACCTCC	9	37	9	35.52	998064252	150	236358296	333	4.11111	0.253378	1.04167	0.156542	0.009375	0.00140888	0.246667	9.39318e-09	9.39252e-09	1	0	0	1	0	0
ACCACG	31	163	6	35.52	998064252	150	236358296	978	5.25806	0.872748	4.58896	0.689631	0.0275338	0.00413779	0.210323	2.75872e-08	2.75852e-08	1	0	0	1	0	0
ACCACGGCC	1	4	9	35.52	998064252	150	236358296	36	4	0.0281532	0.112613	0.0169235	0.00101351	0.000152311	0.24	1.01548e-09	1.01541e-09	1	0	0	1	0	0
ACCACT	805	6345	6	35.52	998064252	150	236358296	38070	7.88199	22.6633	178.632	26.8448	1.07179	0.161069	0.31528	1.07387e-06	1.07379e-06	1	0	0	1	0	0
ACCACTACT	365	1555	9	35.52	998064252	150	236358296	13995	4.26027	10.2759	43.7782	6.57899	0.394003	0.059211	0.255616	3.94768e-07	3.9474e-07	1	0	0	1	0	0
ACCACTATC	7	37	9	35.52	998064252	150	236358296	333	5.28571	0.197072	1.04167	0.156542	0.009375	0.00140888	0.317143	9.39318e-09	9.39252e-09	1	0	0	1	0	0
ACCACTCACTG	4	20	11	35.52	998064252	150	236358296	220	5	0.112613	0.563063	0.0846173	0.00619369	0.00093079	0.366667	6.20571e-09	6.20527e-09	1	0	0	1	0	0
ACCAG	78	478	5	35.52	998064252	150	236358296	2390	6.12821	2.19595	13.4572	2.02235	0.067286	0.0101118	0.204274	6.74165e-08	6.74118e-08	1	0	0	1	0	0
ACCAGACTAG	21	105	10	35.52	998064252	150	236358296	1050	5	0.591216	2.95608	0.444241	0.0295608	0.00444241	0.333333	2.96181e-08	2.96161e-08	1	0	0	1	0	0
ACCAGG	28	131	6	35.52	998064252	150	236358296	786	4.67857	0.788288	3.68806	0.554243	0.0221284	0.00332546	0.187143	2.21713e-08	2.21697e-08	1	0	0	1	0	0
ACCAGGC	13	56	7	35.52	998064252	150	236358296	392	4.30769	0.365991	1.57658	0.236928	0.011036	0.0016585	0.201026	1.10574e-08	1.10567e-08	1	0	0	1	0	0
ACCAGGTG	371	1914	8	35.52	998064252	150	236358296	15312	5.15903	10.4448	53.8851	8.09788	0.431081	0.064783	0.275148	4.31917e-07	4.31887e-07	1	0	0	1	0	0
ACCAGTC	6	24	7	35.52	998064252	150	236358296	168	4	0.168919	0.675676	0.101541	0.00472973	0.000710785	0.186667	4.7389e-09	4.73857e-09	1	0	0	1	0	0
ACCAT	197	1069	5	35.52	998064252	150	236358296	5345	5.4264	5.54617	30.0957	4.52279	0.150479	0.022614	0.18088	1.5077e-07	1.5076e-07	1	0	0	1	0	0
ACCATC	10913	48831	6	35.52	998064252	150	236358296	292986	4.47457	307.235	1374.75	206.597	8.24848	1.23958	0.178983	8.26448e-06	8.26389e-06	1	0	0	1	0	0
ACCATCGC	9	37	8	35.52	998064252	150	236358296	296	4.11111	0.253378	1.04167	0.156542	0.00833333	0.00125234	0.219259	8.3495e-09	8.34891e-09	1	0	0	1	0	0
ACCATG	1	7	6	35.52	998064252	150	236358296	42	7	0.0281532	0.197072	0.0296161	0.00118243	0.000177696	0.28	1.18473e-09	1.18464e-09	1	0	0	1	0	0
ACCC	40	265	4	35.52	998064252	150	236358296	1060	6.625	1.12613	7.46059	1.12118	0.0298423	0.00448472	0.176667	2.99002e-08	2.98981e-08	1	0	0	0	0	0
ACCCAG	13	80	6	35.52	998064252	150	236358296	480	6.15385	0.365991	2.25225	0.338469	0.0135135	0.00203082	0.246154	1.35397e-08	1.35388e-08	1	0	0	1	0	0
ACCCATCCGCCCATCC	4	16	16	35.52	998064252	150	236358296	256	4	0.112613	0.45045	0.0676938	0.00720721	0.0010831	0.426667	7.22119e-09	7.22068e-09	1	0	0	1	0	0
ACCCC	58	312	5	35.52	998064252	150	236358296	1560	5.37931	1.63288	8.78378	1.32003	0.0439189	0.00660015	0.17931	4.40041e-08	4.4001e-08	1	0	0	1	0	0
ACCCCC	61	250	6	35.52	998064252	150	236358296	1500	4.09836	1.71734	7.03829	1.05772	0.0422297	0.0063463	0.163934	4.23116e-08	4.23086e-08	1	0	0	1	0	0
ACCCCCC	3	12	7	35.52	998064252	150	236358296	84	4	0.0844595	0.337838	0.0507704	0.00236486	0.000355393	0.186667	2.36945e-09	2.36928e-09	1	0	0	1	0	0
ACCCCGAGT	1	4	9	35.52	998064252	150	236358296	36	4	0.0281532	0.112613	0.0169235	0.00101351	0.000152311	0.24	1.01548e-09	1.01541e-09	1	0	0	1	0	0
ACCCCGC	1	4	7	35.52	998064252	150	236358296	28	4	0.0281532	0.112613	0.0169235	0.000788288	0.000118464	0.186667	7.89817e-10	7.89761e-10	1	0	0	1	0	0
ACCCCTC	59	238	7	35.52	998064252	150	236358296	1666	4.0339	1.66104	6.70045	1.00695	0.0469032	0.00704862	0.188249	4.69941e-08	4.69908e-08	1	0	0	1	0	0
ACCCG	74	417	5	35.52	998064252	150	236358296	2085	5.63514	2.08333	11.7399	1.76427	0.0586993	0.00882135	0.187838	5.88132e-08	5.8809e-08	1	0	0	1	0	0
ACCCGAGAG	6	28	9	35.52	998064252	150	236358296	252	4.66667	0.168919	0.788288	0.118464	0.00709459	0.00106618	0.28	7.10835e-09	7.10785e-09	1	0	0	1	0	0
ACCCGC	1	4	6	35.52	998064252	150	236358296	24	4	0.0281532	0.112613	0.0169235	0.000675676	0.000101541	0.16	6.76986e-10	6.76938e-10	1	0	0	1	0	0
ACCCGCTG	1	9	8	35.52	998064252	150	236358296	72	9	0.0281532	0.253378	0.0380778	0.00202703	0.000304622	0.48	2.03096e-09	2.03082e-09	1	0	0	1	0	0
ACCCGG	2	10	6	35.52	998064252	150	236358296	60	5	0.0563063	0.281532	0.0423086	0.00168919	0.000253852	0.2	1.69247e-09	1.69235e-09	1	0	0	1	0	0
ACCCGGG	7	28	7	35.52	998064252	150	236358296	196	4	0.197072	0.788288	0.118464	0.00551802	0.00082925	0.186667	5.52872e-09	5.52833e-09	1	0	0	1	0	0
ACCCGTCC	48	243	8	35.52	998064252	150	236358296	1944	5.0625	1.35135	6.84122	1.0281	0.0547297	0.0082248	0.27	5.48359e-08	5.4832e-08	1	0	0	1	0	0
ACCCT	1044	8531	5	35.52	998064252	150	236358296	42655	8.17146	29.3919	240.175	36.0935	1.20087	0.180468	0.272382	1.2032e-06	1.20312e-06	1	0	0	1	0	0
ACCCTC	38	187	6	35.52	998064252	150	236358296	1122	4.92105	1.06982	5.26464	0.791172	0.0315878	0.00474703	0.196842	3.16491e-08	3.16469e-08	1	0	0	1	0	0
ACCCTCCCCT	1	5	10	35.52	998064252	150	236358296	50	5	0.0281532	0.140766	0.0211543	0.00140766	0.000211543	0.333333	1.41039e-09	1.41029e-09	1	0	0	1	0	0
ACCCTG	47	191	6	35.52	998064252	150	236358296	1146	4.06383	1.3232	5.37725	0.808095	0.0322635	0.00484857	0.162553	3.23261e-08	3.23238e-08	1	0	0	1	0	0
ACCG	2539	18834	4	35.52	998064252	150	236358296	75336	7.41788	71.4809	530.236	79.6841	2.12095	0.318736	0.19781	2.12506e-06	2.12491e-06	1	0	0	0	0	0
ACCGACCGG	2	14	9	35.52	998064252	150	236358296	126	7	0.0563063	0.394144	0.0592321	0.0035473	0.000533089	0.42	3.55418e-09	3.55393e-09	1	0	0	1	0	0
ACCGAG	24	103	6	35.52	998064252	150	236358296	618	4.29167	0.675676	2.89977	0.435779	0.0173986	0.00261467	0.171667	1.74324e-08	1.74312e-08	1	0	0	1	0	0
ACCGAT	17	68	6	35.52	998064252	150	236358296	408	4	0.478604	1.91441	0.287699	0.0114865	0.00172619	0.16	1.15088e-08	1.1508e-08	1	0	0	1	0	0
ACCGC	8	46	5	35.52	998064252	150	236358296	230	5.75	0.225225	1.29505	0.19462	0.00647523	0.000973099	0.191667	6.48778e-09	6.48733e-09	1	0	0	1	0	0
ACCGCC	270	1321	6	35.52	998064252	150	236358296	7926	4.89259	7.60135	37.1903	5.58897	0.223142	0.0335338	0.195704	2.23575e-07	2.23559e-07	1	0	0	1	0	0
ACCGCCATC	1	4	9	35.52	998064252	150	236358296	36	4	0.0281532	0.112613	0.0169235	0.00101351	0.000152311	0.24	1.01548e-09	1.01541e-09	1	0	0	1	0	0
ACCGCT	51	363	6	35.52	998064252	150	236358296	2178	7.11765	1.43581	10.2196	1.5358	0.0613176	0.00921482	0.284706	6.14365e-08	6.14322e-08	1	0	0	1	0	0
ACCGG	13	90	5	35.52	998064252	150	236358296	450	6.92308	0.365991	2.53378	0.380778	0.0126689	0.00190389	0.230769	1.26935e-08	1.26926e-08	1	0	0	1	0	0
ACCGGCT	9	36	7	35.52	998064252	150	236358296	252	4	0.253378	1.01351	0.152311	0.00709459	0.00106618	0.186667	7.10835e-09	7.10785e-09	1	0	0	1	0	0
ACCGT	13	65	5	35.52	998064252	150	236358296	325	5	0.365991	1.82995	0.275006	0.00914977	0.00137503	0.166667	9.16752e-09	9.16687e-09	1	0	0	1	0	0
ACCGTC	45	192	6	35.52	998064252	150	236358296	1152	4.26667	1.26689	5.40541	0.812326	0.0324324	0.00487396	0.170667	3.24953e-08	3.2493e-08	1	0	0	1	0	0
ACCGTCCT	11	65	8	35.52	998064252	150	236358296	520	5.90909	0.309685	1.82995	0.275006	0.0146396	0.00220005	0.315152	1.4668e-08	1.4667e-08	1	0	0	1	0	0
ACCGTCTGG	4	16	9	35.52	998064252	150	236358296	144	4	0.112613	0.45045	0.0676938	0.00405405	0.000609245	0.24	4.06192e-09	4.06163e-09	1	0	0	1	0	0
ACCGTG	15	71	6	35.52	998064252	150	236358296	426	4.73333	0.422297	1.99887	0.300391	0.0119932	0.00180235	0.189333	1.20165e-08	1.20157e-08	1	0	0	1	0	0
ACCT	10696	80452	4	35.52	998064252	150	236358296	321808	7.52169	301.126	2264.98	340.382	9.05991	1.36153	0.200578	9.07748e-06	9.07684e-06	1	0	0	0	0	0
ACCTACT	16	64	7	35.52	998064252	150	236358296	448	4	0.45045	1.8018	0.270775	0.0126126	0.00189543	0.186667	1.26371e-08	1.26362e-08	1	0	0	1	0	0
ACCTAG	72	311	6	35.52	998064252	150	236358296	1866	4.31944	2.02703	8.75563	1.3158	0.0525338	0.00789479	0.172778	5.26357e-08	5.2632e-08	1	0	0	1	0	0
ACCTAT	10	40	6	35.52	998064252	150	236358296	240	4	0.281532	1.12613	0.169235	0.00675676	0.00101541	0.16	6.76986e-09	6.76938e-09	1	0	0	1	0	0
ACCTC	2227	13190	5	35.52	998064252	150	236358296	65950	5.92277	62.6971	371.34	55.8051	1.8567	0.279026	0.197426	1.8603e-06	1.86017e-06	1	0	0	1	0	0
ACCTCC	50	241	6	35.52	998064252	150	236358296	1446	4.82	1.40766	6.78491	1.01964	0.0407095	0.00611783	0.1928	4.07884e-08	4.07855e-08	1	0	0	1	0	0
ACCTCG	1	6	6	35.52	998064252	150	236358296	36	6	0.0281532	0.168919	0.0253852	0.00101351	0.000152311	0.24	1.01548e-09	1.01541e-09	1	0	0	1	0	0
ACCTCGACT	21	110	9	35.52	998064252	150	236358296	990	5.2381	0.591216	3.09685	0.465395	0.0278716	0.00418856	0.314286	2.79257e-08	2.79237e-08	1	0	0	1	0	0
ACCTCT	13	60	6	35.52	998064252	150	236358296	360	4.61538	0.365991	1.68919	0.253852	0.0101351	0.00152311	0.184615	1.01548e-08	1.01541e-08	1	0	0	1	0	0
ACCTG	656	3647	5	35.52	998064252	150	236358296	18235	5.55945	18.4685	102.675	15.43	0.513373	0.0771498	0.185315	5.14368e-07	5.14332e-07	1	0	0	1	0	0
ACCTGCC	11	44	7	35.52	998064252	150	236358296	308	4	0.309685	1.23874	0.186158	0.00867117	0.00130311	0.186667	8.68799e-09	8.68738e-09	1	0	0	1	0	0
ACCTGGAT	2	10	8	35.52	998064252	150	236358296	80	5	0.0563063	0.281532	0.0423086	0.00225225	0.000338469	0.266667	2.25662e-09	2.25646e-09	1	0	0	1	0	0
ACG	2206	35681	3	35.52	998064252	150	236358296	107043	16.1745	62.1059	1004.53	150.961	3.0136	0.452884	0.32349	3.01944e-06	3.01923e-06	1	0	0	0	0	0
ACGACGGCG	9	41	9	35.52	998064252	150	236358296	369	4.55556	0.253378	1.15428	0.173465	0.0103885	0.00156119	0.273333	1.04087e-08	1.04079e-08	1	0	0	1	0	0
ACGACT	83	768	6	35.52	998064252	150	236358296	4608	9.25301	2.33671	21.6216	3.2493	0.12973	0.0194958	0.37012	1.29981e-07	1.29972e-07	1	0	0	1	0	0
ACGACTACT	2	8	9	35.52	998064252	150	236358296	72	4	0.0563063	0.225225	0.0338469	0.00202703	0.000304622	0.24	2.03096e-09	2.03082e-09	1	0	0	1	0	0
ACGAG	259	1503	5	35.52	998064252	150	236358296	7515	5.80309	7.29167	42.3142	6.35899	0.211571	0.0317949	0.193436	2.11981e-07	2.11966e-07	1	0	0	1	0	0
ACGAGC	2337	10346	6	35.52	998064252	150	236358296	62076	4.42704	65.7939	291.273	43.7725	1.74764	0.262635	0.177082	1.75102e-06	1.7509e-06	1	0	0	1	0	0
ACGAGGCAG	24	101	9	35.52	998064252	150	236358296	909	4.20833	0.675676	2.84347	0.427317	0.0255912	0.00384586	0.2525	2.56409e-08	2.5639e-08	1	0	0	1	0	0
ACGAGGCGAG	7	41	10	35.52	998064252	150	236358296	410	5.85714	0.197072	1.15428	0.173465	0.0115428	0.00173465	0.390476	1.15652e-08	1.15644e-08	1	0	0	1	0	0
ACGAGT	14	60	6	35.52	998064252	150	236358296	360	4.28571	0.394144	1.68919	0.253852	0.0101351	0.00152311	0.171429	1.01548e-08	1.01541e-08	1	0	0	1	0	0
ACGAGTGCAG	8	32	10	35.52	998064252	150	236358296	320	4	0.225225	0.900901	0.135388	0.00900901	0.00135388	0.266667	9.02648e-09	9.02584e-09	1	0	0	1	0	0
ACGAT	16	95	5	35.52	998064252	150	236358296	475	5.9375	0.45045	2.67455	0.401932	0.0133727	0.00200966	0.197917	1.33987e-08	1.33977e-08	1	0	0	1	0	0
ACGATC	1	4	6	35.52	998064252	150	236358296	24	4	0.0281532	0.112613	0.0169235	0.000675676	0.000101541	0.16	6.76986e-10	6.76938e-10	1	0	0	1	0	0
ACGATCG	22	88	7	35.52	998064252	150	236358296	616	4	0.619369	2.47748	0.372316	0.0173423	0.00260621	0.186667	1.7376e-08	1.73748e-08	1	0	0	1	0	0
ACGATG	19118	90222	6	35.52	998064252	150	236358296	541332	4.71922	538.232	2540.03	381.717	15.2402	2.2903	0.188769	1.52698e-05	1.52687e-05	1	1	0	1	0	0
ACGATGC	5	23	7	35.52	998064252	150	236358296	161	4.6	0.140766	0.647523	0.0973099	0.00453266	0.000681169	0.214667	4.54145e-09	4.54113e-09	1	0	0	1	0	0
ACGATGG	3	12	7	35.52	998064252	150	236358296	84	4	0.0844595	0.337838	0.0507704	0.00236486	0.000355393	0.186667	2.36945e-09	2.36928e-09	1	0	0	1	0	0
ACGC	17671	126347	4	35.52	998064252	150	236358296	505388	7.14996	497.494	3557.07	534.557	14.2283	2.13823	0.190666	1.42559e-05	1.42549e-05	1	1	0	0	0	0
ACGCAG	6	24	6	35.52	998064252	150	236358296	144	4	0.168919	0.675676	0.101541	0.00405405	0.000609245	0.16	4.06192e-09	4.06163e-09	1	0	0	1	0	0
ACGCAGG	20	80	7	35.52	998064252	150	236358296	560	4	0.563063	2.25225	0.338469	0.0157658	0.00236928	0.186667	1.57963e-08	1.57952e-08	1	0	0	1	0	0
ACGCAGT	16	64	7	35.52	998064252	150	236358296	448	4	0.45045	1.8018	0.270775	0.0126126	0.00189543	0.186667	1.26371e-08	1.26362e-08	1	0	0	1	0	0
ACGCC	35	212	5	35.52	998064252	150	236358296	1060	6.05714	0.98536	5.96847	0.896943	0.0298423	0.00448472	0.201905	2.99002e-08	2.98981e-08	1	0	0	1	0	0
ACGCCC	1	5	6	35.52	998064252	150	236358296	30	5	0.0281532	0.140766	0.0211543	0.000844595	0.000126926	0.2	8.46233e-10	8.46173e-10	1	0	0	1	0	0
ACGCCG	43	193	6	35.52	998064252	150	236358296	1158	4.48837	1.21059	5.43356	0.816557	0.0326014	0.00489934	0.179535	3.26646e-08	3.26623e-08	1	0	0	1	0	0
ACGCCTAGTC	15	74	10	35.52	998064252	150	236358296	740	4.93333	0.422297	2.08333	0.313084	0.0208333	0.00313084	0.328889	2.08737e-08	2.08723e-08	1	0	0	1	0	0
ACGCG	28	144	5	35.52	998064252	150	236358296	720	5.14286	0.788288	4.05405	0.609245	0.0202703	0.00304622	0.171429	2.03096e-08	2.03082e-08	1	0	0	1	0	0
ACGCGC	62	270	6	35.52	998064252	150	236358296	1620	4.35484	1.7455	7.60135	1.14233	0.0456081	0.006854	0.174194	4.56966e-08	4.56933e-08	1	0	0	1	0	0
ACGCGGG	6	24	7	35.52	998064252	150	236358296	168	4	0.168919	0.675676	0.101541	0.00472973	0.000710785	0.186667	4.7389e-09	4.73857e-09	1	0	0	1	0	0
ACGCT	9	45	5	35.52	998064252	150	236358296	225	5	0.253378	1.26689	0.190389	0.00633446	0.000951945	0.166667	6.34675e-09	6.3463e-09	1	0	0	1	0	0
ACGCTC	44	216	6	35.52	998064252	150	236358296	1296	4.90909	1.23874	6.08108	0.913867	0.0364865	0.0054832	0.196364	3.65573e-08	3.65547e-08	1	0	0	1	0	0
ACGCTG	21	128	6	35.52	998064252	150	236358296	768	6.09524	0.591216	3.6036	0.541551	0.0216216	0.0032493	0.24381	2.16636e-08	2.1662e-08	1	0	0	1	0	0
ACGCTGC	17	72	7	35.52	998064252	150	236358296	504	4.23529	0.478604	2.02703	0.304622	0.0141892	0.00213236	0.197647	1.42167e-08	1.42157e-08	1	0	0	1	0	0
ACGCTGGG	9	36	8	35.52	998064252	150	236358296	288	4	0.253378	1.01351	0.152311	0.00810811	0.00121849	0.213333	8.12383e-09	8.12326e-09	1	0	0	1	0	0
ACGG	2160	15111	4	35.52	998064252	150	236358296	60444	6.99583	60.8108	425.422	63.9326	1.70169	0.25573	0.186556	1.70499e-06	1.70487e-06	1	0	0	0	0	0
ACGGAG	31	132	6	35.52	998064252	150	236358296	792	4.25806	0.872748	3.71622	0.558474	0.0222973	0.00335084	0.170323	2.23405e-08	2.2339e-08	1	0	0	1	0	0
ACGGAGGG	1	4	8	35.52	998064252	150	236358296	32	4	0.0281532	0.112613	0.0169235	0.000900901	0.000135388	0.213333	9.02648e-10	9.02584e-10	1	0	0	1	0	0
ACGGATGG	457	2235	8	35.52	998064252	150	236358296	17880	4.89059	12.866	62.9223	9.45598	0.503378	0.0756479	0.260832	5.04355e-07	5.04319e-07	1	0	0	1	0	0
ACGGC	351	1865	5	35.52	998064252	150	236358296	9325	5.31339	9.88176	52.5056	7.89056	0.262528	0.0394528	0.177113	2.63037e-07	2.63019e-07	1	0	0	1	0	0
ACGGCC	15	60	6	35.52	998064252	150	236358296	360	4	0.422297	1.68919	0.253852	0.0101351	0.00152311	0.16	1.01548e-08	1.01541e-08	1	0	0	1	0	0
ACGGCG	198	1050	6	35.52	998064252	150	236358296	6300	5.30303	5.57432	29.5608	4.44241	0.177365	0.0266544	0.212121	1.77709e-07	1.77696e-07	1	0	0	1	0	0
ACGGCT	18	72	6	35.52	998064252	150	236358296	432	4	0.506757	2.02703	0.304622	0.0121622	0.00182773	0.16	1.21858e-08	1.21849e-08	1	0	0	1	0	0
ACGGG	64	454	5	35.52	998064252	150	236358296	2270	7.09375	1.8018	12.7815	1.92081	0.0639077	0.00960406	0.236458	6.40316e-08	6.40271e-08	1	0	0	1	0	0
ACGGGC	28	112	6	35.52	998064252	150	236358296	672	4	0.788288	3.15315	0.473857	0.0189189	0.00284314	0.16	1.89556e-08	1.89543e-08	1	0	0	1	0	0
ACGGGCG	1	8	7	35.52	998064252	150	236358296	56	8	0.0281532	0.225225	0.0338469	0.00157658	0.000236928	0.373333	1.57963e-09	1.57952e-09	1	0	0	1	0	0
ACGGGCT	32	128	7	35.52	998064252	150	236358296	896	4	0.900901	3.6036	0.541551	0.0252252	0.00379085	0.186667	2.52741e-08	2.52724e-08	1	0	0	1	0	0
ACGGGG	7	28	6	35.52	998064252	150	236358296	168	4	0.197072	0.788288	0.118464	0.00472973	0.000710785	0.16	4.7389e-09	4.73857e-09	1	0	0	1	0	0
ACGGGGG	2	8	7	35.52	998064252	150	236358296	56	4	0.0563063	0.225225	0.0338469	0.00157658	0.000236928	0.186667	1.57963e-09	1.57952e-09	1	0	0	1	0	0
ACGT	50	307	4	35.52	998064252	150	236358296	1228	6.14	1.40766	8.64302	1.29888	0.0345721	0.0051955	0.163733	3.46391e-08	3.46367e-08	1	0	0	0	0	0
ACGTAG	17	78	6	35.52	998064252	150	236358296	468	4.58824	0.478604	2.19595	0.330007	0.0131757	0.00198004	0.183529	1.32012e-08	1.32003e-08	1	0	0	1	0	0
ACGTAGC	26	104	7	35.52	998064252	150	236358296	728	4	0.731982	2.92793	0.44001	0.0204955	0.00308007	0.186667	2.05352e-08	2.05338e-08	1	0	0	1	0	0
ACGTAT	21	85	6	35.52	998064252	150	236358296	510	4.04762	0.591216	2.39302	0.359624	0.0143581	0.00215774	0.161905	1.4386e-08	1.43849e-08	1	0	0	1	0	0
ACGTC	1470	8990	5	35.52	998064252	150	236358296	44950	6.11565	41.3851	253.097	38.0355	1.26548	0.190177	0.203855	1.26794e-06	1.26785e-06	1	0	0	1	0	0
ACT	99239	1659959	3	35.52	998064252	150	236358296	4979877	16.7269	2793.89	46733.1	7023.06	140.199	21.0692	0.334538	0.000140471	0.000140461	1	1	1	0	0	0
ACTACTC	11	44	7	35.52	998064252	150	236358296	308	4	0.309685	1.23874	0.186158	0.00867117	0.00130311	0.186667	8.68799e-09	8.68738e-09	1	0	0	1	0	0
ACTACTGCC	2	10	9	35.52	998064252	150	236358296	90	5	0.0563063	0.281532	0.0423086	0.00253378	0.000380778	0.3	2.5387e-09	2.53852e-09	1	0	0	1	0	0
ACTACTGCT	245	1167	9	35.52	998064252	150	236358296	10503	4.76327	6.89752	32.8547	4.93742	0.295693	0.0444368	0.285796	2.96266e-07	2.96245e-07	1	0	0	1	0	0
ACTAG	146	872	5	35.52	998064252	150	236358296	4360	5.9726	4.11036	24.5495	3.68931	0.122748	0.0184466	0.199087	1.22986e-07	1.22977e-07	1	0	0	1	0	0
ACTAGAG	48	204	7	35.52	998064252	150	236358296	1428	4.25	1.35135	5.74324	0.863096	0.0402027	0.00604167	0.198333	4.02807e-08	4.02778e-08	1	0	0	1	0	0
ACTAGC	35	184	6	35.52	998064252	150	236358296	1104	5.25714	0.98536	5.18018	0.778479	0.0310811	0.00467087	0.210286	3.11414e-08	3.11392e-08	1	0	0	1	0	0
ACTAGCC	11	44	7	35.52	998064252	150	236358296	308	4	0.309685	1.23874	0.186158	0.00867117	0.00130311	0.186667	8.68799e-09	8.68738e-09	1	0	0	1	0	0
ACTAT	919	5710	5	35.52	998064252	150	236358296	28550	6.21328	25.8727	160.755	24.1582	0.803773	0.120791	0.207109	8.05331e-07	8.05275e-07	1	0	0	1	0	0
ACTATAG	25	100	7	35.52	998064252	150	236358296	700	4	0.703829	2.81532	0.423086	0.0197072	0.00296161	0.186667	1.97454e-08	1.9744e-08	1	0	0	1	0	0
ACTATAGG	33	174	8	35.52	998064252	150	236358296	1392	5.27273	0.929054	4.89865	0.73617	0.0391892	0.00588936	0.281212	3.92652e-08	3.92624e-08	1	0	0	1	0	0
ACTATAT	3	12	7	35.52	998064252	150	236358296	84	4	0.0844595	0.337838	0.0507704	0.00236486	0.000355393	0.186667	2.36945e-09	2.36928e-09	1	0	0	1	0	0
ACTATCTG	10	47	8	35.52	998064252	150	236358296	376	4.7	0.281532	1.3232	0.198851	0.0105856	0.00159081	0.250667	1.06061e-08	1.06054e-08	1	0	0	1	0	0
ACTATG	33	155	6	35.52	998064252	150	236358296	930	4.69697	0.929054	4.36374	0.655784	0.0261824	0.0039347	0.187879	2.62332e-08	2.62314e-08	1	0	0	1	0	0
ACTATGC	7	28	7	35.52	998064252	150	236358296	196	4	0.197072	0.788288	0.118464	0.00551802	0.00082925	0.186667	5.52872e-09	5.52833e-09	1	0	0	1	0	0
ACTC	23324	223859	4	35.52	998064252	150	236358296	895436	9.5978	656.644	6302.34	947.117	25.2093	3.78847	0.255941	2.52582e-05	2.52565e-05	1	1	0	0	0	0
ACTCACTCGCCC	15	66	12	35.52	998064252	150	236358296	792	4.4	0.422297	1.85811	0.279237	0.0222973	0.00335084	0.352	2.23405e-08	2.2339e-08	1	0	0	1	0	0
ACTCAG	2446	12009	6	35.52	998064252	150	236358296	72054	4.90965	68.8626	338.091	50.8085	2.02855	0.304851	0.196386	2.03248e-06	2.03234e-06	1	0	0	1	0	0
ACTCAGG	51	399	7	35.52	998064252	150	236358296	2793	7.82353	1.43581	11.2331	1.68812	0.0786318	0.0118168	0.365098	7.87843e-08	7.87787e-08	1	0	0	1	0	0
ACTCAGTC	25	131	8	35.52	998064252	150	236358296	1048	5.24	0.703829	3.68806	0.554243	0.0295045	0.00443395	0.279467	2.95617e-08	2.95596e-08	1	0	0	1	0	0
ACTCAT	501	2258	6	35.52	998064252	150	236358296	13548	4.50699	14.1047	63.5698	9.55329	0.381419	0.0573198	0.180279	3.82159e-07	3.82132e-07	1	0	0	1	0	0
ACTCC	320	2157	5	35.52	998064252	150	236358296	10785	6.74062	9.00901	60.7264	9.12598	0.303632	0.0456299	0.224688	3.04221e-07	3.04199e-07	1	0	0	1	0	0
ACTCCAT	18	72	7	35.52	998064252	150	236358296	504	4	0.506757	2.02703	0.304622	0.0141892	0.00213236	0.186667	1.42167e-08	1.42157e-08	1	0	0	1	0	0
ACTCCC	132	532	6	35.52	998064252	150	236358296	3192	4.0303	3.71622	14.9775	2.25082	0.0898649	0.0135049	0.161212	9.00392e-08	9.00328e-08	1	0	0	1	0	0
ACTCCCG	6	40	7	35.52	998064252	150	236358296	280	6.66667	0.168919	1.12613	0.169235	0.00788288	0.00118464	0.311111	7.89817e-09	7.89761e-09	1	0	0	1	0	0
ACTCCG	133	828	6	35.52	998064252	150	236358296	4968	6.22556	3.74437	23.3108	3.50316	0.139865	0.0210189	0.249023	1.40136e-07	1.40126e-07	1	0	0	1	0	0
ACTCCT	139	1008	6	35.52	998064252	150	236358296	6048	7.2518	3.91329	28.3784	4.26471	0.17027	0.0255883	0.290072	1.70601e-07	1.70588e-07	1	0	0	1	0	0
ACTCG	525	3727	5	35.52	998064252	150	236358296	18635	7.09905	14.7804	104.927	15.7684	0.524634	0.0788422	0.236635	5.25652e-07	5.25614e-07	1	0	0	1	0	0
ACTCGC	10	41	6	35.52	998064252	150	236358296	246	4.1	0.281532	1.15428	0.173465	0.00692568	0.00104079	0.164	6.93911e-09	6.93862e-09	1	0	0	1	0	0
ACTCGG	64	391	6	35.52	998064252	150	236358296	2346	6.10938	1.8018	11.0079	1.65427	0.0660473	0.00992561	0.244375	6.61754e-08	6.61707e-08	1	0	0	1	0	0
ACTCT	633	4076	5	35.52	998064252	150	236358296	20380	6.43918	17.8209	114.752	17.245	0.573761	0.086225	0.214639	5.74874e-07	5.74834e-07	1	0	0	1	0	0
ACTCTAG	93	374	7	35.52	998064252	150	236358296	2618	4.02151	2.61824	10.5293	1.58234	0.073705	0.0110764	0.18767	7.38479e-08	7.38427e-08	1	0	0	1	0	0
ACTCTC	97	525	6	35.52	998064252	150	236358296	3150	5.41237	2.73086	14.7804	2.2212	0.0886824	0.0133272	0.216495	8.88544e-08	8.88482e-08	1	0	0	1	0	0
ACTCTCC	16	64	7	35.52	998064252	150	236358296	448	4	0.45045	1.8018	0.270775	0.0126126	0.00189543	0.186667	1.26371e-08	1.26362e-08	1	0	0	1	0	0
ACTCTCTC	42	206	8	35.52	998064252	150	236358296	1648	4.90476	1.18243	5.79955	0.871558	0.0463964	0.00697247	0.261587	4.64864e-08	4.64831e-08	1	0	0	1	0	0
ACTCTG	8947	42175	6	35.52	998064252	150	236358296	253050	4.71387	251.886	1187.36	178.437	7.12416	1.07062	0.188555	7.13797e-06	7.13747e-06	1	0	0	1	0	0
ACTG	28795	231491	4	35.52	998064252	150	236358296	925964	8.03928	810.67	6517.2	979.407	26.0688	3.91763	0.214381	2.61194e-05	2.61175e-05	1	1	0	0	0	0
ACTGACTGACTGG	40	160	13	35.52	998064252	150	236358296	2080	4	1.12613	4.5045	0.676938	0.0585586	0.0088002	0.346667	5.86721e-08	5.8668e-08	1	0	0	1	0	0
ACTGAG	74	392	6	35.52	998064252	150	236358296	2352	5.2973	2.08333	11.036	1.6585	0.0662162	0.00995099	0.211892	6.63446e-08	6.634e-08	1	0	0	1	0	0
ACTGATG	11	44	7	35.52	998064252	150	236358296	308	4	0.309685	1.23874	0.186158	0.00867117	0.00130311	0.186667	8.68799e-09	8.68738e-09	1	0	0	1	0	0
ACTGC	2098	11737	5	35.52	998064252	150	236358296	58685	5.59438	59.0653	330.434	49.6577	1.65217	0.248288	0.186479	1.65537e-06	1.65526e-06	1	0	0	1	0	0
ACTGCAT	15	85	7	35.52	998064252	150	236358296	595	5.66667	0.422297	2.39302	0.359624	0.0167511	0.00251736	0.264444	1.67836e-08	1.67824e-08	1	0	0	1	0	0
ACTGCC	349	1708	6	35.52	998064252	150	236358296	10248	4.89398	9.82545	48.0856	7.22632	0.288514	0.0433579	0.195759	2.89073e-07	2.89053e-07	1	0	0	1	0	0
ACTGCCAGTC	41	199	10	35.52	998064252	150	236358296	1990	4.85366	1.15428	5.60248	0.841942	0.0560248	0.00841942	0.323577	5.61334e-08	5.61295e-08	1	0	0	1	0	0
ACTGCG	45	237	6	35.52	998064252	150	236358296	1422	5.26667	1.26689	6.6723	1.00271	0.0400338	0.00601629	0.210667	4.01114e-08	4.01086e-08	1	0	0	1	0	0
ACTGCT	2336	16161	6	35.52	998064252	150	236358296	96966	6.91824	65.7658	454.983	68.375	2.7299	0.41025	0.276729	2.73519e-06	2.735e-06	1	0	0	1	0	0
ACTGCTC	1	4	7	35.52	998064252	150	236358296	28	4	0.0281532	0.112613	0.0169235	0.000788288	0.000118464	0.186667	7.89817e-10	7.89761e-10	1	0	0	1	0	0
ACTGCTCC	16	67	8	35.52	998064252	150	236358296	536	4.1875	0.45045	1.88626	0.283468	0.0150901	0.00226774	0.223333	1.51194e-08	1.51183e-08	1	0	0	1	0	0
ACTGCTGCT	125	589	9	35.52	998064252	150	236358296	5301	4.712	3.51914	16.5822	2.49198	0.14924	0.0224278	0.28272	1.49529e-07	1.49519e-07	1	0	0	1	0	0
ACTGG	287	1580	5	35.52	998064252	150	236358296	7900	5.50523	8.07995	44.482	6.68477	0.22241	0.0334238	0.183508	2.22841e-07	2.22826e-07	1	0	0	1	0	0
ACTGGC	61	318	6	35.52	998064252	150	236358296	1908	5.21311	1.71734	8.9527	1.34542	0.0537162	0.00807249	0.208525	5.38204e-08	5.38166e-08	1	0	0	1	0	0
ACTGGCG	12	48	7	35.52	998064252	150	236358296	336	4	0.337838	1.35135	0.203082	0.00945946	0.00142157	0.186667	9.47781e-09	9.47714e-09	1	0	0	1	0	0
ACTGGG	38	207	6	35.52	998064252	150	236358296	1242	5.44737	1.06982	5.8277	0.875789	0.0349662	0.00525473	0.217895	3.5034e-08	3.50316e-08	1	0	0	1	0	0
ACTGGGC	28	112	7	35.52	998064252	150	236358296	784	4	0.788288	3.15315	0.473857	0.0220721	0.003317	0.186667	2.21149e-08	2.21133e-08	1	0	0	1	0	0
ACTGGGGCTG	1	4	10	35.52	998064252	150	236358296	40	4	0.0281532	0.112613	0.0169235	0.00112613	0.000169235	0.266667	1.12831e-09	1.12823e-09	1	0	0	1	0	0
AG	28334	387629	2	35.52	998064252	150	236358296	775258	13.6807	797.691	10913	1640.01	21.826	3.28001	0.182409	2.18683e-05	2.18667e-05	1	1	0	0	0	0
AGAGAGG	81	332	7	35.52	998064252	150	236358296	2324	4.09877	2.28041	9.34685	1.40465	0.0654279	0.00983253	0.191276	6.55548e-08	6.55502e-08	1	0	0	1	0	0
AGAGAT	17	70	6	35.52	998064252	150	236358296	420	4.11765	0.478604	1.97072	0.296161	0.0118243	0.00177696	0.164706	1.18473e-08	1.18464e-08	1	0	0	1	0	0
AGAGC	232	1349	5	35.52	998064252	150	236358296	6745	5.81466	6.53153	37.9786	5.70744	0.189893	0.0285372	0.193822	1.90261e-07	1.90248e-07	1	0	0	1	0	0
AGAGCAGGC	1	4	9	35.52	998064252	150	236358296	36	4	0.0281532	0.112613	0.0169235	0.00101351	0.000152311	0.24	1.01548e-09	1.01541e-09	1	0	0	1	0	0
AGAGCC	81	344	6	35.52	998064252	150	236358296	2064	4.24691	2.28041	9.68468	1.45542	0.0581081	0.0087325	0.169877	5.82208e-08	5.82167e-08	1	0	0	1	0	0
AGAGCG	4	23	6	35.52	998064252	150	236358296	138	5.75	0.112613	0.647523	0.0973099	0.00388514	0.000583859	0.23	3.89267e-09	3.8924e-09	1	0	0	1	0	0
AGAGCGATC	15	60	9	35.52	998064252	150	236358296	540	4	0.422297	1.68919	0.253852	0.0152027	0.00228467	0.24	1.52322e-08	1.52311e-08	1	0	0	1	0	0
AGAGCT	1	4	6	35.52	998064252	150	236358296	24	4	0.0281532	0.112613	0.0169235	0.000675676	0.000101541	0.16	6.76986e-10	6.76938e-10	1	0	0	1	0	0
AGAGCTGGGC	7	29	10	35.52	998064252	150	236358296	290	4.14286	0.197072	0.816441	0.122695	0.00816441	0.00122695	0.27619	8.18025e-09	8.17967e-09	1	0	0	1	0	0
AGAGG	504	2825	5	35.52	998064252	150	236358296	14125	5.60516	14.1892	79.5327	11.9522	0.397663	0.059761	0.186839	3.98435e-07	3.98406e-07	1	0	0	1	0	0
AGAGGAGC	32	154	8	35.52	998064252	150	236358296	1232	4.8125	0.900901	4.33559	0.651553	0.0346847	0.00521243	0.256667	3.4752e-08	3.47495e-08	1	0	0	1	0	0
AGAGGC	128	606	6	35.52	998064252	150	236358296	3636	4.73438	3.6036	17.0608	2.5639	0.102365	0.0153834	0.189375	1.02563e-07	1.02556e-07	1	0	0	1	0	0
AGAGGG	35	143	6	35.52	998064252	150	236358296	858	4.08571	0.98536	4.0259	0.605014	0.0241554	0.00363008	0.163429	2.42023e-08	2.42005e-08	1	0	0	1	0	0
AGAT	70993	1006141	4	35.52	998064252	150	236358296	4024564	14.1724	1998.68	28326	4256.85	113.304	17.0274	0.377931	0.000113524	0.000113516	1	1	1	0	0	0
AGATAGATAT	49	211	10	35.52	998064252	150	236358296	2110	4.30612	1.3795	5.94032	0.892712	0.0594032	0.00892712	0.287075	5.95184e-08	5.95142e-08	1	0	0	1	0	0
AGATAGCT	15	96	8	35.52	998064252	150	236358296	768	6.4	0.422297	2.7027	0.406163	0.0216216	0.0032493	0.341333	2.16636e-08	2.1662e-08	1	0	0	1	0	0
AGATAGGAT	20	154	9	35.52	998064252	150	236358296	1386	7.7	0.563063	4.33559	0.651553	0.0390203	0.00586398	0.462	3.9096e-08	3.90932e-08	1	0	0	1	0	0
AGATAGGC	1	5	8	35.52	998064252	150	236358296	40	5	0.0281532	0.140766	0.0211543	0.00112613	0.000169235	0.266667	1.12831e-09	1.12823e-09	1	0	0	1	0	0
AGATAT	50	200	6	35.52	998064252	150	236358296	1200	4	1.40766	5.63063	0.846173	0.0337838	0.00507704	0.16	3.38493e-08	3.38469e-08	1	0	0	1	0	0
AGATC	72	376	5	35.52	998064252	150	236358296	1880	5.22222	2.02703	10.5856	1.59081	0.0529279	0.00795403	0.174074	5.30306e-08	5.30268e-08	1	0	0	1	0	0
AGATCC	7	28	6	35.52	998064252	150	236358296	168	4	0.197072	0.788288	0.118464	0.00472973	0.000710785	0.16	4.7389e-09	4.73857e-09	1	0	0	1	0	0
AGATCCG	8	54	7	35.52	998064252	150	236358296	378	6.75	0.225225	1.52027	0.228467	0.0106419	0.00159927	0.315	1.06625e-08	1.06618e-08	1	0	0	1	0	0
AGATCT	5	25	6	35.52	998064252	150	236358296	150	5	0.140766	0.703829	0.105772	0.00422297	0.00063463	0.2	4.23116e-09	4.23086e-09	1	0	0	1	0	0
AGATG	156	1074	5	35.52	998064252	150	236358296	5370	6.88462	4.39189	30.2365	4.54395	0.151182	0.0227197	0.229487	1.51476e-07	1.51465e-07	1	0	0	1	0	0
AGATGAT	3	12	7	35.52	998064252	150	236358296	84	4	0.0844595	0.337838	0.0507704	0.00236486	0.000355393	0.186667	2.36945e-09	2.36928e-09	1	0	0	1	0	0
AGATGC	14	56	6	35.52	998064252	150	236358296	336	4	0.394144	1.57658	0.236928	0.00945946	0.00142157	0.16	9.47781e-09	9.47714e-09	1	0	0	1	0	0
AGATGCT	17	68	7	35.52	998064252	150	236358296	476	4	0.478604	1.91441	0.287699	0.0134009	0.00201389	0.186667	1.34269e-08	1.34259e-08	1	0	0	1	0	0
AGATGGAT	46	319	8	35.52	998064252	150	236358296	2552	6.93478	1.29505	8.98086	1.34965	0.0718468	0.0107972	0.369855	7.19862e-08	7.19811e-08	1	0	0	1	0	0
AGC	6166	118563	3	35.52	998064252	150	236358296	355689	19.2285	173.592	3337.92	501.624	10.0138	1.50487	0.38457	1.00332e-05	1.00325e-05	1	0	0	0	0	0
AGCAGG	8	56	6	35.52	998064252	150	236358296	336	7	0.225225	1.57658	0.236928	0.00945946	0.00142157	0.28	9.47781e-09	9.47714e-09	1	0	0	1	0	0
AGCAT	160	1000	5	35.52	998064252	150	236358296	5000	6.25	4.5045	28.1532	4.23086	0.140766	0.0211543	0.208333	1.41039e-07	1.41029e-07	1	0	0	1	0	0
AGCATC	42	174	6	35.52	998064252	150	236358296	1044	4.14286	1.18243	4.89865	0.73617	0.0293919	0.00441702	0.165714	2.94489e-08	2.94468e-08	1	0	0	1	0	0
AGCATG	9	44	6	35.52	998064252	150	236358296	264	4.88889	0.253378	1.23874	0.186158	0.00743243	0.00111695	0.195556	7.44685e-09	7.44632e-09	1	0	0	1	0	0
AGCATGC	4	16	7	35.52	998064252	150	236358296	112	4	0.112613	0.45045	0.0676938	0.00315315	0.000473857	0.186667	3.15927e-09	3.15905e-09	1	0	0	1	0	0
AGCC	544	3589	4	35.52	998064252	150	236358296	14356	6.59743	15.3153	101.042	15.1846	0.404167	0.0607383	0.175931	4.04951e-07	4.04922e-07	1	0	0	0	0	0
AGCCAGG	7	34	7	35.52	998064252	150	236358296	238	4.85714	0.197072	0.957207	0.143849	0.00670045	0.00100695	0.226667	6.71345e-09	6.71297e-09	1	0	0	1	0	0
AGCCAT	2	11	6	35.52	998064252	150	236358296	66	5.5	0.0563063	0.309685	0.0465395	0.00185811	0.000279237	0.22	1.86171e-09	1.86158e-09	1	0	0	1	0	0
AGCCC	60	325	5	35.52	998064252	150	236358296	1625	5.41667	1.68919	9.14977	1.37503	0.0457489	0.00687516	0.180556	4.58376e-08	4.58344e-08	1	0	0	1	0	0
AGCCCC	20	86	6	35.52	998064252	150	236358296	516	4.3	0.563063	2.42117	0.363854	0.014527	0.00218313	0.172	1.45552e-08	1.45542e-08	1	0	0	1	0	0
AGCCCG	10	107	6	35.52	998064252	150	236358296	642	10.7	0.281532	3.01239	0.452703	0.0180743	0.00271622	0.428	1.81094e-08	1.81081e-08	1	0	0	1	0	0
AGCCG	564	3443	5	35.52	998064252	150	236358296	17215	6.10461	15.8784	96.9313	14.5669	0.484657	0.0728343	0.203487	4.85597e-07	4.85562e-07	1	0	0	1	0	0
AGCCGC	7	38	6	35.52	998064252	150	236358296	228	5.42857	0.197072	1.06982	0.160773	0.00641892	0.000964637	0.217143	6.43137e-09	6.43091e-09	1	0	0	1	0	0
AGCCGG	8	32	6	35.52	998064252	150	236358296	192	4	0.225225	0.900901	0.135388	0.00540541	0.000812326	0.16	5.41589e-09	5.41551e-09	1	0	0	1	0	0
AGCCGGG	14	84	7	35.52	998064252	150	236358296	588	6	0.394144	2.36486	0.355393	0.0165541	0.00248775	0.28	1.65862e-08	1.6585e-08	1	0	0	1	0	0
AGCCT	1715	10574	5	35.52	998064252	150	236358296	52870	6.1656	48.2827	297.691	44.7372	1.48846	0.223686	0.20552	1.49134e-06	1.49124e-06	1	0	0	1	0	0
AGCCTC	41	190	6	35.52	998064252	150	236358296	1140	4.63415	1.15428	5.3491	0.803864	0.0320946	0.00482319	0.185366	3.21568e-08	3.21546e-08	1	0	0	1	0	0
AGCCTG	133	684	6	35.52	998064252	150	236358296	4104	5.14286	3.74437	19.2568	2.89391	0.115541	0.0173635	0.205714	1.15765e-07	1.15756e-07	1	0	0	1	0	0
AGCG	322	1972	4	35.52	998064252	150	236358296	7888	6.12422	9.06532	55.518	8.34327	0.222072	0.0333731	0.163313	2.22503e-07	2.22487e-07	1	0	0	0	0	0
AGCGC	11	56	5	35.52	998064252	150	236358296	280	5.09091	0.309685	1.57658	0.236928	0.00788288	0.00118464	0.169697	7.89817e-09	7.89761e-09	1	0	0	1	0	0
AGCGG	11	55	5	35.52	998064252	150	236358296	275	5	0.309685	1.54842	0.232698	0.00774212	0.00116349	0.166667	7.75713e-09	7.75659e-09	1	0	0	1	0	0
AGCGGC	42	204	6	35.52	998064252	150	236358296	1224	4.85714	1.18243	5.74324	0.863096	0.0344595	0.00517858	0.194286	3.45263e-08	3.45239e-08	1	0	0	1	0	0
AGCGGCGGC	1	5	9	35.52	998064252	150	236358296	45	5	0.0281532	0.140766	0.0211543	0.00126689	0.000190389	0.3	1.26935e-09	1.26926e-09	1	0	0	1	0	0
AGCGGG	1	4	6	35.52	998064252	150	236358296	24	4	0.0281532	0.112613	0.0169235	0.000675676	0.000101541	0.16	6.76986e-10	6.76938e-10	1	0	0	1	0	0
AGCGGGAGGG	11	47	10	35.52	998064252	150	236358296	470	4.27273	0.309685	1.3232	0.198851	0.013232	0.00198851	0.284848	1.32576e-08	1.32567e-08	1	0	0	1	0	0
AGCGGGG	1	4	7	35.52	998064252	150	236358296	28	4	0.0281532	0.112613	0.0169235	0.000788288	0.000118464	0.186667	7.89817e-10	7.89761e-10	1	0	0	1	0	0
AGCT	55	338	4	35.52	998064252	150	236358296	1352	6.14545	1.54842	9.51577	1.43003	0.0380631	0.00572013	0.163879	3.81369e-08	3.81342e-08	1	0	0	0	0	0
AGCTC	346	2121	5	35.52	998064252	150	236358296	10605	6.13006	9.74099	59.7128	8.97366	0.298564	0.0448683	0.204335	2.99143e-07	2.99122e-07	1	0	0	1	0	0
AGCTGC	2	8	6	35.52	998064252	150	236358296	48	4	0.0563063	0.225225	0.0338469	0.00135135	0.000203082	0.16	1.35397e-09	1.35388e-09	1	0	0	1	0	0
AGG	6469	57287	3	35.52	998064252	150	236358296	171861	8.85562	182.123	1612.81	242.374	4.83843	0.727121	0.177112	4.84781e-06	4.84747e-06	1	0	0	0	0	0
AGGAGGAT	1	5	8	35.52	998064252	150	236358296	40	5	0.0281532	0.140766	0.0211543	0.00112613	0.000169235	0.266667	1.12831e-09	1.12823e-09	1	0	0	1	0	0
AGGAT	37	207	5	35.52	998064252	150	236358296	1035	5.59459	1.04167	5.8277	0.875789	0.0291385	0.00437895	0.186486	2.9195e-08	2.9193e-08	1	0	0	1	0	0
AGGATAT	33	132	7	35.52	998064252	150	236358296	924	4	0.929054	3.71622	0.558474	0.0260135	0.00390932	0.186667	2.6064e-08	2.60621e-08	1	0	0	1	0	0
AGGATG	68	294	6	35.52	998064252	150	236358296	1764	4.32353	1.91441	8.27703	1.24387	0.0496622	0.00746325	0.172941	4.97585e-08	4.9755e-08	1	0	0	1	0	0
AGGC	2389	16866	4	35.52	998064252	150	236358296	67464	7.05986	67.2579	474.831	71.3578	1.89932	0.285431	0.188263	1.90301e-06	1.90287e-06	1	0	0	0	0	0
AGGCC	29	164	5	35.52	998064252	150	236358296	820	5.65517	0.816441	4.61712	0.693862	0.0230856	0.00346931	0.188506	2.31304e-08	2.31287e-08	1	0	0	1	0	0
AGGCCG	4	16	6	35.52	998064252	150	236358296	96	4	0.112613	0.45045	0.0676938	0.0027027	0.000406163	0.16	2.70794e-09	2.70775e-09	1	0	0	1	0	0
AGGCCT	24	114	6	35.52	998064252	150	236358296	684	4.75	0.675676	3.20946	0.482319	0.0192568	0.00289391	0.19	1.92941e-08	1.92927e-08	1	0	0	1	0	0
AGGCG	1007	6173	5	35.52	998064252	150	236358296	30865	6.13009	28.3502	173.789	26.1171	0.868947	0.130586	0.204336	8.70632e-07	8.70571e-07	1	0	0	1	0	0
AGGCGC	15	66	6	35.52	998064252	150	236358296	396	4.4	0.422297	1.85811	0.279237	0.0111486	0.00167542	0.176	1.11703e-08	1.11695e-08	1	0	0	1	0	0
AGGCGG	10	50	6	35.52	998064252	150	236358296	300	5	0.281532	1.40766	0.211543	0.00844595	0.00126926	0.2	8.46233e-09	8.46173e-09	1	0	0	1	0	0
AGGCGGGC	22	97	8	35.52	998064252	150	236358296	776	4.40909	0.619369	2.73086	0.410394	0.0218468	0.00328315	0.235152	2.18892e-08	2.18877e-08	1	0	0	1	0	0
AGGG	340	2175	4	35.52	998064252	150	236358296	8700	6.39706	9.57207	61.2331	9.20213	0.244932	0.0368085	0.170588	2.45407e-07	2.4539e-07	1	0	0	0	0	0
AGGGAT	12	48	6	35.52	998064252	150	236358296	288	4	0.337838	1.35135	0.203082	0.00810811	0.00121849	0.16	8.12383e-09	8.12326e-09	1	0	0	1	0	0
AGGGC	94	521	5	35.52	998064252	150	236358296	2605	5.54255	2.6464	14.6678	2.20428	0.073339	0.0110214	0.184752	7.34812e-08	7.3476e-08	1	0	0	1	0	0
AGGGCG	98	458	6	35.52	998064252	150	236358296	2748	4.67347	2.75901	12.8941	1.93774	0.0773649	0.0116264	0.186939	7.75149e-08	7.75094e-08	1	0	0	1	0	0
AGGGG	23	120	5	35.52	998064252	150	236358296	600	5.21739	0.647523	3.37838	0.507704	0.0168919	0.00253852	0.173913	1.69247e-08	1.69235e-08	1	0	0	1	0	0
AGGGGATGATG	1	4	11	35.52	998064252	150	236358296	44	4	0.0281532	0.112613	0.0169235	0.00123874	0.000186158	0.293333	1.24114e-09	1.24105e-09	1	0	0	1	0	0
AGGGGC	6	24	6	35.52	998064252	150	236358296	144	4	0.168919	0.675676	0.101541	0.00405405	0.000609245	0.16	4.06192e-09	4.06163e-09	1	0	0	1	0	0
AGGGGG	21	85	6	35.52	998064252	150	236358296	510	4.04762	0.591216	2.39302	0.359624	0.0143581	0.00215774	0.161905	1.4386e-08	1.43849e-08	1	0	0	1	0	0
AGGGGGG	2	9	7	35.52	998064252	150	236358296	63	4.5	0.0563063	0.253378	0.0380778	0.00177365	0.000266544	0.21	1.77709e-09	1.77696e-09	1	0	0	1	0	0
AT	15373	222784	2	35.52	998064252	150	236358296	445568	14.4919	432.798	6272.07	942.569	12.5441	1.88514	0.193225	1.25685e-05	1.25676e-05	1	1	0	0	0	0
ATATATCATATC	10	40	12	35.52	998064252	150	236358296	480	4	0.281532	1.12613	0.169235	0.0135135	0.00203082	0.32	1.35397e-08	1.35388e-08	1	0	0	1	0	0
ATATC	170	986	5	35.52	998064252	150	236358296	4930	5.8	4.78604	27.759	4.17163	0.138795	0.0208582	0.193333	1.39064e-07	1.39054e-07	1	0	0	1	0	0
ATATCCG	4	16	7	35.52	998064252	150	236358296	112	4	0.112613	0.45045	0.0676938	0.00315315	0.000473857	0.186667	3.15927e-09	3.15905e-09	1	0	0	1	0	0
ATATGC	8	32	6	35.52	998064252	150	236358296	192	4	0.225225	0.900901	0.135388	0.00540541	0.000812326	0.16	5.41589e-09	5.41551e-09	1	0	0	1	0	0
ATC	386866	4048438	3	35.52	998064252	150	236358296	12145314	10.4647	10891.5	113976	17128.4	341.929	51.3852	0.209294	0.000342592	0.000342568	1	1	1	0	0	0
ATCATG	17	72	6	35.52	998064252	150	236358296	432	4.23529	0.478604	2.02703	0.304622	0.0121622	0.00182773	0.169412	1.21858e-08	1.21849e-08	1	0	0	1	0	0
ATCATGC	4	16	7	35.52	998064252	150	236358296	112	4	0.112613	0.45045	0.0676938	0.00315315	0.000473857	0.186667	3.15927e-09	3.15905e-09	1	0	0	1	0	0
ATCC	13284	231522	4	35.52	998064252	150	236358296	926088	17.4286	373.986	6518.07	979.538	26.0723	3.91815	0.464764	2.61229e-05	2.6121e-05	1	1	0	0	0	0
ATCCATCCC	9	63	9	35.52	998064252	150	236358296	567	7	0.253378	1.77365	0.266544	0.0159628	0.0023989	0.42	1.59938e-08	1.59927e-08	1	0	0	1	0	0
ATCCC	535	2807	5	35.52	998064252	150	236358296	14035	5.24673	15.0619	79.0259	11.876	0.39513	0.0593802	0.174891	3.95896e-07	3.95868e-07	1	0	0	1	0	0
ATCCCC	1	4	6	35.52	998064252	150	236358296	24	4	0.0281532	0.112613	0.0169235	0.000675676	0.000101541	0.16	6.76986e-10	6.76938e-10	1	0	0	1	0	0
ATCG	21	137	4	35.52	998064252	150	236358296	548	6.52381	0.591216	3.85698	0.579628	0.0154279	0.00231851	0.173968	1.54579e-08	1.54568e-08	1	0	0	0	0	0
ATCGC	70	375	5	35.52	998064252	150	236358296	1875	5.35714	1.97072	10.5574	1.58657	0.0527872	0.00793287	0.178571	5.28895e-08	5.28858e-08	1	0	0	1	0	0
ATCGCC	19789	96909	6	35.52	998064252	150	236358296	581454	4.89711	557.123	2728.29	410.009	16.3698	2.46005	0.195885	1.64015e-05	1.64004e-05	1	1	0	1	0	0
ATCGGC	7	28	6	35.52	998064252	150	236358296	168	4	0.197072	0.788288	0.118464	0.00472973	0.000710785	0.16	4.7389e-09	4.73857e-09	1	0	0	1	0	0
ATGC	152	963	4	35.52	998064252	150	236358296	3852	6.33553	4.27928	27.1115	4.07432	0.108446	0.0162973	0.168947	1.08656e-07	1.08649e-07	1	0	0	0	0	0
ATGCC	45	266	5	35.52	998064252	150	236358296	1330	5.91111	1.26689	7.48874	1.12541	0.0374437	0.00562705	0.197037	3.75163e-08	3.75137e-08	1	0	0	1	0	0
ATGCCC	7	28	6	35.52	998064252	150	236358296	168	4	0.197072	0.788288	0.118464	0.00472973	0.000710785	0.16	4.7389e-09	4.73857e-09	1	0	0	1	0	0
ATGCGC	10	48	6	35.52	998064252	150	236358296	288	4.8	0.281532	1.35135	0.203082	0.00810811	0.00121849	0.192	8.12383e-09	8.12326e-09	1	0	0	1	0	0
CCCCCCG	2	8	7	35.52	998064252	150	236358296	56	4	0.0563063	0.225225	0.0338469	0.00157658	0.000236928	0.186667	1.57963e-09	1.57952e-09	1	0	0	1	0	0
CCCCCG	15	60	6	35.52	998064252	150	236358296	360	4	0.422297	1.68919	0.253852	0.0101351	0.00152311	0.16	1.01548e-08	1.01541e-08	1	0	0	1	0	0
CCCCG	14	72	5	35.52	998064252	150	236358296	360	5.14286	0.394144	2.02703	0.304622	0.0101351	0.00152311	0.171429	1.01548e-08	1.01541e-08	1	0	0	1	0	0
CCCG	8	49	4	35.52	998064252	150	236358296	196	6.125	0.225225	1.3795	0.207312	0.00551802	0.00082925	0.163333	5.52872e-09	5.52833e-09	1	0	0	0	0	0
CCCGCGG	5	20	7	35.52	998064252	150	236358296	140	4	0.140766	0.563063	0.0846173	0.00394144	0.000592321	0.186667	3.94909e-09	3.94881e-09	1	0	0	1	0	0
CCCGGGCG	1	4	8	35.52	998064252	150	236358296	32	4	0.0281532	0.112613	0.0169235	0.000900901	0.000135388	0.213333	9.02648e-10	9.02584e-10	1	0	0	1	0	0
CCG	254	2346	3	35.52	998064252	150	236358296	7038	9.23622	7.1509	66.0473	9.92561	0.198142	0.0297768	0.184724	1.98526e-07	1.98512e-07	1	0	0	0	0	0
CCGCG	20	119	5	35.52	998064252	150	236358296	595	5.95	0.563063	3.35023	0.503473	0.0167511	0.00251736	0.198333	1.67836e-08	1.67824e-08	1	0	0	1	0	0
CCGG	59	357	4	35.52	998064252	150	236358296	1428	6.05085	1.66104	10.0507	1.51042	0.0402027	0.00604167	0.161356	4.02807e-08	4.02778e-08	1	0	0	0	0	0
CG	38	472	2	35.52	998064252	150	236358296	944	12.4211	1.06982	13.2883	1.99697	0.0265766	0.00399394	0.165614	2.66281e-08	2.66262e-08	1	0	0	0	0	0
