# Supplementary material for: Profiles of telomeric repeats in Insecta reveal diverse forms of telomeric motifs in Hymenopterans
Source: Life Sci Alliance. 2022 Apr 1;5(7):e202101163. doi: 10.26508/lsa.202101163 (PMC8977481; doi:10.26508/lsa.202101163)
Supplement: Supplemental Data 2. — Tandem repeat statistics and TRIP TRM calls for 41 species with simple tandem type TRM. [file LSA-2021-01163_Supplemental_Data_2.zip › DataS2/DANRE_output.csv.2.filtered.xlsx]

## Sheet: Sheet1
Unnamed: 0	reads	repeats	unit_len	avg_genome_cov	genome_size	eff_read_len	num_reads	repeats_total_len	repeats_per_read	reads_per_genome	repeats_per_genome	repeats_per_million_reads	repeats_len_per_genome	repeats_len_per_million_reads	percent_repeats_len_per_read	percent_repeats_len_per_genome	percent_repeat_unit_in_sequences	avg_genome_cov_filter	repeat_containing_reads_filter	repeats_len_per_million_reads_filter	unit_len_filter	percent_repeats_len_per_read_filter	qualified
AAAAAAC	149	646	7	55.993	1157996579	123.01	527117190	4522	4.33557	2.66105	11.5372	1.22553	0.0807601	0.00857874	0.24672	6.97412e-08	6.97402e-08	1	0	0	1	0	0
AAAAAAG	97	406	7	55.993	1157996579	123.01	527117190	2842	4.18557	1.73236	7.25091	0.770227	0.0507563	0.00539159	0.238184	4.38312e-08	4.38305e-08	1	0	0	1	0	0
AAAAAAT	450	1842	7	55.993	1157996579	123.01	527117190	12894	4.09333	8.03672	32.897	3.49448	0.230279	0.0244614	0.232935	1.9886e-07	1.98857e-07	1	0	0	1	0	0
AAAAAC	614	2566	6	55.993	1157996579	123.01	527117190	15396	4.17915	10.9657	45.8272	4.86799	0.274963	0.0292079	0.203845	2.37447e-07	2.37444e-07	1	0	0	1	0	0
AAAAAG	595	2588	6	55.993	1157996579	123.01	527117190	15528	4.34958	10.6263	46.2201	4.90972	0.27732	0.0294583	0.212157	2.39483e-07	2.39479e-07	1	0	0	1	0	0
AAAAAGC	37	148	7	55.993	1157996579	123.01	527117190	1036	4	0.660797	2.64319	0.280772	0.0185023	0.00196541	0.227624	1.59779e-08	1.59776e-08	1	0	0	1	0	0
AAAAAGG	1	4	7	55.993	1157996579	123.01	527117190	28	4	0.0178594	0.0714375	0.00758845	0.000500063	5.31191e-05	0.227624	4.31834e-10	4.31828e-10	1	0	0	1	0	0
AAAAAGTACTCTTTT	178	781	15	55.993	1157996579	123.01	527117190	11715	4.38764	3.17897	13.9482	1.48164	0.209223	0.0222247	0.535035	1.80676e-07	1.80674e-07	1	0	0	1	1	0
AAAAAT	2326	9627	6	55.993	1157996579	123.01	527117190	57762	4.13887	41.5409	171.932	18.2635	1.03159	0.109581	0.201879	8.90843e-07	8.9083e-07	1	0	0	1	0	0
AAAAATC	32	212	7	55.993	1157996579	123.01	527117190	1484	6.625	0.5715	3.78619	0.402188	0.0265033	0.00281531	0.377002	2.28872e-08	2.28869e-08	1	0	0	1	0	0
AAAAATT	33	161	7	55.993	1157996579	123.01	527117190	1127	4.87879	0.589359	2.87536	0.305435	0.0201275	0.00213804	0.277632	1.73813e-08	1.73811e-08	1	0	0	1	0	0
AAAAC	21602	192710	5	55.993	1157996579	123.01	527117190	963550	8.92093	385.798	3441.68	365.592	17.2084	1.82796	0.36261	1.48605e-05	1.48603e-05	1	1	0	1	0	0
AAAACAAAAG	1	4	10	55.993	1157996579	123.01	527117190	40	4	0.0178594	0.0714375	0.00758845	0.000714375	7.58845e-05	0.325177	6.16906e-10	6.16897e-10	1	0	0	1	0	0
AAAACAC	17	71	7	55.993	1157996579	123.01	527117190	497	4.17647	0.303609	1.26802	0.134695	0.00887611	0.000942864	0.237666	7.66506e-09	7.66494e-09	1	0	0	1	0	0
AAAACACGTC	2	9	10	55.993	1157996579	123.01	527117190	90	4.5	0.0357188	0.160734	0.017074	0.00160734	0.00017074	0.365824	1.38804e-09	1.38802e-09	1	0	0	1	0	0
AAAACAG	6	66	7	55.993	1157996579	123.01	527117190	462	11	0.107156	1.17872	0.125209	0.00825103	0.000876465	0.625965	7.12526e-09	7.12516e-09	1	0	0	1	1	0
AAAACATTC	1	4	9	55.993	1157996579	123.01	527117190	36	4	0.0178594	0.0714375	0.00758845	0.000642938	6.8296e-05	0.292659	5.55215e-10	5.55207e-10	1	0	0	1	0	0
AAAACATTTCAC	3	12	12	55.993	1157996579	123.01	527117190	144	4	0.0535781	0.214313	0.0227653	0.00257175	0.000273184	0.390212	2.22086e-09	2.22083e-09	1	0	0	1	0	0
AAAACC	76	375	6	55.993	1157996579	123.01	527117190	2250	4.93421	1.35731	6.69727	0.711417	0.0401836	0.0042685	0.240674	3.4701e-08	3.47004e-08	1	0	0	1	0	0
AAAACCC	3	12	7	55.993	1157996579	123.01	527117190	84	4	0.0535781	0.214313	0.0227653	0.00150019	0.000159357	0.227624	1.2955e-09	1.29548e-09	1	0	0	1	0	0
AAAACGAAACAGTGTGT	92	378	17	55.993	1157996579	123.01	527117190	6426	4.1087	1.64306	6.75084	0.717108	0.114764	0.0121908	0.567822	9.91059e-08	9.91044e-08	1	0	0	1	1	0
AAAACT	82	362	6	55.993	1157996579	123.01	527117190	2172	4.41463	1.46447	6.46509	0.686754	0.0387906	0.00412053	0.215331	3.3498e-08	3.34975e-08	1	0	0	1	0	0
AAAAG	6143	49814	5	55.993	1157996579	123.01	527117190	249070	8.10907	109.71	889.647	94.5027	4.44823	0.472514	0.32961	3.84132e-06	3.84126e-06	1	0	0	1	0	0
AAAAGAACGGGACATGCT	90	470	18	55.993	1157996579	123.01	527117190	8460	5.22222	1.60734	8.39391	0.891642	0.15109	0.0160496	0.764166	1.30476e-07	1.30474e-07	1	0	0	1	1	0
AAAAGAGTGTAT	16	65	12	55.993	1157996579	123.01	527117190	780	4.0625	0.28575	1.16086	0.123312	0.0139303	0.00147975	0.396309	1.20297e-08	1.20295e-08	1	0	0	1	0	0
AAAAGC	60	286	6	55.993	1157996579	123.01	527117190	1716	4.76667	1.07156	5.10778	0.542574	0.0306467	0.00325544	0.232501	2.64653e-08	2.64649e-08	1	0	0	1	0	0
AAAAGG	23	92	6	55.993	1157996579	123.01	527117190	552	4	0.410766	1.64306	0.174534	0.00985838	0.00104721	0.195106	8.5133e-09	8.51317e-09	1	0	0	1	0	0
AAAAGT	214	1115	6	55.993	1157996579	123.01	527117190	6690	5.21028	3.82191	19.9132	2.11528	0.119479	0.0126917	0.254139	1.03178e-07	1.03176e-07	1	0	0	1	0	0
AAAAT	56950	450768	5	55.993	1157996579	123.01	527117190	2253840	7.91515	1017.09	8050.43	855.157	40.2522	4.27579	0.321728	3.47602e-05	3.47597e-05	1	1	1	1	0	0
AAAATAT	52	228	7	55.993	1157996579	123.01	527117190	1596	4.38462	0.928688	4.07194	0.432541	0.0285036	0.00302779	0.249511	2.46145e-08	2.46142e-08	1	0	0	1	0	0
AAAATC	86	489	6	55.993	1157996579	123.01	527117190	2934	5.68605	1.53591	8.73323	0.927687	0.0523994	0.00556612	0.277346	4.52501e-08	4.52494e-08	1	0	0	1	0	0
AAAATG	249	1016	6	55.993	1157996579	123.01	527117190	6096	4.08032	4.44698	18.1451	1.92747	0.108871	0.0115648	0.199024	9.40165e-08	9.4015e-08	1	0	0	1	0	0
AAAATGC	8	47	7	55.993	1157996579	123.01	527117190	329	5.875	0.142875	0.839391	0.0891642	0.00587573	0.00062415	0.334322	5.07405e-09	5.07397e-09	1	0	0	1	0	0
AAAATGT	34	136	7	55.993	1157996579	123.01	527117190	952	4	0.607219	2.42888	0.258007	0.0170021	0.00180605	0.227624	1.46824e-08	1.46821e-08	1	0	0	1	0	0
AAAATT	358	1699	6	55.993	1157996579	123.01	527117190	10194	4.74581	6.39366	30.3431	3.22319	0.182058	0.0193392	0.231484	1.57218e-07	1.57216e-07	1	0	0	1	0	0
AAAATTAAGACATATCCACAATTT	36	147	24	55.993	1157996579	123.01	527117190	3528	4.08333	0.642938	2.62533	0.278875	0.0630079	0.00669301	0.796683	5.44111e-08	5.44103e-08	1	0	0	1	1	0
AAAATTC	3	23	7	55.993	1157996579	123.01	527117190	161	7.66667	0.0535781	0.410766	0.0436336	0.00287536	0.000305435	0.436279	2.48305e-09	2.48301e-09	1	0	0	1	0	0
AAAATTT	44	176	7	55.993	1157996579	123.01	527117190	1232	4	0.785813	3.14325	0.333892	0.0220028	0.00233724	0.227624	1.90007e-08	1.90004e-08	1	0	0	1	0	0
AAAATTTC	5	20	8	55.993	1157996579	123.01	527117190	160	4	0.0892969	0.357188	0.0379422	0.0028575	0.000303538	0.260141	2.46762e-09	2.46759e-09	1	0	0	1	0	0
AAAC	146382	1306113	4	55.993	1157996579	123.01	527117190	5224452	8.92263	2614.29	23326.4	2477.84	93.3054	9.91137	0.290143	8.05749e-05	8.05737e-05	1	1	1	0	0	0
AAACAAC	24	96	7	55.993	1157996579	123.01	527117190	672	4	0.428625	1.7145	0.182123	0.0120015	0.00127486	0.227624	1.0364e-08	1.03639e-08	1	0	0	1	0	0
AAACAACT	1	4	8	55.993	1157996579	123.01	527117190	32	4	0.0178594	0.0714375	0.00758845	0.0005715	6.07076e-05	0.260141	4.93525e-10	4.93517e-10	1	0	0	1	0	0
AAACAC	972	4531	6	55.993	1157996579	123.01	527117190	27186	4.66152	17.3593	80.9208	8.59581	0.485525	0.0515749	0.227373	4.1928e-07	4.19274e-07	1	0	0	1	0	0
AAACACACACGAGCAG	58	259	16	55.993	1157996579	123.01	527117190	4144	4.46552	1.03584	4.62558	0.491352	0.0740093	0.00786163	0.580833	6.39115e-08	6.39105e-08	1	0	0	1	1	0
AAACACAGACAT	29	149	12	55.993	1157996579	123.01	527117190	1788	5.13793	0.517922	2.66105	0.28267	0.0319326	0.00339204	0.501221	2.75757e-08	2.75753e-08	1	0	0	1	1	0
AAACACAGAT	1	4	10	55.993	1157996579	123.01	527117190	40	4	0.0178594	0.0714375	0.00758845	0.000714375	7.58845e-05	0.325177	6.16906e-10	6.16897e-10	1	0	0	1	0	0
AAACACCTTCGCAC	2	16	14	55.993	1157996579	123.01	527117190	224	8	0.0357188	0.28575	0.0303538	0.0040005	0.000424953	0.910495	3.45467e-09	3.45462e-09	1	0	0	1	1	0
AAACACGCAC	14	60	10	55.993	1157996579	123.01	527117190	600	4.28571	0.250031	1.07156	0.113827	0.0107156	0.00113827	0.348404	9.25359e-09	9.25345e-09	1	0	0	1	0	0
AAACACGCCAC	3	13	11	55.993	1157996579	123.01	527117190	143	4.33333	0.0535781	0.232172	0.0246624	0.00255389	0.000271287	0.387502	2.20544e-09	2.20541e-09	1	0	0	1	0	0
AAACACT	19	76	7	55.993	1157996579	123.01	527117190	532	4	0.339328	1.35731	0.14418	0.00950119	0.00100926	0.227624	8.20485e-09	8.20473e-09	1	0	0	1	0	0
AAACAG	22	88	6	55.993	1157996579	123.01	527117190	528	4	0.392906	1.57163	0.166946	0.00942975	0.00100167	0.195106	8.14316e-09	8.14304e-09	1	0	0	1	0	0
AAACAGACACAG	1	5	12	55.993	1157996579	123.01	527117190	60	5	0.0178594	0.0892969	0.00948556	0.00107156	0.000113827	0.487765	9.25359e-10	9.25345e-10	1	0	0	1	0	0
AAACAT	57	237	6	55.993	1157996579	123.01	527117190	1422	4.15789	1.01798	4.23267	0.449615	0.025396	0.00269769	0.202808	2.1931e-08	2.19307e-08	1	0	0	1	0	0
AAACATAACTTTAGTTTATTTCT	3	13	23	55.993	1157996579	123.01	527117190	299	4.33333	0.0535781	0.232172	0.0246624	0.00533995	0.000567236	0.810232	4.61137e-09	4.6113e-09	1	0	0	1	1	0
AAACC	2168	13283	5	55.993	1157996579	123.01	527117190	66415	6.12685	38.7191	237.226	25.1993	1.18613	0.125997	0.249038	1.0243e-06	1.02428e-06	1	0	0	1	0	0
AAACCAGCAG	8	35	10	55.993	1157996579	123.01	527117190	350	4.375	0.142875	0.625078	0.0663989	0.00625078	0.000663989	0.355662	5.39793e-09	5.39785e-09	1	0	0	1	0	0
AAACCC	130	552	6	55.993	1157996579	123.01	527117190	3312	4.24615	2.32172	9.85838	1.04721	0.0591503	0.00628323	0.207113	5.10798e-08	5.1079e-08	1	0	0	1	0	0
AAACCT	68	272	6	55.993	1157996579	123.01	527117190	1632	4	1.21444	4.85775	0.516014	0.0291465	0.00309609	0.195106	2.51698e-08	2.51694e-08	1	0	0	1	0	0
AAACCTT	14	56	7	55.993	1157996579	123.01	527117190	392	4	0.250031	1.00013	0.106238	0.00700088	0.000743668	0.227624	6.04568e-09	6.04559e-09	1	0	0	1	0	0
AAACG	140	1096	5	55.993	1157996579	123.01	527117190	5480	7.82857	2.50031	19.5739	2.07923	0.0978694	0.0103962	0.318209	8.45161e-08	8.45148e-08	1	0	0	1	0	0
AAACGAGAGAC	464	2116	11	55.993	1157996579	123.01	527117190	23276	4.56034	8.28675	37.7904	4.01429	0.415695	0.0441572	0.407803	3.58978e-07	3.58972e-07	1	0	0	1	0	0
AAACGCGTC	15	62	9	55.993	1157996579	123.01	527117190	558	4.13333	0.267891	1.10728	0.117621	0.00996553	0.00105859	0.302414	8.60584e-09	8.60571e-09	1	0	0	1	0	0
AAACGTAAGACCC	74	353	13	55.993	1157996579	123.01	527117190	4589	4.77027	1.32159	6.30436	0.66968	0.0819567	0.00870584	0.504134	7.07745e-08	7.07735e-08	1	0	0	1	1	0
AAACGTAAGACTC	18	79	13	55.993	1157996579	123.01	527117190	1027	4.38889	0.321469	1.41089	0.149872	0.0183416	0.00194833	0.463829	1.58391e-08	1.58388e-08	1	0	0	1	0	0
AAACT	14799	130758	5	55.993	1157996579	123.01	527117190	653790	8.8356	264.301	2335.26	248.062	11.6763	1.24031	0.359141	1.00832e-05	1.0083e-05	1	1	0	1	0	0
AAACTAAAGT	51	218	10	55.993	1157996579	123.01	527117190	2180	4.27451	0.910828	3.89334	0.41357	0.0389334	0.0041357	0.347493	3.36214e-08	3.36209e-08	1	0	0	1	0	0
AAACTAGGGGTGGT	1	4	14	55.993	1157996579	123.01	527117190	56	4	0.0178594	0.0714375	0.00758845	0.00100013	0.000106238	0.455248	8.63668e-10	8.63655e-10	1	0	0	1	0	0
AAACTCT	5	20	7	55.993	1157996579	123.01	527117190	140	4	0.0892969	0.357188	0.0379422	0.00250031	0.000265596	0.227624	2.15917e-09	2.15914e-09	1	0	0	1	0	0
AAACTCTTATT	70	444	11	55.993	1157996579	123.01	527117190	4884	6.34286	1.25016	7.92956	0.842317	0.0872252	0.00926549	0.567201	7.53242e-08	7.53231e-08	1	0	0	1	1	0
AAACTG	77	329	6	55.993	1157996579	123.01	527117190	1974	4.27273	1.37517	5.87573	0.62415	0.0352544	0.0037449	0.208409	3.04443e-08	3.04438e-08	1	0	0	1	0	0
AAACTGG	105	540	7	55.993	1157996579	123.01	527117190	3780	5.14286	1.87523	9.64406	1.02444	0.0675084	0.00717108	0.292659	5.82976e-08	5.82967e-08	1	0	0	1	0	0
AAACTT	13	56	6	55.993	1157996579	123.01	527117190	336	4.30769	0.232172	1.00013	0.106238	0.00600075	0.000637429	0.210114	5.18201e-09	5.18193e-09	1	0	0	1	0	0
AAACTTCACC	5	23	10	55.993	1157996579	123.01	527117190	230	4.6	0.0892969	0.410766	0.0436336	0.00410766	0.000436336	0.373953	3.54721e-09	3.54716e-09	1	0	0	1	0	0
AAACTTT	8	32	7	55.993	1157996579	123.01	527117190	224	4	0.142875	0.5715	0.0607076	0.0040005	0.000424953	0.227624	3.45467e-09	3.45462e-09	1	0	0	1	0	0
AAAG	259149	3086474	4	55.993	1157996579	123.01	527117190	12345896	11.91	4628.24	55122.5	5855.38	220.49	23.4215	0.387287	0.000190406	0.000190404	1	1	1	0	0	0
AAAGAAAGACAT	18	72	12	55.993	1157996579	123.01	527117190	864	4	0.321469	1.28588	0.136592	0.0154305	0.0016391	0.390212	1.33252e-08	1.3325e-08	1	0	0	1	0	0
AAAGAAC	21	84	7	55.993	1157996579	123.01	527117190	588	4	0.375047	1.50019	0.159357	0.0105013	0.0011155	0.227624	9.06852e-09	9.06838e-09	1	0	0	1	0	0
AAAGAC	52	386	6	55.993	1157996579	123.01	527117190	2316	7.42308	0.928688	6.89372	0.732285	0.0413623	0.00439371	0.362072	3.57189e-08	3.57183e-08	1	0	0	1	0	0
AAAGACGGGACATGCTAT	140	654	18	55.993	1157996579	123.01	527117190	11772	4.67143	2.50031	11.68	1.24071	0.210241	0.0223328	0.683568	1.81555e-07	1.81553e-07	1	0	0	1	1	0
AAAGACGGGCCATGCTAT	44	183	18	55.993	1157996579	123.01	527117190	3294	4.15909	0.785813	3.26827	0.347171	0.0588288	0.00624908	0.608598	5.08022e-08	5.08014e-08	1	0	0	1	1	0
AAAGAG	394	1883	6	55.993	1157996579	123.01	527117190	11298	4.77919	7.03659	33.6292	3.57226	0.201775	0.0214336	0.233112	1.74245e-07	1.74242e-07	1	0	0	1	0	0
AAAGAGAAGAGTGAACTACAG	20	81	21	55.993	1157996579	123.01	527117190	1701	4.05	0.357188	1.44661	0.153666	0.0303788	0.00322699	0.691407	2.62339e-08	2.62335e-08	1	0	0	1	1	0
AAAGAT	43	180	6	55.993	1157996579	123.01	527117190	1080	4.18605	0.767953	3.21469	0.34148	0.0192881	0.00204888	0.204181	1.66565e-08	1.66562e-08	1	0	0	1	0	0
AAAGATCAG	11	58	9	55.993	1157996579	123.01	527117190	522	5.27273	0.196453	1.03584	0.110032	0.00932259	0.000990292	0.385778	8.05062e-09	8.0505e-09	1	0	0	1	0	0
AAAGC	2691	20271	5	55.993	1157996579	123.01	527117190	101355	7.53289	48.0596	362.027	38.4563	1.81014	0.192282	0.30619	1.56316e-06	1.56314e-06	1	0	0	1	0	0
AAAGCAACC	11	54	9	55.993	1157996579	123.01	527117190	486	4.90909	0.196453	0.964406	0.102444	0.00867966	0.000921996	0.359173	7.49541e-09	7.49529e-09	1	0	0	1	0	0
AAAGCACC	223	966	8	55.993	1157996579	123.01	527117190	7728	4.33184	3.98264	17.2522	1.83261	0.138017	0.0146609	0.281723	1.19186e-07	1.19184e-07	1	0	0	1	0	0
AAAGCAG	4	19	7	55.993	1157996579	123.01	527117190	133	4.75	0.0714375	0.339328	0.0360451	0.0023753	0.000252316	0.270303	2.05121e-09	2.05118e-09	1	0	0	1	0	0
AAAGCC	17	71	6	55.993	1157996579	123.01	527117190	426	4.17647	0.303609	1.26802	0.134695	0.00760809	0.000808169	0.203714	6.57005e-09	6.56995e-09	1	0	0	1	0	0
AAAGCG	4	24	6	55.993	1157996579	123.01	527117190	144	6	0.0714375	0.428625	0.0455307	0.00257175	0.000273184	0.292659	2.22086e-09	2.22083e-09	1	0	0	1	0	0
AAAGCGC	16	69	7	55.993	1157996579	123.01	527117190	483	4.3125	0.28575	1.2323	0.130901	0.00862608	0.000916305	0.245407	7.44914e-09	7.44903e-09	1	0	0	1	0	0
AAAGCT	11	44	6	55.993	1157996579	123.01	527117190	264	4	0.196453	0.785813	0.0834729	0.00471488	0.000500837	0.195106	4.07158e-09	4.07152e-09	1	0	0	1	0	0
AAAGCTAATGTT	833	3469	12	55.993	1157996579	123.01	527117190	41628	4.16447	14.8769	61.9542	6.58108	0.74345	0.078973	0.406256	6.42014e-07	6.42004e-07	1	0	0	1	0	0
AAAGG	3273	27363	5	55.993	1157996579	123.01	527117190	136815	8.36022	58.4537	488.686	51.9107	2.44343	0.259553	0.339819	2.11005e-06	2.11002e-06	1	0	0	1	0	0
AAAGGG	3	14	6	55.993	1157996579	123.01	527117190	84	4.66667	0.0535781	0.250031	0.0265596	0.00150019	0.000159357	0.227624	1.2955e-09	1.29548e-09	1	0	0	1	0	0
AAAGGT	33	132	6	55.993	1157996579	123.01	527117190	792	4	0.589359	2.35744	0.250419	0.0141446	0.00150251	0.195106	1.22147e-08	1.22146e-08	1	0	0	1	0	0
AAAGGTT	17	68	7	55.993	1157996579	123.01	527117190	476	4	0.303609	1.21444	0.129004	0.00850106	0.000903025	0.227624	7.34118e-09	7.34107e-09	1	0	0	1	0	0
AAAGT	3662	30658	5	55.993	1157996579	123.01	527117190	153290	8.37193	65.401	547.533	58.1616	2.73766	0.290808	0.340295	2.36414e-06	2.3641e-06	1	0	0	1	0	0
AAAGTAC	19	94	7	55.993	1157996579	123.01	527117190	658	4.94737	0.339328	1.67878	0.178328	0.0117515	0.0012483	0.281535	1.01481e-08	1.01479e-08	1	0	0	1	0	0
AAAGTAGGGGTAGT	5	21	14	55.993	1157996579	123.01	527117190	294	4.2	0.0892969	0.375047	0.0398393	0.00525066	0.000557751	0.47801	4.53426e-09	4.53419e-09	1	0	0	1	0	0
AAAGTAT	6	24	7	55.993	1157996579	123.01	527117190	168	4	0.107156	0.428625	0.0455307	0.00300038	0.000318715	0.227624	2.59101e-09	2.59097e-09	1	0	0	1	0	0
AAAGTC	803	3353	6	55.993	1157996579	123.01	527117190	20118	4.17559	14.3411	59.8825	6.36101	0.359295	0.0381661	0.203671	3.10273e-07	3.10268e-07	1	0	0	1	0	0
AAAGTCGCCCC	8	40	11	55.993	1157996579	123.01	527117190	440	5	0.142875	0.714375	0.0758845	0.00785813	0.000834729	0.447118	6.78597e-09	6.78586e-09	1	0	0	1	0	0
AAAGTG	78	312	6	55.993	1157996579	123.01	527117190	1872	4	1.39303	5.57213	0.591899	0.0334328	0.00355139	0.195106	2.88712e-08	2.88708e-08	1	0	0	1	0	0
AAAGTGAC	54	233	8	55.993	1157996579	123.01	527117190	1864	4.31481	0.964406	4.16123	0.442027	0.0332899	0.00353622	0.280616	2.87478e-08	2.87474e-08	1	0	0	1	0	0
AAAGTGT	4	16	7	55.993	1157996579	123.01	527117190	112	4	0.0714375	0.28575	0.0303538	0.00200025	0.000212476	0.227624	1.72734e-09	1.72731e-09	1	0	0	1	0	0
AAAGTT	68	278	6	55.993	1157996579	123.01	527117190	1668	4.08824	1.21444	4.96491	0.527397	0.0297894	0.00316438	0.19941	2.5725e-08	2.57246e-08	1	0	0	1	0	0
AAAGTTG	21	91	7	55.993	1157996579	123.01	527117190	637	4.33333	0.375047	1.6252	0.172637	0.0113764	0.00120846	0.246592	9.82423e-09	9.82408e-09	1	0	0	1	0	0
AAAT	360078	3140874	4	55.993	1157996579	123.01	527117190	12563496	8.72276	6430.77	56094	5958.59	224.376	23.8344	0.283644	0.000193762	0.000193759	1	1	1	0	0	0
AAATAAATAC	11	47	10	55.993	1157996579	123.01	527117190	470	4.27273	0.196453	0.839391	0.0891642	0.00839391	0.000891642	0.347348	7.24865e-09	7.24854e-09	1	0	0	1	0	0
AAATAAC	8	32	7	55.993	1157996579	123.01	527117190	224	4	0.142875	0.5715	0.0607076	0.0040005	0.000424953	0.227624	3.45467e-09	3.45462e-09	1	0	0	1	0	0
AAATAAT	152	630	7	55.993	1157996579	123.01	527117190	4410	4.14474	2.71463	11.2514	1.19518	0.0787598	0.00836626	0.23586	6.80139e-08	6.80129e-08	1	0	0	1	0	0
AAATAC	4308	18112	6	55.993	1157996579	123.01	527117190	108672	4.20427	76.9382	323.469	34.3605	1.94081	0.206163	0.20507	1.67601e-06	1.67598e-06	1	0	0	1	0	0
AAATACAATAC	56	309	11	55.993	1157996579	123.01	527117190	3399	5.51786	1.00013	5.51855	0.586207	0.060704	0.00644828	0.493427	5.24216e-08	5.24208e-08	1	0	0	1	0	0
AAATACATACATACATATATAT	2	8	22	55.993	1157996579	123.01	527117190	176	4	0.0357188	0.142875	0.0151769	0.00314325	0.000333892	0.715389	2.71439e-09	2.71435e-09	1	0	0	1	1	0
AAATACT	4	16	7	55.993	1157996579	123.01	527117190	112	4	0.0714375	0.28575	0.0303538	0.00200025	0.000212476	0.227624	1.72734e-09	1.72731e-09	1	0	0	1	0	0
AAATAG	126	504	6	55.993	1157996579	123.01	527117190	3024	4	2.25028	9.00113	0.956144	0.0540068	0.00573686	0.195106	4.66381e-08	4.66374e-08	1	0	0	1	0	0
AAATAGT	4	16	7	55.993	1157996579	123.01	527117190	112	4	0.0714375	0.28575	0.0303538	0.00200025	0.000212476	0.227624	1.72734e-09	1.72731e-09	1	0	0	1	0	0
AAATAT	497	2629	6	55.993	1157996579	123.01	527117190	15774	5.28974	8.87611	46.9523	4.98751	0.281714	0.029925	0.258015	2.43277e-07	2.43273e-07	1	0	0	1	0	0
AAATATATAATATATAT	2	8	17	55.993	1157996579	123.01	527117190	136	4	0.0357188	0.142875	0.0151769	0.00242888	0.000258007	0.552801	2.09748e-09	2.09745e-09	1	0	0	1	1	0
AAATATC	26	104	7	55.993	1157996579	123.01	527117190	728	4	0.464344	1.85738	0.1973	0.0130016	0.0013811	0.227624	1.12277e-08	1.12275e-08	1	0	0	1	0	0
AAATATCTATCC	3	12	12	55.993	1157996579	123.01	527117190	144	4	0.0535781	0.214313	0.0227653	0.00257175	0.000273184	0.390212	2.22086e-09	2.22083e-09	1	0	0	1	0	0
AAATATT	25	100	7	55.993	1157996579	123.01	527117190	700	4	0.446484	1.78594	0.189711	0.0125016	0.00132798	0.227624	1.07959e-08	1.07957e-08	1	0	0	1	0	0
AAATC	2782	19540	5	55.993	1157996579	123.01	527117190	97700	7.02372	49.6848	348.972	37.0696	1.74486	0.185348	0.285494	1.50679e-06	1.50677e-06	1	0	0	1	0	0
AAATCAT	39	156	7	55.993	1157996579	123.01	527117190	1092	4	0.696516	2.78606	0.295949	0.0195024	0.00207165	0.227624	1.68415e-08	1.68413e-08	1	0	0	1	0	0
AAATCATGACCCTGATGCTG	13	60	20	55.993	1157996579	123.01	527117190	1200	4.61538	0.232172	1.07156	0.113827	0.0214313	0.00227653	0.750408	1.85072e-08	1.85069e-08	1	0	0	1	1	0
AAATCATT	62	292	8	55.993	1157996579	123.01	527117190	2336	4.70968	1.10728	5.21494	0.553957	0.0417195	0.00443165	0.306296	3.60273e-08	3.60268e-08	1	0	0	1	0	0
AAATCC	11	44	6	55.993	1157996579	123.01	527117190	264	4	0.196453	0.785813	0.0834729	0.00471488	0.000500837	0.195106	4.07158e-09	4.07152e-09	1	0	0	1	0	0
AAATCG	25	100	6	55.993	1157996579	123.01	527117190	600	4	0.446484	1.78594	0.189711	0.0107156	0.00113827	0.195106	9.25359e-09	9.25345e-09	1	0	0	1	0	0
AAATCT	51	204	6	55.993	1157996579	123.01	527117190	1224	4	0.910828	3.64331	0.387011	0.0218599	0.00232206	0.195106	1.88773e-08	1.8877e-08	1	0	0	1	0	0
AAATCTG	3	12	7	55.993	1157996579	123.01	527117190	84	4	0.0535781	0.214313	0.0227653	0.00150019	0.000159357	0.227624	1.2955e-09	1.29548e-09	1	0	0	1	0	0
AAATCTT	19	76	7	55.993	1157996579	123.01	527117190	532	4	0.339328	1.35731	0.14418	0.00950119	0.00100926	0.227624	8.20485e-09	8.20473e-09	1	0	0	1	0	0
AAATG	1301	8520	5	55.993	1157996579	123.01	527117190	42600	6.54881	23.235	152.162	16.1634	0.760809	0.0808169	0.26619	6.57005e-07	6.56995e-07	1	0	0	1	0	0
AAATGAATG	70	352	9	55.993	1157996579	123.01	527117190	3168	5.02857	1.25016	6.2865	0.667783	0.0565785	0.00601005	0.367914	4.8859e-08	4.88582e-08	1	0	0	1	0	0
AAATGC	85	645	6	55.993	1157996579	123.01	527117190	3870	7.58824	1.51805	11.5193	1.22364	0.0691158	0.00734182	0.370128	5.96857e-08	5.96847e-08	1	0	0	1	0	0
AAATGCTGATCTAG	388	1592	14	55.993	1157996579	123.01	527117190	22288	4.10309	6.92944	28.4321	3.0202	0.39805	0.0422828	0.466981	3.4374e-07	3.43735e-07	1	0	0	1	0	0
AAATGT	10463	42554	6	55.993	1157996579	123.01	527117190	255324	4.06709	186.863	759.988	80.7297	4.55993	0.484378	0.198379	3.93777e-06	3.93771e-06	1	0	0	1	0	0
AAATGTTC	8	38	8	55.993	1157996579	123.01	527117190	304	4.75	0.142875	0.678656	0.0720902	0.00542925	0.000576722	0.308918	4.68849e-09	4.68841e-09	1	0	0	1	0	0
AAATT	48713	481290	5	55.993	1157996579	123.01	527117190	2406450	9.88011	869.984	8595.54	913.061	42.9777	4.5653	0.401598	3.71138e-05	3.71133e-05	1	1	1	1	0	0
AAATTAT	12	51	7	55.993	1157996579	123.01	527117190	357	4.25	0.214313	0.910828	0.0967527	0.0063758	0.000677269	0.24185	5.50589e-09	5.5058e-09	1	0	0	1	0	0
AAATTC	34	143	6	55.993	1157996579	123.01	527117190	858	4.20588	0.607219	2.55389	0.271287	0.0153233	0.00162772	0.205148	1.32326e-08	1.32324e-08	1	0	0	1	0	0
AAATTCAAT	12	48	9	55.993	1157996579	123.01	527117190	432	4	0.214313	0.85725	0.0910613	0.00771525	0.000819552	0.292659	6.66258e-09	6.66248e-09	1	0	0	1	0	0
AAATTG	28	112	6	55.993	1157996579	123.01	527117190	672	4	0.500063	2.00025	0.212476	0.0120015	0.00127486	0.195106	1.0364e-08	1.03639e-08	1	0	0	1	0	0
AAATTGAAGATTC	21	114	13	55.993	1157996579	123.01	527117190	1482	5.42857	0.375047	2.03597	0.216271	0.0264676	0.00281152	0.573705	2.28564e-08	2.2856e-08	1	0	0	1	1	0
AAATTT	85	492	6	55.993	1157996579	123.01	527117190	2952	5.78824	1.51805	8.78681	0.933379	0.0527209	0.00560027	0.28233	4.55277e-08	4.5527e-08	1	0	0	1	0	0
AAC	84193	918812	3	55.993	1157996579	123.01	527117190	2756436	10.9132	1503.63	16409.4	1743.09	49.2282	5.22927	0.266153	4.25115e-05	4.25109e-05	1	1	1	0	0	0
AACAACATCTCCAGC	96	543	15	55.993	1157996579	123.01	527117190	8145	5.65625	1.7145	9.69764	1.03013	0.145465	0.015452	0.689731	1.25617e-07	1.25616e-07	1	0	0	1	1	0
AACAACC	2	10	7	55.993	1157996579	123.01	527117190	70	5	0.0357188	0.178594	0.0189711	0.00125016	0.000132798	0.28453	1.07959e-09	1.07957e-09	1	0	0	1	0	0
AACAACGGATGCAGCAGCAGCAGG	1	4	24	55.993	1157996579	123.01	527117190	96	4	0.0178594	0.0714375	0.00758845	0.0017145	0.000182123	0.780424	1.48057e-09	1.48055e-09	1	0	0	1	1	0
AACAACTTCTCCAGCTACACC	140	584	21	55.993	1157996579	123.01	527117190	12264	4.17143	2.50031	10.4299	1.10791	0.219027	0.0232662	0.712137	1.89143e-07	1.89141e-07	1	0	0	1	1	0
AACAAG	52	254	6	55.993	1157996579	123.01	527117190	1524	4.88462	0.928688	4.53628	0.481866	0.0272177	0.0028912	0.238255	2.35041e-08	2.35038e-08	1	0	0	1	0	0
AACAAGC	50	208	7	55.993	1157996579	123.01	527117190	1456	4.16	0.892969	3.71475	0.394599	0.0260033	0.00276219	0.236729	2.24554e-08	2.2455e-08	1	0	0	1	0	0
AACAAGG	19	76	7	55.993	1157996579	123.01	527117190	532	4	0.339328	1.35731	0.14418	0.00950119	0.00100926	0.227624	8.20485e-09	8.20473e-09	1	0	0	1	0	0
AACAAT	354	2059	6	55.993	1157996579	123.01	527117190	12354	5.81638	6.32222	36.7725	3.90615	0.220635	0.0234369	0.283703	1.90531e-07	1.90529e-07	1	0	0	1	0	0
AACAATC	14	56	7	55.993	1157996579	123.01	527117190	392	4	0.250031	1.00013	0.106238	0.00700088	0.000743668	0.227624	6.04568e-09	6.04559e-09	1	0	0	1	0	0
AACAATT	7	28	7	55.993	1157996579	123.01	527117190	196	4	0.125016	0.500063	0.0531191	0.00350044	0.000371834	0.227624	3.02284e-09	3.02279e-09	1	0	0	1	0	0
AACAC	6321	42232	5	55.993	1157996579	123.01	527117190	211160	6.68122	112.889	754.237	80.1188	3.77119	0.400594	0.271572	3.25665e-06	3.2566e-06	1	0	0	1	0	0
AACACAACCAT	1	4	11	55.993	1157996579	123.01	527117190	44	4	0.0178594	0.0714375	0.00758845	0.000785813	8.34729e-05	0.357694	6.78597e-10	6.78586e-10	1	0	0	1	0	0
AACACAATACC	120	594	11	55.993	1157996579	123.01	527117190	6534	4.95	2.14313	10.6085	1.12688	0.116693	0.0123957	0.442647	1.00772e-07	1.0077e-07	1	0	0	1	0	0
AACACAATCACACACTC	141	606	17	55.993	1157996579	123.01	527117190	10302	4.29787	2.51817	10.8228	1.14965	0.183987	0.019544	0.593967	1.58884e-07	1.58882e-07	1	0	0	1	1	0
AACACAC	529	2449	7	55.993	1157996579	123.01	527117190	17143	4.62949	9.44761	43.7376	4.64603	0.306163	0.0325222	0.263445	2.6439e-07	2.64386e-07	1	0	0	1	0	0
AACACACAACACTGAACTG	339	1499	19	55.993	1157996579	123.01	527117190	28481	4.42183	6.05433	26.7712	2.84377	0.508653	0.0540316	0.682991	4.39252e-07	4.39246e-07	1	0	0	1	1	0
AACACACACC	35	199	10	55.993	1157996579	123.01	527117190	1990	5.68571	0.625078	3.55402	0.377525	0.0355402	0.00377525	0.462216	3.06911e-08	3.06906e-08	1	0	0	1	0	0
AACACACACCTGCCTG	27	111	16	55.993	1157996579	123.01	527117190	1776	4.11111	0.482203	1.98239	0.210579	0.0317183	0.00336927	0.534735	2.73906e-08	2.73902e-08	1	0	0	1	1	0
AACACACACG	39	161	10	55.993	1157996579	123.01	527117190	1610	4.12821	0.696516	2.87536	0.305435	0.0287536	0.00305435	0.335599	2.48305e-08	2.48301e-08	1	0	0	1	0	0
AACACACACGAACG	23	97	14	55.993	1157996579	123.01	527117190	1358	4.21739	0.410766	1.73236	0.18402	0.024253	0.00257628	0.479989	2.0944e-08	2.09436e-08	1	0	0	1	0	0
AACACACACT	42	213	10	55.993	1157996579	123.01	527117190	2130	5.07143	0.750094	3.80405	0.404085	0.0380405	0.00404085	0.412278	3.28502e-08	3.28497e-08	1	0	0	1	0	0
AACACACACTGAC	104	517	13	55.993	1157996579	123.01	527117190	6721	4.97115	1.85738	9.2333	0.980807	0.120033	0.0127505	0.525364	1.03656e-07	1.03654e-07	1	0	0	1	1	0
AACACACACTGCTG	78	372	14	55.993	1157996579	123.01	527117190	5208	4.76923	1.39303	6.64369	0.705725	0.0930116	0.00988016	0.542795	8.03212e-08	8.03199e-08	1	0	0	1	1	0
AACACACAGGTG	76	304	12	55.993	1157996579	123.01	527117190	3648	4	1.35731	5.42925	0.576722	0.065151	0.00692066	0.390212	5.62618e-08	5.6261e-08	1	0	0	1	0	0
AACACACCTGAC	115	534	12	55.993	1157996579	123.01	527117190	6408	4.64348	2.05383	9.53691	1.01306	0.114443	0.0121567	0.452985	9.88283e-08	9.88268e-08	1	0	0	1	0	0
AACACACG	38	157	8	55.993	1157996579	123.01	527117190	1256	4.13158	0.678656	2.80392	0.297846	0.0224314	0.00238277	0.268699	1.93708e-08	1.93706e-08	1	0	0	1	0	0
AACACACGC	15	73	9	55.993	1157996579	123.01	527117190	657	4.86667	0.267891	1.30373	0.138489	0.0117336	0.0012464	0.356069	1.01327e-08	1.01325e-08	1	0	0	1	0	0
AACACACGCATT	718	3264	12	55.993	1157996579	123.01	527117190	39168	4.54596	12.823	58.293	6.19217	0.699516	0.0743061	0.443472	6.04074e-07	6.04065e-07	1	0	0	1	0	0
AACACAT	13	52	7	55.993	1157996579	123.01	527117190	364	4	0.232172	0.928688	0.0986498	0.00650081	0.000690549	0.227624	5.61384e-09	5.61376e-09	1	0	0	1	0	0
AACACATTC	17	73	9	55.993	1157996579	123.01	527117190	657	4.29412	0.303609	1.30373	0.138489	0.0117336	0.0012464	0.314178	1.01327e-08	1.01325e-08	1	0	0	1	0	0
AACACC	35	150	6	55.993	1157996579	123.01	527117190	900	4.28571	0.625078	2.67891	0.284567	0.0160734	0.0017074	0.209042	1.38804e-08	1.38802e-08	1	0	0	1	0	0
AACACCATATG	171	762	11	55.993	1157996579	123.01	527117190	8382	4.45614	3.05395	13.6088	1.4456	0.149697	0.0159016	0.398484	1.29273e-07	1.29271e-07	1	0	0	1	0	0
AACACG	2	8	6	55.993	1157996579	123.01	527117190	48	4	0.0357188	0.142875	0.0151769	0.00085725	9.10613e-05	0.195106	7.40287e-10	7.40276e-10	1	0	0	1	0	0
AACACGACAC	33	146	10	55.993	1157996579	123.01	527117190	1460	4.42424	0.589359	2.60747	0.276978	0.0260747	0.00276978	0.359665	2.25171e-08	2.25167e-08	1	0	0	1	0	0
AACACT	38	152	6	55.993	1157996579	123.01	527117190	912	4	0.678656	2.71463	0.288361	0.0162878	0.00173017	0.195106	1.40655e-08	1.40652e-08	1	0	0	1	0	0
AACACTCAATGCTCT	5	23	15	55.993	1157996579	123.01	527117190	345	4.6	0.0892969	0.410766	0.0436336	0.00616148	0.000654503	0.56093	5.32081e-09	5.32073e-09	1	0	0	1	1	0
AACACTG	51	216	7	55.993	1157996579	123.01	527117190	1512	4.23529	0.910828	3.85763	0.409776	0.0270034	0.00286843	0.241013	2.3319e-08	2.33187e-08	1	0	0	1	0	0
AACACTGATG	423	1804	10	55.993	1157996579	123.01	527117190	18040	4.26478	7.55452	32.2183	3.42239	0.322183	0.0342239	0.346702	2.78225e-07	2.7822e-07	1	0	0	1	0	0
AACAG	2357	15614	5	55.993	1157996579	123.01	527117190	78070	6.62452	42.0945	278.856	29.6215	1.39428	0.148107	0.269268	1.20405e-06	1.20403e-06	1	0	0	1	0	0
AACAGACTGAGG	1	4	12	55.993	1157996579	123.01	527117190	48	4	0.0178594	0.0714375	0.00758845	0.00085725	9.10613e-05	0.390212	7.40287e-10	7.40276e-10	1	0	0	1	0	0
AACAGAGTCGACGAG	27	112	15	55.993	1157996579	123.01	527117190	1680	4.14815	0.482203	2.00025	0.212476	0.0300038	0.00318715	0.505831	2.59101e-08	2.59097e-08	1	0	0	1	1	0
AACAGC	107	440	6	55.993	1157996579	123.01	527117190	2640	4.11215	1.91095	7.85813	0.834729	0.0471488	0.00500837	0.200576	4.07158e-08	4.07152e-08	1	0	0	1	0	0
AACAGCGGTGGTGGCAGC	3	12	18	55.993	1157996579	123.01	527117190	216	4	0.0535781	0.214313	0.0227653	0.00385763	0.000409776	0.585318	3.33129e-09	3.33124e-09	1	0	0	1	1	0
AACAGG	74	604	6	55.993	1157996579	123.01	527117190	3624	8.16216	1.32159	10.7871	1.14586	0.0647224	0.00687513	0.398122	5.58917e-08	5.58908e-08	1	0	0	1	0	0
AACAGT	53	230	6	55.993	1157996579	123.01	527117190	1380	4.33962	0.946547	4.10766	0.436336	0.0246459	0.00261801	0.211672	2.12833e-08	2.12829e-08	1	0	0	1	0	0
AACAGTT	16	64	7	55.993	1157996579	123.01	527117190	448	4	0.28575	1.143	0.121415	0.008001	0.000849906	0.227624	6.90935e-09	6.90924e-09	1	0	0	1	0	0
AACAGTTC	14	78	8	55.993	1157996579	123.01	527117190	624	5.57143	0.250031	1.39303	0.147975	0.0111443	0.0011838	0.36234	9.62373e-09	9.62359e-09	1	0	0	1	0	0
AACAT	14170	129825	5	55.993	1157996579	123.01	527117190	649125	9.16196	253.067	2318.59	246.292	11.593	1.23146	0.372407	1.00112e-05	1.00111e-05	1	1	0	1	0	0
AACATAAGAT	30	191	10	55.993	1157996579	123.01	527117190	1910	6.36667	0.535781	3.41114	0.362348	0.0341114	0.00362348	0.517573	2.94573e-08	2.94568e-08	1	0	0	1	1	0
AACATATATATGAACGCATATGTG	1	4	24	55.993	1157996579	123.01	527117190	96	4	0.0178594	0.0714375	0.00758845	0.0017145	0.000182123	0.780424	1.48057e-09	1.48055e-09	1	0	0	1	1	0
AACATC	53	220	6	55.993	1157996579	123.01	527117190	1320	4.15094	0.946547	3.92906	0.417364	0.0235744	0.00250419	0.202469	2.03579e-08	2.03576e-08	1	0	0	1	0	0
AACATCAACTTCTCC	10	42	15	55.993	1157996579	123.01	527117190	630	4.2	0.178594	0.750094	0.0796787	0.0112514	0.00119518	0.512153	9.71627e-09	9.71612e-09	1	0	0	1	1	0
AACATCAGGAG	289	1466	11	55.993	1157996579	123.01	527117190	16126	5.07266	5.16136	26.1818	2.78117	0.288	0.0305928	0.453616	2.48706e-07	2.48702e-07	1	0	0	1	0	0
AACATCTGGAG	32	150	11	55.993	1157996579	123.01	527117190	1650	4.6875	0.5715	2.67891	0.284567	0.029468	0.00313023	0.419173	2.54474e-08	2.5447e-08	1	0	0	1	0	0
AACATG	114	456	6	55.993	1157996579	123.01	527117190	2736	4	2.03597	8.14388	0.865083	0.0488633	0.0051905	0.195106	4.21964e-08	4.21957e-08	1	0	0	1	0	0
AACATGCACCCAATCACC	144	605	18	55.993	1157996579	123.01	527117190	10890	4.20139	2.57175	10.8049	1.14775	0.194489	0.0206595	0.614787	1.67953e-07	1.6795e-07	1	0	0	1	1	0
AACATGT	28	112	7	55.993	1157996579	123.01	527117190	784	4	0.500063	2.00025	0.212476	0.0140018	0.00148734	0.227624	1.20914e-08	1.20912e-08	1	0	0	1	0	0
AACATT	14	56	6	55.993	1157996579	123.01	527117190	336	4	0.250031	1.00013	0.106238	0.00600075	0.000637429	0.195106	5.18201e-09	5.18193e-09	1	0	0	1	0	0
AACATTC	12	48	7	55.993	1157996579	123.01	527117190	336	4	0.214313	0.85725	0.0910613	0.00600075	0.000637429	0.227624	5.18201e-09	5.18193e-09	1	0	0	1	0	0
AACC	61161	555516	4	55.993	1157996579	123.01	527117190	2222064	9.08285	1092.3	9921.17	1053.88	39.6847	4.2155	0.295353	3.42701e-05	3.42696e-05	1	1	1	0	0	0
AACCAACTC	1	4	9	55.993	1157996579	123.01	527117190	36	4	0.0178594	0.0714375	0.00758845	0.000642938	6.8296e-05	0.292659	5.55215e-10	5.55207e-10	1	0	0	1	0	0
AACCAATT	21	93	8	55.993	1157996579	123.01	527117190	744	4.42857	0.375047	1.66092	0.176431	0.0132874	0.00141145	0.288014	1.14745e-08	1.14743e-08	1	0	0	1	0	0
AACCACACAC	45	188	10	55.993	1157996579	123.01	527117190	1880	4.17778	0.803672	3.35756	0.356657	0.0335756	0.00356657	0.339629	2.89946e-08	2.89941e-08	1	0	0	1	0	0
AACCACCAACCCTAACCCT	35	148	19	55.993	1157996579	123.01	527117190	2812	4.22857	0.625078	2.64319	0.280772	0.0502206	0.00533468	0.653141	4.33685e-08	4.33678e-08	1	0	0	1	1	0
AACCAG	89	356	6	55.993	1157996579	123.01	527117190	2136	4	1.58948	6.35794	0.675372	0.0381476	0.00405223	0.195106	3.29428e-08	3.29423e-08	1	0	0	1	0	0
AACCAT	85	341	6	55.993	1157996579	123.01	527117190	2046	4.01176	1.51805	6.09005	0.646915	0.0365403	0.00388149	0.19568	3.15547e-08	3.15543e-08	1	0	0	1	0	0
AACCATT	6	24	7	55.993	1157996579	123.01	527117190	168	4	0.107156	0.428625	0.0455307	0.00300038	0.000318715	0.227624	2.59101e-09	2.59097e-09	1	0	0	1	0	0
AACCC	82	440	5	55.993	1157996579	123.01	527117190	2200	5.36585	1.46447	7.85813	0.834729	0.0392906	0.00417364	0.218106	3.39298e-08	3.39293e-08	1	0	0	1	0	0
AACCCC	98	429	6	55.993	1157996579	123.01	527117190	2574	4.37755	1.75022	7.66167	0.813861	0.04597	0.00488316	0.213522	3.96979e-08	3.96973e-08	1	0	0	1	0	0
AACCCCC	1	4	7	55.993	1157996579	123.01	527117190	28	4	0.0178594	0.0714375	0.00758845	0.000500063	5.31191e-05	0.227624	4.31834e-10	4.31828e-10	1	0	0	1	0	0
AACCCCT	123	498	7	55.993	1157996579	123.01	527117190	3486	4.04878	2.1967	8.89397	0.944761	0.0622578	0.00661333	0.2304	5.37634e-08	5.37625e-08	1	0	0	1	0	0
AACCCG	2	10	6	55.993	1157996579	123.01	527117190	60	5	0.0357188	0.178594	0.0189711	0.00107156	0.000113827	0.243883	9.25359e-10	9.25345e-10	1	0	0	1	0	0
AACCCT	211364	2799430	6	55.993	1157996579	123.01	527117190	16796580	13.2446	3774.83	49996.1	5310.83	299.976	31.865	0.646025	0.000259048	0.000259044	1	1	1	1	1	1
AACCCTAGTTGACT	2	16	14	55.993	1157996579	123.01	527117190	224	8	0.0357188	0.28575	0.0303538	0.0040005	0.000424953	0.910495	3.45467e-09	3.45462e-09	1	0	0	1	1	0
AACCG	92	470	5	55.993	1157996579	123.01	527117190	2350	5.1087	1.64306	8.39391	0.891642	0.0419695	0.00445821	0.207654	3.62432e-08	3.62427e-08	1	0	0	1	0	0
AACCGT	33	132	6	55.993	1157996579	123.01	527117190	792	4	0.589359	2.35744	0.250419	0.0141446	0.00150251	0.195106	1.22147e-08	1.22146e-08	1	0	0	1	0	0
AACCT	1697	11313	5	55.993	1157996579	123.01	527117190	56565	6.66647	30.3074	202.043	21.462	1.01022	0.10731	0.270973	8.72382e-07	8.72369e-07	1	0	0	1	0	0
AACCTATCTACCCATC	39	170	16	55.993	1157996579	123.01	527117190	2720	4.35897	0.696516	3.03609	0.322509	0.0485775	0.00516014	0.566975	4.19496e-08	4.1949e-08	1	0	0	1	1	0
AACCTG	143	711	6	55.993	1157996579	123.01	527117190	4266	4.97203	2.55389	12.698	1.34885	0.0761881	0.00809308	0.242518	6.5793e-08	6.5792e-08	1	0	0	1	0	0
AACCTT	19	93	6	55.993	1157996579	123.01	527117190	558	4.89474	0.339328	1.66092	0.176431	0.00996553	0.00105859	0.238748	8.60584e-09	8.60571e-09	1	0	0	1	0	0
AACCTTCGCACAC	2	17	13	55.993	1157996579	123.01	527117190	221	8.5	0.0357188	0.303609	0.0322509	0.00394692	0.000419262	0.898301	3.40841e-09	3.40835e-09	1	0	0	1	1	0
AACG	4967	42907	4	55.993	1157996579	123.01	527117190	171628	8.63841	88.7075	766.292	81.3994	3.06517	0.325597	0.280901	2.64696e-06	2.64692e-06	1	0	0	0	0	0
AACGAC	56	313	6	55.993	1157996579	123.01	527117190	1878	5.58929	1.00013	5.58998	0.593796	0.0335399	0.00356278	0.272626	2.89637e-08	2.89633e-08	1	0	0	1	0	0
AACGAT	31	124	6	55.993	1157996579	123.01	527117190	744	4	0.553641	2.21456	0.235242	0.0132874	0.00141145	0.195106	1.14745e-08	1.14743e-08	1	0	0	1	0	0
AACGC	36	233	5	55.993	1157996579	123.01	527117190	1165	6.47222	0.642938	4.16123	0.442027	0.0208062	0.00221013	0.263077	1.79674e-08	1.79671e-08	1	0	0	1	0	0
AACGCACGCATT	58	261	12	55.993	1157996579	123.01	527117190	3132	4.5	1.03584	4.6613	0.495146	0.0559356	0.00594175	0.438989	4.83037e-08	4.8303e-08	1	0	0	1	0	0
AACGCT	8	32	6	55.993	1157996579	123.01	527117190	192	4	0.142875	0.5715	0.0607076	0.003429	0.000364245	0.195106	2.96115e-09	2.9611e-09	1	0	0	1	0	0
AACGG	13	65	5	55.993	1157996579	123.01	527117190	325	5	0.232172	1.16086	0.123312	0.0058043	0.000616561	0.203236	5.01236e-09	5.01229e-09	1	0	0	1	0	0
AACGGATGACAGGCGACGG	10	40	19	55.993	1157996579	123.01	527117190	760	4	0.178594	0.714375	0.0758845	0.0135731	0.0014418	0.617836	1.17212e-08	1.1721e-08	1	0	0	1	1	0
AACGGCCACAGGTGAAT	30	128	17	55.993	1157996579	123.01	527117190	2176	4.26667	0.535781	2.286	0.24283	0.038862	0.00412811	0.589654	3.35597e-08	3.35592e-08	1	0	0	1	1	0
AACGGCGAAGCTTGAGATTCAAGCG	1	4	25	55.993	1157996579	123.01	527117190	100	4	0.0178594	0.0714375	0.00758845	0.00178594	0.000189711	0.812942	1.54226e-09	1.54224e-09	1	0	0	1	1	0
AACGT	383	2750	5	55.993	1157996579	123.01	527117190	13750	7.18016	6.84014	49.1133	5.21706	0.245566	0.0260853	0.291853	2.12061e-07	2.12058e-07	1	0	0	1	0	0
AACT	57167	671050	4	55.993	1157996579	123.01	527117190	2684200	11.7384	1020.97	11984.5	1273.06	47.9381	5.09223	0.381706	4.13975e-05	4.13968e-05	1	1	1	0	0	0
AACTAAT	19	76	7	55.993	1157996579	123.01	527117190	532	4	0.339328	1.35731	0.14418	0.00950119	0.00100926	0.227624	8.20485e-09	8.20473e-09	1	0	0	1	0	0
AACTAC	60	262	6	55.993	1157996579	123.01	527117190	1572	4.36667	1.07156	4.67916	0.497043	0.0280749	0.00298226	0.212991	2.42444e-08	2.4244e-08	1	0	0	1	0	0
AACTACT	1	4	7	55.993	1157996579	123.01	527117190	28	4	0.0178594	0.0714375	0.00758845	0.000500063	5.31191e-05	0.227624	4.31834e-10	4.31828e-10	1	0	0	1	0	0
AACTACTGCTACATC	23	161	15	55.993	1157996579	123.01	527117190	2415	7	0.410766	2.87536	0.305435	0.0431304	0.00458152	0.853589	3.72457e-08	3.72451e-08	1	0	0	1	1	0
AACTAG	10	40	6	55.993	1157996579	123.01	527117190	240	4	0.178594	0.714375	0.0758845	0.00428625	0.000455307	0.195106	3.70144e-09	3.70138e-09	1	0	0	1	0	0
AACTAGGGATTGAGCG	19	96	16	55.993	1157996579	123.01	527117190	1536	5.05263	0.339328	1.7145	0.182123	0.027432	0.00291396	0.657199	2.36892e-08	2.36888e-08	1	0	0	1	1	0
AACTAGGGGTAGAGCG	2003	11097	16	55.993	1157996579	123.01	527117190	177552	5.54019	35.7723	198.185	21.0522	3.17097	0.336836	0.720616	2.73832e-06	2.73828e-06	1	0	0	1	1	0
AACTAGGGGTAGAGTC	1059	6484	16	55.993	1157996579	123.01	527117190	103744	6.12276	18.9131	115.8	12.3009	1.8528	0.196814	0.796391	1.60001e-06	1.59998e-06	1	0	0	1	1	0
AACTAGGGGTAGCC	6	24	14	55.993	1157996579	123.01	527117190	336	4	0.107156	0.428625	0.0455307	0.00600075	0.000637429	0.455248	5.18201e-09	5.18193e-09	1	0	0	1	0	0
AACTAGGGGTAGTC	49479	334988	14	55.993	1157996579	123.01	527117190	4689832	6.77031	883.664	5982.68	635.51	83.7575	8.89713	0.770541	7.23296e-05	7.23285e-05	1	1	1	1	1	1
AACTAGGGGTGGTC	60	309	14	55.993	1157996579	123.01	527117190	4326	5.15	1.07156	5.51855	0.586207	0.0772597	0.0082069	0.586131	6.67184e-08	6.67174e-08	1	0	0	1	1	0
AACTAT	64	256	6	55.993	1157996579	123.01	527117190	1536	4	1.143	4.572	0.485661	0.027432	0.00291396	0.195106	2.36892e-08	2.36888e-08	1	0	0	1	0	0
AACTATT	10	40	7	55.993	1157996579	123.01	527117190	280	4	0.178594	0.714375	0.0758845	0.00500063	0.000531191	0.227624	4.31834e-09	4.31828e-09	1	0	0	1	0	0
AACTC	1317	8958	5	55.993	1157996579	123.01	527117190	44790	6.80182	23.5208	159.984	16.9943	0.799921	0.0849716	0.276474	6.9078e-07	6.9077e-07	1	0	0	1	0	0
AACTCACCCAT	53	300	11	55.993	1157996579	123.01	527117190	3300	5.66038	0.946547	5.35781	0.569133	0.0589359	0.00626047	0.506171	5.08947e-08	5.0894e-08	1	0	0	1	1	0
AACTCT	31	160	6	55.993	1157996579	123.01	527117190	960	5.16129	0.553641	2.8575	0.303538	0.017145	0.00182123	0.25175	1.48057e-08	1.48055e-08	1	0	0	1	0	0
AACTCTTACCCCTAG	2680	18399	15	55.993	1157996579	123.01	527117190	275985	6.8653	47.8631	328.595	34.905	4.92892	0.523574	0.837163	4.25642e-06	4.25636e-06	1	0	0	1	1	0
AACTG	5387	34827	5	55.993	1157996579	123.01	527117190	174135	6.46501	96.2085	621.988	66.0707	3.10994	0.330353	0.262784	2.68562e-06	2.68558e-06	1	0	0	1	0	0
AACTGAATTG	35	177	10	55.993	1157996579	123.01	527117190	1770	5.05714	0.625078	3.16111	0.335789	0.0316111	0.00335789	0.411116	2.72981e-08	2.72977e-08	1	0	0	1	0	0
AACTGAG	23	92	7	55.993	1157996579	123.01	527117190	644	4	0.410766	1.64306	0.174534	0.0115014	0.00122174	0.227624	9.93219e-09	9.93204e-09	1	0	0	1	0	0
AACTGAGATCATCAT	76	325	15	55.993	1157996579	123.01	527117190	4875	4.27632	1.35731	5.8043	0.616561	0.0870645	0.00924842	0.52146	7.51854e-08	7.51843e-08	1	0	0	1	1	0
AACTGC	3	16	6	55.993	1157996579	123.01	527117190	96	5.33333	0.0535781	0.28575	0.0303538	0.0017145	0.000182123	0.260141	1.48057e-09	1.48055e-09	1	0	0	1	0	0
AACTGCCTC	4	31	9	55.993	1157996579	123.01	527117190	279	7.75	0.0714375	0.553641	0.0588105	0.00498277	0.000529294	0.567027	4.30292e-09	4.30285e-09	1	0	0	1	1	0
AACTGG	59	236	6	55.993	1157996579	123.01	527117190	1416	4	1.0537	4.21481	0.447718	0.0252889	0.00268631	0.195106	2.18385e-08	2.18381e-08	1	0	0	1	0	0
AACTGT	82	328	6	55.993	1157996579	123.01	527117190	1968	4	1.46447	5.85788	0.622253	0.0351473	0.00373352	0.195106	3.03518e-08	3.03513e-08	1	0	0	1	0	0
AACTT	1646	14843	5	55.993	1157996579	123.01	527117190	74215	9.01762	29.3965	265.087	28.1588	1.32543	0.140794	0.36654	1.14459e-06	1.14457e-06	1	0	0	1	0	0
AACTTAACTTGGTCCT	37	175	16	55.993	1157996579	123.01	527117190	2800	4.72973	0.660797	3.12539	0.331994	0.0500063	0.00531191	0.615199	4.31834e-08	4.31828e-08	1	0	0	1	1	0
AACTTC	22	88	6	55.993	1157996579	123.01	527117190	528	4	0.392906	1.57163	0.166946	0.00942975	0.00100167	0.195106	8.14316e-09	8.14304e-09	1	0	0	1	0	0
AACTTCG	15	60	7	55.993	1157996579	123.01	527117190	420	4	0.267891	1.07156	0.113827	0.00750094	0.000796787	0.227624	6.47751e-09	6.47741e-09	1	0	0	1	0	0
AACTTG	197	792	6	55.993	1157996579	123.01	527117190	4752	4.0203	3.5183	14.1446	1.50251	0.0848678	0.00901507	0.196096	7.32884e-08	7.32873e-08	1	0	0	1	0	0
AAG	35431	399506	3	55.993	1157996579	123.01	527117190	1198518	11.2756	632.776	7134.93	757.907	21.4048	2.27372	0.274992	1.84843e-05	1.8484e-05	1	1	0	0	0	0
AAGAAT	291	1735	6	55.993	1157996579	123.01	527117190	10410	5.9622	5.19708	30.986	3.29149	0.185916	0.0197489	0.290815	1.6055e-07	1.60547e-07	1	0	0	1	0	0
AAGAATAG	7	35	8	55.993	1157996579	123.01	527117190	280	5	0.125016	0.625078	0.0663989	0.00500063	0.000531191	0.325177	4.31834e-09	4.31828e-09	1	0	0	1	0	0
AAGAC	1213	10239	5	55.993	1157996579	123.01	527117190	51195	8.44106	21.6634	182.862	19.4245	0.914311	0.0971226	0.343104	7.89563e-07	7.89551e-07	1	0	0	1	0	0
AAGACC	2	29	6	55.993	1157996579	123.01	527117190	174	14.5	0.0357188	0.517922	0.0550162	0.00310753	0.000330097	0.70726	2.68354e-09	2.6835e-09	1	0	0	1	1	0
AAGACG	20	80	6	55.993	1157996579	123.01	527117190	480	4	0.357188	1.42875	0.151769	0.0085725	0.000910613	0.195106	7.40287e-09	7.40276e-09	1	0	0	1	0	0
AAGACT	29	116	6	55.993	1157996579	123.01	527117190	696	4	0.517922	2.07169	0.220065	0.0124301	0.00132039	0.195106	1.07342e-08	1.0734e-08	1	0	0	1	0	0
AAGAG	12947	142350	5	55.993	1157996579	123.01	527117190	711750	10.9948	231.225	2542.28	270.054	12.7114	1.35027	0.446908	1.09771e-05	1.09769e-05	1	1	0	1	0	0
AAGAGAG	46	184	7	55.993	1157996579	123.01	527117190	1288	4	0.821531	3.28613	0.349068	0.0230029	0.00244348	0.227624	1.98644e-08	1.98641e-08	1	0	0	1	0	0
AAGAGC	179	857	6	55.993	1157996579	123.01	527117190	5142	4.78771	3.19683	15.3055	1.62582	0.0918329	0.00975495	0.233528	7.93033e-08	7.93021e-08	1	0	0	1	0	0
AAGAGG	160	674	6	55.993	1157996579	123.01	527117190	4044	4.2125	2.8575	12.0372	1.27865	0.0722233	0.00767192	0.205471	6.23692e-08	6.23682e-08	1	0	0	1	0	0
AAGAGTCCTAGGGGT	1623	10901	15	55.993	1157996579	123.01	527117190	163515	6.71657	28.9858	194.685	20.6804	2.92028	0.310206	0.819028	2.52183e-06	2.5218e-06	1	0	0	1	1	0
AAGAGTGTGT	69	410	10	55.993	1157996579	123.01	527117190	4100	5.94203	1.2323	7.32234	0.777816	0.0732234	0.00777816	0.483053	6.32329e-08	6.32319e-08	1	0	0	1	0	0
AAGAT	1828	18244	5	55.993	1157996579	123.01	527117190	91220	9.98031	32.6469	325.826	34.6109	1.62913	0.173054	0.405671	1.40685e-06	1.40683e-06	1	0	0	1	0	0
AAGATAG	17	68	7	55.993	1157996579	123.01	527117190	476	4	0.303609	1.21444	0.129004	0.00850106	0.000903025	0.227624	7.34118e-09	7.34107e-09	1	0	0	1	0	0
AAGATAGATAGTAAGT	15	60	16	55.993	1157996579	123.01	527117190	960	4	0.267891	1.07156	0.113827	0.017145	0.00182123	0.520283	1.48057e-08	1.48055e-08	1	0	0	1	1	0
AAGATAGATTGG	1	4	12	55.993	1157996579	123.01	527117190	48	4	0.0178594	0.0714375	0.00758845	0.00085725	9.10613e-05	0.390212	7.40287e-10	7.40276e-10	1	0	0	1	0	0
AAGATAT	17	68	7	55.993	1157996579	123.01	527117190	476	4	0.303609	1.21444	0.129004	0.00850106	0.000903025	0.227624	7.34118e-09	7.34107e-09	1	0	0	1	0	0
AAGATC	309	1970	6	55.993	1157996579	123.01	527117190	11820	6.3754	5.51855	35.183	3.73731	0.211098	0.0224239	0.31097	1.82296e-07	1.82293e-07	1	0	0	1	0	0
AAGATG	231	998	6	55.993	1157996579	123.01	527117190	5988	4.32035	4.12552	17.8237	1.89332	0.106942	0.0113599	0.210731	9.23508e-08	9.23494e-08	1	0	0	1	0	0
AAGATTCAG	44	212	9	55.993	1157996579	123.01	527117190	1908	4.81818	0.785813	3.78619	0.402188	0.0340757	0.00361969	0.352521	2.94264e-08	2.9426e-08	1	0	0	1	0	0
AAGC	881	7131	4	55.993	1157996579	123.01	527117190	28524	8.09421	15.7341	127.355	13.5283	0.509421	0.0541132	0.263205	4.39916e-07	4.39909e-07	1	0	0	0	0	0
AAGCAATC	24	99	8	55.993	1157996579	123.01	527117190	792	4.125	0.428625	1.76808	0.187814	0.0141446	0.00150251	0.268271	1.22147e-08	1.22146e-08	1	0	0	1	0	0
AAGCAC	14	78	6	55.993	1157996579	123.01	527117190	468	5.57143	0.250031	1.39303	0.147975	0.00835819	0.000887848	0.271755	7.2178e-09	7.21769e-09	1	0	0	1	0	0
AAGCAG	49	196	6	55.993	1157996579	123.01	527117190	1176	4	0.875109	3.50044	0.371834	0.0210026	0.002231	0.195106	1.8137e-08	1.81368e-08	1	0	0	1	0	0
AAGCATT	10	40	7	55.993	1157996579	123.01	527117190	280	4	0.178594	0.714375	0.0758845	0.00500063	0.000531191	0.227624	4.31834e-09	4.31828e-09	1	0	0	1	0	0
AAGCC	421	3380	5	55.993	1157996579	123.01	527117190	16900	8.0285	7.5188	60.3647	6.41224	0.301823	0.0320612	0.326335	2.60643e-07	2.60639e-07	1	0	0	1	0	0
AAGCCC	3	12	6	55.993	1157996579	123.01	527117190	72	4	0.0535781	0.214313	0.0227653	0.00128588	0.000136592	0.195106	1.11043e-09	1.11041e-09	1	0	0	1	0	0
AAGCCGCACG	7	36	10	55.993	1157996579	123.01	527117190	360	5.14286	0.125016	0.642938	0.068296	0.00642938	0.00068296	0.418084	5.55215e-09	5.55207e-09	1	0	0	1	0	0
AAGCGCACACAC	19	90	12	55.993	1157996579	123.01	527117190	1080	4.73684	0.339328	1.60734	0.17074	0.0192881	0.00204888	0.462093	1.66565e-08	1.66562e-08	1	0	0	1	0	0
AAGCGT	11	44	6	55.993	1157996579	123.01	527117190	264	4	0.196453	0.785813	0.0834729	0.00471488	0.000500837	0.195106	4.07158e-09	4.07152e-09	1	0	0	1	0	0
AAGCT	2213	11902	5	55.993	1157996579	123.01	527117190	59510	5.37822	39.5228	212.562	22.5794	1.06281	0.112897	0.218609	9.17802e-07	9.17788e-07	1	0	0	1	0	0
AAGCTG	50	200	6	55.993	1157996579	123.01	527117190	1200	4	0.892969	3.57188	0.379422	0.0214313	0.00227653	0.195106	1.85072e-08	1.85069e-08	1	0	0	1	0	0
AAGCTGC	1	6	7	55.993	1157996579	123.01	527117190	42	6	0.0178594	0.107156	0.0113827	0.000750094	7.96787e-05	0.341436	6.47751e-10	6.47741e-10	1	0	0	1	0	0
AAGCTGG	8	131	7	55.993	1157996579	123.01	527117190	917	16.375	0.142875	2.33958	0.248522	0.016377	0.00173965	0.931835	1.41426e-08	1.41424e-08	1	0	0	1	1	0
AAGCTTC	10	40	7	55.993	1157996579	123.01	527117190	280	4	0.178594	0.714375	0.0758845	0.00500063	0.000531191	0.227624	4.31834e-09	4.31828e-09	1	0	0	1	0	0
AAGG	34762	309817	4	55.993	1157996579	123.01	527117190	1239268	8.91252	620.828	5533.14	587.757	22.1326	2.35103	0.289814	1.91128e-05	1.91125e-05	1	1	0	0	0	0
AAGGAG	238	1032	6	55.993	1157996579	123.01	527117190	6192	4.33613	4.25053	18.4309	1.95782	0.110585	0.0117469	0.211502	9.5497e-08	9.54956e-08	1	0	0	1	0	0
AAGGAGACGAG	2	8	11	55.993	1157996579	123.01	527117190	88	4	0.0357188	0.142875	0.0151769	0.00157163	0.000166946	0.357694	1.35719e-09	1.35717e-09	1	0	0	1	0	0
AAGGAGCG	6	24	8	55.993	1157996579	123.01	527117190	192	4	0.107156	0.428625	0.0455307	0.003429	0.000364245	0.260141	2.96115e-09	2.9611e-09	1	0	0	1	0	0
AAGGATCAGGC	24	135	11	55.993	1157996579	123.01	527117190	1485	5.625	0.428625	2.41102	0.25611	0.0265212	0.00281721	0.503008	2.29026e-08	2.29023e-08	1	0	0	1	1	0
AAGGC	5934	34189	5	55.993	1157996579	123.01	527117190	170945	5.76154	105.978	610.594	64.8603	3.05297	0.324302	0.23419	2.63642e-06	2.63638e-06	1	0	0	1	0	0
AAGGG	138	927	5	55.993	1157996579	123.01	527117190	4635	6.71739	2.46459	16.5556	1.75862	0.0827782	0.00879311	0.273042	7.1484e-08	7.14829e-08	1	0	0	1	0	0
AAGGGATG	13	52	8	55.993	1157996579	123.01	527117190	416	4	0.232172	0.928688	0.0986498	0.0074295	0.000789198	0.260141	6.41582e-09	6.41572e-09	1	0	0	1	0	0
AAGGGC	10	40	6	55.993	1157996579	123.01	527117190	240	4	0.178594	0.714375	0.0758845	0.00428625	0.000455307	0.195106	3.70144e-09	3.70138e-09	1	0	0	1	0	0
AAGGGG	79	316	6	55.993	1157996579	123.01	527117190	1896	4	1.41089	5.64356	0.599487	0.0338614	0.00359692	0.195106	2.92413e-08	2.92409e-08	1	0	0	1	0	0
AAGGGT	1	5	6	55.993	1157996579	123.01	527117190	30	5	0.0178594	0.0892969	0.00948556	0.000535781	5.69133e-05	0.243883	4.62679e-10	4.62672e-10	1	0	0	1	0	0
AAGGT	985	6599	5	55.993	1157996579	123.01	527117190	32995	6.69949	17.5915	117.854	12.519	0.58927	0.0625952	0.272315	5.0887e-07	5.08863e-07	1	0	0	1	0	0
AAGGTAGTCAATAGAGG	2	11	17	55.993	1157996579	123.01	527117190	187	5.5	0.0357188	0.196453	0.0208682	0.0033397	0.00035476	0.760101	2.88404e-09	2.88399e-09	1	0	0	1	1	0
AAGGTC	178	750	6	55.993	1157996579	123.01	527117190	4500	4.21348	3.17897	13.3945	1.42283	0.0803672	0.008537	0.205519	6.94019e-08	6.94009e-08	1	0	0	1	0	0
AAGGTG	57	237	6	55.993	1157996579	123.01	527117190	1422	4.15789	1.01798	4.23267	0.449615	0.025396	0.00269769	0.202808	2.1931e-08	2.19307e-08	1	0	0	1	0	0
AAGT	4454	59861	4	55.993	1157996579	123.01	527117190	239444	13.4398	79.5457	1069.08	113.563	4.27632	0.454252	0.437032	3.69286e-06	3.6928e-06	1	0	0	0	0	0
AAGTAC	22	106	6	55.993	1157996579	123.01	527117190	636	4.81818	0.392906	1.89309	0.201094	0.0113586	0.00120656	0.235014	9.8088e-09	9.80866e-09	1	0	0	1	0	0
AAGTAG	161	777	6	55.993	1157996579	123.01	527117190	4662	4.82609	2.87536	13.8767	1.47406	0.0832604	0.00884433	0.2354	7.19004e-08	7.18993e-08	1	0	0	1	0	0
AAGTAGGGGTAGTC	1116	6878	14	55.993	1157996579	123.01	527117190	96292	6.16308	19.9311	122.837	13.0483	1.71971	0.182677	0.701432	1.48508e-06	1.48506e-06	1	0	0	1	1	0
AAGTAT	28	112	6	55.993	1157996579	123.01	527117190	672	4	0.500063	2.00025	0.212476	0.0120015	0.00127486	0.195106	1.0364e-08	1.03639e-08	1	0	0	1	0	0
AAGTC	2635	17365	5	55.993	1157996579	123.01	527117190	86825	6.59013	47.0595	310.128	32.9433	1.55064	0.164717	0.26787	1.33907e-06	1.33905e-06	1	0	0	1	0	0
AAGTCCATGTAGCTGGAG	24	113	18	55.993	1157996579	123.01	527117190	2034	4.70833	0.428625	2.01811	0.214374	0.036326	0.00385872	0.688968	3.13697e-08	3.13692e-08	1	0	0	1	1	0
AAGTCCT	32	128	7	55.993	1157996579	123.01	527117190	896	4	0.5715	2.286	0.24283	0.016002	0.00169981	0.227624	1.38187e-08	1.38185e-08	1	0	0	1	0	0
AAGTCG	19	76	6	55.993	1157996579	123.01	527117190	456	4	0.339328	1.35731	0.14418	0.00814388	0.000865083	0.195106	7.03273e-09	7.03262e-09	1	0	0	1	0	0
AAGTCT	655	2757	6	55.993	1157996579	123.01	527117190	16542	4.20916	11.6979	49.2383	5.23034	0.29543	0.031382	0.205308	2.55121e-07	2.55118e-07	1	0	0	1	0	0
AAGTG	171	1474	5	55.993	1157996579	123.01	527117190	7370	8.61988	3.05395	26.3247	2.79634	0.131624	0.0139817	0.350373	1.13665e-07	1.13663e-07	1	0	0	1	0	0
AAGTGC	38	176	6	55.993	1157996579	123.01	527117190	1056	4.63158	0.678656	3.14325	0.333892	0.0188595	0.00200335	0.225912	1.62863e-08	1.62861e-08	1	0	0	1	0	0
AAGTGCC	15	60	7	55.993	1157996579	123.01	527117190	420	4	0.267891	1.07156	0.113827	0.00750094	0.000796787	0.227624	6.47751e-09	6.47741e-09	1	0	0	1	0	0
AAGTGG	1	4	6	55.993	1157996579	123.01	527117190	24	4	0.0178594	0.0714375	0.00758845	0.000428625	4.55307e-05	0.195106	3.70144e-10	3.70138e-10	1	0	0	1	0	0
AAGTGT	38	188	6	55.993	1157996579	123.01	527117190	1128	4.94737	0.678656	3.35756	0.356657	0.0201454	0.00213994	0.241315	1.73967e-08	1.73965e-08	1	0	0	1	0	0
AAGTGTGTGT	15	77	10	55.993	1157996579	123.01	527117190	770	5.13333	0.267891	1.37517	0.146078	0.0137517	0.00146078	0.41731	1.18754e-08	1.18753e-08	1	0	0	1	0	0
AAT	738357	8547110	3	55.993	1157996579	123.01	527117190	25641330	11.5759	13186.6	152646	16214.8	457.938	48.6445	0.282315	0.000395457	0.000395451	1	1	1	0	0	0
AATAATC	3	12	7	55.993	1157996579	123.01	527117190	84	4	0.0535781	0.214313	0.0227653	0.00150019	0.000159357	0.227624	1.2955e-09	1.29548e-09	1	0	0	1	0	0
AATAATCATC	134	551	10	55.993	1157996579	123.01	527117190	5510	4.11194	2.39316	9.84052	1.04531	0.0984052	0.0104531	0.334277	8.49788e-08	8.49775e-08	1	0	0	1	0	0
AATAATG	31	124	7	55.993	1157996579	123.01	527117190	868	4	0.553641	2.21456	0.235242	0.0155019	0.00164669	0.227624	1.33869e-08	1.33867e-08	1	0	0	1	0	0
AATAATT	50	245	7	55.993	1157996579	123.01	527117190	1715	4.9	0.892969	4.37555	0.464792	0.0306288	0.00325355	0.278839	2.64498e-08	2.64494e-08	1	0	0	1	0	0
AATAATTCC	1	4	9	55.993	1157996579	123.01	527117190	36	4	0.0178594	0.0714375	0.00758845	0.000642938	6.8296e-05	0.292659	5.55215e-10	5.55207e-10	1	0	0	1	0	0
AATAC	6068	43346	5	55.993	1157996579	123.01	527117190	216730	7.14338	108.371	774.132	82.2322	3.87066	0.411161	0.290357	3.34255e-06	3.3425e-06	1	0	0	1	0	0
AATACAATACC	287	1641	11	55.993	1157996579	123.01	527117190	18051	5.71777	5.12564	29.3072	3.11316	0.32238	0.0342448	0.511304	2.78394e-07	2.7839e-07	1	0	0	1	1	0
AATACAC	16	78	7	55.993	1157996579	123.01	527117190	546	4.875	0.28575	1.39303	0.147975	0.00975122	0.00103582	0.277416	8.42077e-09	8.42064e-09	1	0	0	1	0	0
AATACAG	6	24	7	55.993	1157996579	123.01	527117190	168	4	0.107156	0.428625	0.0455307	0.00300038	0.000318715	0.227624	2.59101e-09	2.59097e-09	1	0	0	1	0	0
AATACC	33	132	6	55.993	1157996579	123.01	527117190	792	4	0.589359	2.35744	0.250419	0.0141446	0.00150251	0.195106	1.22147e-08	1.22146e-08	1	0	0	1	0	0
AATACCGTC	20	86	9	55.993	1157996579	123.01	527117190	774	4.3	0.357188	1.53591	0.163152	0.0138232	0.00146836	0.314609	1.19371e-08	1.19369e-08	1	0	0	1	0	0
AATACCT	28	134	7	55.993	1157996579	123.01	527117190	938	4.78571	0.500063	2.39316	0.254213	0.0167521	0.00177949	0.272336	1.44664e-08	1.44662e-08	1	0	0	1	0	0
AATACG	3	18	6	55.993	1157996579	123.01	527117190	108	6	0.0535781	0.321469	0.034148	0.00192881	0.000204888	0.292659	1.66565e-09	1.66562e-09	1	0	0	1	0	0
AATACT	225	1118	6	55.993	1157996579	123.01	527117190	6708	4.96889	4.01836	19.9668	2.12097	0.119801	0.0127258	0.242365	1.03455e-07	1.03454e-07	1	0	0	1	0	0
AATACTC	78	514	7	55.993	1157996579	123.01	527117190	3598	6.58974	1.39303	9.17972	0.975115	0.064258	0.00682581	0.374996	5.54907e-08	5.54899e-08	1	0	0	1	0	0
AATAG	38556	356467	5	55.993	1157996579	123.01	527117190	1782335	9.24544	688.586	6366.28	676.258	31.8314	3.38129	0.3758	2.74883e-05	2.74879e-05	1	1	0	1	0	0
AATAGAG	4	16	7	55.993	1157996579	123.01	527117190	112	4	0.0714375	0.28575	0.0303538	0.00200025	0.000212476	0.227624	1.72734e-09	1.72731e-09	1	0	0	1	0	0
AATAGAT	22	88	7	55.993	1157996579	123.01	527117190	616	4	0.392906	1.57163	0.166946	0.0110014	0.00116862	0.227624	9.50035e-09	9.50021e-09	1	0	0	1	0	0
AATAGG	620	5624	6	55.993	1157996579	123.01	527117190	33744	9.07097	11.0728	100.441	10.6694	0.602647	0.0640161	0.44245	5.20422e-07	5.20414e-07	1	0	0	1	0	0
AATAGT	298	1412	6	55.993	1157996579	123.01	527117190	8472	4.73826	5.32209	25.2174	2.67872	0.151305	0.0160723	0.231116	1.30661e-07	1.30659e-07	1	0	0	1	0	0
AATAGTGCTGTAGTGT	203	1073	16	55.993	1157996579	123.01	527117190	17168	5.28571	3.62545	19.1631	2.0356	0.30661	0.0325696	0.687517	2.64776e-07	2.64772e-07	1	0	0	1	1	0
AATAT	156390	1557471	5	55.993	1157996579	123.01	527117190	7787355	9.95889	2793.03	27815.5	2954.7	139.077	14.7735	0.4048	0.000120102	0.0001201	1	1	1	1	0	0
AATATAC	33	132	7	55.993	1157996579	123.01	527117190	924	4	0.589359	2.35744	0.250419	0.0165021	0.00175293	0.227624	1.42505e-08	1.42503e-08	1	0	0	1	0	0
AATATACAGATATATACTC	27	109	19	55.993	1157996579	123.01	527117190	2071	4.03704	0.482203	1.94667	0.206785	0.0369868	0.00392892	0.623557	3.19403e-08	3.19398e-08	1	0	0	1	1	0
AATATAG	4	16	7	55.993	1157996579	123.01	527117190	112	4	0.0714375	0.28575	0.0303538	0.00200025	0.000212476	0.227624	1.72734e-09	1.72731e-09	1	0	0	1	0	0
AATATAT	78	338	7	55.993	1157996579	123.01	527117190	2366	4.33333	1.39303	6.03647	0.641224	0.0422553	0.00448857	0.246592	3.649e-08	3.64894e-08	1	0	0	1	0	0
AATATC	44	176	6	55.993	1157996579	123.01	527117190	1056	4	0.785813	3.14325	0.333892	0.0188595	0.00200335	0.195106	1.62863e-08	1.62861e-08	1	0	0	1	0	0
AATATCAGAT	9	44	10	55.993	1157996579	123.01	527117190	440	4.88889	0.160734	0.785813	0.0834729	0.00785813	0.000834729	0.397438	6.78597e-09	6.78586e-09	1	0	0	1	0	0
AATATCT	11	44	7	55.993	1157996579	123.01	527117190	308	4	0.196453	0.785813	0.0834729	0.00550069	0.00058431	0.227624	4.75018e-09	4.7501e-09	1	0	0	1	0	0
AATATG	120	503	6	55.993	1157996579	123.01	527117190	3018	4.19167	2.14313	8.98327	0.954247	0.0538996	0.00572548	0.204455	4.65456e-08	4.65449e-08	1	0	0	1	0	0
AATATGT	9	36	7	55.993	1157996579	123.01	527117190	252	4	0.160734	0.642938	0.068296	0.00450056	0.000478072	0.227624	3.88651e-09	3.88645e-09	1	0	0	1	0	0
AATATT	555	2935	6	55.993	1157996579	123.01	527117190	17610	5.28829	9.91195	52.4173	5.56802	0.314504	0.0334081	0.257944	2.71593e-07	2.71589e-07	1	0	0	1	0	0
AATC	210181	2514978	4	55.993	1157996579	123.01	527117190	10059912	11.9658	3753.7	44915.9	4771.19	179.664	19.0848	0.389099	0.00015515	0.000155148	1	1	1	0	0	0
AATCAATCAATCATAC	44	180	16	55.993	1157996579	123.01	527117190	2880	4.09091	0.785813	3.21469	0.34148	0.051435	0.00546368	0.532108	4.44172e-08	4.44166e-08	1	0	0	1	1	0
AATCACACC	13	63	9	55.993	1157996579	123.01	527117190	567	4.84615	0.232172	1.12514	0.119518	0.0101263	0.00107566	0.354568	8.74464e-09	8.74451e-09	1	0	0	1	0	0
AATCACAG	4	26	8	55.993	1157996579	123.01	527117190	208	6.5	0.0714375	0.464344	0.0493249	0.00371475	0.000394599	0.42273	3.20791e-09	3.20786e-09	1	0	0	1	0	0
AATCAG	218	943	6	55.993	1157996579	123.01	527117190	5658	4.32569	3.89334	16.8414	1.78898	0.101048	0.0107339	0.210992	8.72613e-08	8.726e-08	1	0	0	1	0	0
AATCAGAGCATCAGCC	95	394	16	55.993	1157996579	123.01	527117190	6304	4.14737	1.69664	7.03659	0.747462	0.112586	0.0119594	0.539451	9.72244e-08	9.72229e-08	1	0	0	1	1	0
AATCAT	195	906	6	55.993	1157996579	123.01	527117190	5436	4.64615	3.48258	16.1806	1.71878	0.0970836	0.0103127	0.226623	8.38375e-08	8.38363e-08	1	0	0	1	0	0
AATCATC	7	28	7	55.993	1157996579	123.01	527117190	196	4	0.125016	0.500063	0.0531191	0.00350044	0.000371834	0.227624	3.02284e-09	3.02279e-09	1	0	0	1	0	0
AATCATG	33	132	7	55.993	1157996579	123.01	527117190	924	4	0.589359	2.35744	0.250419	0.0165021	0.00175293	0.227624	1.42505e-08	1.42503e-08	1	0	0	1	0	0
AATCC	477	2847	5	55.993	1157996579	123.01	527117190	14235	5.96855	8.51892	50.8456	5.40108	0.254228	0.0270054	0.242604	2.19541e-07	2.19538e-07	1	0	0	1	0	0
AATCCC	25	116	6	55.993	1157996579	123.01	527117190	696	4.64	0.446484	2.07169	0.220065	0.0124301	0.00132039	0.226323	1.07342e-08	1.0734e-08	1	0	0	1	0	0
AATCCCT	2	26	7	55.993	1157996579	123.01	527117190	182	13	0.0357188	0.464344	0.0493249	0.00325041	0.000345274	0.739777	2.80692e-09	2.80688e-09	1	0	0	1	1	0
AATCCT	62	292	6	55.993	1157996579	123.01	527117190	1752	4.70968	1.10728	5.21494	0.553957	0.0312896	0.00332374	0.229722	2.70205e-08	2.70201e-08	1	0	0	1	0	0
AATCG	77	412	5	55.993	1157996579	123.01	527117190	2060	5.35065	1.37517	7.35806	0.78161	0.0367903	0.00390805	0.217488	3.17707e-08	3.17702e-08	1	0	0	1	0	0
AATCT	6587	47724	5	55.993	1157996579	123.01	527117190	238620	7.24518	117.64	852.321	90.5377	4.2616	0.452689	0.294496	3.68015e-06	3.6801e-06	1	0	0	1	0	0
AATCTAC	3	12	7	55.993	1157996579	123.01	527117190	84	4	0.0535781	0.214313	0.0227653	0.00150019	0.000159357	0.227624	1.2955e-09	1.29548e-09	1	0	0	1	0	0
AATCTATCTATCTACC	9	36	16	55.993	1157996579	123.01	527117190	576	4	0.160734	0.642938	0.068296	0.010287	0.00109274	0.520283	8.88345e-09	8.88331e-09	1	0	0	1	1	0
AATCTG	19	94	6	55.993	1157996579	123.01	527117190	564	4.94737	0.339328	1.67878	0.178328	0.0100727	0.00106997	0.241315	8.69837e-09	8.69824e-09	1	0	0	1	0	0
AATG	488088	4420577	4	55.993	1157996579	123.01	527117190	17682308	9.05693	8716.95	78948.7	8386.33	315.795	33.5453	0.29451	0.000272708	0.000272704	1	1	1	0	0	0
AATGAC	11	44	6	55.993	1157996579	123.01	527117190	264	4	0.196453	0.785813	0.0834729	0.00471488	0.000500837	0.195106	4.07158e-09	4.07152e-09	1	0	0	1	0	0
AATGAG	15	60	6	55.993	1157996579	123.01	527117190	360	4	0.267891	1.07156	0.113827	0.00642938	0.00068296	0.195106	5.55215e-09	5.55207e-09	1	0	0	1	0	0
AATGAGGATGGATGG	36	156	15	55.993	1157996579	123.01	527117190	2340	4.33333	0.642938	2.78606	0.295949	0.0417909	0.00443924	0.528412	3.6089e-08	3.60885e-08	1	0	0	1	1	0
AATGAGTGAGTCAGTG	23	138	16	55.993	1157996579	123.01	527117190	2208	6	0.410766	2.46459	0.261801	0.0394335	0.00418882	0.780424	3.40532e-08	3.40527e-08	1	0	0	1	1	0
AATGAT	269	1232	6	55.993	1157996579	123.01	527117190	7392	4.57993	4.80417	22.0028	2.33724	0.132017	0.0140234	0.223393	1.14004e-07	1.14002e-07	1	0	0	1	0	0
AATGATAGAGT	19	76	11	55.993	1157996579	123.01	527117190	836	4	0.339328	1.35731	0.14418	0.0149304	0.00158599	0.357694	1.28933e-08	1.28931e-08	1	0	0	1	0	0
AATGATG	4	16	7	55.993	1157996579	123.01	527117190	112	4	0.0714375	0.28575	0.0303538	0.00200025	0.000212476	0.227624	1.72734e-09	1.72731e-09	1	0	0	1	0	0
AATGC	330	1971	5	55.993	1157996579	123.01	527117190	9855	5.97273	5.89359	35.2008	3.73921	0.176004	0.018696	0.242774	1.5199e-07	1.51988e-07	1	0	0	1	0	0
AATGCT	100	400	6	55.993	1157996579	123.01	527117190	2400	4	1.78594	7.14375	0.758845	0.0428625	0.00455307	0.195106	3.70144e-08	3.70138e-08	1	0	0	1	0	0
AATGCTCTACCACTC	139	695	15	55.993	1157996579	123.01	527117190	10425	5	2.48245	12.4123	1.31849	0.186184	0.0197774	0.609707	1.60781e-07	1.60779e-07	1	0	0	1	1	0
AATGG	333	2020	5	55.993	1157996579	123.01	527117190	10100	6.06607	5.94717	36.0759	3.83216	0.18038	0.0191608	0.246568	1.55769e-07	1.55766e-07	1	0	0	1	0	0
AATGGAGCCC	5	25	10	55.993	1157996579	123.01	527117190	250	5	0.0892969	0.446484	0.0474278	0.00446484	0.000474278	0.406471	3.85566e-09	3.8556e-09	1	0	0	1	0	0
AATGGATGG	34	175	9	55.993	1157996579	123.01	527117190	1575	5.14706	0.607219	3.12539	0.331994	0.0281285	0.00298795	0.376583	2.42907e-08	2.42903e-08	1	0	0	1	0	0
AATGGATGGAT	15	62	11	55.993	1157996579	123.01	527117190	682	4.13333	0.267891	1.10728	0.117621	0.0121801	0.00129383	0.369618	1.05182e-08	1.05181e-08	1	0	0	1	0	0
AATGGC	1	4	6	55.993	1157996579	123.01	527117190	24	4	0.0178594	0.0714375	0.00758845	0.000428625	4.55307e-05	0.195106	3.70144e-10	3.70138e-10	1	0	0	1	0	0
AATGGG	14	56	6	55.993	1157996579	123.01	527117190	336	4	0.250031	1.00013	0.106238	0.00600075	0.000637429	0.195106	5.18201e-09	5.18193e-09	1	0	0	1	0	0
AATGGT	31	124	6	55.993	1157996579	123.01	527117190	744	4	0.553641	2.21456	0.235242	0.0132874	0.00141145	0.195106	1.14745e-08	1.14743e-08	1	0	0	1	0	0
AATGT	5956	33205	5	55.993	1157996579	123.01	527117190	166025	5.57505	106.37	593.021	62.9936	2.9651	0.314968	0.22661	2.56055e-06	2.56051e-06	1	0	0	1	0	0
AATGTAATTAC	36	154	11	55.993	1157996579	123.01	527117190	1694	4.27778	0.642938	2.75034	0.292155	0.0302538	0.00321371	0.382534	2.6126e-08	2.61256e-08	1	0	0	1	0	0
AATGTAT	54	216	7	55.993	1157996579	123.01	527117190	1512	4	0.964406	3.85763	0.409776	0.0270034	0.00286843	0.227624	2.3319e-08	2.33187e-08	1	0	0	1	0	0
AATGTC	114	456	6	55.993	1157996579	123.01	527117190	2736	4	2.03597	8.14388	0.865083	0.0488633	0.0051905	0.195106	4.21964e-08	4.21957e-08	1	0	0	1	0	0
AATGTG	180	720	6	55.993	1157996579	123.01	527117190	4320	4	3.21469	12.8588	1.36592	0.0771525	0.00819552	0.195106	6.66258e-08	6.66248e-08	1	0	0	1	0	0
AATGTGT	1	4	7	55.993	1157996579	123.01	527117190	28	4	0.0178594	0.0714375	0.00758845	0.000500063	5.31191e-05	0.227624	4.31834e-10	4.31828e-10	1	0	0	1	0	0
AATT	9957	72779	4	55.993	1157996579	123.01	527117190	291116	7.30933	177.826	1299.79	138.07	5.19915	0.552279	0.237682	4.48978e-06	4.48971e-06	1	0	0	0	0	0
AATTAC	114	456	6	55.993	1157996579	123.01	527117190	2736	4	2.03597	8.14388	0.865083	0.0488633	0.0051905	0.195106	4.21964e-08	4.21957e-08	1	0	0	1	0	0
AATTACT	6	24	7	55.993	1157996579	123.01	527117190	168	4	0.107156	0.428625	0.0455307	0.00300038	0.000318715	0.227624	2.59101e-09	2.59097e-09	1	0	0	1	0	0
AATTAG	64	256	6	55.993	1157996579	123.01	527117190	1536	4	1.143	4.572	0.485661	0.027432	0.00291396	0.195106	2.36892e-08	2.36888e-08	1	0	0	1	0	0
AATTAGATGTG	2	8	11	55.993	1157996579	123.01	527117190	88	4	0.0357188	0.142875	0.0151769	0.00157163	0.000166946	0.357694	1.35719e-09	1.35717e-09	1	0	0	1	0	0
AATTAT	240	1115	6	55.993	1157996579	123.01	527117190	6690	4.64583	4.28625	19.9132	2.11528	0.119479	0.0126917	0.226608	1.03178e-07	1.03176e-07	1	0	0	1	0	0
AATTATC	11	55	7	55.993	1157996579	123.01	527117190	385	5	0.196453	0.982266	0.104341	0.00687586	0.000730388	0.28453	5.93772e-09	5.93763e-09	1	0	0	1	0	0
AATTATCG	1	5	8	55.993	1157996579	123.01	527117190	40	5	0.0178594	0.0892969	0.00948556	0.000714375	7.58845e-05	0.325177	6.16906e-10	6.16897e-10	1	0	0	1	0	0
AATTC	18722	118971	5	55.993	1157996579	123.01	527117190	594855	6.35461	334.363	2124.75	225.701	10.6237	1.12851	0.258296	9.17424e-06	9.1741e-06	1	1	0	1	0	0
AATTCC	24	96	6	55.993	1157996579	123.01	527117190	576	4	0.428625	1.7145	0.182123	0.010287	0.00109274	0.195106	8.88345e-09	8.88331e-09	1	0	0	1	0	0
AATTGAC	2	8	7	55.993	1157996579	123.01	527117190	56	4	0.0357188	0.142875	0.0151769	0.00100013	0.000106238	0.227624	8.63668e-10	8.63655e-10	1	0	0	1	0	0
AC	3216325	59005187	2	55.993	1157996579	123.01	527117190	118010374	18.3455	57441.6	1.0538e+06	111939	2107.59	223.879	0.298277	0.00182003	0.00182001	1	1	1	0	0	0
ACACACACAG	2227	9072	10	55.993	1157996579	123.01	527117190	90720	4.07364	39.7728	162.02	17.2106	1.6202	0.172106	0.331163	1.39914e-06	1.39912e-06	1	0	0	1	0	0
ACACACACAGGCGC	9	38	14	55.993	1157996579	123.01	527117190	532	4.22222	0.160734	0.678656	0.0720902	0.00950119	0.00100926	0.480539	8.20485e-09	8.20473e-09	1	0	0	1	0	0
ACACACACAGTGAG	1	4	14	55.993	1157996579	123.01	527117190	56	4	0.0178594	0.0714375	0.00758845	0.00100013	0.000106238	0.455248	8.63668e-10	8.63655e-10	1	0	0	1	0	0
ACACACACGTGT	24	119	12	55.993	1157996579	123.01	527117190	1428	4.95833	0.428625	2.12527	0.225756	0.0255032	0.00270907	0.483701	2.20235e-08	2.20232e-08	1	0	0	1	0	0
ACACACACT	71	332	9	55.993	1157996579	123.01	527117190	2988	4.67606	1.26802	5.92931	0.629841	0.0533638	0.00566857	0.342123	4.60829e-08	4.60822e-08	1	0	0	1	0	0
ACACACAG	1893	7837	8	55.993	1157996579	123.01	527117190	62696	4.13999	33.8078	139.964	14.8677	1.11971	0.118941	0.269246	9.66938e-07	9.66924e-07	1	0	0	1	0	0
ACACACAGACCG	6	25	12	55.993	1157996579	123.01	527117190	300	4.16667	0.107156	0.446484	0.0474278	0.00535781	0.000569133	0.406471	4.62679e-09	4.62672e-09	1	0	0	1	0	0
ACACACAGCACCACAGGG	67	282	18	55.993	1157996579	123.01	527117190	5076	4.20896	1.19658	5.03634	0.534985	0.0906542	0.00962974	0.615895	7.82854e-08	7.82842e-08	1	0	0	1	1	0
ACACACAGGT	26	112	10	55.993	1157996579	123.01	527117190	1120	4.30769	0.464344	2.00025	0.212476	0.0200025	0.00212476	0.35019	1.72734e-08	1.72731e-08	1	0	0	1	0	0
ACACACATCC	13	60	10	55.993	1157996579	123.01	527117190	600	4.61538	0.232172	1.07156	0.113827	0.0107156	0.00113827	0.375204	9.25359e-09	9.25345e-09	1	0	0	1	0	0
ACACACC	230	929	7	55.993	1157996579	123.01	527117190	6503	4.03913	4.10766	16.5914	1.76242	0.11614	0.0123369	0.229851	1.00293e-07	1.00292e-07	1	0	0	1	0	0
ACACACCCGATCTACT	24	107	16	55.993	1157996579	123.01	527117190	1712	4.45833	0.428625	1.91095	0.202991	0.0305753	0.00324785	0.579899	2.64036e-08	2.64032e-08	1	0	0	1	1	0
ACACACCTGC	92	398	10	55.993	1157996579	123.01	527117190	3980	4.32609	1.64306	7.10803	0.75505	0.0710803	0.0075505	0.351686	6.13821e-08	6.13812e-08	1	0	0	1	0	0
ACACACG	1	5	7	55.993	1157996579	123.01	527117190	35	5	0.0178594	0.0892969	0.00948556	0.000625078	6.63989e-05	0.28453	5.39793e-10	5.39785e-10	1	0	0	1	0	0
ACACACGCTC	96	401	10	55.993	1157996579	123.01	527117190	4010	4.17708	1.7145	7.16161	0.760742	0.0716161	0.00760742	0.339573	6.18448e-08	6.18439e-08	1	0	0	1	0	0
ACACACGG	34	153	8	55.993	1157996579	123.01	527117190	1224	4.5	0.607219	2.73248	0.290258	0.0218599	0.00232206	0.292659	1.88773e-08	1.8877e-08	1	0	0	1	0	0
ACACACT	1	4	7	55.993	1157996579	123.01	527117190	28	4	0.0178594	0.0714375	0.00758845	0.000500063	5.31191e-05	0.227624	4.31834e-10	4.31828e-10	1	0	0	1	0	0
ACACACTCAGAG	16	68	12	55.993	1157996579	123.01	527117190	816	4.25	0.28575	1.21444	0.129004	0.0145733	0.00154804	0.4146	1.25849e-08	1.25847e-08	1	0	0	1	0	0
ACACACTCGT	135	628	10	55.993	1157996579	123.01	527117190	6280	4.65185	2.41102	11.2157	1.19139	0.112157	0.0119139	0.378169	9.68542e-08	9.68528e-08	1	0	0	1	0	0
ACACACTCTC	66	284	10	55.993	1157996579	123.01	527117190	2840	4.30303	1.17872	5.07206	0.53878	0.0507206	0.0053878	0.349811	4.38003e-08	4.37997e-08	1	0	0	1	0	0
ACACACTCTCTCTCTC	107	549	16	55.993	1157996579	123.01	527117190	8784	5.13084	1.91095	9.8048	1.04151	0.156877	0.0166642	0.667372	1.35473e-07	1.3547e-07	1	0	0	1	1	0
ACACACTGGC	8	37	10	55.993	1157996579	123.01	527117190	370	4.625	0.142875	0.660797	0.0701931	0.00660797	0.000701931	0.375986	5.70638e-09	5.70629e-09	1	0	0	1	0	0
ACACAG	875	4770	6	55.993	1157996579	123.01	527117190	28620	5.45143	15.627	85.1892	9.04922	0.511135	0.0542953	0.265902	4.41396e-07	4.4139e-07	1	0	0	1	0	0
ACACAGAG	65	290	8	55.993	1157996579	123.01	527117190	2320	4.46154	1.16086	5.17922	0.550162	0.0414338	0.0044013	0.290158	3.57805e-08	3.578e-08	1	0	0	1	0	0
ACACAGAGTCC	7	41	11	55.993	1157996579	123.01	527117190	451	5.85714	0.125016	0.732234	0.0777816	0.00805458	0.000855597	0.523767	6.95561e-09	6.95551e-09	1	0	0	1	1	0
ACACAGC	2	8	7	55.993	1157996579	123.01	527117190	56	4	0.0357188	0.142875	0.0151769	0.00100013	0.000106238	0.227624	8.63668e-10	8.63655e-10	1	0	0	1	0	0
ACACAT	1351	7130	6	55.993	1157996579	123.01	527117190	42780	5.27757	24.128	127.337	13.5264	0.764024	0.0811584	0.257422	6.59781e-07	6.59771e-07	1	0	0	1	0	0
ACACATACAT	71	336	10	55.993	1157996579	123.01	527117190	3360	4.73239	1.26802	6.00075	0.637429	0.0600075	0.00637429	0.384716	5.18201e-08	5.18193e-08	1	0	0	1	0	0
ACACC	147	823	5	55.993	1157996579	123.01	527117190	4115	5.59864	2.62533	14.6983	1.56132	0.0734913	0.00780661	0.227568	6.34642e-08	6.34632e-08	1	0	0	1	0	0
ACACCACGC	8	38	9	55.993	1157996579	123.01	527117190	342	4.75	0.142875	0.678656	0.0720902	0.00610791	0.000648812	0.347533	5.27455e-09	5.27447e-09	1	0	0	1	0	0
ACACCAGCACAG	345	1524	12	55.993	1157996579	123.01	527117190	18288	4.41739	6.16148	27.2177	2.8912	0.326612	0.0346944	0.43093	2.82049e-07	2.82045e-07	1	0	0	1	0	0
ACACCAGCACTG	125	553	12	55.993	1157996579	123.01	527117190	6636	4.424	2.23242	9.87623	1.0491	0.118515	0.0125892	0.431575	1.02345e-07	1.02343e-07	1	0	0	1	0	0
ACACCATCAGCAGAGCC	52	209	17	55.993	1157996579	123.01	527117190	3553	4.01923	0.928688	3.73261	0.396496	0.0634544	0.00674044	0.555458	5.47967e-08	5.47958e-08	1	0	0	1	1	0
ACACCC	247	1045	6	55.993	1157996579	123.01	527117190	6270	4.23077	4.41127	18.663	1.98248	0.111978	0.0118949	0.206362	9.67e-08	9.66985e-08	1	0	0	1	0	0
ACACCT	25	100	6	55.993	1157996579	123.01	527117190	600	4	0.446484	1.78594	0.189711	0.0107156	0.00113827	0.195106	9.25359e-09	9.25345e-09	1	0	0	1	0	0
ACACCTCC	6	24	8	55.993	1157996579	123.01	527117190	192	4	0.107156	0.428625	0.0455307	0.003429	0.000364245	0.260141	2.96115e-09	2.9611e-09	1	0	0	1	0	0
ACACCTGC	34	137	8	55.993	1157996579	123.01	527117190	1096	4.02941	0.607219	2.44673	0.259904	0.0195739	0.00207923	0.262054	1.69032e-08	1.6903e-08	1	0	0	1	0	0
ACACG	82	458	5	55.993	1157996579	123.01	527117190	2290	5.58537	1.46447	8.17959	0.868877	0.040898	0.00434438	0.227029	3.53179e-08	3.53173e-08	1	0	0	1	0	0
ACACGC	2917	14257	6	55.993	1157996579	123.01	527117190	85542	4.88756	52.0958	254.621	27.0471	1.52773	0.162283	0.238398	1.31928e-06	1.31926e-06	1	0	0	1	0	0
ACACGCACGT	1	4	10	55.993	1157996579	123.01	527117190	40	4	0.0178594	0.0714375	0.00758845	0.000714375	7.58845e-05	0.325177	6.16906e-10	6.16897e-10	1	0	0	1	0	0
ACACGCCC	1	4	8	55.993	1157996579	123.01	527117190	32	4	0.0178594	0.0714375	0.00758845	0.0005715	6.07076e-05	0.260141	4.93525e-10	4.93517e-10	1	0	0	1	0	0
ACACGG	10	40	6	55.993	1157996579	123.01	527117190	240	4	0.178594	0.714375	0.0758845	0.00428625	0.000455307	0.195106	3.70144e-09	3.70138e-09	1	0	0	1	0	0
ACACGT	44	221	6	55.993	1157996579	123.01	527117190	1326	5.02273	0.785813	3.94692	0.419262	0.0236815	0.00251557	0.244991	2.04504e-08	2.04501e-08	1	0	0	1	0	0
ACACT	4577	31755	5	55.993	1157996579	123.01	527117190	158775	6.93795	81.7424	567.124	60.2428	2.83562	0.301214	0.282008	2.44873e-06	2.44869e-06	1	0	0	1	0	0
ACACTAT	22	108	7	55.993	1157996579	123.01	527117190	756	4.90909	0.392906	1.92881	0.204888	0.0135017	0.00143422	0.279356	1.16595e-08	1.16593e-08	1	0	0	1	0	0
ACACTATACTGCCTAT	151	768	16	55.993	1157996579	123.01	527117190	12288	5.08609	2.69677	13.716	1.45698	0.219456	0.0233117	0.661552	1.89514e-07	1.89511e-07	1	0	0	1	1	0
ACACTC	927	5463	6	55.993	1157996579	123.01	527117190	32778	5.8932	16.5556	97.5658	10.3639	0.585395	0.0621835	0.28745	5.05524e-07	5.05516e-07	1	0	0	1	0	0
ACACTCACGC	13	61	10	55.993	1157996579	123.01	527117190	610	4.69231	0.232172	1.08942	0.115724	0.0108942	0.00115724	0.381457	9.40782e-09	9.40767e-09	1	0	0	1	0	0
ACACTCACTCACTCTC	3	13	16	55.993	1157996579	123.01	527117190	208	4.33333	0.0535781	0.232172	0.0246624	0.00371475	0.000394599	0.56364	3.20791e-09	3.20786e-09	1	0	0	1	1	0
ACACTCACTCGC	28	125	12	55.993	1157996579	123.01	527117190	1500	4.46429	0.500063	2.23242	0.237139	0.0267891	0.00284567	0.435505	2.3134e-08	2.31336e-08	1	0	0	1	0	0
ACACTCGCTCACTC	29	132	14	55.993	1157996579	123.01	527117190	1848	4.55172	0.517922	2.35744	0.250419	0.0330041	0.00350586	0.51804	2.85011e-08	2.85006e-08	1	0	0	1	1	0
ACACTG	52	308	6	55.993	1157996579	123.01	527117190	1848	5.92308	0.928688	5.50069	0.58431	0.0330041	0.00350586	0.288907	2.85011e-08	2.85006e-08	1	0	0	1	0	0
ACACTGACCC	453	1929	10	55.993	1157996579	123.01	527117190	19290	4.25828	8.0903	34.4507	3.65953	0.344507	0.0365953	0.346173	2.97503e-07	2.97498e-07	1	0	0	1	0	0
ACACTGCC	2	14	8	55.993	1157996579	123.01	527117190	112	7	0.0357188	0.250031	0.0265596	0.00200025	0.000212476	0.455248	1.72734e-09	1.72731e-09	1	0	0	1	0	0
ACACTGCGATATGC	101	410	14	55.993	1157996579	123.01	527117190	5740	4.05941	1.8038	7.32234	0.777816	0.102513	0.0108894	0.462009	8.8526e-08	8.85247e-08	1	0	0	1	0	0
ACACTGG	105	618	7	55.993	1157996579	123.01	527117190	4326	5.88571	1.87523	11.0371	1.17241	0.0772597	0.0082069	0.334932	6.67184e-08	6.67174e-08	1	0	0	1	0	0
ACAG	345146	3779874	4	55.993	1157996579	123.01	527117190	15119496	10.9515	6164.09	67506.2	7170.84	270.025	28.6834	0.356118	0.000233183	0.000233179	1	1	1	0	0	0
ACAGACAGACGGAGGG	5	20	16	55.993	1157996579	123.01	527117190	320	4	0.0892969	0.357188	0.0379422	0.005715	0.000607076	0.520283	4.93525e-09	4.93517e-09	1	0	0	1	1	0
ACAGACAGGTGGAGT	106	488	15	55.993	1157996579	123.01	527117190	7320	4.60377	1.89309	8.71538	0.92579	0.130731	0.0138869	0.56139	1.12894e-07	1.12892e-07	1	0	0	1	1	0
ACAGACATGCAT	79	412	12	55.993	1157996579	123.01	527117190	4944	5.21519	1.41089	7.35806	0.78161	0.0882968	0.00937932	0.508758	7.62496e-08	7.62484e-08	1	0	0	1	1	0
ACAGACCCATAGATAG	24	96	16	55.993	1157996579	123.01	527117190	1536	4	0.428625	1.7145	0.182123	0.027432	0.00291396	0.520283	2.36892e-08	2.36888e-08	1	0	0	1	1	0
ACAGACG	2	15	7	55.993	1157996579	123.01	527117190	105	7.5	0.0357188	0.267891	0.0284567	0.00187523	0.000199197	0.426795	1.61938e-09	1.61935e-09	1	0	0	1	0	0
ACAGACGCAGAG	91	679	12	55.993	1157996579	123.01	527117190	8148	7.46154	1.6252	12.1265	1.28814	0.145518	0.0154577	0.727896	1.25664e-07	1.25662e-07	1	0	0	1	1	0
ACAGACGGGCAG	20	119	12	55.993	1157996579	123.01	527117190	1428	5.95	0.357188	2.12527	0.225756	0.0255032	0.00270907	0.580441	2.20235e-08	2.20232e-08	1	0	0	1	1	0
ACAGACGGGTAG	37	149	12	55.993	1157996579	123.01	527117190	1788	4.02703	0.660797	2.66105	0.28267	0.0319326	0.00339204	0.392849	2.75757e-08	2.75753e-08	1	0	0	1	0	0
ACAGAG	46	185	6	55.993	1157996579	123.01	527117190	1110	4.02174	0.821531	3.30398	0.350966	0.0198239	0.00210579	0.196166	1.71191e-08	1.71189e-08	1	0	0	1	0	0
ACAGAGGGATAG	46	201	12	55.993	1157996579	123.01	527117190	2412	4.36957	0.821531	3.58973	0.381319	0.0430768	0.00457583	0.426264	3.71994e-08	3.71989e-08	1	0	0	1	0	0
ACAGAT	144	623	6	55.993	1157996579	123.01	527117190	3738	4.32639	2.57175	11.1264	1.1819	0.0667583	0.0070914	0.211026	5.76499e-08	5.7649e-08	1	0	0	1	0	0
ACAGATAGACCG	33	157	12	55.993	1157996579	123.01	527117190	1884	4.75758	0.589359	2.80392	0.297846	0.0336471	0.00357416	0.464116	2.90563e-08	2.90558e-08	1	0	0	1	0	0
ACAGATCT	1	5	8	55.993	1157996579	123.01	527117190	40	5	0.0178594	0.0892969	0.00948556	0.000714375	7.58845e-05	0.325177	6.16906e-10	6.16897e-10	1	0	0	1	0	0
ACAGC	381	2296	5	55.993	1157996579	123.01	527117190	11480	6.02625	6.80442	41.0051	4.35577	0.205026	0.0217788	0.244949	1.77052e-07	1.77049e-07	1	0	0	1	0	0
ACAGCAGC	1	4	8	55.993	1157996579	123.01	527117190	32	4	0.0178594	0.0714375	0.00758845	0.0005715	6.07076e-05	0.260141	4.93525e-10	4.93517e-10	1	0	0	1	0	0
ACAGCAT	4	16	7	55.993	1157996579	123.01	527117190	112	4	0.0714375	0.28575	0.0303538	0.00200025	0.000212476	0.227624	1.72734e-09	1.72731e-09	1	0	0	1	0	0
ACAGCC	86	385	6	55.993	1157996579	123.01	527117190	2310	4.47674	1.53591	6.87586	0.730388	0.0412552	0.00438233	0.21836	3.56263e-08	3.56258e-08	1	0	0	1	0	0
ACAGCT	37	148	6	55.993	1157996579	123.01	527117190	888	4	0.660797	2.64319	0.280772	0.0158591	0.00168463	0.195106	1.36953e-08	1.36951e-08	1	0	0	1	0	0
ACAGG	269	1906	5	55.993	1157996579	123.01	527117190	9530	7.0855	4.80417	34.04	3.61589	0.1702	0.0180795	0.288005	1.46978e-07	1.46976e-07	1	0	0	1	0	0
ACAGGC	38	159	6	55.993	1157996579	123.01	527117190	954	4.18421	0.678656	2.83964	0.301641	0.0170378	0.00180984	0.204091	1.47132e-08	1.4713e-08	1	0	0	1	0	0
ACAGGT	4	16	6	55.993	1157996579	123.01	527117190	96	4	0.0714375	0.28575	0.0303538	0.0017145	0.000182123	0.195106	1.48057e-09	1.48055e-09	1	0	0	1	0	0
ACAGT	755	4029	5	55.993	1157996579	123.01	527117190	20145	5.33642	13.4838	71.9554	7.64346	0.359777	0.0382173	0.21691	3.10689e-07	3.10685e-07	1	0	0	1	0	0
ACAGTAT	14	56	7	55.993	1157996579	123.01	527117190	392	4	0.250031	1.00013	0.106238	0.00700088	0.000743668	0.227624	6.04568e-09	6.04559e-09	1	0	0	1	0	0
ACAGTCC	9	36	7	55.993	1157996579	123.01	527117190	252	4	0.160734	0.642938	0.068296	0.00450056	0.000478072	0.227624	3.88651e-09	3.88645e-09	1	0	0	1	0	0
ACAGTG	7	28	6	55.993	1157996579	123.01	527117190	168	4	0.125016	0.500063	0.0531191	0.00300038	0.000318715	0.195106	2.59101e-09	2.59097e-09	1	0	0	1	0	0
ACAGTGC	21	84	7	55.993	1157996579	123.01	527117190	588	4	0.375047	1.50019	0.159357	0.0105013	0.0011155	0.227624	9.06852e-09	9.06838e-09	1	0	0	1	0	0
ACAT	96987	1043297	4	55.993	1157996579	123.01	527117190	4173188	10.7571	1732.13	18632.6	1979.25	74.5305	7.917	0.349795	6.43616e-05	6.43606e-05	1	1	1	0	0	0
ACATACATGTATAT	1	5	14	55.993	1157996579	123.01	527117190	70	5	0.0178594	0.0892969	0.00948556	0.00125016	0.000132798	0.569059	1.07959e-09	1.07957e-09	1	0	0	1	1	0
ACATACT	9	36	7	55.993	1157996579	123.01	527117190	252	4	0.160734	0.642938	0.068296	0.00450056	0.000478072	0.227624	3.88651e-09	3.88645e-09	1	0	0	1	0	0
ACATAG	44	176	6	55.993	1157996579	123.01	527117190	1056	4	0.785813	3.14325	0.333892	0.0188595	0.00200335	0.195106	1.62863e-08	1.62861e-08	1	0	0	1	0	0
ACATAT	1298	6561	6	55.993	1157996579	123.01	527117190	39366	5.0547	23.1815	117.175	12.4469	0.703052	0.0746817	0.246551	6.07128e-07	6.07119e-07	1	0	0	1	0	0
ACATC	774	5946	5	55.993	1157996579	123.01	527117190	29730	7.68217	13.8232	106.192	11.2802	0.530959	0.0564011	0.312258	4.58515e-07	4.58508e-07	1	0	0	1	0	0
ACATCACTCTG	57	295	11	55.993	1157996579	123.01	527117190	3245	5.17544	1.01798	5.26852	0.559648	0.0579537	0.00615613	0.462806	5.00465e-08	5.00457e-08	1	0	0	1	0	0
ACATCC	7	28	6	55.993	1157996579	123.01	527117190	168	4	0.125016	0.500063	0.0531191	0.00300038	0.000318715	0.195106	2.59101e-09	2.59097e-09	1	0	0	1	0	0
ACATCT	22	105	6	55.993	1157996579	123.01	527117190	630	4.77273	0.392906	1.87523	0.199197	0.0112514	0.00119518	0.232797	9.71627e-09	9.71612e-09	1	0	0	1	0	0
ACATG	814	5593	5	55.993	1157996579	123.01	527117190	27965	6.87101	14.5375	99.8875	10.6105	0.499437	0.0530527	0.279287	4.31294e-07	4.31288e-07	1	0	0	1	0	0
ACATGC	64	272	6	55.993	1157996579	123.01	527117190	1632	4.25	1.143	4.85775	0.516014	0.0291465	0.00309609	0.2073	2.51698e-08	2.51694e-08	1	0	0	1	0	0
ACATGG	37	148	6	55.993	1157996579	123.01	527117190	888	4	0.660797	2.64319	0.280772	0.0158591	0.00168463	0.195106	1.36953e-08	1.36951e-08	1	0	0	1	0	0
ACATGT	8	40	6	55.993	1157996579	123.01	527117190	240	5	0.142875	0.714375	0.0758845	0.00428625	0.000455307	0.243883	3.70144e-09	3.70138e-09	1	0	0	1	0	0
ACC	1330	11510	3	55.993	1157996579	123.01	527117190	34530	8.65414	23.753	205.561	21.8358	0.616684	0.0655073	0.211059	5.32544e-07	5.32536e-07	1	0	0	0	0	0
ACCACCAGAGCTGCC	31	142	15	55.993	1157996579	123.01	527117190	2130	4.58065	0.553641	2.53603	0.26939	0.0380405	0.00404085	0.55857	3.28502e-08	3.28497e-08	1	0	0	1	1	0
ACCACGT	26	104	7	55.993	1157996579	123.01	527117190	728	4	0.464344	1.85738	0.1973	0.0130016	0.0013811	0.227624	1.12277e-08	1.12275e-08	1	0	0	1	0	0
ACCACGTCCATCGTGGCC	29	119	18	55.993	1157996579	123.01	527117190	2142	4.10345	0.517922	2.12527	0.225756	0.0382548	0.00406361	0.600456	3.30353e-08	3.30348e-08	1	0	0	1	1	0
ACCACTACT	40	163	9	55.993	1157996579	123.01	527117190	1467	4.075	0.714375	2.91108	0.309229	0.0261997	0.00278306	0.298146	2.2625e-08	2.26247e-08	1	0	0	1	0	0
ACCAG	176	959	5	55.993	1157996579	123.01	527117190	4795	5.44886	3.14325	17.1271	1.81933	0.0856357	0.00909665	0.221481	7.39516e-08	7.39505e-08	1	0	0	1	0	0
ACCAGC	32	140	6	55.993	1157996579	123.01	527117190	840	4.375	0.5715	2.50031	0.265596	0.0150019	0.00159357	0.213397	1.2955e-08	1.29548e-08	1	0	0	1	0	0
ACCAGCT	26	136	7	55.993	1157996579	123.01	527117190	952	5.23077	0.464344	2.42888	0.258007	0.0170021	0.00180605	0.297662	1.46824e-08	1.46821e-08	1	0	0	1	0	0
ACCAGTGCACCTAG	26	105	14	55.993	1157996579	123.01	527117190	1470	4.03846	0.464344	1.87523	0.199197	0.0262533	0.00278875	0.459625	2.26713e-08	2.2671e-08	1	0	0	1	0	0
ACCAT	1212	9368	5	55.993	1157996579	123.01	527117190	46840	7.72937	21.6456	167.307	17.7721	0.836533	0.0888607	0.314177	7.22397e-07	7.22386e-07	1	0	0	1	0	0
ACCATAT	72	316	7	55.993	1157996579	123.01	527117190	2212	4.38889	1.28588	5.64356	0.599487	0.0395049	0.00419641	0.249754	3.41149e-08	3.41144e-08	1	0	0	1	0	0
ACCATATATAT	2	10	11	55.993	1157996579	123.01	527117190	110	5	0.0357188	0.178594	0.0189711	0.00196453	0.000208682	0.447118	1.69649e-09	1.69647e-09	1	0	0	1	0	0
ACCATC	183	814	6	55.993	1157996579	123.01	527117190	4884	4.44809	3.26827	14.5375	1.54425	0.0872252	0.00926549	0.216962	7.53242e-08	7.53231e-08	1	0	0	1	0	0
ACCATCACTG	39	181	10	55.993	1157996579	123.01	527117190	1810	4.64103	0.696516	3.23255	0.343377	0.0323255	0.00343377	0.377288	2.7915e-08	2.79146e-08	1	0	0	1	0	0
ACCATG	15	64	6	55.993	1157996579	123.01	527117190	384	4.26667	0.267891	1.143	0.121415	0.006858	0.000728491	0.208113	5.9223e-09	5.92221e-09	1	0	0	1	0	0
ACCC	27	188	4	55.993	1157996579	123.01	527117190	752	6.96296	0.482203	3.35756	0.356657	0.0134303	0.00142663	0.226419	1.15978e-08	1.15977e-08	1	0	0	0	0	0
ACCCACTC	46	231	8	55.993	1157996579	123.01	527117190	1848	5.02174	0.821531	4.12552	0.438233	0.0330041	0.00350586	0.326591	2.85011e-08	2.85006e-08	1	0	0	1	0	0
ACCCAG	45	180	6	55.993	1157996579	123.01	527117190	1080	4	0.803672	3.21469	0.34148	0.0192881	0.00204888	0.195106	1.66565e-08	1.66562e-08	1	0	0	1	0	0
ACCCATCG	25	116	8	55.993	1157996579	123.01	527117190	928	4.64	0.446484	2.07169	0.220065	0.0165735	0.00176052	0.301764	1.43122e-08	1.4312e-08	1	0	0	1	0	0
ACCCATCT	9	43	8	55.993	1157996579	123.01	527117190	344	4.77778	0.160734	0.767953	0.0815758	0.00614363	0.000652606	0.310725	5.30539e-09	5.30531e-09	1	0	0	1	0	0
ACCCATG	1	5	7	55.993	1157996579	123.01	527117190	35	5	0.0178594	0.0892969	0.00948556	0.000625078	6.63989e-05	0.28453	5.39793e-10	5.39785e-10	1	0	0	1	0	0
ACCCC	1	7	5	55.993	1157996579	123.01	527117190	35	7	0.0178594	0.125016	0.0132798	0.000625078	6.63989e-05	0.28453	5.39793e-10	5.39785e-10	1	0	0	1	0	0
ACCCCC	6	24	6	55.993	1157996579	123.01	527117190	144	4	0.107156	0.428625	0.0455307	0.00257175	0.000273184	0.195106	2.22086e-09	2.22083e-09	1	0	0	1	0	0
ACCCCCC	4	17	7	55.993	1157996579	123.01	527117190	119	4.25	0.0714375	0.303609	0.0322509	0.00212527	0.000225756	0.24185	1.8353e-09	1.83527e-09	1	0	0	1	0	0
ACCCCT	87	602	6	55.993	1157996579	123.01	527117190	3612	6.91954	1.55377	10.7513	1.14206	0.0645081	0.00685237	0.337511	5.57066e-08	5.57058e-08	1	0	0	1	0	0
ACCCCTAGCTGACT	43	256	14	55.993	1157996579	123.01	527117190	3584	5.95349	0.767953	4.572	0.485661	0.064008	0.00679925	0.677578	5.52748e-08	5.52739e-08	1	0	0	1	1	0
ACCCCTAGTACGCTCT	409	2333	16	55.993	1157996579	123.01	527117190	37328	5.70416	7.30448	41.6659	4.42596	0.666655	0.0708154	0.741944	5.75697e-07	5.75688e-07	1	0	0	1	1	0
ACCCCTAGTCCGCTCT	95	494	16	55.993	1157996579	123.01	527117190	7904	5.2	1.69664	8.82253	0.937173	0.141161	0.0149948	0.676368	1.21901e-07	1.21899e-07	1	0	0	1	1	0
ACCCCTAGTCGACT	91	632	14	55.993	1157996579	123.01	527117190	8848	6.94505	1.6252	11.2871	1.19897	0.15802	0.0167856	0.79043	1.3646e-07	1.36458e-07	1	0	0	1	1	0
ACCCCTC	3	12	7	55.993	1157996579	123.01	527117190	84	4	0.0535781	0.214313	0.0227653	0.00150019	0.000159357	0.227624	1.2955e-09	1.29548e-09	1	0	0	1	0	0
ACCCG	2	10	5	55.993	1157996579	123.01	527117190	50	5	0.0357188	0.178594	0.0189711	0.000892969	9.48556e-05	0.203236	7.71132e-10	7.71121e-10	1	0	0	1	0	0
ACCCGC	11	56	6	55.993	1157996579	123.01	527117190	336	5.09091	0.196453	1.00013	0.106238	0.00600075	0.000637429	0.248317	5.18201e-09	5.18193e-09	1	0	0	1	0	0
ACCCGGCAGG	12	48	10	55.993	1157996579	123.01	527117190	480	4	0.214313	0.85725	0.0910613	0.0085725	0.000910613	0.325177	7.40287e-09	7.40276e-09	1	0	0	1	0	0
ACCCT	155	789	5	55.993	1157996579	123.01	527117190	3945	5.09032	2.7682	14.091	1.49682	0.0704552	0.0074841	0.206907	6.08424e-08	6.08414e-08	1	0	0	1	0	0
ACCCTATGCACTCAT	67	285	15	55.993	1157996579	123.01	527117190	4275	4.25373	1.19658	5.08992	0.540677	0.0763488	0.00811015	0.518706	6.59318e-08	6.59308e-08	1	0	0	1	1	0
ACCCTC	24	97	6	55.993	1157996579	123.01	527117190	582	4.04167	0.428625	1.73236	0.18402	0.0103942	0.00110412	0.197138	8.97598e-09	8.97585e-09	1	0	0	1	0	0
ACCCTCTCTC	4	20	10	55.993	1157996579	123.01	527117190	200	5	0.0714375	0.357188	0.0379422	0.00357188	0.000379422	0.406471	3.08453e-09	3.08448e-09	1	0	0	1	0	0
ACCCTG	70	361	6	55.993	1157996579	123.01	527117190	2166	5.15714	1.25016	6.44723	0.684857	0.0386834	0.00410914	0.251547	3.34055e-08	3.3405e-08	1	0	0	1	0	0
ACCG	732	5695	4	55.993	1157996579	123.01	527117190	22780	7.78005	13.0731	101.709	10.804	0.406837	0.0432162	0.252989	3.51328e-07	3.51323e-07	1	0	0	0	0	0
ACCGACGGACGG	8	32	12	55.993	1157996579	123.01	527117190	384	4	0.142875	0.5715	0.0607076	0.006858	0.000728491	0.390212	5.9223e-09	5.92221e-09	1	0	0	1	0	0
ACCGAG	3	12	6	55.993	1157996579	123.01	527117190	72	4	0.0535781	0.214313	0.0227653	0.00128588	0.000136592	0.195106	1.11043e-09	1.11041e-09	1	0	0	1	0	0
ACCGAGCGAGTG	10	56	12	55.993	1157996579	123.01	527117190	672	5.6	0.178594	1.00013	0.106238	0.0120015	0.00127486	0.546297	1.0364e-08	1.03639e-08	1	0	0	1	1	0
ACCGC	29	160	5	55.993	1157996579	123.01	527117190	800	5.51724	0.517922	2.8575	0.303538	0.0142875	0.00151769	0.22426	1.23381e-08	1.23379e-08	1	0	0	1	0	0
ACCGCC	2	8	6	55.993	1157996579	123.01	527117190	48	4	0.0357188	0.142875	0.0151769	0.00085725	9.10613e-05	0.195106	7.40287e-10	7.40276e-10	1	0	0	1	0	0
ACCGCGAGC	4	19	9	55.993	1157996579	123.01	527117190	171	4.75	0.0714375	0.339328	0.0360451	0.00305395	0.000324406	0.347533	2.63727e-09	2.63723e-09	1	0	0	1	0	0
ACCGGC	1	4	6	55.993	1157996579	123.01	527117190	24	4	0.0178594	0.0714375	0.00758845	0.000428625	4.55307e-05	0.195106	3.70144e-10	3.70138e-10	1	0	0	1	0	0
ACCGGCCG	2	8	8	55.993	1157996579	123.01	527117190	64	4	0.0357188	0.142875	0.0151769	0.001143	0.000121415	0.260141	9.8705e-10	9.87035e-10	1	0	0	1	0	0
ACCGT	97	499	5	55.993	1157996579	123.01	527117190	2495	5.14433	1.73236	8.91183	0.946659	0.0445591	0.00473329	0.209102	3.84795e-08	3.84789e-08	1	0	0	1	0	0
ACCT	7645	88336	4	55.993	1157996579	123.01	527117190	353344	11.5547	136.535	1577.63	167.583	6.3105	0.670333	0.375733	5.4495e-06	5.44942e-06	1	0	0	0	0	0
ACCTAT	34	137	6	55.993	1157996579	123.01	527117190	822	4.02941	0.607219	2.44673	0.259904	0.0146804	0.00155943	0.196541	1.26774e-08	1.26772e-08	1	0	0	1	0	0
ACCTATCC	7	33	8	55.993	1157996579	123.01	527117190	264	4.71429	0.125016	0.589359	0.0626047	0.00471488	0.000500837	0.306595	4.07158e-09	4.07152e-09	1	0	0	1	0	0
ACCTATCT	145	592	8	55.993	1157996579	123.01	527117190	4736	4.08276	2.58961	10.5728	1.12309	0.084582	0.00898472	0.265524	7.30417e-08	7.30406e-08	1	0	0	1	0	0
ACCTC	74	379	5	55.993	1157996579	123.01	527117190	1895	5.12162	1.32159	6.7687	0.719005	0.0338435	0.00359503	0.208179	2.92259e-08	2.92255e-08	1	0	0	1	0	0
ACCTCC	23	100	6	55.993	1157996579	123.01	527117190	600	4.34783	0.410766	1.78594	0.189711	0.0107156	0.00113827	0.212072	9.25359e-09	9.25345e-09	1	0	0	1	0	0
ACCTCT	19	76	6	55.993	1157996579	123.01	527117190	456	4	0.339328	1.35731	0.14418	0.00814388	0.000865083	0.195106	7.03273e-09	7.03262e-09	1	0	0	1	0	0
ACCTCTG	24	96	7	55.993	1157996579	123.01	527117190	672	4	0.428625	1.7145	0.182123	0.0120015	0.00127486	0.227624	1.0364e-08	1.03639e-08	1	0	0	1	0	0
ACCTG	184	1211	5	55.993	1157996579	123.01	527117190	6055	6.58152	3.28613	21.6277	2.2974	0.108139	0.011487	0.26752	9.33841e-08	9.33827e-08	1	0	0	1	0	0
ACCTGAGC	5	25	8	55.993	1157996579	123.01	527117190	200	5	0.0892969	0.446484	0.0474278	0.00357188	0.000379422	0.325177	3.08453e-09	3.08448e-09	1	0	0	1	0	0
ACCTGAGT	1	11	8	55.993	1157996579	123.01	527117190	88	11	0.0178594	0.196453	0.0208682	0.00157163	0.000166946	0.715389	1.35719e-09	1.35717e-09	1	0	0	1	1	0
ACCTGC	134	575	6	55.993	1157996579	123.01	527117190	3450	4.29104	2.39316	10.2691	1.09084	0.0616148	0.00654503	0.209302	5.32081e-08	5.32073e-08	1	0	0	1	0	0
ACG	64	685	3	55.993	1157996579	123.01	527117190	2055	10.7031	1.143	12.2337	1.29952	0.036701	0.00389856	0.261031	3.16935e-08	3.16931e-08	1	0	0	0	0	0
ACGAG	17	95	5	55.993	1157996579	123.01	527117190	475	5.58824	0.303609	1.69664	0.180226	0.0084832	0.000901128	0.227146	7.32576e-09	7.32565e-09	1	0	0	1	0	0
ACGAGC	1	6	6	55.993	1157996579	123.01	527117190	36	6	0.0178594	0.107156	0.0113827	0.000642938	6.8296e-05	0.292659	5.55215e-10	5.55207e-10	1	0	0	1	0	0
ACGAGT	1	4	6	55.993	1157996579	123.01	527117190	24	4	0.0178594	0.0714375	0.00758845	0.000428625	4.55307e-05	0.195106	3.70144e-10	3.70138e-10	1	0	0	1	0	0
ACGAT	145	929	5	55.993	1157996579	123.01	527117190	4645	6.4069	2.58961	16.5914	1.76242	0.0829568	0.00881208	0.260422	7.16382e-08	7.16371e-08	1	0	0	1	0	0
ACGC	13716	104046	4	55.993	1157996579	123.01	527117190	416184	7.58574	244.959	1858.2	197.387	7.43279	0.789547	0.246671	6.41866e-06	6.41856e-06	1	1	0	0	0	0
ACGCACGT	13	67	8	55.993	1157996579	123.01	527117190	536	5.15385	0.232172	1.19658	0.127106	0.00957263	0.00101685	0.335182	8.26654e-09	8.26641e-09	1	0	0	1	0	0
ACGCAGAGGCAG	23	128	12	55.993	1157996579	123.01	527117190	1536	5.56522	0.410766	2.286	0.24283	0.027432	0.00291396	0.542904	2.36892e-08	2.36888e-08	1	0	0	1	1	0
ACGCAT	35	173	6	55.993	1157996579	123.01	527117190	1038	4.94286	0.625078	3.08967	0.3282	0.018538	0.0019692	0.241095	1.60087e-08	1.60085e-08	1	0	0	1	0	0
ACGCATC	16	64	7	55.993	1157996579	123.01	527117190	448	4	0.28575	1.143	0.121415	0.008001	0.000849906	0.227624	6.90935e-09	6.90924e-09	1	0	0	1	0	0
ACGCC	8	58	5	55.993	1157996579	123.01	527117190	290	7.25	0.142875	1.03584	0.110032	0.00517922	0.000550162	0.294691	4.47257e-09	4.4725e-09	1	0	0	1	0	0
ACGCCC	3	12	6	55.993	1157996579	123.01	527117190	72	4	0.0535781	0.214313	0.0227653	0.00128588	0.000136592	0.195106	1.11043e-09	1.11041e-09	1	0	0	1	0	0
ACGCCGCAGCCAGAGCCT	2	9	18	55.993	1157996579	123.01	527117190	162	4.5	0.0357188	0.160734	0.017074	0.00289322	0.000307332	0.658483	2.49847e-09	2.49843e-09	1	0	0	1	1	0
ACGCCGCTCTGC	1	5	12	55.993	1157996579	123.01	527117190	60	5	0.0178594	0.0892969	0.00948556	0.00107156	0.000113827	0.487765	9.25359e-10	9.25345e-10	1	0	0	1	0	0
ACGCGC	57	230	6	55.993	1157996579	123.01	527117190	1380	4.03509	1.01798	4.10766	0.436336	0.0246459	0.00261801	0.196818	2.12833e-08	2.12829e-08	1	0	0	1	0	0
ACGCTC	204	826	6	55.993	1157996579	123.01	527117190	4956	4.04902	3.64331	14.7518	1.56701	0.0885111	0.00940208	0.197497	7.64347e-08	7.64335e-08	1	0	0	1	0	0
ACGCTCC	3	12	7	55.993	1157996579	123.01	527117190	84	4	0.0535781	0.214313	0.0227653	0.00150019	0.000159357	0.227624	1.2955e-09	1.29548e-09	1	0	0	1	0	0
ACGCTCGC	3	12	8	55.993	1157996579	123.01	527117190	96	4	0.0535781	0.214313	0.0227653	0.0017145	0.000182123	0.260141	1.48057e-09	1.48055e-09	1	0	0	1	0	0
ACGG	27177	298528	4	55.993	1157996579	123.01	527117190	1194112	10.9846	485.364	5331.52	566.341	21.3261	2.26536	0.357193	1.84164e-05	1.84161e-05	1	1	0	0	0	0
ACGGAGGGATAG	40	181	12	55.993	1157996579	123.01	527117190	2172	4.525	0.714375	3.23255	0.343377	0.0387906	0.00412053	0.441428	3.3498e-08	3.34975e-08	1	0	0	1	0	0
ACGGATAG	314	1358	8	55.993	1157996579	123.01	527117190	10864	4.32484	5.60784	24.253	2.57628	0.194024	0.0206102	0.281268	1.67552e-07	1.67549e-07	1	0	0	1	0	0
ACGGC	1	7	5	55.993	1157996579	123.01	527117190	35	7	0.0178594	0.125016	0.0132798	0.000625078	6.63989e-05	0.28453	5.39793e-10	5.39785e-10	1	0	0	1	0	0
ACGGCC	12	60	6	55.993	1157996579	123.01	527117190	360	5	0.214313	1.07156	0.113827	0.00642938	0.00068296	0.243883	5.55215e-09	5.55207e-09	1	0	0	1	0	0
ACGGGC	12	60	6	55.993	1157996579	123.01	527117190	360	5	0.214313	1.07156	0.113827	0.00642938	0.00068296	0.243883	5.55215e-09	5.55207e-09	1	0	0	1	0	0
ACGGGCAG	5	20	8	55.993	1157996579	123.01	527117190	160	4	0.0892969	0.357188	0.0379422	0.0028575	0.000303538	0.260141	2.46762e-09	2.46759e-09	1	0	0	1	0	0
ACGT	139	1109	4	55.993	1157996579	123.01	527117190	4436	7.97842	2.48245	19.806	2.1039	0.0792242	0.00841559	0.25944	6.84149e-08	6.84138e-08	1	0	0	0	0	0
ACGTCTGATACTGC	80	337	14	55.993	1157996579	123.01	527117190	4718	4.2125	1.42875	6.01861	0.639327	0.0842605	0.00895057	0.479433	7.27641e-08	7.2763e-08	1	0	0	1	0	0
ACT	69755	751512	3	55.993	1157996579	123.01	527117190	2254536	10.7736	1245.78	13421.5	1425.7	40.2646	4.27711	0.262749	3.47709e-05	3.47704e-05	1	1	1	0	0	0
ACTACTC	33	132	7	55.993	1157996579	123.01	527117190	924	4	0.589359	2.35744	0.250419	0.0165021	0.00175293	0.227624	1.42505e-08	1.42503e-08	1	0	0	1	0	0
ACTACTGCT	42	171	9	55.993	1157996579	123.01	527117190	1539	4.07143	0.750094	3.05395	0.324406	0.0274856	0.00291965	0.297885	2.37355e-08	2.37351e-08	1	0	0	1	0	0
ACTAG	301	1726	5	55.993	1157996579	123.01	527117190	8630	5.73422	5.37567	30.8253	3.27441	0.154126	0.0163721	0.233079	1.33097e-07	1.33095e-07	1	0	0	1	0	0
ACTAGACTGG	45	217	10	55.993	1157996579	123.01	527117190	2170	4.82222	0.803672	3.87548	0.411673	0.0387548	0.00411673	0.392019	3.34671e-08	3.34666e-08	1	0	0	1	0	0
ACTAGT	23	92	6	55.993	1157996579	123.01	527117190	552	4	0.410766	1.64306	0.174534	0.00985838	0.00104721	0.195106	8.5133e-09	8.51317e-09	1	0	0	1	0	0
ACTAT	12708	102166	5	55.993	1157996579	123.01	527117190	510830	8.0395	226.957	1824.62	193.82	9.1231	0.969101	0.326782	7.87835e-06	7.87823e-06	1	1	0	1	0	0
ACTATAT	1	4	7	55.993	1157996579	123.01	527117190	28	4	0.0178594	0.0714375	0.00758845	0.000500063	5.31191e-05	0.227624	4.31834e-10	4.31828e-10	1	0	0	1	0	0
ACTATC	34	136	6	55.993	1157996579	123.01	527117190	816	4	0.607219	2.42888	0.258007	0.0145733	0.00154804	0.195106	1.25849e-08	1.25847e-08	1	0	0	1	0	0
ACTATCGAGTGATG	62	256	14	55.993	1157996579	123.01	527117190	3584	4.12903	1.10728	4.572	0.485661	0.064008	0.00679925	0.469933	5.52748e-08	5.52739e-08	1	0	0	1	0	0
ACTATG	24	166	6	55.993	1157996579	123.01	527117190	996	6.91667	0.428625	2.96466	0.31492	0.0177879	0.00188952	0.337371	1.5361e-08	1.53607e-08	1	0	0	1	0	0
ACTC	51319	488594	4	55.993	1157996579	123.01	527117190	1954376	9.52072	916.525	8725.98	926.917	34.9039	3.70767	0.309592	3.01417e-05	3.01412e-05	1	1	0	0	0	0
ACTCACTCACTCACTG	212	873	16	55.993	1157996579	123.01	527117190	13968	4.11792	3.78619	15.5912	1.65618	0.24946	0.0264989	0.535621	2.15424e-07	2.1542e-07	1	0	0	1	1	0
ACTCACTCACTG	156	646	12	55.993	1157996579	123.01	527117190	7752	4.14103	2.78606	11.5372	1.22553	0.138446	0.0147064	0.40397	1.19556e-07	1.19555e-07	1	0	0	1	0	0
ACTCACTCTC	133	903	10	55.993	1157996579	123.01	527117190	9030	6.78947	2.3753	16.127	1.71309	0.16127	0.0171309	0.551945	1.39267e-07	1.39264e-07	1	0	0	1	1	0
ACTCACTGCT	1	4	10	55.993	1157996579	123.01	527117190	40	4	0.0178594	0.0714375	0.00758845	0.000714375	7.58845e-05	0.325177	6.16906e-10	6.16897e-10	1	0	0	1	0	0
ACTCAG	277	1111	6	55.993	1157996579	123.01	527117190	6666	4.01083	4.94705	19.8418	2.10769	0.119051	0.0126461	0.195634	1.02807e-07	1.02806e-07	1	0	0	1	0	0
ACTCAT	105	557	6	55.993	1157996579	123.01	527117190	3342	5.30476	1.87523	9.94767	1.05669	0.059686	0.00634015	0.258748	5.15425e-08	5.15417e-08	1	0	0	1	0	0
ACTCC	57	360	5	55.993	1157996579	123.01	527117190	1800	6.31579	1.01798	6.42938	0.68296	0.0321469	0.0034148	0.256719	2.77608e-08	2.77603e-08	1	0	0	1	0	0
ACTCCC	15	60	6	55.993	1157996579	123.01	527117190	360	4	0.267891	1.07156	0.113827	0.00642938	0.00068296	0.195106	5.55215e-09	5.55207e-09	1	0	0	1	0	0
ACTCCT	25	112	6	55.993	1157996579	123.01	527117190	672	4.48	0.446484	2.00025	0.212476	0.0120015	0.00127486	0.218519	1.0364e-08	1.03639e-08	1	0	0	1	0	0
ACTCG	24	121	5	55.993	1157996579	123.01	527117190	605	5.04167	0.428625	2.16098	0.22955	0.0108049	0.00114775	0.204929	9.3307e-09	9.33056e-09	1	0	0	1	0	0
ACTCGC	31	166	6	55.993	1157996579	123.01	527117190	996	5.35484	0.553641	2.96466	0.31492	0.0177879	0.00188952	0.26119	1.5361e-08	1.53607e-08	1	0	0	1	0	0
ACTCGCTCACTGCT	25	109	14	55.993	1157996579	123.01	527117190	1526	4.36	0.446484	1.94667	0.206785	0.0272534	0.00289499	0.49622	2.3535e-08	2.35346e-08	1	0	0	1	0	0
ACTCGCTCAGTC	7	41	12	55.993	1157996579	123.01	527117190	492	5.85714	0.125016	0.732234	0.0777816	0.00878681	0.000933379	0.571382	7.58794e-09	7.58783e-09	1	0	0	1	1	0
ACTCGG	87	419	6	55.993	1157996579	123.01	527117190	2514	4.81609	1.55377	7.48308	0.79489	0.0448985	0.00476934	0.234912	3.87725e-08	3.8772e-08	1	0	0	1	0	0
ACTCT	1112	8800	5	55.993	1157996579	123.01	527117190	44000	7.91367	19.8596	157.163	16.6946	0.785813	0.0834729	0.321668	6.78597e-07	6.78586e-07	1	0	0	1	0	0
ACTCTATCCATCT	40	180	13	55.993	1157996579	123.01	527117190	2340	4.5	0.714375	3.21469	0.34148	0.0417909	0.00443924	0.475571	3.6089e-08	3.60885e-08	1	0	0	1	0	0
ACTCTATCG	3	19	9	55.993	1157996579	123.01	527117190	171	6.33333	0.0535781	0.339328	0.0360451	0.00305395	0.000324406	0.463377	2.63727e-09	2.63723e-09	1	0	0	1	0	0
ACTCTATGGCAGGG	731	4534	14	55.993	1157996579	123.01	527117190	63476	6.20246	13.0552	80.9744	8.6015	1.13364	0.120421	0.705914	9.78968e-07	9.78953e-07	1	0	0	1	1	0
ACTCTC	61	246	6	55.993	1157996579	123.01	527117190	1476	4.03279	1.08942	4.39341	0.466689	0.0263604	0.00280014	0.196705	2.27638e-08	2.27635e-08	1	0	0	1	0	0
ACTCTCT	19	76	7	55.993	1157996579	123.01	527117190	532	4	0.339328	1.35731	0.14418	0.00950119	0.00100926	0.227624	8.20485e-09	8.20473e-09	1	0	0	1	0	0
ACTCTG	30	156	6	55.993	1157996579	123.01	527117190	936	5.2	0.535781	2.78606	0.295949	0.0167164	0.0017757	0.253638	1.44356e-08	1.44354e-08	1	0	0	1	0	0
ACTCTGATGAT	2	8	11	55.993	1157996579	123.01	527117190	88	4	0.0357188	0.142875	0.0151769	0.00157163	0.000166946	0.357694	1.35719e-09	1.35717e-09	1	0	0	1	0	0
ACTG	42444	353113	4	55.993	1157996579	123.01	527117190	1412452	8.3195	758.023	6306.38	669.895	25.2255	2.67958	0.270531	2.17838e-05	2.17834e-05	1	1	0	0	0	0
ACTGAGAGATGG	22	94	12	55.993	1157996579	123.01	527117190	1128	4.27273	0.392906	1.67878	0.178328	0.0201454	0.00213994	0.416818	1.73967e-08	1.73965e-08	1	0	0	1	0	0
ACTGAT	56	258	6	55.993	1157996579	123.01	527117190	1548	4.60714	1.00013	4.60772	0.489455	0.0276463	0.00293673	0.22472	2.38743e-08	2.38739e-08	1	0	0	1	0	0
ACTGC	70	405	5	55.993	1157996579	123.01	527117190	2025	5.78571	1.25016	7.23305	0.76833	0.0361652	0.00384165	0.235173	3.12309e-08	3.12304e-08	1	0	0	1	0	0
ACTGCC	2	8	6	55.993	1157996579	123.01	527117190	48	4	0.0357188	0.142875	0.0151769	0.00085725	9.10613e-05	0.195106	7.40287e-10	7.40276e-10	1	0	0	1	0	0
ACTGCCTCT	4	40	9	55.993	1157996579	123.01	527117190	360	10	0.0714375	0.714375	0.0758845	0.00642938	0.00068296	0.731648	5.55215e-09	5.55207e-09	1	0	0	1	1	0
ACTGCGCTCTC	14	69	11	55.993	1157996579	123.01	527117190	759	4.92857	0.250031	1.2323	0.130901	0.0135553	0.00143991	0.440731	1.17058e-08	1.17056e-08	1	0	0	1	0	0
ACTGCT	3083	31172	6	55.993	1157996579	123.01	527117190	187032	10.1109	55.0605	556.712	59.1368	3.34027	0.354821	0.493176	2.88453e-06	2.88449e-06	1	0	0	1	0	0
ACTGCTAT	39	374	8	55.993	1157996579	123.01	527117190	2992	9.58974	0.696516	6.67941	0.70952	0.0534353	0.00567616	0.623672	4.61446e-08	4.61439e-08	1	0	0	1	1	0
ACTGG	429	2598	5	55.993	1157996579	123.01	527117190	12990	6.05594	7.66167	46.3987	4.9287	0.231993	0.0246435	0.246157	2.0034e-07	2.00337e-07	1	0	0	1	0	0
ACTGGC	1	6	6	55.993	1157996579	123.01	527117190	36	6	0.0178594	0.107156	0.0113827	0.000642938	6.8296e-05	0.292659	5.55215e-10	5.55207e-10	1	0	0	1	0	0
ACTGGCAGG	69	278	9	55.993	1157996579	123.01	527117190	2502	4.02899	1.2323	4.96491	0.527397	0.0446842	0.00474657	0.29478	3.85875e-08	3.85869e-08	1	0	0	1	0	0
ACTGGG	40	258	6	55.993	1157996579	123.01	527117190	1548	6.45	0.714375	4.60772	0.489455	0.0276463	0.00293673	0.314609	2.38743e-08	2.38739e-08	1	0	0	1	0	0
AG	532135	9848532	2	55.993	1157996579	123.01	527117190	19697064	18.5076	9503.6	175889	18683.8	351.777	37.3675	0.300912	0.000303781	0.000303776	1	1	1	0	0	0
AGAGAGG	2	8	7	55.993	1157996579	123.01	527117190	56	4	0.0357188	0.142875	0.0151769	0.00100013	0.000106238	0.227624	8.63668e-10	8.63655e-10	1	0	0	1	0	0
AGAGAT	71	361	6	55.993	1157996579	123.01	527117190	2166	5.08451	1.26802	6.44723	0.684857	0.0386834	0.00410914	0.248005	3.34055e-08	3.3405e-08	1	0	0	1	0	0
AGAGC	610	3405	5	55.993	1157996579	123.01	527117190	17025	5.58197	10.8942	60.8112	6.45966	0.304056	0.0322983	0.226891	2.62571e-07	2.62567e-07	1	0	0	1	0	0
AGAGCC	24	130	6	55.993	1157996579	123.01	527117190	780	5.41667	0.428625	2.32172	0.246624	0.0139303	0.00147975	0.264206	1.20297e-08	1.20295e-08	1	0	0	1	0	0
AGAGCCGCC	2	8	9	55.993	1157996579	123.01	527117190	72	4	0.0357188	0.142875	0.0151769	0.00128588	0.000136592	0.292659	1.11043e-09	1.11041e-09	1	0	0	1	0	0
AGAGCG	100	493	6	55.993	1157996579	123.01	527117190	2958	4.93	1.78594	8.80467	0.935276	0.052828	0.00561166	0.240468	4.56202e-08	4.56195e-08	1	0	0	1	0	0
AGAGCGC	25	100	7	55.993	1157996579	123.01	527117190	700	4	0.446484	1.78594	0.189711	0.0125016	0.00132798	0.227624	1.07959e-08	1.07957e-08	1	0	0	1	0	0
AGAGG	387	2442	5	55.993	1157996579	123.01	527117190	12210	6.31008	6.91158	43.6126	4.63275	0.218063	0.0231637	0.256486	1.88311e-07	1.88308e-07	1	0	0	1	0	0
AGAGGATCATC	6	24	11	55.993	1157996579	123.01	527117190	264	4	0.107156	0.428625	0.0455307	0.00471488	0.000500837	0.357694	4.07158e-09	4.07152e-09	1	0	0	1	0	0
AGAGGG	461	1936	6	55.993	1157996579	123.01	527117190	11616	4.19957	8.23317	34.5758	3.67281	0.207455	0.0220368	0.20484	1.79149e-07	1.79147e-07	1	0	0	1	0	0
AGAT	1259736	20808720	4	55.993	1157996579	123.01	527117190	83234880	16.5183	22498.1	371631	39476.5	1486.52	157.906	0.537137	0.0012837	0.00128368	1	1	1	0	1	0
AGATAGATAGATGGCT	30	133	16	55.993	1157996579	123.01	527117190	2128	4.43333	0.535781	2.3753	0.252316	0.0380048	0.00403705	0.576647	3.28194e-08	3.28189e-08	1	0	0	1	1	0
AGATAGGAT	1	4	9	55.993	1157996579	123.01	527117190	36	4	0.0178594	0.0714375	0.00758845	0.000642938	6.8296e-05	0.292659	5.55215e-10	5.55207e-10	1	0	0	1	0	0
AGATAT	304	1540	6	55.993	1157996579	123.01	527117190	9240	5.06579	5.42925	27.5034	2.92155	0.165021	0.0175293	0.247092	1.42505e-07	1.42503e-07	1	0	0	1	0	0
AGATC	134	784	5	55.993	1157996579	123.01	527117190	3920	5.85075	2.39316	14.0018	1.48734	0.0700088	0.00743668	0.237816	6.04568e-08	6.04559e-08	1	0	0	1	0	0
AGATCAT	3	12	7	55.993	1157996579	123.01	527117190	84	4	0.0535781	0.214313	0.0227653	0.00150019	0.000159357	0.227624	1.2955e-09	1.29548e-09	1	0	0	1	0	0
AGATCC	111	444	6	55.993	1157996579	123.01	527117190	2664	4	1.98239	7.92956	0.842317	0.0475774	0.0050539	0.195106	4.10859e-08	4.10853e-08	1	0	0	1	0	0
AGATCG	2	8	6	55.993	1157996579	123.01	527117190	48	4	0.0357188	0.142875	0.0151769	0.00085725	9.10613e-05	0.195106	7.40287e-10	7.40276e-10	1	0	0	1	0	0
AGATG	565	3384	5	55.993	1157996579	123.01	527117190	16920	5.98938	10.0905	60.4361	6.41982	0.302181	0.0320991	0.243451	2.60951e-07	2.60947e-07	1	0	0	1	0	0
AGATGAT	11	44	7	55.993	1157996579	123.01	527117190	308	4	0.196453	0.785813	0.0834729	0.00550069	0.00058431	0.227624	4.75018e-09	4.7501e-09	1	0	0	1	0	0
AGATGATGGAT	5	20	11	55.993	1157996579	123.01	527117190	220	4	0.0892969	0.357188	0.0379422	0.00392906	0.000417364	0.357694	3.39298e-09	3.39293e-09	1	0	0	1	0	0
AGATGG	14	59	6	55.993	1157996579	123.01	527117190	354	4.21429	0.250031	1.0537	0.11193	0.00632222	0.000671577	0.205558	5.45962e-09	5.45954e-09	1	0	0	1	0	0
AGATGGAT	5016	21056	8	55.993	1157996579	123.01	527117190	168448	4.19777	89.5826	376.047	39.9456	3.00838	0.319565	0.273003	2.59791e-06	2.59788e-06	1	0	0	1	0	0
AGC	2248	20496	3	55.993	1157996579	123.01	527117190	61488	9.11744	40.1479	366.046	38.8832	1.09814	0.11665	0.222358	9.48308e-07	9.48293e-07	1	0	0	0	0	0
AGCAGG	73	319	6	55.993	1157996579	123.01	527117190	1914	4.36986	1.30373	5.69714	0.605179	0.0341828	0.00363107	0.213147	2.9519e-08	2.95185e-08	1	0	0	1	0	0
AGCAGGC	12	58	7	55.993	1157996579	123.01	527117190	406	4.83333	0.214313	1.03584	0.110032	0.00725091	0.000770227	0.275045	6.2616e-09	6.2615e-09	1	0	0	1	0	0
AGCAT	298	1665	5	55.993	1157996579	123.01	527117190	8325	5.58725	5.32209	29.7359	3.15869	0.148679	0.0157935	0.227105	1.28394e-07	1.28392e-07	1	0	0	1	0	0
AGCATC	157	686	6	55.993	1157996579	123.01	527117190	4116	4.36943	2.80392	12.2515	1.30142	0.0735092	0.00780851	0.213125	6.34796e-08	6.34787e-08	1	0	0	1	0	0
AGCATG	57	228	6	55.993	1157996579	123.01	527117190	1368	4	1.01798	4.07194	0.432541	0.0244316	0.00259525	0.195106	2.10982e-08	2.10979e-08	1	0	0	1	0	0
AGCC	1219	9129	4	55.993	1157996579	123.01	527117190	36516	7.48893	21.7706	163.038	17.3187	0.652153	0.0692749	0.243522	5.63173e-07	5.63165e-07	1	0	0	0	0	0
AGCCAGG	2	8	7	55.993	1157996579	123.01	527117190	56	4	0.0357188	0.142875	0.0151769	0.00100013	0.000106238	0.227624	8.63668e-10	8.63655e-10	1	0	0	1	0	0
AGCCC	421	2473	5	55.993	1157996579	123.01	527117190	12365	5.87411	7.5188	44.1662	4.69156	0.220831	0.0234578	0.238766	1.90701e-07	1.90698e-07	1	0	0	1	0	0
AGCCCC	41	165	6	55.993	1157996579	123.01	527117190	990	4.02439	0.732234	2.9468	0.313023	0.0176808	0.00187814	0.196296	1.52684e-08	1.52682e-08	1	0	0	1	0	0
AGCCCG	20	81	6	55.993	1157996579	123.01	527117190	486	4.05	0.357188	1.44661	0.153666	0.00867966	0.000921996	0.197545	7.49541e-09	7.49529e-09	1	0	0	1	0	0
AGCCG	46	256	5	55.993	1157996579	123.01	527117190	1280	5.56522	0.821531	4.572	0.485661	0.02286	0.0024283	0.22621	1.9741e-08	1.97407e-08	1	0	0	1	0	0
AGCCGC	45	187	6	55.993	1157996579	123.01	527117190	1122	4.15556	0.803672	3.3397	0.35476	0.0200382	0.00212856	0.202694	1.73042e-08	1.7304e-08	1	0	0	1	0	0
AGCCGG	25	121	6	55.993	1157996579	123.01	527117190	726	4.84	0.446484	2.16098	0.22955	0.0129659	0.0013773	0.236078	1.11968e-08	1.11967e-08	1	0	0	1	0	0
AGCCT	86	594	5	55.993	1157996579	123.01	527117190	2970	6.90698	1.53591	10.6085	1.12688	0.0530423	0.00563442	0.280749	4.58053e-08	4.58046e-08	1	0	0	1	0	0
AGCCTC	34	139	6	55.993	1157996579	123.01	527117190	834	4.08824	0.607219	2.48245	0.263698	0.0148947	0.00158219	0.19941	1.28625e-08	1.28623e-08	1	0	0	1	0	0
AGCCTG	18	115	6	55.993	1157996579	123.01	527117190	690	6.38889	0.321469	2.05383	0.218168	0.012323	0.00130901	0.311628	1.06416e-08	1.06415e-08	1	0	0	1	0	0
AGCG	119	759	4	55.993	1157996579	123.01	527117190	3036	6.37815	2.12527	13.5553	1.43991	0.0542211	0.00575963	0.207403	4.68232e-08	4.68225e-08	1	0	0	0	0	0
AGCGC	5	30	5	55.993	1157996579	123.01	527117190	150	6	0.0892969	0.535781	0.0569133	0.00267891	0.000284567	0.243883	2.3134e-09	2.31336e-09	1	0	0	1	0	0
AGCGCG	14	56	6	55.993	1157996579	123.01	527117190	336	4	0.250031	1.00013	0.106238	0.00600075	0.000637429	0.195106	5.18201e-09	5.18193e-09	1	0	0	1	0	0
AGCGGAT	3	20	7	55.993	1157996579	123.01	527117190	140	6.66667	0.0535781	0.357188	0.0379422	0.00250031	0.000265596	0.379373	2.15917e-09	2.15914e-09	1	0	0	1	0	0
AGCT	59	384	4	55.993	1157996579	123.01	527117190	1536	6.50847	1.0537	6.858	0.728491	0.027432	0.00291396	0.211641	2.36892e-08	2.36888e-08	1	0	0	0	0	0
AGCTC	267	1776	5	55.993	1157996579	123.01	527117190	8880	6.65169	4.76845	31.7183	3.36927	0.158591	0.0168463	0.270372	1.36953e-07	1.36951e-07	1	0	0	1	0	0
AGCTCC	158	760	6	55.993	1157996579	123.01	527117190	4560	4.81013	2.82178	13.5731	1.4418	0.0814388	0.00865083	0.234621	7.03273e-08	7.03262e-08	1	0	0	1	0	0
AGG	6273	55718	3	55.993	1157996579	123.01	527117190	167154	8.88219	112.032	995.089	105.703	2.98527	0.31711	0.216621	2.57796e-06	2.57792e-06	1	0	0	0	0	0
AGGAT	3011	27494	5	55.993	1157996579	123.01	527117190	137470	9.13119	53.7746	491.026	52.1592	2.45513	0.260796	0.371156	2.12015e-06	2.12012e-06	1	0	0	1	0	0
AGGATATATAT	12	51	11	55.993	1157996579	123.01	527117190	561	4.25	0.214313	0.910828	0.0967527	0.0100191	0.00106428	0.38005	8.65211e-09	8.65198e-09	1	0	0	1	0	0
AGGATC	266	1860	6	55.993	1157996579	123.01	527117190	11160	6.99248	4.75059	33.2184	3.52863	0.199311	0.0211718	0.341069	1.72117e-07	1.72114e-07	1	0	0	1	0	0
AGGATG	165	698	6	55.993	1157996579	123.01	527117190	4188	4.2303	2.9468	12.4658	1.32418	0.0747951	0.0079451	0.206339	6.45901e-08	6.45891e-08	1	0	0	1	0	0
AGGC	2026	16678	4	55.993	1157996579	123.01	527117190	66712	8.23198	36.1831	297.859	31.64	1.19143	0.12656	0.267685	1.02888e-06	1.02886e-06	1	0	0	0	0	0
AGGCC	47	275	5	55.993	1157996579	123.01	527117190	1375	5.85106	0.839391	4.91133	0.521706	0.0245566	0.00260853	0.237829	2.12061e-08	2.12058e-08	1	0	0	1	0	0
AGGCG	1	9	5	55.993	1157996579	123.01	527117190	45	9	0.0178594	0.160734	0.017074	0.000803672	8.537e-05	0.365824	6.94019e-10	6.94009e-10	1	0	0	1	0	0
AGGCGG	14	67	6	55.993	1157996579	123.01	527117190	402	4.78571	0.250031	1.19658	0.127106	0.00717947	0.000762639	0.23343	6.19991e-09	6.19981e-09	1	0	0	1	0	0
AGGCGGC	10	40	7	55.993	1157996579	123.01	527117190	280	4	0.178594	0.714375	0.0758845	0.00500063	0.000531191	0.227624	4.31834e-09	4.31828e-09	1	0	0	1	0	0
AGGG	146	951	4	55.993	1157996579	123.01	527117190	3804	6.5137	2.60747	16.9843	1.80415	0.0679371	0.00721661	0.21181	5.86678e-08	5.86669e-08	1	0	0	0	0	0
AGGGAT	1	4	6	55.993	1157996579	123.01	527117190	24	4	0.0178594	0.0714375	0.00758845	0.000428625	4.55307e-05	0.195106	3.70144e-10	3.70138e-10	1	0	0	1	0	0
AGGGC	72	403	5	55.993	1157996579	123.01	527117190	2015	5.59722	1.28588	7.19733	0.764536	0.0359866	0.00382268	0.227511	3.10766e-08	3.10762e-08	1	0	0	1	0	0
AGGGCC	59	236	6	55.993	1157996579	123.01	527117190	1416	4	1.0537	4.21481	0.447718	0.0252889	0.00268631	0.195106	2.18385e-08	2.18381e-08	1	0	0	1	0	0
AGGGG	15	80	5	55.993	1157996579	123.01	527117190	400	5.33333	0.267891	1.42875	0.151769	0.00714375	0.000758845	0.216785	6.16906e-09	6.16897e-09	1	0	0	1	0	0
AGGGGG	15	65	6	55.993	1157996579	123.01	527117190	390	4.33333	0.267891	1.16086	0.123312	0.00696516	0.000739873	0.211365	6.01483e-09	6.01474e-09	1	0	0	1	0	0
AT	287079	5032291	2	55.993	1157996579	123.01	527117190	10064582	17.5293	5127.05	89873.6	9546.82	179.747	19.0936	0.285006	0.000155223	0.00015522	1	1	1	0	0	0
ATATATC	2	8	7	55.993	1157996579	123.01	527117190	56	4	0.0357188	0.142875	0.0151769	0.00100013	0.000106238	0.227624	8.63668e-10	8.63655e-10	1	0	0	1	0	0
ATATC	4394	37656	5	55.993	1157996579	123.01	527117190	188280	8.56987	78.4741	672.513	71.4376	3.36256	0.357188	0.34834	2.90378e-06	2.90373e-06	1	0	0	1	0	0
ATATCC	38	178	6	55.993	1157996579	123.01	527117190	1068	4.68421	0.678656	3.17897	0.337686	0.0190738	0.00202611	0.228479	1.64714e-08	1.64711e-08	1	0	0	1	0	0
ATC	103732	1048017	3	55.993	1157996579	123.01	527117190	3144051	10.1031	1852.59	18716.9	1988.2	56.1508	5.96461	0.246398	4.84896e-05	4.84889e-05	1	1	1	0	0	0
ATCATCC	51	204	7	55.993	1157996579	123.01	527117190	1428	4	0.910828	3.64331	0.387011	0.0255032	0.00270907	0.227624	2.20235e-08	2.20232e-08	1	0	0	1	0	0
ATCC	826746	8289078	4	55.993	1157996579	123.01	527117190	33156312	10.0261	14765.2	148038	15725.3	592.151	62.9012	0.326027	0.000511358	0.00051135	1	1	1	0	0	0
ATCCC	163	959	5	55.993	1157996579	123.01	527117190	4795	5.88344	2.91108	17.1271	1.81933	0.0856357	0.00909665	0.239145	7.39516e-08	7.39505e-08	1	0	0	1	0	0
ATCCCCC	1	4	7	55.993	1157996579	123.01	527117190	28	4	0.0178594	0.0714375	0.00758845	0.000500063	5.31191e-05	0.227624	4.31834e-10	4.31828e-10	1	0	0	1	0	0
ATCCCG	19	76	6	55.993	1157996579	123.01	527117190	456	4	0.339328	1.35731	0.14418	0.00814388	0.000865083	0.195106	7.03273e-09	7.03262e-09	1	0	0	1	0	0
ATCCGC	8	52	6	55.993	1157996579	123.01	527117190	312	6.5	0.142875	0.928688	0.0986498	0.00557213	0.000591899	0.317047	4.81187e-09	4.81179e-09	1	0	0	1	0	0
ATCG	498	3763	4	55.993	1157996579	123.01	527117190	15052	7.55622	8.89397	67.2048	7.13883	0.268819	0.0285553	0.245711	2.32142e-07	2.32138e-07	1	0	0	0	0	0
ATGC	395	2793	4	55.993	1157996579	123.01	527117190	11172	7.07089	7.05445	49.8812	5.29863	0.199525	0.0211945	0.229929	1.72302e-07	1.72299e-07	1	0	0	0	0	0
ATGCC	33	165	5	55.993	1157996579	123.01	527117190	825	5	0.589359	2.9468	0.313023	0.014734	0.00156512	0.203236	1.27237e-08	1.27235e-08	1	0	0	1	0	0
ATGCCGC	1	4	7	55.993	1157996579	123.01	527117190	28	4	0.0178594	0.0714375	0.00758845	0.000500063	5.31191e-05	0.227624	4.31834e-10	4.31828e-10	1	0	0	1	0	0
CCCCG	3	15	5	55.993	1157996579	123.01	527117190	75	5	0.0535781	0.267891	0.0284567	0.00133945	0.000142283	0.203236	1.1567e-09	1.15668e-09	1	0	0	1	0	0
CCCCGG	4	16	6	55.993	1157996579	123.01	527117190	96	4	0.0714375	0.28575	0.0303538	0.0017145	0.000182123	0.195106	1.48057e-09	1.48055e-09	1	0	0	1	0	0
CCCGG	21	105	5	55.993	1157996579	123.01	527117190	525	5	0.375047	1.87523	0.199197	0.00937617	0.000995983	0.203236	8.09689e-09	8.09677e-09	1	0	0	1	0	0
CCCGGG	1	6	6	55.993	1157996579	123.01	527117190	36	6	0.0178594	0.107156	0.0113827	0.000642938	6.8296e-05	0.292659	5.55215e-10	5.55207e-10	1	0	0	1	0	0
CCG	18	158	3	55.993	1157996579	123.01	527117190	474	8.77778	0.321469	2.82178	0.299744	0.00846534	0.000899231	0.214075	7.31034e-09	7.31022e-09	1	0	0	0	0	0
CG	8	97	2	55.993	1157996579	123.01	527117190	194	12.125	0.142875	1.73236	0.18402	0.00346472	0.00036804	0.197138	2.99199e-09	2.99195e-09	1	0	0	0	0	0
