# Supplementary material for: Profiles of telomeric repeats in Insecta reveal diverse forms of telomeric motifs in Hymenopterans
Source: Life Sci Alliance. 2022 Apr 1;5(7):e202101163. doi: 10.26508/lsa.202101163 (PMC8977481; doi:10.26508/lsa.202101163)
Supplement: Supplemental Data 2. — Tandem repeat statistics and TRIP TRM calls for 41 species with simple tandem type TRM. [file LSA-2021-01163_Supplemental_Data_2.zip › DataS2/EQUCA_output.csv.1.filtered.xlsx]

## Sheet: Sheet1
Unnamed: 0	reads	repeats	unit_len	avg_genome_cov	genome_size	eff_read_len	num_reads	repeats_total_len	repeats_per_read	reads_per_genome	repeats_per_genome	repeats_per_million_reads	repeats_len_per_genome	repeats_len_per_million_reads	percent_repeats_len_per_read	percent_repeats_len_per_genome	percent_repeat_unit_in_sequences	avg_genome_cov_filter	repeat_containing_reads_filter	repeats_len_per_million_reads_filter	unit_len_filter	percent_repeats_len_per_read_filter	qualified
AAAAAAC	411	1670	7	36.2565	2497530671	90	1006130206	11690	4.06326	11.3359	46.0607	1.65982	0.322425	0.0116188	0.316031	1.29097e-07	1.29097e-07	1	0	0	1	0	0
AAAAAAG	47	200	7	36.2565	2497530671	90	1006130206	1400	4.25532	1.29632	5.51625	0.198781	0.0386138	0.00139147	0.330969	1.54608e-08	1.54608e-08	1	0	0	1	0	0
AAAAAAT	64	257	7	36.2565	2497530671	90	1006130206	1799	4.01562	1.7652	7.08838	0.255434	0.0496187	0.00178804	0.312326	1.98671e-08	1.98671e-08	1	0	0	1	0	0
AAAAAC	5649	23241	6	36.2565	2497530671	90	1006130206	139446	4.11418	155.807	641.016	23.0994	3.8461	0.138596	0.274279	1.53996e-06	1.53996e-06	1	0	0	1	0	0
AAAAACC	25	100	7	36.2565	2497530671	90	1006130206	700	4	0.689532	2.75813	0.0993907	0.0193069	0.000695735	0.311111	7.73039e-09	7.73039e-09	1	0	0	1	0	0
AAAAAG	1571	6392	6	36.2565	2497530671	90	1006130206	38352	4.06875	43.3302	176.299	6.35305	1.0578	0.0381183	0.27125	4.23537e-07	4.23537e-07	1	0	0	1	0	0
AAAAAT	804	3310	6	36.2565	2497530671	90	1006130206	19860	4.11692	22.1753	91.294	3.28983	0.547764	0.019739	0.274461	2.19322e-07	2.19322e-07	1	0	0	1	0	0
AAAAATT	18	72	7	36.2565	2497530671	90	1006130206	504	4	0.496463	1.98585	0.0715613	0.013901	0.000500929	0.311111	5.56588e-09	5.56588e-09	1	0	0	1	0	0
AAAAATTTC	2	20	9	36.2565	2497530671	90	1006130206	180	10	0.0551625	0.551625	0.0198781	0.00496463	0.000178903	1	1.98781e-09	1.98781e-09	1	0	0	1	1	0
AAAAC	10149	53101	5	36.2565	2497530671	90	1006130206	265505	5.23214	279.922	1464.59	52.7775	7.32296	0.263887	0.290675	2.93208e-06	2.93208e-06	1	0	0	1	0	0
AAAACC	444	1861	6	36.2565	2497530671	90	1006130206	11166	4.19144	12.2461	51.3287	1.84966	0.307972	0.011098	0.279429	1.23311e-07	1.23311e-07	1	0	0	1	0	0
AAAACT	13	52	6	36.2565	2497530671	90	1006130206	312	4	0.358556	1.43423	0.0516832	0.00860535	0.000310099	0.266667	3.44554e-09	3.44554e-09	1	0	0	1	0	0
AAAAG	4175	22097	5	36.2565	2497530671	90	1006130206	110485	5.29269	115.152	609.463	21.9624	3.04732	0.109812	0.294039	1.22013e-06	1.22013e-06	1	0	0	1	0	0
AAAAGC	20	80	6	36.2565	2497530671	90	1006130206	480	4	0.551625	2.2065	0.0795126	0.013239	0.000477075	0.266667	5.30084e-09	5.30084e-09	1	0	0	1	0	0
AAAAGG	93	406	6	36.2565	2497530671	90	1006130206	2436	4.36559	2.56506	11.198	0.403526	0.067188	0.00242116	0.291039	2.69018e-08	2.69018e-08	1	0	0	1	0	0
AAAAGGC	11	55	7	36.2565	2497530671	90	1006130206	385	5	0.303394	1.51697	0.0546649	0.0106188	0.000382654	0.388889	4.25171e-09	4.25171e-09	1	0	0	1	0	0
AAAAGT	13	52	6	36.2565	2497530671	90	1006130206	312	4	0.358556	1.43423	0.0516832	0.00860535	0.000310099	0.266667	3.44554e-09	3.44554e-09	1	0	0	1	0	0
AAAAT	22034	134735	5	36.2565	2497530671	90	1006130206	673675	6.11487	607.726	3716.16	133.914	18.5808	0.66957	0.339715	7.43967e-06	7.43967e-06	1	1	0	1	0	0
AAAATAC	12	48	7	36.2565	2497530671	90	1006130206	336	4	0.330975	1.3239	0.0477075	0.0092673	0.000333953	0.311111	3.71059e-09	3.71059e-09	1	0	0	1	0	0
AAAATC	68	272	6	36.2565	2497530671	90	1006130206	1632	4	1.87553	7.5021	0.270343	0.0450126	0.00162206	0.266667	1.80228e-08	1.80228e-08	1	0	0	1	0	0
AAAATCT	15	67	7	36.2565	2497530671	90	1006130206	469	4.46667	0.413719	1.84794	0.0665918	0.0129356	0.000466142	0.347407	5.17936e-09	5.17936e-09	1	0	0	1	0	0
AAAATG	84	355	6	36.2565	2497530671	90	1006130206	2130	4.22619	2.31683	9.79135	0.352837	0.0587481	0.00211702	0.281746	2.35225e-08	2.35225e-08	1	0	0	1	0	0
AAAATGG	13	52	7	36.2565	2497530671	90	1006130206	364	4	0.358556	1.43423	0.0516832	0.0100396	0.000361782	0.311111	4.0198e-09	4.0198e-09	1	0	0	1	0	0
AAAATT	75	310	6	36.2565	2497530671	90	1006130206	1860	4.13333	2.06859	8.55019	0.308111	0.0513011	0.00184867	0.275556	2.05407e-08	2.05407e-08	1	0	0	1	0	0
AAAATTT	41	164	7	36.2565	2497530671	90	1006130206	1148	4	1.13083	4.52333	0.163001	0.0316633	0.00114101	0.311111	1.26778e-08	1.26778e-08	1	0	0	1	0	0
AAAC	7099	44565	4	36.2565	2497530671	90	1006130206	178260	6.27764	195.799	1229.16	44.2935	4.91664	0.177174	0.279006	1.9686e-06	1.9686e-06	1	0	0	0	0	0
AAACAC	74	297	6	36.2565	2497530671	90	1006130206	1782	4.01351	2.04101	8.19163	0.29519	0.0491498	0.00177114	0.267568	1.96794e-08	1.96794e-08	1	0	0	1	0	0
AAACAG	1	4	6	36.2565	2497530671	90	1006130206	24	4	0.0275813	0.110325	0.00397563	0.00066195	2.38538e-05	0.266667	2.65042e-10	2.65042e-10	1	0	0	1	0	0
AAACC	549	2837	5	36.2565	2497530671	90	1006130206	14185	5.16758	15.1421	78.248	2.81971	0.39124	0.0140986	0.287088	1.56651e-07	1.56651e-07	1	0	0	1	0	0
AAACCC	18	73	6	36.2565	2497530671	90	1006130206	438	4.05556	0.496463	2.01343	0.0725552	0.0120806	0.000435331	0.27037	4.83701e-09	4.83701e-09	1	0	0	1	0	0
AAACCCT	9	44	7	36.2565	2497530671	90	1006130206	308	4.88889	0.248231	1.21358	0.0437319	0.00849503	0.000306123	0.380247	3.40137e-09	3.40137e-09	1	0	0	1	0	0
AAACCT	1	4	6	36.2565	2497530671	90	1006130206	24	4	0.0275813	0.110325	0.00397563	0.00066195	2.38538e-05	0.266667	2.65042e-10	2.65042e-10	1	0	0	1	0	0
AAACG	7	35	5	36.2565	2497530671	90	1006130206	175	5	0.193069	0.965344	0.0347868	0.00482672	0.000173934	0.277778	1.9326e-09	1.9326e-09	1	0	0	1	0	0
AAACGG	11	44	6	36.2565	2497530671	90	1006130206	264	4	0.303394	1.21358	0.0437319	0.00728145	0.000262391	0.266667	2.91546e-09	2.91546e-09	1	0	0	1	0	0
AAACT	10	76	5	36.2565	2497530671	90	1006130206	380	7.6	0.275813	2.09618	0.0755369	0.0104809	0.000377685	0.422222	4.1965e-09	4.1965e-09	1	0	0	1	0	0
AAACTC	6	34	6	36.2565	2497530671	90	1006130206	204	5.66667	0.165488	0.937763	0.0337928	0.00562658	0.000202757	0.377778	2.25286e-09	2.25286e-09	1	0	0	1	0	0
AAACTTT	12	48	7	36.2565	2497530671	90	1006130206	336	4	0.330975	1.3239	0.0477075	0.0092673	0.000333953	0.311111	3.71059e-09	3.71059e-09	1	0	0	1	0	0
AAAG	34493	273524	4	36.2565	2497530671	90	1006130206	1094096	7.92984	951.36	7544.14	271.857	30.1765	1.08743	0.352437	1.20826e-05	1.20826e-05	1	1	0	0	0	0
AAAGAC	24	101	6	36.2565	2497530671	90	1006130206	606	4.20833	0.66195	2.78571	0.100385	0.0167142	0.000602308	0.280556	6.69231e-09	6.69231e-09	1	0	0	1	0	0
AAAGACC	15	60	7	36.2565	2497530671	90	1006130206	420	4	0.413719	1.65488	0.0596344	0.0115841	0.000417441	0.311111	4.63823e-09	4.63823e-09	1	0	0	1	0	0
AAAGAG	192	779	6	36.2565	2497530671	90	1006130206	4674	4.05729	5.2956	21.4858	0.774254	0.128915	0.00464552	0.270486	5.16169e-08	5.16169e-08	1	0	0	1	0	0
AAAGAT	10	40	6	36.2565	2497530671	90	1006130206	240	4	0.275813	1.10325	0.0397563	0.0066195	0.000238538	0.266667	2.65042e-09	2.65042e-09	1	0	0	1	0	0
AAAGATAT	2	22	8	36.2565	2497530671	90	1006130206	176	11	0.0551625	0.606788	0.021866	0.0048543	0.000174928	0.977778	1.94364e-09	1.94364e-09	1	0	0	1	1	0
AAAGC	77	395	5	36.2565	2497530671	90	1006130206	1975	5.12987	2.12376	10.8946	0.392593	0.054473	0.00196297	0.284993	2.18107e-08	2.18107e-08	1	0	0	1	0	0
AAAGCCATAAT	1	6	11	36.2565	2497530671	90	1006130206	66	6	0.0275813	0.165488	0.00596344	0.00182036	6.55979e-05	0.733333	7.28865e-10	7.28865e-10	1	0	0	1	1	0
AAAGG	100	611	5	36.2565	2497530671	90	1006130206	3055	6.11	2.75813	16.8522	0.607277	0.0842608	0.00303639	0.339444	3.37376e-08	3.37376e-08	1	0	0	1	0	0
AAAGGAC	13	52	7	36.2565	2497530671	90	1006130206	364	4	0.358556	1.43423	0.0516832	0.0100396	0.000361782	0.311111	4.0198e-09	4.0198e-09	1	0	0	1	0	0
AAAGGC	12	48	6	36.2565	2497530671	90	1006130206	288	4	0.330975	1.3239	0.0477075	0.0079434	0.000286245	0.266667	3.1805e-09	3.1805e-09	1	0	0	1	0	0
AAAGGG	8	32	6	36.2565	2497530671	90	1006130206	192	4	0.22065	0.8826	0.031805	0.0052956	0.00019083	0.266667	2.12034e-09	2.12034e-09	1	0	0	1	0	0
AAAGGGC	51	204	7	36.2565	2497530671	90	1006130206	1428	4	1.40664	5.62658	0.202757	0.039386	0.0014193	0.311111	1.577e-08	1.577e-08	1	0	0	1	0	0
AAAGT	15	75	5	36.2565	2497530671	90	1006130206	375	5	0.413719	2.06859	0.074543	0.010343	0.000372715	0.277778	4.14128e-09	4.14128e-09	1	0	0	1	0	0
AAAGTG	13	52	6	36.2565	2497530671	90	1006130206	312	4	0.358556	1.43423	0.0516832	0.00860535	0.000310099	0.266667	3.44554e-09	3.44554e-09	1	0	0	1	0	0
AAAT	17707	115349	4	36.2565	2497530671	90	1006130206	461396	6.51432	488.381	3181.47	114.646	12.7259	0.458585	0.289525	5.09539e-06	5.09539e-06	1	1	0	0	0	0
AAATAAG	17	68	7	36.2565	2497530671	90	1006130206	476	4	0.468881	1.87553	0.0675857	0.0131287	0.0004731	0.311111	5.25666e-09	5.25666e-09	1	0	0	1	0	0
AAATAAT	6	24	7	36.2565	2497530671	90	1006130206	168	4	0.165488	0.66195	0.0238538	0.00463365	0.000166976	0.311111	1.85529e-09	1.85529e-09	1	0	0	1	0	0
AAATAC	17	86	6	36.2565	2497530671	90	1006130206	516	5.05882	0.468881	2.37199	0.085476	0.0142319	0.000512856	0.337255	5.6984e-09	5.6984e-09	1	0	0	1	0	0
AAATACT	14	56	7	36.2565	2497530671	90	1006130206	392	4	0.386138	1.54455	0.0556588	0.0108119	0.000389612	0.311111	4.32902e-09	4.32902e-09	1	0	0	1	0	0
AAATAG	18	72	6	36.2565	2497530671	90	1006130206	432	4	0.496463	1.98585	0.0715613	0.0119151	0.000429368	0.266667	4.77075e-09	4.77075e-09	1	0	0	1	0	0
AAATAGT	13	52	7	36.2565	2497530671	90	1006130206	364	4	0.358556	1.43423	0.0516832	0.0100396	0.000361782	0.311111	4.0198e-09	4.0198e-09	1	0	0	1	0	0
AAATAT	59	244	6	36.2565	2497530671	90	1006130206	1464	4.13559	1.62729	6.72983	0.242513	0.040379	0.00145508	0.275706	1.61676e-08	1.61676e-08	1	0	0	1	0	0
AAATATG	7	28	7	36.2565	2497530671	90	1006130206	196	4	0.193069	0.772275	0.0278294	0.00540593	0.000194806	0.311111	2.16451e-09	2.16451e-09	1	0	0	1	0	0
AAATC	32	160	5	36.2565	2497530671	90	1006130206	800	5	0.8826	4.413	0.159025	0.022065	0.000795126	0.277778	8.83473e-09	8.83473e-09	1	0	0	1	0	0
AAATCC	28	112	6	36.2565	2497530671	90	1006130206	672	4	0.772275	3.0891	0.111318	0.0185346	0.000667906	0.266667	7.42117e-09	7.42117e-09	1	0	0	1	0	0
AAATCT	19	94	6	36.2565	2497530671	90	1006130206	564	4.94737	0.524044	2.59264	0.0934273	0.0155558	0.000560564	0.329825	6.22848e-09	6.22848e-09	1	0	0	1	0	0
AAATCTTGTG	8	47	10	36.2565	2497530671	90	1006130206	470	5.875	0.22065	1.29632	0.0467136	0.0129632	0.000467136	0.652778	5.1904e-09	5.1904e-09	1	0	0	1	1	0
AAATG	102	510	5	36.2565	2497530671	90	1006130206	2550	5	2.81329	14.0664	0.506893	0.0703322	0.00253446	0.277778	2.81607e-08	2.81607e-08	1	0	0	1	0	0
AAATGG	49	196	6	36.2565	2497530671	90	1006130206	1176	4	1.35148	5.40593	0.194806	0.0324356	0.00116883	0.266667	1.29871e-08	1.29871e-08	1	0	0	1	0	0
AAATGT	38	166	6	36.2565	2497530671	90	1006130206	996	4.36842	1.04809	4.57849	0.164989	0.0274709	0.000989932	0.291228	1.09992e-08	1.09992e-08	1	0	0	1	0	0
AAATGTC	16	64	7	36.2565	2497530671	90	1006130206	448	4	0.4413	1.7652	0.0636101	0.0123564	0.00044527	0.311111	4.94745e-09	4.94745e-09	1	0	0	1	0	0
AAATGTTGTG	1	7	10	36.2565	2497530671	90	1006130206	70	7	0.0275813	0.193069	0.00695735	0.00193069	6.95735e-05	0.777778	7.73039e-10	7.73039e-10	1	0	0	1	1	0
AAATT	472	2460	5	36.2565	2497530671	90	1006130206	12300	5.21186	13.0184	67.8499	2.44501	0.33925	0.0122251	0.289548	1.35834e-07	1.35834e-07	1	0	0	1	0	0
AAATTAG	9	43	7	36.2565	2497530671	90	1006130206	301	4.77778	0.248231	1.18599	0.042738	0.00830196	0.000299166	0.371605	3.32407e-09	3.32407e-09	1	0	0	1	0	0
AAATTC	43	199	6	36.2565	2497530671	90	1006130206	1194	4.62791	1.18599	5.48867	0.197788	0.032932	0.00118673	0.308527	1.31858e-08	1.31858e-08	1	0	0	1	0	0
AAATTCT	26	104	7	36.2565	2497530671	90	1006130206	728	4	0.717113	2.86845	0.103366	0.0200792	0.000723564	0.311111	8.0396e-09	8.0396e-09	1	0	0	1	0	0
AAATTG	15	60	6	36.2565	2497530671	90	1006130206	360	4	0.413719	1.65488	0.0596344	0.00992925	0.000357807	0.266667	3.97563e-09	3.97563e-09	1	0	0	1	0	0
AAATTT	115	472	6	36.2565	2497530671	90	1006130206	2832	4.10435	3.17185	13.0184	0.469124	0.0781101	0.00281475	0.273623	3.12749e-08	3.12749e-08	1	0	0	1	0	0
AAATTTC	19	76	7	36.2565	2497530671	90	1006130206	532	4	0.524044	2.09618	0.0755369	0.0146732	0.000528759	0.311111	5.8751e-09	5.8751e-09	1	0	0	1	0	0
AAC	3493	30156	3	36.2565	2497530671	90	1006130206	90468	8.63327	96.3413	831.741	29.9723	2.49522	0.0899168	0.287776	9.99075e-07	9.99075e-07	1	0	0	0	0	0
AACAAG	91	494	6	36.2565	2497530671	90	1006130206	2964	5.42857	2.50989	13.6251	0.49099	0.0817509	0.00294594	0.361905	3.27327e-08	3.27327e-08	1	0	0	1	0	0
AACAAT	23	92	6	36.2565	2497530671	90	1006130206	552	4	0.634369	2.53748	0.0914395	0.0152249	0.000548637	0.266667	6.09596e-09	6.09596e-09	1	0	0	1	0	0
AACAC	47	244	5	36.2565	2497530671	90	1006130206	1220	5.19149	1.29632	6.72983	0.242513	0.0336491	0.00121257	0.288416	1.3473e-08	1.3473e-08	1	0	0	1	0	0
AACACC	32	151	6	36.2565	2497530671	90	1006130206	906	4.71875	0.8826	4.16477	0.15008	0.0249886	0.00090048	0.314583	1.00053e-08	1.00053e-08	1	0	0	1	0	0
AACACT	6	24	6	36.2565	2497530671	90	1006130206	144	4	0.165488	0.66195	0.0238538	0.0039717	0.000143123	0.266667	1.59025e-09	1.59025e-09	1	0	0	1	0	0
AACAG	31	155	5	36.2565	2497530671	90	1006130206	775	5	0.855019	4.2751	0.154056	0.0213755	0.000770278	0.277778	8.55864e-09	8.55864e-09	1	0	0	1	0	0
AACAGC	35	140	6	36.2565	2497530671	90	1006130206	840	4	0.965344	3.86138	0.139147	0.0231683	0.000834882	0.266667	9.27647e-09	9.27647e-09	1	0	0	1	0	0
AACAGGC	11	44	7	36.2565	2497530671	90	1006130206	308	4	0.303394	1.21358	0.0437319	0.00849503	0.000306123	0.311111	3.40137e-09	3.40137e-09	1	0	0	1	0	0
AACAGT	26	123	6	36.2565	2497530671	90	1006130206	738	4.73077	0.717113	3.3925	0.122251	0.020355	0.000733503	0.315385	8.15004e-09	8.15004e-09	1	0	0	1	0	0
AACAT	63	377	5	36.2565	2497530671	90	1006130206	1885	5.98413	1.73762	10.3981	0.374703	0.0519907	0.00187351	0.332451	2.08168e-08	2.08168e-08	1	0	0	1	0	0
AACATC	12	48	6	36.2565	2497530671	90	1006130206	288	4	0.330975	1.3239	0.0477075	0.0079434	0.000286245	0.266667	3.1805e-09	3.1805e-09	1	0	0	1	0	0
AACATCATC	2	13	9	36.2565	2497530671	90	1006130206	117	6.5	0.0551625	0.358556	0.0129208	0.00322701	0.000116287	0.65	1.29208e-09	1.29208e-09	1	0	0	1	1	0
AACATCCATCATC	2	12	13	36.2565	2497530671	90	1006130206	156	6	0.0551625	0.330975	0.0119269	0.00430268	0.00015505	0.866667	1.72277e-09	1.72277e-09	1	0	0	1	1	0
AACATG	11	44	6	36.2565	2497530671	90	1006130206	264	4	0.303394	1.21358	0.0437319	0.00728145	0.000262391	0.266667	2.91546e-09	2.91546e-09	1	0	0	1	0	0
AACATT	32	128	6	36.2565	2497530671	90	1006130206	768	4	0.8826	3.5304	0.12722	0.0211824	0.000763321	0.266667	8.48134e-09	8.48134e-09	1	0	0	1	0	0
AACC	1347	8785	4	36.2565	2497530671	90	1006130206	35140	6.5219	37.152	242.301	8.73147	0.969206	0.0349259	0.289862	3.88066e-07	3.88066e-07	1	0	0	0	0	0
AACCAG	30	120	6	36.2565	2497530671	90	1006130206	720	4	0.827438	3.30975	0.119269	0.0198585	0.000715613	0.266667	7.95126e-09	7.95126e-09	1	0	0	1	0	0
AACCAGG	10	40	7	36.2565	2497530671	90	1006130206	280	4	0.275813	1.10325	0.0397563	0.00772275	0.000278294	0.311111	3.09216e-09	3.09216e-09	1	0	0	1	0	0
AACCAGT	17	68	7	36.2565	2497530671	90	1006130206	476	4	0.468881	1.87553	0.0675857	0.0131287	0.0004731	0.311111	5.25666e-09	5.25666e-09	1	0	0	1	0	0
AACCAT	18	72	6	36.2565	2497530671	90	1006130206	432	4	0.496463	1.98585	0.0715613	0.0119151	0.000429368	0.266667	4.77075e-09	4.77075e-09	1	0	0	1	0	0
AACCC	57	303	5	36.2565	2497530671	90	1006130206	1515	5.31579	1.57213	8.35712	0.301154	0.0417856	0.00150577	0.295322	1.67308e-08	1.67308e-08	1	0	0	1	0	0
AACCCC	28	147	6	36.2565	2497530671	90	1006130206	882	5.25	0.772275	4.05445	0.146104	0.0243267	0.000876626	0.35	9.74029e-09	9.74029e-09	1	0	0	1	0	0
AACCCCC	2	8	7	36.2565	2497530671	90	1006130206	56	4	0.0551625	0.22065	0.00795126	0.00154455	5.56588e-05	0.311111	6.18431e-10	6.18431e-10	1	0	0	1	0	0
AACCCCT	10	41	7	36.2565	2497530671	90	1006130206	287	4.1	0.275813	1.13083	0.0407502	0.00791582	0.000285251	0.318889	3.16946e-09	3.16946e-09	1	0	0	1	0	0
AACCCG	594	3453	6	36.2565	2497530671	90	1006130206	20718	5.81313	16.3833	95.2381	3.43196	0.571429	0.0205918	0.387542	2.28797e-07	2.28797e-07	1	0	0	1	0	0
AACCCT	135346	1679328	6	36.2565	2497530671	90	1006130206	10075968	12.4077	3733.01	46318	1669.1	277.908	10.0146	0.827178	0.000111273	0.000111273	1	1	1	1	1	1
AACCCTCC	12	52	8	36.2565	2497530671	90	1006130206	416	4.33333	0.330975	1.43423	0.0516832	0.0114738	0.000413465	0.385185	4.59406e-09	4.59406e-09	1	0	0	1	0	0
AACCCTCT	2	11	8	36.2565	2497530671	90	1006130206	88	5.5	0.0551625	0.303394	0.010933	0.00242715	8.74638e-05	0.488889	9.7182e-10	9.7182e-10	1	0	0	1	0	0
AACCCTT	3	13	7	36.2565	2497530671	90	1006130206	91	4.33333	0.0827438	0.358556	0.0129208	0.00250989	9.04456e-05	0.337037	1.00495e-09	1.00495e-09	1	0	0	1	0	0
AACCT	10	50	5	36.2565	2497530671	90	1006130206	250	5	0.275813	1.37906	0.0496954	0.00689532	0.000248477	0.277778	2.76085e-09	2.76085e-09	1	0	0	1	0	0
AACCTT	9	45	6	36.2565	2497530671	90	1006130206	270	5	0.248231	1.24116	0.0447258	0.00744694	0.000268355	0.333333	2.98172e-09	2.98172e-09	1	0	0	1	0	0
AACG	10	68	4	36.2565	2497530671	90	1006130206	272	6.8	0.275813	1.87553	0.0675857	0.0075021	0.000270343	0.302222	3.00381e-09	3.00381e-09	1	0	0	0	0	0
AACGG	1	5	5	36.2565	2497530671	90	1006130206	25	5	0.0275813	0.137906	0.00496954	0.000689532	2.48477e-05	0.277778	2.76085e-10	2.76085e-10	1	0	0	1	0	0
AACGGC	16	64	6	36.2565	2497530671	90	1006130206	384	4	0.4413	1.7652	0.0636101	0.0105912	0.00038166	0.266667	4.24067e-09	4.24067e-09	1	0	0	1	0	0
AACGTCT	16	64	7	36.2565	2497530671	90	1006130206	448	4	0.4413	1.7652	0.0636101	0.0123564	0.00044527	0.311111	4.94745e-09	4.94745e-09	1	0	0	1	0	0
AACT	222	1549	4	36.2565	2497530671	90	1006130206	6196	6.97748	6.12304	42.7234	1.53956	0.170893	0.00615825	0.31011	6.8425e-08	6.8425e-08	1	0	0	0	0	0
AACTAC	24	96	6	36.2565	2497530671	90	1006130206	576	4	0.66195	2.6478	0.0954151	0.0158868	0.000572491	0.266667	6.36101e-09	6.36101e-09	1	0	0	1	0	0
AACTAG	23	92	6	36.2565	2497530671	90	1006130206	552	4	0.634369	2.53748	0.0914395	0.0152249	0.000548637	0.266667	6.09596e-09	6.09596e-09	1	0	0	1	0	0
AACTAT	7	31	6	36.2565	2497530671	90	1006130206	186	4.42857	0.193069	0.855019	0.0308111	0.00513011	0.000184867	0.295238	2.05407e-09	2.05407e-09	1	0	0	1	0	0
AACTC	31	155	5	36.2565	2497530671	90	1006130206	775	5	0.855019	4.2751	0.154056	0.0213755	0.000770278	0.277778	8.55864e-09	8.55864e-09	1	0	0	1	0	0
AACTG	26	130	5	36.2565	2497530671	90	1006130206	650	5	0.717113	3.58556	0.129208	0.0179278	0.00064604	0.277778	7.17822e-09	7.17822e-09	1	0	0	1	0	0
AACTT	11	55	5	36.2565	2497530671	90	1006130206	275	5	0.303394	1.51697	0.0546649	0.00758485	0.000273324	0.277778	3.03694e-09	3.03694e-09	1	0	0	1	0	0
AAG	9572	93331	3	36.2565	2497530671	90	1006130206	279993	9.75042	264.008	2574.19	92.7623	7.72256	0.278287	0.325014	3.09208e-06	3.09208e-06	1	0	0	0	0	0
AAGAAGAGG	72	320	9	36.2565	2497530671	90	1006130206	2880	4.44444	1.98585	8.826	0.31805	0.079434	0.00286245	0.444444	3.1805e-08	3.1805e-08	1	0	0	1	0	0
AAGAAGG	38	153	7	36.2565	2497530671	90	1006130206	1071	4.02632	1.04809	4.21993	0.152068	0.0295395	0.00106447	0.313158	1.18275e-08	1.18275e-08	1	0	0	1	0	0
AAGAAT	82	423	6	36.2565	2497530671	90	1006130206	2538	5.15854	2.26166	11.6669	0.420423	0.0700012	0.00252254	0.343902	2.80282e-08	2.80282e-08	1	0	0	1	0	0
AAGAATG	12	48	7	36.2565	2497530671	90	1006130206	336	4	0.330975	1.3239	0.0477075	0.0092673	0.000333953	0.311111	3.71059e-09	3.71059e-09	1	0	0	1	0	0
AAGAC	37	189	5	36.2565	2497530671	90	1006130206	945	5.10811	1.02051	5.21286	0.187848	0.0260643	0.000939242	0.283784	1.0436e-08	1.0436e-08	1	0	0	1	0	0
AAGACG	9	37	6	36.2565	2497530671	90	1006130206	222	4.11111	0.248231	1.02051	0.0367746	0.00612304	0.000220647	0.274074	2.45164e-09	2.45164e-09	1	0	0	1	0	0
AAGAG	232	1373	5	36.2565	2497530671	90	1006130206	6865	5.9181	6.39885	37.8691	1.36463	0.189345	0.00682317	0.328784	7.5813e-08	7.5813e-08	1	0	0	1	0	0
AAGAGAG	2	9	7	36.2565	2497530671	90	1006130206	63	4.5	0.0551625	0.248231	0.00894516	0.00173762	6.26162e-05	0.35	6.95735e-10	6.95735e-10	1	0	0	1	0	0
AAGAGC	4	16	6	36.2565	2497530671	90	1006130206	96	4	0.110325	0.4413	0.0159025	0.0026478	9.54151e-05	0.266667	1.06017e-09	1.06017e-09	1	0	0	1	0	0
AAGAGCCTGGG	7	30	11	36.2565	2497530671	90	1006130206	330	4.28571	0.193069	0.827438	0.0298172	0.00910182	0.000327989	0.52381	3.64433e-09	3.64433e-09	1	0	0	1	1	0
AAGAGG	219	947	6	36.2565	2497530671	90	1006130206	5682	4.3242	6.0403	26.1195	0.94123	0.156717	0.00564738	0.28828	6.27487e-08	6.27487e-08	1	0	0	1	0	0
AAGAT	22	144	5	36.2565	2497530671	90	1006130206	720	6.54545	0.606788	3.9717	0.143123	0.0198585	0.000715613	0.363636	7.95126e-09	7.95126e-09	1	0	0	1	0	0
AAGATC	15	60	6	36.2565	2497530671	90	1006130206	360	4	0.413719	1.65488	0.0596344	0.00992925	0.000357807	0.266667	3.97563e-09	3.97563e-09	1	0	0	1	0	0
AAGATG	52	208	6	36.2565	2497530671	90	1006130206	1248	4	1.43423	5.7369	0.206733	0.0344214	0.0012404	0.266667	1.37822e-08	1.37822e-08	1	0	0	1	0	0
AAGC	155	987	4	36.2565	2497530671	90	1006130206	3948	6.36774	4.2751	27.2227	0.980986	0.108891	0.00392395	0.283011	4.35994e-08	4.35994e-08	1	0	0	0	0	0
AAGCAG	75	308	6	36.2565	2497530671	90	1006130206	1848	4.10667	2.06859	8.49503	0.306123	0.0509702	0.00183674	0.273778	2.04082e-08	2.04082e-08	1	0	0	1	0	0
AAGCAGG	29	135	7	36.2565	2497530671	90	1006130206	945	4.65517	0.799857	3.72347	0.134177	0.0260643	0.000939242	0.362069	1.0436e-08	1.0436e-08	1	0	0	1	0	0
AAGCC	21	109	5	36.2565	2497530671	90	1006130206	545	5.19048	0.579207	3.00636	0.108336	0.0150318	0.000541679	0.28836	6.01866e-09	6.01866e-09	1	0	0	1	0	0
AAGCCAG	89	356	7	36.2565	2497530671	90	1006130206	2492	4	2.45473	9.81893	0.353831	0.0687325	0.00247682	0.311111	2.75202e-08	2.75202e-08	1	0	0	1	0	0
AAGCCC	3	12	6	36.2565	2497530671	90	1006130206	72	4	0.0827438	0.330975	0.0119269	0.00198585	7.15613e-05	0.266667	7.95126e-10	7.95126e-10	1	0	0	1	0	0
AAGCCCC	7	28	7	36.2565	2497530671	90	1006130206	196	4	0.193069	0.772275	0.0278294	0.00540593	0.000194806	0.311111	2.16451e-09	2.16451e-09	1	0	0	1	0	0
AAGCCCTGC	8	50	9	36.2565	2497530671	90	1006130206	450	6.25	0.22065	1.37906	0.0496954	0.0124116	0.000447258	0.625	4.96954e-09	4.96954e-09	1	0	0	1	1	0
AAGCT	12	60	5	36.2565	2497530671	90	1006130206	300	5	0.330975	1.65488	0.0596344	0.00827438	0.000298172	0.277778	3.31302e-09	3.31302e-09	1	0	0	1	0	0
AAGCTC	9	36	6	36.2565	2497530671	90	1006130206	216	4	0.248231	0.992925	0.0357807	0.00595755	0.000214684	0.266667	2.38538e-09	2.38538e-09	1	0	0	1	0	0
AAGCTG	29	116	6	36.2565	2497530671	90	1006130206	696	4	0.799857	3.19943	0.115293	0.0191966	0.000691759	0.266667	7.68622e-09	7.68622e-09	1	0	0	1	0	0
AAGCTGG	4	16	7	36.2565	2497530671	90	1006130206	112	4	0.110325	0.4413	0.0159025	0.0030891	0.000111318	0.311111	1.23686e-09	1.23686e-09	1	0	0	1	0	0
AAGG	7578	53231	4	36.2565	2497530671	90	1006130206	212924	7.02441	209.011	1468.18	52.9067	5.87271	0.211627	0.312196	2.35141e-06	2.35141e-06	1	0	0	0	0	0
AAGGAC	37	188	6	36.2565	2497530671	90	1006130206	1128	5.08108	1.02051	5.18528	0.186855	0.0311117	0.00112113	0.338739	1.2457e-08	1.2457e-08	1	0	0	1	0	0
AAGGAG	324	2304	6	36.2565	2497530671	90	1006130206	13824	7.11111	8.93633	63.5472	2.28996	0.381283	0.0137398	0.474074	1.52664e-07	1.52664e-07	1	0	0	1	0	0
AAGGAGG	8	32	7	36.2565	2497530671	90	1006130206	224	4	0.22065	0.8826	0.031805	0.0061782	0.000222635	0.311111	2.47372e-09	2.47372e-09	1	0	0	1	0	0
AAGGAGGAG	52	246	9	36.2565	2497530671	90	1006130206	2214	4.73077	1.43423	6.78499	0.244501	0.0610649	0.00220051	0.473077	2.44501e-08	2.44501e-08	1	0	0	1	0	0
AAGGATC	7	28	7	36.2565	2497530671	90	1006130206	196	4	0.193069	0.772275	0.0278294	0.00540593	0.000194806	0.311111	2.16451e-09	2.16451e-09	1	0	0	1	0	0
AAGGATG	25	100	7	36.2565	2497530671	90	1006130206	700	4	0.689532	2.75813	0.0993907	0.0193069	0.000695735	0.311111	7.73039e-09	7.73039e-09	1	0	0	1	0	0
AAGGC	14	70	5	36.2565	2497530671	90	1006130206	350	5	0.386138	1.93069	0.0695735	0.00965344	0.000347868	0.277778	3.86519e-09	3.86519e-09	1	0	0	1	0	0
AAGGCC	17	68	6	36.2565	2497530671	90	1006130206	408	4	0.468881	1.87553	0.0675857	0.0112532	0.000405514	0.266667	4.50571e-09	4.50571e-09	1	0	0	1	0	0
AAGGG	165	937	5	36.2565	2497530671	90	1006130206	4685	5.67879	4.55091	25.8436	0.931291	0.129218	0.00465645	0.315488	5.17384e-08	5.17384e-08	1	0	0	1	0	0
AAGGGAG	36	160	7	36.2565	2497530671	90	1006130206	1120	4.44444	0.992925	4.413	0.159025	0.030891	0.00111318	0.345679	1.23686e-08	1.23686e-08	1	0	0	1	0	0
AAGGGC	62	265	6	36.2565	2497530671	90	1006130206	1590	4.27419	1.71004	7.30903	0.263385	0.0438542	0.00158031	0.284946	1.7559e-08	1.7559e-08	1	0	0	1	0	0
AAGGGG	15	60	6	36.2565	2497530671	90	1006130206	360	4	0.413719	1.65488	0.0596344	0.00992925	0.000357807	0.266667	3.97563e-09	3.97563e-09	1	0	0	1	0	0
AAGGGGC	8	37	7	36.2565	2497530671	90	1006130206	259	4.625	0.22065	1.02051	0.0367746	0.00714355	0.000257422	0.359722	2.86024e-09	2.86024e-09	1	0	0	1	0	0
AAGGGGG	1	4	7	36.2565	2497530671	90	1006130206	28	4	0.0275813	0.110325	0.00397563	0.000772275	2.78294e-05	0.311111	3.09216e-10	3.09216e-10	1	0	0	1	0	0
AAGGGGGG	1	4	8	36.2565	2497530671	90	1006130206	32	4	0.0275813	0.110325	0.00397563	0.0008826	3.1805e-05	0.355556	3.53389e-10	3.53389e-10	1	0	0	1	0	0
AAGGGTGGC	5	21	9	36.2565	2497530671	90	1006130206	189	4.2	0.137906	0.579207	0.0208721	0.00521286	0.000187848	0.42	2.08721e-09	2.08721e-09	1	0	0	1	0	0
AAGGT	14	70	5	36.2565	2497530671	90	1006130206	350	5	0.386138	1.93069	0.0695735	0.00965344	0.000347868	0.277778	3.86519e-09	3.86519e-09	1	0	0	1	0	0
AAGGTC	73	299	6	36.2565	2497530671	90	1006130206	1794	4.09589	2.01343	8.2468	0.297178	0.0494808	0.00178307	0.273059	1.98119e-08	1.98119e-08	1	0	0	1	0	0
AAGGTG	1	5	6	36.2565	2497530671	90	1006130206	30	5	0.0275813	0.137906	0.00496954	0.000827438	2.98172e-05	0.333333	3.31302e-10	3.31302e-10	1	0	0	1	0	0
AAGGTGG	15	61	7	36.2565	2497530671	90	1006130206	427	4.06667	0.413719	1.68246	0.0606283	0.0117772	0.000424398	0.316296	4.71554e-09	4.71554e-09	1	0	0	1	0	0
AAGT	59	382	4	36.2565	2497530671	90	1006130206	1528	6.47458	1.62729	10.536	0.379673	0.0421442	0.00151869	0.287759	1.68743e-08	1.68743e-08	1	0	0	0	0	0
AAGTAC	1	4	6	36.2565	2497530671	90	1006130206	24	4	0.0275813	0.110325	0.00397563	0.00066195	2.38538e-05	0.266667	2.65042e-10	2.65042e-10	1	0	0	1	0	0
AAGTAT	18	86	6	36.2565	2497530671	90	1006130206	516	4.77778	0.496463	2.37199	0.085476	0.0142319	0.000512856	0.318519	5.6984e-09	5.6984e-09	1	0	0	1	0	0
AAGTCT	1	6	6	36.2565	2497530671	90	1006130206	36	6	0.0275813	0.165488	0.00596344	0.000992925	3.57807e-05	0.4	3.97563e-10	3.97563e-10	1	0	0	1	0	0
AAGTG	13	65	5	36.2565	2497530671	90	1006130206	325	5	0.358556	1.79278	0.064604	0.00896391	0.00032302	0.277778	3.58911e-09	3.58911e-09	1	0	0	1	0	0
AAGTGC	11	44	6	36.2565	2497530671	90	1006130206	264	4	0.303394	1.21358	0.0437319	0.00728145	0.000262391	0.266667	2.91546e-09	2.91546e-09	1	0	0	1	0	0
AAGTGCT	7	33	7	36.2565	2497530671	90	1006130206	231	4.71429	0.193069	0.910182	0.0327989	0.00637127	0.000229593	0.366667	2.55103e-09	2.55103e-09	1	0	0	1	0	0
AAT	4641	40494	3	36.2565	2497530671	90	1006130206	121482	8.72527	128.005	1116.88	40.2473	3.35063	0.120742	0.290842	1.34158e-06	1.34158e-06	1	0	0	0	0	0
AATAATT	9	36	7	36.2565	2497530671	90	1006130206	252	4	0.248231	0.992925	0.0357807	0.00695048	0.000250465	0.311111	2.78294e-09	2.78294e-09	1	0	0	1	0	0
AATAC	222	1283	5	36.2565	2497530671	90	1006130206	6415	5.77928	6.12304	35.3868	1.27518	0.176934	0.00637591	0.321071	7.08435e-08	7.08435e-08	1	0	0	1	0	0
AATACC	17	85	6	36.2565	2497530671	90	1006130206	510	5	0.468881	2.34441	0.0844821	0.0140664	0.000506893	0.333333	5.63214e-09	5.63214e-09	1	0	0	1	0	0
AATACT	63	317	6	36.2565	2497530671	90	1006130206	1902	5.03175	1.73762	8.74326	0.315069	0.0524596	0.00189041	0.33545	2.10046e-08	2.10046e-08	1	0	0	1	0	0
AATAG	489	3168	5	36.2565	2497530671	90	1006130206	15840	6.47853	13.4872	87.3774	3.1487	0.436887	0.0157435	0.359918	1.74928e-07	1.74928e-07	1	0	0	1	0	0
AATAGC	17	68	6	36.2565	2497530671	90	1006130206	408	4	0.468881	1.87553	0.0675857	0.0112532	0.000405514	0.266667	4.50571e-09	4.50571e-09	1	0	0	1	0	0
AATAGG	15	60	6	36.2565	2497530671	90	1006130206	360	4	0.413719	1.65488	0.0596344	0.00992925	0.000357807	0.266667	3.97563e-09	3.97563e-09	1	0	0	1	0	0
AATAGT	43	204	6	36.2565	2497530671	90	1006130206	1224	4.74419	1.18599	5.62658	0.202757	0.0337595	0.00121654	0.316279	1.35171e-08	1.35171e-08	1	0	0	1	0	0
AATAT	105	548	5	36.2565	2497530671	90	1006130206	2740	5.21905	2.89603	15.1145	0.544661	0.0755727	0.00272331	0.289947	3.0259e-08	3.0259e-08	1	0	0	1	0	0
AATATAT	2	8	7	36.2565	2497530671	90	1006130206	56	4	0.0551625	0.22065	0.00795126	0.00154455	5.56588e-05	0.311111	6.18431e-10	6.18431e-10	1	0	0	1	0	0
AATATC	14	56	6	36.2565	2497530671	90	1006130206	336	4	0.386138	1.54455	0.0556588	0.0092673	0.000333953	0.266667	3.71059e-09	3.71059e-09	1	0	0	1	0	0
AATATG	43	172	6	36.2565	2497530671	90	1006130206	1032	4	1.18599	4.74398	0.170952	0.0284639	0.00102571	0.266667	1.13968e-08	1.13968e-08	1	0	0	1	0	0
AATATGT	22	88	7	36.2565	2497530671	90	1006130206	616	4	0.606788	2.42715	0.0874638	0.0169901	0.000612247	0.311111	6.80274e-09	6.80274e-09	1	0	0	1	0	0
AATATT	15	60	6	36.2565	2497530671	90	1006130206	360	4	0.413719	1.65488	0.0596344	0.00992925	0.000357807	0.266667	3.97563e-09	3.97563e-09	1	0	0	1	0	0
AATC	1522	9943	4	36.2565	2497530671	90	1006130206	39772	6.53285	41.9787	274.24	9.88242	1.09696	0.0395297	0.290349	4.39219e-07	4.39219e-07	1	0	0	0	0	0
AATCACT	10	40	7	36.2565	2497530671	90	1006130206	280	4	0.275813	1.10325	0.0397563	0.00772275	0.000278294	0.311111	3.09216e-09	3.09216e-09	1	0	0	1	0	0
AATCAG	36	144	6	36.2565	2497530671	90	1006130206	864	4	0.992925	3.9717	0.143123	0.0238302	0.000858736	0.266667	9.54151e-09	9.54151e-09	1	0	0	1	0	0
AATCAGGG	10	40	8	36.2565	2497530671	90	1006130206	320	4	0.275813	1.10325	0.0397563	0.008826	0.00031805	0.355556	3.53389e-09	3.53389e-09	1	0	0	1	0	0
AATCAT	148	592	6	36.2565	2497530671	90	1006130206	3552	4	4.08203	16.3281	0.588393	0.0979686	0.00353036	0.266667	3.92262e-08	3.92262e-08	1	0	0	1	0	0
AATCCC	9	36	6	36.2565	2497530671	90	1006130206	216	4	0.248231	0.992925	0.0357807	0.00595755	0.000214684	0.266667	2.38538e-09	2.38538e-09	1	0	0	1	0	0
AATCT	60	309	5	36.2565	2497530671	90	1006130206	1545	5.15	1.65488	8.52261	0.307117	0.042613	0.00153559	0.286111	1.70621e-08	1.70621e-08	1	0	0	1	0	0
AATCTG	36	144	6	36.2565	2497530671	90	1006130206	864	4	0.992925	3.9717	0.143123	0.0238302	0.000858736	0.266667	9.54151e-09	9.54151e-09	1	0	0	1	0	0
AATCTGG	7	28	7	36.2565	2497530671	90	1006130206	196	4	0.193069	0.772275	0.0278294	0.00540593	0.000194806	0.311111	2.16451e-09	2.16451e-09	1	0	0	1	0	0
AATG	18624	118490	4	36.2565	2497530671	90	1006130206	473960	6.36222	513.673	3268.1	117.768	13.0724	0.471072	0.282765	5.23414e-06	5.23414e-06	1	1	0	0	0	0
AATGAC	9	36	6	36.2565	2497530671	90	1006130206	216	4	0.248231	0.992925	0.0357807	0.00595755	0.000214684	0.266667	2.38538e-09	2.38538e-09	1	0	0	1	0	0
AATGAT	45	194	6	36.2565	2497530671	90	1006130206	1164	4.31111	1.24116	5.35076	0.192818	0.0321046	0.00115691	0.287407	1.28545e-08	1.28545e-08	1	0	0	1	0	0
AATGATG	9	36	7	36.2565	2497530671	90	1006130206	252	4	0.248231	0.992925	0.0357807	0.00695048	0.000250465	0.311111	2.78294e-09	2.78294e-09	1	0	0	1	0	0
AATGCC	18	72	6	36.2565	2497530671	90	1006130206	432	4	0.496463	1.98585	0.0715613	0.0119151	0.000429368	0.266667	4.77075e-09	4.77075e-09	1	0	0	1	0	0
AATGG	134	807	5	36.2565	2497530671	90	1006130206	4035	6.02239	3.69589	22.2581	0.802083	0.11129	0.00401042	0.334577	4.45602e-08	4.45602e-08	1	0	0	1	0	0
AATGGATC	30	121	8	36.2565	2497530671	90	1006130206	968	4.03333	0.827438	3.33733	0.120263	0.0266987	0.000962102	0.358519	1.069e-08	1.069e-08	1	0	0	1	0	0
AATGGG	17	68	6	36.2565	2497530671	90	1006130206	408	4	0.468881	1.87553	0.0675857	0.0112532	0.000405514	0.266667	4.50571e-09	4.50571e-09	1	0	0	1	0	0
AATGGT	20	93	6	36.2565	2497530671	90	1006130206	558	4.65	0.551625	2.56506	0.0924334	0.0153903	0.0005546	0.31	6.16222e-09	6.16222e-09	1	0	0	1	0	0
AATGT	94	516	5	36.2565	2497530671	90	1006130206	2580	5.48936	2.59264	14.2319	0.512856	0.0711597	0.00256428	0.304965	2.8492e-08	2.8492e-08	1	0	0	1	0	0
AATGTC	12	48	6	36.2565	2497530671	90	1006130206	288	4	0.330975	1.3239	0.0477075	0.0079434	0.000286245	0.266667	3.1805e-09	3.1805e-09	1	0	0	1	0	0
AATT	880	5495	4	36.2565	2497530671	90	1006130206	21980	6.24432	24.2715	151.559	5.46152	0.606236	0.0218461	0.277525	2.42734e-07	2.42734e-07	1	0	0	0	0	0
AATTAC	8	32	6	36.2565	2497530671	90	1006130206	192	4	0.22065	0.8826	0.031805	0.0052956	0.00019083	0.266667	2.12034e-09	2.12034e-09	1	0	0	1	0	0
AATTAG	58	272	6	36.2565	2497530671	90	1006130206	1632	4.68966	1.59971	7.5021	0.270343	0.0450126	0.00162206	0.312644	1.80228e-08	1.80228e-08	1	0	0	1	0	0
AATTAT	16	64	6	36.2565	2497530671	90	1006130206	384	4	0.4413	1.7652	0.0636101	0.0105912	0.00038166	0.266667	4.24067e-09	4.24067e-09	1	0	0	1	0	0
AATTC	369	1985	5	36.2565	2497530671	90	1006130206	9925	5.3794	10.1775	54.7488	1.97291	0.273744	0.00986453	0.298856	1.09606e-07	1.09606e-07	1	0	0	1	0	0
AATTCC	32	128	6	36.2565	2497530671	90	1006130206	768	4	0.8826	3.5304	0.12722	0.0211824	0.000763321	0.266667	8.48134e-09	8.48134e-09	1	0	0	1	0	0
AATTGC	1	4	6	36.2565	2497530671	90	1006130206	24	4	0.0275813	0.110325	0.00397563	0.00066195	2.38538e-05	0.266667	2.65042e-10	2.65042e-10	1	0	0	1	0	0
AC	230336	3350851	2	36.2565	2497530671	90	1006130206	6701702	14.5477	6352.96	92420.7	3330.43	184.841	6.66087	0.323281	7.40097e-05	7.40097e-05	1	1	1	0	0	0
ACACACC	3	12	7	36.2565	2497530671	90	1006130206	84	4	0.0827438	0.330975	0.0119269	0.00231683	8.34882e-05	0.311111	9.27647e-10	9.27647e-10	1	0	0	1	0	0
ACACAG	233	957	6	36.2565	2497530671	90	1006130206	5742	4.1073	6.42643	26.3953	0.951169	0.158372	0.00570701	0.27382	6.34113e-08	6.34113e-08	1	0	0	1	0	0
ACACAGG	8	32	7	36.2565	2497530671	90	1006130206	224	4	0.22065	0.8826	0.031805	0.0061782	0.000222635	0.311111	2.47372e-09	2.47372e-09	1	0	0	1	0	0
ACACAT	194	855	6	36.2565	2497530671	90	1006130206	5130	4.40722	5.35076	23.582	0.849791	0.141492	0.00509874	0.293814	5.66527e-08	5.66527e-08	1	0	0	1	0	0
ACACATC	5	20	7	36.2565	2497530671	90	1006130206	140	4	0.137906	0.551625	0.0198781	0.00386138	0.000139147	0.311111	1.54608e-09	1.54608e-09	1	0	0	1	0	0
ACACC	64	350	5	36.2565	2497530671	90	1006130206	1750	5.46875	1.7652	9.65344	0.347868	0.0482672	0.00173934	0.303819	1.9326e-08	1.9326e-08	1	0	0	1	0	0
ACACCAT	9	36	7	36.2565	2497530671	90	1006130206	252	4	0.248231	0.992925	0.0357807	0.00695048	0.000250465	0.311111	2.78294e-09	2.78294e-09	1	0	0	1	0	0
ACACCC	198	838	6	36.2565	2497530671	90	1006130206	5028	4.23232	5.46109	23.1131	0.832894	0.138679	0.00499737	0.282155	5.55263e-08	5.55263e-08	1	0	0	1	0	0
ACACCG	15	60	6	36.2565	2497530671	90	1006130206	360	4	0.413719	1.65488	0.0596344	0.00992925	0.000357807	0.266667	3.97563e-09	3.97563e-09	1	0	0	1	0	0
ACACCT	39	168	6	36.2565	2497530671	90	1006130206	1008	4.30769	1.07567	4.63365	0.166976	0.0278019	0.00100186	0.287179	1.11318e-08	1.11318e-08	1	0	0	1	0	0
ACACGAG	7	28	7	36.2565	2497530671	90	1006130206	196	4	0.193069	0.772275	0.0278294	0.00540593	0.000194806	0.311111	2.16451e-09	2.16451e-09	1	0	0	1	0	0
ACACGC	456	2043	6	36.2565	2497530671	90	1006130206	12258	4.48026	12.5771	56.3485	2.03055	0.338091	0.0121833	0.298684	1.3537e-07	1.3537e-07	1	0	0	1	0	0
ACACT	28	140	5	36.2565	2497530671	90	1006130206	700	5	0.772275	3.86138	0.139147	0.0193069	0.000695735	0.277778	7.73039e-09	7.73039e-09	1	0	0	1	0	0
ACACTC	124	496	6	36.2565	2497530671	90	1006130206	2976	4	3.42008	13.6803	0.492978	0.0820818	0.00295787	0.266667	3.28652e-08	3.28652e-08	1	0	0	1	0	0
ACACTG	14	66	6	36.2565	2497530671	90	1006130206	396	4.71429	0.386138	1.82036	0.0655979	0.0109222	0.000393587	0.314286	4.37319e-09	4.37319e-09	1	0	0	1	0	0
ACAG	1979	12444	4	36.2565	2497530671	90	1006130206	49776	6.28802	54.5833	343.221	12.3682	1.37288	0.0494727	0.279468	5.49697e-07	5.49697e-07	1	0	0	0	0	0
ACAGACAGGG	2	14	10	36.2565	2497530671	90	1006130206	140	7	0.0551625	0.386138	0.0139147	0.00386138	0.000139147	0.777778	1.54608e-09	1.54608e-09	1	0	0	1	1	0
ACAGAG	1783	7798	6	36.2565	2497530671	90	1006130206	46788	4.37353	49.1774	215.079	7.75049	1.29047	0.0465029	0.291569	5.16699e-07	5.16699e-07	1	0	0	1	0	0
ACAGAGAGGG	7	28	10	36.2565	2497530671	90	1006130206	280	4	0.193069	0.772275	0.0278294	0.00772275	0.000278294	0.444444	3.09216e-09	3.09216e-09	1	0	0	1	0	0
ACAGAT	304	1292	6	36.2565	2497530671	90	1006130206	7752	4.25	8.3847	35.635	1.28413	0.21381	0.00770477	0.283333	8.56085e-08	8.56085e-08	1	0	0	1	0	0
ACAGC	64	320	5	36.2565	2497530671	90	1006130206	1600	5	1.7652	8.826	0.31805	0.04413	0.00159025	0.277778	1.76695e-08	1.76695e-08	1	0	0	1	0	0
ACAGCAG	13	52	7	36.2565	2497530671	90	1006130206	364	4	0.358556	1.43423	0.0516832	0.0100396	0.000361782	0.311111	4.0198e-09	4.0198e-09	1	0	0	1	0	0
ACAGCC	27	115	6	36.2565	2497530671	90	1006130206	690	4.25926	0.744694	3.17185	0.114299	0.0190311	0.000685796	0.283951	7.61995e-09	7.61995e-09	1	0	0	1	0	0
ACAGCCC	11	53	7	36.2565	2497530671	90	1006130206	371	4.81818	0.303394	1.46181	0.0526771	0.0102326	0.00036874	0.374747	4.09711e-09	4.09711e-09	1	0	0	1	0	0
ACAGCCCT	10	50	8	36.2565	2497530671	90	1006130206	400	5	0.275813	1.37906	0.0496954	0.0110325	0.000397563	0.444444	4.41737e-09	4.41737e-09	1	0	0	1	0	0
ACAGG	63	372	5	36.2565	2497530671	90	1006130206	1860	5.90476	1.73762	10.2602	0.369733	0.0513011	0.00184867	0.328042	2.05407e-08	2.05407e-08	1	0	0	1	0	0
ACAGGACC	17	70	8	36.2565	2497530671	90	1006130206	560	4.11765	0.468881	1.93069	0.0695735	0.0154455	0.000556588	0.366013	6.18431e-09	6.18431e-09	1	0	0	1	0	0
ACAGGG	1	4	6	36.2565	2497530671	90	1006130206	24	4	0.0275813	0.110325	0.00397563	0.00066195	2.38538e-05	0.266667	2.65042e-10	2.65042e-10	1	0	0	1	0	0
ACAGGTGC	1434	11167	8	36.2565	2497530671	90	1006130206	89336	7.78731	39.5515	308	11.099	2.464	0.0887917	0.692205	9.86574e-07	9.86574e-07	1	0	0	1	1	0
ACAGTCC	173	763	7	36.2565	2497530671	90	1006130206	5341	4.4104	4.77156	21.0445	0.758351	0.147312	0.00530846	0.343031	5.89829e-08	5.89829e-08	1	0	0	1	0	0
ACAGTCT	89	378	7	36.2565	2497530671	90	1006130206	2646	4.24719	2.45473	10.4257	0.375697	0.07298	0.00262988	0.330337	2.92209e-08	2.92209e-08	1	0	0	1	0	0
ACAGTG	28	112	6	36.2565	2497530671	90	1006130206	672	4	0.772275	3.0891	0.111318	0.0185346	0.000667906	0.266667	7.42117e-09	7.42117e-09	1	0	0	1	0	0
ACAT	2681	17976	4	36.2565	2497530671	90	1006130206	71904	6.70496	73.9454	495.801	17.8665	1.9832	0.0714659	0.297998	7.94066e-07	7.94066e-07	1	0	0	0	0	0
ACATAG	113	507	6	36.2565	2497530671	90	1006130206	3042	4.48673	3.11668	13.9837	0.503911	0.0839022	0.00302347	0.299115	3.35941e-08	3.35941e-08	1	0	0	1	0	0
ACATAT	521	2432	6	36.2565	2497530671	90	1006130206	14592	4.66795	14.3698	67.0776	2.41718	0.402466	0.0145031	0.311196	1.61145e-07	1.61145e-07	1	0	0	1	0	0
ACATATC	6	24	7	36.2565	2497530671	90	1006130206	168	4	0.165488	0.66195	0.0238538	0.00463365	0.000166976	0.311111	1.85529e-09	1.85529e-09	1	0	0	1	0	0
ACATC	52	291	5	36.2565	2497530671	90	1006130206	1455	5.59615	1.43423	8.02615	0.289227	0.0401307	0.00144613	0.310897	1.60682e-08	1.60682e-08	1	0	0	1	0	0
ACATCC	13	52	6	36.2565	2497530671	90	1006130206	312	4	0.358556	1.43423	0.0516832	0.00860535	0.000310099	0.266667	3.44554e-09	3.44554e-09	1	0	0	1	0	0
ACATCCC	27	108	7	36.2565	2497530671	90	1006130206	756	4	0.744694	2.97878	0.107342	0.0208514	0.000751394	0.311111	8.34882e-09	8.34882e-09	1	0	0	1	0	0
ACATCT	72	354	6	36.2565	2497530671	90	1006130206	2124	4.91667	1.98585	9.76377	0.351843	0.0585826	0.00211106	0.327778	2.34562e-08	2.34562e-08	1	0	0	1	0	0
ACATG	23	115	5	36.2565	2497530671	90	1006130206	575	5	0.634369	3.17185	0.114299	0.0158592	0.000571497	0.277778	6.34996e-09	6.34996e-09	1	0	0	1	0	0
ACATGC	27	108	6	36.2565	2497530671	90	1006130206	648	4	0.744694	2.97878	0.107342	0.0178727	0.000644052	0.266667	7.15613e-09	7.15613e-09	1	0	0	1	0	0
ACATGCC	9	36	7	36.2565	2497530671	90	1006130206	252	4	0.248231	0.992925	0.0357807	0.00695048	0.000250465	0.311111	2.78294e-09	2.78294e-09	1	0	0	1	0	0
ACATGCCATCTCC	14	56	13	36.2565	2497530671	90	1006130206	728	4	0.386138	1.54455	0.0556588	0.0200792	0.000723564	0.577778	8.0396e-09	8.0396e-09	1	0	0	1	1	0
ACATGGG	15	60	7	36.2565	2497530671	90	1006130206	420	4	0.413719	1.65488	0.0596344	0.0115841	0.000417441	0.311111	4.63823e-09	4.63823e-09	1	0	0	1	0	0
ACATGGT	13	52	7	36.2565	2497530671	90	1006130206	364	4	0.358556	1.43423	0.0516832	0.0100396	0.000361782	0.311111	4.0198e-09	4.0198e-09	1	0	0	1	0	0
ACC	1590	14056	3	36.2565	2497530671	90	1006130206	42168	8.84025	43.8542	387.682	13.9704	1.16305	0.0419111	0.294675	4.65679e-07	4.65679e-07	1	0	0	0	0	0
ACCAG	12	60	5	36.2565	2497530671	90	1006130206	300	5	0.330975	1.65488	0.0596344	0.00827438	0.000298172	0.277778	3.31302e-09	3.31302e-09	1	0	0	1	0	0
ACCAGC	51	208	6	36.2565	2497530671	90	1006130206	1248	4.07843	1.40664	5.7369	0.206733	0.0344214	0.0012404	0.271895	1.37822e-08	1.37822e-08	1	0	0	1	0	0
ACCAGG	26	121	6	36.2565	2497530671	90	1006130206	726	4.65385	0.717113	3.33733	0.120263	0.020024	0.000721577	0.310256	8.01752e-09	8.01752e-09	1	0	0	1	0	0
ACCAGGG	19	76	7	36.2565	2497530671	90	1006130206	532	4	0.524044	2.09618	0.0755369	0.0146732	0.000528759	0.311111	5.8751e-09	5.8751e-09	1	0	0	1	0	0
ACCAT	24	120	5	36.2565	2497530671	90	1006130206	600	5	0.66195	3.30975	0.119269	0.0165488	0.000596344	0.277778	6.62605e-09	6.62605e-09	1	0	0	1	0	0
ACCATC	595	2655	6	36.2565	2497530671	90	1006130206	15930	4.46218	16.4109	73.2283	2.63882	0.43937	0.0158329	0.297479	1.75922e-07	1.75922e-07	1	0	0	1	0	0
ACCATCC	37	148	7	36.2565	2497530671	90	1006130206	1036	4	1.02051	4.08203	0.147098	0.0285742	0.00102969	0.311111	1.1441e-08	1.1441e-08	1	0	0	1	0	0
ACCATCG	15	87	7	36.2565	2497530671	90	1006130206	609	5.8	0.413719	2.39957	0.0864699	0.016797	0.000605289	0.451111	6.72544e-09	6.72544e-09	1	0	0	1	0	0
ACCATCTCCCC	1	4	11	36.2565	2497530671	90	1006130206	44	4	0.0275813	0.110325	0.00397563	0.00121358	4.37319e-05	0.488889	4.8591e-10	4.8591e-10	1	0	0	1	0	0
ACCATG	25	100	6	36.2565	2497530671	90	1006130206	600	4	0.689532	2.75813	0.0993907	0.0165488	0.000596344	0.266667	6.62605e-09	6.62605e-09	1	0	0	1	0	0
ACCC	11	68	4	36.2565	2497530671	90	1006130206	272	6.18182	0.303394	1.87553	0.0675857	0.0075021	0.000270343	0.274747	3.00381e-09	3.00381e-09	1	0	0	0	0	0
ACCCACGCC	11	44	9	36.2565	2497530671	90	1006130206	396	4	0.303394	1.21358	0.0437319	0.0109222	0.000393587	0.4	4.37319e-09	4.37319e-09	1	0	0	1	0	0
ACCCAGC	44	183	7	36.2565	2497530671	90	1006130206	1281	4.15909	1.21358	5.04737	0.181885	0.0353316	0.0012732	0.323485	1.41466e-08	1.41466e-08	1	0	0	1	0	0
ACCCC	82	416	5	36.2565	2497530671	90	1006130206	2080	5.07317	2.26166	11.4738	0.413465	0.057369	0.00206733	0.281843	2.29703e-08	2.29703e-08	1	0	0	1	0	0
ACCCCC	38	152	6	36.2565	2497530671	90	1006130206	912	4	1.04809	4.19235	0.151074	0.0251541	0.000906443	0.266667	1.00716e-08	1.00716e-08	1	0	0	1	0	0
ACCCCG	16	65	6	36.2565	2497530671	90	1006130206	390	4.0625	0.4413	1.79278	0.064604	0.0107567	0.000387624	0.270833	4.30693e-09	4.30693e-09	1	0	0	1	0	0
ACCCCT	70	435	6	36.2565	2497530671	90	1006130206	2610	6.21429	1.93069	11.9978	0.43235	0.0719871	0.0025941	0.414286	2.88233e-08	2.88233e-08	1	0	0	1	0	0
ACCCCTC	2	8	7	36.2565	2497530671	90	1006130206	56	4	0.0551625	0.22065	0.00795126	0.00154455	5.56588e-05	0.311111	6.18431e-10	6.18431e-10	1	0	0	1	0	0
ACCCGG	3	12	6	36.2565	2497530671	90	1006130206	72	4	0.0827438	0.330975	0.0119269	0.00198585	7.15613e-05	0.266667	7.95126e-10	7.95126e-10	1	0	0	1	0	0
ACCCGT	8	32	6	36.2565	2497530671	90	1006130206	192	4	0.22065	0.8826	0.031805	0.0052956	0.00019083	0.266667	2.12034e-09	2.12034e-09	1	0	0	1	0	0
ACCCTC	34	191	6	36.2565	2497530671	90	1006130206	1146	5.61765	0.937763	5.26802	0.189836	0.0316081	0.00113902	0.37451	1.26558e-08	1.26558e-08	1	0	0	1	0	0
ACCCTCC	1	4	7	36.2565	2497530671	90	1006130206	28	4	0.0275813	0.110325	0.00397563	0.000772275	2.78294e-05	0.311111	3.09216e-10	3.09216e-10	1	0	0	1	0	0
ACCCTG	280	1709	6	36.2565	2497530671	90	1006130206	10254	6.10357	7.72275	47.1364	1.69859	0.282818	0.0101915	0.406905	1.13239e-07	1.13239e-07	1	0	0	1	0	0
ACCGAG	10	40	6	36.2565	2497530671	90	1006130206	240	4	0.275813	1.10325	0.0397563	0.0066195	0.000238538	0.266667	2.65042e-09	2.65042e-09	1	0	0	1	0	0
ACCGCC	11	50	6	36.2565	2497530671	90	1006130206	300	4.54545	0.303394	1.37906	0.0496954	0.00827438	0.000298172	0.30303	3.31302e-09	3.31302e-09	1	0	0	1	0	0
ACCGCCTCCCATGC	14	57	14	36.2565	2497530671	90	1006130206	798	4.07143	0.386138	1.57213	0.0566527	0.0220098	0.000793138	0.633333	8.81264e-09	8.81264e-09	1	0	0	1	1	0
ACCGCTCC	15	71	8	36.2565	2497530671	90	1006130206	568	4.73333	0.413719	1.95827	0.0705674	0.0156662	0.000564539	0.420741	6.27266e-09	6.27266e-09	1	0	0	1	0	0
ACCGGC	5	20	6	36.2565	2497530671	90	1006130206	120	4	0.137906	0.551625	0.0198781	0.00330975	0.000119269	0.266667	1.32521e-09	1.32521e-09	1	0	0	1	0	0
ACCGGG	2	8	6	36.2565	2497530671	90	1006130206	48	4	0.0551625	0.22065	0.00795126	0.0013239	4.77075e-05	0.266667	5.30084e-10	5.30084e-10	1	0	0	1	0	0
ACCGTC	9	36	6	36.2565	2497530671	90	1006130206	216	4	0.248231	0.992925	0.0357807	0.00595755	0.000214684	0.266667	2.38538e-09	2.38538e-09	1	0	0	1	0	0
ACCT	381	2424	4	36.2565	2497530671	90	1006130206	9696	6.3622	10.5085	66.857	2.40923	0.267428	0.00963692	0.282765	1.07077e-07	1.07077e-07	1	0	0	0	0	0
ACCTAGT	13	52	7	36.2565	2497530671	90	1006130206	364	4	0.358556	1.43423	0.0516832	0.0100396	0.000361782	0.311111	4.0198e-09	4.0198e-09	1	0	0	1	0	0
ACCTAT	62	262	6	36.2565	2497530671	90	1006130206	1572	4.22581	1.71004	7.22629	0.260404	0.0433577	0.00156242	0.28172	1.73602e-08	1.73602e-08	1	0	0	1	0	0
ACCTC	10	61	5	36.2565	2497530671	90	1006130206	305	6.1	0.275813	1.68246	0.0606283	0.00841228	0.000303142	0.338889	3.36824e-09	3.36824e-09	1	0	0	1	0	0
ACCTCC	57	235	6	36.2565	2497530671	90	1006130206	1410	4.12281	1.57213	6.4816	0.233568	0.0388896	0.00140141	0.274854	1.55712e-08	1.55712e-08	1	0	0	1	0	0
ACCTCCC	2	8	7	36.2565	2497530671	90	1006130206	56	4	0.0551625	0.22065	0.00795126	0.00154455	5.56588e-05	0.311111	6.18431e-10	6.18431e-10	1	0	0	1	0	0
ACCTCCT	16	64	7	36.2565	2497530671	90	1006130206	448	4	0.4413	1.7652	0.0636101	0.0123564	0.00044527	0.311111	4.94745e-09	4.94745e-09	1	0	0	1	0	0
ACCTCG	6	24	6	36.2565	2497530671	90	1006130206	144	4	0.165488	0.66195	0.0238538	0.0039717	0.000143123	0.266667	1.59025e-09	1.59025e-09	1	0	0	1	0	0
ACCTCGG	2	8	7	36.2565	2497530671	90	1006130206	56	4	0.0551625	0.22065	0.00795126	0.00154455	5.56588e-05	0.311111	6.18431e-10	6.18431e-10	1	0	0	1	0	0
ACCTG	14	74	5	36.2565	2497530671	90	1006130206	370	5.28571	0.386138	2.04101	0.0735491	0.0102051	0.000367746	0.293651	4.08606e-09	4.08606e-09	1	0	0	1	0	0
ACCTGC	24	102	6	36.2565	2497530671	90	1006130206	612	4.25	0.66195	2.81329	0.101379	0.0168797	0.000608271	0.283333	6.75857e-09	6.75857e-09	1	0	0	1	0	0
ACCTGCC	7	28	7	36.2565	2497530671	90	1006130206	196	4	0.193069	0.772275	0.0278294	0.00540593	0.000194806	0.311111	2.16451e-09	2.16451e-09	1	0	0	1	0	0
ACCTGG	12	48	6	36.2565	2497530671	90	1006130206	288	4	0.330975	1.3239	0.0477075	0.0079434	0.000286245	0.266667	3.1805e-09	3.1805e-09	1	0	0	1	0	0
ACCTGGCCCC	1	4	10	36.2565	2497530671	90	1006130206	40	4	0.0275813	0.110325	0.00397563	0.00110325	3.97563e-05	0.444444	4.41737e-10	4.41737e-10	1	0	0	1	0	0
ACG	49	433	3	36.2565	2497530671	90	1006130206	1299	8.83673	1.35148	11.9427	0.430362	0.0358281	0.00129109	0.294558	1.43454e-08	1.43454e-08	1	0	0	0	0	0
ACGAG	1	7	5	36.2565	2497530671	90	1006130206	35	7	0.0275813	0.193069	0.00695735	0.000965344	3.47868e-05	0.388889	3.86519e-10	3.86519e-10	1	0	0	1	0	0
ACGAGG	44	176	6	36.2565	2497530671	90	1006130206	1056	4	1.21358	4.8543	0.174928	0.0291258	0.00104957	0.266667	1.16618e-08	1.16618e-08	1	0	0	1	0	0
ACGAGGG	7	28	7	36.2565	2497530671	90	1006130206	196	4	0.193069	0.772275	0.0278294	0.00540593	0.000194806	0.311111	2.16451e-09	2.16451e-09	1	0	0	1	0	0
ACGATG	15	60	6	36.2565	2497530671	90	1006130206	360	4	0.413719	1.65488	0.0596344	0.00992925	0.000357807	0.266667	3.97563e-09	3.97563e-09	1	0	0	1	0	0
ACGC	183	1161	4	36.2565	2497530671	90	1006130206	4644	6.34426	5.04737	32.0218	1.15393	0.128087	0.0046157	0.281967	5.12856e-08	5.12856e-08	1	0	0	0	0	0
ACGCCGC	1	5	7	36.2565	2497530671	90	1006130206	35	5	0.0275813	0.137906	0.00496954	0.000965344	3.47868e-05	0.388889	3.86519e-10	3.86519e-10	1	0	0	1	0	0
ACGCGTCTCCTCC	34	147	13	36.2565	2497530671	90	1006130206	1911	4.32353	0.937763	4.05445	0.146104	0.0527078	0.00189936	0.62451	2.1104e-08	2.1104e-08	1	0	0	1	1	0
ACGCTC	4	19	6	36.2565	2497530671	90	1006130206	114	4.75	0.110325	0.524044	0.0188842	0.00314426	0.000113305	0.316667	1.25895e-09	1.25895e-09	1	0	0	1	0	0
ACGCTG	10	40	6	36.2565	2497530671	90	1006130206	240	4	0.275813	1.10325	0.0397563	0.0066195	0.000238538	0.266667	2.65042e-09	2.65042e-09	1	0	0	1	0	0
ACGG	45	302	4	36.2565	2497530671	90	1006130206	1208	6.71111	1.24116	8.32954	0.30016	0.0333182	0.00120064	0.298272	1.33404e-08	1.33404e-08	1	0	0	0	0	0
ACGGAG	14	56	6	36.2565	2497530671	90	1006130206	336	4	0.386138	1.54455	0.0556588	0.0092673	0.000333953	0.266667	3.71059e-09	3.71059e-09	1	0	0	1	0	0
ACGGCC	33	132	6	36.2565	2497530671	90	1006130206	792	4	0.910182	3.64073	0.131196	0.0218444	0.000787174	0.266667	8.74638e-09	8.74638e-09	1	0	0	1	0	0
ACGGCTG	14	60	7	36.2565	2497530671	90	1006130206	420	4.28571	0.386138	1.65488	0.0596344	0.0115841	0.000417441	0.333333	4.63823e-09	4.63823e-09	1	0	0	1	0	0
ACGGG	233	1410	5	36.2565	2497530671	90	1006130206	7050	6.0515	6.42643	38.8896	1.40141	0.194448	0.00700705	0.336195	7.78561e-08	7.78561e-08	1	0	0	1	0	0
ACGGGG	26	104	6	36.2565	2497530671	90	1006130206	624	4	0.717113	2.86845	0.103366	0.0172107	0.000620198	0.266667	6.89109e-09	6.89109e-09	1	0	0	1	0	0
ACGTAG	17	68	6	36.2565	2497530671	90	1006130206	408	4	0.468881	1.87553	0.0675857	0.0112532	0.000405514	0.266667	4.50571e-09	4.50571e-09	1	0	0	1	0	0
ACGTC	13	65	5	36.2565	2497530671	90	1006130206	325	5	0.358556	1.79278	0.064604	0.00896391	0.00032302	0.277778	3.58911e-09	3.58911e-09	1	0	0	1	0	0
ACT	354	3231	3	36.2565	2497530671	90	1006130206	9693	9.12712	9.76377	89.1151	3.21131	0.267345	0.00963394	0.304237	1.07044e-07	1.07044e-07	1	0	0	0	0	0
ACTAG	51	255	5	36.2565	2497530671	90	1006130206	1275	5	1.40664	7.03322	0.253446	0.0351661	0.00126723	0.277778	1.40804e-08	1.40804e-08	1	0	0	1	0	0
ACTAGAT	25	134	7	36.2565	2497530671	90	1006130206	938	5.36	0.689532	3.69589	0.133184	0.0258712	0.000932285	0.416889	1.03587e-08	1.03587e-08	1	0	0	1	0	0
ACTAGG	4	16	6	36.2565	2497530671	90	1006130206	96	4	0.110325	0.4413	0.0159025	0.0026478	9.54151e-05	0.266667	1.06017e-09	1.06017e-09	1	0	0	1	0	0
ACTAT	80	468	5	36.2565	2497530671	90	1006130206	2340	5.85	2.2065	12.908	0.465149	0.0645402	0.00232574	0.325	2.58416e-08	2.58416e-08	1	0	0	1	0	0
ACTATAG	12	48	7	36.2565	2497530671	90	1006130206	336	4	0.330975	1.3239	0.0477075	0.0092673	0.000333953	0.311111	3.71059e-09	3.71059e-09	1	0	0	1	0	0
ACTATG	24	96	6	36.2565	2497530671	90	1006130206	576	4	0.66195	2.6478	0.0954151	0.0158868	0.000572491	0.266667	6.36101e-09	6.36101e-09	1	0	0	1	0	0
ACTC	512	3354	4	36.2565	2497530671	90	1006130206	13416	6.55078	14.1216	92.5076	3.33356	0.37003	0.0133343	0.291146	1.48158e-07	1.48158e-07	1	0	0	0	0	0
ACTCAG	24	105	6	36.2565	2497530671	90	1006130206	630	4.375	0.66195	2.89603	0.10436	0.0173762	0.000626162	0.291667	6.95735e-09	6.95735e-09	1	0	0	1	0	0
ACTCAGC	15	60	7	36.2565	2497530671	90	1006130206	420	4	0.413719	1.65488	0.0596344	0.0115841	0.000417441	0.311111	4.63823e-09	4.63823e-09	1	0	0	1	0	0
ACTCAGT	11	44	7	36.2565	2497530671	90	1006130206	308	4	0.303394	1.21358	0.0437319	0.00849503	0.000306123	0.311111	3.40137e-09	3.40137e-09	1	0	0	1	0	0
ACTCAT	12	48	6	36.2565	2497530671	90	1006130206	288	4	0.330975	1.3239	0.0477075	0.0079434	0.000286245	0.266667	3.1805e-09	3.1805e-09	1	0	0	1	0	0
ACTCC	21	115	5	36.2565	2497530671	90	1006130206	575	5.47619	0.579207	3.17185	0.114299	0.0158592	0.000571497	0.304233	6.34996e-09	6.34996e-09	1	0	0	1	0	0
ACTCCCC	14	56	7	36.2565	2497530671	90	1006130206	392	4	0.386138	1.54455	0.0556588	0.0108119	0.000389612	0.311111	4.32902e-09	4.32902e-09	1	0	0	1	0	0
ACTCGGG	2	10	7	36.2565	2497530671	90	1006130206	70	5	0.0551625	0.275813	0.00993907	0.00193069	6.95735e-05	0.388889	7.73039e-10	7.73039e-10	1	0	0	1	0	0
ACTCT	1	5	5	36.2565	2497530671	90	1006130206	25	5	0.0275813	0.137906	0.00496954	0.000689532	2.48477e-05	0.277778	2.76085e-10	2.76085e-10	1	0	0	1	0	0
ACTCTC	17	69	6	36.2565	2497530671	90	1006130206	414	4.05882	0.468881	1.90311	0.0685796	0.0114186	0.000411478	0.270588	4.57197e-09	4.57197e-09	1	0	0	1	0	0
ACTCTG	10	40	6	36.2565	2497530671	90	1006130206	240	4	0.275813	1.10325	0.0397563	0.0066195	0.000238538	0.266667	2.65042e-09	2.65042e-09	1	0	0	1	0	0
ACTG	303	1961	4	36.2565	2497530671	90	1006130206	7844	6.47195	8.35712	54.0869	1.94905	0.216347	0.00779621	0.287642	8.66245e-08	8.66245e-08	1	0	0	0	0	0
ACTGAT	11	44	6	36.2565	2497530671	90	1006130206	264	4	0.303394	1.21358	0.0437319	0.00728145	0.000262391	0.266667	2.91546e-09	2.91546e-09	1	0	0	1	0	0
ACTGCC	62	248	6	36.2565	2497530671	90	1006130206	1488	4	1.71004	6.84015	0.246489	0.0410409	0.00147893	0.266667	1.64326e-08	1.64326e-08	1	0	0	1	0	0
ACTGCGG	10	40	7	36.2565	2497530671	90	1006130206	280	4	0.275813	1.10325	0.0397563	0.00772275	0.000278294	0.311111	3.09216e-09	3.09216e-09	1	0	0	1	0	0
ACTGCT	3	12	6	36.2565	2497530671	90	1006130206	72	4	0.0827438	0.330975	0.0119269	0.00198585	7.15613e-05	0.266667	7.95126e-10	7.95126e-10	1	0	0	1	0	0
ACTGG	13	65	5	36.2565	2497530671	90	1006130206	325	5	0.358556	1.79278	0.064604	0.00896391	0.00032302	0.277778	3.58911e-09	3.58911e-09	1	0	0	1	0	0
ACTGGC	12	48	6	36.2565	2497530671	90	1006130206	288	4	0.330975	1.3239	0.0477075	0.0079434	0.000286245	0.266667	3.1805e-09	3.1805e-09	1	0	0	1	0	0
AG	23446	348783	2	36.2565	2497530671	90	1006130206	697566	14.876	646.67	9619.88	346.658	19.2398	0.693316	0.330578	7.70351e-06	7.70351e-06	1	1	0	0	0	0
AGAGAT	239	1122	6	36.2565	2497530671	90	1006130206	6732	4.69456	6.59192	30.9462	1.11516	0.185677	0.00669098	0.312971	7.43443e-08	7.43443e-08	1	0	0	1	0	0
AGAGC	75	400	5	36.2565	2497530671	90	1006130206	2000	5.33333	2.06859	11.0325	0.397563	0.0551625	0.00198781	0.296296	2.20868e-08	2.20868e-08	1	0	0	1	0	0
AGAGCC	186	751	6	36.2565	2497530671	90	1006130206	4506	4.03763	5.13011	20.7135	0.746424	0.124281	0.00447855	0.269176	4.97616e-08	4.97616e-08	1	0	0	1	0	0
AGAGCCC	17	68	7	36.2565	2497530671	90	1006130206	476	4	0.468881	1.87553	0.0675857	0.0131287	0.0004731	0.311111	5.25666e-09	5.25666e-09	1	0	0	1	0	0
AGAGCG	525	2624	6	36.2565	2497530671	90	1006130206	15744	4.9981	14.4802	72.3732	2.60801	0.434239	0.0156481	0.333206	1.73867e-07	1.73867e-07	1	0	0	1	0	0
AGAGG	181	961	5	36.2565	2497530671	90	1006130206	4805	5.30939	4.99221	26.5056	0.955145	0.132528	0.00477572	0.294966	5.30636e-08	5.30636e-08	1	0	0	1	0	0
AGAGGC	28	112	6	36.2565	2497530671	90	1006130206	672	4	0.772275	3.0891	0.111318	0.0185346	0.000667906	0.266667	7.42117e-09	7.42117e-09	1	0	0	1	0	0
AGAGGG	27	118	6	36.2565	2497530671	90	1006130206	708	4.37037	0.744694	3.25459	0.117281	0.0195275	0.000703686	0.291358	7.81874e-09	7.81874e-09	1	0	0	1	0	0
AGAGGGC	62	277	7	36.2565	2497530671	90	1006130206	1939	4.46774	1.71004	7.64001	0.275312	0.0534801	0.00192719	0.347491	2.14132e-08	2.14132e-08	1	0	0	1	0	0
AGAGGGG	7	28	7	36.2565	2497530671	90	1006130206	196	4	0.193069	0.772275	0.0278294	0.00540593	0.000194806	0.311111	2.16451e-09	2.16451e-09	1	0	0	1	0	0
AGAT	38897	306720	4	36.2565	2497530671	90	1006130206	1226880	7.88544	1072.83	8459.72	304.851	33.8389	1.2194	0.350464	1.35489e-05	1.35489e-05	1	1	0	0	0	0
AGATAT	2104	9937	6	36.2565	2497530671	90	1006130206	59622	4.72291	58.031	274.075	9.87646	1.64445	0.0592587	0.314861	6.5843e-07	6.5843e-07	1	0	0	1	0	0
AGATATG	3	12	7	36.2565	2497530671	90	1006130206	84	4	0.0827438	0.330975	0.0119269	0.00231683	8.34882e-05	0.311111	9.27647e-10	9.27647e-10	1	0	0	1	0	0
AGATCC	9	36	6	36.2565	2497530671	90	1006130206	216	4	0.248231	0.992925	0.0357807	0.00595755	0.000214684	0.266667	2.38538e-09	2.38538e-09	1	0	0	1	0	0
AGATG	41	219	5	36.2565	2497530671	90	1006130206	1095	5.34146	1.13083	6.0403	0.217666	0.0302015	0.00108833	0.296748	1.20925e-08	1.20925e-08	1	0	0	1	0	0
AGATGAT	92	368	7	36.2565	2497530671	90	1006130206	2576	4	2.53748	10.1499	0.365758	0.0710493	0.0025603	0.311111	2.84478e-08	2.84478e-08	1	0	0	1	0	0
AGATGATGGGG	11	45	11	36.2565	2497530671	90	1006130206	495	4.09091	0.303394	1.24116	0.0447258	0.0136527	0.000491984	0.5	5.46649e-09	5.46649e-09	1	0	0	1	0	0
AGATGC	23	102	6	36.2565	2497530671	90	1006130206	612	4.43478	0.634369	2.81329	0.101379	0.0168797	0.000608271	0.295652	6.75857e-09	6.75857e-09	1	0	0	1	0	0
AGATGG	17	68	6	36.2565	2497530671	90	1006130206	408	4	0.468881	1.87553	0.0675857	0.0112532	0.000405514	0.266667	4.50571e-09	4.50571e-09	1	0	0	1	0	0
AGATGGG	10	40	7	36.2565	2497530671	90	1006130206	280	4	0.275813	1.10325	0.0397563	0.00772275	0.000278294	0.311111	3.09216e-09	3.09216e-09	1	0	0	1	0	0
AGC	2460	22598	3	36.2565	2497530671	90	1006130206	67794	9.18618	67.8499	623.281	22.4603	1.86984	0.0673809	0.306206	7.48677e-07	7.48677e-07	1	0	0	0	0	0
AGCAGCG	5	25	7	36.2565	2497530671	90	1006130206	175	5	0.137906	0.689532	0.0248477	0.00482672	0.000173934	0.388889	1.9326e-09	1.9326e-09	1	0	0	1	0	0
AGCAGG	19	84	6	36.2565	2497530671	90	1006130206	504	4.42105	0.524044	2.31683	0.0834882	0.013901	0.000500929	0.294737	5.56588e-09	5.56588e-09	1	0	0	1	0	0
AGCAGGG	11	62	7	36.2565	2497530671	90	1006130206	434	5.63636	0.303394	1.71004	0.0616222	0.0119703	0.000431356	0.438384	4.79284e-09	4.79284e-09	1	0	0	1	0	0
AGCATC	206	832	6	36.2565	2497530671	90	1006130206	4992	4.03883	5.68174	22.9476	0.826931	0.137686	0.00496158	0.269256	5.51287e-08	5.51287e-08	1	0	0	1	0	0
AGCATCC	31	124	7	36.2565	2497530671	90	1006130206	868	4	0.855019	3.42008	0.123244	0.0239405	0.000862711	0.311111	9.58568e-09	9.58568e-09	1	0	0	1	0	0
AGCATCGG	4	16	8	36.2565	2497530671	90	1006130206	128	4	0.110325	0.4413	0.0159025	0.0035304	0.00012722	0.355556	1.41356e-09	1.41356e-09	1	0	0	1	0	0
AGCC	335	2151	4	36.2565	2497530671	90	1006130206	8604	6.4209	9.23972	59.3273	2.13789	0.237309	0.00855158	0.285373	9.50175e-08	9.50175e-08	1	0	0	0	0	0
AGCCAGG	9	36	7	36.2565	2497530671	90	1006130206	252	4	0.248231	0.992925	0.0357807	0.00695048	0.000250465	0.311111	2.78294e-09	2.78294e-09	1	0	0	1	0	0
AGCCAT	26	104	6	36.2565	2497530671	90	1006130206	624	4	0.717113	2.86845	0.103366	0.0172107	0.000620198	0.266667	6.89109e-09	6.89109e-09	1	0	0	1	0	0
AGCCC	315	1688	5	36.2565	2497530671	90	1006130206	8440	5.35873	8.6881	46.5572	1.67772	0.232786	0.00838858	0.297707	9.32064e-08	9.32064e-08	1	0	0	1	0	0
AGCCCC	91	370	6	36.2565	2497530671	90	1006130206	2220	4.06593	2.50989	10.2051	0.367746	0.0612304	0.00220647	0.271062	2.45164e-08	2.45164e-08	1	0	0	1	0	0
AGCCCCC	11	44	7	36.2565	2497530671	90	1006130206	308	4	0.303394	1.21358	0.0437319	0.00849503	0.000306123	0.311111	3.40137e-09	3.40137e-09	1	0	0	1	0	0
AGCCCCG	1	4	7	36.2565	2497530671	90	1006130206	28	4	0.0275813	0.110325	0.00397563	0.000772275	2.78294e-05	0.311111	3.09216e-10	3.09216e-10	1	0	0	1	0	0
AGCCCG	22	88	6	36.2565	2497530671	90	1006130206	528	4	0.606788	2.42715	0.0874638	0.0145629	0.000524783	0.266667	5.83092e-09	5.83092e-09	1	0	0	1	0	0
AGCCCGC	98	472	7	36.2565	2497530671	90	1006130206	3304	4.81633	2.70296	13.0184	0.469124	0.0911285	0.00328387	0.374603	3.64874e-08	3.64874e-08	1	0	0	1	0	0
AGCCCT	1573	11693	6	36.2565	2497530671	90	1006130206	70158	7.43357	43.3853	322.508	11.6218	1.93505	0.0697305	0.495571	7.74784e-07	7.74784e-07	1	0	0	1	0	0
AGCCCTC	30	130	7	36.2565	2497530671	90	1006130206	910	4.33333	0.827438	3.58556	0.129208	0.0250989	0.000904456	0.337037	1.00495e-08	1.00495e-08	1	0	0	1	0	0
AGCCCTG	7	28	7	36.2565	2497530671	90	1006130206	196	4	0.193069	0.772275	0.0278294	0.00540593	0.000194806	0.311111	2.16451e-09	2.16451e-09	1	0	0	1	0	0
AGCCG	5	25	5	36.2565	2497530671	90	1006130206	125	5	0.137906	0.689532	0.0248477	0.00344766	0.000124238	0.277778	1.38043e-09	1.38043e-09	1	0	0	1	0	0
AGCCGC	143	725	6	36.2565	2497530671	90	1006130206	4350	5.06993	3.94412	19.9964	0.720583	0.119978	0.0043235	0.337995	4.80388e-08	4.80388e-08	1	0	0	1	0	0
AGCCGG	17	68	6	36.2565	2497530671	90	1006130206	408	4	0.468881	1.87553	0.0675857	0.0112532	0.000405514	0.266667	4.50571e-09	4.50571e-09	1	0	0	1	0	0
AGCCGGG	7	35	7	36.2565	2497530671	90	1006130206	245	5	0.193069	0.965344	0.0347868	0.00675741	0.000243507	0.388889	2.70564e-09	2.70564e-09	1	0	0	1	0	0
AGCCTC	14	56	6	36.2565	2497530671	90	1006130206	336	4	0.386138	1.54455	0.0556588	0.0092673	0.000333953	0.266667	3.71059e-09	3.71059e-09	1	0	0	1	0	0
AGCCTCC	10	43	7	36.2565	2497530671	90	1006130206	301	4.3	0.275813	1.18599	0.042738	0.00830196	0.000299166	0.334444	3.32407e-09	3.32407e-09	1	0	0	1	0	0
AGCCTG	50	200	6	36.2565	2497530671	90	1006130206	1200	4	1.37906	5.51625	0.198781	0.0330975	0.00119269	0.266667	1.32521e-08	1.32521e-08	1	0	0	1	0	0
AGCCTGC	2	8	7	36.2565	2497530671	90	1006130206	56	4	0.0551625	0.22065	0.00795126	0.00154455	5.56588e-05	0.311111	6.18431e-10	6.18431e-10	1	0	0	1	0	0
AGCCTGG	8	32	7	36.2565	2497530671	90	1006130206	224	4	0.22065	0.8826	0.031805	0.0061782	0.000222635	0.311111	2.47372e-09	2.47372e-09	1	0	0	1	0	0
AGCG	31	205	4	36.2565	2497530671	90	1006130206	820	6.6129	0.855019	5.65416	0.203751	0.0226166	0.000815004	0.293907	9.0556e-09	9.0556e-09	1	0	0	0	0	0
AGCGGC	45	184	6	36.2565	2497530671	90	1006130206	1104	4.08889	1.24116	5.07495	0.182879	0.0304497	0.00109727	0.272593	1.21919e-08	1.21919e-08	1	0	0	1	0	0
AGCGGG	17	68	6	36.2565	2497530671	90	1006130206	408	4	0.468881	1.87553	0.0675857	0.0112532	0.000405514	0.266667	4.50571e-09	4.50571e-09	1	0	0	1	0	0
AGCGGGC	9	36	7	36.2565	2497530671	90	1006130206	252	4	0.248231	0.992925	0.0357807	0.00695048	0.000250465	0.311111	2.78294e-09	2.78294e-09	1	0	0	1	0	0
AGCGGGG	1	4	7	36.2565	2497530671	90	1006130206	28	4	0.0275813	0.110325	0.00397563	0.000772275	2.78294e-05	0.311111	3.09216e-10	3.09216e-10	1	0	0	1	0	0
AGCT	175	1104	4	36.2565	2497530671	90	1006130206	4416	6.30857	4.82672	30.4497	1.09727	0.121799	0.00438909	0.280381	4.87677e-08	4.87677e-08	1	0	0	0	0	0
AGCTC	46	236	5	36.2565	2497530671	90	1006130206	1180	5.13043	1.26874	6.50918	0.234562	0.0325459	0.00117281	0.285024	1.30312e-08	1.30312e-08	1	0	0	1	0	0
AGCTCC	114	456	6	36.2565	2497530671	90	1006130206	2736	4	3.14426	12.5771	0.453222	0.0754623	0.00271933	0.266667	3.02148e-08	3.02148e-08	1	0	0	1	0	0
AGCTCCC	20	88	7	36.2565	2497530671	90	1006130206	616	4.4	0.551625	2.42715	0.0874638	0.0169901	0.000612247	0.342222	6.80274e-09	6.80274e-09	1	0	0	1	0	0
AGCTCCTGCC	3	12	10	36.2565	2497530671	90	1006130206	120	4	0.0827438	0.330975	0.0119269	0.00330975	0.000119269	0.444444	1.32521e-09	1.32521e-09	1	0	0	1	0	0
AGG	1888	16136	3	36.2565	2497530671	90	1006130206	48408	8.54661	52.0734	445.051	16.0377	1.33515	0.0481131	0.284887	5.3459e-07	5.3459e-07	1	0	0	0	0	0
AGGAGGC	45	191	7	36.2565	2497530671	90	1006130206	1337	4.24444	1.24116	5.26802	0.189836	0.0368761	0.00132885	0.330123	1.4765e-08	1.4765e-08	1	0	0	1	0	0
AGGAGGG	20	80	7	36.2565	2497530671	90	1006130206	560	4	0.551625	2.2065	0.0795126	0.0154455	0.000556588	0.311111	6.18431e-09	6.18431e-09	1	0	0	1	0	0
AGGAT	110	651	5	36.2565	2497530671	90	1006130206	3255	5.91818	3.03394	17.9554	0.647034	0.089777	0.00323517	0.328788	3.59463e-08	3.59463e-08	1	0	0	1	0	0
AGGATG	50	206	6	36.2565	2497530671	90	1006130206	1236	4.12	1.37906	5.68174	0.204745	0.0340904	0.00122847	0.274667	1.36497e-08	1.36497e-08	1	0	0	1	0	0
AGGATGC	2	8	7	36.2565	2497530671	90	1006130206	56	4	0.0551625	0.22065	0.00795126	0.00154455	5.56588e-05	0.311111	6.18431e-10	6.18431e-10	1	0	0	1	0	0
AGGATGG	16	68	7	36.2565	2497530671	90	1006130206	476	4.25	0.4413	1.87553	0.0675857	0.0131287	0.0004731	0.330556	5.25666e-09	5.25666e-09	1	0	0	1	0	0
AGGC	1098	7799	4	36.2565	2497530671	90	1006130206	31196	7.10291	30.2842	215.106	7.75148	0.860425	0.0310059	0.315685	3.4451e-07	3.4451e-07	1	0	0	0	0	0
AGGCATG	5	20	7	36.2565	2497530671	90	1006130206	140	4	0.137906	0.551625	0.0198781	0.00386138	0.000139147	0.311111	1.54608e-09	1.54608e-09	1	0	0	1	0	0
AGGCC	55	275	5	36.2565	2497530671	90	1006130206	1375	5	1.51697	7.58485	0.273324	0.0379242	0.00136662	0.277778	1.51847e-08	1.51847e-08	1	0	0	1	0	0
AGGCCC	189	766	6	36.2565	2497530671	90	1006130206	4596	4.05291	5.21286	21.1272	0.761333	0.126763	0.004568	0.270194	5.07555e-08	5.07555e-08	1	0	0	1	0	0
AGGCCCC	32	128	7	36.2565	2497530671	90	1006130206	896	4	0.8826	3.5304	0.12722	0.0247128	0.000890541	0.311111	9.8949e-09	9.8949e-09	1	0	0	1	0	0
AGGCCG	349	1396	6	36.2565	2497530671	90	1006130206	8376	4	9.62586	38.5034	1.38749	0.231021	0.00832497	0.266667	9.24996e-08	9.24996e-08	1	0	0	1	0	0
AGGCG	1	6	5	36.2565	2497530671	90	1006130206	30	6	0.0275813	0.165488	0.00596344	0.000827438	2.98172e-05	0.333333	3.31302e-10	3.31302e-10	1	0	0	1	0	0
AGGCGC	5	20	6	36.2565	2497530671	90	1006130206	120	4	0.137906	0.551625	0.0198781	0.00330975	0.000119269	0.266667	1.32521e-09	1.32521e-09	1	0	0	1	0	0
AGGCGCCC	1	4	8	36.2565	2497530671	90	1006130206	32	4	0.0275813	0.110325	0.00397563	0.0008826	3.1805e-05	0.355556	3.53389e-10	3.53389e-10	1	0	0	1	0	0
AGGCGG	5	25	6	36.2565	2497530671	90	1006130206	150	5	0.137906	0.689532	0.0248477	0.00413719	0.000149086	0.333333	1.65651e-09	1.65651e-09	1	0	0	1	0	0
AGGG	1574	10225	4	36.2565	2497530671	90	1006130206	40900	6.49619	43.4129	282.018	10.1627	1.12807	0.0406508	0.288719	4.51676e-07	4.51676e-07	1	0	0	0	0	0
AGGGAT	1	5	6	36.2565	2497530671	90	1006130206	30	5	0.0275813	0.137906	0.00496954	0.000827438	2.98172e-05	0.333333	3.31302e-10	3.31302e-10	1	0	0	1	0	0
AGGGC	129	687	5	36.2565	2497530671	90	1006130206	3435	5.32558	3.55798	18.9483	0.682814	0.0947416	0.00341407	0.295866	3.79341e-08	3.79341e-08	1	0	0	1	0	0
AGGGCC	111	449	6	36.2565	2497530671	90	1006130206	2694	4.04505	3.06152	12.384	0.446264	0.0743039	0.00267759	0.26967	2.9751e-08	2.9751e-08	1	0	0	1	0	0
AGGGCCC	11	44	7	36.2565	2497530671	90	1006130206	308	4	0.303394	1.21358	0.0437319	0.00849503	0.000306123	0.311111	3.40137e-09	3.40137e-09	1	0	0	1	0	0
AGGGCG	1	6	6	36.2565	2497530671	90	1006130206	36	6	0.0275813	0.165488	0.00596344	0.000992925	3.57807e-05	0.4	3.97563e-10	3.97563e-10	1	0	0	1	0	0
AGGGCGG	2	8	7	36.2565	2497530671	90	1006130206	56	4	0.0551625	0.22065	0.00795126	0.00154455	5.56588e-05	0.311111	6.18431e-10	6.18431e-10	1	0	0	1	0	0
AGGGCGGC	1	6	8	36.2565	2497530671	90	1006130206	48	6	0.0275813	0.165488	0.00596344	0.0013239	4.77075e-05	0.533333	5.30084e-10	5.30084e-10	1	0	0	1	1	0
AGGGG	70	357	5	36.2565	2497530671	90	1006130206	1785	5.1	1.93069	9.84651	0.354825	0.0492326	0.00177412	0.283333	1.97125e-08	1.97125e-08	1	0	0	1	0	0
AGGGGC	107	442	6	36.2565	2497530671	90	1006130206	2652	4.13084	2.9512	12.1909	0.439307	0.0731455	0.00263584	0.275389	2.92871e-08	2.92871e-08	1	0	0	1	0	0
AGGGGG	10	40	6	36.2565	2497530671	90	1006130206	240	4	0.275813	1.10325	0.0397563	0.0066195	0.000238538	0.266667	2.65042e-09	2.65042e-09	1	0	0	1	0	0
AGGGGGC	1	4	7	36.2565	2497530671	90	1006130206	28	4	0.0275813	0.110325	0.00397563	0.000772275	2.78294e-05	0.311111	3.09216e-10	3.09216e-10	1	0	0	1	0	0
AT	3214	41962	2	36.2565	2497530671	90	1006130206	83924	13.056	88.6462	1157.36	41.7063	2.31473	0.0834127	0.290133	9.26807e-07	9.26807e-07	1	0	0	0	0	0
ATATATC	9	36	7	36.2565	2497530671	90	1006130206	252	4	0.248231	0.992925	0.0357807	0.00695048	0.000250465	0.311111	2.78294e-09	2.78294e-09	1	0	0	1	0	0
ATATC	169	913	5	36.2565	2497530671	90	1006130206	4565	5.40237	4.66123	25.1817	0.907437	0.125908	0.00453719	0.300131	5.04132e-08	5.04132e-08	1	0	0	1	0	0
ATATCC	79	373	6	36.2565	2497530671	90	1006130206	2238	4.72152	2.17892	10.2878	0.370727	0.0617269	0.00222436	0.314768	2.47152e-08	2.47152e-08	1	0	0	1	0	0
ATC	8841	81615	3	36.2565	2497530671	90	1006130206	244845	9.23142	243.846	2251.04	81.1177	6.75313	0.243353	0.307714	2.70392e-06	2.70392e-06	1	0	0	0	0	0
ATCATCC	55	244	7	36.2565	2497530671	90	1006130206	1708	4.43636	1.51697	6.72983	0.242513	0.0471088	0.00169759	0.345051	1.88621e-08	1.88621e-08	1	0	0	1	0	0
ATCC	27699	201993	4	36.2565	2497530671	90	1006130206	807972	7.29243	763.973	5571.22	200.762	22.2849	0.803049	0.324108	8.92277e-06	8.92277e-06	1	1	0	0	0	0
ATCCC	69	400	5	36.2565	2497530671	90	1006130206	2000	5.7971	1.90311	11.0325	0.397563	0.0551625	0.00198781	0.322061	2.20868e-08	2.20868e-08	1	0	0	1	0	0
ATCCCCC	1	4	7	36.2565	2497530671	90	1006130206	28	4	0.0275813	0.110325	0.00397563	0.000772275	2.78294e-05	0.311111	3.09216e-10	3.09216e-10	1	0	0	1	0	0
ATCCCGG	2	8	7	36.2565	2497530671	90	1006130206	56	4	0.0551625	0.22065	0.00795126	0.00154455	5.56588e-05	0.311111	6.18431e-10	6.18431e-10	1	0	0	1	0	0
ATGC	105	630	4	36.2565	2497530671	90	1006130206	2520	6	2.89603	17.3762	0.626162	0.0695048	0.00250465	0.266667	2.78294e-08	2.78294e-08	1	0	0	0	0	0
ATGCC	46	359	5	36.2565	2497530671	90	1006130206	1795	7.80435	1.26874	9.90167	0.356813	0.0495084	0.00178406	0.433575	1.98229e-08	1.98229e-08	1	0	0	1	0	0
ATGGCC	4	16	6	36.2565	2497530671	90	1006130206	96	4	0.110325	0.4413	0.0159025	0.0026478	9.54151e-05	0.266667	1.06017e-09	1.06017e-09	1	0	0	1	0	0
CCCCCG	10	40	6	36.2565	2497530671	90	1006130206	240	4	0.275813	1.10325	0.0397563	0.0066195	0.000238538	0.266667	2.65042e-09	2.65042e-09	1	0	0	1	0	0
CCCCG	23	118	5	36.2565	2497530671	90	1006130206	590	5.13043	0.634369	3.25459	0.117281	0.0162729	0.000586405	0.285024	6.51561e-09	6.51561e-09	1	0	0	1	0	0
CCCCGG	11	46	6	36.2565	2497530671	90	1006130206	276	4.18182	0.303394	1.26874	0.0457197	0.00761243	0.000274318	0.278788	3.04798e-09	3.04798e-09	1	0	0	1	0	0
CCCGCG	7	28	6	36.2565	2497530671	90	1006130206	168	4	0.193069	0.772275	0.0278294	0.00463365	0.000166976	0.266667	1.85529e-09	1.85529e-09	1	0	0	1	0	0
CCCGG	8	40	5	36.2565	2497530671	90	1006130206	200	5	0.22065	1.10325	0.0397563	0.00551625	0.000198781	0.277778	2.20868e-09	2.20868e-09	1	0	0	1	0	0
CCCGGG	3	12	6	36.2565	2497530671	90	1006130206	72	4	0.0827438	0.330975	0.0119269	0.00198585	7.15613e-05	0.266667	7.95126e-10	7.95126e-10	1	0	0	1	0	0
CCG	109	943	3	36.2565	2497530671	90	1006130206	2829	8.65138	3.00636	26.0091	0.937254	0.0780274	0.00281176	0.288379	3.12418e-08	3.12418e-08	1	0	0	0	0	0
CG	35	437	2	36.2565	2497530671	90	1006130206	874	12.4857	0.965344	12.053	0.434337	0.024106	0.000868675	0.27746	9.65194e-09	9.65194e-09	1	0	0	0	0	0
