# Supplementary material for: Profiles of telomeric repeats in Insecta reveal diverse forms of telomeric motifs in Hymenopterans
Source: Life Sci Alliance. 2022 Apr 1;5(7):e202101163. doi: 10.26508/lsa.202101163 (PMC8977481; doi:10.26508/lsa.202101163)
Supplement: Supplemental Data 2. — Tandem repeat statistics and TRIP TRM calls for 41 species with simple tandem type TRM. [file LSA-2021-01163_Supplemental_Data_2.zip › DataS2/EUPRO_output.csv.24.filtered.xlsx]

## Sheet: Sheet1
Unnamed: 0	reads	repeats	unit_len	avg_genome_cov	genome_size	eff_read_len	num_reads	repeats_total_len	repeats_per_read	reads_per_genome	repeats_per_genome	repeats_per_million_reads	repeats_len_per_genome	repeats_len_per_million_reads	percent_repeats_len_per_read	percent_repeats_len_per_genome	percent_repeat_unit_in_sequences	avg_genome_cov_filter	repeat_containing_reads_filter	repeats_len_per_million_reads_filter	unit_len_filter	percent_repeats_len_per_read_filter	qualified
AAAAAAAACCAAATT	1	5	15	405.596	1745160647	101	7008213708	75	5	0.00246551	0.0123275	0.000713449	0.000184913	1.07017e-05	0.742574	1.05958e-10	1.05958e-10	1	0	0	1	1	0
AAAAAAATAAAACAAT	194	872	16	405.596	1745160647	101	7008213708	13952	4.49485	0.478309	2.14992	0.124425	0.0343988	0.00199081	0.712055	1.9711e-08	1.9711e-08	1	0	0	1	1	0
AAAAAAATAATAATAATAATT	1	4	21	405.596	1745160647	101	7008213708	84	4	0.00246551	0.00986204	0.000570759	0.000207103	1.19859e-05	0.831683	1.18673e-10	1.18673e-10	1	0	0	1	1	0
AAAAAAATATTAGTCC	255	1222	16	405.596	1745160647	101	7008213708	19552	4.79216	0.628705	3.01285	0.174367	0.0482056	0.00278987	0.759154	2.76225e-08	2.76225e-08	1	0	0	1	1	0
AAAAAAATTAAACAAT	126	571	16	405.596	1745160647	101	7008213708	9136	4.53175	0.310654	1.40781	0.0814758	0.0225249	0.00130361	0.7179	1.29071e-08	1.29071e-08	1	0	0	1	1	0
AAAAAAC	434	3495	7	405.596	1745160647	101	7008213708	24465	8.053	1.07003	8.61696	0.498701	0.0603187	0.0034909	0.558128	3.45634e-08	3.45634e-08	1	0	0	1	1	0
AAAAAACAATAACAATACC	297	1238	19	405.596	1745160647	101	7008213708	23522	4.16835	0.732256	3.0523	0.17665	0.0579937	0.00335635	0.784145	3.32312e-08	3.32312e-08	1	0	0	1	1	0
AAAAAACCCT	2	13	10	405.596	1745160647	101	7008213708	130	6.5	0.00493102	0.0320516	0.00185497	0.000320516	1.85497e-05	0.643564	1.8366e-10	1.8366e-10	1	0	0	1	1	0
AAAAAAG	258	1206	7	405.596	1745160647	101	7008213708	8442	4.67442	0.636101	2.9734	0.172084	0.0208138	0.00120459	0.32397	1.19266e-08	1.19266e-08	1	0	0	1	0	0
AAAAAAGAAAG	36	215	11	405.596	1745160647	101	7008213708	2365	5.97222	0.0887583	0.530085	0.0306783	0.00583093	0.000337461	0.65044	3.3412e-09	3.3412e-09	1	0	0	1	1	0
AAAAAAGACGAAGAC	2185	10050	15	405.596	1745160647	101	7008213708	150750	4.59954	5.38714	24.7784	1.43403	0.371676	0.0215105	0.6831	2.12975e-07	2.12975e-07	1	0	0	1	1	0
AAAAAAGAG	531	4283	9	405.596	1745160647	101	7008213708	38547	8.06591	1.30919	10.5598	0.61114	0.095038	0.00550026	0.718745	5.4458e-08	5.4458e-08	1	0	0	1	1	0
AAAAAAGAGAG	1	4	11	405.596	1745160647	101	7008213708	44	4	0.00246551	0.00986204	0.000570759	0.000108482	6.27835e-06	0.435644	6.21619e-11	6.21619e-11	1	0	0	1	0	0
AAAAAAGG	2047	18153	8	405.596	1745160647	101	7008213708	145224	8.8681	5.0469	44.7564	2.59025	0.358051	0.020722	0.702424	2.05168e-07	2.05168e-07	1	0	0	1	1	0
AAAAAAGGAAAGAAGG	1636	8014	16	405.596	1745160647	101	7008213708	128224	4.89853	4.03357	19.7586	1.14352	0.316138	0.0182962	0.776005	1.81151e-07	1.81151e-07	1	0	0	1	1	0
AAAAAAT	2036	8584	7	405.596	1745160647	101	7008213708	60088	4.21611	5.01978	21.1639	1.22485	0.148148	0.00857394	0.292206	8.48905e-08	8.48905e-08	1	0	0	1	0	0
AAAAAATATAT	2	9	11	405.596	1745160647	101	7008213708	99	4.5	0.00493102	0.0221896	0.00128421	0.000244085	1.41263e-05	0.490099	1.39864e-10	1.39864e-10	1	0	0	1	0	0
AAAAAATCATC	2147	9889	11	405.596	1745160647	101	7008213708	108779	4.60596	5.29345	24.3814	1.41106	0.268196	0.0155216	0.501639	1.5368e-07	1.5368e-07	1	0	0	1	1	0
AAAAAATTACTACAAC	200	831	16	405.596	1745160647	101	7008213708	13296	4.155	0.493102	2.04884	0.118575	0.0327814	0.0018972	0.658218	1.87842e-08	1.87842e-08	1	0	0	1	1	0
AAAAAATTGG	1	5	10	405.596	1745160647	101	7008213708	50	5	0.00246551	0.0123275	0.000713449	0.000123275	7.13449e-06	0.49505	7.06385e-11	7.06385e-11	1	0	0	1	0	0
AAAAAC	164848	2246364	6	405.596	1745160647	101	7008213708	13478184	13.6269	406.434	5538.43	320.533	33.2306	1.9232	0.809518	1.90416e-05	1.90416e-05	1	1	0	1	1	0
AAAAACAAC	622	4226	9	405.596	1745160647	101	7008213708	38034	6.79421	1.53355	10.4192	0.603007	0.0937732	0.00542706	0.605425	5.37333e-08	5.37333e-08	1	0	0	1	1	0
AAAAACAACTAC	534	2877	12	405.596	1745160647	101	7008213708	34524	5.38764	1.31658	7.09327	0.410518	0.0851193	0.00492622	0.640116	4.87745e-08	4.87745e-08	1	0	0	1	1	0
AAAAACAAT	299	2267	9	405.596	1745160647	101	7008213708	20403	7.58194	0.737187	5.58931	0.323478	0.0503038	0.0029113	0.675618	2.88247e-08	2.88247e-08	1	0	0	1	1	0
AAAAACAATAAC	6460	33245	12	405.596	1745160647	101	7008213708	398940	5.14628	15.9272	81.9659	4.74372	0.98359	0.0569246	0.61144	5.6361e-07	5.6361e-07	1	0	0	1	1	0
AAAAACAATACCAATACC	532	2277	18	405.596	1745160647	101	7008213708	40986	4.28008	1.31165	5.61397	0.324904	0.101051	0.00584828	0.762786	5.79038e-08	5.79038e-08	1	0	0	1	1	0
AAAAACAATACCAATACCC	3282	13727	19	405.596	1745160647	101	7008213708	260813	4.18251	8.0918	33.8441	1.9587	0.643037	0.0372153	0.786809	3.68469e-07	3.68469e-07	1	0	0	1	1	0
AAAAACAC	406	2667	8	405.596	1745160647	101	7008213708	21336	6.56897	1.001	6.57551	0.380553	0.0526041	0.00304443	0.520314	3.01428e-08	3.01428e-08	1	0	0	1	1	0
AAAAACACAC	294	1506	10	405.596	1745160647	101	7008213708	15060	5.12245	0.72486	3.71306	0.214891	0.0371306	0.00214891	0.507173	2.12763e-08	2.12763e-08	1	0	0	1	1	0
AAAAACATAGATAGAT	474	2349	16	405.596	1745160647	101	7008213708	37584	4.9557	1.16865	5.79148	0.335178	0.0926637	0.00536285	0.785061	5.30975e-08	5.30975e-08	1	0	0	1	1	0
AAAAACATAT	1	4	10	405.596	1745160647	101	7008213708	40	4	0.00246551	0.00986204	0.000570759	9.86204e-05	5.70759e-06	0.39604	5.65108e-11	5.65108e-11	1	0	0	1	0	0
AAAAACC	67	268	7	405.596	1745160647	101	7008213708	1876	4	0.165189	0.660757	0.0382408	0.0046253	0.000267686	0.277228	2.65036e-09	2.65036e-09	1	0	0	1	0	0
AAAAACG	129	518	7	405.596	1745160647	101	7008213708	3626	4.0155	0.318051	1.27713	0.0739133	0.00893994	0.000517393	0.278302	5.1227e-09	5.1227e-09	1	0	0	1	0	0
AAAAACGTTAAT	28	172	12	405.596	1745160647	101	7008213708	2064	6.14286	0.0690343	0.424068	0.0245426	0.00508881	0.000294512	0.729844	2.91596e-09	2.91596e-09	1	0	0	1	1	0
AAAAACT	60	325	7	405.596	1745160647	101	7008213708	2275	5.41667	0.147931	0.801291	0.0463742	0.00560903	0.000324619	0.375413	3.21405e-09	3.21405e-09	1	0	0	1	0	0
AAAAACTAAT	694	4718	10	405.596	1745160647	101	7008213708	47180	6.79827	1.71106	11.6323	0.67321	0.116323	0.0067321	0.673096	6.66545e-08	6.66545e-08	1	0	0	1	1	0
AAAAACTACTACTAC	1	4	15	405.596	1745160647	101	7008213708	60	4	0.00246551	0.00986204	0.000570759	0.000147931	8.56138e-06	0.594059	8.47662e-11	8.47662e-11	1	0	0	1	1	0
AAAAACTATCC	3	12	11	405.596	1745160647	101	7008213708	132	4	0.00739653	0.0295861	0.00171228	0.000325447	1.8835e-05	0.435644	1.86486e-10	1.86486e-10	1	0	0	1	0	0
AAAAAG	93536	1006017	6	405.596	1745160647	101	7008213708	6036102	10.7554	230.614	2480.34	143.548	14.8821	0.86129	0.638935	8.52762e-06	8.52762e-06	1	1	0	1	1	0
AAAAAGAAAAAGAAG	30811	131075	15	405.596	1745160647	101	7008213708	1966125	4.25416	75.9648	323.167	18.7031	4.8475	0.280546	0.631806	2.77768e-06	2.77768e-06	1	1	0	1	1	0
AAAAAGAAG	32417	239699	9	405.596	1745160647	101	7008213708	2157291	7.39424	79.9244	590.98	34.2026	5.31882	0.307823	0.658892	3.04775e-06	3.04775e-06	1	1	0	1	1	0
AAAAAGAAGAAGAAG	20510	83972	15	405.596	1745160647	101	7008213708	1259580	4.0942	50.5676	207.034	11.9819	3.10551	0.179729	0.608049	1.7795e-06	1.7795e-06	1	1	0	1	1	0
AAAAAGAAGAAT	1149	5111	12	405.596	1745160647	101	7008213708	61332	4.44822	2.83287	12.6012	0.729287	0.151215	0.00875145	0.528501	8.6648e-08	8.6648e-08	1	0	0	1	1	0
AAAAAGAAGACG	816	4667	12	405.596	1745160647	101	7008213708	56004	5.71936	2.01186	11.5065	0.665933	0.138078	0.00799119	0.679528	7.91207e-08	7.91207e-08	1	0	0	1	1	0
AAAAAGAAGACGAAG	813	3781	15	405.596	1745160647	101	7008213708	56715	4.65068	2.00446	9.32209	0.53951	0.139831	0.00809265	0.690695	8.01252e-08	8.01252e-08	1	0	0	1	1	0
AAAAAGAAGAGGAGG	643	2635	15	405.596	1745160647	101	7008213708	39525	4.09798	1.58532	6.49662	0.375987	0.0974493	0.00563981	0.608611	5.58397e-08	5.58397e-08	1	0	0	1	1	0
AAAAAGAAGGAGAAGAAG	1116	4600	18	405.596	1745160647	101	7008213708	82800	4.12186	2.75151	11.3413	0.656373	0.204144	0.0118147	0.73459	1.16977e-07	1.16977e-07	1	0	0	1	1	0
AAAAAGAAT	419	2319	9	405.596	1745160647	101	7008213708	20871	5.53461	1.03305	5.71752	0.330897	0.0514577	0.00297808	0.493183	2.94859e-08	2.94859e-08	1	0	0	1	0	0
AAAAAGACAAAG	111	495	12	405.596	1745160647	101	7008213708	5940	4.45946	0.273672	1.22043	0.0706314	0.0146451	0.000847577	0.529837	8.39185e-09	8.39185e-09	1	0	0	1	1	0
AAAAAGACTAAG	1110	7620	12	405.596	1745160647	101	7008213708	91440	6.86486	2.73672	18.7872	1.0873	0.225446	0.0130475	0.815628	1.29184e-07	1.29184e-07	1	0	0	1	1	0
AAAAAGAG	1070	4298	8	405.596	1745160647	101	7008213708	34384	4.01682	2.6381	10.5968	0.61328	0.0847741	0.00490624	0.318164	4.85767e-08	4.85767e-08	1	0	0	1	0	0
AAAAAGAGG	1	4	9	405.596	1745160647	101	7008213708	36	4	0.00246551	0.00986204	0.000570759	8.87583e-05	5.13683e-06	0.356436	5.08597e-11	5.08597e-11	1	0	0	1	0	0
AAAAAGATAGATAC	1480	6959	14	405.596	1745160647	101	7008213708	97426	4.70203	3.64895	17.1575	0.992978	0.240205	0.0139017	0.651766	1.3764e-07	1.3764e-07	1	0	0	1	1	0
AAAAAGATTAAGAAG	7350	36181	15	405.596	1745160647	101	7008213708	542715	4.92259	18.1215	89.2046	5.16266	1.33807	0.0774398	0.731077	7.66731e-07	7.66731e-07	1	0	0	1	1	0
AAAAAGATTCAGAAG	389	1743	15	405.596	1745160647	101	7008213708	26145	4.48072	0.959083	4.29738	0.248708	0.0644607	0.00373062	0.665453	3.69369e-08	3.69369e-08	1	0	0	1	1	0
AAAAAGG	207	1415	7	405.596	1745160647	101	7008213708	9905	6.83575	0.51036	3.4887	0.201906	0.0244209	0.00141334	0.473765	1.39935e-08	1.39935e-08	1	0	0	1	0	0
AAAAAGGAGGAGAAGAAG	1063	4399	18	405.596	1745160647	101	7008213708	79182	4.13829	2.62084	10.8458	0.627692	0.195224	0.0112985	0.737517	1.11866e-07	1.11866e-07	1	0	0	1	1	0
AAAAAGGGG	51	205	9	405.596	1745160647	101	7008213708	1845	4.01961	0.125741	0.505429	0.0292514	0.00454887	0.000263263	0.358183	2.60656e-09	2.60656e-09	1	0	0	1	0	0
AAAAAGGTG	30336	161653	9	405.596	1745160647	101	7008213708	1454877	5.32875	74.7937	398.557	23.0662	3.58701	0.207596	0.474839	2.05541e-06	2.05541e-06	1	1	0	1	0	0
AAAAAT	93834	411592	6	405.596	1745160647	101	7008213708	2469552	4.38638	231.349	1014.78	58.7299	6.0887	0.35238	0.260577	3.48891e-06	3.48891e-06	1	1	0	1	0	0
AAAAATAACAACAAAT	93	382	16	405.596	1745160647	101	7008213708	6112	4.10753	0.229292	0.941825	0.0545075	0.0150692	0.00087212	0.650697	8.63485e-09	8.63485e-09	1	0	0	1	1	0
AAAAATAACAATAACAATT	57	237	19	405.596	1745160647	101	7008213708	4503	4.15789	0.140534	0.584326	0.0338175	0.0111022	0.000642532	0.782178	6.3617e-09	6.3617e-09	1	0	0	1	1	0
AAAAATAACAGT	104	562	12	405.596	1745160647	101	7008213708	6744	5.40385	0.256413	1.38562	0.0801916	0.0166274	0.000962299	0.642041	9.52772e-09	9.52772e-09	1	0	0	1	1	0
AAAAATAAGAGT	435	2736	12	405.596	1745160647	101	7008213708	32832	6.28966	1.0725	6.74563	0.390399	0.0809476	0.00468479	0.747286	4.6384e-08	4.6384e-08	1	0	0	1	1	0
AAAAATAAT	7214	38625	9	405.596	1745160647	101	7008213708	347625	5.35417	17.7862	95.2303	5.51139	0.857073	0.0496025	0.477104	4.91114e-07	4.91114e-07	1	0	0	1	0	0
AAAAATAATAAAGAT	4	22	15	405.596	1745160647	101	7008213708	330	5.5	0.00986204	0.0542412	0.00313917	0.000813618	4.70876e-05	0.816832	4.66214e-10	4.66214e-10	1	0	0	1	1	0
AAAAATAATAATAAC	28	124	15	405.596	1745160647	101	7008213708	1860	4.42857	0.0690343	0.305723	0.0176935	0.00458585	0.000265403	0.657709	2.62775e-09	2.62775e-09	1	0	0	1	1	0
AAAAATAATAATAATT	8	37	16	405.596	1745160647	101	7008213708	592	4.625	0.0197241	0.0912239	0.00527952	0.00145958	8.44723e-05	0.732673	8.3636e-10	8.3636e-10	1	0	0	1	1	0
AAAAATAATAATGATGAT	759	3194	18	405.596	1745160647	101	7008213708	57492	4.20817	1.87132	7.87484	0.455751	0.141747	0.00820352	0.749971	8.12229e-08	8.12229e-08	1	0	0	1	1	0
AAAAATAATCAT	1022	4469	12	405.596	1745160647	101	7008213708	53628	4.3728	2.51975	11.0184	0.63768	0.13222	0.00765216	0.51954	7.5764e-08	7.5764e-08	1	0	0	1	1	0
AAAAATACT	643	4292	9	405.596	1745160647	101	7008213708	38628	6.67496	1.58532	10.582	0.612424	0.0952377	0.00551182	0.594799	5.45725e-08	5.45725e-08	1	0	0	1	1	0
AAAAATACTAAT	426	1808	12	405.596	1745160647	101	7008213708	21696	4.24413	1.05031	4.45764	0.257983	0.0534917	0.0030958	0.504253	3.06514e-08	3.06514e-08	1	0	0	1	1	0
AAAAATACTACT	3518	25167	12	405.596	1745160647	101	7008213708	302004	7.15378	8.67366	62.0495	3.59107	0.744594	0.0430929	0.849954	4.26662e-07	4.26662e-07	1	0	0	1	1	0
AAAAATAGATATAG	79	388	14	405.596	1745160647	101	7008213708	5432	4.91139	0.194775	0.956618	0.0553636	0.0133926	0.000775091	0.680787	7.67416e-09	7.67416e-09	1	0	0	1	1	0
AAAAATAGTAAATAGT	90	373	16	405.596	1745160647	101	7008213708	5968	4.14444	0.221896	0.919635	0.0532233	0.0147142	0.000851572	0.656546	8.43141e-09	8.43141e-09	1	0	0	1	1	0
AAAAATAGTCATAAT	533	2151	15	405.596	1745160647	101	7008213708	32265	4.03565	1.31412	5.30331	0.306926	0.0795497	0.00460388	0.599354	4.5583e-08	4.5583e-08	1	0	0	1	1	0
AAAAATATAAAGAAAT	1	4	16	405.596	1745160647	101	7008213708	64	4	0.00246551	0.00986204	0.000570759	0.000157793	9.13214e-06	0.633663	9.04172e-11	9.04172e-11	1	0	0	1	1	0
AAAAATATAATAATAAG	4	18	17	405.596	1745160647	101	7008213708	306	4.5	0.00986204	0.0443792	0.00256841	0.000754446	4.36631e-05	0.757426	4.32307e-10	4.32307e-10	1	0	0	1	1	0
AAAAATATATAGAG	49	230	14	405.596	1745160647	101	7008213708	3220	4.69388	0.12081	0.567067	0.0328186	0.00793894	0.000459461	0.650636	4.54912e-09	4.54912e-09	1	0	0	1	1	0
AAAAATATATATCTATAT	2	8	18	405.596	1745160647	101	7008213708	144	4	0.00493102	0.0197241	0.00114152	0.000355033	2.05473e-05	0.712871	2.03439e-10	2.03439e-10	1	0	0	1	1	0
AAAAATATCAATAAT	2	8	15	405.596	1745160647	101	7008213708	120	4	0.00493102	0.0197241	0.00114152	0.000295861	1.71228e-05	0.594059	1.69532e-10	1.69532e-10	1	0	0	1	1	0
AAAAATATCGATAAT	800	3712	15	405.596	1745160647	101	7008213708	55680	4.64	1.97241	9.15197	0.529664	0.13728	0.00794496	0.689109	7.8663e-08	7.8663e-08	1	0	0	1	1	0
AAAAATATTACAAAAG	850	4061	16	405.596	1745160647	101	7008213708	64976	4.77765	2.09568	10.0124	0.579463	0.160199	0.00927141	0.756855	9.17961e-08	9.17961e-08	1	0	0	1	1	0
AAAAATC	71	477	7	405.596	1745160647	101	7008213708	3339	6.71831	0.175051	1.17605	0.068063	0.00823234	0.000476441	0.465625	4.71724e-09	4.71724e-09	1	0	0	1	0	0
AAAAATCACCCGAT	69	319	14	405.596	1745160647	101	7008213708	4466	4.62319	0.17012	0.786498	0.045518	0.011011	0.000637252	0.640838	6.30943e-09	6.30943e-09	1	0	0	1	1	0
AAAAATCGCTATAT	1	4	14	405.596	1745160647	101	7008213708	56	4	0.00246551	0.00986204	0.000570759	0.000138069	7.99062e-06	0.554455	7.91151e-11	7.91151e-11	1	0	0	1	1	0
AAAAATG	52	212	7	405.596	1745160647	101	7008213708	1484	4.07692	0.128207	0.522688	0.0302502	0.00365882	0.000211752	0.282559	2.09655e-09	2.09655e-09	1	0	0	1	0	0
AAAAATGAT	1492	13451	9	405.596	1745160647	101	7008213708	121059	9.01542	3.67854	33.1636	1.91932	0.298472	0.0172739	0.803354	1.71028e-07	1.71028e-07	1	0	0	1	1	0
AAAAATGCAATTTCTAAAAC	1482	6198	20	405.596	1745160647	101	7008213708	123960	4.18219	3.65389	15.2812	0.884391	0.305625	0.0176878	0.828156	1.75127e-07	1.75127e-07	1	0	0	1	1	0
AAAAATT	1906	8937	7	405.596	1745160647	101	7008213708	62559	4.68888	4.69926	22.0343	1.27522	0.15424	0.00892653	0.324972	8.83814e-08	8.83814e-08	1	0	0	1	0	0
AAAAATTAAATAAT	16	88	14	405.596	1745160647	101	7008213708	1232	5.5	0.0394482	0.216965	0.0125567	0.00303751	0.000175794	0.762376	1.74053e-09	1.74053e-09	1	0	0	1	1	0
AAAAATTAAT	8	37	10	405.596	1745160647	101	7008213708	370	4.625	0.0197241	0.0912239	0.00527952	0.000912239	5.27952e-05	0.457921	5.22725e-10	5.22725e-10	1	0	0	1	0	0
AAAAATTAATTATTC	147	712	15	405.596	1745160647	101	7008213708	10680	4.84354	0.36243	1.75544	0.101595	0.0263316	0.00152393	0.719337	1.50884e-08	1.50884e-08	1	0	0	1	1	0
AAAAATTAGTAGT	149	655	13	405.596	1745160647	101	7008213708	8515	4.39597	0.367361	1.61491	0.0934618	0.0209938	0.001215	0.565818	1.20297e-08	1.20297e-08	1	0	0	1	1	0
AAAAC	1021	5559	5	405.596	1745160647	101	7008213708	27795	5.44466	2.51729	13.7058	0.793212	0.0685288	0.00396606	0.269538	3.92679e-08	3.92679e-08	1	0	0	1	0	0
AAAACAAAACACACACACAC	1	4	20	405.596	1745160647	101	7008213708	80	4	0.00246551	0.00986204	0.000570759	0.000197241	1.14152e-05	0.792079	1.13022e-10	1.13022e-10	1	0	0	1	1	0
AAAACAACAACAAC	1486	7336	14	405.596	1745160647	101	7008213708	102704	4.93674	3.66375	18.087	1.04677	0.253218	0.0146548	0.684301	1.45097e-07	1.45097e-07	1	0	0	1	1	0
AAAACAACAACAACAAC	3662	16284	17	405.596	1745160647	101	7008213708	276828	4.44675	9.0287	40.1484	2.32356	0.682522	0.0395005	0.748463	3.91094e-07	3.91094e-07	1	0	0	1	1	0
AAAACAATACCAATACCC	1790	7609	18	405.596	1745160647	101	7008213708	136962	4.25084	4.41326	18.7601	1.08573	0.337681	0.0195431	0.757575	1.93496e-07	1.93496e-07	1	0	0	1	1	0
AAAACAC	2	15	7	405.596	1745160647	101	7008213708	105	7.5	0.00493102	0.0369826	0.00214035	0.000258879	1.49824e-05	0.519802	1.48341e-10	1.48341e-10	1	0	0	1	1	0
AAAACACATTATT	654	3341	13	405.596	1745160647	101	7008213708	43433	5.10856	1.61244	8.23727	0.476726	0.107084	0.00619744	0.657538	6.13608e-08	6.13608e-08	1	0	0	1	1	0
AAAACACC	148	845	8	405.596	1745160647	101	7008213708	6760	5.70946	0.364895	2.08336	0.120573	0.0166668	0.000964582	0.452234	9.55032e-09	9.55032e-09	1	0	0	1	0	0
AAAACACCG	1	5	9	405.596	1745160647	101	7008213708	45	5	0.00246551	0.0123275	0.000713449	0.000110948	6.42104e-06	0.445545	6.35746e-11	6.35746e-11	1	0	0	1	0	0
AAAACACG	54	309	8	405.596	1745160647	101	7008213708	2472	5.72222	0.133138	0.761842	0.0440911	0.00609474	0.000352729	0.453245	3.49237e-09	3.49237e-09	1	0	0	1	0	0
AAAACACTCACTCAAT	356	1653	16	405.596	1745160647	101	7008213708	26448	4.64326	0.877721	4.07549	0.235866	0.0652078	0.00377386	0.735566	3.73649e-08	3.73649e-08	1	0	0	1	1	0
AAAACAT	1	5	7	405.596	1745160647	101	7008213708	35	5	0.00246551	0.0123275	0.000713449	8.62928e-05	4.99414e-06	0.346535	4.94469e-11	4.94469e-11	1	0	0	1	0	0
AAAACATAC	1	5	9	405.596	1745160647	101	7008213708	45	5	0.00246551	0.0123275	0.000713449	0.000110948	6.42104e-06	0.445545	6.35746e-11	6.35746e-11	1	0	0	1	0	0
AAAACC	7900	99388	6	405.596	1745160647	101	7008213708	596328	12.5808	19.4775	245.042	14.1816	1.47025	0.0850899	0.747372	8.42474e-07	8.42474e-07	1	0	0	1	1	0
AAAACCAACAAC	3166	20750	12	405.596	1745160647	101	7008213708	249000	6.55401	7.8058	51.1593	2.96081	0.613912	0.0355297	0.778694	3.5178e-07	3.5178e-07	1	0	0	1	1	0
AAAACCAACAACAAC	1546	6586	15	405.596	1745160647	101	7008213708	98790	4.26003	3.81168	16.2378	0.939754	0.243568	0.0140963	0.632677	1.39567e-07	1.39567e-07	1	0	0	1	1	0
AAAACCACC	1	4	9	405.596	1745160647	101	7008213708	36	4	0.00246551	0.00986204	0.000570759	8.87583e-05	5.13683e-06	0.356436	5.08597e-11	5.08597e-11	1	0	0	1	0	0
AAAACCG	1	4	7	405.596	1745160647	101	7008213708	28	4	0.00246551	0.00986204	0.000570759	6.90343e-05	3.99531e-06	0.277228	3.95575e-11	3.95575e-11	1	0	0	1	0	0
AAAACCTACACC	1	4	12	405.596	1745160647	101	7008213708	48	4	0.00246551	0.00986204	0.000570759	0.000118344	6.84911e-06	0.475248	6.78129e-11	6.78129e-11	1	0	0	1	0	0
AAAACCTTGTATTAAC	517	2391	16	405.596	1745160647	101	7008213708	38256	4.62476	1.27467	5.89503	0.341171	0.0943205	0.00545874	0.732635	5.40469e-08	5.40469e-08	1	0	0	1	1	0
AAAACG	2541	31528	6	405.596	1745160647	101	7008213708	189168	12.4077	6.26486	77.7326	4.49872	0.466396	0.0269923	0.737092	2.67251e-07	2.67251e-07	1	0	0	1	1	0
AAAACGG	2	8	7	405.596	1745160647	101	7008213708	56	4	0.00493102	0.0197241	0.00114152	0.000138069	7.99062e-06	0.277228	7.91151e-11	7.91151e-11	1	0	0	1	0	0
AAAACGT	28	112	7	405.596	1745160647	101	7008213708	784	4	0.0690343	0.276137	0.0159812	0.00193296	0.000111869	0.277228	1.10761e-09	1.10761e-09	1	0	0	1	0	0
AAAACT	8562	94952	6	405.596	1745160647	101	7008213708	569712	11.0899	21.1097	234.105	13.5487	1.40463	0.081292	0.658808	8.04872e-07	8.04872e-07	1	0	0	1	1	0
AAAACTAAACT	142	574	11	405.596	1745160647	101	7008213708	6314	4.04225	0.350102	1.4152	0.0819039	0.0155672	0.000900943	0.440245	8.92023e-09	8.92023e-09	1	0	0	1	0	0
AAAACTAAT	152	985	9	405.596	1745160647	101	7008213708	8865	6.48026	0.374757	2.42853	0.140549	0.0218567	0.00126494	0.577449	1.25242e-08	1.25242e-08	1	0	0	1	1	0
AAAACTAATTT	15	81	11	405.596	1745160647	101	7008213708	891	5.4	0.0369826	0.199706	0.0115579	0.00219677	0.000127137	0.588119	1.25878e-09	1.25878e-09	1	0	0	1	1	0
AAAACTACT	71	333	9	405.596	1745160647	101	7008213708	2997	4.69014	0.175051	0.821015	0.0475157	0.00738913	0.000427641	0.417933	4.23407e-09	4.23407e-09	1	0	0	1	0	0
AAAACTCAACGACTC	124	513	15	405.596	1745160647	101	7008213708	7695	4.1371	0.305723	1.26481	0.0731998	0.0189721	0.001098	0.61442	1.08713e-08	1.08713e-08	1	0	0	1	1	0
AAAACTGTTGGTGAGGTT	1	4	18	405.596	1745160647	101	7008213708	72	4	0.00246551	0.00986204	0.000570759	0.000177517	1.02737e-05	0.712871	1.01719e-10	1.01719e-10	1	0	0	1	1	0
AAAACTT	7	28	7	405.596	1745160647	101	7008213708	196	4	0.0172586	0.0690343	0.00399531	0.00048324	2.79672e-05	0.277228	2.76903e-10	2.76903e-10	1	0	0	1	0	0
AAAAG	944	4811	5	405.596	1745160647	101	7008213708	24055	5.0964	2.32744	11.8616	0.68648	0.0593078	0.0034324	0.252297	3.39842e-08	3.39842e-08	1	0	0	1	0	0
AAAAGAAAGATAGATAGAT	768	3146	19	405.596	1745160647	101	7008213708	59774	4.09635	1.89351	7.75649	0.448902	0.147373	0.00852913	0.770601	8.44469e-08	8.44469e-08	1	0	0	1	1	0
AAAAGAAGAG	1	4	10	405.596	1745160647	101	7008213708	40	4	0.00246551	0.00986204	0.000570759	9.86204e-05	5.70759e-06	0.39604	5.65108e-11	5.65108e-11	1	0	0	1	0	0
AAAAGAAGAGAGGATG	1302	5854	16	405.596	1745160647	101	7008213708	93664	4.49616	3.21009	14.4331	0.835306	0.230929	0.0133649	0.712263	1.32326e-07	1.32326e-07	1	0	0	1	1	0
AAAAGAAGAGGATG	1273	7137	14	405.596	1745160647	101	7008213708	99918	5.60644	3.13859	17.5963	1.01838	0.246349	0.0142573	0.777131	1.41161e-07	1.41161e-07	1	0	0	1	1	0
AAAAGAATAAG	72	342	11	405.596	1745160647	101	7008213708	3762	4.75	0.177517	0.843204	0.0487999	0.00927525	0.000536799	0.517327	5.31484e-09	5.31484e-09	1	0	0	1	1	0
AAAAGACAAACTTGAG	6	30	16	405.596	1745160647	101	7008213708	480	5	0.0147931	0.0739653	0.00428069	0.00118344	6.84911e-05	0.792079	6.78129e-10	6.78129e-10	1	0	0	1	1	0
AAAAGACAAAGAC	4	28	13	405.596	1745160647	101	7008213708	364	7	0.00986204	0.0690343	0.00399531	0.000897446	5.19391e-05	0.90099	5.14248e-10	5.14248e-10	1	0	0	1	1	0
AAAAGACACAAAGGAC	1664	7270	16	405.596	1745160647	101	7008213708	116320	4.36899	4.10261	17.9243	1.03735	0.286788	0.0165977	0.692117	1.64333e-07	1.64333e-07	1	0	0	1	1	0
AAAAGACAGTTACACT	222	912	16	405.596	1745160647	101	7008213708	14592	4.10811	0.547343	2.24854	0.130133	0.0359767	0.00208213	0.650789	2.06151e-08	2.06151e-08	1	0	0	1	1	0
AAAAGACGAAGAC	364	1612	13	405.596	1745160647	101	7008213708	20956	4.42857	0.897446	3.9744	0.230016	0.0516672	0.00299021	0.570014	2.9606e-08	2.9606e-08	1	0	0	1	1	0
AAAAGAG	2	8	7	405.596	1745160647	101	7008213708	56	4	0.00493102	0.0197241	0.00114152	0.000138069	7.99062e-06	0.277228	7.91151e-11	7.91151e-11	1	0	0	1	0	0
AAAAGAGAGAG	1486	8618	11	405.596	1745160647	101	7008213708	94798	5.79946	3.66375	21.2478	1.2297	0.233725	0.0135267	0.631625	1.33928e-07	1.33928e-07	1	0	0	1	1	0
AAAAGAGAT	80	355	9	405.596	1745160647	101	7008213708	3195	4.4375	0.197241	0.875256	0.0506548	0.0078773	0.000455894	0.395421	4.5138e-09	4.5138e-09	1	0	0	1	0	0
AAAAGAGCGGGCTT	137	623	14	405.596	1745160647	101	7008213708	8722	4.54745	0.337775	1.53601	0.0888957	0.0215042	0.00124454	0.630339	1.23222e-08	1.23222e-08	1	0	0	1	1	0
AAAAGAT	60	316	7	405.596	1745160647	101	7008213708	2212	5.26667	0.147931	0.779101	0.0450899	0.00545371	0.00031563	0.365017	3.12505e-09	3.12505e-09	1	0	0	1	0	0
AAAAGATAGATAGACAG	3102	13653	17	405.596	1745160647	101	7008213708	232101	4.40135	7.64801	33.6616	1.94814	0.572247	0.0331184	0.740822	3.27905e-07	3.27905e-07	1	0	0	1	1	0
AAAAGATAGGTCCAGG	1331	5345	16	405.596	1745160647	101	7008213708	85520	4.01578	3.28159	13.1781	0.762677	0.21085	0.0122028	0.636163	1.2082e-07	1.2082e-07	1	0	0	1	1	0
AAAAGATCAATTATTAG	1	4	17	405.596	1745160647	101	7008213708	68	4	0.00246551	0.00986204	0.000570759	0.000167655	9.7029e-06	0.673267	9.60683e-11	9.60683e-11	1	0	0	1	1	0
AAAAGATCGGGCTT	1393	6654	14	405.596	1745160647	101	7008213708	93156	4.77674	3.43445	16.4055	0.949457	0.229677	0.0132924	0.662122	1.31608e-07	1.31608e-07	1	0	0	1	1	0
AAAAGC	2056	15082	6	405.596	1745160647	101	7008213708	90492	7.3356	5.06909	37.1848	2.15205	0.223109	0.0129123	0.435778	1.27844e-07	1.27844e-07	1	0	0	1	0	0
AAAAGCAG	1	4	8	405.596	1745160647	101	7008213708	32	4	0.00246551	0.00986204	0.000570759	7.88963e-05	4.56607e-06	0.316832	4.52086e-11	4.52086e-11	1	0	0	1	0	0
AAAAGCAGGAATTC	488	1988	14	405.596	1745160647	101	7008213708	27832	4.07377	1.20317	4.90143	0.283667	0.0686201	0.00397134	0.564681	3.93202e-08	3.93202e-08	1	0	0	1	1	0
AAAAGCAGGGAGG	1478	7359	13	405.596	1745160647	101	7008213708	95667	4.97903	3.64402	18.1437	1.05005	0.235868	0.0136507	0.640865	1.35155e-07	1.35155e-07	1	0	0	1	1	0
AAAAGCCGCCCCCCCTTGGTC	1	4	21	405.596	1745160647	101	7008213708	84	4	0.00246551	0.00986204	0.000570759	0.000207103	1.19859e-05	0.831683	1.18673e-10	1.18673e-10	1	0	0	1	1	0
AAAAGCCGGAATTC	131	620	14	405.596	1745160647	101	7008213708	8680	4.73282	0.322982	1.52862	0.0884676	0.0214006	0.00123855	0.656035	1.22628e-08	1.22628e-08	1	0	0	1	1	0
AAAAGG	1159	8737	6	405.596	1745160647	101	7008213708	52422	7.5384	2.85753	21.5412	1.24668	0.129247	0.00748008	0.447825	7.40602e-08	7.40602e-08	1	0	0	1	0	0
AAAAGGAATTGGGGAG	883	3872	16	405.596	1745160647	101	7008213708	61952	4.38505	2.17704	9.54645	0.552495	0.152743	0.00883991	0.694662	8.75239e-08	8.75239e-08	1	0	0	1	1	0
AAAAGGACTAGG	768	4725	12	405.596	1745160647	101	7008213708	56700	6.15234	1.89351	11.6495	0.674209	0.139794	0.00809051	0.730972	8.0104e-08	8.0104e-08	1	0	0	1	1	0
AAAAGGAGAAGG	691	3201	12	405.596	1745160647	101	7008213708	38412	4.63242	1.70367	7.8921	0.45675	0.0947052	0.005481	0.550386	5.42673e-08	5.42673e-08	1	0	0	1	1	0
AAAAGGAT	1	4	8	405.596	1745160647	101	7008213708	32	4	0.00246551	0.00986204	0.000570759	7.88963e-05	4.56607e-06	0.316832	4.52086e-11	4.52086e-11	1	0	0	1	0	0
AAAAGGATAGATAGAT	1278	5430	16	405.596	1745160647	101	7008213708	86880	4.24883	3.15092	13.3877	0.774805	0.214203	0.0123969	0.673081	1.22741e-07	1.22741e-07	1	0	0	1	1	0
AAAAGGT	30	120	7	405.596	1745160647	101	7008213708	840	4	0.0739653	0.295861	0.0171228	0.00207103	0.000119859	0.277228	1.18673e-09	1.18673e-09	1	0	0	1	0	0
AAAAGT	2018	17355	6	405.596	1745160647	101	7008213708	104130	8.6001	4.9754	42.7889	2.47638	0.256734	0.0148583	0.510897	1.47112e-07	1.47112e-07	1	0	0	1	1	0
AAAAGTAAAGAG	39	188	12	405.596	1745160647	101	7008213708	2256	4.82051	0.0961549	0.463516	0.0268257	0.00556219	0.000321908	0.572734	3.18721e-09	3.18721e-09	1	0	0	1	1	0
AAAAGTAAT	21	165	9	405.596	1745160647	101	7008213708	1485	7.85714	0.0517757	0.406809	0.0235438	0.00366128	0.000211894	0.700141	2.09796e-09	2.09796e-09	1	0	0	1	1	0
AAAAGTAGTAGT	3655	24668	12	405.596	1745160647	101	7008213708	296016	6.74911	9.01144	60.8192	3.51987	0.72983	0.0422384	0.801875	4.18202e-07	4.18202e-07	1	0	0	1	1	0
AAAAGTAGTAGTAGTAG	9164	38275	17	405.596	1745160647	101	7008213708	650675	4.17667	22.5939	94.3674	5.46145	1.60425	0.0928446	0.703004	9.19254e-07	9.19254e-07	1	0	0	1	1	0
AAAAGTAGTAGTAGTAGT	3316	13689	18	405.596	1745160647	101	7008213708	246402	4.12817	8.17563	33.7504	1.95328	0.607507	0.035159	0.735713	3.48109e-07	3.48109e-07	1	0	0	1	1	0
AAAAGTCTAAGTCCT	2254	10589	15	405.596	1745160647	101	7008213708	158835	4.69787	5.55726	26.1073	1.51094	0.391609	0.0226641	0.697704	2.24397e-07	2.24397e-07	1	0	0	1	1	0
AAAAGTT	153	612	7	405.596	1745160647	101	7008213708	4284	4	0.377223	1.50889	0.0873261	0.0105622	0.000611283	0.277228	6.0523e-09	6.0523e-09	1	0	0	1	0	0
AAAAT	24334	127602	5	405.596	1745160647	101	7008213708	638010	5.24377	59.9957	314.604	18.2075	1.57302	0.0910375	0.259593	9.01361e-07	9.01361e-07	1	1	0	1	0	0
AAAATAAAATAAATAAATAT	2	8	20	405.596	1745160647	101	7008213708	160	4	0.00493102	0.0197241	0.00114152	0.000394482	2.28304e-05	0.792079	2.26043e-10	2.26043e-10	1	0	0	1	1	0
AAAATAAAATG	5	22	11	405.596	1745160647	101	7008213708	242	4.4	0.0123275	0.0542412	0.00313917	0.000596653	3.45309e-05	0.479208	3.4189e-10	3.4189e-10	1	0	0	1	0	0
AAAATAAAATT	6	34	11	405.596	1745160647	101	7008213708	374	5.66667	0.0147931	0.0838273	0.00485145	0.000922101	5.3366e-05	0.617162	5.28376e-10	5.28376e-10	1	0	0	1	1	0
AAAATAAAT	3457	14103	9	405.596	1745160647	101	7008213708	126927	4.07955	8.52327	34.7711	2.01235	0.31294	0.0181112	0.363524	1.79319e-07	1.79319e-07	1	0	0	1	0	0
AAAATAAATCTAATAATAAT	36	150	20	405.596	1745160647	101	7008213708	3000	4.16667	0.0887583	0.369826	0.0214035	0.00739653	0.000428069	0.825083	4.23831e-09	4.23831e-09	1	0	0	1	1	0
AAAATAACAACAAC	172	903	14	405.596	1745160647	101	7008213708	12642	5.25	0.424068	2.22636	0.128849	0.031169	0.00180388	0.727723	1.78602e-08	1.78602e-08	1	0	0	1	1	0
AAAATAACAAT	228	1029	11	405.596	1745160647	101	7008213708	11319	4.51316	0.562136	2.53701	0.146828	0.0279071	0.0016151	0.491532	1.59911e-08	1.59911e-08	1	0	0	1	0	0
AAAATAACT	51	213	9	405.596	1745160647	101	7008213708	1917	4.17647	0.125741	0.525154	0.0303929	0.00472638	0.000273536	0.372161	2.70828e-09	2.70828e-09	1	0	0	1	0	0
AAAATAAG	60	523	8	405.596	1745160647	101	7008213708	4184	8.71667	0.147931	1.28946	0.0746267	0.0103157	0.000597014	0.690429	5.91103e-09	5.91103e-09	1	0	0	1	1	0
AAAATAATAAT	1211	5509	11	405.596	1745160647	101	7008213708	60599	4.54913	2.98573	13.5825	0.786078	0.149407	0.00864685	0.49545	8.56124e-08	8.56124e-08	1	0	0	1	0	0
AAAATAATAATAATC	28552	120699	15	405.596	1745160647	101	7008213708	1810485	4.22734	70.3952	297.585	17.2225	4.46377	0.258338	0.627823	2.5578e-06	2.5578e-06	1	1	0	1	1	0
AAAATAATAATAATTT	39	187	16	405.596	1745160647	101	7008213708	2992	4.79487	0.0961549	0.46105	0.026683	0.0073768	0.000426928	0.759584	4.22701e-09	4.22701e-09	1	0	0	1	1	0
AAAATAATAC	100	711	10	405.596	1745160647	101	7008213708	7110	7.11	0.246551	1.75298	0.101452	0.0175298	0.00101452	0.70396	1.00448e-08	1.00448e-08	1	0	0	1	1	0
AAAATAATAT	19	118	10	405.596	1745160647	101	7008213708	1180	6.21053	0.0468447	0.29093	0.0168374	0.0029093	0.000168374	0.614904	1.66707e-09	1.66707e-09	1	0	0	1	1	0
AAAATAATATTTC	124	540	13	405.596	1745160647	101	7008213708	7020	4.35484	0.305723	1.33138	0.0770524	0.0173079	0.00100168	0.560524	9.91764e-09	9.91764e-09	1	0	0	1	1	0
AAAATAATC	5433	53802	9	405.596	1745160647	101	7008213708	484218	9.90282	13.3951	132.649	7.67699	1.19384	0.0690929	0.882429	6.84088e-07	6.84088e-07	1	0	0	1	1	0
AAAATAATG	40	202	9	405.596	1745160647	101	7008213708	1818	5.05	0.0986204	0.498033	0.0288233	0.0044823	0.00025941	0.45	2.56841e-09	2.56841e-09	1	0	0	1	0	0
AAAATAATT	603	3350	9	405.596	1745160647	101	7008213708	30150	5.55556	1.4867	8.25946	0.478011	0.0743351	0.00430209	0.49505	4.2595e-08	4.2595e-08	1	0	0	1	0	0
AAAATAC	55	265	7	405.596	1745160647	101	7008213708	1855	4.81818	0.135603	0.65336	0.0378128	0.00457352	0.000264689	0.333933	2.62069e-09	2.62069e-09	1	0	0	1	0	0
AAAATACATATAT	93	379	13	405.596	1745160647	101	7008213708	4927	4.07527	0.229292	0.934428	0.0540794	0.0121476	0.000703032	0.52454	6.96071e-09	6.96071e-09	1	0	0	1	1	0
AAAATACATGTACCG	312	1256	15	405.596	1745160647	101	7008213708	18840	4.02564	0.769239	3.09668	0.179218	0.0464502	0.00268827	0.597867	2.66166e-08	2.66166e-08	1	0	0	1	1	0
AAAATACATGTATGT	350	1622	15	405.596	1745160647	101	7008213708	24330	4.63429	0.862928	3.99906	0.231443	0.0599858	0.00347164	0.68826	3.43727e-08	3.43727e-08	1	0	0	1	1	0
AAAATACCATT	1	4	11	405.596	1745160647	101	7008213708	44	4	0.00246551	0.00986204	0.000570759	0.000108482	6.27835e-06	0.435644	6.21619e-11	6.21619e-11	1	0	0	1	0	0
AAAATAGCTAT	270	1559	11	405.596	1745160647	101	7008213708	17149	5.77407	0.665688	3.84373	0.222453	0.042281	0.00244699	0.62886	2.42276e-08	2.42276e-08	1	0	0	1	1	0
AAAATAGCTTACAACAGGTT	3	12	20	405.596	1745160647	101	7008213708	240	4	0.00739653	0.0295861	0.00171228	0.000591722	3.42455e-05	0.792079	3.39065e-10	3.39065e-10	1	0	0	1	1	0
AAAATAGT	210	843	8	405.596	1745160647	101	7008213708	6744	4.01429	0.517757	2.07842	0.120287	0.0166274	0.000962299	0.317963	9.52772e-09	9.52772e-09	1	0	0	1	0	0
AAAATAGTAATC	374	2089	12	405.596	1745160647	101	7008213708	25068	5.58556	0.922101	5.15045	0.298079	0.0618054	0.00357695	0.663631	3.54153e-08	3.54153e-08	1	0	0	1	1	0
AAAATAGTAATT	454	2865	12	405.596	1745160647	101	7008213708	34380	6.31057	1.11934	7.06369	0.408806	0.0847642	0.00490567	0.749771	4.8571e-08	4.8571e-08	1	0	0	1	1	0
AAAATAT	377	1695	7	405.596	1745160647	101	7008213708	11865	4.49602	0.929497	4.17904	0.241859	0.0292533	0.00169301	0.311605	1.67625e-08	1.67625e-08	1	0	0	1	0	0
AAAATATAGATGG	6750	36154	13	405.596	1745160647	101	7008213708	470002	5.35615	16.6422	89.138	5.1588	1.15879	0.0670645	0.689405	6.64004e-07	6.64004e-07	1	0	0	1	1	0
AAAATATATAG	32	204	11	405.596	1745160647	101	7008213708	2244	6.375	0.0788963	0.502964	0.0291087	0.0055326	0.000320196	0.694307	3.17025e-09	3.17025e-09	1	0	0	1	1	0
AAAATATATAT	81	404	11	405.596	1745160647	101	7008213708	4444	4.98765	0.199706	0.996066	0.0576466	0.0109567	0.000634113	0.54321	6.27835e-09	6.27835e-09	1	0	0	1	1	0
AAAATATATATACAC	1	4	15	405.596	1745160647	101	7008213708	60	4	0.00246551	0.00986204	0.000570759	0.000147931	8.56138e-06	0.594059	8.47662e-11	8.47662e-11	1	0	0	1	1	0
AAAATATATTATGTAT	39	182	16	405.596	1745160647	101	7008213708	2912	4.66667	0.0961549	0.448723	0.0259695	0.00717956	0.000415512	0.739274	4.11398e-09	4.11398e-09	1	0	0	1	1	0
AAAATC	3530	40507	6	405.596	1745160647	101	7008213708	243042	11.4751	8.70325	99.8704	5.77993	0.599222	0.0346796	0.681687	3.43362e-07	3.43362e-07	1	0	0	1	1	0
AAAATCAGGAATTC	154	626	14	405.596	1745160647	101	7008213708	8764	4.06494	0.379688	1.54341	0.0893238	0.0216077	0.00125053	0.563456	1.23815e-08	1.23815e-08	1	0	0	1	1	0
AAAATCATAATAATAATT	20	89	18	405.596	1745160647	101	7008213708	1602	4.45	0.0493102	0.21943	0.0126994	0.00394975	0.000228589	0.793069	2.26326e-09	2.26326e-09	1	0	0	1	1	0
AAAATCATC	2142	16079	9	405.596	1745160647	101	7008213708	144711	7.50654	5.28112	39.6429	2.29431	0.356786	0.0206488	0.668899	2.04443e-07	2.04443e-07	1	0	0	1	1	0
AAAATCT	713	5234	7	405.596	1745160647	101	7008213708	36638	7.34081	1.75791	12.9045	0.746838	0.0903313	0.00522787	0.508769	5.1761e-08	5.1761e-08	1	0	0	1	1	0
AAAATCTATATCTAT	102	414	15	405.596	1745160647	101	7008213708	6210	4.05882	0.251482	1.02072	0.0590735	0.0153108	0.000886103	0.602796	8.7733e-09	8.7733e-09	1	0	0	1	1	0
AAAATCTATCTAT	472	2018	13	405.596	1745160647	101	7008213708	26234	4.27542	1.16372	4.9754	0.287948	0.0646802	0.00374332	0.550302	3.70626e-08	3.70626e-08	1	0	0	1	1	0
AAAATCTATCTATCTATC	1	4	18	405.596	1745160647	101	7008213708	72	4	0.00246551	0.00986204	0.000570759	0.000177517	1.02737e-05	0.712871	1.01719e-10	1.01719e-10	1	0	0	1	1	0
AAAATG	6754	78211	6	405.596	1745160647	101	7008213708	469266	11.58	16.6521	192.83	11.1599	1.15698	0.0669594	0.687918	6.62965e-07	6.62965e-07	1	0	0	1	1	0
AAAATGAAATG	102	467	11	405.596	1745160647	101	7008213708	5137	4.57843	0.251482	1.15139	0.0666361	0.0126653	0.000732997	0.498641	7.2574e-09	7.2574e-09	1	0	0	1	0	0
AAAATGATAATC	842	5803	12	405.596	1745160647	101	7008213708	69636	6.89192	2.07596	14.3074	0.828028	0.171688	0.00993634	0.818842	9.83796e-08	9.83796e-08	1	0	0	1	1	0
AAAATGG	15	67	7	405.596	1745160647	101	7008213708	469	4.46667	0.0369826	0.165189	0.00956021	0.00115632	6.69215e-05	0.309571	6.62589e-10	6.62589e-10	1	0	0	1	0	0
AAAATGGTATCC	6	24	12	405.596	1745160647	101	7008213708	288	4	0.0147931	0.0591722	0.00342455	0.000710067	4.10946e-05	0.475248	4.06878e-10	4.06878e-10	1	0	0	1	0	0
AAAATGT	251	1004	7	405.596	1745160647	101	7008213708	7028	4	0.618843	2.47537	0.14326	0.0173276	0.00100282	0.277228	9.92894e-09	9.92894e-09	1	0	0	1	0	0
AAAATGTG	1	4	8	405.596	1745160647	101	7008213708	32	4	0.00246551	0.00986204	0.000570759	7.88963e-05	4.56607e-06	0.316832	4.52086e-11	4.52086e-11	1	0	0	1	0	0
AAAATGTTTGTTTGG	1159	4871	15	405.596	1745160647	101	7008213708	73065	4.20276	2.85753	12.0095	0.695042	0.180142	0.0104256	0.624172	1.03224e-07	1.03224e-07	1	0	0	1	1	0
AAAATT	3212	14708	6	405.596	1745160647	101	7008213708	88248	4.57908	7.91922	36.2627	2.09868	0.217576	0.0125921	0.272024	1.24674e-07	1.24674e-07	1	0	0	1	0	0
AAAATTAACCAT	65	298	12	405.596	1745160647	101	7008213708	3576	4.58462	0.160258	0.734722	0.0425215	0.00881666	0.000510258	0.544707	5.05206e-09	5.05206e-09	1	0	0	1	1	0
AAAATTACAT	3	12	10	405.596	1745160647	101	7008213708	120	4	0.00739653	0.0295861	0.00171228	0.000295861	1.71228e-05	0.39604	1.69532e-10	1.69532e-10	1	0	0	1	0	0
AAAATTAGGATTAG	2	9	14	405.596	1745160647	101	7008213708	126	4.5	0.00493102	0.0221896	0.00128421	0.000310654	1.79789e-05	0.623762	1.78009e-10	1.78009e-10	1	0	0	1	1	0
AAAATTATT	567	3174	9	405.596	1745160647	101	7008213708	28566	5.59788	1.39794	7.82553	0.452897	0.0704297	0.00407607	0.498821	4.03572e-08	4.03572e-08	1	0	0	1	0	0
AAAATTC	130	975	7	405.596	1745160647	101	7008213708	6825	7.5	0.320516	2.40387	0.139122	0.0168271	0.000973857	0.519802	9.64215e-09	9.64215e-09	1	0	0	1	1	0
AAAATTT	29	120	7	405.596	1745160647	101	7008213708	840	4.13793	0.0714998	0.295861	0.0171228	0.00207103	0.000119859	0.286787	1.18673e-09	1.18673e-09	1	0	0	1	0	0
AAAATTTACAT	94	377	11	405.596	1745160647	101	7008213708	4147	4.01064	0.231758	0.929497	0.053794	0.0102245	0.000591734	0.436802	5.85875e-09	5.85875e-09	1	0	0	1	0	0
AAAATTTACGT	43	238	11	405.596	1745160647	101	7008213708	2618	5.53488	0.106017	0.586791	0.0339602	0.0064547	0.000373562	0.602809	3.69863e-09	3.69863e-09	1	0	0	1	1	0
AAAATTTACTT	83	539	11	405.596	1745160647	101	7008213708	5929	6.49398	0.204637	1.32891	0.0769098	0.014618	0.000846007	0.707265	8.37631e-09	8.37631e-09	1	0	0	1	1	0
AAAATTTGATCAACTCGC	920	3797	18	405.596	1745160647	101	7008213708	68346	4.12717	2.26827	9.36154	0.541793	0.168508	0.00975227	0.735536	9.65571e-08	9.65571e-08	1	0	0	1	1	0
AAAATTTGATGC	4	16	12	405.596	1745160647	101	7008213708	192	4	0.00986204	0.0394482	0.00228304	0.000473378	2.73964e-05	0.475248	2.71252e-10	2.71252e-10	1	0	0	1	0	0
AAAATTTGTCT	15	60	11	405.596	1745160647	101	7008213708	660	4	0.0369826	0.147931	0.00856138	0.00162724	9.41752e-05	0.435644	9.32428e-10	9.32428e-10	1	0	0	1	0	0
AAAC	1225530	11817731	4	405.596	1745160647	101	7008213708	47270924	9.64296	3021.56	29136.7	1686.27	116.547	6.74507	0.381899	6.67829e-05	6.67829e-05	1	1	1	0	0	0
AAACAAACAAACAT	2545	13284	14	405.596	1745160647	101	7008213708	185976	5.21965	6.27472	32.7518	1.89549	0.458526	0.0265369	0.723515	2.62741e-07	2.62741e-07	1	0	0	1	1	0
AAACAAACAATC	292870	1172010	12	405.596	1745160647	101	7008213708	14064120	4.00181	722.074	2889.6	167.234	34.6752	2.00681	0.475463	1.98694e-05	1.98694e-05	1	1	0	1	0	0
AAACAAACAATT	792	4898	12	405.596	1745160647	101	7008213708	58776	6.18434	1.95268	12.0761	0.698894	0.144913	0.00838673	0.734773	8.30369e-08	8.30369e-08	1	0	0	1	1	0
AAACAAACAC	1633	11049	10	405.596	1745160647	101	7008213708	110490	6.76607	4.02618	27.2414	1.57658	0.272414	0.0157658	0.669908	1.56097e-07	1.56097e-07	1	0	0	1	1	0
AAACAAACACACAC	3491	18470	14	405.596	1745160647	101	7008213708	258580	5.29075	8.60709	45.538	2.63548	0.637531	0.0368967	0.733371	3.65314e-07	3.65314e-07	1	0	0	1	1	0
AAACAAACAT	614	3302	10	405.596	1745160647	101	7008213708	33020	5.37785	1.51382	8.14111	0.471161	0.0814111	0.00471161	0.53246	4.66496e-08	4.66496e-08	1	0	0	1	1	0
AAACAAAT	2100	13153	8	405.596	1745160647	101	7008213708	105224	6.26333	5.17757	32.4288	1.8768	0.259431	0.0150144	0.496106	1.48657e-07	1.48657e-07	1	0	0	1	0	0
AAACAAATAATACT	117	469	14	405.596	1745160647	101	7008213708	6566	4.00855	0.288465	1.15632	0.0669215	0.0161885	0.000936901	0.55564	9.27624e-09	9.27624e-09	1	0	0	1	1	0
AAACAAATACCACT	68	379	14	405.596	1745160647	101	7008213708	5306	5.57353	0.167655	0.934428	0.0540794	0.013082	0.000757112	0.772568	7.49615e-09	7.49615e-09	1	0	0	1	1	0
AAACAAATACTAAG	57	228	14	405.596	1745160647	101	7008213708	3192	4	0.140534	0.562136	0.0325333	0.00786991	0.000455466	0.554455	4.50956e-09	4.50956e-09	1	0	0	1	1	0
AAACAAATACTAAT	275	1362	14	405.596	1745160647	101	7008213708	19068	4.95273	0.678015	3.35802	0.194343	0.0470123	0.00272081	0.686517	2.69387e-08	2.69387e-08	1	0	0	1	1	0
AAACAAATACTACT	532	2729	14	405.596	1745160647	101	7008213708	38206	5.1297	1.31165	6.72838	0.3894	0.0941973	0.0054516	0.711047	5.39763e-08	5.39763e-08	1	0	0	1	1	0
AAACAAATACTACTACT	659	2712	17	405.596	1745160647	101	7008213708	46104	4.11533	1.62477	6.68646	0.386975	0.11367	0.00657857	0.692679	6.51343e-08	6.51343e-08	1	0	0	1	1	0
AAACAAATACTAGT	135	671	14	405.596	1745160647	101	7008213708	9394	4.97037	0.332844	1.65436	0.0957448	0.023161	0.00134043	0.688962	1.32716e-08	1.32716e-08	1	0	0	1	1	0
AAACAAC	118	509	7	405.596	1745160647	101	7008213708	3563	4.31356	0.29093	1.25494	0.0726291	0.00878461	0.000508403	0.29896	5.0337e-09	5.0337e-09	1	0	0	1	0	0
AAACAACAACAACAAT	141	596	16	405.596	1745160647	101	7008213708	9536	4.22695	0.347637	1.46944	0.0850431	0.0235111	0.00136069	0.669616	1.34722e-08	1.34722e-08	1	0	0	1	1	0
AAACAACAACAC	3977	23475	12	405.596	1745160647	101	7008213708	281700	5.90269	9.80533	57.8778	3.34964	0.694534	0.0401957	0.70131	3.97977e-07	3.97977e-07	1	0	0	1	1	0
AAACAACAACCAAC	2313	12851	14	405.596	1745160647	101	7008213708	179914	5.55599	5.70272	31.6843	1.83371	0.44358	0.0256719	0.770137	2.54177e-07	2.54177e-07	1	0	0	1	1	0
AAACAACTCGAATTG	349	1435	15	405.596	1745160647	101	7008213708	21525	4.11175	0.860463	3.53801	0.20476	0.0530701	0.0030714	0.610656	3.04099e-08	3.04099e-08	1	0	0	1	1	0
AAACAAGT	137	705	8	405.596	1745160647	101	7008213708	5640	5.14599	0.337775	1.73818	0.100596	0.0139055	0.00080477	0.407603	7.96802e-09	7.96802e-09	1	0	0	1	0	0
AAACAAGTAGAAG	2012	10786	13	405.596	1745160647	101	7008213708	140218	5.36083	4.96061	26.593	1.53905	0.345709	0.0200077	0.690008	1.98096e-07	1.98096e-07	1	0	0	1	1	0
AAACAAT	412	2046	7	405.596	1745160647	101	7008213708	14322	4.96602	1.01579	5.04443	0.291943	0.035311	0.0020436	0.34418	2.02337e-08	2.02337e-08	1	0	0	1	0	0
AAACAATAAATAAATT	190	889	16	405.596	1745160647	101	7008213708	14224	4.67895	0.468447	2.19184	0.126851	0.0350694	0.00202962	0.741219	2.00952e-08	2.00952e-08	1	0	0	1	1	0
AAACAATAACAC	4418	26397	12	405.596	1745160647	101	7008213708	316764	5.97488	10.8926	65.0821	3.76658	0.780985	0.045199	0.709886	4.47514e-07	4.47514e-07	1	0	0	1	1	0
AAACAATAAGAC	8335	53692	12	405.596	1745160647	101	7008213708	644304	6.44175	20.55	132.378	7.6613	1.58854	0.0919356	0.765357	9.10253e-07	9.10253e-07	1	0	0	1	1	0
AAACAATAATACTCTC	1390	5950	16	405.596	1745160647	101	7008213708	95200	4.28058	3.42706	14.6698	0.849004	0.234717	0.0135841	0.678111	1.34496e-07	1.34496e-07	1	0	0	1	1	0
AAACAATAATGATGAT	528	2623	16	405.596	1745160647	101	7008213708	41968	4.9678	1.30179	6.46703	0.374275	0.103473	0.0059884	0.786979	5.92911e-08	5.92911e-08	1	0	0	1	1	0
AAACAATC	2146584	13791373	8	405.596	1745160647	101	7008213708	110330984	6.4248	5292.42	34002.8	1967.89	272.022	15.7431	0.508895	0.000155872	0.000155872	1	1	1	1	1	1
AAACAATGTCAATGTT	464	2113	16	405.596	1745160647	101	7008213708	33808	4.55388	1.144	5.20962	0.301503	0.0833539	0.00482405	0.721407	4.77629e-08	4.77629e-08	1	0	0	1	1	0
AAACAATT	4641	22471	8	405.596	1745160647	101	7008213708	179768	4.84184	11.4424	55.4025	3.20638	0.44322	0.025651	0.383512	2.53971e-07	2.53971e-07	1	0	0	1	0	0
AAACAATTAACTGAC	858	3452	15	405.596	1745160647	101	7008213708	51780	4.02331	2.11541	8.51094	0.492565	0.127664	0.00738847	0.597521	7.31532e-08	7.31532e-08	1	0	0	1	1	0
AAACAATTG	151	628	9	405.596	1745160647	101	7008213708	5652	4.15894	0.372292	1.54834	0.0896091	0.0139351	0.000806482	0.370599	7.98497e-09	7.98497e-09	1	0	0	1	0	0
AAACAC	12349	155844	6	405.596	1745160647	101	7008213708	935064	12.62	30.4466	384.235	22.2373	2.30541	0.133424	0.749701	1.32103e-06	1.32103e-06	1	1	0	1	1	0
AAACACAC	1269	7361	8	405.596	1745160647	101	7008213708	58888	5.80063	3.12873	18.1486	1.05034	0.145189	0.00840271	0.459456	8.31952e-08	8.31952e-08	1	0	0	1	0	0
AAACACACAC	2075	10787	10	405.596	1745160647	101	7008213708	107870	5.19855	5.11593	26.5955	1.53919	0.265955	0.0153919	0.514708	1.52395e-07	1.52395e-07	1	0	0	1	1	0
AAACACACACACTAACAC	1	4	18	405.596	1745160647	101	7008213708	72	4	0.00246551	0.00986204	0.000570759	0.000177517	1.02737e-05	0.712871	1.01719e-10	1.01719e-10	1	0	0	1	1	0
AAACACAG	1	4	8	405.596	1745160647	101	7008213708	32	4	0.00246551	0.00986204	0.000570759	7.88963e-05	4.56607e-06	0.316832	4.52086e-11	4.52086e-11	1	0	0	1	0	0
AAACACATAT	1581	14084	10	405.596	1745160647	101	7008213708	140840	8.90829	3.89797	34.7242	2.00964	0.347242	0.0200964	0.882009	1.98974e-07	1.98974e-07	1	0	0	1	1	0
AAACACATATATAC	982	4114	14	405.596	1745160647	101	7008213708	57596	4.18941	2.42113	10.1431	0.587025	0.142003	0.00821836	0.58071	8.13699e-08	8.13699e-08	1	0	0	1	1	0
AAACACATGTATTGT	319	1300	15	405.596	1745160647	101	7008213708	19500	4.07524	0.786498	3.20516	0.185497	0.0480774	0.00278245	0.605233	2.7549e-08	2.7549e-08	1	0	0	1	1	0
AAACACCTATAT	1	4	12	405.596	1745160647	101	7008213708	48	4	0.00246551	0.00986204	0.000570759	0.000118344	6.84911e-06	0.475248	6.78129e-11	6.78129e-11	1	0	0	1	0	0
AAACACGGTTCAGT	261	1256	14	405.596	1745160647	101	7008213708	17584	4.81226	0.643498	3.09668	0.179218	0.0433535	0.00250906	0.667046	2.48421e-08	2.48421e-08	1	0	0	1	1	0
AAACACGTACAT	913	4755	12	405.596	1745160647	101	7008213708	57060	5.20811	2.25101	11.7235	0.67849	0.140682	0.00814188	0.618785	8.06126e-08	8.06126e-08	1	0	0	1	1	0
AAACACTTTAACAAT	668	3454	15	405.596	1745160647	101	7008213708	51810	5.17066	1.64696	8.51587	0.49285	0.127738	0.00739275	0.76792	7.31956e-08	7.31956e-08	1	0	0	1	1	0
AAACACTTTAATAAT	1230	5649	15	405.596	1745160647	101	7008213708	84735	4.59268	3.03258	13.9277	0.806054	0.208915	0.0120908	0.682082	1.19711e-07	1.19711e-07	1	0	0	1	1	0
AAACACTTTCATTGG	881	3555	15	405.596	1745160647	101	7008213708	53325	4.03519	2.17211	8.76489	0.507262	0.131473	0.00760893	0.599285	7.53359e-08	7.53359e-08	1	0	0	1	1	0
AAACAG	10679	148398	6	405.596	1745160647	101	7008213708	890388	13.8962	26.3292	365.877	21.1749	2.19526	0.127049	0.82552	1.25791e-06	1.25791e-06	1	0	0	1	1	0
AAACAGAAG	54	260	9	405.596	1745160647	101	7008213708	2340	4.81481	0.133138	0.641033	0.0370993	0.00576929	0.000333894	0.429043	3.30588e-09	3.30588e-09	1	0	0	1	0	0
AAACAGAATAATAATAAT	510	2075	18	405.596	1745160647	101	7008213708	37350	4.06863	1.25741	5.11593	0.296081	0.0920868	0.00532946	0.725102	5.27669e-08	5.27669e-08	1	0	0	1	1	0
AAACAGAGAACT	3	20	12	405.596	1745160647	101	7008213708	240	6.66667	0.00739653	0.0493102	0.00285379	0.000591722	3.42455e-05	0.792079	3.39065e-10	3.39065e-10	1	0	0	1	1	0
AAACAGAGATC	555	2841	11	405.596	1745160647	101	7008213708	31251	5.11892	1.36836	7.00451	0.405381	0.0770496	0.0044592	0.557506	4.41505e-08	4.41505e-08	1	0	0	1	1	0
AAACAGAGATT	2503	10697	11	405.596	1745160647	101	7008213708	117667	4.27367	6.17117	26.3736	1.52635	0.290109	0.0167899	0.465449	1.66236e-07	1.66236e-07	1	0	0	1	0	0
AAACAGATACTACT	197	823	14	405.596	1745160647	101	7008213708	11522	4.17766	0.485705	2.02911	0.117434	0.0284076	0.00164407	0.579082	1.62779e-08	1.62779e-08	1	0	0	1	1	0
AAACAGATATT	78	320	11	405.596	1745160647	101	7008213708	3520	4.10256	0.19231	0.788963	0.0456607	0.00867859	0.000502268	0.446814	4.97295e-09	4.97295e-09	1	0	0	1	0	0
AAACAGATGTTAATT	417	1936	15	405.596	1745160647	101	7008213708	29040	4.64269	1.02812	4.77323	0.276247	0.0715984	0.00414371	0.689508	4.10268e-08	4.10268e-08	1	0	0	1	1	0
AAACAGATT	106	821	9	405.596	1745160647	101	7008213708	7389	7.74528	0.261344	2.02418	0.117148	0.0182177	0.00105433	0.690174	1.0439e-08	1.0439e-08	1	0	0	1	1	0
AAACAGTAATAATAAT	271	1247	16	405.596	1745160647	101	7008213708	19952	4.60148	0.668153	3.07449	0.177934	0.0491918	0.00284695	0.728947	2.81876e-08	2.81876e-08	1	0	0	1	1	0
AAACAT	15088	166604	6	405.596	1745160647	101	7008213708	999624	11.0422	37.1996	410.764	23.7727	2.46458	0.142636	0.655969	1.41224e-06	1.41224e-06	1	1	0	1	1	0
AAACATAAT	1537	11177	9	405.596	1745160647	101	7008213708	100593	7.27196	3.78949	27.557	1.59484	0.248013	0.0143536	0.647996	1.42115e-07	1.42115e-07	1	0	0	1	1	0
AAACATAATAAT	1849	8257	12	405.596	1745160647	101	7008213708	99084	4.46566	4.55873	20.3577	1.17819	0.244293	0.0141383	0.530573	1.39983e-07	1.39983e-07	1	0	0	1	1	0
AAACATAC	1229	5770	8	405.596	1745160647	101	7008213708	46160	4.69487	3.03011	14.226	0.82332	0.113808	0.00658656	0.371871	6.52134e-08	6.52134e-08	1	0	0	1	0	0
AAACATACAT	146	691	10	405.596	1745160647	101	7008213708	6910	4.73288	0.359964	1.70367	0.0985986	0.0170367	0.000985986	0.468602	9.76224e-09	9.76224e-09	1	0	0	1	0	0
AAACATAGATAGATAG	198	834	16	405.596	1745160647	101	7008213708	13344	4.21212	0.488171	2.05624	0.119003	0.0328998	0.00190405	0.667267	1.8852e-08	1.8852e-08	1	0	0	1	1	0
AAACATATAC	844	6567	10	405.596	1745160647	101	7008213708	65670	7.78081	2.08089	16.191	0.937043	0.16191	0.00937043	0.770377	9.27766e-08	9.27766e-08	1	0	0	1	1	0
AAACATATAT	187	1314	10	405.596	1745160647	101	7008213708	13140	7.02674	0.46105	3.23968	0.187494	0.0323968	0.00187494	0.695717	1.85638e-08	1.85638e-08	1	0	0	1	1	0
AAACATC	484	3811	7	405.596	1745160647	101	7008213708	26677	7.87397	1.19331	9.39606	0.54379	0.0657724	0.00380653	0.54572	3.76885e-08	3.76885e-08	1	0	0	1	1	0
AAACATCAACAG	34522	247670	12	405.596	1745160647	101	7008213708	2972040	7.17427	85.1143	610.633	35.34	7.32759	0.42408	0.852388	4.19881e-06	4.19881e-06	1	1	0	1	1	0
AAACATCAACCG	1370	8487	12	405.596	1745160647	101	7008213708	101844	6.19489	3.37775	20.9248	1.21101	0.251097	0.0145321	0.736027	1.43882e-07	1.43882e-07	1	0	0	1	1	0
AAACATCAAGAG	1618	10510	12	405.596	1745160647	101	7008213708	126120	6.49567	3.98919	25.9125	1.49967	0.31095	0.017996	0.771763	1.78178e-07	1.78178e-07	1	0	0	1	1	0
AAACATCAT	4	16	9	405.596	1745160647	101	7008213708	144	4	0.00986204	0.0394482	0.00228304	0.000355033	2.05473e-05	0.356436	2.03439e-10	2.03439e-10	1	0	0	1	0	0
AAACATCATGGATTC	898	3610	15	405.596	1745160647	101	7008213708	54150	4.02004	2.21403	8.90049	0.51511	0.133507	0.00772665	0.597036	7.65015e-08	7.65015e-08	1	0	0	1	1	0
AAACATCC	1144	10658	8	405.596	1745160647	101	7008213708	85264	9.31643	2.82054	26.2774	1.52079	0.210219	0.0121663	0.737935	1.20458e-07	1.20458e-07	1	0	0	1	1	0
AAACATCCCAT	33780	234085	11	405.596	1745160647	101	7008213708	2574935	6.92969	83.2849	577.139	33.4015	6.34853	0.367417	0.754719	3.63779e-06	3.63779e-06	1	1	0	1	1	0
AAACATCTGTTCTTCC	766	3309	16	405.596	1745160647	101	7008213708	52944	4.31984	1.88858	8.15837	0.47216	0.130534	0.00755456	0.684332	7.47977e-08	7.47977e-08	1	0	0	1	1	0
AAACATT	2688	12062	7	405.596	1745160647	101	7008213708	84434	4.48735	6.62729	29.739	1.72112	0.208173	0.0120479	0.311005	1.19286e-07	1.19286e-07	1	0	0	1	0	0
AAACATTAATGTATTT	276	1135	16	405.596	1745160647	101	7008213708	18160	4.11232	0.680481	2.79835	0.161953	0.0447737	0.00259125	0.651456	2.56559e-08	2.56559e-08	1	0	0	1	1	0
AAACATTTACAT	809	5280	12	405.596	1745160647	101	7008213708	63360	6.52658	1.9946	13.0179	0.753402	0.156215	0.00904082	0.775435	8.95131e-08	8.95131e-08	1	0	0	1	1	0
AAACATTTAGAGTG	350	1578	14	405.596	1745160647	101	7008213708	22092	4.50857	0.862928	3.89057	0.225164	0.054468	0.0031523	0.62495	3.12109e-08	3.12109e-08	1	0	0	1	1	0
AAACC	67	400	5	405.596	1745160647	101	7008213708	2000	5.97015	0.165189	0.986204	0.0570759	0.00493102	0.000285379	0.295552	2.82554e-09	2.82554e-09	1	0	0	1	0	0
AAACCAAC	339	2122	8	405.596	1745160647	101	7008213708	16976	6.25959	0.835808	5.23181	0.302788	0.0418545	0.0024223	0.495809	2.39832e-08	2.39832e-08	1	0	0	1	0	0
AAACCAGGATT	184	736	11	405.596	1745160647	101	7008213708	8096	4	0.453654	1.81462	0.10502	0.0199608	0.00115522	0.435644	1.14378e-08	1.14378e-08	1	0	0	1	0	0
AAACCAT	47	267	7	405.596	1745160647	101	7008213708	1869	5.68085	0.115879	0.658291	0.0380982	0.00460804	0.000266687	0.393722	2.64047e-09	2.64047e-09	1	0	0	1	0	0
AAACCC	10067	83534	6	405.596	1745160647	101	7008213708	501204	8.2978	24.8203	205.954	11.9194	1.23572	0.0715167	0.492939	7.08086e-07	7.08086e-07	1	0	0	1	0	0
AAACCCACAC	97	406	10	405.596	1745160647	101	7008213708	4060	4.18557	0.239154	1.001	0.057932	0.01001	0.00057932	0.414413	5.73584e-09	5.73584e-09	1	0	0	1	0	0
AAACCCC	5	20	7	405.596	1745160647	101	7008213708	140	4	0.0123275	0.0493102	0.00285379	0.000345171	1.99766e-05	0.277228	1.97788e-10	1.97788e-10	1	0	0	1	0	0
AAACCCCGTTGC	95	394	12	405.596	1745160647	101	7008213708	4728	4.14737	0.234223	0.971411	0.0562197	0.0116569	0.000674637	0.492757	6.67957e-09	6.67957e-09	1	0	0	1	0	0
AAACCCCGTTTC	73	383	12	405.596	1745160647	101	7008213708	4596	5.24658	0.179982	0.94429	0.0546502	0.0113315	0.000655802	0.623355	6.49309e-09	6.49309e-09	1	0	0	1	1	0
AAACCCT	95	512	7	405.596	1745160647	101	7008213708	3584	5.38947	0.234223	1.26234	0.0730571	0.00883639	0.0005114	0.373528	5.06337e-09	5.06337e-09	1	0	0	1	0	0
AAACCG	52	392	6	405.596	1745160647	101	7008213708	2352	7.53846	0.128207	0.96648	0.0559344	0.00579888	0.000335606	0.447829	3.32283e-09	3.32283e-09	1	0	0	1	0	0
AAACCGAGATG	492	2976	11	405.596	1745160647	101	7008213708	32736	6.04878	1.21303	7.33736	0.424645	0.0807109	0.00467109	0.658778	4.62484e-08	4.62484e-08	1	0	0	1	1	0
AAACCGAGATT	3222	13621	11	405.596	1745160647	101	7008213708	149831	4.2275	7.94387	33.5827	1.94358	0.36941	0.0213793	0.460421	2.11677e-07	2.11677e-07	1	0	0	1	0	0
AAACCGC	55	220	7	405.596	1745160647	101	7008213708	1540	4	0.135603	0.542412	0.0313917	0.00379688	0.000219742	0.277228	2.17566e-09	2.17566e-09	1	0	0	1	0	0
AAACCGGGACAGACAG	2861	12771	16	405.596	1745160647	101	7008213708	204336	4.46382	7.05382	31.487	1.82229	0.503792	0.0291566	0.70714	2.8868e-07	2.8868e-07	1	0	0	1	1	0
AAACCGGGATT	66	289	11	405.596	1745160647	101	7008213708	3179	4.37879	0.162724	0.712532	0.0412373	0.00783786	0.000453611	0.476898	4.49119e-09	4.49119e-09	1	0	0	1	0	0
AAACCT	16615	128828	6	405.596	1745160647	101	7008213708	772968	7.75372	40.9644	317.627	18.3824	1.90576	0.110295	0.460617	1.09203e-06	1.09203e-06	1	1	0	1	0	0
AAACCTAAAGCT	2168	14061	12	405.596	1745160647	101	7008213708	168732	6.4857	5.34522	34.6675	2.00636	0.41601	0.0240763	0.770578	2.38379e-07	2.38379e-07	1	0	0	1	1	0
AAACCTATACCT	7789	51978	12	405.596	1745160647	101	7008213708	623736	6.67326	19.2039	128.152	7.41673	1.53783	0.0890007	0.792862	8.81195e-07	8.81195e-07	1	0	0	1	1	0
AAACCTCGTTCC	136	591	12	405.596	1745160647	101	7008213708	7092	4.34559	0.335309	1.45712	0.0843296	0.0174854	0.00101196	0.516308	1.00194e-08	1.00194e-08	1	0	0	1	1	0
AAACCTT	31	124	7	405.596	1745160647	101	7008213708	868	4	0.0764308	0.305723	0.0176935	0.00214006	0.000123855	0.277228	1.22628e-09	1.22628e-09	1	0	0	1	0	0
AAACCTTCT	1	5	9	405.596	1745160647	101	7008213708	45	5	0.00246551	0.0123275	0.000713449	0.000110948	6.42104e-06	0.445545	6.35746e-11	6.35746e-11	1	0	0	1	0	0
AAACGACTCAAAGCTG	335	1414	16	405.596	1745160647	101	7008213708	22624	4.2209	0.825946	3.48623	0.201763	0.0557797	0.00322821	0.668657	3.19625e-08	3.19625e-08	1	0	0	1	1	0
AAACGACTCAATGCAG	525	2299	16	405.596	1745160647	101	7008213708	36784	4.37905	1.29439	5.66821	0.328044	0.0906913	0.0052487	0.693711	5.19673e-08	5.19673e-08	1	0	0	1	1	0
AAACGACTCAATGCTG	2073	9303	16	405.596	1745160647	101	7008213708	148848	4.4877	5.111	22.9366	1.32744	0.366986	0.0212391	0.710923	2.10288e-07	2.10288e-07	1	0	0	1	1	0
AAACGAG	3	13	7	405.596	1745160647	101	7008213708	91	4.33333	0.00739653	0.0320516	0.00185497	0.000224361	1.29848e-05	0.30033	1.28562e-10	1.28562e-10	1	0	0	1	0	0
AAACGAGGATTG	1	4	12	405.596	1745160647	101	7008213708	48	4	0.00246551	0.00986204	0.000570759	0.000118344	6.84911e-06	0.475248	6.78129e-11	6.78129e-11	1	0	0	1	0	0
AAACGAGT	73	358	8	405.596	1745160647	101	7008213708	2864	4.90411	0.179982	0.882652	0.0510829	0.00706122	0.000408663	0.388444	4.04617e-09	4.04617e-09	1	0	0	1	0	0
AAACGATC	14497	72762	8	405.596	1745160647	101	7008213708	582096	5.01911	35.7425	179.395	10.3824	1.43516	0.0830591	0.397553	8.22367e-07	8.22367e-07	1	1	0	1	0	0
AAACGATGGTGG	1	4	12	405.596	1745160647	101	7008213708	48	4	0.00246551	0.00986204	0.000570759	0.000118344	6.84911e-06	0.475248	6.78129e-11	6.78129e-11	1	0	0	1	0	0
AAACGCTAACGC	156	637	12	405.596	1745160647	101	7008213708	7644	4.08333	0.38462	1.57053	0.0908933	0.0188464	0.00109072	0.485149	1.07992e-08	1.07992e-08	1	0	0	1	0	0
AAACGGAACGGACTTT	791	3413	16	405.596	1745160647	101	7008213708	54608	4.31479	1.95022	8.41478	0.487	0.134637	0.007792	0.683531	7.71485e-08	7.71485e-08	1	0	0	1	1	0
AAACGGAC	1	5	8	405.596	1745160647	101	7008213708	40	5	0.00246551	0.0123275	0.000713449	9.86204e-05	5.70759e-06	0.39604	5.65108e-11	5.65108e-11	1	0	0	1	0	0
AAACGGAGACAGACAG	3019	14468	16	405.596	1745160647	101	7008213708	231488	4.79232	7.44337	35.671	2.06443	0.570736	0.033031	0.759179	3.27039e-07	3.27039e-07	1	0	0	1	1	0
AAACGGAGATT	473	2217	11	405.596	1745160647	101	7008213708	24387	4.6871	1.16619	5.46603	0.316343	0.0601264	0.00347977	0.510477	3.44532e-08	3.44532e-08	1	0	0	1	1	0
AAACGGAGGTT	114	487	11	405.596	1745160647	101	7008213708	5357	4.27193	0.281068	1.2007	0.0694899	0.0132077	0.000764389	0.46526	7.56821e-09	7.56821e-09	1	0	0	1	0	0
AAACGT	431	3393	6	405.596	1745160647	101	7008213708	20358	7.87239	1.06263	8.36547	0.484146	0.0501928	0.00290488	0.467667	2.87612e-08	2.87612e-08	1	0	0	1	0	0
AAACGTACATACATAC	529	2388	16	405.596	1745160647	101	7008213708	38208	4.51418	1.30425	5.88764	0.340743	0.0942022	0.00545189	0.715117	5.39791e-08	5.39791e-08	1	0	0	1	1	0
AAACGTCC	70	411	8	405.596	1745160647	101	7008213708	3288	5.87143	0.172586	1.01332	0.0586455	0.0081066	0.000469164	0.465064	4.64519e-09	4.64519e-09	1	0	0	1	0	0
AAACGTCGTAGT	1	4	12	405.596	1745160647	101	7008213708	48	4	0.00246551	0.00986204	0.000570759	0.000118344	6.84911e-06	0.475248	6.78129e-11	6.78129e-11	1	0	0	1	0	0
AAACGTTAATAAT	195	993	13	405.596	1745160647	101	7008213708	12909	5.09231	0.480774	2.44825	0.141691	0.0318273	0.00184198	0.655446	1.82374e-08	1.82374e-08	1	0	0	1	1	0
AAACT	11391	87286	5	405.596	1745160647	101	7008213708	436430	7.66272	28.0846	215.204	12.4548	1.07602	0.0622741	0.379342	6.16575e-07	6.16575e-07	1	0	0	1	0	0
AAACTAAC	350	1644	8	405.596	1745160647	101	7008213708	13152	4.69714	0.862928	4.0533	0.234582	0.0324264	0.00187666	0.372051	1.85807e-08	1.85807e-08	1	0	0	1	0	0
AAACTAACTATCAATC	1	4	16	405.596	1745160647	101	7008213708	64	4	0.00246551	0.00986204	0.000570759	0.000157793	9.13214e-06	0.633663	9.04172e-11	9.04172e-11	1	0	0	1	1	0
AAACTAAGATTGCCT	336	1512	15	405.596	1745160647	101	7008213708	22680	4.5	0.828411	3.72785	0.215747	0.0559178	0.0032362	0.668317	3.20416e-08	3.20416e-08	1	0	0	1	1	0
AAACTAATC	240	1025	9	405.596	1745160647	101	7008213708	9225	4.27083	0.591722	2.52715	0.146257	0.0227443	0.00131631	0.380569	1.30328e-08	1.30328e-08	1	0	0	1	0	0
AAACTAATCTAATCT	1	4	15	405.596	1745160647	101	7008213708	60	4	0.00246551	0.00986204	0.000570759	0.000147931	8.56138e-06	0.594059	8.47662e-11	8.47662e-11	1	0	0	1	1	0
AAACTAC	100	402	7	405.596	1745160647	101	7008213708	2814	4.02	0.246551	0.991135	0.0573613	0.00693794	0.000401529	0.278614	3.97553e-09	3.97553e-09	1	0	0	1	0	0
AAACTAGTTGTCTAGT	4	18	16	405.596	1745160647	101	7008213708	288	4.5	0.00986204	0.0443792	0.00256841	0.000710067	4.10946e-05	0.712871	4.06878e-10	4.06878e-10	1	0	0	1	1	0
AAACTAT	1635	6880	7	405.596	1745160647	101	7008213708	48160	4.20795	4.03111	16.9627	0.981705	0.118739	0.00687194	0.29164	6.8039e-08	6.8039e-08	1	0	0	1	0	0
AAACTATACT	265	2104	10	405.596	1745160647	101	7008213708	21040	7.93962	0.65336	5.18743	0.300219	0.0518743	0.00300219	0.786101	2.97247e-08	2.97247e-08	1	0	0	1	1	0
AAACTATGGTATTAGC	634	2762	16	405.596	1745160647	101	7008213708	44192	4.35647	1.56313	6.80974	0.394109	0.108956	0.00630574	0.690133	6.24331e-08	6.24331e-08	1	0	0	1	1	0
AAACTC	126	531	6	405.596	1745160647	101	7008213708	3186	4.21429	0.310654	1.30919	0.0757682	0.00785511	0.000454609	0.250354	4.50108e-09	4.50108e-09	1	0	0	1	0	0
AAACTCAAGAT	4	16	11	405.596	1745160647	101	7008213708	176	4	0.00986204	0.0394482	0.00228304	0.00043393	2.51134e-05	0.435644	2.48647e-10	2.48647e-10	1	0	0	1	0	0
AAACTCTC	1	4	8	405.596	1745160647	101	7008213708	32	4	0.00246551	0.00986204	0.000570759	7.88963e-05	4.56607e-06	0.316832	4.52086e-11	4.52086e-11	1	0	0	1	0	0
AAACTG	757	4355	6	405.596	1745160647	101	7008213708	26130	5.75297	1.86639	10.7373	0.621414	0.0644238	0.00372848	0.341761	3.69157e-08	3.69157e-08	1	0	0	1	0	0
AAACTGAACT	2	10	10	405.596	1745160647	101	7008213708	100	5	0.00493102	0.0246551	0.0014269	0.000246551	1.4269e-05	0.49505	1.41277e-10	1.41277e-10	1	0	0	1	0	0
AAACTGAACTTGCTTG	349	1439	16	405.596	1745160647	101	7008213708	23024	4.12321	0.860463	3.54787	0.20533	0.0567659	0.00328529	0.653182	3.25276e-08	3.25276e-08	1	0	0	1	1	0
AAACTGACAATCAATC	9	36	16	405.596	1745160647	101	7008213708	576	4	0.0221896	0.0887583	0.00513683	0.00142013	8.21893e-05	0.633663	8.13755e-10	8.13755e-10	1	0	0	1	1	0
AAACTGACTCTTGAAT	100	411	16	405.596	1745160647	101	7008213708	6576	4.11	0.246551	1.01332	0.0586455	0.0162132	0.000938328	0.651089	9.29037e-09	9.29037e-09	1	0	0	1	1	0
AAACTGAGATT	943	5301	11	405.596	1745160647	101	7008213708	58311	5.62142	2.32498	13.0697	0.756398	0.143766	0.00832038	0.612234	8.238e-08	8.238e-08	1	0	0	1	1	0
AAACTGATT	2	8	9	405.596	1745160647	101	7008213708	72	4	0.00493102	0.0197241	0.00114152	0.000177517	1.02737e-05	0.356436	1.01719e-10	1.01719e-10	1	0	0	1	0	0
AAACTGATTG	115	494	10	405.596	1745160647	101	7008213708	4940	4.29565	0.283534	1.21796	0.0704887	0.0121796	0.000704887	0.425312	6.97908e-09	6.97908e-09	1	0	0	1	0	0
AAACTGGATAGAT	299	1507	13	405.596	1745160647	101	7008213708	19591	5.04013	0.737187	3.71552	0.215033	0.0483018	0.00279543	0.64873	2.76776e-08	2.76776e-08	1	0	0	1	1	0
AAACTGTTAGTAAGAAATTC	17974	77631	20	405.596	1745160647	101	7008213708	1552620	4.31907	44.3151	191.4	11.0771	3.828	0.221543	0.855262	2.19349e-06	2.19349e-06	1	1	0	1	1	0
AAACTT	3804	16499	6	405.596	1745160647	101	7008213708	98994	4.33728	9.3788	40.6784	2.35424	0.244071	0.0141254	0.25766	1.39856e-07	1.39856e-07	1	0	0	1	0	0
AAACTTACAATCAAT	1033	4493	15	405.596	1745160647	101	7008213708	67395	4.34947	2.54687	11.0775	0.641105	0.166163	0.00961657	0.645961	9.52136e-08	9.52136e-08	1	0	0	1	1	0
AAACTTATTCTT	507	3434	12	405.596	1745160647	101	7008213708	41208	6.77318	1.25001	8.46656	0.489996	0.101599	0.00587996	0.804734	5.82174e-08	5.82174e-08	1	0	0	1	1	0
AAACTTG	122	581	7	405.596	1745160647	101	7008213708	4067	4.7623	0.300792	1.43246	0.0829027	0.0100272	0.000580319	0.33006	5.74573e-09	5.74573e-09	1	0	0	1	0	0
AAACTTGATCATTGCG	172	720	16	405.596	1745160647	101	7008213708	11520	4.18605	0.424068	1.77517	0.102737	0.0284027	0.00164379	0.663136	1.62751e-08	1.62751e-08	1	0	0	1	1	0
AAACTTTAAT	52	380	10	405.596	1745160647	101	7008213708	3800	7.30769	0.128207	0.936894	0.0542221	0.00936894	0.000542221	0.723534	5.36852e-09	5.36852e-09	1	0	0	1	1	0
AAAG	39319	374023	4	405.596	1745160647	101	7008213708	1496092	9.51253	96.9414	922.157	53.3692	3.68863	0.213477	0.376734	2.11363e-06	2.11363e-06	1	1	0	0	0	0
AAAGAAAGAAAGAAAT	586	3026	16	405.596	1745160647	101	7008213708	48416	5.16382	1.44479	7.46063	0.431779	0.11937	0.00690847	0.818031	6.84006e-08	6.84006e-08	1	0	0	1	1	0
AAAGAAAGAAAGAAGTAAGT	2256	9123	20	405.596	1745160647	101	7008213708	182460	4.04388	5.56219	22.4928	1.30176	0.449857	0.0260352	0.800769	2.57774e-07	2.57774e-07	1	0	0	1	1	0
AAAGAAAGAAAT	441	1993	12	405.596	1745160647	101	7008213708	23916	4.51927	1.08729	4.91376	0.284381	0.0589651	0.00341257	0.536943	3.37878e-08	3.37878e-08	1	0	0	1	1	0
AAAGAAAGAAATAAGTAAGT	980	4108	20	405.596	1745160647	101	7008213708	82160	4.19184	2.4162	10.1283	0.586169	0.202566	0.0117234	0.830067	1.16073e-07	1.16073e-07	1	0	0	1	1	0
AAAGAAAGAG	4342	21004	10	405.596	1745160647	101	7008213708	210040	4.8374	10.7052	51.7856	2.99705	0.517856	0.0299705	0.478951	2.96738e-07	2.96738e-07	1	0	0	1	0	0
AAAGAAAGAGGG	3852	21853	12	405.596	1745160647	101	7008213708	262236	5.67316	9.49714	53.8788	3.1182	0.646545	0.0374184	0.674038	3.70479e-07	3.70479e-07	1	0	0	1	1	0
AAAGAAAGGAAGGGAGAG	16475	72213	18	405.596	1745160647	101	7008213708	1299834	4.38319	40.6193	178.042	10.3041	3.20475	0.185473	0.781162	1.83637e-06	1.83637e-06	1	1	0	1	1	0
AAAGAAAGGG	519	3064	10	405.596	1745160647	101	7008213708	30640	5.90366	1.2796	7.55432	0.437201	0.0755432	0.00437201	0.584521	4.32873e-08	4.32873e-08	1	0	0	1	1	0
AAAGAAAT	729	3754	8	405.596	1745160647	101	7008213708	30032	5.14952	1.79736	9.25552	0.535657	0.0740442	0.00428526	0.407883	4.24283e-08	4.24283e-08	1	0	0	1	0	0
AAAGAAATAT	4	16	10	405.596	1745160647	101	7008213708	160	4	0.00986204	0.0394482	0.00228304	0.000394482	2.28304e-05	0.39604	2.26043e-10	2.26043e-10	1	0	0	1	0	0
AAAGAACAAAGAAGAAC	563	2446	17	405.596	1745160647	101	7008213708	41582	4.34458	1.38808	6.03064	0.349019	0.102521	0.00593332	0.731266	5.87458e-08	5.87458e-08	1	0	0	1	1	0
AAAGAAG	104	463	7	405.596	1745160647	101	7008213708	3241	4.45192	0.256413	1.14153	0.0660653	0.00799072	0.000462457	0.308549	4.57879e-09	4.57879e-09	1	0	0	1	0	0
AAAGAAGAACAAAGAAT	560	2465	17	405.596	1745160647	101	7008213708	41905	4.40179	1.38069	6.07748	0.35173	0.103317	0.00597941	0.740895	5.92021e-08	5.92021e-08	1	0	0	1	1	0
AAAGAAGAATAAAT	122	544	14	405.596	1745160647	101	7008213708	7616	4.45902	0.300792	1.34124	0.0776232	0.0187773	0.00108672	0.618081	1.07597e-08	1.07597e-08	1	0	0	1	1	0
AAAGAAGAC	1065	8824	9	405.596	1745160647	101	7008213708	79416	8.28545	2.62577	21.7557	1.25909	0.195801	0.0113318	0.738307	1.12196e-07	1.12196e-07	1	0	0	1	1	0
AAAGAAGAG	1371	11026	9	405.596	1745160647	101	7008213708	99234	8.0423	3.38021	27.1847	1.5733	0.244662	0.0141597	0.716641	1.40195e-07	1.40195e-07	1	0	0	1	1	0
AAAGAAGG	3407	34175	8	405.596	1745160647	101	7008213708	273400	10.0308	8.39999	84.2588	4.87642	0.67407	0.0390114	0.79452	3.86251e-07	3.86251e-07	1	0	0	1	1	0
AAAGAAGGG	440	3028	9	405.596	1745160647	101	7008213708	27252	6.88182	1.08482	7.46556	0.432064	0.0671901	0.00388858	0.613231	3.85008e-08	3.85008e-08	1	0	0	1	1	0
AAAGAAGGT	1	6	9	405.596	1745160647	101	7008213708	54	6	0.00246551	0.0147931	0.000856138	0.000133138	7.70524e-06	0.534653	7.62895e-11	7.62895e-11	1	0	0	1	1	0
AAAGAAGTAAG	14	61	11	405.596	1745160647	101	7008213708	671	4.35714	0.0345171	0.150396	0.00870407	0.00165436	9.57448e-05	0.47454	9.47968e-10	9.47968e-10	1	0	0	1	0	0
AAAGAAT	2141	18315	7	405.596	1745160647	101	7008213708	128205	8.55441	5.27866	45.1558	2.61336	0.316091	0.0182935	0.59288	1.81124e-07	1.81124e-07	1	0	0	1	1	0
AAAGAATAAGTT	582	3546	12	405.596	1745160647	101	7008213708	42552	6.09278	1.43493	8.7427	0.505978	0.104912	0.00607173	0.723895	6.01162e-08	6.01162e-08	1	0	0	1	1	0
AAAGAATAATGAAT	388	1966	14	405.596	1745160647	101	7008213708	27524	5.06701	0.956618	4.84719	0.280528	0.0678607	0.00392739	0.702358	3.88851e-08	3.88851e-08	1	0	0	1	1	0
AAAGAATAG	1	5	9	405.596	1745160647	101	7008213708	45	5	0.00246551	0.0123275	0.000713449	0.000110948	6.42104e-06	0.445545	6.35746e-11	6.35746e-11	1	0	0	1	0	0
AAAGAATTTAGAAT	490	3022	14	405.596	1745160647	101	7008213708	42308	6.16735	1.2081	7.45077	0.431208	0.104311	0.00603692	0.85488	5.97714e-08	5.97714e-08	1	0	0	1	1	0
AAAGAC	7015	91055	6	405.596	1745160647	101	7008213708	546330	12.98	17.2955	224.497	12.9926	1.34698	0.0779557	0.771092	7.71838e-07	7.71838e-07	1	0	0	1	1	0
AAAGACAAAGTT	668	4600	12	405.596	1745160647	101	7008213708	55200	6.88623	1.64696	11.3413	0.656373	0.136096	0.00787647	0.818166	7.79849e-08	7.79849e-08	1	0	0	1	1	0
AAAGACAATAATGCATT	682	2741	17	405.596	1745160647	101	7008213708	46597	4.01906	1.68148	6.75796	0.391113	0.114885	0.00664891	0.676476	6.58308e-08	6.58308e-08	1	0	0	1	1	0
AAAGACAG	479	2534	8	405.596	1745160647	101	7008213708	20272	5.29019	1.18098	6.2476	0.361576	0.0499808	0.00289261	0.419025	2.86397e-08	2.86397e-08	1	0	0	1	0	0
AAAGACAGACGGACAG	1916	9065	16	405.596	1745160647	101	7008213708	145040	4.73121	4.72392	22.3498	1.29348	0.357598	0.0206957	0.749499	2.04908e-07	2.04908e-07	1	0	0	1	1	0
AAAGACAGATAG	2723	15956	12	405.596	1745160647	101	7008213708	191472	5.85971	6.71358	39.3397	2.27676	0.472076	0.0273211	0.696204	2.70506e-07	2.70506e-07	1	0	0	1	1	0
AAAGACAGGCAGACAG	459	1947	16	405.596	1745160647	101	7008213708	31152	4.24183	1.13167	4.80035	0.277817	0.0768056	0.00444507	0.671973	4.40106e-08	4.40106e-08	1	0	0	1	1	0
AAAGACATAT	5434	48862	10	405.596	1745160647	101	7008213708	488620	8.9919	13.3976	120.47	6.9721	1.2047	0.069721	0.890287	6.90307e-07	6.90307e-07	1	0	0	1	1	0
AAAGACGCGGAGGTCT	221	940	16	405.596	1745160647	101	7008213708	15040	4.25339	0.544878	2.31758	0.134128	0.0370813	0.00214605	0.673805	2.12481e-08	2.12481e-08	1	0	0	1	1	0
AAAGACTCAAATCTC	88	355	15	405.596	1745160647	101	7008213708	5325	4.03409	0.216965	0.875256	0.0506548	0.0131288	0.000759823	0.599122	7.523e-09	7.523e-09	1	0	0	1	1	0
AAAGACTGACAGAGTG	596	2440	16	405.596	1745160647	101	7008213708	39040	4.09396	1.46944	6.01584	0.348163	0.0962535	0.00557061	0.648548	5.51545e-08	5.51545e-08	1	0	0	1	1	0
AAAGACTGACAGTG	374	1638	14	405.596	1745160647	101	7008213708	22932	4.37968	0.922101	4.0385	0.233726	0.0565391	0.00327216	0.607084	3.23976e-08	3.23976e-08	1	0	0	1	1	0
AAAGAG	46746	527414	6	405.596	1745160647	101	7008213708	3164484	11.2825	115.253	1300.34	75.2566	7.80207	0.451539	0.67025	4.47069e-06	4.47069e-06	1	1	0	1	1	0
AAAGAGAAAGAGAGAG	247460	1157316	16	405.596	1745160647	101	7008213708	18517056	4.67678	610.115	2853.37	165.137	45.654	2.64219	0.740876	2.61603e-05	2.61603e-05	1	1	0	1	1	0
AAAGAGACAGACAGGG	1	4	16	405.596	1745160647	101	7008213708	64	4	0.00246551	0.00986204	0.000570759	0.000157793	9.13214e-06	0.633663	9.04172e-11	9.04172e-11	1	0	0	1	1	0
AAAGAGAG	79482	625271	8	405.596	1745160647	101	7008213708	5002168	7.86683	195.964	1541.61	89.2197	12.3329	0.713758	0.623115	7.06691e-06	7.06691e-06	1	1	0	1	1	0
AAAGAGAGAG	179802	1053500	10	405.596	1745160647	101	7008213708	10535000	5.85922	443.304	2597.41	150.324	25.9741	1.50324	0.580121	1.48835e-05	1.48835e-05	1	1	0	1	1	0
AAAGAGAGATAGATAGAG	4110	17456	18	405.596	1745160647	101	7008213708	314208	4.2472	10.1332	43.0379	2.49079	0.774683	0.0448342	0.756927	4.43903e-07	4.43903e-07	1	0	0	1	1	0
AAAGAGAGATAT	200	882	12	405.596	1745160647	101	7008213708	10584	4.41	0.493102	2.17458	0.125852	0.026095	0.00151023	0.52396	1.49528e-08	1.49528e-08	1	0	0	1	1	0
AAAGAGAGGTAGAG	810	4038	14	405.596	1745160647	101	7008213708	56532	4.98519	1.99706	9.95573	0.576181	0.13938	0.00806653	0.691016	7.98667e-08	7.98667e-08	1	0	0	1	1	0
AAAGAGATAGACAGATAG	681	2827	18	405.596	1745160647	101	7008213708	50886	4.15125	1.67901	6.97	0.403384	0.12546	0.00726091	0.739826	7.18902e-08	7.18902e-08	1	0	0	1	1	0
AAAGAGATAGAGAG	5772	25561	14	405.596	1745160647	101	7008213708	357854	4.42845	14.2309	63.0209	3.64729	0.882292	0.0510621	0.613844	5.05565e-07	5.05565e-07	1	0	0	1	1	0
AAAGAGATAGAGAT	3006	14292	14	405.596	1745160647	101	7008213708	200088	4.75449	7.41132	35.2371	2.03932	0.493319	0.0285505	0.659038	2.82678e-07	2.82678e-07	1	0	0	1	1	0
AAAGAGATAGATAGAT	14875	60986	16	405.596	1745160647	101	7008213708	975776	4.0999	36.6745	150.362	8.70207	2.40579	0.139233	0.649489	1.37855e-06	1.37855e-06	1	1	0	1	1	0
AAAGAGATATAT	437	1859	12	405.596	1745160647	101	7008213708	22308	4.254	1.07743	4.58338	0.26526	0.0550006	0.00318312	0.505426	3.15161e-08	3.15161e-08	1	0	0	1	1	0
AAAGAGATATATAGAT	49	216	16	405.596	1745160647	101	7008213708	3456	4.40816	0.12081	0.53255	0.030821	0.0085208	0.000493136	0.698323	4.88253e-09	4.88253e-09	1	0	0	1	1	0
AAAGAGATGGAGAT	1378	6293	14	405.596	1745160647	101	7008213708	88102	4.56676	3.39747	15.5155	0.897946	0.217216	0.0125712	0.633017	1.24468e-07	1.24468e-07	1	0	0	1	1	0
AAAGAGCACCAAGAG	209	836	15	405.596	1745160647	101	7008213708	12540	4	0.515292	2.06117	0.119289	0.0309175	0.00178933	0.594059	1.77161e-08	1.77161e-08	1	0	0	1	1	0
AAAGAGCG	1	4	8	405.596	1745160647	101	7008213708	32	4	0.00246551	0.00986204	0.000570759	7.88963e-05	4.56607e-06	0.316832	4.52086e-11	4.52086e-11	1	0	0	1	0	0
AAAGAGGAAGAAGAC	10303	54313	15	405.596	1745160647	101	7008213708	814695	5.27157	25.4021	133.909	7.74991	2.00864	0.116249	0.782907	1.15098e-06	1.15098e-06	1	0	0	1	1	0
AAAGAGGAAGAAGAG	3027	14946	15	405.596	1745160647	101	7008213708	224190	4.93756	7.4631	36.8495	2.13264	0.552743	0.0319896	0.733301	3.16729e-07	3.16729e-07	1	0	0	1	1	0
AAAGAGGAAGAT	851	5003	12	405.596	1745160647	101	7008213708	60036	5.87897	2.09815	12.3349	0.713877	0.148019	0.00856652	0.698491	8.4817e-08	8.4817e-08	1	0	0	1	1	0
AAAGAGGCTGAT	309	1386	12	405.596	1745160647	101	7008213708	16632	4.48544	0.761842	3.4172	0.197768	0.0410064	0.00237322	0.532923	2.34972e-08	2.34972e-08	1	0	0	1	1	0
AAAGAGGG	772	5600	8	405.596	1745160647	101	7008213708	44800	7.25389	1.90337	13.8069	0.799062	0.110455	0.0063925	0.574565	6.32921e-08	6.32921e-08	1	0	0	1	1	0
AAAGAGGGAGGG	4072	18933	12	405.596	1745160647	101	7008213708	227196	4.64956	10.0396	46.6795	2.70154	0.560154	0.0324185	0.552423	3.20976e-07	3.20976e-07	1	0	0	1	1	0
AAAGAGGGATATGTAG	663	2863	16	405.596	1745160647	101	7008213708	45808	4.31825	1.63463	7.05875	0.408521	0.11294	0.00653633	0.684079	6.47161e-08	6.47161e-08	1	0	0	1	1	0
AAAGAGGGTGAT	109	437	12	405.596	1745160647	101	7008213708	5244	4.00917	0.268741	1.07743	0.0623554	0.0129291	0.000748265	0.476338	7.40856e-09	7.40856e-09	1	0	0	1	0	0
AAAGAGTAG	1	4	9	405.596	1745160647	101	7008213708	36	4	0.00246551	0.00986204	0.000570759	8.87583e-05	5.13683e-06	0.356436	5.08597e-11	5.08597e-11	1	0	0	1	0	0
AAAGAT	17301	165419	6	405.596	1745160647	101	7008213708	992514	9.56124	42.6558	407.842	23.6036	2.44705	0.141622	0.567994	1.40219e-06	1.40219e-06	1	1	0	1	1	0
AAAGATAAG	91	461	9	405.596	1745160647	101	7008213708	4149	5.06593	0.224361	1.1366	0.06578	0.0102294	0.00059202	0.45142	5.86158e-09	5.86158e-09	1	0	0	1	0	0
AAAGATAAT	283	1662	9	405.596	1745160647	101	7008213708	14958	5.87279	0.697739	4.09768	0.23715	0.0368791	0.00213435	0.523318	2.11322e-08	2.11322e-08	1	0	0	1	1	0
AAAGATACAGAG	2589	15620	12	405.596	1745160647	101	7008213708	187440	6.03322	6.3832	38.5113	2.22881	0.462135	0.0267458	0.716818	2.6481e-07	2.6481e-07	1	0	0	1	1	0
AAAGATAG	30357	254817	8	405.596	1745160647	101	7008213708	2038536	8.39401	74.8455	628.254	36.3598	5.02603	0.290878	0.664872	2.87998e-06	2.87998e-06	1	1	0	1	1	0
AAAGATAGAG	691	3614	10	405.596	1745160647	101	7008213708	36140	5.2301	1.70367	8.91035	0.515681	0.0891035	0.00515681	0.517832	5.10575e-08	5.10575e-08	1	0	0	1	1	0
AAAGATAGAGAGAG	10612	58002	14	405.596	1745160647	101	7008213708	812028	5.4657	26.164	143.004	8.27629	2.00206	0.115868	0.757622	1.14721e-06	1.14721e-06	1	0	0	1	1	0
AAAGATAGAGAGAT	1468	7264	14	405.596	1745160647	101	7008213708	101696	4.94823	3.61937	17.9095	1.0365	0.250732	0.014511	0.685893	1.43673e-07	1.43673e-07	1	0	0	1	1	0
AAAGATAGAGAGCT	310	1713	14	405.596	1745160647	101	7008213708	23982	5.52581	0.764308	4.22342	0.244427	0.0591279	0.00342198	0.765953	3.3881e-08	3.3881e-08	1	0	0	1	1	0
AAAGATAGAGAT	7845	35972	12	405.596	1745160647	101	7008213708	431664	4.58534	19.3419	88.6893	5.13283	1.06427	0.061594	0.544793	6.09842e-07	6.09842e-07	1	0	0	1	1	0
AAAGATAGAGGG	6514	41643	12	405.596	1745160647	101	7008213708	499716	6.39285	16.0603	102.671	5.94203	1.23205	0.0713043	0.759546	7.05983e-07	7.05983e-07	1	0	0	1	1	0
AAAGATAGAT	4918	31700	10	405.596	1745160647	101	7008213708	317000	6.44571	12.1254	78.1567	4.52326	0.781567	0.0452326	0.638189	4.47848e-07	4.47848e-07	1	0	0	1	1	0
AAAGATAGATTGAT	96	406	14	405.596	1745160647	101	7008213708	5684	4.22917	0.236689	1.001	0.057932	0.014014	0.000811048	0.586221	8.03018e-09	8.03018e-09	1	0	0	1	1	0
AAAGATAGGT	50	249	10	405.596	1745160647	101	7008213708	2490	4.98	0.123275	0.613912	0.0355297	0.00613912	0.000355297	0.493069	3.5178e-09	3.5178e-09	1	0	0	1	0	0
AAAGATAT	221	1538	8	405.596	1745160647	101	7008213708	12304	6.95928	0.544878	3.79195	0.219457	0.0303356	0.00175565	0.55123	1.73827e-08	1.73827e-08	1	0	0	1	1	0
AAAGATATACTGTAT	1232	5281	15	405.596	1745160647	101	7008213708	79215	4.28653	3.03751	13.0204	0.753544	0.195305	0.0113032	0.636613	1.11913e-07	1.11913e-07	1	0	0	1	1	0
AAAGATATAG	197	792	10	405.596	1745160647	101	7008213708	7920	4.0203	0.485705	1.95268	0.11301	0.0195268	0.0011301	0.39805	1.11891e-08	1.11891e-08	1	0	0	1	0	0
AAAGATATAT	522	3494	10	405.596	1745160647	101	7008213708	34940	6.69349	1.287	8.61449	0.498558	0.0861449	0.00498558	0.662721	4.93622e-08	4.93622e-08	1	0	0	1	1	0
AAAGATCCGTCTAC	315	1399	14	405.596	1745160647	101	7008213708	19586	4.44127	0.776636	3.44925	0.199623	0.0482895	0.00279472	0.615622	2.76705e-08	2.76705e-08	1	0	0	1	1	0
AAAGATCT	82	540	8	405.596	1745160647	101	7008213708	4320	6.58537	0.202172	1.33138	0.0770524	0.010651	0.00061642	0.521613	6.10316e-09	6.10316e-09	1	0	0	1	1	0
AAAGATG	1055	10159	7	405.596	1745160647	101	7008213708	71113	9.62938	2.60111	25.0471	1.44958	0.17533	0.0101471	0.667383	1.00466e-07	1.00466e-07	1	0	0	1	1	0
AAAGATGAGGAGG	3	15	13	405.596	1745160647	101	7008213708	195	5	0.00739653	0.0369826	0.00214035	0.000480774	2.78245e-05	0.643564	2.7549e-10	2.7549e-10	1	0	0	1	1	0
AAAGATGAT	1919	8366	9	405.596	1745160647	101	7008213708	75294	4.35956	4.73131	20.6265	1.19374	0.185638	0.0107437	0.388476	1.06373e-07	1.06373e-07	1	0	0	1	0	0
AAAGATGATAGATAG	208	893	15	405.596	1745160647	101	7008213708	13395	4.29327	0.512826	2.2017	0.127422	0.0330255	0.00191133	0.637614	1.8924e-08	1.8924e-08	1	0	0	1	1	0
AAAGATGCTGACGAT	744	3028	15	405.596	1745160647	101	7008213708	45420	4.06989	1.83434	7.46556	0.432064	0.111983	0.00648097	0.604439	6.4168e-08	6.4168e-08	1	0	0	1	1	0
AAAGATGG	425	3147	8	405.596	1745160647	101	7008213708	25176	7.40471	1.04784	7.75896	0.449045	0.0620717	0.00359236	0.586511	3.55679e-08	3.55679e-08	1	0	0	1	1	0
AAAGATGGAGAG	603	2605	12	405.596	1745160647	101	7008213708	31260	4.32007	1.4867	6.42265	0.371707	0.0770718	0.00446048	0.513275	4.41632e-08	4.41632e-08	1	0	0	1	1	0
AAAGATT	2902	28125	7	405.596	1745160647	101	7008213708	196875	9.69159	7.15491	69.3425	4.01315	0.485397	0.028092	0.671694	2.78139e-07	2.78139e-07	1	0	0	1	1	0
AAAGATTAAGAAGAT	1454	6850	15	405.596	1745160647	101	7008213708	102750	4.71114	3.58485	16.8887	0.977425	0.253331	0.0146614	0.699675	1.45162e-07	1.45162e-07	1	0	0	1	1	0
AAAGATTGAGAGATAG	3265	13743	16	405.596	1745160647	101	7008213708	219888	4.20919	8.04989	33.8835	1.96098	0.542136	0.0313758	0.666802	3.10651e-07	3.10651e-07	1	0	0	1	1	0
AAAGATTGAGAT	171	932	12	405.596	1745160647	101	7008213708	11184	5.45029	0.421602	2.29785	0.132987	0.0275743	0.00159584	0.647559	1.58004e-08	1.58004e-08	1	0	0	1	1	0
AAAGATTGATAGATAG	206	866	16	405.596	1745160647	101	7008213708	13856	4.20388	0.507895	2.13513	0.123569	0.0341621	0.00197711	0.665962	1.95753e-08	1.95753e-08	1	0	0	1	1	0
AAAGCAAG	1406	11483	8	405.596	1745160647	101	7008213708	91864	8.16714	3.46651	28.3114	1.63851	0.226492	0.013108	0.646902	1.29783e-07	1.29783e-07	1	0	0	1	1	0
AAAGCAGGAATTCG	136	668	14	405.596	1745160647	101	7008213708	9352	4.91176	0.335309	1.64696	0.0953167	0.0230574	0.00133443	0.680839	1.32122e-08	1.32122e-08	1	0	0	1	1	0
AAAGCC	3	18	6	405.596	1745160647	101	7008213708	108	6	0.00739653	0.0443792	0.00256841	0.000266275	1.54105e-05	0.356436	1.52579e-10	1.52579e-10	1	0	0	1	0	0
AAAGCCTTATGCGGCTCTT	454	1820	19	405.596	1745160647	101	7008213708	34580	4.00881	1.11934	4.48723	0.259695	0.0852573	0.00493421	0.754133	4.88536e-08	4.88536e-08	1	0	0	1	1	0
AAAGCG	9	41	6	405.596	1745160647	101	7008213708	246	4.55556	0.0221896	0.101086	0.00585028	0.000606515	3.51017e-05	0.270627	3.47541e-10	3.47541e-10	1	0	0	1	0	0
AAAGCGAAATCT	88	404	12	405.596	1745160647	101	7008213708	4848	4.59091	0.216965	0.996066	0.0576466	0.0119528	0.00069176	0.545455	6.84911e-09	6.84911e-09	1	0	0	1	1	0
AAAGCGGCAACGACTC	635	2581	16	405.596	1745160647	101	7008213708	41296	4.06457	1.5656	6.36348	0.368282	0.101816	0.00589251	0.643892	5.83417e-08	5.83417e-08	1	0	0	1	1	0
AAAGCT	273	1228	6	405.596	1745160647	101	7008213708	7368	4.49817	0.673084	3.02765	0.175223	0.0181659	0.00105134	0.267218	1.04093e-08	1.04093e-08	1	0	0	1	0	0
AAAGCTAG	835	6705	8	405.596	1745160647	101	7008213708	53640	8.02994	2.0587	16.5312	0.956735	0.13225	0.00765388	0.636035	7.5781e-08	7.5781e-08	1	0	0	1	1	0
AAAGCTG	1073	10450	7	405.596	1745160647	101	7008213708	73150	9.73905	2.64549	25.7646	1.49111	0.180352	0.0104378	0.674984	1.03344e-07	1.03344e-07	1	0	0	1	1	0
AAAGCTGAGCGT	317	1718	12	405.596	1745160647	101	7008213708	20616	5.41956	0.781567	4.23575	0.245141	0.0508289	0.00294169	0.643908	2.91257e-08	2.91257e-08	1	0	0	1	1	0
AAAGCTGAT	111	515	9	405.596	1745160647	101	7008213708	4635	4.63964	0.273672	1.26974	0.0734852	0.0114276	0.000661367	0.413433	6.54819e-09	6.54819e-09	1	0	0	1	0	0
AAAGCTGTGCGT	6507	42938	12	405.596	1745160647	101	7008213708	515256	6.59874	16.0431	105.864	6.12681	1.27037	0.0735217	0.784009	7.27938e-07	7.27938e-07	1	0	0	1	1	0
AAAGG	8	42	5	405.596	1745160647	101	7008213708	210	5.25	0.0197241	0.103551	0.00599297	0.000517757	2.99648e-05	0.259901	2.96682e-10	2.96682e-10	1	0	0	1	0	0
AAAGGAAG	883	7768	8	405.596	1745160647	101	7008213708	62144	8.79728	2.17704	19.1521	1.10841	0.153217	0.00886731	0.696814	8.77951e-08	8.77951e-08	1	0	0	1	1	0
AAAGGAAGAT	1	6	10	405.596	1745160647	101	7008213708	60	6	0.00246551	0.0147931	0.000856138	0.000147931	8.56138e-06	0.594059	8.47662e-11	8.47662e-11	1	0	0	1	1	0
AAAGGAAGG	133	574	9	405.596	1745160647	101	7008213708	5166	4.31579	0.327913	1.4152	0.0819039	0.0127368	0.000737135	0.384575	7.29837e-09	7.29837e-09	1	0	0	1	0	0
AAAGGAAGGAGGAAG	1079	4325	15	405.596	1745160647	101	7008213708	64875	4.00834	2.66028	10.6633	0.617133	0.15995	0.009257	0.595298	9.16534e-08	9.16534e-08	1	0	0	1	1	0
AAAGGACTCTTGAAAT	1582	6781	16	405.596	1745160647	101	7008213708	108496	4.28635	3.90044	16.7186	0.967579	0.267498	0.0154813	0.679025	1.5328e-07	1.5328e-07	1	0	0	1	1	0
AAAGGACTCTTGGAAT	509	2093	16	405.596	1745160647	101	7008213708	33488	4.11198	1.25494	5.16031	0.29865	0.082565	0.00477839	0.651403	4.73108e-08	4.73108e-08	1	0	0	1	1	0
AAAGGAGAG	221	1630	9	405.596	1745160647	101	7008213708	14670	7.37557	0.544878	4.01878	0.232584	0.036169	0.00209326	0.657229	2.07253e-08	2.07253e-08	1	0	0	1	1	0
AAAGGAGGG	129	762	9	405.596	1745160647	101	7008213708	6858	5.90698	0.318051	1.87872	0.10873	0.0169085	0.000978566	0.526364	9.68877e-09	9.68877e-09	1	0	0	1	1	0
AAAGGATAG	1	4	9	405.596	1745160647	101	7008213708	36	4	0.00246551	0.00986204	0.000570759	8.87583e-05	5.13683e-06	0.356436	5.08597e-11	5.08597e-11	1	0	0	1	0	0
AAAGGC	1001	12199	6	405.596	1745160647	101	7008213708	73194	12.1868	2.46798	30.0768	1.74067	0.180461	0.010444	0.723969	1.03406e-07	1.03406e-07	1	0	0	1	1	0
AAAGGCTG	840	6556	8	405.596	1745160647	101	7008213708	52448	7.80476	2.07103	16.1639	0.935474	0.129311	0.00748379	0.618199	7.40969e-08	7.40969e-08	1	0	0	1	1	0
AAAGGG	266	1590	6	405.596	1745160647	101	7008213708	9540	5.97744	0.655826	3.92016	0.226877	0.023521	0.00136126	0.355096	1.34778e-08	1.34778e-08	1	0	0	1	0	0
AAAGGGAG	108	903	8	405.596	1745160647	101	7008213708	7224	8.36111	0.266275	2.22636	0.128849	0.0178108	0.00103079	0.662266	1.02058e-08	1.02058e-08	1	0	0	1	1	0
AAAGGGAT	1	4	8	405.596	1745160647	101	7008213708	32	4	0.00246551	0.00986204	0.000570759	7.88963e-05	4.56607e-06	0.316832	4.52086e-11	4.52086e-11	1	0	0	1	0	0
AAAGGGCTG	1341	10033	9	405.596	1745160647	101	7008213708	90297	7.48173	3.30625	24.7365	1.43161	0.222628	0.0128845	0.666689	1.27569e-07	1.27569e-07	1	0	0	1	1	0
AAAGGGGT	2	10	8	405.596	1745160647	101	7008213708	80	5	0.00493102	0.0246551	0.0014269	0.000197241	1.14152e-05	0.39604	1.13022e-10	1.13022e-10	1	0	0	1	0	0
AAAGGGTT	6099	60739	8	405.596	1745160647	101	7008213708	485912	9.95885	15.0371	149.753	8.66683	1.19802	0.0693346	0.788819	6.86482e-07	6.86482e-07	1	0	0	1	1	0
AAAGGGTTAGGGTT	195	861	14	405.596	1745160647	101	7008213708	12054	4.41538	0.480774	2.1228	0.122856	0.0297193	0.00171998	0.612034	1.70295e-08	1.70295e-08	1	0	0	1	1	0
AAAGGT	420	1683	6	405.596	1745160647	101	7008213708	10098	4.00714	1.03551	4.14945	0.240147	0.0248967	0.00144088	0.238048	1.42661e-08	1.42661e-08	1	0	0	1	0	0
AAAGGTAG	230	1456	8	405.596	1745160647	101	7008213708	11648	6.33043	0.567067	3.58978	0.207756	0.0287183	0.00166205	0.501421	1.64559e-08	1.64559e-08	1	0	0	1	1	0
AAAGGTAGAT	315	1828	10	405.596	1745160647	101	7008213708	18280	5.80317	0.776636	4.50695	0.260837	0.0450695	0.00260837	0.574572	2.58254e-08	2.58254e-08	1	0	0	1	1	0
AAAGGTAGATAGATAG	2645	11560	16	405.596	1745160647	101	7008213708	184960	4.37051	6.52127	28.5013	1.64949	0.456021	0.0263919	0.692358	2.61306e-07	2.61306e-07	1	0	0	1	1	0
AAAGGTAGGTCAGGACCC	1	4	18	405.596	1745160647	101	7008213708	72	4	0.00246551	0.00986204	0.000570759	0.000177517	1.02737e-05	0.712871	1.01719e-10	1.01719e-10	1	0	0	1	1	0
AAAGGTATTCT	854	5454	11	405.596	1745160647	101	7008213708	59994	6.38642	2.10555	13.4469	0.77823	0.147916	0.00856053	0.69555	8.47577e-08	8.47577e-08	1	0	0	1	1	0
AAAGGTC	157	628	7	405.596	1745160647	101	7008213708	4396	4	0.387085	1.54834	0.0896091	0.0108384	0.000627264	0.277228	6.21053e-09	6.21053e-09	1	0	0	1	0	0
AAAGGTT	3	12	7	405.596	1745160647	101	7008213708	84	4	0.00739653	0.0295861	0.00171228	0.000207103	1.19859e-05	0.277228	1.18673e-10	1.18673e-10	1	0	0	1	0	0
AAAGT	2086	12884	5	405.596	1745160647	101	7008213708	64420	6.17641	5.14305	31.7656	1.83841	0.158828	0.00919207	0.305763	9.10106e-08	9.10106e-08	1	0	0	1	0	0
AAAGTAAGAG	119	547	10	405.596	1745160647	101	7008213708	5470	4.59664	0.293396	1.34863	0.0780513	0.0134863	0.000780513	0.455113	7.72785e-09	7.72785e-09	1	0	0	1	0	0
AAAGTAGAGT	204	1130	10	405.596	1745160647	101	7008213708	11300	5.53922	0.502964	2.78603	0.161239	0.0278603	0.00161239	0.548437	1.59643e-08	1.59643e-08	1	0	0	1	1	0
AAAGTAGTAGTAG	1049	5244	13	405.596	1745160647	101	7008213708	68172	4.99905	2.58632	12.9291	0.748265	0.168079	0.00972744	0.643442	9.63113e-08	9.63113e-08	1	0	0	1	1	0
AAAGTAT	1	4	7	405.596	1745160647	101	7008213708	28	4	0.00246551	0.00986204	0.000570759	6.90343e-05	3.99531e-06	0.277228	3.95575e-11	3.95575e-11	1	0	0	1	0	0
AAAGTATACATACAT	362	1631	15	405.596	1745160647	101	7008213708	24465	4.50552	0.892514	4.02125	0.232727	0.0603187	0.0034909	0.669137	3.45634e-08	3.45634e-08	1	0	0	1	1	0
AAAGTATAGT	37	173	10	405.596	1745160647	101	7008213708	1730	4.67568	0.0912239	0.426533	0.0246853	0.00426533	0.000246853	0.462938	2.44409e-09	2.44409e-09	1	0	0	1	0	0
AAAGTATATAT	2	10	11	405.596	1745160647	101	7008213708	110	5	0.00493102	0.0246551	0.0014269	0.000271206	1.56959e-05	0.544554	1.55405e-10	1.55405e-10	1	0	0	1	1	0
AAAGTATGTATGTATG	2856	13544	16	405.596	1745160647	101	7008213708	216704	4.7423	7.0415	33.3929	1.93259	0.534286	0.0309214	0.751255	3.06153e-07	3.06153e-07	1	0	0	1	1	0
AAAGTC	182	729	6	405.596	1745160647	101	7008213708	4374	4.00549	0.448723	1.79736	0.104021	0.0107841	0.000624125	0.23795	6.17945e-09	6.17945e-09	1	0	0	1	0	0
AAAGTCTGATATAATTATG	29363	119467	19	405.596	1745160647	101	7008213708	2269873	4.06862	72.3948	294.547	17.0467	5.59639	0.323888	0.765385	3.20681e-06	3.20681e-06	1	1	0	1	1	0
AAAGTG	358	1883	6	405.596	1745160647	101	7008213708	11298	5.25978	0.882652	4.64255	0.268685	0.0278553	0.00161211	0.312462	1.59615e-08	1.59615e-08	1	0	0	1	0	0
AAAGTGAGAGAG	634	2769	12	405.596	1745160647	101	7008213708	33228	4.36751	1.56313	6.827	0.395108	0.081924	0.00474129	0.518912	4.69435e-08	4.69435e-08	1	0	0	1	1	0
AAAGTGAGCTGAGACC	299	1327	16	405.596	1745160647	101	7008213708	21232	4.43813	0.737187	3.27173	0.189349	0.0523477	0.00302959	0.70307	2.99959e-08	2.99959e-08	1	0	0	1	1	0
AAAGTGGAACGACGG	144	590	15	405.596	1745160647	101	7008213708	8850	4.09722	0.355033	1.45465	0.0841869	0.0218198	0.0012628	0.608498	1.2503e-08	1.2503e-08	1	0	0	1	1	0
AAAGTGT	1	4	7	405.596	1745160647	101	7008213708	28	4	0.00246551	0.00986204	0.000570759	6.90343e-05	3.99531e-06	0.277228	3.95575e-11	3.95575e-11	1	0	0	1	0	0
AAAGTGTGAGCGATCT	939	4339	16	405.596	1745160647	101	7008213708	69424	4.62087	2.31511	10.6978	0.619131	0.171166	0.00990609	0.73202	9.80801e-08	9.80801e-08	1	0	0	1	1	0
AAAGTGTGGGCGATCT	1833	7904	16	405.596	1745160647	101	7008213708	126464	4.31206	4.51928	19.4874	1.12782	0.311798	0.0180451	0.683098	1.78664e-07	1.78664e-07	1	0	0	1	1	0
AAAGTGTTGGCGACCT	1671	6925	16	405.596	1745160647	101	7008213708	110800	4.14423	4.11987	17.0737	0.988126	0.273178	0.01581	0.656511	1.56535e-07	1.56535e-07	1	0	0	1	1	0
AAAGTT	2130	8838	6	405.596	1745160647	101	7008213708	53028	4.1493	5.25154	21.7902	1.26109	0.130741	0.00756655	0.246493	7.49163e-08	7.49163e-08	1	0	0	1	0	0
AAAGTTAAATGTG	2666	14142	13	405.596	1745160647	101	7008213708	183846	5.30458	6.57305	34.8672	2.01792	0.453274	0.0262329	0.682767	2.59732e-07	2.59732e-07	1	0	0	1	1	0
AAAGTTCATAGCT	151	721	13	405.596	1745160647	101	7008213708	9373	4.77483	0.372292	1.77763	0.102879	0.0231092	0.00133743	0.614583	1.32419e-08	1.32419e-08	1	0	0	1	1	0
AAAT	517103	3410501	4	405.596	1745160647	101	7008213708	13642004	6.5954	1274.92	8408.62	486.643	33.6345	1.94657	0.261204	1.9273e-05	1.9273e-05	1	1	0	0	0	0
AAATAAATAAG	109	449	11	405.596	1745160647	101	7008213708	4939	4.11927	0.268741	1.10701	0.0640677	0.0121772	0.000704744	0.448633	6.97767e-09	6.97767e-09	1	0	0	1	0	0
AAATAAATAAT	751	3083	11	405.596	1745160647	101	7008213708	33913	4.10519	1.8516	7.60117	0.439912	0.0836128	0.00483904	0.4471	4.79112e-08	4.79112e-08	1	0	0	1	0	0
AAATAAATACATAT	1	4	14	405.596	1745160647	101	7008213708	56	4	0.00246551	0.00986204	0.000570759	0.000138069	7.99062e-06	0.554455	7.91151e-11	7.91151e-11	1	0	0	1	1	0
AAATAAATAT	291	1256	10	405.596	1745160647	101	7008213708	12560	4.31615	0.717463	3.09668	0.179218	0.0309668	0.00179218	0.427342	1.77444e-08	1.77444e-08	1	0	0	1	0	0
AAATAAATATAGACATAT	20	82	18	405.596	1745160647	101	7008213708	1476	4.1	0.0493102	0.202172	0.0117006	0.00363909	0.00021061	0.730693	2.08525e-09	2.08525e-09	1	0	0	1	1	0
AAATAAATATATATATAC	2	8	18	405.596	1745160647	101	7008213708	144	4	0.00493102	0.0197241	0.00114152	0.000355033	2.05473e-05	0.712871	2.03439e-10	2.03439e-10	1	0	0	1	1	0
AAATAAATATCT	189	773	12	405.596	1745160647	101	7008213708	9276	4.08995	0.465981	1.90584	0.110299	0.0228701	0.00132359	0.485934	1.31048e-08	1.31048e-08	1	0	0	1	0	0
AAATAAATATGTGTATATAT	190	781	20	405.596	1745160647	101	7008213708	15620	4.11053	0.468447	1.92556	0.111441	0.0385113	0.00222881	0.813966	2.20675e-08	2.20675e-08	1	0	0	1	1	0
AAATAAATCAATCAAT	58	242	16	405.596	1745160647	101	7008213708	3872	4.17241	0.143	0.596653	0.0345309	0.00954645	0.000552495	0.660976	5.47024e-09	5.47024e-09	1	0	0	1	1	0
AAATAAATGTCTAT	247	1486	14	405.596	1745160647	101	7008213708	20804	6.01619	0.608981	3.66375	0.212037	0.0512925	0.00296852	0.833928	2.93913e-08	2.93913e-08	1	0	0	1	1	0
AAATAAC	3015	34900	7	405.596	1745160647	101	7008213708	244300	11.5755	7.43351	86.0463	4.97987	0.602324	0.0348591	0.802259	3.4514e-07	3.4514e-07	1	0	0	1	1	0
AAATAACAAT	215	884	10	405.596	1745160647	101	7008213708	8840	4.11163	0.530085	2.17951	0.126138	0.0217951	0.00126138	0.407092	1.24889e-08	1.24889e-08	1	0	0	1	0	0
AAATAAG	3942	44082	7	405.596	1745160647	101	7008213708	308574	11.1826	9.71904	108.685	6.29005	0.760792	0.0440303	0.775035	4.35944e-07	4.35944e-07	1	0	0	1	1	0
AAATAAGAATAAATAAT	7	28	17	405.596	1745160647	101	7008213708	476	4	0.0172586	0.0690343	0.00399531	0.00117358	6.79203e-05	0.673267	6.72478e-10	6.72478e-10	1	0	0	1	1	0
AAATAAGAC	536	4499	9	405.596	1745160647	101	7008213708	40491	8.39366	1.32151	11.0923	0.641961	0.0998309	0.00577765	0.74795	5.72044e-08	5.72044e-08	1	0	0	1	1	0
AAATAAGT	1601	13982	8	405.596	1745160647	101	7008213708	111856	8.73329	3.94728	34.4728	1.99509	0.275782	0.0159607	0.691746	1.58027e-07	1.58027e-07	1	0	0	1	1	0
AAATAAGTAAGT	2219	11515	12	405.596	1745160647	101	7008213708	138180	5.18927	5.47097	28.3903	1.64307	0.340684	0.0197169	0.616547	1.95216e-07	1.95216e-07	1	0	0	1	1	0
AAATAAGTAAGTAAGT	15299	75438	16	405.596	1745160647	101	7008213708	1207008	4.93091	37.7198	185.993	10.7642	2.97589	0.172228	0.781134	1.70522e-06	1.70522e-06	1	1	0	1	1	0
AAATAAT	11363	88721	7	405.596	1745160647	101	7008213708	621047	7.80789	28.0156	218.742	12.6596	1.5312	0.088617	0.541141	8.77396e-07	8.77396e-07	1	0	0	1	1	0
AAATAATAAATGC	170	1033	13	405.596	1745160647	101	7008213708	13429	6.07647	0.419137	2.54687	0.147398	0.0331093	0.00191618	0.78212	1.89721e-08	1.89721e-08	1	0	0	1	1	0
AAATAATAAC	206	1168	10	405.596	1745160647	101	7008213708	11680	5.6699	0.507895	2.87972	0.166662	0.0287972	0.00166662	0.561377	1.65011e-08	1.65011e-08	1	0	0	1	1	0
AAATAATAAG	128	743	10	405.596	1745160647	101	7008213708	7430	5.80469	0.315585	1.83187	0.106018	0.0183187	0.00106018	0.574722	1.04969e-08	1.04969e-08	1	0	0	1	1	0
AAATAATAAGTCAT	1548	7308	14	405.596	1745160647	101	7008213708	102312	4.72093	3.81661	18.0179	1.04278	0.252251	0.0145989	0.654386	1.44543e-07	1.44543e-07	1	0	0	1	1	0
AAATAATAAT	9148	46390	10	405.596	1745160647	101	7008213708	463900	5.07105	22.5545	114.375	6.61938	1.14375	0.0661938	0.502085	6.55384e-07	6.55384e-07	1	0	0	1	1	0
AAATAATAATAGTAAT	124	514	16	405.596	1745160647	101	7008213708	8224	4.14516	0.305723	1.26727	0.0733425	0.0202764	0.00117348	0.656659	1.16186e-08	1.16186e-08	1	0	0	1	1	0
AAATAATAATCAAT	59	303	14	405.596	1745160647	101	7008213708	4242	5.13559	0.145465	0.747049	0.043235	0.0104587	0.00060529	0.711864	5.99297e-09	5.99297e-09	1	0	0	1	1	0
AAATAATAATCACT	1638	10458	14	405.596	1745160647	101	7008213708	146412	6.38462	4.0385	25.7843	1.49225	0.36098	0.0208915	0.884996	2.06846e-07	2.06846e-07	1	0	0	1	1	0
AAATAATAATCT	146	782	12	405.596	1745160647	101	7008213708	9384	5.35616	0.359964	1.92803	0.111583	0.0231363	0.001339	0.636376	1.32574e-08	1.32574e-08	1	0	0	1	1	0
AAATAATAATGTAT	1	4	14	405.596	1745160647	101	7008213708	56	4	0.00246551	0.00986204	0.000570759	0.000138069	7.99062e-06	0.554455	7.91151e-11	7.91151e-11	1	0	0	1	1	0
AAATAATAATT	101	548	11	405.596	1745160647	101	7008213708	6028	5.42574	0.249016	1.3511	0.078194	0.0148621	0.000860134	0.590922	8.51617e-09	8.51617e-09	1	0	0	1	1	0
AAATAATAATTACT	19	112	14	405.596	1745160647	101	7008213708	1568	5.89474	0.0468447	0.276137	0.0159812	0.00386592	0.000223737	0.817092	2.21522e-09	2.21522e-09	1	0	0	1	1	0
AAATAATAC	1512	9488	9	405.596	1745160647	101	7008213708	85392	6.27513	3.72785	23.3928	1.35384	0.210535	0.0121846	0.55917	1.20639e-07	1.20639e-07	1	0	0	1	1	0
AAATAATACCAC	194	879	12	405.596	1745160647	101	7008213708	10548	4.53093	0.478309	2.16718	0.125424	0.0260062	0.00150509	0.538328	1.49019e-08	1.49019e-08	1	0	0	1	1	0
AAATAATACGAAT	19	96	13	405.596	1745160647	101	7008213708	1248	5.05263	0.0468447	0.236689	0.0136982	0.00307696	0.000178077	0.650339	1.76314e-09	1.76314e-09	1	0	0	1	1	0
AAATAATACT	966	5140	10	405.596	1745160647	101	7008213708	51400	5.32091	2.38168	12.6727	0.733425	0.126727	0.00733425	0.526823	7.26163e-08	7.26163e-08	1	0	0	1	1	0
AAATAATAG	71	337	9	405.596	1745160647	101	7008213708	3033	4.74648	0.175051	0.830877	0.0480864	0.00747789	0.000432778	0.422954	4.28493e-09	4.28493e-09	1	0	0	1	0	0
AAATAATAT	1802	11363	9	405.596	1745160647	101	7008213708	102267	6.30577	4.44285	28.0156	1.62138	0.25214	0.0145924	0.5619	1.4448e-07	1.4448e-07	1	0	0	1	1	0
AAATAATG	741	6571	8	405.596	1745160647	101	7008213708	52568	8.86775	1.82694	16.2009	0.937614	0.129607	0.00750091	0.702396	7.42665e-08	7.42665e-08	1	0	0	1	1	0
AAATAATGAT	19	79	10	405.596	1745160647	101	7008213708	790	4.15789	0.0468447	0.194775	0.0112725	0.00194775	0.000112725	0.411673	1.11609e-09	1.11609e-09	1	0	0	1	0	0
AAATAATGTATCT	228	1289	13	405.596	1745160647	101	7008213708	16757	5.65351	0.562136	3.17804	0.183927	0.0413145	0.00239105	0.727679	2.36738e-08	2.36738e-08	1	0	0	1	1	0
AAATAATTAAT	693	4704	11	405.596	1745160647	101	7008213708	51744	6.78788	1.7086	11.5978	0.671212	0.127575	0.00738334	0.739274	7.31023e-08	7.31023e-08	1	0	0	1	1	0
AAATAATTAATTATAATTAT	1	5	20	405.596	1745160647	101	7008213708	100	5	0.00246551	0.0123275	0.000713449	0.000246551	1.4269e-05	0.990099	1.41277e-10	1.41277e-10	1	0	0	1	1	0
AAATAATTATAATAAATTATAAT	2	8	23	405.596	1745160647	101	7008213708	184	4	0.00493102	0.0197241	0.00114152	0.000453654	2.62549e-05	0.910891	2.5995e-10	2.5995e-10	1	0	0	1	1	0
AAATAATTTAT	1	5	11	405.596	1745160647	101	7008213708	55	5	0.00246551	0.0123275	0.000713449	0.000135603	7.84793e-06	0.544554	7.77023e-11	7.77023e-11	1	0	0	1	1	0
AAATAC	569615	2659034	6	405.596	1745160647	101	7008213708	15954204	4.66812	1404.39	6555.87	379.417	39.3352	2.2765	0.277314	2.25396e-05	2.25396e-05	1	1	0	1	0	0
AAATACAATAC	586	2540	11	405.596	1745160647	101	7008213708	27940	4.33447	1.44479	6.26239	0.362432	0.0688863	0.00398675	0.472071	3.94728e-08	3.94728e-08	1	0	0	1	0	0
AAATACAC	460	2432	8	405.596	1745160647	101	7008213708	19456	5.28696	1.13413	5.99612	0.347021	0.047969	0.00277617	0.418769	2.74868e-08	2.74868e-08	1	0	0	1	0	0
AAATACACAATAC	121	637	13	405.596	1745160647	101	7008213708	8281	5.26446	0.298327	1.57053	0.0908933	0.0204169	0.00118161	0.677604	1.16991e-08	1.16991e-08	1	0	0	1	1	0
AAATACAT	6945	71127	8	405.596	1745160647	101	7008213708	569016	10.2415	17.123	175.364	10.1491	1.40291	0.0811927	0.811205	8.03888e-07	8.03888e-07	1	0	0	1	1	0
AAATACATAC	192	951	10	405.596	1745160647	101	7008213708	9510	4.95312	0.473378	2.3447	0.135698	0.023447	0.00135698	0.490408	1.34354e-08	1.34354e-08	1	0	0	1	0	0
AAATACATACATACAT	6143	26984	16	405.596	1745160647	101	7008213708	431744	4.39264	15.1456	66.5293	3.85034	1.06447	0.0616054	0.695864	6.09955e-07	6.09955e-07	1	0	0	1	1	0
AAATACATACATATACAGT	1369	5891	19	405.596	1745160647	101	7008213708	111929	4.30314	3.37528	14.5243	0.840585	0.275962	0.0159711	0.809502	1.5813e-07	1.5813e-07	1	0	0	1	1	0
AAATACATAT	263	1533	10	405.596	1745160647	101	7008213708	15330	5.8289	0.648429	3.77963	0.218743	0.0377963	0.00218743	0.577119	2.16578e-08	2.16578e-08	1	0	0	1	1	0
AAATACATGTATTGT	125	508	15	405.596	1745160647	101	7008213708	7620	4.064	0.308189	1.25248	0.0724864	0.0187872	0.0010873	0.603564	1.07653e-08	1.07653e-08	1	0	0	1	1	0
AAATACC	15	60	7	405.596	1745160647	101	7008213708	420	4	0.0369826	0.147931	0.00856138	0.00103551	5.99297e-05	0.277228	5.93363e-10	5.93363e-10	1	0	0	1	0	0
AAATACCAGATAAT	257	1140	14	405.596	1745160647	101	7008213708	15960	4.4358	0.633636	2.81068	0.162666	0.0393495	0.00227733	0.614863	2.25478e-08	2.25478e-08	1	0	0	1	1	0
AAATACT	794	4604	7	405.596	1745160647	101	7008213708	32228	5.79849	1.95761	11.3512	0.656943	0.0794584	0.0045986	0.401875	4.55307e-08	4.55307e-08	1	0	0	1	0	0
AAATACTAAT	386	2780	10	405.596	1745160647	101	7008213708	27800	7.20207	0.951687	6.85412	0.396677	0.0685412	0.00396677	0.713076	3.9275e-08	3.9275e-08	1	0	0	1	1	0
AAATACTAC	175	1044	9	405.596	1745160647	101	7008213708	9396	5.96571	0.431464	2.57399	0.148968	0.0231659	0.00134071	0.531598	1.32744e-08	1.32744e-08	1	0	0	1	1	0
AAATACTACTAAT	3085	19557	13	405.596	1745160647	101	7008213708	254241	6.33938	7.6061	48.218	2.79058	0.626834	0.0362776	0.81596	3.59184e-07	3.59184e-07	1	0	0	1	1	0
AAATACTAGCTAAT	377	1731	14	405.596	1745160647	101	7008213708	24234	4.59151	0.929497	4.2678	0.246996	0.0597492	0.00345794	0.636447	3.42371e-08	3.42371e-08	1	0	0	1	1	0
AAATACTATTAC	333	2131	12	405.596	1745160647	101	7008213708	25572	6.3994	0.821015	5.254	0.304072	0.063048	0.00364886	0.760325	3.61273e-08	3.61273e-08	1	0	0	1	1	0
AAATACTCATAC	114	603	12	405.596	1745160647	101	7008213708	7236	5.28947	0.281068	1.4867	0.0860419	0.0178404	0.0010325	0.628452	1.02228e-08	1.02228e-08	1	0	0	1	1	0
AAATACTGTACTCGTG	357	1478	16	405.596	1745160647	101	7008213708	23648	4.14006	0.880187	3.64402	0.210895	0.0583044	0.00337433	0.65585	3.34092e-08	3.34092e-08	1	0	0	1	1	0
AAATAG	6151	46227	6	405.596	1745160647	101	7008213708	277362	7.51536	15.1653	113.973	6.59612	0.683839	0.0395767	0.446457	3.91849e-07	3.91849e-07	1	0	0	1	0	0
AAATAGAAATCGTAG	431	1950	15	405.596	1745160647	101	7008213708	29250	4.52436	1.06263	4.80774	0.278245	0.0721162	0.00417367	0.671935	4.13235e-08	4.13235e-08	1	0	0	1	1	0
AAATAGAC	1074	8815	8	405.596	1745160647	101	7008213708	70520	8.20764	2.64796	21.7335	1.25781	0.173868	0.0100625	0.65011	9.96285e-08	9.96285e-08	1	0	0	1	1	0
AAATAGACAGATTGAC	434	1868	16	405.596	1745160647	101	7008213708	29888	4.30415	1.07003	4.60557	0.266544	0.0736892	0.00426471	0.681845	4.22249e-08	4.22249e-08	1	0	0	1	1	0
AAATAGAG	323	2148	8	405.596	1745160647	101	7008213708	17184	6.65015	0.79636	5.29591	0.306498	0.0423673	0.00245198	0.526745	2.4277e-08	2.4277e-08	1	0	0	1	1	0
AAATAGAGAG	1934	13771	10	405.596	1745160647	101	7008213708	137710	7.12048	4.7683	33.9525	1.96498	0.339525	0.0196498	0.704998	1.94552e-07	1.94552e-07	1	0	0	1	1	0
AAATAGAGAGATAGAC	1111	4551	16	405.596	1745160647	101	7008213708	72816	4.09631	2.73918	11.2205	0.649381	0.179529	0.0103901	0.64892	1.02872e-07	1.02872e-07	1	0	0	1	1	0
AAATAGAGATATAGATGC	646	2800	18	405.596	1745160647	101	7008213708	50400	4.33437	1.59272	6.90343	0.399531	0.124262	0.00719156	0.772461	7.12036e-08	7.12036e-08	1	0	0	1	1	0
AAATAGAGATATAGATGT	3152	13676	18	405.596	1745160647	101	7008213708	246168	4.33883	7.77129	33.7183	1.95142	0.60693	0.0351256	0.773257	3.47779e-07	3.47779e-07	1	0	0	1	1	0
AAATAGAGATGTAGATGT	1359	6088	18	405.596	1745160647	101	7008213708	109584	4.47976	3.35063	15.01	0.868695	0.27018	0.0156365	0.798374	1.54817e-07	1.54817e-07	1	0	0	1	1	0
AAATAGAGATT	2649	13395	11	405.596	1745160647	101	7008213708	147345	5.05663	6.53113	33.0255	1.91133	0.363281	0.0210246	0.550722	2.08165e-07	2.08165e-07	1	0	0	1	1	0
AAATAGAGGTT	547	2764	11	405.596	1745160647	101	7008213708	30404	5.05302	1.34863	6.81467	0.394394	0.0749614	0.00433834	0.550329	4.29538e-08	4.29538e-08	1	0	0	1	1	0
AAATAGAT	8380	45962	8	405.596	1745160647	101	7008213708	367696	5.48473	20.661	113.32	6.5583	0.906558	0.0524664	0.434434	5.1947e-07	5.1947e-07	1	0	0	1	0	0
AAATAGATAATAAT	315	1392	14	405.596	1745160647	101	7008213708	19488	4.41905	0.776636	3.43199	0.198624	0.0480479	0.00278074	0.612541	2.75321e-08	2.75321e-08	1	0	0	1	1	0
AAATAGATAG	456	2065	10	405.596	1745160647	101	7008213708	20650	4.52851	1.12427	5.09128	0.294654	0.0509128	0.00294654	0.448367	2.91737e-08	2.91737e-08	1	0	0	1	0	0
AAATAGATAGAG	21933	141218	12	405.596	1745160647	101	7008213708	1694616	6.43861	54.076	348.174	20.1504	4.17809	0.241804	0.764983	2.3941e-06	2.3941e-06	1	1	0	1	1	0
AAATAGATAGAGAGAT	3474	17074	16	405.596	1745160647	101	7008213708	273184	4.9148	8.56518	42.0961	2.43628	0.673538	0.0389805	0.778581	3.85946e-07	3.85946e-07	1	0	0	1	1	0
AAATAGATAGCG	207	1044	12	405.596	1745160647	101	7008213708	12528	5.04348	0.51036	2.57399	0.148968	0.0308879	0.00178762	0.599225	1.76992e-08	1.76992e-08	1	0	0	1	1	0
AAATAGATATAGAG	767	3230	14	405.596	1745160647	101	7008213708	45220	4.21121	1.89105	7.9636	0.460888	0.11149	0.00645243	0.583732	6.38854e-08	6.38854e-08	1	0	0	1	1	0
AAATAGATATATTTAT	2	9	16	405.596	1745160647	101	7008213708	144	4.5	0.00493102	0.0221896	0.00128421	0.000355033	2.05473e-05	0.712871	2.03439e-10	2.03439e-10	1	0	0	1	1	0
AAATAGATCGATAGAT	513	2155	16	405.596	1745160647	101	7008213708	34480	4.20078	1.26481	5.31317	0.307496	0.0850108	0.00491994	0.66547	4.87123e-08	4.87123e-08	1	0	0	1	1	0
AAATAGATGGATAG	344	1603	14	405.596	1745160647	101	7008213708	22442	4.65988	0.848135	3.95221	0.228732	0.055331	0.00320224	0.645924	3.17054e-08	3.17054e-08	1	0	0	1	1	0
AAATAGATGGATT	697	3437	13	405.596	1745160647	101	7008213708	44681	4.93113	1.71846	8.47396	0.490425	0.110161	0.00637552	0.6347	6.3124e-08	6.3124e-08	1	0	0	1	1	0
AAATAGATGTTAATT	163	704	15	405.596	1745160647	101	7008213708	10560	4.31902	0.401878	1.73572	0.100454	0.0260358	0.0015068	0.641438	1.49188e-08	1.49188e-08	1	0	0	1	1	0
AAATAGATTGAG	132	537	12	405.596	1745160647	101	7008213708	6444	4.06818	0.325447	1.32398	0.0766244	0.0158877	0.000919493	0.483348	9.10389e-09	9.10389e-09	1	0	0	1	0	0
AAATAGC	366	2288	7	405.596	1745160647	101	7008213708	16016	6.25137	0.902377	5.64109	0.326474	0.0394876	0.00228532	0.433263	2.26269e-08	2.26269e-08	1	0	0	1	0	0
AAATAGCTAGATAGAT	1695	7895	16	405.596	1745160647	101	7008213708	126320	4.65782	4.17904	19.4652	1.12654	0.311443	0.0180246	0.737872	1.78461e-07	1.78461e-07	1	0	0	1	1	0
AAATAGCTATAG	349	1711	12	405.596	1745160647	101	7008213708	20532	4.90258	0.860463	4.21849	0.244142	0.0506218	0.00292971	0.582485	2.9007e-08	2.9007e-08	1	0	0	1	1	0
AAATAGGCTAT	13	52	11	405.596	1745160647	101	7008213708	572	4	0.0320516	0.128207	0.00741987	0.00141027	8.16185e-05	0.435644	8.08104e-10	8.08104e-10	1	0	0	1	0	0
AAATAGT	363	1969	7	405.596	1745160647	101	7008213708	13783	5.42424	0.89498	4.85459	0.280956	0.0339821	0.00196669	0.375938	1.94722e-08	1.94722e-08	1	0	0	1	0	0
AAATAGTAAATCAC	163	667	14	405.596	1745160647	101	7008213708	9338	4.09202	0.401878	1.64449	0.095174	0.0230229	0.00133244	0.567211	1.31924e-08	1.31924e-08	1	0	0	1	1	0
AAATAGTAT	191	1313	9	405.596	1745160647	101	7008213708	11817	6.87435	0.470912	3.23721	0.187352	0.0291349	0.00168616	0.612565	1.66947e-08	1.66947e-08	1	0	0	1	1	0
AAATAGTGGGATTTGACCGAAT	4	16	22	405.596	1745160647	101	7008213708	352	4	0.00986204	0.0394482	0.00228304	0.000867859	5.02268e-05	0.871287	4.97295e-10	4.97295e-10	1	0	0	1	1	0
AAATAT	3513	20064	6	405.596	1745160647	101	7008213708	120384	5.71136	8.66134	49.468	2.86293	0.296808	0.0171776	0.339289	1.70075e-07	1.70075e-07	1	0	0	1	0	0
AAATATAAATATATACAT	4	16	18	405.596	1745160647	101	7008213708	288	4	0.00986204	0.0394482	0.00228304	0.000710067	4.10946e-05	0.712871	4.06878e-10	4.06878e-10	1	0	0	1	1	0
AAATATAAATATGAAT	67	286	16	405.596	1745160647	101	7008213708	4576	4.26866	0.165189	0.705136	0.0408093	0.0112822	0.000652948	0.676223	6.46483e-09	6.46483e-09	1	0	0	1	1	0
AAATATAACGT	14	67	11	405.596	1745160647	101	7008213708	737	4.78571	0.0345171	0.165189	0.00956021	0.00181708	0.000105162	0.521216	1.04121e-09	1.04121e-09	1	0	0	1	1	0
AAATATAATAT	7	30	11	405.596	1745160647	101	7008213708	330	4.28571	0.0172586	0.0739653	0.00428069	0.000813618	4.70876e-05	0.466761	4.66214e-10	4.66214e-10	1	0	0	1	0	0
AAATATAATTATAATTAT	8	36	18	405.596	1745160647	101	7008213708	648	4.5	0.0197241	0.0887583	0.00513683	0.00159765	9.24629e-05	0.80198	9.15475e-10	9.15475e-10	1	0	0	1	1	0
AAATATACAAT	13	56	11	405.596	1745160647	101	7008213708	616	4.30769	0.0320516	0.138069	0.00799062	0.00151875	8.78969e-05	0.469155	8.70266e-10	8.70266e-10	1	0	0	1	0	0
AAATATACATACAC	323	1309	14	405.596	1745160647	101	7008213708	18326	4.05263	0.79636	3.22735	0.186781	0.0451829	0.00261493	0.561751	2.58904e-08	2.58904e-08	1	0	0	1	1	0
AAATATACATGT	117	474	12	405.596	1745160647	101	7008213708	5688	4.05128	0.288465	1.16865	0.0676349	0.0140238	0.000811619	0.48134	8.03583e-09	8.03583e-09	1	0	0	1	0	0
AAATATAGAT	307	1887	10	405.596	1745160647	101	7008213708	18870	6.14658	0.756911	4.65242	0.269255	0.0465242	0.00269255	0.608572	2.6659e-08	2.6659e-08	1	0	0	1	1	0
AAATATAGATATAGATAG	382	1536	18	405.596	1745160647	101	7008213708	27648	4.02094	0.941825	3.78702	0.219171	0.0681664	0.00394509	0.716604	3.90602e-08	3.90602e-08	1	0	0	1	1	0
AAATATAGGGG	1	4	11	405.596	1745160647	101	7008213708	44	4	0.00246551	0.00986204	0.000570759	0.000108482	6.27835e-06	0.435644	6.21619e-11	6.21619e-11	1	0	0	1	0	0
AAATATATAAC	74	399	11	405.596	1745160647	101	7008213708	4389	5.39189	0.182448	0.983738	0.0569332	0.0108211	0.000626265	0.587236	6.20065e-09	6.20065e-09	1	0	0	1	1	0
AAATATATAGTATAT	9	36	15	405.596	1745160647	101	7008213708	540	4	0.0221896	0.0887583	0.00513683	0.00133138	7.70524e-05	0.594059	7.62895e-10	7.62895e-10	1	0	0	1	1	0
AAATATATATATATCAAT	3	12	18	405.596	1745160647	101	7008213708	216	4	0.00739653	0.0295861	0.00171228	0.00053255	3.0821e-05	0.712871	3.05158e-10	3.05158e-10	1	0	0	1	1	0
AAATATATATGGC	46	263	13	405.596	1745160647	101	7008213708	3419	5.71739	0.113413	0.648429	0.0375274	0.00842958	0.000487856	0.735902	4.83026e-09	4.83026e-09	1	0	0	1	1	0
AAATATATATGTAC	215	1017	14	405.596	1745160647	101	7008213708	14238	4.73023	0.530085	2.50742	0.145115	0.0351039	0.00203162	0.655676	2.0115e-08	2.0115e-08	1	0	0	1	1	0
AAATATATATTAGGACT	1997	8116	17	405.596	1745160647	101	7008213708	137972	4.0641	4.92362	20.0101	1.15807	0.340171	0.0196872	0.684056	1.94923e-07	1.94923e-07	1	0	0	1	1	0
AAATATATC	6	24	9	405.596	1745160647	101	7008213708	216	4	0.0147931	0.0591722	0.00342455	0.00053255	3.0821e-05	0.356436	3.05158e-10	3.05158e-10	1	0	0	1	0	0
AAATATATCT	154	885	10	405.596	1745160647	101	7008213708	8850	5.74675	0.379688	2.18198	0.12628	0.0218198	0.0012628	0.568985	1.2503e-08	1.2503e-08	1	0	0	1	1	0
AAATATATGATAATT	15	71	15	405.596	1745160647	101	7008213708	1065	4.73333	0.0369826	0.175051	0.010131	0.00262577	0.000151965	0.70297	1.5046e-09	1.5046e-09	1	0	0	1	1	0
AAATATATGT	168	803	10	405.596	1745160647	101	7008213708	8030	4.77976	0.414206	1.9798	0.11458	0.019798	0.0011458	0.473244	1.13445e-08	1.13445e-08	1	0	0	1	0	0
AAATATATTT	13	80	10	405.596	1745160647	101	7008213708	800	6.15385	0.0320516	0.197241	0.0114152	0.00197241	0.000114152	0.609292	1.13022e-09	1.13022e-09	1	0	0	1	1	0
AAATATC	1663	10105	7	405.596	1745160647	101	7008213708	70735	6.07637	4.10014	24.914	1.44188	0.174398	0.0100932	0.421134	9.99322e-08	9.99322e-08	1	0	0	1	0	0
AAATATCAATAATAC	2721	14260	15	405.596	1745160647	101	7008213708	213900	5.24072	6.70865	35.1582	2.03476	0.527373	0.0305213	0.778325	3.02191e-07	3.02191e-07	1	0	0	1	1	0
AAATATCAATAATCC	1506	8120	15	405.596	1745160647	101	7008213708	121800	5.39177	3.71306	20.0199	1.15864	0.300299	0.0173796	0.800757	1.72075e-07	1.72075e-07	1	0	0	1	1	0
AAATATCAATCGTAG	317	1545	15	405.596	1745160647	101	7008213708	23175	4.87382	0.781567	3.80921	0.220456	0.0571382	0.00330683	0.723834	3.27409e-08	3.27409e-08	1	0	0	1	1	0
AAATATCAATTTAC	176	930	14	405.596	1745160647	101	7008213708	13020	5.28409	0.43393	2.29292	0.132701	0.0321009	0.00185782	0.732448	1.83943e-08	1.83943e-08	1	0	0	1	1	0
AAATATCGAT	486	3564	10	405.596	1745160647	101	7008213708	35640	7.33333	1.19824	8.78708	0.508546	0.0878708	0.00508546	0.726073	5.03511e-08	5.03511e-08	1	0	0	1	1	0
AAATATCGATATAT	98	487	14	405.596	1745160647	101	7008213708	6818	4.96939	0.24162	1.2007	0.0694899	0.0168098	0.000972858	0.688826	9.63226e-09	9.63226e-09	1	0	0	1	1	0
AAATATCGCTATAT	2251	12941	14	405.596	1745160647	101	7008213708	181174	5.749	5.54986	31.9062	1.84655	0.446686	0.0258517	0.796891	2.55957e-07	2.55957e-07	1	0	0	1	1	0
AAATATCT	970	7185	8	405.596	1745160647	101	7008213708	57480	7.40722	2.39154	17.7147	1.02523	0.141717	0.0082018	0.58671	8.1206e-08	8.1206e-08	1	0	0	1	1	0
AAATATCTAT	28	114	10	405.596	1745160647	101	7008213708	1140	4.07143	0.0690343	0.281068	0.0162666	0.00281068	0.000162666	0.403112	1.61056e-09	1.61056e-09	1	0	0	1	0	0
AAATATCTATATCGAT	169	681	16	405.596	1745160647	101	7008213708	10896	4.02959	0.416671	1.67901	0.0971717	0.0268642	0.00155475	0.63835	1.53935e-08	1.53935e-08	1	0	0	1	1	0
AAATATCTATATCTATGT	120	521	18	405.596	1745160647	101	7008213708	9378	4.34167	0.295861	1.28453	0.0743413	0.0231215	0.00133814	0.773762	1.3249e-08	1.3249e-08	1	0	0	1	1	0
AAATATCTATC	1604	6811	11	405.596	1745160647	101	7008213708	74921	4.24626	3.95468	16.7926	0.97186	0.184718	0.0106905	0.462464	1.05846e-07	1.05846e-07	1	0	0	1	0	0
AAATATCTATCTCT	901	3736	14	405.596	1745160647	101	7008213708	52304	4.1465	2.22142	9.21114	0.533089	0.128956	0.00746324	0.574763	7.38935e-08	7.38935e-08	1	0	0	1	1	0
AAATATCTCT	87	487	10	405.596	1745160647	101	7008213708	4870	5.5977	0.214499	1.2007	0.0694899	0.012007	0.000694899	0.554228	6.88019e-09	6.88019e-09	1	0	0	1	1	0
AAATATCTCTATCT	61	254	14	405.596	1745160647	101	7008213708	3556	4.16393	0.150396	0.626239	0.0362432	0.00876735	0.000507405	0.577179	5.02381e-09	5.02381e-09	1	0	0	1	1	0
AAATATCTGATAATT	10	40	15	405.596	1745160647	101	7008213708	600	4	0.0246551	0.0986204	0.00570759	0.00147931	8.56138e-05	0.594059	8.47662e-10	8.47662e-10	1	0	0	1	1	0
AAATATCTGTATATCT	45	191	16	405.596	1745160647	101	7008213708	3056	4.24444	0.110948	0.470912	0.0272537	0.0075346	0.00043606	0.672387	4.31742e-09	4.31742e-09	1	0	0	1	1	0
AAATATGCATT	149	709	11	405.596	1745160647	101	7008213708	7799	4.75839	0.367361	1.74805	0.101167	0.0192285	0.00111284	0.51824	1.10182e-08	1.10182e-08	1	0	0	1	1	0
AAATATGGAT	46	221	10	405.596	1745160647	101	7008213708	2210	4.80435	0.113413	0.544878	0.0315344	0.00544878	0.000315344	0.475678	3.12222e-09	3.12222e-09	1	0	0	1	0	0
AAATATGTACAGTAT	154	635	15	405.596	1745160647	101	7008213708	9525	4.12338	0.379688	1.5656	0.090608	0.023484	0.00135912	0.612383	1.34566e-08	1.34566e-08	1	0	0	1	1	0
AAATATGTAT	718	4335	10	405.596	1745160647	101	7008213708	43350	6.0376	1.77024	10.688	0.61856	0.10688	0.0061856	0.597783	6.12436e-08	6.12436e-08	1	0	0	1	1	0
AAATATGTATATATCTAT	35	157	18	405.596	1745160647	101	7008213708	2826	4.48571	0.0862928	0.387085	0.0224023	0.00696753	0.000403241	0.799434	3.99249e-09	3.99249e-09	1	0	0	1	1	0
AAATATGTATATCTAT	186	825	16	405.596	1745160647	101	7008213708	13200	4.43548	0.458585	2.03405	0.117719	0.0325447	0.0018835	0.702651	1.86486e-08	1.86486e-08	1	0	0	1	1	0
AAATATGTATATT	129	575	13	405.596	1745160647	101	7008213708	7475	4.45736	0.318051	1.41767	0.0820466	0.0184297	0.00106661	0.57372	1.05605e-08	1.05605e-08	1	0	0	1	1	0
AAATATGTGTGTATAT	1790	9169	16	405.596	1745160647	101	7008213708	146704	5.12235	4.41326	22.6063	1.30832	0.3617	0.0209332	0.811461	2.07259e-07	2.07259e-07	1	0	0	1	1	0
AAATATGTGTGTGTAT	278	1343	16	405.596	1745160647	101	7008213708	21488	4.83094	0.685412	3.31118	0.191632	0.0529789	0.00306612	0.765297	3.03576e-08	3.03576e-08	1	0	0	1	1	0
AAATATT	66	328	7	405.596	1745160647	101	7008213708	2296	4.9697	0.162724	0.808687	0.0468022	0.00566081	0.000327616	0.344434	3.24372e-09	3.24372e-09	1	0	0	1	0	0
AAATATTAAT	16	67	10	405.596	1745160647	101	7008213708	670	4.1875	0.0394482	0.165189	0.00956021	0.00165189	9.56021e-05	0.414604	9.46556e-10	9.46556e-10	1	0	0	1	0	0
AAATATTAT	23	95	9	405.596	1745160647	101	7008213708	855	4.13043	0.0567067	0.234223	0.0135555	0.00210801	0.000122	0.368059	1.20792e-09	1.20792e-09	1	0	0	1	0	0
AAATATTATAATTAT	5	22	15	405.596	1745160647	101	7008213708	330	4.4	0.0123275	0.0542412	0.00313917	0.000813618	4.70876e-05	0.653465	4.66214e-10	4.66214e-10	1	0	0	1	1	0
AAATATTATTATTAATAG	8	34	18	405.596	1745160647	101	7008213708	612	4.25	0.0197241	0.0838273	0.00485145	0.00150889	8.73261e-05	0.757426	8.64615e-10	8.64615e-10	1	0	0	1	1	0
AAATATTGATGGAAATG	1106	4606	17	405.596	1745160647	101	7008213708	78302	4.16456	2.72685	11.3561	0.657229	0.193054	0.0111729	0.700965	1.10623e-07	1.10623e-07	1	0	0	1	1	0
AAATATTT	131	528	8	405.596	1745160647	101	7008213708	4224	4.03053	0.322982	1.30179	0.0753402	0.0104143	0.000602721	0.31925	5.96754e-09	5.96754e-09	1	0	0	1	0	0
AAATC	6195	77220	5	405.596	1745160647	101	7008213708	386100	12.4649	15.2738	190.387	11.0185	0.951933	0.0550925	0.617074	5.4547e-07	5.4547e-07	1	0	0	1	1	0
AAATCAAATCGGTGT	401	1623	15	405.596	1745160647	101	7008213708	24345	4.04738	0.988669	4.00152	0.231585	0.0600228	0.00347378	0.601096	3.43939e-08	3.43939e-08	1	0	0	1	1	0
AAATCAACC	55	375	9	405.596	1745160647	101	7008213708	3375	6.81818	0.135603	0.924566	0.0535086	0.00832109	0.000481578	0.607561	4.7681e-09	4.7681e-09	1	0	0	1	1	0
AAATCAAT	2052	18108	8	405.596	1745160647	101	7008213708	144864	8.82456	5.05923	44.6454	2.58383	0.357164	0.0206706	0.698975	2.04659e-07	2.04659e-07	1	0	0	1	1	0
AAATCAATAT	483	2967	10	405.596	1745160647	101	7008213708	29670	6.14286	1.19084	7.31517	0.42336	0.0731517	0.0042336	0.608204	4.19169e-08	4.19169e-08	1	0	0	1	1	0
AAATCAATC	3405	30533	9	405.596	1745160647	101	7008213708	274797	8.96711	8.39506	75.2794	4.35674	0.677515	0.0392107	0.799049	3.88225e-07	3.88225e-07	1	0	0	1	1	0
AAATCAATCAAT	1408	8271	12	405.596	1745160647	101	7008213708	99252	5.87429	3.47144	20.3922	1.18019	0.244707	0.0141622	0.697935	1.4022e-07	1.4022e-07	1	0	0	1	1	0
AAATCAATCAATCAAT	541	2673	16	405.596	1745160647	101	7008213708	42768	4.94085	1.33384	6.59031	0.38141	0.105445	0.00610255	0.782709	6.04213e-08	6.04213e-08	1	0	0	1	1	0
AAATCAATCAATCTAT	527	2157	16	405.596	1745160647	101	7008213708	34512	4.09298	1.29932	5.3181	0.307782	0.0850897	0.00492451	0.648393	4.87575e-08	4.87575e-08	1	0	0	1	1	0
AAATCAATCATT	306	1866	12	405.596	1745160647	101	7008213708	22392	6.09804	0.754446	4.60064	0.266259	0.0552077	0.00319511	0.72452	3.16347e-08	3.16347e-08	1	0	0	1	1	0
AAATCAATCTATCTAT	369	1734	16	405.596	1745160647	101	7008213708	27744	4.69919	0.909773	4.27519	0.247424	0.0684031	0.00395878	0.744426	3.91959e-08	3.91959e-08	1	0	0	1	1	0
AAATCAG	144	626	7	405.596	1745160647	101	7008213708	4382	4.34722	0.355033	1.54341	0.0893238	0.0108039	0.000625266	0.301293	6.19076e-09	6.19076e-09	1	0	0	1	0	0
AAATCAGGAATTCG	57	259	14	405.596	1745160647	101	7008213708	3626	4.54386	0.140534	0.638567	0.0369566	0.00893994	0.000517393	0.629842	5.1227e-09	5.1227e-09	1	0	0	1	1	0
AAATCAGTTAT	5	20	11	405.596	1745160647	101	7008213708	220	4	0.0123275	0.0493102	0.00285379	0.000542412	3.13917e-05	0.435644	3.10809e-10	3.10809e-10	1	0	0	1	0	0
AAATCAT	11817	151169	7	405.596	1745160647	101	7008213708	1058183	12.7925	29.1349	372.709	21.5703	2.60896	0.150992	0.886609	1.49497e-06	1.49497e-06	1	0	0	1	1	0
AAATCATAAT	7251	37515	10	405.596	1745160647	101	7008213708	375150	5.17377	17.8774	92.4936	5.353	0.924936	0.05353	0.512254	5.3e-07	5.3e-07	1	0	0	1	1	0
AAATCATAATAATAT	204	1006	15	405.596	1745160647	101	7008213708	15090	4.93137	0.502964	2.4803	0.143546	0.0372045	0.00215319	0.732382	2.13187e-08	2.13187e-08	1	0	0	1	1	0
AAATCATATT	650	2890	10	405.596	1745160647	101	7008213708	28900	4.44615	1.60258	7.12532	0.412373	0.0712532	0.00412373	0.440213	4.0829e-08	4.0829e-08	1	0	0	1	0	0
AAATCATCAT	640	4578	10	405.596	1745160647	101	7008213708	45780	7.15313	1.57793	11.2871	0.653234	0.112871	0.00653234	0.70823	6.46766e-08	6.46766e-08	1	0	0	1	1	0
AAATCATCCAATCTAC	929	4023	16	405.596	1745160647	101	7008213708	64368	4.33046	2.29046	9.91875	0.574041	0.1587	0.00918465	0.686014	9.09371e-08	9.09371e-08	1	0	0	1	1	0
AAATCATCTATCTCT	117	470	15	405.596	1745160647	101	7008213708	7050	4.01709	0.288465	1.15879	0.0670642	0.0173818	0.00100596	0.596598	9.96002e-09	9.96002e-09	1	0	0	1	1	0
AAATCATCTTATG	6	24	13	405.596	1745160647	101	7008213708	312	4	0.0147931	0.0591722	0.00342455	0.000769239	4.45192e-05	0.514851	4.40784e-10	4.40784e-10	1	0	0	1	1	0
AAATCATGAAG	137	618	11	405.596	1745160647	101	7008213708	6798	4.51095	0.337775	1.52368	0.0881822	0.0167605	0.000970005	0.491291	9.60401e-09	9.60401e-09	1	0	0	1	0	0
AAATCC	10450	140970	6	405.596	1745160647	101	7008213708	845820	13.49	25.7646	347.563	20.115	2.08538	0.12069	0.801383	1.19495e-06	1.19495e-06	1	0	0	1	1	0
AAATCCAACAACAAC	784	3879	15	405.596	1745160647	101	7008213708	58185	4.9477	1.93296	9.56371	0.553493	0.143456	0.0083024	0.734808	8.2202e-08	8.2202e-08	1	0	0	1	1	0
AAATCCAACCAC	1	4	12	405.596	1745160647	101	7008213708	48	4	0.00246551	0.00986204	0.000570759	0.000118344	6.84911e-06	0.475248	6.78129e-11	6.78129e-11	1	0	0	1	0	0
AAATCCATATCT	62	251	12	405.596	1745160647	101	7008213708	3012	4.04839	0.152862	0.618843	0.0358151	0.00742611	0.000429781	0.480996	4.25526e-09	4.25526e-09	1	0	0	1	0	0
AAATCCATCC	1	4	10	405.596	1745160647	101	7008213708	40	4	0.00246551	0.00986204	0.000570759	9.86204e-05	5.70759e-06	0.39604	5.65108e-11	5.65108e-11	1	0	0	1	0	0
AAATCCATCCATC	86	353	13	405.596	1745160647	101	7008213708	4589	4.10465	0.212034	0.870325	0.0503695	0.0113142	0.000654803	0.528321	6.4832e-09	6.4832e-09	1	0	0	1	1	0
AAATCCATTTG	123	850	11	405.596	1745160647	101	7008213708	9350	6.91057	0.303258	2.09568	0.121286	0.0230525	0.00133415	0.752636	1.32094e-08	1.32094e-08	1	0	0	1	1	0
AAATCCTCC	2	12	9	405.596	1745160647	101	7008213708	108	6	0.00493102	0.0295861	0.00171228	0.000266275	1.54105e-05	0.534653	1.52579e-10	1.52579e-10	1	0	0	1	1	0
AAATCG	215	2038	6	405.596	1745160647	101	7008213708	12228	9.47907	0.530085	5.02471	0.290802	0.0301483	0.00174481	0.563113	1.72753e-08	1.72753e-08	1	0	0	1	1	0
AAATCGAGATT	597	2644	11	405.596	1745160647	101	7008213708	29084	4.42881	1.47191	6.51881	0.377272	0.0717069	0.00414999	0.482346	4.1089e-08	4.1089e-08	1	0	0	1	0	0
AAATCGATCT	731	5438	10	405.596	1745160647	101	7008213708	54380	7.43912	1.80229	13.4074	0.775947	0.134074	0.00775947	0.736547	7.68264e-08	7.68264e-08	1	0	0	1	1	0
AAATCGCGTCCC	378	1880	12	405.596	1745160647	101	7008213708	22560	4.97354	0.931963	4.63516	0.268257	0.0556219	0.00321908	0.590916	3.18721e-08	3.18721e-08	1	0	0	1	1	0
AAATCGTAAT	6497	36208	10	405.596	1745160647	101	7008213708	362080	5.57303	16.0184	89.2712	5.16651	0.892712	0.0516651	0.551786	5.11536e-07	5.11536e-07	1	0	0	1	1	0
AAATCGTATT	6408	41607	10	405.596	1745160647	101	7008213708	416070	6.49298	15.799	102.582	5.93689	1.02582	0.0593689	0.642869	5.87811e-07	5.87811e-07	1	0	0	1	1	0
AAATCT	51854	622523	6	405.596	1745160647	101	7008213708	3735138	12.0053	127.847	1534.84	88.8276	9.20902	0.532966	0.713186	5.27689e-06	5.27689e-06	1	1	0	1	1	0
AAATCTAAATCTCT	2282	12333	14	405.596	1745160647	101	7008213708	172662	5.40447	5.62629	30.4071	1.75979	0.4257	0.0246371	0.749134	2.43932e-07	2.43932e-07	1	0	0	1	1	0
AAATCTAATAT	17	73	11	405.596	1745160647	101	7008213708	803	4.29412	0.0419137	0.179982	0.0104163	0.0019798	0.00011458	0.467676	1.13445e-09	1.13445e-09	1	0	0	1	0	0
AAATCTACATCTCT	144	600	14	405.596	1745160647	101	7008213708	8400	4.16667	0.355033	1.47931	0.0856138	0.0207103	0.00119859	0.577558	1.18673e-08	1.18673e-08	1	0	0	1	1	0
AAATCTAT	697	5797	8	405.596	1745160647	101	7008213708	46376	8.31707	1.71846	14.2926	0.827172	0.11434	0.00661738	0.658778	6.55186e-08	6.55186e-08	1	0	0	1	1	0
AAATCTATACCTAT	95	477	14	405.596	1745160647	101	7008213708	6678	5.02105	0.234223	1.17605	0.068063	0.0164647	0.000952882	0.695987	9.43447e-09	9.43447e-09	1	0	0	1	1	0
AAATCTATAGCT	510	2279	12	405.596	1745160647	101	7008213708	27348	4.46863	1.25741	5.6189	0.32519	0.0674268	0.00390228	0.530926	3.86364e-08	3.86364e-08	1	0	0	1	1	0
AAATCTATATAT	420	1787	12	405.596	1745160647	101	7008213708	21444	4.25476	1.03551	4.40587	0.254987	0.0528704	0.00305984	0.505516	3.02954e-08	3.02954e-08	1	0	0	1	1	0
AAATCTATATATAT	534	2462	14	405.596	1745160647	101	7008213708	34468	4.61049	1.31658	6.07008	0.351302	0.0849812	0.00491823	0.639077	4.86953e-08	4.86953e-08	1	0	0	1	1	0
AAATCTATATCTATCT	1132	4564	16	405.596	1745160647	101	7008213708	73024	4.0318	2.79096	11.2526	0.651236	0.180041	0.0104198	0.638701	1.03166e-07	1.03166e-07	1	0	0	1	1	0
AAATCTATCC	79	458	10	405.596	1745160647	101	7008213708	4580	5.79747	0.194775	1.1292	0.0653519	0.011292	0.000653519	0.574007	6.47048e-09	6.47048e-09	1	0	0	1	1	0
AAATCTATCCAGCT	1449	7892	14	405.596	1745160647	101	7008213708	110488	5.44651	3.57252	19.4578	1.12611	0.272409	0.0157655	0.754962	1.56094e-07	1.56094e-07	1	0	0	1	1	0
AAATCTATCCATCT	2048	11350	14	405.596	1745160647	101	7008213708	158900	5.54199	5.04936	27.9835	1.61953	0.391769	0.0226734	0.768197	2.24489e-07	2.24489e-07	1	0	0	1	1	0
AAATCTATCT	5047	38692	10	405.596	1745160647	101	7008213708	386920	7.66634	12.4434	95.3955	5.52095	0.953955	0.0552095	0.759043	5.46629e-07	5.46629e-07	1	0	0	1	1	0
AAATCTATCTAT	3237	14087	12	405.596	1745160647	101	7008213708	169044	4.35187	7.98085	34.7316	2.01007	0.41678	0.0241208	0.517054	2.3882e-07	2.3882e-07	1	0	0	1	1	0
AAATCTATCTATAT	128	535	14	405.596	1745160647	101	7008213708	7490	4.17969	0.315585	1.31905	0.076339	0.0184667	0.00106875	0.579363	1.05816e-08	1.05816e-08	1	0	0	1	1	0
AAATCTATCTATATCT	1670	6905	16	405.596	1745160647	101	7008213708	110480	4.13473	4.1174	17.0243	0.985272	0.27239	0.0157644	0.655007	1.56083e-07	1.56083e-07	1	0	0	1	1	0
AAATCTATCTATCT	4831	20380	14	405.596	1745160647	101	7008213708	285320	4.21859	11.9109	50.2471	2.90802	0.703459	0.0407122	0.584755	4.03091e-07	4.03091e-07	1	0	0	1	1	0
AAATCTATCTATCTAC	1141	5288	16	405.596	1745160647	101	7008213708	84608	4.63453	2.81315	13.0376	0.754543	0.208602	0.0120727	0.734183	1.19532e-07	1.19532e-07	1	0	0	1	1	0
AAATCTATCTCT	1292	6238	12	405.596	1745160647	101	7008213708	74856	4.82817	3.18544	15.3798	0.890098	0.184558	0.0106812	0.573644	1.05754e-07	1.05754e-07	1	0	0	1	1	0
AAATCTATGTCT	195	794	12	405.596	1745160647	101	7008213708	9528	4.07179	0.480774	1.95761	0.113296	0.0234914	0.00135955	0.483778	1.34609e-08	1.34609e-08	1	0	0	1	0	0
AAATCTATGTGTAT	1834	9439	14	405.596	1745160647	101	7008213708	132146	5.14667	4.52174	23.2719	1.34685	0.325807	0.0188559	0.7134	1.86692e-07	1.86692e-07	1	0	0	1	1	0
AAATCTC	503	5608	7	405.596	1745160647	101	7008213708	39256	11.1491	1.24015	13.8266	0.800204	0.096786	0.00560143	0.77271	5.54597e-08	5.54597e-08	1	0	0	1	1	0
AAATCTCAACGACTC	373	1665	15	405.596	1745160647	101	7008213708	24975	4.46381	0.919635	4.10507	0.237578	0.0615761	0.00356368	0.662942	3.52839e-08	3.52839e-08	1	0	0	1	1	0
AAATCTCT	7298	70995	8	405.596	1745160647	101	7008213708	567960	9.72801	17.9933	175.039	10.1303	1.40031	0.081042	0.770535	8.02397e-07	8.02397e-07	1	0	0	1	1	0
AAATCTCTAATAT	1023	4856	13	405.596	1745160647	101	7008213708	63128	4.74682	2.52222	11.9725	0.692901	0.155643	0.00900772	0.610977	8.91853e-08	8.91853e-08	1	0	0	1	1	0
AAATCTCTAT	35	156	10	405.596	1745160647	101	7008213708	1560	4.45714	0.0862928	0.38462	0.0222596	0.0038462	0.000222596	0.441301	2.20392e-09	2.20392e-09	1	0	0	1	0	0
AAATCTCTATATAT	398	1694	14	405.596	1745160647	101	7008213708	23716	4.25628	0.981273	4.17657	0.241716	0.058472	0.00338403	0.58998	3.35052e-08	3.35052e-08	1	0	0	1	1	0
AAATCTCTATC	4580	27149	11	405.596	1745160647	101	7008213708	298639	5.92773	11.292	66.9361	3.87388	0.736297	0.0426127	0.645594	4.21908e-07	4.21908e-07	1	0	0	1	1	0
AAATCTCTATCTAT	130	576	14	405.596	1745160647	101	7008213708	8064	4.43077	0.320516	1.42013	0.0821893	0.0198819	0.00115065	0.614166	1.13926e-08	1.13926e-08	1	0	0	1	1	0
AAATCTCTATT	401	2366	11	405.596	1745160647	101	7008213708	26026	5.90025	0.988669	5.8334	0.337604	0.0641674	0.00371364	0.642601	3.67687e-08	3.67687e-08	1	0	0	1	1	0
AAATCTCTCT	249	1392	10	405.596	1745160647	101	7008213708	13920	5.59036	0.613912	3.43199	0.198624	0.0343199	0.00198624	0.553501	1.96658e-08	1.96658e-08	1	0	0	1	1	0
AAATCTCTCTCT	1007	4417	12	405.596	1745160647	101	7008213708	53004	4.3863	2.48277	10.8902	0.63026	0.130682	0.00756313	0.521144	7.48824e-08	7.48824e-08	1	0	0	1	1	0
AAATCTGAATCTCT	5075	30263	14	405.596	1745160647	101	7008213708	423682	5.96315	12.5125	74.6137	4.31822	1.04459	0.0604551	0.826576	5.98565e-07	5.98565e-07	1	0	0	1	1	0
AAATCTGTATCT	1048	5309	12	405.596	1745160647	101	7008213708	63708	5.06584	2.58385	13.0894	0.75754	0.157073	0.00909048	0.601882	9.00047e-08	9.00047e-08	1	0	0	1	1	0
AAATCTGTATCTATAT	265	1213	16	405.596	1745160647	101	7008213708	19408	4.57736	0.65336	2.99066	0.173083	0.0478506	0.00276932	0.725126	2.7419e-08	2.7419e-08	1	0	0	1	1	0
AAATCTGTGCGT	2490	16434	12	405.596	1745160647	101	7008213708	197208	6.6	6.13912	40.5182	2.34496	0.486218	0.0281396	0.784158	2.78609e-07	2.78609e-07	1	0	0	1	1	0
AAATCTGTGGGT	485	3063	12	405.596	1745160647	101	7008213708	36756	6.31546	1.19577	7.55186	0.437059	0.0906223	0.0052447	0.750352	5.19278e-08	5.19278e-08	1	0	0	1	1	0
AAATCTGTGTGT	6983	47781	12	405.596	1745160647	101	7008213708	573372	6.84247	17.2167	117.805	6.81786	1.41365	0.0818143	0.812967	8.10042e-07	8.10042e-07	1	0	0	1	1	0
AAATCTT	1655	19247	7	405.596	1745160647	101	7008213708	134729	11.6296	4.08042	47.4537	2.74635	0.332176	0.0192244	0.806012	1.90341e-07	1.90341e-07	1	0	0	1	1	0
AAATCTTATGT	23	99	11	405.596	1745160647	101	7008213708	1089	4.30435	0.0567067	0.244085	0.0141263	0.00268494	0.000155389	0.46879	1.53851e-09	1.53851e-09	1	0	0	1	0	0
AAATG	3066	16512	5	405.596	1745160647	101	7008213708	82560	5.38552	7.55925	40.7105	2.35609	0.203552	0.0117805	0.26661	1.16638e-07	1.16638e-07	1	0	0	1	0	0
AAATGAAT	1565	6935	8	405.596	1745160647	101	7008213708	55480	4.43131	3.85852	17.0983	0.989553	0.136786	0.00791643	0.350995	7.83804e-08	7.83804e-08	1	0	0	1	0	0
AAATGAATT	1	8	9	405.596	1745160647	101	7008213708	72	8	0.00246551	0.0197241	0.00114152	0.000177517	1.02737e-05	0.712871	1.01719e-10	1.01719e-10	1	0	0	1	1	0
AAATGAATTAG	1	4	11	405.596	1745160647	101	7008213708	44	4	0.00246551	0.00986204	0.000570759	0.000108482	6.27835e-06	0.435644	6.21619e-11	6.21619e-11	1	0	0	1	0	0
AAATGAC	39	220	7	405.596	1745160647	101	7008213708	1540	5.64103	0.0961549	0.542412	0.0313917	0.00379688	0.000219742	0.390962	2.17566e-09	2.17566e-09	1	0	0	1	0	0
AAATGACTATTACT	93	442	14	405.596	1745160647	101	7008213708	6188	4.75269	0.229292	1.08976	0.0630689	0.0152566	0.000882964	0.658788	8.74222e-09	8.74222e-09	1	0	0	1	1	0
AAATGACTCAATGACC	136	576	16	405.596	1745160647	101	7008213708	9216	4.23529	0.335309	1.42013	0.0821893	0.0227221	0.00131503	0.670938	1.30201e-08	1.30201e-08	1	0	0	1	1	0
AAATGACTCAATGCTG	2193	10555	16	405.596	1745160647	101	7008213708	168880	4.81304	5.40686	26.0235	1.50609	0.416375	0.0240974	0.762462	2.38589e-07	2.38589e-07	1	0	0	1	1	0
AAATGAGACGGAGAGG	1	4	16	405.596	1745160647	101	7008213708	64	4	0.00246551	0.00986204	0.000570759	0.000157793	9.13214e-06	0.633663	9.04172e-11	9.04172e-11	1	0	0	1	1	0
AAATGAGT	3	26	8	405.596	1745160647	101	7008213708	208	8.66667	0.00739653	0.0641033	0.00370993	0.000512826	2.96795e-05	0.686469	2.93856e-10	2.93856e-10	1	0	0	1	1	0
AAATGAGTCCGAGTGG	1161	4852	16	405.596	1745160647	101	7008213708	77632	4.17916	2.86246	11.9627	0.69233	0.191402	0.0110773	0.662044	1.09676e-07	1.09676e-07	1	0	0	1	1	0
AAATGAGTCGGAGAGG	1088	4501	16	405.596	1745160647	101	7008213708	72016	4.13695	2.68247	11.0973	0.642246	0.177556	0.0102759	0.655358	1.01742e-07	1.01742e-07	1	0	0	1	1	0
AAATGAT	1760	16218	7	405.596	1745160647	101	7008213708	113526	9.21477	4.3393	39.9856	2.31414	0.279899	0.016199	0.638648	1.60386e-07	1.60386e-07	1	0	0	1	1	0
AAATGATAAT	708	4637	10	405.596	1745160647	101	7008213708	46370	6.54944	1.74558	11.4326	0.661652	0.114326	0.00661652	0.648459	6.55101e-08	6.55101e-08	1	0	0	1	1	0
AAATGATAATAT	623	2617	12	405.596	1745160647	101	7008213708	31404	4.20064	1.53601	6.45224	0.373419	0.0774269	0.00448103	0.499086	4.43666e-08	4.43666e-08	1	0	0	1	0	0
AAATGATAATGT	1628	8385	12	405.596	1745160647	101	7008213708	100620	5.15049	4.01385	20.6733	1.19645	0.24808	0.0143574	0.61194	1.42153e-07	1.42153e-07	1	0	0	1	1	0
AAATGATAG	1	4	9	405.596	1745160647	101	7008213708	36	4	0.00246551	0.00986204	0.000570759	8.87583e-05	5.13683e-06	0.356436	5.08597e-11	5.08597e-11	1	0	0	1	0	0
AAATGATAT	7994	80174	9	405.596	1745160647	101	7008213708	721566	10.0293	19.7093	197.67	11.44	1.77903	0.10296	0.893698	1.01941e-06	1.01941e-06	1	0	0	1	1	0
AAATGATATATCTAT	99	405	15	405.596	1745160647	101	7008213708	6075	4.09091	0.244085	0.998531	0.0577893	0.014978	0.00086684	0.607561	8.58257e-09	8.58257e-09	1	0	0	1	1	0
AAATGATCATCAT	164	693	13	405.596	1745160647	101	7008213708	9009	4.22561	0.404344	1.7086	0.098884	0.0222118	0.00128549	0.54389	1.27276e-08	1.27276e-08	1	0	0	1	1	0
AAATGATGTG	95	534	10	405.596	1745160647	101	7008213708	5340	5.62105	0.234223	1.31658	0.0761963	0.0131658	0.000761963	0.55654	7.54419e-09	7.54419e-09	1	0	0	1	1	0
AAATGATGTGTAGGAC	1	4	16	405.596	1745160647	101	7008213708	64	4	0.00246551	0.00986204	0.000570759	0.000157793	9.13214e-06	0.633663	9.04172e-11	9.04172e-11	1	0	0	1	1	0
AAATGATTAATAAT	656	3912	14	405.596	1745160647	101	7008213708	54768	5.96341	1.61737	9.64507	0.558202	0.135031	0.00781483	0.826612	7.73746e-08	7.73746e-08	1	0	0	1	1	0
AAATGATTAC	139	624	10	405.596	1745160647	101	7008213708	6240	4.48921	0.342706	1.53848	0.0890384	0.0153848	0.000890384	0.444476	8.81568e-09	8.81568e-09	1	0	0	1	0	0
AAATGC	431	3118	6	405.596	1745160647	101	7008213708	18708	7.23434	1.06263	7.68746	0.444907	0.0461248	0.00266944	0.429763	2.64301e-08	2.64301e-08	1	0	0	1	0	0
AAATGCAGAT	517	3571	10	405.596	1745160647	101	7008213708	35710	6.90716	1.27467	8.80433	0.509545	0.0880433	0.00509545	0.683877	5.045e-08	5.045e-08	1	0	0	1	1	0
AAATGCGTGTATAT	55	256	14	405.596	1745160647	101	7008213708	3584	4.65455	0.135603	0.63117	0.0365286	0.00883639	0.0005114	0.645185	5.06337e-09	5.06337e-09	1	0	0	1	1	0
AAATGCT	1298	5970	7	405.596	1745160647	101	7008213708	41790	4.59938	3.20023	14.7191	0.851858	0.103034	0.005963	0.318769	5.90396e-08	5.90396e-08	1	0	0	1	0	0
AAATGCTAATAAT	2915	13919	13	405.596	1745160647	101	7008213708	180947	4.77496	7.18696	34.3174	1.9861	0.446127	0.0258193	0.614598	2.55636e-07	2.55636e-07	1	0	0	1	1	0
AAATGCTCAT	238	1543	10	405.596	1745160647	101	7008213708	15430	6.48319	0.586791	3.80428	0.22017	0.0380428	0.0022017	0.6419	2.1799e-08	2.1799e-08	1	0	0	1	1	0
AAATGG	479	2693	6	405.596	1745160647	101	7008213708	16158	5.62213	1.18098	6.63962	0.384263	0.0398377	0.00230558	0.333988	2.28275e-08	2.28275e-08	1	0	0	1	0	0
AAATGGATATC	85	505	11	405.596	1745160647	101	7008213708	5555	5.94118	0.209568	1.24508	0.0720583	0.0136959	0.000792641	0.647059	7.84793e-09	7.84793e-09	1	0	0	1	1	0
AAATGGCAATCAATAGACAAGAGG	1	4	24	405.596	1745160647	101	7008213708	96	4	0.00246551	0.00986204	0.000570759	0.000236689	1.36982e-05	0.950495	1.35626e-10	1.35626e-10	1	0	0	1	1	0
AAATGGT	169	1703	7	405.596	1745160647	101	7008213708	11921	10.0769	0.416671	4.19876	0.243001	0.0293913	0.001701	0.698401	1.68416e-08	1.68416e-08	1	0	0	1	1	0
AAATGGTAAT	48	192	10	405.596	1745160647	101	7008213708	1920	4	0.118344	0.473378	0.0273964	0.00473378	0.000273964	0.39604	2.71252e-09	2.71252e-09	1	0	0	1	0	0
AAATGGTTGGATGGCT	687	3091	16	405.596	1745160647	101	7008213708	49456	4.49927	1.69381	7.62089	0.441054	0.121934	0.00705686	0.712756	6.98699e-08	6.98699e-08	1	0	0	1	1	0
AAATGT	9949	101170	6	405.596	1745160647	101	7008213708	607020	10.1689	24.5294	249.436	14.4359	1.49661	0.0866155	0.604091	8.57579e-07	8.57579e-07	1	0	0	1	1	0
AAATGTACGTGTGT	387	1969	14	405.596	1745160647	101	7008213708	27566	5.08786	0.954152	4.85459	0.280956	0.0679642	0.00393338	0.705247	3.89444e-08	3.89444e-08	1	0	0	1	1	0
AAATGTAGAT	172	1107	10	405.596	1745160647	101	7008213708	11070	6.43605	0.424068	2.72932	0.157958	0.0272932	0.00157958	0.637232	1.56394e-08	1.56394e-08	1	0	0	1	1	0
AAATGTAGATAG	247	1099	12	405.596	1745160647	101	7008213708	13188	4.44939	0.608981	2.7096	0.156816	0.0325151	0.00188179	0.528641	1.86316e-08	1.86316e-08	1	0	0	1	1	0
AAATGTAT	1126	6762	8	405.596	1745160647	101	7008213708	54096	6.00533	2.77616	16.6718	0.964868	0.133374	0.00771894	0.47567	7.64252e-08	7.64252e-08	1	0	0	1	0	0
AAATGTATATATATGTACGT	531	2296	20	405.596	1745160647	101	7008213708	45920	4.32392	1.30919	5.66081	0.327616	0.113216	0.00655231	0.856221	6.48744e-08	6.48744e-08	1	0	0	1	1	0
AAATGTATATGCGTGT	821	3695	16	405.596	1745160647	101	7008213708	59120	4.50061	2.02418	9.11006	0.527238	0.145761	0.00843582	0.712968	8.35229e-08	8.35229e-08	1	0	0	1	1	0
AAATGTATATGT	5844	29604	12	405.596	1745160647	101	7008213708	355248	5.06571	14.4084	72.9889	4.22419	0.875867	0.0506902	0.601866	5.01884e-07	5.01884e-07	1	0	0	1	1	0
AAATGTATCTCTCTGTATCT	4551	19080	20	405.596	1745160647	101	7008213708	381600	4.19249	11.2205	47.0419	2.72252	0.940838	0.0544504	0.830195	5.39113e-07	5.39113e-07	1	0	0	1	1	0
AAATGTATGTAT	761	3529	12	405.596	1745160647	101	7008213708	42348	4.63732	1.87625	8.70078	0.503552	0.104409	0.00604262	0.550969	5.9828e-08	5.9828e-08	1	0	0	1	1	0
AAATGTATGTATATGT	233	1084	16	405.596	1745160647	101	7008213708	17344	4.65236	0.574464	2.67261	0.154676	0.0427618	0.00247481	0.737008	2.45031e-08	2.45031e-08	1	0	0	1	1	0
AAATGTATGTGT	728	3055	12	405.596	1745160647	101	7008213708	36660	4.19643	1.79489	7.53213	0.435917	0.0903856	0.005231	0.498586	5.17921e-08	5.17921e-08	1	0	0	1	0	0
AAATGTCATATGTC	91	395	14	405.596	1745160647	101	7008213708	5530	4.34066	0.224361	0.973876	0.0563624	0.0136343	0.000789074	0.601676	7.81261e-09	7.81261e-09	1	0	0	1	1	0
AAATGTCCTGGCTATG	1	4	16	405.596	1745160647	101	7008213708	64	4	0.00246551	0.00986204	0.000570759	0.000157793	9.13214e-06	0.633663	9.04172e-11	9.04172e-11	1	0	0	1	1	0
AAATGTCGTATTATAGT	610	2562	17	405.596	1745160647	101	7008213708	43554	4.2	1.50396	6.31664	0.365571	0.107383	0.00621471	0.706931	6.15318e-08	6.15318e-08	1	0	0	1	1	0
AAATGTCTATATAT	42	181	14	405.596	1745160647	101	7008213708	2534	4.30952	0.103551	0.446257	0.0258268	0.0062476	0.000361576	0.59736	3.57996e-09	3.57996e-09	1	0	0	1	1	0
AAATGTCTATATCT	609	3282	14	405.596	1745160647	101	7008213708	45948	5.38916	1.5015	8.0918	0.468308	0.113285	0.00655631	0.747013	6.49139e-08	6.49139e-08	1	0	0	1	1	0
AAATGTGT	1679	14761	8	405.596	1745160647	101	7008213708	118088	8.79154	4.13959	36.3934	2.10624	0.291147	0.0168499	0.69636	1.66831e-07	1.66831e-07	1	0	0	1	1	0
AAATGTGTATAT	357	1686	12	405.596	1745160647	101	7008213708	20232	4.72269	0.880187	4.15685	0.240575	0.0498822	0.0028869	0.561112	2.85832e-08	2.85832e-08	1	0	0	1	1	0
AAATGTGTGTGT	499	2085	12	405.596	1745160647	101	7008213708	25020	4.17836	1.23029	5.14059	0.297508	0.0616871	0.0035701	0.496438	3.53475e-08	3.53475e-08	1	0	0	1	0	0
AAATGTGTGTGTAT	814	4609	14	405.596	1745160647	101	7008213708	64526	5.66216	2.00692	11.3635	0.657657	0.159089	0.0092072	0.784854	9.11604e-08	9.11604e-08	1	0	0	1	1	0
AAATGTGTGTGTGT	2868	13975	14	405.596	1745160647	101	7008213708	195650	4.87273	7.07108	34.4555	1.99409	0.482377	0.0279172	0.675428	2.76408e-07	2.76408e-07	1	0	0	1	1	0
AAATGTGTGTGTGTAT	1617	8101	16	405.596	1745160647	101	7008213708	129616	5.00989	3.98673	19.9731	1.15593	0.319569	0.0184949	0.793647	1.83118e-07	1.83118e-07	1	0	0	1	1	0
AAATGTTAATATGTT	50	238	15	405.596	1745160647	101	7008213708	3570	4.76	0.123275	0.586791	0.0339602	0.00880187	0.000509402	0.706931	5.04359e-09	5.04359e-09	1	0	0	1	1	0
AAATT	12795	71144	5	405.596	1745160647	101	7008213708	355720	5.5603	31.5462	175.406	10.1515	0.877031	0.0507576	0.275262	5.0255e-07	5.0255e-07	1	1	0	1	0	0
AAATTAACAATAACC	422	2005	15	405.596	1745160647	101	7008213708	30075	4.75118	1.04045	4.94335	0.286093	0.0741502	0.00429139	0.705622	4.2489e-08	4.2489e-08	1	0	0	1	1	0
AAATTAAT	365	1529	8	405.596	1745160647	101	7008213708	12232	4.18904	0.899911	3.76976	0.218173	0.0301581	0.00174538	0.331805	1.7281e-08	1.7281e-08	1	0	0	1	0	0
AAATTAATAAT	35	148	11	405.596	1745160647	101	7008213708	1628	4.22857	0.0862928	0.364895	0.0211181	0.00401385	0.000232299	0.460537	2.29999e-09	2.29999e-09	1	0	0	1	0	0
AAATTAATCAAT	590	3628	12	405.596	1745160647	101	7008213708	43536	6.14915	1.45465	8.94487	0.517678	0.107338	0.00621214	0.730592	6.15063e-08	6.15063e-08	1	0	0	1	1	0
AAATTAATTAATAAT	6	33	15	405.596	1745160647	101	7008213708	495	5.5	0.0147931	0.0813618	0.00470876	0.00122043	7.06314e-05	0.816832	6.99321e-10	6.99321e-10	1	0	0	1	1	0
AAATTACTACAACAAC	311	1277	16	405.596	1745160647	101	7008213708	20432	4.10611	0.766773	3.14846	0.182215	0.0503753	0.00291544	0.650473	2.88657e-08	2.88657e-08	1	0	0	1	1	0
AAATTACTATTACT	616	2514	14	405.596	1745160647	101	7008213708	35196	4.08117	1.51875	6.19829	0.358722	0.0867761	0.00502211	0.565707	4.97238e-08	4.97238e-08	1	0	0	1	1	0
AAATTACTATTATTGTG	108	462	17	405.596	1745160647	101	7008213708	7854	4.27778	0.266275	1.13907	0.0659226	0.0193641	0.00112069	0.720022	1.10959e-08	1.10959e-08	1	0	0	1	1	0
AAATTAG	154	616	7	405.596	1745160647	101	7008213708	4312	4	0.379688	1.51875	0.0878969	0.0106313	0.000615278	0.277228	6.09186e-09	6.09186e-09	1	0	0	1	0	0
AAATTAT	130	599	7	405.596	1745160647	101	7008213708	4193	4.60769	0.320516	1.47684	0.0854711	0.0103379	0.000598298	0.319345	5.92374e-09	5.92374e-09	1	0	0	1	0	0
AAATTATAAT	3	13	10	405.596	1745160647	101	7008213708	130	4.33333	0.00739653	0.0320516	0.00185497	0.000320516	1.85497e-05	0.429043	1.8366e-10	1.8366e-10	1	0	0	1	0	0
AAATTATTAG	127	620	10	405.596	1745160647	101	7008213708	6200	4.88189	0.31312	1.52862	0.0884676	0.0152862	0.000884676	0.483355	8.75917e-09	8.75917e-09	1	0	0	1	0	0
AAATTATTC	147	1084	9	405.596	1745160647	101	7008213708	9756	7.37415	0.36243	2.67261	0.154676	0.0240535	0.00139208	0.657102	1.3783e-08	1.3783e-08	1	0	0	1	1	0
AAATTC	7583	34892	6	405.596	1745160647	101	7008213708	209352	4.60135	18.696	86.0266	4.97873	0.516159	0.0298724	0.273347	2.95766e-07	2.95766e-07	1	0	0	1	0	0
AAATTCAATTTC	103	423	12	405.596	1745160647	101	7008213708	5076	4.1068	0.253947	1.04291	0.0603577	0.0125149	0.000724293	0.487936	7.17122e-09	7.17122e-09	1	0	0	1	0	0
AAATTCC	273	1805	7	405.596	1745160647	101	7008213708	12635	6.61172	0.673084	4.45024	0.257555	0.0311517	0.00180288	0.458238	1.78503e-08	1.78503e-08	1	0	0	1	0	0
AAATTCT	4728	54293	7	405.596	1745160647	101	7008213708	380051	11.4833	11.6569	133.86	7.74705	0.937019	0.0542294	0.795872	5.36924e-07	5.36924e-07	1	0	0	1	1	0
AAATTCTTATTC	535	2284	12	405.596	1745160647	101	7008213708	27408	4.26916	1.31905	5.63122	0.325903	0.0675747	0.00391084	0.507227	3.87212e-08	3.87212e-08	1	0	0	1	1	0
AAATTG	2596	21886	6	405.596	1745160647	101	7008213708	131316	8.43066	6.40046	53.9601	3.12291	0.323761	0.0187374	0.500831	1.85519e-07	1.85519e-07	1	0	0	1	1	0
AAATTGACAATAAGT	258	1231	15	405.596	1745160647	101	7008213708	18465	4.77132	0.636101	3.03504	0.175651	0.0455256	0.00263477	0.708612	2.60868e-08	2.60868e-08	1	0	0	1	1	0
AAATTGACATTG	164	665	12	405.596	1745160647	101	7008213708	7980	4.05488	0.404344	1.63956	0.0948887	0.0196748	0.00113866	0.481768	1.12739e-08	1.12739e-08	1	0	0	1	0	0
AAATTGCTGGACGGAT	113	472	16	405.596	1745160647	101	7008213708	7552	4.17699	0.278603	1.16372	0.0673495	0.0186195	0.00107759	0.661702	1.06692e-08	1.06692e-08	1	0	0	1	1	0
AAATTGG	2	14	7	405.596	1745160647	101	7008213708	98	7	0.00493102	0.0345171	0.00199766	0.00024162	1.39836e-05	0.485149	1.38451e-10	1.38451e-10	1	0	0	1	0	0
AAATTGT	5	29	7	405.596	1745160647	101	7008213708	203	5.8	0.0123275	0.0714998	0.004138	0.000500498	2.8966e-05	0.40198	2.86792e-10	2.86792e-10	1	0	0	1	0	0
AAATTT	660	2846	6	405.596	1745160647	101	7008213708	17076	4.31212	1.62724	7.01684	0.406095	0.042101	0.00243657	0.256166	2.41245e-08	2.41245e-08	1	0	0	1	0	0
AAATTTACAT	16	81	10	405.596	1745160647	101	7008213708	810	5.0625	0.0394482	0.199706	0.0115579	0.00199706	0.000115579	0.501238	1.14434e-09	1.14434e-09	1	0	0	1	1	0
AAATTTACATGTTAG	9	36	15	405.596	1745160647	101	7008213708	540	4	0.0221896	0.0887583	0.00513683	0.00133138	7.70524e-05	0.594059	7.62895e-10	7.62895e-10	1	0	0	1	1	0
AAC	850237	21388026	3	405.596	1745160647	101	7008213708	64164078	25.1554	2096.27	52732.4	3051.85	158.197	9.15555	0.747189	9.0649e-05	9.0649e-05	1	1	1	0	1	0
AACAACAACAACAATATC	1	4	18	405.596	1745160647	101	7008213708	72	4	0.00246551	0.00986204	0.000570759	0.000177517	1.02737e-05	0.712871	1.01719e-10	1.01719e-10	1	0	0	1	1	0
AACAACAACAACATC	11033	55075	15	405.596	1745160647	101	7008213708	826125	4.99184	27.202	135.788	7.85864	2.03682	0.11788	0.741363	1.16712e-06	1.16712e-06	1	0	0	1	1	0
AACAACAACAACATG	2038	8333	15	405.596	1745160647	101	7008213708	124995	4.08881	5.02471	20.5451	1.18903	0.308176	0.0178355	0.607249	1.76589e-07	1.76589e-07	1	0	0	1	1	0
AACAACAACAAG	1464	6188	12	405.596	1745160647	101	7008213708	74256	4.22678	3.60951	15.2566	0.882964	0.183079	0.0105956	0.502191	1.04907e-07	1.04907e-07	1	0	0	1	1	0
AACAACAACAAT	274778	1191131	12	405.596	1745160647	101	7008213708	14293572	4.33488	677.468	2936.74	169.962	35.2409	2.03955	0.515036	2.01935e-05	2.01935e-05	1	1	0	1	1	0
AACAACAACAATATG	345	1430	15	405.596	1745160647	101	7008213708	21450	4.14493	0.850601	3.52568	0.204046	0.0528852	0.00306069	0.615583	3.03039e-08	3.03039e-08	1	0	0	1	1	0
AACAACAACAC	673	4204	11	405.596	1745160647	101	7008213708	46244	6.24666	1.65929	10.365	0.599868	0.114015	0.00659854	0.680329	6.53321e-08	6.53321e-08	1	0	0	1	1	0
AACAACAACACCATC	322	1513	15	405.596	1745160647	101	7008213708	22695	4.69876	0.793894	3.73032	0.21589	0.0559547	0.00323834	0.697835	3.20628e-08	3.20628e-08	1	0	0	1	1	0
AACAACAACAGC	28365	120796	12	405.596	1745160647	101	7008213708	1449552	4.25863	69.9342	297.824	17.2363	3.57388	0.206836	0.505976	2.04788e-06	2.04788e-06	1	1	0	1	1	0
AACAACAACAGCAGC	19482	89611	15	405.596	1745160647	101	7008213708	1344165	4.59968	48.0331	220.937	12.7866	3.31405	0.191799	0.683121	1.899e-06	1.899e-06	1	1	0	1	1	0
AACAACAACATC	10116	63646	12	405.596	1745160647	101	7008213708	763752	6.29162	24.9411	156.92	9.08163	1.88304	0.10898	0.747519	1.07901e-06	1.07901e-06	1	0	0	1	1	0
AACAACAACATCAACATC	5449	22548	18	405.596	1745160647	101	7008213708	405864	4.13801	13.4346	55.5923	3.21737	1.00066	0.0579126	0.737467	5.73392e-07	5.73392e-07	1	0	0	1	1	0
AACAACAACATCATC	3142	13984	15	405.596	1745160647	101	7008213708	209760	4.45067	7.74663	34.4777	1.99537	0.517165	0.0299306	0.66099	2.96343e-07	2.96343e-07	1	0	0	1	1	0
AACAACAACGAC	8043	49533	12	405.596	1745160647	101	7008213708	594396	6.15852	19.8301	122.124	7.06785	1.46549	0.0848142	0.731706	8.39744e-07	8.39744e-07	1	0	0	1	1	0
AACAACAACTAC	5465	29590	12	405.596	1745160647	101	7008213708	355080	5.41446	13.474	72.9544	4.22219	0.875453	0.0506663	0.643302	5.01646e-07	5.01646e-07	1	0	0	1	1	0
AACAACAACTC	196	928	11	405.596	1745160647	101	7008213708	10208	4.73469	0.48324	2.28799	0.132416	0.0251679	0.00145658	0.51566	1.44216e-08	1.44216e-08	1	0	0	1	1	0
AACAACAAGAACAAG	625	2948	15	405.596	1745160647	101	7008213708	44220	4.7168	1.54094	7.26832	0.420649	0.109025	0.00630974	0.700515	6.24727e-08	6.24727e-08	1	0	0	1	1	0
AACAACAAGAACTAC	3273	17074	15	405.596	1745160647	101	7008213708	256110	5.21662	8.06961	42.0961	2.43628	0.631442	0.0365443	0.774746	3.61824e-07	3.61824e-07	1	0	0	1	1	0
AACAACAAGCTCAAG	359	1489	15	405.596	1745160647	101	7008213708	22335	4.14763	0.885118	3.67114	0.212465	0.0550672	0.00318697	0.615985	3.15542e-08	3.15542e-08	1	0	0	1	1	0
AACAACAAGTAC	914	4931	12	405.596	1745160647	101	7008213708	59172	5.39497	2.25348	12.1574	0.703603	0.145889	0.00844324	0.640986	8.35964e-08	8.35964e-08	1	0	0	1	1	0
AACAACAAT	194878	1411339	9	405.596	1745160647	101	7008213708	12702051	7.24217	480.474	3479.67	201.384	31.317	1.81245	0.645342	1.79451e-05	1.79451e-05	1	1	0	1	1	0
AACAACAATAAG	983	5971	12	405.596	1745160647	101	7008213708	71652	6.07426	2.4236	14.7216	0.852	0.176659	0.010224	0.721695	1.01228e-07	1.01228e-07	1	0	0	1	1	0
AACAACAATAAT	35697	173366	12	405.596	1745160647	101	7008213708	2080392	4.8566	88.0113	427.436	24.7375	5.12923	0.296851	0.577022	2.93911e-06	2.93911e-06	1	1	0	1	1	0
AACAACAATAATAAT	10263	41614	15	405.596	1745160647	101	7008213708	624210	4.05476	25.3035	102.6	5.93789	1.539	0.0890683	0.602192	8.81865e-07	8.81865e-07	1	0	0	1	1	0
AACAACAATACC	29329	188566	12	405.596	1745160647	101	7008213708	2262792	6.42934	72.3109	464.911	26.9064	5.57894	0.322877	0.763882	3.1968e-06	3.1968e-06	1	1	0	1	1	0
AACAACAC	473	3820	8	405.596	1745160647	101	7008213708	30560	8.07611	1.16619	9.41825	0.545075	0.075346	0.0043606	0.639692	4.31742e-08	4.31742e-08	1	0	0	1	1	0
AACAACACC	2412	16776	9	405.596	1745160647	101	7008213708	150984	6.95522	5.94681	41.3614	2.39376	0.372253	0.0215439	0.619772	2.13306e-07	2.13306e-07	1	0	0	1	1	0
AACAACAGC	3051	12920	9	405.596	1745160647	101	7008213708	116280	4.23468	7.52227	31.8544	1.84355	0.286689	0.016592	0.377347	1.64277e-07	1.64277e-07	1	0	0	1	0	0
AACAACAGCAGCAACAGC	2984	12119	18	405.596	1745160647	101	7008213708	218142	4.06133	7.35708	29.8795	1.72926	0.537831	0.0311266	0.723801	3.08184e-07	3.08184e-07	1	0	0	1	1	0
AACAACAGCAGCAGC	4451	18558	15	405.596	1745160647	101	7008213708	278370	4.1694	10.974	45.7549	2.64804	0.686324	0.0397205	0.619218	3.93273e-07	3.93273e-07	1	0	0	1	1	0
AACAACAGT	2204	14542	9	405.596	1745160647	101	7008213708	130878	6.598	5.43398	35.8534	2.07499	0.322681	0.0186749	0.587941	1.849e-07	1.849e-07	1	0	0	1	1	0
AACAACAT	394	3416	8	405.596	1745160647	101	7008213708	27328	8.67005	0.971411	8.42218	0.487428	0.0673774	0.00389942	0.686737	3.86082e-08	3.86082e-08	1	0	0	1	1	0
AACAACATC	3956	32541	9	405.596	1745160647	101	7008213708	292869	8.22573	9.75356	80.2301	4.64327	0.722071	0.0417894	0.732986	4.13756e-07	4.13756e-07	1	0	0	1	1	0
AACAACATCATCATC	2504	11965	15	405.596	1745160647	101	7008213708	179475	4.77835	6.17364	29.4998	1.70728	0.442497	0.0256092	0.709657	2.53557e-07	2.53557e-07	1	0	0	1	1	0
AACAACATCCAC	4582	28059	12	405.596	1745160647	101	7008213708	336708	6.12375	11.297	69.1797	4.00373	0.830157	0.0480448	0.727574	4.75691e-07	4.75691e-07	1	0	0	1	1	0
AACAACATTATTATCATC	1	4	18	405.596	1745160647	101	7008213708	72	4	0.00246551	0.00986204	0.000570759	0.000177517	1.02737e-05	0.712871	1.01719e-10	1.01719e-10	1	0	0	1	1	0
AACAACCACAACAAT	12732	60204	15	405.596	1745160647	101	7008213708	903060	4.72856	31.3909	148.434	8.59049	2.2265	0.128857	0.702261	1.27582e-06	1.27582e-06	1	1	0	1	1	0
AACAACCACACCGAT	153	628	15	405.596	1745160647	101	7008213708	9420	4.10458	0.377223	1.54834	0.0896091	0.0232251	0.00134414	0.60959	1.33083e-08	1.33083e-08	1	0	0	1	1	0
AACAACCCCAGTG	285	1198	13	405.596	1745160647	101	7008213708	15574	4.20351	0.70267	2.95368	0.170942	0.0383978	0.00222225	0.541046	2.20025e-08	2.20025e-08	1	0	0	1	1	0
AACAACCTCGGATAT	540	2516	15	405.596	1745160647	101	7008213708	37740	4.65926	1.33138	6.20322	0.359007	0.0930483	0.00538511	0.691969	5.33179e-08	5.33179e-08	1	0	0	1	1	0
AACAACGAC	3248	24939	9	405.596	1745160647	101	7008213708	224451	7.67826	8.00798	61.4873	3.55854	0.553386	0.0320268	0.684202	3.17098e-07	3.17098e-07	1	0	0	1	1	0
AACAACGACAAT	441	1802	12	405.596	1745160647	101	7008213708	21624	4.08617	1.08729	4.44285	0.257127	0.0533142	0.00308552	0.485485	3.05497e-08	3.05497e-08	1	0	0	1	0	0
AACAACGACGAC	8025	44279	12	405.596	1745160647	101	7008213708	531348	5.51763	19.7857	109.17	6.31816	1.31004	0.0758179	0.65556	7.50672e-07	7.50672e-07	1	0	0	1	1	0
AACAACGATAACGAT	226	906	15	405.596	1745160647	101	7008213708	13590	4.00885	0.557205	2.23375	0.129277	0.0335063	0.00193915	0.595374	1.91995e-08	1.91995e-08	1	0	0	1	1	0
AACAACGGCGAC	1	4	12	405.596	1745160647	101	7008213708	48	4	0.00246551	0.00986204	0.000570759	0.000118344	6.84911e-06	0.475248	6.78129e-11	6.78129e-11	1	0	0	1	0	0
AACAACGGT	679	5423	9	405.596	1745160647	101	7008213708	48807	7.98675	1.67408	13.3705	0.773806	0.120334	0.00696426	0.71169	6.8953e-08	6.8953e-08	1	0	0	1	1	0
AACAACGTAACGTAACGT	509	2160	18	405.596	1745160647	101	7008213708	38880	4.24361	1.25494	5.3255	0.30821	0.095859	0.00554778	0.756288	5.49285e-08	5.49285e-08	1	0	0	1	1	0
AACAACTAAT	112	819	10	405.596	1745160647	101	7008213708	8190	7.3125	0.276137	2.01925	0.116863	0.0201925	0.00116863	0.72401	1.15706e-08	1.15706e-08	1	0	0	1	1	0
AACAACTAC	843	4616	9	405.596	1745160647	101	7008213708	41544	5.47568	2.07842	11.3808	0.658656	0.102427	0.0059279	0.487932	5.86921e-08	5.86921e-08	1	0	0	1	0	0
AACAACTACTAC	3264	20037	12	405.596	1745160647	101	7008213708	240444	6.13879	8.04742	49.4014	2.85907	0.592817	0.0343089	0.729361	3.39692e-07	3.39692e-07	1	0	0	1	1	0
AACAACTACTACTAC	26893	143086	15	405.596	1745160647	101	7008213708	2146290	5.32057	66.305	352.78	20.4169	5.2917	0.306254	0.790183	3.03221e-06	3.03221e-06	1	1	0	1	1	0
AACAACTAGCCGAGG	1315	5635	15	405.596	1745160647	101	7008213708	84525	4.28517	3.24215	13.8931	0.804057	0.208397	0.0120608	0.636412	1.19414e-07	1.19414e-07	1	0	0	1	1	0
AACAACTC	93	572	8	405.596	1745160647	101	7008213708	4576	6.15054	0.229292	1.41027	0.0816185	0.0112822	0.000652948	0.487171	6.46483e-09	6.46483e-09	1	0	0	1	0	0
AACAAG	114905	1417263	6	405.596	1745160647	101	7008213708	8503578	12.3342	283.299	3494.28	202.229	20.9657	1.21337	0.732726	1.20136e-05	1.20136e-05	1	1	0	1	1	0
AACAAGAACAAT	605	2577	12	405.596	1745160647	101	7008213708	30924	4.2595	1.49163	6.35362	0.367711	0.0762434	0.00441254	0.50608	4.36885e-08	4.36885e-08	1	0	0	1	1	0
AACAAGAACAGG	1441	6393	12	405.596	1745160647	101	7008213708	76716	4.4365	3.5528	15.762	0.912215	0.189144	0.0109466	0.527109	1.08382e-07	1.08382e-07	1	0	0	1	1	0
AACAAGAAG	2809	20919	9	405.596	1745160647	101	7008213708	188271	7.44713	6.92562	51.576	2.98493	0.464184	0.0268643	0.663606	2.65984e-07	2.65984e-07	1	0	0	1	1	0
AACAAGAAGAAG	9193	42357	12	405.596	1745160647	101	7008213708	508284	4.60753	22.6654	104.432	6.04391	1.25318	0.0725269	0.547429	7.18088e-07	7.18088e-07	1	0	0	1	1	0
AACAAGAAGAAGAAG	11391	50660	15	405.596	1745160647	101	7008213708	759900	4.44737	28.0846	124.903	7.22866	1.87354	0.10843	0.660501	1.07356e-06	1.07356e-06	1	0	0	1	1	0
AACAAGAAT	1578	13509	9	405.596	1745160647	101	7008213708	121581	8.56084	3.89057	33.3066	1.9276	0.299759	0.0173484	0.762847	1.71766e-07	1.71766e-07	1	0	0	1	1	0
AACAAGAATATC	122	620	12	405.596	1745160647	101	7008213708	7440	5.08197	0.300792	1.52862	0.0884676	0.0183434	0.00106161	0.603798	1.0511e-08	1.0511e-08	1	0	0	1	1	0
AACAAGAATATGAG	715	3053	14	405.596	1745160647	101	7008213708	42742	4.26993	1.76284	7.5272	0.435632	0.105381	0.00609884	0.591871	6.03846e-08	6.03846e-08	1	0	0	1	1	0
AACAAGAATTATCTGTC	730	3019	17	405.596	1745160647	101	7008213708	51323	4.13562	1.79982	7.44337	0.43078	0.126537	0.00732326	0.696094	7.25076e-08	7.25076e-08	1	0	0	1	1	0
AACAAGAATTGTTAC	222	1001	15	405.596	1745160647	101	7008213708	15015	4.50901	0.547343	2.46798	0.142832	0.0370196	0.00214249	0.669655	2.12127e-08	2.12127e-08	1	0	0	1	1	0
AACAAGAG	1	10	8	405.596	1745160647	101	7008213708	80	10	0.00246551	0.0246551	0.0014269	0.000197241	1.14152e-05	0.792079	1.13022e-10	1.13022e-10	1	0	0	1	1	0
AACAAGAT	2	8	8	405.596	1745160647	101	7008213708	64	4	0.00493102	0.0197241	0.00114152	0.000157793	9.13214e-06	0.316832	9.04172e-11	9.04172e-11	1	0	0	1	0	0
AACAAGATGAAG	831	3660	12	405.596	1745160647	101	7008213708	43920	4.40433	2.04884	9.02377	0.522244	0.108285	0.00626693	0.523287	6.20488e-08	6.20488e-08	1	0	0	1	1	0
AACAAGC	76	433	7	405.596	1745160647	101	7008213708	3031	5.69737	0.187379	1.06757	0.0617846	0.00747296	0.000432493	0.394867	4.2821e-09	4.2821e-09	1	0	0	1	0	0
AACAAGCCGAGGCAG	1128	4660	15	405.596	1745160647	101	7008213708	69900	4.13121	2.78109	11.4893	0.664934	0.172339	0.00997401	0.613545	9.87526e-08	9.87526e-08	1	0	0	1	1	0
AACAAGCG	8	45	8	405.596	1745160647	101	7008213708	360	5.625	0.0197241	0.110948	0.00642104	0.000887583	5.13683e-05	0.445545	5.08597e-10	5.08597e-10	1	0	0	1	0	0
AACAAGCGGAAGAGC	2883	13213	15	405.596	1745160647	101	7008213708	198195	4.58307	7.10806	32.5768	1.88536	0.488652	0.0282804	0.680654	2.80004e-07	2.80004e-07	1	0	0	1	1	0
AACAAGCGGGAGAGC	394	1629	15	405.596	1745160647	101	7008213708	24435	4.13452	0.971411	4.01632	0.232442	0.0602447	0.00348662	0.614037	3.4521e-08	3.4521e-08	1	0	0	1	1	0
AACAAGCTGAAGAGG	2203	9062	15	405.596	1745160647	101	7008213708	135930	4.11348	5.43152	22.3424	1.29305	0.335137	0.0193958	0.610913	1.92038e-07	1.92038e-07	1	0	0	1	1	0
AACAAGGAG	1	5	9	405.596	1745160647	101	7008213708	45	5	0.00246551	0.0123275	0.000713449	0.000110948	6.42104e-06	0.445545	6.35746e-11	6.35746e-11	1	0	0	1	0	0
AACAAGGCTTATGATCCAG	325	1341	19	405.596	1745160647	101	7008213708	25479	4.12615	0.801291	3.30625	0.191347	0.0628187	0.00363559	0.776207	3.5996e-08	3.5996e-08	1	0	0	1	1	0
AACAAGT	244	1710	7	405.596	1745160647	101	7008213708	11970	7.0082	0.601584	4.21602	0.243999	0.0295122	0.001708	0.485717	1.69109e-08	1.69109e-08	1	0	0	1	0	0
AACAAGTCGGCCCG	434	1874	14	405.596	1745160647	101	7008213708	26236	4.31797	1.07003	4.62037	0.267401	0.0646851	0.00374361	0.598531	3.70654e-08	3.70654e-08	1	0	0	1	1	0
AACAAT	2957472	38171529	6	405.596	1745160647	101	7008213708	229029174	12.9068	7291.68	94112.3	5446.68	564.674	32.6801	0.766741	0.000323565	0.000323565	1	1	1	1	1	1
AACAATAACAATAACTAT	1404	5686	18	405.596	1745160647	101	7008213708	102348	4.04986	3.46158	14.0189	0.811334	0.25234	0.014604	0.721757	1.44594e-07	1.44594e-07	1	0	0	1	1	0
AACAATAACACTAAT	481	2117	15	405.596	1745160647	101	7008213708	31755	4.40125	1.18591	5.21948	0.302074	0.0782923	0.00453111	0.653651	4.48625e-08	4.48625e-08	1	0	0	1	1	0
AACAATAACAGTAAT	803	3762	15	405.596	1745160647	101	7008213708	56430	4.68493	1.9798	9.27525	0.536799	0.139129	0.00805198	0.695782	7.97226e-08	7.97226e-08	1	0	0	1	1	0
AACAATAACATC	12320	77192	12	405.596	1745160647	101	7008213708	926304	6.26558	30.3751	190.318	11.0145	2.28381	0.132174	0.744426	1.30865e-06	1.30865e-06	1	1	0	1	1	0
AACAATAACATCAACATC	16204	71444	18	405.596	1745160647	101	7008213708	1285992	4.40903	39.9511	176.146	10.1943	3.17063	0.183498	0.785769	1.81681e-06	1.81681e-06	1	1	0	1	1	0
AACAATAACATT	2389	10303	12	405.596	1745160647	101	7008213708	123636	4.31268	5.8901	25.4021	1.47013	0.304826	0.0176416	0.512398	1.74669e-07	1.74669e-07	1	0	0	1	1	0
AACAATAACCAT	11138	62240	12	405.596	1745160647	101	7008213708	746880	5.58808	27.4608	153.453	8.88101	1.84144	0.106572	0.66393	1.05517e-06	1.05517e-06	1	0	0	1	1	0
AACAATAACTAT	766	4214	12	405.596	1745160647	101	7008213708	50568	5.50131	1.88858	10.3897	0.601294	0.124676	0.00721553	0.65362	7.14409e-08	7.14409e-08	1	0	0	1	1	0
AACAATAAG	1420	11772	9	405.596	1745160647	101	7008213708	105948	8.29014	3.50102	29.024	1.67974	0.261216	0.0151177	0.738725	1.4968e-07	1.4968e-07	1	0	0	1	1	0
AACAATAAT	156058	1278098	9	405.596	1745160647	101	7008213708	11502882	8.18989	384.762	3151.16	182.371	28.3605	1.64134	0.729792	1.62509e-05	1.62509e-05	1	1	0	1	1	0
AACAATAATAATTAT	447	2089	15	405.596	1745160647	101	7008213708	31335	4.67338	1.10208	5.15045	0.298079	0.0772567	0.00447118	0.694066	4.42691e-08	4.42691e-08	1	0	0	1	1	0
AACAATAATACC	234	991	12	405.596	1745160647	101	7008213708	11892	4.23504	0.576929	2.44332	0.141406	0.0293198	0.00169687	0.503173	1.68007e-08	1.68007e-08	1	0	0	1	1	0
AACAATAATGGT	692	3854	12	405.596	1745160647	101	7008213708	46248	5.56936	1.70613	9.50207	0.549926	0.114025	0.00659911	0.661707	6.53378e-08	6.53378e-08	1	0	0	1	1	0
AACAATAATTGCTAAT	738	3223	16	405.596	1745160647	101	7008213708	51568	4.36721	1.81955	7.94634	0.459889	0.127141	0.00735822	0.691835	7.28537e-08	7.28537e-08	1	0	0	1	1	0
AACAATACAATTGTCAGTT	957	3897	19	405.596	1745160647	101	7008213708	74043	4.0721	2.35949	9.60809	0.556062	0.182554	0.0105652	0.766039	1.04606e-07	1.04606e-07	1	0	0	1	1	0
AACAATACATACAT	315	1483	14	405.596	1745160647	101	7008213708	20762	4.70794	0.776636	3.65635	0.211609	0.0511889	0.00296252	0.652585	2.93319e-08	2.93319e-08	1	0	0	1	1	0
AACAATACATACATACAT	4573	20199	18	405.596	1745160647	101	7008213708	363582	4.41701	11.2748	49.8008	2.88219	0.896415	0.0518794	0.78719	5.13658e-07	5.13658e-07	1	0	0	1	1	0
AACAATACC	2462	19657	9	405.596	1745160647	101	7008213708	176913	7.98416	6.07008	48.4645	2.80485	0.436181	0.0252437	0.71146	2.49937e-07	2.49937e-07	1	0	0	1	1	0
AACAATACCAAT	1757	8199	12	405.596	1745160647	101	7008213708	98388	4.66648	4.3319	20.2147	1.16991	0.242577	0.014039	0.554433	1.39e-07	1.39e-07	1	0	0	1	1	0
AACAATACCATC	10058	67214	12	405.596	1745160647	101	7008213708	806568	6.68264	24.7981	165.717	9.59075	1.9886	0.115089	0.793977	1.13949e-06	1.13949e-06	1	0	0	1	1	0
AACAATACGGACAGC	545	2249	15	405.596	1745160647	101	7008213708	33735	4.12661	1.3437	5.54493	0.320909	0.083174	0.00481364	0.612862	4.76598e-08	4.76598e-08	1	0	0	1	1	0
AACAATACT	2723	24474	9	405.596	1745160647	101	7008213708	220266	8.98788	6.71358	60.3409	3.49219	0.543068	0.0314297	0.8009	3.11185e-07	3.11185e-07	1	0	0	1	1	0
AACAATACTAAT	4671	28017	12	405.596	1745160647	101	7008213708	336204	5.99807	11.5164	69.0762	3.99774	0.828914	0.0479729	0.712642	4.74979e-07	4.74979e-07	1	0	0	1	1	0
AACAATACTT	423	3603	10	405.596	1745160647	101	7008213708	36030	8.51773	1.04291	8.88323	0.514111	0.0888323	0.00514111	0.84334	5.09021e-08	5.09021e-08	1	0	0	1	1	0
AACAATAGT	16475	153440	9	405.596	1745160647	101	7008213708	1380960	9.31351	40.6193	378.308	21.8943	3.40477	0.197049	0.829916	1.95098e-06	1.95098e-06	1	1	0	1	1	0
AACAATCACAAT	3743	23355	12	405.596	1745160647	101	7008213708	280260	6.23965	9.2284	57.582	3.33252	0.690984	0.0399902	0.741344	3.95943e-07	3.95943e-07	1	0	0	1	1	0
AACAATCACAATAAT	1155	5340	15	405.596	1745160647	101	7008213708	80100	4.62338	2.84766	13.1658	0.761963	0.197487	0.0114294	0.68664	1.13163e-07	1.13163e-07	1	0	0	1	1	0
AACAATCAGCTGTT	578	2431	14	405.596	1745160647	101	7008213708	34034	4.20588	1.42506	5.99365	0.346879	0.0839112	0.0048563	0.582994	4.80822e-08	4.80822e-08	1	0	0	1	1	0
AACAATCAT	368	2345	9	405.596	1745160647	101	7008213708	21105	6.37228	0.907308	5.78162	0.334607	0.0520346	0.00301147	0.567827	2.98165e-08	2.98165e-08	1	0	0	1	1	0
AACAATCATAAT	3811	16842	12	405.596	1745160647	101	7008213708	202104	4.41931	9.39606	41.5241	2.40318	0.498289	0.0288382	0.525067	2.85526e-07	2.85526e-07	1	0	0	1	1	0
AACAATCATTCATTGTT	147	612	17	405.596	1745160647	101	7008213708	10404	4.16327	0.36243	1.50889	0.0873261	0.0256512	0.00148454	0.700748	1.46985e-08	1.46985e-08	1	0	0	1	1	0
AACAATG	179	716	7	405.596	1745160647	101	7008213708	5012	4	0.441326	1.7653	0.102166	0.0123571	0.000715161	0.277228	7.0808e-09	7.0808e-09	1	0	0	1	0	0
AACAATGACAAT	7064	43323	12	405.596	1745160647	101	7008213708	519876	6.13293	17.4164	106.813	6.18175	1.28176	0.074181	0.728665	7.34465e-07	7.34465e-07	1	0	0	1	1	0
AACAATGACTAGAGGAAT	3027	12336	18	405.596	1745160647	101	7008213708	222048	4.07532	7.4631	30.4145	1.76022	0.547461	0.031684	0.726295	3.13703e-07	3.13703e-07	1	0	0	1	1	0
AACAATGAT	2675	20275	9	405.596	1745160647	101	7008213708	182475	7.57944	6.59524	49.9882	2.89303	0.449894	0.0260373	0.675396	2.57795e-07	2.57795e-07	1	0	0	1	1	0
AACAATT	639	6681	7	405.596	1745160647	101	7008213708	46767	10.4554	1.57546	16.4721	0.95331	0.115304	0.00667317	0.724632	6.6071e-08	6.6071e-08	1	0	0	1	1	0
AACAATTAAT	2661	19650	10	405.596	1745160647	101	7008213708	196500	7.38444	6.56072	48.4473	2.80385	0.484473	0.0280385	0.731133	2.77609e-07	2.77609e-07	1	0	0	1	1	0
AACAATTAC	787	6370	9	405.596	1745160647	101	7008213708	57330	8.09403	1.94036	15.7053	0.908933	0.141348	0.0081804	0.72125	8.09941e-08	8.09941e-08	1	0	0	1	1	0
AACAATTACAATAATTAC	153	612	18	405.596	1745160647	101	7008213708	11016	4	0.377223	1.50889	0.0873261	0.0271601	0.00157187	0.712871	1.55631e-08	1.55631e-08	1	0	0	1	1	0
AACAATTACTAT	740	4738	12	405.596	1745160647	101	7008213708	56856	6.4027	1.82448	11.6816	0.676064	0.140179	0.00811277	0.760717	8.03244e-08	8.03244e-08	1	0	0	1	1	0
AACAATTACTGT	91	394	12	405.596	1745160647	101	7008213708	4728	4.32967	0.224361	0.971411	0.0562197	0.0116569	0.000674637	0.514416	6.67957e-09	6.67957e-09	1	0	0	1	1	0
AACAATTAGAT	1029	7057	11	405.596	1745160647	101	7008213708	77627	6.85811	2.53701	17.3991	1.00696	0.19139	0.0110766	0.746923	1.09669e-07	1.09669e-07	1	0	0	1	1	0
AACAATTAT	264	1479	9	405.596	1745160647	101	7008213708	13311	5.60227	0.650895	3.64649	0.211038	0.0328184	0.00189934	0.499212	1.88054e-08	1.88054e-08	1	0	0	1	0	0
AACAATTCAGACGGACT	3362	13549	17	405.596	1745160647	101	7008213708	230333	4.03004	8.28904	33.4052	1.9333	0.567888	0.0328661	0.678324	3.25407e-07	3.25407e-07	1	0	0	1	1	0
AACAATTG	11	54	8	405.596	1745160647	101	7008213708	432	4.90909	0.0271206	0.133138	0.00770524	0.0010651	6.1642e-05	0.388839	6.10316e-10	6.10316e-10	1	0	0	1	0	0
AACAATTGACAAT	36	146	13	405.596	1745160647	101	7008213708	1898	4.05556	0.0887583	0.359964	0.0208327	0.00467954	0.000270825	0.522002	2.68144e-09	2.68144e-09	1	0	0	1	1	0
AACAATTGAT	1732	15490	10	405.596	1745160647	101	7008213708	154900	8.94342	4.27026	38.1907	2.21026	0.381907	0.0221026	0.885487	2.18838e-07	2.18838e-07	1	0	0	1	1	0
AACAC	6092	85100	5	405.596	1745160647	101	7008213708	425500	13.9691	15.0199	209.815	12.1429	1.04907	0.0607145	0.691542	6.01133e-07	6.01133e-07	1	0	0	1	1	0
AACACAACACCACCACC	1	4	17	405.596	1745160647	101	7008213708	68	4	0.00246551	0.00986204	0.000570759	0.000167655	9.7029e-06	0.673267	9.60683e-11	9.60683e-11	1	0	0	1	1	0
AACACAACAT	34	199	10	405.596	1745160647	101	7008213708	1990	5.85294	0.0838273	0.490636	0.0283953	0.00490636	0.000283953	0.579499	2.81141e-09	2.81141e-09	1	0	0	1	1	0
AACACAACGT	2262	18221	10	405.596	1745160647	101	7008213708	182210	8.05526	5.57698	44.9241	2.59995	0.449241	0.0259995	0.797551	2.57421e-07	2.57421e-07	1	0	0	1	1	0
AACACAACGTAACTACGT	1186	5009	18	405.596	1745160647	101	7008213708	90162	4.22344	2.92409	12.3497	0.714733	0.222295	0.0128652	0.752692	1.27378e-07	1.27378e-07	1	0	0	1	1	0
AACACAC	345	1578	7	405.596	1745160647	101	7008213708	11046	4.57391	0.850601	3.89057	0.225164	0.027234	0.00157615	0.317004	1.56055e-08	1.56055e-08	1	0	0	1	0	0
AACACACACAC	3525	16150	11	405.596	1745160647	101	7008213708	177650	4.58156	8.69092	39.818	2.30444	0.437998	0.0253488	0.498982	2.50978e-07	2.50978e-07	1	0	0	1	0	0
AACACACACACAGT	467	1976	14	405.596	1745160647	101	7008213708	27664	4.23126	1.15139	4.87185	0.281955	0.0682059	0.00394737	0.586512	3.90829e-08	3.90829e-08	1	0	0	1	1	0
AACACACACACT	2749	13876	12	405.596	1745160647	101	7008213708	166512	5.04765	6.77769	34.2114	1.97996	0.410537	0.0237595	0.599721	2.35243e-07	2.35243e-07	1	0	0	1	1	0
AACACACAGT	481	3554	10	405.596	1745160647	101	7008213708	35540	7.38877	1.18591	8.76242	0.507119	0.0876242	0.00507119	0.731562	5.02098e-08	5.02098e-08	1	0	0	1	1	0
AACACACCAGATAT	3782	16284	14	405.596	1745160647	101	7008213708	227976	4.30566	9.32456	40.1484	2.32356	0.562077	0.0325298	0.596824	3.22078e-07	3.22078e-07	1	0	0	1	1	0
AACACAGAAGACG	1987	10874	13	405.596	1745160647	101	7008213708	141362	5.47257	4.89897	26.81	1.55161	0.348529	0.0201709	0.70439	1.99712e-07	1.99712e-07	1	0	0	1	1	0
AACACAGACAAGTT	370	1688	14	405.596	1745160647	101	7008213708	23632	4.56216	0.912239	4.16178	0.24086	0.0582649	0.00337204	0.632379	3.33866e-08	3.33866e-08	1	0	0	1	1	0
AACACAT	20	80	7	405.596	1745160647	101	7008213708	560	4	0.0493102	0.197241	0.0114152	0.00138069	7.99062e-05	0.277228	7.91151e-10	7.91151e-10	1	0	0	1	0	0
AACACATACACC	743	3228	12	405.596	1745160647	101	7008213708	38736	4.34455	1.83187	7.95867	0.460602	0.095504	0.00552723	0.516184	5.4725e-08	5.4725e-08	1	0	0	1	1	0
AACACATATAT	15	80	11	405.596	1745160647	101	7008213708	880	5.33333	0.0369826	0.197241	0.0114152	0.00216965	0.000125567	0.580858	1.24324e-09	1.24324e-09	1	0	0	1	1	0
AACACATCAGTCT	1243	6742	13	405.596	1745160647	101	7008213708	87646	5.42397	3.06463	16.6225	0.962014	0.216092	0.0125062	0.698135	1.23824e-07	1.23824e-07	1	0	0	1	1	0
AACACATCGT	312	2338	10	405.596	1745160647	101	7008213708	23380	7.49359	0.769239	5.76436	0.333609	0.0576436	0.00333609	0.74194	3.30305e-08	3.30305e-08	1	0	0	1	1	0
AACACATCT	104	671	9	405.596	1745160647	101	7008213708	6039	6.45192	0.256413	1.65436	0.0957448	0.0148892	0.000861703	0.574924	8.53171e-09	8.53171e-09	1	0	0	1	1	0
AACACC	24477	242916	6	405.596	1745160647	101	7008213708	1457496	9.92426	60.3483	598.912	34.6616	3.59347	0.20797	0.58956	2.05911e-06	2.05911e-06	1	1	0	1	1	0
AACACCAACACCCCCACC	1	4	18	405.596	1745160647	101	7008213708	72	4	0.00246551	0.00986204	0.000570759	0.000177517	1.02737e-05	0.712871	1.01719e-10	1.01719e-10	1	0	0	1	1	0
AACACCAAT	54	338	9	405.596	1745160647	101	7008213708	3042	6.25926	0.133138	0.833342	0.0482291	0.00750008	0.000434062	0.557756	4.29764e-09	4.29764e-09	1	0	0	1	1	0
AACACCAATATT	104	541	12	405.596	1745160647	101	7008213708	6492	5.20192	0.256413	1.33384	0.0771951	0.0160061	0.000926342	0.61805	9.1717e-09	9.1717e-09	1	0	0	1	1	0
AACACCACC	152	678	9	405.596	1745160647	101	7008213708	6102	4.46053	0.374757	1.67162	0.0967436	0.0150445	0.000870693	0.397473	8.62072e-09	8.62072e-09	1	0	0	1	0	0
AACACCATC	102	468	9	405.596	1745160647	101	7008213708	4212	4.58824	0.251482	1.15386	0.0667788	0.0103847	0.000601009	0.408853	5.95058e-09	5.95058e-09	1	0	0	1	0	0
AACACCCAC	117	766	9	405.596	1745160647	101	7008213708	6894	6.54701	0.288465	1.88858	0.1093	0.0169972	0.000983703	0.583397	9.73963e-09	9.73963e-09	1	0	0	1	1	0
AACACCCC	21	86	8	405.596	1745160647	101	7008213708	688	4.09524	0.0517757	0.212034	0.0122713	0.00169627	9.81705e-05	0.324375	9.71985e-10	9.71985e-10	1	0	0	1	0	0
AACACCCCACC	1	4	11	405.596	1745160647	101	7008213708	44	4	0.00246551	0.00986204	0.000570759	0.000108482	6.27835e-06	0.435644	6.21619e-11	6.21619e-11	1	0	0	1	0	0
AACACCCT	2447	19366	8	405.596	1745160647	101	7008213708	154928	7.91418	6.0331	47.7471	2.76333	0.381976	0.0221066	0.626866	2.18878e-07	2.18878e-07	1	0	0	1	1	0
AACACCCTAACCCT	10805	45325	14	405.596	1745160647	101	7008213708	634550	4.19482	26.6398	111.749	6.46741	1.56449	0.0905438	0.58146	8.96473e-07	8.96473e-07	1	0	0	1	1	0
AACACCCTAACCCTCT	1605	6870	16	405.596	1745160647	101	7008213708	109920	4.28037	3.95714	16.9381	0.980278	0.271009	0.0156845	0.678079	1.55292e-07	1.55292e-07	1	0	0	1	1	0
AACACCTCCGATGTT	385	1647	15	405.596	1745160647	101	7008213708	24705	4.27792	0.949221	4.06069	0.23501	0.0609104	0.00352515	0.635335	3.49025e-08	3.49025e-08	1	0	0	1	1	0
AACACCTGGTATC	289	1164	13	405.596	1745160647	101	7008213708	15132	4.02768	0.712532	2.86985	0.166091	0.0373081	0.00215918	0.518414	2.1378e-08	2.1378e-08	1	0	0	1	1	0
AACACG	423	3336	6	405.596	1745160647	101	7008213708	20016	7.88652	1.04291	8.22494	0.476013	0.0493496	0.00285608	0.468506	2.8278e-08	2.8278e-08	1	0	0	1	0	0
AACACGCAGT	286	1934	10	405.596	1745160647	101	7008213708	19340	6.76224	0.705136	4.7683	0.275962	0.047683	0.00275962	0.669528	2.7323e-08	2.7323e-08	1	0	0	1	1	0
AACACGTACAT	227	1147	11	405.596	1745160647	101	7008213708	12617	5.05286	0.559671	2.82794	0.163665	0.0311073	0.00180032	0.550312	1.78249e-08	1.78249e-08	1	0	0	1	1	0
AACACT	225806	2225452	6	405.596	1745160647	101	7008213708	13352712	9.85559	556.727	5486.87	317.549	32.9212	1.90529	0.585481	1.88643e-05	1.88643e-05	1	1	0	1	1	0
AACACTAACACTAAT	592	2498	15	405.596	1745160647	101	7008213708	37470	4.21959	1.45958	6.15884	0.356439	0.0923826	0.00534658	0.626672	5.29365e-08	5.29365e-08	1	0	0	1	1	0
AACACTAACTAT	73	334	12	405.596	1745160647	101	7008213708	4008	4.57534	0.179982	0.82348	0.0476584	0.00988176	0.0005719	0.543605	5.66238e-09	5.66238e-09	1	0	0	1	1	0
AACACTAAT	4719	43708	9	405.596	1745160647	101	7008213708	393372	9.26213	11.6347	107.762	6.23668	0.969862	0.0561301	0.825338	5.55744e-07	5.55744e-07	1	0	0	1	1	0
AACACTAATACTACT	196	1009	15	405.596	1745160647	101	7008213708	15135	5.14796	0.48324	2.4877	0.143974	0.0373155	0.00215961	0.764548	2.13823e-08	2.13823e-08	1	0	0	1	1	0
AACACTACATCCT	326	1478	13	405.596	1745160647	101	7008213708	19214	4.53374	0.803756	3.64402	0.210895	0.0473723	0.00274164	0.583551	2.7145e-08	2.7145e-08	1	0	0	1	1	0
AACACTACT	147	616	9	405.596	1745160647	101	7008213708	5544	4.19048	0.36243	1.51875	0.0878969	0.0136688	0.000791072	0.373409	7.83239e-09	7.83239e-09	1	0	0	1	0	0
AACACTAT	60	497	8	405.596	1745160647	101	7008213708	3976	8.28333	0.147931	1.22536	0.0709168	0.00980287	0.000567334	0.656106	5.61717e-09	5.61717e-09	1	0	0	1	1	0
AACACTGACACTAAT	304	1408	15	405.596	1745160647	101	7008213708	21120	4.63158	0.749515	3.47144	0.200907	0.0520716	0.00301361	0.687858	2.98377e-08	2.98377e-08	1	0	0	1	1	0
AACACTGTATAT	4570	31122	12	405.596	1745160647	101	7008213708	373464	6.81007	11.2674	76.7316	4.44079	0.920779	0.0532895	0.809117	5.27619e-07	5.27619e-07	1	0	0	1	1	0
AACACTTGAGGCCGCC	406	1659	16	405.596	1745160647	101	7008213708	26544	4.08621	1.001	4.09028	0.236722	0.0654445	0.00378756	0.64732	3.75006e-08	3.75006e-08	1	0	0	1	1	0
AACACTTGAGGTCGCC	2258	9081	16	405.596	1745160647	101	7008213708	145296	4.0217	5.56712	22.3893	1.29577	0.358229	0.0207322	0.637101	2.0527e-07	2.0527e-07	1	0	0	1	1	0
AACAG	1945	23295	5	405.596	1745160647	101	7008213708	116475	11.9769	4.79542	57.434	3.32396	0.28717	0.0166198	0.592914	1.64552e-07	1.64552e-07	1	0	0	1	1	0
AACAGAAGCATC	1	4	12	405.596	1745160647	101	7008213708	48	4	0.00246551	0.00986204	0.000570759	0.000118344	6.84911e-06	0.475248	6.78129e-11	6.78129e-11	1	0	0	1	0	0
AACAGACAGCAGAT	328	1532	14	405.596	1745160647	101	7008213708	21448	4.67073	0.808687	3.77716	0.218601	0.0528803	0.00306041	0.647428	3.03011e-08	3.03011e-08	1	0	0	1	1	0
AACAGAGTAACAGT	113	456	14	405.596	1745160647	101	7008213708	6384	4.0354	0.278603	1.12427	0.0650665	0.0157398	0.000910931	0.559362	9.01912e-09	9.01912e-09	1	0	0	1	1	0
AACAGAT	140	759	7	405.596	1745160647	101	7008213708	5313	5.42143	0.345171	1.87132	0.108301	0.0130993	0.00075811	0.375743	7.50604e-09	7.50604e-09	1	0	0	1	0	0
AACAGC	25701	289435	6	405.596	1745160647	101	7008213708	1736610	11.2616	63.3661	713.605	41.2994	4.28163	0.247796	0.669007	2.45343e-06	2.45343e-06	1	1	0	1	1	0
AACAGCAAT	3	18	9	405.596	1745160647	101	7008213708	162	6	0.00739653	0.0443792	0.00256841	0.000399413	2.31157e-05	0.534653	2.28869e-10	2.28869e-10	1	0	0	1	1	0
AACAGCAATCGT	1491	9749	12	405.596	1745160647	101	7008213708	116988	6.53856	3.67607	24.0363	1.39108	0.288435	0.016693	0.776859	1.65277e-07	1.65277e-07	1	0	0	1	1	0
AACAGCACCATC	1060	6063	12	405.596	1745160647	101	7008213708	72756	5.71981	2.61344	14.9484	0.865128	0.179381	0.0103815	0.679582	1.02787e-07	1.02787e-07	1	0	0	1	1	0
AACAGCAGC	2199	16960	9	405.596	1745160647	101	7008213708	152640	7.7126	5.42166	41.815	2.42002	0.376335	0.0217802	0.687261	2.15645e-07	2.15645e-07	1	0	0	1	1	0
AACAGCCGGCCAG	136	671	13	405.596	1745160647	101	7008213708	8723	4.93382	0.335309	1.65436	0.0957448	0.0215066	0.00124468	0.635047	1.23236e-08	1.23236e-08	1	0	0	1	1	0
AACAGCTAC	507	2781	9	405.596	1745160647	101	7008213708	25029	5.48521	1.25001	6.85658	0.39682	0.0617092	0.00357138	0.488781	3.53602e-08	3.53602e-08	1	0	0	1	0	0
AACAGG	1084	10425	6	405.596	1745160647	101	7008213708	62550	9.61716	2.67261	25.7029	1.48754	0.154218	0.00892524	0.571316	8.83687e-08	8.83687e-08	1	0	0	1	1	0
AACAGGATAG	4	16	10	405.596	1745160647	101	7008213708	160	4	0.00986204	0.0394482	0.00228304	0.000394482	2.28304e-05	0.39604	2.26043e-10	2.26043e-10	1	0	0	1	0	0
AACAGGCCTACAGACG	1585	6804	16	405.596	1745160647	101	7008213708	108864	4.29274	3.90783	16.7753	0.970861	0.268405	0.0155338	0.680039	1.538e-07	1.538e-07	1	0	0	1	1	0
AACAGGCTGACAGAC	293	1187	15	405.596	1745160647	101	7008213708	17805	4.05119	0.722394	2.92656	0.169373	0.0438984	0.00254059	0.601663	2.51544e-08	2.51544e-08	1	0	0	1	1	0
AACAGGGACCCCCAC	1	4	15	405.596	1745160647	101	7008213708	60	4	0.00246551	0.00986204	0.000570759	0.000147931	8.56138e-06	0.594059	8.47662e-11	8.47662e-11	1	0	0	1	1	0
AACAGGTCTCCAGACG	853	3528	16	405.596	1745160647	101	7008213708	56448	4.13599	2.10308	8.69832	0.503409	0.139173	0.00805455	0.655206	7.9748e-08	7.9748e-08	1	0	0	1	1	0
AACAGT	103945	971762	6	405.596	1745160647	101	7008213708	5830572	9.34881	256.277	2395.89	138.66	14.3753	0.831963	0.555375	8.23725e-06	8.23725e-06	1	1	0	1	1	0
AACAGTAACTTGGT	166	666	14	405.596	1745160647	101	7008213708	9324	4.01205	0.409275	1.64203	0.0950313	0.0229884	0.00133044	0.556125	1.31727e-08	1.31727e-08	1	0	0	1	1	0
AACAGTAAT	603	5016	9	405.596	1745160647	101	7008213708	45144	8.31841	1.4867	12.367	0.715732	0.111303	0.00644158	0.741244	6.37781e-08	6.37781e-08	1	0	0	1	1	0
AACAGTAATAAT	9469	39494	12	405.596	1745160647	101	7008213708	473928	4.17087	23.3459	97.3728	5.63539	1.16847	0.0676247	0.495549	6.69551e-07	6.69551e-07	1	0	0	1	0	0
AACAGTAATCGT	903	5960	12	405.596	1745160647	101	7008213708	71520	6.60022	2.22636	14.6944	0.850431	0.176333	0.0102052	0.784185	1.01041e-07	1.01041e-07	1	0	0	1	1	0
AACAGTAATTGT	1261	8071	12	405.596	1745160647	101	7008213708	96852	6.40048	3.10901	19.8991	1.15165	0.23879	0.0138198	0.760453	1.3683e-07	1.3683e-07	1	0	0	1	1	0
AACAGTACT	287	1934	9	405.596	1745160647	101	7008213708	17406	6.73868	0.707601	4.7683	0.275962	0.0429147	0.00248366	0.600476	2.45907e-08	2.45907e-08	1	0	0	1	1	0
AACAGTCAT	169	1367	9	405.596	1745160647	101	7008213708	12303	8.08876	0.416671	3.37035	0.195057	0.0303332	0.00175551	0.72078	1.73813e-08	1.73813e-08	1	0	0	1	1	0
AACAGTCATAGT	2746	19063	12	405.596	1745160647	101	7008213708	228756	6.9421	6.77029	47	2.72009	0.564	0.0326411	0.824804	3.23179e-07	3.23179e-07	1	0	0	1	1	0
AACAGTCATTGT	92	464	12	405.596	1745160647	101	7008213708	5568	5.04348	0.226827	1.144	0.066208	0.013728	0.000794496	0.599225	7.8663e-09	7.8663e-09	1	0	0	1	1	0
AACAGTGACAAT	354	1455	12	405.596	1745160647	101	7008213708	17460	4.11017	0.87279	3.58732	0.207614	0.0430478	0.00249136	0.488337	2.4667e-08	2.4667e-08	1	0	0	1	0	0
AACAGTT	73	527	7	405.596	1745160647	101	7008213708	3689	7.21918	0.179982	1.29932	0.0751975	0.00909526	0.000526382	0.500339	5.21171e-09	5.21171e-09	1	0	0	1	1	0
AACAGTTCAATGTCATATT	997	4027	19	405.596	1745160647	101	7008213708	76513	4.03912	2.45811	9.92861	0.574611	0.188644	0.0109176	0.759834	1.08095e-07	1.08095e-07	1	0	0	1	1	0
AACAT	29230	361867	5	405.596	1745160647	101	7008213708	1809335	12.38	72.0668	892.187	51.6347	4.46093	0.258173	0.612871	2.55617e-06	2.55617e-06	1	1	0	1	1	0
AACATAACCT	2	8	10	405.596	1745160647	101	7008213708	80	4	0.00493102	0.0197241	0.00114152	0.000197241	1.14152e-05	0.39604	1.13022e-10	1.13022e-10	1	0	0	1	0	0
AACATAACGT	256	1536	10	405.596	1745160647	101	7008213708	15360	6	0.63117	3.78702	0.219171	0.0378702	0.00219171	0.594059	2.17001e-08	2.17001e-08	1	0	0	1	1	0
AACATAATAATAATAATC	88	392	18	405.596	1745160647	101	7008213708	7056	4.45455	0.216965	0.96648	0.0559344	0.0173966	0.00100682	0.793879	9.9685e-09	9.9685e-09	1	0	0	1	1	0
AACATAATAATAATC	1074	5401	15	405.596	1745160647	101	7008213708	81015	5.02886	2.64796	13.3162	0.770667	0.199743	0.01156	0.746861	1.14456e-07	1.14456e-07	1	0	0	1	1	0
AACATAATAATC	2810	19965	12	405.596	1745160647	101	7008213708	239580	7.10498	6.92808	49.2239	2.8488	0.590687	0.0341856	0.844156	3.38471e-07	3.38471e-07	1	0	0	1	1	0
AACATAATAT	59	255	10	405.596	1745160647	101	7008213708	2550	4.32203	0.145465	0.628705	0.0363859	0.00628705	0.000363859	0.427924	3.60256e-09	3.60256e-09	1	0	0	1	0	0
AACATAATC	5530	53521	9	405.596	1745160647	101	7008213708	481689	9.6783	13.6343	131.957	7.6369	1.18761	0.0687321	0.862423	6.80515e-07	6.80515e-07	1	0	0	1	1	0
AACATAATT	90	813	9	405.596	1745160647	101	7008213708	7317	9.03333	0.221896	2.00446	0.116007	0.0180401	0.00104406	0.80495	1.03372e-08	1.03372e-08	1	0	0	1	1	0
AACATAC	1	4	7	405.596	1745160647	101	7008213708	28	4	0.00246551	0.00986204	0.000570759	6.90343e-05	3.99531e-06	0.277228	3.95575e-11	3.95575e-11	1	0	0	1	0	0
AACATACAT	170	878	9	405.596	1745160647	101	7008213708	7902	5.16471	0.419137	2.16472	0.125282	0.0194825	0.00112753	0.460221	1.11637e-08	1.11637e-08	1	0	0	1	0	0
AACATACATACATACT	313	1501	16	405.596	1745160647	101	7008213708	24016	4.79553	0.771705	3.70073	0.214177	0.0592117	0.00342684	0.759687	3.39291e-08	3.39291e-08	1	0	0	1	1	0
AACATACATACT	303	1654	12	405.596	1745160647	101	7008213708	19848	5.45875	0.747049	4.07795	0.236009	0.0489354	0.00283211	0.648564	2.80406e-08	2.80406e-08	1	0	0	1	1	0
AACATACATATCT	580	3113	13	405.596	1745160647	101	7008213708	40469	5.36724	1.43	7.67513	0.444193	0.0997767	0.00577451	0.690833	5.71734e-08	5.71734e-08	1	0	0	1	1	0
AACATAT	431	3706	7	405.596	1745160647	101	7008213708	25942	8.59861	1.06263	9.13718	0.528808	0.0639603	0.00370166	0.595943	3.66501e-08	3.66501e-08	1	0	0	1	1	0
AACATATAT	134	656	9	405.596	1745160647	101	7008213708	5904	4.89552	0.330378	1.61737	0.0936045	0.0145564	0.00084244	0.436235	8.34099e-09	8.34099e-09	1	0	0	1	0	0
AACATATATAT	28	157	11	405.596	1745160647	101	7008213708	1727	5.60714	0.0690343	0.387085	0.0224023	0.00425794	0.000246425	0.610679	2.43985e-09	2.43985e-09	1	0	0	1	1	0
AACATATCAGTCG	1081	5269	13	405.596	1745160647	101	7008213708	68497	4.87419	2.66522	12.9908	0.751832	0.16888	0.00977382	0.627371	9.67705e-08	9.67705e-08	1	0	0	1	1	0
AACATATCAGTCT	4065	18958	13	405.596	1745160647	101	7008213708	246454	4.66371	10.0223	46.7411	2.70511	0.607635	0.0351665	0.60028	3.48183e-07	3.48183e-07	1	0	0	1	1	0
AACATATCT	3	12	9	405.596	1745160647	101	7008213708	108	4	0.00739653	0.0295861	0.00171228	0.000266275	1.54105e-05	0.356436	1.52579e-10	1.52579e-10	1	0	0	1	0	0
AACATC	20849	260107	6	405.596	1745160647	101	7008213708	1560642	12.4758	51.4034	641.296	37.1146	3.84778	0.222688	0.741134	2.20483e-06	2.20483e-06	1	1	0	1	1	0
AACATCAAGATC	153	649	12	405.596	1745160647	101	7008213708	7788	4.24183	0.377223	1.60012	0.0926056	0.0192014	0.00111127	0.50398	1.10026e-08	1.10026e-08	1	0	0	1	1	0
AACATCAAGC	165	855	10	405.596	1745160647	101	7008213708	8550	5.18182	0.406809	2.10801	0.122	0.0210801	0.00122	0.513051	1.20792e-08	1.20792e-08	1	0	0	1	1	0
AACATCACCATC	1520	7355	12	405.596	1745160647	101	7008213708	88260	4.83882	3.74757	18.1338	1.04948	0.217606	0.0125938	0.574909	1.24691e-07	1.24691e-07	1	0	0	1	1	0
AACATCATC	20394	186845	9	405.596	1745160647	101	7008213708	1681605	9.16176	50.2816	460.668	26.6609	4.14601	0.239948	0.816395	2.37572e-06	2.37572e-06	1	1	0	1	1	0
AACATCATCATC	13781	63345	12	405.596	1745160647	101	7008213708	760140	4.59655	33.9772	156.178	9.03868	1.87413	0.108464	0.546124	1.0739e-06	1.0739e-06	1	1	0	1	1	0
AACATCATCGTC	1167	6771	12	405.596	1745160647	101	7008213708	81252	5.80206	2.87725	16.694	0.966152	0.200328	0.0115938	0.689353	1.1479e-07	1.1479e-07	1	0	0	1	1	0
AACATCATCTGACTTC	741	3127	16	405.596	1745160647	101	7008213708	50032	4.21997	1.82694	7.70965	0.446191	0.123354	0.00713905	0.668511	7.06837e-08	7.06837e-08	1	0	0	1	1	0
AACATCATTCCACCAT	248	1047	16	405.596	1745160647	101	7008213708	16752	4.22177	0.611446	2.58139	0.149396	0.0413022	0.00239034	0.668796	2.36667e-08	2.36667e-08	1	0	0	1	1	0
AACATCCCAGG	73	292	11	405.596	1745160647	101	7008213708	3212	4	0.179982	0.719929	0.0416654	0.00791922	0.000458319	0.435644	4.53782e-09	4.53782e-09	1	0	0	1	0	0
AACATCCCATC	20969	146444	11	405.596	1745160647	101	7008213708	1610884	6.98383	51.6993	361.059	20.8961	3.97165	0.229857	0.760616	2.27581e-06	2.27581e-06	1	1	0	1	1	0
AACATCCCATG	9434	64295	11	405.596	1745160647	101	7008213708	707245	6.81524	23.2596	158.52	9.17424	1.74372	0.100917	0.742254	9.99174e-07	9.99174e-07	1	0	0	1	1	0
AACATCCCGTG	722	4696	11	405.596	1745160647	101	7008213708	51656	6.50416	1.7801	11.578	0.670071	0.127358	0.00737078	0.708373	7.2978e-08	7.2978e-08	1	0	0	1	1	0
AACATCGACAAT	3082	20129	12	405.596	1745160647	101	7008213708	241548	6.53115	7.5987	49.6282	2.8722	0.595539	0.0344664	0.775978	3.41252e-07	3.41252e-07	1	0	0	1	1	0
AACATCT	180	918	7	405.596	1745160647	101	7008213708	6426	5.1	0.443792	2.26334	0.130989	0.0158434	0.000916924	0.353465	9.07846e-09	9.07846e-09	1	0	0	1	0	0
AACATCTATATC	107	518	12	405.596	1745160647	101	7008213708	6216	4.84112	0.26381	1.27713	0.0739133	0.0153256	0.000886959	0.575183	8.78177e-09	8.78177e-09	1	0	0	1	1	0
AACATCTATATCTAT	113	511	15	405.596	1745160647	101	7008213708	7665	4.52212	0.278603	1.25988	0.0729144	0.0188981	0.00109372	0.671603	1.08289e-08	1.08289e-08	1	0	0	1	1	0
AACATCTATCT	1476	9988	11	405.596	1745160647	101	7008213708	109868	6.76694	3.63909	24.6255	1.42518	0.270881	0.015677	0.736993	1.55218e-07	1.55218e-07	1	0	0	1	1	0
AACATCTC	2055	19666	8	405.596	1745160647	101	7008213708	157328	9.56983	5.06662	48.4867	2.80614	0.387894	0.0224491	0.758006	2.22268e-07	2.22268e-07	1	0	0	1	1	0
AACATG	1543	13387	6	405.596	1745160647	101	7008213708	80322	8.67596	3.80428	33.0058	1.91019	0.198035	0.0114611	0.515403	1.13476e-07	1.13476e-07	1	0	0	1	1	0
AACATGACAT	321	1622	10	405.596	1745160647	101	7008213708	16220	5.05296	0.791429	3.99906	0.231443	0.0399906	0.00231443	0.500293	2.29151e-08	2.29151e-08	1	0	0	1	1	0
AACATGTATAT	3	12	11	405.596	1745160647	101	7008213708	132	4	0.00739653	0.0295861	0.00171228	0.000325447	1.8835e-05	0.435644	1.86486e-10	1.86486e-10	1	0	0	1	0	0
AACATGTT	1	4	8	405.596	1745160647	101	7008213708	32	4	0.00246551	0.00986204	0.000570759	7.88963e-05	4.56607e-06	0.316832	4.52086e-11	4.52086e-11	1	0	0	1	0	0
AACATT	38153	331241	6	405.596	1745160647	101	7008213708	1987446	8.68191	94.0666	816.678	47.2647	4.90007	0.283588	0.515757	2.8078e-06	2.8078e-06	1	1	0	1	1	0
AACATTAATCCGGT	176	717	14	405.596	1745160647	101	7008213708	10038	4.07386	0.43393	1.76777	0.102309	0.0247488	0.00143232	0.564694	1.41814e-08	1.41814e-08	1	0	0	1	1	0
AACATTAGCAGG	279	1198	12	405.596	1745160647	101	7008213708	14376	4.29391	0.687877	2.95368	0.170942	0.0354442	0.00205131	0.510167	2.031e-08	2.031e-08	1	0	0	1	1	0
AACATTATATT	9	46	11	405.596	1745160647	101	7008213708	506	5.11111	0.0221896	0.113413	0.00656373	0.00124755	7.2201e-05	0.556656	7.14861e-10	7.14861e-10	1	0	0	1	1	0
AACATTATT	630	5421	9	405.596	1745160647	101	7008213708	48789	8.60476	1.55327	13.3655	0.773521	0.12029	0.00696169	0.766761	6.89276e-08	6.89276e-08	1	0	0	1	1	0
AACATTCAGAGACAATAACT	5770	23139	20	405.596	1745160647	101	7008213708	462780	4.01023	14.226	57.0494	3.3017	1.14099	0.0660339	0.794104	6.53801e-07	6.53801e-07	1	0	0	1	1	0
AACATTGACAT	2226	12016	11	405.596	1745160647	101	7008213708	132176	5.39802	5.48822	29.6256	1.71456	0.325881	0.0188602	0.587904	1.86734e-07	1.86734e-07	1	0	0	1	1	0
AACC	3600	40007	4	405.596	1745160647	101	7008213708	160028	11.1131	8.87583	98.6376	5.70859	0.394551	0.0228343	0.440121	2.26083e-07	2.26083e-07	1	0	0	0	0	0
AACCAACCACCACC	723	2914	14	405.596	1745160647	101	7008213708	40796	4.03043	1.78256	7.1845	0.415798	0.100583	0.00582117	0.558673	5.76353e-08	5.76353e-08	1	0	0	1	1	0
AACCAACCAGCC	23172	116543	12	405.596	1745160647	101	7008213708	1398516	5.02948	57.1308	287.338	16.6295	3.44805	0.199554	0.597561	1.97578e-06	1.97578e-06	1	1	0	1	1	0
AACCAACCCC	1	4	10	405.596	1745160647	101	7008213708	40	4	0.00246551	0.00986204	0.000570759	9.86204e-05	5.70759e-06	0.39604	5.65108e-11	5.65108e-11	1	0	0	1	0	0
AACCAACCGGCC	39	172	12	405.596	1745160647	101	7008213708	2064	4.41026	0.0961549	0.424068	0.0245426	0.00508881	0.000294512	0.523991	2.91596e-09	2.91596e-09	1	0	0	1	1	0
AACCAACT	5784	32953	8	405.596	1745160647	101	7008213708	263624	5.69727	14.2605	81.2459	4.70205	0.649968	0.0376164	0.451269	3.7244e-07	3.7244e-07	1	0	0	1	0	0
AACCAAT	168	907	7	405.596	1745160647	101	7008213708	6349	5.39881	0.414206	2.23622	0.12942	0.0156535	0.000905937	0.374175	8.96967e-09	8.96967e-09	1	0	0	1	0	0
AACCAATATCATTGC	701	2818	15	405.596	1745160647	101	7008213708	42270	4.01997	1.72832	6.94781	0.4021	0.104217	0.00603149	0.597025	5.97178e-08	5.97178e-08	1	0	0	1	1	0
AACCAATC	1410	10803	8	405.596	1745160647	101	7008213708	86424	7.6617	3.47637	26.6349	1.54148	0.213079	0.0123318	0.606867	1.22097e-07	1.22097e-07	1	0	0	1	1	0
AACCAATCTACC	2424	14290	12	405.596	1745160647	101	7008213708	171480	5.89521	5.9764	35.2321	2.03904	0.422786	0.0244684	0.700422	2.42262e-07	2.42262e-07	1	0	0	1	1	0
AACCAATCTATCAATC	651	2841	16	405.596	1745160647	101	7008213708	45456	4.36406	1.60505	7.00451	0.405381	0.112072	0.0064861	0.691335	6.42188e-08	6.42188e-08	1	0	0	1	1	0
AACCAC	4486	42606	6	405.596	1745160647	101	7008213708	255636	9.49755	11.0603	105.046	6.07944	0.630273	0.0364766	0.564211	3.61155e-07	3.61155e-07	1	0	0	1	1	0
AACCACAACCATAATAAT	1995	8484	18	405.596	1745160647	101	7008213708	152712	4.25263	4.91869	20.9174	1.21058	0.376513	0.0217904	0.757895	2.15747e-07	2.15747e-07	1	0	0	1	1	0
AACCACAACCATCATAAT	16074	72423	18	405.596	1745160647	101	7008213708	1303614	4.5056	39.6306	178.56	10.334	3.21407	0.186012	0.802978	1.84171e-06	1.84171e-06	1	1	0	1	1	0
AACCACACAC	42	194	10	405.596	1745160647	101	7008213708	1940	4.61905	0.103551	0.478309	0.0276818	0.00478309	0.000276818	0.457331	2.74077e-09	2.74077e-09	1	0	0	1	0	0
AACCACCAC	658	3834	9	405.596	1745160647	101	7008213708	34506	5.82675	1.62231	9.45276	0.547072	0.0850749	0.00492365	0.519215	4.8749e-08	4.8749e-08	1	0	0	1	1	0
AACCACCACC	1	5	10	405.596	1745160647	101	7008213708	50	5	0.00246551	0.0123275	0.000713449	0.000123275	7.13449e-06	0.49505	7.06385e-11	7.06385e-11	1	0	0	1	0	0
AACCACCATACGTT	3	12	14	405.596	1745160647	101	7008213708	168	4	0.00739653	0.0295861	0.00171228	0.000414206	2.39719e-05	0.554455	2.37345e-10	2.37345e-10	1	0	0	1	1	0
AACCACGAC	113	584	9	405.596	1745160647	101	7008213708	5256	5.16814	0.278603	1.43986	0.0833308	0.0129587	0.000749977	0.460527	7.42552e-09	7.42552e-09	1	0	0	1	0	0
AACCACGAT	188	1140	9	405.596	1745160647	101	7008213708	10260	6.06383	0.463516	2.81068	0.162666	0.0252961	0.001464	0.540341	1.4495e-08	1.4495e-08	1	0	0	1	1	0
AACCACTACT	3293	26211	10	405.596	1745160647	101	7008213708	262110	7.95961	8.11892	64.6235	3.74004	0.646235	0.0374004	0.78808	3.70301e-07	3.70301e-07	1	0	0	1	1	0
AACCAG	1384	10970	6	405.596	1745160647	101	7008213708	65820	7.9263	3.41227	27.0466	1.56531	0.16228	0.00939184	0.470869	9.29885e-08	9.29885e-08	1	0	0	1	0	0
AACCAGAAGCTGAAG	1815	8907	15	405.596	1745160647	101	7008213708	133605	4.90744	4.4749	21.9603	1.27094	0.329404	0.0190641	0.728827	1.88753e-07	1.88753e-07	1	0	0	1	1	0
AACCAGAG	5	37	8	405.596	1745160647	101	7008213708	296	7.4	0.0123275	0.0912239	0.00527952	0.000729791	4.22362e-05	0.586139	4.1818e-10	4.1818e-10	1	0	0	1	1	0
AACCAGCC	4204	29995	8	405.596	1745160647	101	7008213708	239960	7.13487	10.365	73.953	4.27998	0.591624	0.0342398	0.565138	3.39008e-07	3.39008e-07	1	0	0	1	1	0
AACCAT	165632	2045384	6	405.596	1745160647	101	7008213708	12272304	12.349	408.367	5042.91	291.855	30.2575	1.75113	0.733602	1.73379e-05	1.73379e-05	1	1	0	1	1	0
AACCATAAT	1568	11378	9	405.596	1745160647	101	7008213708	102402	7.25638	3.86592	28.0526	1.62352	0.252473	0.0146117	0.646608	1.4467e-07	1.4467e-07	1	0	0	1	1	0
AACCATAGT	104	795	9	405.596	1745160647	101	7008213708	7155	7.64423	0.256413	1.96008	0.113438	0.0176407	0.00102094	0.681169	1.01084e-08	1.01084e-08	1	0	0	1	1	0
AACCATCACCAT	1344	7924	12	405.596	1745160647	101	7008213708	95088	5.89583	3.31364	19.5367	1.13067	0.23444	0.0135681	0.700495	1.34337e-07	1.34337e-07	1	0	0	1	1	0
AACCATCACCATCAT	3	14	15	405.596	1745160647	101	7008213708	210	4.66667	0.00739653	0.0345171	0.00199766	0.000517757	2.99648e-05	0.693069	2.96682e-10	2.96682e-10	1	0	0	1	1	0
AACCATCAT	471	3077	9	405.596	1745160647	101	7008213708	27693	6.53291	1.16126	7.58637	0.439056	0.0682774	0.00395151	0.58214	3.91238e-08	3.91238e-08	1	0	0	1	1	0
AACCATCC	10804	78431	8	405.596	1745160647	101	7008213708	627448	7.25944	26.6374	193.372	11.1913	1.54698	0.0895304	0.575005	8.86439e-07	8.86439e-07	1	0	0	1	1	0
AACCATCCCT	17	137	10	405.596	1745160647	101	7008213708	1370	8.05882	0.0419137	0.337775	0.0195485	0.00337775	0.000195485	0.797903	1.93549e-09	1.93549e-09	1	0	0	1	1	0
AACCATCT	682	5595	8	405.596	1745160647	101	7008213708	44760	8.20381	1.68148	13.7945	0.798349	0.110356	0.00638679	0.649807	6.32356e-08	6.32356e-08	1	0	0	1	1	0
AACCATG	362	1463	7	405.596	1745160647	101	7008213708	10241	4.04144	0.892514	3.60704	0.208755	0.0252493	0.00146129	0.2801	1.44682e-08	1.44682e-08	1	0	0	1	0	0
AACCATGGGCAT	153	728	12	405.596	1745160647	101	7008213708	8736	4.75817	0.377223	1.79489	0.103878	0.0215387	0.00124654	0.565327	1.2342e-08	1.2342e-08	1	0	0	1	1	0
AACCATGGTCAT	1793	8372	12	405.596	1745160647	101	7008213708	100464	4.66927	4.42066	20.6412	1.1946	0.247695	0.0143352	0.554765	1.41932e-07	1.41932e-07	1	0	0	1	1	0
AACCATT	161	1370	7	405.596	1745160647	101	7008213708	9590	8.50932	0.396947	3.37775	0.195485	0.0236442	0.00136839	0.589755	1.35485e-08	1.35485e-08	1	0	0	1	1	0
AACCATTC	112	612	8	405.596	1745160647	101	7008213708	4896	5.46429	0.276137	1.50889	0.0873261	0.0120711	0.000698609	0.432815	6.91692e-09	6.91692e-09	1	0	0	1	0	0
AACCATTG	1004	4870	8	405.596	1745160647	101	7008213708	38960	4.8506	2.47537	12.007	0.694899	0.0960563	0.00555919	0.384206	5.50415e-08	5.50415e-08	1	0	0	1	0	0
AACCATTGGTATCTGC	494	2025	16	405.596	1745160647	101	7008213708	32400	4.09919	1.21796	4.99266	0.288947	0.0798825	0.00462315	0.649377	4.57737e-08	4.57737e-08	1	0	0	1	1	0
AACCC	18	114	5	405.596	1745160647	101	7008213708	570	6.33333	0.0443792	0.281068	0.0162666	0.00140534	8.13331e-05	0.313531	8.05279e-10	8.05279e-10	1	0	0	1	0	0
AACCCAACCT	2	8	10	405.596	1745160647	101	7008213708	80	4	0.00493102	0.0197241	0.00114152	0.000197241	1.14152e-05	0.39604	1.13022e-10	1.13022e-10	1	0	0	1	0	0
AACCCAACCTAACCT	8	34	15	405.596	1745160647	101	7008213708	510	4.25	0.0197241	0.0838273	0.00485145	0.00125741	7.27718e-05	0.631188	7.20512e-10	7.20512e-10	1	0	0	1	1	0
AACCCAG	1	4	7	405.596	1745160647	101	7008213708	28	4	0.00246551	0.00986204	0.000570759	6.90343e-05	3.99531e-06	0.277228	3.95575e-11	3.95575e-11	1	0	0	1	0	0
AACCCAT	4	17	7	405.596	1745160647	101	7008213708	119	4.25	0.00986204	0.0419137	0.00242573	0.000293396	1.69801e-05	0.294554	1.6812e-10	1.6812e-10	1	0	0	1	0	0
AACCCATAGTAGTAAG	544	2341	16	405.596	1745160647	101	7008213708	37456	4.30331	1.34124	5.77176	0.334037	0.0923481	0.00534459	0.681712	5.29167e-08	5.29167e-08	1	0	0	1	1	0
AACCCC	11865	69299	6	405.596	1745160647	101	7008213708	415794	5.84062	29.2533	170.857	9.88825	1.02514	0.0593295	0.346968	5.87421e-07	5.87421e-07	1	0	0	1	0	0
AACCCCACAC	1	4	10	405.596	1745160647	101	7008213708	40	4	0.00246551	0.00986204	0.000570759	9.86204e-05	5.70759e-06	0.39604	5.65108e-11	5.65108e-11	1	0	0	1	0	0
AACCCCC	8	32	7	405.596	1745160647	101	7008213708	224	4	0.0197241	0.0788963	0.00456607	0.000552274	3.19625e-05	0.277228	3.1646e-10	3.1646e-10	1	0	0	1	0	0
AACCCCGGCCT	1031	6656	11	405.596	1745160647	101	7008213708	73216	6.45587	2.54194	16.4104	0.949743	0.180515	0.0104472	0.703114	1.03437e-07	1.03437e-07	1	0	0	1	1	0
AACCCCT	69	313	7	405.596	1745160647	101	7008213708	2191	4.53623	0.17012	0.771705	0.0446619	0.00540193	0.000312633	0.314392	3.09538e-09	3.09538e-09	1	0	0	1	0	0
AACCCCTT	1	4	8	405.596	1745160647	101	7008213708	32	4	0.00246551	0.00986204	0.000570759	7.88963e-05	4.56607e-06	0.316832	4.52086e-11	4.52086e-11	1	0	0	1	0	0
AACCCG	63	411	6	405.596	1745160647	101	7008213708	2466	6.52381	0.155327	1.01332	0.0586455	0.00607995	0.000351873	0.387553	3.48389e-09	3.48389e-09	1	0	0	1	0	0
AACCCGCC	14	65	8	405.596	1745160647	101	7008213708	520	4.64286	0.0345171	0.160258	0.00927483	0.00128207	7.41987e-05	0.367751	7.3464e-10	7.3464e-10	1	0	0	1	0	0
AACCCT	29660616	370859315	6	405.596	1745160647	101	7008213708	2225155890	12.5034	73128.5	914357	52917.8	5486.14	317.507	0.742778	0.00314363	0.00314363	1	1	1	1	1	1
AACCCTAG	6	36	8	405.596	1745160647	101	7008213708	288	6	0.0147931	0.0887583	0.00513683	0.000710067	4.10946e-05	0.475248	4.06878e-10	4.06878e-10	1	0	0	1	0	0
AACCCTCC	120	514	8	405.596	1745160647	101	7008213708	4112	4.28333	0.295861	1.26727	0.0733425	0.0101382	0.00058674	0.339274	5.80931e-09	5.80931e-09	1	0	0	1	0	0
AACCCTCCCT	48	235	10	405.596	1745160647	101	7008213708	2350	4.89583	0.118344	0.579395	0.0335321	0.00579395	0.000335321	0.484736	3.32001e-09	3.32001e-09	1	0	0	1	0	0
AACCCTCT	130	597	8	405.596	1745160647	101	7008213708	4776	4.59231	0.320516	1.47191	0.0851858	0.0117753	0.000681486	0.363747	6.74739e-09	6.74739e-09	1	0	0	1	0	0
AACCCTT	617	4081	7	405.596	1745160647	101	7008213708	28567	6.61426	1.52122	10.0617	0.582317	0.0704322	0.00407622	0.458414	4.03586e-08	4.03586e-08	1	0	0	1	0	0
AACCCTTCATCGAT	446	2065	14	405.596	1745160647	101	7008213708	28910	4.63004	1.09962	5.09128	0.294654	0.0712779	0.00412516	0.641788	4.08432e-08	4.08432e-08	1	0	0	1	1	0
AACCG	15	75	5	405.596	1745160647	101	7008213708	375	5	0.0369826	0.184913	0.0107017	0.000924566	5.35086e-05	0.247525	5.29789e-10	5.29789e-10	1	0	0	1	0	0
AACCGAAGGCGACACACT	6	24	18	405.596	1745160647	101	7008213708	432	4	0.0147931	0.0591722	0.00342455	0.0010651	6.1642e-05	0.712871	6.10316e-10	6.10316e-10	1	0	0	1	1	0
AACCGAATC	870	6702	9	405.596	1745160647	101	7008213708	60318	7.70345	2.14499	16.5238	0.956306	0.148715	0.00860676	0.686446	8.52154e-08	8.52154e-08	1	0	0	1	1	0
AACCGACC	97	407	8	405.596	1745160647	101	7008213708	3256	4.19588	0.239154	1.00346	0.0580747	0.0080277	0.000464598	0.332347	4.59998e-09	4.59998e-09	1	0	0	1	0	0
AACCGACT	77	323	8	405.596	1745160647	101	7008213708	2584	4.19481	0.189844	0.79636	0.0460888	0.00637088	0.00036871	0.332262	3.6506e-09	3.6506e-09	1	0	0	1	0	0
AACCGAGATTG	1060	5812	11	405.596	1745160647	101	7008213708	63932	5.48302	2.61344	14.3295	0.829313	0.157625	0.00912244	0.59716	9.03212e-08	9.03212e-08	1	0	0	1	1	0
AACCGC	527	4101	6	405.596	1745160647	101	7008213708	24606	7.78178	1.29932	10.1111	0.585171	0.0606663	0.00351102	0.462284	3.47626e-08	3.47626e-08	1	0	0	1	0	0
AACCGCGTTATTAC	412	2041	14	405.596	1745160647	101	7008213708	28574	4.95388	1.01579	5.03211	0.29123	0.0704495	0.00407722	0.686677	4.03685e-08	4.03685e-08	1	0	0	1	1	0
AACCGCGTTATTAG	832	4493	14	405.596	1745160647	101	7008213708	62902	5.40024	2.0513	11.0775	0.641105	0.155085	0.00897547	0.748548	8.8866e-08	8.8866e-08	1	0	0	1	1	0
AACCGCGTTATTAT	1089	5839	14	405.596	1745160647	101	7008213708	81746	5.3618	2.68494	14.3961	0.833165	0.201546	0.0116643	0.74322	1.15488e-07	1.15488e-07	1	0	0	1	1	0
AACCGCTATAATT	287	1188	13	405.596	1745160647	101	7008213708	15444	4.13937	0.707601	2.92903	0.169515	0.0380773	0.0022037	0.532791	2.18188e-08	2.18188e-08	1	0	0	1	1	0
AACCGG	293	1172	6	405.596	1745160647	101	7008213708	7032	4	0.722394	2.88958	0.167232	0.0173375	0.00100339	0.237624	9.93459e-09	9.93459e-09	1	0	0	1	0	0
AACCGT	6324	71774	6	405.596	1745160647	101	7008213708	430644	11.3495	15.5919	176.959	10.2414	1.06176	0.0614485	0.674225	6.08401e-07	6.08401e-07	1	0	0	1	1	0
AACCGTAAT	229	1693	9	405.596	1745160647	101	7008213708	15237	7.39301	0.564602	4.17411	0.241574	0.037567	0.00217416	0.658783	2.15264e-08	2.15264e-08	1	0	0	1	1	0
AACCGTAGTAAT	2299	14887	12	405.596	1745160647	101	7008213708	178644	6.47542	5.66821	36.704	2.12422	0.440448	0.0254907	0.769357	2.52383e-07	2.52383e-07	1	0	0	1	1	0
AACCGTAGTAGT	152	872	12	405.596	1745160647	101	7008213708	10464	5.73684	0.374757	2.14992	0.124425	0.0257991	0.00149311	0.681605	1.47832e-08	1.47832e-08	1	0	0	1	1	0
AACCGTCAG	1226	8789	9	405.596	1745160647	101	7008213708	79101	7.16884	3.02271	21.6694	1.2541	0.195024	0.0112869	0.638808	1.11751e-07	1.11751e-07	1	0	0	1	1	0
AACCGTCGG	559	3594	9	405.596	1745160647	101	7008213708	32346	6.42934	1.37822	8.86104	0.512827	0.0797494	0.00461544	0.572911	4.56974e-08	4.56974e-08	1	0	0	1	1	0
AACCGTCGTAGT	849	4745	12	405.596	1745160647	101	7008213708	56940	5.58893	2.09322	11.6988	0.677063	0.140386	0.00812475	0.664031	8.04431e-08	8.04431e-08	1	0	0	1	1	0
AACCGTCGTCAT	420	2207	12	405.596	1745160647	101	7008213708	26484	5.25476	1.03551	5.44138	0.314916	0.0652966	0.00377899	0.624328	3.74158e-08	3.74158e-08	1	0	0	1	1	0
AACCGTCGTCGT	318	1608	12	405.596	1745160647	101	7008213708	19296	5.0566	0.784032	3.96454	0.229445	0.0475745	0.00275334	0.600785	2.72608e-08	2.72608e-08	1	0	0	1	1	0
AACCGTGGTCAT	483	2633	12	405.596	1745160647	101	7008213708	31596	5.45135	1.19084	6.49169	0.375702	0.0779002	0.00450842	0.647685	4.46379e-08	4.46379e-08	1	0	0	1	1	0
AACCT	7489	102975	5	405.596	1745160647	101	7008213708	514875	13.7502	18.4642	253.886	14.6935	1.26943	0.0734674	0.680701	7.274e-07	7.274e-07	1	0	0	1	1	0
AACCTACATCCTGT	279	1316	14	405.596	1745160647	101	7008213708	18424	4.71685	0.687877	3.24461	0.18778	0.0454245	0.00262892	0.65382	2.60289e-08	2.60289e-08	1	0	0	1	1	0
AACCTACC	4363	38509	8	405.596	1745160647	101	7008213708	308072	8.82627	10.757	94.9443	5.49484	0.759554	0.0439587	0.69911	4.35235e-07	4.35235e-07	1	0	0	1	1	0
AACCTAT	3	15	7	405.596	1745160647	101	7008213708	105	5	0.00739653	0.0369826	0.00214035	0.000258879	1.49824e-05	0.346535	1.48341e-10	1.48341e-10	1	0	0	1	0	0
AACCTATAT	105	489	9	405.596	1745160647	101	7008213708	4401	4.65714	0.258879	1.20563	0.0697753	0.0108507	0.000627977	0.414993	6.2176e-09	6.2176e-09	1	0	0	1	0	0
AACCTATC	598	4939	8	405.596	1745160647	101	7008213708	39512	8.2592	1.47437	12.1772	0.704744	0.0974172	0.00563796	0.654194	5.58213e-08	5.58213e-08	1	0	0	1	1	0
AACCTC	76	606	6	405.596	1745160647	101	7008213708	3636	7.97368	0.187379	1.4941	0.08647	0.00896459	0.00051882	0.473684	5.13683e-09	5.13683e-09	1	0	0	1	0	0
AACCTCC	1	5	7	405.596	1745160647	101	7008213708	35	5	0.00246551	0.0123275	0.000713449	8.62928e-05	4.99414e-06	0.346535	4.94469e-11	4.94469e-11	1	0	0	1	0	0
AACCTCT	8	34	7	405.596	1745160647	101	7008213708	238	4.25	0.0197241	0.0838273	0.00485145	0.000586791	3.39602e-05	0.294554	3.36239e-10	3.36239e-10	1	0	0	1	0	0
AACCTCTAT	135	651	9	405.596	1745160647	101	7008213708	5859	4.82222	0.332844	1.60505	0.092891	0.0144454	0.000836019	0.429703	8.27742e-09	8.27742e-09	1	0	0	1	0	0
AACCTG	482	5144	6	405.596	1745160647	101	7008213708	30864	10.6722	1.18838	12.6826	0.733996	0.0760955	0.00440398	0.633992	4.36037e-08	4.36037e-08	1	0	0	1	1	0
AACCTGCGGTGCAGTT	655	2703	16	405.596	1745160647	101	7008213708	43248	4.12672	1.61491	6.66427	0.38569	0.106628	0.00617104	0.653737	6.10995e-08	6.10995e-08	1	0	0	1	1	0
AACCTGGAACTAG	92	405	13	405.596	1745160647	101	7008213708	5265	4.40217	0.226827	0.998531	0.0577893	0.0129809	0.000751261	0.566616	7.43823e-09	7.43823e-09	1	0	0	1	1	0
AACCTGTATAT	74	371	11	405.596	1745160647	101	7008213708	4081	5.01351	0.182448	0.914704	0.0529379	0.0100617	0.000582317	0.546026	5.76551e-09	5.76551e-09	1	0	0	1	1	0
AACCTGTC	1046	5541	8	405.596	1745160647	101	7008213708	44328	5.29732	2.57892	13.6614	0.790644	0.109291	0.00632515	0.41959	6.26252e-08	6.26252e-08	1	0	0	1	0	0
AACCTT	2011	11259	6	405.596	1745160647	101	7008213708	67554	5.59871	4.95814	27.7592	1.60654	0.166555	0.00963926	0.332596	9.54382e-08	9.54382e-08	1	0	0	1	0	0
AACCTTACATAG	9	36	12	405.596	1745160647	101	7008213708	432	4	0.0221896	0.0887583	0.00513683	0.0010651	6.1642e-05	0.475248	6.10316e-10	6.10316e-10	1	0	0	1	0	0
AACG	347	3395	4	405.596	1745160647	101	7008213708	13580	9.78386	0.855532	8.37041	0.484432	0.0334816	0.00193773	0.38748	1.91854e-08	1.91854e-08	1	0	0	0	0	0
AACGAAT	7182	86829	7	405.596	1745160647	101	7008213708	607803	12.0898	17.7073	214.078	12.3896	1.49854	0.0867272	0.837907	8.58685e-07	8.58685e-07	1	0	0	1	1	0
AACGAATAAT	552	3879	10	405.596	1745160647	101	7008213708	38790	7.02717	1.36096	9.56371	0.553493	0.0956371	0.00553493	0.69576	5.48013e-08	5.48013e-08	1	0	0	1	1	0
AACGAATG	40	191	8	405.596	1745160647	101	7008213708	1528	4.775	0.0986204	0.470912	0.0272537	0.0037673	0.00021803	0.378218	2.15871e-09	2.15871e-09	1	0	0	1	0	0
AACGAC	60255	659758	6	405.596	1745160647	101	7008213708	3958548	10.9494	148.559	1626.64	94.1407	9.75984	0.564844	0.650461	5.59252e-06	5.59252e-06	1	1	0	1	1	0
AACGACAAT	228	1090	9	405.596	1745160647	101	7008213708	9810	4.7807	0.562136	2.68741	0.155532	0.0241866	0.00139979	0.426003	1.38593e-08	1.38593e-08	1	0	0	1	0	0
AACGACAG	205	1503	8	405.596	1745160647	101	7008213708	12024	7.33171	0.505429	3.70566	0.214463	0.0296453	0.0017157	0.580729	1.69871e-08	1.69871e-08	1	0	0	1	1	0
AACGACAGACGCGG	1791	7928	14	405.596	1745160647	101	7008213708	110992	4.42658	4.41573	19.5466	1.13124	0.273652	0.0158374	0.613585	1.56806e-07	1.56806e-07	1	0	0	1	1	0
AACGACAGAGGCGG	255	1074	14	405.596	1745160647	101	7008213708	15036	4.21176	0.628705	2.64796	0.153249	0.0370714	0.00214548	0.583809	2.12424e-08	2.12424e-08	1	0	0	1	1	0
AACGACAGT	339	2469	9	405.596	1745160647	101	7008213708	22221	7.28319	0.835808	6.08734	0.352301	0.0547861	0.00317071	0.648997	3.13931e-08	3.13931e-08	1	0	0	1	1	0
AACGACGAC	415	2424	9	405.596	1745160647	101	7008213708	21816	5.84096	1.02319	5.9764	0.34588	0.0537876	0.00311292	0.520482	3.0821e-08	3.0821e-08	1	0	0	1	1	0
AACGACGAT	1992	13727	9	405.596	1745160647	101	7008213708	123543	6.89106	4.9113	33.8441	1.9587	0.304596	0.0176283	0.614055	1.74538e-07	1.74538e-07	1	0	0	1	1	0
AACGACGGACGCGG	1685	7286	14	405.596	1745160647	101	7008213708	102004	4.32404	4.15438	17.9637	1.03964	0.251492	0.0145549	0.599371	1.44108e-07	1.44108e-07	1	0	0	1	1	0
AACGACTACTAC	1879	12002	12	405.596	1745160647	101	7008213708	144024	6.38744	4.63269	29.591	1.71256	0.355093	0.0205507	0.758904	2.03473e-07	2.03473e-07	1	0	0	1	1	0
AACGACTCAATGCGGC	2094	8845	16	405.596	1745160647	101	7008213708	141520	4.22397	5.16278	21.8074	1.26209	0.348919	0.0201934	0.669144	1.99935e-07	1.99935e-07	1	0	0	1	1	0
AACGACTCAATGCTGG	3580	16831	16	405.596	1745160647	101	7008213708	269296	4.7014	8.82652	41.497	2.40161	0.663952	0.0384258	0.744776	3.80453e-07	3.80453e-07	1	0	0	1	1	0
AACGACTCTATGCTGC	412	1814	16	405.596	1745160647	101	7008213708	29024	4.40291	1.01579	4.47243	0.258839	0.071559	0.00414143	0.697491	4.10042e-08	4.10042e-08	1	0	0	1	1	0
AACGAG	11330	62688	6	405.596	1745160647	101	7008213708	376128	5.53292	27.9342	154.558	8.94493	0.927347	0.0536696	0.328688	5.31382e-07	5.31382e-07	1	0	0	1	0	0
AACGAGAAGAAG	29	130	12	405.596	1745160647	101	7008213708	1560	4.48276	0.0714998	0.320516	0.0185497	0.0038462	0.000222596	0.532605	2.20392e-09	2.20392e-09	1	0	0	1	1	0
AACGAGAAGTAGAGG	4343	20619	15	405.596	1745160647	101	7008213708	309285	4.74764	10.7077	50.8363	2.94212	0.762545	0.0441318	0.705095	4.36948e-07	4.36948e-07	1	0	0	1	1	0
AACGAGCTGAAGAGG	720	3205	15	405.596	1745160647	101	7008213708	48075	4.45139	1.77517	7.90196	0.457321	0.118529	0.00685981	0.661097	6.79189e-08	6.79189e-08	1	0	0	1	1	0
AACGAGGAGTAGAGG	1368	6351	15	405.596	1745160647	101	7008213708	95265	4.64254	3.37282	15.6585	0.906222	0.234877	0.0135933	0.689487	1.34587e-07	1.34587e-07	1	0	0	1	1	0
AACGAT	242697	2984476	6	405.596	1745160647	101	7008213708	17906856	12.2971	598.372	7358.25	425.854	44.1495	2.55512	0.730522	2.52983e-05	2.52983e-05	1	1	0	1	1	0
AACGATAAT	5803	44625	9	405.596	1745160647	101	7008213708	401625	7.68999	14.3074	110.023	6.36753	0.99021	0.0573078	0.685246	5.67404e-07	5.67404e-07	1	0	0	1	1	0
AACGATAATAAT	2604	15805	12	405.596	1745160647	101	7008213708	189660	6.06951	6.42019	38.9674	2.25521	0.467609	0.0270625	0.72113	2.67946e-07	2.67946e-07	1	0	0	1	1	0
AACGATAATAATTAT	2448	12812	15	405.596	1745160647	101	7008213708	192180	5.23366	6.03557	31.5881	1.82814	0.473822	0.0274221	0.777276	2.71506e-07	2.71506e-07	1	0	0	1	1	0
AACGATAATCTAACTAT	274	1187	17	405.596	1745160647	101	7008213708	20179	4.33212	0.67555	2.92656	0.169373	0.0497515	0.00287934	0.729168	2.85083e-08	2.85083e-08	1	0	0	1	1	0
AACGATAG	350	2138	8	405.596	1745160647	101	7008213708	17104	6.10857	0.862928	5.27126	0.305071	0.0421701	0.00244056	0.483847	2.4164e-08	2.4164e-08	1	0	0	1	0	0
AACGATAGAGAT	112	499	12	405.596	1745160647	101	7008213708	5988	4.45536	0.276137	1.23029	0.0712022	0.0147635	0.000854426	0.529349	8.45966e-09	8.45966e-09	1	0	0	1	1	0
AACGATAGT	2190	19362	9	405.596	1745160647	101	7008213708	174258	8.8411	5.39947	47.7372	2.76276	0.429635	0.0248648	0.78782	2.46186e-07	2.46186e-07	1	0	0	1	1	0
AACGATATCTAT	62	265	12	405.596	1745160647	101	7008213708	3180	4.27419	0.152862	0.65336	0.0378128	0.00784032	0.000453753	0.507825	4.49261e-09	4.49261e-09	1	0	0	1	1	0
AACGATCT	70	393	8	405.596	1745160647	101	7008213708	3144	5.61429	0.172586	0.968945	0.0560771	0.00775156	0.000448616	0.444696	4.44175e-09	4.44175e-09	1	0	0	1	0	0
AACGATCTACATTCTG	1008	4395	16	405.596	1745160647	101	7008213708	70320	4.36012	2.48523	10.8359	0.627121	0.173375	0.0100339	0.690712	9.93459e-08	9.93459e-08	1	0	0	1	1	0
AACGATCTATCT	462	2659	12	405.596	1745160647	101	7008213708	31908	5.75541	1.13907	6.55579	0.379412	0.0786695	0.00455294	0.683811	4.50786e-08	4.50786e-08	1	0	0	1	1	0
AACGATCTATCTCC	204	837	14	405.596	1745160647	101	7008213708	11718	4.10294	0.502964	2.06363	0.119431	0.0288908	0.00167204	0.568725	1.65548e-08	1.65548e-08	1	0	0	1	1	0
AACGATGAT	12541	101095	9	405.596	1745160647	101	7008213708	909855	8.06116	30.92	249.251	14.4252	2.24326	0.129827	0.718321	1.28542e-06	1.28542e-06	1	1	0	1	1	0
AACGATGATAAT	762	3945	12	405.596	1745160647	101	7008213708	47340	5.17717	1.87872	9.72644	0.562911	0.116717	0.00675493	0.615109	6.68805e-08	6.68805e-08	1	0	0	1	1	0
AACGATGATAATAATAAT	864	3679	18	405.596	1745160647	101	7008213708	66222	4.2581	2.1302	9.07061	0.524955	0.163271	0.0094492	0.75887	9.35564e-08	9.35564e-08	1	0	0	1	1	0
AACGATGCTAATAAT	1435	6731	15	405.596	1745160647	101	7008213708	100965	4.69059	3.53801	16.5953	0.960444	0.24893	0.0144067	0.696623	1.4264e-07	1.4264e-07	1	0	0	1	1	0
AACGATGCTAATGAT	1493	7655	15	405.596	1745160647	101	7008213708	114825	5.12726	3.68101	18.8735	1.09229	0.283102	0.0163843	0.761474	1.62221e-07	1.62221e-07	1	0	0	1	1	0
AACGATGGATAG	364	2048	12	405.596	1745160647	101	7008213708	24576	5.62637	0.897446	5.04936	0.292229	0.0605924	0.00350674	0.66848	3.47202e-08	3.47202e-08	1	0	0	1	1	0
AACGATTCAATCAC	404	1666	14	405.596	1745160647	101	7008213708	23324	4.12376	0.996066	4.10754	0.237721	0.0575055	0.00332809	0.571611	3.29514e-08	3.29514e-08	1	0	0	1	1	0
AACGATTCAATCGC	170	787	14	405.596	1745160647	101	7008213708	11018	4.62941	0.419137	1.94036	0.112297	0.027165	0.00157216	0.641701	1.55659e-08	1.55659e-08	1	0	0	1	1	0
AACGCAATGC	128	787	10	405.596	1745160647	101	7008213708	7870	6.14844	0.315585	1.94036	0.112297	0.0194036	0.00112297	0.608756	1.11185e-08	1.11185e-08	1	0	0	1	1	0
AACGCACACACT	225	1114	12	405.596	1745160647	101	7008213708	13368	4.95111	0.55474	2.74658	0.158956	0.0329589	0.00190748	0.588251	1.88859e-08	1.88859e-08	1	0	0	1	1	0
AACGCC	325	2286	6	405.596	1745160647	101	7008213708	13716	7.03385	0.801291	5.63615	0.326189	0.0338169	0.00195713	0.417852	1.93775e-08	1.93775e-08	1	0	0	1	0	0
AACGCCCACACT	2124	10032	12	405.596	1745160647	101	7008213708	120384	4.72316	5.23674	24.734	1.43146	0.296808	0.0171776	0.561168	1.70075e-07	1.70075e-07	1	0	0	1	1	0
AACGCGTATAT	147	751	11	405.596	1745160647	101	7008213708	8261	5.10884	0.36243	1.8516	0.10716	0.0203676	0.00117876	0.556409	1.16709e-08	1.16709e-08	1	0	0	1	1	0
AACGCT	14867	178030	6	405.596	1745160647	101	7008213708	1068180	11.9748	36.6547	438.935	25.403	2.63361	0.152418	0.711377	1.50909e-06	1.50909e-06	1	1	0	1	1	0
AACGCTAAGGCT	347	1948	12	405.596	1745160647	101	7008213708	23376	5.61383	0.855532	4.80281	0.27796	0.0576338	0.00333551	0.66699	3.30249e-08	3.30249e-08	1	0	0	1	1	0
AACGG	3	18	5	405.596	1745160647	101	7008213708	90	6	0.00739653	0.0443792	0.00256841	0.000221896	1.28421e-05	0.29703	1.27149e-10	1.27149e-10	1	0	0	1	0	0
AACGGAGCCAGTCATT	1163	4834	16	405.596	1745160647	101	7008213708	77344	4.15649	2.86739	11.9183	0.689762	0.190692	0.0110362	0.658454	1.09269e-07	1.09269e-07	1	0	0	1	1	0
AACGGATGGATGGAT	2287	10672	15	405.596	1745160647	101	7008213708	160080	4.66638	5.63862	26.3119	1.52278	0.394679	0.0228418	0.693026	2.26156e-07	2.26156e-07	1	0	0	1	1	0
AACGGC	288	2045	6	405.596	1745160647	101	7008213708	12270	7.10069	0.710067	5.04197	0.2918	0.0302518	0.0017508	0.421823	1.73347e-08	1.73347e-08	1	0	0	1	0	0
AACGGG	334	2151	6	405.596	1745160647	101	7008213708	12906	6.44012	0.82348	5.30331	0.306926	0.0318199	0.00184155	0.382581	1.82332e-08	1.82332e-08	1	0	0	1	0	0
AACGGGAACTCAGCCT	12031	55169	16	405.596	1745160647	101	7008213708	882704	4.58557	29.6625	136.02	7.87205	2.17632	0.125953	0.726427	1.24706e-06	1.24706e-06	1	1	0	1	1	0
AACGGGAACTCGGCCT	2415	10560	16	405.596	1745160647	101	7008213708	168960	4.37267	5.95421	26.0358	1.5068	0.416573	0.0241089	0.6927	2.38702e-07	2.38702e-07	1	0	0	1	1	0
AACGGT	18924	213839	6	405.596	1745160647	101	7008213708	1283034	11.2999	46.6573	527.222	30.5126	3.16333	0.183076	0.67128	1.81263e-06	1.81263e-06	1	1	0	1	1	0
AACGGTAGCGGT	2453	9953	12	405.596	1745160647	101	7008213708	119436	4.05748	6.0479	24.5392	1.42019	0.294471	0.0170423	0.482077	1.68736e-07	1.68736e-07	1	0	0	1	0	0
AACGGTGCTAATGAT	48	207	15	405.596	1745160647	101	7008213708	3105	4.3125	0.118344	0.51036	0.0295368	0.00765541	0.000443052	0.64047	4.38665e-09	4.38665e-09	1	0	0	1	1	0
AACGT	2427	36523	5	405.596	1745160647	101	7008213708	182615	15.0486	5.98379	90.0478	5.21146	0.450239	0.0260573	0.744981	2.57993e-07	2.57993e-07	1	0	0	1	1	0
AACGTAATGC	257	1970	10	405.596	1745160647	101	7008213708	19700	7.66537	0.633636	4.85705	0.281099	0.0485705	0.00281099	0.758947	2.78316e-08	2.78316e-08	1	0	0	1	1	0
AACGTAATGT	496	3651	10	405.596	1745160647	101	7008213708	36510	7.36089	1.22289	9.00158	0.52096	0.0900158	0.0052096	0.728801	5.15802e-08	5.15802e-08	1	0	0	1	1	0
AACGTAT	24	102	7	405.596	1745160647	101	7008213708	714	4.25	0.0591722	0.251482	0.0145544	0.00176037	0.00010188	0.294554	1.00872e-09	1.00872e-09	1	0	0	1	0	0
AACGTATAT	19	77	9	405.596	1745160647	101	7008213708	693	4.05263	0.0468447	0.189844	0.0109871	0.0017086	9.8884e-05	0.361126	9.79049e-10	9.79049e-10	1	0	0	1	0	0
AACGTATCAGTCT	1339	6152	13	405.596	1745160647	101	7008213708	79976	4.59447	3.30132	15.1678	0.877827	0.197182	0.0114118	0.591368	1.12988e-07	1.12988e-07	1	0	0	1	1	0
AACGTATG	190	960	8	405.596	1745160647	101	7008213708	7680	5.05263	0.468447	2.36689	0.136982	0.0189351	0.00109586	0.400208	1.08501e-08	1.08501e-08	1	0	0	1	0	0
AACGTC	74	417	6	405.596	1745160647	101	7008213708	2502	5.63514	0.182448	1.02812	0.0595016	0.00616871	0.00035701	0.334761	3.53475e-09	3.53475e-09	1	0	0	1	0	0
AACGTG	41	164	6	405.596	1745160647	101	7008213708	984	4	0.101086	0.404344	0.0234011	0.00242606	0.000140407	0.237624	1.39017e-09	1.39017e-09	1	0	0	1	0	0
AACGTT	1116	7916	6	405.596	1745160647	101	7008213708	47496	7.09319	2.75151	19.517	1.12953	0.117102	0.00677719	0.421378	6.71009e-08	6.71009e-08	1	0	0	1	0	0
AACGTTAATTACTCCT	692	2893	16	405.596	1745160647	101	7008213708	46288	4.18064	1.70613	7.13272	0.412801	0.114124	0.00660482	0.662279	6.53943e-08	6.53943e-08	1	0	0	1	1	0
AACT	29845	462230	4	405.596	1745160647	101	7008213708	1848920	15.4877	73.5831	1139.63	65.9555	4.55853	0.263822	0.613374	2.6121e-06	2.6121e-06	1	1	0	0	1	0
AACTAACTAACTAT	99	440	14	405.596	1745160647	101	7008213708	6160	4.44444	0.244085	1.08482	0.0627835	0.0151875	0.000878969	0.616062	8.70266e-09	8.70266e-09	1	0	0	1	1	0
AACTAACTACT	304	2287	11	405.596	1745160647	101	7008213708	25157	7.52303	0.749515	5.63862	0.326331	0.0620248	0.00358965	0.819339	3.5541e-08	3.5541e-08	1	0	0	1	1	0
AACTAACTATAT	576	2810	12	405.596	1745160647	101	7008213708	33720	4.87847	1.42013	6.92808	0.400958	0.083137	0.0048115	0.57962	4.76386e-08	4.76386e-08	1	0	0	1	1	0
AACTAAGAAT	125	559	10	405.596	1745160647	101	7008213708	5590	4.472	0.308189	1.37822	0.0797635	0.0137822	0.000797635	0.442772	7.89738e-09	7.89738e-09	1	0	0	1	0	0
AACTAAT	1360	13636	7	405.596	1745160647	101	7008213708	95452	10.0265	3.35309	33.6197	1.94572	0.235338	0.01362	0.694904	1.34852e-07	1.34852e-07	1	0	0	1	1	0
AACTAATAAGAAT	722	4134	13	405.596	1745160647	101	7008213708	53742	5.72576	1.7801	10.1924	0.589879	0.132501	0.00766843	0.736979	7.59251e-08	7.59251e-08	1	0	0	1	1	0
AACTAATAAT	3370	26521	10	405.596	1745160647	101	7008213708	265210	7.86973	8.30877	65.3878	3.78427	0.653878	0.0378427	0.779181	3.74681e-07	3.74681e-07	1	0	0	1	1	0
AACTAATAT	22	88	9	405.596	1745160647	101	7008213708	792	4	0.0542412	0.216965	0.0125567	0.00195268	0.00011301	0.356436	1.11891e-09	1.11891e-09	1	0	0	1	0	0
AACTAATATAT	11	50	11	405.596	1745160647	101	7008213708	550	4.54545	0.0271206	0.123275	0.00713449	0.00135603	7.84793e-05	0.49505	7.77023e-10	7.77023e-10	1	0	0	1	0	0
AACTAATCTCTATCTCTAT	777	3202	19	405.596	1745160647	101	7008213708	60838	4.12098	1.9157	7.89456	0.456892	0.149997	0.00868096	0.775234	8.59501e-08	8.59501e-08	1	0	0	1	1	0
AACTAC	127654	1733017	6	405.596	1745160647	101	7008213708	10398102	13.5759	314.732	4272.77	247.284	25.6366	1.4837	0.806489	1.46901e-05	1.46901e-05	1	1	0	1	1	0
AACTACAACTACTCCTAC	18619	81712	18	405.596	1745160647	101	7008213708	1470816	4.38864	45.9053	201.462	11.6595	3.62631	0.20987	0.782133	2.07792e-06	2.07792e-06	1	1	0	1	1	0
AACTACAAT	163	665	9	405.596	1745160647	101	7008213708	5985	4.07975	0.401878	1.63956	0.0948887	0.0147561	0.000853998	0.363542	8.45543e-09	8.45543e-09	1	0	0	1	0	0
AACTACATATAC	1582	10454	12	405.596	1745160647	101	7008213708	125448	6.60809	3.90044	25.7744	1.49168	0.309293	0.0179001	0.78512	1.77229e-07	1.77229e-07	1	0	0	1	1	0
AACTACC	1	4	7	405.596	1745160647	101	7008213708	28	4	0.00246551	0.00986204	0.000570759	6.90343e-05	3.99531e-06	0.277228	3.95575e-11	3.95575e-11	1	0	0	1	0	0
AACTACCTT	115	601	9	405.596	1745160647	101	7008213708	5409	5.22609	0.283534	1.48177	0.0857565	0.0133359	0.000771809	0.465691	7.64167e-09	7.64167e-09	1	0	0	1	0	0
AACTACT	8987	112512	7	405.596	1745160647	101	7008213708	787584	12.5194	22.1575	277.399	16.0543	1.9418	0.11238	0.867682	1.11267e-06	1.11267e-06	1	0	0	1	1	0
AACTACTAC	29223	210136	9	405.596	1745160647	101	7008213708	1891224	7.19077	72.0496	518.092	29.9842	4.66283	0.269858	0.640762	2.67186e-06	2.67186e-06	1	1	0	1	1	0
AACTACTACATTGATG	2124	9004	16	405.596	1745160647	101	7008213708	144064	4.23917	5.23674	22.1994	1.28478	0.355191	0.0205565	0.671552	2.03529e-07	2.03529e-07	1	0	0	1	1	0
AACTACTACC	3	22	10	405.596	1745160647	101	7008213708	220	7.33333	0.00739653	0.0542412	0.00313917	0.000542412	3.13917e-05	0.726073	3.10809e-10	3.10809e-10	1	0	0	1	1	0
AACTACTACGTACTAC	1464	5940	16	405.596	1745160647	101	7008213708	95040	4.05738	3.60951	14.6451	0.847577	0.234322	0.0135612	0.642753	1.3427e-07	1.3427e-07	1	0	0	1	1	0
AACTACTACT	130975	1145393	10	405.596	1745160647	101	7008213708	11453930	8.74513	322.92	2823.98	163.436	28.2398	1.63436	0.865854	1.61818e-05	1.61818e-05	1	1	0	1	1	0
AACTACTACTAC	19203	95235	12	405.596	1745160647	101	7008213708	1142820	4.95938	47.3452	234.803	13.5891	2.81763	0.163069	0.589233	1.61454e-06	1.61454e-06	1	1	0	1	1	0
AACTACTACTACT	76193	472906	13	405.596	1745160647	101	7008213708	6147778	6.20669	187.855	1165.95	67.4788	15.1574	0.877225	0.79888	8.68539e-06	8.68539e-06	1	1	0	1	1	0
AACTACTACTCC	159	704	12	405.596	1745160647	101	7008213708	8448	4.42767	0.392016	1.73572	0.100454	0.0208286	0.00120544	0.52606	1.19351e-08	1.19351e-08	1	0	0	1	1	0
AACTACTACTTC	155	634	12	405.596	1745160647	101	7008213708	7608	4.09032	0.382154	1.56313	0.0904653	0.0187576	0.00108558	0.485979	1.07483e-08	1.07483e-08	1	0	0	1	0	0
AACTACTCAATGATG	559	2413	15	405.596	1745160647	101	7008213708	36195	4.31664	1.37822	5.94927	0.34431	0.0892391	0.00516465	0.641085	5.11352e-08	5.11352e-08	1	0	0	1	1	0
AACTACTCCTACTCCTAC	3399	14124	18	405.596	1745160647	101	7008213708	254232	4.15534	8.38027	34.8229	2.01535	0.626811	0.0362763	0.740556	3.59171e-07	3.59171e-07	1	0	0	1	1	0
AACTAG	2097	23759	6	405.596	1745160647	101	7008213708	142554	11.33	5.17017	58.578	3.39016	0.351468	0.020341	0.673069	2.01396e-07	2.01396e-07	1	0	0	1	1	0
AACTAGAAG	826	6661	9	405.596	1745160647	101	7008213708	59949	8.06416	2.03651	16.4228	0.950456	0.147805	0.00855411	0.718589	8.46941e-08	8.46941e-08	1	0	0	1	1	0
AACTAGAC	14	58	8	405.596	1745160647	101	7008213708	464	4.14286	0.0345171	0.143	0.008276	0.001144	6.6208e-05	0.328147	6.55525e-10	6.55525e-10	1	0	0	1	0	0
AACTAGACAAG	10	50	11	405.596	1745160647	101	7008213708	550	5	0.0246551	0.123275	0.00713449	0.00135603	7.84793e-05	0.544554	7.77023e-10	7.77023e-10	1	0	0	1	1	0
AACTAGACCAATGG	1617	7444	14	405.596	1745160647	101	7008213708	104216	4.60359	3.98673	18.3533	1.06218	0.256946	0.0148706	0.638121	1.47233e-07	1.47233e-07	1	0	0	1	1	0
AACTAGAGAGATGG	158	720	14	405.596	1745160647	101	7008213708	10080	4.55696	0.389551	1.77517	0.102737	0.0248523	0.00143831	0.631658	1.42407e-08	1.42407e-08	1	0	0	1	1	0
AACTAGAGCTAG	1035	4971	12	405.596	1745160647	101	7008213708	59652	4.8029	2.5518	12.256	0.709311	0.147073	0.00851173	0.570641	8.42745e-08	8.42745e-08	1	0	0	1	1	0
AACTAGAGTTAGGTCT	1578	6859	16	405.596	1745160647	101	7008213708	109744	4.34664	3.89057	16.9109	0.978709	0.270575	0.0156593	0.688577	1.55043e-07	1.55043e-07	1	0	0	1	1	0
AACTAGCCGAGGAAG	342	1372	15	405.596	1745160647	101	7008213708	20580	4.0117	0.843204	3.38268	0.19577	0.0507402	0.00293655	0.595796	2.90748e-08	2.90748e-08	1	0	0	1	1	0
AACTAGCTAGAGCTAG	2429	10559	16	405.596	1745160647	101	7008213708	168944	4.34706	5.98872	26.0333	1.50666	0.416533	0.0241066	0.688643	2.38679e-07	2.38679e-07	1	0	0	1	1	0
AACTAGCTGAAGAGC	207	841	15	405.596	1745160647	101	7008213708	12615	4.0628	0.51036	2.07349	0.120002	0.0311024	0.00180003	0.603386	1.78221e-08	1.78221e-08	1	0	0	1	1	0
AACTAGT	35	176	7	405.596	1745160647	101	7008213708	1232	5.02857	0.0862928	0.43393	0.0251134	0.00303751	0.000175794	0.348515	1.74053e-09	1.74053e-09	1	0	0	1	0	0
AACTAT	69030	684518	6	405.596	1745160647	101	7008213708	4107108	9.91624	170.194	1687.69	97.6737	10.1261	0.586042	0.589084	5.8024e-06	5.8024e-06	1	1	0	1	1	0
AACTATAATAATAATCT	1981	8192	17	405.596	1745160647	101	7008213708	139264	4.13529	4.88417	20.1975	1.16891	0.343357	0.0198715	0.696038	1.96748e-07	1.96748e-07	1	0	0	1	1	0
AACTATAATATTGC	484	2032	14	405.596	1745160647	101	7008213708	28448	4.19835	1.19331	5.00992	0.289945	0.0701388	0.00405924	0.581949	4.01905e-08	4.01905e-08	1	0	0	1	1	0
AACTATAATGATAATCT	8238	38171	17	405.596	1745160647	101	7008213708	648907	4.63353	20.3109	94.111	5.44661	1.59989	0.0925924	0.779901	9.16756e-07	9.16756e-07	1	0	0	1	1	0
AACTATAATTATAATCT	193	811	17	405.596	1745160647	101	7008213708	13787	4.20207	0.475843	1.99953	0.115721	0.033992	0.00196726	0.70728	1.94779e-08	1.94779e-08	1	0	0	1	1	0
AACTATAGAGC	6	29	11	405.596	1745160647	101	7008213708	319	4.83333	0.0147931	0.0714998	0.004138	0.000786498	4.5518e-05	0.526403	4.50673e-10	4.50673e-10	1	0	0	1	1	0
AACTATAT	347	1694	8	405.596	1745160647	101	7008213708	13552	4.88184	0.855532	4.17657	0.241716	0.0334126	0.00193373	0.386681	1.91459e-08	1.91459e-08	1	0	0	1	0	0
AACTATATATCTTATGCACT	934	3873	20	405.596	1745160647	101	7008213708	77460	4.14668	2.30279	9.54892	0.552637	0.190978	0.0110527	0.821125	1.09433e-07	1.09433e-07	1	0	0	1	1	0
AACTATATCT	607	3127	10	405.596	1745160647	101	7008213708	31270	5.15157	1.49656	7.70965	0.446191	0.0770965	0.00446191	0.510056	4.41773e-08	4.41773e-08	1	0	0	1	1	0
AACTATCAATATATCT	929	3861	16	405.596	1745160647	101	7008213708	61776	4.15608	2.29046	9.51933	0.550925	0.152309	0.0088148	0.658389	8.72752e-08	8.72752e-08	1	0	0	1	1	0
AACTATCCATCTATCT	2465	11398	16	405.596	1745160647	101	7008213708	182368	4.62394	6.07748	28.1019	1.62638	0.44963	0.026022	0.732505	2.57644e-07	2.57644e-07	1	0	0	1	1	0
AACTATCT	32204	268181	8	405.596	1745160647	101	7008213708	2145448	8.32757	79.3993	661.203	38.2667	5.28962	0.306133	0.659609	3.03102e-06	3.03102e-06	1	1	0	1	1	0
AACTATCTAT	1347	8826	10	405.596	1745160647	101	7008213708	88260	6.55234	3.32104	21.7606	1.25938	0.217606	0.0125938	0.648746	1.24691e-07	1.24691e-07	1	0	0	1	1	0
AACTATCTATCG	1099	5560	12	405.596	1745160647	101	7008213708	66720	5.05914	2.7096	13.7082	0.793355	0.164499	0.00952026	0.601086	9.426e-08	9.426e-08	1	0	0	1	1	0
AACTATCTATCT	43277	174045	12	405.596	1745160647	101	7008213708	2088540	4.02165	106.7	429.11	24.8344	5.14932	0.298013	0.47782	2.95063e-06	2.95063e-06	1	1	0	1	0	0
AACTATCTATCTATCG	2255	9840	16	405.596	1745160647	101	7008213708	157440	4.36364	5.55972	24.2606	1.40407	0.38817	0.0224651	0.691269	2.22426e-07	2.22426e-07	1	0	0	1	1	0
AACTATCTCG	153	903	10	405.596	1745160647	101	7008213708	9030	5.90196	0.377223	2.22636	0.128849	0.0222636	0.00128849	0.584353	1.27573e-08	1.27573e-08	1	0	0	1	1	0
AACTATCTCT	2289	15199	10	405.596	1745160647	101	7008213708	151990	6.64002	5.64355	37.4733	2.16874	0.374733	0.0216874	0.657427	2.14727e-07	2.14727e-07	1	0	0	1	1	0
AACTATCTCTCTATCT	2251	9015	16	405.596	1745160647	101	7008213708	144240	4.00489	5.54986	22.2266	1.28635	0.355625	0.0205816	0.634437	2.03778e-07	2.03778e-07	1	0	0	1	1	0
AACTATG	4	16	7	405.596	1745160647	101	7008213708	112	4	0.00986204	0.0394482	0.00228304	0.000276137	1.59812e-05	0.277228	1.5823e-10	1.5823e-10	1	0	0	1	0	0
AACTATGGGACATG	2122	10276	14	405.596	1745160647	101	7008213708	143864	4.8426	5.23181	25.3356	1.46628	0.354698	0.0205279	0.671252	2.03247e-07	2.03247e-07	1	0	0	1	1	0
AACTATT	386	2449	7	405.596	1745160647	101	7008213708	17143	6.34456	0.951687	6.03803	0.349447	0.0422662	0.00244613	0.439722	2.42191e-08	2.42191e-08	1	0	0	1	0	0
AACTATTAC	5929	57421	9	405.596	1745160647	101	7008213708	516789	9.68477	14.618	141.572	8.19339	1.27415	0.0737405	0.862999	7.30104e-07	7.30104e-07	1	0	0	1	1	0
AACTATTCTTCT	923	4657	12	405.596	1745160647	101	7008213708	55884	5.0455	2.27567	11.4819	0.664506	0.137783	0.00797407	0.599466	7.89512e-08	7.89512e-08	1	0	0	1	1	0
AACTC	372	2401	5	405.596	1745160647	101	7008213708	12005	6.4543	0.91717	5.91969	0.342598	0.0295984	0.00171299	0.31952	1.69603e-08	1.69603e-08	1	0	0	1	0	0
AACTCACT	263	1252	8	405.596	1745160647	101	7008213708	10016	4.76046	0.648429	3.08682	0.178648	0.0246945	0.00142918	0.377066	1.41503e-08	1.41503e-08	1	0	0	1	0	0
AACTCATCTCATCTT	2	11	15	405.596	1745160647	101	7008213708	165	5.5	0.00493102	0.0271206	0.00156959	0.000406809	2.35438e-05	0.816832	2.33107e-10	2.33107e-10	1	0	0	1	1	0
AACTCATTGTGT	135	603	12	405.596	1745160647	101	7008213708	7236	4.46667	0.332844	1.4867	0.0860419	0.0178404	0.0010325	0.530693	1.02228e-08	1.02228e-08	1	0	0	1	1	0
AACTCC	319	1729	6	405.596	1745160647	101	7008213708	10374	5.42006	0.786498	4.26287	0.246711	0.0255772	0.00148026	0.321984	1.46561e-08	1.46561e-08	1	0	0	1	0	0
AACTCCAACTCCAAT	4201	19040	15	405.596	1745160647	101	7008213708	285600	4.53225	10.3576	46.9433	2.71681	0.70415	0.0407522	0.673107	4.03487e-07	4.03487e-07	1	0	0	1	1	0
AACTCCAACTCT	1982	9432	12	405.596	1745160647	101	7008213708	113184	4.75883	4.88664	23.2547	1.34585	0.279056	0.0161502	0.565405	1.59903e-07	1.59903e-07	1	0	0	1	1	0
AACTCCC	1903	7699	7	405.596	1745160647	101	7008213708	53893	4.04572	4.69186	18.982	1.09857	0.132874	0.00768998	0.280396	7.61384e-08	7.61384e-08	1	0	0	1	0	0
AACTCCGACTCCAC	1061	4497	14	405.596	1745160647	101	7008213708	62958	4.23845	2.61591	11.0874	0.641676	0.155224	0.00898346	0.587509	8.89451e-08	8.89451e-08	1	0	0	1	1	0
AACTCT	17177	200973	6	405.596	1745160647	101	7008213708	1205838	11.7001	42.3501	495.501	28.6768	2.97301	0.172061	0.695057	1.70357e-06	1.70357e-06	1	1	0	1	1	0
AACTCTACTC	1149	7512	10	405.596	1745160647	101	7008213708	75120	6.53786	2.83287	18.5209	1.07189	0.185209	0.0107189	0.647313	1.06127e-07	1.06127e-07	1	0	0	1	1	0
AACTCTATATCTC	123	513	13	405.596	1745160647	101	7008213708	6669	4.17073	0.303258	1.26481	0.0731998	0.0164425	0.000951598	0.536827	9.42176e-09	9.42176e-09	1	0	0	1	1	0
AACTCTATC	64	289	9	405.596	1745160647	101	7008213708	2601	4.51562	0.157793	0.712532	0.0412373	0.00641279	0.000371136	0.402382	3.67461e-09	3.67461e-09	1	0	0	1	0	0
AACTCTCCGTCTGTCT	656	3009	16	405.596	1745160647	101	7008213708	48144	4.58689	1.61737	7.41872	0.429353	0.118699	0.00686965	0.726636	6.80164e-08	6.80164e-08	1	0	0	1	1	0
AACTCTCT	4716	33878	8	405.596	1745160647	101	7008213708	271024	7.18363	11.6273	83.5265	4.83404	0.668212	0.0386723	0.569	3.82894e-07	3.82894e-07	1	0	0	1	1	0
AACTCTCTCT	6753	54713	10	405.596	1745160647	101	7008213708	547130	8.10203	16.6496	134.895	7.80698	1.34895	0.0780698	0.802181	7.72969e-07	7.72969e-07	1	0	0	1	1	0
AACTCTCTCTGTCTCT	1	4	16	405.596	1745160647	101	7008213708	64	4	0.00246551	0.00986204	0.000570759	0.000157793	9.13214e-06	0.633663	9.04172e-11	9.04172e-11	1	0	0	1	1	0
AACTCTTCCT	2	14	10	405.596	1745160647	101	7008213708	140	7	0.00493102	0.0345171	0.00199766	0.000345171	1.99766e-05	0.693069	1.97788e-10	1.97788e-10	1	0	0	1	1	0
AACTG	18072	91765	5	405.596	1745160647	101	7008213708	458825	5.07774	44.5567	226.247	13.0939	1.13124	0.0654696	0.251373	6.48214e-07	6.48214e-07	1	1	0	1	0	0
AACTGAACTTAC	986	4150	12	405.596	1745160647	101	7008213708	49800	4.20892	2.43099	10.2319	0.592162	0.122782	0.00710595	0.50007	7.03559e-08	7.03559e-08	1	0	0	1	1	0
AACTGAAGACAGTTC	1251	6016	15	405.596	1745160647	101	7008213708	90240	4.80895	3.08435	14.8325	0.858421	0.222488	0.0128763	0.714201	1.27488e-07	1.27488e-07	1	0	0	1	1	0
AACTGACAATTGTATTGAT	2317	9480	19	405.596	1745160647	101	7008213708	180120	4.0915	5.71259	23.373	1.3527	0.444088	0.0257013	0.769688	2.54468e-07	2.54468e-07	1	0	0	1	1	0
AACTGACT	106	477	8	405.596	1745160647	101	7008213708	3816	4.5	0.261344	1.17605	0.068063	0.00940838	0.000544504	0.356436	5.39113e-09	5.39113e-09	1	0	0	1	0	0
AACTGAT	543	2172	7	405.596	1745160647	101	7008213708	15204	4	1.33877	5.35509	0.309922	0.0374856	0.00216945	0.277228	2.14797e-08	2.14797e-08	1	0	0	1	0	0
AACTGATAATTGTGT	611	2764	15	405.596	1745160647	101	7008213708	41460	4.52373	1.50643	6.81467	0.394394	0.10222	0.00591592	0.671841	5.85734e-08	5.85734e-08	1	0	0	1	1	0
AACTGC	215	2218	6	405.596	1745160647	101	7008213708	13308	10.3163	0.530085	5.4685	0.316486	0.032811	0.00189891	0.612848	1.88011e-08	1.88011e-08	1	0	0	1	1	0
AACTGCAATTCTCT	330	1363	14	405.596	1745160647	101	7008213708	19082	4.1303	0.813618	3.36049	0.194486	0.0470469	0.00272281	0.572517	2.69585e-08	2.69585e-08	1	0	0	1	1	0
AACTGCGGTATCT	398	1964	13	405.596	1745160647	101	7008213708	25532	4.93467	0.981273	4.84226	0.280243	0.0629494	0.00364315	0.635156	3.60708e-08	3.60708e-08	1	0	0	1	1	0
AACTGCT	115	460	7	405.596	1745160647	101	7008213708	3220	4	0.283534	1.13413	0.0656373	0.00793894	0.000459461	0.277228	4.54912e-09	4.54912e-09	1	0	0	1	0	0
AACTGG	77	308	6	405.596	1745160647	101	7008213708	1848	4	0.189844	0.759377	0.0439484	0.00455626	0.000263691	0.237624	2.6108e-09	2.6108e-09	1	0	0	1	0	0
AACTGGCATCTTCAAG	70	300	16	405.596	1745160647	101	7008213708	4800	4.28571	0.172586	0.739653	0.0428069	0.0118344	0.000684911	0.678925	6.78129e-09	6.78129e-09	1	0	0	1	1	0
AACTGGCTAGAGCTAG	1233	5676	16	405.596	1745160647	101	7008213708	90816	4.60341	3.03997	13.9942	0.809907	0.223908	0.0129585	0.729252	1.28302e-07	1.28302e-07	1	0	0	1	1	0
AACTGT	2215	14849	6	405.596	1745160647	101	7008213708	89094	6.70384	5.4611	36.6104	2.1188	0.219662	0.0127128	0.398248	1.25869e-07	1.25869e-07	1	0	0	1	0	0
AACTGTCATTGT	66	318	12	405.596	1745160647	101	7008213708	3816	4.81818	0.162724	0.784032	0.0453753	0.00940838	0.000544504	0.572457	5.39113e-09	5.39113e-09	1	0	0	1	1	0
AACTGTCT	957	5924	8	405.596	1745160647	101	7008213708	47392	6.19018	2.35949	14.6057	0.845294	0.116845	0.00676235	0.490311	6.6954e-08	6.6954e-08	1	0	0	1	0	0
AACTGTCTAACTGTCTGTCT	3414	13854	20	405.596	1745160647	101	7008213708	277080	4.058	8.41725	34.1572	1.97682	0.683143	0.0395365	0.803564	3.9145e-07	3.9145e-07	1	0	0	1	1	0
AACTGTCTATCTGTCTATCT	1368	5556	20	405.596	1745160647	101	7008213708	111120	4.0614	3.37282	13.6984	0.792784	0.273967	0.0158557	0.804238	1.56987e-07	1.56987e-07	1	0	0	1	1	0
AACTGTCTCT	846	5694	10	405.596	1745160647	101	7008213708	56940	6.7305	2.08582	14.0386	0.812475	0.140386	0.00812475	0.666386	8.04431e-08	8.04431e-08	1	0	0	1	1	0
AACTT	5553	29837	5	405.596	1745160647	101	7008213708	149185	5.37313	13.691	73.5634	4.25743	0.367817	0.0212872	0.265997	2.10764e-07	2.10764e-07	1	0	0	1	0	0
AACTTAATGCATTGTAATG	1248	5082	19	405.596	1745160647	101	7008213708	96558	4.07212	3.07696	12.5297	0.725149	0.238065	0.0137778	0.766042	1.36414e-07	1.36414e-07	1	0	0	1	1	0
AACTTAGAACTTG	1611	8097	13	405.596	1745160647	101	7008213708	105261	5.02607	3.97194	19.9632	1.15536	0.259522	0.0150197	0.64692	1.4871e-07	1.4871e-07	1	0	0	1	1	0
AACTTAT	209	836	7	405.596	1745160647	101	7008213708	5852	4	0.515292	2.06117	0.119289	0.0144282	0.00083502	0.277228	8.26753e-09	8.26753e-09	1	0	0	1	0	0
AACTTATTATT	45	208	11	405.596	1745160647	101	7008213708	2288	4.62222	0.110948	0.512826	0.0296795	0.00564109	0.000326474	0.50341	3.23242e-09	3.23242e-09	1	0	0	1	1	0
AACTTC	128	514	6	405.596	1745160647	101	7008213708	3084	4.01562	0.315585	1.26727	0.0733425	0.00760363	0.000440055	0.238552	4.35698e-09	4.35698e-09	1	0	0	1	0	0
AACTTCAGTCAATG	196	838	14	405.596	1745160647	101	7008213708	11732	4.27551	0.48324	2.0661	0.119574	0.0289254	0.00167404	0.592645	1.65746e-08	1.65746e-08	1	0	0	1	1	0
AACTTCTACT	1	4	10	405.596	1745160647	101	7008213708	40	4	0.00246551	0.00986204	0.000570759	9.86204e-05	5.70759e-06	0.39604	5.65108e-11	5.65108e-11	1	0	0	1	0	0
AACTTG	370	1480	6	405.596	1745160647	101	7008213708	8880	4	0.912239	3.64895	0.211181	0.0218937	0.00126708	0.237624	1.25454e-08	1.25454e-08	1	0	0	1	0	0
AAG	660135	16488920	3	405.596	1745160647	101	7008213708	49466760	24.9781	1627.57	40653.6	2352.8	121.961	7.0584	0.741924	6.98851e-05	6.98851e-05	1	1	1	0	1	0
AAGAAGAAGAAGAAGATG	7109	29372	18	405.596	1745160647	101	7008213708	528696	4.13166	17.5273	72.4169	4.19108	1.30351	0.0754395	0.736336	7.46926e-07	7.46926e-07	1	0	0	1	1	0
AAGAAGAAGAAGAAT	20450	85072	15	405.596	1745160647	101	7008213708	1276080	4.16	50.4197	209.746	12.1389	3.14619	0.182083	0.617822	1.80281e-06	1.80281e-06	1	1	0	1	1	0
AAGAAGAAGAAGACTCCTAG	2401	9678	20	405.596	1745160647	101	7008213708	193560	4.03082	5.91969	23.8612	1.38095	0.477224	0.027619	0.798182	2.73456e-07	2.73456e-07	1	0	0	1	1	0
AAGAAGAAGAAGAGG	8869	39889	15	405.596	1745160647	101	7008213708	598335	4.49758	21.8666	98.3467	5.69175	1.4752	0.0853762	0.667957	8.45309e-07	8.45309e-07	1	0	0	1	1	0
AAGAAGAAGAAGATG	7654	30815	15	405.596	1745160647	101	7008213708	462225	4.026	18.871	75.9747	4.39698	1.13962	0.0659548	0.597921	6.53017e-07	6.53017e-07	1	0	0	1	1	0
AAGAAGAAGAAGCAT	1139	5835	15	405.596	1745160647	101	7008213708	87525	5.12291	2.80822	14.3862	0.832594	0.215794	0.0124889	0.760829	1.23653e-07	1.23653e-07	1	0	0	1	1	0
AAGAAGAAGAAT	89398	528496	12	405.596	1745160647	101	7008213708	6341952	5.91172	220.412	1303.01	75.4109	15.6361	0.904931	0.702383	8.95972e-06	8.95972e-06	1	1	0	1	1	0
AAGAAGAAGACG	3342	19727	12	405.596	1745160647	101	7008213708	236724	5.90275	8.23973	48.6371	2.81484	0.583645	0.0337781	0.701317	3.34436e-07	3.34436e-07	1	0	0	1	1	0
AAGAAGAAGAGG	19229	96005	12	405.596	1745160647	101	7008213708	1152060	4.99272	47.4093	236.701	13.6989	2.84042	0.164387	0.593194	1.6276e-06	1.6276e-06	1	1	0	1	1	0
AAGAAGAAGATC	554	3557	12	405.596	1745160647	101	7008213708	42684	6.42058	1.36589	8.76982	0.507547	0.105238	0.00609057	0.762841	6.03027e-08	6.03027e-08	1	0	0	1	1	0
AAGAAGAAGCAT	702	3688	12	405.596	1745160647	101	7008213708	44256	5.25356	1.73079	9.0928	0.52624	0.109114	0.00631488	0.624185	6.25235e-08	6.25235e-08	1	0	0	1	1	0
AAGAAGAAGGCG	412	2358	12	405.596	1745160647	101	7008213708	28296	5.7233	1.01579	5.81367	0.336462	0.0697641	0.00403755	0.679996	3.99757e-08	3.99757e-08	1	0	0	1	1	0
AAGAAGAAT	157927	1347756	9	405.596	1745160647	101	7008213708	12129804	8.53404	389.371	3322.91	192.311	29.9061	1.7308	0.760459	1.71366e-05	1.71366e-05	1	1	0	1	1	0
AAGAAGAATAAT	4533	23224	12	405.596	1745160647	101	7008213708	278688	5.12332	11.1762	57.259	3.31383	0.687108	0.0397659	0.608711	3.93722e-07	3.93722e-07	1	0	0	1	1	0
AAGAAGAATAATAAT	1259	5897	15	405.596	1745160647	101	7008213708	88455	4.68388	3.10408	14.5391	0.841441	0.218087	0.0126216	0.695625	1.24967e-07	1.24967e-07	1	0	0	1	1	0
AAGAAGAATG	1232	7364	10	405.596	1745160647	101	7008213708	73640	5.97727	3.03751	18.156	1.05077	0.18156	0.0105077	0.591809	1.04036e-07	1.04036e-07	1	0	0	1	1	0
AAGAAGAATGAG	743	3098	12	405.596	1745160647	101	7008213708	37176	4.16958	1.83187	7.63815	0.442053	0.0916578	0.00530463	0.495396	5.25211e-08	5.25211e-08	1	0	0	1	0	0
AAGAAGACAGAGG	774	3593	13	405.596	1745160647	101	7008213708	46709	4.64212	1.9083	8.85858	0.512684	0.115161	0.00666489	0.5975	6.5989e-08	6.5989e-08	1	0	0	1	1	0
AAGAAGACG	1150	7580	9	405.596	1745160647	101	7008213708	68220	6.5913	2.83534	18.6886	1.08159	0.168197	0.00973429	0.587344	9.63791e-08	9.63791e-08	1	0	0	1	1	0
AAGAAGACGAAGAGG	2565	11877	15	405.596	1745160647	101	7008213708	178155	4.63041	6.32403	29.2829	1.69473	0.439243	0.0254209	0.687685	2.51692e-07	2.51692e-07	1	0	0	1	1	0
AAGAAGACGAAT	361	1473	12	405.596	1745160647	101	7008213708	17676	4.08033	0.890049	3.6317	0.210182	0.0435803	0.00252218	0.484792	2.49721e-08	2.49721e-08	1	0	0	1	0	0
AAGAAGACGACG	340	1729	12	405.596	1745160647	101	7008213708	20748	5.08529	0.838273	4.26287	0.246711	0.0511544	0.00296053	0.604193	2.93121e-08	2.93121e-08	1	0	0	1	1	0
AAGAAGACGATT	1005	4172	12	405.596	1745160647	101	7008213708	50064	4.15124	2.47784	10.2861	0.595301	0.123433	0.00714362	0.493217	7.07289e-08	7.07289e-08	1	0	0	1	0	0
AAGAAGACTCCTAG	2189	13512	14	405.596	1745160647	101	7008213708	189168	6.17268	5.397	33.314	1.92802	0.466396	0.0269923	0.855619	2.67251e-07	2.67251e-07	1	0	0	1	1	0
AAGAAGAGG	14980	122424	9	405.596	1745160647	101	7008213708	1101816	8.1725	36.9333	301.838	17.4686	2.71654	0.157218	0.728242	1.55661e-06	1.55661e-06	1	1	0	1	1	0
AAGAAGAGGAAGAAT	1605	7192	15	405.596	1745160647	101	7008213708	107880	4.481	3.95714	17.7319	1.02622	0.265979	0.0153934	0.665495	1.5241e-07	1.5241e-07	1	0	0	1	1	0
AAGAAGATG	17330	119306	9	405.596	1745160647	101	7008213708	1073754	6.88436	42.7273	294.15	17.0237	2.64735	0.153214	0.613458	1.51697e-06	1.51697e-06	1	1	0	1	1	0
AAGAAGATGAAGGAGATG	2574	10850	18	405.596	1745160647	101	7008213708	195300	4.21523	6.34622	26.7508	1.54818	0.481514	0.0278673	0.751229	2.75914e-07	2.75914e-07	1	0	0	1	1	0
AAGAAGATGAATGAGATG	2385	9694	18	405.596	1745160647	101	7008213708	174492	4.06457	5.88024	23.9007	1.38323	0.430212	0.0248982	0.724379	2.46517e-07	2.46517e-07	1	0	0	1	1	0
AAGAAGATGATG	23779	97368	12	405.596	1745160647	101	7008213708	1168416	4.09471	58.6274	240.062	13.8934	2.88074	0.166721	0.4865	1.6507e-06	1.6507e-06	1	1	0	1	0	0
AAGAAGCAG	1917	15393	9	405.596	1745160647	101	7008213708	138537	8.02973	4.72638	37.9516	2.19642	0.341564	0.0197678	0.715521	1.95721e-07	1.95721e-07	1	0	0	1	1	0
AAGAAGG	146	893	7	405.596	1745160647	101	7008213708	6251	6.11644	0.359964	2.2017	0.127422	0.0154119	0.000891953	0.423912	8.83122e-09	8.83122e-09	1	0	0	1	0	0
AAGAAGGAG	773	3925	9	405.596	1745160647	101	7008213708	35325	5.07762	1.90584	9.67713	0.560057	0.0870941	0.00504051	0.452461	4.99061e-08	4.99061e-08	1	0	0	1	0	0
AAGAAGGAGAG	709	3472	11	405.596	1745160647	101	7008213708	38192	4.89704	1.74805	8.56025	0.495419	0.0941627	0.00544961	0.533341	5.39565e-08	5.39565e-08	1	0	0	1	1	0
AAGAAGGCGGCG	2374	12295	12	405.596	1745160647	101	7008213708	147540	5.17902	5.85312	30.3134	1.75437	0.363761	0.0210524	0.615329	2.0844e-07	2.0844e-07	1	0	0	1	1	0
AAGAAGTAG	778	5659	9	405.596	1745160647	101	7008213708	50931	7.27378	1.91817	13.9523	0.807481	0.125571	0.00726733	0.648159	7.19538e-08	7.19538e-08	1	0	0	1	1	0
AAGAAGTATTCCGC	499	2357	14	405.596	1745160647	101	7008213708	32998	4.72345	1.23029	5.81121	0.33632	0.0813569	0.00470848	0.654735	4.66186e-08	4.66186e-08	1	0	0	1	1	0
AAGAAGTGAC	2	10	10	405.596	1745160647	101	7008213708	100	5	0.00493102	0.0246551	0.0014269	0.000246551	1.4269e-05	0.49505	1.41277e-10	1.41277e-10	1	0	0	1	0	0
AAGAAT	2758584	31737509	6	405.596	1745160647	101	7008213708	190425054	11.505	6801.32	78249.1	4528.62	469.495	27.1717	0.683465	0.000269027	0.000269027	1	1	1	1	1	1
AAGAATAAGAATAAGGAT	4600	18530	18	405.596	1745160647	101	7008213708	333540	4.02826	11.3413	45.6859	2.64404	0.822346	0.0475927	0.717908	4.71215e-07	4.71215e-07	1	0	0	1	1	0
AAGAATAAGAATCAT	376	1773	15	405.596	1745160647	101	7008213708	26595	4.71543	0.927032	4.37135	0.252989	0.0655702	0.00379483	0.700311	3.75726e-08	3.75726e-08	1	0	0	1	1	0
AAGAATAAGAATG	227	940	13	405.596	1745160647	101	7008213708	12220	4.14097	0.559671	2.31758	0.134128	0.0301285	0.00174367	0.532996	1.7264e-08	1.7264e-08	1	0	0	1	1	0
AAGAATAAGATC	930	5383	12	405.596	1745160647	101	7008213708	64596	5.78817	2.29292	13.2718	0.768099	0.159262	0.00921718	0.687704	9.12593e-08	9.12593e-08	1	0	0	1	1	0
AAGAATAAGCAT	6988	31708	12	405.596	1745160647	101	7008213708	380496	4.53749	17.229	78.1764	4.52441	0.938117	0.0542929	0.539108	5.37553e-07	5.37553e-07	1	0	0	1	1	0
AAGAATAAT	114770	930994	9	405.596	1745160647	101	7008213708	8378946	8.11182	282.967	2295.37	132.843	20.6584	1.19559	0.722836	1.18375e-05	1.18375e-05	1	1	0	1	1	0
AAGAATAATAATAAGGAT	949	4036	18	405.596	1745160647	101	7008213708	72648	4.2529	2.33977	9.9508	0.575896	0.179114	0.0103661	0.757942	1.02635e-07	1.02635e-07	1	0	0	1	1	0
AAGAATAATAGCAATT	111	516	16	405.596	1745160647	101	7008213708	8256	4.64865	0.273672	1.2722	0.0736279	0.0203552	0.00117805	0.73642	1.16638e-08	1.16638e-08	1	0	0	1	1	0
AAGAATAATAGTAATT	85	392	16	405.596	1745160647	101	7008213708	6272	4.61176	0.209568	0.96648	0.0559344	0.0154637	0.00089495	0.730577	8.86089e-09	8.86089e-09	1	0	0	1	1	0
AAGAATACG	360	3038	9	405.596	1745160647	101	7008213708	27342	8.43889	0.887583	7.49022	0.433491	0.067412	0.00390142	0.75198	3.86279e-08	3.86279e-08	1	0	0	1	1	0
AAGAATACT	2702	22314	9	405.596	1745160647	101	7008213708	200826	8.25833	6.66181	55.0154	3.18398	0.495138	0.0286558	0.735891	2.83721e-07	2.83721e-07	1	0	0	1	1	0
AAGAATAGAAT	183	1020	11	405.596	1745160647	101	7008213708	11220	5.57377	0.451188	2.51482	0.145544	0.027663	0.00160098	0.607044	1.58513e-08	1.58513e-08	1	0	0	1	1	0
AAGAATAGG	511	2746	9	405.596	1745160647	101	7008213708	24714	5.37378	1.25988	6.77029	0.391826	0.0609326	0.00352643	0.478851	3.49152e-08	3.49152e-08	1	0	0	1	0	0
AAGAATAGT	15955	101008	9	405.596	1745160647	101	7008213708	909072	6.33081	39.3372	249.036	14.4128	2.24133	0.129715	0.564131	1.28431e-06	1.28431e-06	1	1	0	1	1	0
AAGAATAGTAATAAT	93	422	15	405.596	1745160647	101	7008213708	6330	4.53763	0.229292	1.04045	0.0602151	0.0156067	0.000903226	0.673906	8.94283e-09	8.94283e-09	1	0	0	1	1	0
AAGAATAGTAGTAATT	420	2111	16	405.596	1745160647	101	7008213708	33776	5.02619	1.03551	5.20469	0.301218	0.0832751	0.00481949	0.796228	4.77177e-08	4.77177e-08	1	0	0	1	1	0
AAGAATATCAAT	777	3804	12	405.596	1745160647	101	7008213708	45648	4.89575	1.9157	9.3788	0.542792	0.112546	0.0065135	0.581674	6.44901e-08	6.44901e-08	1	0	0	1	1	0
AAGAATATG	166	687	9	405.596	1745160647	101	7008213708	6183	4.13855	0.409275	1.69381	0.0980278	0.0152442	0.00088225	0.368782	8.73515e-09	8.73515e-09	1	0	0	1	0	0
AAGAATC	529	4006	7	405.596	1745160647	101	7008213708	28042	7.57278	1.30425	9.87683	0.571615	0.0691378	0.0040013	0.524846	3.96169e-08	3.96169e-08	1	0	0	1	1	0
AAGAATCAT	3991	36247	9	405.596	1745160647	101	7008213708	326223	9.08218	9.83985	89.3673	5.17207	0.804306	0.0465487	0.809304	4.60878e-07	4.60878e-07	1	0	0	1	1	0
AAGAATCATAAT	1782	11725	12	405.596	1745160647	101	7008213708	140700	6.57969	4.39354	28.9081	1.67304	0.346897	0.0200764	0.781745	1.98777e-07	1.98777e-07	1	0	0	1	1	0
AAGAATG	30	202	7	405.596	1745160647	101	7008213708	1414	6.73333	0.0739653	0.498033	0.0288233	0.00348623	0.000201763	0.466667	1.99766e-09	1.99766e-09	1	0	0	1	0	0
AAGAATGAG	1295	10924	9	405.596	1745160647	101	7008213708	98316	8.43552	3.19283	26.9332	1.55874	0.242399	0.0140287	0.75168	1.38898e-07	1.38898e-07	1	0	0	1	1	0
AAGAATGAGATTCAG	5184	24685	15	405.596	1745160647	101	7008213708	370275	4.76177	12.7812	60.8611	3.5223	0.912917	0.0528344	0.707193	5.23113e-07	5.23113e-07	1	0	0	1	1	0
AAGAATGAT	1874	12829	9	405.596	1745160647	101	7008213708	115461	6.84578	4.62037	31.63	1.83057	0.28467	0.0164751	0.61002	1.6312e-07	1.6312e-07	1	0	0	1	1	0
AAGAATGATAGAT	2478	11546	13	405.596	1745160647	101	7008213708	150098	4.6594	6.10953	28.4668	1.6475	0.370068	0.0214174	0.599725	2.12054e-07	2.12054e-07	1	0	0	1	1	0
AAGAATT	84989	692230	7	405.596	1745160647	101	7008213708	4845610	8.14494	209.541	1706.7	98.7741	11.9469	0.691419	0.564501	6.84573e-06	6.84573e-06	1	1	0	1	1	0
AAGAATTAAT	21	144	10	405.596	1745160647	101	7008213708	1440	6.85714	0.0517757	0.355033	0.0205473	0.00355033	0.000205473	0.678925	2.03439e-09	2.03439e-09	1	0	0	1	1	0
AAGAATTAC	147	741	9	405.596	1745160647	101	7008213708	6669	5.04082	0.36243	1.82694	0.105733	0.0164425	0.000951598	0.449182	9.42176e-09	9.42176e-09	1	0	0	1	0	0
AAGAATTAG	220	1322	9	405.596	1745160647	101	7008213708	11898	6.00909	0.542412	3.2594	0.188636	0.0293346	0.00169772	0.535464	1.68091e-08	1.68091e-08	1	0	0	1	1	0
AAGAATTAGAATAATAG	487	2041	17	405.596	1745160647	101	7008213708	34697	4.19097	1.2007	5.03211	0.29123	0.0855458	0.0049509	0.70541	4.90189e-08	4.90189e-08	1	0	0	1	1	0
AAGAATTAT	40	228	9	405.596	1745160647	101	7008213708	2052	5.7	0.0986204	0.562136	0.0325333	0.00505923	0.000292799	0.507921	2.899e-09	2.899e-09	1	0	0	1	1	0
AAGAATTATAGTAATT	65	312	16	405.596	1745160647	101	7008213708	4992	4.8	0.160258	0.769239	0.0445192	0.0123078	0.000712307	0.760396	7.05255e-09	7.05255e-09	1	0	0	1	1	0
AAGAC	987	11656	5	405.596	1745160647	101	7008213708	58280	11.8095	2.43346	28.738	1.66319	0.14369	0.00831596	0.58463	8.23362e-08	8.23362e-08	1	0	0	1	1	0
AAGACAGAC	6	36	9	405.596	1745160647	101	7008213708	324	6	0.0147931	0.0887583	0.00513683	0.000798825	4.62315e-05	0.534653	4.57737e-10	4.57737e-10	1	0	0	1	1	0
AAGACAGACAGACAGCG	178	729	17	405.596	1745160647	101	7008213708	12393	4.09551	0.438861	1.79736	0.104021	0.0305551	0.00176835	0.689343	1.75085e-08	1.75085e-08	1	0	0	1	1	0
AAGACAGATAGG	1	4	12	405.596	1745160647	101	7008213708	48	4	0.00246551	0.00986204	0.000570759	0.000118344	6.84911e-06	0.475248	6.78129e-11	6.78129e-11	1	0	0	1	0	0
AAGACAGC	1716	9494	8	405.596	1745160647	101	7008213708	75952	5.53263	4.23081	23.4075	1.3547	0.18726	0.0108376	0.438228	1.07303e-07	1.07303e-07	1	0	0	1	0	0
AAGACAGCAGAC	4524	24269	12	405.596	1745160647	101	7008213708	291228	5.3645	11.154	59.8355	3.46294	0.718025	0.0415552	0.637366	4.11438e-07	4.11438e-07	1	0	0	1	1	0
AAGACAGGCTGTCTGTC	1269	5322	17	405.596	1745160647	101	7008213708	90474	4.19385	3.12873	13.1214	0.759395	0.223065	0.0129097	0.705896	1.27819e-07	1.27819e-07	1	0	0	1	1	0
AAGACC	2857	19912	6	405.596	1745160647	101	7008213708	119472	6.96955	7.04396	49.0932	2.84124	0.294559	0.0170474	0.414033	1.68786e-07	1.68786e-07	1	0	0	1	0	0
AAGACCAGAAGCCCC	1	4	15	405.596	1745160647	101	7008213708	60	4	0.00246551	0.00986204	0.000570759	0.000147931	8.56138e-06	0.594059	8.47662e-11	8.47662e-11	1	0	0	1	1	0
AAGACCAGAAGTCCC	600	2437	15	405.596	1745160647	101	7008213708	36555	4.06167	1.47931	6.00845	0.347735	0.0901267	0.00521602	0.603218	5.16438e-08	5.16438e-08	1	0	0	1	1	0
AAGACCAGGTCAAGAG	159	646	16	405.596	1745160647	101	7008213708	10336	4.06289	0.392016	1.59272	0.0921776	0.0254835	0.00147484	0.643627	1.46024e-08	1.46024e-08	1	0	0	1	1	0
AAGACG	2429	19887	6	405.596	1745160647	101	7008213708	119322	8.18732	5.98872	49.0316	2.83767	0.29419	0.017026	0.486375	1.68574e-07	1.68574e-07	1	0	0	1	0	0
AAGACGAAGACT	963	4144	12	405.596	1745160647	101	7008213708	49728	4.30322	2.37429	10.2171	0.591306	0.122605	0.00709567	0.511274	7.02542e-08	7.02542e-08	1	0	0	1	1	0
AAGACGAAGATG	279	1496	12	405.596	1745160647	101	7008213708	17952	5.36201	0.687877	3.6884	0.213464	0.0442608	0.00256157	0.63707	2.5362e-08	2.5362e-08	1	0	0	1	1	0
AAGACGACG	605	3172	9	405.596	1745160647	101	7008213708	28548	5.24298	1.49163	7.8206	0.452612	0.0703854	0.00407351	0.467196	4.03317e-08	4.03317e-08	1	0	0	1	0	0
AAGACGACGACG	2301	9347	12	405.596	1745160647	101	7008213708	112164	4.06215	5.67314	23.0451	1.33372	0.276541	0.0160046	0.482631	1.58462e-07	1.58462e-07	1	0	0	1	0	0
AAGACGACGATT	107	575	12	405.596	1745160647	101	7008213708	6900	5.37383	0.26381	1.41767	0.0820466	0.017012	0.000984559	0.638475	9.74811e-09	9.74811e-09	1	0	0	1	1	0
AAGACGTCTAATAGT	79	365	15	405.596	1745160647	101	7008213708	5475	4.62025	0.194775	0.899911	0.0520817	0.0134987	0.000781226	0.686176	7.73491e-09	7.73491e-09	1	0	0	1	1	0
AAGACT	111119	1128884	6	405.596	1745160647	101	7008213708	6773304	10.1592	273.965	2783.27	161.08	16.6996	0.966481	0.603519	9.56912e-06	9.56912e-06	1	1	0	1	1	0
AAGACTAAT	313	1964	9	405.596	1745160647	101	7008213708	17676	6.27476	0.771705	4.84226	0.280243	0.0435803	0.00252218	0.559137	2.49721e-08	2.49721e-08	1	0	0	1	1	0
AAGACTATGAAT	138	779	12	405.596	1745160647	101	7008213708	9348	5.64493	0.34024	1.92063	0.111155	0.0230476	0.00133386	0.670684	1.32066e-08	1.32066e-08	1	0	0	1	1	0
AAGACTCGTCTAGAG	413	1815	15	405.596	1745160647	101	7008213708	27225	4.39467	1.01826	4.4749	0.258982	0.0671235	0.00388473	0.652674	3.84626e-08	3.84626e-08	1	0	0	1	1	0
AAGACTGATCAGAC	274	1124	14	405.596	1745160647	101	7008213708	15736	4.10219	0.67555	2.77123	0.160383	0.0387973	0.00224537	0.56862	2.22313e-08	2.22313e-08	1	0	0	1	1	0
AAGACTGATGATGG	378	1520	14	405.596	1745160647	101	7008213708	21280	4.02116	0.931963	3.74757	0.216888	0.052466	0.00303644	0.557389	3.00637e-08	3.00637e-08	1	0	0	1	1	0
AAGAG	1064	7369	5	405.596	1745160647	101	7008213708	36845	6.92575	2.6233	18.1683	1.05148	0.0908417	0.0052574	0.342859	5.20535e-08	5.20535e-08	1	0	0	1	0	0
AAGAGACGAGGAG	2	8	13	405.596	1745160647	101	7008213708	104	4	0.00493102	0.0197241	0.00114152	0.000256413	1.48397e-05	0.514851	1.46928e-10	1.46928e-10	1	0	0	1	1	0
AAGAGAG	539	3542	7	405.596	1745160647	101	7008213708	24794	6.57143	1.32891	8.73284	0.505407	0.0611298	0.00353785	0.455446	3.50282e-08	3.50282e-08	1	0	0	1	0	0
AAGAGAGAG	2792	13970	9	405.596	1745160647	101	7008213708	125730	5.00358	6.8837	34.4432	1.99338	0.309989	0.0179404	0.445864	1.77628e-07	1.77628e-07	1	0	0	1	0	0
AAGAGAGAGAG	7373	32387	11	405.596	1745160647	101	7008213708	356257	4.39265	18.1782	79.8505	4.62129	0.878355	0.0508342	0.478407	5.03309e-07	5.03309e-07	1	0	0	1	0	0
AAGAGAGAGC	91	497	10	405.596	1745160647	101	7008213708	4970	5.46154	0.224361	1.22536	0.0709168	0.0122536	0.000709168	0.540746	7.02146e-09	7.02146e-09	1	0	0	1	1	0
AAGAGAGAT	695	5357	9	405.596	1745160647	101	7008213708	48213	7.70791	1.71353	13.2077	0.764389	0.11887	0.0068795	0.686844	6.81139e-08	6.81139e-08	1	0	0	1	1	0
AAGAGAGGAAGAGGAG	5254	22170	16	405.596	1745160647	101	7008213708	354720	4.21964	12.9538	54.6603	3.16343	0.874566	0.0506149	0.668458	5.01138e-07	5.01138e-07	1	0	0	1	1	0
AAGAGAGGAG	563	2889	10	405.596	1745160647	101	7008213708	28890	5.13144	1.38808	7.12286	0.412231	0.0712286	0.00412231	0.508063	4.08149e-08	4.08149e-08	1	0	0	1	1	0
AAGAGAGT	51	230	8	405.596	1745160647	101	7008213708	1840	4.5098	0.125741	0.567067	0.0328186	0.00453654	0.000262549	0.357212	2.5995e-09	2.5995e-09	1	0	0	1	0	0
AAGAGAT	391	3436	7	405.596	1745160647	101	7008213708	24052	8.78772	0.964014	8.47149	0.490282	0.0593004	0.00343197	0.60905	3.39799e-08	3.39799e-08	1	0	0	1	1	0
AAGAGATTAGGAGATT	6	30	16	405.596	1745160647	101	7008213708	480	5	0.0147931	0.0739653	0.00428069	0.00118344	6.84911e-05	0.792079	6.78129e-10	6.78129e-10	1	0	0	1	1	0
AAGAGC	1271	10039	6	405.596	1745160647	101	7008213708	60234	7.89851	3.13366	24.7513	1.43246	0.148508	0.00859477	0.469218	8.50968e-08	8.50968e-08	1	0	0	1	0	0
AAGAGCAGGATG	285	1206	12	405.596	1745160647	101	7008213708	14472	4.23158	0.70267	2.9734	0.172084	0.0356809	0.00206501	0.502762	2.04456e-08	2.04456e-08	1	0	0	1	1	0
AAGAGG	49281	612080	6	405.596	1745160647	101	7008213708	3672480	12.4202	121.503	1509.09	87.3375	9.05453	0.524025	0.737834	5.18837e-06	5.18837e-06	1	1	0	1	1	0
AAGAGGAGG	2406	13823	9	405.596	1745160647	101	7008213708	124407	5.74522	5.93202	34.0807	1.9724	0.306727	0.0177516	0.51195	1.75758e-07	1.75758e-07	1	0	0	1	1	0
AAGAGGAGGAAGGAG	133	541	15	405.596	1745160647	101	7008213708	8115	4.06767	0.327913	1.33384	0.0771951	0.0200076	0.00115793	0.604109	1.14646e-08	1.14646e-08	1	0	0	1	1	0
AAGAGGAGGAAGTGG	336	1425	15	405.596	1745160647	101	7008213708	21375	4.24107	0.828411	3.51335	0.203333	0.0527003	0.00304999	0.629862	3.01979e-08	3.01979e-08	1	0	0	1	1	0
AAGAGGG	3	19	7	405.596	1745160647	101	7008213708	133	6.33333	0.00739653	0.0468447	0.0027111	0.000327913	1.89777e-05	0.438944	1.87898e-10	1.87898e-10	1	0	0	1	0	0
AAGAGGGC	1	4	8	405.596	1745160647	101	7008213708	32	4	0.00246551	0.00986204	0.000570759	7.88963e-05	4.56607e-06	0.316832	4.52086e-11	4.52086e-11	1	0	0	1	0	0
AAGAGGGGACAGGTG	1	4	15	405.596	1745160647	101	7008213708	60	4	0.00246551	0.00986204	0.000570759	0.000147931	8.56138e-06	0.594059	8.47662e-11	8.47662e-11	1	0	0	1	1	0
AAGAGGTAGGAT	10845	75625	12	405.596	1745160647	101	7008213708	907500	6.97326	26.7385	186.454	10.7909	2.23745	0.129491	0.828506	1.28209e-06	1.28209e-06	1	0	0	1	1	0
AAGAGT	151950	1629535	6	405.596	1745160647	101	7008213708	9777210	10.7242	374.634	4017.63	232.518	24.1058	1.39511	0.637078	1.38129e-05	1.38129e-05	1	1	0	1	1	0
AAGAGTAAGAGTAAT	238	1129	15	405.596	1745160647	101	7008213708	16935	4.7437	0.586791	2.78356	0.161097	0.0417534	0.00241645	0.70451	2.39253e-08	2.39253e-08	1	0	0	1	1	0
AAGAGTAAT	3903	34495	9	405.596	1745160647	101	7008213708	310455	8.83807	9.62288	85.0478	4.92208	0.76543	0.0442987	0.787551	4.38601e-07	4.38601e-07	1	0	0	1	1	0
AAGAGTAATAAGGGT	319	1412	15	405.596	1745160647	101	7008213708	21180	4.42633	0.786498	3.4813	0.201478	0.0522195	0.00302217	0.657376	2.99225e-08	2.99225e-08	1	0	0	1	1	0
AAGAGTAATAAGTAATAAGT	8580	38408	20	405.596	1745160647	101	7008213708	768160	4.47646	21.1541	94.6953	5.48043	1.89391	0.109609	0.886427	1.08523e-06	1.08523e-06	1	0	0	1	1	0
AAGAGTAATAGTAGT	360	1539	15	405.596	1745160647	101	7008213708	23085	4.275	0.887583	3.79442	0.219599	0.0569163	0.00329399	0.634901	3.26138e-08	3.26138e-08	1	0	0	1	1	0
AAGAGTAATGACAGT	421	2010	15	405.596	1745160647	101	7008213708	30150	4.77435	1.03798	4.95567	0.286806	0.0743351	0.00430209	0.709061	4.2595e-08	4.2595e-08	1	0	0	1	1	0
AAGAGTAATGAGAGT	1066	5440	15	405.596	1745160647	101	7008213708	81600	5.10319	2.62823	13.4124	0.776232	0.201186	0.0116435	0.757899	1.15282e-07	1.15282e-07	1	0	0	1	1	0
AAGAGTAGGAGT	3939	17300	12	405.596	1745160647	101	7008213708	207600	4.39198	9.71164	42.6533	2.46853	0.51184	0.0296224	0.521819	2.93291e-07	2.93291e-07	1	0	0	1	1	0
AAGAGTAGT	6494	61278	9	405.596	1745160647	101	7008213708	551502	9.43609	16.011	151.081	8.74374	1.35973	0.0786937	0.84084	7.79145e-07	7.79145e-07	1	0	0	1	1	0
AAGAGTGAG	74	339	9	405.596	1745160647	101	7008213708	3051	4.58108	0.182448	0.835808	0.0483718	0.00752227	0.000435346	0.408215	4.31036e-09	4.31036e-09	1	0	0	1	0	0
AAGAT	54281	749145	5	405.596	1745160647	101	7008213708	3745725	13.8012	133.83	1847.02	106.895	9.23512	0.534476	0.68323	5.29185e-06	5.29185e-06	1	1	0	1	1	0
AAGATAAGATAAGATAT	509	2349	17	405.596	1745160647	101	7008213708	39933	4.61493	1.25494	5.79148	0.335178	0.0984552	0.00569803	0.776771	5.64161e-08	5.64161e-08	1	0	0	1	1	0
AAGATAAGATATAT	9	49	14	405.596	1745160647	101	7008213708	686	5.44444	0.0221896	0.12081	0.0069918	0.00169134	9.78851e-05	0.754675	9.6916e-10	9.6916e-10	1	0	0	1	1	0
AAGATAAGGAT	118	536	11	405.596	1745160647	101	7008213708	5896	4.54237	0.29093	1.32151	0.0764817	0.0145366	0.000841299	0.494714	8.32969e-09	8.32969e-09	1	0	0	1	0	0
AAGATAATACATTGTC	1	5	16	405.596	1745160647	101	7008213708	80	5	0.00246551	0.0123275	0.000713449	0.000197241	1.14152e-05	0.792079	1.13022e-10	1.13022e-10	1	0	0	1	1	0
AAGATAATATAT	184	747	12	405.596	1745160647	101	7008213708	8964	4.05978	0.453654	1.84174	0.106589	0.0221008	0.00127907	0.48235	1.26641e-08	1.26641e-08	1	0	0	1	0	0
AAGATAATATATATAT	100	409	16	405.596	1745160647	101	7008213708	6544	4.09	0.246551	1.00839	0.0583601	0.0161343	0.000933761	0.647921	9.24516e-09	9.24516e-09	1	0	0	1	1	0
AAGATAATCTATATAT	355	1436	16	405.596	1745160647	101	7008213708	22976	4.04507	0.875256	3.54047	0.204902	0.0566475	0.00327844	0.640803	3.24598e-08	3.24598e-08	1	0	0	1	1	0
AAGATAATGAT	722	4581	11	405.596	1745160647	101	7008213708	50391	6.34488	1.7801	11.2945	0.653662	0.124239	0.00719028	0.691026	7.11909e-08	7.11909e-08	1	0	0	1	1	0
AAGATAC	4	16	7	405.596	1745160647	101	7008213708	112	4	0.00986204	0.0394482	0.00228304	0.000276137	1.59812e-05	0.277228	1.5823e-10	1.5823e-10	1	0	0	1	0	0
AAGATACAGATAGAT	413	2008	15	405.596	1745160647	101	7008213708	30120	4.86199	1.01826	4.95074	0.286521	0.0742611	0.00429781	0.722077	4.25526e-08	4.25526e-08	1	0	0	1	1	0
AAGATACCGAT	748	5245	11	405.596	1745160647	101	7008213708	57695	7.01203	1.8442	12.9316	0.748408	0.142248	0.00823248	0.763687	8.15097e-08	8.15097e-08	1	0	0	1	1	0
AAGATAG	7	40	7	405.596	1745160647	101	7008213708	280	5.71429	0.0172586	0.0986204	0.00570759	0.000690343	3.99531e-05	0.39604	3.95575e-10	3.95575e-10	1	0	0	1	0	0
AAGATAGAT	5279	37643	9	405.596	1745160647	101	7008213708	338787	7.13071	13.0154	92.8092	5.37127	0.835283	0.0483414	0.635409	4.78628e-07	4.78628e-07	1	0	0	1	1	0
AAGATAGATAG	1425	5972	11	405.596	1745160647	101	7008213708	65692	4.19088	3.51335	14.724	0.852143	0.161964	0.00937357	0.456432	9.28076e-08	9.28076e-08	1	0	0	1	0	0
AAGATAGATAGATT	203	965	14	405.596	1745160647	101	7008213708	13510	4.75369	0.500498	2.37922	0.137696	0.033309	0.00192774	0.658928	1.90865e-08	1.90865e-08	1	0	0	1	1	0
AAGATAGATAT	391	2611	11	405.596	1745160647	101	7008213708	28721	6.67775	0.964014	6.43745	0.372563	0.0708119	0.00409819	0.72728	4.05762e-08	4.05762e-08	1	0	0	1	1	0
AAGATAGCAGAC	4400	27234	12	405.596	1745160647	101	7008213708	326808	6.18955	10.8482	67.1457	3.88601	0.805748	0.0466321	0.735392	4.61704e-07	4.61704e-07	1	0	0	1	1	0
AAGATAGT	1	6	8	405.596	1745160647	101	7008213708	48	6	0.00246551	0.0147931	0.000856138	0.000118344	6.84911e-06	0.475248	6.78129e-11	6.78129e-11	1	0	0	1	0	0
AAGATAGTG	2	8	9	405.596	1745160647	101	7008213708	72	4	0.00493102	0.0197241	0.00114152	0.000177517	1.02737e-05	0.356436	1.01719e-10	1.01719e-10	1	0	0	1	0	0
AAGATAT	410	3066	7	405.596	1745160647	101	7008213708	21462	7.47805	1.01086	7.55925	0.437487	0.0529148	0.00306241	0.518281	3.03209e-08	3.03209e-08	1	0	0	1	1	0
AAGATATAAGATATAT	125	502	16	405.596	1745160647	101	7008213708	8032	4.016	0.308189	1.23769	0.0716302	0.019803	0.00114608	0.636198	1.13474e-08	1.13474e-08	1	0	0	1	1	0
AAGATATAAGATATGAT	5754	27221	17	405.596	1745160647	101	7008213708	462757	4.7308	14.1865	67.1136	3.88416	1.14093	0.0660307	0.796273	6.53769e-07	6.53769e-07	1	0	0	1	1	0
AAGATATAATAT	37	172	12	405.596	1745160647	101	7008213708	2064	4.64865	0.0912239	0.424068	0.0245426	0.00508881	0.000294512	0.552315	2.91596e-09	2.91596e-09	1	0	0	1	1	0
AAGATATAGAGATAT	396	1611	15	405.596	1745160647	101	7008213708	24165	4.06818	0.976342	3.97194	0.229873	0.059579	0.0034481	0.604185	3.41396e-08	3.41396e-08	1	0	0	1	1	0
AAGATATAGAT	166	827	11	405.596	1745160647	101	7008213708	9097	4.98193	0.409275	2.03898	0.118004	0.0224287	0.00129805	0.542586	1.2852e-08	1.2852e-08	1	0	0	1	1	0
AAGATATAGATT	77	365	12	405.596	1745160647	101	7008213708	4380	4.74026	0.189844	0.899911	0.0520817	0.0107989	0.000624981	0.563199	6.18793e-09	6.18793e-09	1	0	0	1	1	0
AAGATATAT	1287	10048	9	405.596	1745160647	101	7008213708	90432	7.8073	3.17311	24.7734	1.43375	0.222961	0.0129037	0.6957	1.2776e-07	1.2776e-07	1	0	0	1	1	0
AAGATATATAGAT	547	2791	13	405.596	1745160647	101	7008213708	36283	5.10238	1.34863	6.88124	0.398247	0.0894561	0.00517721	0.656742	5.12595e-08	5.12595e-08	1	0	0	1	1	0
AAGATATATAT	13	52	11	405.596	1745160647	101	7008213708	572	4	0.0320516	0.128207	0.00741987	0.00141027	8.16185e-05	0.435644	8.08104e-10	8.08104e-10	1	0	0	1	0	0
AAGATATATATATAATATAT	2	8	20	405.596	1745160647	101	7008213708	160	4	0.00493102	0.0197241	0.00114152	0.000394482	2.28304e-05	0.792079	2.26043e-10	2.26043e-10	1	0	0	1	1	0
AAGATC	4021	45265	6	405.596	1745160647	101	7008213708	271590	11.2571	9.91381	111.601	6.45885	0.669608	0.0387531	0.668742	3.83694e-07	3.83694e-07	1	0	0	1	1	0
AAGATCCTGATGAT	1135	5928	14	405.596	1745160647	101	7008213708	82992	5.22291	2.79835	14.6155	0.845865	0.204618	0.0118421	0.723967	1.17249e-07	1.17249e-07	1	0	0	1	1	0
AAGATG	134715	1580003	6	405.596	1745160647	101	7008213708	9480018	11.7285	332.141	3895.51	225.45	23.3731	1.3527	0.696742	1.33931e-05	1.33931e-05	1	1	0	1	1	0
AAGATGACGATG	4989	23833	12	405.596	1745160647	101	7008213708	285996	4.77711	12.3004	58.7605	3.40072	0.705126	0.0408087	0.567577	4.04046e-07	4.04046e-07	1	0	0	1	1	0
AAGATGAG	2	12	8	405.596	1745160647	101	7008213708	96	6	0.00493102	0.0295861	0.00171228	0.000236689	1.36982e-05	0.475248	1.35626e-10	1.35626e-10	1	0	0	1	0	0
AAGATGAGG	669	5242	9	405.596	1745160647	101	7008213708	47178	7.83558	1.64943	12.9242	0.747979	0.116318	0.00673182	0.69822	6.66516e-08	6.66516e-08	1	0	0	1	1	0
AAGATGATACTG	408	1986	12	405.596	1745160647	101	7008213708	23832	4.86765	1.00593	4.8965	0.283382	0.058758	0.00340058	0.578334	3.36691e-08	3.36691e-08	1	0	0	1	1	0
AAGATGATG	151535	1230126	9	405.596	1745160647	101	7008213708	11071134	8.11777	373.611	3032.89	175.526	27.296	1.57974	0.723365	1.5641e-05	1.5641e-05	1	1	0	1	1	0
AAGATGATGATG	178689	782428	12	405.596	1745160647	101	7008213708	9389136	4.37871	440.559	1929.08	111.644	23.149	1.33973	0.520243	1.32647e-05	1.32647e-05	1	1	0	1	1	0
AAGATGT	20	80	7	405.596	1745160647	101	7008213708	560	4	0.0493102	0.197241	0.0114152	0.00138069	7.99062e-05	0.277228	7.91151e-10	7.91151e-10	1	0	0	1	0	0
AAGATGTAGATGATG	1232	6090	15	405.596	1745160647	101	7008213708	91350	4.94318	3.03751	15.015	0.86898	0.225224	0.0130347	0.734136	1.29056e-07	1.29056e-07	1	0	0	1	1	0
AAGATGTG	1282	10505	8	405.596	1745160647	101	7008213708	84040	8.19423	3.16078	25.9002	1.49896	0.207201	0.0119916	0.649048	1.18729e-07	1.18729e-07	1	0	0	1	1	0
AAGATT	30862	326940	6	405.596	1745160647	101	7008213708	1961640	10.5936	76.0906	806.074	46.651	4.83644	0.279906	0.629323	2.77135e-06	2.77135e-06	1	1	0	1	1	0
AAGATTAAT	70	485	9	405.596	1745160647	101	7008213708	4365	6.92857	0.172586	1.19577	0.0692045	0.0107619	0.000622841	0.617397	6.16674e-09	6.16674e-09	1	0	0	1	1	0
AAGATTAGATAGATAGAT	757	3157	18	405.596	1745160647	101	7008213708	56826	4.17041	1.86639	7.78361	0.450471	0.140105	0.00810849	0.743241	8.0282e-08	8.0282e-08	1	0	0	1	1	0
AAGATTATCT	2	8	10	405.596	1745160647	101	7008213708	80	4	0.00493102	0.0197241	0.00114152	0.000197241	1.14152e-05	0.39604	1.13022e-10	1.13022e-10	1	0	0	1	0	0
AAGATTATG	1818	16133	9	405.596	1745160647	101	7008213708	145197	8.87404	4.4823	39.7761	2.30201	0.357985	0.0207181	0.790756	2.0513e-07	2.0513e-07	1	0	0	1	1	0
AAGATTATT	584	4527	9	405.596	1745160647	101	7008213708	40743	7.75171	1.43986	11.1614	0.645956	0.100452	0.00581361	0.690747	5.75605e-08	5.75605e-08	1	0	0	1	1	0
AAGATTC	81	418	7	405.596	1745160647	101	7008213708	2926	5.16049	0.199706	1.03058	0.0596443	0.00721408	0.00041751	0.357658	4.13376e-09	4.13376e-09	1	0	0	1	0	0
AAGATTG	262	1942	7	405.596	1745160647	101	7008213708	13594	7.41221	0.645964	4.78802	0.277103	0.0335161	0.00193972	0.513718	1.92052e-08	1.92052e-08	1	0	0	1	1	0
AAGATTGAGAAT	373	1493	12	405.596	1745160647	101	7008213708	17916	4.00268	0.919635	3.68101	0.213036	0.0441721	0.00255643	0.475566	2.53112e-08	2.53112e-08	1	0	0	1	0	0
AAGATTGAGATT	1861	11835	12	405.596	1745160647	101	7008213708	142020	6.35948	4.58831	29.1793	1.68873	0.350152	0.0202648	0.755582	2.00642e-07	2.00642e-07	1	0	0	1	1	0
AAGC	4699	84690	4	405.596	1745160647	101	7008213708	338760	18.023	11.5854	208.804	12.0844	0.835216	0.0483376	0.713782	4.7859e-07	4.7859e-07	1	0	0	0	1	0
AAGCAAGCAATC	814	4621	12	405.596	1745160647	101	7008213708	55452	5.6769	2.00692	11.3931	0.659369	0.136717	0.00791243	0.674484	7.83409e-08	7.83409e-08	1	0	0	1	1	0
AAGCAAGT	153	778	8	405.596	1745160647	101	7008213708	6224	5.08497	0.377223	1.91817	0.111013	0.0153453	0.000888101	0.40277	8.79308e-09	8.79308e-09	1	0	0	1	0	0
AAGCAATAGTAAT	646	3288	13	405.596	1745160647	101	7008213708	42744	5.08978	1.59272	8.1066	0.469164	0.105386	0.00609913	0.655121	6.03874e-08	6.03874e-08	1	0	0	1	1	0
AAGCAATC	135	680	8	405.596	1745160647	101	7008213708	5440	5.03704	0.332844	1.67655	0.097029	0.0134124	0.000776232	0.398973	7.68547e-09	7.68547e-09	1	0	0	1	0	0
AAGCAATCAATC	1239	6850	12	405.596	1745160647	101	7008213708	82200	5.52865	3.05477	16.8887	0.977425	0.202665	0.0117291	0.65687	1.1613e-07	1.1613e-07	1	0	0	1	1	0
AAGCAC	3294	37205	6	405.596	1745160647	101	7008213708	223230	11.2948	8.12139	91.7293	5.30877	0.550376	0.0318526	0.670977	3.15373e-07	3.15373e-07	1	0	0	1	1	0
AAGCAG	4280	47481	6	405.596	1745160647	101	7008213708	284886	11.0937	10.5524	117.065	6.77505	0.702389	0.0406503	0.659031	4.02478e-07	4.02478e-07	1	0	0	1	1	0
AAGCAGAAT	3063	28076	9	405.596	1745160647	101	7008213708	252684	9.16618	7.55186	69.2216	4.00616	0.622995	0.0360554	0.816788	3.56984e-07	3.56984e-07	1	0	0	1	1	0
AAGCAGACAGATGGAC	322	1322	16	405.596	1745160647	101	7008213708	21152	4.10559	0.793894	3.2594	0.188636	0.0521505	0.00301817	0.650391	2.98829e-08	2.98829e-08	1	0	0	1	1	0
AAGCAGCAG	968	8080	9	405.596	1745160647	101	7008213708	72720	8.34711	2.38661	19.9213	1.15293	0.179292	0.0103764	0.743802	1.02737e-07	1.02737e-07	1	0	0	1	1	0
AAGCAGCAGCAGCAG	495	2018	15	405.596	1745160647	101	7008213708	30270	4.07677	1.22043	4.9754	0.287948	0.074631	0.00431922	0.605461	4.27645e-08	4.27645e-08	1	0	0	1	1	0
AAGCAGGAGAGAAGGG	9074	43006	16	405.596	1745160647	101	7008213708	688096	4.73948	22.372	106.032	6.13651	1.69651	0.0981842	0.750808	9.72121e-07	9.72121e-07	1	0	0	1	1	0
AAGCAT	68538	677706	6	405.596	1745160647	101	7008213708	4066236	9.88803	168.981	1670.89	96.7017	10.0253	0.58021	0.587408	5.74465e-06	5.74465e-06	1	1	0	1	1	0
AAGCATAAT	606	4671	9	405.596	1745160647	101	7008213708	42039	7.70792	1.4941	11.5164	0.666504	0.103648	0.00599853	0.686844	5.93914e-08	5.93914e-08	1	0	0	1	1	0
AAGCATAATAATAAT	1545	7913	15	405.596	1745160647	101	7008213708	118695	5.12168	3.80921	19.5096	1.1291	0.292644	0.0169366	0.760646	1.67689e-07	1.67689e-07	1	0	0	1	1	0
AAGCATACTTCAATGATAAT	2213	10008	20	405.596	1745160647	101	7008213708	200160	4.52237	5.45617	24.6748	1.42804	0.493496	0.0285608	0.895518	2.8278e-07	2.8278e-07	1	0	0	1	1	0
AAGCATCAT	1149	8081	9	405.596	1745160647	101	7008213708	72729	7.03307	2.83287	19.9238	1.15308	0.179314	0.0103777	0.626709	1.02749e-07	1.02749e-07	1	0	0	1	1	0
AAGCATCCCAT	3360	17645	11	405.596	1745160647	101	7008213708	194095	5.25149	8.28411	43.5039	2.51776	0.478543	0.0276954	0.571944	2.74211e-07	2.74211e-07	1	0	0	1	1	0
AAGCATT	98	738	7	405.596	1745160647	101	7008213708	5166	7.53061	0.24162	1.81955	0.105305	0.0127368	0.000737135	0.521924	7.29837e-09	7.29837e-09	1	0	0	1	1	0
AAGCC	67	358	5	405.596	1745160647	101	7008213708	1790	5.34328	0.165189	0.882652	0.0510829	0.00441326	0.000255415	0.264519	2.52886e-09	2.52886e-09	1	0	0	1	0	0
AAGCCAC	16	64	7	405.596	1745160647	101	7008213708	448	4	0.0394482	0.157793	0.00913214	0.00110455	6.3925e-05	0.277228	6.32921e-10	6.32921e-10	1	0	0	1	0	0
AAGCCAGCAGAC	1	4	12	405.596	1745160647	101	7008213708	48	4	0.00246551	0.00986204	0.000570759	0.000118344	6.84911e-06	0.475248	6.78129e-11	6.78129e-11	1	0	0	1	0	0
AAGCCAGGCTGTCTCTC	2634	10856	17	405.596	1745160647	101	7008213708	184552	4.12149	6.49415	26.7656	1.54904	0.455015	0.0263337	0.693716	2.60729e-07	2.60729e-07	1	0	0	1	1	0
AAGCCC	4	17	6	405.596	1745160647	101	7008213708	102	4.25	0.00986204	0.0419137	0.00242573	0.000251482	1.45544e-05	0.252475	1.44102e-10	1.44102e-10	1	0	0	1	0	0
AAGCCCTGCAATGC	358	1517	14	405.596	1745160647	101	7008213708	21238	4.23743	0.882652	3.74018	0.21646	0.0523625	0.00303044	0.587367	3.00044e-08	3.00044e-08	1	0	0	1	1	0
AAGCCGAGATC	216	1112	11	405.596	1745160647	101	7008213708	12232	5.14815	0.53255	2.74165	0.158671	0.0301581	0.00174538	0.560689	1.7281e-08	1.7281e-08	1	0	0	1	1	0
AAGCCGAGATT	387	2072	11	405.596	1745160647	101	7008213708	22792	5.35401	0.954152	5.10854	0.295653	0.0561939	0.00325218	0.583109	3.21998e-08	3.21998e-08	1	0	0	1	1	0
AAGCCT	1038	9120	6	405.596	1745160647	101	7008213708	54720	8.78613	2.5592	22.4854	1.30133	0.134913	0.00780798	0.521948	7.73067e-08	7.73067e-08	1	0	0	1	1	0
AAGCGC	71	572	6	405.596	1745160647	101	7008213708	3432	8.05634	0.175051	1.41027	0.0816185	0.00846163	0.000489711	0.478594	4.84862e-09	4.84862e-09	1	0	0	1	0	0
AAGCGT	2114	20943	6	405.596	1745160647	101	7008213708	125658	9.90681	5.21209	51.6352	2.98835	0.309811	0.0179301	0.588523	1.77526e-07	1.77526e-07	1	0	0	1	1	0
AAGCGTATATATGT	128	558	14	405.596	1745160647	101	7008213708	7812	4.35938	0.315585	1.37575	0.0796209	0.0192606	0.00111469	0.60427	1.10366e-08	1.10366e-08	1	0	0	1	1	0
AAGCT	201	1706	5	405.596	1745160647	101	7008213708	8530	8.48756	0.495567	4.20616	0.243429	0.0210308	0.00121714	0.420176	1.20509e-08	1.20509e-08	1	0	0	1	0	0
AAGCTAATAATAATAAT	25	106	17	405.596	1745160647	101	7008213708	1802	4.24	0.0616377	0.261344	0.0151251	0.00444285	0.000257127	0.713663	2.54581e-09	2.54581e-09	1	0	0	1	1	0
AAGCTATATAT	785	5094	11	405.596	1745160647	101	7008213708	56034	6.48917	1.93543	12.5593	0.726861	0.138152	0.00799548	0.706742	7.91631e-08	7.91631e-08	1	0	0	1	1	0
AAGCTATATATAT	600	2719	13	405.596	1745160647	101	7008213708	35347	4.53167	1.47931	6.70372	0.387973	0.0871484	0.00504365	0.583284	4.99372e-08	4.99372e-08	1	0	0	1	1	0
AAGCTATC	152	831	8	405.596	1745160647	101	7008213708	6648	5.46711	0.374757	2.04884	0.118575	0.0163907	0.000948601	0.433038	9.39209e-09	9.39209e-09	1	0	0	1	0	0
AAGCTC	1	4	6	405.596	1745160647	101	7008213708	24	4	0.00246551	0.00986204	0.000570759	5.91722e-05	3.42455e-06	0.237624	3.39065e-11	3.39065e-11	1	0	0	1	0	0
AAGCTCGCGTAT	145	746	12	405.596	1745160647	101	7008213708	8952	5.14483	0.357499	1.83927	0.106447	0.0220712	0.00127736	0.611267	1.26471e-08	1.26471e-08	1	0	0	1	1	0
AAGCTCTAT	129	543	9	405.596	1745160647	101	7008213708	4887	4.2093	0.318051	1.33877	0.0774805	0.0120489	0.000697325	0.375086	6.9042e-09	6.9042e-09	1	0	0	1	0	0
AAGCTCTATATAT	46	201	13	405.596	1745160647	101	7008213708	2613	4.36957	0.113413	0.495567	0.0286806	0.00644238	0.000372848	0.562419	3.69157e-09	3.69157e-09	1	0	0	1	1	0
AAGCTCTC	112	745	8	405.596	1745160647	101	7008213708	5960	6.65179	0.276137	1.8368	0.106304	0.0146944	0.000850431	0.526874	8.42011e-09	8.42011e-09	1	0	0	1	1	0
AAGCTG	311	1760	6	405.596	1745160647	101	7008213708	10560	5.65916	0.766773	4.3393	0.251134	0.0260358	0.0015068	0.336188	1.49188e-08	1.49188e-08	1	0	0	1	0	0
AAGCTGATGATGATGATG	301	1209	18	405.596	1745160647	101	7008213708	21762	4.01661	0.742118	2.9808	0.172512	0.0536544	0.00310521	0.715832	3.07447e-08	3.07447e-08	1	0	0	1	1	0
AAGCTGT	32	128	7	405.596	1745160647	101	7008213708	896	4	0.0788963	0.315585	0.0182643	0.0022091	0.00012785	0.277228	1.26584e-09	1.26584e-09	1	0	0	1	0	0
AAGCTGTATTCCG	762	3367	13	405.596	1745160647	101	7008213708	43771	4.41864	1.87872	8.30137	0.480436	0.107918	0.00624567	0.568735	6.18383e-08	6.18383e-08	1	0	0	1	1	0
AAGCTGTGCGTG	3	12	12	405.596	1745160647	101	7008213708	144	4	0.00739653	0.0295861	0.00171228	0.000355033	2.05473e-05	0.475248	2.03439e-10	2.03439e-10	1	0	0	1	0	0
AAGCTT	135	630	6	405.596	1745160647	101	7008213708	3780	4.66667	0.332844	1.55327	0.0898945	0.00931963	0.000539367	0.277228	5.34027e-09	5.34027e-09	1	0	0	1	0	0
AAGCTTAATAAT	141	594	12	405.596	1745160647	101	7008213708	7128	4.21277	0.347637	1.46451	0.0847577	0.0175742	0.00101709	0.500527	1.00702e-08	1.00702e-08	1	0	0	1	1	0
AAGG	12085	108857	4	405.596	1745160647	101	7008213708	435428	9.00761	29.7957	268.388	15.5328	1.07355	0.0621311	0.356737	6.15159e-07	6.15159e-07	1	1	0	0	0	0
AAGGAAT	1	5	7	405.596	1745160647	101	7008213708	35	5	0.00246551	0.0123275	0.000713449	8.62928e-05	4.99414e-06	0.346535	4.94469e-11	4.94469e-11	1	0	0	1	0	0
AAGGAATAAT	72	388	10	405.596	1745160647	101	7008213708	3880	5.38889	0.177517	0.956618	0.0553636	0.00956618	0.000553636	0.533553	5.48155e-09	5.48155e-09	1	0	0	1	1	0
AAGGAC	1019	9452	6	405.596	1745160647	101	7008213708	56712	9.27576	2.51235	23.304	1.3487	0.139824	0.00809222	0.551035	8.0121e-08	8.0121e-08	1	0	0	1	1	0
AAGGACAG	299	1379	8	405.596	1745160647	101	7008213708	11032	4.61204	0.737187	3.39994	0.196769	0.0271995	0.00157415	0.36531	1.55857e-08	1.55857e-08	1	0	0	1	0	0
AAGGACAGACAGACAT	867	3481	16	405.596	1745160647	101	7008213708	55696	4.01499	2.1376	8.58244	0.496703	0.137319	0.00794725	0.636039	7.86856e-08	7.86856e-08	1	0	0	1	1	0
AAGGACGAGGACGAC	911	3942	15	405.596	1745160647	101	7008213708	59130	4.32711	2.24608	9.71904	0.562483	0.145786	0.00843724	0.642641	8.35371e-08	8.35371e-08	1	0	0	1	1	0
AAGGAG	9205	99844	6	405.596	1745160647	101	7008213708	599064	10.8467	22.695	246.166	14.2467	1.477	0.0854803	0.644359	8.46339e-07	8.46339e-07	1	0	0	1	1	0
AAGGAGAAGGG	5	30	11	405.596	1745160647	101	7008213708	330	6	0.0123275	0.0739653	0.00428069	0.000813618	4.70876e-05	0.653465	4.66214e-10	4.66214e-10	1	0	0	1	1	0
AAGGAGAATGAG	723	3302	12	405.596	1745160647	101	7008213708	39624	4.56708	1.78256	8.14111	0.471161	0.0976934	0.00565394	0.542624	5.59796e-08	5.59796e-08	1	0	0	1	1	0
AAGGAGACATAAT	412	1726	13	405.596	1745160647	101	7008213708	22438	4.18932	1.01579	4.25547	0.246282	0.0553211	0.00320167	0.539219	3.16997e-08	3.16997e-08	1	0	0	1	1	0
AAGGAGATG	627	5009	9	405.596	1745160647	101	7008213708	45081	7.98884	1.54587	12.3497	0.714733	0.111148	0.00643259	0.711876	6.36891e-08	6.36891e-08	1	0	0	1	1	0
AAGGAGATGAATGAGATG	346	1487	18	405.596	1745160647	101	7008213708	26766	4.29769	0.853066	3.66621	0.21218	0.0659918	0.00381923	0.765925	3.78142e-08	3.78142e-08	1	0	0	1	1	0
AAGGAGGAG	5775	44993	9	405.596	1745160647	101	7008213708	404937	7.791	14.2383	110.931	6.42004	0.998376	0.0577803	0.694247	5.72083e-07	5.72083e-07	1	0	0	1	1	0
AAGGAGGAGTAGAGG	1	4	15	405.596	1745160647	101	7008213708	60	4	0.00246551	0.00986204	0.000570759	0.000147931	8.56138e-06	0.594059	8.47662e-11	8.47662e-11	1	0	0	1	1	0
AAGGAGGAT	626	4189	9	405.596	1745160647	101	7008213708	37701	6.69169	1.54341	10.328	0.597727	0.0929522	0.00537954	0.59629	5.32628e-08	5.32628e-08	1	0	0	1	1	0
AAGGAGGC	1	4	8	405.596	1745160647	101	7008213708	32	4	0.00246551	0.00986204	0.000570759	7.88963e-05	4.56607e-06	0.316832	4.52086e-11	4.52086e-11	1	0	0	1	0	0
AAGGAGGG	7521	56906	8	405.596	1745160647	101	7008213708	455248	7.56628	18.5431	140.302	8.1199	1.12242	0.0649592	0.599309	6.4316e-07	6.4316e-07	1	0	0	1	1	0
AAGGAGTGTGGAG	836	3919	13	405.596	1745160647	101	7008213708	50947	4.6878	2.06117	9.66233	0.559201	0.12561	0.00726961	0.60338	7.19764e-08	7.19764e-08	1	0	0	1	1	0
AAGGAT	141136	1885502	6	405.596	1745160647	101	7008213708	11313012	13.3595	347.972	4648.72	269.042	27.8923	1.61425	0.793632	1.59827e-05	1.59827e-05	1	1	0	1	1	0
AAGGATAAT	181	778	9	405.596	1745160647	101	7008213708	7002	4.29834	0.446257	1.91817	0.111013	0.0172635	0.000999113	0.383021	9.89221e-09	9.89221e-09	1	0	0	1	0	0
AAGGATAC	15	68	8	405.596	1745160647	101	7008213708	544	4.53333	0.0369826	0.167655	0.0097029	0.00134124	7.76232e-05	0.359076	7.68547e-10	7.68547e-10	1	0	0	1	0	0
AAGGATACCTGAGATATTC	3	12	19	405.596	1745160647	101	7008213708	228	4	0.00739653	0.0295861	0.00171228	0.000562136	3.25333e-05	0.752475	3.22111e-10	3.22111e-10	1	0	0	1	1	0
AAGGATAG	921	6295	8	405.596	1745160647	101	7008213708	50360	6.83496	2.27073	15.5204	0.898232	0.124163	0.00718585	0.541383	7.11471e-08	7.11471e-08	1	0	0	1	1	0
AAGGATAGG	2	8	9	405.596	1745160647	101	7008213708	72	4	0.00493102	0.0197241	0.00114152	0.000177517	1.02737e-05	0.356436	1.01719e-10	1.01719e-10	1	0	0	1	0	0
AAGGATG	216	1692	7	405.596	1745160647	101	7008213708	11844	7.83333	0.53255	4.17164	0.241431	0.0292015	0.00169002	0.542904	1.67328e-08	1.67328e-08	1	0	0	1	1	0
AAGGATGAGCAGGAG	44	185	15	405.596	1745160647	101	7008213708	2775	4.20455	0.108482	0.456119	0.0263976	0.00684179	0.000395964	0.624437	3.92044e-09	3.92044e-09	1	0	0	1	1	0
AAGGATGATGATG	253	1095	13	405.596	1745160647	101	7008213708	14235	4.32806	0.623774	2.69973	0.156245	0.0350965	0.00203119	0.557077	2.01108e-08	2.01108e-08	1	0	0	1	1	0
AAGGATGG	1474	8160	8	405.596	1745160647	101	7008213708	65280	5.53596	3.63416	20.1186	1.16435	0.160948	0.00931478	0.438492	9.22256e-08	9.22256e-08	1	0	0	1	0	0
AAGGATGTAT	162	889	10	405.596	1745160647	101	7008213708	8890	5.48765	0.399413	2.19184	0.126851	0.0219184	0.00126851	0.543332	1.25595e-08	1.25595e-08	1	0	0	1	1	0
AAGGATT	1	5	7	405.596	1745160647	101	7008213708	35	5	0.00246551	0.0123275	0.000713449	8.62928e-05	4.99414e-06	0.346535	4.94469e-11	4.94469e-11	1	0	0	1	0	0
AAGGATTATTATTATT	2754	14753	16	405.596	1745160647	101	7008213708	236048	5.35694	6.79001	36.3737	2.1051	0.581979	0.0336816	0.848623	3.33481e-07	3.33481e-07	1	0	0	1	1	0
AAGGCAAT	1	4	8	405.596	1745160647	101	7008213708	32	4	0.00246551	0.00986204	0.000570759	7.88963e-05	4.56607e-06	0.316832	4.52086e-11	4.52086e-11	1	0	0	1	0	0
AAGGCAT	9	36	7	405.596	1745160647	101	7008213708	252	4	0.0221896	0.0887583	0.00513683	0.000621308	3.59578e-05	0.277228	3.56018e-10	3.56018e-10	1	0	0	1	0	0
AAGGCC	165	711	6	405.596	1745160647	101	7008213708	4266	4.30909	0.406809	1.75298	0.101452	0.0105179	0.000608714	0.255986	6.02687e-09	6.02687e-09	1	0	0	1	0	0
AAGGCCCAATGGTGAT	501	2069	16	405.596	1745160647	101	7008213708	33104	4.12974	1.23522	5.10114	0.295225	0.0816182	0.0047236	0.654216	4.67683e-08	4.67683e-08	1	0	0	1	1	0
AAGGCCCTGCCGTCGGCCTC	2	10	20	405.596	1745160647	101	7008213708	200	5	0.00493102	0.0246551	0.0014269	0.000493102	2.85379e-05	0.990099	2.82554e-10	2.82554e-10	1	0	0	1	1	0
AAGGCG	3	16	6	405.596	1745160647	101	7008213708	96	5.33333	0.00739653	0.0394482	0.00228304	0.000236689	1.36982e-05	0.316832	1.35626e-10	1.35626e-10	1	0	0	1	0	0
AAGGCGTAGGCG	548	2485	12	405.596	1745160647	101	7008213708	29820	4.53467	1.3511	6.12679	0.354584	0.0735215	0.00425501	0.538773	4.21288e-08	4.21288e-08	1	0	0	1	1	0
AAGGCT	4345	49396	6	405.596	1745160647	101	7008213708	296376	11.3685	10.7126	121.786	7.0483	0.730718	0.0422898	0.675355	4.18711e-07	4.18711e-07	1	0	0	1	1	0
AAGGCTG	27	171	7	405.596	1745160647	101	7008213708	1197	6.33333	0.0665688	0.421602	0.0243999	0.00295122	0.0001708	0.438944	1.69109e-09	1.69109e-09	1	0	0	1	0	0
AAGGCTGG	101	561	8	405.596	1745160647	101	7008213708	4488	5.55446	0.249016	1.38315	0.0800489	0.0110652	0.000640391	0.439957	6.34051e-09	6.34051e-09	1	0	0	1	0	0
AAGGG	94	506	5	405.596	1745160647	101	7008213708	2530	5.38298	0.231758	1.24755	0.072201	0.00623774	0.000361005	0.266484	3.57431e-09	3.57431e-09	1	0	0	1	0	0
AAGGGAGAGGAG	140	586	12	405.596	1745160647	101	7008213708	7032	4.18571	0.345171	1.44479	0.0836162	0.0173375	0.00100339	0.497313	9.93459e-09	9.93459e-09	1	0	0	1	0	0
AAGGGATGG	928	7054	9	405.596	1745160647	101	7008213708	63486	7.60129	2.28799	17.3917	1.00653	0.156525	0.0090588	0.677343	8.96911e-08	8.96911e-08	1	0	0	1	1	0
AAGGGC	6735	72087	6	405.596	1745160647	101	7008213708	432522	10.7033	16.6052	177.731	10.2861	1.06639	0.0617164	0.635842	6.11054e-07	6.11054e-07	1	0	0	1	1	0
AAGGGCAAGGGT	2801	16512	12	405.596	1745160647	101	7008213708	198144	5.89504	6.90589	40.7105	2.35609	0.488526	0.0282731	0.7004	2.79932e-07	2.79932e-07	1	0	0	1	1	0
AAGGGCGAGGGT	1054	5537	12	405.596	1745160647	101	7008213708	66444	5.25332	2.59865	13.6515	0.790073	0.163818	0.00948088	0.624157	9.38701e-08	9.38701e-08	1	0	0	1	1	0
AAGGGCTG	16464	100226	8	405.596	1745160647	101	7008213708	801808	6.08759	40.5922	247.108	14.3012	1.97687	0.11441	0.482185	1.13277e-06	1.13277e-06	1	1	0	1	0	0
AAGGGG	108	556	6	405.596	1745160647	101	7008213708	3336	5.14815	0.266275	1.37082	0.0793355	0.00822494	0.000476013	0.305831	4.713e-09	4.713e-09	1	0	0	1	0	0
AAGGGGAAT	1	4	9	405.596	1745160647	101	7008213708	36	4	0.00246551	0.00986204	0.000570759	8.87583e-05	5.13683e-06	0.356436	5.08597e-11	5.08597e-11	1	0	0	1	0	0
AAGGGGGGAG	1	4	10	405.596	1745160647	101	7008213708	40	4	0.00246551	0.00986204	0.000570759	9.86204e-05	5.70759e-06	0.39604	5.65108e-11	5.65108e-11	1	0	0	1	0	0
AAGGGGGTAGGGGC	1	4	14	405.596	1745160647	101	7008213708	56	4	0.00246551	0.00986204	0.000570759	0.000138069	7.99062e-06	0.554455	7.91151e-11	7.91151e-11	1	0	0	1	1	0
AAGGGGTCAGAGTAG	215	864	15	405.596	1745160647	101	7008213708	12960	4.0186	0.530085	2.1302	0.123284	0.031953	0.00184926	0.596822	1.83095e-08	1.83095e-08	1	0	0	1	1	0
AAGGGT	17266	195625	6	405.596	1745160647	101	7008213708	1173750	11.3301	42.5695	482.315	27.9137	2.89389	0.167482	0.673074	1.65824e-06	1.65824e-06	1	1	0	1	1	0
AAGGGTAGT	8545	74095	9	405.596	1745160647	101	7008213708	666855	8.67115	21.0678	182.682	10.5726	1.64414	0.0951533	0.772677	9.42112e-07	9.42112e-07	1	0	0	1	1	0
AAGGGTATAGGT	31059	210834	12	405.596	1745160647	101	7008213708	2530008	6.78818	76.5763	519.813	30.0838	6.23776	0.361006	0.806516	3.57432e-06	3.57432e-06	1	1	0	1	1	0
AAGGGTGGT	960	6865	9	405.596	1745160647	101	7008213708	61785	7.15104	2.36689	16.9257	0.979565	0.152332	0.00881608	0.637222	8.7288e-08	8.7288e-08	1	0	0	1	1	0
AAGGT	736	6721	5	405.596	1745160647	101	7008213708	33605	9.13179	1.81462	16.5707	0.959018	0.0828535	0.00479509	0.452069	4.74761e-08	4.74761e-08	1	0	0	1	0	0
AAGGTAC	2	13	7	405.596	1745160647	101	7008213708	91	6.5	0.00493102	0.0320516	0.00185497	0.000224361	1.29848e-05	0.450495	1.28562e-10	1.28562e-10	1	0	0	1	0	0
AAGGTACCCATCT	344	1453	13	405.596	1745160647	101	7008213708	18889	4.22384	0.848135	3.58239	0.207328	0.046571	0.00269527	0.543662	2.66858e-08	2.66858e-08	1	0	0	1	1	0
AAGGTAGACCAGT	226	943	13	405.596	1745160647	101	7008213708	12259	4.17257	0.557205	2.32498	0.134556	0.0302247	0.00174923	0.537063	1.73191e-08	1.73191e-08	1	0	0	1	1	0
AAGGTAGAT	154	653	9	405.596	1745160647	101	7008213708	5877	4.24026	0.379688	1.60998	0.0931764	0.0144898	0.000838587	0.377845	8.30285e-09	8.30285e-09	1	0	0	1	0	0
AAGGTAGATT	267	1801	10	405.596	1745160647	101	7008213708	18010	6.74532	0.658291	4.44038	0.256984	0.0444038	0.00256984	0.667853	2.5444e-08	2.5444e-08	1	0	0	1	1	0
AAGGTAGGT	383	2273	9	405.596	1745160647	101	7008213708	20457	5.93473	0.94429	5.6041	0.324334	0.0504369	0.002919	0.528837	2.8901e-08	2.8901e-08	1	0	0	1	1	0
AAGGTAT	86	344	7	405.596	1745160647	101	7008213708	2408	4	0.212034	0.848135	0.0490853	0.00593695	0.000343597	0.277228	3.40195e-09	3.40195e-09	1	0	0	1	0	0
AAGGTATCATCATC	678	3065	14	405.596	1745160647	101	7008213708	42910	4.52065	1.67162	7.55679	0.437344	0.105795	0.00612282	0.626625	6.06219e-08	6.06219e-08	1	0	0	1	1	0
AAGGTC	6373	25621	6	405.596	1745160647	101	7008213708	153726	4.02024	15.7127	63.1688	3.65585	0.379013	0.0219351	0.238826	2.17179e-07	2.17179e-07	1	0	0	1	0	0
AAGGTCTG	170	1374	8	405.596	1745160647	101	7008213708	10992	8.08235	0.419137	3.38761	0.196056	0.0271009	0.00156845	0.640186	1.55292e-08	1.55292e-08	1	0	0	1	1	0
AAGGTG	38	365	6	405.596	1745160647	101	7008213708	2190	9.60526	0.0936894	0.899911	0.0520817	0.00539947	0.00031249	0.57061	3.09397e-09	3.09397e-09	1	0	0	1	1	0
AAGT	88435	1928791	4	405.596	1745160647	101	7008213708	7715164	21.8103	218.037	4755.45	275.219	19.0218	1.10087	0.863773	1.08997e-05	1.08997e-05	1	1	0	0	1	0
AAGTAAGTAGGT	1524	9301	12	405.596	1745160647	101	7008213708	111612	6.10302	3.75744	22.9317	1.32716	0.27518	0.0159259	0.725111	1.57682e-07	1.57682e-07	1	0	0	1	1	0
AAGTAAGTGAGT	1268	8757	12	405.596	1745160647	101	7008213708	105084	6.90615	3.12627	21.5905	1.24953	0.259086	0.0149944	0.820533	1.48459e-07	1.48459e-07	1	0	0	1	1	0
AAGTAAT	940	7139	7	405.596	1745160647	101	7008213708	49973	7.59468	2.31758	17.6013	1.01866	0.123209	0.00713063	0.526364	7.06003e-08	7.06003e-08	1	0	0	1	1	0
AAGTAATAAT	343	2611	10	405.596	1745160647	101	7008213708	26110	7.61224	0.84567	6.43745	0.372563	0.0643745	0.00372563	0.753688	3.68874e-08	3.68874e-08	1	0	0	1	1	0
AAGTAATAATAATAAT	260	1051	16	405.596	1745160647	101	7008213708	16816	4.04231	0.641033	2.59125	0.149967	0.04146	0.00239947	0.640366	2.37571e-08	2.37571e-08	1	0	0	1	1	0
AAGTAATAATAATAG	423	2125	15	405.596	1745160647	101	7008213708	31875	5.02364	1.04291	5.23921	0.303216	0.0785881	0.00454823	0.746085	4.5032e-08	4.5032e-08	1	0	0	1	1	0
AAGTAATT	1	4	8	405.596	1745160647	101	7008213708	32	4	0.00246551	0.00986204	0.000570759	7.88963e-05	4.56607e-06	0.316832	4.52086e-11	4.52086e-11	1	0	0	1	0	0
AAGTAC	4057	29131	6	405.596	1745160647	101	7008213708	174786	7.18043	10.0026	71.8228	4.15669	0.430937	0.0249402	0.42656	2.46932e-07	2.46932e-07	1	0	0	1	0	0
AAGTACAT	88	394	8	405.596	1745160647	101	7008213708	3152	4.47727	0.216965	0.971411	0.0562197	0.00777129	0.000449758	0.354635	4.45305e-09	4.45305e-09	1	0	0	1	0	0
AAGTACGCACGT	431	2027	12	405.596	1745160647	101	7008213708	24324	4.70302	1.06263	4.99759	0.289232	0.0599711	0.00347078	0.558774	3.43642e-08	3.43642e-08	1	0	0	1	1	0
AAGTACTAGTACAC	2963	12607	14	405.596	1745160647	101	7008213708	176498	4.25481	7.3053	31.0827	1.79889	0.435158	0.0251844	0.589776	2.49351e-07	2.49351e-07	1	0	0	1	1	0
AAGTAG	5359	52709	6	405.596	1745160647	101	7008213708	316254	9.8356	13.2127	129.955	7.52103	0.779727	0.0451262	0.584293	4.46794e-07	4.46794e-07	1	0	0	1	1	0
AAGTAGAATTAT	130	574	12	405.596	1745160647	101	7008213708	6888	4.41538	0.320516	1.4152	0.0819039	0.0169824	0.000982847	0.5246	9.73116e-09	9.73116e-09	1	0	0	1	1	0
AAGTAGATAGATT	2	8	13	405.596	1745160647	101	7008213708	104	4	0.00493102	0.0197241	0.00114152	0.000256413	1.48397e-05	0.514851	1.46928e-10	1.46928e-10	1	0	0	1	1	0
AAGTAGCAG	274	1979	9	405.596	1745160647	101	7008213708	17811	7.22263	0.67555	4.87924	0.282383	0.0439132	0.00254145	0.6436	2.51628e-08	2.51628e-08	1	0	0	1	1	0
AAGTAGGCAGGT	78	337	12	405.596	1745160647	101	7008213708	4044	4.32051	0.19231	0.830877	0.0480864	0.00997052	0.000577037	0.513328	5.71324e-09	5.71324e-09	1	0	0	1	1	0
AAGTAGGCATGC	210	997	12	405.596	1745160647	101	7008213708	11964	4.74762	0.517757	2.45811	0.142262	0.0294974	0.00170714	0.564074	1.69024e-08	1.69024e-08	1	0	0	1	1	0
AAGTAGGCATGT	552	2859	12	405.596	1745160647	101	7008213708	34308	5.17935	1.36096	7.04889	0.40795	0.0845867	0.0048954	0.615368	4.84693e-08	4.84693e-08	1	0	0	1	1	0
AAGTAGGT	285	1655	8	405.596	1745160647	101	7008213708	13240	5.80702	0.70267	4.08042	0.236151	0.0326433	0.00188921	0.459962	1.87051e-08	1.87051e-08	1	0	0	1	0	0
AAGTAGGTATGT	5109	31526	12	405.596	1745160647	101	7008213708	378312	6.17068	12.5963	77.7277	4.49844	0.932732	0.0539812	0.73315	5.34468e-07	5.34468e-07	1	0	0	1	1	0
AAGTAGTAG	11722	108865	9	405.596	1745160647	101	7008213708	979785	9.28724	28.9007	268.408	15.5339	2.41567	0.139805	0.827576	1.38421e-06	1.38421e-06	1	0	0	1	1	0
AAGTAGTAGTACTACT	58	255	16	405.596	1745160647	101	7008213708	4080	4.39655	0.143	0.628705	0.0363859	0.0100593	0.000582174	0.696483	5.7641e-09	5.7641e-09	1	0	0	1	1	0
AAGTAGTAGTAG	5444	23695	12	405.596	1745160647	101	7008213708	284340	4.3525	13.4222	58.4203	3.38103	0.701043	0.0405724	0.517128	4.01707e-07	4.01707e-07	1	0	0	1	1	0
AAGTAGTAGTAGTACT	638	2695	16	405.596	1745160647	101	7008213708	43120	4.22414	1.573	6.64455	0.384549	0.106313	0.00615278	0.66917	6.09186e-08	6.09186e-08	1	0	0	1	1	0
AAGTAGTATAGCTAT	824	3840	15	405.596	1745160647	101	7008213708	57600	4.66019	2.03158	9.46756	0.547928	0.142013	0.00821893	0.692108	8.13755e-08	8.13755e-08	1	0	0	1	1	0
AAGTAT	101611	1156710	6	405.596	1745160647	101	7008213708	6940260	11.3837	250.523	2851.88	165.051	17.1113	0.990304	0.67626	9.80499e-06	9.80499e-06	1	1	0	1	1	0
AAGTATAAT	181	1136	9	405.596	1745160647	101	7008213708	10224	6.27624	0.446257	2.80082	0.162096	0.0252074	0.00145886	0.559269	1.44442e-08	1.44442e-08	1	0	0	1	1	0
AAGTATAATTAT	75	316	12	405.596	1745160647	101	7008213708	3792	4.21333	0.184913	0.779101	0.0450899	0.00934921	0.000541079	0.500594	5.35722e-09	5.35722e-09	1	0	0	1	1	0
AAGTATACGGATAT	2	14	14	405.596	1745160647	101	7008213708	196	7	0.00493102	0.0345171	0.00199766	0.00048324	2.79672e-05	0.970297	2.76903e-10	2.76903e-10	1	0	0	1	1	0
AAGTATATCTAT	78	391	12	405.596	1745160647	101	7008213708	4692	5.01282	0.19231	0.964014	0.0557917	0.0115682	0.0006695	0.595583	6.62871e-09	6.62871e-09	1	0	0	1	1	0
AAGTATC	112	500	7	405.596	1745160647	101	7008213708	3500	4.46429	0.276137	1.23275	0.0713449	0.00862928	0.000499414	0.309406	4.94469e-09	4.94469e-09	1	0	0	1	0	0
AAGTATCATT	708	6286	10	405.596	1745160647	101	7008213708	62860	8.87853	1.74558	15.4982	0.896948	0.154982	0.00896948	0.879062	8.88067e-08	8.88067e-08	1	0	0	1	1	0
AAGTATGATGT	2627	14395	11	405.596	1745160647	101	7008213708	158345	5.47963	6.47689	35.491	2.05402	0.390401	0.0225942	0.596792	2.23705e-07	2.23705e-07	1	0	0	1	1	0
AAGTATGT	3625	31834	8	405.596	1745160647	101	7008213708	254672	8.78179	8.93747	78.487	4.54238	0.627896	0.0363391	0.695588	3.59793e-07	3.59793e-07	1	0	0	1	1	0
AAGTATGTATGTATGT	10047	45801	16	405.596	1745160647	101	7008213708	732816	4.55867	24.771	112.923	6.53533	1.80676	0.104565	0.722166	1.0353e-06	1.0353e-06	1	0	0	1	1	0
AAGTATT	309	1688	7	405.596	1745160647	101	7008213708	11816	5.46278	0.761842	4.16178	0.24086	0.0291325	0.00168602	0.378609	1.66933e-08	1.66933e-08	1	0	0	1	0	0
AAGTATTAATAATATT	8	37	16	405.596	1745160647	101	7008213708	592	4.625	0.0197241	0.0912239	0.00527952	0.00145958	8.44723e-05	0.732673	8.3636e-10	8.3636e-10	1	0	0	1	1	0
AAGTATTAGTAT	1747	8270	12	405.596	1745160647	101	7008213708	99240	4.73383	4.30725	20.3898	1.18004	0.244677	0.0141605	0.562435	1.40203e-07	1.40203e-07	1	0	0	1	1	0
AAGTATTAGTATTATTAG	1	4	18	405.596	1745160647	101	7008213708	72	4	0.00246551	0.00986204	0.000570759	0.000177517	1.02737e-05	0.712871	1.01719e-10	1.01719e-10	1	0	0	1	1	0
AAGTATTATT	306	1897	10	405.596	1745160647	101	7008213708	18970	6.19935	0.754446	4.67707	0.270682	0.0467707	0.00270682	0.613797	2.68002e-08	2.68002e-08	1	0	0	1	1	0
AAGTATTGGATTC	8	48	13	405.596	1745160647	101	7008213708	624	6	0.0197241	0.118344	0.00684911	0.00153848	8.90384e-05	0.772277	8.81568e-10	8.81568e-10	1	0	0	1	1	0
AAGTATTGTC	36	284	10	405.596	1745160647	101	7008213708	2840	7.88889	0.0887583	0.700205	0.0405239	0.00700205	0.000405239	0.781078	4.01227e-09	4.01227e-09	1	0	0	1	1	0
AAGTC	1101	18428	5	405.596	1745160647	101	7008213708	92140	16.7375	2.71453	45.4344	2.62949	0.227172	0.0131474	0.82859	1.30173e-07	1.30173e-07	1	0	0	1	1	0
AAGTCAATATGAGTCC	407	1697	16	405.596	1745160647	101	7008213708	27152	4.16953	1.00346	4.18397	0.242144	0.0669435	0.00387431	0.66052	3.83595e-08	3.83595e-08	1	0	0	1	1	0
AAGTCACAGATTGGCC	858	3914	16	405.596	1745160647	101	7008213708	62624	4.56177	2.11541	9.65	0.558488	0.1544	0.0089358	0.722657	8.84733e-08	8.84733e-08	1	0	0	1	1	0
AAGTCG	1	4	6	405.596	1745160647	101	7008213708	24	4	0.00246551	0.00986204	0.000570759	5.91722e-05	3.42455e-06	0.237624	3.39065e-11	3.39065e-11	1	0	0	1	0	0
AAGTCGTGGATAGT	381	1639	14	405.596	1745160647	101	7008213708	22946	4.30184	0.939359	4.04097	0.233868	0.0565736	0.00327416	0.596294	3.24174e-08	3.24174e-08	1	0	0	1	1	0
AAGTCT	12944	117411	6	405.596	1745160647	101	7008213708	704466	9.07069	31.9136	289.478	16.7533	1.73687	0.10052	0.538853	9.95248e-07	9.95248e-07	1	1	0	1	1	0
AAGTCTAAGTGT	8227	50630	12	405.596	1745160647	101	7008213708	607560	6.15413	20.2837	124.829	7.22438	1.49795	0.0866926	0.731183	8.58342e-07	8.58342e-07	1	0	0	1	1	0
AAGTCTATGTCT	2740	18095	12	405.596	1745160647	101	7008213708	217140	6.60401	6.7555	44.6134	2.58197	0.535361	0.0309836	0.784635	3.06769e-07	3.06769e-07	1	0	0	1	1	0
AAGTCTATGTGT	4296	27740	12	405.596	1745160647	101	7008213708	332880	6.45717	10.5918	68.3932	3.95821	0.820719	0.0474986	0.767188	4.70283e-07	4.70283e-07	1	0	0	1	1	0
AAGTCTGTCCATGTCTGC	1	4	18	405.596	1745160647	101	7008213708	72	4	0.00246551	0.00986204	0.000570759	0.000177517	1.02737e-05	0.712871	1.01719e-10	1.01719e-10	1	0	0	1	1	0
AAGTG	170	899	5	405.596	1745160647	101	7008213708	4495	5.28824	0.419137	2.21649	0.128278	0.0110825	0.00064139	0.261794	6.3504e-09	6.3504e-09	1	0	0	1	0	0
AAGTGAGT	4438	47268	8	405.596	1745160647	101	7008213708	378144	10.6507	10.9419	116.54	6.74466	0.932318	0.0539573	0.843623	5.3423e-07	5.3423e-07	1	0	0	1	1	0
AAGTGAGTGAGT	430	1744	12	405.596	1745160647	101	7008213708	20928	4.05581	1.06017	4.29985	0.248851	0.0515982	0.00298621	0.481879	2.95664e-08	2.95664e-08	1	0	0	1	0	0
AAGTGAT	49	233	7	405.596	1745160647	101	7008213708	1631	4.7551	0.12081	0.574464	0.0332467	0.00402125	0.000232727	0.329562	2.30423e-09	2.30423e-09	1	0	0	1	0	0
AAGTGATT	71	528	8	405.596	1745160647	101	7008213708	4224	7.43662	0.175051	1.30179	0.0753402	0.0104143	0.000602721	0.589039	5.96754e-09	5.96754e-09	1	0	0	1	1	0
AAGTGC	104	924	6	405.596	1745160647	101	7008213708	5544	8.88462	0.256413	2.27813	0.131845	0.0136688	0.000791072	0.527799	7.83239e-09	7.83239e-09	1	0	0	1	1	0
AAGTGG	13	52	6	405.596	1745160647	101	7008213708	312	4	0.0320516	0.128207	0.00741987	0.000769239	4.45192e-05	0.237624	4.40784e-10	4.40784e-10	1	0	0	1	0	0
AAGTGGGT	157	1283	8	405.596	1745160647	101	7008213708	10264	8.17197	0.387085	3.16325	0.183071	0.025306	0.00146457	0.647285	1.45007e-08	1.45007e-08	1	0	0	1	1	0
AAGTGT	18381	180569	6	405.596	1745160647	101	7008213708	1083414	9.82368	45.3185	445.195	25.7653	2.67117	0.154592	0.583585	1.53061e-06	1.53061e-06	1	1	0	1	1	0
AAGTGTACTAGTAC	490	2537	14	405.596	1745160647	101	7008213708	35518	5.17755	1.2081	6.255	0.362004	0.08757	0.00506805	0.71768	5.01787e-08	5.01787e-08	1	0	0	1	1	0
AAGTGTAGGTGT	480	2940	12	405.596	1745160647	101	7008213708	35280	6.125	1.18344	7.2486	0.419508	0.0869832	0.00503409	0.727723	4.98425e-08	4.98425e-08	1	0	0	1	1	0
AAGTGTATATATGT	873	4444	14	405.596	1745160647	101	7008213708	62216	5.09049	2.15239	10.9567	0.634113	0.153394	0.00887758	0.705613	8.78969e-08	8.78969e-08	1	0	0	1	1	0
AAGTGTATATGTAT	504	2306	14	405.596	1745160647	101	7008213708	32284	4.5754	1.24262	5.68547	0.329042	0.0795965	0.00460659	0.634213	4.56098e-08	4.56098e-08	1	0	0	1	1	0
AAGTGTATATGTGT	543	2539	14	405.596	1745160647	101	7008213708	35546	4.67587	1.33877	6.25993	0.362289	0.087639	0.00507205	0.648141	5.02183e-08	5.02183e-08	1	0	0	1	1	0
AAGTGTATCATATCT	2952	13542	15	405.596	1745160647	101	7008213708	203130	4.5874	7.27818	33.3879	1.9323	0.500819	0.0289846	0.681297	2.86976e-07	2.86976e-07	1	0	0	1	1	0
AAGTGTATGTGT	2516	13078	12	405.596	1745160647	101	7008213708	156936	5.19793	6.20322	32.2439	1.8661	0.386927	0.0223932	0.617576	2.21714e-07	2.21714e-07	1	0	0	1	1	0
AAGTGTC	74	473	7	405.596	1745160647	101	7008213708	3311	6.39189	0.182448	1.16619	0.0674922	0.0081633	0.000472446	0.443002	4.67768e-09	4.67768e-09	1	0	0	1	0	0
AAGTGTCATTAATGGG	741	3031	16	405.596	1745160647	101	7008213708	48496	4.09042	1.82694	7.47296	0.432493	0.119567	0.00691988	0.647987	6.85137e-08	6.85137e-08	1	0	0	1	1	0
AAGTGTGT	2725	15436	8	405.596	1745160647	101	7008213708	123488	5.66459	6.71851	38.0576	2.20256	0.304461	0.0176205	0.44868	1.7446e-07	1.7446e-07	1	0	0	1	0	0
AAGTGTGTGT	903	5345	10	405.596	1745160647	101	7008213708	53450	5.91916	2.22636	13.1781	0.762677	0.131781	0.00762677	0.586055	7.55125e-08	7.55125e-08	1	0	0	1	1	0
AAGTGTGTGTGCGTGT	1626	6834	16	405.596	1745160647	101	7008213708	109344	4.20295	4.00892	16.8493	0.975141	0.269589	0.0156023	0.665814	1.54478e-07	1.54478e-07	1	0	0	1	1	0
AAGTGTGTGTGT	5170	21811	12	405.596	1745160647	101	7008213708	261732	4.21876	12.7467	53.7752	3.11221	0.645303	0.0373465	0.501239	3.69767e-07	3.69767e-07	1	0	0	1	1	0
AAT	8901972	143146634	3	405.596	1745160647	101	7008213708	429439902	16.0803	21947.9	352929	20425.6	1058.79	61.2767	0.477634	0.0006067	0.0006067	1	1	1	0	0	0
AATAATAATAATAATACTG	292	1246	19	405.596	1745160647	101	7008213708	23674	4.26712	0.719929	3.07202	0.177791	0.0583685	0.00337804	0.802726	3.34459e-08	3.34459e-08	1	0	0	1	1	0
AATAATAATAATAATCC	1748	7572	17	405.596	1745160647	101	7008213708	128724	4.33181	4.30971	18.6688	1.08045	0.31737	0.0183676	0.729116	1.81857e-07	1.81857e-07	1	0	0	1	1	0
AATAATAATAATAATCT	1137	4605	17	405.596	1745160647	101	7008213708	78285	4.05013	2.80328	11.3537	0.657086	0.193012	0.0111705	0.681705	1.10599e-07	1.10599e-07	1	0	0	1	1	0
AATAATAATAATCATCT	16	65	17	405.596	1745160647	101	7008213708	1105	4.0625	0.0394482	0.160258	0.00927483	0.00272439	0.000157672	0.683787	1.56111e-09	1.56111e-09	1	0	0	1	1	0
AATAATAATAATCC	1088	5827	14	405.596	1745160647	101	7008213708	81578	5.3557	2.68247	14.3665	0.831453	0.201131	0.0116403	0.742374	1.15251e-07	1.15251e-07	1	0	0	1	1	0
AATAATAATAATTCT	848	3820	15	405.596	1745160647	101	7008213708	57300	4.50472	2.09075	9.41825	0.545075	0.141274	0.00817612	0.669017	8.09517e-08	8.09517e-08	1	0	0	1	1	0
AATAATAATAATTGCT	5861	27845	16	405.596	1745160647	101	7008213708	445520	4.7509	14.4504	68.6521	3.9732	1.09843	0.0635711	0.752617	6.29417e-07	6.29417e-07	1	0	0	1	1	0
AATAATAATACC	2135	11625	12	405.596	1745160647	101	7008213708	139500	5.44496	5.26386	28.6615	1.65877	0.343939	0.0199052	0.646927	1.97081e-07	1.97081e-07	1	0	0	1	1	0
AATAATAATACCAGT	3059	15792	15	405.596	1745160647	101	7008213708	236880	5.16247	7.54199	38.9353	2.25336	0.58403	0.0338003	0.766704	3.34657e-07	3.34657e-07	1	0	0	1	1	0
AATAATAATACCCAT	227	918	15	405.596	1745160647	101	7008213708	13770	4.04405	0.559671	2.26334	0.130989	0.0339501	0.00196484	0.600602	1.94538e-08	1.94538e-08	1	0	0	1	1	0
AATAATAATACG	469	2555	12	405.596	1745160647	101	7008213708	30660	5.44776	1.15632	6.29938	0.364572	0.0755925	0.00437487	0.647259	4.33155e-08	4.33155e-08	1	0	0	1	1	0
AATAATAATACTG	63	368	13	405.596	1745160647	101	7008213708	4784	5.84127	0.155327	0.907308	0.0525098	0.011795	0.000682628	0.751847	6.75869e-09	6.75869e-09	1	0	0	1	1	0
AATAATAATAG	71	329	11	405.596	1745160647	101	7008213708	3619	4.6338	0.175051	0.811153	0.0469449	0.00892268	0.000516394	0.504672	5.11281e-09	5.11281e-09	1	0	0	1	1	0
AATAATAATAGAT	709	2914	13	405.596	1745160647	101	7008213708	37882	4.11001	1.74805	7.1845	0.415798	0.0933984	0.00540537	0.529012	5.35185e-08	5.35185e-08	1	0	0	1	1	0
AATAATAATAGTCAT	570	2296	15	405.596	1745160647	101	7008213708	34440	4.02807	1.40534	5.66081	0.327616	0.0849122	0.00491423	0.598228	4.86558e-08	4.86558e-08	1	0	0	1	1	0
AATAATAATATC	6238	28518	12	405.596	1745160647	101	7008213708	342216	4.57166	15.3798	70.3114	4.06923	0.843737	0.0488307	0.543167	4.83472e-07	4.83472e-07	1	0	0	1	1	0
AATAATAATATCACT	1691	9034	15	405.596	1745160647	101	7008213708	135510	5.3424	4.16918	22.2734	1.28906	0.334101	0.0193359	0.793426	1.91444e-07	1.91444e-07	1	0	0	1	1	0
AATAATAATATGAATAATT	2	9	19	405.596	1745160647	101	7008213708	171	4.5	0.00493102	0.0221896	0.00128421	0.000421602	2.43999e-05	0.846535	2.41584e-10	2.41584e-10	1	0	0	1	1	0
AATAATAATATTCAT	68	284	15	405.596	1745160647	101	7008213708	4260	4.17647	0.167655	0.700205	0.0405239	0.0105031	0.000607858	0.620268	6.0184e-09	6.0184e-09	1	0	0	1	1	0
AATAATAATATTGATGAT	508	2229	18	405.596	1745160647	101	7008213708	40122	4.3878	1.25248	5.49562	0.318055	0.0989212	0.005725	0.781983	5.66831e-08	5.66831e-08	1	0	0	1	1	0
AATAATAATCACCAT	806	3433	15	405.596	1745160647	101	7008213708	51495	4.25931	1.9872	8.46409	0.489854	0.126961	0.00734781	0.63257	7.27506e-08	7.27506e-08	1	0	0	1	1	0
AATAATAATCAGT	1389	8947	13	405.596	1745160647	101	7008213708	116311	6.44132	3.42459	22.0589	1.27664	0.286766	0.0165964	0.829081	1.64321e-07	1.64321e-07	1	0	0	1	1	0
AATAATAATCAT	51562	234111	12	405.596	1745160647	101	7008213708	2809332	4.54038	127.127	577.203	33.4052	6.92644	0.400863	0.539451	3.96894e-06	3.96894e-06	1	1	0	1	1	0
AATAATAATCC	174	859	11	405.596	1745160647	101	7008213708	9449	4.93678	0.428999	2.11787	0.12257	0.0232966	0.00134828	0.537669	1.33493e-08	1.33493e-08	1	0	0	1	1	0
AATAATAATCT	61	431	11	405.596	1745160647	101	7008213708	4741	7.06557	0.150396	1.06263	0.0614993	0.011689	0.000676492	0.769518	6.69794e-09	6.69794e-09	1	0	0	1	1	0
AATAATAATG	1417	11515	10	405.596	1745160647	101	7008213708	115150	8.12632	3.49363	28.3903	1.64307	0.283903	0.0164307	0.804586	1.6268e-07	1.6268e-07	1	0	0	1	1	0
AATAATAATGAATAATT	55	230	17	405.596	1745160647	101	7008213708	3910	4.18182	0.135603	0.567067	0.0328186	0.00964014	0.000557917	0.70387	5.52393e-09	5.52393e-09	1	0	0	1	1	0
AATAATAATGAATG	209	1112	14	405.596	1745160647	101	7008213708	15568	5.32057	0.515292	2.74165	0.158671	0.0383831	0.00222139	0.737505	2.1994e-08	2.1994e-08	1	0	0	1	1	0
AATAATAATGACGATGAT	2856	12853	18	405.596	1745160647	101	7008213708	231354	4.50035	7.0415	31.6892	1.83399	0.570406	0.0330118	0.802043	3.2685e-07	3.2685e-07	1	0	0	1	1	0
AATAATAATGATAATG	945	4594	16	405.596	1745160647	101	7008213708	73504	4.86138	2.32991	11.3266	0.655517	0.181225	0.0104883	0.770119	1.03844e-07	1.03844e-07	1	0	0	1	1	0
AATAATAATGGT	4342	28066	12	405.596	1745160647	101	7008213708	336792	6.46384	10.7052	69.197	4.00473	0.830364	0.0480568	0.767981	4.75809e-07	4.75809e-07	1	0	0	1	1	0
AATAATAATGT	93	380	11	405.596	1745160647	101	7008213708	4180	4.08602	0.229292	0.936894	0.0542221	0.0103058	0.000596443	0.445012	5.90538e-09	5.90538e-09	1	0	0	1	0	0
AATAATAATT	3093	14322	10	405.596	1745160647	101	7008213708	143220	4.63046	7.62582	35.311	2.0436	0.35311	0.020436	0.458461	2.02337e-07	2.02337e-07	1	0	0	1	0	0
AATAATAATTATAATACT	22	88	18	405.596	1745160647	101	7008213708	1584	4	0.0542412	0.216965	0.0125567	0.00390537	0.000226021	0.712871	2.23783e-09	2.23783e-09	1	0	0	1	1	0
AATAATAATTATACT	49	236	15	405.596	1745160647	101	7008213708	3540	4.81633	0.12081	0.58186	0.0336748	0.0087279	0.000505122	0.715296	5.0012e-09	5.0012e-09	1	0	0	1	1	0
AATAATAATTATTCT	5	28	15	405.596	1745160647	101	7008213708	420	5.6	0.0123275	0.0690343	0.00399531	0.00103551	5.99297e-05	0.831683	5.93363e-10	5.93363e-10	1	0	0	1	1	0
AATAATAATTCATC	1916	11057	14	405.596	1745160647	101	7008213708	154798	5.77088	4.72392	27.2611	1.57772	0.381656	0.0220881	0.799924	2.18694e-07	2.18694e-07	1	0	0	1	1	0
AATAATAATTCATT	127	665	14	405.596	1745160647	101	7008213708	9310	5.23622	0.31312	1.63956	0.0948887	0.0229539	0.00132844	0.725813	1.31529e-08	1.31529e-08	1	0	0	1	1	0
AATAATAC	270	1395	8	405.596	1745160647	101	7008213708	11160	5.16667	0.665688	3.43939	0.199052	0.0275151	0.00159242	0.409241	1.57665e-08	1.57665e-08	1	0	0	1	0	0
AATAATACAGT	1739	13204	11	405.596	1745160647	101	7008213708	145244	7.59287	4.28752	32.5546	1.88407	0.3581	0.0207248	0.826946	2.05196e-07	2.05196e-07	1	0	0	1	1	0
AATAATACAT	60	339	10	405.596	1745160647	101	7008213708	3390	5.65	0.147931	0.835808	0.0483718	0.00835808	0.000483718	0.559406	4.78929e-09	4.78929e-09	1	0	0	1	1	0
AATAATACC	338	2091	9	405.596	1745160647	101	7008213708	18819	6.18639	0.833342	5.15538	0.298364	0.0463984	0.00268528	0.551263	2.65869e-08	2.65869e-08	1	0	0	1	1	0
AATAATACCAATATT	1030	4378	15	405.596	1745160647	101	7008213708	65670	4.25049	2.53947	10.794	0.624696	0.16191	0.00937043	0.63126	9.27766e-08	9.27766e-08	1	0	0	1	1	0
AATAATACCTATCT	1748	7304	14	405.596	1745160647	101	7008213708	102256	4.17849	4.30971	18.0081	1.04221	0.252113	0.0145909	0.579197	1.44464e-07	1.44464e-07	1	0	0	1	1	0
AATAATACG	1372	12611	9	405.596	1745160647	101	7008213708	113499	9.19169	3.38268	31.0925	1.79946	0.279833	0.0161951	0.819062	1.60348e-07	1.60348e-07	1	0	0	1	1	0
AATAATACGACTACT	2	12	15	405.596	1745160647	101	7008213708	180	6	0.00493102	0.0295861	0.00171228	0.000443792	2.56841e-05	0.891089	2.54298e-10	2.54298e-10	1	0	0	1	1	0
AATAATACT	120600	933983	9	405.596	1745160647	101	7008213708	8405847	7.74447	297.34	2302.74	133.27	20.7247	1.19943	0.690101	1.18755e-05	1.18755e-05	1	1	0	1	1	0
AATAATACTAATTATT	6	27	16	405.596	1745160647	101	7008213708	432	4.5	0.0147931	0.0665688	0.00385262	0.0010651	6.1642e-05	0.712871	6.10316e-10	6.10316e-10	1	0	0	1	1	0
AATAATACTACT	13466	63286	12	405.596	1745160647	101	7008213708	759432	4.69969	33.2006	156.032	9.03026	1.87239	0.108363	0.558379	1.0729e-06	1.0729e-06	1	1	0	1	1	0
AATAATACTACTACT	8345	40598	15	405.596	1745160647	101	7008213708	608970	4.86495	20.5747	100.095	5.79292	1.50142	0.0868938	0.722517	8.60334e-07	8.60334e-07	1	0	0	1	1	0
AATAATACTACTACTACT	3510	14484	18	405.596	1745160647	101	7008213708	260712	4.1265	8.65394	35.7104	2.06672	0.642788	0.0372009	0.735415	3.68326e-07	3.68326e-07	1	0	0	1	1	0
AATAATACTAT	1	4	11	405.596	1745160647	101	7008213708	44	4	0.00246551	0.00986204	0.000570759	0.000108482	6.27835e-06	0.435644	6.21619e-11	6.21619e-11	1	0	0	1	0	0
AATAATACTGATATT	122	586	15	405.596	1745160647	101	7008213708	8790	4.80328	0.300792	1.44479	0.0836162	0.0216718	0.00125424	0.713358	1.24182e-08	1.24182e-08	1	0	0	1	1	0
AATAATAGAT	264	1751	10	405.596	1745160647	101	7008213708	17510	6.63258	0.650895	4.31711	0.24985	0.0431711	0.0024985	0.656691	2.47376e-08	2.47376e-08	1	0	0	1	1	0
AATAATAGC	247	1774	9	405.596	1745160647	101	7008213708	15966	7.18219	0.608981	4.37381	0.253132	0.0393643	0.00227818	0.639997	2.25563e-08	2.25563e-08	1	0	0	1	1	0
AATAATAGCCT	623	4089	11	405.596	1745160647	101	7008213708	44979	6.5634	1.53601	10.0815	0.583458	0.110896	0.00641804	0.714826	6.3545e-08	6.3545e-08	1	0	0	1	1	0
AATAATAGG	1768	12061	9	405.596	1745160647	101	7008213708	108549	6.82183	4.35902	29.7365	1.72098	0.267629	0.0154888	0.607886	1.53355e-07	1.53355e-07	1	0	0	1	1	0
AATAATAGGT	568	4711	10	405.596	1745160647	101	7008213708	47110	8.29401	1.40041	11.615	0.672211	0.11615	0.00672211	0.82119	6.65556e-08	6.65556e-08	1	0	0	1	1	0
AATAATAGT	93556	624198	9	405.596	1745160647	101	7008213708	5617782	6.67192	230.663	1538.97	89.0666	13.8507	0.8016	0.594527	7.93663e-06	7.93663e-06	1	1	0	1	1	0
AATAATAGTAGT	22721	95423	12	405.596	1745160647	101	7008213708	1145076	4.19977	56.0188	235.266	13.6159	2.8232	0.163391	0.498983	1.61773e-06	1.61773e-06	1	1	0	1	0	0
AATAATATAC	58	241	10	405.596	1745160647	101	7008213708	2410	4.15517	0.143	0.594188	0.0343882	0.00594188	0.000343882	0.411403	3.40477e-09	3.40477e-09	1	0	0	1	0	0
AATAATATC	1772	11652	9	405.596	1745160647	101	7008213708	104868	6.57562	4.36888	28.7281	1.66262	0.258553	0.0149636	0.585946	1.48154e-07	1.48154e-07	1	0	0	1	1	0
AATAATATCAATATC	4860	19453	15	405.596	1745160647	101	7008213708	291795	4.00267	11.9824	47.9616	2.77574	0.719423	0.0416361	0.594457	4.12239e-07	4.12239e-07	1	0	0	1	1	0
AATAATATCACTACT	364	1872	15	405.596	1745160647	101	7008213708	28080	5.14286	0.897446	4.61543	0.267115	0.0692315	0.00400673	0.763791	3.96706e-08	3.96706e-08	1	0	0	1	1	0
AATAATATCAGTATT	60	295	15	405.596	1745160647	101	7008213708	4425	4.91667	0.147931	0.727325	0.0420935	0.0109099	0.000631402	0.730198	6.2515e-09	6.2515e-09	1	0	0	1	1	0
AATAATATCATCAATATC	691	3027	18	405.596	1745160647	101	7008213708	54486	4.38061	1.70367	7.4631	0.431922	0.134336	0.00777459	0.780702	7.69762e-08	7.69762e-08	1	0	0	1	1	0
AATAATATCATCATC	404	1811	15	405.596	1745160647	101	7008213708	27165	4.48267	0.996066	4.46504	0.258411	0.0669756	0.00387617	0.665744	3.83779e-08	3.83779e-08	1	0	0	1	1	0
AATAATATCATCATCATC	713	2927	18	405.596	1745160647	101	7008213708	52686	4.10519	1.75791	7.21655	0.417653	0.129898	0.00751775	0.731618	7.44332e-08	7.44332e-08	1	0	0	1	1	0
AATAATATCTATCTATCT	704	2900	18	405.596	1745160647	101	7008213708	52200	4.11932	1.73572	7.14998	0.4138	0.1287	0.0074484	0.734136	7.37466e-08	7.37466e-08	1	0	0	1	1	0
AATAATATG	1943	16661	9	405.596	1745160647	101	7008213708	149949	8.57488	4.79049	41.0779	2.37735	0.369701	0.0213962	0.764099	2.11843e-07	2.11843e-07	1	0	0	1	1	0
AATAATATGGAT	79	323	12	405.596	1745160647	101	7008213708	3876	4.08861	0.194775	0.79636	0.0460888	0.00955632	0.000553065	0.485775	5.47589e-09	5.47589e-09	1	0	0	1	0	0
AATAATATT	4379	20175	9	405.596	1745160647	101	7008213708	181575	4.60722	10.7965	49.7417	2.87876	0.447675	0.0259089	0.410544	2.56524e-07	2.56524e-07	1	0	0	1	0	0
AATAATATTAATGAG	127	666	15	405.596	1745160647	101	7008213708	9990	5.24409	0.31312	1.64203	0.0950313	0.0246304	0.00142547	0.778826	1.41136e-08	1.41136e-08	1	0	0	1	1	0
AATAATATTAATGTATT	63	274	17	405.596	1745160647	101	7008213708	4658	4.34921	0.155327	0.67555	0.039097	0.0114843	0.000664649	0.732045	6.58068e-09	6.58068e-09	1	0	0	1	1	0
AATAATATTAATTAGT	2	12	16	405.596	1745160647	101	7008213708	192	6	0.00493102	0.0295861	0.00171228	0.000473378	2.73964e-05	0.950495	2.71252e-10	2.71252e-10	1	0	0	1	1	0
AATAATATTAATTATT	35	146	16	405.596	1745160647	101	7008213708	2336	4.17143	0.0862928	0.359964	0.0208327	0.00575943	0.000333323	0.66082	3.30023e-09	3.30023e-09	1	0	0	1	1	0
AATAATATTAT	5	20	11	405.596	1745160647	101	7008213708	220	4	0.0123275	0.0493102	0.00285379	0.000542412	3.13917e-05	0.435644	3.10809e-10	3.10809e-10	1	0	0	1	0	0
AATAATATTCAG	66	370	12	405.596	1745160647	101	7008213708	4440	5.60606	0.162724	0.912239	0.0527952	0.0109469	0.000633542	0.666067	6.2727e-09	6.2727e-09	1	0	0	1	1	0
AATAATC	416	2586	7	405.596	1745160647	101	7008213708	18102	6.21635	1.02565	6.37581	0.368996	0.0446307	0.00258297	0.430836	2.5574e-08	2.5574e-08	1	0	0	1	0	0
AATAATCAC	406	2337	9	405.596	1745160647	101	7008213708	21033	5.75616	1.001	5.7619	0.333466	0.0518571	0.00300119	0.512925	2.97148e-08	2.97148e-08	1	0	0	1	1	0
AATAATCACCATCAT	1696	8101	15	405.596	1745160647	101	7008213708	121515	4.77653	4.1815	19.9731	1.15593	0.299596	0.0173389	0.709386	1.71673e-07	1.71673e-07	1	0	0	1	1	0
AATAATCAG	225	1118	9	405.596	1745160647	101	7008213708	10062	4.96889	0.55474	2.75644	0.159527	0.024808	0.00143574	0.442772	1.42153e-08	1.42153e-08	1	0	0	1	0	0
AATAATCAT	212123	1788221	9	405.596	1745160647	101	7008213708	16093989	8.43011	522.991	4408.88	255.161	39.6799	2.29645	0.751198	2.27371e-05	2.27371e-05	1	1	0	1	1	0
AATAATCATATC	439	2095	12	405.596	1745160647	101	7008213708	25140	4.77221	1.08236	5.16524	0.298935	0.0619829	0.00358722	0.566995	3.5517e-08	3.5517e-08	1	0	0	1	1	0
AATAATCATATGAGT	102	488	15	405.596	1745160647	101	7008213708	7320	4.78431	0.251482	1.20317	0.0696326	0.0180475	0.00104449	0.710542	1.03415e-08	1.03415e-08	1	0	0	1	1	0
AATAATCATATTAGT	531	2798	15	405.596	1745160647	101	7008213708	41970	5.2693	1.30919	6.8985	0.399246	0.103477	0.00598869	0.78257	5.92939e-08	5.92939e-08	1	0	0	1	1	0
AATAATCATCAC	791	4256	12	405.596	1745160647	101	7008213708	51072	5.38053	1.95022	10.4932	0.607287	0.125919	0.00728745	0.639271	7.2153e-08	7.2153e-08	1	0	0	1	1	0
AATAATCATCAT	55394	305574	12	405.596	1745160647	101	7008213708	3666888	5.51637	136.574	753.396	43.6023	9.04075	0.523227	0.655411	5.18047e-06	5.18047e-06	1	1	0	1	1	0
AATAATCATCATCAT	6965	30961	15	405.596	1745160647	101	7008213708	464415	4.44523	17.1723	76.3346	4.41782	1.14502	0.0662672	0.660182	6.56111e-07	6.56111e-07	1	0	0	1	1	0
AATAATCATT	202	863	10	405.596	1745160647	101	7008213708	8630	4.27228	0.498033	2.12773	0.123141	0.0212773	0.00123141	0.422998	1.21922e-08	1.21922e-08	1	0	0	1	0	0
AATAATCCAT	7895	71236	10	405.596	1745160647	101	7008213708	712360	9.02293	19.4652	175.633	10.1646	1.75633	0.101646	0.893359	1.0064e-06	1.0064e-06	1	0	0	1	1	0
AATAATCCC	1	4	9	405.596	1745160647	101	7008213708	36	4	0.00246551	0.00986204	0.000570759	8.87583e-05	5.13683e-06	0.356436	5.08597e-11	5.08597e-11	1	0	0	1	0	0
AATAATCCT	1536	13198	9	405.596	1745160647	101	7008213708	118782	8.59245	3.78702	32.5398	1.88322	0.292858	0.016949	0.765664	1.67812e-07	1.67812e-07	1	0	0	1	1	0
AATAATCCTCAT	944	5569	12	405.596	1745160647	101	7008213708	66828	5.89936	2.32744	13.7304	0.794639	0.164765	0.00953567	0.700915	9.44126e-08	9.44126e-08	1	0	0	1	1	0
AATAATCGT	3868	27852	9	405.596	1745160647	101	7008213708	250668	7.20062	9.53659	68.6694	3.97419	0.618024	0.0357677	0.641639	3.54136e-07	3.54136e-07	1	0	0	1	1	0
AATAATCGTAATAATT	67	334	16	405.596	1745160647	101	7008213708	5344	4.98507	0.165189	0.82348	0.0476584	0.0131757	0.000762534	0.789715	7.54984e-09	7.54984e-09	1	0	0	1	1	0
AATAATCTC	1006	8223	9	405.596	1745160647	101	7008213708	74007	8.17396	2.4803	20.2739	1.17334	0.182465	0.01056	0.728372	1.04555e-07	1.04555e-07	1	0	0	1	1	0
AATAATG	2532	26364	7	405.596	1745160647	101	7008213708	184548	10.4123	6.24267	65.0007	3.76187	0.455005	0.0263331	0.721646	2.60724e-07	2.60724e-07	1	0	0	1	1	0
AATAATGAC	2054	17074	9	405.596	1745160647	101	7008213708	153666	8.31256	5.06416	42.0961	2.43628	0.378865	0.0219266	0.740723	2.17095e-07	2.17095e-07	1	0	0	1	1	0
AATAATGAG	1663	10254	9	405.596	1745160647	101	7008213708	92286	6.16597	4.10014	25.2813	1.46314	0.227532	0.0131683	0.549442	1.30379e-07	1.30379e-07	1	0	0	1	1	0
AATAATGAT	204117	1649798	9	405.596	1745160647	101	7008213708	14848182	8.08261	503.252	4067.59	235.409	36.6083	2.11868	0.720233	2.09771e-05	2.09771e-05	1	1	0	1	1	0
AATAATGATAATGAG	91	426	15	405.596	1745160647	101	7008213708	6390	4.68132	0.224361	1.05031	0.0607858	0.0157546	0.000911787	0.695245	9.0276e-09	9.0276e-09	1	0	0	1	1	0
AATAATGATACT	776	4041	12	405.596	1745160647	101	7008213708	48492	5.20747	1.91324	9.96312	0.576609	0.119557	0.00691931	0.61871	6.8508e-08	6.8508e-08	1	0	0	1	1	0
AATAATGATACTGAT	2438	13578	15	405.596	1745160647	101	7008213708	203670	5.56932	6.01091	33.4767	1.93744	0.50215	0.0290616	0.827127	2.87739e-07	2.87739e-07	1	0	0	1	1	0
AATAATGATATCGAT	1926	8711	15	405.596	1745160647	101	7008213708	130665	4.52285	4.74857	21.4771	1.24297	0.322156	0.0186446	0.67171	1.846e-07	1.846e-07	1	0	0	1	1	0
AATAATGATGAT	37168	155975	12	405.596	1745160647	101	7008213708	1871700	4.19649	91.6381	384.558	22.256	4.61469	0.267072	0.498592	2.64428e-06	2.64428e-06	1	1	0	1	0	0
AATAATGATT	189	1241	10	405.596	1745160647	101	7008213708	12410	6.56614	0.465981	3.0597	0.177078	0.030597	0.00177078	0.650113	1.75325e-08	1.75325e-08	1	0	0	1	1	0
AATAATGATTCATT	109	628	14	405.596	1745160647	101	7008213708	8792	5.76147	0.268741	1.54834	0.0896091	0.0216768	0.00125453	0.798619	1.24211e-08	1.24211e-08	1	0	0	1	1	0
AATAATGCATACAT	323	1567	14	405.596	1745160647	101	7008213708	21938	4.85139	0.79636	3.86345	0.223595	0.0540883	0.00313033	0.67247	3.09933e-08	3.09933e-08	1	0	0	1	1	0
AATAATGCC	187	1387	9	405.596	1745160647	101	7008213708	12483	7.41711	0.46105	3.41966	0.197911	0.030777	0.0017812	0.660931	1.76356e-08	1.76356e-08	1	0	0	1	1	0
AATAATGCT	1637	14891	9	405.596	1745160647	101	7008213708	134019	9.09652	4.03604	36.7139	2.12479	0.330425	0.0191231	0.810581	1.89338e-07	1.89338e-07	1	0	0	1	1	0
AATAATGGAT	370	3346	10	405.596	1745160647	101	7008213708	33460	9.04324	0.912239	8.2496	0.47744	0.082496	0.0047744	0.895371	4.72713e-08	4.72713e-08	1	0	0	1	1	0
AATAATGGT	4864	42268	9	405.596	1745160647	101	7008213708	380412	8.68997	11.9922	104.212	6.03121	0.937909	0.0542809	0.774354	5.37434e-07	5.37434e-07	1	0	0	1	1	0
AATAATGGTATCGAT	1719	8534	15	405.596	1745160647	101	7008213708	128010	4.96451	4.23821	21.0407	1.21771	0.31561	0.0182657	0.737304	1.80849e-07	1.80849e-07	1	0	0	1	1	0
AATAATGT	22	135	8	405.596	1745160647	101	7008213708	1080	6.13636	0.0542412	0.332844	0.0192631	0.00266275	0.000154105	0.486049	1.52579e-09	1.52579e-09	1	0	0	1	0	0
AATAATGTATACAT	6035	38236	14	405.596	1745160647	101	7008213708	535304	6.33571	14.8794	94.2712	5.45588	1.3198	0.0763824	0.878217	7.56261e-07	7.56261e-07	1	0	0	1	1	0
AATAATT	2637	17350	7	405.596	1745160647	101	7008213708	121450	6.57945	6.50155	42.7766	2.47567	0.299436	0.0173297	0.456001	1.71581e-07	1.71581e-07	1	0	0	1	0	0
AATAATTAATACAT	12	57	14	405.596	1745160647	101	7008213708	798	4.75	0.0295861	0.140534	0.00813331	0.00196748	0.000113866	0.658416	1.12739e-09	1.12739e-09	1	0	0	1	1	0
AATAATTAATCGT	128	818	13	405.596	1745160647	101	7008213708	10634	6.39062	0.315585	2.01679	0.11672	0.0262182	0.00151736	0.822556	1.50234e-08	1.50234e-08	1	0	0	1	1	0
AATAATTAC	5090	47839	9	405.596	1745160647	101	7008213708	430551	9.39862	12.5494	117.948	6.82613	1.06153	0.0614352	0.837501	6.08269e-07	6.08269e-07	1	0	0	1	1	0
AATAATTACAATTAC	118	530	15	405.596	1745160647	101	7008213708	7950	4.49153	0.29093	1.30672	0.0756255	0.0196008	0.00113438	0.667058	1.12315e-08	1.12315e-08	1	0	0	1	1	0
AATAATTACCAT	1217	4919	12	405.596	1745160647	101	7008213708	59028	4.04191	3.00053	12.1278	0.701891	0.145534	0.00842269	0.480226	8.3393e-08	8.3393e-08	1	0	0	1	0	0
AATAATTACCGT	310	1587	12	405.596	1745160647	101	7008213708	19044	5.11935	0.764308	3.91276	0.226449	0.0469532	0.00271738	0.60824	2.69048e-08	2.69048e-08	1	0	0	1	1	0
AATAATTACTACAT	116	561	14	405.596	1745160647	101	7008213708	7854	4.83621	0.285999	1.38315	0.0800489	0.0193641	0.00112069	0.670365	1.10959e-08	1.10959e-08	1	0	0	1	1	0
AATAATTAG	673	4364	9	405.596	1745160647	101	7008213708	39276	6.4844	1.65929	10.7595	0.622698	0.0968354	0.00560428	0.577818	5.54879e-08	5.54879e-08	1	0	0	1	1	0
AATAATTAGACT	46	241	12	405.596	1745160647	101	7008213708	2892	5.23913	0.113413	0.594188	0.0343882	0.00713025	0.000412659	0.622471	4.08573e-09	4.08573e-09	1	0	0	1	1	0
AATAATTAT	3688	17812	9	405.596	1745160647	101	7008213708	160308	4.82972	9.0928	43.9157	2.54159	0.395241	0.0228743	0.430371	2.26478e-07	2.26478e-07	1	0	0	1	0	0
AATAATTATGACGAT	789	3869	15	405.596	1745160647	101	7008213708	58035	4.90368	1.94529	9.53906	0.552066	0.143086	0.008281	0.728269	8.19901e-08	8.19901e-08	1	0	0	1	1	0
AATAATTCAT	169	800	10	405.596	1745160647	101	7008213708	8000	4.73373	0.416671	1.97241	0.114152	0.0197241	0.00114152	0.468686	1.13022e-08	1.13022e-08	1	0	0	1	0	0
AATAATTCC	1	4	9	405.596	1745160647	101	7008213708	36	4	0.00246551	0.00986204	0.000570759	8.87583e-05	5.13683e-06	0.356436	5.08597e-11	5.08597e-11	1	0	0	1	0	0
AATAATTCT	2261	19278	9	405.596	1745160647	101	7008213708	173502	8.52632	5.57452	47.5301	2.75077	0.427771	0.024757	0.759771	2.45118e-07	2.45118e-07	1	0	0	1	1	0
AATAATTCTACT	1192	8010	12	405.596	1745160647	101	7008213708	96120	6.7198	2.93889	19.7487	1.14294	0.236985	0.0137153	0.798392	1.35795e-07	1.35795e-07	1	0	0	1	1	0
AATAATTG	671	3683	8	405.596	1745160647	101	7008213708	29464	5.48882	1.65436	9.08047	0.525526	0.0726438	0.00420421	0.434758	4.16258e-08	4.16258e-08	1	0	0	1	0	0
AATAATTGAT	570	2542	10	405.596	1745160647	101	7008213708	25420	4.45965	1.40534	6.26733	0.362717	0.0626733	0.00362717	0.441549	3.59126e-08	3.59126e-08	1	0	0	1	0	0
AATAATTGG	169	1072	9	405.596	1745160647	101	7008213708	9648	6.3432	0.416671	2.64303	0.152963	0.0237872	0.00137667	0.565235	1.36304e-08	1.36304e-08	1	0	0	1	1	0
AATAATTGT	2837	27179	9	405.596	1745160647	101	7008213708	244611	9.58019	6.99465	67.0101	3.87816	0.603091	0.0349035	0.85368	3.45579e-07	3.45579e-07	1	0	0	1	1	0
AATAATTGTAGT	386	1940	12	405.596	1745160647	101	7008213708	23280	5.02591	0.951687	4.78309	0.276818	0.0573971	0.00332182	0.597137	3.28893e-08	3.28893e-08	1	0	0	1	1	0
AATAC	53577	649736	5	405.596	1745160647	101	7008213708	3248680	12.1271	132.095	1601.93	92.7106	8.00965	0.463553	0.600354	4.58964e-06	4.58964e-06	1	1	0	1	1	0
AATACAATACCATAC	171	781	15	405.596	1745160647	101	7008213708	11715	4.56725	0.421602	1.92556	0.111441	0.0288834	0.00167161	0.678305	1.65506e-08	1.65506e-08	1	0	0	1	1	0
AATACAATAG	32	195	10	405.596	1745160647	101	7008213708	1950	6.09375	0.0788963	0.480774	0.0278245	0.00480774	0.000278245	0.603342	2.7549e-09	2.7549e-09	1	0	0	1	1	0
AATACAATAT	1129	5855	10	405.596	1745160647	101	7008213708	58550	5.18601	2.78356	14.4356	0.835448	0.144356	0.00835448	0.513466	8.27177e-08	8.27177e-08	1	0	0	1	1	0
AATACAATATT	1	4	11	405.596	1745160647	101	7008213708	44	4	0.00246551	0.00986204	0.000570759	0.000108482	6.27835e-06	0.435644	6.21619e-11	6.21619e-11	1	0	0	1	0	0
AATACAATCATGT	3379	17039	13	405.596	1745160647	101	7008213708	221507	5.04262	8.33096	42.0098	2.43129	0.546128	0.0316068	0.64905	3.12938e-07	3.12938e-07	1	0	0	1	1	0
AATACAATGC	86	483	10	405.596	1745160647	101	7008213708	4830	5.61628	0.212034	1.19084	0.0689191	0.0119084	0.000689191	0.556067	6.82368e-09	6.82368e-09	1	0	0	1	1	0
AATACAATTACTATTACT	121	495	18	405.596	1745160647	101	7008213708	8910	4.09091	0.298327	1.22043	0.0706314	0.0219677	0.00127137	0.729073	1.25878e-08	1.25878e-08	1	0	0	1	1	0
AATACAC	32	150	7	405.596	1745160647	101	7008213708	1050	4.6875	0.0788963	0.369826	0.0214035	0.00258879	0.000149824	0.324876	1.48341e-09	1.48341e-09	1	0	0	1	0	0
AATACACAC	342	2720	9	405.596	1745160647	101	7008213708	24480	7.95322	0.843204	6.70619	0.388116	0.0603557	0.00349304	0.708702	3.45846e-08	3.45846e-08	1	0	0	1	1	0
AATACACACAG	299	1830	11	405.596	1745160647	101	7008213708	20130	6.1204	0.737187	4.51188	0.261122	0.0496307	0.00287234	0.666578	2.8439e-08	2.8439e-08	1	0	0	1	1	0
AATACACAGT	61	299	10	405.596	1745160647	101	7008213708	2990	4.90164	0.150396	0.737187	0.0426642	0.00737187	0.000426642	0.485311	4.22418e-09	4.22418e-09	1	0	0	1	0	0
AATACACATAG	157	989	11	405.596	1745160647	101	7008213708	10879	6.29936	0.387085	2.43839	0.14112	0.0268223	0.00155232	0.686069	1.53695e-08	1.53695e-08	1	0	0	1	1	0
AATACACGTATACATT	144	687	16	405.596	1745160647	101	7008213708	10992	4.77083	0.355033	1.69381	0.0980278	0.0271009	0.00156845	0.755776	1.55292e-08	1.55292e-08	1	0	0	1	1	0
AATACAT	937	6604	7	405.596	1745160647	101	7008213708	46228	7.04803	2.31018	16.2822	0.942323	0.113976	0.00659626	0.488477	6.53095e-08	6.53095e-08	1	0	0	1	0	0
AATACATAATACC	106	438	13	405.596	1745160647	101	7008213708	5694	4.13208	0.261344	1.07989	0.0624981	0.0140386	0.000812475	0.531851	8.04431e-09	8.04431e-09	1	0	0	1	1	0
AATACATAATACT	250	1153	13	405.596	1745160647	101	7008213708	14989	4.612	0.616377	2.84273	0.164521	0.0369555	0.00213878	0.593624	2.1176e-08	2.1176e-08	1	0	0	1	1	0
AATACATAC	5254	48886	9	405.596	1745160647	101	7008213708	439974	9.30453	12.9538	120.529	6.97553	1.08476	0.0627798	0.829117	6.21582e-07	6.21582e-07	1	0	0	1	1	0
AATACATACAGTATGTATT	1	4	19	405.596	1745160647	101	7008213708	76	4	0.00246551	0.00986204	0.000570759	0.000187379	1.08444e-05	0.752475	1.0737e-10	1.0737e-10	1	0	0	1	1	0
AATACATACATAT	78	391	13	405.596	1745160647	101	7008213708	5083	5.01282	0.19231	0.964014	0.0557917	0.0125322	0.000725292	0.645215	7.18111e-09	7.18111e-09	1	0	0	1	1	0
AATACATAGAT	4671	35274	11	405.596	1745160647	101	7008213708	388014	7.5517	11.5164	86.9684	5.03324	0.956652	0.0553656	0.822463	5.48174e-07	5.48174e-07	1	0	0	1	1	0
AATACATAT	319	1856	9	405.596	1745160647	101	7008213708	16704	5.81818	0.786498	4.57599	0.264832	0.0411839	0.00238349	0.518452	2.35989e-08	2.35989e-08	1	0	0	1	1	0
AATACATATAC	97	395	11	405.596	1745160647	101	7008213708	4345	4.07216	0.239154	0.973876	0.0563624	0.0107126	0.000619987	0.443503	6.13848e-09	6.13848e-09	1	0	0	1	0	0
AATACATATAT	197	1117	11	405.596	1745160647	101	7008213708	12287	5.67005	0.485705	2.75397	0.159384	0.0302937	0.00175323	0.61753	1.73587e-08	1.73587e-08	1	0	0	1	1	0
AATACATATATATATT	5	25	16	405.596	1745160647	101	7008213708	400	5	0.0123275	0.0616377	0.00356724	0.000986204	5.70759e-05	0.792079	5.65108e-10	5.65108e-10	1	0	0	1	1	0
AATACATCG	106	663	9	405.596	1745160647	101	7008213708	5967	6.25472	0.261344	1.63463	0.0946033	0.0147117	0.00085143	0.557351	8.43e-09	8.43e-09	1	0	0	1	1	0
AATACATCT	586	4318	9	405.596	1745160647	101	7008213708	38862	7.3686	1.44479	10.6461	0.616134	0.0958146	0.00554521	0.656608	5.4903e-08	5.4903e-08	1	0	0	1	1	0
AATACATG	133	997	8	405.596	1745160647	101	7008213708	7976	7.49624	0.327913	2.45811	0.142262	0.0196649	0.00113809	0.593762	1.12682e-08	1.12682e-08	1	0	0	1	1	0
AATACATGGAT	2496	20384	11	405.596	1745160647	101	7008213708	224224	8.16667	6.15391	50.2569	2.90859	0.552826	0.0319945	0.889439	3.16777e-07	3.16777e-07	1	0	0	1	1	0
AATACATTGTCCAGAT	4186	19172	16	405.596	1745160647	101	7008213708	306752	4.58003	10.3206	47.2688	2.73565	0.7563	0.0437704	0.725549	4.3337e-07	4.3337e-07	1	0	0	1	1	0
AATACC	182302	2100519	6	405.596	1745160647	101	7008213708	12603114	11.5222	449.467	5178.85	299.722	31.0731	1.79833	0.684487	1.78053e-05	1.78053e-05	1	1	0	1	1	0
AATACCAATACT	6438	26208	12	405.596	1745160647	101	7008213708	314496	4.07083	15.873	64.6161	3.73961	0.775393	0.0448753	0.483663	4.4431e-07	4.4431e-07	1	0	0	1	0	0
AATACCAATATT	1000	4904	12	405.596	1745160647	101	7008213708	58848	4.904	2.46551	12.0909	0.69975	0.14509	0.008397	0.582653	8.31387e-08	8.31387e-08	1	0	0	1	1	0
AATACCAATATTACT	1875	8878	15	405.596	1745160647	101	7008213708	133170	4.73493	4.62283	21.8888	1.2668	0.328332	0.019002	0.703208	1.88139e-07	1.88139e-07	1	0	0	1	1	0
AATACCAATT	199	1614	10	405.596	1745160647	101	7008213708	16140	8.11055	0.490636	3.97933	0.230301	0.0397933	0.00230301	0.803025	2.28021e-08	2.28021e-08	1	0	0	1	1	0
AATACCAATTAT	29	133	12	405.596	1745160647	101	7008213708	1596	4.58621	0.0714998	0.327913	0.0189777	0.00393495	0.000227733	0.544896	2.25478e-09	2.25478e-09	1	0	0	1	1	0
AATACCACT	284	1570	9	405.596	1745160647	101	7008213708	14130	5.52817	0.700205	3.87085	0.224023	0.0348377	0.00201621	0.492609	1.99624e-08	1.99624e-08	1	0	0	1	0	0
AATACCACTACC	888	4602	12	405.596	1745160647	101	7008213708	55224	5.18243	2.18937	11.3463	0.656658	0.136155	0.0078799	0.615735	7.80188e-08	7.80188e-08	1	0	0	1	1	0
AATACCACTGCC	170	801	12	405.596	1745160647	101	7008213708	9612	4.71176	0.419137	1.97487	0.114294	0.0236985	0.00137153	0.559814	1.35795e-08	1.35795e-08	1	0	0	1	1	0
AATACCAGTAATGAT	438	2261	15	405.596	1745160647	101	7008213708	33915	5.1621	1.07989	5.57452	0.322621	0.0836178	0.00483932	0.766649	4.79141e-08	4.79141e-08	1	0	0	1	1	0
AATACCAGTAG	2450	17762	11	405.596	1745160647	101	7008213708	195382	7.2498	6.0405	43.7924	2.53445	0.481716	0.027879	0.789582	2.7603e-07	2.7603e-07	1	0	0	1	1	0
AATACCAGTGG	999	6908	11	405.596	1745160647	101	7008213708	75988	6.91491	2.46304	17.0317	0.985701	0.187349	0.0108427	0.75311	1.07354e-07	1.07354e-07	1	0	0	1	1	0
AATACCATCACC	246	1254	12	405.596	1745160647	101	7008213708	15048	5.09756	0.606515	3.09175	0.178933	0.037101	0.00214719	0.605651	2.12594e-08	2.12594e-08	1	0	0	1	1	0
AATACCATCATC	993	4489	12	405.596	1745160647	101	7008213708	53868	4.52064	2.44825	11.0677	0.640534	0.132812	0.00768641	0.537106	7.61031e-08	7.61031e-08	1	0	0	1	1	0
AATACCATCGAC	2457	15337	12	405.596	1745160647	101	7008213708	184044	6.24217	6.05776	37.8135	2.18843	0.453762	0.0262612	0.741643	2.60012e-07	2.60012e-07	1	0	0	1	1	0
AATACCATTAG	18679	141688	11	405.596	1745160647	101	7008213708	1558568	7.58542	46.0533	349.333	20.2174	3.84266	0.222392	0.826135	2.2019e-06	2.2019e-06	1	1	0	1	1	0
AATACCATTGG	5199	37749	11	405.596	1745160647	101	7008213708	415239	7.26082	12.8182	93.0705	5.38639	1.02378	0.0592503	0.790782	5.86637e-07	5.86637e-07	1	0	0	1	1	0
AATACCCATATT	419	2254	12	405.596	1745160647	101	7008213708	27048	5.37947	1.03305	5.55726	0.321623	0.0666871	0.00385947	0.639146	3.82126e-08	3.82126e-08	1	0	0	1	1	0
AATACCCATATTACT	158	778	15	405.596	1745160647	101	7008213708	11670	4.92405	0.389551	1.91817	0.111013	0.0287725	0.00166519	0.731295	1.6487e-08	1.6487e-08	1	0	0	1	1	0
AATACCGAT	620	5411	9	405.596	1745160647	101	7008213708	48699	8.72742	1.52862	13.3409	0.772094	0.120068	0.00694885	0.777691	6.88005e-08	6.88005e-08	1	0	0	1	1	0
AATACCT	530	5700	7	405.596	1745160647	101	7008213708	39900	10.7547	1.30672	14.0534	0.813331	0.0983738	0.00569332	0.745376	5.63695e-08	5.63695e-08	1	0	0	1	1	0
AATACCTACG	135	783	10	405.596	1745160647	101	7008213708	7830	5.8	0.332844	1.93049	0.111726	0.0193049	0.00111726	0.574257	1.1062e-08	1.1062e-08	1	0	0	1	1	0
AATACG	17188	161560	6	405.596	1745160647	101	7008213708	969360	9.39958	42.3772	398.328	23.0529	2.38997	0.138318	0.558391	1.36948e-06	1.36948e-06	1	1	0	1	1	0
AATACGAATCCG	1	5	12	405.596	1745160647	101	7008213708	60	5	0.00246551	0.0123275	0.000713449	0.000147931	8.56138e-06	0.594059	8.47662e-11	8.47662e-11	1	0	0	1	1	0
AATACGACTACC	1989	11569	12	405.596	1745160647	101	7008213708	138828	5.81649	4.9039	28.5235	1.65078	0.342282	0.0198093	0.691068	1.96132e-07	1.96132e-07	1	0	0	1	1	0
AATACGACTACTACT	1933	9369	15	405.596	1745160647	101	7008213708	140535	4.84687	4.76583	23.0994	1.33686	0.34649	0.0200529	0.719832	1.98544e-07	1.98544e-07	1	0	0	1	1	0
AATACGATAC	229	1614	10	405.596	1745160647	101	7008213708	16140	7.04803	0.564602	3.97933	0.230301	0.0397933	0.00230301	0.697825	2.28021e-08	2.28021e-08	1	0	0	1	1	0
AATACGATAT	346	2706	10	405.596	1745160647	101	7008213708	27060	7.82081	0.853066	6.67167	0.386118	0.0667167	0.00386118	0.774338	3.82295e-08	3.82295e-08	1	0	0	1	1	0
AATACGATTACG	44	181	12	405.596	1745160647	101	7008213708	2172	4.11364	0.108482	0.446257	0.0258268	0.00535509	0.000309922	0.488749	3.06854e-09	3.06854e-09	1	0	0	1	0	0
AATACGGTATATAT	44	185	14	405.596	1745160647	101	7008213708	2590	4.20455	0.108482	0.456119	0.0263976	0.00638567	0.000369566	0.582808	3.65907e-09	3.65907e-09	1	0	0	1	1	0
AATACGTATACGTAT	384	1541	15	405.596	1745160647	101	7008213708	23115	4.01302	0.946756	3.79935	0.219885	0.0569903	0.00329827	0.595993	3.26562e-08	3.26562e-08	1	0	0	1	1	0
AATACT	4814028	56039571	6	405.596	1745160647	101	7008213708	336237426	11.6409	11869	138166	7996.27	828.997	47.9776	0.691538	0.000475026	0.000475026	1	1	1	1	1	1
AATACTAATACTATG	231	955	15	405.596	1745160647	101	7008213708	14325	4.1342	0.569533	2.35456	0.136269	0.0353184	0.00204403	0.61399	2.02379e-08	2.02379e-08	1	0	0	1	1	0
AATACTAATACTGCT	74	313	15	405.596	1745160647	101	7008213708	4695	4.22973	0.182448	0.771705	0.0446619	0.0115756	0.000669928	0.628178	6.63295e-09	6.63295e-09	1	0	0	1	1	0
AATACTAATATACT	1117	4611	14	405.596	1745160647	101	7008213708	64554	4.12802	2.75397	11.3685	0.657942	0.159159	0.00921119	0.572201	9.11999e-08	9.11999e-08	1	0	0	1	1	0
AATACTAATT	402	2944	10	405.596	1745160647	101	7008213708	29440	7.32338	0.991135	7.25846	0.420079	0.0725846	0.00420079	0.725087	4.15919e-08	4.15919e-08	1	0	0	1	1	0
AATACTACC	1700	12897	9	405.596	1745160647	101	7008213708	116073	7.58647	4.19137	31.7977	1.84027	0.286179	0.0165624	0.676022	1.63984e-07	1.63984e-07	1	0	0	1	1	0
AATACTACG	606	4998	9	405.596	1745160647	101	7008213708	44982	8.24752	1.4941	12.3226	0.713163	0.110904	0.00641847	0.734928	6.35492e-08	6.35492e-08	1	0	0	1	1	0
AATACTACT	98721	837853	9	405.596	1745160647	101	7008213708	7540677	8.48708	243.398	2065.73	119.553	18.5916	1.07598	0.756274	1.06532e-05	1.06532e-05	1	1	0	1	1	0
AATACTACTACT	63667	336721	12	405.596	1745160647	101	7008213708	4040652	5.28878	156.972	830.189	48.0466	9.96227	0.576559	0.62837	5.70851e-06	5.70851e-06	1	1	0	1	1	0
AATACTACTACTACCTCT	1162	4782	18	405.596	1745160647	101	7008213708	86076	4.11532	2.86492	11.7901	0.682342	0.212221	0.0122822	0.733423	1.21606e-07	1.21606e-07	1	0	0	1	1	0
AATACTACTACTACT	36241	157454	15	405.596	1745160647	101	7008213708	2361810	4.34464	89.3525	388.204	22.4671	5.82307	0.337006	0.645243	3.33669e-06	3.33669e-06	1	1	0	1	1	0
AATACTACTCATACT	1170	5535	15	405.596	1745160647	101	7008213708	83025	4.73077	2.88465	13.6466	0.789788	0.204699	0.0118468	0.702589	1.17295e-07	1.17295e-07	1	0	0	1	1	0
AATACTACTCCT	414	1887	12	405.596	1745160647	101	7008213708	22644	4.55797	1.02072	4.65242	0.269255	0.055829	0.00323107	0.541541	3.19908e-08	3.19908e-08	1	0	0	1	1	0
AATACTACTGCT	198	959	12	405.596	1745160647	101	7008213708	11508	4.84343	0.488171	2.36442	0.136839	0.0283731	0.00164207	0.575458	1.62582e-08	1.62582e-08	1	0	0	1	1	0
AATACTAGATAGGCATAC	2614	10472	18	405.596	1745160647	101	7008213708	188496	4.00612	6.44484	25.8188	1.49425	0.464739	0.0268964	0.713962	2.66301e-07	2.66301e-07	1	0	0	1	1	0
AATACTAGG	16	64	9	405.596	1745160647	101	7008213708	576	4	0.0394482	0.157793	0.00913214	0.00142013	8.21893e-05	0.356436	8.13755e-10	8.13755e-10	1	0	0	1	0	0
AATACTAGT	1006	7211	9	405.596	1745160647	101	7008213708	64899	7.16799	2.4803	17.7788	1.02894	0.160009	0.00926042	0.638732	9.16873e-08	9.16873e-08	1	0	0	1	1	0
AATACTAT	78	432	8	405.596	1745160647	101	7008213708	3456	5.53846	0.19231	1.0651	0.061642	0.0085208	0.000493136	0.43869	4.88253e-09	4.88253e-09	1	0	0	1	0	0
AATACTATT	173	860	9	405.596	1745160647	101	7008213708	7740	4.9711	0.426533	2.12034	0.122713	0.019083	0.00110442	0.442969	1.09348e-08	1.09348e-08	1	0	0	1	0	0
AATACTATTACC	141	656	12	405.596	1745160647	101	7008213708	7872	4.65248	0.347637	1.61737	0.0936045	0.0194085	0.00112325	0.55277	1.11213e-08	1.11213e-08	1	0	0	1	1	0
AATACTCAC	2394	21356	9	405.596	1745160647	101	7008213708	192204	8.92063	5.90243	52.6534	3.04728	0.473881	0.0274255	0.794908	2.7154e-07	2.7154e-07	1	0	0	1	1	0
AATACTCAGT	270	1824	10	405.596	1745160647	101	7008213708	18240	6.75556	0.665688	4.49709	0.260266	0.0449709	0.00260266	0.668867	2.57689e-08	2.57689e-08	1	0	0	1	1	0
AATACTCAT	9587	92404	9	405.596	1745160647	101	7008213708	831636	9.63847	23.6368	227.823	13.1851	2.05041	0.118666	0.858873	1.17491e-06	1.17491e-06	1	0	0	1	1	0
AATACTCATACC	67	274	12	405.596	1745160647	101	7008213708	3288	4.08955	0.165189	0.67555	0.039097	0.0081066	0.000469164	0.485887	4.64519e-09	4.64519e-09	1	0	0	1	0	0
AATACTG	3	12	7	405.596	1745160647	101	7008213708	84	4	0.00739653	0.0295861	0.00171228	0.000207103	1.19859e-05	0.277228	1.18673e-10	1.18673e-10	1	0	0	1	0	0
[truncated: 2,756 more rows]
