# Supplementary material for: Profiles of telomeric repeats in Insecta reveal diverse forms of telomeric motifs in Hymenopterans
Source: Life Sci Alliance. 2022 Apr 1;5(7):e202101163. doi: 10.26508/lsa.202101163 (PMC8977481; doi:10.26508/lsa.202101163)
Supplement: Supplemental Data 2. — Tandem repeat statistics and TRIP TRM calls for 41 species with simple tandem type TRM. [file LSA-2021-01163_Supplemental_Data_2.zip › DataS2/EYPPL_output.csv.1.filtered.xlsx]

## Sheet: Sheet1
Unnamed: 0	reads	repeats	unit_len	avg_genome_cov	genome_size	eff_read_len	num_reads	repeats_total_len	repeats_per_read	reads_per_genome	repeats_per_genome	repeats_per_million_reads	repeats_len_per_genome	repeats_len_per_million_reads	percent_repeats_len_per_read	percent_repeats_len_per_genome	percent_repeat_unit_in_sequences	avg_genome_cov_filter	repeat_containing_reads_filter	repeats_len_per_million_reads_filter	unit_len_filter	percent_repeats_len_per_read_filter	qualified
AAAAAAAACAAACACACAC	1	4	19	362.48	41642132	101	149450770	76	4	0.00275877	0.0110351	0.0267647	0.000209667	0.000508529	0.752475	5.03497e-09	5.03494e-09	1	0	0	1	1	0
AAAAAAAACACACACAC	6	24	17	362.48	41642132	101	149450770	408	4	0.0165526	0.0662105	0.160588	0.00112558	0.00273	0.673267	2.70298e-08	2.70297e-08	1	0	0	1	1	0
AAAAAAAACACACACACC	1	5	18	362.48	41642132	101	149450770	90	5	0.00275877	0.0137939	0.0334558	0.00024829	0.000602205	0.891089	5.96246e-09	5.96243e-09	1	0	0	1	1	0
AAAAAAAACACGCATATATGG	1	4	21	362.48	41642132	101	149450770	84	4	0.00275877	0.0110351	0.0267647	0.000231737	0.000562058	0.831683	5.56496e-09	5.56493e-09	1	0	0	1	1	0
AAAAAAAACCACATATGTG	1	4	19	362.48	41642132	101	149450770	76	4	0.00275877	0.0110351	0.0267647	0.000209667	0.000508529	0.752475	5.03497e-09	5.03494e-09	1	0	0	1	1	0
AAAAAAAAGGAGTCGTTTACTAC	2	8	23	362.48	41642132	101	149450770	184	4	0.00551755	0.0220702	0.0535293	0.000507614	0.00123117	0.910891	1.21899e-08	1.21898e-08	1	0	0	1	1	0
AAAAAAACACCACGACAG	3	12	18	362.48	41642132	101	149450770	216	4	0.00827632	0.0331053	0.080294	0.000595895	0.00144529	0.712871	1.43099e-08	1.43098e-08	1	0	0	1	1	0
AAAAAAACAGCACAATT	1	4	17	362.48	41642132	101	149450770	68	4	0.00275877	0.0110351	0.0267647	0.000187597	0.000454999	0.673267	4.50497e-09	4.50494e-09	1	0	0	1	1	0
AAAAAAACCACAC	2	8	13	362.48	41642132	101	149450770	104	4	0.00551755	0.0220702	0.0535293	0.000286912	0.000695881	0.514851	6.88995e-09	6.88991e-09	1	0	0	1	1	0
AAAAAAACGCAATTATGTG	2	8	19	362.48	41642132	101	149450770	152	4	0.00551755	0.0220702	0.0535293	0.000419333	0.00101706	0.752475	1.00699e-08	1.00699e-08	1	0	0	1	1	0
AAAAAAACGGTTAC	2	14	14	362.48	41642132	101	149450770	196	7	0.00551755	0.0386228	0.0936763	0.000540719	0.00131147	0.970297	1.29849e-08	1.29848e-08	1	0	0	1	1	0
AAAAAAACTGC	1	4	11	362.48	41642132	101	149450770	44	4	0.00275877	0.0110351	0.0267647	0.000121386	0.000294411	0.435644	2.91498e-09	2.91496e-09	1	0	0	1	0	0
AAAAAAAGAAAATTCGTGTT	1	4	20	362.48	41642132	101	149450770	80	4	0.00275877	0.0110351	0.0267647	0.000220702	0.000535293	0.792079	5.29996e-09	5.29993e-09	1	0	0	1	1	0
AAAAAAAGAGAGACG	2	8	15	362.48	41642132	101	149450770	120	4	0.00551755	0.0220702	0.0535293	0.000331053	0.00080294	0.594059	7.94995e-09	7.9499e-09	1	0	0	1	1	0
AAAAAAAGAGAGGCCACTAAT	1	4	21	362.48	41642132	101	149450770	84	4	0.00275877	0.0110351	0.0267647	0.000231737	0.000562058	0.831683	5.56496e-09	5.56493e-09	1	0	0	1	1	0
AAAAAAAGAGGGGG	1	4	14	362.48	41642132	101	149450770	56	4	0.00275877	0.0110351	0.0267647	0.000154491	0.000374705	0.554455	3.70998e-09	3.70995e-09	1	0	0	1	1	0
AAAAAAAGCAAACAATTCACAGGAG	1	4	25	362.48	41642132	101	149450770	100	4	0.00275877	0.0110351	0.0267647	0.000275877	0.000669117	0.990099	6.62496e-09	6.62492e-09	1	0	0	1	1	0
AAAAAAAGCAATCCAATG	9	36	18	362.48	41642132	101	149450770	648	4	0.024829	0.0993158	0.240882	0.00178768	0.00433588	0.712871	4.29297e-08	4.29295e-08	1	0	0	1	1	0
AAAAAAAGGAAGAGGAGG	2	8	18	362.48	41642132	101	149450770	144	4	0.00551755	0.0220702	0.0535293	0.000397263	0.000963528	0.712871	9.53994e-09	9.53988e-09	1	0	0	1	1	0
AAAAAAAGTGAATAGTGGAG	4	17	20	362.48	41642132	101	149450770	340	4.25	0.0110351	0.0468991	0.11375	0.000937983	0.002275	0.841584	2.25249e-08	2.25247e-08	1	0	0	1	1	0
AAAAAAATAACACCGGAATGGGT	1	4	23	362.48	41642132	101	149450770	92	4	0.00275877	0.0110351	0.0267647	0.000253807	0.000615587	0.910891	6.09496e-09	6.09492e-09	1	0	0	1	1	0
AAAAAAATAACACTCTTAC	1	4	19	362.48	41642132	101	149450770	76	4	0.00275877	0.0110351	0.0267647	0.000209667	0.000508529	0.752475	5.03497e-09	5.03494e-09	1	0	0	1	1	0
AAAAAAATAATACTCTTAC	1	5	19	362.48	41642132	101	149450770	95	5	0.00275877	0.0137939	0.0334558	0.000262083	0.000635661	0.940594	6.29371e-09	6.29367e-09	1	0	0	1	1	0
AAAAAAATACAGTATAGAGGTAGGG	1	4	25	362.48	41642132	101	149450770	100	4	0.00275877	0.0110351	0.0267647	0.000275877	0.000669117	0.990099	6.62496e-09	6.62492e-09	1	0	0	1	1	0
AAAAAAATGTGTTTTTGCG	2	8	19	362.48	41642132	101	149450770	152	4	0.00551755	0.0220702	0.0535293	0.000419333	0.00101706	0.752475	1.00699e-08	1.00699e-08	1	0	0	1	1	0
AAAAAAATTGAACCG	1	4	15	362.48	41642132	101	149450770	60	4	0.00275877	0.0110351	0.0267647	0.000165526	0.00040147	0.594059	3.97497e-09	3.97495e-09	1	0	0	1	1	0
AAAAAAC	41	164	7	362.48	41642132	101	149450770	1148	4	0.11311	0.452439	1.09735	0.00316707	0.00768146	0.277228	7.60545e-08	7.60541e-08	1	0	0	1	0	0
AAAAAACAC	1	6	9	362.48	41642132	101	149450770	54	6	0.00275877	0.0165526	0.040147	0.000148974	0.000361323	0.534653	3.57748e-09	3.57746e-09	1	0	0	1	1	0
AAAAAACACCAAATATCGC	2	9	19	362.48	41642132	101	149450770	171	4.5	0.00551755	0.024829	0.0602205	0.00047175	0.00114419	0.846535	1.13287e-08	1.13286e-08	1	0	0	1	1	0
AAAAAACAGGAAGATGTGTCT	2	8	21	362.48	41642132	101	149450770	168	4	0.00551755	0.0220702	0.0535293	0.000463474	0.00112412	0.831683	1.11299e-08	1.11299e-08	1	0	0	1	1	0
AAAAAACATCGAAATAAAT	1	4	19	362.48	41642132	101	149450770	76	4	0.00275877	0.0110351	0.0267647	0.000209667	0.000508529	0.752475	5.03497e-09	5.03494e-09	1	0	0	1	1	0
AAAAAACCAAAACACC	1	4	16	362.48	41642132	101	149450770	64	4	0.00275877	0.0110351	0.0267647	0.000176561	0.000428235	0.633663	4.23997e-09	4.23995e-09	1	0	0	1	1	0
AAAAAACCAACACCGAAAACGGC	1	4	23	362.48	41642132	101	149450770	92	4	0.00275877	0.0110351	0.0267647	0.000253807	0.000615587	0.910891	6.09496e-09	6.09492e-09	1	0	0	1	1	0
AAAAAACCCAACTATGG	1	4	17	362.48	41642132	101	149450770	68	4	0.00275877	0.0110351	0.0267647	0.000187597	0.000454999	0.673267	4.50497e-09	4.50494e-09	1	0	0	1	1	0
AAAAAACCGGTTGTTT	2	10	16	362.48	41642132	101	149450770	160	5	0.00551755	0.0275877	0.0669117	0.000441404	0.00107059	0.792079	1.05999e-08	1.05999e-08	1	0	0	1	1	0
AAAAAACGAAGGGTGAAAG	1	4	19	362.48	41642132	101	149450770	76	4	0.00275877	0.0110351	0.0267647	0.000209667	0.000508529	0.752475	5.03497e-09	5.03494e-09	1	0	0	1	1	0
AAAAAACGAGTATTTGGG	1	4	18	362.48	41642132	101	149450770	72	4	0.00275877	0.0110351	0.0267647	0.000198632	0.000481764	0.712871	4.76997e-09	4.76994e-09	1	0	0	1	1	0
AAAAAACGCAAATATGGC	1	4	18	362.48	41642132	101	149450770	72	4	0.00275877	0.0110351	0.0267647	0.000198632	0.000481764	0.712871	4.76997e-09	4.76994e-09	1	0	0	1	1	0
AAAAAACGCACATTTGGG	1	5	18	362.48	41642132	101	149450770	90	5	0.00275877	0.0137939	0.0334558	0.00024829	0.000602205	0.891089	5.96246e-09	5.96243e-09	1	0	0	1	1	0
AAAAAACGCATATATGGG	3	12	18	362.48	41642132	101	149450770	216	4	0.00827632	0.0331053	0.080294	0.000595895	0.00144529	0.712871	1.43099e-08	1.43098e-08	1	0	0	1	1	0
AAAAAACGCGGCAACACC	2	8	18	362.48	41642132	101	149450770	144	4	0.00551755	0.0220702	0.0535293	0.000397263	0.000963528	0.712871	9.53994e-09	9.53988e-09	1	0	0	1	1	0
AAAAAACGGTTAC	1	4	13	362.48	41642132	101	149450770	52	4	0.00275877	0.0110351	0.0267647	0.000143456	0.000347941	0.514851	3.44498e-09	3.44496e-09	1	0	0	1	1	0
AAAAAACTCACTTTCCCGTGTGGGG	1	4	25	362.48	41642132	101	149450770	100	4	0.00275877	0.0110351	0.0267647	0.000275877	0.000669117	0.990099	6.62496e-09	6.62492e-09	1	0	0	1	1	0
AAAAAACTGC	1	5	10	362.48	41642132	101	149450770	50	5	0.00275877	0.0137939	0.0334558	0.000137939	0.000334558	0.49505	3.31248e-09	3.31246e-09	1	0	0	1	0	0
AAAAAACTTGCCACAC	1	6	16	362.48	41642132	101	149450770	96	6	0.00275877	0.0165526	0.040147	0.000264842	0.000642352	0.950495	6.35996e-09	6.35992e-09	1	0	0	1	1	0
AAAAAAG	10	42	7	362.48	41642132	101	149450770	294	4.2	0.0275877	0.115868	0.281029	0.000811079	0.0019672	0.291089	1.94774e-08	1.94773e-08	1	0	0	1	0	0
AAAAAAGAAAAAATGGG	1	4	17	362.48	41642132	101	149450770	68	4	0.00275877	0.0110351	0.0267647	0.000187597	0.000454999	0.673267	4.50497e-09	4.50494e-09	1	0	0	1	1	0
AAAAAAGAAAAACACACAC	2	8	19	362.48	41642132	101	149450770	152	4	0.00551755	0.0220702	0.0535293	0.000419333	0.00101706	0.752475	1.00699e-08	1.00699e-08	1	0	0	1	1	0
AAAAAAGACACACACACACAC	1	4	21	362.48	41642132	101	149450770	84	4	0.00275877	0.0110351	0.0267647	0.000231737	0.000562058	0.831683	5.56496e-09	5.56493e-09	1	0	0	1	1	0
AAAAAAGAGACTCAGGGG	1	4	18	362.48	41642132	101	149450770	72	4	0.00275877	0.0110351	0.0267647	0.000198632	0.000481764	0.712871	4.76997e-09	4.76994e-09	1	0	0	1	1	0
AAAAAAGAGAGAAAGGGGGACAG	1	4	23	362.48	41642132	101	149450770	92	4	0.00275877	0.0110351	0.0267647	0.000253807	0.000615587	0.910891	6.09496e-09	6.09492e-09	1	0	0	1	1	0
AAAAAAGAGG	1	7	10	362.48	41642132	101	149450770	70	7	0.00275877	0.0193114	0.0468382	0.000193114	0.000468382	0.693069	4.63747e-09	4.63744e-09	1	0	0	1	1	0
AAAAAAGAGGAATGAGG	2	10	17	362.48	41642132	101	149450770	170	5	0.00551755	0.0275877	0.0669117	0.000468991	0.0011375	0.841584	1.12624e-08	1.12624e-08	1	0	0	1	1	0
AAAAAAGCAAATATGGG	1	4	17	362.48	41642132	101	149450770	68	4	0.00275877	0.0110351	0.0267647	0.000187597	0.000454999	0.673267	4.50497e-09	4.50494e-09	1	0	0	1	1	0
AAAAAAGG	21	96	8	362.48	41642132	101	149450770	768	4.57143	0.0579342	0.264842	0.642352	0.00211874	0.00513882	0.362093	5.08797e-08	5.08794e-08	1	0	0	1	0	0
AAAAAAGGAAAACTTCGGGG	1	4	20	362.48	41642132	101	149450770	80	4	0.00275877	0.0110351	0.0267647	0.000220702	0.000535293	0.792079	5.29996e-09	5.29993e-09	1	0	0	1	1	0
AAAAAAGGAGACGAGGCAGCGG	1	4	22	362.48	41642132	101	149450770	88	4	0.00275877	0.0110351	0.0267647	0.000242772	0.000588823	0.871287	5.82996e-09	5.82993e-09	1	0	0	1	1	0
AAAAAAGGCATATATGG	1	5	17	362.48	41642132	101	149450770	85	5	0.00275877	0.0137939	0.0334558	0.000234496	0.000568749	0.841584	5.63121e-09	5.63118e-09	1	0	0	1	1	0
AAAAAAGGTGGGAAGAGT	1	5	18	362.48	41642132	101	149450770	90	5	0.00275877	0.0137939	0.0334558	0.00024829	0.000602205	0.891089	5.96246e-09	5.96243e-09	1	0	0	1	1	0
AAAAAAGTAAAAGT	2	14	14	362.48	41642132	101	149450770	196	7	0.00551755	0.0386228	0.0936763	0.000540719	0.00131147	0.970297	1.29849e-08	1.29848e-08	1	0	0	1	1	0
AAAAAAGTAAACCCAC	2	8	16	362.48	41642132	101	149450770	128	4	0.00551755	0.0220702	0.0535293	0.000353123	0.000856469	0.633663	8.47994e-09	8.47989e-09	1	0	0	1	1	0
AAAAAAGTAACATCGAAATTAC	1	4	22	362.48	41642132	101	149450770	88	4	0.00275877	0.0110351	0.0267647	0.000242772	0.000588823	0.871287	5.82996e-09	5.82993e-09	1	0	0	1	1	0
AAAAAAGTAACTAATG	1	5	16	362.48	41642132	101	149450770	80	5	0.00275877	0.0137939	0.0334558	0.000220702	0.000535293	0.792079	5.29996e-09	5.29993e-09	1	0	0	1	1	0
AAAAAAGTACAGGAGGAAGAG	1	4	21	362.48	41642132	101	149450770	84	4	0.00275877	0.0110351	0.0267647	0.000231737	0.000562058	0.831683	5.56496e-09	5.56493e-09	1	0	0	1	1	0
AAAAAAGTATAGGTGAGG	3	13	18	362.48	41642132	101	149450770	234	4.33333	0.00827632	0.035864	0.0869852	0.000645553	0.00156573	0.772277	1.55024e-08	1.55023e-08	1	0	0	1	1	0
AAAAAAGTGTGCATT	1	4	15	362.48	41642132	101	149450770	60	4	0.00275877	0.0110351	0.0267647	0.000165526	0.00040147	0.594059	3.97497e-09	3.97495e-09	1	0	0	1	1	0
AAAAAAT	153	618	7	362.48	41642132	101	149450770	4326	4.03922	0.422092	1.70492	4.13514	0.0119345	0.028946	0.279946	2.86596e-07	2.86594e-07	1	0	0	1	0	0
AAAAAATAACACCGGAATGGGGG	2	8	23	362.48	41642132	101	149450770	184	4	0.00551755	0.0220702	0.0535293	0.000507614	0.00123117	0.910891	1.21899e-08	1.21898e-08	1	0	0	1	1	0
AAAAAATAAGTGAGAAAATTAAT	1	4	23	362.48	41642132	101	149450770	92	4	0.00275877	0.0110351	0.0267647	0.000253807	0.000615587	0.910891	6.09496e-09	6.09492e-09	1	0	0	1	1	0
AAAAAATAATACTCTTAC	2	8	18	362.48	41642132	101	149450770	144	4	0.00551755	0.0220702	0.0535293	0.000397263	0.000963528	0.712871	9.53994e-09	9.53988e-09	1	0	0	1	1	0
AAAAAATAGGAAGATATGTCT	3	12	21	362.48	41642132	101	149450770	252	4	0.00827632	0.0331053	0.080294	0.000695211	0.00168617	0.831683	1.66949e-08	1.66948e-08	1	0	0	1	1	0
AAAAAATATAGCCAGGAC	3	13	18	362.48	41642132	101	149450770	234	4.33333	0.00827632	0.035864	0.0869852	0.000645553	0.00156573	0.772277	1.55024e-08	1.55023e-08	1	0	0	1	1	0
AAAAAATCTTCACCCCC	1	4	17	362.48	41642132	101	149450770	68	4	0.00275877	0.0110351	0.0267647	0.000187597	0.000454999	0.673267	4.50497e-09	4.50494e-09	1	0	0	1	1	0
AAAAAATGTCAAACACTGGC	1	5	20	362.48	41642132	101	149450770	100	5	0.00275877	0.0137939	0.0334558	0.000275877	0.000669117	0.990099	6.62496e-09	6.62492e-09	1	0	0	1	1	0
AAAAAATTAAACT	8	36	13	362.48	41642132	101	149450770	468	4.5	0.0220702	0.0993158	0.240882	0.00129111	0.00313147	0.579208	3.10048e-08	3.10046e-08	1	0	0	1	1	0
AAAAAATTTTTGATTGTGC	1	4	19	362.48	41642132	101	149450770	76	4	0.00275877	0.0110351	0.0267647	0.000209667	0.000508529	0.752475	5.03497e-09	5.03494e-09	1	0	0	1	1	0
AAAAAC	75	328	6	362.48	41642132	101	149450770	1968	4.37333	0.206908	0.904878	2.1947	0.00542927	0.0131682	0.259802	1.30379e-07	1.30378e-07	1	0	0	1	0	0
AAAAACAAAATT	3	16	12	362.48	41642132	101	149450770	192	5.33333	0.00827632	0.0441404	0.107059	0.000529684	0.0012847	0.633663	1.27199e-08	1.27198e-08	1	0	0	1	1	0
AAAAACAAACACACACAC	7	28	18	362.48	41642132	101	149450770	504	4	0.0193114	0.0772456	0.187353	0.00139042	0.00337235	0.712871	3.33898e-08	3.33896e-08	1	0	0	1	1	0
AAAAACAACAACAACAACAACC	1	4	22	362.48	41642132	101	149450770	88	4	0.00275877	0.0110351	0.0267647	0.000242772	0.000588823	0.871287	5.82996e-09	5.82993e-09	1	0	0	1	1	0
AAAAACAACCGAATGTGGC	2	8	19	362.48	41642132	101	149450770	152	4	0.00551755	0.0220702	0.0535293	0.000419333	0.00101706	0.752475	1.00699e-08	1.00699e-08	1	0	0	1	1	0
AAAAACAATTGTCAACAG	13	54	18	362.48	41642132	101	149450770	972	4.15385	0.035864	0.148974	0.361323	0.00268153	0.00650381	0.740289	6.43946e-08	6.43942e-08	1	0	0	1	1	0
AAAAACACAC	6	26	10	362.48	41642132	101	149450770	260	4.33333	0.0165526	0.0717281	0.17397	0.000717281	0.0017397	0.429043	1.72249e-08	1.72248e-08	1	0	0	1	0	0
AAAAACACACAAAAAG	4	18	16	362.48	41642132	101	149450770	288	4.5	0.0110351	0.0496579	0.120441	0.000794527	0.00192706	0.712871	1.90799e-08	1.90798e-08	1	0	0	1	1	0
AAAAACACACAAACACACACAC	2	8	22	362.48	41642132	101	149450770	176	4	0.00551755	0.0220702	0.0535293	0.000485544	0.00117765	0.871287	1.16599e-08	1.16599e-08	1	0	0	1	1	0
AAAAACACACACCACC	6	35	16	362.48	41642132	101	149450770	560	5.83333	0.0165526	0.0965571	0.234191	0.00154491	0.00374705	0.924092	3.70998e-08	3.70995e-08	1	0	0	1	1	0
AAAAACACACACCACCAAG	3	14	19	362.48	41642132	101	149450770	266	4.66667	0.00827632	0.0386228	0.0936763	0.000733834	0.00177985	0.877888	1.76224e-08	1.76223e-08	1	0	0	1	1	0
AAAAACACCGACCGAG	2	10	16	362.48	41642132	101	149450770	160	5	0.00551755	0.0275877	0.0669117	0.000441404	0.00107059	0.792079	1.05999e-08	1.05999e-08	1	0	0	1	1	0
AAAAACACCGATGAAG	3	15	16	362.48	41642132	101	149450770	240	5	0.00827632	0.0413816	0.100367	0.000662105	0.00160588	0.792079	1.58999e-08	1.58998e-08	1	0	0	1	1	0
AAAAACACGAATATGGG	1	5	17	362.48	41642132	101	149450770	85	5	0.00275877	0.0137939	0.0334558	0.000234496	0.000568749	0.841584	5.63121e-09	5.63118e-09	1	0	0	1	1	0
AAAAACAGATACCTCC	1	4	16	362.48	41642132	101	149450770	64	4	0.00275877	0.0110351	0.0267647	0.000176561	0.000428235	0.633663	4.23997e-09	4.23995e-09	1	0	0	1	1	0
AAAAACATTGCAAATTGCAC	7	33	20	362.48	41642132	101	149450770	660	4.71429	0.0193114	0.0910395	0.220808	0.00182079	0.00441617	0.933522	4.37247e-08	4.37245e-08	1	0	0	1	1	0
AAAAACC	1	4	7	362.48	41642132	101	149450770	28	4	0.00275877	0.0110351	0.0267647	7.72456e-05	0.000187353	0.277228	1.85499e-09	1.85498e-09	1	0	0	1	0	0
AAAAACCAAACC	14	109	12	362.48	41642132	101	149450770	1308	7.78571	0.0386228	0.300706	0.729337	0.00360847	0.00875205	0.925035	8.66544e-08	8.66539e-08	1	0	0	1	1	0
AAAAACCACACACAC	2	12	15	362.48	41642132	101	149450770	180	6	0.00551755	0.0331053	0.080294	0.000496579	0.00120441	0.891089	1.19249e-08	1.19249e-08	1	0	0	1	1	0
AAAAACCCAATTATGGT	2	8	17	362.48	41642132	101	149450770	136	4	0.00551755	0.0220702	0.0535293	0.000375193	0.000909999	0.673267	9.00994e-09	9.00989e-09	1	0	0	1	1	0
AAAAACCGAGACAAG	1	6	15	362.48	41642132	101	149450770	90	6	0.00275877	0.0165526	0.040147	0.00024829	0.000602205	0.891089	5.96246e-09	5.96243e-09	1	0	0	1	1	0
AAAAACCTAAACACGCT	3	13	17	362.48	41642132	101	149450770	221	4.33333	0.00827632	0.035864	0.0869852	0.000609689	0.00147875	0.729373	1.46412e-08	1.46411e-08	1	0	0	1	1	0
AAAAACG	1	4	7	362.48	41642132	101	149450770	28	4	0.00275877	0.0110351	0.0267647	7.72456e-05	0.000187353	0.277228	1.85499e-09	1.85498e-09	1	0	0	1	0	0
AAAAACGAACCTATGGG	2	10	17	362.48	41642132	101	149450770	170	5	0.00551755	0.0275877	0.0669117	0.000468991	0.0011375	0.841584	1.12624e-08	1.12624e-08	1	0	0	1	1	0
AAAAACGACCGAATGTGGC	1	4	19	362.48	41642132	101	149450770	76	4	0.00275877	0.0110351	0.0267647	0.000209667	0.000508529	0.752475	5.03497e-09	5.03494e-09	1	0	0	1	1	0
AAAAACGCAAATATGTG	1	4	17	362.48	41642132	101	149450770	68	4	0.00275877	0.0110351	0.0267647	0.000187597	0.000454999	0.673267	4.50497e-09	4.50494e-09	1	0	0	1	1	0
AAAAACGCAAGTATGGG	1	5	17	362.48	41642132	101	149450770	85	5	0.00275877	0.0137939	0.0334558	0.000234496	0.000568749	0.841584	5.63121e-09	5.63118e-09	1	0	0	1	1	0
AAAAACGCCGAAAAGAGT	1	5	18	362.48	41642132	101	149450770	90	5	0.00275877	0.0137939	0.0334558	0.00024829	0.000602205	0.891089	5.96246e-09	5.96243e-09	1	0	0	1	1	0
AAAAACGCGAATATGGG	14	62	17	362.48	41642132	101	149450770	1054	4.42857	0.0386228	0.171044	0.414852	0.00290775	0.00705249	0.745403	6.9827e-08	6.98266e-08	1	0	0	1	1	0
AAAAACGCGTATATGGC	3	12	17	362.48	41642132	101	149450770	204	4	0.00827632	0.0331053	0.080294	0.00056279	0.001365	0.673267	1.35149e-08	1.35148e-08	1	0	0	1	1	0
AAAAACGGG	1	4	9	362.48	41642132	101	149450770	36	4	0.00275877	0.0110351	0.0267647	9.93158e-05	0.000240882	0.356436	2.38498e-09	2.38497e-09	1	0	0	1	0	0
AAAAACGTACAAGTGAG	6	26	17	362.48	41642132	101	149450770	442	4.33333	0.0165526	0.0717281	0.17397	0.00121938	0.0029575	0.729373	2.92823e-08	2.92821e-08	1	0	0	1	1	0
AAAAACGTACAAGTGGG	4	16	17	362.48	41642132	101	149450770	272	4	0.0110351	0.0441404	0.107059	0.000750386	0.00182	0.673267	1.80199e-08	1.80198e-08	1	0	0	1	1	0
AAAAACT	7	29	7	362.48	41642132	101	149450770	203	4.14286	0.0193114	0.0800044	0.194044	0.000560031	0.00135831	0.287129	1.34487e-08	1.34486e-08	1	0	0	1	0	0
AAAAACTAAACACGCT	3	16	16	362.48	41642132	101	149450770	256	5.33333	0.00827632	0.0441404	0.107059	0.000706246	0.00171294	0.844884	1.69599e-08	1.69598e-08	1	0	0	1	1	0
AAAAACTCCAAATTTGGCAAAG	3	12	22	362.48	41642132	101	149450770	264	4	0.00827632	0.0331053	0.080294	0.000728316	0.00176647	0.871287	1.74899e-08	1.74898e-08	1	0	0	1	1	0
AAAAACTGAGAC	1	6	12	362.48	41642132	101	149450770	72	6	0.00275877	0.0165526	0.040147	0.000198632	0.000481764	0.712871	4.76997e-09	4.76994e-09	1	0	0	1	1	0
AAAAACTGTTACTT	3	17	14	362.48	41642132	101	149450770	238	5.66667	0.00827632	0.0468991	0.11375	0.000656588	0.0015925	0.785479	1.57674e-08	1.57673e-08	1	0	0	1	1	0
AAAAACTTACACTTG	3	17	15	362.48	41642132	101	149450770	255	5.66667	0.00827632	0.0468991	0.11375	0.000703487	0.00170625	0.841584	1.68936e-08	1.68935e-08	1	0	0	1	1	0
AAAAACTTCCGTACGT	1	5	16	362.48	41642132	101	149450770	80	5	0.00275877	0.0137939	0.0334558	0.000220702	0.000535293	0.792079	5.29996e-09	5.29993e-09	1	0	0	1	1	0
AAAAACTTCGGC	14	97	12	362.48	41642132	101	149450770	1164	6.92857	0.0386228	0.267601	0.649043	0.00321121	0.00778852	0.823197	7.71145e-08	7.7114e-08	1	0	0	1	1	0
AAAAACTTGAGAACCT	9	37	16	362.48	41642132	101	149450770	592	4.11111	0.024829	0.102075	0.247573	0.00163319	0.00396117	0.651265	3.92197e-08	3.92195e-08	1	0	0	1	1	0
AAAAAG	71	309	6	362.48	41642132	101	149450770	1854	4.35211	0.195873	0.852461	2.06757	0.00511476	0.0124054	0.258541	1.22827e-07	1.22826e-07	1	0	0	1	0	0
AAAAAGAAAAGG	6	27	12	362.48	41642132	101	149450770	324	4.5	0.0165526	0.0744869	0.180661	0.000893842	0.00216794	0.534653	2.14649e-08	2.14647e-08	1	0	0	1	1	0
AAAAAGAAAATAAGGGG	1	5	17	362.48	41642132	101	149450770	85	5	0.00275877	0.0137939	0.0334558	0.000234496	0.000568749	0.841584	5.63121e-09	5.63118e-09	1	0	0	1	1	0
AAAAAGAACACAAATACAG	1	4	19	362.48	41642132	101	149450770	76	4	0.00275877	0.0110351	0.0267647	0.000209667	0.000508529	0.752475	5.03497e-09	5.03494e-09	1	0	0	1	1	0
AAAAAGAAGAAT	1	6	12	362.48	41642132	101	149450770	72	6	0.00275877	0.0165526	0.040147	0.000198632	0.000481764	0.712871	4.76997e-09	4.76994e-09	1	0	0	1	1	0
AAAAAGAAGAGG	8	44	12	362.48	41642132	101	149450770	528	5.5	0.0220702	0.121386	0.294411	0.00145663	0.00353294	0.653465	3.49798e-08	3.49796e-08	1	0	0	1	1	0
AAAAAGAAGAGGAAGAGG	2	9	18	362.48	41642132	101	149450770	162	4.5	0.00551755	0.024829	0.0602205	0.000446921	0.00108397	0.80198	1.07324e-08	1.07324e-08	1	0	0	1	1	0
AAAAAGAAGCCG	13	81	12	362.48	41642132	101	149450770	972	6.23077	0.035864	0.223461	0.541984	0.00268153	0.00650381	0.740289	6.43946e-08	6.43942e-08	1	0	0	1	1	0
AAAAAGAATAACTGTCCACTGGG	1	4	23	362.48	41642132	101	149450770	92	4	0.00275877	0.0110351	0.0267647	0.000253807	0.000615587	0.910891	6.09496e-09	6.09492e-09	1	0	0	1	1	0
AAAAAGACAAATAG	1	7	14	362.48	41642132	101	149450770	98	7	0.00275877	0.0193114	0.0468382	0.00027036	0.000655734	0.970297	6.49246e-09	6.49242e-09	1	0	0	1	1	0
AAAAAGAGAACACTGAATTTGGC	8	32	23	362.48	41642132	101	149450770	736	4	0.0220702	0.0882807	0.214117	0.00203046	0.0049247	0.910891	4.87597e-08	4.87594e-08	1	0	0	1	1	0
AAAAAGAGAGGGGGAGGTGC	1	4	20	362.48	41642132	101	149450770	80	4	0.00275877	0.0110351	0.0267647	0.000220702	0.000535293	0.792079	5.29996e-09	5.29993e-09	1	0	0	1	1	0
AAAAAGAGAGGGGGCAGAGTAGAGG	1	4	25	362.48	41642132	101	149450770	100	4	0.00275877	0.0110351	0.0267647	0.000275877	0.000669117	0.990099	6.62496e-09	6.62492e-09	1	0	0	1	1	0
AAAAAGAGAGTCACCGTAATGGGC	1	4	24	362.48	41642132	101	149450770	96	4	0.00275877	0.0110351	0.0267647	0.000264842	0.000642352	0.950495	6.35996e-09	6.35992e-09	1	0	0	1	1	0
AAAAAGAGATGTAC	1	4	14	362.48	41642132	101	149450770	56	4	0.00275877	0.0110351	0.0267647	0.000154491	0.000374705	0.554455	3.70998e-09	3.70995e-09	1	0	0	1	1	0
AAAAAGATGCAC	1	4	12	362.48	41642132	101	149450770	48	4	0.00275877	0.0110351	0.0267647	0.000132421	0.000321176	0.475248	3.17998e-09	3.17996e-09	1	0	0	1	0	0
AAAAAGATGCCAGAGACT	1	5	18	362.48	41642132	101	149450770	90	5	0.00275877	0.0137939	0.0334558	0.00024829	0.000602205	0.891089	5.96246e-09	5.96243e-09	1	0	0	1	1	0
AAAAAGATGTCAGGGGCT	1	4	18	362.48	41642132	101	149450770	72	4	0.00275877	0.0110351	0.0267647	0.000198632	0.000481764	0.712871	4.76997e-09	4.76994e-09	1	0	0	1	1	0
AAAAAGATTTATTT	1	5	14	362.48	41642132	101	149450770	70	5	0.00275877	0.0137939	0.0334558	0.000193114	0.000468382	0.693069	4.63747e-09	4.63744e-09	1	0	0	1	1	0
AAAAAGC	4	16	7	362.48	41642132	101	149450770	112	4	0.0110351	0.0441404	0.107059	0.000308983	0.000749411	0.277228	7.41995e-09	7.41991e-09	1	0	0	1	0	0
AAAAAGCACAAAC	5	31	13	362.48	41642132	101	149450770	403	6.2	0.0137939	0.085522	0.207426	0.00111179	0.00269654	0.79802	2.66986e-08	2.66984e-08	1	0	0	1	1	0
AAAAAGCACTTAATAC	4	24	16	362.48	41642132	101	149450770	384	6	0.0110351	0.0662105	0.160588	0.00105937	0.00256941	0.950495	2.54398e-08	2.54397e-08	1	0	0	1	1	0
AAAAAGCAGAGG	5	36	12	362.48	41642132	101	149450770	432	7.2	0.0137939	0.0993158	0.240882	0.00119179	0.00289058	0.855446	2.86198e-08	2.86196e-08	1	0	0	1	1	0
AAAAAGCAGAGT	3	15	12	362.48	41642132	101	149450770	180	5	0.00827632	0.0413816	0.100367	0.000496579	0.00120441	0.594059	1.19249e-08	1.19249e-08	1	0	0	1	1	0
AAAAAGCAGTACATAC	23	124	16	362.48	41642132	101	149450770	1984	5.3913	0.0634518	0.342088	0.829705	0.00547341	0.0132753	0.854068	1.31439e-07	1.31438e-07	1	0	0	1	1	0
AAAAAGCGAC	7	54	10	362.48	41642132	101	149450770	540	7.71429	0.0193114	0.148974	0.361323	0.00148974	0.00361323	0.763791	3.57748e-08	3.57746e-08	1	0	0	1	1	0
AAAAAGCGCATATACGG	2	8	17	362.48	41642132	101	149450770	136	4	0.00551755	0.0220702	0.0535293	0.000375193	0.000909999	0.673267	9.00994e-09	9.00989e-09	1	0	0	1	1	0
AAAAAGCTAAACACTT	3	16	16	362.48	41642132	101	149450770	256	5.33333	0.00827632	0.0441404	0.107059	0.000706246	0.00171294	0.844884	1.69599e-08	1.69598e-08	1	0	0	1	1	0
AAAAAGCTGAAGTT	1	7	14	362.48	41642132	101	149450770	98	7	0.00275877	0.0193114	0.0468382	0.00027036	0.000655734	0.970297	6.49246e-09	6.49242e-09	1	0	0	1	1	0
AAAAAGGAGAAGCCG	6	26	15	362.48	41642132	101	149450770	390	4.33333	0.0165526	0.0717281	0.17397	0.00107592	0.00260955	0.643564	2.58373e-08	2.58372e-08	1	0	0	1	1	0
AAAAAGGCACGTCTTTGATGTGGAG	1	4	25	362.48	41642132	101	149450770	100	4	0.00275877	0.0110351	0.0267647	0.000275877	0.000669117	0.990099	6.62496e-09	6.62492e-09	1	0	0	1	1	0
AAAAAGGG	6	42	8	362.48	41642132	101	149450770	336	7	0.0165526	0.115868	0.281029	0.000926948	0.00224823	0.554455	2.22599e-08	2.22597e-08	1	0	0	1	1	0
AAAAAGGGGAAAGGG	2	12	15	362.48	41642132	101	149450770	180	6	0.00551755	0.0331053	0.080294	0.000496579	0.00120441	0.891089	1.19249e-08	1.19249e-08	1	0	0	1	1	0
AAAAAGGTAATGACGG	1	4	16	362.48	41642132	101	149450770	64	4	0.00275877	0.0110351	0.0267647	0.000176561	0.000428235	0.633663	4.23997e-09	4.23995e-09	1	0	0	1	1	0
AAAAAGGTGACTCAGGGG	1	5	18	362.48	41642132	101	149450770	90	5	0.00275877	0.0137939	0.0334558	0.00024829	0.000602205	0.891089	5.96246e-09	5.96243e-09	1	0	0	1	1	0
AAAAAGTAAG	1	8	10	362.48	41642132	101	149450770	80	8	0.00275877	0.0220702	0.0535293	0.000220702	0.000535293	0.792079	5.29996e-09	5.29993e-09	1	0	0	1	1	0
AAAAAGTCCAGAGG	4	21	14	362.48	41642132	101	149450770	294	5.25	0.0110351	0.0579342	0.140514	0.000811079	0.0019672	0.727723	1.94774e-08	1.94773e-08	1	0	0	1	1	0
AAAAAGTG	7	65	8	362.48	41642132	101	149450770	520	9.28571	0.0193114	0.17932	0.434926	0.00143456	0.00347941	0.735502	3.44498e-08	3.44496e-08	1	0	0	1	1	0
AAAAAGTGCC	1	4	10	362.48	41642132	101	149450770	40	4	0.00275877	0.0110351	0.0267647	0.000110351	0.000267647	0.39604	2.64998e-09	2.64997e-09	1	0	0	1	0	0
AAAAAGTGTTTCTCGC	7	28	16	362.48	41642132	101	149450770	448	4	0.0193114	0.0772456	0.187353	0.00123593	0.00299764	0.633663	2.96798e-08	2.96796e-08	1	0	0	1	1	0
AAAAAGTTAACTGTAGGT	1	5	18	362.48	41642132	101	149450770	90	5	0.00275877	0.0137939	0.0334558	0.00024829	0.000602205	0.891089	5.96246e-09	5.96243e-09	1	0	0	1	1	0
AAAAAGTTAGGATTGTT	1	4	17	362.48	41642132	101	149450770	68	4	0.00275877	0.0110351	0.0267647	0.000187597	0.000454999	0.673267	4.50497e-09	4.50494e-09	1	0	0	1	1	0
AAAAAGTTTCCAAAGATAC	3	12	19	362.48	41642132	101	149450770	228	4	0.00827632	0.0331053	0.080294	0.000629	0.00152559	0.752475	1.51049e-08	1.51048e-08	1	0	0	1	1	0
AAAAAT	700	2966	6	362.48	41642132	101	149450770	17796	4.23714	1.93114	8.18252	19.846	0.0490951	0.119076	0.251711	1.17898e-06	1.17897e-06	1	0	0	1	0	0
AAAAATAAATTTGGT	1	5	15	362.48	41642132	101	149450770	75	5	0.00275877	0.0137939	0.0334558	0.000206908	0.000501837	0.742574	4.96872e-09	4.96869e-09	1	0	0	1	1	0
AAAAATAACAATTTGGC	3	12	17	362.48	41642132	101	149450770	204	4	0.00827632	0.0331053	0.080294	0.00056279	0.001365	0.673267	1.35149e-08	1.35148e-08	1	0	0	1	1	0
AAAAATAACGGCTGTTGGT	1	4	19	362.48	41642132	101	149450770	76	4	0.00275877	0.0110351	0.0267647	0.000209667	0.000508529	0.752475	5.03497e-09	5.03494e-09	1	0	0	1	1	0
AAAAATACATTTATGGG	1	5	17	362.48	41642132	101	149450770	85	5	0.00275877	0.0137939	0.0334558	0.000234496	0.000568749	0.841584	5.63121e-09	5.63118e-09	1	0	0	1	1	0
AAAAATAGAGGAGCAG	1	4	16	362.48	41642132	101	149450770	64	4	0.00275877	0.0110351	0.0267647	0.000176561	0.000428235	0.633663	4.23997e-09	4.23995e-09	1	0	0	1	1	0
AAAAATCATTATTCGG	1	5	16	362.48	41642132	101	149450770	80	5	0.00275877	0.0137939	0.0334558	0.000220702	0.000535293	0.792079	5.29996e-09	5.29993e-09	1	0	0	1	1	0
AAAAATCGAGTAC	1	7	13	362.48	41642132	101	149450770	91	7	0.00275877	0.0193114	0.0468382	0.000251048	0.000608896	0.90099	6.02871e-09	6.02867e-09	1	0	0	1	1	0
AAAAATCGCATATATCGG	1	4	18	362.48	41642132	101	149450770	72	4	0.00275877	0.0110351	0.0267647	0.000198632	0.000481764	0.712871	4.76997e-09	4.76994e-09	1	0	0	1	1	0
AAAAATGACGACACT	5	28	15	362.48	41642132	101	149450770	420	5.6	0.0137939	0.0772456	0.187353	0.00115868	0.00281029	0.831683	2.78248e-08	2.78247e-08	1	0	0	1	1	0
AAAAATGCGAATATGGG	1	4	17	362.48	41642132	101	149450770	68	4	0.00275877	0.0110351	0.0267647	0.000187597	0.000454999	0.673267	4.50497e-09	4.50494e-09	1	0	0	1	1	0
AAAAATGCTGAATTTGGC	1	5	18	362.48	41642132	101	149450770	90	5	0.00275877	0.0137939	0.0334558	0.00024829	0.000602205	0.891089	5.96246e-09	5.96243e-09	1	0	0	1	1	0
AAAAATGGCTGCAAGG	5	21	16	362.48	41642132	101	149450770	336	4.2	0.0137939	0.0579342	0.140514	0.000926948	0.00224823	0.665347	2.22599e-08	2.22597e-08	1	0	0	1	1	0
AAAAATGTACAAGTGAG	11	49	17	362.48	41642132	101	149450770	833	4.45455	0.0303465	0.13518	0.327867	0.00229806	0.00557374	0.749775	5.51859e-08	5.51856e-08	1	0	0	1	1	0
AAAAATGTATAACTG	1	5	15	362.48	41642132	101	149450770	75	5	0.00275877	0.0137939	0.0334558	0.000206908	0.000501837	0.742574	4.96872e-09	4.96869e-09	1	0	0	1	1	0
AAAAATGTGGGGGCGGC	1	4	17	362.48	41642132	101	149450770	68	4	0.00275877	0.0110351	0.0267647	0.000187597	0.000454999	0.673267	4.50497e-09	4.50494e-09	1	0	0	1	1	0
AAAAATGTTTCTCTAATAAG	3	14	20	362.48	41642132	101	149450770	280	4.66667	0.00827632	0.0386228	0.0936763	0.000772456	0.00187353	0.924092	1.85499e-08	1.85498e-08	1	0	0	1	1	0
AAAAATT	3	12	7	362.48	41642132	101	149450770	84	4	0.00827632	0.0331053	0.080294	0.000231737	0.000562058	0.277228	5.56496e-09	5.56493e-09	1	0	0	1	0	0
AAAAATTAGGAGTATAAG	13	52	18	362.48	41642132	101	149450770	936	4	0.035864	0.143456	0.347941	0.00258221	0.00626293	0.712871	6.20096e-08	6.20092e-08	1	0	0	1	1	0
AAAAATTCTATTG	2	11	13	362.48	41642132	101	149450770	143	5.5	0.00551755	0.0303465	0.0736028	0.000394505	0.000956837	0.707921	9.47369e-09	9.47363e-09	1	0	0	1	1	0
AAAAATTCTTCATTAAT	1	4	17	362.48	41642132	101	149450770	68	4	0.00275877	0.0110351	0.0267647	0.000187597	0.000454999	0.673267	4.50497e-09	4.50494e-09	1	0	0	1	1	0
AAAAATTGAAATTG	1	4	14	362.48	41642132	101	149450770	56	4	0.00275877	0.0110351	0.0267647	0.000154491	0.000374705	0.554455	3.70998e-09	3.70995e-09	1	0	0	1	1	0
AAAAATTTGTGGCAC	1	4	15	362.48	41642132	101	149450770	60	4	0.00275877	0.0110351	0.0267647	0.000165526	0.00040147	0.594059	3.97497e-09	3.97495e-09	1	0	0	1	1	0
AAAAC	151	823	5	362.48	41642132	101	149450770	4115	5.45033	0.416575	2.27047	5.50683	0.0113524	0.0275342	0.269818	2.72617e-07	2.72615e-07	1	0	0	1	0	0
AAAACAAACAGTTTCTACCG	4	17	20	362.48	41642132	101	149450770	340	4.25	0.0110351	0.0468991	0.11375	0.000937983	0.002275	0.841584	2.25249e-08	2.25247e-08	1	0	0	1	1	0
AAAACAAC	5	26	8	362.48	41642132	101	149450770	208	5.2	0.0137939	0.0717281	0.17397	0.000573825	0.00139176	0.411881	1.37799e-08	1.37798e-08	1	0	0	1	0	0
AAAACAACAC	2	13	10	362.48	41642132	101	149450770	130	6.5	0.00551755	0.035864	0.0869852	0.00035864	0.000869852	0.643564	8.61244e-09	8.61239e-09	1	0	0	1	1	0
AAAACAACTAC	5	28	11	362.48	41642132	101	149450770	308	5.6	0.0137939	0.0772456	0.187353	0.000849702	0.00206088	0.609901	2.04049e-08	2.04047e-08	1	0	0	1	1	0
AAAACAAGCAAAAGAGC	3	12	17	362.48	41642132	101	149450770	204	4	0.00827632	0.0331053	0.080294	0.00056279	0.001365	0.673267	1.35149e-08	1.35148e-08	1	0	0	1	1	0
AAAACAATAT	1	4	10	362.48	41642132	101	149450770	40	4	0.00275877	0.0110351	0.0267647	0.000110351	0.000267647	0.39604	2.64998e-09	2.64997e-09	1	0	0	1	0	0
AAAACAATTCACAGACAC	7	32	18	362.48	41642132	101	149450770	576	4.57143	0.0193114	0.0882807	0.214117	0.00158905	0.00385411	0.81471	3.81597e-08	3.81595e-08	1	0	0	1	1	0
AAAACAATTCACAGACAG	4	20	18	362.48	41642132	101	149450770	360	5	0.0110351	0.0551755	0.133823	0.000993158	0.00240882	0.891089	2.38498e-08	2.38497e-08	1	0	0	1	1	0
AAAACAC	4	40	7	362.48	41642132	101	149450770	280	10	0.0110351	0.110351	0.267647	0.000772456	0.00187353	0.693069	1.85499e-08	1.85498e-08	1	0	0	1	1	0
AAAACACACAAAAGAGC	1	4	17	362.48	41642132	101	149450770	68	4	0.00275877	0.0110351	0.0267647	0.000187597	0.000454999	0.673267	4.50497e-09	4.50494e-09	1	0	0	1	1	0
AAAACACACACACACC	1	5	16	362.48	41642132	101	149450770	80	5	0.00275877	0.0137939	0.0334558	0.000220702	0.000535293	0.792079	5.29996e-09	5.29993e-09	1	0	0	1	1	0
AAAACACACACACATT	1	5	16	362.48	41642132	101	149450770	80	5	0.00275877	0.0137939	0.0334558	0.000220702	0.000535293	0.792079	5.29996e-09	5.29993e-09	1	0	0	1	1	0
AAAACACACACATGACTACAC	1	4	21	362.48	41642132	101	149450770	84	4	0.00275877	0.0110351	0.0267647	0.000231737	0.000562058	0.831683	5.56496e-09	5.56493e-09	1	0	0	1	1	0
AAAACACAGAATCGAGG	3	15	17	362.48	41642132	101	149450770	255	5	0.00827632	0.0413816	0.100367	0.000703487	0.00170625	0.841584	1.68936e-08	1.68935e-08	1	0	0	1	1	0
AAAACACC	2	9	8	362.48	41642132	101	149450770	72	4.5	0.00551755	0.024829	0.0602205	0.000198632	0.000481764	0.356436	4.76997e-09	4.76994e-09	1	0	0	1	0	0
AAAACAGAAATCAAAGTTTG	2	9	20	362.48	41642132	101	149450770	180	4.5	0.00551755	0.024829	0.0602205	0.000496579	0.00120441	0.891089	1.19249e-08	1.19249e-08	1	0	0	1	1	0
AAAACAGG	4	16	8	362.48	41642132	101	149450770	128	4	0.0110351	0.0441404	0.107059	0.000353123	0.000856469	0.316832	8.47994e-09	8.47989e-09	1	0	0	1	0	0
AAAACAGGAAGAACAACT	6	25	18	362.48	41642132	101	149450770	450	4.16667	0.0165526	0.0689693	0.167279	0.00124145	0.00301102	0.742574	2.98123e-08	2.98121e-08	1	0	0	1	1	0
AAAACAGTAACTAATG	12	60	16	362.48	41642132	101	149450770	960	5	0.0331053	0.165526	0.40147	0.00264842	0.00642352	0.792079	6.35996e-08	6.35992e-08	1	0	0	1	1	0
AAAACATACATTCACAG	11	53	17	362.48	41642132	101	149450770	901	4.81818	0.0303465	0.146215	0.354632	0.00248565	0.00602874	0.810981	5.96909e-08	5.96905e-08	1	0	0	1	1	0
AAAACATTCACAG	7	45	13	362.48	41642132	101	149450770	585	6.42857	0.0193114	0.124145	0.301102	0.00161388	0.00391433	0.82744	3.8756e-08	3.87558e-08	1	0	0	1	1	0
AAAACATTTCCTGCAGAAAT	5	20	20	362.48	41642132	101	149450770	400	4	0.0137939	0.0551755	0.133823	0.00110351	0.00267647	0.792079	2.64998e-08	2.64997e-08	1	0	0	1	1	0
AAAACCAACTTCGGC	27	137	15	362.48	41642132	101	149450770	2055	5.07407	0.0744869	0.377952	0.91669	0.00566928	0.0137503	0.753575	1.36143e-07	1.36142e-07	1	0	0	1	1	0
AAAACCAAGGAGGAAACT	7	30	18	362.48	41642132	101	149450770	540	4.28571	0.0193114	0.0827632	0.200735	0.00148974	0.00361323	0.763791	3.57748e-08	3.57746e-08	1	0	0	1	1	0
AAAACCAAGTCCT	12	67	13	362.48	41642132	101	149450770	871	5.58333	0.0331053	0.184838	0.448308	0.00240289	0.00582801	0.718647	5.77034e-08	5.7703e-08	1	0	0	1	1	0
AAAACCAATTCACAGACAG	1	5	19	362.48	41642132	101	149450770	95	5	0.00275877	0.0137939	0.0334558	0.000262083	0.000635661	0.940594	6.29371e-09	6.29367e-09	1	0	0	1	1	0
AAAACCACACACACACAC	2	10	18	362.48	41642132	101	149450770	180	5	0.00551755	0.0275877	0.0669117	0.000496579	0.00120441	0.891089	1.19249e-08	1.19249e-08	1	0	0	1	1	0
AAAACCATAAATCAGT	4	17	16	362.48	41642132	101	149450770	272	4.25	0.0110351	0.0468991	0.11375	0.000750386	0.00182	0.673267	1.80199e-08	1.80198e-08	1	0	0	1	1	0
AAAACCCAAACCACGG	4	18	16	362.48	41642132	101	149450770	288	4.5	0.0110351	0.0496579	0.120441	0.000794527	0.00192706	0.712871	1.90799e-08	1.90798e-08	1	0	0	1	1	0
AAAACCCAACCT	1	8	12	362.48	41642132	101	149450770	96	8	0.00275877	0.0220702	0.0535293	0.000264842	0.000642352	0.950495	6.35996e-09	6.35992e-09	1	0	0	1	1	0
AAAACCGACTACTCTCC	7	31	17	362.48	41642132	101	149450770	527	4.42857	0.0193114	0.085522	0.207426	0.00145387	0.00352624	0.745403	3.49135e-08	3.49133e-08	1	0	0	1	1	0
AAAACCGCAAATAACGCTGCAG	1	4	22	362.48	41642132	101	149450770	88	4	0.00275877	0.0110351	0.0267647	0.000242772	0.000588823	0.871287	5.82996e-09	5.82993e-09	1	0	0	1	1	0
AAAACCGGTATGTAGAGAACCG	3	12	22	362.48	41642132	101	149450770	264	4	0.00827632	0.0331053	0.080294	0.000728316	0.00176647	0.871287	1.74899e-08	1.74898e-08	1	0	0	1	1	0
AAAACCTAACCT	7	39	12	362.48	41642132	101	149450770	468	5.57143	0.0193114	0.107592	0.260955	0.00129111	0.00313147	0.661952	3.10048e-08	3.10046e-08	1	0	0	1	1	0
AAAACCTACACAG	16	108	13	362.48	41642132	101	149450770	1404	6.75	0.0441404	0.297947	0.722646	0.00387332	0.0093944	0.868812	9.30144e-08	9.30138e-08	1	0	0	1	1	0
AAAACCTACTG	4	25	11	362.48	41642132	101	149450770	275	6.25	0.0110351	0.0689693	0.167279	0.000758663	0.00184007	0.680693	1.82186e-08	1.82185e-08	1	0	0	1	1	0
AAAACCTGTT	1	4	10	362.48	41642132	101	149450770	40	4	0.00275877	0.0110351	0.0267647	0.000110351	0.000267647	0.39604	2.64998e-09	2.64997e-09	1	0	0	1	0	0
AAAACCTTCAG	1	4	11	362.48	41642132	101	149450770	44	4	0.00275877	0.0110351	0.0267647	0.000121386	0.000294411	0.435644	2.91498e-09	2.91496e-09	1	0	0	1	0	0
AAAACGACGCATGTATGG	2	9	18	362.48	41642132	101	149450770	162	4.5	0.00551755	0.024829	0.0602205	0.000446921	0.00108397	0.80198	1.07324e-08	1.07324e-08	1	0	0	1	1	0
AAAACGACT	2	17	9	362.48	41642132	101	149450770	153	8.5	0.00551755	0.0468991	0.11375	0.000422092	0.00102375	0.757426	1.01362e-08	1.01361e-08	1	0	0	1	1	0
AAAACGAGATGTAC	1	4	14	362.48	41642132	101	149450770	56	4	0.00275877	0.0110351	0.0267647	0.000154491	0.000374705	0.554455	3.70998e-09	3.70995e-09	1	0	0	1	1	0
AAAACGAGC	5	49	9	362.48	41642132	101	149450770	441	9.8	0.0137939	0.13518	0.327867	0.00121662	0.0029508	0.873267	2.92161e-08	2.92159e-08	1	0	0	1	1	0
AAAACGC	3	15	7	362.48	41642132	101	149450770	105	5	0.00827632	0.0413816	0.100367	0.000289671	0.000702572	0.346535	6.9562e-09	6.95616e-09	1	0	0	1	0	0
AAAACGCAAAATTGAGGG	4	17	18	362.48	41642132	101	149450770	306	4.25	0.0110351	0.0468991	0.11375	0.000844185	0.0020475	0.757426	2.02724e-08	2.02722e-08	1	0	0	1	1	0
AAAACGCCAAACCTTCATGG	3	14	20	362.48	41642132	101	149450770	280	4.66667	0.00827632	0.0386228	0.0936763	0.000772456	0.00187353	0.924092	1.85499e-08	1.85498e-08	1	0	0	1	1	0
AAAACGCT	1	4	8	362.48	41642132	101	149450770	32	4	0.00275877	0.0110351	0.0267647	8.82807e-05	0.000214117	0.316832	2.11999e-09	2.11997e-09	1	0	0	1	0	0
AAAACGGAAGAGG	4	22	13	362.48	41642132	101	149450770	286	5.5	0.0110351	0.060693	0.147206	0.000789009	0.00191367	0.707921	1.89474e-08	1.89473e-08	1	0	0	1	1	0
AAAACGGCGAACAGG	2	9	15	362.48	41642132	101	149450770	135	4.5	0.00551755	0.024829	0.0602205	0.000372434	0.000903307	0.668317	8.94369e-09	8.94364e-09	1	0	0	1	1	0
AAAACGT	31	124	7	362.48	41642132	101	149450770	868	4	0.085522	0.342088	0.829705	0.00239461	0.00580793	0.277228	5.75046e-08	5.75043e-08	1	0	0	1	0	0
AAAACT	19	76	6	362.48	41642132	101	149450770	456	4	0.0524167	0.209667	0.508529	0.001258	0.00305117	0.237624	3.02098e-08	3.02096e-08	1	0	0	1	0	0
AAAACTAAAATACCGGTTATTC	1	4	22	362.48	41642132	101	149450770	88	4	0.00275877	0.0110351	0.0267647	0.000242772	0.000588823	0.871287	5.82996e-09	5.82993e-09	1	0	0	1	1	0
AAAACTAAACCACCTTC	5	22	17	362.48	41642132	101	149450770	374	4.4	0.0137939	0.060693	0.147206	0.00103178	0.0025025	0.740594	2.47773e-08	2.47772e-08	1	0	0	1	1	0
AAAACTACAAACCTTAATGG	6	28	20	362.48	41642132	101	149450770	560	4.66667	0.0165526	0.0772456	0.187353	0.00154491	0.00374705	0.924092	3.70998e-08	3.70995e-08	1	0	0	1	1	0
AAAACTCCAAATTTGACGGCAG	1	4	22	362.48	41642132	101	149450770	88	4	0.00275877	0.0110351	0.0267647	0.000242772	0.000588823	0.871287	5.82996e-09	5.82993e-09	1	0	0	1	1	0
AAAACTCCACAACAATCC	1	4	18	362.48	41642132	101	149450770	72	4	0.00275877	0.0110351	0.0267647	0.000198632	0.000481764	0.712871	4.76997e-09	4.76994e-09	1	0	0	1	1	0
AAAACTCCCTC	2	9	11	362.48	41642132	101	149450770	99	4.5	0.00551755	0.024829	0.0602205	0.000273119	0.000662425	0.490099	6.55871e-09	6.55867e-09	1	0	0	1	0	0
AAAACTGAGG	2	13	10	362.48	41642132	101	149450770	130	6.5	0.00551755	0.035864	0.0869852	0.00035864	0.000869852	0.643564	8.61244e-09	8.61239e-09	1	0	0	1	1	0
AAAACTGCGAATTATCG	6	27	17	362.48	41642132	101	149450770	459	4.5	0.0165526	0.0744869	0.180661	0.00126628	0.00307125	0.757426	3.04085e-08	3.04084e-08	1	0	0	1	1	0
AAAACTTCCACAAAT	40	225	15	362.48	41642132	101	149450770	3375	5.625	0.110351	0.620724	1.50551	0.00931086	0.0225827	0.835396	2.23592e-07	2.23591e-07	1	0	0	1	1	0
AAAACTTCCGTTG	3	21	13	362.48	41642132	101	149450770	273	7	0.00827632	0.0579342	0.140514	0.000753145	0.00182669	0.90099	1.80861e-08	1.8086e-08	1	0	0	1	1	0
AAAACTTCGGT	1	7	11	362.48	41642132	101	149450770	77	7	0.00275877	0.0193114	0.0468382	0.000212426	0.00051522	0.762376	5.10122e-09	5.10119e-09	1	0	0	1	1	0
AAAACTTTCAG	4	16	11	362.48	41642132	101	149450770	176	4	0.0110351	0.0441404	0.107059	0.000485544	0.00117765	0.435644	1.16599e-08	1.16599e-08	1	0	0	1	0	0
AAAACTTTCGG	101	788	11	362.48	41642132	101	149450770	8668	7.80198	0.278636	2.17391	5.27264	0.023913	0.057999	0.849721	5.74251e-07	5.74248e-07	1	0	0	1	1	0
AAAACTTTCGT	1	9	11	362.48	41642132	101	149450770	99	9	0.00275877	0.024829	0.0602205	0.000273119	0.000662425	0.980198	6.55871e-09	6.55867e-09	1	0	0	1	1	0
AAAAG	269	1919	5	362.48	41642132	101	149450770	9595	7.13383	0.74211	5.29409	12.8403	0.0264704	0.0642017	0.35316	6.35665e-07	6.35661e-07	1	0	0	1	0	0
AAAAGAAAAGG	2	13	11	362.48	41642132	101	149450770	143	6.5	0.00551755	0.035864	0.0869852	0.000394505	0.000956837	0.707921	9.47369e-09	9.47363e-09	1	0	0	1	1	0
AAAAGAAAAGGAG	1	4	13	362.48	41642132	101	149450770	52	4	0.00275877	0.0110351	0.0267647	0.000143456	0.000347941	0.514851	3.44498e-09	3.44496e-09	1	0	0	1	1	0
AAAAGAAACTGAGC	1	7	14	362.48	41642132	101	149450770	98	7	0.00275877	0.0193114	0.0468382	0.00027036	0.000655734	0.970297	6.49246e-09	6.49242e-09	1	0	0	1	1	0
AAAAGAAAGAAAAGAATAG	1	4	19	362.48	41642132	101	149450770	76	4	0.00275877	0.0110351	0.0267647	0.000209667	0.000508529	0.752475	5.03497e-09	5.03494e-09	1	0	0	1	1	0
AAAAGAAAGG	2	8	10	362.48	41642132	101	149450770	80	4	0.00551755	0.0220702	0.0535293	0.000220702	0.000535293	0.39604	5.29996e-09	5.29993e-09	1	0	0	1	0	0
AAAAGAAAGGG	1	9	11	362.48	41642132	101	149450770	99	9	0.00275877	0.024829	0.0602205	0.000273119	0.000662425	0.980198	6.55871e-09	6.55867e-09	1	0	0	1	1	0
AAAAGAAG	5	21	8	362.48	41642132	101	149450770	168	4.2	0.0137939	0.0579342	0.140514	0.000463474	0.00112412	0.332673	1.11299e-08	1.11299e-08	1	0	0	1	0	0
AAAAGAAGAATTTGAGG	15	61	17	362.48	41642132	101	149450770	1037	4.06667	0.0413816	0.168285	0.408161	0.00286085	0.00693874	0.684488	6.87008e-08	6.87004e-08	1	0	0	1	1	0
AAAAGAAGCCGT	1	6	12	362.48	41642132	101	149450770	72	6	0.00275877	0.0165526	0.040147	0.000198632	0.000481764	0.712871	4.76997e-09	4.76994e-09	1	0	0	1	1	0
AAAAGAAGGCAAGTTTAC	4	17	18	362.48	41642132	101	149450770	306	4.25	0.0110351	0.0468991	0.11375	0.000844185	0.0020475	0.757426	2.02724e-08	2.02722e-08	1	0	0	1	1	0
AAAAGAAGGGAAGAG	1	6	15	362.48	41642132	101	149450770	90	6	0.00275877	0.0165526	0.040147	0.00024829	0.000602205	0.891089	5.96246e-09	5.96243e-09	1	0	0	1	1	0
AAAAGAAGGGT	4	23	11	362.48	41642132	101	149450770	253	5.75	0.0110351	0.0634518	0.153897	0.00069797	0.00169287	0.626238	1.67611e-08	1.6761e-08	1	0	0	1	1	0
AAAAGAATAATAAAATGCG	6	30	19	362.48	41642132	101	149450770	570	5	0.0165526	0.0827632	0.200735	0.0015725	0.00381396	0.940594	3.77622e-08	3.7762e-08	1	0	0	1	1	0
AAAAGAATAATTTGAGG	5	25	17	362.48	41642132	101	149450770	425	5	0.0137939	0.0689693	0.167279	0.00117248	0.00284375	0.841584	2.81561e-08	2.81559e-08	1	0	0	1	1	0
AAAAGAATATGGAAATTGG	1	4	19	362.48	41642132	101	149450770	76	4	0.00275877	0.0110351	0.0267647	0.000209667	0.000508529	0.752475	5.03497e-09	5.03494e-09	1	0	0	1	1	0
AAAAGACAGCCTGGTTG	1	4	17	362.48	41642132	101	149450770	68	4	0.00275877	0.0110351	0.0267647	0.000187597	0.000454999	0.673267	4.50497e-09	4.50494e-09	1	0	0	1	1	0
AAAAGACGAATCGTCGTC	1	4	18	362.48	41642132	101	149450770	72	4	0.00275877	0.0110351	0.0267647	0.000198632	0.000481764	0.712871	4.76997e-09	4.76994e-09	1	0	0	1	1	0
AAAAGACGCAAACATGG	8	39	17	362.48	41642132	101	149450770	663	4.875	0.0220702	0.107592	0.260955	0.00182907	0.00443624	0.820545	4.39235e-08	4.39232e-08	1	0	0	1	1	0
AAAAGACGCAGACACCG	8	33	17	362.48	41642132	101	149450770	561	4.125	0.0220702	0.0910395	0.220808	0.00154767	0.00375374	0.694307	3.7166e-08	3.71658e-08	1	0	0	1	1	0
AAAAGACTGCAAAATCCC	16	78	18	362.48	41642132	101	149450770	1404	4.875	0.0441404	0.215184	0.521911	0.00387332	0.0093944	0.868812	9.30144e-08	9.30138e-08	1	0	0	1	1	0
AAAAGACTGGACAGGGC	1	4	17	362.48	41642132	101	149450770	68	4	0.00275877	0.0110351	0.0267647	0.000187597	0.000454999	0.673267	4.50497e-09	4.50494e-09	1	0	0	1	1	0
AAAAGACTGTGACTTT	4	23	16	362.48	41642132	101	149450770	368	5.75	0.0110351	0.0634518	0.153897	0.00101523	0.00246235	0.910891	2.43798e-08	2.43797e-08	1	0	0	1	1	0
AAAAGAGAAAAGGAAT	1	4	16	362.48	41642132	101	149450770	64	4	0.00275877	0.0110351	0.0267647	0.000176561	0.000428235	0.633663	4.23997e-09	4.23995e-09	1	0	0	1	1	0
AAAAGAGCAGAGC	19	112	13	362.48	41642132	101	149450770	1456	5.89474	0.0524167	0.308983	0.749411	0.00401677	0.00974234	0.758729	9.64594e-08	9.64588e-08	1	0	0	1	1	0
AAAAGAGCAGAGCAGAGC	3	14	18	362.48	41642132	101	149450770	252	4.66667	0.00827632	0.0386228	0.0936763	0.000695211	0.00168617	0.831683	1.66949e-08	1.66948e-08	1	0	0	1	1	0
AAAAGAGGAAAGGAGAGG	2	10	18	362.48	41642132	101	149450770	180	5	0.00551755	0.0275877	0.0669117	0.000496579	0.00120441	0.891089	1.19249e-08	1.19249e-08	1	0	0	1	1	0
AAAAGAGGT	7	67	9	362.48	41642132	101	149450770	603	9.57143	0.0193114	0.184838	0.448308	0.00166354	0.00403477	0.8529	3.99485e-08	3.99483e-08	1	0	0	1	1	0
AAAAGAGTCAATAAAC	1	6	16	362.48	41642132	101	149450770	96	6	0.00275877	0.0165526	0.040147	0.000264842	0.000642352	0.950495	6.35996e-09	6.35992e-09	1	0	0	1	1	0
AAAAGAGTCGAGCGAGG	4	19	17	362.48	41642132	101	149450770	323	4.75	0.0110351	0.0524167	0.127132	0.000891084	0.00216125	0.799505	2.13986e-08	2.13985e-08	1	0	0	1	1	0
AAAAGAGTTCAG	9	61	12	362.48	41642132	101	149450770	732	6.77778	0.024829	0.168285	0.408161	0.00201942	0.00489793	0.805281	4.84947e-08	4.84944e-08	1	0	0	1	1	0
AAAAGATGG	1	4	9	362.48	41642132	101	149450770	36	4	0.00275877	0.0110351	0.0267647	9.93158e-05	0.000240882	0.356436	2.38498e-09	2.38497e-09	1	0	0	1	0	0
AAAAGATGTAGAGGGT	2	8	16	362.48	41642132	101	149450770	128	4	0.00551755	0.0220702	0.0535293	0.000353123	0.000856469	0.633663	8.47994e-09	8.47989e-09	1	0	0	1	1	0
AAAAGC	300	1373	6	362.48	41642132	101	149450770	8238	4.57667	0.827632	3.7878	9.18697	0.0227268	0.0551218	0.271881	5.45764e-07	5.45761e-07	1	0	0	1	0	0
AAAAGCAAAAGGACACT	12	49	17	362.48	41642132	101	149450770	833	4.08333	0.0331053	0.13518	0.327867	0.00229806	0.00557374	0.687294	5.51859e-08	5.51856e-08	1	0	0	1	1	0
AAAAGCAAATATGGAT	2	8	16	362.48	41642132	101	149450770	128	4	0.00551755	0.0220702	0.0535293	0.000353123	0.000856469	0.633663	8.47994e-09	8.47989e-09	1	0	0	1	1	0
AAAAGCAACCTC	7	48	12	362.48	41642132	101	149450770	576	6.85714	0.0193114	0.132421	0.321176	0.00158905	0.00385411	0.81471	3.81597e-08	3.81595e-08	1	0	0	1	1	0
AAAAGCACCAACACGC	4	19	16	362.48	41642132	101	149450770	304	4.75	0.0110351	0.0524167	0.127132	0.000838667	0.00203411	0.752475	2.01399e-08	2.01397e-08	1	0	0	1	1	0
AAAAGCACTAACACTCAAT	4	17	19	362.48	41642132	101	149450770	323	4.25	0.0110351	0.0468991	0.11375	0.000891084	0.00216125	0.799505	2.13986e-08	2.13985e-08	1	0	0	1	1	0
AAAAGCAT	2	8	8	362.48	41642132	101	149450770	64	4	0.00551755	0.0220702	0.0535293	0.000176561	0.000428235	0.316832	4.23997e-09	4.23995e-09	1	0	0	1	0	0
AAAAGCGTACAAGTGAG	12	49	17	362.48	41642132	101	149450770	833	4.08333	0.0331053	0.13518	0.327867	0.00229806	0.00557374	0.687294	5.51859e-08	5.51856e-08	1	0	0	1	1	0
AAAAGCTCCGACCGAG	4	24	16	362.48	41642132	101	149450770	384	6	0.0110351	0.0662105	0.160588	0.00105937	0.00256941	0.950495	2.54398e-08	2.54397e-08	1	0	0	1	1	0
AAAAGG	23	167	6	362.48	41642132	101	149450770	1002	7.26087	0.0634518	0.460715	1.11742	0.00276429	0.00670455	0.431339	6.63821e-08	6.63817e-08	1	0	0	1	0	0
AAAAGGAAAG	4	19	10	362.48	41642132	101	149450770	190	4.75	0.0110351	0.0524167	0.127132	0.000524167	0.00127132	0.470297	1.25874e-08	1.25873e-08	1	0	0	1	0	0
AAAAGGAAAGAAAG	3	16	14	362.48	41642132	101	149450770	224	5.33333	0.00827632	0.0441404	0.107059	0.000617965	0.00149882	0.739274	1.48399e-08	1.48398e-08	1	0	0	1	1	0
AAAAGGAAGAGGAAGAGG	1	4	18	362.48	41642132	101	149450770	72	4	0.00275877	0.0110351	0.0267647	0.000198632	0.000481764	0.712871	4.76997e-09	4.76994e-09	1	0	0	1	1	0
AAAAGGAATTACAC	3	15	14	362.48	41642132	101	149450770	210	5	0.00827632	0.0413816	0.100367	0.000579342	0.00140514	0.693069	1.39124e-08	1.39123e-08	1	0	0	1	1	0
AAAAGGAG	2	8	8	362.48	41642132	101	149450770	64	4	0.00551755	0.0220702	0.0535293	0.000176561	0.000428235	0.316832	4.23997e-09	4.23995e-09	1	0	0	1	0	0
AAAAGGAGAAGGAGAGAAG	8	37	19	362.48	41642132	101	149450770	703	4.625	0.0220702	0.102075	0.247573	0.00193942	0.00470389	0.87005	4.65734e-08	4.65732e-08	1	0	0	1	1	0
AAAAGGAGAG	2	13	10	362.48	41642132	101	149450770	130	6.5	0.00551755	0.035864	0.0869852	0.00035864	0.000869852	0.643564	8.61244e-09	8.61239e-09	1	0	0	1	1	0
AAAAGGC	3	12	7	362.48	41642132	101	149450770	84	4	0.00827632	0.0331053	0.080294	0.000231737	0.000562058	0.277228	5.56496e-09	5.56493e-09	1	0	0	1	0	0
AAAAGGG	2	12	7	362.48	41642132	101	149450770	84	6	0.00551755	0.0331053	0.080294	0.000231737	0.000562058	0.415842	5.56496e-09	5.56493e-09	1	0	0	1	0	0
AAAAGGGAAGAAACAGAAATG	1	4	21	362.48	41642132	101	149450770	84	4	0.00275877	0.0110351	0.0267647	0.000231737	0.000562058	0.831683	5.56496e-09	5.56493e-09	1	0	0	1	1	0
AAAAGGGAGAAGG	1	4	13	362.48	41642132	101	149450770	52	4	0.00275877	0.0110351	0.0267647	0.000143456	0.000347941	0.514851	3.44498e-09	3.44496e-09	1	0	0	1	1	0
AAAAGGGAGGGGGCGAGCAAAGG	1	4	23	362.48	41642132	101	149450770	92	4	0.00275877	0.0110351	0.0267647	0.000253807	0.000615587	0.910891	6.09496e-09	6.09492e-09	1	0	0	1	1	0
AAAAGGGC	2	13	8	362.48	41642132	101	149450770	104	6.5	0.00551755	0.035864	0.0869852	0.000286912	0.000695881	0.514851	6.88995e-09	6.88991e-09	1	0	0	1	1	0
AAAAGGGGAAAGGG	1	4	14	362.48	41642132	101	149450770	56	4	0.00275877	0.0110351	0.0267647	0.000154491	0.000374705	0.554455	3.70998e-09	3.70995e-09	1	0	0	1	1	0
AAAAGGGGAGACTGTTGGAGC	1	4	21	362.48	41642132	101	149450770	84	4	0.00275877	0.0110351	0.0267647	0.000231737	0.000562058	0.831683	5.56496e-09	5.56493e-09	1	0	0	1	1	0
AAAAGGGGC	2	11	9	362.48	41642132	101	149450770	99	5.5	0.00551755	0.0303465	0.0736028	0.000273119	0.000662425	0.490099	6.55871e-09	6.55867e-09	1	0	0	1	0	0
AAAAGGT	1	4	7	362.48	41642132	101	149450770	28	4	0.00275877	0.0110351	0.0267647	7.72456e-05	0.000187353	0.277228	1.85499e-09	1.85498e-09	1	0	0	1	0	0
AAAAGGTAAATAGATCGGAG	5	22	20	362.48	41642132	101	149450770	440	4.4	0.0137939	0.060693	0.147206	0.00121386	0.00294411	0.871287	2.91498e-08	2.91496e-08	1	0	0	1	1	0
AAAAGGTAAGG	1	6	11	362.48	41642132	101	149450770	66	6	0.00275877	0.0165526	0.040147	0.000182079	0.000441617	0.653465	4.37247e-09	4.37245e-09	1	0	0	1	1	0
AAAAGT	14	58	6	362.48	41642132	101	149450770	348	4.14286	0.0386228	0.160009	0.388088	0.000960053	0.00232853	0.24611	2.30548e-08	2.30547e-08	1	0	0	1	0	0
AAAAGTAAAGCAGCAC	1	6	16	362.48	41642132	101	149450770	96	6	0.00275877	0.0165526	0.040147	0.000264842	0.000642352	0.950495	6.35996e-09	6.35992e-09	1	0	0	1	1	0
AAAAGTAAAGTGAAAAGTG	2	10	19	362.48	41642132	101	149450770	190	5	0.00551755	0.0275877	0.0669117	0.000524167	0.00127132	0.940594	1.25874e-08	1.25873e-08	1	0	0	1	1	0
AAAAGTAACACCGAAATTGGCT	1	4	22	362.48	41642132	101	149450770	88	4	0.00275877	0.0110351	0.0267647	0.000242772	0.000588823	0.871287	5.82996e-09	5.82993e-09	1	0	0	1	1	0
AAAAGTAACGAAACAG	2	9	16	362.48	41642132	101	149450770	144	4.5	0.00551755	0.024829	0.0602205	0.000397263	0.000963528	0.712871	9.53994e-09	9.53988e-09	1	0	0	1	1	0
AAAAGTAAT	3	25	9	362.48	41642132	101	149450770	225	8.33333	0.00827632	0.0689693	0.167279	0.000620724	0.00150551	0.742574	1.49062e-08	1.49061e-08	1	0	0	1	1	0
AAAAGTAATCACACATTG	2	10	18	362.48	41642132	101	149450770	180	5	0.00551755	0.0275877	0.0669117	0.000496579	0.00120441	0.891089	1.19249e-08	1.19249e-08	1	0	0	1	1	0
AAAAGTACAAAGAAG	1	4	15	362.48	41642132	101	149450770	60	4	0.00275877	0.0110351	0.0267647	0.000165526	0.00040147	0.594059	3.97497e-09	3.97495e-09	1	0	0	1	1	0
AAAAGTACCAACACAG	1	5	16	362.48	41642132	101	149450770	80	5	0.00275877	0.0137939	0.0334558	0.000220702	0.000535293	0.792079	5.29996e-09	5.29993e-09	1	0	0	1	1	0
AAAAGTACCAACACGC	7	28	16	362.48	41642132	101	149450770	448	4	0.0193114	0.0772456	0.187353	0.00123593	0.00299764	0.633663	2.96798e-08	2.96796e-08	1	0	0	1	1	0
AAAAGTAGACTACGGCTGC	1	4	19	362.48	41642132	101	149450770	76	4	0.00275877	0.0110351	0.0267647	0.000209667	0.000508529	0.752475	5.03497e-09	5.03494e-09	1	0	0	1	1	0
AAAAGTAGGAG	3	22	11	362.48	41642132	101	149450770	242	7.33333	0.00827632	0.060693	0.147206	0.000667623	0.00161926	0.79868	1.60324e-08	1.60323e-08	1	0	0	1	1	0
AAAAGTCCGGACACCATC	2	10	18	362.48	41642132	101	149450770	180	5	0.00551755	0.0275877	0.0669117	0.000496579	0.00120441	0.891089	1.19249e-08	1.19249e-08	1	0	0	1	1	0
AAAAGTCCTTGTTG	2	10	14	362.48	41642132	101	149450770	140	5	0.00551755	0.0275877	0.0669117	0.000386228	0.000936763	0.693069	9.27494e-09	9.27488e-09	1	0	0	1	1	0
AAAAGTGAAGAGTAAAGTG	1	4	19	362.48	41642132	101	149450770	76	4	0.00275877	0.0110351	0.0267647	0.000209667	0.000508529	0.752475	5.03497e-09	5.03494e-09	1	0	0	1	1	0
AAAAGTGAAGTGAAGTG	1	4	17	362.48	41642132	101	149450770	68	4	0.00275877	0.0110351	0.0267647	0.000187597	0.000454999	0.673267	4.50497e-09	4.50494e-09	1	0	0	1	1	0
AAAAGTGACAGAACGG	1	5	16	362.48	41642132	101	149450770	80	5	0.00275877	0.0137939	0.0334558	0.000220702	0.000535293	0.792079	5.29996e-09	5.29993e-09	1	0	0	1	1	0
AAAAGTGCAACGAGTG	3	14	16	362.48	41642132	101	149450770	224	4.66667	0.00827632	0.0386228	0.0936763	0.000617965	0.00149882	0.739274	1.48399e-08	1.48398e-08	1	0	0	1	1	0
AAAAGTGGCGAAG	3	15	13	362.48	41642132	101	149450770	195	5	0.00827632	0.0413816	0.100367	0.000537961	0.00130478	0.643564	1.29187e-08	1.29186e-08	1	0	0	1	1	0
AAAAGTGGCGAGGCGAAG	1	5	18	362.48	41642132	101	149450770	90	5	0.00275877	0.0137939	0.0334558	0.00024829	0.000602205	0.891089	5.96246e-09	5.96243e-09	1	0	0	1	1	0
AAAAGTGGGCGCGGCCGC	1	4	18	362.48	41642132	101	149450770	72	4	0.00275877	0.0110351	0.0267647	0.000198632	0.000481764	0.712871	4.76997e-09	4.76994e-09	1	0	0	1	1	0
AAAAGTGGTGTGCAAC	1	6	16	362.48	41642132	101	149450770	96	6	0.00275877	0.0165526	0.040147	0.000264842	0.000642352	0.950495	6.35996e-09	6.35992e-09	1	0	0	1	1	0
AAAAGTGTCGAGTGC	6	29	15	362.48	41642132	101	149450770	435	4.83333	0.0165526	0.0800044	0.194044	0.00120007	0.00291066	0.717822	2.88186e-08	2.88184e-08	1	0	0	1	1	0
AAAAGTT	3	12	7	362.48	41642132	101	149450770	84	4	0.00827632	0.0331053	0.080294	0.000231737	0.000562058	0.277228	5.56496e-09	5.56493e-09	1	0	0	1	0	0
AAAAGTTCACAGTCCT	3	12	16	362.48	41642132	101	149450770	192	4	0.00827632	0.0331053	0.080294	0.000529684	0.0012847	0.633663	1.27199e-08	1.27198e-08	1	0	0	1	1	0
AAAAGTTCTCTGTCCTGTGTG	1	4	21	362.48	41642132	101	149450770	84	4	0.00275877	0.0110351	0.0267647	0.000231737	0.000562058	0.831683	5.56496e-09	5.56493e-09	1	0	0	1	1	0
AAAAGTTGACAGTTTCCAC	3	12	19	362.48	41642132	101	149450770	228	4	0.00827632	0.0331053	0.080294	0.000629	0.00152559	0.752475	1.51049e-08	1.51048e-08	1	0	0	1	1	0
AAAAT	11965	70256	5	362.48	41642132	101	149450770	351280	5.87179	33.0087	193.82	470.095	0.969102	2.35047	0.290683	2.32721e-05	2.3272e-05	1	0	0	1	0	0
AAAATAAAGGGAAGAGAGGAGCG	1	4	23	362.48	41642132	101	149450770	92	4	0.00275877	0.0110351	0.0267647	0.000253807	0.000615587	0.910891	6.09496e-09	6.09492e-09	1	0	0	1	1	0
AAAATAACGTACGG	2	9	14	362.48	41642132	101	149450770	126	4.5	0.00551755	0.024829	0.0602205	0.000347605	0.000843087	0.623762	8.34744e-09	8.3474e-09	1	0	0	1	1	0
AAAATAAG	4	17	8	362.48	41642132	101	149450770	136	4.25	0.0110351	0.0468991	0.11375	0.000375193	0.000909999	0.336634	9.00994e-09	9.00989e-09	1	0	0	1	0	0
AAAATAAGCGTATG	2	11	14	362.48	41642132	101	149450770	154	5.5	0.00551755	0.0303465	0.0736028	0.000424851	0.00103044	0.762376	1.02024e-08	1.02024e-08	1	0	0	1	1	0
AAAATAAGTAAAGTTC	4	16	16	362.48	41642132	101	149450770	256	4	0.0110351	0.0441404	0.107059	0.000706246	0.00171294	0.633663	1.69599e-08	1.69598e-08	1	0	0	1	1	0
AAAATAAGTAAATTC	1	4	15	362.48	41642132	101	149450770	60	4	0.00275877	0.0110351	0.0267647	0.000165526	0.00040147	0.594059	3.97497e-09	3.97495e-09	1	0	0	1	1	0
AAAATAATCAATGTATCATGG	1	4	21	362.48	41642132	101	149450770	84	4	0.00275877	0.0110351	0.0267647	0.000231737	0.000562058	0.831683	5.56496e-09	5.56493e-09	1	0	0	1	1	0
AAAATACAGATGTCTTACT	1	4	19	362.48	41642132	101	149450770	76	4	0.00275877	0.0110351	0.0267647	0.000209667	0.000508529	0.752475	5.03497e-09	5.03494e-09	1	0	0	1	1	0
AAAATACGCAAATATGG	1	4	17	362.48	41642132	101	149450770	68	4	0.00275877	0.0110351	0.0267647	0.000187597	0.000454999	0.673267	4.50497e-09	4.50494e-09	1	0	0	1	1	0
AAAATACT	2	8	8	362.48	41642132	101	149450770	64	4	0.00551755	0.0220702	0.0535293	0.000176561	0.000428235	0.316832	4.23997e-09	4.23995e-09	1	0	0	1	0	0
AAAATACTTCCTTC	15	98	14	362.48	41642132	101	149450770	1372	6.53333	0.0413816	0.27036	0.655734	0.00378504	0.00918028	0.905611	9.08944e-08	9.08939e-08	1	0	0	1	1	0
AAAATAG	2	8	7	362.48	41642132	101	149450770	56	4	0.00551755	0.0220702	0.0535293	0.000154491	0.000374705	0.277228	3.70998e-09	3.70995e-09	1	0	0	1	0	0
AAAATAGAGCACAC	1	4	14	362.48	41642132	101	149450770	56	4	0.00275877	0.0110351	0.0267647	0.000154491	0.000374705	0.554455	3.70998e-09	3.70995e-09	1	0	0	1	1	0
AAAATAGATCCCAACTTTG	1	4	19	362.48	41642132	101	149450770	76	4	0.00275877	0.0110351	0.0267647	0.000209667	0.000508529	0.752475	5.03497e-09	5.03494e-09	1	0	0	1	1	0
AAAATAGCAAGAGAAGACAGCC	1	4	22	362.48	41642132	101	149450770	88	4	0.00275877	0.0110351	0.0267647	0.000242772	0.000588823	0.871287	5.82996e-09	5.82993e-09	1	0	0	1	1	0
AAAATAGCGTCTTT	2	14	14	362.48	41642132	101	149450770	196	7	0.00551755	0.0386228	0.0936763	0.000540719	0.00131147	0.970297	1.29849e-08	1.29848e-08	1	0	0	1	1	0
AAAATAGTCAATCGTG	1	4	16	362.48	41642132	101	149450770	64	4	0.00275877	0.0110351	0.0267647	0.000176561	0.000428235	0.633663	4.23997e-09	4.23995e-09	1	0	0	1	1	0
AAAATAGTCATTATCGTG	2	8	18	362.48	41642132	101	149450770	144	4	0.00551755	0.0220702	0.0535293	0.000397263	0.000963528	0.712871	9.53994e-09	9.53988e-09	1	0	0	1	1	0
AAAATAGTCGTAATCGTG	3	12	18	362.48	41642132	101	149450770	216	4	0.00827632	0.0331053	0.080294	0.000595895	0.00144529	0.712871	1.43099e-08	1.43098e-08	1	0	0	1	1	0
AAAATAGTCTCGGCAAGG	4	18	18	362.48	41642132	101	149450770	324	4.5	0.0110351	0.0496579	0.120441	0.000893842	0.00216794	0.80198	2.14649e-08	2.14647e-08	1	0	0	1	1	0
AAAATATAAG	1	5	10	362.48	41642132	101	149450770	50	5	0.00275877	0.0137939	0.0334558	0.000137939	0.000334558	0.49505	3.31248e-09	3.31246e-09	1	0	0	1	0	0
AAAATATGCCAACATGCAC	3	13	19	362.48	41642132	101	149450770	247	4.33333	0.00827632	0.035864	0.0869852	0.000681417	0.00165272	0.815182	1.63636e-08	1.63635e-08	1	0	0	1	1	0
AAAATATGGATATAAGG	4	16	17	362.48	41642132	101	149450770	272	4	0.0110351	0.0441404	0.107059	0.000750386	0.00182	0.673267	1.80199e-08	1.80198e-08	1	0	0	1	1	0
AAAATATTGCT	1	4	11	362.48	41642132	101	149450770	44	4	0.00275877	0.0110351	0.0267647	0.000121386	0.000294411	0.435644	2.91498e-09	2.91496e-09	1	0	0	1	0	0
AAAATC	2	8	6	362.48	41642132	101	149450770	48	4	0.00551755	0.0220702	0.0535293	0.000132421	0.000321176	0.237624	3.17998e-09	3.17996e-09	1	0	0	1	0	0
AAAATCACT	2	16	9	362.48	41642132	101	149450770	144	8	0.00551755	0.0441404	0.107059	0.000397263	0.000963528	0.712871	9.53994e-09	9.53988e-09	1	0	0	1	1	0
AAAATCAGCCAAGTAAC	9	37	17	362.48	41642132	101	149450770	629	4.11111	0.024829	0.102075	0.247573	0.00173527	0.00420874	0.691969	4.1671e-08	4.16707e-08	1	0	0	1	1	0
AAAATCTGGAGGTCTAACTT	1	4	20	362.48	41642132	101	149450770	80	4	0.00275877	0.0110351	0.0267647	0.000220702	0.000535293	0.792079	5.29996e-09	5.29993e-09	1	0	0	1	1	0
AAAATG	8	33	6	362.48	41642132	101	149450770	198	4.125	0.0220702	0.0910395	0.220808	0.000546237	0.00132485	0.24505	1.31174e-08	1.31173e-08	1	0	0	1	0	0
AAAATGAAACTGTC	4	21	14	362.48	41642132	101	149450770	294	5.25	0.0110351	0.0579342	0.140514	0.000811079	0.0019672	0.727723	1.94774e-08	1.94773e-08	1	0	0	1	1	0
AAAATGC	6	24	7	362.48	41642132	101	149450770	168	4	0.0165526	0.0662105	0.160588	0.000463474	0.00112412	0.277228	1.11299e-08	1.11299e-08	1	0	0	1	0	0
AAAATGCCACAGAATAAT	2	10	18	362.48	41642132	101	149450770	180	5	0.00551755	0.0275877	0.0669117	0.000496579	0.00120441	0.891089	1.19249e-08	1.19249e-08	1	0	0	1	1	0
AAAATGCGAATAGAATAAT	10	41	19	362.48	41642132	101	149450770	779	4.1	0.0275877	0.11311	0.274338	0.00214908	0.00521242	0.771287	5.16084e-08	5.16081e-08	1	0	0	1	1	0
AAAATGGTCGTGC	1	4	13	362.48	41642132	101	149450770	52	4	0.00275877	0.0110351	0.0267647	0.000143456	0.000347941	0.514851	3.44498e-09	3.44496e-09	1	0	0	1	1	0
AAAATGTAGACTGTT	2	12	15	362.48	41642132	101	149450770	180	6	0.00551755	0.0331053	0.080294	0.000496579	0.00120441	0.891089	1.19249e-08	1.19249e-08	1	0	0	1	1	0
AAAATGTATTGTGC	2	11	14	362.48	41642132	101	149450770	154	5.5	0.00551755	0.0303465	0.0736028	0.000424851	0.00103044	0.762376	1.02024e-08	1.02024e-08	1	0	0	1	1	0
AAAATGTCACAGAATAAT	1	5	18	362.48	41642132	101	149450770	90	5	0.00275877	0.0137939	0.0334558	0.00024829	0.000602205	0.891089	5.96246e-09	5.96243e-09	1	0	0	1	1	0
AAAATT	325	1306	6	362.48	41642132	101	149450770	7836	4.01846	0.896601	3.60296	8.73866	0.0216177	0.052432	0.23872	5.19132e-07	5.19129e-07	1	0	0	1	0	0
AAAATTAAAGGG	1	5	12	362.48	41642132	101	149450770	60	5	0.00275877	0.0137939	0.0334558	0.000165526	0.00040147	0.594059	3.97497e-09	3.97495e-09	1	0	0	1	1	0
AAAATTAAATGACACG	1	6	16	362.48	41642132	101	149450770	96	6	0.00275877	0.0165526	0.040147	0.000264842	0.000642352	0.950495	6.35996e-09	6.35992e-09	1	0	0	1	1	0
AAAATTAATT	1	4	10	362.48	41642132	101	149450770	40	4	0.00275877	0.0110351	0.0267647	0.000110351	0.000267647	0.39604	2.64998e-09	2.64997e-09	1	0	0	1	0	0
AAAATTGACTGCTGG	3	17	15	362.48	41642132	101	149450770	255	5.66667	0.00827632	0.0468991	0.11375	0.000703487	0.00170625	0.841584	1.68936e-08	1.68935e-08	1	0	0	1	1	0
AAAATTGGAAGACAATT	4	16	17	362.48	41642132	101	149450770	272	4	0.0110351	0.0441404	0.107059	0.000750386	0.00182	0.673267	1.80199e-08	1.80198e-08	1	0	0	1	1	0
AAAATTGGGCG	1	4	11	362.48	41642132	101	149450770	44	4	0.00275877	0.0110351	0.0267647	0.000121386	0.000294411	0.435644	2.91498e-09	2.91496e-09	1	0	0	1	0	0
AAAATTGTACTAAGT	1	4	15	362.48	41642132	101	149450770	60	4	0.00275877	0.0110351	0.0267647	0.000165526	0.00040147	0.594059	3.97497e-09	3.97495e-09	1	0	0	1	1	0
AAAATTGTAGAGGCTC	2	8	16	362.48	41642132	101	149450770	128	4	0.00551755	0.0220702	0.0535293	0.000353123	0.000856469	0.633663	8.47994e-09	8.47989e-09	1	0	0	1	1	0
AAAATTTACAAG	3	15	12	362.48	41642132	101	149450770	180	5	0.00827632	0.0413816	0.100367	0.000496579	0.00120441	0.594059	1.19249e-08	1.19249e-08	1	0	0	1	1	0
AAAATTTAGGGAAG	2	8	14	362.48	41642132	101	149450770	112	4	0.00551755	0.0220702	0.0535293	0.000308983	0.000749411	0.554455	7.41995e-09	7.41991e-09	1	0	0	1	1	0
AAAATTTAGTTGAAAGTGT	10	49	19	362.48	41642132	101	149450770	931	4.9	0.0275877	0.13518	0.327867	0.00256842	0.00622948	0.921782	6.16783e-08	6.1678e-08	1	0	0	1	1	0
AAAATTTGATATCCAGC	2	9	17	362.48	41642132	101	149450770	153	4.5	0.00551755	0.024829	0.0602205	0.000422092	0.00102375	0.757426	1.01362e-08	1.01361e-08	1	0	0	1	1	0
AAAATTTGCACAATCAAC	6	25	18	362.48	41642132	101	149450770	450	4.16667	0.0165526	0.0689693	0.167279	0.00124145	0.00301102	0.742574	2.98123e-08	2.98121e-08	1	0	0	1	1	0
AAAATTTGTAGAGGCTC	2	9	17	362.48	41642132	101	149450770	153	4.5	0.00551755	0.024829	0.0602205	0.000422092	0.00102375	0.757426	1.01362e-08	1.01361e-08	1	0	0	1	1	0
AAAATTTGTAGAGTCTC	1	5	17	362.48	41642132	101	149450770	85	5	0.00275877	0.0137939	0.0334558	0.000234496	0.000568749	0.841584	5.63121e-09	5.63118e-09	1	0	0	1	1	0
AAAATTTGTT	3	12	10	362.48	41642132	101	149450770	120	4	0.00827632	0.0331053	0.080294	0.000331053	0.00080294	0.39604	7.94995e-09	7.9499e-09	1	0	0	1	0	0
AAAC	1058	7091	4	362.48	41642132	101	149450770	28364	6.70227	2.91878	19.5625	47.4471	0.0782498	0.189788	0.265436	1.8791e-06	1.87909e-06	1	0	0	0	0	0
AAACAAACAAACACAAACAC	1	4	20	362.48	41642132	101	149450770	80	4	0.00275877	0.0110351	0.0267647	0.000220702	0.000535293	0.792079	5.29996e-09	5.29993e-09	1	0	0	1	1	0
AAACAAACAAACACACACAC	2	9	20	362.48	41642132	101	149450770	180	4.5	0.00551755	0.024829	0.0602205	0.000496579	0.00120441	0.891089	1.19249e-08	1.19249e-08	1	0	0	1	1	0
AAACAAACAAAGGAAC	2	8	16	362.48	41642132	101	149450770	128	4	0.00551755	0.0220702	0.0535293	0.000353123	0.000856469	0.633663	8.47994e-09	8.47989e-09	1	0	0	1	1	0
AAACAAACAAGCTGTCAC	1	4	18	362.48	41642132	101	149450770	72	4	0.00275877	0.0110351	0.0267647	0.000198632	0.000481764	0.712871	4.76997e-09	4.76994e-09	1	0	0	1	1	0
AAACAAACACACAAACACAC	1	4	20	362.48	41642132	101	149450770	80	4	0.00275877	0.0110351	0.0267647	0.000220702	0.000535293	0.792079	5.29996e-09	5.29993e-09	1	0	0	1	1	0
AAACAAACACGTACAC	1	6	16	362.48	41642132	101	149450770	96	6	0.00275877	0.0165526	0.040147	0.000264842	0.000642352	0.950495	6.35996e-09	6.35992e-09	1	0	0	1	1	0
AAACAAACACGTGCAC	2	9	16	362.48	41642132	101	149450770	144	4.5	0.00551755	0.024829	0.0602205	0.000397263	0.000963528	0.712871	9.53994e-09	9.53988e-09	1	0	0	1	1	0
AAACAAACGGTTAC	5	34	14	362.48	41642132	101	149450770	476	6.8	0.0137939	0.0937983	0.2275	0.00131318	0.003185	0.942574	3.15348e-08	3.15346e-08	1	0	0	1	1	0
AAACAAACTCACACAC	1	6	16	362.48	41642132	101	149450770	96	6	0.00275877	0.0165526	0.040147	0.000264842	0.000642352	0.950495	6.35996e-09	6.35992e-09	1	0	0	1	1	0
AAACAAAGTGTCCAATC	2	8	17	362.48	41642132	101	149450770	136	4	0.00551755	0.0220702	0.0535293	0.000375193	0.000909999	0.673267	9.00994e-09	9.00989e-09	1	0	0	1	1	0
AAACAAATCAGGAAACG	12	52	17	362.48	41642132	101	149450770	884	4.33333	0.0331053	0.143456	0.347941	0.00243876	0.00591499	0.729373	5.85646e-08	5.85643e-08	1	0	0	1	1	0
AAACAAATTGTTTC	2	8	14	362.48	41642132	101	149450770	112	4	0.00551755	0.0220702	0.0535293	0.000308983	0.000749411	0.554455	7.41995e-09	7.41991e-09	1	0	0	1	1	0
AAACAACGATTACAGT	3	12	16	362.48	41642132	101	149450770	192	4	0.00827632	0.0331053	0.080294	0.000529684	0.0012847	0.633663	1.27199e-08	1.27198e-08	1	0	0	1	1	0
AAACAAGGGTACACAAGC	2	8	18	362.48	41642132	101	149450770	144	4	0.00551755	0.0220702	0.0535293	0.000397263	0.000963528	0.712871	9.53994e-09	9.53988e-09	1	0	0	1	1	0
AAACAAGTTGAGG	12	55	13	362.48	41642132	101	149450770	715	4.58333	0.0331053	0.151733	0.368014	0.00197252	0.00478418	0.589934	4.73684e-08	4.73682e-08	1	0	0	1	1	0
AAACAATCGAAGAC	6	27	14	362.48	41642132	101	149450770	378	4.5	0.0165526	0.0744869	0.180661	0.00104282	0.00252926	0.623762	2.50423e-08	2.50422e-08	1	0	0	1	1	0
AAACAATGACAAGTACCGCAG	1	4	21	362.48	41642132	101	149450770	84	4	0.00275877	0.0110351	0.0267647	0.000231737	0.000562058	0.831683	5.56496e-09	5.56493e-09	1	0	0	1	1	0
AAACAC	143	1003	6	362.48	41642132	101	149450770	6018	7.01399	0.394505	2.76705	6.71124	0.0166023	0.0402674	0.416672	3.9869e-07	3.98688e-07	1	0	0	1	0	0
AAACACAAAGATATGC	1	5	16	362.48	41642132	101	149450770	80	5	0.00275877	0.0137939	0.0334558	0.000220702	0.000535293	0.792079	5.29996e-09	5.29993e-09	1	0	0	1	1	0
AAACACAAC	5	23	9	362.48	41642132	101	149450770	207	4.6	0.0137939	0.0634518	0.153897	0.000571066	0.00138507	0.409901	1.37137e-08	1.37136e-08	1	0	0	1	0	0
AAACACAC	89	508	8	362.48	41642132	101	149450770	4064	5.70787	0.245531	1.40146	3.39911	0.0112117	0.0271929	0.452108	2.69238e-07	2.69237e-07	1	0	0	1	0	0
AAACACACAC	51	300	10	362.48	41642132	101	149450770	3000	5.88235	0.140697	0.827632	2.00735	0.00827632	0.0200735	0.582411	1.98749e-07	1.98748e-07	1	0	0	1	1	0
AAACACACACACC	2	12	13	362.48	41642132	101	149450770	156	6	0.00551755	0.0331053	0.080294	0.000430369	0.00104382	0.772277	1.03349e-08	1.03349e-08	1	0	0	1	1	0
AAACACACACGCACACGC	4	16	18	362.48	41642132	101	149450770	288	4	0.0110351	0.0441404	0.107059	0.000794527	0.00192706	0.712871	1.90799e-08	1.90798e-08	1	0	0	1	1	0
AAACACACTC	1	7	10	362.48	41642132	101	149450770	70	7	0.00275877	0.0193114	0.0468382	0.000193114	0.000468382	0.693069	4.63747e-09	4.63744e-09	1	0	0	1	1	0
AAACACAG	1	4	8	362.48	41642132	101	149450770	32	4	0.00275877	0.0110351	0.0267647	8.82807e-05	0.000214117	0.316832	2.11999e-09	2.11997e-09	1	0	0	1	0	0
AAACACAGAAAGACT	1	5	15	362.48	41642132	101	149450770	75	5	0.00275877	0.0137939	0.0334558	0.000206908	0.000501837	0.742574	4.96872e-09	4.96869e-09	1	0	0	1	1	0
AAACACAGAC	3	22	10	362.48	41642132	101	149450770	220	7.33333	0.00827632	0.060693	0.147206	0.00060693	0.00147206	0.726073	1.45749e-08	1.45748e-08	1	0	0	1	1	0
AAACACAGACACGCGT	1	4	16	362.48	41642132	101	149450770	64	4	0.00275877	0.0110351	0.0267647	0.000176561	0.000428235	0.633663	4.23997e-09	4.23995e-09	1	0	0	1	1	0
AAACACAGAGACCC	1	5	14	362.48	41642132	101	149450770	70	5	0.00275877	0.0137939	0.0334558	0.000193114	0.000468382	0.693069	4.63747e-09	4.63744e-09	1	0	0	1	1	0
AAACACAGCCAGACACAC	10	42	18	362.48	41642132	101	149450770	756	4.2	0.0275877	0.115868	0.281029	0.00208563	0.00505852	0.748515	5.00847e-08	5.00844e-08	1	0	0	1	1	0
AAACACAGGTAGGTAG	2	12	16	362.48	41642132	101	149450770	192	6	0.00551755	0.0331053	0.080294	0.000529684	0.0012847	0.950495	1.27199e-08	1.27198e-08	1	0	0	1	1	0
AAACACAGTCACCC	9	44	14	362.48	41642132	101	149450770	616	4.88889	0.024829	0.121386	0.294411	0.0016994	0.00412176	0.677668	4.08097e-08	4.08095e-08	1	0	0	1	1	0
AAACACATGTCAAATG	1	4	16	362.48	41642132	101	149450770	64	4	0.00275877	0.0110351	0.0267647	0.000176561	0.000428235	0.633663	4.23997e-09	4.23995e-09	1	0	0	1	1	0
AAACACC	1	14	7	362.48	41642132	101	149450770	98	14	0.00275877	0.0386228	0.0936763	0.00027036	0.000655734	0.970297	6.49246e-09	6.49242e-09	1	0	0	1	1	0
AAACACCAAGATGT	1	5	14	362.48	41642132	101	149450770	70	5	0.00275877	0.0137939	0.0334558	0.000193114	0.000468382	0.693069	4.63747e-09	4.63744e-09	1	0	0	1	1	0
AAACACCAAGTCGAAC	2	8	16	362.48	41642132	101	149450770	128	4	0.00551755	0.0220702	0.0535293	0.000353123	0.000856469	0.633663	8.47994e-09	8.47989e-09	1	0	0	1	1	0
AAACACCCACAC	4	22	12	362.48	41642132	101	149450770	264	5.5	0.0110351	0.060693	0.147206	0.000728316	0.00176647	0.653465	1.74899e-08	1.74898e-08	1	0	0	1	1	0
AAACACGAAAGTGGTT	1	4	16	362.48	41642132	101	149450770	64	4	0.00275877	0.0110351	0.0267647	0.000176561	0.000428235	0.633663	4.23997e-09	4.23995e-09	1	0	0	1	1	0
AAACACGCACGCGC	2	10	14	362.48	41642132	101	149450770	140	5	0.00551755	0.0275877	0.0669117	0.000386228	0.000936763	0.693069	9.27494e-09	9.27488e-09	1	0	0	1	1	0
AAACACGTTTGGACTC	1	5	16	362.48	41642132	101	149450770	80	5	0.00275877	0.0137939	0.0334558	0.000220702	0.000535293	0.792079	5.29996e-09	5.29993e-09	1	0	0	1	1	0
AAACACTGATAATTTG	1	4	16	362.48	41642132	101	149450770	64	4	0.00275877	0.0110351	0.0267647	0.000176561	0.000428235	0.633663	4.23997e-09	4.23995e-09	1	0	0	1	1	0
AAACACTGTTGACACT	1	5	16	362.48	41642132	101	149450770	80	5	0.00275877	0.0137939	0.0334558	0.000220702	0.000535293	0.792079	5.29996e-09	5.29993e-09	1	0	0	1	1	0
AAACACTGTTGTGT	1	4	14	362.48	41642132	101	149450770	56	4	0.00275877	0.0110351	0.0267647	0.000154491	0.000374705	0.554455	3.70998e-09	3.70995e-09	1	0	0	1	1	0
AAACACTTGTCAAATC	1	5	16	362.48	41642132	101	149450770	80	5	0.00275877	0.0137939	0.0334558	0.000220702	0.000535293	0.792079	5.29996e-09	5.29993e-09	1	0	0	1	1	0
AAACACTTTGCT	10	75	12	362.48	41642132	101	149450770	900	7.5	0.0275877	0.206908	0.501837	0.0024829	0.00602205	0.891089	5.96246e-08	5.96243e-08	1	0	0	1	1	0
AAACAG	5	20	6	362.48	41642132	101	149450770	120	4	0.0137939	0.0551755	0.133823	0.000331053	0.00080294	0.237624	7.94995e-09	7.9499e-09	1	0	0	1	0	0
AAACAGAACACGGG	6	34	14	362.48	41642132	101	149450770	476	5.66667	0.0165526	0.0937983	0.2275	0.00131318	0.003185	0.785479	3.15348e-08	3.15346e-08	1	0	0	1	1	0
AAACAGACACATT	1	4	13	362.48	41642132	101	149450770	52	4	0.00275877	0.0110351	0.0267647	0.000143456	0.000347941	0.514851	3.44498e-09	3.44496e-09	1	0	0	1	1	0
AAACAGAGGGGGAGAACAGGGG	2	8	22	362.48	41642132	101	149450770	176	4	0.00551755	0.0220702	0.0535293	0.000485544	0.00117765	0.871287	1.16599e-08	1.16599e-08	1	0	0	1	1	0
AAACAGAGTGGTTG	5	31	14	362.48	41642132	101	149450770	434	6.2	0.0137939	0.085522	0.207426	0.00119731	0.00290397	0.859406	2.87523e-08	2.87521e-08	1	0	0	1	1	0
AAACAGATGATTTCTCT	2	8	17	362.48	41642132	101	149450770	136	4	0.00551755	0.0220702	0.0535293	0.000375193	0.000909999	0.673267	9.00994e-09	9.00989e-09	1	0	0	1	1	0
AAACAGGAATGTACAATGTG	1	4	20	362.48	41642132	101	149450770	80	4	0.00275877	0.0110351	0.0267647	0.000220702	0.000535293	0.792079	5.29996e-09	5.29993e-09	1	0	0	1	1	0
AAACAGGAGACCAACTAAC	8	36	19	362.48	41642132	101	149450770	684	4.5	0.0220702	0.0993158	0.240882	0.001887	0.00457676	0.846535	4.53147e-08	4.53144e-08	1	0	0	1	1	0
AAACAGGAGAGG	2	11	12	362.48	41642132	101	149450770	132	5.5	0.00551755	0.0303465	0.0736028	0.000364158	0.000883234	0.653465	8.74494e-09	8.74489e-09	1	0	0	1	1	0
AAACAGGGAGACAGGAGAGG	2	9	20	362.48	41642132	101	149450770	180	4.5	0.00551755	0.024829	0.0602205	0.000496579	0.00120441	0.891089	1.19249e-08	1.19249e-08	1	0	0	1	1	0
AAACAGGTCGATCG	3	14	14	362.48	41642132	101	149450770	196	4.66667	0.00827632	0.0386228	0.0936763	0.000540719	0.00131147	0.646865	1.29849e-08	1.29848e-08	1	0	0	1	1	0
AAACAGTCACTCCAACT	4	18	17	362.48	41642132	101	149450770	306	4.5	0.0110351	0.0496579	0.120441	0.000844185	0.0020475	0.757426	2.02724e-08	2.02722e-08	1	0	0	1	1	0
AAACAT	7	30	6	362.48	41642132	101	149450770	180	4.28571	0.0193114	0.0827632	0.200735	0.000496579	0.00120441	0.254597	1.19249e-08	1.19249e-08	1	0	0	1	0	0
AAACATACATCCTGT	1	5	15	362.48	41642132	101	149450770	75	5	0.00275877	0.0137939	0.0334558	0.000206908	0.000501837	0.742574	4.96872e-09	4.96869e-09	1	0	0	1	1	0
AAACATATTCAGAAACATCC	10	43	20	362.48	41642132	101	149450770	860	4.3	0.0275877	0.118627	0.28772	0.00237254	0.0057544	0.851485	5.69746e-08	5.69743e-08	1	0	0	1	1	0
AAACATATTCAGAAACATGC	4	17	20	362.48	41642132	101	149450770	340	4.25	0.0110351	0.0468991	0.11375	0.000937983	0.002275	0.841584	2.25249e-08	2.25247e-08	1	0	0	1	1	0
AAACATCCAGAGAAATGC	2	9	18	362.48	41642132	101	149450770	162	4.5	0.00551755	0.024829	0.0602205	0.000446921	0.00108397	0.80198	1.07324e-08	1.07324e-08	1	0	0	1	1	0
AAACATCTGAGTGC	2	8	14	362.48	41642132	101	149450770	112	4	0.00551755	0.0220702	0.0535293	0.000308983	0.000749411	0.554455	7.41995e-09	7.41991e-09	1	0	0	1	1	0
AAACATG	2	8	7	362.48	41642132	101	149450770	56	4	0.00551755	0.0220702	0.0535293	0.000154491	0.000374705	0.277228	3.70998e-09	3.70995e-09	1	0	0	1	0	0
AAACATGAACACTGTCAAG	3	15	19	362.48	41642132	101	149450770	285	5	0.00827632	0.0413816	0.100367	0.00078625	0.00190698	0.940594	1.88811e-08	1.8881e-08	1	0	0	1	1	0
AAACATGACACTG	1	4	13	362.48	41642132	101	149450770	52	4	0.00275877	0.0110351	0.0267647	0.000143456	0.000347941	0.514851	3.44498e-09	3.44496e-09	1	0	0	1	1	0
AAACATGG	2	8	8	362.48	41642132	101	149450770	64	4	0.00551755	0.0220702	0.0535293	0.000176561	0.000428235	0.316832	4.23997e-09	4.23995e-09	1	0	0	1	0	0
AAACATGTCG	2	8	10	362.48	41642132	101	149450770	80	4	0.00551755	0.0220702	0.0535293	0.000220702	0.000535293	0.39604	5.29996e-09	5.29993e-09	1	0	0	1	0	0
AAACATTGCTCTGGAGCC	4	20	18	362.48	41642132	101	149450770	360	5	0.0110351	0.0551755	0.133823	0.000993158	0.00240882	0.891089	2.38498e-08	2.38497e-08	1	0	0	1	1	0
AAACATTTCGGTGG	2	10	14	362.48	41642132	101	149450770	140	5	0.00551755	0.0275877	0.0669117	0.000386228	0.000936763	0.693069	9.27494e-09	9.27488e-09	1	0	0	1	1	0
AAACC	82	489	5	362.48	41642132	101	149450770	2445	5.96341	0.226219	1.34904	3.27198	0.0067452	0.0163599	0.295219	1.6198e-07	1.61979e-07	1	0	0	1	0	0
AAACCAAATGCAATAT	4	20	16	362.48	41642132	101	149450770	320	5	0.0110351	0.0551755	0.133823	0.000882807	0.00214117	0.792079	2.11999e-08	2.11997e-08	1	0	0	1	1	0
AAACCAACAGTCAC	1	6	14	362.48	41642132	101	149450770	84	6	0.00275877	0.0165526	0.040147	0.000231737	0.000562058	0.831683	5.56496e-09	5.56493e-09	1	0	0	1	1	0
AAACCAACCAACCGAAC	6	27	17	362.48	41642132	101	149450770	459	4.5	0.0165526	0.0744869	0.180661	0.00126628	0.00307125	0.757426	3.04085e-08	3.04084e-08	1	0	0	1	1	0
AAACCAACCAATC	1	5	13	362.48	41642132	101	149450770	65	5	0.00275877	0.0137939	0.0334558	0.00017932	0.000434926	0.643564	4.30622e-09	4.3062e-09	1	0	0	1	1	0
AAACCAAGGTG	1	5	11	362.48	41642132	101	149450770	55	5	0.00275877	0.0137939	0.0334558	0.000151733	0.000368014	0.544554	3.64373e-09	3.6437e-09	1	0	0	1	1	0
AAACCAATTCACAGACAC	5	22	18	362.48	41642132	101	149450770	396	4.4	0.0137939	0.060693	0.147206	0.00109247	0.0026497	0.784158	2.62348e-08	2.62347e-08	1	0	0	1	1	0
AAACCACAAACGAC	1	4	14	362.48	41642132	101	149450770	56	4	0.00275877	0.0110351	0.0267647	0.000154491	0.000374705	0.554455	3.70998e-09	3.70995e-09	1	0	0	1	1	0
AAACCACGTGG	1	4	11	362.48	41642132	101	149450770	44	4	0.00275877	0.0110351	0.0267647	0.000121386	0.000294411	0.435644	2.91498e-09	2.91496e-09	1	0	0	1	0	0
AAACCAGACTGTAC	1	4	14	362.48	41642132	101	149450770	56	4	0.00275877	0.0110351	0.0267647	0.000154491	0.000374705	0.554455	3.70998e-09	3.70995e-09	1	0	0	1	1	0
AAACCAGGTACTCGGC	5	22	16	362.48	41642132	101	149450770	352	4.4	0.0137939	0.060693	0.147206	0.000971088	0.00235529	0.69703	2.33198e-08	2.33197e-08	1	0	0	1	1	0
AAACCATAGAAGCCAGAAACTTGGG	1	4	25	362.48	41642132	101	149450770	100	4	0.00275877	0.0110351	0.0267647	0.000275877	0.000669117	0.990099	6.62496e-09	6.62492e-09	1	0	0	1	1	0
AAACCATAGGGTAGCGG	2	9	17	362.48	41642132	101	149450770	153	4.5	0.00551755	0.024829	0.0602205	0.000422092	0.00102375	0.757426	1.01362e-08	1.01361e-08	1	0	0	1	1	0
AAACCATTATCAGTGCCC	1	4	18	362.48	41642132	101	149450770	72	4	0.00275877	0.0110351	0.0267647	0.000198632	0.000481764	0.712871	4.76997e-09	4.76994e-09	1	0	0	1	1	0
AAACCATTTCAGTCTCTCG	5	20	19	362.48	41642132	101	149450770	380	4	0.0137939	0.0551755	0.133823	0.00104833	0.00254264	0.752475	2.51748e-08	2.51747e-08	1	0	0	1	1	0
AAACCC	5	20	6	362.48	41642132	101	149450770	120	4	0.0137939	0.0551755	0.133823	0.000331053	0.00080294	0.237624	7.94995e-09	7.9499e-09	1	0	0	1	0	0
AAACCCATAGTCTCCCAG	4	17	18	362.48	41642132	101	149450770	306	4.25	0.0110351	0.0468991	0.11375	0.000844185	0.0020475	0.757426	2.02724e-08	2.02722e-08	1	0	0	1	1	0
AAACCCCGACATC	1	4	13	362.48	41642132	101	149450770	52	4	0.00275877	0.0110351	0.0267647	0.000143456	0.000347941	0.514851	3.44498e-09	3.44496e-09	1	0	0	1	1	0
AAACCCT	25	227	7	362.48	41642132	101	149450770	1589	9.08	0.0689693	0.626241	1.51889	0.00438369	0.0106323	0.629307	1.05271e-07	1.0527e-07	1	0	0	1	1	0
AAACCCTGTTATTTCAAT	1	5	18	362.48	41642132	101	149450770	90	5	0.00275877	0.0137939	0.0334558	0.00024829	0.000602205	0.891089	5.96246e-09	5.96243e-09	1	0	0	1	1	0
AAACCGAACAGGATGATGACTG	1	4	22	362.48	41642132	101	149450770	88	4	0.00275877	0.0110351	0.0267647	0.000242772	0.000588823	0.871287	5.82996e-09	5.82993e-09	1	0	0	1	1	0
AAACCGAAGCTAAACT	4	23	16	362.48	41642132	101	149450770	368	5.75	0.0110351	0.0634518	0.153897	0.00101523	0.00246235	0.910891	2.43798e-08	2.43797e-08	1	0	0	1	1	0
AAACCGACCACTCTCCC	1	4	17	362.48	41642132	101	149450770	68	4	0.00275877	0.0110351	0.0267647	0.000187597	0.000454999	0.673267	4.50497e-09	4.50494e-09	1	0	0	1	1	0
AAACCGACGAAAGAAGAAGG	5	20	20	362.48	41642132	101	149450770	400	4	0.0137939	0.0551755	0.133823	0.00110351	0.00267647	0.792079	2.64998e-08	2.64997e-08	1	0	0	1	1	0
AAACCGACTCG	1	4	11	362.48	41642132	101	149450770	44	4	0.00275877	0.0110351	0.0267647	0.000121386	0.000294411	0.435644	2.91498e-09	2.91496e-09	1	0	0	1	0	0
AAACCGAGCAGGATAATGACTG	2	8	22	362.48	41642132	101	149450770	176	4	0.00551755	0.0220702	0.0535293	0.000485544	0.00117765	0.871287	1.16599e-08	1.16599e-08	1	0	0	1	1	0
AAACCGCAGTCGGC	14	71	14	362.48	41642132	101	149450770	994	5.07143	0.0386228	0.195873	0.475073	0.00274222	0.00665102	0.70297	6.58521e-08	6.58517e-08	1	0	0	1	1	0
AAACCGTAGGGTAGCCG	1	5	17	362.48	41642132	101	149450770	85	5	0.00275877	0.0137939	0.0334558	0.000234496	0.000568749	0.841584	5.63121e-09	5.63118e-09	1	0	0	1	1	0
AAACCT	84	969	6	362.48	41642132	101	149450770	5814	11.5357	0.231737	2.67325	6.48374	0.0160395	0.0389024	0.68529	3.85175e-07	3.85173e-07	1	0	0	1	1	0
AAACCTAACCCT	2	8	12	362.48	41642132	101	149450770	96	4	0.00551755	0.0220702	0.0535293	0.000264842	0.000642352	0.475248	6.35996e-09	6.35992e-09	1	0	0	1	0	0
AAACCTAACCT	29	130	11	362.48	41642132	101	149450770	1430	4.48276	0.0800044	0.35864	0.869852	0.00394505	0.00956837	0.488221	9.47369e-08	9.47363e-08	1	0	0	1	0	0
AAACCTC	1	4	7	362.48	41642132	101	149450770	28	4	0.00275877	0.0110351	0.0267647	7.72456e-05	0.000187353	0.277228	1.85499e-09	1.85498e-09	1	0	0	1	0	0
AAACCTCGTCTTCTGACG	1	4	18	362.48	41642132	101	149450770	72	4	0.00275877	0.0110351	0.0267647	0.000198632	0.000481764	0.712871	4.76997e-09	4.76994e-09	1	0	0	1	1	0
AAACCTTTCAC	3	26	11	362.48	41642132	101	149450770	286	8.66667	0.00827632	0.0717281	0.17397	0.000789009	0.00191367	0.943894	1.89474e-08	1.89473e-08	1	0	0	1	1	0
AAACCTTTCAG	156	1316	11	362.48	41642132	101	149450770	14476	8.4359	0.430369	3.63055	8.80558	0.039936	0.0968613	0.918761	9.59029e-07	9.59023e-07	1	0	0	1	1	0
AAACCTTTCGTCGGT	1	6	15	362.48	41642132	101	149450770	90	6	0.00275877	0.0165526	0.040147	0.00024829	0.000602205	0.891089	5.96246e-09	5.96243e-09	1	0	0	1	1	0
AAACG	23	163	5	362.48	41642132	101	149450770	815	7.08696	0.0634518	0.44968	1.09066	0.0022484	0.0054533	0.350839	5.39934e-08	5.39931e-08	1	0	0	1	0	0
AAACGAAAGGGAAAGG	6	26	16	362.48	41642132	101	149450770	416	4.33333	0.0165526	0.0717281	0.17397	0.00114765	0.00278353	0.686469	2.75598e-08	2.75597e-08	1	0	0	1	1	0
AAACGAC	4	16	7	362.48	41642132	101	149450770	112	4	0.0110351	0.0441404	0.107059	0.000308983	0.000749411	0.277228	7.41995e-09	7.41991e-09	1	0	0	1	0	0
AAACGAGG	3	12	8	362.48	41642132	101	149450770	96	4	0.00827632	0.0331053	0.080294	0.000264842	0.000642352	0.316832	6.35996e-09	6.35992e-09	1	0	0	1	0	0
AAACGAGGAAG	2	13	11	362.48	41642132	101	149450770	143	6.5	0.00551755	0.035864	0.0869852	0.000394505	0.000956837	0.707921	9.47369e-09	9.47363e-09	1	0	0	1	1	0
AAACGATGGCAAAGC	5	23	15	362.48	41642132	101	149450770	345	4.6	0.0137939	0.0634518	0.153897	0.000951777	0.00230845	0.683168	2.28561e-08	2.2856e-08	1	0	0	1	1	0
AAACGC	48	196	6	362.48	41642132	101	149450770	1176	4.08333	0.132421	0.540719	1.31147	0.00324432	0.00786881	0.242574	7.79095e-08	7.7909e-08	1	0	0	1	0	0
AAACGCAAATATGGAT	7	35	16	362.48	41642132	101	149450770	560	5	0.0193114	0.0965571	0.234191	0.00154491	0.00374705	0.792079	3.70998e-08	3.70995e-08	1	0	0	1	1	0
AAACGCAAGTATGGGAG	1	5	17	362.48	41642132	101	149450770	85	5	0.00275877	0.0137939	0.0334558	0.000234496	0.000568749	0.841584	5.63121e-09	5.63118e-09	1	0	0	1	1	0
AAACGCACAGATATGC	1	6	16	362.48	41642132	101	149450770	96	6	0.00275877	0.0165526	0.040147	0.000264842	0.000642352	0.950495	6.35996e-09	6.35992e-09	1	0	0	1	1	0
AAACGCACGTCAACGT	4	16	16	362.48	41642132	101	149450770	256	4	0.0110351	0.0441404	0.107059	0.000706246	0.00171294	0.633663	1.69599e-08	1.69598e-08	1	0	0	1	1	0
AAACGCAGAG	5	38	10	362.48	41642132	101	149450770	380	7.6	0.0137939	0.104833	0.254264	0.00104833	0.00254264	0.752475	2.51748e-08	2.51747e-08	1	0	0	1	1	0
AAACGCAGGTAGGTAG	2	10	16	362.48	41642132	101	149450770	160	5	0.00551755	0.0275877	0.0669117	0.000441404	0.00107059	0.792079	1.05999e-08	1.05999e-08	1	0	0	1	1	0
AAACGCATATATTGAAT	1	4	17	362.48	41642132	101	149450770	68	4	0.00275877	0.0110351	0.0267647	0.000187597	0.000454999	0.673267	4.50497e-09	4.50494e-09	1	0	0	1	1	0
AAACGCATTTACGTGAG	1	4	17	362.48	41642132	101	149450770	68	4	0.00275877	0.0110351	0.0267647	0.000187597	0.000454999	0.673267	4.50497e-09	4.50494e-09	1	0	0	1	1	0
AAACGCCAGGACAGCTGG	1	4	18	362.48	41642132	101	149450770	72	4	0.00275877	0.0110351	0.0267647	0.000198632	0.000481764	0.712871	4.76997e-09	4.76994e-09	1	0	0	1	1	0
AAACGCGAATATGGGAG	1	5	17	362.48	41642132	101	149450770	85	5	0.00275877	0.0137939	0.0334558	0.000234496	0.000568749	0.841584	5.63121e-09	5.63118e-09	1	0	0	1	1	0
AAACGGAAAGGG	1	5	12	362.48	41642132	101	149450770	60	5	0.00275877	0.0137939	0.0334558	0.000165526	0.00040147	0.594059	3.97497e-09	3.97495e-09	1	0	0	1	1	0
AAACGGAGGACATCAAGG	9	41	18	362.48	41642132	101	149450770	738	4.55556	0.024829	0.11311	0.274338	0.00203597	0.00493808	0.811881	4.88922e-08	4.88919e-08	1	0	0	1	1	0
AAACGGC	1	4	7	362.48	41642132	101	149450770	28	4	0.00275877	0.0110351	0.0267647	7.72456e-05	0.000187353	0.277228	1.85499e-09	1.85498e-09	1	0	0	1	0	0
AAACGGCTAGTAAAG	8	38	15	362.48	41642132	101	149450770	570	4.75	0.0220702	0.104833	0.254264	0.0015725	0.00381396	0.705446	3.77622e-08	3.7762e-08	1	0	0	1	1	0
AAACGGTACCGGGAGG	2	10	16	362.48	41642132	101	149450770	160	5	0.00551755	0.0275877	0.0669117	0.000441404	0.00107059	0.792079	1.05999e-08	1.05999e-08	1	0	0	1	1	0
AAACGT	1	4	6	362.48	41642132	101	149450770	24	4	0.00275877	0.0110351	0.0267647	6.62105e-05	0.000160588	0.237624	1.58999e-09	1.58998e-09	1	0	0	1	0	0
AAACGTAAGAAG	3	17	12	362.48	41642132	101	149450770	204	5.66667	0.00827632	0.0468991	0.11375	0.00056279	0.001365	0.673267	1.35149e-08	1.35148e-08	1	0	0	1	1	0
AAACGTACCGAAGGATG	4	18	17	362.48	41642132	101	149450770	306	4.5	0.0110351	0.0496579	0.120441	0.000844185	0.0020475	0.757426	2.02724e-08	2.02722e-08	1	0	0	1	1	0
AAACGTCACAGATCAT	1	6	16	362.48	41642132	101	149450770	96	6	0.00275877	0.0165526	0.040147	0.000264842	0.000642352	0.950495	6.35996e-09	6.35992e-09	1	0	0	1	1	0
AAACGTGTG	4	43	9	362.48	41642132	101	149450770	387	10.75	0.0110351	0.118627	0.28772	0.00106765	0.00258948	0.957921	2.56386e-08	2.56384e-08	1	0	0	1	1	0
AAACGTTTGGAAC	1	4	13	362.48	41642132	101	149450770	52	4	0.00275877	0.0110351	0.0267647	0.000143456	0.000347941	0.514851	3.44498e-09	3.44496e-09	1	0	0	1	1	0
AAACT	1129	5693	5	362.48	41642132	101	149450770	28465	5.04252	3.11465	15.7057	38.0928	0.0785285	0.190464	0.249629	1.88579e-06	1.88578e-06	1	0	0	1	0	0
AAACTAACCT	2	10	10	362.48	41642132	101	149450770	100	5	0.00551755	0.0275877	0.0669117	0.000275877	0.000669117	0.49505	6.62496e-09	6.62492e-09	1	0	0	1	0	0
AAACTAACTAAG	1	4	12	362.48	41642132	101	149450770	48	4	0.00275877	0.0110351	0.0267647	0.000132421	0.000321176	0.475248	3.17998e-09	3.17996e-09	1	0	0	1	0	0
AAACTAACTGTCAC	16	90	14	362.48	41642132	101	149450770	1260	5.625	0.0441404	0.24829	0.602205	0.00347605	0.00843087	0.779703	8.34744e-08	8.3474e-08	1	0	0	1	1	0
AAACTAAG	30	353	8	362.48	41642132	101	149450770	2824	11.7667	0.0827632	0.973847	2.36198	0.00779077	0.0188959	0.932013	1.87089e-07	1.87088e-07	1	0	0	1	1	0
AAACTAAGTACATAAGGTTG	1	4	20	362.48	41642132	101	149450770	80	4	0.00275877	0.0110351	0.0267647	0.000220702	0.000535293	0.792079	5.29996e-09	5.29993e-09	1	0	0	1	1	0
AAACTACAATAACTGCAT	7	33	18	362.48	41642132	101	149450770	594	4.71429	0.0193114	0.0910395	0.220808	0.00163871	0.00397455	0.84017	3.93522e-08	3.9352e-08	1	0	0	1	1	0
AAACTACAGGGTAGCAG	2	10	17	362.48	41642132	101	149450770	170	5	0.00551755	0.0275877	0.0669117	0.000468991	0.0011375	0.841584	1.12624e-08	1.12624e-08	1	0	0	1	1	0
AAACTACGCATCTCTC	4	18	16	362.48	41642132	101	149450770	288	4.5	0.0110351	0.0496579	0.120441	0.000794527	0.00192706	0.712871	1.90799e-08	1.90798e-08	1	0	0	1	1	0
AAACTACGGGGTGGCGG	1	5	17	362.48	41642132	101	149450770	85	5	0.00275877	0.0137939	0.0334558	0.000234496	0.000568749	0.841584	5.63121e-09	5.63118e-09	1	0	0	1	1	0
AAACTACGGTAGCTG	3	15	15	362.48	41642132	101	149450770	225	5	0.00827632	0.0413816	0.100367	0.000620724	0.00150551	0.742574	1.49062e-08	1.49061e-08	1	0	0	1	1	0
AAACTACTCGACCTCCT	2	9	17	362.48	41642132	101	149450770	153	4.5	0.00551755	0.024829	0.0602205	0.000422092	0.00102375	0.757426	1.01362e-08	1.01361e-08	1	0	0	1	1	0
AAACTAGCT	2	19	9	362.48	41642132	101	149450770	171	9.5	0.00551755	0.0524167	0.127132	0.00047175	0.00114419	0.846535	1.13287e-08	1.13286e-08	1	0	0	1	1	0
AAACTAGGGTAGCTG	5	22	15	362.48	41642132	101	149450770	330	4.4	0.0137939	0.060693	0.147206	0.000910395	0.00220808	0.653465	2.18624e-08	2.18622e-08	1	0	0	1	1	0
AAACTAGTGTCACCTAC	5	22	17	362.48	41642132	101	149450770	374	4.4	0.0137939	0.060693	0.147206	0.00103178	0.0025025	0.740594	2.47773e-08	2.47772e-08	1	0	0	1	1	0
AAACTATAGGGTAGCGT	1	4	17	362.48	41642132	101	149450770	68	4	0.00275877	0.0110351	0.0267647	0.000187597	0.000454999	0.673267	4.50497e-09	4.50494e-09	1	0	0	1	1	0
AAACTATGACTTTGG	1	4	15	362.48	41642132	101	149450770	60	4	0.00275877	0.0110351	0.0267647	0.000165526	0.00040147	0.594059	3.97497e-09	3.97495e-09	1	0	0	1	1	0
AAACTATGGGCTAGCGG	4	18	17	362.48	41642132	101	149450770	306	4.5	0.0110351	0.0496579	0.120441	0.000844185	0.0020475	0.757426	2.02724e-08	2.02722e-08	1	0	0	1	1	0
AAACTATTG	3	21	9	362.48	41642132	101	149450770	189	7	0.00827632	0.0579342	0.140514	0.000521408	0.00126463	0.623762	1.25212e-08	1.25211e-08	1	0	0	1	1	0
AAACTATTGGGTAGCCG	3	12	17	362.48	41642132	101	149450770	204	4	0.00827632	0.0331053	0.080294	0.00056279	0.001365	0.673267	1.35149e-08	1.35148e-08	1	0	0	1	1	0
AAACTCAATCATGCCTGATG	1	4	20	362.48	41642132	101	149450770	80	4	0.00275877	0.0110351	0.0267647	0.000220702	0.000535293	0.792079	5.29996e-09	5.29993e-09	1	0	0	1	1	0
AAACTCACAC	7	37	10	362.48	41642132	101	149450770	370	5.28571	0.0193114	0.102075	0.247573	0.00102075	0.00247573	0.523338	2.45123e-08	2.45122e-08	1	0	0	1	1	0
AAACTCACAGTAAC	5	25	14	362.48	41642132	101	149450770	350	5	0.0137939	0.0689693	0.167279	0.000965571	0.00234191	0.693069	2.31873e-08	2.31872e-08	1	0	0	1	1	0
AAACTCAGAG	17	160	10	362.48	41642132	101	149450770	1600	9.41176	0.0468991	0.441404	1.07059	0.00441404	0.0107059	0.931858	1.05999e-07	1.05999e-07	1	0	0	1	1	0
AAACTCAGATTGGG	7	34	14	362.48	41642132	101	149450770	476	4.85714	0.0193114	0.0937983	0.2275	0.00131318	0.003185	0.673267	3.15348e-08	3.15346e-08	1	0	0	1	1	0
AAACTCCGACAAAGC	2	8	15	362.48	41642132	101	149450770	120	4	0.00551755	0.0220702	0.0535293	0.000331053	0.00080294	0.594059	7.94995e-09	7.9499e-09	1	0	0	1	1	0
AAACTCCTGTAAATC	1	4	15	362.48	41642132	101	149450770	60	4	0.00275877	0.0110351	0.0267647	0.000165526	0.00040147	0.594059	3.97497e-09	3.97495e-09	1	0	0	1	1	0
AAACTCGTAACTTGTCGCC	1	5	19	362.48	41642132	101	149450770	95	5	0.00275877	0.0137939	0.0334558	0.000262083	0.000635661	0.940594	6.29371e-09	6.29367e-09	1	0	0	1	1	0
AAACTCTACAAAGAGTTC	8	35	18	362.48	41642132	101	149450770	630	4.375	0.0220702	0.0965571	0.234191	0.00173803	0.00421543	0.779703	4.17372e-08	4.1737e-08	1	0	0	1	1	0
AAACTCTATGGGTAGCCG	2	8	18	362.48	41642132	101	149450770	144	4	0.00551755	0.0220702	0.0535293	0.000397263	0.000963528	0.712871	9.53994e-09	9.53988e-09	1	0	0	1	1	0
AAACTCTCGATCACACT	2	8	17	362.48	41642132	101	149450770	136	4	0.00551755	0.0220702	0.0535293	0.000375193	0.000909999	0.673267	9.00994e-09	9.00989e-09	1	0	0	1	1	0
AAACTCTCGTTACCACGG	8	32	18	362.48	41642132	101	149450770	576	4	0.0220702	0.0882807	0.214117	0.00158905	0.00385411	0.712871	3.81597e-08	3.81595e-08	1	0	0	1	1	0
AAACTCTCGTTCACTCT	1	4	17	362.48	41642132	101	149450770	68	4	0.00275877	0.0110351	0.0267647	0.000187597	0.000454999	0.673267	4.50497e-09	4.50494e-09	1	0	0	1	1	0
AAACTG	5	20	6	362.48	41642132	101	149450770	120	4	0.0137939	0.0551755	0.133823	0.000331053	0.00080294	0.237624	7.94995e-09	7.9499e-09	1	0	0	1	0	0
AAACTGACTTACCAT	3	14	15	362.48	41642132	101	149450770	210	4.66667	0.00827632	0.0386228	0.0936763	0.000579342	0.00140514	0.693069	1.39124e-08	1.39123e-08	1	0	0	1	1	0
AAACTGACTTG	3	19	11	362.48	41642132	101	149450770	209	6.33333	0.00827632	0.0524167	0.127132	0.000576584	0.00139845	0.689769	1.38462e-08	1.38461e-08	1	0	0	1	1	0
AAACTGAGTAT	2	8	11	362.48	41642132	101	149450770	88	4	0.00551755	0.0220702	0.0535293	0.000242772	0.000588823	0.435644	5.82996e-09	5.82993e-09	1	0	0	1	0	0
AAACTGCCG	2	17	9	362.48	41642132	101	149450770	153	8.5	0.00551755	0.0468991	0.11375	0.000422092	0.00102375	0.757426	1.01362e-08	1.01361e-08	1	0	0	1	1	0
AAACTGCTGAGGGATC	6	24	16	362.48	41642132	101	149450770	384	4	0.0165526	0.0662105	0.160588	0.00105937	0.00256941	0.633663	2.54398e-08	2.54397e-08	1	0	0	1	1	0
AAACTGGAAGGGGT	1	4	14	362.48	41642132	101	149450770	56	4	0.00275877	0.0110351	0.0267647	0.000154491	0.000374705	0.554455	3.70998e-09	3.70995e-09	1	0	0	1	1	0
AAACTGGC	1	5	8	362.48	41642132	101	149450770	40	5	0.00275877	0.0137939	0.0334558	0.000110351	0.000267647	0.39604	2.64998e-09	2.64997e-09	1	0	0	1	0	0
AAACTGGT	1	5	8	362.48	41642132	101	149450770	40	5	0.00275877	0.0137939	0.0334558	0.000110351	0.000267647	0.39604	2.64998e-09	2.64997e-09	1	0	0	1	0	0
AAACTGT	1	4	7	362.48	41642132	101	149450770	28	4	0.00275877	0.0110351	0.0267647	7.72456e-05	0.000187353	0.277228	1.85499e-09	1.85498e-09	1	0	0	1	0	0
AAACTGTAATGTACGG	1	4	16	362.48	41642132	101	149450770	64	4	0.00275877	0.0110351	0.0267647	0.000176561	0.000428235	0.633663	4.23997e-09	4.23995e-09	1	0	0	1	1	0
AAACTGTAGGGTAGCCG	2	9	17	362.48	41642132	101	149450770	153	4.5	0.00551755	0.024829	0.0602205	0.000422092	0.00102375	0.757426	1.01362e-08	1.01361e-08	1	0	0	1	1	0
AAACTGTCGGTTGTTCTGTAC	2	8	21	362.48	41642132	101	149450770	168	4	0.00551755	0.0220702	0.0535293	0.000463474	0.00112412	0.831683	1.11299e-08	1.11299e-08	1	0	0	1	1	0
AAACTGTCTCTCAACT	1	5	16	362.48	41642132	101	149450770	80	5	0.00275877	0.0137939	0.0334558	0.000220702	0.000535293	0.792079	5.29996e-09	5.29993e-09	1	0	0	1	1	0
AAACTGTCTTTCCGGC	1	4	16	362.48	41642132	101	149450770	64	4	0.00275877	0.0110351	0.0267647	0.000176561	0.000428235	0.633663	4.23997e-09	4.23995e-09	1	0	0	1	1	0
AAACTGTGATAGCGG	3	13	15	362.48	41642132	101	149450770	195	4.33333	0.00827632	0.035864	0.0869852	0.000537961	0.00130478	0.643564	1.29187e-08	1.29186e-08	1	0	0	1	1	0
AAACTGTGGGGTAGCGG	5	21	17	362.48	41642132	101	149450770	357	4.2	0.0137939	0.0579342	0.140514	0.000984882	0.00238875	0.706931	2.36511e-08	2.3651e-08	1	0	0	1	1	0
AAACTGTTGCT	4	27	11	362.48	41642132	101	149450770	297	6.75	0.0110351	0.0744869	0.180661	0.000819356	0.00198728	0.735149	1.96761e-08	1.9676e-08	1	0	0	1	1	0
AAACTT	2	8	6	362.48	41642132	101	149450770	48	4	0.00551755	0.0220702	0.0535293	0.000132421	0.000321176	0.237624	3.17998e-09	3.17996e-09	1	0	0	1	0	0
AAACTTACCTACTGTCT	1	5	17	362.48	41642132	101	149450770	85	5	0.00275877	0.0137939	0.0334558	0.000234496	0.000568749	0.841584	5.63121e-09	5.63118e-09	1	0	0	1	1	0
AAACTTAGCTAACTT	14	77	15	362.48	41642132	101	149450770	1155	5.5	0.0386228	0.212426	0.51522	0.00318638	0.0077283	0.816832	7.65182e-08	7.65178e-08	1	0	0	1	1	0
AAACTTATAGGGTAGCAGG	2	10	19	362.48	41642132	101	149450770	190	5	0.00551755	0.0275877	0.0669117	0.000524167	0.00127132	0.940594	1.25874e-08	1.25873e-08	1	0	0	1	1	0
AAACTTCACGAATGTTCAATCGTG	2	8	24	362.48	41642132	101	149450770	192	4	0.00551755	0.0220702	0.0535293	0.000529684	0.0012847	0.950495	1.27199e-08	1.27198e-08	1	0	0	1	1	0
AAACTTCAG	1	4	9	362.48	41642132	101	149450770	36	4	0.00275877	0.0110351	0.0267647	9.93158e-05	0.000240882	0.356436	2.38498e-09	2.38497e-09	1	0	0	1	0	0
AAACTTCCTGTAGG	3	19	14	362.48	41642132	101	149450770	266	6.33333	0.00827632	0.0524167	0.127132	0.000733834	0.00177985	0.877888	1.76224e-08	1.76223e-08	1	0	0	1	1	0
AAACTTCGGC	72	537	10	362.48	41642132	101	149450770	5370	7.45833	0.198632	1.48146	3.59316	0.0148146	0.0359316	0.738449	3.5576e-07	3.55758e-07	1	0	0	1	1	0
AAACTTG	2	8	7	362.48	41642132	101	149450770	56	4	0.00551755	0.0220702	0.0535293	0.000154491	0.000374705	0.277228	3.70998e-09	3.70995e-09	1	0	0	1	0	0
AAACTTGACTGGCATACAAC	2	9	20	362.48	41642132	101	149450770	180	4.5	0.00551755	0.024829	0.0602205	0.000496579	0.00120441	0.891089	1.19249e-08	1.19249e-08	1	0	0	1	1	0
AAACTTGGTATCTTTGACC	8	37	19	362.48	41642132	101	149450770	703	4.625	0.0220702	0.102075	0.247573	0.00193942	0.00470389	0.87005	4.65734e-08	4.65732e-08	1	0	0	1	1	0
AAACTTGTGACCAATCAG	3	15	18	362.48	41642132	101	149450770	270	5	0.00827632	0.0413816	0.100367	0.000744869	0.00180661	0.891089	1.78874e-08	1.78873e-08	1	0	0	1	1	0
AAACTTTCGAAGCGTAC	4	17	17	362.48	41642132	101	149450770	289	4.25	0.0110351	0.0468991	0.11375	0.000797285	0.00193375	0.715347	1.91461e-08	1.9146e-08	1	0	0	1	1	0
AAACTTTCTAAT	4	31	12	362.48	41642132	101	149450770	372	7.75	0.0110351	0.085522	0.207426	0.00102626	0.00248911	0.920792	2.46448e-08	2.46447e-08	1	0	0	1	1	0
AAACTTTGCAGCACTATGG	2	9	19	362.48	41642132	101	149450770	171	4.5	0.00551755	0.024829	0.0602205	0.00047175	0.00114419	0.846535	1.13287e-08	1.13286e-08	1	0	0	1	1	0
AAAG	808	5670	4	362.48	41642132	101	149450770	22680	7.01733	2.22909	15.6422	37.9389	0.062569	0.151756	0.277914	1.50254e-06	1.50253e-06	1	0	0	0	0	0
AAAGAAAGAGGAG	3	18	13	362.48	41642132	101	149450770	234	6	0.00827632	0.0496579	0.120441	0.000645553	0.00156573	0.772277	1.55024e-08	1.55023e-08	1	0	0	1	1	0
AAAGAAAGATTAAAGATT	1	4	18	362.48	41642132	101	149450770	72	4	0.00275877	0.0110351	0.0267647	0.000198632	0.000481764	0.712871	4.76997e-09	4.76994e-09	1	0	0	1	1	0
AAAGAAAGCAAATATGG	1	4	17	362.48	41642132	101	149450770	68	4	0.00275877	0.0110351	0.0267647	0.000187597	0.000454999	0.673267	4.50497e-09	4.50494e-09	1	0	0	1	1	0
AAAGAAAGCGAACCAG	2	10	16	362.48	41642132	101	149450770	160	5	0.00551755	0.0275877	0.0669117	0.000441404	0.00107059	0.792079	1.05999e-08	1.05999e-08	1	0	0	1	1	0
AAAGAAAGG	2	22	9	362.48	41642132	101	149450770	198	11	0.00551755	0.060693	0.147206	0.000546237	0.00132485	0.980198	1.31174e-08	1.31173e-08	1	0	0	1	1	0
AAAGAAAGT	5	22	9	362.48	41642132	101	149450770	198	4.4	0.0137939	0.060693	0.147206	0.000546237	0.00132485	0.392079	1.31174e-08	1.31173e-08	1	0	0	1	0	0
AAAGAAAGTGACAGT	1	4	15	362.48	41642132	101	149450770	60	4	0.00275877	0.0110351	0.0267647	0.000165526	0.00040147	0.594059	3.97497e-09	3.97495e-09	1	0	0	1	1	0
AAAGAAATTAACATCACC	5	21	18	362.48	41642132	101	149450770	378	4.2	0.0137939	0.0579342	0.140514	0.00104282	0.00252926	0.748515	2.50423e-08	2.50422e-08	1	0	0	1	1	0
AAAGAAATTCCATTTCTCAAC	1	4	21	362.48	41642132	101	149450770	84	4	0.00275877	0.0110351	0.0267647	0.000231737	0.000562058	0.831683	5.56496e-09	5.56493e-09	1	0	0	1	1	0
AAAGAACAATGACATGACC	1	4	19	362.48	41642132	101	149450770	76	4	0.00275877	0.0110351	0.0267647	0.000209667	0.000508529	0.752475	5.03497e-09	5.03494e-09	1	0	0	1	1	0
AAAGAACCTTGTGCCTCGCTCGCGC	2	8	25	362.48	41642132	101	149450770	200	4	0.00551755	0.0220702	0.0535293	0.000551755	0.00133823	0.990099	1.32499e-08	1.32498e-08	1	0	0	1	1	0
AAAGAAG	2	8	7	362.48	41642132	101	149450770	56	4	0.00551755	0.0220702	0.0535293	0.000154491	0.000374705	0.277228	3.70998e-09	3.70995e-09	1	0	0	1	0	0
AAAGAAGAAAGAAGAAAGG	2	8	19	362.48	41642132	101	149450770	152	4	0.00551755	0.0220702	0.0535293	0.000419333	0.00101706	0.752475	1.00699e-08	1.00699e-08	1	0	0	1	1	0
AAAGAAGAATAGGG	8	50	14	362.48	41642132	101	149450770	700	6.25	0.0220702	0.137939	0.334558	0.00193114	0.00468382	0.866337	4.63747e-08	4.63744e-08	1	0	0	1	1	0
AAAGAAGAC	12	121	9	362.48	41642132	101	149450770	1089	10.0833	0.0331053	0.333812	0.809631	0.0030043	0.00728668	0.898515	7.21458e-08	7.21454e-08	1	0	0	1	1	0
AAAGAAGAGATGAAG	2	11	15	362.48	41642132	101	149450770	165	5.5	0.00551755	0.0303465	0.0736028	0.000455198	0.00110404	0.816832	1.09312e-08	1.09311e-08	1	0	0	1	1	0
AAAGAAGAGG	7	70	10	362.48	41642132	101	149450770	700	10	0.0193114	0.193114	0.468382	0.00193114	0.00468382	0.990099	4.63747e-08	4.63744e-08	1	0	0	1	1	0
AAAGAAGAGGAATACG	1	4	16	362.48	41642132	101	149450770	64	4	0.00275877	0.0110351	0.0267647	0.000176561	0.000428235	0.633663	4.23997e-09	4.23995e-09	1	0	0	1	1	0
AAAGAAGAGGGAGAGAG	1	4	17	362.48	41642132	101	149450770	68	4	0.00275877	0.0110351	0.0267647	0.000187597	0.000454999	0.673267	4.50497e-09	4.50494e-09	1	0	0	1	1	0
AAAGAAGAGTAAGGAGG	1	4	17	362.48	41642132	101	149450770	68	4	0.00275877	0.0110351	0.0267647	0.000187597	0.000454999	0.673267	4.50497e-09	4.50494e-09	1	0	0	1	1	0
AAAGAAGATAG	4	36	11	362.48	41642132	101	149450770	396	9	0.0110351	0.0993158	0.240882	0.00109247	0.0026497	0.980198	2.62348e-08	2.62347e-08	1	0	0	1	1	0
AAAGAAGCGACAG	7	40	13	362.48	41642132	101	149450770	520	5.71429	0.0193114	0.110351	0.267647	0.00143456	0.00347941	0.735502	3.44498e-08	3.44496e-08	1	0	0	1	1	0
AAAGAAGGAAAGACGT	17	92	16	362.48	41642132	101	149450770	1472	5.41176	0.0468991	0.253807	0.615587	0.00406091	0.0098494	0.857309	9.75194e-08	9.75188e-08	1	0	0	1	1	0
AAAGAAGGAAGAGAGG	3	18	16	362.48	41642132	101	149450770	288	6	0.00827632	0.0496579	0.120441	0.000794527	0.00192706	0.950495	1.90799e-08	1.90798e-08	1	0	0	1	1	0
AAAGAAGGAGTCGTGTT	2	10	17	362.48	41642132	101	149450770	170	5	0.00551755	0.0275877	0.0669117	0.000468991	0.0011375	0.841584	1.12624e-08	1.12624e-08	1	0	0	1	1	0
AAAGAAGTACAGGGAAAGG	1	5	19	362.48	41642132	101	149450770	95	5	0.00275877	0.0137939	0.0334558	0.000262083	0.000635661	0.940594	6.29371e-09	6.29367e-09	1	0	0	1	1	0
AAAGAAGTAGGCATGAAGAAT	2	8	21	362.48	41642132	101	149450770	168	4	0.00551755	0.0220702	0.0535293	0.000463474	0.00112412	0.831683	1.11299e-08	1.11299e-08	1	0	0	1	1	0
AAAGAATAAATCCTATGG	2	9	18	362.48	41642132	101	149450770	162	4.5	0.00551755	0.024829	0.0602205	0.000446921	0.00108397	0.80198	1.07324e-08	1.07324e-08	1	0	0	1	1	0
AAAGAATAGACATGTCCG	1	4	18	362.48	41642132	101	149450770	72	4	0.00275877	0.0110351	0.0267647	0.000198632	0.000481764	0.712871	4.76997e-09	4.76994e-09	1	0	0	1	1	0
AAAGAATAGGTCCG	2	9	14	362.48	41642132	101	149450770	126	4.5	0.00551755	0.024829	0.0602205	0.000347605	0.000843087	0.623762	8.34744e-09	8.3474e-09	1	0	0	1	1	0
AAAGAATCATAATGGCAAGTTAT	3	12	23	362.48	41642132	101	149450770	276	4	0.00827632	0.0331053	0.080294	0.000761421	0.00184676	0.910891	1.82849e-08	1.82848e-08	1	0	0	1	1	0
AAAGAATCATCACCGCAAGTTAT	1	4	23	362.48	41642132	101	149450770	92	4	0.00275877	0.0110351	0.0267647	0.000253807	0.000615587	0.910891	6.09496e-09	6.09492e-09	1	0	0	1	1	0
AAAGAATGACGCCAGAAG	1	4	18	362.48	41642132	101	149450770	72	4	0.00275877	0.0110351	0.0267647	0.000198632	0.000481764	0.712871	4.76997e-09	4.76994e-09	1	0	0	1	1	0
AAAGAATTACAACACGG	1	5	17	362.48	41642132	101	149450770	85	5	0.00275877	0.0137939	0.0334558	0.000234496	0.000568749	0.841584	5.63121e-09	5.63118e-09	1	0	0	1	1	0
AAAGAATTATTTCTTG	6	24	16	362.48	41642132	101	149450770	384	4	0.0165526	0.0662105	0.160588	0.00105937	0.00256941	0.633663	2.54398e-08	2.54397e-08	1	0	0	1	1	0
AAAGAATTGGGGAG	3	13	14	362.48	41642132	101	149450770	182	4.33333	0.00827632	0.035864	0.0869852	0.000502097	0.00121779	0.60066	1.20574e-08	1.20573e-08	1	0	0	1	1	0
AAAGAATTTCATAATAAGATG	2	8	21	362.48	41642132	101	149450770	168	4	0.00551755	0.0220702	0.0535293	0.000463474	0.00112412	0.831683	1.11299e-08	1.11299e-08	1	0	0	1	1	0
AAAGAC	4	16	6	362.48	41642132	101	149450770	96	4	0.0110351	0.0441404	0.107059	0.000264842	0.000642352	0.237624	6.35996e-09	6.35992e-09	1	0	0	1	0	0
AAAGACAACTGTTGTGGTCCCCGTC	1	4	25	362.48	41642132	101	149450770	100	4	0.00275877	0.0110351	0.0267647	0.000275877	0.000669117	0.990099	6.62496e-09	6.62492e-09	1	0	0	1	1	0
AAAGACACAC	2	13	10	362.48	41642132	101	149450770	130	6.5	0.00551755	0.035864	0.0869852	0.00035864	0.000869852	0.643564	8.61244e-09	8.61239e-09	1	0	0	1	1	0
AAAGACACACAC	1	4	12	362.48	41642132	101	149450770	48	4	0.00275877	0.0110351	0.0267647	0.000132421	0.000321176	0.475248	3.17998e-09	3.17996e-09	1	0	0	1	0	0
AAAGACACACACACACAC	1	4	18	362.48	41642132	101	149450770	72	4	0.00275877	0.0110351	0.0267647	0.000198632	0.000481764	0.712871	4.76997e-09	4.76994e-09	1	0	0	1	1	0
AAAGACACGGGGGGG	1	4	15	362.48	41642132	101	149450770	60	4	0.00275877	0.0110351	0.0267647	0.000165526	0.00040147	0.594059	3.97497e-09	3.97495e-09	1	0	0	1	1	0
AAAGACAGGGGG	1	5	12	362.48	41642132	101	149450770	60	5	0.00275877	0.0137939	0.0334558	0.000165526	0.00040147	0.594059	3.97497e-09	3.97495e-09	1	0	0	1	1	0
AAAGACAGTGTGGG	2	14	14	362.48	41642132	101	149450770	196	7	0.00551755	0.0386228	0.0936763	0.000540719	0.00131147	0.970297	1.29849e-08	1.29848e-08	1	0	0	1	1	0
AAAGACCACTGTCAC	14	77	15	362.48	41642132	101	149450770	1155	5.5	0.0386228	0.212426	0.51522	0.00318638	0.0077283	0.816832	7.65182e-08	7.65178e-08	1	0	0	1	1	0
AAAGACCATTAT	6	37	12	362.48	41642132	101	149450770	444	6.16667	0.0165526	0.102075	0.247573	0.0012249	0.00297088	0.732673	2.94148e-08	2.94146e-08	1	0	0	1	1	0
AAAGACCTTTGCCACTTAT	9	36	19	362.48	41642132	101	149450770	684	4	0.024829	0.0993158	0.240882	0.001887	0.00457676	0.752475	4.53147e-08	4.53144e-08	1	0	0	1	1	0
AAAGACG	1	5	7	362.48	41642132	101	149450770	35	5	0.00275877	0.0137939	0.0334558	9.65571e-05	0.000234191	0.346535	2.31873e-09	2.31872e-09	1	0	0	1	0	0
AAAGACGACGTCTG	5	30	14	362.48	41642132	101	149450770	420	6	0.0137939	0.0827632	0.200735	0.00115868	0.00281029	0.831683	2.78248e-08	2.78247e-08	1	0	0	1	1	0
AAAGACGGG	4	20	9	362.48	41642132	101	149450770	180	5	0.0110351	0.0551755	0.133823	0.000496579	0.00120441	0.445545	1.19249e-08	1.19249e-08	1	0	0	1	0	0
AAAGACGGGAAGAAGC	14	67	16	362.48	41642132	101	149450770	1072	4.78571	0.0386228	0.184838	0.448308	0.0029574	0.00717293	0.758133	7.10195e-08	7.10191e-08	1	0	0	1	1	0
AAAGACTAGGAGG	12	57	13	362.48	41642132	101	149450770	741	4.75	0.0331053	0.15725	0.381396	0.00204425	0.00495815	0.611386	4.90909e-08	4.90906e-08	1	0	0	1	1	0
AAAGAG	74	333	6	362.48	41642132	101	149450770	1998	4.5	0.204149	0.918671	2.22816	0.00551203	0.013369	0.267327	1.32367e-07	1.32366e-07	1	0	0	1	0	0
AAAGAGAAAGAGAGG	2	9	15	362.48	41642132	101	149450770	135	4.5	0.00551755	0.024829	0.0602205	0.000372434	0.000903307	0.668317	8.94369e-09	8.94364e-09	1	0	0	1	1	0
AAAGAGAAAGAGAGGGAAGG	3	13	20	362.48	41642132	101	149450770	260	4.33333	0.00827632	0.035864	0.0869852	0.000717281	0.0017397	0.858086	1.72249e-08	1.72248e-08	1	0	0	1	1	0
AAAGAGAAAGG	1	6	11	362.48	41642132	101	149450770	66	6	0.00275877	0.0165526	0.040147	0.000182079	0.000441617	0.653465	4.37247e-09	4.37245e-09	1	0	0	1	1	0
AAAGAGAATTTGGTGGGGG	1	5	19	362.48	41642132	101	149450770	95	5	0.00275877	0.0137939	0.0334558	0.000262083	0.000635661	0.940594	6.29371e-09	6.29367e-09	1	0	0	1	1	0
AAAGAGACAGCTCAAGG	4	19	17	362.48	41642132	101	149450770	323	4.75	0.0110351	0.0524167	0.127132	0.000891084	0.00216125	0.799505	2.13986e-08	2.13985e-08	1	0	0	1	1	0
AAAGAGACGCAGAG	4	19	14	362.48	41642132	101	149450770	266	4.75	0.0110351	0.0524167	0.127132	0.000733834	0.00177985	0.658416	1.76224e-08	1.76223e-08	1	0	0	1	1	0
AAAGAGAGACAGAG	3	17	14	362.48	41642132	101	149450770	238	5.66667	0.00827632	0.0468991	0.11375	0.000656588	0.0015925	0.785479	1.57674e-08	1.57673e-08	1	0	0	1	1	0
AAAGAGAGAGGAAGAGAGGCAG	1	4	22	362.48	41642132	101	149450770	88	4	0.00275877	0.0110351	0.0267647	0.000242772	0.000588823	0.871287	5.82996e-09	5.82993e-09	1	0	0	1	1	0
AAAGAGAGAGGGGCGCGGCAG	1	4	21	362.48	41642132	101	149450770	84	4	0.00275877	0.0110351	0.0267647	0.000231737	0.000562058	0.831683	5.56496e-09	5.56493e-09	1	0	0	1	1	0
AAAGAGAGAGGGGGG	1	4	15	362.48	41642132	101	149450770	60	4	0.00275877	0.0110351	0.0267647	0.000165526	0.00040147	0.594059	3.97497e-09	3.97495e-09	1	0	0	1	1	0
AAAGAGAGG	7	42	9	362.48	41642132	101	149450770	378	6	0.0193114	0.115868	0.281029	0.00104282	0.00252926	0.534653	2.50423e-08	2.50422e-08	1	0	0	1	1	0
AAAGAGATAG	5	44	10	362.48	41642132	101	149450770	440	8.8	0.0137939	0.121386	0.294411	0.00121386	0.00294411	0.871287	2.91498e-08	2.91496e-08	1	0	0	1	1	0
AAAGAGATGG	2	19	10	362.48	41642132	101	149450770	190	9.5	0.00551755	0.0524167	0.127132	0.000524167	0.00127132	0.940594	1.25874e-08	1.25873e-08	1	0	0	1	1	0
AAAGAGCAAGGAGAAGGGT	4	17	19	362.48	41642132	101	149450770	323	4.25	0.0110351	0.0468991	0.11375	0.000891084	0.00216125	0.799505	2.13986e-08	2.13985e-08	1	0	0	1	1	0
AAAGAGCAG	4	35	9	362.48	41642132	101	149450770	315	8.75	0.0110351	0.0965571	0.234191	0.000869013	0.00210772	0.779703	2.08686e-08	2.08685e-08	1	0	0	1	1	0
AAAGAGCGGAAGTCG	2	10	15	362.48	41642132	101	149450770	150	5	0.00551755	0.0275877	0.0669117	0.000413816	0.00100367	0.742574	9.93743e-09	9.93738e-09	1	0	0	1	1	0
AAAGAGCTGTGAGTGTG	1	4	17	362.48	41642132	101	149450770	68	4	0.00275877	0.0110351	0.0267647	0.000187597	0.000454999	0.673267	4.50497e-09	4.50494e-09	1	0	0	1	1	0
AAAGAGG	4	16	7	362.48	41642132	101	149450770	112	4	0.0110351	0.0441404	0.107059	0.000308983	0.000749411	0.277228	7.41995e-09	7.41991e-09	1	0	0	1	0	0
AAAGAGGAAAGG	3	18	12	362.48	41642132	101	149450770	216	6	0.00827632	0.0496579	0.120441	0.000595895	0.00144529	0.712871	1.43099e-08	1.43098e-08	1	0	0	1	1	0
AAAGAGGAAAGGAAAGG	1	5	17	362.48	41642132	101	149450770	85	5	0.00275877	0.0137939	0.0334558	0.000234496	0.000568749	0.841584	5.63121e-09	5.63118e-09	1	0	0	1	1	0
AAAGAGGAT	63	678	9	362.48	41642132	101	149450770	6102	10.7619	0.173803	1.87045	4.53661	0.016834	0.0408295	0.958982	4.04255e-07	4.04252e-07	1	0	0	1	1	0
AAAGAGGC	2	8	8	362.48	41642132	101	149450770	64	4	0.00551755	0.0220702	0.0535293	0.000176561	0.000428235	0.316832	4.23997e-09	4.23995e-09	1	0	0	1	0	0
AAAGAGGGAATGAAGG	3	13	16	362.48	41642132	101	149450770	208	4.33333	0.00827632	0.035864	0.0869852	0.000573825	0.00139176	0.686469	1.37799e-08	1.37798e-08	1	0	0	1	1	0
AAAGAGGGAGGTGGAG	1	4	16	362.48	41642132	101	149450770	64	4	0.00275877	0.0110351	0.0267647	0.000176561	0.000428235	0.633663	4.23997e-09	4.23995e-09	1	0	0	1	1	0
AAAGAGGGTAG	2	14	11	362.48	41642132	101	149450770	154	7	0.00551755	0.0386228	0.0936763	0.000424851	0.00103044	0.762376	1.02024e-08	1.02024e-08	1	0	0	1	1	0
AAAGAGGGTGAGAGTATAGAGGG	2	8	23	362.48	41642132	101	149450770	184	4	0.00551755	0.0220702	0.0535293	0.000507614	0.00123117	0.910891	1.21899e-08	1.21898e-08	1	0	0	1	1	0
AAAGAGTAAAGG	9	62	12	362.48	41642132	101	149450770	744	6.88889	0.024829	0.171044	0.414852	0.00205253	0.00497823	0.818482	4.92897e-08	4.92894e-08	1	0	0	1	1	0
AAAGAGTAG	3	27	9	362.48	41642132	101	149450770	243	9	0.00827632	0.0744869	0.180661	0.000670382	0.00162595	0.80198	1.60986e-08	1.60985e-08	1	0	0	1	1	0
AAAGAGTAGATGAGG	7	28	15	362.48	41642132	101	149450770	420	4	0.0193114	0.0772456	0.187353	0.00115868	0.00281029	0.594059	2.78248e-08	2.78247e-08	1	0	0	1	1	0
AAAGAGTAGATGAGT	1	5	15	362.48	41642132	101	149450770	75	5	0.00275877	0.0137939	0.0334558	0.000206908	0.000501837	0.742574	4.96872e-09	4.96869e-09	1	0	0	1	1	0
AAAGAGTAGGAGGAGT	4	21	16	362.48	41642132	101	149450770	336	5.25	0.0110351	0.0579342	0.140514	0.000926948	0.00224823	0.831683	2.22599e-08	2.22597e-08	1	0	0	1	1	0
AAAGAGTCTGTTGC	5	22	14	362.48	41642132	101	149450770	308	4.4	0.0137939	0.060693	0.147206	0.000849702	0.00206088	0.609901	2.04049e-08	2.04047e-08	1	0	0	1	1	0
AAAGAGTCTTCTTATG	1	4	16	362.48	41642132	101	149450770	64	4	0.00275877	0.0110351	0.0267647	0.000176561	0.000428235	0.633663	4.23997e-09	4.23995e-09	1	0	0	1	1	0
AAAGAGTGAAGG	1	4	12	362.48	41642132	101	149450770	48	4	0.00275877	0.0110351	0.0267647	0.000132421	0.000321176	0.475248	3.17998e-09	3.17996e-09	1	0	0	1	0	0
AAAGAGTGTAGTGTTG	1	4	16	362.48	41642132	101	149450770	64	4	0.00275877	0.0110351	0.0267647	0.000176561	0.000428235	0.633663	4.23997e-09	4.23995e-09	1	0	0	1	1	0
AAAGAT	8	39	6	362.48	41642132	101	149450770	234	4.875	0.0220702	0.107592	0.260955	0.000645553	0.00156573	0.289604	1.55024e-08	1.55023e-08	1	0	0	1	0	0
AAAGATAACAATGACGGT	5	21	18	362.48	41642132	101	149450770	378	4.2	0.0137939	0.0579342	0.140514	0.00104282	0.00252926	0.748515	2.50423e-08	2.50422e-08	1	0	0	1	1	0
AAAGATAAGACCAAATTCGGCAAT	1	4	24	362.48	41642132	101	149450770	96	4	0.00275877	0.0110351	0.0267647	0.000264842	0.000642352	0.950495	6.35996e-09	6.35992e-09	1	0	0	1	1	0
AAAGATAAGG	3	18	10	362.48	41642132	101	149450770	180	6	0.00827632	0.0496579	0.120441	0.000496579	0.00120441	0.594059	1.19249e-08	1.19249e-08	1	0	0	1	1	0
AAAGATACACATCACAT	4	18	17	362.48	41642132	101	149450770	306	4.5	0.0110351	0.0496579	0.120441	0.000844185	0.0020475	0.757426	2.02724e-08	2.02722e-08	1	0	0	1	1	0
AAAGATATAG	22	198	10	362.48	41642132	101	149450770	1980	9	0.060693	0.546237	1.32485	0.00546237	0.0132485	0.891089	1.31174e-07	1.31173e-07	1	0	0	1	1	0
AAAGATATTGCTGTACTG	3	12	18	362.48	41642132	101	149450770	216	4	0.00827632	0.0331053	0.080294	0.000595895	0.00144529	0.712871	1.43099e-08	1.43098e-08	1	0	0	1	1	0
AAAGATCACATGTTGCTC	3	12	18	362.48	41642132	101	149450770	216	4	0.00827632	0.0331053	0.080294	0.000595895	0.00144529	0.712871	1.43099e-08	1.43098e-08	1	0	0	1	1	0
AAAGATGAATCTTCTC	1	4	16	362.48	41642132	101	149450770	64	4	0.00275877	0.0110351	0.0267647	0.000176561	0.000428235	0.633663	4.23997e-09	4.23995e-09	1	0	0	1	1	0
AAAGATGGAAGAGAGG	3	15	16	362.48	41642132	101	149450770	240	5	0.00827632	0.0413816	0.100367	0.000662105	0.00160588	0.792079	1.58999e-08	1.58998e-08	1	0	0	1	1	0
AAAGATGGC	1	4	9	362.48	41642132	101	149450770	36	4	0.00275877	0.0110351	0.0267647	9.93158e-05	0.000240882	0.356436	2.38498e-09	2.38497e-09	1	0	0	1	0	0
AAAGATGGG	1	10	9	362.48	41642132	101	149450770	90	10	0.00275877	0.0275877	0.0669117	0.00024829	0.000602205	0.891089	5.96246e-09	5.96243e-09	1	0	0	1	1	0
AAAGATTCATTTAC	2	8	14	362.48	41642132	101	149450770	112	4	0.00551755	0.0220702	0.0535293	0.000308983	0.000749411	0.554455	7.41995e-09	7.41991e-09	1	0	0	1	1	0
AAAGATTTGCGTAAT	1	6	15	362.48	41642132	101	149450770	90	6	0.00275877	0.0165526	0.040147	0.00024829	0.000602205	0.891089	5.96246e-09	5.96243e-09	1	0	0	1	1	0
AAAGC	229	1749	5	362.48	41642132	101	149450770	8745	7.63755	0.631759	4.82509	11.7029	0.0241255	0.0585143	0.378097	5.79352e-07	5.79349e-07	1	0	0	1	0	0
AAAGCAACATACACGTC	3	12	17	362.48	41642132	101	149450770	204	4	0.00827632	0.0331053	0.080294	0.00056279	0.001365	0.673267	1.35149e-08	1.35148e-08	1	0	0	1	1	0
AAAGCAAGC	3	17	9	362.48	41642132	101	149450770	153	5.66667	0.00827632	0.0468991	0.11375	0.000422092	0.00102375	0.50495	1.01362e-08	1.01361e-08	1	0	0	1	1	0
AAAGCAAGG	15	150	9	362.48	41642132	101	149450770	1350	10	0.0413816	0.413816	1.00367	0.00372434	0.00903307	0.891089	8.94369e-08	8.94364e-08	1	0	0	1	1	0
AAAGCACAAGAATG	2	11	14	362.48	41642132	101	149450770	154	5.5	0.00551755	0.0303465	0.0736028	0.000424851	0.00103044	0.762376	1.02024e-08	1.02024e-08	1	0	0	1	1	0
AAAGCACATATAG	7	38	13	362.48	41642132	101	149450770	494	5.42857	0.0193114	0.104833	0.254264	0.00136283	0.00330544	0.698727	3.27273e-08	3.27271e-08	1	0	0	1	1	0
AAAGCC	8	41	6	362.48	41642132	101	149450770	246	5.125	0.0220702	0.11311	0.274338	0.000678658	0.00164603	0.304455	1.62974e-08	1.62973e-08	1	0	0	1	0	0
AAAGCCAGCG	3	15	10	362.48	41642132	101	149450770	150	5	0.00827632	0.0413816	0.100367	0.000413816	0.00100367	0.49505	9.93743e-09	9.93738e-09	1	0	0	1	0	0
AAAGCCCGAGAGCGACGAAGG	1	4	21	362.48	41642132	101	149450770	84	4	0.00275877	0.0110351	0.0267647	0.000231737	0.000562058	0.831683	5.56496e-09	5.56493e-09	1	0	0	1	1	0
AAAGCCG	1	4	7	362.48	41642132	101	149450770	28	4	0.00275877	0.0110351	0.0267647	7.72456e-05	0.000187353	0.277228	1.85499e-09	1.85498e-09	1	0	0	1	0	0
AAAGCCGAT	1	4	9	362.48	41642132	101	149450770	36	4	0.00275877	0.0110351	0.0267647	9.93158e-05	0.000240882	0.356436	2.38498e-09	2.38497e-09	1	0	0	1	0	0
AAAGCCGCTTCAGACTGCAT	2	9	20	362.48	41642132	101	149450770	180	4.5	0.00551755	0.024829	0.0602205	0.000496579	0.00120441	0.891089	1.19249e-08	1.19249e-08	1	0	0	1	1	0
AAAGCGAGCAAGGAATCAG	1	5	19	362.48	41642132	101	149450770	95	5	0.00275877	0.0137939	0.0334558	0.000262083	0.000635661	0.940594	6.29371e-09	6.29367e-09	1	0	0	1	1	0
AAAGCGAGGGAGG	2	8	13	362.48	41642132	101	149450770	104	4	0.00551755	0.0220702	0.0535293	0.000286912	0.000695881	0.514851	6.88995e-09	6.88991e-09	1	0	0	1	1	0
AAAGCGCTAGG	3	17	11	362.48	41642132	101	149450770	187	5.66667	0.00827632	0.0468991	0.11375	0.000515891	0.00125125	0.617162	1.23887e-08	1.23886e-08	1	0	0	1	1	0
AAAGG	467	4156	5	362.48	41642132	101	149450770	20780	8.89936	1.28835	11.4655	27.8085	0.0573273	0.139042	0.440562	1.37667e-06	1.37666e-06	1	0	0	1	0	0
AAAGGAAAGGATGCC	6	27	15	362.48	41642132	101	149450770	405	4.5	0.0165526	0.0744869	0.180661	0.0011173	0.00270992	0.668317	2.68311e-08	2.68309e-08	1	0	0	1	1	0
AAAGGAAAGGATGTC	8	36	15	362.48	41642132	101	149450770	540	4.5	0.0220702	0.0993158	0.240882	0.00148974	0.00361323	0.668317	3.57748e-08	3.57746e-08	1	0	0	1	1	0
AAAGGAAATAAGAGG	1	4	15	362.48	41642132	101	149450770	60	4	0.00275877	0.0110351	0.0267647	0.000165526	0.00040147	0.594059	3.97497e-09	3.97495e-09	1	0	0	1	1	0
AAAGGAACTACGGGAAG	1	4	17	362.48	41642132	101	149450770	68	4	0.00275877	0.0110351	0.0267647	0.000187597	0.000454999	0.673267	4.50497e-09	4.50494e-09	1	0	0	1	1	0
AAAGGAAGAGAAGAGG	3	18	16	362.48	41642132	101	149450770	288	6	0.00827632	0.0496579	0.120441	0.000794527	0.00192706	0.950495	1.90799e-08	1.90798e-08	1	0	0	1	1	0
AAAGGAAGGGACAGAGTAAC	1	5	20	362.48	41642132	101	149450770	100	5	0.00275877	0.0137939	0.0334558	0.000275877	0.000669117	0.990099	6.62496e-09	6.62492e-09	1	0	0	1	1	0
AAAGGAATTACACG	2	11	14	362.48	41642132	101	149450770	154	5.5	0.00551755	0.0303465	0.0736028	0.000424851	0.00103044	0.762376	1.02024e-08	1.02024e-08	1	0	0	1	1	0
AAAGGACAAGTAGCT	1	6	15	362.48	41642132	101	149450770	90	6	0.00275877	0.0165526	0.040147	0.00024829	0.000602205	0.891089	5.96246e-09	5.96243e-09	1	0	0	1	1	0
AAAGGACAC	2	20	9	362.48	41642132	101	149450770	180	10	0.00551755	0.0551755	0.133823	0.000496579	0.00120441	0.891089	1.19249e-08	1.19249e-08	1	0	0	1	1	0
AAAGGACACAGGCTGAG	1	4	17	362.48	41642132	101	149450770	68	4	0.00275877	0.0110351	0.0267647	0.000187597	0.000454999	0.673267	4.50497e-09	4.50494e-09	1	0	0	1	1	0
AAAGGACAGG	13	107	10	362.48	41642132	101	149450770	1070	8.23077	0.035864	0.295189	0.715955	0.00295189	0.00715955	0.814928	7.0887e-08	7.08866e-08	1	0	0	1	1	0
AAAGGACAGTGTCCTG	1	5	16	362.48	41642132	101	149450770	80	5	0.00275877	0.0137939	0.0334558	0.000220702	0.000535293	0.792079	5.29996e-09	5.29993e-09	1	0	0	1	1	0
AAAGGAG	2	8	7	362.48	41642132	101	149450770	56	4	0.00551755	0.0220702	0.0535293	0.000154491	0.000374705	0.277228	3.70998e-09	3.70995e-09	1	0	0	1	0	0
AAAGGAGATCACTCCC	1	6	16	362.48	41642132	101	149450770	96	6	0.00275877	0.0165526	0.040147	0.000264842	0.000642352	0.950495	6.35996e-09	6.35992e-09	1	0	0	1	1	0
AAAGGAGGATATGAG	2	10	15	362.48	41642132	101	149450770	150	5	0.00551755	0.0275877	0.0669117	0.000413816	0.00100367	0.742574	9.93743e-09	9.93738e-09	1	0	0	1	1	0
AAAGGAGTACAGGGAAGG	2	8	18	362.48	41642132	101	149450770	144	4	0.00551755	0.0220702	0.0535293	0.000397263	0.000963528	0.712871	9.53994e-09	9.53988e-09	1	0	0	1	1	0
AAAGGATAG	5	44	9	362.48	41642132	101	149450770	396	8.8	0.0137939	0.121386	0.294411	0.00109247	0.0026497	0.784158	2.62348e-08	2.62347e-08	1	0	0	1	1	0
AAAGGATCAGATGAAGACCACTCT	1	4	24	362.48	41642132	101	149450770	96	4	0.00275877	0.0110351	0.0267647	0.000264842	0.000642352	0.950495	6.35996e-09	6.35992e-09	1	0	0	1	1	0
AAAGGATGTTGAGGCAAC	1	5	18	362.48	41642132	101	149450770	90	5	0.00275877	0.0137939	0.0334558	0.00024829	0.000602205	0.891089	5.96246e-09	5.96243e-09	1	0	0	1	1	0
AAAGGC	7	29	6	362.48	41642132	101	149450770	174	4.14286	0.0193114	0.0800044	0.194044	0.000480026	0.00116426	0.24611	1.15274e-08	1.15274e-08	1	0	0	1	0	0
AAAGGCAAGAG	8	57	11	362.48	41642132	101	149450770	627	7.125	0.0220702	0.15725	0.381396	0.00172975	0.00419536	0.77599	4.15385e-08	4.15382e-08	1	0	0	1	1	0
AAAGGCATAATCAC	2	9	14	362.48	41642132	101	149450770	126	4.5	0.00551755	0.024829	0.0602205	0.000347605	0.000843087	0.623762	8.34744e-09	8.3474e-09	1	0	0	1	1	0
AAAGGCATAATCAG	2	11	14	362.48	41642132	101	149450770	154	5.5	0.00551755	0.0303465	0.0736028	0.000424851	0.00103044	0.762376	1.02024e-08	1.02024e-08	1	0	0	1	1	0
AAAGGCC	2	8	7	362.48	41642132	101	149450770	56	4	0.00551755	0.0220702	0.0535293	0.000154491	0.000374705	0.277228	3.70998e-09	3.70995e-09	1	0	0	1	0	0
AAAGGCCGAGGAAGG	3	14	15	362.48	41642132	101	149450770	210	4.66667	0.00827632	0.0386228	0.0936763	0.000579342	0.00140514	0.693069	1.39124e-08	1.39123e-08	1	0	0	1	1	0
AAAGGCG	2	11	7	362.48	41642132	101	149450770	77	5.5	0.00551755	0.0303465	0.0736028	0.000212426	0.00051522	0.381188	5.10122e-09	5.10119e-09	1	0	0	1	0	0
AAAGGCGC	5	20	8	362.48	41642132	101	149450770	160	4	0.0137939	0.0551755	0.133823	0.000441404	0.00107059	0.316832	1.05999e-08	1.05999e-08	1	0	0	1	0	0
AAAGGG	16	84	6	362.48	41642132	101	149450770	504	5.25	0.0441404	0.231737	0.562058	0.00139042	0.00337235	0.311881	3.33898e-08	3.33896e-08	1	0	0	1	0	0
AAAGGGAACGG	5	32	11	362.48	41642132	101	149450770	352	6.4	0.0137939	0.0882807	0.214117	0.000971088	0.00235529	0.69703	2.33198e-08	2.33197e-08	1	0	0	1	1	0
AAAGGGAACGGG	5	25	12	362.48	41642132	101	149450770	300	5	0.0137939	0.0689693	0.167279	0.000827632	0.00200735	0.594059	1.98749e-08	1.98748e-08	1	0	0	1	1	0
AAAGGGAAG	1	4	9	362.48	41642132	101	149450770	36	4	0.00275877	0.0110351	0.0267647	9.93158e-05	0.000240882	0.356436	2.38498e-09	2.38497e-09	1	0	0	1	0	0
AAAGGGAAGAGGGGG	1	4	15	362.48	41642132	101	149450770	60	4	0.00275877	0.0110351	0.0267647	0.000165526	0.00040147	0.594059	3.97497e-09	3.97495e-09	1	0	0	1	1	0
AAAGGGAAGG	3	28	10	362.48	41642132	101	149450770	280	9.33333	0.00827632	0.0772456	0.187353	0.000772456	0.00187353	0.924092	1.85499e-08	1.85498e-08	1	0	0	1	1	0
AAAGGGAAGT	2	17	10	362.48	41642132	101	149450770	170	8.5	0.00551755	0.0468991	0.11375	0.000468991	0.0011375	0.841584	1.12624e-08	1.12624e-08	1	0	0	1	1	0
AAAGGGAGAAGGG	2	10	13	362.48	41642132	101	149450770	130	5	0.00551755	0.0275877	0.0669117	0.00035864	0.000869852	0.643564	8.61244e-09	8.61239e-09	1	0	0	1	1	0
AAAGGGAGCCCAAGT	2	12	15	362.48	41642132	101	149450770	180	6	0.00551755	0.0331053	0.080294	0.000496579	0.00120441	0.891089	1.19249e-08	1.19249e-08	1	0	0	1	1	0
AAAGGGCAAG	1	8	10	362.48	41642132	101	149450770	80	8	0.00275877	0.0220702	0.0535293	0.000220702	0.000535293	0.792079	5.29996e-09	5.29993e-09	1	0	0	1	1	0
AAAGGGCAAT	5	27	10	362.48	41642132	101	149450770	270	5.4	0.0137939	0.0744869	0.180661	0.000744869	0.00180661	0.534653	1.78874e-08	1.78873e-08	1	0	0	1	1	0
AAAGGGCAGAGCGCAGC	2	10	17	362.48	41642132	101	149450770	170	5	0.00551755	0.0275877	0.0669117	0.000468991	0.0011375	0.841584	1.12624e-08	1.12624e-08	1	0	0	1	1	0
AAAGGGCAGGAACAGGC	2	10	17	362.48	41642132	101	149450770	170	5	0.00551755	0.0275877	0.0669117	0.000468991	0.0011375	0.841584	1.12624e-08	1.12624e-08	1	0	0	1	1	0
AAAGGGCAGGATTGATG	1	4	17	362.48	41642132	101	149450770	68	4	0.00275877	0.0110351	0.0267647	0.000187597	0.000454999	0.673267	4.50497e-09	4.50494e-09	1	0	0	1	1	0
AAAGGGCC	1	9	8	362.48	41642132	101	149450770	72	9	0.00275877	0.024829	0.0602205	0.000198632	0.000481764	0.712871	4.76997e-09	4.76994e-09	1	0	0	1	1	0
AAAGGGG	1	4	7	362.48	41642132	101	149450770	28	4	0.00275877	0.0110351	0.0267647	7.72456e-05	0.000187353	0.277228	1.85499e-09	1.85498e-09	1	0	0	1	0	0
AAAGGGGAGACAGTGGCAG	1	4	19	362.48	41642132	101	149450770	76	4	0.00275877	0.0110351	0.0267647	0.000209667	0.000508529	0.752475	5.03497e-09	5.03494e-09	1	0	0	1	1	0
AAAGGGGAGAG	2	14	11	362.48	41642132	101	149450770	154	7	0.00551755	0.0386228	0.0936763	0.000424851	0.00103044	0.762376	1.02024e-08	1.02024e-08	1	0	0	1	1	0
AAAGGGGAGAGGGGAGATGGTTG	1	4	23	362.48	41642132	101	149450770	92	4	0.00275877	0.0110351	0.0267647	0.000253807	0.000615587	0.910891	6.09496e-09	6.09492e-09	1	0	0	1	1	0
AAAGGGGC	1	5	8	362.48	41642132	101	149450770	40	5	0.00275877	0.0137939	0.0334558	0.000110351	0.000267647	0.39604	2.64998e-09	2.64997e-09	1	0	0	1	0	0
AAAGGGGTGGCGG	1	4	13	362.48	41642132	101	149450770	52	4	0.00275877	0.0110351	0.0267647	0.000143456	0.000347941	0.514851	3.44498e-09	3.44496e-09	1	0	0	1	1	0
AAAGGGTGACTGAAT	4	24	15	362.48	41642132	101	149450770	360	6	0.0110351	0.0662105	0.160588	0.000993158	0.00240882	0.891089	2.38498e-08	2.38497e-08	1	0	0	1	1	0
AAAGGT	4	16	6	362.48	41642132	101	149450770	96	4	0.0110351	0.0441404	0.107059	0.000264842	0.000642352	0.237624	6.35996e-09	6.35992e-09	1	0	0	1	0	0
AAAGGTACAAAGGTGG	3	15	16	362.48	41642132	101	149450770	240	5	0.00827632	0.0413816	0.100367	0.000662105	0.00160588	0.792079	1.58999e-08	1.58998e-08	1	0	0	1	1	0
AAAGGTAGAGCGACGGGG	1	5	18	362.48	41642132	101	149450770	90	5	0.00275877	0.0137939	0.0334558	0.00024829	0.000602205	0.891089	5.96246e-09	5.96243e-09	1	0	0	1	1	0
AAAGGTGAGAGCACTCCGAG	13	54	20	362.48	41642132	101	149450770	1080	4.15385	0.035864	0.148974	0.361323	0.00297947	0.00722646	0.822544	7.15495e-08	7.15491e-08	1	0	0	1	1	0
AAAGGTGC	2	12	8	362.48	41642132	101	149450770	96	6	0.00551755	0.0331053	0.080294	0.000264842	0.000642352	0.475248	6.35996e-09	6.35992e-09	1	0	0	1	0	0
AAAGGTTCACATCAGTACTTG	2	8	21	362.48	41642132	101	149450770	168	4	0.00551755	0.0220702	0.0535293	0.000463474	0.00112412	0.831683	1.11299e-08	1.11299e-08	1	0	0	1	1	0
AAAGGTTGGGGGGAAGAAG	1	4	19	362.48	41642132	101	149450770	76	4	0.00275877	0.0110351	0.0267647	0.000209667	0.000508529	0.752475	5.03497e-09	5.03494e-09	1	0	0	1	1	0
AAAGGTTGGGGGGAAGAGG	1	5	19	362.48	41642132	101	149450770	95	5	0.00275877	0.0137939	0.0334558	0.000262083	0.000635661	0.940594	6.29371e-09	6.29367e-09	1	0	0	1	1	0
AAAGT	47	254	5	362.48	41642132	101	149450770	1270	5.40426	0.129662	0.700728	1.69956	0.00350364	0.00849778	0.267537	8.41369e-08	8.41365e-08	1	0	0	1	0	0
AAAGTAAATATGTAAGGATG	1	4	20	362.48	41642132	101	149450770	80	4	0.00275877	0.0110351	0.0267647	0.000220702	0.000535293	0.792079	5.29996e-09	5.29993e-09	1	0	0	1	1	0
AAAGTAACACGCTAAATGACTG	1	4	22	362.48	41642132	101	149450770	88	4	0.00275877	0.0110351	0.0267647	0.000242772	0.000588823	0.871287	5.82996e-09	5.82993e-09	1	0	0	1	1	0
AAAGTAACGAACGCG	1	6	15	362.48	41642132	101	149450770	90	6	0.00275877	0.0165526	0.040147	0.00024829	0.000602205	0.891089	5.96246e-09	5.96243e-09	1	0	0	1	1	0
AAAGTAACGAAGGCG	3	16	15	362.48	41642132	101	149450770	240	5.33333	0.00827632	0.0441404	0.107059	0.000662105	0.00160588	0.792079	1.58999e-08	1.58998e-08	1	0	0	1	1	0
AAAGTACGCAAGGATGGAAG	3	13	20	362.48	41642132	101	149450770	260	4.33333	0.00827632	0.035864	0.0869852	0.000717281	0.0017397	0.858086	1.72249e-08	1.72248e-08	1	0	0	1	1	0
AAAGTAGCAGCTAC	4	18	14	362.48	41642132	101	149450770	252	4.5	0.0110351	0.0496579	0.120441	0.000695211	0.00168617	0.623762	1.66949e-08	1.66948e-08	1	0	0	1	1	0
AAAGTAGTGGAGACACCC	4	20	18	362.48	41642132	101	149450770	360	5	0.0110351	0.0551755	0.133823	0.000993158	0.00240882	0.891089	2.38498e-08	2.38497e-08	1	0	0	1	1	0
AAAGTAGTGGCAAGGTTCAAT	2	8	21	362.48	41642132	101	149450770	168	4	0.00551755	0.0220702	0.0535293	0.000463474	0.00112412	0.831683	1.11299e-08	1.11299e-08	1	0	0	1	1	0
AAAGTAT	1	4	7	362.48	41642132	101	149450770	28	4	0.00275877	0.0110351	0.0267647	7.72456e-05	0.000187353	0.277228	1.85499e-09	1.85498e-09	1	0	0	1	0	0
AAAGTC	3	12	6	362.48	41642132	101	149450770	72	4	0.00827632	0.0331053	0.080294	0.000198632	0.000481764	0.237624	4.76997e-09	4.76994e-09	1	0	0	1	0	0
AAAGTCAGG	2	8	9	362.48	41642132	101	149450770	72	4	0.00551755	0.0220702	0.0535293	0.000198632	0.000481764	0.356436	4.76997e-09	4.76994e-09	1	0	0	1	0	0
AAAGTCAGTTGTTGCTG	2	10	17	362.48	41642132	101	149450770	170	5	0.00551755	0.0275877	0.0669117	0.000468991	0.0011375	0.841584	1.12624e-08	1.12624e-08	1	0	0	1	1	0
AAAGTCATAATAAC	1	4	14	362.48	41642132	101	149450770	56	4	0.00275877	0.0110351	0.0267647	0.000154491	0.000374705	0.554455	3.70998e-09	3.70995e-09	1	0	0	1	1	0
AAAGTCATGAACACACT	3	13	17	362.48	41642132	101	149450770	221	4.33333	0.00827632	0.035864	0.0869852	0.000609689	0.00147875	0.729373	1.46412e-08	1.46411e-08	1	0	0	1	1	0
AAAGTCATTTGACTCGACT	1	4	19	362.48	41642132	101	149450770	76	4	0.00275877	0.0110351	0.0267647	0.000209667	0.000508529	0.752475	5.03497e-09	5.03494e-09	1	0	0	1	1	0
AAAGTCCACACGTGCCAGC	16	64	19	362.48	41642132	101	149450770	1216	4	0.0441404	0.176561	0.428235	0.00335467	0.00813646	0.752475	8.05595e-08	8.0559e-08	1	0	0	1	1	0
AAAGTCCACACTTGCCAGC	2	10	19	362.48	41642132	101	149450770	190	5	0.00551755	0.0275877	0.0669117	0.000524167	0.00127132	0.940594	1.25874e-08	1.25873e-08	1	0	0	1	1	0
AAAGTCCCAAGG	6	45	12	362.48	41642132	101	149450770	540	7.5	0.0165526	0.124145	0.301102	0.00148974	0.00361323	0.891089	3.57748e-08	3.57746e-08	1	0	0	1	1	0
AAAGTCCGGC	1	10	10	362.48	41642132	101	149450770	100	10	0.00275877	0.0275877	0.0669117	0.000275877	0.000669117	0.990099	6.62496e-09	6.62492e-09	1	0	0	1	1	0
AAAGTCGAGC	1	4	10	362.48	41642132	101	149450770	40	4	0.00275877	0.0110351	0.0267647	0.000110351	0.000267647	0.39604	2.64998e-09	2.64997e-09	1	0	0	1	0	0
AAAGTCGAGCAGAAGAGTCTG	1	4	21	362.48	41642132	101	149450770	84	4	0.00275877	0.0110351	0.0267647	0.000231737	0.000562058	0.831683	5.56496e-09	5.56493e-09	1	0	0	1	1	0
AAAGTCTGCAAGGATGGAAG	1	4	20	362.48	41642132	101	149450770	80	4	0.00275877	0.0110351	0.0267647	0.000220702	0.000535293	0.792079	5.29996e-09	5.29993e-09	1	0	0	1	1	0
AAAGTCTGCAGTGAGAGTC	5	22	19	362.48	41642132	101	149450770	418	4.4	0.0137939	0.060693	0.147206	0.00115317	0.00279691	0.827723	2.76923e-08	2.76922e-08	1	0	0	1	1	0
AAAGTCTGCAGTGAGATTC	9	42	19	362.48	41642132	101	149450770	798	4.66667	0.024829	0.115868	0.281029	0.0022015	0.00533955	0.877888	5.28671e-08	5.28668e-08	1	0	0	1	1	0
AAAGTG	16	65	6	362.48	41642132	101	149450770	390	4.0625	0.0441404	0.17932	0.434926	0.00107592	0.00260955	0.241337	2.58373e-08	2.58372e-08	1	0	0	1	0	0
AAAGTGAACATCTTG	1	6	15	362.48	41642132	101	149450770	90	6	0.00275877	0.0165526	0.040147	0.00024829	0.000602205	0.891089	5.96246e-09	5.96243e-09	1	0	0	1	1	0
AAAGTGAACCAC	2	11	12	362.48	41642132	101	149450770	132	5.5	0.00551755	0.0303465	0.0736028	0.000364158	0.000883234	0.653465	8.74494e-09	8.74489e-09	1	0	0	1	1	0
AAAGTGACACGAAATAATTCCG	1	4	22	362.48	41642132	101	149450770	88	4	0.00275877	0.0110351	0.0267647	0.000242772	0.000588823	0.871287	5.82996e-09	5.82993e-09	1	0	0	1	1	0
AAAGTGACCCCTGC	3	15	14	362.48	41642132	101	149450770	210	5	0.00827632	0.0413816	0.100367	0.000579342	0.00140514	0.693069	1.39124e-08	1.39123e-08	1	0	0	1	1	0
AAAGTGAGAGAG	8	49	12	362.48	41642132	101	149450770	588	6.125	0.0220702	0.13518	0.327867	0.00162216	0.00393441	0.727723	3.89547e-08	3.89545e-08	1	0	0	1	1	0
AAAGTGAGAGAGAG	3	12	14	362.48	41642132	101	149450770	168	4	0.00827632	0.0331053	0.080294	0.000463474	0.00112412	0.554455	1.11299e-08	1.11299e-08	1	0	0	1	1	0
AAAGTGC	1	4	7	362.48	41642132	101	149450770	28	4	0.00275877	0.0110351	0.0267647	7.72456e-05	0.000187353	0.277228	1.85499e-09	1.85498e-09	1	0	0	1	0	0
AAAGTGCAAGACC	1	4	13	362.48	41642132	101	149450770	52	4	0.00275877	0.0110351	0.0267647	0.000143456	0.000347941	0.514851	3.44498e-09	3.44496e-09	1	0	0	1	1	0
AAAGTGCAG	2	21	9	362.48	41642132	101	149450770	189	10.5	0.00551755	0.0579342	0.140514	0.000521408	0.00126463	0.935644	1.25212e-08	1.25211e-08	1	0	0	1	1	0
AAAGTGCCG	4	22	9	362.48	41642132	101	149450770	198	5.5	0.0110351	0.060693	0.147206	0.000546237	0.00132485	0.490099	1.31174e-08	1.31173e-08	1	0	0	1	0	0
AAAGTGCCTATGCTTC	1	5	16	362.48	41642132	101	149450770	80	5	0.00275877	0.0137939	0.0334558	0.000220702	0.000535293	0.792079	5.29996e-09	5.29993e-09	1	0	0	1	1	0
AAAGTGCGACGTCAGC	1	6	16	362.48	41642132	101	149450770	96	6	0.00275877	0.0165526	0.040147	0.000264842	0.000642352	0.950495	6.35996e-09	6.35992e-09	1	0	0	1	1	0
AAAGTGG	1	4	7	362.48	41642132	101	149450770	28	4	0.00275877	0.0110351	0.0267647	7.72456e-05	0.000187353	0.277228	1.85499e-09	1.85498e-09	1	0	0	1	0	0
AAAGTGGCTGAT	8	49	12	362.48	41642132	101	149450770	588	6.125	0.0220702	0.13518	0.327867	0.00162216	0.00393441	0.727723	3.89547e-08	3.89545e-08	1	0	0	1	1	0
AAAGTGTCACTGTGATACT	1	4	19	362.48	41642132	101	149450770	76	4	0.00275877	0.0110351	0.0267647	0.000209667	0.000508529	0.752475	5.03497e-09	5.03494e-09	1	0	0	1	1	0
AAAGTGTCTGAACGTT	5	22	16	362.48	41642132	101	149450770	352	4.4	0.0137939	0.060693	0.147206	0.000971088	0.00235529	0.69703	2.33198e-08	2.33197e-08	1	0	0	1	1	0
AAAGTGTCTGTAAC	1	7	14	362.48	41642132	101	149450770	98	7	0.00275877	0.0193114	0.0468382	0.00027036	0.000655734	0.970297	6.49246e-09	6.49242e-09	1	0	0	1	1	0
AAAGTGTGCAGC	2	13	12	362.48	41642132	101	149450770	156	6.5	0.00551755	0.035864	0.0869852	0.000430369	0.00104382	0.772277	1.03349e-08	1.03349e-08	1	0	0	1	1	0
AAAGTGTGTAGC	76	465	12	362.48	41642132	101	149450770	5580	6.11842	0.209667	1.28283	3.11139	0.015394	0.0373367	0.726941	3.69673e-07	3.6967e-07	1	0	0	1	1	0
AAAGTGTGTGGC	17	101	12	362.48	41642132	101	149450770	1212	5.94118	0.0468991	0.278636	0.675808	0.00334363	0.00810969	0.705882	8.02945e-08	8.0294e-08	1	0	0	1	1	0
AAAGTT	2	20	6	362.48	41642132	101	149450770	120	10	0.00551755	0.0551755	0.133823	0.000331053	0.00080294	0.594059	7.94995e-09	7.9499e-09	1	0	0	1	1	0
AAAGTTACAATTACG	2	11	15	362.48	41642132	101	149450770	165	5.5	0.00551755	0.0303465	0.0736028	0.000455198	0.00110404	0.816832	1.09312e-08	1.09311e-08	1	0	0	1	1	0
AAAGTTCCAGACCAG	4	19	15	362.48	41642132	101	149450770	285	4.75	0.0110351	0.0524167	0.127132	0.00078625	0.00190698	0.705446	1.88811e-08	1.8881e-08	1	0	0	1	1	0
AAAGTTCTGTTGCCCAGG	2	8	18	362.48	41642132	101	149450770	144	4	0.00551755	0.0220702	0.0535293	0.000397263	0.000963528	0.712871	9.53994e-09	9.53988e-09	1	0	0	1	1	0
AAAGTTGAGATAAGAAG	4	18	17	362.48	41642132	101	149450770	306	4.5	0.0110351	0.0496579	0.120441	0.000844185	0.0020475	0.757426	2.02724e-08	2.02722e-08	1	0	0	1	1	0
AAAT	13678	91416	4	362.48	41642132	101	149450770	365664	6.68343	37.7345	252.196	611.68	1.00878	2.44672	0.26469	2.42251e-05	2.42249e-05	1	1	0	0	0	0
AAATAACAATGTACTTGGCT	3	12	20	362.48	41642132	101	149450770	240	4	0.00827632	0.0331053	0.080294	0.000662105	0.00160588	0.792079	1.58999e-08	1.58998e-08	1	0	0	1	1	0
AAATAACACACGAGTATGTG	1	5	20	362.48	41642132	101	149450770	100	5	0.00275877	0.0137939	0.0334558	0.000275877	0.000669117	0.990099	6.62496e-09	6.62492e-09	1	0	0	1	1	0
AAATAACAGAGGAAGGGGCG	1	4	20	362.48	41642132	101	149450770	80	4	0.00275877	0.0110351	0.0267647	0.000220702	0.000535293	0.792079	5.29996e-09	5.29993e-09	1	0	0	1	1	0
AAATAACCTCACGTGTG	1	5	17	362.48	41642132	101	149450770	85	5	0.00275877	0.0137939	0.0334558	0.000234496	0.000568749	0.841584	5.63121e-09	5.63118e-09	1	0	0	1	1	0
AAATAAG	1	4	7	362.48	41642132	101	149450770	28	4	0.00275877	0.0110351	0.0267647	7.72456e-05	0.000187353	0.277228	1.85499e-09	1.85498e-09	1	0	0	1	0	0
AAATAAGAG	8	80	9	362.48	41642132	101	149450770	720	10	0.0220702	0.220702	0.535293	0.00198632	0.00481764	0.891089	4.76997e-08	4.76994e-08	1	0	0	1	1	0
AAATAAGAGGATAAGAC	1	5	17	362.48	41642132	101	149450770	85	5	0.00275877	0.0137939	0.0334558	0.000234496	0.000568749	0.841584	5.63121e-09	5.63118e-09	1	0	0	1	1	0
AAATAAGCTGCGGG	3	14	14	362.48	41642132	101	149450770	196	4.66667	0.00827632	0.0386228	0.0936763	0.000540719	0.00131147	0.646865	1.29849e-08	1.29848e-08	1	0	0	1	1	0
AAATAAT	6	26	7	362.48	41642132	101	149450770	182	4.33333	0.0165526	0.0717281	0.17397	0.000502097	0.00121779	0.30033	1.20574e-08	1.20573e-08	1	0	0	1	0	0
AAATAATG	1	5	8	362.48	41642132	101	149450770	40	5	0.00275877	0.0137939	0.0334558	0.000110351	0.000267647	0.39604	2.64998e-09	2.64997e-09	1	0	0	1	0	0
AAATAATGAAATG	3	15	13	362.48	41642132	101	149450770	195	5	0.00827632	0.0413816	0.100367	0.000537961	0.00130478	0.643564	1.29187e-08	1.29186e-08	1	0	0	1	1	0
AAATAC	10	40	6	362.48	41642132	101	149450770	240	4	0.0275877	0.110351	0.267647	0.000662105	0.00160588	0.237624	1.58999e-08	1.58998e-08	1	0	0	1	0	0
AAATACACAC	1	4	10	362.48	41642132	101	149450770	40	4	0.00275877	0.0110351	0.0267647	0.000110351	0.000267647	0.39604	2.64998e-09	2.64997e-09	1	0	0	1	0	0
AAATACACTTATAGATTTG	6	26	19	362.48	41642132	101	149450770	494	4.33333	0.0165526	0.0717281	0.17397	0.00136283	0.00330544	0.815182	3.27273e-08	3.27271e-08	1	0	0	1	1	0
AAATACAGTTCGCAATGT	1	4	18	362.48	41642132	101	149450770	72	4	0.00275877	0.0110351	0.0267647	0.000198632	0.000481764	0.712871	4.76997e-09	4.76994e-09	1	0	0	1	1	0
AAATACCACCACCAC	2	9	15	362.48	41642132	101	149450770	135	4.5	0.00551755	0.024829	0.0602205	0.000372434	0.000903307	0.668317	8.94369e-09	8.94364e-09	1	0	0	1	1	0
AAATACCACCACCACCAC	1	5	18	362.48	41642132	101	149450770	90	5	0.00275877	0.0137939	0.0334558	0.00024829	0.000602205	0.891089	5.96246e-09	5.96243e-09	1	0	0	1	1	0
AAATACTTAAGTCTG	2	11	15	362.48	41642132	101	149450770	165	5.5	0.00551755	0.0303465	0.0736028	0.000455198	0.00110404	0.816832	1.09312e-08	1.09311e-08	1	0	0	1	1	0
AAATAG	3	16	6	362.48	41642132	101	149450770	96	5.33333	0.00827632	0.0441404	0.107059	0.000264842	0.000642352	0.316832	6.35996e-09	6.35992e-09	1	0	0	1	0	0
AAATAGACGCACATACGG	1	5	18	362.48	41642132	101	149450770	90	5	0.00275877	0.0137939	0.0334558	0.00024829	0.000602205	0.891089	5.96246e-09	5.96243e-09	1	0	0	1	1	0
AAATAGACTGTT	4	29	12	362.48	41642132	101	149450770	348	7.25	0.0110351	0.0800044	0.194044	0.000960053	0.00232853	0.861386	2.30548e-08	2.30547e-08	1	0	0	1	1	0
AAATAGAGGTGACGAATTCAC	1	4	21	362.48	41642132	101	149450770	84	4	0.00275877	0.0110351	0.0267647	0.000231737	0.000562058	0.831683	5.56496e-09	5.56493e-09	1	0	0	1	1	0
AAATAGCAT	1	5	9	362.48	41642132	101	149450770	45	5	0.00275877	0.0137939	0.0334558	0.000124145	0.000301102	0.445545	2.98123e-09	2.98121e-09	1	0	0	1	0	0
AAATAGCCGAAGTCGCAGC	1	4	19	362.48	41642132	101	149450770	76	4	0.00275877	0.0110351	0.0267647	0.000209667	0.000508529	0.752475	5.03497e-09	5.03494e-09	1	0	0	1	1	0
AAATAGGC	1	4	8	362.48	41642132	101	149450770	32	4	0.00275877	0.0110351	0.0267647	8.82807e-05	0.000214117	0.316832	2.11999e-09	2.11997e-09	1	0	0	1	0	0
AAATAGGCTAGCCACT	1	4	16	362.48	41642132	101	149450770	64	4	0.00275877	0.0110351	0.0267647	0.000176561	0.000428235	0.633663	4.23997e-09	4.23995e-09	1	0	0	1	1	0
AAATAGGCTGTT	4	20	12	362.48	41642132	101	149450770	240	5	0.0110351	0.0551755	0.133823	0.000662105	0.00160588	0.594059	1.58999e-08	1.58998e-08	1	0	0	1	1	0
AAATAGTAACACAGACAC	10	45	18	362.48	41642132	101	149450770	810	4.5	0.0275877	0.124145	0.301102	0.00223461	0.00541984	0.80198	5.36621e-08	5.36618e-08	1	0	0	1	1	0
AAATAGTAGTTCTTGGC	5	23	17	362.48	41642132	101	149450770	391	4.6	0.0137939	0.0634518	0.153897	0.00107868	0.00261625	0.774257	2.59036e-08	2.59034e-08	1	0	0	1	1	0
AAATAGTCGATCGTTCG	4	16	17	362.48	41642132	101	149450770	272	4	0.0110351	0.0441404	0.107059	0.000750386	0.00182	0.673267	1.80199e-08	1.80198e-08	1	0	0	1	1	0
AAATAT	27	117	6	362.48	41642132	101	149450770	702	4.33333	0.0744869	0.322776	0.782866	0.00193666	0.0046972	0.257426	4.65072e-08	4.65069e-08	1	0	0	1	0	0
AAATATGACAGAGTGAAT	2	8	18	362.48	41642132	101	149450770	144	4	0.00551755	0.0220702	0.0535293	0.000397263	0.000963528	0.712871	9.53994e-09	9.53988e-09	1	0	0	1	1	0
AAATATGGGAAGAATGC	6	25	17	362.48	41642132	101	149450770	425	4.16667	0.0165526	0.0689693	0.167279	0.00117248	0.00284375	0.70132	2.81561e-08	2.81559e-08	1	0	0	1	1	0
AAATATGGGGAAGACGC	1	5	17	362.48	41642132	101	149450770	85	5	0.00275877	0.0137939	0.0334558	0.000234496	0.000568749	0.841584	5.63121e-09	5.63118e-09	1	0	0	1	1	0
AAATATGTTACAGTCTCAGGT	1	4	21	362.48	41642132	101	149450770	84	4	0.00275877	0.0110351	0.0267647	0.000231737	0.000562058	0.831683	5.56496e-09	5.56493e-09	1	0	0	1	1	0
AAATATTAAGCTCGGGGAGGAG	3	12	22	362.48	41642132	101	149450770	264	4	0.00827632	0.0331053	0.080294	0.000728316	0.00176647	0.871287	1.74899e-08	1.74898e-08	1	0	0	1	1	0
AAATC	33	174	5	362.48	41642132	101	149450770	870	5.27273	0.0910395	0.480026	1.16426	0.00240013	0.00582131	0.261026	5.76371e-08	5.76368e-08	1	0	0	1	0	0
AAATCAACCCTTAAGAG	1	4	17	362.48	41642132	101	149450770	68	4	0.00275877	0.0110351	0.0267647	0.000187597	0.000454999	0.673267	4.50497e-09	4.50494e-09	1	0	0	1	1	0
AAATCACAACACTGGCAAT	8	32	19	362.48	41642132	101	149450770	608	4	0.0220702	0.0882807	0.214117	0.00167733	0.00406823	0.752475	4.02797e-08	4.02795e-08	1	0	0	1	1	0
AAATCACATAAGTCACGG	3	14	18	362.48	41642132	101	149450770	252	4.66667	0.00827632	0.0386228	0.0936763	0.000695211	0.00168617	0.831683	1.66949e-08	1.66948e-08	1	0	0	1	1	0
AAATCAGGG	4	38	9	362.48	41642132	101	149450770	342	9.5	0.0110351	0.104833	0.254264	0.0009435	0.00228838	0.846535	2.26573e-08	2.26572e-08	1	0	0	1	1	0
AAATCAGTATCTACGCG	1	4	17	362.48	41642132	101	149450770	68	4	0.00275877	0.0110351	0.0267647	0.000187597	0.000454999	0.673267	4.50497e-09	4.50494e-09	1	0	0	1	1	0
AAATCATGTTACTTCAC	1	4	17	362.48	41642132	101	149450770	68	4	0.00275877	0.0110351	0.0267647	0.000187597	0.000454999	0.673267	4.50497e-09	4.50494e-09	1	0	0	1	1	0
AAATCC	4	16	6	362.48	41642132	101	149450770	96	4	0.0110351	0.0441404	0.107059	0.000264842	0.000642352	0.237624	6.35996e-09	6.35992e-09	1	0	0	1	0	0
AAATCCAC	1	4	8	362.48	41642132	101	149450770	32	4	0.00275877	0.0110351	0.0267647	8.82807e-05	0.000214117	0.316832	2.11999e-09	2.11997e-09	1	0	0	1	0	0
AAATCCT	1	5	7	362.48	41642132	101	149450770	35	5	0.00275877	0.0137939	0.0334558	9.65571e-05	0.000234191	0.346535	2.31873e-09	2.31872e-09	1	0	0	1	0	0
AAATCG	2	8	6	362.48	41642132	101	149450770	48	4	0.00551755	0.0220702	0.0535293	0.000132421	0.000321176	0.237624	3.17998e-09	3.17996e-09	1	0	0	1	0	0
AAATCGAACTCGCATAAC	1	4	18	362.48	41642132	101	149450770	72	4	0.00275877	0.0110351	0.0267647	0.000198632	0.000481764	0.712871	4.76997e-09	4.76994e-09	1	0	0	1	1	0
AAATCGGC	1	4	8	362.48	41642132	101	149450770	32	4	0.00275877	0.0110351	0.0267647	8.82807e-05	0.000214117	0.316832	2.11999e-09	2.11997e-09	1	0	0	1	0	0
AAATCGGTGTTATTCTATACCC	1	4	22	362.48	41642132	101	149450770	88	4	0.00275877	0.0110351	0.0267647	0.000242772	0.000588823	0.871287	5.82996e-09	5.82993e-09	1	0	0	1	1	0
AAATCT	5	20	6	362.48	41642132	101	149450770	120	4	0.0137939	0.0551755	0.133823	0.000331053	0.00080294	0.237624	7.94995e-09	7.9499e-09	1	0	0	1	0	0
AAATCTCC	4	16	8	362.48	41642132	101	149450770	128	4	0.0110351	0.0441404	0.107059	0.000353123	0.000856469	0.316832	8.47994e-09	8.47989e-09	1	0	0	1	0	0
AAATCTCCAATAAGTGAACATAG	5	20	23	362.48	41642132	101	149450770	460	4	0.0137939	0.0551755	0.133823	0.00126904	0.00307794	0.910891	3.04748e-08	3.04746e-08	1	0	0	1	1	0
AAATCTGATGTTCGTTCCG	6	26	19	362.48	41642132	101	149450770	494	4.33333	0.0165526	0.0717281	0.17397	0.00136283	0.00330544	0.815182	3.27273e-08	3.27271e-08	1	0	0	1	1	0
AAATCTGGG	1	4	9	362.48	41642132	101	149450770	36	4	0.00275877	0.0110351	0.0267647	9.93158e-05	0.000240882	0.356436	2.38498e-09	2.38497e-09	1	0	0	1	0	0
AAATCTTCGTCT	2	14	12	362.48	41642132	101	149450770	168	7	0.00551755	0.0386228	0.0936763	0.000463474	0.00112412	0.831683	1.11299e-08	1.11299e-08	1	0	0	1	1	0
AAATG	89	481	5	362.48	41642132	101	149450770	2405	5.40449	0.245531	1.32697	3.21845	0.00663485	0.0160923	0.267549	1.5933e-07	1.59329e-07	1	0	0	1	0	0
AAATGAAATGAAG	3	16	13	362.48	41642132	101	149450770	208	5.33333	0.00827632	0.0441404	0.107059	0.000573825	0.00139176	0.686469	1.37799e-08	1.37798e-08	1	0	0	1	1	0
AAATGAACTGAC	5	21	12	362.48	41642132	101	149450770	252	4.2	0.0137939	0.0579342	0.140514	0.000695211	0.00168617	0.49901	1.66949e-08	1.66948e-08	1	0	0	1	0	0
AAATGAAGATTCGGG	10	54	15	362.48	41642132	101	149450770	810	5.4	0.0275877	0.148974	0.361323	0.00223461	0.00541984	0.80198	5.36621e-08	5.36618e-08	1	0	0	1	1	0
AAATGAAGC	4	29	9	362.48	41642132	101	149450770	261	7.25	0.0110351	0.0800044	0.194044	0.00072004	0.00174639	0.64604	1.72911e-08	1.7291e-08	1	0	0	1	1	0
AAATGAAGTT	8	80	10	362.48	41642132	101	149450770	800	10	0.0220702	0.220702	0.535293	0.00220702	0.00535293	0.990099	5.29996e-08	5.29993e-08	1	0	0	1	1	0
AAATGACAGAGCCC	1	4	14	362.48	41642132	101	149450770	56	4	0.00275877	0.0110351	0.0267647	0.000154491	0.000374705	0.554455	3.70998e-09	3.70995e-09	1	0	0	1	1	0
AAATGAGAAGTAGAAG	6	28	16	362.48	41642132	101	149450770	448	4.66667	0.0165526	0.0772456	0.187353	0.00123593	0.00299764	0.739274	2.96798e-08	2.96796e-08	1	0	0	1	1	0
AAATGAGTGCTAAG	12	63	14	362.48	41642132	101	149450770	882	5.25	0.0331053	0.173803	0.421543	0.00243324	0.00590161	0.727723	5.84321e-08	5.84318e-08	1	0	0	1	1	0
AAATGAGTGG	2	9	10	362.48	41642132	101	149450770	90	4.5	0.00551755	0.024829	0.0602205	0.00024829	0.000602205	0.445545	5.96246e-09	5.96243e-09	1	0	0	1	0	0
AAATGATGATG	1	5	11	362.48	41642132	101	149450770	55	5	0.00275877	0.0137939	0.0334558	0.000151733	0.000368014	0.544554	3.64373e-09	3.6437e-09	1	0	0	1	1	0
AAATGC	19	88	6	362.48	41642132	101	149450770	528	4.63158	0.0524167	0.242772	0.588823	0.00145663	0.00353294	0.275143	3.49798e-08	3.49796e-08	1	0	0	1	0	0
AAATGCTCCGAGAGGC	1	5	16	362.48	41642132	101	149450770	80	5	0.00275877	0.0137939	0.0334558	0.000220702	0.000535293	0.792079	5.29996e-09	5.29993e-09	1	0	0	1	1	0
AAATGCTGAATTTGGCGG	5	22	18	362.48	41642132	101	149450770	396	4.4	0.0137939	0.060693	0.147206	0.00109247	0.0026497	0.784158	2.62348e-08	2.62347e-08	1	0	0	1	1	0
AAATGG	21	88	6	362.48	41642132	101	149450770	528	4.19048	0.0579342	0.242772	0.588823	0.00145663	0.00353294	0.248939	3.49798e-08	3.49796e-08	1	0	0	1	0	0
AAATGGAG	4	32	8	362.48	41642132	101	149450770	256	8	0.0110351	0.0882807	0.214117	0.000706246	0.00171294	0.633663	1.69599e-08	1.69598e-08	1	0	0	1	1	0
AAATGGC	1	4	7	362.48	41642132	101	149450770	28	4	0.00275877	0.0110351	0.0267647	7.72456e-05	0.000187353	0.277228	1.85499e-09	1.85498e-09	1	0	0	1	0	0
AAATGGCAACTGACCAC	2	9	17	362.48	41642132	101	149450770	153	4.5	0.00551755	0.024829	0.0602205	0.000422092	0.00102375	0.757426	1.01362e-08	1.01361e-08	1	0	0	1	1	0
AAATGGCCGAAGTCACGG	1	4	18	362.48	41642132	101	149450770	72	4	0.00275877	0.0110351	0.0267647	0.000198632	0.000481764	0.712871	4.76997e-09	4.76994e-09	1	0	0	1	1	0
AAATGGGCG	1	4	9	362.48	41642132	101	149450770	36	4	0.00275877	0.0110351	0.0267647	9.93158e-05	0.000240882	0.356436	2.38498e-09	2.38497e-09	1	0	0	1	0	0
AAATGGGGGTCAGGAAGT	1	5	18	362.48	41642132	101	149450770	90	5	0.00275877	0.0137939	0.0334558	0.00024829	0.000602205	0.891089	5.96246e-09	5.96243e-09	1	0	0	1	1	0
AAATGT	1456	6032	6	362.48	41642132	101	149450770	36192	4.14286	4.01677	16.6409	40.3611	0.0998455	0.242167	0.24611	2.3977e-06	2.39769e-06	1	0	0	1	0	0
AAATGTAGACTCCTG	1	4	15	362.48	41642132	101	149450770	60	4	0.00275877	0.0110351	0.0267647	0.000165526	0.00040147	0.594059	3.97497e-09	3.97495e-09	1	0	0	1	1	0
AAATGTCAATTGAAGGTGC	6	26	19	362.48	41642132	101	149450770	494	4.33333	0.0165526	0.0717281	0.17397	0.00136283	0.00330544	0.815182	3.27273e-08	3.27271e-08	1	0	0	1	1	0
AAATGTCACAGAACAC	1	4	16	362.48	41642132	101	149450770	64	4	0.00275877	0.0110351	0.0267647	0.000176561	0.000428235	0.633663	4.23997e-09	4.23995e-09	1	0	0	1	1	0
AAATGTCACAGAACCC	2	8	16	362.48	41642132	101	149450770	128	4	0.00551755	0.0220702	0.0535293	0.000353123	0.000856469	0.633663	8.47994e-09	8.47989e-09	1	0	0	1	1	0
AAATGTCACAGATTAT	5	20	16	362.48	41642132	101	149450770	320	4	0.0137939	0.0551755	0.133823	0.000882807	0.00214117	0.633663	2.11999e-08	2.11997e-08	1	0	0	1	1	0
AAATGTCGAGGTAAC	2	11	15	362.48	41642132	101	149450770	165	5.5	0.00551755	0.0303465	0.0736028	0.000455198	0.00110404	0.816832	1.09312e-08	1.09311e-08	1	0	0	1	1	0
AAATGTCGAGGTAC	1	4	14	362.48	41642132	101	149450770	56	4	0.00275877	0.0110351	0.0267647	0.000154491	0.000374705	0.554455	3.70998e-09	3.70995e-09	1	0	0	1	1	0
AAATGTG	2	8	7	362.48	41642132	101	149450770	56	4	0.00551755	0.0220702	0.0535293	0.000154491	0.000374705	0.277228	3.70998e-09	3.70995e-09	1	0	0	1	0	0
AAATGTGACAGTTGGGTTG	3	13	19	362.48	41642132	101	149450770	247	4.33333	0.00827632	0.035864	0.0869852	0.000681417	0.00165272	0.815182	1.63636e-08	1.63635e-08	1	0	0	1	1	0
AAATGTGAGTTC	4	28	12	362.48	41642132	101	149450770	336	7	0.0110351	0.0772456	0.187353	0.000926948	0.00224823	0.831683	2.22599e-08	2.22597e-08	1	0	0	1	1	0
AAATGTGGTGTCACAGT	2	8	17	362.48	41642132	101	149450770	136	4	0.00551755	0.0220702	0.0535293	0.000375193	0.000909999	0.673267	9.00994e-09	9.00989e-09	1	0	0	1	1	0
AAATGTGTAC	2	8	10	362.48	41642132	101	149450770	80	4	0.00551755	0.0220702	0.0535293	0.000220702	0.000535293	0.39604	5.29996e-09	5.29993e-09	1	0	0	1	0	0
AAATGTGTT	11	100	9	362.48	41642132	101	149450770	900	9.09091	0.0303465	0.275877	0.669117	0.0024829	0.00602205	0.810081	5.96246e-08	5.96243e-08	1	0	0	1	1	0
AAATT	470	2484	5	362.48	41642132	101	149450770	12420	5.28511	1.29662	6.85279	16.6209	0.034264	0.0831043	0.261639	8.2282e-07	8.22815e-07	1	0	0	1	0	0
AAATTAATGCACCGAT	2	9	16	362.48	41642132	101	149450770	144	4.5	0.00551755	0.024829	0.0602205	0.000397263	0.000963528	0.712871	9.53994e-09	9.53988e-09	1	0	0	1	1	0
AAATTAC	4	18	7	362.48	41642132	101	149450770	126	4.5	0.0110351	0.0496579	0.120441	0.000347605	0.000843087	0.311881	8.34744e-09	8.3474e-09	1	0	0	1	0	0
AAATTAG	9	36	7	362.48	41642132	101	149450770	252	4	0.024829	0.0993158	0.240882	0.000695211	0.00168617	0.277228	1.66949e-08	1.66948e-08	1	0	0	1	0	0
AAATTAGGAACTTC	5	20	14	362.48	41642132	101	149450770	280	4	0.0137939	0.0551755	0.133823	0.000772456	0.00187353	0.554455	1.85499e-08	1.85498e-08	1	0	0	1	1	0
AAATTAGTCGTTAG	8	42	14	362.48	41642132	101	149450770	588	5.25	0.0220702	0.115868	0.281029	0.00162216	0.00393441	0.727723	3.89547e-08	3.89545e-08	1	0	0	1	1	0
AAATTAT	1	4	7	362.48	41642132	101	149450770	28	4	0.00275877	0.0110351	0.0267647	7.72456e-05	0.000187353	0.277228	1.85499e-09	1.85498e-09	1	0	0	1	0	0
AAATTATCAATAATAC	1	5	16	362.48	41642132	101	149450770	80	5	0.00275877	0.0137939	0.0334558	0.000220702	0.000535293	0.792079	5.29996e-09	5.29993e-09	1	0	0	1	1	0
AAATTC	1	4	6	362.48	41642132	101	149450770	24	4	0.00275877	0.0110351	0.0267647	6.62105e-05	0.000160588	0.237624	1.58999e-09	1.58998e-09	1	0	0	1	0	0
AAATTCCCATC	3	12	11	362.48	41642132	101	149450770	132	4	0.00827632	0.0331053	0.080294	0.000364158	0.000883234	0.435644	8.74494e-09	8.74489e-09	1	0	0	1	0	0
AAATTCCGAATCTCG	8	34	15	362.48	41642132	101	149450770	510	4.25	0.0220702	0.0937983	0.2275	0.00140697	0.00341249	0.631188	3.37873e-08	3.37871e-08	1	0	0	1	1	0
AAATTCCTACTCC	4	28	13	362.48	41642132	101	149450770	364	7	0.0110351	0.0772456	0.187353	0.00100419	0.00243558	0.90099	2.41148e-08	2.41147e-08	1	0	0	1	1	0
AAATTCGAATTCACGGG	5	20	17	362.48	41642132	101	149450770	340	4	0.0137939	0.0551755	0.133823	0.000937983	0.002275	0.673267	2.25249e-08	2.25247e-08	1	0	0	1	1	0
AAATTCGC	1	4	8	362.48	41642132	101	149450770	32	4	0.00275877	0.0110351	0.0267647	8.82807e-05	0.000214117	0.316832	2.11999e-09	2.11997e-09	1	0	0	1	0	0
AAATTCTC	2	8	8	362.48	41642132	101	149450770	64	4	0.00551755	0.0220702	0.0535293	0.000176561	0.000428235	0.316832	4.23997e-09	4.23995e-09	1	0	0	1	0	0
AAATTG	3	12	6	362.48	41642132	101	149450770	72	4	0.00827632	0.0331053	0.080294	0.000198632	0.000481764	0.237624	4.76997e-09	4.76994e-09	1	0	0	1	0	0
AAATTGAAG	5	23	9	362.48	41642132	101	149450770	207	4.6	0.0137939	0.0634518	0.153897	0.000571066	0.00138507	0.409901	1.37137e-08	1.37136e-08	1	0	0	1	0	0
AAATTGC	4	16	7	362.48	41642132	101	149450770	112	4	0.0110351	0.0441404	0.107059	0.000308983	0.000749411	0.277228	7.41995e-09	7.41991e-09	1	0	0	1	0	0
AAATTGCGAGTATCGG	2	10	16	362.48	41642132	101	149450770	160	5	0.00551755	0.0275877	0.0669117	0.000441404	0.00107059	0.792079	1.05999e-08	1.05999e-08	1	0	0	1	1	0
AAATTGT	1	4	7	362.48	41642132	101	149450770	28	4	0.00275877	0.0110351	0.0267647	7.72456e-05	0.000187353	0.277228	1.85499e-09	1.85498e-09	1	0	0	1	0	0
AAATTGTCACTGATATT	2	8	17	362.48	41642132	101	149450770	136	4	0.00551755	0.0220702	0.0535293	0.000375193	0.000909999	0.673267	9.00994e-09	9.00989e-09	1	0	0	1	1	0
AAATTGTGATTGGT	2	12	14	362.48	41642132	101	149450770	168	6	0.00551755	0.0331053	0.080294	0.000463474	0.00112412	0.831683	1.11299e-08	1.11299e-08	1	0	0	1	1	0
AAATTGTGATTGT	14	56	13	362.48	41642132	101	149450770	728	4	0.0386228	0.154491	0.374705	0.00200839	0.00487117	0.514851	4.82297e-08	4.82294e-08	1	0	0	1	1	0
AAATTGTTGAAGTCGTC	3	12	17	362.48	41642132	101	149450770	204	4	0.00827632	0.0331053	0.080294	0.00056279	0.001365	0.673267	1.35149e-08	1.35148e-08	1	0	0	1	1	0
AAATTT	15	64	6	362.48	41642132	101	149450770	384	4.26667	0.0413816	0.176561	0.428235	0.00105937	0.00256941	0.253465	2.54398e-08	2.54397e-08	1	0	0	1	0	0
AAATTTATTAAGACC	1	6	15	362.48	41642132	101	149450770	90	6	0.00275877	0.0165526	0.040147	0.00024829	0.000602205	0.891089	5.96246e-09	5.96243e-09	1	0	0	1	1	0
AAC	24410	229834	3	362.48	41642132	101	149450770	689502	9.41557	67.3416	634.06	1537.86	1.90218	4.61357	0.27967	4.56792e-05	4.56789e-05	1	1	1	0	0	0
AACAACAACAACCACCCC	1	5	18	362.48	41642132	101	149450770	90	5	0.00275877	0.0137939	0.0334558	0.00024829	0.000602205	0.891089	5.96246e-09	5.96243e-09	1	0	0	1	1	0
AACAACAACCTC	1	5	12	362.48	41642132	101	149450770	60	5	0.00275877	0.0137939	0.0334558	0.000165526	0.00040147	0.594059	3.97497e-09	3.97495e-09	1	0	0	1	1	0
AACAACAAGAACAACGAC	1	4	18	362.48	41642132	101	149450770	72	4	0.00275877	0.0110351	0.0267647	0.000198632	0.000481764	0.712871	4.76997e-09	4.76994e-09	1	0	0	1	1	0
AACAACACAACACAC	2	10	15	362.48	41642132	101	149450770	150	5	0.00551755	0.0275877	0.0669117	0.000413816	0.00100367	0.742574	9.93743e-09	9.93738e-09	1	0	0	1	1	0
AACAACACC	6	30	9	362.48	41642132	101	149450770	270	5	0.0165526	0.0827632	0.200735	0.000744869	0.00180661	0.445545	1.78874e-08	1.78873e-08	1	0	0	1	0	0
AACAACACTACTCCTGTAGC	1	5	20	362.48	41642132	101	149450770	100	5	0.00275877	0.0137939	0.0334558	0.000275877	0.000669117	0.990099	6.62496e-09	6.62492e-09	1	0	0	1	1	0
AACAACACTCACACTCCAGCGC	2	8	22	362.48	41642132	101	149450770	176	4	0.00551755	0.0220702	0.0535293	0.000485544	0.00117765	0.871287	1.16599e-08	1.16599e-08	1	0	0	1	1	0
AACAACAGCAACACC	3	12	15	362.48	41642132	101	149450770	180	4	0.00827632	0.0331053	0.080294	0.000496579	0.00120441	0.594059	1.19249e-08	1.19249e-08	1	0	0	1	1	0
AACAACAGGCGCGGCGGCAGCTGC	1	4	24	362.48	41642132	101	149450770	96	4	0.00275877	0.0110351	0.0267647	0.000264842	0.000642352	0.950495	6.35996e-09	6.35992e-09	1	0	0	1	1	0
AACAACAGTG	1	6	10	362.48	41642132	101	149450770	60	6	0.00275877	0.0165526	0.040147	0.000165526	0.00040147	0.594059	3.97497e-09	3.97495e-09	1	0	0	1	1	0
AACAACAGTGGCAGCGTG	3	12	18	362.48	41642132	101	149450770	216	4	0.00827632	0.0331053	0.080294	0.000595895	0.00144529	0.712871	1.43099e-08	1.43098e-08	1	0	0	1	1	0
AACAACCAC	5	33	9	362.48	41642132	101	149450770	297	6.6	0.0137939	0.0910395	0.220808	0.000819356	0.00198728	0.588119	1.96761e-08	1.9676e-08	1	0	0	1	1	0
AACAACCAGTGCCATGATCCAG	1	4	22	362.48	41642132	101	149450770	88	4	0.00275877	0.0110351	0.0267647	0.000242772	0.000588823	0.871287	5.82996e-09	5.82993e-09	1	0	0	1	1	0
AACAACCGC	6	31	9	362.48	41642132	101	149450770	279	5.16667	0.0165526	0.085522	0.207426	0.000769698	0.00186684	0.460396	1.84836e-08	1.84835e-08	1	0	0	1	0	0
AACAACGAAGC	8	56	11	362.48	41642132	101	149450770	616	7	0.0220702	0.154491	0.374705	0.0016994	0.00412176	0.762376	4.08097e-08	4.08095e-08	1	0	0	1	1	0
AACAACGAG	1	7	9	362.48	41642132	101	149450770	63	7	0.00275877	0.0193114	0.0468382	0.000173803	0.000421543	0.623762	4.17372e-09	4.1737e-09	1	0	0	1	1	0
AACAACTAACACTAACGCCG	2	10	20	362.48	41642132	101	149450770	200	5	0.00551755	0.0275877	0.0669117	0.000551755	0.00133823	0.990099	1.32499e-08	1.32498e-08	1	0	0	1	1	0
AACAACTAC	3	14	9	362.48	41642132	101	149450770	126	4.66667	0.00827632	0.0386228	0.0936763	0.000347605	0.000843087	0.415842	8.34744e-09	8.3474e-09	1	0	0	1	0	0
AACAACTCAGAAGAGTT	2	8	17	362.48	41642132	101	149450770	136	4	0.00551755	0.0220702	0.0535293	0.000375193	0.000909999	0.673267	9.00994e-09	9.00989e-09	1	0	0	1	1	0
AACAACTCGGCAGT	3	15	14	362.48	41642132	101	149450770	210	5	0.00827632	0.0413816	0.100367	0.000579342	0.00140514	0.693069	1.39124e-08	1.39123e-08	1	0	0	1	1	0
AACAACTCTCGAGTAATGT	1	5	19	362.48	41642132	101	149450770	95	5	0.00275877	0.0137939	0.0334558	0.000262083	0.000635661	0.940594	6.29371e-09	6.29367e-09	1	0	0	1	1	0
AACAACTGAATGTAATGT	1	5	18	362.48	41642132	101	149450770	90	5	0.00275877	0.0137939	0.0334558	0.00024829	0.000602205	0.891089	5.96246e-09	5.96243e-09	1	0	0	1	1	0
AACAACTGCCGTCCTAGCTGCTC	1	4	23	362.48	41642132	101	149450770	92	4	0.00275877	0.0110351	0.0267647	0.000253807	0.000615587	0.910891	6.09496e-09	6.09492e-09	1	0	0	1	1	0
AACAACTTCAGTCTTGGCT	1	4	19	362.48	41642132	101	149450770	76	4	0.00275877	0.0110351	0.0267647	0.000209667	0.000508529	0.752475	5.03497e-09	5.03494e-09	1	0	0	1	1	0
AACAAG	8	54	6	362.48	41642132	101	149450770	324	6.75	0.0220702	0.148974	0.361323	0.000893842	0.00216794	0.40099	2.14649e-08	2.14647e-08	1	0	0	1	0	0
AACAAGAGAGAGGGGGG	1	5	17	362.48	41642132	101	149450770	85	5	0.00275877	0.0137939	0.0334558	0.000234496	0.000568749	0.841584	5.63121e-09	5.63118e-09	1	0	0	1	1	0
AACAAGAGTG	9	52	10	362.48	41642132	101	149450770	520	5.77778	0.024829	0.143456	0.347941	0.00143456	0.00347941	0.572057	3.44498e-08	3.44496e-08	1	0	0	1	1	0
AACAAGC	2	8	7	362.48	41642132	101	149450770	56	4	0.00551755	0.0220702	0.0535293	0.000154491	0.000374705	0.277228	3.70998e-09	3.70995e-09	1	0	0	1	0	0
AACAAGCATGACAACT	1	6	16	362.48	41642132	101	149450770	96	6	0.00275877	0.0165526	0.040147	0.000264842	0.000642352	0.950495	6.35996e-09	6.35992e-09	1	0	0	1	1	0
AACAAGCATGGTAACT	4	24	16	362.48	41642132	101	149450770	384	6	0.0110351	0.0662105	0.160588	0.00105937	0.00256941	0.950495	2.54398e-08	2.54397e-08	1	0	0	1	1	0
AACAAGG	1	8	7	362.48	41642132	101	149450770	56	8	0.00275877	0.0220702	0.0535293	0.000154491	0.000374705	0.554455	3.70998e-09	3.70995e-09	1	0	0	1	1	0
AACAAGTC	2	8	8	362.48	41642132	101	149450770	64	4	0.00551755	0.0220702	0.0535293	0.000176561	0.000428235	0.316832	4.23997e-09	4.23995e-09	1	0	0	1	0	0
AACAAT	20	97	6	362.48	41642132	101	149450770	582	4.85	0.0551755	0.267601	0.649043	0.00160561	0.00389426	0.288119	3.85572e-08	3.8557e-08	1	0	0	1	0	0
AACAATAAGACTGGTG	3	14	16	362.48	41642132	101	149450770	224	4.66667	0.00827632	0.0386228	0.0936763	0.000617965	0.00149882	0.739274	1.48399e-08	1.48398e-08	1	0	0	1	1	0
AACAATCACAATT	5	33	13	362.48	41642132	101	149450770	429	6.6	0.0137939	0.0910395	0.220808	0.00118351	0.00287051	0.849505	2.84211e-08	2.84209e-08	1	0	0	1	1	0
AACAATCTGTCCAT	4	20	14	362.48	41642132	101	149450770	280	5	0.0110351	0.0551755	0.133823	0.000772456	0.00187353	0.693069	1.85499e-08	1.85498e-08	1	0	0	1	1	0
AACAATG	1	4	7	362.48	41642132	101	149450770	28	4	0.00275877	0.0110351	0.0267647	7.72456e-05	0.000187353	0.277228	1.85499e-09	1.85498e-09	1	0	0	1	0	0
AACAATT	3	12	7	362.48	41642132	101	149450770	84	4	0.00827632	0.0331053	0.080294	0.000231737	0.000562058	0.277228	5.56496e-09	5.56493e-09	1	0	0	1	0	0
AACAATTACCCAACATTACGG	1	4	21	362.48	41642132	101	149450770	84	4	0.00275877	0.0110351	0.0267647	0.000231737	0.000562058	0.831683	5.56496e-09	5.56493e-09	1	0	0	1	1	0
AACAC	49	267	5	362.48	41642132	101	149450770	1335	5.44898	0.13518	0.736592	1.78654	0.00368296	0.00893271	0.269751	8.84432e-08	8.84426e-08	1	0	0	1	0	0
AACACAAGTCGT	5	20	12	362.48	41642132	101	149450770	240	4	0.0137939	0.0551755	0.133823	0.000662105	0.00160588	0.475248	1.58999e-08	1.58998e-08	1	0	0	1	0	0
AACACAC	9	48	7	362.48	41642132	101	149450770	336	5.33333	0.024829	0.132421	0.321176	0.000926948	0.00224823	0.369637	2.22599e-08	2.22597e-08	1	0	0	1	0	0
AACACACAACCACACACAC	1	4	19	362.48	41642132	101	149450770	76	4	0.00275877	0.0110351	0.0267647	0.000209667	0.000508529	0.752475	5.03497e-09	5.03494e-09	1	0	0	1	1	0
AACACACACAC	3	12	11	362.48	41642132	101	149450770	132	4	0.00827632	0.0331053	0.080294	0.000364158	0.000883234	0.435644	8.74494e-09	8.74489e-09	1	0	0	1	0	0
AACACACACACACACCCACAC	1	4	21	362.48	41642132	101	149450770	84	4	0.00275877	0.0110351	0.0267647	0.000231737	0.000562058	0.831683	5.56496e-09	5.56493e-09	1	0	0	1	1	0
AACACACCC	1	4	9	362.48	41642132	101	149450770	36	4	0.00275877	0.0110351	0.0267647	9.93158e-05	0.000240882	0.356436	2.38498e-09	2.38497e-09	1	0	0	1	0	0
AACACAGAAGAGAGAGAGAG	1	5	20	362.48	41642132	101	149450770	100	5	0.00275877	0.0137939	0.0334558	0.000275877	0.000669117	0.990099	6.62496e-09	6.62492e-09	1	0	0	1	1	0
AACACAGAAGATCCT	2	12	15	362.48	41642132	101	149450770	180	6	0.00551755	0.0331053	0.080294	0.000496579	0.00120441	0.891089	1.19249e-08	1.19249e-08	1	0	0	1	1	0
AACACAGCAACC	1	8	12	362.48	41642132	101	149450770	96	8	0.00275877	0.0220702	0.0535293	0.000264842	0.000642352	0.950495	6.35996e-09	6.35992e-09	1	0	0	1	1	0
AACACAGCACCCTTAC	7	31	16	362.48	41642132	101	149450770	496	4.42857	0.0193114	0.085522	0.207426	0.00136835	0.00331882	0.701556	3.28598e-08	3.28596e-08	1	0	0	1	1	0
AACACAGCGGAATAC	1	5	15	362.48	41642132	101	149450770	75	5	0.00275877	0.0137939	0.0334558	0.000206908	0.000501837	0.742574	4.96872e-09	4.96869e-09	1	0	0	1	1	0
AACACATCAATC	1	6	12	362.48	41642132	101	149450770	72	6	0.00275877	0.0165526	0.040147	0.000198632	0.000481764	0.712871	4.76997e-09	4.76994e-09	1	0	0	1	1	0
AACACATCCATCCATCCATC	7	30	20	362.48	41642132	101	149450770	600	4.28571	0.0193114	0.0827632	0.200735	0.00165526	0.0040147	0.848656	3.97497e-08	3.97495e-08	1	0	0	1	1	0
AACACATGT	6	34	9	362.48	41642132	101	149450770	306	5.66667	0.0165526	0.0937983	0.2275	0.000844185	0.0020475	0.50495	2.02724e-08	2.02722e-08	1	0	0	1	1	0
AACACC	10	56	6	362.48	41642132	101	149450770	336	5.6	0.0275877	0.154491	0.374705	0.000926948	0.00224823	0.332673	2.22599e-08	2.22597e-08	1	0	0	1	0	0
AACACCACAC	3	19	10	362.48	41642132	101	149450770	190	6.33333	0.00827632	0.0524167	0.127132	0.000524167	0.00127132	0.627063	1.25874e-08	1.25873e-08	1	0	0	1	1	0
AACACCAGACCAAGG	1	4	15	362.48	41642132	101	149450770	60	4	0.00275877	0.0110351	0.0267647	0.000165526	0.00040147	0.594059	3.97497e-09	3.97495e-09	1	0	0	1	1	0
AACACCAGCAATACT	11	50	15	362.48	41642132	101	149450770	750	4.54545	0.0303465	0.137939	0.334558	0.00206908	0.00501837	0.675068	4.96872e-08	4.96869e-08	1	0	0	1	1	0
AACACCATACTAAGTG	10	58	16	362.48	41642132	101	149450770	928	5.8	0.0275877	0.160009	0.388088	0.00256014	0.0062094	0.918812	6.14796e-08	6.14792e-08	1	0	0	1	1	0
AACACCATCAC	1	4	11	362.48	41642132	101	149450770	44	4	0.00275877	0.0110351	0.0267647	0.000121386	0.000294411	0.435644	2.91498e-09	2.91496e-09	1	0	0	1	0	0
AACACCTAACCT	2	12	12	362.48	41642132	101	149450770	144	6	0.00551755	0.0331053	0.080294	0.000397263	0.000963528	0.712871	9.53994e-09	9.53988e-09	1	0	0	1	1	0
AACACCTTGAG	3	12	11	362.48	41642132	101	149450770	132	4	0.00827632	0.0331053	0.080294	0.000364158	0.000883234	0.435644	8.74494e-09	8.74489e-09	1	0	0	1	0	0
AACACG	4	16	6	362.48	41642132	101	149450770	96	4	0.0110351	0.0441404	0.107059	0.000264842	0.000642352	0.237624	6.35996e-09	6.35992e-09	1	0	0	1	0	0
AACACGC	1	9	7	362.48	41642132	101	149450770	63	9	0.00275877	0.024829	0.0602205	0.000173803	0.000421543	0.623762	4.17372e-09	4.1737e-09	1	0	0	1	1	0
AACACGCCACTTCTCT	1	4	16	362.48	41642132	101	149450770	64	4	0.00275877	0.0110351	0.0267647	0.000176561	0.000428235	0.633663	4.23997e-09	4.23995e-09	1	0	0	1	1	0
AACACT	6	27	6	362.48	41642132	101	149450770	162	4.5	0.0165526	0.0744869	0.180661	0.000446921	0.00108397	0.267327	1.07324e-08	1.07324e-08	1	0	0	1	0	0
AACACTACTGGC	1	6	12	362.48	41642132	101	149450770	72	6	0.00275877	0.0165526	0.040147	0.000198632	0.000481764	0.712871	4.76997e-09	4.76994e-09	1	0	0	1	1	0
AACACTATCAATCAATC	15	66	17	362.48	41642132	101	149450770	1122	4.4	0.0413816	0.182079	0.441617	0.00309534	0.00750749	0.740594	7.4332e-08	7.43316e-08	1	0	0	1	1	0
AACACTCATGACAGGT	4	17	16	362.48	41642132	101	149450770	272	4.25	0.0110351	0.0468991	0.11375	0.000750386	0.00182	0.673267	1.80199e-08	1.80198e-08	1	0	0	1	1	0
AACACTCCCTGCCC	2	9	14	362.48	41642132	101	149450770	126	4.5	0.00551755	0.024829	0.0602205	0.000347605	0.000843087	0.623762	8.34744e-09	8.3474e-09	1	0	0	1	1	0
AACACTCGATCCC	1	6	13	362.48	41642132	101	149450770	78	6	0.00275877	0.0165526	0.040147	0.000215184	0.000521911	0.772277	5.16747e-09	5.16744e-09	1	0	0	1	1	0
AACACTCTACGATCCT	6	25	16	362.48	41642132	101	149450770	400	4.16667	0.0165526	0.0689693	0.167279	0.00110351	0.00267647	0.660066	2.64998e-08	2.64997e-08	1	0	0	1	1	0
AACACTG	2	9	7	362.48	41642132	101	149450770	63	4.5	0.00551755	0.024829	0.0602205	0.000173803	0.000421543	0.311881	4.17372e-09	4.1737e-09	1	0	0	1	0	0
AACACTTAATGGAGCACAGC	1	4	20	362.48	41642132	101	149450770	80	4	0.00275877	0.0110351	0.0267647	0.000220702	0.000535293	0.792079	5.29996e-09	5.29993e-09	1	0	0	1	1	0
AACACTTACACACCTACCT	1	5	19	362.48	41642132	101	149450770	95	5	0.00275877	0.0137939	0.0334558	0.000262083	0.000635661	0.940594	6.29371e-09	6.29367e-09	1	0	0	1	1	0
AACAG	12	63	5	362.48	41642132	101	149450770	315	5.25	0.0331053	0.173803	0.421543	0.000869013	0.00210772	0.259901	2.08686e-08	2.08685e-08	1	0	0	1	0	0
AACAGAAGAAG	16	128	11	362.48	41642132	101	149450770	1408	8	0.0441404	0.353123	0.856469	0.00388435	0.00942116	0.871287	9.32794e-08	9.32788e-08	1	0	0	1	1	0
AACAGAAGAAGCCGC	1	5	15	362.48	41642132	101	149450770	75	5	0.00275877	0.0137939	0.0334558	0.000206908	0.000501837	0.742574	4.96872e-09	4.96869e-09	1	0	0	1	1	0
AACAGAAGACCC	2	16	12	362.48	41642132	101	149450770	192	8	0.00551755	0.0441404	0.107059	0.000529684	0.0012847	0.950495	1.27199e-08	1.27198e-08	1	0	0	1	1	0
AACAGAAGAGACACT	2	8	15	362.48	41642132	101	149450770	120	4	0.00551755	0.0220702	0.0535293	0.000331053	0.00080294	0.594059	7.94995e-09	7.9499e-09	1	0	0	1	1	0
AACAGAGGAAGGGGCGAAGT	1	5	20	362.48	41642132	101	149450770	100	5	0.00275877	0.0137939	0.0334558	0.000275877	0.000669117	0.990099	6.62496e-09	6.62492e-09	1	0	0	1	1	0
AACAGAGTAGGGG	2	8	13	362.48	41642132	101	149450770	104	4	0.00551755	0.0220702	0.0535293	0.000286912	0.000695881	0.514851	6.88995e-09	6.88991e-09	1	0	0	1	1	0
AACAGC	73	509	6	362.48	41642132	101	149450770	3054	6.9726	0.20139	1.40422	3.4058	0.00842529	0.0204348	0.414214	2.02326e-07	2.02325e-07	1	0	0	1	0	0
AACAGCAACAGCAGCTGACTTATC	2	8	24	362.48	41642132	101	149450770	192	4	0.00551755	0.0220702	0.0535293	0.000529684	0.0012847	0.950495	1.27199e-08	1.27198e-08	1	0	0	1	1	0
AACAGCCAATGCCT	1	5	14	362.48	41642132	101	149450770	70	5	0.00275877	0.0137939	0.0334558	0.000193114	0.000468382	0.693069	4.63747e-09	4.63744e-09	1	0	0	1	1	0
AACAGCCACACAGACC	1	6	16	362.48	41642132	101	149450770	96	6	0.00275877	0.0165526	0.040147	0.000264842	0.000642352	0.950495	6.35996e-09	6.35992e-09	1	0	0	1	1	0
AACAGCCACAGC	45	226	12	362.48	41642132	101	149450770	2712	5.02222	0.124145	0.623483	1.5122	0.00748179	0.0181464	0.5967	1.79669e-07	1.79668e-07	1	0	0	1	1	0
AACAGCCACAGGAGC	2	8	15	362.48	41642132	101	149450770	120	4	0.00551755	0.0220702	0.0535293	0.000331053	0.00080294	0.594059	7.94995e-09	7.9499e-09	1	0	0	1	1	0
AACAGCCAGCAGTG	1	4	14	362.48	41642132	101	149450770	56	4	0.00275877	0.0110351	0.0267647	0.000154491	0.000374705	0.554455	3.70998e-09	3.70995e-09	1	0	0	1	1	0
AACAGCGCCTCTCGTGT	4	17	17	362.48	41642132	101	149450770	289	4.25	0.0110351	0.0468991	0.11375	0.000797285	0.00193375	0.715347	1.91461e-08	1.9146e-08	1	0	0	1	1	0
AACAGCGGCTGCAGC	4	19	15	362.48	41642132	101	149450770	285	4.75	0.0110351	0.0524167	0.127132	0.00078625	0.00190698	0.705446	1.88811e-08	1.8881e-08	1	0	0	1	1	0
AACAGCGTCGACACCG	1	5	16	362.48	41642132	101	149450770	80	5	0.00275877	0.0137939	0.0334558	0.000220702	0.000535293	0.792079	5.29996e-09	5.29993e-09	1	0	0	1	1	0
AACAGCTAACTGTATT	3	12	16	362.48	41642132	101	149450770	192	4	0.00827632	0.0331053	0.080294	0.000529684	0.0012847	0.633663	1.27199e-08	1.27198e-08	1	0	0	1	1	0
AACAGG	10	41	6	362.48	41642132	101	149450770	246	4.1	0.0275877	0.11311	0.274338	0.000678658	0.00164603	0.243564	1.62974e-08	1.62973e-08	1	0	0	1	0	0
AACAGGC	1	4	7	362.48	41642132	101	149450770	28	4	0.00275877	0.0110351	0.0267647	7.72456e-05	0.000187353	0.277228	1.85499e-09	1.85498e-09	1	0	0	1	0	0
AACAGGTCCCTG	2	8	12	362.48	41642132	101	149450770	96	4	0.00551755	0.0220702	0.0535293	0.000264842	0.000642352	0.475248	6.35996e-09	6.35992e-09	1	0	0	1	0	0
AACAGT	8	32	6	362.48	41642132	101	149450770	192	4	0.0220702	0.0882807	0.214117	0.000529684	0.0012847	0.237624	1.27199e-08	1.27198e-08	1	0	0	1	0	0
AACAGTCATTCTTAGC	3	15	16	362.48	41642132	101	149450770	240	5	0.00827632	0.0413816	0.100367	0.000662105	0.00160588	0.792079	1.58999e-08	1.58998e-08	1	0	0	1	1	0
AACAGTCGATAGCGCG	2	10	16	362.48	41642132	101	149450770	160	5	0.00551755	0.0275877	0.0669117	0.000441404	0.00107059	0.792079	1.05999e-08	1.05999e-08	1	0	0	1	1	0
AACAGTGACCTAAGGTGTG	1	4	19	362.48	41642132	101	149450770	76	4	0.00275877	0.0110351	0.0267647	0.000209667	0.000508529	0.752475	5.03497e-09	5.03494e-09	1	0	0	1	1	0
AACAT	12	65	5	362.48	41642132	101	149450770	325	5.41667	0.0331053	0.17932	0.434926	0.000896601	0.00217463	0.268152	2.15311e-08	2.1531e-08	1	0	0	1	0	0
AACATAC	1	5	7	362.48	41642132	101	149450770	35	5	0.00275877	0.0137939	0.0334558	9.65571e-05	0.000234191	0.346535	2.31873e-09	2.31872e-09	1	0	0	1	0	0
AACATC	22	95	6	362.48	41642132	101	149450770	570	4.31818	0.060693	0.262083	0.635661	0.0015725	0.00381396	0.256526	3.77622e-08	3.7762e-08	1	0	0	1	0	0
AACATCAAGG	4	26	10	362.48	41642132	101	149450770	260	6.5	0.0110351	0.0717281	0.17397	0.000717281	0.0017397	0.643564	1.72249e-08	1.72248e-08	1	0	0	1	1	0
AACATCCACTGCTGAC	1	5	16	362.48	41642132	101	149450770	80	5	0.00275877	0.0137939	0.0334558	0.000220702	0.000535293	0.792079	5.29996e-09	5.29993e-09	1	0	0	1	1	0
AACATG	7	30	6	362.48	41642132	101	149450770	180	4.28571	0.0193114	0.0827632	0.200735	0.000496579	0.00120441	0.254597	1.19249e-08	1.19249e-08	1	0	0	1	0	0
AACATGAACG	4	21	10	362.48	41642132	101	149450770	210	5.25	0.0110351	0.0579342	0.140514	0.000579342	0.00140514	0.519802	1.39124e-08	1.39123e-08	1	0	0	1	1	0
AACATGAATCTGT	5	30	13	362.48	41642132	101	149450770	390	6	0.0137939	0.0827632	0.200735	0.00107592	0.00260955	0.772277	2.58373e-08	2.58372e-08	1	0	0	1	1	0
AACATGACAGT	1	4	11	362.48	41642132	101	149450770	44	4	0.00275877	0.0110351	0.0267647	0.000121386	0.000294411	0.435644	2.91498e-09	2.91496e-09	1	0	0	1	0	0
AACATGCACTGCTGAC	1	6	16	362.48	41642132	101	149450770	96	6	0.00275877	0.0165526	0.040147	0.000264842	0.000642352	0.950495	6.35996e-09	6.35992e-09	1	0	0	1	1	0
AACATGCAGCATGG	3	17	14	362.48	41642132	101	149450770	238	5.66667	0.00827632	0.0468991	0.11375	0.000656588	0.0015925	0.785479	1.57674e-08	1.57673e-08	1	0	0	1	1	0
AACATGGAAT	1	4	10	362.48	41642132	101	149450770	40	4	0.00275877	0.0110351	0.0267647	0.000110351	0.000267647	0.39604	2.64998e-09	2.64997e-09	1	0	0	1	0	0
AACATGTGC	4	16	9	362.48	41642132	101	149450770	144	4	0.0110351	0.0441404	0.107059	0.000397263	0.000963528	0.356436	9.53994e-09	9.53988e-09	1	0	0	1	0	0
AACATT	2	8	6	362.48	41642132	101	149450770	48	4	0.00551755	0.0220702	0.0535293	0.000132421	0.000321176	0.237624	3.17998e-09	3.17996e-09	1	0	0	1	0	0
AACATTACAAGGAGTG	2	8	16	362.48	41642132	101	149450770	128	4	0.00551755	0.0220702	0.0535293	0.000353123	0.000856469	0.633663	8.47994e-09	8.47989e-09	1	0	0	1	1	0
AACATTCCCCTCCCTCTCGCC	1	4	21	362.48	41642132	101	149450770	84	4	0.00275877	0.0110351	0.0267647	0.000231737	0.000562058	0.831683	5.56496e-09	5.56493e-09	1	0	0	1	1	0
AACC	1608	11009	4	362.48	41642132	101	149450770	44036	6.84639	4.43611	30.3713	73.6631	0.121485	0.294652	0.271144	2.91737e-06	2.91735e-06	1	0	0	0	0	0
AACCAACG	1	12	8	362.48	41642132	101	149450770	96	12	0.00275877	0.0331053	0.080294	0.000264842	0.000642352	0.950495	6.35996e-09	6.35992e-09	1	0	0	1	1	0
AACCAACGTCCGTCCG	4	17	16	362.48	41642132	101	149450770	272	4.25	0.0110351	0.0468991	0.11375	0.000750386	0.00182	0.673267	1.80199e-08	1.80198e-08	1	0	0	1	1	0
AACCAAGTGG	5	36	10	362.48	41642132	101	149450770	360	7.2	0.0137939	0.0993158	0.240882	0.000993158	0.00240882	0.712871	2.38498e-08	2.38497e-08	1	0	0	1	1	0
AACCAAGTTATTACAGACTT	3	13	20	362.48	41642132	101	149450770	260	4.33333	0.00827632	0.035864	0.0869852	0.000717281	0.0017397	0.858086	1.72249e-08	1.72248e-08	1	0	0	1	1	0
AACCAATGCAT	1	4	11	362.48	41642132	101	149450770	44	4	0.00275877	0.0110351	0.0267647	0.000121386	0.000294411	0.435644	2.91498e-09	2.91496e-09	1	0	0	1	0	0
AACCAC	11	60	6	362.48	41642132	101	149450770	360	5.45455	0.0303465	0.165526	0.40147	0.000993158	0.00240882	0.324032	2.38498e-08	2.38497e-08	1	0	0	1	0	0
AACCACAC	2	14	8	362.48	41642132	101	149450770	112	7	0.00551755	0.0386228	0.0936763	0.000308983	0.000749411	0.554455	7.41995e-09	7.41991e-09	1	0	0	1	1	0
AACCACAGAGC	2	8	11	362.48	41642132	101	149450770	88	4	0.00551755	0.0220702	0.0535293	0.000242772	0.000588823	0.435644	5.82996e-09	5.82993e-09	1	0	0	1	0	0
AACCACATCATAATC	2	9	15	362.48	41642132	101	149450770	135	4.5	0.00551755	0.024829	0.0602205	0.000372434	0.000903307	0.668317	8.94369e-09	8.94364e-09	1	0	0	1	1	0
AACCACCTGTGATGAGTGCC	1	4	20	362.48	41642132	101	149450770	80	4	0.00275877	0.0110351	0.0267647	0.000220702	0.000535293	0.792079	5.29996e-09	5.29993e-09	1	0	0	1	1	0
AACCACT	4	16	7	362.48	41642132	101	149450770	112	4	0.0110351	0.0441404	0.107059	0.000308983	0.000749411	0.277228	7.41995e-09	7.41991e-09	1	0	0	1	0	0
AACCAGAGACAG	133	870	12	362.48	41642132	101	149450770	10440	6.54135	0.366917	2.40013	5.82131	0.0288016	0.0698558	0.777191	6.91645e-07	6.91641e-07	1	0	0	1	1	0
AACCAGAGACGG	4	27	12	362.48	41642132	101	149450770	324	6.75	0.0110351	0.0744869	0.180661	0.000893842	0.00216794	0.80198	2.14649e-08	2.14647e-08	1	0	0	1	1	0
AACCAGC	1	4	7	362.48	41642132	101	149450770	28	4	0.00275877	0.0110351	0.0267647	7.72456e-05	0.000187353	0.277228	1.85499e-09	1.85498e-09	1	0	0	1	0	0
AACCAGCAAGTTCAGC	2	9	16	362.48	41642132	101	149450770	144	4.5	0.00551755	0.024829	0.0602205	0.000397263	0.000963528	0.712871	9.53994e-09	9.53988e-09	1	0	0	1	1	0
AACCAGCC	1	5	8	362.48	41642132	101	149450770	40	5	0.00275877	0.0137939	0.0334558	0.000110351	0.000267647	0.39604	2.64998e-09	2.64997e-09	1	0	0	1	0	0
AACCAGCCAATCACCC	2	10	16	362.48	41642132	101	149450770	160	5	0.00551755	0.0275877	0.0669117	0.000441404	0.00107059	0.792079	1.05999e-08	1.05999e-08	1	0	0	1	1	0
AACCAGGCTACGGCCAGAGC	1	4	20	362.48	41642132	101	149450770	80	4	0.00275877	0.0110351	0.0267647	0.000220702	0.000535293	0.792079	5.29996e-09	5.29993e-09	1	0	0	1	1	0
AACCAGT	4	20	7	362.48	41642132	101	149450770	140	5	0.0110351	0.0551755	0.133823	0.000386228	0.000936763	0.346535	9.27494e-09	9.27488e-09	1	0	0	1	0	0
AACCAT	9	59	6	362.48	41642132	101	149450770	354	6.55556	0.024829	0.162768	0.394779	0.000976606	0.00236867	0.389439	2.34523e-08	2.34522e-08	1	0	0	1	0	0
AACCATACAC	2	9	10	362.48	41642132	101	149450770	90	4.5	0.00551755	0.024829	0.0602205	0.00024829	0.000602205	0.445545	5.96246e-09	5.96243e-09	1	0	0	1	0	0
AACCATCATCATCGT	1	5	15	362.48	41642132	101	149450770	75	5	0.00275877	0.0137939	0.0334558	0.000206908	0.000501837	0.742574	4.96872e-09	4.96869e-09	1	0	0	1	1	0
AACCATCC	2	8	8	362.48	41642132	101	149450770	64	4	0.00551755	0.0220702	0.0535293	0.000176561	0.000428235	0.316832	4.23997e-09	4.23995e-09	1	0	0	1	0	0
AACCATG	4	19	7	362.48	41642132	101	149450770	133	4.75	0.0110351	0.0524167	0.127132	0.000366917	0.000889925	0.329208	8.81119e-09	8.81114e-09	1	0	0	1	0	0
AACCC	40	258	5	362.48	41642132	101	149450770	1290	6.45	0.110351	0.711763	1.72632	0.00355882	0.0086316	0.319307	8.54619e-08	8.54614e-08	1	0	0	1	0	0
AACCCAACCT	34	219	10	362.48	41642132	101	149450770	2190	6.44118	0.0937983	0.604171	1.46537	0.00604171	0.0146537	0.63774	1.45087e-07	1.45086e-07	1	0	0	1	1	0
AACCCACC	1	4	8	362.48	41642132	101	149450770	32	4	0.00275877	0.0110351	0.0267647	8.82807e-05	0.000214117	0.316832	2.11999e-09	2.11997e-09	1	0	0	1	0	0
AACCCATC	2	8	8	362.48	41642132	101	149450770	64	4	0.00551755	0.0220702	0.0535293	0.000176561	0.000428235	0.316832	4.23997e-09	4.23995e-09	1	0	0	1	0	0
AACCCC	4	17	6	362.48	41642132	101	149450770	102	4.25	0.0110351	0.0468991	0.11375	0.000281395	0.000682499	0.252475	6.75746e-09	6.75742e-09	1	0	0	1	0	0
AACCCCAC	1	4	8	362.48	41642132	101	149450770	32	4	0.00275877	0.0110351	0.0267647	8.82807e-05	0.000214117	0.316832	2.11999e-09	2.11997e-09	1	0	0	1	0	0
AACCCT	4	35	6	362.48	41642132	101	149450770	210	8.75	0.0110351	0.0965571	0.234191	0.000579342	0.00140514	0.519802	1.39124e-08	1.39123e-08	1	0	0	1	1	0
AACCCTAACCT	5	24	11	362.48	41642132	101	149450770	264	4.8	0.0137939	0.0662105	0.160588	0.000728316	0.00176647	0.522772	1.74899e-08	1.74898e-08	1	0	0	1	1	0
AACCG	2	10	5	362.48	41642132	101	149450770	50	5	0.00551755	0.0275877	0.0669117	0.000137939	0.000334558	0.247525	3.31248e-09	3.31246e-09	1	0	0	1	0	0
AACCGAGT	1	5	8	362.48	41642132	101	149450770	40	5	0.00275877	0.0137939	0.0334558	0.000110351	0.000267647	0.39604	2.64998e-09	2.64997e-09	1	0	0	1	0	0
AACCGATCACAT	4	24	12	362.48	41642132	101	149450770	288	6	0.0110351	0.0662105	0.160588	0.000794527	0.00192706	0.712871	1.90799e-08	1.90798e-08	1	0	0	1	1	0
AACCGATCATAT	5	24	12	362.48	41642132	101	149450770	288	4.8	0.0137939	0.0662105	0.160588	0.000794527	0.00192706	0.570297	1.90799e-08	1.90798e-08	1	0	0	1	1	0
AACCGCC	2	8	7	362.48	41642132	101	149450770	56	4	0.00551755	0.0220702	0.0535293	0.000154491	0.000374705	0.277228	3.70998e-09	3.70995e-09	1	0	0	1	0	0
AACCGCCGACAGCCGAAGT	2	9	19	362.48	41642132	101	149450770	171	4.5	0.00551755	0.024829	0.0602205	0.00047175	0.00114419	0.846535	1.13287e-08	1.13286e-08	1	0	0	1	1	0
AACCGGTGACAGT	1	4	13	362.48	41642132	101	149450770	52	4	0.00275877	0.0110351	0.0267647	0.000143456	0.000347941	0.514851	3.44498e-09	3.44496e-09	1	0	0	1	1	0
AACCGTG	1	4	7	362.48	41642132	101	149450770	28	4	0.00275877	0.0110351	0.0267647	7.72456e-05	0.000187353	0.277228	1.85499e-09	1.85498e-09	1	0	0	1	0	0
AACCGTTCATAC	9	59	12	362.48	41642132	101	149450770	708	6.55556	0.024829	0.162768	0.394779	0.00195321	0.00473735	0.778878	4.69047e-08	4.69044e-08	1	0	0	1	1	0
AACCT	87920	1432188	5	362.48	41642132	101	149450770	7160940	16.2897	242.551	3951.08	9583.01	19.7554	47.915	0.806419	0.000474409	0.000474406	1	1	1	1	1	1
AACCTAACCTAACCTAAGCT	1	4	20	362.48	41642132	101	149450770	80	4	0.00275877	0.0110351	0.0267647	0.000220702	0.000535293	0.792079	5.29996e-09	5.29993e-09	1	0	0	1	1	0
AACCTAACCTAAGCT	2	9	15	362.48	41642132	101	149450770	135	4.5	0.00551755	0.024829	0.0602205	0.000372434	0.000903307	0.668317	8.94369e-09	8.94364e-09	1	0	0	1	1	0
AACCTAACCTT	7	37	11	362.48	41642132	101	149450770	407	5.28571	0.0193114	0.102075	0.247573	0.00112282	0.0027233	0.575672	2.69636e-08	2.69634e-08	1	0	0	1	1	0
AACCTAACTT	25	144	10	362.48	41642132	101	149450770	1440	5.76	0.0689693	0.397263	0.963528	0.00397263	0.00963528	0.570297	9.53994e-08	9.53988e-08	1	0	0	1	1	0
AACCTACAGTTCCTGCT	2	10	17	362.48	41642132	101	149450770	170	5	0.00551755	0.0275877	0.0669117	0.000468991	0.0011375	0.841584	1.12624e-08	1.12624e-08	1	0	0	1	1	0
AACCTAGACACTCACGAGACT	3	12	21	362.48	41642132	101	149450770	252	4	0.00827632	0.0331053	0.080294	0.000695211	0.00168617	0.831683	1.66949e-08	1.66948e-08	1	0	0	1	1	0
AACCTAGCCT	2	9	10	362.48	41642132	101	149450770	90	4.5	0.00551755	0.024829	0.0602205	0.00024829	0.000602205	0.445545	5.96246e-09	5.96243e-09	1	0	0	1	0	0
AACCTAGGCACTCACGAGACT	1	4	21	362.48	41642132	101	149450770	84	4	0.00275877	0.0110351	0.0267647	0.000231737	0.000562058	0.831683	5.56496e-09	5.56493e-09	1	0	0	1	1	0
AACCTAGTAACTT	2	10	13	362.48	41642132	101	149450770	130	5	0.00551755	0.0275877	0.0669117	0.00035864	0.000869852	0.643564	8.61244e-09	8.61239e-09	1	0	0	1	1	0
AACCTC	6	24	6	362.48	41642132	101	149450770	144	4	0.0165526	0.0662105	0.160588	0.000397263	0.000963528	0.237624	9.53994e-09	9.53988e-09	1	0	0	1	0	0
AACCTCACGC	3	16	10	362.48	41642132	101	149450770	160	5.33333	0.00827632	0.0441404	0.107059	0.000441404	0.00107059	0.528053	1.05999e-08	1.05999e-08	1	0	0	1	1	0
AACCTG	4	16	6	362.48	41642132	101	149450770	96	4	0.0110351	0.0441404	0.107059	0.000264842	0.000642352	0.237624	6.35996e-09	6.35992e-09	1	0	0	1	0	0
AACCTGACCT	3	12	10	362.48	41642132	101	149450770	120	4	0.00827632	0.0331053	0.080294	0.000331053	0.00080294	0.39604	7.94995e-09	7.9499e-09	1	0	0	1	0	0
AACCTGC	1	4	7	362.48	41642132	101	149450770	28	4	0.00275877	0.0110351	0.0267647	7.72456e-05	0.000187353	0.277228	1.85499e-09	1.85498e-09	1	0	0	1	0	0
AACCTT	1	5	6	362.48	41642132	101	149450770	30	5	0.00275877	0.0137939	0.0334558	8.27632e-05	0.000200735	0.29703	1.98749e-09	1.98748e-09	1	0	0	1	0	0
AACCTTGGGTCTGCC	2	9	15	362.48	41642132	101	149450770	135	4.5	0.00551755	0.024829	0.0602205	0.000372434	0.000903307	0.668317	8.94369e-09	8.94364e-09	1	0	0	1	1	0
AACG	20	136	4	362.48	41642132	101	149450770	544	6.8	0.0551755	0.375193	0.909999	0.00150077	0.00363999	0.269307	3.60398e-08	3.60396e-08	1	0	0	0	0	0
AACGAAGG	1	4	8	362.48	41642132	101	149450770	32	4	0.00275877	0.0110351	0.0267647	8.82807e-05	0.000214117	0.316832	2.11999e-09	2.11997e-09	1	0	0	1	0	0
AACGAAGGAACGTCCC	2	10	16	362.48	41642132	101	149450770	160	5	0.00551755	0.0275877	0.0669117	0.000441404	0.00107059	0.792079	1.05999e-08	1.05999e-08	1	0	0	1	1	0
AACGAATGAATG	1	6	12	362.48	41642132	101	149450770	72	6	0.00275877	0.0165526	0.040147	0.000198632	0.000481764	0.712871	4.76997e-09	4.76994e-09	1	0	0	1	1	0
AACGAC	14	111	6	362.48	41642132	101	149450770	666	7.92857	0.0386228	0.306224	0.742719	0.00183734	0.00445632	0.471004	4.41222e-08	4.4122e-08	1	0	0	1	0	0
AACGACAGCGGCAGC	1	4	15	362.48	41642132	101	149450770	60	4	0.00275877	0.0110351	0.0267647	0.000165526	0.00040147	0.594059	3.97497e-09	3.97495e-09	1	0	0	1	1	0
AACGACAGTTGAGAG	2	10	15	362.48	41642132	101	149450770	150	5	0.00551755	0.0275877	0.0669117	0.000413816	0.00100367	0.742574	9.93743e-09	9.93738e-09	1	0	0	1	1	0
AACGACGACAGT	2	10	12	362.48	41642132	101	149450770	120	5	0.00551755	0.0275877	0.0669117	0.000331053	0.00080294	0.594059	7.94995e-09	7.9499e-09	1	0	0	1	1	0
AACGACTCTCAGCC	11	48	14	362.48	41642132	101	149450770	672	4.36364	0.0303465	0.132421	0.321176	0.0018539	0.00449646	0.60486	4.45197e-08	4.45194e-08	1	0	0	1	1	0
AACGACTTCGCCAGCCATT	6	26	19	362.48	41642132	101	149450770	494	4.33333	0.0165526	0.0717281	0.17397	0.00136283	0.00330544	0.815182	3.27273e-08	3.27271e-08	1	0	0	1	1	0
AACGAGAGAGAG	2	15	12	362.48	41642132	101	149450770	180	7.5	0.00551755	0.0413816	0.100367	0.000496579	0.00120441	0.891089	1.19249e-08	1.19249e-08	1	0	0	1	1	0
AACGAGAGAGCCCATG	1	5	16	362.48	41642132	101	149450770	80	5	0.00275877	0.0137939	0.0334558	0.000220702	0.000535293	0.792079	5.29996e-09	5.29993e-09	1	0	0	1	1	0
AACGAGTGT	3	15	9	362.48	41642132	101	149450770	135	5	0.00827632	0.0413816	0.100367	0.000372434	0.000903307	0.445545	8.94369e-09	8.94364e-09	1	0	0	1	0	0
AACGAT	3	21	6	362.48	41642132	101	149450770	126	7	0.00827632	0.0579342	0.140514	0.000347605	0.000843087	0.415842	8.34744e-09	8.3474e-09	1	0	0	1	0	0
AACGATAGTTGCT	1	4	13	362.48	41642132	101	149450770	52	4	0.00275877	0.0110351	0.0267647	0.000143456	0.000347941	0.514851	3.44498e-09	3.44496e-09	1	0	0	1	1	0
AACGATAGTTGGT	1	6	13	362.48	41642132	101	149450770	78	6	0.00275877	0.0165526	0.040147	0.000215184	0.000521911	0.772277	5.16747e-09	5.16744e-09	1	0	0	1	1	0
AACGATCGAAGATCTCTGT	2	10	19	362.48	41642132	101	149450770	190	5	0.00551755	0.0275877	0.0669117	0.000524167	0.00127132	0.940594	1.25874e-08	1.25873e-08	1	0	0	1	1	0
AACGATGAGACGTACCG	2	10	17	362.48	41642132	101	149450770	170	5	0.00551755	0.0275877	0.0669117	0.000468991	0.0011375	0.841584	1.12624e-08	1.12624e-08	1	0	0	1	1	0
AACGATGGAGGGAGAGG	2	9	17	362.48	41642132	101	149450770	153	4.5	0.00551755	0.024829	0.0602205	0.000422092	0.00102375	0.757426	1.01362e-08	1.01361e-08	1	0	0	1	1	0
AACGATGGAGTCCCATCACCCACCT	1	4	25	362.48	41642132	101	149450770	100	4	0.00275877	0.0110351	0.0267647	0.000275877	0.000669117	0.990099	6.62496e-09	6.62492e-09	1	0	0	1	1	0
AACGC	11	60	5	362.48	41642132	101	149450770	300	5.45455	0.0303465	0.165526	0.40147	0.000827632	0.00200735	0.270027	1.98749e-08	1.98748e-08	1	0	0	1	0	0
AACGCAGAATCGAGGGT	1	4	17	362.48	41642132	101	149450770	68	4	0.00275877	0.0110351	0.0267647	0.000187597	0.000454999	0.673267	4.50497e-09	4.50494e-09	1	0	0	1	1	0
AACGCC	6	24	6	362.48	41642132	101	149450770	144	4	0.0165526	0.0662105	0.160588	0.000397263	0.000963528	0.237624	9.53994e-09	9.53988e-09	1	0	0	1	0	0
AACGCCACACTAAGTG	4	23	16	362.48	41642132	101	149450770	368	5.75	0.0110351	0.0634518	0.153897	0.00101523	0.00246235	0.910891	2.43798e-08	2.43797e-08	1	0	0	1	1	0
AACGCT	2	8	6	362.48	41642132	101	149450770	48	4	0.00551755	0.0220702	0.0535293	0.000132421	0.000321176	0.237624	3.17998e-09	3.17996e-09	1	0	0	1	0	0
AACGCTG	1	4	7	362.48	41642132	101	149450770	28	4	0.00275877	0.0110351	0.0267647	7.72456e-05	0.000187353	0.277228	1.85499e-09	1.85498e-09	1	0	0	1	0	0
AACGG	17	90	5	362.48	41642132	101	149450770	450	5.29412	0.0468991	0.24829	0.602205	0.00124145	0.00301102	0.262085	2.98123e-08	2.98121e-08	1	0	0	1	0	0
AACGGAAGCG	4	28	10	362.48	41642132	101	149450770	280	7	0.0110351	0.0772456	0.187353	0.000772456	0.00187353	0.693069	1.85499e-08	1.85498e-08	1	0	0	1	1	0
AACGGC	13	74	6	362.48	41642132	101	149450770	444	5.69231	0.035864	0.204149	0.495146	0.0012249	0.00297088	0.338157	2.94148e-08	2.94146e-08	1	0	0	1	0	0
AACGGCAGCACTCTGC	6	30	16	362.48	41642132	101	149450770	480	5	0.0165526	0.0827632	0.200735	0.00132421	0.00321176	0.792079	3.17998e-08	3.17996e-08	1	0	0	1	1	0
AACGGCGACAGT	33	173	12	362.48	41642132	101	149450770	2076	5.24242	0.0910395	0.477268	1.15757	0.00572721	0.0138909	0.622862	1.37534e-07	1.37533e-07	1	0	0	1	1	0
AACGGCGACAGTAAGT	9	47	16	362.48	41642132	101	149450770	752	5.22222	0.024829	0.129662	0.314485	0.0020746	0.00503176	0.827283	4.98197e-08	4.98194e-08	1	0	0	1	1	0
AACGGG	1	5	6	362.48	41642132	101	149450770	30	5	0.00275877	0.0137939	0.0334558	8.27632e-05	0.000200735	0.29703	1.98749e-09	1.98748e-09	1	0	0	1	0	0
AACGGGC	1	4	7	362.48	41642132	101	149450770	28	4	0.00275877	0.0110351	0.0267647	7.72456e-05	0.000187353	0.277228	1.85499e-09	1.85498e-09	1	0	0	1	0	0
AACGGTCAACTCGCC	16	66	15	362.48	41642132	101	149450770	990	4.125	0.0441404	0.182079	0.441617	0.00273119	0.00662425	0.612624	6.55871e-08	6.55867e-08	1	0	0	1	1	0
AACGGTCGACTCCGGG	1	6	16	362.48	41642132	101	149450770	96	6	0.00275877	0.0165526	0.040147	0.000264842	0.000642352	0.950495	6.35996e-09	6.35992e-09	1	0	0	1	1	0
AACGT	9	52	5	362.48	41642132	101	149450770	260	5.77778	0.024829	0.143456	0.347941	0.000717281	0.0017397	0.286029	1.72249e-08	1.72248e-08	1	0	0	1	0	0
AACGTAGGGTAGCAGG	12	58	16	362.48	41642132	101	149450770	928	4.83333	0.0331053	0.160009	0.388088	0.00256014	0.0062094	0.765677	6.14796e-08	6.14792e-08	1	0	0	1	1	0
AACGTC	1	4	6	362.48	41642132	101	149450770	24	4	0.00275877	0.0110351	0.0267647	6.62105e-05	0.000160588	0.237624	1.58999e-09	1.58998e-09	1	0	0	1	0	0
AACGTCCCCCAAGTTGCGC	1	5	19	362.48	41642132	101	149450770	95	5	0.00275877	0.0137939	0.0334558	0.000262083	0.000635661	0.940594	6.29371e-09	6.29367e-09	1	0	0	1	1	0
AACGTCTGCTCTGTCGG	25	106	17	362.48	41642132	101	149450770	1802	4.24	0.0689693	0.29243	0.709264	0.00497131	0.0120575	0.713663	1.19382e-07	1.19381e-07	1	0	0	1	1	0
AACGTG	2	13	6	362.48	41642132	101	149450770	78	6.5	0.00551755	0.035864	0.0869852	0.000215184	0.000521911	0.386139	5.16747e-09	5.16744e-09	1	0	0	1	0	0
AACGTGCAACTCGCC	2	10	15	362.48	41642132	101	149450770	150	5	0.00551755	0.0275877	0.0669117	0.000413816	0.00100367	0.742574	9.93743e-09	9.93738e-09	1	0	0	1	1	0
AACGTGG	3	22	7	362.48	41642132	101	149450770	154	7.33333	0.00827632	0.060693	0.147206	0.000424851	0.00103044	0.508251	1.02024e-08	1.02024e-08	1	0	0	1	1	0
AACGTGGCATTCTG	197	1164	14	362.48	41642132	101	149450770	16296	5.90863	0.543478	3.21121	7.78852	0.044957	0.109039	0.819018	1.0796e-06	1.0796e-06	1	0	0	1	1	0
AACGTGTGCAGC	1	5	12	362.48	41642132	101	149450770	60	5	0.00275877	0.0137939	0.0334558	0.000165526	0.00040147	0.594059	3.97497e-09	3.97495e-09	1	0	0	1	1	0
AACGTTAACTAGCGTG	1	4	16	362.48	41642132	101	149450770	64	4	0.00275877	0.0110351	0.0267647	0.000176561	0.000428235	0.633663	4.23997e-09	4.23995e-09	1	0	0	1	1	0
AACGTTGACTC	1	4	11	362.48	41642132	101	149450770	44	4	0.00275877	0.0110351	0.0267647	0.000121386	0.000294411	0.435644	2.91498e-09	2.91496e-09	1	0	0	1	0	0
AACT	65	646	4	362.48	41642132	101	149450770	2584	9.93846	0.17932	1.78217	4.32249	0.00712867	0.01729	0.393602	1.71189e-07	1.71188e-07	1	0	0	0	0	0
AACTAAGTGTCTGTG	16	80	15	362.48	41642132	101	149450770	1200	5	0.0441404	0.220702	0.535293	0.00331053	0.0080294	0.742574	7.94995e-08	7.9499e-08	1	0	0	1	1	0
AACTAATGATGCCCTCCCCAGAC	2	8	23	362.48	41642132	101	149450770	184	4	0.00551755	0.0220702	0.0535293	0.000507614	0.00123117	0.910891	1.21899e-08	1.21898e-08	1	0	0	1	1	0
AACTAC	21	121	6	362.48	41642132	101	149450770	726	5.7619	0.0579342	0.333812	0.809631	0.00200287	0.00485779	0.342291	4.80972e-08	4.80969e-08	1	0	0	1	0	0
AACTACAACTACGACGACTAC	2	8	21	362.48	41642132	101	149450770	168	4	0.00551755	0.0220702	0.0535293	0.000463474	0.00112412	0.831683	1.11299e-08	1.11299e-08	1	0	0	1	1	0
AACTACAGACTTAT	1	7	14	362.48	41642132	101	149450770	98	7	0.00275877	0.0193114	0.0468382	0.00027036	0.000655734	0.970297	6.49246e-09	6.49242e-09	1	0	0	1	1	0
AACTACAGCTGC	1	4	12	362.48	41642132	101	149450770	48	4	0.00275877	0.0110351	0.0267647	0.000132421	0.000321176	0.475248	3.17998e-09	3.17996e-09	1	0	0	1	0	0
AACTACAGGGTAGCGGG	1	5	17	362.48	41642132	101	149450770	85	5	0.00275877	0.0137939	0.0334558	0.000234496	0.000568749	0.841584	5.63121e-09	5.63118e-09	1	0	0	1	1	0
AACTACATGGCAGCGGG	1	4	17	362.48	41642132	101	149450770	68	4	0.00275877	0.0110351	0.0267647	0.000187597	0.000454999	0.673267	4.50497e-09	4.50494e-09	1	0	0	1	1	0
AACTACCCTTATATAGTACTTC	2	8	22	362.48	41642132	101	149450770	176	4	0.00551755	0.0220702	0.0535293	0.000485544	0.00117765	0.871287	1.16599e-08	1.16599e-08	1	0	0	1	1	0
AACTACCTATCGGACGACAC	1	5	20	362.48	41642132	101	149450770	100	5	0.00275877	0.0137939	0.0334558	0.000275877	0.000669117	0.990099	6.62496e-09	6.62492e-09	1	0	0	1	1	0
AACTACGGGAAGAAGGG	3	15	17	362.48	41642132	101	149450770	255	5	0.00827632	0.0413816	0.100367	0.000703487	0.00170625	0.841584	1.68936e-08	1.68935e-08	1	0	0	1	1	0
AACTACGGGGTAGCCGG	2	10	17	362.48	41642132	101	149450770	170	5	0.00551755	0.0275877	0.0669117	0.000468991	0.0011375	0.841584	1.12624e-08	1.12624e-08	1	0	0	1	1	0
AACTAGC	1	4	7	362.48	41642132	101	149450770	28	4	0.00275877	0.0110351	0.0267647	7.72456e-05	0.000187353	0.277228	1.85499e-09	1.85498e-09	1	0	0	1	0	0
AACTAGGC	1	5	8	362.48	41642132	101	149450770	40	5	0.00275877	0.0137939	0.0334558	0.000110351	0.000267647	0.39604	2.64998e-09	2.64997e-09	1	0	0	1	0	0
AACTAGGGCGGCCGG	1	6	15	362.48	41642132	101	149450770	90	6	0.00275877	0.0165526	0.040147	0.00024829	0.000602205	0.891089	5.96246e-09	5.96243e-09	1	0	0	1	1	0
AACTAGGTCGGCCAG	1	4	15	362.48	41642132	101	149450770	60	4	0.00275877	0.0110351	0.0267647	0.000165526	0.00040147	0.594059	3.97497e-09	3.97495e-09	1	0	0	1	1	0
AACTATAGGGTGGCGGG	1	4	17	362.48	41642132	101	149450770	68	4	0.00275877	0.0110351	0.0267647	0.000187597	0.000454999	0.673267	4.50497e-09	4.50494e-09	1	0	0	1	1	0
AACTATATCATTACATAC	5	25	18	362.48	41642132	101	149450770	450	5	0.0137939	0.0689693	0.167279	0.00124145	0.00301102	0.891089	2.98123e-08	2.98121e-08	1	0	0	1	1	0
AACTATCAT	1	9	9	362.48	41642132	101	149450770	81	9	0.00275877	0.024829	0.0602205	0.000223461	0.000541984	0.80198	5.36621e-09	5.36618e-09	1	0	0	1	1	0
AACTATCATACTGT	2	11	14	362.48	41642132	101	149450770	154	5.5	0.00551755	0.0303465	0.0736028	0.000424851	0.00103044	0.762376	1.02024e-08	1.02024e-08	1	0	0	1	1	0
AACTATCGGAGCCTCG	1	4	16	362.48	41642132	101	149450770	64	4	0.00275877	0.0110351	0.0267647	0.000176561	0.000428235	0.633663	4.23997e-09	4.23995e-09	1	0	0	1	1	0
AACTATGC	1	4	8	362.48	41642132	101	149450770	32	4	0.00275877	0.0110351	0.0267647	8.82807e-05	0.000214117	0.316832	2.11999e-09	2.11997e-09	1	0	0	1	0	0
AACTATGGGGCAGCGGG	1	5	17	362.48	41642132	101	149450770	85	5	0.00275877	0.0137939	0.0334558	0.000234496	0.000568749	0.841584	5.63121e-09	5.63118e-09	1	0	0	1	1	0
AACTCACAACTGACGCATTGC	1	4	21	362.48	41642132	101	149450770	84	4	0.00275877	0.0110351	0.0267647	0.000231737	0.000562058	0.831683	5.56496e-09	5.56493e-09	1	0	0	1	1	0
AACTCACACACAAGCAC	4	16	17	362.48	41642132	101	149450770	272	4	0.0110351	0.0441404	0.107059	0.000750386	0.00182	0.673267	1.80199e-08	1.80198e-08	1	0	0	1	1	0
AACTCAGC	4	16	8	362.48	41642132	101	149450770	128	4	0.0110351	0.0441404	0.107059	0.000353123	0.000856469	0.316832	8.47994e-09	8.47989e-09	1	0	0	1	0	0
AACTCAT	3	14	7	362.48	41642132	101	149450770	98	4.66667	0.00827632	0.0386228	0.0936763	0.00027036	0.000655734	0.323432	6.49246e-09	6.49242e-09	1	0	0	1	0	0
AACTCATCTTCTGT	2	11	14	362.48	41642132	101	149450770	154	5.5	0.00551755	0.0303465	0.0736028	0.000424851	0.00103044	0.762376	1.02024e-08	1.02024e-08	1	0	0	1	1	0
AACTCATGCATGTGC	2	8	15	362.48	41642132	101	149450770	120	4	0.00551755	0.0220702	0.0535293	0.000331053	0.00080294	0.594059	7.94995e-09	7.9499e-09	1	0	0	1	1	0
AACTCATGCTTAGGACCT	6	28	18	362.48	41642132	101	149450770	504	4.66667	0.0165526	0.0772456	0.187353	0.00139042	0.00337235	0.831683	3.33898e-08	3.33896e-08	1	0	0	1	1	0
AACTCCACACC	3	12	11	362.48	41642132	101	149450770	132	4	0.00827632	0.0331053	0.080294	0.000364158	0.000883234	0.435644	8.74494e-09	8.74489e-09	1	0	0	1	0	0
AACTCCACCACTCAG	1	6	15	362.48	41642132	101	149450770	90	6	0.00275877	0.0165526	0.040147	0.00024829	0.000602205	0.891089	5.96246e-09	5.96243e-09	1	0	0	1	1	0
AACTCCACTCG	4	19	11	362.48	41642132	101	149450770	209	4.75	0.0110351	0.0524167	0.127132	0.000576584	0.00139845	0.517327	1.38462e-08	1.38461e-08	1	0	0	1	1	0
AACTCCAG	2	8	8	362.48	41642132	101	149450770	64	4	0.00551755	0.0220702	0.0535293	0.000176561	0.000428235	0.316832	4.23997e-09	4.23995e-09	1	0	0	1	0	0
AACTCCCCTCC	1	4	11	362.48	41642132	101	149450770	44	4	0.00275877	0.0110351	0.0267647	0.000121386	0.000294411	0.435644	2.91498e-09	2.91496e-09	1	0	0	1	0	0
AACTCCCTACC	2	10	11	362.48	41642132	101	149450770	110	5	0.00551755	0.0275877	0.0669117	0.000303465	0.000736028	0.544554	7.28745e-09	7.28741e-09	1	0	0	1	1	0
AACTCCGGTCAAGTGCCC	7	32	18	362.48	41642132	101	149450770	576	4.57143	0.0193114	0.0882807	0.214117	0.00158905	0.00385411	0.81471	3.81597e-08	3.81595e-08	1	0	0	1	1	0
AACTCG	2	9	6	362.48	41642132	101	149450770	54	4.5	0.00551755	0.024829	0.0602205	0.000148974	0.000361323	0.267327	3.57748e-09	3.57746e-09	1	0	0	1	0	0
AACTCGACATG	3	12	11	362.48	41642132	101	149450770	132	4	0.00827632	0.0331053	0.080294	0.000364158	0.000883234	0.435644	8.74494e-09	8.74489e-09	1	0	0	1	0	0
AACTCGCAGACACTCG	16	81	16	362.48	41642132	101	149450770	1296	5.0625	0.0441404	0.223461	0.541984	0.00357537	0.00867175	0.80198	8.58594e-08	8.58589e-08	1	0	0	1	1	0
AACTCGGGTCAAGTGCCT	4	20	18	362.48	41642132	101	149450770	360	5	0.0110351	0.0551755	0.133823	0.000993158	0.00240882	0.891089	2.38498e-08	2.38497e-08	1	0	0	1	1	0
AACTCTCTTCCTCCT	4	23	15	362.48	41642132	101	149450770	345	5.75	0.0110351	0.0634518	0.153897	0.000951777	0.00230845	0.85396	2.28561e-08	2.2856e-08	1	0	0	1	1	0
AACTG	19	106	5	362.48	41642132	101	149450770	530	5.57895	0.0524167	0.29243	0.709264	0.00146215	0.00354632	0.276186	3.51123e-08	3.51121e-08	1	0	0	1	0	0
AACTGAAGTTGTATGC	10	44	16	362.48	41642132	101	149450770	704	4.4	0.0275877	0.121386	0.294411	0.00194218	0.00471058	0.69703	4.66397e-08	4.66394e-08	1	0	0	1	1	0
AACTGACAACTGCCACAGAATC	1	4	22	362.48	41642132	101	149450770	88	4	0.00275877	0.0110351	0.0267647	0.000242772	0.000588823	0.871287	5.82996e-09	5.82993e-09	1	0	0	1	1	0
AACTGACACCTCT	3	21	13	362.48	41642132	101	149450770	273	7	0.00827632	0.0579342	0.140514	0.000753145	0.00182669	0.90099	1.80861e-08	1.8086e-08	1	0	0	1	1	0
AACTGACCGGTCTC	2	8	14	362.48	41642132	101	149450770	112	4	0.00551755	0.0220702	0.0535293	0.000308983	0.000749411	0.554455	7.41995e-09	7.41991e-09	1	0	0	1	1	0
AACTGACTGGCCGG	1	4	14	362.48	41642132	101	149450770	56	4	0.00275877	0.0110351	0.0267647	0.000154491	0.000374705	0.554455	3.70998e-09	3.70995e-09	1	0	0	1	1	0
AACTGACTGGTCCC	1	4	14	362.48	41642132	101	149450770	56	4	0.00275877	0.0110351	0.0267647	0.000154491	0.000374705	0.554455	3.70998e-09	3.70995e-09	1	0	0	1	1	0
AACTGAGAATGTGGACTACGACC	1	4	23	362.48	41642132	101	149450770	92	4	0.00275877	0.0110351	0.0267647	0.000253807	0.000615587	0.910891	6.09496e-09	6.09492e-09	1	0	0	1	1	0
AACTGAT	1	4	7	362.48	41642132	101	149450770	28	4	0.00275877	0.0110351	0.0267647	7.72456e-05	0.000187353	0.277228	1.85499e-09	1.85498e-09	1	0	0	1	0	0
AACTGATTGGCACTGG	1	5	16	362.48	41642132	101	149450770	80	5	0.00275877	0.0137939	0.0334558	0.000220702	0.000535293	0.792079	5.29996e-09	5.29993e-09	1	0	0	1	1	0
AACTGC	10	46	6	362.48	41642132	101	149450770	276	4.6	0.0275877	0.126904	0.307794	0.000761421	0.00184676	0.273267	1.82849e-08	1.82848e-08	1	0	0	1	0	0
AACTGCC	4	16	7	362.48	41642132	101	149450770	112	4	0.0110351	0.0441404	0.107059	0.000308983	0.000749411	0.277228	7.41995e-09	7.41991e-09	1	0	0	1	0	0
AACTGCCCTTATGTAGCAGTTG	2	8	22	362.48	41642132	101	149450770	176	4	0.00551755	0.0220702	0.0535293	0.000485544	0.00117765	0.871287	1.16599e-08	1.16599e-08	1	0	0	1	1	0
AACTGG	10	44	6	362.48	41642132	101	149450770	264	4.4	0.0275877	0.121386	0.294411	0.000728316	0.00176647	0.261386	1.74899e-08	1.74898e-08	1	0	0	1	0	0
AACTGGACATG	6	29	11	362.48	41642132	101	149450770	319	4.83333	0.0165526	0.0800044	0.194044	0.000880049	0.00213448	0.526403	2.11336e-08	2.11335e-08	1	0	0	1	1	0
AACTGGAGACT	1	8	11	362.48	41642132	101	149450770	88	8	0.00275877	0.0220702	0.0535293	0.000242772	0.000588823	0.871287	5.82996e-09	5.82993e-09	1	0	0	1	1	0
AACTGGCGTCGACG	5	26	14	362.48	41642132	101	149450770	364	5.2	0.0137939	0.0717281	0.17397	0.00100419	0.00243558	0.720792	2.41148e-08	2.41147e-08	1	0	0	1	1	0
AACTGGGCAGC	4	19	11	362.48	41642132	101	149450770	209	4.75	0.0110351	0.0524167	0.127132	0.000576584	0.00139845	0.517327	1.38462e-08	1.38461e-08	1	0	0	1	1	0
AACTGGGCTGT	2	16	11	362.48	41642132	101	149450770	176	8	0.00551755	0.0441404	0.107059	0.000485544	0.00117765	0.871287	1.16599e-08	1.16599e-08	1	0	0	1	1	0
AACTGGTC	1	5	8	362.48	41642132	101	149450770	40	5	0.00275877	0.0137939	0.0334558	0.000110351	0.000267647	0.39604	2.64998e-09	2.64997e-09	1	0	0	1	0	0
AACTGGTGACTCC	1	7	13	362.48	41642132	101	149450770	91	7	0.00275877	0.0193114	0.0468382	0.000251048	0.000608896	0.90099	6.02871e-09	6.02867e-09	1	0	0	1	1	0
AACTGT	3	12	6	362.48	41642132	101	149450770	72	4	0.00827632	0.0331053	0.080294	0.000198632	0.000481764	0.237624	4.76997e-09	4.76994e-09	1	0	0	1	0	0
AACTGTCAAGACTGC	3	13	15	362.48	41642132	101	149450770	195	4.33333	0.00827632	0.035864	0.0869852	0.000537961	0.00130478	0.643564	1.29187e-08	1.29186e-08	1	0	0	1	1	0
AACTGTGGGAGAGGAGAGGAGC	1	4	22	362.48	41642132	101	149450770	88	4	0.00275877	0.0110351	0.0267647	0.000242772	0.000588823	0.871287	5.82996e-09	5.82993e-09	1	0	0	1	1	0
AACTT	2	10	5	362.48	41642132	101	149450770	50	5	0.00551755	0.0275877	0.0669117	0.000137939	0.000334558	0.247525	3.31248e-09	3.31246e-09	1	0	0	1	0	0
AACTTACTCT	11	109	10	362.48	41642132	101	149450770	1090	9.90909	0.0303465	0.300706	0.729337	0.00300706	0.00729337	0.981098	7.2212e-08	7.22116e-08	1	0	0	1	1	0
AACTTATTGCTAAGGACCT	1	4	19	362.48	41642132	101	149450770	76	4	0.00275877	0.0110351	0.0267647	0.000209667	0.000508529	0.752475	5.03497e-09	5.03494e-09	1	0	0	1	1	0
AACTTC	2	8	6	362.48	41642132	101	149450770	48	4	0.00551755	0.0220702	0.0535293	0.000132421	0.000321176	0.237624	3.17998e-09	3.17996e-09	1	0	0	1	0	0
AACTTCCTCCCCACTCCTTAC	1	4	21	362.48	41642132	101	149450770	84	4	0.00275877	0.0110351	0.0267647	0.000231737	0.000562058	0.831683	5.56496e-09	5.56493e-09	1	0	0	1	1	0
AACTTCTTGTCTGG	2	14	14	362.48	41642132	101	149450770	196	7	0.00551755	0.0386228	0.0936763	0.000540719	0.00131147	0.970297	1.29849e-08	1.29848e-08	1	0	0	1	1	0
AACTTG	3	12	6	362.48	41642132	101	149450770	72	4	0.00827632	0.0331053	0.080294	0.000198632	0.000481764	0.237624	4.76997e-09	4.76994e-09	1	0	0	1	0	0
AACTTGACACCCAC	11	56	14	362.48	41642132	101	149450770	784	5.09091	0.0303465	0.154491	0.374705	0.00216288	0.00524587	0.705671	5.19397e-08	5.19394e-08	1	0	0	1	1	0
AACTTGAGAGATACGCGTG	3	14	19	362.48	41642132	101	149450770	266	4.66667	0.00827632	0.0386228	0.0936763	0.000733834	0.00177985	0.877888	1.76224e-08	1.76223e-08	1	0	0	1	1	0
AACTTGCTCACCC	2	9	13	362.48	41642132	101	149450770	117	4.5	0.00551755	0.024829	0.0602205	0.000322776	0.000782866	0.579208	7.7512e-09	7.75115e-09	1	0	0	1	1	0
AACTTGGCTACT	1	8	12	362.48	41642132	101	149450770	96	8	0.00275877	0.0220702	0.0535293	0.000264842	0.000642352	0.950495	6.35996e-09	6.35992e-09	1	0	0	1	1	0
AACTTGGCTAGT	14	107	12	362.48	41642132	101	149450770	1284	7.64286	0.0386228	0.295189	0.715955	0.00354226	0.00859146	0.908062	8.50644e-08	8.50639e-08	1	0	0	1	1	0
AAG	15529	169139	3	362.48	41642132	101	149450770	507417	10.8918	42.841	466.616	1131.74	1.39985	3.39521	0.323519	3.36162e-05	3.3616e-05	1	1	0	0	0	0
AAGAAGAAGCAC	1	8	12	362.48	41642132	101	149450770	96	8	0.00275877	0.0220702	0.0535293	0.000264842	0.000642352	0.950495	6.35996e-09	6.35992e-09	1	0	0	1	1	0
AAGAAGAAGTGG	5	31	12	362.48	41642132	101	149450770	372	6.2	0.0137939	0.085522	0.207426	0.00102626	0.00248911	0.736634	2.46448e-08	2.46447e-08	1	0	0	1	1	0
AAGAAGACG	1	9	9	362.48	41642132	101	149450770	81	9	0.00275877	0.024829	0.0602205	0.000223461	0.000541984	0.80198	5.36621e-09	5.36618e-09	1	0	0	1	1	0
AAGAAGACTCG	5	29	11	362.48	41642132	101	149450770	319	5.8	0.0137939	0.0800044	0.194044	0.000880049	0.00213448	0.631683	2.11336e-08	2.11335e-08	1	0	0	1	1	0
AAGAAGAGATGAGAGGAGAG	2	9	20	362.48	41642132	101	149450770	180	4.5	0.00551755	0.024829	0.0602205	0.000496579	0.00120441	0.891089	1.19249e-08	1.19249e-08	1	0	0	1	1	0
AAGAAGAGG	3	23	9	362.48	41642132	101	149450770	207	7.66667	0.00827632	0.0634518	0.153897	0.000571066	0.00138507	0.683168	1.37137e-08	1.37136e-08	1	0	0	1	1	0
AAGAAGAGGAGAG	1	5	13	362.48	41642132	101	149450770	65	5	0.00275877	0.0137939	0.0334558	0.00017932	0.000434926	0.643564	4.30622e-09	4.3062e-09	1	0	0	1	1	0
AAGAAGAGGAGCTGG	3	13	15	362.48	41642132	101	149450770	195	4.33333	0.00827632	0.035864	0.0869852	0.000537961	0.00130478	0.643564	1.29187e-08	1.29186e-08	1	0	0	1	1	0
AAGAAGATGAGATTCCTG	6	27	18	362.48	41642132	101	149450770	486	4.5	0.0165526	0.0744869	0.180661	0.00134076	0.00325191	0.80198	3.21973e-08	3.21971e-08	1	0	0	1	1	0
AAGAAGATGAT	5	25	11	362.48	41642132	101	149450770	275	5	0.0137939	0.0689693	0.167279	0.000758663	0.00184007	0.544554	1.82186e-08	1.82185e-08	1	0	0	1	1	0
AAGAAGCAC	1	7	9	362.48	41642132	101	149450770	63	7	0.00275877	0.0193114	0.0468382	0.000173803	0.000421543	0.623762	4.17372e-09	4.1737e-09	1	0	0	1	1	0
AAGAAGCAGCTTGGAC	6	31	16	362.48	41642132	101	149450770	496	5.16667	0.0165526	0.085522	0.207426	0.00136835	0.00331882	0.818482	3.28598e-08	3.28596e-08	1	0	0	1	1	0
AAGAAGG	2	9	7	362.48	41642132	101	149450770	63	4.5	0.00551755	0.024829	0.0602205	0.000173803	0.000421543	0.311881	4.17372e-09	4.1737e-09	1	0	0	1	0	0
AAGAAGGAGAG	1	4	11	362.48	41642132	101	149450770	44	4	0.00275877	0.0110351	0.0267647	0.000121386	0.000294411	0.435644	2.91498e-09	2.91496e-09	1	0	0	1	0	0
AAGAAGGATAGG	2	14	12	362.48	41642132	101	149450770	168	7	0.00551755	0.0386228	0.0936763	0.000463474	0.00112412	0.831683	1.11299e-08	1.11299e-08	1	0	0	1	1	0
AAGAAGTCCCCCGTC	2	8	15	362.48	41642132	101	149450770	120	4	0.00551755	0.0220702	0.0535293	0.000331053	0.00080294	0.594059	7.94995e-09	7.9499e-09	1	0	0	1	1	0
AAGAAGTGG	1	4	9	362.48	41642132	101	149450770	36	4	0.00275877	0.0110351	0.0267647	9.93158e-05	0.000240882	0.356436	2.38498e-09	2.38497e-09	1	0	0	1	0	0
AAGAAT	1	7	6	362.48	41642132	101	149450770	42	7	0.00275877	0.0193114	0.0468382	0.000115868	0.000281029	0.415842	2.78248e-09	2.78247e-09	1	0	0	1	0	0
AAGAATAAGAGCAG	7	36	14	362.48	41642132	101	149450770	504	5.14286	0.0193114	0.0993158	0.240882	0.00139042	0.00337235	0.712871	3.33898e-08	3.33896e-08	1	0	0	1	1	0
AAGAATATGTCCGG	4	21	14	362.48	41642132	101	149450770	294	5.25	0.0110351	0.0579342	0.140514	0.000811079	0.0019672	0.727723	1.94774e-08	1.94773e-08	1	0	0	1	1	0
AAGAATC	15	60	7	362.48	41642132	101	149450770	420	4	0.0413816	0.165526	0.40147	0.00115868	0.00281029	0.277228	2.78248e-08	2.78247e-08	1	0	0	1	0	0
AAGAATGAAGGACTTGG	4	17	17	362.48	41642132	101	149450770	289	4.25	0.0110351	0.0468991	0.11375	0.000797285	0.00193375	0.715347	1.91461e-08	1.9146e-08	1	0	0	1	1	0
AAGAATGTGAGG	4	21	12	362.48	41642132	101	149450770	252	5.25	0.0110351	0.0579342	0.140514	0.000695211	0.00168617	0.623762	1.66949e-08	1.66948e-08	1	0	0	1	1	0
AAGAATTACTTGTGG	2	8	15	362.48	41642132	101	149450770	120	4	0.00551755	0.0220702	0.0535293	0.000331053	0.00080294	0.594059	7.94995e-09	7.9499e-09	1	0	0	1	1	0
AAGAC	22	133	5	362.48	41642132	101	149450770	665	6.04545	0.060693	0.366917	0.889925	0.00183458	0.00444963	0.29928	4.4056e-08	4.40557e-08	1	0	0	1	0	0
AAGACACACGAAGATAC	4	16	17	362.48	41642132	101	149450770	272	4	0.0110351	0.0441404	0.107059	0.000750386	0.00182	0.673267	1.80199e-08	1.80198e-08	1	0	0	1	1	0
AAGACACAG	4	31	9	362.48	41642132	101	149450770	279	7.75	0.0110351	0.085522	0.207426	0.000769698	0.00186684	0.690594	1.84836e-08	1.84835e-08	1	0	0	1	1	0
AAGACACGAGAC	1	4	12	362.48	41642132	101	149450770	48	4	0.00275877	0.0110351	0.0267647	0.000132421	0.000321176	0.475248	3.17998e-09	3.17996e-09	1	0	0	1	0	0
AAGACACTCCCACAATCC	2	9	18	362.48	41642132	101	149450770	162	4.5	0.00551755	0.024829	0.0602205	0.000446921	0.00108397	0.80198	1.07324e-08	1.07324e-08	1	0	0	1	1	0
AAGACACTCGACGGTG	1	5	16	362.48	41642132	101	149450770	80	5	0.00275877	0.0137939	0.0334558	0.000220702	0.000535293	0.792079	5.29996e-09	5.29993e-09	1	0	0	1	1	0
AAGACACTGGT	1	5	11	362.48	41642132	101	149450770	55	5	0.00275877	0.0137939	0.0334558	0.000151733	0.000368014	0.544554	3.64373e-09	3.6437e-09	1	0	0	1	1	0
AAGACAGGCTTAATC	8	41	15	362.48	41642132	101	149450770	615	5.125	0.0220702	0.11311	0.274338	0.00169665	0.00411507	0.761139	4.07435e-08	4.07432e-08	1	0	0	1	1	0
AAGACATATG	7	51	10	362.48	41642132	101	149450770	510	7.28571	0.0193114	0.140697	0.341249	0.00140697	0.00341249	0.721358	3.37873e-08	3.37871e-08	1	0	0	1	1	0
AAGACC	5	32	6	362.48	41642132	101	149450770	192	6.4	0.0137939	0.0882807	0.214117	0.000529684	0.0012847	0.380198	1.27199e-08	1.27198e-08	1	0	0	1	0	0
AAGACCAAGTGACG	1	7	14	362.48	41642132	101	149450770	98	7	0.00275877	0.0193114	0.0468382	0.00027036	0.000655734	0.970297	6.49246e-09	6.49242e-09	1	0	0	1	1	0
AAGACCATAAGT	6	26	12	362.48	41642132	101	149450770	312	4.33333	0.0165526	0.0717281	0.17397	0.000860737	0.00208764	0.514851	2.06699e-08	2.06697e-08	1	0	0	1	1	0
AAGACCC	2	8	7	362.48	41642132	101	149450770	56	4	0.00551755	0.0220702	0.0535293	0.000154491	0.000374705	0.277228	3.70998e-09	3.70995e-09	1	0	0	1	0	0
AAGACG	6	32	6	362.48	41642132	101	149450770	192	5.33333	0.0165526	0.0882807	0.214117	0.000529684	0.0012847	0.316832	1.27199e-08	1.27198e-08	1	0	0	1	0	0
AAGACGAAGATAGGGTGAGGGTG	1	4	23	362.48	41642132	101	149450770	92	4	0.00275877	0.0110351	0.0267647	0.000253807	0.000615587	0.910891	6.09496e-09	6.09492e-09	1	0	0	1	1	0
AAGACGACCCTGAATAC	7	28	17	362.48	41642132	101	149450770	476	4	0.0193114	0.0772456	0.187353	0.00131318	0.003185	0.673267	3.15348e-08	3.15346e-08	1	0	0	1	1	0
AAGACGCCGACG	1	6	12	362.48	41642132	101	149450770	72	6	0.00275877	0.0165526	0.040147	0.000198632	0.000481764	0.712871	4.76997e-09	4.76994e-09	1	0	0	1	1	0
AAGACGCG	2	17	8	362.48	41642132	101	149450770	136	8.5	0.00551755	0.0468991	0.11375	0.000375193	0.000909999	0.673267	9.00994e-09	9.00989e-09	1	0	0	1	1	0
AAGACGGGGAAGGAGCG	1	5	17	362.48	41642132	101	149450770	85	5	0.00275877	0.0137939	0.0334558	0.000234496	0.000568749	0.841584	5.63121e-09	5.63118e-09	1	0	0	1	1	0
AAGACGGGGAG	2	9	11	362.48	41642132	101	149450770	99	4.5	0.00551755	0.024829	0.0602205	0.000273119	0.000662425	0.490099	6.55871e-09	6.55867e-09	1	0	0	1	0	0
AAGACGGGGGGAAGGAC	1	4	17	362.48	41642132	101	149450770	68	4	0.00275877	0.0110351	0.0267647	0.000187597	0.000454999	0.673267	4.50497e-09	4.50494e-09	1	0	0	1	1	0
AAGACT	1	4	6	362.48	41642132	101	149450770	24	4	0.00275877	0.0110351	0.0267647	6.62105e-05	0.000160588	0.237624	1.58999e-09	1.58998e-09	1	0	0	1	0	0
AAGACTAGCCGTGGCCATGGC	1	4	21	362.48	41642132	101	149450770	84	4	0.00275877	0.0110351	0.0267647	0.000231737	0.000562058	0.831683	5.56496e-09	5.56493e-09	1	0	0	1	1	0
AAGACTCCGTACC	1	4	13	362.48	41642132	101	149450770	52	4	0.00275877	0.0110351	0.0267647	0.000143456	0.000347941	0.514851	3.44498e-09	3.44496e-09	1	0	0	1	1	0
AAGACTCCGTCAC	3	14	13	362.48	41642132	101	149450770	182	4.66667	0.00827632	0.0386228	0.0936763	0.000502097	0.00121779	0.60066	1.20574e-08	1.20573e-08	1	0	0	1	1	0
AAGACTCGGAG	2	10	11	362.48	41642132	101	149450770	110	5	0.00551755	0.0275877	0.0669117	0.000303465	0.000736028	0.544554	7.28745e-09	7.28741e-09	1	0	0	1	1	0
AAGACTG	1	4	7	362.48	41642132	101	149450770	28	4	0.00275877	0.0110351	0.0267647	7.72456e-05	0.000187353	0.277228	1.85499e-09	1.85498e-09	1	0	0	1	0	0
AAGACTGGGAGG	8	59	12	362.48	41642132	101	149450770	708	7.375	0.0220702	0.162768	0.394779	0.00195321	0.00473735	0.876238	4.69047e-08	4.69044e-08	1	0	0	1	1	0
AAGACTGTACAATGAT	8	40	16	362.48	41642132	101	149450770	640	5	0.0220702	0.110351	0.267647	0.00176561	0.00428235	0.792079	4.23997e-08	4.23995e-08	1	0	0	1	1	0
AAGAG	162	1436	5	362.48	41642132	101	149450770	7180	8.8642	0.446921	3.9616	9.60852	0.019808	0.0480426	0.438822	4.75672e-07	4.75669e-07	1	0	0	1	0	0
AAGAGAAGCAGC	15	71	12	362.48	41642132	101	149450770	852	4.73333	0.0413816	0.195873	0.475073	0.00235047	0.00570087	0.562376	5.64446e-08	5.64443e-08	1	0	0	1	1	0
AAGAGAAGCGAGGACAG	1	5	17	362.48	41642132	101	149450770	85	5	0.00275877	0.0137939	0.0334558	0.000234496	0.000568749	0.841584	5.63121e-09	5.63118e-09	1	0	0	1	1	0
AAGAGAAGGGGACGAG	1	4	16	362.48	41642132	101	149450770	64	4	0.00275877	0.0110351	0.0267647	0.000176561	0.000428235	0.633663	4.23997e-09	4.23995e-09	1	0	0	1	1	0
AAGAGACCGATTATG	3	16	15	362.48	41642132	101	149450770	240	5.33333	0.00827632	0.0441404	0.107059	0.000662105	0.00160588	0.792079	1.58999e-08	1.58998e-08	1	0	0	1	1	0
AAGAGAG	4	24	7	362.48	41642132	101	149450770	168	6	0.0110351	0.0662105	0.160588	0.000463474	0.00112412	0.415842	1.11299e-08	1.11299e-08	1	0	0	1	0	0
AAGAGAGACAGG	14	104	12	362.48	41642132	101	149450770	1248	7.42857	0.0386228	0.286912	0.695881	0.00344295	0.00835058	0.882603	8.26795e-08	8.2679e-08	1	0	0	1	1	0
AAGAGAGAGATAGG	1	4	14	362.48	41642132	101	149450770	56	4	0.00275877	0.0110351	0.0267647	0.000154491	0.000374705	0.554455	3.70998e-09	3.70995e-09	1	0	0	1	1	0
AAGAGAGGAAGG	3	12	12	362.48	41642132	101	149450770	144	4	0.00827632	0.0331053	0.080294	0.000397263	0.000963528	0.475248	9.53994e-09	9.53988e-09	1	0	0	1	0	0
AAGAGAGGAGAGGC	2	8	14	362.48	41642132	101	149450770	112	4	0.00551755	0.0220702	0.0535293	0.000308983	0.000749411	0.554455	7.41995e-09	7.41991e-09	1	0	0	1	1	0
AAGAGAGGAGGACGAAGGGGGC	1	4	22	362.48	41642132	101	149450770	88	4	0.00275877	0.0110351	0.0267647	0.000242772	0.000588823	0.871287	5.82996e-09	5.82993e-09	1	0	0	1	1	0
AAGAGAGGAGGAGGAAGAGGGG	1	4	22	362.48	41642132	101	149450770	88	4	0.00275877	0.0110351	0.0267647	0.000242772	0.000588823	0.871287	5.82996e-09	5.82993e-09	1	0	0	1	1	0
AAGAGAGGCAC	1	4	11	362.48	41642132	101	149450770	44	4	0.00275877	0.0110351	0.0267647	0.000121386	0.000294411	0.435644	2.91498e-09	2.91496e-09	1	0	0	1	0	0
AAGAGAGGCGGG	2	10	12	362.48	41642132	101	149450770	120	5	0.00551755	0.0275877	0.0669117	0.000331053	0.00080294	0.594059	7.94995e-09	7.9499e-09	1	0	0	1	1	0
AAGAGAGGG	1	8	9	362.48	41642132	101	149450770	72	8	0.00275877	0.0220702	0.0535293	0.000198632	0.000481764	0.712871	4.76997e-09	4.76994e-09	1	0	0	1	1	0
AAGAGATCACGTGACCGG	3	15	18	362.48	41642132	101	149450770	270	5	0.00827632	0.0413816	0.100367	0.000744869	0.00180661	0.891089	1.78874e-08	1.78873e-08	1	0	0	1	1	0
AAGAGATCACTTCAGAT	1	5	17	362.48	41642132	101	149450770	85	5	0.00275877	0.0137939	0.0334558	0.000234496	0.000568749	0.841584	5.63121e-09	5.63118e-09	1	0	0	1	1	0
AAGAGATGCAGC	1	6	12	362.48	41642132	101	149450770	72	6	0.00275877	0.0165526	0.040147	0.000198632	0.000481764	0.712871	4.76997e-09	4.76994e-09	1	0	0	1	1	0
AAGAGC	2	8	6	362.48	41642132	101	149450770	48	4	0.00551755	0.0220702	0.0535293	0.000132421	0.000321176	0.237624	3.17998e-09	3.17996e-09	1	0	0	1	0	0
AAGAGCGAGCGAGCGAGCGAGGG	1	4	23	362.48	41642132	101	149450770	92	4	0.00275877	0.0110351	0.0267647	0.000253807	0.000615587	0.910891	6.09496e-09	6.09492e-09	1	0	0	1	1	0
AAGAGCGG	1	4	8	362.48	41642132	101	149450770	32	4	0.00275877	0.0110351	0.0267647	8.82807e-05	0.000214117	0.316832	2.11999e-09	2.11997e-09	1	0	0	1	0	0
AAGAGCGTG	1	4	9	362.48	41642132	101	149450770	36	4	0.00275877	0.0110351	0.0267647	9.93158e-05	0.000240882	0.356436	2.38498e-09	2.38497e-09	1	0	0	1	0	0
AAGAGCTGAAGTAGAC	1	5	16	362.48	41642132	101	149450770	80	5	0.00275877	0.0137939	0.0334558	0.000220702	0.000535293	0.792079	5.29996e-09	5.29993e-09	1	0	0	1	1	0
AAGAGG	65	398	6	362.48	41642132	101	149450770	2388	6.12308	0.17932	1.09799	2.66308	0.00658795	0.0159785	0.363747	1.58204e-07	1.58203e-07	1	0	0	1	0	0
AAGAGGAAGAGGAGGGACG	2	8	19	362.48	41642132	101	149450770	152	4	0.00551755	0.0220702	0.0535293	0.000419333	0.00101706	0.752475	1.00699e-08	1.00699e-08	1	0	0	1	1	0
AAGAGGAAGAGGGGG	1	4	15	362.48	41642132	101	149450770	60	4	0.00275877	0.0110351	0.0267647	0.000165526	0.00040147	0.594059	3.97497e-09	3.97495e-09	1	0	0	1	1	0
AAGAGGAAGGAGAGAAGG	1	4	18	362.48	41642132	101	149450770	72	4	0.00275877	0.0110351	0.0267647	0.000198632	0.000481764	0.712871	4.76997e-09	4.76994e-09	1	0	0	1	1	0
AAGAGGACAGACAGAGG	2	8	17	362.48	41642132	101	149450770	136	4	0.00551755	0.0220702	0.0535293	0.000375193	0.000909999	0.673267	9.00994e-09	9.00989e-09	1	0	0	1	1	0
AAGAGGACGACGACAGG	6	30	17	362.48	41642132	101	149450770	510	5	0.0165526	0.0827632	0.200735	0.00140697	0.00341249	0.841584	3.37873e-08	3.37871e-08	1	0	0	1	1	0
AAGAGGAG	1	6	8	362.48	41642132	101	149450770	48	6	0.00275877	0.0165526	0.040147	0.000132421	0.000321176	0.475248	3.17998e-09	3.17996e-09	1	0	0	1	0	0
AAGAGGAGACAG	1	4	12	362.48	41642132	101	149450770	48	4	0.00275877	0.0110351	0.0267647	0.000132421	0.000321176	0.475248	3.17998e-09	3.17996e-09	1	0	0	1	0	0
AAGAGGAGG	7	37	9	362.48	41642132	101	149450770	333	5.28571	0.0193114	0.102075	0.247573	0.000918671	0.00222816	0.471004	2.20611e-08	2.2061e-08	1	0	0	1	0	0
AAGAGGAGGACG	2	11	12	362.48	41642132	101	149450770	132	5.5	0.00551755	0.0303465	0.0736028	0.000364158	0.000883234	0.653465	8.74494e-09	8.74489e-09	1	0	0	1	1	0
AAGAGGAGGGAAGGGGCG	2	8	18	362.48	41642132	101	149450770	144	4	0.00551755	0.0220702	0.0535293	0.000397263	0.000963528	0.712871	9.53994e-09	9.53988e-09	1	0	0	1	1	0
AAGAGGAGGGGGGAGAGAGG	1	5	20	362.48	41642132	101	149450770	100	5	0.00275877	0.0137939	0.0334558	0.000275877	0.000669117	0.990099	6.62496e-09	6.62492e-09	1	0	0	1	1	0
AAGAGGAGT	1	9	9	362.48	41642132	101	149450770	81	9	0.00275877	0.024829	0.0602205	0.000223461	0.000541984	0.80198	5.36621e-09	5.36618e-09	1	0	0	1	1	0
AAGAGGATGCGC	1	4	12	362.48	41642132	101	149450770	48	4	0.00275877	0.0110351	0.0267647	0.000132421	0.000321176	0.475248	3.17998e-09	3.17996e-09	1	0	0	1	0	0
AAGAGGC	3	15	7	362.48	41642132	101	149450770	105	5	0.00827632	0.0413816	0.100367	0.000289671	0.000702572	0.346535	6.9562e-09	6.95616e-09	1	0	0	1	0	0
AAGAGGCAAGAGTGT	1	6	15	362.48	41642132	101	149450770	90	6	0.00275877	0.0165526	0.040147	0.00024829	0.000602205	0.891089	5.96246e-09	5.96243e-09	1	0	0	1	1	0
AAGAGGGAGGG	2	10	11	362.48	41642132	101	149450770	110	5	0.00551755	0.0275877	0.0669117	0.000303465	0.000736028	0.544554	7.28745e-09	7.28741e-09	1	0	0	1	1	0
AAGAGT	3	16	6	362.48	41642132	101	149450770	96	5.33333	0.00827632	0.0441404	0.107059	0.000264842	0.000642352	0.316832	6.35996e-09	6.35992e-09	1	0	0	1	0	0
AAGAGTCACTGAGGT	1	5	15	362.48	41642132	101	149450770	75	5	0.00275877	0.0137939	0.0334558	0.000206908	0.000501837	0.742574	4.96872e-09	4.96869e-09	1	0	0	1	1	0
AAGAGTCAGCGACCACACT	8	32	19	362.48	41642132	101	149450770	608	4	0.0220702	0.0882807	0.214117	0.00167733	0.00406823	0.752475	4.02797e-08	4.02795e-08	1	0	0	1	1	0
AAGAGTGAGAGACCG	6	29	15	362.48	41642132	101	149450770	435	4.83333	0.0165526	0.0800044	0.194044	0.00120007	0.00291066	0.717822	2.88186e-08	2.88184e-08	1	0	0	1	1	0
AAGAGTGAGGGT	4	16	12	362.48	41642132	101	149450770	192	4	0.0110351	0.0441404	0.107059	0.000529684	0.0012847	0.475248	1.27199e-08	1.27198e-08	1	0	0	1	0	0
AAGAGTGCGAGACCG	1	4	15	362.48	41642132	101	149450770	60	4	0.00275877	0.0110351	0.0267647	0.000165526	0.00040147	0.594059	3.97497e-09	3.97495e-09	1	0	0	1	1	0
AAGAGTGGGAGTGGGAGCAC	2	9	20	362.48	41642132	101	149450770	180	4.5	0.00551755	0.024829	0.0602205	0.000496579	0.00120441	0.891089	1.19249e-08	1.19249e-08	1	0	0	1	1	0
AAGAT	34	185	5	362.48	41642132	101	149450770	925	5.44118	0.0937983	0.510373	1.23787	0.00255186	0.00618933	0.269365	6.12808e-08	6.12805e-08	1	0	0	1	0	0
AAGATAGACTGAAT	2	13	14	362.48	41642132	101	149450770	182	6.5	0.00551755	0.035864	0.0869852	0.000502097	0.00121779	0.90099	1.20574e-08	1.20573e-08	1	0	0	1	1	0
AAGATAGCTTAGCGG	5	27	15	362.48	41642132	101	149450770	405	5.4	0.0137939	0.0744869	0.180661	0.0011173	0.00270992	0.80198	2.68311e-08	2.68309e-08	1	0	0	1	1	0
AAGATAT	6	24	7	362.48	41642132	101	149450770	168	4	0.0165526	0.0662105	0.160588	0.000463474	0.00112412	0.277228	1.11299e-08	1.11299e-08	1	0	0	1	0	0
AAGATATTCACATTC	1	4	15	362.48	41642132	101	149450770	60	4	0.00275877	0.0110351	0.0267647	0.000165526	0.00040147	0.594059	3.97497e-09	3.97495e-09	1	0	0	1	1	0
AAGATC	1	5	6	362.48	41642132	101	149450770	30	5	0.00275877	0.0137939	0.0334558	8.27632e-05	0.000200735	0.29703	1.98749e-09	1.98748e-09	1	0	0	1	0	0
AAGATCAGT	1	4	9	362.48	41642132	101	149450770	36	4	0.00275877	0.0110351	0.0267647	9.93158e-05	0.000240882	0.356436	2.38498e-09	2.38497e-09	1	0	0	1	0	0
AAGATCATCATC	2	13	12	362.48	41642132	101	149450770	156	6.5	0.00551755	0.035864	0.0869852	0.000430369	0.00104382	0.772277	1.03349e-08	1.03349e-08	1	0	0	1	1	0
AAGATCGTC	3	29	9	362.48	41642132	101	149450770	261	9.66667	0.00827632	0.0800044	0.194044	0.00072004	0.00174639	0.861386	1.72911e-08	1.7291e-08	1	0	0	1	1	0
AAGATG	29	171	6	362.48	41642132	101	149450770	1026	5.89655	0.0800044	0.47175	1.14419	0.0028305	0.00686514	0.35029	6.7972e-08	6.79717e-08	1	0	0	1	0	0
AAGATGACCCCTTGTCC	2	8	17	362.48	41642132	101	149450770	136	4	0.00551755	0.0220702	0.0535293	0.000375193	0.000909999	0.673267	9.00994e-09	9.00989e-09	1	0	0	1	1	0
AAGATGAGG	2	8	9	362.48	41642132	101	149450770	72	4	0.00551755	0.0220702	0.0535293	0.000198632	0.000481764	0.356436	4.76997e-09	4.76994e-09	1	0	0	1	0	0
AAGATGATC	3	18	9	362.48	41642132	101	149450770	162	6	0.00827632	0.0496579	0.120441	0.000446921	0.00108397	0.534653	1.07324e-08	1.07324e-08	1	0	0	1	1	0
AAGATGATGACAATGGCG	5	20	18	362.48	41642132	101	149450770	360	4	0.0137939	0.0551755	0.133823	0.000993158	0.00240882	0.712871	2.38498e-08	2.38497e-08	1	0	0	1	1	0
AAGATGGC	1	4	8	362.48	41642132	101	149450770	32	4	0.00275877	0.0110351	0.0267647	8.82807e-05	0.000214117	0.316832	2.11999e-09	2.11997e-09	1	0	0	1	0	0
AAGATGGTCCTC	2	8	12	362.48	41642132	101	149450770	96	4	0.00551755	0.0220702	0.0535293	0.000264842	0.000642352	0.475248	6.35996e-09	6.35992e-09	1	0	0	1	0	0
AAGATGGTCGCCGG	1	4	14	362.48	41642132	101	149450770	56	4	0.00275877	0.0110351	0.0267647	0.000154491	0.000374705	0.554455	3.70998e-09	3.70995e-09	1	0	0	1	1	0
AAGATGTAGACG	1	8	12	362.48	41642132	101	149450770	96	8	0.00275877	0.0220702	0.0535293	0.000264842	0.000642352	0.950495	6.35996e-09	6.35992e-09	1	0	0	1	1	0
AAGATGTGT	1	5	9	362.48	41642132	101	149450770	45	5	0.00275877	0.0137939	0.0334558	0.000124145	0.000301102	0.445545	2.98123e-09	2.98121e-09	1	0	0	1	0	0
AAGATT	2	8	6	362.48	41642132	101	149450770	48	4	0.00551755	0.0220702	0.0535293	0.000132421	0.000321176	0.237624	3.17998e-09	3.17996e-09	1	0	0	1	0	0
AAGATTAGAAGGG	3	16	13	362.48	41642132	101	149450770	208	5.33333	0.00827632	0.0441404	0.107059	0.000573825	0.00139176	0.686469	1.37799e-08	1.37798e-08	1	0	0	1	1	0
AAGATTGAC	3	12	9	362.48	41642132	101	149450770	108	4	0.00827632	0.0331053	0.080294	0.000297947	0.000722646	0.356436	7.15495e-09	7.15491e-09	1	0	0	1	0	0
AAGATTGATGATGGTGAC	1	4	18	362.48	41642132	101	149450770	72	4	0.00275877	0.0110351	0.0267647	0.000198632	0.000481764	0.712871	4.76997e-09	4.76994e-09	1	0	0	1	1	0
AAGATTGCCG	2	14	10	362.48	41642132	101	149450770	140	7	0.00551755	0.0386228	0.0936763	0.000386228	0.000936763	0.693069	9.27494e-09	9.27488e-09	1	0	0	1	1	0
AAGATTGTGCT	2	8	11	362.48	41642132	101	149450770	88	4	0.00551755	0.0220702	0.0535293	0.000242772	0.000588823	0.435644	5.82996e-09	5.82993e-09	1	0	0	1	0	0
AAGC	54	370	4	362.48	41642132	101	149450770	1480	6.85185	0.148974	1.02075	2.47573	0.00408298	0.00990293	0.27136	9.80493e-08	9.80488e-08	1	0	0	0	0	0
AAGCAAGTG	4	28	9	362.48	41642132	101	149450770	252	7	0.0110351	0.0772456	0.187353	0.000695211	0.00168617	0.623762	1.66949e-08	1.66948e-08	1	0	0	1	1	0
AAGCAAGTGC	1	5	10	362.48	41642132	101	149450770	50	5	0.00275877	0.0137939	0.0334558	0.000137939	0.000334558	0.49505	3.31248e-09	3.31246e-09	1	0	0	1	0	0
AAGCAC	5	21	6	362.48	41642132	101	149450770	126	4.2	0.0137939	0.0579342	0.140514	0.000347605	0.000843087	0.249505	8.34744e-09	8.3474e-09	1	0	0	1	0	0
AAGCACACAC	1	9	10	362.48	41642132	101	149450770	90	9	0.00275877	0.024829	0.0602205	0.00024829	0.000602205	0.891089	5.96246e-09	5.96243e-09	1	0	0	1	1	0
AAGCACTGATGGAAT	10	60	15	362.48	41642132	101	149450770	900	6	0.0275877	0.165526	0.40147	0.0024829	0.00602205	0.891089	5.96246e-08	5.96243e-08	1	0	0	1	1	0
AAGCAG	18	78	6	362.48	41642132	101	149450770	468	4.33333	0.0496579	0.215184	0.521911	0.00129111	0.00313147	0.257426	3.10048e-08	3.10046e-08	1	0	0	1	0	0
AAGCAGACGACCAGG	1	4	15	362.48	41642132	101	149450770	60	4	0.00275877	0.0110351	0.0267647	0.000165526	0.00040147	0.594059	3.97497e-09	3.97495e-09	1	0	0	1	1	0
AAGCAGCAATAG	1	7	12	362.48	41642132	101	149450770	84	7	0.00275877	0.0193114	0.0468382	0.000231737	0.000562058	0.831683	5.56496e-09	5.56493e-09	1	0	0	1	1	0
AAGCAGCTACGAAGG	1	5	15	362.48	41642132	101	149450770	75	5	0.00275877	0.0137939	0.0334558	0.000206908	0.000501837	0.742574	4.96872e-09	4.96869e-09	1	0	0	1	1	0
AAGCAGT	1	4	7	362.48	41642132	101	149450770	28	4	0.00275877	0.0110351	0.0267647	7.72456e-05	0.000187353	0.277228	1.85499e-09	1.85498e-09	1	0	0	1	0	0
AAGCAGTCGACAGAC	9	50	15	362.48	41642132	101	149450770	750	5.55556	0.024829	0.137939	0.334558	0.00206908	0.00501837	0.825083	4.96872e-08	4.96869e-08	1	0	0	1	1	0
AAGCAGTGATTGAG	29	171	14	362.48	41642132	101	149450770	2394	5.89655	0.0800044	0.47175	1.14419	0.0066045	0.0160187	0.817344	1.58601e-07	1.58601e-07	1	0	0	1	1	0
AAGCAT	1	4	6	362.48	41642132	101	149450770	24	4	0.00275877	0.0110351	0.0267647	6.62105e-05	0.000160588	0.237624	1.58999e-09	1.58998e-09	1	0	0	1	0	0
AAGCATGCAGATGTACATGTAG	6	24	22	362.48	41642132	101	149450770	528	4	0.0165526	0.0662105	0.160588	0.00145663	0.00353294	0.871287	3.49798e-08	3.49796e-08	1	0	0	1	1	0
AAGCATGGTC	2	9	10	362.48	41642132	101	149450770	90	4.5	0.00551755	0.024829	0.0602205	0.00024829	0.000602205	0.445545	5.96246e-09	5.96243e-09	1	0	0	1	0	0
AAGCATGTG	1	5	9	362.48	41642132	101	149450770	45	5	0.00275877	0.0137939	0.0334558	0.000124145	0.000301102	0.445545	2.98123e-09	2.98121e-09	1	0	0	1	0	0
AAGCATGTGAAGCGGAGAGAG	1	4	21	362.48	41642132	101	149450770	84	4	0.00275877	0.0110351	0.0267647	0.000231737	0.000562058	0.831683	5.56496e-09	5.56493e-09	1	0	0	1	1	0
AAGCC	6	36	5	362.48	41642132	101	149450770	180	6	0.0165526	0.0993158	0.240882	0.000496579	0.00120441	0.29703	1.19249e-08	1.19249e-08	1	0	0	1	0	0
AAGCCAG	1	4	7	362.48	41642132	101	149450770	28	4	0.00275877	0.0110351	0.0267647	7.72456e-05	0.000187353	0.277228	1.85499e-09	1.85498e-09	1	0	0	1	0	0
AAGCCAGAGACAATTAC	1	5	17	362.48	41642132	101	149450770	85	5	0.00275877	0.0137939	0.0334558	0.000234496	0.000568749	0.841584	5.63121e-09	5.63118e-09	1	0	0	1	1	0
AAGCCAGATACATGGG	1	5	16	362.48	41642132	101	149450770	80	5	0.00275877	0.0137939	0.0334558	0.000220702	0.000535293	0.792079	5.29996e-09	5.29993e-09	1	0	0	1	1	0
AAGCCC	2	8	6	362.48	41642132	101	149450770	48	4	0.00551755	0.0220702	0.0535293	0.000132421	0.000321176	0.237624	3.17998e-09	3.17996e-09	1	0	0	1	0	0
AAGCCCATCTATCAG	2	10	15	362.48	41642132	101	149450770	150	5	0.00551755	0.0275877	0.0669117	0.000413816	0.00100367	0.742574	9.93743e-09	9.93738e-09	1	0	0	1	1	0
AAGCCCG	1	4	7	362.48	41642132	101	149450770	28	4	0.00275877	0.0110351	0.0267647	7.72456e-05	0.000187353	0.277228	1.85499e-09	1.85498e-09	1	0	0	1	0	0
AAGCCCTTCGACAG	2	11	14	362.48	41642132	101	149450770	154	5.5	0.00551755	0.0303465	0.0736028	0.000424851	0.00103044	0.762376	1.02024e-08	1.02024e-08	1	0	0	1	1	0
AAGCCTGCCTTGATT	1	4	15	362.48	41642132	101	149450770	60	4	0.00275877	0.0110351	0.0267647	0.000165526	0.00040147	0.594059	3.97497e-09	3.97495e-09	1	0	0	1	1	0
AAGCG	1	6	5	362.48	41642132	101	149450770	30	6	0.00275877	0.0165526	0.040147	8.27632e-05	0.000200735	0.29703	1.98749e-09	1.98748e-09	1	0	0	1	0	0
AAGCGACACCG	1	6	11	362.48	41642132	101	149450770	66	6	0.00275877	0.0165526	0.040147	0.000182079	0.000441617	0.653465	4.37247e-09	4.37245e-09	1	0	0	1	1	0
AAGCGATTACTTAATGT	2	8	17	362.48	41642132	101	149450770	136	4	0.00551755	0.0220702	0.0535293	0.000375193	0.000909999	0.673267	9.00994e-09	9.00989e-09	1	0	0	1	1	0
AAGCGC	1	4	6	362.48	41642132	101	149450770	24	4	0.00275877	0.0110351	0.0267647	6.62105e-05	0.000160588	0.237624	1.58999e-09	1.58998e-09	1	0	0	1	0	0
AAGCGCCAGCGAGGGAGC	2	10	18	362.48	41642132	101	149450770	180	5	0.00551755	0.0275877	0.0669117	0.000496579	0.00120441	0.891089	1.19249e-08	1.19249e-08	1	0	0	1	1	0
AAGCGCGC	1	5	8	362.48	41642132	101	149450770	40	5	0.00275877	0.0137939	0.0334558	0.000110351	0.000267647	0.39604	2.64998e-09	2.64997e-09	1	0	0	1	0	0
AAGCGGAGGACATCAAGG	5	23	18	362.48	41642132	101	149450770	414	4.6	0.0137939	0.0634518	0.153897	0.00114213	0.00277014	0.819802	2.74273e-08	2.74272e-08	1	0	0	1	1	0
AAGCGGC	20	85	7	362.48	41642132	101	149450770	595	4.25	0.0551755	0.234496	0.568749	0.00164147	0.00398124	0.294554	3.94185e-08	3.94183e-08	1	0	0	1	0	0
AAGCGGG	5	21	7	362.48	41642132	101	149450770	147	4.2	0.0137939	0.0579342	0.140514	0.00040554	0.000983601	0.291089	9.73869e-09	9.73863e-09	1	0	0	1	0	0
AAGCGGGTCGCCGG	1	6	14	362.48	41642132	101	149450770	84	6	0.00275877	0.0165526	0.040147	0.000231737	0.000562058	0.831683	5.56496e-09	5.56493e-09	1	0	0	1	1	0
AAGCGGTGCACG	2	9	12	362.48	41642132	101	149450770	108	4.5	0.00551755	0.024829	0.0602205	0.000297947	0.000722646	0.534653	7.15495e-09	7.15491e-09	1	0	0	1	1	0
AAGCGT	1	4	6	362.48	41642132	101	149450770	24	4	0.00275877	0.0110351	0.0267647	6.62105e-05	0.000160588	0.237624	1.58999e-09	1.58998e-09	1	0	0	1	0	0
AAGCGTAGACTCGGGGATGCG	6	24	21	362.48	41642132	101	149450770	504	4	0.0165526	0.0662105	0.160588	0.00139042	0.00337235	0.831683	3.33898e-08	3.33896e-08	1	0	0	1	1	0
AAGCT	1891	9462	5	362.48	41642132	101	149450770	47310	5.0037	5.21684	26.1035	63.3118	0.130518	0.316559	0.247708	3.13427e-06	3.13425e-06	1	0	0	1	0	0
AAGCTACCATCCGATT	8	42	16	362.48	41642132	101	149450770	672	5.25	0.0220702	0.115868	0.281029	0.0018539	0.00449646	0.831683	4.45197e-08	4.45194e-08	1	0	0	1	1	0
AAGCTAGTGTCACCTAC	4	16	17	362.48	41642132	101	149450770	272	4	0.0110351	0.0441404	0.107059	0.000750386	0.00182	0.673267	1.80199e-08	1.80198e-08	1	0	0	1	1	0
AAGCTATGGGGCAGCGTAAGG	2	8	21	362.48	41642132	101	149450770	168	4	0.00551755	0.0220702	0.0535293	0.000463474	0.00112412	0.831683	1.11299e-08	1.11299e-08	1	0	0	1	1	0
AAGCTC	3	12	6	362.48	41642132	101	149450770	72	4	0.00827632	0.0331053	0.080294	0.000198632	0.000481764	0.237624	4.76997e-09	4.76994e-09	1	0	0	1	0	0
AAGCTCCACTC	1	4	11	362.48	41642132	101	149450770	44	4	0.00275877	0.0110351	0.0267647	0.000121386	0.000294411	0.435644	2.91498e-09	2.91496e-09	1	0	0	1	0	0
AAGCTGC	1	4	7	362.48	41642132	101	149450770	28	4	0.00275877	0.0110351	0.0267647	7.72456e-05	0.000187353	0.277228	1.85499e-09	1.85498e-09	1	0	0	1	0	0
AAGG	840	5788	4	362.48	41642132	101	149450770	23152	6.89048	2.31737	15.9678	38.7285	0.0638711	0.154914	0.27289	1.53381e-06	1.5338e-06	1	0	0	0	0	0
AAGGAAGGAGACGGG	2	12	15	362.48	41642132	101	149450770	180	6	0.00551755	0.0331053	0.080294	0.000496579	0.00120441	0.891089	1.19249e-08	1.19249e-08	1	0	0	1	1	0
AAGGAAGT	2	8	8	362.48	41642132	101	149450770	64	4	0.00551755	0.0220702	0.0535293	0.000176561	0.000428235	0.316832	4.23997e-09	4.23995e-09	1	0	0	1	0	0
AAGGAAT	1	4	7	362.48	41642132	101	149450770	28	4	0.00275877	0.0110351	0.0267647	7.72456e-05	0.000187353	0.277228	1.85499e-09	1.85498e-09	1	0	0	1	0	0
AAGGAATAAGGACGAGG	5	20	17	362.48	41642132	101	149450770	340	4	0.0137939	0.0551755	0.133823	0.000937983	0.002275	0.673267	2.25249e-08	2.25247e-08	1	0	0	1	1	0
AAGGAATCGCAAGTC	3	14	15	362.48	41642132	101	149450770	210	4.66667	0.00827632	0.0386228	0.0936763	0.000579342	0.00140514	0.693069	1.39124e-08	1.39123e-08	1	0	0	1	1	0
AAGGAATG	1	7	8	362.48	41642132	101	149450770	56	7	0.00275877	0.0193114	0.0468382	0.000154491	0.000374705	0.554455	3.70998e-09	3.70995e-09	1	0	0	1	1	0
AAGGAC	21	100	6	362.48	41642132	101	149450770	600	4.7619	0.0579342	0.275877	0.669117	0.00165526	0.0040147	0.282885	3.97497e-08	3.97495e-08	1	0	0	1	0	0
AAGGACAAGTGGAGGTGATG	2	8	20	362.48	41642132	101	149450770	160	4	0.00551755	0.0220702	0.0535293	0.000441404	0.00107059	0.792079	1.05999e-08	1.05999e-08	1	0	0	1	1	0
AAGGACAGACAG	21	156	12	362.48	41642132	101	149450770	1872	7.42857	0.0579342	0.430369	1.04382	0.00516442	0.0125259	0.882603	1.24019e-07	1.24018e-07	1	0	0	1	1	0
AAGGACAGGCAG	3	19	12	362.48	41642132	101	149450770	228	6.33333	0.00827632	0.0524167	0.127132	0.000629	0.00152559	0.752475	1.51049e-08	1.51048e-08	1	0	0	1	1	0
AAGGACGGT	1	5	9	362.48	41642132	101	149450770	45	5	0.00275877	0.0137939	0.0334558	0.000124145	0.000301102	0.445545	2.98123e-09	2.98121e-09	1	0	0	1	0	0
AAGGAG	70	404	6	362.48	41642132	101	149450770	2424	5.77143	0.193114	1.11454	2.70323	0.00668727	0.0162194	0.342857	1.60589e-07	1.60588e-07	1	0	0	1	0	0
AAGGAGAGGAGG	2	10	12	362.48	41642132	101	149450770	120	5	0.00551755	0.0275877	0.0669117	0.000331053	0.00080294	0.594059	7.94995e-09	7.9499e-09	1	0	0	1	1	0
AAGGAGAGGGAAGGGACCG	7	33	19	362.48	41642132	101	149450770	627	4.71429	0.0193114	0.0910395	0.220808	0.00172975	0.00419536	0.886846	4.15385e-08	4.15382e-08	1	0	0	1	1	0
AAGGAGAGTGGAGC	4	18	14	362.48	41642132	101	149450770	252	4.5	0.0110351	0.0496579	0.120441	0.000695211	0.00168617	0.623762	1.66949e-08	1.66948e-08	1	0	0	1	1	0
AAGGAGC	1	5	7	362.48	41642132	101	149450770	35	5	0.00275877	0.0137939	0.0334558	9.65571e-05	0.000234191	0.346535	2.31873e-09	2.31872e-09	1	0	0	1	0	0
AAGGAGCGATGAC	2	10	13	362.48	41642132	101	149450770	130	5	0.00551755	0.0275877	0.0669117	0.00035864	0.000869852	0.643564	8.61244e-09	8.61239e-09	1	0	0	1	1	0
AAGGAGG	2	11	7	362.48	41642132	101	149450770	77	5.5	0.00551755	0.0303465	0.0736028	0.000212426	0.00051522	0.381188	5.10122e-09	5.10119e-09	1	0	0	1	0	0
AAGGAGGAGAGAG	2	11	13	362.48	41642132	101	149450770	143	5.5	0.00551755	0.0303465	0.0736028	0.000394505	0.000956837	0.707921	9.47369e-09	9.47363e-09	1	0	0	1	1	0
AAGGAGGGAGACAGG	2	8	15	362.48	41642132	101	149450770	120	4	0.00551755	0.0220702	0.0535293	0.000331053	0.00080294	0.594059	7.94995e-09	7.9499e-09	1	0	0	1	1	0
AAGGAGGTAGGG	4	21	12	362.48	41642132	101	149450770	252	5.25	0.0110351	0.0579342	0.140514	0.000695211	0.00168617	0.623762	1.66949e-08	1.66948e-08	1	0	0	1	1	0
AAGGAGTAT	1	11	9	362.48	41642132	101	149450770	99	11	0.00275877	0.0303465	0.0736028	0.000273119	0.000662425	0.980198	6.55871e-09	6.55867e-09	1	0	0	1	1	0
AAGGAGTCCATGCCGATC	2	10	18	362.48	41642132	101	149450770	180	5	0.00551755	0.0275877	0.0669117	0.000496579	0.00120441	0.891089	1.19249e-08	1.19249e-08	1	0	0	1	1	0
AAGGAGTCTCC	2	12	11	362.48	41642132	101	149450770	132	6	0.00551755	0.0331053	0.080294	0.000364158	0.000883234	0.653465	8.74494e-09	8.74489e-09	1	0	0	1	1	0
AAGGAT	1	4	6	362.48	41642132	101	149450770	24	4	0.00275877	0.0110351	0.0267647	6.62105e-05	0.000160588	0.237624	1.58999e-09	1.58998e-09	1	0	0	1	0	0
AAGGATAGTG	1	5	10	362.48	41642132	101	149450770	50	5	0.00275877	0.0137939	0.0334558	0.000137939	0.000334558	0.49505	3.31248e-09	3.31246e-09	1	0	0	1	0	0
AAGGATGACAGGATGATAGT	1	4	20	362.48	41642132	101	149450770	80	4	0.00275877	0.0110351	0.0267647	0.000220702	0.000535293	0.792079	5.29996e-09	5.29993e-09	1	0	0	1	1	0
AAGGC	24	133	5	362.48	41642132	101	149450770	665	5.54167	0.0662105	0.366917	0.889925	0.00183458	0.00444963	0.27434	4.4056e-08	4.40557e-08	1	0	0	1	0	0
AAGGCAATACG	2	10	11	362.48	41642132	101	149450770	110	5	0.00551755	0.0275877	0.0669117	0.000303465	0.000736028	0.544554	7.28745e-09	7.28741e-09	1	0	0	1	1	0
AAGGCAGCTGACTATC	10	54	16	362.48	41642132	101	149450770	864	5.4	0.0275877	0.148974	0.361323	0.00238358	0.00578117	0.855446	5.72396e-08	5.72393e-08	1	0	0	1	1	0
AAGGCATTG	1	6	9	362.48	41642132	101	149450770	54	6	0.00275877	0.0165526	0.040147	0.000148974	0.000361323	0.534653	3.57748e-09	3.57746e-09	1	0	0	1	1	0
AAGGCG	128	657	6	362.48	41642132	101	149450770	3942	5.13281	0.353123	1.81251	4.3961	0.0108751	0.0263766	0.30492	2.61156e-07	2.61154e-07	1	0	0	1	0	0
AAGGCGCATACGGCAGTG	1	4	18	362.48	41642132	101	149450770	72	4	0.00275877	0.0110351	0.0267647	0.000198632	0.000481764	0.712871	4.76997e-09	4.76994e-09	1	0	0	1	1	0
AAGGCTCCTGGGCTGAGGG	7	30	19	362.48	41642132	101	149450770	570	4.28571	0.0193114	0.0827632	0.200735	0.0015725	0.00381396	0.806223	3.77622e-08	3.7762e-08	1	0	0	1	1	0
AAGGCTG	2	10	7	362.48	41642132	101	149450770	70	5	0.00551755	0.0275877	0.0669117	0.000193114	0.000468382	0.346535	4.63747e-09	4.63744e-09	1	0	0	1	0	0
AAGGCTGG	1	4	8	362.48	41642132	101	149450770	32	4	0.00275877	0.0110351	0.0267647	8.82807e-05	0.000214117	0.316832	2.11999e-09	2.11997e-09	1	0	0	1	0	0
AAGGG	119	722	5	362.48	41642132	101	149450770	3610	6.06723	0.328294	1.99183	4.83102	0.00995917	0.0241551	0.300358	2.39161e-07	2.3916e-07	1	0	0	1	0	0
AAGGGAGAGAGGTATAGGGG	1	4	20	362.48	41642132	101	149450770	80	4	0.00275877	0.0110351	0.0267647	0.000220702	0.000535293	0.792079	5.29996e-09	5.29993e-09	1	0	0	1	1	0
AAGGGATCCAGTCAGAG	1	5	17	362.48	41642132	101	149450770	85	5	0.00275877	0.0137939	0.0334558	0.000234496	0.000568749	0.841584	5.63121e-09	5.63118e-09	1	0	0	1	1	0
AAGGGC	4	17	6	362.48	41642132	101	149450770	102	4.25	0.0110351	0.0468991	0.11375	0.000281395	0.000682499	0.252475	6.75746e-09	6.75742e-09	1	0	0	1	0	0
AAGGGCC	1	14	7	362.48	41642132	101	149450770	98	14	0.00275877	0.0386228	0.0936763	0.00027036	0.000655734	0.970297	6.49246e-09	6.49242e-09	1	0	0	1	1	0
AAGGGG	23	97	6	362.48	41642132	101	149450770	582	4.21739	0.0634518	0.267601	0.649043	0.00160561	0.00389426	0.250538	3.85572e-08	3.8557e-08	1	0	0	1	0	0
AAGGGGCACGAGGTG	4	18	15	362.48	41642132	101	149450770	270	4.5	0.0110351	0.0496579	0.120441	0.000744869	0.00180661	0.668317	1.78874e-08	1.78873e-08	1	0	0	1	1	0
AAGGGGCAGAGAGGGG	1	4	16	362.48	41642132	101	149450770	64	4	0.00275877	0.0110351	0.0267647	0.000176561	0.000428235	0.633663	4.23997e-09	4.23995e-09	1	0	0	1	1	0
AAGGGGCAGGGCCCAGACTTG	2	8	21	362.48	41642132	101	149450770	168	4	0.00551755	0.0220702	0.0535293	0.000463474	0.00112412	0.831683	1.11299e-08	1.11299e-08	1	0	0	1	1	0
AAGGGGGAGAGAGAG	1	5	15	362.48	41642132	101	149450770	75	5	0.00275877	0.0137939	0.0334558	0.000206908	0.000501837	0.742574	4.96872e-09	4.96869e-09	1	0	0	1	1	0
AAGGGT	1	5	6	362.48	41642132	101	149450770	30	5	0.00275877	0.0137939	0.0334558	8.27632e-05	0.000200735	0.29703	1.98749e-09	1.98748e-09	1	0	0	1	0	0
AAGGGTACAG	1	9	10	362.48	41642132	101	149450770	90	9	0.00275877	0.024829	0.0602205	0.00024829	0.000602205	0.891089	5.96246e-09	5.96243e-09	1	0	0	1	1	0
AAGGGTAGATGAGATTG	5	23	17	362.48	41642132	101	149450770	391	4.6	0.0137939	0.0634518	0.153897	0.00107868	0.00261625	0.774257	2.59036e-08	2.59034e-08	1	0	0	1	1	0
AAGGT	26	148	5	362.48	41642132	101	149450770	740	5.69231	0.0717281	0.408298	0.990293	0.00204149	0.00495146	0.281797	4.90247e-08	4.90244e-08	1	0	0	1	0	0
AAGGTAAGGTGACGCG	1	5	16	362.48	41642132	101	149450770	80	5	0.00275877	0.0137939	0.0334558	0.000220702	0.000535293	0.792079	5.29996e-09	5.29993e-09	1	0	0	1	1	0
AAGGTAGGT	3	19	9	362.48	41642132	101	149450770	171	6.33333	0.00827632	0.0524167	0.127132	0.00047175	0.00114419	0.564356	1.13287e-08	1.13286e-08	1	0	0	1	1	0
AAGGTAT	1	5	7	362.48	41642132	101	149450770	35	5	0.00275877	0.0137939	0.0334558	9.65571e-05	0.000234191	0.346535	2.31873e-09	2.31872e-09	1	0	0	1	0	0
AAGGTC	3	13	6	362.48	41642132	101	149450770	78	4.33333	0.00827632	0.035864	0.0869852	0.000215184	0.000521911	0.257426	5.16747e-09	5.16744e-09	1	0	0	1	0	0
AAGGTCACACCT	2	16	12	362.48	41642132	101	149450770	192	8	0.00551755	0.0441404	0.107059	0.000529684	0.0012847	0.950495	1.27199e-08	1.27198e-08	1	0	0	1	1	0
AAGGTCACGCC	2	10	11	362.48	41642132	101	149450770	110	5	0.00551755	0.0275877	0.0669117	0.000303465	0.000736028	0.544554	7.28745e-09	7.28741e-09	1	0	0	1	1	0
AAGGTCACTCGAC	3	13	13	362.48	41642132	101	149450770	169	4.33333	0.00827632	0.035864	0.0869852	0.000466233	0.00113081	0.557756	1.11962e-08	1.11961e-08	1	0	0	1	1	0
AAGGTCAGATTGTGCGCT	1	5	18	362.48	41642132	101	149450770	90	5	0.00275877	0.0137939	0.0334558	0.00024829	0.000602205	0.891089	5.96246e-09	5.96243e-09	1	0	0	1	1	0
AAGGTCAT	3	13	8	362.48	41642132	101	149450770	104	4.33333	0.00827632	0.035864	0.0869852	0.000286912	0.000695881	0.343234	6.88995e-09	6.88991e-09	1	0	0	1	0	0
AAGGTCC	2	8	7	362.48	41642132	101	149450770	56	4	0.00551755	0.0220702	0.0535293	0.000154491	0.000374705	0.277228	3.70998e-09	3.70995e-09	1	0	0	1	0	0
AAGGTCT	1	4	7	362.48	41642132	101	149450770	28	4	0.00275877	0.0110351	0.0267647	7.72456e-05	0.000187353	0.277228	1.85499e-09	1.85498e-09	1	0	0	1	0	0
AAGGTG	4	16	6	362.48	41642132	101	149450770	96	4	0.0110351	0.0441404	0.107059	0.000264842	0.000642352	0.237624	6.35996e-09	6.35992e-09	1	0	0	1	0	0
AAGGTGACCAGC	8	48	12	362.48	41642132	101	149450770	576	6	0.0220702	0.132421	0.321176	0.00158905	0.00385411	0.712871	3.81597e-08	3.81595e-08	1	0	0	1	1	0
AAGGTGACTGT	3	18	11	362.48	41642132	101	149450770	198	6	0.00827632	0.0496579	0.120441	0.000546237	0.00132485	0.653465	1.31174e-08	1.31173e-08	1	0	0	1	1	0
AAGGTGC	2	8	7	362.48	41642132	101	149450770	56	4	0.00551755	0.0220702	0.0535293	0.000154491	0.000374705	0.277228	3.70998e-09	3.70995e-09	1	0	0	1	0	0
AAGGTGG	2	8	7	362.48	41642132	101	149450770	56	4	0.00551755	0.0220702	0.0535293	0.000154491	0.000374705	0.277228	3.70998e-09	3.70995e-09	1	0	0	1	0	0
AAGGTGGTG	2	17	9	362.48	41642132	101	149450770	153	8.5	0.00551755	0.0468991	0.11375	0.000422092	0.00102375	0.757426	1.01362e-08	1.01361e-08	1	0	0	1	1	0
AAGGTGTGC	8	49	9	362.48	41642132	101	149450770	441	6.125	0.0220702	0.13518	0.327867	0.00121662	0.0029508	0.545792	2.92161e-08	2.92159e-08	1	0	0	1	1	0
AAGT	182	1199	4	362.48	41642132	101	149450770	4796	6.58791	0.502097	3.30777	8.02271	0.0132311	0.0320908	0.260907	3.17733e-07	3.17731e-07	1	0	0	0	0	0
AAGTAAT	1	4	7	362.48	41642132	101	149450770	28	4	0.00275877	0.0110351	0.0267647	7.72456e-05	0.000187353	0.277228	1.85499e-09	1.85498e-09	1	0	0	1	0	0
AAGTAATG	1	5	8	362.48	41642132	101	149450770	40	5	0.00275877	0.0137939	0.0334558	0.000110351	0.000267647	0.39604	2.64998e-09	2.64997e-09	1	0	0	1	0	0
AAGTAC	7	28	6	362.48	41642132	101	149450770	168	4	0.0193114	0.0772456	0.187353	0.000463474	0.00112412	0.237624	1.11299e-08	1.11299e-08	1	0	0	1	0	0
AAGTACC	1	4	7	362.48	41642132	101	149450770	28	4	0.00275877	0.0110351	0.0267647	7.72456e-05	0.000187353	0.277228	1.85499e-09	1.85498e-09	1	0	0	1	0	0
AAGTACCGATCATGGG	11	64	16	362.48	41642132	101	149450770	1024	5.81818	0.0303465	0.176561	0.428235	0.00282498	0.00685175	0.921692	6.78395e-08	6.78392e-08	1	0	0	1	1	0
AAGTACG	1	4	7	362.48	41642132	101	149450770	28	4	0.00275877	0.0110351	0.0267647	7.72456e-05	0.000187353	0.277228	1.85499e-09	1.85498e-09	1	0	0	1	0	0
AAGTACGACAGTCTC	2	8	15	362.48	41642132	101	149450770	120	4	0.00551755	0.0220702	0.0535293	0.000331053	0.00080294	0.594059	7.94995e-09	7.9499e-09	1	0	0	1	1	0
AAGTAG	7	33	6	362.48	41642132	101	149450770	198	4.71429	0.0193114	0.0910395	0.220808	0.000546237	0.00132485	0.280057	1.31174e-08	1.31173e-08	1	0	0	1	0	0
AAGTAGTCATAATCGCT	1	5	17	362.48	41642132	101	149450770	85	5	0.00275877	0.0137939	0.0334558	0.000234496	0.000568749	0.841584	5.63121e-09	5.63118e-09	1	0	0	1	1	0
AAGTAGTCCGT	1	8	11	362.48	41642132	101	149450770	88	8	0.00275877	0.0220702	0.0535293	0.000242772	0.000588823	0.871287	5.82996e-09	5.82993e-09	1	0	0	1	1	0
AAGTAT	3	12	6	362.48	41642132	101	149450770	72	4	0.00827632	0.0331053	0.080294	0.000198632	0.000481764	0.237624	4.76997e-09	4.76994e-09	1	0	0	1	0	0
AAGTATCCGAGTACATCT	1	5	18	362.48	41642132	101	149450770	90	5	0.00275877	0.0137939	0.0334558	0.00024829	0.000602205	0.891089	5.96246e-09	5.96243e-09	1	0	0	1	1	0
AAGTATCCGAGTATATCT	2	10	18	362.48	41642132	101	149450770	180	5	0.00551755	0.0275877	0.0669117	0.000496579	0.00120441	0.891089	1.19249e-08	1.19249e-08	1	0	0	1	1	0
AAGTATG	1	4	7	362.48	41642132	101	149450770	28	4	0.00275877	0.0110351	0.0267647	7.72456e-05	0.000187353	0.277228	1.85499e-09	1.85498e-09	1	0	0	1	0	0
AAGTC	13	83	5	362.48	41642132	101	149450770	415	6.38462	0.035864	0.228978	0.555367	0.00114489	0.00277683	0.31607	2.74936e-08	2.74934e-08	1	0	0	1	0	0
AAGTCACACGTAT	8	37	13	362.48	41642132	101	149450770	481	4.625	0.0220702	0.102075	0.247573	0.00132697	0.00321845	0.595297	3.1866e-08	3.18659e-08	1	0	0	1	1	0
AAGTCACACGTCC	9	45	13	362.48	41642132	101	149450770	585	5	0.024829	0.124145	0.301102	0.00161388	0.00391433	0.643564	3.8756e-08	3.87558e-08	1	0	0	1	1	0
AAGTCACTGTC	1	8	11	362.48	41642132	101	149450770	88	8	0.00275877	0.0220702	0.0535293	0.000242772	0.000588823	0.871287	5.82996e-09	5.82993e-09	1	0	0	1	1	0
AAGTCACTTGT	1	5	11	362.48	41642132	101	149450770	55	5	0.00275877	0.0137939	0.0334558	0.000151733	0.000368014	0.544554	3.64373e-09	3.6437e-09	1	0	0	1	1	0
AAGTCAGGGAATCGC	3	16	15	362.48	41642132	101	149450770	240	5.33333	0.00827632	0.0441404	0.107059	0.000662105	0.00160588	0.792079	1.58999e-08	1.58998e-08	1	0	0	1	1	0
AAGTCAGGGGCAGAGAGG	4	19	18	362.48	41642132	101	149450770	342	4.75	0.0110351	0.0524167	0.127132	0.0009435	0.00228838	0.846535	2.26573e-08	2.26572e-08	1	0	0	1	1	0
AAGTCAGTCAGTCAGTGACT	2	8	20	362.48	41642132	101	149450770	160	4	0.00551755	0.0220702	0.0535293	0.000441404	0.00107059	0.792079	1.05999e-08	1.05999e-08	1	0	0	1	1	0
AAGTCATCAGTCC	2	10	13	362.48	41642132	101	149450770	130	5	0.00551755	0.0275877	0.0669117	0.00035864	0.000869852	0.643564	8.61244e-09	8.61239e-09	1	0	0	1	1	0
AAGTCC	1	5	6	362.48	41642132	101	149450770	30	5	0.00275877	0.0137939	0.0334558	8.27632e-05	0.000200735	0.29703	1.98749e-09	1.98748e-09	1	0	0	1	0	0
AAGTCCCACGTCC	5	26	13	362.48	41642132	101	149450770	338	5.2	0.0137939	0.0717281	0.17397	0.000932465	0.00226161	0.669307	2.23924e-08	2.23922e-08	1	0	0	1	1	0
AAGTCCGCGCAGCG	3	16	14	362.48	41642132	101	149450770	224	5.33333	0.00827632	0.0441404	0.107059	0.000617965	0.00149882	0.739274	1.48399e-08	1.48398e-08	1	0	0	1	1	0
AAGTCCTAGACGCCG	1	4	15	362.48	41642132	101	149450770	60	4	0.00275877	0.0110351	0.0267647	0.000165526	0.00040147	0.594059	3.97497e-09	3.97495e-09	1	0	0	1	1	0
AAGTCG	5	21	6	362.48	41642132	101	149450770	126	4.2	0.0137939	0.0579342	0.140514	0.000347605	0.000843087	0.249505	8.34744e-09	8.3474e-09	1	0	0	1	0	0
AAGTCGAGAC	136	677	10	362.48	41642132	101	149450770	6770	4.97794	0.375193	1.86769	4.52992	0.0186769	0.0452992	0.492865	4.4851e-07	4.48507e-07	1	0	0	1	0	0
AAGTCGC	1	4	7	362.48	41642132	101	149450770	28	4	0.00275877	0.0110351	0.0267647	7.72456e-05	0.000187353	0.277228	1.85499e-09	1.85498e-09	1	0	0	1	0	0
AAGTCGG	1	4	7	362.48	41642132	101	149450770	28	4	0.00275877	0.0110351	0.0267647	7.72456e-05	0.000187353	0.277228	1.85499e-09	1.85498e-09	1	0	0	1	0	0
AAGTCGGGAC	1	5	10	362.48	41642132	101	149450770	50	5	0.00275877	0.0137939	0.0334558	0.000137939	0.000334558	0.49505	3.31248e-09	3.31246e-09	1	0	0	1	0	0
AAGTCGGGCC	5	21	10	362.48	41642132	101	149450770	210	4.2	0.0137939	0.0579342	0.140514	0.000579342	0.00140514	0.415842	1.39124e-08	1.39123e-08	1	0	0	1	0	0
AAGTCT	2	9	6	362.48	41642132	101	149450770	54	4.5	0.00551755	0.024829	0.0602205	0.000148974	0.000361323	0.267327	3.57748e-09	3.57746e-09	1	0	0	1	0	0
AAGTCTAGTCTAGGTG	5	21	16	362.48	41642132	101	149450770	336	4.2	0.0137939	0.0579342	0.140514	0.000926948	0.00224823	0.665347	2.22599e-08	2.22597e-08	1	0	0	1	1	0
AAGTCTGAATTACC	4	18	14	362.48	41642132	101	149450770	252	4.5	0.0110351	0.0496579	0.120441	0.000695211	0.00168617	0.623762	1.66949e-08	1.66948e-08	1	0	0	1	1	0
AAGTCTGC	12	91	8	362.48	41642132	101	149450770	728	7.58333	0.0331053	0.251048	0.608896	0.00200839	0.00487117	0.60066	4.82297e-08	4.82294e-08	1	0	0	1	1	0
AAGTCTGCTGATGTGC	2	11	16	362.48	41642132	101	149450770	176	5.5	0.00551755	0.0303465	0.0736028	0.000485544	0.00117765	0.871287	1.16599e-08	1.16599e-08	1	0	0	1	1	0
AAGTG	38	216	5	362.48	41642132	101	149450770	1080	5.68421	0.104833	0.595895	1.44529	0.00297947	0.00722646	0.281397	7.15495e-08	7.15491e-08	1	0	0	1	0	0
AAGTGAAGTGGCTAG	1	4	15	362.48	41642132	101	149450770	60	4	0.00275877	0.0110351	0.0267647	0.000165526	0.00040147	0.594059	3.97497e-09	3.97495e-09	1	0	0	1	1	0
AAGTGAAGTGTG	4	31	12	362.48	41642132	101	149450770	372	7.75	0.0110351	0.085522	0.207426	0.00102626	0.00248911	0.920792	2.46448e-08	2.46447e-08	1	0	0	1	1	0
AAGTGAC	1	4	7	362.48	41642132	101	149450770	28	4	0.00275877	0.0110351	0.0267647	7.72456e-05	0.000187353	0.277228	1.85499e-09	1.85498e-09	1	0	0	1	0	0
AAGTGACAC	4	38	9	362.48	41642132	101	149450770	342	9.5	0.0110351	0.104833	0.254264	0.0009435	0.00228838	0.846535	2.26573e-08	2.26572e-08	1	0	0	1	1	0
AAGTGACC	5	48	8	362.48	41642132	101	149450770	384	9.6	0.0137939	0.132421	0.321176	0.00105937	0.00256941	0.760396	2.54398e-08	2.54397e-08	1	0	0	1	1	0
AAGTGACCGGG	2	10	11	362.48	41642132	101	149450770	110	5	0.00551755	0.0275877	0.0669117	0.000303465	0.000736028	0.544554	7.28745e-09	7.28741e-09	1	0	0	1	1	0
AAGTGACCGTG	2	11	11	362.48	41642132	101	149450770	121	5.5	0.00551755	0.0303465	0.0736028	0.000333812	0.000809631	0.59901	8.0162e-09	8.01615e-09	1	0	0	1	1	0
AAGTGAG	2	8	7	362.48	41642132	101	149450770	56	4	0.00551755	0.0220702	0.0535293	0.000154491	0.000374705	0.277228	3.70998e-09	3.70995e-09	1	0	0	1	0	0
AAGTGAGAC	1	8	9	362.48	41642132	101	149450770	72	8	0.00275877	0.0220702	0.0535293	0.000198632	0.000481764	0.712871	4.76997e-09	4.76994e-09	1	0	0	1	1	0
AAGTGAGCAATCAC	1	5	14	362.48	41642132	101	149450770	70	5	0.00275877	0.0137939	0.0334558	0.000193114	0.000468382	0.693069	4.63747e-09	4.63744e-09	1	0	0	1	1	0
AAGTGAGTCTGATT	4	28	14	362.48	41642132	101	149450770	392	7	0.0110351	0.0772456	0.187353	0.00108144	0.00262294	0.970297	2.59698e-08	2.59697e-08	1	0	0	1	1	0
AAGTGATGACACGGAGG	1	4	17	362.48	41642132	101	149450770	68	4	0.00275877	0.0110351	0.0267647	0.000187597	0.000454999	0.673267	4.50497e-09	4.50494e-09	1	0	0	1	1	0
AAGTGATTCATTCTAT	3	14	16	362.48	41642132	101	149450770	224	4.66667	0.00827632	0.0386228	0.0936763	0.000617965	0.00149882	0.739274	1.48399e-08	1.48398e-08	1	0	0	1	1	0
AAGTGC	21	91	6	362.48	41642132	101	149450770	546	4.33333	0.0579342	0.251048	0.608896	0.00150629	0.00365338	0.257426	3.61723e-08	3.6172e-08	1	0	0	1	0	0
AAGTGCAG	3	12	8	362.48	41642132	101	149450770	96	4	0.00827632	0.0331053	0.080294	0.000264842	0.000642352	0.316832	6.35996e-09	6.35992e-09	1	0	0	1	0	0
AAGTGCCATTGAAT	1	5	14	362.48	41642132	101	149450770	70	5	0.00275877	0.0137939	0.0334558	0.000193114	0.000468382	0.693069	4.63747e-09	4.63744e-09	1	0	0	1	1	0
AAGTGCGTGTG	2	10	11	362.48	41642132	101	149450770	110	5	0.00551755	0.0275877	0.0669117	0.000303465	0.000736028	0.544554	7.28745e-09	7.28741e-09	1	0	0	1	1	0
AAGTGCTAGGGGCCC	3	14	15	362.48	41642132	101	149450770	210	4.66667	0.00827632	0.0386228	0.0936763	0.000579342	0.00140514	0.693069	1.39124e-08	1.39123e-08	1	0	0	1	1	0
AAGTGCTG	1	4	8	362.48	41642132	101	149450770	32	4	0.00275877	0.0110351	0.0267647	8.82807e-05	0.000214117	0.316832	2.11999e-09	2.11997e-09	1	0	0	1	0	0
AAGTGG	5	21	6	362.48	41642132	101	149450770	126	4.2	0.0137939	0.0579342	0.140514	0.000347605	0.000843087	0.249505	8.34744e-09	8.3474e-09	1	0	0	1	0	0
AAGTGGCATTCAT	5	33	13	362.48	41642132	101	149450770	429	6.6	0.0137939	0.0910395	0.220808	0.00118351	0.00287051	0.849505	2.84211e-08	2.84209e-08	1	0	0	1	1	0
AAGTGGCTGATC	17	97	12	362.48	41642132	101	149450770	1164	5.70588	0.0468991	0.267601	0.649043	0.00321121	0.00778852	0.677927	7.71145e-08	7.7114e-08	1	0	0	1	1	0
AAGTGGGTATGTATGTGGGT	1	5	20	362.48	41642132	101	149450770	100	5	0.00275877	0.0137939	0.0334558	0.000275877	0.000669117	0.990099	6.62496e-09	6.62492e-09	1	0	0	1	1	0
AAGTGGT	2	8	7	362.48	41642132	101	149450770	56	4	0.00551755	0.0220702	0.0535293	0.000154491	0.000374705	0.277228	3.70998e-09	3.70995e-09	1	0	0	1	0	0
AAGTGT	7	31	6	362.48	41642132	101	149450770	186	4.42857	0.0193114	0.085522	0.207426	0.000513132	0.00124456	0.263083	1.23224e-08	1.23223e-08	1	0	0	1	0	0
AAGTGTCACACCAAT	2	10	15	362.48	41642132	101	149450770	150	5	0.00551755	0.0275877	0.0669117	0.000413816	0.00100367	0.742574	9.93743e-09	9.93738e-09	1	0	0	1	1	0
AAGTGTCACTCCGCAG	2	8	16	362.48	41642132	101	149450770	128	4	0.00551755	0.0220702	0.0535293	0.000353123	0.000856469	0.633663	8.47994e-09	8.47989e-09	1	0	0	1	1	0
AAGTGTCGGATCCTG	4	16	15	362.48	41642132	101	149450770	240	4	0.0110351	0.0441404	0.107059	0.000662105	0.00160588	0.594059	1.58999e-08	1.58998e-08	1	0	0	1	1	0
AAGTGTG	1	4	7	362.48	41642132	101	149450770	28	4	0.00275877	0.0110351	0.0267647	7.72456e-05	0.000187353	0.277228	1.85499e-09	1.85498e-09	1	0	0	1	0	0
AAGTGTGC	1	4	8	362.48	41642132	101	149450770	32	4	0.00275877	0.0110351	0.0267647	8.82807e-05	0.000214117	0.316832	2.11999e-09	2.11997e-09	1	0	0	1	0	0
AAGTGTGGT	1	4	9	362.48	41642132	101	149450770	36	4	0.00275877	0.0110351	0.0267647	9.93158e-05	0.000240882	0.356436	2.38498e-09	2.38497e-09	1	0	0	1	0	0
AAGTGTGTGT	4	25	10	362.48	41642132	101	149450770	250	6.25	0.0110351	0.0689693	0.167279	0.000689693	0.00167279	0.618812	1.65624e-08	1.65623e-08	1	0	0	1	1	0
AAT	31635	309953	3	362.48	41642132	101	149450770	929859	9.79779	87.2738	855.09	2073.95	2.56527	6.22184	0.291023	6.16027e-05	6.16024e-05	1	1	1	0	0	0
AATAATAATAATAGTAGT	1	5	18	362.48	41642132	101	149450770	90	5	0.00275877	0.0137939	0.0334558	0.00024829	0.000602205	0.891089	5.96246e-09	5.96243e-09	1	0	0	1	1	0
AATAATAGACAGG	16	95	13	362.48	41642132	101	149450770	1235	5.9375	0.0441404	0.262083	0.635661	0.00340708	0.00826359	0.764233	8.18182e-08	8.18177e-08	1	0	0	1	1	0
AATAATAGC	1	5	9	362.48	41642132	101	149450770	45	5	0.00275877	0.0137939	0.0334558	0.000124145	0.000301102	0.445545	2.98123e-09	2.98121e-09	1	0	0	1	0	0
AATAATAT	1	4	8	362.48	41642132	101	149450770	32	4	0.00275877	0.0110351	0.0267647	8.82807e-05	0.000214117	0.316832	2.11999e-09	2.11997e-09	1	0	0	1	0	0
AATAATATCGGGC	2	10	13	362.48	41642132	101	149450770	130	5	0.00551755	0.0275877	0.0669117	0.00035864	0.000869852	0.643564	8.61244e-09	8.61239e-09	1	0	0	1	1	0
AATAATG	1	5	7	362.48	41642132	101	149450770	35	5	0.00275877	0.0137939	0.0334558	9.65571e-05	0.000234191	0.346535	2.31873e-09	2.31872e-09	1	0	0	1	0	0
AATAATGGATGATGG	1	5	15	362.48	41642132	101	149450770	75	5	0.00275877	0.0137939	0.0334558	0.000206908	0.000501837	0.742574	4.96872e-09	4.96869e-09	1	0	0	1	1	0
AATAATGT	2	8	8	362.48	41642132	101	149450770	64	4	0.00551755	0.0220702	0.0535293	0.000176561	0.000428235	0.316832	4.23997e-09	4.23995e-09	1	0	0	1	0	0
AATAATT	5	20	7	362.48	41642132	101	149450770	140	4	0.0137939	0.0551755	0.133823	0.000386228	0.000936763	0.277228	9.27494e-09	9.27488e-09	1	0	0	1	0	0
AATAC	61	314	5	362.48	41642132	101	149450770	1570	5.14754	0.168285	0.866255	2.10103	0.00433127	0.0105051	0.254829	1.04012e-07	1.04011e-07	1	0	0	1	0	0
AATACCACCACC	10	53	12	362.48	41642132	101	149450770	636	5.3	0.0275877	0.146215	0.354632	0.00175458	0.00425558	0.629703	4.21347e-08	4.21345e-08	1	0	0	1	1	0
AATACGACAT	1	4	10	362.48	41642132	101	149450770	40	4	0.00275877	0.0110351	0.0267647	0.000110351	0.000267647	0.39604	2.64998e-09	2.64997e-09	1	0	0	1	0	0
AATACT	6	26	6	362.48	41642132	101	149450770	156	4.33333	0.0165526	0.0717281	0.17397	0.000430369	0.00104382	0.257426	1.03349e-08	1.03349e-08	1	0	0	1	0	0
AATACTCGTCG	5	39	11	362.48	41642132	101	149450770	429	7.8	0.0137939	0.107592	0.260955	0.00118351	0.00287051	0.849505	2.84211e-08	2.84209e-08	1	0	0	1	1	0
AATACTG	4	16	7	362.48	41642132	101	149450770	112	4	0.0110351	0.0441404	0.107059	0.000308983	0.000749411	0.277228	7.41995e-09	7.41991e-09	1	0	0	1	0	0
AATAG	61	325	5	362.48	41642132	101	149450770	1625	5.32787	0.168285	0.896601	2.17463	0.00448301	0.0108731	0.263756	1.07656e-07	1.07655e-07	1	0	0	1	0	0
AATAGACACCC	2	9	11	362.48	41642132	101	149450770	99	4.5	0.00551755	0.024829	0.0602205	0.000273119	0.000662425	0.490099	6.55871e-09	6.55867e-09	1	0	0	1	0	0
AATAGAGCGACAGAC	2	8	15	362.48	41642132	101	149450770	120	4	0.00551755	0.0220702	0.0535293	0.000331053	0.00080294	0.594059	7.94995e-09	7.9499e-09	1	0	0	1	1	0
AATAGATACTAGC	2	8	13	362.48	41642132	101	149450770	104	4	0.00551755	0.0220702	0.0535293	0.000286912	0.000695881	0.514851	6.88995e-09	6.88991e-09	1	0	0	1	1	0
AATAGATATTGCT	1	4	13	362.48	41642132	101	149450770	52	4	0.00275877	0.0110351	0.0267647	0.000143456	0.000347941	0.514851	3.44498e-09	3.44496e-09	1	0	0	1	1	0
AATAGC	14	107	6	362.48	41642132	101	149450770	642	7.64286	0.0386228	0.295189	0.715955	0.00177113	0.00429573	0.454031	4.25322e-08	4.2532e-08	1	0	0	1	0	0
AATAGCGG	1	4	8	362.48	41642132	101	149450770	32	4	0.00275877	0.0110351	0.0267647	8.82807e-05	0.000214117	0.316832	2.11999e-09	2.11997e-09	1	0	0	1	0	0
AATAGG	15	62	6	362.48	41642132	101	149450770	372	4.13333	0.0413816	0.171044	0.414852	0.00102626	0.00248911	0.245545	2.46448e-08	2.46447e-08	1	0	0	1	0	0
AATAGGC	13	54	7	362.48	41642132	101	149450770	378	4.15385	0.035864	0.148974	0.361323	0.00104282	0.00252926	0.28789	2.50423e-08	2.50422e-08	1	0	0	1	0	0
AATAGGT	2	9	7	362.48	41642132	101	149450770	63	4.5	0.00551755	0.024829	0.0602205	0.000173803	0.000421543	0.311881	4.17372e-09	4.1737e-09	1	0	0	1	0	0
AATAGT	36	149	6	362.48	41642132	101	149450770	894	4.13889	0.0993158	0.411057	0.996984	0.00246634	0.0059819	0.245875	5.92271e-08	5.92268e-08	1	0	0	1	0	0
AATAGTCATCCTCCG	4	20	15	362.48	41642132	101	149450770	300	5	0.0110351	0.0551755	0.133823	0.000827632	0.00200735	0.742574	1.98749e-08	1.98748e-08	1	0	0	1	1	0
AATAGTCGACGTATC	1	4	15	362.48	41642132	101	149450770	60	4	0.00275877	0.0110351	0.0267647	0.000165526	0.00040147	0.594059	3.97497e-09	3.97495e-09	1	0	0	1	1	0
AATAGTCGGTAGCGCG	1	5	16	362.48	41642132	101	149450770	80	5	0.00275877	0.0137939	0.0334558	0.000220702	0.000535293	0.792079	5.29996e-09	5.29993e-09	1	0	0	1	1	0
AATAGTGAT	2	14	9	362.48	41642132	101	149450770	126	7	0.00551755	0.0386228	0.0936763	0.000347605	0.000843087	0.623762	8.34744e-09	8.3474e-09	1	0	0	1	1	0
AATAT	50	267	5	362.48	41642132	101	149450770	1335	5.34	0.137939	0.736592	1.78654	0.00368296	0.00893271	0.264356	8.84432e-08	8.84426e-08	1	0	0	1	0	0
AATATACCGAATTGTC	9	46	16	362.48	41642132	101	149450770	736	5.11111	0.024829	0.126904	0.307794	0.00203046	0.0049247	0.809681	4.87597e-08	4.87594e-08	1	0	0	1	1	0
AATATACTAG	1	4	10	362.48	41642132	101	149450770	40	4	0.00275877	0.0110351	0.0267647	0.000110351	0.000267647	0.39604	2.64998e-09	2.64997e-09	1	0	0	1	0	0
AATATC	4	16	6	362.48	41642132	101	149450770	96	4	0.0110351	0.0441404	0.107059	0.000264842	0.000642352	0.237624	6.35996e-09	6.35992e-09	1	0	0	1	0	0
AATATCCGAGCATGCG	1	4	16	362.48	41642132	101	149450770	64	4	0.00275877	0.0110351	0.0267647	0.000176561	0.000428235	0.633663	4.23997e-09	4.23995e-09	1	0	0	1	1	0
AATATCT	3	13	7	362.48	41642132	101	149450770	91	4.33333	0.00827632	0.035864	0.0869852	0.000251048	0.000608896	0.30033	6.02871e-09	6.02867e-09	1	0	0	1	0	0
AATATCTCGATT	4	22	12	362.48	41642132	101	149450770	264	5.5	0.0110351	0.060693	0.147206	0.000728316	0.00176647	0.653465	1.74899e-08	1.74898e-08	1	0	0	1	1	0
AATATG	2	8	6	362.48	41642132	101	149450770	48	4	0.00551755	0.0220702	0.0535293	0.000132421	0.000321176	0.237624	3.17998e-09	3.17996e-09	1	0	0	1	0	0
AATATGTC	2	8	8	362.48	41642132	101	149450770	64	4	0.00551755	0.0220702	0.0535293	0.000176561	0.000428235	0.316832	4.23997e-09	4.23995e-09	1	0	0	1	0	0
AATATGTCGTCTCGC	4	17	15	362.48	41642132	101	149450770	255	4.25	0.0110351	0.0468991	0.11375	0.000703487	0.00170625	0.631188	1.68936e-08	1.68935e-08	1	0	0	1	1	0
AATATT	3	12	6	362.48	41642132	101	149450770	72	4	0.00827632	0.0331053	0.080294	0.000198632	0.000481764	0.237624	4.76997e-09	4.76994e-09	1	0	0	1	0	0
AATATTAGG	2	8	9	362.48	41642132	101	149450770	72	4	0.00551755	0.0220702	0.0535293	0.000198632	0.000481764	0.356436	4.76997e-09	4.76994e-09	1	0	0	1	0	0
AATC	414	2805	4	362.48	41642132	101	149450770	11220	6.77536	1.14213	7.73836	18.7687	0.0309534	0.0750749	0.268331	7.4332e-07	7.43316e-07	1	0	0	0	0	0
AATCAC	4	16	6	362.48	41642132	101	149450770	96	4	0.0110351	0.0441404	0.107059	0.000264842	0.000642352	0.237624	6.35996e-09	6.35992e-09	1	0	0	1	0	0
AATCACAATTACC	2	14	13	362.48	41642132	101	149450770	182	7	0.00551755	0.0386228	0.0936763	0.000502097	0.00121779	0.90099	1.20574e-08	1.20573e-08	1	0	0	1	1	0
AATCACACCATTAGT	6	24	15	362.48	41642132	101	149450770	360	4	0.0165526	0.0662105	0.160588	0.000993158	0.00240882	0.594059	2.38498e-08	2.38497e-08	1	0	0	1	1	0
AATCACACTGCAGATCTAC	1	4	19	362.48	41642132	101	149450770	76	4	0.00275877	0.0110351	0.0267647	0.000209667	0.000508529	0.752475	5.03497e-09	5.03494e-09	1	0	0	1	1	0
AATCACC	1	4	7	362.48	41642132	101	149450770	28	4	0.00275877	0.0110351	0.0267647	7.72456e-05	0.000187353	0.277228	1.85499e-09	1.85498e-09	1	0	0	1	0	0
AATCACGGCGCCGGTAC	8	35	17	362.48	41642132	101	149450770	595	4.375	0.0220702	0.0965571	0.234191	0.00164147	0.00398124	0.736386	3.94185e-08	3.94183e-08	1	0	0	1	1	0
AATCACT	2	20	7	362.48	41642132	101	149450770	140	10	0.00551755	0.0551755	0.133823	0.000386228	0.000936763	0.693069	9.27494e-09	9.27488e-09	1	0	0	1	1	0
AATCAG	30	127	6	362.48	41642132	101	149450770	762	4.23333	0.0827632	0.350364	0.849778	0.00210218	0.00509867	0.251485	5.04822e-08	5.04819e-08	1	0	0	1	0	0
AATCAGCCG	1	5	9	362.48	41642132	101	149450770	45	5	0.00275877	0.0137939	0.0334558	0.000124145	0.000301102	0.445545	2.98123e-09	2.98121e-09	1	0	0	1	0	0
AATCAGCTGACTACCC	2	10	16	362.48	41642132	101	149450770	160	5	0.00551755	0.0275877	0.0669117	0.000441404	0.00107059	0.792079	1.05999e-08	1.05999e-08	1	0	0	1	1	0
AATCAGG	2	8	7	362.48	41642132	101	149450770	56	4	0.00551755	0.0220702	0.0535293	0.000154491	0.000374705	0.277228	3.70998e-09	3.70995e-09	1	0	0	1	0	0
AATCAT	14	68	6	362.48	41642132	101	149450770	408	4.85714	0.0386228	0.187597	0.454999	0.00112558	0.00273	0.288543	2.70298e-08	2.70297e-08	1	0	0	1	0	0
AATCATC	4	22	7	362.48	41642132	101	149450770	154	5.5	0.0110351	0.060693	0.147206	0.000424851	0.00103044	0.381188	1.02024e-08	1.02024e-08	1	0	0	1	0	0
AATCATCATCAG	7	46	12	362.48	41642132	101	149450770	552	6.57143	0.0193114	0.126904	0.307794	0.00152284	0.00369352	0.780764	3.65698e-08	3.65695e-08	1	0	0	1	1	0
AATCATCATCATCATCTG	1	4	18	362.48	41642132	101	149450770	72	4	0.00275877	0.0110351	0.0267647	0.000198632	0.000481764	0.712871	4.76997e-09	4.76994e-09	1	0	0	1	1	0
AATCATCATCTG	2	11	12	362.48	41642132	101	149450770	132	5.5	0.00551755	0.0303465	0.0736028	0.000364158	0.000883234	0.653465	8.74494e-09	8.74489e-09	1	0	0	1	1	0
AATCATCCTCATCAG	7	39	15	362.48	41642132	101	149450770	585	5.57143	0.0193114	0.107592	0.260955	0.00161388	0.00391433	0.82744	3.8756e-08	3.87558e-08	1	0	0	1	1	0
AATCATCTG	2	18	9	362.48	41642132	101	149450770	162	9	0.00551755	0.0496579	0.120441	0.000446921	0.00108397	0.80198	1.07324e-08	1.07324e-08	1	0	0	1	1	0
AATCATGTCACCATCACCATCATC	1	4	24	362.48	41642132	101	149450770	96	4	0.00275877	0.0110351	0.0267647	0.000264842	0.000642352	0.950495	6.35996e-09	6.35992e-09	1	0	0	1	1	0
AATCATT	1	4	7	362.48	41642132	101	149450770	28	4	0.00275877	0.0110351	0.0267647	7.72456e-05	0.000187353	0.277228	1.85499e-09	1.85498e-09	1	0	0	1	0	0
AATCC	7	35	5	362.48	41642132	101	149450770	175	5	0.0193114	0.0965571	0.234191	0.000482785	0.00117095	0.247525	1.15937e-08	1.15936e-08	1	0	0	1	0	0
AATCCC	3	12	6	362.48	41642132	101	149450770	72	4	0.00827632	0.0331053	0.080294	0.000198632	0.000481764	0.237624	4.76997e-09	4.76994e-09	1	0	0	1	0	0
AATCCCG	1	4	7	362.48	41642132	101	149450770	28	4	0.00275877	0.0110351	0.0267647	7.72456e-05	0.000187353	0.277228	1.85499e-09	1.85498e-09	1	0	0	1	0	0
AATCCGTGGC	1	4	10	362.48	41642132	101	149450770	40	4	0.00275877	0.0110351	0.0267647	0.000110351	0.000267647	0.39604	2.64998e-09	2.64997e-09	1	0	0	1	0	0
AATCCTCCTC	1	4	10	362.48	41642132	101	149450770	40	4	0.00275877	0.0110351	0.0267647	0.000110351	0.000267647	0.39604	2.64998e-09	2.64997e-09	1	0	0	1	0	0
AATCCTCGCGAGTCGGAGCGCATG	2	8	24	362.48	41642132	101	149450770	192	4	0.00551755	0.0220702	0.0535293	0.000529684	0.0012847	0.950495	1.27199e-08	1.27198e-08	1	0	0	1	1	0
AATCG	1	5	5	362.48	41642132	101	149450770	25	5	0.00275877	0.0137939	0.0334558	6.89693e-05	0.000167279	0.247525	1.65624e-09	1.65623e-09	1	0	0	1	0	0
AATCGC	1	5	6	362.48	41642132	101	149450770	30	5	0.00275877	0.0137939	0.0334558	8.27632e-05	0.000200735	0.29703	1.98749e-09	1.98748e-09	1	0	0	1	0	0
AATCGCAC	1	4	8	362.48	41642132	101	149450770	32	4	0.00275877	0.0110351	0.0267647	8.82807e-05	0.000214117	0.316832	2.11999e-09	2.11997e-09	1	0	0	1	0	0
AATCGG	2	8	6	362.48	41642132	101	149450770	48	4	0.00551755	0.0220702	0.0535293	0.000132421	0.000321176	0.237624	3.17998e-09	3.17996e-09	1	0	0	1	0	0
AATCGT	2	8	6	362.48	41642132	101	149450770	48	4	0.00551755	0.0220702	0.0535293	0.000132421	0.000321176	0.237624	3.17998e-09	3.17996e-09	1	0	0	1	0	0
AATCT	6719	36416	5	362.48	41642132	101	149450770	182080	5.41985	18.5362	100.463	243.666	0.502317	1.21833	0.26831	1.20627e-05	1.20626e-05	1	0	0	1	0	0
AATCTAG	2	8	7	362.48	41642132	101	149450770	56	4	0.00551755	0.0220702	0.0535293	0.000154491	0.000374705	0.277228	3.70998e-09	3.70995e-09	1	0	0	1	0	0
AATCTAGTG	1	4	9	362.48	41642132	101	149450770	36	4	0.00275877	0.0110351	0.0267647	9.93158e-05	0.000240882	0.356436	2.38498e-09	2.38497e-09	1	0	0	1	0	0
AATCTCACCATTAGT	4	17	15	362.48	41642132	101	149450770	255	4.25	0.0110351	0.0468991	0.11375	0.000703487	0.00170625	0.631188	1.68936e-08	1.68935e-08	1	0	0	1	1	0
AATCTCTCTC	1	5	10	362.48	41642132	101	149450770	50	5	0.00275877	0.0137939	0.0334558	0.000137939	0.000334558	0.49505	3.31248e-09	3.31246e-09	1	0	0	1	0	0
AATCTCTCTCTCTC	1	4	14	362.48	41642132	101	149450770	56	4	0.00275877	0.0110351	0.0267647	0.000154491	0.000374705	0.554455	3.70998e-09	3.70995e-09	1	0	0	1	1	0
AATCTG	33	141	6	362.48	41642132	101	149450770	846	4.27273	0.0910395	0.388987	0.943454	0.00233392	0.00566073	0.253825	5.60471e-08	5.60468e-08	1	0	0	1	0	0
AATCTGCCTGT	3	25	11	362.48	41642132	101	149450770	275	8.33333	0.00827632	0.0689693	0.167279	0.000758663	0.00184007	0.907591	1.82186e-08	1.82185e-08	1	0	0	1	1	0
AATCTGT	2	8	7	362.48	41642132	101	149450770	56	4	0.00551755	0.0220702	0.0535293	0.000154491	0.000374705	0.277228	3.70998e-09	3.70995e-09	1	0	0	1	0	0
AATG	921	6558	4	362.48	41642132	101	149450770	26232	7.12052	2.54083	18.092	43.8807	0.0723681	0.175523	0.282001	1.73786e-06	1.73785e-06	1	0	0	0	0	0
AATGAC	5	20	6	362.48	41642132	101	149450770	120	4	0.0137939	0.0551755	0.133823	0.000331053	0.00080294	0.237624	7.94995e-09	7.9499e-09	1	0	0	1	0	0
AATGACAC	1	6	8	362.48	41642132	101	149450770	48	6	0.00275877	0.0165526	0.040147	0.000132421	0.000321176	0.475248	3.17998e-09	3.17996e-09	1	0	0	1	0	0
AATGACAGCCAGAGAT	4	17	16	362.48	41642132	101	149450770	272	4.25	0.0110351	0.0468991	0.11375	0.000750386	0.00182	0.673267	1.80199e-08	1.80198e-08	1	0	0	1	1	0
AATGACC	3	12	7	362.48	41642132	101	149450770	84	4	0.00827632	0.0331053	0.080294	0.000231737	0.000562058	0.277228	5.56496e-09	5.56493e-09	1	0	0	1	0	0
AATGACG	2	8	7	362.48	41642132	101	149450770	56	4	0.00551755	0.0220702	0.0535293	0.000154491	0.000374705	0.277228	3.70998e-09	3.70995e-09	1	0	0	1	0	0
AATGACT	2	8	7	362.48	41642132	101	149450770	56	4	0.00551755	0.0220702	0.0535293	0.000154491	0.000374705	0.277228	3.70998e-09	3.70995e-09	1	0	0	1	0	0
AATGACTGTCCATG	1	4	14	362.48	41642132	101	149450770	56	4	0.00275877	0.0110351	0.0267647	0.000154491	0.000374705	0.554455	3.70998e-09	3.70995e-09	1	0	0	1	1	0
AATGAG	11	45	6	362.48	41642132	101	149450770	270	4.09091	0.0303465	0.124145	0.301102	0.000744869	0.00180661	0.243024	1.78874e-08	1.78873e-08	1	0	0	1	0	0
AATGAGC	1	5	7	362.48	41642132	101	149450770	35	5	0.00275877	0.0137939	0.0334558	9.65571e-05	0.000234191	0.346535	2.31873e-09	2.31872e-09	1	0	0	1	0	0
AATGAGCCC	3	15	9	362.48	41642132	101	149450770	135	5	0.00827632	0.0413816	0.100367	0.000372434	0.000903307	0.445545	8.94369e-09	8.94364e-09	1	0	0	1	0	0
AATGAGCGT	2	22	9	362.48	41642132	101	149450770	198	11	0.00551755	0.060693	0.147206	0.000546237	0.00132485	0.980198	1.31174e-08	1.31173e-08	1	0	0	1	1	0
AATGAT	16	70	6	362.48	41642132	101	149450770	420	4.375	0.0441404	0.193114	0.468382	0.00115868	0.00281029	0.259901	2.78248e-08	2.78247e-08	1	0	0	1	0	0
AATGATCATCGTGAT	4	16	15	362.48	41642132	101	149450770	240	4	0.0110351	0.0441404	0.107059	0.000662105	0.00160588	0.594059	1.58999e-08	1.58998e-08	1	0	0	1	1	0
AATGATG	1	4	7	362.48	41642132	101	149450770	28	4	0.00275877	0.0110351	0.0267647	7.72456e-05	0.000187353	0.277228	1.85499e-09	1.85498e-09	1	0	0	1	0	0
AATGATGACGCG	5	33	12	362.48	41642132	101	149450770	396	6.6	0.0137939	0.0910395	0.220808	0.00109247	0.0026497	0.784158	2.62348e-08	2.62347e-08	1	0	0	1	1	0
AATGATGAGCAATTGTGGAC	2	8	20	362.48	41642132	101	149450770	160	4	0.00551755	0.0220702	0.0535293	0.000441404	0.00107059	0.792079	1.05999e-08	1.05999e-08	1	0	0	1	1	0
AATGATGATGGG	2	11	12	362.48	41642132	101	149450770	132	5.5	0.00551755	0.0303465	0.0736028	0.000364158	0.000883234	0.653465	8.74494e-09	8.74489e-09	1	0	0	1	1	0
AATGATGTCCACATTAGT	2	8	18	362.48	41642132	101	149450770	144	4	0.00551755	0.0220702	0.0535293	0.000397263	0.000963528	0.712871	9.53994e-09	9.53988e-09	1	0	0	1	1	0
AATGC	13	73	5	362.48	41642132	101	149450770	365	5.61538	0.035864	0.20139	0.488455	0.00100695	0.00244228	0.277989	2.41811e-08	2.41809e-08	1	0	0	1	0	0
AATGCACCATGACACAGAC	1	5	19	362.48	41642132	101	149450770	95	5	0.00275877	0.0137939	0.0334558	0.000262083	0.000635661	0.940594	6.29371e-09	6.29367e-09	1	0	0	1	1	0
AATGCC	22	94	6	362.48	41642132	101	149450770	564	4.27273	0.060693	0.259325	0.62897	0.00155595	0.00377382	0.253825	3.73648e-08	3.73645e-08	1	0	0	1	0	0
AATGCG	4	23	6	362.48	41642132	101	149450770	138	5.75	0.0110351	0.0634518	0.153897	0.000380711	0.000923381	0.341584	9.14244e-09	9.14239e-09	1	0	0	1	0	0
AATGCT	10	41	6	362.48	41642132	101	149450770	246	4.1	0.0275877	0.11311	0.274338	0.000678658	0.00164603	0.243564	1.62974e-08	1.62973e-08	1	0	0	1	0	0
AATGG	24	126	5	362.48	41642132	101	149450770	630	5.25	0.0662105	0.347605	0.843087	0.00173803	0.00421543	0.259901	4.17372e-08	4.1737e-08	1	0	0	1	0	0
AATGGACGACTCCGGG	2	8	16	362.48	41642132	101	149450770	128	4	0.00551755	0.0220702	0.0535293	0.000353123	0.000856469	0.633663	8.47994e-09	8.47989e-09	1	0	0	1	1	0
AATGGACTACATGAC	1	5	15	362.48	41642132	101	149450770	75	5	0.00275877	0.0137939	0.0334558	0.000206908	0.000501837	0.742574	4.96872e-09	4.96869e-09	1	0	0	1	1	0
AATGGC	21	91	6	362.48	41642132	101	149450770	546	4.33333	0.0579342	0.251048	0.608896	0.00150629	0.00365338	0.257426	3.61723e-08	3.6172e-08	1	0	0	1	0	0
AATGGCC	1	4	7	362.48	41642132	101	149450770	28	4	0.00275877	0.0110351	0.0267647	7.72456e-05	0.000187353	0.277228	1.85499e-09	1.85498e-09	1	0	0	1	0	0
AATGGG	4	18	6	362.48	41642132	101	149450770	108	4.5	0.0110351	0.0496579	0.120441	0.000297947	0.000722646	0.267327	7.15495e-09	7.15491e-09	1	0	0	1	0	0
AATGGGAGTGAGACTAG	3	15	17	362.48	41642132	101	149450770	255	5	0.00827632	0.0413816	0.100367	0.000703487	0.00170625	0.841584	1.68936e-08	1.68935e-08	1	0	0	1	1	0
AATGGT	3	12	6	362.48	41642132	101	149450770	72	4	0.00827632	0.0331053	0.080294	0.000198632	0.000481764	0.237624	4.76997e-09	4.76994e-09	1	0	0	1	0	0
AATGGTC	2	8	7	362.48	41642132	101	149450770	56	4	0.00551755	0.0220702	0.0535293	0.000154491	0.000374705	0.277228	3.70998e-09	3.70995e-09	1	0	0	1	0	0
AATGGTGGTGATGGAGGC	1	5	18	362.48	41642132	101	149450770	90	5	0.00275877	0.0137939	0.0334558	0.00024829	0.000602205	0.891089	5.96246e-09	5.96243e-09	1	0	0	1	1	0
AATGT	59	504	5	362.48	41642132	101	149450770	2520	8.54237	0.162768	1.39042	3.37235	0.00695211	0.0168617	0.42289	1.66949e-07	1.66948e-07	1	0	0	1	0	0
AATGTAC	1	4	7	362.48	41642132	101	149450770	28	4	0.00275877	0.0110351	0.0267647	7.72456e-05	0.000187353	0.277228	1.85499e-09	1.85498e-09	1	0	0	1	0	0
AATGTATAC	1	4	9	362.48	41642132	101	149450770	36	4	0.00275877	0.0110351	0.0267647	9.93158e-05	0.000240882	0.356436	2.38498e-09	2.38497e-09	1	0	0	1	0	0
AATGTC	7	30	6	362.48	41642132	101	149450770	180	4.28571	0.0193114	0.0827632	0.200735	0.000496579	0.00120441	0.254597	1.19249e-08	1.19249e-08	1	0	0	1	0	0
AATGTCT	1	4	7	362.48	41642132	101	149450770	28	4	0.00275877	0.0110351	0.0267647	7.72456e-05	0.000187353	0.277228	1.85499e-09	1.85498e-09	1	0	0	1	0	0
AATGTG	6	24	6	362.48	41642132	101	149450770	144	4	0.0165526	0.0662105	0.160588	0.000397263	0.000963528	0.237624	9.53994e-09	9.53988e-09	1	0	0	1	0	0
AATGTGCC	1	4	8	362.48	41642132	101	149450770	32	4	0.00275877	0.0110351	0.0267647	8.82807e-05	0.000214117	0.316832	2.11999e-09	2.11997e-09	1	0	0	1	0	0
AATGTGT	2	8	7	362.48	41642132	101	149450770	56	4	0.00551755	0.0220702	0.0535293	0.000154491	0.000374705	0.277228	3.70998e-09	3.70995e-09	1	0	0	1	0	0
AATGTGTCGGAG	1	5	12	362.48	41642132	101	149450770	60	5	0.00275877	0.0137939	0.0334558	0.000165526	0.00040147	0.594059	3.97497e-09	3.97495e-09	1	0	0	1	1	0
AATT	247	1628	4	362.48	41642132	101	149450770	6512	6.59109	0.681417	4.49128	10.8932	0.0179651	0.0435729	0.261033	4.31417e-07	4.31415e-07	1	0	0	0	0	0
AATTAC	7	28	6	362.48	41642132	101	149450770	168	4	0.0193114	0.0772456	0.187353	0.000463474	0.00112412	0.237624	1.11299e-08	1.11299e-08	1	0	0	1	0	0
AATTACAGACGGAC	18	114	14	362.48	41642132	101	149450770	1596	6.33333	0.0496579	0.3145	0.762793	0.004403	0.0106791	0.877888	1.05734e-07	1.05734e-07	1	0	0	1	1	0
AATTAG	1	4	6	362.48	41642132	101	149450770	24	4	0.00275877	0.0110351	0.0267647	6.62105e-05	0.000160588	0.237624	1.58999e-09	1.58998e-09	1	0	0	1	0	0
AATTAT	9	37	6	362.48	41642132	101	149450770	222	4.11111	0.024829	0.102075	0.247573	0.000612448	0.00148544	0.244224	1.47074e-08	1.47073e-08	1	0	0	1	0	0
AATTATC	1	4	7	362.48	41642132	101	149450770	28	4	0.00275877	0.0110351	0.0267647	7.72456e-05	0.000187353	0.277228	1.85499e-09	1.85498e-09	1	0	0	1	0	0
AATTATGATGGG	1	4	12	362.48	41642132	101	149450770	48	4	0.00275877	0.0110351	0.0267647	0.000132421	0.000321176	0.475248	3.17998e-09	3.17996e-09	1	0	0	1	0	0
AATTC	35	193	5	362.48	41642132	101	149450770	965	5.51429	0.0965571	0.532443	1.2914	0.00266222	0.00645698	0.272984	6.39308e-08	6.39305e-08	1	0	0	1	0	0
AATTCC	5	20	6	362.48	41642132	101	149450770	120	4	0.0137939	0.0551755	0.133823	0.000331053	0.00080294	0.237624	7.94995e-09	7.9499e-09	1	0	0	1	0	0
AATTCCTCCTCGTCCTC	2	9	17	362.48	41642132	101	149450770	153	4.5	0.00551755	0.024829	0.0602205	0.000422092	0.00102375	0.757426	1.01362e-08	1.01361e-08	1	0	0	1	1	0
AATTCG	2	8	6	362.48	41642132	101	149450770	48	4	0.00551755	0.0220702	0.0535293	0.000132421	0.000321176	0.237624	3.17998e-09	3.17996e-09	1	0	0	1	0	0
AATTGC	3	12	6	362.48	41642132	101	149450770	72	4	0.00827632	0.0331053	0.080294	0.000198632	0.000481764	0.237624	4.76997e-09	4.76994e-09	1	0	0	1	0	0
AC	141406	2302048	2	362.48	41642132	101	149450770	4604096	16.2797	390.107	6350.83	15403.4	12.7017	30.8068	0.32237	0.000305019	0.000305018	1	1	1	0	0	0
ACACACACACACAGACAG	1	4	18	362.48	41642132	101	149450770	72	4	0.00275877	0.0110351	0.0267647	0.000198632	0.000481764	0.712871	4.76997e-09	4.76994e-09	1	0	0	1	1	0
ACACACACACACGCACGG	2	9	18	362.48	41642132	101	149450770	162	4.5	0.00551755	0.024829	0.0602205	0.000446921	0.00108397	0.80198	1.07324e-08	1.07324e-08	1	0	0	1	1	0
ACACACACACCAGC	1	4	14	362.48	41642132	101	149450770	56	4	0.00275877	0.0110351	0.0267647	0.000154491	0.000374705	0.554455	3.70998e-09	3.70995e-09	1	0	0	1	1	0
ACACACACACTCACTCTC	5	24	18	362.48	41642132	101	149450770	432	4.8	0.0137939	0.0662105	0.160588	0.00119179	0.00289058	0.855446	2.86198e-08	2.86196e-08	1	0	0	1	1	0
ACACACACAG	18	75	10	362.48	41642132	101	149450770	750	4.16667	0.0496579	0.206908	0.501837	0.00206908	0.00501837	0.412541	4.96872e-08	4.96869e-08	1	0	0	1	0	0
ACACACACAGACACAG	2	8	16	362.48	41642132	101	149450770	128	4	0.00551755	0.0220702	0.0535293	0.000353123	0.000856469	0.633663	8.47994e-09	8.47989e-09	1	0	0	1	1	0
ACACACACAGAG	2	10	12	362.48	41642132	101	149450770	120	5	0.00551755	0.0275877	0.0669117	0.000331053	0.00080294	0.594059	7.94995e-09	7.9499e-09	1	0	0	1	1	0
ACACACACAGAGAGAGAGAGAG	1	4	22	362.48	41642132	101	149450770	88	4	0.00275877	0.0110351	0.0267647	0.000242772	0.000588823	0.871287	5.82996e-09	5.82993e-09	1	0	0	1	1	0
ACACACACC	4	26	9	362.48	41642132	101	149450770	234	6.5	0.0110351	0.0717281	0.17397	0.000645553	0.00156573	0.579208	1.55024e-08	1.55023e-08	1	0	0	1	1	0
ACACACACCC	7	28	10	362.48	41642132	101	149450770	280	4	0.0193114	0.0772456	0.187353	0.000772456	0.00187353	0.39604	1.85499e-08	1.85498e-08	1	0	0	1	0	0
ACACACACCTGC	2	11	12	362.48	41642132	101	149450770	132	5.5	0.00551755	0.0303465	0.0736028	0.000364158	0.000883234	0.653465	8.74494e-09	8.74489e-09	1	0	0	1	1	0
ACACACACGC	23	102	10	362.48	41642132	101	149450770	1020	4.43478	0.0634518	0.281395	0.682499	0.00281395	0.00682499	0.439087	6.75746e-08	6.75742e-08	1	0	0	1	0	0
ACACACACGCAG	2	16	12	362.48	41642132	101	149450770	192	8	0.00551755	0.0441404	0.107059	0.000529684	0.0012847	0.950495	1.27199e-08	1.27198e-08	1	0	0	1	1	0
ACACACACGCGCACGCGCGCGC	1	4	22	362.48	41642132	101	149450770	88	4	0.00275877	0.0110351	0.0267647	0.000242772	0.000588823	0.871287	5.82996e-09	5.82993e-09	1	0	0	1	1	0
ACACACACTC	18	75	10	362.48	41642132	101	149450770	750	4.16667	0.0496579	0.206908	0.501837	0.00206908	0.00501837	0.412541	4.96872e-08	4.96869e-08	1	0	0	1	0	0
ACACACAG	26	117	8	362.48	41642132	101	149450770	936	4.5	0.0717281	0.322776	0.782866	0.00258221	0.00626293	0.356436	6.20096e-08	6.20092e-08	1	0	0	1	0	0
ACACACAGACACACCAG	1	4	17	362.48	41642132	101	149450770	68	4	0.00275877	0.0110351	0.0267647	0.000187597	0.000454999	0.673267	4.50497e-09	4.50494e-09	1	0	0	1	1	0
ACACACAGACACTC	2	9	14	362.48	41642132	101	149450770	126	4.5	0.00551755	0.024829	0.0602205	0.000347605	0.000843087	0.623762	8.34744e-09	8.3474e-09	1	0	0	1	1	0
ACACACAGAG	3	15	10	362.48	41642132	101	149450770	150	5	0.00827632	0.0413816	0.100367	0.000413816	0.00100367	0.49505	9.93743e-09	9.93738e-09	1	0	0	1	0	0
ACACACAGAGACAGAG	1	4	16	362.48	41642132	101	149450770	64	4	0.00275877	0.0110351	0.0267647	0.000176561	0.000428235	0.633663	4.23997e-09	4.23995e-09	1	0	0	1	1	0
ACACACATGTCTCC	2	14	14	362.48	41642132	101	149450770	196	7	0.00551755	0.0386228	0.0936763	0.000540719	0.00131147	0.970297	1.29849e-08	1.29848e-08	1	0	0	1	1	0
ACACACC	2	8	7	362.48	41642132	101	149450770	56	4	0.00551755	0.0220702	0.0535293	0.000154491	0.000374705	0.277228	3.70998e-09	3.70995e-09	1	0	0	1	0	0
ACACACCC	31	127	8	362.48	41642132	101	149450770	1016	4.09677	0.085522	0.350364	0.849778	0.00280291	0.00679823	0.324497	6.73096e-08	6.73092e-08	1	0	0	1	0	0
ACACACGCCC	1	4	10	362.48	41642132	101	149450770	40	4	0.00275877	0.0110351	0.0267647	0.000110351	0.000267647	0.39604	2.64998e-09	2.64997e-09	1	0	0	1	0	0
ACACACGCGC	13	66	10	362.48	41642132	101	149450770	660	5.07692	0.035864	0.182079	0.441617	0.00182079	0.00441617	0.502666	4.37247e-08	4.37245e-08	1	0	0	1	1	0
ACACACGCGCACGCGT	2	8	16	362.48	41642132	101	149450770	128	4	0.00551755	0.0220702	0.0535293	0.000353123	0.000856469	0.633663	8.47994e-09	8.47989e-09	1	0	0	1	1	0
ACACACGCGCGC	9	37	12	362.48	41642132	101	149450770	444	4.11111	0.024829	0.102075	0.247573	0.0012249	0.00297088	0.488449	2.94148e-08	2.94146e-08	1	0	0	1	0	0
ACACACGCGCGCACGCGCGC	2	9	20	362.48	41642132	101	149450770	180	4.5	0.00551755	0.024829	0.0602205	0.000496579	0.00120441	0.891089	1.19249e-08	1.19249e-08	1	0	0	1	1	0
ACACACGCGCGCGC	10	47	14	362.48	41642132	101	149450770	658	4.7	0.0275877	0.129662	0.314485	0.00181527	0.00440279	0.651485	4.35922e-08	4.3592e-08	1	0	0	1	1	0
ACACACTAT	2	14	9	362.48	41642132	101	149450770	126	7	0.00551755	0.0386228	0.0936763	0.000347605	0.000843087	0.623762	8.34744e-09	8.3474e-09	1	0	0	1	1	0
ACACACTC	36	217	8	362.48	41642132	101	149450770	1736	6.02778	0.0993158	0.598654	1.45198	0.00478923	0.0116159	0.477448	1.15009e-07	1.15009e-07	1	0	0	1	0	0
ACACACTCACACAG	5	20	14	362.48	41642132	101	149450770	280	4	0.0137939	0.0551755	0.133823	0.000772456	0.00187353	0.554455	1.85499e-08	1.85498e-08	1	0	0	1	1	0
ACACACTCTC	6	25	10	362.48	41642132	101	149450770	250	4.16667	0.0165526	0.0689693	0.167279	0.000689693	0.00167279	0.412541	1.65624e-08	1.65623e-08	1	0	0	1	0	0
ACACAG	52	307	6	362.48	41642132	101	149450770	1842	5.90385	0.143456	0.846943	2.05419	0.00508166	0.0123251	0.350724	1.22032e-07	1.22031e-07	1	0	0	1	0	0
ACACAGACAGAGAGACAG	2	9	18	362.48	41642132	101	149450770	162	4.5	0.00551755	0.024829	0.0602205	0.000446921	0.00108397	0.80198	1.07324e-08	1.07324e-08	1	0	0	1	1	0
ACACAGACAGCCAGACAGCGACAG	2	8	24	362.48	41642132	101	149450770	192	4	0.00551755	0.0220702	0.0535293	0.000529684	0.0012847	0.950495	1.27199e-08	1.27198e-08	1	0	0	1	1	0
ACACAGAG	6	39	8	362.48	41642132	101	149450770	312	6.5	0.0165526	0.107592	0.260955	0.000860737	0.00208764	0.514851	2.06699e-08	2.06697e-08	1	0	0	1	1	0
ACACAGAGACAGAG	2	8	14	362.48	41642132	101	149450770	112	4	0.00551755	0.0220702	0.0535293	0.000308983	0.000749411	0.554455	7.41995e-09	7.41991e-09	1	0	0	1	1	0
ACACAGAGAG	8	40	10	362.48	41642132	101	149450770	400	5	0.0220702	0.110351	0.267647	0.00110351	0.00267647	0.49505	2.64998e-08	2.64997e-08	1	0	0	1	0	0
ACACAGC	2	8	7	362.48	41642132	101	149450770	56	4	0.00551755	0.0220702	0.0535293	0.000154491	0.000374705	0.277228	3.70998e-09	3.70995e-09	1	0	0	1	0	0
ACACAGCGAGAGAG	2	11	14	362.48	41642132	101	149450770	154	5.5	0.00551755	0.0303465	0.0736028	0.000424851	0.00103044	0.762376	1.02024e-08	1.02024e-08	1	0	0	1	1	0
ACACAGTAG	1	4	9	362.48	41642132	101	149450770	36	4	0.00275877	0.0110351	0.0267647	9.93158e-05	0.000240882	0.356436	2.38498e-09	2.38497e-09	1	0	0	1	0	0
ACACAT	52	219	6	362.48	41642132	101	149450770	1314	4.21154	0.143456	0.604171	1.46537	0.00362503	0.00879219	0.25019	8.70519e-08	8.70514e-08	1	0	0	1	0	0
ACACATG	3	13	7	362.48	41642132	101	149450770	91	4.33333	0.00827632	0.035864	0.0869852	0.000251048	0.000608896	0.30033	6.02871e-09	6.02867e-09	1	0	0	1	0	0
ACACATGTCTCC	1	8	12	362.48	41642132	101	149450770	96	8	0.00275877	0.0220702	0.0535293	0.000264842	0.000642352	0.950495	6.35996e-09	6.35992e-09	1	0	0	1	1	0
ACACC	25	155	5	362.48	41642132	101	149450770	775	6.2	0.0689693	0.42761	1.03713	0.00213805	0.00518565	0.306931	5.13434e-08	5.13431e-08	1	0	0	1	0	0
ACACCAG	1	4	7	362.48	41642132	101	149450770	28	4	0.00275877	0.0110351	0.0267647	7.72456e-05	0.000187353	0.277228	1.85499e-09	1.85498e-09	1	0	0	1	0	0
ACACCC	16	73	6	362.48	41642132	101	149450770	438	4.5625	0.0441404	0.20139	0.488455	0.00120834	0.00293073	0.27104	2.90173e-08	2.90171e-08	1	0	0	1	0	0
ACACCCG	2	8	7	362.48	41642132	101	149450770	56	4	0.00551755	0.0220702	0.0535293	0.000154491	0.000374705	0.277228	3.70998e-09	3.70995e-09	1	0	0	1	0	0
ACACCG	4	16	6	362.48	41642132	101	149450770	96	4	0.0110351	0.0441404	0.107059	0.000264842	0.000642352	0.237624	6.35996e-09	6.35992e-09	1	0	0	1	0	0
ACACCT	5	20	6	362.48	41642132	101	149450770	120	4	0.0137939	0.0551755	0.133823	0.000331053	0.00080294	0.237624	7.94995e-09	7.9499e-09	1	0	0	1	0	0
ACACCTAGACGACG	2	11	14	362.48	41642132	101	149450770	154	5.5	0.00551755	0.0303465	0.0736028	0.000424851	0.00103044	0.762376	1.02024e-08	1.02024e-08	1	0	0	1	1	0
ACACCTCTACATCTGGG	2	8	17	362.48	41642132	101	149450770	136	4	0.00551755	0.0220702	0.0535293	0.000375193	0.000909999	0.673267	9.00994e-09	9.00989e-09	1	0	0	1	1	0
ACACCTCTGGTC	7	32	12	362.48	41642132	101	149450770	384	4.57143	0.0193114	0.0882807	0.214117	0.00105937	0.00256941	0.54314	2.54398e-08	2.54397e-08	1	0	0	1	1	0
ACACCTG	2	8	7	362.48	41642132	101	149450770	56	4	0.00551755	0.0220702	0.0535293	0.000154491	0.000374705	0.277228	3.70998e-09	3.70995e-09	1	0	0	1	0	0
ACACCTGTC	2	8	9	362.48	41642132	101	149450770	72	4	0.00551755	0.0220702	0.0535293	0.000198632	0.000481764	0.356436	4.76997e-09	4.76994e-09	1	0	0	1	0	0
ACACG	17	91	5	362.48	41642132	101	149450770	455	5.35294	0.0468991	0.251048	0.608896	0.00125524	0.00304448	0.264997	3.01435e-08	3.01434e-08	1	0	0	1	0	0
ACACGAG	1	10	7	362.48	41642132	101	149450770	70	10	0.00275877	0.0275877	0.0669117	0.000193114	0.000468382	0.693069	4.63747e-09	4.63744e-09	1	0	0	1	1	0
ACACGC	358	1863	6	362.48	41642132	101	149450770	11178	5.20391	0.987641	5.13959	12.4656	0.0308376	0.0747939	0.309143	7.40538e-07	7.40533e-07	1	0	0	1	0	0
ACACGCC	2	8	7	362.48	41642132	101	149450770	56	4	0.00551755	0.0220702	0.0535293	0.000154491	0.000374705	0.277228	3.70998e-09	3.70995e-09	1	0	0	1	0	0
ACACGCG	2	8	7	362.48	41642132	101	149450770	56	4	0.00551755	0.0220702	0.0535293	0.000154491	0.000374705	0.277228	3.70998e-09	3.70995e-09	1	0	0	1	0	0
ACACGCGC	44	307	8	362.48	41642132	101	149450770	2456	6.97727	0.121386	0.846943	2.05419	0.00677555	0.0164335	0.552655	1.62709e-07	1.62708e-07	1	0	0	1	1	0
ACACGCGCGC	17	85	10	362.48	41642132	101	149450770	850	5	0.0468991	0.234496	0.568749	0.00234496	0.00568749	0.49505	5.63121e-08	5.63118e-08	1	0	0	1	0	0
ACACGCGTGCCTGGAG	4	24	16	362.48	41642132	101	149450770	384	6	0.0110351	0.0662105	0.160588	0.00105937	0.00256941	0.950495	2.54398e-08	2.54397e-08	1	0	0	1	1	0
ACACGG	7	30	6	362.48	41642132	101	149450770	180	4.28571	0.0193114	0.0827632	0.200735	0.000496579	0.00120441	0.254597	1.19249e-08	1.19249e-08	1	0	0	1	0	0
ACACGGACTGG	1	4	11	362.48	41642132	101	149450770	44	4	0.00275877	0.0110351	0.0267647	0.000121386	0.000294411	0.435644	2.91498e-09	2.91496e-09	1	0	0	1	0	0
ACACGT	3	15	6	362.48	41642132	101	149450770	90	5	0.00827632	0.0413816	0.100367	0.00024829	0.000602205	0.29703	5.96246e-09	5.96243e-09	1	0	0	1	0	0
ACACGTACTCGAGTGATCTGCTCTG	1	4	25	362.48	41642132	101	149450770	100	4	0.00275877	0.0110351	0.0267647	0.000275877	0.000669117	0.990099	6.62496e-09	6.62492e-09	1	0	0	1	1	0
ACACT	20	112	5	362.48	41642132	101	149450770	560	5.6	0.0551755	0.308983	0.749411	0.00154491	0.00374705	0.277228	3.70998e-08	3.70995e-08	1	0	0	1	0	0
ACACTC	99	758	6	362.48	41642132	101	149450770	4548	7.65657	0.273119	2.09115	5.0719	0.0125469	0.0304314	0.454845	3.01303e-07	3.01301e-07	1	0	0	1	0	0
ACACTCACC	2	12	9	362.48	41642132	101	149450770	108	6	0.00551755	0.0331053	0.080294	0.000297947	0.000722646	0.534653	7.15495e-09	7.15491e-09	1	0	0	1	1	0
ACACTCAGTCACCC	1	5	14	362.48	41642132	101	149450770	70	5	0.00275877	0.0137939	0.0334558	0.000193114	0.000468382	0.693069	4.63747e-09	4.63744e-09	1	0	0	1	1	0
ACACTCTC	12	53	8	362.48	41642132	101	149450770	424	4.41667	0.0331053	0.146215	0.354632	0.00116972	0.00283705	0.349835	2.80898e-08	2.80896e-08	1	0	0	1	0	0
ACACTCTCACCGGCG	2	8	15	362.48	41642132	101	149450770	120	4	0.00551755	0.0220702	0.0535293	0.000331053	0.00080294	0.594059	7.94995e-09	7.9499e-09	1	0	0	1	1	0
ACACTCTCTCTC	8	44	12	362.48	41642132	101	149450770	528	5.5	0.0220702	0.121386	0.294411	0.00145663	0.00353294	0.653465	3.49798e-08	3.49796e-08	1	0	0	1	1	0
ACACTG	10	72	6	362.48	41642132	101	149450770	432	7.2	0.0275877	0.198632	0.481764	0.00119179	0.00289058	0.427723	2.86198e-08	2.86196e-08	1	0	0	1	0	0
ACACTGACAGC	2	15	11	362.48	41642132	101	149450770	165	7.5	0.00551755	0.0413816	0.100367	0.000455198	0.00110404	0.816832	1.09312e-08	1.09311e-08	1	0	0	1	1	0
ACACTGGGCAG	2	8	11	362.48	41642132	101	149450770	88	4	0.00551755	0.0220702	0.0535293	0.000242772	0.000588823	0.435644	5.82996e-09	5.82993e-09	1	0	0	1	0	0
ACACTGT	1	5	7	362.48	41642132	101	149450770	35	5	0.00275877	0.0137939	0.0334558	9.65571e-05	0.000234191	0.346535	2.31873e-09	2.31872e-09	1	0	0	1	0	0
ACAG	705	4551	4	362.48	41642132	101	149450770	18204	6.45532	1.94493	12.5552	30.4515	0.0502207	0.121806	0.255656	1.20601e-06	1.206e-06	1	0	0	0	0	0
ACAGACAGAGCGAG	8	50	14	362.48	41642132	101	149450770	700	6.25	0.0220702	0.137939	0.334558	0.00193114	0.00468382	0.866337	4.63747e-08	4.63744e-08	1	0	0	1	1	0
ACAGACCG	3	14	8	362.48	41642132	101	149450770	112	4.66667	0.00827632	0.0386228	0.0936763	0.000308983	0.000749411	0.369637	7.41995e-09	7.41991e-09	1	0	0	1	0	0
ACAGACGC	2	24	8	362.48	41642132	101	149450770	192	12	0.00551755	0.0662105	0.160588	0.000529684	0.0012847	0.950495	1.27199e-08	1.27198e-08	1	0	0	1	1	0
ACAGAG	218	2465	6	362.48	41642132	101	149450770	14790	11.3073	0.601412	6.80038	16.4937	0.0408023	0.0989624	0.671723	9.79831e-07	9.79825e-07	1	0	0	1	1	0
ACAGAGACAGAGAG	4	21	14	362.48	41642132	101	149450770	294	5.25	0.0110351	0.0579342	0.140514	0.000811079	0.0019672	0.727723	1.94774e-08	1.94773e-08	1	0	0	1	1	0
ACAGAGACATGACGACC	32	154	17	362.48	41642132	101	149450770	2618	4.8125	0.0882807	0.424851	1.03044	0.00722247	0.0175175	0.810025	1.73441e-07	1.7344e-07	1	0	0	1	1	0
ACAGAGAG	111	798	8	362.48	41642132	101	149450770	6384	7.18919	0.306224	2.2015	5.33955	0.017612	0.0427164	0.569441	4.22937e-07	4.22935e-07	1	0	0	1	1	0
ACAGAGAGAG	112	871	10	362.48	41642132	101	149450770	8710	7.77679	0.308983	2.40289	5.82801	0.0240289	0.0582801	0.769979	5.77034e-07	5.7703e-07	1	0	0	1	1	0
ACAGAGAGAGAGCGATAGAGAG	4	16	22	362.48	41642132	101	149450770	352	4	0.0110351	0.0441404	0.107059	0.000971088	0.00235529	0.871287	2.33198e-08	2.33197e-08	1	0	0	1	1	0
ACAGAGC	1	4	7	362.48	41642132	101	149450770	28	4	0.00275877	0.0110351	0.0267647	7.72456e-05	0.000187353	0.277228	1.85499e-09	1.85498e-09	1	0	0	1	0	0
ACAGAGCC	4	29	8	362.48	41642132	101	149450770	232	7.25	0.0110351	0.0800044	0.194044	0.000640035	0.00155235	0.574257	1.53699e-08	1.53698e-08	1	0	0	1	1	0
ACAGAGCGGGAGAGAG	3	17	16	362.48	41642132	101	149450770	272	5.66667	0.00827632	0.0468991	0.11375	0.000750386	0.00182	0.89769	1.80199e-08	1.80198e-08	1	0	0	1	1	0
ACAGAGG	1	4	7	362.48	41642132	101	149450770	28	4	0.00275877	0.0110351	0.0267647	7.72456e-05	0.000187353	0.277228	1.85499e-09	1.85498e-09	1	0	0	1	0	0
ACAGAGGGAGGTGGGCTG	2	8	18	362.48	41642132	101	149450770	144	4	0.00551755	0.0220702	0.0535293	0.000397263	0.000963528	0.712871	9.53994e-09	9.53988e-09	1	0	0	1	1	0
ACAGAGGGT	5	32	9	362.48	41642132	101	149450770	288	6.4	0.0137939	0.0882807	0.214117	0.000794527	0.00192706	0.570297	1.90799e-08	1.90798e-08	1	0	0	1	1	0
ACAGAGGTGGGAGGG	2	8	15	362.48	41642132	101	149450770	120	4	0.00551755	0.0220702	0.0535293	0.000331053	0.00080294	0.594059	7.94995e-09	7.9499e-09	1	0	0	1	1	0
ACAGAT	5	21	6	362.48	41642132	101	149450770	126	4.2	0.0137939	0.0579342	0.140514	0.000347605	0.000843087	0.249505	8.34744e-09	8.3474e-09	1	0	0	1	0	0
ACAGATCACCCATC	2	8	14	362.48	41642132	101	149450770	112	4	0.00551755	0.0220702	0.0535293	0.000308983	0.000749411	0.554455	7.41995e-09	7.41991e-09	1	0	0	1	1	0
ACAGATCATACATCAT	12	59	16	362.48	41642132	101	149450770	944	4.91667	0.0331053	0.162768	0.394779	0.00260428	0.00631646	0.778878	6.25396e-08	6.25392e-08	1	0	0	1	1	0
ACAGATCGG	1	6	9	362.48	41642132	101	149450770	54	6	0.00275877	0.0165526	0.040147	0.000148974	0.000361323	0.534653	3.57748e-09	3.57746e-09	1	0	0	1	1	0
ACAGC	31	160	5	362.48	41642132	101	149450770	800	5.16129	0.085522	0.441404	1.07059	0.00220702	0.00535293	0.255509	5.29996e-08	5.29993e-08	1	0	0	1	0	0
ACAGCAG	3	12	7	362.48	41642132	101	149450770	84	4	0.00827632	0.0331053	0.080294	0.000231737	0.000562058	0.277228	5.56496e-09	5.56493e-09	1	0	0	1	0	0
ACAGCC	78	375	6	362.48	41642132	101	149450770	2250	4.80769	0.215184	1.03454	2.50919	0.00620724	0.0150551	0.285605	1.49062e-07	1.49061e-07	1	0	0	1	0	0
ACAGCCCCTGGCC	7	41	13	362.48	41642132	101	149450770	533	5.85714	0.0193114	0.11311	0.274338	0.00147043	0.00356639	0.75389	3.5311e-08	3.53108e-08	1	0	0	1	1	0
ACAGCCCG	2	8	8	362.48	41642132	101	149450770	64	4	0.00551755	0.0220702	0.0535293	0.000176561	0.000428235	0.316832	4.23997e-09	4.23995e-09	1	0	0	1	0	0
ACAGCCG	4	16	7	362.48	41642132	101	149450770	112	4	0.0110351	0.0441404	0.107059	0.000308983	0.000749411	0.277228	7.41995e-09	7.41991e-09	1	0	0	1	0	0
ACAGCCT	1	6	7	362.48	41642132	101	149450770	42	6	0.00275877	0.0165526	0.040147	0.000115868	0.000281029	0.415842	2.78248e-09	2.78247e-09	1	0	0	1	0	0
ACAGCG	9	37	6	362.48	41642132	101	149450770	222	4.11111	0.024829	0.102075	0.247573	0.000612448	0.00148544	0.244224	1.47074e-08	1.47073e-08	1	0	0	1	0	0
ACAGCGGCG	1	5	9	362.48	41642132	101	149450770	45	5	0.00275877	0.0137939	0.0334558	0.000124145	0.000301102	0.445545	2.98123e-09	2.98121e-09	1	0	0	1	0	0
ACAGCGGCTG	2	8	10	362.48	41642132	101	149450770	80	4	0.00551755	0.0220702	0.0535293	0.000220702	0.000535293	0.39604	5.29996e-09	5.29993e-09	1	0	0	1	0	0
ACAGCT	11	52	6	362.48	41642132	101	149450770	312	4.72727	0.0303465	0.143456	0.347941	0.000860737	0.00208764	0.280828	2.06699e-08	2.06697e-08	1	0	0	1	0	0
ACAGCTGATGT	2	9	11	362.48	41642132	101	149450770	99	4.5	0.00551755	0.024829	0.0602205	0.000273119	0.000662425	0.490099	6.55871e-09	6.55867e-09	1	0	0	1	0	0
ACAGG	31	177	5	362.48	41642132	101	149450770	885	5.70968	0.085522	0.488303	1.18434	0.00244151	0.00592168	0.282657	5.86309e-08	5.86305e-08	1	0	0	1	0	0
ACAGGACCT	1	4	9	362.48	41642132	101	149450770	36	4	0.00275877	0.0110351	0.0267647	9.93158e-05	0.000240882	0.356436	2.38498e-09	2.38497e-09	1	0	0	1	0	0
ACAGGACCTAGG	1	4	12	362.48	41642132	101	149450770	48	4	0.00275877	0.0110351	0.0267647	0.000132421	0.000321176	0.475248	3.17998e-09	3.17996e-09	1	0	0	1	0	0
ACAGGAGAGAGAGAGGGAG	2	9	19	362.48	41642132	101	149450770	171	4.5	0.00551755	0.024829	0.0602205	0.00047175	0.00114419	0.846535	1.13287e-08	1.13286e-08	1	0	0	1	1	0
ACAGGAGGACTC	4	18	12	362.48	41642132	101	149450770	216	4.5	0.0110351	0.0496579	0.120441	0.000595895	0.00144529	0.534653	1.43099e-08	1.43098e-08	1	0	0	1	1	0
ACAGGC	14	69	6	362.48	41642132	101	149450770	414	4.92857	0.0386228	0.190355	0.46169	0.00114213	0.00277014	0.292786	2.74273e-08	2.74272e-08	1	0	0	1	0	0
ACAGGCC	1	4	7	362.48	41642132	101	149450770	28	4	0.00275877	0.0110351	0.0267647	7.72456e-05	0.000187353	0.277228	1.85499e-09	1.85498e-09	1	0	0	1	0	0
ACAGGG	8	34	6	362.48	41642132	101	149450770	204	4.25	0.0220702	0.0937983	0.2275	0.00056279	0.001365	0.252475	1.35149e-08	1.35148e-08	1	0	0	1	0	0
ACAGGGC	3	14	7	362.48	41642132	101	149450770	98	4.66667	0.00827632	0.0386228	0.0936763	0.00027036	0.000655734	0.323432	6.49246e-09	6.49242e-09	1	0	0	1	0	0
ACAGGGCGAGAGACTGG	1	4	17	362.48	41642132	101	149450770	68	4	0.00275877	0.0110351	0.0267647	0.000187597	0.000454999	0.673267	4.50497e-09	4.50494e-09	1	0	0	1	1	0
ACAGGGTG	1	6	8	362.48	41642132	101	149450770	48	6	0.00275877	0.0165526	0.040147	0.000132421	0.000321176	0.475248	3.17998e-09	3.17996e-09	1	0	0	1	0	0
ACAGGT	4	18	6	362.48	41642132	101	149450770	108	4.5	0.0110351	0.0496579	0.120441	0.000297947	0.000722646	0.267327	7.15495e-09	7.15491e-09	1	0	0	1	0	0
ACAGGTAGACTGCCAGG	1	4	17	362.48	41642132	101	149450770	68	4	0.00275877	0.0110351	0.0267647	0.000187597	0.000454999	0.673267	4.50497e-09	4.50494e-09	1	0	0	1	1	0
ACAGGTC	1	4	7	362.48	41642132	101	149450770	28	4	0.00275877	0.0110351	0.0267647	7.72456e-05	0.000187353	0.277228	1.85499e-09	1.85498e-09	1	0	0	1	0	0
ACAGGTCT	1	4	8	362.48	41642132	101	149450770	32	4	0.00275877	0.0110351	0.0267647	8.82807e-05	0.000214117	0.316832	2.11999e-09	2.11997e-09	1	0	0	1	0	0
ACAGGTG	1	4	7	362.48	41642132	101	149450770	28	4	0.00275877	0.0110351	0.0267647	7.72456e-05	0.000187353	0.277228	1.85499e-09	1.85498e-09	1	0	0	1	0	0
ACAGT	32	171	5	362.48	41642132	101	149450770	855	5.34375	0.0882807	0.47175	1.14419	0.00235875	0.00572095	0.264542	5.66434e-08	5.6643e-08	1	0	0	1	0	0
ACAGTAGCAG	4	27	10	362.48	41642132	101	149450770	270	6.75	0.0110351	0.0744869	0.180661	0.000744869	0.00180661	0.668317	1.78874e-08	1.78873e-08	1	0	0	1	1	0
ACAGTAGTCC	2	16	10	362.48	41642132	101	149450770	160	8	0.00551755	0.0441404	0.107059	0.000441404	0.00107059	0.792079	1.05999e-08	1.05999e-08	1	0	0	1	1	0
ACAGTATGTGGAG	2	9	13	362.48	41642132	101	149450770	117	4.5	0.00551755	0.024829	0.0602205	0.000322776	0.000782866	0.579208	7.7512e-09	7.75115e-09	1	0	0	1	1	0
ACAGTC	10	40	6	362.48	41642132	101	149450770	240	4	0.0275877	0.110351	0.267647	0.000662105	0.00160588	0.237624	1.58999e-08	1.58998e-08	1	0	0	1	0	0
ACAGTCACCCG	1	7	11	362.48	41642132	101	149450770	77	7	0.00275877	0.0193114	0.0468382	0.000212426	0.00051522	0.762376	5.10122e-09	5.10119e-09	1	0	0	1	1	0
ACAGTCG	1	4	7	362.48	41642132	101	149450770	28	4	0.00275877	0.0110351	0.0267647	7.72456e-05	0.000187353	0.277228	1.85499e-09	1.85498e-09	1	0	0	1	0	0
ACAGTCTCC	10	68	9	362.48	41642132	101	149450770	612	6.8	0.0275877	0.187597	0.454999	0.00168837	0.00409499	0.605941	4.05447e-08	4.05445e-08	1	0	0	1	1	0
ACAGTCTGAG	2	10	10	362.48	41642132	101	149450770	100	5	0.00551755	0.0275877	0.0669117	0.000275877	0.000669117	0.49505	6.62496e-09	6.62492e-09	1	0	0	1	0	0
ACAGTG	30	128	6	362.48	41642132	101	149450770	768	4.26667	0.0827632	0.353123	0.856469	0.00211874	0.00513882	0.253465	5.08797e-08	5.08794e-08	1	0	0	1	0	0
ACAGTGACATG	10	61	11	362.48	41642132	101	149450770	671	6.1	0.0275877	0.168285	0.408161	0.00185114	0.00448977	0.664356	4.44535e-08	4.44532e-08	1	0	0	1	1	0
ACAGTGACTACATC	2	9	14	362.48	41642132	101	149450770	126	4.5	0.00551755	0.024829	0.0602205	0.000347605	0.000843087	0.623762	8.34744e-09	8.3474e-09	1	0	0	1	1	0
ACAGTGC	1	6	7	362.48	41642132	101	149450770	42	6	0.00275877	0.0165526	0.040147	0.000115868	0.000281029	0.415842	2.78248e-09	2.78247e-09	1	0	0	1	0	0
ACAGTGG	2	8	7	362.48	41642132	101	149450770	56	4	0.00551755	0.0220702	0.0535293	0.000154491	0.000374705	0.277228	3.70998e-09	3.70995e-09	1	0	0	1	0	0
ACAT	643	4348	4	362.48	41642132	101	149450770	17392	6.76205	1.77389	11.9951	29.0932	0.0479806	0.116373	0.267804	1.15221e-06	1.15221e-06	1	0	0	0	0	0
ACATACATACATGCTC	1	6	16	362.48	41642132	101	149450770	96	6	0.00275877	0.0165526	0.040147	0.000264842	0.000642352	0.950495	6.35996e-09	6.35992e-09	1	0	0	1	1	0
ACATACATACTCACTC	2	12	16	362.48	41642132	101	149450770	192	6	0.00551755	0.0331053	0.080294	0.000529684	0.0012847	0.950495	1.27199e-08	1.27198e-08	1	0	0	1	1	0
ACATACCTCTCTCG	1	7	14	362.48	41642132	101	149450770	98	7	0.00275877	0.0193114	0.0468382	0.00027036	0.000655734	0.970297	6.49246e-09	6.49242e-09	1	0	0	1	1	0
ACATAG	7	31	6	362.48	41642132	101	149450770	186	4.42857	0.0193114	0.085522	0.207426	0.000513132	0.00124456	0.263083	1.23224e-08	1.23223e-08	1	0	0	1	0	0
ACATAGC	1	4	7	362.48	41642132	101	149450770	28	4	0.00275877	0.0110351	0.0267647	7.72456e-05	0.000187353	0.277228	1.85499e-09	1.85498e-09	1	0	0	1	0	0
ACATAT	14	83	6	362.48	41642132	101	149450770	498	5.92857	0.0386228	0.228978	0.555367	0.00137387	0.0033322	0.352192	3.29923e-08	3.29921e-08	1	0	0	1	0	0
ACATATCGATCCGTCG	1	6	16	362.48	41642132	101	149450770	96	6	0.00275877	0.0165526	0.040147	0.000264842	0.000642352	0.950495	6.35996e-09	6.35992e-09	1	0	0	1	1	0
ACATATCTCTCTCG	8	53	14	362.48	41642132	101	149450770	742	6.625	0.0220702	0.146215	0.354632	0.00204701	0.00496485	0.918317	4.91572e-08	4.91569e-08	1	0	0	1	1	0
ACATC	59	330	5	362.48	41642132	101	149450770	1650	5.59322	0.162768	0.910395	2.20808	0.00455198	0.0110404	0.276892	1.09312e-07	1.09311e-07	1	0	0	1	0	0
ACATCAG	2	9	7	362.48	41642132	101	149450770	63	4.5	0.00551755	0.024829	0.0602205	0.000173803	0.000421543	0.311881	4.17372e-09	4.1737e-09	1	0	0	1	0	0
ACATCAGC	2	8	8	362.48	41642132	101	149450770	64	4	0.00551755	0.0220702	0.0535293	0.000176561	0.000428235	0.316832	4.23997e-09	4.23995e-09	1	0	0	1	0	0
ACATCAGGTGGGCCCT	2	12	16	362.48	41642132	101	149450770	192	6	0.00551755	0.0331053	0.080294	0.000529684	0.0012847	0.950495	1.27199e-08	1.27198e-08	1	0	0	1	1	0
ACATCAT	2	10	7	362.48	41642132	101	149450770	70	5	0.00551755	0.0275877	0.0669117	0.000193114	0.000468382	0.346535	4.63747e-09	4.63744e-09	1	0	0	1	0	0
ACATCC	9	37	6	362.48	41642132	101	149450770	222	4.11111	0.024829	0.102075	0.247573	0.000612448	0.00148544	0.244224	1.47074e-08	1.47073e-08	1	0	0	1	0	0
ACATCCG	1	4	7	362.48	41642132	101	149450770	28	4	0.00275877	0.0110351	0.0267647	7.72456e-05	0.000187353	0.277228	1.85499e-09	1.85498e-09	1	0	0	1	0	0
ACATCG	4	29	6	362.48	41642132	101	149450770	174	7.25	0.0110351	0.0800044	0.194044	0.000480026	0.00116426	0.430693	1.15274e-08	1.15274e-08	1	0	0	1	0	0
ACATCGCCTG	2	19	10	362.48	41642132	101	149450770	190	9.5	0.00551755	0.0524167	0.127132	0.000524167	0.00127132	0.940594	1.25874e-08	1.25873e-08	1	0	0	1	1	0
ACATCT	8684	36374	6	362.48	41642132	101	149450770	218244	4.18862	23.9572	100.348	243.384	0.602086	1.46031	0.248829	1.44586e-05	1.44585e-05	1	0	0	1	0	0
ACATCTCACG	1	6	10	362.48	41642132	101	149450770	60	6	0.00275877	0.0165526	0.040147	0.000165526	0.00040147	0.594059	3.97497e-09	3.97495e-09	1	0	0	1	1	0
ACATG	28	151	5	362.48	41642132	101	149450770	755	5.39286	0.0772456	0.416575	1.01037	0.00208287	0.00505183	0.266973	5.00184e-08	5.00181e-08	1	0	0	1	0	0
ACATGAGGTGAT	5	30	12	362.48	41642132	101	149450770	360	6	0.0137939	0.0827632	0.200735	0.000993158	0.00240882	0.712871	2.38498e-08	2.38497e-08	1	0	0	1	1	0
ACATGAT	2	8	7	362.48	41642132	101	149450770	56	4	0.00551755	0.0220702	0.0535293	0.000154491	0.000374705	0.277228	3.70998e-09	3.70995e-09	1	0	0	1	0	0
ACATGC	15	66	6	362.48	41642132	101	149450770	396	4.4	0.0413816	0.182079	0.441617	0.00109247	0.0026497	0.261386	2.62348e-08	2.62347e-08	1	0	0	1	0	0
ACATGCATCGTC	1	6	12	362.48	41642132	101	149450770	72	6	0.00275877	0.0165526	0.040147	0.000198632	0.000481764	0.712871	4.76997e-09	4.76994e-09	1	0	0	1	1	0
ACATGCT	1	4	7	362.48	41642132	101	149450770	28	4	0.00275877	0.0110351	0.0267647	7.72456e-05	0.000187353	0.277228	1.85499e-09	1.85498e-09	1	0	0	1	0	0
ACATGG	6	25	6	362.48	41642132	101	149450770	150	4.16667	0.0165526	0.0689693	0.167279	0.000413816	0.00100367	0.247525	9.93743e-09	9.93738e-09	1	0	0	1	0	0
ACATGGAGAG	1	4	10	362.48	41642132	101	149450770	40	4	0.00275877	0.0110351	0.0267647	0.000110351	0.000267647	0.39604	2.64998e-09	2.64997e-09	1	0	0	1	0	0
ACATGGC	2	9	7	362.48	41642132	101	149450770	63	4.5	0.00551755	0.024829	0.0602205	0.000173803	0.000421543	0.311881	4.17372e-09	4.1737e-09	1	0	0	1	0	0
ACATGT	6	30	6	362.48	41642132	101	149450770	180	5	0.0165526	0.0827632	0.200735	0.000496579	0.00120441	0.29703	1.19249e-08	1.19249e-08	1	0	0	1	0	0
ACATGTCC	1	4	8	362.48	41642132	101	149450770	32	4	0.00275877	0.0110351	0.0267647	8.82807e-05	0.000214117	0.316832	2.11999e-09	2.11997e-09	1	0	0	1	0	0
ACATGTCTC	8	64	9	362.48	41642132	101	149450770	576	8	0.0220702	0.176561	0.428235	0.00158905	0.00385411	0.712871	3.81597e-08	3.81595e-08	1	0	0	1	1	0
ACATGTCTCC	1	6	10	362.48	41642132	101	149450770	60	6	0.00275877	0.0165526	0.040147	0.000165526	0.00040147	0.594059	3.97497e-09	3.97495e-09	1	0	0	1	1	0
ACC	1536	14295	3	362.48	41642132	101	149450770	42885	9.30664	4.23748	39.4367	95.6502	0.11831	0.286951	0.276435	2.84111e-06	2.8411e-06	1	0	0	0	0	0
ACCACCATCATCATC	1	4	15	362.48	41642132	101	149450770	60	4	0.00275877	0.0110351	0.0267647	0.000165526	0.00040147	0.594059	3.97497e-09	3.97495e-09	1	0	0	1	1	0
ACCACCG	1	4	7	362.48	41642132	101	149450770	28	4	0.00275877	0.0110351	0.0267647	7.72456e-05	0.000187353	0.277228	1.85499e-09	1.85498e-09	1	0	0	1	0	0
ACCACCGTCGACCT	1	4	14	362.48	41642132	101	149450770	56	4	0.00275877	0.0110351	0.0267647	0.000154491	0.000374705	0.554455	3.70998e-09	3.70995e-09	1	0	0	1	1	0
ACCACG	48	225	6	362.48	41642132	101	149450770	1350	4.6875	0.132421	0.620724	1.50551	0.00372434	0.00903307	0.278465	8.94369e-08	8.94364e-08	1	0	0	1	0	0
ACCACGC	2	8	7	362.48	41642132	101	149450770	56	4	0.00551755	0.0220702	0.0535293	0.000154491	0.000374705	0.277228	3.70998e-09	3.70995e-09	1	0	0	1	0	0
ACCACGCCATCATC	12	71	14	362.48	41642132	101	149450770	994	5.91667	0.0331053	0.195873	0.475073	0.00274222	0.00665102	0.820132	6.58521e-08	6.58517e-08	1	0	0	1	1	0
ACCACGG	1	5	7	362.48	41642132	101	149450770	35	5	0.00275877	0.0137939	0.0334558	9.65571e-05	0.000234191	0.346535	2.31873e-09	2.31872e-09	1	0	0	1	0	0
ACCACT	12	51	6	362.48	41642132	101	149450770	306	4.25	0.0331053	0.140697	0.341249	0.000844185	0.0020475	0.252475	2.02724e-08	2.02722e-08	1	0	0	1	0	0
ACCACTCGCGCGC	3	17	13	362.48	41642132	101	149450770	221	5.66667	0.00827632	0.0468991	0.11375	0.000609689	0.00147875	0.729373	1.46412e-08	1.46411e-08	1	0	0	1	1	0
ACCAG	5	25	5	362.48	41642132	101	149450770	125	5	0.0137939	0.0689693	0.167279	0.000344847	0.000836396	0.247525	8.28119e-09	8.28115e-09	1	0	0	1	0	0
ACCAGC	23	112	6	362.48	41642132	101	149450770	672	4.86957	0.0634518	0.308983	0.749411	0.0018539	0.00449646	0.289281	4.45197e-08	4.45194e-08	1	0	0	1	0	0
ACCAGCAGC	6	24	9	362.48	41642132	101	149450770	216	4	0.0165526	0.0662105	0.160588	0.000595895	0.00144529	0.356436	1.43099e-08	1.43098e-08	1	0	0	1	0	0
ACCAGCAGGGTG	4	24	12	362.48	41642132	101	149450770	288	6	0.0110351	0.0662105	0.160588	0.000794527	0.00192706	0.712871	1.90799e-08	1.90798e-08	1	0	0	1	1	0
ACCAGCC	9	39	7	362.48	41642132	101	149450770	273	4.33333	0.024829	0.107592	0.260955	0.000753145	0.00182669	0.30033	1.80861e-08	1.8086e-08	1	0	0	1	0	0
ACCAGCCAGCAGTC	4	18	14	362.48	41642132	101	149450770	252	4.5	0.0110351	0.0496579	0.120441	0.000695211	0.00168617	0.623762	1.66949e-08	1.66948e-08	1	0	0	1	1	0
ACCAGCCGGAGGAGGAGC	2	10	18	362.48	41642132	101	149450770	180	5	0.00551755	0.0275877	0.0669117	0.000496579	0.00120441	0.891089	1.19249e-08	1.19249e-08	1	0	0	1	1	0
ACCAGCGAGCAGTC	4	19	14	362.48	41642132	101	149450770	266	4.75	0.0110351	0.0524167	0.127132	0.000733834	0.00177985	0.658416	1.76224e-08	1.76223e-08	1	0	0	1	1	0
ACCAGCGGCGGCGACG	6	28	16	362.48	41642132	101	149450770	448	4.66667	0.0165526	0.0772456	0.187353	0.00123593	0.00299764	0.739274	2.96798e-08	2.96796e-08	1	0	0	1	1	0
ACCAGCGGTGACG	2	11	13	362.48	41642132	101	149450770	143	5.5	0.00551755	0.0303465	0.0736028	0.000394505	0.000956837	0.707921	9.47369e-09	9.47363e-09	1	0	0	1	1	0
ACCAGCTCGC	1	6	10	362.48	41642132	101	149450770	60	6	0.00275877	0.0165526	0.040147	0.000165526	0.00040147	0.594059	3.97497e-09	3.97495e-09	1	0	0	1	1	0
ACCAGG	1	4	6	362.48	41642132	101	149450770	24	4	0.00275877	0.0110351	0.0267647	6.62105e-05	0.000160588	0.237624	1.58999e-09	1.58998e-09	1	0	0	1	0	0
ACCAGGT	1	4	7	362.48	41642132	101	149450770	28	4	0.00275877	0.0110351	0.0267647	7.72456e-05	0.000187353	0.277228	1.85499e-09	1.85498e-09	1	0	0	1	0	0
ACCAGT	6	24	6	362.48	41642132	101	149450770	144	4	0.0165526	0.0662105	0.160588	0.000397263	0.000963528	0.237624	9.53994e-09	9.53988e-09	1	0	0	1	0	0
ACCAGTAGGGC	3	13	11	362.48	41642132	101	149450770	143	4.33333	0.00827632	0.035864	0.0869852	0.000394505	0.000956837	0.471947	9.47369e-09	9.47363e-09	1	0	0	1	0	0
ACCAGTC	1	5	7	362.48	41642132	101	149450770	35	5	0.00275877	0.0137939	0.0334558	9.65571e-05	0.000234191	0.346535	2.31873e-09	2.31872e-09	1	0	0	1	0	0
ACCAGTG	4	32	7	362.48	41642132	101	149450770	224	8	0.0110351	0.0882807	0.214117	0.000617965	0.00149882	0.554455	1.48399e-08	1.48398e-08	1	0	0	1	1	0
ACCAT	15	87	5	362.48	41642132	101	149450770	435	5.8	0.0413816	0.240013	0.582131	0.00120007	0.00291066	0.287129	2.88186e-08	2.88184e-08	1	0	0	1	0	0
ACCATAG	1	4	7	362.48	41642132	101	149450770	28	4	0.00275877	0.0110351	0.0267647	7.72456e-05	0.000187353	0.277228	1.85499e-09	1.85498e-09	1	0	0	1	0	0
ACCATAGG	1	4	8	362.48	41642132	101	149450770	32	4	0.00275877	0.0110351	0.0267647	8.82807e-05	0.000214117	0.316832	2.11999e-09	2.11997e-09	1	0	0	1	0	0
ACCATC	95	458	6	362.48	41642132	101	149450770	2748	4.82105	0.262083	1.26352	3.06455	0.00758111	0.0183873	0.286399	1.82054e-07	1.82053e-07	1	0	0	1	0	0
ACCATCACCGATCATC	1	4	16	362.48	41642132	101	149450770	64	4	0.00275877	0.0110351	0.0267647	0.000176561	0.000428235	0.633663	4.23997e-09	4.23995e-09	1	0	0	1	1	0
ACCATCACCGATCGATCGTC	1	5	20	362.48	41642132	101	149450770	100	5	0.00275877	0.0137939	0.0334558	0.000275877	0.000669117	0.990099	6.62496e-09	6.62492e-09	1	0	0	1	1	0
ACCATCACGT	1	4	10	362.48	41642132	101	149450770	40	4	0.00275877	0.0110351	0.0267647	0.000110351	0.000267647	0.39604	2.64998e-09	2.64997e-09	1	0	0	1	0	0
ACCATCATC	2	13	9	362.48	41642132	101	149450770	117	6.5	0.00551755	0.035864	0.0869852	0.000322776	0.000782866	0.579208	7.7512e-09	7.75115e-09	1	0	0	1	1	0
ACCATCATCAGTCATC	2	8	16	362.48	41642132	101	149450770	128	4	0.00551755	0.0220702	0.0535293	0.000353123	0.000856469	0.633663	8.47994e-09	8.47989e-09	1	0	0	1	1	0
ACCATCATCCTCTCCACTG	1	4	19	362.48	41642132	101	149450770	76	4	0.00275877	0.0110351	0.0267647	0.000209667	0.000508529	0.752475	5.03497e-09	5.03494e-09	1	0	0	1	1	0
ACCATCC	2	10	7	362.48	41642132	101	149450770	70	5	0.00551755	0.0275877	0.0669117	0.000193114	0.000468382	0.346535	4.63747e-09	4.63744e-09	1	0	0	1	0	0
ACCATCG	1	4	7	362.48	41642132	101	149450770	28	4	0.00275877	0.0110351	0.0267647	7.72456e-05	0.000187353	0.277228	1.85499e-09	1.85498e-09	1	0	0	1	0	0
ACCATCTCGAGG	1	4	12	362.48	41642132	101	149450770	48	4	0.00275877	0.0110351	0.0267647	0.000132421	0.000321176	0.475248	3.17998e-09	3.17996e-09	1	0	0	1	0	0
ACCATCTGGAGG	2	10	12	362.48	41642132	101	149450770	120	5	0.00551755	0.0275877	0.0669117	0.000331053	0.00080294	0.594059	7.94995e-09	7.9499e-09	1	0	0	1	1	0
ACCATG	2	10	6	362.48	41642132	101	149450770	60	5	0.00551755	0.0275877	0.0669117	0.000165526	0.00040147	0.29703	3.97497e-09	3.97495e-09	1	0	0	1	0	0
ACCATGACCATGATG	1	4	15	362.48	41642132	101	149450770	60	4	0.00275877	0.0110351	0.0267647	0.000165526	0.00040147	0.594059	3.97497e-09	3.97495e-09	1	0	0	1	1	0
ACCATGATC	21	210	9	362.48	41642132	101	149450770	1890	10	0.0579342	0.579342	1.40514	0.00521408	0.0126463	0.891089	1.25212e-07	1.25211e-07	1	0	0	1	1	0
ACCATGG	6	34	7	362.48	41642132	101	149450770	238	5.66667	0.0165526	0.0937983	0.2275	0.000656588	0.0015925	0.392739	1.57674e-08	1.57673e-08	1	0	0	1	0	0
ACCATGGC	2	14	8	362.48	41642132	101	149450770	112	7	0.00551755	0.0386228	0.0936763	0.000308983	0.000749411	0.554455	7.41995e-09	7.41991e-09	1	0	0	1	1	0
ACCCACGCGC	3	15	10	362.48	41642132	101	149450770	150	5	0.00827632	0.0413816	0.100367	0.000413816	0.00100367	0.49505	9.93743e-09	9.93738e-09	1	0	0	1	0	0
ACCCAG	3	12	6	362.48	41642132	101	149450770	72	4	0.00827632	0.0331053	0.080294	0.000198632	0.000481764	0.237624	4.76997e-09	4.76994e-09	1	0	0	1	0	0
ACCCAT	7	28	6	362.48	41642132	101	149450770	168	4	0.0193114	0.0772456	0.187353	0.000463474	0.00112412	0.237624	1.11299e-08	1.11299e-08	1	0	0	1	0	0
ACCCC	9	47	5	362.48	41642132	101	149450770	235	5.22222	0.024829	0.129662	0.314485	0.000648312	0.00157242	0.258526	1.55686e-08	1.55686e-08	1	0	0	1	0	0
ACCCCC	20	81	6	362.48	41642132	101	149450770	486	4.05	0.0551755	0.223461	0.541984	0.00134076	0.00325191	0.240594	3.21973e-08	3.21971e-08	1	0	0	1	0	0
ACCCCG	1	4	6	362.48	41642132	101	149450770	24	4	0.00275877	0.0110351	0.0267647	6.62105e-05	0.000160588	0.237624	1.58999e-09	1.58998e-09	1	0	0	1	0	0
ACCCCGC	1	4	7	362.48	41642132	101	149450770	28	4	0.00275877	0.0110351	0.0267647	7.72456e-05	0.000187353	0.277228	1.85499e-09	1.85498e-09	1	0	0	1	0	0
ACCCCGG	21	90	7	362.48	41642132	101	149450770	630	4.28571	0.0579342	0.24829	0.602205	0.00173803	0.00421543	0.29703	4.17372e-08	4.1737e-08	1	0	0	1	0	0
ACCCCGTCTCCCTCTCCG	4	17	18	362.48	41642132	101	149450770	306	4.25	0.0110351	0.0468991	0.11375	0.000844185	0.0020475	0.757426	2.02724e-08	2.02722e-08	1	0	0	1	1	0
ACCCCT	1	4	6	362.48	41642132	101	149450770	24	4	0.00275877	0.0110351	0.0267647	6.62105e-05	0.000160588	0.237624	1.58999e-09	1.58998e-09	1	0	0	1	0	0
ACCCCTCAGGTC	2	10	12	362.48	41642132	101	149450770	120	5	0.00551755	0.0275877	0.0669117	0.000331053	0.00080294	0.594059	7.94995e-09	7.9499e-09	1	0	0	1	1	0
ACCCCTCGCCTCTCC	2	8	15	362.48	41642132	101	149450770	120	4	0.00551755	0.0220702	0.0535293	0.000331053	0.00080294	0.594059	7.94995e-09	7.9499e-09	1	0	0	1	1	0
ACCCCTCT	2	10	8	362.48	41642132	101	149450770	80	5	0.00551755	0.0275877	0.0669117	0.000220702	0.000535293	0.39604	5.29996e-09	5.29993e-09	1	0	0	1	0	0
ACCCCTCTCCTCTGCTCC	2	9	18	362.48	41642132	101	149450770	162	4.5	0.00551755	0.024829	0.0602205	0.000446921	0.00108397	0.80198	1.07324e-08	1.07324e-08	1	0	0	1	1	0
ACCCG	7	41	5	362.48	41642132	101	149450770	205	5.85714	0.0193114	0.11311	0.274338	0.000565548	0.00137169	0.289958	1.35812e-08	1.35811e-08	1	0	0	1	0	0
ACCCGACCTG	4	16	10	362.48	41642132	101	149450770	160	4	0.0110351	0.0441404	0.107059	0.000441404	0.00107059	0.39604	1.05999e-08	1.05999e-08	1	0	0	1	0	0
ACCCGAGGGC	1	6	10	362.48	41642132	101	149450770	60	6	0.00275877	0.0165526	0.040147	0.000165526	0.00040147	0.594059	3.97497e-09	3.97495e-09	1	0	0	1	1	0
ACCCGC	3	15	6	362.48	41642132	101	149450770	90	5	0.00827632	0.0413816	0.100367	0.00024829	0.000602205	0.29703	5.96246e-09	5.96243e-09	1	0	0	1	0	0
ACCCGCG	4	19	7	362.48	41642132	101	149450770	133	4.75	0.0110351	0.0524167	0.127132	0.000366917	0.000889925	0.329208	8.81119e-09	8.81114e-09	1	0	0	1	0	0
ACCCGCT	10	45	7	362.48	41642132	101	149450770	315	4.5	0.0275877	0.124145	0.301102	0.000869013	0.00210772	0.311881	2.08686e-08	2.08685e-08	1	0	0	1	0	0
ACCCGGAGTCCCGACCGACCG	1	4	21	362.48	41642132	101	149450770	84	4	0.00275877	0.0110351	0.0267647	0.000231737	0.000562058	0.831683	5.56496e-09	5.56493e-09	1	0	0	1	1	0
ACCCGTGCAGCCAG	4	18	14	362.48	41642132	101	149450770	252	4.5	0.0110351	0.0496579	0.120441	0.000695211	0.00168617	0.623762	1.66949e-08	1.66948e-08	1	0	0	1	1	0
ACCCT	19	126	5	362.48	41642132	101	149450770	630	6.63158	0.0524167	0.347605	0.843087	0.00173803	0.00421543	0.328296	4.17372e-08	4.1737e-08	1	0	0	1	0	0
ACCCTAGGCTGGCTG	1	5	15	362.48	41642132	101	149450770	75	5	0.00275877	0.0137939	0.0334558	0.000206908	0.000501837	0.742574	4.96872e-09	4.96869e-09	1	0	0	1	1	0
ACCCTC	3	12	6	362.48	41642132	101	149450770	72	4	0.00827632	0.0331053	0.080294	0.000198632	0.000481764	0.237624	4.76997e-09	4.76994e-09	1	0	0	1	0	0
ACCCTCC	1	4	7	362.48	41642132	101	149450770	28	4	0.00275877	0.0110351	0.0267647	7.72456e-05	0.000187353	0.277228	1.85499e-09	1.85498e-09	1	0	0	1	0	0
ACCCTCG	2	8	7	362.48	41642132	101	149450770	56	4	0.00551755	0.0220702	0.0535293	0.000154491	0.000374705	0.277228	3.70998e-09	3.70995e-09	1	0	0	1	0	0
ACCCTCGCGGGCAGTC	1	6	16	362.48	41642132	101	149450770	96	6	0.00275877	0.0165526	0.040147	0.000264842	0.000642352	0.950495	6.35996e-09	6.35992e-09	1	0	0	1	1	0
ACCCTCGGC	2	8	9	362.48	41642132	101	149450770	72	4	0.00551755	0.0220702	0.0535293	0.000198632	0.000481764	0.356436	4.76997e-09	4.76994e-09	1	0	0	1	0	0
ACCCTCTCTCC	2	10	11	362.48	41642132	101	149450770	110	5	0.00551755	0.0275877	0.0669117	0.000303465	0.000736028	0.544554	7.28745e-09	7.28741e-09	1	0	0	1	1	0
ACCCTCTCTCTCACTC	1	4	16	362.48	41642132	101	149450770	64	4	0.00275877	0.0110351	0.0267647	0.000176561	0.000428235	0.633663	4.23997e-09	4.23995e-09	1	0	0	1	1	0
ACCCTG	2	10	6	362.48	41642132	101	149450770	60	5	0.00551755	0.0275877	0.0669117	0.000165526	0.00040147	0.29703	3.97497e-09	3.97495e-09	1	0	0	1	0	0
ACCCTGC	1	4	7	362.48	41642132	101	149450770	28	4	0.00275877	0.0110351	0.0267647	7.72456e-05	0.000187353	0.277228	1.85499e-09	1.85498e-09	1	0	0	1	0	0
ACCG	127	880	4	362.48	41642132	101	149450770	3520	6.92913	0.350364	2.42772	5.88823	0.00971088	0.0235529	0.274421	2.33198e-07	2.33197e-07	1	0	0	0	0	0
ACCGACG	1	4	7	362.48	41642132	101	149450770	28	4	0.00275877	0.0110351	0.0267647	7.72456e-05	0.000187353	0.277228	1.85499e-09	1.85498e-09	1	0	0	1	0	0
ACCGACGATG	1	4	10	362.48	41642132	101	149450770	40	4	0.00275877	0.0110351	0.0267647	0.000110351	0.000267647	0.39604	2.64998e-09	2.64997e-09	1	0	0	1	0	0
ACCGACTCCGGT	2	13	12	362.48	41642132	101	149450770	156	6.5	0.00551755	0.035864	0.0869852	0.000430369	0.00104382	0.772277	1.03349e-08	1.03349e-08	1	0	0	1	1	0
ACCGACTCGCCAGC	1	4	14	362.48	41642132	101	149450770	56	4	0.00275877	0.0110351	0.0267647	0.000154491	0.000374705	0.554455	3.70998e-09	3.70995e-09	1	0	0	1	1	0
ACCGACTGGCT	2	8	11	362.48	41642132	101	149450770	88	4	0.00551755	0.0220702	0.0535293	0.000242772	0.000588823	0.435644	5.82996e-09	5.82993e-09	1	0	0	1	0	0
ACCGAGAGAGAGAG	1	7	14	362.48	41642132	101	149450770	98	7	0.00275877	0.0193114	0.0468382	0.00027036	0.000655734	0.970297	6.49246e-09	6.49242e-09	1	0	0	1	1	0
ACCGAGC	4	37	7	362.48	41642132	101	149450770	259	9.25	0.0110351	0.102075	0.247573	0.000714522	0.00173301	0.641089	1.71586e-08	1.71585e-08	1	0	0	1	1	0
ACCGAGTCC	1	4	9	362.48	41642132	101	149450770	36	4	0.00275877	0.0110351	0.0267647	9.93158e-05	0.000240882	0.356436	2.38498e-09	2.38497e-09	1	0	0	1	0	0
ACCGAT	3	14	6	362.48	41642132	101	149450770	84	4.66667	0.00827632	0.0386228	0.0936763	0.000231737	0.000562058	0.277228	5.56496e-09	5.56493e-09	1	0	0	1	0	0
ACCGATG	3	19	7	362.48	41642132	101	149450770	133	6.33333	0.00827632	0.0524167	0.127132	0.000366917	0.000889925	0.438944	8.81119e-09	8.81114e-09	1	0	0	1	0	0
ACCGATGCCGGGATG	4	16	15	362.48	41642132	101	149450770	240	4	0.0110351	0.0441404	0.107059	0.000662105	0.00160588	0.594059	1.58999e-08	1.58998e-08	1	0	0	1	1	0
ACCGATGG	4	16	8	362.48	41642132	101	149450770	128	4	0.0110351	0.0441404	0.107059	0.000353123	0.000856469	0.316832	8.47994e-09	8.47989e-09	1	0	0	1	0	0
ACCGC	6	32	5	362.48	41642132	101	149450770	160	5.33333	0.0165526	0.0882807	0.214117	0.000441404	0.00107059	0.264026	1.05999e-08	1.05999e-08	1	0	0	1	0	0
ACCGCACTCCG	1	5	11	362.48	41642132	101	149450770	55	5	0.00275877	0.0137939	0.0334558	0.000151733	0.000368014	0.544554	3.64373e-09	3.6437e-09	1	0	0	1	1	0
ACCGCC	694	2838	6	362.48	41642132	101	149450770	17028	4.08934	1.91459	7.8294	18.9895	0.0469764	0.113937	0.242931	1.1281e-06	1.12809e-06	1	0	0	1	0	0
ACCGCCG	8	40	7	362.48	41642132	101	149450770	280	5	0.0220702	0.110351	0.267647	0.000772456	0.00187353	0.346535	1.85499e-08	1.85498e-08	1	0	0	1	0	0
ACCGCG	50	245	6	362.48	41642132	101	149450770	1470	4.9	0.137939	0.675899	1.63934	0.0040554	0.00983601	0.291089	9.73869e-08	9.73863e-08	1	0	0	1	0	0
ACCGCGACGGCG	1	5	12	362.48	41642132	101	149450770	60	5	0.00275877	0.0137939	0.0334558	0.000165526	0.00040147	0.594059	3.97497e-09	3.97495e-09	1	0	0	1	1	0
ACCGCT	4	16	6	362.48	41642132	101	149450770	96	4	0.0110351	0.0441404	0.107059	0.000264842	0.000642352	0.237624	6.35996e-09	6.35992e-09	1	0	0	1	0	0
ACCGCTC	7	29	7	362.48	41642132	101	149450770	203	4.14286	0.0193114	0.0800044	0.194044	0.000560031	0.00135831	0.287129	1.34487e-08	1.34486e-08	1	0	0	1	0	0
ACCGCTG	4	16	7	362.48	41642132	101	149450770	112	4	0.0110351	0.0441404	0.107059	0.000308983	0.000749411	0.277228	7.41995e-09	7.41991e-09	1	0	0	1	0	0
ACCGCTGGCGACTG	5	21	14	362.48	41642132	101	149450770	294	4.2	0.0137939	0.0579342	0.140514	0.000811079	0.0019672	0.582178	1.94774e-08	1.94773e-08	1	0	0	1	1	0
ACCGGC	4	18	6	362.48	41642132	101	149450770	108	4.5	0.0110351	0.0496579	0.120441	0.000297947	0.000722646	0.267327	7.15495e-09	7.15491e-09	1	0	0	1	0	0
ACCGGCG	2	8	7	362.48	41642132	101	149450770	56	4	0.00551755	0.0220702	0.0535293	0.000154491	0.000374705	0.277228	3.70998e-09	3.70995e-09	1	0	0	1	0	0
ACCGGCT	21	90	7	362.48	41642132	101	149450770	630	4.28571	0.0579342	0.24829	0.602205	0.00173803	0.00421543	0.29703	4.17372e-08	4.1737e-08	1	0	0	1	0	0
ACCGGGG	1	4	7	362.48	41642132	101	149450770	28	4	0.00275877	0.0110351	0.0267647	7.72456e-05	0.000187353	0.277228	1.85499e-09	1.85498e-09	1	0	0	1	0	0
ACCGGT	1	4	6	362.48	41642132	101	149450770	24	4	0.00275877	0.0110351	0.0267647	6.62105e-05	0.000160588	0.237624	1.58999e-09	1.58998e-09	1	0	0	1	0	0
ACCGT	2	11	5	362.48	41642132	101	149450770	55	5.5	0.00551755	0.0303465	0.0736028	0.000151733	0.000368014	0.272277	3.64373e-09	3.6437e-09	1	0	0	1	0	0
ACCGTC	25	143	6	362.48	41642132	101	149450770	858	5.72	0.0689693	0.394505	0.956837	0.00236703	0.00574102	0.339802	5.68421e-08	5.68418e-08	1	0	0	1	0	0
ACCGTCACGTC	1	7	11	362.48	41642132	101	149450770	77	7	0.00275877	0.0193114	0.0468382	0.000212426	0.00051522	0.762376	5.10122e-09	5.10119e-09	1	0	0	1	1	0
ACCGTCC	1	5	7	362.48	41642132	101	149450770	35	5	0.00275877	0.0137939	0.0334558	9.65571e-05	0.000234191	0.346535	2.31873e-09	2.31872e-09	1	0	0	1	0	0
ACCGTCCCGTC	3	12	11	362.48	41642132	101	149450770	132	4	0.00827632	0.0331053	0.080294	0.000364158	0.000883234	0.435644	8.74494e-09	8.74489e-09	1	0	0	1	0	0
ACCGTCTCCCTCCC	4	16	14	362.48	41642132	101	149450770	224	4	0.0110351	0.0441404	0.107059	0.000617965	0.00149882	0.554455	1.48399e-08	1.48398e-08	1	0	0	1	1	0
ACCGTG	3	22	6	362.48	41642132	101	149450770	132	7.33333	0.00827632	0.060693	0.147206	0.000364158	0.000883234	0.435644	8.74494e-09	8.74489e-09	1	0	0	1	0	0
ACCGTGACGCAGACGGC	2	8	17	362.48	41642132	101	149450770	136	4	0.00551755	0.0220702	0.0535293	0.000375193	0.000909999	0.673267	9.00994e-09	9.00989e-09	1	0	0	1	1	0
ACCGTGC	1	5	7	362.48	41642132	101	149450770	35	5	0.00275877	0.0137939	0.0334558	9.65571e-05	0.000234191	0.346535	2.31873e-09	2.31872e-09	1	0	0	1	0	0
ACCT	3510	23330	4	362.48	41642132	101	149450770	93320	6.64672	9.68329	64.3622	156.105	0.257449	0.62442	0.263237	6.18241e-06	6.18237e-06	1	0	0	0	0	0
ACCTACCTCTCT	3	12	12	362.48	41642132	101	149450770	144	4	0.00827632	0.0331053	0.080294	0.000397263	0.000963528	0.475248	9.53994e-09	9.53988e-09	1	0	0	1	0	0
ACCTAG	3	13	6	362.48	41642132	101	149450770	78	4.33333	0.00827632	0.035864	0.0869852	0.000215184	0.000521911	0.257426	5.16747e-09	5.16744e-09	1	0	0	1	0	0
ACCTAGTCCCGGCTG	3	16	15	362.48	41642132	101	149450770	240	5.33333	0.00827632	0.0441404	0.107059	0.000662105	0.00160588	0.792079	1.58999e-08	1.58998e-08	1	0	0	1	1	0
ACCTC	26	153	5	362.48	41642132	101	149450770	765	5.88462	0.0717281	0.422092	1.02375	0.00211046	0.00511874	0.291318	5.06809e-08	5.06806e-08	1	0	0	1	0	0
ACCTCC	8	32	6	362.48	41642132	101	149450770	192	4	0.0220702	0.0882807	0.214117	0.000529684	0.0012847	0.237624	1.27199e-08	1.27198e-08	1	0	0	1	0	0
ACCTCCAT	1	4	8	362.48	41642132	101	149450770	32	4	0.00275877	0.0110351	0.0267647	8.82807e-05	0.000214117	0.316832	2.11999e-09	2.11997e-09	1	0	0	1	0	0
ACCTCCCT	5	23	8	362.48	41642132	101	149450770	184	4.6	0.0137939	0.0634518	0.153897	0.000507614	0.00123117	0.364356	1.21899e-08	1.21898e-08	1	0	0	1	0	0
ACCTCCG	1	4	7	362.48	41642132	101	149450770	28	4	0.00275877	0.0110351	0.0267647	7.72456e-05	0.000187353	0.277228	1.85499e-09	1.85498e-09	1	0	0	1	0	0
ACCTCCT	1	4	7	362.48	41642132	101	149450770	28	4	0.00275877	0.0110351	0.0267647	7.72456e-05	0.000187353	0.277228	1.85499e-09	1.85498e-09	1	0	0	1	0	0
[truncated: 379 more rows]
