# Supplementary material for: Profiles of telomeric repeats in Insecta reveal diverse forms of telomeric motifs in Hymenopterans
Source: Life Sci Alliance. 2022 Apr 1;5(7):e202101163. doi: 10.26508/lsa.202101163 (PMC8977481; doi:10.26508/lsa.202101163)
Supplement: Supplemental Data 2. — Tandem repeat statistics and TRIP TRM calls for 41 species with simple tandem type TRM. [file LSA-2021-01163_Supplemental_Data_2.zip › DataS2/FELCA_output.csv.1.filtered.xlsx]

## Sheet: Sheet1
Unnamed: 0	reads	repeats	unit_len	avg_genome_cov	genome_size	eff_read_len	num_reads	repeats_total_len	repeats_per_read	reads_per_genome	repeats_per_genome	repeats_per_million_reads	repeats_len_per_genome	repeats_len_per_million_reads	percent_repeats_len_per_read	percent_repeats_len_per_genome	percent_repeat_unit_in_sequences	avg_genome_cov_filter	repeat_containing_reads_filter	repeats_len_per_million_reads_filter	unit_len_filter	percent_repeats_len_per_read_filter	qualified
AAAAAAAGTC	39	172	10	43.8674	2476453204	151	719441470	1720	4.41026	0.889042	3.9209	0.239074	0.039209	0.00239074	0.29207	1.58327e-08	1.58327e-08	1	0	0	1	0	0
AAAAAAC	15745	66491	7	43.8674	2476453204	151	719441470	465437	4.22299	358.922	1515.73	92.4203	10.6101	0.646942	0.195768	4.28438e-06	4.28438e-06	1	1	0	1	0	0
AAAAAACAAG	16	64	10	43.8674	2476453204	151	719441470	640	4	0.364735	1.45894	0.0889579	0.0145894	0.000889579	0.264901	5.89125e-09	5.89125e-09	1	0	0	1	0	0
AAAAAAG	1870	8287	7	43.8674	2476453204	151	719441470	58009	4.43155	42.6284	188.91	11.5187	1.32237	0.0806306	0.205436	5.33978e-07	5.33978e-07	1	0	0	1	0	0
AAAAAAGG	40	193	8	43.8674	2476453204	151	719441470	1544	4.825	0.911838	4.39962	0.268264	0.0351969	0.00214611	0.255629	1.42126e-08	1.42126e-08	1	0	0	1	0	0
AAAAAAGGT	25	116	9	43.8674	2476453204	151	719441470	1044	4.64	0.569899	2.64433	0.161236	0.023799	0.00145113	0.276556	9.6101e-09	9.6101e-09	1	0	0	1	0	0
AAAAAAT	2680	11102	7	43.8674	2476453204	151	719441470	77714	4.14254	61.0931	253.081	15.4314	1.77156	0.10802	0.192038	7.15364e-07	7.15364e-07	1	0	0	1	0	0
AAAAAATACTTTCTAAACT	91	456	19	43.8674	2476453204	151	719441470	8664	5.01099	2.07443	10.395	0.633825	0.197504	0.0120427	0.630522	7.97528e-08	7.97528e-08	1	0	0	1	1	0
AAAAAC	101650	445543	6	43.8674	2476453204	151	719441470	2673258	4.38311	2317.21	10156.6	619.29	60.9395	3.71574	0.174163	2.46076e-05	2.46076e-05	1	1	0	1	0	0
AAAAACACAAAACC	60	393	14	43.8674	2476453204	151	719441470	5502	6.55	1.36776	8.95881	0.546257	0.125423	0.0076476	0.607285	5.06464e-08	5.06464e-08	1	0	0	1	1	0
AAAAACC	548	2314	7	43.8674	2476453204	151	719441470	16198	4.22263	12.4922	52.7498	3.21638	0.369249	0.0225147	0.195751	1.49104e-07	1.49104e-07	1	0	0	1	0	0
AAAAACG	23	92	7	43.8674	2476453204	151	719441470	644	4	0.524307	2.09723	0.127877	0.0146806	0.000895139	0.18543	5.92807e-09	5.92807e-09	1	0	0	1	0	0
AAAAACT	64	257	7	43.8674	2476453204	151	719441470	1799	4.01562	1.45894	5.85856	0.357222	0.0410099	0.00250055	0.186155	1.65599e-08	1.65599e-08	1	0	0	1	0	0
AAAAAG	18429	109935	6	43.8674	2476453204	151	719441470	659610	5.96533	420.107	2506.07	152.806	15.0364	0.916836	0.237033	6.07176e-06	6.07176e-06	1	1	0	1	0	0
AAAAAGAAAAG	60	374	11	43.8674	2476453204	151	719441470	4114	6.23333	1.36776	8.52569	0.519848	0.0937825	0.00571832	0.454084	3.78697e-08	3.78697e-08	1	0	0	1	0	0
AAAAAGC	58	232	7	43.8674	2476453204	151	719441470	1624	4	1.32217	5.28866	0.322472	0.0370206	0.00225731	0.18543	1.49491e-08	1.49491e-08	1	0	0	1	0	0
AAAAAGG	427	2262	7	43.8674	2476453204	151	719441470	15834	5.29742	9.73387	51.5644	3.14411	0.360951	0.0220087	0.245576	1.45753e-07	1.45753e-07	1	0	0	1	0	0
AAAAAGGAAAGG	624	2967	12	43.8674	2476453204	151	719441470	35604	4.75481	14.2247	67.6356	4.12403	0.811627	0.0494884	0.377866	3.27738e-07	3.27738e-07	1	0	0	1	0	0
AAAAAGGAAGG	72	576	11	43.8674	2476453204	151	719441470	6336	8	1.64131	13.1305	0.800621	0.144435	0.00880683	0.582781	5.83234e-08	5.83234e-08	1	0	0	1	1	0
AAAAAGGGAAAGGG	4	17	14	43.8674	2476453204	151	719441470	238	4.25	0.0911838	0.387531	0.0236294	0.00542544	0.000330812	0.39404	2.19081e-09	2.19081e-09	1	0	0	1	0	0
AAAAAGGGAAGGCAAGAAAG	41	181	20	43.8674	2476453204	151	719441470	3620	4.41463	0.934634	4.12607	0.251584	0.0825213	0.00503168	0.58472	3.33224e-08	3.33224e-08	1	0	0	1	1	0
AAAAAGT	37	148	7	43.8674	2476453204	151	719441470	1036	4	0.84345	3.3738	0.205715	0.0236166	0.00144001	0.18543	9.53646e-09	9.53646e-09	1	0	0	1	0	0
AAAAAT	16361	77954	6	43.8674	2476453204	151	719441470	467724	4.76462	372.965	1777.04	108.353	10.6622	0.650121	0.189323	4.30544e-06	4.30544e-06	1	1	0	1	0	0
AAAAATATATATTATAT	2	8	17	43.8674	2476453204	151	719441470	136	4	0.0455919	0.182368	0.0111197	0.00310025	0.000189036	0.450331	1.25189e-09	1.25189e-09	1	0	0	1	0	0
AAAAATC	26	142	7	43.8674	2476453204	151	719441470	994	5.46154	0.592695	3.23703	0.197375	0.0226592	0.00138163	0.253184	9.14985e-09	9.14985e-09	1	0	0	1	0	0
AAAAATCAT	75	383	9	43.8674	2476453204	151	719441470	3447	5.10667	1.7097	8.73085	0.532357	0.0785776	0.00479122	0.304371	3.17299e-08	3.17299e-08	1	0	0	1	0	0
AAAAATG	31	124	7	43.8674	2476453204	151	719441470	868	4	0.706674	2.8267	0.172356	0.0197869	0.00120649	0.18543	7.99001e-09	7.99001e-09	1	0	0	1	0	0
AAAAATGAC	40	171	9	43.8674	2476453204	151	719441470	1539	4.275	0.911838	3.89811	0.237684	0.035083	0.00213916	0.254801	1.41666e-08	1.41666e-08	1	0	0	1	0	0
AAAAATGTACGTGGATTT	58	265	18	43.8674	2476453204	151	719441470	4770	4.56897	1.32217	6.04093	0.368341	0.108737	0.00663014	0.544645	4.39082e-08	4.39082e-08	1	0	0	1	1	0
AAAAATT	273	1191	7	43.8674	2476453204	151	719441470	8337	4.36264	6.22329	27.15	1.65545	0.19005	0.0115882	0.202241	7.67428e-08	7.67428e-08	1	0	0	1	0	0
AAAAC	223730	1360194	5	43.8674	2476453204	151	719441470	6800970	6.07962	5100.14	31006.9	1890.62	155.035	9.45312	0.201312	6.26035e-05	6.26035e-05	1	1	1	1	0	0
AAAACAC	63	252	7	43.8674	2476453204	151	719441470	1764	4	1.43614	5.74458	0.350272	0.0402121	0.0024519	0.18543	1.62378e-08	1.62378e-08	1	0	0	1	0	0
AAAACAG	35	140	7	43.8674	2476453204	151	719441470	980	4	0.797858	3.19143	0.194595	0.02234	0.00136217	0.18543	9.02098e-09	9.02098e-09	1	0	0	1	0	0
AAAACAT	23	92	7	43.8674	2476453204	151	719441470	644	4	0.524307	2.09723	0.127877	0.0146806	0.000895139	0.18543	5.92807e-09	5.92807e-09	1	0	0	1	0	0
AAAACC	4595	21109	6	43.8674	2476453204	151	719441470	126654	4.59391	104.747	481.2	29.3408	2.8872	0.176045	0.182539	1.16586e-06	1.16586e-06	1	0	0	1	0	0
AAAACCACCACCAAC	211	1524	15	43.8674	2476453204	151	719441470	22860	7.22275	4.80995	34.741	2.11831	0.521115	0.0317746	0.717492	2.10428e-07	2.10428e-07	1	0	0	1	1	0
AAAACCC	13	52	7	43.8674	2476453204	151	719441470	364	4	0.296347	1.18539	0.0722783	0.00829773	0.000505948	0.18543	3.35065e-09	3.35065e-09	1	0	0	1	0	0
AAAACCCCCACCAAC	1	5	15	43.8674	2476453204	151	719441470	75	5	0.022796	0.11398	0.00694984	0.0017097	0.000104248	0.496689	6.90381e-10	6.90381e-10	1	0	0	1	0	0
AAAACG	14	61	6	43.8674	2476453204	151	719441470	366	4.35714	0.319143	1.39055	0.084788	0.00834332	0.000508728	0.173132	3.36906e-09	3.36906e-09	1	0	0	1	0	0
AAAACT	623	3812	6	43.8674	2476453204	151	719441470	22872	6.11878	14.2019	86.8982	5.29855	0.521389	0.0317913	0.24313	2.10539e-07	2.10539e-07	1	0	0	1	0	0
AAAACTG	1	4	7	43.8674	2476453204	151	719441470	28	4	0.022796	0.0911838	0.00555987	0.000638287	3.89191e-05	0.18543	2.57742e-10	2.57742e-10	1	0	0	1	0	0
AAAAG	135077	1280885	5	43.8674	2476453204	151	719441470	6404425	9.48263	3079.21	29199	1780.39	145.995	8.90194	0.313994	5.89532e-05	5.89532e-05	1	1	1	1	0	0
AAAAGAAAAGG	20	89	11	43.8674	2476453204	151	719441470	979	4.45	0.455919	2.02884	0.123707	0.0223172	0.00136078	0.324172	9.01177e-09	9.01177e-09	1	0	0	1	0	0
AAAAGAAACG	79	594	10	43.8674	2476453204	151	719441470	5940	7.51899	1.80088	13.5408	0.82564	0.135408	0.0082564	0.497946	5.46782e-08	5.46782e-08	1	0	0	1	0	0
AAAAGAAAG	3114	16173	9	43.8674	2476453204	151	719441470	145557	5.19364	70.9866	368.679	22.4799	3.31811	0.202319	0.309555	1.33986e-06	1.33986e-06	1	0	0	1	0	0
AAAAGAAAGG	230	1177	10	43.8674	2476453204	151	719441470	11770	5.11739	5.24307	26.8308	1.63599	0.268308	0.0163599	0.3389	1.08344e-07	1.08344e-07	1	0	0	1	0	0
AAAAGAAGAG	135	546	10	43.8674	2476453204	151	719441470	5460	4.04444	3.07745	12.4466	0.758922	0.124466	0.00758922	0.267844	5.02597e-08	5.02597e-08	1	0	0	1	0	0
AAAAGAC	21	84	7	43.8674	2476453204	151	719441470	588	4	0.478715	1.91486	0.116757	0.013404	0.000817301	0.18543	5.41259e-09	5.41259e-09	1	0	0	1	0	0
AAAAGACAAG	219	959	10	43.8674	2476453204	151	719441470	9590	4.379	4.99231	21.8613	1.33298	0.218613	0.0133298	0.29	8.82767e-08	8.82767e-08	1	0	0	1	0	0
AAAAGACAGACAAAGG	2	16	16	43.8674	2476453204	151	719441470	256	8	0.0455919	0.364735	0.0222395	0.00583576	0.000355832	0.847682	2.3565e-09	2.3565e-09	1	0	0	1	1	0
AAAAGACGAG	6	24	10	43.8674	2476453204	151	719441470	240	4	0.136776	0.547103	0.0333592	0.00547103	0.000333592	0.264901	2.20922e-09	2.20922e-09	1	0	0	1	0	0
AAAAGACGAGAG	32	243	12	43.8674	2476453204	151	719441470	2916	7.59375	0.72947	5.53942	0.337762	0.066473	0.00405314	0.603477	2.6842e-08	2.6842e-08	1	0	0	1	1	0
AAAAGAG	282	2027	7	43.8674	2476453204	151	719441470	14189	7.18794	6.42846	46.2074	2.81746	0.323452	0.0197222	0.333216	1.30611e-07	1.30611e-07	1	0	0	1	0	0
AAAAGAGAAAGGAGG	67	385	15	43.8674	2476453204	151	719441470	5775	5.74627	1.52733	8.77644	0.535137	0.131647	0.00802706	0.570821	5.31593e-08	5.31593e-08	1	0	0	1	1	0
AAAAGAGAAG	238	1259	10	43.8674	2476453204	151	719441470	12590	5.28992	5.42544	28.7001	1.74997	0.287001	0.0174997	0.350326	1.15892e-07	1.15892e-07	1	0	0	1	0	0
AAAAGAGAGG	25	210	10	43.8674	2476453204	151	719441470	2100	8.4	0.569899	4.78715	0.291893	0.0478715	0.00291893	0.556291	1.93307e-08	1.93307e-08	1	0	0	1	1	0
AAAAGAT	18	122	7	43.8674	2476453204	151	719441470	854	6.77778	0.410327	2.78111	0.169576	0.0194677	0.00118703	0.314202	7.86114e-09	7.86114e-09	1	0	0	1	0	0
AAAAGC	135	925	6	43.8674	2476453204	151	719441470	5550	6.85185	3.07745	21.0863	1.28572	0.126518	0.00771432	0.272259	5.10882e-08	5.10882e-08	1	0	0	1	0	0
AAAAGCAAAG	43	245	10	43.8674	2476453204	151	719441470	2450	5.69767	0.980226	5.58501	0.340542	0.0558501	0.00340542	0.377329	2.25524e-08	2.25524e-08	1	0	0	1	0	0
AAAAGG	4233	32270	6	43.8674	2476453204	151	719441470	193620	7.62343	96.4953	735.625	44.8542	4.41375	0.269125	0.302918	1.78229e-06	1.78229e-06	1	0	0	1	0	0
AAAAGGAAAGG	133	831	11	43.8674	2476453204	151	719441470	9141	6.24812	3.03186	18.9434	1.15506	0.208378	0.0127057	0.455161	8.41436e-08	8.41436e-08	1	0	0	1	0	0
AAAAGGAAAGGGAGAAAG	79	334	18	43.8674	2476453204	151	719441470	6012	4.22785	1.80088	7.61385	0.464249	0.137049	0.00835648	0.503982	5.53409e-08	5.53409e-08	1	0	0	1	1	0
AAAAGGAGAG	54	436	10	43.8674	2476453204	151	719441470	4360	8.07407	1.23098	9.93903	0.606026	0.0993903	0.00606026	0.534707	4.01342e-08	4.01342e-08	1	0	0	1	1	0
AAAAGGC	238	959	7	43.8674	2476453204	151	719441470	6713	4.02941	5.42544	21.8613	1.33298	0.153029	0.00933085	0.186794	6.17937e-08	6.17937e-08	1	0	0	1	0	0
AAAAGGG	147	768	7	43.8674	2476453204	151	719441470	5376	5.22449	3.351	17.5073	1.06749	0.122551	0.00747246	0.242195	4.94865e-08	4.94865e-08	1	0	0	1	0	0
AAAAGGGAAGG	55	363	11	43.8674	2476453204	151	719441470	3993	6.6	1.25378	8.27493	0.504558	0.0910242	0.00555014	0.480795	3.67559e-08	3.67559e-08	1	0	0	1	0	0
AAAAGT	23	92	6	43.8674	2476453204	151	719441470	552	4	0.524307	2.09723	0.127877	0.0125834	0.000767262	0.15894	5.0812e-09	5.0812e-09	1	0	0	1	0	0
AAAAGTGTG	24	122	9	43.8674	2476453204	151	719441470	1098	5.08333	0.547103	2.78111	0.169576	0.02503	0.00152618	0.30298	1.01072e-08	1.01072e-08	1	0	0	1	0	0
AAAAT	238461	1911438	5	43.8674	2476453204	151	719441470	9557190	8.01573	5435.95	43573	2656.84	217.865	13.2842	0.265421	8.79747e-05	8.79747e-05	1	1	1	1	0	0
AAAATAAATATTTATTTATTTATTT	44	176	25	43.8674	2476453204	151	719441470	4400	4	1.00302	4.01209	0.244634	0.100302	0.00611586	0.662252	4.05024e-08	4.05024e-08	1	0	0	1	1	0
AAAATAC	15	60	7	43.8674	2476453204	151	719441470	420	4	0.341939	1.36776	0.083398	0.0095743	0.000583786	0.18543	3.86613e-09	3.86613e-09	1	0	0	1	0	0
AAAATAG	21	84	7	43.8674	2476453204	151	719441470	588	4	0.478715	1.91486	0.116757	0.013404	0.000817301	0.18543	5.41259e-09	5.41259e-09	1	0	0	1	0	0
AAAATAGAAT	73	349	10	43.8674	2476453204	151	719441470	3490	4.78082	1.6641	7.95579	0.485099	0.0795579	0.00485099	0.316611	3.21257e-08	3.21257e-08	1	0	0	1	0	0
AAAATAT	44	192	7	43.8674	2476453204	151	719441470	1344	4.36364	1.00302	4.37682	0.266874	0.0306378	0.00186812	0.202288	1.23716e-08	1.23716e-08	1	0	0	1	0	0
AAAATATAAAT	12	50	11	43.8674	2476453204	151	719441470	550	4.16667	0.273551	1.1398	0.0694984	0.0125378	0.000764482	0.303532	5.06279e-09	5.06279e-09	1	0	0	1	0	0
AAAATATATGT	13	57	11	43.8674	2476453204	151	719441470	627	4.38462	0.296347	1.29937	0.0792281	0.0142931	0.000871509	0.319409	5.77159e-09	5.77159e-09	1	0	0	1	0	0
AAAATC	176	767	6	43.8674	2476453204	151	719441470	4602	4.35795	4.01209	17.4845	1.0661	0.104907	0.00639663	0.173164	4.23618e-08	4.23618e-08	1	0	0	1	0	0
AAAATCAAT	4	16	9	43.8674	2476453204	151	719441470	144	4	0.0911838	0.364735	0.0222395	0.00328262	0.000200155	0.238411	1.32553e-09	1.32553e-09	1	0	0	1	0	0
AAAATCCT	82	360	8	43.8674	2476453204	151	719441470	2880	4.39024	1.86927	8.20654	0.500388	0.0656523	0.00400311	0.232596	2.65106e-08	2.65106e-08	1	0	0	1	0	0
AAAATG	766	3254	6	43.8674	2476453204	151	719441470	19524	4.24804	17.4617	74.178	4.52295	0.445068	0.0271377	0.168796	1.7972e-07	1.7972e-07	1	0	0	1	0	0
AAAATGAAAC	20	96	10	43.8674	2476453204	151	719441470	960	4.8	0.455919	2.18841	0.133437	0.0218841	0.00133437	0.317881	8.83688e-09	8.83688e-09	1	0	0	1	0	0
AAAATGTAC	38	165	9	43.8674	2476453204	151	719441470	1485	4.34211	0.866246	3.76133	0.229345	0.033852	0.0020641	0.258801	1.36695e-08	1.36695e-08	1	0	0	1	0	0
AAAATT	2441	10684	6	43.8674	2476453204	151	719441470	64104	4.37689	55.6449	243.552	14.8504	1.46131	0.0891025	0.173916	5.90082e-07	5.90082e-07	1	0	0	1	0	0
AAAATTAGTAT	14	56	11	43.8674	2476453204	151	719441470	616	4	0.319143	1.27657	0.0778382	0.0140423	0.00085622	0.291391	5.67033e-09	5.67033e-09	1	0	0	1	0	0
AAAATTC	32	128	7	43.8674	2476453204	151	719441470	896	4	0.72947	2.91788	0.177916	0.0204252	0.00124541	0.18543	8.24775e-09	8.24775e-09	1	0	0	1	0	0
AAAATTT	59	237	7	43.8674	2476453204	151	719441470	1659	4.01695	1.34496	5.40264	0.329422	0.0378185	0.00230596	0.186216	1.52712e-08	1.52712e-08	1	0	0	1	0	0
AAAC	213359	1472527	4	43.8674	2476453204	151	719441470	5890108	6.90164	4863.72	33567.7	2046.76	134.271	8.18706	0.182825	5.42189e-05	5.42189e-05	1	1	1	0	0	0
AAACAAAG	624	2534	8	43.8674	2476453204	151	719441470	20272	4.0609	14.2247	57.7649	3.52218	0.46212	0.0281774	0.215147	1.86605e-07	1.86605e-07	1	0	0	1	0	0
AAACAAC	45	180	7	43.8674	2476453204	151	719441470	1260	4	1.02582	4.10327	0.250194	0.0287229	0.00175136	0.18543	1.15984e-08	1.15984e-08	1	0	0	1	0	0
AAACAAT	60	251	7	43.8674	2476453204	151	719441470	1757	4.18333	1.36776	5.72178	0.348882	0.0400525	0.00244217	0.193929	1.61733e-08	1.61733e-08	1	0	0	1	0	0
AAACAC	441	2097	6	43.8674	2476453204	151	719441470	12582	4.7551	10.053	47.8031	2.91476	0.286819	0.0174886	0.188944	1.15818e-07	1.15818e-07	1	0	0	1	0	0
AAACACATATATATG	10	49	15	43.8674	2476453204	151	719441470	735	4.9	0.22796	1.117	0.0681084	0.016755	0.00102163	0.486755	6.76573e-09	6.76573e-09	1	0	0	1	0	0
AAACACT	27	108	7	43.8674	2476453204	151	719441470	756	4	0.615491	2.46196	0.150116	0.0172337	0.00105082	0.18543	6.95904e-09	6.95904e-09	1	0	0	1	0	0
AAACAG	180	882	6	43.8674	2476453204	151	719441470	5292	4.9	4.10327	20.106	1.22595	0.120636	0.00735571	0.194702	4.87133e-08	4.87133e-08	1	0	0	1	0	0
AAACAGAGAG	39	229	10	43.8674	2476453204	151	719441470	2290	5.87179	0.889042	5.22027	0.318302	0.0522027	0.00318302	0.388861	2.10796e-08	2.10796e-08	1	0	0	1	0	0
AAACAGC	26	104	7	43.8674	2476453204	151	719441470	728	4	0.592695	2.37078	0.144557	0.0165955	0.0010119	0.18543	6.7013e-09	6.7013e-09	1	0	0	1	0	0
AAACAGGAAATAG	53	256	13	43.8674	2476453204	151	719441470	3328	4.83019	1.20819	5.83576	0.355832	0.0758649	0.00462581	0.415844	3.06345e-08	3.06345e-08	1	0	0	1	0	0
AAACAGT	27	108	7	43.8674	2476453204	151	719441470	756	4	0.615491	2.46196	0.150116	0.0172337	0.00105082	0.18543	6.95904e-09	6.95904e-09	1	0	0	1	0	0
AAACAT	214	1241	6	43.8674	2476453204	151	719441470	7446	5.79907	4.87833	28.2898	1.72495	0.169739	0.0103497	0.230426	6.8541e-08	6.8541e-08	1	0	0	1	0	0
AAACATATATATG	60	276	13	43.8674	2476453204	151	719441470	3588	4.6	1.36776	6.29168	0.383631	0.0817919	0.0049872	0.396026	3.30278e-08	3.30278e-08	1	0	0	1	0	0
AAACATC	13	52	7	43.8674	2476453204	151	719441470	364	4	0.296347	1.18539	0.0722783	0.00829773	0.000505948	0.18543	3.35065e-09	3.35065e-09	1	0	0	1	0	0
AAACATGGTG	27	117	10	43.8674	2476453204	151	719441470	1170	4.33333	0.615491	2.66713	0.162626	0.0266713	0.00162626	0.286976	1.07699e-08	1.07699e-08	1	0	0	1	0	0
AAACATT	69	288	7	43.8674	2476453204	151	719441470	2016	4.17391	1.57292	6.56523	0.400311	0.0459566	0.00280217	0.193493	1.85574e-08	1.85574e-08	1	0	0	1	0	0
AAACC	3950	22881	5	43.8674	2476453204	151	719441470	114405	5.79266	90.044	521.594	31.8038	2.60797	0.159019	0.19181	1.05311e-06	1.05311e-06	1	0	0	1	0	0
AAACCACCC	30	141	9	43.8674	2476453204	151	719441470	1269	4.7	0.683879	3.21423	0.195985	0.0289281	0.00176387	0.280132	1.16812e-08	1.16812e-08	1	0	0	1	0	0
AAACCATATAC	2	8	11	43.8674	2476453204	151	719441470	88	4	0.0455919	0.182368	0.0111197	0.00200604	0.000122317	0.291391	8.10047e-10	8.10047e-10	1	0	0	1	0	0
AAACCC	256	1199	6	43.8674	2476453204	151	719441470	7194	4.68359	5.83576	27.3323	1.66657	0.163994	0.00999942	0.186103	6.62213e-08	6.62213e-08	1	0	0	1	0	0
AAACCCCACC	14	61	10	43.8674	2476453204	151	719441470	610	4.35714	0.319143	1.39055	0.084788	0.0139055	0.00084788	0.288553	5.6151e-09	5.6151e-09	1	0	0	1	0	0
AAACCCT	50	415	7	43.8674	2476453204	151	719441470	2905	8.3	1.1398	9.46032	0.576836	0.0662222	0.00403785	0.384768	2.67408e-08	2.67408e-08	1	0	0	1	0	0
AAACCG	697	3078	6	43.8674	2476453204	151	719441470	18468	4.41607	15.8888	70.1659	4.27832	0.420996	0.0256699	0.175473	1.69999e-07	1.69999e-07	1	0	0	1	0	0
AAACCGAGAAGG	57	401	12	43.8674	2476453204	151	719441470	4812	7.03509	1.29937	9.14118	0.557377	0.109694	0.00668852	0.55908	4.42948e-08	4.42948e-08	1	0	0	1	1	0
AAACCT	107	435	6	43.8674	2476453204	151	719441470	2610	4.06542	2.43917	9.91624	0.604636	0.0594974	0.00362781	0.16154	2.40253e-08	2.40253e-08	1	0	0	1	0	0
AAACCTTCC	47	253	9	43.8674	2476453204	151	719441470	2277	5.38298	1.07141	5.76738	0.351662	0.0519064	0.00316496	0.32084	2.096e-08	2.096e-08	1	0	0	1	0	0
AAACG	353	2596	5	43.8674	2476453204	151	719441470	12980	7.35411	8.04697	59.1783	3.60835	0.295891	0.0180418	0.243513	1.19482e-07	1.19482e-07	1	0	0	1	0	0
AAACGG	28	112	6	43.8674	2476453204	151	719441470	672	4	0.638287	2.55315	0.155676	0.0153189	0.000934058	0.15894	6.18581e-09	6.18581e-09	1	0	0	1	0	0
AAACT	2252	15245	5	43.8674	2476453204	151	719441470	76225	6.76954	51.3365	347.524	21.19	1.73762	0.10595	0.224157	7.01657e-07	7.01657e-07	1	0	0	1	0	0
AAACTAGTCCCCC	34	168	13	43.8674	2476453204	151	719441470	2184	4.94118	0.775062	3.82972	0.233514	0.0497864	0.00303569	0.425399	2.01039e-08	2.01039e-08	1	0	0	1	0	0
AAACTC	165	703	6	43.8674	2476453204	151	719441470	4218	4.26061	3.76133	16.0256	0.977147	0.0961533	0.00586288	0.169296	3.8827e-08	3.8827e-08	1	0	0	1	0	0
AAAG	674133	7776839	4	43.8674	2476453204	151	719441470	31107356	11.5361	15367.5	177280	10809.6	709.122	43.2382	0.305591	0.000286346	0.000286346	1	1	1	0	0	0
AAAGAAAGAAAGGTAG	20	89	16	43.8674	2476453204	151	719441470	1424	4.45	0.455919	2.02884	0.123707	0.0324614	0.00197931	0.471523	1.3108e-08	1.3108e-08	1	0	0	1	0	0
AAAGAAAGACAAAGGT	62	323	16	43.8674	2476453204	151	719441470	5168	5.20968	1.41335	7.36309	0.448959	0.117809	0.00718335	0.552019	4.75719e-08	4.75719e-08	1	0	0	1	1	0
AAAGAAAGG	785	3802	9	43.8674	2476453204	151	719441470	34218	4.84331	17.8948	86.6702	5.28466	0.780032	0.0475619	0.288674	3.14979e-07	3.14979e-07	1	0	0	1	0	0
AAAGAAAGGGAAAGGGAG	121	627	18	43.8674	2476453204	151	719441470	11286	5.18182	2.75831	14.2931	0.871509	0.257275	0.0156872	0.6177	1.03889e-07	1.03889e-07	1	0	0	1	1	0
AAAGAACGAACG	82	333	12	43.8674	2476453204	151	719441470	3996	4.06098	1.86927	7.59105	0.462859	0.0910926	0.00555431	0.322727	3.67835e-08	3.67835e-08	1	0	0	1	0	0
AAAGAAG	830	4928	7	43.8674	2476453204	151	719441470	34496	5.93735	18.9206	112.338	6.84976	0.786369	0.0479483	0.275241	3.17538e-07	3.17538e-07	1	0	0	1	0	0
AAAGAAGAAG	121	636	10	43.8674	2476453204	151	719441470	6360	5.2562	2.75831	14.4982	0.884019	0.144982	0.00884019	0.348093	5.85443e-08	5.85443e-08	1	0	0	1	0	0
AAAGAAGAG	79	397	9	43.8674	2476453204	151	719441470	3573	5.02532	1.80088	9.04999	0.551817	0.0814499	0.00496635	0.299522	3.28898e-08	3.28898e-08	1	0	0	1	0	0
AAAGAAGAGAG	43	271	11	43.8674	2476453204	151	719441470	2981	6.30233	0.980226	6.1777	0.376681	0.0679547	0.00414349	0.45911	2.74403e-08	2.74403e-08	1	0	0	1	0	0
AAAGAAGG	1555	6235	8	43.8674	2476453204	151	719441470	49880	4.00965	35.4477	142.133	8.66645	1.13706	0.0693316	0.212432	4.59149e-07	4.59149e-07	1	0	0	1	0	0
AAAGAAT	44	194	7	43.8674	2476453204	151	719441470	1358	4.40909	1.00302	4.42241	0.269654	0.0309569	0.00188758	0.204395	1.25005e-08	1.25005e-08	1	0	0	1	0	0
AAAGAATATT	33	134	10	43.8674	2476453204	151	719441470	1340	4.06061	0.752266	3.05466	0.186256	0.0305466	0.00186256	0.268914	1.23348e-08	1.23348e-08	1	0	0	1	0	0
AAAGAC	73	350	6	43.8674	2476453204	151	719441470	2100	4.79452	1.6641	7.97858	0.486488	0.0478715	0.00291893	0.190511	1.93307e-08	1.93307e-08	1	0	0	1	0	0
AAAGACAAG	20	100	9	43.8674	2476453204	151	719441470	900	5	0.455919	2.2796	0.138997	0.0205164	0.00125097	0.298013	8.28457e-09	8.28457e-09	1	0	0	1	0	0
AAAGACC	1	4	7	43.8674	2476453204	151	719441470	28	4	0.022796	0.0911838	0.00555987	0.000638287	3.89191e-05	0.18543	2.57742e-10	2.57742e-10	1	0	0	1	0	0
AAAGACT	14	56	7	43.8674	2476453204	151	719441470	392	4	0.319143	1.27657	0.0778382	0.00893601	0.000544867	0.18543	3.60839e-09	3.60839e-09	1	0	0	1	0	0
AAAGAG	6924	50268	6	43.8674	2476453204	151	719441470	301608	7.25997	157.839	1145.91	69.8709	6.87544	0.419225	0.288475	2.77633e-06	2.77633e-06	1	0	0	1	0	0
AAAGAGAAG	174	723	9	43.8674	2476453204	151	719441470	6507	4.15517	3.9665	16.4815	1.00495	0.148333	0.00904452	0.247659	5.98975e-08	5.98975e-08	1	0	0	1	0	0
AAAGAGAG	6166	26819	8	43.8674	2476453204	151	719441470	214552	4.3495	140.56	611.365	37.2775	4.89092	0.29822	0.230437	1.97497e-06	1.97497e-06	1	0	0	1	0	0
AAAGAGAGAAG	1	10	11	43.8674	2476453204	151	719441470	110	10	0.022796	0.22796	0.0138997	0.00250755	0.000152896	0.728477	1.01256e-09	1.01256e-09	1	0	0	1	1	0
AAAGAGAGACAGAGACAG	30	122	18	43.8674	2476453204	151	719441470	2196	4.06667	0.683879	2.78111	0.169576	0.0500599	0.00305237	0.484768	2.02144e-08	2.02144e-08	1	0	0	1	0	0
AAAGAGAGAG	1910	8288	10	43.8674	2476453204	151	719441470	82880	4.33927	43.5403	188.933	11.52	1.88933	0.1152	0.287369	7.62917e-07	7.62917e-07	1	0	0	1	0	0
AAAGAGAGAGG	20	91	11	43.8674	2476453204	151	719441470	1001	4.55	0.455919	2.07443	0.126487	0.0228187	0.00139136	0.331457	9.21429e-09	9.21429e-09	1	0	0	1	0	0
AAAGAGAGAGGGAGGAAGGAAG	70	287	22	43.8674	2476453204	151	719441470	6314	4.1	1.59572	6.54244	0.398921	0.143934	0.00877625	0.597351	5.81209e-08	5.81209e-08	1	0	0	1	1	0
AAAGAGAGGG	3	12	10	43.8674	2476453204	151	719441470	120	4	0.0683879	0.273551	0.0166796	0.00273551	0.000166796	0.264901	1.10461e-09	1.10461e-09	1	0	0	1	0	0
AAAGAGG	59	507	7	43.8674	2476453204	151	719441470	3549	8.59322	1.34496	11.5575	0.704713	0.0809028	0.00493299	0.398361	3.26688e-08	3.26688e-08	1	0	0	1	0	0
AAAGAGGAGAG	23	154	11	43.8674	2476453204	151	719441470	1694	6.69565	0.524307	3.51058	0.214055	0.0386163	0.0023546	0.487763	1.55934e-08	1.55934e-08	1	0	0	1	0	0
AAAGAGGGAG	61	252	10	43.8674	2476453204	151	719441470	2520	4.13115	1.39055	5.74458	0.350272	0.0574458	0.00350272	0.273586	2.31968e-08	2.31968e-08	1	0	0	1	0	0
AAAGAT	255	1602	6	43.8674	2476453204	151	719441470	9612	6.28235	5.81297	36.5191	2.22673	0.219115	0.0133604	0.24963	8.84792e-08	8.84792e-08	1	0	0	1	0	0
AAAGATC	1	4	7	43.8674	2476453204	151	719441470	28	4	0.022796	0.0911838	0.00555987	0.000638287	3.89191e-05	0.18543	2.57742e-10	2.57742e-10	1	0	0	1	0	0
AAAGATT	20	80	7	43.8674	2476453204	151	719441470	560	4	0.455919	1.82368	0.111197	0.0127657	0.000778382	0.18543	5.15485e-09	5.15485e-09	1	0	0	1	0	0
AAAGC	1634	10328	5	43.8674	2476453204	151	719441470	51640	6.32069	37.2486	235.437	14.3556	1.17718	0.0717779	0.209294	4.7535e-07	4.7535e-07	1	0	0	1	0	0
AAAGCAAG	1775	7897	8	43.8674	2476453204	151	719441470	63176	4.44901	40.4628	180.02	10.9766	1.44016	0.0878126	0.235709	5.8154e-07	5.8154e-07	1	0	0	1	0	0
AAAGCATAT	25	124	9	43.8674	2476453204	151	719441470	1116	4.96	0.569899	2.8267	0.172356	0.0254403	0.0015512	0.295629	1.02729e-08	1.02729e-08	1	0	0	1	0	0
AAAGCC	344	1784	6	43.8674	2476453204	151	719441470	10704	5.18605	7.84181	40.668	2.4797	0.244008	0.0148782	0.206068	9.85312e-08	9.85312e-08	1	0	0	1	0	0
AAAGCCCT	38	165	8	43.8674	2476453204	151	719441470	1320	4.34211	0.866246	3.76133	0.229345	0.0300907	0.00183476	0.230045	1.21507e-08	1.21507e-08	1	0	0	1	0	0
AAAGCT	57	243	6	43.8674	2476453204	151	719441470	1458	4.26316	1.29937	5.53942	0.337762	0.0332365	0.00202657	0.169397	1.3421e-08	1.3421e-08	1	0	0	1	0	0
AAAGG	44722	459236	5	43.8674	2476453204	151	719441470	2296180	10.2687	1019.48	10468.7	638.323	52.3436	3.19161	0.340023	2.11365e-05	2.11365e-05	1	1	0	1	0	0
AAAGGAAG	2450	11582	8	43.8674	2476453204	151	719441470	92656	4.72735	55.8501	264.023	16.0986	2.11218	0.128789	0.250455	8.52906e-07	8.52906e-07	1	0	0	1	0	0
AAAGGAAGG	564	3129	9	43.8674	2476453204	151	719441470	28161	5.54787	12.8569	71.3285	4.34921	0.641957	0.0391429	0.330668	2.59224e-07	2.59224e-07	1	0	0	1	0	0
AAAGGAAGGG	308	2082	10	43.8674	2476453204	151	719441470	20820	6.75974	7.02115	47.4612	2.89391	0.474612	0.0289391	0.447665	1.9165e-07	1.9165e-07	1	0	0	1	0	0
AAAGGAAGGGAAGG	93	410	14	43.8674	2476453204	151	719441470	5740	4.4086	2.12002	9.34634	0.569887	0.130849	0.00797841	0.408745	5.28372e-08	5.28372e-08	1	0	0	1	0	0
AAAGGAAGGGAGG	41	248	13	43.8674	2476453204	151	719441470	3224	6.04878	0.934634	5.6534	0.344712	0.0734941	0.00448125	0.520756	2.96772e-08	2.96772e-08	1	0	0	1	1	0
AAAGGAC	27	108	7	43.8674	2476453204	151	719441470	756	4	0.615491	2.46196	0.150116	0.0172337	0.00105082	0.18543	6.95904e-09	6.95904e-09	1	0	0	1	0	0
AAAGGAG	1584	9555	7	43.8674	2476453204	151	719441470	66885	6.0322	36.1088	217.815	13.2811	1.52471	0.092968	0.279638	6.15682e-07	6.15682e-07	1	0	0	1	0	0
AAAGGAGAAGCGCGGGAG	1	7	18	43.8674	2476453204	151	719441470	126	7	0.022796	0.159572	0.00972977	0.00287229	0.000175136	0.834437	1.15984e-09	1.15984e-09	1	0	0	1	1	0
AAAGGAGAGG	146	603	10	43.8674	2476453204	151	719441470	6030	4.13014	3.32821	13.746	0.83815	0.13746	0.0083815	0.273519	5.55066e-08	5.55066e-08	1	0	0	1	0	0
AAAGGAGGAG	97	708	10	43.8674	2476453204	151	719441470	7080	7.29897	2.21121	16.1395	0.984097	0.161395	0.00984097	0.483375	6.5172e-08	6.5172e-08	1	0	0	1	0	0
AAAGGAT	46	240	7	43.8674	2476453204	151	719441470	1680	5.21739	1.04861	5.47103	0.333592	0.0382972	0.00233514	0.241866	1.54645e-08	1.54645e-08	1	0	0	1	0	0
AAAGGATAT	23	108	9	43.8674	2476453204	151	719441470	972	4.69565	0.524307	2.46196	0.150116	0.0221577	0.00135105	0.279873	8.94734e-09	8.94734e-09	1	0	0	1	0	0
AAAGGC	246	1727	6	43.8674	2476453204	151	719441470	10362	7.02033	5.6078	39.3686	2.40047	0.236212	0.0144028	0.278953	9.5383e-08	9.5383e-08	1	0	0	1	0	0
AAAGGG	1832	15058	6	43.8674	2476453204	151	719441470	90348	8.21943	41.7622	343.261	20.9301	2.05957	0.125581	0.3266	8.31661e-07	8.31661e-07	1	0	0	1	0	0
AAAGGGAAGG	94	424	10	43.8674	2476453204	151	719441470	4240	4.51064	2.14282	9.66548	0.589346	0.0966548	0.00589346	0.298718	3.90295e-08	3.90295e-08	1	0	0	1	0	0
AAAGGGAAGGG	65	271	11	43.8674	2476453204	151	719441470	2981	4.16923	1.48174	6.1777	0.376681	0.0679547	0.00414349	0.303719	2.74403e-08	2.74403e-08	1	0	0	1	0	0
AAAGGGAGAG	43	204	10	43.8674	2476453204	151	719441470	2040	4.74419	0.980226	4.65037	0.283553	0.0465037	0.00283553	0.314185	1.87784e-08	1.87784e-08	1	0	0	1	0	0
AAAGGGAGGAGAAG	71	380	14	43.8674	2476453204	151	719441470	5320	5.35211	1.61851	8.66246	0.528188	0.121274	0.00739463	0.496222	4.8971e-08	4.8971e-08	1	0	0	1	0	0
AAAGGGATGTC	38	182	11	43.8674	2476453204	151	719441470	2002	4.78947	0.866246	4.14886	0.252974	0.0456375	0.00278271	0.348902	1.84286e-08	1.84286e-08	1	0	0	1	0	0
AAAGGGC	24	115	7	43.8674	2476453204	151	719441470	805	4.79167	0.547103	2.62153	0.159846	0.0183507	0.00111892	0.22213	7.41009e-09	7.41009e-09	1	0	0	1	0	0
AAAGGGG	61	315	7	43.8674	2476453204	151	719441470	2205	5.16393	1.39055	7.18072	0.43784	0.0502651	0.00306488	0.239388	2.02972e-08	2.02972e-08	1	0	0	1	0	0
AAAGGGGAAGGCGGGGG	1	4	17	43.8674	2476453204	151	719441470	68	4	0.022796	0.0911838	0.00555987	0.00155012	9.45178e-05	0.450331	6.25945e-10	6.25945e-10	1	0	0	1	0	0
AAAGGGGG	10	42	8	43.8674	2476453204	151	719441470	336	4.2	0.22796	0.95743	0.0583786	0.00765944	0.000467029	0.222517	3.09291e-09	3.09291e-09	1	0	0	1	0	0
AAAGGT	17	73	6	43.8674	2476453204	151	719441470	438	4.29412	0.387531	1.6641	0.101468	0.00998463	0.000608806	0.170627	4.03183e-09	4.03183e-09	1	0	0	1	0	0
AAAGGTAAGG	21	88	10	43.8674	2476453204	151	719441470	880	4.19048	0.478715	2.00604	0.122317	0.0200604	0.00122317	0.277515	8.10047e-09	8.10047e-09	1	0	0	1	0	0
AAAGGTT	29	116	7	43.8674	2476453204	151	719441470	812	4	0.661083	2.64433	0.161236	0.0185103	0.00112865	0.18543	7.47453e-09	7.47453e-09	1	0	0	1	0	0
AAAGT	983	8892	5	43.8674	2476453204	151	719441470	44460	9.04578	22.4084	202.702	12.3596	1.01351	0.0617979	0.299529	4.09258e-07	4.09258e-07	1	0	0	1	0	0
AAAGTAC	27	108	7	43.8674	2476453204	151	719441470	756	4	0.615491	2.46196	0.150116	0.0172337	0.00105082	0.18543	6.95904e-09	6.95904e-09	1	0	0	1	0	0
AAAGTC	50	200	6	43.8674	2476453204	151	719441470	1200	4	1.1398	4.55919	0.277993	0.0273551	0.00166796	0.15894	1.10461e-08	1.10461e-08	1	0	0	1	0	0
AAAGTGATGC	36	145	10	43.8674	2476453204	151	719441470	1450	4.02778	0.820654	3.30541	0.201545	0.0330541	0.00201545	0.26674	1.33474e-08	1.33474e-08	1	0	0	1	0	0
AAAGTGGGG	29	133	9	43.8674	2476453204	151	719441470	1197	4.58621	0.661083	3.03186	0.184866	0.0272868	0.00166379	0.27335	1.10185e-08	1.10185e-08	1	0	0	1	0	0
AAAGTT	49	196	6	43.8674	2476453204	151	719441470	1176	4	1.117	4.46801	0.272434	0.026808	0.0016346	0.15894	1.08252e-08	1.08252e-08	1	0	0	1	0	0
AAAT	641519	5567685	4	43.8674	2476453204	151	719441470	22270740	8.67891	14624	126921	7738.9	507.683	30.9556	0.229905	0.000205004	0.000205004	1	1	1	0	0	0
AAATAAATACT	12	57	11	43.8674	2476453204	151	719441470	627	4.75	0.273551	1.29937	0.0792281	0.0142931	0.000871509	0.346026	5.77159e-09	5.77159e-09	1	0	0	1	0	0
AAATAAC	5	20	7	43.8674	2476453204	151	719441470	140	4	0.11398	0.455919	0.0277993	0.00319143	0.000194595	0.18543	1.28871e-09	1.28871e-09	1	0	0	1	0	0
AAATAACAT	51	214	9	43.8674	2476453204	151	719441470	1926	4.19608	1.16259	4.87833	0.297453	0.043905	0.00267708	0.250097	1.7729e-08	1.7729e-08	1	0	0	1	0	0
AAATAAG	6	24	7	43.8674	2476453204	151	719441470	168	4	0.136776	0.547103	0.0333592	0.00382972	0.000233514	0.18543	1.54645e-09	1.54645e-09	1	0	0	1	0	0
AAATAAT	381	1742	7	43.8674	2476453204	151	719441470	12194	4.57218	8.68526	39.7105	2.42132	0.277974	0.0169493	0.211955	1.12247e-07	1.12247e-07	1	0	0	1	0	0
AAATAATTC	29	148	9	43.8674	2476453204	151	719441470	1332	5.10345	0.661083	3.3738	0.205715	0.0303642	0.00185144	0.304179	1.22612e-08	1.22612e-08	1	0	0	1	0	0
AAATAC	565	2936	6	43.8674	2476453204	151	719441470	17616	5.19646	12.8797	66.9289	4.08094	0.401573	0.0244857	0.206482	1.62157e-07	1.62157e-07	1	0	0	1	0	0
AAATACATTTATATATAT	51	250	18	43.8674	2476453204	151	719441470	4500	4.90196	1.16259	5.69899	0.347492	0.102582	0.00625485	0.58434	4.14229e-08	4.14229e-08	1	0	0	1	1	0
AAATACC	32	128	7	43.8674	2476453204	151	719441470	896	4	0.72947	2.91788	0.177916	0.0204252	0.00124541	0.18543	8.24775e-09	8.24775e-09	1	0	0	1	0	0
AAATACT	68	288	7	43.8674	2476453204	151	719441470	2016	4.23529	1.55012	6.56523	0.400311	0.0459566	0.00280217	0.196338	1.85574e-08	1.85574e-08	1	0	0	1	0	0
AAATAG	731	4684	6	43.8674	2476453204	151	719441470	28104	6.40766	16.6638	106.776	6.51061	0.640657	0.0390636	0.254609	2.587e-07	2.587e-07	1	0	0	1	0	0
AAATAT	8916	64559	6	43.8674	2476453204	151	719441470	387354	7.2408	203.249	1471.68	89.7349	8.8301	0.538409	0.287714	3.56562e-06	3.56562e-06	1	0	0	1	0	0
AAATATC	14	56	7	43.8674	2476453204	151	719441470	392	4	0.319143	1.27657	0.0778382	0.00893601	0.000544867	0.18543	3.60839e-09	3.60839e-09	1	0	0	1	0	0
AAATATG	18	72	7	43.8674	2476453204	151	719441470	504	4	0.410327	1.64131	0.100078	0.0114892	0.000700543	0.18543	4.63936e-09	4.63936e-09	1	0	0	1	0	0
AAATATT	122	563	7	43.8674	2476453204	151	719441470	3941	4.61475	2.78111	12.8341	0.782551	0.0898388	0.00547786	0.213929	3.62772e-08	3.62772e-08	1	0	0	1	0	0
AAATC	1635	9623	5	43.8674	2476453204	151	719441470	48115	5.88563	37.2714	219.365	13.3757	1.09683	0.0668783	0.194888	4.42902e-07	4.42902e-07	1	0	0	1	0	0
AAATCACC	26	115	8	43.8674	2476453204	151	719441470	920	4.42308	0.592695	2.62153	0.159846	0.0209723	0.00127877	0.234335	8.46867e-09	8.46867e-09	1	0	0	1	0	0
AAATCC	225	972	6	43.8674	2476453204	151	719441470	5832	4.32	5.12909	22.1577	1.35105	0.132946	0.00810629	0.171656	5.3684e-08	5.3684e-08	1	0	0	1	0	0
AAATCCC	26	104	7	43.8674	2476453204	151	719441470	728	4	0.592695	2.37078	0.144557	0.0165955	0.0010119	0.18543	6.7013e-09	6.7013e-09	1	0	0	1	0	0
AAATCCT	43	172	7	43.8674	2476453204	151	719441470	1204	4	0.980226	3.9209	0.239074	0.0274463	0.00167352	0.18543	1.10829e-08	1.10829e-08	1	0	0	1	0	0
AAATCT	510	3052	6	43.8674	2476453204	151	719441470	18312	5.98431	11.6259	69.5732	4.24218	0.417439	0.0254531	0.237787	1.68563e-07	1.68563e-07	1	0	0	1	0	0
AAATCTATT	28	120	9	43.8674	2476453204	151	719441470	1080	4.28571	0.638287	2.73551	0.166796	0.0246196	0.00150116	0.25544	9.94149e-09	9.94149e-09	1	0	0	1	0	0
AAATG	10646	88198	5	43.8674	2476453204	151	719441470	440990	8.28461	242.686	2010.56	122.592	10.0528	0.612962	0.274325	4.05935e-06	4.05935e-06	1	0	0	1	0	0
AAATGAATATATATAT	13	53	16	43.8674	2476453204	151	719441470	848	4.07692	0.296347	1.20819	0.0736683	0.019331	0.00117869	0.431992	7.80591e-09	7.80591e-09	1	0	0	1	0	0
AAATGAATC	28	139	9	43.8674	2476453204	151	719441470	1251	4.96429	0.638287	3.16864	0.193205	0.0285177	0.00173885	0.295885	1.15156e-08	1.15156e-08	1	0	0	1	0	0
AAATGAG	1	6	7	43.8674	2476453204	151	719441470	42	6	0.022796	0.136776	0.0083398	0.00095743	5.83786e-05	0.278146	3.86613e-10	3.86613e-10	1	0	0	1	0	0
AAATGAT	40	220	7	43.8674	2476453204	151	719441470	1540	5.5	0.911838	5.01511	0.305793	0.0351058	0.00214055	0.254967	1.41758e-08	1.41758e-08	1	0	0	1	0	0
AAATGC	152	608	6	43.8674	2476453204	151	719441470	3648	4	3.46498	13.8599	0.8451	0.0831596	0.0050706	0.15894	3.35801e-08	3.35801e-08	1	0	0	1	0	0
AAATGCT	9	36	7	43.8674	2476453204	151	719441470	252	4	0.205164	0.820654	0.0500388	0.00574458	0.000350272	0.18543	2.31968e-09	2.31968e-09	1	0	0	1	0	0
AAATGG	380	2003	6	43.8674	2476453204	151	719441470	12018	5.27105	8.66246	45.6603	2.7841	0.273962	0.0167046	0.209446	1.10627e-07	1.10627e-07	1	0	0	1	0	0
AAATGGAGGGAG	62	312	12	43.8674	2476453204	151	719441470	3744	5.03226	1.41335	7.11234	0.43367	0.085348	0.00520404	0.399915	3.44638e-08	3.44638e-08	1	0	0	1	0	0
AAATGGC	32	132	7	43.8674	2476453204	151	719441470	924	4.125	0.72947	3.00907	0.183476	0.0210635	0.00128433	0.191225	8.50549e-09	8.50549e-09	1	0	0	1	0	0
AAATGT	281	1231	6	43.8674	2476453204	151	719441470	7386	4.38078	6.40566	28.0618	1.71105	0.168371	0.0102663	0.174071	6.79887e-08	6.79887e-08	1	0	0	1	0	0
AAATGTAAT	8	48	9	43.8674	2476453204	151	719441470	432	6	0.182368	1.09421	0.0667184	0.00984785	0.000600466	0.357616	3.97659e-09	3.97659e-09	1	0	0	1	0	0
AAATGTT	110	624	7	43.8674	2476453204	151	719441470	4368	5.67273	2.50755	14.2247	0.867339	0.0995727	0.00607138	0.262974	4.02078e-08	4.02078e-08	1	0	0	1	0	0
AAATGTTACT	17	75	10	43.8674	2476453204	151	719441470	750	4.41176	0.387531	1.7097	0.104248	0.017097	0.00104248	0.29217	6.90381e-09	6.90381e-09	1	0	0	1	0	0
AAATT	17273	120068	5	43.8674	2476453204	151	719441470	600340	6.9512	393.754	2737.06	166.891	13.6853	0.834453	0.230172	5.52618e-06	5.52618e-06	1	1	0	1	0	0
AAATTAC	33	132	7	43.8674	2476453204	151	719441470	924	4	0.752266	3.00907	0.183476	0.0210635	0.00128433	0.18543	8.50549e-09	8.50549e-09	1	0	0	1	0	0
AAATTAG	12	48	7	43.8674	2476453204	151	719441470	336	4	0.273551	1.09421	0.0667184	0.00765944	0.000467029	0.18543	3.09291e-09	3.09291e-09	1	0	0	1	0	0
AAATTAGG	21	103	8	43.8674	2476453204	151	719441470	824	4.90476	0.478715	2.34798	0.143167	0.0187839	0.00114533	0.259855	7.58499e-09	7.58499e-09	1	0	0	1	0	0
AAATTAT	43	213	7	43.8674	2476453204	151	719441470	1491	4.95349	0.980226	4.85554	0.296063	0.0339888	0.00207244	0.229632	1.37248e-08	1.37248e-08	1	0	0	1	0	0
AAATTC	205	889	6	43.8674	2476453204	151	719441470	5334	4.33659	4.67317	20.2656	1.23568	0.121594	0.00741408	0.172315	4.90999e-08	4.90999e-08	1	0	0	1	0	0
AAATTCT	62	248	7	43.8674	2476453204	151	719441470	1736	4	1.41335	5.6534	0.344712	0.0395738	0.00241298	0.18543	1.598e-08	1.598e-08	1	0	0	1	0	0
AAATTG	136	770	6	43.8674	2476453204	151	719441470	4620	5.66176	3.10025	17.5529	1.07027	0.105317	0.00642165	0.224971	4.25275e-08	4.25275e-08	1	0	0	1	0	0
AAATTGC	39	156	7	43.8674	2476453204	151	719441470	1092	4	0.889042	3.55617	0.216835	0.0248932	0.00151784	0.18543	1.00519e-08	1.00519e-08	1	0	0	1	0	0
AAATTGT	39	156	7	43.8674	2476453204	151	719441470	1092	4	0.889042	3.55617	0.216835	0.0248932	0.00151784	0.18543	1.00519e-08	1.00519e-08	1	0	0	1	0	0
AAATTT	576	2640	6	43.8674	2476453204	151	719441470	15840	4.58333	13.1305	60.1813	3.66951	0.361088	0.0220171	0.182119	1.45808e-07	1.45808e-07	1	0	0	1	0	0
AAATTTATAGG	20	103	11	43.8674	2476453204	151	719441470	1133	5.15	0.455919	2.34798	0.143167	0.0258278	0.00157483	0.375166	1.04294e-08	1.04294e-08	1	0	0	1	0	0
AAC	145268	1463524	3	43.8674	2476453204	151	719441470	4390572	10.0746	3311.52	33362.4	2034.25	100.087	6.10275	0.200159	4.04156e-05	4.04156e-05	1	1	1	0	0	0
AACAACTACTACAGC	37	217	15	43.8674	2476453204	151	719441470	3255	5.86486	0.84345	4.94672	0.301623	0.0742008	0.00452434	0.582602	2.99625e-08	2.99625e-08	1	0	0	1	1	0
AACAAG	519	3060	6	43.8674	2476453204	151	719441470	18360	5.89595	11.8311	69.7556	4.2533	0.418534	0.0255198	0.234276	1.69005e-07	1.69005e-07	1	0	0	1	0	0
AACAAGG	64	437	7	43.8674	2476453204	151	719441470	3059	6.82812	1.45894	9.96183	0.607416	0.0697328	0.00425191	0.316536	2.81583e-08	2.81583e-08	1	0	0	1	0	0
AACAAT	484	2416	6	43.8674	2476453204	151	719441470	14496	4.99174	11.0332	55.075	3.35816	0.33045	0.020149	0.198347	1.33437e-07	1.33437e-07	1	0	0	1	0	0
AACAC	1397	8714	5	43.8674	2476453204	151	719441470	43570	6.23765	31.8459	198.644	12.1122	0.99322	0.0605609	0.206545	4.01065e-07	4.01065e-07	1	0	0	1	0	0
AACACAAGAC	36	231	10	43.8674	2476453204	151	719441470	2310	6.41667	0.820654	5.26586	0.321082	0.0526586	0.00321082	0.424945	2.12637e-08	2.12637e-08	1	0	0	1	0	0
AACACAC	96	402	7	43.8674	2476453204	151	719441470	2814	4.1875	2.18841	9.16397	0.558767	0.0641478	0.00391137	0.194123	2.59031e-08	2.59031e-08	1	0	0	1	0	0
AACACC	103	455	6	43.8674	2476453204	151	719441470	2730	4.41748	2.34798	10.3722	0.632435	0.0622329	0.00379461	0.175529	2.51299e-08	2.51299e-08	1	0	0	1	0	0
AACACCC	5	20	7	43.8674	2476453204	151	719441470	140	4	0.11398	0.455919	0.0277993	0.00319143	0.000194595	0.18543	1.28871e-09	1.28871e-09	1	0	0	1	0	0
AACACCCACCC	8	41	11	43.8674	2476453204	151	719441470	451	5.125	0.182368	0.934634	0.0569887	0.010281	0.000626875	0.373344	4.15149e-09	4.15149e-09	1	0	0	1	0	0
AACACT	47	276	6	43.8674	2476453204	151	719441470	1656	5.87234	1.07141	6.29168	0.383631	0.0377501	0.00230179	0.233338	1.52436e-08	1.52436e-08	1	0	0	1	0	0
AACAG	459	2776	5	43.8674	2476453204	151	719441470	13880	6.04793	10.4633	63.2816	3.85855	0.316408	0.0192927	0.200263	1.27767e-07	1.27767e-07	1	0	0	1	0	0
AACAGAG	1	4	7	43.8674	2476453204	151	719441470	28	4	0.022796	0.0911838	0.00555987	0.000638287	3.89191e-05	0.18543	2.57742e-10	2.57742e-10	1	0	0	1	0	0
AACAGC	261	1222	6	43.8674	2476453204	151	719441470	7332	4.68199	5.94974	27.8567	1.69854	0.16714	0.0101912	0.186039	6.74916e-08	6.74916e-08	1	0	0	1	0	0
AACAGCAGAGCTGGGG	103	625	16	43.8674	2476453204	151	719441470	10000	6.06796	2.34798	14.2475	0.868729	0.22796	0.0138997	0.642963	9.20508e-08	9.20508e-08	1	0	0	1	1	0
AACAGG	34	136	6	43.8674	2476453204	151	719441470	816	4	0.775062	3.10025	0.189036	0.0186015	0.00113421	0.15894	7.51135e-09	7.51135e-09	1	0	0	1	0	0
AACAGGGG	21	96	8	43.8674	2476453204	151	719441470	768	4.57143	0.478715	2.18841	0.133437	0.0175073	0.00106749	0.242195	7.0695e-09	7.0695e-09	1	0	0	1	0	0
AACAGT	108	433	6	43.8674	2476453204	151	719441470	2598	4.00926	2.46196	9.87065	0.601856	0.0592239	0.00361113	0.159308	2.39148e-08	2.39148e-08	1	0	0	1	0	0
AACAT	5742	48710	5	43.8674	2476453204	151	719441470	243550	8.48311	130.894	1110.39	67.7053	5.55195	0.338526	0.280898	2.2419e-06	2.2419e-06	1	0	0	1	0	0
AACATAATAT	13	61	10	43.8674	2476453204	151	719441470	610	4.69231	0.296347	1.39055	0.084788	0.0139055	0.00084788	0.310749	5.6151e-09	5.6151e-09	1	0	0	1	0	0
AACATAT	158	925	7	43.8674	2476453204	151	719441470	6475	5.85443	3.60176	21.0863	1.28572	0.147604	0.00900004	0.271397	5.96029e-08	5.96029e-08	1	0	0	1	0	0
AACATC	112	548	6	43.8674	2476453204	151	719441470	3288	4.89286	2.55315	12.4922	0.761702	0.0749531	0.00457021	0.194418	3.02663e-08	3.02663e-08	1	0	0	1	0	0
AACATG	72	353	6	43.8674	2476453204	151	719441470	2118	4.90278	1.64131	8.04697	0.490658	0.0482818	0.00294395	0.194812	1.94964e-08	1.94964e-08	1	0	0	1	0	0
AACATGGGGCACCCCT	77	309	16	43.8674	2476453204	151	719441470	4944	4.01299	1.75529	7.04395	0.4295	0.112703	0.006872	0.425217	4.55099e-08	4.55099e-08	1	0	0	1	0	0
AACATT	29	163	6	43.8674	2476453204	151	719441470	978	5.62069	0.661083	3.71574	0.226565	0.0222944	0.00135939	0.223339	9.00257e-09	9.00257e-09	1	0	0	1	0	0
AACATTG	19	76	7	43.8674	2476453204	151	719441470	532	4	0.433123	1.73249	0.105638	0.0121274	0.000739463	0.18543	4.8971e-09	4.8971e-09	1	0	0	1	0	0
AACC	10808	80024	4	43.8674	2476453204	151	719441470	320096	7.40415	246.379	1824.22	111.231	7.29689	0.444923	0.196136	2.94651e-06	2.94651e-06	1	0	0	0	0	0
AACCAACCC	1	4	9	43.8674	2476453204	151	719441470	36	4	0.022796	0.0911838	0.00555987	0.000820654	5.00388e-05	0.238411	3.31383e-10	3.31383e-10	1	0	0	1	0	0
AACCAC	121	510	6	43.8674	2476453204	151	719441470	3060	4.21488	2.75831	11.6259	0.708883	0.0697556	0.0042533	0.167479	2.81675e-08	2.81675e-08	1	0	0	1	0	0
AACCAG	119	512	6	43.8674	2476453204	151	719441470	3072	4.30252	2.71272	11.6715	0.711663	0.0700292	0.00426998	0.170961	2.8278e-08	2.8278e-08	1	0	0	1	0	0
AACCAGG	11	44	7	43.8674	2476453204	151	719441470	308	4	0.250755	1.00302	0.0611586	0.00702115	0.00042811	0.18543	2.83516e-09	2.83516e-09	1	0	0	1	0	0
AACCAT	163	1103	6	43.8674	2476453204	151	719441470	6618	6.76687	3.71574	25.1439	1.53313	0.150864	0.0091988	0.268882	6.09192e-08	6.09192e-08	1	0	0	1	0	0
AACCATG	39	156	7	43.8674	2476453204	151	719441470	1092	4	0.889042	3.55617	0.216835	0.0248932	0.00151784	0.18543	1.00519e-08	1.00519e-08	1	0	0	1	0	0
AACCC	152	939	5	43.8674	2476453204	151	719441470	4695	6.17763	3.46498	21.4054	1.30518	0.107027	0.0065259	0.204557	4.32179e-08	4.32179e-08	1	0	0	1	0	0
AACCCATGG	1	4	9	43.8674	2476453204	151	719441470	36	4	0.022796	0.0911838	0.00555987	0.000820654	5.00388e-05	0.238411	3.31383e-10	3.31383e-10	1	0	0	1	0	0
AACCCC	335	1698	6	43.8674	2476453204	151	719441470	10188	5.06866	7.63664	38.7075	2.36016	0.232245	0.014161	0.201404	9.37814e-08	9.37814e-08	1	0	0	1	0	0
AACCCCC	9	39	7	43.8674	2476453204	151	719441470	273	4.33333	0.205164	0.889042	0.0542087	0.00622329	0.000379461	0.200883	2.51299e-09	2.51299e-09	1	0	0	1	0	0
AACCCCT	531	2501	7	43.8674	2476453204	151	719441470	17507	4.70998	12.1046	57.0127	3.47631	0.399089	0.0243342	0.218343	1.61153e-07	1.61153e-07	1	0	0	1	0	0
AACCCCTACTACAGC	26	119	15	43.8674	2476453204	151	719441470	1785	4.57692	0.592695	2.71272	0.165406	0.0406908	0.00248109	0.454661	1.64311e-08	1.64311e-08	1	0	0	1	0	0
AACCCG	125	664	6	43.8674	2476453204	151	719441470	3984	5.312	2.84949	15.1365	0.922938	0.0908191	0.00553763	0.211073	3.6673e-08	3.6673e-08	1	0	0	1	0	0
AACCCGCACCGCG	67	305	13	43.8674	2476453204	151	719441470	3965	4.55224	1.52733	6.95276	0.42394	0.0903859	0.00551122	0.391915	3.64981e-08	3.64981e-08	1	0	0	1	0	0
AACCCT	215743	3303101	6	43.8674	2476453204	151	719441470	19818606	15.3104	4918.07	75297.3	4591.2	451.784	27.5472	0.608358	0.000182432	0.000182432	1	1	1	1	1	1
AACCCTCCCC	17	113	10	43.8674	2476453204	151	719441470	1130	6.64706	0.387531	2.57594	0.157066	0.0257594	0.00157066	0.440203	1.04017e-08	1.04017e-08	1	0	0	1	0	0
AACCG	1	5	5	43.8674	2476453204	151	719441470	25	5	0.022796	0.11398	0.00694984	0.000569899	3.47492e-05	0.165563	2.30127e-10	2.30127e-10	1	0	0	1	0	0
AACCGCG	43	172	7	43.8674	2476453204	151	719441470	1204	4	0.980226	3.9209	0.239074	0.0274463	0.00167352	0.18543	1.10829e-08	1.10829e-08	1	0	0	1	0	0
AACCGG	113	500	6	43.8674	2476453204	151	719441470	3000	4.42478	2.57594	11.398	0.694984	0.0683879	0.0041699	0.175819	2.76152e-08	2.76152e-08	1	0	0	1	0	0
AACCT	80	424	5	43.8674	2476453204	151	719441470	2120	5.3	1.82368	9.66548	0.589346	0.0483274	0.00294673	0.175497	1.95148e-08	1.95148e-08	1	0	0	1	0	0
AACCTC	43	187	6	43.8674	2476453204	151	719441470	1122	4.34884	0.980226	4.26284	0.259924	0.0255771	0.00155954	0.172801	1.03281e-08	1.03281e-08	1	0	0	1	0	0
AACCTCACC	39	162	9	43.8674	2476453204	151	719441470	1458	4.15385	0.889042	3.69294	0.225175	0.0332365	0.00202657	0.24758	1.3421e-08	1.3421e-08	1	0	0	1	0	0
AACCTCT	6	24	7	43.8674	2476453204	151	719441470	168	4	0.136776	0.547103	0.0333592	0.00382972	0.000233514	0.18543	1.54645e-09	1.54645e-09	1	0	0	1	0	0
AACCTG	106	496	6	43.8674	2476453204	151	719441470	2976	4.67925	2.41637	11.3068	0.689424	0.0678407	0.00413654	0.18593	2.73943e-08	2.73943e-08	1	0	0	1	0	0
AACCTGG	9	36	7	43.8674	2476453204	151	719441470	252	4	0.205164	0.820654	0.0500388	0.00574458	0.000350272	0.18543	2.31968e-09	2.31968e-09	1	0	0	1	0	0
AACCTT	113	804	6	43.8674	2476453204	151	719441470	4824	7.11504	2.57594	18.3279	1.11753	0.109968	0.0067052	0.282717	4.44053e-08	4.44053e-08	1	0	0	1	0	0
AACCTTC	50	200	7	43.8674	2476453204	151	719441470	1400	4	1.1398	4.55919	0.277993	0.0319143	0.00194595	0.18543	1.28871e-08	1.28871e-08	1	0	0	1	0	0
AACCTTG	40	196	7	43.8674	2476453204	151	719441470	1372	4.9	0.911838	4.46801	0.272434	0.031276	0.00190703	0.227152	1.26294e-08	1.26294e-08	1	0	0	1	0	0
AACG	759	5002	4	43.8674	2476453204	151	719441470	20008	6.59025	17.3021	114.025	6.95262	0.456101	0.0278105	0.174576	1.84175e-07	1.84175e-07	1	0	0	0	0	0
AACGAG	8	38	6	43.8674	2476453204	151	719441470	228	4.75	0.182368	0.866246	0.0528188	0.00519748	0.000316913	0.188742	2.09876e-09	2.09876e-09	1	0	0	1	0	0
AACGAGAG	9	63	8	43.8674	2476453204	151	719441470	504	7	0.205164	1.43614	0.0875679	0.0114892	0.000700543	0.370861	4.63936e-09	4.63936e-09	1	0	0	1	0	0
AACGAGAGAGAACGGGAG	16	68	18	43.8674	2476453204	151	719441470	1224	4.25	0.364735	1.55012	0.0945178	0.0279022	0.00170132	0.506623	1.1267e-08	1.1267e-08	1	0	0	1	1	0
AACGAT	13	52	6	43.8674	2476453204	151	719441470	312	4	0.296347	1.18539	0.0722783	0.00711234	0.00043367	0.15894	2.87199e-09	2.87199e-09	1	0	0	1	0	0
AACGCCCCGCCCAGG	78	314	15	43.8674	2476453204	151	719441470	4710	4.02564	1.77808	7.15793	0.43645	0.107369	0.00654675	0.399898	4.33559e-08	4.33559e-08	1	0	0	1	0	0
AACGG	2	11	5	43.8674	2476453204	151	719441470	55	5.5	0.0455919	0.250755	0.0152896	0.00125378	7.64482e-05	0.182119	5.06279e-10	5.06279e-10	1	0	0	1	0	0
AACGGG	20	106	6	43.8674	2476453204	151	719441470	636	5.3	0.455919	2.41637	0.147337	0.0144982	0.000884019	0.210596	5.85443e-09	5.85443e-09	1	0	0	1	0	0
AACGGGAGGGCAGGAGGAC	1	4	19	43.8674	2476453204	151	719441470	76	4	0.022796	0.0911838	0.00555987	0.00173249	0.000105638	0.503311	6.99586e-10	6.99586e-10	1	0	0	1	1	0
AACGGGAGGGCTGGAGGAC	859	3464	19	43.8674	2476453204	151	719441470	65816	4.0326	19.5817	78.9652	4.81485	1.50034	0.0914821	0.507413	6.05842e-07	6.05842e-07	1	0	0	1	1	0
AACGGGAGGGCTTGAGGAG	67	294	19	43.8674	2476453204	151	719441470	5586	4.38806	1.52733	6.70201	0.40865	0.127338	0.00776436	0.55214	5.14196e-08	5.14196e-08	1	0	0	1	1	0
AACGGGG	26	104	7	43.8674	2476453204	151	719441470	728	4	0.592695	2.37078	0.144557	0.0165955	0.0010119	0.18543	6.7013e-09	6.7013e-09	1	0	0	1	0	0
AACGGGGG	11	52	8	43.8674	2476453204	151	719441470	416	4.72727	0.250755	1.18539	0.0722783	0.00948312	0.000578226	0.250452	3.82931e-09	3.82931e-09	1	0	0	1	0	0
AACGT	173	1055	5	43.8674	2476453204	151	719441470	5275	6.09827	3.9437	24.0497	1.46642	0.120249	0.00733208	0.201929	4.85568e-08	4.85568e-08	1	0	0	1	0	0
AACGTATATCGCAATCTGATG	30	134	21	43.8674	2476453204	151	719441470	2814	4.46667	0.683879	3.05466	0.186256	0.0641478	0.00391137	0.621192	2.59031e-08	2.59031e-08	1	0	0	1	1	0
AACT	4471	36903	4	43.8674	2476453204	151	719441470	147612	8.25386	101.921	841.239	51.294	3.36496	0.205176	0.218645	1.35878e-06	1.35878e-06	1	0	0	0	0	0
AACTAAT	36	144	7	43.8674	2476453204	151	719441470	1008	4	0.820654	3.28262	0.200155	0.0229783	0.00140109	0.18543	9.27872e-09	9.27872e-09	1	0	0	1	0	0
AACTAC	65	260	6	43.8674	2476453204	151	719441470	1560	4	1.48174	5.92695	0.361391	0.0355617	0.00216835	0.15894	1.43599e-08	1.43599e-08	1	0	0	1	0	0
AACTACT	19	76	7	43.8674	2476453204	151	719441470	532	4	0.433123	1.73249	0.105638	0.0121274	0.000739463	0.18543	4.8971e-09	4.8971e-09	1	0	0	1	0	0
AACTAG	25	100	6	43.8674	2476453204	151	719441470	600	4	0.569899	2.2796	0.138997	0.0136776	0.00083398	0.15894	5.52305e-09	5.52305e-09	1	0	0	1	0	0
AACTAT	377	2483	6	43.8674	2476453204	151	719441470	14898	6.58621	8.59407	56.6023	3.45129	0.339614	0.0207077	0.261704	1.37137e-07	1.37137e-07	1	0	0	1	0	0
AACTATAT	221	1009	8	43.8674	2476453204	151	719441470	8072	4.56561	5.03791	23.0011	1.40248	0.184009	0.0112198	0.241887	7.43034e-08	7.43034e-08	1	0	0	1	0	0
AACTATT	48	233	7	43.8674	2476453204	151	719441470	1631	4.85417	1.09421	5.31146	0.323862	0.0371802	0.00226704	0.225028	1.50135e-08	1.50135e-08	1	0	0	1	0	0
AACTC	114	796	5	43.8674	2476453204	151	719441470	3980	6.98246	2.59874	18.1456	1.10641	0.0907279	0.00553207	0.231207	3.66362e-08	3.66362e-08	1	0	0	1	0	0
AACTCAG	43	208	7	43.8674	2476453204	151	719441470	1456	4.83721	0.980226	4.74156	0.289113	0.0331909	0.00202379	0.224241	1.34026e-08	1.34026e-08	1	0	0	1	0	0
AACTCC	15	60	6	43.8674	2476453204	151	719441470	360	4	0.341939	1.36776	0.083398	0.00820654	0.000500388	0.15894	3.31383e-09	3.31383e-09	1	0	0	1	0	0
AACTCCC	1	4	7	43.8674	2476453204	151	719441470	28	4	0.022796	0.0911838	0.00555987	0.000638287	3.89191e-05	0.18543	2.57742e-10	2.57742e-10	1	0	0	1	0	0
AACTCT	168	1364	6	43.8674	2476453204	151	719441470	8184	8.11905	3.82972	31.0937	1.89592	0.186562	0.0113755	0.322611	7.53344e-08	7.53344e-08	1	0	0	1	0	0
AACTCTAG	17	79	8	43.8674	2476453204	151	719441470	632	4.64706	0.387531	1.80088	0.109807	0.014407	0.000878459	0.246202	5.81761e-09	5.81761e-09	1	0	0	1	0	0
AACTG	125	684	5	43.8674	2476453204	151	719441470	3420	5.472	2.84949	15.5924	0.950738	0.0779622	0.00475369	0.181192	3.14814e-08	3.14814e-08	1	0	0	1	0	0
AACTGAATTCAATAATTGAATTC	73	300	23	43.8674	2476453204	151	719441470	6900	4.10959	1.6641	6.83879	0.41699	0.157292	0.00959077	0.625964	6.35151e-08	6.35151e-08	1	0	0	1	1	0
AACTGG	9	36	6	43.8674	2476453204	151	719441470	216	4	0.205164	0.820654	0.0500388	0.00492393	0.000300233	0.15894	1.9883e-09	1.9883e-09	1	0	0	1	0	0
AACTT	39	315	5	43.8674	2476453204	151	719441470	1575	8.07692	0.889042	7.18072	0.43784	0.0359036	0.0021892	0.267448	1.4498e-08	1.4498e-08	1	0	0	1	0	0
AACTTC	31	124	6	43.8674	2476453204	151	719441470	744	4	0.706674	2.8267	0.172356	0.0169602	0.00103414	0.15894	6.84858e-09	6.84858e-09	1	0	0	1	0	0
AACTTG	1	4	6	43.8674	2476453204	151	719441470	24	4	0.022796	0.0911838	0.00555987	0.000547103	3.33592e-05	0.15894	2.20922e-10	2.20922e-10	1	0	0	1	0	0
AACTTGT	42	192	7	43.8674	2476453204	151	719441470	1344	4.57143	0.95743	4.37682	0.266874	0.0306378	0.00186812	0.211921	1.23716e-08	1.23716e-08	1	0	0	1	0	0
AAG	99530	1369937	3	43.8674	2476453204	151	719441470	4109811	13.7641	2268.88	31229	1904.17	93.687	5.7125	0.273458	3.78311e-05	3.78311e-05	1	1	1	0	0	0
AAGAAGAAGG	139	665	10	43.8674	2476453204	151	719441470	6650	4.78417	3.16864	15.1593	0.924328	0.151593	0.00924328	0.316833	6.12138e-08	6.12138e-08	1	0	0	1	0	0
AAGAAGAAGGGGAAGGAG	19	86	18	43.8674	2476453204	151	719441470	1548	4.52632	0.433123	1.96045	0.119537	0.0352881	0.00215167	0.539561	1.42495e-08	1.42495e-08	1	0	0	1	1	0
AAGAAGACG	50	225	9	43.8674	2476453204	151	719441470	2025	4.5	1.1398	5.12909	0.312743	0.0461618	0.00281468	0.268212	1.86403e-08	1.86403e-08	1	0	0	1	0	0
AAGAAGAGAG	30	185	10	43.8674	2476453204	151	719441470	1850	6.16667	0.683879	4.21725	0.257144	0.0421725	0.00257144	0.408389	1.70294e-08	1.70294e-08	1	0	0	1	0	0
AAGAAGAGGG	40	194	10	43.8674	2476453204	151	719441470	1940	4.85	0.911838	4.42241	0.269654	0.0442241	0.00269654	0.321192	1.78579e-08	1.78579e-08	1	0	0	1	0	0
AAGAAGAGGGAGAGAGAGG	90	392	19	43.8674	2476453204	151	719441470	7448	4.35556	2.05164	8.93601	0.544867	0.169784	0.0103525	0.54805	6.85594e-08	6.85594e-08	1	0	0	1	1	0
AAGAAGC	44	176	7	43.8674	2476453204	151	719441470	1232	4	1.00302	4.01209	0.244634	0.0280846	0.00171244	0.18543	1.13407e-08	1.13407e-08	1	0	0	1	0	0
AAGAAGCCGACGTGGCC	57	280	17	43.8674	2476453204	151	719441470	4760	4.91228	1.29937	6.38287	0.389191	0.108509	0.00661624	0.553038	4.38162e-08	4.38162e-08	1	0	0	1	1	0
AAGAAGG	441	2791	7	43.8674	2476453204	151	719441470	19537	6.3288	10.053	63.6235	3.8794	0.445364	0.0271558	0.293388	1.7984e-07	1.7984e-07	1	0	0	1	0	0
AAGAAGGAAGGAGG	14	76	14	43.8674	2476453204	151	719441470	1064	5.42857	0.319143	1.73249	0.105638	0.0242549	0.00147893	0.503311	9.79421e-09	9.79421e-09	1	0	0	1	1	0
AAGAAGGAG	426	1713	9	43.8674	2476453204	151	719441470	15417	4.02113	9.71108	39.0495	2.38101	0.351445	0.0214291	0.23967	1.41915e-07	1.41915e-07	1	0	0	1	0	0
AAGAAGGAGG	35	249	10	43.8674	2476453204	151	719441470	2490	7.11429	0.797858	5.67619	0.346102	0.0567619	0.00346102	0.471145	2.29207e-08	2.29207e-08	1	0	0	1	0	0
AAGAAGGG	52	216	8	43.8674	2476453204	151	719441470	1728	4.15385	1.18539	4.92393	0.300233	0.0393914	0.00240186	0.220071	1.59064e-08	1.59064e-08	1	0	0	1	0	0
AAGAAGGGAAGGGAAGG	81	442	17	43.8674	2476453204	151	719441470	7514	5.45679	1.84647	10.0758	0.614365	0.171289	0.0104442	0.614341	6.9167e-08	6.9167e-08	1	0	0	1	1	0
AAGAAGGGAGAG	21	97	12	43.8674	2476453204	151	719441470	1164	4.61905	0.478715	2.21121	0.134827	0.0265345	0.00161792	0.367077	1.07147e-08	1.07147e-08	1	0	0	1	0	0
AAGAAGT	26	104	7	43.8674	2476453204	151	719441470	728	4	0.592695	2.37078	0.144557	0.0165955	0.0010119	0.18543	6.7013e-09	6.7013e-09	1	0	0	1	0	0
AAGAAT	1131	8291	6	43.8674	2476453204	151	719441470	49746	7.33068	25.7822	189.001	11.5242	1.13401	0.0691453	0.291285	4.57916e-07	4.57916e-07	1	0	0	1	0	0
AAGAATG	29	116	7	43.8674	2476453204	151	719441470	812	4	0.661083	2.64433	0.161236	0.0185103	0.00112865	0.18543	7.47453e-09	7.47453e-09	1	0	0	1	0	0
AAGAATT	3	12	7	43.8674	2476453204	151	719441470	84	4	0.0683879	0.273551	0.0166796	0.00191486	0.000116757	0.18543	7.73227e-10	7.73227e-10	1	0	0	1	0	0
AAGAATTCT	36	165	9	43.8674	2476453204	151	719441470	1485	4.58333	0.820654	3.76133	0.229345	0.033852	0.0020641	0.273179	1.36695e-08	1.36695e-08	1	0	0	1	0	0
AAGAC	1173	8712	5	43.8674	2476453204	151	719441470	43560	7.42711	26.7397	198.598	12.1094	0.992992	0.060547	0.245931	4.00973e-07	4.00973e-07	1	0	0	1	0	0
AAGACACC	42	174	8	43.8674	2476453204	151	719441470	1392	4.14286	0.95743	3.9665	0.241854	0.031732	0.00193483	0.219489	1.28135e-08	1.28135e-08	1	0	0	1	0	0
AAGACAG	63	252	7	43.8674	2476453204	151	719441470	1764	4	1.43614	5.74458	0.350272	0.0402121	0.0024519	0.18543	1.62378e-08	1.62378e-08	1	0	0	1	0	0
AAGACAT	24	119	7	43.8674	2476453204	151	719441470	833	4.95833	0.547103	2.71272	0.165406	0.018989	0.00115784	0.229857	7.66783e-09	7.66783e-09	1	0	0	1	0	0
AAGACC	64	392	6	43.8674	2476453204	151	719441470	2352	6.125	1.45894	8.93601	0.544867	0.0536161	0.0032692	0.243377	2.16503e-08	2.16503e-08	1	0	0	1	0	0
AAGACG	276	1776	6	43.8674	2476453204	151	719441470	10656	6.43478	6.29168	40.4856	2.46858	0.242914	0.0148115	0.255687	9.80893e-08	9.80893e-08	1	0	0	1	0	0
AAGAG	22493	220909	5	43.8674	2476453204	151	719441470	1104545	9.82123	512.749	5035.83	307.056	25.1792	1.53528	0.325206	1.01674e-05	1.01674e-05	1	1	0	1	0	0
AAGAGAAGGAG	50	265	11	43.8674	2476453204	151	719441470	2915	5.3	1.1398	6.04093	0.368341	0.0664502	0.00405175	0.386093	2.68328e-08	2.68328e-08	1	0	0	1	0	0
AAGAGAAGGCAGGC	59	294	14	43.8674	2476453204	151	719441470	4116	4.98305	1.34496	6.70201	0.40865	0.0938281	0.0057211	0.462005	3.78881e-08	3.78881e-08	1	0	0	1	0	0
AAGAGAAGGG	131	553	10	43.8674	2476453204	151	719441470	5530	4.22137	2.98627	12.6062	0.768652	0.126062	0.00768652	0.279561	5.09041e-08	5.09041e-08	1	0	0	1	0	0
AAGAGAAT	6	27	8	43.8674	2476453204	151	719441470	216	4.5	0.136776	0.615491	0.0375291	0.00492393	0.000300233	0.238411	1.9883e-09	1.9883e-09	1	0	0	1	0	0
AAGAGAC	45	310	7	43.8674	2476453204	151	719441470	2170	6.88889	1.02582	7.06674	0.43089	0.0494672	0.00301623	0.319352	1.9975e-08	1.9975e-08	1	0	0	1	0	0
AAGAGAG	438	3029	7	43.8674	2476453204	151	719441470	21203	6.91553	9.98463	69.0489	4.21021	0.483343	0.0294715	0.320587	1.95175e-07	1.95175e-07	1	0	0	1	0	0
AAGAGAGAG	140	648	9	43.8674	2476453204	151	719441470	5832	4.62857	3.19143	14.7718	0.900699	0.132946	0.00810629	0.275875	5.3684e-08	5.3684e-08	1	0	0	1	0	0
AAGAGAGAGC	107	587	10	43.8674	2476453204	151	719441470	5870	5.48598	2.43917	13.3812	0.815911	0.133812	0.00815911	0.36331	5.40338e-08	5.40338e-08	1	0	0	1	0	0
AAGAGAGAGG	79	333	10	43.8674	2476453204	151	719441470	3330	4.21519	1.80088	7.59105	0.462859	0.0759105	0.00462859	0.279152	3.06529e-08	3.06529e-08	1	0	0	1	0	0
AAGAGAGG	224	937	8	43.8674	2476453204	151	719441470	7496	4.18304	5.10629	21.3598	1.3024	0.170878	0.0104192	0.221618	6.90013e-08	6.90013e-08	1	0	0	1	0	0
AAGAGC	65	342	6	43.8674	2476453204	151	719441470	2052	5.26154	1.48174	7.79622	0.475369	0.0467773	0.00285221	0.209068	1.88888e-08	1.88888e-08	1	0	0	1	0	0
AAGAGCC	1	4	7	43.8674	2476453204	151	719441470	28	4	0.022796	0.0911838	0.00555987	0.000638287	3.89191e-05	0.18543	2.57742e-10	2.57742e-10	1	0	0	1	0	0
AAGAGCGGGAGGGGGGAGG	6	24	19	43.8674	2476453204	151	719441470	456	4	0.136776	0.547103	0.0333592	0.010395	0.000633825	0.503311	4.19752e-09	4.19752e-09	1	0	0	1	1	0
AAGAGG	1797	10629	6	43.8674	2476453204	151	719441470	63774	5.91486	40.9643	242.298	14.774	1.45379	0.0886438	0.235027	5.87045e-07	5.87045e-07	1	0	0	1	0	0
AAGAGGAGAG	42	225	10	43.8674	2476453204	151	719441470	2250	5.35714	0.95743	5.12909	0.312743	0.0512909	0.00312743	0.354778	2.07114e-08	2.07114e-08	1	0	0	1	0	0
AAGAGGAGCTCTGCGAGGG	84	423	19	43.8674	2476453204	151	719441470	8037	5.03571	1.91486	9.64269	0.587956	0.183211	0.0111712	0.633633	7.39812e-08	7.39812e-08	1	0	0	1	1	0
AAGAGGAGG	661	2757	9	43.8674	2476453204	151	719441470	24813	4.17095	15.0681	62.8484	3.83214	0.565636	0.0344893	0.2486	2.28406e-07	2.28406e-07	1	0	0	1	0	0
AAGAGGG	39	294	7	43.8674	2476453204	151	719441470	2058	7.53846	0.889042	6.70201	0.40865	0.0469141	0.00286055	0.349465	1.89441e-08	1.89441e-08	1	0	0	1	0	0
AAGAGGGAGG	34	156	10	43.8674	2476453204	151	719441470	1560	4.58824	0.775062	3.55617	0.216835	0.0355617	0.00216835	0.303857	1.43599e-08	1.43599e-08	1	0	0	1	0	0
AAGAGT	15	60	6	43.8674	2476453204	151	719441470	360	4	0.341939	1.36776	0.083398	0.00820654	0.000500388	0.15894	3.31383e-09	3.31383e-09	1	0	0	1	0	0
AAGAT	2348	18238	5	43.8674	2476453204	151	719441470	91190	7.76746	53.5249	415.753	25.3502	2.07876	0.126751	0.257201	8.39411e-07	8.39411e-07	1	0	0	1	0	0
AAGATAG	40	211	7	43.8674	2476453204	151	719441470	1477	5.275	0.911838	4.80995	0.293283	0.0336696	0.00205298	0.244536	1.35959e-08	1.35959e-08	1	0	0	1	0	0
AAGATAGAAT	2	9	10	43.8674	2476453204	151	719441470	90	4.5	0.0455919	0.205164	0.0125097	0.00205164	0.000125097	0.298013	8.28457e-10	8.28457e-10	1	0	0	1	0	0
AAGATAT	82	342	7	43.8674	2476453204	151	719441470	2394	4.17073	1.86927	7.79622	0.475369	0.0545735	0.00332758	0.193345	2.2037e-08	2.2037e-08	1	0	0	1	0	0
AAGATC	85	423	6	43.8674	2476453204	151	719441470	2538	4.97647	1.93766	9.64269	0.587956	0.0578561	0.00352774	0.197741	2.33625e-08	2.33625e-08	1	0	0	1	0	0
AAGATG	97	497	6	43.8674	2476453204	151	719441470	2982	5.12371	2.21121	11.3296	0.690814	0.0679775	0.00414488	0.203591	2.74495e-08	2.74495e-08	1	0	0	1	0	0
AAGATGG	16	64	7	43.8674	2476453204	151	719441470	448	4	0.364735	1.45894	0.0889579	0.0102126	0.000622705	0.18543	4.12388e-09	4.12388e-09	1	0	0	1	0	0
AAGATGGGG	31	131	9	43.8674	2476453204	151	719441470	1179	4.22581	0.706674	2.98627	0.182086	0.0268764	0.00163877	0.251869	1.08528e-08	1.08528e-08	1	0	0	1	0	0
AAGATGT	14	56	7	43.8674	2476453204	151	719441470	392	4	0.319143	1.27657	0.0778382	0.00893601	0.000544867	0.18543	3.60839e-09	3.60839e-09	1	0	0	1	0	0
AAGC	6373	43129	4	43.8674	2476453204	151	719441470	172516	6.76746	145.279	983.167	59.9479	3.93267	0.239792	0.17927	1.58802e-06	1.58802e-06	1	0	0	0	0	0
AAGCAC	48	192	6	43.8674	2476453204	151	719441470	1152	4	1.09421	4.37682	0.266874	0.0262609	0.00160124	0.15894	1.06043e-08	1.06043e-08	1	0	0	1	0	0
AAGCACC	68	282	7	43.8674	2476453204	151	719441470	1974	4.14706	1.55012	6.42846	0.391971	0.0449992	0.0027438	0.192248	1.81708e-08	1.81708e-08	1	0	0	1	0	0
AAGCAG	252	1222	6	43.8674	2476453204	151	719441470	7332	4.84921	5.74458	27.8567	1.69854	0.16714	0.0101912	0.192684	6.74916e-08	6.74916e-08	1	0	0	1	0	0
AAGCAGC	14	56	7	43.8674	2476453204	151	719441470	392	4	0.319143	1.27657	0.0778382	0.00893601	0.000544867	0.18543	3.60839e-09	3.60839e-09	1	0	0	1	0	0
AAGCAGG	171	708	7	43.8674	2476453204	151	719441470	4956	4.14035	3.89811	16.1395	0.984097	0.112977	0.00688868	0.191937	4.56204e-08	4.56204e-08	1	0	0	1	0	0
AAGCAGGCG	39	166	9	43.8674	2476453204	151	719441470	1494	4.25641	0.889042	3.78413	0.230735	0.0340572	0.00207661	0.253693	1.37524e-08	1.37524e-08	1	0	0	1	0	0
AAGCAGGGGAGGGGC	22	90	15	43.8674	2476453204	151	719441470	1350	4.09091	0.501511	2.05164	0.125097	0.0307745	0.00187646	0.406382	1.24269e-08	1.24269e-08	1	0	0	1	0	0
AAGCC	365	1919	5	43.8674	2476453204	151	719441470	9595	5.25753	8.32052	43.7454	2.66735	0.218727	0.0133367	0.174091	8.83227e-08	8.83227e-08	1	0	0	1	0	0
AAGCCAATCGGCTAGC	75	379	16	43.8674	2476453204	151	719441470	6064	5.05333	1.7097	8.63967	0.526798	0.138235	0.00842876	0.535453	5.58196e-08	5.58196e-08	1	0	0	1	1	0
AAGCCAG	77	465	7	43.8674	2476453204	151	719441470	3255	6.03896	1.75529	10.6001	0.646335	0.0742008	0.00452434	0.279952	2.99625e-08	2.99625e-08	1	0	0	1	0	0
AAGCCC	99	412	6	43.8674	2476453204	151	719441470	2472	4.16162	2.2568	9.39193	0.572666	0.0563516	0.003436	0.165362	2.2755e-08	2.2755e-08	1	0	0	1	0	0
AAGCCCC	1	4	7	43.8674	2476453204	151	719441470	28	4	0.022796	0.0911838	0.00555987	0.000638287	3.89191e-05	0.18543	2.57742e-10	2.57742e-10	1	0	0	1	0	0
AAGCCG	51	204	6	43.8674	2476453204	151	719441470	1224	4	1.16259	4.65037	0.283553	0.0279022	0.00170132	0.15894	1.1267e-08	1.1267e-08	1	0	0	1	0	0
AAGCCT	24	96	6	43.8674	2476453204	151	719441470	576	4	0.547103	2.18841	0.133437	0.0131305	0.000800621	0.15894	5.30213e-09	5.30213e-09	1	0	0	1	0	0
AAGCCTC	23	92	7	43.8674	2476453204	151	719441470	644	4	0.524307	2.09723	0.127877	0.0146806	0.000895139	0.18543	5.92807e-09	5.92807e-09	1	0	0	1	0	0
AAGCCTG	101	580	7	43.8674	2476453204	151	719441470	4060	5.74257	2.30239	13.2217	0.806181	0.0925516	0.00564327	0.266212	3.73726e-08	3.73726e-08	1	0	0	1	0	0
AAGCG	26	209	5	43.8674	2476453204	151	719441470	1045	8.03846	0.592695	4.76435	0.290503	0.0238218	0.00145252	0.266174	9.61931e-09	9.61931e-09	1	0	0	1	0	0
AAGCGAGAGAGC	24	139	12	43.8674	2476453204	151	719441470	1668	5.79167	0.547103	3.16864	0.193205	0.0380236	0.00231847	0.460265	1.53541e-08	1.53541e-08	1	0	0	1	0	0
AAGCGG	45	180	6	43.8674	2476453204	151	719441470	1080	4	1.02582	4.10327	0.250194	0.0246196	0.00150116	0.15894	9.94149e-09	9.94149e-09	1	0	0	1	0	0
AAGCTAG	51	296	7	43.8674	2476453204	151	719441470	2072	5.80392	1.16259	6.7476	0.41143	0.0472332	0.00288001	0.269056	1.90729e-08	1.90729e-08	1	0	0	1	0	0
AAGCTC	35	140	6	43.8674	2476453204	151	719441470	840	4	0.797858	3.19143	0.194595	0.0191486	0.00116757	0.15894	7.73227e-09	7.73227e-09	1	0	0	1	0	0
AAGCTCC	140	990	7	43.8674	2476453204	151	719441470	6930	7.07143	3.19143	22.568	1.37607	0.157976	0.00963247	0.327815	6.37912e-08	6.37912e-08	1	0	0	1	0	0
AAGCTCCGCCCAC	28	137	13	43.8674	2476453204	151	719441470	1781	4.89286	0.638287	3.12305	0.190425	0.0405996	0.00247553	0.421239	1.63942e-08	1.63942e-08	1	0	0	1	0	0
AAGCTG	15	60	6	43.8674	2476453204	151	719441470	360	4	0.341939	1.36776	0.083398	0.00820654	0.000500388	0.15894	3.31383e-09	3.31383e-09	1	0	0	1	0	0
AAGCTGG	47	224	7	43.8674	2476453204	151	719441470	1568	4.76596	1.07141	5.10629	0.311353	0.0357441	0.00217947	0.220938	1.44336e-08	1.44336e-08	1	0	0	1	0	0
AAGCTTC	25	100	7	43.8674	2476453204	151	719441470	700	4	0.569899	2.2796	0.138997	0.0159572	0.000972977	0.18543	6.44356e-09	6.44356e-09	1	0	0	1	0	0
AAGG	372388	4032374	4	43.8674	2476453204	151	719441470	16129496	10.8284	8488.94	91921.8	5604.87	367.687	22.4195	0.286846	0.000148473	0.000148473	1	1	1	0	0	0
AAGGAAGGAG	38	213	10	43.8674	2476453204	151	719441470	2130	5.60526	0.866246	4.85554	0.296063	0.0485554	0.00296063	0.371209	1.96068e-08	1.96068e-08	1	0	0	1	0	0
AAGGAAGGG	412	1775	9	43.8674	2476453204	151	719441470	15975	4.30825	9.39193	40.4628	2.46719	0.364165	0.0222047	0.256783	1.47051e-07	1.47051e-07	1	0	0	1	0	0
AAGGAAGGGGG	5	27	11	43.8674	2476453204	151	719441470	297	5.4	0.11398	0.615491	0.0375291	0.0067704	0.00041282	0.393377	2.73391e-09	2.73391e-09	1	0	0	1	0	0
AAGGAC	332	1402	6	43.8674	2476453204	151	719441470	8412	4.22289	7.56826	31.9599	1.94873	0.19176	0.0116924	0.167797	7.74331e-08	7.74331e-08	1	0	0	1	0	0
AAGGACAGG	32	245	9	43.8674	2476453204	151	719441470	2205	7.65625	0.72947	5.58501	0.340542	0.0502651	0.00306488	0.456333	2.02972e-08	2.02972e-08	1	0	0	1	0	0
AAGGACGGAGGG	96	416	12	43.8674	2476453204	151	719441470	4992	4.33333	2.18841	9.48312	0.578226	0.113797	0.00693872	0.344371	4.59518e-08	4.59518e-08	1	0	0	1	0	0
AAGGACGGGAGGAGAG	109	658	16	43.8674	2476453204	151	719441470	10528	6.0367	2.48476	14.9997	0.914598	0.239996	0.0146336	0.63965	9.69111e-08	9.69111e-08	1	0	0	1	1	0
AAGGAG	10130	74601	6	43.8674	2476453204	151	719441470	447606	7.36436	230.923	1700.6	103.693	10.2036	0.622158	0.292624	4.12025e-06	4.12025e-06	1	0	0	1	0	0
AAGGAGAGACAGAG	18	83	14	43.8674	2476453204	151	719441470	1162	4.61111	0.410327	1.89206	0.115367	0.0264889	0.00161514	0.42752	1.06963e-08	1.06963e-08	1	0	0	1	0	0
AAGGAGAGAG	109	502	10	43.8674	2476453204	151	719441470	5020	4.6055	2.48476	11.4436	0.697764	0.114436	0.00697764	0.305	4.62095e-08	4.62095e-08	1	0	0	1	0	0
AAGGAGAGG	40	199	9	43.8674	2476453204	151	719441470	1791	4.975	0.911838	4.53639	0.276603	0.0408275	0.00248943	0.296523	1.64863e-08	1.64863e-08	1	0	0	1	0	0
AAGGAGAGGG	17	90	10	43.8674	2476453204	151	719441470	900	5.29412	0.387531	2.05164	0.125097	0.0205164	0.00125097	0.350604	8.28457e-09	8.28457e-09	1	0	0	1	0	0
AAGGAGATTC	49	279	10	43.8674	2476453204	151	719441470	2790	5.69388	1.117	6.36007	0.387801	0.0636007	0.00387801	0.377078	2.56822e-08	2.56822e-08	1	0	0	1	0	0
AAGGAGC	1	4	7	43.8674	2476453204	151	719441470	28	4	0.022796	0.0911838	0.00555987	0.000638287	3.89191e-05	0.18543	2.57742e-10	2.57742e-10	1	0	0	1	0	0
AAGGAGG	290	1698	7	43.8674	2476453204	151	719441470	11886	5.85517	6.61083	38.7075	2.36016	0.270953	0.0165211	0.271432	1.09412e-07	1.09412e-07	1	0	0	1	0	0
AAGGAGGAGACG	90	627	12	43.8674	2476453204	151	719441470	7524	6.96667	2.05164	14.2931	0.871509	0.171517	0.0104581	0.553642	6.9259e-08	6.9259e-08	1	0	0	1	1	0
AAGGAGGAGCG	24	144	11	43.8674	2476453204	151	719441470	1584	6	0.547103	3.28262	0.200155	0.0361088	0.00220171	0.437086	1.45808e-08	1.45808e-08	1	0	0	1	0	0
AAGGAGGAGGAGAGG	36	159	15	43.8674	2476453204	151	719441470	2385	4.41667	0.820654	3.62456	0.221005	0.0543683	0.00331507	0.438742	2.19541e-08	2.19541e-08	1	0	0	1	0	0
AAGGAGGCGG	84	639	10	43.8674	2476453204	151	719441470	6390	7.60714	1.91486	14.5666	0.888189	0.145666	0.00888189	0.503784	5.88205e-08	5.88205e-08	1	0	0	1	1	0
AAGGAGGCTGGGAAGGC	62	312	17	43.8674	2476453204	151	719441470	5304	5.03226	1.41335	7.11234	0.43367	0.12091	0.00737239	0.566546	4.88237e-08	4.88237e-08	1	0	0	1	1	0
AAGGAGGGAG	16	84	10	43.8674	2476453204	151	719441470	840	5.25	0.364735	1.91486	0.116757	0.0191486	0.00116757	0.347682	7.73227e-09	7.73227e-09	1	0	0	1	0	0
AAGGAGGGAGGAGGAGGG	1	4	18	43.8674	2476453204	151	719441470	72	4	0.022796	0.0911838	0.00555987	0.00164131	0.000100078	0.476821	6.62766e-10	6.62766e-10	1	0	0	1	0	0
AAGGAGGGAGGGGGGAG	17	78	17	43.8674	2476453204	151	719441470	1326	4.58824	0.387531	1.77808	0.108417	0.0302274	0.0018431	0.516556	1.22059e-08	1.22059e-08	1	0	0	1	1	0
AAGGAGGGGGGAGAG	1	5	15	43.8674	2476453204	151	719441470	75	5	0.022796	0.11398	0.00694984	0.0017097	0.000104248	0.496689	6.90381e-10	6.90381e-10	1	0	0	1	0	0
AAGGAGT	48	202	7	43.8674	2476453204	151	719441470	1414	4.20833	1.09421	4.60478	0.280773	0.0322335	0.00196541	0.195088	1.3016e-08	1.3016e-08	1	0	0	1	0	0
AAGGAT	188	1642	6	43.8674	2476453204	151	719441470	9852	8.73404	4.28564	37.431	2.28233	0.224586	0.013694	0.347048	9.06885e-08	9.06885e-08	1	0	0	1	0	0
AAGGATAGG	20	98	9	43.8674	2476453204	151	719441470	882	4.9	0.455919	2.234	0.136217	0.020106	0.00122595	0.292053	8.11888e-09	8.11888e-09	1	0	0	1	0	0
AAGGC	1023	7920	5	43.8674	2476453204	151	719441470	39600	7.74194	23.3203	180.544	11.0085	0.90272	0.0550427	0.256355	3.64521e-07	3.64521e-07	1	0	0	1	0	0
AAGGCAAGGG	236	1317	10	43.8674	2476453204	151	719441470	13170	5.58051	5.37984	30.0223	1.83059	0.300223	0.0183059	0.36957	1.21231e-07	1.21231e-07	1	0	0	1	0	0
AAGGCAAGGGAGGG	82	471	14	43.8674	2476453204	151	719441470	6594	5.7439	1.86927	10.7369	0.654675	0.150316	0.00916544	0.532547	6.06983e-08	6.06983e-08	1	0	0	1	1	0
AAGGCC	145	632	6	43.8674	2476453204	151	719441470	3792	4.35862	3.30541	14.407	0.878459	0.0864422	0.00527076	0.17319	3.49057e-08	3.49057e-08	1	0	0	1	0	0
AAGGCCGAGG	4	21	10	43.8674	2476453204	151	719441470	210	5.25	0.0911838	0.478715	0.0291893	0.00478715	0.000291893	0.347682	1.93307e-09	1.93307e-09	1	0	0	1	0	0
AAGGCCGTGG	18	72	10	43.8674	2476453204	151	719441470	720	4	0.410327	1.64131	0.100078	0.0164131	0.00100078	0.264901	6.62766e-09	6.62766e-09	1	0	0	1	0	0
AAGGCG	42	172	6	43.8674	2476453204	151	719441470	1032	4.09524	0.95743	3.9209	0.239074	0.0235254	0.00143445	0.162725	9.49964e-09	9.49964e-09	1	0	0	1	0	0
AAGGCGAGAGGAGGGGG	14	70	17	43.8674	2476453204	151	719441470	1190	5	0.319143	1.59572	0.0972977	0.0271272	0.00165406	0.562914	1.0954e-08	1.0954e-08	1	0	0	1	1	0
AAGGCTG	43	172	7	43.8674	2476453204	151	719441470	1204	4	0.980226	3.9209	0.239074	0.0274463	0.00167352	0.18543	1.10829e-08	1.10829e-08	1	0	0	1	0	0
AAGGG	28406	250486	5	43.8674	2476453204	151	719441470	1252430	8.81807	647.542	5710.07	348.167	28.5503	1.74084	0.291989	1.15287e-05	1.15287e-05	1	1	0	1	0	0
AAGGGAAGGGG	72	322	11	43.8674	2476453204	151	719441470	3542	4.47222	1.64131	7.3403	0.447569	0.0807433	0.00492326	0.325791	3.26044e-08	3.26044e-08	1	0	0	1	0	0
AAGGGACGG	30	156	9	43.8674	2476453204	151	719441470	1404	5.2	0.683879	3.55617	0.216835	0.0320055	0.00195151	0.309934	1.29239e-08	1.29239e-08	1	0	0	1	0	0
AAGGGAG	285	3532	7	43.8674	2476453204	151	719441470	24724	12.393	6.49685	80.5153	4.90936	0.563607	0.0343655	0.574509	2.27586e-07	2.27586e-07	1	0	0	1	1	0
AAGGGAGAGG	27	114	10	43.8674	2476453204	151	719441470	1140	4.22222	0.615491	2.59874	0.158456	0.0259874	0.00158456	0.279617	1.04938e-08	1.04938e-08	1	0	0	1	0	0
AAGGGAGAGGG	25	144	11	43.8674	2476453204	151	719441470	1584	5.76	0.569899	3.28262	0.200155	0.0361088	0.00220171	0.419603	1.45808e-08	1.45808e-08	1	0	0	1	0	0
AAGGGAGGCC	32	152	10	43.8674	2476453204	151	719441470	1520	4.75	0.72947	3.46498	0.211275	0.0346498	0.00211275	0.31457	1.39917e-08	1.39917e-08	1	0	0	1	0	0
AAGGGAT	35	140	7	43.8674	2476453204	151	719441470	980	4	0.797858	3.19143	0.194595	0.02234	0.00136217	0.18543	9.02098e-09	9.02098e-09	1	0	0	1	0	0
AAGGGC	258	1197	6	43.8674	2476453204	151	719441470	7182	4.63953	5.88136	27.2868	1.66379	0.163721	0.00998274	0.184352	6.61109e-08	6.61109e-08	1	0	0	1	0	0
AAGGGCATACG	1	4	11	43.8674	2476453204	151	719441470	44	4	0.022796	0.0911838	0.00555987	0.00100302	6.11586e-05	0.291391	4.05024e-10	4.05024e-10	1	0	0	1	0	0
AAGGGCC	21	84	7	43.8674	2476453204	151	719441470	588	4	0.478715	1.91486	0.116757	0.013404	0.000817301	0.18543	5.41259e-09	5.41259e-09	1	0	0	1	0	0
AAGGGCT	1	4	7	43.8674	2476453204	151	719441470	28	4	0.022796	0.0911838	0.00555987	0.000638287	3.89191e-05	0.18543	2.57742e-10	2.57742e-10	1	0	0	1	0	0
AAGGGCTC	50	207	8	43.8674	2476453204	151	719441470	1656	4.14	1.1398	4.71876	0.287723	0.0377501	0.00230179	0.219338	1.52436e-08	1.52436e-08	1	0	0	1	0	0
AAGGGG	2492	13851	6	43.8674	2476453204	151	719441470	83106	5.55819	56.8075	315.747	19.2524	1.89448	0.115515	0.220855	7.64997e-07	7.64997e-07	1	0	0	1	0	0
AAGGGGAGG	181	751	9	43.8674	2476453204	151	719441470	6759	4.14917	4.12607	17.1198	1.04387	0.154078	0.00939479	0.247302	6.22171e-08	6.22171e-08	1	0	0	1	0	0
AAGGGGAGGG	152	619	10	43.8674	2476453204	151	719441470	6190	4.07237	3.46498	14.1107	0.86039	0.141107	0.0086039	0.269693	5.69794e-08	5.69794e-08	1	0	0	1	0	0
AAGGGGC	29	165	7	43.8674	2476453204	151	719441470	1155	5.68966	0.661083	3.76133	0.229345	0.0263293	0.00160541	0.263759	1.06319e-08	1.06319e-08	1	0	0	1	0	0
AAGGGGG	157	762	7	43.8674	2476453204	151	719441470	5334	4.8535	3.57896	17.3705	1.05915	0.121594	0.00741408	0.224997	4.90999e-08	4.90999e-08	1	0	0	1	0	0
AAGGGGGAGC	35	188	10	43.8674	2476453204	151	719441470	1880	5.37143	0.797858	4.28564	0.261314	0.0428564	0.00261314	0.355724	1.73056e-08	1.73056e-08	1	0	0	1	0	0
AAGGGGGGAGAGAG	22	119	14	43.8674	2476453204	151	719441470	1666	5.40909	0.501511	2.71272	0.165406	0.0379781	0.00231569	0.501505	1.53357e-08	1.53357e-08	1	0	0	1	1	0
AAGGGGGGGAGAG	3	15	13	43.8674	2476453204	151	719441470	195	5	0.0683879	0.341939	0.0208495	0.00444521	0.000271044	0.430464	1.79499e-09	1.79499e-09	1	0	0	1	0	0
AAGGGT	70	280	6	43.8674	2476453204	151	719441470	1680	4	1.59572	6.38287	0.389191	0.0382972	0.00233514	0.15894	1.54645e-08	1.54645e-08	1	0	0	1	0	0
AAGGGTC	7	40	7	43.8674	2476453204	151	719441470	280	5.71429	0.159572	0.911838	0.0555987	0.00638287	0.000389191	0.264901	2.57742e-09	2.57742e-09	1	0	0	1	0	0
AAGGGTG	44	176	7	43.8674	2476453204	151	719441470	1232	4	1.00302	4.01209	0.244634	0.0280846	0.00171244	0.18543	1.13407e-08	1.13407e-08	1	0	0	1	0	0
AAGGGTGTGT	18	84	10	43.8674	2476453204	151	719441470	840	4.66667	0.410327	1.91486	0.116757	0.0191486	0.00116757	0.309051	7.73227e-09	7.73227e-09	1	0	0	1	0	0
AAGGT	278	2398	5	43.8674	2476453204	151	719441470	11990	8.6259	6.33727	54.6647	3.33314	0.273323	0.0166657	0.285626	1.10369e-07	1.10369e-07	1	0	0	1	0	0
AAGGTAC	31	124	7	43.8674	2476453204	151	719441470	868	4	0.706674	2.8267	0.172356	0.0197869	0.00120649	0.18543	7.99001e-09	7.99001e-09	1	0	0	1	0	0
AAGGTAG	20	80	7	43.8674	2476453204	151	719441470	560	4	0.455919	1.82368	0.111197	0.0127657	0.000778382	0.18543	5.15485e-09	5.15485e-09	1	0	0	1	0	0
AAGGTC	91	364	6	43.8674	2476453204	151	719441470	2184	4	2.07443	8.29773	0.505948	0.0497864	0.00303569	0.15894	2.01039e-08	2.01039e-08	1	0	0	1	0	0
AAGGTG	91	462	6	43.8674	2476453204	151	719441470	2772	5.07692	2.07443	10.5317	0.642165	0.0631904	0.00385299	0.201732	2.55165e-08	2.55165e-08	1	0	0	1	0	0
AAGGTGCTCGGCGCGCGC	87	433	18	43.8674	2476453204	151	719441470	7794	4.97701	1.98325	9.87065	0.601856	0.177672	0.0108334	0.593286	7.17444e-08	7.17444e-08	1	0	0	1	1	0
AAGGTGG	11	44	7	43.8674	2476453204	151	719441470	308	4	0.250755	1.00302	0.0611586	0.00702115	0.00042811	0.18543	2.83516e-09	2.83516e-09	1	0	0	1	0	0
AAGGTGGTGG	39	172	10	43.8674	2476453204	151	719441470	1720	4.41026	0.889042	3.9209	0.239074	0.039209	0.00239074	0.29207	1.58327e-08	1.58327e-08	1	0	0	1	0	0
AAGT	5807	43425	4	43.8674	2476453204	151	719441470	173700	7.47804	132.376	989.914	60.3593	3.95966	0.241437	0.198094	1.59892e-06	1.59892e-06	1	0	0	0	0	0
AAGTAC	43	183	6	43.8674	2476453204	151	719441470	1098	4.25581	0.980226	4.17166	0.254364	0.02503	0.00152618	0.169105	1.01072e-08	1.01072e-08	1	0	0	1	0	0
AAGTACT	22	88	7	43.8674	2476453204	151	719441470	616	4	0.501511	2.00604	0.122317	0.0140423	0.00085622	0.18543	5.67033e-09	5.67033e-09	1	0	0	1	0	0
AAGTAG	62	347	6	43.8674	2476453204	151	719441470	2082	5.59677	1.41335	7.91019	0.482319	0.0474612	0.00289391	0.222388	1.9165e-08	1.9165e-08	1	0	0	1	0	0
AAGTAGT	74	296	7	43.8674	2476453204	151	719441470	2072	4	1.6869	6.7476	0.41143	0.0472332	0.00288001	0.18543	1.90729e-08	1.90729e-08	1	0	0	1	0	0
AAGTATC	55	239	7	43.8674	2476453204	151	719441470	1673	4.34545	1.25378	5.44823	0.332202	0.0381376	0.00232542	0.201445	1.54001e-08	1.54001e-08	1	0	0	1	0	0
AAGTATCT	37	171	8	43.8674	2476453204	151	719441470	1368	4.62162	0.84345	3.89811	0.237684	0.0311849	0.00190148	0.244854	1.25925e-08	1.25925e-08	1	0	0	1	0	0
AAGTATT	44	187	7	43.8674	2476453204	151	719441470	1309	4.25	1.00302	4.26284	0.259924	0.0298399	0.00181947	0.19702	1.20495e-08	1.20495e-08	1	0	0	1	0	0
AAGTC	25	149	5	43.8674	2476453204	151	719441470	745	5.96	0.569899	3.3966	0.207105	0.016983	0.00103553	0.197351	6.85778e-09	6.85778e-09	1	0	0	1	0	0
AAGTCAT	25	100	7	43.8674	2476453204	151	719441470	700	4	0.569899	2.2796	0.138997	0.0159572	0.000972977	0.18543	6.44356e-09	6.44356e-09	1	0	0	1	0	0
AAGTCCC	34	136	7	43.8674	2476453204	151	719441470	952	4	0.775062	3.10025	0.189036	0.0217017	0.00132325	0.18543	8.76324e-09	8.76324e-09	1	0	0	1	0	0
AAGTCG	36	144	6	43.8674	2476453204	151	719441470	864	4	0.820654	3.28262	0.200155	0.0196957	0.00120093	0.15894	7.95319e-09	7.95319e-09	1	0	0	1	0	0
AAGTCT	14	56	6	43.8674	2476453204	151	719441470	336	4	0.319143	1.27657	0.0778382	0.00765944	0.000467029	0.15894	3.09291e-09	3.09291e-09	1	0	0	1	0	0
AAGTG	566	3693	5	43.8674	2476453204	151	719441470	18465	6.52473	12.9025	84.1854	5.13315	0.420927	0.0256657	0.216051	1.69972e-07	1.69972e-07	1	0	0	1	0	0
AAGTGAATAC	21	101	10	43.8674	2476453204	151	719441470	1010	4.80952	0.478715	2.30239	0.140387	0.0230239	0.00140387	0.318512	9.29713e-09	9.29713e-09	1	0	0	1	0	0
AAGTGG	13	52	6	43.8674	2476453204	151	719441470	312	4	0.296347	1.18539	0.0722783	0.00711234	0.00043367	0.15894	2.87199e-09	2.87199e-09	1	0	0	1	0	0
AAGTGGAGTACT	65	342	12	43.8674	2476453204	151	719441470	4104	5.26154	1.48174	7.79622	0.475369	0.0935546	0.00570443	0.418136	3.77776e-08	3.77776e-08	1	0	0	1	0	0
AAGTGTC	34	136	7	43.8674	2476453204	151	719441470	952	4	0.775062	3.10025	0.189036	0.0217017	0.00132325	0.18543	8.76324e-09	8.76324e-09	1	0	0	1	0	0
AAT	148717	1589665	3	43.8674	2476453204	151	719441470	4768995	10.6892	3390.15	36237.9	2209.58	108.714	6.62875	0.212368	4.3899e-05	4.3899e-05	1	1	1	0	0	0
AATAATC	1	4	7	43.8674	2476453204	151	719441470	28	4	0.022796	0.0911838	0.00555987	0.000638287	3.89191e-05	0.18543	2.57742e-10	2.57742e-10	1	0	0	1	0	0
AATAATT	36	187	7	43.8674	2476453204	151	719441470	1309	5.19444	0.820654	4.26284	0.259924	0.0298399	0.00181947	0.240802	1.20495e-08	1.20495e-08	1	0	0	1	0	0
AATAC	5868	44660	5	43.8674	2476453204	151	719441470	223300	7.61077	133.767	1018.07	62.0759	5.09034	0.31038	0.252012	2.05549e-06	2.05549e-06	1	0	0	1	0	0
AATACAG	15	60	7	43.8674	2476453204	151	719441470	420	4	0.341939	1.36776	0.083398	0.0095743	0.000583786	0.18543	3.86613e-09	3.86613e-09	1	0	0	1	0	0
AATACAT	86	395	7	43.8674	2476453204	151	719441470	2765	4.59302	1.96045	9.0044	0.549037	0.0630308	0.00384326	0.212922	2.5452e-08	2.5452e-08	1	0	0	1	0	0
AATACATTATATACATAT	31	140	18	43.8674	2476453204	151	719441470	2520	4.51613	0.706674	3.19143	0.194595	0.0574458	0.00350272	0.538347	2.31968e-08	2.31968e-08	1	0	0	1	1	0
AATACC	14	78	6	43.8674	2476453204	151	719441470	468	5.57143	0.319143	1.77808	0.108417	0.0106685	0.000650505	0.221381	4.30798e-09	4.30798e-09	1	0	0	1	0	0
AATACT	898	5189	6	43.8674	2476453204	151	719441470	31134	5.7784	20.4708	118.288	7.21254	0.709729	0.0432752	0.229605	2.86591e-07	2.86591e-07	1	0	0	1	0	0
AATAG	13234	111442	5	43.8674	2476453204	151	719441470	557210	8.42089	301.682	2540.43	154.901	12.7021	0.774504	0.278837	5.12916e-06	5.12916e-06	1	1	0	1	0	0
AATAGAATGC	25	128	10	43.8674	2476453204	151	719441470	1280	5.12	0.569899	2.91788	0.177916	0.0291788	0.00177916	0.339073	1.17825e-08	1.17825e-08	1	0	0	1	0	0
AATAGAG	22	88	7	43.8674	2476453204	151	719441470	616	4	0.501511	2.00604	0.122317	0.0140423	0.00085622	0.18543	5.67033e-09	5.67033e-09	1	0	0	1	0	0
AATAGAT	122	590	7	43.8674	2476453204	151	719441470	4130	4.83607	2.78111	13.4496	0.820081	0.0941473	0.00574056	0.224188	3.8017e-08	3.8017e-08	1	0	0	1	0	0
AATAGC	25	100	6	43.8674	2476453204	151	719441470	600	4	0.569899	2.2796	0.138997	0.0136776	0.00083398	0.15894	5.52305e-09	5.52305e-09	1	0	0	1	0	0
AATAGG	122	878	6	43.8674	2476453204	151	719441470	5268	7.19672	2.78111	20.0148	1.22039	0.120089	0.00732235	0.285962	4.84924e-08	4.84924e-08	1	0	0	1	0	0
AATAGGG	33	132	7	43.8674	2476453204	151	719441470	924	4	0.752266	3.00907	0.183476	0.0210635	0.00128433	0.18543	8.50549e-09	8.50549e-09	1	0	0	1	0	0
AATAGGT	42	276	7	43.8674	2476453204	151	719441470	1932	6.57143	0.95743	6.29168	0.383631	0.0440418	0.00268542	0.304636	1.77842e-08	1.77842e-08	1	0	0	1	0	0
AATAGT	724	4816	6	43.8674	2476453204	151	719441470	28896	6.65193	16.5043	109.785	6.69408	0.658712	0.0401645	0.264315	2.6599e-07	2.6599e-07	1	0	0	1	0	0
AATAGTG	15	60	7	43.8674	2476453204	151	719441470	420	4	0.341939	1.36776	0.083398	0.0095743	0.000583786	0.18543	3.86613e-09	3.86613e-09	1	0	0	1	0	0
AATAT	23005	195016	5	43.8674	2476453204	151	719441470	975080	8.47711	524.421	4445.58	271.066	22.2279	1.35533	0.280699	8.97569e-06	8.97569e-06	1	1	0	1	0	0
AATATAATTACT	32	133	12	43.8674	2476453204	151	719441470	1596	4.15625	0.72947	3.03186	0.184866	0.0363823	0.00221839	0.330298	1.46913e-08	1.46913e-08	1	0	0	1	0	0
AATATAC	26	104	7	43.8674	2476453204	151	719441470	728	4	0.592695	2.37078	0.144557	0.0165955	0.0010119	0.18543	6.7013e-09	6.7013e-09	1	0	0	1	0	0
AATATAG	107	569	7	43.8674	2476453204	151	719441470	3983	5.31776	2.43917	12.9709	0.790891	0.0907963	0.00553624	0.246519	3.66638e-08	3.66638e-08	1	0	0	1	0	0
AATATAT	2748	16183	7	43.8674	2476453204	151	719441470	113281	5.88901	62.6433	368.907	22.4938	2.58235	0.157457	0.273	1.04276e-06	1.04276e-06	1	0	0	1	0	0
AATATATGTGT	36	165	11	43.8674	2476453204	151	719441470	1815	4.58333	0.820654	3.76133	0.229345	0.0413747	0.00252279	0.333885	1.67072e-08	1.67072e-08	1	0	0	1	0	0
AATATC	221	1103	6	43.8674	2476453204	151	719441470	6618	4.99095	5.03791	25.1439	1.53313	0.150864	0.0091988	0.198316	6.09192e-08	6.09192e-08	1	0	0	1	0	0
AATATCATAT	65	294	10	43.8674	2476453204	151	719441470	2940	4.52308	1.48174	6.70201	0.40865	0.0670201	0.0040865	0.299542	2.70629e-08	2.70629e-08	1	0	0	1	0	0
AATATCC	15	60	7	43.8674	2476453204	151	719441470	420	4	0.341939	1.36776	0.083398	0.0095743	0.000583786	0.18543	3.86613e-09	3.86613e-09	1	0	0	1	0	0
AATATCT	18	101	7	43.8674	2476453204	151	719441470	707	5.61111	0.410327	2.30239	0.140387	0.0161167	0.000982707	0.260118	6.50799e-09	6.50799e-09	1	0	0	1	0	0
AATATG	494	2496	6	43.8674	2476453204	151	719441470	14976	5.05263	11.2612	56.8987	3.46936	0.341392	0.0208161	0.200767	1.37855e-07	1.37855e-07	1	0	0	1	0	0
AATATGC	44	176	7	43.8674	2476453204	151	719441470	1232	4	1.00302	4.01209	0.244634	0.0280846	0.00171244	0.18543	1.13407e-08	1.13407e-08	1	0	0	1	0	0
AATATGT	158	761	7	43.8674	2476453204	151	719441470	5327	4.81646	3.60176	17.3477	1.05776	0.121434	0.00740435	0.223279	4.90355e-08	4.90355e-08	1	0	0	1	0	0
AATATGTAGT	32	140	10	43.8674	2476453204	151	719441470	1400	4.375	0.72947	3.19143	0.194595	0.0319143	0.00194595	0.289735	1.28871e-08	1.28871e-08	1	0	0	1	0	0
AATATGTATATG	13	68	12	43.8674	2476453204	151	719441470	816	5.23077	0.296347	1.55012	0.0945178	0.0186015	0.00113421	0.41569	7.51135e-09	7.51135e-09	1	0	0	1	0	0
AATATGTGTGTATATGTG	37	151	18	43.8674	2476453204	151	719441470	2718	4.08108	0.84345	3.44219	0.209885	0.0619594	0.00377793	0.486486	2.50194e-08	2.50194e-08	1	0	0	1	0	0
AATATT	336	1571	6	43.8674	2476453204	151	719441470	9426	4.6756	7.65944	35.8124	2.18364	0.214875	0.0131018	0.185785	8.67671e-08	8.67671e-08	1	0	0	1	0	0
AATATTC	90	411	7	43.8674	2476453204	151	719441470	2877	4.56667	2.05164	9.36914	0.571276	0.065584	0.00399894	0.2117	2.6483e-08	2.6483e-08	1	0	0	1	0	0
AATC	17571	115102	4	43.8674	2476453204	151	719441470	460408	6.55068	400.548	2623.86	159.988	10.4954	0.639952	0.173528	4.23809e-06	4.23809e-06	1	1	0	0	0	0
AATCAC	39	156	6	43.8674	2476453204	151	719441470	936	4	0.889042	3.55617	0.216835	0.021337	0.00130101	0.15894	8.61596e-09	8.61596e-09	1	0	0	1	0	0
AATCACC	13	65	7	43.8674	2476453204	151	719441470	455	5	0.296347	1.48174	0.0903479	0.0103722	0.000632435	0.231788	4.18831e-09	4.18831e-09	1	0	0	1	0	0
AATCAG	161	794	6	43.8674	2476453204	151	719441470	4764	4.93168	3.67015	18.1	1.10363	0.1086	0.0066218	0.195961	4.3853e-08	4.3853e-08	1	0	0	1	0	0
AATCAT	719	3730	6	43.8674	2476453204	151	719441470	22380	5.18776	16.3903	85.0289	5.18458	0.510173	0.0311075	0.206136	2.0601e-07	2.0601e-07	1	0	0	1	0	0
AATCC	643	4373	5	43.8674	2476453204	151	719441470	21865	6.80093	14.6578	99.6867	6.07833	0.498433	0.0303916	0.225196	2.01269e-07	2.01269e-07	1	0	0	1	0	0
AATCCAT	35	140	7	43.8674	2476453204	151	719441470	980	4	0.797858	3.19143	0.194595	0.02234	0.00136217	0.18543	9.02098e-09	9.02098e-09	1	0	0	1	0	0
AATCCC	118	488	6	43.8674	2476453204	151	719441470	2928	4.13559	2.68992	11.1244	0.678304	0.0667465	0.00406982	0.164328	2.69525e-08	2.69525e-08	1	0	0	1	0	0
AATCCT	79	316	6	43.8674	2476453204	151	719441470	1896	4	1.80088	7.20352	0.43923	0.0432211	0.00263538	0.15894	1.74528e-08	1.74528e-08	1	0	0	1	0	0
AATCG	346	2025	5	43.8674	2476453204	151	719441470	10125	5.8526	7.8874	46.1618	2.81468	0.230809	0.0140734	0.193795	9.32014e-08	9.32014e-08	1	0	0	1	0	0
AATCGGCCCCAGCC	21	88	14	43.8674	2476453204	151	719441470	1232	4.19048	0.478715	2.00604	0.122317	0.0280846	0.00171244	0.388521	1.13407e-08	1.13407e-08	1	0	0	1	0	0
AATCGGG	15	60	7	43.8674	2476453204	151	719441470	420	4	0.341939	1.36776	0.083398	0.0095743	0.000583786	0.18543	3.86613e-09	3.86613e-09	1	0	0	1	0	0
AATCT	883	5348	5	43.8674	2476453204	151	719441470	26740	6.05663	20.1288	121.913	7.43354	0.609564	0.0371677	0.200551	2.46144e-07	2.46144e-07	1	0	0	1	0	0
AATCTACATGTATAT	68	461	15	43.8674	2476453204	151	719441470	6915	6.77941	1.55012	10.5089	0.640775	0.157634	0.00961162	0.673451	6.36531e-08	6.36531e-08	1	0	0	1	1	0
AATCTAT	40	190	7	43.8674	2476453204	151	719441470	1330	4.75	0.911838	4.33123	0.264094	0.0303186	0.00184866	0.220199	1.22428e-08	1.22428e-08	1	0	0	1	0	0
AATCTC	115	725	6	43.8674	2476453204	151	719441470	4350	6.30435	2.62153	16.5271	1.00773	0.0991624	0.00604636	0.250504	4.00421e-08	4.00421e-08	1	0	0	1	0	0
AATCTG	163	691	6	43.8674	2476453204	151	719441470	4146	4.23926	3.71574	15.752	0.960467	0.094512	0.0057628	0.168448	3.81643e-08	3.81643e-08	1	0	0	1	0	0
AATG	155094	1128091	4	43.8674	2476453204	151	719441470	4512364	7.2736	3535.52	25715.9	1568.01	102.864	6.27204	0.192678	4.15367e-05	4.15367e-05	1	1	1	0	0	0
AATGAATGAGCGGGCG	25	101	16	43.8674	2476453204	151	719441470	1616	4.04	0.569899	2.30239	0.140387	0.0368383	0.00224619	0.428079	1.48754e-08	1.48754e-08	1	0	0	1	0	0
AATGAC	106	424	6	43.8674	2476453204	151	719441470	2544	4	2.41637	9.66548	0.589346	0.0579929	0.00353608	0.15894	2.34177e-08	2.34177e-08	1	0	0	1	0	0
AATGACT	5	25	7	43.8674	2476453204	151	719441470	175	5	0.11398	0.569899	0.0347492	0.00398929	0.000243244	0.231788	1.61089e-09	1.61089e-09	1	0	0	1	0	0
AATGAG	1923	10942	6	43.8674	2476453204	151	719441470	65652	5.69007	43.8366	249.433	15.209	1.4966	0.0912541	0.226095	6.04332e-07	6.04332e-07	1	0	0	1	0	0
AATGAGGGATG	34	184	11	43.8674	2476453204	151	719441470	2024	5.41176	0.775062	4.19445	0.255754	0.046139	0.00281329	0.394235	1.86311e-08	1.86311e-08	1	0	0	1	0	0
AATGAGGGG	34	152	9	43.8674	2476453204	151	719441470	1368	4.47059	0.775062	3.46498	0.211275	0.0311849	0.00190148	0.266459	1.25925e-08	1.25925e-08	1	0	0	1	0	0
AATGAT	476	2156	6	43.8674	2476453204	151	719441470	12936	4.52941	10.8509	49.1481	2.99677	0.294888	0.0179806	0.179977	1.19077e-07	1.19077e-07	1	0	0	1	0	0
AATGATC	18	72	7	43.8674	2476453204	151	719441470	504	4	0.410327	1.64131	0.100078	0.0114892	0.000700543	0.18543	4.63936e-09	4.63936e-09	1	0	0	1	0	0
AATGATG	38	186	7	43.8674	2476453204	151	719441470	1302	4.89474	0.866246	4.24005	0.258534	0.0296803	0.00180974	0.226908	1.1985e-08	1.1985e-08	1	0	0	1	0	0
AATGC	288	2097	5	43.8674	2476453204	151	719441470	10485	7.28125	6.56523	47.8031	2.91476	0.239016	0.0145738	0.241101	9.65153e-08	9.65153e-08	1	0	0	1	0	0
AATGCC	34	136	6	43.8674	2476453204	151	719441470	816	4	0.775062	3.10025	0.189036	0.0186015	0.00113421	0.15894	7.51135e-09	7.51135e-09	1	0	0	1	0	0
AATGCCT	38	152	7	43.8674	2476453204	151	719441470	1064	4	0.866246	3.46498	0.211275	0.0242549	0.00147893	0.18543	9.79421e-09	9.79421e-09	1	0	0	1	0	0
AATGCT	26	142	6	43.8674	2476453204	151	719441470	852	5.46154	0.592695	3.23703	0.197375	0.0194222	0.00118425	0.217015	7.84273e-09	7.84273e-09	1	0	0	1	0	0
AATGG	2815	23120	5	43.8674	2476453204	151	719441470	115600	8.21314	64.1706	527.042	32.136	2.63521	0.16068	0.271958	1.06411e-06	1.06411e-06	1	0	0	1	0	0
AATGGAATTATATAC	37	153	15	43.8674	2476453204	151	719441470	2295	4.13514	0.84345	3.48778	0.212665	0.0523167	0.00318997	0.410775	2.11257e-08	2.11257e-08	1	0	0	1	0	0
AATGGAG	39	178	7	43.8674	2476453204	151	719441470	1246	4.5641	0.889042	4.05768	0.247414	0.0284038	0.0017319	0.211581	1.14695e-08	1.14695e-08	1	0	0	1	0	0
AATGGAT	44	176	7	43.8674	2476453204	151	719441470	1232	4	1.00302	4.01209	0.244634	0.0280846	0.00171244	0.18543	1.13407e-08	1.13407e-08	1	0	0	1	0	0
AATGGC	69	276	6	43.8674	2476453204	151	719441470	1656	4	1.57292	6.29168	0.383631	0.0377501	0.00230179	0.15894	1.52436e-08	1.52436e-08	1	0	0	1	0	0
AATGGG	37	198	6	43.8674	2476453204	151	719441470	1188	5.35135	0.84345	4.5136	0.275213	0.0270816	0.00165128	0.212636	1.09356e-08	1.09356e-08	1	0	0	1	0	0
AATGGGT	19	94	7	43.8674	2476453204	151	719441470	658	4.94737	0.433123	2.14282	0.130657	0.0149997	0.000914598	0.229348	6.05694e-09	6.05694e-09	1	0	0	1	0	0
AATGGT	178	1103	6	43.8674	2476453204	151	719441470	6618	6.19663	4.05768	25.1439	1.53313	0.150864	0.0091988	0.246224	6.09192e-08	6.09192e-08	1	0	0	1	0	0
AATGT	1147	9217	5	43.8674	2476453204	151	719441470	46085	8.03575	26.147	210.11	12.8113	1.05055	0.0640566	0.266084	4.24216e-07	4.24216e-07	1	0	0	1	0	0
AATGTAC	21	84	7	43.8674	2476453204	151	719441470	588	4	0.478715	1.91486	0.116757	0.013404	0.000817301	0.18543	5.41259e-09	5.41259e-09	1	0	0	1	0	0
AATGTACTAC	35	153	10	43.8674	2476453204	151	719441470	1530	4.37143	0.797858	3.48778	0.212665	0.0348778	0.00212665	0.289499	1.40838e-08	1.40838e-08	1	0	0	1	0	0
AATGTAT	21	113	7	43.8674	2476453204	151	719441470	791	5.38095	0.478715	2.57594	0.157066	0.0180316	0.00109946	0.249448	7.28122e-09	7.28122e-09	1	0	0	1	0	0
AATGTC	26	104	6	43.8674	2476453204	151	719441470	624	4	0.592695	2.37078	0.144557	0.0142247	0.000867339	0.15894	5.74397e-09	5.74397e-09	1	0	0	1	0	0
AATGTCT	40	160	7	43.8674	2476453204	151	719441470	1120	4	0.911838	3.64735	0.222395	0.0255315	0.00155676	0.18543	1.03097e-08	1.03097e-08	1	0	0	1	0	0
AATGTG	227	1540	6	43.8674	2476453204	151	719441470	9240	6.78414	5.17468	35.1058	2.14055	0.210635	0.0128433	0.269569	8.50549e-08	8.50549e-08	1	0	0	1	0	0
AATGTGG	30	120	7	43.8674	2476453204	151	719441470	840	4	0.683879	2.73551	0.166796	0.0191486	0.00116757	0.18543	7.73227e-09	7.73227e-09	1	0	0	1	0	0
AATGTGGGTGG	23	104	11	43.8674	2476453204	151	719441470	1144	4.52174	0.524307	2.37078	0.144557	0.0260786	0.00159012	0.329398	1.05306e-08	1.05306e-08	1	0	0	1	0	0
AATGTGT	42	168	7	43.8674	2476453204	151	719441470	1176	4	0.95743	3.82972	0.233514	0.026808	0.0016346	0.18543	1.08252e-08	1.08252e-08	1	0	0	1	0	0
AATT	19603	129640	4	43.8674	2476453204	151	719441470	518560	6.61327	446.869	2955.27	180.195	11.8211	0.720781	0.175186	4.77339e-06	4.77339e-06	1	1	0	0	0	0
AATTAC	72	288	6	43.8674	2476453204	151	719441470	1728	4	1.64131	6.56523	0.400311	0.0393914	0.00240186	0.15894	1.59064e-08	1.59064e-08	1	0	0	1	0	0
AATTACC	44	176	7	43.8674	2476453204	151	719441470	1232	4	1.00302	4.01209	0.244634	0.0280846	0.00171244	0.18543	1.13407e-08	1.13407e-08	1	0	0	1	0	0
AATTACT	32	128	7	43.8674	2476453204	151	719441470	896	4	0.72947	2.91788	0.177916	0.0204252	0.00124541	0.18543	8.24775e-09	8.24775e-09	1	0	0	1	0	0
AATTAG	530	2961	6	43.8674	2476453204	151	719441470	17766	5.58679	12.0819	67.4988	4.11569	0.404993	0.0246942	0.221992	1.63537e-07	1.63537e-07	1	0	0	1	0	0
AATTAGG	8	32	7	43.8674	2476453204	151	719441470	224	4	0.182368	0.72947	0.0444789	0.00510629	0.000311353	0.18543	2.06194e-09	2.06194e-09	1	0	0	1	0	0
AATTAT	179	898	6	43.8674	2476453204	151	719441470	5388	5.01676	4.08048	20.4708	1.24819	0.122825	0.00748914	0.199341	4.9597e-08	4.9597e-08	1	0	0	1	0	0
AATTC	2670	19734	5	43.8674	2476453204	151	719441470	98670	7.39101	60.8652	449.855	27.4296	2.24928	0.137148	0.244735	9.08265e-07	9.08265e-07	1	0	0	1	0	0
AATTCC	180	939	6	43.8674	2476453204	151	719441470	5634	5.21667	4.10327	21.4054	1.30518	0.128432	0.00783107	0.207285	5.18614e-08	5.18614e-08	1	0	0	1	0	0
AC	3388900	59072212	2	43.8674	2476453204	151	719441470	118144424	17.4311	77253.2	1.34661e+06	82108.4	2693.21	164.217	0.230875	0.00108753	0.00108753	1	1	1	0	0	0
ACACACACAGAGAG	1	4	14	43.8674	2476453204	151	719441470	56	4	0.022796	0.0911838	0.00555987	0.00127657	7.78382e-05	0.370861	5.15485e-10	5.15485e-10	1	0	0	1	0	0
ACACACACCCACAGCC	53	278	16	43.8674	2476453204	151	719441470	4448	5.24528	1.20819	6.33727	0.386411	0.101396	0.00618257	0.555792	4.09442e-08	4.09442e-08	1	0	0	1	1	0
ACACACACGCAGACGC	14	56	16	43.8674	2476453204	151	719441470	896	4	0.319143	1.27657	0.0778382	0.0204252	0.00124541	0.423841	8.24775e-09	8.24775e-09	1	0	0	1	0	0
ACACACACTC	252	1296	10	43.8674	2476453204	151	719441470	12960	5.14286	5.74458	29.5436	1.8014	0.295436	0.018014	0.340587	1.19298e-07	1.19298e-07	1	0	0	1	0	0
ACACACACTGAGAGACAGAG	35	142	20	43.8674	2476453204	151	719441470	2840	4.05714	0.797858	3.23703	0.197375	0.0647405	0.00394751	0.53737	2.61424e-08	2.61424e-08	1	0	0	1	1	0
ACACACAGAGAGAGAG	12	62	16	43.8674	2476453204	151	719441470	992	5.16667	0.273551	1.41335	0.086178	0.0226136	0.00137885	0.547461	9.13144e-09	9.13144e-09	1	0	0	1	1	0
ACACACC	104	481	7	43.8674	2476453204	151	719441470	3367	4.625	2.37078	10.9649	0.668574	0.076754	0.00468002	0.214404	3.09935e-08	3.09935e-08	1	0	0	1	0	0
ACACACGCAT	63	367	10	43.8674	2476453204	151	719441470	3670	5.8254	1.43614	8.36611	0.510118	0.0836611	0.00510118	0.385788	3.37826e-08	3.37826e-08	1	0	0	1	0	0
ACACACGT	18607	137339	8	43.8674	2476453204	151	719441470	1098712	7.38104	424.164	3130.77	190.897	25.0462	1.52717	0.391048	1.01137e-05	1.01137e-05	1	1	0	1	0	0
ACACACTCTC	1	4	10	43.8674	2476453204	151	719441470	40	4	0.022796	0.0911838	0.00555987	0.000911838	5.55987e-05	0.264901	3.68203e-10	3.68203e-10	1	0	0	1	0	0
ACACAG	603	2829	6	43.8674	2476453204	151	719441470	16974	4.69154	13.746	64.4897	3.93222	0.386938	0.0235933	0.186419	1.56247e-07	1.56247e-07	1	0	0	1	0	0
ACACAGACACGCAGACAG	76	345	18	43.8674	2476453204	151	719441470	6210	4.53947	1.73249	7.8646	0.479539	0.141563	0.0086317	0.541129	5.71635e-08	5.71635e-08	1	0	0	1	1	0
ACACAGACAG	57	371	10	43.8674	2476453204	151	719441470	3710	6.50877	1.29937	8.4573	0.515678	0.084573	0.00515678	0.431044	3.41508e-08	3.41508e-08	1	0	0	1	0	0
ACACAGACAGAGACGCAG	78	373	18	43.8674	2476453204	151	719441470	6714	4.78205	1.77808	8.50289	0.518458	0.153052	0.00933224	0.570046	6.18029e-08	6.18029e-08	1	0	0	1	1	0
ACACAGC	39	190	7	43.8674	2476453204	151	719441470	1330	4.87179	0.889042	4.33123	0.264094	0.0303186	0.00184866	0.225845	1.22428e-08	1.22428e-08	1	0	0	1	0	0
ACACAT	3429	22452	6	43.8674	2476453204	151	719441470	134712	6.54768	78.1673	511.815	31.2075	3.07089	0.187245	0.260173	1.24003e-06	1.24003e-06	1	0	0	1	0	0
ACACATATATATATG	82	496	15	43.8674	2476453204	151	719441470	7440	6.04878	1.86927	11.3068	0.689424	0.169602	0.0103414	0.600872	6.84858e-08	6.84858e-08	1	0	0	1	1	0
ACACATC	32	128	7	43.8674	2476453204	151	719441470	896	4	0.72947	2.91788	0.177916	0.0204252	0.00124541	0.18543	8.24775e-09	8.24775e-09	1	0	0	1	0	0
ACACC	488	3456	5	43.8674	2476453204	151	719441470	17280	7.08197	11.1244	78.7828	4.80373	0.393914	0.0240186	0.234502	1.59064e-07	1.59064e-07	1	0	0	1	0	0
ACACCACGCACGCGTGC	53	213	17	43.8674	2476453204	151	719441470	3621	4.01887	1.20819	4.85554	0.296063	0.0825441	0.00503307	0.452455	3.33316e-08	3.33316e-08	1	0	0	1	0	0
ACACCATC	8	36	8	43.8674	2476453204	151	719441470	288	4.5	0.182368	0.820654	0.0500388	0.00656523	0.000400311	0.238411	2.65106e-09	2.65106e-09	1	0	0	1	0	0
ACACCC	1914	8800	6	43.8674	2476453204	151	719441470	52800	4.5977	43.6314	200.604	12.2317	1.20363	0.0733903	0.18269	4.86028e-07	4.86028e-07	1	0	0	1	0	0
ACACCCC	16	64	7	43.8674	2476453204	151	719441470	448	4	0.364735	1.45894	0.0889579	0.0102126	0.000622705	0.18543	4.12388e-09	4.12388e-09	1	0	0	1	0	0
ACACCG	36	144	6	43.8674	2476453204	151	719441470	864	4	0.820654	3.28262	0.200155	0.0196957	0.00120093	0.15894	7.95319e-09	7.95319e-09	1	0	0	1	0	0
ACACCGAGAG	9	48	10	43.8674	2476453204	151	719441470	480	5.33333	0.205164	1.09421	0.0667184	0.0109421	0.000667184	0.353201	4.41844e-09	4.41844e-09	1	0	0	1	0	0
ACACCGAGGGAGAG	29	181	14	43.8674	2476453204	151	719441470	2534	6.24138	0.661083	4.12607	0.251584	0.0577649	0.00352218	0.578671	2.33257e-08	2.33257e-08	1	0	0	1	1	0
ACACCGGCCGACAGAG	81	407	16	43.8674	2476453204	151	719441470	6512	5.02469	1.84647	9.27795	0.565717	0.148447	0.00905147	0.532418	5.99435e-08	5.99435e-08	1	0	0	1	1	0
ACACCT	4	16	6	43.8674	2476453204	151	719441470	96	4	0.0911838	0.364735	0.0222395	0.00218841	0.000133437	0.15894	8.83688e-10	8.83688e-10	1	0	0	1	0	0
ACACG	70	475	5	43.8674	2476453204	151	719441470	2375	6.78571	1.59572	10.8281	0.660234	0.0541404	0.00330117	0.224693	2.18621e-08	2.18621e-08	1	0	0	1	0	0
ACACGC	1900	8496	6	43.8674	2476453204	151	719441470	50976	4.47158	43.3123	193.674	11.8092	1.16205	0.070855	0.177679	4.69238e-07	4.69238e-07	1	0	0	1	0	0
ACACGCACCT	35	143	10	43.8674	2476453204	151	719441470	1430	4.08571	0.797858	3.25982	0.198765	0.0325982	0.00198765	0.270577	1.31633e-08	1.31633e-08	1	0	0	1	0	0
ACACGCACGCACAG	63	336	14	43.8674	2476453204	151	719441470	4704	5.33333	1.43614	7.65944	0.467029	0.107232	0.00653841	0.494481	4.33007e-08	4.33007e-08	1	0	0	1	0	0
ACACGCG	19	76	7	43.8674	2476453204	151	719441470	532	4	0.433123	1.73249	0.105638	0.0121274	0.000739463	0.18543	4.8971e-09	4.8971e-09	1	0	0	1	0	0
ACACGCGCAGACAG	21	99	14	43.8674	2476453204	151	719441470	1386	4.71429	0.478715	2.2568	0.137607	0.0315952	0.00192649	0.437086	1.27582e-08	1.27582e-08	1	0	0	1	0	0
ACACGG	35	140	6	43.8674	2476453204	151	719441470	840	4	0.797858	3.19143	0.194595	0.0191486	0.00116757	0.15894	7.73227e-09	7.73227e-09	1	0	0	1	0	0
ACACGT	18	104	6	43.8674	2476453204	151	719441470	624	5.77778	0.410327	2.37078	0.144557	0.0142247	0.000867339	0.229581	5.74397e-09	5.74397e-09	1	0	0	1	0	0
ACACGTAT	23491	257650	8	43.8674	2476453204	151	719441470	2061200	10.968	535.5	5873.38	358.125	46.987	2.865	0.581088	1.89735e-05	1.89735e-05	1	1	0	1	1	0
ACACGTCCGC	16	73	10	43.8674	2476453204	151	719441470	730	4.5625	0.364735	1.6641	0.101468	0.016641	0.00101468	0.302152	6.71971e-09	6.71971e-09	1	0	0	1	0	0
ACACT	157	1033	5	43.8674	2476453204	151	719441470	5165	6.57962	3.57896	23.5482	1.43584	0.117741	0.00717918	0.217868	4.75442e-08	4.75442e-08	1	0	0	1	0	0
ACACTACAT	37	148	9	43.8674	2476453204	151	719441470	1332	4	0.84345	3.3738	0.205715	0.0303642	0.00185144	0.238411	1.22612e-08	1.22612e-08	1	0	0	1	0	0
ACACTAG	27	176	7	43.8674	2476453204	151	719441470	1232	6.51852	0.615491	4.01209	0.244634	0.0280846	0.00171244	0.302183	1.13407e-08	1.13407e-08	1	0	0	1	0	0
ACACTATATGTAT	22	88	13	43.8674	2476453204	151	719441470	1144	4	0.501511	2.00604	0.122317	0.0260786	0.00159012	0.344371	1.05306e-08	1.05306e-08	1	0	0	1	0	0
ACACTC	141	565	6	43.8674	2476453204	151	719441470	3390	4.00709	3.21423	12.8797	0.785331	0.0772783	0.00471199	0.159222	3.12052e-08	3.12052e-08	1	0	0	1	0	0
ACAG	27605	179359	4	43.8674	2476453204	151	719441470	717436	6.49734	629.282	4088.66	249.303	16.3546	0.997212	0.172115	6.60406e-06	6.60406e-06	1	1	0	0	0	0
ACAGACC	45	262	7	43.8674	2476453204	151	719441470	1834	5.82222	1.02582	5.97254	0.364171	0.0418078	0.0025492	0.269904	1.68821e-08	1.68821e-08	1	0	0	1	0	0
ACAGACGGGCGACGG	38	211	15	43.8674	2476453204	151	719441470	3165	5.55263	0.866246	4.80995	0.293283	0.0721492	0.00439925	0.551586	2.91341e-08	2.91341e-08	1	0	0	1	1	0
ACAGAG	45725	203806	6	43.8674	2476453204	151	719441470	1222836	4.45721	1042.34	4645.95	283.284	27.8757	1.6997	0.177108	1.12563e-05	1.12563e-05	1	1	0	1	0	0
ACAGAGC	1	4	7	43.8674	2476453204	151	719441470	28	4	0.022796	0.0911838	0.00555987	0.000638287	3.89191e-05	0.18543	2.57742e-10	2.57742e-10	1	0	0	1	0	0
ACAGAGCCCGC	81	335	11	43.8674	2476453204	151	719441470	3685	4.1358	1.84647	7.63664	0.465639	0.0840031	0.00512203	0.301284	3.39207e-08	3.39207e-08	1	0	0	1	0	0
ACAGAGGAGGGGCGAG	66	343	16	43.8674	2476453204	151	719441470	5488	5.19697	1.50453	7.81901	0.476759	0.125104	0.00762814	0.550672	5.05175e-08	5.05175e-08	1	0	0	1	1	0
ACAGAGGAGTGAGGAGACG	35	148	19	43.8674	2476453204	151	719441470	2812	4.22857	0.797858	3.3738	0.205715	0.0641022	0.00390859	0.532072	2.58847e-08	2.58847e-08	1	0	0	1	1	0
ACAGAT	1076	6727	6	43.8674	2476453204	151	719441470	40362	6.25186	24.5284	153.348	9.35031	0.92009	0.0561019	0.248418	3.71535e-07	3.71535e-07	1	0	0	1	0	0
ACAGATG	22	88	7	43.8674	2476453204	151	719441470	616	4	0.501511	2.00604	0.122317	0.0140423	0.00085622	0.18543	5.67033e-09	5.67033e-09	1	0	0	1	0	0
ACAGC	742	4569	5	43.8674	2476453204	151	719441470	22845	6.15768	16.9146	104.155	6.35076	0.520773	0.0317538	0.203897	2.1029e-07	2.1029e-07	1	0	0	1	0	0
ACAGCAG	27	108	7	43.8674	2476453204	151	719441470	756	4	0.615491	2.46196	0.150116	0.0172337	0.00105082	0.18543	6.95904e-09	6.95904e-09	1	0	0	1	0	0
ACAGCC	473	2072	6	43.8674	2476453204	151	719441470	12432	4.38055	10.7825	47.2332	2.88001	0.283399	0.0172801	0.174062	1.14438e-07	1.14438e-07	1	0	0	1	0	0
ACAGCCC	65	323	7	43.8674	2476453204	151	719441470	2261	4.96923	1.48174	7.36309	0.448959	0.0515416	0.00314272	0.230362	2.08127e-08	2.08127e-08	1	0	0	1	0	0
ACAGCCCTGC	27	123	10	43.8674	2476453204	151	719441470	1230	4.55556	0.615491	2.8039	0.170966	0.028039	0.00170966	0.301692	1.13222e-08	1.13222e-08	1	0	0	1	0	0
ACAGCG	32	128	6	43.8674	2476453204	151	719441470	768	4	0.72947	2.91788	0.177916	0.0175073	0.00106749	0.15894	7.0695e-09	7.0695e-09	1	0	0	1	0	0
ACAGCTC	65	260	7	43.8674	2476453204	151	719441470	1820	4	1.48174	5.92695	0.361391	0.0414886	0.00252974	0.18543	1.67532e-08	1.67532e-08	1	0	0	1	0	0
ACAGCTG	14	56	7	43.8674	2476453204	151	719441470	392	4	0.319143	1.27657	0.0778382	0.00893601	0.000544867	0.18543	3.60839e-09	3.60839e-09	1	0	0	1	0	0
ACAGG	362	1855	5	43.8674	2476453204	151	719441470	9275	5.12431	8.25213	42.2865	2.57839	0.211432	0.0128919	0.169679	8.53771e-08	8.53771e-08	1	0	0	1	0	0
ACAGGAG	29	116	7	43.8674	2476453204	151	719441470	812	4	0.661083	2.64433	0.161236	0.0185103	0.00112865	0.18543	7.47453e-09	7.47453e-09	1	0	0	1	0	0
ACAGGAGAG	116	473	9	43.8674	2476453204	151	719441470	4257	4.07759	2.64433	10.7825	0.657454	0.0970424	0.00591709	0.243035	3.9186e-08	3.9186e-08	1	0	0	1	0	0
ACAGGC	105	436	6	43.8674	2476453204	151	719441470	2616	4.15238	2.39357	9.93903	0.606026	0.0596342	0.00363615	0.164995	2.40805e-08	2.40805e-08	1	0	0	1	0	0
ACAGGCGCGC	1	5	10	43.8674	2476453204	151	719441470	50	5	0.022796	0.11398	0.00694984	0.0011398	6.94984e-05	0.331126	4.60254e-10	4.60254e-10	1	0	0	1	0	0
ACAGGCGGGC	1	4	10	43.8674	2476453204	151	719441470	40	4	0.022796	0.0911838	0.00555987	0.000911838	5.55987e-05	0.264901	3.68203e-10	3.68203e-10	1	0	0	1	0	0
ACAGGG	364	1629	6	43.8674	2476453204	151	719441470	9774	4.47527	8.29773	37.1346	2.26426	0.222808	0.0135855	0.177825	8.99705e-08	8.99705e-08	1	0	0	1	0	0
ACAGGGC	101	451	7	43.8674	2476453204	151	719441470	3157	4.46535	2.30239	10.281	0.626875	0.0719668	0.00438813	0.207003	2.90604e-08	2.90604e-08	1	0	0	1	0	0
ACAGGGG	66	288	7	43.8674	2476453204	151	719441470	2016	4.36364	1.50453	6.56523	0.400311	0.0459566	0.00280217	0.202288	1.85574e-08	1.85574e-08	1	0	0	1	0	0
ACAGGGGGAGGGAGAGAG	30	123	18	43.8674	2476453204	151	719441470	2214	4.1	0.683879	2.8039	0.170966	0.0504702	0.00307739	0.488742	2.038e-08	2.038e-08	1	0	0	1	0	0
ACAGGT	94	439	6	43.8674	2476453204	151	719441470	2634	4.67021	2.14282	10.0074	0.610196	0.0600445	0.00366117	0.185571	2.42462e-08	2.42462e-08	1	0	0	1	0	0
ACAGGTAG	2	8	8	43.8674	2476453204	151	719441470	64	4	0.0455919	0.182368	0.0111197	0.00145894	8.89579e-05	0.211921	5.89125e-10	5.89125e-10	1	0	0	1	0	0
ACAGGTC	18	72	7	43.8674	2476453204	151	719441470	504	4	0.410327	1.64131	0.100078	0.0114892	0.000700543	0.18543	4.63936e-09	4.63936e-09	1	0	0	1	0	0
ACAGGTG	30	120	7	43.8674	2476453204	151	719441470	840	4	0.683879	2.73551	0.166796	0.0191486	0.00116757	0.18543	7.73227e-09	7.73227e-09	1	0	0	1	0	0
ACAGT	46	243	5	43.8674	2476453204	151	719441470	1215	5.28261	1.04861	5.53942	0.337762	0.0276971	0.00168881	0.174921	1.11842e-08	1.11842e-08	1	0	0	1	0	0
ACAGTAT	49	196	7	43.8674	2476453204	151	719441470	1372	4	1.117	4.46801	0.272434	0.031276	0.00190703	0.18543	1.26294e-08	1.26294e-08	1	0	0	1	0	0
ACAGTG	182	789	6	43.8674	2476453204	151	719441470	4734	4.33516	4.14886	17.986	1.09668	0.107916	0.0065801	0.172258	4.35769e-08	4.35769e-08	1	0	0	1	0	0
ACAT	90139	711077	4	43.8674	2476453204	151	719441470	2844308	7.88867	2054.8	16209.7	988.374	64.8387	3.95349	0.208971	2.61821e-05	2.61821e-05	1	1	0	0	0	0
ACATAG	394	2156	6	43.8674	2476453204	151	719441470	12936	5.47208	8.9816	49.1481	2.99677	0.294888	0.0179806	0.217434	1.19077e-07	1.19077e-07	1	0	0	1	0	0
ACATAGC	33	132	7	43.8674	2476453204	151	719441470	924	4	0.752266	3.00907	0.183476	0.0210635	0.00128433	0.18543	8.50549e-09	8.50549e-09	1	0	0	1	0	0
ACATAGT	22	88	7	43.8674	2476453204	151	719441470	616	4	0.501511	2.00604	0.122317	0.0140423	0.00085622	0.18543	5.67033e-09	5.67033e-09	1	0	0	1	0	0
ACATAT	19306	124516	6	43.8674	2476453204	151	719441470	747096	6.4496	440.099	2838.46	173.073	17.0308	1.03844	0.256276	6.87708e-06	6.87708e-06	1	1	0	1	0	0
ACATATATATACCTATAT	51	274	18	43.8674	2476453204	151	719441470	4932	5.37255	1.16259	6.24609	0.380851	0.11243	0.00685532	0.640436	4.53995e-08	4.53995e-08	1	0	0	1	1	0
ACATATATC	37	169	9	43.8674	2476453204	151	719441470	1521	4.56757	0.84345	3.85252	0.234904	0.0346726	0.00211414	0.272239	1.40009e-08	1.40009e-08	1	0	0	1	0	0
ACATATC	20	80	7	43.8674	2476453204	151	719441470	560	4	0.455919	1.82368	0.111197	0.0127657	0.000778382	0.18543	5.15485e-09	5.15485e-09	1	0	0	1	0	0
ACATC	1083	8548	5	43.8674	2476453204	151	719441470	42740	7.89289	24.688	194.86	11.8814	0.974299	0.0594072	0.261354	3.93425e-07	3.93425e-07	1	0	0	1	0	0
ACATCC	236	1219	6	43.8674	2476453204	151	719441470	7314	5.16525	5.37984	27.7883	1.69437	0.16673	0.0101662	0.205242	6.7326e-08	6.7326e-08	1	0	0	1	0	0
ACATCCC	15	60	7	43.8674	2476453204	151	719441470	420	4	0.341939	1.36776	0.083398	0.0095743	0.000583786	0.18543	3.86613e-09	3.86613e-09	1	0	0	1	0	0
ACATCT	492	2904	6	43.8674	2476453204	151	719441470	17424	5.90244	11.2156	66.1994	4.03646	0.397197	0.0242188	0.234534	1.60389e-07	1.60389e-07	1	0	0	1	0	0
ACATCTC	37	193	7	43.8674	2476453204	151	719441470	1351	5.21622	0.84345	4.39962	0.268264	0.0307973	0.00187785	0.241811	1.24361e-08	1.24361e-08	1	0	0	1	0	0
ACATG	608	4198	5	43.8674	2476453204	151	719441470	20990	6.90461	13.8599	95.6974	5.83508	0.478487	0.0291754	0.228629	1.93215e-07	1.93215e-07	1	0	0	1	0	0
ACATGC	401	1833	6	43.8674	2476453204	151	719441470	10998	4.57107	9.14118	41.785	2.54781	0.25071	0.0152869	0.181632	1.01237e-07	1.01237e-07	1	0	0	1	0	0
ACATGCC	1	4	7	43.8674	2476453204	151	719441470	28	4	0.022796	0.0911838	0.00555987	0.000638287	3.89191e-05	0.18543	2.57742e-10	2.57742e-10	1	0	0	1	0	0
ACATGG	55	220	6	43.8674	2476453204	151	719441470	1320	4	1.25378	5.01511	0.305793	0.0300907	0.00183476	0.15894	1.21507e-08	1.21507e-08	1	0	0	1	0	0
ACATGT	62	338	6	43.8674	2476453204	151	719441470	2028	5.45161	1.41335	7.70503	0.469809	0.0462302	0.00281885	0.21662	1.86679e-08	1.86679e-08	1	0	0	1	0	0
ACATGTC	1	4	7	43.8674	2476453204	151	719441470	28	4	0.022796	0.0911838	0.00555987	0.000638287	3.89191e-05	0.18543	2.57742e-10	2.57742e-10	1	0	0	1	0	0
ACC	15659	152487	3	43.8674	2476453204	151	719441470	457461	9.73798	356.962	3476.09	211.952	10.4283	0.635856	0.19347	4.21097e-06	4.21097e-06	1	1	0	0	0	0
ACCACCC	16	80	7	43.8674	2476453204	151	719441470	560	5	0.364735	1.82368	0.111197	0.0127657	0.000778382	0.231788	5.15485e-09	5.15485e-09	1	0	0	1	0	0
ACCACCG	35	172	7	43.8674	2476453204	151	719441470	1204	4.91429	0.797858	3.9209	0.239074	0.0274463	0.00167352	0.227815	1.10829e-08	1.10829e-08	1	0	0	1	0	0
ACCACGAG	49	230	8	43.8674	2476453204	151	719441470	1840	4.69388	1.117	5.24307	0.319692	0.0419445	0.00255754	0.248682	1.69373e-08	1.69373e-08	1	0	0	1	0	0
ACCACT	4	16	6	43.8674	2476453204	151	719441470	96	4	0.0911838	0.364735	0.0222395	0.00218841	0.000133437	0.15894	8.83688e-10	8.83688e-10	1	0	0	1	0	0
ACCAG	131	685	5	43.8674	2476453204	151	719441470	3425	5.22901	2.98627	15.6152	0.952127	0.0780761	0.00476064	0.173146	3.15274e-08	3.15274e-08	1	0	0	1	0	0
ACCAGAG	43	172	7	43.8674	2476453204	151	719441470	1204	4	0.980226	3.9209	0.239074	0.0274463	0.00167352	0.18543	1.10829e-08	1.10829e-08	1	0	0	1	0	0
ACCAGAGCCCG	36	190	11	43.8674	2476453204	151	719441470	2090	5.27778	0.820654	4.33123	0.264094	0.0476435	0.00290503	0.384474	1.92386e-08	1.92386e-08	1	0	0	1	0	0
ACCAGC	300	1482	6	43.8674	2476453204	151	719441470	8892	4.94	6.83879	33.7836	2.05993	0.202702	0.0123596	0.196291	8.18516e-08	8.18516e-08	1	0	0	1	0	0
ACCAGCC	11	44	7	43.8674	2476453204	151	719441470	308	4	0.250755	1.00302	0.0611586	0.00702115	0.00042811	0.18543	2.83516e-09	2.83516e-09	1	0	0	1	0	0
ACCAGCCGAGGCGCCC	62	255	16	43.8674	2476453204	151	719441470	4080	4.1129	1.41335	5.81297	0.354442	0.0930075	0.00567107	0.435804	3.75567e-08	3.75567e-08	1	0	0	1	0	0
ACCAGCGCTGGCGGG	79	351	15	43.8674	2476453204	151	719441470	5265	4.44304	1.80088	8.00138	0.487878	0.120021	0.00731818	0.441361	4.84647e-08	4.84647e-08	1	0	0	1	0	0
ACCAGG	27	108	6	43.8674	2476453204	151	719441470	648	4	0.615491	2.46196	0.150116	0.0147718	0.000900699	0.15894	5.96489e-09	5.96489e-09	1	0	0	1	0	0
ACCAGGC	40	160	7	43.8674	2476453204	151	719441470	1120	4	0.911838	3.64735	0.222395	0.0255315	0.00155676	0.18543	1.03097e-08	1.03097e-08	1	0	0	1	0	0
ACCAGTG	34	136	7	43.8674	2476453204	151	719441470	952	4	0.775062	3.10025	0.189036	0.0217017	0.00132325	0.18543	8.76324e-09	8.76324e-09	1	0	0	1	0	0
ACCAT	213	1974	5	43.8674	2476453204	151	719441470	9870	9.26761	4.85554	44.9992	2.7438	0.224996	0.013719	0.306874	9.08541e-08	9.08541e-08	1	0	0	1	0	0
ACCATAG	3	14	7	43.8674	2476453204	151	719441470	98	4.66667	0.0683879	0.319143	0.0194595	0.002234	0.000136217	0.216336	9.02098e-10	9.02098e-10	1	0	0	1	0	0
ACCATAT	34	173	7	43.8674	2476453204	151	719441470	1211	5.08824	0.775062	3.9437	0.240464	0.0276059	0.00168325	0.235878	1.11474e-08	1.11474e-08	1	0	0	1	0	0
ACCATC	1593	7335	6	43.8674	2476453204	151	719441470	44010	4.60452	36.3139	167.208	10.1954	1.00325	0.0611725	0.182961	4.05116e-07	4.05116e-07	1	0	0	1	0	0
ACCATCC	32	129	7	43.8674	2476453204	151	719441470	903	4.03125	0.72947	2.94068	0.179306	0.0205847	0.00125514	0.186879	8.31219e-09	8.31219e-09	1	0	0	1	0	0
ACCATCTC	17	75	8	43.8674	2476453204	151	719441470	600	4.41176	0.387531	1.7097	0.104248	0.0136776	0.00083398	0.233736	5.52305e-09	5.52305e-09	1	0	0	1	0	0
ACCC	1052	6817	4	43.8674	2476453204	151	719441470	27268	6.48004	23.9813	155.4	9.47541	0.6216	0.0379016	0.171657	2.51004e-07	2.51004e-07	1	0	0	0	0	0
ACCCACCT	37	151	8	43.8674	2476453204	151	719441470	1208	4.08108	0.84345	3.44219	0.209885	0.0275375	0.00167908	0.216216	1.11197e-08	1.11197e-08	1	0	0	1	0	0
ACCCAG	189	1051	6	43.8674	2476453204	151	719441470	6306	5.56085	4.30843	23.9585	1.46086	0.143751	0.00876513	0.220961	5.80472e-08	5.80472e-08	1	0	0	1	0	0
ACCCAGC	129	551	7	43.8674	2476453204	151	719441470	3857	4.27132	2.94068	12.5606	0.765872	0.087924	0.0053611	0.198008	3.5504e-08	3.5504e-08	1	0	0	1	0	0
ACCCAGCACGG	122	512	11	43.8674	2476453204	151	719441470	5632	4.19672	2.78111	11.6715	0.711663	0.128387	0.00782829	0.305721	5.1843e-08	5.1843e-08	1	0	0	1	0	0
ACCCAGCAGT	1	5	10	43.8674	2476453204	151	719441470	50	5	0.022796	0.11398	0.00694984	0.0011398	6.94984e-05	0.331126	4.60254e-10	4.60254e-10	1	0	0	1	0	0
ACCCAGG	509	2355	7	43.8674	2476453204	151	719441470	16485	4.62672	11.6031	53.6845	3.27337	0.375791	0.0229136	0.214484	1.51746e-07	1.51746e-07	1	0	0	1	0	0
ACCCAGT	1	4	7	43.8674	2476453204	151	719441470	28	4	0.022796	0.0911838	0.00555987	0.000638287	3.89191e-05	0.18543	2.57742e-10	2.57742e-10	1	0	0	1	0	0
ACCCAT	114	683	6	43.8674	2476453204	151	719441470	4098	5.99123	2.59874	15.5696	0.949348	0.0934178	0.00569609	0.238062	3.77224e-08	3.77224e-08	1	0	0	1	0	0
ACCCATG	17	68	7	43.8674	2476453204	151	719441470	476	4	0.387531	1.55012	0.0945178	0.0108509	0.000661624	0.18543	4.38162e-09	4.38162e-09	1	0	0	1	0	0
ACCCC	2055	11321	5	43.8674	2476453204	151	719441470	56605	5.509	46.8457	258.073	15.7358	1.29036	0.0786791	0.182417	5.21054e-07	5.21054e-07	1	0	0	1	0	0
ACCCCAG	94	376	7	43.8674	2476453204	151	719441470	2632	4	2.14282	8.57128	0.522628	0.0599989	0.00365839	0.18543	2.42278e-08	2.42278e-08	1	0	0	1	0	0
ACCCCC	9761	42032	6	43.8674	2476453204	151	719441470	252192	4.30612	222.511	958.159	58.4231	5.74896	0.350539	0.171104	2.32145e-06	2.32145e-06	1	0	0	1	0	0
ACCCCCC	708	2918	7	43.8674	2476453204	151	719441470	20426	4.12147	16.1395	66.5186	4.05592	0.46563	0.0283915	0.191061	1.88023e-07	1.88023e-07	1	0	0	1	0	0
ACCCCCCTCC	8	44	10	43.8674	2476453204	151	719441470	440	5.5	0.182368	1.00302	0.0611586	0.0100302	0.000611586	0.364238	4.05024e-09	4.05024e-09	1	0	0	1	0	0
ACCCCCG	24	104	7	43.8674	2476453204	151	719441470	728	4.33333	0.547103	2.37078	0.144557	0.0165955	0.0010119	0.200883	6.7013e-09	6.7013e-09	1	0	0	1	0	0
ACCCCCGCAGCCCCC	25	104	15	43.8674	2476453204	151	719441470	1560	4.16	0.569899	2.37078	0.144557	0.0355617	0.00216835	0.413245	1.43599e-08	1.43599e-08	1	0	0	1	0	0
ACCCCCT	40	160	7	43.8674	2476453204	151	719441470	1120	4	0.911838	3.64735	0.222395	0.0255315	0.00155676	0.18543	1.03097e-08	1.03097e-08	1	0	0	1	0	0
ACCCCCTC	117	473	8	43.8674	2476453204	151	719441470	3784	4.04274	2.66713	10.7825	0.657454	0.0862599	0.00525964	0.214185	3.4832e-08	3.4832e-08	1	0	0	1	0	0
ACCCCG	48	217	6	43.8674	2476453204	151	719441470	1302	4.52083	1.09421	4.94672	0.301623	0.0296803	0.00180974	0.179636	1.1985e-08	1.1985e-08	1	0	0	1	0	0
ACCCCGAG	76	450	8	43.8674	2476453204	151	719441470	3600	5.92105	1.73249	10.2582	0.625485	0.0820654	0.00500388	0.313698	3.31383e-08	3.31383e-08	1	0	0	1	0	0
ACCCCGCG	233	1375	8	43.8674	2476453204	151	719441470	11000	5.90129	5.31146	31.3444	1.9112	0.250755	0.0152896	0.312651	1.01256e-07	1.01256e-07	1	0	0	1	0	0
ACCCCGG	71	359	7	43.8674	2476453204	151	719441470	2513	5.05634	1.61851	8.18375	0.498998	0.0572862	0.00349299	0.2344	2.31324e-08	2.31324e-08	1	0	0	1	0	0
ACCCCGGCGGTGCGCC	84	386	16	43.8674	2476453204	151	719441470	6176	4.59524	1.91486	8.79924	0.536527	0.140788	0.00858444	0.486913	5.68506e-08	5.68506e-08	1	0	0	1	0	0
ACCCCT	503	3294	6	43.8674	2476453204	151	719441470	19764	6.54871	11.4664	75.0899	4.57855	0.450539	0.0274713	0.260214	1.81929e-07	1.81929e-07	1	0	0	1	0	0
ACCCCTC	173	744	7	43.8674	2476453204	151	719441470	5208	4.30058	3.9437	16.9602	1.03414	0.118721	0.00723895	0.199365	4.79401e-08	4.79401e-08	1	0	0	1	0	0
ACCCCTG	63	265	7	43.8674	2476453204	151	719441470	1855	4.20635	1.43614	6.04093	0.368341	0.0422865	0.00257839	0.194996	1.70754e-08	1.70754e-08	1	0	0	1	0	0
ACCCG	8	40	5	43.8674	2476453204	151	719441470	200	5	0.182368	0.911838	0.0555987	0.00455919	0.000277993	0.165563	1.84102e-09	1.84102e-09	1	0	0	1	0	0
ACCCGC	166	708	6	43.8674	2476453204	151	719441470	4248	4.26506	3.78413	16.1395	0.984097	0.0968372	0.00590458	0.169473	3.91032e-08	3.91032e-08	1	0	0	1	0	0
ACCCGG	142	602	6	43.8674	2476453204	151	719441470	3612	4.23944	3.23703	13.7232	0.83676	0.082339	0.00502056	0.168454	3.32488e-08	3.32488e-08	1	0	0	1	0	0
ACCCGGC	23	92	7	43.8674	2476453204	151	719441470	644	4	0.524307	2.09723	0.127877	0.0146806	0.000895139	0.18543	5.92807e-09	5.92807e-09	1	0	0	1	0	0
ACCCGGGG	12425	57363	8	43.8674	2476453204	151	719441470	458904	4.61674	283.24	1307.64	79.7327	10.4612	0.637861	0.244596	4.22425e-06	4.22425e-06	1	1	0	1	0	0
ACCCT	179	1181	5	43.8674	2476453204	151	719441470	5905	6.59777	4.08048	26.922	1.64155	0.13461	0.00820776	0.218469	5.4356e-08	5.4356e-08	1	0	0	1	0	0
ACCCTC	103	466	6	43.8674	2476453204	151	719441470	2796	4.52427	2.34798	10.6229	0.647725	0.0637375	0.00388635	0.179772	2.57374e-08	2.57374e-08	1	0	0	1	0	0
ACCCTCC	130	579	7	43.8674	2476453204	151	719441470	4053	4.45385	2.96347	13.1989	0.804791	0.092392	0.00563354	0.20647	3.73082e-08	3.73082e-08	1	0	0	1	0	0
ACCCTCG	1	4	7	43.8674	2476453204	151	719441470	28	4	0.022796	0.0911838	0.00555987	0.000638287	3.89191e-05	0.18543	2.57742e-10	2.57742e-10	1	0	0	1	0	0
ACCCTCT	19	94	7	43.8674	2476453204	151	719441470	658	4.94737	0.433123	2.14282	0.130657	0.0149997	0.000914598	0.229348	6.05694e-09	6.05694e-09	1	0	0	1	0	0
ACCCTG	820	4369	6	43.8674	2476453204	151	719441470	26214	5.32805	18.6927	99.5955	6.07277	0.597573	0.0364366	0.211711	2.41302e-07	2.41302e-07	1	0	0	1	0	0
ACCCTGC	37	191	7	43.8674	2476453204	151	719441470	1337	5.16216	0.84345	4.35403	0.265484	0.0304782	0.00185839	0.239306	1.23072e-08	1.23072e-08	1	0	0	1	0	0
ACCCTGCCCT	25	101	10	43.8674	2476453204	151	719441470	1010	4.04	0.569899	2.30239	0.140387	0.0230239	0.00140387	0.26755	9.29713e-09	9.29713e-09	1	0	0	1	0	0
ACCCTGG	45	243	7	43.8674	2476453204	151	719441470	1701	5.4	1.02582	5.53942	0.337762	0.0387759	0.00236433	0.250331	1.56578e-08	1.56578e-08	1	0	0	1	0	0
ACCG	3288	23534	4	43.8674	2476453204	151	719441470	94136	7.15754	74.9531	536.48	32.7115	2.14592	0.130846	0.189604	8.66529e-07	8.66529e-07	1	0	0	0	0	0
ACCGAGAGAG	98	602	10	43.8674	2476453204	151	719441470	6020	6.14286	2.234	13.7232	0.83676	0.137232	0.0083676	0.406812	5.54146e-08	5.54146e-08	1	0	0	1	0	0
ACCGAGC	1	4	7	43.8674	2476453204	151	719441470	28	4	0.022796	0.0911838	0.00555987	0.000638287	3.89191e-05	0.18543	2.57742e-10	2.57742e-10	1	0	0	1	0	0
ACCGAGT	32	128	7	43.8674	2476453204	151	719441470	896	4	0.72947	2.91788	0.177916	0.0204252	0.00124541	0.18543	8.24775e-09	8.24775e-09	1	0	0	1	0	0
ACCGC	23818	159204	5	43.8674	2476453204	151	719441470	796020	6.68419	542.954	3629.21	221.288	18.146	1.10644	0.221331	7.32743e-06	7.32743e-06	1	1	0	1	0	0
ACCGCC	428	1805	6	43.8674	2476453204	151	719441470	10830	4.21729	9.75667	41.1467	2.50889	0.24688	0.0150533	0.167574	9.9691e-08	9.9691e-08	1	0	0	1	0	0
ACCGCCC	35	140	7	43.8674	2476453204	151	719441470	980	4	0.797858	3.19143	0.194595	0.02234	0.00136217	0.18543	9.02098e-09	9.02098e-09	1	0	0	1	0	0
ACCGCCGCC	62	270	9	43.8674	2476453204	151	719441470	2430	4.35484	1.41335	6.15491	0.375291	0.0553942	0.00337762	0.25956	2.23683e-08	2.23683e-08	1	0	0	1	0	0
ACCGCGGTCCCCGCCC	72	305	16	43.8674	2476453204	151	719441470	4880	4.23611	1.64131	6.95276	0.42394	0.111244	0.00678304	0.448859	4.49208e-08	4.49208e-08	1	0	0	1	0	0
ACCGG	15	75	5	43.8674	2476453204	151	719441470	375	5	0.341939	1.7097	0.104248	0.00854848	0.000521238	0.165563	3.45191e-09	3.45191e-09	1	0	0	1	0	0
ACCGGC	71	310	6	43.8674	2476453204	151	719441470	1860	4.3662	1.61851	7.06674	0.43089	0.0424005	0.00258534	0.173491	1.71214e-08	1.71214e-08	1	0	0	1	0	0
ACCGGG	37	148	6	43.8674	2476453204	151	719441470	888	4	0.84345	3.3738	0.205715	0.0202428	0.00123429	0.15894	8.17411e-09	8.17411e-09	1	0	0	1	0	0
ACCGGGC	15	60	7	43.8674	2476453204	151	719441470	420	4	0.341939	1.36776	0.083398	0.0095743	0.000583786	0.18543	3.86613e-09	3.86613e-09	1	0	0	1	0	0
ACCGGGG	76	321	7	43.8674	2476453204	151	719441470	2247	4.22368	1.73249	7.3175	0.446179	0.0512225	0.00312326	0.1958	2.06838e-08	2.06838e-08	1	0	0	1	0	0
ACCGT	7	35	5	43.8674	2476453204	151	719441470	175	5	0.159572	0.797858	0.0486488	0.00398929	0.000243244	0.165563	1.61089e-09	1.61089e-09	1	0	0	1	0	0
ACCGTG	81	325	6	43.8674	2476453204	151	719441470	1950	4.01235	1.84647	7.40868	0.451739	0.0444521	0.00271044	0.159431	1.79499e-08	1.79499e-08	1	0	0	1	0	0
ACCGTGC	23	92	7	43.8674	2476453204	151	719441470	644	4	0.524307	2.09723	0.127877	0.0146806	0.000895139	0.18543	5.92807e-09	5.92807e-09	1	0	0	1	0	0
ACCGTGG	31	124	7	43.8674	2476453204	151	719441470	868	4	0.706674	2.8267	0.172356	0.0197869	0.00120649	0.18543	7.99001e-09	7.99001e-09	1	0	0	1	0	0
ACCT	7031	54031	4	43.8674	2476453204	151	719441470	216124	7.68468	160.278	1231.69	75.1013	4.92675	0.300405	0.203568	1.98944e-06	1.98944e-06	1	0	0	0	0	0
ACCTAG	112	449	6	43.8674	2476453204	151	719441470	2694	4.00893	2.55315	10.2354	0.624095	0.0614123	0.00374457	0.159295	2.47985e-08	2.47985e-08	1	0	0	1	0	0
ACCTAGC	31	124	7	43.8674	2476453204	151	719441470	868	4	0.706674	2.8267	0.172356	0.0197869	0.00120649	0.18543	7.99001e-09	7.99001e-09	1	0	0	1	0	0
ACCTAT	1308	11010	6	43.8674	2476453204	151	719441470	66060	8.41743	29.8171	250.983	15.3035	1.5059	0.0918212	0.334467	6.08088e-07	6.08088e-07	1	0	0	1	0	0
ACCTATG	11	44	7	43.8674	2476453204	151	719441470	308	4	0.250755	1.00302	0.0611586	0.00702115	0.00042811	0.18543	2.83516e-09	2.83516e-09	1	0	0	1	0	0
ACCTC	261	1819	5	43.8674	2476453204	151	719441470	9095	6.96935	5.94974	41.4658	2.52835	0.207329	0.0126418	0.230773	8.37202e-08	8.37202e-08	1	0	0	1	0	0
ACCTCAGG	15	60	8	43.8674	2476453204	151	719441470	480	4	0.341939	1.36776	0.083398	0.0109421	0.000667184	0.211921	4.41844e-09	4.41844e-09	1	0	0	1	0	0
ACCTCC	369	1712	6	43.8674	2476453204	151	719441470	10272	4.63957	8.41171	39.0267	2.37962	0.23416	0.0142777	0.184354	9.45546e-08	9.45546e-08	1	0	0	1	0	0
ACCTCCC	15	68	7	43.8674	2476453204	151	719441470	476	4.53333	0.341939	1.55012	0.0945178	0.0108509	0.000661624	0.210155	4.38162e-09	4.38162e-09	1	0	0	1	0	0
ACCTCCG	6	29	7	43.8674	2476453204	151	719441470	203	4.83333	0.136776	0.661083	0.040309	0.00462758	0.000282163	0.224062	1.86863e-09	1.86863e-09	1	0	0	1	0	0
ACCTCT	86	651	6	43.8674	2476453204	151	719441470	3906	7.56977	1.96045	14.8402	0.904869	0.089041	0.00542921	0.300785	3.5955e-08	3.5955e-08	1	0	0	1	0	0
ACCTCTC	3	13	7	43.8674	2476453204	151	719441470	91	4.33333	0.0683879	0.296347	0.0180696	0.00207443	0.000126487	0.200883	8.37662e-10	8.37662e-10	1	0	0	1	0	0
ACCTG	61	305	5	43.8674	2476453204	151	719441470	1525	5	1.39055	6.95276	0.42394	0.0347638	0.0021197	0.165563	1.40377e-08	1.40377e-08	1	0	0	1	0	0
ACCTGC	22	88	6	43.8674	2476453204	151	719441470	528	4	0.501511	2.00604	0.122317	0.0120363	0.000733903	0.15894	4.86028e-09	4.86028e-09	1	0	0	1	0	0
ACCTGCC	90	360	7	43.8674	2476453204	151	719441470	2520	4	2.05164	8.20654	0.500388	0.0574458	0.00350272	0.18543	2.31968e-08	2.31968e-08	1	0	0	1	0	0
ACCTGCT	29	116	7	43.8674	2476453204	151	719441470	812	4	0.661083	2.64433	0.161236	0.0185103	0.00112865	0.18543	7.47453e-09	7.47453e-09	1	0	0	1	0	0
ACCTGG	61	295	6	43.8674	2476453204	151	719441470	1770	4.83607	1.39055	6.72481	0.41004	0.0403488	0.00246024	0.192162	1.6293e-08	1.6293e-08	1	0	0	1	0	0
ACCTGGC	41	164	7	43.8674	2476453204	151	719441470	1148	4	0.934634	3.73854	0.227955	0.0261698	0.00159568	0.18543	1.05674e-08	1.05674e-08	1	0	0	1	0	0
ACCTGGCG	27	113	8	43.8674	2476453204	151	719441470	904	4.18519	0.615491	2.57594	0.157066	0.0206075	0.00125653	0.221732	8.32139e-09	8.32139e-09	1	0	0	1	0	0
ACCTGGCGCAGAGC	60	295	14	43.8674	2476453204	151	719441470	4130	4.91667	1.36776	6.72481	0.41004	0.0941473	0.00574056	0.45585	3.8017e-08	3.8017e-08	1	0	0	1	0	0
ACG	610	5558	3	43.8674	2476453204	151	719441470	16674	9.11148	13.9055	126.7	7.72544	0.3801	0.0231763	0.181023	1.53486e-07	1.53486e-07	1	0	0	0	0	0
ACGACGCGCGCGCCGCGACGC	27	110	21	43.8674	2476453204	151	719441470	2310	4.07407	0.615491	2.50755	0.152896	0.0526586	0.00321082	0.566593	2.12637e-08	2.12637e-08	1	0	0	1	1	0
ACGAG	107	765	5	43.8674	2476453204	151	719441470	3825	7.14953	2.43917	17.4389	1.06332	0.0871945	0.00531662	0.236739	3.52094e-08	3.52094e-08	1	0	0	1	0	0
ACGAGAGAG	13	61	9	43.8674	2476453204	151	719441470	549	4.69231	0.296347	1.39055	0.084788	0.012515	0.000763092	0.279674	5.05359e-09	5.05359e-09	1	0	0	1	0	0
ACGAGAT	5	24	7	43.8674	2476453204	151	719441470	168	4.8	0.11398	0.547103	0.0333592	0.00382972	0.000233514	0.222517	1.54645e-09	1.54645e-09	1	0	0	1	0	0
ACGAGC	18	72	6	43.8674	2476453204	151	719441470	432	4	0.410327	1.64131	0.100078	0.00984785	0.000600466	0.15894	3.97659e-09	3.97659e-09	1	0	0	1	0	0
ACGAGG	298	1272	6	43.8674	2476453204	151	719441470	7632	4.26846	6.79319	28.9964	1.76804	0.173979	0.0106082	0.169608	7.02532e-08	7.02532e-08	1	0	0	1	0	0
ACGAGGG	14	79	7	43.8674	2476453204	151	719441470	553	5.64286	0.319143	1.80088	0.109807	0.0126062	0.000768652	0.261589	5.09041e-09	5.09041e-09	1	0	0	1	0	0
ACGAGGGAGGCGGAG	41	258	15	43.8674	2476453204	151	719441470	3870	6.29268	0.934634	5.88136	0.358612	0.0882203	0.00537917	0.625101	3.56237e-08	3.56237e-08	1	0	0	1	1	0
ACGAGGGC	17	78	8	43.8674	2476453204	151	719441470	624	4.58824	0.387531	1.77808	0.108417	0.0142247	0.000867339	0.243085	5.74397e-09	5.74397e-09	1	0	0	1	0	0
ACGAT	102	660	5	43.8674	2476453204	151	719441470	3300	6.47059	2.32519	15.0453	0.917378	0.0752266	0.00458689	0.214258	3.03768e-08	3.03768e-08	1	0	0	1	0	0
ACGATGGGG	8	38	9	43.8674	2476453204	151	719441470	342	4.75	0.182368	0.866246	0.0528188	0.00779622	0.000475369	0.283113	3.14814e-09	3.14814e-09	1	0	0	1	0	0
ACGC	1173	7302	4	43.8674	2476453204	151	719441470	29208	6.22506	26.7397	166.456	10.1495	0.665824	0.0405982	0.164902	2.68862e-07	2.68862e-07	1	0	0	0	0	0
ACGCACGGGGCGGAGCCC	126	555	18	43.8674	2476453204	151	719441470	9990	4.40476	2.87229	12.6518	0.771432	0.227732	0.0138858	0.525071	9.19588e-08	9.19588e-08	1	0	0	1	1	0
ACGCAGAGGGAGAGGG	46	192	16	43.8674	2476453204	151	719441470	3072	4.17391	1.04861	4.37682	0.266874	0.0700292	0.00426998	0.442269	2.8278e-08	2.8278e-08	1	0	0	1	0	0
ACGCAGGG	39	158	8	43.8674	2476453204	151	719441470	1264	4.05128	0.889042	3.60176	0.219615	0.0288141	0.00175692	0.214637	1.16352e-08	1.16352e-08	1	0	0	1	0	0
ACGCAGGGGGCGGCGCC	48	195	17	43.8674	2476453204	151	719441470	3315	4.0625	1.09421	4.44521	0.271044	0.0755686	0.00460774	0.457368	3.05148e-08	3.05148e-08	1	0	0	1	0	0
ACGCC	104	520	5	43.8674	2476453204	151	719441470	2600	5	2.37078	11.8539	0.722783	0.0592695	0.00361391	0.165563	2.39332e-08	2.39332e-08	1	0	0	1	0	0
ACGCCC	95	380	6	43.8674	2476453204	151	719441470	2280	4	2.16562	8.66246	0.528188	0.0519748	0.00316913	0.15894	2.09876e-08	2.09876e-08	1	0	0	1	0	0
ACGCCCC	39	156	7	43.8674	2476453204	151	719441470	1092	4	0.889042	3.55617	0.216835	0.0248932	0.00151784	0.18543	1.00519e-08	1.00519e-08	1	0	0	1	0	0
ACGCCG	1	4	6	43.8674	2476453204	151	719441470	24	4	0.022796	0.0911838	0.00555987	0.000547103	3.33592e-05	0.15894	2.20922e-10	2.20922e-10	1	0	0	1	0	0
ACGCCTCCTGCCGGAGAGCC	124	572	20	43.8674	2476453204	151	719441470	11440	4.6129	2.8267	13.0393	0.795061	0.260786	0.0159012	0.610981	1.05306e-07	1.05306e-07	1	0	0	1	1	0
ACGCGC	229	939	6	43.8674	2476453204	151	719441470	5634	4.10044	5.22027	21.4054	1.30518	0.128432	0.00783107	0.162931	5.18614e-08	5.18614e-08	1	0	0	1	0	0
ACGCGTC	38	152	7	43.8674	2476453204	151	719441470	1064	4	0.866246	3.46498	0.211275	0.0242549	0.00147893	0.18543	9.79421e-09	9.79421e-09	1	0	0	1	0	0
ACGCTC	400	1736	6	43.8674	2476453204	151	719441470	10416	4.34	9.11838	39.5738	2.41298	0.237443	0.0144779	0.17245	9.58801e-08	9.58801e-08	1	0	0	1	0	0
ACGCTG	51	205	6	43.8674	2476453204	151	719441470	1230	4.01961	1.16259	4.67317	0.284943	0.028039	0.00170966	0.15972	1.13222e-08	1.13222e-08	1	0	0	1	0	0
ACGG	606	3882	4	43.8674	2476453204	151	719441470	15528	6.40594	13.8143	88.4939	5.39585	0.353976	0.0215834	0.169694	1.42936e-07	1.42936e-07	1	0	0	0	0	0
ACGGAG	42	196	6	43.8674	2476453204	151	719441470	1176	4.66667	0.95743	4.46801	0.272434	0.026808	0.0016346	0.18543	1.08252e-08	1.08252e-08	1	0	0	1	0	0
ACGGAGAGAG	45	284	10	43.8674	2476453204	151	719441470	2840	6.31111	1.02582	6.47405	0.394751	0.0647405	0.00394751	0.417954	2.61424e-08	2.61424e-08	1	0	0	1	0	0
ACGGAGAGGG	10	45	10	43.8674	2476453204	151	719441470	450	4.5	0.22796	1.02582	0.0625485	0.0102582	0.000625485	0.298013	4.14229e-09	4.14229e-09	1	0	0	1	0	0
ACGGAGG	1	4	7	43.8674	2476453204	151	719441470	28	4	0.022796	0.0911838	0.00555987	0.000638287	3.89191e-05	0.18543	2.57742e-10	2.57742e-10	1	0	0	1	0	0
ACGGAGGG	46	204	8	43.8674	2476453204	151	719441470	1632	4.43478	1.04861	4.65037	0.283553	0.037203	0.00226843	0.234955	1.50227e-08	1.50227e-08	1	0	0	1	0	0
ACGGAGGGG	44	187	9	43.8674	2476453204	151	719441470	1683	4.25	1.00302	4.26284	0.259924	0.0383656	0.00233931	0.253311	1.54922e-08	1.54922e-08	1	0	0	1	0	0
ACGGAGGGGCAGCTACGGGCC	127	544	21	43.8674	2476453204	151	719441470	11424	4.28346	2.89509	12.401	0.756142	0.260421	0.015879	0.595714	1.05159e-07	1.05159e-07	1	0	0	1	1	0
ACGGC	354	1770	5	43.8674	2476453204	151	719441470	8850	5	8.06977	40.3488	2.46024	0.201744	0.0123012	0.165563	8.1465e-08	8.1465e-08	1	0	0	1	0	0
ACGGCC	695	3024	6	43.8674	2476453204	151	719441470	18144	4.35108	15.8432	68.935	4.20326	0.41361	0.0252196	0.172891	1.67017e-07	1.67017e-07	1	0	0	1	0	0
ACGGCCC	47	188	7	43.8674	2476453204	151	719441470	1316	4	1.07141	4.28564	0.261314	0.0299995	0.0018292	0.18543	1.21139e-08	1.21139e-08	1	0	0	1	0	0
ACGGCCGG	1	4	8	43.8674	2476453204	151	719441470	32	4	0.022796	0.0911838	0.00555987	0.00072947	4.44789e-05	0.211921	2.94563e-10	2.94563e-10	1	0	0	1	0	0
ACGGCG	33	132	6	43.8674	2476453204	151	719441470	792	4	0.752266	3.00907	0.183476	0.0180544	0.00110085	0.15894	7.29042e-09	7.29042e-09	1	0	0	1	0	0
ACGGCGG	14	56	7	43.8674	2476453204	151	719441470	392	4	0.319143	1.27657	0.0778382	0.00893601	0.000544867	0.18543	3.60839e-09	3.60839e-09	1	0	0	1	0	0
ACGGCTC	20	80	7	43.8674	2476453204	151	719441470	560	4	0.455919	1.82368	0.111197	0.0127657	0.000778382	0.18543	5.15485e-09	5.15485e-09	1	0	0	1	0	0
ACGGCTG	24	138	7	43.8674	2476453204	151	719441470	966	5.75	0.547103	3.14584	0.191815	0.0220209	0.00134271	0.266556	8.89211e-09	8.89211e-09	1	0	0	1	0	0
ACGGG	104	606	5	43.8674	2476453204	151	719441470	3030	5.82692	2.37078	13.8143	0.84232	0.0690717	0.0042116	0.192944	2.78914e-08	2.78914e-08	1	0	0	1	0	0
ACGGGAGG	112	820	8	43.8674	2476453204	151	719441470	6560	7.32143	2.55315	18.6927	1.13977	0.149541	0.00911818	0.38789	6.03853e-08	6.03853e-08	1	0	0	1	0	0
ACGGGAGGG	106	476	9	43.8674	2476453204	151	719441470	4284	4.49057	2.41637	10.8509	0.661624	0.0976579	0.00595462	0.26765	3.94346e-08	3.94346e-08	1	0	0	1	0	0
ACGGGC	1	4	6	43.8674	2476453204	151	719441470	24	4	0.022796	0.0911838	0.00555987	0.000547103	3.33592e-05	0.15894	2.20922e-10	2.20922e-10	1	0	0	1	0	0
ACGGGCC	47	206	7	43.8674	2476453204	151	719441470	1442	4.38298	1.07141	4.69597	0.286333	0.0328718	0.00200433	0.203184	1.32737e-08	1.32737e-08	1	0	0	1	0	0
ACGGGCGCAGCCGCG	85	508	15	43.8674	2476453204	151	719441470	7620	5.97647	1.93766	11.5803	0.706103	0.173705	0.0105915	0.593689	7.01427e-08	7.01427e-08	1	0	0	1	1	0
ACGGGG	202	1007	6	43.8674	2476453204	151	719441470	6042	4.98515	4.60478	22.9555	1.3997	0.137733	0.00839818	0.198085	5.56171e-08	5.56171e-08	1	0	0	1	0	0
ACGGGGGAGAG	12	63	11	43.8674	2476453204	151	719441470	693	5.25	0.273551	1.43614	0.0875679	0.0157976	0.000963247	0.38245	6.37912e-09	6.37912e-09	1	0	0	1	0	0
ACGT	6	36	4	43.8674	2476453204	151	719441470	144	6	0.136776	0.820654	0.0500388	0.00328262	0.000200155	0.15894	1.32553e-09	1.32553e-09	1	0	0	0	0	0
ACGTAG	57	342	6	43.8674	2476453204	151	719441470	2052	6	1.29937	7.79622	0.475369	0.0467773	0.00285221	0.238411	1.88888e-08	1.88888e-08	1	0	0	1	0	0
ACGTAT	141	840	6	43.8674	2476453204	151	719441470	5040	5.95745	3.21423	19.1486	1.16757	0.114892	0.00700543	0.23672	4.63936e-08	4.63936e-08	1	0	0	1	0	0
ACGTATATATCC	36	159	12	43.8674	2476453204	151	719441470	1908	4.41667	0.820654	3.62456	0.221005	0.0434947	0.00265206	0.350993	1.75633e-08	1.75633e-08	1	0	0	1	0	0
ACGTC	103	579	5	43.8674	2476453204	151	719441470	2895	5.62136	2.34798	13.1989	0.804791	0.0659943	0.00402395	0.186138	2.66487e-08	2.66487e-08	1	0	0	1	0	0
ACGTCCC	28	112	7	43.8674	2476453204	151	719441470	784	4	0.638287	2.55315	0.155676	0.017872	0.00108973	0.18543	7.21678e-09	7.21678e-09	1	0	0	1	0	0
ACGTCGCCCCGCCCC	80	342	15	43.8674	2476453204	151	719441470	5130	4.275	1.82368	7.79622	0.475369	0.116943	0.00713053	0.424669	4.72221e-08	4.72221e-08	1	0	0	1	0	0
ACT	3373	36022	3	43.8674	2476453204	151	719441470	108066	10.6795	76.8907	821.156	50.0694	2.46347	0.150208	0.212176	9.94756e-07	9.94756e-07	1	0	0	0	0	0
ACTAG	244	1293	5	43.8674	2476453204	151	719441470	6465	5.29918	5.56221	29.4752	1.79723	0.147376	0.00898614	0.17547	5.95108e-08	5.95108e-08	1	0	0	1	0	0
ACTAGGC	35	140	7	43.8674	2476453204	151	719441470	980	4	0.797858	3.19143	0.194595	0.02234	0.00136217	0.18543	9.02098e-09	9.02098e-09	1	0	0	1	0	0
ACTAGT	31	124	6	43.8674	2476453204	151	719441470	744	4	0.706674	2.8267	0.172356	0.0169602	0.00103414	0.15894	6.84858e-09	6.84858e-09	1	0	0	1	0	0
ACTAT	2883	22613	5	43.8674	2476453204	151	719441470	113065	7.84357	65.7207	515.485	31.4313	2.57742	0.157157	0.259721	1.04077e-06	1.04077e-06	1	0	0	1	0	0
ACTATAT	498	2647	7	43.8674	2476453204	151	719441470	18529	5.31526	11.3524	60.3409	3.67924	0.422386	0.0257547	0.246403	1.70561e-07	1.70561e-07	1	0	0	1	0	0
ACTATC	169	1218	6	43.8674	2476453204	151	719441470	7308	7.2071	3.85252	27.7655	1.69298	0.166593	0.0101579	0.286375	6.72707e-08	6.72707e-08	1	0	0	1	0	0
ACTATG	117	549	6	43.8674	2476453204	151	719441470	3294	4.69231	2.66713	12.515	0.763092	0.0750899	0.00457855	0.186449	3.03215e-08	3.03215e-08	1	0	0	1	0	0
ACTC	7509	54443	4	43.8674	2476453204	151	719441470	217772	7.25037	171.175	1241.08	75.674	4.96432	0.302696	0.192063	2.00461e-06	2.00461e-06	1	0	0	0	0	0
ACTCAG	15	60	6	43.8674	2476453204	151	719441470	360	4	0.341939	1.36776	0.083398	0.00820654	0.000500388	0.15894	3.31383e-09	3.31383e-09	1	0	0	1	0	0
ACTCAGC	47	188	7	43.8674	2476453204	151	719441470	1316	4	1.07141	4.28564	0.261314	0.0299995	0.0018292	0.18543	1.21139e-08	1.21139e-08	1	0	0	1	0	0
ACTCAGT	22	88	7	43.8674	2476453204	151	719441470	616	4	0.501511	2.00604	0.122317	0.0140423	0.00085622	0.18543	5.67033e-09	5.67033e-09	1	0	0	1	0	0
ACTCAT	40	175	6	43.8674	2476453204	151	719441470	1050	4.375	0.911838	3.98929	0.243244	0.0239357	0.00145947	0.173841	9.66533e-09	9.66533e-09	1	0	0	1	0	0
ACTCATG	33	132	7	43.8674	2476453204	151	719441470	924	4	0.752266	3.00907	0.183476	0.0210635	0.00128433	0.18543	8.50549e-09	8.50549e-09	1	0	0	1	0	0
ACTCC	700	4931	5	43.8674	2476453204	151	719441470	24655	7.04429	15.9572	112.407	6.85393	0.562034	0.0342696	0.233254	2.26951e-07	2.26951e-07	1	0	0	1	0	0
ACTCCC	42	196	6	43.8674	2476453204	151	719441470	1176	4.66667	0.95743	4.46801	0.272434	0.026808	0.0016346	0.18543	1.08252e-08	1.08252e-08	1	0	0	1	0	0
ACTCCCC	67	292	7	43.8674	2476453204	151	719441470	2044	4.35821	1.52733	6.65642	0.40587	0.0465949	0.00284109	0.202036	1.88152e-08	1.88152e-08	1	0	0	1	0	0
ACTCCT	35	150	6	43.8674	2476453204	151	719441470	900	4.28571	0.797858	3.41939	0.208495	0.0205164	0.00125097	0.170293	8.28457e-09	8.28457e-09	1	0	0	1	0	0
ACTCCTCTCC	20	92	10	43.8674	2476453204	151	719441470	920	4.6	0.455919	2.09723	0.127877	0.0209723	0.00127877	0.304636	8.46867e-09	8.46867e-09	1	0	0	1	0	0
ACTCCTG	29	116	7	43.8674	2476453204	151	719441470	812	4	0.661083	2.64433	0.161236	0.0185103	0.00112865	0.18543	7.47453e-09	7.47453e-09	1	0	0	1	0	0
ACTCGCC	2	10	7	43.8674	2476453204	151	719441470	70	5	0.0455919	0.22796	0.0138997	0.00159572	9.72977e-05	0.231788	6.44356e-10	6.44356e-10	1	0	0	1	0	0
ACTCGG	45	239	6	43.8674	2476453204	151	719441470	1434	5.31111	1.02582	5.44823	0.332202	0.0326894	0.00199321	0.211038	1.32001e-08	1.32001e-08	1	0	0	1	0	0
ACTCGGG	17	109	7	43.8674	2476453204	151	719441470	763	6.41176	0.387531	2.48476	0.151506	0.0173933	0.00106054	0.297234	7.02348e-09	7.02348e-09	1	0	0	1	0	0
ACTCT	187	1372	5	43.8674	2476453204	151	719441470	6860	7.3369	4.26284	31.276	1.90703	0.15638	0.00953517	0.242944	6.31469e-08	6.31469e-08	1	0	0	1	0	0
ACTCTAT	19	92	7	43.8674	2476453204	151	719441470	644	4.84211	0.433123	2.09723	0.127877	0.0146806	0.000895139	0.224468	5.92807e-09	5.92807e-09	1	0	0	1	0	0
ACTCTC	589	3012	6	43.8674	2476453204	151	719441470	18072	5.11375	13.4268	68.6614	4.18658	0.411968	0.0251195	0.203195	1.66354e-07	1.66354e-07	1	0	0	1	0	0
ACTCTCC	38	165	7	43.8674	2476453204	151	719441470	1155	4.34211	0.866246	3.76133	0.229345	0.0263293	0.00160541	0.20129	1.06319e-08	1.06319e-08	1	0	0	1	0	0
ACTCTCCC	32	199	8	43.8674	2476453204	151	719441470	1592	6.21875	0.72947	4.53639	0.276603	0.0362912	0.00221283	0.32947	1.46545e-08	1.46545e-08	1	0	0	1	0	0
ACTCTCTG	38	159	8	43.8674	2476453204	151	719441470	1272	4.18421	0.866246	3.62456	0.221005	0.0289964	0.00176804	0.22168	1.17089e-08	1.17089e-08	1	0	0	1	0	0
ACTCTG	36	144	6	43.8674	2476453204	151	719441470	864	4	0.820654	3.28262	0.200155	0.0196957	0.00120093	0.15894	7.95319e-09	7.95319e-09	1	0	0	1	0	0
ACTG	1442	9609	4	43.8674	2476453204	151	719441470	38436	6.66366	32.8718	219.046	13.3562	0.876185	0.0534248	0.176521	3.53806e-07	3.53806e-07	1	0	0	0	0	0
ACTGAT	132	528	6	43.8674	2476453204	151	719441470	3168	4	3.00907	12.0363	0.733903	0.0722176	0.00440342	0.15894	2.91617e-08	2.91617e-08	1	0	0	1	0	0
ACTGC	1	5	5	43.8674	2476453204	151	719441470	25	5	0.022796	0.11398	0.00694984	0.000569899	3.47492e-05	0.165563	2.30127e-10	2.30127e-10	1	0	0	1	0	0
ACTGCC	86	356	6	43.8674	2476453204	151	719441470	2136	4.13953	1.96045	8.11536	0.494828	0.0486922	0.00296897	0.164485	1.96621e-08	1.96621e-08	1	0	0	1	0	0
ACTGCG	1	4	6	43.8674	2476453204	151	719441470	24	4	0.022796	0.0911838	0.00555987	0.000547103	3.33592e-05	0.15894	2.20922e-10	2.20922e-10	1	0	0	1	0	0
ACTGCT	78	428	6	43.8674	2476453204	151	719441470	2568	5.48718	1.77808	9.75667	0.594906	0.05854	0.00356944	0.218034	2.36386e-08	2.36386e-08	1	0	0	1	0	0
ACTGCTAT	55	284	8	43.8674	2476453204	151	719441470	2272	5.16364	1.25378	6.47405	0.394751	0.0517924	0.00315801	0.27357	2.09139e-08	2.09139e-08	1	0	0	1	0	0
ACTGG	30	177	5	43.8674	2476453204	151	719441470	885	5.9	0.683879	4.03488	0.246024	0.0201744	0.00123012	0.195364	8.1465e-09	8.1465e-09	1	0	0	1	0	0
ACTGGG	26	104	6	43.8674	2476453204	151	719441470	624	4	0.592695	2.37078	0.144557	0.0142247	0.000867339	0.15894	5.74397e-09	5.74397e-09	1	0	0	1	0	0
ACTGGGATAT	29	129	10	43.8674	2476453204	151	719441470	1290	4.44828	0.661083	2.94068	0.179306	0.0294068	0.00179306	0.294588	1.18746e-08	1.18746e-08	1	0	0	1	0	0
ACTGGGC	20	97	7	43.8674	2476453204	151	719441470	679	4.85	0.455919	2.21121	0.134827	0.0154785	0.000943788	0.224834	6.25025e-09	6.25025e-09	1	0	0	1	0	0
AG	3453650	58895198	2	43.8674	2476453204	151	719441470	117790396	17.053	78729.2	1.34257e+06	81862.4	2685.14	163.725	0.225868	0.00108427	0.00108427	1	1	1	0	0	0
AGAGAGAGCATCG	38	203	13	43.8674	2476453204	151	719441470	2639	5.34211	0.866246	4.62758	0.282163	0.0601585	0.00366812	0.459916	2.42922e-08	2.42922e-08	1	0	0	1	0	0
AGAGAGAGCC	11	50	10	43.8674	2476453204	151	719441470	500	4.54545	0.250755	1.1398	0.0694984	0.011398	0.000694984	0.301023	4.60254e-09	4.60254e-09	1	0	0	1	0	0
AGAGAGAGCGAGAGGC	36	187	16	43.8674	2476453204	151	719441470	2992	5.19444	0.820654	4.26284	0.259924	0.0682055	0.00415878	0.550405	2.75416e-08	2.75416e-08	1	0	0	1	1	0
AGAGAGAGGAGGAGGG	49	202	16	43.8674	2476453204	151	719441470	3232	4.12245	1.117	4.60478	0.280773	0.0736765	0.00449237	0.436816	2.97508e-08	2.97508e-08	1	0	0	1	0	0
AGAGAGAGGC	156	823	10	43.8674	2476453204	151	719441470	8230	5.27564	3.55617	18.7611	1.14394	0.187611	0.0114394	0.34938	7.57578e-08	7.57578e-08	1	0	0	1	0	0
AGAGAGAGGCAGAGGC	31	141	16	43.8674	2476453204	151	719441470	2256	4.54839	0.706674	3.21423	0.195985	0.0514277	0.00313577	0.481948	2.07667e-08	2.07667e-08	1	0	0	1	0	0
AGAGAGAGGGAGGCAGAGGG	88	365	20	43.8674	2476453204	151	719441470	7300	4.14773	2.00604	8.32052	0.507338	0.16641	0.0101468	0.549368	6.71971e-08	6.71971e-08	1	0	0	1	1	0
AGAGAGAGGGG	29	123	11	43.8674	2476453204	151	719441470	1353	4.24138	0.661083	2.8039	0.170966	0.0308429	0.00188063	0.308975	1.24545e-08	1.24545e-08	1	0	0	1	0	0
AGAGAGC	16	64	7	43.8674	2476453204	151	719441470	448	4	0.364735	1.45894	0.0889579	0.0102126	0.000622705	0.18543	4.12388e-09	4.12388e-09	1	0	0	1	0	0
AGAGAGCGAGG	1	4	11	43.8674	2476453204	151	719441470	44	4	0.022796	0.0911838	0.00555987	0.00100302	6.11586e-05	0.291391	4.05024e-10	4.05024e-10	1	0	0	1	0	0
AGAGAGG	941	5964	7	43.8674	2476453204	151	719441470	41748	6.33794	21.451	135.955	8.28976	0.951685	0.0580283	0.293812	3.84294e-07	3.84294e-07	1	0	0	1	0	0
AGAGAGGC	83	455	8	43.8674	2476453204	151	719441470	3640	5.48193	1.89206	10.3722	0.632435	0.0829773	0.00505948	0.290433	3.35065e-08	3.35065e-08	1	0	0	1	0	0
AGAGAGGGAGCG	139	619	12	43.8674	2476453204	151	719441470	7428	4.45324	3.16864	14.1107	0.86039	0.169328	0.0103247	0.3539	6.83753e-08	6.83753e-08	1	0	0	1	0	0
AGAGAGGGAGGC	132	774	12	43.8674	2476453204	151	719441470	9288	5.86364	3.00907	17.6441	1.07583	0.211729	0.01291	0.465984	8.54968e-08	8.54968e-08	1	0	0	1	0	0
AGAGAGGGCGCAGGGG	27	113	16	43.8674	2476453204	151	719441470	1808	4.18519	0.615491	2.57594	0.157066	0.0412151	0.00251306	0.443463	1.66428e-08	1.66428e-08	1	0	0	1	0	0
AGAGAGGGGG	437	1764	10	43.8674	2476453204	151	719441470	17640	4.03661	9.96183	40.2121	2.4519	0.402121	0.024519	0.267325	1.62378e-07	1.62378e-07	1	0	0	1	0	0
AGAGAT	7155	48915	6	43.8674	2476453204	151	719441470	293490	6.83648	163.105	1115.06	67.9902	6.69038	0.407941	0.271648	2.7016e-06	2.7016e-06	1	0	0	1	0	0
AGAGATATAT	80	381	10	43.8674	2476453204	151	719441470	3810	4.7625	1.82368	8.68526	0.529577	0.0868526	0.00529577	0.315397	3.50714e-08	3.50714e-08	1	0	0	1	0	0
AGAGATG	55	295	7	43.8674	2476453204	151	719441470	2065	5.36364	1.25378	6.72481	0.41004	0.0470736	0.00287028	0.248645	1.90085e-08	1.90085e-08	1	0	0	1	0	0
AGAGATGAT	12	53	9	43.8674	2476453204	151	719441470	477	4.41667	0.273551	1.20819	0.0736683	0.0108737	0.000663014	0.263245	4.39082e-09	4.39082e-09	1	0	0	1	0	0
AGAGATGGG	37	294	9	43.8674	2476453204	151	719441470	2646	7.94595	0.84345	6.70201	0.40865	0.0603181	0.00367785	0.473599	2.43566e-08	2.43566e-08	1	0	0	1	0	0
AGAGC	227	1519	5	43.8674	2476453204	151	719441470	7595	6.69163	5.17468	34.627	2.11136	0.173135	0.0105568	0.221577	6.99126e-08	6.99126e-08	1	0	0	1	0	0
AGAGCAT	10	48	7	43.8674	2476453204	151	719441470	336	4.8	0.22796	1.09421	0.0667184	0.00765944	0.000467029	0.222517	3.09291e-09	3.09291e-09	1	0	0	1	0	0
AGAGCATCG	1	4	9	43.8674	2476453204	151	719441470	36	4	0.022796	0.0911838	0.00555987	0.000820654	5.00388e-05	0.238411	3.31383e-10	3.31383e-10	1	0	0	1	0	0
AGAGCC	287	1380	6	43.8674	2476453204	151	719441470	8280	4.80836	6.54244	31.4584	1.91815	0.18875	0.0115089	0.191061	7.62181e-08	7.62181e-08	1	0	0	1	0	0
AGAGCCC	58	254	7	43.8674	2476453204	151	719441470	1778	4.37931	1.32217	5.79017	0.353052	0.0405312	0.00247136	0.203014	1.63666e-08	1.63666e-08	1	0	0	1	0	0
AGAGCCG	120	621	7	43.8674	2476453204	151	719441470	4347	5.175	2.73551	14.1563	0.86317	0.099094	0.00604219	0.239901	4.00145e-08	4.00145e-08	1	0	0	1	0	0
AGAGCCT	62	301	7	43.8674	2476453204	151	719441470	2107	4.85484	1.41335	6.86158	0.41838	0.0480311	0.00292866	0.225059	1.93951e-08	1.93951e-08	1	0	0	1	0	0
AGAGCG	2931	13492	6	43.8674	2476453204	151	719441470	80952	4.60321	66.8149	307.563	18.7534	1.84538	0.112521	0.182909	7.4517e-07	7.4517e-07	1	0	0	1	0	0
AGAGCGAGGG	35	307	10	43.8674	2476453204	151	719441470	3070	8.77143	0.797858	6.99836	0.42672	0.0699836	0.0042672	0.580889	2.82596e-08	2.82596e-08	1	0	0	1	1	0
AGAGCGCCC	20	90	9	43.8674	2476453204	151	719441470	810	4.5	0.455919	2.05164	0.125097	0.0184647	0.00112587	0.268212	7.45612e-09	7.45612e-09	1	0	0	1	0	0
AGAGCGCGCG	1	4	10	43.8674	2476453204	151	719441470	40	4	0.022796	0.0911838	0.00555987	0.000911838	5.55987e-05	0.264901	3.68203e-10	3.68203e-10	1	0	0	1	0	0
AGAGCGGGAGCG	26	112	12	43.8674	2476453204	151	719441470	1344	4.30769	0.592695	2.55315	0.155676	0.0306378	0.00186812	0.342333	1.23716e-08	1.23716e-08	1	0	0	1	0	0
AGAGCT	128	606	6	43.8674	2476453204	151	719441470	3636	4.73438	2.91788	13.8143	0.84232	0.0828861	0.00505392	0.188121	3.34697e-08	3.34697e-08	1	0	0	1	0	0
AGAGG	12428	102374	5	43.8674	2476453204	151	719441470	511870	8.23737	283.308	2333.71	142.296	11.6686	0.711482	0.272761	4.7118e-06	4.7118e-06	1	1	0	1	0	0
AGAGGAGAGGG	130	616	11	43.8674	2476453204	151	719441470	6776	4.73846	2.96347	14.0423	0.85622	0.154465	0.00941842	0.345186	6.23736e-08	6.23736e-08	1	0	0	1	0	0
AGAGGAGGC	25	114	9	43.8674	2476453204	151	719441470	1026	4.56	0.569899	2.59874	0.158456	0.0233886	0.00142611	0.271788	9.44441e-09	9.44441e-09	1	0	0	1	0	0
AGAGGAGGG	217	1111	9	43.8674	2476453204	151	719441470	9999	5.11982	4.94672	25.3263	1.54425	0.227937	0.0138983	0.305155	9.20416e-08	9.20416e-08	1	0	0	1	0	0
AGAGGAGGGG	146	715	10	43.8674	2476453204	151	719441470	7150	4.89726	3.32821	16.2991	0.993827	0.162991	0.00993827	0.324322	6.58163e-08	6.58163e-08	1	0	0	1	0	0
AGAGGAGGGGG	12	55	11	43.8674	2476453204	151	719441470	605	4.58333	0.273551	1.25378	0.0764482	0.0137916	0.00084093	0.333885	5.56907e-09	5.56907e-09	1	0	0	1	0	0
AGAGGC	1159	7215	6	43.8674	2476453204	151	719441470	43290	6.22519	26.4205	164.473	10.0286	0.986837	0.0601717	0.247359	3.98488e-07	3.98488e-07	1	0	0	1	0	0
AGAGGCAGGGGCAGG	167	725	15	43.8674	2476453204	151	719441470	10875	4.34132	3.80692	16.5271	1.00773	0.247906	0.0151159	0.431257	1.00105e-07	1.00105e-07	1	0	0	1	0	0
AGAGGCAT	48	214	8	43.8674	2476453204	151	719441470	1712	4.45833	1.09421	4.87833	0.297453	0.0390267	0.00237962	0.236203	1.57591e-08	1.57591e-08	1	0	0	1	0	0
AGAGGCC	1	4	7	43.8674	2476453204	151	719441470	28	4	0.022796	0.0911838	0.00555987	0.000638287	3.89191e-05	0.18543	2.57742e-10	2.57742e-10	1	0	0	1	0	0
AGAGGCGAGG	51	321	10	43.8674	2476453204	151	719441470	3210	6.29412	1.16259	7.3175	0.446179	0.073175	0.00446179	0.416829	2.95483e-08	2.95483e-08	1	0	0	1	0	0
AGAGGCT	23	136	7	43.8674	2476453204	151	719441470	952	5.91304	0.524307	3.10025	0.189036	0.0217017	0.00132325	0.274115	8.76324e-09	8.76324e-09	1	0	0	1	0	0
AGAGGG	21517	129365	6	43.8674	2476453204	151	719441470	776190	6.01222	490.5	2949	179.813	17.694	1.07888	0.238896	7.14489e-06	7.14489e-06	1	1	0	1	0	0
AGAGGGAGG	164	938	9	43.8674	2476453204	151	719441470	8442	5.71951	3.73854	21.3826	1.30379	0.192443	0.0117341	0.340898	7.77093e-08	7.77093e-08	1	0	0	1	0	0
AGAGGGAGGAGGAGGAGGG	9	37	19	43.8674	2476453204	151	719441470	703	4.11111	0.205164	0.84345	0.0514288	0.0160256	0.000977147	0.517292	6.47117e-09	6.47117e-09	1	0	0	1	1	0
AGAGGGAGGC	136	810	10	43.8674	2476453204	151	719441470	8100	5.95588	3.10025	18.4647	1.12587	0.184647	0.0112587	0.394429	7.45612e-08	7.45612e-08	1	0	0	1	0	0
AGAGGGAGGGG	32	192	11	43.8674	2476453204	151	719441470	2112	6	0.72947	4.37682	0.266874	0.048145	0.00293561	0.437086	1.94411e-08	1.94411e-08	1	0	0	1	0	0
AGAGGGAGGGGGAGGGCG	10	44	18	43.8674	2476453204	151	719441470	792	4.4	0.22796	1.00302	0.0611586	0.0180544	0.00110085	0.524503	7.29042e-09	7.29042e-09	1	0	0	1	1	0
AGAGGGATGG	28	154	10	43.8674	2476453204	151	719441470	1540	5.5	0.638287	3.51058	0.214055	0.0351058	0.00214055	0.364238	1.41758e-08	1.41758e-08	1	0	0	1	0	0
AGAGGGC	241	964	7	43.8674	2476453204	151	719441470	6748	4	5.49382	21.9753	1.33993	0.153827	0.0093795	0.18543	6.21159e-08	6.21159e-08	1	0	0	1	0	0
AGAGGGCGCGCCCAGC	39	215	16	43.8674	2476453204	151	719441470	3440	5.51282	0.889042	4.90113	0.298843	0.0784181	0.00478149	0.58414	3.16655e-08	3.16655e-08	1	0	0	1	1	0
AGAGGGG	480	2491	7	43.8674	2476453204	151	719441470	17437	5.18958	10.9421	56.7847	3.46241	0.397493	0.0242369	0.240577	1.60509e-07	1.60509e-07	1	0	0	1	0	0
AGAGGGGCGAGGGGCGGCG	8	44	19	43.8674	2476453204	151	719441470	836	5.5	0.182368	1.00302	0.0611586	0.0190574	0.00116201	0.692053	7.69545e-09	7.69545e-09	1	0	0	1	1	0
AGAGGGGGAGG	35	160	11	43.8674	2476453204	151	719441470	1760	4.57143	0.797858	3.64735	0.222395	0.0401209	0.00244634	0.333018	1.62009e-08	1.62009e-08	1	0	0	1	0	0
AGAT	217476	1875293	4	43.8674	2476453204	151	719441470	7501172	8.62299	4957.57	42749.1	2606.6	170.996	10.4264	0.228424	6.90489e-05	6.90489e-05	1	1	1	0	0	0
AGATAT	44815	292353	6	43.8674	2476453204	151	719441470	1754118	6.52355	1021.6	6664.46	406.361	39.9868	2.43817	0.259214	1.61468e-05	1.61468e-05	1	1	0	1	0	0
AGATATATATATGAT	14	56	15	43.8674	2476453204	151	719441470	840	4	0.319143	1.27657	0.0778382	0.0191486	0.00116757	0.397351	7.73227e-09	7.73227e-09	1	0	0	1	0	0
AGATATGAT	7	28	9	43.8674	2476453204	151	719441470	252	4	0.159572	0.638287	0.0389191	0.00574458	0.000350272	0.238411	2.31968e-09	2.31968e-09	1	0	0	1	0	0
AGATC	16	80	5	43.8674	2476453204	151	719441470	400	5	0.364735	1.82368	0.111197	0.00911838	0.000555987	0.165563	3.68203e-09	3.68203e-09	1	0	0	1	0	0
AGATCAT	34	151	7	43.8674	2476453204	151	719441470	1057	4.44118	0.775062	3.44219	0.209885	0.0240953	0.0014692	0.205882	9.72977e-09	9.72977e-09	1	0	0	1	0	0
AGATCC	64	282	6	43.8674	2476453204	151	719441470	1692	4.40625	1.45894	6.42846	0.391971	0.0385707	0.00235182	0.175083	1.5575e-08	1.5575e-08	1	0	0	1	0	0
AGATCCC	27	134	7	43.8674	2476453204	151	719441470	938	4.96296	0.615491	3.05466	0.186256	0.0213826	0.00130379	0.230071	8.63437e-09	8.63437e-09	1	0	0	1	0	0
AGATCG	39	176	6	43.8674	2476453204	151	719441470	1056	4.51282	0.889042	4.01209	0.244634	0.0240725	0.00146781	0.179317	9.72056e-09	9.72056e-09	1	0	0	1	0	0
AGATCT	212	1066	6	43.8674	2476453204	151	719441470	6396	5.0283	4.83274	24.3005	1.4817	0.145803	0.00889023	0.1998	5.88757e-08	5.88757e-08	1	0	0	1	0	0
AGATG	1519	12418	5	43.8674	2476453204	151	719441470	62090	8.17512	34.627	283.08	17.2606	1.4154	0.0863031	0.270699	5.71543e-07	5.71543e-07	1	0	0	1	0	0
AGATGAT	304	1297	7	43.8674	2476453204	151	719441470	9079	4.26645	6.92997	29.5663	1.80279	0.206964	0.0126195	0.197782	8.35729e-08	8.35729e-08	1	0	0	1	0	0
AGATGATGG	41	181	9	43.8674	2476453204	151	719441470	1629	4.41463	0.934634	4.12607	0.251584	0.0371346	0.00226426	0.263124	1.49951e-08	1.49951e-08	1	0	0	1	0	0
AGATGC	64	256	6	43.8674	2476453204	151	719441470	1536	4	1.45894	5.83576	0.355832	0.0350146	0.00213499	0.15894	1.4139e-08	1.4139e-08	1	0	0	1	0	0
AGATGG	164	1245	6	43.8674	2476453204	151	719441470	7470	7.59146	3.73854	28.381	1.73051	0.170286	0.0103831	0.301648	6.8762e-08	6.8762e-08	1	0	0	1	0	0
AGATGGC	40	160	7	43.8674	2476453204	151	719441470	1120	4	0.911838	3.64735	0.222395	0.0255315	0.00155676	0.18543	1.03097e-08	1.03097e-08	1	0	0	1	0	0
AGATGGG	25	112	7	43.8674	2476453204	151	719441470	784	4.48	0.569899	2.55315	0.155676	0.017872	0.00108973	0.207682	7.21678e-09	7.21678e-09	1	0	0	1	0	0
AGC	14900	153245	3	43.8674	2476453204	151	719441470	459735	10.2849	339.66	3493.37	213.006	10.4801	0.639017	0.204336	4.2319e-06	4.2319e-06	1	1	0	0	0	0
AGCAGG	291	1612	6	43.8674	2476453204	151	719441470	9672	5.53952	6.63362	36.7471	2.24063	0.220482	0.0134438	0.220113	8.90315e-08	8.90315e-08	1	0	0	1	0	0
AGCAGGAGG	31	139	9	43.8674	2476453204	151	719441470	1251	4.48387	0.706674	3.16864	0.193205	0.0285177	0.00173885	0.267251	1.15156e-08	1.15156e-08	1	0	0	1	0	0
AGCAGGC	14	84	7	43.8674	2476453204	151	719441470	588	6	0.319143	1.91486	0.116757	0.013404	0.000817301	0.278146	5.41259e-09	5.41259e-09	1	0	0	1	0	0
AGCAGGG	40	161	7	43.8674	2476453204	151	719441470	1127	4.025	0.911838	3.67015	0.223785	0.025691	0.00156649	0.186589	1.03741e-08	1.03741e-08	1	0	0	1	0	0
AGCAGGGGAGG	46	264	11	43.8674	2476453204	151	719441470	2904	5.73913	1.04861	6.01813	0.366951	0.0661994	0.00403646	0.418082	2.67316e-08	2.67316e-08	1	0	0	1	0	0
AGCAT	279	2017	5	43.8674	2476453204	151	719441470	10085	7.22939	6.36007	45.9794	2.80356	0.229897	0.0140178	0.239384	9.28332e-08	9.28332e-08	1	0	0	1	0	0
AGCATAT	10	40	7	43.8674	2476453204	151	719441470	280	4	0.22796	0.911838	0.0555987	0.00638287	0.000389191	0.18543	2.57742e-09	2.57742e-09	1	0	0	1	0	0
AGCATC	63	282	6	43.8674	2476453204	151	719441470	1692	4.47619	1.43614	6.42846	0.391971	0.0385707	0.00235182	0.177862	1.5575e-08	1.5575e-08	1	0	0	1	0	0
AGCATG	1345	6302	6	43.8674	2476453204	151	719441470	37812	4.6855	30.6606	143.66	8.75957	0.86196	0.0525574	0.186179	3.48062e-07	3.48062e-07	1	0	0	1	0	0
AGCATGC	36	232	7	43.8674	2476453204	151	719441470	1624	6.44444	0.820654	5.28866	0.322472	0.0370206	0.00225731	0.298749	1.49491e-08	1.49491e-08	1	0	0	1	0	0
AGCC	2088	14108	4	43.8674	2476453204	151	719441470	56432	6.7567	47.5979	321.605	19.6097	1.28642	0.0784386	0.178986	5.19461e-07	5.19461e-07	1	0	0	0	0	0
AGCCAGG	104	442	7	43.8674	2476453204	151	719441470	3094	4.25	2.37078	10.0758	0.614365	0.0705307	0.00430056	0.19702	2.84805e-08	2.84805e-08	1	0	0	1	0	0
AGCCAT	89	356	6	43.8674	2476453204	151	719441470	2136	4	2.02884	8.11536	0.494828	0.0486922	0.00296897	0.15894	1.96621e-08	1.96621e-08	1	0	0	1	0	0
AGCCATC	36	196	7	43.8674	2476453204	151	719441470	1372	5.44444	0.820654	4.46801	0.272434	0.031276	0.00190703	0.252391	1.26294e-08	1.26294e-08	1	0	0	1	0	0
AGCCATCAGCCCCG	22	100	14	43.8674	2476453204	151	719441470	1400	4.54545	0.501511	2.2796	0.138997	0.0319143	0.00194595	0.421433	1.28871e-08	1.28871e-08	1	0	0	1	0	0
AGCCC	2101	11450	5	43.8674	2476453204	151	719441470	57250	5.44979	47.8943	261.014	15.9151	1.30507	0.0795756	0.180456	5.26991e-07	5.26991e-07	1	0	0	1	0	0
AGCCCC	2391	10894	6	43.8674	2476453204	151	719441470	65364	4.55625	54.5051	248.339	15.1423	1.49003	0.0908538	0.181043	6.01681e-07	6.01681e-07	1	0	0	1	0	0
AGCCCCC	452	1967	7	43.8674	2476453204	151	719441470	13769	4.35177	10.3038	44.8396	2.73407	0.313877	0.0191385	0.201738	1.26745e-07	1.26745e-07	1	0	0	1	0	0
AGCCCCG	27	108	7	43.8674	2476453204	151	719441470	756	4	0.615491	2.46196	0.150116	0.0172337	0.00105082	0.18543	6.95904e-09	6.95904e-09	1	0	0	1	0	0
AGCCCG	639	2919	6	43.8674	2476453204	151	719441470	17514	4.56808	14.5666	66.5414	4.05731	0.399248	0.0243439	0.181513	1.61218e-07	1.61218e-07	1	0	0	1	0	0
AGCCCGAGGGAGG	34	147	13	43.8674	2476453204	151	719441470	1911	4.32353	0.775062	3.351	0.204325	0.0435631	0.00265623	0.372224	1.75909e-08	1.75909e-08	1	0	0	1	0	0
AGCCCGC	17	68	7	43.8674	2476453204	151	719441470	476	4	0.387531	1.55012	0.0945178	0.0108509	0.000661624	0.18543	4.38162e-09	4.38162e-09	1	0	0	1	0	0
AGCCCGG	218	924	7	43.8674	2476453204	151	719441470	6468	4.23853	4.96952	21.0635	1.28433	0.147444	0.00899031	0.196488	5.95385e-08	5.95385e-08	1	0	0	1	0	0
AGCCCT	80	614	6	43.8674	2476453204	151	719441470	3684	7.675	1.82368	13.9967	0.85344	0.0839803	0.00512064	0.304967	3.39115e-08	3.39115e-08	1	0	0	1	0	0
AGCCCTC	76	330	7	43.8674	2476453204	151	719441470	2310	4.34211	1.73249	7.52266	0.458689	0.0526586	0.00321082	0.20129	2.12637e-08	2.12637e-08	1	0	0	1	0	0
AGCCCTG	10	66	7	43.8674	2476453204	151	719441470	462	6.6	0.22796	1.50453	0.0917378	0.0105317	0.000642165	0.30596	4.25275e-09	4.25275e-09	1	0	0	1	0	0
AGCCG	189	983	5	43.8674	2476453204	151	719441470	4915	5.20106	4.30843	22.4084	1.36634	0.112042	0.00683169	0.17222	4.5243e-08	4.5243e-08	1	0	0	1	0	0
AGCCGC	449	1978	6	43.8674	2476453204	151	719441470	11868	4.40535	10.2354	45.0904	2.74935	0.270542	0.0164961	0.175047	1.09246e-07	1.09246e-07	1	0	0	1	0	0
AGCCGG	644	2776	6	43.8674	2476453204	151	719441470	16656	4.31056	14.6806	63.2816	3.85855	0.379689	0.0231513	0.17128	1.5332e-07	1.5332e-07	1	0	0	1	0	0
AGCCGGC	38	153	7	43.8674	2476453204	151	719441470	1071	4.02632	0.866246	3.48778	0.212665	0.0244145	0.00148865	0.18665	9.85864e-09	9.85864e-09	1	0	0	1	0	0
AGCCGGG	138	650	7	43.8674	2476453204	151	719441470	4550	4.71014	3.14584	14.8174	0.903479	0.103722	0.00632435	0.218351	4.18831e-08	4.18831e-08	1	0	0	1	0	0
AGCCT	100	630	5	43.8674	2476453204	151	719441470	3150	6.3	2.2796	14.3614	0.875679	0.0718072	0.0043784	0.208609	2.8996e-08	2.8996e-08	1	0	0	1	0	0
AGCCTC	68	291	6	43.8674	2476453204	151	719441470	1746	4.27941	1.55012	6.63362	0.40448	0.0398017	0.00242688	0.170043	1.60721e-08	1.60721e-08	1	0	0	1	0	0
AGCCTCC	139	612	7	43.8674	2476453204	151	719441470	4284	4.40288	3.16864	13.9511	0.85066	0.0976579	0.00595462	0.204107	3.94346e-08	3.94346e-08	1	0	0	1	0	0
AGCCTG	234	1044	6	43.8674	2476453204	151	719441470	6264	4.46154	5.33425	23.799	1.45113	0.142794	0.00870675	0.17728	5.76606e-08	5.76606e-08	1	0	0	1	0	0
AGCCTGC	66	297	7	43.8674	2476453204	151	719441470	2079	4.5	1.50453	6.7704	0.41282	0.0473928	0.00288974	0.208609	1.91374e-08	1.91374e-08	1	0	0	1	0	0
AGCCTGG	3523	15979	7	43.8674	2476453204	151	719441470	111853	4.53562	80.3101	364.256	22.2103	2.5498	0.155472	0.210261	1.02962e-06	1.02962e-06	1	0	0	1	0	0
AGCCTGGGGCAGG	25	103	13	43.8674	2476453204	151	719441470	1339	4.12	0.569899	2.34798	0.143167	0.0305238	0.00186117	0.354702	1.23256e-08	1.23256e-08	1	0	0	1	0	0
AGCG	3280	21526	4	43.8674	2476453204	151	719441470	86104	6.5628	74.7707	490.706	29.9204	1.96282	0.119682	0.173849	7.92594e-07	7.92594e-07	1	0	0	0	0	0
AGCGAGG	47	226	7	43.8674	2476453204	151	719441470	1582	4.80851	1.07141	5.15188	0.314133	0.0360632	0.00219893	0.222911	1.45624e-08	1.45624e-08	1	0	0	1	0	0
AGCGAGGG	74	340	8	43.8674	2476453204	151	719441470	2720	4.59459	1.6869	7.75062	0.472589	0.062005	0.00378071	0.243422	2.50378e-08	2.50378e-08	1	0	0	1	0	0
AGCGAGGGGAGGGGAGGGGG	9	38	20	43.8674	2476453204	151	719441470	760	4.22222	0.205164	0.866246	0.0528188	0.0173249	0.00105638	0.559235	6.99586e-09	6.99586e-09	1	0	0	1	1	0
AGCGAGGGGG	20	112	10	43.8674	2476453204	151	719441470	1120	5.6	0.455919	2.55315	0.155676	0.0255315	0.00155676	0.370861	1.03097e-08	1.03097e-08	1	0	0	1	0	0
AGCGC	1	5	5	43.8674	2476453204	151	719441470	25	5	0.022796	0.11398	0.00694984	0.000569899	3.47492e-05	0.165563	2.30127e-10	2.30127e-10	1	0	0	1	0	0
AGCGCC	1	4	6	43.8674	2476453204	151	719441470	24	4	0.022796	0.0911838	0.00555987	0.000547103	3.33592e-05	0.15894	2.20922e-10	2.20922e-10	1	0	0	1	0	0
AGCGCCC	24	96	7	43.8674	2476453204	151	719441470	672	4	0.547103	2.18841	0.133437	0.0153189	0.000934058	0.18543	6.18581e-09	6.18581e-09	1	0	0	1	0	0
AGCGCG	22	88	6	43.8674	2476453204	151	719441470	528	4	0.501511	2.00604	0.122317	0.0120363	0.000733903	0.15894	4.86028e-09	4.86028e-09	1	0	0	1	0	0
AGCGCGCCCCGCCCCC	33	145	16	43.8674	2476453204	151	719441470	2320	4.39394	0.752266	3.30541	0.201545	0.0528866	0.00322472	0.465583	2.13558e-08	2.13558e-08	1	0	0	1	0	0
AGCGCGGGCGCGGGG	63	320	15	43.8674	2476453204	151	719441470	4800	5.07937	1.43614	7.2947	0.444789	0.109421	0.00667184	0.504573	4.41844e-08	4.41844e-08	1	0	0	1	1	0
AGCGG	28	140	5	43.8674	2476453204	151	719441470	700	5	0.638287	3.19143	0.194595	0.0159572	0.000972977	0.165563	6.44356e-09	6.44356e-09	1	0	0	1	0	0
AGCGGAGGGCGG	40	175	12	43.8674	2476453204	151	719441470	2100	4.375	0.911838	3.98929	0.243244	0.0478715	0.00291893	0.347682	1.93307e-08	1.93307e-08	1	0	0	1	0	0
AGCGGC	544	2382	6	43.8674	2476453204	151	719441470	14292	4.37868	12.401	54.3	3.3109	0.3258	0.0198654	0.173987	1.31559e-07	1.31559e-07	1	0	0	1	0	0
AGCGGG	338	1659	6	43.8674	2476453204	151	719441470	9954	4.90828	7.70503	37.8185	2.30596	0.226911	0.0138357	0.195031	9.16274e-08	9.16274e-08	1	0	0	1	0	0
AGCGGGC	22	106	7	43.8674	2476453204	151	719441470	742	4.81818	0.501511	2.41637	0.147337	0.0169146	0.00103136	0.223359	6.83017e-09	6.83017e-09	1	0	0	1	0	0
AGCGGGGGGG	14	72	10	43.8674	2476453204	151	719441470	720	5.14286	0.319143	1.64131	0.100078	0.0164131	0.00100078	0.340587	6.62766e-09	6.62766e-09	1	0	0	1	0	0
AGCT	414	2793	4	43.8674	2476453204	151	719441470	11172	6.74638	9.43752	63.6691	3.88218	0.254676	0.0155287	0.178712	1.02839e-07	1.02839e-07	1	0	0	0	0	0
AGCTAGGG	26	163	8	43.8674	2476453204	151	719441470	1304	6.26923	0.592695	3.71574	0.226565	0.0297259	0.00181252	0.332145	1.20034e-08	1.20034e-08	1	0	0	1	0	0
AGCTAT	71	294	6	43.8674	2476453204	151	719441470	1764	4.14085	1.61851	6.70201	0.40865	0.0402121	0.0024519	0.164537	1.62378e-08	1.62378e-08	1	0	0	1	0	0
AGCTC	316	1719	5	43.8674	2476453204	151	719441470	8595	5.43987	7.20352	39.1862	2.38935	0.195931	0.0119468	0.180128	7.91177e-08	7.91177e-08	1	0	0	1	0	0
AGCTCC	304	1338	6	43.8674	2476453204	151	719441470	8028	4.40132	6.92997	30.501	1.85978	0.183006	0.0111587	0.174887	7.38984e-08	7.38984e-08	1	0	0	1	0	0
AGCTCCC	244	1242	7	43.8674	2476453204	151	719441470	8694	5.09016	5.56221	28.3126	1.72634	0.198188	0.0120844	0.235968	8.0029e-08	8.0029e-08	1	0	0	1	0	0
AGCTCCG	12	65	7	43.8674	2476453204	151	719441470	455	5.41667	0.273551	1.48174	0.0903479	0.0103722	0.000632435	0.251104	4.18831e-09	4.18831e-09	1	0	0	1	0	0
AGCTCGC	23	92	7	43.8674	2476453204	151	719441470	644	4	0.524307	2.09723	0.127877	0.0146806	0.000895139	0.18543	5.92807e-09	5.92807e-09	1	0	0	1	0	0
AGG	66980	771563	3	43.8674	2476453204	151	719441470	2314689	11.5193	1526.87	17588.5	1072.45	52.7655	3.21734	0.22886	2.13069e-05	2.13069e-05	1	1	0	0	0	0
AGGAGGC	378	1622	7	43.8674	2476453204	151	719441470	11354	4.29101	8.61687	36.975	2.25453	0.258825	0.0157817	0.198921	1.04514e-07	1.04514e-07	1	0	0	1	0	0
AGGAGGCGGGGCGGGC	44	180	16	43.8674	2476453204	151	719441470	2880	4.09091	1.00302	4.10327	0.250194	0.0656523	0.00400311	0.433474	2.65106e-08	2.65106e-08	1	0	0	1	0	0
AGGAGGG	723	3458	7	43.8674	2476453204	151	719441470	24206	4.78285	16.4815	78.8284	4.80651	0.551799	0.0336455	0.221721	2.22818e-07	2.22818e-07	1	0	0	1	0	0
AGGAT	1565	12662	5	43.8674	2476453204	151	719441470	63310	8.09073	35.6757	288.642	17.5998	1.44321	0.0879988	0.267905	5.82774e-07	5.82774e-07	1	0	0	1	0	0
AGGATAT	36	144	7	43.8674	2476453204	151	719441470	1008	4	0.820654	3.28262	0.200155	0.0229783	0.00140109	0.18543	9.27872e-09	9.27872e-09	1	0	0	1	0	0
AGGATCC	19	105	7	43.8674	2476453204	151	719441470	735	5.52632	0.433123	2.39357	0.145947	0.016755	0.00102163	0.256187	6.76573e-09	6.76573e-09	1	0	0	1	0	0
AGGATG	94	405	6	43.8674	2476453204	151	719441470	2430	4.30851	2.14282	9.23236	0.562937	0.0553942	0.00337762	0.171199	2.23683e-08	2.23683e-08	1	0	0	1	0	0
AGGATGC	29	116	7	43.8674	2476453204	151	719441470	812	4	0.661083	2.64433	0.161236	0.0185103	0.00112865	0.18543	7.47453e-09	7.47453e-09	1	0	0	1	0	0
AGGC	28397	205590	4	43.8674	2476453204	151	719441470	822360	7.23985	647.337	4686.62	285.763	18.7465	1.14305	0.191784	7.56989e-06	7.56989e-06	1	1	0	0	0	0
AGGCAGGGGG	61	280	10	43.8674	2476453204	151	719441470	2800	4.59016	1.39055	6.38287	0.389191	0.0638287	0.00389191	0.303984	2.57742e-08	2.57742e-08	1	0	0	1	0	0
AGGCAGGGGGG	31	144	11	43.8674	2476453204	151	719441470	1584	4.64516	0.706674	3.28262	0.200155	0.0361088	0.00220171	0.338389	1.45808e-08	1.45808e-08	1	0	0	1	0	0
AGGCAT	89	470	6	43.8674	2476453204	151	719441470	2820	5.2809	2.02884	10.7141	0.653285	0.0642846	0.00391971	0.209837	2.59583e-08	2.59583e-08	1	0	0	1	0	0
AGGCC	223	1304	5	43.8674	2476453204	151	719441470	6520	5.84753	5.0835	29.7259	1.81252	0.14863	0.00906259	0.193627	6.00171e-08	6.00171e-08	1	0	0	1	0	0
AGGCCC	561	2463	6	43.8674	2476453204	151	719441470	14778	4.39037	12.7885	56.1464	3.42349	0.336879	0.0205409	0.174452	1.36033e-07	1.36033e-07	1	0	0	1	0	0
AGGCCCC	474	2555	7	43.8674	2476453204	151	719441470	17885	5.3903	10.8053	58.2437	3.55137	0.407706	0.0248596	0.249881	1.64633e-07	1.64633e-07	1	0	0	1	0	0
AGGCCCCGCCCCGCGC	78	417	16	43.8674	2476453204	151	719441470	6672	5.34615	1.77808	9.50591	0.579616	0.152095	0.00927386	0.56648	6.14163e-08	6.14163e-08	1	0	0	1	1	0
AGGCCG	217	905	6	43.8674	2476453204	151	719441470	5430	4.17051	4.94672	20.6303	1.25792	0.123782	0.00754752	0.165716	4.99836e-08	4.99836e-08	1	0	0	1	0	0
AGGCCGG	26	104	7	43.8674	2476453204	151	719441470	728	4	0.592695	2.37078	0.144557	0.0165955	0.0010119	0.18543	6.7013e-09	6.7013e-09	1	0	0	1	0	0
AGGCCGGGCGAGGGAGGGCG	1	4	20	43.8674	2476453204	151	719441470	80	4	0.022796	0.0911838	0.00555987	0.00182368	0.000111197	0.529801	7.36406e-10	7.36406e-10	1	0	0	1	1	0
AGGCCTC	53	225	7	43.8674	2476453204	151	719441470	1575	4.24528	1.20819	5.12909	0.312743	0.0359036	0.0021892	0.196801	1.4498e-08	1.4498e-08	1	0	0	1	0	0
AGGCG	429	2561	5	43.8674	2476453204	151	719441470	12805	5.9697	9.77946	58.3804	3.55971	0.291902	0.0177985	0.197672	1.17871e-07	1.17871e-07	1	0	0	1	0	0
AGGCGC	121	496	6	43.8674	2476453204	151	719441470	2976	4.09917	2.75831	11.3068	0.689424	0.0678407	0.00413654	0.162881	2.73943e-08	2.73943e-08	1	0	0	1	0	0
AGGCGCC	1	4	7	43.8674	2476453204	151	719441470	28	4	0.022796	0.0911838	0.00555987	0.000638287	3.89191e-05	0.18543	2.57742e-10	2.57742e-10	1	0	0	1	0	0
AGGCGG	496	2595	6	43.8674	2476453204	151	719441470	15570	5.23185	11.3068	59.1555	3.60696	0.354933	0.0216418	0.207888	1.43323e-07	1.43323e-07	1	0	0	1	0	0
AGGCGGC	1	5	7	43.8674	2476453204	151	719441470	35	5	0.022796	0.11398	0.00694984	0.000797858	4.86488e-05	0.231788	3.22178e-10	3.22178e-10	1	0	0	1	0	0
AGGCGGG	210	878	7	43.8674	2476453204	151	719441470	6146	4.18095	4.78715	20.0148	1.22039	0.140104	0.00854274	0.193819	5.65744e-08	5.65744e-08	1	0	0	1	0	0
AGGG	39810	297421	4	43.8674	2476453204	151	719441470	1189684	7.47101	907.507	6779.99	413.405	27.12	1.65362	0.197908	1.09511e-05	1.09511e-05	1	1	0	0	0	0
AGGGAGGGCG	56	400	10	43.8674	2476453204	151	719441470	4000	7.14286	1.27657	9.11838	0.555987	0.0911838	0.00555987	0.473037	3.68203e-08	3.68203e-08	1	0	0	1	0	0
AGGGAT	183	1542	6	43.8674	2476453204	151	719441470	9252	8.42623	4.17166	35.1514	2.14333	0.210908	0.01286	0.334817	8.51654e-08	8.51654e-08	1	0	0	1	0	0
AGGGC	1483	8261	5	43.8674	2476453204	151	719441470	41305	5.57047	33.8064	188.317	11.4825	0.941587	0.0574126	0.184452	3.80216e-07	3.80216e-07	1	0	0	1	0	0
AGGGCAGGGG	24	99	10	43.8674	2476453204	151	719441470	990	4.125	0.547103	2.2568	0.137607	0.022568	0.00137607	0.273179	9.11303e-09	9.11303e-09	1	0	0	1	0	0
AGGGCC	523	2240	6	43.8674	2476453204	151	719441470	13440	4.28298	11.9223	51.0629	3.11353	0.306378	0.0186812	0.170185	1.23716e-07	1.23716e-07	1	0	0	1	0	0
AGGGCCGGGGCG	66	285	12	43.8674	2476453204	151	719441470	3420	4.31818	1.50453	6.49685	0.396141	0.0779622	0.00475369	0.343167	3.14814e-08	3.14814e-08	1	0	0	1	0	0
AGGGCG	638	2952	6	43.8674	2476453204	151	719441470	17712	4.62696	14.5438	67.2936	4.10318	0.403762	0.0246191	0.183853	1.6304e-07	1.6304e-07	1	0	0	1	0	0
AGGGCGC	48	192	7	43.8674	2476453204	151	719441470	1344	4	1.09421	4.37682	0.266874	0.0306378	0.00186812	0.18543	1.23716e-08	1.23716e-08	1	0	0	1	0	0
AGGGCGG	97	400	7	43.8674	2476453204	151	719441470	2800	4.12371	2.21121	9.11838	0.555987	0.0638287	0.00389191	0.191165	2.57742e-08	2.57742e-08	1	0	0	1	0	0
AGGGG	8453	52882	5	43.8674	2476453204	151	719441470	264410	6.256	192.694	1205.5	73.5042	6.02748	0.367521	0.207152	2.43392e-06	2.43392e-06	1	0	0	1	0	0
AGGGGAT	40	196	7	43.8674	2476453204	151	719441470	1372	4.9	0.911838	4.46801	0.272434	0.031276	0.00190703	0.227152	1.26294e-08	1.26294e-08	1	0	0	1	0	0
AGGGGC	2213	10159	6	43.8674	2476453204	151	719441470	60954	4.5906	50.4474	231.584	14.1207	1.3895	0.0847241	0.182408	5.61086e-07	5.61086e-07	1	0	0	1	0	0
AGGGGCC	141	564	7	43.8674	2476453204	151	719441470	3948	4	3.21423	12.8569	0.783941	0.0899984	0.00548759	0.18543	3.63417e-08	3.63417e-08	1	0	0	1	0	0
AGGGGCG	194	816	7	43.8674	2476453204	151	719441470	5712	4.20619	4.42241	18.6015	1.13421	0.13021	0.00793949	0.194989	5.25794e-08	5.25794e-08	1	0	0	1	0	0
AGGGGG	3585	15922	6	43.8674	2476453204	151	719441470	95532	4.44128	81.7235	362.957	22.1311	2.17774	0.132786	0.176475	8.7938e-07	8.7938e-07	1	0	0	1	0	0
AGGGGGC	171	705	7	43.8674	2476453204	151	719441470	4935	4.12281	3.89811	16.0711	0.979927	0.112498	0.00685949	0.191124	4.54271e-08	4.54271e-08	1	0	0	1	0	0
AGGGGGCG	52	233	8	43.8674	2476453204	151	719441470	1864	4.48077	1.18539	5.31146	0.323862	0.0424917	0.0025909	0.237392	1.71583e-08	1.71583e-08	1	0	0	1	0	0
AGGGGGG	266	1095	7	43.8674	2476453204	151	719441470	7665	4.11654	6.06372	24.9616	1.52201	0.174731	0.0106541	0.190833	7.05569e-08	7.05569e-08	1	0	0	1	0	0
AGGGGGGCGCG	39	241	11	43.8674	2476453204	151	719441470	2651	6.17949	0.889042	5.49382	0.334982	0.0604321	0.0036848	0.450161	2.44027e-08	2.44027e-08	1	0	0	1	0	0
AT	619456	11173244	2	43.8674	2476453204	151	719441470	22346488	18.0372	14121.1	254705	15530.4	509.409	31.0609	0.238903	0.000205701	0.000205701	1	1	1	0	0	0
ATATATATCC	88	355	10	43.8674	2476453204	151	719441470	3550	4.03409	2.00604	8.09256	0.493438	0.0809256	0.00493438	0.267158	3.2678e-08	3.2678e-08	1	0	0	1	0	0
ATATATC	166	721	7	43.8674	2476453204	151	719441470	5047	4.34337	3.78413	16.4359	1.00217	0.115051	0.00701516	0.201348	4.6458e-08	4.6458e-08	1	0	0	1	0	0
ATATC	3197	22675	5	43.8674	2476453204	151	719441470	113375	7.09259	72.8787	516.898	31.5175	2.58449	0.157588	0.234854	1.04363e-06	1.04363e-06	1	0	0	1	0	0
ATATCC	792	4536	6	43.8674	2476453204	151	719441470	27216	5.72727	18.0544	103.402	6.30489	0.620415	0.0378293	0.227574	2.50525e-07	2.50525e-07	1	0	0	1	0	0
ATATGC	88	402	6	43.8674	2476453204	151	719441470	2412	4.56818	2.00604	9.16397	0.558767	0.0549838	0.0033526	0.181517	2.22027e-08	2.22027e-08	1	0	0	1	0	0
ATC	38733	393311	3	43.8674	2476453204	151	719441470	1179933	10.1544	882.956	8965.9	546.689	26.8977	1.64007	0.201743	1.08614e-05	1.08614e-05	1	1	0	0	0	0
ATCATG	1	4	6	43.8674	2476453204	151	719441470	24	4	0.022796	0.0911838	0.00555987	0.000547103	3.33592e-05	0.15894	2.20922e-10	2.20922e-10	1	0	0	1	0	0
ATCC	146257	1181937	4	43.8674	2476453204	151	719441470	4727748	8.08123	3334.07	26943.4	1642.85	107.774	6.57141	0.214072	4.35193e-05	4.35193e-05	1	1	1	0	0	0
ATCCC	1783	13576	5	43.8674	2476453204	151	719441470	67880	7.61413	40.6452	309.478	18.8702	1.54739	0.094351	0.252124	6.24841e-07	6.24841e-07	1	0	0	1	0	0
ATCCCC	224	1122	6	43.8674	2476453204	151	719441470	6732	5.00893	5.10629	25.5771	1.55954	0.153462	0.00935726	0.19903	6.19686e-08	6.19686e-08	1	0	0	1	0	0
ATCCCCC	85	352	7	43.8674	2476453204	151	719441470	2464	4.14118	1.93766	8.02417	0.489268	0.0561692	0.00342488	0.191975	2.26813e-08	2.26813e-08	1	0	0	1	0	0
ATCCCG	20	112	6	43.8674	2476453204	151	719441470	672	5.6	0.455919	2.55315	0.155676	0.0153189	0.000934058	0.222517	6.18581e-09	6.18581e-09	1	0	0	1	0	0
ATCCGC	33	132	6	43.8674	2476453204	151	719441470	792	4	0.752266	3.00907	0.183476	0.0180544	0.00110085	0.15894	7.29042e-09	7.29042e-09	1	0	0	1	0	0
ATCCGCCC	31	177	8	43.8674	2476453204	151	719441470	1416	5.70968	0.706674	4.03488	0.246024	0.0322791	0.00196819	0.302499	1.30344e-08	1.30344e-08	1	0	0	1	0	0
ATCG	50	301	4	43.8674	2476453204	151	719441470	1204	6.02	1.1398	6.86158	0.41838	0.0274463	0.00167352	0.15947	1.10829e-08	1.10829e-08	1	0	0	0	0	0
ATCGC	46	311	5	43.8674	2476453204	151	719441470	1555	6.76087	1.04861	7.08954	0.43228	0.0354477	0.0021614	0.22387	1.43139e-08	1.43139e-08	1	0	0	1	0	0
ATCGCC	43	209	6	43.8674	2476453204	151	719441470	1254	4.86047	0.980226	4.76435	0.290503	0.0285861	0.00174302	0.193131	1.15432e-08	1.15432e-08	1	0	0	1	0	0
ATCGCCCC	62	275	8	43.8674	2476453204	151	719441470	2200	4.43548	1.41335	6.26889	0.382241	0.0501511	0.00305793	0.234993	2.02512e-08	2.02512e-08	1	0	0	1	0	0
ATGC	790	5166	4	43.8674	2476453204	151	719441470	20664	6.53924	18.0088	117.764	7.18057	0.471056	0.0287223	0.173225	1.90214e-07	1.90214e-07	1	0	0	0	0	0
ATGCC	198	1163	5	43.8674	2476453204	151	719441470	5815	5.87374	4.5136	26.5117	1.61653	0.132558	0.00808266	0.194495	5.35275e-08	5.35275e-08	1	0	0	1	0	0
ATGCCCC	58	232	7	43.8674	2476453204	151	719441470	1624	4	1.32217	5.28866	0.322472	0.0370206	0.00225731	0.18543	1.49491e-08	1.49491e-08	1	0	0	1	0	0
CCCCCCG	296	1208	7	43.8674	2476453204	151	719441470	8456	4.08108	6.7476	27.5375	1.67908	0.192763	0.0117536	0.189189	7.78382e-08	7.78382e-08	1	0	0	1	0	0
CCCCCCGCCG	88	352	10	43.8674	2476453204	151	719441470	3520	4	2.00604	8.02417	0.489268	0.0802417	0.00489268	0.264901	3.24019e-08	3.24019e-08	1	0	0	1	0	0
CCCCCCGCGCG	43	201	11	43.8674	2476453204	151	719441470	2211	4.67442	0.980226	4.58199	0.279383	0.0504018	0.00307322	0.340521	2.03524e-08	2.03524e-08	1	0	0	1	0	0
CCCCCG	3195	13907	6	43.8674	2476453204	151	719441470	83442	4.35274	72.8331	317.023	19.3303	1.90214	0.115982	0.172957	7.6809e-07	7.6809e-07	1	0	0	1	0	0
CCCCCGG	108	433	7	43.8674	2476453204	151	719441470	3031	4.00926	2.46196	9.87065	0.601856	0.0690945	0.00421299	0.18586	2.79006e-08	2.79006e-08	1	0	0	1	0	0
CCCCCGGCGCCCCG	77	359	14	43.8674	2476453204	151	719441470	5026	4.66234	1.75529	8.18375	0.498998	0.114572	0.00698597	0.43227	4.62647e-08	4.62647e-08	1	0	0	1	0	0
CCCCCGGCGCCGCCCCG	43	185	17	43.8674	2476453204	151	719441470	3145	4.30233	0.980226	4.21725	0.257144	0.0716933	0.00437145	0.484368	2.895e-08	2.895e-08	1	0	0	1	0	0
CCCCCGGCGCCGGCCCCG	25	118	18	43.8674	2476453204	151	719441470	2124	4.72	0.569899	2.68992	0.164016	0.0484186	0.00295229	0.562649	1.95516e-08	1.95516e-08	1	0	0	1	1	0
CCCCG	3514	18902	5	43.8674	2476453204	151	719441470	94510	5.37906	80.105	430.889	26.2732	2.15445	0.131366	0.178114	8.69972e-07	8.69972e-07	1	0	0	1	0	0
CCCCGCG	371	1879	7	43.8674	2476453204	151	719441470	13153	5.06469	8.4573	42.8336	2.61175	0.299835	0.0182822	0.234787	1.21074e-07	1.21074e-07	1	0	0	1	0	0
CCCCGCGCCCG	122	582	11	43.8674	2476453204	151	719441470	6402	4.77049	2.78111	13.2672	0.808961	0.14594	0.00889857	0.347519	5.89309e-08	5.89309e-08	1	0	0	1	0	0
CCCCGG	2220	9955	6	43.8674	2476453204	151	719441470	59730	4.48423	50.607	226.934	13.8371	1.3616	0.0830227	0.178181	5.49819e-07	5.49819e-07	1	0	0	1	0	0
CCCCGGG	1	4	7	43.8674	2476453204	151	719441470	28	4	0.022796	0.0911838	0.00555987	0.000638287	3.89191e-05	0.18543	2.57742e-10	2.57742e-10	1	0	0	1	0	0
CCCG	413	2530	4	43.8674	2476453204	151	719441470	10120	6.12591	9.41473	57.6738	3.51662	0.230695	0.0140665	0.162276	9.31554e-08	9.31554e-08	1	0	0	0	0	0
CCCGCCG	305	1267	7	43.8674	2476453204	151	719441470	8869	4.1541	6.95276	28.8825	1.76109	0.202177	0.0123276	0.192574	8.16399e-08	8.16399e-08	1	0	0	1	0	0
CCCGCG	535	2448	6	43.8674	2476453204	151	719441470	14688	4.5757	12.1958	55.8045	3.40264	0.334827	0.0204158	0.181816	1.35204e-07	1.35204e-07	1	0	0	1	0	0
CCCGCGG	36	144	7	43.8674	2476453204	151	719441470	1008	4	0.820654	3.28262	0.200155	0.0229783	0.00140109	0.18543	9.27872e-09	9.27872e-09	1	0	0	1	0	0
CCCGG	532	2799	5	43.8674	2476453204	151	719441470	13995	5.26128	12.1274	63.8059	3.89052	0.319029	0.0194526	0.174215	1.28825e-07	1.28825e-07	1	0	0	1	0	0
CCCGGCG	1	4	7	43.8674	2476453204	151	719441470	28	4	0.022796	0.0911838	0.00555987	0.000638287	3.89191e-05	0.18543	2.57742e-10	2.57742e-10	1	0	0	1	0	0
CCCGGG	39	156	6	43.8674	2476453204	151	719441470	936	4	0.889042	3.55617	0.216835	0.021337	0.00130101	0.15894	8.61596e-09	8.61596e-09	1	0	0	1	0	0
CCG	38566	371603	3	43.8674	2476453204	151	719441470	1114809	9.63551	879.149	8471.04	516.516	25.4131	1.54955	0.191434	1.02619e-05	1.02619e-05	1	1	0	0	0	0
CCGCG	657	3346	5	43.8674	2476453204	151	719441470	16730	5.09285	14.9769	76.2753	4.65083	0.381376	0.0232542	0.168637	1.54001e-07	1.54001e-07	1	0	0	1	0	0
CCGG	132	834	4	43.8674	2476453204	151	719441470	3336	6.31818	3.00907	19.0118	1.15923	0.0760473	0.00463693	0.167369	3.07081e-08	3.07081e-08	1	0	0	0	0	0
CCGGCG	1	4	6	43.8674	2476453204	151	719441470	24	4	0.022796	0.0911838	0.00555987	0.000547103	3.33592e-05	0.15894	2.20922e-10	2.20922e-10	1	0	0	1	0	0
CG	3639	48521	2	43.8674	2476453204	151	719441470	97042	13.3336	82.9545	1106.08	67.4426	2.21216	0.134885	0.176604	8.93279e-07	8.93279e-07	1	0	0	0	0	0
