# Supplementary material for: Profiles of telomeric repeats in Insecta reveal diverse forms of telomeric motifs in Hymenopterans
Source: Life Sci Alliance. 2022 Apr 1;5(7):e202101163. doi: 10.26508/lsa.202101163 (PMC8977481; doi:10.26508/lsa.202101163)
Supplement: Supplemental Data 2. — Tandem repeat statistics and TRIP TRM calls for 41 species with simple tandem type TRM. [file LSA-2021-01163_Supplemental_Data_2.zip › DataS2/FOLCA_output.csv.2.filtered.xlsx]

## Sheet: Sheet1
Unnamed: 0	reads	repeats	unit_len	avg_genome_cov	genome_size	eff_read_len	num_reads	repeats_total_len	repeats_per_read	reads_per_genome	repeats_per_genome	repeats_per_million_reads	repeats_len_per_genome	repeats_len_per_million_reads	percent_repeats_len_per_read	percent_repeats_len_per_genome	percent_repeat_unit_in_sequences	avg_genome_cov_filter	repeat_containing_reads_filter	repeats_len_per_million_reads_filter	unit_len_filter	percent_repeats_len_per_read_filter	qualified
AAAAAAAGACAACAATCAC	1	4	19	33.5809	1032153266	99	350106930	76	4	0.0297789	0.119116	0.0114251	0.00226319	0.000217077	0.767677	2.19269e-09	2.19269e-09	1	0	0	1	1	0
AAAAAAC	15	60	7	33.5809	1032153266	99	350106930	420	4	0.446683	1.78673	0.171376	0.0125071	0.00119963	0.282828	1.21175e-08	1.21175e-08	1	0	0	1	0	0
AAAAAACC	5	24	8	33.5809	1032153266	99	350106930	192	4.8	0.148894	0.714693	0.0685505	0.00571754	0.000548404	0.387879	5.53943e-09	5.53943e-09	1	0	0	1	0	0
AAAAAACTGTGTATAGGTGTAG	3	12	22	33.5809	1032153266	99	350106930	264	4	0.0893366	0.357347	0.0342752	0.00786162	0.000754055	0.888889	7.61672e-09	7.61672e-09	1	0	0	1	1	0
AAAAAAG	13	63	7	33.5809	1032153266	99	350106930	441	4.84615	0.387125	1.87607	0.179945	0.0131325	0.00125962	0.342657	1.27234e-08	1.27234e-08	1	0	0	1	0	0
AAAAAAT	92	395	7	33.5809	1032153266	99	350106930	2765	4.29348	2.73966	11.7627	1.12823	0.0823386	0.00789759	0.303579	7.97736e-08	7.97736e-08	1	0	0	1	0	0
AAAAAATAAGC	143	614	11	33.5809	1032153266	99	350106930	6754	4.29371	4.25838	18.2842	1.75375	0.201127	0.0192912	0.477078	1.94861e-07	1.94861e-07	1	0	0	1	0	0
AAAAAATCC	2	8	9	33.5809	1032153266	99	350106930	72	4	0.0595578	0.238231	0.0228502	0.00214408	0.000205651	0.363636	2.07729e-09	2.07729e-09	1	0	0	1	0	0
AAAAAC	28	120	6	33.5809	1032153266	99	350106930	720	4.28571	0.833809	3.57347	0.342752	0.0214408	0.00205651	0.25974	2.07729e-08	2.07729e-08	1	0	0	1	0	0
AAAAACAG	2	8	8	33.5809	1032153266	99	350106930	64	4	0.0595578	0.238231	0.0228502	0.00190585	0.000182801	0.323232	1.84648e-09	1.84648e-09	1	0	0	1	0	0
AAAAACGCAT	1	4	10	33.5809	1032153266	99	350106930	40	4	0.0297789	0.119116	0.0114251	0.00119116	0.000114251	0.40404	1.15405e-09	1.15405e-09	1	0	0	1	0	0
AAAAACT	3	12	7	33.5809	1032153266	99	350106930	84	4	0.0893366	0.357347	0.0342752	0.00250143	0.000239927	0.282828	2.4235e-09	2.4235e-09	1	0	0	1	0	0
AAAAACTGCC	70	286	10	33.5809	1032153266	99	350106930	2860	4.08571	2.08452	8.51676	0.816893	0.0851676	0.00816893	0.412698	8.25145e-08	8.25145e-08	1	0	0	1	0	0
AAAAAG	56	238	6	33.5809	1032153266	99	350106930	1428	4.25	1.66762	7.08737	0.679792	0.0425242	0.00407875	0.257576	4.11995e-08	4.11995e-08	1	0	0	1	0	0
AAAAAGT	9	41	7	33.5809	1032153266	99	350106930	287	4.55556	0.26801	1.22093	0.117107	0.00854654	0.00081975	0.32211	8.2803e-09	8.2803e-09	1	0	0	1	0	0
AAAAAT	470	2017	6	33.5809	1032153266	99	350106930	12102	4.29149	13.9961	60.064	5.7611	0.360384	0.0345666	0.26009	3.49157e-07	3.49157e-07	1	0	0	1	0	0
AAAAATC	1	4	7	33.5809	1032153266	99	350106930	28	4	0.0297789	0.119116	0.0114251	0.000833809	7.99756e-05	0.282828	8.07834e-10	8.07834e-10	1	0	0	1	0	0
AAAAATCGTCAGTC	272	1138	14	33.5809	1032153266	99	350106930	15932	4.18382	8.09985	33.8884	3.25044	0.474437	0.0455061	0.591652	4.59658e-07	4.59658e-07	1	0	0	1	1	0
AAAAATG	125	714	7	33.5809	1032153266	99	350106930	4998	5.712	3.72236	21.2621	2.03938	0.148835	0.0142756	0.403879	1.44198e-07	1.44198e-07	1	0	0	1	0	0
AAAAATT	27	123	7	33.5809	1032153266	99	350106930	861	4.55556	0.80403	3.6628	0.351321	0.0256396	0.00245925	0.32211	2.48409e-08	2.48409e-08	1	0	0	1	0	0
AAAAATTTCAT	118	474	11	33.5809	1032153266	99	350106930	5214	4.01695	3.51391	14.1152	1.35387	0.155267	0.0148926	0.446328	1.5043e-07	1.5043e-07	1	0	0	1	0	0
AAAAATTTG	119	484	9	33.5809	1032153266	99	350106930	4356	4.06723	3.54369	14.413	1.38243	0.129717	0.0124419	0.369748	1.25676e-07	1.25676e-07	1	0	0	1	0	0
AAAAATTTTG	81	342	10	33.5809	1032153266	99	350106930	3420	4.22222	2.41209	10.1844	0.976844	0.101844	0.00976844	0.426487	9.86712e-08	9.86712e-08	1	0	0	1	0	0
AAAAC	52	300	5	33.5809	1032153266	99	350106930	1500	5.76923	1.5485	8.93366	0.856881	0.0446683	0.00428441	0.291375	4.32768e-08	4.32768e-08	1	0	0	1	0	0
AAAACAT	1	5	7	33.5809	1032153266	99	350106930	35	5	0.0297789	0.148894	0.0142814	0.00104226	9.99695e-05	0.353535	1.00979e-09	1.00979e-09	1	0	0	1	0	0
AAAACC	25	106	6	33.5809	1032153266	99	350106930	636	4.24	0.744472	3.15656	0.302765	0.0189394	0.00181659	0.25697	1.83494e-08	1.83494e-08	1	0	0	1	0	0
AAAACCATT	1	5	9	33.5809	1032153266	99	350106930	45	5	0.0297789	0.148894	0.0142814	0.00134005	0.000128532	0.454545	1.2983e-09	1.2983e-09	1	0	0	1	0	0
AAAACCTTC	209	1051	9	33.5809	1032153266	99	350106930	9459	5.02871	6.22378	31.2976	3.00194	0.281678	0.0270175	0.457155	2.72904e-07	2.72904e-07	1	0	0	1	0	0
AAAACG	1	4	6	33.5809	1032153266	99	350106930	24	4	0.0297789	0.119116	0.0114251	0.000714693	6.85505e-05	0.242424	6.92429e-10	6.92429e-10	1	0	0	1	0	0
AAAACGT	2	8	7	33.5809	1032153266	99	350106930	56	4	0.0595578	0.238231	0.0228502	0.00166762	0.000159951	0.282828	1.61567e-09	1.61567e-09	1	0	0	1	0	0
AAAACT	21	93	6	33.5809	1032153266	99	350106930	558	4.42857	0.625356	2.76944	0.265633	0.0166166	0.0015938	0.268398	1.6099e-08	1.6099e-08	1	0	0	1	0	0
AAAACTT	7	28	7	33.5809	1032153266	99	350106930	196	4	0.208452	0.833809	0.0799756	0.00583666	0.000559829	0.282828	5.65484e-09	5.65484e-09	1	0	0	1	0	0
AAAAG	121	628	5	33.5809	1032153266	99	350106930	3140	5.19008	3.60324	18.7011	1.79374	0.0935057	0.00896869	0.262125	9.05928e-08	9.05928e-08	1	0	0	1	0	0
AAAAGAC	3	12	7	33.5809	1032153266	99	350106930	84	4	0.0893366	0.357347	0.0342752	0.00250143	0.000239927	0.282828	2.4235e-09	2.4235e-09	1	0	0	1	0	0
AAAAGAG	4	16	7	33.5809	1032153266	99	350106930	112	4	0.119116	0.476462	0.0457003	0.00333523	0.000319902	0.282828	3.23134e-09	3.23134e-09	1	0	0	1	0	0
AAAAGAT	16	67	7	33.5809	1032153266	99	350106930	469	4.1875	0.476462	1.99518	0.19137	0.0139663	0.00133959	0.296086	1.35312e-08	1.35312e-08	1	0	0	1	0	0
AAAAGC	5	20	6	33.5809	1032153266	99	350106930	120	4	0.148894	0.595578	0.0571254	0.00357347	0.000342752	0.242424	3.46215e-09	3.46215e-09	1	0	0	1	0	0
AAAAGCC	5	20	7	33.5809	1032153266	99	350106930	140	4	0.148894	0.595578	0.0571254	0.00416904	0.000399878	0.282828	4.03917e-09	4.03917e-09	1	0	0	1	0	0
AAAAGG	24	101	6	33.5809	1032153266	99	350106930	606	4.20833	0.714693	3.00767	0.288483	0.018046	0.0017309	0.255051	1.74838e-08	1.74838e-08	1	0	0	1	0	0
AAAAGGAGAG	1	5	10	33.5809	1032153266	99	350106930	50	5	0.0297789	0.148894	0.0142814	0.00148894	0.000142814	0.505051	1.44256e-09	1.44256e-09	1	0	0	1	1	0
AAAAGGCATGC	36	147	11	33.5809	1032153266	99	350106930	1617	4.08333	1.07204	4.37749	0.419872	0.0481524	0.00461859	0.453704	4.66524e-08	4.66524e-08	1	0	0	1	0	0
AAAAGGG	5	20	7	33.5809	1032153266	99	350106930	140	4	0.148894	0.595578	0.0571254	0.00416904	0.000399878	0.282828	4.03917e-09	4.03917e-09	1	0	0	1	0	0
AAAAGGTGG	97	441	9	33.5809	1032153266	99	350106930	3969	4.54639	2.88855	13.1325	1.25962	0.118192	0.0113365	0.413308	1.1451e-07	1.1451e-07	1	0	0	1	0	0
AAAAGT	40	179	6	33.5809	1032153266	99	350106930	1074	4.475	1.19116	5.33042	0.511272	0.0319825	0.00306763	0.271212	3.09862e-08	3.09862e-08	1	0	0	1	0	0
AAAAGTG	1	4	7	33.5809	1032153266	99	350106930	28	4	0.0297789	0.119116	0.0114251	0.000833809	7.99756e-05	0.282828	8.07834e-10	8.07834e-10	1	0	0	1	0	0
AAAAGTT	1	4	7	33.5809	1032153266	99	350106930	28	4	0.0297789	0.119116	0.0114251	0.000833809	7.99756e-05	0.282828	8.07834e-10	8.07834e-10	1	0	0	1	0	0
AAAAT	1633	8636	5	33.5809	1032153266	99	350106930	43180	5.28843	48.6289	257.17	24.6667	1.28585	0.123334	0.267092	1.2458e-06	1.2458e-06	1	0	0	1	0	0
AAAATAC	498	2043	7	33.5809	1032153266	99	350106930	14301	4.10241	14.8299	60.8382	5.83536	0.425868	0.0408475	0.290069	4.12601e-07	4.12601e-07	1	0	0	1	0	0
AAAATAG	71	284	7	33.5809	1032153266	99	350106930	1988	4	2.1143	8.4572	0.811181	0.0592004	0.00567827	0.282828	5.73562e-08	5.73562e-08	1	0	0	1	0	0
AAAATAT	15	69	7	33.5809	1032153266	99	350106930	483	4.6	0.446683	2.05474	0.197083	0.0143832	0.00137958	0.325253	1.39351e-08	1.39351e-08	1	0	0	1	0	0
AAAATATATTAATC	47	196	14	33.5809	1032153266	99	350106930	2744	4.17021	1.39961	5.83666	0.559829	0.0817132	0.00783761	0.589727	7.91677e-08	7.91677e-08	1	0	0	1	1	0
AAAATATTTG	1	4	10	33.5809	1032153266	99	350106930	40	4	0.0297789	0.119116	0.0114251	0.00119116	0.000114251	0.40404	1.15405e-09	1.15405e-09	1	0	0	1	0	0
AAAATC	109	438	6	33.5809	1032153266	99	350106930	2628	4.01835	3.2459	13.0431	1.25105	0.0782589	0.00750628	0.243536	7.5821e-08	7.5821e-08	1	0	0	1	0	0
AAAATCT	7	29	7	33.5809	1032153266	99	350106930	203	4.14286	0.208452	0.863587	0.0828318	0.00604511	0.000579823	0.292929	5.8568e-09	5.8568e-09	1	0	0	1	0	0
AAAATG	844	3848	6	33.5809	1032153266	99	350106930	23088	4.55924	25.1334	114.589	10.9909	0.687535	0.0659456	0.276318	6.66117e-07	6.66117e-07	1	0	0	1	0	0
AAAATGAATG	1	4	10	33.5809	1032153266	99	350106930	40	4	0.0297789	0.119116	0.0114251	0.00119116	0.000114251	0.40404	1.15405e-09	1.15405e-09	1	0	0	1	0	0
AAAATGATACTG	127592	579733	12	33.5809	1032153266	99	350106930	6956796	4.54365	3799.55	17263.8	1655.87	207.166	19.8705	0.550745	0.000200712	0.000200712	1	1	1	1	1	1
AAAATGC	102	456	7	33.5809	1032153266	99	350106930	3192	4.47059	3.03745	13.5792	1.30246	0.0950542	0.00911721	0.316102	9.20931e-08	9.20931e-08	1	0	0	1	0	0
AAAATGG	2	8	7	33.5809	1032153266	99	350106930	56	4	0.0595578	0.238231	0.0228502	0.00166762	0.000159951	0.282828	1.61567e-09	1.61567e-09	1	0	0	1	0	0
AAAATGT	15	64	7	33.5809	1032153266	99	350106930	448	4.26667	0.446683	1.90585	0.182801	0.0133409	0.00127961	0.301684	1.29253e-08	1.29253e-08	1	0	0	1	0	0
AAAATT	332	1393	6	33.5809	1032153266	99	350106930	8358	4.19578	9.88659	41.482	3.97878	0.248892	0.0238727	0.25429	2.41138e-07	2.41138e-07	1	0	0	1	0	0
AAAATTACGTCGC	400	1997	13	33.5809	1032153266	99	350106930	25961	4.9925	11.9116	59.4684	5.70397	0.773089	0.0741516	0.655581	7.49006e-07	7.49006e-07	1	0	0	1	1	0
AAAATTAGAAT	1	4	11	33.5809	1032153266	99	350106930	44	4	0.0297789	0.119116	0.0114251	0.00131027	0.000125676	0.444444	1.26945e-09	1.26945e-09	1	0	0	1	0	0
AAAATTC	98	392	7	33.5809	1032153266	99	350106930	2744	4	2.91833	11.6733	1.11966	0.0817132	0.00783761	0.282828	7.91677e-08	7.91677e-08	1	0	0	1	0	0
AAAATTT	126	529	7	33.5809	1032153266	99	350106930	3703	4.19841	3.75214	15.753	1.51097	0.110271	0.0105768	0.296857	1.06836e-07	1.06836e-07	1	0	0	1	0	0
AAAC	570	3495	4	33.5809	1032153266	99	350106930	13980	6.13158	16.974	104.077	9.98266	0.416309	0.0399307	0.247741	4.0334e-07	4.0334e-07	1	0	0	0	0	0
AAACAAACCC	1	4	10	33.5809	1032153266	99	350106930	40	4	0.0297789	0.119116	0.0114251	0.00119116	0.000114251	0.40404	1.15405e-09	1.15405e-09	1	0	0	1	0	0
AAACAAT	5	20	7	33.5809	1032153266	99	350106930	140	4	0.148894	0.595578	0.0571254	0.00416904	0.000399878	0.282828	4.03917e-09	4.03917e-09	1	0	0	1	0	0
AAACAATTTAGT	141	593	12	33.5809	1032153266	99	350106930	7116	4.20567	4.19882	17.6589	1.69377	0.211906	0.0203252	0.509779	2.05305e-07	2.05305e-07	1	0	0	1	1	0
AAACAC	5	20	6	33.5809	1032153266	99	350106930	120	4	0.148894	0.595578	0.0571254	0.00357347	0.000342752	0.242424	3.46215e-09	3.46215e-09	1	0	0	1	0	0
AAACACAT	461	2983	8	33.5809	1032153266	99	350106930	23864	6.47072	13.7281	88.8304	8.52025	0.710643	0.068162	0.522886	6.88505e-07	6.88505e-07	1	0	0	1	1	0
AAACACG	286	1144	7	33.5809	1032153266	99	350106930	8008	4	8.51676	34.067	3.26757	0.238469	0.022873	0.282828	2.31041e-07	2.31041e-07	1	0	0	1	0	0
AAACAG	8	32	6	33.5809	1032153266	99	350106930	192	4	0.238231	0.952924	0.0914006	0.00571754	0.000548404	0.242424	5.53943e-09	5.53943e-09	1	0	0	1	0	0
AAACAGT	937	3959	7	33.5809	1032153266	99	350106930	27713	4.22519	27.9028	117.895	11.308	0.825262	0.0791558	0.298751	7.99554e-07	7.99554e-07	1	0	0	1	0	0
AAACAT	25	110	6	33.5809	1032153266	99	350106930	660	4.4	0.744472	3.27568	0.31419	0.0196541	0.00188514	0.266667	1.90418e-08	1.90418e-08	1	0	0	1	0	0
AAACATC	2	8	7	33.5809	1032153266	99	350106930	56	4	0.0595578	0.238231	0.0228502	0.00166762	0.000159951	0.282828	1.61567e-09	1.61567e-09	1	0	0	1	0	0
AAACATT	3	12	7	33.5809	1032153266	99	350106930	84	4	0.0893366	0.357347	0.0342752	0.00250143	0.000239927	0.282828	2.4235e-09	2.4235e-09	1	0	0	1	0	0
AAACC	805	4392	5	33.5809	1032153266	99	350106930	21960	5.4559	23.972	130.789	12.5447	0.653944	0.0627237	0.275551	6.33573e-07	6.33573e-07	1	0	0	1	0	0
AAACCAC	4	18	7	33.5809	1032153266	99	350106930	126	4.5	0.119116	0.53602	0.0514129	0.00375214	0.00035989	0.318182	3.63525e-09	3.63525e-09	1	0	0	1	0	0
AAACCC	3	12	6	33.5809	1032153266	99	350106930	72	4	0.0893366	0.357347	0.0342752	0.00214408	0.000205651	0.242424	2.07729e-09	2.07729e-09	1	0	0	1	0	0
AAACCCG	113	625	7	33.5809	1032153266	99	350106930	4375	5.53097	3.36501	18.6118	1.78517	0.130283	0.0124962	0.391079	1.26224e-07	1.26224e-07	1	0	0	1	0	0
AAACCT	9	43	6	33.5809	1032153266	99	350106930	258	4.77778	0.26801	1.28049	0.12282	0.00768295	0.000736918	0.289562	7.44361e-09	7.44361e-09	1	0	0	1	0	0
AAACG	40	200	5	33.5809	1032153266	99	350106930	1000	5	1.19116	5.95578	0.571254	0.0297789	0.00285627	0.252525	2.88512e-08	2.88512e-08	1	0	0	1	0	0
AAACGG	1	4	6	33.5809	1032153266	99	350106930	24	4	0.0297789	0.119116	0.0114251	0.000714693	6.85505e-05	0.242424	6.92429e-10	6.92429e-10	1	0	0	1	0	0
AAACGGG	1	4	7	33.5809	1032153266	99	350106930	28	4	0.0297789	0.119116	0.0114251	0.000833809	7.99756e-05	0.282828	8.07834e-10	8.07834e-10	1	0	0	1	0	0
AAACT	205	1225	5	33.5809	1032153266	99	350106930	6125	5.97561	6.10467	36.4791	3.49893	0.182396	0.0174947	0.301798	1.76714e-07	1.76714e-07	1	0	0	1	0	0
AAACTAC	12	48	7	33.5809	1032153266	99	350106930	336	4	0.357347	1.42939	0.137101	0.0100057	0.000959707	0.282828	9.69401e-09	9.69401e-09	1	0	0	1	0	0
AAACTAGG	48	211	8	33.5809	1032153266	99	350106930	1688	4.39583	1.42939	6.28334	0.602673	0.0502667	0.00482138	0.355219	4.87008e-08	4.87008e-08	1	0	0	1	0	0
AAACTAT	6	24	7	33.5809	1032153266	99	350106930	168	4	0.178673	0.714693	0.0685505	0.00500285	0.000479853	0.282828	4.847e-09	4.847e-09	1	0	0	1	0	0
AAACTC	3	12	6	33.5809	1032153266	99	350106930	72	4	0.0893366	0.357347	0.0342752	0.00214408	0.000205651	0.242424	2.07729e-09	2.07729e-09	1	0	0	1	0	0
AAACTCTTC	1	4	9	33.5809	1032153266	99	350106930	36	4	0.0297789	0.119116	0.0114251	0.00107204	0.000102826	0.363636	1.03864e-09	1.03864e-09	1	0	0	1	0	0
AAACTG	11	47	6	33.5809	1032153266	99	350106930	282	4.27273	0.327568	1.39961	0.134245	0.00839764	0.000805468	0.258953	8.13604e-09	8.13604e-09	1	0	0	1	0	0
AAACTT	4	19	6	33.5809	1032153266	99	350106930	114	4.75	0.119116	0.565799	0.0542691	0.00339479	0.000325615	0.287879	3.28904e-09	3.28904e-09	1	0	0	1	0	0
AAACTTC	65	304	7	33.5809	1032153266	99	350106930	2128	4.67692	1.93563	9.05278	0.868306	0.0633694	0.00607814	0.330692	6.13954e-08	6.13954e-08	1	0	0	1	0	0
AAAG	301	2158	4	33.5809	1032153266	99	350106930	8632	7.16944	8.96344	64.2628	6.16383	0.257051	0.0246553	0.289674	2.49044e-07	2.49044e-07	1	0	0	0	0	0
AAAGAAC	1	4	7	33.5809	1032153266	99	350106930	28	4	0.0297789	0.119116	0.0114251	0.000833809	7.99756e-05	0.282828	8.07834e-10	8.07834e-10	1	0	0	1	0	0
AAAGAAG	7	28	7	33.5809	1032153266	99	350106930	196	4	0.208452	0.833809	0.0799756	0.00583666	0.000559829	0.282828	5.65484e-09	5.65484e-09	1	0	0	1	0	0
AAAGAAT	3	12	7	33.5809	1032153266	99	350106930	84	4	0.0893366	0.357347	0.0342752	0.00250143	0.000239927	0.282828	2.4235e-09	2.4235e-09	1	0	0	1	0	0
AAAGAC	3	12	6	33.5809	1032153266	99	350106930	72	4	0.0893366	0.357347	0.0342752	0.00214408	0.000205651	0.242424	2.07729e-09	2.07729e-09	1	0	0	1	0	0
AAAGAG	138	565	6	33.5809	1032153266	99	350106930	3390	4.0942	4.10948	16.8251	1.61379	0.10095	0.00968276	0.248134	9.78056e-08	9.78056e-08	1	0	0	1	0	0
AAAGAGAGGATGG	2	10	13	33.5809	1032153266	99	350106930	130	5	0.0595578	0.297789	0.0285627	0.00387125	0.000371315	0.656566	3.75066e-09	3.75066e-09	1	0	0	1	1	0
AAAGAT	170	698	6	33.5809	1032153266	99	350106930	4188	4.10588	5.06241	20.7857	1.99368	0.124714	0.0119621	0.248841	1.20829e-07	1.20829e-07	1	0	0	1	0	0
AAAGATT	1	4	7	33.5809	1032153266	99	350106930	28	4	0.0297789	0.119116	0.0114251	0.000833809	7.99756e-05	0.282828	8.07834e-10	8.07834e-10	1	0	0	1	0	0
AAAGC	112	562	5	33.5809	1032153266	99	350106930	2810	5.01786	3.33523	16.7357	1.60522	0.0836786	0.00802612	0.253427	8.10719e-08	8.10719e-08	1	0	0	1	0	0
AAAGCC	12	55	6	33.5809	1032153266	99	350106930	330	4.58333	0.357347	1.63784	0.157095	0.00982703	0.000942569	0.277778	9.5209e-09	9.5209e-09	1	0	0	1	0	0
AAAGCCC	4	16	7	33.5809	1032153266	99	350106930	112	4	0.119116	0.476462	0.0457003	0.00333523	0.000319902	0.282828	3.23134e-09	3.23134e-09	1	0	0	1	0	0
AAAGCTG	37	148	7	33.5809	1032153266	99	350106930	1036	4	1.10182	4.40727	0.422728	0.0308509	0.0029591	0.282828	2.98899e-08	2.98899e-08	1	0	0	1	0	0
AAAGG	22	116	5	33.5809	1032153266	99	350106930	580	5.27273	0.655135	3.45435	0.331327	0.0172717	0.00165664	0.266299	1.67337e-08	1.67337e-08	1	0	0	1	0	0
AAAGGAG	1	4	7	33.5809	1032153266	99	350106930	28	4	0.0297789	0.119116	0.0114251	0.000833809	7.99756e-05	0.282828	8.07834e-10	8.07834e-10	1	0	0	1	0	0
AAAGGG	13	58	6	33.5809	1032153266	99	350106930	348	4.46154	0.387125	1.72717	0.165664	0.010363	0.000993982	0.270396	1.00402e-08	1.00402e-08	1	0	0	1	0	0
AAAGGGAAC	1	5	9	33.5809	1032153266	99	350106930	45	5	0.0297789	0.148894	0.0142814	0.00134005	0.000128532	0.454545	1.2983e-09	1.2983e-09	1	0	0	1	0	0
AAAGGT	3	14	6	33.5809	1032153266	99	350106930	84	4.66667	0.0893366	0.416904	0.0399878	0.00250143	0.000239927	0.282828	2.4235e-09	2.4235e-09	1	0	0	1	0	0
AAAGGTT	1	4	7	33.5809	1032153266	99	350106930	28	4	0.0297789	0.119116	0.0114251	0.000833809	7.99756e-05	0.282828	8.07834e-10	8.07834e-10	1	0	0	1	0	0
AAAGT	325	2156	5	33.5809	1032153266	99	350106930	10780	6.63385	9.67813	64.2033	6.15812	0.321016	0.0307906	0.335043	3.11016e-07	3.11016e-07	1	0	0	1	0	0
AAAGTAC	3	12	7	33.5809	1032153266	99	350106930	84	4	0.0893366	0.357347	0.0342752	0.00250143	0.000239927	0.282828	2.4235e-09	2.4235e-09	1	0	0	1	0	0
AAAGTAG	6	24	7	33.5809	1032153266	99	350106930	168	4	0.178673	0.714693	0.0685505	0.00500285	0.000479853	0.282828	4.847e-09	4.847e-09	1	0	0	1	0	0
AAAGTAT	1	4	7	33.5809	1032153266	99	350106930	28	4	0.0297789	0.119116	0.0114251	0.000833809	7.99756e-05	0.282828	8.07834e-10	8.07834e-10	1	0	0	1	0	0
AAAGTC	2	8	6	33.5809	1032153266	99	350106930	48	4	0.0595578	0.238231	0.0228502	0.00142939	0.000137101	0.242424	1.38486e-09	1.38486e-09	1	0	0	1	0	0
AAAGTCC	42	168	7	33.5809	1032153266	99	350106930	1176	4	1.25071	5.00285	0.479853	0.03502	0.00335897	0.282828	3.3929e-08	3.3929e-08	1	0	0	1	0	0
AAAGTG	276	1112	6	33.5809	1032153266	99	350106930	6672	4.02899	8.21897	33.1141	3.17617	0.198685	0.019057	0.244181	1.92495e-07	1.92495e-07	1	0	0	1	0	0
AAAGTT	140	567	6	33.5809	1032153266	99	350106930	3402	4.05	4.16904	16.8846	1.61951	0.101308	0.00971703	0.245455	9.81518e-08	9.81518e-08	1	0	0	1	0	0
AAAGTTC	2	8	7	33.5809	1032153266	99	350106930	56	4	0.0595578	0.238231	0.0228502	0.00166762	0.000159951	0.282828	1.61567e-09	1.61567e-09	1	0	0	1	0	0
AAAT	4805	31990	4	33.5809	1032153266	99	350106930	127960	6.65765	143.087	952.626	91.3721	3.8105	0.365488	0.268996	3.6918e-06	3.6918e-06	1	0	0	0	0	0
AAATAAC	1	4	7	33.5809	1032153266	99	350106930	28	4	0.0297789	0.119116	0.0114251	0.000833809	7.99756e-05	0.282828	8.07834e-10	8.07834e-10	1	0	0	1	0	0
AAATAAG	7	30	7	33.5809	1032153266	99	350106930	210	4.28571	0.208452	0.893366	0.0856881	0.00625356	0.000599817	0.30303	6.05876e-09	6.05876e-09	1	0	0	1	0	0
AAATAAT	47	207	7	33.5809	1032153266	99	350106930	1449	4.40426	1.39961	6.16423	0.591248	0.0431496	0.00413874	0.311412	4.18054e-08	4.18054e-08	1	0	0	1	0	0
AAATAATGGT	2	8	10	33.5809	1032153266	99	350106930	80	4	0.0595578	0.238231	0.0228502	0.00238231	0.000228502	0.40404	2.3081e-09	2.3081e-09	1	0	0	1	0	0
AAATAC	42	174	6	33.5809	1032153266	99	350106930	1044	4.14286	1.25071	5.18152	0.496991	0.0310891	0.00298195	0.251082	3.01207e-08	3.01207e-08	1	0	0	1	0	0
AAATACATT	3	12	9	33.5809	1032153266	99	350106930	108	4	0.0893366	0.357347	0.0342752	0.00321612	0.000308477	0.363636	3.11593e-09	3.11593e-09	1	0	0	1	0	0
AAATACGAT	2	8	9	33.5809	1032153266	99	350106930	72	4	0.0595578	0.238231	0.0228502	0.00214408	0.000205651	0.363636	2.07729e-09	2.07729e-09	1	0	0	1	0	0
AAATACT	6	24	7	33.5809	1032153266	99	350106930	168	4	0.178673	0.714693	0.0685505	0.00500285	0.000479853	0.282828	4.847e-09	4.847e-09	1	0	0	1	0	0
AAATAG	33	144	6	33.5809	1032153266	99	350106930	864	4.36364	0.982703	4.28816	0.411303	0.0257289	0.00246782	0.264463	2.49274e-08	2.49274e-08	1	0	0	1	0	0
AAATAGG	1	5	7	33.5809	1032153266	99	350106930	35	5	0.0297789	0.148894	0.0142814	0.00104226	9.99695e-05	0.353535	1.00979e-09	1.00979e-09	1	0	0	1	0	0
AAATAGGATGGCCTAAGAATAT	1	4	22	33.5809	1032153266	99	350106930	88	4	0.0297789	0.119116	0.0114251	0.00262054	0.000251352	0.888889	2.53891e-09	2.53891e-09	1	0	0	1	1	0
AAATAGGT	1	4	8	33.5809	1032153266	99	350106930	32	4	0.0297789	0.119116	0.0114251	0.000952924	9.14006e-05	0.323232	9.23239e-10	9.23239e-10	1	0	0	1	0	0
AAATAGT	4	16	7	33.5809	1032153266	99	350106930	112	4	0.119116	0.476462	0.0457003	0.00333523	0.000319902	0.282828	3.23134e-09	3.23134e-09	1	0	0	1	0	0
AAATAT	129	530	6	33.5809	1032153266	99	350106930	3180	4.10853	3.84147	15.7828	1.51382	0.0946968	0.00908294	0.249002	9.17469e-08	9.17469e-08	1	0	0	1	0	0
AAATATAGT	1	4	9	33.5809	1032153266	99	350106930	36	4	0.0297789	0.119116	0.0114251	0.00107204	0.000102826	0.363636	1.03864e-09	1.03864e-09	1	0	0	1	0	0
AAATATG	7	32	7	33.5809	1032153266	99	350106930	224	4.57143	0.208452	0.952924	0.0914006	0.00667047	0.000639805	0.323232	6.46267e-09	6.46267e-09	1	0	0	1	0	0
AAATATGAATATG	955	4288	13	33.5809	1032153266	99	350106930	55744	4.49005	28.4388	127.692	12.2477	1.65999	0.15922	0.589603	1.60828e-06	1.60828e-06	1	0	0	1	1	0
AAATATT	2	8	7	33.5809	1032153266	99	350106930	56	4	0.0595578	0.238231	0.0228502	0.00166762	0.000159951	0.282828	1.61567e-09	1.61567e-09	1	0	0	1	0	0
AAATC	604	3682	5	33.5809	1032153266	99	350106930	18410	6.09603	17.9864	109.646	10.5168	0.548229	0.0525839	0.30788	5.31151e-07	5.31151e-07	1	0	0	1	0	0
AAATCAC	1	4	7	33.5809	1032153266	99	350106930	28	4	0.0297789	0.119116	0.0114251	0.000833809	7.99756e-05	0.282828	8.07834e-10	8.07834e-10	1	0	0	1	0	0
AAATCAT	2	8	7	33.5809	1032153266	99	350106930	56	4	0.0595578	0.238231	0.0228502	0.00166762	0.000159951	0.282828	1.61567e-09	1.61567e-09	1	0	0	1	0	0
AAATCATAACC	2	10	11	33.5809	1032153266	99	350106930	110	5	0.0595578	0.297789	0.0285627	0.00327568	0.00031419	0.555556	3.17363e-09	3.17363e-09	1	0	0	1	1	0
AAATCC	12	52	6	33.5809	1032153266	99	350106930	312	4.33333	0.357347	1.5485	0.148526	0.00929101	0.000891156	0.262626	9.00158e-09	9.00158e-09	1	0	0	1	0	0
AAATCCG	3	12	7	33.5809	1032153266	99	350106930	84	4	0.0893366	0.357347	0.0342752	0.00250143	0.000239927	0.282828	2.4235e-09	2.4235e-09	1	0	0	1	0	0
AAATCCT	95	456	7	33.5809	1032153266	99	350106930	3192	4.8	2.82899	13.5792	1.30246	0.0950542	0.00911721	0.339394	9.20931e-08	9.20931e-08	1	0	0	1	0	0
AAATCT	42	175	6	33.5809	1032153266	99	350106930	1050	4.16667	1.25071	5.2113	0.499847	0.0312678	0.00299908	0.252525	3.02938e-08	3.02938e-08	1	0	0	1	0	0
AAATCTACT	1	4	9	33.5809	1032153266	99	350106930	36	4	0.0297789	0.119116	0.0114251	0.00107204	0.000102826	0.363636	1.03864e-09	1.03864e-09	1	0	0	1	0	0
AAATCTT	1	4	7	33.5809	1032153266	99	350106930	28	4	0.0297789	0.119116	0.0114251	0.000833809	7.99756e-05	0.282828	8.07834e-10	8.07834e-10	1	0	0	1	0	0
AAATCTTGCT	2	8	10	33.5809	1032153266	99	350106930	80	4	0.0595578	0.238231	0.0228502	0.00238231	0.000228502	0.40404	2.3081e-09	2.3081e-09	1	0	0	1	0	0
AAATG	634	3475	5	33.5809	1032153266	99	350106930	17375	5.48107	18.8798	103.482	9.92554	0.517408	0.0496277	0.276822	5.0129e-07	5.0129e-07	1	0	0	1	0	0
AAATGAATGT	4	16	10	33.5809	1032153266	99	350106930	160	4	0.119116	0.476462	0.0457003	0.00476462	0.000457003	0.40404	4.61619e-09	4.61619e-09	1	0	0	1	0	0
AAATGAG	2	8	7	33.5809	1032153266	99	350106930	56	4	0.0595578	0.238231	0.0228502	0.00166762	0.000159951	0.282828	1.61567e-09	1.61567e-09	1	0	0	1	0	0
AAATGAT	12	53	7	33.5809	1032153266	99	350106930	371	4.41667	0.357347	1.57828	0.151382	0.011048	0.00105968	0.31229	1.07038e-08	1.07038e-08	1	0	0	1	0	0
AAATGATGG	1	5	9	33.5809	1032153266	99	350106930	45	5	0.0297789	0.148894	0.0142814	0.00134005	0.000128532	0.454545	1.2983e-09	1.2983e-09	1	0	0	1	0	0
AAATGC	41	164	6	33.5809	1032153266	99	350106930	984	4	1.22093	4.88374	0.468428	0.0293024	0.00281057	0.242424	2.83896e-08	2.83896e-08	1	0	0	1	0	0
AAATGG	25	116	6	33.5809	1032153266	99	350106930	696	4.64	0.744472	3.45435	0.331327	0.0207261	0.00198796	0.281212	2.00804e-08	2.00804e-08	1	0	0	1	0	0
AAATGT	39	172	6	33.5809	1032153266	99	350106930	1032	4.41026	1.16138	5.12197	0.491278	0.0307318	0.00294767	0.267288	2.97745e-08	2.97745e-08	1	0	0	1	0	0
AAATGTT	2	8	7	33.5809	1032153266	99	350106930	56	4	0.0595578	0.238231	0.0228502	0.00166762	0.000159951	0.282828	1.61567e-09	1.61567e-09	1	0	0	1	0	0
AAATT	839	4485	5	33.5809	1032153266	99	350106930	22425	5.34565	24.9845	133.558	12.8104	0.667791	0.0640519	0.269982	6.46988e-07	6.46988e-07	1	0	0	1	0	0
AAATTAC	83	344	7	33.5809	1032153266	99	350106930	2408	4.14458	2.47165	10.2439	0.982557	0.0717075	0.0068779	0.293051	6.94737e-08	6.94737e-08	1	0	0	1	0	0
AAATTAG	13	52	7	33.5809	1032153266	99	350106930	364	4	0.387125	1.5485	0.148526	0.0108395	0.00103968	0.282828	1.05018e-08	1.05018e-08	1	0	0	1	0	0
AAATTAT	32	147	7	33.5809	1032153266	99	350106930	1029	4.59375	0.952924	4.37749	0.419872	0.0306425	0.0029391	0.324811	2.96879e-08	2.96879e-08	1	0	0	1	0	0
AAATTATTAT	7	29	10	33.5809	1032153266	99	350106930	290	4.14286	0.208452	0.863587	0.0828318	0.00863587	0.000828318	0.41847	8.36685e-09	8.36685e-09	1	0	0	1	0	0
AAATTC	130	526	6	33.5809	1032153266	99	350106930	3156	4.04615	3.87125	15.6637	1.5024	0.0939821	0.00901439	0.245221	9.10544e-08	9.10544e-08	1	0	0	1	0	0
AAATTCC	1	4	7	33.5809	1032153266	99	350106930	28	4	0.0297789	0.119116	0.0114251	0.000833809	7.99756e-05	0.282828	8.07834e-10	8.07834e-10	1	0	0	1	0	0
AAATTCTTG	168	673	9	33.5809	1032153266	99	350106930	6057	4.00595	5.00285	20.0412	1.92227	0.180371	0.0173004	0.364177	1.74752e-07	1.74752e-07	1	0	0	1	0	0
AAATTG	32	135	6	33.5809	1032153266	99	350106930	810	4.21875	0.952924	4.02015	0.385596	0.0241209	0.00231358	0.255682	2.33695e-08	2.33695e-08	1	0	0	1	0	0
AAATTGC	80	320	7	33.5809	1032153266	99	350106930	2240	4	2.38231	9.52924	0.914006	0.0667047	0.00639805	0.282828	6.46267e-08	6.46267e-08	1	0	0	1	0	0
AAATTGG	2	8	7	33.5809	1032153266	99	350106930	56	4	0.0595578	0.238231	0.0228502	0.00166762	0.000159951	0.282828	1.61567e-09	1.61567e-09	1	0	0	1	0	0
AAATTGGCAATTCTC	1272	5441	15	33.5809	1032153266	99	350106930	81615	4.27752	37.8787	162.027	15.541	2.4304	0.233114	0.648108	2.35469e-06	2.35469e-06	1	0	0	1	1	0
AAATTGTCC	68	394	9	33.5809	1032153266	99	350106930	3546	5.79412	2.02496	11.7329	1.12537	0.105596	0.0101283	0.526738	1.02306e-07	1.02306e-07	1	0	0	1	1	0
AAATTT	199	983	6	33.5809	1032153266	99	350106930	5898	4.9397	5.926	29.2726	2.80771	0.175636	0.0168463	0.299376	1.70164e-07	1.70164e-07	1	0	0	1	0	0
AAATTTC	4	18	7	33.5809	1032153266	99	350106930	126	4.5	0.119116	0.53602	0.0514129	0.00375214	0.00035989	0.318182	3.63525e-09	3.63525e-09	1	0	0	1	0	0
AAC	858	7807	3	33.5809	1032153266	99	350106930	23421	9.09907	25.5503	232.484	22.2989	0.697451	0.0668967	0.275729	6.75724e-07	6.75724e-07	1	0	0	0	0	0
AACAACC	1	4	7	33.5809	1032153266	99	350106930	28	4	0.0297789	0.119116	0.0114251	0.000833809	7.99756e-05	0.282828	8.07834e-10	8.07834e-10	1	0	0	1	0	0
AACAAG	12	57	6	33.5809	1032153266	99	350106930	342	4.75	0.357347	1.6974	0.162807	0.0101844	0.000976844	0.287879	9.86712e-09	9.86712e-09	1	0	0	1	0	0
AACAAT	47	215	6	33.5809	1032153266	99	350106930	1290	4.57447	1.39961	6.40246	0.614098	0.0384147	0.00368459	0.27724	3.72181e-08	3.72181e-08	1	0	0	1	0	0
AACAATG	1	5	7	33.5809	1032153266	99	350106930	35	5	0.0297789	0.148894	0.0142814	0.00104226	9.99695e-05	0.353535	1.00979e-09	1.00979e-09	1	0	0	1	0	0
AACAATT	3	12	7	33.5809	1032153266	99	350106930	84	4	0.0893366	0.357347	0.0342752	0.00250143	0.000239927	0.282828	2.4235e-09	2.4235e-09	1	0	0	1	0	0
AACAC	3	16	5	33.5809	1032153266	99	350106930	80	5.33333	0.0893366	0.476462	0.0457003	0.00238231	0.000228502	0.26936	2.3081e-09	2.3081e-09	1	0	0	1	0	0
AACACAC	1	4	7	33.5809	1032153266	99	350106930	28	4	0.0297789	0.119116	0.0114251	0.000833809	7.99756e-05	0.282828	8.07834e-10	8.07834e-10	1	0	0	1	0	0
AACACAT	6	24	7	33.5809	1032153266	99	350106930	168	4	0.178673	0.714693	0.0685505	0.00500285	0.000479853	0.282828	4.847e-09	4.847e-09	1	0	0	1	0	0
AACACC	114	461	6	33.5809	1032153266	99	350106930	2766	4.04386	3.39479	13.7281	1.31674	0.0823684	0.00790044	0.245082	7.98025e-08	7.98025e-08	1	0	0	1	0	0
AACACG	2	8	6	33.5809	1032153266	99	350106930	48	4	0.0595578	0.238231	0.0228502	0.00142939	0.000137101	0.242424	1.38486e-09	1.38486e-09	1	0	0	1	0	0
AACAG	48	251	5	33.5809	1032153266	99	350106930	1255	5.22917	1.42939	7.4745	0.716924	0.0373725	0.00358462	0.264099	3.62083e-08	3.62083e-08	1	0	0	1	0	0
AACAGC	90	372	6	33.5809	1032153266	99	350106930	2232	4.13333	2.6801	11.0777	1.06253	0.0664664	0.0063752	0.250505	6.43959e-08	6.43959e-08	1	0	0	1	0	0
AACAGG	3	12	6	33.5809	1032153266	99	350106930	72	4	0.0893366	0.357347	0.0342752	0.00214408	0.000205651	0.242424	2.07729e-09	2.07729e-09	1	0	0	1	0	0
AACAGT	141	564	6	33.5809	1032153266	99	350106930	3384	4	4.19882	16.7953	1.61094	0.100772	0.00966562	0.242424	9.76325e-08	9.76325e-08	1	0	0	1	0	0
AACAT	24	149	5	33.5809	1032153266	99	350106930	745	6.20833	0.714693	4.43705	0.425584	0.0221853	0.00212792	0.313552	2.14942e-08	2.14942e-08	1	0	0	1	0	0
AACATACAATT	1	4	11	33.5809	1032153266	99	350106930	44	4	0.0297789	0.119116	0.0114251	0.00131027	0.000125676	0.444444	1.26945e-09	1.26945e-09	1	0	0	1	0	0
AACATAT	5	20	7	33.5809	1032153266	99	350106930	140	4	0.148894	0.595578	0.0571254	0.00416904	0.000399878	0.282828	4.03917e-09	4.03917e-09	1	0	0	1	0	0
AACATATT	2	8	8	33.5809	1032153266	99	350106930	64	4	0.0595578	0.238231	0.0228502	0.00190585	0.000182801	0.323232	1.84648e-09	1.84648e-09	1	0	0	1	0	0
AACATC	10	46	6	33.5809	1032153266	99	350106930	276	4.6	0.297789	1.36983	0.131388	0.00821897	0.000788331	0.278788	7.96294e-09	7.96294e-09	1	0	0	1	0	0
AACATG	2	8	6	33.5809	1032153266	99	350106930	48	4	0.0595578	0.238231	0.0228502	0.00142939	0.000137101	0.242424	1.38486e-09	1.38486e-09	1	0	0	1	0	0
AACATT	1	4	6	33.5809	1032153266	99	350106930	24	4	0.0297789	0.119116	0.0114251	0.000714693	6.85505e-05	0.242424	6.92429e-10	6.92429e-10	1	0	0	1	0	0
AACATTGGT	68	295	9	33.5809	1032153266	99	350106930	2655	4.33824	2.02496	8.78477	0.8426	0.0790629	0.0075834	0.394385	7.66e-08	7.66e-08	1	0	0	1	0	0
AACC	1474	9451	4	33.5809	1032153266	99	350106930	37804	6.4118	43.8941	281.44	26.9946	1.12576	0.107978	0.259063	1.09069e-06	1.09069e-06	1	0	0	0	0	0
AACCAC	5	25	6	33.5809	1032153266	99	350106930	150	5	0.148894	0.744472	0.0714068	0.00446683	0.000428441	0.30303	4.32768e-09	4.32768e-09	1	0	0	1	0	0
AACCACG	3	15	7	33.5809	1032153266	99	350106930	105	5	0.0893366	0.446683	0.0428441	0.00312678	0.000299908	0.353535	3.02938e-09	3.02938e-09	1	0	0	1	0	0
AACCAG	579	2713	6	33.5809	1032153266	99	350106930	16278	4.68566	17.242	80.7901	7.74906	0.484741	0.0464944	0.28398	4.6964e-07	4.6964e-07	1	0	0	1	0	0
AACCAGCCG	41	170	9	33.5809	1032153266	99	350106930	1530	4.14634	1.22093	5.06241	0.485566	0.0455617	0.00437009	0.37694	4.41424e-08	4.41424e-08	1	0	0	1	0	0
AACCAT	21991	112146	6	33.5809	1032153266	99	350106930	672876	5.09963	654.867	3339.58	320.319	20.0375	1.92192	0.309069	1.94133e-05	1.94133e-05	1	1	0	1	0	0
AACCATAATAAG	24324	98523	12	33.5809	1032153266	99	350106930	1182276	4.05044	724.341	2933.9	281.408	35.2068	3.3769	0.490963	3.41101e-05	3.41101e-05	1	1	0	1	0	0
AACCC	439	3009	5	33.5809	1032153266	99	350106930	15045	6.85421	13.0729	89.6046	8.59452	0.448023	0.0429726	0.346172	4.34067e-07	4.34067e-07	1	0	0	1	0	0
AACCCC	1	4	6	33.5809	1032153266	99	350106930	24	4	0.0297789	0.119116	0.0114251	0.000714693	6.85505e-05	0.242424	6.92429e-10	6.92429e-10	1	0	0	1	0	0
AACCCG	998	4048	6	33.5809	1032153266	99	350106930	24288	4.05611	29.7193	120.545	11.5622	0.723269	0.0693731	0.245825	7.00738e-07	7.00738e-07	1	0	0	1	0	0
AACCCT	41	494	6	33.5809	1032153266	99	350106930	2964	12.0488	1.22093	14.7108	1.411	0.0882646	0.00846598	0.730229	8.5515e-08	8.5515e-08	1	0	0	1	1	0
AACCG	75	379	5	33.5809	1032153266	99	350106930	1895	5.05333	2.23342	11.2862	1.08253	0.056431	0.00541263	0.255219	5.46731e-08	5.46731e-08	1	0	0	1	0	0
AACCGAT	1	4	7	33.5809	1032153266	99	350106930	28	4	0.0297789	0.119116	0.0114251	0.000833809	7.99756e-05	0.282828	8.07834e-10	8.07834e-10	1	0	0	1	0	0
AACCGATCAT	1	4	10	33.5809	1032153266	99	350106930	40	4	0.0297789	0.119116	0.0114251	0.00119116	0.000114251	0.40404	1.15405e-09	1.15405e-09	1	0	0	1	0	0
AACCGG	3	17	6	33.5809	1032153266	99	350106930	102	5.66667	0.0893366	0.506241	0.0485566	0.00303745	0.00029134	0.343434	2.94282e-09	2.94282e-09	1	0	0	1	0	0
AACCGT	25	100	6	33.5809	1032153266	99	350106930	600	4	0.744472	2.97789	0.285627	0.0178673	0.00171376	0.242424	1.73107e-08	1.73107e-08	1	0	0	1	0	0
AACCT	5870515	89944914	5	33.5809	1032153266	99	350106930	449724570	15.3215	174817	2.67846e+06	256907	13392.3	1284.53	0.773812	0.0129751	0.0129751	1	1	1	1	1	1
AACCTC	3	12	6	33.5809	1032153266	99	350106930	72	4	0.0893366	0.357347	0.0342752	0.00214408	0.000205651	0.242424	2.07729e-09	2.07729e-09	1	0	0	1	0	0
AACCTCC	53	212	7	33.5809	1032153266	99	350106930	1484	4	1.57828	6.31312	0.605529	0.0441919	0.00423871	0.282828	4.28152e-08	4.28152e-08	1	0	0	1	0	0
AACCTCTAG	3	27	9	33.5809	1032153266	99	350106930	243	9	0.0893366	0.80403	0.0771193	0.00723627	0.000694074	0.818182	7.01085e-09	7.01085e-09	1	0	0	1	1	0
AACCTGC	1	4	7	33.5809	1032153266	99	350106930	28	4	0.0297789	0.119116	0.0114251	0.000833809	7.99756e-05	0.282828	8.07834e-10	8.07834e-10	1	0	0	1	0	0
AACG	251	1518	4	33.5809	1032153266	99	350106930	6072	6.04781	7.4745	45.2043	4.33582	0.180817	0.0173433	0.244356	1.75185e-07	1.75185e-07	1	0	0	0	0	0
AACGAC	1022	6789	6	33.5809	1032153266	99	350106930	40734	6.64286	30.434	202.169	19.3912	1.21301	0.116347	0.402597	1.17523e-06	1.17523e-06	1	0	0	1	0	0
AACGAG	2	10	6	33.5809	1032153266	99	350106930	60	5	0.0595578	0.297789	0.0285627	0.00178673	0.000171376	0.30303	1.73107e-09	1.73107e-09	1	0	0	1	0	0
AACGAGG	6	33	7	33.5809	1032153266	99	350106930	231	5.5	0.178673	0.982703	0.0942569	0.00687892	0.000659798	0.388889	6.66463e-09	6.66463e-09	1	0	0	1	0	0
AACGAT	5	20	6	33.5809	1032153266	99	350106930	120	4	0.148894	0.595578	0.0571254	0.00357347	0.000342752	0.242424	3.46215e-09	3.46215e-09	1	0	0	1	0	0
AACGATG	2	8	7	33.5809	1032153266	99	350106930	56	4	0.0595578	0.238231	0.0228502	0.00166762	0.000159951	0.282828	1.61567e-09	1.61567e-09	1	0	0	1	0	0
AACGC	55	275	5	33.5809	1032153266	99	350106930	1375	5	1.63784	8.18919	0.785474	0.040946	0.00392737	0.252525	3.96704e-08	3.96704e-08	1	0	0	1	0	0
AACGCC	1	8	6	33.5809	1032153266	99	350106930	48	8	0.0297789	0.238231	0.0228502	0.00142939	0.000137101	0.484848	1.38486e-09	1.38486e-09	1	0	0	1	0	0
AACGG	4	20	5	33.5809	1032153266	99	350106930	100	5	0.119116	0.595578	0.0571254	0.00297789	0.000285627	0.252525	2.88512e-09	2.88512e-09	1	0	0	1	0	0
AACGGC	43	172	6	33.5809	1032153266	99	350106930	1032	4	1.28049	5.12197	0.491278	0.0307318	0.00294767	0.242424	2.97745e-08	2.97745e-08	1	0	0	1	0	0
AACGGG	2	8	6	33.5809	1032153266	99	350106930	48	4	0.0595578	0.238231	0.0228502	0.00142939	0.000137101	0.242424	1.38486e-09	1.38486e-09	1	0	0	1	0	0
AACGT	53	265	5	33.5809	1032153266	99	350106930	1325	5	1.57828	7.8914	0.756912	0.039457	0.00378456	0.252525	3.82279e-08	3.82279e-08	1	0	0	1	0	0
AACGTC	1	4	6	33.5809	1032153266	99	350106930	24	4	0.0297789	0.119116	0.0114251	0.000714693	6.85505e-05	0.242424	6.92429e-10	6.92429e-10	1	0	0	1	0	0
AACT	1187	7765	4	33.5809	1032153266	99	350106930	31060	6.5417	35.3475	231.233	22.1789	0.924932	0.0887158	0.264311	8.96119e-07	8.96119e-07	1	0	0	0	0	0
AACTAC	30	164	6	33.5809	1032153266	99	350106930	984	5.46667	0.893366	4.88374	0.468428	0.0293024	0.00281057	0.331313	2.83896e-08	2.83896e-08	1	0	0	1	0	0
AACTACAACTACACC	18611	80094	15	33.5809	1032153266	99	350106930	1201410	4.30358	554.215	2385.11	228.77	35.7766	3.43155	0.652058	3.46621e-05	3.46621e-05	1	1	0	1	1	0
AACTACTG	1	6	8	33.5809	1032153266	99	350106930	48	6	0.0297789	0.178673	0.0171376	0.00142939	0.000137101	0.484848	1.38486e-09	1.38486e-09	1	0	0	1	0	0
AACTAG	2	10	6	33.5809	1032153266	99	350106930	60	5	0.0595578	0.297789	0.0285627	0.00178673	0.000171376	0.30303	1.73107e-09	1.73107e-09	1	0	0	1	0	0
AACTAT	6	28	6	33.5809	1032153266	99	350106930	168	4.66667	0.178673	0.833809	0.0799756	0.00500285	0.000479853	0.282828	4.847e-09	4.847e-09	1	0	0	1	0	0
AACTC	7	35	5	33.5809	1032153266	99	350106930	175	5	0.208452	1.04226	0.0999695	0.0052113	0.000499847	0.252525	5.04896e-09	5.04896e-09	1	0	0	1	0	0
AACTCC	4	16	6	33.5809	1032153266	99	350106930	96	4	0.119116	0.476462	0.0457003	0.00285877	0.000274202	0.242424	2.76972e-09	2.76972e-09	1	0	0	1	0	0
AACTCCG	3	12	7	33.5809	1032153266	99	350106930	84	4	0.0893366	0.357347	0.0342752	0.00250143	0.000239927	0.282828	2.4235e-09	2.4235e-09	1	0	0	1	0	0
AACTCG	95	447	6	33.5809	1032153266	99	350106930	2682	4.70526	2.82899	13.3112	1.27675	0.0798669	0.00766052	0.285167	7.7379e-08	7.7379e-08	1	0	0	1	0	0
AACTG	81	405	5	33.5809	1032153266	99	350106930	2025	5	2.41209	12.0604	1.15679	0.0603022	0.00578395	0.252525	5.84237e-08	5.84237e-08	1	0	0	1	0	0
AACTGC	402	1608	6	33.5809	1032153266	99	350106930	9648	4	11.9711	47.8844	4.59288	0.287307	0.0275573	0.242424	2.78357e-07	2.78357e-07	1	0	0	1	0	0
AACTGG	4	16	6	33.5809	1032153266	99	350106930	96	4	0.119116	0.476462	0.0457003	0.00285877	0.000274202	0.242424	2.76972e-09	2.76972e-09	1	0	0	1	0	0
AACTGT	3	12	6	33.5809	1032153266	99	350106930	72	4	0.0893366	0.357347	0.0342752	0.00214408	0.000205651	0.242424	2.07729e-09	2.07729e-09	1	0	0	1	0	0
AACTGTAT	1	4	8	33.5809	1032153266	99	350106930	32	4	0.0297789	0.119116	0.0114251	0.000952924	9.14006e-05	0.323232	9.23239e-10	9.23239e-10	1	0	0	1	0	0
AACTT	70	353	5	33.5809	1032153266	99	350106930	1765	5.04286	2.08452	10.5119	1.00826	0.0525597	0.00504132	0.25469	5.09224e-08	5.09224e-08	1	0	0	1	0	0
AACTTAC	3	12	7	33.5809	1032153266	99	350106930	84	4	0.0893366	0.357347	0.0342752	0.00250143	0.000239927	0.282828	2.4235e-09	2.4235e-09	1	0	0	1	0	0
AACTTAT	1	4	7	33.5809	1032153266	99	350106930	28	4	0.0297789	0.119116	0.0114251	0.000833809	7.99756e-05	0.282828	8.07834e-10	8.07834e-10	1	0	0	1	0	0
AACTTC	1	4	6	33.5809	1032153266	99	350106930	24	4	0.0297789	0.119116	0.0114251	0.000714693	6.85505e-05	0.242424	6.92429e-10	6.92429e-10	1	0	0	1	0	0
AACTTG	74	296	6	33.5809	1032153266	99	350106930	1776	4	2.20364	8.81455	0.845456	0.0528873	0.00507274	0.242424	5.12398e-08	5.12398e-08	1	0	0	1	0	0
AAG	1318	12115	3	33.5809	1032153266	99	350106930	36345	9.19196	39.2486	360.771	34.6037	1.08231	0.103811	0.278544	1.0486e-06	1.0486e-06	1	0	0	0	0	0
AAGAAGAAGAG	2	8	11	33.5809	1032153266	99	350106930	88	4	0.0595578	0.238231	0.0228502	0.00262054	0.000251352	0.444444	2.53891e-09	2.53891e-09	1	0	0	1	0	0
AAGAAGG	1	4	7	33.5809	1032153266	99	350106930	28	4	0.0297789	0.119116	0.0114251	0.000833809	7.99756e-05	0.282828	8.07834e-10	8.07834e-10	1	0	0	1	0	0
AAGAAGT	6	24	7	33.5809	1032153266	99	350106930	168	4	0.178673	0.714693	0.0685505	0.00500285	0.000479853	0.282828	4.847e-09	4.847e-09	1	0	0	1	0	0
AAGAAT	106	439	6	33.5809	1032153266	99	350106930	2634	4.14151	3.15656	13.0729	1.2539	0.0784376	0.00752342	0.251001	7.59941e-08	7.59941e-08	1	0	0	1	0	0
AAGAATC	1	4	7	33.5809	1032153266	99	350106930	28	4	0.0297789	0.119116	0.0114251	0.000833809	7.99756e-05	0.282828	8.07834e-10	8.07834e-10	1	0	0	1	0	0
AAGAATT	4	16	7	33.5809	1032153266	99	350106930	112	4	0.119116	0.476462	0.0457003	0.00333523	0.000319902	0.282828	3.23134e-09	3.23134e-09	1	0	0	1	0	0
AAGAC	14	89	5	33.5809	1032153266	99	350106930	445	6.35714	0.416904	2.65032	0.254208	0.0132516	0.00127104	0.321068	1.28388e-08	1.28388e-08	1	0	0	1	0	0
AAGACC	69	331	6	33.5809	1032153266	99	350106930	1986	4.7971	2.05474	9.85681	0.945425	0.0591408	0.00567255	0.290733	5.72985e-08	5.72985e-08	1	0	0	1	0	0
AAGACG	141	574	6	33.5809	1032153266	99	350106930	3444	4.07092	4.19882	17.0931	1.6395	0.102558	0.00983699	0.246723	9.93636e-08	9.93636e-08	1	0	0	1	0	0
AAGACGGAC	2	8	9	33.5809	1032153266	99	350106930	72	4	0.0595578	0.238231	0.0228502	0.00214408	0.000205651	0.363636	2.07729e-09	2.07729e-09	1	0	0	1	0	0
AAGACTTAC	2	8	9	33.5809	1032153266	99	350106930	72	4	0.0595578	0.238231	0.0228502	0.00214408	0.000205651	0.363636	2.07729e-09	2.07729e-09	1	0	0	1	0	0
AAGAG	26	155	5	33.5809	1032153266	99	350106930	775	5.96154	0.774251	4.61573	0.442722	0.0230786	0.00221361	0.301088	2.23597e-08	2.23597e-08	1	0	0	1	0	0
AAGAGAG	1	4	7	33.5809	1032153266	99	350106930	28	4	0.0297789	0.119116	0.0114251	0.000833809	7.99756e-05	0.282828	8.07834e-10	8.07834e-10	1	0	0	1	0	0
AAGAGAT	168	672	7	33.5809	1032153266	99	350106930	4704	4	5.00285	20.0114	1.91941	0.14008	0.0134359	0.282828	1.35716e-07	1.35716e-07	1	0	0	1	0	0
AAGAGCC	44	176	7	33.5809	1032153266	99	350106930	1232	4	1.31027	5.24108	0.502704	0.0366876	0.00351892	0.282828	3.55447e-08	3.55447e-08	1	0	0	1	0	0
AAGAGG	52	217	6	33.5809	1032153266	99	350106930	1302	4.17308	1.5485	6.46202	0.619811	0.0387721	0.00371886	0.252914	3.75643e-08	3.75643e-08	1	0	0	1	0	0
AAGAGT	2	8	6	33.5809	1032153266	99	350106930	48	4	0.0595578	0.238231	0.0228502	0.00142939	0.000137101	0.242424	1.38486e-09	1.38486e-09	1	0	0	1	0	0
AAGAT	311	1672	5	33.5809	1032153266	99	350106930	8360	5.37621	9.26123	49.7903	4.77568	0.248951	0.0238784	0.271526	2.41196e-07	2.41196e-07	1	0	0	1	0	0
AAGATAC	834	3382	7	33.5809	1032153266	99	350106930	23674	4.05516	24.8356	100.712	9.65991	0.704985	0.0676193	0.286728	6.83024e-07	6.83024e-07	1	0	0	1	0	0
AAGATAG	2	10	7	33.5809	1032153266	99	350106930	70	5	0.0595578	0.297789	0.0285627	0.00208452	0.000199939	0.353535	2.01959e-09	2.01959e-09	1	0	0	1	0	0
AAGATAT	21	93	7	33.5809	1032153266	99	350106930	651	4.42857	0.625356	2.76944	0.265633	0.019386	0.00185943	0.313131	1.87821e-08	1.87821e-08	1	0	0	1	0	0
AAGATC	422	1689	6	33.5809	1032153266	99	350106930	10134	4.00237	12.5667	50.2965	4.82424	0.301779	0.0289454	0.242568	2.92378e-07	2.92378e-07	1	0	0	1	0	0
AAGATG	336	1704	6	33.5809	1032153266	99	350106930	10224	5.07143	10.0057	50.7432	4.86708	0.304459	0.0292025	0.307359	2.94975e-07	2.94975e-07	1	0	0	1	0	0
AAGATGT	37	148	7	33.5809	1032153266	99	350106930	1036	4	1.10182	4.40727	0.422728	0.0308509	0.0029591	0.282828	2.98899e-08	2.98899e-08	1	0	0	1	0	0
AAGATT	58	232	6	33.5809	1032153266	99	350106930	1392	4	1.72717	6.9087	0.662655	0.0414522	0.00397593	0.242424	4.01609e-08	4.01609e-08	1	0	0	1	0	0
AAGC	59	436	4	33.5809	1032153266	99	350106930	1744	7.38983	1.75695	12.9836	1.24533	0.0519344	0.00498134	0.298579	5.03165e-08	5.03165e-08	1	0	0	0	0	0
AAGCAG	1	4	6	33.5809	1032153266	99	350106930	24	4	0.0297789	0.119116	0.0114251	0.000714693	6.85505e-05	0.242424	6.92429e-10	6.92429e-10	1	0	0	1	0	0
AAGCAGC	2	8	7	33.5809	1032153266	99	350106930	56	4	0.0595578	0.238231	0.0228502	0.00166762	0.000159951	0.282828	1.61567e-09	1.61567e-09	1	0	0	1	0	0
AAGCC	37	190	5	33.5809	1032153266	99	350106930	950	5.13514	1.10182	5.65799	0.542691	0.0282899	0.00271346	0.25935	2.74087e-08	2.74087e-08	1	0	0	1	0	0
AAGCCT	16	171	6	33.5809	1032153266	99	350106930	1026	10.6875	0.476462	5.09219	0.488422	0.0305531	0.00293053	0.647727	2.96013e-08	2.96013e-08	1	0	0	1	1	0
AAGCGTGAGGACATGAAT	3	12	18	33.5809	1032153266	99	350106930	216	4	0.0893366	0.357347	0.0342752	0.00643224	0.000616954	0.727273	6.23186e-09	6.23186e-09	1	0	0	1	1	0
AAGCTG	3	12	6	33.5809	1032153266	99	350106930	72	4	0.0893366	0.357347	0.0342752	0.00214408	0.000205651	0.242424	2.07729e-09	2.07729e-09	1	0	0	1	0	0
AAGG	557	3711	4	33.5809	1032153266	99	350106930	14844	6.66248	16.5868	110.509	10.5996	0.442038	0.0423985	0.269191	4.28267e-07	4.28267e-07	1	0	0	0	0	0
AAGGAAT	2	8	7	33.5809	1032153266	99	350106930	56	4	0.0595578	0.238231	0.0228502	0.00166762	0.000159951	0.282828	1.61567e-09	1.61567e-09	1	0	0	1	0	0
AAGGAG	107	521	6	33.5809	1032153266	99	350106930	3126	4.86916	3.18634	15.5148	1.48812	0.0930888	0.0089287	0.295101	9.01889e-08	9.01889e-08	1	0	0	1	0	0
AAGGAGAGGTG	2	8	11	33.5809	1032153266	99	350106930	88	4	0.0595578	0.238231	0.0228502	0.00262054	0.000251352	0.444444	2.53891e-09	2.53891e-09	1	0	0	1	0	0
AAGGAT	2	10	6	33.5809	1032153266	99	350106930	60	5	0.0595578	0.297789	0.0285627	0.00178673	0.000171376	0.30303	1.73107e-09	1.73107e-09	1	0	0	1	0	0
AAGGATG	1	4	7	33.5809	1032153266	99	350106930	28	4	0.0297789	0.119116	0.0114251	0.000833809	7.99756e-05	0.282828	8.07834e-10	8.07834e-10	1	0	0	1	0	0
AAGGATT	11	46	7	33.5809	1032153266	99	350106930	322	4.18182	0.327568	1.36983	0.131388	0.0095888	0.000919719	0.295684	9.29009e-09	9.29009e-09	1	0	0	1	0	0
AAGGC	57	285	5	33.5809	1032153266	99	350106930	1425	5	1.6974	8.48698	0.814037	0.0424349	0.00407019	0.252525	4.1113e-08	4.1113e-08	1	0	0	1	0	0
AAGGCAGT	11	85	8	33.5809	1032153266	99	350106930	680	7.72727	0.327568	2.5312	0.242783	0.0202496	0.00194226	0.624426	1.96188e-08	1.96188e-08	1	0	0	1	1	0
AAGGG	6	30	5	33.5809	1032153266	99	350106930	150	5	0.178673	0.893366	0.0856881	0.00446683	0.000428441	0.252525	4.32768e-09	4.32768e-09	1	0	0	1	0	0
AAGGGG	14	58	6	33.5809	1032153266	99	350106930	348	4.14286	0.416904	1.72717	0.165664	0.010363	0.000993982	0.251082	1.00402e-08	1.00402e-08	1	0	0	1	0	0
AAGGT	8	48	5	33.5809	1032153266	99	350106930	240	6	0.238231	1.42939	0.137101	0.00714693	0.000685505	0.30303	6.92429e-09	6.92429e-09	1	0	0	1	0	0
AAGGTATC	1	4	8	33.5809	1032153266	99	350106930	32	4	0.0297789	0.119116	0.0114251	0.000952924	9.14006e-05	0.323232	9.23239e-10	9.23239e-10	1	0	0	1	0	0
AAGGTC	225	900	6	33.5809	1032153266	99	350106930	5400	4	6.70025	26.801	2.57064	0.160806	0.0154239	0.242424	1.55797e-07	1.55797e-07	1	0	0	1	0	0
AAGT	164	1268	4	33.5809	1032153266	99	350106930	5072	7.73171	4.88374	37.7596	3.62175	0.151038	0.014487	0.312392	1.46333e-07	1.46333e-07	1	0	0	0	0	0
AAGTAAT	11	46	7	33.5809	1032153266	99	350106930	322	4.18182	0.327568	1.36983	0.131388	0.0095888	0.000919719	0.295684	9.29009e-09	9.29009e-09	1	0	0	1	0	0
AAGTAC	1	4	6	33.5809	1032153266	99	350106930	24	4	0.0297789	0.119116	0.0114251	0.000714693	6.85505e-05	0.242424	6.92429e-10	6.92429e-10	1	0	0	1	0	0
AAGTAG	5	23	6	33.5809	1032153266	99	350106930	138	4.6	0.148894	0.684914	0.0656942	0.00410948	0.000394165	0.278788	3.98147e-09	3.98147e-09	1	0	0	1	0	0
AAGTAT	88	425	6	33.5809	1032153266	99	350106930	2550	4.82955	2.62054	12.656	1.21391	0.0759361	0.00728349	0.2927	7.35706e-08	7.35706e-08	1	0	0	1	0	0
AAGTATG	1	5	7	33.5809	1032153266	99	350106930	35	5	0.0297789	0.148894	0.0142814	0.00104226	9.99695e-05	0.353535	1.00979e-09	1.00979e-09	1	0	0	1	0	0
AAGTATT	91	364	7	33.5809	1032153266	99	350106930	2548	4	2.70988	10.8395	1.03968	0.0758766	0.00727778	0.282828	7.35129e-08	7.35129e-08	1	0	0	1	0	0
AAGTC	130	650	5	33.5809	1032153266	99	350106930	3250	5	3.87125	19.3563	1.85658	0.0967813	0.00928288	0.252525	9.37664e-08	9.37664e-08	1	0	0	1	0	0
AAGTCT	1	4	6	33.5809	1032153266	99	350106930	24	4	0.0297789	0.119116	0.0114251	0.000714693	6.85505e-05	0.242424	6.92429e-10	6.92429e-10	1	0	0	1	0	0
AAGTG	236	1200	5	33.5809	1032153266	99	350106930	6000	5.08475	7.02781	35.7347	3.42752	0.178673	0.0171376	0.256805	1.73107e-07	1.73107e-07	1	0	0	1	0	0
AAGTGAG	3	12	7	33.5809	1032153266	99	350106930	84	4	0.0893366	0.357347	0.0342752	0.00250143	0.000239927	0.282828	2.4235e-09	2.4235e-09	1	0	0	1	0	0
AAGTGG	3	12	6	33.5809	1032153266	99	350106930	72	4	0.0893366	0.357347	0.0342752	0.00214408	0.000205651	0.242424	2.07729e-09	2.07729e-09	1	0	0	1	0	0
AAGTGT	1	5	6	33.5809	1032153266	99	350106930	30	5	0.0297789	0.148894	0.0142814	0.000893366	8.56881e-05	0.30303	8.65536e-10	8.65536e-10	1	0	0	1	0	0
AAT	6640	56921	3	33.5809	1032153266	99	350106930	170763	8.57244	197.732	1695.04	162.582	5.08513	0.487745	0.259771	4.92672e-06	4.92672e-06	1	0	0	0	0	0
AATAATC	3	15	7	33.5809	1032153266	99	350106930	105	5	0.0893366	0.446683	0.0428441	0.00312678	0.000299908	0.353535	3.02938e-09	3.02938e-09	1	0	0	1	0	0
AATAATG	5	26	7	33.5809	1032153266	99	350106930	182	5.2	0.148894	0.774251	0.074263	0.00541976	0.000519841	0.367677	5.25092e-09	5.25092e-09	1	0	0	1	0	0
AATAC	144	781	5	33.5809	1032153266	99	350106930	3905	5.42361	4.28816	23.2573	2.23075	0.116287	0.0111537	0.27392	1.12664e-07	1.12664e-07	1	0	0	1	0	0
AATACAT	8	37	7	33.5809	1032153266	99	350106930	259	4.625	0.238231	1.10182	0.105682	0.00771273	0.000739774	0.32702	7.47246e-09	7.47246e-09	1	0	0	1	0	0
AATACC	41	164	6	33.5809	1032153266	99	350106930	984	4	1.22093	4.88374	0.468428	0.0293024	0.00281057	0.242424	2.83896e-08	2.83896e-08	1	0	0	1	0	0
AATACG	119	476	6	33.5809	1032153266	99	350106930	2856	4	3.54369	14.1747	1.35958	0.0850485	0.00815751	0.242424	8.23991e-08	8.23991e-08	1	0	0	1	0	0
AATACT	58	248	6	33.5809	1032153266	99	350106930	1488	4.27586	1.72717	7.38516	0.708355	0.044311	0.00425013	0.259143	4.29306e-08	4.29306e-08	1	0	0	1	0	0
AATACTG	2	8	7	33.5809	1032153266	99	350106930	56	4	0.0595578	0.238231	0.0228502	0.00166762	0.000159951	0.282828	1.61567e-09	1.61567e-09	1	0	0	1	0	0
AATAG	32	200	5	33.5809	1032153266	99	350106930	1000	6.25	0.952924	5.95578	0.571254	0.0297789	0.00285627	0.315657	2.88512e-08	2.88512e-08	1	0	0	1	0	0
AATAGAATT	2	10	9	33.5809	1032153266	99	350106930	90	5	0.0595578	0.297789	0.0285627	0.0026801	0.000257064	0.454545	2.59661e-09	2.59661e-09	1	0	0	1	0	0
AATAGAGT	2	14	8	33.5809	1032153266	99	350106930	112	7	0.0595578	0.416904	0.0399878	0.00333523	0.000319902	0.565657	3.23134e-09	3.23134e-09	1	0	0	1	1	0
AATAGC	6	24	6	33.5809	1032153266	99	350106930	144	4	0.178673	0.714693	0.0685505	0.00428816	0.000411303	0.242424	4.15457e-09	4.15457e-09	1	0	0	1	0	0
AATAGG	2	9	6	33.5809	1032153266	99	350106930	54	4.5	0.0595578	0.26801	0.0257064	0.00160806	0.000154239	0.272727	1.55797e-09	1.55797e-09	1	0	0	1	0	0
AATAGT	108	446	6	33.5809	1032153266	99	350106930	2676	4.12963	3.21612	13.2814	1.2739	0.0796883	0.00764338	0.250281	7.72058e-08	7.72058e-08	1	0	0	1	0	0
AATAT	68	389	5	33.5809	1032153266	99	350106930	1945	5.72059	2.02496	11.584	1.11109	0.0579199	0.00555545	0.288919	5.61156e-08	5.61156e-08	1	0	0	1	0	0
AATATAATGT	32	131	10	33.5809	1032153266	99	350106930	1310	4.09375	0.952924	3.90103	0.374171	0.0390103	0.00374171	0.41351	3.77951e-08	3.77951e-08	1	0	0	1	0	0
AATATAC	96	384	7	33.5809	1032153266	99	350106930	2688	4	2.85877	11.4351	1.09681	0.0800456	0.00767765	0.282828	7.75521e-08	7.75521e-08	1	0	0	1	0	0
AATATAG	2	8	7	33.5809	1032153266	99	350106930	56	4	0.0595578	0.238231	0.0228502	0.00166762	0.000159951	0.282828	1.61567e-09	1.61567e-09	1	0	0	1	0	0
AATATATGT	1	4	9	33.5809	1032153266	99	350106930	36	4	0.0297789	0.119116	0.0114251	0.00107204	0.000102826	0.363636	1.03864e-09	1.03864e-09	1	0	0	1	0	0
AATATC	13	53	6	33.5809	1032153266	99	350106930	318	4.07692	0.387125	1.57828	0.151382	0.00946968	0.000908294	0.247086	9.17469e-09	9.17469e-09	1	0	0	1	0	0
AATATCT	2	8	7	33.5809	1032153266	99	350106930	56	4	0.0595578	0.238231	0.0228502	0.00166762	0.000159951	0.282828	1.61567e-09	1.61567e-09	1	0	0	1	0	0
AATATG	381	1636	6	33.5809	1032153266	99	350106930	9816	4.29396	11.3458	48.7182	4.67286	0.292309	0.0280371	0.26024	2.83204e-07	2.83204e-07	1	0	0	1	0	0
AATATGATTAT	11	44	11	33.5809	1032153266	99	350106930	484	4	0.327568	1.31027	0.125676	0.014413	0.00138243	0.444444	1.3964e-08	1.3964e-08	1	0	0	1	0	0
AATATGG	2	8	7	33.5809	1032153266	99	350106930	56	4	0.0595578	0.238231	0.0228502	0.00166762	0.000159951	0.282828	1.61567e-09	1.61567e-09	1	0	0	1	0	0
AATATGGAGAATGG	2	9	14	33.5809	1032153266	99	350106930	126	4.5	0.0595578	0.26801	0.0257064	0.00375214	0.00035989	0.636364	3.63525e-09	3.63525e-09	1	0	0	1	1	0
AATATGT	23	110	7	33.5809	1032153266	99	350106930	770	4.78261	0.684914	3.27568	0.31419	0.0229297	0.00219933	0.338164	2.22154e-08	2.22154e-08	1	0	0	1	0	0
AATATGTAATG	284	1323	11	33.5809	1032153266	99	350106930	14553	4.65845	8.4572	39.3975	3.77885	0.433372	0.0415673	0.517606	4.19872e-07	4.19872e-07	1	0	0	1	1	0
AATATT	23	99	6	33.5809	1032153266	99	350106930	594	4.30435	0.684914	2.94811	0.282771	0.0176887	0.00169662	0.26087	1.71376e-08	1.71376e-08	1	0	0	1	0	0
AATATTC	33	132	7	33.5809	1032153266	99	350106930	924	4	0.982703	3.93081	0.377028	0.0275157	0.00263919	0.282828	2.66585e-08	2.66585e-08	1	0	0	1	0	0
AATC	5706	38852	4	33.5809	1032153266	99	350106930	155408	6.80897	169.918	1156.97	110.972	4.62788	0.443887	0.27511	4.48371e-06	4.48371e-06	1	0	0	0	0	0
AATCAC	3	14	6	33.5809	1032153266	99	350106930	84	4.66667	0.0893366	0.416904	0.0399878	0.00250143	0.000239927	0.282828	2.4235e-09	2.4235e-09	1	0	0	1	0	0
AATCACC	3	14	7	33.5809	1032153266	99	350106930	98	4.66667	0.0893366	0.416904	0.0399878	0.00291833	0.000279914	0.329966	2.82742e-09	2.82742e-09	1	0	0	1	0	0
AATCACTC	1	4	8	33.5809	1032153266	99	350106930	32	4	0.0297789	0.119116	0.0114251	0.000952924	9.14006e-05	0.323232	9.23239e-10	9.23239e-10	1	0	0	1	0	0
AATCAG	1	4	6	33.5809	1032153266	99	350106930	24	4	0.0297789	0.119116	0.0114251	0.000714693	6.85505e-05	0.242424	6.92429e-10	6.92429e-10	1	0	0	1	0	0
AATCAT	47288	236326	6	33.5809	1032153266	99	350106930	1417956	4.99759	1408.18	7037.52	675.011	42.2251	4.05007	0.302884	4.09098e-05	4.09098e-05	1	1	1	1	0	0
AATCATT	2	8	7	33.5809	1032153266	99	350106930	56	4	0.0595578	0.238231	0.0228502	0.00166762	0.000159951	0.282828	1.61567e-09	1.61567e-09	1	0	0	1	0	0
AATCC	148	845	5	33.5809	1032153266	99	350106930	4225	5.70946	4.40727	25.1631	2.41355	0.125816	0.0120677	0.288357	1.21896e-07	1.21896e-07	1	0	0	1	0	0
AATCCAT	3	13	7	33.5809	1032153266	99	350106930	91	4.33333	0.0893366	0.387125	0.0371315	0.00270988	0.000259921	0.306397	2.62546e-09	2.62546e-09	1	0	0	1	0	0
AATCCC	4	18	6	33.5809	1032153266	99	350106930	108	4.5	0.119116	0.53602	0.0514129	0.00321612	0.000308477	0.272727	3.11593e-09	3.11593e-09	1	0	0	1	0	0
AATCCCG	2	15	7	33.5809	1032153266	99	350106930	105	7.5	0.0595578	0.446683	0.0428441	0.00312678	0.000299908	0.530303	3.02938e-09	3.02938e-09	1	0	0	1	1	0
AATCCG	76	304	6	33.5809	1032153266	99	350106930	1824	4	2.26319	9.05278	0.868306	0.0543167	0.00520984	0.242424	5.26246e-08	5.26246e-08	1	0	0	1	0	0
AATCCT	10	56	6	33.5809	1032153266	99	350106930	336	5.6	0.297789	1.66762	0.159951	0.0100057	0.000959707	0.339394	9.69401e-09	9.69401e-09	1	0	0	1	0	0
AATCCTGTAC	23	109	10	33.5809	1032153266	99	350106930	1090	4.73913	0.684914	3.2459	0.311333	0.032459	0.00311333	0.4787	3.14478e-08	3.14478e-08	1	0	0	1	0	0
AATCGGG	1	4	7	33.5809	1032153266	99	350106930	28	4	0.0297789	0.119116	0.0114251	0.000833809	7.99756e-05	0.282828	8.07834e-10	8.07834e-10	1	0	0	1	0	0
AATCGT	11	46	6	33.5809	1032153266	99	350106930	276	4.18182	0.327568	1.36983	0.131388	0.00821897	0.000788331	0.253444	7.96294e-09	7.96294e-09	1	0	0	1	0	0
AATCT	269	1365	5	33.5809	1032153266	99	350106930	6825	5.07435	8.01052	40.6482	3.89881	0.203241	0.019494	0.25628	1.9691e-07	1.9691e-07	1	0	0	1	0	0
AATCTAC	1	4	7	33.5809	1032153266	99	350106930	28	4	0.0297789	0.119116	0.0114251	0.000833809	7.99756e-05	0.282828	8.07834e-10	8.07834e-10	1	0	0	1	0	0
AATCTACGTC	59	294	10	33.5809	1032153266	99	350106930	2940	4.98305	1.75695	8.75499	0.839743	0.0875499	0.00839743	0.503338	8.48226e-08	8.48226e-08	1	0	0	1	1	0
AATCTC	13	62	6	33.5809	1032153266	99	350106930	372	4.76923	0.387125	1.84629	0.177089	0.0110777	0.00106253	0.289044	1.07327e-08	1.07327e-08	1	0	0	1	0	0
AATCTG	2	8	6	33.5809	1032153266	99	350106930	48	4	0.0595578	0.238231	0.0228502	0.00142939	0.000137101	0.242424	1.38486e-09	1.38486e-09	1	0	0	1	0	0
AATCTGT	4	16	7	33.5809	1032153266	99	350106930	112	4	0.119116	0.476462	0.0457003	0.00333523	0.000319902	0.282828	3.23134e-09	3.23134e-09	1	0	0	1	0	0
AATG	2979	20667	4	33.5809	1032153266	99	350106930	82668	6.93756	88.7113	615.44	59.0305	2.46176	0.236122	0.280306	2.38507e-06	2.38507e-06	1	0	0	0	0	0
AATGAATGTG	661	4283	10	33.5809	1032153266	99	350106930	42830	6.47958	19.6838	127.543	12.2334	1.27543	0.122334	0.654503	1.2357e-06	1.2357e-06	1	0	0	1	1	0
AATGAC	11	46	6	33.5809	1032153266	99	350106930	276	4.18182	0.327568	1.36983	0.131388	0.00821897	0.000788331	0.253444	7.96294e-09	7.96294e-09	1	0	0	1	0	0
AATGACTATG	142	601	10	33.5809	1032153266	99	350106930	6010	4.23239	4.2286	17.8971	1.71662	0.178971	0.0171662	0.427515	1.73396e-07	1.73396e-07	1	0	0	1	0	0
AATGAG	56452	276816	6	33.5809	1032153266	99	350106930	1660896	4.90356	1681.08	8243.27	790.661	49.4596	4.74397	0.297186	4.79189e-05	4.79189e-05	1	1	1	1	0	0
AATGAGCCG	166	767	9	33.5809	1032153266	99	350106930	6903	4.62048	4.94329	22.8404	2.19076	0.205564	0.0197168	0.420044	1.9916e-07	1.9916e-07	1	0	0	1	0	0
AATGAT	2513	23271	6	33.5809	1032153266	99	350106930	139626	9.26025	74.8343	692.984	66.4683	4.15791	0.39881	0.561227	4.02838e-06	4.02838e-06	1	0	0	1	1	0
AATGATG	2	8	7	33.5809	1032153266	99	350106930	56	4	0.0595578	0.238231	0.0228502	0.00166762	0.000159951	0.282828	1.61567e-09	1.61567e-09	1	0	0	1	0	0
AATGC	206	1030	5	33.5809	1032153266	99	350106930	5150	5	6.13445	30.6722	2.94196	0.153361	0.0147098	0.252525	1.48584e-07	1.48584e-07	1	0	0	1	0	0
AATGCT	87	418	6	33.5809	1032153266	99	350106930	2508	4.8046	2.59076	12.4476	1.19392	0.0746854	0.00716353	0.291188	7.23588e-08	7.23588e-08	1	0	0	1	0	0
AATGG	238	1586	5	33.5809	1032153266	99	350106930	7930	6.66387	7.08737	47.2293	4.53004	0.236146	0.0226502	0.336559	2.2879e-07	2.2879e-07	1	0	0	1	0	0
AATGGC	1	4	6	33.5809	1032153266	99	350106930	24	4	0.0297789	0.119116	0.0114251	0.000714693	6.85505e-05	0.242424	6.92429e-10	6.92429e-10	1	0	0	1	0	0
AATGGG	46260	192240	6	33.5809	1032153266	99	350106930	1153440	4.15564	1377.57	5724.69	549.089	34.3481	3.29454	0.251857	3.32781e-05	3.32781e-05	1	1	0	1	0	0
AATGGT	4	16	6	33.5809	1032153266	99	350106930	96	4	0.119116	0.476462	0.0457003	0.00285877	0.000274202	0.242424	2.76972e-09	2.76972e-09	1	0	0	1	0	0
AATGT	407	2391	5	33.5809	1032153266	99	350106930	11955	5.87469	12.12	71.2013	6.82934	0.356006	0.0341467	0.296702	3.44916e-07	3.44916e-07	1	0	0	1	0	0
AATGTAT	6	36	7	33.5809	1032153266	99	350106930	252	6	0.178673	1.07204	0.102826	0.00750428	0.00071978	0.424242	7.27051e-09	7.27051e-09	1	0	0	1	0	0
AATGTC	3	12	6	33.5809	1032153266	99	350106930	72	4	0.0893366	0.357347	0.0342752	0.00214408	0.000205651	0.242424	2.07729e-09	2.07729e-09	1	0	0	1	0	0
AATGTG	7	30	6	33.5809	1032153266	99	350106930	180	4.28571	0.208452	0.893366	0.0856881	0.0053602	0.000514129	0.25974	5.19322e-09	5.19322e-09	1	0	0	1	0	0
AATGTGC	30	120	7	33.5809	1032153266	99	350106930	840	4	0.893366	3.57347	0.342752	0.0250143	0.00239927	0.282828	2.4235e-08	2.4235e-08	1	0	0	1	0	0
AATGTGT	2	10	7	33.5809	1032153266	99	350106930	70	5	0.0595578	0.297789	0.0285627	0.00208452	0.000199939	0.353535	2.01959e-09	2.01959e-09	1	0	0	1	0	0
AATGTGTG	2	8	8	33.5809	1032153266	99	350106930	64	4	0.0595578	0.238231	0.0228502	0.00190585	0.000182801	0.323232	1.84648e-09	1.84648e-09	1	0	0	1	0	0
AATT	4533	29460	4	33.5809	1032153266	99	350106930	117840	6.49901	134.988	877.286	84.1457	3.50914	0.336583	0.262586	3.39983e-06	3.39983e-06	1	0	0	0	0	0
AATTAATTACT	2	8	11	33.5809	1032153266	99	350106930	88	4	0.0595578	0.238231	0.0228502	0.00262054	0.000251352	0.444444	2.53891e-09	2.53891e-09	1	0	0	1	0	0
AATTAC	45	191	6	33.5809	1032153266	99	350106930	1146	4.24444	1.34005	5.68777	0.545548	0.0341266	0.00327329	0.257239	3.30635e-08	3.30635e-08	1	0	0	1	0	0
AATTACC	3	15	7	33.5809	1032153266	99	350106930	105	5	0.0893366	0.446683	0.0428441	0.00312678	0.000299908	0.353535	3.02938e-09	3.02938e-09	1	0	0	1	0	0
AATTACG	150	604	7	33.5809	1032153266	99	350106930	4228	4.02667	4.46683	17.9864	1.72519	0.125905	0.0120763	0.284714	1.21983e-07	1.21983e-07	1	0	0	1	0	0
AATTACT	74	353	7	33.5809	1032153266	99	350106930	2471	4.77027	2.20364	10.5119	1.00826	0.0735836	0.00705784	0.337292	7.12914e-08	7.12914e-08	1	0	0	1	0	0
AATTAG	108	433	6	33.5809	1032153266	99	350106930	2598	4.00926	3.21612	12.8943	1.23677	0.0773655	0.00742059	0.242985	7.49555e-08	7.49555e-08	1	0	0	1	0	0
AATTAT	237	1016	6	33.5809	1032153266	99	350106930	6096	4.28692	7.05759	30.2553	2.90197	0.181532	0.0174118	0.259813	1.75877e-07	1.75877e-07	1	0	0	1	0	0
AATTATG	1	4	7	33.5809	1032153266	99	350106930	28	4	0.0297789	0.119116	0.0114251	0.000833809	7.99756e-05	0.282828	8.07834e-10	8.07834e-10	1	0	0	1	0	0
AATTC	512	2599	5	33.5809	1032153266	99	350106930	12995	5.07617	15.2468	77.3953	7.42345	0.386976	0.0371172	0.256372	3.74922e-07	3.74922e-07	1	0	0	1	0	0
AATTCC	6	29	6	33.5809	1032153266	99	350106930	174	4.83333	0.178673	0.863587	0.0828318	0.00518152	0.000496991	0.292929	5.02011e-09	5.02011e-09	1	0	0	1	0	0
AATTCCAC	2	8	8	33.5809	1032153266	99	350106930	64	4	0.0595578	0.238231	0.0228502	0.00190585	0.000182801	0.323232	1.84648e-09	1.84648e-09	1	0	0	1	0	0
AC	3026	45688	2	33.5809	1032153266	99	350106930	91376	15.0985	90.1109	1360.54	130.497	2.72107	0.260995	0.30502	2.63631e-06	2.63631e-06	1	0	0	0	0	0
ACACAT	19	84	6	33.5809	1032153266	99	350106930	504	4.42105	0.565799	2.50143	0.239927	0.0150086	0.00143956	0.267943	1.4541e-08	1.4541e-08	1	0	0	1	0	0
ACACC	72	364	5	33.5809	1032153266	99	350106930	1820	5.05556	2.14408	10.8395	1.03968	0.0541976	0.00519841	0.255331	5.25092e-08	5.25092e-08	1	0	0	1	0	0
ACACCC	2	10	6	33.5809	1032153266	99	350106930	60	5	0.0595578	0.297789	0.0285627	0.00178673	0.000171376	0.30303	1.73107e-09	1.73107e-09	1	0	0	1	0	0
ACACCG	3	12	6	33.5809	1032153266	99	350106930	72	4	0.0893366	0.357347	0.0342752	0.00214408	0.000205651	0.242424	2.07729e-09	2.07729e-09	1	0	0	1	0	0
ACACGC	1	5	6	33.5809	1032153266	99	350106930	30	5	0.0297789	0.148894	0.0142814	0.000893366	8.56881e-05	0.30303	8.65536e-10	8.65536e-10	1	0	0	1	0	0
ACACT	11	55	5	33.5809	1032153266	99	350106930	275	5	0.327568	1.63784	0.157095	0.00818919	0.000785474	0.252525	7.93408e-09	7.93408e-09	1	0	0	1	0	0
ACACTG	2	10	6	33.5809	1032153266	99	350106930	60	5	0.0595578	0.297789	0.0285627	0.00178673	0.000171376	0.30303	1.73107e-09	1.73107e-09	1	0	0	1	0	0
ACAG	49433	385674	4	33.5809	1032153266	99	350106930	1542696	7.80195	1472.06	11484.9	1101.59	45.9398	4.40636	0.31523	4.45087e-05	4.45087e-05	1	1	1	0	0	0
ACAGAG	5	25	6	33.5809	1032153266	99	350106930	150	5	0.148894	0.744472	0.0714068	0.00446683	0.000428441	0.30303	4.32768e-09	4.32768e-09	1	0	0	1	0	0
ACAGAT	158	635	6	33.5809	1032153266	99	350106930	3810	4.01899	4.70506	18.9096	1.81373	0.113458	0.0108824	0.243575	1.09923e-07	1.09923e-07	1	0	0	1	0	0
ACAGC	13403	68185	5	33.5809	1032153266	99	350106930	340925	5.08729	399.126	2030.47	194.755	10.1524	0.973774	0.256934	9.8361e-06	9.8361e-06	1	1	0	1	0	0
ACAGCTAT	2	17	8	33.5809	1032153266	99	350106930	136	8.5	0.0595578	0.506241	0.0485566	0.00404993	0.000388453	0.686869	3.92377e-09	3.92377e-09	1	0	0	1	1	0
ACAGGG	1	4	6	33.5809	1032153266	99	350106930	24	4	0.0297789	0.119116	0.0114251	0.000714693	6.85505e-05	0.242424	6.92429e-10	6.92429e-10	1	0	0	1	0	0
ACAGTC	1	6	6	33.5809	1032153266	99	350106930	36	6	0.0297789	0.178673	0.0171376	0.00107204	0.000102826	0.363636	1.03864e-09	1.03864e-09	1	0	0	1	0	0
ACAGTG	4	16	6	33.5809	1032153266	99	350106930	96	4	0.119116	0.476462	0.0457003	0.00285877	0.000274202	0.242424	2.76972e-09	2.76972e-09	1	0	0	1	0	0
ACAGTGCT	1	4	8	33.5809	1032153266	99	350106930	32	4	0.0297789	0.119116	0.0114251	0.000952924	9.14006e-05	0.323232	9.23239e-10	9.23239e-10	1	0	0	1	0	0
ACAT	11056	76978	4	33.5809	1032153266	99	350106930	307912	6.96255	329.235	2292.32	219.87	9.16927	0.87948	0.281315	8.88364e-06	8.88364e-06	1	0	0	0	0	0
ACATAT	261	1075	6	33.5809	1032153266	99	350106930	6450	4.11877	7.77229	32.0123	3.07049	0.192074	0.0184229	0.249623	1.8609e-07	1.8609e-07	1	0	0	1	0	0
ACATATG	36	144	7	33.5809	1032153266	99	350106930	1008	4	1.07204	4.28816	0.411303	0.0300171	0.00287912	0.282828	2.9082e-08	2.9082e-08	1	0	0	1	0	0
ACATC	24	138	5	33.5809	1032153266	99	350106930	690	5.75	0.714693	4.10948	0.394165	0.0205474	0.00197083	0.290404	1.99073e-08	1.99073e-08	1	0	0	1	0	0
ACATCACCG	42	181	9	33.5809	1032153266	99	350106930	1629	4.30952	1.25071	5.38998	0.516985	0.0485098	0.00465286	0.391775	4.69986e-08	4.69986e-08	1	0	0	1	0	0
ACATCAT	1	4	7	33.5809	1032153266	99	350106930	28	4	0.0297789	0.119116	0.0114251	0.000833809	7.99756e-05	0.282828	8.07834e-10	8.07834e-10	1	0	0	1	0	0
ACATCC	299	1248	6	33.5809	1032153266	99	350106930	7488	4.17391	8.90388	37.164	3.56463	0.222984	0.0213878	0.252964	2.16038e-07	2.16038e-07	1	0	0	1	0	0
ACATCT	1	4	6	33.5809	1032153266	99	350106930	24	4	0.0297789	0.119116	0.0114251	0.000714693	6.85505e-05	0.242424	6.92429e-10	6.92429e-10	1	0	0	1	0	0
ACATG	12	65	5	33.5809	1032153266	99	350106930	325	5.41667	0.357347	1.93563	0.185658	0.00967813	0.000928288	0.273569	9.37664e-09	9.37664e-09	1	0	0	1	0	0
ACATGC	3	12	6	33.5809	1032153266	99	350106930	72	4	0.0893366	0.357347	0.0342752	0.00214408	0.000205651	0.242424	2.07729e-09	2.07729e-09	1	0	0	1	0	0
ACATGG	109	536	6	33.5809	1032153266	99	350106930	3216	4.91743	3.2459	15.9615	1.53096	0.0957689	0.00918577	0.298026	9.27855e-08	9.27855e-08	1	0	0	1	0	0
ACATGT	28	112	6	33.5809	1032153266	99	350106930	672	4	0.833809	3.33523	0.319902	0.0200114	0.00191941	0.242424	1.9388e-08	1.9388e-08	1	0	0	1	0	0
ACC	4473	37481	3	33.5809	1032153266	99	350106930	112443	8.37939	133.201	1116.14	107.056	3.34843	0.321168	0.253921	3.24412e-06	3.24412e-06	1	0	0	0	0	0
ACCACG	3	13	6	33.5809	1032153266	99	350106930	78	4.33333	0.0893366	0.387125	0.0371315	0.00232275	0.000222789	0.262626	2.25039e-09	2.25039e-09	1	0	0	1	0	0
ACCACT	3	12	6	33.5809	1032153266	99	350106930	72	4	0.0893366	0.357347	0.0342752	0.00214408	0.000205651	0.242424	2.07729e-09	2.07729e-09	1	0	0	1	0	0
ACCACTC	1	4	7	33.5809	1032153266	99	350106930	28	4	0.0297789	0.119116	0.0114251	0.000833809	7.99756e-05	0.282828	8.07834e-10	8.07834e-10	1	0	0	1	0	0
ACCAG	106	530	5	33.5809	1032153266	99	350106930	2650	5	3.15656	15.7828	1.51382	0.078914	0.00756912	0.252525	7.64557e-08	7.64557e-08	1	0	0	1	0	0
ACCAGACGGCGTCG	1	4	14	33.5809	1032153266	99	350106930	56	4	0.0297789	0.119116	0.0114251	0.00166762	0.000159951	0.565657	1.61567e-09	1.61567e-09	1	0	0	1	1	0
ACCAGC	103	412	6	33.5809	1032153266	99	350106930	2472	4	3.06722	12.2689	1.17678	0.0736134	0.0070607	0.242424	7.13202e-08	7.13202e-08	1	0	0	1	0	0
ACCAGCGGC	1	4	9	33.5809	1032153266	99	350106930	36	4	0.0297789	0.119116	0.0114251	0.00107204	0.000102826	0.363636	1.03864e-09	1.03864e-09	1	0	0	1	0	0
ACCAGG	1	4	6	33.5809	1032153266	99	350106930	24	4	0.0297789	0.119116	0.0114251	0.000714693	6.85505e-05	0.242424	6.92429e-10	6.92429e-10	1	0	0	1	0	0
ACCAGGG	1	4	7	33.5809	1032153266	99	350106930	28	4	0.0297789	0.119116	0.0114251	0.000833809	7.99756e-05	0.282828	8.07834e-10	8.07834e-10	1	0	0	1	0	0
ACCAGT	2	8	6	33.5809	1032153266	99	350106930	48	4	0.0595578	0.238231	0.0228502	0.00142939	0.000137101	0.242424	1.38486e-09	1.38486e-09	1	0	0	1	0	0
ACCAT	4	20	5	33.5809	1032153266	99	350106930	100	5	0.119116	0.595578	0.0571254	0.00297789	0.000285627	0.252525	2.88512e-09	2.88512e-09	1	0	0	1	0	0
ACCATC	12	67	6	33.5809	1032153266	99	350106930	402	5.58333	0.357347	1.99518	0.19137	0.0119711	0.00114822	0.338384	1.15982e-08	1.15982e-08	1	0	0	1	0	0
ACCATCG	31	124	7	33.5809	1032153266	99	350106930	868	4	0.923145	3.69258	0.354178	0.0258481	0.00247924	0.282828	2.50429e-08	2.50429e-08	1	0	0	1	0	0
ACCATG	7	52	6	33.5809	1032153266	99	350106930	312	7.42857	0.208452	1.5485	0.148526	0.00929101	0.000891156	0.450216	9.00158e-09	9.00158e-09	1	0	0	1	0	0
ACCATGG	230	958	7	33.5809	1032153266	99	350106930	6706	4.16522	6.84914	28.5282	2.73631	0.199697	0.0191541	0.29451	1.93476e-07	1.93476e-07	1	0	0	1	0	0
ACCC	2	12	4	33.5809	1032153266	99	350106930	48	6	0.0595578	0.357347	0.0342752	0.00142939	0.000137101	0.242424	1.38486e-09	1.38486e-09	1	0	0	0	0	0
ACCCAG	3	12	6	33.5809	1032153266	99	350106930	72	4	0.0893366	0.357347	0.0342752	0.00214408	0.000205651	0.242424	2.07729e-09	2.07729e-09	1	0	0	1	0	0
ACCCAT	5	20	6	33.5809	1032153266	99	350106930	120	4	0.148894	0.595578	0.0571254	0.00357347	0.000342752	0.242424	3.46215e-09	3.46215e-09	1	0	0	1	0	0
ACCCC	13	73	5	33.5809	1032153266	99	350106930	365	5.61538	0.387125	2.17386	0.208508	0.0108693	0.00104254	0.283605	1.05307e-08	1.05307e-08	1	0	0	1	0	0
ACCCCC	28	113	6	33.5809	1032153266	99	350106930	678	4.03571	0.833809	3.36501	0.322759	0.0201901	0.00193655	0.244589	1.95611e-08	1.95611e-08	1	0	0	1	0	0
ACCCCCC	4	16	7	33.5809	1032153266	99	350106930	112	4	0.119116	0.476462	0.0457003	0.00333523	0.000319902	0.282828	3.23134e-09	3.23134e-09	1	0	0	1	0	0
ACCCCG	5	21	6	33.5809	1032153266	99	350106930	126	4.2	0.148894	0.625356	0.0599817	0.00375214	0.00035989	0.254545	3.63525e-09	3.63525e-09	1	0	0	1	0	0
ACCCG	1	5	5	33.5809	1032153266	99	350106930	25	5	0.0297789	0.148894	0.0142814	0.000744472	7.14068e-05	0.252525	7.2128e-10	7.2128e-10	1	0	0	1	0	0
ACCCGG	30	122	6	33.5809	1032153266	99	350106930	732	4.06667	0.893366	3.63302	0.348465	0.0217981	0.00209079	0.246465	2.11191e-08	2.11191e-08	1	0	0	1	0	0
ACCCT	4063	31666	5	33.5809	1032153266	99	350106930	158330	7.79375	120.992	942.978	90.4467	4.71489	0.452233	0.393624	4.56801e-06	4.56801e-06	1	0	0	1	0	0
ACCG	41	246	4	33.5809	1032153266	99	350106930	984	6	1.22093	7.3256	0.702642	0.0293024	0.00281057	0.242424	2.83896e-08	2.83896e-08	1	0	0	0	0	0
ACCGACGG	1	4	8	33.5809	1032153266	99	350106930	32	4	0.0297789	0.119116	0.0114251	0.000952924	9.14006e-05	0.323232	9.23239e-10	9.23239e-10	1	0	0	1	0	0
ACCGAT	56	224	6	33.5809	1032153266	99	350106930	1344	4	1.66762	6.67047	0.639805	0.0400228	0.00383883	0.242424	3.8776e-08	3.8776e-08	1	0	0	1	0	0
ACCGCC	38	156	6	33.5809	1032153266	99	350106930	936	4.10526	1.1316	4.6455	0.445578	0.027873	0.00267347	0.248804	2.70047e-08	2.70047e-08	1	0	0	1	0	0
ACCGG	75	375	5	33.5809	1032153266	99	350106930	1875	5	2.23342	11.1671	1.0711	0.0558354	0.00535551	0.252525	5.4096e-08	5.4096e-08	1	0	0	1	0	0
ACCGGCT	3	12	7	33.5809	1032153266	99	350106930	84	4	0.0893366	0.357347	0.0342752	0.00250143	0.000239927	0.282828	2.4235e-09	2.4235e-09	1	0	0	1	0	0
ACCGGG	1	4	6	33.5809	1032153266	99	350106930	24	4	0.0297789	0.119116	0.0114251	0.000714693	6.85505e-05	0.242424	6.92429e-10	6.92429e-10	1	0	0	1	0	0
ACCGTG	27	111	6	33.5809	1032153266	99	350106930	666	4.11111	0.80403	3.30546	0.317046	0.0198327	0.00190228	0.249158	1.92149e-08	1.92149e-08	1	0	0	1	0	0
ACCT	661	4364	4	33.5809	1032153266	99	350106930	17456	6.60212	19.6838	129.955	12.4648	0.51982	0.0498591	0.266752	5.03627e-07	5.03627e-07	1	0	0	0	0	0
ACCTAGACT	16	85	9	33.5809	1032153266	99	350106930	765	5.3125	0.476462	2.5312	0.242783	0.0227808	0.00218505	0.482955	2.20712e-08	2.20712e-08	1	0	0	1	0	0
ACCTC	18	93	5	33.5809	1032153266	99	350106930	465	5.16667	0.53602	2.76944	0.265633	0.0138472	0.00132817	0.260943	1.34158e-08	1.34158e-08	1	0	0	1	0	0
ACCTCC	9	36	6	33.5809	1032153266	99	350106930	216	4	0.26801	1.07204	0.102826	0.00643224	0.000616954	0.242424	6.23186e-09	6.23186e-09	1	0	0	1	0	0
ACCTCT	77	309	6	33.5809	1032153266	99	350106930	1854	4.01299	2.29297	9.20167	0.882587	0.05521	0.00529552	0.243211	5.34902e-08	5.34902e-08	1	0	0	1	0	0
ACCTG	109	546	5	33.5809	1032153266	99	350106930	2730	5.00917	3.2459	16.2593	1.55952	0.0812963	0.00779762	0.252989	7.87638e-08	7.87638e-08	1	0	0	1	0	0
ACCTGC	1	5	6	33.5809	1032153266	99	350106930	30	5	0.0297789	0.148894	0.0142814	0.000893366	8.56881e-05	0.30303	8.65536e-10	8.65536e-10	1	0	0	1	0	0
ACCTGG	5	20	6	33.5809	1032153266	99	350106930	120	4	0.148894	0.595578	0.0571254	0.00357347	0.000342752	0.242424	3.46215e-09	3.46215e-09	1	0	0	1	0	0
ACG	4845	40890	3	33.5809	1032153266	99	350106930	122670	8.43963	144.279	1217.66	116.793	3.65297	0.350379	0.255746	3.53918e-06	3.53918e-06	1	0	0	0	0	0
ACGACT	3	12	6	33.5809	1032153266	99	350106930	72	4	0.0893366	0.357347	0.0342752	0.00214408	0.000205651	0.242424	2.07729e-09	2.07729e-09	1	0	0	1	0	0
ACGAG	33	165	5	33.5809	1032153266	99	350106930	825	5	0.982703	4.91351	0.471285	0.0245676	0.00235642	0.252525	2.38023e-08	2.38023e-08	1	0	0	1	0	0
ACGAGC	1	4	6	33.5809	1032153266	99	350106930	24	4	0.0297789	0.119116	0.0114251	0.000714693	6.85505e-05	0.242424	6.92429e-10	6.92429e-10	1	0	0	1	0	0
ACGAGG	2	8	6	33.5809	1032153266	99	350106930	48	4	0.0595578	0.238231	0.0228502	0.00142939	0.000137101	0.242424	1.38486e-09	1.38486e-09	1	0	0	1	0	0
ACGAT	35	177	5	33.5809	1032153266	99	350106930	885	5.05714	1.04226	5.27086	0.50556	0.0263543	0.0025278	0.255411	2.55333e-08	2.55333e-08	1	0	0	1	0	0
ACGATC	3	12	6	33.5809	1032153266	99	350106930	72	4	0.0893366	0.357347	0.0342752	0.00214408	0.000205651	0.242424	2.07729e-09	2.07729e-09	1	0	0	1	0	0
ACGATG	102	408	6	33.5809	1032153266	99	350106930	2448	4	3.03745	12.1498	1.16536	0.0728987	0.00699215	0.242424	7.06278e-08	7.06278e-08	1	0	0	1	0	0
ACGATGG	1	4	7	33.5809	1032153266	99	350106930	28	4	0.0297789	0.119116	0.0114251	0.000833809	7.99756e-05	0.282828	8.07834e-10	8.07834e-10	1	0	0	1	0	0
ACGC	100	790	4	33.5809	1032153266	99	350106930	3160	7.9	2.97789	23.5253	2.25645	0.0941012	0.00902581	0.319192	9.11698e-08	9.11698e-08	1	0	0	0	0	0
ACGCC	84	420	5	33.5809	1032153266	99	350106930	2100	5	2.50143	12.5071	1.19963	0.0625356	0.00599817	0.252525	6.05876e-08	6.05876e-08	1	0	0	1	0	0
ACGCCC	1	4	6	33.5809	1032153266	99	350106930	24	4	0.0297789	0.119116	0.0114251	0.000714693	6.85505e-05	0.242424	6.92429e-10	6.92429e-10	1	0	0	1	0	0
ACGCCCCG	3	19	8	33.5809	1032153266	99	350106930	152	6.33333	0.0893366	0.565799	0.0542691	0.00452639	0.000434153	0.511785	4.38538e-09	4.38538e-09	1	0	0	1	1	0
ACGCCCT	1	4	7	33.5809	1032153266	99	350106930	28	4	0.0297789	0.119116	0.0114251	0.000833809	7.99756e-05	0.282828	8.07834e-10	8.07834e-10	1	0	0	1	0	0
ACGCGG	81	324	6	33.5809	1032153266	99	350106930	1944	4	2.41209	9.64836	0.925432	0.0578901	0.00555259	0.242424	5.60868e-08	5.60868e-08	1	0	0	1	0	0
ACGCTG	65	351	6	33.5809	1032153266	99	350106930	2106	5.4	1.93563	10.4524	1.00255	0.0627143	0.00601531	0.327273	6.07607e-08	6.07607e-08	1	0	0	1	0	0
ACGG	16451	115803	4	33.5809	1032153266	99	350106930	463212	7.03927	489.892	3448.48	330.765	13.7939	1.32306	0.284415	1.33642e-05	1.33642e-05	1	1	0	0	0	0
ACGGAGG	1	4	7	33.5809	1032153266	99	350106930	28	4	0.0297789	0.119116	0.0114251	0.000833809	7.99756e-05	0.282828	8.07834e-10	8.07834e-10	1	0	0	1	0	0
ACGGAGT	3	12	7	33.5809	1032153266	99	350106930	84	4	0.0893366	0.357347	0.0342752	0.00250143	0.000239927	0.282828	2.4235e-09	2.4235e-09	1	0	0	1	0	0
ACGGAT	78	312	6	33.5809	1032153266	99	350106930	1872	4	2.32275	9.29101	0.891156	0.0557461	0.00534694	0.242424	5.40095e-08	5.40095e-08	1	0	0	1	0	0
ACGGG	1	5	5	33.5809	1032153266	99	350106930	25	5	0.0297789	0.148894	0.0142814	0.000744472	7.14068e-05	0.252525	7.2128e-10	7.2128e-10	1	0	0	1	0	0
ACGGGAG	17	90	7	33.5809	1032153266	99	350106930	630	5.29412	0.506241	2.6801	0.257064	0.0187607	0.00179945	0.374332	1.81763e-08	1.81763e-08	1	0	0	1	0	0
ACGT	165	997	4	33.5809	1032153266	99	350106930	3988	6.04242	4.91351	29.6895	2.8477	0.118758	0.0113908	0.244138	1.15059e-07	1.15059e-07	1	0	0	0	0	0
ACGTAG	1	5	6	33.5809	1032153266	99	350106930	30	5	0.0297789	0.148894	0.0142814	0.000893366	8.56881e-05	0.30303	8.65536e-10	8.65536e-10	1	0	0	1	0	0
ACGTC	1	5	5	33.5809	1032153266	99	350106930	25	5	0.0297789	0.148894	0.0142814	0.000744472	7.14068e-05	0.252525	7.2128e-10	7.2128e-10	1	0	0	1	0	0
ACGTCC	60	240	6	33.5809	1032153266	99	350106930	1440	4	1.78673	7.14693	0.685505	0.0428816	0.00411303	0.242424	4.15457e-08	4.15457e-08	1	0	0	1	0	0
ACT	576	5076	3	33.5809	1032153266	99	350106930	15228	8.8125	17.1526	151.158	14.4984	0.453473	0.0434953	0.267045	4.39346e-07	4.39346e-07	1	0	0	0	0	0
ACTAGT	1	4	6	33.5809	1032153266	99	350106930	24	4	0.0297789	0.119116	0.0114251	0.000714693	6.85505e-05	0.242424	6.92429e-10	6.92429e-10	1	0	0	1	0	0
ACTAT	71	402	5	33.5809	1032153266	99	350106930	2010	5.66197	2.1143	11.9711	1.14822	0.0598555	0.0057411	0.285958	5.79909e-08	5.79909e-08	1	0	0	1	0	0
ACTATCAT	2	8	8	33.5809	1032153266	99	350106930	64	4	0.0595578	0.238231	0.0228502	0.00190585	0.000182801	0.323232	1.84648e-09	1.84648e-09	1	0	0	1	0	0
ACTC	1610	10208	4	33.5809	1032153266	99	350106930	40832	6.34037	47.944	303.983	29.1568	1.21593	0.116627	0.256177	1.17805e-06	1.17805e-06	1	0	0	0	0	0
ACTCAT	168	676	6	33.5809	1032153266	99	350106930	4056	4.02381	5.00285	20.1305	1.93084	0.120783	0.011585	0.243867	1.17021e-07	1.17021e-07	1	0	0	1	0	0
ACTCC	8	41	5	33.5809	1032153266	99	350106930	205	5.125	0.238231	1.22093	0.117107	0.00610467	0.000585535	0.258838	5.9145e-09	5.9145e-09	1	0	0	1	0	0
ACTCCC	43	172	6	33.5809	1032153266	99	350106930	1032	4	1.28049	5.12197	0.491278	0.0307318	0.00294767	0.242424	2.97745e-08	2.97745e-08	1	0	0	1	0	0
ACTCCCC	1	4	7	33.5809	1032153266	99	350106930	28	4	0.0297789	0.119116	0.0114251	0.000833809	7.99756e-05	0.282828	8.07834e-10	8.07834e-10	1	0	0	1	0	0
ACTCCG	2	8	6	33.5809	1032153266	99	350106930	48	4	0.0595578	0.238231	0.0228502	0.00142939	0.000137101	0.242424	1.38486e-09	1.38486e-09	1	0	0	1	0	0
ACTCCT	1	4	6	33.5809	1032153266	99	350106930	24	4	0.0297789	0.119116	0.0114251	0.000714693	6.85505e-05	0.242424	6.92429e-10	6.92429e-10	1	0	0	1	0	0
ACTCCTC	11	65	7	33.5809	1032153266	99	350106930	455	5.90909	0.327568	1.93563	0.185658	0.0135494	0.0012996	0.417815	1.31273e-08	1.31273e-08	1	0	0	1	0	0
ACTCG	129	828	5	33.5809	1032153266	99	350106930	4140	6.4186	3.84147	24.6569	2.36499	0.123285	0.011825	0.324172	1.19444e-07	1.19444e-07	1	0	0	1	0	0
ACTCGG	1	4	6	33.5809	1032153266	99	350106930	24	4	0.0297789	0.119116	0.0114251	0.000714693	6.85505e-05	0.242424	6.92429e-10	6.92429e-10	1	0	0	1	0	0
ACTCT	3	17	5	33.5809	1032153266	99	350106930	85	5.66667	0.0893366	0.506241	0.0485566	0.0025312	0.000242783	0.286195	2.45235e-09	2.45235e-09	1	0	0	1	0	0
ACTCTC	10	52	6	33.5809	1032153266	99	350106930	312	5.2	0.297789	1.5485	0.148526	0.00929101	0.000891156	0.315152	9.00158e-09	9.00158e-09	1	0	0	1	0	0
ACTCTG	5	21	6	33.5809	1032153266	99	350106930	126	4.2	0.148894	0.625356	0.0599817	0.00375214	0.00035989	0.254545	3.63525e-09	3.63525e-09	1	0	0	1	0	0
ACTCTGCGCCTCG	14	76	13	33.5809	1032153266	99	350106930	988	5.42857	0.416904	2.26319	0.217077	0.0294215	0.00282199	0.712843	2.8505e-08	2.8505e-08	1	0	0	1	1	0
ACTG	165	992	4	33.5809	1032153266	99	350106930	3968	6.01212	4.91351	29.5406	2.83342	0.118163	0.0113337	0.242914	1.14482e-07	1.14482e-07	1	0	0	0	0	0
ACTGAG	1	4	6	33.5809	1032153266	99	350106930	24	4	0.0297789	0.119116	0.0114251	0.000714693	6.85505e-05	0.242424	6.92429e-10	6.92429e-10	1	0	0	1	0	0
ACTGAT	52	210	6	33.5809	1032153266	99	350106930	1260	4.03846	1.5485	6.25356	0.599817	0.0375214	0.0035989	0.244755	3.63525e-08	3.63525e-08	1	0	0	1	0	0
ACTGCC	1	4	6	33.5809	1032153266	99	350106930	24	4	0.0297789	0.119116	0.0114251	0.000714693	6.85505e-05	0.242424	6.92429e-10	6.92429e-10	1	0	0	1	0	0
ACTGG	2	13	5	33.5809	1032153266	99	350106930	65	6.5	0.0595578	0.387125	0.0371315	0.00193563	0.000185658	0.328283	1.87533e-09	1.87533e-09	1	0	0	1	0	0
ACTGGATG	1	4	8	33.5809	1032153266	99	350106930	32	4	0.0297789	0.119116	0.0114251	0.000952924	9.14006e-05	0.323232	9.23239e-10	9.23239e-10	1	0	0	1	0	0
AG	6595	86137	2	33.5809	1032153266	99	350106930	172274	13.061	196.392	2565.06	246.031	5.13013	0.492061	0.263858	4.97031e-06	4.97031e-06	1	0	0	0	0	0
AGAGAGC	1	4	7	33.5809	1032153266	99	350106930	28	4	0.0297789	0.119116	0.0114251	0.000833809	7.99756e-05	0.282828	8.07834e-10	8.07834e-10	1	0	0	1	0	0
AGAGAT	8	38	6	33.5809	1032153266	99	350106930	228	4.75	0.238231	1.1316	0.108538	0.00678958	0.00065123	0.287879	6.57808e-09	6.57808e-09	1	0	0	1	0	0
AGAGATG	3	12	7	33.5809	1032153266	99	350106930	84	4	0.0893366	0.357347	0.0342752	0.00250143	0.000239927	0.282828	2.4235e-09	2.4235e-09	1	0	0	1	0	0
AGAGG	77	390	5	33.5809	1032153266	99	350106930	1950	5.06494	2.29297	11.6138	1.11395	0.0580688	0.00556973	0.255805	5.62599e-08	5.62599e-08	1	0	0	1	0	0
AGAGGG	105	420	6	33.5809	1032153266	99	350106930	2520	4	3.12678	12.5071	1.19963	0.0750428	0.0071978	0.242424	7.27051e-08	7.27051e-08	1	0	0	1	0	0
AGAT	414	2799	4	33.5809	1032153266	99	350106930	11196	6.76087	12.3285	83.3511	7.9947	0.333404	0.0319788	0.273166	3.23018e-07	3.23018e-07	1	0	0	0	0	0
AGATAT	4	20	6	33.5809	1032153266	99	350106930	120	5	0.119116	0.595578	0.0571254	0.00357347	0.000342752	0.30303	3.46215e-09	3.46215e-09	1	0	0	1	0	0
AGATC	2	14	5	33.5809	1032153266	99	350106930	70	7	0.0595578	0.416904	0.0399878	0.00208452	0.000199939	0.353535	2.01959e-09	2.01959e-09	1	0	0	1	0	0
AGATG	374	1971	5	33.5809	1032153266	99	350106930	9855	5.27005	11.1373	58.6942	5.62971	0.293471	0.0281485	0.266164	2.84329e-07	2.84329e-07	1	0	0	1	0	0
AGATGAT	3	14	7	33.5809	1032153266	99	350106930	98	4.66667	0.0893366	0.416904	0.0399878	0.00291833	0.000279914	0.329966	2.82742e-09	2.82742e-09	1	0	0	1	0	0
AGATGC	15	60	6	33.5809	1032153266	99	350106930	360	4	0.446683	1.78673	0.171376	0.0107204	0.00102826	0.242424	1.03864e-08	1.03864e-08	1	0	0	1	0	0
AGATGG	5	25	6	33.5809	1032153266	99	350106930	150	5	0.148894	0.744472	0.0714068	0.00446683	0.000428441	0.30303	4.32768e-09	4.32768e-09	1	0	0	1	0	0
AGC	1090	10147	3	33.5809	1032153266	99	350106930	30441	9.30917	32.459	302.166	28.9826	0.906499	0.0869477	0.282096	8.7826e-07	8.7826e-07	1	0	0	0	0	0
AGCATCG	2	18	7	33.5809	1032153266	99	350106930	126	9	0.0595578	0.53602	0.0514129	0.00375214	0.00035989	0.636364	3.63525e-09	3.63525e-09	1	0	0	1	1	0
AGCC	341	2247	4	33.5809	1032153266	99	350106930	8988	6.58944	10.1546	66.9131	6.41804	0.267653	0.0256722	0.26624	2.59315e-07	2.59315e-07	1	0	0	0	0	0
AGCCAT	1	4	6	33.5809	1032153266	99	350106930	24	4	0.0297789	0.119116	0.0114251	0.000714693	6.85505e-05	0.242424	6.92429e-10	6.92429e-10	1	0	0	1	0	0
AGCCC	2	10	5	33.5809	1032153266	99	350106930	50	5	0.0595578	0.297789	0.0285627	0.00148894	0.000142814	0.252525	1.44256e-09	1.44256e-09	1	0	0	1	0	0
AGCCGC	1	4	6	33.5809	1032153266	99	350106930	24	4	0.0297789	0.119116	0.0114251	0.000714693	6.85505e-05	0.242424	6.92429e-10	6.92429e-10	1	0	0	1	0	0
AGCCT	14	93	5	33.5809	1032153266	99	350106930	465	6.64286	0.416904	2.76944	0.265633	0.0138472	0.00132817	0.335498	1.34158e-08	1.34158e-08	1	0	0	1	0	0
AGCGGC	38	152	6	33.5809	1032153266	99	350106930	912	4	1.1316	4.52639	0.434153	0.0271583	0.00260492	0.242424	2.63123e-08	2.63123e-08	1	0	0	1	0	0
AGG	2259	19068	3	33.5809	1032153266	99	350106930	57204	8.4409	67.2705	567.824	54.4634	1.70347	0.16339	0.255785	1.6504e-06	1.6504e-06	1	0	0	0	0	0
AGGAT	56	328	5	33.5809	1032153266	99	350106930	1640	5.85714	1.66762	9.76747	0.936857	0.0488374	0.00468428	0.295815	4.7316e-08	4.7316e-08	1	0	0	1	0	0
AGGATC	42	208	6	33.5809	1032153266	99	350106930	1248	4.95238	1.25071	6.19401	0.594104	0.037164	0.00356463	0.300144	3.60063e-08	3.60063e-08	1	0	0	1	0	0
AGGATG	10	41	6	33.5809	1032153266	99	350106930	246	4.1	0.297789	1.22093	0.117107	0.0073256	0.000702642	0.248485	7.0974e-09	7.0974e-09	1	0	0	1	0	0
AGGATGG	1	5	7	33.5809	1032153266	99	350106930	35	5	0.0297789	0.148894	0.0142814	0.00104226	9.99695e-05	0.353535	1.00979e-09	1.00979e-09	1	0	0	1	0	0
AGGC	409	2544	4	33.5809	1032153266	99	350106930	10176	6.22005	12.1796	75.7575	7.26635	0.30303	0.0290654	0.251315	2.9359e-07	2.9359e-07	1	0	0	0	0	0
AGGCCG	1	4	6	33.5809	1032153266	99	350106930	24	4	0.0297789	0.119116	0.0114251	0.000714693	6.85505e-05	0.242424	6.92429e-10	6.92429e-10	1	0	0	1	0	0
AGGG	5	31	4	33.5809	1032153266	99	350106930	124	6.2	0.148894	0.923145	0.0885444	0.00369258	0.000354178	0.250505	3.57755e-09	3.57755e-09	1	0	0	0	0	0
AGGGG	4	20	5	33.5809	1032153266	99	350106930	100	5	0.119116	0.595578	0.0571254	0.00297789	0.000285627	0.252525	2.88512e-09	2.88512e-09	1	0	0	1	0	0
AGGGGC	27	108	6	33.5809	1032153266	99	350106930	648	4	0.80403	3.21612	0.308477	0.0192967	0.00185086	0.242424	1.86956e-08	1.86956e-08	1	0	0	1	0	0
AGGGGG	45	180	6	33.5809	1032153266	99	350106930	1080	4	1.34005	5.3602	0.514129	0.0321612	0.00308477	0.242424	3.11593e-08	3.11593e-08	1	0	0	1	0	0
AGGGGGG	2	8	7	33.5809	1032153266	99	350106930	56	4	0.0595578	0.238231	0.0228502	0.00166762	0.000159951	0.282828	1.61567e-09	1.61567e-09	1	0	0	1	0	0
AT	2524	42742	2	33.5809	1032153266	99	350106930	85484	16.9342	75.1619	1272.81	122.083	2.54562	0.244165	0.342106	2.46632e-06	2.46632e-06	1	0	0	0	0	0
ATATC	261	1386	5	33.5809	1032153266	99	350106930	6930	5.31034	7.77229	41.2735	3.95879	0.206368	0.019794	0.268199	1.99939e-07	1.99939e-07	1	0	0	1	0	0
ATATCC	15	71	6	33.5809	1032153266	99	350106930	426	4.73333	0.446683	2.1143	0.202795	0.0126858	0.00121677	0.286869	1.22906e-08	1.22906e-08	1	0	0	1	0	0
ATATCG	5	20	6	33.5809	1032153266	99	350106930	120	4	0.148894	0.595578	0.0571254	0.00357347	0.000342752	0.242424	3.46215e-09	3.46215e-09	1	0	0	1	0	0
ATATGC	3	12	6	33.5809	1032153266	99	350106930	72	4	0.0893366	0.357347	0.0342752	0.00214408	0.000205651	0.242424	2.07729e-09	2.07729e-09	1	0	0	1	0	0
ATC	4151	37618	3	33.5809	1032153266	99	350106930	112854	9.06239	123.612	1120.22	107.447	3.36067	0.322342	0.274618	3.25597e-06	3.25597e-06	1	0	0	0	0	0
ATCATCC	2	8	7	33.5809	1032153266	99	350106930	56	4	0.0595578	0.238231	0.0228502	0.00166762	0.000159951	0.282828	1.61567e-09	1.61567e-09	1	0	0	1	0	0
ATCATG	1	4	6	33.5809	1032153266	99	350106930	24	4	0.0297789	0.119116	0.0114251	0.000714693	6.85505e-05	0.242424	6.92429e-10	6.92429e-10	1	0	0	1	0	0
ATCC	3791	25291	4	33.5809	1032153266	99	350106930	101164	6.67133	112.892	753.138	72.2379	3.01255	0.288952	0.269549	2.9187e-06	2.9187e-06	1	0	0	0	0	0
ATCCC	4	26	5	33.5809	1032153266	99	350106930	130	6.5	0.119116	0.774251	0.074263	0.00387125	0.000371315	0.328283	3.75066e-09	3.75066e-09	1	0	0	1	0	0
ATCCCC	6	28	6	33.5809	1032153266	99	350106930	168	4.66667	0.178673	0.833809	0.0799756	0.00500285	0.000479853	0.282828	4.847e-09	4.847e-09	1	0	0	1	0	0
ATCCG	344	1856	5	33.5809	1032153266	99	350106930	9280	5.39535	10.2439	55.2696	5.30124	0.276348	0.0265062	0.272492	2.67739e-07	2.67739e-07	1	0	0	1	0	0
ATCGC	55	275	5	33.5809	1032153266	99	350106930	1375	5	1.63784	8.18919	0.785474	0.040946	0.00392737	0.252525	3.96704e-08	3.96704e-08	1	0	0	1	0	0
ATGC	5	40	4	33.5809	1032153266	99	350106930	160	8	0.148894	1.19116	0.114251	0.00476462	0.000457003	0.323232	4.61619e-09	4.61619e-09	1	0	0	0	0	0
CCCCCCG	7	28	7	33.5809	1032153266	99	350106930	196	4	0.208452	0.833809	0.0799756	0.00583666	0.000559829	0.282828	5.65484e-09	5.65484e-09	1	0	0	1	0	0
CCCCCG	18	73	6	33.5809	1032153266	99	350106930	438	4.05556	0.53602	2.17386	0.208508	0.0130431	0.00125105	0.245791	1.26368e-08	1.26368e-08	1	0	0	1	0	0
CCCCG	4	20	5	33.5809	1032153266	99	350106930	100	5	0.119116	0.595578	0.0571254	0.00297789	0.000285627	0.252525	2.88512e-09	2.88512e-09	1	0	0	1	0	0
CCCCGG	1	4	6	33.5809	1032153266	99	350106930	24	4	0.0297789	0.119116	0.0114251	0.000714693	6.85505e-05	0.242424	6.92429e-10	6.92429e-10	1	0	0	1	0	0
CCCG	1	6	4	33.5809	1032153266	99	350106930	24	6	0.0297789	0.178673	0.0171376	0.000714693	6.85505e-05	0.242424	6.92429e-10	6.92429e-10	1	0	0	0	0	0
CCG	272	2695	3	33.5809	1032153266	99	350106930	8085	9.90809	8.09985	80.2541	7.69765	0.240762	0.0230929	0.300245	2.33262e-07	2.33262e-07	1	0	0	0	0	0
CCGCG	32	160	5	33.5809	1032153266	99	350106930	800	5	0.952924	4.76462	0.457003	0.0238231	0.00228502	0.252525	2.3081e-08	2.3081e-08	1	0	0	1	0	0
