# Supplementary material for: Profiles of telomeric repeats in Insecta reveal diverse forms of telomeric motifs in Hymenopterans
Source: Life Sci Alliance. 2022 Apr 1;5(7):e202101163. doi: 10.26508/lsa.202101163 (PMC8977481; doi:10.26508/lsa.202101163)
Supplement: Supplemental Data 2. — Tandem repeat statistics and TRIP TRM calls for 41 species with simple tandem type TRM. [file LSA-2021-01163_Supplemental_Data_2.zip › DataS2/FRAOC_output.csv.3.filtered.xlsx]

## Sheet: Sheet1
Unnamed: 0	reads	repeats	unit_len	avg_genome_cov	genome_size	eff_read_len	num_reads	repeats_total_len	repeats_per_read	reads_per_genome	repeats_per_genome	repeats_per_million_reads	repeats_len_per_genome	repeats_len_per_million_reads	percent_repeats_len_per_read	percent_repeats_len_per_genome	percent_repeat_unit_in_sequences	avg_genome_cov_filter	repeat_containing_reads_filter	repeats_len_per_million_reads_filter	unit_len_filter	percent_repeats_len_per_read_filter	qualified
AAAAAAC	59	237	7	86.28	263737329	101	225309136	1659	4.01695	0.68382	2.74687	1.05189	0.0192281	0.00736322	0.278402	7.29062e-08	7.29031e-08	1	0	0	1	0	0
AAAAAAG	3	12	7	86.28	263737329	101	225309136	84	4	0.0347705	0.139082	0.0532602	0.000973574	0.000372821	0.277228	3.69145e-09	3.6913e-09	1	0	0	1	0	0
AAAAAAGAG	45	354	9	86.28	263737329	101	225309136	3186	7.86667	0.521558	4.10292	1.57117	0.0369263	0.0141406	0.70099	1.40012e-07	1.40006e-07	1	0	0	1	1	0
AAAAAAT	35	158	7	86.28	263737329	101	225309136	1106	4.51429	0.405656	1.83125	0.701259	0.0128187	0.00490881	0.312871	4.86042e-08	4.86021e-08	1	0	0	1	0	0
AAAAAATCAC	60	316	10	86.28	263737329	101	225309136	3160	5.26667	0.69541	3.66249	1.40252	0.0366249	0.0140252	0.521452	1.38869e-07	1.38863e-07	1	0	0	1	1	0
AAAAAC	175	701	6	86.28	263737329	101	225309136	4206	4.00571	2.02828	8.12471	3.11128	0.0487483	0.0186677	0.237963	1.84836e-07	1.84829e-07	1	0	0	1	0	0
AAAAACCGTCTAGTCTT	416	1706	17	86.28	263737329	101	225309136	29002	4.10096	4.82151	19.7728	7.57182	0.336138	0.128721	0.690261	1.27452e-06	1.27446e-06	1	0	0	1	1	0
AAAAAG	22	88	6	86.28	263737329	101	225309136	528	4	0.254984	1.01994	0.390574	0.00611961	0.00234345	0.237624	2.32034e-08	2.32024e-08	1	0	0	1	0	0
AAAAAGC	1	4	7	86.28	263737329	101	225309136	28	4	0.0115902	0.0463607	0.0177534	0.000324525	0.000124274	0.277228	1.23048e-09	1.23043e-09	1	0	0	1	0	0
AAAAAGTGACAACTTTTC	110	445	18	86.28	263737329	101	225309136	8010	4.04545	1.27492	5.15763	1.97506	0.0928373	0.0355512	0.720972	3.52007e-07	3.51992e-07	1	0	0	1	1	0
AAAAAT	99	424	6	86.28	263737329	101	225309136	2544	4.28283	1.14743	4.91423	1.88186	0.0294854	0.0112912	0.254425	1.11798e-07	1.11794e-07	1	0	0	1	0	0
AAAAATC	1	4	7	86.28	263737329	101	225309136	28	4	0.0115902	0.0463607	0.0177534	0.000324525	0.000124274	0.277228	1.23048e-09	1.23043e-09	1	0	0	1	0	0
AAAAATG	1	5	7	86.28	263737329	101	225309136	35	5	0.0115902	0.0579509	0.0221917	0.000405656	0.000155342	0.346535	1.53811e-09	1.53804e-09	1	0	0	1	0	0
AAAAC	287	2109	5	86.28	263737329	101	225309136	10545	7.34843	3.32638	24.4437	9.36047	0.122218	0.0468024	0.363784	4.63409e-07	4.6339e-07	1	0	0	1	0	0
AAAACAAGTCGTTG	4	17	14	86.28	263737329	101	225309136	238	4.25	0.0463607	0.197033	0.0754519	0.00275846	0.00105633	0.589109	1.04591e-08	1.04587e-08	1	0	0	1	1	0
AAAACAC	1	4	7	86.28	263737329	101	225309136	28	4	0.0115902	0.0463607	0.0177534	0.000324525	0.000124274	0.277228	1.23048e-09	1.23043e-09	1	0	0	1	0	0
AAAACAGAT	13	105	9	86.28	263737329	101	225309136	945	8.07692	0.150672	1.21697	0.466026	0.0109527	0.00419424	0.719726	4.15289e-08	4.15271e-08	1	0	0	1	1	0
AAAACC	7	31	6	86.28	263737329	101	225309136	186	4.42857	0.0811312	0.359295	0.137589	0.00215577	0.000825532	0.263083	8.17394e-09	8.17359e-09	1	0	0	1	0	0
AAAACCCATTC	2	8	11	86.28	263737329	101	225309136	88	4	0.0231803	0.0927214	0.0355068	0.00101994	0.000390574	0.435644	3.86724e-09	3.86707e-09	1	0	0	1	0	0
AAAACCTAAC	55	319	10	86.28	263737329	101	225309136	3190	5.8	0.637459	3.69726	1.41583	0.0369726	0.0141583	0.574257	1.40187e-07	1.40181e-07	1	0	0	1	1	0
AAAACG	1	4	6	86.28	263737329	101	225309136	24	4	0.0115902	0.0463607	0.0177534	0.000278164	0.00010652	0.237624	1.0547e-09	1.05466e-09	1	0	0	1	0	0
AAAACT	100	400	6	86.28	263737329	101	225309136	2400	4	1.15902	4.63607	1.77534	0.0278164	0.010652	0.237624	1.0547e-07	1.05466e-07	1	0	0	1	0	0
AAAACTG	4	21	7	86.28	263737329	101	225309136	147	5.25	0.0463607	0.243394	0.0932053	0.00170376	0.000652437	0.363861	6.46005e-09	6.45977e-09	1	0	0	1	0	0
AAAAG	236	2383	5	86.28	263737329	101	225309136	11915	10.0975	2.73528	27.6194	10.5766	0.138097	0.0528829	0.499874	5.23615e-07	5.23593e-07	1	0	0	1	0	0
AAAAGAACGATG	1	7	12	86.28	263737329	101	225309136	84	7	0.0115902	0.0811312	0.0310684	0.000973574	0.000372821	0.831683	3.69145e-09	3.6913e-09	1	0	0	1	1	0
AAAAGAG	1	4	7	86.28	263737329	101	225309136	28	4	0.0115902	0.0463607	0.0177534	0.000324525	0.000124274	0.277228	1.23048e-09	1.23043e-09	1	0	0	1	0	0
AAAAGAGAGAG	98	574	11	86.28	263737329	101	225309136	6314	5.85714	1.13584	6.65276	2.54761	0.0731803	0.0280237	0.637907	2.77474e-07	2.77463e-07	1	0	0	1	1	0
AAAAGAGG	1	4	8	86.28	263737329	101	225309136	32	4	0.0115902	0.0463607	0.0177534	0.000370885	0.000142027	0.316832	1.40627e-09	1.40621e-09	1	0	0	1	0	0
AAAAGAGGGAGAG	6	31	13	86.28	263737329	101	225309136	403	5.16667	0.069541	0.359295	0.137589	0.00467084	0.00178865	0.665017	1.77102e-08	1.77094e-08	1	0	0	1	1	0
AAAAGATGG	2	17	9	86.28	263737329	101	225309136	153	8.5	0.0231803	0.197033	0.0754519	0.0017733	0.000679067	0.757426	6.72372e-09	6.72344e-09	1	0	0	1	1	0
AAAAGATGTAT	1	5	11	86.28	263737329	101	225309136	55	5	0.0115902	0.0579509	0.0221917	0.000637459	0.000244109	0.544554	2.41702e-09	2.41692e-09	1	0	0	1	1	0
AAAAGC	40	166	6	86.28	263737329	101	225309136	996	4.15	0.463607	1.92397	0.736766	0.0115438	0.00442059	0.246535	4.37701e-08	4.37682e-08	1	0	0	1	0	0
AAAAGCAGATC	2	10	11	86.28	263737329	101	225309136	110	5	0.0231803	0.115902	0.0443835	0.00127492	0.000488218	0.544554	4.83405e-09	4.83384e-09	1	0	0	1	1	0
AAAAGCGAAGAGAGGG	1	4	16	86.28	263737329	101	225309136	64	4	0.0115902	0.0463607	0.0177534	0.000741771	0.000284054	0.633663	2.81254e-09	2.81242e-09	1	0	0	1	1	0
AAAAGCGAGC	105	634	10	86.28	263737329	101	225309136	6340	6.0381	1.21697	7.34817	2.81391	0.0734817	0.0281391	0.597831	2.78617e-07	2.78605e-07	1	0	0	1	1	0
AAAAGG	35	141	6	86.28	263737329	101	225309136	846	4.02857	0.405656	1.63421	0.625807	0.00980529	0.00375484	0.239321	3.71782e-08	3.71766e-08	1	0	0	1	0	0
AAAAGGGACTGCCC	1	6	14	86.28	263737329	101	225309136	84	6	0.0115902	0.069541	0.0266301	0.000973574	0.000372821	0.831683	3.69145e-09	3.6913e-09	1	0	0	1	1	0
AAAAGT	1	4	6	86.28	263737329	101	225309136	24	4	0.0115902	0.0463607	0.0177534	0.000278164	0.00010652	0.237624	1.0547e-09	1.05466e-09	1	0	0	1	0	0
AAAAGTATAAGT	54	239	12	86.28	263737329	101	225309136	2868	4.42593	0.625869	2.77005	1.06076	0.0332406	0.0127292	0.525853	1.26037e-07	1.26031e-07	1	0	0	1	1	0
AAAAGTC	2	8	7	86.28	263737329	101	225309136	56	4	0.0231803	0.0927214	0.0355068	0.00064905	0.000248547	0.277228	2.46097e-09	2.46087e-09	1	0	0	1	0	0
AAAAGTCGAC	1	4	10	86.28	263737329	101	225309136	40	4	0.0115902	0.0463607	0.0177534	0.000463607	0.000177534	0.39604	1.75784e-09	1.75776e-09	1	0	0	1	0	0
AAAAGTG	2	8	7	86.28	263737329	101	225309136	56	4	0.0231803	0.0927214	0.0355068	0.00064905	0.000248547	0.277228	2.46097e-09	2.46087e-09	1	0	0	1	0	0
AAAAT	179	956	5	86.28	263737329	101	225309136	4780	5.34078	2.07464	11.0802	4.24306	0.055401	0.0212153	0.264395	2.10061e-07	2.10052e-07	1	0	0	1	0	0
AAAATAACTC	33	154	10	86.28	263737329	101	225309136	1540	4.66667	0.382476	1.78489	0.683505	0.0178489	0.00683505	0.462046	6.76767e-08	6.76738e-08	1	0	0	1	0	0
AAAATACC	1	4	8	86.28	263737329	101	225309136	32	4	0.0115902	0.0463607	0.0177534	0.000370885	0.000142027	0.316832	1.40627e-09	1.40621e-09	1	0	0	1	0	0
AAAATAGTG	45	195	9	86.28	263737329	101	225309136	1755	4.33333	0.521558	2.26008	0.865478	0.0203408	0.0077893	0.386139	7.7125e-08	7.71218e-08	1	0	0	1	0	0
AAAATCC	1	4	7	86.28	263737329	101	225309136	28	4	0.0115902	0.0463607	0.0177534	0.000324525	0.000124274	0.277228	1.23048e-09	1.23043e-09	1	0	0	1	0	0
AAAATG	1	5	6	86.28	263737329	101	225309136	30	5	0.0115902	0.0579509	0.0221917	0.000347705	0.00013315	0.29703	1.31838e-09	1.31832e-09	1	0	0	1	0	0
AAAATGAATGAAATGT	2	9	16	86.28	263737329	101	225309136	144	4.5	0.0231803	0.104312	0.0399451	0.00166898	0.000639122	0.712871	6.32821e-09	6.32794e-09	1	0	0	1	1	0
AAAATGATTGGAATTGATTT	1	4	20	86.28	263737329	101	225309136	80	4	0.0115902	0.0463607	0.0177534	0.000927214	0.000355068	0.792079	3.51567e-09	3.51552e-09	1	0	0	1	1	0
AAAATGC	1	4	7	86.28	263737329	101	225309136	28	4	0.0115902	0.0463607	0.0177534	0.000324525	0.000124274	0.277228	1.23048e-09	1.23043e-09	1	0	0	1	0	0
AAAATT	7	31	6	86.28	263737329	101	225309136	186	4.42857	0.0811312	0.359295	0.137589	0.00215577	0.000825532	0.263083	8.17394e-09	8.17359e-09	1	0	0	1	0	0
AAAC	7502	68206	4	86.28	263737329	101	225309136	272824	9.09171	86.9495	790.519	302.722	3.16208	1.21089	0.360068	1.19895e-05	1.1989e-05	1	0	0	0	0	0
AAACAAATT	7	33	9	86.28	263737329	101	225309136	297	4.71429	0.0811312	0.382476	0.146465	0.00344228	0.00131819	0.420085	1.30519e-08	1.30514e-08	1	0	0	1	0	0
AAACAAC	37	148	7	86.28	263737329	101	225309136	1036	4	0.428836	1.71535	0.656875	0.0120074	0.00459813	0.277228	4.55279e-08	4.5526e-08	1	0	0	1	0	0
AAACAC	145	580	6	86.28	263737329	101	225309136	3480	4	1.68057	6.7223	2.57424	0.0403338	0.0154454	0.237624	1.52932e-07	1.52925e-07	1	0	0	1	0	0
AAACACATCACATC	274	1341	14	86.28	263737329	101	225309136	18774	4.89416	3.17571	15.5424	5.95182	0.217594	0.0833255	0.678398	8.2504e-07	8.25005e-07	1	0	0	1	1	0
AAACACCCCAAACG	195	820	14	86.28	263737329	101	225309136	11480	4.20513	2.26008	9.50394	3.63944	0.133055	0.0509522	0.582889	5.04499e-07	5.04477e-07	1	0	0	1	1	0
AAACAG	2	8	6	86.28	263737329	101	225309136	48	4	0.0231803	0.0927214	0.0355068	0.000556328	0.000213041	0.237624	2.1094e-09	2.10931e-09	1	0	0	1	0	0
AAACAT	55	220	6	86.28	263737329	101	225309136	1320	4	0.637459	2.54984	0.976436	0.015299	0.00585862	0.237624	5.80086e-08	5.80061e-08	1	0	0	1	0	0
AAACC	45	282	5	86.28	263737329	101	225309136	1410	6.26667	0.521558	3.26843	1.25161	0.0163421	0.00625807	0.310231	6.19637e-08	6.19611e-08	1	0	0	1	0	0
AAACCAGAGG	50	203	10	86.28	263737329	101	225309136	2030	4.06	0.579509	2.3528	0.900984	0.023528	0.00900984	0.40198	8.92102e-08	8.92064e-08	1	0	0	1	0	0
AAACCAGGGGTGC	1	4	13	86.28	263737329	101	225309136	52	4	0.0115902	0.0463607	0.0177534	0.000602689	0.000230794	0.514851	2.28519e-09	2.28509e-09	1	0	0	1	1	0
AAACCAGGTGC	2	12	11	86.28	263737329	101	225309136	132	6	0.0231803	0.139082	0.0532602	0.0015299	0.000585862	0.653465	5.80086e-09	5.80061e-09	1	0	0	1	1	0
AAACCC	1	4	6	86.28	263737329	101	225309136	24	4	0.0115902	0.0463607	0.0177534	0.000278164	0.00010652	0.237624	1.0547e-09	1.05466e-09	1	0	0	1	0	0
AAACCCCAATCG	5	20	12	86.28	263737329	101	225309136	240	4	0.0579509	0.231803	0.0887669	0.00278164	0.0010652	0.475248	1.0547e-08	1.05466e-08	1	0	0	1	0	0
AAACCCT	38	326	7	86.28	263737329	101	225309136	2282	8.57895	0.440427	3.7784	1.4469	0.0264488	0.0101283	0.594581	1.00285e-07	1.0028e-07	1	0	0	1	1	0
AAACCGGAGGC	94	511	11	86.28	263737329	101	225309136	5621	5.43617	1.08948	5.92258	2.268	0.0651484	0.0249479	0.592058	2.4702e-07	2.47009e-07	1	0	0	1	1	0
AAACCGGGT	68	293	9	86.28	263737329	101	225309136	2637	4.30882	0.788132	3.39592	1.30044	0.0305633	0.0117039	0.383955	1.15885e-07	1.1588e-07	1	0	0	1	0	0
AAACCT	1	4	6	86.28	263737329	101	225309136	24	4	0.0115902	0.0463607	0.0177534	0.000278164	0.00010652	0.237624	1.0547e-09	1.05466e-09	1	0	0	1	0	0
AAACCTGT	1	6	8	86.28	263737329	101	225309136	48	6	0.0115902	0.069541	0.0266301	0.000556328	0.000213041	0.475248	2.1094e-09	2.10931e-09	1	0	0	1	0	0
AAACCTTGAACCTAACCT	7272	30939	18	86.28	263737329	101	225309136	556902	4.25454	84.2837	358.588	137.318	6.45459	2.47172	0.758234	2.44736e-05	2.44725e-05	1	0	0	1	1	0
AAACG	34	170	5	86.28	263737329	101	225309136	850	5	0.394066	1.97033	0.754519	0.00985165	0.00377259	0.247525	3.7354e-08	3.73524e-08	1	0	0	1	0	0
AAACGAACAGTCG	2	8	13	86.28	263737329	101	225309136	104	4	0.0231803	0.0927214	0.0355068	0.00120538	0.000461588	0.514851	4.57037e-09	4.57018e-09	1	0	0	1	1	0
AAACGAACC	1	4	9	86.28	263737329	101	225309136	36	4	0.0115902	0.0463607	0.0177534	0.000417246	0.00015978	0.356436	1.58205e-09	1.58198e-09	1	0	0	1	0	0
AAACGACGTCG	74	311	11	86.28	263737329	101	225309136	3421	4.2027	0.857673	3.60454	1.38033	0.03965	0.0151836	0.45772	1.50339e-07	1.50333e-07	1	0	0	1	0	0
AAACGCAAGACG	42	178	12	86.28	263737329	101	225309136	2136	4.2381	0.486787	2.06305	0.790026	0.0247566	0.00948031	0.503536	9.38684e-08	9.38644e-08	1	0	0	1	1	0
AAACGCACGTG	11	56	11	86.28	263737329	101	225309136	616	5.09091	0.127492	0.64905	0.248547	0.00713955	0.00273402	0.554455	2.70707e-08	2.70695e-08	1	0	0	1	1	0
AAACGTAAC	14	56	9	86.28	263737329	101	225309136	504	4	0.162262	0.64905	0.248547	0.00584145	0.00223693	0.356436	2.21487e-08	2.21478e-08	1	0	0	1	0	0
AAACGTACG	105	468	9	86.28	263737329	101	225309136	4212	4.45714	1.21697	5.4242	2.07715	0.0488178	0.0186943	0.397171	1.851e-07	1.85092e-07	1	0	0	1	0	0
AAACGTG	48	192	7	86.28	263737329	101	225309136	1344	4	0.556328	2.22531	0.852163	0.0155772	0.00596514	0.277228	5.90633e-08	5.90608e-08	1	0	0	1	0	0
AAACGTGCTGC	126	616	11	86.28	263737329	101	225309136	6776	4.88889	1.46036	7.13955	2.73402	0.078535	0.0300742	0.532453	2.97777e-07	2.97765e-07	1	0	0	1	1	0
AAACT	193	1987	5	86.28	263737329	101	225309136	9935	10.2953	2.2369	23.0297	8.81899	0.115148	0.044095	0.50967	4.36602e-07	4.36584e-07	1	0	0	1	1	0
AAACTATGTG	1	5	10	86.28	263737329	101	225309136	50	5	0.0115902	0.0579509	0.0221917	0.000579509	0.000221917	0.49505	2.19729e-09	2.1972e-09	1	0	0	1	0	0
AAACTC	353	1506	6	86.28	263737329	101	225309136	9036	4.26629	4.09133	17.4548	6.68415	0.104729	0.0401049	0.253443	3.97095e-07	3.97078e-07	1	0	0	1	0	0
AAACTCGCGTC	118	808	11	86.28	263737329	101	225309136	8888	6.84746	1.36764	9.36486	3.58618	0.103013	0.039448	0.745763	3.90591e-07	3.90574e-07	1	0	0	1	1	0
AAACTCT	82	348	7	86.28	263737329	101	225309136	2436	4.2439	0.950394	4.03338	1.54454	0.0282337	0.0108118	0.294132	1.07052e-07	1.07048e-07	1	0	0	1	0	0
AAACTG	99	396	6	86.28	263737329	101	225309136	2376	4	1.14743	4.58971	1.75759	0.0275382	0.0105455	0.237624	1.04415e-07	1.04411e-07	1	0	0	1	0	0
AAACTGATT	2	17	9	86.28	263737329	101	225309136	153	8.5	0.0231803	0.197033	0.0754519	0.0017733	0.000679067	0.757426	6.72372e-09	6.72344e-09	1	0	0	1	1	0
AAACTGCCAGCAG	250	1234	13	86.28	263737329	101	225309136	16042	4.936	2.89754	14.3023	5.47692	0.18593	0.0712	0.635327	7.0498e-07	7.0495e-07	1	0	0	1	1	0
AAACTGCTATCCAGCAGC	1	4	18	86.28	263737329	101	225309136	72	4	0.0115902	0.0463607	0.0177534	0.000834492	0.000319561	0.712871	3.1641e-09	3.16397e-09	1	0	0	1	1	0
AAACTGTT	178	750	8	86.28	263737329	101	225309136	6000	4.21348	2.06305	8.69263	3.32876	0.069541	0.0266301	0.333741	2.63675e-07	2.63664e-07	1	0	0	1	0	0
AAACTTAACCTAACCCT	8	34	17	86.28	263737329	101	225309136	578	4.25	0.0927214	0.394066	0.150904	0.00669912	0.00256536	0.715347	2.54007e-08	2.53996e-08	1	0	0	1	1	0
AAACTTCATTC	43	234	11	86.28	263737329	101	225309136	2574	5.44186	0.498377	2.7121	1.03857	0.0298331	0.0114243	0.592678	1.13117e-07	1.13112e-07	1	0	0	1	1	0
AAACTTCATTG	16	93	11	86.28	263737329	101	225309136	1023	5.8125	0.185443	1.07789	0.412766	0.0118567	0.00454043	0.633045	4.49566e-08	4.49547e-08	1	0	0	1	1	0
AAAG	6616	71365	4	86.28	263737329	101	225309136	285460	10.7867	76.6806	827.133	316.743	3.30853	1.26697	0.427197	1.25448e-05	1.25443e-05	1	0	0	0	0	0
AAAGAAAT	144	610	8	86.28	263737329	101	225309136	4880	4.23611	1.66898	7.07	2.70739	0.05656	0.0216591	0.335534	2.14456e-07	2.14447e-07	1	0	0	1	0	0
AAAGAAG	47	188	7	86.28	263737329	101	225309136	1316	4	0.544738	2.17895	0.834409	0.0152527	0.00584086	0.277228	5.78328e-08	5.78303e-08	1	0	0	1	0	0
AAAGAAGG	24	117	8	86.28	263737329	101	225309136	936	4.875	0.278164	1.35605	0.519287	0.0108484	0.00415429	0.386139	4.11334e-08	4.11316e-08	1	0	0	1	0	0
AAAGACAAAGTCC	6	26	13	86.28	263737329	101	225309136	338	4.33333	0.069541	0.301344	0.115397	0.00391748	0.00150016	0.557756	1.48537e-08	1.48531e-08	1	0	0	1	1	0
AAAGACAG	27	134	8	86.28	263737329	101	225309136	1072	4.96296	0.312935	1.55308	0.594738	0.0124247	0.00475791	0.393106	4.711e-08	4.7108e-08	1	0	0	1	0	0
AAAGACTGAGC	33	146	11	86.28	263737329	101	225309136	1606	4.42424	0.382476	1.69217	0.647999	0.0186138	0.00712798	0.481848	7.05771e-08	7.05741e-08	1	0	0	1	0	0
AAAGAG	775	4408	6	86.28	263737329	101	225309136	26448	5.68774	8.98238	51.0895	19.5642	0.306537	0.117385	0.337886	1.16228e-06	1.16223e-06	1	0	0	1	0	0
AAAGAGAGAGGAG	107	499	13	86.28	263737329	101	225309136	6487	4.66355	1.24015	5.7835	2.21473	0.0751854	0.0287916	0.600259	2.85077e-07	2.85065e-07	1	0	0	1	1	0
AAAGAGCCTG	39	187	10	86.28	263737329	101	225309136	1870	4.79487	0.452017	2.16736	0.829971	0.0216736	0.00829971	0.47474	8.21788e-08	8.21753e-08	1	0	0	1	0	0
AAAGAGGAGAG	70	306	11	86.28	263737329	101	225309136	3366	4.37143	0.811312	3.54659	1.35813	0.0390125	0.0149395	0.476096	1.47922e-07	1.47916e-07	1	0	0	1	0	0
AAAGAGGG	64	259	8	86.28	263737329	101	225309136	2072	4.04688	0.741771	3.00185	1.14953	0.0240148	0.00919625	0.320545	9.10559e-08	9.1052e-08	1	0	0	1	0	0
AAAGAGGTAATTG	9	36	13	86.28	263737329	101	225309136	468	4	0.104312	0.417246	0.15978	0.0054242	0.00207715	0.514851	2.05667e-08	2.05658e-08	1	0	0	1	1	0
AAAGAGGTCATTG	12	56	13	86.28	263737329	101	225309136	728	4.66667	0.139082	0.64905	0.248547	0.00843764	0.00323112	0.60066	3.19926e-08	3.19912e-08	1	0	0	1	1	0
AAAGATGAAG	33	187	10	86.28	263737329	101	225309136	1870	5.66667	0.382476	2.16736	0.829971	0.0216736	0.00829971	0.561056	8.21788e-08	8.21753e-08	1	0	0	1	1	0
AAAGC	69	613	5	86.28	263737329	101	225309136	3065	8.88406	0.799722	7.10478	2.72071	0.0355239	0.0136035	0.439805	1.34694e-07	1.34688e-07	1	0	0	1	0	0
AAAGCAGCG	37	176	9	86.28	263737329	101	225309136	1584	4.75676	0.428836	2.03987	0.781149	0.0183588	0.00703034	0.423869	6.96103e-08	6.96073e-08	1	0	0	1	0	0
AAAGCAGGGC	28	124	10	86.28	263737329	101	225309136	1240	4.42857	0.324525	1.43718	0.550355	0.0143718	0.00550355	0.438472	5.44929e-08	5.44906e-08	1	0	0	1	0	0
AAAGCATG	8	44	8	86.28	263737329	101	225309136	352	5.5	0.0927214	0.509968	0.195287	0.00407974	0.0015623	0.435644	1.5469e-08	1.54683e-08	1	0	0	1	0	0
AAAGCC	4	16	6	86.28	263737329	101	225309136	96	4	0.0463607	0.185443	0.0710135	0.00111266	0.000426081	0.237624	4.21881e-09	4.21863e-09	1	0	0	1	0	0
AAAGCCCATAG	2	8	11	86.28	263737329	101	225309136	88	4	0.0231803	0.0927214	0.0355068	0.00101994	0.000390574	0.435644	3.86724e-09	3.86707e-09	1	0	0	1	0	0
AAAGCCGGGC	1	4	10	86.28	263737329	101	225309136	40	4	0.0115902	0.0463607	0.0177534	0.000463607	0.000177534	0.39604	1.75784e-09	1.75776e-09	1	0	0	1	0	0
AAAGCGATAGAGAG	1	4	14	86.28	263737329	101	225309136	56	4	0.0115902	0.0463607	0.0177534	0.00064905	0.000248547	0.554455	2.46097e-09	2.46087e-09	1	0	0	1	1	0
AAAGCGGCGC	198	1002	10	86.28	263737329	101	225309136	10020	5.06061	2.29485	11.6134	4.44722	0.116134	0.0444722	0.50105	4.40338e-07	4.40319e-07	1	0	0	1	1	0
AAAGCGTCGCC	106	435	11	86.28	263737329	101	225309136	4785	4.10377	1.22856	5.04172	1.93068	0.055459	0.0212375	0.446946	2.10281e-07	2.10272e-07	1	0	0	1	0	0
AAAGCT	1	4	6	86.28	263737329	101	225309136	24	4	0.0115902	0.0463607	0.0177534	0.000278164	0.00010652	0.237624	1.0547e-09	1.05466e-09	1	0	0	1	0	0
AAAGCTCGGGG	24	109	11	86.28	263737329	101	225309136	1199	4.54167	0.278164	1.26333	0.48378	0.0138966	0.00532158	0.494637	5.26911e-08	5.26889e-08	1	0	0	1	0	0
AAAGCTTCAAGCC	52	227	13	86.28	263737329	101	225309136	2951	4.36538	0.602689	2.63097	1.0075	0.0342026	0.0130976	0.561881	1.29684e-07	1.29679e-07	1	0	0	1	1	0
AAAGG	80	401	5	86.28	263737329	101	225309136	2005	5.0125	0.927214	4.64766	1.77978	0.0232383	0.00889888	0.248144	8.81115e-08	8.81078e-08	1	0	0	1	0	0
AAAGGAAC	1	4	8	86.28	263737329	101	225309136	32	4	0.0115902	0.0463607	0.0177534	0.000370885	0.000142027	0.316832	1.40627e-09	1.40621e-09	1	0	0	1	0	0
AAAGGAAG	10	48	8	86.28	263737329	101	225309136	384	4.8	0.115902	0.556328	0.213041	0.00445063	0.00170433	0.380198	1.68752e-08	1.68745e-08	1	0	0	1	0	0
AAAGGAG	60	240	7	86.28	263737329	101	225309136	1680	4	0.69541	2.78164	1.0652	0.0194715	0.00745642	0.277228	7.38291e-08	7.3826e-08	1	0	0	1	0	0
AAAGGAGAAG	40	207	10	86.28	263737329	101	225309136	2070	5.175	0.463607	2.39917	0.918738	0.0239917	0.00918738	0.512376	9.0968e-08	9.09641e-08	1	0	0	1	1	0
AAAGGAGCACACC	113	489	13	86.28	263737329	101	225309136	6357	4.32743	1.30969	5.66759	2.17035	0.0736787	0.0282146	0.556996	2.79364e-07	2.79352e-07	1	0	0	1	1	0
AAAGGAGCC	3	18	9	86.28	263737329	101	225309136	162	6	0.0347705	0.208623	0.0798902	0.00187761	0.000719012	0.534653	7.11923e-09	7.11893e-09	1	0	0	1	1	0
AAAGGAGG	13	57	8	86.28	263737329	101	225309136	456	4.38462	0.150672	0.66064	0.252986	0.00528512	0.00202389	0.347296	2.00393e-08	2.00385e-08	1	0	0	1	0	0
AAAGGAGGAGAGAG	232	1026	14	86.28	263737329	101	225309136	14364	4.42241	2.68892	11.8915	4.55374	0.166481	0.0637524	0.613008	6.31239e-07	6.31212e-07	1	0	0	1	1	0
AAAGGATTTATTCC	57	245	14	86.28	263737329	101	225309136	3430	4.29825	0.66064	2.83959	1.08739	0.0397543	0.0152235	0.595796	1.50734e-07	1.50728e-07	1	0	0	1	1	0
AAAGGCACGCC	60	287	11	86.28	263737329	101	225309136	3157	4.78333	0.69541	3.32638	1.27381	0.0365902	0.0140119	0.520957	1.38737e-07	1.38731e-07	1	0	0	1	1	0
AAAGGCAGCGGCC	101	457	13	86.28	263737329	101	225309136	5941	4.52475	1.17061	5.29671	2.02832	0.0688572	0.0263682	0.582394	2.61083e-07	2.61071e-07	1	0	0	1	1	0
AAAGGCAGGCCT	2	10	12	86.28	263737329	101	225309136	120	5	0.0231803	0.115902	0.0443835	0.00139082	0.000532602	0.594059	5.27351e-09	5.27328e-09	1	0	0	1	1	0
AAAGGCCGCGGC	36	150	12	86.28	263737329	101	225309136	1800	4.16667	0.417246	1.73853	0.665752	0.0208623	0.00798902	0.49505	7.91026e-08	7.90992e-08	1	0	0	1	0	0
AAAGGCGCC	40	179	9	86.28	263737329	101	225309136	1611	4.475	0.463607	2.07464	0.794464	0.0186718	0.00715018	0.398762	7.07968e-08	7.07938e-08	1	0	0	1	0	0
AAAGGCGGCCT	106	604	11	86.28	263737329	101	225309136	6644	5.69811	1.22856	7.00046	2.68076	0.0770051	0.0294884	0.620587	2.91976e-07	2.91964e-07	1	0	0	1	1	0
AAAGGCGGGCCT	852	4077	12	86.28	263737329	101	225309136	48924	4.78521	9.87483	47.2531	18.0951	0.567038	0.217142	0.56854	2.15001e-06	2.14992e-06	1	0	0	1	1	0
AAAGGCTGCCC	126	786	11	86.28	263737329	101	225309136	8646	6.2381	1.46036	9.10987	3.48854	0.100209	0.0383739	0.679397	3.79956e-07	3.7994e-07	1	0	0	1	1	0
AAAGGGCCT	118	475	9	86.28	263737329	101	225309136	4275	4.02542	1.36764	5.50533	2.10821	0.049548	0.0189739	0.358701	1.87869e-07	1.87861e-07	1	0	0	1	0	0
AAAGGGGCCCGCT	168	744	13	86.28	263737329	101	225309136	9672	4.42857	1.94715	8.62309	3.30213	0.1121	0.0429277	0.570014	4.25045e-07	4.25027e-07	1	0	0	1	1	0
AAAGGGGGAT	4998	25563	10	86.28	263737329	101	225309136	255630	5.11465	57.9277	296.28	113.457	2.9628	1.13457	0.506401	1.12339e-05	1.12334e-05	1	0	0	1	1	0
AAAGGGTTCGCCC	337	1457	13	86.28	263737329	101	225309136	18941	4.32344	3.90589	16.8869	6.46667	0.219529	0.0840667	0.556483	8.32379e-07	8.32344e-07	1	0	0	1	1	0
AAAGGTCCCCCAG	101	424	13	86.28	263737329	101	225309136	5512	4.19802	1.17061	4.91423	1.88186	0.063885	0.0244642	0.540339	2.4223e-07	2.42219e-07	1	0	0	1	1	0
AAAGGTCGGAAAGGTCGT	1	4	18	86.28	263737329	101	225309136	72	4	0.0115902	0.0463607	0.0177534	0.000834492	0.000319561	0.712871	3.1641e-09	3.16397e-09	1	0	0	1	1	0
AAAGT	1	5	5	86.28	263737329	101	225309136	25	5	0.0115902	0.0579509	0.0221917	0.000289754	0.000110959	0.247525	1.09865e-09	1.0986e-09	1	0	0	1	0	0
AAAGTG	1	4	6	86.28	263737329	101	225309136	24	4	0.0115902	0.0463607	0.0177534	0.000278164	0.00010652	0.237624	1.0547e-09	1.05466e-09	1	0	0	1	0	0
AAAGTGAGT	41	212	9	86.28	263737329	101	225309136	1908	5.17073	0.475197	2.45712	0.940929	0.022114	0.00846836	0.460758	8.38488e-08	8.38452e-08	1	0	0	1	0	0
AAAGTGCACAG	208	1388	11	86.28	263737329	101	225309136	15268	6.67308	2.41076	16.0872	6.16042	0.176959	0.0677647	0.726771	6.70966e-07	6.70937e-07	1	0	0	1	1	0
AAAGTGGTCATTG	104	526	13	86.28	263737329	101	225309136	6838	5.05769	1.20538	6.09643	2.33457	0.0792536	0.0303494	0.65099	3.00502e-07	3.00489e-07	1	0	0	1	1	0
AAAGTTAACG	139	944	10	86.28	263737329	101	225309136	9440	6.79137	1.61103	10.9411	4.1898	0.109411	0.041898	0.672413	4.14849e-07	4.14832e-07	1	0	0	1	1	0
AAAGTTCC	1	4	8	86.28	263737329	101	225309136	32	4	0.0115902	0.0463607	0.0177534	0.000370885	0.000142027	0.316832	1.40627e-09	1.40621e-09	1	0	0	1	0	0
AAAT	855	5895	4	86.28	263737329	101	225309136	23580	6.89474	9.9096	68.3241	26.1641	0.273296	0.104656	0.273059	1.03624e-06	1.0362e-06	1	0	0	0	0	0
AAATAACTCC	113	690	10	86.28	263737329	101	225309136	6900	6.10619	1.30969	7.99722	3.06246	0.0799722	0.0306246	0.604574	3.03227e-07	3.03214e-07	1	0	0	1	1	0
AAATAATAACAG	3	12	12	86.28	263737329	101	225309136	144	4	0.0347705	0.139082	0.0532602	0.00166898	0.000639122	0.475248	6.32821e-09	6.32794e-09	1	0	0	1	0	0
AAATAC	43	172	6	86.28	263737329	101	225309136	1032	4	0.498377	1.99351	0.763396	0.0119611	0.00458037	0.237624	4.53522e-08	4.53502e-08	1	0	0	1	0	0
AAATACAGGCG	56	233	11	86.28	263737329	101	225309136	2563	4.16071	0.64905	2.70051	1.03413	0.0297056	0.0113755	0.453147	1.12633e-07	1.12629e-07	1	0	0	1	0	0
AAATAG	4	16	6	86.28	263737329	101	225309136	96	4	0.0463607	0.185443	0.0710135	0.00111266	0.000426081	0.237624	4.21881e-09	4.21863e-09	1	0	0	1	0	0
AAATAGCT	63	281	8	86.28	263737329	101	225309136	2248	4.46032	0.730181	3.25684	1.24718	0.0260547	0.0099774	0.353292	9.87904e-08	9.87862e-08	1	0	0	1	0	0
AAATAGG	1	4	7	86.28	263737329	101	225309136	28	4	0.0115902	0.0463607	0.0177534	0.000324525	0.000124274	0.277228	1.23048e-09	1.23043e-09	1	0	0	1	0	0
AAATATC	25	100	7	86.28	263737329	101	225309136	700	4	0.289754	1.15902	0.443835	0.00811312	0.00310684	0.277228	3.07621e-08	3.07608e-08	1	0	0	1	0	0
AAATATT	1	4	7	86.28	263737329	101	225309136	28	4	0.0115902	0.0463607	0.0177534	0.000324525	0.000124274	0.277228	1.23048e-09	1.23043e-09	1	0	0	1	0	0
AAATATTCTATGTACACC	1	4	18	86.28	263737329	101	225309136	72	4	0.0115902	0.0463607	0.0177534	0.000834492	0.000319561	0.712871	3.1641e-09	3.16397e-09	1	0	0	1	1	0
AAATC	838	4573	5	86.28	263737329	101	225309136	22865	5.45704	9.71256	53.0019	20.2966	0.265009	0.101483	0.270151	1.00482e-06	1.00478e-06	1	0	0	1	0	0
AAATCAATG	137	992	9	86.28	263737329	101	225309136	8928	7.24088	1.58785	11.4975	4.40284	0.103477	0.0396256	0.645227	3.92349e-07	3.92332e-07	1	0	0	1	1	0
AAATCAGAAT	11	83	10	86.28	263737329	101	225309136	830	7.54545	0.127492	0.961984	0.368383	0.00961984	0.00368383	0.747075	3.64751e-08	3.64735e-08	1	0	0	1	1	0
AAATCC	4	22	6	86.28	263737329	101	225309136	132	5.5	0.0463607	0.254984	0.0976436	0.0015299	0.000585862	0.326733	5.80086e-09	5.80061e-09	1	0	0	1	0	0
AAATCG	2	8	6	86.28	263737329	101	225309136	48	4	0.0231803	0.0927214	0.0355068	0.000556328	0.000213041	0.237624	2.1094e-09	2.10931e-09	1	0	0	1	0	0
AAATCT	432	1761	6	86.28	263737329	101	225309136	10566	4.07639	5.00695	20.4103	7.81593	0.122462	0.0468956	0.242162	4.64332e-07	4.64313e-07	1	0	0	1	0	0
AAATCTAGTCGACT	266	1094	14	86.28	263737329	101	225309136	15316	4.11278	3.08299	12.6796	4.85555	0.177515	0.0679777	0.570089	6.73075e-07	6.73047e-07	1	0	0	1	1	0
AAATG	227	2619	5	86.28	263737329	101	225309136	13095	11.5374	2.63097	30.3547	11.624	0.151773	0.0581201	0.571161	5.75471e-07	5.75447e-07	1	0	0	1	1	0
AAATGAGTGCATTGAATG	383	1533	18	86.28	263737329	101	225309136	27594	4.00261	4.43904	17.7677	6.80399	0.319819	0.122472	0.713337	1.21264e-06	1.21259e-06	1	0	0	1	1	0
AAATGAT	2	8	7	86.28	263737329	101	225309136	56	4	0.0231803	0.0927214	0.0355068	0.00064905	0.000248547	0.277228	2.46097e-09	2.46087e-09	1	0	0	1	0	0
AAATGATGAATGAATGAATG	1	4	20	86.28	263737329	101	225309136	80	4	0.0115902	0.0463607	0.0177534	0.000927214	0.000355068	0.792079	3.51567e-09	3.51552e-09	1	0	0	1	1	0
AAATGC	3	14	6	86.28	263737329	101	225309136	84	4.66667	0.0347705	0.162262	0.0621369	0.000973574	0.000372821	0.277228	3.69145e-09	3.6913e-09	1	0	0	1	0	0
AAATGCGCATT	28	137	11	86.28	263737329	101	225309136	1507	4.89286	0.324525	1.58785	0.608053	0.0174664	0.00668859	0.532885	6.62265e-08	6.62236e-08	1	0	0	1	1	0
AAATGG	3	16	6	86.28	263737329	101	225309136	96	5.33333	0.0347705	0.185443	0.0710135	0.00111266	0.000426081	0.316832	4.21881e-09	4.21863e-09	1	0	0	1	0	0
AAATGGACGG	2	8	10	86.28	263737329	101	225309136	80	4	0.0231803	0.0927214	0.0355068	0.000927214	0.000355068	0.39604	3.51567e-09	3.51552e-09	1	0	0	1	0	0
AAATGGAT	9	44	8	86.28	263737329	101	225309136	352	4.88889	0.104312	0.509968	0.195287	0.00407974	0.0015623	0.387239	1.5469e-08	1.54683e-08	1	0	0	1	0	0
AAATGGG	1	4	7	86.28	263737329	101	225309136	28	4	0.0115902	0.0463607	0.0177534	0.000324525	0.000124274	0.277228	1.23048e-09	1.23043e-09	1	0	0	1	0	0
AAATGGTG	1	6	8	86.28	263737329	101	225309136	48	6	0.0115902	0.069541	0.0266301	0.000556328	0.000213041	0.475248	2.1094e-09	2.10931e-09	1	0	0	1	0	0
AAATGT	1	4	6	86.28	263737329	101	225309136	24	4	0.0115902	0.0463607	0.0177534	0.000278164	0.00010652	0.237624	1.0547e-09	1.05466e-09	1	0	0	1	0	0
AAATGTGAAT	32	144	10	86.28	263737329	101	225309136	1440	4.5	0.370885	1.66898	0.639122	0.0166898	0.00639122	0.445545	6.32821e-08	6.32794e-08	1	0	0	1	0	0
AAATT	14	83	5	86.28	263737329	101	225309136	415	5.92857	0.162262	0.961984	0.368383	0.00480992	0.00184191	0.293494	1.82375e-08	1.82368e-08	1	0	0	1	0	0
AAATTAC	1	4	7	86.28	263737329	101	225309136	28	4	0.0115902	0.0463607	0.0177534	0.000324525	0.000124274	0.277228	1.23048e-09	1.23043e-09	1	0	0	1	0	0
AAATTCAATAC	101	431	11	86.28	263737329	101	225309136	4741	4.26733	1.17061	4.99536	1.91293	0.054949	0.0210422	0.464758	2.08347e-07	2.08339e-07	1	0	0	1	0	0
AAATTCACAC	1	4	10	86.28	263737329	101	225309136	40	4	0.0115902	0.0463607	0.0177534	0.000463607	0.000177534	0.39604	1.75784e-09	1.75776e-09	1	0	0	1	0	0
AAATTCT	72	341	7	86.28	263737329	101	225309136	2387	4.73611	0.834492	3.95225	1.51348	0.0276657	0.0105943	0.328245	1.04899e-07	1.04894e-07	1	0	0	1	0	0
AAATTG	266	1064	6	86.28	263737329	101	225309136	6384	4	3.08299	12.3319	4.7224	0.0739917	0.0283344	0.237624	2.80551e-07	2.80539e-07	1	0	0	1	0	0
AAATTGG	4	37	7	86.28	263737329	101	225309136	259	9.25	0.0463607	0.428836	0.164219	0.00300185	0.00114953	0.641089	1.1382e-08	1.13815e-08	1	0	0	1	1	0
AAC	17848	216349	3	86.28	263737329	101	225309136	649047	12.1218	206.861	2507.52	960.232	7.52257	2.8807	0.360052	2.85229e-05	2.85217e-05	1	1	0	0	0	0
AACAACACC	24	103	9	86.28	263737329	101	225309136	927	4.29167	0.278164	1.19379	0.45715	0.0107441	0.00411435	0.382426	4.07378e-08	4.07361e-08	1	0	0	1	0	0
AACAACAGC	46	190	9	86.28	263737329	101	225309136	1710	4.13043	0.533148	2.20213	0.843286	0.0198192	0.00758957	0.368059	7.51475e-08	7.51443e-08	1	0	0	1	0	0
AACAACAGCCTC	21	85	12	86.28	263737329	101	225309136	1020	4.04762	0.243394	0.985165	0.377259	0.011822	0.00452711	0.480905	4.48248e-08	4.48229e-08	1	0	0	1	0	0
AACAACC	6	38	7	86.28	263737329	101	225309136	266	6.33333	0.069541	0.440427	0.168657	0.00308299	0.0011806	0.438944	1.16896e-08	1.16891e-08	1	0	0	1	0	0
AACAAG	54	519	6	86.28	263737329	101	225309136	3114	9.61111	0.625869	6.0153	2.3035	0.0360918	0.013821	0.570957	1.36848e-07	1.36842e-07	1	0	0	1	1	0
AACAAGGGC	2	8	9	86.28	263737329	101	225309136	72	4	0.0231803	0.0927214	0.0355068	0.000834492	0.000319561	0.356436	3.1641e-09	3.16397e-09	1	0	0	1	0	0
AACAC	462	2310	5	86.28	263737329	101	225309136	11550	5	5.35466	26.7733	10.2526	0.133866	0.0512629	0.247525	5.07575e-07	5.07553e-07	1	0	0	1	0	0
AACACACC	105	480	8	86.28	263737329	101	225309136	3840	4.57143	1.21697	5.56328	2.13041	0.0445063	0.0170433	0.362093	1.68752e-07	1.68745e-07	1	0	0	1	0	0
AACACC	8	33	6	86.28	263737329	101	225309136	198	4.125	0.0927214	0.382476	0.146465	0.00229485	0.000878793	0.24505	8.70129e-09	8.70092e-09	1	0	0	1	0	0
AACACCACACC	82	386	11	86.28	263737329	101	225309136	4246	4.70732	0.950394	4.47381	1.7132	0.0492119	0.0188452	0.512678	1.86594e-07	1.86586e-07	1	0	0	1	1	0
AACACCAGCACC	164	735	12	86.28	263737329	101	225309136	8820	4.48171	1.90079	8.51878	3.26218	0.102225	0.0391462	0.53248	3.87603e-07	3.87586e-07	1	0	0	1	1	0
AACACCAGCCTCC	449	1936	13	86.28	263737329	101	225309136	25168	4.3118	5.20399	22.4386	8.59264	0.291701	0.111704	0.554985	1.10603e-06	1.10598e-06	1	0	0	1	1	0
AACACCCAGAGGG	109	438	13	86.28	263737329	101	225309136	5694	4.01835	1.26333	5.0765	1.944	0.0659944	0.0252719	0.517213	2.50228e-07	2.50217e-07	1	0	0	1	1	0
AACACCCGAGGG	124	556	12	86.28	263737329	101	225309136	6672	4.48387	1.43718	6.44414	2.46772	0.0773296	0.0296126	0.532737	2.93207e-07	2.93195e-07	1	0	0	1	1	0
AACACCTCC	1	4	9	86.28	263737329	101	225309136	36	4	0.0115902	0.0463607	0.0177534	0.000417246	0.00015978	0.356436	1.58205e-09	1.58198e-09	1	0	0	1	0	0
AACACCTTCGG	7	32	11	86.28	263737329	101	225309136	352	4.57143	0.0811312	0.370885	0.142027	0.00407974	0.0015623	0.497878	1.5469e-08	1.54683e-08	1	0	0	1	0	0
AACACCTTGGG	53	230	11	86.28	263737329	101	225309136	2530	4.33962	0.614279	2.66574	1.02082	0.0293231	0.011229	0.472632	1.11183e-07	1.11178e-07	1	0	0	1	0	0
AACACG	55	220	6	86.28	263737329	101	225309136	1320	4	0.637459	2.54984	0.976436	0.015299	0.00585862	0.237624	5.80086e-08	5.80061e-08	1	0	0	1	0	0
AACACGG	5	20	7	86.28	263737329	101	225309136	140	4	0.0579509	0.231803	0.0887669	0.00162262	0.000621369	0.277228	6.15242e-09	6.15216e-09	1	0	0	1	0	0
AACACGGCACGACAC	1	5	15	86.28	263737329	101	225309136	75	5	0.0115902	0.0579509	0.0221917	0.000869263	0.000332876	0.742574	3.29594e-09	3.2958e-09	1	0	0	1	1	0
AACACGTGG	1	6	9	86.28	263737329	101	225309136	54	6	0.0115902	0.069541	0.0266301	0.000625869	0.000239671	0.534653	2.37308e-09	2.37298e-09	1	0	0	1	1	0
AACACT	3	14	6	86.28	263737329	101	225309136	84	4.66667	0.0347705	0.162262	0.0621369	0.000973574	0.000372821	0.277228	3.69145e-09	3.6913e-09	1	0	0	1	0	0
AACACTGTGG	246	1229	10	86.28	263737329	101	225309136	12290	4.99593	2.85118	14.2443	5.45473	0.142443	0.0545473	0.494647	5.40095e-07	5.40072e-07	1	0	0	1	0	0
AACAG	3	18	5	86.28	263737329	101	225309136	90	6	0.0347705	0.208623	0.0798902	0.00104312	0.000399451	0.29703	3.95513e-09	3.95496e-09	1	0	0	1	0	0
AACAGAG	77	556	7	86.28	263737329	101	225309136	3892	7.22078	0.892443	6.44414	2.46772	0.0451089	0.017274	0.50045	1.71037e-07	1.7103e-07	1	0	0	1	1	0
AACAGAT	57	228	7	86.28	263737329	101	225309136	1596	4	0.66064	2.64256	1.01194	0.0184979	0.0070836	0.277228	7.01376e-08	7.01347e-08	1	0	0	1	0	0
AACAGC	51	212	6	86.28	263737329	101	225309136	1272	4.15686	0.591099	2.45712	0.940929	0.0147427	0.00564558	0.246942	5.58992e-08	5.58968e-08	1	0	0	1	0	0
AACAGCACC	67	320	9	86.28	263737329	101	225309136	2880	4.77612	0.776541	3.70885	1.42027	0.0333797	0.0127824	0.425595	1.26564e-07	1.26559e-07	1	0	0	1	0	0
AACAGCAGCAGCAGCTG	2	8	17	86.28	263737329	101	225309136	136	4	0.0231803	0.0927214	0.0355068	0.00157626	0.000603615	0.673267	5.97664e-09	5.97639e-09	1	0	0	1	1	0
AACAGG	2	12	6	86.28	263737329	101	225309136	72	6	0.0231803	0.139082	0.0532602	0.000834492	0.000319561	0.356436	3.1641e-09	3.16397e-09	1	0	0	1	0	0
AACAGGAAG	1	4	9	86.28	263737329	101	225309136	36	4	0.0115902	0.0463607	0.0177534	0.000417246	0.00015978	0.356436	1.58205e-09	1.58198e-09	1	0	0	1	0	0
AACAGGAGGAGCT	135	592	13	86.28	263737329	101	225309136	7696	4.38519	1.56467	6.86138	2.6275	0.089198	0.0341575	0.56443	3.38208e-07	3.38193e-07	1	0	0	1	1	0
AACAGGCT	1	4	8	86.28	263737329	101	225309136	32	4	0.0115902	0.0463607	0.0177534	0.000370885	0.000142027	0.316832	1.40627e-09	1.40621e-09	1	0	0	1	0	0
AACAGGGCGTCTGT	290	1361	14	86.28	263737329	101	225309136	19054	4.6931	3.36115	15.7742	6.04059	0.220839	0.0845683	0.650529	8.37345e-07	8.37309e-07	1	0	0	1	1	0
AACAGT	1	4	6	86.28	263737329	101	225309136	24	4	0.0115902	0.0463607	0.0177534	0.000278164	0.00010652	0.237624	1.0547e-09	1.05466e-09	1	0	0	1	0	0
AACAGTC	51	204	7	86.28	263737329	101	225309136	1428	4	0.591099	2.36439	0.905423	0.0165508	0.00633796	0.277228	6.27547e-08	6.27521e-08	1	0	0	1	0	0
AACAT	42	248	5	86.28	263737329	101	225309136	1240	5.90476	0.486787	2.87436	1.10071	0.0143718	0.00550355	0.292315	5.44929e-08	5.44906e-08	1	0	0	1	0	0
AACATC	6	24	6	86.28	263737329	101	225309136	144	4	0.069541	0.278164	0.10652	0.00166898	0.000639122	0.237624	6.32821e-09	6.32794e-09	1	0	0	1	0	0
AACATGAG	1	5	8	86.28	263737329	101	225309136	40	5	0.0115902	0.0579509	0.0221917	0.000463607	0.000177534	0.39604	1.75784e-09	1.75776e-09	1	0	0	1	0	0
AACATGCGCAT	584	4080	11	86.28	263737329	101	225309136	44880	6.9863	6.76866	47.2879	18.1085	0.520167	0.199193	0.760884	1.97229e-06	1.97221e-06	1	0	0	1	1	0
AACATGG	58	282	7	86.28	263737329	101	225309136	1974	4.86207	0.67223	3.26843	1.25161	0.022879	0.0087613	0.336975	8.67492e-08	8.67455e-08	1	0	0	1	0	0
AACATGGTTC	1	5	10	86.28	263737329	101	225309136	50	5	0.0115902	0.0579509	0.0221917	0.000579509	0.000221917	0.49505	2.19729e-09	2.1972e-09	1	0	0	1	0	0
AACATGTCCC	1	6	10	86.28	263737329	101	225309136	60	6	0.0115902	0.069541	0.0266301	0.00069541	0.000266301	0.594059	2.63675e-09	2.63664e-09	1	0	0	1	1	0
AACC	1086	9822	4	86.28	263737329	101	225309136	39288	9.0442	12.5869	113.839	43.5934	0.455355	0.174374	0.358186	1.72655e-06	1.72647e-06	1	0	0	0	0	0
AACCAACCTCTCACTC	295	1191	16	86.28	263737329	101	225309136	19056	4.03729	3.4191	13.8039	5.28607	0.220862	0.0845771	0.63957	8.37433e-07	8.37397e-07	1	0	0	1	1	0
AACCAACG	8	33	8	86.28	263737329	101	225309136	264	4.125	0.0927214	0.382476	0.146465	0.00305981	0.00117172	0.326733	1.16017e-08	1.16012e-08	1	0	0	1	0	0
AACCAAGGCTC	18	82	11	86.28	263737329	101	225309136	902	4.55556	0.208623	0.950394	0.363944	0.0104543	0.00400339	0.49615	3.96392e-08	3.96375e-08	1	0	0	1	0	0
AACCAC	25	109	6	86.28	263737329	101	225309136	654	4.36	0.289754	1.26333	0.48378	0.00757997	0.00290268	0.25901	2.87406e-08	2.87394e-08	1	0	0	1	0	0
AACCACAGGG	7	31	10	86.28	263737329	101	225309136	310	4.42857	0.0811312	0.359295	0.137589	0.00359295	0.00137589	0.438472	1.36232e-08	1.36226e-08	1	0	0	1	0	0
AACCACC	21	86	7	86.28	263737329	101	225309136	602	4.09524	0.243394	0.996755	0.381698	0.00697728	0.00267188	0.283828	2.64554e-08	2.64543e-08	1	0	0	1	0	0
AACCACGGCAC	18	74	11	86.28	263737329	101	225309136	814	4.11111	0.208623	0.857673	0.328438	0.0094344	0.00361281	0.447745	3.5772e-08	3.57704e-08	1	0	0	1	0	0
AACCAG	47	189	6	86.28	263737329	101	225309136	1134	4.02128	0.544738	2.19054	0.838847	0.0131433	0.00503308	0.238888	4.98346e-08	4.98325e-08	1	0	0	1	0	0
AACCAGC	2	10	7	86.28	263737329	101	225309136	70	5	0.0231803	0.115902	0.0443835	0.000811312	0.000310684	0.346535	3.07621e-09	3.07608e-09	1	0	0	1	0	0
AACCAGCATCCACC	2	10	14	86.28	263737329	101	225309136	140	5	0.0231803	0.115902	0.0443835	0.00162262	0.000621369	0.693069	6.15242e-09	6.15216e-09	1	0	0	1	1	0
AACCAGCC	16	120	8	86.28	263737329	101	225309136	960	7.5	0.185443	1.39082	0.532602	0.0111266	0.00426081	0.594059	4.21881e-08	4.21863e-08	1	0	0	1	1	0
AACCAGGAGCC	2	8	11	86.28	263737329	101	225309136	88	4	0.0231803	0.0927214	0.0355068	0.00101994	0.000390574	0.435644	3.86724e-09	3.86707e-09	1	0	0	1	0	0
AACCAGGCGGTGC	152	645	13	86.28	263737329	101	225309136	8385	4.24342	1.76171	7.47566	2.86273	0.0971836	0.0372155	0.546183	3.68486e-07	3.68471e-07	1	0	0	1	1	0
AACCC	226	1611	5	86.28	263737329	101	225309136	8055	7.12832	2.61938	18.6718	7.15018	0.0933588	0.0357509	0.352887	3.53984e-07	3.53969e-07	1	0	0	1	0	0
AACCCAGGGAC	61	299	11	86.28	263737329	101	225309136	3289	4.90164	0.707	3.46546	1.32707	0.0381201	0.0145977	0.533842	1.44538e-07	1.44532e-07	1	0	0	1	1	0
AACCCAGGTTCC	272	1485	12	86.28	263737329	101	225309136	17820	5.45956	3.15253	17.2114	6.59094	0.206537	0.0790913	0.64866	7.83116e-07	7.83083e-07	1	0	0	1	1	0
AACCCC	63	264	6	86.28	263737329	101	225309136	1584	4.19048	0.730181	3.05981	1.17172	0.0183588	0.00703034	0.248939	6.96103e-08	6.96073e-08	1	0	0	1	0	0
AACCCCCACCC	1	4	11	86.28	263737329	101	225309136	44	4	0.0115902	0.0463607	0.0177534	0.000509968	0.000195287	0.435644	1.93362e-09	1.93354e-09	1	0	0	1	0	0
AACCCCT	1	4	7	86.28	263737329	101	225309136	28	4	0.0115902	0.0463607	0.0177534	0.000324525	0.000124274	0.277228	1.23048e-09	1.23043e-09	1	0	0	1	0	0
AACCCCTCTCG	871	5002	11	86.28	263737329	101	225309136	55022	5.74282	10.095	57.974	22.2006	0.637714	0.244207	0.625456	2.41799e-06	2.41789e-06	1	0	0	1	1	0
AACCCT	5	32	6	86.28	263737329	101	225309136	192	6.4	0.0579509	0.370885	0.142027	0.00222531	0.000852163	0.380198	8.43761e-09	8.43725e-09	1	0	0	1	0	0
AACCCTC	2	8	7	86.28	263737329	101	225309136	56	4	0.0231803	0.0927214	0.0355068	0.00064905	0.000248547	0.277228	2.46097e-09	2.46087e-09	1	0	0	1	0	0
AACCCTCCTCC	28	131	11	86.28	263737329	101	225309136	1441	4.67857	0.324525	1.51831	0.581423	0.0167014	0.00639566	0.509547	6.3326e-08	6.33233e-08	1	0	0	1	1	0
AACCCTCG	2	9	8	86.28	263737329	101	225309136	72	4.5	0.0231803	0.104312	0.0399451	0.000834492	0.000319561	0.356436	3.1641e-09	3.16397e-09	1	0	0	1	0	0
AACCCTTCGGGATAC	25	106	15	86.28	263737329	101	225309136	1590	4.24	0.289754	1.22856	0.470465	0.0184284	0.00705697	0.629703	6.9874e-08	6.9871e-08	1	0	0	1	1	0
AACCG	210	1132	5	86.28	263737329	101	225309136	5660	5.39048	2.43394	13.1201	5.02421	0.0656004	0.025121	0.266855	2.48734e-07	2.48723e-07	1	0	0	1	0	0
AACCGAAGGAC	82	382	11	86.28	263737329	101	225309136	4202	4.65854	0.950394	4.42745	1.69545	0.0487019	0.0186499	0.507365	1.84661e-07	1.84653e-07	1	0	0	1	1	0
AACCGC	1	4	6	86.28	263737329	101	225309136	24	4	0.0115902	0.0463607	0.0177534	0.000278164	0.00010652	0.237624	1.0547e-09	1.05466e-09	1	0	0	1	0	0
AACCGCTGCCGC	12	53	12	86.28	263737329	101	225309136	636	4.41667	0.139082	0.614279	0.235232	0.00737135	0.00282279	0.524752	2.79496e-08	2.79484e-08	1	0	0	1	1	0
AACCGT	1	4	6	86.28	263737329	101	225309136	24	4	0.0115902	0.0463607	0.0177534	0.000278164	0.00010652	0.237624	1.0547e-09	1.05466e-09	1	0	0	1	0	0
AACCGTCGGGC	26	122	11	86.28	263737329	101	225309136	1342	4.69231	0.301344	1.414	0.541478	0.015554	0.00595626	0.511043	5.89754e-08	5.89729e-08	1	0	0	1	1	0
AACCGTGCGACG	66	276	12	86.28	263737329	101	225309136	3312	4.18182	0.764951	3.19889	1.22498	0.0383866	0.0146998	0.49685	1.45549e-07	1.45543e-07	1	0	0	1	0	0
AACCT	724271	13111394	5	86.28	263737329	101	225309136	65556970	18.1029	8394.43	151963	58192.9	759.817	290.965	0.896182	0.00288096	0.00288084	1	1	1	1	1	1
AACCTAAGACGG	69	276	12	86.28	263737329	101	225309136	3312	4	0.799722	3.19889	1.22498	0.0383866	0.0146998	0.475248	1.45549e-07	1.45543e-07	1	0	0	1	0	0
AACCTACCTGACCT	43	217	14	86.28	263737329	101	225309136	3038	5.04651	0.498377	2.51507	0.963121	0.0352109	0.0134837	0.699516	1.33508e-07	1.33502e-07	1	0	0	1	1	0
AACCTC	8	41	6	86.28	263737329	101	225309136	246	5.125	0.0927214	0.475197	0.181972	0.00285118	0.00109183	0.304455	1.08107e-08	1.08102e-08	1	0	0	1	0	0
AACCTCG	2	8	7	86.28	263737329	101	225309136	56	4	0.0231803	0.0927214	0.0355068	0.00064905	0.000248547	0.277228	2.46097e-09	2.46087e-09	1	0	0	1	0	0
AACCTG	7	33	6	86.28	263737329	101	225309136	198	4.71429	0.0811312	0.382476	0.146465	0.00229485	0.000878793	0.280057	8.70129e-09	8.70092e-09	1	0	0	1	0	0
AACCTGAAGGTGC	612	3236	13	86.28	263737329	101	225309136	42068	5.28758	7.09318	37.5058	14.3625	0.487575	0.186712	0.68058	1.84872e-06	1.84864e-06	1	0	0	1	1	0
AACCTGCGGG	40	195	10	86.28	263737329	101	225309136	1950	4.875	0.463607	2.26008	0.865478	0.0226008	0.00865478	0.482673	8.56945e-08	8.56908e-08	1	0	0	1	0	0
AACCTGGAGCC	1718	7717	11	86.28	263737329	101	225309136	84887	4.49185	19.9119	89.4414	34.2507	0.983855	0.376758	0.489211	3.73043e-06	3.73028e-06	1	0	0	1	0	0
AACCTGGAGG	22	94	10	86.28	263737329	101	225309136	940	4.27273	0.254984	1.08948	0.417205	0.0108948	0.00417205	0.423042	4.13091e-08	4.13074e-08	1	0	0	1	0	0
AACCTGGCACC	64	353	11	86.28	263737329	101	225309136	3883	5.51562	0.741771	4.09133	1.56674	0.0450046	0.0172341	0.600712	1.70642e-07	1.70635e-07	1	0	0	1	1	0
AACG	831	7974	4	86.28	263737329	101	225309136	31896	9.59567	9.63143	92.42	35.3914	0.36968	0.141565	0.380026	1.4017e-06	1.40164e-06	1	0	0	0	0	0
AACGAC	30	200	6	86.28	263737329	101	225309136	1200	6.66667	0.347705	2.31803	0.887669	0.0139082	0.00532602	0.39604	5.27351e-08	5.27328e-08	1	0	0	1	0	0
AACGAG	56	268	6	86.28	263737329	101	225309136	1608	4.78571	0.64905	3.10617	1.18948	0.018637	0.00713686	0.2843	7.0665e-08	7.0662e-08	1	0	0	1	0	0
AACGAGAACGAGAGCGAG	1	4	18	86.28	263737329	101	225309136	72	4	0.0115902	0.0463607	0.0177534	0.000834492	0.000319561	0.712871	3.1641e-09	3.16397e-09	1	0	0	1	1	0
AACGAGCAAGCGAG	25	117	14	86.28	263737329	101	225309136	1638	4.68	0.289754	1.35605	0.519287	0.0189847	0.00727001	0.648713	7.19834e-08	7.19803e-08	1	0	0	1	1	0
AACGAGCGGGC	63	267	11	86.28	263737329	101	225309136	2937	4.2381	0.730181	3.09458	1.18504	0.0340403	0.0130354	0.461575	1.29069e-07	1.29064e-07	1	0	0	1	0	0
AACGAGGATGATGAC	1	4	15	86.28	263737329	101	225309136	60	4	0.0115902	0.0463607	0.0177534	0.00069541	0.000266301	0.594059	2.63675e-09	2.63664e-09	1	0	0	1	1	0
AACGAGGGACGAG	237	1017	13	86.28	263737329	101	225309136	13221	4.29114	2.74687	11.7872	4.5138	0.153234	0.0586794	0.552325	5.81009e-07	5.80984e-07	1	0	0	1	1	0
AACGC	20	134	5	86.28	263737329	101	225309136	670	6.7	0.231803	1.55308	0.594738	0.00776541	0.00297369	0.331683	2.94437e-08	2.94425e-08	1	0	0	1	0	0
AACGCAAGACGT	787	4139	12	86.28	263737329	101	225309136	49668	5.25921	9.12146	47.9717	18.3703	0.575661	0.220444	0.624857	2.1827e-06	2.18261e-06	1	0	0	1	1	0
AACGCAC	226	904	7	86.28	263737329	101	225309136	6328	4	2.61938	10.4775	4.01227	0.0733426	0.0280859	0.277228	2.7809e-07	2.78078e-07	1	0	0	1	0	0
AACGCATACGC	69	284	11	86.28	263737329	101	225309136	3124	4.11594	0.799722	3.29161	1.26049	0.0362077	0.0138654	0.448271	1.37287e-07	1.37281e-07	1	0	0	1	0	0
AACGCC	14	57	6	86.28	263737329	101	225309136	342	4.07143	0.162262	0.66064	0.252986	0.00396384	0.00151791	0.241867	1.50295e-08	1.50289e-08	1	0	0	1	0	0
AACGCCAGAGC	151	691	11	86.28	263737329	101	225309136	7601	4.57616	1.75012	8.00881	3.0669	0.0880969	0.0337359	0.498394	3.34033e-07	3.34019e-07	1	0	0	1	0	0
AACGCCATGCTC	115	488	12	86.28	263737329	101	225309136	5856	4.24348	1.33287	5.656	2.16591	0.067872	0.025991	0.504176	2.57347e-07	2.57336e-07	1	0	0	1	1	0
AACGCCC	1	4	7	86.28	263737329	101	225309136	28	4	0.0115902	0.0463607	0.0177534	0.000324525	0.000124274	0.277228	1.23048e-09	1.23043e-09	1	0	0	1	0	0
AACGCCCGGCT	57	310	11	86.28	263737329	101	225309136	3410	5.4386	0.66064	3.59295	1.37589	0.0395225	0.0151348	0.592322	1.49855e-07	1.49849e-07	1	0	0	1	1	0
AACGCCCTGC	68	327	10	86.28	263737329	101	225309136	3270	4.80882	0.788132	3.78999	1.45134	0.0378999	0.0145134	0.476121	1.43703e-07	1.43697e-07	1	0	0	1	0	0
AACGCG	1	4	6	86.28	263737329	101	225309136	24	4	0.0115902	0.0463607	0.0177534	0.000278164	0.00010652	0.237624	1.0547e-09	1.05466e-09	1	0	0	1	0	0
AACGCGAGTTG	484	2698	11	86.28	263737329	101	225309136	29678	5.57438	5.60964	31.2703	11.9747	0.343973	0.131721	0.607111	1.30423e-06	1.30417e-06	1	0	0	1	1	0
AACGCGGCGCTC	160	900	12	86.28	263737329	101	225309136	10800	5.625	1.85443	10.4312	3.99451	0.125174	0.0479341	0.668317	4.74616e-07	4.74595e-07	1	0	0	1	1	0
AACGCGGCGCTG	2	13	12	86.28	263737329	101	225309136	156	6.5	0.0231803	0.150672	0.0576985	0.00180807	0.000692382	0.772277	6.85556e-09	6.85527e-09	1	0	0	1	1	0
AACGCGTACAATTATT	2	8	16	86.28	263737329	101	225309136	128	4	0.0231803	0.0927214	0.0355068	0.00148354	0.000568108	0.633663	5.62507e-09	5.62484e-09	1	0	0	1	1	0
AACGCT	1	4	6	86.28	263737329	101	225309136	24	4	0.0115902	0.0463607	0.0177534	0.000278164	0.00010652	0.237624	1.0547e-09	1.05466e-09	1	0	0	1	0	0
AACGCTCAGC	140	650	10	86.28	263737329	101	225309136	6500	4.64286	1.62262	7.53361	2.88493	0.0753361	0.0288493	0.459689	2.85648e-07	2.85636e-07	1	0	0	1	0	0
AACGCTCCGCG	74	447	11	86.28	263737329	101	225309136	4917	6.04054	0.857673	5.18081	1.98394	0.0569889	0.0218233	0.657881	2.16082e-07	2.16073e-07	1	0	0	1	1	0
AACGCTTCGC	62	469	10	86.28	263737329	101	225309136	4690	7.56452	0.718591	5.43579	2.08158	0.0543579	0.0208158	0.748962	2.06106e-07	2.06097e-07	1	0	0	1	1	0
AACGCTTCGGCGTGT	182	791	15	86.28	263737329	101	225309136	11865	4.34615	2.10941	9.16783	3.51073	0.137517	0.052661	0.645468	5.21418e-07	5.21396e-07	1	0	0	1	1	0
AACGCTTGGCT	60	256	11	86.28	263737329	101	225309136	2816	4.26667	0.69541	2.96708	1.13622	0.0326379	0.0124984	0.464686	1.23752e-07	1.23746e-07	1	0	0	1	0	0
AACGG	66	366	5	86.28	263737329	101	225309136	1830	5.54545	0.764951	4.242	1.62443	0.02121	0.00812217	0.274527	8.0421e-08	8.04176e-08	1	0	0	1	0	0
AACGGAGGCTC	71	293	11	86.28	263737329	101	225309136	3223	4.12676	0.822902	3.39592	1.30044	0.0373551	0.0143048	0.449449	1.41638e-07	1.41632e-07	1	0	0	1	0	0
AACGGC	28	112	6	86.28	263737329	101	225309136	672	4	0.324525	1.2981	0.497095	0.0077886	0.00298257	0.237624	2.95316e-08	2.95304e-08	1	0	0	1	0	0
AACGGCAGGGCC	171	694	12	86.28	263737329	101	225309136	8328	4.05848	1.98192	8.04358	3.08021	0.0965229	0.0369625	0.482196	3.65981e-07	3.65966e-07	1	0	0	1	0	0
AACGGCCCTCTTC	4	17	13	86.28	263737329	101	225309136	221	4.25	0.0463607	0.197033	0.0754519	0.00256143	0.000980875	0.54703	9.71204e-09	9.71163e-09	1	0	0	1	1	0
AACGGCCTCCCTC	14	59	13	86.28	263737329	101	225309136	767	4.21429	0.162262	0.68382	0.261862	0.00888966	0.00340421	0.542433	3.37065e-08	3.37051e-08	1	0	0	1	1	0
AACGGCGAGG	67	291	10	86.28	263737329	101	225309136	2910	4.34328	0.776541	3.37274	1.29156	0.0337274	0.0129156	0.430028	1.27883e-07	1.27877e-07	1	0	0	1	0	0
AACGGCGGCC	35	160	10	86.28	263737329	101	225309136	1600	4.57143	0.405656	1.85443	0.710135	0.0185443	0.00710135	0.452617	7.03134e-08	7.03104e-08	1	0	0	1	0	0
AACGGCGTGGGC	82	333	12	86.28	263737329	101	225309136	3996	4.06098	0.950394	3.85953	1.47797	0.0463143	0.0177356	0.482492	1.75608e-07	1.756e-07	1	0	0	1	0	0
AACGGG	3	12	6	86.28	263737329	101	225309136	72	4	0.0347705	0.139082	0.0532602	0.000834492	0.000319561	0.237624	3.1641e-09	3.16397e-09	1	0	0	1	0	0
AACGGGCCATGGTCCC	277	1134	16	86.28	263737329	101	225309136	18144	4.09386	3.21048	13.1433	5.03308	0.210292	0.0805294	0.648533	7.97354e-07	7.9732e-07	1	0	0	1	1	0
AACGGGGTACC	38	158	11	86.28	263737329	101	225309136	1738	4.15789	0.440427	1.83125	0.701259	0.0201437	0.00771385	0.45284	7.6378e-08	7.63747e-08	1	0	0	1	0	0
AACGTAAGACGC	692	3501	12	86.28	263737329	101	225309136	42012	5.05925	8.0204	40.5772	15.5387	0.486926	0.186464	0.601099	1.84625e-06	1.84618e-06	1	0	0	1	1	0
AACGTAAGACGT	52305	260560	12	86.28	263737329	101	225309136	3126720	4.98155	606.224	3019.94	1156.46	36.2392	13.8775	0.591867	0.000137406	0.000137401	1	1	1	1	1	1
AACGTAAGACGTT	393	2142	13	86.28	263737329	101	225309136	27846	5.45038	4.55494	24.8261	9.50694	0.32274	0.12359	0.701534	1.22372e-06	1.22367e-06	1	0	0	1	1	0
AACGTACG	1	4	8	86.28	263737329	101	225309136	32	4	0.0115902	0.0463607	0.0177534	0.000370885	0.000142027	0.316832	1.40627e-09	1.40621e-09	1	0	0	1	0	0
AACGTC	1	4	6	86.28	263737329	101	225309136	24	4	0.0115902	0.0463607	0.0177534	0.000278164	0.00010652	0.237624	1.0547e-09	1.05466e-09	1	0	0	1	0	0
AACGTCTACAG	70	336	11	86.28	263737329	101	225309136	3696	4.8	0.811312	3.8943	1.49128	0.0428373	0.0164041	0.522772	1.62424e-07	1.62417e-07	1	0	0	1	1	0
AACGTCTTGCGT	1	5	12	86.28	263737329	101	225309136	60	5	0.0115902	0.0579509	0.0221917	0.00069541	0.000266301	0.594059	2.63675e-09	2.63664e-09	1	0	0	1	1	0
AACGTGAGACGT	521	2383	12	86.28	263737329	101	225309136	28596	4.5739	6.03848	27.6194	10.5766	0.331433	0.126919	0.543433	1.25668e-06	1.25662e-06	1	0	0	1	1	0
AACGTGC	24	96	7	86.28	263737329	101	225309136	672	4	0.278164	1.11266	0.426081	0.0077886	0.00298257	0.277228	2.95316e-08	2.95304e-08	1	0	0	1	0	0
AACGTGCACCAC	99	471	12	86.28	263737329	101	225309136	5652	4.75758	1.14743	5.45897	2.09046	0.0655076	0.0250855	0.565257	2.48382e-07	2.48372e-07	1	0	0	1	1	0
AACGTGCACCCAC	136	593	13	86.28	263737329	101	225309136	7709	4.36029	1.57626	6.87297	2.63194	0.0893486	0.0342152	0.561226	3.38779e-07	3.38764e-07	1	0	0	1	1	0
AACGTGG	10	49	7	86.28	263737329	101	225309136	343	4.9	0.115902	0.567918	0.217479	0.00397543	0.00152235	0.339604	1.50734e-08	1.50728e-08	1	0	0	1	0	0
AACGTGGACCTT	232	1140	12	86.28	263737329	101	225309136	13680	4.91379	2.68892	13.2128	5.05971	0.158554	0.0607166	0.583817	6.0118e-07	6.01154e-07	1	0	0	1	1	0
AACGTGGATGC	72	355	11	86.28	263737329	101	225309136	3905	4.93056	0.834492	4.11451	1.57561	0.0452596	0.0173317	0.536991	1.71609e-07	1.71601e-07	1	0	0	1	1	0
AACT	320	3193	4	86.28	263737329	101	225309136	12772	9.97813	3.70885	37.0074	14.1716	0.14803	0.0566866	0.395173	5.61277e-07	5.61253e-07	1	0	0	0	0	0
AACTAC	1	7	6	86.28	263737329	101	225309136	42	7	0.0115902	0.0811312	0.0310684	0.000486787	0.000186411	0.415842	1.84573e-09	1.84565e-09	1	0	0	1	0	0
AACTACCAAG	3	14	10	86.28	263737329	101	225309136	140	4.66667	0.0347705	0.162262	0.0621369	0.00162262	0.000621369	0.462046	6.15242e-09	6.15216e-09	1	0	0	1	0	0
AACTACCCC	57	254	9	86.28	263737329	101	225309136	2286	4.45614	0.66064	2.9439	1.12734	0.0264951	0.0101461	0.397082	1.0046e-07	1.00456e-07	1	0	0	1	0	0
AACTACGTAC	1	4	10	86.28	263737329	101	225309136	40	4	0.0115902	0.0463607	0.0177534	0.000463607	0.000177534	0.39604	1.75784e-09	1.75776e-09	1	0	0	1	0	0
AACTACT	1	4	7	86.28	263737329	101	225309136	28	4	0.0115902	0.0463607	0.0177534	0.000324525	0.000124274	0.277228	1.23048e-09	1.23043e-09	1	0	0	1	0	0
AACTAG	1	4	6	86.28	263737329	101	225309136	24	4	0.0115902	0.0463607	0.0177534	0.000278164	0.00010652	0.237624	1.0547e-09	1.05466e-09	1	0	0	1	0	0
AACTAGTGG	7	30	9	86.28	263737329	101	225309136	270	4.28571	0.0811312	0.347705	0.13315	0.00312935	0.00119835	0.381895	1.18654e-08	1.18649e-08	1	0	0	1	0	0
AACTATT	6	29	7	86.28	263737329	101	225309136	203	4.83333	0.069541	0.336115	0.128712	0.0023528	0.000900984	0.334983	8.92102e-09	8.92064e-09	1	0	0	1	0	0
AACTC	6	42	5	86.28	263737329	101	225309136	210	7	0.069541	0.486787	0.186411	0.00243394	0.000932053	0.346535	9.22864e-09	9.22825e-09	1	0	0	1	0	0
AACTCACTC	34	257	9	86.28	263737329	101	225309136	2313	7.55882	0.394066	2.97867	1.14066	0.0268081	0.0102659	0.673559	1.01647e-07	1.01643e-07	1	0	0	1	1	0
AACTCC	10	40	6	86.28	263737329	101	225309136	240	4	0.115902	0.463607	0.177534	0.00278164	0.0010652	0.237624	1.0547e-08	1.05466e-08	1	0	0	1	0	0
AACTCCAGATC	65	267	11	86.28	263737329	101	225309136	2937	4.10769	0.753361	3.09458	1.18504	0.0340403	0.0130354	0.447372	1.29069e-07	1.29064e-07	1	0	0	1	0	0
AACTCCTCCACCTC	124	516	14	86.28	263737329	101	225309136	7224	4.16129	1.43718	5.98053	2.29019	0.0837274	0.0320626	0.576813	3.17465e-07	3.17452e-07	1	0	0	1	1	0
AACTCG	28	112	6	86.28	263737329	101	225309136	672	4	0.324525	1.2981	0.497095	0.0077886	0.00298257	0.237624	2.95316e-08	2.95304e-08	1	0	0	1	0	0
AACTCGCTC	9	42	9	86.28	263737329	101	225309136	378	4.66667	0.104312	0.486787	0.186411	0.00438108	0.00167769	0.415842	1.66115e-08	1.66108e-08	1	0	0	1	0	0
AACTCGGGAGAG	207	1081	12	86.28	263737329	101	225309136	12972	5.22222	2.39917	12.529	4.79785	0.150348	0.0575742	0.620462	5.70066e-07	5.70042e-07	1	0	0	1	1	0
AACTCT	47	227	6	86.28	263737329	101	225309136	1362	4.82979	0.544738	2.63097	1.0075	0.0157858	0.00604503	0.286918	5.98543e-08	5.98518e-08	1	0	0	1	0	0
AACTCTCCCAAG	150	625	12	86.28	263737329	101	225309136	7500	4.16667	1.73853	7.24386	2.77397	0.0869263	0.0332876	0.49505	3.29594e-07	3.2958e-07	1	0	0	1	0	0
AACTCTCCCGAGGAG	205	822	15	86.28	263737329	101	225309136	12330	4.00976	2.37599	9.52712	3.64832	0.142907	0.0547248	0.595508	5.41853e-07	5.4183e-07	1	0	0	1	1	0
AACTG	39	199	5	86.28	263737329	101	225309136	995	5.10256	0.452017	2.30644	0.883231	0.0115322	0.00441615	0.252602	4.37262e-08	4.37243e-08	1	0	0	1	0	0
AACTGAGTCAATGAGT	1	6	16	86.28	263737329	101	225309136	96	6	0.0115902	0.069541	0.0266301	0.00111266	0.000426081	0.950495	4.21881e-09	4.21863e-09	1	0	0	1	1	0
AACTGCAGCGCAG	350	1727	13	86.28	263737329	101	225309136	22451	4.93429	4.05656	20.0162	7.66502	0.260211	0.0996453	0.635106	9.86629e-07	9.86587e-07	1	0	0	1	1	0
AACTGCGCTAG	46	243	11	86.28	263737329	101	225309136	2673	5.28261	0.533148	2.81641	1.07852	0.0309805	0.0118637	0.575334	1.17467e-07	1.17462e-07	1	0	0	1	1	0
AACTGG	6	24	6	86.28	263737329	101	225309136	144	4	0.069541	0.278164	0.10652	0.00166898	0.000639122	0.237624	6.32821e-09	6.32794e-09	1	0	0	1	0	0
AACTGGC	5	26	7	86.28	263737329	101	225309136	182	5.2	0.0579509	0.301344	0.115397	0.00210941	0.000807779	0.360396	7.99815e-09	7.99781e-09	1	0	0	1	0	0
AACTGGCCG	60	286	9	86.28	263737329	101	225309136	2574	4.76667	0.69541	3.31479	1.26937	0.0298331	0.0114243	0.424752	1.13117e-07	1.13112e-07	1	0	0	1	0	0
AACTGGCTGAGCC	207	994	13	86.28	263737329	101	225309136	12922	4.80193	2.39917	11.5206	4.41172	0.149768	0.0573523	0.618071	5.67869e-07	5.67845e-07	1	0	0	1	1	0
AACTGGGTCC	1	4	10	86.28	263737329	101	225309136	40	4	0.0115902	0.0463607	0.0177534	0.000463607	0.000177534	0.39604	1.75784e-09	1.75776e-09	1	0	0	1	0	0
AACTGT	3	12	6	86.28	263737329	101	225309136	72	4	0.0347705	0.139082	0.0532602	0.000834492	0.000319561	0.237624	3.1641e-09	3.16397e-09	1	0	0	1	0	0
AACTGTCAGGT	95	503	11	86.28	263737329	101	225309136	5533	5.29474	1.10107	5.82986	2.23249	0.0641284	0.0245574	0.576655	2.43153e-07	2.43142e-07	1	0	0	1	1	0
AACTT	1	5	5	86.28	263737329	101	225309136	25	5	0.0115902	0.0579509	0.0221917	0.000289754	0.000110959	0.247525	1.09865e-09	1.0986e-09	1	0	0	1	0	0
AACTTAAGTG	63	276	10	86.28	263737329	101	225309136	2760	4.38095	0.730181	3.19889	1.22498	0.0319889	0.0122498	0.433758	1.21291e-07	1.21286e-07	1	0	0	1	0	0
AACTTC	299	1262	6	86.28	263737329	101	225309136	7572	4.22074	3.46546	14.6268	5.60119	0.0877608	0.0336072	0.250737	3.32758e-07	3.32744e-07	1	0	0	1	0	0
AACTTCAGT	119	494	9	86.28	263737329	101	225309136	4446	4.15126	1.37923	5.72554	2.19254	0.0515299	0.0197329	0.369914	1.95383e-07	1.95375e-07	1	0	0	1	0	0
AACTTG	203	857	6	86.28	263737329	101	225309136	5142	4.22167	2.3528	9.93278	3.80366	0.0595967	0.022822	0.250793	2.2597e-07	2.2596e-07	1	0	0	1	0	0
AACTTGAAGTAGAAGTC	2	8	17	86.28	263737329	101	225309136	136	4	0.0231803	0.0927214	0.0355068	0.00157626	0.000603615	0.673267	5.97664e-09	5.97639e-09	1	0	0	1	1	0
AAG	38535	595636	3	86.28	263737329	101	225309136	1786908	15.457	446.627	6903.52	2643.64	20.7106	7.93092	0.459119	7.85273e-05	7.85239e-05	1	1	1	0	0	0
AAGAAGAAGAG	59	284	11	86.28	263737329	101	225309136	3124	4.81356	0.68382	3.29161	1.26049	0.0362077	0.0138654	0.524249	1.37287e-07	1.37281e-07	1	0	0	1	1	0
AAGAAGAGG	184	739	9	86.28	263737329	101	225309136	6651	4.0163	2.13259	8.56514	3.27994	0.0770862	0.0295194	0.357889	2.92284e-07	2.92272e-07	1	0	0	1	0	0
AAGAAT	5	29	6	86.28	263737329	101	225309136	174	5.8	0.0579509	0.336115	0.128712	0.00201669	0.000772272	0.344554	7.64658e-09	7.64626e-09	1	0	0	1	0	0
AAGAATCCTCG	3937	30779	11	86.28	263737329	101	225309136	338569	7.81788	45.6305	356.734	136.608	3.92407	1.50269	0.851452	1.48787e-05	1.48781e-05	1	0	0	1	1	0
AAGAATCGCT	589	2439	10	86.28	263737329	101	225309136	24390	4.14092	6.82661	28.2684	10.8251	0.282684	0.108251	0.409992	1.07184e-06	1.07179e-06	1	0	0	1	0	0
AAGAC	7	40	5	86.28	263737329	101	225309136	200	5.71429	0.0811312	0.463607	0.177534	0.00231803	0.000887669	0.282885	8.78918e-09	8.7888e-09	1	0	0	1	0	0
AAGACC	2	8	6	86.28	263737329	101	225309136	48	4	0.0231803	0.0927214	0.0355068	0.000556328	0.000213041	0.237624	2.1094e-09	2.10931e-09	1	0	0	1	0	0
AAGACCCGAGGG	221	1073	12	86.28	263737329	101	225309136	12876	4.8552	2.56143	12.4363	4.76235	0.149235	0.0571481	0.576856	5.65847e-07	5.65823e-07	1	0	0	1	1	0
AAGACG	57	269	6	86.28	263737329	101	225309136	1614	4.7193	0.66064	3.11776	1.19392	0.0187065	0.00716349	0.280354	7.09287e-08	7.09257e-08	1	0	0	1	0	0
AAGACGCAAGGG	2	12	12	86.28	263737329	101	225309136	144	6	0.0231803	0.139082	0.0532602	0.00166898	0.000639122	0.712871	6.32821e-09	6.32794e-09	1	0	0	1	1	0
AAGACGCTCGC	79	405	11	86.28	263737329	101	225309136	4455	5.12658	0.915624	4.69402	1.79753	0.0516342	0.0197728	0.558341	1.95779e-07	1.95771e-07	1	0	0	1	1	0
AAGACTAGT	4	23	9	86.28	263737329	101	225309136	207	5.75	0.0463607	0.266574	0.102082	0.00239917	0.000918738	0.512376	9.0968e-09	9.09641e-09	1	0	0	1	1	0
AAGACTCAAGGG	62	352	12	86.28	263737329	101	225309136	4224	5.67742	0.718591	4.07974	1.5623	0.0489569	0.0187476	0.674545	1.85627e-07	1.8562e-07	1	0	0	1	1	0
AAGAG	1837	16276	5	86.28	263737329	101	225309136	81380	8.8601	21.2911	188.642	72.2385	0.943208	0.361193	0.438619	3.57632e-06	3.57616e-06	1	0	0	1	0	0
AAGAGACGAGAG	2	8	12	86.28	263737329	101	225309136	96	4	0.0231803	0.0927214	0.0355068	0.00111266	0.000426081	0.475248	4.21881e-09	4.21863e-09	1	0	0	1	0	0
AAGAGACGTCC	71	287	11	86.28	263737329	101	225309136	3157	4.04225	0.822902	3.32638	1.27381	0.0365902	0.0140119	0.440245	1.38737e-07	1.38731e-07	1	0	0	1	0	0
AAGAGAG	302	1758	7	86.28	263737329	101	225309136	12306	5.82119	3.50023	20.3755	7.80261	0.142629	0.0546183	0.403449	5.40798e-07	5.40775e-07	1	0	0	1	0	0
AAGAGAGAGG	307	1231	10	86.28	263737329	101	225309136	12310	4.00977	3.55818	14.2675	5.4636	0.142675	0.054636	0.397007	5.40974e-07	5.40951e-07	1	0	0	1	0	0
AAGAGAGATTC	74	318	11	86.28	263737329	101	225309136	3498	4.2973	0.857673	3.68567	1.41139	0.0405424	0.0155253	0.468022	1.53723e-07	1.53716e-07	1	0	0	1	0	0
AAGAGC	12	48	6	86.28	263737329	101	225309136	288	4	0.139082	0.556328	0.213041	0.00333797	0.00127824	0.237624	1.26564e-08	1.26559e-08	1	0	0	1	0	0
AAGAGCACCGC	77	356	11	86.28	263737329	101	225309136	3916	4.62338	0.892443	4.1261	1.58005	0.0453871	0.0173806	0.503536	1.72092e-07	1.72085e-07	1	0	0	1	1	0
AAGAGCACCGTGC	121	523	13	86.28	263737329	101	225309136	6799	4.32231	1.40241	6.06166	2.32126	0.0788016	0.0301763	0.556337	2.98788e-07	2.98775e-07	1	0	0	1	1	0
AAGAGCAGGCTC	140	682	12	86.28	263737329	101	225309136	8184	4.87143	1.62262	7.9045	3.02695	0.094854	0.0363234	0.578784	3.59653e-07	3.59638e-07	1	0	0	1	1	0
AAGAGCCAGGCC	89	393	12	86.28	263737329	101	225309136	4716	4.41573	1.03153	4.55494	1.74427	0.0546592	0.0209312	0.524641	2.07249e-07	2.0724e-07	1	0	0	1	1	0
AAGAGCCCAGT	1	4	11	86.28	263737329	101	225309136	44	4	0.0115902	0.0463607	0.0177534	0.000509968	0.000195287	0.435644	1.93362e-09	1.93354e-09	1	0	0	1	0	0
AAGAGCGAGC	78	326	10	86.28	263737329	101	225309136	3260	4.17949	0.904033	3.7784	1.4469	0.037784	0.014469	0.413811	1.43264e-07	1.43258e-07	1	0	0	1	0	0
AAGAGCGCAGCG	1	5	12	86.28	263737329	101	225309136	60	5	0.0115902	0.0579509	0.0221917	0.00069541	0.000266301	0.594059	2.63675e-09	2.63664e-09	1	0	0	1	1	0
AAGAGCGGGAG	35	175	11	86.28	263737329	101	225309136	1925	5	0.405656	2.02828	0.776711	0.0223111	0.00854382	0.544554	8.45958e-08	8.45922e-08	1	0	0	1	1	0
AAGAGCTCTGAG	55	261	12	86.28	263737329	101	225309136	3132	4.74545	0.637459	3.02503	1.15841	0.0363004	0.0139009	0.563816	1.37639e-07	1.37633e-07	1	0	0	1	1	0
AAGAGCTGGGG	35	148	11	86.28	263737329	101	225309136	1628	4.22857	0.405656	1.71535	0.656875	0.0188688	0.00722563	0.460537	7.15439e-08	7.15409e-08	1	0	0	1	0	0
AAGAGG	224	945	6	86.28	263737329	101	225309136	5670	4.21875	2.5962	10.9527	4.19424	0.0657163	0.0251654	0.250619	2.49173e-07	2.49163e-07	1	0	0	1	0	0
AAGAGGACGCCGTC	111	494	14	86.28	263737329	101	225309136	6916	4.45045	1.28651	5.72554	2.19254	0.0801576	0.0306956	0.616894	3.0393e-07	3.03917e-07	1	0	0	1	1	0
AAGAGGAGAC	1	4	10	86.28	263737329	101	225309136	40	4	0.0115902	0.0463607	0.0177534	0.000463607	0.000177534	0.39604	1.75784e-09	1.75776e-09	1	0	0	1	0	0
AAGAGGAGAGAGC	2	9	13	86.28	263737329	101	225309136	117	4.5	0.0231803	0.104312	0.0399451	0.00135605	0.000519287	0.579208	5.14167e-09	5.14145e-09	1	0	0	1	1	0
AAGAGGAGC	80	351	9	86.28	263737329	101	225309136	3159	4.3875	0.927214	4.06815	1.55786	0.0366134	0.0140207	0.390965	1.38825e-07	1.38819e-07	1	0	0	1	0	0
AAGAGGAGTCC	222	1154	11	86.28	263737329	101	225309136	12694	5.1982	2.57302	13.3751	5.12185	0.147126	0.0563404	0.56614	5.57849e-07	5.57825e-07	1	0	0	1	1	0
AAGAGGC	4	16	7	86.28	263737329	101	225309136	112	4	0.0463607	0.185443	0.0710135	0.0012981	0.000497095	0.277228	4.92194e-09	4.92173e-09	1	0	0	1	0	0
AAGAGGCG	7	32	8	86.28	263737329	101	225309136	256	4.57143	0.0811312	0.370885	0.142027	0.00296708	0.00113622	0.362093	1.12501e-08	1.12497e-08	1	0	0	1	0	0
AAGAGGGAG	2	8	9	86.28	263737329	101	225309136	72	4	0.0231803	0.0927214	0.0355068	0.000834492	0.000319561	0.356436	3.1641e-09	3.16397e-09	1	0	0	1	0	0
AAGAGGGTGCTCT	112	478	13	86.28	263737329	101	225309136	6214	4.26786	1.2981	5.5401	2.12153	0.0720213	0.0275799	0.549328	2.7308e-07	2.73068e-07	1	0	0	1	1	0
AAGAGT	4	19	6	86.28	263737329	101	225309136	114	4.75	0.0463607	0.220213	0.0843286	0.00132128	0.000505971	0.282178	5.00983e-09	5.00962e-09	1	0	0	1	0	0
AAGAGTC	3	12	7	86.28	263737329	101	225309136	84	4	0.0347705	0.139082	0.0532602	0.000973574	0.000372821	0.277228	3.69145e-09	3.6913e-09	1	0	0	1	0	0
AAGATG	59	236	6	86.28	263737329	101	225309136	1416	4	0.68382	2.73528	1.04745	0.0164117	0.0062847	0.237624	6.22274e-08	6.22247e-08	1	0	0	1	0	0
AAGATGTGG	1	5	9	86.28	263737329	101	225309136	45	5	0.0115902	0.0579509	0.0221917	0.000521558	0.000199726	0.445545	1.97757e-09	1.97748e-09	1	0	0	1	0	0
AAGATTC	40	160	7	86.28	263737329	101	225309136	1120	4	0.463607	1.85443	0.710135	0.012981	0.00497095	0.277228	4.92194e-08	4.92173e-08	1	0	0	1	0	0
AAGC	224	2099	4	86.28	263737329	101	225309136	8396	9.37054	2.5962	24.3278	9.31609	0.0973111	0.0372644	0.37111	3.6897e-07	3.68954e-07	1	0	0	0	0	0
AAGCAC	46	185	6	86.28	263737329	101	225309136	1110	4.02174	0.533148	2.14418	0.821094	0.0128651	0.00492656	0.238915	4.87799e-08	4.87779e-08	1	0	0	1	0	0
AAGCACAC	41	230	8	86.28	263737329	101	225309136	1840	5.60976	0.475197	2.66574	1.02082	0.0213259	0.00816656	0.444337	8.08604e-08	8.0857e-08	1	0	0	1	0	0
AAGCACAGGGC	65	302	11	86.28	263737329	101	225309136	3322	4.64615	0.753361	3.50023	1.34038	0.0385025	0.0147442	0.506017	1.45988e-07	1.45982e-07	1	0	0	1	1	0
AAGCACAGTGC	62	278	11	86.28	263737329	101	225309136	3058	4.48387	0.718591	3.22207	1.23386	0.0354427	0.0135725	0.488342	1.34387e-07	1.34381e-07	1	0	0	1	0	0
AAGCACC	1	4	7	86.28	263737329	101	225309136	28	4	0.0115902	0.0463607	0.0177534	0.000324525	0.000124274	0.277228	1.23048e-09	1.23043e-09	1	0	0	1	0	0
AAGCAG	106	622	6	86.28	263737329	101	225309136	3732	5.86792	1.22856	7.20909	2.76065	0.0432545	0.0165639	0.34859	1.64006e-07	1.63999e-07	1	0	0	1	0	0
AAGCAGCAATC	1	5	11	86.28	263737329	101	225309136	55	5	0.0115902	0.0579509	0.0221917	0.000637459	0.000244109	0.544554	2.41702e-09	2.41692e-09	1	0	0	1	1	0
AAGCAGCGCC	57	253	10	86.28	263737329	101	225309136	2530	4.4386	0.66064	2.93231	1.1229	0.0293231	0.011229	0.439465	1.11183e-07	1.11178e-07	1	0	0	1	0	0
AAGCAGCGCTC	157	769	11	86.28	263737329	101	225309136	8459	4.89809	1.81966	8.91284	3.41309	0.0980413	0.037544	0.533455	3.71738e-07	3.71722e-07	1	0	0	1	1	0
AAGCAGCTCCGC	9	52	12	86.28	263737329	101	225309136	624	5.77778	0.104312	0.602689	0.230794	0.00723227	0.00276953	0.686469	2.74222e-08	2.74211e-08	1	0	0	1	1	0
AAGCAGGAGGAGCTCAGG	1	4	18	86.28	263737329	101	225309136	72	4	0.0115902	0.0463607	0.0177534	0.000834492	0.000319561	0.712871	3.1641e-09	3.16397e-09	1	0	0	1	1	0
AAGCAGGCG	262	1068	9	86.28	263737329	101	225309136	9612	4.07634	3.03662	12.3783	4.74015	0.111405	0.0426614	0.363238	4.22408e-07	4.2239e-07	1	0	0	1	0	0
AAGCAGGT	2	18	8	86.28	263737329	101	225309136	144	9	0.0231803	0.208623	0.0798902	0.00166898	0.000639122	0.712871	6.32821e-09	6.32794e-09	1	0	0	1	1	0
AAGCAT	2	8	6	86.28	263737329	101	225309136	48	4	0.0231803	0.0927214	0.0355068	0.000556328	0.000213041	0.237624	2.1094e-09	2.10931e-09	1	0	0	1	0	0
AAGCC	53	265	5	86.28	263737329	101	225309136	1325	5	0.614279	3.0714	1.17616	0.015357	0.00588081	0.247525	5.82283e-08	5.82258e-08	1	0	0	1	0	0
AAGCCAAGG	91	632	9	86.28	263737329	101	225309136	5688	6.94505	1.05471	7.32499	2.80503	0.0659249	0.0252453	0.618866	2.49964e-07	2.49954e-07	1	0	0	1	1	0
AAGCCACAGG	78	410	10	86.28	263737329	101	225309136	4100	5.25641	0.904033	4.75197	1.81972	0.0475197	0.0181972	0.520437	1.80178e-07	1.8017e-07	1	0	0	1	1	0
AAGCCAGAGGC	48	222	11	86.28	263737329	101	225309136	2442	4.625	0.556328	2.57302	0.985313	0.0283032	0.0108384	0.503713	1.07316e-07	1.07311e-07	1	0	0	1	1	0
AAGCCC	311	1299	6	86.28	263737329	101	225309136	7794	4.17685	3.60454	15.0556	5.76541	0.0903338	0.0345925	0.24813	3.42514e-07	3.425e-07	1	0	0	1	0	0
AAGCCCAATGGG	160	765	12	86.28	263737329	101	225309136	9180	4.78125	1.85443	8.86648	3.39534	0.106398	0.040744	0.568069	4.03423e-07	4.03406e-07	1	0	0	1	1	0
AAGCCCAGAGGG	222	925	12	86.28	263737329	101	225309136	11100	4.16667	2.57302	10.7209	4.10547	0.128651	0.0492656	0.49505	4.87799e-07	4.87779e-07	1	0	0	1	0	0
AAGCCCAGCAGC	82	365	12	86.28	263737329	101	225309136	4380	4.45122	0.950394	4.23041	1.62	0.050765	0.01944	0.528858	1.92483e-07	1.92475e-07	1	0	0	1	1	0
AAGCCG	27	128	6	86.28	263737329	101	225309136	768	4.74074	0.312935	1.48354	0.568108	0.00890125	0.00340865	0.281628	3.37504e-08	3.3749e-08	1	0	0	1	0	0
AAGCCGAAGGG	91	476	11	86.28	263737329	101	225309136	5236	5.23077	1.05471	5.51692	2.11265	0.0606861	0.0232392	0.569688	2.30101e-07	2.30091e-07	1	0	0	1	1	0
AAGCCGGCGAGC	79	362	12	86.28	263737329	101	225309136	4344	4.58228	0.915624	4.19564	1.60668	0.0503477	0.0192802	0.544429	1.90901e-07	1.90893e-07	1	0	0	1	1	0
AAGCCTCGACGGC	216	918	13	86.28	263737329	101	225309136	11934	4.25	2.50348	10.6398	4.0744	0.138317	0.0529672	0.54703	5.2445e-07	5.24428e-07	1	0	0	1	1	0
AAGCG	48	240	5	86.28	263737329	101	225309136	1200	5	0.556328	2.78164	1.0652	0.0139082	0.00532602	0.247525	5.27351e-08	5.27328e-08	1	0	0	1	0	0
AAGCGACACC	64	323	10	86.28	263737329	101	225309136	3230	5.04688	0.741771	3.74363	1.43359	0.0374363	0.0143359	0.499691	1.41945e-07	1.41939e-07	1	0	0	1	0	0
AAGCGACAGC	25	158	10	86.28	263737329	101	225309136	1580	6.32	0.289754	1.83125	0.701259	0.0183125	0.00701259	0.625743	6.94345e-08	6.94316e-08	1	0	0	1	1	0
AAGCGATGAATC	1	4	12	86.28	263737329	101	225309136	48	4	0.0115902	0.0463607	0.0177534	0.000556328	0.000213041	0.475248	2.1094e-09	2.10931e-09	1	0	0	1	0	0
AAGCGCTAGCAC	103	462	12	86.28	263737329	101	225309136	5544	4.48544	1.19379	5.35466	2.05052	0.0642559	0.0246062	0.532923	2.43636e-07	2.43626e-07	1	0	0	1	1	0
AAGCGGCGGC	7	34	10	86.28	263737329	101	225309136	340	4.85714	0.0811312	0.394066	0.150904	0.00394066	0.00150904	0.480905	1.49416e-08	1.4941e-08	1	0	0	1	0	0
AAGCGGCGTC	4	16	10	86.28	263737329	101	225309136	160	4	0.0463607	0.185443	0.0710135	0.00185443	0.000710135	0.39604	7.03134e-09	7.03104e-09	1	0	0	1	0	0
AAGCGGCTGC	156	741	10	86.28	263737329	101	225309136	7410	4.75	1.80807	8.58832	3.28881	0.0858832	0.0328881	0.470297	3.25639e-07	3.25625e-07	1	0	0	1	0	0
AAGCGGCTGG	240	1081	10	86.28	263737329	101	225309136	10810	4.50417	2.78164	12.529	4.79785	0.12529	0.0479785	0.445957	4.75055e-07	4.75035e-07	1	0	0	1	0	0
AAGCGGGAGCAG	282	1460	12	86.28	263737329	101	225309136	17520	5.1773	3.26843	16.9217	6.47999	0.20306	0.0777598	0.615125	7.69932e-07	7.69899e-07	1	0	0	1	1	0
AAGCGGGGT	61	279	9	86.28	263737329	101	225309136	2511	4.57377	0.707	3.23366	1.2383	0.0291029	0.0111447	0.407564	1.10348e-07	1.10343e-07	1	0	0	1	0	0
AAGCGGGTGC	52	252	10	86.28	263737329	101	225309136	2520	4.84615	0.602689	2.92072	1.11846	0.0292072	0.0111846	0.479817	1.10744e-07	1.10739e-07	1	0	0	1	0	0
AAGCGGTCAGC	56	241	11	86.28	263737329	101	225309136	2651	4.30357	0.64905	2.79323	1.06964	0.0307255	0.0117661	0.468706	1.16501e-07	1.16496e-07	1	0	0	1	0	0
AAGCGGTGCAGCCC	388	1589	14	86.28	263737329	101	225309136	22246	4.09536	4.49699	18.4168	7.05253	0.257835	0.0987355	0.567674	9.7762e-07	9.77579e-07	1	0	0	1	1	0
AAGCT	54	277	5	86.28	263737329	101	225309136	1385	5.12963	0.625869	3.21048	1.22942	0.0160524	0.00614711	0.253942	6.08651e-08	6.08625e-08	1	0	0	1	0	0
AAGCTAAGG	77	529	9	86.28	263737329	101	225309136	4761	6.87013	0.892443	6.1312	2.34789	0.0551808	0.021131	0.61219	2.09226e-07	2.09217e-07	1	0	0	1	1	0
AAGCTACGCC	74	390	10	86.28	263737329	101	225309136	3900	5.27027	0.857673	4.52017	1.73096	0.0452017	0.0173096	0.521809	1.71389e-07	1.71382e-07	1	0	0	1	1	0
AAGCTC	524	3016	6	86.28	263737329	101	225309136	18096	5.75573	6.07325	34.956	13.3861	0.209736	0.0803163	0.341924	7.95245e-07	7.95211e-07	1	0	0	1	0	0
AAGCTCCACGG	1	4	11	86.28	263737329	101	225309136	44	4	0.0115902	0.0463607	0.0177534	0.000509968	0.000195287	0.435644	1.93362e-09	1.93354e-09	1	0	0	1	0	0
AAGCTCCAGAG	59	286	11	86.28	263737329	101	225309136	3146	4.84746	0.68382	3.31479	1.26937	0.0364627	0.013963	0.527941	1.38254e-07	1.38248e-07	1	0	0	1	1	0
AAGCTCCTCGCC	123	591	12	86.28	263737329	101	225309136	7092	4.80488	1.42559	6.84979	2.62306	0.0821975	0.0314768	0.570877	3.11664e-07	3.11651e-07	1	0	0	1	1	0
AAGCTCGGCGTC	130	578	12	86.28	263737329	101	225309136	6936	4.44615	1.50672	6.69912	2.56536	0.0803894	0.0307844	0.528256	3.04809e-07	3.04796e-07	1	0	0	1	1	0
AAGCTG	1	4	6	86.28	263737329	101	225309136	24	4	0.0115902	0.0463607	0.0177534	0.000278164	0.00010652	0.237624	1.0547e-09	1.05466e-09	1	0	0	1	0	0
AAGCTGCAGCAG	1	5	12	86.28	263737329	101	225309136	60	5	0.0115902	0.0579509	0.0221917	0.00069541	0.000266301	0.594059	2.63675e-09	2.63664e-09	1	0	0	1	1	0
AAGCTGCGCTC	1	6	11	86.28	263737329	101	225309136	66	6	0.0115902	0.069541	0.0266301	0.000764951	0.000292931	0.653465	2.90043e-09	2.90031e-09	1	0	0	1	1	0
AAGCTGCTGCC	142	641	11	86.28	263737329	101	225309136	7051	4.51408	1.6458	7.4293	2.84498	0.0817223	0.0312948	0.491633	3.09862e-07	3.09849e-07	1	0	0	1	0	0
AAGCTGGAGCTC	70	280	12	86.28	263737329	101	225309136	3360	4	0.811312	3.24525	1.24274	0.038943	0.0149128	0.475248	1.47658e-07	1.47652e-07	1	0	0	1	0	0
AAGCTGGAGCTG	166	756	12	86.28	263737329	101	225309136	9072	4.55422	1.92397	8.76217	3.35539	0.105146	0.0402647	0.541095	3.98677e-07	3.9866e-07	1	0	0	1	1	0
AAGCTTAGCGG	1	7	11	86.28	263737329	101	225309136	77	7	0.0115902	0.0811312	0.0310684	0.000892443	0.000341753	0.762376	3.38383e-09	3.38369e-09	1	0	0	1	1	0
AAGG	1225	11051	4	86.28	263737329	101	225309136	44204	9.02122	14.198	128.083	49.0482	0.512332	0.196193	0.357276	1.94258e-06	1.9425e-06	1	0	0	0	0	0
AAGGAC	38	152	6	86.28	263737329	101	225309136	912	4	0.440427	1.76171	0.674629	0.0105702	0.00404777	0.237624	4.00787e-08	4.00769e-08	1	0	0	1	0	0
AAGGACCTG	49	225	9	86.28	263737329	101	225309136	2025	4.59184	0.567918	2.60779	0.998628	0.0234701	0.00898765	0.409174	8.89904e-08	8.89866e-08	1	0	0	1	0	0
AAGGACGGGACGT	183	837	13	86.28	263737329	101	225309136	10881	4.57377	2.121	9.70097	3.7149	0.126113	0.0482936	0.588703	4.78175e-07	4.78155e-07	1	0	0	1	1	0
AAGGACTGAG	106	526	10	86.28	263737329	101	225309136	5260	4.96226	1.22856	6.09643	2.33457	0.0609643	0.0233457	0.491313	2.31155e-07	2.31146e-07	1	0	0	1	0	0
AAGGAG	594	4356	6	86.28	263737329	101	225309136	26136	7.33333	6.88456	50.4868	19.3334	0.302921	0.116001	0.435644	1.14857e-06	1.14852e-06	1	0	0	1	0	0
AAGGAGAGAG	145	625	10	86.28	263737329	101	225309136	6250	4.31034	1.68057	7.24386	2.77397	0.0724386	0.0277397	0.426767	2.74662e-07	2.7465e-07	1	0	0	1	0	0
AAGGAGAGAGGGAG	29	116	14	86.28	263737329	101	225309136	1624	4	0.336115	1.34446	0.514848	0.0188224	0.00720787	0.554455	7.13681e-08	7.13651e-08	1	0	0	1	1	0
AAGGAGAGGGG	131	596	11	86.28	263737329	101	225309136	6556	4.54962	1.51831	6.90774	2.64525	0.0759852	0.0290978	0.495503	2.88109e-07	2.88097e-07	1	0	0	1	0	0
AAGGAGCACACC	1	4	12	86.28	263737329	101	225309136	48	4	0.0115902	0.0463607	0.0177534	0.000556328	0.000213041	0.475248	2.1094e-09	2.10931e-09	1	0	0	1	0	0
AAGGAGCAG	4	16	9	86.28	263737329	101	225309136	144	4	0.0463607	0.185443	0.0710135	0.00166898	0.000639122	0.356436	6.32821e-09	6.32794e-09	1	0	0	1	0	0
AAGGAGCC	108	477	8	86.28	263737329	101	225309136	3816	4.41667	1.25174	5.52851	2.11709	0.0442281	0.0169367	0.349835	1.67698e-07	1.6769e-07	1	0	0	1	0	0
AAGGAGCCGC	100	586	10	86.28	263737329	101	225309136	5860	5.86	1.15902	6.79184	2.60087	0.0679184	0.0260087	0.580198	2.57523e-07	2.57512e-07	1	0	0	1	1	0
AAGGAGCGTGTCCTCCTG	1	5	18	86.28	263737329	101	225309136	90	5	0.0115902	0.0579509	0.0221917	0.00104312	0.000399451	0.891089	3.95513e-09	3.95496e-09	1	0	0	1	1	0
AAGGAGG	132	577	7	86.28	263737329	101	225309136	4039	4.37121	1.5299	6.68753	2.56093	0.0468127	0.0179265	0.302955	1.77497e-07	1.7749e-07	1	0	0	1	0	0
AAGGAGGATGGAG	122	529	13	86.28	263737329	101	225309136	6877	4.33607	1.414	6.1312	2.34789	0.0797056	0.0305225	0.558107	3.02216e-07	3.02203e-07	1	0	0	1	1	0
AAGGAT	1	4	6	86.28	263737329	101	225309136	24	4	0.0115902	0.0463607	0.0177534	0.000278164	0.00010652	0.237624	1.0547e-09	1.05466e-09	1	0	0	1	0	0
AAGGC	1	5	5	86.28	263737329	101	225309136	25	5	0.0115902	0.0579509	0.0221917	0.000289754	0.000110959	0.247525	1.09865e-09	1.0986e-09	1	0	0	1	0	0
AAGGCAC	51	204	7	86.28	263737329	101	225309136	1428	4	0.591099	2.36439	0.905423	0.0165508	0.00633796	0.277228	6.27547e-08	6.27521e-08	1	0	0	1	0	0
AAGGCACGCCTAG	121	556	13	86.28	263737329	101	225309136	7228	4.59504	1.40241	6.44414	2.46772	0.0837738	0.0320804	0.591441	3.17641e-07	3.17627e-07	1	0	0	1	1	0
AAGGCACTGG	87	465	10	86.28	263737329	101	225309136	4650	5.34483	1.00834	5.38943	2.06383	0.0538943	0.0206383	0.529191	2.04348e-07	2.0434e-07	1	0	0	1	1	0
AAGGCAGAGCG	110	655	11	86.28	263737329	101	225309136	7205	5.95455	1.27492	7.59156	2.90712	0.0835072	0.0319783	0.648515	3.1663e-07	3.16617e-07	1	0	0	1	1	0
AAGGCCAAGGG	84	388	11	86.28	263737329	101	225309136	4268	4.61905	0.973574	4.49699	1.72208	0.0494669	0.0189429	0.503065	1.87561e-07	1.87553e-07	1	0	0	1	1	0
AAGGCCAGCTGG	183	871	12	86.28	263737329	101	225309136	10452	4.75956	2.121	10.095	3.8658	0.12114	0.0463896	0.565493	4.59322e-07	4.59303e-07	1	0	0	1	1	0
AAGGCCCCTACC	75	317	12	86.28	263737329	101	225309136	3804	4.22667	0.869263	3.67408	1.40696	0.044089	0.0168835	0.502178	1.6717e-07	1.67163e-07	1	0	0	1	1	0
AAGGCCCTCCCC	42	171	12	86.28	263737329	101	225309136	2052	4.07143	0.486787	1.98192	0.758957	0.023783	0.00910749	0.483734	9.0177e-08	9.01731e-08	1	0	0	1	0	0
AAGGCCCTGG	51	223	10	86.28	263737329	101	225309136	2230	4.37255	0.591099	2.58461	0.989751	0.0258461	0.00989751	0.432926	9.79993e-08	9.79952e-08	1	0	0	1	0	0
AAGGCCG	14	58	7	86.28	263737329	101	225309136	406	4.14286	0.162262	0.67223	0.257424	0.00470561	0.00180197	0.287129	1.7842e-08	1.78413e-08	1	0	0	1	0	0
AAGGCCTCAGCG	90	366	12	86.28	263737329	101	225309136	4392	4.06667	1.04312	4.242	1.62443	0.050904	0.0194932	0.483168	1.9301e-07	1.93002e-07	1	0	0	1	0	0
AAGGCCTGCG	6	24	10	86.28	263737329	101	225309136	240	4	0.069541	0.278164	0.10652	0.00278164	0.0010652	0.39604	1.0547e-08	1.05466e-08	1	0	0	1	0	0
AAGGCG	15	86	6	86.28	263737329	101	225309136	516	5.73333	0.173853	0.996755	0.381698	0.00598053	0.00229019	0.340594	2.26761e-08	2.26751e-08	1	0	0	1	0	0
AAGGCGAGGAGG	125	604	12	86.28	263737329	101	225309136	7248	4.832	1.44877	7.00046	2.68076	0.0840056	0.0321691	0.574099	3.1852e-07	3.18506e-07	1	0	0	1	1	0
AAGGCGCGAGC	137	548	11	86.28	263737329	101	225309136	6028	4	1.58785	6.35141	2.43221	0.0698656	0.0267544	0.435644	2.64906e-07	2.64895e-07	1	0	0	1	0	0
AAGGCGGGAGC	137	796	11	86.28	263737329	101	225309136	8756	5.81022	1.58785	9.22578	3.53292	0.101484	0.0388622	0.632796	3.8479e-07	3.84774e-07	1	0	0	1	1	0
AAGGCGGGTGC	61	285	11	86.28	263737329	101	225309136	3135	4.67213	0.707	3.3032	1.26493	0.0363352	0.0139142	0.508846	1.3777e-07	1.37765e-07	1	0	0	1	1	0
AAGGCGTCGGCC	133	674	12	86.28	263737329	101	225309136	8088	5.06767	1.54149	7.81178	2.99145	0.0937413	0.0358973	0.602099	3.55434e-07	3.55419e-07	1	0	0	1	1	0
AAGGCGTGGC	241	1100	10	86.28	263737329	101	225309136	11000	4.56432	2.79323	12.7492	4.88218	0.127492	0.0488218	0.451912	4.83405e-07	4.83384e-07	1	0	0	1	0	0
AAGGCTAGCTGC	110	501	12	86.28	263737329	101	225309136	6012	4.55455	1.27492	5.80668	2.22361	0.0696801	0.0266833	0.541134	2.64203e-07	2.64191e-07	1	0	0	1	1	0
AAGGCTCC	1	4	8	86.28	263737329	101	225309136	32	4	0.0115902	0.0463607	0.0177534	0.000370885	0.000142027	0.316832	1.40627e-09	1.40621e-09	1	0	0	1	0	0
AAGGCTCCAGCC	116	474	12	86.28	263737329	101	225309136	5688	4.08621	1.34446	5.49374	2.10378	0.0659249	0.0252453	0.48549	2.49964e-07	2.49954e-07	1	0	0	1	0	0
AAGGCTCCCACC	105	476	12	86.28	263737329	101	225309136	5712	4.53333	1.21697	5.51692	2.11265	0.0662031	0.0253518	0.538614	2.51019e-07	2.51008e-07	1	0	0	1	1	0
AAGGCTCCGAGC	87	367	12	86.28	263737329	101	225309136	4404	4.21839	1.00834	4.25359	1.62887	0.0510431	0.0195465	0.501195	1.93538e-07	1.93529e-07	1	0	0	1	1	0
AAGGCTCTATAGC	63	274	13	86.28	263737329	101	225309136	3562	4.34921	0.730181	3.17571	1.21611	0.0412842	0.0158094	0.559799	1.56535e-07	1.56529e-07	1	0	0	1	1	0
AAGGCTGACTG	1	7	11	86.28	263737329	101	225309136	77	7	0.0115902	0.0811312	0.0310684	0.000892443	0.000341753	0.762376	3.38383e-09	3.38369e-09	1	0	0	1	1	0
AAGGG	560	3388	5	86.28	263737329	101	225309136	16940	6.05	6.4905	39.2675	15.0371	0.196338	0.0751856	0.299505	7.44443e-07	7.44412e-07	1	0	0	1	0	0
AAGGGAAGTCC	166	971	11	86.28	263737329	101	225309136	10681	5.8494	1.92397	11.2541	4.30963	0.123795	0.047406	0.637063	4.69386e-07	4.69366e-07	1	0	0	1	1	0
AAGGGACTCCGGC	32	149	13	86.28	263737329	101	225309136	1937	4.65625	0.370885	1.72694	0.661314	0.0224502	0.00859708	0.599319	8.51232e-08	8.51196e-08	1	0	0	1	1	0
AAGGGAG	2	14	7	86.28	263737329	101	225309136	98	7	0.0231803	0.162262	0.0621369	0.00113584	0.000434958	0.485149	4.3067e-09	4.30651e-09	1	0	0	1	0	0
AAGGGAGACCCG	223	1134	12	86.28	263737329	101	225309136	13608	5.0852	2.58461	13.1433	5.03308	0.157719	0.060397	0.604182	5.98016e-07	5.9799e-07	1	0	0	1	1	0
AAGGGAGAG	28	120	9	86.28	263737329	101	225309136	1080	4.28571	0.324525	1.39082	0.532602	0.0125174	0.00479341	0.381895	4.74616e-08	4.74595e-08	1	0	0	1	0	0
AAGGGAGCCCAT	207	904	12	86.28	263737329	101	225309136	10848	4.36715	2.39917	10.4775	4.01227	0.12573	0.0481472	0.518869	4.76725e-07	4.76705e-07	1	0	0	1	1	0
AAGGGAGG	257	1093	8	86.28	263737329	101	225309136	8744	4.25292	2.97867	12.6681	4.85111	0.101344	0.0388089	0.336865	3.84263e-07	3.84247e-07	1	0	0	1	0	0
AAGGGAGGC	66	330	9	86.28	263737329	101	225309136	2970	5	0.764951	3.82476	1.46465	0.0344228	0.0131819	0.445545	1.30519e-07	1.30514e-07	1	0	0	1	0	0
AAGGGAGGTCCTG	402	1968	13	86.28	263737329	101	225309136	25584	4.89552	4.65925	22.8095	8.73467	0.296523	0.113551	0.630117	1.12431e-06	1.12426e-06	1	0	0	1	1	0
AAGGGAGTGGGT	413	1897	12	86.28	263737329	101	225309136	22764	4.59322	4.78674	21.9866	8.41954	0.263839	0.101035	0.545729	1.00038e-06	1.00034e-06	1	0	0	1	1	0
AAGGGC	1	4	6	86.28	263737329	101	225309136	24	4	0.0115902	0.0463607	0.0177534	0.000278164	0.00010652	0.237624	1.0547e-09	1.05466e-09	1	0	0	1	0	0
AAGGGCAGAGCCCGT	201	891	15	86.28	263737329	101	225309136	13365	4.43284	2.32962	10.3268	3.95457	0.154903	0.0593185	0.658342	5.87337e-07	5.87312e-07	1	0	0	1	1	0
AAGGGCAGGGCATGGT	1	6	16	86.28	263737329	101	225309136	96	6	0.0115902	0.069541	0.0266301	0.00111266	0.000426081	0.950495	4.21881e-09	4.21863e-09	1	0	0	1	1	0
AAGGGCG	92	368	7	86.28	263737329	101	225309136	2576	4	1.0663	4.26518	1.63331	0.0298563	0.0114332	0.277228	1.13205e-07	1.132e-07	1	0	0	1	0	0
AAGGGCGCCT	20	81	10	86.28	263737329	101	225309136	810	4.05	0.231803	0.938804	0.359506	0.00938804	0.00359506	0.40099	3.55962e-08	3.55947e-08	1	0	0	1	0	0
AAGGGCGTACCG	462	2385	12	86.28	263737329	101	225309136	28620	5.16234	5.35466	27.6426	10.5855	0.331711	0.127025	0.613347	1.25773e-06	1.25768e-06	1	0	0	1	1	0
AAGGGCTACCG	1	5	11	86.28	263737329	101	225309136	55	5	0.0115902	0.0579509	0.0221917	0.000637459	0.000244109	0.544554	2.41702e-09	2.41692e-09	1	0	0	1	1	0
AAGGGCTGCCAG	26	109	12	86.28	263737329	101	225309136	1308	4.19231	0.301344	1.26333	0.48378	0.0151599	0.00580536	0.498096	5.74812e-08	5.74788e-08	1	0	0	1	0	0
AAGGGG	74	302	6	86.28	263737329	101	225309136	1812	4.08108	0.857673	3.50023	1.34038	0.0210014	0.00804228	0.24244	7.963e-08	7.96266e-08	1	0	0	1	0	0
AAGGGGAGAG	96	459	10	86.28	263737329	101	225309136	4590	4.78125	1.11266	5.31989	2.0372	0.0531989	0.020372	0.473391	2.01712e-07	2.01703e-07	1	0	0	1	0	0
AAGGGGAGCCG	50	242	11	86.28	263737329	101	225309136	2662	4.84	0.579509	2.80482	1.07408	0.030853	0.0118149	0.527129	1.16984e-07	1.16979e-07	1	0	0	1	1	0
AAGGGGAGGAG	36	169	11	86.28	263737329	101	225309136	1859	4.69444	0.417246	1.95874	0.750081	0.0215461	0.00825089	0.511276	8.16954e-08	8.16919e-08	1	0	0	1	1	0
AAGGGGAGGG	21	92	10	86.28	263737329	101	225309136	920	4.38095	0.243394	1.0663	0.408328	0.010663	0.00408328	0.433758	4.04302e-08	4.04285e-08	1	0	0	1	0	0
AAGGGGAGTG	1	5	10	86.28	263737329	101	225309136	50	5	0.0115902	0.0579509	0.0221917	0.000579509	0.000221917	0.49505	2.19729e-09	2.1972e-09	1	0	0	1	0	0
AAGGGGGAAT	1	4	10	86.28	263737329	101	225309136	40	4	0.0115902	0.0463607	0.0177534	0.000463607	0.000177534	0.39604	1.75784e-09	1.75776e-09	1	0	0	1	0	0
AAGGGGTAGCC	69	338	11	86.28	263737329	101	225309136	3718	4.89855	0.799722	3.91748	1.50016	0.0430923	0.0165018	0.533506	1.63391e-07	1.63384e-07	1	0	0	1	1	0
AAGGGTCGCCCTAT	156	642	14	86.28	263737329	101	225309136	8988	4.11538	1.80807	7.44089	2.84942	0.104172	0.0398919	0.570449	3.94986e-07	3.94969e-07	1	0	0	1	1	0
AAGGGTGTGCCCG	306	1492	13	86.28	263737329	101	225309136	19396	4.87582	3.54659	17.2925	6.62201	0.224803	0.0860862	0.62758	8.52374e-07	8.52338e-07	1	0	0	1	1	0
AAGGT	33	221	5	86.28	263737329	101	225309136	1105	6.69697	0.382476	2.56143	0.980875	0.0128071	0.00490437	0.331533	4.85602e-08	4.85581e-08	1	0	0	1	0	0
AAGGTACACT	126	576	10	86.28	263737329	101	225309136	5760	4.57143	1.46036	6.67594	2.55649	0.0667594	0.0255649	0.452617	2.53128e-07	2.53118e-07	1	0	0	1	0	0
AAGGTACCTCT	82	348	11	86.28	263737329	101	225309136	3828	4.2439	0.950394	4.03338	1.54454	0.0443672	0.01699	0.462207	1.68225e-07	1.68218e-07	1	0	0	1	0	0
AAGGTCCTGGCC	429	2079	12	86.28	263737329	101	225309136	24948	4.84615	4.97218	24.096	9.22732	0.289152	0.110728	0.575781	1.09636e-06	1.09632e-06	1	0	0	1	1	0
AAGGTCCTGGGC	55	247	12	86.28	263737329	101	225309136	2964	4.49091	0.637459	2.86277	1.09627	0.0343533	0.0131553	0.533573	1.30256e-07	1.3025e-07	1	0	0	1	1	0
AAGGTCTGATG	31	143	11	86.28	263737329	101	225309136	1573	4.6129	0.359295	1.65739	0.634684	0.0182313	0.00698152	0.502395	6.91269e-08	6.91239e-08	1	0	0	1	1	0
AAGGTG	3	13	6	86.28	263737329	101	225309136	78	4.33333	0.0347705	0.150672	0.0576985	0.000904033	0.000346191	0.257426	3.42778e-09	3.42763e-09	1	0	0	1	0	0
AAGGTGACCCTGG	95	391	13	86.28	263737329	101	225309136	5083	4.11579	1.10107	4.53176	1.73539	0.0589128	0.0225601	0.529755	2.23377e-07	2.23367e-07	1	0	0	1	1	0
AAGGTGCCTCCC	139	621	12	86.28	263737329	101	225309136	7452	4.46763	1.61103	7.1975	2.75621	0.08637	0.0330746	0.530807	3.27485e-07	3.27471e-07	1	0	0	1	1	0
AAGGTGCTGTGCACC	110	460	15	86.28	263737329	101	225309136	6900	4.18182	1.27492	5.33148	2.04164	0.0799722	0.0306246	0.621062	3.03227e-07	3.03214e-07	1	0	0	1	1	0
AAGGTGTC	1	4	8	86.28	263737329	101	225309136	32	4	0.0115902	0.0463607	0.0177534	0.000370885	0.000142027	0.316832	1.40627e-09	1.40621e-09	1	0	0	1	0	0
AAGT	501	6002	4	86.28	263737329	101	225309136	24008	11.98	5.80668	69.5642	26.639	0.278257	0.106556	0.474457	1.05505e-06	1.05501e-06	1	0	0	0	0	0
AAGTACC	3	12	7	86.28	263737329	101	225309136	84	4	0.0347705	0.139082	0.0532602	0.000973574	0.000372821	0.277228	3.69145e-09	3.6913e-09	1	0	0	1	0	0
AAGTAG	2	8	6	86.28	263737329	101	225309136	48	4	0.0231803	0.0927214	0.0355068	0.000556328	0.000213041	0.237624	2.1094e-09	2.10931e-09	1	0	0	1	0	0
AAGTAGCGTG	7	40	10	86.28	263737329	101	225309136	400	5.71429	0.0811312	0.463607	0.177534	0.00463607	0.00177534	0.565771	1.75784e-08	1.75776e-08	1	0	0	1	1	0
AAGTAGTC	1	4	8	86.28	263737329	101	225309136	32	4	0.0115902	0.0463607	0.0177534	0.000370885	0.000142027	0.316832	1.40627e-09	1.40621e-09	1	0	0	1	0	0
AAGTAT	3	14	6	86.28	263737329	101	225309136	84	4.66667	0.0347705	0.162262	0.0621369	0.000973574	0.000372821	0.277228	3.69145e-09	3.6913e-09	1	0	0	1	0	0
AAGTATACTC	212	1037	10	86.28	263737329	101	225309136	10370	4.89151	2.45712	12.019	4.60257	0.12019	0.0460257	0.484308	4.55719e-07	4.557e-07	1	0	0	1	0	0
AAGTATG	1	5	7	86.28	263737329	101	225309136	35	5	0.0115902	0.0579509	0.0221917	0.000405656	0.000155342	0.346535	1.53811e-09	1.53804e-09	1	0	0	1	0	0
AAGTATTACC	1405	6146	10	86.28	263737329	101	225309136	61460	4.37438	16.2842	71.2332	27.2781	0.712332	0.272781	0.433107	2.70091e-06	2.7008e-06	1	0	0	1	0	0
AAGTC	66	331	5	86.28	263737329	101	225309136	1655	5.01515	0.764951	3.83635	1.46909	0.0191817	0.00734546	0.248275	7.27304e-08	7.27274e-08	1	0	0	1	0	0
AAGTCAC	17	68	7	86.28	263737329	101	225309136	476	4	0.197033	0.788132	0.301808	0.00551692	0.00211265	0.277228	2.09182e-08	2.09174e-08	1	0	0	1	0	0
AAGTCC	6	24	6	86.28	263737329	101	225309136	144	4	0.069541	0.278164	0.10652	0.00166898	0.000639122	0.237624	6.32821e-09	6.32794e-09	1	0	0	1	0	0
AAGTCG	43	333	6	86.28	263737329	101	225309136	1998	7.74419	0.498377	3.85953	1.47797	0.0231572	0.00886782	0.460051	8.78039e-08	8.78002e-08	1	0	0	1	0	0
AAGTCGACTCCC	292	1761	12	86.28	263737329	101	225309136	21132	6.03082	3.38433	20.4103	7.81593	0.244924	0.0937911	0.716533	9.28665e-07	9.28625e-07	1	0	0	1	1	0
AAGTCGAGT	4	16	9	86.28	263737329	101	225309136	144	4	0.0463607	0.185443	0.0710135	0.00166898	0.000639122	0.356436	6.32821e-09	6.32794e-09	1	0	0	1	0	0
AAGTCGCCGTC	19	91	11	86.28	263737329	101	225309136	1001	4.78947	0.220213	1.05471	0.40389	0.0116018	0.00444278	0.521626	4.39898e-08	4.3988e-08	1	0	0	1	1	0
AAGTCGTCATGTG	3	16	13	86.28	263737329	101	225309136	208	5.33333	0.0347705	0.185443	0.0710135	0.00241076	0.000923176	0.686469	9.14075e-09	9.14036e-09	1	0	0	1	1	0
AAGTCGTGTG	1	5	10	86.28	263737329	101	225309136	50	5	0.0115902	0.0579509	0.0221917	0.000579509	0.000221917	0.49505	2.19729e-09	2.1972e-09	1	0	0	1	0	0
AAGTCT	16	64	6	86.28	263737329	101	225309136	384	4	0.185443	0.741771	0.284054	0.00445063	0.00170433	0.237624	1.68752e-08	1.68745e-08	1	0	0	1	0	0
AAGTG	203	1048	5	86.28	263737329	101	225309136	5240	5.16256	2.3528	12.1465	4.65139	0.0607325	0.0232569	0.255572	2.30276e-07	2.30267e-07	1	0	0	1	0	0
AAGTGAC	99	807	7	86.28	263737329	101	225309136	5649	8.15152	1.14743	9.35327	3.58175	0.0654729	0.0250722	0.564956	2.4825e-07	2.4824e-07	1	0	0	1	1	0
AAGTGACCTG	86	438	10	86.28	263737329	101	225309136	4380	5.09302	0.996755	5.0765	1.944	0.050765	0.01944	0.50426	1.92483e-07	1.92475e-07	1	0	0	1	1	0
AAGTGAT	18	159	7	86.28	263737329	101	225309136	1113	8.83333	0.208623	1.84284	0.705697	0.0128999	0.00493988	0.612211	4.89118e-08	4.89097e-08	1	0	0	1	1	0
AAGTGC	56	226	6	86.28	263737329	101	225309136	1356	4.03571	0.64905	2.61938	1.00307	0.0157163	0.0060184	0.239745	5.95906e-08	5.95881e-08	1	0	0	1	0	0
AAGTGCAGCACG	1	8	12	86.28	263737329	101	225309136	96	8	0.0115902	0.0927214	0.0355068	0.00111266	0.000426081	0.950495	4.21881e-09	4.21863e-09	1	0	0	1	1	0
AAGTGCAGCCC	132	659	11	86.28	263737329	101	225309136	7249	4.99242	1.5299	7.63792	2.92487	0.0840172	0.0321736	0.543729	3.18564e-07	3.1855e-07	1	0	0	1	1	0
AAGTGCCTGCAC	452	2647	12	86.28	263737329	101	225309136	31764	5.85619	5.23876	30.6792	11.7483	0.36815	0.14098	0.695786	1.3959e-06	1.39584e-06	1	0	0	1	1	0
AAGTGCG	2	8	7	86.28	263737329	101	225309136	56	4	0.0231803	0.0927214	0.0355068	0.00064905	0.000248547	0.277228	2.46097e-09	2.46087e-09	1	0	0	1	0	0
AAGTGCGGCACACC	1	6	14	86.28	263737329	101	225309136	84	6	0.0115902	0.069541	0.0266301	0.000973574	0.000372821	0.831683	3.69145e-09	3.6913e-09	1	0	0	1	1	0
AAGTGG	10	41	6	86.28	263737329	101	225309136	246	4.1	0.115902	0.475197	0.181972	0.00285118	0.00109183	0.243564	1.08107e-08	1.08102e-08	1	0	0	1	0	0
AAGTGGAGGTGG	132	546	12	86.28	263737329	101	225309136	6552	4.13636	1.5299	6.32823	2.42334	0.0759388	0.02908	0.491449	2.87933e-07	2.87921e-07	1	0	0	1	0	0
AAGTGGGTCCC	256	1371	11	86.28	263737329	101	225309136	15081	5.35547	2.96708	15.8901	6.08497	0.174791	0.0669347	0.583269	6.62748e-07	6.6272e-07	1	0	0	1	1	0
AAGTGGTGAGTGAGCG	4	17	16	86.28	263737329	101	225309136	272	4.25	0.0463607	0.197033	0.0754519	0.00315253	0.00120723	0.673267	1.19533e-08	1.19528e-08	1	0	0	1	1	0
AAGTGTGACAC	175	721	11	86.28	263737329	101	225309136	7931	4.12	2.02828	8.35651	3.20005	0.0919217	0.0352005	0.448713	3.48535e-07	3.4852e-07	1	0	0	1	0	0
AAGTGTGCCCTC	133	535	12	86.28	263737329	101	225309136	6420	4.02256	1.54149	6.20074	2.37452	0.0744089	0.0284942	0.477927	2.82133e-07	2.82121e-07	1	0	0	1	0	0
AAT	2275	25500	3	86.28	263737329	101	225309136	76500	11.2088	26.3676	295.549	113.178	0.886648	0.339534	0.332934	3.36186e-06	3.36172e-06	1	0	0	0	0	0
AATAATACT	1	4	9	86.28	263737329	101	225309136	36	4	0.0115902	0.0463607	0.0177534	0.000417246	0.00015978	0.356436	1.58205e-09	1.58198e-09	1	0	0	1	0	0
AATAATCCTCG	103	635	11	86.28	263737329	101	225309136	6985	6.16505	1.19379	7.35976	2.81835	0.0809573	0.0310018	0.671441	3.06962e-07	3.06949e-07	1	0	0	1	1	0
AATAC	47	236	5	86.28	263737329	101	225309136	1180	5.02128	0.544738	2.73528	1.04745	0.0136764	0.00523725	0.248578	5.18561e-08	5.18539e-08	1	0	0	1	0	0
AATACATG	39	177	8	86.28	263737329	101	225309136	1416	4.53846	0.452017	2.05146	0.785587	0.0164117	0.0062847	0.359482	6.22274e-08	6.22247e-08	1	0	0	1	0	0
AATACC	54	216	6	86.28	263737329	101	225309136	1296	4	0.625869	2.50348	0.958683	0.0150209	0.0057521	0.237624	5.69539e-08	5.69515e-08	1	0	0	1	0	0
AATACG	1	4	6	86.28	263737329	101	225309136	24	4	0.0115902	0.0463607	0.0177534	0.000278164	0.00010652	0.237624	1.0547e-09	1.05466e-09	1	0	0	1	0	0
AATACT	5	32	6	86.28	263737329	101	225309136	192	6.4	0.0579509	0.370885	0.142027	0.00222531	0.000852163	0.380198	8.43761e-09	8.43725e-09	1	0	0	1	0	0
AATAG	235	1357	5	86.28	263737329	101	225309136	6785	5.77447	2.72369	15.7279	6.02284	0.0786393	0.0301142	0.285865	2.98173e-07	2.9816e-07	1	0	0	1	0	0
AATAGATGGATG	155	691	12	86.28	263737329	101	225309136	8292	4.45806	1.79648	8.00881	3.0669	0.0961057	0.0368028	0.529671	3.64399e-07	3.64384e-07	1	0	0	1	1	0
AATAGCC	1	4	7	86.28	263737329	101	225309136	28	4	0.0115902	0.0463607	0.0177534	0.000324525	0.000124274	0.277228	1.23048e-09	1.23043e-09	1	0	0	1	0	0
AATAGG	159	1319	6	86.28	263737329	101	225309136	7914	8.2956	1.84284	15.2874	5.85418	0.0917246	0.0351251	0.492808	3.47788e-07	3.47773e-07	1	0	0	1	0	0
AATAGGG	19	105	7	86.28	263737329	101	225309136	735	5.52632	0.220213	1.21697	0.466026	0.00851878	0.00326218	0.383012	3.23002e-08	3.22989e-08	1	0	0	1	0	0
AATAGT	22	103	6	86.28	263737329	101	225309136	618	4.68182	0.254984	1.19379	0.45715	0.00716273	0.0027429	0.278128	2.71586e-08	2.71574e-08	1	0	0	1	0	0
AATAT	13	87	5	86.28	263737329	101	225309136	435	6.69231	0.150672	1.00834	0.386136	0.00504172	0.00193068	0.331302	1.91165e-08	1.91157e-08	1	0	0	1	0	0
AATATACGT	2	15	9	86.28	263737329	101	225309136	135	7.5	0.0231803	0.173853	0.0665752	0.00156467	0.000599177	0.668317	5.9327e-09	5.93244e-09	1	0	0	1	1	0
AATATATAT	2	10	9	86.28	263737329	101	225309136	90	5	0.0231803	0.115902	0.0443835	0.00104312	0.000399451	0.445545	3.95513e-09	3.95496e-09	1	0	0	1	0	0
AATATC	219	945	6	86.28	263737329	101	225309136	5670	4.31507	2.53825	10.9527	4.19424	0.0657163	0.0251654	0.256341	2.49173e-07	2.49163e-07	1	0	0	1	0	0
AATATCATGG	94	385	10	86.28	263737329	101	225309136	3850	4.09574	1.08948	4.46222	1.70876	0.0446222	0.0170876	0.405519	1.69192e-07	1.69184e-07	1	0	0	1	0	0
AATATCG	1	4	7	86.28	263737329	101	225309136	28	4	0.0115902	0.0463607	0.0177534	0.000324525	0.000124274	0.277228	1.23048e-09	1.23043e-09	1	0	0	1	0	0
AATATCGATG	374	1695	10	86.28	263737329	101	225309136	16950	4.53209	4.33472	19.6453	7.523	0.196453	0.07523	0.448721	7.44883e-07	7.44851e-07	1	0	0	1	0	0
AATATCGGTG	11	49	10	86.28	263737329	101	225309136	490	4.45455	0.127492	0.567918	0.217479	0.00567918	0.00217479	0.441044	2.15335e-08	2.15326e-08	1	0	0	1	0	0
AATATG	3	12	6	86.28	263737329	101	225309136	72	4	0.0347705	0.139082	0.0532602	0.000834492	0.000319561	0.237624	3.1641e-09	3.16397e-09	1	0	0	1	0	0
AATATGTG	1	12	8	86.28	263737329	101	225309136	96	12	0.0115902	0.139082	0.0532602	0.00111266	0.000426081	0.950495	4.21881e-09	4.21863e-09	1	0	0	1	1	0
AATC	3854	34591	4	86.28	263737329	101	225309136	138364	8.97535	44.6685	400.916	153.527	1.60366	0.614107	0.355459	6.08053e-06	6.08027e-06	1	0	0	0	0	0
AATCACACTC	192	914	10	86.28	263737329	101	225309136	9140	4.76042	2.22531	10.5934	4.05665	0.105934	0.0405665	0.471328	4.01665e-07	4.01648e-07	1	0	0	1	0	0
AATCACAG	44	263	8	86.28	263737329	101	225309136	2104	5.97727	0.509968	3.04822	1.16729	0.0243857	0.00933828	0.473447	9.24622e-08	9.24582e-08	1	0	0	1	0	0
AATCACTGGT	565	2507	10	86.28	263737329	101	225309136	25070	4.43717	6.54845	29.0566	11.1269	0.290566	0.111269	0.439324	1.10172e-06	1.10168e-06	1	0	0	1	0	0
AATCAG	1	5	6	86.28	263737329	101	225309136	30	5	0.0115902	0.0579509	0.0221917	0.000347705	0.00013315	0.29703	1.31838e-09	1.31832e-09	1	0	0	1	0	0
AATCAGTC	17	95	8	86.28	263737329	101	225309136	760	5.58824	0.197033	1.10107	0.421643	0.00880853	0.00337314	0.442632	3.33989e-08	3.33975e-08	1	0	0	1	0	0
AATCATC	80	426	7	86.28	263737329	101	225309136	2982	5.325	0.927214	4.93741	1.89074	0.0345619	0.0132351	0.369059	1.31047e-07	1.31041e-07	1	0	0	1	0	0
AATCATCATC	87	482	10	86.28	263737329	101	225309136	4820	5.54023	1.00834	5.58646	2.13928	0.0558646	0.0213928	0.548538	2.11819e-07	2.1181e-07	1	0	0	1	1	0
AATCATCCTCG	105	631	11	86.28	263737329	101	225309136	6941	6.00952	1.21697	7.3134	2.8006	0.0804474	0.0308066	0.654503	3.05028e-07	3.05015e-07	1	0	0	1	1	0
AATCC	81	405	5	86.28	263737329	101	225309136	2025	5	0.938804	4.69402	1.79753	0.0234701	0.00898765	0.247525	8.89904e-08	8.89866e-08	1	0	0	1	0	0
AATCCAGTC	5	20	9	86.28	263737329	101	225309136	180	4	0.0579509	0.231803	0.0887669	0.00208623	0.000798902	0.356436	7.91026e-09	7.90992e-09	1	0	0	1	0	0
AATCCCAT	64	391	8	86.28	263737329	101	225309136	3128	6.10938	0.741771	4.53176	1.73539	0.0362541	0.0138831	0.483911	1.37463e-07	1.37457e-07	1	0	0	1	0	0
AATCCCTCG	47	359	9	86.28	263737329	101	225309136	3231	7.6383	0.544738	4.16087	1.59337	0.0374478	0.0143403	0.68064	1.41989e-07	1.41983e-07	1	0	0	1	1	0
AATCCTCCTCG	4	28	11	86.28	263737329	101	225309136	308	7	0.0463607	0.324525	0.124274	0.00356977	0.00136701	0.762376	1.35353e-08	1.35348e-08	1	0	0	1	1	0
AATCCTCG	113467	1209988	8	86.28	263737329	101	225309136	9679904	10.6638	1315.1	14024	5370.35	112.192	42.9628	0.844656	0.000425392	0.000425374	1	1	1	1	1	1
AATCCTCGAGC	48	231	11	86.28	263737329	101	225309136	2541	4.8125	0.556328	2.67733	1.02526	0.0294506	0.0112778	0.524134	1.11667e-07	1.11662e-07	1	0	0	1	1	0
AATCCTCTCG	64	278	10	86.28	263737329	101	225309136	2780	4.34375	0.741771	3.22207	1.23386	0.0322207	0.0123386	0.430074	1.2217e-07	1.22164e-07	1	0	0	1	0	0
AATCCTGC	93	745	8	86.28	263737329	101	225309136	5960	8.01075	1.07789	8.63468	3.30657	0.0690774	0.0264525	0.634515	2.61918e-07	2.61906e-07	1	0	0	1	1	0
AATCG	76	382	5	86.28	263737329	101	225309136	1910	5.02632	0.880853	4.42745	1.69545	0.0221372	0.00847724	0.248828	8.39366e-08	8.39331e-08	1	0	0	1	0	0
AATCGAATG	22	106	9	86.28	263737329	101	225309136	954	4.81818	0.254984	1.22856	0.470465	0.011057	0.00423418	0.429343	4.19244e-08	4.19226e-08	1	0	0	1	0	0
AATCGACGC	6906	48693	9	86.28	263737329	101	225309136	438237	7.05083	80.0417	564.36	216.116	5.07924	1.94505	0.628291	1.92587e-05	1.92579e-05	1	0	0	1	1	0
AATCGC	6	32	6	86.28	263737329	101	225309136	192	5.33333	0.069541	0.370885	0.142027	0.00222531	0.000852163	0.316832	8.43761e-09	8.43725e-09	1	0	0	1	0	0
AATCGCCTCG	352	2096	10	86.28	263737329	101	225309136	20960	5.95455	4.07974	24.293	9.30277	0.24293	0.0930277	0.589559	9.21106e-07	9.21067e-07	1	0	0	1	1	0
AATCGG	46	184	6	86.28	263737329	101	225309136	1104	4	0.533148	2.13259	0.816656	0.0127955	0.00489993	0.237624	4.85163e-08	4.85142e-08	1	0	0	1	0	0
AATCT	331	2007	5	86.28	263737329	101	225309136	10035	6.06344	3.83635	23.2615	8.90776	0.116307	0.0445388	0.300171	4.40997e-07	4.40978e-07	1	0	0	1	0	0
AATCTC	2	8	6	86.28	263737329	101	225309136	48	4	0.0231803	0.0927214	0.0355068	0.000556328	0.000213041	0.237624	2.1094e-09	2.10931e-09	1	0	0	1	0	0
AATCTCC	3	12	7	86.28	263737329	101	225309136	84	4	0.0347705	0.139082	0.0532602	0.000973574	0.000372821	0.277228	3.69145e-09	3.6913e-09	1	0	0	1	0	0
AATCTCCTCG	524	4015	10	86.28	263737329	101	225309136	40150	7.66221	6.07325	46.5345	17.82	0.465345	0.1782	0.758635	1.76443e-06	1.76435e-06	1	0	0	1	1	0
AATCTCGT	44	284	8	86.28	263737329	101	225309136	2272	6.45455	0.509968	3.29161	1.26049	0.0263329	0.0100839	0.511251	9.98451e-08	9.98408e-08	1	0	0	1	1	0
AATCTG	68	272	6	86.28	263737329	101	225309136	1632	4	0.788132	3.15253	1.20723	0.0189152	0.00724338	0.237624	7.17197e-08	7.17166e-08	1	0	0	1	0	0
AATCTGC	2	14	7	86.28	263737329	101	225309136	98	7	0.0231803	0.162262	0.0621369	0.00113584	0.000434958	0.485149	4.3067e-09	4.30651e-09	1	0	0	1	0	0
AATG	5462	61792	4	86.28	263737329	101	225309136	247168	11.3131	63.3055	716.18	274.254	2.86472	1.09702	0.448042	1.0862e-05	1.08616e-05	1	0	0	0	0	0
AATGAATGATG	33	139	11	86.28	263737329	101	225309136	1529	4.21212	0.382476	1.61103	0.61693	0.0177214	0.00678623	0.458746	6.71933e-08	6.71904e-08	1	0	0	1	0	0
AATGAATTG	332	2729	9	86.28	263737329	101	225309136	24561	8.21988	3.84794	31.6296	12.1122	0.284666	0.10901	0.732465	1.07935e-06	1.07931e-06	1	0	0	1	1	0
AATGAC	1	4	6	86.28	263737329	101	225309136	24	4	0.0115902	0.0463607	0.0177534	0.000278164	0.00010652	0.237624	1.0547e-09	1.05466e-09	1	0	0	1	0	0
AATGACCACCATC	102	490	13	86.28	263737329	101	225309136	6370	4.80392	1.1822	5.67918	2.17479	0.0738294	0.0282723	0.618327	2.79935e-07	2.79923e-07	1	0	0	1	1	0
AATGACCACTATC	178	947	13	86.28	263737329	101	225309136	12311	5.32022	2.06305	10.9759	4.20311	0.142687	0.0546405	0.684781	5.41018e-07	5.40995e-07	1	0	0	1	1	0
AATGACT	8	49	7	86.28	263737329	101	225309136	343	6.125	0.0927214	0.567918	0.217479	0.00397543	0.00152235	0.424505	1.50734e-08	1.50728e-08	1	0	0	1	0	0
AATGAG	3	13	6	86.28	263737329	101	225309136	78	4.33333	0.0347705	0.150672	0.0576985	0.000904033	0.000346191	0.257426	3.42778e-09	3.42763e-09	1	0	0	1	0	0
AATGAGTGAGCGAGAG	142	577	16	86.28	263737329	101	225309136	9232	4.06338	1.6458	6.68753	2.56093	0.107	0.0409748	0.643704	4.05708e-07	4.05691e-07	1	0	0	1	1	0
AATGAT	1	4	6	86.28	263737329	101	225309136	24	4	0.0115902	0.0463607	0.0177534	0.000278164	0.00010652	0.237624	1.0547e-09	1.05466e-09	1	0	0	1	0	0
AATGC	89	473	5	86.28	263737329	101	225309136	2365	5.31461	1.03153	5.48215	2.09934	0.0274108	0.0104967	0.263099	1.03932e-07	1.03928e-07	1	0	0	1	0	0
AATGCAG	1	4	7	86.28	263737329	101	225309136	28	4	0.0115902	0.0463607	0.0177534	0.000324525	0.000124274	0.277228	1.23048e-09	1.23043e-09	1	0	0	1	0	0
AATGCAGCAG	157	699	10	86.28	263737329	101	225309136	6990	4.45223	1.81966	8.10153	3.1024	0.0810153	0.031024	0.440815	3.07182e-07	3.07169e-07	1	0	0	1	0	0
AATGCAGCG	1	5	9	86.28	263737329	101	225309136	45	5	0.0115902	0.0579509	0.0221917	0.000521558	0.000199726	0.445545	1.97757e-09	1.97748e-09	1	0	0	1	0	0
AATGCAGGGC	79	382	10	86.28	263737329	101	225309136	3820	4.83544	0.915624	4.42745	1.69545	0.0442745	0.0169545	0.478757	1.67873e-07	1.67866e-07	1	0	0	1	0	0
AATGCAGTGC	289	2056	10	86.28	263737329	101	225309136	20560	7.11419	3.34956	23.8294	9.12524	0.238294	0.0912524	0.704375	9.03527e-07	9.03489e-07	1	0	0	1	1	0
AATGCC	12	50	6	86.28	263737329	101	225309136	300	4.16667	0.139082	0.579509	0.221917	0.00347705	0.0013315	0.247525	1.31838e-08	1.31832e-08	1	0	0	1	0	0
AATGCG	1	4	6	86.28	263737329	101	225309136	24	4	0.0115902	0.0463607	0.0177534	0.000278164	0.00010652	0.237624	1.0547e-09	1.05466e-09	1	0	0	1	0	0
AATGG	14	91	5	86.28	263737329	101	225309136	455	6.5	0.162262	1.05471	0.40389	0.00527353	0.00201945	0.321782	1.99954e-08	1.99945e-08	1	0	0	1	0	0
AATGGACTCC	13	59	10	86.28	263737329	101	225309136	590	4.53846	0.150672	0.68382	0.261862	0.0068382	0.00261862	0.449353	2.59281e-08	2.5927e-08	1	0	0	1	0	0
AATGGAGGCCC	25	146	11	86.28	263737329	101	225309136	1606	5.84	0.289754	1.69217	0.647999	0.0186138	0.00712798	0.63604	7.05771e-08	7.05741e-08	1	0	0	1	1	0
AATGGC	3	12	6	86.28	263737329	101	225309136	72	4	0.0347705	0.139082	0.0532602	0.000834492	0.000319561	0.237624	3.1641e-09	3.16397e-09	1	0	0	1	0	0
AATGGG	3	15	6	86.28	263737329	101	225309136	90	5	0.0347705	0.173853	0.0665752	0.00104312	0.000399451	0.29703	3.95513e-09	3.95496e-09	1	0	0	1	0	0
AATGGT	5	23	6	86.28	263737329	101	225309136	138	4.6	0.0579509	0.266574	0.102082	0.00159944	0.000612492	0.273267	6.06453e-09	6.06428e-09	1	0	0	1	0	0
AATGT	44	220	5	86.28	263737329	101	225309136	1100	5	0.509968	2.54984	0.976436	0.0127492	0.00488218	0.247525	4.83405e-08	4.83384e-08	1	0	0	1	0	0
AATGTAGT	1	4	8	86.28	263737329	101	225309136	32	4	0.0115902	0.0463607	0.0177534	0.000370885	0.000142027	0.316832	1.40627e-09	1.40621e-09	1	0	0	1	0	0
AATGTCC	1	4	7	86.28	263737329	101	225309136	28	4	0.0115902	0.0463607	0.0177534	0.000324525	0.000124274	0.277228	1.23048e-09	1.23043e-09	1	0	0	1	0	0
AATGTG	4	16	6	86.28	263737329	101	225309136	96	4	0.0463607	0.185443	0.0710135	0.00111266	0.000426081	0.237624	4.21881e-09	4.21863e-09	1	0	0	1	0	0
AATT	167	1034	4	86.28	263737329	101	225309136	4136	6.19162	1.93556	11.9842	4.58925	0.0479369	0.018357	0.245213	1.8176e-07	1.81752e-07	1	0	0	0	0	0
AATTAC	2	8	6	86.28	263737329	101	225309136	48	4	0.0231803	0.0927214	0.0355068	0.000556328	0.000213041	0.237624	2.1094e-09	2.10931e-09	1	0	0	1	0	0
AATTACAGAT	35	170	10	86.28	263737329	101	225309136	1700	4.85714	0.405656	1.97033	0.754519	0.0197033	0.00754519	0.480905	7.4708e-08	7.47048e-08	1	0	0	1	0	0
AATTACTCACGGTG	3	14	14	86.28	263737329	101	225309136	196	4.66667	0.0347705	0.162262	0.0621369	0.00227167	0.000869916	0.646865	8.61339e-09	8.61303e-09	1	0	0	1	1	0
AATTAGCGTAGGCCTAG	1	4	17	86.28	263737329	101	225309136	68	4	0.0115902	0.0463607	0.0177534	0.000788132	0.000301808	0.673267	2.98832e-09	2.98819e-09	1	0	0	1	1	0
AATTAT	24	101	6	86.28	263737329	101	225309136	606	4.20833	0.278164	1.17061	0.448273	0.00702364	0.00268964	0.25	2.66312e-08	2.66301e-08	1	0	0	1	0	0
AATTC	86	434	5	86.28	263737329	101	225309136	2170	5.04651	0.996755	5.03013	1.92624	0.0251507	0.00963121	0.249827	9.53626e-08	9.53585e-08	1	0	0	1	0	0
AATTCC	6	27	6	86.28	263737329	101	225309136	162	4.5	0.069541	0.312935	0.119835	0.00187761	0.000719012	0.267327	7.11923e-09	7.11893e-09	1	0	0	1	0	0
AATTCCTACTCGGACAGGCAG	3	12	21	86.28	263737329	101	225309136	252	4	0.0347705	0.139082	0.0532602	0.00292072	0.00111846	0.831683	1.10744e-08	1.10739e-08	1	0	0	1	1	0
AATTCCTCG	5	41	9	86.28	263737329	101	225309136	369	8.2	0.0579509	0.475197	0.181972	0.00427677	0.00163775	0.730693	1.6216e-08	1.62153e-08	1	0	0	1	1	0
AATTGCACAC	1252	9064	10	86.28	263737329	101	225309136	90640	7.23962	14.5109	105.053	40.2292	1.05053	0.402292	0.716794	3.98326e-06	3.98309e-06	1	0	0	1	1	0
AATTGCACGC	224	1267	10	86.28	263737329	101	225309136	12670	5.65625	2.5962	14.6847	5.62338	0.146847	0.0562338	0.560025	5.56794e-07	5.56771e-07	1	0	0	1	1	0
AC	351095	5813522	2	86.28	263737329	101	225309136	11627044	16.5583	4069.25	67379.7	25802.4	134.759	51.6048	0.327886	0.000510961	0.000510939	1	1	1	0	0	0
ACACACACGTGG	1	5	12	86.28	263737329	101	225309136	60	5	0.0115902	0.0579509	0.0221917	0.00069541	0.000266301	0.594059	2.63675e-09	2.63664e-09	1	0	0	1	1	0
ACACACC	70	328	7	86.28	263737329	101	225309136	2296	4.68571	0.811312	3.80158	1.45578	0.026611	0.0101904	0.324752	1.009e-07	1.00895e-07	1	0	0	1	0	0
ACACACGGT	1	7	9	86.28	263737329	101	225309136	63	7	0.0115902	0.0811312	0.0310684	0.000730181	0.000279616	0.623762	2.76859e-09	2.76847e-09	1	0	0	1	1	0
ACACAG	95	437	6	86.28	263737329	101	225309136	2622	4.6	1.10107	5.0649	1.93956	0.0303894	0.0116373	0.273267	1.15226e-07	1.15221e-07	1	0	0	1	0	0
ACACAGT	54	216	7	86.28	263737329	101	225309136	1512	4	0.625869	2.50348	0.958683	0.0175243	0.00671078	0.277228	6.64462e-08	6.64434e-08	1	0	0	1	0	0
ACACAGTACT	1	5	10	86.28	263737329	101	225309136	50	5	0.0115902	0.0579509	0.0221917	0.000579509	0.000221917	0.49505	2.19729e-09	2.1972e-09	1	0	0	1	0	0
ACACAT	5	33	6	86.28	263737329	101	225309136	198	6.6	0.0579509	0.382476	0.146465	0.00229485	0.000878793	0.392079	8.70129e-09	8.70092e-09	1	0	0	1	0	0
ACACC	192	1184	5	86.28	263737329	101	225309136	5920	6.16667	2.22531	13.7228	5.255	0.0686138	0.026275	0.305281	2.6016e-07	2.60149e-07	1	0	0	1	0	0
ACACCAGC	26	133	8	86.28	263737329	101	225309136	1064	5.11538	0.301344	1.54149	0.5903	0.0123319	0.0047224	0.405179	4.67584e-08	4.67564e-08	1	0	0	1	0	0
ACACCAGGAGG	59	321	11	86.28	263737329	101	225309136	3531	5.44068	0.68382	3.72045	1.42471	0.0409249	0.0156718	0.592549	1.55173e-07	1.55166e-07	1	0	0	1	1	0
ACACCAGGGAGC	1	5	12	86.28	263737329	101	225309136	60	5	0.0115902	0.0579509	0.0221917	0.00069541	0.000266301	0.594059	2.63675e-09	2.63664e-09	1	0	0	1	1	0
ACACCAGGGGT	90	423	11	86.28	263737329	101	225309136	4653	4.7	1.04312	4.90264	1.87742	0.0539291	0.0206516	0.511881	2.0448e-07	2.04472e-07	1	0	0	1	1	0
ACACCC	58	233	6	86.28	263737329	101	225309136	1398	4.01724	0.67223	2.70051	1.03413	0.0162031	0.00620481	0.238648	6.14364e-08	6.14337e-08	1	0	0	1	0	0
ACACCCACCGC	64	294	11	86.28	263737329	101	225309136	3234	4.59375	0.741771	3.40751	1.30487	0.0374826	0.0143536	0.500309	1.42121e-07	1.42115e-07	1	0	0	1	1	0
ACACCCC	1	5	7	86.28	263737329	101	225309136	35	5	0.0115902	0.0579509	0.0221917	0.000405656	0.000155342	0.346535	1.53811e-09	1.53804e-09	1	0	0	1	0	0
ACACCCCGTC	41	166	10	86.28	263737329	101	225309136	1660	4.04878	0.475197	1.92397	0.736766	0.0192397	0.00736766	0.400869	7.29502e-08	7.29471e-08	1	0	0	1	0	0
ACACCCCTGG	25	104	10	86.28	263737329	101	225309136	1040	4.16	0.289754	1.20538	0.461588	0.0120538	0.00461588	0.411881	4.57037e-08	4.57018e-08	1	0	0	1	0	0
ACACCCGCCGC	20	84	11	86.28	263737329	101	225309136	924	4.2	0.231803	0.973574	0.372821	0.0107093	0.00410103	0.457426	4.0606e-08	4.06043e-08	1	0	0	1	0	0
ACACCG	3	12	6	86.28	263737329	101	225309136	72	4	0.0347705	0.139082	0.0532602	0.000834492	0.000319561	0.237624	3.1641e-09	3.16397e-09	1	0	0	1	0	0
ACACCGAGTG	58	252	10	86.28	263737329	101	225309136	2520	4.34483	0.67223	2.92072	1.11846	0.0292072	0.0111846	0.430181	1.10744e-07	1.10739e-07	1	0	0	1	0	0
ACACCGC	18	72	7	86.28	263737329	101	225309136	504	4	0.208623	0.834492	0.319561	0.00584145	0.00223693	0.277228	2.21487e-08	2.21478e-08	1	0	0	1	0	0
ACACCGCCCGG	5	20	11	86.28	263737329	101	225309136	220	4	0.0579509	0.231803	0.0887669	0.00254984	0.000976436	0.435644	9.6681e-09	9.66769e-09	1	0	0	1	0	0
ACACCGCGAGCGG	288	1396	13	86.28	263737329	101	225309136	18148	4.84722	3.33797	16.1799	6.19593	0.210338	0.0805471	0.6239	7.9753e-07	7.97496e-07	1	0	0	1	1	0
ACACCGCGTC	28	136	10	86.28	263737329	101	225309136	1360	4.85714	0.324525	1.57626	0.603615	0.0157626	0.00603615	0.480905	5.97664e-08	5.97639e-08	1	0	0	1	0	0
ACACCGTCC	61	339	9	86.28	263737329	101	225309136	3051	5.55738	0.707	3.92907	1.5046	0.0353616	0.0135414	0.495212	1.34079e-07	1.34073e-07	1	0	0	1	0	0
ACACCGTGCTGC	753	4841	12	86.28	263737329	101	225309136	58092	6.42895	8.7274	56.108	21.486	0.673296	0.257832	0.763836	2.5529e-06	2.5528e-06	1	0	0	1	1	0
ACACCGTGGAGT	150	715	12	86.28	263737329	101	225309136	8580	4.76667	1.73853	8.28697	3.17342	0.0994437	0.038081	0.566337	3.77056e-07	3.7704e-07	1	0	0	1	1	0
ACACCT	27	127	6	86.28	263737329	101	225309136	762	4.7037	0.312935	1.47195	0.56367	0.00883171	0.00338202	0.279428	3.34868e-08	3.34853e-08	1	0	0	1	0	0
ACACCTC	4	18	7	86.28	263737329	101	225309136	126	4.5	0.0463607	0.208623	0.0798902	0.00146036	0.000559232	0.311881	5.53718e-09	5.53695e-09	1	0	0	1	0	0
ACACCTCACT	158	839	10	86.28	263737329	101	225309136	8390	5.31013	1.83125	9.72415	3.72377	0.0972415	0.0372377	0.525755	3.68706e-07	3.6869e-07	1	0	0	1	1	0
ACACCTCCTGG	11	48	11	86.28	263737329	101	225309136	528	4.36364	0.127492	0.556328	0.213041	0.00611961	0.00234345	0.475248	2.32034e-08	2.32024e-08	1	0	0	1	0	0
ACACCTCCTGGAGT	261	1299	14	86.28	263737329	101	225309136	18186	4.97701	3.02503	15.0556	5.76541	0.210779	0.0807158	0.689883	7.992e-07	7.99166e-07	1	0	0	1	1	0
ACACCTCGGAT	2	11	11	86.28	263737329	101	225309136	121	5.5	0.0231803	0.127492	0.0488218	0.00140241	0.00053704	0.59901	5.31745e-09	5.31723e-09	1	0	0	1	1	0
ACACG	1	5	5	86.28	263737329	101	225309136	25	5	0.0115902	0.0579509	0.0221917	0.000289754	0.000110959	0.247525	1.09865e-09	1.0986e-09	1	0	0	1	0	0
ACACGAGTGTG	1	4	11	86.28	263737329	101	225309136	44	4	0.0115902	0.0463607	0.0177534	0.000509968	0.000195287	0.435644	1.93362e-09	1.93354e-09	1	0	0	1	0	0
ACACGC	1203	5535	6	86.28	263737329	101	225309136	33210	4.601	13.943	64.1516	24.5662	0.38491	0.147397	0.273327	1.45944e-06	1.45938e-06	1	0	0	1	0	0
ACACGCACGT	64	277	10	86.28	263737329	101	225309136	2770	4.32812	0.741771	3.21048	1.22942	0.0321048	0.0122942	0.428527	1.2173e-07	1.21725e-07	1	0	0	1	0	0
ACACGCACGTG	713	3226	11	86.28	263737329	101	225309136	35486	4.52454	8.26379	37.3899	14.3181	0.411289	0.157499	0.492772	1.55946e-06	1.5594e-06	1	0	0	1	0	0
ACACGCC	38	152	7	86.28	263737329	101	225309136	1064	4	0.440427	1.76171	0.674629	0.0123319	0.0047224	0.277228	4.67584e-08	4.67564e-08	1	0	0	1	0	0
ACACGCCCGTG	11	58	11	86.28	263737329	101	225309136	638	5.27273	0.127492	0.67223	0.257424	0.00739453	0.00283167	0.574257	2.80375e-08	2.80363e-08	1	0	0	1	1	0
ACACGCGGC	67	420	9	86.28	263737329	101	225309136	3780	6.26866	0.776541	4.86787	1.86411	0.0438108	0.0167769	0.558593	1.66115e-07	1.66108e-07	1	0	0	1	1	0
ACACGG	14	97	6	86.28	263737329	101	225309136	582	6.92857	0.162262	1.12425	0.43052	0.00674548	0.00258312	0.411598	2.55765e-08	2.55754e-08	1	0	0	1	0	0
ACACGGC	10	40	7	86.28	263737329	101	225309136	280	4	0.115902	0.463607	0.177534	0.00324525	0.00124274	0.277228	1.23048e-08	1.23043e-08	1	0	0	1	0	0
ACACGGCCTGC	63	276	11	86.28	263737329	101	225309136	3036	4.38095	0.730181	3.19889	1.22498	0.0351878	0.0134748	0.477133	1.3342e-07	1.33414e-07	1	0	0	1	0	0
ACACGGCGGGG	120	543	11	86.28	263737329	101	225309136	5973	4.525	1.39082	6.29346	2.41002	0.0692281	0.0265102	0.492822	2.62489e-07	2.62478e-07	1	0	0	1	0	0
ACACGGGGCGT	32	128	11	86.28	263737329	101	225309136	1408	4	0.370885	1.48354	0.568108	0.016319	0.00624919	0.435644	6.18758e-08	6.18732e-08	1	0	0	1	0	0
ACACGT	1	4	6	86.28	263737329	101	225309136	24	4	0.0115902	0.0463607	0.0177534	0.000278164	0.00010652	0.237624	1.0547e-09	1.05466e-09	1	0	0	1	0	0
ACACT	161	1594	5	86.28	263737329	101	225309136	7970	9.90062	1.86602	18.4747	7.07472	0.0923737	0.0353736	0.49013	3.50249e-07	3.50234e-07	1	0	0	1	0	0
ACACTAG	10	52	7	86.28	263737329	101	225309136	364	5.2	0.115902	0.602689	0.230794	0.00421882	0.00161556	0.360396	1.59963e-08	1.59956e-08	1	0	0	1	0	0
ACACTC	998	5393	6	86.28	263737329	101	225309136	32358	5.40381	11.567	62.5058	23.936	0.375035	0.143616	0.321018	1.422e-06	1.42194e-06	1	0	0	1	0	0
ACACTCACG	1	4	9	86.28	263737329	101	225309136	36	4	0.0115902	0.0463607	0.0177534	0.000417246	0.00015978	0.356436	1.58205e-09	1.58198e-09	1	0	0	1	0	0
ACACTCGCCGC	7	35	11	86.28	263737329	101	225309136	385	5	0.0811312	0.405656	0.155342	0.00446222	0.00170876	0.544554	1.69192e-08	1.69184e-08	1	0	0	1	1	0
ACACTCGGAGC	97	553	11	86.28	263737329	101	225309136	6083	5.70103	1.12425	6.40936	2.45441	0.070503	0.0269985	0.620904	2.67323e-07	2.67311e-07	1	0	0	1	1	0
ACACTCGGAGT	319	1564	11	86.28	263737329	101	225309136	17204	4.90282	3.69726	18.127	6.94157	0.199397	0.0763573	0.533971	7.56045e-07	7.56013e-07	1	0	0	1	1	0
ACACTCGTC	34	144	9	86.28	263737329	101	225309136	1296	4.23529	0.394066	1.66898	0.639122	0.0150209	0.0057521	0.377402	5.69539e-08	5.69515e-08	1	0	0	1	0	0
ACACTCTCGGAGT	157	759	13	86.28	263737329	101	225309136	9867	4.83439	1.81966	8.79694	3.3687	0.11436	0.0437932	0.622249	4.33614e-07	4.33596e-07	1	0	0	1	1	0
ACACTG	47	381	6	86.28	263737329	101	225309136	2286	8.10638	0.544738	4.41586	1.69101	0.0264951	0.0101461	0.481567	1.0046e-07	1.00456e-07	1	0	0	1	0	0
ACACTGCCGTGGCGT	155	633	15	86.28	263737329	101	225309136	9495	4.08387	1.79648	7.33658	2.80947	0.110049	0.0421421	0.606515	4.17266e-07	4.17249e-07	1	0	0	1	1	0
ACAG	113889	997167	4	86.28	263737329	101	225309136	3988668	8.7556	1319.99	11557.3	4425.77	46.2293	17.7031	0.346757	0.000175286	0.000175278	1	1	1	0	0	0
ACAGACG	96	384	7	86.28	263737329	101	225309136	2688	4	1.11266	4.45063	1.70433	0.0311544	0.0119303	0.277228	1.18127e-07	1.18122e-07	1	0	0	1	0	0
ACAGACTCAGAGGGCATC	1	4	18	86.28	263737329	101	225309136	72	4	0.0115902	0.0463607	0.0177534	0.000834492	0.000319561	0.712871	3.1641e-09	3.16397e-09	1	0	0	1	1	0
ACAGACTG	44	273	8	86.28	263737329	101	225309136	2184	6.20455	0.509968	3.16412	1.21167	0.0253129	0.00969335	0.491449	9.59778e-08	9.59737e-08	1	0	0	1	0	0
ACAGAG	1961	11153	6	86.28	263737329	101	225309136	66918	5.6874	22.7283	129.265	49.5009	0.775591	0.297005	0.337866	2.94077e-06	2.94065e-06	1	0	0	1	0	0
ACAGAGGACC	201	1319	10	86.28	263737329	101	225309136	13190	6.56219	2.32962	15.2874	5.85418	0.152874	0.0585418	0.649722	5.79646e-07	5.79622e-07	1	0	0	1	1	0
ACAGAGGAGAG	92	524	11	86.28	263737329	101	225309136	5764	5.69565	1.0663	6.07325	2.32569	0.0668057	0.0255826	0.620319	2.53304e-07	2.53293e-07	1	0	0	1	1	0
ACAGAGGG	4	16	8	86.28	263737329	101	225309136	128	4	0.0463607	0.185443	0.0710135	0.00148354	0.000568108	0.316832	5.62507e-09	5.62484e-09	1	0	0	1	0	0
ACAGAGT	41	164	7	86.28	263737329	101	225309136	1148	4	0.475197	1.90079	0.727889	0.0133055	0.00509522	0.277228	5.04499e-08	5.04477e-08	1	0	0	1	0	0
ACAGAGTACAGT	58	274	12	86.28	263737329	101	225309136	3288	4.72414	0.67223	3.17571	1.21611	0.0381085	0.0145933	0.561284	1.44494e-07	1.44488e-07	1	0	0	1	1	0
ACAGAGTG	1	5	8	86.28	263737329	101	225309136	40	5	0.0115902	0.0579509	0.0221917	0.000463607	0.000177534	0.39604	1.75784e-09	1.75776e-09	1	0	0	1	0	0
ACAGC	102	536	5	86.28	263737329	101	225309136	2680	5.2549	1.1822	6.21233	2.37895	0.0310617	0.0118948	0.260144	1.17775e-07	1.1777e-07	1	0	0	1	0	0
ACAGCACGGGC	122	696	11	86.28	263737329	101	225309136	7656	5.70492	1.414	8.06676	3.08909	0.0887344	0.03398	0.621328	3.3645e-07	3.36435e-07	1	0	0	1	1	0
ACAGCAGCAGC	194	1003	11	86.28	263737329	101	225309136	11033	5.1701	2.24849	11.6249	4.45166	0.127874	0.0489683	0.563081	4.84855e-07	4.84834e-07	1	0	0	1	1	0
ACAGCAGCGC	118	485	10	86.28	263737329	101	225309136	4850	4.11017	1.36764	5.62123	2.1526	0.0562123	0.021526	0.406947	2.13138e-07	2.13129e-07	1	0	0	1	0	0
ACAGCAGGGC	82	339	10	86.28	263737329	101	225309136	3390	4.13415	0.950394	3.92907	1.5046	0.0392907	0.015046	0.409321	1.48977e-07	1.4897e-07	1	0	0	1	0	0
ACAGCAGGGCC	115	487	11	86.28	263737329	101	225309136	5357	4.23478	1.33287	5.64441	2.16147	0.0620885	0.0237762	0.461214	2.35418e-07	2.35408e-07	1	0	0	1	0	0
ACAGCAGT	231	1569	8	86.28	263737329	101	225309136	12552	6.79221	2.67733	18.185	6.96377	0.14548	0.0557101	0.537997	5.51609e-07	5.51585e-07	1	0	0	1	1	0
ACAGCC	139	958	6	86.28	263737329	101	225309136	5748	6.89209	1.61103	11.1034	4.25194	0.0666203	0.0255116	0.409431	2.52601e-07	2.5259e-07	1	0	0	1	0	0
ACAGCCAGC	121	567	9	86.28	263737329	101	225309136	5103	4.68595	1.40241	6.57163	2.51654	0.0591446	0.0226489	0.41756	2.24256e-07	2.24246e-07	1	0	0	1	0	0
ACAGCCAGGGC	8	36	11	86.28	263737329	101	225309136	396	4.5	0.0927214	0.417246	0.15978	0.00458971	0.00175759	0.490099	1.74026e-08	1.74018e-08	1	0	0	1	0	0
ACAGCCAGTGGCGT	902	4326	14	86.28	263737329	101	225309136	60564	4.79601	10.4543	50.1391	19.2003	0.701947	0.268804	0.664793	2.66154e-06	2.66143e-06	1	0	0	1	1	0
ACAGCCCACGG	8	41	11	86.28	263737329	101	225309136	451	5.125	0.0927214	0.475197	0.181972	0.00522717	0.00200169	0.558168	1.98196e-08	1.98188e-08	1	0	0	1	1	0
ACAGCCCGGC	35	170	10	86.28	263737329	101	225309136	1700	4.85714	0.405656	1.97033	0.754519	0.0197033	0.00754519	0.480905	7.4708e-08	7.47048e-08	1	0	0	1	0	0
ACAGCCCGGCT	61	248	11	86.28	263737329	101	225309136	2728	4.06557	0.707	2.87436	1.10071	0.031618	0.0121078	0.442785	1.19884e-07	1.19879e-07	1	0	0	1	0	0
ACAGCCGCCT	30	125	10	86.28	263737329	101	225309136	1250	4.16667	0.347705	1.44877	0.554793	0.0144877	0.00554793	0.412541	5.49324e-08	5.493e-08	1	0	0	1	0	0
ACAGCCGTGAGT	73	312	12	86.28	263737329	101	225309136	3744	4.27397	0.846083	3.61613	1.38476	0.0433936	0.0166172	0.507799	1.64533e-07	1.64526e-07	1	0	0	1	1	0
ACAGCCTCCAGC	579	3084	12	86.28	263737329	101	225309136	37008	5.32642	6.71071	35.7441	13.6879	0.428929	0.164254	0.632843	1.62635e-06	1.62628e-06	1	0	0	1	1	0
ACAGCG	36	283	6	86.28	263737329	101	225309136	1698	7.86111	0.417246	3.28002	1.25605	0.0196801	0.00753631	0.466997	7.46201e-08	7.4617e-08	1	0	0	1	0	0
ACAGCGC	60	293	7	86.28	263737329	101	225309136	2051	4.88333	0.69541	3.39592	1.30044	0.0237714	0.00910305	0.338449	9.0133e-08	9.01292e-08	1	0	0	1	0	0
ACAGCGCAGC	371	2158	10	86.28	263737329	101	225309136	21580	5.81671	4.29995	25.0116	9.57795	0.250116	0.0957795	0.575912	9.48352e-07	9.48312e-07	1	0	0	1	1	0
ACAGCGGCTGC	43	235	11	86.28	263737329	101	225309136	2585	5.46512	0.498377	2.72369	1.04301	0.0299606	0.0114731	0.595211	1.136e-07	1.13595e-07	1	0	0	1	1	0
ACAGCGGCTGCG	804	3737	12	86.28	263737329	101	225309136	44844	4.64801	9.3185	43.3125	16.5861	0.51975	0.199033	0.552239	1.97071e-06	1.97063e-06	1	0	0	1	1	0
ACAGCGGGGC	99	496	10	86.28	263737329	101	225309136	4960	5.0101	1.14743	5.74873	2.20142	0.0574873	0.0220142	0.49605	2.17972e-07	2.17962e-07	1	0	0	1	0	0
ACAGCGTACGG	23	144	11	86.28	263737329	101	225309136	1584	6.26087	0.266574	1.66898	0.639122	0.0183588	0.00703034	0.681877	6.96103e-08	6.96073e-08	1	0	0	1	1	0
ACAGCT	1	4	6	86.28	263737329	101	225309136	24	4	0.0115902	0.0463607	0.0177534	0.000278164	0.00010652	0.237624	1.0547e-09	1.05466e-09	1	0	0	1	0	0
ACAGCTCCAGAGC	245	1222	13	86.28	263737329	101	225309136	15886	4.98776	2.83959	14.1632	5.42366	0.184121	0.0705076	0.641988	6.98124e-07	6.98095e-07	1	0	0	1	1	0
ACAGCTCGCGG	71	303	11	86.28	263737329	101	225309136	3333	4.26761	0.822902	3.51182	1.34482	0.03863	0.014793	0.464789	1.46472e-07	1.46465e-07	1	0	0	1	0	0
ACAGCTCGGCT	223	1130	11	86.28	263737329	101	225309136	12430	5.06726	2.58461	13.0969	5.01533	0.144066	0.0551686	0.55188	5.46247e-07	5.46224e-07	1	0	0	1	1	0
ACAGCTCTAGAGC	144	645	13	86.28	263737329	101	225309136	8385	4.47917	1.66898	7.47566	2.86273	0.0971836	0.0372155	0.576526	3.68486e-07	3.68471e-07	1	0	0	1	1	0
ACAGCTCTAGC	2	8	11	86.28	263737329	101	225309136	88	4	0.0231803	0.0927214	0.0355068	0.00101994	0.000390574	0.435644	3.86724e-09	3.86707e-09	1	0	0	1	0	0
ACAGG	64	320	5	86.28	263737329	101	225309136	1600	5	0.741771	3.70885	1.42027	0.0185443	0.00710135	0.247525	7.03134e-08	7.03104e-08	1	0	0	1	0	0
ACAGGAGACTCC	23	119	12	86.28	263737329	101	225309136	1428	5.17391	0.266574	1.37923	0.528163	0.0165508	0.00633796	0.614722	6.27547e-08	6.27521e-08	1	0	0	1	1	0
ACAGGAGCC	74	347	9	86.28	263737329	101	225309136	3123	4.68919	0.857673	4.02179	1.54011	0.0361961	0.013861	0.417849	1.37243e-07	1.37237e-07	1	0	0	1	0	0
ACAGGAGG	17	119	8	86.28	263737329	101	225309136	952	7	0.197033	1.37923	0.528163	0.0110338	0.00422531	0.554455	4.18365e-08	4.18347e-08	1	0	0	1	1	0
ACAGGATGAGCC	108	443	12	86.28	263737329	101	225309136	5316	4.10185	1.25174	5.13445	1.96619	0.0616134	0.0235942	0.487349	2.33616e-07	2.33606e-07	1	0	0	1	0	0
ACAGGC	189	1357	6	86.28	263737329	101	225309136	8142	7.17989	2.19054	15.7279	6.02284	0.0943672	0.036137	0.426528	3.57807e-07	3.57792e-07	1	0	0	1	0	0
ACAGGCACGCCT	34	158	12	86.28	263737329	101	225309136	1896	4.64706	0.394066	1.83125	0.701259	0.021975	0.0084151	0.552126	8.33214e-08	8.33179e-08	1	0	0	1	1	0
ACAGGCAGAGCC	97	428	12	86.28	263737329	101	225309136	5136	4.41237	1.12425	4.96059	1.89961	0.0595271	0.0227953	0.524242	2.25706e-07	2.25697e-07	1	0	0	1	1	0
ACAGGCAGGCGC	228	1123	12	86.28	263737329	101	225309136	13476	4.92544	2.64256	13.0158	4.98426	0.156189	0.0598112	0.585201	5.92215e-07	5.9219e-07	1	0	0	1	1	0
ACAGGCGACC	70	356	10	86.28	263737329	101	225309136	3560	5.08571	0.811312	4.1261	1.58005	0.041261	0.0158005	0.503536	1.56447e-07	1.56441e-07	1	0	0	1	1	0
ACAGGCTG	51	217	8	86.28	263737329	101	225309136	1736	4.2549	0.591099	2.51507	0.963121	0.0201205	0.00770497	0.337022	7.62901e-08	7.62868e-08	1	0	0	1	0	0
ACAGGCTGAGCCC	572	2381	13	86.28	263737329	101	225309136	30953	4.16259	6.62958	27.5962	10.5677	0.358751	0.13738	0.535779	1.36026e-06	1.3602e-06	1	0	0	1	1	0
ACAGGG	3	12	6	86.28	263737329	101	225309136	72	4	0.0347705	0.139082	0.0532602	0.000834492	0.000319561	0.237624	3.1641e-09	3.16397e-09	1	0	0	1	0	0
ACAGGGAGCC	43	195	10	86.28	263737329	101	225309136	1950	4.53488	0.498377	2.26008	0.865478	0.0226008	0.00865478	0.448998	8.56945e-08	8.56908e-08	1	0	0	1	0	0
ACAGGGC	43	260	7	86.28	263737329	101	225309136	1820	6.04651	0.498377	3.01344	1.15397	0.0210941	0.00807779	0.419065	7.99815e-08	7.99781e-08	1	0	0	1	0	0
ACAGGGCGAGGCCT	288	1373	14	86.28	263737329	101	225309136	19222	4.76736	3.33797	15.9133	6.09385	0.222786	0.0853139	0.660822	8.44728e-07	8.44692e-07	1	0	0	1	1	0
ACAGGGGCTGCC	64	268	12	86.28	263737329	101	225309136	3216	4.1875	0.741771	3.10617	1.18948	0.037274	0.0142737	0.497525	1.4133e-07	1.41324e-07	1	0	0	1	0	0
ACAGGGT	173	1077	7	86.28	263737329	101	225309136	7539	6.22543	2.0051	12.4826	4.7801	0.0873783	0.0334607	0.431466	3.31308e-07	3.31294e-07	1	0	0	1	0	0
ACAGGGTGCAGGGC	36	146	14	86.28	263737329	101	225309136	2044	4.05556	0.417246	1.69217	0.647999	0.0236903	0.00907198	0.562156	8.98254e-08	8.98216e-08	1	0	0	1	1	0
ACAGGT	2	8	6	86.28	263737329	101	225309136	48	4	0.0231803	0.0927214	0.0355068	0.000556328	0.000213041	0.237624	2.1094e-09	2.10931e-09	1	0	0	1	0	0
ACAGT	57	415	5	86.28	263737329	101	225309136	2075	7.2807	0.66064	4.80992	1.84191	0.0240496	0.00920957	0.360431	9.11877e-08	9.11838e-08	1	0	0	1	0	0
ACAGTATACTAT	177	712	12	86.28	263737329	101	225309136	8544	4.0226	2.05146	8.2522	3.1601	0.0990264	0.0379212	0.477933	3.75474e-07	3.75458e-07	1	0	0	1	0	0
ACAGTATGTAT	123	576	11	86.28	263737329	101	225309136	6336	4.68293	1.42559	6.67594	2.55649	0.0734353	0.0281214	0.510022	2.78441e-07	2.78429e-07	1	0	0	1	1	0
ACAGTC	8	36	6	86.28	263737329	101	225309136	216	4.5	0.0927214	0.417246	0.15978	0.00250348	0.000958683	0.267327	9.49231e-09	9.49191e-09	1	0	0	1	0	0
ACAGTCACGC	139	658	10	86.28	263737329	101	225309136	6580	4.73381	1.61103	7.62633	2.92043	0.0762633	0.0292043	0.468694	2.89164e-07	2.89152e-07	1	0	0	1	0	0
ACAGTCACGCG	55	227	11	86.28	263737329	101	225309136	2497	4.12727	0.637459	2.63097	1.0075	0.0289407	0.0110826	0.449505	1.09733e-07	1.09728e-07	1	0	0	1	0	0
ACAGTCAGTC	4	18	10	86.28	263737329	101	225309136	180	4.5	0.0463607	0.208623	0.0798902	0.00208623	0.000798902	0.445545	7.91026e-09	7.90992e-09	1	0	0	1	0	0
ACAGTCCC	1	4	8	86.28	263737329	101	225309136	32	4	0.0115902	0.0463607	0.0177534	0.000370885	0.000142027	0.316832	1.40627e-09	1.40621e-09	1	0	0	1	0	0
ACAGTCGGAG	245	1510	10	86.28	263737329	101	225309136	15100	6.16327	2.83959	17.5012	6.7019	0.175012	0.067019	0.610224	6.63583e-07	6.63555e-07	1	0	0	1	1	0
ACAGTG	76	474	6	86.28	263737329	101	225309136	2844	6.23684	0.880853	5.49374	2.10378	0.0329624	0.0126227	0.370505	1.24982e-07	1.24977e-07	1	0	0	1	0	0
ACAGTGATAG	1	4	10	86.28	263737329	101	225309136	40	4	0.0115902	0.0463607	0.0177534	0.000463607	0.000177534	0.39604	1.75784e-09	1.75776e-09	1	0	0	1	0	0
ACAGTGC	17	68	7	86.28	263737329	101	225309136	476	4	0.197033	0.788132	0.301808	0.00551692	0.00211265	0.277228	2.09182e-08	2.09174e-08	1	0	0	1	0	0
ACAGTGGTCCACG	1931	11076	13	86.28	263737329	101	225309136	143988	5.73589	22.3806	128.373	49.1591	1.66885	0.639069	0.738283	6.32768e-06	6.32741e-06	1	0	0	1	1	0
ACAT	2358	22558	4	86.28	263737329	101	225309136	90232	9.56658	27.3296	261.451	100.12	1.0458	0.400481	0.378875	3.96533e-06	3.96516e-06	1	0	0	0	0	0
ACATACC	2	8	7	86.28	263737329	101	225309136	56	4	0.0231803	0.0927214	0.0355068	0.00064905	0.000248547	0.277228	2.46097e-09	2.46087e-09	1	0	0	1	0	0
ACATAG	2	8	6	86.28	263737329	101	225309136	48	4	0.0231803	0.0927214	0.0355068	0.000556328	0.000213041	0.237624	2.1094e-09	2.10931e-09	1	0	0	1	0	0
ACATAGTAGT	165	667	10	86.28	263737329	101	225309136	6670	4.04242	1.91238	7.73064	2.96038	0.0773064	0.0296038	0.40024	2.93119e-07	2.93107e-07	1	0	0	1	0	0
ACATAT	53	212	6	86.28	263737329	101	225309136	1272	4	0.614279	2.45712	0.940929	0.0147427	0.00564558	0.237624	5.58992e-08	5.58968e-08	1	0	0	1	0	0
ACATC	257	1538	5	86.28	263737329	101	225309136	7690	5.98444	2.97867	17.8257	6.82618	0.0891284	0.0341309	0.296259	3.37944e-07	3.3793e-07	1	0	0	1	0	0
ACATCC	7	39	6	86.28	263737329	101	225309136	234	5.57143	0.0811312	0.452017	0.173096	0.0027121	0.00103857	0.330976	1.02833e-08	1.02829e-08	1	0	0	1	0	0
ACATCCC	2	8	7	86.28	263737329	101	225309136	56	4	0.0231803	0.0927214	0.0355068	0.00064905	0.000248547	0.277228	2.46097e-09	2.46087e-09	1	0	0	1	0	0
ACATCCCTGGG	13	68	11	86.28	263737329	101	225309136	748	5.23077	0.150672	0.788132	0.301808	0.00866945	0.00331988	0.569688	3.28715e-08	3.28701e-08	1	0	0	1	1	0
ACATCGGTCCGCT	126	565	13	86.28	263737329	101	225309136	7345	4.48413	1.46036	6.54845	2.50767	0.0851298	0.0325997	0.577165	3.22783e-07	3.22769e-07	1	0	0	1	1	0
ACATCGTCCTGG	110	501	12	86.28	263737329	101	225309136	6012	4.55455	1.27492	5.80668	2.22361	0.0696801	0.0266833	0.541134	2.64203e-07	2.64191e-07	1	0	0	1	1	0
ACATCGTGCGGC	266	1522	12	86.28	263737329	101	225309136	18264	5.7218	3.08299	17.6402	6.75516	0.211683	0.081062	0.679818	8.02628e-07	8.02594e-07	1	0	0	1	1	0
ACATCGTGGTC	84	431	11	86.28	263737329	101	225309136	4741	5.13095	0.973574	4.99536	1.91293	0.054949	0.0210422	0.558817	2.08347e-07	2.08339e-07	1	0	0	1	1	0
ACATCT	4	16	6	86.28	263737329	101	225309136	96	4	0.0463607	0.185443	0.0710135	0.00111266	0.000426081	0.237624	4.21881e-09	4.21863e-09	1	0	0	1	0	0
ACATG	65	346	5	86.28	263737329	101	225309136	1730	5.32308	0.753361	4.0102	1.53567	0.020051	0.00767834	0.263519	7.60264e-08	7.60232e-08	1	0	0	1	0	0
ACATGCTCTGC	66	293	11	86.28	263737329	101	225309136	3223	4.43939	0.764951	3.39592	1.30044	0.0373551	0.0143048	0.483498	1.41638e-07	1.41632e-07	1	0	0	1	0	0
ACATGGACTGG	445	1788	11	86.28	263737329	101	225309136	19668	4.01798	5.15763	20.7232	7.93576	0.227955	0.0872934	0.437602	8.64328e-07	8.64291e-07	1	0	0	1	0	0
ACATGGC	9	36	7	86.28	263737329	101	225309136	252	4	0.104312	0.417246	0.15978	0.00292072	0.00111846	0.277228	1.10744e-08	1.10739e-08	1	0	0	1	0	0
ACATGGTCTCG	1	5	11	86.28	263737329	101	225309136	55	5	0.0115902	0.0579509	0.0221917	0.000637459	0.000244109	0.544554	2.41702e-09	2.41692e-09	1	0	0	1	1	0
ACATGGTCTGG	112	473	11	86.28	263737329	101	225309136	5203	4.22321	1.2981	5.48215	2.09934	0.0603037	0.0230927	0.459954	2.2865e-07	2.28641e-07	1	0	0	1	0	0
ACATGGTGCAGC	129	585	12	86.28	263737329	101	225309136	7020	4.53488	1.49513	6.78025	2.59643	0.081363	0.0311572	0.538798	3.085e-07	3.08487e-07	1	0	0	1	1	0
ACATGGTGGCC	2	8	11	86.28	263737329	101	225309136	88	4	0.0231803	0.0927214	0.0355068	0.00101994	0.000390574	0.435644	3.86724e-09	3.86707e-09	1	0	0	1	0	0
ACATGT	55	220	6	86.28	263737329	101	225309136	1320	4	0.637459	2.54984	0.976436	0.015299	0.00585862	0.237624	5.80086e-08	5.80061e-08	1	0	0	1	0	0
ACC	14902	143266	3	86.28	263737329	101	225309136	429798	9.61388	172.717	1660.48	635.864	4.98143	1.90759	0.285561	1.88879e-05	1.88871e-05	1	1	0	0	0	0
ACCACCACCAT	163	774	11	86.28	263737329	101	225309136	8514	4.74847	1.8892	8.97079	3.43528	0.0986787	0.0377881	0.51716	3.74155e-07	3.74139e-07	1	0	0	1	1	0
ACCACCACCCT	22	110	11	86.28	263737329	101	225309136	1210	5	0.254984	1.27492	0.488218	0.0140241	0.0053704	0.544554	5.31745e-08	5.31723e-08	1	0	0	1	1	0
ACCACCATACT	78	319	11	86.28	263737329	101	225309136	3509	4.08974	0.904033	3.69726	1.41583	0.0406699	0.0155742	0.445418	1.54206e-07	1.542e-07	1	0	0	1	0	0
ACCACCC	2	8	7	86.28	263737329	101	225309136	56	4	0.0231803	0.0927214	0.0355068	0.00064905	0.000248547	0.277228	2.46097e-09	2.46087e-09	1	0	0	1	0	0
ACCACCCTACCAGACG	2	10	16	86.28	263737329	101	225309136	160	5	0.0231803	0.115902	0.0443835	0.00185443	0.000710135	0.792079	7.03134e-09	7.03104e-09	1	0	0	1	1	0
ACCACCGCCAT	81	397	11	86.28	263737329	101	225309136	4367	4.90123	0.938804	4.6013	1.76202	0.0506143	0.0193823	0.533798	1.91912e-07	1.91904e-07	1	0	0	1	1	0
ACCACCGGCCC	1	4	11	86.28	263737329	101	225309136	44	4	0.0115902	0.0463607	0.0177534	0.000509968	0.000195287	0.435644	1.93362e-09	1.93354e-09	1	0	0	1	0	0
ACCACG	983	7655	6	86.28	263737329	101	225309136	45930	7.78739	11.3931	88.7228	33.9755	0.532337	0.203853	0.462617	2.01843e-06	2.01835e-06	1	0	0	1	0	0
ACCACGAGG	78	362	9	86.28	263737329	101	225309136	3258	4.64103	0.904033	4.19564	1.60668	0.0377608	0.0144601	0.413557	1.43176e-07	1.4317e-07	1	0	0	1	0	0
ACCACGGCTCC	42	178	11	86.28	263737329	101	225309136	1958	4.2381	0.486787	2.06305	0.790026	0.0226936	0.00869028	0.461575	8.60461e-08	8.60424e-08	1	0	0	1	0	0
ACCACGGGCC	99	467	10	86.28	263737329	101	225309136	4670	4.71717	1.14743	5.41261	2.07271	0.0541261	0.0207271	0.467047	2.05227e-07	2.05219e-07	1	0	0	1	0	0
ACCACGGTGGC	82	337	11	86.28	263737329	101	225309136	3707	4.10976	0.950394	3.90589	1.49572	0.0429648	0.016453	0.447597	1.62907e-07	1.629e-07	1	0	0	1	0	0
ACCACT	18	79	6	86.28	263737329	101	225309136	474	4.38889	0.208623	0.915624	0.350629	0.00549374	0.00210378	0.260726	2.08304e-08	2.08295e-08	1	0	0	1	0	0
ACCACTC	2	8	7	86.28	263737329	101	225309136	56	4	0.0231803	0.0927214	0.0355068	0.00064905	0.000248547	0.277228	2.46097e-09	2.46087e-09	1	0	0	1	0	0
ACCACTG	39	158	7	86.28	263737329	101	225309136	1106	4.05128	0.452017	1.83125	0.701259	0.0128187	0.00490881	0.280782	4.86042e-08	4.86021e-08	1	0	0	1	0	0
ACCACTGCGTGG	625	3759	12	86.28	263737329	101	225309136	45108	6.0144	7.24386	43.5675	16.6837	0.522809	0.200205	0.714582	1.98231e-06	1.98223e-06	1	0	0	1	1	0
ACCACTGGCGTGG	71	366	13	86.28	263737329	101	225309136	4758	5.15493	0.822902	4.242	1.62443	0.055146	0.0211177	0.663506	2.09095e-07	2.09086e-07	1	0	0	1	1	0
ACCAG	14	89	5	86.28	263737329	101	225309136	445	6.35714	0.162262	1.03153	0.395013	0.00515763	0.00197506	0.31471	1.95559e-08	1.95551e-08	1	0	0	1	0	0
ACCAGACCCATCGCCAGT	2	9	18	86.28	263737329	101	225309136	162	4.5	0.0231803	0.104312	0.0399451	0.00187761	0.000719012	0.80198	7.11923e-09	7.11893e-09	1	0	0	1	1	0
ACCAGAGGGACGT	1018	5486	13	86.28	263737329	101	225309136	71318	5.389	11.7988	63.5837	24.3488	0.826588	0.316534	0.693633	3.13413e-06	3.134e-06	1	0	0	1	1	0
ACCAGAGGGGG	81	333	11	86.28	263737329	101	225309136	3663	4.11111	0.938804	3.85953	1.47797	0.0424548	0.0162577	0.447745	1.60974e-07	1.60967e-07	1	0	0	1	0	0
ACCAGC	1579	11212	6	86.28	263737329	101	225309136	67272	7.1007	18.3009	129.949	49.7627	0.779694	0.298576	0.421824	2.95633e-06	2.9562e-06	1	0	0	1	0	0
ACCAGCACGCC	30	173	11	86.28	263737329	101	225309136	1903	5.76667	0.347705	2.0051	0.767834	0.0220561	0.00844617	0.628053	8.3629e-08	8.36255e-08	1	0	0	1	1	0
ACCAGCACGGGC	24	98	12	86.28	263737329	101	225309136	1176	4.08333	0.278164	1.13584	0.434958	0.01363	0.0052195	0.485149	5.16804e-08	5.16782e-08	1	0	0	1	0	0
ACCAGCAGGCG	170	705	11	86.28	263737329	101	225309136	7755	4.14706	1.97033	8.17107	3.12903	0.0898818	0.0344194	0.45166	3.408e-07	3.40786e-07	1	0	0	1	0	0
ACCAGCAGGGC	80	358	11	86.28	263737329	101	225309136	3938	4.475	0.927214	4.14928	1.58893	0.0456421	0.0174782	0.487376	1.73059e-07	1.73052e-07	1	0	0	1	0	0
ACCAGCAGGGCC	212	981	12	86.28	263737329	101	225309136	11772	4.62736	2.45712	11.37	4.35402	0.136439	0.0522482	0.549785	5.17331e-07	5.17309e-07	1	0	0	1	1	0
ACCAGCAGT	121	520	9	86.28	263737329	101	225309136	4680	4.29752	1.40241	6.02689	2.30794	0.054242	0.0207715	0.382947	2.05667e-07	2.05658e-07	1	0	0	1	0	0
ACCAGCCCTC	65	333	10	86.28	263737329	101	225309136	3330	5.12308	0.753361	3.85953	1.47797	0.0385953	0.0147797	0.507235	1.4634e-07	1.46334e-07	1	0	0	1	1	0
ACCAGCCGC	34	136	9	86.28	263737329	101	225309136	1224	4	0.394066	1.57626	0.603615	0.0141864	0.00543254	0.356436	5.37898e-08	5.37875e-08	1	0	0	1	0	0
ACCAGCCGCT	106	429	10	86.28	263737329	101	225309136	4290	4.04717	1.22856	4.97218	1.90405	0.0497218	0.0190405	0.40071	1.88528e-07	1.8852e-07	1	0	0	1	0	0
ACCAGCCGGGG	24	119	11	86.28	263737329	101	225309136	1309	4.95833	0.278164	1.37923	0.528163	0.0151715	0.0058098	0.540017	5.75252e-08	5.75227e-08	1	0	0	1	1	0
ACCAGCGATGAGC	39	165	13	86.28	263737329	101	225309136	2145	4.23077	0.452017	1.91238	0.732327	0.0248609	0.00952025	0.544554	9.42639e-08	9.42599e-08	1	0	0	1	1	0
ACCAGCGCGAG	121	619	11	86.28	263737329	101	225309136	6809	5.1157	1.40241	7.17432	2.74734	0.0789175	0.0302207	0.557156	2.99228e-07	2.99215e-07	1	0	0	1	1	0
ACCAGCGGGG	221	960	10	86.28	263737329	101	225309136	9600	4.34389	2.56143	11.1266	4.26081	0.111266	0.0426081	0.430088	4.21881e-07	4.21863e-07	1	0	0	1	0	0
ACCAGCT	1	6	7	86.28	263737329	101	225309136	42	6	0.0115902	0.069541	0.0266301	0.000486787	0.000186411	0.415842	1.84573e-09	1.84565e-09	1	0	0	1	0	0
ACCAGCTCCCGC	403	1947	12	86.28	263737329	101	225309136	23364	4.83127	4.67084	22.5661	8.64146	0.270793	0.103698	0.574012	1.02675e-06	1.02671e-06	1	0	0	1	1	0
ACCAGG	384	2527	6	86.28	263737329	101	225309136	15162	6.58073	4.45063	29.2884	11.2157	0.17573	0.0672942	0.390934	6.66308e-07	6.66279e-07	1	0	0	1	0	0
ACCAGGAGGGGG	31	132	12	86.28	263737329	101	225309136	1584	4.25806	0.359295	1.5299	0.585862	0.0183588	0.00703034	0.505909	6.96103e-08	6.96073e-08	1	0	0	1	1	0
ACCAGGCCC	126	543	9	86.28	263737329	101	225309136	4887	4.30952	1.46036	6.29346	2.41002	0.0566412	0.0216902	0.384017	2.14764e-07	2.14754e-07	1	0	0	1	0	0
ACCAGGCGGG	6	26	10	86.28	263737329	101	225309136	260	4.33333	0.069541	0.301344	0.115397	0.00301344	0.00115397	0.429043	1.14259e-08	1.14254e-08	1	0	0	1	0	0
ACCAGGCTCAGC	92	413	12	86.28	263737329	101	225309136	4956	4.48913	1.0663	4.78674	1.83304	0.0574409	0.0219964	0.533362	2.17796e-07	2.17787e-07	1	0	0	1	1	0
ACCAGGCTGC	7	28	10	86.28	263737329	101	225309136	280	4	0.0811312	0.324525	0.124274	0.00324525	0.00124274	0.39604	1.23048e-08	1.23043e-08	1	0	0	1	0	0
ACCAGGGCCTC	57	253	11	86.28	263737329	101	225309136	2783	4.4386	0.66064	2.93231	1.1229	0.0322554	0.0123519	0.483411	1.22301e-07	1.22296e-07	1	0	0	1	0	0
ACCAGGGCCTGCTG	194	842	14	86.28	263737329	101	225309136	11788	4.34021	2.24849	9.75892	3.73709	0.136625	0.0523192	0.601613	5.18034e-07	5.18012e-07	1	0	0	1	1	0
ACCAGGGGCG	65	288	10	86.28	263737329	101	225309136	2880	4.43077	0.753361	3.33797	1.27824	0.0333797	0.0127824	0.43869	1.26564e-07	1.26559e-07	1	0	0	1	0	0
ACCAGGGTGGAG	381	1702	12	86.28	263737329	101	225309136	20424	4.46719	4.41586	19.7265	7.55407	0.236718	0.0906488	0.530755	8.97551e-07	8.97513e-07	1	0	0	1	1	0
ACCAGTG	2	8	7	86.28	263737329	101	225309136	56	4	0.0231803	0.0927214	0.0355068	0.00064905	0.000248547	0.277228	2.46097e-09	2.46087e-09	1	0	0	1	0	0
ACCATAG	9	81	7	86.28	263737329	101	225309136	567	9	0.104312	0.938804	0.359506	0.00657163	0.00251654	0.623762	2.49173e-08	2.49163e-08	1	0	0	1	1	0
ACCATC	63	287	6	86.28	263737329	101	225309136	1722	4.55556	0.730181	3.32638	1.27381	0.0199583	0.00764283	0.270627	7.56748e-08	7.56716e-08	1	0	0	1	0	0
ACCATCATC	89	389	9	86.28	263737329	101	225309136	3501	4.37079	1.03153	4.50858	1.72652	0.0405772	0.0155387	0.389476	1.53855e-07	1.53848e-07	1	0	0	1	0	0
ACCATCCATCC	47	255	11	86.28	263737329	101	225309136	2805	5.42553	0.544738	2.95549	1.13178	0.0325104	0.0124496	0.5909	1.23268e-07	1.23263e-07	1	0	0	1	1	0
ACCATCCTGGC	49	238	11	86.28	263737329	101	225309136	2618	4.85714	0.567918	2.75846	1.05633	0.0303431	0.0116196	0.528996	1.1505e-07	1.15045e-07	1	0	0	1	1	0
ACCATCT	4	26	7	86.28	263737329	101	225309136	182	6.5	0.0463607	0.301344	0.115397	0.00210941	0.000807779	0.450495	7.99815e-09	7.99781e-09	1	0	0	1	0	0
ACCATG	140	571	6	86.28	263737329	101	225309136	3426	4.07857	1.62262	6.61799	2.5343	0.0397079	0.0152058	0.242291	1.50559e-07	1.50552e-07	1	0	0	1	0	0
ACCATGC	2	10	7	86.28	263737329	101	225309136	70	5	0.0231803	0.115902	0.0443835	0.000811312	0.000310684	0.346535	3.07621e-09	3.07608e-09	1	0	0	1	0	0
ACCATGCTCAGC	122	519	12	86.28	263737329	101	225309136	6228	4.2541	1.414	6.0153	2.3035	0.0721836	0.027642	0.505437	2.73695e-07	2.73683e-07	1	0	0	1	1	0
ACCATGGAGGC	2	8	11	86.28	263737329	101	225309136	88	4	0.0231803	0.0927214	0.0355068	0.00101994	0.000390574	0.435644	3.86724e-09	3.86707e-09	1	0	0	1	0	0
ACCC	28	176	4	86.28	263737329	101	225309136	704	6.28571	0.324525	2.03987	0.781149	0.00815948	0.0031246	0.248939	3.09379e-08	3.09366e-08	1	0	0	0	0	0
ACCCACCGAGGGGC	393	1610	14	86.28	263737329	101	225309136	22540	4.09669	4.55494	18.6602	7.14574	0.261242	0.10004	0.567858	9.9054e-07	9.90498e-07	1	0	0	1	1	0
ACCCACCTC	150	879	9	86.28	263737329	101	225309136	7911	5.86	1.73853	10.1878	3.90131	0.0916898	0.0351118	0.522178	3.47656e-07	3.47641e-07	1	0	0	1	1	0
ACCCACGCTCCGCG	1411	7168	14	86.28	263737329	101	225309136	100352	5.08009	16.3537	83.0783	31.8141	1.1631	0.445397	0.70417	4.41006e-06	4.40987e-06	1	0	0	1	1	0
ACCCACGT	40	208	8	86.28	263737329	101	225309136	1664	5.2	0.463607	2.41076	0.923176	0.019286	0.00738541	0.411881	7.3126e-08	7.31229e-08	1	0	0	1	0	0
ACCCACTC	68	274	8	86.28	263737329	101	225309136	2192	4.02941	0.788132	3.17571	1.21611	0.0254057	0.00972886	0.319161	9.63294e-08	9.63253e-08	1	0	0	1	0	0
ACCCAG	15	60	6	86.28	263737329	101	225309136	360	4	0.173853	0.69541	0.266301	0.00417246	0.0015978	0.237624	1.58205e-08	1.58198e-08	1	0	0	1	0	0
ACCCAGCTGC	109	485	10	86.28	263737329	101	225309136	4850	4.44954	1.26333	5.62123	2.1526	0.0562123	0.021526	0.440549	2.13138e-07	2.13129e-07	1	0	0	1	0	0
ACCCAGTGCGGC	36	195	12	86.28	263737329	101	225309136	2340	5.41667	0.417246	2.26008	0.865478	0.027121	0.0103857	0.643564	1.02833e-07	1.02829e-07	1	0	0	1	1	0
ACCCAT	2	8	6	86.28	263737329	101	225309136	48	4	0.0231803	0.0927214	0.0355068	0.000556328	0.000213041	0.237624	2.1094e-09	2.10931e-09	1	0	0	1	0	0
ACCCATC	86	344	7	86.28	263737329	101	225309136	2408	4	0.996755	3.98702	1.52679	0.0279091	0.0106875	0.277228	1.05822e-07	1.05817e-07	1	0	0	1	0	0
ACCCATCC	69	293	8	86.28	263737329	101	225309136	2344	4.24638	0.799722	3.39592	1.30044	0.0271674	0.0104035	0.336347	1.03009e-07	1.03005e-07	1	0	0	1	0	0
ACCCATGGGCCT	501	2474	12	86.28	263737329	101	225309136	29688	4.93812	5.80668	28.6741	10.9805	0.344089	0.131766	0.586708	1.30467e-06	1.30461e-06	1	0	0	1	1	0
ACCCC	229	1177	5	86.28	263737329	101	225309136	5885	5.13974	2.65415	13.6416	5.22393	0.0682082	0.0261197	0.254442	2.58622e-07	2.58611e-07	1	0	0	1	0	0
ACCCCACCCGT	7	28	11	86.28	263737329	101	225309136	308	4	0.0811312	0.324525	0.124274	0.00356977	0.00136701	0.435644	1.35353e-08	1.35348e-08	1	0	0	1	0	0
ACCCCACGCTCCGCG	254	1034	15	86.28	263737329	101	225309136	15510	4.07087	2.9439	11.9842	4.58925	0.179764	0.0688388	0.604584	6.81601e-07	6.81572e-07	1	0	0	1	1	0
ACCCCAGAGG	7	29	10	86.28	263737329	101	225309136	290	4.14286	0.0811312	0.336115	0.128712	0.00336115	0.00128712	0.410184	1.27443e-08	1.27438e-08	1	0	0	1	0	0
ACCCCATAGG	3	14	10	86.28	263737329	101	225309136	140	4.66667	0.0347705	0.162262	0.0621369	0.00162262	0.000621369	0.462046	6.15242e-09	6.15216e-09	1	0	0	1	0	0
ACCCCC	51	205	6	86.28	263737329	101	225309136	1230	4.01961	0.591099	2.37599	0.909861	0.0142559	0.00545917	0.238789	5.40534e-08	5.40511e-08	1	0	0	1	0	0
ACCCCCC	5	20	7	86.28	263737329	101	225309136	140	4	0.0579509	0.231803	0.0887669	0.00162262	0.000621369	0.277228	6.15242e-09	6.15216e-09	1	0	0	1	0	0
ACCCCCCCCAT	1	4	11	86.28	263737329	101	225309136	44	4	0.0115902	0.0463607	0.0177534	0.000509968	0.000195287	0.435644	1.93362e-09	1.93354e-09	1	0	0	1	0	0
ACCCCCGTC	1	4	9	86.28	263737329	101	225309136	36	4	0.0115902	0.0463607	0.0177534	0.000417246	0.00015978	0.356436	1.58205e-09	1.58198e-09	1	0	0	1	0	0
ACCCCCTCTCG	1	4	11	86.28	263737329	101	225309136	44	4	0.0115902	0.0463607	0.0177534	0.000509968	0.000195287	0.435644	1.93362e-09	1.93354e-09	1	0	0	1	0	0
ACCCCG	11	51	6	86.28	263737329	101	225309136	306	4.63636	0.127492	0.591099	0.226356	0.00354659	0.00135813	0.275428	1.34474e-08	1.34469e-08	1	0	0	1	0	0
ACCCCGACGAGG	329	1359	12	86.28	263737329	101	225309136	16308	4.1307	3.81317	15.751	6.03171	0.189013	0.0723806	0.490776	7.1667e-07	7.16639e-07	1	0	0	1	0	0
ACCCCGC	3	12	7	86.28	263737329	101	225309136	84	4	0.0347705	0.139082	0.0532602	0.000973574	0.000372821	0.277228	3.69145e-09	3.6913e-09	1	0	0	1	0	0
ACCCCGCCAGG	236	1329	11	86.28	263737329	101	225309136	14619	5.63136	2.73528	15.4033	5.89856	0.169437	0.0648842	0.613316	6.42445e-07	6.42418e-07	1	0	0	1	1	0
ACCCCGCCTGC	30	123	11	86.28	263737329	101	225309136	1353	4.1	0.347705	1.42559	0.545917	0.0156815	0.00600508	0.446535	5.94588e-08	5.94563e-08	1	0	0	1	0	0
ACCCCGCG	3	12	8	86.28	263737329	101	225309136	96	4	0.0347705	0.139082	0.0532602	0.00111266	0.000426081	0.316832	4.21881e-09	4.21863e-09	1	0	0	1	0	0
ACCCCGCGGACT	20	83	12	86.28	263737329	101	225309136	996	4.15	0.231803	0.961984	0.368383	0.0115438	0.00442059	0.493069	4.37701e-08	4.37682e-08	1	0	0	1	0	0
ACCCCGG	13	61	7	86.28	263737329	101	225309136	427	4.69231	0.150672	0.707	0.270739	0.004949	0.00189517	0.325209	1.87649e-08	1.87641e-08	1	0	0	1	0	0
ACCCCGT	32	177	7	86.28	263737329	101	225309136	1239	5.53125	0.370885	2.05146	0.785587	0.0143602	0.00549911	0.383354	5.4449e-08	5.44466e-08	1	0	0	1	0	0
ACCCCT	16	78	6	86.28	263737329	101	225309136	468	4.875	0.185443	0.904033	0.346191	0.0054242	0.00207715	0.289604	2.05667e-08	2.05658e-08	1	0	0	1	0	0
ACCCCTC	20	80	7	86.28	263737329	101	225309136	560	4	0.231803	0.927214	0.355068	0.0064905	0.00248547	0.277228	2.46097e-08	2.46087e-08	1	0	0	1	0	0
ACCCCTCCGGC	40	192	11	86.28	263737329	101	225309136	2112	4.8	0.463607	2.22531	0.852163	0.0244784	0.00937379	0.522772	9.28137e-08	9.28098e-08	1	0	0	1	1	0
ACCCCTCCTGG	16	65	11	86.28	263737329	101	225309136	715	4.0625	0.185443	0.753361	0.288493	0.00828697	0.00317342	0.44245	3.14213e-08	3.142e-08	1	0	0	1	0	0
ACCCCTCTCT	42	205	10	86.28	263737329	101	225309136	2050	4.88095	0.486787	2.37599	0.909861	0.0237599	0.00909861	0.483263	9.00891e-08	9.00852e-08	1	0	0	1	0	0
ACCCCTCTGCGTGC	1	5	14	86.28	263737329	101	225309136	70	5	0.0115902	0.0579509	0.0221917	0.000811312	0.000310684	0.693069	3.07621e-09	3.07608e-09	1	0	0	1	1	0
ACCCG	313	1732	5	86.28	263737329	101	225309136	8660	5.53355	3.62772	20.0742	7.68722	0.100371	0.0384361	0.273938	3.80571e-07	3.80555e-07	1	0	0	1	0	0
ACCCGACCTC	14	56	10	86.28	263737329	101	225309136	560	4	0.162262	0.64905	0.248547	0.0064905	0.00248547	0.39604	2.46097e-08	2.46087e-08	1	0	0	1	0	0
ACCCGAGCCG	5	21	10	86.28	263737329	101	225309136	210	4.2	0.0579509	0.243394	0.0932053	0.00243394	0.000932053	0.415842	9.22864e-09	9.22825e-09	1	0	0	1	0	0
ACCCGAGGAGCC	1	5	12	86.28	263737329	101	225309136	60	5	0.0115902	0.0579509	0.0221917	0.00069541	0.000266301	0.594059	2.63675e-09	2.63664e-09	1	0	0	1	1	0
ACCCGAGGGCC	140	572	11	86.28	263737329	101	225309136	6292	4.08571	1.62262	6.62958	2.53873	0.0729254	0.0279261	0.444979	2.76508e-07	2.76496e-07	1	0	0	1	0	0
ACCCGATCCG	65	337	10	86.28	263737329	101	225309136	3370	5.18462	0.753361	3.90589	1.49572	0.0390589	0.0149572	0.513328	1.48098e-07	1.48091e-07	1	0	0	1	1	0
ACCCGC	5	20	6	86.28	263737329	101	225309136	120	4	0.0579509	0.231803	0.0887669	0.00139082	0.000532602	0.237624	5.27351e-09	5.27328e-09	1	0	0	1	0	0
ACCCGCCAGG	263	1089	10	86.28	263737329	101	225309136	10890	4.14068	3.04822	12.6217	4.83336	0.126217	0.0483336	0.409969	4.78571e-07	4.7855e-07	1	0	0	1	0	0
ACCCGCCTCC	2	9	10	86.28	263737329	101	225309136	90	4.5	0.0231803	0.104312	0.0399451	0.00104312	0.000399451	0.445545	3.95513e-09	3.95496e-09	1	0	0	1	0	0
ACCCGCG	97	646	7	86.28	263737329	101	225309136	4522	6.65979	1.12425	7.48725	2.86717	0.0524108	0.0200702	0.46157	1.98723e-07	1.98715e-07	1	0	0	1	0	0
ACCCGCGAGC	60	256	10	86.28	263737329	101	225309136	2560	4.26667	0.69541	2.96708	1.13622	0.0296708	0.0113622	0.422442	1.12501e-07	1.12497e-07	1	0	0	1	0	0
ACCCGCTCCCCAT	52	220	13	86.28	263737329	101	225309136	2860	4.23077	0.602689	2.54984	0.976436	0.0331479	0.0126937	0.544554	1.25685e-07	1.2568e-07	1	0	0	1	1	0
ACCCGGAGG	319	1317	9	86.28	263737329	101	225309136	11853	4.12853	3.69726	15.2643	5.8453	0.137378	0.0526077	0.367889	5.20891e-07	5.20869e-07	1	0	0	1	0	0
ACCCGGG	2	16	7	86.28	263737329	101	225309136	112	8	0.0231803	0.185443	0.0710135	0.0012981	0.000497095	0.554455	4.92194e-09	4.92173e-09	1	0	0	1	1	0
ACCCGGGGGAT	308	1405	11	86.28	263737329	101	225309136	15455	4.56169	3.56977	16.2842	6.23588	0.179126	0.0685946	0.496818	6.79184e-07	6.79155e-07	1	0	0	1	0	0
ACCCGT	23	93	6	86.28	263737329	101	225309136	558	4.04348	0.266574	1.07789	0.412766	0.00646732	0.0024766	0.240207	2.45218e-08	2.45208e-08	1	0	0	1	0	0
ACCCT	97	685	5	86.28	263737329	101	225309136	3425	7.06186	1.12425	7.93927	3.04027	0.0396963	0.0152013	0.349597	1.50515e-07	1.50508e-07	1	0	0	1	0	0
ACCCTACCT	54	227	9	86.28	263737329	101	225309136	2043	4.2037	0.625869	2.63097	1.0075	0.0236787	0.00906754	0.374587	8.97815e-08	8.97776e-08	1	0	0	1	0	0
ACCCTACTCCT	335	2000	11	86.28	263737329	101	225309136	22000	5.97015	3.88271	23.1803	8.87669	0.254984	0.0976436	0.650214	9.6681e-07	9.66769e-07	1	0	0	1	1	0
ACCCTATC	13	69	8	86.28	263737329	101	225309136	552	5.30769	0.150672	0.799722	0.306246	0.00639777	0.00244997	0.420411	2.42581e-08	2.42571e-08	1	0	0	1	0	0
ACCCTATGGGCCT	262	1088	13	86.28	263737329	101	225309136	14144	4.15267	3.03662	12.6101	4.82892	0.163931	0.062776	0.534502	6.21571e-07	6.21544e-07	1	0	0	1	1	0
ACCCTC	3	12	6	86.28	263737329	101	225309136	72	4	0.0347705	0.139082	0.0532602	0.000834492	0.000319561	0.237624	3.1641e-09	3.16397e-09	1	0	0	1	0	0
ACCCTCAGGTGCC	246	1031	13	86.28	263737329	101	225309136	13403	4.19106	2.85118	11.9495	4.57594	0.155343	0.0594872	0.539443	5.89007e-07	5.88982e-07	1	0	0	1	1	0
ACCCTCC	12	52	7	86.28	263737329	101	225309136	364	4.33333	0.139082	0.602689	0.230794	0.00421882	0.00161556	0.30033	1.59963e-08	1.59956e-08	1	0	0	1	0	0
ACCCTCCAGCC	27	111	11	86.28	263737329	101	225309136	1221	4.11111	0.312935	1.28651	0.492656	0.0141516	0.00541922	0.447745	5.36579e-08	5.36557e-08	1	0	0	1	0	0
ACCCTCCAGGCT	202	849	12	86.28	263737329	101	225309136	10188	4.20297	2.34121	9.84006	3.76816	0.118081	0.0452179	0.499363	4.47721e-07	4.47702e-07	1	0	0	1	0	0
ACCCTCGAG	90	385	9	86.28	263737329	101	225309136	3465	4.27778	1.04312	4.46222	1.70876	0.0401599	0.0153789	0.381188	1.52273e-07	1.52266e-07	1	0	0	1	0	0
ACCCTCGGAGT	159	773	11	86.28	263737329	101	225309136	8503	4.86164	1.84284	8.9592	3.43084	0.0985512	0.0377393	0.529485	3.73672e-07	3.73656e-07	1	0	0	1	1	0
ACCCTCGGGCCC	171	688	12	86.28	263737329	101	225309136	8256	4.02339	1.98192	7.97404	3.05358	0.0956885	0.036643	0.478027	3.62817e-07	3.62802e-07	1	0	0	1	0	0
ACCCTCTCTC	187	789	10	86.28	263737329	101	225309136	7890	4.21925	2.16736	9.14465	3.50186	0.0914465	0.0350186	0.417748	3.46733e-07	3.46718e-07	1	0	0	1	0	0
ACCCTCTCTCT	275	1614	11	86.28	263737329	101	225309136	17754	5.86909	3.1873	18.7065	7.16349	0.205772	0.0787984	0.639208	7.80215e-07	7.80182e-07	1	0	0	1	1	0
ACCCTCTGGCTC	157	649	12	86.28	263737329	101	225309136	7788	4.13376	1.81966	7.52202	2.88049	0.0902643	0.0345658	0.49114	3.42251e-07	3.42236e-07	1	0	0	1	0	0
ACCCTG	1	4	6	86.28	263737329	101	225309136	24	4	0.0115902	0.0463607	0.0177534	0.000278164	0.00010652	0.237624	1.0547e-09	1.05466e-09	1	0	0	1	0	0
ACCCTGCGAGGT	136	567	12	86.28	263737329	101	225309136	6804	4.16912	1.57626	6.57163	2.51654	0.0788595	0.0301985	0.495341	2.99008e-07	2.98995e-07	1	0	0	1	0	0
ACCCTGCGG	49	214	9	86.28	263737329	101	225309136	1926	4.36735	0.567918	2.4803	0.949806	0.0223227	0.00854826	0.38917	8.46398e-08	8.46362e-08	1	0	0	1	0	0
ACCCTGCGGAT	61	251	11	86.28	263737329	101	225309136	2761	4.11475	0.707	2.90913	1.11402	0.0320005	0.0122543	0.448142	1.21335e-07	1.21329e-07	1	0	0	1	0	0
ACCCTGCTCGTC	218	922	12	86.28	263737329	101	225309136	11064	4.22936	2.52666	10.6861	4.09216	0.128234	0.0491059	0.502498	4.86217e-07	4.86197e-07	1	0	0	1	1	0
ACCCTGCTCT	62	277	10	86.28	263737329	101	225309136	2770	4.46774	0.718591	3.21048	1.22942	0.0321048	0.0122942	0.442351	1.2173e-07	1.21725e-07	1	0	0	1	0	0
ACCG	2415	18457	4	86.28	263737329	101	225309136	73828	7.64265	27.9903	213.92	81.9186	0.855679	0.327674	0.302679	3.24444e-06	3.2443e-06	1	0	0	0	0	0
ACCGACGTACGG	1	6	12	86.28	263737329	101	225309136	72	6	0.0115902	0.069541	0.0266301	0.000834492	0.000319561	0.712871	3.1641e-09	3.16397e-09	1	0	0	1	1	0
ACCGAG	28	132	6	86.28	263737329	101	225309136	792	4.71429	0.324525	1.5299	0.585862	0.00917942	0.00351517	0.280057	3.48051e-08	3.48037e-08	1	0	0	1	0	0
ACCGAGGGAG	75	312	10	86.28	263737329	101	225309136	3120	4.16	0.869263	3.61613	1.38476	0.0361613	0.0138476	0.411881	1.37111e-07	1.37105e-07	1	0	0	1	0	0
ACCGC	176	992	5	86.28	263737329	101	225309136	4960	5.63636	2.03987	11.4975	4.40284	0.0574873	0.0220142	0.279028	2.17972e-07	2.17962e-07	1	0	0	1	0	0
ACCGCAG	11	44	7	86.28	263737329	101	225309136	308	4	0.127492	0.509968	0.195287	0.00356977	0.00136701	0.277228	1.35353e-08	1.35348e-08	1	0	0	1	0	0
ACCGCATGC	1	4	9	86.28	263737329	101	225309136	36	4	0.0115902	0.0463607	0.0177534	0.000417246	0.00015978	0.356436	1.58205e-09	1.58198e-09	1	0	0	1	0	0
ACCGCC	553	2973	6	86.28	263737329	101	225309136	17838	5.37613	6.40936	34.4576	13.1952	0.206745	0.0791712	0.319374	7.83907e-07	7.83874e-07	1	0	0	1	0	0
ACCGCCACCT	20	98	10	86.28	263737329	101	225309136	980	4.9	0.231803	1.13584	0.434958	0.0113584	0.00434958	0.485149	4.3067e-08	4.30651e-08	1	0	0	1	0	0
ACCGCCAGCT	23	118	10	86.28	263737329	101	225309136	1180	5.13043	0.266574	1.36764	0.523725	0.0136764	0.00523725	0.507964	5.18561e-08	5.18539e-08	1	0	0	1	1	0
ACCGCCCAG	15	71	9	86.28	263737329	101	225309136	639	4.73333	0.173853	0.822902	0.315123	0.00740612	0.0028361	0.421782	2.80814e-08	2.80802e-08	1	0	0	1	0	0
ACCGCCCCGCT	49	212	11	86.28	263737329	101	225309136	2332	4.32653	0.567918	2.45712	0.940929	0.0270283	0.0103502	0.471206	1.02482e-07	1.02477e-07	1	0	0	1	0	0
ACCGCCCCGCTC	5	24	12	86.28	263737329	101	225309136	288	4.8	0.0579509	0.278164	0.10652	0.00333797	0.00127824	0.570297	1.26564e-08	1.26559e-08	1	0	0	1	1	0
ACCGCCCGCT	167	780	10	86.28	263737329	101	225309136	7800	4.67066	1.93556	9.04033	3.46191	0.0904033	0.0346191	0.462441	3.42778e-07	3.42763e-07	1	0	0	1	0	0
ACCGCCCTGC	115	471	10	86.28	263737329	101	225309136	4710	4.09565	1.33287	5.45897	2.09046	0.0545897	0.0209046	0.40551	2.06985e-07	2.06976e-07	1	0	0	1	0	0
ACCGCCGAGCT	238	1425	11	86.28	263737329	101	225309136	15675	5.98739	2.75846	16.516	6.32464	0.181676	0.0695711	0.652093	6.88852e-07	6.88823e-07	1	0	0	1	1	0
ACCGCCGAGCTC	422	1851	12	86.28	263737329	101	225309136	22212	4.38626	4.89105	21.4534	8.21538	0.257441	0.0985846	0.521139	9.76126e-07	9.76085e-07	1	0	0	1	1	0
ACCGCCGCCC	4	16	10	86.28	263737329	101	225309136	160	4	0.0463607	0.185443	0.0710135	0.00185443	0.000710135	0.39604	7.03134e-09	7.03104e-09	1	0	0	1	0	0
ACCGCCGCT	191	1035	9	86.28	263737329	101	225309136	9315	5.41885	2.21372	11.9958	4.59369	0.107962	0.0413432	0.482868	4.09356e-07	4.09339e-07	1	0	0	1	0	0
ACCGCCTCCGG	78	366	11	86.28	263737329	101	225309136	4026	4.69231	0.904033	4.242	1.62443	0.046662	0.0178688	0.511043	1.76926e-07	1.76919e-07	1	0	0	1	1	0
ACCGCCTGC	82	440	9	86.28	263737329	101	225309136	3960	5.36585	0.950394	5.09968	1.95287	0.0458971	0.0175759	0.478145	1.74026e-07	1.74018e-07	1	0	0	1	0	0
ACCGCG	9	36	6	86.28	263737329	101	225309136	216	4	0.104312	0.417246	0.15978	0.00250348	0.000958683	0.237624	9.49231e-09	9.49191e-09	1	0	0	1	0	0
ACCGCGAGTG	9	36	10	86.28	263737329	101	225309136	360	4	0.104312	0.417246	0.15978	0.00417246	0.0015978	0.39604	1.58205e-08	1.58198e-08	1	0	0	1	0	0
ACCGCGC	71	339	7	86.28	263737329	101	225309136	2373	4.77465	0.822902	3.92907	1.5046	0.0275035	0.0105322	0.330916	1.04284e-07	1.04279e-07	1	0	0	1	0	0
ACCGCGCTCCCGC	1	4	13	86.28	263737329	101	225309136	52	4	0.0115902	0.0463607	0.0177534	0.000602689	0.000230794	0.514851	2.28519e-09	2.28509e-09	1	0	0	1	1	0
ACCGCGGGGCGT	85	356	12	86.28	263737329	101	225309136	4272	4.18824	0.985165	4.1261	1.58005	0.0495132	0.0189606	0.497612	1.87737e-07	1.87729e-07	1	0	0	1	0	0
ACCGCGTCCTG	59	270	11	86.28	263737329	101	225309136	2970	4.57627	0.68382	3.12935	1.19835	0.0344228	0.0131819	0.498406	1.30519e-07	1.30514e-07	1	0	0	1	0	0
ACCGCT	107	465	6	86.28	263737329	101	225309136	2790	4.34579	1.24015	5.38943	2.06383	0.0323366	0.012383	0.258166	1.22609e-07	1.22604e-07	1	0	0	1	0	0
ACCGCTCACCGGT	184	767	13	86.28	263737329	101	225309136	9971	4.16848	2.13259	8.88966	3.40421	0.115566	0.0442548	0.536537	4.38184e-07	4.38166e-07	1	0	0	1	1	0
ACCGCTCAGT	3	12	10	86.28	263737329	101	225309136	120	4	0.0347705	0.139082	0.0532602	0.00139082	0.000532602	0.39604	5.27351e-09	5.27328e-09	1	0	0	1	0	0
ACCGCTCCGC	158	783	10	86.28	263737329	101	225309136	7830	4.9557	1.83125	9.0751	3.47523	0.090751	0.0347523	0.490663	3.44096e-07	3.44082e-07	1	0	0	1	0	0
ACCGCTCGCT	122	572	10	86.28	263737329	101	225309136	5720	4.68852	1.414	6.62958	2.53873	0.0662958	0.0253873	0.46421	2.5137e-07	2.5136e-07	1	0	0	1	0	0
ACCGCTGAGCT	1	9	11	86.28	263737329	101	225309136	99	9	0.0115902	0.104312	0.0399451	0.00114743	0.000439396	0.980198	4.35064e-09	4.35046e-09	1	0	0	1	1	0
ACCGCTGCTGCT	805	4157	12	86.28	263737329	101	225309136	49884	5.16398	9.33009	48.1803	18.4502	0.578164	0.221402	0.613542	2.1922e-06	2.1921e-06	1	0	0	1	1	0
ACCGG	23	115	5	86.28	263737329	101	225309136	575	5	0.266574	1.33287	0.51041	0.00666435	0.00255205	0.247525	2.52689e-08	2.52678e-08	1	0	0	1	0	0
ACCGGACGGGG	12	64	11	86.28	263737329	101	225309136	704	5.33333	0.139082	0.741771	0.284054	0.00815948	0.0031246	0.580858	3.09379e-08	3.09366e-08	1	0	0	1	1	0
ACCGGAG	4	16	7	86.28	263737329	101	225309136	112	4	0.0463607	0.185443	0.0710135	0.0012981	0.000497095	0.277228	4.92194e-09	4.92173e-09	1	0	0	1	0	0
ACCGGATG	4	16	8	86.28	263737329	101	225309136	128	4	0.0463607	0.185443	0.0710135	0.00148354	0.000568108	0.316832	5.62507e-09	5.62484e-09	1	0	0	1	0	0
ACCGGC	51	247	6	86.28	263737329	101	225309136	1482	4.84314	0.591099	2.86277	1.09627	0.0171766	0.00657763	0.287711	6.51278e-08	6.5125e-08	1	0	0	1	0	0
ACCGGCC	56	224	7	86.28	263737329	101	225309136	1568	4	0.64905	2.5962	0.99419	0.0181734	0.00695933	0.277228	6.89072e-08	6.89042e-08	1	0	0	1	0	0
ACCGGCCT	35	186	8	86.28	263737329	101	225309136	1488	5.31429	0.405656	2.15577	0.825532	0.0172462	0.00660426	0.420934	6.53915e-08	6.53887e-08	1	0	0	1	0	0
ACCGGCTGG	152	636	9	86.28	263737329	101	225309136	5724	4.18421	1.76171	7.37135	2.82279	0.0663421	0.0254051	0.37285	2.51546e-07	2.51536e-07	1	0	0	1	0	0
ACCGGG	2	8	6	86.28	263737329	101	225309136	48	4	0.0231803	0.0927214	0.0355068	0.000556328	0.000213041	0.237624	2.1094e-09	2.10931e-09	1	0	0	1	0	0
ACCGGGCCC	40	170	9	86.28	263737329	101	225309136	1530	4.25	0.463607	1.97033	0.754519	0.017733	0.00679067	0.378713	6.72372e-08	6.72344e-08	1	0	0	1	0	0
ACCGGGGGCGG	1	4	11	86.28	263737329	101	225309136	44	4	0.0115902	0.0463607	0.0177534	0.000509968	0.000195287	0.435644	1.93362e-09	1.93354e-09	1	0	0	1	0	0
ACCGT	95	589	5	86.28	263737329	101	225309136	2945	6.2	1.10107	6.82661	2.61419	0.0341331	0.0130709	0.306931	1.29421e-07	1.29415e-07	1	0	0	1	0	0
ACCGTACTCCG	310	1828	11	86.28	263737329	101	225309136	20108	5.89677	3.59295	21.1868	8.1133	0.233055	0.0892463	0.642223	8.83664e-07	8.83626e-07	1	0	0	1	1	0
ACCGTAGAGT	2	18	10	86.28	263737329	101	225309136	180	9	0.0231803	0.208623	0.0798902	0.00208623	0.000798902	0.891089	7.91026e-09	7.90992e-09	1	0	0	1	1	0
ACCGTAGGGG	13	63	10	86.28	263737329	101	225309136	630	4.84615	0.150672	0.730181	0.279616	0.00730181	0.00279616	0.479817	2.76859e-08	2.76847e-08	1	0	0	1	0	0
ACCGTC	1	4	6	86.28	263737329	101	225309136	24	4	0.0115902	0.0463607	0.0177534	0.000278164	0.00010652	0.237624	1.0547e-09	1.05466e-09	1	0	0	1	0	0
ACCGTCACCTGC	1	4	12	86.28	263737329	101	225309136	48	4	0.0115902	0.0463607	0.0177534	0.000556328	0.000213041	0.475248	2.1094e-09	2.10931e-09	1	0	0	1	0	0
ACCGTCAGGAT	1	6	11	86.28	263737329	101	225309136	66	6	0.0115902	0.069541	0.0266301	0.000764951	0.000292931	0.653465	2.90043e-09	2.90031e-09	1	0	0	1	1	0
ACCGTCAGGT	23	110	10	86.28	263737329	101	225309136	1100	4.78261	0.266574	1.27492	0.488218	0.0127492	0.00488218	0.473526	4.83405e-08	4.83384e-08	1	0	0	1	0	0
ACCGTCC	1	5	7	86.28	263737329	101	225309136	35	5	0.0115902	0.0579509	0.0221917	0.000405656	0.000155342	0.346535	1.53811e-09	1.53804e-09	1	0	0	1	0	0
ACCGTCCAGGAG	211	885	12	86.28	263737329	101	225309136	10620	4.19431	2.44553	10.2573	3.92794	0.123088	0.0471352	0.498334	4.66705e-07	4.66686e-07	1	0	0	1	0	0
ACCGTCCCGT	56	247	10	86.28	263737329	101	225309136	2470	4.41071	0.64905	2.86277	1.09627	0.0286277	0.0109627	0.436704	1.08546e-07	1.08542e-07	1	0	0	1	0	0
ACCGTG	20	139	6	86.28	263737329	101	225309136	834	6.95	0.231803	1.61103	0.61693	0.0096662	0.00370158	0.412871	3.66509e-08	3.66493e-08	1	0	0	1	0	0
ACCT	652	6633	4	86.28	263737329	101	225309136	26532	10.1733	7.55679	76.8776	29.4396	0.30751	0.117758	0.402903	1.16597e-06	1.16592e-06	1	0	0	0	0	0
ACCTACCTG	2	8	9	86.28	263737329	101	225309136	72	4	0.0231803	0.0927214	0.0355068	0.000834492	0.000319561	0.356436	3.1641e-09	3.16397e-09	1	0	0	1	0	0
ACCTACCTGCCT	193	833	12	86.28	263737329	101	225309136	9996	4.31606	2.2369	9.65461	3.69714	0.115855	0.0443657	0.512799	4.39283e-07	4.39264e-07	1	0	0	1	1	0
ACCTAG	1	4	6	86.28	263737329	101	225309136	24	4	0.0115902	0.0463607	0.0177534	0.000278164	0.00010652	0.237624	1.0547e-09	1.05466e-09	1	0	0	1	0	0
ACCTAGCAT	2	12	9	86.28	263737329	101	225309136	108	6	0.0231803	0.139082	0.0532602	0.00125174	0.000479341	0.534653	4.74616e-09	4.74595e-09	1	0	0	1	1	0
ACCTAT	56	265	6	86.28	263737329	101	225309136	1590	4.73214	0.64905	3.0714	1.17616	0.0184284	0.00705697	0.281117	6.9874e-08	6.9871e-08	1	0	0	1	0	0
ACCTATAT	55	232	8	86.28	263737329	101	225309136	1856	4.21818	0.637459	2.68892	1.0297	0.0215114	0.00823757	0.334113	8.15636e-08	8.15601e-08	1	0	0	1	0	0
ACCTATCT	9	38	8	86.28	263737329	101	225309136	304	4.22222	0.104312	0.440427	0.168657	0.00352341	0.00134926	0.334433	1.33596e-08	1.3359e-08	1	0	0	1	0	0
ACCTC	964	8050	5	86.28	263737329	101	225309136	40250	8.35062	11.1729	93.3009	35.7287	0.466504	0.178643	0.413397	1.76882e-06	1.76875e-06	1	0	0	1	0	0
ACCTCACCTG	1	4	10	86.28	263737329	101	225309136	40	4	0.0115902	0.0463607	0.0177534	0.000463607	0.000177534	0.39604	1.75784e-09	1.75776e-09	1	0	0	1	0	0
ACCTCACGCT	1	4	10	86.28	263737329	101	225309136	40	4	0.0115902	0.0463607	0.0177534	0.000463607	0.000177534	0.39604	1.75784e-09	1.75776e-09	1	0	0	1	0	0
ACCTCACTC	376	1913	9	86.28	263737329	101	225309136	17217	5.08777	4.3579	22.172	8.49056	0.199548	0.076415	0.453365	7.56616e-07	7.56584e-07	1	0	0	1	0	0
ACCTCATAGAGGTGG	347	1445	15	86.28	263737329	101	225309136	21675	4.16427	4.02179	16.7478	6.41341	0.251217	0.0962012	0.618455	9.52527e-07	9.52487e-07	1	0	0	1	1	0
ACCTCC	252	1054	6	86.28	263737329	101	225309136	6324	4.18254	2.92072	12.216	4.67802	0.0732962	0.0280681	0.248468	2.77914e-07	2.77902e-07	1	0	0	1	0	0
ACCTCCACTCC	39	157	11	86.28	263737329	101	225309136	1727	4.02564	0.452017	1.81966	0.69682	0.0200162	0.00766502	0.438436	7.58946e-08	7.58913e-08	1	0	0	1	0	0
ACCTCCACTCCC	152	623	12	86.28	263737329	101	225309136	7476	4.09868	1.76171	7.22068	2.76509	0.0866481	0.0331811	0.486972	3.28539e-07	3.28526e-07	1	0	0	1	0	0
ACCTCCAGC	73	352	9	86.28	263737329	101	225309136	3168	4.82192	0.846083	4.07974	1.5623	0.0367177	0.0140607	0.429676	1.39221e-07	1.39215e-07	1	0	0	1	0	0
ACCTCCAGGACGTGC	1	4	15	86.28	263737329	101	225309136	60	4	0.0115902	0.0463607	0.0177534	0.00069541	0.000266301	0.594059	2.63675e-09	2.63664e-09	1	0	0	1	1	0
ACCTCCAGGAGC	40	164	12	86.28	263737329	101	225309136	1968	4.1	0.463607	1.90079	0.727889	0.0228095	0.00873467	0.487129	8.64855e-08	8.64818e-08	1	0	0	1	0	0
ACCTCCATCACT	1	8	12	86.28	263737329	101	225309136	96	8	0.0115902	0.0927214	0.0355068	0.00111266	0.000426081	0.950495	4.21881e-09	4.21863e-09	1	0	0	1	1	0
ACCTCCGCTCC	103	515	11	86.28	263737329	101	225309136	5665	5	1.19379	5.96894	2.28575	0.0656583	0.0251432	0.544554	2.48953e-07	2.48943e-07	1	0	0	1	1	0
ACCTCCGGGGC	1	4	11	86.28	263737329	101	225309136	44	4	0.0115902	0.0463607	0.0177534	0.000509968	0.000195287	0.435644	1.93362e-09	1.93354e-09	1	0	0	1	0	0
ACCTCCTCT	349	1668	9	86.28	263737329	101	225309136	15012	4.77937	4.04497	19.3324	7.40316	0.173992	0.0666285	0.425884	6.59716e-07	6.59688e-07	1	0	0	1	0	0
ACCTCGACGGGC	215	862	12	86.28	263737329	101	225309136	10344	4.0093	2.49189	9.99073	3.82585	0.119889	0.0459103	0.476353	4.54576e-07	4.54557e-07	1	0	0	1	0	0
ACCTCGAGCGT	16	86	11	86.28	263737329	101	225309136	946	5.375	0.185443	0.996755	0.381698	0.0109643	0.00419868	0.585396	4.15728e-08	4.1571e-08	1	0	0	1	1	0
ACCTCGCCAG	41	175	10	86.28	263737329	101	225309136	1750	4.26829	0.475197	2.02828	0.776711	0.0202828	0.00776711	0.422603	7.69053e-08	7.6902e-08	1	0	0	1	0	0
ACCTCGGCGAGT	346	1741	12	86.28	263737329	101	225309136	20892	5.03179	4.0102	20.1785	7.72716	0.242142	0.0927259	0.597837	9.18118e-07	9.18079e-07	1	0	0	1	1	0
ACCTCGGCGGCG	65	282	12	86.28	263737329	101	225309136	3384	4.33846	0.753361	3.26843	1.25161	0.0392211	0.0150194	0.515461	1.48713e-07	1.48707e-07	1	0	0	1	1	0
ACCTCGT	64	465	7	86.28	263737329	101	225309136	3255	7.26562	0.741771	5.38943	2.06383	0.037726	0.0144468	0.503558	1.43044e-07	1.43038e-07	1	0	0	1	1	0
ACCTCGTACT	158	905	10	86.28	263737329	101	225309136	9050	5.72785	1.83125	10.4891	4.0167	0.104891	0.040167	0.567114	3.9771e-07	3.97693e-07	1	0	0	1	1	0
ACCTCGTAGAGC	290	1246	12	86.28	263737329	101	225309136	14952	4.29655	3.36115	14.4414	5.53018	0.173296	0.0663622	0.510481	6.57079e-07	6.57051e-07	1	0	0	1	1	0
ACCTCGTCCAGG	156	649	12	86.28	263737329	101	225309136	7788	4.16026	1.80807	7.52202	2.88049	0.0902643	0.0345658	0.494288	3.42251e-07	3.42236e-07	1	0	0	1	0	0
ACCTCGTCGCCG	724	4014	12	86.28	263737329	101	225309136	48168	5.5442	8.39128	46.5229	17.8155	0.558275	0.213786	0.658717	2.11679e-06	2.1167e-06	1	0	0	1	1	0
ACCTCT	4	19	6	86.28	263737329	101	225309136	114	4.75	0.0463607	0.220213	0.0843286	0.00132128	0.000505971	0.282178	5.00983e-09	5.00962e-09	1	0	0	1	0	0
ACCTCTC	18	86	7	86.28	263737329	101	225309136	602	4.77778	0.208623	0.996755	0.381698	0.00697728	0.00267188	0.331133	2.64554e-08	2.64543e-08	1	0	0	1	0	0
ACCTCTCC	41	227	8	86.28	263737329	101	225309136	1816	5.53659	0.475197	2.63097	1.0075	0.0210478	0.00806004	0.438541	7.98057e-08	7.98023e-08	1	0	0	1	0	0
ACCTCTCCGAGT	71	366	12	86.28	263737329	101	225309136	4392	5.15493	0.822902	4.242	1.62443	0.050904	0.0194932	0.612467	1.9301e-07	1.93002e-07	1	0	0	1	1	0
ACCTCTCTC	77	370	9	86.28	263737329	101	225309136	3330	4.80519	0.892443	4.28836	1.64219	0.0385953	0.0147797	0.428186	1.4634e-07	1.46334e-07	1	0	0	1	0	0
ACCTG	5	46	5	86.28	263737329	101	225309136	230	9.2	0.0579509	0.533148	0.204164	0.00266574	0.00102082	0.455446	1.01076e-08	1.01071e-08	1	0	0	1	0	0
ACCTGACGGCG	109	518	11	86.28	263737329	101	225309136	5698	4.75229	1.26333	6.00371	2.29906	0.0660408	0.0252897	0.517577	2.50404e-07	2.50393e-07	1	0	0	1	1	0
ACCTGACGGGGG	672	3094	12	86.28	263737329	101	225309136	37128	4.60417	7.7886	35.86	13.7322	0.43032	0.164787	0.54703	1.63162e-06	1.63155e-06	1	0	0	1	1	0
ACCTGC	1	6	6	86.28	263737329	101	225309136	36	6	0.0115902	0.069541	0.0266301	0.000417246	0.00015978	0.356436	1.58205e-09	1.58198e-09	1	0	0	1	0	0
ACCTGCAGCAG	62	266	11	86.28	263737329	101	225309136	2926	4.29032	0.718591	3.08299	1.1806	0.0339128	0.0129866	0.467263	1.28586e-07	1.2858e-07	1	0	0	1	0	0
ACCTGCT	1	4	7	86.28	263737329	101	225309136	28	4	0.0115902	0.0463607	0.0177534	0.000324525	0.000124274	0.277228	1.23048e-09	1.23043e-09	1	0	0	1	0	0
ACCTGG	57	236	6	86.28	263737329	101	225309136	1416	4.14035	0.66064	2.73528	1.04745	0.0164117	0.0062847	0.245961	6.22274e-08	6.22247e-08	1	0	0	1	0	0
ACCTGGAGGG	105	454	10	86.28	263737329	101	225309136	4540	4.32381	1.21697	5.26194	2.01501	0.0526194	0.0201501	0.4281	1.99514e-07	1.99506e-07	1	0	0	1	0	0
ACCTGGAGGGG	74	350	11	86.28	263737329	101	225309136	3850	4.72973	0.857673	4.05656	1.55342	0.0446222	0.0170876	0.515119	1.69192e-07	1.69184e-07	1	0	0	1	1	0
ACCTGGCAGC	3	18	10	86.28	263737329	101	225309136	180	6	0.0347705	0.208623	0.0798902	0.00208623	0.000798902	0.594059	7.91026e-09	7.90992e-09	1	0	0	1	1	0
ACCTGGCTAG	2	8	10	86.28	263737329	101	225309136	80	4	0.0231803	0.0927214	0.0355068	0.000927214	0.000355068	0.39604	3.51567e-09	3.51552e-09	1	0	0	1	0	0
ACCTGGG	44	198	7	86.28	263737329	101	225309136	1386	4.5	0.509968	2.29485	0.878793	0.016064	0.00615155	0.311881	6.0909e-08	6.09064e-08	1	0	0	1	0	0
ACG	2810	27293	3	86.28	263737329	101	225309136	81879	9.71281	32.5684	316.331	121.136	0.948992	0.363407	0.288499	3.59825e-06	3.59809e-06	1	0	0	0	0	0
ACGACGACGG	5	25	10	86.28	263737329	101	225309136	250	5	0.0579509	0.289754	0.110959	0.00289754	0.00110959	0.49505	1.09865e-08	1.0986e-08	1	0	0	1	0	0
ACGACGCCG	147	755	9	86.28	263737329	101	225309136	6795	5.13605	1.70376	8.75058	3.35095	0.0787552	0.0301586	0.457668	2.98612e-07	2.986e-07	1	0	0	1	0	0
ACGACGCTCC	57	244	10	86.28	263737329	101	225309136	2440	4.2807	0.66064	2.828	1.08296	0.02828	0.0108296	0.423832	1.07228e-07	1.07223e-07	1	0	0	1	0	0
ACGACGGCGTCC	653	2963	12	86.28	263737329	101	225309136	35556	4.53752	7.56838	34.3417	13.1508	0.4121	0.15781	0.539111	1.56254e-06	1.56247e-06	1	0	0	1	1	0
ACGACGGGGC	7	41	10	86.28	263737329	101	225309136	410	5.85714	0.0811312	0.475197	0.181972	0.00475197	0.00181972	0.579915	1.80178e-08	1.8017e-08	1	0	0	1	1	0
ACGACGTCC	98	405	9	86.28	263737329	101	225309136	3645	4.13265	1.13584	4.69402	1.79753	0.0422462	0.0161778	0.368256	1.60183e-07	1.60176e-07	1	0	0	1	0	0
ACGAG	76	435	5	86.28	263737329	101	225309136	2175	5.72368	0.880853	5.04172	1.93068	0.0252086	0.0096534	0.283351	9.55823e-08	9.55783e-08	1	0	0	1	0	0
ACGAGAG	7	94	7	86.28	263737329	101	225309136	658	13.4286	0.0811312	1.08948	0.417205	0.00762633	0.00292043	0.930693	2.89164e-08	2.89152e-08	1	0	0	1	1	0
ACGAGAGAG	78	414	9	86.28	263737329	101	225309136	3726	5.30769	0.904033	4.79833	1.83748	0.043185	0.0165373	0.472963	1.63742e-07	1.63735e-07	1	0	0	1	0	0
ACGAGAGGGAG	75	321	11	86.28	263737329	101	225309136	3531	4.28	0.869263	3.72045	1.42471	0.0409249	0.0156718	0.466139	1.55173e-07	1.55166e-07	1	0	0	1	0	0
ACGAGC	249	1337	6	86.28	263737329	101	225309136	8022	5.36948	2.88595	15.4961	5.93407	0.0929764	0.0356044	0.318979	3.52534e-07	3.52519e-07	1	0	0	1	0	0
ACGAGCACGCCGATG	8	33	15	86.28	263737329	101	225309136	495	4.125	0.0927214	0.382476	0.146465	0.00573713	0.00219698	0.612624	2.17532e-08	2.17523e-08	1	0	0	1	1	0
ACGAGCAGCGCT	113	607	12	86.28	263737329	101	225309136	7284	5.37168	1.30969	7.03523	2.69408	0.0844228	0.0323289	0.63822	3.20102e-07	3.20088e-07	1	0	0	1	1	0
ACGAGCGCAGG	59	249	11	86.28	263737329	101	225309136	2739	4.22034	0.68382	2.88595	1.10515	0.0317455	0.0121566	0.459641	1.20368e-07	1.20363e-07	1	0	0	1	0	0
ACGAGCGCTGC	92	478	11	86.28	263737329	101	225309136	5258	5.19565	1.0663	5.5401	2.12153	0.0609411	0.0233368	0.565863	2.31067e-07	2.31058e-07	1	0	0	1	1	0
ACGAGCTGCTCC	342	1731	12	86.28	263737329	101	225309136	20772	5.0614	3.96384	20.0626	7.68278	0.240751	0.0921933	0.601355	9.12844e-07	9.12805e-07	1	0	0	1	1	0
ACGAGG	1293	7306	6	86.28	263737329	101	225309136	43836	5.65043	14.9861	84.6778	32.4266	0.508067	0.194559	0.335669	1.92641e-06	1.92633e-06	1	0	0	1	0	0
ACGAGGAGGCCGAGG	2	9	15	86.28	263737329	101	225309136	135	4.5	0.0231803	0.104312	0.0399451	0.00156467	0.000599177	0.668317	5.9327e-09	5.93244e-09	1	0	0	1	1	0
ACGAGGAGGGCG	245	1171	12	86.28	263737329	101	225309136	14052	4.77959	2.83959	13.5721	5.1973	0.162865	0.0623676	0.567872	6.17528e-07	6.17501e-07	1	0	0	1	1	0
ACGAGGAGTCCTCT	164	672	14	86.28	263737329	101	225309136	9408	4.09756	1.90079	7.7886	2.98257	0.10904	0.041756	0.567979	4.13443e-07	4.13425e-07	1	0	0	1	1	0
ACGAGGC	126	599	7	86.28	263737329	101	225309136	4193	4.75397	1.46036	6.94251	2.65857	0.0485976	0.01861	0.329483	1.84265e-07	1.84257e-07	1	0	0	1	0	0
ACGAGGCTG	87	422	9	86.28	263737329	101	225309136	3798	4.85057	1.00834	4.89105	1.87298	0.0440195	0.0168568	0.432229	1.66906e-07	1.66899e-07	1	0	0	1	0	0
ACGAGGG	1	5	7	86.28	263737329	101	225309136	35	5	0.0115902	0.0579509	0.0221917	0.000405656	0.000155342	0.346535	1.53811e-09	1.53804e-09	1	0	0	1	0	0
ACGAGGGATACTCC	539	2188	14	86.28	263737329	101	225309136	30632	4.05937	6.2471	25.3593	9.7111	0.35503	0.135955	0.562685	1.34615e-06	1.34609e-06	1	0	0	1	1	0
ACGAGGGGCTCT	1	4	12	86.28	263737329	101	225309136	48	4	0.0115902	0.0463607	0.0177534	0.000556328	0.000213041	0.475248	2.1094e-09	2.10931e-09	1	0	0	1	0	0
ACGAGTCTCTG	1	5	11	86.28	263737329	101	225309136	55	5	0.0115902	0.0579509	0.0221917	0.000637459	0.000244109	0.544554	2.41702e-09	2.41692e-09	1	0	0	1	1	0
ACGATG	240	1154	6	86.28	263737329	101	225309136	6924	4.80833	2.78164	13.3751	5.12185	0.0802503	0.0307311	0.285644	3.04281e-07	3.04268e-07	1	0	0	1	0	0
ACGATGC	2	11	7	86.28	263737329	101	225309136	77	5.5	0.0231803	0.127492	0.0488218	0.000892443	0.000341753	0.381188	3.38383e-09	3.38369e-09	1	0	0	1	0	0
ACGC	6856	54041	4	86.28	263737329	101	225309136	216164	7.88229	79.4622	626.344	239.853	2.50538	0.959411	0.31217	9.49952e-06	9.49912e-06	1	0	0	0	0	0
ACGCACGCC	6	28	9	86.28	263737329	101	225309136	252	4.66667	0.069541	0.324525	0.124274	0.00292072	0.00111846	0.415842	1.10744e-08	1.10739e-08	1	0	0	1	0	0
ACGCACGCGCC	45	206	11	86.28	263737329	101	225309136	2266	4.57778	0.521558	2.38758	0.914299	0.0262633	0.0100573	0.49857	9.95814e-08	9.95772e-08	1	0	0	1	0	0
ACGCACGCTC	76	304	10	86.28	263737329	101	225309136	3040	4	0.880853	3.52341	1.34926	0.0352341	0.0134926	0.39604	1.33596e-07	1.3359e-07	1	0	0	1	0	0
ACGCACGGGC	71	401	10	86.28	263737329	101	225309136	4010	5.64789	0.822902	4.64766	1.77978	0.0464766	0.0177978	0.559197	1.76223e-07	1.76216e-07	1	0	0	1	1	0
ACGCAG	5	25	6	86.28	263737329	101	225309136	150	5	0.0579509	0.289754	0.110959	0.00173853	0.000665752	0.29703	6.59188e-09	6.5916e-09	1	0	0	1	0	0
ACGCAGC	74	296	7	86.28	263737329	101	225309136	2072	4	0.857673	3.43069	1.31375	0.0240148	0.00919625	0.277228	9.10559e-08	9.1052e-08	1	0	0	1	0	0
ACGCAGCTG	151	847	9	86.28	263737329	101	225309136	7623	5.60927	1.75012	9.81688	3.75928	0.0883519	0.0338335	0.499836	3.35e-07	3.34985e-07	1	0	0	1	0	0
ACGCAGCTGG	80	455	10	86.28	263737329	101	225309136	4550	5.6875	0.927214	5.27353	2.01945	0.0527353	0.0201945	0.563119	1.99954e-07	1.99945e-07	1	0	0	1	1	0
ACGCAGGCTG	58	244	10	86.28	263737329	101	225309136	2440	4.2069	0.67223	2.828	1.08296	0.02828	0.0108296	0.416524	1.07228e-07	1.07223e-07	1	0	0	1	0	0
ACGCATCC	43	343	8	86.28	263737329	101	225309136	2744	7.97674	0.498377	3.97543	1.52235	0.0318034	0.0121788	0.631821	1.20588e-07	1.20582e-07	1	0	0	1	1	0
ACGCC	18047	117314	5	86.28	263737329	101	225309136	586570	6.50047	209.168	1359.69	520.68	6.79845	2.6034	0.321805	2.57773e-05	2.57762e-05	1	1	0	1	0	0
ACGCCACGTC	59	284	10	86.28	263737329	101	225309136	2840	4.81356	0.68382	3.29161	1.26049	0.0329161	0.0126049	0.47659	1.24806e-07	1.24801e-07	1	0	0	1	0	0
ACGCCAGGCC	548	2247	10	86.28	263737329	101	225309136	22470	4.10036	6.35141	26.0431	9.97296	0.260431	0.0997296	0.405977	9.87464e-07	9.87422e-07	1	0	0	1	0	0
ACGCCATGAGGC	4	19	12	86.28	263737329	101	225309136	228	4.75	0.0463607	0.220213	0.0843286	0.00264256	0.00101194	0.564356	1.00197e-08	1.00192e-08	1	0	0	1	1	0
ACGCCATGGCCG	106	544	12	86.28	263737329	101	225309136	6528	5.13208	1.22856	6.30505	2.41446	0.0756606	0.0289735	0.609752	2.86879e-07	2.86867e-07	1	0	0	1	1	0
ACGCCC	7	28	6	86.28	263737329	101	225309136	168	4	0.0811312	0.324525	0.124274	0.00194715	0.000745642	0.237624	7.38291e-09	7.3826e-09	1	0	0	1	0	0
ACGCCCCGAGC	60	274	11	86.28	263737329	101	225309136	3014	4.56667	0.69541	3.17571	1.21611	0.0349328	0.0133772	0.49736	1.32453e-07	1.32447e-07	1	0	0	1	0	0
ACGCCCCGCTG	62	264	11	86.28	263737329	101	225309136	2904	4.25806	0.718591	3.05981	1.17172	0.0336579	0.012889	0.46375	1.27619e-07	1.27613e-07	1	0	0	1	0	0
ACGCCCTGCCCG	32	128	12	86.28	263737329	101	225309136	1536	4	0.370885	1.48354	0.568108	0.0178025	0.0068173	0.475248	6.75009e-08	6.7498e-08	1	0	0	1	0	0
ACGCCCTGCTGC	228	923	12	86.28	263737329	101	225309136	11076	4.04825	2.64256	10.6977	4.09659	0.128373	0.0491591	0.48098	4.86745e-07	4.86724e-07	1	0	0	1	0	0
ACGCCG	65	260	6	86.28	263737329	101	225309136	1560	4	0.753361	3.01344	1.15397	0.0180807	0.00692382	0.237624	6.85556e-08	6.85527e-08	1	0	0	1	0	0
ACGCCGAGCTG	88	360	11	86.28	263737329	101	225309136	3960	4.09091	1.01994	4.17246	1.5978	0.0458971	0.0175759	0.445545	1.74026e-07	1.74018e-07	1	0	0	1	0	0
ACGCCGCCAGG	92	435	11	86.28	263737329	101	225309136	4785	4.72826	1.0663	5.04172	1.93068	0.055459	0.0212375	0.514959	2.10281e-07	2.10272e-07	1	0	0	1	1	0
ACGCCGCGCTAG	192	1056	12	86.28	263737329	101	225309136	12672	5.5	2.22531	12.2392	4.68689	0.146871	0.0562427	0.653465	5.56882e-07	5.56859e-07	1	0	0	1	1	0
ACGCCGCTCC	66	270	10	86.28	263737329	101	225309136	2700	4.09091	0.764951	3.12935	1.19835	0.0312935	0.0119835	0.405041	1.18654e-07	1.18649e-07	1	0	0	1	0	0
ACGCCGCTG	279	1514	9	86.28	263737329	101	225309136	13626	5.42652	3.23366	17.5475	6.71966	0.157928	0.0604769	0.483552	5.98807e-07	5.98781e-07	1	0	0	1	0	0
ACGCCGCTGG	157	676	10	86.28	263737329	101	225309136	6760	4.30573	1.81966	7.83496	3.00032	0.0783496	0.0300032	0.42631	2.97074e-07	2.97062e-07	1	0	0	1	0	0
ACGCCGGAGAG	45	184	11	86.28	263737329	101	225309136	2024	4.08889	0.521558	2.13259	0.816656	0.0234585	0.00898321	0.445325	8.89465e-08	8.89427e-08	1	0	0	1	0	0
ACGCCGGGGG	1	6	10	86.28	263737329	101	225309136	60	6	0.0115902	0.069541	0.0266301	0.00069541	0.000266301	0.594059	2.63675e-09	2.63664e-09	1	0	0	1	1	0
ACGCCGTCCTCG	456	2472	12	86.28	263737329	101	225309136	29664	5.42105	5.28512	28.6509	10.9716	0.343811	0.131659	0.644085	1.30361e-06	1.30356e-06	1	0	0	1	1	0
ACGCCGTCGAGG	513	2114	12	86.28	263737329	101	225309136	25368	4.12086	5.94576	24.5016	9.38266	0.294019	0.112592	0.489607	1.11482e-06	1.11477e-06	1	0	0	1	0	0
ACGCCGTGCCC	37	229	11	86.28	263737329	101	225309136	2519	6.18919	0.428836	2.65415	1.01638	0.0291956	0.0111802	0.67407	1.107e-07	1.10695e-07	1	0	0	1	1	0
ACGCCGTGCTAG	97	422	12	86.28	263737329	101	225309136	5064	4.35052	1.12425	4.89105	1.87298	0.0586926	0.0224758	0.516893	2.22542e-07	2.22533e-07	1	0	0	1	1	0
ACGCCT	47	188	6	86.28	263737329	101	225309136	1128	4	0.544738	2.17895	0.834409	0.0130737	0.00500645	0.237624	4.9571e-08	4.95689e-08	1	0	0	1	0	0
ACGCCTCCAGAGCG	1	4	14	86.28	263737329	101	225309136	56	4	0.0115902	0.0463607	0.0177534	0.00064905	0.000248547	0.554455	2.46097e-09	2.46087e-09	1	0	0	1	1	0
ACGCCTCCAGC	43	230	11	86.28	263737329	101	225309136	2530	5.34884	0.498377	2.66574	1.02082	0.0293231	0.011229	0.582547	1.11183e-07	1.11178e-07	1	0	0	1	1	0
ACGCCTCCAGCG	245	1196	12	86.28	263737329	101	225309136	14352	4.88163	2.83959	13.8618	5.30826	0.166342	0.0636991	0.579996	6.30711e-07	6.30685e-07	1	0	0	1	1	0
ACGCCTCGGGG	168	673	11	86.28	263737329	101	225309136	7403	4.00595	1.94715	7.80019	2.98701	0.085802	0.0328571	0.436292	3.25331e-07	3.25318e-07	1	0	0	1	0	0
ACGCCTGCCG	52	222	10	86.28	263737329	101	225309136	2220	4.26923	0.602689	2.57302	0.985313	0.0257302	0.00985313	0.422696	9.75599e-08	9.75557e-08	1	0	0	1	0	0
ACGCCTGCGGG	24	104	11	86.28	263737329	101	225309136	1144	4.33333	0.278164	1.20538	0.461588	0.0132592	0.00507747	0.471947	5.02741e-08	5.0272e-08	1	0	0	1	0	0
ACGCCTGCTGC	157	965	11	86.28	263737329	101	225309136	10615	6.1465	1.81966	11.1845	4.283	0.12303	0.047113	0.66942	4.66486e-07	4.66466e-07	1	0	0	1	1	0
ACGCG	90	508	5	86.28	263737329	101	225309136	2540	5.64444	1.04312	5.88781	2.25468	0.029439	0.0112734	0.279428	1.11623e-07	1.11618e-07	1	0	0	1	0	0
ACGCGACGCGCGGAGGAGG	1	5	19	86.28	263737329	101	225309136	95	5	0.0115902	0.0579509	0.0221917	0.00110107	0.000421643	0.940594	4.17486e-09	4.17468e-09	1	0	0	1	1	0
ACGCGAG	45	180	7	86.28	263737329	101	225309136	1260	4	0.521558	2.08623	0.798902	0.0146036	0.00559232	0.277228	5.53718e-08	5.53695e-08	1	0	0	1	0	0
ACGCGAGAG	49	236	9	86.28	263737329	101	225309136	2124	4.81633	0.567918	2.73528	1.04745	0.0246175	0.00942705	0.429178	9.33411e-08	9.33371e-08	1	0	0	1	0	0
ACGCGAGCTG	1032	8433	10	86.28	263737329	101	225309136	84330	8.17151	11.9611	97.7399	37.4286	0.977399	0.374286	0.809061	3.70596e-06	3.7058e-06	1	0	0	1	1	0
ACGCGC	250	1183	6	86.28	263737329	101	225309136	7098	4.732	2.89754	13.7112	5.25056	0.082267	0.0315034	0.281109	3.11928e-07	3.11915e-07	1	0	0	1	0	0
ACGCGCT	46	184	7	86.28	263737329	101	225309136	1288	4	0.533148	2.13259	0.816656	0.0149281	0.00571659	0.277228	5.66023e-08	5.65999e-08	1	0	0	1	0	0
ACGCGG	44	176	6	86.28	263737329	101	225309136	1056	4	0.509968	2.03987	0.781149	0.0122392	0.00468689	0.237624	4.64069e-08	4.64049e-08	1	0	0	1	0	0
ACGCGGAGC	71	310	9	86.28	263737329	101	225309136	2790	4.3662	0.822902	3.59295	1.37589	0.0323366	0.012383	0.389067	1.22609e-07	1.22604e-07	1	0	0	1	0	0
ACGCGGAGGG	11	50	10	86.28	263737329	101	225309136	500	4.54545	0.127492	0.579509	0.221917	0.00579509	0.00221917	0.450045	2.19729e-08	2.1972e-08	1	0	0	1	0	0
ACGCGGCCGTC	26	113	11	86.28	263737329	101	225309136	1243	4.34615	0.301344	1.30969	0.501533	0.0144066	0.00551686	0.473343	5.46247e-08	5.46224e-08	1	0	0	1	0	0
ACGCGGCTAT	65	279	10	86.28	263737329	101	225309136	2790	4.29231	0.753361	3.23366	1.2383	0.0323366	0.012383	0.424981	1.22609e-07	1.22604e-07	1	0	0	1	0	0
ACGCGGGGGCG	3	14	11	86.28	263737329	101	225309136	154	4.66667	0.0347705	0.162262	0.0621369	0.00178489	0.000683505	0.508251	6.76767e-09	6.76738e-09	1	0	0	1	1	0
ACGCT	47	236	5	86.28	263737329	101	225309136	1180	5.02128	0.544738	2.73528	1.04745	0.0136764	0.00523725	0.248578	5.18561e-08	5.18539e-08	1	0	0	1	0	0
ACGCTATCG	382	2929	9	86.28	263737329	101	225309136	26361	7.66754	4.42745	33.9476	12.9999	0.305529	0.116999	0.683246	1.15846e-06	1.15841e-06	1	0	0	1	1	0
ACGCTCACGGC	1	7	11	86.28	263737329	101	225309136	77	7	0.0115902	0.0811312	0.0310684	0.000892443	0.000341753	0.762376	3.38383e-09	3.38369e-09	1	0	0	1	1	0
ACGCTCAGC	126	522	9	86.28	263737329	101	225309136	4698	4.14286	1.46036	6.05007	2.31682	0.0544506	0.0208514	0.369165	2.06458e-07	2.06449e-07	1	0	0	1	0	0
ACGCTCAGCCG	36	150	11	86.28	263737329	101	225309136	1650	4.16667	0.417246	1.73853	0.665752	0.0191238	0.00732327	0.453795	7.25107e-08	7.25076e-08	1	0	0	1	0	0
ACGCTCAGCTGC	65	322	12	86.28	263737329	101	225309136	3864	4.95385	0.753361	3.73204	1.42915	0.0447844	0.0171498	0.588576	1.69807e-07	1.698e-07	1	0	0	1	1	0
ACGCTCC	1	4	7	86.28	263737329	101	225309136	28	4	0.0115902	0.0463607	0.0177534	0.000324525	0.000124274	0.277228	1.23048e-09	1.23043e-09	1	0	0	1	0	0
ACGCTCGGCGC	74	307	11	86.28	263737329	101	225309136	3377	4.14865	0.857673	3.55818	1.36257	0.03914	0.0149883	0.451833	1.48405e-07	1.48399e-07	1	0	0	1	0	0
ACGCTCTGCTAG	66	304	12	86.28	263737329	101	225309136	3648	4.60606	0.764951	3.52341	1.34926	0.0422809	0.0161911	0.547255	1.60315e-07	1.60308e-07	1	0	0	1	1	0
ACGCTGAGCGC	31	131	11	86.28	263737329	101	225309136	1441	4.22581	0.359295	1.51831	0.581423	0.0167014	0.00639566	0.460236	6.3326e-08	6.33233e-08	1	0	0	1	0	0
ACGCTGCTC	121	782	9	86.28	263737329	101	225309136	7038	6.46281	1.40241	9.06351	3.47079	0.0815716	0.0312371	0.575894	3.09291e-07	3.09278e-07	1	0	0	1	1	0
ACGCTGCTCCAGC	178	877	13	86.28	263737329	101	225309136	11401	4.92697	2.06305	10.1646	3.89243	0.13214	0.0506016	0.634164	5.01027e-07	5.01006e-07	1	0	0	1	1	0
ACGCTGGAT	2	8	9	86.28	263737329	101	225309136	72	4	0.0231803	0.0927214	0.0355068	0.000834492	0.000319561	0.356436	3.1641e-09	3.16397e-09	1	0	0	1	0	0
ACGG	14743	112880	4	86.28	263737329	101	225309136	451520	7.65651	170.874	1308.3	501.001	5.23319	2.004	0.303228	1.98424e-05	1.98416e-05	1	1	0	0	0	0
ACGGACGTCCAT	21	87	12	86.28	263737329	101	225309136	1044	4.14286	0.243394	1.00834	0.386136	0.0121001	0.00463363	0.492221	4.58795e-08	4.58776e-08	1	0	0	1	0	0
ACGGACT	4	18	7	86.28	263737329	101	225309136	126	4.5	0.0463607	0.208623	0.0798902	0.00146036	0.000559232	0.311881	5.53718e-09	5.53695e-09	1	0	0	1	0	0
ACGGACTG	103	465	8	86.28	263737329	101	225309136	3720	4.51456	1.19379	5.38943	2.06383	0.0431154	0.0165106	0.357589	1.63479e-07	1.63472e-07	1	0	0	1	0	0
ACGGAG	92	398	6	86.28	263737329	101	225309136	2388	4.32609	1.0663	4.61289	1.76646	0.0276773	0.0105988	0.256995	1.04943e-07	1.04938e-07	1	0	0	1	0	0
ACGGAGAGCCC	30	136	11	86.28	263737329	101	225309136	1496	4.53333	0.347705	1.57626	0.603615	0.0173389	0.00663977	0.493729	6.57431e-08	6.57403e-08	1	0	0	1	0	0
ACGGAGCGAGC	168	729	11	86.28	263737329	101	225309136	8019	4.33929	1.94715	8.44924	3.23555	0.0929416	0.0355911	0.472595	3.52402e-07	3.52387e-07	1	0	0	1	0	0
ACGGAGCGGCTC	162	656	12	86.28	263737329	101	225309136	7872	4.04938	1.87761	7.60315	2.91156	0.0912378	0.0349387	0.481115	3.45942e-07	3.45927e-07	1	0	0	1	0	0
ACGGAGGAGGG	89	373	11	86.28	263737329	101	225309136	4103	4.19101	1.03153	4.32313	1.6555	0.0475545	0.0182105	0.456447	1.8031e-07	1.80302e-07	1	0	0	1	0	0
ACGGAGGG	444	1947	8	86.28	263737329	101	225309136	15576	4.38514	5.14604	22.5661	8.64146	0.180529	0.0691317	0.347337	6.84501e-07	6.84472e-07	1	0	0	1	0	0
ACGGAGGGAGC	145	629	11	86.28	263737329	101	225309136	6919	4.33793	1.68057	7.29022	2.79172	0.0801924	0.0307089	0.472448	3.04062e-07	3.04049e-07	1	0	0	1	0	0
ACGGATAG	144	646	8	86.28	263737329	101	225309136	5168	4.48611	1.66898	7.48725	2.86717	0.059898	0.0229374	0.355336	2.27112e-07	2.27103e-07	1	0	0	1	0	0
ACGGC	891	5932	5	86.28	263737329	101	225309136	29660	6.65769	10.3268	68.7529	26.3283	0.343764	0.131641	0.329589	1.30344e-06	1.30338e-06	1	0	0	1	0	0
ACGGCAGCGC	66	280	10	86.28	263737329	101	225309136	2800	4.24242	0.764951	3.24525	1.24274	0.0324525	0.0124274	0.420042	1.23048e-07	1.23043e-07	1	0	0	1	0	0
ACGGCATCGCC	66	336	11	86.28	263737329	101	225309136	3696	5.09091	0.764951	3.8943	1.49128	0.0428373	0.0164041	0.554455	1.62424e-07	1.62417e-07	1	0	0	1	1	0
ACGGCC	135	690	6	86.28	263737329	101	225309136	4140	5.11111	1.56467	7.99722	3.06246	0.0479833	0.0183748	0.30363	1.81936e-07	1.81928e-07	1	0	0	1	0	0
ACGGCCC	71	341	7	86.28	263737329	101	225309136	2387	4.80282	0.822902	3.95225	1.51348	0.0276657	0.0105943	0.332868	1.04899e-07	1.04894e-07	1	0	0	1	0	0
ACGGCCCCCTC	1	4	11	86.28	263737329	101	225309136	44	4	0.0115902	0.0463607	0.0177534	0.000509968	0.000195287	0.435644	1.93362e-09	1.93354e-09	1	0	0	1	0	0
ACGGCCCGCCC	2	8	11	86.28	263737329	101	225309136	88	4	0.0231803	0.0927214	0.0355068	0.00101994	0.000390574	0.435644	3.86724e-09	3.86707e-09	1	0	0	1	0	0
ACGGCCCGCCT	132	716	11	86.28	263737329	101	225309136	7876	5.42424	1.5299	8.29856	3.17786	0.0912842	0.0349564	0.590759	3.46118e-07	3.46103e-07	1	0	0	1	1	0
ACGGCCTCC	384	1908	9	86.28	263737329	101	225309136	17172	4.96875	4.45063	22.114	8.46836	0.199026	0.0762153	0.44276	7.54639e-07	7.54607e-07	1	0	0	1	0	0
ACGGCCTCCCTCC	31	127	13	86.28	263737329	101	225309136	1651	4.09677	0.359295	1.47195	0.56367	0.0191354	0.00732771	0.527308	7.25547e-08	7.25516e-08	1	0	0	1	1	0
ACGGCCTCCGCC	258	1058	12	86.28	263737329	101	225309136	12696	4.10078	2.99026	12.2624	4.69577	0.147149	0.0563492	0.487221	5.57937e-07	5.57913e-07	1	0	0	1	0	0
ACGGCCTCGGCG	47	202	12	86.28	263737329	101	225309136	2424	4.29787	0.544738	2.34121	0.896546	0.0280946	0.0107586	0.510638	1.06525e-07	1.0652e-07	1	0	0	1	1	0
ACGGCG	142	703	6	86.28	263737329	101	225309136	4218	4.9507	1.6458	8.14789	3.12016	0.0488873	0.0187209	0.294101	1.85364e-07	1.85356e-07	1	0	0	1	0	0
ACGGCGC	18	73	7	86.28	263737329	101	225309136	511	4.05556	0.208623	0.846083	0.323999	0.00592258	0.002268	0.281078	2.24563e-08	2.24554e-08	1	0	0	1	0	0
ACGGCGCAGC	364	1557	10	86.28	263737329	101	225309136	15570	4.27747	4.21882	18.0459	6.91051	0.180459	0.0691051	0.423512	6.84238e-07	6.84208e-07	1	0	0	1	0	0
ACGGCGCGGCGAGT	65	308	14	86.28	263737329	101	225309136	4312	4.73846	0.753361	3.56977	1.36701	0.0499768	0.0191381	0.656816	1.89495e-07	1.89487e-07	1	0	0	1	1	0
ACGGCGGCCTCTCCG	132	557	15	86.28	263737329	101	225309136	8355	4.2197	1.5299	6.45573	2.47216	0.0968359	0.0370824	0.626688	3.67168e-07	3.67152e-07	1	0	0	1	1	0
ACGGCGGGAGC	59	270	11	86.28	263737329	101	225309136	2970	4.57627	0.68382	3.12935	1.19835	0.0344228	0.0131819	0.498406	1.30519e-07	1.30514e-07	1	0	0	1	0	0
ACGGCT	28	135	6	86.28	263737329	101	225309136	810	4.82143	0.324525	1.56467	0.599177	0.00938804	0.00359506	0.286421	3.55962e-08	3.55947e-08	1	0	0	1	0	0
ACGGCTCAGC	203	850	10	86.28	263737329	101	225309136	8500	4.18719	2.3528	9.85165	3.77259	0.0985165	0.0377259	0.414573	3.7354e-07	3.73524e-07	1	0	0	1	0	0
ACGGCTCCGC	104	419	10	86.28	263737329	101	225309136	4190	4.02885	1.20538	4.85628	1.85967	0.0485628	0.0185967	0.398896	1.84133e-07	1.84125e-07	1	0	0	1	0	0
ACGGCTCCGGC	126	507	11	86.28	263737329	101	225309136	5577	4.02381	1.46036	5.87622	2.25024	0.0646384	0.0247527	0.438237	2.45086e-07	2.45076e-07	1	0	0	1	0	0
ACGGCTGAGCCTC	109	489	13	86.28	263737329	101	225309136	6357	4.48624	1.26333	5.66759	2.17035	0.0736787	0.0282146	0.577437	2.79364e-07	2.79352e-07	1	0	0	1	1	0
ACGGG	397	2261	5	86.28	263737329	101	225309136	11305	5.69521	4.6013	26.2054	10.0351	0.131027	0.0501755	0.281941	4.96808e-07	4.96787e-07	1	0	0	1	0	0
ACGGGACTCT	204	841	10	86.28	263737329	101	225309136	8410	4.12255	2.36439	9.74733	3.73265	0.0974733	0.0373265	0.408173	3.69585e-07	3.69569e-07	1	0	0	1	0	0
ACGGGAGCCT	170	892	10	86.28	263737329	101	225309136	8920	5.24706	1.97033	10.3384	3.95901	0.103384	0.0395901	0.519511	3.91997e-07	3.91981e-07	1	0	0	1	1	0
ACGGGC	428	1768	6	86.28	263737329	101	225309136	10608	4.13084	4.96059	20.4914	7.847	0.122949	0.047082	0.245397	4.66178e-07	4.66158e-07	1	0	0	1	0	0
ACGGGCCGCG	1	4	10	86.28	263737329	101	225309136	40	4	0.0115902	0.0463607	0.0177534	0.000463607	0.000177534	0.39604	1.75784e-09	1.75776e-09	1	0	0	1	0	0
ACGGGCTGCCT	73	384	11	86.28	263737329	101	225309136	4224	5.26027	0.846083	4.45063	1.70433	0.0489569	0.0187476	0.572901	1.85627e-07	1.8562e-07	1	0	0	1	1	0
ACGGGG	60	264	6	86.28	263737329	101	225309136	1584	4.4	0.69541	3.05981	1.17172	0.0183588	0.00703034	0.261386	6.96103e-08	6.96073e-08	1	0	0	1	0	0
ACGGGGAGAG	1	6	10	86.28	263737329	101	225309136	60	6	0.0115902	0.069541	0.0266301	0.00069541	0.000266301	0.594059	2.63675e-09	2.63664e-09	1	0	0	1	1	0
ACGGGGC	41	164	7	86.28	263737329	101	225309136	1148	4	0.475197	1.90079	0.727889	0.0133055	0.00509522	0.277228	5.04499e-08	5.04477e-08	1	0	0	1	0	0
ACGGGGG	3	12	7	86.28	263737329	101	225309136	84	4	0.0347705	0.139082	0.0532602	0.000973574	0.000372821	0.277228	3.69145e-09	3.6913e-09	1	0	0	1	0	0
ACGT	60	372	4	86.28	263737329	101	225309136	1488	6.2	0.69541	4.31154	1.65106	0.0172462	0.00660426	0.245545	6.53915e-08	6.53887e-08	1	0	0	0	0	0
ACGTAG	1	4	6	86.28	263737329	101	225309136	24	4	0.0115902	0.0463607	0.0177534	0.000278164	0.00010652	0.237624	1.0547e-09	1.05466e-09	1	0	0	1	0	0
ACGTAT	81	607	6	86.28	263737329	101	225309136	3642	7.49383	0.938804	7.03523	2.69408	0.0422114	0.0161645	0.445178	1.60051e-07	1.60044e-07	1	0	0	1	0	0
ACGTC	40	233	5	86.28	263737329	101	225309136	1165	5.825	0.463607	2.70051	1.03413	0.0135025	0.00517067	0.288366	5.1197e-08	5.11948e-08	1	0	0	1	0	0
ACGTCC	314	1909	6	86.28	263737329	101	225309136	11454	6.07962	3.63931	22.1256	8.4728	0.132754	0.0508368	0.361165	5.03356e-07	5.03335e-07	1	0	0	1	0	0
ACGTGACTCC	4	30	10	86.28	263737329	101	225309136	300	7.5	0.0463607	0.347705	0.13315	0.00347705	0.0013315	0.742574	1.31838e-08	1.31832e-08	1	0	0	1	1	0
ACT	2981	33793	3	86.28	263737329	101	225309136	101379	11.3361	34.5503	391.667	149.985	1.175	0.449955	0.336717	4.45519e-06	4.455e-06	1	0	0	0	0	0
ACTAG	4	27	5	86.28	263737329	101	225309136	135	6.75	0.0463607	0.312935	0.119835	0.00156467	0.000599177	0.334158	5.9327e-09	5.93244e-09	1	0	0	1	0	0
ACTAGAGG	61	306	8	86.28	263737329	101	225309136	2448	5.01639	0.707	3.54659	1.35813	0.0283727	0.0108651	0.397338	1.0758e-07	1.07575e-07	1	0	0	1	0	0
ACTAGC	104	891	6	86.28	263737329	101	225309136	5346	8.56731	1.20538	10.3268	3.95457	0.0619611	0.0237274	0.508949	2.34935e-07	2.34925e-07	1	0	0	1	1	0
ACTAGCT	7	34	7	86.28	263737329	101	225309136	238	4.85714	0.0811312	0.394066	0.150904	0.00275846	0.00105633	0.336634	1.04591e-08	1.04587e-08	1	0	0	1	0	0
ACTAGG	64	257	6	86.28	263737329	101	225309136	1542	4.01562	0.741771	2.97867	1.14066	0.017872	0.00684393	0.238552	6.77646e-08	6.77617e-08	1	0	0	1	0	0
ACTAGT	6	24	6	86.28	263737329	101	225309136	144	4	0.069541	0.278164	0.10652	0.00166898	0.000639122	0.237624	6.32821e-09	6.32794e-09	1	0	0	1	0	0
ACTAGTC	1	4	7	86.28	263737329	101	225309136	28	4	0.0115902	0.0463607	0.0177534	0.000324525	0.000124274	0.277228	1.23048e-09	1.23043e-09	1	0	0	1	0	0
ACTAT	31	156	5	86.28	263737329	101	225309136	780	5.03226	0.359295	1.80807	0.692382	0.00904033	0.00346191	0.249122	3.42778e-08	3.42763e-08	1	0	0	1	0	0
ACTATC	2	8	6	86.28	263737329	101	225309136	48	4	0.0231803	0.0927214	0.0355068	0.000556328	0.000213041	0.237624	2.1094e-09	2.10931e-09	1	0	0	1	0	0
ACTATCT	4	16	7	86.28	263737329	101	225309136	112	4	0.0463607	0.185443	0.0710135	0.0012981	0.000497095	0.277228	4.92194e-09	4.92173e-09	1	0	0	1	0	0
ACTATGCC	1	4	8	86.28	263737329	101	225309136	32	4	0.0115902	0.0463607	0.0177534	0.000370885	0.000142027	0.316832	1.40627e-09	1.40621e-09	1	0	0	1	0	0
ACTATGCTCT	1	4	10	86.28	263737329	101	225309136	40	4	0.0115902	0.0463607	0.0177534	0.000463607	0.000177534	0.39604	1.75784e-09	1.75776e-09	1	0	0	1	0	0
ACTATGG	1	4	7	86.28	263737329	101	225309136	28	4	0.0115902	0.0463607	0.0177534	0.000324525	0.000124274	0.277228	1.23048e-09	1.23043e-09	1	0	0	1	0	0
ACTC	40611	485632	4	86.28	263737329	101	225309136	1942528	11.9581	470.688	5628.56	2155.4	22.5142	8.62161	0.47359	8.53661e-05	8.53625e-05	1	1	1	0	0	0
ACTCACTCAT	71	328	10	86.28	263737329	101	225309136	3280	4.61972	0.822902	3.80158	1.45578	0.0380158	0.0145578	0.457398	1.44143e-07	1.44136e-07	1	0	0	1	0	0
ACTCACTG	14	62	8	86.28	263737329	101	225309136	496	4.42857	0.162262	0.718591	0.275177	0.00574873	0.00220142	0.350778	2.17972e-08	2.17962e-08	1	0	0	1	0	0
ACTCAG	2	8	6	86.28	263737329	101	225309136	48	4	0.0231803	0.0927214	0.0355068	0.000556328	0.000213041	0.237624	2.1094e-09	2.10931e-09	1	0	0	1	0	0
ACTCAGGC	1	4	8	86.28	263737329	101	225309136	32	4	0.0115902	0.0463607	0.0177534	0.000370885	0.000142027	0.316832	1.40627e-09	1.40621e-09	1	0	0	1	0	0
ACTCAGT	51	278	7	86.28	263737329	101	225309136	1946	5.45098	0.591099	3.22207	1.23386	0.0225545	0.00863702	0.377791	8.55187e-08	8.55151e-08	1	0	0	1	0	0
ACTCAGTCCCTAT	1	6	13	86.28	263737329	101	225309136	78	6	0.0115902	0.069541	0.0266301	0.000904033	0.000346191	0.772277	3.42778e-09	3.42763e-09	1	0	0	1	1	0
ACTCAT	1	4	6	86.28	263737329	101	225309136	24	4	0.0115902	0.0463607	0.0177534	0.000278164	0.00010652	0.237624	1.0547e-09	1.05466e-09	1	0	0	1	0	0
ACTCATC	14	80	7	86.28	263737329	101	225309136	560	5.71429	0.162262	0.927214	0.355068	0.0064905	0.00248547	0.39604	2.46097e-08	2.46087e-08	1	0	0	1	0	0
ACTCATGCTCTCTC	1	5	14	86.28	263737329	101	225309136	70	5	0.0115902	0.0579509	0.0221917	0.000811312	0.000310684	0.693069	3.07621e-09	3.07608e-09	1	0	0	1	1	0
ACTCC	179	1522	5	86.28	263737329	101	225309136	7610	8.50279	2.07464	17.6402	6.75516	0.0882012	0.0337758	0.42093	3.34428e-07	3.34414e-07	1	0	0	1	0	0
ACTCCAGGCGG	68	337	11	86.28	263737329	101	225309136	3707	4.95588	0.788132	3.90589	1.49572	0.0429648	0.016453	0.53975	1.62907e-07	1.629e-07	1	0	0	1	1	0
ACTCCAGGG	126	521	9	86.28	263737329	101	225309136	4689	4.13492	1.46036	6.03848	2.31238	0.0543463	0.0208114	0.368458	2.06062e-07	2.06054e-07	1	0	0	1	0	0
ACTCCC	40	161	6	86.28	263737329	101	225309136	966	4.025	0.463607	1.86602	0.714574	0.0111961	0.00428744	0.239109	4.24517e-08	4.24499e-08	1	0	0	1	0	0
ACTCCCTC	492	2139	8	86.28	263737329	101	225309136	17112	4.34756	5.70236	24.7914	9.49362	0.198331	0.075949	0.344361	7.52002e-07	7.5197e-07	1	0	0	1	0	0
ACTCCG	1	4	6	86.28	263737329	101	225309136	24	4	0.0115902	0.0463607	0.0177534	0.000278164	0.00010652	0.237624	1.0547e-09	1.05466e-09	1	0	0	1	0	0
ACTCCT	37	180	6	86.28	263737329	101	225309136	1080	4.86486	0.428836	2.08623	0.798902	0.0125174	0.00479341	0.289002	4.74616e-08	4.74595e-08	1	0	0	1	0	0
ACTCCTCCCCT	143	612	11	86.28	263737329	101	225309136	6732	4.27972	1.65739	7.09318	2.71627	0.078025	0.0298789	0.466108	2.95844e-07	2.95831e-07	1	0	0	1	0	0
ACTCCTCCGG	7	41	10	86.28	263737329	101	225309136	410	5.85714	0.0811312	0.475197	0.181972	0.00475197	0.00181972	0.579915	1.80178e-08	1.8017e-08	1	0	0	1	1	0
ACTCCTCTC	2	10	9	86.28	263737329	101	225309136	90	5	0.0231803	0.115902	0.0443835	0.00104312	0.000399451	0.445545	3.95513e-09	3.95496e-09	1	0	0	1	0	0
ACTCCTGGAG	171	1114	10	86.28	263737329	101	225309136	11140	6.51462	1.98192	12.9115	4.94432	0.129115	0.0494432	0.645012	4.89557e-07	4.89536e-07	1	0	0	1	1	0
ACTCG	74	437	5	86.28	263737329	101	225309136	2185	5.90541	0.857673	5.0649	1.93956	0.0253245	0.00969779	0.292347	9.60218e-08	9.60177e-08	1	0	0	1	0	0
ACTCGC	3	12	6	86.28	263737329	101	225309136	72	4	0.0347705	0.139082	0.0532602	0.000834492	0.000319561	0.237624	3.1641e-09	3.16397e-09	1	0	0	1	0	0
ACTCGCCAGAG	153	721	11	86.28	263737329	101	225309136	7931	4.71242	1.7733	8.35651	3.20005	0.0919217	0.0352005	0.513234	3.48535e-07	3.4852e-07	1	0	0	1	1	0
ACTCGCGG	43	188	8	86.28	263737329	101	225309136	1504	4.37209	0.498377	2.17895	0.834409	0.0174316	0.00667527	0.346304	6.60946e-08	6.60918e-08	1	0	0	1	0	0
ACTCGCT	1	4	7	86.28	263737329	101	225309136	28	4	0.0115902	0.0463607	0.0177534	0.000324525	0.000124274	0.277228	1.23048e-09	1.23043e-09	1	0	0	1	0	0
ACTCGCTC	190	915	8	86.28	263737329	101	225309136	7320	4.81579	2.20213	10.605	4.06109	0.0848401	0.0324887	0.381449	3.21684e-07	3.2167e-07	1	0	0	1	0	0
ACTCGCTCTCCTC	44	187	13	86.28	263737329	101	225309136	2431	4.25	0.509968	2.16736	0.829971	0.0281757	0.0107896	0.54703	1.06832e-07	1.06828e-07	1	0	0	1	1	0
ACTCGG	6478	26989	6	86.28	263737329	101	225309136	161934	4.16626	75.0811	312.807	119.787	1.87684	0.718719	0.2475	7.11633e-06	7.11603e-06	1	0	0	1	0	0
ACTCGGG	1	4	7	86.28	263737329	101	225309136	28	4	0.0115902	0.0463607	0.0177534	0.000324525	0.000124274	0.277228	1.23048e-09	1.23043e-09	1	0	0	1	0	0
ACTCT	7	37	5	86.28	263737329	101	225309136	185	5.28571	0.0811312	0.428836	0.164219	0.00214418	0.000821094	0.261669	8.12999e-09	8.12964e-09	1	0	0	1	0	0
ACTCTATCGCCC	26	111	12	86.28	263737329	101	225309136	1332	4.26923	0.301344	1.28651	0.492656	0.0154381	0.00591188	0.507235	5.85359e-08	5.85334e-08	1	0	0	1	1	0
ACTCTATGCCCAGC	156	627	14	86.28	263737329	101	225309136	8778	4.01923	1.80807	7.26704	2.78284	0.101739	0.0389598	0.557121	3.85757e-07	3.85741e-07	1	0	0	1	1	0
ACTCTC	309	1816	6	86.28	263737329	101	225309136	10896	5.87702	3.58136	21.0478	8.06004	0.126287	0.0483602	0.34913	4.78834e-07	4.78814e-07	1	0	0	1	0	0
ACTCTCC	1	6	7	86.28	263737329	101	225309136	42	6	0.0115902	0.069541	0.0266301	0.000486787	0.000186411	0.415842	1.84573e-09	1.84565e-09	1	0	0	1	0	0
ACTCTCCTCCCTC	446	2127	13	86.28	263737329	101	225309136	27651	4.76906	5.16922	24.6523	9.44036	0.32048	0.122725	0.613839	1.21515e-06	1.2151e-06	1	0	0	1	1	0
ACTCTCTC	2302	11939	8	86.28	263737329	101	225309136	95512	5.18636	26.6806	138.375	52.9894	1.107	0.423915	0.410801	4.19736e-06	4.19718e-06	1	0	0	1	0	0
ACTCTCTCCATC	1	4	12	86.28	263737329	101	225309136	48	4	0.0115902	0.0463607	0.0177534	0.000556328	0.000213041	0.475248	2.1094e-09	2.10931e-09	1	0	0	1	0	0
ACTCTCTCGC	15	69	10	86.28	263737329	101	225309136	690	4.6	0.173853	0.799722	0.306246	0.00799722	0.00306246	0.455446	3.03227e-08	3.03214e-08	1	0	0	1	0	0
ACTCTCTCTC	389	1642	10	86.28	263737329	101	225309136	16420	4.22108	4.50858	19.0311	7.28776	0.190311	0.0728776	0.417929	7.21592e-07	7.21561e-07	1	0	0	1	0	0
ACTCTGC	1	5	7	86.28	263737329	101	225309136	35	5	0.0115902	0.0579509	0.0221917	0.000405656	0.000155342	0.346535	1.53811e-09	1.53804e-09	1	0	0	1	0	0
ACTCTGCAGT	227	1315	10	86.28	263737329	101	225309136	13150	5.79295	2.63097	15.2411	5.83643	0.152411	0.0583643	0.57356	5.77888e-07	5.77864e-07	1	0	0	1	1	0
ACTCTGCTC	50	320	9	86.28	263737329	101	225309136	2880	6.4	0.579509	3.70885	1.42027	0.0333797	0.0127824	0.570297	1.26564e-07	1.26559e-07	1	0	0	1	1	0
ACTCTGGAGCG	28	116	11	86.28	263737329	101	225309136	1276	4.14286	0.324525	1.34446	0.514848	0.0147891	0.00566333	0.451202	5.6075e-08	5.60726e-08	1	0	0	1	0	0
ACTG	6516	77362	4	86.28	263737329	101	225309136	309448	11.8726	75.5216	896.639	343.359	3.58656	1.37344	0.470203	1.3599e-05	1.35984e-05	1	0	0	0	0	0
ACTGACTGG	77	412	9	86.28	263737329	101	225309136	3708	5.35065	0.892443	4.77515	1.8286	0.0429764	0.0164574	0.476791	1.62951e-07	1.62944e-07	1	0	0	1	0	0
ACTGAT	69	276	6	86.28	263737329	101	225309136	1656	4	0.799722	3.19889	1.22498	0.0191933	0.0073499	0.237624	7.27744e-08	7.27713e-08	1	0	0	1	0	0
ACTGC	247	1458	5	86.28	263737329	101	225309136	7290	5.90283	2.86277	16.8985	6.47111	0.0844924	0.0323555	0.29222	3.20366e-07	3.20352e-07	1	0	0	1	0	0
ACTGCAGCGCAGG	265	1400	13	86.28	263737329	101	225309136	18200	5.28302	3.0714	16.2262	6.21369	0.210941	0.0807779	0.679993	7.99815e-07	7.99781e-07	1	0	0	1	1	0
ACTGCC	89	363	6	86.28	263737329	101	225309136	2178	4.07865	1.03153	4.20723	1.61112	0.0252434	0.00966672	0.242296	9.57141e-08	9.57101e-08	1	0	0	1	0	0
ACTGCCAT	1	4	8	86.28	263737329	101	225309136	32	4	0.0115902	0.0463607	0.0177534	0.000370885	0.000142027	0.316832	1.40627e-09	1.40621e-09	1	0	0	1	0	0
ACTGCCCTGCT	379	2164	11	86.28	263737329	101	225309136	23804	5.70976	4.39268	25.0811	9.60458	0.275892	0.10565	0.621855	1.04609e-06	1.04604e-06	1	0	0	1	1	0
ACTGCCGCCT	41	178	10	86.28	263737329	101	225309136	1780	4.34146	0.475197	2.06305	0.790026	0.0206305	0.00790026	0.429848	7.82237e-08	7.82204e-08	1	0	0	1	0	0
ACTGCCT	3	14	7	86.28	263737329	101	225309136	98	4.66667	0.0347705	0.162262	0.0621369	0.00113584	0.000434958	0.323432	4.3067e-09	4.30651e-09	1	0	0	1	0	0
ACTGCCTCCCG	6	24	11	86.28	263737329	101	225309136	264	4	0.069541	0.278164	0.10652	0.00305981	0.00117172	0.435644	1.16017e-08	1.16012e-08	1	0	0	1	0	0
ACTGCCTGGCG	9	44	11	86.28	263737329	101	225309136	484	4.88889	0.104312	0.509968	0.195287	0.00560964	0.00214816	0.532453	2.12698e-08	2.12689e-08	1	0	0	1	1	0
ACTGCG	21	94	6	86.28	263737329	101	225309136	564	4.47619	0.243394	1.08948	0.417205	0.00653686	0.00250323	0.265912	2.47855e-08	2.47844e-08	1	0	0	1	0	0
ACTGCT	469	2677	6	86.28	263737329	101	225309136	16062	5.70789	5.43579	31.0269	11.8815	0.186161	0.0712887	0.339083	7.05859e-07	7.05829e-07	1	0	0	1	0	0
ACTGCTGCCT	18	84	10	86.28	263737329	101	225309136	840	4.66667	0.208623	0.973574	0.372821	0.00973574	0.00372821	0.462046	3.69145e-08	3.6913e-08	1	0	0	1	0	0
ACTGG	4	20	5	86.28	263737329	101	225309136	100	5	0.0463607	0.231803	0.0887669	0.00115902	0.000443835	0.247525	4.39459e-09	4.3944e-09	1	0	0	1	0	0
ACTGGAGAGGC	1	5	11	86.28	263737329	101	225309136	55	5	0.0115902	0.0579509	0.0221917	0.000637459	0.000244109	0.544554	2.41702e-09	2.41692e-09	1	0	0	1	1	0
ACTGGAGCCC	3	22	10	86.28	263737329	101	225309136	220	7.33333	0.0347705	0.254984	0.0976436	0.00254984	0.000976436	0.726073	9.6681e-09	9.66769e-09	1	0	0	1	1	0
ACTGGAGCCCG	46	189	11	86.28	263737329	101	225309136	2079	4.1087	0.533148	2.19054	0.838847	0.024096	0.00922732	0.447482	9.13635e-08	9.13596e-08	1	0	0	1	0	0
ACTGGAGCGG	94	378	10	86.28	263737329	101	225309136	3780	4.02128	1.08948	4.38108	1.67769	0.0438108	0.0167769	0.398146	1.66115e-07	1.66108e-07	1	0	0	1	0	0
ACTGGAGGCC	1	7	10	86.28	263737329	101	225309136	70	7	0.0115902	0.0811312	0.0310684	0.000811312	0.000310684	0.693069	3.07621e-09	3.07608e-09	1	0	0	1	1	0
ACTGGATC	1	4	8	86.28	263737329	101	225309136	32	4	0.0115902	0.0463607	0.0177534	0.000370885	0.000142027	0.316832	1.40627e-09	1.40621e-09	1	0	0	1	0	0
ACTGGC	110	588	6	86.28	263737329	101	225309136	3528	5.34545	1.27492	6.81502	2.60975	0.0408901	0.0156585	0.317552	1.55041e-07	1.55035e-07	1	0	0	1	0	0
ACTGGCT	1	5	7	86.28	263737329	101	225309136	35	5	0.0115902	0.0579509	0.0221917	0.000405656	0.000155342	0.346535	1.53811e-09	1.53804e-09	1	0	0	1	0	0
ACTGGCTGC	299	1371	9	86.28	263737329	101	225309136	12339	4.58528	3.46546	15.8901	6.08497	0.143011	0.0547648	0.40859	5.42248e-07	5.42225e-07	1	0	0	1	0	0
ACTGGG	14	56	6	86.28	263737329	101	225309136	336	4	0.162262	0.64905	0.248547	0.0038943	0.00149128	0.237624	1.47658e-08	1.47652e-08	1	0	0	1	0	0
ACTGGGC	27	108	7	86.28	263737329	101	225309136	756	4	0.312935	1.25174	0.479341	0.00876217	0.00335539	0.277228	3.32231e-08	3.32217e-08	1	0	0	1	0	0
ACTGGGG	1	4	7	86.28	263737329	101	225309136	28	4	0.0115902	0.0463607	0.0177534	0.000324525	0.000124274	0.277228	1.23048e-09	1.23043e-09	1	0	0	1	0	0
AG	1242518	23512885	2	86.28	263737329	101	225309136	47025770	18.9236	14401	272518	104358	545.037	208.717	0.374724	0.00206659	0.0020665	1	1	1	0	0	0
AGAGAGAGATG	142	788	11	86.28	263737329	101	225309136	8668	5.5493	1.6458	9.13306	3.49742	0.100464	0.0384716	0.604379	3.80923e-07	3.80907e-07	1	0	0	1	1	0
AGAGAGAGC	39	161	9	86.28	263737329	101	225309136	1449	4.12821	0.452017	1.86602	0.714574	0.0167942	0.00643116	0.36786	6.36776e-08	6.36749e-08	1	0	0	1	0	0
AGAGAGAGCT	49	209	10	86.28	263737329	101	225309136	2090	4.26531	0.567918	2.42235	0.927614	0.0242235	0.00927614	0.422308	9.18469e-08	9.1843e-08	1	0	0	1	0	0
AGAGAGAGGC	97	419	10	86.28	263737329	101	225309136	4190	4.31959	1.12425	4.85628	1.85967	0.0485628	0.0185967	0.427682	1.84133e-07	1.84125e-07	1	0	0	1	0	0
AGAGAGAT	258	1136	8	86.28	263737329	101	225309136	9088	4.4031	2.99026	13.1664	5.04196	0.105331	0.0403357	0.34876	3.9938e-07	3.99363e-07	1	0	0	1	0	0
AGAGAGC	50	200	7	86.28	263737329	101	225309136	1400	4	0.579509	2.31803	0.887669	0.0162262	0.00621369	0.277228	6.15242e-08	6.15216e-08	1	0	0	1	0	0
AGAGAGG	317	1401	7	86.28	263737329	101	225309136	9807	4.41956	3.67408	16.2378	6.21812	0.113665	0.0435269	0.306306	4.30977e-07	4.30959e-07	1	0	0	1	0	0
AGAGAGGAGAGCG	268	1138	13	86.28	263737329	101	225309136	14794	4.24627	3.10617	13.1896	5.05084	0.171465	0.0656609	0.546549	6.50135e-07	6.50108e-07	1	0	0	1	1	0
AGAGAGGATGG	68	308	11	86.28	263737329	101	225309136	3388	4.52941	0.788132	3.56977	1.36701	0.0392675	0.0150371	0.493302	1.48889e-07	1.48882e-07	1	0	0	1	0	0
AGAGAGGC	99	419	8	86.28	263737329	101	225309136	3352	4.23232	1.14743	4.85628	1.85967	0.0388503	0.0148773	0.335234	1.47307e-07	1.473e-07	1	0	0	1	0	0
AGAGAGGCGCGGG	14	69	13	86.28	263737329	101	225309136	897	4.92857	0.162262	0.799722	0.306246	0.0103964	0.0039812	0.634371	3.94195e-08	3.94178e-08	1	0	0	1	1	0
AGAGAT	68	357	6	86.28	263737329	101	225309136	2142	5.25	0.788132	4.13769	1.58449	0.0248261	0.00950694	0.311881	9.41321e-08	9.41281e-08	1	0	0	1	0	0
AGAGATC	2	8	7	86.28	263737329	101	225309136	56	4	0.0231803	0.0927214	0.0355068	0.00064905	0.000248547	0.277228	2.46097e-09	2.46087e-09	1	0	0	1	0	0
AGAGATG	48	289	7	86.28	263737329	101	225309136	2023	6.02083	0.556328	3.34956	1.28268	0.0234469	0.00897877	0.417285	8.89025e-08	8.88988e-08	1	0	0	1	0	0
AGAGC	372	2556	5	86.28	263737329	101	225309136	12780	6.87097	4.31154	29.6245	11.3444	0.148122	0.0567221	0.340147	5.61628e-07	5.61605e-07	1	0	0	1	0	0
AGAGCAGAGCG	186	745	11	86.28	263737329	101	225309136	8195	4.00538	2.15577	8.63468	3.30657	0.0949815	0.0363722	0.436229	3.60137e-07	3.60121e-07	1	0	0	1	0	0
AGAGCAGCC	8	45	9	86.28	263737329	101	225309136	405	5.625	0.0927214	0.521558	0.199726	0.00469402	0.00179753	0.501238	1.77981e-08	1.77973e-08	1	0	0	1	1	0
AGAGCAGCTGG	53	272	11	86.28	263737329	101	225309136	2992	5.13208	0.614279	3.15253	1.20723	0.0346778	0.0132795	0.558939	1.31486e-07	1.31481e-07	1	0	0	1	1	0
AGAGCAGGGC	47	225	10	86.28	263737329	101	225309136	2250	4.78723	0.544738	2.60779	0.998628	0.0260779	0.00998628	0.473984	9.88783e-08	9.88741e-08	1	0	0	1	0	0
AGAGCC	25	187	6	86.28	263737329	101	225309136	1122	7.48	0.289754	2.16736	0.829971	0.0130042	0.00497982	0.444356	4.93073e-08	4.93052e-08	1	0	0	1	0	0
AGAGCCGAGC	336	1596	10	86.28	263737329	101	225309136	15960	4.75	3.8943	18.4979	7.0836	0.184979	0.070836	0.470297	7.01376e-07	7.01347e-07	1	0	0	1	0	0
AGAGCCGGGCCG	167	714	12	86.28	263737329	101	225309136	8568	4.27545	1.93556	8.27538	3.16898	0.0993046	0.0380278	0.507974	3.76528e-07	3.76512e-07	1	0	0	1	1	0
AGAGCCTGAGC	60	285	11	86.28	263737329	101	225309136	3135	4.75	0.69541	3.3032	1.26493	0.0363352	0.0139142	0.517327	1.3777e-07	1.37765e-07	1	0	0	1	1	0
AGAGCCTGCG	8	32	10	86.28	263737329	101	225309136	320	4	0.0927214	0.370885	0.142027	0.00370885	0.00142027	0.39604	1.40627e-08	1.40621e-08	1	0	0	1	0	0
AGAGCG	2141	12354	6	86.28	263737329	101	225309136	74124	5.7702	24.8146	143.185	54.8313	0.85911	0.328988	0.342784	3.25745e-06	3.25731e-06	1	0	0	1	0	0
AGAGCGAGCG	240	1006	10	86.28	263737329	101	225309136	10060	4.19167	2.78164	11.6597	4.46498	0.116597	0.0446498	0.415017	4.42096e-07	4.42077e-07	1	0	0	1	0	0
AGAGCGAGGC	1114	7980	10	86.28	263737329	101	225309136	79800	7.16338	12.9115	92.4896	35.418	0.924896	0.35418	0.709245	3.50688e-06	3.50673e-06	1	0	0	1	1	0
AGAGCGC	60	240	7	86.28	263737329	101	225309136	1680	4	0.69541	2.78164	1.0652	0.0194715	0.00745642	0.277228	7.38291e-08	7.3826e-08	1	0	0	1	0	0
AGAGCGCCGCT	57	229	11	86.28	263737329	101	225309136	2519	4.01754	0.66064	2.65415	1.01638	0.0291956	0.0111802	0.437554	1.107e-07	1.10695e-07	1	0	0	1	0	0
AGAGCGG	33	161	7	86.28	263737329	101	225309136	1127	4.87879	0.382476	1.86602	0.714574	0.0130621	0.00500202	0.338134	4.9527e-08	4.95249e-08	1	0	0	1	0	0
AGAGCGGAGG	86	496	10	86.28	263737329	101	225309136	4960	5.76744	0.996755	5.74873	2.20142	0.0574873	0.0220142	0.571034	2.17972e-07	2.17962e-07	1	0	0	1	1	0
AGAGCGGCGGC	68	303	11	86.28	263737329	101	225309136	3333	4.45588	0.788132	3.51182	1.34482	0.03863	0.014793	0.485294	1.46472e-07	1.46465e-07	1	0	0	1	0	0
AGAGCGGGAGC	60	242	11	86.28	263737329	101	225309136	2662	4.03333	0.69541	2.80482	1.07408	0.030853	0.0118149	0.439274	1.16984e-07	1.16979e-07	1	0	0	1	0	0
AGAGCGGGAGCG	67	416	12	86.28	263737329	101	225309136	4992	6.20896	0.776541	4.82151	1.84635	0.0578581	0.0221562	0.737698	2.19378e-07	2.19369e-07	1	0	0	1	1	0
AGAGCT	3	12	6	86.28	263737329	101	225309136	72	4	0.0347705	0.139082	0.0532602	0.000834492	0.000319561	0.237624	3.1641e-09	3.16397e-09	1	0	0	1	0	0
AGAGCTCAGC	40	171	10	86.28	263737329	101	225309136	1710	4.275	0.463607	1.98192	0.758957	0.0198192	0.00758957	0.423267	7.51475e-08	7.51443e-08	1	0	0	1	0	0
AGAGCTCGAGGAGCT	268	1198	15	86.28	263737329	101	225309136	17970	4.47015	3.10617	13.885	5.31714	0.208275	0.0797571	0.663884	7.89708e-07	7.89674e-07	1	0	0	1	1	0
AGAGCTCGGGG	345	1884	11	86.28	263737329	101	225309136	20724	5.46087	3.99861	21.8359	8.36184	0.240195	0.0919803	0.594748	9.10735e-07	9.10696e-07	1	0	0	1	1	0
AGAGCTGAGC	409	2287	10	86.28	263737329	101	225309136	22870	5.59169	4.74038	26.5067	10.1505	0.265067	0.101505	0.553632	1.00504e-06	1.005e-06	1	0	0	1	1	0
AGAGCTGCGCT	15	71	11	86.28	263737329	101	225309136	781	4.73333	0.173853	0.822902	0.315123	0.00905192	0.00346635	0.515512	3.43217e-08	3.43203e-08	1	0	0	1	1	0
AGAGCTGCT	81	417	9	86.28	263737329	101	225309136	3753	5.14815	0.938804	4.8331	1.85079	0.0434979	0.0166571	0.458746	1.64929e-07	1.64922e-07	1	0	0	1	0	0
AGAGCTGCTGAGC	24	106	13	86.28	263737329	101	225309136	1378	4.41667	0.278164	1.22856	0.470465	0.0159713	0.00611604	0.568482	6.05574e-08	6.05549e-08	1	0	0	1	1	0
AGAGCTGGAGGC	150	648	12	86.28	263737329	101	225309136	7776	4.32	1.73853	7.51043	2.87605	0.0901252	0.0345126	0.513267	3.41723e-07	3.41709e-07	1	0	0	1	1	0
AGAGCTGGCG	38	184	10	86.28	263737329	101	225309136	1840	4.84211	0.440427	2.13259	0.816656	0.0213259	0.00816656	0.479416	8.08604e-08	8.0857e-08	1	0	0	1	0	0
AGAGCTGGGGC	50	238	11	86.28	263737329	101	225309136	2618	4.76	0.579509	2.75846	1.05633	0.0303431	0.0116196	0.518416	1.1505e-07	1.15045e-07	1	0	0	1	1	0
AGAGG	785	4914	5	86.28	263737329	101	225309136	24570	6.25987	9.09828	56.9541	21.81	0.284771	0.10905	0.309895	1.07975e-06	1.0797e-06	1	0	0	1	0	0
AGAGGAGGG	232	1074	9	86.28	263737329	101	225309136	9666	4.62931	2.68892	12.4478	4.76678	0.112031	0.0429011	0.412513	4.24781e-07	4.24763e-07	1	0	0	1	0	0
AGAGGAGGGC	50	211	10	86.28	263737329	101	225309136	2110	4.22	0.579509	2.44553	0.936491	0.0244553	0.00936491	0.417822	9.27258e-08	9.27219e-08	1	0	0	1	0	0
AGAGGATGAGG	22	115	11	86.28	263737329	101	225309136	1265	5.22727	0.254984	1.33287	0.51041	0.0146616	0.00561451	0.569307	5.55916e-08	5.55892e-08	1	0	0	1	1	0
AGAGGC	493	2523	6	86.28	263737329	101	225309136	15138	5.11765	5.71395	29.242	11.1979	0.175452	0.0671877	0.304019	6.65253e-07	6.65225e-07	1	0	0	1	0	0
AGAGGCCGGGCT	3	12	12	86.28	263737329	101	225309136	144	4	0.0347705	0.139082	0.0532602	0.00166898	0.000639122	0.475248	6.32821e-09	6.32794e-09	1	0	0	1	0	0
AGAGGCGGAGCTGG	496	2262	14	86.28	263737329	101	225309136	31668	4.56048	5.74873	26.217	10.0395	0.367038	0.140554	0.632146	1.39168e-06	1.39162e-06	1	0	0	1	1	0
AGAGGCTGAGC	22	88	11	86.28	263737329	101	225309136	968	4	0.254984	1.01994	0.390574	0.0112193	0.00429632	0.435644	4.25396e-08	4.25378e-08	1	0	0	1	0	0
AGAGGG	7437	33481	6	86.28	263737329	101	225309136	200886	4.50195	86.1961	388.051	148.6	2.3283	0.891602	0.267443	8.82811e-06	8.82774e-06	1	0	0	1	0	0
AGAGGGAGG	2650	16796	9	86.28	263737329	101	225309136	151164	6.33811	30.714	194.669	74.5465	1.75202	0.670918	0.564782	6.64304e-06	6.64275e-06	1	0	0	1	1	0
AGAGGGAGGC	47	205	10	86.28	263737329	101	225309136	2050	4.3617	0.544738	2.37599	0.909861	0.0237599	0.00909861	0.431852	9.00891e-08	9.00852e-08	1	0	0	1	0	0
AGAGGGAGGGATGG	1	4	14	86.28	263737329	101	225309136	56	4	0.0115902	0.0463607	0.0177534	0.00064905	0.000248547	0.554455	2.46097e-09	2.46087e-09	1	0	0	1	1	0
AGAGGGG	64	256	7	86.28	263737329	101	225309136	1792	4	0.741771	2.96708	1.13622	0.0207696	0.00795352	0.277228	7.8751e-08	7.87477e-08	1	0	0	1	0	0
AGAGGGGCTGG	8	41	11	86.28	263737329	101	225309136	451	5.125	0.0927214	0.475197	0.181972	0.00522717	0.00200169	0.558168	1.98196e-08	1.98188e-08	1	0	0	1	1	0
AGAT	19443	220672	4	86.28	263737329	101	225309136	882688	11.3497	225.348	2557.63	979.419	10.2305	3.91768	0.449493	3.87905e-05	3.87889e-05	1	1	0	0	0	0
AGATAGGGGGGG	1	4	12	86.28	263737329	101	225309136	48	4	0.0115902	0.0463607	0.0177534	0.000556328	0.000213041	0.475248	2.1094e-09	2.10931e-09	1	0	0	1	0	0
AGATAT	73	530	6	86.28	263737329	101	225309136	3180	7.26027	0.846083	6.14279	2.35232	0.0368567	0.0141139	0.431303	1.39748e-07	1.39742e-07	1	0	0	1	0	0
AGATC	15	80	5	86.28	263737329	101	225309136	400	5.33333	0.173853	0.927214	0.355068	0.00463607	0.00177534	0.264026	1.75784e-08	1.75776e-08	1	0	0	1	0	0
AGATCC	1	5	6	86.28	263737329	101	225309136	30	5	0.0115902	0.0579509	0.0221917	0.000347705	0.00013315	0.29703	1.31838e-09	1.31832e-09	1	0	0	1	0	0
AGATCG	1	4	6	86.28	263737329	101	225309136	24	4	0.0115902	0.0463607	0.0177534	0.000278164	0.00010652	0.237624	1.0547e-09	1.05466e-09	1	0	0	1	0	0
AGATCT	1	4	6	86.28	263737329	101	225309136	24	4	0.0115902	0.0463607	0.0177534	0.000278164	0.00010652	0.237624	1.0547e-09	1.05466e-09	1	0	0	1	0	0
AGATG	84	420	5	86.28	263737329	101	225309136	2100	5	0.973574	4.86787	1.86411	0.0243394	0.00932053	0.247525	9.22864e-08	9.22825e-08	1	0	0	1	0	0
AGATGAT	2	16	7	86.28	263737329	101	225309136	112	8	0.0231803	0.185443	0.0710135	0.0012981	0.000497095	0.554455	4.92194e-09	4.92173e-09	1	0	0	1	1	0
AGATGC	7	36	6	86.28	263737329	101	225309136	216	5.14286	0.0811312	0.417246	0.15978	0.00250348	0.000958683	0.305516	9.49231e-09	9.49191e-09	1	0	0	1	0	0
AGATGG	13	54	6	86.28	263737329	101	225309136	324	4.15385	0.150672	0.625869	0.239671	0.00375522	0.00143802	0.246763	1.42385e-08	1.42379e-08	1	0	0	1	0	0
AGATGGAT	433	2118	8	86.28	263737329	101	225309136	16944	4.89145	5.01854	24.548	9.40042	0.196384	0.0752033	0.387442	7.44619e-07	7.44588e-07	1	0	0	1	0	0
AGATGGGG	2	8	8	86.28	263737329	101	225309136	64	4	0.0231803	0.0927214	0.0355068	0.000741771	0.000284054	0.316832	2.81254e-09	2.81242e-09	1	0	0	1	0	0
AGC	97302	1147376	3	86.28	263737329	101	225309136	3442128	11.7919	1127.75	13298.3	5092.45	39.8949	15.2774	0.350255	0.000151267	0.000151261	1	1	1	0	0	0
AGCAGCATCG	33	152	10	86.28	263737329	101	225309136	1520	4.60606	0.382476	1.76171	0.674629	0.0176171	0.00674629	0.456046	6.67978e-08	6.67949e-08	1	0	0	1	0	0
AGCAGCC	7	30	7	86.28	263737329	101	225309136	210	4.28571	0.0811312	0.347705	0.13315	0.00243394	0.000932053	0.29703	9.22864e-09	9.22825e-09	1	0	0	1	0	0
AGCAGCCCC	1	4	9	86.28	263737329	101	225309136	36	4	0.0115902	0.0463607	0.0177534	0.000417246	0.00015978	0.356436	1.58205e-09	1.58198e-09	1	0	0	1	0	0
AGCAGCCTC	736	4122	9	86.28	263737329	101	225309136	37098	5.60054	8.53037	47.7747	18.2949	0.429972	0.164654	0.499058	1.6303e-06	1.63024e-06	1	0	0	1	0	0
AGCAGCG	43	172	7	86.28	263737329	101	225309136	1204	4	0.498377	1.99351	0.763396	0.0139546	0.00534377	0.277228	5.29109e-08	5.29086e-08	1	0	0	1	0	0
AGCAGCGCCTGC	100	441	12	86.28	263737329	101	225309136	5292	4.41	1.15902	5.11127	1.95731	0.0613352	0.0234877	0.52396	2.32562e-07	2.32552e-07	1	0	0	1	1	0
AGCAGCGCG	113	578	9	86.28	263737329	101	225309136	5202	5.11504	1.30969	6.69912	2.56536	0.0602921	0.0230883	0.455796	2.28607e-07	2.28597e-07	1	0	0	1	0	0
AGCAGCGCTC	315	2352	10	86.28	263737329	101	225309136	23520	7.46667	3.6509	27.2601	10.439	0.272601	0.10439	0.739274	1.03361e-06	1.03356e-06	1	0	0	1	1	0
AGCAGCGGCC	205	865	10	86.28	263737329	101	225309136	8650	4.21951	2.37599	10.0255	3.83917	0.100255	0.0383917	0.417773	3.80132e-07	3.80116e-07	1	0	0	1	0	0
AGCAGCGGCG	60	246	10	86.28	263737329	101	225309136	2460	4.1	0.69541	2.85118	1.09183	0.0285118	0.0109183	0.405941	1.08107e-07	1.08102e-07	1	0	0	1	0	0
AGCAGCGGG	1449	10844	9	86.28	263737329	101	225309136	97596	7.48378	16.7942	125.684	48.1294	1.13115	0.433165	0.666872	4.28894e-06	4.28876e-06	1	0	0	1	1	0
AGCAGCGGGC	7	29	10	86.28	263737329	101	225309136	290	4.14286	0.0811312	0.336115	0.128712	0.00336115	0.00128712	0.410184	1.27443e-08	1.27438e-08	1	0	0	1	0	0
AGCAGG	318	1518	6	86.28	263737329	101	225309136	9108	4.77358	3.68567	17.5939	6.73741	0.105563	0.0404245	0.283579	4.00259e-07	4.00242e-07	1	0	0	1	0	0
AGCAGGATCCC	1	4	11	86.28	263737329	101	225309136	44	4	0.0115902	0.0463607	0.0177534	0.000509968	0.000195287	0.435644	1.93362e-09	1.93354e-09	1	0	0	1	0	0
AGCAGGC	3	12	7	86.28	263737329	101	225309136	84	4	0.0347705	0.139082	0.0532602	0.000973574	0.000372821	0.277228	3.69145e-09	3.6913e-09	1	0	0	1	0	0
AGCAGGCAGCC	67	283	11	86.28	263737329	101	225309136	3113	4.22388	0.776541	3.28002	1.25605	0.0360802	0.0138166	0.460027	1.36804e-07	1.36798e-07	1	0	0	1	0	0
AGCAGGCAGCCCG	312	1360	13	86.28	263737329	101	225309136	17680	4.35897	3.61613	15.7626	6.03615	0.204914	0.07847	0.561056	7.76963e-07	7.7693e-07	1	0	0	1	1	0
AGCAGGCCGGGG	101	505	12	86.28	263737329	101	225309136	6060	5	1.17061	5.85304	2.24136	0.0702364	0.0268964	0.594059	2.66312e-07	2.66301e-07	1	0	0	1	1	0
AGCAGGCGCAGCTC	13	63	14	86.28	263737329	101	225309136	882	4.84615	0.150672	0.730181	0.279616	0.0102225	0.00391462	0.671744	3.87603e-08	3.87586e-08	1	0	0	1	1	0
AGCAGGCGGG	143	647	10	86.28	263737329	101	225309136	6470	4.52448	1.65739	7.49884	2.87161	0.0749884	0.0287161	0.447968	2.8433e-07	2.84318e-07	1	0	0	1	0	0
AGCAGGGCC	1354	5532	9	86.28	263737329	101	225309136	49788	4.08567	15.6931	64.1168	24.5529	0.577051	0.220976	0.36407	2.18798e-06	2.18789e-06	1	0	0	1	0	0
AGCAGGGCCG	140	597	10	86.28	263737329	101	225309136	5970	4.26429	1.62262	6.91933	2.64969	0.0691933	0.0264969	0.422207	2.62357e-07	2.62346e-07	1	0	0	1	0	0
AGCAGGGCGC	303	1387	10	86.28	263737329	101	225309136	13870	4.57756	3.51182	16.0756	6.15599	0.160756	0.0615599	0.453224	6.09529e-07	6.09504e-07	1	0	0	1	0	0
AGCAGGGCGG	625	2857	10	86.28	263737329	101	225309136	28570	4.5712	7.24386	33.1131	12.6804	0.331131	0.126804	0.452594	1.25553e-06	1.25548e-06	1	0	0	1	0	0
AGCAGGGCGGCGCTCC	22	92	16	86.28	263737329	101	225309136	1472	4.18182	0.254984	1.0663	0.408328	0.0170607	0.00653325	0.662466	6.46883e-08	6.46856e-08	1	0	0	1	1	0
AGCAGGGCGGG	364	1752	11	86.28	263737329	101	225309136	19272	4.81319	4.21882	20.306	7.77598	0.223366	0.0855358	0.524208	8.46925e-07	8.46889e-07	1	0	0	1	1	0
AGCAGGGCTCC	3	12	11	86.28	263737329	101	225309136	132	4	0.0347705	0.139082	0.0532602	0.0015299	0.000585862	0.435644	5.80086e-09	5.80061e-09	1	0	0	1	0	0
AGCAGGGGGCTGCC	53	272	14	86.28	263737329	101	225309136	3808	5.13208	0.614279	3.15253	1.20723	0.0441354	0.0169012	0.711377	1.67346e-07	1.67339e-07	1	0	0	1	1	0
AGCAT	1	5	5	86.28	263737329	101	225309136	25	5	0.0115902	0.0579509	0.0221917	0.000289754	0.000110959	0.247525	1.09865e-09	1.0986e-09	1	0	0	1	0	0
AGCATAGCT	1	4	9	86.28	263737329	101	225309136	36	4	0.0115902	0.0463607	0.0177534	0.000417246	0.00015978	0.356436	1.58205e-09	1.58198e-09	1	0	0	1	0	0
AGCATC	237	1478	6	86.28	263737329	101	225309136	8868	6.23629	2.74687	17.1303	6.55988	0.102782	0.0393593	0.370472	3.89712e-07	3.89696e-07	1	0	0	1	0	0
AGCATCGC	3	20	8	86.28	263737329	101	225309136	160	6.66667	0.0347705	0.231803	0.0887669	0.00185443	0.000710135	0.528053	7.03134e-09	7.03104e-09	1	0	0	1	1	0
AGCC	1555	11426	4	86.28	263737329	101	225309136	45704	7.34791	18.0227	132.429	50.7125	0.529717	0.20285	0.291006	2.0085e-06	2.00842e-06	1	0	0	0	0	0
AGCCAGGCTGGG	675	3351	12	86.28	263737329	101	225309136	40212	4.96444	7.82337	38.8387	14.8729	0.466064	0.178475	0.589835	1.76715e-06	1.76708e-06	1	0	0	1	1	0
AGCCAGGGGC	81	453	10	86.28	263737329	101	225309136	4530	5.59259	0.938804	5.25035	2.01057	0.0525035	0.0201057	0.553722	1.99075e-07	1.99066e-07	1	0	0	1	1	0
AGCCAT	18	72	6	86.28	263737329	101	225309136	432	4	0.208623	0.834492	0.319561	0.00500695	0.00191737	0.237624	1.89846e-08	1.89838e-08	1	0	0	1	0	0
AGCCATAGGCTG	1110	6930	12	86.28	263737329	101	225309136	83160	6.24324	12.8651	80.3199	30.7577	0.963839	0.369093	0.741771	3.65454e-06	3.65439e-06	1	0	0	1	1	0
AGCCC	898	4993	5	86.28	263737329	101	225309136	24965	5.56013	10.408	57.8697	22.1607	0.289349	0.110803	0.275254	1.09711e-06	1.09706e-06	1	0	0	1	0	0
AGCCCC	174	727	6	86.28	263737329	101	225309136	4362	4.17816	2.01669	8.42605	3.22668	0.0505563	0.0193601	0.248208	1.91692e-07	1.91684e-07	1	0	0	1	0	0
AGCCCCAGGAGG	4	16	12	86.28	263737329	101	225309136	192	4	0.0463607	0.185443	0.0710135	0.00222531	0.000852163	0.475248	8.43761e-09	8.43725e-09	1	0	0	1	0	0
AGCCCCATGCC	70	348	11	86.28	263737329	101	225309136	3828	4.97143	0.811312	4.03338	1.54454	0.0443672	0.01699	0.541443	1.68225e-07	1.68218e-07	1	0	0	1	1	0
AGCCCCG	11	44	7	86.28	263737329	101	225309136	308	4	0.127492	0.509968	0.195287	0.00356977	0.00136701	0.277228	1.35353e-08	1.35348e-08	1	0	0	1	0	0
AGCCCCGCG	62	248	9	86.28	263737329	101	225309136	2232	4	0.718591	2.87436	1.10071	0.0258693	0.00990639	0.356436	9.80872e-08	9.80831e-08	1	0	0	1	0	0
AGCCCCTGG	180	829	9	86.28	263737329	101	225309136	7461	4.60556	2.08623	9.60825	3.67939	0.0864743	0.0331145	0.410396	3.2788e-07	3.27866e-07	1	0	0	1	0	0
AGCCCG	87	354	6	86.28	263737329	101	225309136	2124	4.06897	1.00834	4.10292	1.57117	0.0246175	0.00942705	0.241721	9.33411e-08	9.33371e-08	1	0	0	1	0	0
AGCCCGC	105	469	7	86.28	263737329	101	225309136	3283	4.46667	1.21697	5.43579	2.08158	0.0380505	0.0145711	0.309571	1.44274e-07	1.44268e-07	1	0	0	1	0	0
AGCCCGCCTGC	42	188	11	86.28	263737329	101	225309136	2068	4.47619	0.486787	2.17895	0.834409	0.0239685	0.0091785	0.487506	9.08801e-08	9.08762e-08	1	0	0	1	0	0
AGCCCGCCTGG	239	989	11	86.28	263737329	101	225309136	10879	4.13808	2.77005	11.4627	4.38952	0.126089	0.0482848	0.450681	4.78087e-07	4.78067e-07	1	0	0	1	0	0
AGCCCGCGATC	44	190	11	86.28	263737329	101	225309136	2090	4.31818	0.509968	2.20213	0.843286	0.0242235	0.00927614	0.470297	9.18469e-08	9.1843e-08	1	0	0	1	0	0
AGCCCGCTCCC	64	296	11	86.28	263737329	101	225309136	3256	4.625	0.741771	3.43069	1.31375	0.0377376	0.0144513	0.503713	1.43088e-07	1.43082e-07	1	0	0	1	1	0
AGCCCGCTGG	95	415	10	86.28	263737329	101	225309136	4150	4.36842	1.10107	4.80992	1.84191	0.0480992	0.0184191	0.432517	1.82375e-07	1.82368e-07	1	0	0	1	0	0
AGCCCGG	12	49	7	86.28	263737329	101	225309136	343	4.08333	0.139082	0.567918	0.217479	0.00397543	0.00152235	0.283003	1.50734e-08	1.50728e-08	1	0	0	1	0	0
AGCCCT	86	510	6	86.28	263737329	101	225309136	3060	5.93023	0.996755	5.91099	2.26356	0.0354659	0.0135813	0.352291	1.34474e-07	1.34469e-07	1	0	0	1	0	0
AGCCCTATCGGCTC	2	9	14	86.28	263737329	101	225309136	126	4.5	0.0231803	0.104312	0.0399451	0.00146036	0.000559232	0.623762	5.53718e-09	5.53695e-09	1	0	0	1	1	0
AGCCCTCCCGG	86	393	11	86.28	263737329	101	225309136	4323	4.56977	0.996755	4.55494	1.74427	0.0501043	0.019187	0.497697	1.89978e-07	1.8997e-07	1	0	0	1	0	0
AGCCCTCCGG	36	146	10	86.28	263737329	101	225309136	1460	4.05556	0.417246	1.69217	0.647999	0.0169217	0.00647999	0.40154	6.4161e-08	6.41583e-08	1	0	0	1	0	0
AGCCCTCGC	1	5	9	86.28	263737329	101	225309136	45	5	0.0115902	0.0579509	0.0221917	0.000521558	0.000199726	0.445545	1.97757e-09	1.97748e-09	1	0	0	1	0	0
AGCCCTCGGCTC	535	3117	12	86.28	263737329	101	225309136	37404	5.82617	6.20074	36.1266	13.8343	0.433519	0.166012	0.692218	1.64375e-06	1.64368e-06	1	0	0	1	1	0
AGCCCTG	58	232	7	86.28	263737329	101	225309136	1624	4	0.67223	2.68892	1.0297	0.0188224	0.00720787	0.277228	7.13681e-08	7.13651e-08	1	0	0	1	0	0
AGCCCTGCCGG	59	248	11	86.28	263737329	101	225309136	2728	4.20339	0.68382	2.87436	1.10071	0.031618	0.0121078	0.457795	1.19884e-07	1.19879e-07	1	0	0	1	0	0
AGCCCTGCGCC	53	273	11	86.28	263737329	101	225309136	3003	5.15094	0.614279	3.16412	1.21167	0.0348053	0.0133284	0.560994	1.3197e-07	1.31964e-07	1	0	0	1	1	0
AGCCG	4653	27886	5	86.28	263737329	101	225309136	139430	5.99312	53.9291	323.204	123.768	1.61602	0.618839	0.296689	6.12738e-06	6.12712e-06	1	0	0	1	0	0
AGCCGAGCGG	807	3331	10	86.28	263737329	101	225309136	33310	4.12763	9.35327	38.6069	14.7841	0.386069	0.147841	0.408677	1.46384e-06	1.46378e-06	1	0	0	1	0	0
AGCCGAGCGGG	106	433	11	86.28	263737329	101	225309136	4763	4.08491	1.22856	5.01854	1.9218	0.055204	0.0211398	0.444891	2.09314e-07	2.09305e-07	1	0	0	1	0	0
AGCCGAGCTGG	88	419	11	86.28	263737329	101	225309136	4609	4.76136	1.01994	4.85628	1.85967	0.0534191	0.0204563	0.518564	2.02547e-07	2.02538e-07	1	0	0	1	1	0
AGCCGC	364	1559	6	86.28	263737329	101	225309136	9354	4.28297	4.21882	18.0691	6.91938	0.108414	0.0415163	0.254434	4.1107e-07	4.11052e-07	1	0	0	1	0	0
AGCCGCC	87	374	7	86.28	263737329	101	225309136	2618	4.29885	1.00834	4.33472	1.65994	0.0303431	0.0116196	0.29794	1.1505e-07	1.15045e-07	1	0	0	1	0	0
AGCCGCCGCTC	34	156	11	86.28	263737329	101	225309136	1716	4.58824	0.394066	1.80807	0.692382	0.0198887	0.0076162	0.499709	7.54111e-08	7.54079e-08	1	0	0	1	0	0
AGCCGCCTC	45	183	9	86.28	263737329	101	225309136	1647	4.06667	0.521558	2.121	0.812217	0.019089	0.00730996	0.362376	7.23789e-08	7.23758e-08	1	0	0	1	0	0
AGCCGCG	14	56	7	86.28	263737329	101	225309136	392	4	0.162262	0.64905	0.248547	0.00454335	0.00173983	0.277228	1.72268e-08	1.72261e-08	1	0	0	1	0	0
AGCCGCGCTC	50	206	10	86.28	263737329	101	225309136	2060	4.12	0.579509	2.38758	0.914299	0.0238758	0.00914299	0.407921	9.05285e-08	9.05247e-08	1	0	0	1	0	0
AGCCGCTCATGG	159	866	12	86.28	263737329	101	225309136	10392	5.44654	1.84284	10.0371	3.84361	0.120445	0.0461233	0.647114	4.56686e-07	4.56666e-07	1	0	0	1	1	0
AGCCGG	61	244	6	86.28	263737329	101	225309136	1464	4	0.707	2.828	1.08296	0.016968	0.00649774	0.237624	6.43368e-08	6.43341e-08	1	0	0	1	0	0
AGCCGGAGGGG	386	2474	11	86.28	263737329	101	225309136	27214	6.40933	4.47381	28.6741	10.9805	0.315415	0.120785	0.698045	1.19594e-06	1.19589e-06	1	0	0	1	1	0
AGCCGGGAGG	83	379	10	86.28	263737329	101	225309136	3790	4.56627	0.961984	4.39268	1.68213	0.0439268	0.0168213	0.452105	1.66555e-07	1.66548e-07	1	0	0	1	0	0
AGCCGGGCCTC	73	359	11	86.28	263737329	101	225309136	3949	4.91781	0.846083	4.16087	1.59337	0.0457696	0.017527	0.535603	1.73542e-07	1.73535e-07	1	0	0	1	1	0
AGCCGGGGG	39	168	9	86.28	263737329	101	225309136	1512	4.30769	0.452017	1.94715	0.745642	0.0175243	0.00671078	0.383854	6.64462e-08	6.64434e-08	1	0	0	1	0	0
AGCCGGGGGCC	55	221	11	86.28	263737329	101	225309136	2431	4.01818	0.637459	2.56143	0.980875	0.0281757	0.0107896	0.437624	1.06832e-07	1.06828e-07	1	0	0	1	0	0
AGCCT	35	175	5	86.28	263737329	101	225309136	875	5	0.405656	2.02828	0.776711	0.0101414	0.00388355	0.247525	3.84527e-08	3.8451e-08	1	0	0	1	0	0
AGCCTC	689	2925	6	86.28	263737329	101	225309136	17550	4.24528	7.98563	33.9013	12.9822	0.203408	0.077893	0.252195	7.7125e-07	7.71218e-07	1	0	0	1	0	0
AGCCTCC	15	80	7	86.28	263737329	101	225309136	560	5.33333	0.173853	0.927214	0.355068	0.0064905	0.00248547	0.369637	2.46097e-08	2.46087e-08	1	0	0	1	0	0
AGCCTCCTCC	68	342	10	86.28	263737329	101	225309136	3420	5.02941	0.788132	3.96384	1.51791	0.0396384	0.0151791	0.497962	1.50295e-07	1.50289e-07	1	0	0	1	0	0
AGCCTCG	8	32	7	86.28	263737329	101	225309136	224	4	0.0927214	0.370885	0.142027	0.0025962	0.00099419	0.277228	9.84388e-09	9.84346e-09	1	0	0	1	0	0
AGCCTCGC	72	295	8	86.28	263737329	101	225309136	2360	4.09722	0.834492	3.4191	1.30931	0.0273528	0.0104745	0.324532	1.03712e-07	1.03708e-07	1	0	0	1	0	0
AGCCTG	63	252	6	86.28	263737329	101	225309136	1512	4	0.730181	2.92072	1.11846	0.0175243	0.00671078	0.237624	6.64462e-08	6.64434e-08	1	0	0	1	0	0
AGCCTGAGGGC	80	367	11	86.28	263737329	101	225309136	4037	4.5875	0.927214	4.25359	1.62887	0.0467895	0.0179176	0.499629	1.7741e-07	1.77402e-07	1	0	0	1	0	0
AGCCTGCCCCC	39	156	11	86.28	263737329	101	225309136	1716	4	0.452017	1.80807	0.692382	0.0198887	0.0076162	0.435644	7.54111e-08	7.54079e-08	1	0	0	1	0	0
AGCCTGG	267	1531	7	86.28	263737329	101	225309136	10717	5.73408	3.09458	17.7446	6.79511	0.124212	0.0475658	0.397412	4.70968e-07	4.70948e-07	1	0	0	1	0	0
AGCCTGGAGG	223	982	10	86.28	263737329	101	225309136	9820	4.40359	2.58461	11.3815	4.35846	0.113815	0.0435846	0.435999	4.31549e-07	4.3153e-07	1	0	0	1	0	0
AGCCTGGAGGGC	303	1762	12	86.28	263737329	101	225309136	21144	5.81518	3.51182	20.4219	7.82037	0.245063	0.0938444	0.690913	9.29192e-07	9.29152e-07	1	0	0	1	1	0
AGCCTGGCGGG	40	165	11	86.28	263737329	101	225309136	1815	4.125	0.463607	1.91238	0.732327	0.0210362	0.0080556	0.449257	7.97618e-08	7.97584e-08	1	0	0	1	0	0
AGCG	2194	14389	4	86.28	263737329	101	225309136	57556	6.55834	25.4288	166.771	63.8634	0.667084	0.255453	0.259736	2.52935e-06	2.52924e-06	1	0	0	0	0	0
AGCGAGGCGGG	66	276	11	86.28	263737329	101	225309136	3036	4.18182	0.764951	3.19889	1.22498	0.0351878	0.0134748	0.455446	1.3342e-07	1.33414e-07	1	0	0	1	0	0
AGCGC	178	1078	5	86.28	263737329	101	225309136	5390	6.05618	2.06305	12.4942	4.78454	0.062471	0.0239227	0.299811	2.36868e-07	2.36858e-07	1	0	0	1	0	0
AGCGCAGCGG	1	5	10	86.28	263737329	101	225309136	50	5	0.0115902	0.0579509	0.0221917	0.000579509	0.000221917	0.49505	2.19729e-09	2.1972e-09	1	0	0	1	0	0
AGCGCAGGGC	125	754	10	86.28	263737329	101	225309136	7540	6.032	1.44877	8.73899	3.34651	0.0873899	0.0334651	0.597228	3.31352e-07	3.31338e-07	1	0	0	1	1	0
AGCGCC	181	731	6	86.28	263737329	101	225309136	4386	4.03867	2.09782	8.47242	3.24443	0.0508345	0.0194666	0.239921	1.92747e-07	1.92738e-07	1	0	0	1	0	0
AGCGCCC	32	128	7	86.28	263737329	101	225309136	896	4	0.370885	1.48354	0.568108	0.0103848	0.00397676	0.277228	3.93755e-08	3.93738e-08	1	0	0	1	0	0
AGCGCCCCC	3	12	9	86.28	263737329	101	225309136	108	4	0.0347705	0.139082	0.0532602	0.00125174	0.000479341	0.356436	4.74616e-09	4.74595e-09	1	0	0	1	0	0
AGCGCCCCGCTC	54	224	12	86.28	263737329	101	225309136	2688	4.14815	0.625869	2.5962	0.99419	0.0311544	0.0119303	0.492849	1.18127e-07	1.18122e-07	1	0	0	1	0	0
AGCGCCCGCCT	31	127	11	86.28	263737329	101	225309136	1397	4.09677	0.359295	1.47195	0.56367	0.0161915	0.00620037	0.446183	6.13924e-08	6.13898e-08	1	0	0	1	0	0
AGCGCCCTGGC	40	165	11	86.28	263737329	101	225309136	1815	4.125	0.463607	1.91238	0.732327	0.0210362	0.0080556	0.449257	7.97618e-08	7.97584e-08	1	0	0	1	0	0
AGCGCCT	8	32	7	86.28	263737329	101	225309136	224	4	0.0927214	0.370885	0.142027	0.0025962	0.00099419	0.277228	9.84388e-09	9.84346e-09	1	0	0	1	0	0
AGCGCCTCCT	69	299	10	86.28	263737329	101	225309136	2990	4.33333	0.799722	3.46546	1.32707	0.0346546	0.0132707	0.429043	1.31398e-07	1.31393e-07	1	0	0	1	0	0
AGCGCG	27	108	6	86.28	263737329	101	225309136	648	4	0.312935	1.25174	0.479341	0.00751043	0.00287605	0.237624	2.84769e-08	2.84757e-08	1	0	0	1	0	0
AGCGCGC	7	28	7	86.28	263737329	101	225309136	196	4	0.0811312	0.324525	0.124274	0.00227167	0.000869916	0.277228	8.61339e-09	8.61303e-09	1	0	0	1	0	0
AGCGCGGCCATC	97	497	12	86.28	263737329	101	225309136	5964	5.12371	1.12425	5.76032	2.20586	0.0691238	0.0264703	0.608758	2.62093e-07	2.62082e-07	1	0	0	1	1	0
AGCGCGGCGG	3	12	10	86.28	263737329	101	225309136	120	4	0.0347705	0.139082	0.0532602	0.00139082	0.000532602	0.39604	5.27351e-09	5.27328e-09	1	0	0	1	0	0
AGCGCGGGG	16	82	9	86.28	263737329	101	225309136	738	5.125	0.185443	0.950394	0.363944	0.00855355	0.0032755	0.456683	3.24321e-08	3.24307e-08	1	0	0	1	0	0
AGCGG	130	692	5	86.28	263737329	101	225309136	3460	5.32308	1.50672	8.0204	3.07134	0.040102	0.0153567	0.263519	1.52053e-07	1.52046e-07	1	0	0	1	0	0
AGCGGAGCTG	283	1147	10	86.28	263737329	101	225309136	11470	4.053	3.28002	13.2939	5.09078	0.132939	0.0509078	0.401287	5.04059e-07	5.04038e-07	1	0	0	1	0	0
AGCGGC	759	3373	6	86.28	263737329	101	225309136	20238	4.44401	8.79694	39.0936	14.9705	0.234562	0.0898233	0.264	8.89377e-07	8.89339e-07	1	0	0	1	0	0
AGCGGCC	51	204	7	86.28	263737329	101	225309136	1428	4	0.591099	2.36439	0.905423	0.0165508	0.00633796	0.277228	6.27547e-08	6.27521e-08	1	0	0	1	0	0
AGCGGCCCGG	1	7	10	86.28	263737329	101	225309136	70	7	0.0115902	0.0811312	0.0310684	0.000811312	0.000310684	0.693069	3.07621e-09	3.07608e-09	1	0	0	1	1	0
AGCGGCCCTCGG	101	409	12	86.28	263737329	101	225309136	4908	4.0495	1.17061	4.74038	1.81528	0.0568846	0.0217834	0.481129	2.15686e-07	2.15677e-07	1	0	0	1	0	0
AGCGGCG	5	20	7	86.28	263737329	101	225309136	140	4	0.0579509	0.231803	0.0887669	0.00162262	0.000621369	0.277228	6.15242e-09	6.15216e-09	1	0	0	1	0	0
AGCGGCGCGGG	28	123	11	86.28	263737329	101	225309136	1353	4.39286	0.324525	1.42559	0.545917	0.0156815	0.00600508	0.47843	5.94588e-08	5.94563e-08	1	0	0	1	0	0
AGCGGCGGGGC	3	12	11	86.28	263737329	101	225309136	132	4	0.0347705	0.139082	0.0532602	0.0015299	0.000585862	0.435644	5.80086e-09	5.80061e-09	1	0	0	1	0	0
AGCGGG	514	3134	6	86.28	263737329	101	225309136	18804	6.09728	5.95735	36.3236	13.9098	0.217942	0.0834587	0.362214	8.26359e-07	8.26323e-07	1	0	0	1	0	0
AGCGGGAGCTAGG	1	7	13	86.28	263737329	101	225309136	91	7	0.0115902	0.0811312	0.0310684	0.00105471	0.00040389	0.90099	3.99908e-09	3.99891e-09	1	0	0	1	1	0
AGCGGGAGCTG	1051	7488	11	86.28	263737329	101	225309136	82368	7.12464	12.1813	86.7872	33.2343	0.954659	0.365578	0.775951	3.61974e-06	3.61958e-06	1	0	0	1	1	0
AGCGGGAGGG	99	401	10	86.28	263737329	101	225309136	4010	4.05051	1.14743	4.64766	1.77978	0.0464766	0.0177978	0.40104	1.76223e-07	1.76216e-07	1	0	0	1	0	0
AGCGGGAGGGG	1	4	11	86.28	263737329	101	225309136	44	4	0.0115902	0.0463607	0.0177534	0.000509968	0.000195287	0.435644	1.93362e-09	1.93354e-09	1	0	0	1	0	0
AGCGGGCAGG	92	384	10	86.28	263737329	101	225309136	3840	4.17391	1.0663	4.45063	1.70433	0.0445063	0.0170433	0.413259	1.68752e-07	1.68745e-07	1	0	0	1	0	0
AGCGGGCCTC	1842	13045	10	86.28	263737329	101	225309136	130450	7.08198	21.3491	151.194	57.8982	1.51194	0.578982	0.701186	5.73274e-06	5.7325e-06	1	0	0	1	1	0
AGCGGGCGAT	11	72	10	86.28	263737329	101	225309136	720	6.54545	0.127492	0.834492	0.319561	0.00834492	0.00319561	0.648065	3.1641e-08	3.16397e-08	1	0	0	1	1	0
AGCGGGG	40	174	7	86.28	263737329	101	225309136	1218	4.35	0.463607	2.01669	0.772272	0.0141168	0.00540591	0.301485	5.35261e-08	5.35238e-08	1	0	0	1	0	0
AGCT	2	12	4	86.28	263737329	101	225309136	48	6	0.0231803	0.139082	0.0532602	0.000556328	0.000213041	0.237624	2.1094e-09	2.10931e-09	1	0	0	0	0	0
AGCTCC	78	342	6	86.28	263737329	101	225309136	2052	4.38462	0.904033	3.96384	1.51791	0.023783	0.00910749	0.260472	9.0177e-08	9.01731e-08	1	0	0	1	0	0
AGCTCCCTCC	37	156	10	86.28	263737329	101	225309136	1560	4.21622	0.428836	1.80807	0.692382	0.0180807	0.00692382	0.417447	6.85556e-08	6.85527e-08	1	0	0	1	0	0
AGCTCCGCCCC	139	825	11	86.28	263737329	101	225309136	9075	5.93525	1.61103	9.56189	3.66164	0.105181	0.040278	0.646414	3.98809e-07	3.98792e-07	1	0	0	1	1	0
AGCTCCTCGCCC	101	509	12	86.28	263737329	101	225309136	6108	5.0396	1.17061	5.8994	2.25912	0.0707928	0.0271094	0.598765	2.68421e-07	2.6841e-07	1	0	0	1	1	0
AGCTCGGCGC	35	169	10	86.28	263737329	101	225309136	1690	4.82857	0.405656	1.95874	0.750081	0.0195874	0.00750081	0.478076	7.42686e-08	7.42654e-08	1	0	0	1	0	0
AGCTGATGC	89	504	9	86.28	263737329	101	225309136	4536	5.66292	1.03153	5.84145	2.23693	0.052573	0.0201323	0.504617	1.99339e-07	1.9933e-07	1	0	0	1	1	0
AGCTGC	16	71	6	86.28	263737329	101	225309136	426	4.4375	0.185443	0.822902	0.315123	0.00493741	0.00189074	0.263614	1.87209e-08	1.87202e-08	1	0	0	1	0	0
AGCTGCGCC	21	105	9	86.28	263737329	101	225309136	945	5	0.243394	1.21697	0.466026	0.0109527	0.00419424	0.445545	4.15289e-08	4.15271e-08	1	0	0	1	0	0
AGCTGCGCCC	23	98	10	86.28	263737329	101	225309136	980	4.26087	0.266574	1.13584	0.434958	0.0113584	0.00434958	0.421868	4.3067e-08	4.30651e-08	1	0	0	1	0	0
AGG	25335	234672	3	86.28	263737329	101	225309136	704016	9.26276	293.637	2719.89	1041.56	8.15967	3.12467	0.275131	3.09386e-05	3.09373e-05	1	1	0	0	0	0
AGGAGGC	83	332	7	86.28	263737329	101	225309136	2324	4	0.961984	3.84794	1.47353	0.0269356	0.0103147	0.277228	1.0213e-07	1.02126e-07	1	0	0	1	0	0
AGGAGGCCGCCC	88	377	12	86.28	263737329	101	225309136	4524	4.28409	1.01994	4.36949	1.67326	0.0524339	0.0200791	0.509001	1.98811e-07	1.98803e-07	1	0	0	1	1	0
AGGAGGG	139	585	7	86.28	263737329	101	225309136	4095	4.20863	1.61103	6.78025	2.59643	0.0474618	0.018175	0.291687	1.79958e-07	1.79951e-07	1	0	0	1	0	0
AGGAGGGATCC	12	74	11	86.28	263737329	101	225309136	814	6.16667	0.139082	0.857673	0.328438	0.0094344	0.00361281	0.671617	3.5772e-08	3.57704e-08	1	0	0	1	1	0
AGGAGGGC	2	9	8	86.28	263737329	101	225309136	72	4.5	0.0231803	0.104312	0.0399451	0.000834492	0.000319561	0.356436	3.1641e-09	3.16397e-09	1	0	0	1	0	0
AGGAT	50	377	5	86.28	263737329	101	225309136	1885	7.54	0.579509	4.36949	1.67326	0.0218475	0.00836628	0.373267	8.2838e-08	8.28345e-08	1	0	0	1	0	0
AGGATG	199	936	6	86.28	263737329	101	225309136	5616	4.70352	2.30644	10.8484	4.15429	0.0650904	0.0249258	0.279417	2.468e-07	2.4679e-07	1	0	0	1	0	0
AGGATGG	66	422	7	86.28	263737329	101	225309136	2954	6.39394	0.764951	4.89105	1.87298	0.0342374	0.0131109	0.443144	1.29816e-07	1.29811e-07	1	0	0	1	0	0
AGGC	1913	14218	4	86.28	263737329	101	225309136	56872	7.43231	22.172	164.789	63.1044	0.659156	0.252418	0.294349	2.49929e-06	2.49918e-06	1	0	0	0	0	0
AGGCAT	19	128	6	86.28	263737329	101	225309136	768	6.73684	0.220213	1.48354	0.568108	0.00890125	0.00340865	0.400208	3.37504e-08	3.3749e-08	1	0	0	1	0	0
AGGCC	46	284	5	86.28	263737329	101	225309136	1420	6.17391	0.533148	3.29161	1.26049	0.016458	0.00630245	0.305639	6.24032e-08	6.24005e-08	1	0	0	1	0	0
AGGCCAGGGCGG	36	178	12	86.28	263737329	101	225309136	2136	4.94444	0.417246	2.06305	0.790026	0.0247566	0.00948031	0.587459	9.38684e-08	9.38644e-08	1	0	0	1	1	0
AGGCCC	351	1406	6	86.28	263737329	101	225309136	8436	4.0057	4.06815	16.2958	6.24032	0.0977747	0.0374419	0.237962	3.70728e-07	3.70712e-07	1	0	0	1	0	0
AGGCCCC	45	211	7	86.28	263737329	101	225309136	1477	4.68889	0.521558	2.44553	0.936491	0.0171187	0.00655544	0.324972	6.49081e-08	6.49053e-08	1	0	0	1	0	0
AGGCCCCCGCC	1	4	11	86.28	263737329	101	225309136	44	4	0.0115902	0.0463607	0.0177534	0.000509968	0.000195287	0.435644	1.93362e-09	1.93354e-09	1	0	0	1	0	0
AGGCCCCG	38	163	8	86.28	263737329	101	225309136	1304	4.28947	0.440427	1.8892	0.72345	0.0151136	0.0057876	0.33976	5.73054e-08	5.7303e-08	1	0	0	1	0	0
AGGCCCGG	145	669	8	86.28	263737329	101	225309136	5352	4.61379	1.68057	7.75382	2.96925	0.0620306	0.023754	0.365449	2.35198e-07	2.35188e-07	1	0	0	1	0	0
AGGCCCGGCG	54	238	10	86.28	263737329	101	225309136	2380	4.40741	0.625869	2.75846	1.05633	0.0275846	0.0105633	0.436377	1.04591e-07	1.04587e-07	1	0	0	1	0	0
AGGCCCTAGGCG	93	393	12	86.28	263737329	101	225309136	4716	4.22581	1.07789	4.55494	1.74427	0.0546592	0.0209312	0.502076	2.07249e-07	2.0724e-07	1	0	0	1	1	0
AGGCCCTCC	98	411	9	86.28	263737329	101	225309136	3699	4.19388	1.13584	4.76356	1.82416	0.042872	0.0164174	0.373712	1.62556e-07	1.62549e-07	1	0	0	1	0	0
AGGCCG	13	52	6	86.28	263737329	101	225309136	312	4	0.150672	0.602689	0.230794	0.00361613	0.00138476	0.237624	1.37111e-08	1.37105e-08	1	0	0	1	0	0
AGGCCGC	5	23	7	86.28	263737329	101	225309136	161	4.6	0.0579509	0.266574	0.102082	0.00186602	0.000714574	0.318812	7.07529e-09	7.07499e-09	1	0	0	1	0	0
AGGCCGCCGG	41	179	10	86.28	263737329	101	225309136	1790	4.36585	0.475197	2.07464	0.794464	0.0207464	0.00794464	0.432263	7.86631e-08	7.86598e-08	1	0	0	1	0	0
AGGCCGCCTCC	67	354	11	86.28	263737329	101	225309136	3894	5.28358	0.776541	4.10292	1.57117	0.0451321	0.0172829	0.57544	1.71125e-07	1.71118e-07	1	0	0	1	1	0
AGGCCTC	1	4	7	86.28	263737329	101	225309136	28	4	0.0115902	0.0463607	0.0177534	0.000324525	0.000124274	0.277228	1.23048e-09	1.23043e-09	1	0	0	1	0	0
AGGCCTCGCC	9	36	10	86.28	263737329	101	225309136	360	4	0.104312	0.417246	0.15978	0.00417246	0.0015978	0.39604	1.58205e-08	1.58198e-08	1	0	0	1	0	0
AGGCG	617	3688	5	86.28	263737329	101	225309136	18440	5.97731	7.15114	42.7446	16.3686	0.213723	0.0818431	0.295906	8.10362e-07	8.10328e-07	1	0	0	1	0	0
AGGCGATGCG	347	2198	10	86.28	263737329	101	225309136	21980	6.33429	4.02179	25.4752	9.75549	0.254752	0.0975549	0.627158	9.65931e-07	9.6589e-07	1	0	0	1	1	0
AGGCGCG	30	120	7	86.28	263737329	101	225309136	840	4	0.347705	1.39082	0.532602	0.00973574	0.00372821	0.277228	3.69145e-08	3.6913e-08	1	0	0	1	0	0
AGGCGCGG	40	185	8	86.28	263737329	101	225309136	1480	4.625	0.463607	2.14418	0.821094	0.0171535	0.00656875	0.366337	6.50399e-08	6.50372e-08	1	0	0	1	0	0
AGGCGG	178	721	6	86.28	263737329	101	225309136	4326	4.05056	2.06305	8.35651	3.20005	0.0501391	0.0192003	0.240627	1.9011e-07	1.90102e-07	1	0	0	1	0	0
AGGCGGC	39	156	7	86.28	263737329	101	225309136	1092	4	0.452017	1.80807	0.692382	0.0126565	0.00484667	0.277228	4.79889e-08	4.79869e-08	1	0	0	1	0	0
AGGCGGG	8	37	7	86.28	263737329	101	225309136	259	4.625	0.0927214	0.428836	0.164219	0.00300185	0.00114953	0.320545	1.1382e-08	1.13815e-08	1	0	0	1	0	0
AGGCGGGGCC	21	86	10	86.28	263737329	101	225309136	860	4.09524	0.243394	0.996755	0.381698	0.00996755	0.00381698	0.405469	3.77935e-08	3.77919e-08	1	0	0	1	0	0
AGGCGGGGGGG	1	4	11	86.28	263737329	101	225309136	44	4	0.0115902	0.0463607	0.0177534	0.000509968	0.000195287	0.435644	1.93362e-09	1.93354e-09	1	0	0	1	0	0
AGGG	13534	87894	4	86.28	263737329	101	225309136	351576	6.49431	156.861	1018.71	390.104	4.07483	1.56042	0.2572	1.54503e-05	1.54497e-05	1	1	0	0	0	0
AGGGATGGC	1	6	9	86.28	263737329	101	225309136	54	6	0.0115902	0.069541	0.0266301	0.000625869	0.000239671	0.534653	2.37308e-09	2.37298e-09	1	0	0	1	1	0
AGGGC	908	5035	5	86.28	263737329	101	225309136	25175	5.54515	10.5239	58.3565	22.3471	0.291783	0.111735	0.274513	1.10634e-06	1.10629e-06	1	0	0	1	0	0
AGGGCC	130	563	6	86.28	263737329	101	225309136	3378	4.33077	1.50672	6.52527	2.49879	0.0391516	0.0149927	0.257273	1.48449e-07	1.48443e-07	1	0	0	1	0	0
AGGGCCG	2	8	7	86.28	263737329	101	225309136	56	4	0.0231803	0.0927214	0.0355068	0.00064905	0.000248547	0.277228	2.46097e-09	2.46087e-09	1	0	0	1	0	0
AGGGCCGAGGGGC	90	394	13	86.28	263737329	101	225309136	5122	4.37778	1.04312	4.56653	1.74871	0.0593649	0.0227332	0.563476	2.25091e-07	2.25081e-07	1	0	0	1	1	0
AGGGCG	48	199	6	86.28	263737329	101	225309136	1194	4.14583	0.556328	2.30644	0.883231	0.0138387	0.00529939	0.246287	5.24714e-08	5.24692e-08	1	0	0	1	0	0
AGGGCGC	138	647	7	86.28	263737329	101	225309136	4529	4.68841	1.59944	7.49884	2.87161	0.0524919	0.0201013	0.324939	1.99031e-07	1.99022e-07	1	0	0	1	0	0
AGGGCGCG	34	174	8	86.28	263737329	101	225309136	1392	5.11765	0.394066	2.01669	0.772272	0.0161335	0.00617818	0.405358	6.11727e-08	6.11701e-08	1	0	0	1	0	0
AGGGG	508	2621	5	86.28	263737329	101	225309136	13105	5.15945	5.88781	30.3778	11.6329	0.151889	0.0581645	0.255418	5.75911e-07	5.75886e-07	1	0	0	1	0	0
AGGGGATCCG	35	187	10	86.28	263737329	101	225309136	1870	5.34286	0.405656	2.16736	0.829971	0.0216736	0.00829971	0.528996	8.21788e-08	8.21753e-08	1	0	0	1	1	0
AGGGGC	79	322	6	86.28	263737329	101	225309136	1932	4.07595	0.915624	3.73204	1.42915	0.0223922	0.00857489	0.242136	8.49035e-08	8.48999e-08	1	0	0	1	0	0
AGGGGCC	68	302	7	86.28	263737329	101	225309136	2114	4.44118	0.788132	3.50023	1.34038	0.0245016	0.00938266	0.307804	9.29016e-08	9.28977e-08	1	0	0	1	0	0
AGGGGCCG	27	117	8	86.28	263737329	101	225309136	936	4.33333	0.312935	1.35605	0.519287	0.0108484	0.00415429	0.343234	4.11334e-08	4.11316e-08	1	0	0	1	0	0
AGGGGCGGCCG	3	12	11	86.28	263737329	101	225309136	132	4	0.0347705	0.139082	0.0532602	0.0015299	0.000585862	0.435644	5.80086e-09	5.80061e-09	1	0	0	1	0	0
AGGGGG	509	2055	6	86.28	263737329	101	225309136	12330	4.03733	5.8994	23.8178	9.1208	0.142907	0.0547248	0.239841	5.41853e-07	5.4183e-07	1	0	0	1	0	0
AGGGGGC	2	8	7	86.28	263737329	101	225309136	56	4	0.0231803	0.0927214	0.0355068	0.00064905	0.000248547	0.277228	2.46097e-09	2.46087e-09	1	0	0	1	0	0
AGGGGGG	16	64	7	86.28	263737329	101	225309136	448	4	0.185443	0.741771	0.284054	0.0051924	0.00198838	0.277228	1.96878e-08	1.96869e-08	1	0	0	1	0	0
AT	407	5988	2	86.28	263737329	101	225309136	11976	14.7125	4.7172	69.4019	26.5768	0.138804	0.0531536	0.291337	5.26296e-07	5.26274e-07	1	0	0	0	0	0
ATATATGATC	1	4	10	86.28	263737329	101	225309136	40	4	0.0115902	0.0463607	0.0177534	0.000463607	0.000177534	0.39604	1.75784e-09	1.75776e-09	1	0	0	1	0	0
ATATC	62	322	5	86.28	263737329	101	225309136	1610	5.19355	0.718591	3.73204	1.42915	0.0186602	0.00714574	0.257106	7.07529e-08	7.07499e-08	1	0	0	1	0	0
ATATCCATCC	313	1492	10	86.28	263737329	101	225309136	14920	4.76677	3.62772	17.2925	6.62201	0.172925	0.0662201	0.471958	6.55673e-07	6.55645e-07	1	0	0	1	0	0
ATATCCATCG	394	2555	10	86.28	263737329	101	225309136	25550	6.48477	4.56653	29.6129	11.34	0.296129	0.1134	0.642057	1.12282e-06	1.12277e-06	1	0	0	1	1	0
ATATCCC	4	19	7	86.28	263737329	101	225309136	133	4.75	0.0463607	0.220213	0.0843286	0.00154149	0.0005903	0.329208	5.8448e-09	5.84456e-09	1	0	0	1	0	0
ATC	6712	119410	3	86.28	263737329	101	225309136	358230	17.7905	77.7932	1383.98	529.983	4.15195	1.58995	0.528431	1.57427e-05	1.57421e-05	1	0	0	0	1	0
ATCATG	1	4	6	86.28	263737329	101	225309136	24	4	0.0115902	0.0463607	0.0177534	0.000278164	0.00010652	0.237624	1.0547e-09	1.05466e-09	1	0	0	1	0	0
ATCC	15429	151513	4	86.28	263737329	101	225309136	606052	9.82001	178.825	1756.06	672.467	7.02425	2.68987	0.388911	2.66335e-05	2.66324e-05	1	1	0	0	0	0
ATCCC	43	217	5	86.28	263737329	101	225309136	1085	5.04651	0.498377	2.51507	0.963121	0.0125753	0.00481561	0.249827	4.76813e-08	4.76793e-08	1	0	0	1	0	0
ATCCCC	65	261	6	86.28	263737329	101	225309136	1566	4.01538	0.753361	3.02503	1.15841	0.0181502	0.00695045	0.238538	6.88193e-08	6.88163e-08	1	0	0	1	0	0
ATCCCCC	2	8	7	86.28	263737329	101	225309136	56	4	0.0231803	0.0927214	0.0355068	0.00064905	0.000248547	0.277228	2.46097e-09	2.46087e-09	1	0	0	1	0	0
ATCCGCCGGGC	6	29	11	86.28	263737329	101	225309136	319	4.83333	0.069541	0.336115	0.128712	0.00369726	0.00141583	0.526403	1.40187e-08	1.40181e-08	1	0	0	1	1	0
ATCG	11	78	4	86.28	263737329	101	225309136	312	7.09091	0.127492	0.904033	0.346191	0.00361613	0.00138476	0.280828	1.37111e-08	1.37105e-08	1	0	0	0	0	0
ATCGC	51	256	5	86.28	263737329	101	225309136	1280	5.01961	0.591099	2.96708	1.13622	0.0148354	0.00568108	0.248495	5.62507e-08	5.62484e-08	1	0	0	1	0	0
ATCGCATCGCC	172	727	11	86.28	263737329	101	225309136	7997	4.22674	1.99351	8.42605	3.22668	0.0926866	0.0354935	0.460338	3.51435e-07	3.5142e-07	1	0	0	1	0	0
ATCGGC	25	102	6	86.28	263737329	101	225309136	612	4.08	0.289754	1.1822	0.452711	0.00709318	0.00271627	0.242376	2.68949e-08	2.68937e-08	1	0	0	1	0	0
ATGC	235	1443	4	86.28	263737329	101	225309136	5772	6.14043	2.72369	16.7246	6.40453	0.0668985	0.0256181	0.243185	2.53656e-07	2.53645e-07	1	0	0	0	0	0
ATGCC	183	1065	5	86.28	263737329	101	225309136	5325	5.81967	2.121	12.3435	4.72684	0.0617177	0.0236342	0.288103	2.34012e-07	2.34002e-07	1	0	0	1	0	0
ATGCCC	118	473	6	86.28	263737329	101	225309136	2838	4.00847	1.36764	5.48215	2.09934	0.0328929	0.012596	0.238127	1.24718e-07	1.24713e-07	1	0	0	1	0	0
ATGGCGGCCC	169	732	10	86.28	263737329	101	225309136	7320	4.33136	1.95874	8.48401	3.24887	0.0848401	0.0324887	0.428848	3.21684e-07	3.2167e-07	1	0	0	1	0	0
CCCCCCG	13	52	7	86.28	263737329	101	225309136	364	4	0.150672	0.602689	0.230794	0.00421882	0.00161556	0.277228	1.59963e-08	1.59956e-08	1	0	0	1	0	0
CCCCCG	180	734	6	86.28	263737329	101	225309136	4404	4.07778	2.08623	8.50719	3.25775	0.0510431	0.0195465	0.242244	1.93538e-07	1.93529e-07	1	0	0	1	0	0
CCCCCGG	86	350	7	86.28	263737329	101	225309136	2450	4.06977	0.996755	4.05656	1.55342	0.0283959	0.0108739	0.282063	1.07667e-07	1.07663e-07	1	0	0	1	0	0
CCCCG	25688	133207	5	86.28	263737329	101	225309136	666035	5.18557	297.728	1543.89	591.219	7.71946	2.95609	0.256712	2.92695e-05	2.92683e-05	1	1	0	1	0	0
CCCCGCG	282	1202	7	86.28	263737329	101	225309136	8414	4.26241	3.26843	13.9314	5.33489	0.0975197	0.0373442	0.295415	3.69761e-07	3.69745e-07	1	0	0	1	0	0
CCCCGG	1429	6071	6	86.28	263737329	101	225309136	36426	4.24843	16.5624	70.3639	26.9452	0.422184	0.161671	0.252382	1.60077e-06	1.60071e-06	1	0	0	1	0	0
CCCCGGG	84	359	7	86.28	263737329	101	225309136	2513	4.27381	0.973574	4.16087	1.59337	0.0291261	0.0111536	0.296205	1.10436e-07	1.10431e-07	1	0	0	1	0	0
CCCG	173	1060	4	86.28	263737329	101	225309136	4240	6.12717	2.0051	12.2856	4.70465	0.0491423	0.0188186	0.24266	1.86331e-07	1.86323e-07	1	0	0	0	0	0
CCCGCCG	14	58	7	86.28	263737329	101	225309136	406	4.14286	0.162262	0.67223	0.257424	0.00470561	0.00180197	0.287129	1.7842e-08	1.78413e-08	1	0	0	1	0	0
CCCGCG	268	1113	6	86.28	263737329	101	225309136	6678	4.15299	3.10617	12.8999	4.93988	0.0773992	0.0296393	0.246712	2.93471e-07	2.93458e-07	1	0	0	1	0	0
CCCGCGG	15	60	7	86.28	263737329	101	225309136	420	4	0.173853	0.69541	0.266301	0.00486787	0.00186411	0.277228	1.84573e-08	1.84565e-08	1	0	0	1	0	0
CCCGG	2503	12992	5	86.28	263737329	101	225309136	64960	5.19057	29.0102	150.58	57.663	0.752898	0.288315	0.256959	2.85472e-06	2.8546e-06	1	0	0	1	0	0
CCCGGCG	2	8	7	86.28	263737329	101	225309136	56	4	0.0231803	0.0927214	0.0355068	0.00064905	0.000248547	0.277228	2.46097e-09	2.46087e-09	1	0	0	1	0	0
CCCGGG	11	44	6	86.28	263737329	101	225309136	264	4	0.127492	0.509968	0.195287	0.00305981	0.00117172	0.237624	1.16017e-08	1.16012e-08	1	0	0	1	0	0
CCG	7661	67265	3	86.28	263737329	101	225309136	201795	8.78019	88.7923	779.613	298.545	2.33884	0.895636	0.260798	8.86806e-06	8.86768e-06	1	0	0	0	0	0
CCGCCGG	17	68	7	86.28	263737329	101	225309136	476	4	0.197033	0.788132	0.301808	0.00551692	0.00211265	0.277228	2.09182e-08	2.09174e-08	1	0	0	1	0	0
CCGCG	1385	7000	5	86.28	263737329	101	225309136	35000	5.05415	16.0524	81.1312	31.0684	0.405656	0.155342	0.250206	1.53811e-06	1.53804e-06	1	0	0	1	0	0
CCGG	21	127	4	86.28	263737329	101	225309136	508	6.04762	0.243394	1.47195	0.56367	0.00588781	0.00225468	0.23951	2.23245e-08	2.23236e-08	1	0	0	0	0	0
CCGGCG	1	4	6	86.28	263737329	101	225309136	24	4	0.0115902	0.0463607	0.0177534	0.000278164	0.00010652	0.237624	1.0547e-09	1.05466e-09	1	0	0	1	0	0
CG	237	2929	2	86.28	263737329	101	225309136	5858	12.3586	2.74687	33.9476	12.9999	0.0678952	0.0259998	0.244726	2.57435e-07	2.57424e-07	1	0	0	0	0	0
