# Supplementary material for: Profiles of telomeric repeats in Insecta reveal diverse forms of telomeric motifs in Hymenopterans
Source: Life Sci Alliance. 2022 Apr 1;5(7):e202101163. doi: 10.26508/lsa.202101163 (PMC8977481; doi:10.26508/lsa.202101163)
Supplement: Supplemental Data 2. — Tandem repeat statistics and TRIP TRM calls for 41 species with simple tandem type TRM. [file LSA-2021-01163_Supplemental_Data_2.zip › DataS2/GALGA_output.csv.2.filtered.xlsx]

## Sheet: Sheet1
Unnamed: 0	reads	repeats	unit_len	avg_genome_cov	genome_size	eff_read_len	num_reads	repeats_total_len	repeats_per_read	reads_per_genome	repeats_per_genome	repeats_per_million_reads	repeats_len_per_genome	repeats_len_per_million_reads	percent_repeats_len_per_read	percent_repeats_len_per_genome	percent_repeat_unit_in_sequences	avg_genome_cov_filter	repeat_containing_reads_filter	repeats_len_per_million_reads_filter	unit_len_filter	percent_repeats_len_per_read_filter	qualified
AAAAAAAAGGAAAAAGG	26	105	17	49.1343	1055580974	125	414921688	1785	4.03846	0.529162	2.137	0.25306	0.036329	0.00430202	0.549231	3.44161e-08	3.44161e-08	1	0	0	1	1	0
AAAAAAAAGGAAAAG	33	147	15	49.1343	1055580974	125	414921688	2205	4.45455	0.671629	2.9918	0.354284	0.044877	0.00531426	0.534545	4.2514e-08	4.2514e-08	1	0	0	1	1	0
AAAAAAACG	1	4	9	49.1343	1055580974	125	414921688	36	4	0.0203524	0.0814096	0.00964037	0.000732686	8.67634e-05	0.288	6.94107e-10	6.94107e-10	1	0	0	1	0	0
AAAAAAAGAAAACAAAG	20	88	17	49.1343	1055580974	125	414921688	1496	4.4	0.407048	1.79101	0.212088	0.0304472	0.0036055	0.5984	2.8844e-08	2.8844e-08	1	0	0	1	1	0
AAAAAAAGAAAAGGG	1	4	15	49.1343	1055580974	125	414921688	60	4	0.0203524	0.0814096	0.00964037	0.00122114	0.000144606	0.48	1.15684e-09	1.15684e-09	1	0	0	1	0	0
AAAAAAAGAACAAAAG	1	5	16	49.1343	1055580974	125	414921688	80	5	0.0203524	0.101762	0.0120505	0.00162819	0.000192807	0.64	1.54246e-09	1.54246e-09	1	0	0	1	1	0
AAAAAAAGAG	23	97	10	49.1343	1055580974	125	414921688	970	4.21739	0.468105	1.97418	0.233779	0.0197418	0.00233779	0.337391	1.87023e-08	1.87023e-08	1	0	0	1	0	0
AAAAAAAGAGAAAAAG	30	133	16	49.1343	1055580974	125	414921688	2128	4.43333	0.610572	2.70687	0.320542	0.0433099	0.00512868	0.567467	4.10294e-08	4.10294e-08	1	0	0	1	1	0
AAAAAAAGG	44	226	9	49.1343	1055580974	125	414921688	2034	5.13636	0.895505	4.59964	0.544681	0.0413968	0.00490213	0.369818	3.9217e-08	3.9217e-08	1	0	0	1	0	0
AAAAAAAGGAAAAAGG	41	176	16	49.1343	1055580974	125	414921688	2816	4.29268	0.834448	3.58202	0.424176	0.0573123	0.00678682	0.549463	5.42946e-08	5.42946e-08	1	0	0	1	1	0
AAAAAAAGGAAAAAGGG	5	25	17	49.1343	1055580974	125	414921688	425	5	0.101762	0.50881	0.0602523	0.00864977	0.00102429	0.68	8.19432e-09	8.19432e-09	1	0	0	1	1	0
AAAAAAAGGAAAG	10	44	13	49.1343	1055580974	125	414921688	572	4.4	0.203524	0.895505	0.106044	0.0116416	0.00137857	0.4576	1.10286e-08	1.10286e-08	1	0	0	1	0	0
AAAAAAAGGAAGGAAAGGAGGGG	1	5	23	49.1343	1055580974	125	414921688	115	5	0.0203524	0.101762	0.0120505	0.00234052	0.000277161	0.92	2.21729e-09	2.21729e-09	1	0	0	1	1	0
AAAAAAAGGAGAAAAGGAGG	2	12	20	49.1343	1055580974	125	414921688	240	6	0.0407048	0.244229	0.0289211	0.00488457	0.000578422	0.96	4.62738e-09	4.62738e-09	1	0	0	1	1	0
AAAAAAAGGG	9	53	10	49.1343	1055580974	125	414921688	530	5.88889	0.183172	1.07868	0.127735	0.0107868	0.00127735	0.471111	1.02188e-08	1.02188e-08	1	0	0	1	0	0
AAAAAAATCCAGCCAAACAGATCAC	12	48	25	49.1343	1055580974	125	414921688	1200	4	0.244229	0.976915	0.115684	0.0244229	0.00289211	0.8	2.31369e-08	2.31369e-08	1	0	0	1	1	0
AAAAAAC	522	2123	7	49.1343	1055580974	125	414921688	14861	4.06705	10.6239	43.2081	5.11663	0.302457	0.0358164	0.227755	2.86531e-07	2.86531e-07	1	0	0	1	0	0
AAAAAACAG	2	13	9	49.1343	1055580974	125	414921688	117	6.5	0.0407048	0.264581	0.0313312	0.00238123	0.000281981	0.468	2.25585e-09	2.25585e-09	1	0	0	1	0	0
AAAAAACCAGGGCGC	44	197	15	49.1343	1055580974	125	414921688	2955	4.47727	0.895505	4.00942	0.474788	0.0601413	0.00712183	0.537273	5.69746e-08	5.69746e-08	1	0	0	1	1	0
AAAAAACGG	163	960	9	49.1343	1055580974	125	414921688	8640	5.88957	3.31744	19.5383	2.31369	0.175845	0.0208232	0.424049	1.66586e-07	1.66586e-07	1	0	0	1	0	0
AAAAAAG	590	3297	7	49.1343	1055580974	125	414921688	23079	5.58814	12.0079	67.1018	7.94608	0.469713	0.0556225	0.312936	4.4498e-07	4.4498e-07	1	0	0	1	0	0
AAAAAAGAAAAGGG	11	51	14	49.1343	1055580974	125	414921688	714	4.63636	0.223876	1.03797	0.122915	0.0145316	0.00172081	0.519273	1.37665e-08	1.37665e-08	1	0	0	1	1	0
AAAAAAGAAGG	4	40	11	49.1343	1055580974	125	414921688	440	10	0.0814096	0.814096	0.0964037	0.00895505	0.00106044	0.88	8.48353e-09	8.48353e-09	1	0	0	1	1	0
AAAAAAGAAGGGG	3	19	13	49.1343	1055580974	125	414921688	247	6.33333	0.0610572	0.386695	0.0457918	0.00502704	0.000595293	0.658667	4.76234e-09	4.76234e-09	1	0	0	1	1	0
AAAAAAGAGAG	22	128	11	49.1343	1055580974	125	414921688	1408	5.81818	0.447753	2.60511	0.308492	0.0286562	0.00339341	0.512	2.71473e-08	2.71473e-08	1	0	0	1	1	0
AAAAAAGG	171	972	8	49.1343	1055580974	125	414921688	7776	5.68421	3.48026	19.7825	2.34261	0.15826	0.0187409	0.363789	1.49927e-07	1.49927e-07	1	0	0	1	0	0
AAAAAAGGAG	30	154	10	49.1343	1055580974	125	414921688	1540	5.13333	0.610572	3.13427	0.371154	0.0313427	0.00371154	0.410667	2.96924e-08	2.96924e-08	1	0	0	1	0	0
AAAAAAGGG	21	118	9	49.1343	1055580974	125	414921688	1062	5.61905	0.4274	2.40158	0.284391	0.0216142	0.00255952	0.404571	2.04762e-08	2.04762e-08	1	0	0	1	0	0
AAAAAAGGGAAAAAG	31	140	15	49.1343	1055580974	125	414921688	2100	4.51613	0.630924	2.84933	0.337413	0.04274	0.0050612	0.541935	4.04896e-08	4.04896e-08	1	0	0	1	1	0
AAAAAAGGGGG	1	4	11	49.1343	1055580974	125	414921688	44	4	0.0203524	0.0814096	0.00964037	0.000895505	0.000106044	0.352	8.48353e-10	8.48353e-10	1	0	0	1	0	0
AAAAAAT	103	441	7	49.1343	1055580974	125	414921688	3087	4.28155	2.0963	8.9754	1.06285	0.0628278	0.00743996	0.239767	5.95197e-08	5.95197e-08	1	0	0	1	0	0
AAAAAATAGGAAAAAGGG	3	12	18	49.1343	1055580974	125	414921688	216	4	0.0610572	0.244229	0.0289211	0.00439612	0.00052058	0.576	4.16464e-09	4.16464e-09	1	0	0	1	1	0
AAAAAATG	15	90	8	49.1343	1055580974	125	414921688	720	6	0.305286	1.83172	0.216908	0.0146537	0.00173527	0.384	1.38821e-08	1.38821e-08	1	0	0	1	0	0
AAAAAATTAAAT	3	13	12	49.1343	1055580974	125	414921688	156	4.33333	0.0610572	0.264581	0.0313312	0.00317497	0.000375975	0.416	3.0078e-09	3.0078e-09	1	0	0	1	0	0
AAAAAC	2728	11521	6	49.1343	1055580974	125	414921688	69126	4.22324	55.5213	234.48	27.7667	1.40688	0.1666	0.202716	1.3328e-06	1.3328e-06	1	0	0	1	0	0
AAAAACAAAAT	13	84	11	49.1343	1055580974	125	414921688	924	6.46154	0.264581	1.7096	0.202448	0.0188056	0.00222693	0.568615	1.78154e-08	1.78154e-08	1	0	0	1	1	0
AAAAACAAGG	13	55	10	49.1343	1055580974	125	414921688	550	4.23077	0.264581	1.11938	0.132555	0.0111938	0.00132555	0.338462	1.06044e-08	1.06044e-08	1	0	0	1	0	0
AAAAACAG	4	37	8	49.1343	1055580974	125	414921688	296	9.25	0.0814096	0.753038	0.0891735	0.00602431	0.000713388	0.592	5.7071e-09	5.7071e-09	1	0	0	1	1	0
AAAAACC	1	4	7	49.1343	1055580974	125	414921688	28	4	0.0203524	0.0814096	0.00964037	0.000569867	6.74826e-05	0.224	5.39861e-10	5.39861e-10	1	0	0	1	0	0
AAAAACCAGGGCGC	2706	16178	14	49.1343	1055580974	125	414921688	226492	5.97857	55.0736	329.261	38.9905	4.60965	0.545867	0.669599	4.36693e-06	4.36693e-06	1	0	0	1	1	0
AAAAACGAG	4	26	9	49.1343	1055580974	125	414921688	234	6.5	0.0814096	0.529162	0.0626624	0.00476246	0.000563962	0.468	4.51169e-09	4.51169e-09	1	0	0	1	0	0
AAAAACT	14	185	7	49.1343	1055580974	125	414921688	1295	13.2143	0.284933	3.76519	0.445867	0.0263563	0.00312107	0.74	2.49686e-08	2.49686e-08	1	0	0	1	1	0
AAAAAG	5807	52620	6	49.1343	1055580974	125	414921688	315720	9.06148	118.186	1070.94	126.819	6.42566	0.760915	0.434951	6.08732e-06	6.08732e-06	1	0	0	1	0	0
AAAAAGAAAAAGGG	19	96	14	49.1343	1055580974	125	414921688	1344	5.05263	0.386695	1.95383	0.231369	0.0273536	0.00323917	0.565895	2.59133e-08	2.59133e-08	1	0	0	1	1	0
AAAAAGAAAAG	79	321	11	49.1343	1055580974	125	414921688	3531	4.06329	1.60784	6.53312	0.77364	0.0718643	0.00851004	0.35757	6.80803e-08	6.80803e-08	1	0	0	1	0	0
AAAAAGAAAGAAGG	4	17	14	49.1343	1055580974	125	414921688	238	4.25	0.0814096	0.345991	0.0409716	0.00484387	0.000573602	0.476	4.58882e-09	4.58882e-09	1	0	0	1	0	0
AAAAAGAAGAAAAGG	76	445	15	49.1343	1055580974	125	414921688	6675	5.85526	1.54678	9.05681	1.07249	0.135852	0.0160874	0.702632	1.28699e-07	1.28699e-07	1	0	0	1	1	0
AAAAAGAAGAAAGGG	3	15	15	49.1343	1055580974	125	414921688	225	5	0.0610572	0.305286	0.0361514	0.00457929	0.000542271	0.6	4.33817e-09	4.33817e-09	1	0	0	1	1	0
AAAAAGAAGG	27	132	10	49.1343	1055580974	125	414921688	1320	4.88889	0.549515	2.68652	0.318132	0.0268652	0.00318132	0.391111	2.54506e-08	2.54506e-08	1	0	0	1	0	0
AAAAAGAGAAAAG	12	60	13	49.1343	1055580974	125	414921688	780	5	0.244229	1.22114	0.144606	0.0158749	0.00187987	0.52	1.5039e-08	1.5039e-08	1	0	0	1	1	0
AAAAAGAGAAGGAGAAG	14	79	17	49.1343	1055580974	125	414921688	1343	5.64286	0.284933	1.60784	0.190397	0.0273333	0.00323676	0.767429	2.5894e-08	2.5894e-08	1	0	0	1	1	0
AAAAAGAGAGAGGG	3	17	14	49.1343	1055580974	125	414921688	238	5.66667	0.0610572	0.345991	0.0409716	0.00484387	0.000573602	0.634667	4.58882e-09	4.58882e-09	1	0	0	1	1	0
AAAAAGAGG	9	65	9	49.1343	1055580974	125	414921688	585	7.22222	0.183172	1.32291	0.156656	0.0119061	0.0014099	0.52	1.12792e-08	1.12792e-08	1	0	0	1	1	0
AAAAAGAGGAAAGG	16	70	14	49.1343	1055580974	125	414921688	980	4.375	0.325638	1.42467	0.168707	0.0199453	0.00236189	0.49	1.88951e-08	1.88951e-08	1	0	0	1	0	0
AAAAAGAGGG	23	172	10	49.1343	1055580974	125	414921688	1720	7.47826	0.468105	3.50061	0.414536	0.0350061	0.00414536	0.598261	3.31629e-08	3.31629e-08	1	0	0	1	1	0
AAAAAGAGT	4	22	9	49.1343	1055580974	125	414921688	198	5.5	0.0814096	0.447753	0.0530221	0.00402977	0.000477198	0.396	3.81759e-09	3.81759e-09	1	0	0	1	0	0
AAAAAGCAAGGAAAG	8	42	15	49.1343	1055580974	125	414921688	630	5.25	0.162819	0.8548	0.101224	0.012822	0.00151836	0.63	1.21469e-08	1.21469e-08	1	0	0	1	1	0
AAAAAGCCAGGGCGC	447	2521	15	49.1343	1055580974	125	414921688	37815	5.63982	9.09752	51.3084	6.07585	0.769626	0.0911377	0.676779	7.29101e-07	7.29101e-07	1	0	0	1	1	0
AAAAAGG	270	2129	7	49.1343	1055580974	125	414921688	14903	7.88519	5.49515	43.3302	5.13109	0.303312	0.0359176	0.44157	2.87341e-07	2.87341e-07	1	0	0	1	0	0
AAAAAGGAAAAGGGG	2	9	15	49.1343	1055580974	125	414921688	135	4.5	0.0407048	0.183172	0.0216908	0.00274757	0.000325363	0.54	2.6029e-09	2.6029e-09	1	0	0	1	1	0
AAAAAGGAAAGG	197	816	12	49.1343	1055580974	125	414921688	9792	4.14213	4.00942	16.6075	1.96664	0.199291	0.0235996	0.397645	1.88797e-07	1.88797e-07	1	0	0	1	0	0
AAAAAGGAAGG	33	266	11	49.1343	1055580974	125	414921688	2926	8.06061	0.671629	5.41374	0.641085	0.0595511	0.00705193	0.709333	5.64155e-08	5.64155e-08	1	0	0	1	1	0
AAAAAGGAC	1	4	9	49.1343	1055580974	125	414921688	36	4	0.0203524	0.0814096	0.00964037	0.000732686	8.67634e-05	0.288	6.94107e-10	6.94107e-10	1	0	0	1	0	0
AAAAAGGAG	9	67	9	49.1343	1055580974	125	414921688	603	7.44444	0.183172	1.36361	0.161476	0.0122725	0.00145329	0.536	1.16263e-08	1.16263e-08	1	0	0	1	1	0
AAAAAGGAGGAGG	19	76	13	49.1343	1055580974	125	414921688	988	4	0.386695	1.54678	0.183167	0.0201082	0.00238117	0.416	1.90494e-08	1.90494e-08	1	0	0	1	0	0
AAAAAGGG	53	323	8	49.1343	1055580974	125	414921688	2584	6.09434	1.07868	6.57382	0.77846	0.0525906	0.00622768	0.390038	4.98214e-08	4.98214e-08	1	0	0	1	0	0
AAAAAGGGAAAGGAAAGG	8	46	18	49.1343	1055580974	125	414921688	828	5.75	0.162819	0.93621	0.110864	0.0168518	0.00199556	0.828	1.59645e-08	1.59645e-08	1	0	0	1	1	0
AAAAAGGGAAGGGG	29	166	14	49.1343	1055580974	125	414921688	2324	5.72414	0.590219	3.3785	0.400075	0.047299	0.00560106	0.641103	4.48085e-08	4.48085e-08	1	0	0	1	1	0
AAAAAGGGAAGGGGGGG	3	14	17	49.1343	1055580974	125	414921688	238	4.66667	0.0610572	0.284933	0.0337413	0.00484387	0.000573602	0.634667	4.58882e-09	4.58882e-09	1	0	0	1	1	0
AAAAAGGGAG	15	105	10	49.1343	1055580974	125	414921688	1050	7	0.305286	2.137	0.25306	0.02137	0.0025306	0.56	2.02448e-08	2.02448e-08	1	0	0	1	1	0
AAAAAGGGAGAAAG	27	155	14	49.1343	1055580974	125	414921688	2170	5.74074	0.549515	3.15462	0.373564	0.0441647	0.0052299	0.642963	4.18392e-08	4.18392e-08	1	0	0	1	1	0
AAAAAGGGAGAAAGAGAGAACG	8	32	22	49.1343	1055580974	125	414921688	704	4	0.162819	0.651276	0.077123	0.0143281	0.00169671	0.704	1.35736e-08	1.35736e-08	1	0	0	1	1	0
AAAAAGGGAGG	1	9	11	49.1343	1055580974	125	414921688	99	9	0.0203524	0.183172	0.0216908	0.00201489	0.000238599	0.792	1.90879e-09	1.90879e-09	1	0	0	1	1	0
AAAAAGGGAGGG	4	22	12	49.1343	1055580974	125	414921688	264	5.5	0.0814096	0.447753	0.0530221	0.00537303	0.000636265	0.528	5.09012e-09	5.09012e-09	1	0	0	1	1	0
AAAAAGGGG	4	30	9	49.1343	1055580974	125	414921688	270	7.5	0.0814096	0.610572	0.0723028	0.00549515	0.000650725	0.54	5.2058e-09	5.2058e-09	1	0	0	1	1	0
AAAAAGGGGAGAG	2	10	13	49.1343	1055580974	125	414921688	130	5	0.0407048	0.203524	0.0241009	0.00264581	0.000313312	0.52	2.5065e-09	2.5065e-09	1	0	0	1	1	0
AAAAAGGGGG	4	24	10	49.1343	1055580974	125	414921688	240	6	0.0814096	0.488457	0.0578422	0.00488457	0.000578422	0.48	4.62738e-09	4.62738e-09	1	0	0	1	0	0
AAAAAGGGGGG	1	4	11	49.1343	1055580974	125	414921688	44	4	0.0203524	0.0814096	0.00964037	0.000895505	0.000106044	0.352	8.48353e-10	8.48353e-10	1	0	0	1	0	0
AAAAAT	2352	11127	6	49.1343	1055580974	125	414921688	66762	4.73087	47.8688	226.461	26.8171	1.35877	0.160903	0.227082	1.28722e-06	1.28722e-06	1	0	0	1	0	0
AAAAATAAAAT	47	251	11	49.1343	1055580974	125	414921688	2761	5.34043	0.956562	5.10845	0.604933	0.0561929	0.00665427	0.469957	5.32341e-08	5.32341e-08	1	0	0	1	0	0
AAAAATAT	12	79	8	49.1343	1055580974	125	414921688	632	6.58333	0.244229	1.60784	0.190397	0.0128627	0.00152318	0.421333	1.21854e-08	1.21854e-08	1	0	0	1	0	0
AAAAATGGGG	10	57	10	49.1343	1055580974	125	414921688	570	5.7	0.203524	1.16009	0.137375	0.0116009	0.00137375	0.456	1.099e-08	1.099e-08	1	0	0	1	0	0
AAAAATGGGT	18	78	10	49.1343	1055580974	125	414921688	780	4.33333	0.366343	1.58749	0.187987	0.0158749	0.00187987	0.346667	1.5039e-08	1.5039e-08	1	0	0	1	0	0
AAAAC	11456	64079	5	49.1343	1055580974	125	414921688	320395	5.59349	233.157	1304.16	154.436	6.5208	0.772182	0.22374	6.17745e-06	6.17745e-06	1	0	0	1	0	0
AAAACAC	1	4	7	49.1343	1055580974	125	414921688	28	4	0.0203524	0.0814096	0.00964037	0.000569867	6.74826e-05	0.224	5.39861e-10	5.39861e-10	1	0	0	1	0	0
AAAACAT	4	26	7	49.1343	1055580974	125	414921688	182	6.5	0.0814096	0.529162	0.0626624	0.00370413	0.000438637	0.364	3.5091e-09	3.5091e-09	1	0	0	1	0	0
AAAACC	55	225	6	49.1343	1055580974	125	414921688	1350	4.09091	1.11938	4.57929	0.542271	0.0274757	0.00325363	0.196364	2.6029e-08	2.6029e-08	1	0	0	1	0	0
AAAACCAGGGCGCC	2	9	14	49.1343	1055580974	125	414921688	126	4.5	0.0407048	0.183172	0.0216908	0.0025644	0.000303672	0.504	2.42937e-09	2.42937e-09	1	0	0	1	1	0
AAAACCTCCTACTTT	7	37	15	49.1343	1055580974	125	414921688	555	5.28571	0.142467	0.753038	0.0891735	0.0112956	0.0013376	0.634286	1.07008e-08	1.07008e-08	1	0	0	1	1	0
AAAACG	2	9	6	49.1343	1055580974	125	414921688	54	4.5	0.0407048	0.183172	0.0216908	0.00109903	0.000130145	0.216	1.04116e-09	1.04116e-09	1	0	0	1	0	0
AAAACGGAC	27	135	9	49.1343	1055580974	125	414921688	1215	5	0.549515	2.74757	0.325363	0.0247282	0.00292826	0.36	2.34261e-08	2.34261e-08	1	0	0	1	0	0
AAAACT	28	136	6	49.1343	1055580974	125	414921688	816	4.85714	0.569867	2.76792	0.327773	0.0166075	0.00196664	0.233143	1.57331e-08	1.57331e-08	1	0	0	1	0	0
AAAACTAAGTGTGCT	27	168	15	49.1343	1055580974	125	414921688	2520	6.22222	0.549515	3.4192	0.404896	0.051288	0.00607344	0.746667	4.85875e-08	4.85875e-08	1	0	0	1	1	0
AAAAG	13503	189117	5	49.1343	1055580974	125	414921688	945585	14.0056	274.818	3848.98	455.79	19.2449	2.27895	0.560222	1.82316e-05	1.82316e-05	1	1	0	1	1	0
AAAAGAAAAGAGAGAAAAGGG	9	37	21	49.1343	1055580974	125	414921688	777	4.11111	0.183172	0.753038	0.0891735	0.0158138	0.00187264	0.690667	1.49811e-08	1.49811e-08	1	0	0	1	1	0
AAAAGAAAAGG	43	223	11	49.1343	1055580974	125	414921688	2453	5.18605	0.875153	4.53858	0.537451	0.0499244	0.00591196	0.456372	4.72957e-08	4.72957e-08	1	0	0	1	0	0
AAAAGAAAAGGAAG	12	71	14	49.1343	1055580974	125	414921688	994	5.91667	0.244229	1.44502	0.171117	0.0202303	0.00239563	0.662667	1.91651e-08	1.91651e-08	1	0	0	1	1	0
AAAAGAAAAGGG	53	303	12	49.1343	1055580974	125	414921688	3636	5.71698	1.07868	6.16677	0.730258	0.0740013	0.0087631	0.54883	7.01048e-08	7.01048e-08	1	0	0	1	1	0
AAAAGAAAGAAAGGAGAAG	15	77	19	49.1343	1055580974	125	414921688	1463	5.13333	0.305286	1.56713	0.185577	0.0297755	0.00352597	0.780267	2.82077e-08	2.82077e-08	1	0	0	1	1	0
AAAAGAAAGAAGAAG	2	12	15	49.1343	1055580974	125	414921688	180	6	0.0407048	0.244229	0.0289211	0.00366343	0.000433817	0.72	3.47053e-09	3.47053e-09	1	0	0	1	1	0
AAAAGAAAGAG	23	164	11	49.1343	1055580974	125	414921688	1804	7.13043	0.468105	3.33779	0.395255	0.0367157	0.00434781	0.627478	3.47825e-08	3.47825e-08	1	0	0	1	1	0
AAAAGAAAGG	301	1785	10	49.1343	1055580974	125	414921688	17850	5.93023	6.12607	36.329	4.30202	0.36329	0.0430202	0.474419	3.44161e-07	3.44161e-07	1	0	0	1	0	0
AAAAGAAAGGAAGGAAGG	1	4	18	49.1343	1055580974	125	414921688	72	4	0.0203524	0.0814096	0.00964037	0.00146537	0.000173527	0.576	1.38821e-09	1.38821e-09	1	0	0	1	1	0
AAAAGAAAGGAAGGCAGG	27	120	18	49.1343	1055580974	125	414921688	2160	4.44444	0.549515	2.44229	0.289211	0.0439612	0.0052058	0.64	4.16464e-08	4.16464e-08	1	0	0	1	1	0
AAAAGAAAGGAG	20	117	12	49.1343	1055580974	125	414921688	1404	5.85	0.407048	2.38123	0.281981	0.0285748	0.00338377	0.5616	2.70702e-08	2.70702e-08	1	0	0	1	1	0
AAAAGAAAGGAGAAG	124	826	15	49.1343	1055580974	125	414921688	12390	6.66129	2.5237	16.8111	1.99074	0.252166	0.0298611	0.799355	2.38888e-07	2.38888e-07	1	0	0	1	1	0
AAAAGAAAGGAGAGG	5	28	15	49.1343	1055580974	125	414921688	420	5.6	0.101762	0.569867	0.0674826	0.008548	0.00101224	0.672	8.09791e-09	8.09791e-09	1	0	0	1	1	0
AAAAGAACG	7	61	9	49.1343	1055580974	125	414921688	549	8.71429	0.142467	1.2415	0.147016	0.0111735	0.00132314	0.627429	1.05851e-08	1.05851e-08	1	0	0	1	1	0
AAAAGAAGAAG	5	20	11	49.1343	1055580974	125	414921688	220	4	0.101762	0.407048	0.0482019	0.00447753	0.000530221	0.352	4.24176e-09	4.24176e-09	1	0	0	1	0	0
AAAAGAAGAG	296	1881	10	49.1343	1055580974	125	414921688	18810	6.35473	6.02431	38.2828	4.53339	0.382828	0.0453339	0.508378	3.62671e-07	3.62671e-07	1	0	0	1	1	0
AAAAGAAGG	36	270	9	49.1343	1055580974	125	414921688	2430	7.5	0.732686	5.49515	0.650725	0.0494563	0.00585653	0.54	4.68522e-08	4.68522e-08	1	0	0	1	1	0
AAAAGAAGGAAG	20	84	12	49.1343	1055580974	125	414921688	1008	4.2	0.407048	1.7096	0.202448	0.0205152	0.00242937	0.4032	1.9435e-08	1.9435e-08	1	0	0	1	0	0
AAAAGAAGGAAGAAAAGGAAG	3	15	21	49.1343	1055580974	125	414921688	315	5	0.0610572	0.305286	0.0361514	0.006411	0.000759179	0.84	6.07344e-09	6.07344e-09	1	0	0	1	1	0
AAAAGAAGGG	33	185	10	49.1343	1055580974	125	414921688	1850	5.60606	0.671629	3.76519	0.445867	0.0376519	0.00445867	0.448485	3.56694e-08	3.56694e-08	1	0	0	1	0	0
AAAAGAAGGGG	22	217	11	49.1343	1055580974	125	414921688	2387	9.86364	0.447753	4.41647	0.52299	0.0485812	0.00575289	0.868	4.60231e-08	4.60231e-08	1	0	0	1	1	0
AAAAGACAAG	1	5	10	49.1343	1055580974	125	414921688	50	5	0.0203524	0.101762	0.0120505	0.00101762	0.000120505	0.4	9.64037e-10	9.64037e-10	1	0	0	1	0	0
AAAAGAG	98	750	7	49.1343	1055580974	125	414921688	5250	7.65306	1.99453	15.2643	1.80757	0.10685	0.012653	0.428571	1.01224e-07	1.01224e-07	1	0	0	1	0	0
AAAAGAGAAAGGGAAAGGAG	47	215	20	49.1343	1055580974	125	414921688	4300	4.57447	0.956562	4.37576	0.51817	0.0875153	0.0103634	0.731915	8.29072e-08	8.29072e-08	1	0	0	1	1	0
AAAAGAGAAG	154	785	10	49.1343	1055580974	125	414921688	7850	5.0974	3.13427	15.9766	1.89192	0.159766	0.0189192	0.407792	1.51354e-07	1.51354e-07	1	0	0	1	0	0
AAAAGAGAAGG	6	24	11	49.1343	1055580974	125	414921688	264	4	0.122114	0.488457	0.0578422	0.00537303	0.000636265	0.352	5.09012e-09	5.09012e-09	1	0	0	1	0	0
AAAAGAGAG	18	93	9	49.1343	1055580974	125	414921688	837	5.16667	0.366343	1.89277	0.224139	0.0170349	0.00201725	0.372	1.6138e-08	1.6138e-08	1	0	0	1	0	0
AAAAGAGAGAG	16	128	11	49.1343	1055580974	125	414921688	1408	8	0.325638	2.60511	0.308492	0.0286562	0.00339341	0.704	2.71473e-08	2.71473e-08	1	0	0	1	1	0
AAAAGAGAGG	18	77	10	49.1343	1055580974	125	414921688	770	4.27778	0.366343	1.56713	0.185577	0.0156713	0.00185577	0.342222	1.48462e-08	1.48462e-08	1	0	0	1	0	0
AAAAGAGAGGG	15	94	11	49.1343	1055580974	125	414921688	1034	6.26667	0.305286	1.91312	0.226549	0.0210444	0.00249204	0.551467	1.99363e-08	1.99363e-08	1	0	0	1	1	0
AAAAGAGG	23	125	8	49.1343	1055580974	125	414921688	1000	5.43478	0.468105	2.54405	0.301262	0.0203524	0.00241009	0.347826	1.92807e-08	1.92807e-08	1	0	0	1	0	0
AAAAGAGGAG	14	75	10	49.1343	1055580974	125	414921688	750	5.35714	0.284933	1.52643	0.180757	0.0152643	0.00180757	0.428571	1.44606e-08	1.44606e-08	1	0	0	1	0	0
AAAAGAGGGG	5	28	10	49.1343	1055580974	125	414921688	280	5.6	0.101762	0.569867	0.0674826	0.00569867	0.000674826	0.448	5.39861e-09	5.39861e-09	1	0	0	1	0	0
AAAAGAGTGGCAAAG	13	55	15	49.1343	1055580974	125	414921688	825	4.23077	0.264581	1.11938	0.132555	0.0167907	0.00198833	0.507692	1.59066e-08	1.59066e-08	1	0	0	1	1	0
AAAAGC	36	173	6	49.1343	1055580974	125	414921688	1038	4.80556	0.732686	3.52096	0.416946	0.0211258	0.00250168	0.230667	2.00134e-08	2.00134e-08	1	0	0	1	0	0
AAAAGCAACGAATCCC	9	46	16	49.1343	1055580974	125	414921688	736	5.11111	0.183172	0.93621	0.110864	0.0149794	0.00177383	0.654222	1.41906e-08	1.41906e-08	1	0	0	1	1	0
AAAAGCCAGGGCGC	53	264	14	49.1343	1055580974	125	414921688	3696	4.98113	1.07868	5.37303	0.636265	0.0752224	0.00890771	0.557887	7.12616e-08	7.12616e-08	1	0	0	1	1	0
AAAAGCCCACAACAAACC	2	10	18	49.1343	1055580974	125	414921688	180	5	0.0407048	0.203524	0.0241009	0.00366343	0.000433817	0.72	3.47053e-09	3.47053e-09	1	0	0	1	1	0
AAAAGCCCACAGCAAACC	85	414	18	49.1343	1055580974	125	414921688	7452	4.87059	1.72995	8.42589	0.997779	0.151666	0.01796	0.701365	1.4368e-07	1.4368e-07	1	0	0	1	1	0
AAAAGCCGGGGCGC	1	6	14	49.1343	1055580974	125	414921688	84	6	0.0203524	0.122114	0.0144606	0.0017096	0.000202448	0.672	1.61958e-09	1.61958e-09	1	0	0	1	1	0
AAAAGCGACGGACAGGGGGG	1	5	20	49.1343	1055580974	125	414921688	100	5	0.0203524	0.101762	0.0120505	0.00203524	0.000241009	0.8	1.92807e-09	1.92807e-09	1	0	0	1	1	0
AAAAGG	2974	27332	6	49.1343	1055580974	125	414921688	163992	9.19032	60.528	556.272	65.8727	3.33763	0.395236	0.441135	3.16189e-06	3.16189e-06	1	0	0	1	0	0
AAAAGGAAAAGGAG	8	44	14	49.1343	1055580974	125	414921688	616	5.5	0.162819	0.895505	0.106044	0.0125371	0.00148462	0.616	1.18769e-08	1.18769e-08	1	0	0	1	1	0
AAAAGGAAAAGGGG	4	17	14	49.1343	1055580974	125	414921688	238	4.25	0.0814096	0.345991	0.0409716	0.00484387	0.000573602	0.476	4.58882e-09	4.58882e-09	1	0	0	1	0	0
AAAAGGAAAG	248	1332	10	49.1343	1055580974	125	414921688	13320	5.37097	5.04739	27.1094	3.21024	0.271094	0.0321024	0.429677	2.5682e-07	2.5682e-07	1	0	0	1	0	0
AAAAGGAAAGAAAGG	12	62	15	49.1343	1055580974	125	414921688	930	5.16667	0.244229	1.26185	0.149426	0.0189277	0.00224139	0.62	1.79311e-08	1.79311e-08	1	0	0	1	1	0
AAAAGGAAAGG	13	77	11	49.1343	1055580974	125	414921688	847	5.92308	0.264581	1.56713	0.185577	0.0172385	0.00204135	0.521231	1.63308e-08	1.63308e-08	1	0	0	1	1	0
AAAAGGAAG	4	30	9	49.1343	1055580974	125	414921688	270	7.5	0.0814096	0.610572	0.0723028	0.00549515	0.000650725	0.54	5.2058e-09	5.2058e-09	1	0	0	1	1	0
AAAAGGAAGAAAG	6	39	13	49.1343	1055580974	125	414921688	507	6.5	0.122114	0.793743	0.0939936	0.0103187	0.00122192	0.676	9.77534e-09	9.77534e-09	1	0	0	1	1	0
AAAAGGAAGG	50	350	10	49.1343	1055580974	125	414921688	3500	7	1.01762	7.12334	0.843533	0.0712334	0.00843533	0.56	6.74826e-08	6.74826e-08	1	0	0	1	1	0
AAAAGGAG	63	614	8	49.1343	1055580974	125	414921688	4912	9.74603	1.2822	12.4964	1.4798	0.0999709	0.0118384	0.623746	9.4707e-08	9.4707e-08	1	0	0	1	1	0
AAAAGGAGGAAG	30	232	12	49.1343	1055580974	125	414921688	2784	7.73333	0.610572	4.72175	0.559142	0.0566611	0.0067097	0.7424	5.36776e-08	5.36776e-08	1	0	0	1	1	0
AAAAGGCAAG	23	160	10	49.1343	1055580974	125	414921688	1600	6.95652	0.468105	3.25638	0.385615	0.0325638	0.00385615	0.556522	3.08492e-08	3.08492e-08	1	0	0	1	1	0
AAAAGGG	123	916	7	49.1343	1055580974	125	414921688	6412	7.44715	2.50334	18.6428	2.20765	0.1305	0.0154535	0.417041	1.23628e-07	1.23628e-07	1	0	0	1	0	0
AAAAGGGAAAGAG	14	86	13	49.1343	1055580974	125	414921688	1118	6.14286	0.284933	1.75031	0.207268	0.022754	0.00269448	0.638857	2.15559e-08	2.15559e-08	1	0	0	1	1	0
AAAAGGGAAAGAGAG	30	160	15	49.1343	1055580974	125	414921688	2400	5.33333	0.610572	3.25638	0.385615	0.0488457	0.00578422	0.64	4.62738e-08	4.62738e-08	1	0	0	1	1	0
AAAAGGGAAG	5	28	10	49.1343	1055580974	125	414921688	280	5.6	0.101762	0.569867	0.0674826	0.00569867	0.000674826	0.448	5.39861e-09	5.39861e-09	1	0	0	1	0	0
AAAAGGGAGG	5	32	10	49.1343	1055580974	125	414921688	320	6.4	0.101762	0.651276	0.077123	0.00651276	0.00077123	0.512	6.16984e-09	6.16984e-09	1	0	0	1	1	0
AAAAGGGCAAAGGGGGG	4	17	17	49.1343	1055580974	125	414921688	289	4.25	0.0814096	0.345991	0.0409716	0.00588184	0.000696517	0.578	5.57214e-09	5.57214e-09	1	0	0	1	1	0
AAAAGGGGAAGCAACGGG	1	4	18	49.1343	1055580974	125	414921688	72	4	0.0203524	0.0814096	0.00964037	0.00146537	0.000173527	0.576	1.38821e-09	1.38821e-09	1	0	0	1	1	0
AAAAGGGGGACGGGG	1	4	15	49.1343	1055580974	125	414921688	60	4	0.0203524	0.0814096	0.00964037	0.00122114	0.000144606	0.48	1.15684e-09	1.15684e-09	1	0	0	1	0	0
AAAAGTCTAAGTCT	51	230	14	49.1343	1055580974	125	414921688	3220	4.5098	1.03797	4.68105	0.554321	0.0655347	0.0077605	0.505098	6.2084e-08	6.2084e-08	1	0	0	1	1	0
AAAAGTCTTGACTGTTGTCTGAG	50	208	23	49.1343	1055580974	125	414921688	4784	4.16	1.01762	4.2333	0.501299	0.0973658	0.0115299	0.76544	9.22391e-08	9.22391e-08	1	0	0	1	1	0
AAAAGTTCATACATGC	162	1078	16	49.1343	1055580974	125	414921688	17248	6.65432	3.29709	21.9399	2.59808	0.351038	0.0415693	0.851753	3.32554e-07	3.32554e-07	1	0	0	1	1	0
AAAAT	11261	83709	5	49.1343	1055580974	125	414921688	418545	7.43353	229.188	1703.68	201.747	8.51839	1.00873	0.297341	8.06986e-06	8.06986e-06	1	0	0	1	0	0
AAAATAAAGT	17	131	10	49.1343	1055580974	125	414921688	1310	7.70588	0.345991	2.66616	0.315722	0.0266616	0.00315722	0.616471	2.52578e-08	2.52578e-08	1	0	0	1	1	0
AAAATAACAT	5	20	10	49.1343	1055580974	125	414921688	200	4	0.101762	0.407048	0.0482019	0.00407048	0.000482019	0.32	3.85615e-09	3.85615e-09	1	0	0	1	0	0
AAAATAATATTTT	20	125	13	49.1343	1055580974	125	414921688	1625	6.25	0.407048	2.54405	0.301262	0.0330726	0.0039164	0.65	3.13312e-08	3.13312e-08	1	0	0	1	1	0
AAAATAT	6	29	7	49.1343	1055580974	125	414921688	203	4.83333	0.122114	0.590219	0.0698927	0.00413154	0.000489249	0.270667	3.91399e-09	3.91399e-09	1	0	0	1	0	0
AAAATG	62	420	6	49.1343	1055580974	125	414921688	2520	6.77419	1.26185	8.548	1.01224	0.051288	0.00607344	0.325161	4.85875e-08	4.85875e-08	1	0	0	1	0	0
AAAATGACCCCAAATCCCCCCG	1	4	22	49.1343	1055580974	125	414921688	88	4	0.0203524	0.0814096	0.00964037	0.00179101	0.000212088	0.704	1.69671e-09	1.69671e-09	1	0	0	1	1	0
AAAATGC	2	8	7	49.1343	1055580974	125	414921688	56	4	0.0407048	0.162819	0.0192807	0.00113973	0.000134965	0.224	1.07972e-09	1.07972e-09	1	0	0	1	0	0
AAAATGTTGCTGGTGGTG	29	150	18	49.1343	1055580974	125	414921688	2700	5.17241	0.590219	3.05286	0.361514	0.0549515	0.00650725	0.744828	5.2058e-08	5.2058e-08	1	0	0	1	1	0
AAAATT	56	227	6	49.1343	1055580974	125	414921688	1362	4.05357	1.13973	4.61999	0.547091	0.02772	0.00328255	0.194571	2.62604e-08	2.62604e-08	1	0	0	1	0	0
AAAATTT	1	4	7	49.1343	1055580974	125	414921688	28	4	0.0203524	0.0814096	0.00964037	0.000569867	6.74826e-05	0.224	5.39861e-10	5.39861e-10	1	0	0	1	0	0
AAAC	27175	178388	4	49.1343	1055580974	125	414921688	713552	6.56442	553.076	3630.62	429.932	14.5225	1.71973	0.210061	1.37578e-05	1.37578e-05	1	1	0	0	0	0
AAACAAAGTGTAAG	52	336	14	49.1343	1055580974	125	414921688	4704	6.46154	1.05832	6.8384	0.809791	0.0957376	0.0113371	0.723692	9.06966e-08	9.06966e-08	1	0	0	1	1	0
AAACAAATCTAGAAAGGCTCCT	1	5	22	49.1343	1055580974	125	414921688	110	5	0.0203524	0.101762	0.0120505	0.00223876	0.00026511	0.88	2.12088e-09	2.12088e-09	1	0	0	1	1	0
AAACAACGC	345	2537	9	49.1343	1055580974	125	414921688	22833	7.35362	7.02157	51.634	6.11441	0.464706	0.0550297	0.529461	4.40237e-07	4.40237e-07	1	0	0	1	1	0
AAACAAGGTGCCTTGGGTCTC	1	5	21	49.1343	1055580974	125	414921688	105	5	0.0203524	0.101762	0.0120505	0.002137	0.00025306	0.84	2.02448e-09	2.02448e-09	1	0	0	1	1	0
AAACACAGCCACTAGAAG	11	47	18	49.1343	1055580974	125	414921688	846	4.27273	0.223876	0.956562	0.113274	0.0172181	0.00203894	0.615273	1.63115e-08	1.63115e-08	1	0	0	1	1	0
AAACAG	10	59	6	49.1343	1055580974	125	414921688	354	5.9	0.203524	1.20079	0.142196	0.00720475	0.000853173	0.2832	6.82538e-09	6.82538e-09	1	0	0	1	0	0
AAACAGAGCAACAATGGG	41	186	18	49.1343	1055580974	125	414921688	3348	4.53659	0.834448	3.78554	0.448277	0.0681398	0.00806899	0.653268	6.45519e-08	6.45519e-08	1	0	0	1	1	0
AAACATGATAATATCT	6	31	16	49.1343	1055580974	125	414921688	496	5.16667	0.122114	0.630924	0.0747129	0.0100948	0.00119541	0.661333	9.56325e-09	9.56325e-09	1	0	0	1	1	0
AAACC	523	3213	5	49.1343	1055580974	125	414921688	16065	6.1434	10.6443	65.3922	7.74363	0.326961	0.0387181	0.245736	3.09745e-07	3.09745e-07	1	0	0	1	0	0
AAACCAAAGGCCCACAAC	116	486	18	49.1343	1055580974	125	414921688	8748	4.18966	2.36088	9.89126	1.17131	0.178043	0.0210835	0.60331	1.68668e-07	1.68668e-07	1	0	0	1	1	0
AAACCC	156	684	6	49.1343	1055580974	125	414921688	4104	4.38462	3.17497	13.921	1.6485	0.0835262	0.00989102	0.210462	7.91282e-08	7.91282e-08	1	0	0	1	0	0
AAACCCAATGG	8	43	11	49.1343	1055580974	125	414921688	473	5.375	0.162819	0.875153	0.103634	0.00962668	0.00113997	0.473	9.11979e-09	9.11979e-09	1	0	0	1	0	0
AAACCCAT	1	4	8	49.1343	1055580974	125	414921688	32	4	0.0203524	0.0814096	0.00964037	0.000651276	7.7123e-05	0.256	6.16984e-10	6.16984e-10	1	0	0	1	0	0
AAACCCC	6	24	7	49.1343	1055580974	125	414921688	168	4	0.122114	0.488457	0.0578422	0.0034192	0.000404896	0.224	3.23917e-09	3.23917e-09	1	0	0	1	0	0
AAACCCCATAGCATAG	2	8	16	49.1343	1055580974	125	414921688	128	4	0.0407048	0.162819	0.0192807	0.00260511	0.000308492	0.512	2.46794e-09	2.46794e-09	1	0	0	1	1	0
AAACCCT	5	20	7	49.1343	1055580974	125	414921688	140	4	0.101762	0.407048	0.0482019	0.00284933	0.000337413	0.224	2.6993e-09	2.6993e-09	1	0	0	1	0	0
AAACCT	14	60	6	49.1343	1055580974	125	414921688	360	4.28571	0.284933	1.22114	0.144606	0.00732686	0.000867634	0.205714	6.94107e-09	6.94107e-09	1	0	0	1	0	0
AAACCTTATCCC	8	43	12	49.1343	1055580974	125	414921688	516	5.375	0.162819	0.875153	0.103634	0.0105018	0.00124361	0.516	9.94887e-09	9.94887e-09	1	0	0	1	1	0
AAACG	16	117	5	49.1343	1055580974	125	414921688	585	7.3125	0.325638	2.38123	0.281981	0.0119061	0.0014099	0.2925	1.12792e-08	1.12792e-08	1	0	0	1	0	0
AAACGAAAGG	1	4	10	49.1343	1055580974	125	414921688	40	4	0.0203524	0.0814096	0.00964037	0.000814096	9.64037e-05	0.32	7.7123e-10	7.7123e-10	1	0	0	1	0	0
AAACGAC	7	28	7	49.1343	1055580974	125	414921688	196	4	0.142467	0.569867	0.0674826	0.00398907	0.000472378	0.224	3.77903e-09	3.77903e-09	1	0	0	1	0	0
AAACGACGG	1	11	9	49.1343	1055580974	125	414921688	99	11	0.0203524	0.223876	0.026511	0.00201489	0.000238599	0.792	1.90879e-09	1.90879e-09	1	0	0	1	1	0
AAACGGTGGG	2	14	10	49.1343	1055580974	125	414921688	140	7	0.0407048	0.284933	0.0337413	0.00284933	0.000337413	0.56	2.6993e-09	2.6993e-09	1	0	0	1	1	0
AAACT	75	398	5	49.1343	1055580974	125	414921688	1990	5.30667	1.52643	8.10025	0.959217	0.0405013	0.00479609	0.212267	3.83687e-08	3.83687e-08	1	0	0	1	0	0
AAACTC	1	4	6	49.1343	1055580974	125	414921688	24	4	0.0203524	0.0814096	0.00964037	0.000488457	5.78422e-05	0.192	4.62738e-10	4.62738e-10	1	0	0	1	0	0
AAACTGCAGGGCAGTGCTGGT	12	52	21	49.1343	1055580974	125	414921688	1092	4.33333	0.244229	1.05832	0.125325	0.0222248	0.00263182	0.728	2.10546e-08	2.10546e-08	1	0	0	1	1	0
AAAG	18017	255031	4	49.1343	1055580974	125	414921688	1020124	14.155	366.689	5190.49	614.649	20.762	2.45859	0.452961	1.96688e-05	1.96688e-05	1	1	0	0	0	0
AAAGAAAGAACGC	43	238	13	49.1343	1055580974	125	414921688	3094	5.53488	0.875153	4.84387	0.573602	0.0629703	0.00745683	0.575628	5.96546e-08	5.96546e-08	1	0	0	1	1	0
AAAGAAAGAAG	31	144	11	49.1343	1055580974	125	414921688	1584	4.64516	0.630924	2.93074	0.347053	0.0322382	0.00381759	0.408774	3.05407e-08	3.05407e-08	1	0	0	1	0	0
AAAGAAAGAAGAG	37	237	13	49.1343	1055580974	125	414921688	3081	6.40541	0.753038	4.82352	0.571192	0.0627057	0.0074255	0.666162	5.9404e-08	5.9404e-08	1	0	0	1	1	0
AAAGAAAGAAGGGG	6	31	14	49.1343	1055580974	125	414921688	434	5.16667	0.122114	0.630924	0.0747129	0.00883294	0.00104598	0.578667	8.36784e-09	8.36784e-09	1	0	0	1	1	0
AAAGAAAGCAAG	3	15	12	49.1343	1055580974	125	414921688	180	5	0.0610572	0.305286	0.0361514	0.00366343	0.000433817	0.48	3.47053e-09	3.47053e-09	1	0	0	1	0	0
AAAGAAAGG	71	368	9	49.1343	1055580974	125	414921688	3312	5.1831	1.44502	7.48968	0.886914	0.0674071	0.00798223	0.373183	6.38578e-08	6.38578e-08	1	0	0	1	0	0
AAAGAAAGGG	20	92	10	49.1343	1055580974	125	414921688	920	4.6	0.407048	1.87242	0.221729	0.0187242	0.00221729	0.368	1.77383e-08	1.77383e-08	1	0	0	1	0	0
AAAGAAAGGGG	18	93	11	49.1343	1055580974	125	414921688	1023	5.16667	0.366343	1.89277	0.224139	0.0208205	0.00246553	0.454667	1.97242e-08	1.97242e-08	1	0	0	1	0	0
AAAGAAAGTTAG	6	32	12	49.1343	1055580974	125	414921688	384	5.33333	0.122114	0.651276	0.077123	0.00781532	0.000925476	0.512	7.40381e-09	7.40381e-09	1	0	0	1	1	0
AAAGAACAG	41	193	9	49.1343	1055580974	125	414921688	1737	4.70732	0.834448	3.92801	0.465148	0.0353521	0.00418633	0.338927	3.34907e-08	3.34907e-08	1	0	0	1	0	0
AAAGAACCG	39	335	9	49.1343	1055580974	125	414921688	3015	8.58974	0.793743	6.81805	0.807381	0.0613625	0.00726643	0.618462	5.81315e-08	5.81315e-08	1	0	0	1	1	0
AAAGAACCTCCGC	30	146	13	49.1343	1055580974	125	414921688	1898	4.86667	0.610572	2.97145	0.351874	0.0386288	0.00457436	0.506133	3.65949e-08	3.65949e-08	1	0	0	1	1	0
AAAGAACG	6	29	8	49.1343	1055580974	125	414921688	232	4.83333	0.122114	0.590219	0.0698927	0.00472175	0.000559142	0.309333	4.47313e-09	4.47313e-09	1	0	0	1	0	0
AAAGAACGC	2272	14915	9	49.1343	1055580974	125	414921688	134235	6.5647	46.2406	303.556	35.9465	2.732	0.323519	0.472658	2.58815e-06	2.58815e-06	1	0	0	1	0	0
AAAGAACGCACGC	6	43	13	49.1343	1055580974	125	414921688	559	7.16667	0.122114	0.875153	0.103634	0.011377	0.00134724	0.745333	1.07779e-08	1.07779e-08	1	0	0	1	1	0
AAAGAACGG	12191	50631	9	49.1343	1055580974	125	414921688	455679	4.15315	248.116	1030.46	122.025	9.27416	1.09823	0.299026	8.78583e-06	8.78583e-06	1	1	0	1	0	0
AAAGAACGT	2	8	9	49.1343	1055580974	125	414921688	72	4	0.0407048	0.162819	0.0192807	0.00146537	0.000173527	0.288	1.38821e-09	1.38821e-09	1	0	0	1	0	0
AAAGAACT	7	28	8	49.1343	1055580974	125	414921688	224	4	0.142467	0.569867	0.0674826	0.00455894	0.000539861	0.256	4.31889e-09	4.31889e-09	1	0	0	1	0	0
AAAGAACTG	78	557	9	49.1343	1055580974	125	414921688	5013	7.14103	1.58749	11.3363	1.34242	0.102027	0.0120818	0.514154	9.66544e-08	9.66544e-08	1	0	0	1	1	0
AAAGAAG	51	457	7	49.1343	1055580974	125	414921688	3199	8.96078	1.03797	9.30104	1.10141	0.0651073	0.00770989	0.501804	6.16791e-08	6.16791e-08	1	0	0	1	1	0
AAAGAAGAAG	12	78	10	49.1343	1055580974	125	414921688	780	6.5	0.244229	1.58749	0.187987	0.0158749	0.00187987	0.52	1.5039e-08	1.5039e-08	1	0	0	1	1	0
AAAGAAGAAGAAGG	23	138	14	49.1343	1055580974	125	414921688	1932	6	0.468105	2.80863	0.332593	0.0393208	0.0046563	0.672	3.72504e-08	3.72504e-08	1	0	0	1	1	0
AAAGAAGAAGG	5	25	11	49.1343	1055580974	125	414921688	275	5	0.101762	0.50881	0.0602523	0.00559691	0.000662776	0.44	5.30221e-09	5.30221e-09	1	0	0	1	0	0
AAAGAAGAG	8	39	9	49.1343	1055580974	125	414921688	351	4.875	0.162819	0.793743	0.0939936	0.00714369	0.000845943	0.351	6.76754e-09	6.76754e-09	1	0	0	1	0	0
AAAGAAGAGGGGCGTAGGCTGTC	14	57	23	49.1343	1055580974	125	414921688	1311	4.07143	0.284933	1.16009	0.137375	0.026682	0.00315963	0.749143	2.52771e-08	2.52771e-08	1	0	0	1	1	0
AAAGAAGG	1119	8082	8	49.1343	1055580974	125	414921688	64656	7.22252	22.7743	164.488	19.4784	1.3159	0.155827	0.462241	1.24662e-06	1.24662e-06	1	0	0	1	0	0
AAAGAAGGAAGG	225	1282	12	49.1343	1055580974	125	414921688	15384	5.69778	4.57929	26.0918	3.08974	0.313101	0.0370769	0.546987	2.96615e-07	2.96615e-07	1	0	0	1	1	0
AAAGAAGGAGAG	15	123	12	49.1343	1055580974	125	414921688	1476	8.2	0.305286	2.50334	0.296441	0.0300401	0.0035573	0.7872	2.84584e-08	2.84584e-08	1	0	0	1	1	0
AAAGAAGGAGG	23	136	11	49.1343	1055580974	125	414921688	1496	5.91304	0.468105	2.76792	0.327773	0.0304472	0.0036055	0.520348	2.8844e-08	2.8844e-08	1	0	0	1	1	0
AAAGAAGGCAAGGCAAGG	3	14	18	49.1343	1055580974	125	414921688	252	4.66667	0.0610572	0.284933	0.0337413	0.0051288	0.000607344	0.672	4.85875e-09	4.85875e-09	1	0	0	1	1	0
AAAGAAGGG	11	77	9	49.1343	1055580974	125	414921688	693	7	0.223876	1.56713	0.185577	0.0141042	0.00167019	0.504	1.33616e-08	1.33616e-08	1	0	0	1	1	0
AAAGAAGGGGG	1	4	11	49.1343	1055580974	125	414921688	44	4	0.0203524	0.0814096	0.00964037	0.000895505	0.000106044	0.352	8.48353e-10	8.48353e-10	1	0	0	1	0	0
AAAGAATGC	1	7	9	49.1343	1055580974	125	414921688	63	7	0.0203524	0.142467	0.0168707	0.0012822	0.000151836	0.504	1.21469e-09	1.21469e-09	1	0	0	1	1	0
AAAGAATGG	35	168	9	49.1343	1055580974	125	414921688	1512	4.8	0.712334	3.4192	0.404896	0.0307728	0.00364406	0.3456	2.91525e-08	2.91525e-08	1	0	0	1	0	0
AAAGAC	8	36	6	49.1343	1055580974	125	414921688	216	4.5	0.162819	0.732686	0.0867634	0.00439612	0.00052058	0.216	4.16464e-09	4.16464e-09	1	0	0	1	0	0
AAAGACAG	41	210	8	49.1343	1055580974	125	414921688	1680	5.12195	0.834448	4.274	0.50612	0.034192	0.00404896	0.327805	3.23917e-08	3.23917e-08	1	0	0	1	0	0
AAAGACAGGTAGAAGGGTGTCTCTC	13	52	25	49.1343	1055580974	125	414921688	1300	4	0.264581	1.05832	0.125325	0.0264581	0.00313312	0.8	2.5065e-08	2.5065e-08	1	0	0	1	1	0
AAAGACCGC	13	135	9	49.1343	1055580974	125	414921688	1215	10.3846	0.264581	2.74757	0.325363	0.0247282	0.00292826	0.747692	2.34261e-08	2.34261e-08	1	0	0	1	1	0
AAAGAG	1216	12748	6	49.1343	1055580974	125	414921688	76488	10.4836	24.7485	259.452	30.7239	1.55671	0.184343	0.503211	1.47475e-06	1.47475e-06	1	0	0	1	1	0
AAAGAGAAAGG	19	157	11	49.1343	1055580974	125	414921688	1727	8.26316	0.386695	3.19533	0.378385	0.0351486	0.00416223	0.727158	3.32978e-08	3.32978e-08	1	0	0	1	1	0
AAAGAGAAGAG	14	78	11	49.1343	1055580974	125	414921688	858	5.57143	0.284933	1.58749	0.187987	0.0174624	0.00206786	0.490286	1.65429e-08	1.65429e-08	1	0	0	1	0	0
AAAGAGAAGG	53	279	10	49.1343	1055580974	125	414921688	2790	5.26415	1.07868	5.67832	0.672416	0.0567832	0.00672416	0.421132	5.37933e-08	5.37933e-08	1	0	0	1	0	0
AAAGAGAG	1767	10165	8	49.1343	1055580974	125	414921688	81320	5.75269	35.9627	206.882	24.4986	1.65506	0.195989	0.368172	1.56791e-06	1.56791e-06	1	0	0	1	0	0
AAAGAGAGAAGG	13	53	12	49.1343	1055580974	125	414921688	636	4.07692	0.264581	1.07868	0.127735	0.0129441	0.00153282	0.391385	1.22626e-08	1.22626e-08	1	0	0	1	0	0
AAAGAGAGAAGGGG	3	18	14	49.1343	1055580974	125	414921688	252	6	0.0610572	0.366343	0.0433817	0.0051288	0.000607344	0.672	4.85875e-09	4.85875e-09	1	0	0	1	1	0
AAAGAGAGAG	66	407	10	49.1343	1055580974	125	414921688	4070	6.16667	1.34326	8.28342	0.980908	0.0828342	0.00980908	0.493333	7.84726e-08	7.84726e-08	1	0	0	1	0	0
AAAGAGAGAGAGG	3	16	13	49.1343	1055580974	125	414921688	208	5.33333	0.0610572	0.325638	0.0385615	0.0042333	0.000501299	0.554667	4.0104e-09	4.0104e-09	1	0	0	1	1	0
AAAGAGAGGC	17	81	10	49.1343	1055580974	125	414921688	810	4.76471	0.345991	1.64854	0.195218	0.0164854	0.00195218	0.381176	1.56174e-08	1.56174e-08	1	0	0	1	0	0
AAAGAGCGG	2	9	9	49.1343	1055580974	125	414921688	81	4.5	0.0407048	0.183172	0.0216908	0.00164854	0.000195218	0.324	1.56174e-09	1.56174e-09	1	0	0	1	0	0
AAAGAGG	53	420	7	49.1343	1055580974	125	414921688	2940	7.92453	1.07868	8.548	1.01224	0.059836	0.00708567	0.443774	5.66854e-08	5.66854e-08	1	0	0	1	0	0
AAAGAGGAAAGGAAAGG	1	5	17	49.1343	1055580974	125	414921688	85	5	0.0203524	0.101762	0.0120505	0.00172995	0.000204858	0.68	1.63886e-09	1.63886e-09	1	0	0	1	1	0
AAAGAGGG	36	358	8	49.1343	1055580974	125	414921688	2864	9.94444	0.732686	7.28616	0.862813	0.0582892	0.00690251	0.636444	5.52201e-08	5.52201e-08	1	0	0	1	1	0
AAAGAGGGAGAG	20	137	12	49.1343	1055580974	125	414921688	1644	6.85	0.407048	2.78828	0.330183	0.0334593	0.00396219	0.6576	3.16975e-08	3.16975e-08	1	0	0	1	1	0
AAAGAGGGGAAGG	1	4	13	49.1343	1055580974	125	414921688	52	4	0.0203524	0.0814096	0.00964037	0.00105832	0.000125325	0.416	1.0026e-09	1.0026e-09	1	0	0	1	0	0
AAAGAGGGGCGTAGGCTGTC	301	1408	20	49.1343	1055580974	125	414921688	28160	4.67774	6.12607	28.6562	3.39341	0.573123	0.0678682	0.748439	5.42946e-07	5.42946e-07	1	0	0	1	1	0
AAAGAGTAGAG	36	312	11	49.1343	1055580974	125	414921688	3432	8.66667	0.732686	6.34995	0.751949	0.0698494	0.00827144	0.762667	6.61715e-08	6.61715e-08	1	0	0	1	1	0
AAAGAT	13	118	6	49.1343	1055580974	125	414921688	708	9.07692	0.264581	2.40158	0.284391	0.0144095	0.00170635	0.435692	1.36508e-08	1.36508e-08	1	0	0	1	0	0
AAAGATGATATCTG	42	286	14	49.1343	1055580974	125	414921688	4004	6.80952	0.8548	5.82078	0.689287	0.081491	0.00965001	0.762667	7.72001e-08	7.72001e-08	1	0	0	1	1	0
AAAGATGGACC	8	48	11	49.1343	1055580974	125	414921688	528	6	0.162819	0.976915	0.115684	0.0107461	0.00127253	0.528	1.01802e-08	1.01802e-08	1	0	0	1	1	0
AAAGC	271	1995	5	49.1343	1055580974	125	414921688	9975	7.36162	5.5155	40.603	4.80814	0.203015	0.0240407	0.294465	1.92325e-07	1.92325e-07	1	0	0	1	0	0
AAAGCAAAGGG	5	38	11	49.1343	1055580974	125	414921688	418	7.6	0.101762	0.773391	0.0915835	0.0085073	0.00100742	0.6688	8.05935e-09	8.05935e-09	1	0	0	1	1	0
AAAGCACGC	6	35	9	49.1343	1055580974	125	414921688	315	5.83333	0.122114	0.712334	0.0843533	0.006411	0.000759179	0.42	6.07344e-09	6.07344e-09	1	0	0	1	0	0
AAAGCACGG	47	310	9	49.1343	1055580974	125	414921688	2790	6.59574	0.956562	6.30924	0.747129	0.0567832	0.00672416	0.474894	5.37933e-08	5.37933e-08	1	0	0	1	0	0
AAAGCAGCACCC	6	34	12	49.1343	1055580974	125	414921688	408	5.66667	0.122114	0.691981	0.0819432	0.00830377	0.000983318	0.544	7.86654e-09	7.86654e-09	1	0	0	1	1	0
AAAGCAGCCGCGC	5	20	13	49.1343	1055580974	125	414921688	260	4	0.101762	0.407048	0.0482019	0.00529162	0.000626624	0.416	5.01299e-09	5.01299e-09	1	0	0	1	0	0
AAAGCATGTACCTGCCC	3	14	17	49.1343	1055580974	125	414921688	238	4.66667	0.0610572	0.284933	0.0337413	0.00484387	0.000573602	0.634667	4.58882e-09	4.58882e-09	1	0	0	1	1	0
AAAGCC	95	1020	6	49.1343	1055580974	125	414921688	6120	10.7368	1.93348	20.7594	2.4583	0.124557	0.0147498	0.515368	1.17998e-07	1.17998e-07	1	0	0	1	1	0
AAAGCCAGGGCGCC	13	83	14	49.1343	1055580974	125	414921688	1162	6.38462	0.264581	1.68925	0.200038	0.0236495	0.00280053	0.715077	2.24042e-08	2.24042e-08	1	0	0	1	1	0
AAAGCCATAGCCATTGT	8	53	17	49.1343	1055580974	125	414921688	901	6.625	0.162819	1.07868	0.127735	0.0183375	0.00217149	0.901	1.7372e-08	1.7372e-08	1	0	0	1	1	0
AAAGCCATGCCATGGTGCCC	15	64	20	49.1343	1055580974	125	414921688	1280	4.26667	0.305286	1.30255	0.154246	0.0260511	0.00308492	0.682667	2.46794e-08	2.46794e-08	1	0	0	1	1	0
AAAGCCCAGCTTCAGGAGCCC	2	8	21	49.1343	1055580974	125	414921688	168	4	0.0407048	0.162819	0.0192807	0.0034192	0.000404896	0.672	3.23917e-09	3.23917e-09	1	0	0	1	1	0
AAAGCCCTAGCCATTGT	9	57	17	49.1343	1055580974	125	414921688	969	6.33333	0.183172	1.16009	0.137375	0.0197215	0.00233538	0.861333	1.8683e-08	1.8683e-08	1	0	0	1	1	0
AAAGCGAG	1	4	8	49.1343	1055580974	125	414921688	32	4	0.0203524	0.0814096	0.00964037	0.000651276	7.7123e-05	0.256	6.16984e-10	6.16984e-10	1	0	0	1	0	0
AAAGCGCCAGCAC	84	376	13	49.1343	1055580974	125	414921688	4888	4.47619	1.7096	7.6525	0.906195	0.0994825	0.0117805	0.465524	9.42443e-08	9.42443e-08	1	0	0	1	0	0
AAAGCGCGCCAACAC	2460	15975	15	49.1343	1055580974	125	414921688	239625	6.4939	50.0669	325.129	38.5012	4.87694	0.577519	0.779268	4.62015e-06	4.62015e-06	1	0	0	1	1	0
AAAGCGCGCCAACGC	11	44	15	49.1343	1055580974	125	414921688	660	4	0.223876	0.895505	0.106044	0.0134326	0.00159066	0.48	1.27253e-08	1.27253e-08	1	0	0	1	0	0
AAAGCGCGCCAGCAC	36	190	15	49.1343	1055580974	125	414921688	2850	5.27778	0.732686	3.86695	0.457918	0.0580043	0.00686877	0.633333	5.49501e-08	5.49501e-08	1	0	0	1	1	0
AAAGCGCGCCCACAC	10	66	15	49.1343	1055580974	125	414921688	990	6.6	0.203524	1.34326	0.159066	0.0201489	0.00238599	0.792	1.90879e-08	1.90879e-08	1	0	0	1	1	0
AAAGCGCGCCTACAC	39	269	15	49.1343	1055580974	125	414921688	4035	6.89744	0.793743	5.47479	0.648315	0.0821219	0.00972473	0.827692	7.77978e-08	7.77978e-08	1	0	0	1	1	0
AAAGCT	113	558	6	49.1343	1055580974	125	414921688	3348	4.93805	2.29982	11.3566	1.34483	0.0681398	0.00806899	0.237027	6.45519e-08	6.45519e-08	1	0	0	1	0	0
AAAGCTTTAAGGGG	11	55	14	49.1343	1055580974	125	414921688	770	5	0.223876	1.11938	0.132555	0.0156713	0.00185577	0.56	1.48462e-08	1.48462e-08	1	0	0	1	1	0
AAAGG	22396	342909	5	49.1343	1055580974	125	414921688	1714545	15.3112	455.812	6979.02	826.443	34.8951	4.13221	0.612447	3.30577e-05	3.30577e-05	1	1	1	1	1	1
AAAGGAAAGGAAAGGGG	26	108	17	49.1343	1055580974	125	414921688	1836	4.15385	0.529162	2.19806	0.26029	0.037367	0.00442493	0.564923	3.53995e-08	3.53995e-08	1	0	0	1	1	0
AAAGGAAAGGAAG	7	31	13	49.1343	1055580974	125	414921688	403	4.42857	0.142467	0.630924	0.0747129	0.00820201	0.000971268	0.460571	7.77014e-09	7.77014e-09	1	0	0	1	0	0
AAAGGAAAGGG	51	292	11	49.1343	1055580974	125	414921688	3212	5.72549	1.03797	5.9429	0.703747	0.0653719	0.00774122	0.503843	6.19298e-08	6.19298e-08	1	0	0	1	1	0
AAAGGAAG	1846	12316	8	49.1343	1055580974	125	414921688	98528	6.67172	37.5705	250.66	29.6827	2.00528	0.237462	0.42699	1.89969e-06	1.89969e-06	1	0	0	1	0	0
AAAGGAAGAAGG	24	119	12	49.1343	1055580974	125	414921688	1428	4.95833	0.488457	2.42193	0.286801	0.0290632	0.00344161	0.476	2.75329e-08	2.75329e-08	1	0	0	1	0	0
AAAGGAAGAG	12	80	10	49.1343	1055580974	125	414921688	800	6.66667	0.244229	1.62819	0.192807	0.0162819	0.00192807	0.533333	1.54246e-08	1.54246e-08	1	0	0	1	1	0
AAAGGAAGCC	1	6	10	49.1343	1055580974	125	414921688	60	6	0.0203524	0.122114	0.0144606	0.00122114	0.000144606	0.48	1.15684e-09	1.15684e-09	1	0	0	1	0	0
AAAGGAAGG	156	1145	9	49.1343	1055580974	125	414921688	10305	7.33974	3.17497	23.3035	2.75956	0.209731	0.024836	0.528462	1.98688e-07	1.98688e-07	1	0	0	1	1	0
AAAGGAAGGAACTCT	279	2045	15	49.1343	1055580974	125	414921688	30675	7.32975	5.67832	41.6206	4.92864	0.62431	0.0739296	0.87957	5.91437e-07	5.91437e-07	1	0	0	1	1	0
AAAGGAAGGG	171	795	10	49.1343	1055580974	125	414921688	7950	4.64912	3.48026	16.1801	1.91602	0.161801	0.0191602	0.37193	1.53282e-07	1.53282e-07	1	0	0	1	0	0
AAAGGACAGG	9	37	10	49.1343	1055580974	125	414921688	370	4.11111	0.183172	0.753038	0.0891735	0.00753038	0.000891735	0.328889	7.13388e-09	7.13388e-09	1	0	0	1	0	0
AAAGGACGC	7	38	9	49.1343	1055580974	125	414921688	342	5.42857	0.142467	0.773391	0.0915835	0.00696052	0.000824252	0.390857	6.59402e-09	6.59402e-09	1	0	0	1	0	0
AAAGGACGG	9	61	9	49.1343	1055580974	125	414921688	549	6.77778	0.183172	1.2415	0.147016	0.0111735	0.00132314	0.488	1.05851e-08	1.05851e-08	1	0	0	1	0	0
AAAGGAG	68	521	7	49.1343	1055580974	125	414921688	3647	7.66176	1.38396	10.6036	1.25566	0.0742252	0.00878961	0.429059	7.03169e-08	7.03169e-08	1	0	0	1	0	0
AAAGGAGACGGGGAAAGGGGG	1	4	21	49.1343	1055580974	125	414921688	84	4	0.0203524	0.0814096	0.00964037	0.0017096	0.000202448	0.672	1.61958e-09	1.61958e-09	1	0	0	1	1	0
AAAGGAGAGG	128	607	10	49.1343	1055580974	125	414921688	6070	4.74219	2.60511	12.3539	1.46293	0.123539	0.0146293	0.379375	1.17034e-07	1.17034e-07	1	0	0	1	0	0
AAAGGAGG	70	450	8	49.1343	1055580974	125	414921688	3600	6.42857	1.42467	9.15858	1.08454	0.0732686	0.00867634	0.411429	6.94107e-08	6.94107e-08	1	0	0	1	0	0
AAAGGAGGACG	15	69	11	49.1343	1055580974	125	414921688	759	4.6	0.305286	1.40431	0.166296	0.0154475	0.00182926	0.4048	1.46341e-08	1.46341e-08	1	0	0	1	0	0
AAAGGAGGAGG	2	12	11	49.1343	1055580974	125	414921688	132	6	0.0407048	0.244229	0.0289211	0.00268652	0.000318132	0.528	2.54506e-09	2.54506e-09	1	0	0	1	1	0
AAAGGC	29	216	6	49.1343	1055580974	125	414921688	1296	7.44828	0.590219	4.39612	0.52058	0.0263767	0.00312348	0.357517	2.49878e-08	2.49878e-08	1	0	0	1	0	0
AAAGGCAAGG	118	545	10	49.1343	1055580974	125	414921688	5450	4.61864	2.40158	11.0921	1.3135	0.110921	0.013135	0.369492	1.0508e-07	1.0508e-07	1	0	0	1	0	0
AAAGGCC	1	4	7	49.1343	1055580974	125	414921688	28	4	0.0203524	0.0814096	0.00964037	0.000569867	6.74826e-05	0.224	5.39861e-10	5.39861e-10	1	0	0	1	0	0
AAAGGCCCACAACCAACC	34	152	18	49.1343	1055580974	125	414921688	2736	4.47059	0.691981	3.09356	0.366334	0.0556841	0.00659402	0.643765	5.27521e-08	5.27521e-08	1	0	0	1	1	0
AAAGGCGGACGGGG	1	4	14	49.1343	1055580974	125	414921688	56	4	0.0203524	0.0814096	0.00964037	0.00113973	0.000134965	0.448	1.07972e-09	1.07972e-09	1	0	0	1	0	0
AAAGGCTACC	16	109	10	49.1343	1055580974	125	414921688	1090	6.8125	0.325638	2.21841	0.2627	0.0221841	0.002627	0.545	2.1016e-08	2.1016e-08	1	0	0	1	1	0
AAAGGG	1377	10711	6	49.1343	1055580974	125	414921688	64266	7.7785	28.0252	217.994	25.8145	1.30797	0.154887	0.373368	1.2391e-06	1.2391e-06	1	0	0	1	0	0
AAAGGGAACACGGGGG	20	93	16	49.1343	1055580974	125	414921688	1488	4.65	0.407048	1.89277	0.224139	0.0302844	0.00358622	0.5952	2.86898e-08	2.86898e-08	1	0	0	1	1	0
AAAGGGAAG	27	248	9	49.1343	1055580974	125	414921688	2232	9.18519	0.549515	5.04739	0.597703	0.0454265	0.00537933	0.661333	4.30346e-08	4.30346e-08	1	0	0	1	1	0
AAAGGGAAGAAG	5	33	12	49.1343	1055580974	125	414921688	396	6.6	0.101762	0.671629	0.0795331	0.00805955	0.000954397	0.6336	7.63518e-09	7.63518e-09	1	0	0	1	1	0
AAAGGGAAGAGGG	4	22	13	49.1343	1055580974	125	414921688	286	5.5	0.0814096	0.447753	0.0530221	0.00582078	0.000689287	0.572	5.51429e-09	5.51429e-09	1	0	0	1	1	0
AAAGGGAAGG	190	1290	10	49.1343	1055580974	125	414921688	12900	6.78947	3.86695	26.2546	3.10902	0.262546	0.0310902	0.543158	2.48722e-07	2.48722e-07	1	0	0	1	1	0
AAAGGGAAGGCG	7	31	12	49.1343	1055580974	125	414921688	372	4.42857	0.142467	0.630924	0.0747129	0.00757109	0.000896555	0.425143	7.17244e-09	7.17244e-09	1	0	0	1	0	0
AAAGGGAAGGGAAGAGG	5	26	17	49.1343	1055580974	125	414921688	442	5.2	0.101762	0.529162	0.0626624	0.00899576	0.00106526	0.7072	8.52209e-09	8.52209e-09	1	0	0	1	1	0
AAAGGGACAGGG	9	45	12	49.1343	1055580974	125	414921688	540	5	0.183172	0.915858	0.108454	0.0109903	0.00130145	0.48	1.04116e-08	1.04116e-08	1	0	0	1	0	0
AAAGGGAG	51	212	8	49.1343	1055580974	125	414921688	1696	4.15686	1.03797	4.31471	0.51094	0.0345177	0.00408752	0.266039	3.27001e-08	3.27001e-08	1	0	0	1	0	0
AAAGGGAGAGAG	14	103	12	49.1343	1055580974	125	414921688	1236	7.35714	0.284933	2.0963	0.24824	0.0251556	0.00297888	0.706286	2.3831e-08	2.3831e-08	1	0	0	1	1	0
AAAGGGAGG	38	231	9	49.1343	1055580974	125	414921688	2079	6.07895	0.773391	4.7014	0.556732	0.0423126	0.00501058	0.437684	4.00847e-08	4.00847e-08	1	0	0	1	0	0
AAAGGGAGGG	14	59	10	49.1343	1055580974	125	414921688	590	4.21429	0.284933	1.20079	0.142196	0.0120079	0.00142196	0.337143	1.13756e-08	1.13756e-08	1	0	0	1	0	0
AAAGGGCGGG	9	36	10	49.1343	1055580974	125	414921688	360	4	0.183172	0.732686	0.0867634	0.00732686	0.000867634	0.32	6.94107e-09	6.94107e-09	1	0	0	1	0	0
AAAGGGG	47	266	7	49.1343	1055580974	125	414921688	1862	5.65957	0.956562	5.41374	0.641085	0.0378961	0.00448759	0.316936	3.59008e-08	3.59008e-08	1	0	0	1	0	0
AAAGGGGAAGCAACGGGG	3	13	18	49.1343	1055580974	125	414921688	234	4.33333	0.0610572	0.264581	0.0313312	0.00476246	0.000563962	0.624	4.51169e-09	4.51169e-09	1	0	0	1	1	0
AAAGGGGAAGG	2	8	11	49.1343	1055580974	125	414921688	88	4	0.0407048	0.162819	0.0192807	0.00179101	0.000212088	0.352	1.69671e-09	1.69671e-09	1	0	0	1	0	0
AAAGGGGACGGAT	33	146	13	49.1343	1055580974	125	414921688	1898	4.42424	0.671629	2.97145	0.351874	0.0386288	0.00457436	0.460121	3.65949e-08	3.65949e-08	1	0	0	1	0	0
AAAGGGGAGAGG	3	13	12	49.1343	1055580974	125	414921688	156	4.33333	0.0610572	0.264581	0.0313312	0.00317497	0.000375975	0.416	3.0078e-09	3.0078e-09	1	0	0	1	0	0
AAAGGGGAGG	3	16	10	49.1343	1055580974	125	414921688	160	5.33333	0.0610572	0.325638	0.0385615	0.00325638	0.000385615	0.426667	3.08492e-09	3.08492e-09	1	0	0	1	0	0
AAAGGGGAGGGAAGG	5	26	15	49.1343	1055580974	125	414921688	390	5.2	0.101762	0.529162	0.0626624	0.00793743	0.000939936	0.624	7.51949e-09	7.51949e-09	1	0	0	1	1	0
AAAGGGGGAAGCGACGGGG	2	8	19	49.1343	1055580974	125	414921688	152	4	0.0407048	0.162819	0.0192807	0.00309356	0.000366334	0.608	2.93067e-09	2.93067e-09	1	0	0	1	1	0
AAAGGGGGAAGGAG	23	128	14	49.1343	1055580974	125	414921688	1792	5.56522	0.468105	2.60511	0.308492	0.0364715	0.00431889	0.623304	3.45511e-08	3.45511e-08	1	0	0	1	1	0
AAAGGGGGACGCGG	3	15	14	49.1343	1055580974	125	414921688	210	5	0.0610572	0.305286	0.0361514	0.004274	0.00050612	0.56	4.04896e-09	4.04896e-09	1	0	0	1	1	0
AAAGGGGGAGG	2	8	11	49.1343	1055580974	125	414921688	88	4	0.0407048	0.162819	0.0192807	0.00179101	0.000212088	0.352	1.69671e-09	1.69671e-09	1	0	0	1	0	0
AAAGGGGTGTG	1	4	11	49.1343	1055580974	125	414921688	44	4	0.0203524	0.0814096	0.00964037	0.000895505	0.000106044	0.352	8.48353e-10	8.48353e-10	1	0	0	1	0	0
AAAGGGTAGG	3	17	10	49.1343	1055580974	125	414921688	170	5.66667	0.0610572	0.345991	0.0409716	0.00345991	0.000409716	0.453333	3.27773e-09	3.27773e-09	1	0	0	1	0	0
AAAGGT	1	4	6	49.1343	1055580974	125	414921688	24	4	0.0203524	0.0814096	0.00964037	0.000488457	5.78422e-05	0.192	4.62738e-10	4.62738e-10	1	0	0	1	0	0
AAAGGTAAGG	2	13	10	49.1343	1055580974	125	414921688	130	6.5	0.0407048	0.264581	0.0313312	0.00264581	0.000313312	0.52	2.5065e-09	2.5065e-09	1	0	0	1	1	0
AAAGGTC	1	4	7	49.1343	1055580974	125	414921688	28	4	0.0203524	0.0814096	0.00964037	0.000569867	6.74826e-05	0.224	5.39861e-10	5.39861e-10	1	0	0	1	0	0
AAAGGTCCT	128	527	9	49.1343	1055580974	125	414921688	4743	4.11719	2.60511	10.7257	1.27012	0.0965314	0.0114311	0.296438	9.14486e-08	9.14486e-08	1	0	0	1	0	0
AAAGT	11	67	5	49.1343	1055580974	125	414921688	335	6.09091	0.223876	1.36361	0.161476	0.00681805	0.000807381	0.243636	6.45905e-09	6.45905e-09	1	0	0	1	0	0
AAAGTAACGGG	63	584	11	49.1343	1055580974	125	414921688	6424	9.26984	1.2822	11.8858	1.40749	0.130744	0.0154824	0.815746	1.2386e-07	1.2386e-07	1	0	0	1	1	0
AAAGTAC	2	8	7	49.1343	1055580974	125	414921688	56	4	0.0407048	0.162819	0.0192807	0.00113973	0.000134965	0.224	1.07972e-09	1.07972e-09	1	0	0	1	0	0
AAAGTACGC	22	109	9	49.1343	1055580974	125	414921688	981	4.95455	0.447753	2.21841	0.2627	0.0199657	0.0023643	0.356727	1.89144e-08	1.89144e-08	1	0	0	1	0	0
AAAGTCAGGGCATCTACAG	11	54	19	49.1343	1055580974	125	414921688	1026	4.90909	0.223876	1.09903	0.130145	0.0208816	0.00247276	0.746182	1.9782e-08	1.9782e-08	1	0	0	1	1	0
AAAGTCCAACCCTAACCCT	4	17	19	49.1343	1055580974	125	414921688	323	4.25	0.0814096	0.345991	0.0409716	0.00657382	0.00077846	0.646	6.22768e-09	6.22768e-09	1	0	0	1	1	0
AAAGTCTAACCCC	5	21	13	49.1343	1055580974	125	414921688	273	4.2	0.101762	0.4274	0.050612	0.0055562	0.000657955	0.4368	5.26364e-09	5.26364e-09	1	0	0	1	0	0
AAAGTGGCCCC	3	12	11	49.1343	1055580974	125	414921688	132	4	0.0610572	0.244229	0.0289211	0.00268652	0.000318132	0.352	2.54506e-09	2.54506e-09	1	0	0	1	0	0
AAAGTGGGGGGAGAG	2	8	15	49.1343	1055580974	125	414921688	120	4	0.0407048	0.162819	0.0192807	0.00244229	0.000289211	0.48	2.31369e-09	2.31369e-09	1	0	0	1	0	0
AAAT	24614	170893	4	49.1343	1055580974	125	414921688	683572	6.94292	500.954	3478.08	411.868	13.9123	1.64747	0.222173	1.31798e-05	1.31798e-05	1	1	0	0	0	0
AAATAAG	5	22	7	49.1343	1055580974	125	414921688	154	4.4	0.101762	0.447753	0.0530221	0.00313427	0.000371154	0.2464	2.96924e-09	2.96924e-09	1	0	0	1	0	0
AAATAAT	19	76	7	49.1343	1055580974	125	414921688	532	4	0.386695	1.54678	0.183167	0.0108275	0.00128217	0.224	1.02574e-08	1.02574e-08	1	0	0	1	0	0
AAATAATCATAGAATC	60	371	16	49.1343	1055580974	125	414921688	5936	6.18333	1.22114	7.55074	0.894145	0.120812	0.0143063	0.791467	1.14451e-07	1.14451e-07	1	0	0	1	1	0
AAATAC	11	54	6	49.1343	1055580974	125	414921688	324	4.90909	0.223876	1.09903	0.130145	0.00659417	0.00078087	0.235636	6.24696e-09	6.24696e-09	1	0	0	1	0	0
AAATACACGTATAGT	35	243	15	49.1343	1055580974	125	414921688	3645	6.94286	0.712334	4.94563	0.585653	0.0741845	0.00878479	0.833143	7.02783e-08	7.02783e-08	1	0	0	1	1	0
AAATACTATTATATAT	1	4	16	49.1343	1055580974	125	414921688	64	4	0.0203524	0.0814096	0.00964037	0.00130255	0.000154246	0.512	1.23397e-09	1.23397e-09	1	0	0	1	1	0
AAATACTCAACGG	21	88	13	49.1343	1055580974	125	414921688	1144	4.19048	0.4274	1.79101	0.212088	0.0232831	0.00275715	0.43581	2.20572e-08	2.20572e-08	1	0	0	1	0	0
AAATAG	72	504	6	49.1343	1055580974	125	414921688	3024	7	1.46537	10.2576	1.21469	0.0615456	0.00728812	0.336	5.8305e-08	5.8305e-08	1	0	0	1	0	0
AAATAT	169	1170	6	49.1343	1055580974	125	414921688	7020	6.92308	3.43955	23.8123	2.81981	0.142874	0.0169189	0.332308	1.35351e-07	1.35351e-07	1	0	0	1	0	0
AAATATATACATATGTG	4	17	17	49.1343	1055580974	125	414921688	289	4.25	0.0814096	0.345991	0.0409716	0.00588184	0.000696517	0.578	5.57214e-09	5.57214e-09	1	0	0	1	1	0
AAATATATAT	10	44	10	49.1343	1055580974	125	414921688	440	4.4	0.203524	0.895505	0.106044	0.00895505	0.00106044	0.352	8.48353e-09	8.48353e-09	1	0	0	1	0	0
AAATATT	12	74	7	49.1343	1055580974	125	414921688	518	6.16667	0.244229	1.50608	0.178347	0.0105425	0.00124843	0.345333	9.98743e-09	9.98743e-09	1	0	0	1	0	0
AAATATTAAT	7	29	10	49.1343	1055580974	125	414921688	290	4.14286	0.142467	0.590219	0.0698927	0.00590219	0.000698927	0.331429	5.59142e-09	5.59142e-09	1	0	0	1	0	0
AAATC	78	474	5	49.1343	1055580974	125	414921688	2370	6.07692	1.58749	9.64703	1.14238	0.0482352	0.00571192	0.243077	4.56954e-08	4.56954e-08	1	0	0	1	0	0
AAATCCACAGCCATCACTGT	12	50	20	49.1343	1055580974	125	414921688	1000	4.16667	0.244229	1.01762	0.120505	0.0203524	0.00241009	0.666667	1.92807e-08	1.92807e-08	1	0	0	1	1	0
AAATCCACAGCCATCATTGT	45	251	20	49.1343	1055580974	125	414921688	5020	5.57778	0.915858	5.10845	0.604933	0.102169	0.0120987	0.892444	9.67893e-08	9.67893e-08	1	0	0	1	1	0
AAATCCACAGCCGTCATTGT	65	322	20	49.1343	1055580974	125	414921688	6440	4.95385	1.32291	6.55347	0.77605	0.131069	0.015521	0.792615	1.24168e-07	1.24168e-07	1	0	0	1	1	0
AAATCCATAGCCACCACTGT	98	508	20	49.1343	1055580974	125	414921688	10160	5.18367	1.99453	10.339	1.22433	0.20678	0.0244865	0.829388	1.95892e-07	1.95892e-07	1	0	0	1	1	0
AAATCCATAGCCACCATTGT	15	85	20	49.1343	1055580974	125	414921688	1700	5.66667	0.305286	1.72995	0.204858	0.0345991	0.00409716	0.906667	3.27773e-08	3.27773e-08	1	0	0	1	1	0
AAATCCATAGCCAGCATTGT	6	33	20	49.1343	1055580974	125	414921688	660	5.5	0.122114	0.671629	0.0795331	0.0134326	0.00159066	0.88	1.27253e-08	1.27253e-08	1	0	0	1	1	0
AAATCCATAGCCATCACTGT	120	682	20	49.1343	1055580974	125	414921688	13640	5.68333	2.44229	13.8803	1.64368	0.277607	0.0328737	0.909333	2.62989e-07	2.62989e-07	1	0	0	1	1	0
AAATCCATAGCCATCAGTGT	21	101	20	49.1343	1055580974	125	414921688	2020	4.80952	0.4274	2.05559	0.243419	0.0411118	0.00486839	0.769524	3.89471e-08	3.89471e-08	1	0	0	1	1	0
AAATCCATAGCCATCATTGG	1	4	20	49.1343	1055580974	125	414921688	80	4	0.0203524	0.0814096	0.00964037	0.00162819	0.000192807	0.64	1.54246e-09	1.54246e-09	1	0	0	1	1	0
AAATCCATAGCCATCATTGT	6512	37000	20	49.1343	1055580974	125	414921688	740000	5.68182	132.535	753.038	89.1735	15.0608	1.78347	0.909091	1.42678e-05	1.42678e-05	1	0	0	1	1	0
AAATCCATAGCCATCCTTGT	7	42	20	49.1343	1055580974	125	414921688	840	6	0.142467	0.8548	0.101224	0.017096	0.00202448	0.96	1.61958e-08	1.61958e-08	1	0	0	1	1	0
AAATCCATAGCCATCGTTGT	118	652	20	49.1343	1055580974	125	414921688	13040	5.52542	2.40158	13.2698	1.57138	0.265395	0.0314276	0.884068	2.51421e-07	2.51421e-07	1	0	0	1	1	0
AAATCCATAGCCATTGT	2778	18092	17	49.1343	1055580974	125	414921688	307564	6.5126	56.5389	368.215	43.6034	6.25966	0.741258	0.885713	5.93006e-06	5.93006e-06	1	0	0	1	1	0
AAATCCATAGCCGCCATGGT	22	88	20	49.1343	1055580974	125	414921688	1760	4	0.447753	1.79101	0.212088	0.0358202	0.00424176	0.64	3.39341e-08	3.39341e-08	1	0	0	1	1	0
AAATCCATAGCCGCCATTGT	76	376	20	49.1343	1055580974	125	414921688	7520	4.94737	1.54678	7.6525	0.906195	0.15305	0.0181239	0.791579	1.44991e-07	1.44991e-07	1	0	0	1	1	0
AAATCCATAGCCGTCATTGT	44	242	20	49.1343	1055580974	125	414921688	4840	5.5	0.895505	4.92528	0.583243	0.0985056	0.0116649	0.88	9.33188e-08	9.33188e-08	1	0	0	1	1	0
AAATCCATAGCCTTCACTGT	6	36	20	49.1343	1055580974	125	414921688	720	6	0.122114	0.732686	0.0867634	0.0146537	0.00173527	0.96	1.38821e-08	1.38821e-08	1	0	0	1	1	0
AAATCCATCGCCATCACTGT	1	6	20	49.1343	1055580974	125	414921688	120	6	0.0203524	0.122114	0.0144606	0.00244229	0.000289211	0.96	2.31369e-09	2.31369e-09	1	0	0	1	1	0
AAATCCATCGCCATCATTGT	3	14	20	49.1343	1055580974	125	414921688	280	4.66667	0.0610572	0.284933	0.0337413	0.00569867	0.000674826	0.746667	5.39861e-09	5.39861e-09	1	0	0	1	1	0
AAATCCC	68	315	7	49.1343	1055580974	125	414921688	2205	4.63235	1.38396	6.411	0.759179	0.044877	0.00531426	0.259412	4.2514e-08	4.2514e-08	1	0	0	1	0	0
AAATCCGTAGCCATCACTGT	68	364	20	49.1343	1055580974	125	414921688	7280	5.35294	1.38396	7.40827	0.877274	0.148165	0.0175455	0.856471	1.40364e-07	1.40364e-07	1	0	0	1	1	0
AAATCCGTAGCCATCATTGT	396	2222	20	49.1343	1055580974	125	414921688	44440	5.61111	8.05955	45.223	5.35523	0.90446	0.107105	0.897778	8.56836e-07	8.56836e-07	1	0	0	1	1	0
AAATCT	11	101	6	49.1343	1055580974	125	414921688	606	9.18182	0.223876	2.05559	0.243419	0.0123335	0.00146052	0.440727	1.16841e-08	1.16841e-08	1	0	0	1	0	0
AAATCTTGGGACTCTTATATG	2	10	21	49.1343	1055580974	125	414921688	210	5	0.0407048	0.203524	0.0241009	0.004274	0.00050612	0.84	4.04896e-09	4.04896e-09	1	0	0	1	1	0
AAATG	440	3122	5	49.1343	1055580974	125	414921688	15610	7.09545	8.95505	63.5402	7.52431	0.317701	0.0376216	0.283818	3.00972e-07	3.00972e-07	1	0	0	1	0	0
AAATGAT	4	16	7	49.1343	1055580974	125	414921688	112	4	0.0814096	0.325638	0.0385615	0.00227947	0.00026993	0.224	2.15944e-09	2.15944e-09	1	0	0	1	0	0
AAATGC	31	157	6	49.1343	1055580974	125	414921688	942	5.06452	0.630924	3.19533	0.378385	0.019172	0.00227031	0.243097	1.81625e-08	1.81625e-08	1	0	0	1	0	0
AAATGCATAGCCATTGT	6	28	17	49.1343	1055580974	125	414921688	476	4.66667	0.122114	0.569867	0.0674826	0.00968774	0.0011472	0.634667	9.17764e-09	9.17764e-09	1	0	0	1	1	0
AAATGG	60	377	6	49.1343	1055580974	125	414921688	2262	6.28333	1.22114	7.67285	0.908605	0.0460371	0.00545163	0.3016	4.3613e-08	4.3613e-08	1	0	0	1	0	0
AAATGGGATGG	1	9	11	49.1343	1055580974	125	414921688	99	9	0.0203524	0.183172	0.0216908	0.00201489	0.000238599	0.792	1.90879e-09	1.90879e-09	1	0	0	1	1	0
AAATGGTGGG	29	210	10	49.1343	1055580974	125	414921688	2100	7.24138	0.590219	4.274	0.50612	0.04274	0.0050612	0.57931	4.04896e-08	4.04896e-08	1	0	0	1	1	0
AAATGT	23	92	6	49.1343	1055580974	125	414921688	552	4	0.468105	1.87242	0.221729	0.0112345	0.00133037	0.192	1.0643e-08	1.0643e-08	1	0	0	1	0	0
AAATGTGAGG	8	39	10	49.1343	1055580974	125	414921688	390	4.875	0.162819	0.793743	0.0939936	0.00793743	0.000939936	0.39	7.51949e-09	7.51949e-09	1	0	0	1	0	0
AAATT	169	953	5	49.1343	1055580974	125	414921688	4765	5.63905	3.43955	19.3958	2.29682	0.0969791	0.0114841	0.225562	9.18728e-08	9.18728e-08	1	0	0	1	0	0
AAATTAC	11	44	7	49.1343	1055580974	125	414921688	308	4	0.223876	0.895505	0.106044	0.00626854	0.000742309	0.224	5.93847e-09	5.93847e-09	1	0	0	1	0	0
AAATTAT	13	57	7	49.1343	1055580974	125	414921688	399	4.38462	0.264581	1.16009	0.137375	0.0081206	0.000961627	0.245538	7.69302e-09	7.69302e-09	1	0	0	1	0	0
AAATTC	6	24	6	49.1343	1055580974	125	414921688	144	4	0.122114	0.488457	0.0578422	0.00293074	0.000347053	0.192	2.77643e-09	2.77643e-09	1	0	0	1	0	0
AAATTCCGAATTCC	6	24	14	49.1343	1055580974	125	414921688	336	4	0.122114	0.488457	0.0578422	0.0068384	0.000809791	0.448	6.47833e-09	6.47833e-09	1	0	0	1	0	0
AAATTGGGGAG	5	20	11	49.1343	1055580974	125	414921688	220	4	0.101762	0.407048	0.0482019	0.00447753	0.000530221	0.352	4.24176e-09	4.24176e-09	1	0	0	1	0	0
AAATTT	34	154	6	49.1343	1055580974	125	414921688	924	4.52941	0.691981	3.13427	0.371154	0.0188056	0.00222693	0.217412	1.78154e-08	1.78154e-08	1	0	0	1	0	0
AAC	4768	41184	3	49.1343	1055580974	125	414921688	123552	8.63758	97.0402	838.193	99.2573	2.51458	0.297772	0.207302	2.38217e-06	2.38217e-06	1	0	0	0	0	0
AACAACAACAACAACAGCCCAC	1	4	22	49.1343	1055580974	125	414921688	88	4	0.0203524	0.0814096	0.00964037	0.00179101	0.000212088	0.704	1.69671e-09	1.69671e-09	1	0	0	1	1	0
AACAACAACC	5	30	10	49.1343	1055580974	125	414921688	300	6	0.101762	0.610572	0.0723028	0.00610572	0.000723028	0.48	5.78422e-09	5.78422e-09	1	0	0	1	0	0
AACAACGC	4	16	8	49.1343	1055580974	125	414921688	128	4	0.0814096	0.325638	0.0385615	0.00260511	0.000308492	0.256	2.46794e-09	2.46794e-09	1	0	0	1	0	0
AACAAG	1	4	6	49.1343	1055580974	125	414921688	24	4	0.0203524	0.0814096	0.00964037	0.000488457	5.78422e-05	0.192	4.62738e-10	4.62738e-10	1	0	0	1	0	0
AACAAGGACTGATGG	10	40	15	49.1343	1055580974	125	414921688	600	4	0.203524	0.814096	0.0964037	0.0122114	0.00144606	0.48	1.15684e-08	1.15684e-08	1	0	0	1	0	0
AACAAGTAAT	37	344	10	49.1343	1055580974	125	414921688	3440	9.2973	0.753038	7.00122	0.829072	0.0700122	0.00829072	0.743784	6.63258e-08	6.63258e-08	1	0	0	1	1	0
AACAAT	26	109	6	49.1343	1055580974	125	414921688	654	4.19231	0.529162	2.21841	0.2627	0.0133105	0.0015762	0.201231	1.26096e-08	1.26096e-08	1	0	0	1	0	0
AACAATTGATATT	111	880	13	49.1343	1055580974	125	414921688	11440	7.92793	2.25912	17.9101	2.12088	0.232831	0.0275715	0.824505	2.20572e-07	2.20572e-07	1	0	0	1	1	0
AACAC	73	501	5	49.1343	1055580974	125	414921688	2505	6.86301	1.48572	10.1965	1.20746	0.0509827	0.00603728	0.274521	4.82983e-08	4.82983e-08	1	0	0	1	0	0
AACACAACGCGCGCC	7	33	15	49.1343	1055580974	125	414921688	495	4.71429	0.142467	0.671629	0.0795331	0.0100744	0.001193	0.565714	9.54397e-09	9.54397e-09	1	0	0	1	1	0
AACACAAGGCGCGCC	31	170	15	49.1343	1055580974	125	414921688	2550	5.48387	0.630924	3.45991	0.409716	0.0518986	0.00614574	0.658065	4.91659e-08	4.91659e-08	1	0	0	1	1	0
AACACACAC	572	4975	9	49.1343	1055580974	125	414921688	44775	8.69755	11.6416	101.253	11.9902	0.911278	0.107912	0.626224	8.63295e-07	8.63295e-07	1	0	0	1	1	0
AACACACACC	7	42	10	49.1343	1055580974	125	414921688	420	6	0.142467	0.8548	0.101224	0.008548	0.00101224	0.48	8.09791e-09	8.09791e-09	1	0	0	1	0	0
AACACACACCAC	12	101	12	49.1343	1055580974	125	414921688	1212	8.41667	0.244229	2.05559	0.243419	0.0246671	0.00292103	0.808	2.33683e-08	2.33683e-08	1	0	0	1	1	0
AACACACAGC	36	316	10	49.1343	1055580974	125	414921688	3160	8.77778	0.732686	6.43136	0.761589	0.0643136	0.00761589	0.702222	6.09272e-08	6.09272e-08	1	0	0	1	1	0
AACACACAGCGCGCC	251	1331	15	49.1343	1055580974	125	414921688	19965	5.30279	5.10845	27.089	3.20783	0.406335	0.0481175	0.636335	3.8494e-07	3.8494e-07	1	0	0	1	1	0
AACACACCC	7	65	9	49.1343	1055580974	125	414921688	585	9.28571	0.142467	1.32291	0.156656	0.0119061	0.0014099	0.668571	1.12792e-08	1.12792e-08	1	0	0	1	1	0
AACACACGGCGCGCC	12	54	15	49.1343	1055580974	125	414921688	810	4.5	0.244229	1.09903	0.130145	0.0164854	0.00195218	0.54	1.56174e-08	1.56174e-08	1	0	0	1	1	0
AACACAGAACATTCT	27	141	15	49.1343	1055580974	125	414921688	2115	5.22222	0.549515	2.86969	0.339823	0.0430453	0.00509735	0.626667	4.07788e-08	4.07788e-08	1	0	0	1	1	0
AACACAGTCCAACCC	1	4	15	49.1343	1055580974	125	414921688	60	4	0.0203524	0.0814096	0.00964037	0.00122114	0.000144606	0.48	1.15684e-09	1.15684e-09	1	0	0	1	0	0
AACACAGTGCAATGC	1	4	15	49.1343	1055580974	125	414921688	60	4	0.0203524	0.0814096	0.00964037	0.00122114	0.000144606	0.48	1.15684e-09	1.15684e-09	1	0	0	1	0	0
AACACC	6	24	6	49.1343	1055580974	125	414921688	144	4	0.122114	0.488457	0.0578422	0.00293074	0.000347053	0.192	2.77643e-09	2.77643e-09	1	0	0	1	0	0
AACACCACAC	67	537	10	49.1343	1055580974	125	414921688	5370	8.01493	1.36361	10.9292	1.29422	0.109292	0.0129422	0.641194	1.03538e-07	1.03538e-07	1	0	0	1	1	0
AACACCACCACAC	12	75	13	49.1343	1055580974	125	414921688	975	6.25	0.244229	1.52643	0.180757	0.0198436	0.00234984	0.65	1.87987e-08	1.87987e-08	1	0	0	1	1	0
AACACCACTGGG	3	22	12	49.1343	1055580974	125	414921688	264	7.33333	0.0610572	0.447753	0.0530221	0.00537303	0.000636265	0.704	5.09012e-09	5.09012e-09	1	0	0	1	1	0
AACACCC	1	4	7	49.1343	1055580974	125	414921688	28	4	0.0203524	0.0814096	0.00964037	0.000569867	6.74826e-05	0.224	5.39861e-10	5.39861e-10	1	0	0	1	0	0
AACACCCCAC	2	8	10	49.1343	1055580974	125	414921688	80	4	0.0407048	0.162819	0.0192807	0.00162819	0.000192807	0.32	1.54246e-09	1.54246e-09	1	0	0	1	0	0
AACACCGC	2	8	8	49.1343	1055580974	125	414921688	64	4	0.0407048	0.162819	0.0192807	0.00130255	0.000154246	0.256	1.23397e-09	1.23397e-09	1	0	0	1	0	0
AACACGGGGACGGG	31	124	14	49.1343	1055580974	125	414921688	1736	4	0.630924	2.5237	0.298852	0.0353317	0.00418392	0.448	3.34714e-08	3.34714e-08	1	0	0	1	0	0
AACACGT	10	78	7	49.1343	1055580974	125	414921688	546	7.8	0.203524	1.58749	0.187987	0.0111124	0.00131591	0.4368	1.05273e-08	1.05273e-08	1	0	0	1	0	0
AACACGTAACGCGCCTGT	5	22	18	49.1343	1055580974	125	414921688	396	4.4	0.101762	0.447753	0.0530221	0.00805955	0.000954397	0.6336	7.63518e-09	7.63518e-09	1	0	0	1	1	0
AACACT	4	16	6	49.1343	1055580974	125	414921688	96	4	0.0814096	0.325638	0.0385615	0.00195383	0.000231369	0.192	1.85095e-09	1.85095e-09	1	0	0	1	0	0
AACAG	263	1699	5	49.1343	1055580974	125	414921688	8495	6.46008	5.35268	34.5787	4.09475	0.172894	0.0204737	0.258403	1.6379e-07	1.6379e-07	1	0	0	1	0	0
AACAGACCTCCTAGAG	43	220	16	49.1343	1055580974	125	414921688	3520	5.11628	0.875153	4.47753	0.530221	0.0716404	0.00848353	0.654884	6.78682e-08	6.78682e-08	1	0	0	1	1	0
AACAGAGGGG	13	78	10	49.1343	1055580974	125	414921688	780	6	0.264581	1.58749	0.187987	0.0158749	0.00187987	0.48	1.5039e-08	1.5039e-08	1	0	0	1	0	0
AACAGC	1	4	6	49.1343	1055580974	125	414921688	24	4	0.0203524	0.0814096	0.00964037	0.000488457	5.78422e-05	0.192	4.62738e-10	4.62738e-10	1	0	0	1	0	0
AACAGCACAC	64	515	10	49.1343	1055580974	125	414921688	5150	8.04688	1.30255	10.4815	1.2412	0.104815	0.012412	0.64375	9.92958e-08	9.92958e-08	1	0	0	1	1	0
AACAGCACCAC	1	7	11	49.1343	1055580974	125	414921688	77	7	0.0203524	0.142467	0.0168707	0.00156713	0.000185577	0.616	1.48462e-09	1.48462e-09	1	0	0	1	1	0
AACAGCCCATCCAAGAACCC	1	4	20	49.1343	1055580974	125	414921688	80	4	0.0203524	0.0814096	0.00964037	0.00162819	0.000192807	0.64	1.54246e-09	1.54246e-09	1	0	0	1	1	0
AACAGCGCCAC	2	18	11	49.1343	1055580974	125	414921688	198	9	0.0407048	0.366343	0.0433817	0.00402977	0.000477198	0.792	3.81759e-09	3.81759e-09	1	0	0	1	1	0
AACAGG	16	129	6	49.1343	1055580974	125	414921688	774	8.0625	0.325638	2.62546	0.310902	0.0157527	0.00186541	0.387	1.49233e-08	1.49233e-08	1	0	0	1	0	0
AACAGGT	2	10	7	49.1343	1055580974	125	414921688	70	5	0.0407048	0.203524	0.0241009	0.00142467	0.000168707	0.28	1.34965e-09	1.34965e-09	1	0	0	1	0	0
AACAGTT	2	8	7	49.1343	1055580974	125	414921688	56	4	0.0407048	0.162819	0.0192807	0.00113973	0.000134965	0.224	1.07972e-09	1.07972e-09	1	0	0	1	0	0
AACAT	93	757	5	49.1343	1055580974	125	414921688	3785	8.13978	1.89277	15.4068	1.82444	0.0770338	0.0091222	0.325591	7.29776e-08	7.29776e-08	1	0	0	1	0	0
AACATACATGAG	14	75	12	49.1343	1055580974	125	414921688	900	5.35714	0.284933	1.52643	0.180757	0.0183172	0.00216908	0.514286	1.73527e-08	1.73527e-08	1	0	0	1	1	0
AACATAT	6	24	7	49.1343	1055580974	125	414921688	168	4	0.122114	0.488457	0.0578422	0.0034192	0.000404896	0.224	3.23917e-09	3.23917e-09	1	0	0	1	0	0
AACATC	1	5	6	49.1343	1055580974	125	414921688	30	5	0.0203524	0.101762	0.0120505	0.000610572	7.23028e-05	0.24	5.78422e-10	5.78422e-10	1	0	0	1	0	0
AACATCACCCC	2	10	11	49.1343	1055580974	125	414921688	110	5	0.0407048	0.203524	0.0241009	0.00223876	0.00026511	0.44	2.12088e-09	2.12088e-09	1	0	0	1	0	0
AACATCC	2	8	7	49.1343	1055580974	125	414921688	56	4	0.0407048	0.162819	0.0192807	0.00113973	0.000134965	0.224	1.07972e-09	1.07972e-09	1	0	0	1	0	0
AACATCCC	15	63	8	49.1343	1055580974	125	414921688	504	4.2	0.305286	1.2822	0.151836	0.0102576	0.00121469	0.2688	9.7175e-09	9.7175e-09	1	0	0	1	0	0
AACATGCAACATGTATGT	7	42	18	49.1343	1055580974	125	414921688	756	6	0.142467	0.8548	0.101224	0.0153864	0.00182203	0.864	1.45762e-08	1.45762e-08	1	0	0	1	1	0
AACATGCATGCAACATGT	17	75	18	49.1343	1055580974	125	414921688	1350	4.41176	0.345991	1.52643	0.180757	0.0274757	0.00325363	0.635294	2.6029e-08	2.6029e-08	1	0	0	1	1	0
AACATGG	9	36	7	49.1343	1055580974	125	414921688	252	4	0.183172	0.732686	0.0867634	0.0051288	0.000607344	0.224	4.85875e-09	4.85875e-09	1	0	0	1	0	0
AACATGGGAAG	19	77	11	49.1343	1055580974	125	414921688	847	4.05263	0.386695	1.56713	0.185577	0.0172385	0.00204135	0.356632	1.63308e-08	1.63308e-08	1	0	0	1	0	0
AACATGT	46	186	7	49.1343	1055580974	125	414921688	1302	4.04348	0.93621	3.78554	0.448277	0.0264988	0.00313794	0.226435	2.51035e-08	2.51035e-08	1	0	0	1	0	0
AACATGTAGTACTC	29	151	14	49.1343	1055580974	125	414921688	2114	5.2069	0.590219	3.07321	0.363924	0.043025	0.00509494	0.583172	4.07595e-08	4.07595e-08	1	0	0	1	1	0
AACATT	2	8	6	49.1343	1055580974	125	414921688	48	4	0.0407048	0.162819	0.0192807	0.000976915	0.000115684	0.192	9.25476e-10	9.25476e-10	1	0	0	1	0	0
AACC	567	3890	4	49.1343	1055580974	125	414921688	15560	6.86067	11.5398	79.1708	9.37526	0.316683	0.0375011	0.219541	3.00008e-07	3.00008e-07	1	0	0	0	0	0
AACCAC	1	4	6	49.1343	1055580974	125	414921688	24	4	0.0203524	0.0814096	0.00964037	0.000488457	5.78422e-05	0.192	4.62738e-10	4.62738e-10	1	0	0	1	0	0
AACCACAGGCAGGCCTGG	13	56	18	49.1343	1055580974	125	414921688	1008	4.30769	0.264581	1.13973	0.134965	0.0205152	0.00242937	0.620308	1.9435e-08	1.9435e-08	1	0	0	1	1	0
AACCACCCT	1	7	9	49.1343	1055580974	125	414921688	63	7	0.0203524	0.142467	0.0168707	0.0012822	0.000151836	0.504	1.21469e-09	1.21469e-09	1	0	0	1	1	0
AACCACGGCCCCACAG	1	4	16	49.1343	1055580974	125	414921688	64	4	0.0203524	0.0814096	0.00964037	0.00130255	0.000154246	0.512	1.23397e-09	1.23397e-09	1	0	0	1	1	0
AACCACGGCCCCATAG	2	8	16	49.1343	1055580974	125	414921688	128	4	0.0407048	0.162819	0.0192807	0.00260511	0.000308492	0.512	2.46794e-09	2.46794e-09	1	0	0	1	1	0
AACCAG	3	12	6	49.1343	1055580974	125	414921688	72	4	0.0610572	0.244229	0.0289211	0.00146537	0.000173527	0.192	1.38821e-09	1.38821e-09	1	0	0	1	0	0
AACCAT	39	210	6	49.1343	1055580974	125	414921688	1260	5.38462	0.793743	4.274	0.50612	0.025644	0.00303672	0.258462	2.42937e-08	2.42937e-08	1	0	0	1	0	0
AACCC	302	1627	5	49.1343	1055580974	125	414921688	8135	5.38742	6.14642	33.1133	3.92122	0.165567	0.0196061	0.215497	1.56849e-07	1.56849e-07	1	0	0	1	0	0
AACCCAACGG	1	4	10	49.1343	1055580974	125	414921688	40	4	0.0203524	0.0814096	0.00964037	0.000814096	9.64037e-05	0.32	7.7123e-10	7.7123e-10	1	0	0	1	0	0
AACCCAAGGTCT	20	119	12	49.1343	1055580974	125	414921688	1428	5.95	0.407048	2.42193	0.286801	0.0290632	0.00344161	0.5712	2.75329e-08	2.75329e-08	1	0	0	1	1	0
AACCCAATGTCT	2	10	12	49.1343	1055580974	125	414921688	120	5	0.0407048	0.203524	0.0241009	0.00244229	0.000289211	0.48	2.31369e-09	2.31369e-09	1	0	0	1	0	0
AACCCACGGTCT	6	33	12	49.1343	1055580974	125	414921688	396	5.5	0.122114	0.671629	0.0795331	0.00805955	0.000954397	0.528	7.63518e-09	7.63518e-09	1	0	0	1	1	0
AACCCAT	7	29	7	49.1343	1055580974	125	414921688	203	4.14286	0.142467	0.590219	0.0698927	0.00413154	0.000489249	0.232	3.91399e-09	3.91399e-09	1	0	0	1	0	0
AACCCC	284	1453	6	49.1343	1055580974	125	414921688	8718	5.1162	5.78008	29.572	3.50187	0.177432	0.0210112	0.245577	1.6809e-07	1.6809e-07	1	0	0	1	0	0
AACCCCAACGCTGACC	1	4	16	49.1343	1055580974	125	414921688	64	4	0.0203524	0.0814096	0.00964037	0.00130255	0.000154246	0.512	1.23397e-09	1.23397e-09	1	0	0	1	1	0
AACCCCAAGTCT	40	199	12	49.1343	1055580974	125	414921688	2388	4.975	0.814096	4.05013	0.479609	0.0486015	0.0057553	0.4776	4.60424e-08	4.60424e-08	1	0	0	1	0	0
AACCCCC	2	8	7	49.1343	1055580974	125	414921688	56	4	0.0407048	0.162819	0.0192807	0.00113973	0.000134965	0.224	1.07972e-09	1.07972e-09	1	0	0	1	0	0
AACCCCCATAC	1	4	11	49.1343	1055580974	125	414921688	44	4	0.0203524	0.0814096	0.00964037	0.000895505	0.000106044	0.352	8.48353e-10	8.48353e-10	1	0	0	1	0	0
AACCCCGCACAG	4	17	12	49.1343	1055580974	125	414921688	204	4.25	0.0814096	0.345991	0.0409716	0.00415189	0.000491659	0.408	3.93327e-09	3.93327e-09	1	0	0	1	0	0
AACCCCT	38	209	7	49.1343	1055580974	125	414921688	1463	5.5	0.773391	4.25365	0.50371	0.0297755	0.00352597	0.308	2.82077e-08	2.82077e-08	1	0	0	1	0	0
AACCCCTAAGGCT	13	96	13	49.1343	1055580974	125	414921688	1248	7.38462	0.264581	1.95383	0.231369	0.0253998	0.0030078	0.768	2.40624e-08	2.40624e-08	1	0	0	1	1	0
AACCCCTAAGTCT	17	108	13	49.1343	1055580974	125	414921688	1404	6.35294	0.345991	2.19806	0.26029	0.0285748	0.00338377	0.660706	2.70702e-08	2.70702e-08	1	0	0	1	1	0
AACCCCTACAACCCT	7	40	15	49.1343	1055580974	125	414921688	600	5.71429	0.142467	0.814096	0.0964037	0.0122114	0.00144606	0.685714	1.15684e-08	1.15684e-08	1	0	0	1	1	0
AACCCCTAGGTCT	4	20	13	49.1343	1055580974	125	414921688	260	5	0.0814096	0.407048	0.0482019	0.00529162	0.000626624	0.52	5.01299e-09	5.01299e-09	1	0	0	1	1	0
AACCCCTAGGTCTAACCCT	2	8	19	49.1343	1055580974	125	414921688	152	4	0.0407048	0.162819	0.0192807	0.00309356	0.000366334	0.608	2.93067e-09	2.93067e-09	1	0	0	1	1	0
AACCCCTCACTCT	1	4	13	49.1343	1055580974	125	414921688	52	4	0.0203524	0.0814096	0.00964037	0.00105832	0.000125325	0.416	1.0026e-09	1.0026e-09	1	0	0	1	0	0
AACCCG	34	147	6	49.1343	1055580974	125	414921688	882	4.32353	0.691981	2.9918	0.354284	0.0179508	0.0021257	0.207529	1.70056e-08	1.70056e-08	1	0	0	1	0	0
AACCCGTTGCCTAAGCCT	1	4	18	49.1343	1055580974	125	414921688	72	4	0.0203524	0.0814096	0.00964037	0.00146537	0.000173527	0.576	1.38821e-09	1.38821e-09	1	0	0	1	1	0
AACCCT	302235	3766008	6	49.1343	1055580974	125	414921688	22596048	12.4605	6151.2	76647.3	9076.43	459.884	54.4586	0.598105	0.000435669	0.000435669	1	1	1	1	1	1
AACCCTAACCCTAAGGCT	1	6	18	49.1343	1055580974	125	414921688	108	6	0.0203524	0.122114	0.0144606	0.00219806	0.00026029	0.864	2.08232e-09	2.08232e-09	1	0	0	1	1	0
AACCCTAACCCTAAGTCC	3	17	18	49.1343	1055580974	125	414921688	306	5.66667	0.0610572	0.345991	0.0409716	0.00622783	0.000737489	0.816	5.89991e-09	5.89991e-09	1	0	0	1	1	0
AACCCTAAGGCT	2	12	12	49.1343	1055580974	125	414921688	144	6	0.0407048	0.244229	0.0289211	0.00293074	0.000347053	0.576	2.77643e-09	2.77643e-09	1	0	0	1	1	0
AACCCTAAGTCT	45	236	12	49.1343	1055580974	125	414921688	2832	5.24444	0.915858	4.80316	0.568782	0.057638	0.00682538	0.503467	5.46031e-08	5.46031e-08	1	0	0	1	1	0
AACCCTAAGTCTAAGCCT	3	15	18	49.1343	1055580974	125	414921688	270	5	0.0610572	0.305286	0.0361514	0.00549515	0.000650725	0.72	5.2058e-09	5.2058e-09	1	0	0	1	1	0
AACCCTAAGTCTAAGTCT	43	174	18	49.1343	1055580974	125	414921688	3132	4.04651	0.875153	3.54132	0.419356	0.0637437	0.00754841	0.582698	6.03873e-08	6.03873e-08	1	0	0	1	1	0
AACCCTAATGTCT	5	32	13	49.1343	1055580974	125	414921688	416	6.4	0.101762	0.651276	0.077123	0.00846659	0.0010026	0.6656	8.02079e-09	8.02079e-09	1	0	0	1	1	0
AACCCTAATGTCTAAGTCT	9	36	19	49.1343	1055580974	125	414921688	684	4	0.183172	0.732686	0.0867634	0.013921	0.0016485	0.608	1.3188e-08	1.3188e-08	1	0	0	1	1	0
AACCCTAATGTGCCT	2	9	15	49.1343	1055580974	125	414921688	135	4.5	0.0407048	0.183172	0.0216908	0.00274757	0.000325363	0.54	2.6029e-09	2.6029e-09	1	0	0	1	1	0
AACCCTAC	24	254	8	49.1343	1055580974	125	414921688	2032	10.5833	0.488457	5.16951	0.612164	0.0413561	0.00489731	0.677333	3.91785e-08	3.91785e-08	1	0	0	1	1	0
AACCCTACACCTC	30	142	13	49.1343	1055580974	125	414921688	1846	4.73333	0.610572	2.89004	0.342233	0.0375705	0.00444903	0.492267	3.55923e-08	3.55923e-08	1	0	0	1	0	0
AACCCTAGGTCT	5	31	12	49.1343	1055580974	125	414921688	372	6.2	0.101762	0.630924	0.0747129	0.00757109	0.000896555	0.5952	7.17244e-09	7.17244e-09	1	0	0	1	1	0
AACCCTT	14	105	7	49.1343	1055580974	125	414921688	735	7.5	0.284933	2.137	0.25306	0.014959	0.00177142	0.42	1.41713e-08	1.41713e-08	1	0	0	1	0	0
AACCCTTAGTCT	1	6	12	49.1343	1055580974	125	414921688	72	6	0.0203524	0.122114	0.0144606	0.00146537	0.000173527	0.576	1.38821e-09	1.38821e-09	1	0	0	1	1	0
AACCG	10	52	5	49.1343	1055580974	125	414921688	260	5.2	0.203524	1.05832	0.125325	0.00529162	0.000626624	0.208	5.01299e-09	5.01299e-09	1	0	0	1	0	0
AACCGACC	25	216	8	49.1343	1055580974	125	414921688	1728	8.64	0.50881	4.39612	0.52058	0.0351689	0.00416464	0.55296	3.33171e-08	3.33171e-08	1	0	0	1	1	0
AACCGCAAG	1	4	9	49.1343	1055580974	125	414921688	36	4	0.0203524	0.0814096	0.00964037	0.000732686	8.67634e-05	0.288	6.94107e-10	6.94107e-10	1	0	0	1	0	0
AACCGCC	1	4	7	49.1343	1055580974	125	414921688	28	4	0.0203524	0.0814096	0.00964037	0.000569867	6.74826e-05	0.224	5.39861e-10	5.39861e-10	1	0	0	1	0	0
AACCGG	3	12	6	49.1343	1055580974	125	414921688	72	4	0.0610572	0.244229	0.0289211	0.00146537	0.000173527	0.192	1.38821e-09	1.38821e-09	1	0	0	1	0	0
AACCGT	42	198	6	49.1343	1055580974	125	414921688	1188	4.71429	0.8548	4.02977	0.477198	0.0241786	0.00286319	0.226286	2.29055e-08	2.29055e-08	1	0	0	1	0	0
AACCT	15	77	5	49.1343	1055580974	125	414921688	385	5.13333	0.305286	1.56713	0.185577	0.00783567	0.000927886	0.205333	7.42309e-09	7.42309e-09	1	0	0	1	0	0
AACCTAATAACT	14	58	12	49.1343	1055580974	125	414921688	696	4.14286	0.284933	1.18044	0.139785	0.0141653	0.00167742	0.397714	1.34194e-08	1.34194e-08	1	0	0	1	0	0
AACCTCACTGAGCACAGCCC	2	8	20	49.1343	1055580974	125	414921688	160	4	0.0407048	0.162819	0.0192807	0.00325638	0.000385615	0.64	3.08492e-09	3.08492e-09	1	0	0	1	1	0
AACCTCTGGTC	3	12	11	49.1343	1055580974	125	414921688	132	4	0.0610572	0.244229	0.0289211	0.00268652	0.000318132	0.352	2.54506e-09	2.54506e-09	1	0	0	1	0	0
AACCTGATCTACTGGGTGGC	13	52	20	49.1343	1055580974	125	414921688	1040	4	0.264581	1.05832	0.125325	0.0211665	0.0025065	0.64	2.0052e-08	2.0052e-08	1	0	0	1	1	0
AACCTGGGTATCCCCTCACTAAGTG	21	85	25	49.1343	1055580974	125	414921688	2125	4.04762	0.4274	1.72995	0.204858	0.0432488	0.00512145	0.809524	4.09716e-08	4.09716e-08	1	0	0	1	1	0
AACCTGGGTATCTCCTCACTAAGTG	48	208	25	49.1343	1055580974	125	414921688	5200	4.33333	0.976915	4.2333	0.501299	0.105832	0.0125325	0.866667	1.0026e-07	1.0026e-07	1	0	0	1	1	0
AACCTTGTC	20	109	9	49.1343	1055580974	125	414921688	981	5.45	0.407048	2.21841	0.2627	0.0199657	0.0023643	0.3924	1.89144e-08	1.89144e-08	1	0	0	1	0	0
AACG	100	623	4	49.1343	1055580974	125	414921688	2492	6.23	2.03524	12.6795	1.50149	0.0507182	0.00600595	0.19936	4.80476e-08	4.80476e-08	1	0	0	0	0	0
AACGAACGC	4	25	9	49.1343	1055580974	125	414921688	225	6.25	0.0814096	0.50881	0.0602523	0.00457929	0.000542271	0.45	4.33817e-09	4.33817e-09	1	0	0	1	0	0
AACGC	10	55	5	49.1343	1055580974	125	414921688	275	5.5	0.203524	1.11938	0.132555	0.00559691	0.000662776	0.22	5.30221e-09	5.30221e-09	1	0	0	1	0	0
AACGCAAGG	59	510	9	49.1343	1055580974	125	414921688	4590	8.64407	1.20079	10.3797	1.22915	0.0934175	0.0110623	0.622373	8.84986e-08	8.84986e-08	1	0	0	1	1	0
AACGCACAC	2	16	9	49.1343	1055580974	125	414921688	144	8	0.0407048	0.325638	0.0385615	0.00293074	0.000347053	0.576	2.77643e-09	2.77643e-09	1	0	0	1	1	0
AACGCACAG	7	53	9	49.1343	1055580974	125	414921688	477	7.57143	0.142467	1.07868	0.127735	0.00970809	0.00114961	0.545143	9.19692e-09	9.19692e-09	1	0	0	1	1	0
AACGCAGAG	7	40	9	49.1343	1055580974	125	414921688	360	5.71429	0.142467	0.814096	0.0964037	0.00732686	0.000867634	0.411429	6.94107e-09	6.94107e-09	1	0	0	1	0	0
AACGCC	4	39	6	49.1343	1055580974	125	414921688	234	9.75	0.0814096	0.793743	0.0939936	0.00476246	0.000563962	0.468	4.51169e-09	4.51169e-09	1	0	0	1	0	0
AACGCCAAG	1	4	9	49.1343	1055580974	125	414921688	36	4	0.0203524	0.0814096	0.00964037	0.000732686	8.67634e-05	0.288	6.94107e-10	6.94107e-10	1	0	0	1	0	0
AACGCCAAGG	13	67	10	49.1343	1055580974	125	414921688	670	5.15385	0.264581	1.36361	0.161476	0.0136361	0.00161476	0.412308	1.29181e-08	1.29181e-08	1	0	0	1	0	0
AACGCCT	10	98	7	49.1343	1055580974	125	414921688	686	9.8	0.203524	1.99453	0.236189	0.0139617	0.00165332	0.5488	1.32266e-08	1.32266e-08	1	0	0	1	1	0
AACGCCTACATCCCT	3	12	15	49.1343	1055580974	125	414921688	180	4	0.0610572	0.244229	0.0289211	0.00366343	0.000433817	0.48	3.47053e-09	3.47053e-09	1	0	0	1	0	0
AACGCGAAG	8	68	9	49.1343	1055580974	125	414921688	612	8.5	0.162819	1.38396	0.163886	0.0124557	0.00147498	0.612	1.17998e-08	1.17998e-08	1	0	0	1	1	0
AACGCGGGCAC	3	12	11	49.1343	1055580974	125	414921688	132	4	0.0610572	0.244229	0.0289211	0.00268652	0.000318132	0.352	2.54506e-09	2.54506e-09	1	0	0	1	0	0
AACGCTAAG	20	204	9	49.1343	1055580974	125	414921688	1836	10.2	0.407048	4.15189	0.491659	0.037367	0.00442493	0.7344	3.53995e-08	3.53995e-08	1	0	0	1	1	0
AACGG	38	243	5	49.1343	1055580974	125	414921688	1215	6.39474	0.773391	4.94563	0.585653	0.0247282	0.00292826	0.255789	2.34261e-08	2.34261e-08	1	0	0	1	0	0
AACGGAAGG	283	1963	9	49.1343	1055580974	125	414921688	17667	6.9364	5.75973	39.9517	4.73101	0.359566	0.0425791	0.49942	3.40633e-07	3.40633e-07	1	0	0	1	0	0
AACGGACAC	12	62	9	49.1343	1055580974	125	414921688	558	5.16667	0.244229	1.26185	0.149426	0.0113566	0.00134483	0.372	1.07587e-08	1.07587e-08	1	0	0	1	0	0
AACGGACAG	20	81	9	49.1343	1055580974	125	414921688	729	4.05	0.407048	1.64854	0.195218	0.0148369	0.00175696	0.2916	1.40557e-08	1.40557e-08	1	0	0	1	0	0
AACGGAGCCC	1	4	10	49.1343	1055580974	125	414921688	40	4	0.0203524	0.0814096	0.00964037	0.000814096	9.64037e-05	0.32	7.7123e-10	7.7123e-10	1	0	0	1	0	0
AACGGCAAG	4	26	9	49.1343	1055580974	125	414921688	234	6.5	0.0814096	0.529162	0.0626624	0.00476246	0.000563962	0.468	4.51169e-09	4.51169e-09	1	0	0	1	0	0
AACGGCAAGCCCTTGC	20	96	16	49.1343	1055580974	125	414921688	1536	4.8	0.407048	1.95383	0.231369	0.0312613	0.0037019	0.6144	2.96152e-08	2.96152e-08	1	0	0	1	1	0
AACGGCAAGGGCTTGC	1138	6311	16	49.1343	1055580974	125	414921688	100976	5.54569	23.161	128.444	15.2101	2.0551	0.243362	0.709849	1.94689e-06	1.94689e-06	1	0	0	1	1	0
AACGGCAGGCAGGGACCTGCTTGC	3168	14583	24	49.1343	1055580974	125	414921688	349992	4.60322	64.4764	296.799	35.1464	7.12317	0.843513	0.883818	6.74811e-06	6.74811e-06	1	0	0	1	1	0
AACGGCAGGCAGGGACTTGCCTGC	96	404	24	49.1343	1055580974	125	414921688	9696	4.20833	1.95383	8.22237	0.973678	0.197337	0.0233683	0.808	1.86946e-07	1.86946e-07	1	0	0	1	1	0
AACGGCAGGCAGGGACTTGCTTGC	7471	30465	24	49.1343	1055580974	125	414921688	731160	4.07777	152.053	620.036	73.4235	14.8809	1.76216	0.782931	1.40973e-05	1.40973e-05	1	0	0	1	1	0
AACGGCAGGCAGGGGCCTGCTTGC	28	124	24	49.1343	1055580974	125	414921688	2976	4.42857	0.569867	2.5237	0.298852	0.0605687	0.00717244	0.850286	5.73795e-08	5.73795e-08	1	0	0	1	1	0
AACGGG	6	24	6	49.1343	1055580974	125	414921688	144	4	0.122114	0.488457	0.0578422	0.00293074	0.000347053	0.192	2.77643e-09	2.77643e-09	1	0	0	1	0	0
AACGGGAGGCAGGGACTTGCTTGC	78	320	24	49.1343	1055580974	125	414921688	7680	4.10256	1.58749	6.51276	0.77123	0.156306	0.0185095	0.787692	1.48076e-07	1.48076e-07	1	0	0	1	1	0
AACGGGATGCTACACGTAT	22	109	19	49.1343	1055580974	125	414921688	2071	4.95455	0.447753	2.21841	0.2627	0.0421498	0.0049913	0.753091	3.99304e-08	3.99304e-08	1	0	0	1	1	0
AACGGGATGCTACACGTGT	3	13	19	49.1343	1055580974	125	414921688	247	4.33333	0.0610572	0.264581	0.0313312	0.00502704	0.000595293	0.658667	4.76234e-09	4.76234e-09	1	0	0	1	1	0
AACGGTAGG	1	4	9	49.1343	1055580974	125	414921688	36	4	0.0203524	0.0814096	0.00964037	0.000732686	8.67634e-05	0.288	6.94107e-10	6.94107e-10	1	0	0	1	0	0
AACGTGAGGAGG	12	54	12	49.1343	1055580974	125	414921688	648	4.5	0.244229	1.09903	0.130145	0.0131883	0.00156174	0.432	1.24939e-08	1.24939e-08	1	0	0	1	0	0
AACT	93	631	4	49.1343	1055580974	125	414921688	2524	6.78495	1.89277	12.8424	1.52077	0.0513694	0.00608308	0.217118	4.86646e-08	4.86646e-08	1	0	0	0	0	0
AACTAACTAATACGT	17	69	15	49.1343	1055580974	125	414921688	1035	4.05882	0.345991	1.40431	0.166296	0.0210647	0.00249445	0.487059	1.99556e-08	1.99556e-08	1	0	0	1	0	0
AACTACAAGGGCCAC	20	92	15	49.1343	1055580974	125	414921688	1380	4.6	0.407048	1.87242	0.221729	0.0280863	0.00332593	0.552	2.66074e-08	2.66074e-08	1	0	0	1	1	0
AACTAG	15	60	6	49.1343	1055580974	125	414921688	360	4	0.305286	1.22114	0.144606	0.00732686	0.000867634	0.192	6.94107e-09	6.94107e-09	1	0	0	1	0	0
AACTAT	2	8	6	49.1343	1055580974	125	414921688	48	4	0.0407048	0.162819	0.0192807	0.000976915	0.000115684	0.192	9.25476e-10	9.25476e-10	1	0	0	1	0	0
AACTC	7	35	5	49.1343	1055580974	125	414921688	175	5	0.142467	0.712334	0.0843533	0.00356167	0.000421766	0.2	3.37413e-09	3.37413e-09	1	0	0	1	0	0
AACTCC	1	4	6	49.1343	1055580974	125	414921688	24	4	0.0203524	0.0814096	0.00964037	0.000488457	5.78422e-05	0.192	4.62738e-10	4.62738e-10	1	0	0	1	0	0
AACTCCATCTCC	1	4	12	49.1343	1055580974	125	414921688	48	4	0.0203524	0.0814096	0.00964037	0.000976915	0.000115684	0.384	9.25476e-10	9.25476e-10	1	0	0	1	0	0
AACTG	19	95	5	49.1343	1055580974	125	414921688	475	5	0.386695	1.93348	0.228959	0.00966738	0.00114479	0.2	9.15835e-09	9.15835e-09	1	0	0	1	0	0
AACTGAAGG	1	5	9	49.1343	1055580974	125	414921688	45	5	0.0203524	0.101762	0.0120505	0.000915858	0.000108454	0.36	8.67634e-10	8.67634e-10	1	0	0	1	0	0
AACTGAGAG	5	28	9	49.1343	1055580974	125	414921688	252	5.6	0.101762	0.569867	0.0674826	0.0051288	0.000607344	0.4032	4.85875e-09	4.85875e-09	1	0	0	1	0	0
AACTGC	9	44	6	49.1343	1055580974	125	414921688	264	4.88889	0.183172	0.895505	0.106044	0.00537303	0.000636265	0.234667	5.09012e-09	5.09012e-09	1	0	0	1	0	0
AACTGCAGAGTGC	13	71	13	49.1343	1055580974	125	414921688	923	5.46154	0.264581	1.44502	0.171117	0.0187853	0.00222452	0.568	1.77961e-08	1.77961e-08	1	0	0	1	1	0
AACTGCAGCACGTGC	34	214	15	49.1343	1055580974	125	414921688	3210	6.29412	0.691981	4.35541	0.51576	0.0653312	0.0077364	0.755294	6.18912e-08	6.18912e-08	1	0	0	1	1	0
AACTGCATGGCAG	9	42	13	49.1343	1055580974	125	414921688	546	4.66667	0.183172	0.8548	0.101224	0.0111124	0.00131591	0.485333	1.05273e-08	1.05273e-08	1	0	0	1	0	0
AACTGG	2	8	6	49.1343	1055580974	125	414921688	48	4	0.0407048	0.162819	0.0192807	0.000976915	0.000115684	0.192	9.25476e-10	9.25476e-10	1	0	0	1	0	0
AACTGTATGGGAGGTC	31	167	16	49.1343	1055580974	125	414921688	2672	5.3871	0.630924	3.39885	0.402486	0.0543816	0.00643977	0.689548	5.15182e-08	5.15182e-08	1	0	0	1	1	0
AACTT	13	98	5	49.1343	1055580974	125	414921688	490	7.53846	0.264581	1.99453	0.236189	0.00997267	0.00118095	0.301538	9.44757e-09	9.44757e-09	1	0	0	1	0	0
AAG	1624	17857	3	49.1343	1055580974	125	414921688	53571	10.9957	33.0523	363.433	43.037	1.0903	0.129111	0.263897	1.03289e-06	1.03289e-06	1	0	0	0	0	0
AAGAAGAAGATG	56	229	12	49.1343	1055580974	125	414921688	2748	4.08929	1.13973	4.6607	0.551911	0.0559284	0.00662294	0.392571	5.29835e-08	5.29835e-08	1	0	0	1	0	0
AAGAAGAAGGC	28	229	11	49.1343	1055580974	125	414921688	2519	8.17857	0.569867	4.6607	0.551911	0.0512677	0.00607103	0.719714	4.85682e-08	4.85682e-08	1	0	0	1	1	0
AAGAAGAAGGGGG	1	7	13	49.1343	1055580974	125	414921688	91	7	0.0203524	0.142467	0.0168707	0.00185207	0.000219318	0.728	1.75455e-09	1.75455e-09	1	0	0	1	1	0
AAGAAGAGAGG	1	4	11	49.1343	1055580974	125	414921688	44	4	0.0203524	0.0814096	0.00964037	0.000895505	0.000106044	0.352	8.48353e-10	8.48353e-10	1	0	0	1	0	0
AAGAAGAGG	27	196	9	49.1343	1055580974	125	414921688	1764	7.25926	0.549515	3.98907	0.472378	0.0359016	0.0042514	0.522667	3.40112e-08	3.40112e-08	1	0	0	1	1	0
AAGAAGCTG	15	61	9	49.1343	1055580974	125	414921688	549	4.06667	0.305286	1.2415	0.147016	0.0111735	0.00132314	0.2928	1.05851e-08	1.05851e-08	1	0	0	1	0	0
AAGAAGG	8	63	7	49.1343	1055580974	125	414921688	441	7.875	0.162819	1.2822	0.151836	0.0089754	0.00106285	0.441	8.50281e-09	8.50281e-09	1	0	0	1	0	0
AAGAAGGAAGGG	9	38	12	49.1343	1055580974	125	414921688	456	4.22222	0.183172	0.773391	0.0915835	0.00928069	0.001099	0.405333	8.79202e-09	8.79202e-09	1	0	0	1	0	0
AAGAAGGAGAG	19	170	11	49.1343	1055580974	125	414921688	1870	8.94737	0.386695	3.45991	0.409716	0.038059	0.00450687	0.787368	3.6055e-08	3.6055e-08	1	0	0	1	1	0
AAGAAGGG	40	203	8	49.1343	1055580974	125	414921688	1624	5.075	0.814096	4.13154	0.489249	0.0330523	0.00391399	0.3248	3.13119e-08	3.13119e-08	1	0	0	1	0	0
AAGAAGGGAAGGGG	5	24	14	49.1343	1055580974	125	414921688	336	4.8	0.101762	0.488457	0.0578422	0.0068384	0.000809791	0.5376	6.47833e-09	6.47833e-09	1	0	0	1	1	0
AAGAAGGGCTTCTACTG	24	128	17	49.1343	1055580974	125	414921688	2176	5.33333	0.488457	2.60511	0.308492	0.0442868	0.00524436	0.725333	4.19549e-08	4.19549e-08	1	0	0	1	1	0
AAGAAGT	6	24	7	49.1343	1055580974	125	414921688	168	4	0.122114	0.488457	0.0578422	0.0034192	0.000404896	0.224	3.23917e-09	3.23917e-09	1	0	0	1	0	0
AAGAAGTAGAGAATAAGCTG	34	152	20	49.1343	1055580974	125	414921688	3040	4.47059	0.691981	3.09356	0.366334	0.0618713	0.00732668	0.715294	5.86135e-08	5.86135e-08	1	0	0	1	1	0
AAGAAT	60	372	6	49.1343	1055580974	125	414921688	2232	6.2	1.22114	7.57109	0.896555	0.0454265	0.00537933	0.2976	4.30346e-08	4.30346e-08	1	0	0	1	0	0
AAGAC	52	290	5	49.1343	1055580974	125	414921688	1450	5.57692	1.05832	5.90219	0.698927	0.029511	0.00349464	0.223077	2.79571e-08	2.79571e-08	1	0	0	1	0	0
AAGACC	6	24	6	49.1343	1055580974	125	414921688	144	4	0.122114	0.488457	0.0578422	0.00293074	0.000347053	0.192	2.77643e-09	2.77643e-09	1	0	0	1	0	0
AAGACCATGGAG	18	76	12	49.1343	1055580974	125	414921688	912	4.22222	0.366343	1.54678	0.183167	0.0185614	0.00219801	0.405333	1.7584e-08	1.7584e-08	1	0	0	1	0	0
AAGAG	9072	135954	5	49.1343	1055580974	125	414921688	679770	14.9861	184.637	2766.99	327.662	13.8349	1.63831	0.599444	1.31065e-05	1.31065e-05	1	0	0	1	1	0
AAGAGAAGGAG	6	28	11	49.1343	1055580974	125	414921688	308	4.66667	0.122114	0.569867	0.0674826	0.00626854	0.000742309	0.410667	5.93847e-09	5.93847e-09	1	0	0	1	0	0
AAGAGAAGGG	48	324	10	49.1343	1055580974	125	414921688	3240	6.75	0.976915	6.59417	0.78087	0.0659417	0.0078087	0.54	6.24696e-08	6.24696e-08	1	0	0	1	1	0
AAGAGAG	34	240	7	49.1343	1055580974	125	414921688	1680	7.05882	0.691981	4.88457	0.578422	0.034192	0.00404896	0.395294	3.23917e-08	3.23917e-08	1	0	0	1	0	0
AAGAGAGAG	57	396	9	49.1343	1055580974	125	414921688	3564	6.94737	1.16009	8.05955	0.954397	0.0725359	0.00858957	0.500211	6.87166e-08	6.87166e-08	1	0	0	1	1	0
AAGAGAGAGAG	11	60	11	49.1343	1055580974	125	414921688	660	5.45455	0.223876	1.22114	0.144606	0.0134326	0.00159066	0.48	1.27253e-08	1.27253e-08	1	0	0	1	0	0
AAGAGAGAGAGG	1	4	12	49.1343	1055580974	125	414921688	48	4	0.0203524	0.0814096	0.00964037	0.000976915	0.000115684	0.384	9.25476e-10	9.25476e-10	1	0	0	1	0	0
AAGAGAGAGAGT	2	8	12	49.1343	1055580974	125	414921688	96	4	0.0407048	0.162819	0.0192807	0.00195383	0.000231369	0.384	1.85095e-09	1.85095e-09	1	0	0	1	0	0
AAGAGAGAGG	22	91	10	49.1343	1055580974	125	414921688	910	4.13636	0.447753	1.85207	0.219318	0.0185207	0.00219318	0.330909	1.75455e-08	1.75455e-08	1	0	0	1	0	0
AAGAGAGAGGGG	27	158	12	49.1343	1055580974	125	414921688	1896	5.85185	0.549515	3.21568	0.380795	0.0385881	0.00456954	0.561778	3.65563e-08	3.65563e-08	1	0	0	1	1	0
AAGAGAGG	254	2289	8	49.1343	1055580974	125	414921688	18312	9.01181	5.16951	46.5866	5.5167	0.372693	0.0441336	0.576756	3.53069e-07	3.53069e-07	1	0	0	1	1	0
AAGAGAGGAG	97	765	10	49.1343	1055580974	125	414921688	7650	7.8866	1.97418	15.5696	1.84372	0.155696	0.0184372	0.630928	1.47498e-07	1.47498e-07	1	0	0	1	1	0
AAGAGAGGGG	12	51	10	49.1343	1055580974	125	414921688	510	4.25	0.244229	1.03797	0.122915	0.0103797	0.00122915	0.34	9.83318e-09	9.83318e-09	1	0	0	1	0	0
AAGAGC	6	40	6	49.1343	1055580974	125	414921688	240	6.66667	0.122114	0.814096	0.0964037	0.00488457	0.000578422	0.32	4.62738e-09	4.62738e-09	1	0	0	1	0	0
AAGAGG	386	2755	6	49.1343	1055580974	125	414921688	16530	7.13731	7.85602	56.0708	6.63981	0.336425	0.0398388	0.342591	3.18711e-07	3.18711e-07	1	0	0	1	0	0
AAGAGGAGAG	41	337	10	49.1343	1055580974	125	414921688	3370	8.21951	0.834448	6.85876	0.812201	0.0685876	0.00812201	0.657561	6.49761e-08	6.49761e-08	1	0	0	1	1	0
AAGAGGCAG	5	20	9	49.1343	1055580974	125	414921688	180	4	0.101762	0.407048	0.0482019	0.00366343	0.000433817	0.288	3.47053e-09	3.47053e-09	1	0	0	1	0	0
AAGAGGG	13	132	7	49.1343	1055580974	125	414921688	924	10.1538	0.264581	2.68652	0.318132	0.0188056	0.00222693	0.568615	1.78154e-08	1.78154e-08	1	0	0	1	1	0
AAGAGT	8	39	6	49.1343	1055580974	125	414921688	234	4.875	0.162819	0.793743	0.0939936	0.00476246	0.000563962	0.234	4.51169e-09	4.51169e-09	1	0	0	1	0	0
AAGAT	25	235	5	49.1343	1055580974	125	414921688	1175	9.4	0.50881	4.78281	0.566372	0.0239141	0.00283186	0.376	2.26549e-08	2.26549e-08	1	0	0	1	0	0
AAGATATACT	2	8	10	49.1343	1055580974	125	414921688	80	4	0.0407048	0.162819	0.0192807	0.00162819	0.000192807	0.32	1.54246e-09	1.54246e-09	1	0	0	1	0	0
AAGATG	735	12178	6	49.1343	1055580974	125	414921688	73068	16.5687	14.959	247.851	29.3501	1.48711	0.176101	0.795298	1.40881e-06	1.40881e-06	1	0	0	1	1	0
AAGATGC	6	24	7	49.1343	1055580974	125	414921688	168	4	0.122114	0.488457	0.0578422	0.0034192	0.000404896	0.224	3.23917e-09	3.23917e-09	1	0	0	1	0	0
AAGATT	3	12	6	49.1343	1055580974	125	414921688	72	4	0.0610572	0.244229	0.0289211	0.00146537	0.000173527	0.192	1.38821e-09	1.38821e-09	1	0	0	1	0	0
AAGC	117	831	4	49.1343	1055580974	125	414921688	3324	7.10256	2.38123	16.9128	2.00279	0.0676513	0.00801115	0.227282	6.40892e-08	6.40892e-08	1	0	0	0	0	0
AAGCAAGCAAGCAAGG	3	14	16	49.1343	1055580974	125	414921688	224	4.66667	0.0610572	0.284933	0.0337413	0.00455894	0.000539861	0.597333	4.31889e-09	4.31889e-09	1	0	0	1	1	0
AAGCAAGGCAGCT	21	129	13	49.1343	1055580974	125	414921688	1677	6.14286	0.4274	2.62546	0.310902	0.034131	0.00404173	0.638857	3.23338e-08	3.23338e-08	1	0	0	1	1	0
AAGCAAGTCCCTGCCTGCCGCTGC	85	344	24	49.1343	1055580974	125	414921688	8256	4.04706	1.72995	7.00122	0.829072	0.168029	0.0198977	0.777035	1.59182e-07	1.59182e-07	1	0	0	1	1	0
AAGCAAGTCCCTGCCTGCCGTGGC	263	1059	24	49.1343	1055580974	125	414921688	25416	4.02662	5.35268	21.5532	2.55229	0.517276	0.0612549	0.77311	4.90039e-07	4.90039e-07	1	0	0	1	1	0
AAGCAG	13	63	6	49.1343	1055580974	125	414921688	378	4.84615	0.264581	1.2822	0.151836	0.0076932	0.000911015	0.232615	7.28812e-09	7.28812e-09	1	0	0	1	0	0
AAGCAGGTCCCTGCCTGCCGGTGC	564	2560	24	49.1343	1055580974	125	414921688	61440	4.53901	11.4787	52.1021	6.16984	1.25045	0.148076	0.871489	1.18461e-06	1.18461e-06	1	0	0	1	1	0
AAGCATGATAATATCT	4	22	16	49.1343	1055580974	125	414921688	352	5.5	0.0814096	0.447753	0.0530221	0.00716404	0.000848353	0.704	6.78682e-09	6.78682e-09	1	0	0	1	1	0
AAGCATGGTAAGCTGCATCAG	5	23	21	49.1343	1055580974	125	414921688	483	4.6	0.101762	0.468105	0.0554321	0.0098302	0.00116408	0.7728	9.3126e-09	9.3126e-09	1	0	0	1	1	0
AAGCC	28	166	5	49.1343	1055580974	125	414921688	830	5.92857	0.569867	3.3785	0.400075	0.0168925	0.00200038	0.237143	1.6003e-08	1.6003e-08	1	0	0	1	0	0
AAGCCC	4	29	6	49.1343	1055580974	125	414921688	174	7.25	0.0814096	0.590219	0.0698927	0.00354132	0.000419356	0.348	3.35485e-09	3.35485e-09	1	0	0	1	0	0
AAGCCCTTAATGATGAGGAG	3	12	20	49.1343	1055580974	125	414921688	240	4	0.0610572	0.244229	0.0289211	0.00488457	0.000578422	0.64	4.62738e-09	4.62738e-09	1	0	0	1	1	0
AAGCCCTTGCCGCTGC	1	7	16	49.1343	1055580974	125	414921688	112	7	0.0203524	0.142467	0.0168707	0.00227947	0.00026993	0.896	2.15944e-09	2.15944e-09	1	0	0	1	1	0
AAGCCCTTGCCGTCGC	81	402	16	49.1343	1055580974	125	414921688	6432	4.96296	1.64854	8.18166	0.968858	0.130907	0.0155017	0.635259	1.24014e-07	1.24014e-07	1	0	0	1	1	0
AAGCCG	4	35	6	49.1343	1055580974	125	414921688	210	8.75	0.0814096	0.712334	0.0843533	0.004274	0.00050612	0.42	4.04896e-09	4.04896e-09	1	0	0	1	0	0
AAGCCT	246	1258	6	49.1343	1055580974	125	414921688	7548	5.11382	5.00669	25.6033	3.0319	0.15362	0.0181914	0.245463	1.45531e-07	1.45531e-07	1	0	0	1	0	0
AAGCCTAAGTCT	2	12	12	49.1343	1055580974	125	414921688	144	6	0.0407048	0.244229	0.0289211	0.00293074	0.000347053	0.576	2.77643e-09	2.77643e-09	1	0	0	1	1	0
AAGCG	38	287	5	49.1343	1055580974	125	414921688	1435	7.55263	0.773391	5.84114	0.691697	0.0292057	0.00345848	0.302105	2.76679e-08	2.76679e-08	1	0	0	1	0	0
AAGCGAAGGG	3	12	10	49.1343	1055580974	125	414921688	120	4	0.0610572	0.244229	0.0289211	0.00244229	0.000289211	0.32	2.31369e-09	2.31369e-09	1	0	0	1	0	0
AAGCGCCCACACT	4	17	13	49.1343	1055580974	125	414921688	221	4.25	0.0814096	0.345991	0.0409716	0.00449788	0.000532631	0.442	4.26105e-09	4.26105e-09	1	0	0	1	0	0
AAGCGG	1	4	6	49.1343	1055580974	125	414921688	24	4	0.0203524	0.0814096	0.00964037	0.000488457	5.78422e-05	0.192	4.62738e-10	4.62738e-10	1	0	0	1	0	0
AAGCGGAGGGAAGGG	2	8	15	49.1343	1055580974	125	414921688	120	4	0.0407048	0.162819	0.0192807	0.00244229	0.000289211	0.48	2.31369e-09	2.31369e-09	1	0	0	1	0	0
AAGCT	7	50	5	49.1343	1055580974	125	414921688	250	7.14286	0.142467	1.01762	0.120505	0.0050881	0.000602523	0.285714	4.82019e-09	4.82019e-09	1	0	0	1	0	0
AAGCTACATGGGTGT	19	96	15	49.1343	1055580974	125	414921688	1440	5.05263	0.386695	1.95383	0.231369	0.0293074	0.00347053	0.606316	2.77643e-08	2.77643e-08	1	0	0	1	1	0
AAGCTATAGGG	4	25	11	49.1343	1055580974	125	414921688	275	6.25	0.0814096	0.50881	0.0602523	0.00559691	0.000662776	0.55	5.30221e-09	5.30221e-09	1	0	0	1	1	0
AAGCTC	10	40	6	49.1343	1055580974	125	414921688	240	4	0.203524	0.814096	0.0964037	0.00488457	0.000578422	0.192	4.62738e-09	4.62738e-09	1	0	0	1	0	0
AAGCTCCCATCTATT	14	56	15	49.1343	1055580974	125	414921688	840	4	0.284933	1.13973	0.134965	0.017096	0.00202448	0.48	1.61958e-08	1.61958e-08	1	0	0	1	0	0
AAGCTG	5	20	6	49.1343	1055580974	125	414921688	120	4	0.101762	0.407048	0.0482019	0.00244229	0.000289211	0.192	2.31369e-09	2.31369e-09	1	0	0	1	0	0
AAGG	14376	202078	4	49.1343	1055580974	125	414921688	808312	14.0566	292.586	4112.77	487.027	16.4511	1.94811	0.449812	1.55849e-05	1.55849e-05	1	1	0	0	0	0
AAGGAAGGAGAG	27	168	12	49.1343	1055580974	125	414921688	2016	6.22222	0.549515	3.4192	0.404896	0.0410304	0.00485875	0.597333	3.887e-08	3.887e-08	1	0	0	1	1	0
AAGGAAGGG	74	315	9	49.1343	1055580974	125	414921688	2835	4.25676	1.50608	6.411	0.759179	0.057699	0.00683261	0.306486	5.46609e-08	5.46609e-08	1	0	0	1	0	0
AAGGAAGGGGGC	75	403	12	49.1343	1055580974	125	414921688	4836	5.37333	1.52643	8.20201	0.971268	0.0984242	0.0116552	0.51584	9.32417e-08	9.32417e-08	1	0	0	1	1	0
AAGGAAGGGGGGC	9	37	13	49.1343	1055580974	125	414921688	481	4.11111	0.183172	0.753038	0.0891735	0.0097895	0.00115925	0.427556	9.27404e-09	9.27404e-09	1	0	0	1	0	0
AAGGAAGTCTGTGAGGT	20	83	17	49.1343	1055580974	125	414921688	1411	4.15	0.407048	1.68925	0.200038	0.0287172	0.00340064	0.5644	2.72051e-08	2.72051e-08	1	0	0	1	1	0
AAGGAAGTGTCGTG	48	342	14	49.1343	1055580974	125	414921688	4788	7.125	0.976915	6.96052	0.824252	0.0974472	0.0115395	0.798	9.23162e-08	9.23162e-08	1	0	0	1	1	0
AAGGAATGC	2	8	9	49.1343	1055580974	125	414921688	72	4	0.0407048	0.162819	0.0192807	0.00146537	0.000173527	0.288	1.38821e-09	1.38821e-09	1	0	0	1	0	0
AAGGACAGAGGGATAG	1	5	16	49.1343	1055580974	125	414921688	80	5	0.0203524	0.101762	0.0120505	0.00162819	0.000192807	0.64	1.54246e-09	1.54246e-09	1	0	0	1	1	0
AAGGAG	682	6167	6	49.1343	1055580974	125	414921688	37002	9.04252	13.8803	125.513	14.863	0.753079	0.0891783	0.434041	7.13426e-07	7.13426e-07	1	0	0	1	0	0
AAGGAGAG	147	1508	8	49.1343	1055580974	125	414921688	12064	10.2585	2.9918	30.6914	3.63442	0.245531	0.0290754	0.656544	2.32603e-07	2.32603e-07	1	0	0	1	1	0
AAGGAGAGAG	20	157	10	49.1343	1055580974	125	414921688	1570	7.85	0.407048	3.19533	0.378385	0.0319533	0.00378385	0.628	3.02708e-08	3.02708e-08	1	0	0	1	1	0
AAGGAGAGG	18	73	9	49.1343	1055580974	125	414921688	657	4.05556	0.366343	1.48572	0.175937	0.0133715	0.00158343	0.292	1.26675e-08	1.26675e-08	1	0	0	1	0	0
AAGGAGAGGAGAGGAG	1	4	16	49.1343	1055580974	125	414921688	64	4	0.0203524	0.0814096	0.00964037	0.00130255	0.000154246	0.512	1.23397e-09	1.23397e-09	1	0	0	1	1	0
AAGGAGAGGG	7	43	10	49.1343	1055580974	125	414921688	430	6.14286	0.142467	0.875153	0.103634	0.00875153	0.00103634	0.491429	8.29072e-09	8.29072e-09	1	0	0	1	0	0
AAGGAGCGGCGCTC	13	87	14	49.1343	1055580974	125	414921688	1218	6.69231	0.264581	1.77066	0.209678	0.0247892	0.00293549	0.749538	2.34839e-08	2.34839e-08	1	0	0	1	1	0
AAGGAGG	11	63	7	49.1343	1055580974	125	414921688	441	5.72727	0.223876	1.2822	0.151836	0.0089754	0.00106285	0.320727	8.50281e-09	8.50281e-09	1	0	0	1	0	0
AAGGAGGG	421	2312	8	49.1343	1055580974	125	414921688	18496	5.49169	8.56836	47.0547	5.57214	0.376438	0.0445771	0.351468	3.56617e-07	3.56617e-07	1	0	0	1	0	0
AAGGAGGGAAGGGG	1	6	14	49.1343	1055580974	125	414921688	84	6	0.0203524	0.122114	0.0144606	0.0017096	0.000202448	0.672	1.61958e-09	1.61958e-09	1	0	0	1	1	0
AAGGAGGGAGAT	8	33	12	49.1343	1055580974	125	414921688	396	4.125	0.162819	0.671629	0.0795331	0.00805955	0.000954397	0.396	7.63518e-09	7.63518e-09	1	0	0	1	0	0
AAGGAGGGG	1	6	9	49.1343	1055580974	125	414921688	54	6	0.0203524	0.122114	0.0144606	0.00109903	0.000130145	0.432	1.04116e-09	1.04116e-09	1	0	0	1	0	0
AAGGAGGGGG	1	4	10	49.1343	1055580974	125	414921688	40	4	0.0203524	0.0814096	0.00964037	0.000814096	9.64037e-05	0.32	7.7123e-10	7.7123e-10	1	0	0	1	0	0
AAGGAGTG	19	82	8	49.1343	1055580974	125	414921688	656	4.31579	0.386695	1.6689	0.197628	0.0133512	0.00158102	0.276211	1.26482e-08	1.26482e-08	1	0	0	1	0	0
AAGGAT	4	33	6	49.1343	1055580974	125	414921688	198	8.25	0.0814096	0.671629	0.0795331	0.00402977	0.000477198	0.396	3.81759e-09	3.81759e-09	1	0	0	1	0	0
AAGGATGC	95	1198	8	49.1343	1055580974	125	414921688	9584	12.6105	1.93348	24.3822	2.88729	0.195057	0.0230983	0.807074	1.84787e-07	1.84787e-07	1	0	0	1	1	0
AAGGATGG	17	72	8	49.1343	1055580974	125	414921688	576	4.23529	0.345991	1.46537	0.173527	0.011723	0.00138821	0.271059	1.11057e-08	1.11057e-08	1	0	0	1	0	0
AAGGC	12897	82355	5	49.1343	1055580974	125	414921688	411775	6.38559	262.485	1676.12	198.483	8.38061	0.992416	0.255424	7.93933e-06	7.93933e-06	1	1	0	1	0	0
AAGGCAAGGG	68	352	10	49.1343	1055580974	125	414921688	3520	5.17647	1.38396	7.16404	0.848353	0.0716404	0.00848353	0.414118	6.78682e-08	6.78682e-08	1	0	0	1	0	0
AAGGCAGC	9	39	8	49.1343	1055580974	125	414921688	312	4.33333	0.183172	0.793743	0.0939936	0.00634995	0.000751949	0.277333	6.01559e-09	6.01559e-09	1	0	0	1	0	0
AAGGCAGCACCC	1	7	12	49.1343	1055580974	125	414921688	84	7	0.0203524	0.142467	0.0168707	0.0017096	0.000202448	0.672	1.61958e-09	1.61958e-09	1	0	0	1	1	0
AAGGCCACCCC	1	4	11	49.1343	1055580974	125	414921688	44	4	0.0203524	0.0814096	0.00964037	0.000895505	0.000106044	0.352	8.48353e-10	8.48353e-10	1	0	0	1	0	0
AAGGCTCGGGCAC	7	31	13	49.1343	1055580974	125	414921688	403	4.42857	0.142467	0.630924	0.0747129	0.00820201	0.000971268	0.460571	7.77014e-09	7.77014e-09	1	0	0	1	0	0
AAGGG	14722	126322	5	49.1343	1055580974	125	414921688	631610	8.58049	299.628	2570.95	304.448	12.8548	1.52224	0.34322	1.21779e-05	1.21779e-05	1	1	0	1	0	0
AAGGGAAGGGACGAGGGGG	3	13	19	49.1343	1055580974	125	414921688	247	4.33333	0.0610572	0.264581	0.0313312	0.00502704	0.000595293	0.658667	4.76234e-09	4.76234e-09	1	0	0	1	1	0
AAGGGAC	6	28	7	49.1343	1055580974	125	414921688	196	4.66667	0.122114	0.569867	0.0674826	0.00398907	0.000472378	0.261333	3.77903e-09	3.77903e-09	1	0	0	1	0	0
AAGGGAG	32	222	7	49.1343	1055580974	125	414921688	1554	6.9375	0.651276	4.51823	0.535041	0.0316276	0.00374529	0.3885	2.99623e-08	2.99623e-08	1	0	0	1	0	0
AAGGGAGCAGG	19	91	11	49.1343	1055580974	125	414921688	1001	4.78947	0.386695	1.85207	0.219318	0.0203727	0.0024125	0.421474	1.93e-08	1.93e-08	1	0	0	1	0	0
AAGGGAGG	1430	7807	8	49.1343	1055580974	125	414921688	62456	5.45944	29.1039	158.891	18.8156	1.27113	0.150525	0.349404	1.2042e-06	1.2042e-06	1	0	0	1	0	0
AAGGGATGCAG	6	26	11	49.1343	1055580974	125	414921688	286	4.33333	0.122114	0.529162	0.0626624	0.00582078	0.000689287	0.381333	5.51429e-09	5.51429e-09	1	0	0	1	0	0
AAGGGATGCAGGATGGG	2	8	17	49.1343	1055580974	125	414921688	136	4	0.0407048	0.162819	0.0192807	0.00276792	0.000327773	0.544	2.62218e-09	2.62218e-09	1	0	0	1	1	0
AAGGGATGGGAAGGGG	1	4	16	49.1343	1055580974	125	414921688	64	4	0.0203524	0.0814096	0.00964037	0.00130255	0.000154246	0.512	1.23397e-09	1.23397e-09	1	0	0	1	1	0
AAGGGATGGTGAGGGATGGG	1	4	20	49.1343	1055580974	125	414921688	80	4	0.0203524	0.0814096	0.00964037	0.00162819	0.000192807	0.64	1.54246e-09	1.54246e-09	1	0	0	1	1	0
AAGGGC	13	83	6	49.1343	1055580974	125	414921688	498	6.38462	0.264581	1.68925	0.200038	0.0101355	0.00120023	0.306462	9.60181e-09	9.60181e-09	1	0	0	1	0	0
AAGGGCTCACTGTGCAG	7	36	17	49.1343	1055580974	125	414921688	612	5.14286	0.142467	0.732686	0.0867634	0.0124557	0.00147498	0.699429	1.17998e-08	1.17998e-08	1	0	0	1	1	0
AAGGGCTCACTGTGGAG	13	65	17	49.1343	1055580974	125	414921688	1105	5	0.264581	1.32291	0.156656	0.0224894	0.00266315	0.68	2.13052e-08	2.13052e-08	1	0	0	1	1	0
AAGGGCTCCCCATGGGGCCTCT	1	4	22	49.1343	1055580974	125	414921688	88	4	0.0203524	0.0814096	0.00964037	0.00179101	0.000212088	0.704	1.69671e-09	1.69671e-09	1	0	0	1	1	0
AAGGGG	309	1478	6	49.1343	1055580974	125	414921688	8868	4.78317	6.28889	30.0808	3.56212	0.180485	0.0213727	0.229592	1.70982e-07	1.70982e-07	1	0	0	1	0	0
AAGGGGACGGGACC	1	6	14	49.1343	1055580974	125	414921688	84	6	0.0203524	0.122114	0.0144606	0.0017096	0.000202448	0.672	1.61958e-09	1.61958e-09	1	0	0	1	1	0
AAGGGGACGGGAGC	1	5	14	49.1343	1055580974	125	414921688	70	5	0.0203524	0.101762	0.0120505	0.00142467	0.000168707	0.56	1.34965e-09	1.34965e-09	1	0	0	1	1	0
AAGGGGAGAGGAGAG	5	24	15	49.1343	1055580974	125	414921688	360	4.8	0.101762	0.488457	0.0578422	0.00732686	0.000867634	0.576	6.94107e-09	6.94107e-09	1	0	0	1	1	0
AAGGGGATAGGG	1	4	12	49.1343	1055580974	125	414921688	48	4	0.0203524	0.0814096	0.00964037	0.000976915	0.000115684	0.384	9.25476e-10	9.25476e-10	1	0	0	1	0	0
AAGGGGATGG	6	24	10	49.1343	1055580974	125	414921688	240	4	0.122114	0.488457	0.0578422	0.00488457	0.000578422	0.32	4.62738e-09	4.62738e-09	1	0	0	1	0	0
AAGGGGG	3	14	7	49.1343	1055580974	125	414921688	98	4.66667	0.0610572	0.284933	0.0337413	0.00199453	0.000236189	0.261333	1.88951e-09	1.88951e-09	1	0	0	1	0	0
AAGGGGGGAG	5	26	10	49.1343	1055580974	125	414921688	260	5.2	0.101762	0.529162	0.0626624	0.00529162	0.000626624	0.416	5.01299e-09	5.01299e-09	1	0	0	1	0	0
AAGGGGGGCAGGG	3	14	13	49.1343	1055580974	125	414921688	182	4.66667	0.0610572	0.284933	0.0337413	0.00370413	0.000438637	0.485333	3.5091e-09	3.5091e-09	1	0	0	1	0	0
AAGGGT	10	59	6	49.1343	1055580974	125	414921688	354	5.9	0.203524	1.20079	0.142196	0.00720475	0.000853173	0.2832	6.82538e-09	6.82538e-09	1	0	0	1	0	0
AAGGT	4	31	5	49.1343	1055580974	125	414921688	155	7.75	0.0814096	0.630924	0.0747129	0.00315462	0.000373564	0.31	2.98852e-09	2.98852e-09	1	0	0	1	0	0
AAGGTATACATAT	36	232	13	49.1343	1055580974	125	414921688	3016	6.44444	0.732686	4.72175	0.559142	0.0613828	0.00726884	0.670222	5.81507e-08	5.81507e-08	1	0	0	1	1	0
AAGGTCCCGCCTATT	4	16	15	49.1343	1055580974	125	414921688	240	4	0.0814096	0.325638	0.0385615	0.00488457	0.000578422	0.48	4.62738e-09	4.62738e-09	1	0	0	1	0	0
AAGGTCTGGGAT	3	21	12	49.1343	1055580974	125	414921688	252	7	0.0610572	0.4274	0.050612	0.0051288	0.000607344	0.672	4.85875e-09	4.85875e-09	1	0	0	1	1	0
AAGGTGAC	1	4	8	49.1343	1055580974	125	414921688	32	4	0.0203524	0.0814096	0.00964037	0.000651276	7.7123e-05	0.256	6.16984e-10	6.16984e-10	1	0	0	1	0	0
AAGGTGCGGG	31	127	10	49.1343	1055580974	125	414921688	1270	4.09677	0.630924	2.58475	0.306082	0.0258475	0.00306082	0.327742	2.44865e-08	2.44865e-08	1	0	0	1	0	0
AAGGTGTGGG	1	9	10	49.1343	1055580974	125	414921688	90	9	0.0203524	0.183172	0.0216908	0.00183172	0.000216908	0.72	1.73527e-09	1.73527e-09	1	0	0	1	1	0
AAGT	69	459	4	49.1343	1055580974	125	414921688	1836	6.65217	1.40431	9.34175	1.10623	0.037367	0.00442493	0.21287	3.53995e-08	3.53995e-08	1	0	0	0	0	0
AAGTAATAGC	2	8	10	49.1343	1055580974	125	414921688	80	4	0.0407048	0.162819	0.0192807	0.00162819	0.000192807	0.32	1.54246e-09	1.54246e-09	1	0	0	1	0	0
AAGTAG	1	14	6	49.1343	1055580974	125	414921688	84	14	0.0203524	0.284933	0.0337413	0.0017096	0.000202448	0.672	1.61958e-09	1.61958e-09	1	0	0	1	1	0
AAGTATAT	5	33	8	49.1343	1055580974	125	414921688	264	6.6	0.101762	0.671629	0.0795331	0.00537303	0.000636265	0.4224	5.09012e-09	5.09012e-09	1	0	0	1	0	0
AAGTATGT	1	4	8	49.1343	1055580974	125	414921688	32	4	0.0203524	0.0814096	0.00964037	0.000651276	7.7123e-05	0.256	6.16984e-10	6.16984e-10	1	0	0	1	0	0
AAGTATTGCCCTCT	72	484	14	49.1343	1055580974	125	414921688	6776	6.72222	1.46537	9.85056	1.16649	0.137908	0.0163308	0.752889	1.30646e-07	1.30646e-07	1	0	0	1	1	0
AAGTC	25	160	5	49.1343	1055580974	125	414921688	800	6.4	0.50881	3.25638	0.385615	0.0162819	0.00192807	0.256	1.54246e-08	1.54246e-08	1	0	0	1	0	0
AAGTCCATAGCCATCATTGT	36	198	20	49.1343	1055580974	125	414921688	3960	5.5	0.732686	4.02977	0.477198	0.0805955	0.00954397	0.88	7.63518e-08	7.63518e-08	1	0	0	1	1	0
AAGTCCGTCCATAGCCATCATTGT	26	115	24	49.1343	1055580974	125	414921688	2760	4.42308	0.529162	2.34052	0.277161	0.0561726	0.00665186	0.849231	5.32149e-08	5.32149e-08	1	0	0	1	1	0
AAGTCT	302	3682	6	49.1343	1055580974	125	414921688	22092	12.1921	6.14642	74.9375	8.87396	0.449625	0.0532438	0.585219	4.2595e-07	4.2595e-07	1	0	0	1	1	0
AAGTCTAATGTCT	2	9	13	49.1343	1055580974	125	414921688	117	4.5	0.0407048	0.183172	0.0216908	0.00238123	0.000281981	0.468	2.25585e-09	2.25585e-09	1	0	0	1	0	0
AAGTCTACCACCT	96	465	13	49.1343	1055580974	125	414921688	6045	4.84375	1.95383	9.46386	1.12069	0.12303	0.014569	0.50375	1.16552e-07	1.16552e-07	1	0	0	1	1	0
AAGTCTGCCACCT	2	9	13	49.1343	1055580974	125	414921688	117	4.5	0.0407048	0.183172	0.0216908	0.00238123	0.000281981	0.468	2.25585e-09	2.25585e-09	1	0	0	1	0	0
AAGTG	39	407	5	49.1343	1055580974	125	414921688	2035	10.4359	0.793743	8.28342	0.980908	0.0414171	0.00490454	0.417436	3.92363e-08	3.92363e-08	1	0	0	1	0	0
AAGTGG	1	4	6	49.1343	1055580974	125	414921688	24	4	0.0203524	0.0814096	0.00964037	0.000488457	5.78422e-05	0.192	4.62738e-10	4.62738e-10	1	0	0	1	0	0
AAGTGT	12	48	6	49.1343	1055580974	125	414921688	288	4	0.244229	0.976915	0.115684	0.00586149	0.000694107	0.192	5.55286e-09	5.55286e-09	1	0	0	1	0	0
AAGTGTCGTG	16	155	10	49.1343	1055580974	125	414921688	1550	9.6875	0.325638	3.15462	0.373564	0.0315462	0.00373564	0.775	2.98852e-08	2.98852e-08	1	0	0	1	1	0
AAT	10910	113695	3	49.1343	1055580974	125	414921688	341085	10.4212	222.045	2313.96	274.016	6.94189	0.822047	0.250108	6.57637e-06	6.57637e-06	1	0	0	0	0	0
AATAATAGT	31	127	9	49.1343	1055580974	125	414921688	1143	4.09677	0.630924	2.58475	0.306082	0.0232628	0.00275474	0.294968	2.20379e-08	2.20379e-08	1	0	0	1	0	0
AATAATGAT	18	98	9	49.1343	1055580974	125	414921688	882	5.44444	0.366343	1.99453	0.236189	0.0179508	0.0021257	0.392	1.70056e-08	1.70056e-08	1	0	0	1	0	0
AATAATT	13	52	7	49.1343	1055580974	125	414921688	364	4	0.264581	1.05832	0.125325	0.00740827	0.000877274	0.224	7.01819e-09	7.01819e-09	1	0	0	1	0	0
AATAC	101	569	5	49.1343	1055580974	125	414921688	2845	5.63366	2.05559	11.5805	1.37134	0.0579025	0.00685672	0.225347	5.48537e-08	5.48537e-08	1	0	0	1	0	0
AATACAT	11	44	7	49.1343	1055580974	125	414921688	308	4	0.223876	0.895505	0.106044	0.00626854	0.000742309	0.224	5.93847e-09	5.93847e-09	1	0	0	1	0	0
AATACATATACAC	14	79	13	49.1343	1055580974	125	414921688	1027	5.64286	0.284933	1.60784	0.190397	0.0209019	0.00247517	0.586857	1.98013e-08	1.98013e-08	1	0	0	1	1	0
AATACT	22	92	6	49.1343	1055580974	125	414921688	552	4.18182	0.447753	1.87242	0.221729	0.0112345	0.00133037	0.200727	1.0643e-08	1.0643e-08	1	0	0	1	0	0
AATAG	1369	14689	5	49.1343	1055580974	125	414921688	73445	10.7297	27.8624	298.956	35.4019	1.49478	0.177009	0.429189	1.41607e-06	1.41607e-06	1	0	0	1	0	0
AATAGAGG	9	79	8	49.1343	1055580974	125	414921688	632	8.77778	0.183172	1.60784	0.190397	0.0128627	0.00152318	0.561778	1.21854e-08	1.21854e-08	1	0	0	1	1	0
AATAGC	7	29	6	49.1343	1055580974	125	414921688	174	4.14286	0.142467	0.590219	0.0698927	0.00354132	0.000419356	0.198857	3.35485e-09	3.35485e-09	1	0	0	1	0	0
AATAGG	49	373	6	49.1343	1055580974	125	414921688	2238	7.61224	0.997267	7.59144	0.898965	0.0455486	0.00539379	0.365388	4.31503e-08	4.31503e-08	1	0	0	1	0	0
AATAGT	39	281	6	49.1343	1055580974	125	414921688	1686	7.20513	0.793743	5.71902	0.677236	0.0343141	0.00406342	0.345846	3.25073e-08	3.25073e-08	1	0	0	1	0	0
AATAT	557	4653	5	49.1343	1055580974	125	414921688	23265	8.35368	11.3363	94.6997	11.2142	0.473498	0.0560708	0.334147	4.48567e-07	4.48567e-07	1	0	0	1	0	0
AATATACTG	12	48	9	49.1343	1055580974	125	414921688	432	4	0.244229	0.976915	0.115684	0.00879223	0.00104116	0.288	8.32928e-09	8.32928e-09	1	0	0	1	0	0
AATATAG	14	98	7	49.1343	1055580974	125	414921688	686	7	0.284933	1.99453	0.236189	0.0139617	0.00165332	0.392	1.32266e-08	1.32266e-08	1	0	0	1	0	0
AATATAT	59	371	7	49.1343	1055580974	125	414921688	2597	6.28814	1.20079	7.55074	0.894145	0.0528552	0.00625901	0.352136	5.00721e-08	5.00721e-08	1	0	0	1	0	0
AATATATAGTATAT	1	4	14	49.1343	1055580974	125	414921688	56	4	0.0203524	0.0814096	0.00964037	0.00113973	0.000134965	0.448	1.07972e-09	1.07972e-09	1	0	0	1	0	0
AATATATCAT	22	172	10	49.1343	1055580974	125	414921688	1720	7.81818	0.447753	3.50061	0.414536	0.0350061	0.00414536	0.625455	3.31629e-08	3.31629e-08	1	0	0	1	1	0
AATATATCGT	15	149	10	49.1343	1055580974	125	414921688	1490	9.93333	0.305286	3.03251	0.359104	0.0303251	0.00359104	0.794667	2.87283e-08	2.87283e-08	1	0	0	1	1	0
AATATC	6	24	6	49.1343	1055580974	125	414921688	144	4	0.122114	0.488457	0.0578422	0.00293074	0.000347053	0.192	2.77643e-09	2.77643e-09	1	0	0	1	0	0
AATATCTACAGAGT	6	31	14	49.1343	1055580974	125	414921688	434	5.16667	0.122114	0.630924	0.0747129	0.00883294	0.00104598	0.578667	8.36784e-09	8.36784e-09	1	0	0	1	1	0
AATATCTACGGAGT	14	77	14	49.1343	1055580974	125	414921688	1078	5.5	0.284933	1.56713	0.185577	0.0219399	0.00259808	0.616	2.07846e-08	2.07846e-08	1	0	0	1	1	0
AATATG	12	48	6	49.1343	1055580974	125	414921688	288	4	0.244229	0.976915	0.115684	0.00586149	0.000694107	0.192	5.55286e-09	5.55286e-09	1	0	0	1	0	0
AATATGG	3	12	7	49.1343	1055580974	125	414921688	84	4	0.0610572	0.244229	0.0289211	0.0017096	0.000202448	0.224	1.61958e-09	1.61958e-09	1	0	0	1	0	0
AATATGGGGGGGAGGAGGGGG	1	4	21	49.1343	1055580974	125	414921688	84	4	0.0203524	0.0814096	0.00964037	0.0017096	0.000202448	0.672	1.61958e-09	1.61958e-09	1	0	0	1	1	0
AATATT	26	122	6	49.1343	1055580974	125	414921688	732	4.69231	0.529162	2.48299	0.294031	0.0148979	0.00176419	0.225231	1.41135e-08	1.41135e-08	1	0	0	1	0	0
AATATTC	4	16	7	49.1343	1055580974	125	414921688	112	4	0.0814096	0.325638	0.0385615	0.00227947	0.00026993	0.224	2.15944e-09	2.15944e-09	1	0	0	1	0	0
AATATTCATTAGGGGGGAGG	1	4	20	49.1343	1055580974	125	414921688	80	4	0.0203524	0.0814096	0.00964037	0.00162819	0.000192807	0.64	1.54246e-09	1.54246e-09	1	0	0	1	1	0
AATC	308	1961	4	49.1343	1055580974	125	414921688	7844	6.36688	6.26854	39.911	4.72619	0.159644	0.0189048	0.20374	1.51238e-07	1.51238e-07	1	0	0	0	0	0
AATCACAGTAG	109	1130	11	49.1343	1055580974	125	414921688	12430	10.367	2.21841	22.9982	2.72341	0.25298	0.0299575	0.912294	2.3966e-07	2.3966e-07	1	0	0	1	1	0
AATCAT	28	125	6	49.1343	1055580974	125	414921688	750	4.46429	0.569867	2.54405	0.301262	0.0152643	0.00180757	0.214286	1.44606e-08	1.44606e-08	1	0	0	1	0	0
AATCATACATAG	21	173	12	49.1343	1055580974	125	414921688	2076	8.2381	0.4274	3.52096	0.416946	0.0422516	0.00500335	0.790857	4.00268e-08	4.00268e-08	1	0	0	1	1	0
AATCATCATAG	2	15	11	49.1343	1055580974	125	414921688	165	7.5	0.0407048	0.305286	0.0361514	0.00335814	0.000397665	0.66	3.18132e-09	3.18132e-09	1	0	0	1	1	0
AATCATGTGAG	21	110	11	49.1343	1055580974	125	414921688	1210	5.2381	0.4274	2.23876	0.26511	0.0246264	0.00291621	0.460952	2.33297e-08	2.33297e-08	1	0	0	1	0	0
AATCC	94	684	5	49.1343	1055580974	125	414921688	3420	7.2766	1.91312	13.921	1.6485	0.0696052	0.00824252	0.291064	6.59402e-08	6.59402e-08	1	0	0	1	0	0
AATCCATAGCCATCATTGTG	245	1345	20	49.1343	1055580974	125	414921688	26900	5.4898	4.98634	27.374	3.24158	0.547479	0.0648315	0.878367	5.18652e-07	5.18652e-07	1	0	0	1	1	0
AATCCATAGCCATTGTC	77	448	17	49.1343	1055580974	125	414921688	7616	5.81818	1.56713	9.11787	1.07972	0.155004	0.0183553	0.791273	1.46842e-07	1.46842e-07	1	0	0	1	1	0
AATCCC	328	1466	6	49.1343	1055580974	125	414921688	8796	4.46951	6.67558	29.8366	3.5332	0.17902	0.0211992	0.214537	1.69593e-07	1.69593e-07	1	0	0	1	0	0
AATCCCACATCCC	140	685	13	49.1343	1055580974	125	414921688	8905	4.89286	2.84933	13.9414	1.65091	0.181238	0.0214619	0.508857	1.71695e-07	1.71695e-07	1	0	0	1	1	0
AATCCCAGCGGT	6	24	12	49.1343	1055580974	125	414921688	288	4	0.122114	0.488457	0.0578422	0.00586149	0.000694107	0.384	5.55286e-09	5.55286e-09	1	0	0	1	0	0
AATCCCATAT	6	30	10	49.1343	1055580974	125	414921688	300	5	0.122114	0.610572	0.0723028	0.00610572	0.000723028	0.4	5.78422e-09	5.78422e-09	1	0	0	1	0	0
AATCCCATATCCCT	9	45	14	49.1343	1055580974	125	414921688	630	5	0.183172	0.915858	0.108454	0.012822	0.00151836	0.56	1.21469e-08	1.21469e-08	1	0	0	1	1	0
AATCCCCTCCCAGTCGCCCCC	1	4	21	49.1343	1055580974	125	414921688	84	4	0.0203524	0.0814096	0.00964037	0.0017096	0.000202448	0.672	1.61958e-09	1.61958e-09	1	0	0	1	1	0
AATCCCTCCC	1	4	10	49.1343	1055580974	125	414921688	40	4	0.0203524	0.0814096	0.00964037	0.000814096	9.64037e-05	0.32	7.7123e-10	7.7123e-10	1	0	0	1	0	0
AATCCGTAGCCATCATTGTG	3	16	20	49.1343	1055580974	125	414921688	320	5.33333	0.0610572	0.325638	0.0385615	0.00651276	0.00077123	0.853333	6.16984e-09	6.16984e-09	1	0	0	1	1	0
AATCCT	21	92	6	49.1343	1055580974	125	414921688	552	4.38095	0.4274	1.87242	0.221729	0.0112345	0.00133037	0.210286	1.0643e-08	1.0643e-08	1	0	0	1	0	0
AATCGCAGTAG	32	292	11	49.1343	1055580974	125	414921688	3212	9.125	0.651276	5.9429	0.703747	0.0653719	0.00774122	0.803	6.19298e-08	6.19298e-08	1	0	0	1	1	0
AATCT	19	139	5	49.1343	1055580974	125	414921688	695	7.31579	0.386695	2.82898	0.335003	0.0141449	0.00167501	0.292632	1.34001e-08	1.34001e-08	1	0	0	1	0	0
AATG	397	3137	4	49.1343	1055580974	125	414921688	12548	7.90176	8.0799	63.8454	7.56046	0.255382	0.0302419	0.252856	2.41935e-07	2.41935e-07	1	0	0	0	0	0
AATGAC	7	28	6	49.1343	1055580974	125	414921688	168	4	0.142467	0.569867	0.0674826	0.0034192	0.000404896	0.192	3.23917e-09	3.23917e-09	1	0	0	1	0	0
AATGAG	11	51	6	49.1343	1055580974	125	414921688	306	4.63636	0.223876	1.03797	0.122915	0.00622783	0.000737489	0.222545	5.89991e-09	5.89991e-09	1	0	0	1	0	0
AATGAGGAGGTGAC	2	8	14	49.1343	1055580974	125	414921688	112	4	0.0407048	0.162819	0.0192807	0.00227947	0.00026993	0.448	2.15944e-09	2.15944e-09	1	0	0	1	0	0
AATGAT	3	13	6	49.1343	1055580974	125	414921688	78	4.33333	0.0610572	0.264581	0.0313312	0.00158749	0.000187987	0.208	1.5039e-09	1.5039e-09	1	0	0	1	0	0
AATGATAG	40	170	8	49.1343	1055580974	125	414921688	1360	4.25	0.814096	3.45991	0.409716	0.0276792	0.00327773	0.272	2.62218e-08	2.62218e-08	1	0	0	1	0	0
AATGATATATAT	3	16	12	49.1343	1055580974	125	414921688	192	5.33333	0.0610572	0.325638	0.0385615	0.00390766	0.000462738	0.512	3.7019e-09	3.7019e-09	1	0	0	1	1	0
AATGATATATATAT	2	11	14	49.1343	1055580974	125	414921688	154	5.5	0.0407048	0.223876	0.026511	0.00313427	0.000371154	0.616	2.96924e-09	2.96924e-09	1	0	0	1	1	0
AATGATCATCACC	21	104	13	49.1343	1055580974	125	414921688	1352	4.95238	0.4274	2.11665	0.25065	0.0275164	0.00325845	0.515048	2.60676e-08	2.60676e-08	1	0	0	1	1	0
AATGC	348	1958	5	49.1343	1055580974	125	414921688	9790	5.62644	7.08263	39.85	4.71896	0.19925	0.0235948	0.225057	1.88759e-07	1.88759e-07	1	0	0	1	0	0
AATGCGCTGCGTGCAC	9	41	16	49.1343	1055580974	125	414921688	656	4.55556	0.183172	0.834448	0.0988138	0.0133512	0.00158102	0.583111	1.26482e-08	1.26482e-08	1	0	0	1	1	0
AATGG	1026	8699	5	49.1343	1055580974	125	414921688	43495	8.47856	20.8816	177.045	20.9654	0.885227	0.104827	0.339142	8.38616e-07	8.38616e-07	1	0	0	1	0	0
AATGGAGGGGAGAGGAGAGGAG	2	10	22	49.1343	1055580974	125	414921688	220	5	0.0407048	0.203524	0.0241009	0.00447753	0.000530221	0.88	4.24176e-09	4.24176e-09	1	0	0	1	1	0
AATGGAGTGG	7	29	10	49.1343	1055580974	125	414921688	290	4.14286	0.142467	0.590219	0.0698927	0.00590219	0.000698927	0.331429	5.59142e-09	5.59142e-09	1	0	0	1	0	0
AATGGG	51	256	6	49.1343	1055580974	125	414921688	1536	5.01961	1.03797	5.21021	0.616984	0.0312613	0.0037019	0.240941	2.96152e-08	2.96152e-08	1	0	0	1	0	0
AATGGGATCTGACGGGCTCT	1	4	20	49.1343	1055580974	125	414921688	80	4	0.0203524	0.0814096	0.00964037	0.00162819	0.000192807	0.64	1.54246e-09	1.54246e-09	1	0	0	1	1	0
AATGGGG	2	8	7	49.1343	1055580974	125	414921688	56	4	0.0407048	0.162819	0.0192807	0.00113973	0.000134965	0.224	1.07972e-09	1.07972e-09	1	0	0	1	0	0
AATGGGGC	20	80	8	49.1343	1055580974	125	414921688	640	4	0.407048	1.62819	0.192807	0.0130255	0.00154246	0.256	1.23397e-08	1.23397e-08	1	0	0	1	0	0
AATGGGGCTC	1	4	10	49.1343	1055580974	125	414921688	40	4	0.0203524	0.0814096	0.00964037	0.000814096	9.64037e-05	0.32	7.7123e-10	7.7123e-10	1	0	0	1	0	0
AATGGT	19	76	6	49.1343	1055580974	125	414921688	456	4	0.386695	1.54678	0.183167	0.00928069	0.001099	0.192	8.79202e-09	8.79202e-09	1	0	0	1	0	0
AATGGTGCTGCATGG	1	4	15	49.1343	1055580974	125	414921688	60	4	0.0203524	0.0814096	0.00964037	0.00122114	0.000144606	0.48	1.15684e-09	1.15684e-09	1	0	0	1	0	0
AATGT	12	77	5	49.1343	1055580974	125	414921688	385	6.41667	0.244229	1.56713	0.185577	0.00783567	0.000927886	0.256667	7.42309e-09	7.42309e-09	1	0	0	1	0	0
AATGTGT	5	30	7	49.1343	1055580974	125	414921688	210	6	0.101762	0.610572	0.0723028	0.004274	0.00050612	0.336	4.04896e-09	4.04896e-09	1	0	0	1	0	0
AATT	320	1970	4	49.1343	1055580974	125	414921688	7880	6.15625	6.51276	40.0942	4.74788	0.160377	0.0189915	0.197	1.51932e-07	1.51932e-07	1	0	0	0	0	0
AATTAC	11	46	6	49.1343	1055580974	125	414921688	276	4.18182	0.223876	0.93621	0.110864	0.00561726	0.000665186	0.200727	5.32149e-09	5.32149e-09	1	0	0	1	0	0
AATTAG	34	249	6	49.1343	1055580974	125	414921688	1494	7.32353	0.691981	5.06774	0.600113	0.0304065	0.00360068	0.351529	2.88054e-08	2.88054e-08	1	0	0	1	0	0
AATTAT	8	32	6	49.1343	1055580974	125	414921688	192	4	0.162819	0.651276	0.077123	0.00390766	0.000462738	0.192	3.7019e-09	3.7019e-09	1	0	0	1	0	0
AATTC	29	202	5	49.1343	1055580974	125	414921688	1010	6.96552	0.590219	4.11118	0.486839	0.0205559	0.00243419	0.278621	1.94736e-08	1.94736e-08	1	0	0	1	0	0
AATTCCAGAGCCACAC	21	88	16	49.1343	1055580974	125	414921688	1408	4.19048	0.4274	1.79101	0.212088	0.0286562	0.00339341	0.536381	2.71473e-08	2.71473e-08	1	0	0	1	1	0
AATTCTC	3	12	7	49.1343	1055580974	125	414921688	84	4	0.0610572	0.244229	0.0289211	0.0017096	0.000202448	0.224	1.61958e-09	1.61958e-09	1	0	0	1	0	0
AC	19751	304551	2	49.1343	1055580974	125	414921688	609102	15.4195	401.98	6198.34	733.996	12.3967	1.46799	0.246712	1.17439e-05	1.17439e-05	1	1	0	0	0	0
ACACACACACAGACGC	5	20	16	49.1343	1055580974	125	414921688	320	4	0.101762	0.407048	0.0482019	0.00651276	0.00077123	0.512	6.16984e-09	6.16984e-09	1	0	0	1	1	0
ACACACACACAGCC	4	20	14	49.1343	1055580974	125	414921688	280	5	0.0814096	0.407048	0.0482019	0.00569867	0.000674826	0.56	5.39861e-09	5.39861e-09	1	0	0	1	1	0
ACACACACACATACAT	6	28	16	49.1343	1055580974	125	414921688	448	4.66667	0.122114	0.569867	0.0674826	0.00911787	0.00107972	0.597333	8.63777e-09	8.63777e-09	1	0	0	1	1	0
ACACACACACC	68	468	11	49.1343	1055580974	125	414921688	5148	6.88235	1.38396	9.52492	1.12792	0.104774	0.0124072	0.605647	9.92573e-08	9.92573e-08	1	0	0	1	1	0
ACACACACACCCACAG	3	13	16	49.1343	1055580974	125	414921688	208	4.33333	0.0610572	0.264581	0.0313312	0.0042333	0.000501299	0.554667	4.0104e-09	4.0104e-09	1	0	0	1	1	0
ACACACACACCCC	2	8	13	49.1343	1055580974	125	414921688	104	4	0.0407048	0.162819	0.0192807	0.00211665	0.00025065	0.416	2.0052e-09	2.0052e-09	1	0	0	1	0	0
ACACACACAG	35	153	10	49.1343	1055580974	125	414921688	1530	4.37143	0.712334	3.11392	0.368744	0.0311392	0.00368744	0.349714	2.94995e-08	2.94995e-08	1	0	0	1	0	0
ACACACACC	132	1144	9	49.1343	1055580974	125	414921688	10296	8.66667	2.68652	23.2831	2.75715	0.209548	0.0248143	0.624	1.98515e-07	1.98515e-07	1	0	0	1	1	0
ACACACACCCACAG	6	39	14	49.1343	1055580974	125	414921688	546	6.5	0.122114	0.793743	0.0939936	0.0111124	0.00131591	0.728	1.05273e-08	1.05273e-08	1	0	0	1	1	0
ACACACACCCACC	3	13	13	49.1343	1055580974	125	414921688	169	4.33333	0.0610572	0.264581	0.0313312	0.00343955	0.000407306	0.450667	3.25845e-09	3.25845e-09	1	0	0	1	0	0
ACACACAGC	132	566	9	49.1343	1055580974	125	414921688	5094	4.28788	2.68652	11.5195	1.36411	0.103675	0.012277	0.308727	9.82161e-08	9.82161e-08	1	0	0	1	0	0
ACACACAGTG	120	502	10	49.1343	1055580974	125	414921688	5020	4.18333	2.44229	10.2169	1.20987	0.102169	0.0120987	0.334667	9.67893e-08	9.67893e-08	1	0	0	1	0	0
ACACACATACATACATATATATAT	3	13	24	49.1343	1055580974	125	414921688	312	4.33333	0.0610572	0.264581	0.0313312	0.00634995	0.000751949	0.832	6.01559e-09	6.01559e-09	1	0	0	1	1	0
ACACACATACATAT	3	17	14	49.1343	1055580974	125	414921688	238	5.66667	0.0610572	0.345991	0.0409716	0.00484387	0.000573602	0.634667	4.58882e-09	4.58882e-09	1	0	0	1	1	0
ACACACCACC	13	55	10	49.1343	1055580974	125	414921688	550	4.23077	0.264581	1.11938	0.132555	0.0111938	0.00132555	0.338462	1.06044e-08	1.06044e-08	1	0	0	1	0	0
ACACACGGCG	1	4	10	49.1343	1055580974	125	414921688	40	4	0.0203524	0.0814096	0.00964037	0.000814096	9.64037e-05	0.32	7.7123e-10	7.7123e-10	1	0	0	1	0	0
ACACACGTATATATCTC	17	96	17	49.1343	1055580974	125	414921688	1632	5.64706	0.345991	1.95383	0.231369	0.0332151	0.00393327	0.768	3.14662e-08	3.14662e-08	1	0	0	1	1	0
ACACAG	2	8	6	49.1343	1055580974	125	414921688	48	4	0.0407048	0.162819	0.0192807	0.000976915	0.000115684	0.192	9.25476e-10	9.25476e-10	1	0	0	1	0	0
ACACAGC	27	124	7	49.1343	1055580974	125	414921688	868	4.59259	0.549515	2.5237	0.298852	0.0176659	0.00209196	0.257185	1.67357e-08	1.67357e-08	1	0	0	1	0	0
ACACAGCAGC	2	16	10	49.1343	1055580974	125	414921688	160	8	0.0407048	0.325638	0.0385615	0.00325638	0.000385615	0.64	3.08492e-09	3.08492e-09	1	0	0	1	1	0
ACACAT	66	392	6	49.1343	1055580974	125	414921688	2352	5.93939	1.34326	7.97814	0.944757	0.0478688	0.00566854	0.285091	4.53483e-08	4.53483e-08	1	0	0	1	0	0
ACACATACAT	4	33	10	49.1343	1055580974	125	414921688	330	8.25	0.0814096	0.671629	0.0795331	0.00671629	0.000795331	0.66	6.36265e-09	6.36265e-09	1	0	0	1	1	0
ACACATACATATATATATCTC	8	35	21	49.1343	1055580974	125	414921688	735	4.375	0.162819	0.712334	0.0843533	0.014959	0.00177142	0.735	1.41713e-08	1.41713e-08	1	0	0	1	1	0
ACACATATATACGTACAT	3	18	18	49.1343	1055580974	125	414921688	324	6	0.0610572	0.366343	0.0433817	0.00659417	0.00078087	0.864	6.24696e-09	6.24696e-09	1	0	0	1	1	0
ACACATATATACGTATAT	5	27	18	49.1343	1055580974	125	414921688	486	5.4	0.101762	0.549515	0.0650725	0.00989126	0.00117131	0.7776	9.37044e-09	9.37044e-09	1	0	0	1	1	0
ACACATATATGTACAT	3	13	16	49.1343	1055580974	125	414921688	208	4.33333	0.0610572	0.264581	0.0313312	0.0042333	0.000501299	0.554667	4.0104e-09	4.0104e-09	1	0	0	1	1	0
ACACATATATGTATAT	13	70	16	49.1343	1055580974	125	414921688	1120	5.38462	0.264581	1.42467	0.168707	0.0227947	0.0026993	0.689231	2.15944e-08	2.15944e-08	1	0	0	1	1	0
ACACC	6	46	5	49.1343	1055580974	125	414921688	230	7.66667	0.122114	0.93621	0.110864	0.00468105	0.000554321	0.306667	4.43457e-09	4.43457e-09	1	0	0	1	0	0
ACACCATACCC	2	8	11	49.1343	1055580974	125	414921688	88	4	0.0407048	0.162819	0.0192807	0.00179101	0.000212088	0.352	1.69671e-09	1.69671e-09	1	0	0	1	0	0
ACACCC	9	38	6	49.1343	1055580974	125	414921688	228	4.22222	0.183172	0.773391	0.0915835	0.00464034	0.000549501	0.202667	4.39601e-09	4.39601e-09	1	0	0	1	0	0
ACACCCC	6	26	7	49.1343	1055580974	125	414921688	182	4.33333	0.122114	0.529162	0.0626624	0.00370413	0.000438637	0.242667	3.5091e-09	3.5091e-09	1	0	0	1	0	0
ACACCCCTATATACAT	2093	13240	16	49.1343	1055580974	125	414921688	211840	6.32585	42.5976	269.466	31.9096	4.31145	0.510554	0.809709	4.08443e-06	4.08443e-06	1	0	0	1	1	0
ACACCCCTATATACGT	71	357	16	49.1343	1055580974	125	414921688	5712	5.02817	1.44502	7.2658	0.860403	0.116253	0.0137665	0.643606	1.10132e-07	1.10132e-07	1	0	0	1	1	0
ACACCCCTGTATACAT	6	36	16	49.1343	1055580974	125	414921688	576	6	0.122114	0.732686	0.0867634	0.011723	0.00138821	0.768	1.11057e-08	1.11057e-08	1	0	0	1	1	0
ACACCCCTGTATACGT	61	340	16	49.1343	1055580974	125	414921688	5440	5.57377	1.2415	6.91981	0.819432	0.110717	0.0131109	0.713443	1.04887e-07	1.04887e-07	1	0	0	1	1	0
ACACCG	7	37	6	49.1343	1055580974	125	414921688	222	5.28571	0.142467	0.753038	0.0891735	0.00451823	0.000535041	0.253714	4.28033e-09	4.28033e-09	1	0	0	1	0	0
ACACCGC	3	14	7	49.1343	1055580974	125	414921688	98	4.66667	0.0610572	0.284933	0.0337413	0.00199453	0.000236189	0.261333	1.88951e-09	1.88951e-09	1	0	0	1	0	0
ACACCGGGAGGTG	1	5	13	49.1343	1055580974	125	414921688	65	5	0.0203524	0.101762	0.0120505	0.00132291	0.000156656	0.52	1.25325e-09	1.25325e-09	1	0	0	1	1	0
ACACCGTACAGAGTGT	124	767	16	49.1343	1055580974	125	414921688	12272	6.18548	2.5237	15.6103	1.84854	0.249765	0.0295767	0.791742	2.36613e-07	2.36613e-07	1	0	0	1	1	0
ACACCT	10	61	6	49.1343	1055580974	125	414921688	366	6.1	0.203524	1.2415	0.147016	0.00744897	0.000882094	0.2928	7.05675e-09	7.05675e-09	1	0	0	1	0	0
ACACCTATACCT	1	4	12	49.1343	1055580974	125	414921688	48	4	0.0203524	0.0814096	0.00964037	0.000976915	0.000115684	0.384	9.25476e-10	9.25476e-10	1	0	0	1	0	0
ACACCTCCATCTGCAG	1	4	16	49.1343	1055580974	125	414921688	64	4	0.0203524	0.0814096	0.00964037	0.00130255	0.000154246	0.512	1.23397e-09	1.23397e-09	1	0	0	1	1	0
ACACCTGGCCGTACGGTCCGG	19	80	21	49.1343	1055580974	125	414921688	1680	4.21053	0.386695	1.62819	0.192807	0.034192	0.00404896	0.707368	3.23917e-08	3.23917e-08	1	0	0	1	1	0
ACACG	5	25	5	49.1343	1055580974	125	414921688	125	5	0.101762	0.50881	0.0602523	0.00254405	0.000301262	0.2	2.41009e-09	2.41009e-09	1	0	0	1	0	0
ACACGC	7	28	6	49.1343	1055580974	125	414921688	168	4	0.142467	0.569867	0.0674826	0.0034192	0.000404896	0.192	3.23917e-09	3.23917e-09	1	0	0	1	0	0
ACACGCACGCGGCGTAG	74	451	17	49.1343	1055580974	125	414921688	7667	6.09459	1.50608	9.17893	1.08695	0.156042	0.0184782	0.828865	1.47825e-07	1.47825e-07	1	0	0	1	1	0
ACACGG	7	33	6	49.1343	1055580974	125	414921688	198	4.71429	0.142467	0.671629	0.0795331	0.00402977	0.000477198	0.226286	3.81759e-09	3.81759e-09	1	0	0	1	0	0
ACACGGC	1	5	7	49.1343	1055580974	125	414921688	35	5	0.0203524	0.101762	0.0120505	0.000712334	8.43533e-05	0.28	6.74826e-10	6.74826e-10	1	0	0	1	0	0
ACACGGGGACGGGGG	2	8	15	49.1343	1055580974	125	414921688	120	4	0.0407048	0.162819	0.0192807	0.00244229	0.000289211	0.48	2.31369e-09	2.31369e-09	1	0	0	1	0	0
ACACGTACATACCT	12	94	14	49.1343	1055580974	125	414921688	1316	7.83333	0.244229	1.91312	0.226549	0.0267837	0.00317168	0.877333	2.53735e-08	2.53735e-08	1	0	0	1	1	0
ACACGTATAGCGGGATGCT	20	88	19	49.1343	1055580974	125	414921688	1672	4.4	0.407048	1.79101	0.212088	0.0340292	0.00402968	0.6688	3.22374e-08	3.22374e-08	1	0	0	1	1	0
ACACGTATATACGT	3	24	14	49.1343	1055580974	125	414921688	336	8	0.0610572	0.488457	0.0578422	0.0068384	0.000809791	0.896	6.47833e-09	6.47833e-09	1	0	0	1	1	0
ACACT	24	207	5	49.1343	1055580974	125	414921688	1035	8.625	0.488457	4.21294	0.498889	0.0210647	0.00249445	0.345	1.99556e-08	1.99556e-08	1	0	0	1	0	0
ACACTC	236	1134	6	49.1343	1055580974	125	414921688	6804	4.80508	4.80316	23.0796	2.73305	0.138478	0.0163983	0.230644	1.31186e-07	1.31186e-07	1	0	0	1	0	0
ACACTCTACTCT	30	171	12	49.1343	1055580974	125	414921688	2052	5.7	0.610572	3.48026	0.412126	0.0417631	0.00494551	0.5472	3.95641e-08	3.95641e-08	1	0	0	1	1	0
ACACTG	9	36	6	49.1343	1055580974	125	414921688	216	4	0.183172	0.732686	0.0867634	0.00439612	0.00052058	0.192	4.16464e-09	4.16464e-09	1	0	0	1	0	0
ACACTGCCC	3	14	9	49.1343	1055580974	125	414921688	126	4.66667	0.0610572	0.284933	0.0337413	0.0025644	0.000303672	0.336	2.42937e-09	2.42937e-09	1	0	0	1	0	0
ACACTGG	12	48	7	49.1343	1055580974	125	414921688	336	4	0.244229	0.976915	0.115684	0.0068384	0.000809791	0.224	6.47833e-09	6.47833e-09	1	0	0	1	0	0
ACACTGGAGT	1	4	10	49.1343	1055580974	125	414921688	40	4	0.0203524	0.0814096	0.00964037	0.000814096	9.64037e-05	0.32	7.7123e-10	7.7123e-10	1	0	0	1	0	0
ACAG	684	4413	4	49.1343	1055580974	125	414921688	17652	6.45175	13.921	89.8151	10.6357	0.35926	0.042543	0.206456	3.40344e-07	3.40344e-07	1	0	0	0	0	0
ACAGACAGCCACCC	823	5181	14	49.1343	1055580974	125	414921688	72534	6.29526	16.75	105.446	12.4867	1.47624	0.174814	0.705069	1.39851e-06	1.39851e-06	1	0	0	1	1	0
ACAGACCGCCACCC	30	151	14	49.1343	1055580974	125	414921688	2114	5.03333	0.610572	3.07321	0.363924	0.043025	0.00509494	0.563733	4.07595e-08	4.07595e-08	1	0	0	1	1	0
ACAGAG	25	137	6	49.1343	1055580974	125	414921688	822	5.48	0.50881	2.78828	0.330183	0.0167297	0.0019811	0.26304	1.58488e-08	1.58488e-08	1	0	0	1	0	0
ACAGAGAGC	9	51	9	49.1343	1055580974	125	414921688	459	5.66667	0.183172	1.03797	0.122915	0.00934175	0.00110623	0.408	8.84986e-09	8.84986e-09	1	0	0	1	0	0
ACAGAGGGCGC	12	48	11	49.1343	1055580974	125	414921688	528	4	0.244229	0.976915	0.115684	0.0107461	0.00127253	0.352	1.01802e-08	1.01802e-08	1	0	0	1	0	0
ACAGAT	19	85	6	49.1343	1055580974	125	414921688	510	4.47368	0.386695	1.72995	0.204858	0.0103797	0.00122915	0.214737	9.83318e-09	9.83318e-09	1	0	0	1	0	0
ACAGATC	1	4	7	49.1343	1055580974	125	414921688	28	4	0.0203524	0.0814096	0.00964037	0.000569867	6.74826e-05	0.224	5.39861e-10	5.39861e-10	1	0	0	1	0	0
ACAGATCCCGC	3	12	11	49.1343	1055580974	125	414921688	132	4	0.0610572	0.244229	0.0289211	0.00268652	0.000318132	0.352	2.54506e-09	2.54506e-09	1	0	0	1	0	0
ACAGC	435	2638	5	49.1343	1055580974	125	414921688	13190	6.06437	8.85329	53.6896	6.35783	0.268448	0.0317891	0.242575	2.54313e-07	2.54313e-07	1	0	0	1	0	0
ACAGCACCGC	6	24	10	49.1343	1055580974	125	414921688	240	4	0.122114	0.488457	0.0578422	0.00488457	0.000578422	0.32	4.62738e-09	4.62738e-09	1	0	0	1	0	0
ACAGCACTGCAGCCCC	19	92	16	49.1343	1055580974	125	414921688	1472	4.84211	0.386695	1.87242	0.221729	0.0299587	0.00354766	0.619789	2.83813e-08	2.83813e-08	1	0	0	1	1	0
ACAGCAGC	73	540	8	49.1343	1055580974	125	414921688	4320	7.39726	1.48572	10.9903	1.30145	0.0879223	0.0104116	0.473425	8.32928e-08	8.32928e-08	1	0	0	1	0	0
ACAGCC	14	94	6	49.1343	1055580974	125	414921688	564	6.71429	0.284933	1.91312	0.226549	0.0114787	0.00135929	0.322286	1.08743e-08	1.08743e-08	1	0	0	1	0	0
ACAGCCC	5	20	7	49.1343	1055580974	125	414921688	140	4	0.101762	0.407048	0.0482019	0.00284933	0.000337413	0.224	2.6993e-09	2.6993e-09	1	0	0	1	0	0
ACAGCCCAGCACAGCTCTGC	13	55	20	49.1343	1055580974	125	414921688	1100	4.23077	0.264581	1.11938	0.132555	0.0223876	0.0026511	0.676923	2.12088e-08	2.12088e-08	1	0	0	1	1	0
ACAGCCCCT	2	9	9	49.1343	1055580974	125	414921688	81	4.5	0.0407048	0.183172	0.0216908	0.00164854	0.000195218	0.324	1.56174e-09	1.56174e-09	1	0	0	1	0	0
ACAGCCCTACGGTCCCTC	1	4	18	49.1343	1055580974	125	414921688	72	4	0.0203524	0.0814096	0.00964037	0.00146537	0.000173527	0.576	1.38821e-09	1.38821e-09	1	0	0	1	1	0
ACAGCCCTGC	10	40	10	49.1343	1055580974	125	414921688	400	4	0.203524	0.814096	0.0964037	0.00814096	0.000964037	0.32	7.7123e-09	7.7123e-09	1	0	0	1	0	0
ACAGCG	7	29	6	49.1343	1055580974	125	414921688	174	4.14286	0.142467	0.590219	0.0698927	0.00354132	0.000419356	0.198857	3.35485e-09	3.35485e-09	1	0	0	1	0	0
ACAGCGCAGC	13	56	10	49.1343	1055580974	125	414921688	560	4.30769	0.264581	1.13973	0.134965	0.0113973	0.00134965	0.344615	1.07972e-08	1.07972e-08	1	0	0	1	0	0
ACAGCGGGGTG	1	4	11	49.1343	1055580974	125	414921688	44	4	0.0203524	0.0814096	0.00964037	0.000895505	0.000106044	0.352	8.48353e-10	8.48353e-10	1	0	0	1	0	0
ACAGCTCAGCAGCCCCATGGC	1	4	21	49.1343	1055580974	125	414921688	84	4	0.0203524	0.0814096	0.00964037	0.0017096	0.000202448	0.672	1.61958e-09	1.61958e-09	1	0	0	1	1	0
ACAGG	119	934	5	49.1343	1055580974	125	414921688	4670	7.84874	2.42193	19.0091	2.25103	0.0950457	0.0112551	0.31395	9.00411e-08	9.00411e-08	1	0	0	1	0	0
ACAGGAGG	39	172	8	49.1343	1055580974	125	414921688	1376	4.41026	0.793743	3.50061	0.414536	0.0280049	0.00331629	0.282256	2.65303e-08	2.65303e-08	1	0	0	1	0	0
ACAGGC	8	50	6	49.1343	1055580974	125	414921688	300	6.25	0.162819	1.01762	0.120505	0.00610572	0.000723028	0.3	5.78422e-09	5.78422e-09	1	0	0	1	0	0
ACAGGCTGGGT	6	24	11	49.1343	1055580974	125	414921688	264	4	0.122114	0.488457	0.0578422	0.00537303	0.000636265	0.352	5.09012e-09	5.09012e-09	1	0	0	1	0	0
ACAGGG	21	100	6	49.1343	1055580974	125	414921688	600	4.7619	0.4274	2.03524	0.241009	0.0122114	0.00144606	0.228571	1.15684e-08	1.15684e-08	1	0	0	1	0	0
ACAGGGC	1	4	7	49.1343	1055580974	125	414921688	28	4	0.0203524	0.0814096	0.00964037	0.000569867	6.74826e-05	0.224	5.39861e-10	5.39861e-10	1	0	0	1	0	0
ACAGGGCGGGGGGGGCCC	2	9	18	49.1343	1055580974	125	414921688	162	4.5	0.0407048	0.183172	0.0216908	0.00329709	0.000390435	0.648	3.12348e-09	3.12348e-09	1	0	0	1	1	0
ACAGGGG	1	5	7	49.1343	1055580974	125	414921688	35	5	0.0203524	0.101762	0.0120505	0.000712334	8.43533e-05	0.28	6.74826e-10	6.74826e-10	1	0	0	1	0	0
ACAGGT	12	67	6	49.1343	1055580974	125	414921688	402	5.58333	0.244229	1.36361	0.161476	0.00818166	0.000968858	0.268	7.75086e-09	7.75086e-09	1	0	0	1	0	0
ACAGTG	33	151	6	49.1343	1055580974	125	414921688	906	4.57576	0.671629	3.07321	0.363924	0.0184393	0.00218354	0.219636	1.74684e-08	1.74684e-08	1	0	0	1	0	0
ACAT	538	3733	4	49.1343	1055580974	125	414921688	14932	6.93866	10.9496	75.9755	8.99688	0.303902	0.0359875	0.222037	2.879e-07	2.879e-07	1	0	0	0	0	0
ACATACT	12	66	7	49.1343	1055580974	125	414921688	462	5.5	0.244229	1.34326	0.159066	0.0094028	0.00111346	0.308	8.90771e-09	8.90771e-09	1	0	0	1	0	0
ACATAG	14	101	6	49.1343	1055580974	125	414921688	606	7.21429	0.284933	2.05559	0.243419	0.0123335	0.00146052	0.346286	1.16841e-08	1.16841e-08	1	0	0	1	0	0
ACATAGGTCCT	2	8	11	49.1343	1055580974	125	414921688	88	4	0.0407048	0.162819	0.0192807	0.00179101	0.000212088	0.352	1.69671e-09	1.69671e-09	1	0	0	1	0	0
ACATAT	332	2608	6	49.1343	1055580974	125	414921688	15648	7.85542	6.75699	53.079	6.28552	0.318474	0.0377131	0.37706	3.01705e-07	3.01705e-07	1	0	0	1	0	0
ACATATCCC	5	20	9	49.1343	1055580974	125	414921688	180	4	0.101762	0.407048	0.0482019	0.00366343	0.000433817	0.288	3.47053e-09	3.47053e-09	1	0	0	1	0	0
ACATATGGG	19	81	9	49.1343	1055580974	125	414921688	729	4.26316	0.386695	1.64854	0.195218	0.0148369	0.00175696	0.306947	1.40557e-08	1.40557e-08	1	0	0	1	0	0
ACATATGTATATATATC	29	171	17	49.1343	1055580974	125	414921688	2907	5.89655	0.590219	3.48026	0.412126	0.0591644	0.00700614	0.801931	5.60491e-08	5.60491e-08	1	0	0	1	1	0
ACATC	4	20	5	49.1343	1055580974	125	414921688	100	5	0.0814096	0.407048	0.0482019	0.00203524	0.000241009	0.2	1.92807e-09	1.92807e-09	1	0	0	1	0	0
ACATCATCATCT	37	172	12	49.1343	1055580974	125	414921688	2064	4.64865	0.753038	3.50061	0.414536	0.0420073	0.00497443	0.44627	3.97955e-08	3.97955e-08	1	0	0	1	0	0
ACATCC	14	87	6	49.1343	1055580974	125	414921688	522	6.21429	0.284933	1.77066	0.209678	0.0106239	0.00125807	0.298286	1.00645e-08	1.00645e-08	1	0	0	1	0	0
ACATCCC	25	123	7	49.1343	1055580974	125	414921688	861	4.92	0.50881	2.50334	0.296441	0.0175234	0.00207509	0.27552	1.66007e-08	1.66007e-08	1	0	0	1	0	0
ACATCCCACTCCC	1	6	13	49.1343	1055580974	125	414921688	78	6	0.0203524	0.122114	0.0144606	0.00158749	0.000187987	0.624	1.5039e-09	1.5039e-09	1	0	0	1	1	0
ACATCGC	5	23	7	49.1343	1055580974	125	414921688	161	4.6	0.101762	0.468105	0.0554321	0.00327673	0.000388025	0.2576	3.1042e-09	3.1042e-09	1	0	0	1	0	0
ACATCGCTGCGCGGCGCCG	8	33	19	49.1343	1055580974	125	414921688	627	4.125	0.162819	0.671629	0.0795331	0.0127609	0.00151113	0.627	1.2089e-08	1.2089e-08	1	0	0	1	1	0
ACATCT	1095	18585	6	49.1343	1055580974	125	414921688	111510	16.9726	22.2859	378.249	44.7916	2.26949	0.26875	0.814685	2.15e-06	2.15e-06	1	0	0	1	1	0
ACATG	8	64	5	49.1343	1055580974	125	414921688	320	8	0.162819	1.30255	0.154246	0.00651276	0.00077123	0.32	6.16984e-09	6.16984e-09	1	0	0	1	0	0
ACATGACATGACTCTATG	18	76	18	49.1343	1055580974	125	414921688	1368	4.22222	0.366343	1.54678	0.183167	0.0278421	0.00329701	0.608	2.63761e-08	2.63761e-08	1	0	0	1	1	0
ACATGG	7	28	6	49.1343	1055580974	125	414921688	168	4	0.142467	0.569867	0.0674826	0.0034192	0.000404896	0.192	3.23917e-09	3.23917e-09	1	0	0	1	0	0
ACATGGAGAG	6	40	10	49.1343	1055580974	125	414921688	400	6.66667	0.122114	0.814096	0.0964037	0.00814096	0.000964037	0.533333	7.7123e-09	7.7123e-09	1	0	0	1	1	0
ACATGGAGAT	126	669	10	49.1343	1055580974	125	414921688	6690	5.30952	2.5644	13.6157	1.61235	0.136157	0.0161235	0.424762	1.28988e-07	1.28988e-07	1	0	0	1	0	0
ACC	300	2779	3	49.1343	1055580974	125	414921688	8337	9.26333	6.10572	56.5593	6.69765	0.169678	0.0200929	0.22232	1.60744e-07	1.60744e-07	1	0	0	0	0	0
ACCACCCCAT	2	9	10	49.1343	1055580974	125	414921688	90	4.5	0.0407048	0.183172	0.0216908	0.00183172	0.000216908	0.36	1.73527e-09	1.73527e-09	1	0	0	1	0	0
ACCACCGCG	1	4	9	49.1343	1055580974	125	414921688	36	4	0.0203524	0.0814096	0.00964037	0.000732686	8.67634e-05	0.288	6.94107e-10	6.94107e-10	1	0	0	1	0	0
ACCACGGGGACGGG	4	17	14	49.1343	1055580974	125	414921688	238	4.25	0.0814096	0.345991	0.0409716	0.00484387	0.000573602	0.476	4.58882e-09	4.58882e-09	1	0	0	1	0	0
ACCACT	10	40	6	49.1343	1055580974	125	414921688	240	4	0.203524	0.814096	0.0964037	0.00488457	0.000578422	0.192	4.62738e-09	4.62738e-09	1	0	0	1	0	0
ACCAG	5	25	5	49.1343	1055580974	125	414921688	125	5	0.101762	0.50881	0.0602523	0.00254405	0.000301262	0.2	2.41009e-09	2.41009e-09	1	0	0	1	0	0
ACCAGC	55	220	6	49.1343	1055580974	125	414921688	1320	4	1.11938	4.47753	0.530221	0.0268652	0.00318132	0.192	2.54506e-08	2.54506e-08	1	0	0	1	0	0
ACCAGG	11	68	6	49.1343	1055580974	125	414921688	408	6.18182	0.223876	1.38396	0.163886	0.00830377	0.000983318	0.296727	7.86654e-09	7.86654e-09	1	0	0	1	0	0
ACCAT	9	92	5	49.1343	1055580974	125	414921688	460	10.2222	0.183172	1.87242	0.221729	0.0093621	0.00110864	0.408889	8.86914e-09	8.86914e-09	1	0	0	1	0	0
ACCATATCGTATATAT	12	67	16	49.1343	1055580974	125	414921688	1072	5.58333	0.244229	1.36361	0.161476	0.0218178	0.00258362	0.714667	2.0669e-08	2.0669e-08	1	0	0	1	1	0
ACCATC	28	129	6	49.1343	1055580974	125	414921688	774	4.60714	0.569867	2.62546	0.310902	0.0157527	0.00186541	0.221143	1.49233e-08	1.49233e-08	1	0	0	1	0	0
ACCATG	34	184	6	49.1343	1055580974	125	414921688	1104	5.41176	0.691981	3.74484	0.443457	0.022469	0.00266074	0.259765	2.12859e-08	2.12859e-08	1	0	0	1	0	0
ACCC	42	258	4	49.1343	1055580974	125	414921688	1032	6.14286	0.8548	5.25092	0.621804	0.0210037	0.00248722	0.196571	1.98977e-08	1.98977e-08	1	0	0	0	0	0
ACCCACTGCTG	2	8	11	49.1343	1055580974	125	414921688	88	4	0.0407048	0.162819	0.0192807	0.00179101	0.000212088	0.352	1.69671e-09	1.69671e-09	1	0	0	1	0	0
ACCCAG	4	21	6	49.1343	1055580974	125	414921688	126	5.25	0.0814096	0.4274	0.050612	0.0025644	0.000303672	0.252	2.42937e-09	2.42937e-09	1	0	0	1	0	0
ACCCAGAGAG	3	13	10	49.1343	1055580974	125	414921688	130	4.33333	0.0610572	0.264581	0.0313312	0.00264581	0.000313312	0.346667	2.5065e-09	2.5065e-09	1	0	0	1	0	0
ACCCAGCAGC	5	21	10	49.1343	1055580974	125	414921688	210	4.2	0.101762	0.4274	0.050612	0.004274	0.00050612	0.336	4.04896e-09	4.04896e-09	1	0	0	1	0	0
ACCCAT	37	169	6	49.1343	1055580974	125	414921688	1014	4.56757	0.753038	3.43955	0.407306	0.0206373	0.00244383	0.219243	1.95507e-08	1.95507e-08	1	0	0	1	0	0
ACCCATACCGT	6	24	11	49.1343	1055580974	125	414921688	264	4	0.122114	0.488457	0.0578422	0.00537303	0.000636265	0.352	5.09012e-09	5.09012e-09	1	0	0	1	0	0
ACCCC	87	473	5	49.1343	1055580974	125	414921688	2365	5.43678	1.77066	9.62668	1.13997	0.0481334	0.00569987	0.217471	4.5599e-08	4.5599e-08	1	0	0	1	0	0
ACCCCACTAT	1	5	10	49.1343	1055580974	125	414921688	50	5	0.0203524	0.101762	0.0120505	0.00101762	0.000120505	0.4	9.64037e-10	9.64037e-10	1	0	0	1	0	0
ACCCCAT	16	67	7	49.1343	1055580974	125	414921688	469	4.1875	0.325638	1.36361	0.161476	0.00954527	0.00113033	0.2345	9.04267e-09	9.04267e-09	1	0	0	1	0	0
ACCCCATAT	6	27	9	49.1343	1055580974	125	414921688	243	4.5	0.122114	0.549515	0.0650725	0.00494563	0.000585653	0.324	4.68522e-09	4.68522e-09	1	0	0	1	0	0
ACCCCC	54	240	6	49.1343	1055580974	125	414921688	1440	4.44444	1.09903	4.88457	0.578422	0.0293074	0.00347053	0.213333	2.77643e-08	2.77643e-08	1	0	0	1	0	0
ACCCCCAGCTGCAGGG	12	48	16	49.1343	1055580974	125	414921688	768	4	0.244229	0.976915	0.115684	0.0156306	0.00185095	0.512	1.48076e-08	1.48076e-08	1	0	0	1	1	0
ACCCCCC	10	41	7	49.1343	1055580974	125	414921688	287	4.1	0.203524	0.834448	0.0988138	0.00584114	0.000691697	0.2296	5.53357e-09	5.53357e-09	1	0	0	1	0	0
ACCCCG	4	18	6	49.1343	1055580974	125	414921688	108	4.5	0.0814096	0.366343	0.0433817	0.00219806	0.00026029	0.216	2.08232e-09	2.08232e-09	1	0	0	1	0	0
ACCCCGTACCG	2	8	11	49.1343	1055580974	125	414921688	88	4	0.0407048	0.162819	0.0192807	0.00179101	0.000212088	0.352	1.69671e-09	1.69671e-09	1	0	0	1	0	0
ACCCCGTCCCTATCCCTATCCCT	1	4	23	49.1343	1055580974	125	414921688	92	4	0.0203524	0.0814096	0.00964037	0.00187242	0.000221729	0.736	1.77383e-09	1.77383e-09	1	0	0	1	1	0
ACCCCT	631	4847	6	49.1343	1055580974	125	414921688	29082	7.68146	12.8424	98.648	11.6817	0.591888	0.0700903	0.36871	5.60723e-07	5.60723e-07	1	0	0	1	0	0
ACCCCTG	7	31	7	49.1343	1055580974	125	414921688	217	4.42857	0.142467	0.630924	0.0747129	0.00441647	0.00052299	0.248	4.18392e-09	4.18392e-09	1	0	0	1	0	0
ACCCG	27	154	5	49.1343	1055580974	125	414921688	770	5.7037	0.549515	3.13427	0.371154	0.0156713	0.00185577	0.228148	1.48462e-08	1.48462e-08	1	0	0	1	0	0
ACCCGG	11	48	6	49.1343	1055580974	125	414921688	288	4.36364	0.223876	0.976915	0.115684	0.00586149	0.000694107	0.209455	5.55286e-09	5.55286e-09	1	0	0	1	0	0
ACCCGT	2	8	6	49.1343	1055580974	125	414921688	48	4	0.0407048	0.162819	0.0192807	0.000976915	0.000115684	0.192	9.25476e-10	9.25476e-10	1	0	0	1	0	0
ACCCT	131	1042	5	49.1343	1055580974	125	414921688	5210	7.9542	2.66616	21.2072	2.51132	0.106036	0.0125566	0.318168	1.00453e-07	1.00453e-07	1	0	0	1	0	0
ACCCTATGGG	1	4	10	49.1343	1055580974	125	414921688	40	4	0.0203524	0.0814096	0.00964037	0.000814096	9.64037e-05	0.32	7.7123e-10	7.7123e-10	1	0	0	1	0	0
ACCCTC	11	70	6	49.1343	1055580974	125	414921688	420	6.36364	0.223876	1.42467	0.168707	0.008548	0.00101224	0.305455	8.09791e-09	8.09791e-09	1	0	0	1	0	0
ACCCTG	75	360	6	49.1343	1055580974	125	414921688	2160	4.8	1.52643	7.32686	0.867634	0.0439612	0.0052058	0.2304	4.16464e-08	4.16464e-08	1	0	0	1	0	0
ACCG	6	36	4	49.1343	1055580974	125	414921688	144	6	0.122114	0.732686	0.0867634	0.00293074	0.000347053	0.192	2.77643e-09	2.77643e-09	1	0	0	0	0	0
ACCGAG	3	12	6	49.1343	1055580974	125	414921688	72	4	0.0610572	0.244229	0.0289211	0.00146537	0.000173527	0.192	1.38821e-09	1.38821e-09	1	0	0	1	0	0
ACCGC	206	1187	5	49.1343	1055580974	125	414921688	5935	5.76214	4.19259	24.1583	2.86078	0.120791	0.0143039	0.230485	1.14431e-07	1.14431e-07	1	0	0	1	0	0
ACCGCC	11	47	6	49.1343	1055580974	125	414921688	282	4.27273	0.223876	0.956562	0.113274	0.00573937	0.000679646	0.205091	5.43717e-09	5.43717e-09	1	0	0	1	0	0
ACCGCTCCGGCAGGG	111	456	15	49.1343	1055580974	125	414921688	6840	4.10811	2.25912	9.28069	1.099	0.13921	0.016485	0.492973	1.3188e-07	1.3188e-07	1	0	0	1	0	0
ACCGCTGGGC	7	30	10	49.1343	1055580974	125	414921688	300	4.28571	0.142467	0.610572	0.0723028	0.00610572	0.000723028	0.342857	5.78422e-09	5.78422e-09	1	0	0	1	0	0
ACCGG	13	73	5	49.1343	1055580974	125	414921688	365	5.61538	0.264581	1.48572	0.175937	0.00742862	0.000879684	0.224615	7.03747e-09	7.03747e-09	1	0	0	1	0	0
ACCGGC	21	89	6	49.1343	1055580974	125	414921688	534	4.2381	0.4274	1.81136	0.214498	0.0108682	0.00128699	0.203429	1.02959e-08	1.02959e-08	1	0	0	1	0	0
ACCGGG	21	102	6	49.1343	1055580974	125	414921688	612	4.85714	0.4274	2.07594	0.24583	0.0124557	0.00147498	0.233143	1.17998e-08	1.17998e-08	1	0	0	1	0	0
ACCGGGC	2	8	7	49.1343	1055580974	125	414921688	56	4	0.0407048	0.162819	0.0192807	0.00113973	0.000134965	0.224	1.07972e-09	1.07972e-09	1	0	0	1	0	0
ACCGGGCCGTGGCGGCCAT	1	6	19	49.1343	1055580974	125	414921688	114	6	0.0203524	0.122114	0.0144606	0.00232017	0.000274751	0.912	2.19801e-09	2.19801e-09	1	0	0	1	1	0
ACCGT	1	5	5	49.1343	1055580974	125	414921688	25	5	0.0203524	0.101762	0.0120505	0.00050881	6.02523e-05	0.2	4.82019e-10	4.82019e-10	1	0	0	1	0	0
ACCGTC	8	36	6	49.1343	1055580974	125	414921688	216	4.5	0.162819	0.732686	0.0867634	0.00439612	0.00052058	0.216	4.16464e-09	4.16464e-09	1	0	0	1	0	0
ACCGTCGTC	2	8	9	49.1343	1055580974	125	414921688	72	4	0.0407048	0.162819	0.0192807	0.00146537	0.000173527	0.288	1.38821e-09	1.38821e-09	1	0	0	1	0	0
ACCGTCTCCCCGTGGCC	12	60	17	49.1343	1055580974	125	414921688	1020	5	0.244229	1.22114	0.144606	0.0207594	0.0024583	0.68	1.96664e-08	1.96664e-08	1	0	0	1	1	0
ACCT	108	910	4	49.1343	1055580974	125	414921688	3640	8.42593	2.19806	18.5207	2.19318	0.0740827	0.00877274	0.26963	7.01819e-08	7.01819e-08	1	0	0	0	0	0
ACCTAT	51	496	6	49.1343	1055580974	125	414921688	2976	9.72549	1.03797	10.0948	1.19541	0.0605687	0.00717244	0.466824	5.73795e-08	5.73795e-08	1	0	0	1	0	0
ACCTATCT	2	8	8	49.1343	1055580974	125	414921688	64	4	0.0407048	0.162819	0.0192807	0.00130255	0.000154246	0.256	1.23397e-09	1.23397e-09	1	0	0	1	0	0
ACCTC	21	109	5	49.1343	1055580974	125	414921688	545	5.19048	0.4274	2.21841	0.2627	0.0110921	0.0013135	0.207619	1.0508e-08	1.0508e-08	1	0	0	1	0	0
ACCTCC	3	12	6	49.1343	1055580974	125	414921688	72	4	0.0610572	0.244229	0.0289211	0.00146537	0.000173527	0.192	1.38821e-09	1.38821e-09	1	0	0	1	0	0
ACCTCCC	8	40	7	49.1343	1055580974	125	414921688	280	5	0.162819	0.814096	0.0964037	0.00569867	0.000674826	0.28	5.39861e-09	5.39861e-09	1	0	0	1	0	0
ACCTCTG	6	24	7	49.1343	1055580974	125	414921688	168	4	0.122114	0.488457	0.0578422	0.0034192	0.000404896	0.224	3.23917e-09	3.23917e-09	1	0	0	1	0	0
ACCTGCTCT	1	4	9	49.1343	1055580974	125	414921688	36	4	0.0203524	0.0814096	0.00964037	0.000732686	8.67634e-05	0.288	6.94107e-10	6.94107e-10	1	0	0	1	0	0
ACG	22	190	3	49.1343	1055580974	125	414921688	570	8.63636	0.447753	3.86695	0.457918	0.0116009	0.00137375	0.207273	1.099e-08	1.099e-08	1	0	0	0	0	0
ACGAG	25	264	5	49.1343	1055580974	125	414921688	1320	10.56	0.50881	5.37303	0.636265	0.0268652	0.00318132	0.4224	2.54506e-08	2.54506e-08	1	0	0	1	0	0
ACGAGG	1	5	6	49.1343	1055580974	125	414921688	30	5	0.0203524	0.101762	0.0120505	0.000610572	7.23028e-05	0.24	5.78422e-10	5.78422e-10	1	0	0	1	0	0
ACGATG	40	160	6	49.1343	1055580974	125	414921688	960	4	0.814096	3.25638	0.385615	0.0195383	0.00231369	0.192	1.85095e-08	1.85095e-08	1	0	0	1	0	0
ACGC	8	49	4	49.1343	1055580974	125	414921688	196	6.125	0.162819	0.997267	0.118095	0.00398907	0.000472378	0.196	3.77903e-09	3.77903e-09	1	0	0	0	0	0
ACGCATAGAG	1	4	10	49.1343	1055580974	125	414921688	40	4	0.0203524	0.0814096	0.00964037	0.000814096	9.64037e-05	0.32	7.7123e-10	7.7123e-10	1	0	0	1	0	0
ACGCCG	4	19	6	49.1343	1055580974	125	414921688	114	4.75	0.0814096	0.386695	0.0457918	0.00232017	0.000274751	0.228	2.19801e-09	2.19801e-09	1	0	0	1	0	0
ACGCG	1	5	5	49.1343	1055580974	125	414921688	25	5	0.0203524	0.101762	0.0120505	0.00050881	6.02523e-05	0.2	4.82019e-10	4.82019e-10	1	0	0	1	0	0
ACGCGC	3	12	6	49.1343	1055580974	125	414921688	72	4	0.0610572	0.244229	0.0289211	0.00146537	0.000173527	0.192	1.38821e-09	1.38821e-09	1	0	0	1	0	0
ACGCGCAGCTCAGCGCAGC	11	54	19	49.1343	1055580974	125	414921688	1026	4.90909	0.223876	1.09903	0.130145	0.0208816	0.00247276	0.746182	1.9782e-08	1.9782e-08	1	0	0	1	1	0
ACGCGGCCCCGCAGAGTCCC	1	4	20	49.1343	1055580974	125	414921688	80	4	0.0203524	0.0814096	0.00964037	0.00162819	0.000192807	0.64	1.54246e-09	1.54246e-09	1	0	0	1	1	0
ACGCTC	52	259	6	49.1343	1055580974	125	414921688	1554	4.98077	1.05832	5.27127	0.624214	0.0316276	0.00374529	0.239077	2.99623e-08	2.99623e-08	1	0	0	1	0	0
ACGCTGGGCTCTGCTGC	20	80	17	49.1343	1055580974	125	414921688	1360	4	0.407048	1.62819	0.192807	0.0276792	0.00327773	0.544	2.62218e-08	2.62218e-08	1	0	0	1	1	0
ACGG	173	1098	4	49.1343	1055580974	125	414921688	4392	6.34682	3.52096	22.3469	2.64628	0.0893877	0.0105851	0.203098	8.4681e-08	8.4681e-08	1	0	0	0	0	0
ACGGAG	158	677	6	49.1343	1055580974	125	414921688	4062	4.28481	3.21568	13.7786	1.63163	0.0826714	0.0097898	0.205671	7.83184e-08	7.83184e-08	1	0	0	1	0	0
ACGGAGATGGG	3	19	11	49.1343	1055580974	125	414921688	209	6.33333	0.0610572	0.386695	0.0457918	0.00425365	0.00050371	0.557333	4.02968e-09	4.02968e-09	1	0	0	1	1	0
ACGGAGCAGCCCC	23	98	13	49.1343	1055580974	125	414921688	1274	4.26087	0.468105	1.99453	0.236189	0.0259289	0.00307046	0.44313	2.45637e-08	2.45637e-08	1	0	0	1	0	0
ACGGAGTGCGGG	2	11	12	49.1343	1055580974	125	414921688	132	5.5	0.0407048	0.223876	0.026511	0.00268652	0.000318132	0.528	2.54506e-09	2.54506e-09	1	0	0	1	1	0
ACGGC	240	1467	5	49.1343	1055580974	125	414921688	7335	6.1125	4.88457	29.857	3.53561	0.149285	0.017678	0.2445	1.41424e-07	1.41424e-07	1	0	0	1	0	0
ACGGCAGCAGC	17	100	11	49.1343	1055580974	125	414921688	1100	5.88235	0.345991	2.03524	0.241009	0.0223876	0.0026511	0.517647	2.12088e-08	2.12088e-08	1	0	0	1	1	0
ACGGCAT	3	12	7	49.1343	1055580974	125	414921688	84	4	0.0610572	0.244229	0.0289211	0.0017096	0.000202448	0.224	1.61958e-09	1.61958e-09	1	0	0	1	0	0
ACGGCC	8	32	6	49.1343	1055580974	125	414921688	192	4	0.162819	0.651276	0.077123	0.00390766	0.000462738	0.192	3.7019e-09	3.7019e-09	1	0	0	1	0	0
ACGGCG	2	8	6	49.1343	1055580974	125	414921688	48	4	0.0407048	0.162819	0.0192807	0.000976915	0.000115684	0.192	9.25476e-10	9.25476e-10	1	0	0	1	0	0
ACGGG	380	2264	5	49.1343	1055580974	125	414921688	11320	5.95789	7.73391	46.0778	5.45645	0.230389	0.0272823	0.238316	2.18258e-07	2.18258e-07	1	0	0	1	0	0
ACGGGG	16	69	6	49.1343	1055580974	125	414921688	414	4.3125	0.325638	1.40431	0.166296	0.00842589	0.000997779	0.207	7.98223e-09	7.98223e-09	1	0	0	1	0	0
ACGGGGCT	7	29	8	49.1343	1055580974	125	414921688	232	4.14286	0.142467	0.590219	0.0698927	0.00472175	0.000559142	0.265143	4.47313e-09	4.47313e-09	1	0	0	1	0	0
ACGTAG	13	65	6	49.1343	1055580974	125	414921688	390	5	0.264581	1.32291	0.156656	0.00793743	0.000939936	0.24	7.51949e-09	7.51949e-09	1	0	0	1	0	0
ACGTAGCATCTACTCTAT	1	5	18	49.1343	1055580974	125	414921688	90	5	0.0203524	0.101762	0.0120505	0.00183172	0.000216908	0.72	1.73527e-09	1.73527e-09	1	0	0	1	1	0
ACT	199	2032	3	49.1343	1055580974	125	414921688	6096	10.2111	4.05013	41.3561	4.89731	0.124068	0.0146919	0.245065	1.17535e-07	1.17535e-07	1	0	0	0	0	0
ACTAG	16	85	5	49.1343	1055580974	125	414921688	425	5.3125	0.325638	1.72995	0.204858	0.00864977	0.00102429	0.2125	8.19432e-09	8.19432e-09	1	0	0	1	0	0
ACTAT	48	372	5	49.1343	1055580974	125	414921688	1860	7.75	0.976915	7.57109	0.896555	0.0378554	0.00448277	0.31	3.58622e-08	3.58622e-08	1	0	0	1	0	0
ACTATC	5	20	6	49.1343	1055580974	125	414921688	120	4	0.101762	0.407048	0.0482019	0.00244229	0.000289211	0.192	2.31369e-09	2.31369e-09	1	0	0	1	0	0
ACTC	35	239	4	49.1343	1055580974	125	414921688	956	6.82857	0.712334	4.86422	0.576012	0.0194569	0.00230405	0.218514	1.84324e-08	1.84324e-08	1	0	0	0	0	0
ACTCAT	2	14	6	49.1343	1055580974	125	414921688	84	7	0.0407048	0.284933	0.0337413	0.0017096	0.000202448	0.336	1.61958e-09	1.61958e-09	1	0	0	1	0	0
ACTCATAG	12	60	8	49.1343	1055580974	125	414921688	480	5	0.244229	1.22114	0.144606	0.00976915	0.00115684	0.32	9.25476e-09	9.25476e-09	1	0	0	1	0	0
ACTCC	1359	9782	5	49.1343	1055580974	125	414921688	48910	7.19794	27.6589	199.087	23.5755	0.995435	0.117878	0.287918	9.43021e-07	9.43021e-07	1	0	0	1	0	0
ACTCCATGGCTCTATG	80	482	16	49.1343	1055580974	125	414921688	7712	6.025	1.62819	9.80985	1.16166	0.156958	0.0185866	0.7712	1.48693e-07	1.48693e-07	1	0	0	1	1	0
ACTCCC	18	79	6	49.1343	1055580974	125	414921688	474	4.38889	0.366343	1.60784	0.190397	0.00964703	0.00114238	0.210667	9.13907e-09	9.13907e-09	1	0	0	1	0	0
ACTCCT	30	193	6	49.1343	1055580974	125	414921688	1158	6.43333	0.610572	3.92801	0.465148	0.0235681	0.00279089	0.3088	2.23271e-08	2.23271e-08	1	0	0	1	0	0
ACTCT	262	2105	5	49.1343	1055580974	125	414921688	10525	8.03435	5.33233	42.8418	5.07325	0.214209	0.0253662	0.321374	2.0293e-07	2.0293e-07	1	0	0	1	0	0
ACTCTC	1	7	6	49.1343	1055580974	125	414921688	42	7	0.0203524	0.142467	0.0168707	0.0008548	0.000101224	0.336	8.09791e-10	8.09791e-10	1	0	0	1	0	0
ACTG	38	243	4	49.1343	1055580974	125	414921688	972	6.39474	0.773391	4.94563	0.585653	0.0197825	0.00234261	0.204632	1.87409e-08	1.87409e-08	1	0	0	0	0	0
ACTGAGC	1	4	7	49.1343	1055580974	125	414921688	28	4	0.0203524	0.0814096	0.00964037	0.000569867	6.74826e-05	0.224	5.39861e-10	5.39861e-10	1	0	0	1	0	0
ACTGAGGGC	1	4	9	49.1343	1055580974	125	414921688	36	4	0.0203524	0.0814096	0.00964037	0.000732686	8.67634e-05	0.288	6.94107e-10	6.94107e-10	1	0	0	1	0	0
ACTGC	57	330	5	49.1343	1055580974	125	414921688	1650	5.78947	1.16009	6.71629	0.795331	0.0335814	0.00397665	0.231579	3.18132e-08	3.18132e-08	1	0	0	1	0	0
ACTGCATAGGCTGCCTC	26	138	17	49.1343	1055580974	125	414921688	2346	5.30769	0.529162	2.80863	0.332593	0.0477467	0.00565408	0.721846	4.52326e-08	4.52326e-08	1	0	0	1	1	0
ACTGCCC	3	12	7	49.1343	1055580974	125	414921688	84	4	0.0610572	0.244229	0.0289211	0.0017096	0.000202448	0.224	1.61958e-09	1.61958e-09	1	0	0	1	0	0
ACTGCCCCCC	1	4	10	49.1343	1055580974	125	414921688	40	4	0.0203524	0.0814096	0.00964037	0.000814096	9.64037e-05	0.32	7.7123e-10	7.7123e-10	1	0	0	1	0	0
ACTGCTGGGCTGGC	7	32	14	49.1343	1055580974	125	414921688	448	4.57143	0.142467	0.651276	0.077123	0.00911787	0.00107972	0.512	8.63777e-09	8.63777e-09	1	0	0	1	1	0
ACTGG	8	44	5	49.1343	1055580974	125	414921688	220	5.5	0.162819	0.895505	0.106044	0.00447753	0.000530221	0.22	4.24176e-09	4.24176e-09	1	0	0	1	0	0
ACTGGC	27	109	6	49.1343	1055580974	125	414921688	654	4.03704	0.549515	2.21841	0.2627	0.0133105	0.0015762	0.193778	1.26096e-08	1.26096e-08	1	0	0	1	0	0
ACTGGG	52	284	6	49.1343	1055580974	125	414921688	1704	5.46154	1.05832	5.78008	0.684467	0.0346805	0.0041068	0.262154	3.28544e-08	3.28544e-08	1	0	0	1	0	0
ACTGGGCTGC	2	8	10	49.1343	1055580974	125	414921688	80	4	0.0407048	0.162819	0.0192807	0.00162819	0.000192807	0.32	1.54246e-09	1.54246e-09	1	0	0	1	0	0
AG	6307	93126	2	49.1343	1055580974	125	414921688	186252	14.7655	128.363	1895.34	224.442	3.79067	0.448885	0.236248	3.59108e-06	3.59108e-06	1	0	0	0	0	0
AGAGAGAT	23	104	8	49.1343	1055580974	125	414921688	832	4.52174	0.468105	2.11665	0.25065	0.0169332	0.0020052	0.289391	1.60416e-08	1.60416e-08	1	0	0	1	0	0
AGAGAGCAGGGC	1	4	12	49.1343	1055580974	125	414921688	48	4	0.0203524	0.0814096	0.00964037	0.000976915	0.000115684	0.384	9.25476e-10	9.25476e-10	1	0	0	1	0	0
AGAGAGG	10	70	7	49.1343	1055580974	125	414921688	490	7	0.203524	1.42467	0.168707	0.00997267	0.00118095	0.392	9.44757e-09	9.44757e-09	1	0	0	1	0	0
AGAGAT	32	315	6	49.1343	1055580974	125	414921688	1890	9.84375	0.651276	6.411	0.759179	0.038466	0.00455508	0.4725	3.64406e-08	3.64406e-08	1	0	0	1	0	0
AGAGC	255	1669	5	49.1343	1055580974	125	414921688	8345	6.5451	5.18986	33.9681	4.02245	0.169841	0.0201122	0.261804	1.60898e-07	1.60898e-07	1	0	0	1	0	0
AGAGCC	177	1006	6	49.1343	1055580974	125	414921688	6036	5.68362	3.60237	20.4745	2.42455	0.122847	0.0145473	0.272814	1.16379e-07	1.16379e-07	1	0	0	1	0	0
AGAGCCC	1	4	7	49.1343	1055580974	125	414921688	28	4	0.0203524	0.0814096	0.00964037	0.000569867	6.74826e-05	0.224	5.39861e-10	5.39861e-10	1	0	0	1	0	0
AGAGCCG	13	52	7	49.1343	1055580974	125	414921688	364	4	0.264581	1.05832	0.125325	0.00740827	0.000877274	0.224	7.01819e-09	7.01819e-09	1	0	0	1	0	0
AGAGCTG	3	12	7	49.1343	1055580974	125	414921688	84	4	0.0610572	0.244229	0.0289211	0.0017096	0.000202448	0.224	1.61958e-09	1.61958e-09	1	0	0	1	0	0
AGAGG	11503	87348	5	49.1343	1055580974	125	414921688	436740	7.5935	234.114	1777.74	210.517	8.8887	1.05258	0.30374	8.42067e-06	8.42067e-06	1	0	0	1	0	0
AGAGGAGG	13	66	8	49.1343	1055580974	125	414921688	528	5.07692	0.264581	1.34326	0.159066	0.0107461	0.00127253	0.324923	1.01802e-08	1.01802e-08	1	0	0	1	0	0
AGAGGAGGG	34	243	9	49.1343	1055580974	125	414921688	2187	7.14706	0.691981	4.94563	0.585653	0.0445107	0.00527087	0.514588	4.2167e-08	4.2167e-08	1	0	0	1	1	0
AGAGGC	75	473	6	49.1343	1055580974	125	414921688	2838	6.30667	1.52643	9.62668	1.13997	0.0577601	0.00683984	0.30272	5.47188e-08	5.47188e-08	1	0	0	1	0	0
AGAGGG	195	977	6	49.1343	1055580974	125	414921688	5862	5.01026	3.96872	19.8843	2.35466	0.119306	0.014128	0.240492	1.13024e-07	1.13024e-07	1	0	0	1	0	0
AGAGGGCTGCAGGG	14	57	14	49.1343	1055580974	125	414921688	798	4.07143	0.284933	1.16009	0.137375	0.0162412	0.00192325	0.456	1.5386e-08	1.5386e-08	1	0	0	1	0	0
AGAT	3504	30935	4	49.1343	1055580974	125	414921688	123740	8.82848	71.3148	629.601	74.5562	2.5184	0.298225	0.282511	2.3858e-06	2.3858e-06	1	0	0	0	0	0
AGATAT	84	511	6	49.1343	1055580974	125	414921688	3066	6.08333	1.7096	10.4001	1.23156	0.0624004	0.00738935	0.292	5.91148e-08	5.91148e-08	1	0	0	1	0	0
AGATC	5	25	5	49.1343	1055580974	125	414921688	125	5	0.101762	0.50881	0.0602523	0.00254405	0.000301262	0.2	2.41009e-09	2.41009e-09	1	0	0	1	0	0
AGATCCCAT	8	32	9	49.1343	1055580974	125	414921688	288	4	0.162819	0.651276	0.077123	0.00586149	0.000694107	0.288	5.55286e-09	5.55286e-09	1	0	0	1	0	0
AGATG	46	432	5	49.1343	1055580974	125	414921688	2160	9.3913	0.93621	8.79223	1.04116	0.0439612	0.0052058	0.375652	4.16464e-08	4.16464e-08	1	0	0	1	0	0
AGATGAGC	1	4	8	49.1343	1055580974	125	414921688	32	4	0.0203524	0.0814096	0.00964037	0.000651276	7.7123e-05	0.256	6.16984e-10	6.16984e-10	1	0	0	1	0	0
AGATGCAGGAGGG	2	8	13	49.1343	1055580974	125	414921688	104	4	0.0407048	0.162819	0.0192807	0.00211665	0.00025065	0.416	2.0052e-09	2.0052e-09	1	0	0	1	0	0
AGATGG	92	592	6	49.1343	1055580974	125	414921688	3552	6.43478	1.87242	12.0486	1.42678	0.0722917	0.00856065	0.30887	6.84852e-08	6.84852e-08	1	0	0	1	0	0
AGATGGGATGG	2	12	11	49.1343	1055580974	125	414921688	132	6	0.0407048	0.244229	0.0289211	0.00268652	0.000318132	0.528	2.54506e-09	2.54506e-09	1	0	0	1	1	0
AGC	858	7915	3	49.1343	1055580974	125	414921688	23745	9.22494	17.4624	161.089	19.0759	0.483267	0.0572277	0.221399	4.57821e-07	4.57821e-07	1	0	0	0	0	0
AGCAGCAGG	19	82	9	49.1343	1055580974	125	414921688	738	4.31579	0.386695	1.6689	0.197628	0.0150201	0.00177865	0.310737	1.42292e-08	1.42292e-08	1	0	0	1	0	0
AGCAGCC	31	161	7	49.1343	1055580974	125	414921688	1127	5.19355	0.630924	3.27673	0.388025	0.0229371	0.00271618	0.290839	2.17294e-08	2.17294e-08	1	0	0	1	0	0
AGCAGCCC	10	40	8	49.1343	1055580974	125	414921688	320	4	0.203524	0.814096	0.0964037	0.00651276	0.00077123	0.256	6.16984e-09	6.16984e-09	1	0	0	1	0	0
AGCAGG	1	5	6	49.1343	1055580974	125	414921688	30	5	0.0203524	0.101762	0.0120505	0.000610572	7.23028e-05	0.24	5.78422e-10	5.78422e-10	1	0	0	1	0	0
AGCAGGC	2	9	7	49.1343	1055580974	125	414921688	63	4.5	0.0407048	0.183172	0.0216908	0.0012822	0.000151836	0.252	1.21469e-09	1.21469e-09	1	0	0	1	0	0
AGCAGGGC	5	34	8	49.1343	1055580974	125	414921688	272	6.8	0.101762	0.691981	0.0819432	0.00553585	0.000655545	0.4352	5.24436e-09	5.24436e-09	1	0	0	1	0	0
AGCAT	51	361	5	49.1343	1055580974	125	414921688	1805	7.07843	1.03797	7.34721	0.870044	0.0367361	0.00435022	0.283137	3.48017e-08	3.48017e-08	1	0	0	1	0	0
AGCATAT	1	4	7	49.1343	1055580974	125	414921688	28	4	0.0203524	0.0814096	0.00964037	0.000569867	6.74826e-05	0.224	5.39861e-10	5.39861e-10	1	0	0	1	0	0
AGCATCCC	1	4	8	49.1343	1055580974	125	414921688	32	4	0.0203524	0.0814096	0.00964037	0.000651276	7.7123e-05	0.256	6.16984e-10	6.16984e-10	1	0	0	1	0	0
AGCATCCCGG	4	16	10	49.1343	1055580974	125	414921688	160	4	0.0814096	0.325638	0.0385615	0.00325638	0.000385615	0.32	3.08492e-09	3.08492e-09	1	0	0	1	0	0
AGCATCCCTG	5	20	10	49.1343	1055580974	125	414921688	200	4	0.101762	0.407048	0.0482019	0.00407048	0.000482019	0.32	3.85615e-09	3.85615e-09	1	0	0	1	0	0
AGCATG	2	8	6	49.1343	1055580974	125	414921688	48	4	0.0407048	0.162819	0.0192807	0.000976915	0.000115684	0.192	9.25476e-10	9.25476e-10	1	0	0	1	0	0
AGCATGGCAT	1	4	10	49.1343	1055580974	125	414921688	40	4	0.0203524	0.0814096	0.00964037	0.000814096	9.64037e-05	0.32	7.7123e-10	7.7123e-10	1	0	0	1	0	0
AGCC	576	3567	4	49.1343	1055580974	125	414921688	14268	6.19271	11.723	72.597	8.5968	0.290388	0.0343872	0.198167	2.75098e-07	2.75098e-07	1	0	0	0	0	0
AGCCATG	7	29	7	49.1343	1055580974	125	414921688	203	4.14286	0.142467	0.590219	0.0698927	0.00413154	0.000489249	0.232	3.91399e-09	3.91399e-09	1	0	0	1	0	0
AGCCC	54	300	5	49.1343	1055580974	125	414921688	1500	5.55556	1.09903	6.10572	0.723028	0.0305286	0.00361514	0.222222	2.89211e-08	2.89211e-08	1	0	0	1	0	0
AGCCCAT	10	40	7	49.1343	1055580974	125	414921688	280	4	0.203524	0.814096	0.0964037	0.00569867	0.000674826	0.224	5.39861e-09	5.39861e-09	1	0	0	1	0	0
AGCCCC	38	172	6	49.1343	1055580974	125	414921688	1032	4.52632	0.773391	3.50061	0.414536	0.0210037	0.00248722	0.217263	1.98977e-08	1.98977e-08	1	0	0	1	0	0
AGCCCCCAT	28	113	9	49.1343	1055580974	125	414921688	1017	4.03571	0.569867	2.29982	0.272341	0.0206984	0.00245106	0.290571	1.96085e-08	1.96085e-08	1	0	0	1	0	0
AGCCCCG	10	40	7	49.1343	1055580974	125	414921688	280	4	0.203524	0.814096	0.0964037	0.00569867	0.000674826	0.224	5.39861e-09	5.39861e-09	1	0	0	1	0	0
AGCCCCGCGCCTC	3	13	13	49.1343	1055580974	125	414921688	169	4.33333	0.0610572	0.264581	0.0313312	0.00343955	0.000407306	0.450667	3.25845e-09	3.25845e-09	1	0	0	1	0	0
AGCCCG	3	12	6	49.1343	1055580974	125	414921688	72	4	0.0610572	0.244229	0.0289211	0.00146537	0.000173527	0.192	1.38821e-09	1.38821e-09	1	0	0	1	0	0
AGCCCGC	1	4	7	49.1343	1055580974	125	414921688	28	4	0.0203524	0.0814096	0.00964037	0.000569867	6.74826e-05	0.224	5.39861e-10	5.39861e-10	1	0	0	1	0	0
AGCCCT	6	35	6	49.1343	1055580974	125	414921688	210	5.83333	0.122114	0.712334	0.0843533	0.004274	0.00050612	0.28	4.04896e-09	4.04896e-09	1	0	0	1	0	0
AGCCCTG	1	4	7	49.1343	1055580974	125	414921688	28	4	0.0203524	0.0814096	0.00964037	0.000569867	6.74826e-05	0.224	5.39861e-10	5.39861e-10	1	0	0	1	0	0
AGCCG	253	1625	5	49.1343	1055580974	125	414921688	8125	6.42292	5.14915	33.0726	3.9164	0.165363	0.019582	0.256917	1.56656e-07	1.56656e-07	1	0	0	1	0	0
AGCCGC	89	394	6	49.1343	1055580974	125	414921688	2364	4.42697	1.81136	8.01884	0.949577	0.048113	0.00569746	0.212494	4.55797e-08	4.55797e-08	1	0	0	1	0	0
AGCCGG	2	10	6	49.1343	1055580974	125	414921688	60	5	0.0407048	0.203524	0.0241009	0.00122114	0.000144606	0.24	1.15684e-09	1.15684e-09	1	0	0	1	0	0
AGCCT	18	119	5	49.1343	1055580974	125	414921688	595	6.61111	0.366343	2.42193	0.286801	0.0121097	0.00143401	0.264444	1.1472e-08	1.1472e-08	1	0	0	1	0	0
AGCCTC	5	25	6	49.1343	1055580974	125	414921688	150	5	0.101762	0.50881	0.0602523	0.00305286	0.000361514	0.24	2.89211e-09	2.89211e-09	1	0	0	1	0	0
AGCCTG	2	8	6	49.1343	1055580974	125	414921688	48	4	0.0407048	0.162819	0.0192807	0.000976915	0.000115684	0.192	9.25476e-10	9.25476e-10	1	0	0	1	0	0
AGCG	9	54	4	49.1343	1055580974	125	414921688	216	6	0.183172	1.09903	0.130145	0.00439612	0.00052058	0.192	4.16464e-09	4.16464e-09	1	0	0	0	0	0
AGCGC	34	184	5	49.1343	1055580974	125	414921688	920	5.41176	0.691981	3.74484	0.443457	0.0187242	0.00221729	0.216471	1.77383e-08	1.77383e-08	1	0	0	1	0	0
AGCGCG	4	16	6	49.1343	1055580974	125	414921688	96	4	0.0814096	0.325638	0.0385615	0.00195383	0.000231369	0.192	1.85095e-09	1.85095e-09	1	0	0	1	0	0
AGCGCGG	2	8	7	49.1343	1055580974	125	414921688	56	4	0.0407048	0.162819	0.0192807	0.00113973	0.000134965	0.224	1.07972e-09	1.07972e-09	1	0	0	1	0	0
AGCGCGGG	1	4	8	49.1343	1055580974	125	414921688	32	4	0.0203524	0.0814096	0.00964037	0.000651276	7.7123e-05	0.256	6.16984e-10	6.16984e-10	1	0	0	1	0	0
AGCGG	61	324	5	49.1343	1055580974	125	414921688	1620	5.31148	1.2415	6.59417	0.78087	0.0329709	0.00390435	0.212459	3.12348e-08	3.12348e-08	1	0	0	1	0	0
AGCGGC	25	117	6	49.1343	1055580974	125	414921688	702	4.68	0.50881	2.38123	0.281981	0.0142874	0.00169189	0.22464	1.35351e-08	1.35351e-08	1	0	0	1	0	0
AGCGGG	17	70	6	49.1343	1055580974	125	414921688	420	4.11765	0.345991	1.42467	0.168707	0.008548	0.00101224	0.197647	8.09791e-09	8.09791e-09	1	0	0	1	0	0
AGCGGGC	6	24	7	49.1343	1055580974	125	414921688	168	4	0.122114	0.488457	0.0578422	0.0034192	0.000404896	0.224	3.23917e-09	3.23917e-09	1	0	0	1	0	0
AGCGGGG	1	4	7	49.1343	1055580974	125	414921688	28	4	0.0203524	0.0814096	0.00964037	0.000569867	6.74826e-05	0.224	5.39861e-10	5.39861e-10	1	0	0	1	0	0
AGCT	11	67	4	49.1343	1055580974	125	414921688	268	6.09091	0.223876	1.36361	0.161476	0.00545444	0.000645905	0.194909	5.16724e-09	5.16724e-09	1	0	0	0	0	0
AGCTC	70	380	5	49.1343	1055580974	125	414921688	1900	5.42857	1.42467	7.73391	0.915835	0.0386695	0.00457918	0.217143	3.66334e-08	3.66334e-08	1	0	0	1	0	0
AGCTCC	14	56	6	49.1343	1055580974	125	414921688	336	4	0.284933	1.13973	0.134965	0.0068384	0.000809791	0.192	6.47833e-09	6.47833e-09	1	0	0	1	0	0
AGCTCCC	2	8	7	49.1343	1055580974	125	414921688	56	4	0.0407048	0.162819	0.0192807	0.00113973	0.000134965	0.224	1.07972e-09	1.07972e-09	1	0	0	1	0	0
AGG	2789	26882	3	49.1343	1055580974	125	414921688	80646	9.63858	56.7628	547.113	64.7881	1.64134	0.194364	0.231326	1.55492e-06	1.55492e-06	1	0	0	0	0	0
AGGAT	1392	17811	5	49.1343	1055580974	125	414921688	89055	12.7953	28.3305	362.496	42.9262	1.81248	0.214631	0.51181	1.71705e-06	1.71705e-06	1	0	0	1	1	0
AGGATAT	3	12	7	49.1343	1055580974	125	414921688	84	4	0.0610572	0.244229	0.0289211	0.0017096	0.000202448	0.224	1.61958e-09	1.61958e-09	1	0	0	1	0	0
AGGATG	53	280	6	49.1343	1055580974	125	414921688	1680	5.28302	1.07868	5.69867	0.674826	0.034192	0.00404896	0.253585	3.23917e-08	3.23917e-08	1	0	0	1	0	0
AGGATGG	9	36	7	49.1343	1055580974	125	414921688	252	4	0.183172	0.732686	0.0867634	0.0051288	0.000607344	0.224	4.85875e-09	4.85875e-09	1	0	0	1	0	0
AGGATGGGAT	27	131	10	49.1343	1055580974	125	414921688	1310	4.85185	0.549515	2.66616	0.315722	0.0266616	0.00315722	0.388148	2.52578e-08	2.52578e-08	1	0	0	1	0	0
AGGATGGGG	1	4	9	49.1343	1055580974	125	414921688	36	4	0.0203524	0.0814096	0.00964037	0.000732686	8.67634e-05	0.288	6.94107e-10	6.94107e-10	1	0	0	1	0	0
AGGC	201	1301	4	49.1343	1055580974	125	414921688	5204	6.47264	4.09083	26.4785	3.13553	0.105914	0.0125421	0.207124	1.00337e-07	1.00337e-07	1	0	0	0	0	0
AGGCAGGCCGC	2	8	11	49.1343	1055580974	125	414921688	88	4	0.0407048	0.162819	0.0192807	0.00179101	0.000212088	0.352	1.69671e-09	1.69671e-09	1	0	0	1	0	0
AGGCAGGCGGGG	2	9	12	49.1343	1055580974	125	414921688	108	4.5	0.0407048	0.183172	0.0216908	0.00219806	0.00026029	0.432	2.08232e-09	2.08232e-09	1	0	0	1	0	0
AGGCAGGGGG	1	4	10	49.1343	1055580974	125	414921688	40	4	0.0203524	0.0814096	0.00964037	0.000814096	9.64037e-05	0.32	7.7123e-10	7.7123e-10	1	0	0	1	0	0
AGGCAT	6	24	6	49.1343	1055580974	125	414921688	144	4	0.122114	0.488457	0.0578422	0.00293074	0.000347053	0.192	2.77643e-09	2.77643e-09	1	0	0	1	0	0
AGGCC	1359	7452	5	49.1343	1055580974	125	414921688	37260	5.48344	27.6589	151.666	17.96	0.75833	0.0898001	0.219338	7.18401e-07	7.18401e-07	1	0	0	1	0	0
AGGCCC	46	249	6	49.1343	1055580974	125	414921688	1494	5.41304	0.93621	5.06774	0.600113	0.0304065	0.00360068	0.259826	2.88054e-08	2.88054e-08	1	0	0	1	0	0
AGGCCCCGC	3	23	9	49.1343	1055580974	125	414921688	207	7.66667	0.0610572	0.468105	0.0554321	0.00421294	0.000498889	0.552	3.99111e-09	3.99111e-09	1	0	0	1	1	0
AGGCCG	21	101	6	49.1343	1055580974	125	414921688	606	4.80952	0.4274	2.05559	0.243419	0.0123335	0.00146052	0.230857	1.16841e-08	1.16841e-08	1	0	0	1	0	0
AGGCG	946	5229	5	49.1343	1055580974	125	414921688	26145	5.52748	19.2534	106.423	12.6024	0.532113	0.0630119	0.221099	5.04095e-07	5.04095e-07	1	0	0	1	0	0
AGGCGC	1	4	6	49.1343	1055580974	125	414921688	24	4	0.0203524	0.0814096	0.00964037	0.000488457	5.78422e-05	0.192	4.62738e-10	4.62738e-10	1	0	0	1	0	0
AGGCGG	5	20	6	49.1343	1055580974	125	414921688	120	4	0.101762	0.407048	0.0482019	0.00244229	0.000289211	0.192	2.31369e-09	2.31369e-09	1	0	0	1	0	0
AGGCGGC	4	16	7	49.1343	1055580974	125	414921688	112	4	0.0814096	0.325638	0.0385615	0.00227947	0.00026993	0.224	2.15944e-09	2.15944e-09	1	0	0	1	0	0
AGGG	589	4092	4	49.1343	1055580974	125	414921688	16368	6.94737	11.9876	83.282	9.8621	0.333128	0.0394484	0.222316	3.15587e-07	3.15587e-07	1	0	0	0	0	0
AGGGAT	138	876	6	49.1343	1055580974	125	414921688	5256	6.34783	2.80863	17.8287	2.11124	0.106972	0.0126675	0.304696	1.0134e-07	1.0134e-07	1	0	0	1	0	0
AGGGATGGGG	1	4	10	49.1343	1055580974	125	414921688	40	4	0.0203524	0.0814096	0.00964037	0.000814096	9.64037e-05	0.32	7.7123e-10	7.7123e-10	1	0	0	1	0	0
AGGGC	174	1008	5	49.1343	1055580974	125	414921688	5040	5.7931	3.54132	20.5152	2.42937	0.102576	0.0121469	0.231724	9.7175e-08	9.7175e-08	1	0	0	1	0	0
AGGGCC	93	457	6	49.1343	1055580974	125	414921688	2742	4.91398	1.89277	9.30104	1.10141	0.0558063	0.00660848	0.235871	5.28678e-08	5.28678e-08	1	0	0	1	0	0
AGGGG	302	1762	5	49.1343	1055580974	125	414921688	8810	5.83444	6.14642	35.8609	4.24658	0.179305	0.0212329	0.233377	1.69863e-07	1.69863e-07	1	0	0	1	0	0
AGGGGATGG	7	29	9	49.1343	1055580974	125	414921688	261	4.14286	0.142467	0.590219	0.0698927	0.00531197	0.000629034	0.298286	5.03227e-09	5.03227e-09	1	0	0	1	0	0
AGGGGC	5	23	6	49.1343	1055580974	125	414921688	138	4.6	0.101762	0.468105	0.0554321	0.00280863	0.000332593	0.2208	2.66074e-09	2.66074e-09	1	0	0	1	0	0
AGGGGG	46	221	6	49.1343	1055580974	125	414921688	1326	4.80435	0.93621	4.49788	0.532631	0.0269873	0.00319578	0.230609	2.55663e-08	2.55663e-08	1	0	0	1	0	0
AGGGGGCCAT	1	4	10	49.1343	1055580974	125	414921688	40	4	0.0203524	0.0814096	0.00964037	0.000814096	9.64037e-05	0.32	7.7123e-10	7.7123e-10	1	0	0	1	0	0
AGGGGGG	6	24	7	49.1343	1055580974	125	414921688	168	4	0.122114	0.488457	0.0578422	0.0034192	0.000404896	0.224	3.23917e-09	3.23917e-09	1	0	0	1	0	0
AGGGGGGGAT	2	8	10	49.1343	1055580974	125	414921688	80	4	0.0407048	0.162819	0.0192807	0.00162819	0.000192807	0.32	1.54246e-09	1.54246e-09	1	0	0	1	0	0
AT	15396	219249	2	49.1343	1055580974	125	414921688	438498	14.2406	313.345	4462.24	528.411	8.92448	1.05682	0.22785	8.45457e-06	8.45457e-06	1	1	0	0	0	0
ATATATC	2	13	7	49.1343	1055580974	125	414921688	91	6.5	0.0407048	0.264581	0.0313312	0.00185207	0.000219318	0.364	1.75455e-09	1.75455e-09	1	0	0	1	0	0
ATATATCCC	120	533	9	49.1343	1055580974	125	414921688	4797	4.44167	2.44229	10.8478	1.28458	0.0976304	0.0115612	0.3198	9.24897e-08	9.24897e-08	1	0	0	1	0	0
ATATC	145	1125	5	49.1343	1055580974	125	414921688	5625	7.75862	2.9511	22.8964	2.71136	0.114482	0.0135568	0.310345	1.08454e-07	1.08454e-07	1	0	0	1	0	0
ATATCC	74	343	6	49.1343	1055580974	125	414921688	2058	4.63514	1.50608	6.98087	0.826662	0.0418852	0.00495997	0.222486	3.96798e-08	3.96798e-08	1	0	0	1	0	0
ATATCCC	60	278	7	49.1343	1055580974	125	414921688	1946	4.63333	1.22114	5.65796	0.670006	0.0396057	0.00469004	0.259467	3.75203e-08	3.75203e-08	1	0	0	1	0	0
ATC	343	3462	3	49.1343	1055580974	125	414921688	10386	10.0933	6.98087	70.46	8.34374	0.21138	0.0250312	0.242239	2.0025e-07	2.0025e-07	1	0	0	0	0	0
ATCATCCCC	22	100	9	49.1343	1055580974	125	414921688	900	4.54545	0.447753	2.03524	0.241009	0.0183172	0.00216908	0.327273	1.73527e-08	1.73527e-08	1	0	0	1	0	0
ATCC	3550	35090	4	49.1343	1055580974	125	414921688	140360	9.88451	72.251	714.165	84.5702	2.85666	0.338281	0.316304	2.70625e-06	2.70625e-06	1	0	0	0	0	0
ATCCC	2724	19020	5	49.1343	1055580974	125	414921688	95100	6.98238	55.4399	387.102	45.84	1.93551	0.2292	0.279295	1.8336e-06	1.8336e-06	1	0	0	1	0	0
ATCCCATCGC	6	26	10	49.1343	1055580974	125	414921688	260	4.33333	0.122114	0.529162	0.0626624	0.00529162	0.000626624	0.346667	5.01299e-09	5.01299e-09	1	0	0	1	0	0
ATCCCATGCC	19	78	10	49.1343	1055580974	125	414921688	780	4.10526	0.386695	1.58749	0.187987	0.0158749	0.00187987	0.328421	1.5039e-08	1.5039e-08	1	0	0	1	0	0
ATCCCC	398	1877	6	49.1343	1055580974	125	414921688	11262	4.71608	8.10025	38.2014	4.52375	0.229209	0.0271425	0.226372	2.1714e-07	2.1714e-07	1	0	0	1	0	0
ATCCCG	35	152	6	49.1343	1055580974	125	414921688	912	4.34286	0.712334	3.09356	0.366334	0.0185614	0.00219801	0.208457	1.7584e-08	1.7584e-08	1	0	0	1	0	0
ATCCCGC	3	13	7	49.1343	1055580974	125	414921688	91	4.33333	0.0610572	0.264581	0.0313312	0.00185207	0.000219318	0.242667	1.75455e-09	1.75455e-09	1	0	0	1	0	0
ATCCG	1	5	5	49.1343	1055580974	125	414921688	25	5	0.0203524	0.101762	0.0120505	0.00050881	6.02523e-05	0.2	4.82019e-10	4.82019e-10	1	0	0	1	0	0
ATCG	1	6	4	49.1343	1055580974	125	414921688	24	6	0.0203524	0.122114	0.0144606	0.000488457	5.78422e-05	0.192	4.62738e-10	4.62738e-10	1	0	0	0	0	0
ATCGC	25	146	5	49.1343	1055580974	125	414921688	730	5.84	0.50881	2.97145	0.351874	0.0148572	0.00175937	0.2336	1.40749e-08	1.40749e-08	1	0	0	1	0	0
ATCGCC	1	4	6	49.1343	1055580974	125	414921688	24	4	0.0203524	0.0814096	0.00964037	0.000488457	5.78422e-05	0.192	4.62738e-10	4.62738e-10	1	0	0	1	0	0
ATCGCCC	2	8	7	49.1343	1055580974	125	414921688	56	4	0.0407048	0.162819	0.0192807	0.00113973	0.000134965	0.224	1.07972e-09	1.07972e-09	1	0	0	1	0	0
ATGCC	298	2069	5	49.1343	1055580974	125	414921688	10345	6.94295	6.06501	42.1091	4.98648	0.210545	0.0249324	0.277718	1.99459e-07	1.99459e-07	1	0	0	1	0	0
ATGCCC	3	16	6	49.1343	1055580974	125	414921688	96	5.33333	0.0610572	0.325638	0.0385615	0.00195383	0.000231369	0.256	1.85095e-09	1.85095e-09	1	0	0	1	0	0
CCCCCCG	1	4	7	49.1343	1055580974	125	414921688	28	4	0.0203524	0.0814096	0.00964037	0.000569867	6.74826e-05	0.224	5.39861e-10	5.39861e-10	1	0	0	1	0	0
CCCCCG	6	24	6	49.1343	1055580974	125	414921688	144	4	0.122114	0.488457	0.0578422	0.00293074	0.000347053	0.192	2.77643e-09	2.77643e-09	1	0	0	1	0	0
CCCCG	529	2827	5	49.1343	1055580974	125	414921688	14135	5.34405	10.7664	57.5362	6.81333	0.287681	0.0340667	0.213762	2.72533e-07	2.72533e-07	1	0	0	1	0	0
CCCCGCG	3	12	7	49.1343	1055580974	125	414921688	84	4	0.0610572	0.244229	0.0289211	0.0017096	0.000202448	0.224	1.61958e-09	1.61958e-09	1	0	0	1	0	0
CCCCGG	76	325	6	49.1343	1055580974	125	414921688	1950	4.27632	1.54678	6.61453	0.78328	0.0396872	0.00469968	0.205263	3.75975e-08	3.75975e-08	1	0	0	1	0	0
CCCG	15	91	4	49.1343	1055580974	125	414921688	364	6.06667	0.305286	1.85207	0.219318	0.00740827	0.000877274	0.194133	7.01819e-09	7.01819e-09	1	0	0	0	0	0
CCCGCCG	2	8	7	49.1343	1055580974	125	414921688	56	4	0.0407048	0.162819	0.0192807	0.00113973	0.000134965	0.224	1.07972e-09	1.07972e-09	1	0	0	1	0	0
CCCGCG	72	301	6	49.1343	1055580974	125	414921688	1806	4.18056	1.46537	6.12607	0.725438	0.0367564	0.00435263	0.200667	3.4821e-08	3.4821e-08	1	0	0	1	0	0
CCCGG	1045	5705	5	49.1343	1055580974	125	414921688	28525	5.45933	21.2682	116.11	13.7496	0.580552	0.0687479	0.218373	5.49983e-07	5.49983e-07	1	0	0	1	0	0
CCG	158	1405	3	49.1343	1055580974	125	414921688	4215	8.89241	3.21568	28.5951	3.38618	0.0857853	0.0101585	0.213418	8.12683e-08	8.12683e-08	1	0	0	0	0	0
CCGCG	13	66	5	49.1343	1055580974	125	414921688	330	5.07692	0.264581	1.34326	0.159066	0.00671629	0.000795331	0.203077	6.36265e-09	6.36265e-09	1	0	0	1	0	0
CCGCGG	3	12	6	49.1343	1055580974	125	414921688	72	4	0.0610572	0.244229	0.0289211	0.00146537	0.000173527	0.192	1.38821e-09	1.38821e-09	1	0	0	1	0	0
CCGG	7	42	4	49.1343	1055580974	125	414921688	168	6	0.142467	0.8548	0.101224	0.0034192	0.000404896	0.192	3.23917e-09	3.23917e-09	1	0	0	0	0	0
CG	1	13	2	49.1343	1055580974	125	414921688	26	13	0.0203524	0.264581	0.0313312	0.000529162	6.26624e-05	0.208	5.01299e-10	5.01299e-10	1	0	0	0	0	0
