# Supplementary material for: Profiles of telomeric repeats in Insecta reveal diverse forms of telomeric motifs in Hymenopterans
Source: Life Sci Alliance. 2022 Apr 1;5(7):e202101163. doi: 10.26508/lsa.202101163 (PMC8977481; doi:10.26508/lsa.202101163)
Supplement: Supplemental Data 2. — Tandem repeat statistics and TRIP TRM calls for 41 species with simple tandem type TRM. [file LSA-2021-01163_Supplemental_Data_2.zip › DataS2/HARAX_output.csv.1.filtered.xlsx]

## Sheet: Sheet1
Unnamed: 0	reads	repeats	unit_len	avg_genome_cov	genome_size	eff_read_len	num_reads	repeats_total_len	repeats_per_read	reads_per_genome	repeats_per_genome	repeats_per_million_reads	repeats_len_per_genome	repeats_len_per_million_reads	percent_repeats_len_per_read	percent_repeats_len_per_genome	percent_repeat_unit_in_sequences	avg_genome_cov_filter	repeat_containing_reads_filter	repeats_len_per_million_reads_filter	unit_len_filter	percent_repeats_len_per_read_filter	qualified
AAAAAAGAAGAAG	8	35	13	27.4975	412982755	106	107132070	455	4.375	0.290935	1.27284	0.3267	0.0165469	0.00424709	0.536557	4.00669e-08	4.00669e-08	1	0	0	1	1	0
AAAAAAT	1	4	7	27.4975	412982755	106	107132070	28	4	0.0363669	0.145468	0.0373371	0.00101827	0.00026136	0.264151	2.46566e-09	2.46566e-09	1	0	0	1	0	0
AAAAACATG	8	38	9	27.4975	412982755	106	107132070	342	4.75	0.290935	1.38194	0.354702	0.0124375	0.00319232	0.403302	3.01162e-08	3.01162e-08	1	0	0	1	0	0
AAAAAG	3	12	6	27.4975	412982755	106	107132070	72	4	0.109101	0.436403	0.112011	0.00261842	0.000672068	0.226415	6.34026e-09	6.34026e-09	1	0	0	1	0	0
AAAAAGC	1	9	7	27.4975	412982755	106	107132070	63	9	0.0363669	0.327302	0.0840085	0.00229112	0.000588059	0.59434	5.54773e-09	5.54773e-09	1	0	0	1	1	0
AAAAAT	48	260	6	27.4975	412982755	106	107132070	1560	5.41667	1.74561	9.4554	2.42691	0.0567324	0.0145615	0.306604	1.37372e-07	1.37372e-07	1	0	0	1	0	0
AAAAATAAAAT	22	126	11	27.4975	412982755	106	107132070	1386	5.72727	0.800072	4.58223	1.17612	0.0504046	0.0129373	0.59434	1.2205e-07	1.2205e-07	1	0	0	1	1	0
AAAAG	19	122	5	27.4975	412982755	106	107132070	610	6.42105	0.690972	4.43676	1.13878	0.0221838	0.00569391	0.30288	5.37161e-08	5.37161e-08	1	0	0	1	0	0
AAAAGAAGGAGG	110	483	12	27.4975	412982755	106	107132070	5796	4.39091	4.00036	17.5652	4.50845	0.210783	0.0541014	0.497084	5.10391e-07	5.10391e-07	1	0	0	1	0	0
AAAAGACAAAGAC	3	15	13	27.4975	412982755	106	107132070	195	5	0.109101	0.545504	0.140014	0.00709155	0.00182018	0.613208	1.71715e-08	1.71715e-08	1	0	0	1	1	0
AAAAGACAAGAC	22	120	12	27.4975	412982755	106	107132070	1440	5.45455	0.800072	4.36403	1.12011	0.0523684	0.0134414	0.617496	1.26805e-07	1.26805e-07	1	0	0	1	1	0
AAAAGGGCGAAGAAG	55	246	15	27.4975	412982755	106	107132070	3690	4.47273	2.00018	8.94626	2.29623	0.134194	0.0344435	0.632933	3.24938e-07	3.24938e-07	1	0	0	1	1	0
AAAAGGGCGAAGGAG	22	105	15	27.4975	412982755	106	107132070	1575	4.77273	0.800072	3.81853	0.980099	0.0572779	0.0147015	0.675386	1.38693e-07	1.38693e-07	1	0	0	1	1	0
AAAAT	79	422	5	27.4975	412982755	106	107132070	2110	5.34177	2.87299	15.3468	3.93906	0.0767342	0.0196953	0.25197	1.85805e-07	1.85805e-07	1	0	0	1	0	0
AAAATAAAT	144	645	9	27.4975	412982755	106	107132070	5805	4.47917	5.23684	23.4567	6.02061	0.21111	0.0541855	0.380307	5.11184e-07	5.11184e-07	1	0	0	1	0	0
AAAATAC	9	44	7	27.4975	412982755	106	107132070	308	4.88889	0.327302	1.60014	0.410708	0.011201	0.00287496	0.322851	2.71222e-08	2.71222e-08	1	0	0	1	0	0
AAAATAG	9	36	7	27.4975	412982755	106	107132070	252	4	0.327302	1.30921	0.336034	0.00916446	0.00235224	0.264151	2.21909e-08	2.21909e-08	1	0	0	1	0	0
AAAATAT	30	307	7	27.4975	412982755	106	107132070	2149	10.2333	1.09101	11.1646	2.86562	0.0781525	0.0200594	0.675786	1.89239e-07	1.89239e-07	1	0	0	1	1	0
AAAATCT	9	51	7	27.4975	412982755	106	107132070	357	5.66667	0.327302	1.85471	0.476048	0.012983	0.00333234	0.374214	3.14371e-08	3.14371e-08	1	0	0	1	0	0
AAAATCTAAATCT	342	2188	13	27.4975	412982755	106	107132070	28444	6.39766	12.4375	79.5708	20.4234	1.03442	0.265504	0.784619	2.50476e-06	2.50476e-06	1	0	0	1	1	0
AAAATG	11	44	6	27.4975	412982755	106	107132070	264	4	0.400036	1.60014	0.410708	0.00960087	0.00246425	0.226415	2.32476e-08	2.32476e-08	1	0	0	1	0	0
AAAATT	22	149	6	27.4975	412982755	106	107132070	894	6.77273	0.800072	5.41867	1.39081	0.032512	0.00834484	0.383362	7.87249e-08	7.87249e-08	1	0	0	1	0	0
AAAATTT	4	20	7	27.4975	412982755	106	107132070	140	5	0.145468	0.727338	0.186685	0.00509137	0.0013068	0.330189	1.23283e-08	1.23283e-08	1	0	0	1	0	0
AAAATTTCATCAGC	9	38	14	27.4975	412982755	106	107132070	532	4.22222	0.327302	1.38194	0.354702	0.0193472	0.00496583	0.557652	4.68475e-08	4.68475e-08	1	0	0	1	1	0
AAACAAT	33	219	7	27.4975	412982755	106	107132070	1533	6.63636	1.20011	7.96436	2.04421	0.0557505	0.0143094	0.43825	1.34995e-07	1.34995e-07	1	0	0	1	0	0
AAACAT	161	1446	6	27.4975	412982755	106	107132070	8676	8.98137	5.85507	52.5866	13.4974	0.315519	0.0809842	0.508379	7.64001e-07	7.64001e-07	1	0	0	1	1	0
AAACATAAACTT	11	72	12	27.4975	412982755	106	107132070	864	6.54545	0.400036	2.61842	0.672068	0.031421	0.00806481	0.740995	7.60831e-08	7.60831e-08	1	0	0	1	1	0
AAACATT	14	56	7	27.4975	412982755	106	107132070	392	4	0.509137	2.03655	0.522719	0.0142558	0.00365904	0.264151	3.45192e-08	3.45192e-08	1	0	0	1	0	0
AAACCCT	4	55	7	27.4975	412982755	106	107132070	385	13.75	0.145468	2.00018	0.513385	0.0140013	0.0035937	0.908019	3.39028e-08	3.39028e-08	1	0	0	1	1	0
AAACCTGTTCTTTC	8	32	14	27.4975	412982755	106	107132070	448	4	0.290935	1.16374	0.298697	0.0162924	0.00418175	0.528302	3.94505e-08	3.94505e-08	1	0	0	1	1	0
AAACG	70	604	5	27.4975	412982755	106	107132070	3020	8.62857	2.54568	21.9656	5.6379	0.109828	0.0281895	0.407008	2.65939e-07	2.65939e-07	1	0	0	1	0	0
AAACGTAACGT	540	4218	11	27.4975	412982755	106	107132070	46398	7.81111	19.6381	153.396	39.372	1.68735	0.433092	0.810587	4.08577e-06	4.08577e-06	1	0	0	1	1	0
AAACGTTCTC	7	28	10	27.4975	412982755	106	107132070	280	4	0.254568	1.01827	0.26136	0.0101827	0.0026136	0.377358	2.46566e-08	2.46566e-08	1	0	0	1	0	0
AAACT	42	217	5	27.4975	412982755	106	107132070	1085	5.16667	1.52741	7.89162	2.02554	0.0394581	0.0101277	0.243711	9.55442e-08	9.55442e-08	1	0	0	1	0	0
AAACTAAAT	1	10	9	27.4975	412982755	106	107132070	90	10	0.0363669	0.363669	0.0933427	0.00327302	0.000840085	0.849057	7.92533e-09	7.92533e-09	1	0	0	1	1	0
AAACTC	12	48	6	27.4975	412982755	106	107132070	288	4	0.436403	1.74561	0.448045	0.0104737	0.00268827	0.226415	2.5361e-08	2.5361e-08	1	0	0	1	0	0
AAACTCAACTC	108	500	11	27.4975	412982755	106	107132070	5500	4.62963	3.92763	18.1835	4.66714	0.200018	0.0513385	0.480433	4.84325e-07	4.84325e-07	1	0	0	1	0	0
AAACTG	7	28	6	27.4975	412982755	106	107132070	168	4	0.254568	1.01827	0.26136	0.00610964	0.00156816	0.226415	1.47939e-08	1.47939e-08	1	0	0	1	0	0
AAACTTAACTT	1366	8820	11	27.4975	412982755	106	107132070	97020	6.45681	49.6772	320.756	82.3283	3.52832	0.905611	0.670046	8.5435e-06	8.5435e-06	1	0	0	1	1	0
AAAG	127	853	4	27.4975	412982755	106	107132070	3412	6.71654	4.6186	31.021	7.96213	0.124084	0.0318485	0.253454	3.00458e-07	3.00458e-07	1	0	0	0	0	0
AAAGAAAGAAG	25	104	11	27.4975	412982755	106	107132070	1144	4.16	0.909173	3.78216	0.970764	0.0416038	0.0106784	0.431698	1.0074e-07	1.0074e-07	1	0	0	1	0	0
AAAGAACAGGTTC	23	126	13	27.4975	412982755	106	107132070	1638	5.47826	0.836439	4.58223	1.17612	0.059569	0.0152895	0.671862	1.44241e-07	1.44241e-07	1	0	0	1	1	0
AAAGACAAGACG	5	25	12	27.4975	412982755	106	107132070	300	5	0.181835	0.909173	0.233357	0.0109101	0.00280028	0.566038	2.64178e-08	2.64178e-08	1	0	0	1	1	0
AAAGACC	1	4	7	27.4975	412982755	106	107132070	28	4	0.0363669	0.145468	0.0373371	0.00101827	0.00026136	0.264151	2.46566e-09	2.46566e-09	1	0	0	1	0	0
AAAGAG	89	1104	6	27.4975	412982755	106	107132070	6624	12.4045	3.23666	40.1491	10.305	0.240894	0.0618302	0.702141	5.83304e-07	5.83304e-07	1	0	0	1	1	0
AAAGAGAAGAAGGAG	24	115	15	27.4975	412982755	106	107132070	1725	4.79167	0.872806	4.1822	1.07344	0.0627329	0.0161016	0.678066	1.51902e-07	1.51902e-07	1	0	0	1	1	0
AAAGAGGAAGAAGAG	83	433	15	27.4975	412982755	106	107132070	6495	5.21687	3.01845	15.7469	4.04174	0.236203	0.0606261	0.738236	5.71944e-07	5.71944e-07	1	0	0	1	1	0
AAAGAGGATGAGGAG	16	66	15	27.4975	412982755	106	107132070	990	4.125	0.581871	2.40022	0.616062	0.0360033	0.00924093	0.583726	8.71786e-08	8.71786e-08	1	0	0	1	1	0
AAAGAT	27	108	6	27.4975	412982755	106	107132070	648	4	0.981907	3.92763	1.0081	0.0235658	0.00604861	0.226415	5.70623e-08	5.70623e-08	1	0	0	1	0	0
AAAGG	2	11	5	27.4975	412982755	106	107132070	55	5.5	0.0727338	0.400036	0.102677	0.00200018	0.000513385	0.259434	4.84325e-09	4.84325e-09	1	0	0	1	0	0
AAAGGAAGTAGG	19	102	12	27.4975	412982755	106	107132070	1224	5.36842	0.690972	3.70943	0.952096	0.0445131	0.0114252	0.607746	1.07784e-07	1.07784e-07	1	0	0	1	1	0
AAAGGAT	243	1029	7	27.4975	412982755	106	107132070	7203	4.23457	8.83716	37.4216	9.60497	0.261951	0.0672348	0.279641	6.3429e-07	6.3429e-07	1	0	0	1	0	0
AAAGGATCATT	1	4	11	27.4975	412982755	106	107132070	44	4	0.0363669	0.145468	0.0373371	0.00160014	0.000410708	0.415094	3.8746e-09	3.8746e-09	1	0	0	1	0	0
AAAGGG	63	451	6	27.4975	412982755	106	107132070	2706	7.15873	2.29112	16.4015	4.20976	0.0984089	0.0252585	0.405211	2.38288e-07	2.38288e-07	1	0	0	1	0	0
AAAGGGTAAGGG	8	39	12	27.4975	412982755	106	107132070	468	4.875	0.290935	1.41831	0.364037	0.0170197	0.00436844	0.551887	4.12117e-08	4.12117e-08	1	0	0	1	1	0
AAAT	6185	45085	4	27.4975	412982755	106	107132070	180340	7.28941	224.929	1639.6	420.836	6.55841	1.68334	0.275072	1.58806e-05	1.58806e-05	1	0	0	0	0	0
AAATAAT	103	875	7	27.4975	412982755	106	107132070	6125	8.49515	3.74579	31.8211	8.16749	0.222747	0.0571724	0.561	5.39362e-07	5.39362e-07	1	0	0	1	1	0
AAATAATAT	1	4	9	27.4975	412982755	106	107132070	36	4	0.0363669	0.145468	0.0373371	0.00130921	0.000336034	0.339623	3.17013e-09	3.17013e-09	1	0	0	1	0	0
AAATAC	153	664	6	27.4975	412982755	106	107132070	3984	4.33987	5.56414	24.1476	6.19796	0.144886	0.0371877	0.245653	3.50828e-07	3.50828e-07	1	0	0	1	0	0
AAATACT	8	65	7	27.4975	412982755	106	107132070	455	8.125	0.290935	2.36385	0.606728	0.0165469	0.00424709	0.536557	4.00669e-08	4.00669e-08	1	0	0	1	1	0
AAATAG	51	204	6	27.4975	412982755	106	107132070	1224	4	1.85471	7.41885	1.90419	0.0445131	0.0114252	0.226415	1.07784e-07	1.07784e-07	1	0	0	1	0	0
AAATAGT	15	60	7	27.4975	412982755	106	107132070	420	4	0.545504	2.18202	0.560056	0.0152741	0.00392039	0.264151	3.69849e-08	3.69849e-08	1	0	0	1	0	0
AAATAT	500	5801	6	27.4975	412982755	106	107132070	34806	11.602	18.1835	210.965	54.1481	1.26579	0.324889	0.656717	3.06499e-06	3.06499e-06	1	0	0	1	1	0
AAATATG	28	122	7	27.4975	412982755	106	107132070	854	4.35714	1.01827	4.43676	1.13878	0.0310574	0.00797147	0.287736	7.52025e-08	7.52025e-08	1	0	0	1	0	0
AAATATTGG	12	48	9	27.4975	412982755	106	107132070	432	4	0.436403	1.74561	0.448045	0.0157105	0.00403241	0.339623	3.80416e-08	3.80416e-08	1	0	0	1	0	0
AAATC	285	1484	5	27.4975	412982755	106	107132070	7420	5.20702	10.3646	53.9685	13.8521	0.269843	0.0692603	0.245614	6.53399e-07	6.53399e-07	1	0	0	1	0	0
AAATCT	12	48	6	27.4975	412982755	106	107132070	288	4	0.436403	1.74561	0.448045	0.0104737	0.00268827	0.226415	2.5361e-08	2.5361e-08	1	0	0	1	0	0
AAATG	181	1263	5	27.4975	412982755	106	107132070	6315	6.9779	6.58241	45.9314	11.7892	0.229657	0.0589459	0.329146	5.56094e-07	5.56094e-07	1	0	0	1	0	0
AAATGAAT	60	256	8	27.4975	412982755	106	107132070	2048	4.26667	2.18202	9.30993	2.38957	0.0744795	0.0191166	0.322013	1.80345e-07	1.80345e-07	1	0	0	1	0	0
AAATGG	7	32	6	27.4975	412982755	106	107132070	192	4.57143	0.254568	1.16374	0.298697	0.00698245	0.00179218	0.25876	1.69074e-08	1.69074e-08	1	0	0	1	0	0
AAATGGGAT	4	16	9	27.4975	412982755	106	107132070	144	4	0.145468	0.581871	0.149348	0.00523684	0.00134414	0.339623	1.26805e-08	1.26805e-08	1	0	0	1	0	0
AAATGT	46	249	6	27.4975	412982755	106	107132070	1494	5.41304	1.67288	9.05536	2.32423	0.0543322	0.0139454	0.306399	1.3156e-07	1.3156e-07	1	0	0	1	0	0
AAATT	73	394	5	27.4975	412982755	106	107132070	1970	5.39726	2.65479	14.3286	3.6777	0.0716428	0.0183885	0.254588	1.73477e-07	1.73477e-07	1	0	0	1	0	0
AAATTACAATTAC	17	114	13	27.4975	412982755	106	107132070	1482	6.70588	0.618238	4.14583	1.06411	0.0538958	0.0138334	0.82242	1.30504e-07	1.30504e-07	1	0	0	1	1	0
AAATTAT	1	4	7	27.4975	412982755	106	107132070	28	4	0.0363669	0.145468	0.0373371	0.00101827	0.00026136	0.264151	2.46566e-09	2.46566e-09	1	0	0	1	0	0
AAATTC	507	2165	6	27.4975	412982755	106	107132070	12990	4.27022	18.438	78.7344	20.2087	0.472406	0.121252	0.24171	1.14389e-06	1.14389e-06	1	0	0	1	0	0
AAATTCT	61	470	7	27.4975	412982755	106	107132070	3290	7.70492	2.21838	17.0925	4.38711	0.119647	0.0307098	0.508815	2.89715e-07	2.89715e-07	1	0	0	1	1	0
AAATTG	110	454	6	27.4975	412982755	106	107132070	2724	4.12727	4.00036	16.5106	4.23776	0.0990635	0.0254266	0.233619	2.39873e-07	2.39873e-07	1	0	0	1	0	0
AAATTT	18	72	6	27.4975	412982755	106	107132070	432	4	0.654605	2.61842	0.672068	0.0157105	0.00403241	0.226415	3.80416e-08	3.80416e-08	1	0	0	1	0	0
AAATTTC	21	108	7	27.4975	412982755	106	107132070	756	5.14286	0.763705	3.92763	1.0081	0.0274934	0.00705671	0.339623	6.65727e-08	6.65727e-08	1	0	0	1	0	0
AAC	113	1031	3	27.4975	412982755	106	107132070	3093	9.12389	4.10946	37.4943	9.62364	0.112483	0.0288709	0.258223	2.72367e-07	2.72367e-07	1	0	0	0	0	0
AACAAT	929	3924	6	27.4975	412982755	106	107132070	23544	4.2239	33.7849	142.704	36.6277	0.856223	0.219766	0.239088	2.07327e-06	2.07327e-06	1	0	0	1	0	0
AACAATAACGGTAACAGT	14	56	18	27.4975	412982755	106	107132070	1008	4	0.509137	2.03655	0.522719	0.0366579	0.00940895	0.679245	8.87637e-08	8.87637e-08	1	0	0	1	1	0
AACAATAT	12	51	8	27.4975	412982755	106	107132070	408	4.25	0.436403	1.85471	0.476048	0.0148377	0.00380838	0.320755	3.59281e-08	3.59281e-08	1	0	0	1	0	0
AACAATG	1	4	7	27.4975	412982755	106	107132070	28	4	0.0363669	0.145468	0.0373371	0.00101827	0.00026136	0.264151	2.46566e-09	2.46566e-09	1	0	0	1	0	0
AACAATT	26	104	7	27.4975	412982755	106	107132070	728	4	0.94554	3.78216	0.970764	0.0264751	0.00679535	0.264151	6.41071e-08	6.41071e-08	1	0	0	1	0	0
AACAG	93	1014	5	27.4975	412982755	106	107132070	5070	10.9032	3.38212	36.8761	9.46495	0.18438	0.0473248	0.514303	4.4646e-07	4.4646e-07	1	0	0	1	1	0
AACAGC	1	4	6	27.4975	412982755	106	107132070	24	4	0.0363669	0.145468	0.0373371	0.000872806	0.000224023	0.226415	2.11342e-09	2.11342e-09	1	0	0	1	0	0
AACAGT	41	246	6	27.4975	412982755	106	107132070	1476	6	1.49104	8.94626	2.29623	0.0536776	0.0137774	0.339623	1.29975e-07	1.29975e-07	1	0	0	1	0	0
AACAT	192	1577	5	27.4975	412982755	106	107132070	7885	8.21354	6.98245	57.3506	14.7201	0.286753	0.0736007	0.387431	6.94347e-07	6.94347e-07	1	0	0	1	0	0
AACATAG	16	70	7	27.4975	412982755	106	107132070	490	4.375	0.581871	2.54568	0.653399	0.0178198	0.00457379	0.288915	4.3149e-08	4.3149e-08	1	0	0	1	0	0
AACATG	18	134	6	27.4975	412982755	106	107132070	804	7.44444	0.654605	4.87317	1.25079	0.029239	0.00750476	0.421384	7.07996e-08	7.07996e-08	1	0	0	1	0	0
AACATT	19	158	6	27.4975	412982755	106	107132070	948	8.31579	0.690972	5.74597	1.47482	0.0344758	0.00884889	0.470705	8.34801e-08	8.34801e-08	1	0	0	1	0	0
AACATTG	5	24	7	27.4975	412982755	106	107132070	168	4.8	0.181835	0.872806	0.224023	0.00610964	0.00156816	0.316981	1.47939e-08	1.47939e-08	1	0	0	1	0	0
AACCC	2	12	5	27.4975	412982755	106	107132070	60	6	0.0727338	0.436403	0.112011	0.00218202	0.000560056	0.283019	5.28355e-09	5.28355e-09	1	0	0	1	0	0
AACCT	16528	294679	5	27.4975	412982755	106	107132070	1473395	17.8291	601.073	10716.6	2750.61	53.5828	13.7531	0.840994	0.000129746	0.000129746	1	1	1	1	1	1
AACCTAACCTT	114	622	11	27.4975	412982755	106	107132070	6842	5.45614	4.14583	22.6202	5.80592	0.248822	0.0638651	0.566203	6.02501e-07	6.02501e-07	1	0	0	1	1	0
AACCTCGTTAACTCG	4	18	15	27.4975	412982755	106	107132070	270	4.5	0.145468	0.654605	0.168017	0.00981907	0.00252025	0.636792	2.3776e-08	2.3776e-08	1	0	0	1	1	0
AACG	1	8	4	27.4975	412982755	106	107132070	32	8	0.0363669	0.290935	0.0746742	0.00116374	0.000298697	0.301887	2.81789e-09	2.81789e-09	1	0	0	0	0	0
AACGACCATC	4	34	10	27.4975	412982755	106	107132070	340	8.5	0.145468	1.23648	0.317365	0.0123648	0.00317365	0.801887	2.99401e-08	2.99401e-08	1	0	0	1	1	0
AACGCC	2	8	6	27.4975	412982755	106	107132070	48	4	0.0727338	0.290935	0.0746742	0.00174561	0.000448045	0.226415	4.22684e-09	4.22684e-09	1	0	0	1	0	0
AACGT	20	164	5	27.4975	412982755	106	107132070	820	8.2	0.727338	5.96418	1.53082	0.0298209	0.0076541	0.386792	7.22085e-08	7.22085e-08	1	0	0	1	0	0
AACT	80	760	4	27.4975	412982755	106	107132070	3040	9.5	2.90935	27.6389	7.09405	0.110555	0.0283762	0.358491	2.677e-07	2.677e-07	1	0	0	0	0	0
AACTAACTGACT	15	74	12	27.4975	412982755	106	107132070	888	4.93333	0.545504	2.69115	0.690736	0.0322938	0.00828883	0.558491	7.81966e-08	7.81966e-08	1	0	0	1	1	0
AACTC	17	260	5	27.4975	412982755	106	107132070	1300	15.2941	0.618238	9.4554	2.42691	0.047277	0.0121346	0.721421	1.14477e-07	1.14477e-07	1	0	0	1	1	0
AACTCT	2	8	6	27.4975	412982755	106	107132070	48	4	0.0727338	0.290935	0.0746742	0.00174561	0.000448045	0.226415	4.22684e-09	4.22684e-09	1	0	0	1	0	0
AACTGT	33	132	6	27.4975	412982755	106	107132070	792	4	1.20011	4.80043	1.23212	0.0288026	0.00739274	0.226415	6.97429e-08	6.97429e-08	1	0	0	1	0	0
AACTT	272	3206	5	27.4975	412982755	106	107132070	16030	11.7868	9.8918	116.592	29.9257	0.582962	0.149628	0.555979	1.41159e-06	1.41159e-06	1	0	0	1	1	0
AACTTACAC	5	23	9	27.4975	412982755	106	107132070	207	4.6	0.181835	0.836439	0.214688	0.00752795	0.00193219	0.390566	1.82283e-08	1.82283e-08	1	0	0	1	0	0
AACTTCT	7	28	7	27.4975	412982755	106	107132070	196	4	0.254568	1.01827	0.26136	0.00712792	0.00182952	0.264151	1.72596e-08	1.72596e-08	1	0	0	1	0	0
AAG	1616	21856	3	27.4975	412982755	106	107132070	65568	13.5248	58.7689	794.835	204.01	2.38451	0.61203	0.382776	5.77386e-06	5.77386e-06	1	0	0	0	0	0
AAGAAGAAGAGGAGG	241	1342	15	27.4975	412982755	106	107132070	20130	5.56846	8.76443	48.8044	12.5266	0.732066	0.187899	0.78799	1.77263e-06	1.77263e-06	1	0	0	1	1	0
AAGAAGAAGGAG	92	424	12	27.4975	412982755	106	107132070	5088	4.6087	3.34576	15.4196	3.95773	0.185035	0.0474928	0.521739	4.48045e-07	4.48045e-07	1	0	0	1	1	0
AAGAAGGAGGAGGAG	42	176	15	27.4975	412982755	106	107132070	2640	4.19048	1.52741	6.40058	1.64283	0.0960087	0.0246425	0.592992	2.32476e-07	2.32476e-07	1	0	0	1	1	0
AAGAAT	156	1982	6	27.4975	412982755	106	107132070	11892	12.7051	5.67324	72.0792	18.5005	0.432475	0.111003	0.719158	1.0472e-06	1.0472e-06	1	0	0	1	1	0
AAGAATATG	9	47	9	27.4975	412982755	106	107132070	423	5.22222	0.327302	1.70925	0.438711	0.0153832	0.0039484	0.443396	3.7249e-08	3.7249e-08	1	0	0	1	0	0
AAGAGACAGTAGGAAGGTGGG	1	4	21	27.4975	412982755	106	107132070	84	4	0.0363669	0.145468	0.0373371	0.00305482	0.000784079	0.792453	7.39697e-09	7.39697e-09	1	0	0	1	1	0
AAGAGAGAG	4	24	9	27.4975	412982755	106	107132070	216	6	0.145468	0.872806	0.224023	0.00785526	0.0020162	0.509434	1.90208e-08	1.90208e-08	1	0	0	1	1	0
AAGAGC	7	49	6	27.4975	412982755	106	107132070	294	7	0.254568	1.78198	0.457379	0.0106919	0.00274428	0.396226	2.58894e-08	2.58894e-08	1	0	0	1	0	0
AAGAGGAAGTG	1	9	11	27.4975	412982755	106	107132070	99	9	0.0363669	0.327302	0.0840085	0.00360033	0.000924093	0.933962	8.71786e-09	8.71786e-09	1	0	0	1	1	0
AAGAGGAG	16	86	8	27.4975	412982755	106	107132070	688	5.375	0.581871	3.12756	0.802747	0.0250204	0.00642198	0.40566	6.05847e-08	6.05847e-08	1	0	0	1	0	0
AAGAGGGAGGAG	145	803	12	27.4975	412982755	106	107132070	9636	5.53793	5.2732	29.2026	7.49542	0.350432	0.0899451	0.626936	8.48538e-07	8.48538e-07	1	0	0	1	1	0
AAGAGT	251	2763	6	27.4975	412982755	106	107132070	16578	11.008	9.1281	100.482	25.7906	0.602891	0.154744	0.623093	1.45985e-06	1.45985e-06	1	0	0	1	1	0
AAGAGTC	1	4	7	27.4975	412982755	106	107132070	28	4	0.0363669	0.145468	0.0373371	0.00101827	0.00026136	0.264151	2.46566e-09	2.46566e-09	1	0	0	1	0	0
AAGAT	122	1261	5	27.4975	412982755	106	107132070	6305	10.3361	4.43676	45.8587	11.7705	0.229293	0.0588526	0.48755	5.55213e-07	5.55213e-07	1	0	0	1	0	0
AAGATG	5	20	6	27.4975	412982755	106	107132070	120	4	0.181835	0.727338	0.186685	0.00436403	0.00112011	0.226415	1.05671e-08	1.05671e-08	1	0	0	1	0	0
AAGATGGTG	1	11	9	27.4975	412982755	106	107132070	99	11	0.0363669	0.400036	0.102677	0.00360033	0.000924093	0.933962	8.71786e-09	8.71786e-09	1	0	0	1	1	0
AAGATT	23	92	6	27.4975	412982755	106	107132070	552	4	0.836439	3.34576	0.858753	0.0200745	0.00515252	0.226415	4.86087e-08	4.86087e-08	1	0	0	1	0	0
AAGATTC	4	16	7	27.4975	412982755	106	107132070	112	4	0.145468	0.581871	0.149348	0.0040731	0.00104544	0.264151	9.86263e-09	9.86263e-09	1	0	0	1	0	0
AAGCCG	1	4	6	27.4975	412982755	106	107132070	24	4	0.0363669	0.145468	0.0373371	0.000872806	0.000224023	0.226415	2.11342e-09	2.11342e-09	1	0	0	1	0	0
AAGCTAC	1	6	7	27.4975	412982755	106	107132070	42	6	0.0363669	0.218202	0.0560056	0.00152741	0.000392039	0.396226	3.69849e-09	3.69849e-09	1	0	0	1	0	0
AAGCTC	9	36	6	27.4975	412982755	106	107132070	216	4	0.327302	1.30921	0.336034	0.00785526	0.0020162	0.226415	1.90208e-08	1.90208e-08	1	0	0	1	0	0
AAGG	5	32	4	27.4975	412982755	106	107132070	128	6.4	0.181835	1.16374	0.298697	0.00465497	0.00119479	0.241509	1.12716e-08	1.12716e-08	1	0	0	0	0	0
AAGGAC	83	571	6	27.4975	412982755	106	107132070	3426	6.87952	3.01845	20.7655	5.32987	0.124593	0.0319792	0.389407	3.01691e-07	3.01691e-07	1	0	0	1	0	0
AAGGAG	1212	17381	6	27.4975	412982755	106	107132070	104286	14.3408	44.0767	632.093	162.239	3.79256	0.973434	0.811741	9.18334e-06	9.18334e-06	1	0	0	1	1	0
AAGGAT	36	274	6	27.4975	412982755	106	107132070	1644	7.61111	1.30921	9.96454	2.55759	0.0597872	0.0153455	0.430818	1.44769e-07	1.44769e-07	1	0	0	1	0	0
AAGGGCGAT	1	4	9	27.4975	412982755	106	107132070	36	4	0.0363669	0.145468	0.0373371	0.00130921	0.000336034	0.339623	3.17013e-09	3.17013e-09	1	0	0	1	0	0
AAGGGG	1	5	6	27.4975	412982755	106	107132070	30	5	0.0363669	0.181835	0.0466714	0.00109101	0.000280028	0.283019	2.64178e-09	2.64178e-09	1	0	0	1	0	0
AAGGGT	18	147	6	27.4975	412982755	106	107132070	882	8.16667	0.654605	5.34594	1.37214	0.0320756	0.00823283	0.462264	7.76682e-08	7.76682e-08	1	0	0	1	0	0
AAGGT	58	834	5	27.4975	412982755	106	107132070	4170	14.3793	2.10928	30.33	7.78478	0.15165	0.0389239	0.678269	3.67207e-07	3.67207e-07	1	0	0	1	1	0
AAGT	215	1790	4	27.4975	412982755	106	107132070	7160	8.32558	7.81889	65.0968	16.7083	0.260387	0.0668334	0.314173	6.30504e-07	6.30504e-07	1	0	0	0	0	0
AAGTAAT	13	58	7	27.4975	412982755	106	107132070	406	4.46154	0.47277	2.10928	0.541388	0.014765	0.00378971	0.29463	3.5752e-08	3.5752e-08	1	0	0	1	0	0
AAGTAATG	1	8	8	27.4975	412982755	106	107132070	64	8	0.0363669	0.290935	0.0746742	0.00232748	0.000597393	0.603774	5.63579e-09	5.63579e-09	1	0	0	1	1	0
AAGTAC	3	12	6	27.4975	412982755	106	107132070	72	4	0.109101	0.436403	0.112011	0.00261842	0.000672068	0.226415	6.34026e-09	6.34026e-09	1	0	0	1	0	0
AAGTACAGTAC	71	539	11	27.4975	412982755	106	107132070	5929	7.59155	2.58205	19.6018	5.03117	0.215619	0.0553429	0.787802	5.22103e-07	5.22103e-07	1	0	0	1	1	0
AAGTACC	7	28	7	27.4975	412982755	106	107132070	196	4	0.254568	1.01827	0.26136	0.00712792	0.00182952	0.264151	1.72596e-08	1.72596e-08	1	0	0	1	0	0
AAGTACT	15	71	7	27.4975	412982755	106	107132070	497	4.73333	0.545504	2.58205	0.662733	0.0180744	0.00463913	0.312579	4.37654e-08	4.37654e-08	1	0	0	1	0	0
AAGTAT	7	28	6	27.4975	412982755	106	107132070	168	4	0.254568	1.01827	0.26136	0.00610964	0.00156816	0.226415	1.47939e-08	1.47939e-08	1	0	0	1	0	0
AAGTATCTG	6	24	9	27.4975	412982755	106	107132070	216	4	0.218202	0.872806	0.224023	0.00785526	0.0020162	0.339623	1.90208e-08	1.90208e-08	1	0	0	1	0	0
AAGTATTG	4	16	8	27.4975	412982755	106	107132070	128	4	0.145468	0.581871	0.149348	0.00465497	0.00119479	0.301887	1.12716e-08	1.12716e-08	1	0	0	1	0	0
AAGTC	150	1741	5	27.4975	412982755	106	107132070	8705	11.6067	5.45504	63.3148	16.251	0.316574	0.0812548	0.547484	7.66555e-07	7.66555e-07	1	0	0	1	1	0
AAGTG	9	45	5	27.4975	412982755	106	107132070	225	5	0.327302	1.63651	0.420042	0.00818256	0.00210021	0.235849	1.98133e-08	1.98133e-08	1	0	0	1	0	0
AAGTGAGAGGG	2	8	11	27.4975	412982755	106	107132070	88	4	0.0727338	0.290935	0.0746742	0.00320029	0.000821416	0.415094	7.74921e-09	7.74921e-09	1	0	0	1	0	0
AAGTGT	4	16	6	27.4975	412982755	106	107132070	96	4	0.145468	0.581871	0.149348	0.00349122	0.00089609	0.226415	8.45368e-09	8.45368e-09	1	0	0	1	0	0
AAT	32239	283375	3	27.4975	412982755	106	107132070	850125	8.78982	1172.43	10305.5	2645.1	30.9164	7.9353	0.248768	7.48613e-05	7.48613e-05	1	1	1	0	0	0
AATAC	82	439	5	27.4975	412982755	106	107132070	2195	5.35366	2.98209	15.9651	4.09775	0.0798254	0.0204887	0.252531	1.9329e-07	1.9329e-07	1	0	0	1	0	0
AATACC	20	85	6	27.4975	412982755	106	107132070	510	4.25	0.727338	3.09119	0.793413	0.0185471	0.00476048	0.240566	4.49102e-08	4.49102e-08	1	0	0	1	0	0
AATACT	51	204	6	27.4975	412982755	106	107132070	1224	4	1.85471	7.41885	1.90419	0.0445131	0.0114252	0.226415	1.07784e-07	1.07784e-07	1	0	0	1	0	0
AATACTAT	10	79	8	27.4975	412982755	106	107132070	632	7.9	0.363669	2.87299	0.737408	0.0229839	0.00589926	0.596226	5.56534e-08	5.56534e-08	1	0	0	1	1	0
AATACTG	13	53	7	27.4975	412982755	106	107132070	371	4.07692	0.47277	1.92745	0.494716	0.0134921	0.00346302	0.269231	3.267e-08	3.267e-08	1	0	0	1	0	0
AATACTGAT	6	28	9	27.4975	412982755	106	107132070	252	4.66667	0.218202	1.01827	0.26136	0.00916446	0.00235224	0.396226	2.21909e-08	2.21909e-08	1	0	0	1	0	0
AATAG	1068	6339	5	27.4975	412982755	106	107132070	31695	5.93539	38.8399	230.53	59.17	1.15265	0.29585	0.279971	2.79104e-06	2.79104e-06	1	0	0	1	0	0
AATAGAC	13	60	7	27.4975	412982755	106	107132070	420	4.61538	0.47277	2.18202	0.560056	0.0152741	0.00392039	0.30479	3.69849e-08	3.69849e-08	1	0	0	1	0	0
AATAGC	16	64	6	27.4975	412982755	106	107132070	384	4	0.581871	2.32748	0.597393	0.0139649	0.00358436	0.226415	3.38147e-08	3.38147e-08	1	0	0	1	0	0
AATAGG	12	58	6	27.4975	412982755	106	107132070	348	4.83333	0.436403	2.10928	0.541388	0.0126557	0.00324833	0.273585	3.06446e-08	3.06446e-08	1	0	0	1	0	0
AATAGT	873	3777	6	27.4975	412982755	106	107132070	22662	4.32646	31.7483	137.358	35.2555	0.824147	0.211533	0.244894	1.9956e-06	1.9956e-06	1	0	0	1	0	0
AATAT	133	786	5	27.4975	412982755	106	107132070	3930	5.90977	4.8368	28.5844	7.33674	0.142922	0.0366837	0.278763	3.46073e-07	3.46073e-07	1	0	0	1	0	0
AATATAGT	1	4	8	27.4975	412982755	106	107132070	32	4	0.0363669	0.145468	0.0373371	0.00116374	0.000298697	0.301887	2.81789e-09	2.81789e-09	1	0	0	1	0	0
AATATAT	9	42	7	27.4975	412982755	106	107132070	294	4.66667	0.327302	1.52741	0.392039	0.0106919	0.00274428	0.308176	2.58894e-08	2.58894e-08	1	0	0	1	0	0
AATATC	2	12	6	27.4975	412982755	106	107132070	72	6	0.0727338	0.436403	0.112011	0.00261842	0.000672068	0.339623	6.34026e-09	6.34026e-09	1	0	0	1	0	0
AATATG	96	957	6	27.4975	412982755	106	107132070	5742	9.96875	3.49122	34.8031	8.9329	0.208819	0.0535974	0.564269	5.05636e-07	5.05636e-07	1	0	0	1	1	0
AATATGGATGGC	2	8	12	27.4975	412982755	106	107132070	96	4	0.0727338	0.290935	0.0746742	0.00349122	0.00089609	0.45283	8.45368e-09	8.45368e-09	1	0	0	1	0	0
AATATT	18	74	6	27.4975	412982755	106	107132070	444	4.11111	0.654605	2.69115	0.690736	0.0161469	0.00414442	0.232704	3.90983e-08	3.90983e-08	1	0	0	1	0	0
AATC	262	1654	4	27.4975	412982755	106	107132070	6616	6.31298	9.52813	60.1509	15.4389	0.240604	0.0617556	0.238226	5.826e-07	5.826e-07	1	0	0	0	0	0
AATCAG	92	368	6	27.4975	412982755	106	107132070	2208	4	3.34576	13.383	3.43501	0.0802982	0.0206101	0.226415	1.94435e-07	1.94435e-07	1	0	0	1	0	0
AATCAT	270	1130	6	27.4975	412982755	106	107132070	6780	4.18519	9.81907	41.0946	10.5477	0.246568	0.0632864	0.236897	5.97041e-07	5.97041e-07	1	0	0	1	0	0
AATCC	6	30	5	27.4975	412982755	106	107132070	150	5	0.218202	1.09101	0.280028	0.00545504	0.00140014	0.235849	1.32089e-08	1.32089e-08	1	0	0	1	0	0
AATCCCT	3	32	7	27.4975	412982755	106	107132070	224	10.6667	0.109101	1.16374	0.298697	0.00814619	0.00209088	0.704403	1.97253e-08	1.97253e-08	1	0	0	1	1	0
AATCGC	2	8	6	27.4975	412982755	106	107132070	48	4	0.0727338	0.290935	0.0746742	0.00174561	0.000448045	0.226415	4.22684e-09	4.22684e-09	1	0	0	1	0	0
AATCT	60	302	5	27.4975	412982755	106	107132070	1510	5.03333	2.18202	10.9828	2.81895	0.0549141	0.0140948	0.237421	1.32969e-07	1.32969e-07	1	0	0	1	0	0
AATCTCTC	1	5	8	27.4975	412982755	106	107132070	40	5	0.0363669	0.181835	0.0466714	0.00145468	0.000373371	0.377358	3.52237e-09	3.52237e-09	1	0	0	1	0	0
AATCTG	10	40	6	27.4975	412982755	106	107132070	240	4	0.363669	1.45468	0.373371	0.00872806	0.00224023	0.226415	2.11342e-08	2.11342e-08	1	0	0	1	0	0
AATG	140	935	4	27.4975	412982755	106	107132070	3740	6.67857	5.09137	34.0031	8.72755	0.136012	0.0349102	0.252022	3.29341e-07	3.29341e-07	1	0	0	0	0	0
AATGAC	6	24	6	27.4975	412982755	106	107132070	144	4	0.218202	0.872806	0.224023	0.00523684	0.00134414	0.226415	1.26805e-08	1.26805e-08	1	0	0	1	0	0
AATGACC	2	8	7	27.4975	412982755	106	107132070	56	4	0.0727338	0.290935	0.0746742	0.00203655	0.000522719	0.264151	4.93131e-09	4.93131e-09	1	0	0	1	0	0
AATGAG	50	462	6	27.4975	412982755	106	107132070	2772	9.24	1.81835	16.8015	4.31243	0.100809	0.0258746	0.523019	2.441e-07	2.441e-07	1	0	0	1	1	0
AATGAGTATGAGT	30	163	13	27.4975	412982755	106	107132070	2119	5.43333	1.09101	5.92781	1.52149	0.0770615	0.0197793	0.666352	1.86597e-07	1.86597e-07	1	0	0	1	1	0
AATGAT	45	180	6	27.4975	412982755	106	107132070	1080	4	1.63651	6.54605	1.68017	0.0392763	0.010081	0.226415	9.51039e-08	9.51039e-08	1	0	0	1	0	0
AATGATAGATGGTAG	7	28	15	27.4975	412982755	106	107132070	420	4	0.254568	1.01827	0.26136	0.0152741	0.00392039	0.566038	3.69849e-08	3.69849e-08	1	0	0	1	1	0
AATGCAT	20	80	7	27.4975	412982755	106	107132070	560	4	0.727338	2.90935	0.746742	0.0203655	0.00522719	0.264151	4.93131e-08	4.93131e-08	1	0	0	1	0	0
AATGCTATGCC	11	64	11	27.4975	412982755	106	107132070	704	5.81818	0.400036	2.32748	0.597393	0.0256023	0.00657133	0.603774	6.19937e-08	6.19937e-08	1	0	0	1	1	0
AATGCTATGCT	100	805	11	27.4975	412982755	106	107132070	8855	8.05	3.63669	29.2754	7.51409	0.322029	0.082655	0.835377	7.79764e-07	7.79764e-07	1	0	0	1	1	0
AATGG	13	65	5	27.4975	412982755	106	107132070	325	5	0.47277	2.36385	0.606728	0.0118192	0.00303364	0.235849	2.86192e-08	2.86192e-08	1	0	0	1	0	0
AATGGT	18	72	6	27.4975	412982755	106	107132070	432	4	0.654605	2.61842	0.672068	0.0157105	0.00403241	0.226415	3.80416e-08	3.80416e-08	1	0	0	1	0	0
AATGT	119	1248	5	27.4975	412982755	106	107132070	6240	10.4874	4.32766	45.3859	11.6492	0.22693	0.0582459	0.494688	5.49489e-07	5.49489e-07	1	0	0	1	0	0
AATGTAT	16	70	7	27.4975	412982755	106	107132070	490	4.375	0.581871	2.54568	0.653399	0.0178198	0.00457379	0.288915	4.3149e-08	4.3149e-08	1	0	0	1	0	0
AATGTGG	13	52	7	27.4975	412982755	106	107132070	364	4	0.47277	1.89108	0.485382	0.0132376	0.00339768	0.264151	3.20535e-08	3.20535e-08	1	0	0	1	0	0
AATT	65	469	4	27.4975	412982755	106	107132070	1876	7.21538	2.36385	17.0561	4.37777	0.0682243	0.0175111	0.272279	1.65199e-07	1.65199e-07	1	0	0	0	0	0
AATTAC	25	100	6	27.4975	412982755	106	107132070	600	4	0.909173	3.63669	0.933427	0.0218202	0.00560056	0.226415	5.28355e-08	5.28355e-08	1	0	0	1	0	0
AATTAGC	1	4	7	27.4975	412982755	106	107132070	28	4	0.0363669	0.145468	0.0373371	0.00101827	0.00026136	0.264151	2.46566e-09	2.46566e-09	1	0	0	1	0	0
AATTAT	24	104	6	27.4975	412982755	106	107132070	624	4.33333	0.872806	3.78216	0.970764	0.022693	0.00582459	0.245283	5.49489e-08	5.49489e-08	1	0	0	1	0	0
AATTC	946	5061	5	27.4975	412982755	106	107132070	25305	5.34989	34.4031	184.053	47.2408	0.920265	0.236204	0.252354	2.22834e-06	2.22834e-06	1	0	0	1	0	0
AC	199	3088	2	27.4975	412982755	106	107132070	6176	15.5176	7.23702	112.301	28.8242	0.224602	0.0576485	0.292785	5.43853e-07	5.43853e-07	1	0	0	0	0	0
ACACACCGGAGAGTAGGG	1	5	18	27.4975	412982755	106	107132070	90	5	0.0363669	0.181835	0.0466714	0.00327302	0.000840085	0.849057	7.92533e-09	7.92533e-09	1	0	0	1	1	0
ACACT	11	127	5	27.4975	412982755	106	107132070	635	11.5455	0.400036	4.6186	1.18545	0.023093	0.00592726	0.544597	5.59176e-08	5.59176e-08	1	0	0	1	1	0
ACACTC	2	8	6	27.4975	412982755	106	107132070	48	4	0.0727338	0.290935	0.0746742	0.00174561	0.000448045	0.226415	4.22684e-09	4.22684e-09	1	0	0	1	0	0
ACAG	308	4803	4	27.4975	412982755	106	107132070	19212	15.5942	11.201	174.67	44.8325	0.698681	0.17933	0.588459	1.69179e-06	1.69179e-06	1	0	0	0	1	0
ACAGAG	53	657	6	27.4975	412982755	106	107132070	3942	12.3962	1.92745	23.8931	6.13262	0.143358	0.0367957	0.701673	3.47129e-07	3.47129e-07	1	0	0	1	1	0
ACAGAT	17	68	6	27.4975	412982755	106	107132070	408	4	0.618238	2.47295	0.634731	0.0148377	0.00380838	0.226415	3.59281e-08	3.59281e-08	1	0	0	1	0	0
ACAGGTACAGT	35	266	11	27.4975	412982755	106	107132070	2926	7.6	1.27284	9.6736	2.48292	0.10641	0.0273121	0.788679	2.57661e-07	2.57661e-07	1	0	0	1	1	0
ACAGT	6	30	5	27.4975	412982755	106	107132070	150	5	0.218202	1.09101	0.280028	0.00545504	0.00140014	0.235849	1.32089e-08	1.32089e-08	1	0	0	1	0	0
ACAGTACATGT	3	15	11	27.4975	412982755	106	107132070	165	5	0.109101	0.545504	0.140014	0.00600054	0.00154016	0.518868	1.45298e-08	1.45298e-08	1	0	0	1	1	0
ACAT	168	1143	4	27.4975	412982755	106	107132070	4572	6.80357	6.10964	41.5674	10.6691	0.16627	0.0426763	0.256739	4.02607e-07	4.02607e-07	1	0	0	0	0	0
ACATAT	563	2494	6	27.4975	412982755	106	107132070	14964	4.42984	20.4746	90.6991	23.2797	0.544195	0.139678	0.250746	1.31772e-06	1.31772e-06	1	0	0	1	0	0
ACATC	12	62	5	27.4975	412982755	106	107132070	310	5.16667	0.436403	2.25475	0.578725	0.0112737	0.00289362	0.243711	2.72983e-08	2.72983e-08	1	0	0	1	0	0
ACATCACTCACC	1	5	12	27.4975	412982755	106	107132070	60	5	0.0363669	0.181835	0.0466714	0.00218202	0.000560056	0.566038	5.28355e-09	5.28355e-09	1	0	0	1	1	0
ACATCTAGATCT	33	149	12	27.4975	412982755	106	107132070	1788	4.51515	1.20011	5.41867	1.39081	0.0650241	0.0166897	0.511149	1.5745e-07	1.5745e-07	1	0	0	1	1	0
ACATCTATATCT	52	247	12	27.4975	412982755	106	107132070	2964	4.75	1.89108	8.98263	2.30557	0.107792	0.0276668	0.537736	2.61007e-07	2.61007e-07	1	0	0	1	1	0
ACATGG	29	182	6	27.4975	412982755	106	107132070	1092	6.27586	1.05464	6.61878	1.69884	0.0397127	0.010193	0.355237	9.61606e-08	9.61606e-08	1	0	0	1	0	0
ACATGGGCATGG	64	285	12	27.4975	412982755	106	107132070	3420	4.45312	2.32748	10.3646	2.66027	0.124375	0.0319232	0.504127	3.01162e-07	3.01162e-07	1	0	0	1	1	0
ACATGT	46	184	6	27.4975	412982755	106	107132070	1104	4	1.67288	6.69151	1.71751	0.0401491	0.010305	0.226415	9.72173e-08	9.72173e-08	1	0	0	1	0	0
ACC	20	160	3	27.4975	412982755	106	107132070	480	8	0.727338	5.81871	1.49348	0.0174561	0.00448045	0.226415	4.22684e-08	4.22684e-08	1	0	0	0	0	0
ACCACG	1	5	6	27.4975	412982755	106	107132070	30	5	0.0363669	0.181835	0.0466714	0.00109101	0.000280028	0.283019	2.64178e-09	2.64178e-09	1	0	0	1	0	0
ACCACT	3	12	6	27.4975	412982755	106	107132070	72	4	0.109101	0.436403	0.112011	0.00261842	0.000672068	0.226415	6.34026e-09	6.34026e-09	1	0	0	1	0	0
ACCAGC	9	36	6	27.4975	412982755	106	107132070	216	4	0.327302	1.30921	0.336034	0.00785526	0.0020162	0.226415	1.90208e-08	1.90208e-08	1	0	0	1	0	0
ACCAT	10	115	5	27.4975	412982755	106	107132070	575	11.5	0.363669	4.1822	1.07344	0.020911	0.00536721	0.542453	5.0634e-08	5.0634e-08	1	0	0	1	1	0
ACCATCCTC	1	9	9	27.4975	412982755	106	107132070	81	9	0.0363669	0.327302	0.0840085	0.00294572	0.000756076	0.764151	7.13279e-09	7.13279e-09	1	0	0	1	1	0
ACCATG	15	60	6	27.4975	412982755	106	107132070	360	4	0.545504	2.18202	0.560056	0.0130921	0.00336034	0.226415	3.17013e-08	3.17013e-08	1	0	0	1	0	0
ACCCCCCCCC	1	4	10	27.4975	412982755	106	107132070	40	4	0.0363669	0.145468	0.0373371	0.00145468	0.000373371	0.377358	3.52237e-09	3.52237e-09	1	0	0	1	0	0
ACCCT	3	28	5	27.4975	412982755	106	107132070	140	9.33333	0.109101	1.01827	0.26136	0.00509137	0.0013068	0.440252	1.23283e-08	1.23283e-08	1	0	0	1	0	0
ACCTCC	25	116	6	27.4975	412982755	106	107132070	696	4.64	0.909173	4.21856	1.08278	0.0253114	0.00649665	0.262642	6.12892e-08	6.12892e-08	1	0	0	1	0	0
ACG	1	8	3	27.4975	412982755	106	107132070	24	8	0.0363669	0.290935	0.0746742	0.000872806	0.000224023	0.226415	2.11342e-09	2.11342e-09	1	0	0	0	0	0
ACGAGAT	8	32	7	27.4975	412982755	106	107132070	224	4	0.290935	1.16374	0.298697	0.00814619	0.00209088	0.264151	1.97253e-08	1.97253e-08	1	0	0	1	0	0
ACGG	1	6	4	27.4975	412982755	106	107132070	24	6	0.0363669	0.218202	0.0560056	0.000872806	0.000224023	0.226415	2.11342e-09	2.11342e-09	1	0	0	0	0	0
ACGGAGT	1	4	7	27.4975	412982755	106	107132070	28	4	0.0363669	0.145468	0.0373371	0.00101827	0.00026136	0.264151	2.46566e-09	2.46566e-09	1	0	0	1	0	0
ACGTAG	5	20	6	27.4975	412982755	106	107132070	120	4	0.181835	0.727338	0.186685	0.00436403	0.00112011	0.226415	1.05671e-08	1.05671e-08	1	0	0	1	0	0
ACGTATAG	10	42	8	27.4975	412982755	106	107132070	336	4.2	0.363669	1.52741	0.392039	0.0122193	0.00313632	0.316981	2.95879e-08	2.95879e-08	1	0	0	1	0	0
ACT	179	1968	3	27.4975	412982755	106	107132070	5904	10.9944	6.50968	71.5701	18.3698	0.21471	0.0551095	0.311163	5.19901e-07	5.19901e-07	1	0	0	0	0	0
ACTACTC	5	20	7	27.4975	412982755	106	107132070	140	4	0.181835	0.727338	0.186685	0.00509137	0.0013068	0.264151	1.23283e-08	1.23283e-08	1	0	0	1	0	0
ACTAGTC	3	12	7	27.4975	412982755	106	107132070	84	4	0.109101	0.436403	0.112011	0.00305482	0.000784079	0.264151	7.39697e-09	7.39697e-09	1	0	0	1	0	0
ACTAT	193	2517	5	27.4975	412982755	106	107132070	12585	13.0415	7.01882	91.5355	23.4944	0.457678	0.117472	0.615163	1.10822e-06	1.10822e-06	1	0	0	1	1	0
ACTATG	52	208	6	27.4975	412982755	106	107132070	1248	4	1.89108	7.56432	1.94153	0.0453859	0.0116492	0.226415	1.09898e-07	1.09898e-07	1	0	0	1	0	0
ACTC	20	138	4	27.4975	412982755	106	107132070	552	6.9	0.727338	5.01864	1.28813	0.0200745	0.00515252	0.260377	4.86087e-08	4.86087e-08	1	0	0	0	0	0
ACTCAT	63	252	6	27.4975	412982755	106	107132070	1512	4	2.29112	9.16446	2.35224	0.0549868	0.0141134	0.226415	1.33145e-07	1.33145e-07	1	0	0	1	0	0
ACTCCT	8	88	6	27.4975	412982755	106	107132070	528	11	0.290935	3.20029	0.821416	0.0192017	0.0049285	0.622642	4.64952e-08	4.64952e-08	1	0	0	1	1	0
ACTCG	18	170	5	27.4975	412982755	106	107132070	850	9.44444	0.654605	6.18238	1.58683	0.0309119	0.00793413	0.445493	7.48503e-08	7.48503e-08	1	0	0	1	0	0
ACTCT	29	145	5	27.4975	412982755	106	107132070	725	5	1.05464	5.2732	1.35347	0.026366	0.00676735	0.235849	6.38429e-08	6.38429e-08	1	0	0	1	0	0
ACTCTC	29	151	6	27.4975	412982755	106	107132070	906	5.2069	1.05464	5.49141	1.40948	0.0329484	0.00845685	0.29473	7.97816e-08	7.97816e-08	1	0	0	1	0	0
ACTG	457	3356	4	27.4975	412982755	106	107132070	13424	7.34354	16.6197	122.047	31.3258	0.48819	0.125303	0.277115	1.18211e-06	1.18211e-06	1	0	0	0	0	0
ACTGAT	4	16	6	27.4975	412982755	106	107132070	96	4	0.145468	0.581871	0.149348	0.00349122	0.00089609	0.226415	8.45368e-09	8.45368e-09	1	0	0	1	0	0
ACTGCT	3	12	6	27.4975	412982755	106	107132070	72	4	0.109101	0.436403	0.112011	0.00261842	0.000672068	0.226415	6.34026e-09	6.34026e-09	1	0	0	1	0	0
AG	3037	50511	2	27.4975	412982755	106	107132070	101022	16.6319	110.446	1836.93	471.483	3.67386	0.942967	0.313809	8.89591e-06	8.89591e-06	1	0	0	0	0	0
AGAGAT	4	16	6	27.4975	412982755	106	107132070	96	4	0.145468	0.581871	0.149348	0.00349122	0.00089609	0.226415	8.45368e-09	8.45368e-09	1	0	0	1	0	0
AGAGCAT	6	24	7	27.4975	412982755	106	107132070	168	4	0.218202	0.872806	0.224023	0.00610964	0.00156816	0.264151	1.47939e-08	1.47939e-08	1	0	0	1	0	0
AGAGCC	12	56	6	27.4975	412982755	106	107132070	336	4.66667	0.436403	2.03655	0.522719	0.0122193	0.00313632	0.264151	2.95879e-08	2.95879e-08	1	0	0	1	0	0
AGAGGG	16	101	6	27.4975	412982755	106	107132070	606	6.3125	0.581871	3.67306	0.942762	0.0220384	0.00565657	0.357311	5.33639e-08	5.33639e-08	1	0	0	1	0	0
AGAT	2571	18066	4	27.4975	412982755	106	107132070	72264	7.02684	93.4994	657.005	168.633	2.62802	0.674532	0.265164	6.36351e-06	6.36351e-06	1	0	0	0	0	0
AGATAT	28	170	6	27.4975	412982755	106	107132070	1020	6.07143	1.01827	6.18238	1.58683	0.0370943	0.00952096	0.343666	8.98204e-08	8.98204e-08	1	0	0	1	0	0
AGATATAT	30	188	8	27.4975	412982755	106	107132070	1504	6.26667	1.09101	6.83698	1.75484	0.0546959	0.0140387	0.472956	1.32441e-07	1.32441e-07	1	0	0	1	0	0
AGATC	12	75	5	27.4975	412982755	106	107132070	375	6.25	0.436403	2.72752	0.70007	0.0136376	0.00350035	0.294811	3.30222e-08	3.30222e-08	1	0	0	1	0	0
AGATCC	6	29	6	27.4975	412982755	106	107132070	174	4.83333	0.218202	1.05464	0.270694	0.00632784	0.00162416	0.273585	1.53223e-08	1.53223e-08	1	0	0	1	0	0
AGATG	61	789	5	27.4975	412982755	106	107132070	3945	12.9344	2.21838	28.6935	7.36474	0.143468	0.0368237	0.610114	3.47393e-07	3.47393e-07	1	0	0	1	1	0
AGC	14	117	3	27.4975	412982755	106	107132070	351	8.35714	0.509137	4.25493	1.09211	0.0127648	0.00327633	0.236523	3.09088e-08	3.09088e-08	1	0	0	0	0	0
AGCC	3	18	4	27.4975	412982755	106	107132070	72	6	0.109101	0.654605	0.168017	0.00261842	0.000672068	0.226415	6.34026e-09	6.34026e-09	1	0	0	0	0	0
AGCCGG	1	4	6	27.4975	412982755	106	107132070	24	4	0.0363669	0.145468	0.0373371	0.000872806	0.000224023	0.226415	2.11342e-09	2.11342e-09	1	0	0	1	0	0
AGG	68	638	3	27.4975	412982755	106	107132070	1914	9.38235	2.47295	23.2021	5.95527	0.0696063	0.0178658	0.265538	1.68545e-07	1.68545e-07	1	0	0	0	0	0
AGGAT	3	15	5	27.4975	412982755	106	107132070	75	5	0.109101	0.545504	0.140014	0.00272752	0.00070007	0.235849	6.60444e-09	6.60444e-09	1	0	0	1	0	0
AGGATG	11	54	6	27.4975	412982755	106	107132070	324	4.90909	0.400036	1.96381	0.504051	0.0117829	0.0030243	0.277873	2.85312e-08	2.85312e-08	1	0	0	1	0	0
AGGCCG	2	8	6	27.4975	412982755	106	107132070	48	4	0.0727338	0.290935	0.0746742	0.00174561	0.000448045	0.226415	4.22684e-09	4.22684e-09	1	0	0	1	0	0
AGGCGC	1	4	6	27.4975	412982755	106	107132070	24	4	0.0363669	0.145468	0.0373371	0.000872806	0.000224023	0.226415	2.11342e-09	2.11342e-09	1	0	0	1	0	0
AGGGGG	2	9	6	27.4975	412982755	106	107132070	54	4.5	0.0727338	0.327302	0.0840085	0.00196381	0.000504051	0.254717	4.7552e-09	4.7552e-09	1	0	0	1	0	0
AT	102845	2333524	2	27.4975	412982755	106	107132070	4667048	22.6897	3740.16	84863.1	21781.8	169.726	43.5635	0.428108	0.000410976	0.000410976	1	1	1	0	0	0
ATATATC	1	4	7	27.4975	412982755	106	107132070	28	4	0.0363669	0.145468	0.0373371	0.00101827	0.00026136	0.264151	2.46566e-09	2.46566e-09	1	0	0	1	0	0
ATATC	34	181	5	27.4975	412982755	106	107132070	905	5.32353	1.23648	6.58241	1.6895	0.0329121	0.00844752	0.25111	7.96936e-08	7.96936e-08	1	0	0	1	0	0
ATATCC	2	12	6	27.4975	412982755	106	107132070	72	6	0.0727338	0.436403	0.112011	0.00261842	0.000672068	0.339623	6.34026e-09	6.34026e-09	1	0	0	1	0	0
ATC	425	3617	3	27.4975	412982755	106	107132070	10851	8.51059	15.4559	131.539	33.7621	0.394617	0.101286	0.240866	9.5553e-07	9.5553e-07	1	0	0	0	0	0
ATCATG	5	20	6	27.4975	412982755	106	107132070	120	4	0.181835	0.727338	0.186685	0.00436403	0.00112011	0.226415	1.05671e-08	1.05671e-08	1	0	0	1	0	0
