# Supplementary material for: Profiles of telomeric repeats in Insecta reveal diverse forms of telomeric motifs in Hymenopterans
Source: Life Sci Alliance. 2022 Apr 1;5(7):e202101163. doi: 10.26508/lsa.202101163 (PMC8977481; doi:10.26508/lsa.202101163)
Supplement: Supplemental Data 2. — Tandem repeat statistics and TRIP TRM calls for 41 species with simple tandem type TRM. [file LSA-2021-01163_Supplemental_Data_2.zip › DataS2/HOMSA_output.csv.1.filtered.xlsx]

## Sheet: Sheet1
Unnamed: 0	reads	repeats	unit_len	avg_genome_cov	genome_size	eff_read_len	num_reads	repeats_total_len	repeats_per_read	reads_per_genome	repeats_per_genome	repeats_per_million_reads	repeats_len_per_genome	repeats_len_per_million_reads	percent_repeats_len_per_read	percent_repeats_len_per_genome	percent_repeat_unit_in_sequences	avg_genome_cov_filter	repeat_containing_reads_filter	repeats_len_per_million_reads_filter	unit_len_filter	percent_repeats_len_per_read_filter	qualified
AAAAAAC	2593	10564	7	162.045	2948583725	101	374324082	73948	4.07405	16.0017	65.1917	28.2215	0.456342	0.197551	0.28236	1.54766e-07	1.95595e-06	1	0	0	1	0	0
AAAAAAG	218	872	7	162.045	2948583725	101	374324082	6104	4	1.3453	5.38121	2.32953	0.0376685	0.0163067	0.277228	1.27751e-08	1.61453e-07	1	0	0	1	0	0
AAAAAAT	564	2270	7	162.045	2948583725	101	374324082	15890	4.02482	3.48051	14.0084	6.06426	0.098059	0.0424498	0.278948	3.32563e-08	4.20296e-07	1	0	0	1	0	0
AAAAAC	26942	113491	6	162.045	2948583725	101	374324082	680946	4.21242	166.262	700.366	303.189	4.2022	1.81913	0.250243	1.42516e-06	1.80112e-05	1	1	0	1	0	0
AAAAACC	57	228	7	162.045	2948583725	101	374324082	1596	4	0.351754	1.40701	0.609098	0.0098491	0.00426369	0.277228	3.34028e-09	4.22147e-08	1	0	0	1	0	0
AAAAACGCAACAGCAG	71	351	16	162.045	2948583725	101	374324082	5616	4.94366	0.438149	2.16606	0.93769	0.034657	0.015003	0.783154	1.17538e-08	1.48545e-07	1	0	0	1	1	0
AAAAAG	5972	24723	6	162.045	2948583725	101	374324082	148338	4.13982	36.8539	152.568	66.047	0.915411	0.396282	0.24593	3.10458e-07	3.92359e-06	1	0	0	1	0	0
AAAAAGAGAG	9	41	10	162.045	2948583725	101	374324082	410	4.55556	0.05554	0.253016	0.109531	0.00253016	0.00109531	0.451045	8.58092e-10	1.08446e-08	1	0	0	1	0	0
AAAAAGG	4	16	7	162.045	2948583725	101	374324082	112	4	0.0246845	0.0987378	0.0427437	0.000691165	0.000299206	0.277228	2.34406e-10	2.96244e-09	1	0	0	1	0	0
AAAAAGGGAGAG	9	45	12	162.045	2948583725	101	374324082	540	5	0.05554	0.2777	0.120217	0.0033324	0.0014426	0.594059	1.13017e-09	1.42832e-08	1	0	0	1	1	0
AAAAAT	8556	35465	6	162.045	2948583725	101	374324082	212790	4.14504	52.8001	218.859	94.7441	1.31315	0.568465	0.24624	4.4535e-07	5.62836e-06	1	0	0	1	0	0
AAAAATATATATGGCTCATATATAT	1	4	25	162.045	2948583725	101	374324082	100	4	0.00617111	0.0246845	0.0106859	0.000617111	0.000267148	0.990099	2.09291e-10	2.64503e-09	1	0	0	1	1	0
AAAAATT	9	36	7	162.045	2948583725	101	374324082	252	4	0.05554	0.22216	0.0961733	0.00155512	0.000673213	0.277228	5.27413e-10	6.66548e-09	1	0	0	1	0	0
AAAAC	57235	322680	5	162.045	2948583725	101	374324082	1613400	5.63781	353.204	1991.3	862.034	9.95648	4.31017	0.279099	3.3767e-06	4.26749e-05	1	1	1	1	0	0
AAAACAAAAGATATTTCAC	7	28	19	162.045	2948583725	101	374324082	532	4	0.0431978	0.172791	0.0748015	0.00328303	0.00142123	0.752475	1.11343e-09	1.40716e-08	1	0	0	1	1	0
AAAACATATATATATGT	1	5	17	162.045	2948583725	101	374324082	85	5	0.00617111	0.0308556	0.0133574	0.000524545	0.000227076	0.841584	1.77897e-10	2.24828e-09	1	0	0	1	1	0
AAAACC	499	2127	6	162.045	2948583725	101	374324082	12762	4.26253	3.07939	13.126	5.68224	0.0787558	0.0340935	0.253219	2.67097e-08	3.37559e-07	1	0	0	1	0	0
AAAACCCT	7	33	8	162.045	2948583725	101	374324082	264	4.71429	0.0431978	0.203647	0.0881589	0.00162917	0.000705271	0.373409	5.52528e-10	6.98288e-09	1	0	0	1	0	0
AAAACCT	7	28	7	162.045	2948583725	101	374324082	196	4	0.0431978	0.172791	0.0748015	0.00120954	0.00052361	0.277228	4.1021e-10	5.18426e-09	1	0	0	1	0	0
AAAACT	32	136	6	162.045	2948583725	101	374324082	816	4.25	0.197476	0.839272	0.363322	0.00503563	0.00217993	0.252475	1.70781e-09	2.15835e-08	1	0	0	1	0	0
AAAAG	14760	92295	5	162.045	2948583725	101	374324082	461475	6.25305	91.0856	569.563	246.564	2.84781	1.23282	0.309557	9.65825e-07	1.22062e-05	1	1	0	1	0	0
AAAAGAAGAG	1	4	10	162.045	2948583725	101	374324082	40	4	0.00617111	0.0246845	0.0106859	0.000246845	0.000106859	0.39604	8.37163e-11	1.05801e-09	1	0	0	1	0	0
AAAAGACAAG	15	62	10	162.045	2948583725	101	374324082	620	4.13333	0.0925667	0.382609	0.165632	0.00382609	0.00165632	0.409241	1.2976e-09	1.63992e-08	1	0	0	1	0	0
AAAAGC	44	177	6	162.045	2948583725	101	374324082	1062	4.02273	0.271529	1.09229	0.472852	0.00655372	0.00283711	0.238974	2.22267e-09	2.80902e-08	1	0	0	1	0	0
AAAAGG	231	987	6	162.045	2948583725	101	374324082	5922	4.27273	1.42553	6.09089	2.63675	0.0365453	0.0158205	0.253825	1.23942e-08	1.56639e-07	1	0	0	1	0	0
AAAAGGAAAGG	1	4	11	162.045	2948583725	101	374324082	44	4	0.00617111	0.0246845	0.0106859	0.000271529	0.000117545	0.435644	9.20879e-11	1.16381e-09	1	0	0	1	0	0
AAAAGGGGGAG	9	40	11	162.045	2948583725	101	374324082	440	4.44444	0.05554	0.246845	0.106859	0.00271529	0.00117545	0.484048	9.20879e-10	1.16381e-08	1	0	0	1	0	0
AAAAT	29409	182816	5	162.045	2948583725	101	374324082	914080	6.21633	181.486	1128.18	488.39	5.64089	2.44195	0.307739	1.91309e-06	2.41777e-05	1	1	0	1	0	0
AAAATAC	9	36	7	162.045	2948583725	101	374324082	252	4	0.05554	0.22216	0.0961733	0.00155512	0.000673213	0.277228	5.27413e-10	6.66548e-09	1	0	0	1	0	0
AAAATAGAAT	2	8	10	162.045	2948583725	101	374324082	80	4	0.0123422	0.0493689	0.0213719	0.000493689	0.000213719	0.39604	1.67433e-10	2.11603e-09	1	0	0	1	0	0
AAAATAT	5	20	7	162.045	2948583725	101	374324082	140	4	0.0308556	0.123422	0.0534296	0.000863956	0.000374007	0.277228	2.93007e-10	3.70304e-09	1	0	0	1	0	0
AAAATC	30	120	6	162.045	2948583725	101	374324082	720	4	0.185133	0.740534	0.320578	0.0044432	0.00192347	0.237624	1.50689e-09	1.90442e-08	1	0	0	1	0	0
AAAATCC	12	48	7	162.045	2948583725	101	374324082	336	4	0.0740534	0.296213	0.128231	0.00207349	0.000897618	0.277228	7.03217e-10	8.88731e-09	1	0	0	1	0	0
AAAATCT	9	36	7	162.045	2948583725	101	374324082	252	4	0.05554	0.22216	0.0961733	0.00155512	0.000673213	0.277228	5.27413e-10	6.66548e-09	1	0	0	1	0	0
AAAATG	427	1708	6	162.045	2948583725	101	374324082	10248	4	2.63507	10.5403	4.56289	0.0632416	0.0273773	0.237624	2.14481e-08	2.71063e-07	1	0	0	1	0	0
AAAATGT	2	8	7	162.045	2948583725	101	374324082	56	4	0.0123422	0.0493689	0.0213719	0.000345582	0.000149603	0.277228	1.17203e-10	1.48122e-09	1	0	0	1	0	0
AAAATT	539	2194	6	162.045	2948583725	101	374324082	13164	4.0705	3.32623	13.5394	5.86123	0.0812365	0.0351674	0.241812	2.7551e-08	3.48192e-07	1	0	0	1	0	0
AAAC	68443	451198	4	162.045	2948583725	101	374324082	1804792	6.59232	422.37	2784.39	1205.37	11.1376	4.82147	0.261082	3.77726e-06	4.77373e-05	1	1	1	0	0	0
AAACAC	70	325	6	162.045	2948583725	101	374324082	1950	4.64286	0.431978	2.00561	0.868232	0.0120337	0.00520939	0.275813	4.08117e-09	5.15781e-08	1	0	0	1	0	0
AAACAG	74	305	6	162.045	2948583725	101	374324082	1830	4.12162	0.456662	1.88219	0.814802	0.0112931	0.00488881	0.244849	3.83002e-09	4.84041e-08	1	0	0	1	0	0
AAACAGAGAAAGAG	10	42	14	162.045	2948583725	101	374324082	588	4.2	0.0617111	0.259187	0.112202	0.00362862	0.00157083	0.582178	1.23063e-09	1.55528e-08	1	0	0	1	1	0
AAACAGAGAGAAAGAG	4	18	16	162.045	2948583725	101	374324082	288	4.5	0.0246845	0.11108	0.0480867	0.00177728	0.000769387	0.712871	6.02757e-10	7.61769e-09	1	0	0	1	1	0
AAACAT	15	78	6	162.045	2948583725	101	374324082	468	5.2	0.0925667	0.481347	0.208376	0.00288808	0.00125025	0.308911	9.79481e-10	1.23787e-08	1	0	0	1	0	0
AAACATTTGTATATTTCTATATAT	1	4	24	162.045	2948583725	101	374324082	96	4	0.00617111	0.0246845	0.0106859	0.000592427	0.000256462	0.950495	2.00919e-10	2.53923e-09	1	0	0	1	1	0
AAACC	1274	8351	5	162.045	2948583725	101	374324082	41755	6.55495	7.862	51.535	22.3095	0.257675	0.111548	0.324502	8.73894e-08	1.10443e-06	1	0	0	1	0	0
AAACCAG	7	28	7	162.045	2948583725	101	374324082	196	4	0.0431978	0.172791	0.0748015	0.00120954	0.00052361	0.277228	4.1021e-10	5.18426e-09	1	0	0	1	0	0
AAACCC	26	143	6	162.045	2948583725	101	374324082	858	5.5	0.160449	0.882469	0.382022	0.00529482	0.00229213	0.326733	1.79571e-09	2.26944e-08	1	0	0	1	0	0
AAACCCGGCCC	11	44	11	162.045	2948583725	101	374324082	484	4	0.0678823	0.271529	0.117545	0.00298682	0.001293	0.435644	1.01297e-09	1.2802e-08	1	0	0	1	0	0
AAACCCT	31	205	7	162.045	2948583725	101	374324082	1435	6.6129	0.191305	1.26508	0.547654	0.00885555	0.00383358	0.45832	3.00332e-09	3.79562e-08	1	0	0	1	0	0
AAACCG	4	16	6	162.045	2948583725	101	374324082	96	4	0.0246845	0.0987378	0.0427437	0.000592427	0.000256462	0.237624	2.00919e-10	2.53923e-09	1	0	0	1	0	0
AAACCT	17	85	6	162.045	2948583725	101	374324082	510	5	0.104909	0.524545	0.227076	0.00314727	0.00136246	0.29703	1.06738e-09	1.34897e-08	1	0	0	1	0	0
AAACG	5	30	5	162.045	2948583725	101	374324082	150	6	0.0308556	0.185133	0.0801445	0.000925667	0.000400722	0.29703	3.13936e-10	3.96755e-09	1	0	0	1	0	0
AAACT	431	3137	5	162.045	2948583725	101	374324082	15685	7.27842	2.65975	19.3588	8.38044	0.0967939	0.0419022	0.360318	3.28273e-08	4.14873e-07	1	0	0	1	0	0
AAACTAT	10	40	7	162.045	2948583725	101	374324082	280	4	0.0617111	0.246845	0.106859	0.00172791	0.000748015	0.277228	5.86014e-10	7.40609e-09	1	0	0	1	0	0
AAACTATATATAG	10	54	13	162.045	2948583725	101	374324082	702	5.4	0.0617111	0.33324	0.14426	0.00433212	0.00187538	0.69505	1.46922e-09	1.85681e-08	1	0	0	1	1	0
AAACTATATATATATATAGTG	1	4	21	162.045	2948583725	101	374324082	84	4	0.00617111	0.0246845	0.0106859	0.000518374	0.000224404	0.831683	1.75804e-10	2.22183e-09	1	0	0	1	1	0
AAACTATGC	14	56	9	162.045	2948583725	101	374324082	504	4	0.0863956	0.345582	0.149603	0.00311024	0.00134643	0.356436	1.05483e-09	1.3331e-08	1	0	0	1	0	0
AAACTC	20	80	6	162.045	2948583725	101	374324082	480	4	0.123422	0.493689	0.213719	0.00296213	0.00128231	0.237624	1.0046e-09	1.26962e-08	1	0	0	1	0	0
AAACTGAAAGAT	15	63	12	162.045	2948583725	101	374324082	756	4.2	0.0925667	0.38878	0.168303	0.00466536	0.00201964	0.49901	1.58224e-09	1.99964e-08	1	0	0	1	0	0
AAACTGG	5	20	7	162.045	2948583725	101	374324082	140	4	0.0308556	0.123422	0.0534296	0.000863956	0.000374007	0.277228	2.93007e-10	3.70304e-09	1	0	0	1	0	0
AAACTGGGGG	1	4	10	162.045	2948583725	101	374324082	40	4	0.00617111	0.0246845	0.0106859	0.000246845	0.000106859	0.39604	8.37163e-11	1.05801e-09	1	0	0	1	0	0
AAAG	93684	967517	4	162.045	2948583725	101	374324082	3870068	10.3275	578.135	5970.66	2584.7	23.8826	10.3388	0.409008	8.0997e-06	0.000102365	1	1	1	0	0	0
AAAGAAC	9	36	7	162.045	2948583725	101	374324082	252	4	0.05554	0.22216	0.0961733	0.00155512	0.000673213	0.277228	5.27413e-10	6.66548e-09	1	0	0	1	0	0
AAAGAACG	15	75	8	162.045	2948583725	101	374324082	600	5	0.0925667	0.462834	0.200361	0.00370267	0.00160289	0.39604	1.25574e-09	1.58702e-08	1	0	0	1	0	0
AAAGAAG	158	722	7	162.045	2948583725	101	374324082	5054	4.56962	0.975036	4.45554	1.92881	0.0311888	0.0135017	0.316706	1.05776e-08	1.3368e-07	1	0	0	1	0	0
AAAGAC	7	28	6	162.045	2948583725	101	374324082	168	4	0.0431978	0.172791	0.0748015	0.00103675	0.000448809	0.237624	3.51609e-10	4.44365e-09	1	0	0	1	0	0
AAAGAG	402	1877	6	162.045	2948583725	101	374324082	11262	4.66915	2.48079	11.5832	5.01437	0.0694991	0.0300862	0.277375	2.35703e-08	2.97883e-07	1	0	0	1	0	0
AAAGAT	21	84	6	162.045	2948583725	101	374324082	504	4	0.129593	0.518374	0.224404	0.00311024	0.00134643	0.237624	1.05483e-09	1.3331e-08	1	0	0	1	0	0
AAAGC	158	1225	5	162.045	2948583725	101	374324082	6125	7.75316	0.975036	7.55961	3.27257	0.0377981	0.0163628	0.38382	1.28191e-08	1.62008e-07	1	0	0	1	0	0
AAAGCAG	16	64	7	162.045	2948583725	101	374324082	448	4	0.0987378	0.394951	0.170975	0.00276466	0.00119682	0.277228	9.37623e-10	1.18497e-08	1	0	0	1	0	0
AAAGCC	38	152	6	162.045	2948583725	101	374324082	912	4	0.234502	0.938009	0.406065	0.00562806	0.00243639	0.237624	1.90873e-09	2.41227e-08	1	0	0	1	0	0
AAAGCCC	11	44	7	162.045	2948583725	101	374324082	308	4	0.0678823	0.271529	0.117545	0.0019007	0.000822816	0.277228	6.44616e-10	8.1467e-09	1	0	0	1	0	0
AAAGCGGAGGAGGGAG	17	71	16	162.045	2948583725	101	374324082	1136	4.17647	0.104909	0.438149	0.189675	0.00701039	0.0030348	0.661619	2.37754e-09	3.00476e-08	1	0	0	1	1	0
AAAGG	3896	34090	5	162.045	2948583725	101	374324082	170450	8.75	24.0427	210.373	91.0708	1.05187	0.455354	0.433168	3.56736e-07	4.50846e-06	1	0	0	1	0	0
AAAGGAG	308	1925	7	162.045	2948583725	101	374324082	13475	6.25	1.9007	11.8794	5.1426	0.0831558	0.0359982	0.433168	2.82019e-08	3.56418e-07	1	0	0	1	0	0
AAAGGAGGG	16	75	9	162.045	2948583725	101	374324082	675	4.6875	0.0987378	0.462834	0.200361	0.0041655	0.00180325	0.417698	1.41271e-09	1.7854e-08	1	0	0	1	0	0
AAAGGAGTAGG	2	8	11	162.045	2948583725	101	374324082	88	4	0.0123422	0.0493689	0.0213719	0.000543058	0.00023509	0.435644	1.84176e-10	2.32763e-09	1	0	0	1	0	0
AAAGGC	9	36	6	162.045	2948583725	101	374324082	216	4	0.05554	0.22216	0.0961733	0.00133296	0.00057704	0.237624	4.52068e-10	5.71327e-09	1	0	0	1	0	0
AAAGGG	331	1689	6	162.045	2948583725	101	374324082	10134	5.10272	2.04264	10.423	4.51213	0.0625381	0.0270728	0.303132	2.12095e-08	2.68047e-07	1	0	0	1	0	0
AAAGGGATATATATATAT	1	4	18	162.045	2948583725	101	374324082	72	4	0.00617111	0.0246845	0.0106859	0.00044432	0.000192347	0.712871	1.50689e-10	1.90442e-09	1	0	0	1	1	0
AAAGGGG	42	185	7	162.045	2948583725	101	374324082	1295	4.40476	0.259187	1.14166	0.494224	0.00799159	0.00345957	0.305281	2.71032e-09	3.42532e-08	1	0	0	1	0	0
AAAGGT	14	56	6	162.045	2948583725	101	374324082	336	4	0.0863956	0.345582	0.149603	0.00207349	0.000897618	0.237624	7.03217e-10	8.88731e-09	1	0	0	1	0	0
AAAGGTG	5	20	7	162.045	2948583725	101	374324082	140	4	0.0308556	0.123422	0.0534296	0.000863956	0.000374007	0.277228	2.93007e-10	3.70304e-09	1	0	0	1	0	0
AAAGT	64	461	5	162.045	2948583725	101	374324082	2305	7.20312	0.394951	2.84488	1.23155	0.0142244	0.00615777	0.35659	4.82415e-09	6.0968e-08	1	0	0	1	0	0
AAAGTATATATACACATATAT	1	4	21	162.045	2948583725	101	374324082	84	4	0.00617111	0.0246845	0.0106859	0.000518374	0.000224404	0.831683	1.75804e-10	2.22183e-09	1	0	0	1	1	0
AAAGTC	26	104	6	162.045	2948583725	101	374324082	624	4	0.160449	0.641796	0.277834	0.00385078	0.001667	0.237624	1.30597e-09	1.6505e-08	1	0	0	1	0	0
AAAGTCT	7	28	7	162.045	2948583725	101	374324082	196	4	0.0431978	0.172791	0.0748015	0.00120954	0.00052361	0.277228	4.1021e-10	5.18426e-09	1	0	0	1	0	0
AAAGTTCATGGT	24	136	12	162.045	2948583725	101	374324082	1632	5.66667	0.148107	0.839272	0.363322	0.0100713	0.00435986	0.673267	3.41563e-09	4.31669e-08	1	0	0	1	1	0
AAAT	122518	934757	4	162.045	2948583725	101	374324082	3739028	7.62955	756.073	5768.49	2497.19	23.074	9.98875	0.30216	7.82544e-06	9.88985e-05	1	1	1	0	0	0
AAATAAATACAGTATTTAT	4	19	19	162.045	2948583725	101	374324082	361	4.75	0.0246845	0.117251	0.0507582	0.00222777	0.000964405	0.893564	7.5554e-10	9.54856e-09	1	0	0	1	1	0
AAATAAT	28	113	7	162.045	2948583725	101	374324082	791	4.03571	0.172791	0.697336	0.301877	0.00488135	0.00211314	0.279703	1.65549e-09	2.09222e-08	1	0	0	1	0	0
AAATAC	71	352	6	162.045	2948583725	101	374324082	2112	4.95775	0.438149	2.17223	0.940362	0.0130334	0.00564217	0.29452	4.42022e-09	5.58631e-08	1	0	0	1	0	0
AAATACTT	5	20	8	162.045	2948583725	101	374324082	160	4	0.0308556	0.123422	0.0534296	0.000987378	0.000427437	0.316832	3.34865e-10	4.23205e-09	1	0	0	1	0	0
AAATAG	35	145	6	162.045	2948583725	101	374324082	870	4.14286	0.215989	0.894812	0.387365	0.00536887	0.00232419	0.24611	1.82083e-09	2.30118e-08	1	0	0	1	0	0
AAATAT	174	784	6	162.045	2948583725	101	374324082	4704	4.50575	1.07377	4.83815	2.09444	0.0290289	0.0125667	0.267668	9.84504e-09	1.24422e-07	1	0	0	1	0	0
AAATATAATTTATAGAAATATGT	1	4	23	162.045	2948583725	101	374324082	92	4	0.00617111	0.0246845	0.0106859	0.000567743	0.000245776	0.910891	1.92548e-10	2.43343e-09	1	0	0	1	1	0
AAATATATACATATATTTATGTATT	2	8	25	162.045	2948583725	101	374324082	200	4	0.0123422	0.0493689	0.0213719	0.00123422	0.000534296	0.990099	4.18582e-10	5.29006e-09	1	0	0	1	1	0
AAATC	101	595	5	162.045	2948583725	101	374324082	2975	5.89109	0.623283	3.67181	1.58953	0.0183591	0.00794766	0.291638	6.2264e-09	7.86897e-08	1	0	0	1	0	0
AAATCC	18	78	6	162.045	2948583725	101	374324082	468	4.33333	0.11108	0.481347	0.208376	0.00288808	0.00125025	0.257426	9.79481e-10	1.23787e-08	1	0	0	1	0	0
AAATCT	17	68	6	162.045	2948583725	101	374324082	408	4	0.104909	0.419636	0.181661	0.00251781	0.00108996	0.237624	8.53906e-10	1.07917e-08	1	0	0	1	0	0
AAATG	435	2850	5	162.045	2948583725	101	374324082	14250	6.55172	2.68443	17.5877	7.61372	0.0879384	0.0380686	0.324343	2.98239e-08	3.76917e-07	1	0	0	1	0	0
AAATGACATG	5	24	10	162.045	2948583725	101	374324082	240	4.8	0.0308556	0.148107	0.0641156	0.00148107	0.000641156	0.475248	5.02298e-10	6.34808e-09	1	0	0	1	0	0
AAATGC	14	56	6	162.045	2948583725	101	374324082	336	4	0.0863956	0.345582	0.149603	0.00207349	0.000897618	0.237624	7.03217e-10	8.88731e-09	1	0	0	1	0	0
AAATGCACAGGAAT	17	71	14	162.045	2948583725	101	374324082	994	4.17647	0.104909	0.438149	0.189675	0.00613409	0.00265545	0.578917	2.08035e-09	2.62916e-08	1	0	0	1	1	0
AAATGG	16	64	6	162.045	2948583725	101	374324082	384	4	0.0987378	0.394951	0.170975	0.00236971	0.00102585	0.237624	8.03677e-10	1.01569e-08	1	0	0	1	0	0
AAATGT	26	104	6	162.045	2948583725	101	374324082	624	4	0.160449	0.641796	0.277834	0.00385078	0.001667	0.237624	1.30597e-09	1.6505e-08	1	0	0	1	0	0
AAATT	1308	7554	5	162.045	2948583725	101	374324082	37770	5.77523	8.07182	46.6166	20.1804	0.233083	0.100902	0.285902	7.90491e-08	9.99028e-07	1	0	0	1	0	0
AAATTAC	5	20	7	162.045	2948583725	101	374324082	140	4	0.0308556	0.123422	0.0534296	0.000863956	0.000374007	0.277228	2.93007e-10	3.70304e-09	1	0	0	1	0	0
AAATTAG	1	4	7	162.045	2948583725	101	374324082	28	4	0.00617111	0.0246845	0.0106859	0.000172791	7.48015e-05	0.277228	5.86014e-11	7.40609e-10	1	0	0	1	0	0
AAATTAT	10	40	7	162.045	2948583725	101	374324082	280	4	0.0617111	0.246845	0.106859	0.00172791	0.000748015	0.277228	5.86014e-10	7.40609e-09	1	0	0	1	0	0
AAATTC	22	88	6	162.045	2948583725	101	374324082	528	4	0.135765	0.543058	0.23509	0.00325835	0.00141054	0.237624	1.10506e-09	1.39658e-08	1	0	0	1	0	0
AAATTCCATGGAATGGAATG	3	13	20	162.045	2948583725	101	374324082	260	4.33333	0.0185133	0.0802245	0.0347293	0.00160449	0.000694585	0.858086	5.44156e-10	6.87708e-09	1	0	0	1	1	0
AAATTG	24	96	6	162.045	2948583725	101	374324082	576	4	0.148107	0.592427	0.256462	0.00355456	0.00153877	0.237624	1.20551e-09	1.52354e-08	1	0	0	1	0	0
AAATTT	94	376	6	162.045	2948583725	101	374324082	2256	4	0.580085	2.32034	1.00448	0.013922	0.00602686	0.237624	4.7216e-09	5.96719e-08	1	0	0	1	0	0
AAC	30142	282631	3	162.045	2948583725	101	374324082	847893	9.37665	186.01	1744.15	755.044	5.23244	2.26513	0.278514	1.77456e-06	2.2427e-05	1	1	0	0	0	0
AACAACAGAACAG	9	36	13	162.045	2948583725	101	374324082	468	4	0.05554	0.22216	0.0961733	0.00288808	0.00125025	0.514851	9.79481e-10	1.23787e-08	1	0	0	1	1	0
AACAAG	22	93	6	162.045	2948583725	101	374324082	558	4.22727	0.135765	0.573914	0.248448	0.00344348	0.00149069	0.251125	1.16784e-09	1.47593e-08	1	0	0	1	0	0
AACAAT	53	268	6	162.045	2948583725	101	374324082	1608	5.0566	0.327069	1.65386	0.715957	0.00992315	0.00429574	0.300392	3.3654e-09	4.25321e-08	1	0	0	1	0	0
AACAC	398	2653	5	162.045	2948583725	101	374324082	13265	6.66583	2.4561	16.372	7.08744	0.0818598	0.0354372	0.329992	2.77624e-08	3.50863e-07	1	0	0	1	0	0
AACACAACAT	7	28	10	162.045	2948583725	101	374324082	280	4	0.0431978	0.172791	0.0748015	0.00172791	0.000748015	0.39604	5.86014e-10	7.40609e-09	1	0	0	1	0	0
AACACAC	10	40	7	162.045	2948583725	101	374324082	280	4	0.0617111	0.246845	0.106859	0.00172791	0.000748015	0.277228	5.86014e-10	7.40609e-09	1	0	0	1	0	0
AACACC	35	146	6	162.045	2948583725	101	374324082	876	4.17143	0.215989	0.900983	0.390036	0.0054059	0.00234022	0.247808	1.83339e-09	2.31705e-08	1	0	0	1	0	0
AACACCC	2	9	7	162.045	2948583725	101	374324082	63	4.5	0.0123422	0.05554	0.0240433	0.00038878	0.000168303	0.311881	1.31853e-10	1.66637e-09	1	0	0	1	0	0
AACACCCT	2	10	8	162.045	2948583725	101	374324082	80	5	0.0123422	0.0617111	0.0267148	0.000493689	0.000213719	0.39604	1.67433e-10	2.11603e-09	1	0	0	1	0	0
AACACCT	7	41	7	162.045	2948583725	101	374324082	287	5.85714	0.0431978	0.253016	0.109531	0.00177111	0.000766715	0.405941	6.00665e-10	7.59124e-09	1	0	0	1	0	0
AACACT	21	117	6	162.045	2948583725	101	374324082	702	5.57143	0.129593	0.72202	0.312563	0.00433212	0.00187538	0.330976	1.46922e-09	1.85681e-08	1	0	0	1	0	0
AACAG	374	2639	5	162.045	2948583725	101	374324082	13195	7.05615	2.308	16.2856	7.05004	0.0814279	0.0352502	0.349314	2.76159e-08	3.49012e-07	1	0	0	1	0	0
AACAGC	71	298	6	162.045	2948583725	101	374324082	1788	4.19718	0.438149	1.83899	0.796102	0.011034	0.00477661	0.249338	3.74212e-09	4.72932e-08	1	0	0	1	0	0
AACAGGC	12	48	7	162.045	2948583725	101	374324082	336	4	0.0740534	0.296213	0.128231	0.00207349	0.000897618	0.277228	7.03217e-10	8.88731e-09	1	0	0	1	0	0
AACAT	1414	12290	5	162.045	2948583725	101	374324082	61450	8.69165	8.72596	75.843	32.8325	0.379215	0.164163	0.43028	1.28609e-07	1.62537e-06	1	0	0	1	0	0
AACATAT	12	48	7	162.045	2948583725	101	374324082	336	4	0.0740534	0.296213	0.128231	0.00207349	0.000897618	0.277228	7.03217e-10	8.88731e-09	1	0	0	1	0	0
AACATATATATAGG	1	4	14	162.045	2948583725	101	374324082	56	4	0.00617111	0.0246845	0.0106859	0.000345582	0.000149603	0.554455	1.17203e-10	1.48122e-09	1	0	0	1	1	0
AACATATATATGG	20	115	13	162.045	2948583725	101	374324082	1495	5.75	0.123422	0.709678	0.30722	0.00922582	0.00399387	0.740099	3.1289e-09	3.95432e-08	1	0	0	1	1	0
AACATC	68	321	6	162.045	2948583725	101	374324082	1926	4.72059	0.419636	1.98093	0.857546	0.0118856	0.00514527	0.280431	4.03094e-09	5.09433e-08	1	0	0	1	0	0
AACATCT	4	16	7	162.045	2948583725	101	374324082	112	4	0.0246845	0.0987378	0.0427437	0.000691165	0.000299206	0.277228	2.34406e-10	2.96244e-09	1	0	0	1	0	0
AACATG	42	263	6	162.045	2948583725	101	374324082	1578	6.2619	0.259187	1.623	0.7026	0.00973802	0.0042156	0.371994	3.30261e-09	4.17386e-08	1	0	0	1	0	0
AACATT	9	36	6	162.045	2948583725	101	374324082	216	4	0.05554	0.22216	0.0961733	0.00133296	0.00057704	0.237624	4.52068e-10	5.71327e-09	1	0	0	1	0	0
AACC	2063	15537	4	162.045	2948583725	101	374324082	62148	7.53127	12.731	95.8806	41.5068	0.383522	0.166027	0.298268	1.3007e-07	1.64383e-06	1	0	0	0	0	0
AACCAC	86	344	6	162.045	2948583725	101	374324082	2064	4	0.530716	2.12286	0.91899	0.0127372	0.00551394	0.237624	4.31976e-09	5.45935e-08	1	0	0	1	0	0
AACCAGCC	6	24	8	162.045	2948583725	101	374324082	192	4	0.0370267	0.148107	0.0641156	0.00118485	0.000512925	0.316832	4.01838e-10	5.07846e-09	1	0	0	1	0	0
AACCAGG	12	48	7	162.045	2948583725	101	374324082	336	4	0.0740534	0.296213	0.128231	0.00207349	0.000897618	0.277228	7.03217e-10	8.88731e-09	1	0	0	1	0	0
AACCAGGTGAGGGGAGGG	4	16	18	162.045	2948583725	101	374324082	288	4	0.0246845	0.0987378	0.0427437	0.00177728	0.000769387	0.712871	6.02757e-10	7.61769e-09	1	0	0	1	1	0
AACCAT	28	112	6	162.045	2948583725	101	374324082	672	4	0.172791	0.691165	0.299206	0.00414699	0.00179524	0.237624	1.40643e-09	1.77746e-08	1	0	0	1	0	0
AACCATT	15	60	7	162.045	2948583725	101	374324082	420	4	0.0925667	0.370267	0.160289	0.00259187	0.00112202	0.277228	8.79021e-10	1.11091e-08	1	0	0	1	0	0
AACCC	5	30	5	162.045	2948583725	101	374324082	150	6	0.0308556	0.185133	0.0801445	0.000925667	0.000400722	0.29703	3.13936e-10	3.96755e-09	1	0	0	1	0	0
AACCCC	29	145	6	162.045	2948583725	101	374324082	870	5	0.178962	0.894812	0.387365	0.00536887	0.00232419	0.29703	1.82083e-09	2.30118e-08	1	0	0	1	0	0
AACCCCG	2	8	7	162.045	2948583725	101	374324082	56	4	0.0123422	0.0493689	0.0213719	0.000345582	0.000149603	0.277228	1.17203e-10	1.48122e-09	1	0	0	1	0	0
AACCCCT	19	82	7	162.045	2948583725	101	374324082	574	4.31579	0.117251	0.506031	0.219062	0.00354222	0.00153343	0.299114	1.20133e-09	1.51825e-08	1	0	0	1	0	0
AACCCG	101	653	6	162.045	2948583725	101	374324082	3918	6.46535	0.623283	4.02974	1.74448	0.0241784	0.0104669	0.38408	8.20001e-09	1.03632e-07	1	0	0	1	0	0
AACCCT	24030	310801	6	162.045	2948583725	101	374324082	1864806	12.9339	148.292	1917.99	830.299	11.5079	4.9818	0.768349	3.90287e-06	4.93247e-05	1	1	1	1	1	1
AACCCTCT	1	4	8	162.045	2948583725	101	374324082	32	4	0.00617111	0.0246845	0.0106859	0.000197476	8.54874e-05	0.316832	6.69731e-11	8.4641e-10	1	0	0	1	0	0
AACCCTG	4	23	7	162.045	2948583725	101	374324082	161	5.75	0.0246845	0.141936	0.0614441	0.000993549	0.000430109	0.398515	3.36958e-10	4.2585e-09	1	0	0	1	0	0
AACCCTT	10	53	7	162.045	2948583725	101	374324082	371	5.3	0.0617111	0.327069	0.141589	0.00228948	0.00099112	0.367327	7.76469e-10	9.81307e-09	1	0	0	1	0	0
AACCG	16	94	5	162.045	2948583725	101	374324082	470	5.875	0.0987378	0.580085	0.251119	0.00290042	0.0012556	0.290842	9.83667e-10	1.24316e-08	1	0	0	1	0	0
AACCT	39	295	5	162.045	2948583725	101	374324082	1475	7.5641	0.240673	1.82048	0.788087	0.00910239	0.00394044	0.374461	3.08704e-09	3.90142e-08	1	0	0	1	0	0
AACCTATATATAG	8	37	13	162.045	2948583725	101	374324082	481	4.625	0.0493689	0.228331	0.0988448	0.00296831	0.00128498	0.595297	1.00669e-09	1.27226e-08	1	0	0	1	1	0
AACCTC	14	56	6	162.045	2948583725	101	374324082	336	4	0.0863956	0.345582	0.149603	0.00207349	0.000897618	0.237624	7.03217e-10	8.88731e-09	1	0	0	1	0	0
AACCTCC	10	44	7	162.045	2948583725	101	374324082	308	4.4	0.0617111	0.271529	0.117545	0.0019007	0.000822816	0.30495	6.44616e-10	8.1467e-09	1	0	0	1	0	0
AACCTCCC	5	23	8	162.045	2948583725	101	374324082	184	4.6	0.0308556	0.141936	0.0614441	0.00113549	0.000491553	0.364356	3.85095e-10	4.86686e-09	1	0	0	1	0	0
AACCTCT	8	44	7	162.045	2948583725	101	374324082	308	5.5	0.0493689	0.271529	0.117545	0.0019007	0.000822816	0.381188	6.44616e-10	8.1467e-09	1	0	0	1	0	0
AACCTG	7	28	6	162.045	2948583725	101	374324082	168	4	0.0431978	0.172791	0.0748015	0.00103675	0.000448809	0.237624	3.51609e-10	4.44365e-09	1	0	0	1	0	0
AACCTGCACTCCAGTTGGT	7	32	19	162.045	2948583725	101	374324082	608	4.57143	0.0431978	0.197476	0.0854874	0.00375204	0.00162426	0.859972	1.27249e-09	1.60818e-08	1	0	0	1	1	0
AACCTGT	19	76	7	162.045	2948583725	101	374324082	532	4	0.117251	0.469005	0.203033	0.00328303	0.00142123	0.277228	1.11343e-09	1.40716e-08	1	0	0	1	0	0
AACCTT	1	6	6	162.045	2948583725	101	374324082	36	6	0.00617111	0.0370267	0.0160289	0.00022216	9.61733e-05	0.356436	7.53447e-11	9.52211e-10	1	0	0	1	0	0
AACG	35	246	4	162.045	2948583725	101	374324082	984	7.02857	0.215989	1.51809	0.657185	0.00607238	0.00262874	0.278359	2.05942e-09	2.60271e-08	1	0	0	0	0	0
AACGAC	226	1092	6	162.045	2948583725	101	374324082	6552	4.83186	1.39467	6.73886	2.91726	0.0404331	0.0175035	0.287041	1.37127e-08	1.73302e-07	1	0	0	1	0	0
AACGC	14	99	5	162.045	2948583725	101	374324082	495	7.07143	0.0863956	0.61094	0.264477	0.0030547	0.00132238	0.350071	1.03599e-09	1.30929e-08	1	0	0	1	0	0
AACGG	3347	18856	5	162.045	2948583725	101	374324082	94280	5.6337	20.6547	116.363	50.3735	0.581813	0.251867	0.278896	1.97319e-07	2.49374e-06	1	0	0	1	0	0
AACGGG	2	12	6	162.045	2948583725	101	374324082	72	6	0.0123422	0.0740534	0.0320578	0.00044432	0.000192347	0.356436	1.50689e-10	1.90442e-09	1	0	0	1	0	0
AACGT	46	346	5	162.045	2948583725	101	374324082	1730	7.52174	0.283871	2.13521	0.924333	0.010676	0.00462166	0.372363	3.62073e-09	4.5759e-08	1	0	0	1	0	0
AACT	2276	14673	4	162.045	2948583725	101	374324082	58692	6.44684	14.0455	90.5488	39.1987	0.362195	0.156795	0.25532	1.22837e-07	1.55242e-06	1	0	0	0	0	0
AACTAC	3	12	6	162.045	2948583725	101	374324082	72	4	0.0185133	0.0740534	0.0320578	0.00044432	0.000192347	0.237624	1.50689e-10	1.90442e-09	1	0	0	1	0	0
AACTAG	35	140	6	162.045	2948583725	101	374324082	840	4	0.215989	0.863956	0.374007	0.00518374	0.00224404	0.237624	1.75804e-09	2.22183e-08	1	0	0	1	0	0
AACTAT	10	40	6	162.045	2948583725	101	374324082	240	4	0.0617111	0.246845	0.106859	0.00148107	0.000641156	0.237624	5.02298e-10	6.34808e-09	1	0	0	1	0	0
AACTATATGTAATAGTTATATATAT	1	4	25	162.045	2948583725	101	374324082	100	4	0.00617111	0.0246845	0.0106859	0.000617111	0.000267148	0.990099	2.09291e-10	2.64503e-09	1	0	0	1	1	0
AACTC	7	35	5	162.045	2948583725	101	374324082	175	5	0.0431978	0.215989	0.0935019	0.00107994	0.000467509	0.247525	3.66259e-10	4.62881e-09	1	0	0	1	0	0
AACTCC	16	67	6	162.045	2948583725	101	374324082	402	4.1875	0.0987378	0.413465	0.178989	0.00248079	0.00107394	0.248762	8.41349e-10	1.0633e-08	1	0	0	1	0	0
AACTCCTAT	1	4	9	162.045	2948583725	101	374324082	36	4	0.00617111	0.0246845	0.0106859	0.00022216	9.61733e-05	0.356436	7.53447e-11	9.52211e-10	1	0	0	1	0	0
AACTCGGACACACCAC	25	102	16	162.045	2948583725	101	374324082	1632	4.08	0.154278	0.629454	0.272491	0.0100713	0.00435986	0.646337	3.41563e-09	4.31669e-08	1	0	0	1	1	0
AACTCT	87	599	6	162.045	2948583725	101	374324082	3594	6.88506	0.536887	3.6965	1.60022	0.022179	0.00960131	0.409013	7.52191e-09	9.50624e-08	1	0	0	1	0	0
AACTCTCC	9	51	8	162.045	2948583725	101	374324082	408	5.66667	0.05554	0.314727	0.136246	0.00251781	0.00108996	0.448845	8.53906e-10	1.07917e-08	1	0	0	1	0	0
AACTG	17	87	5	162.045	2948583725	101	374324082	435	5.11765	0.104909	0.536887	0.232419	0.00268443	0.00116209	0.253349	9.10415e-10	1.15059e-08	1	0	0	1	0	0
AACTTGC	7	28	7	162.045	2948583725	101	374324082	196	4	0.0431978	0.172791	0.0748015	0.00120954	0.00052361	0.277228	4.1021e-10	5.18426e-09	1	0	0	1	0	0
AACTTGG	1	4	7	162.045	2948583725	101	374324082	28	4	0.00617111	0.0246845	0.0106859	0.000172791	7.48015e-05	0.277228	5.86014e-11	7.40609e-10	1	0	0	1	0	0
AAG	12638	182026	3	162.045	2948583725	101	374324082	546078	14.4031	77.9905	1123.3	486.279	3.36991	1.45884	0.427814	1.14289e-06	1.44439e-05	1	1	0	0	0	0
AAGAAGACG	3	12	9	162.045	2948583725	101	374324082	108	4	0.0185133	0.0740534	0.0320578	0.00066648	0.00028852	0.356436	2.26034e-10	2.85663e-09	1	0	0	1	0	0
AAGAAGG	88	401	7	162.045	2948583725	101	374324082	2807	4.55682	0.543058	2.47462	1.07126	0.0173223	0.00749885	0.315819	5.87479e-09	7.4246e-08	1	0	0	1	0	0
AAGAAT	65	299	6	162.045	2948583725	101	374324082	1794	4.6	0.401122	1.84516	0.798773	0.011071	0.00479264	0.273267	3.75468e-09	4.74519e-08	1	0	0	1	0	0
AAGAATAT	8	32	8	162.045	2948583725	101	374324082	256	4	0.0493689	0.197476	0.0854874	0.00157981	0.000683899	0.316832	5.35784e-10	6.77128e-09	1	0	0	1	0	0
AAGAC	223	1616	5	162.045	2948583725	101	374324082	8080	7.24664	1.37616	9.97252	4.31711	0.0498626	0.0215856	0.358744	1.69107e-08	2.13719e-07	1	0	0	1	0	0
AAGACAG	13	52	7	162.045	2948583725	101	374324082	364	4	0.0802245	0.320898	0.138917	0.00224629	0.000972419	0.277228	7.61818e-10	9.62791e-09	1	0	0	1	0	0
AAGACG	13	74	6	162.045	2948583725	101	374324082	444	5.69231	0.0802245	0.456662	0.19769	0.00273997	0.00118614	0.338157	9.29251e-10	1.17439e-08	1	0	0	1	0	0
AAGAG	1967	16827	5	162.045	2948583725	101	374324082	84135	8.55465	12.1386	103.841	44.953	0.519207	0.224765	0.423498	1.76087e-07	2.2254e-06	1	0	0	1	0	0
AAGAGAAGGG	17	87	10	162.045	2948583725	101	374324082	870	5.11765	0.104909	0.536887	0.232419	0.00536887	0.00232419	0.506698	1.82083e-09	2.30118e-08	1	0	0	1	1	0
AAGAGAG	5	20	7	162.045	2948583725	101	374324082	140	4	0.0308556	0.123422	0.0534296	0.000863956	0.000374007	0.277228	2.93007e-10	3.70304e-09	1	0	0	1	0	0
AAGAGAGAGG	2	11	10	162.045	2948583725	101	374324082	110	5.5	0.0123422	0.0678823	0.0293863	0.000678823	0.000293863	0.544554	2.3022e-10	2.90953e-09	1	0	0	1	1	0
AAGAGAGAGGGGAGG	23	99	15	162.045	2948583725	101	374324082	1485	4.30435	0.141936	0.61094	0.264477	0.0091641	0.00396715	0.63926	3.10797e-09	3.92787e-08	1	0	0	1	1	0
AAGAGAGGAAGGG	26	105	13	162.045	2948583725	101	374324082	1365	4.03846	0.160449	0.647967	0.280506	0.00842357	0.00364657	0.519802	2.85682e-09	3.61047e-08	1	0	0	1	1	0
AAGAGC	6	24	6	162.045	2948583725	101	374324082	144	4	0.0370267	0.148107	0.0641156	0.00088864	0.000384693	0.237624	3.01379e-10	3.80885e-09	1	0	0	1	0	0
AAGAGG	616	2990	6	162.045	2948583725	101	374324082	17940	4.8539	3.80141	18.4516	7.98773	0.11071	0.0479264	0.28835	3.75468e-08	4.74519e-07	1	0	0	1	0	0
AAGAGGAGGAGGAGGG	1	4	16	162.045	2948583725	101	374324082	64	4	0.00617111	0.0246845	0.0106859	0.000394951	0.000170975	0.633663	1.33946e-10	1.69282e-09	1	0	0	1	1	0
AAGAGGAGGGAG	2	10	12	162.045	2948583725	101	374324082	120	5	0.0123422	0.0617111	0.0267148	0.000740534	0.000320578	0.594059	2.51149e-10	3.17404e-09	1	0	0	1	1	0
AAGAGGG	42	193	7	162.045	2948583725	101	374324082	1351	4.59524	0.259187	1.19103	0.515596	0.00833718	0.00360917	0.318482	2.82752e-09	3.57344e-08	1	0	0	1	0	0
AAGAGGGAGAG	7	30	11	162.045	2948583725	101	374324082	330	4.28571	0.0431978	0.185133	0.0801445	0.00203647	0.000881589	0.466761	6.9066e-10	8.7286e-09	1	0	0	1	0	0
AAGAGGGGGC	1	5	10	162.045	2948583725	101	374324082	50	5	0.00617111	0.0308556	0.0133574	0.000308556	0.000133574	0.49505	1.04645e-10	1.32252e-09	1	0	0	1	0	0
AAGAGGTGATAGTATT	64	322	16	162.045	2948583725	101	374324082	5152	5.03125	0.394951	1.9871	0.860217	0.0317936	0.0137635	0.79703	1.07827e-08	1.36272e-07	1	0	0	1	1	0
AAGAGGTGGTAGTATT	1	5	16	162.045	2948583725	101	374324082	80	5	0.00617111	0.0308556	0.0133574	0.000493689	0.000213719	0.792079	1.67433e-10	2.11603e-09	1	0	0	1	1	0
AAGAT	81	545	5	162.045	2948583725	101	374324082	2725	6.7284	0.49986	3.36326	1.45596	0.0168163	0.00727979	0.333089	5.70317e-09	7.20771e-08	1	0	0	1	0	0
AAGATG	69	284	6	162.045	2948583725	101	374324082	1704	4.11594	0.425807	1.7526	0.758701	0.0105156	0.00455221	0.244511	3.56632e-09	4.50713e-08	1	0	0	1	0	0
AAGATGGG	16	73	8	162.045	2948583725	101	374324082	584	4.5625	0.0987378	0.450491	0.195018	0.00360393	0.00156015	0.361386	1.22226e-09	1.5447e-08	1	0	0	1	0	0
AAGATGT	15	64	7	162.045	2948583725	101	374324082	448	4.26667	0.0925667	0.394951	0.170975	0.00276466	0.00119682	0.29571	9.37623e-10	1.18497e-08	1	0	0	1	0	0
AAGATT	8	32	6	162.045	2948583725	101	374324082	192	4	0.0493689	0.197476	0.0854874	0.00118485	0.000512925	0.237624	4.01838e-10	5.07846e-09	1	0	0	1	0	0
AAGC	1065	8100	4	162.045	2948583725	101	374324082	32400	7.60563	6.57224	49.986	21.639	0.199944	0.086556	0.301213	6.78102e-08	8.5699e-07	1	0	0	0	0	0
AAGCAC	11	44	6	162.045	2948583725	101	374324082	264	4	0.0678823	0.271529	0.117545	0.00162917	0.000705271	0.237624	5.52528e-10	6.98288e-09	1	0	0	1	0	0
AAGCAG	100	524	6	162.045	2948583725	101	374324082	3144	5.24	0.617111	3.23366	1.39986	0.019402	0.00839914	0.311287	6.5801e-09	8.31598e-08	1	0	0	1	0	0
AAGCATG	2	8	7	162.045	2948583725	101	374324082	56	4	0.0123422	0.0493689	0.0213719	0.000345582	0.000149603	0.277228	1.17203e-10	1.48122e-09	1	0	0	1	0	0
AAGCC	5	25	5	162.045	2948583725	101	374324082	125	5	0.0308556	0.154278	0.066787	0.000771389	0.000333935	0.247525	2.61613e-10	3.30629e-09	1	0	0	1	0	0
AAGCCAG	12	48	7	162.045	2948583725	101	374324082	336	4	0.0740534	0.296213	0.128231	0.00207349	0.000897618	0.277228	7.03217e-10	8.88731e-09	1	0	0	1	0	0
AAGCCC	11	44	6	162.045	2948583725	101	374324082	264	4	0.0678823	0.271529	0.117545	0.00162917	0.000705271	0.237624	5.52528e-10	6.98288e-09	1	0	0	1	0	0
AAGCCCC	8	32	7	162.045	2948583725	101	374324082	224	4	0.0493689	0.197476	0.0854874	0.00138233	0.000598412	0.277228	4.68811e-10	5.92487e-09	1	0	0	1	0	0
AAGCCG	9	36	6	162.045	2948583725	101	374324082	216	4	0.05554	0.22216	0.0961733	0.00133296	0.00057704	0.237624	4.52068e-10	5.71327e-09	1	0	0	1	0	0
AAGCCTC	6	24	7	162.045	2948583725	101	374324082	168	4	0.0370267	0.148107	0.0641156	0.00103675	0.000448809	0.277228	3.51609e-10	4.44365e-09	1	0	0	1	0	0
AAGCGCGGACGCCATGGT	23	96	18	162.045	2948583725	101	374324082	1728	4.17391	0.141936	0.592427	0.256462	0.0106637	0.00461632	0.743866	3.61654e-09	4.57061e-08	1	0	0	1	1	0
AAGCTATG	16	64	8	162.045	2948583725	101	374324082	512	4	0.0987378	0.394951	0.170975	0.00315961	0.0013678	0.316832	1.07157e-09	1.35426e-08	1	0	0	1	0	0
AAGCTCC	11	55	7	162.045	2948583725	101	374324082	385	5	0.0678823	0.339411	0.146932	0.00237588	0.00102852	0.346535	8.0577e-10	1.01834e-08	1	0	0	1	0	0
AAGCTG	7	28	6	162.045	2948583725	101	374324082	168	4	0.0431978	0.172791	0.0748015	0.00103675	0.000448809	0.237624	3.51609e-10	4.44365e-09	1	0	0	1	0	0
AAGCTGACTTCACAGC	23	98	16	162.045	2948583725	101	374324082	1568	4.26087	0.141936	0.604769	0.261805	0.00967631	0.00418888	0.674989	3.28168e-09	4.14741e-08	1	0	0	1	1	0
AAGG	50313	454281	4	162.045	2948583725	101	374324082	1817124	9.0291	310.487	2803.42	1213.6	11.2137	4.85441	0.357588	3.80307e-06	4.80635e-05	1	1	1	0	0	0
AAGGAAGGAAGGAGAGGAGG	4	16	20	162.045	2948583725	101	374324082	320	4	0.0246845	0.0987378	0.0427437	0.00197476	0.000854874	0.792079	6.69731e-10	8.4641e-09	1	0	0	1	1	0
AAGGAAGGC	17	77	9	162.045	2948583725	101	374324082	693	4.52941	0.104909	0.475176	0.205704	0.00427658	0.00185134	0.403611	1.45039e-09	1.83301e-08	1	0	0	1	0	0
AAGGAC	12	48	6	162.045	2948583725	101	374324082	288	4	0.0740534	0.296213	0.128231	0.00177728	0.000769387	0.237624	6.02757e-10	7.61769e-09	1	0	0	1	0	0
AAGGAG	1455	8077	6	162.045	2948583725	101	374324082	48462	5.5512	8.97897	49.8441	21.5776	0.299065	0.129465	0.329774	1.01427e-07	1.28184e-06	1	0	0	1	0	0
AAGGAGAAGGGAG	6	24	13	162.045	2948583725	101	374324082	312	4	0.0370267	0.148107	0.0641156	0.00192539	0.000833502	0.514851	6.52987e-10	8.2525e-09	1	0	0	1	1	0
AAGGAGAGGAGAGAGGG	5	20	17	162.045	2948583725	101	374324082	340	4	0.0308556	0.123422	0.0534296	0.00209818	0.000908304	0.673267	7.11589e-10	8.99311e-09	1	0	0	1	1	0
AAGGAGG	113	502	7	162.045	2948583725	101	374324082	3514	4.44248	0.697336	3.0979	1.34108	0.0216853	0.00938759	0.307895	7.35448e-09	9.29464e-08	1	0	0	1	0	0
AAGGAGGGAAGGGGGAG	2	8	17	162.045	2948583725	101	374324082	136	4	0.0123422	0.0493689	0.0213719	0.000839272	0.000363322	0.673267	2.84635e-10	3.59724e-09	1	0	0	1	1	0
AAGGAT	109	786	6	162.045	2948583725	101	374324082	4716	7.21101	0.672651	4.8505	2.09978	0.029103	0.0125987	0.428377	9.87015e-09	1.2474e-07	1	0	0	1	0	0
AAGGATGC	15	67	8	162.045	2948583725	101	374324082	536	4.46667	0.0925667	0.413465	0.178989	0.00330772	0.00143191	0.353795	1.1218e-09	1.41774e-08	1	0	0	1	0	0
AAGGC	204	1074	5	162.045	2948583725	101	374324082	5370	5.26471	1.25891	6.62778	2.86917	0.0331389	0.0143459	0.260629	1.12389e-08	1.42038e-07	1	0	0	1	0	0
AAGGCC	37	155	6	162.045	2948583725	101	374324082	930	4.18919	0.228331	0.956523	0.41408	0.00573914	0.00248448	0.248863	1.9464e-09	2.45988e-08	1	0	0	1	0	0
AAGGCCC	14	56	7	162.045	2948583725	101	374324082	392	4	0.0863956	0.345582	0.149603	0.00241908	0.00104722	0.277228	8.2042e-10	1.03685e-08	1	0	0	1	0	0
AAGGCG	10	40	6	162.045	2948583725	101	374324082	240	4	0.0617111	0.246845	0.106859	0.00148107	0.000641156	0.237624	5.02298e-10	6.34808e-09	1	0	0	1	0	0
AAGGCGG	8	32	7	162.045	2948583725	101	374324082	224	4	0.0493689	0.197476	0.0854874	0.00138233	0.000598412	0.277228	4.68811e-10	5.92487e-09	1	0	0	1	0	0
AAGGCGGGG	1	4	9	162.045	2948583725	101	374324082	36	4	0.00617111	0.0246845	0.0106859	0.00022216	9.61733e-05	0.356436	7.53447e-11	9.52211e-10	1	0	0	1	0	0
AAGGCT	5	23	6	162.045	2948583725	101	374324082	138	4.6	0.0308556	0.141936	0.0614441	0.000851614	0.000368664	0.273267	2.88821e-10	3.65014e-09	1	0	0	1	0	0
AAGGG	1682	10356	5	162.045	2948583725	101	374324082	51780	6.15696	10.3798	63.9081	27.6659	0.31954	0.138329	0.3048	1.08371e-07	1.3696e-06	1	0	0	1	0	0
AAGGGACGG	6	24	9	162.045	2948583725	101	374324082	216	4	0.0370267	0.148107	0.0641156	0.00133296	0.00057704	0.356436	4.52068e-10	5.71327e-09	1	0	0	1	0	0
AAGGGAG	26	110	7	162.045	2948583725	101	374324082	770	4.23077	0.160449	0.678823	0.293863	0.00475176	0.00205704	0.293222	1.61154e-09	2.03667e-08	1	0	0	1	0	0
AAGGGAGGGGG	1	4	11	162.045	2948583725	101	374324082	44	4	0.00617111	0.0246845	0.0106859	0.000271529	0.000117545	0.435644	9.20879e-11	1.16381e-09	1	0	0	1	0	0
AAGGGC	16	64	6	162.045	2948583725	101	374324082	384	4	0.0987378	0.394951	0.170975	0.00236971	0.00102585	0.237624	8.03677e-10	1.01569e-08	1	0	0	1	0	0
AAGGGG	432	1830	6	162.045	2948583725	101	374324082	10980	4.23611	2.66592	11.2931	4.88881	0.0677588	0.0293329	0.25165	2.29801e-08	2.90424e-07	1	0	0	1	0	0
AAGGGGC	3	12	7	162.045	2948583725	101	374324082	84	4	0.0185133	0.0740534	0.0320578	0.000518374	0.000224404	0.277228	1.75804e-10	2.22183e-09	1	0	0	1	0	0
AAGGGGG	4	16	7	162.045	2948583725	101	374324082	112	4	0.0246845	0.0987378	0.0427437	0.000691165	0.000299206	0.277228	2.34406e-10	2.96244e-09	1	0	0	1	0	0
AAGGGT	2	8	6	162.045	2948583725	101	374324082	48	4	0.0123422	0.0493689	0.0213719	0.000296213	0.000128231	0.237624	1.0046e-10	1.26962e-09	1	0	0	1	0	0
AAGGGTATTAAT	14	68	12	162.045	2948583725	101	374324082	816	4.85714	0.0863956	0.419636	0.181661	0.00503563	0.00217993	0.577086	1.70781e-09	2.15835e-08	1	0	0	1	1	0
AAGGGTG	23	92	7	162.045	2948583725	101	374324082	644	4	0.141936	0.567743	0.245776	0.0039742	0.00172043	0.277228	1.34783e-09	1.7034e-08	1	0	0	1	0	0
AAGGT	19	95	5	162.045	2948583725	101	374324082	475	5	0.117251	0.586256	0.253791	0.00293128	0.00126895	0.247525	9.94131e-10	1.25639e-08	1	0	0	1	0	0
AAGGTC	6	24	6	162.045	2948583725	101	374324082	144	4	0.0370267	0.148107	0.0641156	0.00088864	0.000384693	0.237624	3.01379e-10	3.80885e-09	1	0	0	1	0	0
AAGGTG	19	91	6	162.045	2948583725	101	374324082	546	4.78947	0.117251	0.561571	0.243105	0.00336943	0.00145863	0.284523	1.14273e-09	1.44419e-08	1	0	0	1	0	0
AAGGTGG	6	27	7	162.045	2948583725	101	374324082	189	4.5	0.0370267	0.16662	0.07213	0.00116634	0.00050491	0.311881	3.9556e-10	4.99911e-09	1	0	0	1	0	0
AAGT	195	1431	4	162.045	2948583725	101	374324082	5724	7.33846	1.20337	8.83086	3.82289	0.0353235	0.0152916	0.290632	1.19798e-08	1.51402e-07	1	0	0	0	0	0
AAGTAC	1	4	6	162.045	2948583725	101	374324082	24	4	0.00617111	0.0246845	0.0106859	0.000148107	6.41156e-05	0.237624	5.02298e-11	6.34808e-10	1	0	0	1	0	0
AAGTAG	15	60	6	162.045	2948583725	101	374324082	360	4	0.0925667	0.370267	0.160289	0.0022216	0.000961733	0.237624	7.53447e-10	9.52211e-09	1	0	0	1	0	0
AAGTAGG	10	40	7	162.045	2948583725	101	374324082	280	4	0.0617111	0.246845	0.106859	0.00172791	0.000748015	0.277228	5.86014e-10	7.40609e-09	1	0	0	1	0	0
AAGTAT	10	69	6	162.045	2948583725	101	374324082	414	6.9	0.0617111	0.425807	0.184332	0.00255484	0.00110599	0.409901	8.66464e-10	1.09504e-08	1	0	0	1	0	0
AAGTATG	11	46	7	162.045	2948583725	101	374324082	322	4.18182	0.0678823	0.283871	0.122888	0.0019871	0.000860217	0.289829	6.73916e-10	8.517e-09	1	0	0	1	0	0
AAGTCC	6	24	6	162.045	2948583725	101	374324082	144	4	0.0370267	0.148107	0.0641156	0.00088864	0.000384693	0.237624	3.01379e-10	3.80885e-09	1	0	0	1	0	0
AAGTG	21	105	5	162.045	2948583725	101	374324082	525	5	0.129593	0.647967	0.280506	0.00323983	0.00140253	0.247525	1.09878e-09	1.38864e-08	1	0	0	1	0	0
AAGTGAT	10	40	7	162.045	2948583725	101	374324082	280	4	0.0617111	0.246845	0.106859	0.00172791	0.000748015	0.277228	5.86014e-10	7.40609e-09	1	0	0	1	0	0
AAGTGG	20	81	6	162.045	2948583725	101	374324082	486	4.05	0.123422	0.49986	0.21639	0.00299916	0.00129834	0.240594	1.01715e-09	1.28549e-08	1	0	0	1	0	0
AAT	36380	373286	3	162.045	2948583725	101	374324082	1119858	10.2607	224.505	2303.59	997.227	6.91077	2.99168	0.304775	2.34376e-06	2.96206e-05	1	1	0	0	0	0
AATAC	4052	36744	5	162.045	2948583725	101	374324082	183720	9.06811	25.0054	226.751	98.1609	1.13376	0.490805	0.448917	3.84509e-07	4.85945e-06	1	0	0	1	0	0
AATACAG	3	12	7	162.045	2948583725	101	374324082	84	4	0.0185133	0.0740534	0.0320578	0.000518374	0.000224404	0.277228	1.75804e-10	2.22183e-09	1	0	0	1	0	0
AATACAT	5	20	7	162.045	2948583725	101	374324082	140	4	0.0308556	0.123422	0.0534296	0.000863956	0.000374007	0.277228	2.93007e-10	3.70304e-09	1	0	0	1	0	0
AATACATATCATATAT	1	4	16	162.045	2948583725	101	374324082	64	4	0.00617111	0.0246845	0.0106859	0.000394951	0.000170975	0.633663	1.33946e-10	1.69282e-09	1	0	0	1	1	0
AATACC	16	73	6	162.045	2948583725	101	374324082	438	4.5625	0.0987378	0.450491	0.195018	0.00270295	0.00117011	0.27104	9.16694e-10	1.15852e-08	1	0	0	1	0	0
AATACT	93	462	6	162.045	2948583725	101	374324082	2772	4.96774	0.573914	2.85105	1.23422	0.0171063	0.00740535	0.295113	5.80154e-09	7.33203e-08	1	0	0	1	0	0
AATAG	1325	12299	5	162.045	2948583725	101	374324082	61495	9.28226	8.17673	75.8985	32.8566	0.379493	0.164283	0.459518	1.28703e-07	1.62656e-06	1	0	0	1	0	0
AATAGC	31	126	6	162.045	2948583725	101	374324082	756	4.06452	0.191305	0.77756	0.336607	0.00466536	0.00201964	0.241456	1.58224e-09	1.99964e-08	1	0	0	1	0	0
AATAGG	22	128	6	162.045	2948583725	101	374324082	768	5.81818	0.135765	0.789903	0.34195	0.00473942	0.0020517	0.345635	1.60735e-09	2.03138e-08	1	0	0	1	0	0
AATAGT	28	112	6	162.045	2948583725	101	374324082	672	4	0.172791	0.691165	0.299206	0.00414699	0.00179524	0.237624	1.40643e-09	1.77746e-08	1	0	0	1	0	0
AATAT	238	1465	5	162.045	2948583725	101	374324082	7325	6.15546	1.46873	9.04068	3.91372	0.0452034	0.0195686	0.304726	1.53306e-08	1.93749e-07	1	0	0	1	0	0
AATATACATATAG	3	19	13	162.045	2948583725	101	374324082	247	6.33333	0.0185133	0.117251	0.0507582	0.00152427	0.000659856	0.815182	5.16948e-10	6.53323e-09	1	0	0	1	1	0
AATATAT	3	12	7	162.045	2948583725	101	374324082	84	4	0.0185133	0.0740534	0.0320578	0.000518374	0.000224404	0.277228	1.75804e-10	2.22183e-09	1	0	0	1	0	0
AATATATGTG	1	4	10	162.045	2948583725	101	374324082	40	4	0.00617111	0.0246845	0.0106859	0.000246845	0.000106859	0.39604	8.37163e-11	1.05801e-09	1	0	0	1	0	0
AATATC	50	205	6	162.045	2948583725	101	374324082	1230	4.1	0.308556	1.26508	0.547654	0.00759047	0.00328592	0.243564	2.57428e-09	3.25339e-08	1	0	0	1	0	0
AATATG	40	161	6	162.045	2948583725	101	374324082	966	4.025	0.246845	0.993549	0.430109	0.0059613	0.00258065	0.239109	2.02175e-09	2.5551e-08	1	0	0	1	0	0
AATATT	30	120	6	162.045	2948583725	101	374324082	720	4	0.185133	0.740534	0.320578	0.0044432	0.00192347	0.237624	1.50689e-09	1.90442e-08	1	0	0	1	0	0
AATC	3988	26346	4	162.045	2948583725	101	374324082	105384	6.60632	24.6104	162.584	70.3829	0.650337	0.281531	0.261636	2.20559e-07	2.78744e-06	1	0	0	0	0	0
AATCAT	231	1092	6	162.045	2948583725	101	374324082	6552	4.72727	1.42553	6.73886	2.91726	0.0404331	0.0175035	0.280828	1.37127e-08	1.73302e-07	1	0	0	1	0	0
AATCC	41	296	5	162.045	2948583725	101	374324082	1480	7.21951	0.253016	1.82665	0.790759	0.00913325	0.00395379	0.357402	3.0975e-09	3.91465e-08	1	0	0	1	0	0
AATCCAG	13	52	7	162.045	2948583725	101	374324082	364	4	0.0802245	0.320898	0.138917	0.00224629	0.000972419	0.277228	7.61818e-10	9.62791e-09	1	0	0	1	0	0
AATCCC	15	60	6	162.045	2948583725	101	374324082	360	4	0.0925667	0.370267	0.160289	0.0022216	0.000961733	0.237624	7.53447e-10	9.52211e-09	1	0	0	1	0	0
AATCCCAATTGATGGAG	58	237	17	162.045	2948583725	101	374324082	4029	4.08621	0.357925	1.46255	0.633141	0.0248634	0.0107634	0.687777	8.43233e-09	1.06568e-07	1	0	0	1	1	0
AATCCCTGC	30	140	9	162.045	2948583725	101	374324082	1260	4.66667	0.185133	0.863956	0.374007	0.0077756	0.00336607	0.415842	2.63706e-09	3.33274e-08	1	0	0	1	0	0
AATCCT	10	47	6	162.045	2948583725	101	374324082	282	4.7	0.0617111	0.290042	0.12556	0.00174025	0.000753358	0.279208	5.902e-10	7.45899e-09	1	0	0	1	0	0
AATCCTG	10	40	7	162.045	2948583725	101	374324082	280	4	0.0617111	0.246845	0.106859	0.00172791	0.000748015	0.277228	5.86014e-10	7.40609e-09	1	0	0	1	0	0
AATCG	10	50	5	162.045	2948583725	101	374324082	250	5	0.0617111	0.308556	0.133574	0.00154278	0.00066787	0.247525	5.23227e-10	6.61258e-09	1	0	0	1	0	0
AATCT	89	566	5	162.045	2948583725	101	374324082	2830	6.35955	0.549229	3.49285	1.51206	0.0174643	0.00756029	0.314829	5.92293e-09	7.48544e-08	1	0	0	1	0	0
AATCTG	17	68	6	162.045	2948583725	101	374324082	408	4	0.104909	0.419636	0.181661	0.00251781	0.00108996	0.237624	8.53906e-10	1.07917e-08	1	0	0	1	0	0
AATG	18689	128996	4	162.045	2948583725	101	374324082	515984	6.90224	115.332	796.049	344.61	3.1842	1.37844	0.273356	1.07991e-06	1.36479e-05	1	1	0	0	0	0
AATGACT	13	62	7	162.045	2948583725	101	374324082	434	4.76923	0.0802245	0.382609	0.165632	0.00267826	0.00115942	0.330541	9.08322e-10	1.14794e-08	1	0	0	1	0	0
AATGAG	24	96	6	162.045	2948583725	101	374324082	576	4	0.148107	0.592427	0.256462	0.00355456	0.00153877	0.237624	1.20551e-09	1.52354e-08	1	0	0	1	0	0
AATGAT	89	423	6	162.045	2948583725	101	374324082	2538	4.75281	0.549229	2.61038	1.13004	0.0156623	0.00678022	0.282345	5.3118e-09	6.71309e-08	1	0	0	1	0	0
AATGC	56	395	5	162.045	2948583725	101	374324082	1975	7.05357	0.345582	2.43759	1.05524	0.012188	0.00527618	0.349187	4.13349e-09	5.22394e-08	1	0	0	1	0	0
AATGCAG	22	107	7	162.045	2948583725	101	374324082	749	4.86364	0.135765	0.660309	0.285849	0.00462216	0.00200094	0.337084	1.56759e-09	1.98113e-08	1	0	0	1	0	0
AATGCATGTC	13	52	10	162.045	2948583725	101	374324082	520	4	0.0802245	0.320898	0.138917	0.00320898	0.00138917	0.39604	1.08831e-09	1.37542e-08	1	0	0	1	0	0
AATGCC	11	44	6	162.045	2948583725	101	374324082	264	4	0.0678823	0.271529	0.117545	0.00162917	0.000705271	0.237624	5.52528e-10	6.98288e-09	1	0	0	1	0	0
AATGCCAGCGGAATTCCCT	23	93	19	162.045	2948583725	101	374324082	1767	4.04348	0.141936	0.573914	0.248448	0.0109044	0.00472051	0.760654	3.69817e-09	4.67377e-08	1	0	0	1	1	0
AATGCGGGCGCACACG	19	90	16	162.045	2948583725	101	374324082	1440	4.73684	0.117251	0.5554	0.240433	0.0088864	0.00384693	0.750391	3.01379e-09	3.80885e-08	1	0	0	1	1	0
AATGCTG	8	32	7	162.045	2948583725	101	374324082	224	4	0.0493689	0.197476	0.0854874	0.00138233	0.000598412	0.277228	4.68811e-10	5.92487e-09	1	0	0	1	0	0
AATGG	857008	5638844	5	162.045	2948583725	101	374324082	28194220	6.57969	5288.69	34798	15064.1	173.99	75.3203	0.325727	5.90079e-05	0.000745746	1	1	1	1	0	0
AATGGCATATATATATAT	1	4	18	162.045	2948583725	101	374324082	72	4	0.00617111	0.0246845	0.0106859	0.00044432	0.000192347	0.712871	1.50689e-10	1.90442e-09	1	0	0	1	1	0
AATGGCATGG	1	4	10	162.045	2948583725	101	374324082	40	4	0.00617111	0.0246845	0.0106859	0.000246845	0.000106859	0.39604	8.37163e-11	1.05801e-09	1	0	0	1	0	0
AATGGCTAGG	36	146	10	162.045	2948583725	101	374324082	1460	4.05556	0.22216	0.900983	0.390036	0.00900983	0.00390036	0.40154	3.05565e-09	3.86175e-08	1	0	0	1	0	0
AATGGG	35	153	6	162.045	2948583725	101	374324082	918	4.37143	0.215989	0.94418	0.408737	0.00566508	0.00245242	0.259689	1.92129e-09	2.42814e-08	1	0	0	1	0	0
AATGGGC	15	60	7	162.045	2948583725	101	374324082	420	4	0.0925667	0.370267	0.160289	0.00259187	0.00112202	0.277228	8.79021e-10	1.11091e-08	1	0	0	1	0	0
AATGGT	20	89	6	162.045	2948583725	101	374324082	534	4.45	0.123422	0.549229	0.237762	0.00329537	0.00142657	0.264356	1.11761e-09	1.41245e-08	1	0	0	1	0	0
AATGGTGC	9	47	8	162.045	2948583725	101	374324082	376	5.22222	0.05554	0.290042	0.12556	0.00232034	0.00100448	0.413641	7.86933e-10	9.94532e-09	1	0	0	1	0	0
AATGT	608	4070	5	162.045	2948583725	101	374324082	20350	6.69408	3.75204	25.1164	10.8729	0.125582	0.0543647	0.33139	4.25907e-08	5.38264e-07	1	0	0	1	0	0
AATGTAT	3	12	7	162.045	2948583725	101	374324082	84	4	0.0185133	0.0740534	0.0320578	0.000518374	0.000224404	0.277228	1.75804e-10	2.22183e-09	1	0	0	1	0	0
AATGTC	25	105	6	162.045	2948583725	101	374324082	630	4.2	0.154278	0.647967	0.280506	0.0038878	0.00168303	0.249505	1.31853e-09	1.66637e-08	1	0	0	1	0	0
AATGTG	12	48	6	162.045	2948583725	101	374324082	288	4	0.0740534	0.296213	0.128231	0.00177728	0.000769387	0.237624	6.02757e-10	7.61769e-09	1	0	0	1	0	0
AATT	2443	15549	4	162.045	2948583725	101	374324082	62196	6.36472	15.076	95.9547	41.5389	0.383819	0.166155	0.252068	1.30171e-07	1.6451e-06	1	0	0	0	0	0
AATTAATTACAT	1	4	12	162.045	2948583725	101	374324082	48	4	0.00617111	0.0246845	0.0106859	0.000296213	0.000128231	0.475248	1.0046e-10	1.26962e-09	1	0	0	1	0	0
AATTAG	13	52	6	162.045	2948583725	101	374324082	312	4	0.0802245	0.320898	0.138917	0.00192539	0.000833502	0.237624	6.52987e-10	8.2525e-09	1	0	0	1	0	0
AATTAT	36	152	6	162.045	2948583725	101	374324082	912	4.22222	0.22216	0.938009	0.406065	0.00562806	0.00243639	0.250825	1.90873e-09	2.41227e-08	1	0	0	1	0	0
AATTC	231	1642	5	162.045	2948583725	101	374324082	8210	7.10823	1.42553	10.133	4.38657	0.0506648	0.0219329	0.351892	1.71828e-08	2.17157e-07	1	0	0	1	0	0
AATTGCC	2	8	7	162.045	2948583725	101	374324082	56	4	0.0123422	0.0493689	0.0213719	0.000345582	0.000149603	0.277228	1.17203e-10	1.48122e-09	1	0	0	1	0	0
AC	509001	8372754	2	162.045	2948583725	101	374324082	16745508	16.4494	3141.1	51669.2	22367.7	103.338	44.7353	0.32573	3.50468e-05	0.000442924	1	1	1	0	0	0
ACACACATACATCATACAT	3	12	19	162.045	2948583725	101	374324082	228	4	0.0185133	0.0740534	0.0320578	0.00140701	0.000609098	0.752475	4.77183e-10	6.03067e-09	1	0	0	1	1	0
ACACACATATATG	6	29	13	162.045	2948583725	101	374324082	377	4.83333	0.0370267	0.178962	0.077473	0.00232651	0.00100715	0.622112	7.89026e-10	9.97177e-09	1	0	0	1	1	0
ACACACC	55	233	7	162.045	2948583725	101	374324082	1631	4.23636	0.339411	1.43787	0.622455	0.0100651	0.00435719	0.293609	3.41353e-09	4.31405e-08	1	0	0	1	0	0
ACACACT	8	32	7	162.045	2948583725	101	374324082	224	4	0.0493689	0.197476	0.0854874	0.00138233	0.000598412	0.277228	4.68811e-10	5.92487e-09	1	0	0	1	0	0
ACACACTCACG	15	73	11	162.045	2948583725	101	374324082	803	4.86667	0.0925667	0.450491	0.195018	0.0049554	0.0021452	0.530033	1.68061e-09	2.12396e-08	1	0	0	1	1	0
ACACAG	227	1006	6	162.045	2948583725	101	374324082	6036	4.43172	1.40084	6.20814	2.68751	0.0372488	0.0161251	0.26327	1.26328e-08	1.59654e-07	1	0	0	1	0	0
ACACAGACAG	17	80	10	162.045	2948583725	101	374324082	800	4.70588	0.104909	0.493689	0.213719	0.00493689	0.00213719	0.465929	1.67433e-09	2.11603e-08	1	0	0	1	0	0
ACACAGAGAGACAG	4	16	14	162.045	2948583725	101	374324082	224	4	0.0246845	0.0987378	0.0427437	0.00138233	0.000598412	0.554455	4.68811e-10	5.92487e-09	1	0	0	1	1	0
ACACAGAGAGACGC	10	44	14	162.045	2948583725	101	374324082	616	4.4	0.0617111	0.271529	0.117545	0.00380141	0.00164563	0.609901	1.28923e-09	1.62934e-08	1	0	0	1	1	0
ACACAGC	36	158	7	162.045	2948583725	101	374324082	1106	4.38889	0.22216	0.975036	0.422094	0.00682525	0.00295466	0.30418	2.31476e-09	2.9254e-08	1	0	0	1	0	0
ACACAGG	13	52	7	162.045	2948583725	101	374324082	364	4	0.0802245	0.320898	0.138917	0.00224629	0.000972419	0.277228	7.61818e-10	9.62791e-09	1	0	0	1	0	0
ACACAT	688	3584	6	162.045	2948583725	101	374324082	21504	5.2093	4.24573	22.1173	9.57459	0.132704	0.0574475	0.309464	4.50059e-08	5.68788e-07	1	0	0	1	0	0
ACACATAGTGTATGT	30	147	15	162.045	2948583725	101	374324082	2205	4.9	0.185133	0.907154	0.392708	0.0136073	0.00589062	0.727723	4.61486e-09	5.83229e-08	1	0	0	1	1	0
ACACATATATATG	28	112	13	162.045	2948583725	101	374324082	1456	4	0.172791	0.691165	0.299206	0.00898514	0.00388968	0.514851	3.04727e-09	3.85117e-08	1	0	0	1	1	0
ACACATATGTACATATGT	10	45	18	162.045	2948583725	101	374324082	810	4.5	0.0617111	0.2777	0.120217	0.0049986	0.0021639	0.80198	1.69526e-09	2.14248e-08	1	0	0	1	1	0
ACACATCCCCCCAGTGT	1	4	17	162.045	2948583725	101	374324082	68	4	0.00617111	0.0246845	0.0106859	0.000419636	0.000181661	0.673267	1.42318e-10	1.79862e-09	1	0	0	1	1	0
ACACATG	13	61	7	162.045	2948583725	101	374324082	427	4.69231	0.0802245	0.376438	0.16296	0.00263507	0.00114072	0.325209	8.93672e-10	1.12943e-08	1	0	0	1	0	0
ACACC	64	433	5	162.045	2948583725	101	374324082	2165	6.76562	0.394951	2.67209	1.15675	0.0133605	0.00578376	0.334932	4.53115e-09	5.72649e-08	1	0	0	1	0	0
ACACCAT	8	32	7	162.045	2948583725	101	374324082	224	4	0.0493689	0.197476	0.0854874	0.00138233	0.000598412	0.277228	4.68811e-10	5.92487e-09	1	0	0	1	0	0
ACACCC	177	724	6	162.045	2948583725	101	374324082	4344	4.0904	1.09229	4.46789	1.93415	0.0268073	0.0116049	0.242994	9.09159e-09	1.149e-07	1	0	0	1	0	0
ACACCCC	2	8	7	162.045	2948583725	101	374324082	56	4	0.0123422	0.0493689	0.0213719	0.000345582	0.000149603	0.277228	1.17203e-10	1.48122e-09	1	0	0	1	0	0
ACACCT	4	22	6	162.045	2948583725	101	374324082	132	5.5	0.0246845	0.135765	0.0587726	0.000814587	0.000352636	0.326733	2.76264e-10	3.49144e-09	1	0	0	1	0	0
ACACGC	73	314	6	162.045	2948583725	101	374324082	1884	4.30137	0.450491	1.93773	0.838845	0.0116264	0.00503307	0.255527	3.94304e-09	4.98324e-08	1	0	0	1	0	0
ACACGCC	13	52	7	162.045	2948583725	101	374324082	364	4	0.0802245	0.320898	0.138917	0.00224629	0.000972419	0.277228	7.61818e-10	9.62791e-09	1	0	0	1	0	0
ACACGCGCCCC	2	8	11	162.045	2948583725	101	374324082	88	4	0.0123422	0.0493689	0.0213719	0.000543058	0.00023509	0.435644	1.84176e-10	2.32763e-09	1	0	0	1	0	0
ACACGT	3	15	6	162.045	2948583725	101	374324082	90	5	0.0185133	0.0925667	0.0400722	0.0005554	0.000240433	0.29703	1.88362e-10	2.38053e-09	1	0	0	1	0	0
ACACT	282	2033	5	162.045	2948583725	101	374324082	10165	7.20922	1.74025	12.5459	5.43112	0.0627294	0.0271556	0.356892	2.12744e-08	2.68867e-07	1	0	0	1	0	0
ACACTC	43	172	6	162.045	2948583725	101	374324082	1032	4	0.265358	1.06143	0.459495	0.00636859	0.00275697	0.237624	2.15988e-09	2.72967e-08	1	0	0	1	0	0
ACACTGC	16	64	7	162.045	2948583725	101	374324082	448	4	0.0987378	0.394951	0.170975	0.00276466	0.00119682	0.277228	9.37623e-10	1.18497e-08	1	0	0	1	0	0
ACAG	11146	73061	4	162.045	2948583725	101	374324082	292244	6.55491	68.7832	450.868	195.181	1.80347	0.780725	0.2596	6.1164e-07	7.72995e-06	1	0	0	0	0	0
ACAGACAGAG	12	53	10	162.045	2948583725	101	374324082	530	4.41667	0.0740534	0.327069	0.141589	0.00327069	0.00141589	0.437294	1.10924e-09	1.40187e-08	1	0	0	1	0	0
ACAGACC	14	56	7	162.045	2948583725	101	374324082	392	4	0.0863956	0.345582	0.149603	0.00241908	0.00104722	0.277228	8.2042e-10	1.03685e-08	1	0	0	1	0	0
ACAGAG	3879	16045	6	162.045	2948583725	101	374324082	96270	4.13638	23.9378	99.0155	42.8639	0.594093	0.257184	0.245725	2.01484e-07	2.54637e-06	1	0	0	1	0	0
ACAGAT	91	483	6	162.045	2948583725	101	374324082	2898	5.30769	0.561571	2.98065	1.29033	0.0178839	0.00774195	0.315308	6.06525e-09	7.6653e-08	1	0	0	1	0	0
ACAGC	320	2409	5	162.045	2948583725	101	374324082	12045	7.52813	1.97476	14.8662	6.4356	0.0743311	0.032178	0.372679	2.52091e-08	3.18594e-07	1	0	0	1	0	0
ACAGCAG	25	100	7	162.045	2948583725	101	374324082	700	4	0.154278	0.617111	0.267148	0.00431978	0.00187004	0.277228	1.46504e-09	1.85152e-08	1	0	0	1	0	0
ACAGCAT	9	36	7	162.045	2948583725	101	374324082	252	4	0.05554	0.22216	0.0961733	0.00155512	0.000673213	0.277228	5.27413e-10	6.66548e-09	1	0	0	1	0	0
ACAGCC	96	431	6	162.045	2948583725	101	374324082	2586	4.48958	0.592427	2.65975	1.15141	0.0159585	0.00690845	0.266708	5.41226e-09	6.84005e-08	1	0	0	1	0	0
ACAGCCC	56	270	7	162.045	2948583725	101	374324082	1890	4.82143	0.345582	1.6662	0.7213	0.0116634	0.0050491	0.334158	3.9556e-09	4.99911e-08	1	0	0	1	0	0
ACAGCCGGG	22	129	9	162.045	2948583725	101	374324082	1161	5.86364	0.135765	0.796074	0.344621	0.00716466	0.00310159	0.522502	2.42987e-09	3.07088e-08	1	0	0	1	1	0
ACAGCGAGCCACGCCC	37	149	16	162.045	2948583725	101	374324082	2384	4.02703	0.228331	0.919496	0.398051	0.0147119	0.00636881	0.637945	4.98949e-09	6.30576e-08	1	0	0	1	1	0
ACAGCT	23	92	6	162.045	2948583725	101	374324082	552	4	0.141936	0.567743	0.245776	0.00340646	0.00147466	0.237624	1.15529e-09	1.46006e-08	1	0	0	1	0	0
ACAGG	299	1854	5	162.045	2948583725	101	374324082	9270	6.20067	1.84516	11.4412	4.95293	0.0572062	0.0247646	0.306964	1.94013e-08	2.45194e-07	1	0	0	1	0	0
ACAGGAGAGGGG	11	52	12	162.045	2948583725	101	374324082	624	4.72727	0.0678823	0.320898	0.138917	0.00385078	0.001667	0.561656	1.30597e-09	1.6505e-08	1	0	0	1	1	0
ACAGGC	33	144	6	162.045	2948583725	101	374324082	864	4.36364	0.203647	0.88864	0.384693	0.00533184	0.00230816	0.259226	1.80827e-09	2.28531e-08	1	0	0	1	0	0
ACAGGCC	27	108	7	162.045	2948583725	101	374324082	756	4	0.16662	0.66648	0.28852	0.00466536	0.00201964	0.277228	1.58224e-09	1.99964e-08	1	0	0	1	0	0
ACAGGG	177	798	6	162.045	2948583725	101	374324082	4788	4.50847	1.09229	4.92455	2.13184	0.0295473	0.0127911	0.26783	1.00208e-08	1.26644e-07	1	0	0	1	0	0
ACAGGGC	10	40	7	162.045	2948583725	101	374324082	280	4	0.0617111	0.246845	0.106859	0.00172791	0.000748015	0.277228	5.86014e-10	7.40609e-09	1	0	0	1	0	0
ACAGGGCAGAG	1	4	11	162.045	2948583725	101	374324082	44	4	0.00617111	0.0246845	0.0106859	0.000271529	0.000117545	0.435644	9.20879e-11	1.16381e-09	1	0	0	1	0	0
ACAGGGTGG	153	624	9	162.045	2948583725	101	374324082	5616	4.07843	0.94418	3.85078	1.667	0.034657	0.015003	0.363425	1.17538e-08	1.48545e-07	1	0	0	1	0	0
ACAGGT	8	40	6	162.045	2948583725	101	374324082	240	5	0.0493689	0.246845	0.106859	0.00148107	0.000641156	0.29703	5.02298e-10	6.34808e-09	1	0	0	1	0	0
ACAGT	42	242	5	162.045	2948583725	101	374324082	1210	5.7619	0.259187	1.49341	0.646499	0.00746705	0.00323249	0.285243	2.53242e-09	3.20049e-08	1	0	0	1	0	0
ACAGTCC	11	49	7	162.045	2948583725	101	374324082	343	4.45455	0.0678823	0.302385	0.130903	0.00211669	0.000916318	0.308731	7.17867e-10	9.07246e-09	1	0	0	1	0	0
ACAGTGG	17	68	7	162.045	2948583725	101	374324082	476	4	0.104909	0.419636	0.181661	0.00293745	0.00127163	0.277228	9.96224e-10	1.25904e-08	1	0	0	1	0	0
ACAT	16389	137490	4	162.045	2948583725	101	374324082	549960	8.38916	101.138	848.466	367.302	3.39387	1.46921	0.332244	1.15102e-06	1.45466e-05	1	1	0	0	0	0
ACATACATATATATGAT	6	26	17	162.045	2948583725	101	374324082	442	4.33333	0.0370267	0.160449	0.0694585	0.00272763	0.00118079	0.729373	9.25065e-10	1.1691e-08	1	0	0	1	1	0
ACATACATCAT	14	57	11	162.045	2948583725	101	374324082	627	4.07143	0.0863956	0.351754	0.152274	0.00386929	0.00167502	0.443423	1.31225e-09	1.65843e-08	1	0	0	1	0	0
ACATACC	10	40	7	162.045	2948583725	101	374324082	280	4	0.0617111	0.246845	0.106859	0.00172791	0.000748015	0.277228	5.86014e-10	7.40609e-09	1	0	0	1	0	0
ACATAG	128	720	6	162.045	2948583725	101	374324082	4320	5.625	0.789903	4.4432	1.92347	0.0266592	0.0115408	0.334158	9.04136e-09	1.14265e-07	1	0	0	1	0	0
ACATAGT	10	40	7	162.045	2948583725	101	374324082	280	4	0.0617111	0.246845	0.106859	0.00172791	0.000748015	0.277228	5.86014e-10	7.40609e-09	1	0	0	1	0	0
ACATAT	1288	7751	6	162.045	2948583725	101	374324082	46506	6.01786	7.9484	47.8323	20.7067	0.286994	0.12424	0.357496	9.73328e-08	1.2301e-06	1	0	0	1	0	0
ACATATAG	4	16	8	162.045	2948583725	101	374324082	128	4	0.0246845	0.0987378	0.0427437	0.000789903	0.00034195	0.316832	2.67892e-10	3.38564e-09	1	0	0	1	0	0
ACATATAGGATAT	2	9	13	162.045	2948583725	101	374324082	117	4.5	0.0123422	0.05554	0.0240433	0.00072202	0.000312563	0.579208	2.4487e-10	3.09469e-09	1	0	0	1	1	0
ACATATATATG	13	54	11	162.045	2948583725	101	374324082	594	4.15385	0.0802245	0.33324	0.14426	0.00366564	0.00158686	0.452399	1.24319e-09	1.57115e-08	1	0	0	1	0	0
ACATATATC	4	16	9	162.045	2948583725	101	374324082	144	4	0.0246845	0.0987378	0.0427437	0.00088864	0.000384693	0.356436	3.01379e-10	3.80885e-09	1	0	0	1	0	0
ACATATATGT	1	4	10	162.045	2948583725	101	374324082	40	4	0.00617111	0.0246845	0.0106859	0.000246845	0.000106859	0.39604	8.37163e-11	1.05801e-09	1	0	0	1	0	0
ACATATC	8	32	7	162.045	2948583725	101	374324082	224	4	0.0493689	0.197476	0.0854874	0.00138233	0.000598412	0.277228	4.68811e-10	5.92487e-09	1	0	0	1	0	0
ACATATG	2	8	7	162.045	2948583725	101	374324082	56	4	0.0123422	0.0493689	0.0213719	0.000345582	0.000149603	0.277228	1.17203e-10	1.48122e-09	1	0	0	1	0	0
ACATATGGGATAT	2	10	13	162.045	2948583725	101	374324082	130	5	0.0123422	0.0617111	0.0267148	0.000802245	0.000347293	0.643564	2.72078e-10	3.43854e-09	1	0	0	1	1	0
ACATC	143	1083	5	162.045	2948583725	101	374324082	5415	7.57343	0.882469	6.68332	2.89321	0.0334166	0.0144661	0.374922	1.13331e-08	1.43228e-07	1	0	0	1	0	0
ACATCATAT	1	4	9	162.045	2948583725	101	374324082	36	4	0.00617111	0.0246845	0.0106859	0.00022216	9.61733e-05	0.356436	7.53447e-11	9.52211e-10	1	0	0	1	0	0
ACATCC	74	413	6	162.045	2948583725	101	374324082	2478	5.58108	0.456662	2.54867	1.10332	0.015292	0.00661993	0.331549	5.18623e-09	6.55439e-08	1	0	0	1	0	0
ACATCT	20	110	6	162.045	2948583725	101	374324082	660	5.5	0.123422	0.678823	0.293863	0.00407294	0.00176318	0.326733	1.38132e-09	1.74572e-08	1	0	0	1	0	0
ACATCTATATAGAT	1	5	14	162.045	2948583725	101	374324082	70	5	0.00617111	0.0308556	0.0133574	0.000431978	0.000187004	0.693069	1.46504e-10	1.85152e-09	1	0	0	1	1	0
ACATCTC	6	24	7	162.045	2948583725	101	374324082	168	4	0.0370267	0.148107	0.0641156	0.00103675	0.000448809	0.277228	3.51609e-10	4.44365e-09	1	0	0	1	0	0
ACATG	65	374	5	162.045	2948583725	101	374324082	1870	5.75385	0.401122	2.308	0.999134	0.01154	0.00499567	0.284844	3.91374e-09	4.94621e-08	1	0	0	1	0	0
ACATGAG	27	109	7	162.045	2948583725	101	374324082	763	4.03704	0.16662	0.672651	0.291192	0.00470856	0.00203834	0.279795	1.59689e-09	2.01816e-08	1	0	0	1	0	0
ACATGC	27	111	6	162.045	2948583725	101	374324082	666	4.11111	0.16662	0.684994	0.296534	0.00410996	0.00177921	0.244224	1.39388e-09	1.76159e-08	1	0	0	1	0	0
ACATGCCACTCATGCCTC	21	86	18	162.045	2948583725	101	374324082	1548	4.09524	0.129593	0.530716	0.229747	0.00955288	0.00413545	0.729844	3.23982e-09	4.09451e-08	1	0	0	1	1	0
ACATGGC	9	36	7	162.045	2948583725	101	374324082	252	4	0.05554	0.22216	0.0961733	0.00155512	0.000673213	0.277228	5.27413e-10	6.66548e-09	1	0	0	1	0	0
ACC	3109	30737	3	162.045	2948583725	101	374324082	92211	9.88646	19.186	189.682	82.1133	0.569045	0.24634	0.293657	1.92989e-07	2.43901e-06	1	0	0	0	0	0
ACCACCACCGTCGCC	1	5	15	162.045	2948583725	101	374324082	75	5	0.00617111	0.0308556	0.0133574	0.000462834	0.000200361	0.742574	1.56968e-10	1.98377e-09	1	0	0	1	1	0
ACCACCG	10	40	7	162.045	2948583725	101	374324082	280	4	0.0617111	0.246845	0.106859	0.00172791	0.000748015	0.277228	5.86014e-10	7.40609e-09	1	0	0	1	0	0
ACCACTC	4	16	7	162.045	2948583725	101	374324082	112	4	0.0246845	0.0987378	0.0427437	0.000691165	0.000299206	0.277228	2.34406e-10	2.96244e-09	1	0	0	1	0	0
ACCAG	54	296	5	162.045	2948583725	101	374324082	1480	5.48148	0.33324	1.82665	0.790759	0.00913325	0.00395379	0.27136	3.0975e-09	3.91465e-08	1	0	0	1	0	0
ACCAGC	62	252	6	162.045	2948583725	101	374324082	1512	4.06452	0.382609	1.55512	0.673213	0.00933072	0.00403928	0.241456	3.16448e-09	3.99929e-08	1	0	0	1	0	0
ACCAGCC	1	4	7	162.045	2948583725	101	374324082	28	4	0.00617111	0.0246845	0.0106859	0.000172791	7.48015e-05	0.277228	5.86014e-11	7.40609e-10	1	0	0	1	0	0
ACCAGG	11	50	6	162.045	2948583725	101	374324082	300	4.54545	0.0678823	0.308556	0.133574	0.00185133	0.000801445	0.270027	6.27872e-10	7.93509e-09	1	0	0	1	0	0
ACCAGT	46	194	6	162.045	2948583725	101	374324082	1164	4.21739	0.283871	1.1972	0.518267	0.00718318	0.0031096	0.250538	2.43614e-09	3.07882e-08	1	0	0	1	0	0
ACCAT	161	1367	5	162.045	2948583725	101	374324082	6835	8.49068	0.993549	8.43591	3.65192	0.0421796	0.0182596	0.420331	1.4305e-08	1.80788e-07	1	0	0	1	0	0
ACCATC	793	3364	6	162.045	2948583725	101	374324082	20184	4.24212	4.89369	20.7596	8.98687	0.124558	0.0539212	0.252007	4.22433e-08	5.33873e-07	1	0	0	1	0	0
ACCATCC	6	26	7	162.045	2948583725	101	374324082	182	4.33333	0.0370267	0.160449	0.0694585	0.00112314	0.00048621	0.30033	3.80909e-10	4.81396e-09	1	0	0	1	0	0
ACCATG	7	28	6	162.045	2948583725	101	374324082	168	4	0.0431978	0.172791	0.0748015	0.00103675	0.000448809	0.237624	3.51609e-10	4.44365e-09	1	0	0	1	0	0
ACCC	11	67	4	162.045	2948583725	101	374324082	268	6.09091	0.0678823	0.413465	0.178989	0.00165386	0.000715957	0.241224	5.60899e-10	7.08868e-09	1	0	0	0	0	0
ACCCAG	46	217	6	162.045	2948583725	101	374324082	1302	4.71739	0.283871	1.33913	0.579712	0.00803479	0.00347827	0.280241	2.72497e-09	3.44383e-08	1	0	0	1	0	0
ACCCAGC	38	152	7	162.045	2948583725	101	374324082	1064	4	0.234502	0.938009	0.406065	0.00656607	0.00284246	0.277228	2.22685e-09	2.81431e-08	1	0	0	1	0	0
ACCCAGCCTCCCCC	1	4	14	162.045	2948583725	101	374324082	56	4	0.00617111	0.0246845	0.0106859	0.000345582	0.000149603	0.554455	1.17203e-10	1.48122e-09	1	0	0	1	1	0
ACCCAGG	37	160	7	162.045	2948583725	101	374324082	1120	4.32432	0.228331	0.987378	0.427437	0.00691165	0.00299206	0.299706	2.34406e-09	2.96244e-08	1	0	0	1	0	0
ACCCAT	7	28	6	162.045	2948583725	101	374324082	168	4	0.0431978	0.172791	0.0748015	0.00103675	0.000448809	0.237624	3.51609e-10	4.44365e-09	1	0	0	1	0	0
ACCCC	120	613	5	162.045	2948583725	101	374324082	3065	5.10833	0.740534	3.78289	1.63762	0.0189145	0.00818809	0.252888	6.41476e-09	8.10702e-08	1	0	0	1	0	0
ACCCCAG	1	4	7	162.045	2948583725	101	374324082	28	4	0.00617111	0.0246845	0.0106859	0.000172791	7.48015e-05	0.277228	5.86014e-11	7.40609e-10	1	0	0	1	0	0
ACCCCAT	4	16	7	162.045	2948583725	101	374324082	112	4	0.0246845	0.0987378	0.0427437	0.000691165	0.000299206	0.277228	2.34406e-10	2.96244e-09	1	0	0	1	0	0
ACCCCC	30	123	6	162.045	2948583725	101	374324082	738	4.1	0.185133	0.759047	0.328592	0.00455428	0.00197155	0.243564	1.54457e-09	1.95203e-08	1	0	0	1	0	0
ACCCCCG	2	8	7	162.045	2948583725	101	374324082	56	4	0.0123422	0.0493689	0.0213719	0.000345582	0.000149603	0.277228	1.17203e-10	1.48122e-09	1	0	0	1	0	0
ACCCCCGAG	1	6	9	162.045	2948583725	101	374324082	54	6	0.00617111	0.0370267	0.0160289	0.00033324	0.00014426	0.534653	1.13017e-10	1.42832e-09	1	0	0	1	1	0
ACCCCG	9	38	6	162.045	2948583725	101	374324082	228	4.22222	0.05554	0.234502	0.101516	0.00140701	0.000609098	0.250825	4.77183e-10	6.03067e-09	1	0	0	1	0	0
ACCCCGCG	2	8	8	162.045	2948583725	101	374324082	64	4	0.0123422	0.0493689	0.0213719	0.000394951	0.000170975	0.316832	1.33946e-10	1.69282e-09	1	0	0	1	0	0
ACCCCGG	3	15	7	162.045	2948583725	101	374324082	105	5	0.0185133	0.0925667	0.0400722	0.000647967	0.000280506	0.346535	2.19755e-10	2.77728e-09	1	0	0	1	0	0
ACCCCT	35	191	6	162.045	2948583725	101	374324082	1146	5.45714	0.215989	1.17868	0.510253	0.0070721	0.00306152	0.324187	2.39847e-09	3.03121e-08	1	0	0	1	0	0
ACCCCTG	17	68	7	162.045	2948583725	101	374324082	476	4	0.104909	0.419636	0.181661	0.00293745	0.00127163	0.277228	9.96224e-10	1.25904e-08	1	0	0	1	0	0
ACCCGC	34	137	6	162.045	2948583725	101	374324082	822	4.02941	0.209818	0.845443	0.365993	0.00507266	0.00219596	0.239371	1.72037e-09	2.17422e-08	1	0	0	1	0	0
ACCCGCCT	3	12	8	162.045	2948583725	101	374324082	96	4	0.0185133	0.0740534	0.0320578	0.000592427	0.000256462	0.316832	2.00919e-10	2.53923e-09	1	0	0	1	0	0
ACCCGCTC	18	81	8	162.045	2948583725	101	374324082	648	4.5	0.11108	0.49986	0.21639	0.00399888	0.00173112	0.356436	1.3562e-09	1.71398e-08	1	0	0	1	0	0
ACCCGG	6	24	6	162.045	2948583725	101	374324082	144	4	0.0370267	0.148107	0.0641156	0.00088864	0.000384693	0.237624	3.01379e-10	3.80885e-09	1	0	0	1	0	0
ACCCT	60	402	5	162.045	2948583725	101	374324082	2010	6.7	0.370267	2.48079	1.07394	0.0124039	0.00536968	0.331683	4.20674e-09	5.31651e-08	1	0	0	1	0	0
ACCCTAG	14	56	7	162.045	2948583725	101	374324082	392	4	0.0863956	0.345582	0.149603	0.00241908	0.00104722	0.277228	8.2042e-10	1.03685e-08	1	0	0	1	0	0
ACCCTATCC	194	853	9	162.045	2948583725	101	374324082	7677	4.39691	1.1972	5.26396	2.27877	0.0473756	0.020509	0.391804	1.60673e-08	2.03059e-07	1	0	0	1	0	0
ACCCTC	304	1746	6	162.045	2948583725	101	374324082	10476	5.74342	1.87602	10.7748	4.66441	0.0646486	0.0279864	0.341193	2.19253e-08	2.77094e-07	1	0	0	1	0	0
ACCCTCC	5	20	7	162.045	2948583725	101	374324082	140	4	0.0308556	0.123422	0.0534296	0.000863956	0.000374007	0.277228	2.93007e-10	3.70304e-09	1	0	0	1	0	0
ACCCTCT	11	52	7	162.045	2948583725	101	374324082	364	4.72727	0.0678823	0.320898	0.138917	0.00224629	0.000972419	0.327633	7.61818e-10	9.62791e-09	1	0	0	1	0	0
ACCCTCTCC	20	95	9	162.045	2948583725	101	374324082	855	4.75	0.123422	0.586256	0.253791	0.0052763	0.00228412	0.423267	1.78944e-09	2.2615e-08	1	0	0	1	0	0
ACCCTG	299	1717	6	162.045	2948583725	101	374324082	10302	5.74247	1.84516	10.5958	4.58693	0.0635748	0.0275216	0.341137	2.15611e-08	2.72491e-07	1	0	0	1	0	0
ACCCTGACCGTC	3	12	12	162.045	2948583725	101	374324082	144	4	0.0185133	0.0740534	0.0320578	0.00088864	0.000384693	0.475248	3.01379e-10	3.80885e-09	1	0	0	1	0	0
ACCCTGC	5	20	7	162.045	2948583725	101	374324082	140	4	0.0308556	0.123422	0.0534296	0.000863956	0.000374007	0.277228	2.93007e-10	3.70304e-09	1	0	0	1	0	0
ACCCTGG	20	80	7	162.045	2948583725	101	374324082	560	4	0.123422	0.493689	0.213719	0.00345582	0.00149603	0.277228	1.17203e-09	1.48122e-08	1	0	0	1	0	0
ACCG	14	84	4	162.045	2948583725	101	374324082	336	6	0.0863956	0.518374	0.224404	0.00207349	0.000897618	0.237624	7.03217e-10	8.88731e-09	1	0	0	0	0	0
ACCGC	10	68	5	162.045	2948583725	101	374324082	340	6.8	0.0617111	0.419636	0.181661	0.00209818	0.000908304	0.336634	7.11589e-10	8.99311e-09	1	0	0	1	0	0
ACCGCC	74	320	6	162.045	2948583725	101	374324082	1920	4.32432	0.456662	1.97476	0.854874	0.0118485	0.00512925	0.256891	4.01838e-09	5.07846e-08	1	0	0	1	0	0
ACCGT	2	12	5	162.045	2948583725	101	374324082	60	6	0.0123422	0.0740534	0.0320578	0.000370267	0.000160289	0.29703	1.25574e-10	1.58702e-09	1	0	0	1	0	0
ACCT	1003	7699	4	162.045	2948583725	101	374324082	30796	7.67597	6.18963	47.5114	20.5677	0.190046	0.082271	0.303999	6.44532e-08	8.14564e-07	1	0	0	0	0	0
ACCTAT	66	322	6	162.045	2948583725	101	374324082	1932	4.87879	0.407294	1.9871	0.860217	0.0119226	0.0051613	0.289829	4.0435e-09	5.1102e-08	1	0	0	1	0	0
ACCTATG	11	44	7	162.045	2948583725	101	374324082	308	4	0.0678823	0.271529	0.117545	0.0019007	0.000822816	0.277228	6.44616e-10	8.1467e-09	1	0	0	1	0	0
ACCTC	41	207	5	162.045	2948583725	101	374324082	1035	5.04878	0.253016	1.27742	0.552997	0.0063871	0.00276498	0.24994	2.16616e-09	2.73761e-08	1	0	0	1	0	0
ACCTCAG	6	24	7	162.045	2948583725	101	374324082	168	4	0.0370267	0.148107	0.0641156	0.00103675	0.000448809	0.277228	3.51609e-10	4.44365e-09	1	0	0	1	0	0
ACCTCC	128	527	6	162.045	2948583725	101	374324082	3162	4.11719	0.789903	3.25218	1.40787	0.0195131	0.00844723	0.244585	6.61777e-09	8.36359e-08	1	0	0	1	0	0
ACCTCCC	4	16	7	162.045	2948583725	101	374324082	112	4	0.0246845	0.0987378	0.0427437	0.000691165	0.000299206	0.277228	2.34406e-10	2.96244e-09	1	0	0	1	0	0
ACCTCCCCT	2	8	9	162.045	2948583725	101	374324082	72	4	0.0123422	0.0493689	0.0213719	0.00044432	0.000192347	0.356436	1.50689e-10	1.90442e-09	1	0	0	1	0	0
ACCTCCT	5	31	7	162.045	2948583725	101	374324082	217	6.2	0.0308556	0.191305	0.0828159	0.00133913	0.000579712	0.429703	4.54161e-10	5.73972e-09	1	0	0	1	0	0
ACCTCCTCT	10	41	9	162.045	2948583725	101	374324082	369	4.1	0.0617111	0.253016	0.109531	0.00227714	0.000985777	0.365347	7.72283e-10	9.76017e-09	1	0	0	1	0	0
ACCTCT	67	364	6	162.045	2948583725	101	374324082	2184	5.43284	0.413465	2.24629	0.972419	0.0134777	0.00583452	0.322743	4.57091e-09	5.77675e-08	1	0	0	1	0	0
ACCTCTCT	23	93	8	162.045	2948583725	101	374324082	744	4.04348	0.141936	0.573914	0.248448	0.00459131	0.00198758	0.320276	1.55712e-09	1.9679e-08	1	0	0	1	0	0
ACCTGC	47	241	6	162.045	2948583725	101	374324082	1446	5.12766	0.290042	1.48724	0.643827	0.00892343	0.00386296	0.304613	3.02634e-09	3.82472e-08	1	0	0	1	0	0
ACCTGG	33	158	6	162.045	2948583725	101	374324082	948	4.78788	0.203647	0.975036	0.422094	0.00585022	0.00253256	0.284428	1.98408e-09	2.50749e-08	1	0	0	1	0	0
ACCTGGC	12	48	7	162.045	2948583725	101	374324082	336	4	0.0740534	0.296213	0.128231	0.00207349	0.000897618	0.277228	7.03217e-10	8.88731e-09	1	0	0	1	0	0
ACCTGGG	6	24	7	162.045	2948583725	101	374324082	168	4	0.0370267	0.148107	0.0641156	0.00103675	0.000448809	0.277228	3.51609e-10	4.44365e-09	1	0	0	1	0	0
ACG	46	437	3	162.045	2948583725	101	374324082	1311	9.5	0.283871	2.69678	1.16744	0.00809033	0.00350231	0.282178	2.7438e-09	3.46764e-08	1	0	0	0	0	0
ACGAG	7	41	5	162.045	2948583725	101	374324082	205	5.85714	0.0431978	0.253016	0.109531	0.00126508	0.000547654	0.289958	4.29046e-10	5.42231e-09	1	0	0	1	0	0
ACGAGG	5	20	6	162.045	2948583725	101	374324082	120	4	0.0308556	0.123422	0.0534296	0.000740534	0.000320578	0.237624	2.51149e-10	3.17404e-09	1	0	0	1	0	0
ACGAGGATCAGG	10	44	12	162.045	2948583725	101	374324082	528	4.4	0.0617111	0.271529	0.117545	0.00325835	0.00141054	0.522772	1.10506e-09	1.39658e-08	1	0	0	1	1	0
ACGAT	35	294	5	162.045	2948583725	101	374324082	1470	8.4	0.215989	1.81431	0.785416	0.00907154	0.00392708	0.415842	3.07657e-09	3.8882e-08	1	0	0	1	0	0
ACGATC	9	36	6	162.045	2948583725	101	374324082	216	4	0.05554	0.22216	0.0961733	0.00133296	0.00057704	0.237624	4.52068e-10	5.71327e-09	1	0	0	1	0	0
ACGC	137	893	4	162.045	2948583725	101	374324082	3572	6.51825	0.845443	5.51081	2.38563	0.0220432	0.00954253	0.258148	7.47587e-09	9.44805e-08	1	0	0	0	0	0
ACGCAG	4	16	6	162.045	2948583725	101	374324082	96	4	0.0246845	0.0987378	0.0427437	0.000592427	0.000256462	0.237624	2.00919e-10	2.53923e-09	1	0	0	1	0	0
ACGCAGGGG	16	73	9	162.045	2948583725	101	374324082	657	4.5625	0.0987378	0.450491	0.195018	0.00405442	0.00175516	0.406559	1.37504e-09	1.73779e-08	1	0	0	1	0	0
ACGCC	50	274	5	162.045	2948583725	101	374324082	1370	5.48	0.308556	1.69089	0.731986	0.00845443	0.00365993	0.271287	2.86728e-09	3.62369e-08	1	0	0	1	0	0
ACGCCC	3	12	6	162.045	2948583725	101	374324082	72	4	0.0185133	0.0740534	0.0320578	0.00044432	0.000192347	0.237624	1.50689e-10	1.90442e-09	1	0	0	1	0	0
ACGCCCT	11	44	7	162.045	2948583725	101	374324082	308	4	0.0678823	0.271529	0.117545	0.0019007	0.000822816	0.277228	6.44616e-10	8.1467e-09	1	0	0	1	0	0
ACGCCT	4	16	6	162.045	2948583725	101	374324082	96	4	0.0246845	0.0987378	0.0427437	0.000592427	0.000256462	0.237624	2.00919e-10	2.53923e-09	1	0	0	1	0	0
ACGCCTCTCC	2	8	10	162.045	2948583725	101	374324082	80	4	0.0123422	0.0493689	0.0213719	0.000493689	0.000213719	0.39604	1.67433e-10	2.11603e-09	1	0	0	1	0	0
ACGCGC	1	4	6	162.045	2948583725	101	374324082	24	4	0.00617111	0.0246845	0.0106859	0.000148107	6.41156e-05	0.237624	5.02298e-11	6.34808e-10	1	0	0	1	0	0
ACGCT	5	29	5	162.045	2948583725	101	374324082	145	5.8	0.0308556	0.178962	0.077473	0.000894812	0.000387365	0.287129	3.03472e-10	3.8353e-09	1	0	0	1	0	0
ACGCTC	11	62	6	162.045	2948583725	101	374324082	372	5.63636	0.0678823	0.382609	0.165632	0.00229565	0.000993791	0.334833	7.78562e-10	9.83952e-09	1	0	0	1	0	0
ACGG	149	1170	4	162.045	2948583725	101	374324082	4680	7.85235	0.919496	7.2202	3.12563	0.0288808	0.0125025	0.310984	9.79481e-09	1.23787e-07	1	0	0	0	0	0
ACGGAG	73	429	6	162.045	2948583725	101	374324082	2574	5.87671	0.450491	2.64741	1.14607	0.0158844	0.00687639	0.349112	5.38714e-09	6.80831e-08	1	0	0	1	0	0
ACGGAGAGAGAGGAG	27	123	15	162.045	2948583725	101	374324082	1845	4.55556	0.16662	0.759047	0.328592	0.0113857	0.00492888	0.676568	3.86142e-09	4.88008e-08	1	0	0	1	1	0
ACGGAGC	3	12	7	162.045	2948583725	101	374324082	84	4	0.0185133	0.0740534	0.0320578	0.000518374	0.000224404	0.277228	1.75804e-10	2.22183e-09	1	0	0	1	0	0
ACGGCC	10	40	6	162.045	2948583725	101	374324082	240	4	0.0617111	0.246845	0.106859	0.00148107	0.000641156	0.237624	5.02298e-10	6.34808e-09	1	0	0	1	0	0
ACGGCCC	4	16	7	162.045	2948583725	101	374324082	112	4	0.0246845	0.0987378	0.0427437	0.000691165	0.000299206	0.277228	2.34406e-10	2.96244e-09	1	0	0	1	0	0
ACGGCG	21	92	6	162.045	2948583725	101	374324082	552	4.38095	0.129593	0.567743	0.245776	0.00340646	0.00147466	0.260255	1.15529e-09	1.46006e-08	1	0	0	1	0	0
ACGGCGG	3	12	7	162.045	2948583725	101	374324082	84	4	0.0185133	0.0740534	0.0320578	0.000518374	0.000224404	0.277228	1.75804e-10	2.22183e-09	1	0	0	1	0	0
ACGGCGGGGCGGGGCGC	1	4	17	162.045	2948583725	101	374324082	68	4	0.00617111	0.0246845	0.0106859	0.000419636	0.000181661	0.673267	1.42318e-10	1.79862e-09	1	0	0	1	1	0
ACGGCTC	14	67	7	162.045	2948583725	101	374324082	469	4.78571	0.0863956	0.413465	0.178989	0.00289425	0.00125292	0.331683	9.81574e-10	1.24052e-08	1	0	0	1	0	0
ACGGG	39	225	5	162.045	2948583725	101	374324082	1125	5.76923	0.240673	1.3885	0.601083	0.0069425	0.00300542	0.285605	2.35452e-09	2.97566e-08	1	0	0	1	0	0
ACGGGAG	46	219	7	162.045	2948583725	101	374324082	1533	4.76087	0.283871	1.35147	0.585055	0.00946032	0.00409538	0.329961	3.20843e-09	4.05483e-08	1	0	0	1	0	0
ACGGGG	7	28	6	162.045	2948583725	101	374324082	168	4	0.0431978	0.172791	0.0748015	0.00103675	0.000448809	0.237624	3.51609e-10	4.44365e-09	1	0	0	1	0	0
ACGT	6	36	4	162.045	2948583725	101	374324082	144	6	0.0370267	0.22216	0.0961733	0.00088864	0.000384693	0.237624	3.01379e-10	3.80885e-09	1	0	0	0	0	0
ACGTAT	2	8	6	162.045	2948583725	101	374324082	48	4	0.0123422	0.0493689	0.0213719	0.000296213	0.000128231	0.237624	1.0046e-10	1.26962e-09	1	0	0	1	0	0
ACGTC	55	354	5	162.045	2948583725	101	374324082	1770	6.43636	0.339411	2.18457	0.945705	0.0109229	0.00472852	0.318632	3.70445e-09	4.68171e-08	1	0	0	1	0	0
ACT	1132	12880	3	162.045	2948583725	101	374324082	38640	11.3781	6.9857	79.484	34.4087	0.238452	0.103226	0.337963	8.087e-08	1.02204e-06	1	0	0	0	0	0
ACTAG	75	441	5	162.045	2948583725	101	374324082	2205	5.88	0.462834	2.72146	1.17812	0.0136073	0.00589062	0.291089	4.61486e-09	5.83229e-08	1	0	0	1	0	0
ACTAT	507	4178	5	162.045	2948583725	101	374324082	20890	8.24063	3.12875	25.7829	11.1615	0.128915	0.0558073	0.407952	4.37208e-08	5.52547e-07	1	0	0	1	0	0
ACTATAT	8	32	7	162.045	2948583725	101	374324082	224	4	0.0493689	0.197476	0.0854874	0.00138233	0.000598412	0.277228	4.68811e-10	5.92487e-09	1	0	0	1	0	0
ACTATATATG	1	4	10	162.045	2948583725	101	374324082	40	4	0.00617111	0.0246845	0.0106859	0.000246845	0.000106859	0.39604	8.37163e-11	1.05801e-09	1	0	0	1	0	0
ACTATC	12	48	6	162.045	2948583725	101	374324082	288	4	0.0740534	0.296213	0.128231	0.00177728	0.000769387	0.237624	6.02757e-10	7.61769e-09	1	0	0	1	0	0
ACTATG	5	26	6	162.045	2948583725	101	374324082	156	5.2	0.0308556	0.160449	0.0694585	0.000962694	0.000416751	0.308911	3.26494e-10	4.12625e-09	1	0	0	1	0	0
ACTC	893	6602	4	162.045	2948583725	101	374324082	26408	7.39306	5.51081	40.7417	17.6371	0.162967	0.0705485	0.292794	5.52695e-08	6.985e-07	1	0	0	0	0	0
ACTCAG	22	88	6	162.045	2948583725	101	374324082	528	4	0.135765	0.543058	0.23509	0.00325835	0.00141054	0.237624	1.10506e-09	1.39658e-08	1	0	0	1	0	0
ACTCAGG	15	60	7	162.045	2948583725	101	374324082	420	4	0.0925667	0.370267	0.160289	0.00259187	0.00112202	0.277228	8.79021e-10	1.11091e-08	1	0	0	1	0	0
ACTCC	4873	26415	5	162.045	2948583725	101	374324082	132075	5.42069	30.0718	163.01	70.5672	0.81505	0.352836	0.268351	2.76421e-07	3.49343e-06	1	0	0	1	0	0
ACTCCAG	5	20	7	162.045	2948583725	101	374324082	140	4	0.0308556	0.123422	0.0534296	0.000863956	0.000374007	0.277228	2.93007e-10	3.70304e-09	1	0	0	1	0	0
ACTCCAT	18	72	7	162.045	2948583725	101	374324082	504	4	0.11108	0.44432	0.192347	0.00311024	0.00134643	0.277228	1.05483e-09	1.3331e-08	1	0	0	1	0	0
ACTCCC	39	167	6	162.045	2948583725	101	374324082	1002	4.28205	0.240673	1.03058	0.446137	0.00618346	0.00267682	0.254379	2.09709e-09	2.65032e-08	1	0	0	1	0	0
ACTCCT	27	118	6	162.045	2948583725	101	374324082	708	4.37037	0.16662	0.728191	0.315235	0.00436915	0.00189141	0.259626	1.48178e-09	1.87268e-08	1	0	0	1	0	0
ACTCGCC	1	4	7	162.045	2948583725	101	374324082	28	4	0.00617111	0.0246845	0.0106859	0.000172791	7.48015e-05	0.277228	5.86014e-11	7.40609e-10	1	0	0	1	0	0
ACTCGG	6	24	6	162.045	2948583725	101	374324082	144	4	0.0370267	0.148107	0.0641156	0.00088864	0.000384693	0.237624	3.01379e-10	3.80885e-09	1	0	0	1	0	0
ACTCT	116	853	5	162.045	2948583725	101	374324082	4265	7.35345	0.715849	5.26396	2.27877	0.0263198	0.0113939	0.364032	8.92625e-09	1.12811e-07	1	0	0	1	0	0
ACTCTC	56	232	6	162.045	2948583725	101	374324082	1392	4.14286	0.345582	1.4317	0.619784	0.00859019	0.0037187	0.24611	2.91333e-09	3.68188e-08	1	0	0	1	0	0
ACTCTG	23	130	6	162.045	2948583725	101	374324082	780	5.65217	0.141936	0.802245	0.347293	0.00481347	0.00208376	0.335773	1.63247e-09	2.06312e-08	1	0	0	1	0	0
ACTG	198	1389	4	162.045	2948583725	101	374324082	5556	7.01515	1.22188	8.57168	3.71069	0.0342867	0.0148428	0.277828	1.16282e-08	1.46958e-07	1	0	0	0	0	0
ACTGAG	12	52	6	162.045	2948583725	101	374324082	312	4.33333	0.0740534	0.320898	0.138917	0.00192539	0.000833502	0.257426	6.52987e-10	8.2525e-09	1	0	0	1	0	0
ACTGC	36	194	5	162.045	2948583725	101	374324082	970	5.38889	0.22216	1.1972	0.518267	0.00598598	0.00259134	0.266777	2.03012e-09	2.56568e-08	1	0	0	1	0	0
ACTGCAGGG	18	80	9	162.045	2948583725	101	374324082	720	4.44444	0.11108	0.493689	0.213719	0.0044432	0.00192347	0.39604	1.50689e-09	1.90442e-08	1	0	0	1	0	0
ACTGCAGGGG	14	61	10	162.045	2948583725	101	374324082	610	4.35714	0.0863956	0.376438	0.16296	0.00376438	0.0016296	0.4314	1.27667e-09	1.61347e-08	1	0	0	1	0	0
ACTGCC	109	465	6	162.045	2948583725	101	374324082	2790	4.26606	0.672651	2.86957	1.24224	0.0172174	0.00745343	0.253429	5.83921e-09	7.37964e-08	1	0	0	1	0	0
ACTGCCAT	12	48	8	162.045	2948583725	101	374324082	384	4	0.0740534	0.296213	0.128231	0.00236971	0.00102585	0.316832	8.03677e-10	1.01569e-08	1	0	0	1	0	0
ACTGCCC	9	36	7	162.045	2948583725	101	374324082	252	4	0.05554	0.22216	0.0961733	0.00155512	0.000673213	0.277228	5.27413e-10	6.66548e-09	1	0	0	1	0	0
ACTGCGAG	2	14	8	162.045	2948583725	101	374324082	112	7	0.0123422	0.0863956	0.0374007	0.000691165	0.000299206	0.554455	2.34406e-10	2.96244e-09	1	0	0	1	1	0
ACTGCT	65	302	6	162.045	2948583725	101	374324082	1812	4.64615	0.401122	1.86368	0.806788	0.0111821	0.00484073	0.276009	3.79235e-09	4.7928e-08	1	0	0	1	0	0
ACTGCTC	7	28	7	162.045	2948583725	101	374324082	196	4	0.0431978	0.172791	0.0748015	0.00120954	0.00052361	0.277228	4.1021e-10	5.18426e-09	1	0	0	1	0	0
ACTGCTGC	6	25	8	162.045	2948583725	101	374324082	200	4.16667	0.0370267	0.154278	0.066787	0.00123422	0.000534296	0.330033	4.18582e-10	5.29006e-09	1	0	0	1	0	0
ACTGG	11	55	5	162.045	2948583725	101	374324082	275	5	0.0678823	0.339411	0.146932	0.00169706	0.000734658	0.247525	5.7555e-10	7.27384e-09	1	0	0	1	0	0
ACTGGG	49	202	6	162.045	2948583725	101	374324082	1212	4.12245	0.302385	1.24657	0.539639	0.00747939	0.00323784	0.244898	2.5366e-09	3.20578e-08	1	0	0	1	0	0
ACTGGGAGG	7	28	9	162.045	2948583725	101	374324082	252	4	0.0431978	0.172791	0.0748015	0.00155512	0.000673213	0.356436	5.27413e-10	6.66548e-09	1	0	0	1	0	0
ACTGGGG	5	20	7	162.045	2948583725	101	374324082	140	4	0.0308556	0.123422	0.0534296	0.000863956	0.000374007	0.277228	2.93007e-10	3.70304e-09	1	0	0	1	0	0
AG	116045	1827314	2	162.045	2948583725	101	374324082	3654628	15.7466	716.127	11276.6	4881.64	22.5531	9.76327	0.311814	7.6488e-06	9.66661e-05	1	1	1	0	0	0
AGAGAGG	118	502	7	162.045	2948583725	101	374324082	3514	4.25424	0.728191	3.0979	1.34108	0.0216853	0.00938759	0.294848	7.35448e-09	9.29464e-08	1	0	0	1	0	0
AGAGAGGC	15	74	8	162.045	2948583725	101	374324082	592	4.93333	0.0925667	0.456662	0.19769	0.0036533	0.00158152	0.390759	1.239e-09	1.56586e-08	1	0	0	1	0	0
AGAGAT	405	2297	6	162.045	2948583725	101	374324082	13782	5.6716	2.4993	14.175	6.13639	0.0850503	0.0368184	0.336927	2.88445e-08	3.64538e-07	1	0	0	1	0	0
AGAGATGGGATAT	6	24	13	162.045	2948583725	101	374324082	312	4	0.0370267	0.148107	0.0641156	0.00192539	0.000833502	0.514851	6.52987e-10	8.2525e-09	1	0	0	1	1	0
AGAGC	58	297	5	162.045	2948583725	101	374324082	1485	5.12069	0.357925	1.83282	0.79343	0.0091641	0.00396715	0.253499	3.10797e-09	3.92787e-08	1	0	0	1	0	0
AGAGCC	105	436	6	162.045	2948583725	101	374324082	2616	4.15238	0.647967	2.69061	1.16477	0.0161436	0.0069886	0.246676	5.47505e-09	6.9194e-08	1	0	0	1	0	0
AGAGCCAGCG	6	28	10	162.045	2948583725	101	374324082	280	4.66667	0.0370267	0.172791	0.0748015	0.00172791	0.000748015	0.462046	5.86014e-10	7.40609e-09	1	0	0	1	0	0
AGAGCCC	33	138	7	162.045	2948583725	101	374324082	966	4.18182	0.203647	0.851614	0.368664	0.0059613	0.00258065	0.289829	2.02175e-09	2.5551e-08	1	0	0	1	0	0
AGAGCCG	8	32	7	162.045	2948583725	101	374324082	224	4	0.0493689	0.197476	0.0854874	0.00138233	0.000598412	0.277228	4.68811e-10	5.92487e-09	1	0	0	1	0	0
AGAGCG	83	391	6	162.045	2948583725	101	374324082	2346	4.71084	0.512202	2.41291	1.04455	0.0144774	0.0062673	0.279852	4.90996e-09	6.20524e-08	1	0	0	1	0	0
AGAGCGCTGAGGCGCCAGG	39	164	19	162.045	2948583725	101	374324082	3116	4.20513	0.240673	1.01206	0.438123	0.0192292	0.00832434	0.791064	6.5215e-09	8.24192e-08	1	0	0	1	1	0
AGAGCGG	11	44	7	162.045	2948583725	101	374324082	308	4	0.0678823	0.271529	0.117545	0.0019007	0.000822816	0.277228	6.44616e-10	8.1467e-09	1	0	0	1	0	0
AGAGCGGG	20	137	8	162.045	2948583725	101	374324082	1096	6.85	0.123422	0.845443	0.365993	0.00676354	0.00292794	0.542574	2.29383e-09	2.89895e-08	1	0	0	1	1	0
AGAGCT	17	68	6	162.045	2948583725	101	374324082	408	4	0.104909	0.419636	0.181661	0.00251781	0.00108996	0.237624	8.53906e-10	1.07917e-08	1	0	0	1	0	0
AGAGCTC	7	28	7	162.045	2948583725	101	374324082	196	4	0.0431978	0.172791	0.0748015	0.00120954	0.00052361	0.277228	4.1021e-10	5.18426e-09	1	0	0	1	0	0
AGAGG	941	5590	5	162.045	2948583725	101	374324082	27950	5.94049	5.80702	34.4965	14.9336	0.172483	0.0746679	0.294084	5.84968e-08	7.39286e-07	1	0	0	1	0	0
AGAGGC	308	1560	6	162.045	2948583725	101	374324082	9360	5.06494	1.9007	9.62694	4.16751	0.0577616	0.0250051	0.300887	1.95896e-08	2.47575e-07	1	0	0	1	0	0
AGAGGCC	22	88	7	162.045	2948583725	101	374324082	616	4	0.135765	0.543058	0.23509	0.00380141	0.00164563	0.277228	1.28923e-09	1.62934e-08	1	0	0	1	0	0
AGAGGG	5125	22910	6	162.045	2948583725	101	374324082	137460	4.47024	31.627	141.38	61.2036	0.848281	0.367222	0.265559	2.87691e-07	3.63586e-06	1	0	0	1	0	0
AGAGGGAGC	2	8	9	162.045	2948583725	101	374324082	72	4	0.0123422	0.0493689	0.0213719	0.00044432	0.000192347	0.356436	1.50689e-10	1.90442e-09	1	0	0	1	0	0
AGAGGGAGCG	10	60	10	162.045	2948583725	101	374324082	600	6	0.0617111	0.370267	0.160289	0.00370267	0.00160289	0.594059	1.25574e-09	1.58702e-08	1	0	0	1	1	0
AGAGGGC	30	124	7	162.045	2948583725	101	374324082	868	4.13333	0.185133	0.765218	0.331264	0.00535653	0.00231885	0.286469	1.81664e-09	2.29589e-08	1	0	0	1	0	0
AGAGGGG	127	524	7	162.045	2948583725	101	374324082	3668	4.12598	0.783732	3.23366	1.39986	0.0226356	0.009799	0.285959	7.67679e-09	9.70198e-08	1	0	0	1	0	0
AGAGGGGC	15	64	8	162.045	2948583725	101	374324082	512	4.26667	0.0925667	0.394951	0.170975	0.00315961	0.0013678	0.337954	1.07157e-09	1.35426e-08	1	0	0	1	0	0
AGAT	57101	541662	4	162.045	2948583725	101	374324082	2166648	9.48603	352.377	3342.66	1447.04	13.3706	5.78816	0.375684	4.53459e-06	5.73085e-05	1	1	1	0	0	0
AGATAT	2528	14235	6	162.045	2948583725	101	374324082	85410	5.63093	15.6006	87.8458	38.0285	0.527075	0.228171	0.334511	1.78755e-07	2.25912e-06	1	0	0	1	0	0
AGATATCT	11	55	8	162.045	2948583725	101	374324082	440	5	0.0678823	0.339411	0.146932	0.00271529	0.00117545	0.39604	9.20879e-10	1.16381e-08	1	0	0	1	0	0
AGATC	6	30	5	162.045	2948583725	101	374324082	150	5	0.0370267	0.185133	0.0801445	0.000925667	0.000400722	0.247525	3.13936e-10	3.96755e-09	1	0	0	1	0	0
AGATCC	13	52	6	162.045	2948583725	101	374324082	312	4	0.0802245	0.320898	0.138917	0.00192539	0.000833502	0.237624	6.52987e-10	8.2525e-09	1	0	0	1	0	0
AGATCT	16	72	6	162.045	2948583725	101	374324082	432	4.5	0.0987378	0.44432	0.192347	0.00266592	0.00115408	0.267327	9.04136e-10	1.14265e-08	1	0	0	1	0	0
AGATG	198	1593	5	162.045	2948583725	101	374324082	7965	8.04545	1.22188	9.83058	4.25567	0.0491529	0.0212784	0.39829	1.667e-08	2.10677e-07	1	0	0	1	0	0
AGATGAGGAGG	11	58	11	162.045	2948583725	101	374324082	638	5.27273	0.0678823	0.357925	0.154946	0.00393717	0.00170441	0.574257	1.33528e-09	1.68753e-08	1	0	0	1	1	0
AGATGAT	42	168	7	162.045	2948583725	101	374324082	1176	4	0.259187	1.03675	0.448809	0.00725723	0.00314166	0.277228	2.46126e-09	3.11056e-08	1	0	0	1	0	0
AGATGG	122	570	6	162.045	2948583725	101	374324082	3420	4.67213	0.752876	3.51754	1.52274	0.0211052	0.00913647	0.277552	7.15775e-09	9.04601e-08	1	0	0	1	0	0
AGATGGATGGG	9	38	11	162.045	2948583725	101	374324082	418	4.22222	0.05554	0.234502	0.101516	0.00257953	0.00111668	0.459846	8.74836e-10	1.10562e-08	1	0	0	1	0	0
AGATGGGGGAGCAGGAGGGGC	1	4	21	162.045	2948583725	101	374324082	84	4	0.00617111	0.0246845	0.0106859	0.000518374	0.000224404	0.831683	1.75804e-10	2.22183e-09	1	0	0	1	1	0
AGC	3498	34281	3	162.045	2948583725	101	374324082	102843	9.80017	21.5866	211.552	91.5811	0.634656	0.274743	0.291094	2.15241e-07	2.72023e-06	1	0	0	0	0	0
AGCAGCC	80	340	7	162.045	2948583725	101	374324082	2380	4.25	0.493689	2.09818	0.908304	0.0146873	0.00635813	0.294554	4.98112e-09	6.29518e-08	1	0	0	1	0	0
AGCAGG	133	570	6	162.045	2948583725	101	374324082	3420	4.28571	0.820758	3.51754	1.52274	0.0211052	0.00913647	0.254597	7.15775e-09	9.04601e-08	1	0	0	1	0	0
AGCAGGC	29	127	7	162.045	2948583725	101	374324082	889	4.37931	0.178962	0.783732	0.339278	0.00548612	0.00237495	0.303517	1.8606e-09	2.35143e-08	1	0	0	1	0	0
AGCAGGGCTGG	6	24	11	162.045	2948583725	101	374324082	264	4	0.0370267	0.148107	0.0641156	0.00162917	0.000705271	0.435644	5.52528e-10	6.98288e-09	1	0	0	1	0	0
AGCAGGGGC	12	49	9	162.045	2948583725	101	374324082	441	4.08333	0.0740534	0.302385	0.130903	0.00272146	0.00117812	0.363861	9.22972e-10	1.16646e-08	1	0	0	1	0	0
AGCAT	319	2952	5	162.045	2948583725	101	374324082	14760	9.25392	1.96859	18.2171	7.88621	0.0910856	0.0394311	0.458115	3.08913e-08	3.90407e-07	1	0	0	1	0	0
AGCATC	138	631	6	162.045	2948583725	101	374324082	3786	4.57246	0.851614	3.89397	1.68571	0.0233638	0.0101142	0.271632	7.92375e-09	1.00141e-07	1	0	0	1	0	0
AGCATGC	5	20	7	162.045	2948583725	101	374324082	140	4	0.0308556	0.123422	0.0534296	0.000863956	0.000374007	0.277228	2.93007e-10	3.70304e-09	1	0	0	1	0	0
AGCATGG	7	33	7	162.045	2948583725	101	374324082	231	4.71429	0.0431978	0.203647	0.0881589	0.00142553	0.000617112	0.326733	4.83462e-10	6.11002e-09	1	0	0	1	0	0
AGCC	686	4585	4	162.045	2948583725	101	374324082	18340	6.68367	4.23338	28.2946	12.2487	0.113178	0.048995	0.2647	3.83839e-08	4.85099e-07	1	0	0	0	0	0
AGCCAT	4	16	6	162.045	2948583725	101	374324082	96	4	0.0246845	0.0987378	0.0427437	0.000592427	0.000256462	0.237624	2.00919e-10	2.53923e-09	1	0	0	1	0	0
AGCCATATATATAT	2	8	14	162.045	2948583725	101	374324082	112	4	0.0123422	0.0493689	0.0213719	0.000691165	0.000299206	0.554455	2.34406e-10	2.96244e-09	1	0	0	1	1	0
AGCCATCCC	9	51	9	162.045	2948583725	101	374324082	459	5.66667	0.05554	0.314727	0.136246	0.00283254	0.00122621	0.50495	9.60645e-10	1.21407e-08	1	0	0	1	1	0
AGCCATG	13	52	7	162.045	2948583725	101	374324082	364	4	0.0802245	0.320898	0.138917	0.00224629	0.000972419	0.277228	7.61818e-10	9.62791e-09	1	0	0	1	0	0
AGCCC	384	2088	5	162.045	2948583725	101	374324082	10440	5.4375	2.36971	12.8853	5.57805	0.0644264	0.0278903	0.269183	2.185e-08	2.76141e-07	1	0	0	1	0	0
AGCCCC	362	1516	6	162.045	2948583725	101	374324082	9096	4.18785	2.23394	9.35541	4.04997	0.0561325	0.0242998	0.248783	1.90371e-08	2.40592e-07	1	0	0	1	0	0
AGCCCCC	17	68	7	162.045	2948583725	101	374324082	476	4	0.104909	0.419636	0.181661	0.00293745	0.00127163	0.277228	9.96224e-10	1.25904e-08	1	0	0	1	0	0
AGCCCCCGCTC	3	12	11	162.045	2948583725	101	374324082	132	4	0.0185133	0.0740534	0.0320578	0.000814587	0.000352636	0.435644	2.76264e-10	3.49144e-09	1	0	0	1	0	0
AGCCCCG	2	9	7	162.045	2948583725	101	374324082	63	4.5	0.0123422	0.05554	0.0240433	0.00038878	0.000168303	0.311881	1.31853e-10	1.66637e-09	1	0	0	1	0	0
AGCCCCT	1	4	7	162.045	2948583725	101	374324082	28	4	0.00617111	0.0246845	0.0106859	0.000172791	7.48015e-05	0.277228	5.86014e-11	7.40609e-10	1	0	0	1	0	0
AGCCCCTCGCC	4	16	11	162.045	2948583725	101	374324082	176	4	0.0246845	0.0987378	0.0427437	0.00108612	0.000470181	0.435644	3.68352e-10	4.65526e-09	1	0	0	1	0	0
AGCCCG	22	97	6	162.045	2948583725	101	374324082	582	4.40909	0.135765	0.598598	0.259134	0.00359159	0.0015548	0.261926	1.21807e-09	1.53941e-08	1	0	0	1	0	0
AGCCCGC	12	50	7	162.045	2948583725	101	374324082	350	4.16667	0.0740534	0.308556	0.133574	0.00215989	0.000935019	0.288779	7.32518e-10	9.25761e-09	1	0	0	1	0	0
AGCCCT	56	347	6	162.045	2948583725	101	374324082	2082	6.19643	0.345582	2.14138	0.927004	0.0128483	0.00556203	0.368105	4.35743e-09	5.50696e-08	1	0	0	1	0	0
AGCCCTC	5	20	7	162.045	2948583725	101	374324082	140	4	0.0308556	0.123422	0.0534296	0.000863956	0.000374007	0.277228	2.93007e-10	3.70304e-09	1	0	0	1	0	0
AGCCCTG	49	204	7	162.045	2948583725	101	374324082	1428	4.16327	0.302385	1.25891	0.544982	0.00881235	0.00381488	0.288543	2.98867e-09	3.77711e-08	1	0	0	1	0	0
AGCCG	36	291	5	162.045	2948583725	101	374324082	1455	8.08333	0.22216	1.79579	0.777401	0.00897897	0.00388701	0.400165	3.04518e-09	3.84852e-08	1	0	0	1	0	0
AGCCGC	42	189	6	162.045	2948583725	101	374324082	1134	4.5	0.259187	1.16634	0.50491	0.00699804	0.00302946	0.267327	2.37336e-09	2.99947e-08	1	0	0	1	0	0
AGCCGCCC	9	39	8	162.045	2948583725	101	374324082	312	4.33333	0.05554	0.240673	0.104188	0.00192539	0.000833502	0.343234	6.52987e-10	8.2525e-09	1	0	0	1	0	0
AGCCGG	102	444	6	162.045	2948583725	101	374324082	2664	4.35294	0.629454	2.73997	1.18614	0.0164398	0.00711683	0.258591	5.57551e-09	7.04636e-08	1	0	0	1	0	0
AGCCGGG	6	24	7	162.045	2948583725	101	374324082	168	4	0.0370267	0.148107	0.0641156	0.00103675	0.000448809	0.277228	3.51609e-10	4.44365e-09	1	0	0	1	0	0
AGCCT	18	98	5	162.045	2948583725	101	374324082	490	5.44444	0.11108	0.604769	0.261805	0.00302385	0.00130903	0.269527	1.02552e-09	1.29607e-08	1	0	0	1	0	0
AGCCTC	202	874	6	162.045	2948583725	101	374324082	5244	4.32673	1.24657	5.39355	2.33488	0.0323613	0.0140093	0.257034	1.09752e-08	1.38705e-07	1	0	0	1	0	0
AGCCTCC	27	119	7	162.045	2948583725	101	374324082	833	4.40741	0.16662	0.734363	0.317906	0.00514054	0.00222534	0.305464	1.74339e-09	2.20331e-08	1	0	0	1	0	0
AGCCTCCTG	7	28	9	162.045	2948583725	101	374324082	252	4	0.0431978	0.172791	0.0748015	0.00155512	0.000673213	0.356436	5.27413e-10	6.66548e-09	1	0	0	1	0	0
AGCCTG	35	140	6	162.045	2948583725	101	374324082	840	4	0.215989	0.863956	0.374007	0.00518374	0.00224404	0.237624	1.75804e-09	2.22183e-08	1	0	0	1	0	0
AGCCTGG	10	40	7	162.045	2948583725	101	374324082	280	4	0.0617111	0.246845	0.106859	0.00172791	0.000748015	0.277228	5.86014e-10	7.40609e-09	1	0	0	1	0	0
AGCG	444	3269	4	162.045	2948583725	101	374324082	13076	7.36261	2.73997	20.1734	8.73307	0.0806935	0.0349323	0.291589	2.73669e-08	3.45864e-07	1	0	0	0	0	0
AGCGAGG	14	79	7	162.045	2948583725	101	374324082	553	5.64286	0.0863956	0.487518	0.211047	0.00341263	0.00147733	0.391089	1.15738e-09	1.4627e-08	1	0	0	1	0	0
AGCGAGGG	11	62	8	162.045	2948583725	101	374324082	496	5.63636	0.0678823	0.382609	0.165632	0.00306087	0.00132506	0.446445	1.03808e-09	1.31194e-08	1	0	0	1	0	0
AGCGC	14	83	5	162.045	2948583725	101	374324082	415	5.92857	0.0863956	0.512202	0.221733	0.00256101	0.00110866	0.293494	8.68557e-10	1.09769e-08	1	0	0	1	0	0
AGCGCC	43	194	6	162.045	2948583725	101	374324082	1164	4.51163	0.265358	1.1972	0.518267	0.00718318	0.0031096	0.268017	2.43614e-09	3.07882e-08	1	0	0	1	0	0
AGCGCGGAGGG	10	57	11	162.045	2948583725	101	374324082	627	5.7	0.0617111	0.351754	0.152274	0.00386929	0.00167502	0.620792	1.31225e-09	1.65843e-08	1	0	0	1	1	0
AGCGG	4	20	5	162.045	2948583725	101	374324082	100	5	0.0246845	0.123422	0.0534296	0.000617111	0.000267148	0.247525	2.09291e-10	2.64503e-09	1	0	0	1	0	0
AGCGGC	87	455	6	162.045	2948583725	101	374324082	2730	5.22989	0.536887	2.80786	1.21552	0.0168471	0.00729315	0.310686	5.71364e-09	7.22094e-08	1	0	0	1	0	0
AGCGGCG	8	32	7	162.045	2948583725	101	374324082	224	4	0.0493689	0.197476	0.0854874	0.00138233	0.000598412	0.277228	4.68811e-10	5.92487e-09	1	0	0	1	0	0
AGCGGG	21	88	6	162.045	2948583725	101	374324082	528	4.19048	0.129593	0.543058	0.23509	0.00325835	0.00141054	0.248939	1.10506e-09	1.39658e-08	1	0	0	1	0	0
AGCGGGG	5	20	7	162.045	2948583725	101	374324082	140	4	0.0308556	0.123422	0.0534296	0.000863956	0.000374007	0.277228	2.93007e-10	3.70304e-09	1	0	0	1	0	0
AGCT	86	559	4	162.045	2948583725	101	374324082	2236	6.5	0.530716	3.44965	1.49336	0.0137986	0.00597343	0.257426	4.67974e-09	5.91429e-08	1	0	0	0	0	0
AGCTAT	19	76	6	162.045	2948583725	101	374324082	456	4	0.117251	0.469005	0.203033	0.00281403	0.0012182	0.237624	9.54366e-10	1.20613e-08	1	0	0	1	0	0
AGCTC	83	444	5	162.045	2948583725	101	374324082	2220	5.3494	0.512202	2.73997	1.18614	0.0136999	0.00593069	0.264822	4.64626e-09	5.87197e-08	1	0	0	1	0	0
AGCTCATCCCC	21	85	11	162.045	2948583725	101	374324082	935	4.04762	0.129593	0.524545	0.227076	0.00576999	0.00249784	0.44083	1.95687e-09	2.4731e-08	1	0	0	1	0	0
AGCTCC	281	1233	6	162.045	2948583725	101	374324082	7398	4.3879	1.73408	7.60898	3.29394	0.0456539	0.0197636	0.260667	1.54833e-08	1.95679e-07	1	0	0	1	0	0
AGCTCCC	9	36	7	162.045	2948583725	101	374324082	252	4	0.05554	0.22216	0.0961733	0.00155512	0.000673213	0.277228	5.27413e-10	6.66548e-09	1	0	0	1	0	0
AGCTCCTCC	8	38	9	162.045	2948583725	101	374324082	342	4.75	0.0493689	0.234502	0.101516	0.00211052	0.000913647	0.423267	7.15775e-10	9.04601e-09	1	0	0	1	0	0
AGCTCGCCC	9	36	9	162.045	2948583725	101	374324082	324	4	0.05554	0.22216	0.0961733	0.00199944	0.00086556	0.356436	6.78102e-10	8.5699e-09	1	0	0	1	0	0
AGCTGC	12	48	6	162.045	2948583725	101	374324082	288	4	0.0740534	0.296213	0.128231	0.00177728	0.000769387	0.237624	6.02757e-10	7.61769e-09	1	0	0	1	0	0
AGCTGCC	5	20	7	162.045	2948583725	101	374324082	140	4	0.0308556	0.123422	0.0534296	0.000863956	0.000374007	0.277228	2.93007e-10	3.70304e-09	1	0	0	1	0	0
AGG	3241	28916	3	162.045	2948583725	101	374324082	86748	8.92194	20.0006	178.444	77.2486	0.535332	0.231746	0.265008	1.81556e-07	2.29451e-06	1	0	0	0	0	0
AGGAGGATCC	10	47	10	162.045	2948583725	101	374324082	470	4.7	0.0617111	0.290042	0.12556	0.00290042	0.0012556	0.465347	9.83667e-10	1.24316e-08	1	0	0	1	0	0
AGGAGGC	39	221	7	162.045	2948583725	101	374324082	1547	5.66667	0.240673	1.36382	0.590397	0.00954671	0.00413278	0.392739	3.23773e-09	4.09186e-08	1	0	0	1	0	0
AGGAGGG	15	66	7	162.045	2948583725	101	374324082	462	4.4	0.0925667	0.407294	0.176318	0.00285105	0.00123422	0.30495	9.66923e-10	1.222e-08	1	0	0	1	0	0
AGGAT	153	1210	5	162.045	2948583725	101	374324082	6050	7.9085	0.94418	7.46705	3.23249	0.0373352	0.0161625	0.39151	1.26621e-08	1.60024e-07	1	0	0	1	0	0
AGGATG	36	155	6	162.045	2948583725	101	374324082	930	4.30556	0.22216	0.956523	0.41408	0.00573914	0.00248448	0.255776	1.9464e-09	2.45988e-08	1	0	0	1	0	0
AGGATGG	26	104	7	162.045	2948583725	101	374324082	728	4	0.160449	0.641796	0.277834	0.00449257	0.00194484	0.277228	1.52364e-09	1.92558e-08	1	0	0	1	0	0
AGGATGGGG	4	18	9	162.045	2948583725	101	374324082	162	4.5	0.0246845	0.11108	0.0480867	0.000999721	0.00043278	0.40099	3.39051e-10	4.28495e-09	1	0	0	1	0	0
AGGC	6548	52158	4	162.045	2948583725	101	374324082	208632	7.96549	40.4085	321.873	139.339	1.28749	0.557357	0.315465	4.36648e-07	5.51838e-06	1	0	0	0	0	0
AGGCAGGGGC	2	8	10	162.045	2948583725	101	374324082	80	4	0.0123422	0.0493689	0.0213719	0.000493689	0.000213719	0.39604	1.67433e-10	2.11603e-09	1	0	0	1	0	0
AGGCATC	17	68	7	162.045	2948583725	101	374324082	476	4	0.104909	0.419636	0.181661	0.00293745	0.00127163	0.277228	9.96224e-10	1.25904e-08	1	0	0	1	0	0
AGGCC	57	294	5	162.045	2948583725	101	374324082	1470	5.15789	0.351754	1.81431	0.785416	0.00907154	0.00392708	0.255341	3.07657e-09	3.8882e-08	1	0	0	1	0	0
AGGCCC	114	484	6	162.045	2948583725	101	374324082	2904	4.24561	0.703507	2.98682	1.293	0.0179209	0.00775798	0.252215	6.0778e-09	7.68117e-08	1	0	0	1	0	0
AGGCCCC	12	53	7	162.045	2948583725	101	374324082	371	4.41667	0.0740534	0.327069	0.141589	0.00228948	0.00099112	0.306106	7.76469e-10	9.81307e-09	1	0	0	1	0	0
AGGCCG	21	84	6	162.045	2948583725	101	374324082	504	4	0.129593	0.518374	0.224404	0.00311024	0.00134643	0.237624	1.05483e-09	1.3331e-08	1	0	0	1	0	0
AGGCG	44	245	5	162.045	2948583725	101	374324082	1225	5.56818	0.271529	1.51192	0.654513	0.00755961	0.00327257	0.275653	2.56381e-09	3.24016e-08	1	0	0	1	0	0
AGGCGC	45	180	6	162.045	2948583725	101	374324082	1080	4	0.2777	1.1108	0.480867	0.0066648	0.0028852	0.237624	2.26034e-09	2.85663e-08	1	0	0	1	0	0
AGGCGCGG	6	27	8	162.045	2948583725	101	374324082	216	4.5	0.0370267	0.16662	0.07213	0.00133296	0.00057704	0.356436	4.52068e-10	5.71327e-09	1	0	0	1	0	0
AGGCGG	129	582	6	162.045	2948583725	101	374324082	3492	4.51163	0.796074	3.59159	1.5548	0.0215495	0.00932881	0.268017	7.30843e-09	9.23645e-08	1	0	0	1	0	0
AGGCGGC	10	44	7	162.045	2948583725	101	374324082	308	4.4	0.0617111	0.271529	0.117545	0.0019007	0.000822816	0.30495	6.44616e-10	8.1467e-09	1	0	0	1	0	0
AGGCGGG	11	44	7	162.045	2948583725	101	374324082	308	4	0.0678823	0.271529	0.117545	0.0019007	0.000822816	0.277228	6.44616e-10	8.1467e-09	1	0	0	1	0	0
AGGCGGGCGGC	4	18	11	162.045	2948583725	101	374324082	198	4.5	0.0246845	0.11108	0.0480867	0.00122188	0.000528953	0.490099	4.14396e-10	5.23716e-09	1	0	0	1	0	0
AGGG	1370	8699	4	162.045	2948583725	101	374324082	34796	6.34964	8.45443	53.6825	23.2392	0.21473	0.0929569	0.251471	7.28248e-08	9.20365e-07	1	0	0	0	0	0
AGGGAT	34	270	6	162.045	2948583725	101	374324082	1620	7.94118	0.209818	1.6662	0.7213	0.00999721	0.0043278	0.471753	3.39051e-09	4.28495e-08	1	0	0	1	0	0
AGGGATC	13	52	7	162.045	2948583725	101	374324082	364	4	0.0802245	0.320898	0.138917	0.00224629	0.000972419	0.277228	7.61818e-10	9.62791e-09	1	0	0	1	0	0
AGGGC	488	2764	5	162.045	2948583725	101	374324082	13820	5.66393	3.0115	17.057	7.38398	0.0852848	0.0369199	0.280393	2.8924e-08	3.65543e-07	1	0	0	1	0	0
AGGGCC	499	2096	6	162.045	2948583725	101	374324082	12576	4.2004	3.07939	12.9347	5.59943	0.0776079	0.0335966	0.249529	2.63204e-08	3.32639e-07	1	0	0	1	0	0
AGGGCG	81	367	6	162.045	2948583725	101	374324082	2202	4.53086	0.49986	2.2648	0.980434	0.0135888	0.0058826	0.26916	4.60858e-09	5.82436e-08	1	0	0	1	0	0
AGGGCGGC	21	105	8	162.045	2948583725	101	374324082	840	5	0.129593	0.647967	0.280506	0.00518374	0.00224404	0.39604	1.75804e-09	2.22183e-08	1	0	0	1	0	0
AGGGG	279	1441	5	162.045	2948583725	101	374324082	7205	5.16487	1.72174	8.89258	3.84961	0.0444629	0.019248	0.255687	1.50794e-08	1.90575e-07	1	0	0	1	0	0
AGGGGC	226	943	6	162.045	2948583725	101	374324082	5658	4.17257	1.39467	5.81936	2.51921	0.0349162	0.0151152	0.247875	1.18417e-08	1.49656e-07	1	0	0	1	0	0
AGGGGCC	45	182	7	162.045	2948583725	101	374324082	1274	4.04444	0.2777	1.12314	0.48621	0.007862	0.00340347	0.280308	2.66636e-09	3.36977e-08	1	0	0	1	0	0
AGGGGG	93	377	6	162.045	2948583725	101	374324082	2262	4.05376	0.573914	2.32651	1.00715	0.0139591	0.00604289	0.240818	4.73416e-09	5.98306e-08	1	0	0	1	0	0
AGGGGGC	4	16	7	162.045	2948583725	101	374324082	112	4	0.0246845	0.0987378	0.0427437	0.000691165	0.000299206	0.277228	2.34406e-10	2.96244e-09	1	0	0	1	0	0
AGGGGGG	2	8	7	162.045	2948583725	101	374324082	56	4	0.0123422	0.0493689	0.0213719	0.000345582	0.000149603	0.277228	1.17203e-10	1.48122e-09	1	0	0	1	0	0
AGGGGGGAT	1	4	9	162.045	2948583725	101	374324082	36	4	0.00617111	0.0246845	0.0106859	0.00022216	9.61733e-05	0.356436	7.53447e-11	9.52211e-10	1	0	0	1	0	0
AT	7876	103017	2	162.045	2948583725	101	374324082	206034	13.0799	48.6037	635.73	275.208	1.27146	0.550416	0.259007	4.3121e-07	5.44966e-06	1	0	0	0	0	0
ATATATATATATCCATATATATCC	1	4	24	162.045	2948583725	101	374324082	96	4	0.00617111	0.0246845	0.0106859	0.000592427	0.000256462	0.950495	2.00919e-10	2.53923e-09	1	0	0	1	1	0
ATATATC	2	8	7	162.045	2948583725	101	374324082	56	4	0.0123422	0.0493689	0.0213719	0.000345582	0.000149603	0.277228	1.17203e-10	1.48122e-09	1	0	0	1	0	0
ATATC	249	1621	5	162.045	2948583725	101	374324082	8105	6.51004	1.53661	10.0034	4.33047	0.0500169	0.0216524	0.322279	1.6963e-08	2.1438e-07	1	0	0	1	0	0
ATATCC	68	329	6	162.045	2948583725	101	374324082	1974	4.83824	0.419636	2.0303	0.878918	0.0121818	0.00527351	0.28742	4.1314e-09	5.22129e-08	1	0	0	1	0	0
ATATGC	15	62	6	162.045	2948583725	101	374324082	372	4.13333	0.0925667	0.382609	0.165632	0.00229565	0.000993791	0.245545	7.78562e-10	9.83952e-09	1	0	0	1	0	0
ATATGCC	15	60	7	162.045	2948583725	101	374324082	420	4	0.0925667	0.370267	0.160289	0.00259187	0.00112202	0.277228	8.79021e-10	1.11091e-08	1	0	0	1	0	0
ATC	9065	91167	3	162.045	2948583725	101	374324082	273501	10.057	55.9412	562.602	243.551	1.68781	0.730653	0.298724	5.72412e-07	7.23419e-06	1	0	0	0	0	0
ATCATG	17	78	6	162.045	2948583725	101	374324082	468	4.58824	0.104909	0.481347	0.208376	0.00288808	0.00125025	0.272568	9.79481e-10	1.23787e-08	1	0	0	1	0	0
ATCC	32984	269964	4	162.045	2948583725	101	374324082	1079856	8.1847	203.548	1665.98	721.204	6.66391	2.88482	0.324146	2.26004e-06	2.85625e-05	1	1	0	0	0	0
ATCCC	254	1662	5	162.045	2948583725	101	374324082	8310	6.54331	1.56746	10.2564	4.44	0.051282	0.0222	0.323926	1.73921e-08	2.19802e-07	1	0	0	1	0	0
ATCCCC	49	215	6	162.045	2948583725	101	374324082	1290	4.38776	0.302385	1.32679	0.574369	0.00796074	0.00344621	0.260659	2.69985e-09	3.41209e-08	1	0	0	1	0	0
ATCCCCC	3	12	7	162.045	2948583725	101	374324082	84	4	0.0185133	0.0740534	0.0320578	0.000518374	0.000224404	0.277228	1.75804e-10	2.22183e-09	1	0	0	1	0	0
ATCCCCG	5	20	7	162.045	2948583725	101	374324082	140	4	0.0308556	0.123422	0.0534296	0.000863956	0.000374007	0.277228	2.93007e-10	3.70304e-09	1	0	0	1	0	0
ATCCCG	2	8	6	162.045	2948583725	101	374324082	48	4	0.0123422	0.0493689	0.0213719	0.000296213	0.000128231	0.237624	1.0046e-10	1.26962e-09	1	0	0	1	0	0
ATCCCGC	4	16	7	162.045	2948583725	101	374324082	112	4	0.0246845	0.0987378	0.0427437	0.000691165	0.000299206	0.277228	2.34406e-10	2.96244e-09	1	0	0	1	0	0
ATCCGC	16	73	6	162.045	2948583725	101	374324082	438	4.5625	0.0987378	0.450491	0.195018	0.00270295	0.00117011	0.27104	9.16694e-10	1.15852e-08	1	0	0	1	0	0
ATCGC	12	173	5	162.045	2948583725	101	374324082	865	14.4167	0.0740534	1.0676	0.462166	0.00533801	0.00231083	0.713696	1.81037e-09	2.28795e-08	1	0	0	1	1	0
ATCGCC	18	73	6	162.045	2948583725	101	374324082	438	4.05556	0.11108	0.450491	0.195018	0.00270295	0.00117011	0.240924	9.16694e-10	1.15852e-08	1	0	0	1	0	0
ATGC	34	215	4	162.045	2948583725	101	374324082	860	6.32353	0.209818	1.32679	0.574369	0.00530716	0.00229747	0.250437	1.7999e-09	2.27473e-08	1	0	0	0	0	0
ATGCC	25	147	5	162.045	2948583725	101	374324082	735	5.88	0.154278	0.907154	0.392708	0.00453577	0.00196354	0.291089	1.53829e-09	1.9441e-08	1	0	0	1	0	0
ATGCCC	17	68	6	162.045	2948583725	101	374324082	408	4	0.104909	0.419636	0.181661	0.00251781	0.00108996	0.237624	8.53906e-10	1.07917e-08	1	0	0	1	0	0
ATGCCCC	11	44	7	162.045	2948583725	101	374324082	308	4	0.0678823	0.271529	0.117545	0.0019007	0.000822816	0.277228	6.44616e-10	8.1467e-09	1	0	0	1	0	0
ATGCCCGGCCGCC	11	44	13	162.045	2948583725	101	374324082	572	4	0.0678823	0.271529	0.117545	0.00352988	0.00152809	0.514851	1.19714e-09	1.51296e-08	1	0	0	1	1	0
ATGGCCC	11	44	7	162.045	2948583725	101	374324082	308	4	0.0678823	0.271529	0.117545	0.0019007	0.000822816	0.277228	6.44616e-10	8.1467e-09	1	0	0	1	0	0
CCCCCCG	2	8	7	162.045	2948583725	101	374324082	56	4	0.0123422	0.0493689	0.0213719	0.000345582	0.000149603	0.277228	1.17203e-10	1.48122e-09	1	0	0	1	0	0
CCCCCG	19	77	6	162.045	2948583725	101	374324082	462	4.05263	0.117251	0.475176	0.205704	0.00285105	0.00123422	0.24075	9.66923e-10	1.222e-08	1	0	0	1	0	0
CCCCG	52	266	5	162.045	2948583725	101	374324082	1330	5.11538	0.320898	1.64152	0.710614	0.00820758	0.00355307	0.253237	2.78357e-09	3.51789e-08	1	0	0	1	0	0
CCCCGCG	5	20	7	162.045	2948583725	101	374324082	140	4	0.0308556	0.123422	0.0534296	0.000863956	0.000374007	0.277228	2.93007e-10	3.70304e-09	1	0	0	1	0	0
CCCCGG	126	531	6	162.045	2948583725	101	374324082	3186	4.21429	0.77756	3.27686	1.41856	0.0196612	0.00851134	0.250354	6.668e-09	8.42707e-08	1	0	0	1	0	0
CCCG	1	6	4	162.045	2948583725	101	374324082	24	6	0.00617111	0.0370267	0.0160289	0.000148107	6.41156e-05	0.237624	5.02298e-11	6.34808e-10	1	0	0	0	0	0
CCCGCCG	2	8	7	162.045	2948583725	101	374324082	56	4	0.0123422	0.0493689	0.0213719	0.000345582	0.000149603	0.277228	1.17203e-10	1.48122e-09	1	0	0	1	0	0
CCCGCG	12	48	6	162.045	2948583725	101	374324082	288	4	0.0740534	0.296213	0.128231	0.00177728	0.000769387	0.237624	6.02757e-10	7.61769e-09	1	0	0	1	0	0
CCCGG	597	3078	5	162.045	2948583725	101	374324082	15390	5.15578	3.68416	18.9947	8.22282	0.0949734	0.0411141	0.255237	3.22099e-08	4.0707e-07	1	0	0	1	0	0
CCG	1220	10842	3	162.045	2948583725	101	374324082	32526	8.88689	7.52876	66.9072	28.9642	0.200722	0.0868926	0.263967	6.80739e-08	8.60323e-07	1	0	0	0	0	0
CCGCCGG	1	4	7	162.045	2948583725	101	374324082	28	4	0.00617111	0.0246845	0.0106859	0.000172791	7.48015e-05	0.277228	5.86014e-11	7.40609e-10	1	0	0	1	0	0
CCGCG	6	30	5	162.045	2948583725	101	374324082	150	5	0.0370267	0.185133	0.0801445	0.000925667	0.000400722	0.247525	3.13936e-10	3.96755e-09	1	0	0	1	0	0
CCGG	9	54	4	162.045	2948583725	101	374324082	216	6	0.05554	0.33324	0.14426	0.00133296	0.00057704	0.237624	4.52068e-10	5.71327e-09	1	0	0	0	0	0
CG	108	1300	2	162.045	2948583725	101	374324082	2600	12.037	0.66648	8.02245	3.47293	0.0160449	0.00694585	0.238357	5.44156e-09	6.87708e-08	1	0	0	0	0	0
