# Supplementary material for: Profiles of telomeric repeats in Insecta reveal diverse forms of telomeric motifs in Hymenopterans
Source: Life Sci Alliance. 2022 Apr 1;5(7):e202101163. doi: 10.26508/lsa.202101163 (PMC8977481; doi:10.26508/lsa.202101163)
Supplement: Supplemental Data 2. — Tandem repeat statistics and TRIP TRM calls for 41 species with simple tandem type TRM. [file LSA-2021-01163_Supplemental_Data_2.zip › DataS2/LABBU_output.csv.1.filtered.xlsx]

## Sheet: Sheet1
Unnamed: 0	reads	repeats	unit_len	avg_genome_cov	genome_size	eff_read_len	num_reads	repeats_total_len	repeats_per_read	reads_per_genome	repeats_per_genome	repeats_per_million_reads	repeats_len_per_genome	repeats_len_per_million_reads	percent_repeats_len_per_read	percent_repeats_len_per_genome	percent_repeat_unit_in_sequences	avg_genome_cov_filter	repeat_containing_reads_filter	repeats_len_per_million_reads_filter	unit_len_filter	percent_repeats_len_per_read_filter	qualified
AAAAAAC	123	496	7	2649.64	5237693	149.09	93081770	3472	4.03252	0.0464214	0.187195	5.32865	0.00131037	0.0373005	0.189333	2.5018e-07	2.50188e-07	1	0	0	1	0	0
AAAAAACAG	1	4	9	2649.64	5237693	149.09	93081770	36	4	0.00037741	0.00150964	0.042973	1.35868e-05	0.000386757	0.241465	2.59403e-09	2.59412e-09	1	0	0	1	0	0
AAAAAACAGC	1	4	10	2649.64	5237693	149.09	93081770	40	4	0.00037741	0.00150964	0.042973	1.50964e-05	0.00042973	0.268294	2.88226e-09	2.88235e-09	1	0	0	1	0	0
AAAAAACGGGACATTTGTTT	14	67	20	2649.64	5237693	149.09	93081770	1340	4.78571	0.00528374	0.0252865	0.719797	0.000505729	0.0143959	0.64199	9.65557e-08	9.65588e-08	1	0	0	1	1	0
AAAAAACTAACTAACT	2	17	16	2649.64	5237693	149.09	93081770	272	8.5	0.00075482	0.00641597	0.182635	0.000102655	0.00292216	0.912201	1.95994e-08	1.96e-08	1	0	0	1	1	0
AAAAAAG	35	141	7	2649.64	5237693	149.09	93081770	987	4.02857	0.0132093	0.0532148	1.5148	0.000372503	0.0106036	0.189147	7.11198e-08	7.1122e-08	1	0	0	1	0	0
AAAAAAT	16	64	7	2649.64	5237693	149.09	93081770	448	4	0.00603856	0.0241542	0.687568	0.00016908	0.00481297	0.187806	3.22813e-08	3.22823e-08	1	0	0	1	0	0
AAAAAATTACCTCTACATGTCATAC	58	267	25	2649.64	5237693	149.09	93081770	6675	4.60345	0.0218898	0.100768	2.86845	0.00251921	0.0717111	0.771924	4.80977e-07	4.80992e-07	1	0	0	1	1	0
AAAAAATTACCTCTAGATGTCATAC	7	31	25	2649.64	5237693	149.09	93081770	775	4.42857	0.00264187	0.0116997	0.333041	0.000292493	0.00832601	0.7426	5.58438e-08	5.58455e-08	1	0	0	1	1	0
AAAAAC	430	1762	6	2649.64	5237693	149.09	93081770	10572	4.09767	0.162286	0.664996	18.9296	0.00398998	0.113578	0.164907	7.61781e-07	7.61805e-07	1	0	0	1	0	0
AAAAACAAAGTACAAACAATAC	11	44	22	2649.64	5237693	149.09	93081770	968	4	0.00415151	0.016606	0.472703	0.000365333	0.0103995	0.590248	6.97507e-08	6.97529e-08	1	0	0	1	1	0
AAAAACAACCCGTGTATGTAC	2	8	21	2649.64	5237693	149.09	93081770	168	4	0.00075482	0.00301928	0.0859459	6.34048e-05	0.00180486	0.563418	1.21055e-08	1.21059e-08	1	0	0	1	1	0
AAAAACAATACAAATACAC	21	93	19	2649.64	5237693	149.09	93081770	1767	4.42857	0.0079256	0.0350991	0.999122	0.000666883	0.0189833	0.564376	1.27324e-07	1.27328e-07	1	0	0	1	1	0
AAAAACAATAGCAATAAC	9	45	18	2649.64	5237693	149.09	93081770	810	5	0.00339669	0.0169834	0.483446	0.000305702	0.00870203	0.603662	5.83658e-08	5.83676e-08	1	0	0	1	1	0
AAAAACACAGCACAAACAATAC	54	230	22	2649.64	5237693	149.09	93081770	5060	4.25926	0.0203801	0.0868042	2.47095	0.00190969	0.0543608	0.628504	3.64606e-07	3.64617e-07	1	0	0	1	1	0
AAAAACAGTCTCCATCC	1	6	17	2649.64	5237693	149.09	93081770	102	6	0.00037741	0.00226446	0.0644595	3.84958e-05	0.00109581	0.684151	7.34976e-09	7.34999e-09	1	0	0	1	1	0
AAAAACATGCACAACGTACTGCAC	9	36	24	2649.64	5237693	149.09	93081770	864	4	0.00339669	0.0135868	0.386757	0.000326082	0.00928216	0.643906	6.22568e-08	6.22588e-08	1	0	0	1	1	0
AAAAACATGTACACCTAT	8	41	18	2649.64	5237693	149.09	93081770	738	5.125	0.00301928	0.0154738	0.440473	0.000278528	0.00792851	0.618754	5.31777e-08	5.31794e-08	1	0	0	1	1	0
AAAAACG	7	28	7	2649.64	5237693	149.09	93081770	196	4	0.00264187	0.0105675	0.300811	7.39723e-05	0.00210568	0.187806	1.41231e-08	1.41235e-08	1	0	0	1	0	0
AAAAACTGTCTTCAGTACAGTTAGT	20	82	25	2649.64	5237693	149.09	93081770	2050	4.1	0.0075482	0.0309476	0.880946	0.00077369	0.0220236	0.687504	1.47716e-07	1.4772e-07	1	0	0	1	1	0
AAAAAG	156	660	6	2649.64	5237693	149.09	93081770	3960	4.23077	0.0588759	0.24909	7.09054	0.00149454	0.0425432	0.170264	2.85344e-07	2.85353e-07	1	0	0	1	0	0
AAAAAGAGGGACAGGTATAAG	2	9	21	2649.64	5237693	149.09	93081770	189	4.5	0.00075482	0.00339669	0.0966892	7.13304e-05	0.00203047	0.633845	1.36187e-08	1.36191e-08	1	0	0	1	1	0
AAAAAGC	3	12	7	2649.64	5237693	149.09	93081770	84	4	0.00113223	0.00452892	0.128919	3.17024e-05	0.000902432	0.187806	6.05274e-09	6.05294e-09	1	0	0	1	0	0
AAAAAGCAC	1	4	9	2649.64	5237693	149.09	93081770	36	4	0.00037741	0.00150964	0.042973	1.35868e-05	0.000386757	0.241465	2.59403e-09	2.59412e-09	1	0	0	1	0	0
AAAAAGGAAATCCCAGTGCC	6	26	20	2649.64	5237693	149.09	93081770	520	4.33333	0.00226446	0.00981265	0.279324	0.000196253	0.00558649	0.581304	3.74694e-08	3.74706e-08	1	0	0	1	1	0
AAAAAGGTAATTCCTGTAAC	6	33	20	2649.64	5237693	149.09	93081770	660	5.5	0.00226446	0.0124545	0.354527	0.00024909	0.00709054	0.737809	4.75573e-08	4.75588e-08	1	0	0	1	1	0
AAAAAGT	1	4	7	2649.64	5237693	149.09	93081770	28	4	0.00037741	0.00150964	0.042973	1.05675e-05	0.000300811	0.187806	2.01758e-09	2.01765e-09	1	0	0	1	0	0
AAAAAGTGTTACGCATAC	20	100	18	2649.64	5237693	149.09	93081770	1800	5	0.0075482	0.037741	1.07432	0.000679338	0.0193378	0.603662	1.29702e-07	1.29706e-07	1	0	0	1	1	0
AAAAAGTTATGAAATACAGGAACC	23	110	24	2649.64	5237693	149.09	93081770	2640	4.78261	0.00868042	0.0415151	1.18176	0.000996362	0.0283622	0.769888	1.90229e-07	1.90235e-07	1	0	0	1	1	0
AAAAAT	279	1153	6	2649.64	5237693	149.09	93081770	6918	4.13262	0.105297	0.435153	12.387	0.00261092	0.0743217	0.166314	4.98487e-07	4.98503e-07	1	0	0	1	0	0
AAAAATAAAACTATAAGAAC	42	177	20	2649.64	5237693	149.09	93081770	3540	4.21429	0.0158512	0.0668015	1.90155	0.00133603	0.0380311	0.565334	2.5508e-07	2.55088e-07	1	0	0	1	1	0
AAAAATAAATTAGTTTTCAAGTGAT	10	40	25	2649.64	5237693	149.09	93081770	1000	4	0.0037741	0.0150964	0.42973	0.00037741	0.0107432	0.670736	7.20565e-08	7.20588e-08	1	0	0	1	1	0
AAAAATAAGGCGCACGTCT	7	33	19	2649.64	5237693	149.09	93081770	627	4.71429	0.00264187	0.0124545	0.354527	0.000236636	0.00673601	0.600788	4.51794e-08	4.51808e-08	1	0	0	1	1	0
AAAAATACTAACAGTTCATAAT	28	125	22	2649.64	5237693	149.09	93081770	2750	4.46429	0.0105675	0.0471762	1.34291	0.00103788	0.0295439	0.658758	1.98155e-07	1.98162e-07	1	0	0	1	1	0
AAAAATACTGGTTTTATGAC	18	81	20	2649.64	5237693	149.09	93081770	1620	4.5	0.00679338	0.0305702	0.870203	0.000611404	0.0174041	0.603662	1.16732e-07	1.16735e-07	1	0	0	1	1	0
AAAAATGCACTGTTCAACGAT	20	86	21	2649.64	5237693	149.09	93081770	1806	4.3	0.0075482	0.0324572	0.923919	0.000681602	0.0194023	0.605674	1.30134e-07	1.30138e-07	1	0	0	1	1	0
AAAAATT	38	180	7	2649.64	5237693	149.09	93081770	1260	4.73684	0.0143416	0.0679338	1.93378	0.000475536	0.0135365	0.222402	9.07912e-08	9.07941e-08	1	0	0	1	0	0
AAAAATTCACGGACTAAATAT	2	8	21	2649.64	5237693	149.09	93081770	168	4	0.00075482	0.00301928	0.0859459	6.34048e-05	0.00180486	0.563418	1.21055e-08	1.21059e-08	1	0	0	1	1	0
AAAAC	574	3390	5	2649.64	5237693	149.09	93081770	16950	5.90592	0.216633	1.27942	36.4196	0.0063971	0.182098	0.198066	1.22136e-06	1.2214e-06	1	0	0	1	0	0
AAAACAAAACAAGTATAC	60	280	18	2649.64	5237693	149.09	93081770	5040	4.66667	0.0226446	0.105675	3.00811	0.00190215	0.0541459	0.563418	3.63165e-07	3.63176e-07	1	0	0	1	1	0
AAAACAAAACTAAGTACATAC	21	92	21	2649.64	5237693	149.09	93081770	1932	4.38095	0.0079256	0.0347217	0.988378	0.000729156	0.0207559	0.617077	1.39213e-07	1.39218e-07	1	0	0	1	1	0
AAAACAAATTAAGGACCTACATC	29	137	23	2649.64	5237693	149.09	93081770	3151	4.72414	0.0109449	0.0517051	1.47182	0.00118922	0.033852	0.728789	2.2705e-07	2.27057e-07	1	0	0	1	1	0
AAAACAAATTTAT	16	66	13	2649.64	5237693	149.09	93081770	858	4.125	0.00603856	0.024909	0.709054	0.000323818	0.0092177	0.359682	6.18245e-08	6.18264e-08	1	0	0	1	0	0
AAAACAACAATTTAAC	26	120	16	2649.64	5237693	149.09	93081770	1920	4.61538	0.00981265	0.0452892	1.28919	0.000724627	0.020627	0.495313	1.38348e-07	1.38353e-07	1	0	0	1	0	0
AAAACAACACTGTGT	12	51	15	2649.64	5237693	149.09	93081770	765	4.25	0.00452892	0.0192479	0.547905	0.000288718	0.00821858	0.427594	5.51232e-08	5.5125e-08	1	0	0	1	0	0
AAAACAACAGACAT	51	403	14	2649.64	5237693	149.09	93081770	5642	7.90196	0.0192479	0.152096	4.32953	0.00212935	0.0606134	0.742018	4.06543e-07	4.06556e-07	1	0	0	1	1	0
AAAACAAGCAACACAAAC	36	189	18	2649.64	5237693	149.09	93081770	3402	5.25	0.0135868	0.0713304	2.03047	0.00128395	0.0365485	0.633845	2.45136e-07	2.45144e-07	1	0	0	1	1	0
AAAACAAGTACGCATATT	5	25	18	2649.64	5237693	149.09	93081770	450	5	0.00188705	0.00943524	0.268581	0.000169834	0.00483446	0.603662	3.24254e-08	3.24264e-08	1	0	0	1	1	0
AAAACAAGTACGCCTATT	10	45	18	2649.64	5237693	149.09	93081770	810	4.5	0.0037741	0.0169834	0.483446	0.000305702	0.00870203	0.543296	5.83658e-08	5.83676e-08	1	0	0	1	1	0
AAAACAATAC	11	51	10	2649.64	5237693	149.09	93081770	510	4.63636	0.00415151	0.0192479	0.547905	0.000192479	0.00547905	0.310978	3.67488e-08	3.675e-08	1	0	0	1	0	0
AAAACAATACACATATTACC	29	149	20	2649.64	5237693	149.09	93081770	2980	5.13793	0.0109449	0.0562341	1.60074	0.00112468	0.0320149	0.689239	2.14728e-07	2.14735e-07	1	0	0	1	1	0
AAAACAATGACACAC	7	42	15	2649.64	5237693	149.09	93081770	630	6	0.00264187	0.0158512	0.451216	0.000237768	0.00676824	0.603662	4.53956e-08	4.5397e-08	1	0	0	1	1	0
AAAACACAAC	17	78	10	2649.64	5237693	149.09	93081770	780	4.58824	0.00641597	0.029438	0.837973	0.00029438	0.00837973	0.307749	5.62041e-08	5.62058e-08	1	0	0	1	0	0
AAAACACAACTAAGGCGAT	32	141	19	2649.64	5237693	149.09	93081770	2679	4.40625	0.0120771	0.0532148	1.5148	0.00101108	0.0287811	0.561532	1.93039e-07	1.93045e-07	1	0	0	1	1	0
AAAACACACACAATACAAC	26	121	19	2649.64	5237693	149.09	93081770	2299	4.65385	0.00981265	0.0456666	1.29993	0.000867665	0.0246987	0.593085	1.65658e-07	1.65663e-07	1	0	0	1	1	0
AAAACACACACAGTGCCTGT	2	8	20	2649.64	5237693	149.09	93081770	160	4	0.00075482	0.00301928	0.0859459	6.03856e-05	0.00171892	0.536589	1.1529e-08	1.15294e-08	1	0	0	1	1	0
AAAACACAGTACAAACAATACC	99	499	22	2649.64	5237693	149.09	93081770	10978	5.0404	0.0373636	0.188327	5.36088	0.0041432	0.117939	0.743771	7.91036e-07	7.91061e-07	1	0	0	1	1	0
AAAACACAGTACAAACATAC	48	238	20	2649.64	5237693	149.09	93081770	4760	4.95833	0.0181157	0.0898235	2.55689	0.00179647	0.0511378	0.665146	3.42989e-07	3.43e-07	1	0	0	1	1	0
AAAACACAGTTCTGTATCACTAT	79	319	23	2649.64	5237693	149.09	93081770	7337	4.03797	0.0298154	0.120394	3.42709	0.00276906	0.0788232	0.622935	5.28678e-07	5.28695e-07	1	0	0	1	1	0
AAAACACCAGGTACCACTTTC	22	99	21	2649.64	5237693	149.09	93081770	2079	4.5	0.00830301	0.0373636	1.06358	0.000784635	0.0223352	0.633845	1.49805e-07	1.4981e-07	1	0	0	1	1	0
AAAACACCTAGC	16	83	12	2649.64	5237693	149.09	93081770	996	5.1875	0.00603856	0.031325	0.891689	0.0003759	0.0107003	0.417533	7.17683e-08	7.17705e-08	1	0	0	1	0	0
AAAACACGACACCAATCAC	13	52	19	2649.64	5237693	149.09	93081770	988	4	0.00490633	0.0196253	0.558649	0.000372881	0.0106143	0.509759	7.11918e-08	7.11941e-08	1	0	0	1	1	0
AAAACACGCT	12	76	10	2649.64	5237693	149.09	93081770	760	6.33333	0.00452892	0.0286831	0.816486	0.000286831	0.00816486	0.424799	5.47629e-08	5.47647e-08	1	0	0	1	0	0
AAAACACTAAGATTACAAC	16	64	19	2649.64	5237693	149.09	93081770	1216	4	0.00603856	0.0241542	0.687568	0.00045893	0.0130638	0.509759	8.76207e-08	8.76235e-08	1	0	0	1	1	0
AAAACAGAAAGTCGCAACACAAC	41	189	23	2649.64	5237693	149.09	93081770	4347	4.60976	0.0154738	0.0713304	2.03047	0.0016406	0.0467009	0.711144	3.1323e-07	3.13239e-07	1	0	0	1	1	0
AAAACAGCACAC	76	489	12	2649.64	5237693	149.09	93081770	5868	6.43421	0.0286831	0.184553	5.25345	0.00221464	0.0630413	0.517879	4.22827e-07	4.22841e-07	1	0	0	1	1	0
AAAACAGCTACATATTAATTTTGT	42	174	24	2649.64	5237693	149.09	93081770	4176	4.14286	0.0158512	0.0656693	1.86932	0.00157606	0.0448638	0.666903	3.00908e-07	3.00917e-07	1	0	0	1	1	0
AAAACAGTACAC	4	21	12	2649.64	5237693	149.09	93081770	252	5.25	0.00150964	0.0079256	0.225608	9.51073e-05	0.0027073	0.422564	1.81582e-08	1.81588e-08	1	0	0	1	0	0
AAAACAGTCTTACAC	15	89	15	2649.64	5237693	149.09	93081770	1335	5.93333	0.00566115	0.0335895	0.956149	0.000503842	0.0143422	0.596955	9.61954e-08	9.61985e-08	1	0	0	1	1	0
AAAACAGTGTAC	48	202	12	2649.64	5237693	149.09	93081770	2424	4.20833	0.0181157	0.0762368	2.17013	0.000914841	0.0260416	0.338722	1.74665e-07	1.7467e-07	1	0	0	1	0	0
AAAACATAATGATCCTATAGC	15	74	21	2649.64	5237693	149.09	93081770	1554	4.93333	0.00566115	0.0279283	0.795	0.000586495	0.016695	0.694882	1.11976e-07	1.11979e-07	1	0	0	1	1	0
AAAACATAATGCCTACAT	10	41	18	2649.64	5237693	149.09	93081770	738	4.1	0.0037741	0.0154738	0.440473	0.000278528	0.00792851	0.495003	5.31777e-08	5.31794e-08	1	0	0	1	0	0
AAAACATATCACAACTC	38	230	17	2649.64	5237693	149.09	93081770	3910	6.05263	0.0143416	0.0868042	2.47095	0.00147567	0.0420061	0.690152	2.81741e-07	2.8175e-07	1	0	0	1	1	0
AAAACATCACTAC	181	868	13	2649.64	5237693	149.09	93081770	11284	4.79558	0.0683112	0.327592	9.32513	0.00425869	0.121227	0.418154	8.13085e-07	8.13111e-07	1	0	0	1	0	0
AAAACATCGCTAC	3	15	13	2649.64	5237693	149.09	93081770	195	5	0.00113223	0.00566115	0.161149	7.35949e-05	0.00209493	0.435978	1.4051e-08	1.40515e-08	1	0	0	1	0	0
AAAACATCTGAAGACAGCAGAC	36	176	22	2649.64	5237693	149.09	93081770	3872	4.88889	0.0135868	0.0664241	1.89081	0.00146133	0.0415978	0.721414	2.79003e-07	2.79012e-07	1	0	0	1	1	0
AAAACATGTGAGAATCTTAC	28	144	20	2649.64	5237693	149.09	93081770	2880	5.14286	0.0105675	0.054347	1.54703	0.00108694	0.0309405	0.6899	2.07523e-07	2.07529e-07	1	0	0	1	1	0
AAAACATTATCCACCTGCAAT	39	161	21	2649.64	5237693	149.09	93081770	3381	4.12821	0.014719	0.060763	1.72966	0.00127602	0.0363229	0.581476	2.43623e-07	2.43631e-07	1	0	0	1	1	0
AAAACATTCAGTGTCATC	18	122	18	2649.64	5237693	149.09	93081770	2196	6.77778	0.00679338	0.046044	1.31068	0.000828792	0.0235922	0.818298	1.58236e-07	1.58241e-07	1	0	0	1	1	0
AAAACATTCAGTGTCGTC	6	28	18	2649.64	5237693	149.09	93081770	504	4.66667	0.00226446	0.0105675	0.300811	0.000190215	0.00541459	0.563418	3.63165e-08	3.63176e-08	1	0	0	1	1	0
AAAACATTCCATATTATACT	31	166	20	2649.64	5237693	149.09	93081770	3320	5.35484	0.0116997	0.06265	1.78338	0.001253	0.0356676	0.718336	2.39228e-07	2.39235e-07	1	0	0	1	1	0
AAAACATTTATATTGT	12	51	16	2649.64	5237693	149.09	93081770	816	4.25	0.00452892	0.0192479	0.547905	0.000307966	0.00876649	0.4561	5.87981e-08	5.88e-08	1	0	0	1	0	0
AAAACC	19	145	6	2649.64	5237693	149.09	93081770	870	7.63158	0.00717079	0.0547244	1.55777	0.000328346	0.00934662	0.307126	6.26891e-08	6.26911e-08	1	0	0	1	0	0
AAAACCAAGTGATGCATGACTTC	20	83	23	2649.64	5237693	149.09	93081770	1909	4.15	0.0075482	0.031325	0.891689	0.000720475	0.0205088	0.640217	1.37556e-07	1.3756e-07	1	0	0	1	1	0
AAAACCGCTATCCCTCACC	11	50	19	2649.64	5237693	149.09	93081770	950	4.54545	0.00415151	0.0188705	0.537162	0.000358539	0.0102061	0.579272	6.84537e-08	6.84558e-08	1	0	0	1	1	0
AAAACCGTGTAATGCTATAT	12	48	20	2649.64	5237693	149.09	93081770	960	4	0.00452892	0.0181157	0.515676	0.000362313	0.0103135	0.536589	6.91742e-08	6.91764e-08	1	0	0	1	1	0
AAAACCGTTAGCGTAGTATC	73	360	20	2649.64	5237693	149.09	93081770	7200	4.93151	0.0275509	0.135868	3.86757	0.00271735	0.0773513	0.661548	5.18807e-07	5.18823e-07	1	0	0	1	1	0
AAAACCTAATATCCCACTAC	39	169	20	2649.64	5237693	149.09	93081770	3380	4.33333	0.014719	0.0637822	1.81561	0.00127564	0.0363122	0.581304	2.43551e-07	2.43559e-07	1	0	0	1	1	0
AAAACCTGTATAAAACCTGTGT	4	16	22	2649.64	5237693	149.09	93081770	352	4	0.00150964	0.00603856	0.171892	0.000132848	0.00378162	0.590248	2.53639e-08	2.53647e-08	1	0	0	1	1	0
AAAACCTTAAT	19	83	11	2649.64	5237693	149.09	93081770	913	4.36842	0.00717079	0.031325	0.891689	0.000344575	0.00980858	0.322306	6.57876e-08	6.57897e-08	1	0	0	1	0	0
AAAACGACACTGCACACTCGGCTG	37	151	24	2649.64	5237693	149.09	93081770	3624	4.08108	0.0139642	0.0569889	1.62223	0.00136773	0.0389335	0.656959	2.61133e-07	2.61141e-07	1	0	0	1	1	0
AAAACGATCTGTCCTAGCATT	1	6	21	2649.64	5237693	149.09	93081770	126	6	0.00037741	0.00226446	0.0644595	4.75536e-05	0.00135365	0.845127	9.07912e-09	9.07941e-09	1	0	0	1	1	0
AAAACGCTCGGTATAAGTAACAT	16	64	23	2649.64	5237693	149.09	93081770	1472	4	0.00603856	0.0241542	0.687568	0.000555547	0.0158141	0.617077	1.06067e-07	1.06071e-07	1	0	0	1	1	0
AAAACGGCGCTAGGC	21	112	15	2649.64	5237693	149.09	93081770	1680	5.33333	0.0079256	0.0422699	1.20324	0.000634048	0.0180486	0.536589	1.21055e-07	1.21059e-07	1	0	0	1	1	0
AAAACGTGACTTACACTACAGGCT	23	95	24	2649.64	5237693	149.09	93081770	2280	4.13043	0.00868042	0.0358539	1.02061	0.000860494	0.0244946	0.664903	1.64289e-07	1.64294e-07	1	0	0	1	1	0
AAAACGTTACACAAGTCAGT	16	66	20	2649.64	5237693	149.09	93081770	1320	4.125	0.00603856	0.024909	0.709054	0.000498181	0.0141811	0.553357	9.51146e-08	9.51176e-08	1	0	0	1	1	0
AAAACT	13	96	6	2649.64	5237693	149.09	93081770	576	7.38462	0.00490633	0.0362313	1.03135	0.000217388	0.00618811	0.297188	4.15045e-08	4.15059e-08	1	0	0	1	0	0
AAAACTACTCATTGTGTAGTTCAT	15	61	24	2649.64	5237693	149.09	93081770	1464	4.06667	0.00566115	0.023022	0.655338	0.000552528	0.0157281	0.654638	1.05491e-07	1.05494e-07	1	0	0	1	1	0
AAAACTGACGGCTCAGGCCATTAT	11	46	24	2649.64	5237693	149.09	93081770	1104	4.18182	0.00415151	0.0173608	0.494189	0.00041666	0.0118605	0.673175	7.95504e-08	7.95529e-08	1	0	0	1	1	0
AAAACTGCGAAGCTGCGAAT	65	353	20	2649.64	5237693	149.09	93081770	7060	5.43077	0.0245316	0.133226	3.79236	0.00266451	0.0758473	0.728522	5.08719e-07	5.08735e-07	1	0	0	1	1	0
AAAACTGGATAAGGTGTAC	31	142	19	2649.64	5237693	149.09	93081770	2698	4.58065	0.0116997	0.0535922	1.52554	0.00101825	0.0289853	0.583757	1.94408e-07	1.94415e-07	1	0	0	1	1	0
AAAACTGGTGTGCTACTAAT	25	114	20	2649.64	5237693	149.09	93081770	2280	4.56	0.00943524	0.0430247	1.22473	0.000860494	0.0244946	0.611711	1.64289e-07	1.64294e-07	1	0	0	1	1	0
AAAACTGTGGCTACTAGCAGT	19	77	21	2649.64	5237693	149.09	93081770	1617	4.05263	0.00717079	0.0290606	0.82723	0.000610272	0.0173718	0.570831	1.16515e-07	1.16519e-07	1	0	0	1	1	0
AAAAG	414	2782	5	2649.64	5237693	149.09	93081770	13910	6.71981	0.156248	1.04995	29.8877	0.00524977	0.149438	0.225361	1.00231e-06	1.00234e-06	1	0	0	1	0	0
AAAAGAACACACACGAAAAGG	29	131	21	2649.64	5237693	149.09	93081770	2751	4.51724	0.0109449	0.0494407	1.40736	0.00103825	0.0295547	0.636274	1.98227e-07	1.98234e-07	1	0	0	1	1	0
AAAAGAATAGACAACTACAGTT	13	53	22	2649.64	5237693	149.09	93081770	1166	4.07692	0.00490633	0.0200027	0.569392	0.00044006	0.0125266	0.601598	8.40179e-08	8.40205e-08	1	0	0	1	1	0
AAAAGACAGATAAACAC	38	184	17	2649.64	5237693	149.09	93081770	3128	4.84211	0.0143416	0.0694434	1.97676	0.00118054	0.0336049	0.552121	2.25393e-07	2.254e-07	1	0	0	1	1	0
AAAAGACGCTCCGGACC	21	85	17	2649.64	5237693	149.09	93081770	1445	4.04762	0.0079256	0.0320798	0.913176	0.000545357	0.015524	0.46153	1.04122e-07	1.04125e-07	1	0	0	1	0	0
AAAAGAGACATAACAGAACAC	25	100	21	2649.64	5237693	149.09	93081770	2100	4	0.00943524	0.037741	1.07432	0.00079256	0.0225608	0.563418	1.51319e-07	1.51323e-07	1	0	0	1	1	0
AAAAGAGGTGACAGGGTAAC	8	36	20	2649.64	5237693	149.09	93081770	720	4.5	0.00301928	0.0135868	0.386757	0.000271735	0.00773513	0.603662	5.18807e-08	5.18823e-08	1	0	0	1	1	0
AAAAGATAATCATATAATATACCAC	24	96	25	2649.64	5237693	149.09	93081770	2400	4	0.00905783	0.0362313	1.03135	0.000905783	0.0257838	0.670736	1.72936e-07	1.72941e-07	1	0	0	1	1	0
AAAAGATACGGTACAAGTCTACAAT	1	4	25	2649.64	5237693	149.09	93081770	100	4	0.00037741	0.00150964	0.042973	3.7741e-05	0.00107432	0.670736	7.20565e-09	7.20588e-09	1	0	0	1	1	0
AAAAGATCACATCATCACAAC	8	46	21	2649.64	5237693	149.09	93081770	966	5.75	0.00301928	0.0173608	0.494189	0.000364578	0.010378	0.809913	6.96066e-08	6.96088e-08	1	0	0	1	1	0
AAAAGC	7	28	6	2649.64	5237693	149.09	93081770	168	4	0.00264187	0.0105675	0.300811	6.34048e-05	0.00180486	0.160977	1.21055e-08	1.21059e-08	1	0	0	1	0	0
AAAAGCAAACACATTTTGTTC	22	100	21	2649.64	5237693	149.09	93081770	2100	4.54545	0.00830301	0.037741	1.07432	0.00079256	0.0225608	0.640248	1.51319e-07	1.51323e-07	1	0	0	1	1	0
AAAAGCAAAGC	8	36	11	2649.64	5237693	149.09	93081770	396	4.5	0.00301928	0.0135868	0.386757	0.000149454	0.00425432	0.332014	2.85344e-08	2.85353e-08	1	0	0	1	0	0
AAAAGCC	3	12	7	2649.64	5237693	149.09	93081770	84	4	0.00113223	0.00452892	0.128919	3.17024e-05	0.000902432	0.187806	6.05274e-09	6.05294e-09	1	0	0	1	0	0
AAAAGG	3	13	6	2649.64	5237693	149.09	93081770	78	4.33333	0.00113223	0.00490633	0.139662	2.9438e-05	0.000837973	0.174391	5.62041e-09	5.62058e-09	1	0	0	1	0	0
AAAAGGCAGATAAACAC	13	61	17	2649.64	5237693	149.09	93081770	1037	4.69231	0.00490633	0.023022	0.655338	0.000391374	0.0111407	0.535041	7.47226e-08	7.47249e-08	1	0	0	1	1	0
AAAAGGGCAGGGTTATTTTGATGG	48	226	24	2649.64	5237693	149.09	93081770	5424	4.70833	0.0181157	0.0852946	2.42797	0.00204707	0.0582713	0.757931	3.90834e-07	3.90847e-07	1	0	0	1	1	0
AAAAGGT	24	96	7	2649.64	5237693	149.09	93081770	672	4	0.00905783	0.0362313	1.03135	0.000253619	0.00721946	0.187806	4.8422e-08	4.84235e-08	1	0	0	1	0	0
AAAAGGTGCG	9	45	10	2649.64	5237693	149.09	93081770	450	5	0.00339669	0.0169834	0.483446	0.000169834	0.00483446	0.335368	3.24254e-08	3.24264e-08	1	0	0	1	0	0
AAAAGT	15	65	6	2649.64	5237693	149.09	93081770	390	4.33333	0.00566115	0.0245316	0.698311	0.00014719	0.00418986	0.174391	2.8102e-08	2.81029e-08	1	0	0	1	0	0
AAAAGTACAGT	29	116	11	2649.64	5237693	149.09	93081770	1276	4	0.0109449	0.0437795	1.24622	0.000481575	0.0137084	0.295124	9.19441e-08	9.1947e-08	1	0	0	1	0	0
AAAAGTACTGCT	28	132	12	2649.64	5237693	149.09	93081770	1584	4.71429	0.0105675	0.0498181	1.41811	0.000597817	0.0170173	0.379445	1.14137e-07	1.14141e-07	1	0	0	1	0	0
AAAAGTAGACAGTGTTAGTGT	22	103	21	2649.64	5237693	149.09	93081770	2163	4.68182	0.00830301	0.0388732	1.10655	0.000816337	0.0232376	0.659455	1.55858e-07	1.55863e-07	1	0	0	1	1	0
AAAAGTGAGAGTGTATGT	12	54	18	2649.64	5237693	149.09	93081770	972	4.5	0.00452892	0.0203801	0.580135	0.000366842	0.0104424	0.543296	7.00389e-08	7.00411e-08	1	0	0	1	1	0
AAAAGTGCACCGTACAGCAC	36	155	20	2649.64	5237693	149.09	93081770	3100	4.30556	0.0135868	0.0584985	1.6652	0.00116997	0.0333041	0.577578	2.23375e-07	2.23382e-07	1	0	0	1	1	0
AAAAGTGTACAATTATTTAT	1	4	20	2649.64	5237693	149.09	93081770	80	4	0.00037741	0.00150964	0.042973	3.01928e-05	0.000859459	0.536589	5.76452e-09	5.7647e-09	1	0	0	1	1	0
AAAAGTGTGT	17	78	10	2649.64	5237693	149.09	93081770	780	4.58824	0.00641597	0.029438	0.837973	0.00029438	0.00837973	0.307749	5.62041e-08	5.62058e-08	1	0	0	1	0	0
AAAAGTT	86	363	7	2649.64	5237693	149.09	93081770	2541	4.22093	0.0324572	0.137	3.8998	0.000958998	0.0272986	0.198179	1.83096e-07	1.83101e-07	1	0	0	1	0	0
AAAAGTTACAAGTTAAAGCGAAGTT	23	112	25	2649.64	5237693	149.09	93081770	2800	4.86957	0.00868042	0.0422699	1.20324	0.00105675	0.0300811	0.816548	2.01758e-07	2.01765e-07	1	0	0	1	1	0
AAAAGTTATACAC	16	90	13	2649.64	5237693	149.09	93081770	1170	5.625	0.00603856	0.0339669	0.966892	0.000441569	0.0125696	0.490476	8.43061e-08	8.43088e-08	1	0	0	1	0	0
AAAAGTTGCAGAC	39	157	13	2649.64	5237693	149.09	93081770	2041	4.02564	0.014719	0.0592533	1.68669	0.000770293	0.021927	0.351018	1.47067e-07	1.47072e-07	1	0	0	1	0	0
AAAAGTTGTAC	6	26	11	2649.64	5237693	149.09	93081770	286	4.33333	0.00226446	0.00981265	0.279324	0.000107939	0.00307257	0.319717	2.06082e-08	2.06088e-08	1	0	0	1	0	0
AAAAT	1940	11053	5	2649.64	5237693	149.09	93081770	55265	5.69742	0.732175	4.17151	118.745	0.0208576	0.593725	0.191073	3.9822e-06	3.98233e-06	1	0	0	1	0	0
AAAATAAACAGTGT	29	214	14	2649.64	5237693	149.09	93081770	2996	7.37931	0.0109449	0.0807657	2.29905	0.00113072	0.0321868	0.692939	2.15881e-07	2.15888e-07	1	0	0	1	1	0
AAAATAAAGGAGTAACAGCAATAT	10	43	24	2649.64	5237693	149.09	93081770	1032	4.3	0.0037741	0.0162286	0.461959	0.000389487	0.011087	0.692199	7.43623e-08	7.43647e-08	1	0	0	1	1	0
AAAATAAAGTTCAGTATCAC	14	57	20	2649.64	5237693	149.09	93081770	1140	4.07143	0.00528374	0.0215124	0.612365	0.000430247	0.0122473	0.546171	8.21444e-08	8.2147e-08	1	0	0	1	1	0
AAAATAACAAGGTAAGTAACATC	18	79	23	2649.64	5237693	149.09	93081770	1817	4.38889	0.00679338	0.0298154	0.848716	0.000685754	0.0195205	0.677071	1.30927e-07	1.30931e-07	1	0	0	1	1	0
AAAATAACAATAAGAGTACAT	2	8	21	2649.64	5237693	149.09	93081770	168	4	0.00075482	0.00301928	0.0859459	6.34048e-05	0.00180486	0.563418	1.21055e-08	1.21059e-08	1	0	0	1	1	0
AAAATAAGGTAAAGT	24	116	15	2649.64	5237693	149.09	93081770	1740	4.83333	0.00905783	0.0437795	1.24622	0.000656693	0.0186932	0.486283	1.25378e-07	1.25382e-07	1	0	0	1	0	0
AAAATAATAATACTATGT	22	93	18	2649.64	5237693	149.09	93081770	1674	4.22727	0.00830301	0.0350991	0.999122	0.000631784	0.0179842	0.510369	1.20623e-07	1.20626e-07	1	0	0	1	1	0
AAAATAATGTGAT	6	24	13	2649.64	5237693	149.09	93081770	312	4	0.00226446	0.00905783	0.257838	0.000117752	0.00335189	0.348783	2.24816e-08	2.24823e-08	1	0	0	1	0	0
AAAATAC	8	39	7	2649.64	5237693	149.09	93081770	273	4.875	0.00301928	0.014719	0.418986	0.000103033	0.00293291	0.228889	1.96714e-08	1.9672e-08	1	0	0	1	0	0
AAAATACAACACACACGCACATATT	21	89	25	2649.64	5237693	149.09	93081770	2225	4.2381	0.0079256	0.0335895	0.956149	0.000839737	0.0239037	0.710661	1.60326e-07	1.60331e-07	1	0	0	1	1	0
AAAATACAACACACGCATATT	11	44	21	2649.64	5237693	149.09	93081770	924	4	0.00415151	0.016606	0.472703	0.000348727	0.00992676	0.563418	6.65802e-08	6.65823e-08	1	0	0	1	1	0
AAAATACACTATCGCAAGTT	18	75	20	2649.64	5237693	149.09	93081770	1500	4.16667	0.00679338	0.0283057	0.805743	0.000566115	0.0161149	0.558946	1.08085e-07	1.08088e-07	1	0	0	1	1	0
AAAATACGTACAGAACTGAC	37	200	20	2649.64	5237693	149.09	93081770	4000	5.40541	0.0139642	0.075482	2.14865	0.00150964	0.042973	0.72512	2.88226e-07	2.88235e-07	1	0	0	1	1	0
AAAATACGTATTATATT	15	62	17	2649.64	5237693	149.09	93081770	1054	4.13333	0.00566115	0.0233994	0.666081	0.00039779	0.0113234	0.471304	7.59475e-08	7.59499e-08	1	0	0	1	0	0
AAAATACTGACAGGGTCACACC	10	43	22	2649.64	5237693	149.09	93081770	946	4.3	0.0037741	0.0162286	0.461959	0.00035703	0.0101631	0.634516	6.81654e-08	6.81676e-08	1	0	0	1	1	0
AAAATACTGTCCACT	1	4	15	2649.64	5237693	149.09	93081770	60	4	0.00037741	0.00150964	0.042973	2.26446e-05	0.000644595	0.402441	4.32339e-09	4.32353e-09	1	0	0	1	0	0
AAAATAGCATGGAATGTAT	16	66	19	2649.64	5237693	149.09	93081770	1254	4.125	0.00603856	0.024909	0.709054	0.000473272	0.013472	0.525689	9.03588e-08	9.03617e-08	1	0	0	1	1	0
AAAATAGGTTATCTAAAG	8	44	18	2649.64	5237693	149.09	93081770	792	5.5	0.00301928	0.016606	0.472703	0.000298909	0.00850865	0.664028	5.70687e-08	5.70705e-08	1	0	0	1	1	0
AAAATAGTATTGCAT	5	21	15	2649.64	5237693	149.09	93081770	315	4.2	0.00188705	0.0079256	0.225608	0.000118884	0.00338412	0.422564	2.26978e-08	2.26985e-08	1	0	0	1	0	0
AAAATAT	4	16	7	2649.64	5237693	149.09	93081770	112	4	0.00150964	0.00603856	0.171892	4.22699e-05	0.00120324	0.187806	8.07033e-09	8.07058e-09	1	0	0	1	0	0
AAAATATAAAGGGAGAGGTGTGGC	14	61	24	2649.64	5237693	149.09	93081770	1464	4.35714	0.00528374	0.023022	0.655338	0.000552528	0.0157281	0.701398	1.05491e-07	1.05494e-07	1	0	0	1	1	0
AAAATATAAC	12	87	10	2649.64	5237693	149.09	93081770	870	7.25	0.00452892	0.0328346	0.934662	0.000328346	0.00934662	0.486283	6.26891e-08	6.26911e-08	1	0	0	1	0	0
AAAATATAC	78	332	9	2649.64	5237693	149.09	93081770	2988	4.25641	0.029438	0.1253	3.56676	0.0011277	0.0321008	0.256943	2.15305e-07	2.15312e-07	1	0	0	1	0	0
AAAATATACGGGTTATGTAT	6	27	20	2649.64	5237693	149.09	93081770	540	4.5	0.00226446	0.0101901	0.290068	0.000203801	0.00580135	0.603662	3.89105e-08	3.89117e-08	1	0	0	1	1	0
AAAATATACTAGTCCACATATAAT	37	180	24	2649.64	5237693	149.09	93081770	4320	4.86486	0.0139642	0.0679338	1.93378	0.00163041	0.0464108	0.783129	3.11284e-07	3.11294e-07	1	0	0	1	1	0
AAAATATAGCCAC	19	99	13	2649.64	5237693	149.09	93081770	1287	5.21053	0.00717079	0.0373636	1.06358	0.000485726	0.0138266	0.454335	9.27367e-08	9.27396e-08	1	0	0	1	0	0
AAAATATATAAATCTCCTATC	21	110	21	2649.64	5237693	149.09	93081770	2310	5.2381	0.0079256	0.0415151	1.18176	0.000871817	0.0248169	0.737809	1.6645e-07	1.66456e-07	1	0	0	1	1	0
AAAATATATACATATATATATGTAT	1	4	25	2649.64	5237693	149.09	93081770	100	4	0.00037741	0.00150964	0.042973	3.7741e-05	0.00107432	0.670736	7.20565e-09	7.20588e-09	1	0	0	1	1	0
AAAATATATATAC	3	13	13	2649.64	5237693	149.09	93081770	169	4.33333	0.00113223	0.00490633	0.139662	6.37822e-05	0.00181561	0.377848	1.21775e-08	1.21779e-08	1	0	0	1	0	0
AAAATATATCAT	9	46	12	2649.64	5237693	149.09	93081770	552	5.11111	0.00339669	0.0173608	0.494189	0.00020833	0.00593027	0.411385	3.97752e-08	3.97764e-08	1	0	0	1	0	0
AAAATATATCTCATGTCCTTACC	22	99	23	2649.64	5237693	149.09	93081770	2277	4.5	0.00830301	0.0373636	1.06358	0.000859362	0.0244624	0.694212	1.64073e-07	1.64078e-07	1	0	0	1	1	0
AAAATATATGTTGTGT	14	74	16	2649.64	5237693	149.09	93081770	1184	5.28571	0.00528374	0.0279283	0.795	0.000446853	0.01272	0.567251	8.53149e-08	8.53176e-08	1	0	0	1	1	0
AAAATATCACCATTT	35	272	15	2649.64	5237693	149.09	93081770	4080	7.77143	0.0132093	0.102655	2.92216	0.00153983	0.0438324	0.781886	2.9399e-07	2.94e-07	1	0	0	1	1	0
AAAATATCTTCACACATAC	12	48	19	2649.64	5237693	149.09	93081770	912	4	0.00452892	0.0181157	0.515676	0.000344198	0.00979784	0.509759	6.57155e-08	6.57176e-08	1	0	0	1	1	0
AAAATATGACAGAATGTACATAAAC	9	37	25	2649.64	5237693	149.09	93081770	925	4.11111	0.00339669	0.0139642	0.3975	0.000349104	0.0099375	0.689367	6.66523e-08	6.66544e-08	1	0	0	1	1	0
AAAATATGCAGTAG	65	298	14	2649.64	5237693	149.09	93081770	4172	4.58462	0.0245316	0.112468	3.20149	0.00157455	0.0448208	0.430509	3.0062e-07	3.00629e-07	1	0	0	1	0	0
AAAATATGTAACACACATTCCC	43	201	22	2649.64	5237693	149.09	93081770	4422	4.67442	0.0162286	0.0758594	2.15939	0.00166891	0.0475066	0.689766	3.18634e-07	3.18644e-07	1	0	0	1	1	0
AAAATATGTACATGAAGACAC	36	168	21	2649.64	5237693	149.09	93081770	3528	4.66667	0.0135868	0.0634048	1.80486	0.0013315	0.0379022	0.657321	2.54215e-07	2.54223e-07	1	0	0	1	1	0
AAAATATGTATGGTACGAGTAACAT	22	94	25	2649.64	5237693	149.09	93081770	2350	4.27273	0.00830301	0.0354765	1.00986	0.000886913	0.0252466	0.716468	1.69333e-07	1.69338e-07	1	0	0	1	1	0
AAAATATGTGAAACACATGTG	15	74	21	2649.64	5237693	149.09	93081770	1554	4.93333	0.00566115	0.0279283	0.795	0.000586495	0.016695	0.694882	1.11976e-07	1.11979e-07	1	0	0	1	1	0
AAAATATGTTGTGCGTCCCTTATGT	70	297	25	2649.64	5237693	149.09	93081770	7425	4.24286	0.0264187	0.112091	3.19074	0.00280227	0.0797686	0.711459	5.35019e-07	5.35036e-07	1	0	0	1	1	0
AAAATATGTTGTTAC	19	76	15	2649.64	5237693	149.09	93081770	1140	4	0.00717079	0.0286831	0.816486	0.000430247	0.0122473	0.402441	8.21444e-08	8.2147e-08	1	0	0	1	0	0
AAAATATTACAC	11	63	12	2649.64	5237693	149.09	93081770	756	5.72727	0.00415151	0.0237768	0.676824	0.000285322	0.00812189	0.460978	5.44747e-08	5.44764e-08	1	0	0	1	0	0
AAAATATTCTGACACACAC	26	116	19	2649.64	5237693	149.09	93081770	2204	4.46154	0.00981265	0.0437795	1.24622	0.000831811	0.0236781	0.568578	1.58812e-07	1.58818e-07	1	0	0	1	1	0
AAAATATTTCCCT	3	14	13	2649.64	5237693	149.09	93081770	182	4.66667	0.00113223	0.00528374	0.150405	6.86886e-05	0.00195527	0.406913	1.31143e-08	1.31147e-08	1	0	0	1	0	0
AAAATCAAATT	4	16	11	2649.64	5237693	149.09	93081770	176	4	0.00150964	0.00603856	0.171892	6.64241e-05	0.00189081	0.295124	1.26819e-08	1.26823e-08	1	0	0	1	0	0
AAAATCAACATATTGTTTCAGAT	24	98	23	2649.64	5237693	149.09	93081770	2254	4.08333	0.00905783	0.0369862	1.05284	0.000850682	0.0242153	0.629933	1.62415e-07	1.6242e-07	1	0	0	1	1	0
AAAATCAATAAAGTTAC	23	94	17	2649.64	5237693	149.09	93081770	1598	4.08696	0.00868042	0.0354765	1.00986	0.000603101	0.0171677	0.466016	1.15146e-07	1.1515e-07	1	0	0	1	0	0
AAAATCATATAACTG	8	37	15	2649.64	5237693	149.09	93081770	555	4.625	0.00301928	0.0139642	0.3975	0.000209462	0.0059625	0.465323	3.99914e-08	3.99926e-08	1	0	0	1	0	0
AAAATCCCCAGTGAAACCACGGAC	23	96	24	2649.64	5237693	149.09	93081770	2304	4.17391	0.00868042	0.0362313	1.03135	0.000869552	0.0247524	0.671902	1.66018e-07	1.66023e-07	1	0	0	1	1	0
AAAATCTATAAACATATTCACTAT	41	176	24	2649.64	5237693	149.09	93081770	4224	4.29268	0.0154738	0.0664241	1.89081	0.00159418	0.0453795	0.691021	3.04367e-07	3.04376e-07	1	0	0	1	1	0
AAAATCTGTCGTGATAAAGCTAAT	23	116	24	2649.64	5237693	149.09	93081770	2784	5.04348	0.00868042	0.0437795	1.24622	0.00105071	0.0299092	0.811882	2.00605e-07	2.00612e-07	1	0	0	1	1	0
AAAATG	9	38	6	2649.64	5237693	149.09	93081770	228	4.22222	0.00339669	0.0143416	0.408243	8.60494e-05	0.00244946	0.16992	1.64289e-08	1.64294e-08	1	0	0	1	0	0
AAAATGAAACACGTTT	17	68	16	2649.64	5237693	149.09	93081770	1088	4	0.00641597	0.0256639	0.73054	0.000410622	0.0116886	0.429271	7.83975e-08	7.83999e-08	1	0	0	1	0	0
AAAATGAAGACATCACTTAT	1	5	20	2649.64	5237693	149.09	93081770	100	5	0.00037741	0.00188705	0.0537162	3.7741e-05	0.00107432	0.670736	7.20565e-09	7.20588e-09	1	0	0	1	1	0
AAAATGACACGTGTT	18	129	15	2649.64	5237693	149.09	93081770	1935	7.16667	0.00679338	0.0486859	1.38588	0.000730288	0.0207882	0.721041	1.39429e-07	1.39434e-07	1	0	0	1	1	0
AAAATGACAGATATCTGTTAG	3	12	21	2649.64	5237693	149.09	93081770	252	4	0.00113223	0.00452892	0.128919	9.51073e-05	0.0027073	0.563418	1.81582e-08	1.81588e-08	1	0	0	1	1	0
AAAATGACTAAAGTTAAC	8	34	18	2649.64	5237693	149.09	93081770	612	4.25	0.00301928	0.0128319	0.36527	0.000230975	0.00657486	0.513113	4.40986e-08	4.41e-08	1	0	0	1	1	0
AAAATGATACTGTGGAACATGG	68	291	22	2649.64	5237693	149.09	93081770	6402	4.27941	0.0256639	0.109826	3.12628	0.00241618	0.0687782	0.631478	4.61306e-07	4.6132e-07	1	0	0	1	1	0
AAAATGATATAATATAATAT	1	4	20	2649.64	5237693	149.09	93081770	80	4	0.00037741	0.00150964	0.042973	3.01928e-05	0.000859459	0.536589	5.76452e-09	5.7647e-09	1	0	0	1	1	0
AAAATGATTGCTTTACCTAT	56	226	20	2649.64	5237693	149.09	93081770	4520	4.03571	0.0211349	0.0852946	2.42797	0.00170589	0.0485595	0.54138	3.25695e-07	3.25706e-07	1	0	0	1	1	0
AAAATGC	5	20	7	2649.64	5237693	149.09	93081770	140	4	0.00188705	0.0075482	0.214865	5.28374e-05	0.00150405	0.187806	1.00879e-08	1.00882e-08	1	0	0	1	0	0
AAAATGCACACGTATACACT	51	216	20	2649.64	5237693	149.09	93081770	4320	4.23529	0.0192479	0.0815205	2.32054	0.00163041	0.0464108	0.568153	3.11284e-07	3.11294e-07	1	0	0	1	1	0
AAAATGCTATTGGAATTAAC	18	81	20	2649.64	5237693	149.09	93081770	1620	4.5	0.00679338	0.0305702	0.870203	0.000611404	0.0174041	0.603662	1.16732e-07	1.16735e-07	1	0	0	1	1	0
AAAATGCTGTTACTATATGAC	14	84	21	2649.64	5237693	149.09	93081770	1764	6	0.00528374	0.0317024	0.902432	0.000665751	0.0189511	0.845127	1.27108e-07	1.27112e-07	1	0	0	1	1	0
AAAATGG	6	24	7	2649.64	5237693	149.09	93081770	168	4	0.00226446	0.00905783	0.257838	6.34048e-05	0.00180486	0.187806	1.21055e-08	1.21059e-08	1	0	0	1	0	0
AAAATGGAACGTGCTGACATAAC	19	76	23	2649.64	5237693	149.09	93081770	1748	4	0.00717079	0.0286831	0.816486	0.000659712	0.0187792	0.617077	1.25955e-07	1.25959e-07	1	0	0	1	1	0
AAAATGGCACATACTGTACTCCTTG	28	123	25	2649.64	5237693	149.09	93081770	3075	4.39286	0.0105675	0.0464214	1.32142	0.00116054	0.0330355	0.736612	2.21574e-07	2.21581e-07	1	0	0	1	1	0
AAAATGGTAT	10	50	10	2649.64	5237693	149.09	93081770	500	5	0.0037741	0.0188705	0.537162	0.000188705	0.00537162	0.335368	3.60282e-08	3.60294e-08	1	0	0	1	0	0
AAAATGGTTAGTACAAGTTGCAC	25	120	23	2649.64	5237693	149.09	93081770	2760	4.8	0.00943524	0.0452892	1.28919	0.00104165	0.0296513	0.740492	1.98876e-07	1.98882e-07	1	0	0	1	1	0
AAAATGGTTTATTGTCAAT	12	56	19	2649.64	5237693	149.09	93081770	1064	4.66667	0.00452892	0.0211349	0.601622	0.000401564	0.0114308	0.594719	7.66681e-08	7.66705e-08	1	0	0	1	1	0
AAAATGT	18	75	7	2649.64	5237693	149.09	93081770	525	4.16667	0.00679338	0.0283057	0.805743	0.00019814	0.0056402	0.195631	3.78297e-08	3.78309e-08	1	0	0	1	0	0
AAAATGTAACCGGAT	84	444	15	2649.64	5237693	149.09	93081770	6660	5.28571	0.0317024	0.16757	4.77	0.00251355	0.07155	0.531798	4.79896e-07	4.79911e-07	1	0	0	1	1	0
AAAATGTAATCATATAACTGAG	16	73	22	2649.64	5237693	149.09	93081770	1606	4.5625	0.00603856	0.0275509	0.784257	0.00060612	0.0172536	0.673251	1.15723e-07	1.15726e-07	1	0	0	1	1	0
AAAATGTAATCTTATATCTTCC	33	144	22	2649.64	5237693	149.09	93081770	3168	4.36364	0.0124545	0.054347	1.54703	0.00119563	0.0340346	0.643906	2.28275e-07	2.28282e-07	1	0	0	1	1	0
AAAATGTACAACTATGTACGTAAT	23	102	24	2649.64	5237693	149.09	93081770	2448	4.43478	0.00868042	0.0384958	1.09581	0.000923899	0.0262995	0.713896	1.76394e-07	1.764e-07	1	0	0	1	1	0
AAAATGTACAACTGCACACATTGT	47	229	24	2649.64	5237693	149.09	93081770	5496	4.87234	0.0177383	0.0864268	2.4602	0.00207424	0.0590449	0.784333	3.96022e-07	3.96035e-07	1	0	0	1	1	0
AAAATGTACGTAACGTAAC	19	86	19	2649.64	5237693	149.09	93081770	1634	4.52632	0.00717079	0.0324572	0.923919	0.000616688	0.0175545	0.576833	1.1774e-07	1.17744e-07	1	0	0	1	1	0
AAAATGTATATTGGTCTTCATAT	14	58	23	2649.64	5237693	149.09	93081770	1334	4.14286	0.00528374	0.0218898	0.623108	0.000503465	0.0143315	0.639115	9.61234e-08	9.61264e-08	1	0	0	1	1	0
AAAATGTGCGTAC	4	16	13	2649.64	5237693	149.09	93081770	208	4	0.00150964	0.00603856	0.171892	7.85012e-05	0.00223459	0.348783	1.49877e-08	1.49882e-08	1	0	0	1	0	0
AAAATGTGTGAACAAGTG	17	70	18	2649.64	5237693	149.09	93081770	1260	4.11765	0.00641597	0.0264187	0.752027	0.000475536	0.0135365	0.497134	9.07912e-08	9.07941e-08	1	0	0	1	0	0
AAAATGTTAACACCTTACTACATAC	5	25	25	2649.64	5237693	149.09	93081770	625	5	0.00188705	0.00943524	0.268581	0.000235881	0.00671453	0.83842	4.50353e-08	4.50367e-08	1	0	0	1	1	0
AAAATGTTCCACAC	12	50	14	2649.64	5237693	149.09	93081770	700	4.16667	0.00452892	0.0188705	0.537162	0.000264187	0.00752027	0.391263	5.04395e-08	5.04411e-08	1	0	0	1	0	0
AAAATGTTGCCGAACAGTACTAAAC	119	544	25	2649.64	5237693	149.09	93081770	13600	4.57143	0.0449118	0.205311	5.84432	0.00513277	0.146108	0.766555	9.79968e-07	9.79999e-07	1	0	0	1	1	0
AAAATGTTTCTGGGACATCTGTAT	24	97	24	2649.64	5237693	149.09	93081770	2328	4.04167	0.00905783	0.0366087	1.04209	0.00087861	0.0250103	0.650614	1.67748e-07	1.67753e-07	1	0	0	1	1	0
AAAATT	158	632	6	2649.64	5237693	149.09	93081770	3792	4	0.0596307	0.238523	6.78973	0.00143114	0.0407384	0.160977	2.73238e-07	2.73247e-07	1	0	0	1	0	0
AAAATTAAAATTAATAT	6	42	17	2649.64	5237693	149.09	93081770	714	7	0.00226446	0.0158512	0.451216	0.000269471	0.00767067	0.798176	5.14483e-08	5.145e-08	1	0	0	1	1	0
AAAATTAAACTTTAC	10	51	15	2649.64	5237693	149.09	93081770	765	5.1	0.0037741	0.0192479	0.547905	0.000288718	0.00821858	0.513113	5.51232e-08	5.5125e-08	1	0	0	1	1	0
AAAATTAAATTTTGAAGTAG	6	24	20	2649.64	5237693	149.09	93081770	480	4	0.00226446	0.00905783	0.257838	0.000181157	0.00515676	0.536589	3.45871e-08	3.45882e-08	1	0	0	1	1	0
AAAATTAATGTGCGCAGTAGAG	18	75	22	2649.64	5237693	149.09	93081770	1650	4.16667	0.00679338	0.0283057	0.805743	0.000622726	0.0177263	0.614841	1.18893e-07	1.18897e-07	1	0	0	1	1	0
AAAATTACCTCTATAAACAGAT	25	120	22	2649.64	5237693	149.09	93081770	2640	4.8	0.00943524	0.0452892	1.28919	0.000996362	0.0283622	0.708297	1.90229e-07	1.90235e-07	1	0	0	1	1	0
AAAATTACTCGGTACACATACAT	17	69	23	2649.64	5237693	149.09	93081770	1587	4.05882	0.00641597	0.0260413	0.741284	0.000598949	0.0170495	0.626152	1.14354e-07	1.14357e-07	1	0	0	1	1	0
AAAATTATATTGAATATAGAGTAAT	12	60	25	2649.64	5237693	149.09	93081770	1500	5	0.00452892	0.0226446	0.644595	0.000566115	0.0161149	0.83842	1.08085e-07	1.08088e-07	1	0	0	1	1	0
AAAATTATCTCACACT	42	215	16	2649.64	5237693	149.09	93081770	3440	5.11905	0.0158512	0.0811431	2.3098	0.00129829	0.0369568	0.549365	2.47874e-07	2.47882e-07	1	0	0	1	1	0
AAAATTATGTC	9	44	11	2649.64	5237693	149.09	93081770	484	4.88889	0.00339669	0.016606	0.472703	0.000182666	0.00519973	0.360707	3.48753e-08	3.48764e-08	1	0	0	1	0	0
AAAATTATGTGAATTTACACGG	10	41	22	2649.64	5237693	149.09	93081770	902	4.1	0.0037741	0.0154738	0.440473	0.000340424	0.0096904	0.605004	6.4995e-08	6.4997e-08	1	0	0	1	1	0
AAAATTATGTGATACTGTTGT	3	12	21	2649.64	5237693	149.09	93081770	252	4	0.00113223	0.00452892	0.128919	9.51073e-05	0.0027073	0.563418	1.81582e-08	1.81588e-08	1	0	0	1	1	0
AAAATTCCTACACCGAATTTCATG	11	47	24	2649.64	5237693	149.09	93081770	1128	4.27273	0.00415151	0.0177383	0.504932	0.000425718	0.0121184	0.687809	8.12797e-08	8.12823e-08	1	0	0	1	1	0
AAAATTCGGTAACTAACTTCC	8	32	21	2649.64	5237693	149.09	93081770	672	4	0.00301928	0.0120771	0.343784	0.000253619	0.00721946	0.563418	4.8422e-08	4.84235e-08	1	0	0	1	1	0
AAAATTCTAACCCACGGTTTCCTAC	12	55	25	2649.64	5237693	149.09	93081770	1375	4.58333	0.00452892	0.0207575	0.590878	0.000518938	0.014772	0.768551	9.90777e-08	9.90808e-08	1	0	0	1	1	0
AAAATTCTAAGGAACAACACACATT	30	125	25	2649.64	5237693	149.09	93081770	3125	4.16667	0.0113223	0.0471762	1.34291	0.00117941	0.0335726	0.698683	2.25177e-07	2.25184e-07	1	0	0	1	1	0
AAAATTGAAGTAAATT	3	20	16	2649.64	5237693	149.09	93081770	320	6.66667	0.00113223	0.0075482	0.214865	0.000120771	0.00343784	0.715452	2.30581e-08	2.30588e-08	1	0	0	1	1	0
AAAATTGAATGTTGGTCTGATATC	25	101	24	2649.64	5237693	149.09	93081770	2424	4.04	0.00943524	0.0381184	1.08507	0.000914841	0.0260416	0.650345	1.74665e-07	1.7467e-07	1	0	0	1	1	0
AAAATTGACAGTTTGTAGTT	4	17	20	2649.64	5237693	149.09	93081770	340	4.25	0.00150964	0.00641597	0.182635	0.000128319	0.0036527	0.570125	2.44992e-08	2.45e-08	1	0	0	1	1	0
AAAATTGCACACAAGAATATCTTGC	16	66	25	2649.64	5237693	149.09	93081770	1650	4.125	0.00603856	0.024909	0.709054	0.000622726	0.0177263	0.691696	1.18893e-07	1.18897e-07	1	0	0	1	1	0
AAAATTGCTCACAAC	19	78	15	2649.64	5237693	149.09	93081770	1170	4.10526	0.00717079	0.029438	0.837973	0.000441569	0.0125696	0.413032	8.43061e-08	8.43088e-08	1	0	0	1	0	0
AAAATTGTGACAG	3	12	13	2649.64	5237693	149.09	93081770	156	4	0.00113223	0.00452892	0.128919	5.88759e-05	0.00167595	0.348783	1.12408e-08	1.12412e-08	1	0	0	1	0	0
AAAATTGTGTGCACAAC	11	44	17	2649.64	5237693	149.09	93081770	748	4	0.00415151	0.016606	0.472703	0.000282303	0.00803595	0.4561	5.38983e-08	5.39e-08	1	0	0	1	0	0
AAAATTT	14	63	7	2649.64	5237693	149.09	93081770	441	4.5	0.00528374	0.0237768	0.676824	0.000166438	0.00473777	0.211282	3.17769e-08	3.17779e-08	1	0	0	1	0	0
AAAATTTACTGGTAC	16	72	15	2649.64	5237693	149.09	93081770	1080	4.5	0.00603856	0.0271735	0.773513	0.000407603	0.0116027	0.452747	7.7821e-08	7.78235e-08	1	0	0	1	0	0
AAAATTTATCCTGACT	10	45	16	2649.64	5237693	149.09	93081770	720	4.5	0.0037741	0.0169834	0.483446	0.000271735	0.00773513	0.48293	5.18807e-08	5.18823e-08	1	0	0	1	0	0
AAAATTTGTGGACACACT	18	81	18	2649.64	5237693	149.09	93081770	1458	4.5	0.00679338	0.0305702	0.870203	0.000550263	0.0156636	0.543296	1.05058e-07	1.05062e-07	1	0	0	1	1	0
AAAC	10193	70084	4	2649.64	5237693	149.09	93081770	280336	6.8757	3.84694	26.4504	752.929	0.105802	3.01172	0.184471	2.02e-05	2.02007e-05	1	0	0	0	0	0
AAACAAACACAACAAACATG	67	348	20	2649.64	5237693	149.09	93081770	6960	5.19403	0.0252865	0.131339	3.73865	0.00262677	0.074773	0.696764	5.01513e-07	5.01529e-07	1	0	0	1	1	0
AAACAAACACAACAGACATG	38	216	20	2649.64	5237693	149.09	93081770	4320	5.68421	0.0143416	0.0815205	2.32054	0.00163041	0.0464108	0.762521	3.11284e-07	3.11294e-07	1	0	0	1	1	0
AAACAAACC	28	323	9	2649.64	5237693	149.09	93081770	2907	11.5357	0.0105675	0.121903	3.47007	0.00109713	0.0312306	0.696367	2.09468e-07	2.09475e-07	1	0	0	1	1	0
AAACAAACCTGGCAATTAAGTAC	20	87	23	2649.64	5237693	149.09	93081770	2001	4.35	0.0075482	0.0328346	0.934662	0.000755197	0.0214972	0.671071	1.44185e-07	1.4419e-07	1	0	0	1	1	0
AAACAAAG	8	34	8	2649.64	5237693	149.09	93081770	272	4.25	0.00301928	0.0128319	0.36527	0.000102655	0.00292216	0.22805	1.95994e-08	1.96e-08	1	0	0	1	0	0
AAACAAATAACAATAGTACAGT	12	50	22	2649.64	5237693	149.09	93081770	1100	4.16667	0.00452892	0.0188705	0.537162	0.000415151	0.0118176	0.614841	7.92621e-08	7.92646e-08	1	0	0	1	1	0
AAACAAC	3	13	7	2649.64	5237693	149.09	93081770	91	4.33333	0.00113223	0.00490633	0.139662	3.43443e-05	0.000977635	0.203457	6.55714e-09	6.55735e-09	1	0	0	1	0	0
AAACAACAACCATTACAG	77	312	18	2649.64	5237693	149.09	93081770	5616	4.05195	0.0290606	0.117752	3.35189	0.00211953	0.060334	0.489202	4.04669e-07	4.04682e-07	1	0	0	1	0	0
AAACAACAAT	11	85	10	2649.64	5237693	149.09	93081770	850	7.72727	0.00415151	0.0320798	0.913176	0.000320798	0.00913176	0.518296	6.1248e-08	6.125e-08	1	0	0	1	1	0
AAACAACAGAGGAAG	10	50	15	2649.64	5237693	149.09	93081770	750	5	0.0037741	0.0188705	0.537162	0.000283057	0.00805743	0.503052	5.40424e-08	5.40441e-08	1	0	0	1	1	0
AAACAACAGCACCAGACATC	11	44	20	2649.64	5237693	149.09	93081770	880	4	0.00415151	0.016606	0.472703	0.000332121	0.00945405	0.536589	6.34097e-08	6.34117e-08	1	0	0	1	1	0
AAACAACATGGCTAAGG	3	12	17	2649.64	5237693	149.09	93081770	204	4	0.00113223	0.00452892	0.128919	7.69916e-05	0.00219162	0.4561	1.46995e-08	1.47e-08	1	0	0	1	0	0
AAACAACCAACT	61	247	12	2649.64	5237693	149.09	93081770	2964	4.04918	0.023022	0.0932202	2.65358	0.00111864	0.031843	0.325912	2.13575e-07	2.13582e-07	1	0	0	1	0	0
AAACAACCACT	6	24	11	2649.64	5237693	149.09	93081770	264	4	0.00226446	0.00905783	0.257838	9.96362e-05	0.00283622	0.295124	1.90229e-08	1.90235e-08	1	0	0	1	0	0
AAACAACCACTACAGAAG	57	231	18	2649.64	5237693	149.09	93081770	4158	4.05263	0.0215124	0.0871817	2.48169	0.00156927	0.0446704	0.489284	2.99611e-07	2.9962e-07	1	0	0	1	0	0
AAACAACCTAACGAACAGTATG	66	280	22	2649.64	5237693	149.09	93081770	6160	4.24242	0.024909	0.105675	3.00811	0.00232484	0.0661784	0.62602	4.43868e-07	4.43882e-07	1	0	0	1	1	0
AAACAACGGCACCAGACATC	7	28	20	2649.64	5237693	149.09	93081770	560	4	0.00264187	0.0105675	0.300811	0.000211349	0.00601622	0.536589	4.03516e-08	4.03529e-08	1	0	0	1	1	0
AAACAAGATACTTTCCTTC	24	96	19	2649.64	5237693	149.09	93081770	1824	4	0.00905783	0.0362313	1.03135	0.000688395	0.0195957	0.509759	1.31431e-07	1.31435e-07	1	0	0	1	1	0
AAACAAGC	2	8	8	2649.64	5237693	149.09	93081770	64	4	0.00075482	0.00301928	0.0859459	2.41542e-05	0.000687568	0.214635	4.61162e-09	4.61176e-09	1	0	0	1	0	0
AAACAAGTACACATATTAC	16	69	19	2649.64	5237693	149.09	93081770	1311	4.3125	0.00603856	0.0260413	0.741284	0.000494784	0.0140844	0.549584	9.44661e-08	9.4469e-08	1	0	0	1	1	0
AAACAAGTACC	23	98	11	2649.64	5237693	149.09	93081770	1078	4.26087	0.00868042	0.0369862	1.05284	0.000406848	0.0115812	0.314371	7.76769e-08	7.76794e-08	1	0	0	1	0	0
AAACAAGTGT	5	22	10	2649.64	5237693	149.09	93081770	220	4.4	0.00188705	0.00830301	0.236351	8.30301e-05	0.00236351	0.295124	1.58524e-08	1.58529e-08	1	0	0	1	0	0
AAACAAT	11	46	7	2649.64	5237693	149.09	93081770	322	4.18182	0.00415151	0.0173608	0.494189	0.000121526	0.00345932	0.196343	2.32022e-08	2.32029e-08	1	0	0	1	0	0
AAACAATAACACACTGTAC	59	259	19	2649.64	5237693	149.09	93081770	4921	4.38983	0.0222672	0.0977491	2.7825	0.00185723	0.0528675	0.559439	3.5459e-07	3.54601e-07	1	0	0	1	1	0
AAACAATAACACAGTAC	64	326	17	2649.64	5237693	149.09	93081770	5542	5.09375	0.0241542	0.123036	3.5023	0.0020916	0.059539	0.580815	3.99337e-07	3.9935e-07	1	0	0	1	1	0
AAACAATACAACACAGTAT	5	23	19	2649.64	5237693	149.09	93081770	437	4.6	0.00188705	0.00868042	0.247095	0.000164928	0.0046948	0.586223	3.14887e-08	3.14897e-08	1	0	0	1	1	0
AAACAATACACAAACACAGTAC	56	243	22	2649.64	5237693	149.09	93081770	5346	4.33929	0.0211349	0.0917106	2.61061	0.00201763	0.0574334	0.640313	3.85214e-07	3.85226e-07	1	0	0	1	1	0
AAACAATACACGCAGTAC	30	129	18	2649.64	5237693	149.09	93081770	2322	4.3	0.0113223	0.0486859	1.38588	0.000876345	0.0249458	0.51915	1.67315e-07	1.6732e-07	1	0	0	1	1	0
AAACAATACCAATACACAAT	3	20	20	2649.64	5237693	149.09	93081770	400	6.66667	0.00113223	0.0075482	0.214865	0.000150964	0.0042973	0.894314	2.88226e-08	2.88235e-08	1	0	0	1	1	0
AAACAATAGAAG	10	80	12	2649.64	5237693	149.09	93081770	960	8	0.0037741	0.0301928	0.859459	0.000362313	0.0103135	0.643906	6.91742e-08	6.91764e-08	1	0	0	1	1	0
AAACAATCTCAGTCTTCCCTTG	14	60	22	2649.64	5237693	149.09	93081770	1320	4.28571	0.00528374	0.0226446	0.644595	0.000498181	0.0141811	0.632408	9.51146e-08	9.51176e-08	1	0	0	1	1	0
AAACAATGCACAACACAGTAC	20	83	21	2649.64	5237693	149.09	93081770	1743	4.15	0.0075482	0.031325	0.891689	0.000657825	0.0187255	0.584546	1.25594e-07	1.25598e-07	1	0	0	1	1	0
AAACAATGCATAACACAGTAC	23	116	21	2649.64	5237693	149.09	93081770	2436	5.04348	0.00868042	0.0437795	1.24622	0.00091937	0.0261705	0.710397	1.7553e-07	1.75535e-07	1	0	0	1	1	0
AAACAATGTAG	16	79	11	2649.64	5237693	149.09	93081770	869	4.9375	0.00603856	0.0298154	0.848716	0.000327969	0.00933588	0.364293	6.26171e-08	6.26191e-08	1	0	0	1	0	0
AAACAATGTGCAGTGTAAATAAC	59	252	23	2649.64	5237693	149.09	93081770	5796	4.27119	0.0222672	0.0951073	2.7073	0.00218747	0.0622678	0.658913	4.17639e-07	4.17653e-07	1	0	0	1	1	0
AAACAATTACAGAACAAGCAC	29	116	21	2649.64	5237693	149.09	93081770	2436	4	0.0109449	0.0437795	1.24622	0.00091937	0.0261705	0.563418	1.7553e-07	1.75535e-07	1	0	0	1	1	0
AAACAATTAGACC	13	79	13	2649.64	5237693	149.09	93081770	1027	6.07692	0.00490633	0.0298154	0.848716	0.0003876	0.0110333	0.529881	7.4002e-08	7.40044e-08	1	0	0	1	1	0
AAACAATTAGTGTGTGCTGTAATAT	35	156	25	2649.64	5237693	149.09	93081770	3900	4.45714	0.0132093	0.0588759	1.67595	0.0014719	0.0418986	0.747391	2.8102e-07	2.81029e-07	1	0	0	1	1	0
AAACAATTGTACAGGCAC	15	78	18	2649.64	5237693	149.09	93081770	1404	5.2	0.00566115	0.029438	0.837973	0.000529883	0.0150835	0.627809	1.01167e-07	1.01171e-07	1	0	0	1	1	0
AAACAATTGTACAGGTAC	44	184	18	2649.64	5237693	149.09	93081770	3312	4.18182	0.016606	0.0694434	1.97676	0.00124998	0.0355816	0.504881	2.38651e-07	2.38659e-07	1	0	0	1	1	0
AAACAATTGTGGATCAGT	17	77	18	2649.64	5237693	149.09	93081770	1386	4.52941	0.00641597	0.0290606	0.82723	0.00052309	0.0148901	0.546847	9.98703e-08	9.98735e-08	1	0	0	1	1	0
AAACAC	93	393	6	2649.64	5237693	149.09	93081770	2358	4.22581	0.0350991	0.148322	4.22209	0.000889932	0.0253326	0.170064	1.69909e-07	1.69915e-07	1	0	0	1	0	0
AAACACAAATGATCAGACTAT	20	96	21	2649.64	5237693	149.09	93081770	2016	4.8	0.0075482	0.0362313	1.03135	0.000760858	0.0216584	0.676102	1.45266e-07	1.4527e-07	1	0	0	1	1	0
AAACACAAATTATATCTG	39	238	18	2649.64	5237693	149.09	93081770	4284	6.10256	0.014719	0.0898235	2.55689	0.00161682	0.046024	0.736777	3.0869e-07	3.087e-07	1	0	0	1	1	0
AAACACAACAACACACATATAC	2	8	22	2649.64	5237693	149.09	93081770	176	4	0.00075482	0.00301928	0.0859459	6.64241e-05	0.00189081	0.590248	1.26819e-08	1.26823e-08	1	0	0	1	1	0
AAACACAACACAACACACC	6	24	19	2649.64	5237693	149.09	93081770	456	4	0.00226446	0.00905783	0.257838	0.000172099	0.00489892	0.509759	3.28578e-08	3.28588e-08	1	0	0	1	1	0
AAACACAATATAATACTTTAGTTC	75	312	24	2649.64	5237693	149.09	93081770	7488	4.16	0.0283057	0.117752	3.35189	0.00282604	0.0804454	0.669663	5.39559e-07	5.39576e-07	1	0	0	1	1	0
AAACACACAACTACCAACGCC	13	61	21	2649.64	5237693	149.09	93081770	1281	4.69231	0.00490633	0.023022	0.655338	0.000483462	0.0137621	0.660933	9.23044e-08	9.23073e-08	1	0	0	1	1	0
AAACACAGTTGTGTATAACCATAAC	26	124	25	2649.64	5237693	149.09	93081770	3100	4.76923	0.00981265	0.0467988	1.33216	0.00116997	0.0333041	0.799723	2.23375e-07	2.23382e-07	1	0	0	1	1	0
AAACACAGTTGTGTATAACCGTAAC	13	52	25	2649.64	5237693	149.09	93081770	1300	4	0.00490633	0.0196253	0.558649	0.000490633	0.0139662	0.670736	9.36734e-08	9.36764e-08	1	0	0	1	1	0
AAACACATACAGAAGGACG	18	87	19	2649.64	5237693	149.09	93081770	1653	4.83333	0.00679338	0.0328346	0.934662	0.000623858	0.0177586	0.615959	1.19109e-07	1.19113e-07	1	0	0	1	1	0
AAACACATACTGATTACAC	11	44	19	2649.64	5237693	149.09	93081770	836	4	0.00415151	0.016606	0.472703	0.000315515	0.00898135	0.509759	6.02392e-08	6.02411e-08	1	0	0	1	1	0
AAACACATATATGTGTGTGTGTTAT	6	24	25	2649.64	5237693	149.09	93081770	600	4	0.00226446	0.00905783	0.257838	0.000226446	0.00644595	0.670736	4.32339e-08	4.32353e-08	1	0	0	1	1	0
AAACACC	1	4	7	2649.64	5237693	149.09	93081770	28	4	0.00037741	0.00150964	0.042973	1.05675e-05	0.000300811	0.187806	2.01758e-09	2.01765e-09	1	0	0	1	0	0
AAACACCAGTGTATCC	7	28	16	2649.64	5237693	149.09	93081770	448	4	0.00264187	0.0105675	0.300811	0.00016908	0.00481297	0.429271	3.22813e-08	3.22823e-08	1	0	0	1	0	0
AAACACCCACTAATTC	31	132	16	2649.64	5237693	149.09	93081770	2112	4.25806	0.0116997	0.0498181	1.41811	0.000797089	0.0226897	0.456966	1.52183e-07	1.52188e-07	1	0	0	1	0	0
AAACACGCCTAGTCACACTC	7	29	20	2649.64	5237693	149.09	93081770	580	4.14286	0.00264187	0.0109449	0.311554	0.000218898	0.00623108	0.555753	4.17928e-08	4.17941e-08	1	0	0	1	1	0
AAACACGCGCACATAC	23	97	16	2649.64	5237693	149.09	93081770	1552	4.21739	0.00868042	0.0366087	1.04209	0.00058574	0.0166735	0.452601	1.11832e-07	1.11835e-07	1	0	0	1	0	0
AAACACGGTCTGTCTGCCGATCAGT	7	31	25	2649.64	5237693	149.09	93081770	775	4.42857	0.00264187	0.0116997	0.333041	0.000292493	0.00832601	0.7426	5.58438e-08	5.58455e-08	1	0	0	1	1	0
AAACACGTGGAGATGTGTGTGT	11	48	22	2649.64	5237693	149.09	93081770	1056	4.36364	0.00415151	0.0181157	0.515676	0.000398545	0.0113449	0.643906	7.60917e-08	7.60941e-08	1	0	0	1	1	0
AAACACGTGTGGCTG	7	32	15	2649.64	5237693	149.09	93081770	480	4.57143	0.00264187	0.0120771	0.343784	0.000181157	0.00515676	0.459933	3.45871e-08	3.45882e-08	1	0	0	1	0	0
AAACACT	16	67	7	2649.64	5237693	149.09	93081770	469	4.1875	0.00603856	0.0252865	0.719797	0.000177005	0.00503858	0.196609	3.37945e-08	3.37956e-08	1	0	0	1	0	0
AAACACTACAT	16	131	11	2649.64	5237693	149.09	93081770	1441	8.1875	0.00603856	0.0494407	1.40736	0.000543847	0.015481	0.604081	1.03833e-07	1.03837e-07	1	0	0	1	1	0
AAACACTGATCAGAATACATCAC	61	291	23	2649.64	5237693	149.09	93081770	6693	4.77049	0.023022	0.109826	3.12628	0.002526	0.0719045	0.73594	4.82274e-07	4.82289e-07	1	0	0	1	1	0
AAACACTGGTATATACCAAC	15	60	20	2649.64	5237693	149.09	93081770	1200	4	0.00566115	0.0226446	0.644595	0.000452892	0.0128919	0.536589	8.64678e-08	8.64705e-08	1	0	0	1	1	0
AAACACTGTG	4	16	10	2649.64	5237693	149.09	93081770	160	4	0.00150964	0.00603856	0.171892	6.03856e-05	0.00171892	0.268294	1.1529e-08	1.15294e-08	1	0	0	1	0	0
AAACACTTAAATATG	52	278	15	2649.64	5237693	149.09	93081770	4170	5.34615	0.0196253	0.10492	2.98662	0.0015738	0.0447993	0.537879	3.00476e-07	3.00485e-07	1	0	0	1	1	0
AAACACTTCAACAGTG	31	128	16	2649.64	5237693	149.09	93081770	2048	4.12903	0.0116997	0.0483084	1.37514	0.000772935	0.0220022	0.443118	1.47572e-07	1.47576e-07	1	0	0	1	0	0
AAACACTTGCACCAT	2	8	15	2649.64	5237693	149.09	93081770	120	4	0.00075482	0.00301928	0.0859459	4.52892e-05	0.00128919	0.402441	8.64678e-09	8.64705e-09	1	0	0	1	0	0
AAACACTTGCACTAT	35	207	15	2649.64	5237693	149.09	93081770	3105	5.91429	0.0132093	0.0781238	2.22385	0.00117186	0.0333578	0.595038	2.23735e-07	2.23742e-07	1	0	0	1	1	0
AAACACTTGTTG	12	68	12	2649.64	5237693	149.09	93081770	816	5.66667	0.00452892	0.0256639	0.73054	0.000307966	0.00876649	0.4561	5.87981e-08	5.88e-08	1	0	0	1	0	0
AAACAG	6	24	6	2649.64	5237693	149.09	93081770	144	4	0.00226446	0.00905783	0.257838	5.4347e-05	0.00154703	0.160977	1.03761e-08	1.03765e-08	1	0	0	1	0	0
AAACAGAAATATTAG	53	290	15	2649.64	5237693	149.09	93081770	4350	5.4717	0.0200027	0.109449	3.11554	0.00164173	0.0467331	0.55051	3.13446e-07	3.13456e-07	1	0	0	1	1	0
AAACAGAAGACACCTGCCATACTG	34	143	24	2649.64	5237693	149.09	93081770	3432	4.20588	0.0128319	0.0539696	1.53628	0.00129527	0.0368708	0.677049	2.47298e-07	2.47306e-07	1	0	0	1	1	0
AAACAGAAGCACCGCCGGGAG	71	310	21	2649.64	5237693	149.09	93081770	6510	4.3662	0.0267961	0.116997	3.33041	0.00245694	0.0699385	0.614999	4.69088e-07	4.69103e-07	1	0	0	1	1	0
AAACAGAATTATGAGGTTTGATAC	12	59	24	2649.64	5237693	149.09	93081770	1416	4.91667	0.00452892	0.0222672	0.633851	0.000534412	0.0152124	0.791468	1.02032e-07	1.02035e-07	1	0	0	1	1	0
AAACAGACACATACAGCAGT	19	76	20	2649.64	5237693	149.09	93081770	1520	4	0.00717079	0.0286831	0.816486	0.000573663	0.0163297	0.536589	1.09526e-07	1.09529e-07	1	0	0	1	1	0
AAACAGACATATGTACAGAAT	29	128	21	2649.64	5237693	149.09	93081770	2688	4.41379	0.0109449	0.0483084	1.37514	0.00101448	0.0288778	0.621703	1.93688e-07	1.93694e-07	1	0	0	1	1	0
AAACAGAGACTTGAACAGTGTTAT	40	160	24	2649.64	5237693	149.09	93081770	3840	4	0.0150964	0.0603856	1.71892	0.00144925	0.0412541	0.643906	2.76697e-07	2.76706e-07	1	0	0	1	1	0
AAACAGAGTATTGTGAGG	50	203	18	2649.64	5237693	149.09	93081770	3654	4.06	0.0188705	0.0766142	2.18088	0.00137906	0.0392558	0.490174	2.63294e-07	2.63303e-07	1	0	0	1	0	0
AAACAGC	6	37	7	2649.64	5237693	149.09	93081770	259	6.16667	0.00226446	0.0139642	0.3975	9.77491e-05	0.0027825	0.289534	1.86626e-08	1.86632e-08	1	0	0	1	0	0
AAACAGCACAACACAG	13	68	16	2649.64	5237693	149.09	93081770	1088	5.23077	0.00490633	0.0256639	0.73054	0.000410622	0.0116886	0.561354	7.83975e-08	7.83999e-08	1	0	0	1	1	0
AAACAGCACATATCGTGAC	35	160	19	2649.64	5237693	149.09	93081770	3040	4.57143	0.0132093	0.0603856	1.71892	0.00114733	0.0326595	0.582582	2.19052e-07	2.19059e-07	1	0	0	1	1	0
AAACAGCAGTTAACTAACTCTAC	202	987	23	2649.64	5237693	149.09	93081770	22701	4.88614	0.0762368	0.372503	10.6036	0.00856758	0.243882	0.753781	1.63575e-06	1.63581e-06	1	0	0	1	1	0
AAACAGCCAACAGCCAC	18	96	17	2649.64	5237693	149.09	93081770	1632	5.33333	0.00679338	0.0362313	1.03135	0.000615933	0.017533	0.608134	1.17596e-07	1.176e-07	1	0	0	1	1	0
AAACAGCCCAAT	19	77	12	2649.64	5237693	149.09	93081770	924	4.05263	0.00717079	0.0290606	0.82723	0.000348727	0.00992676	0.326189	6.65802e-08	6.65823e-08	1	0	0	1	0	0
AAACAGCCGTATGTCAGTAATC	15	65	22	2649.64	5237693	149.09	93081770	1430	4.33333	0.00566115	0.0245316	0.698311	0.000539696	0.0153628	0.639435	1.03041e-07	1.03044e-07	1	0	0	1	1	0
AAACAGCCTGTATCTGTAC	14	58	19	2649.64	5237693	149.09	93081770	1102	4.14286	0.00528374	0.0218898	0.623108	0.000415906	0.0118391	0.527965	7.94062e-08	7.94088e-08	1	0	0	1	1	0
AAACAGCGTCCT	5	20	12	2649.64	5237693	149.09	93081770	240	4	0.00188705	0.0075482	0.214865	9.05783e-05	0.00257838	0.321953	1.72936e-08	1.72941e-08	1	0	0	1	0	0
AAACAGCGTGTACTGT	24	96	16	2649.64	5237693	149.09	93081770	1536	4	0.00905783	0.0362313	1.03135	0.000579701	0.0165016	0.429271	1.10679e-07	1.10682e-07	1	0	0	1	0	0
AAACAGCT	6	33	8	2649.64	5237693	149.09	93081770	264	5.5	0.00226446	0.0124545	0.354527	9.96362e-05	0.00283622	0.295124	1.90229e-08	1.90235e-08	1	0	0	1	0	0
AAACAGCTGTATCTGTACATTC	19	76	22	2649.64	5237693	149.09	93081770	1672	4	0.00717079	0.0286831	0.816486	0.000631029	0.0179627	0.590248	1.20478e-07	1.20482e-07	1	0	0	1	1	0
AAACAGGAATATTAG	6	28	15	2649.64	5237693	149.09	93081770	420	4.66667	0.00226446	0.0105675	0.300811	0.000158512	0.00451216	0.469515	3.02637e-08	3.02647e-08	1	0	0	1	0	0
AAACAGGAGATATACACAT	9	36	19	2649.64	5237693	149.09	93081770	684	4	0.00339669	0.0135868	0.386757	0.000258148	0.00734838	0.509759	4.92866e-08	4.92882e-08	1	0	0	1	1	0
AAACAGGCACTGACTGTCGGTAT	36	164	23	2649.64	5237693	149.09	93081770	3772	4.55556	0.0135868	0.0618952	1.76189	0.00142359	0.0405235	0.702782	2.71797e-07	2.71806e-07	1	0	0	1	1	0
AAACAGGCATATATCTTTATCAT	6	27	23	2649.64	5237693	149.09	93081770	621	4.5	0.00226446	0.0101901	0.290068	0.000234371	0.00667155	0.694212	4.47471e-08	4.47485e-08	1	0	0	1	1	0
AAACAGGGCTCTTGTATTAAC	18	84	21	2649.64	5237693	149.09	93081770	1764	4.66667	0.00679338	0.0317024	0.902432	0.000665751	0.0189511	0.657321	1.27108e-07	1.27112e-07	1	0	0	1	1	0
AAACAGGTACTACAGTC	7	28	17	2649.64	5237693	149.09	93081770	476	4	0.00264187	0.0105675	0.300811	0.000179647	0.00511378	0.4561	3.42989e-08	3.43e-08	1	0	0	1	0	0
AAACAGGTGT	24	137	10	2649.64	5237693	149.09	93081770	1370	5.70833	0.00905783	0.0517051	1.47182	0.000517051	0.0147182	0.382878	9.87174e-08	9.87205e-08	1	0	0	1	0	0
AAACAGT	15	63	7	2649.64	5237693	149.09	93081770	441	4.2	0.00566115	0.0237768	0.676824	0.000166438	0.00473777	0.197196	3.17769e-08	3.17779e-08	1	0	0	1	0	0
AAACAGTACAAATACACAACACAG	36	175	24	2649.64	5237693	149.09	93081770	4200	4.86111	0.0135868	0.0660467	1.88007	0.00158512	0.0451216	0.782525	3.02637e-07	3.02647e-07	1	0	0	1	1	0
AAACAGTACAC	80	343	11	2649.64	5237693	149.09	93081770	3773	4.2875	0.0301928	0.129452	3.68493	0.00142397	0.0405343	0.316336	2.71869e-07	2.71878e-07	1	0	0	1	0	0
AAACAGTACACAGTGACACAC	34	158	21	2649.64	5237693	149.09	93081770	3318	4.64706	0.0128319	0.0596307	1.69743	0.00125225	0.0356461	0.654559	2.39083e-07	2.39091e-07	1	0	0	1	1	0
AAACAGTACACTCC	18	96	14	2649.64	5237693	149.09	93081770	1344	5.33333	0.00679338	0.0362313	1.03135	0.000507239	0.0144389	0.500816	9.68439e-08	9.6847e-08	1	0	0	1	1	0
AAACAGTATAC	52	314	11	2649.64	5237693	149.09	93081770	3454	6.03846	0.0196253	0.118507	3.37338	0.00130357	0.0371072	0.445523	2.48883e-07	2.48891e-07	1	0	0	1	0	0
AAACAGTATATGTCACATG	5	20	19	2649.64	5237693	149.09	93081770	380	4	0.00188705	0.0075482	0.214865	0.000143416	0.00408243	0.509759	2.73815e-08	2.73823e-08	1	0	0	1	1	0
AAACAGTATGTACGGAC	22	95	17	2649.64	5237693	149.09	93081770	1615	4.31818	0.00830301	0.0358539	1.02061	0.000609517	0.0173503	0.492381	1.16371e-07	1.16375e-07	1	0	0	1	0	0
AAACAGTATGTGAT	22	94	14	2649.64	5237693	149.09	93081770	1316	4.27273	0.00830301	0.0354765	1.00986	0.000496671	0.0141381	0.401222	9.48263e-08	9.48293e-08	1	0	0	1	0	0
AAACAGTCAGATTGGACGTGGTGGT	83	341	25	2649.64	5237693	149.09	93081770	8525	4.10843	0.031325	0.128697	3.66345	0.00321742	0.0915861	0.688918	6.14282e-07	6.14301e-07	1	0	0	1	1	0
AAACAGTCAGTCAGTC	11	45	16	2649.64	5237693	149.09	93081770	720	4.09091	0.00415151	0.0169834	0.483446	0.000271735	0.00773513	0.439027	5.18807e-08	5.18823e-08	1	0	0	1	0	0
AAACAGTGCAGAAGCAAGGC	93	443	20	2649.64	5237693	149.09	93081770	8860	4.76344	0.0350991	0.167193	4.75926	0.00334385	0.0951851	0.639002	6.3842e-07	6.38441e-07	1	0	0	1	1	0
AAACAGTGCAGTGTAAAGACAAC	64	285	23	2649.64	5237693	149.09	93081770	6555	4.45312	0.0241542	0.107562	3.06182	0.00247392	0.070422	0.68698	4.7233e-07	4.72345e-07	1	0	0	1	1	0
AAACAGTGGTAACCAC	3	12	16	2649.64	5237693	149.09	93081770	192	4	0.00113223	0.00452892	0.128919	7.24627e-05	0.0020627	0.429271	1.38348e-08	1.38353e-08	1	0	0	1	0	0
AAACAGTGTGTCATATAGC	10	49	19	2649.64	5237693	149.09	93081770	931	4.9	0.0037741	0.0184931	0.526419	0.000351368	0.010002	0.624455	6.70846e-08	6.70867e-08	1	0	0	1	1	0
AAACAGTGTGTTATATAGC	97	438	19	2649.64	5237693	149.09	93081770	8322	4.51546	0.0366087	0.165305	4.70554	0.0031408	0.0894053	0.57545	5.99654e-07	5.99673e-07	1	0	0	1	1	0
AAACAGTTAC	75	632	10	2649.64	5237693	149.09	93081770	6320	8.42667	0.0283057	0.238523	6.78973	0.00238523	0.0678973	0.565207	4.55397e-07	4.55411e-07	1	0	0	1	1	0
AAACAGTTGGCAATAAGC	38	219	18	2649.64	5237693	149.09	93081770	3942	5.76316	0.0143416	0.0826527	2.35277	0.00148775	0.0423499	0.6958	2.84047e-07	2.84056e-07	1	0	0	1	1	0
AAACAGTTGTAACCAC	58	326	16	2649.64	5237693	149.09	93081770	5216	5.62069	0.0218898	0.123036	3.5023	0.00196857	0.0560368	0.6032	3.75847e-07	3.75859e-07	1	0	0	1	1	0
AAACAGTTGTATTAACCC	7	28	18	2649.64	5237693	149.09	93081770	504	4	0.00264187	0.0105675	0.300811	0.000190215	0.00541459	0.48293	3.63165e-08	3.63176e-08	1	0	0	1	0	0
AAACAT	85	403	6	2649.64	5237693	149.09	93081770	2418	4.74118	0.0320798	0.152096	4.32953	0.000912577	0.0259772	0.190805	1.74233e-07	1.74238e-07	1	0	0	1	0	0
AAACATAAAT	9	71	10	2649.64	5237693	149.09	93081770	710	7.88889	0.00339669	0.0267961	0.76277	0.000267961	0.0076277	0.529136	5.11601e-08	5.11617e-08	1	0	0	1	1	0
AAACATAAATACCTCT	18	72	16	2649.64	5237693	149.09	93081770	1152	4	0.00679338	0.0271735	0.773513	0.000434776	0.0123762	0.429271	8.30091e-08	8.30117e-08	1	0	0	1	0	0
AAACATAAATACTATTACAAT	2	8	21	2649.64	5237693	149.09	93081770	168	4	0.00075482	0.00301928	0.0859459	6.34048e-05	0.00180486	0.563418	1.21055e-08	1.21059e-08	1	0	0	1	1	0
AAACATAAATACTATTATAAT	14	56	21	2649.64	5237693	149.09	93081770	1176	4	0.00528374	0.0211349	0.601622	0.000443834	0.0126341	0.563418	8.47384e-08	8.47411e-08	1	0	0	1	1	0
AAACATAACAAATATCACGTACTT	1	4	24	2649.64	5237693	149.09	93081770	96	4	0.00037741	0.00150964	0.042973	3.62313e-05	0.00103135	0.643906	6.91742e-09	6.91764e-09	1	0	0	1	1	0
AAACATAACAATAATTATACAT	24	97	22	2649.64	5237693	149.09	93081770	2134	4.04167	0.00905783	0.0366087	1.04209	0.000805392	0.0229261	0.596396	1.53769e-07	1.53773e-07	1	0	0	1	1	0
AAACATACAACTACCAACACC	236	1028	21	2649.64	5237693	149.09	93081770	21588	4.35593	0.0890687	0.387977	11.0441	0.00814752	0.231925	0.613553	1.55556e-06	1.5556e-06	1	0	0	1	1	0
AAACATACAATAC	18	102	13	2649.64	5237693	149.09	93081770	1326	5.66667	0.00679338	0.0384958	1.09581	0.000500445	0.0142455	0.494109	9.55469e-08	9.55499e-08	1	0	0	1	0	0
AAACATACCGGATACAAC	34	168	18	2649.64	5237693	149.09	93081770	3024	4.94118	0.0128319	0.0634048	1.80486	0.00114129	0.0324876	0.59656	2.17899e-07	2.17906e-07	1	0	0	1	1	0
AAACATACCTTGGACTGTCT	6	26	20	2649.64	5237693	149.09	93081770	520	4.33333	0.00226446	0.00981265	0.279324	0.000196253	0.00558649	0.581304	3.74694e-08	3.74706e-08	1	0	0	1	1	0
AAACATACGTAGTGCAATAAT	22	89	21	2649.64	5237693	149.09	93081770	1869	4.04545	0.00830301	0.0335895	0.956149	0.000705379	0.0200791	0.569821	1.34674e-07	1.34678e-07	1	0	0	1	1	0
AAACATACTCCACAGT	7	32	16	2649.64	5237693	149.09	93081770	512	4.57143	0.00264187	0.0120771	0.343784	0.000193234	0.00550054	0.490595	3.68929e-08	3.68941e-08	1	0	0	1	0	0
AAACATACTG	5	23	10	2649.64	5237693	149.09	93081770	230	4.6	0.00188705	0.00868042	0.247095	8.68042e-05	0.00247095	0.308538	1.6573e-08	1.65735e-08	1	0	0	1	0	0
AAACATAGTGCCTCATCATC	18	83	20	2649.64	5237693	149.09	93081770	1660	4.61111	0.00679338	0.031325	0.891689	0.0006265	0.0178338	0.618567	1.19614e-07	1.19618e-07	1	0	0	1	1	0
AAACATATAT	10	42	10	2649.64	5237693	149.09	93081770	420	4.2	0.0037741	0.0158512	0.451216	0.000158512	0.00451216	0.281709	3.02637e-08	3.02647e-08	1	0	0	1	0	0
AAACATATATACCAATATTTACT	15	67	23	2649.64	5237693	149.09	93081770	1541	4.46667	0.00566115	0.0252865	0.719797	0.000581588	0.0165553	0.689069	1.11039e-07	1.11043e-07	1	0	0	1	1	0
AAACATCAC	22	92	9	2649.64	5237693	149.09	93081770	828	4.18182	0.00830301	0.0347217	0.988378	0.000312495	0.0088954	0.252441	5.96628e-08	5.96647e-08	1	0	0	1	0	0
AAACATCACTACACC	40	220	15	2649.64	5237693	149.09	93081770	3300	5.5	0.0150964	0.0830301	2.36351	0.00124545	0.0354527	0.553357	2.37786e-07	2.37794e-07	1	0	0	1	1	0
AAACATCC	8	32	8	2649.64	5237693	149.09	93081770	256	4	0.00301928	0.0120771	0.343784	9.66169e-05	0.00275027	0.214635	1.84465e-08	1.8447e-08	1	0	0	1	0	0
AAACATCCACCTCACC	9	39	16	2649.64	5237693	149.09	93081770	624	4.33333	0.00339669	0.014719	0.418986	0.000235504	0.00670378	0.465043	4.49632e-08	4.49647e-08	1	0	0	1	0	0
AAACATCCATACTTTAC	37	152	17	2649.64	5237693	149.09	93081770	2584	4.10811	0.0139642	0.0573663	1.63297	0.000975227	0.0277605	0.468427	1.86194e-07	1.862e-07	1	0	0	1	0	0
AAACATCCTATTCTC	6	30	15	2649.64	5237693	149.09	93081770	450	5	0.00226446	0.0113223	0.322297	0.000169834	0.00483446	0.503052	3.24254e-08	3.24264e-08	1	0	0	1	1	0
AAACATCGTG	19	95	10	2649.64	5237693	149.09	93081770	950	5	0.00717079	0.0358539	1.02061	0.000358539	0.0102061	0.335368	6.84537e-08	6.84558e-08	1	0	0	1	0	0
AAACATCTCTCATAATC	8	34	17	2649.64	5237693	149.09	93081770	578	4.25	0.00301928	0.0128319	0.36527	0.000218143	0.00620959	0.484607	4.16486e-08	4.165e-08	1	0	0	1	0	0
AAACATCTGAATCGC	33	142	15	2649.64	5237693	149.09	93081770	2130	4.30303	0.0124545	0.0535922	1.52554	0.000803883	0.0228831	0.432929	1.5348e-07	1.53485e-07	1	0	0	1	0	0
AAACATCTGTTACGTAACAC	3	12	20	2649.64	5237693	149.09	93081770	240	4	0.00113223	0.00452892	0.128919	9.05783e-05	0.00257838	0.536589	1.72936e-08	1.72941e-08	1	0	0	1	1	0
AAACATGAATAATGTACAC	47	194	19	2649.64	5237693	149.09	93081770	3686	4.12766	0.0177383	0.0732175	2.08419	0.00139113	0.0395996	0.526028	2.656e-07	2.65609e-07	1	0	0	1	1	0
AAACATGACAACACAGTGTGCTTG	30	122	24	2649.64	5237693	149.09	93081770	2928	4.06667	0.0113223	0.046044	1.31068	0.00110506	0.0314562	0.654638	2.10981e-07	2.10988e-07	1	0	0	1	1	0
AAACATGATGAATCTACAACCAT	41	193	23	2649.64	5237693	149.09	93081770	4439	4.70732	0.0154738	0.0728401	2.07345	0.00167532	0.0476893	0.726194	3.19859e-07	3.19869e-07	1	0	0	1	1	0
AAACATGCACACAC	40	217	14	2649.64	5237693	149.09	93081770	3038	5.425	0.0150964	0.0818979	2.33128	0.00114657	0.032638	0.509424	2.18908e-07	2.18915e-07	1	0	0	1	1	0
AAACATGCAGTATCATAATAT	9	36	21	2649.64	5237693	149.09	93081770	756	4	0.00339669	0.0135868	0.386757	0.000285322	0.00812189	0.563418	5.44747e-08	5.44764e-08	1	0	0	1	1	0
AAACATGCCAGTACGTT	35	155	17	2649.64	5237693	149.09	93081770	2635	4.42857	0.0132093	0.0584985	1.6652	0.000994475	0.0283084	0.504968	1.89869e-07	1.89875e-07	1	0	0	1	1	0
AAACATGTAGCCAACTTTATTG	28	118	22	2649.64	5237693	149.09	93081770	2596	4.21429	0.0105675	0.0445344	1.2677	0.000979756	0.0278895	0.621868	1.87059e-07	1.87065e-07	1	0	0	1	1	0
AAACATGTAGCTATGCTAC	49	247	19	2649.64	5237693	149.09	93081770	4693	5.04082	0.0184931	0.0932202	2.65358	0.00177118	0.050418	0.642401	3.38161e-07	3.38172e-07	1	0	0	1	1	0
AAACATGTAGCTATGTAGCG	9	37	20	2649.64	5237693	149.09	93081770	740	4.11111	0.00339669	0.0139642	0.3975	0.000279283	0.00795	0.551494	5.33218e-08	5.33235e-08	1	0	0	1	1	0
AAACATGTCCG	13	52	11	2649.64	5237693	149.09	93081770	572	4	0.00490633	0.0196253	0.558649	0.000215878	0.00614513	0.295124	4.12163e-08	4.12176e-08	1	0	0	1	0	0
AAACATGTGCAATTTGATTTG	33	133	21	2649.64	5237693	149.09	93081770	2793	4.0303	0.0124545	0.0501955	1.42885	0.00105411	0.0300059	0.567686	2.01254e-07	2.0126e-07	1	0	0	1	1	0
AAACATGTGGCAG	14	73	13	2649.64	5237693	149.09	93081770	949	5.21429	0.00528374	0.0275509	0.784257	0.000358162	0.0101953	0.454663	6.83816e-08	6.83838e-08	1	0	0	1	0	0
AAACATGTGTAGTACCC	28	148	17	2649.64	5237693	149.09	93081770	2516	5.28571	0.0105675	0.0558566	1.59	0.000949563	0.02703	0.602704	1.81294e-07	1.813e-07	1	0	0	1	1	0
AAACATGTGTATCTTAC	49	263	17	2649.64	5237693	149.09	93081770	4471	5.36735	0.0184931	0.0992588	2.82547	0.0016874	0.048033	0.612012	3.22165e-07	3.22175e-07	1	0	0	1	1	0
AAACATGTTAGTCC	9	41	14	2649.64	5237693	149.09	93081770	574	4.55556	0.00339669	0.0154738	0.440473	0.000216633	0.00616662	0.42778	4.13604e-08	4.13617e-08	1	0	0	1	0	0
AAACATGTTAT	12	52	11	2649.64	5237693	149.09	93081770	572	4.33333	0.00452892	0.0196253	0.558649	0.000215878	0.00614513	0.319717	4.12163e-08	4.12176e-08	1	0	0	1	0	0
AAACATGTTCTCAC	1	4	14	2649.64	5237693	149.09	93081770	56	4	0.00037741	0.00150964	0.042973	2.11349e-05	0.000601622	0.375612	4.03516e-09	4.03529e-09	1	0	0	1	0	0
AAACATTACGTGTATACCTG	24	112	20	2649.64	5237693	149.09	93081770	2240	4.66667	0.00905783	0.0422699	1.20324	0.000845398	0.0240649	0.62602	1.61407e-07	1.61412e-07	1	0	0	1	1	0
AAACATTATCAGCC	46	242	14	2649.64	5237693	149.09	93081770	3388	5.26087	0.0173608	0.0913332	2.59986	0.00127866	0.0363981	0.494011	2.44127e-07	2.44135e-07	1	0	0	1	0	0
AAACATTATTATTATAG	31	130	17	2649.64	5237693	149.09	93081770	2210	4.19355	0.0116997	0.0490633	1.39662	0.000834076	0.0237426	0.47817	1.59245e-07	1.5925e-07	1	0	0	1	0	0
AAACATTCAGCGTTTAGAT	18	74	19	2649.64	5237693	149.09	93081770	1406	4.11111	0.00679338	0.0279283	0.795	0.000530638	0.015105	0.523919	1.01311e-07	1.01315e-07	1	0	0	1	1	0
AAACATTCATAAGTACACCG	38	179	20	2649.64	5237693	149.09	93081770	3580	4.71053	0.0143416	0.0675563	1.92304	0.00135113	0.0384608	0.631904	2.57962e-07	2.5797e-07	1	0	0	1	1	0
AAACATTCCCAGAAGTCCTAG	2	8	21	2649.64	5237693	149.09	93081770	168	4	0.00075482	0.00301928	0.0859459	6.34048e-05	0.00180486	0.563418	1.21055e-08	1.21059e-08	1	0	0	1	1	0
AAACATTGAGGTGC	12	49	14	2649.64	5237693	149.09	93081770	686	4.08333	0.00452892	0.0184931	0.526419	0.000258903	0.00736986	0.383437	4.94308e-08	4.94323e-08	1	0	0	1	0	0
AAACATTGCAGTATAAGATGG	47	211	21	2649.64	5237693	149.09	93081770	4431	4.48936	0.0177383	0.0796335	2.26682	0.0016723	0.0476033	0.632347	3.19282e-07	3.19292e-07	1	0	0	1	1	0
AAACATTGCGTTTATTTGGGGC	23	97	22	2649.64	5237693	149.09	93081770	2134	4.21739	0.00868042	0.0366087	1.04209	0.000805392	0.0229261	0.622326	1.53769e-07	1.53773e-07	1	0	0	1	1	0
AAACATTGTTGTT	14	72	13	2649.64	5237693	149.09	93081770	936	5.14286	0.00528374	0.0271735	0.773513	0.000353256	0.0100557	0.448435	6.74449e-08	6.7447e-08	1	0	0	1	0	0
AAACATTTACAGCTCTCGTCTG	42	187	22	2649.64	5237693	149.09	93081770	4114	4.45238	0.0158512	0.0705756	2.00899	0.00155266	0.0441977	0.657002	2.9644e-07	2.9645e-07	1	0	0	1	1	0
AAACATTTGTCTG	48	220	13	2649.64	5237693	149.09	93081770	2860	4.58333	0.0181157	0.0830301	2.36351	0.00107939	0.0307257	0.399647	2.06082e-07	2.06088e-07	1	0	0	1	0	0
AAACC	121	781	5	2649.64	5237693	149.09	93081770	3905	6.45455	0.0456666	0.294757	8.39047	0.00147379	0.0419524	0.216465	2.81381e-07	2.8139e-07	1	0	0	1	0	0
AAACCAACCAACCAACCCAC	14	57	20	2649.64	5237693	149.09	93081770	1140	4.07143	0.00528374	0.0215124	0.612365	0.000430247	0.0122473	0.546171	8.21444e-08	8.2147e-08	1	0	0	1	1	0
AAACCAACCC	3	13	10	2649.64	5237693	149.09	93081770	130	4.33333	0.00113223	0.00490633	0.139662	4.90633e-05	0.00139662	0.290652	9.36734e-09	9.36764e-09	1	0	0	1	0	0
AAACCAAGTAACACAGGG	13	53	18	2649.64	5237693	149.09	93081770	954	4.07692	0.00490633	0.0200027	0.569392	0.000360049	0.0102491	0.492217	6.87419e-08	6.87441e-08	1	0	0	1	0	0
AAACCAATCAAAGGATCACTC	63	329	21	2649.64	5237693	149.09	93081770	6909	5.22222	0.0237768	0.124168	3.53453	0.00260752	0.0742251	0.735574	4.97838e-07	4.97854e-07	1	0	0	1	1	0
AAACCAATCAACTAAC	11	47	16	2649.64	5237693	149.09	93081770	752	4.27273	0.00415151	0.0177383	0.504932	0.000283812	0.00807892	0.458539	5.41865e-08	5.41882e-08	1	0	0	1	0	0
AAACCAC	4	16	7	2649.64	5237693	149.09	93081770	112	4	0.00150964	0.00603856	0.171892	4.22699e-05	0.00120324	0.187806	8.07033e-09	8.07058e-09	1	0	0	1	0	0
AAACCACACAT	10	43	11	2649.64	5237693	149.09	93081770	473	4.3	0.0037741	0.0162286	0.461959	0.000178515	0.00508155	0.317258	3.40827e-08	3.40838e-08	1	0	0	1	0	0
AAACCACCCAC	1	5	11	2649.64	5237693	149.09	93081770	55	5	0.00037741	0.00188705	0.0537162	2.07575e-05	0.000590878	0.368905	3.96311e-09	3.96323e-09	1	0	0	1	0	0
AAACCACTCACAC	37	155	13	2649.64	5237693	149.09	93081770	2015	4.18919	0.0139642	0.0584985	1.6652	0.000760481	0.0216476	0.365279	1.45194e-07	1.45198e-07	1	0	0	1	0	0
AAACCACTCACCCAACAAC	1	4	19	2649.64	5237693	149.09	93081770	76	4	0.00037741	0.00150964	0.042973	2.86831e-05	0.000816486	0.509759	5.47629e-09	5.47647e-09	1	0	0	1	1	0
AAACCACTGCAGAATAGACCC	19	77	21	2649.64	5237693	149.09	93081770	1617	4.05263	0.00717079	0.0290606	0.82723	0.000610272	0.0173718	0.570831	1.16515e-07	1.16519e-07	1	0	0	1	1	0
AAACCAGCGTCACTGCGCTGTCTT	40	171	24	2649.64	5237693	149.09	93081770	4104	4.275	0.0150964	0.0645371	1.83709	0.00154889	0.0440903	0.688175	2.9572e-07	2.95729e-07	1	0	0	1	1	0
AAACCAGTAT	19	191	10	2649.64	5237693	149.09	93081770	1910	10.0526	0.00717079	0.0720853	2.05196	0.000720853	0.0205196	0.674266	1.37628e-07	1.37632e-07	1	0	0	1	1	0
AAACCC	1	4	6	2649.64	5237693	149.09	93081770	24	4	0.00037741	0.00150964	0.042973	9.05783e-06	0.000257838	0.160977	1.72936e-09	1.72941e-09	1	0	0	1	0	0
AAACCCATTCACTACACTAAAT	25	127	22	2649.64	5237693	149.09	93081770	2794	5.08	0.00943524	0.047931	1.36439	0.00105448	0.0300166	0.749614	2.01326e-07	2.01332e-07	1	0	0	1	1	0
AAACCCCAATAC	5	22	12	2649.64	5237693	149.09	93081770	264	4.4	0.00188705	0.00830301	0.236351	9.96362e-05	0.00283622	0.354149	1.90229e-08	1.90235e-08	1	0	0	1	0	0
AAACCGATATAGCAATATCACAAC	8	33	24	2649.64	5237693	149.09	93081770	792	4.125	0.00301928	0.0124545	0.354527	0.000298909	0.00850865	0.664028	5.70687e-08	5.70705e-08	1	0	0	1	1	0
AAACCGCGACACAC	4	16	14	2649.64	5237693	149.09	93081770	224	4	0.00150964	0.00603856	0.171892	8.45398e-05	0.00240649	0.375612	1.61407e-08	1.61412e-08	1	0	0	1	0	0
AAACCGCTCAGGGACAGTCTGTGC	36	152	24	2649.64	5237693	149.09	93081770	3648	4.22222	0.0135868	0.0573663	1.63297	0.00137679	0.0391913	0.679679	2.62862e-07	2.6287e-07	1	0	0	1	1	0
AAACCGCTGTAC	176	722	12	2649.64	5237693	149.09	93081770	8664	4.10227	0.0664241	0.27249	7.75662	0.00326988	0.0930795	0.330185	6.24297e-07	6.24317e-07	1	0	0	1	0	0
AAACCGTATAGCATCACATCC	10	44	21	2649.64	5237693	149.09	93081770	924	4.4	0.0037741	0.016606	0.472703	0.000348727	0.00992676	0.61976	6.65802e-08	6.65823e-08	1	0	0	1	1	0
AAACCT	3	12	6	2649.64	5237693	149.09	93081770	72	4	0.00113223	0.00452892	0.128919	2.71735e-05	0.000773513	0.160977	5.18807e-09	5.18823e-09	1	0	0	1	0	0
AAACG	33	166	5	2649.64	5237693	149.09	93081770	830	5.0303	0.0124545	0.06265	1.78338	0.00031325	0.00891689	0.1687	5.98069e-08	5.98088e-08	1	0	0	1	0	0
AAACGAAATTGTGTGTGTGAT	12	50	21	2649.64	5237693	149.09	93081770	1050	4.16667	0.00452892	0.0188705	0.537162	0.00039628	0.0112804	0.586894	7.56593e-08	7.56617e-08	1	0	0	1	1	0
AAACGAAGGGAATATAGTTAGG	19	79	22	2649.64	5237693	149.09	93081770	1738	4.15789	0.00717079	0.0298154	0.848716	0.000655938	0.0186718	0.613547	1.25234e-07	1.25238e-07	1	0	0	1	1	0
AAACGACACTATACACATTTC	22	121	21	2649.64	5237693	149.09	93081770	2541	5.5	0.00830301	0.0456666	1.29993	0.000958998	0.0272986	0.7747	1.83096e-07	1.83101e-07	1	0	0	1	1	0
AAACGACACTATACATATTTG	39	238	21	2649.64	5237693	149.09	93081770	4998	6.10256	0.014719	0.0898235	2.55689	0.00188629	0.0536947	0.859574	3.60138e-07	3.6015e-07	1	0	0	1	1	0
AAACGATATATTATCGTGCGTGTAC	9	37	25	2649.64	5237693	149.09	93081770	925	4.11111	0.00339669	0.0139642	0.3975	0.000349104	0.0099375	0.689367	6.66523e-08	6.66544e-08	1	0	0	1	1	0
AAACGCACTGTACC	1	4	14	2649.64	5237693	149.09	93081770	56	4	0.00037741	0.00150964	0.042973	2.11349e-05	0.000601622	0.375612	4.03516e-09	4.03529e-09	1	0	0	1	0	0
AAACGCAGCTGCTGACAGATACC	9	42	23	2649.64	5237693	149.09	93081770	966	4.66667	0.00339669	0.0158512	0.451216	0.000364578	0.010378	0.719923	6.96066e-08	6.96088e-08	1	0	0	1	1	0
AAACGCCGTGTACATATACAT	24	111	21	2649.64	5237693	149.09	93081770	2331	4.625	0.00905783	0.0418925	1.1925	0.000879742	0.0250425	0.651452	1.67964e-07	1.67969e-07	1	0	0	1	1	0
AAACGCGCCTACCTCAGAGTACAT	6	24	24	2649.64	5237693	149.09	93081770	576	4	0.00226446	0.00905783	0.257838	0.000217388	0.00618811	0.643906	4.15045e-08	4.15059e-08	1	0	0	1	1	0
AAACGCTACTCAACACCAGC	15	64	20	2649.64	5237693	149.09	93081770	1280	4.26667	0.00566115	0.0241542	0.687568	0.000483084	0.0137514	0.572361	9.22323e-08	9.22352e-08	1	0	0	1	1	0
AAACGCTGCTGATTGTCTTG	17	77	20	2649.64	5237693	149.09	93081770	1540	4.52941	0.00641597	0.0290606	0.82723	0.000581211	0.0165446	0.607608	1.10967e-07	1.10971e-07	1	0	0	1	1	0
AAACGGATAAACTGAGAAGG	23	98	20	2649.64	5237693	149.09	93081770	1960	4.26087	0.00868042	0.0369862	1.05284	0.000739723	0.0210568	0.571584	1.41231e-07	1.41235e-07	1	0	0	1	1	0
AAACGGGTGCCGTTAT	3	12	16	2649.64	5237693	149.09	93081770	192	4	0.00113223	0.00452892	0.128919	7.24627e-05	0.0020627	0.429271	1.38348e-08	1.38353e-08	1	0	0	1	0	0
AAACGGTAC	26	203	9	2649.64	5237693	149.09	93081770	1827	7.80769	0.00981265	0.0766142	2.18088	0.000689528	0.0196279	0.471321	1.31647e-07	1.31651e-07	1	0	0	1	0	0
AAACGGTACAGAGAAC	10	40	16	2649.64	5237693	149.09	93081770	640	4	0.0037741	0.0150964	0.42973	0.000241542	0.00687568	0.429271	4.61162e-08	4.61176e-08	1	0	0	1	0	0
AAACGGTACGGTATGTACAAT	3	13	21	2649.64	5237693	149.09	93081770	273	4.33333	0.00113223	0.00490633	0.139662	0.000103033	0.00293291	0.61037	1.96714e-08	1.9672e-08	1	0	0	1	1	0
AAACGGTGCGGACAAC	4	16	16	2649.64	5237693	149.09	93081770	256	4	0.00150964	0.00603856	0.171892	9.66169e-05	0.00275027	0.429271	1.84465e-08	1.8447e-08	1	0	0	1	0	0
AAACGGTGCGGACAAG	5	20	16	2649.64	5237693	149.09	93081770	320	4	0.00188705	0.0075482	0.214865	0.000120771	0.00343784	0.429271	2.30581e-08	2.30588e-08	1	0	0	1	0	0
AAACGGTGGTACCC	2	8	14	2649.64	5237693	149.09	93081770	112	4	0.00075482	0.00301928	0.0859459	4.22699e-05	0.00120324	0.375612	8.07033e-09	8.07058e-09	1	0	0	1	0	0
AAACGTAATATCT	22	95	13	2649.64	5237693	149.09	93081770	1235	4.31818	0.00830301	0.0358539	1.02061	0.000466101	0.0132679	0.376527	8.89898e-08	8.89926e-08	1	0	0	1	0	0
AAACGTCTGAAATGTCTTGATTCAG	12	48	25	2649.64	5237693	149.09	93081770	1200	4	0.00452892	0.0181157	0.515676	0.000452892	0.0128919	0.670736	8.64678e-08	8.64705e-08	1	0	0	1	1	0
AAACGTGATACACAGACAGTGTT	30	123	23	2649.64	5237693	149.09	93081770	2829	4.1	0.0113223	0.0464214	1.32142	0.00106769	0.0303926	0.632504	2.03848e-07	2.03854e-07	1	0	0	1	1	0
AAACGTGGCCCAAATTATTGAACT	22	89	24	2649.64	5237693	149.09	93081770	2136	4.04545	0.00830301	0.0335895	0.956149	0.000806147	0.0229476	0.651223	1.53913e-07	1.53918e-07	1	0	0	1	1	0
AAACGTGTGAAATGTGGGAGTTG	10	53	23	2649.64	5237693	149.09	93081770	1219	5.3	0.0037741	0.0200027	0.569392	0.000460062	0.013096	0.817627	8.78369e-08	8.78396e-08	1	0	0	1	1	0
AAACGTGTGTACGCTGTATCTTC	10	50	23	2649.64	5237693	149.09	93081770	1150	5	0.0037741	0.0188705	0.537162	0.000434021	0.0123547	0.771346	8.2865e-08	8.28676e-08	1	0	0	1	1	0
AAACGTGTGTGATAT	11	55	15	2649.64	5237693	149.09	93081770	825	5	0.00415151	0.0207575	0.590878	0.000311363	0.00886317	0.503052	5.94466e-08	5.94485e-08	1	0	0	1	1	0
AAACGTTATTCTGAAT	5	26	16	2649.64	5237693	149.09	93081770	416	5.2	0.00188705	0.00981265	0.279324	0.000157002	0.00446919	0.558052	2.99755e-08	2.99764e-08	1	0	0	1	1	0
AAACT	581	3909	5	2649.64	5237693	149.09	93081770	19545	6.72806	0.219275	1.47529	41.9953	0.00737647	0.209977	0.225637	1.40834e-06	1.40839e-06	1	0	0	1	0	0
AAACTAAACTGCACT	7	28	15	2649.64	5237693	149.09	93081770	420	4	0.00264187	0.0105675	0.300811	0.000158512	0.00451216	0.402441	3.02637e-08	3.02647e-08	1	0	0	1	0	0
AAACTAAAGTGATAGTGCAC	19	96	20	2649.64	5237693	149.09	93081770	1920	5.05263	0.00717079	0.0362313	1.03135	0.000724627	0.020627	0.677796	1.38348e-07	1.38353e-07	1	0	0	1	1	0
AAACTAACATAACTACAC	25	140	18	2649.64	5237693	149.09	93081770	2520	5.6	0.00943524	0.0528374	1.50405	0.000951073	0.027073	0.676102	1.81582e-07	1.81588e-07	1	0	0	1	1	0
AAACTAACATAATAAATATAT	10	52	21	2649.64	5237693	149.09	93081770	1092	5.2	0.0037741	0.0196253	0.558649	0.000412131	0.0117316	0.732443	7.86857e-08	7.86882e-08	1	0	0	1	1	0
AAACTAAGTG	2	11	10	2649.64	5237693	149.09	93081770	110	5.5	0.00075482	0.00415151	0.118176	4.15151e-05	0.00118176	0.368905	7.92621e-09	7.92646e-09	1	0	0	1	0	0
AAACTAATATAATAAATATAT	11	50	21	2649.64	5237693	149.09	93081770	1050	4.54545	0.00415151	0.0188705	0.537162	0.00039628	0.0112804	0.640248	7.56593e-08	7.56617e-08	1	0	0	1	1	0
AAACTACAATATTT	32	186	14	2649.64	5237693	149.09	93081770	2604	5.8125	0.0120771	0.0701982	1.99824	0.000982775	0.0279754	0.545811	1.87635e-07	1.87641e-07	1	0	0	1	1	0
AAACTACAC	122	634	9	2649.64	5237693	149.09	93081770	5706	5.19672	0.046044	0.239278	6.81122	0.0021535	0.0613009	0.313706	4.11154e-07	4.11167e-07	1	0	0	1	0	0
AAACTACACGGTGTCTCACACCAAC	32	133	25	2649.64	5237693	149.09	93081770	3325	4.15625	0.0120771	0.0501955	1.42885	0.00125489	0.0357213	0.696936	2.39588e-07	2.39595e-07	1	0	0	1	1	0
AAACTACACTT	21	116	11	2649.64	5237693	149.09	93081770	1276	5.52381	0.0079256	0.0437795	1.24622	0.000481575	0.0137084	0.407552	9.19441e-08	9.1947e-08	1	0	0	1	0	0
AAACTACATACTTGAACCC	48	192	19	2649.64	5237693	149.09	93081770	3648	4	0.0181157	0.0724627	2.0627	0.00137679	0.0391913	0.509759	2.62862e-07	2.6287e-07	1	0	0	1	1	0
AAACTACATC	5	20	10	2649.64	5237693	149.09	93081770	200	4	0.00188705	0.0075482	0.214865	7.5482e-05	0.00214865	0.268294	1.44113e-08	1.44118e-08	1	0	0	1	0	0
AAACTACATCAAGTAACCCACATAC	72	310	25	2649.64	5237693	149.09	93081770	7750	4.30556	0.0271735	0.116997	3.33041	0.00292493	0.0832601	0.721973	5.58438e-07	5.58455e-07	1	0	0	1	1	0
AAACTACC	22	148	8	2649.64	5237693	149.09	93081770	1184	6.72727	0.00830301	0.0558566	1.59	0.000446853	0.01272	0.360978	8.53149e-08	8.53176e-08	1	0	0	1	0	0
AAACTACGATAT	5	20	12	2649.64	5237693	149.09	93081770	240	4	0.00188705	0.0075482	0.214865	9.05783e-05	0.00257838	0.321953	1.72936e-08	1.72941e-08	1	0	0	1	0	0
AAACTACGGAC	27	143	11	2649.64	5237693	149.09	93081770	1573	5.2963	0.0101901	0.0539696	1.53628	0.000593666	0.0168991	0.390766	1.13345e-07	1.13348e-07	1	0	0	1	0	0
AAACTACGGTGGTCAGTATGCACC	91	394	24	2649.64	5237693	149.09	93081770	9456	4.32967	0.0343443	0.148699	4.23284	0.00356879	0.101588	0.696976	6.81366e-07	6.81388e-07	1	0	0	1	1	0
AAACTACGGTGGTCAGTGTGCACC	27	108	24	2649.64	5237693	149.09	93081770	2592	4	0.0101901	0.0407603	1.16027	0.000978246	0.0278465	0.643906	1.8677e-07	1.86776e-07	1	0	0	1	1	0
AAACTATACACAGTTCC	43	186	17	2649.64	5237693	149.09	93081770	3162	4.32558	0.0162286	0.0701982	1.99824	0.00119337	0.0339701	0.493225	2.27843e-07	2.2785e-07	1	0	0	1	0	0
AAACTATAGCATATATAC	27	152	18	2649.64	5237693	149.09	93081770	2736	5.62963	0.0101901	0.0573663	1.63297	0.00103259	0.0293935	0.679679	1.97147e-07	1.97153e-07	1	0	0	1	1	0
AAACTATAGT	28	144	10	2649.64	5237693	149.09	93081770	1440	5.14286	0.0105675	0.054347	1.54703	0.00054347	0.0154703	0.34495	1.03761e-07	1.03765e-07	1	0	0	1	0	0
AAACTATAGTAGAAATGTACAGT	1	5	23	2649.64	5237693	149.09	93081770	115	5	0.00037741	0.00188705	0.0537162	4.34021e-05	0.00123547	0.771346	8.2865e-09	8.28676e-09	1	0	0	1	1	0
AAACTATCTATATCCTGCACAACAT	15	60	25	2649.64	5237693	149.09	93081770	1500	4	0.00566115	0.0226446	0.644595	0.000566115	0.0161149	0.670736	1.08085e-07	1.08088e-07	1	0	0	1	1	0
AAACTATGATAT	13	61	12	2649.64	5237693	149.09	93081770	732	4.69231	0.00490633	0.023022	0.655338	0.000276264	0.00786405	0.377676	5.27453e-08	5.2747e-08	1	0	0	1	0	0
AAACTATTACACAATCTG	22	88	18	2649.64	5237693	149.09	93081770	1584	4	0.00830301	0.0332121	0.945405	0.000597817	0.0170173	0.48293	1.14137e-07	1.14141e-07	1	0	0	1	0	0
AAACTC	16	77	6	2649.64	5237693	149.09	93081770	462	4.8125	0.00603856	0.0290606	0.82723	0.000174363	0.00496338	0.193675	3.32901e-08	3.32912e-08	1	0	0	1	0	0
AAACTCAACT	6	30	10	2649.64	5237693	149.09	93081770	300	5	0.00226446	0.0113223	0.322297	0.000113223	0.00322297	0.335368	2.16169e-08	2.16176e-08	1	0	0	1	0	0
AAACTCCGTACCT	24	119	13	2649.64	5237693	149.09	93081770	1547	4.95833	0.00905783	0.0449118	1.27845	0.000583853	0.0166198	0.432345	1.11471e-07	1.11475e-07	1	0	0	1	0	0
AAACTCCTCCACTG	10	59	14	2649.64	5237693	149.09	93081770	826	5.9	0.0037741	0.0222672	0.633851	0.00031174	0.00887392	0.554028	5.95187e-08	5.95205e-08	1	0	0	1	1	0
AAACTCG	9	38	7	2649.64	5237693	149.09	93081770	266	4.22222	0.00339669	0.0143416	0.408243	0.000100391	0.0028577	0.19824	1.9167e-08	1.91676e-08	1	0	0	1	0	0
AAACTGAAGGTATAATT	16	87	17	2649.64	5237693	149.09	93081770	1479	5.4375	0.00603856	0.0328346	0.934662	0.000558189	0.0158893	0.620011	1.06572e-07	1.06575e-07	1	0	0	1	1	0
AAACTGACACAACTCGCACGC	25	111	21	2649.64	5237693	149.09	93081770	2331	4.44	0.00943524	0.0418925	1.1925	0.000879742	0.0250425	0.625394	1.67964e-07	1.67969e-07	1	0	0	1	1	0
AAACTGACAGTAGTGTATC	47	191	19	2649.64	5237693	149.09	93081770	3629	4.06383	0.0177383	0.0720853	2.05196	0.00136962	0.0389872	0.517894	2.61493e-07	2.61501e-07	1	0	0	1	1	0
AAACTGAGTAATGTGCTTATAGAGG	31	140	25	2649.64	5237693	149.09	93081770	3500	4.51613	0.0116997	0.0528374	1.50405	0.00132093	0.0376013	0.757282	2.52198e-07	2.52206e-07	1	0	0	1	1	0
AAACTGATAACTGAACT	1	4	17	2649.64	5237693	149.09	93081770	68	4	0.00037741	0.00150964	0.042973	2.56639e-05	0.00073054	0.4561	4.89984e-09	4.9e-09	1	0	0	1	0	0
AAACTGATTGATTTGACCTTAATT	23	131	24	2649.64	5237693	149.09	93081770	3144	5.69565	0.00868042	0.0494407	1.40736	0.00118658	0.0337768	0.916867	2.26546e-07	2.26553e-07	1	0	0	1	1	0
AAACTGCAACTTTATAGTAACAAC	51	229	24	2649.64	5237693	149.09	93081770	5496	4.4902	0.0192479	0.0864268	2.4602	0.00207424	0.0590449	0.722816	3.96022e-07	3.96035e-07	1	0	0	1	1	0
AAACTGCAC	18	82	9	2649.64	5237693	149.09	93081770	738	4.55556	0.00679338	0.0309476	0.880946	0.000278528	0.00792851	0.275002	5.31777e-08	5.31794e-08	1	0	0	1	0	0
AAACTGCACT	16	74	10	2649.64	5237693	149.09	93081770	740	4.625	0.00603856	0.0279283	0.795	0.000279283	0.00795	0.310215	5.33218e-08	5.33235e-08	1	0	0	1	0	0
AAACTGCACTTGCTCT	50	291	16	2649.64	5237693	149.09	93081770	4656	5.82	0.0188705	0.109826	3.12628	0.00175722	0.0500205	0.624589	3.35495e-07	3.35506e-07	1	0	0	1	1	0
AAACTGCCCTCGACTGGATACACT	41	170	24	2649.64	5237693	149.09	93081770	4080	4.14634	0.0154738	0.0641597	1.82635	0.00153983	0.0438324	0.667464	2.9399e-07	2.94e-07	1	0	0	1	1	0
AAACTGCGCACTACTCC	13	53	17	2649.64	5237693	149.09	93081770	901	4.07692	0.00490633	0.0200027	0.569392	0.000340046	0.00967966	0.464872	6.49229e-08	6.4925e-08	1	0	0	1	0	0
AAACTGCTAACTGAACT	58	342	17	2649.64	5237693	149.09	93081770	5814	5.89655	0.0218898	0.129074	3.67419	0.00219426	0.0624612	0.672355	4.18936e-07	4.1895e-07	1	0	0	1	1	0
AAACTGCTGTACCGTATGCCATAC	38	165	24	2649.64	5237693	149.09	93081770	3960	4.34211	0.0143416	0.0622726	1.77263	0.00149454	0.0425432	0.698977	2.85344e-07	2.85353e-07	1	0	0	1	1	0
AAACTGCTTTACTT	18	72	14	2649.64	5237693	149.09	93081770	1008	4	0.00679338	0.0271735	0.773513	0.000380429	0.0108292	0.375612	7.26329e-08	7.26352e-08	1	0	0	1	0	0
AAACTGGGAGTACATTGATATAG	47	188	23	2649.64	5237693	149.09	93081770	4324	4	0.0177383	0.070953	2.01973	0.00163192	0.0464538	0.617077	3.11572e-07	3.11582e-07	1	0	0	1	1	0
AAACTGT	15	67	7	2649.64	5237693	149.09	93081770	469	4.46667	0.00566115	0.0252865	0.719797	0.000177005	0.00503858	0.209717	3.37945e-08	3.37956e-08	1	0	0	1	0	0
AAACTGTAAC	45	388	10	2649.64	5237693	149.09	93081770	3880	8.62222	0.0169834	0.146435	4.16838	0.00146435	0.0416838	0.578323	2.79579e-07	2.79588e-07	1	0	0	1	1	0
AAACTGTAACACTACGTGTATTAC	7	34	24	2649.64	5237693	149.09	93081770	816	4.85714	0.00264187	0.0128319	0.36527	0.000307966	0.00876649	0.781886	5.87981e-08	5.88e-08	1	0	0	1	1	0
AAACTGTAC	123	579	9	2649.64	5237693	149.09	93081770	5211	4.70732	0.0464214	0.21852	6.22034	0.00196668	0.055983	0.284163	3.75486e-07	3.75498e-07	1	0	0	1	0	0
AAACTGTACACATAC	89	396	15	2649.64	5237693	149.09	93081770	5940	4.44944	0.0335895	0.149454	4.25432	0.00224181	0.0638149	0.44766	4.28016e-07	4.28029e-07	1	0	0	1	0	0
AAACTGTACAT	53	294	11	2649.64	5237693	149.09	93081770	3234	5.54717	0.0200027	0.110958	3.15851	0.00122054	0.0347436	0.409275	2.33031e-07	2.33038e-07	1	0	0	1	0	0
AAACTGTACC	4	17	10	2649.64	5237693	149.09	93081770	170	4.25	0.00150964	0.00641597	0.182635	6.41597e-05	0.00182635	0.285063	1.22496e-08	1.225e-08	1	0	0	1	0	0
AAACTGTACCACAGTAGC	14	71	18	2649.64	5237693	149.09	93081770	1278	5.07143	0.00528374	0.0267961	0.76277	0.00048233	0.0137299	0.612286	9.20882e-08	9.20911e-08	1	0	0	1	1	0
AAACTGTACTCCATTACGC	13	54	19	2649.64	5237693	149.09	93081770	1026	4.15385	0.00490633	0.0203801	0.580135	0.000387222	0.0110226	0.529365	7.393e-08	7.39323e-08	1	0	0	1	1	0
AAACTGTCACTCTGTGTACCATAT	1	4	24	2649.64	5237693	149.09	93081770	96	4	0.00037741	0.00150964	0.042973	3.62313e-05	0.00103135	0.643906	6.91742e-09	6.91764e-09	1	0	0	1	1	0
AAACTGTCCACAGTATCGTT	23	103	20	2649.64	5237693	149.09	93081770	2060	4.47826	0.00868042	0.0388732	1.10655	0.000777464	0.0221311	0.600746	1.48436e-07	1.48441e-07	1	0	0	1	1	0
AAACTGTCGATATACAGTCAC	27	133	21	2649.64	5237693	149.09	93081770	2793	4.92593	0.0101901	0.0501955	1.42885	0.00105411	0.0300059	0.693839	2.01254e-07	2.0126e-07	1	0	0	1	1	0
AAACTGTGGCAAATACACGCTATTG	36	150	25	2649.64	5237693	149.09	93081770	3750	4.16667	0.0135868	0.0566115	1.61149	0.00141529	0.0402872	0.698683	2.70212e-07	2.7022e-07	1	0	0	1	1	0
AAACTGTGTCTTCAC	8	40	15	2649.64	5237693	149.09	93081770	600	5	0.00301928	0.0150964	0.42973	0.000226446	0.00644595	0.503052	4.32339e-08	4.32353e-08	1	0	0	1	1	0
AAACTGTGTGTACTGTACAT	34	138	20	2649.64	5237693	149.09	93081770	2760	4.05882	0.0128319	0.0520825	1.48257	0.00104165	0.0296513	0.54448	1.98876e-07	1.98882e-07	1	0	0	1	1	0
AAACTGTTAACATTGGACTG	19	94	20	2649.64	5237693	149.09	93081770	1880	4.94737	0.00717079	0.0354765	1.00986	0.00070953	0.0201973	0.663675	1.35466e-07	1.3547e-07	1	0	0	1	1	0
AAACTGTTCATATAAC	44	249	16	2649.64	5237693	149.09	93081770	3984	5.65909	0.016606	0.093975	2.67507	0.0015036	0.0428011	0.607321	2.87073e-07	2.87082e-07	1	0	0	1	1	0
AAACTGTTGATGTCCG	93	431	16	2649.64	5237693	149.09	93081770	6896	4.63441	0.0350991	0.162664	4.63034	0.00260262	0.0740854	0.497354	4.96902e-07	4.96917e-07	1	0	0	1	0	0
AAACTTAAGCGCGTGAG	16	78	17	2649.64	5237693	149.09	93081770	1326	4.875	0.00603856	0.029438	0.837973	0.000500445	0.0142455	0.555872	9.55469e-08	9.55499e-08	1	0	0	1	1	0
AAACTTAGTGATCTAACATTC	48	196	21	2649.64	5237693	149.09	93081770	4116	4.08333	0.0181157	0.0739723	2.10568	0.00155342	0.0442192	0.575156	2.96585e-07	2.96594e-07	1	0	0	1	1	0
AAACTTATATAC	11	56	12	2649.64	5237693	149.09	93081770	672	5.09091	0.00415151	0.0211349	0.601622	0.000253619	0.00721946	0.409759	4.8422e-08	4.84235e-08	1	0	0	1	0	0
AAACTTATCAATGTTCTGTGACAG	11	61	24	2649.64	5237693	149.09	93081770	1464	5.54545	0.00415151	0.023022	0.655338	0.000552528	0.0157281	0.892688	1.05491e-07	1.05494e-07	1	0	0	1	1	0
AAACTTATTAGTTAGT	1	6	16	2649.64	5237693	149.09	93081770	96	6	0.00037741	0.00226446	0.0644595	3.62313e-05	0.00103135	0.643906	6.91742e-09	6.91764e-09	1	0	0	1	1	0
AAACTTATTTATTT	32	181	14	2649.64	5237693	149.09	93081770	2534	5.65625	0.0120771	0.0683112	1.94453	0.000956356	0.0272234	0.531139	1.82591e-07	1.82597e-07	1	0	0	1	1	0
AAACTTCACATCATTATTAACCT	11	45	23	2649.64	5237693	149.09	93081770	1035	4.09091	0.00415151	0.0169834	0.483446	0.000390619	0.0111193	0.631101	7.45785e-08	7.45808e-08	1	0	0	1	1	0
AAACTTCACCACTGCACTTCCTC	19	78	23	2649.64	5237693	149.09	93081770	1794	4.10526	0.00717079	0.029438	0.837973	0.000677073	0.0192734	0.633316	1.29269e-07	1.29273e-07	1	0	0	1	1	0
AAACTTCACT	1	5	10	2649.64	5237693	149.09	93081770	50	5	0.00037741	0.00188705	0.0537162	1.88705e-05	0.000537162	0.335368	3.60282e-09	3.60294e-09	1	0	0	1	0	0
AAACTTCGTTAAGTAACACAATT	6	29	23	2649.64	5237693	149.09	93081770	667	4.83333	0.00226446	0.0109449	0.311554	0.000251732	0.00716574	0.745635	4.80617e-08	4.80632e-08	1	0	0	1	1	0
AAACTTG	18	72	7	2649.64	5237693	149.09	93081770	504	4	0.00679338	0.0271735	0.773513	0.000190215	0.00541459	0.187806	3.63165e-08	3.63176e-08	1	0	0	1	0	0
AAACTTGATCTGTGTGGGTGTG	4	16	22	2649.64	5237693	149.09	93081770	352	4	0.00150964	0.00603856	0.171892	0.000132848	0.00378162	0.590248	2.53639e-08	2.53647e-08	1	0	0	1	1	0
AAACTTGCAACCAACAGAATATCT	26	115	24	2649.64	5237693	149.09	93081770	2760	4.42308	0.00981265	0.0434021	1.23547	0.00104165	0.0296513	0.712012	1.98876e-07	1.98882e-07	1	0	0	1	1	0
AAACTTT	13	52	7	2649.64	5237693	149.09	93081770	364	4	0.00490633	0.0196253	0.558649	0.000137377	0.00391054	0.187806	2.62286e-08	2.62294e-08	1	0	0	1	0	0
AAACTTTAACTT	1	5	12	2649.64	5237693	149.09	93081770	60	5	0.00037741	0.00188705	0.0537162	2.26446e-05	0.000644595	0.402441	4.32339e-09	4.32353e-09	1	0	0	1	0	0
AAACTTTAATG	9	38	11	2649.64	5237693	149.09	93081770	418	4.22222	0.00339669	0.0143416	0.408243	0.000157757	0.00449068	0.31152	3.01196e-08	3.01206e-08	1	0	0	1	0	0
AAACTTTACATG	14	71	12	2649.64	5237693	149.09	93081770	852	5.07143	0.00528374	0.0267961	0.76277	0.000321553	0.00915324	0.408191	6.13921e-08	6.13941e-08	1	0	0	1	0	0
AAAG	7359	58267	4	2649.64	5237693	149.09	93081770	233068	7.91779	2.77736	21.9905	625.976	0.0879621	2.50391	0.21243	1.67941e-05	1.67946e-05	1	0	0	0	0	0
AAAGAACCGCTGATCT	11	46	16	2649.64	5237693	149.09	93081770	736	4.18182	0.00415151	0.0173608	0.494189	0.000277774	0.00790703	0.448783	5.30336e-08	5.30353e-08	1	0	0	1	0	0
AAAGAACGATGCTAC	1	4	15	2649.64	5237693	149.09	93081770	60	4	0.00037741	0.00150964	0.042973	2.26446e-05	0.000644595	0.402441	4.32339e-09	4.32353e-09	1	0	0	1	0	0
AAAGAACGGTCCACTCATGTTCT	33	146	23	2649.64	5237693	149.09	93081770	3358	4.42424	0.0124545	0.0551018	1.56851	0.00126734	0.0360758	0.682524	2.41966e-07	2.41973e-07	1	0	0	1	1	0
AAAGAACTGTGTTCAGCAACACATT	24	112	25	2649.64	5237693	149.09	93081770	2800	4.66667	0.00905783	0.0422699	1.20324	0.00105675	0.0300811	0.782525	2.01758e-07	2.01765e-07	1	0	0	1	1	0
AAAGAATGTATACCCCTAACTTAAC	10	49	25	2649.64	5237693	149.09	93081770	1225	4.9	0.0037741	0.0184931	0.526419	0.000462327	0.0131605	0.821651	8.82692e-08	8.8272e-08	1	0	0	1	1	0
AAAGAC	3	12	6	2649.64	5237693	149.09	93081770	72	4	0.00113223	0.00452892	0.128919	2.71735e-05	0.000773513	0.160977	5.18807e-09	5.18823e-09	1	0	0	1	0	0
AAAGACAGACAGACAG	21	88	16	2649.64	5237693	149.09	93081770	1408	4.19048	0.0079256	0.0332121	0.945405	0.000531393	0.0151265	0.449712	1.01456e-07	1.01459e-07	1	0	0	1	0	0
AAAGACAGACAGACAGAC	15	70	18	2649.64	5237693	149.09	93081770	1260	4.66667	0.00566115	0.0264187	0.752027	0.000475536	0.0135365	0.563418	9.07912e-08	9.07941e-08	1	0	0	1	1	0
AAAGACAGACGGACAG	7	31	16	2649.64	5237693	149.09	93081770	496	4.42857	0.00264187	0.0116997	0.333041	0.000187195	0.00532865	0.475264	3.574e-08	3.57412e-08	1	0	0	1	0	0
AAAGACGAGAT	1	4	11	2649.64	5237693	149.09	93081770	44	4	0.00037741	0.00150964	0.042973	1.6606e-05	0.000472703	0.295124	3.17049e-09	3.17059e-09	1	0	0	1	0	0
AAAGACTACTGTCAGCAGTAT	46	224	21	2649.64	5237693	149.09	93081770	4704	4.86957	0.0173608	0.0845398	2.40649	0.00177534	0.0505362	0.6859	3.38954e-07	3.38964e-07	1	0	0	1	1	0
AAAGAG	10	63	6	2649.64	5237693	149.09	93081770	378	6.3	0.0037741	0.0237768	0.676824	0.000142661	0.00406095	0.253538	2.72374e-08	2.72382e-08	1	0	0	1	0	0
AAAGAGACACAGGGGAAC	22	110	18	2649.64	5237693	149.09	93081770	1980	5	0.00830301	0.0415151	1.18176	0.000747271	0.0212716	0.603662	1.42672e-07	1.42676e-07	1	0	0	1	1	0
AAAGAGATCTCTCCCTGTAC	2	8	20	2649.64	5237693	149.09	93081770	160	4	0.00075482	0.00301928	0.0859459	6.03856e-05	0.00171892	0.536589	1.1529e-08	1.15294e-08	1	0	0	1	1	0
AAAGAGGAGGAAGAAGAG	6	26	18	2649.64	5237693	149.09	93081770	468	4.33333	0.00226446	0.00981265	0.279324	0.000176628	0.00502784	0.523174	3.37224e-08	3.37235e-08	1	0	0	1	1	0
AAAGAGTACGTTCTGGAT	17	70	18	2649.64	5237693	149.09	93081770	1260	4.11765	0.00641597	0.0264187	0.752027	0.000475536	0.0135365	0.497134	9.07912e-08	9.07941e-08	1	0	0	1	0	0
AAAGAGTC	8	52	8	2649.64	5237693	149.09	93081770	416	6.5	0.00301928	0.0196253	0.558649	0.000157002	0.00446919	0.348783	2.99755e-08	2.99764e-08	1	0	0	1	0	0
AAAGAGTGAGTGAGTGAGTG	1	4	20	2649.64	5237693	149.09	93081770	80	4	0.00037741	0.00150964	0.042973	3.01928e-05	0.000859459	0.536589	5.76452e-09	5.7647e-09	1	0	0	1	1	0
AAAGAT	31	160	6	2649.64	5237693	149.09	93081770	960	5.16129	0.0116997	0.0603856	1.71892	0.000362313	0.0103135	0.207712	6.91742e-08	6.91764e-08	1	0	0	1	0	0
AAAGATACAACAGCCAATGT	34	136	20	2649.64	5237693	149.09	93081770	2720	4	0.0128319	0.0513277	1.46108	0.00102655	0.0292216	0.536589	1.95994e-07	1.96e-07	1	0	0	1	1	0
AAAGATACAATAGCCAATGT	175	719	20	2649.64	5237693	149.09	93081770	14380	4.10857	0.0660467	0.271358	7.72439	0.00542715	0.154488	0.551153	1.03617e-06	1.03621e-06	1	0	0	1	1	0
AAAGATACTCTGCAGCATATAGCAC	58	258	25	2649.64	5237693	149.09	93081770	6450	4.44828	0.0218898	0.0973717	2.77176	0.00243429	0.0692939	0.745904	4.64764e-07	4.64779e-07	1	0	0	1	1	0
AAAGATAGAAATATATCACAT	14	62	21	2649.64	5237693	149.09	93081770	1302	4.42857	0.00528374	0.0233994	0.666081	0.000491388	0.0139877	0.623784	9.38175e-08	9.38205e-08	1	0	0	1	1	0
AAAGATATATTAC	12	59	13	2649.64	5237693	149.09	93081770	767	4.91667	0.00452892	0.0222672	0.633851	0.000289473	0.00824007	0.428712	5.52673e-08	5.52691e-08	1	0	0	1	0	0
AAAGATCCAGATATAT	20	87	16	2649.64	5237693	149.09	93081770	1392	4.35	0.0075482	0.0328346	0.934662	0.000525354	0.0149546	0.466832	1.00303e-07	1.00306e-07	1	0	0	1	0	0
AAAGATGT	3	12	8	2649.64	5237693	149.09	93081770	96	4	0.00113223	0.00452892	0.128919	3.62313e-05	0.00103135	0.214635	6.91742e-09	6.91764e-09	1	0	0	1	0	0
AAAGC	110	729	5	2649.64	5237693	149.09	93081770	3645	6.62727	0.0415151	0.275132	7.83182	0.00137566	0.0391591	0.222257	2.62646e-07	2.62654e-07	1	0	0	1	0	0
AAAGCAAAGT	13	84	10	2649.64	5237693	149.09	93081770	840	6.46154	0.00490633	0.0317024	0.902432	0.000317024	0.00902432	0.433399	6.05274e-08	6.05294e-08	1	0	0	1	0	0
AAAGCAAATGCTGAGATGGTTCCC	23	97	24	2649.64	5237693	149.09	93081770	2328	4.21739	0.00868042	0.0366087	1.04209	0.00087861	0.0250103	0.678901	1.67748e-07	1.67753e-07	1	0	0	1	1	0
AAAGCAACAGTGTCAGTATT	17	77	20	2649.64	5237693	149.09	93081770	1540	4.52941	0.00641597	0.0290606	0.82723	0.000581211	0.0165446	0.607608	1.10967e-07	1.10971e-07	1	0	0	1	1	0
AAAGCAAGC	60	316	9	2649.64	5237693	149.09	93081770	2844	5.26667	0.0226446	0.119261	3.39486	0.00107335	0.0305538	0.317929	2.04929e-07	2.04935e-07	1	0	0	1	0	0
AAAGCAAGTAAG	3	12	12	2649.64	5237693	149.09	93081770	144	4	0.00113223	0.00452892	0.128919	5.4347e-05	0.00154703	0.321953	1.03761e-08	1.03765e-08	1	0	0	1	0	0
AAAGCAATAATTACACTAATT	12	49	21	2649.64	5237693	149.09	93081770	1029	4.08333	0.00452892	0.0184931	0.526419	0.000388355	0.0110548	0.575156	7.41461e-08	7.41485e-08	1	0	0	1	1	0
AAAGCAATGC	1	4	10	2649.64	5237693	149.09	93081770	40	4	0.00037741	0.00150964	0.042973	1.50964e-05	0.00042973	0.268294	2.88226e-09	2.88235e-09	1	0	0	1	0	0
AAAGCAATTAGATGTAAAGGT	23	101	21	2649.64	5237693	149.09	93081770	2121	4.3913	0.00868042	0.0381184	1.08507	0.000800486	0.0227864	0.618535	1.52832e-07	1.52837e-07	1	0	0	1	1	0
AAAGCACGCTACAACC	21	87	16	2649.64	5237693	149.09	93081770	1392	4.14286	0.0079256	0.0328346	0.934662	0.000525354	0.0149546	0.444602	1.00303e-07	1.00306e-07	1	0	0	1	0	0
AAAGCACTCTTCTACCTACAG	18	91	21	2649.64	5237693	149.09	93081770	1911	5.05556	0.00679338	0.0343443	0.977635	0.00072123	0.0205303	0.712098	1.377e-07	1.37704e-07	1	0	0	1	1	0
AAAGCAGAATGCAC	12	63	14	2649.64	5237693	149.09	93081770	882	5.25	0.00452892	0.0237768	0.676824	0.000332875	0.00947554	0.492991	6.35538e-08	6.35558e-08	1	0	0	1	0	0
AAAGCAGAGAGAGTGCTAGTGT	17	69	22	2649.64	5237693	149.09	93081770	1518	4.05882	0.00641597	0.0260413	0.741284	0.000572908	0.0163082	0.598928	1.09382e-07	1.09385e-07	1	0	0	1	1	0
AAAGCAGGT	1	4	9	2649.64	5237693	149.09	93081770	36	4	0.00037741	0.00150964	0.042973	1.35868e-05	0.000386757	0.241465	2.59403e-09	2.59412e-09	1	0	0	1	0	0
AAAGCATAAGTT	15	79	12	2649.64	5237693	149.09	93081770	948	5.26667	0.00566115	0.0298154	0.848716	0.000357784	0.0101846	0.423905	6.83096e-08	6.83117e-08	1	0	0	1	0	0
AAAGCC	298	3791	6	2649.64	5237693	149.09	93081770	22746	12.7215	0.112468	1.43076	40.7276	0.00858456	0.244366	0.511965	1.639e-06	1.63905e-06	1	0	0	1	1	0
AAAGCCAAGC	108	455	10	2649.64	5237693	149.09	93081770	4550	4.21296	0.0407603	0.171721	4.88818	0.00171721	0.0488818	0.282579	3.27857e-07	3.27867e-07	1	0	0	1	0	0
AAAGCCACAG	1	4	10	2649.64	5237693	149.09	93081770	40	4	0.00037741	0.00150964	0.042973	1.50964e-05	0.00042973	0.268294	2.88226e-09	2.88235e-09	1	0	0	1	0	0
AAAGCCCTG	2	15	9	2649.64	5237693	149.09	93081770	135	7.5	0.00075482	0.00566115	0.161149	5.09503e-05	0.00145034	0.452747	9.72763e-09	9.72793e-09	1	0	0	1	0	0
AAAGCCTAAGCC	78	495	12	2649.64	5237693	149.09	93081770	5940	6.34615	0.029438	0.186818	5.3179	0.00224181	0.0638149	0.510791	4.28016e-07	4.28029e-07	1	0	0	1	1	0
AAAGCGAAGC	22	101	10	2649.64	5237693	149.09	93081770	1010	4.59091	0.00830301	0.0381184	1.08507	0.000381184	0.0108507	0.307929	7.27771e-08	7.27794e-08	1	0	0	1	0	0
AAAGCGCTGTATGCTGTACTGTAT	9	38	24	2649.64	5237693	149.09	93081770	912	4.22222	0.00339669	0.0143416	0.408243	0.000344198	0.00979784	0.679679	6.57155e-08	6.57176e-08	1	0	0	1	1	0
AAAGCGTACATACTGT	46	186	16	2649.64	5237693	149.09	93081770	2976	4.04348	0.0173608	0.0701982	1.99824	0.00112317	0.0319719	0.433937	2.1444e-07	2.14447e-07	1	0	0	1	0	0
AAAGCGTGTTCC	38	201	12	2649.64	5237693	149.09	93081770	2412	5.28947	0.0143416	0.0758594	2.15939	0.000910312	0.0259127	0.425741	1.738e-07	1.73806e-07	1	0	0	1	0	0
AAAGCTACAT	4	19	10	2649.64	5237693	149.09	93081770	190	4.75	0.00150964	0.00717079	0.204122	7.17079e-05	0.00204122	0.3186	1.36907e-08	1.36912e-08	1	0	0	1	0	0
AAAGCTACATGCTCGACTCAC	46	240	21	2649.64	5237693	149.09	93081770	5040	5.21739	0.0173608	0.0905783	2.57838	0.00190215	0.0541459	0.734893	3.63165e-07	3.63176e-07	1	0	0	1	1	0
AAAGCTACTATATAC	38	291	15	2649.64	5237693	149.09	93081770	4365	7.65789	0.0143416	0.109826	3.12628	0.00164739	0.0468943	0.770464	3.14527e-07	3.14537e-07	1	0	0	1	1	0
AAAGCTCGGTACATACATCACGT	38	153	23	2649.64	5237693	149.09	93081770	3519	4.02632	0.0143416	0.0577437	1.64372	0.0013281	0.0378055	0.621137	2.53567e-07	2.53575e-07	1	0	0	1	1	0
AAAGCTGGAACT	11	47	12	2649.64	5237693	149.09	93081770	564	4.27273	0.00415151	0.0177383	0.504932	0.000212859	0.00605919	0.343905	4.06399e-08	4.06411e-08	1	0	0	1	0	0
AAAGCTGGT	1	4	9	2649.64	5237693	149.09	93081770	36	4	0.00037741	0.00150964	0.042973	1.35868e-05	0.000386757	0.241465	2.59403e-09	2.59412e-09	1	0	0	1	0	0
AAAGG	75	459	5	2649.64	5237693	149.09	93081770	2295	6.12	0.0283057	0.173231	4.93115	0.000866155	0.0246557	0.205245	1.6537e-07	1.65375e-07	1	0	0	1	0	0
AAAGGAAG	41	199	8	2649.64	5237693	149.09	93081770	1592	4.85366	0.0154738	0.0751045	2.13791	0.000600836	0.0171032	0.260442	1.14714e-07	1.14718e-07	1	0	0	1	0	0
AAAGGAAGG	7	68	9	2649.64	5237693	149.09	93081770	612	9.71429	0.00264187	0.0256639	0.73054	0.000230975	0.00657486	0.586415	4.40986e-08	4.41e-08	1	0	0	1	1	0
AAAGGAC	299	3472	7	2649.64	5237693	149.09	93081770	24304	11.612	0.112846	1.31037	37.3005	0.00917257	0.261104	0.545203	1.75126e-06	1.75132e-06	1	0	0	1	1	0
AAAGGAG	1	4	7	2649.64	5237693	149.09	93081770	28	4	0.00037741	0.00150964	0.042973	1.05675e-05	0.000300811	0.187806	2.01758e-09	2.01765e-09	1	0	0	1	0	0
AAAGGAGAGG	7	29	10	2649.64	5237693	149.09	93081770	290	4.14286	0.00264187	0.0109449	0.311554	0.000109449	0.00311554	0.277876	2.08964e-08	2.0897e-08	1	0	0	1	0	0
AAAGGAGTGCAGTAAC	37	164	16	2649.64	5237693	149.09	93081770	2624	4.43243	0.0139642	0.0618952	1.76189	0.000990323	0.0281903	0.475679	1.89076e-07	1.89082e-07	1	0	0	1	0	0
AAAGGC	700	8512	6	2649.64	5237693	149.09	93081770	51072	12.16	0.264187	3.21251	91.4465	0.0192751	0.548679	0.489369	3.68007e-06	3.68019e-06	1	0	0	1	0	0
AAAGGCAAAGGCT	9	50	13	2649.64	5237693	149.09	93081770	650	5.55556	0.00339669	0.0188705	0.537162	0.000245316	0.00698311	0.48442	4.68367e-08	4.68382e-08	1	0	0	1	0	0
AAAGGCATGTGT	8	34	12	2649.64	5237693	149.09	93081770	408	4.25	0.00301928	0.0128319	0.36527	0.000153983	0.00438324	0.342075	2.9399e-08	2.94e-08	1	0	0	1	0	0
AAAGGCC	2	28	7	2649.64	5237693	149.09	93081770	196	14	0.00075482	0.0105675	0.300811	7.39723e-05	0.00210568	0.657321	1.41231e-08	1.41235e-08	1	0	0	1	1	0
AAAGGCCATGTACAGGCCCC	1	6	20	2649.64	5237693	149.09	93081770	120	6	0.00037741	0.00226446	0.0644595	4.52892e-05	0.00128919	0.804883	8.64678e-09	8.64705e-09	1	0	0	1	1	0
AAAGGCCTACAGTTCAC	6	25	17	2649.64	5237693	149.09	93081770	425	4.16667	0.00226446	0.00943524	0.268581	0.000160399	0.00456588	0.475105	3.0624e-08	3.0625e-08	1	0	0	1	0	0
AAAGGCCTGAGTACTTAC	37	207	18	2649.64	5237693	149.09	93081770	3726	5.59459	0.0139642	0.0781238	2.22385	0.00140623	0.0400293	0.675449	2.68482e-07	2.68491e-07	1	0	0	1	1	0
AAAGGCT	27	394	7	2649.64	5237693	149.09	93081770	2758	14.5926	0.0101901	0.148699	4.23284	0.0010409	0.0296299	0.685144	1.98732e-07	1.98738e-07	1	0	0	1	1	0
AAAGGCTAAAGGCTAAGGCT	2	9	20	2649.64	5237693	149.09	93081770	180	4.5	0.00075482	0.00339669	0.0966892	6.79338e-05	0.00193378	0.603662	1.29702e-08	1.29706e-08	1	0	0	1	1	0
AAAGGCTAAGGC	2372	21210	12	2649.64	5237693	149.09	93081770	254520	8.94182	0.895216	8.00486	227.864	0.0960583	2.73437	0.719712	1.83398e-05	1.83404e-05	1	0	0	1	1	0
AAAGGCTAAGGCTAAGGC	127	642	18	2649.64	5237693	149.09	93081770	11556	5.05512	0.047931	0.242297	6.89716	0.00436135	0.124149	0.610317	8.32685e-07	8.32711e-07	1	0	0	1	1	0
AAAGGCTAAGGCTAAGGCT	68	351	19	2649.64	5237693	149.09	93081770	6669	5.16176	0.0256639	0.132471	3.77088	0.00251695	0.0716467	0.657814	4.80545e-07	4.8056e-07	1	0	0	1	1	0
AAAGGCTGAGGC	59	562	12	2649.64	5237693	149.09	93081770	6744	9.52542	0.0222672	0.212104	6.0377	0.00254525	0.0724524	0.766685	4.85949e-07	4.85964e-07	1	0	0	1	1	0
AAAGGG	2	11	6	2649.64	5237693	149.09	93081770	66	5.5	0.00075482	0.00415151	0.118176	2.4909e-05	0.000709054	0.221343	4.75573e-09	4.75588e-09	1	0	0	1	0	0
AAAGGGCAAC	13	59	10	2649.64	5237693	149.09	93081770	590	4.53846	0.00490633	0.0222672	0.633851	0.000222672	0.00633851	0.304411	4.25133e-08	4.25147e-08	1	0	0	1	0	0
AAAGGGCCAAT	4	16	11	2649.64	5237693	149.09	93081770	176	4	0.00150964	0.00603856	0.171892	6.64241e-05	0.00189081	0.295124	1.26819e-08	1.26823e-08	1	0	0	1	0	0
AAAGGGGATAAGATGCAGCAGT	58	275	22	2649.64	5237693	149.09	93081770	6050	4.74138	0.0218898	0.103788	2.95439	0.00228333	0.0649966	0.699647	4.35942e-07	4.35956e-07	1	0	0	1	1	0
AAAGGGTAAGGTGGTGGGACCC	15	60	22	2649.64	5237693	149.09	93081770	1320	4	0.00566115	0.0226446	0.644595	0.000498181	0.0141811	0.590248	9.51146e-08	9.51176e-08	1	0	0	1	1	0
AAAGGT	21174	95581	6	2649.64	5237693	149.09	93081770	573486	4.51407	7.99127	36.0732	1026.85	0.216439	6.1611	0.181665	4.13234e-05	4.13247e-05	1	1	1	1	0	0
AAAGGTAAAGT	73	303	11	2649.64	5237693	149.09	93081770	3333	4.15068	0.0275509	0.114355	3.2552	0.00125791	0.0358072	0.306241	2.40164e-07	2.40172e-07	1	0	0	1	0	0
AAAGGTAACT	2	12	10	2649.64	5237693	149.09	93081770	120	6	0.00075482	0.00452892	0.128919	4.52892e-05	0.00128919	0.402441	8.64678e-09	8.64705e-09	1	0	0	1	0	0
AAAGGTAAGG	16	71	10	2649.64	5237693	149.09	93081770	710	4.4375	0.00603856	0.0267961	0.76277	0.000267961	0.0076277	0.297639	5.11601e-08	5.11617e-08	1	0	0	1	0	0
AAAGGTAATAACG	12	53	13	2649.64	5237693	149.09	93081770	689	4.41667	0.00452892	0.0200027	0.569392	0.000260035	0.00740209	0.385114	4.96469e-08	4.96485e-08	1	0	0	1	0	0
AAAGGTACACAT	18	103	12	2649.64	5237693	149.09	93081770	1236	5.72222	0.00679338	0.0388732	1.10655	0.000466478	0.0132786	0.460572	8.90618e-08	8.90646e-08	1	0	0	1	0	0
AAAGGTACGGTG	36	153	12	2649.64	5237693	149.09	93081770	1836	4.25	0.0135868	0.0577437	1.64372	0.000692924	0.0197246	0.342075	1.32296e-07	1.323e-07	1	0	0	1	0	0
AAAGGTACTG	16	71	10	2649.64	5237693	149.09	93081770	710	4.4375	0.00603856	0.0267961	0.76277	0.000267961	0.0076277	0.297639	5.11601e-08	5.11617e-08	1	0	0	1	0	0
AAAGGTAGAAGAGGTCACACTAAG	10	44	24	2649.64	5237693	149.09	93081770	1056	4.4	0.0037741	0.016606	0.472703	0.000398545	0.0113449	0.708297	7.60917e-08	7.60941e-08	1	0	0	1	1	0
AAAGGTCATAACCTGCTAGTTATT	16	70	24	2649.64	5237693	149.09	93081770	1680	4.375	0.00603856	0.0264187	0.752027	0.000634048	0.0180486	0.704273	1.21055e-07	1.21059e-07	1	0	0	1	1	0
AAAGGTGCAGCAGAATATTAC	13	53	21	2649.64	5237693	149.09	93081770	1113	4.07692	0.00490633	0.0200027	0.569392	0.000420057	0.0119572	0.574253	8.01989e-08	8.02014e-08	1	0	0	1	1	0
AAAGGTTATAACCTGCTAGTTATT	42	187	24	2649.64	5237693	149.09	93081770	4488	4.45238	0.0158512	0.0705756	2.00899	0.00169382	0.0482157	0.716729	3.2339e-07	3.234e-07	1	0	0	1	1	0
AAAGT	1418	9970	5	2649.64	5237693	149.09	93081770	49850	7.03103	0.535167	3.76278	107.11	0.0188139	0.535551	0.235798	3.59202e-06	3.59213e-06	1	0	0	1	0	0
AAAGTAAAGTAT	9	42	12	2649.64	5237693	149.09	93081770	504	4.66667	0.00339669	0.0158512	0.451216	0.000190215	0.00541459	0.375612	3.63165e-08	3.63176e-08	1	0	0	1	0	0
AAAGTAACAGTGCTACGTGCTGG	68	287	23	2649.64	5237693	149.09	93081770	6601	4.22059	0.0256639	0.108317	3.08331	0.00249128	0.0709161	0.651107	4.75645e-07	4.7566e-07	1	0	0	1	1	0
AAAGTAACTGT	14	66	11	2649.64	5237693	149.09	93081770	726	4.71429	0.00528374	0.024909	0.709054	0.000273999	0.00779959	0.347824	5.2313e-08	5.23147e-08	1	0	0	1	0	0
AAAGTAAGAAGTAGCTACTGCT	39	167	22	2649.64	5237693	149.09	93081770	3674	4.28205	0.014719	0.0630274	1.79412	0.0013866	0.0394707	0.631868	2.64736e-07	2.64744e-07	1	0	0	1	1	0
AAAGTAAGT	353	1650	9	2649.64	5237693	149.09	93081770	14850	4.67422	0.133226	0.622726	17.7263	0.00560453	0.159537	0.282165	1.07004e-06	1.07007e-06	1	0	0	1	0	0
AAAGTAAGTAAGTCAG	10	40	16	2649.64	5237693	149.09	93081770	640	4	0.0037741	0.0150964	0.42973	0.000241542	0.00687568	0.429271	4.61162e-08	4.61176e-08	1	0	0	1	0	0
AAAGTAAGTACCTGTTACAG	1	4	20	2649.64	5237693	149.09	93081770	80	4	0.00037741	0.00150964	0.042973	3.01928e-05	0.000859459	0.536589	5.76452e-09	5.7647e-09	1	0	0	1	1	0
AAAGTAAGTAGGAATTAAGTAAG	16	66	23	2649.64	5237693	149.09	93081770	1518	4.125	0.00603856	0.024909	0.709054	0.000572908	0.0163082	0.636361	1.09382e-07	1.09385e-07	1	0	0	1	1	0
AAAGTAAGTAGGTAAGT	2	9	17	2649.64	5237693	149.09	93081770	153	4.5	0.00075482	0.00339669	0.0966892	5.77437e-05	0.00164372	0.513113	1.10246e-08	1.1025e-08	1	0	0	1	1	0
AAAGTAATTT	15	60	10	2649.64	5237693	149.09	93081770	600	4	0.00566115	0.0226446	0.644595	0.000226446	0.00644595	0.268294	4.32339e-08	4.32353e-08	1	0	0	1	0	0
AAAGTAC	16	93	7	2649.64	5237693	149.09	93081770	651	5.8125	0.00603856	0.0350991	0.999122	0.000245694	0.00699385	0.272906	4.69088e-08	4.69103e-08	1	0	0	1	0	0
AAAGTACAAT	24	109	10	2649.64	5237693	149.09	93081770	1090	4.54167	0.00905783	0.0411377	1.17101	0.000411377	0.0117101	0.304626	7.85416e-08	7.85441e-08	1	0	0	1	0	0
AAAGTACAATAC	17	90	12	2649.64	5237693	149.09	93081770	1080	5.29412	0.00641597	0.0339669	0.966892	0.000407603	0.0116027	0.426115	7.7821e-08	7.78235e-08	1	0	0	1	0	0
AAAGTACAATACACTGCACTCGAT	102	460	24	2649.64	5237693	149.09	93081770	11040	4.5098	0.0384958	0.173608	4.94189	0.0041666	0.118605	0.725973	7.95504e-07	7.95529e-07	1	0	0	1	1	0
AAAGTACAG	621	2823	9	2649.64	5237693	149.09	93081770	25407	4.54589	0.234371	1.06543	30.3282	0.00958885	0.272954	0.274418	1.83074e-06	1.8308e-06	1	0	0	1	0	0
AAAGTACAGT	36	210	10	2649.64	5237693	149.09	93081770	2100	5.83333	0.0135868	0.079256	2.25608	0.00079256	0.0225608	0.391263	1.51319e-07	1.51323e-07	1	0	0	1	0	0
AAAGTACATACTGT	12	65	14	2649.64	5237693	149.09	93081770	910	5.41667	0.00452892	0.0245316	0.698311	0.000343443	0.00977635	0.508641	6.55714e-08	6.55735e-08	1	0	0	1	1	0
AAAGTACCATATGTTGT	12	61	17	2649.64	5237693	149.09	93081770	1037	5.08333	0.00452892	0.023022	0.655338	0.000391374	0.0111407	0.579628	7.47226e-08	7.47249e-08	1	0	0	1	1	0
AAAGTACCCGTCATGT	10	41	16	2649.64	5237693	149.09	93081770	656	4.1	0.0037741	0.0154738	0.440473	0.000247581	0.00704757	0.440003	4.72691e-08	4.72706e-08	1	0	0	1	0	0
AAAGTACGCTCGACAG	35	143	16	2649.64	5237693	149.09	93081770	2288	4.08571	0.0132093	0.0539696	1.53628	0.000863514	0.0245805	0.43847	1.64865e-07	1.6487e-07	1	0	0	1	0	0
AAAGTACGTGCT	27	123	12	2649.64	5237693	149.09	93081770	1476	4.55556	0.0101901	0.0464214	1.32142	0.000557057	0.015857	0.366669	1.06355e-07	1.06359e-07	1	0	0	1	0	0
AAAGTACTAACGACATTCATCTG	1	4	23	2649.64	5237693	149.09	93081770	92	4	0.00037741	0.00150964	0.042973	3.47217e-05	0.000988378	0.617077	6.6292e-09	6.62941e-09	1	0	0	1	1	0
AAAGTACTAACGACATTCGTCTG	10	49	23	2649.64	5237693	149.09	93081770	1127	4.9	0.0037741	0.0184931	0.526419	0.000425341	0.0121076	0.755919	8.12077e-08	8.12102e-08	1	0	0	1	1	0
AAAGTACTGT	3	14	10	2649.64	5237693	149.09	93081770	140	4.66667	0.00113223	0.00528374	0.150405	5.28374e-05	0.00150405	0.31301	1.00879e-08	1.00882e-08	1	0	0	1	0	0
AAAGTAGGGAGACACCAAT	2	9	19	2649.64	5237693	149.09	93081770	171	4.5	0.00075482	0.00339669	0.0966892	6.45371e-05	0.00183709	0.573479	1.23217e-08	1.2322e-08	1	0	0	1	1	0
AAAGTAGTGTTGAACACAGTACACT	52	231	25	2649.64	5237693	149.09	93081770	5775	4.44231	0.0196253	0.0871817	2.48169	0.00217954	0.0620422	0.744904	4.16126e-07	4.16139e-07	1	0	0	1	1	0
AAAGTATAAGTT	18	95	12	2649.64	5237693	149.09	93081770	1140	5.27778	0.00679338	0.0358539	1.02061	0.000430247	0.0122473	0.424799	8.21444e-08	8.2147e-08	1	0	0	1	0	0
AAAGTATATATCACACG	15	61	17	2649.64	5237693	149.09	93081770	1037	4.06667	0.00566115	0.023022	0.655338	0.000391374	0.0111407	0.463702	7.47226e-08	7.47249e-08	1	0	0	1	0	0
AAAGTATATCAAGCAATGT	10	40	19	2649.64	5237693	149.09	93081770	760	4	0.0037741	0.0150964	0.42973	0.000286831	0.00816486	0.509759	5.47629e-08	5.47647e-08	1	0	0	1	1	0
AAAGTATCACTATATGCTC	13	65	19	2649.64	5237693	149.09	93081770	1235	5	0.00490633	0.0245316	0.698311	0.000466101	0.0132679	0.637199	8.89898e-08	8.89926e-08	1	0	0	1	1	0
AAAGTATGT	1	4	9	2649.64	5237693	149.09	93081770	36	4	0.00037741	0.00150964	0.042973	1.35868e-05	0.000386757	0.241465	2.59403e-09	2.59412e-09	1	0	0	1	0	0
AAAGTCTGAGCT	9	37	12	2649.64	5237693	149.09	93081770	444	4.11111	0.00339669	0.0139642	0.3975	0.00016757	0.00477	0.330896	3.19931e-08	3.19941e-08	1	0	0	1	0	0
AAAGTG	11	44	6	2649.64	5237693	149.09	93081770	264	4	0.00415151	0.016606	0.472703	9.96362e-05	0.00283622	0.160977	1.90229e-08	1.90235e-08	1	0	0	1	0	0
AAAGTGAAATAGTTACAT	13	55	18	2649.64	5237693	149.09	93081770	990	4.23077	0.00490633	0.0207575	0.590878	0.000373636	0.0106358	0.510791	7.13359e-08	7.13382e-08	1	0	0	1	1	0
AAAGTGAACTGCCAC	26	117	15	2649.64	5237693	149.09	93081770	1755	4.5	0.00981265	0.0441569	1.25696	0.000662354	0.0188544	0.452747	1.26459e-07	1.26463e-07	1	0	0	1	0	0
AAAGTGACACACGGCAACT	10	41	19	2649.64	5237693	149.09	93081770	779	4.1	0.0037741	0.0154738	0.440473	0.000294002	0.00836899	0.522503	5.6132e-08	5.61338e-08	1	0	0	1	1	0
AAAGTGAGTGT	2	10	11	2649.64	5237693	149.09	93081770	110	5	0.00075482	0.0037741	0.107432	4.15151e-05	0.00118176	0.368905	7.92621e-09	7.92646e-09	1	0	0	1	0	0
AAAGTGC	15	68	7	2649.64	5237693	149.09	93081770	476	4.53333	0.00566115	0.0256639	0.73054	0.000179647	0.00511378	0.212847	3.42989e-08	3.43e-08	1	0	0	1	0	0
AAAGTGCAT	8	41	9	2649.64	5237693	149.09	93081770	369	5.125	0.00301928	0.0154738	0.440473	0.000139264	0.00396426	0.309377	2.65888e-08	2.65897e-08	1	0	0	1	0	0
AAAGTGGATGT	13	75	11	2649.64	5237693	149.09	93081770	825	5.76923	0.00490633	0.0283057	0.805743	0.000311363	0.00886317	0.425659	5.94466e-08	5.94485e-08	1	0	0	1	0	0
AAAGTGGGGT	1	4	10	2649.64	5237693	149.09	93081770	40	4	0.00037741	0.00150964	0.042973	1.50964e-05	0.00042973	0.268294	2.88226e-09	2.88235e-09	1	0	0	1	0	0
AAAGTGTAACAGATGATTACAATGC	1	4	25	2649.64	5237693	149.09	93081770	100	4	0.00037741	0.00150964	0.042973	3.7741e-05	0.00107432	0.670736	7.20565e-09	7.20588e-09	1	0	0	1	1	0
AAAGTGTAAT	21	98	10	2649.64	5237693	149.09	93081770	980	4.66667	0.0079256	0.0369862	1.05284	0.000369862	0.0105284	0.31301	7.06154e-08	7.06176e-08	1	0	0	1	0	0
AAAGTGTAGATAATAAGTG	8	33	19	2649.64	5237693	149.09	93081770	627	4.125	0.00301928	0.0124545	0.354527	0.000236636	0.00673601	0.525689	4.51794e-08	4.51808e-08	1	0	0	1	1	0
AAAGTGTATACTGGC	13	62	15	2649.64	5237693	149.09	93081770	930	4.76923	0.00490633	0.0233994	0.666081	0.000350991	0.00999122	0.479834	6.70125e-08	6.70147e-08	1	0	0	1	0	0
AAAGTGTATATAGTAATTATT	20	105	21	2649.64	5237693	149.09	93081770	2205	5.25	0.0075482	0.039628	1.12804	0.000832189	0.0236888	0.739486	1.58885e-07	1.5889e-07	1	0	0	1	1	0
AAAGTGTCTGG	26	183	11	2649.64	5237693	149.09	93081770	2013	7.03846	0.00981265	0.069066	1.96601	0.000759726	0.0216261	0.519304	1.4505e-07	1.45054e-07	1	0	0	1	1	0
AAAGTGTGAACGTACCGCTGTTC	42	177	23	2649.64	5237693	149.09	93081770	4071	4.21429	0.0158512	0.0668015	1.90155	0.00153644	0.0437357	0.650135	2.93342e-07	2.93351e-07	1	0	0	1	1	0
AAAGTGTGAT	1	4	10	2649.64	5237693	149.09	93081770	40	4	0.00037741	0.00150964	0.042973	1.50964e-05	0.00042973	0.268294	2.88226e-09	2.88235e-09	1	0	0	1	0	0
AAAGTGTGATTATTATAGTGACAT	20	80	24	2649.64	5237693	149.09	93081770	1920	4	0.0075482	0.0301928	0.859459	0.000724627	0.020627	0.643906	1.38348e-07	1.38353e-07	1	0	0	1	1	0
AAAGTGTGGGAGCAG	21	92	15	2649.64	5237693	149.09	93081770	1380	4.38095	0.0079256	0.0347217	0.988378	0.000520825	0.0148257	0.440769	9.9438e-08	9.94411e-08	1	0	0	1	0	0
AAAGTGTGTAGGT	20	116	13	2649.64	5237693	149.09	93081770	1508	5.8	0.0075482	0.0437795	1.24622	0.000569134	0.0162008	0.505735	1.08661e-07	1.08665e-07	1	0	0	1	1	0
AAAGTGTGTGTACTAGCGTT	13	62	20	2649.64	5237693	149.09	93081770	1240	4.76923	0.00490633	0.0233994	0.666081	0.000467988	0.0133216	0.639779	8.935e-08	8.93529e-08	1	0	0	1	1	0
AAAGTGTTGTG	37	258	11	2649.64	5237693	149.09	93081770	2838	6.97297	0.0139642	0.0973717	2.77176	0.00107109	0.0304893	0.514472	2.04496e-07	2.04503e-07	1	0	0	1	1	0
AAAGTGTTGTGG	37	216	12	2649.64	5237693	149.09	93081770	2592	5.83784	0.0139642	0.0815205	2.32054	0.000978246	0.0278465	0.469878	1.8677e-07	1.86776e-07	1	0	0	1	0	0
AAAGTT	7	28	6	2649.64	5237693	149.09	93081770	168	4	0.00264187	0.0105675	0.300811	6.34048e-05	0.00180486	0.160977	1.21055e-08	1.21059e-08	1	0	0	1	0	0
AAAGTTAAATTGACCTAGT	6	26	19	2649.64	5237693	149.09	93081770	494	4.33333	0.00226446	0.00981265	0.279324	0.00018644	0.00530716	0.552239	3.55959e-08	3.5597e-08	1	0	0	1	1	0
AAAGTTAAGT	15	102	10	2649.64	5237693	149.09	93081770	1020	6.8	0.00566115	0.0384958	1.09581	0.000384958	0.0109581	0.4561	7.34976e-08	7.34999e-08	1	0	0	1	0	0
AAAGTTAAGTAGT	13	120	13	2649.64	5237693	149.09	93081770	1560	9.23077	0.00490633	0.0452892	1.28919	0.000588759	0.0167595	0.804883	1.12408e-07	1.12412e-07	1	0	0	1	1	0
AAAGTTACAATGCC	12	51	14	2649.64	5237693	149.09	93081770	714	4.25	0.00452892	0.0192479	0.547905	0.000269471	0.00767067	0.399088	5.14483e-08	5.145e-08	1	0	0	1	0	0
AAAGTTACATGAAGCTGTTAAT	8	40	22	2649.64	5237693	149.09	93081770	880	5	0.00301928	0.0150964	0.42973	0.000332121	0.00945405	0.737809	6.34097e-08	6.34117e-08	1	0	0	1	1	0
AAAGTTACTTG	9	48	11	2649.64	5237693	149.09	93081770	528	5.33333	0.00339669	0.0181157	0.515676	0.000199272	0.00567243	0.393498	3.80458e-08	3.8047e-08	1	0	0	1	0	0
AAAGTTATAGGCCAC	50	225	15	2649.64	5237693	149.09	93081770	3375	4.5	0.0188705	0.0849172	2.41723	0.00127376	0.0362584	0.452747	2.43191e-07	2.43198e-07	1	0	0	1	0	0
AAAGTTCACCCTACAACAGGCCAC	39	159	24	2649.64	5237693	149.09	93081770	3816	4.07692	0.014719	0.0600082	1.70818	0.0014402	0.0409962	0.656289	2.74968e-07	2.74976e-07	1	0	0	1	1	0
AAAGTTCAGT	2	12	10	2649.64	5237693	149.09	93081770	120	6	0.00075482	0.00452892	0.128919	4.52892e-05	0.00128919	0.402441	8.64678e-09	8.64705e-09	1	0	0	1	0	0
AAAGTTCTGTAGCTACTGTACGTAC	41	189	25	2649.64	5237693	149.09	93081770	4725	4.60976	0.0154738	0.0713304	2.03047	0.00178326	0.0507618	0.772982	3.40467e-07	3.40478e-07	1	0	0	1	1	0
AAAGTTGAAGGT	5	35	12	2649.64	5237693	149.09	93081770	420	7	0.00188705	0.0132093	0.376013	0.000158512	0.00451216	0.563418	3.02637e-08	3.02647e-08	1	0	0	1	1	0
AAAGTTGGAGATCGATGCTAT	4	18	21	2649.64	5237693	149.09	93081770	378	4.5	0.00150964	0.00679338	0.193378	0.000142661	0.00406095	0.633845	2.72374e-08	2.72382e-08	1	0	0	1	1	0
AAAGTTGGTAGTACTCATATTG	23	98	22	2649.64	5237693	149.09	93081770	2156	4.26087	0.00868042	0.0369862	1.05284	0.000813695	0.0231624	0.628742	1.55354e-07	1.55359e-07	1	0	0	1	1	0
AAAT	12633	87286	4	2649.64	5237693	149.09	93081770	349144	6.90936	4.76782	32.9426	937.735	0.13177	3.75094	0.185374	2.51581e-05	2.51589e-05	1	1	0	0	0	0
AAATAAATAAATCAC	30	197	15	2649.64	5237693	149.09	93081770	2955	6.56667	0.0113223	0.0743497	2.11642	0.00111525	0.0317463	0.660675	2.12927e-07	2.12934e-07	1	0	0	1	1	0
AAATAAATGTTGAAG	25	153	15	2649.64	5237693	149.09	93081770	2295	6.12	0.00943524	0.0577437	1.64372	0.000866155	0.0246557	0.615735	1.6537e-07	1.65375e-07	1	0	0	1	1	0
AAATAACAACAGAC	10	47	14	2649.64	5237693	149.09	93081770	658	4.7	0.0037741	0.0177383	0.504932	0.000248336	0.00706905	0.441344	4.74132e-08	4.74147e-08	1	0	0	1	0	0
AAATAACAAGTACTGAACACACT	38	175	23	2649.64	5237693	149.09	93081770	4025	4.60526	0.0143416	0.0660467	1.88007	0.00151907	0.0432415	0.71045	2.90027e-07	2.90037e-07	1	0	0	1	1	0
AAATAACATACAGTAACTT	16	68	19	2649.64	5237693	149.09	93081770	1292	4.25	0.00603856	0.0256639	0.73054	0.000487613	0.0138803	0.541619	9.3097e-08	9.30999e-08	1	0	0	1	1	0
AAATAACATGAT	23	144	12	2649.64	5237693	149.09	93081770	1728	6.26087	0.00868042	0.054347	1.54703	0.000652164	0.0185643	0.503927	1.24514e-07	1.24518e-07	1	0	0	1	1	0
AAATAACATTACATGTAGCAC	20	81	21	2649.64	5237693	149.09	93081770	1701	4.05	0.0075482	0.0305702	0.870203	0.000641974	0.0182743	0.570461	1.22568e-07	1.22572e-07	1	0	0	1	1	0
AAATAACCAGCTATATT	19	76	17	2649.64	5237693	149.09	93081770	1292	4	0.00717079	0.0286831	0.816486	0.000487613	0.0138803	0.4561	9.3097e-08	9.30999e-08	1	0	0	1	0	0
AAATAAGCAGAATACACATAAC	5	21	22	2649.64	5237693	149.09	93081770	462	4.2	0.00188705	0.0079256	0.225608	0.000174363	0.00496338	0.61976	3.32901e-08	3.32912e-08	1	0	0	1	1	0
AAATAAGCAT	17	73	10	2649.64	5237693	149.09	93081770	730	4.29412	0.00641597	0.0275509	0.784257	0.000275509	0.00784257	0.288022	5.26012e-08	5.26029e-08	1	0	0	1	0	0
AAATAAGGAAGGAAGTAAGT	9	38	20	2649.64	5237693	149.09	93081770	760	4.22222	0.00339669	0.0143416	0.408243	0.000286831	0.00816486	0.566399	5.47629e-08	5.47647e-08	1	0	0	1	1	0
AAATAAGTAACTATAAATATT	18	72	21	2649.64	5237693	149.09	93081770	1512	4	0.00679338	0.0271735	0.773513	0.000570644	0.0162438	0.563418	1.08949e-07	1.08953e-07	1	0	0	1	1	0
AAATAAGTTGCTATGTATGT	20	103	20	2649.64	5237693	149.09	93081770	2060	5.15	0.0075482	0.0388732	1.10655	0.000777464	0.0221311	0.690858	1.48436e-07	1.48441e-07	1	0	0	1	1	0
AAATAATAG	12	56	9	2649.64	5237693	149.09	93081770	504	4.66667	0.00452892	0.0211349	0.601622	0.000190215	0.00541459	0.281709	3.63165e-08	3.63176e-08	1	0	0	1	0	0
AAATAATAGTGTGAGAG	107	454	17	2649.64	5237693	149.09	93081770	7718	4.24299	0.0403828	0.171344	4.87743	0.00291285	0.0829163	0.483807	5.56132e-07	5.5615e-07	1	0	0	1	0	0
AAATAATATACACACGT	10	46	17	2649.64	5237693	149.09	93081770	782	4.6	0.0037741	0.0173608	0.494189	0.000295134	0.00840122	0.524515	5.63482e-08	5.635e-08	1	0	0	1	1	0
AAATAATGAATAGCAGACAATGCAC	5	23	25	2649.64	5237693	149.09	93081770	575	4.6	0.00188705	0.00868042	0.247095	0.000217011	0.00617736	0.771346	4.14325e-08	4.14338e-08	1	0	0	1	1	0
AAATAATGATACTAC	10	60	15	2649.64	5237693	149.09	93081770	900	6	0.0037741	0.0226446	0.644595	0.000339669	0.00966892	0.603662	6.48508e-08	6.48529e-08	1	0	0	1	1	0
AAATAATGTGGGATATTATACC	3	12	22	2649.64	5237693	149.09	93081770	264	4	0.00113223	0.00452892	0.128919	9.96362e-05	0.00283622	0.590248	1.90229e-08	1.90235e-08	1	0	0	1	1	0
AAATAATGTTGACACTG	1	4	17	2649.64	5237693	149.09	93081770	68	4	0.00037741	0.00150964	0.042973	2.56639e-05	0.00073054	0.4561	4.89984e-09	4.9e-09	1	0	0	1	0	0
AAATAATTAAGTGATTAAGT	16	67	20	2649.64	5237693	149.09	93081770	1340	4.1875	0.00603856	0.0252865	0.719797	0.000505729	0.0143959	0.561741	9.65557e-08	9.65588e-08	1	0	0	1	1	0
AAATAATTAC	13	91	10	2649.64	5237693	149.09	93081770	910	7	0.00490633	0.0343443	0.977635	0.000343443	0.00977635	0.469515	6.55714e-08	6.55735e-08	1	0	0	1	0	0
AAATAC	87	356	6	2649.64	5237693	149.09	93081770	2136	4.09195	0.0328346	0.134358	3.82459	0.000806147	0.0229476	0.164677	1.53913e-07	1.53918e-07	1	0	0	1	0	0
AAATACAAGACGTGAGATCC	28	133	20	2649.64	5237693	149.09	93081770	2660	4.75	0.0105675	0.0501955	1.42885	0.00100391	0.028577	0.637199	1.9167e-07	1.91676e-07	1	0	0	1	1	0
AAATACAAGGACTGCGCT	7	34	18	2649.64	5237693	149.09	93081770	612	4.85714	0.00264187	0.0128319	0.36527	0.000230975	0.00657486	0.586415	4.40986e-08	4.41e-08	1	0	0	1	1	0
AAATACAATAC	3	17	11	2649.64	5237693	149.09	93081770	187	5.66667	0.00113223	0.00641597	0.182635	7.05756e-05	0.00200899	0.418092	1.34746e-08	1.3475e-08	1	0	0	1	0	0
AAATACAATATT	14	65	12	2649.64	5237693	149.09	93081770	780	4.64286	0.00528374	0.0245316	0.698311	0.00029438	0.00837973	0.373696	5.62041e-08	5.62058e-08	1	0	0	1	0	0
AAATACAATCTCCACATCAAC	76	447	21	2649.64	5237693	149.09	93081770	9387	5.88158	0.0286831	0.168702	4.80223	0.00354275	0.100847	0.828447	6.76394e-07	6.76416e-07	1	0	0	1	1	0
AAATACAATTGT	9	50	12	2649.64	5237693	149.09	93081770	600	5.55556	0.00339669	0.0188705	0.537162	0.000226446	0.00644595	0.447157	4.32339e-08	4.32353e-08	1	0	0	1	0	0
AAATACAC	16	77	8	2649.64	5237693	149.09	93081770	616	4.8125	0.00603856	0.0290606	0.82723	0.000232484	0.00661784	0.258233	4.43868e-08	4.43882e-08	1	0	0	1	0	0
AAATACACAGGTTAAATTATGTGGT	12	51	25	2649.64	5237693	149.09	93081770	1275	4.25	0.00452892	0.0192479	0.547905	0.000481197	0.0136976	0.712657	9.1872e-08	9.18749e-08	1	0	0	1	1	0
AAATACACTCTGCTACCACAC	62	334	21	2649.64	5237693	149.09	93081770	7014	5.3871	0.0233994	0.126055	3.58824	0.00264715	0.0753531	0.758797	5.05404e-07	5.0542e-07	1	0	0	1	1	0
AAATACAGAACAGCTGCAACACTGT	43	190	25	2649.64	5237693	149.09	93081770	4750	4.4186	0.0162286	0.0717079	2.04122	0.0017927	0.0510304	0.740929	3.42268e-07	3.42279e-07	1	0	0	1	1	0
AAATACAGATACGCAC	29	157	16	2649.64	5237693	149.09	93081770	2512	5.41379	0.0109449	0.0592533	1.68669	0.000948053	0.026987	0.580996	1.81006e-07	1.81012e-07	1	0	0	1	1	0
AAATACAGTAACTACTCTGTG	65	339	21	2649.64	5237693	149.09	93081770	7119	5.21538	0.0245316	0.127942	3.64196	0.00268678	0.0764811	0.73461	5.1297e-07	5.12986e-07	1	0	0	1	1	0
AAATACAGTGTGTGCAGT	14	62	18	2649.64	5237693	149.09	93081770	1116	4.42857	0.00528374	0.0233994	0.666081	0.000421189	0.0119895	0.534672	8.0415e-08	8.04176e-08	1	0	0	1	1	0
AAATACATAAGAGCAG	2	10	16	2649.64	5237693	149.09	93081770	160	5	0.00075482	0.0037741	0.107432	6.03856e-05	0.00171892	0.536589	1.1529e-08	1.15294e-08	1	0	0	1	1	0
AAATACATAAGGTACTGT	17	75	18	2649.64	5237693	149.09	93081770	1350	4.41176	0.00641597	0.0283057	0.805743	0.000509503	0.0145034	0.532643	9.72763e-08	9.72793e-08	1	0	0	1	1	0
AAATACATAATGTCACATTCT	17	94	21	2649.64	5237693	149.09	93081770	1974	5.52941	0.00641597	0.0354765	1.00986	0.000745007	0.0212072	0.778843	1.4224e-07	1.42244e-07	1	0	0	1	1	0
AAATACATATGTACATTTATAAT	25	100	23	2649.64	5237693	149.09	93081770	2300	4	0.00943524	0.037741	1.07432	0.000868042	0.0247095	0.617077	1.6573e-07	1.65735e-07	1	0	0	1	1	0
AAATACATGTGTGGCAAGCAGAT	61	281	23	2649.64	5237693	149.09	93081770	6463	4.60656	0.023022	0.106052	3.01885	0.0024392	0.0694336	0.71065	4.65701e-07	4.65716e-07	1	0	0	1	1	0
AAATACCCGTAACATAC	20	83	17	2649.64	5237693	149.09	93081770	1411	4.15	0.0075482	0.031325	0.891689	0.000532525	0.0151587	0.473204	1.01672e-07	1.01675e-07	1	0	0	1	0	0
AAATACCGTATATAATTGT	50	200	19	2649.64	5237693	149.09	93081770	3800	4	0.0188705	0.075482	2.14865	0.00143416	0.0408243	0.509759	2.73815e-07	2.73823e-07	1	0	0	1	1	0
AAATACGAGACAGAACGAG	21	95	19	2649.64	5237693	149.09	93081770	1805	4.52381	0.0079256	0.0358539	1.02061	0.000681225	0.0193916	0.576513	1.30062e-07	1.30066e-07	1	0	0	1	1	0
AAATACGGTAACTAATAC	36	152	18	2649.64	5237693	149.09	93081770	2736	4.22222	0.0135868	0.0573663	1.63297	0.00103259	0.0293935	0.509759	1.97147e-07	1.97153e-07	1	0	0	1	1	0
AAATACGGTACGTAC	4	18	15	2649.64	5237693	149.09	93081770	270	4.5	0.00150964	0.00679338	0.193378	0.000101901	0.00290068	0.452747	1.94553e-08	1.94559e-08	1	0	0	1	0	0
AAATACGGTGTTGTT	7	48	15	2649.64	5237693	149.09	93081770	720	6.85714	0.00264187	0.0181157	0.515676	0.000271735	0.00773513	0.6899	5.18807e-08	5.18823e-08	1	0	0	1	1	0
AAATACGTAAGT	9	40	12	2649.64	5237693	149.09	93081770	480	4.44444	0.00339669	0.0150964	0.42973	0.000181157	0.00515676	0.357726	3.45871e-08	3.45882e-08	1	0	0	1	0	0
AAATACGTGGCAAGCGAT	4	17	18	2649.64	5237693	149.09	93081770	306	4.25	0.00150964	0.00641597	0.182635	0.000115487	0.00328743	0.513113	2.20493e-08	2.205e-08	1	0	0	1	1	0
AAATACTACATGCTCCATTACATAG	29	127	25	2649.64	5237693	149.09	93081770	3175	4.37931	0.0109449	0.047931	1.36439	0.00119828	0.0341098	0.73434	2.28779e-07	2.28787e-07	1	0	0	1	1	0
AAATACTAGCTGTTCCGTCCCATAT	18	85	25	2649.64	5237693	149.09	93081770	2125	4.72222	0.00679338	0.0320798	0.913176	0.000801996	0.0228294	0.791841	1.5312e-07	1.53125e-07	1	0	0	1	1	0
AAATACTCTCAGTAATCAACTG	4	22	22	2649.64	5237693	149.09	93081770	484	5.5	0.00150964	0.00830301	0.236351	0.000182666	0.00519973	0.81159	3.48753e-08	3.48764e-08	1	0	0	1	1	0
AAATACTGACCTGTCACT	13	63	18	2649.64	5237693	149.09	93081770	1134	4.84615	0.00490633	0.0237768	0.676824	0.000427983	0.0121828	0.585088	8.17121e-08	8.17146e-08	1	0	0	1	1	0
AAATACTGCAC	11	47	11	2649.64	5237693	149.09	93081770	517	4.27273	0.00415151	0.0177383	0.504932	0.000195121	0.00555426	0.315246	3.72532e-08	3.72544e-08	1	0	0	1	0	0
AAATACTGCAGTAGGT	5	20	16	2649.64	5237693	149.09	93081770	320	4	0.00188705	0.0075482	0.214865	0.000120771	0.00343784	0.429271	2.30581e-08	2.30588e-08	1	0	0	1	0	0
AAATACTGGTACATATGAACACT	27	115	23	2649.64	5237693	149.09	93081770	2645	4.25926	0.0101901	0.0434021	1.23547	0.000998249	0.0284159	0.657073	1.90589e-07	1.90595e-07	1	0	0	1	1	0
AAATAG	63	252	6	2649.64	5237693	149.09	93081770	1512	4	0.0237768	0.0951073	2.7073	0.000570644	0.0162438	0.160977	1.08949e-07	1.08953e-07	1	0	0	1	0	0
AAATAGAACACTTATACAAC	28	128	20	2649.64	5237693	149.09	93081770	2560	4.57143	0.0105675	0.0483084	1.37514	0.000966169	0.0275027	0.613244	1.84465e-07	1.8447e-07	1	0	0	1	1	0
AAATAGAATAGTACCTAC	9	50	18	2649.64	5237693	149.09	93081770	900	5.55556	0.00339669	0.0188705	0.537162	0.000339669	0.00966892	0.670736	6.48508e-08	6.48529e-08	1	0	0	1	1	0
AAATAGACATAACCAGTGTAT	9	38	21	2649.64	5237693	149.09	93081770	798	4.22222	0.00339669	0.0143416	0.408243	0.000301173	0.00857311	0.594719	5.75011e-08	5.75029e-08	1	0	0	1	1	0
AAATAGACCTTAGGT	5	37	15	2649.64	5237693	149.09	93081770	555	7.4	0.00188705	0.0139642	0.3975	0.000209462	0.0059625	0.744517	3.99914e-08	3.99926e-08	1	0	0	1	1	0
AAATAGCAGCAC	26	175	12	2649.64	5237693	149.09	93081770	2100	6.73077	0.00981265	0.0660467	1.88007	0.00079256	0.0225608	0.541748	1.51319e-07	1.51323e-07	1	0	0	1	1	0
AAATAGCTACAGTAT	37	149	15	2649.64	5237693	149.09	93081770	2235	4.02703	0.0139642	0.0562341	1.60074	0.000843511	0.0240111	0.405161	1.61046e-07	1.61051e-07	1	0	0	1	0	0
AAATAGCTACCCAAC	2	8	15	2649.64	5237693	149.09	93081770	120	4	0.00075482	0.00301928	0.0859459	4.52892e-05	0.00128919	0.402441	8.64678e-09	8.64705e-09	1	0	0	1	0	0
AAATAGGCATTACGTTGTT	25	100	19	2649.64	5237693	149.09	93081770	1900	4	0.00943524	0.037741	1.07432	0.000717079	0.0204122	0.509759	1.36907e-07	1.36912e-07	1	0	0	1	1	0
AAATAGGGTCGATAG	5	21	15	2649.64	5237693	149.09	93081770	315	4.2	0.00188705	0.0079256	0.225608	0.000118884	0.00338412	0.422564	2.26978e-08	2.26985e-08	1	0	0	1	0	0
AAATAGTAAGTGAT	2	8	14	2649.64	5237693	149.09	93081770	112	4	0.00075482	0.00301928	0.0859459	4.22699e-05	0.00120324	0.375612	8.07033e-09	8.07058e-09	1	0	0	1	0	0
AAATAGTAATAACTAGC	5	20	17	2649.64	5237693	149.09	93081770	340	4	0.00188705	0.0075482	0.214865	0.000128319	0.0036527	0.4561	2.44992e-08	2.45e-08	1	0	0	1	0	0
AAATAGTAATAGTACTG	2	12	17	2649.64	5237693	149.09	93081770	204	6	0.00075482	0.00452892	0.128919	7.69916e-05	0.00219162	0.684151	1.46995e-08	1.47e-08	1	0	0	1	1	0
AAATAGTAGAC	10	41	11	2649.64	5237693	149.09	93081770	451	4.1	0.0037741	0.0154738	0.440473	0.000170212	0.0048452	0.302502	3.24975e-08	3.24985e-08	1	0	0	1	0	0
AAATAGTATAC	6	26	11	2649.64	5237693	149.09	93081770	286	4.33333	0.00226446	0.00981265	0.279324	0.000107939	0.00307257	0.319717	2.06082e-08	2.06088e-08	1	0	0	1	0	0
AAATAGTATACTTACCT	18	79	17	2649.64	5237693	149.09	93081770	1343	4.38889	0.00679338	0.0298154	0.848716	0.000506861	0.0144282	0.500443	9.67719e-08	9.67749e-08	1	0	0	1	1	0
AAATAGTGTAACTTCACAT	14	71	19	2649.64	5237693	149.09	93081770	1349	5.07143	0.00528374	0.0267961	0.76277	0.000509126	0.0144926	0.646302	9.72042e-08	9.72073e-08	1	0	0	1	1	0
AAATAGTGTACATT	21	144	14	2649.64	5237693	149.09	93081770	2016	6.85714	0.0079256	0.054347	1.54703	0.000760858	0.0216584	0.643906	1.45266e-07	1.4527e-07	1	0	0	1	1	0
AAATAGTT	9	46	8	2649.64	5237693	149.09	93081770	368	5.11111	0.00339669	0.0173608	0.494189	0.000138887	0.00395351	0.274256	2.65168e-08	2.65176e-08	1	0	0	1	0	0
AAATAT	357	1945	6	2649.64	5237693	149.09	93081770	11670	5.44818	0.134735	0.734062	20.8956	0.00440437	0.125374	0.219257	8.40899e-07	8.40926e-07	1	0	0	1	0	0
AAATATAAATCAATAGCTACAT	23	98	22	2649.64	5237693	149.09	93081770	2156	4.26087	0.00868042	0.0369862	1.05284	0.000813695	0.0231624	0.628742	1.55354e-07	1.55359e-07	1	0	0	1	1	0
AAATATAACACTATTCAATT	32	182	20	2649.64	5237693	149.09	93081770	3640	5.6875	0.0120771	0.0686886	1.95527	0.00137377	0.0391054	0.762962	2.62286e-07	2.62294e-07	1	0	0	1	1	0
AAATATAACTACATATATATACAC	5	22	24	2649.64	5237693	149.09	93081770	528	4.4	0.00188705	0.00830301	0.236351	0.000199272	0.00567243	0.708297	3.80458e-08	3.8047e-08	1	0	0	1	1	0
AAATATAAGGT	3	12	11	2649.64	5237693	149.09	93081770	132	4	0.00113223	0.00452892	0.128919	4.98181e-05	0.00141811	0.295124	9.51146e-09	9.51176e-09	1	0	0	1	0	0
AAATATAAGTGT	21	168	12	2649.64	5237693	149.09	93081770	2016	8	0.0079256	0.0634048	1.80486	0.000760858	0.0216584	0.643906	1.45266e-07	1.4527e-07	1	0	0	1	1	0
AAATATAATAT	9	36	11	2649.64	5237693	149.09	93081770	396	4	0.00339669	0.0135868	0.386757	0.000149454	0.00425432	0.295124	2.85344e-08	2.85353e-08	1	0	0	1	0	0
AAATATAATCCACCGC	32	159	16	2649.64	5237693	149.09	93081770	2544	4.96875	0.0120771	0.0600082	1.70818	0.00096013	0.0273308	0.533235	1.83312e-07	1.83318e-07	1	0	0	1	1	0
AAATATAATGTT	13	71	12	2649.64	5237693	149.09	93081770	852	5.46154	0.00490633	0.0267961	0.76277	0.000321553	0.00915324	0.43959	6.13921e-08	6.13941e-08	1	0	0	1	0	0
AAATATAATTAACACTTGACTGTAT	4	17	25	2649.64	5237693	149.09	93081770	425	4.25	0.00150964	0.00641597	0.182635	0.000160399	0.00456588	0.712657	3.0624e-08	3.0625e-08	1	0	0	1	1	0
AAATATACAACAT	21	93	13	2649.64	5237693	149.09	93081770	1209	4.42857	0.0079256	0.0350991	0.999122	0.000456288	0.0129886	0.386152	8.71163e-08	8.71191e-08	1	0	0	1	0	0
AAATATACACACATT	31	209	15	2649.64	5237693	149.09	93081770	3135	6.74194	0.0116997	0.0788786	2.24534	0.00118318	0.0336801	0.678309	2.25897e-07	2.25904e-07	1	0	0	1	1	0
AAATATACACTTCTGATCATATC	41	172	23	2649.64	5237693	149.09	93081770	3956	4.19512	0.0154738	0.0649145	1.84784	0.00149303	0.0425003	0.647178	2.85055e-07	2.85064e-07	1	0	0	1	1	0
AAATATACCAGT	47	239	12	2649.64	5237693	149.09	93081770	2868	5.08511	0.0177383	0.0902009	2.56763	0.00108241	0.0308116	0.409292	2.06658e-07	2.06665e-07	1	0	0	1	0	0
AAATATACGTTAT	12	53	13	2649.64	5237693	149.09	93081770	689	4.41667	0.00452892	0.0200027	0.569392	0.000260035	0.00740209	0.385114	4.96469e-08	4.96485e-08	1	0	0	1	0	0
AAATATACTACAACAGTAGTACAC	22	114	24	2649.64	5237693	149.09	93081770	2736	5.18182	0.00830301	0.0430247	1.22473	0.00103259	0.0293935	0.834151	1.97147e-07	1.97153e-07	1	0	0	1	1	0
AAATATACTGT	7	35	11	2649.64	5237693	149.09	93081770	385	5	0.00264187	0.0132093	0.376013	0.000145303	0.00413615	0.368905	2.77417e-08	2.77426e-08	1	0	0	1	0	0
AAATATAGAGATATTCCACTT	5	23	21	2649.64	5237693	149.09	93081770	483	4.6	0.00188705	0.00868042	0.247095	0.000182289	0.00518899	0.647931	3.48033e-08	3.48044e-08	1	0	0	1	1	0
AAATATAGCAGCTTCCAGT	52	279	19	2649.64	5237693	149.09	93081770	5301	5.36538	0.0196253	0.105297	2.99736	0.00200065	0.0569499	0.683764	3.81971e-07	3.81984e-07	1	0	0	1	1	0
AAATATATAAATGTATAT	9	47	18	2649.64	5237693	149.09	93081770	846	5.22222	0.00339669	0.0177383	0.504932	0.000319289	0.00908878	0.630492	6.09598e-08	6.09617e-08	1	0	0	1	1	0
AAATATATAAG	8	56	11	2649.64	5237693	149.09	93081770	616	7	0.00301928	0.0211349	0.601622	0.000232484	0.00661784	0.516467	4.43868e-08	4.43882e-08	1	0	0	1	1	0
AAATATATAATATAAC	13	65	16	2649.64	5237693	149.09	93081770	1040	5	0.00490633	0.0245316	0.698311	0.000392506	0.011173	0.536589	7.49387e-08	7.49411e-08	1	0	0	1	1	0
AAATATATAGATACAT	12	49	16	2649.64	5237693	149.09	93081770	784	4.08333	0.00452892	0.0184931	0.526419	0.000295889	0.0084227	0.438214	5.64923e-08	5.64941e-08	1	0	0	1	0	0
AAATATATAGCT	9	44	12	2649.64	5237693	149.09	93081770	528	4.88889	0.00339669	0.016606	0.472703	0.000199272	0.00567243	0.393498	3.80458e-08	3.8047e-08	1	0	0	1	0	0
AAATATATATAGT	1	4	13	2649.64	5237693	149.09	93081770	52	4	0.00037741	0.00150964	0.042973	1.96253e-05	0.000558649	0.348783	3.74694e-09	3.74706e-09	1	0	0	1	0	0
AAATATATGTACTT	21	130	14	2649.64	5237693	149.09	93081770	1820	6.19048	0.0079256	0.0490633	1.39662	0.000686886	0.0195527	0.581304	1.31143e-07	1.31147e-07	1	0	0	1	1	0
AAATATATGTAT	5	21	12	2649.64	5237693	149.09	93081770	252	4.2	0.00188705	0.0079256	0.225608	9.51073e-05	0.0027073	0.338051	1.81582e-08	1.81588e-08	1	0	0	1	0	0
AAATATATTAT	2	10	11	2649.64	5237693	149.09	93081770	110	5	0.00075482	0.0037741	0.107432	4.15151e-05	0.00118176	0.368905	7.92621e-09	7.92646e-09	1	0	0	1	0	0
AAATATATTTATATAT	1	9	16	2649.64	5237693	149.09	93081770	144	9	0.00037741	0.00339669	0.0966892	5.4347e-05	0.00154703	0.96586	1.03761e-08	1.03765e-08	1	0	0	1	1	0
AAATATC	8	32	7	2649.64	5237693	149.09	93081770	224	4	0.00301928	0.0120771	0.343784	8.45398e-05	0.00240649	0.187806	1.61407e-08	1.61412e-08	1	0	0	1	0	0
AAATATCAACAATAT	18	74	15	2649.64	5237693	149.09	93081770	1110	4.11111	0.00679338	0.0279283	0.795	0.000418925	0.011925	0.41362	7.99827e-08	7.99852e-08	1	0	0	1	0	0
AAATATCAC	132	551	9	2649.64	5237693	149.09	93081770	4959	4.17424	0.0498181	0.207953	5.91953	0.00187158	0.0532757	0.251983	3.57328e-07	3.57339e-07	1	0	0	1	0	0
AAATATCACAGCAAGTGCTGG	54	217	21	2649.64	5237693	149.09	93081770	4557	4.01852	0.0203801	0.0818979	2.33128	0.00171986	0.048957	0.566026	3.28361e-07	3.28372e-07	1	0	0	1	1	0
AAATATCACGCAGCAGTTACCAC	1	4	23	2649.64	5237693	149.09	93081770	92	4	0.00037741	0.00150964	0.042973	3.47217e-05	0.000988378	0.617077	6.6292e-09	6.62941e-09	1	0	0	1	1	0
AAATATCAG	2	8	9	2649.64	5237693	149.09	93081770	72	4	0.00075482	0.00301928	0.0859459	2.71735e-05	0.000773513	0.241465	5.18807e-09	5.18823e-09	1	0	0	1	0	0
AAATATCATGTATATGAAATGTACT	12	48	25	2649.64	5237693	149.09	93081770	1200	4	0.00452892	0.0181157	0.515676	0.000452892	0.0128919	0.670736	8.64678e-08	8.64705e-08	1	0	0	1	1	0
AAATATCCATAC	38	157	12	2649.64	5237693	149.09	93081770	1884	4.13158	0.0143416	0.0592533	1.68669	0.00071104	0.0202403	0.332544	1.35754e-07	1.35759e-07	1	0	0	1	0	0
AAATATCCTTCTTAGGTCC	8	38	19	2649.64	5237693	149.09	93081770	722	4.75	0.00301928	0.0143416	0.408243	0.00027249	0.00775662	0.605339	5.20248e-08	5.20264e-08	1	0	0	1	1	0
AAATATCGTGTACT	40	191	14	2649.64	5237693	149.09	93081770	2674	4.775	0.0150964	0.0720853	2.05196	0.00100919	0.0287274	0.448387	1.92679e-07	1.92685e-07	1	0	0	1	0	0
AAATATCTATTGGTAATAAGTGT	39	181	23	2649.64	5237693	149.09	93081770	4163	4.64103	0.014719	0.0683112	1.94453	0.00157116	0.0447241	0.715967	2.99971e-07	2.99981e-07	1	0	0	1	1	0
AAATATCTTGT	17	116	11	2649.64	5237693	149.09	93081770	1276	6.82353	0.00641597	0.0437795	1.24622	0.000481575	0.0137084	0.503446	9.19441e-08	9.1947e-08	1	0	0	1	1	0
AAATATGCAGGTATGACATT	24	114	20	2649.64	5237693	149.09	93081770	2280	4.75	0.00905783	0.0430247	1.22473	0.000860494	0.0244946	0.637199	1.64289e-07	1.64294e-07	1	0	0	1	1	0
AAATATGCGAGTATAACCACAT	25	114	22	2649.64	5237693	149.09	93081770	2508	4.56	0.00943524	0.0430247	1.22473	0.000946544	0.0269441	0.672882	1.80718e-07	1.80723e-07	1	0	0	1	1	0
AAATATGCTGTTATATACCTTCAG	26	114	24	2649.64	5237693	149.09	93081770	2736	4.38462	0.00981265	0.0430247	1.22473	0.00103259	0.0293935	0.70582	1.97147e-07	1.97153e-07	1	0	0	1	1	0
AAATATGGTAT	39	189	11	2649.64	5237693	149.09	93081770	2079	4.84615	0.014719	0.0713304	2.03047	0.000784635	0.0223352	0.357554	1.49805e-07	1.4981e-07	1	0	0	1	0	0
AAATATGTACATATCCACTCAG	7	33	22	2649.64	5237693	149.09	93081770	726	4.71429	0.00264187	0.0124545	0.354527	0.000273999	0.00779959	0.695649	5.2313e-08	5.23147e-08	1	0	0	1	1	0
AAATATGTGTCAATGTGCGTCTT	51	247	23	2649.64	5237693	149.09	93081770	5681	4.84314	0.0192479	0.0932202	2.65358	0.00214406	0.0610324	0.747147	4.09353e-07	4.09366e-07	1	0	0	1	1	0
AAATATGTGTGTGTGGCT	11	46	18	2649.64	5237693	149.09	93081770	828	4.18182	0.00415151	0.0173608	0.494189	0.000312495	0.0088954	0.504881	5.96628e-08	5.96647e-08	1	0	0	1	1	0
AAATATGTTATGTGT	32	131	15	2649.64	5237693	149.09	93081770	1965	4.09375	0.0120771	0.0494407	1.40736	0.00074161	0.0211105	0.411874	1.41591e-07	1.41595e-07	1	0	0	1	0	0
AAATATGTTCACTACCG	6	28	17	2649.64	5237693	149.09	93081770	476	4.66667	0.00226446	0.0105675	0.300811	0.000179647	0.00511378	0.532117	3.42989e-08	3.43e-08	1	0	0	1	1	0
AAATATGTTGTGTAGAGT	32	173	18	2649.64	5237693	149.09	93081770	3114	5.40625	0.0120771	0.0652919	1.85858	0.00117525	0.0334545	0.65271	2.24384e-07	2.24391e-07	1	0	0	1	1	0
AAATATTAATAC	34	169	12	2649.64	5237693	149.09	93081770	2028	4.97059	0.0128319	0.0637822	1.81561	0.000765387	0.0217873	0.400074	1.46131e-07	1.46135e-07	1	0	0	1	0	0
AAATATTAC	37	191	9	2649.64	5237693	149.09	93081770	1719	5.16216	0.0139642	0.0720853	2.05196	0.000648767	0.0184676	0.31162	1.23865e-07	1.23869e-07	1	0	0	1	0	0
AAATATTACACTGAACAGT	72	292	19	2649.64	5237693	149.09	93081770	5548	4.05556	0.0271735	0.110204	3.13703	0.00209387	0.0596035	0.516839	3.99769e-07	3.99782e-07	1	0	0	1	1	0
AAATATTATCAT	35	171	12	2649.64	5237693	149.09	93081770	2052	4.88571	0.0132093	0.0645371	1.83709	0.000774445	0.0220451	0.393243	1.4786e-07	1.47865e-07	1	0	0	1	0	0
AAATATTATGCT	17	79	12	2649.64	5237693	149.09	93081770	948	4.64706	0.00641597	0.0298154	0.848716	0.000357784	0.0101846	0.374034	6.83096e-08	6.83117e-08	1	0	0	1	0	0
AAATATTGATATAT	21	88	14	2649.64	5237693	149.09	93081770	1232	4.19048	0.0079256	0.0332121	0.945405	0.000464969	0.0132357	0.393498	8.87736e-08	8.87764e-08	1	0	0	1	0	0
AAATATTGT	9	41	9	2649.64	5237693	149.09	93081770	369	4.55556	0.00339669	0.0154738	0.440473	0.000139264	0.00396426	0.275002	2.65888e-08	2.65897e-08	1	0	0	1	0	0
AAATATTGTATGTAC	8	32	15	2649.64	5237693	149.09	93081770	480	4	0.00301928	0.0120771	0.343784	0.000181157	0.00515676	0.402441	3.45871e-08	3.45882e-08	1	0	0	1	0	0
AAATATTTACC	21	131	11	2649.64	5237693	149.09	93081770	1441	6.2381	0.0079256	0.0494407	1.40736	0.000543847	0.015481	0.460253	1.03833e-07	1.03837e-07	1	0	0	1	0	0
AAATC	54	308	5	2649.64	5237693	149.09	93081770	1540	5.7037	0.0203801	0.116242	3.30892	0.000581211	0.0165446	0.191284	1.10967e-07	1.10971e-07	1	0	0	1	0	0
AAATCAAATT	6	26	10	2649.64	5237693	149.09	93081770	260	4.33333	0.00226446	0.00981265	0.279324	9.81265e-05	0.00279324	0.290652	1.87347e-08	1.87353e-08	1	0	0	1	0	0
AAATCAACTGGCCCACT	29	137	17	2649.64	5237693	149.09	93081770	2329	4.72414	0.0109449	0.0517051	1.47182	0.000878987	0.025021	0.53867	1.6782e-07	1.67825e-07	1	0	0	1	1	0
AAATCACTAAGCAGTAG	4	16	17	2649.64	5237693	149.09	93081770	272	4	0.00150964	0.00603856	0.171892	0.000102655	0.00292216	0.4561	1.95994e-08	1.96e-08	1	0	0	1	0	0
AAATCACTTGACACTTCACAC	26	105	21	2649.64	5237693	149.09	93081770	2205	4.03846	0.00981265	0.039628	1.12804	0.000832189	0.0236888	0.568836	1.58885e-07	1.5889e-07	1	0	0	1	1	0
AAATCAGCAAGTCCAGCAAT	8	39	20	2649.64	5237693	149.09	93081770	780	4.875	0.00301928	0.014719	0.418986	0.00029438	0.00837973	0.653967	5.62041e-08	5.62058e-08	1	0	0	1	1	0
AAATCAGCAC	38	152	10	2649.64	5237693	149.09	93081770	1520	4	0.0143416	0.0573663	1.63297	0.000573663	0.0163297	0.268294	1.09526e-07	1.09529e-07	1	0	0	1	0	0
AAATCAGTAC	63	286	10	2649.64	5237693	149.09	93081770	2860	4.53968	0.0237768	0.107939	3.07257	0.00107939	0.0307257	0.304493	2.06082e-07	2.06088e-07	1	0	0	1	0	0
AAATCATGAAGTATACGAGT	19	79	20	2649.64	5237693	149.09	93081770	1580	4.15789	0.00717079	0.0298154	0.848716	0.000596307	0.0169743	0.55777	1.13849e-07	1.13853e-07	1	0	0	1	1	0
AAATCATTACCTGCACT	23	116	17	2649.64	5237693	149.09	93081770	1972	5.04348	0.00868042	0.0437795	1.24622	0.000744252	0.0211857	0.575083	1.42095e-07	1.421e-07	1	0	0	1	1	0
AAATCC	8	32	6	2649.64	5237693	149.09	93081770	192	4	0.00301928	0.0120771	0.343784	7.24627e-05	0.0020627	0.160977	1.38348e-08	1.38353e-08	1	0	0	1	0	0
AAATCCAGTGTGTTCTTCGAT	27	127	21	2649.64	5237693	149.09	93081770	2667	4.7037	0.0101901	0.047931	1.36439	0.00100655	0.0286522	0.662538	1.92175e-07	1.92181e-07	1	0	0	1	1	0
AAATCCTCCGTGGCC	12	49	15	2649.64	5237693	149.09	93081770	735	4.08333	0.00452892	0.0184931	0.526419	0.000277396	0.00789628	0.410826	5.29615e-08	5.29632e-08	1	0	0	1	0	0
AAATCG	12	48	6	2649.64	5237693	149.09	93081770	288	4	0.00452892	0.0181157	0.515676	0.000108694	0.00309405	0.160977	2.07523e-08	2.07529e-08	1	0	0	1	0	0
AAATCGAGGTACGGTGTGGGCTAC	16	70	24	2649.64	5237693	149.09	93081770	1680	4.375	0.00603856	0.0264187	0.752027	0.000634048	0.0180486	0.704273	1.21055e-07	1.21059e-07	1	0	0	1	1	0
AAATCT	11	44	6	2649.64	5237693	149.09	93081770	264	4	0.00415151	0.016606	0.472703	9.96362e-05	0.00283622	0.160977	1.90229e-08	1.90235e-08	1	0	0	1	0	0
AAATCTATCTACAGACCCTCATG	11	46	23	2649.64	5237693	149.09	93081770	1058	4.18182	0.00415151	0.0173608	0.494189	0.0003993	0.0113664	0.645126	7.62358e-08	7.62382e-08	1	0	0	1	1	0
AAATCTCATGTCTGTCT	69	307	17	2649.64	5237693	149.09	93081770	5219	4.44928	0.0260413	0.115865	3.29818	0.0019697	0.056069	0.507329	3.76063e-07	3.76075e-07	1	0	0	1	1	0
AAATCTGTGAGGCACTGACAGT	8	32	22	2649.64	5237693	149.09	93081770	704	4	0.00301928	0.0120771	0.343784	0.000265696	0.00756324	0.590248	5.07278e-08	5.07294e-08	1	0	0	1	1	0
AAATG	34	180	5	2649.64	5237693	149.09	93081770	900	5.29412	0.0128319	0.0679338	1.93378	0.000339669	0.00966892	0.177548	6.48508e-08	6.48529e-08	1	0	0	1	0	0
AAATGAACACATGCACTGCTCT	2	8	22	2649.64	5237693	149.09	93081770	176	4	0.00075482	0.00301928	0.0859459	6.64241e-05	0.00189081	0.590248	1.26819e-08	1.26823e-08	1	0	0	1	1	0
AAATGAACACC	14	63	11	2649.64	5237693	149.09	93081770	693	4.5	0.00528374	0.0237768	0.676824	0.000261545	0.00744507	0.332014	4.99351e-08	4.99367e-08	1	0	0	1	0	0
AAATGAC	9	41	7	2649.64	5237693	149.09	93081770	287	4.55556	0.00339669	0.0154738	0.440473	0.000108317	0.00308331	0.21389	2.06802e-08	2.06809e-08	1	0	0	1	0	0
AAATGACACTACCGAG	10	62	16	2649.64	5237693	149.09	93081770	992	6.2	0.0037741	0.0233994	0.666081	0.00037439	0.0106573	0.66537	7.148e-08	7.14823e-08	1	0	0	1	1	0
AAATGATACTACCGAG	13	53	16	2649.64	5237693	149.09	93081770	848	4.07692	0.00490633	0.0200027	0.569392	0.000320043	0.00911027	0.437526	6.11039e-08	6.11058e-08	1	0	0	1	0	0
AAATGATGTGATATACAG	41	183	18	2649.64	5237693	149.09	93081770	3294	4.46341	0.0154738	0.069066	1.96601	0.00124319	0.0353882	0.538879	2.37354e-07	2.37362e-07	1	0	0	1	1	0
AAATGC	20	86	6	2649.64	5237693	149.09	93081770	516	4.3	0.0075482	0.0324572	0.923919	0.000194743	0.00554351	0.17305	3.71811e-08	3.71823e-08	1	0	0	1	0	0
AAATGCACATGGCTCTATTGCCAT	1	4	24	2649.64	5237693	149.09	93081770	96	4	0.00037741	0.00150964	0.042973	3.62313e-05	0.00103135	0.643906	6.91742e-09	6.91764e-09	1	0	0	1	1	0
AAATGCACCGGACACAGGCCG	1	5	21	2649.64	5237693	149.09	93081770	105	5	0.00037741	0.00188705	0.0537162	3.9628e-05	0.00112804	0.704273	7.56593e-09	7.56617e-09	1	0	0	1	1	0
AAATGCAGTCTGTAGCCACATTAT	26	116	24	2649.64	5237693	149.09	93081770	2784	4.46154	0.00981265	0.0437795	1.24622	0.00105071	0.0299092	0.718203	2.00605e-07	2.00612e-07	1	0	0	1	1	0
AAATGCATACACACATGC	17	73	18	2649.64	5237693	149.09	93081770	1314	4.29412	0.00641597	0.0275509	0.784257	0.000495916	0.0141166	0.518439	9.46822e-08	9.46852e-08	1	0	0	1	1	0
AAATGCATGCACACATGC	17	80	18	2649.64	5237693	149.09	93081770	1440	4.70588	0.00641597	0.0301928	0.859459	0.00054347	0.0154703	0.568153	1.03761e-07	1.03765e-07	1	0	0	1	1	0
AAATGCCAGTATACTGATTGAAGGT	47	201	25	2649.64	5237693	149.09	93081770	5025	4.2766	0.0177383	0.0758594	2.15939	0.00189648	0.0539848	0.717116	3.62084e-07	3.62095e-07	1	0	0	1	1	0
AAATGCCGTACTGTATATT	20	101	19	2649.64	5237693	149.09	93081770	1919	5.05	0.0075482	0.0381184	1.08507	0.000724249	0.0206163	0.643571	1.38276e-07	1.38281e-07	1	0	0	1	1	0
AAATGCGTGCATATGTCTGTCATAG	54	239	25	2649.64	5237693	149.09	93081770	5975	4.42593	0.0203801	0.0902009	2.56763	0.00225502	0.0641909	0.742157	4.30538e-07	4.30551e-07	1	0	0	1	1	0
AAATGCTACGACGAAC	4	16	16	2649.64	5237693	149.09	93081770	256	4	0.00150964	0.00603856	0.171892	9.66169e-05	0.00275027	0.429271	1.84465e-08	1.8447e-08	1	0	0	1	0	0
AAATGCTTAGCATTACGT	8	33	18	2649.64	5237693	149.09	93081770	594	4.125	0.00301928	0.0124545	0.354527	0.000224181	0.00638149	0.498021	4.28016e-08	4.28029e-08	1	0	0	1	0	0
AAATGGACTGTAAT	24	96	14	2649.64	5237693	149.09	93081770	1344	4	0.00905783	0.0362313	1.03135	0.000507239	0.0144389	0.375612	9.68439e-08	9.6847e-08	1	0	0	1	0	0
AAATGGAGCGTAT	22	95	13	2649.64	5237693	149.09	93081770	1235	4.31818	0.00830301	0.0358539	1.02061	0.000466101	0.0132679	0.376527	8.89898e-08	8.89926e-08	1	0	0	1	0	0
AAATGGATATATACAGAAT	20	113	19	2649.64	5237693	149.09	93081770	2147	5.65	0.0075482	0.0426473	1.21399	0.000810299	0.0230657	0.720035	1.54705e-07	1.5471e-07	1	0	0	1	1	0
AAATGGC	3	12	7	2649.64	5237693	149.09	93081770	84	4	0.00113223	0.00452892	0.128919	3.17024e-05	0.000902432	0.187806	6.05274e-09	6.05294e-09	1	0	0	1	0	0
AAATGGCACGGGTGCCCC	33	136	18	2649.64	5237693	149.09	93081770	2448	4.12121	0.0124545	0.0513277	1.46108	0.000923899	0.0262995	0.497564	1.76394e-07	1.764e-07	1	0	0	1	0	0
AAATGGGCAGACAC	11	47	14	2649.64	5237693	149.09	93081770	658	4.27273	0.00415151	0.0177383	0.504932	0.000248336	0.00706905	0.401222	4.74132e-08	4.74147e-08	1	0	0	1	0	0
AAATGGT	11	44	7	2649.64	5237693	149.09	93081770	308	4	0.00415151	0.016606	0.472703	0.000116242	0.00330892	0.187806	2.21934e-08	2.21941e-08	1	0	0	1	0	0
AAATGGTGAGAGAAGTACTTACGT	45	204	24	2649.64	5237693	149.09	93081770	4896	4.53333	0.0169834	0.0769916	2.19162	0.0018478	0.0525989	0.729761	3.52789e-07	3.528e-07	1	0	0	1	1	0
AAATGGTGAGGGGTGAGGAT	29	129	20	2649.64	5237693	149.09	93081770	2580	4.44828	0.0109449	0.0486859	1.38588	0.000973717	0.0277176	0.596724	1.85906e-07	1.85912e-07	1	0	0	1	1	0
AAATGGTGCAGTGTACTATGTAC	227	975	23	2649.64	5237693	149.09	93081770	22425	4.29515	0.085672	0.367975	10.4747	0.00846341	0.240917	0.66261	1.61587e-06	1.61592e-06	1	0	0	1	1	0
AAATGGTGTGATACGCGG	83	398	18	2649.64	5237693	149.09	93081770	7164	4.79518	0.031325	0.150209	4.27581	0.00270376	0.0769646	0.578934	5.16213e-07	5.16229e-07	1	0	0	1	1	0
AAATGT	130	592	6	2649.64	5237693	149.09	93081770	3552	4.55385	0.0490633	0.223427	6.36	0.00134056	0.03816	0.183266	2.55945e-07	2.55953e-07	1	0	0	1	0	0
AAATGTAAGTAATATAATGTTGT	24	116	23	2649.64	5237693	149.09	93081770	2668	4.83333	0.00905783	0.0437795	1.24622	0.00100693	0.028663	0.745635	1.92247e-07	1.92253e-07	1	0	0	1	1	0
AAATGTAATAGTACT	9	46	15	2649.64	5237693	149.09	93081770	690	5.11111	0.00339669	0.0173608	0.494189	0.000260413	0.00741284	0.514231	4.9719e-08	4.97206e-08	1	0	0	1	1	0
AAATGTACACCAGATACTATCAT	33	142	23	2649.64	5237693	149.09	93081770	3266	4.30303	0.0124545	0.0535922	1.52554	0.00123262	0.0350874	0.663825	2.35336e-07	2.35344e-07	1	0	0	1	1	0
AAATGTACACT	23	115	11	2649.64	5237693	149.09	93081770	1265	5	0.00868042	0.0434021	1.23547	0.000477423	0.0135902	0.368905	9.11515e-08	9.11543e-08	1	0	0	1	0	0
AAATGTACAGCTTCTGTAGGAAG	18	74	23	2649.64	5237693	149.09	93081770	1702	4.11111	0.00679338	0.0279283	0.795	0.000642351	0.018285	0.634218	1.2264e-07	1.22644e-07	1	0	0	1	1	0
AAATGTACAGTGCGCACTGAT	12	58	21	2649.64	5237693	149.09	93081770	1218	4.83333	0.00452892	0.0218898	0.623108	0.000459685	0.0130853	0.680797	8.77648e-08	8.77676e-08	1	0	0	1	1	0
AAATGTACATAAGATATCAT	3	12	20	2649.64	5237693	149.09	93081770	240	4	0.00113223	0.00452892	0.128919	9.05783e-05	0.00257838	0.536589	1.72936e-08	1.72941e-08	1	0	0	1	1	0
AAATGTACATCGGTCTTCACGT	44	218	22	2649.64	5237693	149.09	93081770	4796	4.95455	0.016606	0.0822753	2.34203	0.00181006	0.0515246	0.731102	3.45583e-07	3.45594e-07	1	0	0	1	1	0
AAATGTACCTATATTGC	12	56	17	2649.64	5237693	149.09	93081770	952	4.66667	0.00452892	0.0211349	0.601622	0.000359294	0.0102276	0.532117	6.85978e-08	6.86e-08	1	0	0	1	1	0
AAATGTACCTCACTTCACCG	12	48	20	2649.64	5237693	149.09	93081770	960	4	0.00452892	0.0181157	0.515676	0.000362313	0.0103135	0.536589	6.91742e-08	6.91764e-08	1	0	0	1	1	0
AAATGTACGGTACATATGCTATCAC	59	254	25	2649.64	5237693	149.09	93081770	6350	4.30508	0.0222672	0.0958621	2.72878	0.00239655	0.0682196	0.721894	4.57559e-07	4.57573e-07	1	0	0	1	1	0
AAATGTACGTAACAACAT	10	41	18	2649.64	5237693	149.09	93081770	738	4.1	0.0037741	0.0154738	0.440473	0.000278528	0.00792851	0.495003	5.31777e-08	5.31794e-08	1	0	0	1	0	0
AAATGTACTGACCTGCTGT	43	247	19	2649.64	5237693	149.09	93081770	4693	5.74419	0.0162286	0.0932202	2.65358	0.00177118	0.050418	0.732038	3.38161e-07	3.38172e-07	1	0	0	1	1	0
AAATGTAGAGATGCTATGTTAACC	21	93	24	2649.64	5237693	149.09	93081770	2232	4.42857	0.0079256	0.0350991	0.999122	0.000842379	0.0239789	0.712896	1.6083e-07	1.60835e-07	1	0	0	1	1	0
AAATGTAGCATAACAC	10	46	16	2649.64	5237693	149.09	93081770	736	4.6	0.0037741	0.0173608	0.494189	0.000277774	0.00790703	0.493662	5.30336e-08	5.30353e-08	1	0	0	1	0	0
AAATGTAGCATAACAT	2	8	16	2649.64	5237693	149.09	93081770	128	4	0.00075482	0.00301928	0.0859459	4.83084e-05	0.00137514	0.429271	9.22323e-09	9.22352e-09	1	0	0	1	0	0
AAATGTATATTGTAACAACC	21	99	20	2649.64	5237693	149.09	93081770	1980	4.71429	0.0079256	0.0373636	1.06358	0.000747271	0.0212716	0.632408	1.42672e-07	1.42676e-07	1	0	0	1	1	0
AAATGTATCAACAATAAT	25	131	18	2649.64	5237693	149.09	93081770	2358	5.24	0.00943524	0.0494407	1.40736	0.000889932	0.0253326	0.632638	1.69909e-07	1.69915e-07	1	0	0	1	1	0
AAATGTATCACGGTGC	6	28	16	2649.64	5237693	149.09	93081770	448	4.66667	0.00226446	0.0105675	0.300811	0.00016908	0.00481297	0.500816	3.22813e-08	3.22823e-08	1	0	0	1	1	0
AAATGTATGAT	18	173	11	2649.64	5237693	149.09	93081770	1903	9.61111	0.00679338	0.0652919	1.85858	0.000718211	0.0204444	0.709117	1.37123e-07	1.37128e-07	1	0	0	1	1	0
AAATGTCCACTCCC	2	8	14	2649.64	5237693	149.09	93081770	112	4	0.00075482	0.00301928	0.0859459	4.22699e-05	0.00120324	0.375612	8.07033e-09	8.07058e-09	1	0	0	1	0	0
AAATGTCCCTGCAGCAGCG	3	14	19	2649.64	5237693	149.09	93081770	266	4.66667	0.00113223	0.00528374	0.150405	0.000100391	0.0028577	0.594719	1.9167e-08	1.91676e-08	1	0	0	1	1	0
AAATGTCCCTTCTTGGAGCACCACT	18	83	25	2649.64	5237693	149.09	93081770	2075	4.61111	0.00679338	0.031325	0.891689	0.000783125	0.0222922	0.773209	1.49517e-07	1.49522e-07	1	0	0	1	1	0
AAATGTCGCAGAC	33	190	13	2649.64	5237693	149.09	93081770	2470	5.75758	0.0124545	0.0717079	2.04122	0.000932202	0.0265358	0.502036	1.7798e-07	1.77985e-07	1	0	0	1	1	0
AAATGTCTGGAGAATTGGT	19	76	19	2649.64	5237693	149.09	93081770	1444	4	0.00717079	0.0286831	0.816486	0.00054498	0.0155132	0.509759	1.0405e-07	1.04053e-07	1	0	0	1	1	0
AAATGTCTTGTCAGAACGACAC	37	154	22	2649.64	5237693	149.09	93081770	3388	4.16216	0.0139642	0.0581211	1.65446	0.00127866	0.0363981	0.614176	2.44127e-07	2.44135e-07	1	0	0	1	1	0
AAATGTCTTGTGTGTC	17	71	16	2649.64	5237693	149.09	93081770	1136	4.17647	0.00641597	0.0267961	0.76277	0.000428737	0.0122043	0.448209	8.18562e-08	8.18588e-08	1	0	0	1	0	0
AAATGTGAAGC	7	51	11	2649.64	5237693	149.09	93081770	561	7.28571	0.00264187	0.0192479	0.547905	0.000211727	0.00602696	0.537547	4.04237e-08	4.0425e-08	1	0	0	1	1	0
AAATGTGATAGAGGAT	52	210	16	2649.64	5237693	149.09	93081770	3360	4.03846	0.0196253	0.079256	2.25608	0.0012681	0.0360973	0.433399	2.4211e-07	2.42117e-07	1	0	0	1	0	0
AAATGTGATATCACTATATAT	7	32	21	2649.64	5237693	149.09	93081770	672	4.57143	0.00264187	0.0120771	0.343784	0.000253619	0.00721946	0.643906	4.8422e-08	4.84235e-08	1	0	0	1	1	0
AAATGTGG	9	36	8	2649.64	5237693	149.09	93081770	288	4	0.00339669	0.0135868	0.386757	0.000108694	0.00309405	0.214635	2.07523e-08	2.07529e-08	1	0	0	1	0	0
AAATGTGGCGATACTGTTCC	29	149	20	2649.64	5237693	149.09	93081770	2980	5.13793	0.0109449	0.0562341	1.60074	0.00112468	0.0320149	0.689239	2.14728e-07	2.14735e-07	1	0	0	1	1	0
AAATGTGTACTGTATGTGTGT	14	65	21	2649.64	5237693	149.09	93081770	1365	4.64286	0.00528374	0.0245316	0.698311	0.000515164	0.0146645	0.653967	9.83571e-08	9.83602e-08	1	0	0	1	1	0
AAATGTGTAGTAGGAATTCAG	62	310	21	2649.64	5237693	149.09	93081770	6510	5	0.0233994	0.116997	3.33041	0.00245694	0.0699385	0.704273	4.69088e-07	4.69103e-07	1	0	0	1	1	0
AAATGTGTGAGCTAGTTC	17	92	18	2649.64	5237693	149.09	93081770	1656	5.41176	0.00641597	0.0347217	0.988378	0.000624991	0.0177908	0.653376	1.19326e-07	1.19329e-07	1	0	0	1	1	0
AAATGTTAAATTAACACGTTCAGCC	97	458	25	2649.64	5237693	149.09	93081770	11450	4.72165	0.0366087	0.172854	4.9204	0.00432134	0.12301	0.791745	8.25047e-07	8.25073e-07	1	0	0	1	1	0
AAATGTTACT	25	160	10	2649.64	5237693	149.09	93081770	1600	6.4	0.00943524	0.0603856	1.71892	0.000603856	0.0171892	0.429271	1.1529e-07	1.15294e-07	1	0	0	1	0	0
AAATGTTATGCTTGTACCG	5	21	19	2649.64	5237693	149.09	93081770	399	4.2	0.00188705	0.0079256	0.225608	0.000150586	0.00428655	0.535247	2.87505e-08	2.87514e-08	1	0	0	1	1	0
AAATGTTGCTTATGTTACTTAAGT	21	92	24	2649.64	5237693	149.09	93081770	2208	4.38095	0.0079256	0.0347217	0.988378	0.000833321	0.0237211	0.705231	1.59101e-07	1.59106e-07	1	0	0	1	1	0
AAATGTTGTAGAC	16	65	13	2649.64	5237693	149.09	93081770	845	4.0625	0.00603856	0.0245316	0.698311	0.000318911	0.00907804	0.354232	6.08877e-08	6.08897e-08	1	0	0	1	0	0
AAATGTTGTGACATAATATT	7	37	20	2649.64	5237693	149.09	93081770	740	5.28571	0.00264187	0.0139642	0.3975	0.000279283	0.00795	0.709064	5.33218e-08	5.33235e-08	1	0	0	1	1	0
AAATT	509	2779	5	2649.64	5237693	149.09	93081770	13895	5.45972	0.192102	1.04882	29.8555	0.00524411	0.149277	0.183102	1.00122e-06	1.00126e-06	1	0	0	1	0	0
AAATTAACTTACAGAATGTATGCTG	15	64	25	2649.64	5237693	149.09	93081770	1600	4.26667	0.00566115	0.0241542	0.687568	0.000603856	0.0171892	0.715452	1.1529e-07	1.15294e-07	1	0	0	1	1	0
AAATTAAGCAC	2	8	11	2649.64	5237693	149.09	93081770	88	4	0.00075482	0.00301928	0.0859459	3.32121e-05	0.000945405	0.295124	6.34097e-09	6.34117e-09	1	0	0	1	0	0
AAATTAATTCACTC	14	82	14	2649.64	5237693	149.09	93081770	1148	5.85714	0.00528374	0.0309476	0.880946	0.000433266	0.0123332	0.550003	8.27208e-08	8.27235e-08	1	0	0	1	1	0
AAATTAC	18	72	7	2649.64	5237693	149.09	93081770	504	4	0.00679338	0.0271735	0.773513	0.000190215	0.00541459	0.187806	3.63165e-08	3.63176e-08	1	0	0	1	0	0
AAATTACATGTACCCAC	19	84	17	2649.64	5237693	149.09	93081770	1428	4.42105	0.00717079	0.0317024	0.902432	0.000538941	0.0153413	0.504111	1.02897e-07	1.029e-07	1	0	0	1	1	0
AAATTACCATTCGACTGTAC	26	108	20	2649.64	5237693	149.09	93081770	2160	4.15385	0.00981265	0.0407603	1.16027	0.000815205	0.0232054	0.557227	1.55642e-07	1.55647e-07	1	0	0	1	1	0
AAATTACCCCG	10	46	11	2649.64	5237693	149.09	93081770	506	4.6	0.0037741	0.0173608	0.494189	0.000190969	0.00543608	0.339392	3.64606e-08	3.64617e-08	1	0	0	1	0	0
AAATTACGTGACACAC	18	76	16	2649.64	5237693	149.09	93081770	1216	4.22222	0.00679338	0.0286831	0.816486	0.00045893	0.0130638	0.453119	8.76207e-08	8.76235e-08	1	0	0	1	0	0
AAATTACTATTCAAGTGTGTTCC	28	114	23	2649.64	5237693	149.09	93081770	2622	4.07143	0.0105675	0.0430247	1.22473	0.000989568	0.0281688	0.628096	1.88932e-07	1.88938e-07	1	0	0	1	1	0
AAATTACTGGGGCAGTGCTG	20	94	20	2649.64	5237693	149.09	93081770	1880	4.7	0.0075482	0.0354765	1.00986	0.00070953	0.0201973	0.630492	1.35466e-07	1.3547e-07	1	0	0	1	1	0
AAATTACTGTTACTACCGTCTAGAT	14	58	25	2649.64	5237693	149.09	93081770	1450	4.14286	0.00528374	0.0218898	0.623108	0.000547244	0.0155777	0.694691	1.04482e-07	1.04485e-07	1	0	0	1	1	0
AAATTAG	18	75	7	2649.64	5237693	149.09	93081770	525	4.16667	0.00679338	0.0283057	0.805743	0.00019814	0.0056402	0.195631	3.78297e-08	3.78309e-08	1	0	0	1	0	0
AAATTAGATAGATCACACT	63	267	19	2649.64	5237693	149.09	93081770	5073	4.2381	0.0237768	0.100768	2.86845	0.0019146	0.0545005	0.540102	3.65543e-07	3.65554e-07	1	0	0	1	1	0
AAATTAGGATC	27	214	11	2649.64	5237693	149.09	93081770	2354	7.92593	0.0101901	0.0807657	2.29905	0.000888423	0.0252896	0.584782	1.69621e-07	1.69626e-07	1	0	0	1	1	0
AAATTAGTACTATGGTAATAGGAGT	38	169	25	2649.64	5237693	149.09	93081770	4225	4.44737	0.0143416	0.0637822	1.81561	0.00159456	0.0453902	0.745752	3.04439e-07	3.04448e-07	1	0	0	1	1	0
AAATTAGTAGCTGAATGGTACAG	24	100	23	2649.64	5237693	149.09	93081770	2300	4.16667	0.00905783	0.037741	1.07432	0.000868042	0.0247095	0.642788	1.6573e-07	1.65735e-07	1	0	0	1	1	0
AAATTAGTGTACCTAACTGCAC	32	144	22	2649.64	5237693	149.09	93081770	3168	4.5	0.0120771	0.054347	1.54703	0.00119563	0.0340346	0.664028	2.28275e-07	2.28282e-07	1	0	0	1	1	0
AAATTAGTTAGTT	1	4	13	2649.64	5237693	149.09	93081770	52	4	0.00037741	0.00150964	0.042973	1.96253e-05	0.000558649	0.348783	3.74694e-09	3.74706e-09	1	0	0	1	0	0
AAATTATATATATATT	2	10	16	2649.64	5237693	149.09	93081770	160	5	0.00075482	0.0037741	0.107432	6.03856e-05	0.00171892	0.536589	1.1529e-08	1.15294e-08	1	0	0	1	1	0
AAATTATATCGGGCATCACAAT	20	84	22	2649.64	5237693	149.09	93081770	1848	4.2	0.0075482	0.0317024	0.902432	0.000697453	0.0198535	0.61976	1.3316e-07	1.33165e-07	1	0	0	1	1	0
AAATTATATTATACAT	8	40	16	2649.64	5237693	149.09	93081770	640	5	0.00301928	0.0150964	0.42973	0.000241542	0.00687568	0.536589	4.61162e-08	4.61176e-08	1	0	0	1	1	0
AAATTATGTATCACAGTT	27	130	18	2649.64	5237693	149.09	93081770	2340	4.81481	0.0101901	0.0490633	1.39662	0.000883139	0.0251392	0.581304	1.68612e-07	1.68618e-07	1	0	0	1	1	0
AAATTATTATCGTATATTGTATAT	9	44	24	2649.64	5237693	149.09	93081770	1056	4.88889	0.00339669	0.016606	0.472703	0.000398545	0.0113449	0.786997	7.60917e-08	7.60941e-08	1	0	0	1	1	0
AAATTATTGTGGTGTAACTCAG	21	90	22	2649.64	5237693	149.09	93081770	1980	4.28571	0.0079256	0.0339669	0.966892	0.000747271	0.0212716	0.632408	1.42672e-07	1.42676e-07	1	0	0	1	1	0
AAATTC	14	64	6	2649.64	5237693	149.09	93081770	384	4.57143	0.00528374	0.0241542	0.687568	0.000144925	0.00412541	0.183973	2.76697e-08	2.76706e-08	1	0	0	1	0	0
AAATTCAGAAGGACAAC	20	81	17	2649.64	5237693	149.09	93081770	1377	4.05	0.0075482	0.0305702	0.870203	0.000519693	0.0147934	0.461802	9.92218e-08	9.92249e-08	1	0	0	1	0	0
AAATTCATTCACTACGTAGT	16	67	20	2649.64	5237693	149.09	93081770	1340	4.1875	0.00603856	0.0252865	0.719797	0.000505729	0.0143959	0.561741	9.65557e-08	9.65588e-08	1	0	0	1	1	0
AAATTCGTATATGTG	7	33	15	2649.64	5237693	149.09	93081770	495	4.71429	0.00264187	0.0124545	0.354527	0.000186818	0.0053179	0.474306	3.5668e-08	3.56691e-08	1	0	0	1	0	0
AAATTCTACAAGGACTGACAT	6	25	21	2649.64	5237693	149.09	93081770	525	4.16667	0.00226446	0.00943524	0.268581	0.00019814	0.0056402	0.586894	3.78297e-08	3.78309e-08	1	0	0	1	1	0
AAATTCTATGTACTTACACAT	3	14	21	2649.64	5237693	149.09	93081770	294	4.66667	0.00113223	0.00528374	0.150405	0.000110958	0.00315851	0.657321	2.11846e-08	2.11853e-08	1	0	0	1	1	0
AAATTG	134	551	6	2649.64	5237693	149.09	93081770	3306	4.11194	0.0505729	0.207953	5.91953	0.00124772	0.0355172	0.165482	2.38219e-07	2.38226e-07	1	0	0	1	0	0
AAATTGAGTACGGCTGTGC	17	77	19	2649.64	5237693	149.09	93081770	1463	4.52941	0.00641597	0.0290606	0.82723	0.00055215	0.0157174	0.577227	1.05419e-07	1.05422e-07	1	0	0	1	1	0
AAATTGATAT	10	40	10	2649.64	5237693	149.09	93081770	400	4	0.0037741	0.0150964	0.42973	0.000150964	0.0042973	0.268294	2.88226e-08	2.88235e-08	1	0	0	1	0	0
AAATTGCGCAGCCAGTAGTGTC	15	60	22	2649.64	5237693	149.09	93081770	1320	4	0.00566115	0.0226446	0.644595	0.000498181	0.0141811	0.590248	9.51146e-08	9.51176e-08	1	0	0	1	1	0
AAATTGCTGATGTACTGACAG	101	550	21	2649.64	5237693	149.09	93081770	11550	5.44554	0.0381184	0.207575	5.90878	0.00435908	0.124084	0.76703	8.32252e-07	8.32279e-07	1	0	0	1	1	0
AAATTGT	41	205	7	2649.64	5237693	149.09	93081770	1435	5	0.0154738	0.077369	2.20236	0.000541583	0.0154166	0.234758	1.03401e-07	1.03404e-07	1	0	0	1	0	0
AAATTGTAAGGTACGTATATT	16	67	21	2649.64	5237693	149.09	93081770	1407	4.1875	0.00603856	0.0252865	0.719797	0.000531016	0.0151157	0.589828	1.01383e-07	1.01387e-07	1	0	0	1	1	0
AAATTGTACACTTCTGCTGTACAC	9	45	24	2649.64	5237693	149.09	93081770	1080	5	0.00339669	0.0169834	0.483446	0.000407603	0.0116027	0.804883	7.7821e-08	7.78235e-08	1	0	0	1	1	0
AAATTGTACAG	21	128	11	2649.64	5237693	149.09	93081770	1408	6.09524	0.0079256	0.0483084	1.37514	0.000531393	0.0151265	0.449712	1.01456e-07	1.01459e-07	1	0	0	1	0	0
AAATTGTACCACTAGGATATAT	14	58	22	2649.64	5237693	149.09	93081770	1276	4.14286	0.00528374	0.0218898	0.623108	0.000481575	0.0137084	0.611328	9.19441e-08	9.1947e-08	1	0	0	1	1	0
AAATTGTCAAGGAATGT	15	61	17	2649.64	5237693	149.09	93081770	1037	4.06667	0.00566115	0.023022	0.655338	0.000391374	0.0111407	0.463702	7.47226e-08	7.47249e-08	1	0	0	1	0	0
AAATTGTCATCGTT	22	131	14	2649.64	5237693	149.09	93081770	1834	5.95455	0.00830301	0.0494407	1.40736	0.00069217	0.0197031	0.55915	1.32152e-07	1.32156e-07	1	0	0	1	1	0
AAATTGTGAGGAGCCTGC	13	56	18	2649.64	5237693	149.09	93081770	1008	4.30769	0.00490633	0.0211349	0.601622	0.000380429	0.0108292	0.520078	7.26329e-08	7.26352e-08	1	0	0	1	1	0
AAATTGTGCAGGTTGTCC	7	28	18	2649.64	5237693	149.09	93081770	504	4	0.00264187	0.0105675	0.300811	0.000190215	0.00541459	0.48293	3.63165e-08	3.63176e-08	1	0	0	1	0	0
AAATTGTGCGCGAC	5	23	14	2649.64	5237693	149.09	93081770	322	4.6	0.00188705	0.00868042	0.247095	0.000121526	0.00345932	0.431954	2.32022e-08	2.32029e-08	1	0	0	1	0	0
AAATTGTGTAGTGAGCAGCTTCAC	17	77	24	2649.64	5237693	149.09	93081770	1848	4.52941	0.00641597	0.0290606	0.82723	0.000697453	0.0198535	0.729129	1.3316e-07	1.33165e-07	1	0	0	1	1	0
AAATTGTGTCTACTGTATTGATCG	20	83	24	2649.64	5237693	149.09	93081770	1992	4.15	0.0075482	0.031325	0.891689	0.0007518	0.0214005	0.668053	1.43537e-07	1.43541e-07	1	0	0	1	1	0
AAATTGTTGCAATAGAGTAACAT	49	251	23	2649.64	5237693	149.09	93081770	5773	5.12245	0.0184931	0.0947299	2.69655	0.00217879	0.0620207	0.790236	4.15982e-07	4.15995e-07	1	0	0	1	1	0
AAATTGTTGTGTGTGTCCGTGTT	22	91	23	2649.64	5237693	149.09	93081770	2093	4.13636	0.00830301	0.0343443	0.977635	0.000789919	0.0224856	0.638114	1.50814e-07	1.50819e-07	1	0	0	1	1	0
AAATTT	110	473	6	2649.64	5237693	149.09	93081770	2838	4.3	0.0415151	0.178515	5.08155	0.00107109	0.0304893	0.17305	2.04496e-07	2.04503e-07	1	0	0	1	0	0
AAATTTACT	10	45	9	2649.64	5237693	149.09	93081770	405	4.5	0.0037741	0.0169834	0.483446	0.000152851	0.00435101	0.271648	2.91829e-08	2.91838e-08	1	0	0	1	0	0
AAATTTAGCCGTCAGTCACAT	30	127	21	2649.64	5237693	149.09	93081770	2667	4.23333	0.0113223	0.047931	1.36439	0.00100655	0.0286522	0.596284	1.92175e-07	1.92181e-07	1	0	0	1	1	0
AAATTTC	13	52	7	2649.64	5237693	149.09	93081770	364	4	0.00490633	0.0196253	0.558649	0.000137377	0.00391054	0.187806	2.62286e-08	2.62294e-08	1	0	0	1	0	0
AAATTTCTGATACTGACCTCAAC	23	93	23	2649.64	5237693	149.09	93081770	2139	4.04348	0.00868042	0.0350991	0.999122	0.000807279	0.0229798	0.623784	1.54129e-07	1.54134e-07	1	0	0	1	1	0
AAATTTGCGGGGTGAAC	9	37	17	2649.64	5237693	149.09	93081770	629	4.11111	0.00339669	0.0139642	0.3975	0.000237391	0.0067575	0.46877	4.53235e-08	4.5325e-08	1	0	0	1	0	0
AAC	10838	110554	3	2649.64	5237693	149.09	93081770	331662	10.2006	4.09037	41.7242	1187.71	0.125172	3.56313	0.205257	2.38984e-05	2.38992e-05	1	0	0	0	0	0
AACAACAACAAGGGGCAGGT	39	168	20	2649.64	5237693	149.09	93081770	3360	4.30769	0.014719	0.0634048	1.80486	0.0012681	0.0360973	0.577865	2.4211e-07	2.42117e-07	1	0	0	1	1	0
AACAACAACCACACCAATGTAACAT	206	932	25	2649.64	5237693	149.09	93081770	23300	4.52427	0.0777464	0.351746	10.0127	0.00879365	0.250318	0.758648	1.67892e-06	1.67897e-06	1	0	0	1	1	0
AACAACAATGCTCACAACTACAGTT	37	161	25	2649.64	5237693	149.09	93081770	4025	4.35135	0.0139642	0.060763	1.72966	0.00151907	0.0432415	0.729652	2.90027e-07	2.90037e-07	1	0	0	1	1	0
AACAACACACAACAC	25	100	15	2649.64	5237693	149.09	93081770	1500	4	0.00943524	0.037741	1.07432	0.000566115	0.0161149	0.402441	1.08085e-07	1.08088e-07	1	0	0	1	0	0
AACAACACATGCAC	10	55	14	2649.64	5237693	149.09	93081770	770	5.5	0.0037741	0.0207575	0.590878	0.000290606	0.0082723	0.516467	5.54835e-08	5.54853e-08	1	0	0	1	1	0
AACAACACGCTAC	19	134	13	2649.64	5237693	149.09	93081770	1742	7.05263	0.00717079	0.0505729	1.43959	0.000657448	0.0187147	0.614959	1.25522e-07	1.25526e-07	1	0	0	1	1	0
AACAACACTGCACAT	18	126	15	2649.64	5237693	149.09	93081770	1890	7	0.00679338	0.0475536	1.35365	0.000713304	0.0203047	0.704273	1.36187e-07	1.36191e-07	1	0	0	1	1	0
AACAACACTGGCGTGC	1	4	16	2649.64	5237693	149.09	93081770	64	4	0.00037741	0.00150964	0.042973	2.41542e-05	0.000687568	0.429271	4.61162e-09	4.61176e-09	1	0	0	1	0	0
AACAACACTGGTGTGC	9	38	16	2649.64	5237693	149.09	93081770	608	4.22222	0.00339669	0.0143416	0.408243	0.000229465	0.00653189	0.453119	4.38103e-08	4.38117e-08	1	0	0	1	0	0
AACAACACTTGTTCACTGGGCAAT	25	110	24	2649.64	5237693	149.09	93081770	2640	4.4	0.00943524	0.0415151	1.18176	0.000996362	0.0283622	0.708297	1.90229e-07	1.90235e-07	1	0	0	1	1	0
AACAACAGACAGGCGGATAC	25	112	20	2649.64	5237693	149.09	93081770	2240	4.48	0.00943524	0.0422699	1.20324	0.000845398	0.0240649	0.600979	1.61407e-07	1.61412e-07	1	0	0	1	1	0
AACAACAGACAGT	11	63	13	2649.64	5237693	149.09	93081770	819	5.72727	0.00415151	0.0237768	0.676824	0.000309099	0.00879872	0.499393	5.90143e-08	5.90161e-08	1	0	0	1	0	0
AACAACAGCAGTCT	11	61	14	2649.64	5237693	149.09	93081770	854	5.54545	0.00415151	0.023022	0.655338	0.000322308	0.00917473	0.520735	6.15362e-08	6.15382e-08	1	0	0	1	1	0
AACAACAGCTCCCAGTTGG	1	4	19	2649.64	5237693	149.09	93081770	76	4	0.00037741	0.00150964	0.042973	2.86831e-05	0.000816486	0.509759	5.47629e-09	5.47647e-09	1	0	0	1	1	0
AACAACAGCTGCAGT	13	63	15	2649.64	5237693	149.09	93081770	945	4.84615	0.00490633	0.0237768	0.676824	0.000356652	0.0101524	0.487573	6.80934e-08	6.80955e-08	1	0	0	1	0	0
AACAACAGGCAGAAGT	44	218	16	2649.64	5237693	149.09	93081770	3488	4.95455	0.016606	0.0822753	2.34203	0.00131641	0.0374724	0.531711	2.51333e-07	2.51341e-07	1	0	0	1	1	0
AACAACAGGCAGT	13	72	13	2649.64	5237693	149.09	93081770	936	5.53846	0.00490633	0.0271735	0.773513	0.000353256	0.0100557	0.48293	6.74449e-08	6.7447e-08	1	0	0	1	0	0
AACAACAGTACAACAG	22	93	16	2649.64	5237693	149.09	93081770	1488	4.22727	0.00830301	0.0350991	0.999122	0.000561586	0.0159859	0.453661	1.0722e-07	1.07223e-07	1	0	0	1	0	0
AACAACAGTCTGTATCAC	5	23	18	2649.64	5237693	149.09	93081770	414	4.6	0.00188705	0.00868042	0.247095	0.000156248	0.0044477	0.555369	2.98314e-08	2.98323e-08	1	0	0	1	1	0
AACAACATAACGT	4	27	13	2649.64	5237693	149.09	93081770	351	6.75	0.00150964	0.0101901	0.290068	0.000132471	0.00377088	0.588571	2.52918e-08	2.52926e-08	1	0	0	1	1	0
AACAACATAATGT	18	119	13	2649.64	5237693	149.09	93081770	1547	6.61111	0.00679338	0.0449118	1.27845	0.000583853	0.0166198	0.57646	1.11471e-07	1.11475e-07	1	0	0	1	1	0
AACAACATCAGTGTT	39	241	15	2649.64	5237693	149.09	93081770	3615	6.17949	0.014719	0.0909558	2.58912	0.00136434	0.0388368	0.62172	2.60484e-07	2.60492e-07	1	0	0	1	1	0
AACAACATGGTAATGTAACACAT	9	42	23	2649.64	5237693	149.09	93081770	966	4.66667	0.00339669	0.0158512	0.451216	0.000364578	0.010378	0.719923	6.96066e-08	6.96088e-08	1	0	0	1	1	0
AACAACATGTGAC	6	26	13	2649.64	5237693	149.09	93081770	338	4.33333	0.00226446	0.00981265	0.279324	0.000127564	0.00363122	0.377848	2.43551e-08	2.43559e-08	1	0	0	1	0	0
AACAACATT	31	148	9	2649.64	5237693	149.09	93081770	1332	4.77419	0.0116997	0.0558566	1.59	0.00050271	0.01431	0.2882	9.59792e-08	9.59823e-08	1	0	0	1	0	0
AACAACATTACAGTTAGTTGGT	41	206	22	2649.64	5237693	149.09	93081770	4532	5.02439	0.0154738	0.0777464	2.21311	0.00171042	0.0486884	0.741408	3.2656e-07	3.2657e-07	1	0	0	1	1	0
AACAACC	11	44	7	2649.64	5237693	149.09	93081770	308	4	0.00415151	0.016606	0.472703	0.000116242	0.00330892	0.187806	2.21934e-08	2.21941e-08	1	0	0	1	0	0
AACAACCG	5	20	8	2649.64	5237693	149.09	93081770	160	4	0.00188705	0.0075482	0.214865	6.03856e-05	0.00171892	0.214635	1.1529e-08	1.15294e-08	1	0	0	1	0	0
AACAACCTGTCCTAGCACTAC	8	34	21	2649.64	5237693	149.09	93081770	714	4.25	0.00301928	0.0128319	0.36527	0.000269471	0.00767067	0.598632	5.14483e-08	5.145e-08	1	0	0	1	1	0
AACAACCTT	11	60	9	2649.64	5237693	149.09	93081770	540	5.45455	0.00415151	0.0226446	0.644595	0.000203801	0.00580135	0.32927	3.89105e-08	3.89117e-08	1	0	0	1	0	0
AACAACCTTCACAC	11	57	14	2649.64	5237693	149.09	93081770	798	5.18182	0.00415151	0.0215124	0.612365	0.000301173	0.00857311	0.486588	5.75011e-08	5.75029e-08	1	0	0	1	0	0
AACAACGAC	11	53	9	2649.64	5237693	149.09	93081770	477	4.81818	0.00415151	0.0200027	0.569392	0.000180024	0.00512453	0.290855	3.43709e-08	3.4372e-08	1	0	0	1	0	0
AACAACGCGCCCTC	39	176	14	2649.64	5237693	149.09	93081770	2464	4.51282	0.014719	0.0664241	1.89081	0.000929938	0.0264713	0.423767	1.77547e-07	1.77553e-07	1	0	0	1	0	0
AACAACGCTAGCACTACTCGT	58	290	21	2649.64	5237693	149.09	93081770	6090	5	0.0218898	0.109449	3.11554	0.00229843	0.0654263	0.704273	4.38824e-07	4.38838e-07	1	0	0	1	1	0
AACAACGCTGGCACTACTCGT	13	52	21	2649.64	5237693	149.09	93081770	1092	4	0.00490633	0.0196253	0.558649	0.000412131	0.0117316	0.563418	7.86857e-08	7.86882e-08	1	0	0	1	1	0
AACAACGTT	5	24	9	2649.64	5237693	149.09	93081770	216	4.8	0.00188705	0.00905783	0.257838	8.15205e-05	0.00232054	0.289758	1.55642e-08	1.55647e-08	1	0	0	1	0	0
AACAACTACGTGC	29	168	13	2649.64	5237693	149.09	93081770	2184	5.7931	0.0109449	0.0634048	1.80486	0.000824263	0.0234632	0.505133	1.57371e-07	1.57376e-07	1	0	0	1	1	0
AACAACTCAATCTCATGG	28	118	18	2649.64	5237693	149.09	93081770	2124	4.21429	0.0105675	0.0445344	1.2677	0.000801618	0.0228186	0.508801	1.53048e-07	1.53053e-07	1	0	0	1	1	0
AACAACTGAACGTCACATAAG	51	273	21	2649.64	5237693	149.09	93081770	5733	5.35294	0.0192479	0.103033	2.93291	0.00216369	0.061591	0.753986	4.131e-07	4.13113e-07	1	0	0	1	1	0
AACAACTGCATATT	18	126	14	2649.64	5237693	149.09	93081770	1764	7	0.00679338	0.0475536	1.35365	0.000665751	0.0189511	0.657321	1.27108e-07	1.27112e-07	1	0	0	1	1	0
AACAAG	212	1039	6	2649.64	5237693	149.09	93081770	6234	4.90094	0.0800109	0.392129	11.1622	0.00235277	0.0669734	0.197234	4.492e-07	4.49214e-07	1	0	0	1	0	0
AACAAGAAGACG	5	20	12	2649.64	5237693	149.09	93081770	240	4	0.00188705	0.0075482	0.214865	9.05783e-05	0.00257838	0.321953	1.72936e-08	1.72941e-08	1	0	0	1	0	0
AACAAGAAGTGACTGGT	49	203	17	2649.64	5237693	149.09	93081770	3451	4.14286	0.0184931	0.0766142	2.18088	0.00130244	0.0370749	0.47239	2.48667e-07	2.48675e-07	1	0	0	1	0	0
AACAAGAATGT	6	24	11	2649.64	5237693	149.09	93081770	264	4	0.00226446	0.00905783	0.257838	9.96362e-05	0.00283622	0.295124	1.90229e-08	1.90235e-08	1	0	0	1	0	0
AACAAGACATGCAATGTGCTAACAT	42	170	25	2649.64	5237693	149.09	93081770	4250	4.04762	0.0158512	0.0641597	1.82635	0.00160399	0.0456588	0.678721	3.0624e-07	3.0625e-07	1	0	0	1	1	0
AACAAGACTAGGT	16	101	13	2649.64	5237693	149.09	93081770	1313	6.3125	0.00603856	0.0381184	1.08507	0.000495539	0.0141059	0.550423	9.46102e-08	9.46132e-08	1	0	0	1	1	0
AACAAGACTGCAACACCATCTTCG	26	117	24	2649.64	5237693	149.09	93081770	2808	4.5	0.00981265	0.0441569	1.25696	0.00105977	0.030167	0.724395	2.02335e-07	2.02341e-07	1	0	0	1	1	0
AACAAGATAGCTGTTCATTAT	55	233	21	2649.64	5237693	149.09	93081770	4893	4.23636	0.0207575	0.0879365	2.50318	0.00184667	0.0525667	0.596711	3.52572e-07	3.52584e-07	1	0	0	1	1	0
AACAAGATCTCCACATTGAC	4	18	20	2649.64	5237693	149.09	93081770	360	4.5	0.00150964	0.00679338	0.193378	0.000135868	0.00386757	0.603662	2.59403e-08	2.59412e-08	1	0	0	1	1	0
AACAAGCATTCTGCACCGAATTAT	26	108	24	2649.64	5237693	149.09	93081770	2592	4.15385	0.00981265	0.0407603	1.16027	0.000978246	0.0278465	0.668672	1.8677e-07	1.86776e-07	1	0	0	1	1	0
AACAAGCGTGACAGTACCCGATGG	9	42	24	2649.64	5237693	149.09	93081770	1008	4.66667	0.00339669	0.0158512	0.451216	0.000380429	0.0108292	0.751224	7.26329e-08	7.26352e-08	1	0	0	1	1	0
AACAAGGAACACTCTACATACTAT	39	184	24	2649.64	5237693	149.09	93081770	4416	4.71795	0.014719	0.0694434	1.97676	0.00166664	0.0474422	0.759479	3.18201e-07	3.18212e-07	1	0	0	1	1	0
AACAAGGGCTGTACCTGTAATT	20	85	22	2649.64	5237693	149.09	93081770	1870	4.25	0.0075482	0.0320798	0.913176	0.000705756	0.0200899	0.627138	1.34746e-07	1.3475e-07	1	0	0	1	1	0
AACAAGTACAT	13	56	11	2649.64	5237693	149.09	93081770	616	4.30769	0.00490633	0.0211349	0.601622	0.000232484	0.00661784	0.317826	4.43868e-08	4.43882e-08	1	0	0	1	0	0
AACAAGTATCT	17	88	11	2649.64	5237693	149.09	93081770	968	5.17647	0.00641597	0.0332121	0.945405	0.000365333	0.0103995	0.381925	6.97507e-08	6.97529e-08	1	0	0	1	0	0
AACAAGTCTACCG	34	136	13	2649.64	5237693	149.09	93081770	1768	4	0.0128319	0.0513277	1.46108	0.00066726	0.0189941	0.348783	1.27396e-07	1.274e-07	1	0	0	1	0	0
AACAAGTGACTTAG	7	53	14	2649.64	5237693	149.09	93081770	742	7.57143	0.00264187	0.0200027	0.569392	0.000280038	0.00797149	0.71098	5.34659e-08	5.34676e-08	1	0	0	1	1	0
AACAAGTGGTACAGAC	3	12	16	2649.64	5237693	149.09	93081770	192	4	0.00113223	0.00452892	0.128919	7.24627e-05	0.0020627	0.429271	1.38348e-08	1.38353e-08	1	0	0	1	0	0
AACAAGTGT	18	76	9	2649.64	5237693	149.09	93081770	684	4.22222	0.00679338	0.0286831	0.816486	0.000258148	0.00734838	0.25488	4.92866e-08	4.92882e-08	1	0	0	1	0	0
AACAAGTTCACCTTAT	19	76	16	2649.64	5237693	149.09	93081770	1216	4	0.00717079	0.0286831	0.816486	0.00045893	0.0130638	0.429271	8.76207e-08	8.76235e-08	1	0	0	1	0	0
AACAAT	120	497	6	2649.64	5237693	149.09	93081770	2982	4.14167	0.0452892	0.187573	5.33939	0.00112544	0.0320363	0.166678	2.14872e-07	2.14879e-07	1	0	0	1	0	0
AACAATAAGAAGTAGGTACAATAAT	38	173	25	2649.64	5237693	149.09	93081770	4325	4.55263	0.0143416	0.0652919	1.85858	0.0016323	0.0464645	0.763403	3.11644e-07	3.11654e-07	1	0	0	1	1	0
AACAATAAGCTGTAACGT	17	69	18	2649.64	5237693	149.09	93081770	1242	4.05882	0.00641597	0.0260413	0.741284	0.000468743	0.0133431	0.490032	8.94942e-08	8.9497e-08	1	0	0	1	0	0
AACAATAATGGTGTGT	32	129	16	2649.64	5237693	149.09	93081770	2064	4.03125	0.0120771	0.0486859	1.38588	0.000778974	0.0221741	0.432625	1.48725e-07	1.48729e-07	1	0	0	1	0	0
AACAATACAC	3	12	10	2649.64	5237693	149.09	93081770	120	4	0.00113223	0.00452892	0.128919	4.52892e-05	0.00128919	0.268294	8.64678e-09	8.64705e-09	1	0	0	1	0	0
AACAATACACACATAAGATGAC	42	175	22	2649.64	5237693	149.09	93081770	3850	4.16667	0.0158512	0.0660467	1.88007	0.00145303	0.0413615	0.614841	2.77417e-07	2.77426e-07	1	0	0	1	1	0
AACAATACACACATGGTAC	42	169	19	2649.64	5237693	149.09	93081770	3211	4.02381	0.0158512	0.0637822	1.81561	0.00121186	0.0344966	0.512793	2.31373e-07	2.31381e-07	1	0	0	1	1	0
AACAATACACAG	88	523	12	2649.64	5237693	149.09	93081770	6276	5.94318	0.0332121	0.197385	5.61872	0.00236862	0.0674246	0.478357	4.52227e-07	4.52241e-07	1	0	0	1	0	0
AACAATACACCCGCACGT	1	4	18	2649.64	5237693	149.09	93081770	72	4	0.00037741	0.00150964	0.042973	2.71735e-05	0.000773513	0.48293	5.18807e-09	5.18823e-09	1	0	0	1	0	0
AACAATACAGT	159	797	11	2649.64	5237693	149.09	93081770	8767	5.01258	0.0600082	0.300796	8.56236	0.00330875	0.094186	0.369833	6.31719e-07	6.31739e-07	1	0	0	1	0	0
AACAATACCACCAGC	5	22	15	2649.64	5237693	149.09	93081770	330	4.4	0.00188705	0.00830301	0.236351	0.000124545	0.00354527	0.442686	2.37786e-08	2.37794e-08	1	0	0	1	0	0
AACAATACGTACAT	42	221	14	2649.64	5237693	149.09	93081770	3094	5.2619	0.0158512	0.0834076	2.37426	0.00116771	0.0332396	0.494109	2.22943e-07	2.2295e-07	1	0	0	1	0	0
AACAATACGTACGT	1	4	14	2649.64	5237693	149.09	93081770	56	4	0.00037741	0.00150964	0.042973	2.11349e-05	0.000601622	0.375612	4.03516e-09	4.03529e-09	1	0	0	1	0	0
AACAATACTACACGT	8	32	15	2649.64	5237693	149.09	93081770	480	4	0.00301928	0.0120771	0.343784	0.000181157	0.00515676	0.402441	3.45871e-08	3.45882e-08	1	0	0	1	0	0
AACAATACTGGTTGT	47	287	15	2649.64	5237693	149.09	93081770	4305	6.10638	0.0177383	0.108317	3.08331	0.00162475	0.0462497	0.614365	3.10203e-07	3.10213e-07	1	0	0	1	1	0
AACAATACTTCAGT	35	153	14	2649.64	5237693	149.09	93081770	2142	4.37143	0.0132093	0.0577437	1.64372	0.000808412	0.023012	0.41049	1.54345e-07	1.5435e-07	1	0	0	1	0	0
AACAATAGT	1	4	9	2649.64	5237693	149.09	93081770	36	4	0.00037741	0.00150964	0.042973	1.35868e-05	0.000386757	0.241465	2.59403e-09	2.59412e-09	1	0	0	1	0	0
AACAATAGTCAGT	13	55	13	2649.64	5237693	149.09	93081770	715	4.23077	0.00490633	0.0207575	0.590878	0.000269848	0.00768142	0.368905	5.15204e-08	5.1522e-08	1	0	0	1	0	0
AACAATATACC	31	202	11	2649.64	5237693	149.09	93081770	2222	6.51613	0.0116997	0.0762368	2.17013	0.000838604	0.0238715	0.480766	1.6011e-07	1.60115e-07	1	0	0	1	0	0
AACAATATAT	12	55	10	2649.64	5237693	149.09	93081770	550	4.58333	0.00452892	0.0207575	0.590878	0.000207575	0.00590878	0.307421	3.96311e-08	3.96323e-08	1	0	0	1	0	0
AACAATATATAG	15	95	12	2649.64	5237693	149.09	93081770	1140	6.33333	0.00566115	0.0358539	1.02061	0.000430247	0.0122473	0.509759	8.21444e-08	8.2147e-08	1	0	0	1	1	0
AACAATATATGT	9	51	12	2649.64	5237693	149.09	93081770	612	5.66667	0.00339669	0.0192479	0.547905	0.000230975	0.00657486	0.4561	4.40986e-08	4.41e-08	1	0	0	1	0	0
AACAATATCCATGAT	73	323	15	2649.64	5237693	149.09	93081770	4845	4.42466	0.0275509	0.121903	3.47007	0.00182855	0.052051	0.445166	3.49114e-07	3.49125e-07	1	0	0	1	0	0
AACAATATCCGATTGAT	35	221	17	2649.64	5237693	149.09	93081770	3757	6.31429	0.0132093	0.0834076	2.37426	0.00141793	0.0403624	0.719987	2.70716e-07	2.70725e-07	1	0	0	1	1	0
AACAATATCGAGACTGT	27	120	17	2649.64	5237693	149.09	93081770	2040	4.44444	0.0101901	0.0452892	1.28919	0.000769916	0.0219162	0.506778	1.46995e-07	1.47e-07	1	0	0	1	1	0
AACAATATCTTGTGCTTCTC	287	1559	20	2649.64	5237693	149.09	93081770	31180	5.43206	0.108317	0.588382	16.7487	0.0117676	0.334974	0.728695	2.24672e-06	2.24679e-06	1	0	0	1	1	0
AACAATATGACACGTATAT	13	53	19	2649.64	5237693	149.09	93081770	1007	4.07692	0.00490633	0.0200027	0.569392	0.000380052	0.0108184	0.519562	7.25609e-08	7.25632e-08	1	0	0	1	1	0
AACAATATGTAACT	17	137	14	2649.64	5237693	149.09	93081770	1918	8.05882	0.00641597	0.0517051	1.47182	0.000723872	0.0206055	0.756748	1.38204e-07	1.38209e-07	1	0	0	1	1	0
AACAATATGTATATATT	19	92	17	2649.64	5237693	149.09	93081770	1564	4.84211	0.00717079	0.0347217	0.988378	0.000590269	0.0168024	0.552121	1.12696e-07	1.127e-07	1	0	0	1	1	0
AACAATATT	20	100	9	2649.64	5237693	149.09	93081770	900	5	0.0075482	0.037741	1.07432	0.000339669	0.00966892	0.301831	6.48508e-08	6.48529e-08	1	0	0	1	0	0
AACAATATTACTGT	13	70	14	2649.64	5237693	149.09	93081770	980	5.38462	0.00490633	0.0264187	0.752027	0.000369862	0.0105284	0.505632	7.06154e-08	7.06176e-08	1	0	0	1	1	0
AACAATATTCCTG	19	99	13	2649.64	5237693	149.09	93081770	1287	5.21053	0.00717079	0.0373636	1.06358	0.000485726	0.0138266	0.454335	9.27367e-08	9.27396e-08	1	0	0	1	0	0
AACAATCAGTATCACACTGCAC	46	218	22	2649.64	5237693	149.09	93081770	4796	4.73913	0.0173608	0.0822753	2.34203	0.00181006	0.0515246	0.699315	3.45583e-07	3.45594e-07	1	0	0	1	1	0
AACAATCATACACTAC	24	110	16	2649.64	5237693	149.09	93081770	1760	4.58333	0.00905783	0.0415151	1.18176	0.000664241	0.0189081	0.491873	1.26819e-07	1.26823e-07	1	0	0	1	0	0
AACAATCATCATTCAGCACTCG	19	89	22	2649.64	5237693	149.09	93081770	1958	4.68421	0.00717079	0.0335895	0.956149	0.000738968	0.0210353	0.691211	1.41087e-07	1.41091e-07	1	0	0	1	1	0
AACAATCATTCAGCATAGCAG	64	284	21	2649.64	5237693	149.09	93081770	5964	4.4375	0.0241542	0.107184	3.05108	0.00225087	0.0640727	0.625042	4.29745e-07	4.29759e-07	1	0	0	1	1	0
AACAATCCACTTATCCCCTT	22	121	20	2649.64	5237693	149.09	93081770	2420	5.5	0.00830301	0.0456666	1.29993	0.000913332	0.0259986	0.737809	1.74377e-07	1.74382e-07	1	0	0	1	1	0
AACAATCCGTCCTAGCGTTAC	7	29	21	2649.64	5237693	149.09	93081770	609	4.14286	0.00264187	0.0109449	0.311554	0.000229843	0.00654263	0.58354	4.38824e-08	4.38838e-08	1	0	0	1	1	0
AACAATCCGTCCTGGCATTAC	13	54	21	2649.64	5237693	149.09	93081770	1134	4.15385	0.00490633	0.0203801	0.580135	0.000427983	0.0121828	0.585088	8.17121e-08	8.17146e-08	1	0	0	1	1	0
AACAATG	31	136	7	2649.64	5237693	149.09	93081770	952	4.3871	0.0116997	0.0513277	1.46108	0.000359294	0.0102276	0.205981	6.85978e-08	6.86e-08	1	0	0	1	0	0
AACAATGAGCACAGGTGT	22	88	18	2649.64	5237693	149.09	93081770	1584	4	0.00830301	0.0332121	0.945405	0.000597817	0.0170173	0.48293	1.14137e-07	1.14141e-07	1	0	0	1	0	0
AACAATGCAAGGGACAGTACGTGG	41	180	24	2649.64	5237693	149.09	93081770	4320	4.39024	0.0154738	0.0679338	1.93378	0.00163041	0.0464108	0.706726	3.11284e-07	3.11294e-07	1	0	0	1	1	0
AACAATGCCAACGTATGC	69	388	18	2649.64	5237693	149.09	93081770	6984	5.62319	0.0260413	0.146435	4.16838	0.00263583	0.0750308	0.678901	5.03243e-07	5.03258e-07	1	0	0	1	1	0
AACAATGCCACCAATATCTGC	12	57	21	2649.64	5237693	149.09	93081770	1197	4.75	0.00452892	0.0215124	0.612365	0.000451759	0.0128597	0.669059	8.62516e-08	8.62543e-08	1	0	0	1	1	0
AACAATGCCGCAATG	22	131	15	2649.64	5237693	149.09	93081770	1965	5.95455	0.00830301	0.0494407	1.40736	0.00074161	0.0211105	0.599089	1.41591e-07	1.41595e-07	1	0	0	1	1	0
AACAATGGCACAGTATCGGCAC	44	180	22	2649.64	5237693	149.09	93081770	3960	4.09091	0.016606	0.0679338	1.93378	0.00149454	0.0425432	0.603662	2.85344e-07	2.85353e-07	1	0	0	1	1	0
AACAATGGTTGTACGC	17	71	16	2649.64	5237693	149.09	93081770	1136	4.17647	0.00641597	0.0267961	0.76277	0.000428737	0.0122043	0.448209	8.18562e-08	8.18588e-08	1	0	0	1	0	0
AACAATGTAACATAACAGGTACCT	43	172	24	2649.64	5237693	149.09	93081770	4128	4	0.0162286	0.0649145	1.84784	0.00155795	0.0443481	0.643906	2.97449e-07	2.97459e-07	1	0	0	1	1	0
AACAATGTACTGAT	91	389	14	2649.64	5237693	149.09	93081770	5446	4.27473	0.0343443	0.146812	4.17912	0.00205537	0.0585077	0.40141	3.9242e-07	3.92432e-07	1	0	0	1	0	0
AACAATGTATGCAAGATACGATC	24	96	23	2649.64	5237693	149.09	93081770	2208	4	0.00905783	0.0362313	1.03135	0.000833321	0.0237211	0.617077	1.59101e-07	1.59106e-07	1	0	0	1	1	0
AACAATGTGACCAGCTGCAGTGTC	26	112	24	2649.64	5237693	149.09	93081770	2688	4.30769	0.00981265	0.0422699	1.20324	0.00101448	0.0288778	0.693438	1.93688e-07	1.93694e-07	1	0	0	1	1	0
AACAATGTGCACAATCTGAACAT	37	171	23	2649.64	5237693	149.09	93081770	3933	4.62162	0.0139642	0.0645371	1.83709	0.00148435	0.0422532	0.712974	2.83398e-07	2.83407e-07	1	0	0	1	1	0
AACAATGTGCT	12	57	11	2649.64	5237693	149.09	93081770	627	4.75	0.00452892	0.0215124	0.612365	0.000236636	0.00673601	0.350459	4.51794e-08	4.51808e-08	1	0	0	1	0	0
AACAATGTGCTGTAACGT	14	60	18	2649.64	5237693	149.09	93081770	1080	4.28571	0.00528374	0.0226446	0.644595	0.000407603	0.0116027	0.517425	7.7821e-08	7.78235e-08	1	0	0	1	1	0
AACAATGTGTGC	28	160	12	2649.64	5237693	149.09	93081770	1920	5.71429	0.0105675	0.0603856	1.71892	0.000724627	0.020627	0.459933	1.38348e-07	1.38353e-07	1	0	0	1	0	0
AACAATTACAT	17	73	11	2649.64	5237693	149.09	93081770	803	4.29412	0.00641597	0.0275509	0.784257	0.00030306	0.00862682	0.316824	5.78614e-08	5.78632e-08	1	0	0	1	0	0
AACAATTACTGCGCTGTGTAG	18	81	21	2649.64	5237693	149.09	93081770	1701	4.5	0.00679338	0.0305702	0.870203	0.000641974	0.0182743	0.633845	1.22568e-07	1.22572e-07	1	0	0	1	1	0
AACAATTAGCACACACCTGTC	42	196	21	2649.64	5237693	149.09	93081770	4116	4.66667	0.0158512	0.0739723	2.10568	0.00155342	0.0442192	0.657321	2.96585e-07	2.96594e-07	1	0	0	1	1	0
AACAATTATGAATATGTTACGC	37	181	22	2649.64	5237693	149.09	93081770	3982	4.89189	0.0139642	0.0683112	1.94453	0.00150285	0.0427796	0.721857	2.86929e-07	2.86938e-07	1	0	0	1	1	0
AACAATTCACAT	11	73	12	2649.64	5237693	149.09	93081770	876	6.63636	0.00415151	0.0275509	0.784257	0.000330611	0.00941108	0.53415	6.31215e-08	6.31235e-08	1	0	0	1	1	0
AACAATTCTCGTTATAAG	31	148	18	2649.64	5237693	149.09	93081770	2664	4.77419	0.0116997	0.0558566	1.59	0.00100542	0.02862	0.5764	1.91958e-07	1.91965e-07	1	0	0	1	1	0
AACAATTGTAGCGCACACAAT	13	53	21	2649.64	5237693	149.09	93081770	1113	4.07692	0.00490633	0.0200027	0.569392	0.000420057	0.0119572	0.574253	8.01989e-08	8.02014e-08	1	0	0	1	1	0
AACAATTGTAGCGCACACAGT	91	364	21	2649.64	5237693	149.09	93081770	7644	4	0.0343443	0.137377	3.91054	0.00288492	0.0821213	0.563418	5.508e-07	5.50817e-07	1	0	0	1	1	0
AACAATTGTATTGTCCT	33	170	17	2649.64	5237693	149.09	93081770	2890	5.15152	0.0124545	0.0641597	1.82635	0.00109071	0.031048	0.587402	2.08243e-07	2.0825e-07	1	0	0	1	1	0
AACAC	2894	23884	5	2649.64	5237693	149.09	93081770	119420	8.25294	1.09222	9.01405	256.592	0.0450703	1.28296	0.276777	8.60499e-06	8.60526e-06	1	0	0	1	0	0
AACACAACACAACACATC	32	132	18	2649.64	5237693	149.09	93081770	2376	4.125	0.0120771	0.0498181	1.41811	0.000896726	0.0255259	0.498021	1.71206e-07	1.71212e-07	1	0	0	1	0	0
AACACAACACGACGCAATACAG	46	217	22	2649.64	5237693	149.09	93081770	4774	4.71739	0.0173608	0.0818979	2.33128	0.00180175	0.0512882	0.696107	3.43998e-07	3.44009e-07	1	0	0	1	1	0
AACACAACAGCAGCG	9	39	15	2649.64	5237693	149.09	93081770	585	4.33333	0.00339669	0.014719	0.418986	0.000220785	0.0062848	0.435978	4.2153e-08	4.21544e-08	1	0	0	1	0	0
AACACAACATATG	3	12	13	2649.64	5237693	149.09	93081770	156	4	0.00113223	0.00452892	0.128919	5.88759e-05	0.00167595	0.348783	1.12408e-08	1.12412e-08	1	0	0	1	0	0
AACACAACGCCACAC	1	4	15	2649.64	5237693	149.09	93081770	60	4	0.00037741	0.00150964	0.042973	2.26446e-05	0.000644595	0.402441	4.32339e-09	4.32353e-09	1	0	0	1	0	0
AACACAAGATAATGTTCT	9	39	18	2649.64	5237693	149.09	93081770	702	4.33333	0.00339669	0.014719	0.418986	0.000264942	0.00754176	0.523174	5.05837e-08	5.05853e-08	1	0	0	1	1	0
AACACAAGCACG	36	202	12	2649.64	5237693	149.09	93081770	2424	5.61111	0.0135868	0.0762368	2.17013	0.000914841	0.0260416	0.451629	1.74665e-07	1.7467e-07	1	0	0	1	0	0
AACACAAGCGGTCACC	11	46	16	2649.64	5237693	149.09	93081770	736	4.18182	0.00415151	0.0173608	0.494189	0.000277774	0.00790703	0.448783	5.30336e-08	5.30353e-08	1	0	0	1	0	0
AACACAATAAT	13	83	11	2649.64	5237693	149.09	93081770	913	6.38462	0.00490633	0.031325	0.891689	0.000344575	0.00980858	0.471063	6.57876e-08	6.57897e-08	1	0	0	1	0	0
AACACAATACATGTATATAGC	66	280	21	2649.64	5237693	149.09	93081770	5880	4.24242	0.024909	0.105675	3.00811	0.00221917	0.0631703	0.597565	4.23692e-07	4.23706e-07	1	0	0	1	1	0
AACACAATATAC	23	167	12	2649.64	5237693	149.09	93081770	2004	7.26087	0.00868042	0.0630274	1.79412	0.000756329	0.0215295	0.584415	1.44401e-07	1.44406e-07	1	0	0	1	1	0
AACACAATATACACTATGCCACATT	21	96	25	2649.64	5237693	149.09	93081770	2400	4.57143	0.0079256	0.0362313	1.03135	0.000905783	0.0257838	0.766555	1.72936e-07	1.72941e-07	1	0	0	1	1	0
AACACAATATACAGCACCAT	21	97	20	2649.64	5237693	149.09	93081770	1940	4.61905	0.0079256	0.0366087	1.04209	0.000732175	0.0208419	0.619632	1.3979e-07	1.39794e-07	1	0	0	1	1	0
AACACAATATTGTCAGTTGT	21	92	20	2649.64	5237693	149.09	93081770	1840	4.38095	0.0079256	0.0347217	0.988378	0.000694434	0.0197676	0.587692	1.32584e-07	1.32588e-07	1	0	0	1	1	0
AACACAATCTCACCGCGACTG	12	48	21	2649.64	5237693	149.09	93081770	1008	4	0.00452892	0.0181157	0.515676	0.000380429	0.0108292	0.563418	7.26329e-08	7.26352e-08	1	0	0	1	1	0
AACACAATTGT	7	42	11	2649.64	5237693	149.09	93081770	462	6	0.00264187	0.0158512	0.451216	0.000174363	0.00496338	0.442686	3.32901e-08	3.32912e-08	1	0	0	1	0	0
AACACAC	103	538	7	2649.64	5237693	149.09	93081770	3766	5.2233	0.0388732	0.203046	5.77986	0.00142133	0.0404591	0.245242	2.71365e-07	2.71373e-07	1	0	0	1	0	0
AACACACAACACCTGTACCTGAC	25	104	23	2649.64	5237693	149.09	93081770	2392	4.16	0.00943524	0.0392506	1.1173	0.000902764	0.0256978	0.64176	1.72359e-07	1.72365e-07	1	0	0	1	1	0
AACACACAAGACGTCTCCCT	12	51	20	2649.64	5237693	149.09	93081770	1020	4.25	0.00452892	0.0192479	0.547905	0.000384958	0.0109581	0.570125	7.34976e-08	7.34999e-08	1	0	0	1	1	0
AACACACAAGCTGCAGATACC	9	39	21	2649.64	5237693	149.09	93081770	819	4.33333	0.00339669	0.014719	0.418986	0.000309099	0.00879872	0.61037	5.90143e-08	5.90161e-08	1	0	0	1	1	0
AACACACACATGGTAACAGAC	15	62	21	2649.64	5237693	149.09	93081770	1302	4.13333	0.00566115	0.0233994	0.666081	0.000491388	0.0139877	0.582199	9.38175e-08	9.38205e-08	1	0	0	1	1	0
AACACACAGC	25	109	10	2649.64	5237693	149.09	93081770	1090	4.36	0.00943524	0.0411377	1.17101	0.000411377	0.0117101	0.292441	7.85416e-08	7.85441e-08	1	0	0	1	0	0
AACACACAGCATCCTTACACAGT	64	326	23	2649.64	5237693	149.09	93081770	7498	5.09375	0.0241542	0.123036	3.5023	0.00282982	0.0805528	0.785809	5.4028e-07	5.40297e-07	1	0	0	1	1	0
AACACACAGCTTCACGTGTTATGC	34	148	24	2649.64	5237693	149.09	93081770	3552	4.35294	0.0128319	0.0558566	1.59	0.00134056	0.03816	0.700722	2.55945e-07	2.55953e-07	1	0	0	1	1	0
AACACACAT	86	515	9	2649.64	5237693	149.09	93081770	4635	5.98837	0.0324572	0.194366	5.53277	0.00174929	0.0497949	0.361495	3.33982e-07	3.33992e-07	1	0	0	1	0	0
AACACACATACGGCTGTTAACGC	55	248	23	2649.64	5237693	149.09	93081770	5704	4.50909	0.0207575	0.0935976	2.66432	0.00215275	0.0612795	0.695614	4.1101e-07	4.11023e-07	1	0	0	1	1	0
AACACACATCTGACTT	9	39	16	2649.64	5237693	149.09	93081770	624	4.33333	0.00339669	0.014719	0.418986	0.000235504	0.00670378	0.465043	4.49632e-08	4.49647e-08	1	0	0	1	0	0
AACACACATTCCGATATAT	30	135	19	2649.64	5237693	149.09	93081770	2565	4.5	0.0113223	0.0509503	1.45034	0.000968056	0.0275564	0.573479	1.84825e-07	1.84831e-07	1	0	0	1	1	0
AACACACCGCACAATATCCCACAC	12	48	24	2649.64	5237693	149.09	93081770	1152	4	0.00452892	0.0181157	0.515676	0.000434776	0.0123762	0.643906	8.30091e-08	8.30117e-08	1	0	0	1	1	0
AACACACCTACCACC	1	5	15	2649.64	5237693	149.09	93081770	75	5	0.00037741	0.00188705	0.0537162	2.83057e-05	0.000805743	0.503052	5.40424e-09	5.40441e-09	1	0	0	1	1	0
AACACACCTCAC	11	51	12	2649.64	5237693	149.09	93081770	612	4.63636	0.00415151	0.0192479	0.547905	0.000230975	0.00657486	0.373173	4.40986e-08	4.41e-08	1	0	0	1	0	0
AACACACCTGC	13	55	11	2649.64	5237693	149.09	93081770	605	4.23077	0.00490633	0.0207575	0.590878	0.000228333	0.00649966	0.31215	4.35942e-08	4.35956e-08	1	0	0	1	0	0
AACACACGTGTATGCCTG	5	21	18	2649.64	5237693	149.09	93081770	378	4.2	0.00188705	0.0079256	0.225608	0.000142661	0.00406095	0.507076	2.72374e-08	2.72382e-08	1	0	0	1	1	0
AACACACTAC	1	4	10	2649.64	5237693	149.09	93081770	40	4	0.00037741	0.00150964	0.042973	1.50964e-05	0.00042973	0.268294	2.88226e-09	2.88235e-09	1	0	0	1	0	0
AACACACTACAAGTAGT	2	10	17	2649.64	5237693	149.09	93081770	170	5	0.00075482	0.0037741	0.107432	6.41597e-05	0.00182635	0.570125	1.22496e-08	1.225e-08	1	0	0	1	1	0
AACACACTATCAGGCTG	20	92	17	2649.64	5237693	149.09	93081770	1564	4.6	0.0075482	0.0347217	0.988378	0.000590269	0.0168024	0.524515	1.12696e-07	1.127e-07	1	0	0	1	1	0
AACACACTCACATCAT	19	92	16	2649.64	5237693	149.09	93081770	1472	4.84211	0.00717079	0.0347217	0.988378	0.000555547	0.0158141	0.519644	1.06067e-07	1.06071e-07	1	0	0	1	1	0
AACACACTGACAGTGCTGG	27	141	19	2649.64	5237693	149.09	93081770	2679	5.22222	0.0101901	0.0532148	1.5148	0.00101108	0.0287811	0.665519	1.93039e-07	1.93045e-07	1	0	0	1	1	0
AACACACTGCACT	80	404	13	2649.64	5237693	149.09	93081770	5252	5.05	0.0301928	0.152474	4.34027	0.00198216	0.0564235	0.440338	3.78441e-07	3.78453e-07	1	0	0	1	0	0
AACACACTTAGT	11	50	12	2649.64	5237693	149.09	93081770	600	4.54545	0.00415151	0.0188705	0.537162	0.000226446	0.00644595	0.365856	4.32339e-08	4.32353e-08	1	0	0	1	0	0
AACACAG	46	264	7	2649.64	5237693	149.09	93081770	1848	5.73913	0.0173608	0.0996362	2.83622	0.000697453	0.0198535	0.269461	1.3316e-07	1.33165e-07	1	0	0	1	0	0
AACACAGAACCACTGATCTAC	35	142	21	2649.64	5237693	149.09	93081770	2982	4.05714	0.0132093	0.0535922	1.52554	0.00112544	0.0320363	0.571467	2.14872e-07	2.14879e-07	1	0	0	1	1	0
AACACAGAC	39	185	9	2649.64	5237693	149.09	93081770	1665	4.74359	0.014719	0.0698208	1.9875	0.000628387	0.0178875	0.286353	1.19974e-07	1.19978e-07	1	0	0	1	0	0
AACACAGACCATATGTTATT	70	341	20	2649.64	5237693	149.09	93081770	6820	4.87143	0.0264187	0.128697	3.66345	0.00257393	0.0732689	0.653488	4.91425e-07	4.91441e-07	1	0	0	1	1	0
AACACAGATGAATACAGTTG	43	210	20	2649.64	5237693	149.09	93081770	4200	4.88372	0.0162286	0.079256	2.25608	0.00158512	0.0451216	0.655137	3.02637e-07	3.02647e-07	1	0	0	1	1	0
AACACAGATGCTACAAGG	16	71	18	2649.64	5237693	149.09	93081770	1278	4.4375	0.00603856	0.0267961	0.76277	0.00048233	0.0137299	0.53575	9.20882e-08	9.20911e-08	1	0	0	1	1	0
AACACAGCACAATATACC	17	80	18	2649.64	5237693	149.09	93081770	1440	4.70588	0.00641597	0.0301928	0.859459	0.00054347	0.0154703	0.568153	1.03761e-07	1.03765e-07	1	0	0	1	1	0
AACACAGCACTATAC	10	44	15	2649.64	5237693	149.09	93081770	660	4.4	0.0037741	0.016606	0.472703	0.00024909	0.00709054	0.442686	4.75573e-08	4.75588e-08	1	0	0	1	0	0
AACACAGCAGT	6	24	11	2649.64	5237693	149.09	93081770	264	4	0.00226446	0.00905783	0.257838	9.96362e-05	0.00283622	0.295124	1.90229e-08	1.90235e-08	1	0	0	1	0	0
AACACAGCGCTAACTTGTAAT	24	127	21	2649.64	5237693	149.09	93081770	2667	5.29167	0.00905783	0.047931	1.36439	0.00100655	0.0286522	0.745355	1.92175e-07	1.92181e-07	1	0	0	1	1	0
AACACAGGCTACAATACTCTCGC	109	528	23	2649.64	5237693	149.09	93081770	12144	4.84404	0.0411377	0.199272	5.67243	0.00458326	0.130466	0.747286	8.75054e-07	8.75082e-07	1	0	0	1	1	0
AACACAGT	13	66	8	2649.64	5237693	149.09	93081770	528	5.07692	0.00490633	0.024909	0.709054	0.000199272	0.00567243	0.272422	3.80458e-08	3.8047e-08	1	0	0	1	0	0
AACACAGTACAGACAATACAAG	46	225	22	2649.64	5237693	149.09	93081770	4950	4.8913	0.0173608	0.0849172	2.41723	0.00186818	0.053179	0.72177	3.5668e-07	3.56691e-07	1	0	0	1	1	0
AACACAGTAT	15	79	10	2649.64	5237693	149.09	93081770	790	5.26667	0.00566115	0.0298154	0.848716	0.000298154	0.00848716	0.353254	5.69246e-08	5.69264e-08	1	0	0	1	0	0
AACACAGTATACCACAGTAT	6	24	20	2649.64	5237693	149.09	93081770	480	4	0.00226446	0.00905783	0.257838	0.000181157	0.00515676	0.536589	3.45871e-08	3.45882e-08	1	0	0	1	1	0
AACACAGTATATCAATACTC	24	108	20	2649.64	5237693	149.09	93081770	2160	4.5	0.00905783	0.0407603	1.16027	0.000815205	0.0232054	0.603662	1.55642e-07	1.55647e-07	1	0	0	1	1	0
AACACAGTATCACATCCAACAGC	32	134	23	2649.64	5237693	149.09	93081770	3082	4.1875	0.0120771	0.0505729	1.43959	0.00116318	0.0331107	0.646002	2.22078e-07	2.22085e-07	1	0	0	1	1	0
AACACAGTCCGTACCGCGCAGTT	10	40	23	2649.64	5237693	149.09	93081770	920	4	0.0037741	0.0150964	0.42973	0.000347217	0.00988378	0.617077	6.6292e-08	6.62941e-08	1	0	0	1	1	0
AACACAGTGAGTCTACCC	1	4	18	2649.64	5237693	149.09	93081770	72	4	0.00037741	0.00150964	0.042973	2.71735e-05	0.000773513	0.48293	5.18807e-09	5.18823e-09	1	0	0	1	0	0
AACACAGTGCTGT	11	53	13	2649.64	5237693	149.09	93081770	689	4.81818	0.00415151	0.0200027	0.569392	0.000260035	0.00740209	0.420125	4.96469e-08	4.96485e-08	1	0	0	1	0	0
AACACAGTGTATGTAACTCACTGGC	14	58	25	2649.64	5237693	149.09	93081770	1450	4.14286	0.00528374	0.0218898	0.623108	0.000547244	0.0155777	0.694691	1.04482e-07	1.04485e-07	1	0	0	1	1	0
AACACAGTTCCTATATCACGTGTG	2	10	24	2649.64	5237693	149.09	93081770	240	5	0.00075482	0.0037741	0.107432	9.05783e-05	0.00257838	0.804883	1.72936e-08	1.72941e-08	1	0	0	1	1	0
AACACATACAGGGTCAT	13	52	17	2649.64	5237693	149.09	93081770	884	4	0.00490633	0.0196253	0.558649	0.00033363	0.00949703	0.4561	6.36979e-08	6.37e-08	1	0	0	1	0	0
AACACATACCGAG	14	101	13	2649.64	5237693	149.09	93081770	1313	7.21429	0.00528374	0.0381184	1.08507	0.000495539	0.0141059	0.629054	9.46102e-08	9.46132e-08	1	0	0	1	1	0
AACACATAGTAC	25	118	12	2649.64	5237693	149.09	93081770	1416	4.72	0.00943524	0.0445344	1.2677	0.000534412	0.0152124	0.379905	1.02032e-07	1.02035e-07	1	0	0	1	0	0
AACACATATATTACCATT	11	46	18	2649.64	5237693	149.09	93081770	828	4.18182	0.00415151	0.0173608	0.494189	0.000312495	0.0088954	0.504881	5.96628e-08	5.96647e-08	1	0	0	1	1	0
AACACATATTGTAC	13	70	14	2649.64	5237693	149.09	93081770	980	5.38462	0.00490633	0.0264187	0.752027	0.000369862	0.0105284	0.505632	7.06154e-08	7.06176e-08	1	0	0	1	1	0
AACACATATTGTACAGTAATT	26	119	21	2649.64	5237693	149.09	93081770	2499	4.57692	0.00981265	0.0449118	1.27845	0.000943147	0.0268474	0.64468	1.80069e-07	1.80075e-07	1	0	0	1	1	0
AACACATCACACAGTCCGTTCTCAT	5	20	25	2649.64	5237693	149.09	93081770	500	4	0.00188705	0.0075482	0.214865	0.000188705	0.00537162	0.670736	3.60282e-08	3.60294e-08	1	0	0	1	1	0
AACACATCAGACTACTGTGAACTG	37	162	24	2649.64	5237693	149.09	93081770	3888	4.37838	0.0139642	0.0611404	1.74041	0.00146737	0.0417697	0.704816	2.80156e-07	2.80165e-07	1	0	0	1	1	0
AACACATCAGG	1	4	11	2649.64	5237693	149.09	93081770	44	4	0.00037741	0.00150964	0.042973	1.6606e-05	0.000472703	0.295124	3.17049e-09	3.17059e-09	1	0	0	1	0	0
AACACATCCAGGTCT	13	53	15	2649.64	5237693	149.09	93081770	795	4.07692	0.00490633	0.0200027	0.569392	0.000300041	0.00854088	0.410181	5.72849e-08	5.72867e-08	1	0	0	1	0	0
AACACATCGCCACAC	62	253	15	2649.64	5237693	149.09	93081770	3795	4.08065	0.0233994	0.0954847	2.71804	0.00143227	0.0407706	0.410555	2.73454e-07	2.73463e-07	1	0	0	1	0	0
AACACATGACT	5	26	11	2649.64	5237693	149.09	93081770	286	5.2	0.00188705	0.00981265	0.279324	0.000107939	0.00307257	0.383661	2.06082e-08	2.06088e-08	1	0	0	1	0	0
AACACATGTATCT	20	85	13	2649.64	5237693	149.09	93081770	1105	4.25	0.0075482	0.0320798	0.913176	0.000417038	0.0118713	0.370582	7.96224e-08	7.96249e-08	1	0	0	1	0	0
AACACATTCACAGCACTACATG	32	147	22	2649.64	5237693	149.09	93081770	3234	4.59375	0.0120771	0.0554792	1.57926	0.00122054	0.0347436	0.677862	2.33031e-07	2.33038e-07	1	0	0	1	1	0
AACACATTCACTGCACTTAATT	55	238	22	2649.64	5237693	149.09	93081770	5236	4.32727	0.0207575	0.0898235	2.55689	0.00197612	0.0562516	0.63854	3.77288e-07	3.773e-07	1	0	0	1	1	0
AACACATTGGGCGGTAGCCAC	11	46	21	2649.64	5237693	149.09	93081770	966	4.18182	0.00415151	0.0173608	0.494189	0.000364578	0.010378	0.589028	6.96066e-08	6.96088e-08	1	0	0	1	1	0
AACACC	260	1352	6	2649.64	5237693	149.09	93081770	8112	5.2	0.0981265	0.510258	14.5249	0.00306155	0.0871492	0.20927	5.84522e-07	5.84541e-07	1	0	0	1	0	0
AACACCAACACCAGC	16	68	15	2649.64	5237693	149.09	93081770	1020	4.25	0.00603856	0.0256639	0.73054	0.000384958	0.0109581	0.427594	7.34976e-08	7.34999e-08	1	0	0	1	0	0
AACACCAACTGCACAGC	19	81	17	2649.64	5237693	149.09	93081770	1377	4.26316	0.00717079	0.0305702	0.870203	0.000519693	0.0147934	0.486107	9.92218e-08	9.92249e-08	1	0	0	1	0	0
AACACCAAGCACCACC	4	16	16	2649.64	5237693	149.09	93081770	256	4	0.00150964	0.00603856	0.171892	9.66169e-05	0.00275027	0.429271	1.84465e-08	1.8447e-08	1	0	0	1	0	0
AACACCAATAT	13	82	11	2649.64	5237693	149.09	93081770	902	6.30769	0.00490633	0.0309476	0.880946	0.000340424	0.0096904	0.465387	6.4995e-08	6.4997e-08	1	0	0	1	0	0
AACACCACACACCGT	16	67	15	2649.64	5237693	149.09	93081770	1005	4.1875	0.00603856	0.0252865	0.719797	0.000379297	0.010797	0.421306	7.24168e-08	7.24191e-08	1	0	0	1	0	0
AACACCAGCTGCAATAT	1	4	17	2649.64	5237693	149.09	93081770	68	4	0.00037741	0.00150964	0.042973	2.56639e-05	0.00073054	0.4561	4.89984e-09	4.9e-09	1	0	0	1	0	0
AACACCAGTAC	1	4	11	2649.64	5237693	149.09	93081770	44	4	0.00037741	0.00150964	0.042973	1.6606e-05	0.000472703	0.295124	3.17049e-09	3.17059e-09	1	0	0	1	0	0
AACACCAGTATACTGTTAC	16	69	19	2649.64	5237693	149.09	93081770	1311	4.3125	0.00603856	0.0260413	0.741284	0.000494784	0.0140844	0.549584	9.44661e-08	9.4469e-08	1	0	0	1	1	0
AACACCAGTGTTCCCCGTC	43	202	19	2649.64	5237693	149.09	93081770	3838	4.69767	0.0162286	0.0762368	2.17013	0.0014485	0.0412326	0.598671	2.76553e-07	2.76562e-07	1	0	0	1	1	0
AACACCATATAGCTGC	40	216	16	2649.64	5237693	149.09	93081770	3456	5.4	0.0150964	0.0815205	2.32054	0.00130433	0.0371286	0.579516	2.49027e-07	2.49035e-07	1	0	0	1	1	0
AACACCC	9	36	7	2649.64	5237693	149.09	93081770	252	4	0.00339669	0.0135868	0.386757	9.51073e-05	0.0027073	0.187806	1.81582e-08	1.81588e-08	1	0	0	1	0	0
AACACCCACACATTAC	14	72	16	2649.64	5237693	149.09	93081770	1152	5.14286	0.00528374	0.0271735	0.773513	0.000434776	0.0123762	0.55192	8.30091e-08	8.30117e-08	1	0	0	1	1	0
AACACCCATACAGTAC	1	4	16	2649.64	5237693	149.09	93081770	64	4	0.00037741	0.00150964	0.042973	2.41542e-05	0.000687568	0.429271	4.61162e-09	4.61176e-09	1	0	0	1	0	0
AACACCCTGTACACG	10	43	15	2649.64	5237693	149.09	93081770	645	4.3	0.0037741	0.0162286	0.461959	0.000243429	0.00692939	0.432625	4.64764e-08	4.64779e-08	1	0	0	1	0	0
AACACCCTGTGTACACG	2	9	17	2649.64	5237693	149.09	93081770	153	4.5	0.00075482	0.00339669	0.0966892	5.77437e-05	0.00164372	0.513113	1.10246e-08	1.1025e-08	1	0	0	1	1	0
AACACCG	7	30	7	2649.64	5237693	149.09	93081770	210	4.28571	0.00264187	0.0113223	0.322297	7.9256e-05	0.00225608	0.201221	1.51319e-08	1.51323e-08	1	0	0	1	0	0
AACACCGAGTTGAC	9	38	14	2649.64	5237693	149.09	93081770	532	4.22222	0.00339669	0.0143416	0.408243	0.000200782	0.0057154	0.396479	3.83341e-08	3.83353e-08	1	0	0	1	0	0
AACACCGTGTGTC	15	71	13	2649.64	5237693	149.09	93081770	923	4.73333	0.00566115	0.0267961	0.76277	0.000348349	0.00991601	0.412726	6.65081e-08	6.65102e-08	1	0	0	1	0	0
AACACCTACAGCACACGCAGCAC	7	29	23	2649.64	5237693	149.09	93081770	667	4.14286	0.00264187	0.0109449	0.311554	0.000251732	0.00716574	0.639115	4.80617e-08	4.80632e-08	1	0	0	1	1	0
AACACCTGATACTGTGTCGTCAT	26	104	23	2649.64	5237693	149.09	93081770	2392	4	0.00981265	0.0392506	1.1173	0.000902764	0.0256978	0.617077	1.72359e-07	1.72365e-07	1	0	0	1	1	0
AACACCTGTGCC	12	50	12	2649.64	5237693	149.09	93081770	600	4.16667	0.00452892	0.0188705	0.537162	0.000226446	0.00644595	0.335368	4.32339e-08	4.32353e-08	1	0	0	1	0	0
AACACCTTGTGACTTAACG	12	52	19	2649.64	5237693	149.09	93081770	988	4.33333	0.00452892	0.0196253	0.558649	0.000372881	0.0106143	0.552239	7.11918e-08	7.11941e-08	1	0	0	1	1	0
AACACGACACGACAG	17	94	15	2649.64	5237693	149.09	93081770	1410	5.52941	0.00641597	0.0354765	1.00986	0.000532148	0.015148	0.556316	1.016e-07	1.01603e-07	1	0	0	1	1	0
AACACGATACACTGTGT	16	69	17	2649.64	5237693	149.09	93081770	1173	4.3125	0.00603856	0.0260413	0.741284	0.000442702	0.0126018	0.491733	8.45223e-08	8.45249e-08	1	0	0	1	0	0
AACACGATACCAATACAGCATAT	1	4	23	2649.64	5237693	149.09	93081770	92	4	0.00037741	0.00150964	0.042973	3.47217e-05	0.000988378	0.617077	6.6292e-09	6.62941e-09	1	0	0	1	1	0
AACACGATATACACTGCAC	51	258	19	2649.64	5237693	149.09	93081770	4902	5.05882	0.0192479	0.0973717	2.77176	0.00185006	0.0526634	0.644695	3.53221e-07	3.53232e-07	1	0	0	1	1	0
AACACGATGTG	8	35	11	2649.64	5237693	149.09	93081770	385	4.375	0.00301928	0.0132093	0.376013	0.000145303	0.00413615	0.322792	2.77417e-08	2.77426e-08	1	0	0	1	0	0
AACACGC	6	27	7	2649.64	5237693	149.09	93081770	189	4.5	0.00226446	0.0101901	0.290068	7.13304e-05	0.00203047	0.211282	1.36187e-08	1.36191e-08	1	0	0	1	0	0
AACACGCACACC	21	86	12	2649.64	5237693	149.09	93081770	1032	4.09524	0.0079256	0.0324572	0.923919	0.000389487	0.011087	0.329619	7.43623e-08	7.43647e-08	1	0	0	1	0	0
AACACGCCAGAATATTATGAT	9	41	21	2649.64	5237693	149.09	93081770	861	4.55556	0.00339669	0.0154738	0.440473	0.00032495	0.00924993	0.641671	6.20406e-08	6.20426e-08	1	0	0	1	1	0
AACACGCGTGTATTACTGTTACT	21	84	23	2649.64	5237693	149.09	93081770	1932	4	0.0079256	0.0317024	0.902432	0.000729156	0.0207559	0.617077	1.39213e-07	1.39218e-07	1	0	0	1	1	0
AACACGCGTGTGTCTTACCGGTAC	25	103	24	2649.64	5237693	149.09	93081770	2472	4.12	0.00943524	0.0388732	1.10655	0.000932957	0.0265573	0.663224	1.78124e-07	1.78129e-07	1	0	0	1	1	0
AACACGGACCGATAC	5	25	15	2649.64	5237693	149.09	93081770	375	5	0.00188705	0.00943524	0.268581	0.000141529	0.00402872	0.503052	2.70212e-08	2.7022e-08	1	0	0	1	1	0
AACACGGCTCCGTATTGGT	17	71	19	2649.64	5237693	149.09	93081770	1349	4.17647	0.00641597	0.0267961	0.76277	0.000509126	0.0144926	0.532249	9.72042e-08	9.72073e-08	1	0	0	1	1	0
AACACGGGACTG	16	64	12	2649.64	5237693	149.09	93081770	768	4	0.00603856	0.0241542	0.687568	0.000289851	0.00825081	0.321953	5.53394e-08	5.53411e-08	1	0	0	1	0	0
AACACGGT	14	56	8	2649.64	5237693	149.09	93081770	448	4	0.00528374	0.0211349	0.601622	0.00016908	0.00481297	0.214635	3.22813e-08	3.22823e-08	1	0	0	1	0	0
AACACGTAACT	6	30	11	2649.64	5237693	149.09	93081770	330	5	0.00226446	0.0113223	0.322297	0.000124545	0.00354527	0.368905	2.37786e-08	2.37794e-08	1	0	0	1	0	0
AACACGTACTGTCAGTCCAGTTG	31	148	23	2649.64	5237693	149.09	93081770	3404	4.77419	0.0116997	0.0558566	1.59	0.0012847	0.03657	0.736511	2.4528e-07	2.45288e-07	1	0	0	1	1	0
AACACGTGCCT	1	4	11	2649.64	5237693	149.09	93081770	44	4	0.00037741	0.00150964	0.042973	1.6606e-05	0.000472703	0.295124	3.17049e-09	3.17059e-09	1	0	0	1	0	0
AACACGTTCACTGCACTCAATG	25	100	22	2649.64	5237693	149.09	93081770	2200	4	0.00943524	0.037741	1.07432	0.000830301	0.0236351	0.590248	1.58524e-07	1.58529e-07	1	0	0	1	1	0
AACACT	104	548	6	2649.64	5237693	149.09	93081770	3288	5.26923	0.0392506	0.206821	5.8873	0.00124092	0.0353238	0.212056	2.36922e-07	2.36929e-07	1	0	0	1	0	0
AACACTAATCAC	1	5	12	2649.64	5237693	149.09	93081770	60	5	0.00037741	0.00188705	0.0537162	2.26446e-05	0.000644595	0.402441	4.32339e-09	4.32353e-09	1	0	0	1	0	0
AACACTAATGGT	10	67	12	2649.64	5237693	149.09	93081770	804	6.7	0.0037741	0.0252865	0.719797	0.000303437	0.00863757	0.539272	5.79334e-08	5.79353e-08	1	0	0	1	1	0
AACACTACACACAGC	46	220	15	2649.64	5237693	149.09	93081770	3300	4.78261	0.0173608	0.0830301	2.36351	0.00124545	0.0354527	0.48118	2.37786e-07	2.37794e-07	1	0	0	1	0	0
AACACTACATAATCATCACCC	3	15	21	2649.64	5237693	149.09	93081770	315	5	0.00113223	0.00566115	0.161149	0.000118884	0.00338412	0.704273	2.26978e-08	2.26985e-08	1	0	0	1	1	0
AACACTACTG	12	52	10	2649.64	5237693	149.09	93081770	520	4.33333	0.00452892	0.0196253	0.558649	0.000196253	0.00558649	0.290652	3.74694e-08	3.74706e-08	1	0	0	1	0	0
AACACTACTGCTGGTTACACTACAC	63	252	25	2649.64	5237693	149.09	93081770	6300	4	0.0237768	0.0951073	2.7073	0.00237768	0.0676824	0.670736	4.53956e-07	4.5397e-07	1	0	0	1	1	0
AACACTACTGGTTACGTGATGTACC	7	28	25	2649.64	5237693	149.09	93081770	700	4	0.00264187	0.0105675	0.300811	0.000264187	0.00752027	0.670736	5.04395e-08	5.04411e-08	1	0	0	1	1	0
AACACTAGAATATATGTGGCCACAT	105	433	25	2649.64	5237693	149.09	93081770	10825	4.12381	0.039628	0.163418	4.65182	0.00408546	0.116296	0.691497	7.80011e-07	7.80036e-07	1	0	0	1	1	0
AACACTAGC	15	67	9	2649.64	5237693	149.09	93081770	603	4.46667	0.00566115	0.0252865	0.719797	0.000227578	0.00647818	0.269636	4.34501e-08	4.34514e-08	1	0	0	1	0	0
AACACTAGTAGCAATAGTGT	10	48	20	2649.64	5237693	149.09	93081770	960	4.8	0.0037741	0.0181157	0.515676	0.000362313	0.0103135	0.643906	6.91742e-08	6.91764e-08	1	0	0	1	1	0
AACACTAGTGCAGAACTGTAT	111	452	21	2649.64	5237693	149.09	93081770	9492	4.07207	0.0418925	0.170589	4.85595	0.00358237	0.101975	0.57357	6.8396e-07	6.83982e-07	1	0	0	1	1	0
AACACTAGTTAC	9	36	12	2649.64	5237693	149.09	93081770	432	4	0.00339669	0.0135868	0.386757	0.000163041	0.00464108	0.321953	3.11284e-08	3.11294e-08	1	0	0	1	0	0
AACACTATAACTGACCCCCTGTG	2	9	23	2649.64	5237693	149.09	93081770	207	4.5	0.00075482	0.00339669	0.0966892	7.81238e-05	0.00222385	0.694212	1.49157e-08	1.49162e-08	1	0	0	1	1	0
AACACTATCTACTTATACAC	49	243	20	2649.64	5237693	149.09	93081770	4860	4.95918	0.0184931	0.0917106	2.61061	0.00183421	0.0522122	0.66526	3.50195e-07	3.50206e-07	1	0	0	1	1	0
AACACTATG	22	158	9	2649.64	5237693	149.09	93081770	1422	7.18182	0.00830301	0.0596307	1.69743	0.000536677	0.0152769	0.433539	1.02464e-07	1.02468e-07	1	0	0	1	0	0
AACACTC	34	163	7	2649.64	5237693	149.09	93081770	1141	4.79412	0.0128319	0.0615178	1.75115	0.000430625	0.012258	0.225091	8.22165e-08	8.22191e-08	1	0	0	1	0	0
AACACTCACACATATTACCAC	3	14	21	2649.64	5237693	149.09	93081770	294	4.66667	0.00113223	0.00528374	0.150405	0.000110958	0.00315851	0.657321	2.11846e-08	2.11853e-08	1	0	0	1	1	0
AACACTCAGCACACGTCACCAC	51	217	22	2649.64	5237693	149.09	93081770	4774	4.2549	0.0192479	0.0818979	2.33128	0.00180175	0.0512882	0.627861	3.43998e-07	3.44009e-07	1	0	0	1	1	0
AACACTCCACAGCAGTGTTACAGAG	29	125	25	2649.64	5237693	149.09	93081770	3125	4.31034	0.0109449	0.0471762	1.34291	0.00117941	0.0335726	0.722776	2.25177e-07	2.25184e-07	1	0	0	1	1	0
AACACTCGGTAACAGCACAAT	25	102	21	2649.64	5237693	149.09	93081770	2142	4.08	0.00943524	0.0384958	1.09581	0.000808412	0.023012	0.574686	1.54345e-07	1.5435e-07	1	0	0	1	1	0
AACACTG	12	54	7	2649.64	5237693	149.09	93081770	378	4.5	0.00452892	0.0203801	0.580135	0.000142661	0.00406095	0.211282	2.72374e-08	2.72382e-08	1	0	0	1	0	0
AACACTGACCACCAAGAGG	12	52	19	2649.64	5237693	149.09	93081770	988	4.33333	0.00452892	0.0196253	0.558649	0.000372881	0.0106143	0.552239	7.11918e-08	7.11941e-08	1	0	0	1	1	0
AACACTGC	35	197	8	2649.64	5237693	149.09	93081770	1576	5.62857	0.0132093	0.0743497	2.11642	0.000594798	0.0169313	0.302023	1.13561e-07	1.13565e-07	1	0	0	1	0	0
AACACTGCAGTATGTGCACATG	26	104	22	2649.64	5237693	149.09	93081770	2288	4	0.00981265	0.0392506	1.1173	0.000863514	0.0245805	0.590248	1.64865e-07	1.6487e-07	1	0	0	1	1	0
AACACTGGACACTAAT	51	207	16	2649.64	5237693	149.09	93081770	3312	4.05882	0.0192479	0.0781238	2.22385	0.00124998	0.0355816	0.435584	2.38651e-07	2.38659e-07	1	0	0	1	0	0
AACACTGGTGGAATGTGTATAG	27	112	22	2649.64	5237693	149.09	93081770	2464	4.14815	0.0101901	0.0422699	1.20324	0.000929938	0.0264713	0.612109	1.77547e-07	1.77553e-07	1	0	0	1	1	0
AACACTGGTGGGTCGCAGCG	13	52	20	2649.64	5237693	149.09	93081770	1040	4	0.00490633	0.0196253	0.558649	0.000392506	0.011173	0.536589	7.49387e-08	7.49411e-08	1	0	0	1	1	0
AACACTGGTTACACT	23	96	15	2649.64	5237693	149.09	93081770	1440	4.17391	0.00868042	0.0362313	1.03135	0.00054347	0.0154703	0.419939	1.03761e-07	1.03765e-07	1	0	0	1	0	0
AACACTGT	32	240	8	2649.64	5237693	149.09	93081770	1920	7.5	0.0120771	0.0905783	2.57838	0.000724627	0.020627	0.402441	1.38348e-07	1.38353e-07	1	0	0	1	0	0
AACACTGTAAT	22	185	11	2649.64	5237693	149.09	93081770	2035	8.40909	0.00830301	0.0698208	1.9875	0.000768029	0.0218625	0.620431	1.46635e-07	1.4664e-07	1	0	0	1	1	0
AACACTGTAGTGTG	8	34	14	2649.64	5237693	149.09	93081770	476	4.25	0.00301928	0.0128319	0.36527	0.000179647	0.00511378	0.399088	3.42989e-08	3.43e-08	1	0	0	1	0	0
AACACTGTATTG	55	253	12	2649.64	5237693	149.09	93081770	3036	4.6	0.0207575	0.0954847	2.71804	0.00114582	0.0326165	0.370246	2.18763e-07	2.1877e-07	1	0	0	1	0	0
AACACTGTCACTACTGCT	66	299	18	2649.64	5237693	149.09	93081770	5382	4.5303	0.024909	0.112846	3.21223	0.00203122	0.0578201	0.546955	3.87808e-07	3.8782e-07	1	0	0	1	1	0
AACACTGTCAT	10	53	11	2649.64	5237693	149.09	93081770	583	5.3	0.0037741	0.0200027	0.569392	0.00022003	0.00626331	0.391039	4.20089e-08	4.20103e-08	1	0	0	1	0	0
AACACTTACACTTACACT	1	4	18	2649.64	5237693	149.09	93081770	72	4	0.00037741	0.00150964	0.042973	2.71735e-05	0.000773513	0.48293	5.18807e-09	5.18823e-09	1	0	0	1	0	0
AACACTTACG	11	66	10	2649.64	5237693	149.09	93081770	660	6	0.00415151	0.024909	0.709054	0.00024909	0.00709054	0.402441	4.75573e-08	4.75588e-08	1	0	0	1	0	0
AACACTTACTATTAGCCAC	84	422	19	2649.64	5237693	149.09	93081770	8018	5.02381	0.0317024	0.159267	4.53365	0.00302607	0.0861393	0.640233	5.77749e-07	5.77767e-07	1	0	0	1	1	0
AACACTTACTGTTAACCAC	4	20	19	2649.64	5237693	149.09	93081770	380	5	0.00150964	0.0075482	0.214865	0.000143416	0.00408243	0.637199	2.73815e-08	2.73823e-08	1	0	0	1	1	0
AACACTTATCAC	24	103	12	2649.64	5237693	149.09	93081770	1236	4.29167	0.00905783	0.0388732	1.10655	0.000466478	0.0132786	0.345429	8.90618e-08	8.90646e-08	1	0	0	1	0	0
AACACTTCCCACCGATATCCCATC	37	152	24	2649.64	5237693	149.09	93081770	3648	4.10811	0.0139642	0.0573663	1.63297	0.00137679	0.0391913	0.661309	2.62862e-07	2.6287e-07	1	0	0	1	1	0
AACACTTCCTGGCAGGGTACT	18	73	21	2649.64	5237693	149.09	93081770	1533	4.05556	0.00679338	0.0275509	0.784257	0.000578569	0.0164694	0.571243	1.10463e-07	1.10466e-07	1	0	0	1	1	0
AACACTTCT	22	89	9	2649.64	5237693	149.09	93081770	801	4.04545	0.00830301	0.0335895	0.956149	0.000302305	0.00860534	0.244209	5.77172e-08	5.77191e-08	1	0	0	1	0	0
AACACTTCTCTCTCATATGTTAC	32	143	23	2649.64	5237693	149.09	93081770	3289	4.46875	0.0120771	0.0539696	1.53628	0.0012413	0.0353345	0.689391	2.36994e-07	2.37001e-07	1	0	0	1	1	0
AACACTTGCTACACAG	25	135	16	2649.64	5237693	149.09	93081770	2160	5.4	0.00943524	0.0509503	1.45034	0.000815205	0.0232054	0.579516	1.55642e-07	1.55647e-07	1	0	0	1	1	0
AACACTTGCTGCT	68	305	13	2649.64	5237693	149.09	93081770	3965	4.48529	0.0256639	0.11511	3.27669	0.00149643	0.042597	0.391098	2.85704e-07	2.85713e-07	1	0	0	1	0	0
AACACTTGCTTCATATTG	9	43	18	2649.64	5237693	149.09	93081770	774	4.77778	0.00339669	0.0162286	0.461959	0.000292115	0.00831527	0.576833	5.57717e-08	5.57735e-08	1	0	0	1	1	0
AACACTTGGAGATGCTTCGCGG	1	4	22	2649.64	5237693	149.09	93081770	88	4	0.00037741	0.00150964	0.042973	3.32121e-05	0.000945405	0.590248	6.34097e-09	6.34117e-09	1	0	0	1	1	0
AACACTTGTACAGGCAGTGAACC	11	51	23	2649.64	5237693	149.09	93081770	1173	4.63636	0.00415151	0.0192479	0.547905	0.000442702	0.0126018	0.715248	8.45223e-08	8.45249e-08	1	0	0	1	1	0
AACACTTGTCAC	7	34	12	2649.64	5237693	149.09	93081770	408	4.85714	0.00264187	0.0128319	0.36527	0.000153983	0.00438324	0.390943	2.9399e-08	2.94e-08	1	0	0	1	0	0
AACAG	173	1299	5	2649.64	5237693	149.09	93081770	6495	7.50867	0.0652919	0.490255	13.9555	0.00245128	0.0697774	0.251817	4.68007e-07	4.68022e-07	1	0	0	1	0	0
AACAGAACATTGGAATATGCGCAAT	29	135	25	2649.64	5237693	149.09	93081770	3375	4.65517	0.0109449	0.0509503	1.45034	0.00127376	0.0362584	0.780598	2.43191e-07	2.43198e-07	1	0	0	1	1	0
AACAGAAGACTGTACCCTGTAC	18	75	22	2649.64	5237693	149.09	93081770	1650	4.16667	0.00679338	0.0283057	0.805743	0.000622726	0.0177263	0.614841	1.18893e-07	1.18897e-07	1	0	0	1	1	0
AACAGAAGTATATAC	8	35	15	2649.64	5237693	149.09	93081770	525	4.375	0.00301928	0.0132093	0.376013	0.00019814	0.0056402	0.44017	3.78297e-08	3.78309e-08	1	0	0	1	0	0
AACAGAATACTGACTTCTAGCC	1	4	22	2649.64	5237693	149.09	93081770	88	4	0.00037741	0.00150964	0.042973	3.32121e-05	0.000945405	0.590248	6.34097e-09	6.34117e-09	1	0	0	1	1	0
AACAGACAATGGTTATTG	22	111	18	2649.64	5237693	149.09	93081770	1998	5.04545	0.00830301	0.0418925	1.1925	0.000754065	0.021465	0.60915	1.43969e-07	1.43973e-07	1	0	0	1	1	0
AACAGACAATTGTACGTCC	22	88	19	2649.64	5237693	149.09	93081770	1672	4	0.00830301	0.0332121	0.945405	0.000631029	0.0179627	0.509759	1.20478e-07	1.20482e-07	1	0	0	1	1	0
AACAGACAGTACAAGTTGT	8	35	19	2649.64	5237693	149.09	93081770	665	4.375	0.00301928	0.0132093	0.376013	0.000250977	0.00714426	0.557549	4.79176e-08	4.79191e-08	1	0	0	1	1	0
AACAGACATC	54	312	10	2649.64	5237693	149.09	93081770	3120	5.77778	0.0203801	0.117752	3.35189	0.00117752	0.0335189	0.387536	2.24816e-07	2.24823e-07	1	0	0	1	0	0
AACAGACCGGCGACC	17	70	15	2649.64	5237693	149.09	93081770	1050	4.11765	0.00641597	0.0264187	0.752027	0.00039628	0.0112804	0.414278	7.56593e-08	7.56617e-08	1	0	0	1	0	0
AACAGACG	1	4	8	2649.64	5237693	149.09	93081770	32	4	0.00037741	0.00150964	0.042973	1.20771e-05	0.000343784	0.214635	2.30581e-09	2.30588e-09	1	0	0	1	0	0
AACAGACTACAACAT	19	120	15	2649.64	5237693	149.09	93081770	1800	6.31579	0.00717079	0.0452892	1.28919	0.000679338	0.0193378	0.635434	1.29702e-07	1.29706e-07	1	0	0	1	1	0
AACAGAGTGAACAGTG	7	34	16	2649.64	5237693	149.09	93081770	544	4.85714	0.00264187	0.0128319	0.36527	0.000205311	0.00584432	0.521258	3.91987e-08	3.92e-08	1	0	0	1	1	0
AACAGAGTGTCGTTAT	84	404	16	2649.64	5237693	149.09	93081770	6464	4.80952	0.0317024	0.152474	4.34027	0.00243958	0.0694443	0.516147	4.65773e-07	4.65788e-07	1	0	0	1	1	0
AACAGATACATGTGGAT	80	336	17	2649.64	5237693	149.09	93081770	5712	4.2	0.0301928	0.12681	3.60973	0.00215576	0.0613654	0.478905	4.11587e-07	4.116e-07	1	0	0	1	0	0
AACAGATACATGTGGGT	3	12	17	2649.64	5237693	149.09	93081770	204	4	0.00113223	0.00452892	0.128919	7.69916e-05	0.00219162	0.4561	1.46995e-08	1.47e-08	1	0	0	1	0	0
AACAGATGGTACAGAC	3	14	16	2649.64	5237693	149.09	93081770	224	4.66667	0.00113223	0.00528374	0.150405	8.45398e-05	0.00240649	0.500816	1.61407e-08	1.61412e-08	1	0	0	1	1	0
AACAGATGTCACAGAC	5	23	16	2649.64	5237693	149.09	93081770	368	4.6	0.00188705	0.00868042	0.247095	0.000138887	0.00395351	0.493662	2.65168e-08	2.65176e-08	1	0	0	1	0	0
AACAGATGTGTAGCTGTACTGGG	16	65	23	2649.64	5237693	149.09	93081770	1495	4.0625	0.00603856	0.0245316	0.698311	0.000564228	0.0160611	0.626719	1.07724e-07	1.07728e-07	1	0	0	1	1	0
AACAGC	70	308	6	2649.64	5237693	149.09	93081770	1848	4.4	0.0264187	0.116242	3.30892	0.000697453	0.0198535	0.177074	1.3316e-07	1.33165e-07	1	0	0	1	0	0
AACAGCAAGGT	38	153	11	2649.64	5237693	149.09	93081770	1683	4.02632	0.0143416	0.0577437	1.64372	0.000635181	0.0180809	0.297065	1.21271e-07	1.21275e-07	1	0	0	1	0	0
AACAGCAATAGCAAT	66	406	15	2649.64	5237693	149.09	93081770	6090	6.15152	0.024909	0.153228	4.36176	0.00229843	0.0654263	0.618906	4.38824e-07	4.38838e-07	1	0	0	1	1	0
AACAGCACAG	11	48	10	2649.64	5237693	149.09	93081770	480	4.36364	0.00415151	0.0181157	0.515676	0.000181157	0.00515676	0.292685	3.45871e-08	3.45882e-08	1	0	0	1	0	0
AACAGCACAGT	9	36	11	2649.64	5237693	149.09	93081770	396	4	0.00339669	0.0135868	0.386757	0.000149454	0.00425432	0.295124	2.85344e-08	2.85353e-08	1	0	0	1	0	0
AACAGCACATACAC	57	424	14	2649.64	5237693	149.09	93081770	5936	7.4386	0.0215124	0.160022	4.55513	0.0022403	0.0637719	0.698507	4.27727e-07	4.27741e-07	1	0	0	1	1	0
AACAGCACATACAGCAGTGTAT	4	16	22	2649.64	5237693	149.09	93081770	352	4	0.00150964	0.00603856	0.171892	0.000132848	0.00378162	0.590248	2.53639e-08	2.53647e-08	1	0	0	1	1	0
AACAGCACTGCCTGTTACAAGC	2	8	22	2649.64	5237693	149.09	93081770	176	4	0.00075482	0.00301928	0.0859459	6.64241e-05	0.00189081	0.590248	1.26819e-08	1.26823e-08	1	0	0	1	1	0
AACAGCAGC	56	224	9	2649.64	5237693	149.09	93081770	2016	4	0.0211349	0.0845398	2.40649	0.000760858	0.0216584	0.241465	1.45266e-07	1.4527e-07	1	0	0	1	0	0
AACAGCAGCAACAGCTGC	42	176	18	2649.64	5237693	149.09	93081770	3168	4.19048	0.0158512	0.0664241	1.89081	0.00119563	0.0340346	0.505926	2.28275e-07	2.28282e-07	1	0	0	1	1	0
AACAGCAGCAGCACTTGC	19	80	18	2649.64	5237693	149.09	93081770	1440	4.21053	0.00717079	0.0301928	0.859459	0.00054347	0.0154703	0.508347	1.03761e-07	1.03765e-07	1	0	0	1	1	0
AACAGCAGCTGTATACAATACC	31	129	22	2649.64	5237693	149.09	93081770	2838	4.16129	0.0116997	0.0486859	1.38588	0.00107109	0.0304893	0.614048	2.04496e-07	2.04503e-07	1	0	0	1	1	0
AACAGCAGGCACTGTGCAACTGAC	67	289	24	2649.64	5237693	149.09	93081770	6936	4.31343	0.0252865	0.109071	3.1048	0.00261771	0.0745151	0.694362	4.99784e-07	4.998e-07	1	0	0	1	1	0
AACAGCAGTATATATGT	14	90	17	2649.64	5237693	149.09	93081770	1530	6.42857	0.00528374	0.0339669	0.966892	0.000577437	0.0164372	0.733018	1.10246e-07	1.1025e-07	1	0	0	1	1	0
AACAGCATACAATT	27	146	14	2649.64	5237693	149.09	93081770	2044	5.40741	0.0101901	0.0551018	1.56851	0.000771426	0.0219592	0.507772	1.47283e-07	1.47288e-07	1	0	0	1	1	0
AACAGCATACAGTAACTGTAAGCT	86	391	24	2649.64	5237693	149.09	93081770	9384	4.54651	0.0324572	0.147567	4.20061	0.00354161	0.100815	0.731882	6.76178e-07	6.762e-07	1	0	0	1	1	0
AACAGCATGTACACAGAGGAT	24	115	21	2649.64	5237693	149.09	93081770	2415	4.79167	0.00905783	0.0434021	1.23547	0.000911445	0.0259449	0.674928	1.74016e-07	1.74022e-07	1	0	0	1	1	0
AACAGCATTAC	6	24	11	2649.64	5237693	149.09	93081770	264	4	0.00226446	0.00905783	0.257838	9.96362e-05	0.00283622	0.295124	1.90229e-08	1.90235e-08	1	0	0	1	0	0
AACAGCATTACCCTG	15	63	15	2649.64	5237693	149.09	93081770	945	4.2	0.00566115	0.0237768	0.676824	0.000356652	0.0101524	0.422564	6.80934e-08	6.80955e-08	1	0	0	1	0	0
AACAGCC	4	16	7	2649.64	5237693	149.09	93081770	112	4	0.00150964	0.00603856	0.171892	4.22699e-05	0.00120324	0.187806	8.07033e-09	8.07058e-09	1	0	0	1	0	0
AACAGCCACAGTATATCCGACTGC	45	189	24	2649.64	5237693	149.09	93081770	4536	4.2	0.0169834	0.0713304	2.03047	0.00171193	0.0487313	0.676102	3.26848e-07	3.26859e-07	1	0	0	1	1	0
AACAGCCAGATGGACAAGTATAGC	21	84	24	2649.64	5237693	149.09	93081770	2016	4	0.0079256	0.0317024	0.902432	0.000760858	0.0216584	0.643906	1.45266e-07	1.4527e-07	1	0	0	1	1	0
AACAGCCAGTG	9	53	11	2649.64	5237693	149.09	93081770	583	5.88889	0.00339669	0.0200027	0.569392	0.00022003	0.00626331	0.434488	4.20089e-08	4.20103e-08	1	0	0	1	0	0
AACAGCCCGCCCGAAGT	37	152	17	2649.64	5237693	149.09	93081770	2584	4.10811	0.0139642	0.0573663	1.63297	0.000975227	0.0277605	0.468427	1.86194e-07	1.862e-07	1	0	0	1	0	0
AACAGCCGTTCTTCTAC	5	21	17	2649.64	5237693	149.09	93081770	357	4.2	0.00188705	0.0079256	0.225608	0.000134735	0.00383534	0.478905	2.57242e-08	2.5725e-08	1	0	0	1	0	0
AACAGCGCAGCTGG	9	36	14	2649.64	5237693	149.09	93081770	504	4	0.00339669	0.0135868	0.386757	0.000190215	0.00541459	0.375612	3.63165e-08	3.63176e-08	1	0	0	1	0	0
AACAGCGTGCTGAGGCTACTGCAG	5	21	24	2649.64	5237693	149.09	93081770	504	4.2	0.00188705	0.0079256	0.225608	0.000190215	0.00541459	0.676102	3.63165e-08	3.63176e-08	1	0	0	1	1	0
AACAGCTAACTACAGC	14	67	16	2649.64	5237693	149.09	93081770	1072	4.78571	0.00528374	0.0252865	0.719797	0.000404583	0.0115168	0.513592	7.72446e-08	7.7247e-08	1	0	0	1	1	0
AACAGCTACC	6	30	10	2649.64	5237693	149.09	93081770	300	5	0.00226446	0.0113223	0.322297	0.000113223	0.00322297	0.335368	2.16169e-08	2.16176e-08	1	0	0	1	0	0
AACAGCTCACT	1	4	11	2649.64	5237693	149.09	93081770	44	4	0.00037741	0.00150964	0.042973	1.6606e-05	0.000472703	0.295124	3.17049e-09	3.17059e-09	1	0	0	1	0	0
AACAGCTTATGTAACCAATGCC	40	188	22	2649.64	5237693	149.09	93081770	4136	4.7	0.0150964	0.070953	2.01973	0.00156097	0.044434	0.693541	2.98026e-07	2.98035e-07	1	0	0	1	1	0
AACAGG	9	36	6	2649.64	5237693	149.09	93081770	216	4	0.00339669	0.0135868	0.386757	8.15205e-05	0.00232054	0.160977	1.55642e-08	1.55647e-08	1	0	0	1	0	0
AACAGGACAC	17	75	10	2649.64	5237693	149.09	93081770	750	4.41176	0.00641597	0.0283057	0.805743	0.000283057	0.00805743	0.295913	5.40424e-08	5.40441e-08	1	0	0	1	0	0
AACAGGACAGT	4	16	11	2649.64	5237693	149.09	93081770	176	4	0.00150964	0.00603856	0.171892	6.64241e-05	0.00189081	0.295124	1.26819e-08	1.26823e-08	1	0	0	1	0	0
AACAGGACAGTCATGTGCGCAGC	32	129	23	2649.64	5237693	149.09	93081770	2967	4.03125	0.0120771	0.0486859	1.38588	0.00111977	0.0318752	0.621898	2.13792e-07	2.13798e-07	1	0	0	1	1	0
AACAGGACTGGCACTG	9	36	16	2649.64	5237693	149.09	93081770	576	4	0.00339669	0.0135868	0.386757	0.000217388	0.00618811	0.429271	4.15045e-08	4.15059e-08	1	0	0	1	0	0
AACAGGAGCACT	10	47	12	2649.64	5237693	149.09	93081770	564	4.7	0.0037741	0.0177383	0.504932	0.000212859	0.00605919	0.378295	4.06399e-08	4.06411e-08	1	0	0	1	0	0
AACAGGATGAT	7	33	11	2649.64	5237693	149.09	93081770	363	4.71429	0.00264187	0.0124545	0.354527	0.000137	0.0038998	0.347824	2.61565e-08	2.61573e-08	1	0	0	1	0	0
AACAGGATGGAGGAG	13	61	15	2649.64	5237693	149.09	93081770	915	4.69231	0.00490633	0.023022	0.655338	0.00034533	0.00983007	0.472095	6.59317e-08	6.59338e-08	1	0	0	1	0	0
AACAGGCACT	5	20	10	2649.64	5237693	149.09	93081770	200	4	0.00188705	0.0075482	0.214865	7.5482e-05	0.00214865	0.268294	1.44113e-08	1.44118e-08	1	0	0	1	0	0
AACAGGCGGACAGAG	8	32	15	2649.64	5237693	149.09	93081770	480	4	0.00301928	0.0120771	0.343784	0.000181157	0.00515676	0.402441	3.45871e-08	3.45882e-08	1	0	0	1	0	0
AACAGGG	2	34	7	2649.64	5237693	149.09	93081770	238	17	0.00075482	0.0128319	0.36527	8.98235e-05	0.00255689	0.798176	1.71494e-08	1.715e-08	1	0	0	1	1	0
AACAGGGCCCTTCTTG	48	215	16	2649.64	5237693	149.09	93081770	3440	4.47917	0.0181157	0.0811431	2.3098	0.00129829	0.0369568	0.480694	2.47874e-07	2.47882e-07	1	0	0	1	0	0
AACAGGGCGGCATGT	4	16	15	2649.64	5237693	149.09	93081770	240	4	0.00150964	0.00603856	0.171892	9.05783e-05	0.00257838	0.402441	1.72936e-08	1.72941e-08	1	0	0	1	0	0
AACAGGGTACGGGGATGACGG	1	5	21	2649.64	5237693	149.09	93081770	105	5	0.00037741	0.00188705	0.0537162	3.9628e-05	0.00112804	0.704273	7.56593e-09	7.56617e-09	1	0	0	1	1	0
AACAGGT	5	23	7	2649.64	5237693	149.09	93081770	161	4.6	0.00188705	0.00868042	0.247095	6.0763e-05	0.00172966	0.215977	1.16011e-08	1.16015e-08	1	0	0	1	0	0
AACAGGTACC	7	44	10	2649.64	5237693	149.09	93081770	440	6.28571	0.00264187	0.016606	0.472703	0.00016606	0.00472703	0.421605	3.17049e-08	3.17059e-08	1	0	0	1	0	0
AACAGGTATCGTCATGTTG	25	106	19	2649.64	5237693	149.09	93081770	2014	4.24	0.00943524	0.0400054	1.13878	0.000760103	0.0216369	0.540345	1.45122e-07	1.45126e-07	1	0	0	1	1	0
AACAGGTGCTATAACG	7	35	16	2649.64	5237693	149.09	93081770	560	5	0.00264187	0.0132093	0.376013	0.000211349	0.00601622	0.536589	4.03516e-08	4.03529e-08	1	0	0	1	1	0
AACAGGTTCACTTCACCCTAG	28	114	21	2649.64	5237693	149.09	93081770	2394	4.07143	0.0105675	0.0430247	1.22473	0.000903519	0.0257193	0.573479	1.72503e-07	1.72509e-07	1	0	0	1	1	0
AACAGT	25	105	6	2649.64	5237693	149.09	93081770	630	4.2	0.00943524	0.039628	1.12804	0.000237768	0.00676824	0.169025	4.53956e-08	4.5397e-08	1	0	0	1	0	0
AACAGTAACATCTAATGATAT	22	113	21	2649.64	5237693	149.09	93081770	2373	5.13636	0.00830301	0.0426473	1.21399	0.000895593	0.0254937	0.72348	1.7099e-07	1.70995e-07	1	0	0	1	1	0
AACAGTACACAACCCGCTAC	21	89	20	2649.64	5237693	149.09	93081770	1780	4.2381	0.0079256	0.0335895	0.956149	0.000671789	0.019123	0.568528	1.28261e-07	1.28265e-07	1	0	0	1	1	0
AACAGTACACATATAATACC	20	101	20	2649.64	5237693	149.09	93081770	2020	5.05	0.0075482	0.0381184	1.08507	0.000762368	0.0217013	0.677443	1.45554e-07	1.45559e-07	1	0	0	1	1	0
AACAGTACACCAGCTACTGGCAGC	32	132	24	2649.64	5237693	149.09	93081770	3168	4.125	0.0120771	0.0498181	1.41811	0.00119563	0.0340346	0.664028	2.28275e-07	2.28282e-07	1	0	0	1	1	0
AACAGTACACT	19	94	11	2649.64	5237693	149.09	93081770	1034	4.94737	0.00717079	0.0354765	1.00986	0.000390242	0.0111085	0.365021	7.45064e-08	7.45088e-08	1	0	0	1	0	0
AACAGTACAGCCAGAAGTGT	7	42	20	2649.64	5237693	149.09	93081770	840	6	0.00264187	0.0158512	0.451216	0.000317024	0.00902432	0.804883	6.05274e-08	6.05294e-08	1	0	0	1	1	0
AACAGTACAGGGGGTGGT	4	16	18	2649.64	5237693	149.09	93081770	288	4	0.00150964	0.00603856	0.171892	0.000108694	0.00309405	0.48293	2.07523e-08	2.07529e-08	1	0	0	1	0	0
AACAGTACAGTGTACAGTAT	20	111	20	2649.64	5237693	149.09	93081770	2220	5.55	0.0075482	0.0418925	1.1925	0.00083785	0.02385	0.744517	1.59965e-07	1.5997e-07	1	0	0	1	1	0
AACAGTACATTACAGCC	12	66	17	2649.64	5237693	149.09	93081770	1122	5.5	0.00452892	0.024909	0.709054	0.000423454	0.0120539	0.627138	8.08474e-08	8.08499e-08	1	0	0	1	1	0
AACAGTACC	46	198	9	2649.64	5237693	149.09	93081770	1782	4.30435	0.0173608	0.0747271	2.12716	0.000672544	0.0191445	0.259837	1.28405e-07	1.28409e-07	1	0	0	1	0	0
AACAGTACTATACTATAC	28	174	18	2649.64	5237693	149.09	93081770	3132	6.21429	0.0105675	0.0656693	1.86932	0.00118205	0.0336478	0.750266	2.25681e-07	2.25688e-07	1	0	0	1	1	0
AACAGTACTGATACAATAC	46	221	19	2649.64	5237693	149.09	93081770	4199	4.80435	0.0173608	0.0834076	2.37426	0.00158474	0.0451109	0.612265	3.02565e-07	3.02575e-07	1	0	0	1	1	0
AACAGTAGC	158	706	9	2649.64	5237693	149.09	93081770	6354	4.46835	0.0596307	0.266451	7.58473	0.00239806	0.0682626	0.269738	4.57847e-07	4.57861e-07	1	0	0	1	0	0
AACAGTAGCCACACCACTGACAAT	1	4	24	2649.64	5237693	149.09	93081770	96	4	0.00037741	0.00150964	0.042973	3.62313e-05	0.00103135	0.643906	6.91742e-09	6.91764e-09	1	0	0	1	1	0
AACAGTAGCCACACCATTGACAAT	62	264	24	2649.64	5237693	149.09	93081770	6336	4.25806	0.0233994	0.0996362	2.83622	0.00239127	0.0680692	0.685449	4.5655e-07	4.56564e-07	1	0	0	1	1	0
AACAGTAGCCAGTGC	55	223	15	2649.64	5237693	149.09	93081770	3345	4.05455	0.0207575	0.0841624	2.39574	0.00126244	0.0359361	0.407929	2.41029e-07	2.41037e-07	1	0	0	1	0	0
AACAGTAGGTTAGTGCTGTGTGGGG	52	224	25	2649.64	5237693	149.09	93081770	5600	4.30769	0.0196253	0.0845398	2.40649	0.00211349	0.0601622	0.722331	4.03516e-07	4.03529e-07	1	0	0	1	1	0
AACAGTAGTAGCAGCAGT	16	66	18	2649.64	5237693	149.09	93081770	1188	4.125	0.00603856	0.024909	0.709054	0.000448363	0.012763	0.498021	8.56031e-08	8.56058e-08	1	0	0	1	0	0
AACAGTAGTCTACAGACAGTAATG	26	114	24	2649.64	5237693	149.09	93081770	2736	4.38462	0.00981265	0.0430247	1.22473	0.00103259	0.0293935	0.70582	1.97147e-07	1.97153e-07	1	0	0	1	1	0
AACAGTATACC	37	155	11	2649.64	5237693	149.09	93081770	1705	4.18919	0.0139642	0.0584985	1.6652	0.000643484	0.0183172	0.309082	1.22856e-07	1.2286e-07	1	0	0	1	0	0
AACAGTATATCCT	126	569	13	2649.64	5237693	149.09	93081770	7397	4.51587	0.0475536	0.214746	6.1129	0.0027917	0.0794678	0.393764	5.33002e-07	5.33019e-07	1	0	0	1	0	0
AACAGTATATGTCATG	15	82	16	2649.64	5237693	149.09	93081770	1312	5.46667	0.00566115	0.0309476	0.880946	0.000495162	0.0140951	0.58667	9.45381e-08	9.45411e-08	1	0	0	1	1	0
AACAGTATATTCAGTT	43	212	16	2649.64	5237693	149.09	93081770	3392	4.93023	0.0162286	0.0800109	2.27757	0.00128017	0.0364411	0.529101	2.44416e-07	2.44423e-07	1	0	0	1	1	0
AACAGTATCAATAC	51	266	14	2649.64	5237693	149.09	93081770	3724	5.21569	0.0192479	0.100391	2.8577	0.00140547	0.0400078	0.489769	2.68338e-07	2.68347e-07	1	0	0	1	0	0
AACAGTATCATTAG	26	211	14	2649.64	5237693	149.09	93081770	2954	8.11538	0.00981265	0.0796335	2.26682	0.00111487	0.0317355	0.762059	2.12855e-07	2.12862e-07	1	0	0	1	1	0
AACAGTATCC	28	124	10	2649.64	5237693	149.09	93081770	1240	4.42857	0.0105675	0.0467988	1.33216	0.000467988	0.0133216	0.29704	8.935e-08	8.93529e-08	1	0	0	1	0	0
AACAGTATGCAC	7	39	12	2649.64	5237693	149.09	93081770	468	5.57143	0.00264187	0.014719	0.418986	0.000176628	0.00502784	0.448435	3.37224e-08	3.37235e-08	1	0	0	1	0	0
AACAGTATGTG	83	393	11	2649.64	5237693	149.09	93081770	4323	4.73494	0.031325	0.148322	4.22209	0.00163154	0.046443	0.349348	3.115e-07	3.1151e-07	1	0	0	1	0	0
AACAGTCAATAACTAGT	34	178	17	2649.64	5237693	149.09	93081770	3026	5.23529	0.0128319	0.0671789	1.9123	0.00114204	0.0325091	0.596955	2.18043e-07	2.1805e-07	1	0	0	1	1	0
AACAGTCACGTGTACC	9	39	16	2649.64	5237693	149.09	93081770	624	4.33333	0.00339669	0.014719	0.418986	0.000235504	0.00670378	0.465043	4.49632e-08	4.49647e-08	1	0	0	1	0	0
AACAGTCATAAGAGTTGTAGC	17	68	21	2649.64	5237693	149.09	93081770	1428	4	0.00641597	0.0256639	0.73054	0.000538941	0.0153413	0.563418	1.02897e-07	1.029e-07	1	0	0	1	1	0
AACAGTCCCACAATAT	62	262	16	2649.64	5237693	149.09	93081770	4192	4.22581	0.0233994	0.0988814	2.81473	0.0015821	0.0450357	0.453504	3.02061e-07	3.0207e-07	1	0	0	1	0	0
AACAGTCCTTGCACCGTT	34	142	18	2649.64	5237693	149.09	93081770	2556	4.17647	0.0128319	0.0535922	1.52554	0.000964659	0.0274597	0.504235	1.84176e-07	1.84182e-07	1	0	0	1	1	0
AACAGTCGAGACGCCG	24	97	16	2649.64	5237693	149.09	93081770	1552	4.04167	0.00905783	0.0366087	1.04209	0.00058574	0.0166735	0.433742	1.11832e-07	1.11835e-07	1	0	0	1	0	0
AACAGTCTACAGGACAGT	41	195	18	2649.64	5237693	149.09	93081770	3510	4.7561	0.0154738	0.0735949	2.09493	0.00132471	0.0377088	0.574215	2.52918e-07	2.52926e-07	1	0	0	1	1	0
AACAGTCTATAGT	42	186	13	2649.64	5237693	149.09	93081770	2418	4.42857	0.0158512	0.0701982	1.99824	0.000912577	0.0259772	0.386152	1.74233e-07	1.74238e-07	1	0	0	1	0	0
AACAGTCTGTATCAC	25	134	15	2649.64	5237693	149.09	93081770	2010	5.36	0.00943524	0.0505729	1.43959	0.000758594	0.0215939	0.539272	1.44834e-07	1.44838e-07	1	0	0	1	1	0
AACAGTG	10	45	7	2649.64	5237693	149.09	93081770	315	4.5	0.0037741	0.0169834	0.483446	0.000118884	0.00338412	0.211282	2.26978e-08	2.26985e-08	1	0	0	1	0	0
AACAGTGACATATGTCACGAGC	44	176	22	2649.64	5237693	149.09	93081770	3872	4	0.016606	0.0664241	1.89081	0.00146133	0.0415978	0.590248	2.79003e-07	2.79012e-07	1	0	0	1	1	0
AACAGTGAGTATACGGACTG	53	221	20	2649.64	5237693	149.09	93081770	4420	4.16981	0.0200027	0.0834076	2.37426	0.00166815	0.0474851	0.559368	3.1849e-07	3.185e-07	1	0	0	1	1	0
AACAGTGCTACAACG	51	230	15	2649.64	5237693	149.09	93081770	3450	4.5098	0.0192479	0.0868042	2.47095	0.00130206	0.0370642	0.453733	2.48595e-07	2.48603e-07	1	0	0	1	0	0
AACAGTGTCACCTG	34	137	14	2649.64	5237693	149.09	93081770	1918	4.02941	0.0128319	0.0517051	1.47182	0.000723872	0.0206055	0.378374	1.38204e-07	1.38209e-07	1	0	0	1	0	0
AACAGTGTGACTGCAATTAT	41	243	20	2649.64	5237693	149.09	93081770	4860	5.92683	0.0154738	0.0917106	2.61061	0.00183421	0.0522122	0.795067	3.50195e-07	3.50206e-07	1	0	0	1	1	0
AACAGTGTGATACTAC	123	513	16	2649.64	5237693	149.09	93081770	8208	4.17073	0.0464214	0.193611	5.51128	0.00309778	0.0881805	0.447593	5.9144e-07	5.91458e-07	1	0	0	1	0	0
AACAGTGTGGCATGACACAGACAGT	33	156	25	2649.64	5237693	149.09	93081770	3900	4.72727	0.0124545	0.0588759	1.67595	0.0014719	0.0418986	0.792688	2.8102e-07	2.81029e-07	1	0	0	1	1	0
AACAGTTACAGCTAGATTCTGG	142	743	22	2649.64	5237693	149.09	93081770	16346	5.23239	0.0535922	0.280415	7.98223	0.00616914	0.175609	0.772102	1.17784e-06	1.17787e-06	1	0	0	1	1	0
AACAGTTCCCCACACATG	9	39	18	2649.64	5237693	149.09	93081770	702	4.33333	0.00339669	0.014719	0.418986	0.000264942	0.00754176	0.523174	5.05837e-08	5.05853e-08	1	0	0	1	1	0
AACAGTTCTGCGGTAAG	18	86	17	2649.64	5237693	149.09	93081770	1462	4.77778	0.00679338	0.0324572	0.923919	0.000551773	0.0157066	0.544787	1.05347e-07	1.0535e-07	1	0	0	1	1	0
AACAGTTGTCTGCAAT	48	197	16	2649.64	5237693	149.09	93081770	3152	4.10417	0.0181157	0.0743497	2.11642	0.0011896	0.0338627	0.44045	2.27122e-07	2.27129e-07	1	0	0	1	0	0
AACAT	959	8499	5	2649.64	5237693	149.09	93081770	42495	8.86236	0.361936	3.20761	91.3068	0.016038	0.456534	0.297215	3.06204e-06	3.06214e-06	1	0	0	1	0	0
AACATAACATAAT	11	63	13	2649.64	5237693	149.09	93081770	819	5.72727	0.00415151	0.0237768	0.676824	0.000309099	0.00879872	0.499393	5.90143e-08	5.90161e-08	1	0	0	1	0	0
AACATAACGCAGT	109	475	13	2649.64	5237693	149.09	93081770	6175	4.3578	0.0411377	0.17927	5.10304	0.00233051	0.0663395	0.379981	4.44949e-07	4.44963e-07	1	0	0	1	0	0
AACATAACGCCTGTATGCT	16	78	19	2649.64	5237693	149.09	93081770	1482	4.875	0.00603856	0.029438	0.837973	0.000559321	0.0159215	0.621269	1.06788e-07	1.06791e-07	1	0	0	1	1	0
AACATAAGGTGT	1	4	12	2649.64	5237693	149.09	93081770	48	4	0.00037741	0.00150964	0.042973	1.81157e-05	0.000515676	0.321953	3.45871e-09	3.45882e-09	1	0	0	1	0	0
AACATAAGTG	15	72	10	2649.64	5237693	149.09	93081770	720	4.8	0.00566115	0.0271735	0.773513	0.000271735	0.00773513	0.321953	5.18807e-08	5.18823e-08	1	0	0	1	0	0
AACATAAGTGC	31	124	11	2649.64	5237693	149.09	93081770	1364	4	0.0116997	0.0467988	1.33216	0.000514787	0.0146538	0.295124	9.8285e-08	9.82882e-08	1	0	0	1	0	0
AACATAATAATG	19	104	12	2649.64	5237693	149.09	93081770	1248	5.47368	0.00717079	0.0392506	1.1173	0.000471007	0.0134076	0.440568	8.99265e-08	8.99293e-08	1	0	0	1	0	0
AACATAATATCATAGGTGCACAG	17	68	23	2649.64	5237693	149.09	93081770	1564	4	0.00641597	0.0256639	0.73054	0.000590269	0.0168024	0.617077	1.12696e-07	1.127e-07	1	0	0	1	1	0
AACATAATATGATGTGTCTACGG	21	91	23	2649.64	5237693	149.09	93081770	2093	4.33333	0.0079256	0.0343443	0.977635	0.000789919	0.0224856	0.6685	1.50814e-07	1.50819e-07	1	0	0	1	1	0
AACATAATATGTAGGATTATATG	11	49	23	2649.64	5237693	149.09	93081770	1127	4.45455	0.00415151	0.0184931	0.526419	0.000425341	0.0121076	0.687199	8.12077e-08	8.12102e-08	1	0	0	1	1	0
AACATAATATTAC	27	112	13	2649.64	5237693	149.09	93081770	1456	4.14815	0.0101901	0.0422699	1.20324	0.000549509	0.0156422	0.3617	1.04914e-07	1.04918e-07	1	0	0	1	0	0
AACATAATGACACAAGT	1	4	17	2649.64	5237693	149.09	93081770	68	4	0.00037741	0.00150964	0.042973	2.56639e-05	0.00073054	0.4561	4.89984e-09	4.9e-09	1	0	0	1	0	0
AACATAATGTAT	5	22	12	2649.64	5237693	149.09	93081770	264	4.4	0.00188705	0.00830301	0.236351	9.96362e-05	0.00283622	0.354149	1.90229e-08	1.90235e-08	1	0	0	1	0	0
AACATAATGTGCATATAACATG	42	188	22	2649.64	5237693	149.09	93081770	4136	4.47619	0.0158512	0.070953	2.01973	0.00156097	0.044434	0.660515	2.98026e-07	2.98035e-07	1	0	0	1	1	0
AACATAATTAGTACGTTCATT	21	92	21	2649.64	5237693	149.09	93081770	1932	4.38095	0.0079256	0.0347217	0.988378	0.000729156	0.0207559	0.617077	1.39213e-07	1.39218e-07	1	0	0	1	1	0
AACATAATTGTAC	16	117	13	2649.64	5237693	149.09	93081770	1521	7.3125	0.00603856	0.0441569	1.25696	0.00057404	0.0163405	0.637618	1.09598e-07	1.09601e-07	1	0	0	1	1	0
AACATAC	18	106	7	2649.64	5237693	149.09	93081770	742	5.88889	0.00679338	0.0400054	1.13878	0.000280038	0.00797149	0.276492	5.34659e-08	5.34676e-08	1	0	0	1	0	0
AACATACAC	26	197	9	2649.64	5237693	149.09	93081770	1773	7.57692	0.00981265	0.0743497	2.11642	0.000669148	0.0190478	0.45739	1.27756e-07	1.2776e-07	1	0	0	1	0	0
AACATACACAACATACATAG	6	26	20	2649.64	5237693	149.09	93081770	520	4.33333	0.00226446	0.00981265	0.279324	0.000196253	0.00558649	0.581304	3.74694e-08	3.74706e-08	1	0	0	1	1	0
AACATACACAACATATATAG	4	23	20	2649.64	5237693	149.09	93081770	460	5.75	0.00150964	0.00868042	0.247095	0.000173608	0.00494189	0.771346	3.3146e-08	3.3147e-08	1	0	0	1	1	0
AACATACACCATTAACT	3	13	17	2649.64	5237693	149.09	93081770	221	4.33333	0.00113223	0.00490633	0.139662	8.34076e-05	0.00237426	0.494109	1.59245e-08	1.5925e-08	1	0	0	1	0	0
AACATACACTGTATGGCATTATGT	15	67	24	2649.64	5237693	149.09	93081770	1608	4.46667	0.00566115	0.0252865	0.719797	0.000606875	0.0172751	0.719029	1.15867e-07	1.15871e-07	1	0	0	1	1	0
AACATACAG	37	170	9	2649.64	5237693	149.09	93081770	1530	4.59459	0.0139642	0.0641597	1.82635	0.000577437	0.0164372	0.277358	1.10246e-07	1.1025e-07	1	0	0	1	0	0
AACATACAGATATAGTATT	22	108	19	2649.64	5237693	149.09	93081770	2052	4.90909	0.00830301	0.0407603	1.16027	0.000774445	0.0220451	0.625614	1.4786e-07	1.47865e-07	1	0	0	1	1	0
AACATACAGCTATGCTGCCTGT	23	117	22	2649.64	5237693	149.09	93081770	2574	5.08696	0.00868042	0.0441569	1.25696	0.000971453	0.0276531	0.750641	1.85473e-07	1.85479e-07	1	0	0	1	1	0
AACATACAGTACGATTGGCAATATT	42	173	25	2649.64	5237693	149.09	93081770	4325	4.11905	0.0158512	0.0652919	1.85858	0.0016323	0.0464645	0.690698	3.11644e-07	3.11654e-07	1	0	0	1	1	0
AACATACATAATATATCT	10	46	18	2649.64	5237693	149.09	93081770	828	4.6	0.0037741	0.0173608	0.494189	0.000312495	0.0088954	0.555369	5.96628e-08	5.96647e-08	1	0	0	1	1	0
AACATACATATAGACCTTCTGAAG	22	101	24	2649.64	5237693	149.09	93081770	2424	4.59091	0.00830301	0.0381184	1.08507	0.000914841	0.0260416	0.739029	1.74665e-07	1.7467e-07	1	0	0	1	1	0
AACATACATTGCCTGTATAGATAT	42	199	24	2649.64	5237693	149.09	93081770	4776	4.7381	0.0158512	0.0751045	2.13791	0.00180251	0.0513097	0.762722	3.44142e-07	3.44153e-07	1	0	0	1	1	0
AACATACCAGAATGTATAGTGAT	25	106	23	2649.64	5237693	149.09	93081770	2438	4.24	0.00943524	0.0400054	1.13878	0.000920125	0.026192	0.654102	1.75674e-07	1.75679e-07	1	0	0	1	1	0
AACATACCAGCACCATCCG	7	31	19	2649.64	5237693	149.09	93081770	589	4.42857	0.00264187	0.0116997	0.333041	0.000222294	0.00632777	0.564376	4.24413e-08	4.24426e-08	1	0	0	1	1	0
AACATACCCTAC	8	33	12	2649.64	5237693	149.09	93081770	396	4.125	0.00301928	0.0124545	0.354527	0.000149454	0.00425432	0.332014	2.85344e-08	2.85353e-08	1	0	0	1	0	0
AACATACCGTAC	41	228	12	2649.64	5237693	149.09	93081770	2736	5.56098	0.0154738	0.0860494	2.44946	0.00103259	0.0293935	0.447593	1.97147e-07	1.97153e-07	1	0	0	1	0	0
AACATACGC	5	36	9	2649.64	5237693	149.09	93081770	324	7.2	0.00188705	0.0135868	0.386757	0.000122281	0.00348081	0.434637	2.33463e-08	2.3347e-08	1	0	0	1	0	0
AACATACTCCACAT	272	1240	14	2649.64	5237693	149.09	93081770	17360	4.55882	0.102655	0.467988	13.3216	0.00655183	0.186503	0.428087	1.2509e-06	1.25094e-06	1	0	0	1	0	0
AACATACTGATGGTG	11	47	15	2649.64	5237693	149.09	93081770	705	4.27273	0.00415151	0.0177383	0.504932	0.000266074	0.00757399	0.429881	5.07998e-08	5.08014e-08	1	0	0	1	0	0
AACATACTGTAACATTC	21	115	17	2649.64	5237693	149.09	93081770	1955	5.47619	0.0079256	0.0434021	1.23547	0.000737836	0.021003	0.624423	1.4087e-07	1.40875e-07	1	0	0	1	1	0
AACATAGCGC	5	25	10	2649.64	5237693	149.09	93081770	250	5	0.00188705	0.00943524	0.268581	9.43524e-05	0.00268581	0.335368	1.80141e-08	1.80147e-08	1	0	0	1	0	0
AACATAGCTGT	16	73	11	2649.64	5237693	149.09	93081770	803	4.5625	0.00603856	0.0275509	0.784257	0.00030306	0.00862682	0.336626	5.78614e-08	5.78632e-08	1	0	0	1	0	0
AACATAGTACATT	25	140	13	2649.64	5237693	149.09	93081770	1820	5.6	0.00943524	0.0528374	1.50405	0.000686886	0.0195527	0.488296	1.31143e-07	1.31147e-07	1	0	0	1	0	0
AACATAGTTCC	4	16	11	2649.64	5237693	149.09	93081770	176	4	0.00150964	0.00603856	0.171892	6.64241e-05	0.00189081	0.295124	1.26819e-08	1.26823e-08	1	0	0	1	0	0
AACATAT	4	17	7	2649.64	5237693	149.09	93081770	119	4.25	0.00150964	0.00641597	0.182635	4.49118e-05	0.00127845	0.199544	8.57472e-09	8.57499e-09	1	0	0	1	0	0
AACATATAC	6	27	9	2649.64	5237693	149.09	93081770	243	4.5	0.00226446	0.0101901	0.290068	9.17106e-05	0.00261061	0.271648	1.75097e-08	1.75103e-08	1	0	0	1	0	0
AACATATACATGTAGCTAC	2	8	19	2649.64	5237693	149.09	93081770	152	4	0.00075482	0.00301928	0.0859459	5.73663e-05	0.00163297	0.509759	1.09526e-08	1.09529e-08	1	0	0	1	1	0
AACATATACCCTTACTCGTAGC	43	173	22	2649.64	5237693	149.09	93081770	3806	4.02326	0.0162286	0.0652919	1.85858	0.00143642	0.0408888	0.593679	2.74247e-07	2.74256e-07	1	0	0	1	1	0
AACATATAGCAATGT	75	312	15	2649.64	5237693	149.09	93081770	4680	4.16	0.0283057	0.117752	3.35189	0.00176628	0.0502784	0.418539	3.37224e-07	3.37235e-07	1	0	0	1	0	0
AACATATAT	17	82	9	2649.64	5237693	149.09	93081770	738	4.82353	0.00641597	0.0309476	0.880946	0.000278528	0.00792851	0.291178	5.31777e-08	5.31794e-08	1	0	0	1	0	0
AACATATATAATGTATGTATCAC	52	226	23	2649.64	5237693	149.09	93081770	5198	4.34615	0.0196253	0.0852946	2.42797	0.00196178	0.0558434	0.670478	3.7455e-07	3.74561e-07	1	0	0	1	1	0
AACATATATACTGTAT	7	47	16	2649.64	5237693	149.09	93081770	752	6.71429	0.00264187	0.0177383	0.504932	0.000283812	0.00807892	0.720562	5.41865e-08	5.41882e-08	1	0	0	1	1	0
AACATATCGGT	10	42	11	2649.64	5237693	149.09	93081770	462	4.2	0.0037741	0.0158512	0.451216	0.000174363	0.00496338	0.30988	3.32901e-08	3.32912e-08	1	0	0	1	0	0
AACATATGCACACGAACTGT	28	123	20	2649.64	5237693	149.09	93081770	2460	4.39286	0.0105675	0.0464214	1.32142	0.000928428	0.0264284	0.589289	1.77259e-07	1.77265e-07	1	0	0	1	1	0
AACATATTAACGTGCTGCACT	22	92	21	2649.64	5237693	149.09	93081770	1932	4.18182	0.00830301	0.0347217	0.988378	0.000729156	0.0207559	0.589028	1.39213e-07	1.39218e-07	1	0	0	1	1	0
AACATATTAGCAGGGATACAG	18	78	21	2649.64	5237693	149.09	93081770	1638	4.33333	0.00679338	0.029438	0.837973	0.000618197	0.0175974	0.61037	1.18029e-07	1.18032e-07	1	0	0	1	1	0
AACATATTGCTAGT	14	69	14	2649.64	5237693	149.09	93081770	966	4.92857	0.00528374	0.0260413	0.741284	0.000364578	0.010378	0.462808	6.96066e-08	6.96088e-08	1	0	0	1	0	0
AACATC	72	339	6	2649.64	5237693	149.09	93081770	2034	4.70833	0.0271735	0.127942	3.64196	0.000767651	0.0218518	0.189483	1.46563e-07	1.46568e-07	1	0	0	1	0	0
AACATCACACGGCCAGT	33	193	17	2649.64	5237693	149.09	93081770	3281	5.84848	0.0124545	0.0728401	2.07345	0.00123828	0.0352486	0.666874	2.36417e-07	2.36425e-07	1	0	0	1	1	0
AACATCACATATGT	15	60	14	2649.64	5237693	149.09	93081770	840	4	0.00566115	0.0226446	0.644595	0.000317024	0.00902432	0.375612	6.05274e-08	6.05294e-08	1	0	0	1	0	0
AACATCACTAAGAGC	23	115	15	2649.64	5237693	149.09	93081770	1725	5	0.00868042	0.0434021	1.23547	0.000651032	0.0185321	0.503052	1.24297e-07	1.24301e-07	1	0	0	1	1	0
AACATCAGC	20	131	9	2649.64	5237693	149.09	93081770	1179	6.55	0.0075482	0.0494407	1.40736	0.000444966	0.0126663	0.395399	8.49546e-08	8.49573e-08	1	0	0	1	0	0
AACATCAGGCTGAC	25	104	14	2649.64	5237693	149.09	93081770	1456	4.16	0.00943524	0.0392506	1.1173	0.000549509	0.0156422	0.390637	1.04914e-07	1.04918e-07	1	0	0	1	0	0
AACATCAGTTACACGCAGCTG	24	115	21	2649.64	5237693	149.09	93081770	2415	4.79167	0.00905783	0.0434021	1.23547	0.000911445	0.0259449	0.674928	1.74016e-07	1.74022e-07	1	0	0	1	1	0
AACATCATCACT	50	306	12	2649.64	5237693	149.09	93081770	3672	6.12	0.0188705	0.115487	3.28743	0.00138585	0.0394492	0.492588	2.64591e-07	2.646e-07	1	0	0	1	0	0
AACATCC	7	35	7	2649.64	5237693	149.09	93081770	245	5	0.00264187	0.0132093	0.376013	9.24654e-05	0.00263209	0.234758	1.76538e-08	1.76544e-08	1	0	0	1	0	0
AACATCCAATATACTCTGCAT	34	151	21	2649.64	5237693	149.09	93081770	3171	4.44118	0.0128319	0.0569889	1.62223	0.00119677	0.0340668	0.62556	2.28491e-07	2.28498e-07	1	0	0	1	1	0
AACATCCCTCGT	15	60	12	2649.64	5237693	149.09	93081770	720	4	0.00566115	0.0226446	0.644595	0.000271735	0.00773513	0.321953	5.18807e-08	5.18823e-08	1	0	0	1	0	0
AACATCCT	27	137	8	2649.64	5237693	149.09	93081770	1096	5.07407	0.0101901	0.0517051	1.47182	0.000413641	0.0117746	0.272269	7.89739e-08	7.89764e-08	1	0	0	1	0	0
AACATCGAATATAATATTACACG	24	104	23	2649.64	5237693	149.09	93081770	2392	4.33333	0.00905783	0.0392506	1.1173	0.000902764	0.0256978	0.6685	1.72359e-07	1.72365e-07	1	0	0	1	1	0
AACATCGT	13	52	8	2649.64	5237693	149.09	93081770	416	4	0.00490633	0.0196253	0.558649	0.000157002	0.00446919	0.214635	2.99755e-08	2.99764e-08	1	0	0	1	0	0
AACATCTC	3	13	8	2649.64	5237693	149.09	93081770	104	4.33333	0.00113223	0.00490633	0.139662	3.92506e-05	0.0011173	0.232522	7.49387e-09	7.49411e-09	1	0	0	1	0	0
AACATCTGCTGTCCGT	8	40	16	2649.64	5237693	149.09	93081770	640	5	0.00301928	0.0150964	0.42973	0.000241542	0.00687568	0.536589	4.61162e-08	4.61176e-08	1	0	0	1	1	0
AACATCTGG	12	59	9	2649.64	5237693	149.09	93081770	531	4.91667	0.00452892	0.0222672	0.633851	0.000200405	0.00570466	0.296801	3.8262e-08	3.82632e-08	1	0	0	1	0	0
AACATCTT	7	33	8	2649.64	5237693	149.09	93081770	264	4.71429	0.00264187	0.0124545	0.354527	9.96362e-05	0.00283622	0.252963	1.90229e-08	1.90235e-08	1	0	0	1	0	0
AACATCTTGAGTG	14	67	13	2649.64	5237693	149.09	93081770	871	4.78571	0.00528374	0.0252865	0.719797	0.000328724	0.00935736	0.417293	6.27612e-08	6.27632e-08	1	0	0	1	0	0
AACATG	57	234	6	2649.64	5237693	149.09	93081770	1404	4.10526	0.0215124	0.0883139	2.51392	0.000529883	0.0150835	0.165213	1.01167e-07	1.01171e-07	1	0	0	1	0	0
AACATGACAT	7	40	10	2649.64	5237693	149.09	93081770	400	5.71429	0.00264187	0.0150964	0.42973	0.000150964	0.0042973	0.383278	2.88226e-08	2.88235e-08	1	0	0	1	0	0
AACATGATCACAGT	17	91	14	2649.64	5237693	149.09	93081770	1274	5.35294	0.00641597	0.0343443	0.977635	0.00048082	0.0136869	0.502657	9.18e-08	9.18029e-08	1	0	0	1	1	0
AACATGATGCGCAGTTGGGTC	64	286	21	2649.64	5237693	149.09	93081770	6006	4.46875	0.0241542	0.107939	3.07257	0.00226672	0.0645239	0.629444	4.32771e-07	4.32785e-07	1	0	0	1	1	0
AACATGATGT	18	82	10	2649.64	5237693	149.09	93081770	820	4.55556	0.00679338	0.0309476	0.880946	0.000309476	0.00880946	0.305557	5.90863e-08	5.90882e-08	1	0	0	1	0	0
AACATGC	27	160	7	2649.64	5237693	149.09	93081770	1120	5.92593	0.0101901	0.0603856	1.71892	0.000422699	0.0120324	0.278231	8.07033e-08	8.07058e-08	1	0	0	1	0	0
AACATGCAATAGACTGGTAT	22	95	20	2649.64	5237693	149.09	93081770	1900	4.31818	0.00830301	0.0358539	1.02061	0.000717079	0.0204122	0.579272	1.36907e-07	1.36912e-07	1	0	0	1	1	0
AACATGCACTACAATAC	33	158	17	2649.64	5237693	149.09	93081770	2686	4.78788	0.0124545	0.0596307	1.69743	0.00101372	0.0288563	0.545938	1.93544e-07	1.9355e-07	1	0	0	1	1	0
AACATGCAGTGACACATCGT	13	55	20	2649.64	5237693	149.09	93081770	1100	4.23077	0.00490633	0.0207575	0.590878	0.000415151	0.0118176	0.567546	7.92621e-08	7.92646e-08	1	0	0	1	1	0
AACATGCAGTGTCAGC	6	25	16	2649.64	5237693	149.09	93081770	400	4.16667	0.00226446	0.00943524	0.268581	0.000150964	0.0042973	0.447157	2.88226e-08	2.88235e-08	1	0	0	1	0	0
AACATGCATCTTACTGTCAAT	7	28	21	2649.64	5237693	149.09	93081770	588	4	0.00264187	0.0105675	0.300811	0.000221917	0.00631703	0.563418	4.23692e-08	4.23706e-08	1	0	0	1	1	0
AACATGCCCAGTTC	23	94	14	2649.64	5237693	149.09	93081770	1316	4.08696	0.00868042	0.0354765	1.00986	0.000496671	0.0141381	0.383778	9.48263e-08	9.48293e-08	1	0	0	1	0	0
AACATGCGCAAGTGGTC	3	16	17	2649.64	5237693	149.09	93081770	272	5.33333	0.00113223	0.00603856	0.171892	0.000102655	0.00292216	0.608134	1.95994e-08	1.96e-08	1	0	0	1	1	0
AACATGCGGCCTGTC	18	74	15	2649.64	5237693	149.09	93081770	1110	4.11111	0.00679338	0.0279283	0.795	0.000418925	0.011925	0.41362	7.99827e-08	7.99852e-08	1	0	0	1	0	0
AACATGCTACTGGACACAAG	27	116	20	2649.64	5237693	149.09	93081770	2320	4.2963	0.0101901	0.0437795	1.24622	0.000875591	0.0249243	0.576336	1.67171e-07	1.67176e-07	1	0	0	1	1	0
AACATGG	3	19	7	2649.64	5237693	149.09	93081770	133	6.33333	0.00113223	0.00717079	0.204122	5.01955e-05	0.00142885	0.29736	9.58351e-09	9.58382e-09	1	0	0	1	0	0
AACATGGACACT	5	22	12	2649.64	5237693	149.09	93081770	264	4.4	0.00188705	0.00830301	0.236351	9.96362e-05	0.00283622	0.354149	1.90229e-08	1.90235e-08	1	0	0	1	0	0
AACATGGAGTGG	20	156	12	2649.64	5237693	149.09	93081770	1872	7.8	0.0075482	0.0588759	1.67595	0.000706511	0.0201113	0.627809	1.3489e-07	1.34894e-07	1	0	0	1	1	0
AACATGGTGCCATGTGTCAT	12	50	20	2649.64	5237693	149.09	93081770	1000	4.16667	0.00452892	0.0188705	0.537162	0.00037741	0.0107432	0.558946	7.20565e-08	7.20588e-08	1	0	0	1	1	0
AACATGGTGTGACATGT	38	163	17	2649.64	5237693	149.09	93081770	2771	4.28947	0.0143416	0.0615178	1.75115	0.0010458	0.0297695	0.489108	1.99669e-07	1.99675e-07	1	0	0	1	0	0
AACATGT	1	4	7	2649.64	5237693	149.09	93081770	28	4	0.00037741	0.00150964	0.042973	1.05675e-05	0.000300811	0.187806	2.01758e-09	2.01765e-09	1	0	0	1	0	0
AACATGTAACGT	1	6	12	2649.64	5237693	149.09	93081770	72	6	0.00037741	0.00226446	0.0644595	2.71735e-05	0.000773513	0.48293	5.18807e-09	5.18823e-09	1	0	0	1	0	0
AACATGTACGCTAC	10	53	14	2649.64	5237693	149.09	93081770	742	5.3	0.0037741	0.0200027	0.569392	0.000280038	0.00797149	0.497686	5.34659e-08	5.34676e-08	1	0	0	1	0	0
AACATGTAGCTCAGTGCTCTT	35	201	21	2649.64	5237693	149.09	93081770	4221	5.74286	0.0132093	0.0758594	2.15939	0.00159305	0.0453472	0.808907	3.0415e-07	3.0416e-07	1	0	0	1	1	0
AACATGTAGTGT	27	140	12	2649.64	5237693	149.09	93081770	1680	5.18519	0.0101901	0.0528374	1.50405	0.000634048	0.0180486	0.417347	1.21055e-07	1.21059e-07	1	0	0	1	0	0
AACATGTGACAGG	23	106	13	2649.64	5237693	149.09	93081770	1378	4.6087	0.00868042	0.0400054	1.13878	0.000520071	0.0148042	0.401858	9.92938e-08	9.9297e-08	1	0	0	1	0	0
AACATGTGCGTAACATGTGTGT	29	131	22	2649.64	5237693	149.09	93081770	2882	4.51724	0.0109449	0.0494407	1.40736	0.00108769	0.030962	0.666573	2.07667e-07	2.07673e-07	1	0	0	1	1	0
AACATGTGGGCCATAATAC	1	4	19	2649.64	5237693	149.09	93081770	76	4	0.00037741	0.00150964	0.042973	2.86831e-05	0.000816486	0.509759	5.47629e-09	5.47647e-09	1	0	0	1	1	0
AACATGTGTAGTACCCG	6	32	17	2649.64	5237693	149.09	93081770	544	5.33333	0.00226446	0.0120771	0.343784	0.000205311	0.00584432	0.608134	3.91987e-08	3.92e-08	1	0	0	1	1	0
AACATGTGTGT	29	153	11	2649.64	5237693	149.09	93081770	1683	5.27586	0.0109449	0.0577437	1.64372	0.000635181	0.0180809	0.389258	1.21271e-07	1.21275e-07	1	0	0	1	0	0
AACATT	110	574	6	2649.64	5237693	149.09	93081770	3444	5.21818	0.0415151	0.216633	6.16662	0.0012998	0.0369997	0.210001	2.48163e-07	2.4817e-07	1	0	0	1	0	0
AACATTAAGCTACATAGAGACAG	57	250	23	2649.64	5237693	149.09	93081770	5750	4.38596	0.0215124	0.0943524	2.68581	0.00217011	0.0617736	0.676619	4.14325e-07	4.14338e-07	1	0	0	1	1	0
AACATTAATTATGTGAT	15	70	17	2649.64	5237693	149.09	93081770	1190	4.66667	0.00566115	0.0264187	0.752027	0.000449118	0.0127845	0.532117	8.57472e-08	8.57499e-08	1	0	0	1	1	0
AACATTAC	82	360	8	2649.64	5237693	149.09	93081770	2880	4.39024	0.0309476	0.135868	3.86757	0.00108694	0.0309405	0.235575	2.07523e-07	2.07529e-07	1	0	0	1	0	0
AACATTACAGCAC	6	30	13	2649.64	5237693	149.09	93081770	390	5	0.00226446	0.0113223	0.322297	0.00014719	0.00418986	0.435978	2.8102e-08	2.81029e-08	1	0	0	1	0	0
AACATTACAGCATGATGTAAGT	157	722	22	2649.64	5237693	149.09	93081770	15884	4.59873	0.0592533	0.27249	7.75662	0.00599478	0.170646	0.678597	1.14455e-06	1.14458e-06	1	0	0	1	1	0
AACATTACCCT	20	87	11	2649.64	5237693	149.09	93081770	957	4.35	0.0075482	0.0328346	0.934662	0.000361181	0.0102813	0.320947	6.89581e-08	6.89602e-08	1	0	0	1	0	0
AACATTACTGACACTGCGTCACGT	32	140	24	2649.64	5237693	149.09	93081770	3360	4.375	0.0120771	0.0528374	1.50405	0.0012681	0.0360973	0.704273	2.4211e-07	2.42117e-07	1	0	0	1	1	0
AACATTAGCCT	6	30	11	2649.64	5237693	149.09	93081770	330	5	0.00226446	0.0113223	0.322297	0.000124545	0.00354527	0.368905	2.37786e-08	2.37794e-08	1	0	0	1	0	0
AACATTATACAAGTCTTGCTGCT	43	200	23	2649.64	5237693	149.09	93081770	4600	4.65116	0.0162286	0.075482	2.14865	0.00173608	0.0494189	0.717531	3.3146e-07	3.3147e-07	1	0	0	1	1	0
AACATTATATACCATTAT	14	57	18	2649.64	5237693	149.09	93081770	1026	4.07143	0.00528374	0.0215124	0.612365	0.000387222	0.0110226	0.491554	7.393e-08	7.39323e-08	1	0	0	1	0	0
AACATTATGCAGCTGT	35	196	16	2649.64	5237693	149.09	93081770	3136	5.6	0.0132093	0.0739723	2.10568	0.00118356	0.0336908	0.600979	2.25969e-07	2.25976e-07	1	0	0	1	1	0
AACATTATGTGACGC	24	144	15	2649.64	5237693	149.09	93081770	2160	6	0.00905783	0.054347	1.54703	0.000815205	0.0232054	0.603662	1.55642e-07	1.55647e-07	1	0	0	1	1	0
AACATTC	7	31	7	2649.64	5237693	149.09	93081770	217	4.42857	0.00264187	0.0116997	0.333041	8.18979e-05	0.00233128	0.207928	1.56363e-08	1.56368e-08	1	0	0	1	0	0
AACATTCACACGTTGCTG	4	19	18	2649.64	5237693	149.09	93081770	342	4.75	0.00150964	0.00717079	0.204122	0.000129074	0.00367419	0.573479	2.46433e-08	2.46441e-08	1	0	0	1	1	0
AACATTCACTTCACCTGTATGT	24	102	22	2649.64	5237693	149.09	93081770	2244	4.25	0.00905783	0.0384958	1.09581	0.000846908	0.0241078	0.627138	1.61695e-07	1.617e-07	1	0	0	1	1	0
AACATTG	11	55	7	2649.64	5237693	149.09	93081770	385	5	0.00415151	0.0207575	0.590878	0.000145303	0.00413615	0.234758	2.77417e-08	2.77426e-08	1	0	0	1	0	0
AACATTGCAAGTTGCTGCT	11	52	19	2649.64	5237693	149.09	93081770	988	4.72727	0.00415151	0.0196253	0.558649	0.000372881	0.0106143	0.602443	7.11918e-08	7.11941e-08	1	0	0	1	1	0
AACATTGCAGCGGTGCATGTAGTT	20	82	24	2649.64	5237693	149.09	93081770	1968	4.1	0.0075482	0.0309476	0.880946	0.000742742	0.0211427	0.660004	1.41807e-07	1.41812e-07	1	0	0	1	1	0
AACATTGCAGT	8	44	11	2649.64	5237693	149.09	93081770	484	5.5	0.00301928	0.016606	0.472703	0.000182666	0.00519973	0.405795	3.48753e-08	3.48764e-08	1	0	0	1	0	0
AACATTGCTGAATGTGATAC	14	58	20	2649.64	5237693	149.09	93081770	1160	4.14286	0.00528374	0.0218898	0.623108	0.000437795	0.0124622	0.555753	8.35855e-08	8.35882e-08	1	0	0	1	1	0
AACATTGGCAATGTACATACTCCGT	23	103	25	2649.64	5237693	149.09	93081770	2575	4.47826	0.00868042	0.0388732	1.10655	0.00097183	0.0276638	0.750932	1.85545e-07	1.85551e-07	1	0	0	1	1	0
AACATTGGCACAGTCATACTGGGTC	51	211	25	2649.64	5237693	149.09	93081770	5275	4.13725	0.0192479	0.0796335	2.26682	0.00199084	0.0566706	0.693751	3.80098e-07	3.8011e-07	1	0	0	1	1	0
AACATTGTCAGT	17	72	12	2649.64	5237693	149.09	93081770	864	4.23529	0.00641597	0.0271735	0.773513	0.000326082	0.00928216	0.340892	6.22568e-08	6.22588e-08	1	0	0	1	0	0
AACC	6662	66129	4	2649.64	5237693	149.09	93081770	264516	9.9263	2.5143	24.9577	710.44	0.0998309	2.84176	0.266317	1.90601e-05	1.90607e-05	1	0	0	0	0	0
AACCAACCGACAGACC	35	166	16	2649.64	5237693	149.09	93081770	2656	4.74286	0.0132093	0.06265	1.78338	0.0010024	0.0285341	0.508993	1.91382e-07	1.91388e-07	1	0	0	1	1	0
AACCAACT	103	424	8	2649.64	5237693	149.09	93081770	3392	4.1165	0.0388732	0.160022	4.55513	0.00128017	0.0364411	0.220887	2.44416e-07	2.44423e-07	1	0	0	1	0	0
AACCAACTAAT	7	36	11	2649.64	5237693	149.09	93081770	396	5.14286	0.00264187	0.0135868	0.386757	0.000149454	0.00425432	0.379445	2.85344e-08	2.85353e-08	1	0	0	1	0	0
AACCAACTGC	7	47	10	2649.64	5237693	149.09	93081770	470	6.71429	0.00264187	0.0177383	0.504932	0.000177383	0.00504932	0.450351	3.38665e-08	3.38676e-08	1	0	0	1	0	0
AACCAAGAGCGACAGT	2	8	16	2649.64	5237693	149.09	93081770	128	4	0.00075482	0.00301928	0.0859459	4.83084e-05	0.00137514	0.429271	9.22323e-09	9.22352e-09	1	0	0	1	0	0
AACCAAGTGCAGTATGT	73	375	17	2649.64	5237693	149.09	93081770	6375	5.13699	0.0275509	0.141529	4.02872	0.00240599	0.0684882	0.585745	4.5936e-07	4.59375e-07	1	0	0	1	1	0
AACCAATTAGTAGATCCTGTACAG	17	71	24	2649.64	5237693	149.09	93081770	1704	4.17647	0.00641597	0.0267961	0.76277	0.000643106	0.0183065	0.672314	1.22784e-07	1.22788e-07	1	0	0	1	1	0
AACCAC	79	347	6	2649.64	5237693	149.09	93081770	2082	4.39241	0.0298154	0.130961	3.72791	0.000785767	0.0223674	0.176769	1.50022e-07	1.50026e-07	1	0	0	1	0	0
AACCACACAC	3	13	10	2649.64	5237693	149.09	93081770	130	4.33333	0.00113223	0.00490633	0.139662	4.90633e-05	0.00139662	0.290652	9.36734e-09	9.36764e-09	1	0	0	1	0	0
AACCACAGCCATACTCGTAT	7	42	20	2649.64	5237693	149.09	93081770	840	6	0.00264187	0.0158512	0.451216	0.000317024	0.00902432	0.804883	6.05274e-08	6.05294e-08	1	0	0	1	1	0
AACCACAGTAGGTCAGTG	23	102	18	2649.64	5237693	149.09	93081770	1836	4.43478	0.00868042	0.0384958	1.09581	0.000692924	0.0197246	0.535422	1.32296e-07	1.323e-07	1	0	0	1	1	0
AACCACATATAT	10	42	12	2649.64	5237693	149.09	93081770	504	4.2	0.0037741	0.0158512	0.451216	0.000190215	0.00541459	0.338051	3.63165e-08	3.63176e-08	1	0	0	1	0	0
AACCACATCCTGATGCGGTAC	23	132	21	2649.64	5237693	149.09	93081770	2772	5.73913	0.00868042	0.0498181	1.41811	0.00104618	0.0297803	0.808382	1.99741e-07	1.99747e-07	1	0	0	1	1	0
AACCACC	16	64	7	2649.64	5237693	149.09	93081770	448	4	0.00603856	0.0241542	0.687568	0.00016908	0.00481297	0.187806	3.22813e-08	3.22823e-08	1	0	0	1	0	0
AACCACCCACCCTTCC	3	15	16	2649.64	5237693	149.09	93081770	240	5	0.00113223	0.00566115	0.161149	9.05783e-05	0.00257838	0.536589	1.72936e-08	1.72941e-08	1	0	0	1	1	0
AACCACCCAGCCATAG	4	17	16	2649.64	5237693	149.09	93081770	272	4.25	0.00150964	0.00641597	0.182635	0.000102655	0.00292216	0.4561	1.95994e-08	1.96e-08	1	0	0	1	0	0
AACCACCCTACAGCG	10	41	15	2649.64	5237693	149.09	93081770	615	4.1	0.0037741	0.0154738	0.440473	0.000232107	0.00660709	0.412503	4.43147e-08	4.43161e-08	1	0	0	1	0	0
AACCACCGACACATGCAAG	17	70	19	2649.64	5237693	149.09	93081770	1330	4.11765	0.00641597	0.0264187	0.752027	0.000501955	0.0142885	0.524752	9.58351e-08	9.58382e-08	1	0	0	1	1	0
AACCACCGT	6	26	9	2649.64	5237693	149.09	93081770	234	4.33333	0.00226446	0.00981265	0.279324	8.83139e-05	0.00251392	0.261587	1.68612e-08	1.68618e-08	1	0	0	1	0	0
AACCACCTACAGACCTGTCTGAT	19	85	23	2649.64	5237693	149.09	93081770	1955	4.47368	0.00717079	0.0320798	0.913176	0.000737836	0.021003	0.690152	1.4087e-07	1.40875e-07	1	0	0	1	1	0
AACCACGACAATATCTCCACACAG	43	188	24	2649.64	5237693	149.09	93081770	4512	4.37209	0.0162286	0.070953	2.01973	0.00170287	0.0484735	0.703805	3.25119e-07	3.25129e-07	1	0	0	1	1	0
AACCACGGTCTGTCTGCCGATCAGT	1	4	25	2649.64	5237693	149.09	93081770	100	4	0.00037741	0.00150964	0.042973	3.7741e-05	0.00107432	0.670736	7.20565e-09	7.20588e-09	1	0	0	1	1	0
AACCACT	5	20	7	2649.64	5237693	149.09	93081770	140	4	0.00188705	0.0075482	0.214865	5.28374e-05	0.00150405	0.187806	1.00879e-08	1.00882e-08	1	0	0	1	0	0
AACCACTGCTGCACTT	21	96	16	2649.64	5237693	149.09	93081770	1536	4.57143	0.0079256	0.0362313	1.03135	0.000579701	0.0165016	0.490595	1.10679e-07	1.10682e-07	1	0	0	1	0	0
AACCACTGTACAT	10	44	13	2649.64	5237693	149.09	93081770	572	4.4	0.0037741	0.016606	0.472703	0.000215878	0.00614513	0.383661	4.12163e-08	4.12176e-08	1	0	0	1	0	0
AACCACTGTGTAGCACAGTGCCTT	5	22	24	2649.64	5237693	149.09	93081770	528	4.4	0.00188705	0.00830301	0.236351	0.000199272	0.00567243	0.708297	3.80458e-08	3.8047e-08	1	0	0	1	1	0
AACCACTTATAATACACT	1	4	18	2649.64	5237693	149.09	93081770	72	4	0.00037741	0.00150964	0.042973	2.71735e-05	0.000773513	0.48293	5.18807e-09	5.18823e-09	1	0	0	1	0	0
AACCAGAAGCGCACAC	13	65	16	2649.64	5237693	149.09	93081770	1040	5	0.00490633	0.0245316	0.698311	0.000392506	0.011173	0.536589	7.49387e-08	7.49411e-08	1	0	0	1	1	0
AACCAGACTGCTGTATAAGTGCAC	75	348	24	2649.64	5237693	149.09	93081770	8352	4.64	0.0283057	0.131339	3.73865	0.00315213	0.0897276	0.746931	6.01816e-07	6.01835e-07	1	0	0	1	1	0
AACCAGCACAGTCCC	14	60	15	2649.64	5237693	149.09	93081770	900	4.28571	0.00528374	0.0226446	0.644595	0.000339669	0.00966892	0.431187	6.48508e-08	6.48529e-08	1	0	0	1	0	0
AACCAGCAGCACATGCCACTGGTT	55	241	24	2649.64	5237693	149.09	93081770	5784	4.38182	0.0207575	0.0909558	2.58912	0.00218294	0.0621389	0.70537	4.16775e-07	4.16788e-07	1	0	0	1	1	0
AACCAGCAGCCGGAT	24	100	15	2649.64	5237693	149.09	93081770	1500	4.16667	0.00905783	0.037741	1.07432	0.000566115	0.0161149	0.41921	1.08085e-07	1.08088e-07	1	0	0	1	0	0
AACCAGCATCACATGCCACTGGTT	20	98	24	2649.64	5237693	149.09	93081770	2352	4.9	0.0075482	0.0369862	1.05284	0.000887668	0.0252681	0.788785	1.69477e-07	1.69482e-07	1	0	0	1	1	0
AACCAGCTCAGAGGT	5	20	15	2649.64	5237693	149.09	93081770	300	4	0.00188705	0.0075482	0.214865	0.000113223	0.00322297	0.402441	2.16169e-08	2.16176e-08	1	0	0	1	0	0
AACCAGCTCAGGGCATTGT	19	81	19	2649.64	5237693	149.09	93081770	1539	4.26316	0.00717079	0.0305702	0.870203	0.000580834	0.0165338	0.543296	1.10895e-07	1.10898e-07	1	0	0	1	1	0
AACCAGTATACTACACTACCT	15	70	21	2649.64	5237693	149.09	93081770	1470	4.66667	0.00566115	0.0264187	0.752027	0.000554792	0.0157926	0.657321	1.05923e-07	1.05926e-07	1	0	0	1	1	0
AACCAT	14	56	6	2649.64	5237693	149.09	93081770	336	4	0.00528374	0.0211349	0.601622	0.00012681	0.00360973	0.160977	2.4211e-08	2.42117e-08	1	0	0	1	0	0
AACCATATAGAGTATATCATG	10	58	21	2649.64	5237693	149.09	93081770	1218	5.8	0.0037741	0.0218898	0.623108	0.000459685	0.0130853	0.816956	8.77648e-08	8.77676e-08	1	0	0	1	1	0
AACCATATAT	10	55	10	2649.64	5237693	149.09	93081770	550	5.5	0.0037741	0.0207575	0.590878	0.000207575	0.00590878	0.368905	3.96311e-08	3.96323e-08	1	0	0	1	0	0
AACCATCTCAGCATTCGCTAG	45	217	21	2649.64	5237693	149.09	93081770	4557	4.82222	0.0169834	0.0818979	2.33128	0.00171986	0.048957	0.679232	3.28361e-07	3.28372e-07	1	0	0	1	1	0
AACCATCTCAGCATTCGCTTG	70	296	21	2649.64	5237693	149.09	93081770	6216	4.22857	0.0264187	0.111713	3.18	0.00234598	0.06678	0.595613	4.47903e-07	4.47917e-07	1	0	0	1	1	0
AACCATGACAGAGGGAG	335	1397	17	2649.64	5237693	149.09	93081770	23749	4.17015	0.126432	0.527241	15.0083	0.0089631	0.255141	0.475502	1.71127e-06	1.71132e-06	1	0	0	1	0	0
AACCATGT	3	12	8	2649.64	5237693	149.09	93081770	96	4	0.00113223	0.00452892	0.128919	3.62313e-05	0.00103135	0.214635	6.91742e-09	6.91764e-09	1	0	0	1	0	0
AACCATTACATCCACCCACAC	23	112	21	2649.64	5237693	149.09	93081770	2352	4.86957	0.00868042	0.0422699	1.20324	0.000887668	0.0252681	0.6859	1.69477e-07	1.69482e-07	1	0	0	1	1	0
AACCATTATTGAGG	6	27	14	2649.64	5237693	149.09	93081770	378	4.5	0.00226446	0.0101901	0.290068	0.000142661	0.00406095	0.422564	2.72374e-08	2.72382e-08	1	0	0	1	0	0
AACCC	286	2698	5	2649.64	5237693	149.09	93081770	13490	9.43357	0.107939	1.01825	28.9853	0.00509126	0.144926	0.316372	9.72042e-07	9.72073e-07	1	0	0	1	0	0
AACCCAACCT	87	372	10	2649.64	5237693	149.09	93081770	3720	4.27586	0.0328346	0.140396	3.99649	0.00140396	0.0399649	0.286797	2.6805e-07	2.68059e-07	1	0	0	1	0	0
AACCCAATACTACGTGT	6	26	17	2649.64	5237693	149.09	93081770	442	4.33333	0.00226446	0.00981265	0.279324	0.000166815	0.00474851	0.494109	3.1849e-08	3.185e-08	1	0	0	1	0	0
AACCCACAGCAATAT	39	160	15	2649.64	5237693	149.09	93081770	2400	4.10256	0.014719	0.0603856	1.71892	0.000905783	0.0257838	0.41276	1.72936e-07	1.72941e-07	1	0	0	1	0	0
AACCCACCCACTCACT	1	4	16	2649.64	5237693	149.09	93081770	64	4	0.00037741	0.00150964	0.042973	2.41542e-05	0.000687568	0.429271	4.61162e-09	4.61176e-09	1	0	0	1	0	0
AACCCC	5	20	6	2649.64	5237693	149.09	93081770	120	4	0.00188705	0.0075482	0.214865	4.52892e-05	0.00128919	0.160977	8.64678e-09	8.64705e-09	1	0	0	1	0	0
AACCCGACCC	1	6	10	2649.64	5237693	149.09	93081770	60	6	0.00037741	0.00226446	0.0644595	2.26446e-05	0.000644595	0.402441	4.32339e-09	4.32353e-09	1	0	0	1	0	0
AACCCGACCT	3	17	10	2649.64	5237693	149.09	93081770	170	5.66667	0.00113223	0.00641597	0.182635	6.41597e-05	0.00182635	0.380084	1.22496e-08	1.225e-08	1	0	0	1	0	0
AACCCGAGACACACCC	5	20	16	2649.64	5237693	149.09	93081770	320	4	0.00188705	0.0075482	0.214865	0.000120771	0.00343784	0.429271	2.30581e-08	2.30588e-08	1	0	0	1	0	0
AACCCGGCCAATGT	18	74	14	2649.64	5237693	149.09	93081770	1036	4.11111	0.00679338	0.0279283	0.795	0.000390997	0.01113	0.386046	7.46505e-08	7.46529e-08	1	0	0	1	0	0
AACCCTG	13	52	7	2649.64	5237693	149.09	93081770	364	4	0.00490633	0.0196253	0.558649	0.000137377	0.00391054	0.187806	2.62286e-08	2.62294e-08	1	0	0	1	0	0
AACCCTGTGAGATATGT	3	12	17	2649.64	5237693	149.09	93081770	204	4	0.00113223	0.00452892	0.128919	7.69916e-05	0.00219162	0.4561	1.46995e-08	1.47e-08	1	0	0	1	0	0
AACCGAACCT	1	6	10	2649.64	5237693	149.09	93081770	60	6	0.00037741	0.00226446	0.0644595	2.26446e-05	0.000644595	0.402441	4.32339e-09	4.32353e-09	1	0	0	1	0	0
AACCGACCGACTGTCC	45	181	16	2649.64	5237693	149.09	93081770	2896	4.02222	0.0169834	0.0683112	1.94453	0.00109298	0.0311124	0.431656	2.08676e-07	2.08682e-07	1	0	0	1	0	0
AACCGACCGGAGCGTGC	20	105	17	2649.64	5237693	149.09	93081770	1785	5.25	0.0075482	0.039628	1.12804	0.000673676	0.0191767	0.598632	1.28621e-07	1.28625e-07	1	0	0	1	1	0
AACCGATGGTAAT	12	57	13	2649.64	5237693	149.09	93081770	741	4.75	0.00452892	0.0215124	0.612365	0.000279661	0.00796074	0.414179	5.33939e-08	5.33955e-08	1	0	0	1	0	0
AACCGCCGCCACC	18	78	13	2649.64	5237693	149.09	93081770	1014	4.33333	0.00679338	0.029438	0.837973	0.000382693	0.0108936	0.377848	7.30653e-08	7.30676e-08	1	0	0	1	0	0
AACCGCTCTG	19	90	10	2649.64	5237693	149.09	93081770	900	4.73684	0.00717079	0.0339669	0.966892	0.000339669	0.00966892	0.317717	6.48508e-08	6.48529e-08	1	0	0	1	0	0
AACCGCTGCACACACCATAT	54	216	20	2649.64	5237693	149.09	93081770	4320	4	0.0203801	0.0815205	2.32054	0.00163041	0.0464108	0.536589	3.11284e-07	3.11294e-07	1	0	0	1	1	0
AACCGCTGCGGTAGTATCTC	37	157	20	2649.64	5237693	149.09	93081770	3140	4.24324	0.0139642	0.0592533	1.68669	0.00118507	0.0337338	0.569219	2.26257e-07	2.26265e-07	1	0	0	1	1	0
AACCGGACATTCTAGCTATAT	23	102	21	2649.64	5237693	149.09	93081770	2142	4.43478	0.00868042	0.0384958	1.09581	0.000808412	0.023012	0.624659	1.54345e-07	1.5435e-07	1	0	0	1	1	0
AACCGGTTACAGTAG	12	51	15	2649.64	5237693	149.09	93081770	765	4.25	0.00452892	0.0192479	0.547905	0.000288718	0.00821858	0.427594	5.51232e-08	5.5125e-08	1	0	0	1	0	0
AACCGTGCACACCGAGTTAC	24	116	20	2649.64	5237693	149.09	93081770	2320	4.83333	0.00905783	0.0437795	1.24622	0.000875591	0.0249243	0.648378	1.67171e-07	1.67176e-07	1	0	0	1	1	0
AACCGTGCACACCGAGTTGC	37	167	20	2649.64	5237693	149.09	93081770	3340	4.51351	0.0139642	0.0630274	1.79412	0.00126055	0.0358824	0.605475	2.40669e-07	2.40676e-07	1	0	0	1	1	0
AACCGTGGT	6	28	9	2649.64	5237693	149.09	93081770	252	4.66667	0.00226446	0.0105675	0.300811	9.51073e-05	0.0027073	0.281709	1.81582e-08	1.81588e-08	1	0	0	1	0	0
AACCGTGTCAC	4	19	11	2649.64	5237693	149.09	93081770	209	4.75	0.00150964	0.00717079	0.204122	7.88786e-05	0.00224534	0.350459	1.50598e-08	1.50603e-08	1	0	0	1	0	0
AACCT	353341	8272656	5	2649.64	5237693	149.09	93081770	41363280	23.4127	133.354	3122.18	88875.1	15.6109	444.376	0.785186	0.00298049	0.00298059	1	1	1	1	1	1
AACCTAACCTT	4	20	11	2649.64	5237693	149.09	93081770	220	5	0.00150964	0.0075482	0.214865	8.30301e-05	0.00236351	0.368905	1.58524e-08	1.58529e-08	1	0	0	1	0	0
AACCTAACTT	2	9	10	2649.64	5237693	149.09	93081770	90	4.5	0.00075482	0.00339669	0.0966892	3.39669e-05	0.000966892	0.301831	6.48508e-09	6.48529e-09	1	0	0	1	0	0
AACCTACATATGCTCACCACT	1	7	21	2649.64	5237693	149.09	93081770	147	7	0.00037741	0.00264187	0.0752027	5.54792e-05	0.00157926	0.985982	1.05923e-08	1.05926e-08	1	0	0	1	1	0
AACCTACCTACCTACT	85	439	16	2649.64	5237693	149.09	93081770	7024	5.16471	0.0320798	0.165683	4.71628	0.00265093	0.0754605	0.554264	5.06125e-07	5.06141e-07	1	0	0	1	1	0
AACCTACTCTGTCTTATT	98	400	18	2649.64	5237693	149.09	93081770	7200	4.08163	0.0369862	0.150964	4.2973	0.00271735	0.0773513	0.492785	5.18807e-07	5.18823e-07	1	0	0	1	0	0
AACCTACTTACTTACT	5	20	16	2649.64	5237693	149.09	93081770	320	4	0.00188705	0.0075482	0.214865	0.000120771	0.00343784	0.429271	2.30581e-08	2.30588e-08	1	0	0	1	0	0
AACCTATCTACGGACCTCCTGC	120	538	22	2649.64	5237693	149.09	93081770	11836	4.48333	0.0452892	0.203046	5.77986	0.00446702	0.127157	0.661569	8.52861e-07	8.52888e-07	1	0	0	1	1	0
AACCTATT	7	32	8	2649.64	5237693	149.09	93081770	256	4.57143	0.00264187	0.0120771	0.343784	9.66169e-05	0.00275027	0.245298	1.84465e-08	1.8447e-08	1	0	0	1	0	0
AACCTC	55	220	6	2649.64	5237693	149.09	93081770	1320	4	0.0207575	0.0830301	2.36351	0.000498181	0.0141811	0.160977	9.51146e-08	9.51176e-08	1	0	0	1	0	0
AACCTCACAC	8	46	10	2649.64	5237693	149.09	93081770	460	5.75	0.00301928	0.0173608	0.494189	0.000173608	0.00494189	0.385673	3.3146e-08	3.3147e-08	1	0	0	1	0	0
AACCTCCCTCCACTAG	25	109	16	2649.64	5237693	149.09	93081770	1744	4.36	0.00943524	0.0411377	1.17101	0.000658203	0.0187362	0.467905	1.25667e-07	1.2567e-07	1	0	0	1	0	0
AACCTCTACTCATATAG	25	103	17	2649.64	5237693	149.09	93081770	1751	4.12	0.00943524	0.0388732	1.10655	0.000660844	0.0188114	0.469783	1.26171e-07	1.26175e-07	1	0	0	1	0	0
AACCTCTCAGTTACCTCTTAGT	13	53	22	2649.64	5237693	149.09	93081770	1166	4.07692	0.00490633	0.0200027	0.569392	0.00044006	0.0125266	0.601598	8.40179e-08	8.40205e-08	1	0	0	1	1	0
AACCTG	24	96	6	2649.64	5237693	149.09	93081770	576	4	0.00905783	0.0362313	1.03135	0.000217388	0.00618811	0.160977	4.15045e-08	4.15059e-08	1	0	0	1	0	0
AACCTGAC	5	24	8	2649.64	5237693	149.09	93081770	192	4.8	0.00188705	0.00905783	0.257838	7.24627e-05	0.0020627	0.257563	1.38348e-08	1.38353e-08	1	0	0	1	0	0
AACCTGACATGAC	20	86	13	2649.64	5237693	149.09	93081770	1118	4.3	0.0075482	0.0324572	0.923919	0.000421944	0.0120109	0.374941	8.05592e-08	8.05617e-08	1	0	0	1	0	0
AACCTGACCT	21	192	10	2649.64	5237693	149.09	93081770	1920	9.14286	0.0079256	0.0724627	2.0627	0.000724627	0.020627	0.613244	1.38348e-07	1.38353e-07	1	0	0	1	1	0
AACCTGCTGCACTGTGCCGCACT	26	126	23	2649.64	5237693	149.09	93081770	2898	4.84615	0.00981265	0.0475536	1.35365	0.00109373	0.0311339	0.747612	2.0882e-07	2.08826e-07	1	0	0	1	1	0
AACCTGCTGTACACATCAGAT	28	137	21	2649.64	5237693	149.09	93081770	2877	4.89286	0.0105675	0.0517051	1.47182	0.00108581	0.0309083	0.689181	2.07307e-07	2.07313e-07	1	0	0	1	1	0
AACCTGGAC	8	32	9	2649.64	5237693	149.09	93081770	288	4	0.00301928	0.0120771	0.343784	0.000108694	0.00309405	0.241465	2.07523e-08	2.07529e-08	1	0	0	1	0	0
AACCTTCATACACAATGGAGACTG	33	149	24	2649.64	5237693	149.09	93081770	3576	4.51515	0.0124545	0.0562341	1.60074	0.00134962	0.0384178	0.726834	2.57674e-07	2.57682e-07	1	0	0	1	1	0
AACCTTCTGTC	18	72	11	2649.64	5237693	149.09	93081770	792	4	0.00679338	0.0271735	0.773513	0.000298909	0.00850865	0.295124	5.70687e-08	5.70705e-08	1	0	0	1	0	0
AACG	235	1670	4	2649.64	5237693	149.09	93081770	6680	7.10638	0.0886913	0.630274	17.9412	0.0025211	0.0717649	0.19066	4.81337e-07	4.81353e-07	1	0	0	0	0	0
AACGAATTATGCTAC	16	75	15	2649.64	5237693	149.09	93081770	1125	4.6875	0.00603856	0.0283057	0.805743	0.000424586	0.0120861	0.471611	8.10635e-08	8.10661e-08	1	0	0	1	0	0
AACGAC	14	67	6	2649.64	5237693	149.09	93081770	402	4.78571	0.00528374	0.0252865	0.719797	0.000151719	0.00431878	0.192597	2.89667e-08	2.89676e-08	1	0	0	1	0	0
AACGACAAGT	14	82	10	2649.64	5237693	149.09	93081770	820	5.85714	0.00528374	0.0309476	0.880946	0.000309476	0.00880946	0.39286	5.90863e-08	5.90882e-08	1	0	0	1	0	0
AACGACACGCCGTCACAAGT	18	75	20	2649.64	5237693	149.09	93081770	1500	4.16667	0.00679338	0.0283057	0.805743	0.000566115	0.0161149	0.558946	1.08085e-07	1.08088e-07	1	0	0	1	1	0
AACGACCCTACAGCG	44	211	15	2649.64	5237693	149.09	93081770	3165	4.79545	0.016606	0.0796335	2.26682	0.0011945	0.0340024	0.482472	2.28059e-07	2.28066e-07	1	0	0	1	0	0
AACGAGTTCGACTCAAGATAG	1	4	21	2649.64	5237693	149.09	93081770	84	4	0.00037741	0.00150964	0.042973	3.17024e-05	0.000902432	0.563418	6.05274e-09	6.05294e-09	1	0	0	1	1	0
AACGATACAATTATTATACGTATT	18	78	24	2649.64	5237693	149.09	93081770	1872	4.33333	0.00679338	0.029438	0.837973	0.000706511	0.0201113	0.697565	1.3489e-07	1.34894e-07	1	0	0	1	1	0
AACGATGCCG	2	11	10	2649.64	5237693	149.09	93081770	110	5.5	0.00075482	0.00415151	0.118176	4.15151e-05	0.00118176	0.368905	7.92621e-09	7.92646e-09	1	0	0	1	0	0
AACGATGGTACCTACATATTGCC	14	57	23	2649.64	5237693	149.09	93081770	1311	4.07143	0.00528374	0.0215124	0.612365	0.000494784	0.0140844	0.628096	9.44661e-08	9.4469e-08	1	0	0	1	1	0
AACGATGTAACGATGTAAGGATGT	1	4	24	2649.64	5237693	149.09	93081770	96	4	0.00037741	0.00150964	0.042973	3.62313e-05	0.00103135	0.643906	6.91742e-09	6.91764e-09	1	0	0	1	1	0
AACGATGTGCT	19	103	11	2649.64	5237693	149.09	93081770	1133	5.42105	0.00717079	0.0388732	1.10655	0.000427605	0.0121721	0.39997	8.164e-08	8.16426e-08	1	0	0	1	0	0
AACGC	86	804	5	2649.64	5237693	149.09	93081770	4020	9.34884	0.0324572	0.303437	8.63757	0.00151719	0.0431878	0.31353	2.89667e-07	2.89676e-07	1	0	0	1	0	0
AACGCAATAT	6	31	10	2649.64	5237693	149.09	93081770	310	5.16667	0.00226446	0.0116997	0.333041	0.000116997	0.00333041	0.346547	2.23375e-08	2.23382e-08	1	0	0	1	0	0
AACGCACCACACAATATCCCACAC	3	12	24	2649.64	5237693	149.09	93081770	288	4	0.00113223	0.00452892	0.128919	0.000108694	0.00309405	0.643906	2.07523e-08	2.07529e-08	1	0	0	1	1	0
AACGCACTGT	15	66	10	2649.64	5237693	149.09	93081770	660	4.4	0.00566115	0.024909	0.709054	0.00024909	0.00709054	0.295124	4.75573e-08	4.75588e-08	1	0	0	1	0	0
AACGCATGCAGCTGATACAGT	15	63	21	2649.64	5237693	149.09	93081770	1323	4.2	0.00566115	0.0237768	0.676824	0.000499313	0.0142133	0.591589	9.53307e-08	9.53338e-08	1	0	0	1	1	0
AACGCCACACTATACATACGT	17	68	21	2649.64	5237693	149.09	93081770	1428	4	0.00641597	0.0256639	0.73054	0.000538941	0.0153413	0.563418	1.02897e-07	1.029e-07	1	0	0	1	1	0
AACGCCCATAGCTAT	2	8	15	2649.64	5237693	149.09	93081770	120	4	0.00075482	0.00301928	0.0859459	4.52892e-05	0.00128919	0.402441	8.64678e-09	8.64705e-09	1	0	0	1	0	0
AACGCCGGGC	14	69	10	2649.64	5237693	149.09	93081770	690	4.92857	0.00528374	0.0260413	0.741284	0.000260413	0.00741284	0.330577	4.9719e-08	4.97206e-08	1	0	0	1	0	0
AACGCCGTTATATGACGT	9	38	18	2649.64	5237693	149.09	93081770	684	4.22222	0.00339669	0.0143416	0.408243	0.000258148	0.00734838	0.509759	4.92866e-08	4.92882e-08	1	0	0	1	1	0
AACGCTCCACAC	11	57	12	2649.64	5237693	149.09	93081770	684	5.18182	0.00415151	0.0215124	0.612365	0.000258148	0.00734838	0.417076	4.92866e-08	4.92882e-08	1	0	0	1	0	0
AACGCTGCAGTATGTACATATG	16	64	22	2649.64	5237693	149.09	93081770	1408	4	0.00603856	0.0241542	0.687568	0.000531393	0.0151265	0.590248	1.01456e-07	1.01459e-07	1	0	0	1	1	0
AACGG	13	102	5	2649.64	5237693	149.09	93081770	510	7.84615	0.00490633	0.0384958	1.09581	0.000192479	0.00547905	0.263135	3.67488e-08	3.675e-08	1	0	0	1	0	0
AACGGAACTGTGGAGCTGCACT	7	29	22	2649.64	5237693	149.09	93081770	638	4.14286	0.00264187	0.0109449	0.311554	0.000240787	0.00685419	0.611328	4.5972e-08	4.59735e-08	1	0	0	1	1	0
AACGGAATATGAAGGG	6	27	16	2649.64	5237693	149.09	93081770	432	4.5	0.00226446	0.0101901	0.290068	0.000163041	0.00464108	0.48293	3.11284e-08	3.11294e-08	1	0	0	1	0	0
AACGGACAAGATAT	76	348	14	2649.64	5237693	149.09	93081770	4872	4.57895	0.0286831	0.131339	3.73865	0.00183874	0.0523411	0.429977	3.51059e-07	3.5107e-07	1	0	0	1	0	0
AACGGACAGGATAT	2	11	14	2649.64	5237693	149.09	93081770	154	5.5	0.00075482	0.00415151	0.118176	5.81211e-05	0.00165446	0.516467	1.10967e-08	1.10971e-08	1	0	0	1	1	0
AACGGACGGACAGACGGACG	14	58	20	2649.64	5237693	149.09	93081770	1160	4.14286	0.00528374	0.0218898	0.623108	0.000437795	0.0124622	0.555753	8.35855e-08	8.35882e-08	1	0	0	1	1	0
AACGGACGGATGGATGG	12	55	17	2649.64	5237693	149.09	93081770	935	4.58333	0.00452892	0.0207575	0.590878	0.000352878	0.0100449	0.522615	6.73728e-08	6.7375e-08	1	0	0	1	1	0
AACGGCACAATAGCAC	9	48	16	2649.64	5237693	149.09	93081770	768	5.33333	0.00339669	0.0181157	0.515676	0.000289851	0.00825081	0.572361	5.53394e-08	5.53411e-08	1	0	0	1	1	0
AACGGCACGCTTACAGT	5	24	17	2649.64	5237693	149.09	93081770	408	4.8	0.00188705	0.00905783	0.257838	0.000153983	0.00438324	0.54732	2.9399e-08	2.94e-08	1	0	0	1	1	0
AACGGGTACTTCACAT	11	44	16	2649.64	5237693	149.09	93081770	704	4	0.00415151	0.016606	0.472703	0.000265696	0.00756324	0.429271	5.07278e-08	5.07294e-08	1	0	0	1	0	0
AACGGTACAC	52	273	10	2649.64	5237693	149.09	93081770	2730	5.25	0.0196253	0.103033	2.93291	0.00103033	0.0293291	0.352136	1.96714e-07	1.9672e-07	1	0	0	1	0	0
AACGGTACAT	11	95	10	2649.64	5237693	149.09	93081770	950	8.63636	0.00415151	0.0358539	1.02061	0.000358539	0.0102061	0.579272	6.84537e-08	6.84558e-08	1	0	0	1	1	0
AACGGTACCTTGTACAATT	1	4	19	2649.64	5237693	149.09	93081770	76	4	0.00037741	0.00150964	0.042973	2.86831e-05	0.000816486	0.509759	5.47629e-09	5.47647e-09	1	0	0	1	1	0
AACGGTAGCAGTCCT	18	86	15	2649.64	5237693	149.09	93081770	1290	4.77778	0.00679338	0.0324572	0.923919	0.000486859	0.0138588	0.480694	9.29529e-08	9.29558e-08	1	0	0	1	0	0
AACGGTAGTTGTCAGAGG	1	4	18	2649.64	5237693	149.09	93081770	72	4	0.00037741	0.00150964	0.042973	2.71735e-05	0.000773513	0.48293	5.18807e-09	5.18823e-09	1	0	0	1	0	0
AACGGTATGACAGT	32	185	14	2649.64	5237693	149.09	93081770	2590	5.78125	0.0120771	0.0698208	1.9875	0.000977491	0.027825	0.542877	1.86626e-07	1.86632e-07	1	0	0	1	1	0
AACGGTGACTATATTAAGTACATT	30	124	24	2649.64	5237693	149.09	93081770	2976	4.13333	0.0113223	0.0467988	1.33216	0.00112317	0.0319719	0.66537	2.1444e-07	2.14447e-07	1	0	0	1	1	0
AACGT	187	1058	5	2649.64	5237693	149.09	93081770	5290	5.65775	0.0705756	0.3993	11.3664	0.0019965	0.0568318	0.189743	3.81179e-07	3.81191e-07	1	0	0	1	0	0
AACGTACAGCAT	25	116	12	2649.64	5237693	149.09	93081770	1392	4.64	0.00943524	0.0437795	1.24622	0.000525354	0.0149546	0.373466	1.00303e-07	1.00306e-07	1	0	0	1	0	0
AACGTACTATG	27	117	11	2649.64	5237693	149.09	93081770	1287	4.33333	0.0101901	0.0441569	1.25696	0.000485726	0.0138266	0.319717	9.27367e-08	9.27396e-08	1	0	0	1	0	0
AACGTACTCCCGTAACTACGG	15	65	21	2649.64	5237693	149.09	93081770	1365	4.33333	0.00566115	0.0245316	0.698311	0.000515164	0.0146645	0.61037	9.83571e-08	9.83602e-08	1	0	0	1	1	0
AACGTACTGCACAC	55	249	14	2649.64	5237693	149.09	93081770	3486	4.52727	0.0207575	0.093975	2.67507	0.00131565	0.0374509	0.425125	2.51189e-07	2.51197e-07	1	0	0	1	0	0
AACGTACTGCACAG	7	30	14	2649.64	5237693	149.09	93081770	420	4.28571	0.00264187	0.0113223	0.322297	0.000158512	0.00451216	0.402441	3.02637e-08	3.02647e-08	1	0	0	1	0	0
AACGTACTTACTGTGGCACAT	114	486	21	2649.64	5237693	149.09	93081770	10206	4.26316	0.0430247	0.183421	5.22122	0.00385184	0.109646	0.600485	7.35409e-07	7.35432e-07	1	0	0	1	1	0
AACGTAGCGCCTTGCTGTACCG	4	16	22	2649.64	5237693	149.09	93081770	352	4	0.00150964	0.00603856	0.171892	0.000132848	0.00378162	0.590248	2.53639e-08	2.53647e-08	1	0	0	1	1	0
AACGTATCTGATGCTACTGTGT	31	147	22	2649.64	5237693	149.09	93081770	3234	4.74194	0.0116997	0.0554792	1.57926	0.00122054	0.0347436	0.699729	2.33031e-07	2.33038e-07	1	0	0	1	1	0
AACGTCT	5	25	7	2649.64	5237693	149.09	93081770	175	5	0.00188705	0.00943524	0.268581	6.60467e-05	0.00188007	0.234758	1.26099e-08	1.26103e-08	1	0	0	1	0	0
AACGTGAC	15	78	8	2649.64	5237693	149.09	93081770	624	5.2	0.00566115	0.029438	0.837973	0.000235504	0.00670378	0.279026	4.49632e-08	4.49647e-08	1	0	0	1	0	0
AACGTGACATAAGGACAACTG	9	36	21	2649.64	5237693	149.09	93081770	756	4	0.00339669	0.0135868	0.386757	0.000285322	0.00812189	0.563418	5.44747e-08	5.44764e-08	1	0	0	1	1	0
AACGTGCCACCGTACACCAC	37	163	20	2649.64	5237693	149.09	93081770	3260	4.40541	0.0139642	0.0615178	1.75115	0.00123036	0.035023	0.590973	2.34904e-07	2.34912e-07	1	0	0	1	1	0
AACGTGCTATG	3	12	11	2649.64	5237693	149.09	93081770	132	4	0.00113223	0.00452892	0.128919	4.98181e-05	0.00141811	0.295124	9.51146e-09	9.51176e-09	1	0	0	1	0	0
AACGTGCTGTCAGT	9	44	14	2649.64	5237693	149.09	93081770	616	4.88889	0.00339669	0.016606	0.472703	0.000232484	0.00661784	0.459081	4.43868e-08	4.43882e-08	1	0	0	1	0	0
AACGTGGCAAT	8	34	11	2649.64	5237693	149.09	93081770	374	4.25	0.00301928	0.0128319	0.36527	0.000141151	0.00401797	0.313569	2.69491e-08	2.695e-08	1	0	0	1	0	0
AACGTGTATCAGCTTCTCTATATAC	38	168	25	2649.64	5237693	149.09	93081770	4200	4.42105	0.0143416	0.0634048	1.80486	0.00158512	0.0451216	0.74134	3.02637e-07	3.02647e-07	1	0	0	1	1	0
AACGTGTCAGTGCAATTGCATG	42	169	22	2649.64	5237693	149.09	93081770	3718	4.02381	0.0158512	0.0637822	1.81561	0.00140321	0.0399434	0.593761	2.67906e-07	2.67915e-07	1	0	0	1	1	0
AACGTTAC	32	133	8	2649.64	5237693	149.09	93081770	1064	4.15625	0.0120771	0.0501955	1.42885	0.000401564	0.0114308	0.22302	7.66681e-08	7.66705e-08	1	0	0	1	0	0
AACGTTACACGGCCAGT	27	124	17	2649.64	5237693	149.09	93081770	2108	4.59259	0.0101901	0.0467988	1.33216	0.00079558	0.0226468	0.523671	1.51895e-07	1.519e-07	1	0	0	1	1	0
AACGTTGCTCACATATAC	28	122	18	2649.64	5237693	149.09	93081770	2196	4.35714	0.0105675	0.046044	1.31068	0.000828792	0.0235922	0.526049	1.58236e-07	1.58241e-07	1	0	0	1	1	0
AACT	52415	436870	4	2649.64	5237693	149.09	93081770	1747480	8.33483	19.7819	164.879	4693.4	0.659516	18.7736	0.223619	0.000125917	0.000125921	1	1	1	0	0	0
AACTAACTAGCG	2	18	12	2649.64	5237693	149.09	93081770	216	9	0.00075482	0.00679338	0.193378	8.15205e-05	0.00232054	0.724395	1.55642e-08	1.55647e-08	1	0	0	1	1	0
AACTAACTATCATTGTAGT	28	130	19	2649.64	5237693	149.09	93081770	2470	4.64286	0.0105675	0.0490633	1.39662	0.000932202	0.0265358	0.591685	1.7798e-07	1.77985e-07	1	0	0	1	1	0
AACTAACTGT	29	124	10	2649.64	5237693	149.09	93081770	1240	4.27586	0.0109449	0.0467988	1.33216	0.000467988	0.0133216	0.286797	8.935e-08	8.93529e-08	1	0	0	1	0	0
AACTAACTGTAGTTCCATTCTTAT	11	44	24	2649.64	5237693	149.09	93081770	1056	4	0.00415151	0.016606	0.472703	0.000398545	0.0113449	0.643906	7.60917e-08	7.60941e-08	1	0	0	1	1	0
AACTAACTGTAGTTCTATTCTTAT	22	98	24	2649.64	5237693	149.09	93081770	2352	4.45455	0.00830301	0.0369862	1.05284	0.000887668	0.0252681	0.717078	1.69477e-07	1.69482e-07	1	0	0	1	1	0
AACTAACTTACTT	12	69	13	2649.64	5237693	149.09	93081770	897	5.75	0.00452892	0.0260413	0.741284	0.000338537	0.00963669	0.501375	6.46347e-08	6.46367e-08	1	0	0	1	1	0
AACTAAGATAAG	7	39	12	2649.64	5237693	149.09	93081770	468	5.57143	0.00264187	0.014719	0.418986	0.000176628	0.00502784	0.448435	3.37224e-08	3.37235e-08	1	0	0	1	0	0
AACTAAGCACCATGCTT	13	68	17	2649.64	5237693	149.09	93081770	1156	5.23077	0.00490633	0.0256639	0.73054	0.000436286	0.0124192	0.596439	8.32973e-08	8.32999e-08	1	0	0	1	1	0
AACTAAGTAATGTACACATAGT	17	84	22	2649.64	5237693	149.09	93081770	1848	4.94118	0.00641597	0.0317024	0.902432	0.000697453	0.0198535	0.729129	1.3316e-07	1.33165e-07	1	0	0	1	1	0
AACTAAT	6	36	7	2649.64	5237693	149.09	93081770	252	6	0.00226446	0.0135868	0.386757	9.51073e-05	0.0027073	0.281709	1.81582e-08	1.81588e-08	1	0	0	1	0	0
AACTAATGTACGTGCAG	30	138	17	2649.64	5237693	149.09	93081770	2346	4.6	0.0113223	0.0520825	1.48257	0.000885403	0.0252036	0.524515	1.69045e-07	1.6905e-07	1	0	0	1	1	0
AACTAATGTGATGCTTGTAATTAC	35	146	24	2649.64	5237693	149.09	93081770	3504	4.17143	0.0132093	0.0551018	1.56851	0.00132244	0.0376443	0.671502	2.52486e-07	2.52494e-07	1	0	0	1	1	0
AACTAC	16	82	6	2649.64	5237693	149.09	93081770	492	5.125	0.00603856	0.0309476	0.880946	0.000185686	0.00528568	0.206251	3.54518e-08	3.54529e-08	1	0	0	1	0	0
AACTACAATAAGTACTGT	241	1213	18	2649.64	5237693	149.09	93081770	21834	5.0332	0.0909558	0.457798	13.0316	0.00824036	0.234568	0.60767	1.57328e-06	1.57333e-06	1	0	0	1	1	0
AACTACAATTCCAC	2	8	14	2649.64	5237693	149.09	93081770	112	4	0.00075482	0.00301928	0.0859459	4.22699e-05	0.00120324	0.375612	8.07033e-09	8.07058e-09	1	0	0	1	0	0
AACTACAATTCTAC	35	198	14	2649.64	5237693	149.09	93081770	2772	5.65714	0.0132093	0.0747271	2.12716	0.00104618	0.0297803	0.531223	1.99741e-07	1.99747e-07	1	0	0	1	1	0
AACTACAGAAGGATTGGAT	10	45	19	2649.64	5237693	149.09	93081770	855	4.5	0.0037741	0.0169834	0.483446	0.000322685	0.00918547	0.573479	6.16083e-08	6.16102e-08	1	0	0	1	1	0
AACTACAGCCTCTCTCTCACCAT	46	213	23	2649.64	5237693	149.09	93081770	4899	4.63043	0.0173608	0.0803883	2.28831	0.00184893	0.0526311	0.714334	3.53005e-07	3.53016e-07	1	0	0	1	1	0
AACTACAGCCTGTCACATTCTG	108	439	22	2649.64	5237693	149.09	93081770	9658	4.06481	0.0407603	0.165683	4.71628	0.00364502	0.103758	0.599812	6.95922e-07	6.95944e-07	1	0	0	1	1	0
AACTACAGCGC	10	43	11	2649.64	5237693	149.09	93081770	473	4.3	0.0037741	0.0162286	0.461959	0.000178515	0.00508155	0.317258	3.40827e-08	3.40838e-08	1	0	0	1	0	0
AACTACATACATACTTCTACAGAC	23	108	24	2649.64	5237693	149.09	93081770	2592	4.69565	0.00868042	0.0407603	1.16027	0.000978246	0.0278465	0.75589	1.8677e-07	1.86776e-07	1	0	0	1	1	0
AACTACCCTAGTTAAGT	4	19	17	2649.64	5237693	149.09	93081770	323	4.75	0.00150964	0.00717079	0.204122	0.000121903	0.00347007	0.541619	2.32742e-08	2.3275e-08	1	0	0	1	1	0
AACTACCGCACTGTGATCAC	22	104	20	2649.64	5237693	149.09	93081770	2080	4.72727	0.00830301	0.0392506	1.1173	0.000785012	0.0223459	0.63415	1.49877e-07	1.49882e-07	1	0	0	1	1	0
AACTACCTGCT	19	76	11	2649.64	5237693	149.09	93081770	836	4	0.00717079	0.0286831	0.816486	0.000315515	0.00898135	0.295124	6.02392e-08	6.02411e-08	1	0	0	1	0	0
AACTACGCGCTAGCTACAG	16	84	19	2649.64	5237693	149.09	93081770	1596	5.25	0.00603856	0.0317024	0.902432	0.000602346	0.0171462	0.669059	1.15002e-07	1.15006e-07	1	0	0	1	1	0
AACTACGCTACGTCAC	4	16	16	2649.64	5237693	149.09	93081770	256	4	0.00150964	0.00603856	0.171892	9.66169e-05	0.00275027	0.429271	1.84465e-08	1.8447e-08	1	0	0	1	0	0
AACTACGTATGGCGTGTAG	3	13	19	2649.64	5237693	149.09	93081770	247	4.33333	0.00113223	0.00490633	0.139662	9.32202e-05	0.00265358	0.552239	1.7798e-08	1.77985e-08	1	0	0	1	1	0
AACTACGTCACATATTCATTAAT	11	51	23	2649.64	5237693	149.09	93081770	1173	4.63636	0.00415151	0.0192479	0.547905	0.000442702	0.0126018	0.715248	8.45223e-08	8.45249e-08	1	0	0	1	1	0
AACTACGTCAGTACATACACACAT	23	97	24	2649.64	5237693	149.09	93081770	2328	4.21739	0.00868042	0.0366087	1.04209	0.00087861	0.0250103	0.678901	1.67748e-07	1.67753e-07	1	0	0	1	1	0
AACTACT	7	32	7	2649.64	5237693	149.09	93081770	224	4.57143	0.00264187	0.0120771	0.343784	8.45398e-05	0.00240649	0.214635	1.61407e-08	1.61412e-08	1	0	0	1	0	0
AACTACTAGTAATGT	45	260	15	2649.64	5237693	149.09	93081770	3900	5.77778	0.0169834	0.0981265	2.79324	0.0014719	0.0418986	0.581304	2.8102e-07	2.81029e-07	1	0	0	1	1	0
AACTACTCTCCCTACTTC	3	14	18	2649.64	5237693	149.09	93081770	252	4.66667	0.00113223	0.00528374	0.150405	9.51073e-05	0.0027073	0.563418	1.81582e-08	1.81588e-08	1	0	0	1	1	0
AACTACTGAGGTGGGTACGTG	4	17	21	2649.64	5237693	149.09	93081770	357	4.25	0.00150964	0.00641597	0.182635	0.000134735	0.00383534	0.598632	2.57242e-08	2.5725e-08	1	0	0	1	1	0
AACTACTGTAATGCT	1329	5643	15	2649.64	5237693	149.09	93081770	84645	4.24605	0.501578	2.12972	60.6241	0.0319458	0.909362	0.427197	6.09922e-06	6.09941e-06	1	0	0	1	0	0
AACTACTGTGATATTGAT	22	89	18	2649.64	5237693	149.09	93081770	1602	4.04545	0.00830301	0.0335895	0.956149	0.00060461	0.0172107	0.488418	1.15434e-07	1.15438e-07	1	0	0	1	0	0
AACTACTT	6	66	8	2649.64	5237693	149.09	93081770	528	11	0.00226446	0.024909	0.709054	0.000199272	0.00567243	0.590248	3.80458e-08	3.8047e-08	1	0	0	1	1	0
AACTACTTAAGTCTACACAGAGTGT	31	137	25	2649.64	5237693	149.09	93081770	3425	4.41935	0.0116997	0.0517051	1.47182	0.00129263	0.0367956	0.741055	2.46793e-07	2.46801e-07	1	0	0	1	1	0
AACTAG	4	16	6	2649.64	5237693	149.09	93081770	96	4	0.00150964	0.00603856	0.171892	3.62313e-05	0.00103135	0.160977	6.91742e-09	6.91764e-09	1	0	0	1	0	0
AACTAGATAT	11	47	10	2649.64	5237693	149.09	93081770	470	4.27273	0.00415151	0.0177383	0.504932	0.000177383	0.00504932	0.286587	3.38665e-08	3.38676e-08	1	0	0	1	0	0
AACTAGCAATAC	5	21	12	2649.64	5237693	149.09	93081770	252	4.2	0.00188705	0.0079256	0.225608	9.51073e-05	0.0027073	0.338051	1.81582e-08	1.81588e-08	1	0	0	1	0	0
AACTAGCACCACCAC	2	8	15	2649.64	5237693	149.09	93081770	120	4	0.00075482	0.00301928	0.0859459	4.52892e-05	0.00128919	0.402441	8.64678e-09	8.64705e-09	1	0	0	1	0	0
AACTAGCACTAGCG	33	203	14	2649.64	5237693	149.09	93081770	2842	6.15152	0.0124545	0.0766142	2.18088	0.0010726	0.0305323	0.577646	2.04785e-07	2.04791e-07	1	0	0	1	1	0
AACTAGCTAGGAATGGAGAATAAG	32	133	24	2649.64	5237693	149.09	93081770	3192	4.15625	0.0120771	0.0501955	1.42885	0.00120469	0.0342924	0.669059	2.30004e-07	2.30012e-07	1	0	0	1	1	0
AACTAGGATATATGAT	13	56	16	2649.64	5237693	149.09	93081770	896	4.30769	0.00490633	0.0211349	0.601622	0.000338159	0.00962595	0.462292	6.45626e-08	6.45647e-08	1	0	0	1	0	0
AACTAGTAGTAGCAGTAGT	19	77	19	2649.64	5237693	149.09	93081770	1463	4.05263	0.00717079	0.0290606	0.82723	0.00055215	0.0157174	0.516467	1.05419e-07	1.05422e-07	1	0	0	1	1	0
AACTAGTATTAGGAT	11	71	15	2649.64	5237693	149.09	93081770	1065	6.45455	0.00415151	0.0267961	0.76277	0.000401941	0.0114416	0.649394	7.67402e-08	7.67426e-08	1	0	0	1	1	0
AACTAGTCATTCCACACACT	22	105	20	2649.64	5237693	149.09	93081770	2100	4.77273	0.00830301	0.039628	1.12804	0.00079256	0.0225608	0.640248	1.51319e-07	1.51323e-07	1	0	0	1	1	0
AACTAGTGCTGTAAGTACGTCAGAC	47	216	25	2649.64	5237693	149.09	93081770	5400	4.59574	0.0177383	0.0815205	2.32054	0.00203801	0.0580135	0.770633	3.89105e-07	3.89117e-07	1	0	0	1	1	0
AACTAGTGTATCACT	66	352	15	2649.64	5237693	149.09	93081770	5280	5.33333	0.024909	0.132848	3.78162	0.00199272	0.0567243	0.536589	3.80458e-07	3.8047e-07	1	0	0	1	1	0
AACTAGTT	10	40	8	2649.64	5237693	149.09	93081770	320	4	0.0037741	0.0150964	0.42973	0.000120771	0.00343784	0.214635	2.30581e-08	2.30588e-08	1	0	0	1	0	0
AACTAT	16	74	6	2649.64	5237693	149.09	93081770	444	4.625	0.00603856	0.0279283	0.795	0.00016757	0.00477	0.186129	3.19931e-08	3.19941e-08	1	0	0	1	0	0
AACTATAAGC	24	121	10	2649.64	5237693	149.09	93081770	1210	5.04167	0.00905783	0.0456666	1.29993	0.000456666	0.0129993	0.338163	8.71884e-08	8.71911e-08	1	0	0	1	0	0
AACTATACCGAATTCCT	20	81	17	2649.64	5237693	149.09	93081770	1377	4.05	0.0075482	0.0305702	0.870203	0.000519693	0.0147934	0.461802	9.92218e-08	9.92249e-08	1	0	0	1	0	0
AACTATACCGGCTG	5	27	14	2649.64	5237693	149.09	93081770	378	5.4	0.00188705	0.0101901	0.290068	0.000142661	0.00406095	0.507076	2.72374e-08	2.72382e-08	1	0	0	1	1	0
AACTATAGCGTGTACGTACAT	43	188	21	2649.64	5237693	149.09	93081770	3948	4.37209	0.0162286	0.070953	2.01973	0.00149001	0.0424143	0.615829	2.84479e-07	2.84488e-07	1	0	0	1	1	0
AACTATATATT	11	54	11	2649.64	5237693	149.09	93081770	594	4.90909	0.00415151	0.0203801	0.580135	0.000224181	0.00638149	0.362197	4.28016e-08	4.28029e-08	1	0	0	1	0	0
AACTATC	1	4	7	2649.64	5237693	149.09	93081770	28	4	0.00037741	0.00150964	0.042973	1.05675e-05	0.000300811	0.187806	2.01758e-09	2.01765e-09	1	0	0	1	0	0
AACTATCAGCTACACACAAGTAC	66	269	23	2649.64	5237693	149.09	93081770	6187	4.07576	0.024909	0.101523	2.88993	0.00233503	0.0664684	0.628764	4.45813e-07	4.45828e-07	1	0	0	1	1	0
AACTATCATCATTACCATTGTCAC	8	34	24	2649.64	5237693	149.09	93081770	816	4.25	0.00301928	0.0128319	0.36527	0.000307966	0.00876649	0.684151	5.87981e-08	5.88e-08	1	0	0	1	1	0
AACTATCCATCCATCCATCC	10	47	20	2649.64	5237693	149.09	93081770	940	4.7	0.0037741	0.0177383	0.504932	0.000354765	0.0100986	0.630492	6.77331e-08	6.77352e-08	1	0	0	1	1	0
AACTATCCATCTATCCATCC	5	24	20	2649.64	5237693	149.09	93081770	480	4.8	0.00188705	0.00905783	0.257838	0.000181157	0.00515676	0.643906	3.45871e-08	3.45882e-08	1	0	0	1	1	0
AACTATCCATCTATCTATCC	1	6	20	2649.64	5237693	149.09	93081770	120	6	0.00037741	0.00226446	0.0644595	4.52892e-05	0.00128919	0.804883	8.64678e-09	8.64705e-09	1	0	0	1	1	0
AACTATG	12	59	7	2649.64	5237693	149.09	93081770	413	4.91667	0.00452892	0.0222672	0.633851	0.00015587	0.00443696	0.230845	2.97593e-08	2.97603e-08	1	0	0	1	0	0
AACTATGCTAGTATAG	10	42	16	2649.64	5237693	149.09	93081770	672	4.2	0.0037741	0.0158512	0.451216	0.000253619	0.00721946	0.450734	4.8422e-08	4.84235e-08	1	0	0	1	0	0
AACTATGT	42	180	8	2649.64	5237693	149.09	93081770	1440	4.28571	0.0158512	0.0679338	1.93378	0.00054347	0.0154703	0.229967	1.03761e-07	1.03765e-07	1	0	0	1	0	0
AACTATT	6	25	7	2649.64	5237693	149.09	93081770	175	4.16667	0.00226446	0.00943524	0.268581	6.60467e-05	0.00188007	0.195631	1.26099e-08	1.26103e-08	1	0	0	1	0	0
AACTC	26	137	5	2649.64	5237693	149.09	93081770	685	5.26923	0.00981265	0.0517051	1.47182	0.000258526	0.00735912	0.176713	4.93587e-08	4.93603e-08	1	0	0	1	0	0
AACTCAATAT	12	54	10	2649.64	5237693	149.09	93081770	540	4.5	0.00452892	0.0203801	0.580135	0.000203801	0.00580135	0.301831	3.89105e-08	3.89117e-08	1	0	0	1	0	0
AACTCACAC	34	151	9	2649.64	5237693	149.09	93081770	1359	4.44118	0.0128319	0.0569889	1.62223	0.0005129	0.0146001	0.268097	9.79248e-08	9.79279e-08	1	0	0	1	0	0
AACTCACACCGTCAC	109	446	15	2649.64	5237693	149.09	93081770	6690	4.09174	0.0411377	0.168325	4.79149	0.00252487	0.0718723	0.411672	4.82058e-07	4.82073e-07	1	0	0	1	0	0
AACTCACAGACGTGACAG	13	59	18	2649.64	5237693	149.09	93081770	1062	4.53846	0.00490633	0.0222672	0.633851	0.000400809	0.0114093	0.54794	7.6524e-08	7.65264e-08	1	0	0	1	1	0
AACTCACCATAT	10	45	12	2649.64	5237693	149.09	93081770	540	4.5	0.0037741	0.0169834	0.483446	0.000203801	0.00580135	0.362197	3.89105e-08	3.89117e-08	1	0	0	1	0	0
AACTCACTTCAGCAGCAC	2	9	18	2649.64	5237693	149.09	93081770	162	4.5	0.00075482	0.00339669	0.0966892	6.11404e-05	0.00174041	0.543296	1.16732e-08	1.16735e-08	1	0	0	1	1	0
AACTCAGCACACACAC	39	173	16	2649.64	5237693	149.09	93081770	2768	4.4359	0.014719	0.0652919	1.85858	0.00104467	0.0297373	0.47605	1.99452e-07	1.99459e-07	1	0	0	1	0	0
AACTCAGCTGG	17	70	11	2649.64	5237693	149.09	93081770	770	4.11765	0.00641597	0.0264187	0.752027	0.000290606	0.0082723	0.303804	5.54835e-08	5.54853e-08	1	0	0	1	0	0
AACTCAGTCCCATATGGTCT	33	140	20	2649.64	5237693	149.09	93081770	2800	4.24242	0.0124545	0.0528374	1.50405	0.00105675	0.0300811	0.569109	2.01758e-07	2.01765e-07	1	0	0	1	1	0
AACTCATATATCTGTCCACGC	29	125	21	2649.64	5237693	149.09	93081770	2625	4.31034	0.0109449	0.0471762	1.34291	0.000990701	0.028201	0.607132	1.89148e-07	1.89154e-07	1	0	0	1	1	0
AACTCATATGCTGACACGTAC	3	12	21	2649.64	5237693	149.09	93081770	252	4	0.00113223	0.00452892	0.128919	9.51073e-05	0.0027073	0.563418	1.81582e-08	1.81588e-08	1	0	0	1	1	0
AACTCATTCTACTCAATTCC	43	189	20	2649.64	5237693	149.09	93081770	3780	4.39535	0.0162286	0.0713304	2.03047	0.00142661	0.0406095	0.589624	2.72374e-07	2.72382e-07	1	0	0	1	1	0
AACTCC	4	16	6	2649.64	5237693	149.09	93081770	96	4	0.00150964	0.00603856	0.171892	3.62313e-05	0.00103135	0.160977	6.91742e-09	6.91764e-09	1	0	0	1	0	0
AACTCCATGCACGCCGCTGT	1	4	20	2649.64	5237693	149.09	93081770	80	4	0.00037741	0.00150964	0.042973	3.01928e-05	0.000859459	0.536589	5.76452e-09	5.7647e-09	1	0	0	1	1	0
AACTCCATGCCATGCCACTATT	16	66	22	2649.64	5237693	149.09	93081770	1452	4.125	0.00603856	0.024909	0.709054	0.000547999	0.0155992	0.608693	1.04626e-07	1.04629e-07	1	0	0	1	1	0
AACTCCTTCAAGATTAGAGAG	24	107	21	2649.64	5237693	149.09	93081770	2247	4.45833	0.00905783	0.0403828	1.14953	0.00084804	0.0241401	0.627976	1.61911e-07	1.61916e-07	1	0	0	1	1	0
AACTCGATACATTCTAAGC	50	282	19	2649.64	5237693	149.09	93081770	5358	5.64	0.0188705	0.10643	3.02959	0.00202216	0.0575623	0.71876	3.86079e-07	3.86091e-07	1	0	0	1	1	0
AACTCTCAGCAGCACACCATT	2	8	21	2649.64	5237693	149.09	93081770	168	4	0.00075482	0.00301928	0.0859459	6.34048e-05	0.00180486	0.563418	1.21055e-08	1.21059e-08	1	0	0	1	1	0
AACTCTGG	3	12	8	2649.64	5237693	149.09	93081770	96	4	0.00113223	0.00452892	0.128919	3.62313e-05	0.00103135	0.214635	6.91742e-09	6.91764e-09	1	0	0	1	0	0
AACTG	361	2347	5	2649.64	5237693	149.09	93081770	11735	6.50139	0.136245	0.885781	25.2144	0.0044289	0.126072	0.218036	8.45583e-07	8.4561e-07	1	0	0	1	0	0
AACTGAAGTGACACACACGAC	26	104	21	2649.64	5237693	149.09	93081770	2184	4	0.00981265	0.0392506	1.1173	0.000824263	0.0234632	0.563418	1.57371e-07	1.57376e-07	1	0	0	1	1	0
AACTGAAGTTGGGTACAGG	20	103	19	2649.64	5237693	149.09	93081770	1957	5.15	0.0075482	0.0388732	1.10655	0.000738591	0.0210245	0.656315	1.41015e-07	1.41019e-07	1	0	0	1	1	0
AACTGAC	5	20	7	2649.64	5237693	149.09	93081770	140	4	0.00188705	0.0075482	0.214865	5.28374e-05	0.00150405	0.187806	1.00879e-08	1.00882e-08	1	0	0	1	0	0
AACTGACACAATACGTACAG	5	20	20	2649.64	5237693	149.09	93081770	400	4	0.00188705	0.0075482	0.214865	0.000150964	0.0042973	0.536589	2.88226e-08	2.88235e-08	1	0	0	1	1	0
AACTGACACACAGGACTACAG	11	50	21	2649.64	5237693	149.09	93081770	1050	4.54545	0.00415151	0.0188705	0.537162	0.00039628	0.0112804	0.640248	7.56593e-08	7.56617e-08	1	0	0	1	1	0
AACTGACCGTCACAGCACCCCTAC	2	8	24	2649.64	5237693	149.09	93081770	192	4	0.00075482	0.00301928	0.0859459	7.24627e-05	0.0020627	0.643906	1.38348e-08	1.38353e-08	1	0	0	1	1	0
AACTGACGATCACACGC	17	76	17	2649.64	5237693	149.09	93081770	1292	4.47059	0.00641597	0.0286831	0.816486	0.000487613	0.0138803	0.509759	9.3097e-08	9.30999e-08	1	0	0	1	1	0
AACTGACGTAAGTCTATAGCACAT	23	99	24	2649.64	5237693	149.09	93081770	2376	4.30435	0.00868042	0.0373636	1.06358	0.000896726	0.0255259	0.692899	1.71206e-07	1.71212e-07	1	0	0	1	1	0
AACTGACTG	5	20	9	2649.64	5237693	149.09	93081770	180	4	0.00188705	0.0075482	0.214865	6.79338e-05	0.00193378	0.241465	1.29702e-08	1.29706e-08	1	0	0	1	0	0
AACTGAGACCGAC	9	56	13	2649.64	5237693	149.09	93081770	728	6.22222	0.00339669	0.0211349	0.601622	0.000274754	0.00782108	0.542551	5.24571e-08	5.24588e-08	1	0	0	1	1	0
AACTGAGAGATGCAGTTACCT	20	86	21	2649.64	5237693	149.09	93081770	1806	4.3	0.0075482	0.0324572	0.923919	0.000681602	0.0194023	0.605674	1.30134e-07	1.30138e-07	1	0	0	1	1	0
AACTGAGAGTAAGAG	18	85	15	2649.64	5237693	149.09	93081770	1275	4.72222	0.00679338	0.0320798	0.913176	0.000481197	0.0136976	0.475105	9.1872e-08	9.18749e-08	1	0	0	1	0	0
AACTGAGATATACTG	22	148	15	2649.64	5237693	149.09	93081770	2220	6.72727	0.00830301	0.0558566	1.59	0.00083785	0.02385	0.676833	1.59965e-07	1.5997e-07	1	0	0	1	1	0
AACTGAGGAG	18	72	10	2649.64	5237693	149.09	93081770	720	4	0.00679338	0.0271735	0.773513	0.000271735	0.00773513	0.268294	5.18807e-08	5.18823e-08	1	0	0	1	0	0
AACTGAGT	5	37	8	2649.64	5237693	149.09	93081770	296	7.4	0.00188705	0.0139642	0.3975	0.000111713	0.00318	0.397076	2.13287e-08	2.13294e-08	1	0	0	1	0	0
AACTGAGTGGTGCAGTGTG	105	422	19	2649.64	5237693	149.09	93081770	8018	4.01905	0.039628	0.159267	4.53365	0.00302607	0.0861393	0.512187	5.77749e-07	5.77767e-07	1	0	0	1	1	0
AACTGATGGGTCCT	16	71	14	2649.64	5237693	149.09	93081770	994	4.4375	0.00603856	0.0267961	0.76277	0.000375145	0.0106788	0.416695	7.16241e-08	7.16264e-08	1	0	0	1	0	0
AACTGATGGTAAT	12	51	13	2649.64	5237693	149.09	93081770	663	4.25	0.00452892	0.0192479	0.547905	0.000250223	0.00712277	0.370582	4.77735e-08	4.7775e-08	1	0	0	1	0	0
AACTGATTCTACTAT	10	51	15	2649.64	5237693	149.09	93081770	765	5.1	0.0037741	0.0192479	0.547905	0.000288718	0.00821858	0.513113	5.51232e-08	5.5125e-08	1	0	0	1	1	0
AACTGATTGACTGGCTGACT	12	52	20	2649.64	5237693	149.09	93081770	1040	4.33333	0.00452892	0.0196253	0.558649	0.000392506	0.011173	0.581304	7.49387e-08	7.49411e-08	1	0	0	1	1	0
AACTGCACAC	13	58	10	2649.64	5237693	149.09	93081770	580	4.46154	0.00490633	0.0218898	0.623108	0.000218898	0.00623108	0.299251	4.17928e-08	4.17941e-08	1	0	0	1	0	0
AACTGCACGTACCGTGCGT	5	21	19	2649.64	5237693	149.09	93081770	399	4.2	0.00188705	0.0079256	0.225608	0.000150586	0.00428655	0.535247	2.87505e-08	2.87514e-08	1	0	0	1	1	0
AACTGCAGGCACTGGTAGG	1	7	19	2649.64	5237693	149.09	93081770	133	7	0.00037741	0.00264187	0.0752027	5.01955e-05	0.00142885	0.892079	9.58351e-09	9.58382e-09	1	0	0	1	1	0
AACTGCAGTCTGTAGTGAT	67	367	19	2649.64	5237693	149.09	93081770	6973	5.47761	0.0252865	0.138509	3.94277	0.00263168	0.0749126	0.698066	5.0245e-07	5.02466e-07	1	0	0	1	1	0
AACTGCAGTGTATACAGTATAT	29	136	22	2649.64	5237693	149.09	93081770	2992	4.68966	0.0109449	0.0513277	1.46108	0.00112921	0.0321438	0.692014	2.15593e-07	2.156e-07	1	0	0	1	1	0
AACTGCATACAATGAATGTACT	44	182	22	2649.64	5237693	149.09	93081770	4004	4.13636	0.016606	0.0686886	1.95527	0.00151115	0.0430159	0.61037	2.88514e-07	2.88523e-07	1	0	0	1	1	0
AACTGCATACAT	9	36	12	2649.64	5237693	149.09	93081770	432	4	0.00339669	0.0135868	0.386757	0.000163041	0.00464108	0.321953	3.11284e-08	3.11294e-08	1	0	0	1	0	0
AACTGCCACAGTTGGAC	11	51	17	2649.64	5237693	149.09	93081770	867	4.63636	0.00415151	0.0192479	0.547905	0.000327214	0.00931439	0.528662	6.2473e-08	6.2475e-08	1	0	0	1	1	0
AACTGCCACATTCAGCTGCACT	27	125	22	2649.64	5237693	149.09	93081770	2750	4.62963	0.0101901	0.0471762	1.34291	0.00103788	0.0295439	0.683157	1.98155e-07	1.98162e-07	1	0	0	1	1	0
AACTGCCACGAAGTG	17	76	15	2649.64	5237693	149.09	93081770	1140	4.47059	0.00641597	0.0286831	0.816486	0.000430247	0.0122473	0.449788	8.21444e-08	8.2147e-08	1	0	0	1	0	0
AACTGCCTGACACCTATTCT	6	27	20	2649.64	5237693	149.09	93081770	540	4.5	0.00226446	0.0101901	0.290068	0.000203801	0.00580135	0.603662	3.89105e-08	3.89117e-08	1	0	0	1	1	0
AACTGCCTGCC	4	16	11	2649.64	5237693	149.09	93081770	176	4	0.00150964	0.00603856	0.171892	6.64241e-05	0.00189081	0.295124	1.26819e-08	1.26823e-08	1	0	0	1	0	0
AACTGCTG	12	49	8	2649.64	5237693	149.09	93081770	392	4.08333	0.00452892	0.0184931	0.526419	0.000147945	0.00421135	0.219107	2.82461e-08	2.8247e-08	1	0	0	1	0	0
AACTGCTGTAGCC	40	178	13	2649.64	5237693	149.09	93081770	2314	4.45	0.0150964	0.0671789	1.9123	0.000873326	0.0248599	0.388021	1.66739e-07	1.66744e-07	1	0	0	1	0	0
AACTGG	22	88	6	2649.64	5237693	149.09	93081770	528	4	0.00830301	0.0332121	0.945405	0.000199272	0.00567243	0.160977	3.80458e-08	3.8047e-08	1	0	0	1	0	0
AACTGGACGTGCGGTACAG	8	36	19	2649.64	5237693	149.09	93081770	684	4.5	0.00301928	0.0135868	0.386757	0.000258148	0.00734838	0.573479	4.92866e-08	4.92882e-08	1	0	0	1	1	0
AACTGGACT	9	36	9	2649.64	5237693	149.09	93081770	324	4	0.00339669	0.0135868	0.386757	0.000122281	0.00348081	0.241465	2.33463e-08	2.3347e-08	1	0	0	1	0	0
AACTGGACTGACAGTACGTGGTC	10	40	23	2649.64	5237693	149.09	93081770	920	4	0.0037741	0.0150964	0.42973	0.000347217	0.00988378	0.617077	6.6292e-08	6.62941e-08	1	0	0	1	1	0
AACTGGACTGACAGTATGTGGTC	14	56	23	2649.64	5237693	149.09	93081770	1288	4	0.00528374	0.0211349	0.601622	0.000486104	0.0138373	0.617077	9.28088e-08	9.28117e-08	1	0	0	1	1	0
AACTGGAGATATACAG	26	122	16	2649.64	5237693	149.09	93081770	1952	4.69231	0.00981265	0.046044	1.31068	0.000736704	0.0209708	0.503568	1.40654e-07	1.40659e-07	1	0	0	1	1	0
AACTGGC	1	14	7	2649.64	5237693	149.09	93081770	98	14	0.00037741	0.00528374	0.150405	3.69862e-05	0.00105284	0.657321	7.06154e-09	7.06176e-09	1	0	0	1	1	0
AACTGGCAATGAAGGG	11	52	16	2649.64	5237693	149.09	93081770	832	4.72727	0.00415151	0.0196253	0.558649	0.000314005	0.00893838	0.50732	5.9951e-08	5.99529e-08	1	0	0	1	1	0
AACTGGCCGCAGGATAAGC	4	21	19	2649.64	5237693	149.09	93081770	399	5.25	0.00150964	0.0079256	0.225608	0.000150586	0.00428655	0.669059	2.87505e-08	2.87514e-08	1	0	0	1	1	0
AACTGGCGCTCCAGTCAC	25	104	18	2649.64	5237693	149.09	93081770	1872	4.16	0.00943524	0.0392506	1.1173	0.000706511	0.0201113	0.502247	1.3489e-07	1.34894e-07	1	0	0	1	1	0
AACTGGGCTGT	74	297	11	2649.64	5237693	149.09	93081770	3267	4.01351	0.0279283	0.112091	3.19074	0.001233	0.0350982	0.296121	2.35409e-07	2.35416e-07	1	0	0	1	0	0
AACTGGGGT	13	75	9	2649.64	5237693	149.09	93081770	675	5.76923	0.00490633	0.0283057	0.805743	0.000254752	0.00725169	0.348267	4.86381e-08	4.86397e-08	1	0	0	1	0	0
AACTGGGT	14	61	8	2649.64	5237693	149.09	93081770	488	4.35714	0.00528374	0.023022	0.655338	0.000184176	0.0052427	0.233799	3.51636e-08	3.51647e-08	1	0	0	1	0	0
AACTGGTACAAGT	28	124	13	2649.64	5237693	149.09	93081770	1612	4.42857	0.0105675	0.0467988	1.33216	0.000608385	0.0173181	0.386152	1.16155e-07	1.16159e-07	1	0	0	1	0	0
AACTGGTCAC	23	119	10	2649.64	5237693	149.09	93081770	1190	5.17391	0.00868042	0.0449118	1.27845	0.000449118	0.0127845	0.347033	8.57472e-08	8.57499e-08	1	0	0	1	0	0
AACTGGTGGTACCATTATGATC	14	63	22	2649.64	5237693	149.09	93081770	1386	4.5	0.00528374	0.0237768	0.676824	0.00052309	0.0148901	0.664028	9.98703e-08	9.98735e-08	1	0	0	1	1	0
AACTGT	115	514	6	2649.64	5237693	149.09	93081770	3084	4.46957	0.0434021	0.193989	5.52203	0.00116393	0.0331322	0.179874	2.22222e-07	2.22229e-07	1	0	0	1	0	0
AACTGTAC	46	184	8	2649.64	5237693	149.09	93081770	1472	4	0.0173608	0.0694434	1.97676	0.000555547	0.0158141	0.214635	1.06067e-07	1.06071e-07	1	0	0	1	0	0
AACTGTACAACTGTAT	31	137	16	2649.64	5237693	149.09	93081770	2192	4.41935	0.0116997	0.0517051	1.47182	0.000827282	0.0235492	0.474275	1.57948e-07	1.57953e-07	1	0	0	1	0	0
AACTGTACAATATATC	21	86	16	2649.64	5237693	149.09	93081770	1376	4.09524	0.0079256	0.0324572	0.923919	0.000519316	0.0147827	0.439492	9.91497e-08	9.91529e-08	1	0	0	1	0	0
AACTGTACAATGCACAGTACC	80	387	21	2649.64	5237693	149.09	93081770	8127	4.8375	0.0301928	0.146058	4.15763	0.00306721	0.0873103	0.681384	5.85603e-07	5.85622e-07	1	0	0	1	1	0
AACTGTACAATGCACAGTGCC	20	100	21	2649.64	5237693	149.09	93081770	2100	5	0.0075482	0.037741	1.07432	0.00079256	0.0225608	0.704273	1.51319e-07	1.51323e-07	1	0	0	1	1	0
AACTGTACAC	44	216	10	2649.64	5237693	149.09	93081770	2160	4.90909	0.016606	0.0815205	2.32054	0.000815205	0.0232054	0.32927	1.55642e-07	1.55647e-07	1	0	0	1	0	0
AACTGTACACTAT	56	450	13	2649.64	5237693	149.09	93081770	5850	8.03571	0.0211349	0.169834	4.83446	0.00220785	0.062848	0.700679	4.2153e-07	4.21544e-07	1	0	0	1	1	0
AACTGTACAGCACAC	30	136	15	2649.64	5237693	149.09	93081770	2040	4.53333	0.0113223	0.0513277	1.46108	0.000769916	0.0219162	0.4561	1.46995e-07	1.47e-07	1	0	0	1	0	0
AACTGTACAGTGCGCACTGAC	12	55	21	2649.64	5237693	149.09	93081770	1155	4.58333	0.00452892	0.0207575	0.590878	0.000435908	0.0124084	0.645583	8.32252e-08	8.32279e-08	1	0	0	1	1	0
AACTGTACAGTGCGCACTGAT	162	865	21	2649.64	5237693	149.09	93081770	18165	5.33951	0.0611404	0.326459	9.2929	0.00685565	0.195151	0.752094	1.30891e-06	1.30895e-06	1	0	0	1	1	0
AACTGTACATAATTGCTAC	13	59	19	2649.64	5237693	149.09	93081770	1121	4.53846	0.00490633	0.0222672	0.633851	0.000423076	0.0120432	0.578381	8.07753e-08	8.07779e-08	1	0	0	1	1	0
AACTGTACC	19	98	9	2649.64	5237693	149.09	93081770	882	5.15789	0.00717079	0.0369862	1.05284	0.000332875	0.00947554	0.311363	6.35538e-08	6.35558e-08	1	0	0	1	0	0
AACTGTACCAC	6	24	11	2649.64	5237693	149.09	93081770	264	4	0.00226446	0.00905783	0.257838	9.96362e-05	0.00283622	0.295124	1.90229e-08	1.90235e-08	1	0	0	1	0	0
AACTGTACG	18	73	9	2649.64	5237693	149.09	93081770	657	4.05556	0.00679338	0.0275509	0.784257	0.000247958	0.00705831	0.244819	4.73411e-08	4.73426e-08	1	0	0	1	0	0
AACTGTACGGTATCACG	14	57	17	2649.64	5237693	149.09	93081770	969	4.07143	0.00528374	0.0215124	0.612365	0.00036571	0.0104102	0.464245	6.98227e-08	6.98249e-08	1	0	0	1	0	0
AACTGTACTG	128	665	10	2649.64	5237693	149.09	93081770	6650	5.19531	0.0483084	0.250977	7.14426	0.00250977	0.0714426	0.348468	4.79176e-07	4.79191e-07	1	0	0	1	0	0
AACTGTACTGCCACACGTCTG	27	110	21	2649.64	5237693	149.09	93081770	2310	4.07407	0.0101901	0.0415151	1.18176	0.000871817	0.0248169	0.573852	1.6645e-07	1.66456e-07	1	0	0	1	1	0
AACTGTAGT	9	57	9	2649.64	5237693	149.09	93081770	513	6.33333	0.00339669	0.0215124	0.612365	0.000193611	0.00551128	0.382319	3.6965e-08	3.69661e-08	1	0	0	1	0	0
AACTGTAGTCCATTACGCT	39	190	19	2649.64	5237693	149.09	93081770	3610	4.87179	0.014719	0.0717079	2.04122	0.00136245	0.0387831	0.620861	2.60124e-07	2.60132e-07	1	0	0	1	1	0
AACTGTAGTGGCCAGT	14	64	16	2649.64	5237693	149.09	93081770	1024	4.57143	0.00528374	0.0241542	0.687568	0.000386468	0.0110011	0.490595	7.37858e-08	7.37882e-08	1	0	0	1	0	0
AACTGTATACAGCTTG	11	59	16	2649.64	5237693	149.09	93081770	944	5.36364	0.00415151	0.0222672	0.633851	0.000356275	0.0101416	0.575613	6.80213e-08	6.80235e-08	1	0	0	1	1	0
AACTGTATGGGGTGTACGG	84	337	19	2649.64	5237693	149.09	93081770	6403	4.0119	0.0317024	0.127187	3.62047	0.00241655	0.068789	0.511276	4.61378e-07	4.61392e-07	1	0	0	1	1	0
AACTGTC	20	86	7	2649.64	5237693	149.09	93081770	602	4.3	0.0075482	0.0324572	0.923919	0.000227201	0.00646743	0.201891	4.3378e-08	4.33794e-08	1	0	0	1	0	0
AACTGTCACAT	15	68	11	2649.64	5237693	149.09	93081770	748	4.53333	0.00566115	0.0256639	0.73054	0.000282303	0.00803595	0.334474	5.38983e-08	5.39e-08	1	0	0	1	0	0
AACTGTCC	63	428	8	2649.64	5237693	149.09	93081770	3424	6.79365	0.0237768	0.161531	4.59811	0.00129225	0.0367849	0.36454	2.46721e-07	2.46729e-07	1	0	0	1	0	0
AACTGTCCACTCCC	19	85	14	2649.64	5237693	149.09	93081770	1190	4.47368	0.00717079	0.0320798	0.913176	0.000449118	0.0127845	0.420092	8.57472e-08	8.57499e-08	1	0	0	1	0	0
AACTGTCCCACGTGTATCAT	6	27	20	2649.64	5237693	149.09	93081770	540	4.5	0.00226446	0.0101901	0.290068	0.000203801	0.00580135	0.603662	3.89105e-08	3.89117e-08	1	0	0	1	1	0
AACTGTCGGTGCTG	22	93	14	2649.64	5237693	149.09	93081770	1302	4.22727	0.00830301	0.0350991	0.999122	0.000491388	0.0139877	0.396954	9.38175e-08	9.38205e-08	1	0	0	1	0	0
AACTGTGACACACTGTGTGT	139	610	20	2649.64	5237693	149.09	93081770	12200	4.38849	0.05246	0.23022	6.55338	0.0046044	0.131068	0.588703	8.79089e-07	8.79117e-07	1	0	0	1	1	0
AACTGTGCACATGCACAC	5	20	18	2649.64	5237693	149.09	93081770	360	4	0.00188705	0.0075482	0.214865	0.000135868	0.00386757	0.48293	2.59403e-08	2.59412e-08	1	0	0	1	0	0
AACTGTGCAGCACTGTGCAG	26	119	20	2649.64	5237693	149.09	93081770	2380	4.57692	0.00981265	0.0449118	1.27845	0.000898235	0.0255689	0.613981	1.71494e-07	1.715e-07	1	0	0	1	1	0
AACTGTGCCGAAGTTAAGGTACCT	43	188	24	2649.64	5237693	149.09	93081770	4512	4.37209	0.0162286	0.070953	2.01973	0.00170287	0.0484735	0.703805	3.25119e-07	3.25129e-07	1	0	0	1	1	0
AACTGTGGATACAATATATCATC	25	102	23	2649.64	5237693	149.09	93081770	2346	4.08	0.00943524	0.0384958	1.09581	0.000885403	0.0252036	0.629418	1.69045e-07	1.6905e-07	1	0	0	1	1	0
AACTGTGGTACAGGT	43	173	15	2649.64	5237693	149.09	93081770	2595	4.02326	0.0162286	0.0652919	1.85858	0.000979378	0.0278787	0.404781	1.86987e-07	1.86993e-07	1	0	0	1	0	0
AACTGTGTAATGTGAATATGT	76	312	21	2649.64	5237693	149.09	93081770	6552	4.10526	0.0286831	0.117752	3.35189	0.00247279	0.0703897	0.578245	4.72114e-07	4.72129e-07	1	0	0	1	1	0
AACTGTGTAATGTGAGTATGT	8	32	21	2649.64	5237693	149.09	93081770	672	4	0.00301928	0.0120771	0.343784	0.000253619	0.00721946	0.563418	4.8422e-08	4.84235e-08	1	0	0	1	1	0
AACTGTGTATAAG	18	101	13	2649.64	5237693	149.09	93081770	1313	5.61111	0.00679338	0.0381184	1.08507	0.000495539	0.0141059	0.489265	9.46102e-08	9.46132e-08	1	0	0	1	0	0
AACTGTGTATTGTAC	14	56	15	2649.64	5237693	149.09	93081770	840	4	0.00528374	0.0211349	0.601622	0.000317024	0.00902432	0.402441	6.05274e-08	6.05294e-08	1	0	0	1	0	0
AACTGTGTGAAGTGGCCAGT	66	280	20	2649.64	5237693	149.09	93081770	5600	4.24242	0.024909	0.105675	3.00811	0.00211349	0.0601622	0.569109	4.03516e-07	4.03529e-07	1	0	0	1	1	0
AACTGTGTGCTGTGATGCTACT	29	118	22	2649.64	5237693	149.09	93081770	2596	4.06897	0.0109449	0.0445344	1.2677	0.000979756	0.0278895	0.600424	1.87059e-07	1.87065e-07	1	0	0	1	1	0
AACTT	59	420	5	2649.64	5237693	149.09	93081770	2100	7.11864	0.0222672	0.158512	4.51216	0.00079256	0.0225608	0.238736	1.51319e-07	1.51323e-07	1	0	0	1	0	0
AACTTAATGTGCAGTATACAGG	78	345	22	2649.64	5237693	149.09	93081770	7590	4.42308	0.029438	0.130206	3.70642	0.00286454	0.0815412	0.652678	5.46909e-07	5.46926e-07	1	0	0	1	1	0
AACTTACATATCCTCACCACT	2	9	21	2649.64	5237693	149.09	93081770	189	4.5	0.00075482	0.00339669	0.0966892	7.13304e-05	0.00203047	0.633845	1.36187e-08	1.36191e-08	1	0	0	1	1	0
AACTTACCGTAC	18	85	12	2649.64	5237693	149.09	93081770	1020	4.72222	0.00679338	0.0320798	0.913176	0.000384958	0.0109581	0.380084	7.34976e-08	7.34999e-08	1	0	0	1	0	0
AACTTACCGTAT	129	801	12	2649.64	5237693	149.09	93081770	9612	6.2093	0.0486859	0.302305	8.60534	0.00362766	0.103264	0.499776	6.92607e-07	6.92629e-07	1	0	0	1	0	0
AACTTACGTATGCTCACCACC	3	12	21	2649.64	5237693	149.09	93081770	252	4	0.00113223	0.00452892	0.128919	9.51073e-05	0.0027073	0.563418	1.81582e-08	1.81588e-08	1	0	0	1	1	0
AACTTACT	44	198	8	2649.64	5237693	149.09	93081770	1584	4.5	0.016606	0.0747271	2.12716	0.000597817	0.0170173	0.241465	1.14137e-07	1.14141e-07	1	0	0	1	0	0
AACTTACTT	69	286	9	2649.64	5237693	149.09	93081770	2574	4.14493	0.0260413	0.107939	3.07257	0.000971453	0.0276531	0.250214	1.85473e-07	1.85479e-07	1	0	0	1	0	0
AACTTATCTCTGGTGCT	21	103	17	2649.64	5237693	149.09	93081770	1751	4.90476	0.0079256	0.0388732	1.10655	0.000660844	0.0188114	0.559266	1.26171e-07	1.26175e-07	1	0	0	1	1	0
AACTTATGAGCATTAG	11	65	16	2649.64	5237693	149.09	93081770	1040	5.90909	0.00415151	0.0245316	0.698311	0.000392506	0.011173	0.63415	7.49387e-08	7.49411e-08	1	0	0	1	1	0
AACTTATGTCT	5	25	11	2649.64	5237693	149.09	93081770	275	5	0.00188705	0.00943524	0.268581	0.000103788	0.00295439	0.368905	1.98155e-08	1.98162e-08	1	0	0	1	0	0
AACTTATGTGTC	40	360	12	2649.64	5237693	149.09	93081770	4320	9	0.0150964	0.135868	3.86757	0.00163041	0.0464108	0.724395	3.11284e-07	3.11294e-07	1	0	0	1	1	0
AACTTCACAG	11	47	10	2649.64	5237693	149.09	93081770	470	4.27273	0.00415151	0.0177383	0.504932	0.000177383	0.00504932	0.286587	3.38665e-08	3.38676e-08	1	0	0	1	0	0
AACTTCACCATAT	13	62	13	2649.64	5237693	149.09	93081770	806	4.76923	0.00490633	0.0233994	0.666081	0.000304192	0.00865905	0.415856	5.80775e-08	5.80794e-08	1	0	0	1	0	0
AACTTCAGAGCGCCACAGTACTCAT	82	333	25	2649.64	5237693	149.09	93081770	8325	4.06098	0.0309476	0.125677	3.5775	0.00314194	0.0894375	0.68096	5.9987e-07	5.99889e-07	1	0	0	1	1	0
AACTTCTACTGCACT	48	326	15	2649.64	5237693	149.09	93081770	4890	6.79167	0.0181157	0.123036	3.5023	0.00184553	0.0525345	0.683312	3.52356e-07	3.52367e-07	1	0	0	1	1	0
AACTTCTAGGGTG	18	86	13	2649.64	5237693	149.09	93081770	1118	4.77778	0.00679338	0.0324572	0.923919	0.000421944	0.0120109	0.416601	8.05592e-08	8.05617e-08	1	0	0	1	0	0
AACTTGAGACGTAGCATCTT	28	122	20	2649.64	5237693	149.09	93081770	2440	4.35714	0.0105675	0.046044	1.31068	0.00092088	0.0262135	0.584498	1.75818e-07	1.75823e-07	1	0	0	1	1	0
AACTTGATACTGCCT	45	300	15	2649.64	5237693	149.09	93081770	4500	6.66667	0.0169834	0.113223	3.22297	0.00169834	0.0483446	0.670736	3.24254e-07	3.24264e-07	1	0	0	1	1	0
AACTTGATCCATGTGTGTGCATGT	1	4	24	2649.64	5237693	149.09	93081770	96	4	0.00037741	0.00150964	0.042973	3.62313e-05	0.00103135	0.643906	6.91742e-09	6.91764e-09	1	0	0	1	1	0
AACTTGATTGCT	11	51	12	2649.64	5237693	149.09	93081770	612	4.63636	0.00415151	0.0192479	0.547905	0.000230975	0.00657486	0.373173	4.40986e-08	4.41e-08	1	0	0	1	0	0
AACTTGC	15	76	7	2649.64	5237693	149.09	93081770	532	5.06667	0.00566115	0.0286831	0.816486	0.000200782	0.0057154	0.237888	3.83341e-08	3.83353e-08	1	0	0	1	0	0
AACTTGCATAGTGTC	12	82	15	2649.64	5237693	149.09	93081770	1230	6.83333	0.00452892	0.0309476	0.880946	0.000464214	0.0132142	0.687504	8.86295e-08	8.86323e-08	1	0	0	1	1	0
AACTTGCATATGCTCACCACT	118	519	21	2649.64	5237693	149.09	93081770	10899	4.39831	0.0445344	0.195876	5.57574	0.00411339	0.117091	0.619521	7.85344e-07	7.85369e-07	1	0	0	1	1	0
AACTTGCCAGAAGCACACAATTACT	8	33	25	2649.64	5237693	149.09	93081770	825	4.125	0.00301928	0.0124545	0.354527	0.000311363	0.00886317	0.691696	5.94466e-08	5.94485e-08	1	0	0	1	1	0
AACTTGCGTATGCTCACCACT	3	12	21	2649.64	5237693	149.09	93081770	252	4	0.00113223	0.00452892	0.128919	9.51073e-05	0.0027073	0.563418	1.81582e-08	1.81588e-08	1	0	0	1	1	0
AACTTGCTGTGTAGAGCT	18	73	18	2649.64	5237693	149.09	93081770	1314	4.05556	0.00679338	0.0275509	0.784257	0.000495916	0.0141166	0.489637	9.46822e-08	9.46852e-08	1	0	0	1	0	0
AACTTGGTCTCGCACACCGCCCAC	1	4	24	2649.64	5237693	149.09	93081770	96	4	0.00037741	0.00150964	0.042973	3.62313e-05	0.00103135	0.643906	6.91742e-09	6.91764e-09	1	0	0	1	1	0
AACTTGTAATTCTGCAGAC	37	203	19	2649.64	5237693	149.09	93081770	3857	5.48649	0.0139642	0.0766142	2.18088	0.00145567	0.0414367	0.699197	2.77922e-07	2.77931e-07	1	0	0	1	1	0
AACTTGTCTACTGAGAGGAGT	50	209	21	2649.64	5237693	149.09	93081770	4389	4.18	0.0188705	0.0788786	2.24534	0.00165645	0.0471521	0.588772	3.16256e-07	3.16266e-07	1	0	0	1	1	0
AACTTGTGTATATGT	3	12	15	2649.64	5237693	149.09	93081770	180	4	0.00113223	0.00452892	0.128919	6.79338e-05	0.00193378	0.402441	1.29702e-08	1.29706e-08	1	0	0	1	0	0
AAG	31769	384338	3	2649.64	5237693	149.09	93081770	1153014	12.0979	11.9899	145.053	4129.04	0.435159	12.3871	0.243435	8.30821e-05	8.30848e-05	1	1	1	0	0	0
AAGAAGAGACAGGCAGTCGG	110	500	20	2649.64	5237693	149.09	93081770	10000	4.54545	0.0415151	0.188705	5.37162	0.0037741	0.107432	0.60976	7.20565e-07	7.20588e-07	1	0	0	1	1	0
AAGAAGCAAGTG	1	4	12	2649.64	5237693	149.09	93081770	48	4	0.00037741	0.00150964	0.042973	1.81157e-05	0.000515676	0.321953	3.45871e-09	3.45882e-09	1	0	0	1	0	0
AAGAAGCAG	6	30	9	2649.64	5237693	149.09	93081770	270	5	0.00226446	0.0113223	0.322297	0.000101901	0.00290068	0.301831	1.94553e-08	1.94559e-08	1	0	0	1	0	0
AAGAAGCAGATG	3	12	12	2649.64	5237693	149.09	93081770	144	4	0.00113223	0.00452892	0.128919	5.4347e-05	0.00154703	0.321953	1.03761e-08	1.03765e-08	1	0	0	1	0	0
AAGAAGCAGATGATTGATACAGAT	20	83	24	2649.64	5237693	149.09	93081770	1992	4.15	0.0075482	0.031325	0.891689	0.0007518	0.0214005	0.668053	1.43537e-07	1.43541e-07	1	0	0	1	1	0
AAGAAGG	1	5	7	2649.64	5237693	149.09	93081770	35	5	0.00037741	0.00188705	0.0537162	1.32093e-05	0.000376013	0.234758	2.52198e-09	2.52206e-09	1	0	0	1	0	0
AAGAAGGAG	151	617	9	2649.64	5237693	149.09	93081770	5553	4.08609	0.0569889	0.232862	6.62858	0.00209576	0.0596572	0.246662	4.0013e-07	4.00142e-07	1	0	0	1	0	0
AAGAAGGGACCAGTATAAGC	17	79	20	2649.64	5237693	149.09	93081770	1580	4.64706	0.00641597	0.0298154	0.848716	0.000596307	0.0169743	0.62339	1.13849e-07	1.13853e-07	1	0	0	1	1	0
AAGAAGTAGAATTGTAGTAG	27	120	20	2649.64	5237693	149.09	93081770	2400	4.44444	0.0101901	0.0452892	1.28919	0.000905783	0.0257838	0.59621	1.72936e-07	1.72941e-07	1	0	0	1	1	0
AAGAAGTAGGAAGAGGAG	5	20	18	2649.64	5237693	149.09	93081770	360	4	0.00188705	0.0075482	0.214865	0.000135868	0.00386757	0.48293	2.59403e-08	2.59412e-08	1	0	0	1	0	0
AAGAAGTGCAATATGACT	24	110	18	2649.64	5237693	149.09	93081770	1980	4.58333	0.00905783	0.0415151	1.18176	0.000747271	0.0212716	0.553357	1.42672e-07	1.42676e-07	1	0	0	1	1	0
AAGAAT	47	195	6	2649.64	5237693	149.09	93081770	1170	4.14894	0.0177383	0.0735949	2.09493	0.000441569	0.0125696	0.16697	8.43061e-08	8.43088e-08	1	0	0	1	0	0
AAGAATAGAATATAATACTAT	18	89	21	2649.64	5237693	149.09	93081770	1869	4.94444	0.00679338	0.0335895	0.956149	0.000705379	0.0200791	0.696447	1.34674e-07	1.34678e-07	1	0	0	1	1	0
AAGAATATTGTCAC	22	114	14	2649.64	5237693	149.09	93081770	1596	5.18182	0.00830301	0.0430247	1.22473	0.000602346	0.0171462	0.486588	1.15002e-07	1.15006e-07	1	0	0	1	0	0
AAGAATCTATCACTTGTCGCAGTGG	83	363	25	2649.64	5237693	149.09	93081770	9075	4.37349	0.031325	0.137	3.8998	0.00342499	0.0974949	0.733365	6.53913e-07	6.53933e-07	1	0	0	1	1	0
AAGAATGTAC	7	35	10	2649.64	5237693	149.09	93081770	350	5	0.00264187	0.0132093	0.376013	0.000132093	0.00376013	0.335368	2.52198e-08	2.52206e-08	1	0	0	1	0	0
AAGAATT	7	28	7	2649.64	5237693	149.09	93081770	196	4	0.00264187	0.0105675	0.300811	7.39723e-05	0.00210568	0.187806	1.41231e-08	1.41235e-08	1	0	0	1	0	0
AAGAC	170	1445	5	2649.64	5237693	149.09	93081770	7225	8.5	0.0641597	0.545357	15.524	0.00272679	0.0776199	0.285063	5.20608e-07	5.20625e-07	1	0	0	1	0	0
AAGACACACCGT	16	71	12	2649.64	5237693	149.09	93081770	852	4.4375	0.00603856	0.0267961	0.76277	0.000321553	0.00915324	0.357167	6.13921e-08	6.13941e-08	1	0	0	1	0	0
AAGACACGACGGACCAC	48	219	17	2649.64	5237693	149.09	93081770	3723	4.5625	0.0181157	0.0826527	2.35277	0.0014051	0.0399971	0.520239	2.68266e-07	2.68275e-07	1	0	0	1	1	0
AAGACACGTCATGCT	21	84	15	2649.64	5237693	149.09	93081770	1260	4	0.0079256	0.0317024	0.902432	0.000475536	0.0135365	0.402441	9.07912e-08	9.07941e-08	1	0	0	1	0	0
AAGACACGTGTCTATTGTGTGTC	31	124	23	2649.64	5237693	149.09	93081770	2852	4	0.0116997	0.0467988	1.33216	0.00107637	0.0306397	0.617077	2.05505e-07	2.05512e-07	1	0	0	1	1	0
AAGACACTACGTACCATGGT	10	41	20	2649.64	5237693	149.09	93081770	820	4.1	0.0037741	0.0154738	0.440473	0.000309476	0.00880946	0.550003	5.90863e-08	5.90882e-08	1	0	0	1	1	0
AAGACAG	4	19	7	2649.64	5237693	149.09	93081770	133	4.75	0.00150964	0.00717079	0.204122	5.01955e-05	0.00142885	0.22302	9.58351e-09	9.58382e-09	1	0	0	1	0	0
AAGACAGGCGTAC	6	25	13	2649.64	5237693	149.09	93081770	325	4.16667	0.00226446	0.00943524	0.268581	0.000122658	0.00349155	0.363315	2.34184e-08	2.34191e-08	1	0	0	1	0	0
AAGACAGTGCAAT	7	50	13	2649.64	5237693	149.09	93081770	650	7.14286	0.00264187	0.0188705	0.537162	0.000245316	0.00698311	0.622826	4.68367e-08	4.68382e-08	1	0	0	1	1	0
AAGACATATATGTGCTGT	28	147	18	2649.64	5237693	149.09	93081770	2646	5.25	0.0105675	0.0554792	1.57926	0.000998626	0.0284266	0.633845	1.90661e-07	1.90668e-07	1	0	0	1	1	0
AAGACATCATATCCCAC	24	105	17	2649.64	5237693	149.09	93081770	1785	4.375	0.00905783	0.039628	1.12804	0.000673676	0.0191767	0.49886	1.28621e-07	1.28625e-07	1	0	0	1	0	0
AAGACATGACATG	12	62	13	2649.64	5237693	149.09	93081770	806	5.16667	0.00452892	0.0233994	0.666081	0.000304192	0.00865905	0.450511	5.80775e-08	5.80794e-08	1	0	0	1	0	0
AAGACGAGCGTGTCTATAT	7	28	19	2649.64	5237693	149.09	93081770	532	4	0.00264187	0.0105675	0.300811	0.000200782	0.0057154	0.509759	3.83341e-08	3.83353e-08	1	0	0	1	1	0
AAGACGC	2	14	7	2649.64	5237693	149.09	93081770	98	7	0.00075482	0.00528374	0.150405	3.69862e-05	0.00105284	0.328661	7.06154e-09	7.06176e-09	1	0	0	1	0	0
AAGACGCACCGGCCCCT	1	4	17	2649.64	5237693	149.09	93081770	68	4	0.00037741	0.00150964	0.042973	2.56639e-05	0.00073054	0.4561	4.89984e-09	4.9e-09	1	0	0	1	0	0
AAGACGCCCCTGACCAT	10	44	17	2649.64	5237693	149.09	93081770	748	4.4	0.0037741	0.016606	0.472703	0.000282303	0.00803595	0.50171	5.38983e-08	5.39e-08	1	0	0	1	1	0
AAGACGCTATCATCACACTG	35	161	20	2649.64	5237693	149.09	93081770	3220	4.6	0.0132093	0.060763	1.72966	0.00121526	0.0345932	0.617077	2.32022e-07	2.32029e-07	1	0	0	1	1	0
AAGACGGACGG	6	24	11	2649.64	5237693	149.09	93081770	264	4	0.00226446	0.00905783	0.257838	9.96362e-05	0.00283622	0.295124	1.90229e-08	1.90235e-08	1	0	0	1	0	0
AAGACTAC	17	86	8	2649.64	5237693	149.09	93081770	688	5.05882	0.00641597	0.0324572	0.923919	0.000259658	0.00739135	0.271451	4.95749e-08	4.95764e-08	1	0	0	1	0	0
AAGACTATATT	13	81	11	2649.64	5237693	149.09	93081770	891	6.23077	0.00490633	0.0305702	0.870203	0.000336272	0.00957223	0.459712	6.42023e-08	6.42044e-08	1	0	0	1	0	0
AAGACTG	4	16	7	2649.64	5237693	149.09	93081770	112	4	0.00150964	0.00603856	0.171892	4.22699e-05	0.00120324	0.187806	8.07033e-09	8.07058e-09	1	0	0	1	0	0
AAGACTGTCAATTC	14	59	14	2649.64	5237693	149.09	93081770	826	4.21429	0.00528374	0.0222672	0.633851	0.00031174	0.00887392	0.395734	5.95187e-08	5.95205e-08	1	0	0	1	0	0
AAGACTGTCTACGTGTGC	8	33	18	2649.64	5237693	149.09	93081770	594	4.125	0.00301928	0.0124545	0.354527	0.000224181	0.00638149	0.498021	4.28016e-08	4.28029e-08	1	0	0	1	0	0
AAGACTGTGGCAATGG	24	96	16	2649.64	5237693	149.09	93081770	1536	4	0.00905783	0.0362313	1.03135	0.000579701	0.0165016	0.429271	1.10679e-07	1.10682e-07	1	0	0	1	0	0
AAGACTT	14	56	7	2649.64	5237693	149.09	93081770	392	4	0.00528374	0.0211349	0.601622	0.000147945	0.00421135	0.187806	2.82461e-08	2.8247e-08	1	0	0	1	0	0
AAGAG	280	2827	5	2649.64	5237693	149.09	93081770	14135	10.0964	0.105675	1.06694	30.3711	0.00533469	0.151856	0.338602	1.01852e-06	1.01855e-06	1	0	0	1	0	0
AAGAGAAGAT	3	12	10	2649.64	5237693	149.09	93081770	120	4	0.00113223	0.00452892	0.128919	4.52892e-05	0.00128919	0.268294	8.64678e-09	8.64705e-09	1	0	0	1	0	0
AAGAGACAGGACGT	19	115	14	2649.64	5237693	149.09	93081770	1610	6.05263	0.00717079	0.0434021	1.23547	0.00060763	0.0172966	0.56836	1.16011e-07	1.16015e-07	1	0	0	1	1	0
AAGAGAGAGTGGGTAGCTTC	34	144	20	2649.64	5237693	149.09	93081770	2880	4.23529	0.0128319	0.054347	1.54703	0.00108694	0.0309405	0.568153	2.07523e-07	2.07529e-07	1	0	0	1	1	0
AAGAGAGGAGGGAGGAGG	6	26	18	2649.64	5237693	149.09	93081770	468	4.33333	0.00226446	0.00981265	0.279324	0.000176628	0.00502784	0.523174	3.37224e-08	3.37235e-08	1	0	0	1	1	0
AAGAGATATACAGCCAC	10	48	17	2649.64	5237693	149.09	93081770	816	4.8	0.0037741	0.0181157	0.515676	0.000307966	0.00876649	0.54732	5.87981e-08	5.88e-08	1	0	0	1	1	0
AAGAGCATTGTCAGACC	6	24	17	2649.64	5237693	149.09	93081770	408	4	0.00226446	0.00905783	0.257838	0.000153983	0.00438324	0.4561	2.9399e-08	2.94e-08	1	0	0	1	0	0
AAGAGCGTGTACAGACATTACTATT	36	161	25	2649.64	5237693	149.09	93081770	4025	4.47222	0.0135868	0.060763	1.72966	0.00151907	0.0432415	0.74992	2.90027e-07	2.90037e-07	1	0	0	1	1	0
AAGAGG	29	124	6	2649.64	5237693	149.09	93081770	744	4.27586	0.0109449	0.0467988	1.33216	0.000280793	0.00799297	0.172078	5.361e-08	5.36117e-08	1	0	0	1	0	0
AAGAGGAAGC	2	8	10	2649.64	5237693	149.09	93081770	80	4	0.00075482	0.00301928	0.0859459	3.01928e-05	0.000859459	0.268294	5.76452e-09	5.7647e-09	1	0	0	1	0	0
AAGAGGGTATAAT	3	15	13	2649.64	5237693	149.09	93081770	195	5	0.00113223	0.00566115	0.161149	7.35949e-05	0.00209493	0.435978	1.4051e-08	1.40515e-08	1	0	0	1	0	0
AAGAGGTGT	2	8	9	2649.64	5237693	149.09	93081770	72	4	0.00075482	0.00301928	0.0859459	2.71735e-05	0.000773513	0.241465	5.18807e-09	5.18823e-09	1	0	0	1	0	0
AAGAGTATGGTCACTAG	3	14	17	2649.64	5237693	149.09	93081770	238	4.66667	0.00113223	0.00528374	0.150405	8.98235e-05	0.00255689	0.532117	1.71494e-08	1.715e-08	1	0	0	1	1	0
AAGAGTGACACTGTGGC	7	30	17	2649.64	5237693	149.09	93081770	510	4.28571	0.00264187	0.0113223	0.322297	0.000192479	0.00547905	0.488679	3.67488e-08	3.675e-08	1	0	0	1	0	0
AAGAGTGACATATATGTGAGGGG	34	154	23	2649.64	5237693	149.09	93081770	3542	4.52941	0.0128319	0.0581211	1.65446	0.00133679	0.0380526	0.698749	2.55224e-07	2.55232e-07	1	0	0	1	1	0
AAGAT	7	35	5	2649.64	5237693	149.09	93081770	175	5	0.00264187	0.0132093	0.376013	6.60467e-05	0.00188007	0.167684	1.26099e-08	1.26103e-08	1	0	0	1	0	0
AAGATACACACCACAGTAC	186	952	19	2649.64	5237693	149.09	93081770	18088	5.11828	0.0701982	0.359294	10.2276	0.00682659	0.194324	0.652273	1.30336e-06	1.3034e-06	1	0	0	1	1	0
AAGATACACACCACAGTGC	71	379	19	2649.64	5237693	149.09	93081770	7201	5.33803	0.0267961	0.143038	4.07169	0.00271773	0.0773621	0.680277	5.18879e-07	5.18895e-07	1	0	0	1	1	0
AAGATACATATCAGACCAGTAC	12	66	22	2649.64	5237693	149.09	93081770	1452	5.5	0.00452892	0.024909	0.709054	0.000547999	0.0155992	0.81159	1.04626e-07	1.04629e-07	1	0	0	1	1	0
AAGATACCGTATATAGAC	18	89	18	2649.64	5237693	149.09	93081770	1602	4.94444	0.00679338	0.0335895	0.956149	0.00060461	0.0172107	0.596955	1.15434e-07	1.15438e-07	1	0	0	1	1	0
AAGATACGAT	1	6	10	2649.64	5237693	149.09	93081770	60	6	0.00037741	0.00226446	0.0644595	2.26446e-05	0.000644595	0.402441	4.32339e-09	4.32353e-09	1	0	0	1	0	0
AAGATACTGC	2	8	10	2649.64	5237693	149.09	93081770	80	4	0.00075482	0.00301928	0.0859459	3.01928e-05	0.000859459	0.268294	5.76452e-09	5.7647e-09	1	0	0	1	0	0
AAGATAGAT	1	4	9	2649.64	5237693	149.09	93081770	36	4	0.00037741	0.00150964	0.042973	1.35868e-05	0.000386757	0.241465	2.59403e-09	2.59412e-09	1	0	0	1	0	0
AAGATAGGATACTGTCAG	39	156	18	2649.64	5237693	149.09	93081770	2808	4	0.014719	0.0588759	1.67595	0.00105977	0.030167	0.48293	2.02335e-07	2.02341e-07	1	0	0	1	0	0
AAGATAT	6	30	7	2649.64	5237693	149.09	93081770	210	5	0.00226446	0.0113223	0.322297	7.9256e-05	0.00225608	0.234758	1.51319e-08	1.51323e-08	1	0	0	1	0	0
AAGATATATAGTGGTACTG	13	58	19	2649.64	5237693	149.09	93081770	1102	4.46154	0.00490633	0.0218898	0.623108	0.000415906	0.0118391	0.568578	7.94062e-08	7.94088e-08	1	0	0	1	1	0
AAGATATCTCATACTG	10	57	16	2649.64	5237693	149.09	93081770	912	5.7	0.0037741	0.0215124	0.612365	0.000344198	0.00979784	0.611711	6.57155e-08	6.57176e-08	1	0	0	1	1	0
AAGATATGCACAGAATACACT	11	53	21	2649.64	5237693	149.09	93081770	1113	4.81818	0.00415151	0.0200027	0.569392	0.000420057	0.0119572	0.678663	8.01989e-08	8.02014e-08	1	0	0	1	1	0
AAGATATGCACGTATGTGTGT	23	96	21	2649.64	5237693	149.09	93081770	2016	4.17391	0.00868042	0.0362313	1.03135	0.000760858	0.0216584	0.587915	1.45266e-07	1.4527e-07	1	0	0	1	1	0
AAGATATTGGGGACTAAGG	12	56	19	2649.64	5237693	149.09	93081770	1064	4.66667	0.00452892	0.0211349	0.601622	0.000401564	0.0114308	0.594719	7.66681e-08	7.66705e-08	1	0	0	1	1	0
AAGATC	1	6	6	2649.64	5237693	149.09	93081770	36	6	0.00037741	0.00226446	0.0644595	1.35868e-05	0.000386757	0.241465	2.59403e-09	2.59412e-09	1	0	0	1	0	0
AAGATCGCTCAGATGAGG	19	77	18	2649.64	5237693	149.09	93081770	1386	4.05263	0.00717079	0.0290606	0.82723	0.00052309	0.0148901	0.489284	9.98703e-08	9.98735e-08	1	0	0	1	0	0
AAGATG	58	335	6	2649.64	5237693	149.09	93081770	2010	5.77586	0.0218898	0.126432	3.59899	0.000758594	0.0215939	0.232445	1.44834e-07	1.44838e-07	1	0	0	1	0	0
AAGATGAC	13	58	8	2649.64	5237693	149.09	93081770	464	4.46154	0.00490633	0.0218898	0.623108	0.000175118	0.00498486	0.239401	3.34342e-08	3.34353e-08	1	0	0	1	0	0
AAGATGACACCACTTCTACCTAG	1	6	23	2649.64	5237693	149.09	93081770	138	6	0.00037741	0.00226446	0.0644595	5.20825e-05	0.00148257	0.925615	9.9438e-09	9.94411e-09	1	0	0	1	1	0
AAGATGACCTCTACC	130	610	15	2649.64	5237693	149.09	93081770	9150	4.69231	0.0490633	0.23022	6.55338	0.0034533	0.0983007	0.472095	6.59317e-07	6.59338e-07	1	0	0	1	0	0
AAGATGAT	2	8	8	2649.64	5237693	149.09	93081770	64	4	0.00075482	0.00301928	0.0859459	2.41542e-05	0.000687568	0.214635	4.61162e-09	4.61176e-09	1	0	0	1	0	0
AAGATGATGACGG	23	136	13	2649.64	5237693	149.09	93081770	1768	5.91304	0.00868042	0.0513277	1.46108	0.00066726	0.0189941	0.515592	1.27396e-07	1.274e-07	1	0	0	1	1	0
AAGATGCACAGCACCATATCATG	6	28	23	2649.64	5237693	149.09	93081770	644	4.66667	0.00226446	0.0105675	0.300811	0.000243052	0.00691865	0.719923	4.64044e-08	4.64058e-08	1	0	0	1	1	0
AAGATGCCTCGAAGTAATTGG	127	565	21	2649.64	5237693	149.09	93081770	11865	4.44882	0.047931	0.213237	6.06993	0.00447797	0.127469	0.626636	8.5495e-07	8.54977e-07	1	0	0	1	1	0
AAGATGCTACACATCGTGATGT	32	158	22	2649.64	5237693	149.09	93081770	3476	4.9375	0.0120771	0.0596307	1.69743	0.00131188	0.0373435	0.728587	2.50468e-07	2.50476e-07	1	0	0	1	1	0
AAGATGCTGC	8	35	10	2649.64	5237693	149.09	93081770	350	4.375	0.00301928	0.0132093	0.376013	0.000132093	0.00376013	0.293447	2.52198e-08	2.52206e-08	1	0	0	1	0	0
AAGATGTAC	6	39	9	2649.64	5237693	149.09	93081770	351	6.5	0.00226446	0.014719	0.418986	0.000132471	0.00377088	0.39238	2.52918e-08	2.52926e-08	1	0	0	1	0	0
AAGATGTACACAGTGTG	95	410	17	2649.64	5237693	149.09	93081770	6970	4.31579	0.0358539	0.154738	4.40473	0.00263055	0.0748804	0.492108	5.02234e-07	5.0225e-07	1	0	0	1	0	0
AAGATGTACTGTATTGATAG	59	240	20	2649.64	5237693	149.09	93081770	4800	4.0678	0.0222672	0.0905783	2.57838	0.00181157	0.0515676	0.545683	3.45871e-07	3.45882e-07	1	0	0	1	1	0
[truncated: 1,481 more rows]
