# Supplementary material for: Profiles of telomeric repeats in Insecta reveal diverse forms of telomeric motifs in Hymenopterans
Source: Life Sci Alliance. 2022 Apr 1;5(7):e202101163. doi: 10.26508/lsa.202101163 (PMC8977481; doi:10.26508/lsa.202101163)
Supplement: Supplemental Data 2. — Tandem repeat statistics and TRIP TRM calls for 41 species with simple tandem type TRM. [file LSA-2021-01163_Supplemental_Data_2.zip › DataS2/LEPSA_output.csv.1.filtered.xlsx]

## Sheet: Sheet1
Unnamed: 0	reads	repeats	unit_len	avg_genome_cov	genome_size	eff_read_len	num_reads	repeats_total_len	repeats_per_read	reads_per_genome	repeats_per_genome	repeats_per_million_reads	repeats_len_per_genome	repeats_len_per_million_reads	percent_repeats_len_per_read	percent_repeats_len_per_genome	percent_repeat_unit_in_sequences	avg_genome_cov_filter	repeat_containing_reads_filter	repeats_len_per_million_reads_filter	unit_len_filter	percent_repeats_len_per_read_filter	qualified
AAAAAAAAACTTGG	11	50	14	23	5905580032	103	1342080459	700	4.54545	0.478261	2.17391	0.0372556	0.0304348	0.000521578	0.617829	5.15356e-09	5.06387e-09	1	0	0	1	1	0
AAAAAAATAAAGGATCTTCTTAGTC	13	55	25	23	5905580032	103	1342080459	1375	4.23077	0.565217	2.3913	0.0409811	0.0597826	0.00102453	1.02689	1.01231e-08	9.94688e-09	1	0	0	1	1	0
AAAAAAC	148	620	7	23	5905580032	103	1342080459	4340	4.18919	6.43478	26.9565	0.461969	0.188696	0.00323379	0.284702	3.19521e-08	3.1396e-08	1	0	0	1	0	0
AAAAAACAAACAAAT	62	341	15	23	5905580032	103	1342080459	5115	5.5	2.69565	14.8261	0.254083	0.222391	0.00381125	0.800971	3.76578e-08	3.70024e-08	1	0	0	1	1	0
AAAAAACTAAACAACATTGC	9	37	20	23	5905580032	103	1342080459	740	4.11111	0.391304	1.6087	0.0275691	0.0321739	0.000551383	0.798274	5.44805e-09	5.35323e-09	1	0	0	1	1	0
AAAAAAG	57	231	7	23	5905580032	103	1342080459	1617	4.05263	2.47826	10.0435	0.172121	0.0703043	0.00120485	0.275422	1.19047e-08	1.16975e-08	1	0	0	1	0	0
AAAAAAGAAAT	8	32	11	23	5905580032	103	1342080459	352	4	0.347826	1.3913	0.0238436	0.0153043	0.000262279	0.427184	2.59151e-09	2.5464e-09	1	0	0	1	0	0
AAAAAAT	113	577	7	23	5905580032	103	1342080459	4039	5.10619	4.91304	25.087	0.42993	0.175609	0.00300951	0.347023	2.97361e-08	2.92185e-08	1	0	0	1	0	0
AAAAAATCCGAGTCGAGATAGGAG	21	87	24	23	5905580032	103	1342080459	2088	4.14286	0.913043	3.78261	0.0648247	0.0907826	0.00155579	0.965326	1.53723e-08	1.51048e-08	1	0	0	1	1	0
AAAAAATGGGCAGACTCT	15	84	18	23	5905580032	103	1342080459	1512	5.6	0.652174	3.65217	0.0625894	0.0657391	0.00112661	0.978641	1.11317e-08	1.0938e-08	1	0	0	1	1	0
AAAAAC	729	3186	6	23	5905580032	103	1342080459	19116	4.37037	31.6957	138.522	2.37393	0.83113	0.0142436	0.254585	1.40736e-07	1.38287e-07	1	0	0	1	0	0
AAAAACAAAAGTTTCAGTTTTT	26	115	22	23	5905580032	103	1342080459	2530	4.42308	1.13043	5	0.0856879	0.11	0.00188513	0.944735	1.86265e-08	1.83023e-08	1	0	0	1	1	0
AAAAACAAACAAAT	22	116	14	23	5905580032	103	1342080459	1624	5.27273	0.956522	5.04348	0.086433	0.0706087	0.00121006	0.716681	1.19563e-08	1.17482e-08	1	0	0	1	1	0
AAAAACAACGTATTGTAGAACATCG	614	2619	25	23	5905580032	103	1342080459	65475	4.26547	26.6957	113.87	1.95145	2.84674	0.0487862	1.03531	4.82042e-07	4.73652e-07	1	0	0	1	1	0
AAAAACAG	84	381	8	23	5905580032	103	1342080459	3048	4.53571	3.65217	16.5652	0.283888	0.132522	0.0022711	0.352288	2.24401e-08	2.20495e-08	1	0	0	1	0	0
AAAAACAGGGAGAGGCAGAATGG	21	90	23	23	5905580032	103	1342080459	2070	4.28571	0.913043	3.91304	0.0670601	0.09	0.00154238	0.957004	1.52398e-08	1.49746e-08	1	0	0	1	1	0
AAAAACAGGGAGAGGCCATAGTGG	26	113	24	23	5905580032	103	1342080459	2712	4.34615	1.13043	4.91304	0.0841976	0.117913	0.00202074	1.0127	1.99664e-08	1.96189e-08	1	0	0	1	1	0
AAAAACAGGGAGAGGCTAGAATGG	1	5	24	23	5905580032	103	1342080459	120	5	0.0434783	0.217391	0.00372556	0.00521739	8.94134e-05	1.16505	8.83468e-10	8.68091e-10	1	0	0	1	1	0
AAAAACAGGGAGAGGGTAGAATGG	521	2115	24	23	5905580032	103	1342080459	50760	4.0595	22.6522	91.9565	1.57591	2.20696	0.0378219	0.945903	3.73707e-07	3.67203e-07	1	0	0	1	1	0
AAAAACAGGGAGATGTAGAATGG	4	21	23	23	5905580032	103	1342080459	483	5.25	0.173913	0.913043	0.0156473	0.021	0.000359889	1.17233	3.55596e-09	3.49407e-09	1	0	0	1	1	0
AAAAACAGGGAGGGTGTAGAATGG	84	337	24	23	5905580032	103	1342080459	8088	4.0119	3.65217	14.6522	0.251103	0.351652	0.00602646	0.934813	5.95457e-08	5.85094e-08	1	0	0	1	1	0
AAAAACAGGGATGGTGTAGAATGG	2	11	24	23	5905580032	103	1342080459	264	5.5	0.0869565	0.478261	0.00819623	0.0114783	0.00019671	1.28155	1.94363e-09	1.9098e-09	1	0	0	1	1	0
AAAAACCCATTATAAAAATCCT	101	441	22	23	5905580032	103	1342080459	9702	4.36634	4.3913	19.1739	0.328594	0.421826	0.00722907	0.932616	7.14284e-08	7.01852e-08	1	0	0	1	1	0
AAAAACCCATTATAAAAATCGT	51	204	22	23	5905580032	103	1342080459	4488	4	2.21739	8.86957	0.152003	0.19513	0.00334406	0.854369	3.30417e-08	3.24666e-08	1	0	0	1	1	0
AAAAACG	6	27	7	23	5905580032	103	1342080459	189	4.5	0.26087	1.17391	0.020118	0.00821739	0.000140826	0.305825	1.39146e-09	1.36724e-09	1	0	0	1	0	0
AAAAACGGGTGGCGG	22	92	15	23	5905580032	103	1342080459	1380	4.18182	0.956522	4	0.0685503	0.06	0.00102825	0.609003	1.01599e-08	9.98305e-09	1	0	0	1	1	0
AAAAACTCCACTGG	14	60	14	23	5905580032	103	1342080459	840	4.28571	0.608696	2.6087	0.0447067	0.0365217	0.000625894	0.582524	6.18428e-09	6.07664e-09	1	0	0	1	1	0
AAAAACTTTGCAAAATCATTGTG	16	70	23	23	5905580032	103	1342080459	1610	4.375	0.695652	3.04348	0.0521578	0.07	0.00119963	0.976942	1.18532e-08	1.16469e-08	1	0	0	1	1	0
AAAAAG	660	2722	6	23	5905580032	103	1342080459	16332	4.12424	28.6957	118.348	2.02819	0.710087	0.0121692	0.240247	1.2024e-07	1.18147e-07	1	0	0	1	0	0
AAAAAGAAAATAGTAAGTT	42	223	19	23	5905580032	103	1342080459	4237	5.30952	1.82609	9.69565	0.16616	0.184217	0.00315704	0.979427	3.11938e-08	3.06509e-08	1	0	0	1	1	0
AAAAAT	2175	16163	6	23	5905580032	103	1342080459	96978	7.43126	94.5652	702.739	12.0432	4.21643	0.0722595	0.432889	7.13975e-07	7.01548e-07	1	0	0	1	0	0
AAAAATATATACAGATAGAAACTGT	482	2268	25	23	5905580032	103	1342080459	56700	4.70539	20.9565	98.6087	1.68991	2.46522	0.0422478	1.14209	4.17439e-07	4.10173e-07	1	0	0	1	1	0
AAAAATATCAGTCAATTCTGTCC	43	188	23	23	5905580032	103	1342080459	4324	4.37209	1.86957	8.17391	0.140081	0.188	0.00322186	0.976293	3.18343e-08	3.12802e-08	1	0	0	1	1	0
AAAAATATCCGTCAATTCTGTCC	250	1168	23	23	5905580032	103	1342080459	26864	4.672	10.8696	50.7826	0.870291	1.168	0.0200167	1.04326	1.97779e-07	1.94337e-07	1	0	0	1	1	0
AAAAATGGTCAGAACGCCCACTTGT	5	20	25	23	5905580032	103	1342080459	500	4	0.217391	0.869565	0.0149022	0.0217391	0.000372556	0.970874	3.68112e-09	3.61705e-09	1	0	0	1	1	0
AAAAATGTTCCTATGAACAAGTT	7	28	23	23	5905580032	103	1342080459	644	4	0.304348	1.21739	0.0208631	0.028	0.000479852	0.893204	4.74128e-09	4.65876e-09	1	0	0	1	1	0
AAAAATGTTGTGGACATCAACG	103	438	22	23	5905580032	103	1342080459	9636	4.25243	4.47826	19.0435	0.326359	0.418957	0.0071799	0.908285	7.09425e-08	6.97077e-08	1	0	0	1	1	0
AAAAATT	106	1044	7	23	5905580032	103	1342080459	7308	9.84906	4.6087	45.3913	0.777897	0.317739	0.00544528	0.669353	5.38032e-08	5.28668e-08	1	0	0	1	1	0
AAAAATTAAGTCTAATTTAT	18	81	20	23	5905580032	103	1342080459	1620	4.5	0.782609	3.52174	0.0603541	0.0704348	0.00120708	0.873786	1.19268e-08	1.17192e-08	1	0	0	1	1	0
AAAAATTGAGTGATTACACTCTTT	21	84	24	23	5905580032	103	1342080459	2016	4	0.913043	3.65217	0.0625894	0.0876522	0.00150215	0.932039	1.48423e-08	1.45839e-08	1	0	0	1	1	0
AAAAC	1238	7792	5	23	5905580032	103	1342080459	38960	6.29402	53.8261	338.783	5.80591	1.69391	0.0290296	0.305535	2.86833e-07	2.8184e-07	1	0	0	1	0	0
AAAACAAACTTTGGT	19	76	15	23	5905580032	103	1342080459	1140	4	0.826087	3.30435	0.0566285	0.0495652	0.000849427	0.582524	8.39295e-09	8.24687e-09	1	0	0	1	1	0
AAAACAC	1	4	7	23	5905580032	103	1342080459	28	4	0.0434783	0.173913	0.00298045	0.00121739	2.08631e-05	0.271845	2.06143e-10	2.02555e-10	1	0	0	1	0	0
AAAACACACAAGAAGTCTGCATGT	32	136	24	23	5905580032	103	1342080459	3264	4.25	1.3913	5.91304	0.101335	0.141913	0.00243204	0.990291	2.40303e-08	2.36121e-08	1	0	0	1	1	0
AAAACAG	3	17	7	23	5905580032	103	1342080459	119	5.66667	0.130435	0.73913	0.0126669	0.00517391	8.86683e-05	0.385113	8.76106e-10	8.60857e-10	1	0	0	1	0	0
AAAACAGCGACATCAC	50	206	16	23	5905580032	103	1342080459	3296	4.12	2.17391	8.95652	0.153493	0.143304	0.00245589	0.64	2.42659e-08	2.38436e-08	1	0	0	1	1	0
AAAACATCTACACTATAGTCGTCC	2	11	24	23	5905580032	103	1342080459	264	5.5	0.0869565	0.478261	0.00819623	0.0114783	0.00019671	1.28155	1.94363e-09	1.9098e-09	1	0	0	1	1	0
AAAACATG	6	24	8	23	5905580032	103	1342080459	192	4	0.26087	1.04348	0.0178827	0.00834783	0.000143061	0.31068	1.41355e-09	1.38895e-09	1	0	0	1	0	0
AAAACC	218	1127	6	23	5905580032	103	1342080459	6762	5.16972	9.47826	49	0.839741	0.294	0.00503845	0.301149	4.97834e-08	4.8917e-08	1	0	0	1	0	0
AAAACCCAAACCCCG	8	38	15	23	5905580032	103	1342080459	570	4.75	0.347826	1.65217	0.0283142	0.0247826	0.000424714	0.691748	4.19647e-09	4.12343e-09	1	0	0	1	1	0
AAAACCG	12	56	7	23	5905580032	103	1342080459	392	4.66667	0.521739	2.43478	0.0417263	0.0170435	0.000292084	0.317152	2.886e-09	2.83577e-09	1	0	0	1	0	0
AAAACCTCGAAG	27	123	12	23	5905580032	103	1342080459	1476	4.55556	1.17391	5.34783	0.0916488	0.0641739	0.00109979	0.530744	1.08667e-08	1.06775e-08	1	0	0	1	1	0
AAAACCTTTGTGCTTTATGTG	32	131	21	23	5905580032	103	1342080459	2751	4.09375	1.3913	5.69565	0.0976096	0.119609	0.0020498	0.834648	2.02535e-08	1.9901e-08	1	0	0	1	1	0
AAAACG	30	120	6	23	5905580032	103	1342080459	720	4	1.30435	5.21739	0.0894134	0.0313043	0.000536481	0.23301	5.30081e-09	5.20855e-09	1	0	0	1	0	0
AAAACGAAAGAAAGAAAG	49	211	18	23	5905580032	103	1342080459	3798	4.30612	2.13043	9.17391	0.157219	0.16513	0.00282993	0.752526	2.79618e-08	2.74751e-08	1	0	0	1	1	0
AAAACGAAAGTCTCCTGTGC	22	104	20	23	5905580032	103	1342080459	2080	4.72727	0.956522	4.52174	0.0774916	0.0904348	0.00154983	0.917917	1.53134e-08	1.50469e-08	1	0	0	1	1	0
AAAACGACGGCTTAGAGAAGATCGG	2	9	25	23	5905580032	103	1342080459	225	4.5	0.0869565	0.391304	0.00670601	0.00978261	0.00016765	1.09223	1.6565e-09	1.62767e-09	1	0	0	1	1	0
AAAACGT	20	80	7	23	5905580032	103	1342080459	560	4	0.869565	3.47826	0.0596089	0.0243478	0.000417263	0.271845	4.12285e-09	4.05109e-09	1	0	0	1	0	0
AAAACGTGAACTGGATTCTGAAC	13	52	23	23	5905580032	103	1342080459	1196	4	0.565217	2.26087	0.0387458	0.052	0.000891154	0.893204	8.80523e-09	8.65198e-09	1	0	0	1	1	0
AAAACGTTTACTCTATAC	17	69	18	23	5905580032	103	1342080459	1242	4.05882	0.73913	3	0.0514127	0.054	0.000925429	0.709309	9.14389e-09	8.98475e-09	1	0	0	1	1	0
AAAACT	45	188	6	23	5905580032	103	1342080459	1128	4.17778	1.95652	8.17391	0.140081	0.0490435	0.000840486	0.243366	8.3046e-09	8.16006e-09	1	0	0	1	0	0
AAAACTAAAATATCCAAGTTTT	16	73	22	23	5905580032	103	1342080459	1606	4.5625	0.695652	3.17391	0.0543932	0.0698261	0.00119665	0.974515	1.18237e-08	1.1618e-08	1	0	0	1	1	0
AAAACTAAAATATCGAAATTTT	57	270	22	23	5905580032	103	1342080459	5940	4.73684	2.47826	11.7391	0.20118	0.258261	0.00442596	1.01175	4.37317e-08	4.29705e-08	1	0	0	1	1	0
AAAACTAAAATATCGAAGTTTT	71	331	22	23	5905580032	103	1342080459	7282	4.66197	3.08696	14.3913	0.246632	0.316609	0.0054259	0.995761	5.36118e-08	5.26787e-08	1	0	0	1	1	0
AAAACTC	7	28	7	23	5905580032	103	1342080459	196	4	0.304348	1.21739	0.0208631	0.00852174	0.000146042	0.271845	1.443e-09	1.41788e-09	1	0	0	1	0	0
AAAACTGAGACATGTAATATATGAC	42	168	25	23	5905580032	103	1342080459	4200	4	1.82609	7.30435	0.125179	0.182609	0.00312947	0.970874	3.09214e-08	3.03832e-08	1	0	0	1	1	0
AAAACTGATCATATATGTCAAG	13	56	22	23	5905580032	103	1342080459	1232	4.30769	0.565217	2.43478	0.0417263	0.0535652	0.000917978	0.92009	9.07027e-09	8.91241e-09	1	0	0	1	1	0
AAAACTTGAAAATGAAGACTAT	61	282	22	23	5905580032	103	1342080459	6204	4.62295	2.65217	12.2609	0.210122	0.269739	0.00462267	0.987426	4.56753e-08	4.48803e-08	1	0	0	1	1	0
AAAACTTTGTAGCAAGTTTGTCCTG	16	65	25	23	5905580032	103	1342080459	1625	4.0625	0.695652	2.82609	0.0484323	0.0706522	0.00121081	0.986044	1.19636e-08	1.17554e-08	1	0	0	1	1	0
AAAAG	3442	23928	5	23	5905580032	103	1342080459	119640	6.95177	149.652	1040.35	17.829	5.20174	0.0891452	0.337465	8.80818e-07	8.65487e-07	1	0	0	1	0	0
AAAAGAAACATGGGG	1	4	15	23	5905580032	103	1342080459	60	4	0.0434783	0.173913	0.00298045	0.0026087	4.47067e-05	0.582524	4.41734e-10	4.34046e-10	1	0	0	1	1	0
AAAAGAAGACTGTTCCG	17	96	17	23	5905580032	103	1342080459	1632	5.64706	0.73913	4.17391	0.0715307	0.0709565	0.00121602	0.932039	1.20152e-08	1.1806e-08	1	0	0	1	1	0
AAAAGAAGACTGTTCTC	35	209	17	23	5905580032	103	1342080459	3553	5.97143	1.52174	9.08696	0.155728	0.154478	0.00264738	0.985576	2.6158e-08	2.57027e-08	1	0	0	1	1	0
AAAAGACAGACAGAG	90	499	15	23	5905580032	103	1342080459	7485	5.54444	3.91304	21.6957	0.371811	0.325435	0.00557716	0.807443	5.51063e-08	5.41472e-08	1	0	0	1	1	0
AAAAGACAGACAGAGAG	208	1113	17	23	5905580032	103	1342080459	18921	5.35096	9.04348	48.3913	0.829309	0.822652	0.0140983	0.883168	1.39301e-07	1.36876e-07	1	0	0	1	1	0
AAAAGACGGAAAATTTTCCG	10	41	20	23	5905580032	103	1342080459	820	4.1	0.434783	1.78261	0.0305496	0.0356522	0.000610992	0.796117	6.03703e-09	5.93196e-09	1	0	0	1	1	0
AAAAGAG	1	4	7	23	5905580032	103	1342080459	28	4	0.0434783	0.173913	0.00298045	0.00121739	2.08631e-05	0.271845	2.06143e-10	2.02555e-10	1	0	0	1	0	0
AAAAGAGACTACTTGAGAAGGTAG	273	1203	24	23	5905580032	103	1342080459	28872	4.40659	11.8696	52.3043	0.89637	1.2553	0.0215129	1.02678	2.12562e-07	2.08863e-07	1	0	0	1	1	0
AAAAGAT	11	44	7	23	5905580032	103	1342080459	308	4	0.478261	1.91304	0.0327849	0.0133913	0.000229494	0.271845	2.26757e-09	2.2281e-09	1	0	0	1	0	0
AAAAGATGCCAGTGCGTGACG	6	29	21	23	5905580032	103	1342080459	609	4.83333	0.26087	1.26087	0.0216082	0.0264783	0.000453773	0.985437	4.4836e-09	4.40556e-09	1	0	0	1	1	0
AAAAGATTGTAGACAGACACC	82	353	21	23	5905580032	103	1342080459	7413	4.30488	3.56522	15.3478	0.263024	0.322304	0.00552351	0.877694	5.45762e-08	5.36263e-08	1	0	0	1	1	0
AAAAGC	6	24	6	23	5905580032	103	1342080459	144	4	0.26087	1.04348	0.0178827	0.00626087	0.000107296	0.23301	1.06016e-09	1.04171e-09	1	0	0	1	0	0
AAAAGCAGCAGC	9	41	12	23	5905580032	103	1342080459	492	4.55556	0.391304	1.78261	0.0305496	0.0213913	0.000366595	0.530744	3.62222e-09	3.55917e-09	1	0	0	1	1	0
AAAAGCAGGCAACTTT	7	28	16	23	5905580032	103	1342080459	448	4	0.304348	1.21739	0.0208631	0.0194783	0.00033381	0.621359	3.29828e-09	3.24087e-09	1	0	0	1	1	0
AAAAGCCAAAATTCCAGACCGTCG	40	160	24	23	5905580032	103	1342080459	3840	4	1.73913	6.95652	0.119218	0.166957	0.00286123	0.932039	2.8271e-08	2.77789e-08	1	0	0	1	1	0
AAAAGG	95	384	6	23	5905580032	103	1342080459	2304	4.04211	4.13043	16.6957	0.286123	0.100174	0.00171674	0.235462	1.69626e-08	1.66674e-08	1	0	0	1	0	0
AAAAGGAATTAATATTATAGAAAC	56	227	24	23	5905580032	103	1342080459	5448	4.05357	2.43478	9.86957	0.16914	0.23687	0.00405937	0.944521	4.01094e-08	3.94114e-08	1	0	0	1	1	0
AAAAGGG	17	76	7	23	5905580032	103	1342080459	532	4.47059	0.73913	3.30435	0.0566285	0.0231304	0.000396399	0.303826	3.91671e-09	3.84854e-09	1	0	0	1	0	0
AAAAGT	29	116	6	23	5905580032	103	1342080459	696	4	1.26087	5.04348	0.086433	0.0302609	0.000518598	0.23301	5.12411e-09	5.03493e-09	1	0	0	1	0	0
AAAAGTAGGAAGTTC	9	46	15	23	5905580032	103	1342080459	690	5.11111	0.391304	2	0.0342751	0.03	0.000514127	0.744337	5.07994e-09	4.99153e-09	1	0	0	1	1	0
AAAAGTAGTCATCGTGCAGCTCTG	8	36	24	23	5905580032	103	1342080459	864	4.5	0.347826	1.56522	0.026824	0.0375652	0.000643777	1.04854	6.36097e-09	6.25026e-09	1	0	0	1	1	0
AAAAGTCAACTGGACG	24	105	16	23	5905580032	103	1342080459	1680	4.375	1.04348	4.56522	0.0782367	0.0730435	0.00125179	0.679612	1.23686e-08	1.21533e-08	1	0	0	1	1	0
AAAAGTCCTAAATTAC	19	89	16	23	5905580032	103	1342080459	1424	4.68421	0.826087	3.86957	0.066315	0.061913	0.00106104	0.727644	1.04838e-08	1.03014e-08	1	0	0	1	1	0
AAAAGTCGGAAGTTC	8	44	15	23	5905580032	103	1342080459	660	5.5	0.347826	1.91304	0.0327849	0.0286957	0.000491774	0.800971	4.85907e-09	4.7745e-09	1	0	0	1	1	0
AAAAGTCTCCTGTGC	259	1793	15	23	5905580032	103	1342080459	26895	6.92278	11.2609	77.9565	1.33599	1.16935	0.0200398	1.00817	1.98007e-07	1.94561e-07	1	0	0	1	1	0
AAAAGTCTGAACAGAATCACCG	52	240	22	23	5905580032	103	1342080459	5280	4.61538	2.26087	10.4348	0.178827	0.229565	0.00393419	0.98581	3.88726e-08	3.8196e-08	1	0	0	1	1	0
AAAAGTTCATGTGGCGCAACCAAG	22	89	24	23	5905580032	103	1342080459	2136	4.04545	0.956522	3.86957	0.066315	0.0928696	0.00159156	0.94263	1.57257e-08	1.5452e-08	1	0	0	1	1	0
AAAAGTTCGCAAGACC	7	28	16	23	5905580032	103	1342080459	448	4	0.304348	1.21739	0.0208631	0.0194783	0.00033381	0.621359	3.29828e-09	3.24087e-09	1	0	0	1	1	0
AAAAT	6700	43474	5	23	5905580032	103	1342080459	217370	6.48866	291.304	1890.17	32.393	9.45087	0.161965	0.314983	1.60033e-06	1.57248e-06	1	0	0	1	0	0
AAAATAAAGACTCGGGAATTTT	31	139	22	23	5905580032	103	1342080459	3058	4.48387	1.34783	6.04348	0.103571	0.132957	0.00227855	0.95772	2.25137e-08	2.21219e-08	1	0	0	1	1	0
AAAATAC	32	176	7	23	5905580032	103	1342080459	1232	5.5	1.3913	7.65217	0.13114	0.0535652	0.000917978	0.373786	9.07027e-09	8.91241e-09	1	0	0	1	0	0
AAAATACAAGATATAAAGTAC	29	141	21	23	5905580032	103	1342080459	2961	4.86207	1.26087	6.13043	0.105061	0.128739	0.00220628	0.991296	2.17996e-08	2.14202e-08	1	0	0	1	1	0
AAAATACATACTGGGGGATTTT	30	125	22	23	5905580032	103	1342080459	2750	4.16667	1.30435	5.43478	0.093139	0.119565	0.00204906	0.889968	2.02461e-08	1.98938e-08	1	0	0	1	1	0
AAAATACCATAATTGCGAACTAAG	2	11	24	23	5905580032	103	1342080459	264	5.5	0.0869565	0.478261	0.00819623	0.0114783	0.00019671	1.28155	1.94363e-09	1.9098e-09	1	0	0	1	1	0
AAAATACCCTTATCTTGAAATG	1	4	22	23	5905580032	103	1342080459	88	4	0.0434783	0.173913	0.00298045	0.00382609	6.55698e-05	0.854369	6.47877e-10	6.366e-10	1	0	0	1	1	0
AAAATACCGATAACACCGAAATATC	7	28	25	23	5905580032	103	1342080459	700	4	0.304348	1.21739	0.0208631	0.0304348	0.000521578	0.970874	5.15356e-09	5.06387e-09	1	0	0	1	1	0
AAAATAT	7	65	7	23	5905580032	103	1342080459	455	9.28571	0.304348	2.82609	0.0484323	0.0197826	0.000339026	0.631068	3.34982e-09	3.29151e-09	1	0	0	1	1	0
AAAATATCAAAATATCAAACCT	2	8	22	23	5905580032	103	1342080459	176	4	0.0869565	0.347826	0.00596089	0.00765217	0.00013114	0.854369	1.29575e-09	1.2732e-09	1	0	0	1	1	0
AAAATATCAAAGTATCAAACCT	1379	6755	22	23	5905580032	103	1342080459	148610	4.89848	59.9565	293.696	5.03323	6.4613	0.110731	1.04628	1.0941e-06	1.07506e-06	1	0	0	1	1	0
AAAATATCTCAAGGAGACTTATC	12	48	23	23	5905580032	103	1342080459	1104	4	0.521739	2.08696	0.0357654	0.048	0.000822603	0.893204	8.12791e-09	7.98644e-09	1	0	0	1	1	0
AAAATATGTCAAGGAAACCTATC	204	923	23	23	5905580032	103	1342080459	21229	4.52451	8.86957	40.1304	0.687738	0.923	0.015818	1.01033	1.56293e-07	1.53573e-07	1	0	0	1	1	0
AAAATC	259	1050	6	23	5905580032	103	1342080459	6300	4.05405	11.2609	45.6522	0.782367	0.273913	0.0046942	0.236158	4.63821e-08	4.55748e-08	1	0	0	1	0	0
AAAATCAAATCAAATCAAATGAT	9	38	23	23	5905580032	103	1342080459	874	4.22222	0.391304	1.65217	0.0283142	0.038	0.000651228	0.942826	6.43459e-09	6.3226e-09	1	0	0	1	1	0
AAAATCAATTCTGGAAGTCC	17	70	20	23	5905580032	103	1342080459	1400	4.11765	0.73913	3.04348	0.0521578	0.0608696	0.00104316	0.799543	1.03071e-08	1.01277e-08	1	0	0	1	1	0
AAAATCCGTATCACACATCAC	17	72	21	23	5905580032	103	1342080459	1512	4.23529	0.73913	3.13043	0.0536481	0.0657391	0.00112661	0.863507	1.11317e-08	1.0938e-08	1	0	0	1	1	0
AAAATCCTTGAACATTGGCATT	80	327	22	23	5905580032	103	1342080459	7194	4.0875	3.47826	14.2174	0.243652	0.312783	0.00536033	0.873058	5.29639e-08	5.20421e-08	1	0	0	1	1	0
AAAATCTCCAAGTACCGC	34	142	18	23	5905580032	103	1342080459	2556	4.17647	1.47826	6.17391	0.105806	0.11113	0.00190451	0.729869	1.88179e-08	1.84903e-08	1	0	0	1	1	0
AAAATG	60	248	6	23	5905580032	103	1342080459	1488	4.13333	2.6087	10.7826	0.184788	0.0646957	0.00110873	0.240777	1.0955e-08	1.07643e-08	1	0	0	1	0	0
AAAATGAAGAGTCTTAACTTG	47	227	21	23	5905580032	103	1342080459	4767	4.82979	2.04348	9.86957	0.16914	0.207261	0.00355195	0.984714	3.50958e-08	3.44849e-08	1	0	0	1	1	0
AAAATGGCAGACACCTCT	43	228	18	23	5905580032	103	1342080459	4104	5.30233	1.86957	9.91304	0.169885	0.178435	0.00305794	0.92662	3.02146e-08	2.96887e-08	1	0	0	1	1	0
AAAATGT	12	52	7	23	5905580032	103	1342080459	364	4.33333	0.521739	2.26087	0.0387458	0.0158261	0.000271221	0.294498	2.67985e-09	2.63321e-09	1	0	0	1	0	0
AAAATGTCAGAACTTCGAAATTCC	48	223	24	23	5905580032	103	1342080459	5352	4.64583	2.08696	9.69565	0.16616	0.232696	0.00398784	1.08252	3.94027e-08	3.87169e-08	1	0	0	1	1	0
AAAATGTTCAAATTTCGACACACG	30	128	24	23	5905580032	103	1342080459	3072	4.26667	1.30435	5.56522	0.0953743	0.133565	0.00228898	0.994175	2.26168e-08	2.22231e-08	1	0	0	1	1	0
AAAATT	1827	15489	6	23	5905580032	103	1342080459	92934	8.47783	79.4348	673.435	11.541	4.04061	0.0692462	0.493854	6.84202e-07	6.72293e-07	1	0	0	1	0	0
AAAATTAAAT	9	46	10	23	5905580032	103	1342080459	460	5.11111	0.391304	2	0.0342751	0.02	0.000342751	0.496224	3.38663e-09	3.32768e-09	1	0	0	1	0	0
AAAATTAAGACTTTCCGACATTCC	19	78	24	23	5905580032	103	1342080459	1872	4.10526	0.826087	3.3913	0.0581187	0.0813913	0.00139485	0.956566	1.37821e-08	1.35422e-08	1	0	0	1	1	0
AAAATTAAGACTTTCGACACTCC	39	175	23	23	5905580032	103	1342080459	4025	4.48718	1.69565	7.6087	0.130395	0.175	0.00299908	1.00199	2.9633e-08	2.91172e-08	1	0	0	1	1	0
AAAATTACTGGATTCCGACATTTC	50	232	24	23	5905580032	103	1342080459	5568	4.64	2.17391	10.087	0.172866	0.242087	0.00414878	1.08117	4.09929e-08	4.02794e-08	1	0	0	1	1	0
AAAATTC	52	388	7	23	5905580032	103	1342080459	2716	7.46154	2.26087	16.8696	0.289103	0.118087	0.00202372	0.507095	1.99958e-08	1.96478e-08	1	0	0	1	1	0
AAAATTCAAACATCTGGTT	10	44	19	23	5905580032	103	1342080459	836	4.4	0.434783	1.91304	0.0327849	0.0363478	0.000622913	0.81165	6.15483e-09	6.0477e-09	1	0	0	1	1	0
AAAATTCAGACTTTCC	16	70	16	23	5905580032	103	1342080459	1120	4.375	0.695652	3.04348	0.0521578	0.0486957	0.000834525	0.679612	8.2457e-09	8.10219e-09	1	0	0	1	1	0
AAAATTCCAGTGTTGCGACTTTCC	35	152	24	23	5905580032	103	1342080459	3648	4.34286	1.52174	6.6087	0.113257	0.158609	0.00271817	1.01193	2.68574e-08	2.639e-08	1	0	0	1	1	0
AAAATTCTCATTTGAATTTAC	24	114	21	23	5905580032	103	1342080459	2394	4.75	1.04348	4.95652	0.0849427	0.104087	0.0017838	0.968447	1.76252e-08	1.73184e-08	1	0	0	1	1	0
AAAATTCTGAAAGGTTGATTTATTG	74	339	25	23	5905580032	103	1342080459	8475	4.58108	3.21739	14.7391	0.252593	0.368478	0.00631482	1.11191	6.23949e-08	6.1309e-08	1	0	0	1	1	0
AAAATTG	5	28	7	23	5905580032	103	1342080459	196	5.6	0.217391	1.21739	0.0208631	0.00852174	0.000146042	0.380583	1.443e-09	1.41788e-09	1	0	0	1	0	0
AAAATTT	20	80	7	23	5905580032	103	1342080459	560	4	0.869565	3.47826	0.0596089	0.0243478	0.000417263	0.271845	4.12285e-09	4.05109e-09	1	0	0	1	0	0
AAAATTTGTACAAAGCTGATTG	42	193	22	23	5905580032	103	1342080459	4246	4.59524	1.82609	8.3913	0.143807	0.184609	0.00316374	0.981507	3.126e-08	3.0716e-08	1	0	0	1	1	0
AAAATTTTCAGAGAAGAAAGTTC	99	461	23	23	5905580032	103	1342080459	10603	4.65657	4.30435	20.0435	0.343497	0.461	0.00790042	1.03982	7.80618e-08	7.67031e-08	1	0	0	1	1	0
AAAC	7541	73084	4	23	5905580032	103	1342080459	292336	9.69155	327.87	3177.57	54.4558	12.7103	0.217823	0.376371	2.15225e-06	2.11479e-06	1	0	0	0	0	0
AAACAAACACACACAGAC	1	5	18	23	5905580032	103	1342080459	90	5	0.0434783	0.217391	0.00372556	0.00391304	6.70601e-05	0.873786	6.62601e-10	6.51069e-10	1	0	0	1	1	0
AAACAAACACAGACAGAC	504	2240	18	23	5905580032	103	1342080459	40320	4.44444	21.913	97.3913	1.66905	1.75304	0.0300429	0.776699	2.96845e-07	2.91679e-07	1	0	0	1	1	0
AAACAAACAGAAATAGAC	271	1236	18	23	5905580032	103	1342080459	22248	4.56089	11.7826	53.7391	0.920958	0.967304	0.0165772	0.797048	1.63795e-07	1.60944e-07	1	0	0	1	1	0
AAACAAACTAAATAACTTCTAC	82	371	22	23	5905580032	103	1342080459	8162	4.52439	3.56522	16.1304	0.276436	0.35487	0.0060816	0.966375	6.00906e-08	5.90447e-08	1	0	0	1	1	0
AAACAACAAGACCCCACAACAAC	2	8	23	23	5905580032	103	1342080459	184	4	0.0869565	0.347826	0.00596089	0.008	0.000137101	0.893204	1.35465e-09	1.33107e-09	1	0	0	1	1	0
AAACAAG	15	68	7	23	5905580032	103	1342080459	476	4.53333	0.652174	2.95652	0.0506676	0.0206957	0.000354673	0.308091	3.50442e-09	3.44343e-09	1	0	0	1	0	0
AAACAAGAAGTTAAACAGGAGC	41	173	22	23	5905580032	103	1342080459	3806	4.21951	1.78261	7.52174	0.128904	0.165478	0.0028359	0.901255	2.80207e-08	2.7533e-08	1	0	0	1	1	0
AAACAAGATCGGCCAATAACGAG	2	9	23	23	5905580032	103	1342080459	207	4.5	0.0869565	0.391304	0.00670601	0.009	0.000154238	1.00485	1.52398e-09	1.49746e-09	1	0	0	1	1	0
AAACAAT	169	764	7	23	5905580032	103	1342080459	5348	4.52071	7.34783	33.2174	0.569265	0.232522	0.00398486	0.307233	3.93732e-08	3.86879e-08	1	0	0	1	0	0
AAACAC	237	1011	6	23	5905580032	103	1342080459	6066	4.26582	10.3043	43.9565	0.753308	0.263739	0.00451985	0.248495	4.46593e-08	4.3882e-08	1	0	0	1	0	0
AAACACACACACACATAGAG	1	4	20	23	5905580032	103	1342080459	80	4	0.0434783	0.173913	0.00298045	0.00347826	5.96089e-05	0.776699	5.88979e-10	5.78728e-10	1	0	0	1	1	0
AAACACACAG	5	21	10	23	5905580032	103	1342080459	210	4.2	0.217391	0.913043	0.0156473	0.00913043	0.000156473	0.407767	1.54607e-09	1.51916e-09	1	0	0	1	0	0
AAACACACAGGTAGGACAGG	1	4	20	23	5905580032	103	1342080459	80	4	0.0434783	0.173913	0.00298045	0.00347826	5.96089e-05	0.776699	5.88979e-10	5.78728e-10	1	0	0	1	1	0
AAACACACCCAGAACAAACCGAAC	76	324	24	23	5905580032	103	1342080459	7776	4.26316	3.30435	14.087	0.241416	0.338087	0.00579399	0.993357	5.72487e-08	5.62523e-08	1	0	0	1	1	0
AAACACACCCAGAACAACCCGAAC	1	4	24	23	5905580032	103	1342080459	96	4	0.0434783	0.173913	0.00298045	0.00417391	7.15307e-05	0.932039	7.06774e-10	6.94473e-10	1	0	0	1	1	0
AAACACACCCTCCTC	115	599	15	23	5905580032	103	1342080459	8985	5.2087	5	26.0435	0.446322	0.390652	0.00669483	0.758548	6.61497e-08	6.49983e-08	1	0	0	1	1	0
AAACACCCAACCGCC	107	482	15	23	5905580032	103	1342080459	7230	4.50467	4.65217	20.9565	0.359144	0.314348	0.00538716	0.65602	5.3229e-08	5.23025e-08	1	0	0	1	1	0
AAACACCCACATCGT	949	6361	15	23	5905580032	103	1342080459	95415	6.70285	41.2609	276.565	4.73966	4.14848	0.0710948	0.976142	7.02468e-07	6.90241e-07	1	0	0	1	1	0
AAACACCCCAACGTC	8	37	15	23	5905580032	103	1342080459	555	4.625	0.347826	1.6087	0.0275691	0.0241304	0.000413537	0.673544	4.08604e-09	4.01492e-09	1	0	0	1	1	0
AAACACTCACCCGTC	2	12	15	23	5905580032	103	1342080459	180	6	0.0869565	0.521739	0.00894134	0.00782609	0.00013412	0.873786	1.3252e-09	1.30214e-09	1	0	0	1	1	0
AAACACTCAGAACCC	12	101	15	23	5905580032	103	1342080459	1515	8.41667	0.521739	4.3913	0.0752563	0.0658696	0.00112884	1.22573	1.11538e-08	1.09597e-08	1	0	0	1	1	0
AAACACTCCCCCGGC	1	4	15	23	5905580032	103	1342080459	60	4	0.0434783	0.173913	0.00298045	0.0026087	4.47067e-05	0.582524	4.41734e-10	4.34046e-10	1	0	0	1	1	0
AAACACTCTAAACCCAAATAC	74	364	21	23	5905580032	103	1342080459	7644	4.91892	3.21739	15.8261	0.271221	0.332348	0.00569563	1.00289	5.62769e-08	5.52974e-08	1	0	0	1	1	0
AAACAG	538	2268	6	23	5905580032	103	1342080459	13608	4.21561	23.3913	98.6087	1.68991	0.591652	0.0101395	0.24557	1.00185e-07	9.84416e-08	1	0	0	1	0	0
AAACAGAAATAGACAGAG	735	3416	18	23	5905580032	103	1342080459	61488	4.64762	31.9565	148.522	2.5453	2.67339	0.0458154	0.812205	4.52689e-07	4.4481e-07	1	0	0	1	1	0
AAACAGAAGCTGGAGGAACAATT	2	8	23	23	5905580032	103	1342080459	184	4	0.0869565	0.347826	0.00596089	0.008	0.000137101	0.893204	1.35465e-09	1.33107e-09	1	0	0	1	1	0
AAACAGACCAATGATAT	998	6680	17	23	5905580032	103	1342080459	113560	6.69339	43.3913	290.435	4.97735	4.93739	0.0846149	1.10473	8.36055e-07	8.21504e-07	1	0	0	1	1	0
AAACAGG	1	4	7	23	5905580032	103	1342080459	28	4	0.0434783	0.173913	0.00298045	0.00121739	2.08631e-05	0.271845	2.06143e-10	2.02555e-10	1	0	0	1	0	0
AAACAGGCAATGAAGTTACAGTAG	340	1619	24	23	5905580032	103	1342080459	38856	4.76176	14.7826	70.3913	1.20634	1.68939	0.0289521	1.10954	2.86067e-07	2.81088e-07	1	0	0	1	1	0
AAACAGGGGCGGTGG	3	12	15	23	5905580032	103	1342080459	180	4	0.130435	0.521739	0.00894134	0.00782609	0.00013412	0.582524	1.3252e-09	1.30214e-09	1	0	0	1	1	0
AAACAGTTCTAGTTCATCACC	26	105	21	23	5905580032	103	1342080459	2205	4.03846	1.13043	4.56522	0.0782367	0.0958696	0.00164297	0.823376	1.62337e-08	1.59512e-08	1	0	0	1	1	0
AAACAGTTTCATTGTTG	24	105	17	23	5905580032	103	1342080459	1785	4.375	1.04348	4.56522	0.0782367	0.0776087	0.00133002	0.722087	1.31416e-08	1.29129e-08	1	0	0	1	1	0
AAACAT	35	160	6	23	5905580032	103	1342080459	960	4.57143	1.52174	6.95652	0.119218	0.0417391	0.000715307	0.266297	7.06774e-09	6.94473e-09	1	0	0	1	0	0
AAACATACGAACGAAC	15	62	16	23	5905580032	103	1342080459	992	4.13333	0.652174	2.69565	0.0461969	0.0431304	0.000739151	0.642071	7.30334e-09	7.17622e-09	1	0	0	1	1	0
AAACATCCCCAAACATCCGC	4	16	20	23	5905580032	103	1342080459	320	4	0.173913	0.695652	0.0119218	0.013913	0.000238436	0.776699	2.35591e-09	2.31491e-09	1	0	0	1	1	0
AAACATCTCGAATACATGAAGAG	25	106	23	23	5905580032	103	1342080459	2438	4.24	1.08696	4.6087	0.0789819	0.106	0.00181658	0.946796	1.79491e-08	1.76367e-08	1	0	0	1	1	0
AAACATG	7	28	7	23	5905580032	103	1342080459	196	4	0.304348	1.21739	0.0208631	0.00852174	0.000146042	0.271845	1.443e-09	1.41788e-09	1	0	0	1	0	0
AAACATGTCCTGGAGACCAAACG	1	4	23	23	5905580032	103	1342080459	92	4	0.0434783	0.173913	0.00298045	0.004	6.85503e-05	0.893204	6.77326e-10	6.65537e-10	1	0	0	1	1	0
AAACATT	13	52	7	23	5905580032	103	1342080459	364	4	0.565217	2.26087	0.0387458	0.0158261	0.000271221	0.271845	2.67985e-09	2.63321e-09	1	0	0	1	0	0
AAACATTAC	15	62	9	23	5905580032	103	1342080459	558	4.13333	0.652174	2.69565	0.0461969	0.0242609	0.000415772	0.361165	4.10813e-09	4.03663e-09	1	0	0	1	0	0
AAACATTCAGGTAAGAAAGTTC	48	212	22	23	5905580032	103	1342080459	4664	4.41667	2.08696	9.21739	0.157964	0.202783	0.0034752	0.943366	3.43375e-08	3.37398e-08	1	0	0	1	1	0
AAACATTCGTACTGAAATCAG	30	156	21	23	5905580032	103	1342080459	3276	5.2	1.30435	6.78261	0.116237	0.142435	0.00244099	1.06019	2.41187e-08	2.36989e-08	1	0	0	1	1	0
AAACATTTATAACCCTGCCCGC	29	120	22	23	5905580032	103	1342080459	2640	4.13793	1.26087	5.21739	0.0894134	0.114783	0.0019671	0.88383	1.94363e-08	1.9098e-08	1	0	0	1	1	0
AAACATTTGGG	1	4	11	23	5905580032	103	1342080459	44	4	0.0434783	0.173913	0.00298045	0.00191304	3.27849e-05	0.427184	3.23938e-10	3.183e-10	1	0	0	1	0	0
AAACC	377	2576	5	23	5905580032	103	1342080459	12880	6.83289	16.3913	112	1.91941	0.56	0.00959704	0.331694	9.48256e-08	9.31751e-08	1	0	0	1	0	0
AAACCAACAACCT	88	490	13	23	5905580032	103	1342080459	6370	5.56818	3.82609	21.3043	0.365105	0.276957	0.00474636	0.70278	4.68974e-08	4.60812e-08	1	0	0	1	1	0
AAACCAACGAAATGTGTCAAGG	36	148	22	23	5905580032	103	1342080459	3256	4.11111	1.56522	6.43478	0.110277	0.141565	0.00242608	0.878101	2.39714e-08	2.35542e-08	1	0	0	1	1	0
AAACCAATGAAAGTTACAGAT	51	207	21	23	5905580032	103	1342080459	4347	4.05882	2.21739	9	0.154238	0.189	0.003239	0.827527	3.20036e-08	3.14466e-08	1	0	0	1	1	0
AAACCAATGAAGGTCACAGAT	23	94	21	23	5905580032	103	1342080459	1974	4.08696	1	4.08696	0.0700405	0.0858261	0.00147085	0.833263	1.4533e-08	1.42801e-08	1	0	0	1	1	0
AAACCACACAACAAC	1	5	15	23	5905580032	103	1342080459	75	5	0.0434783	0.217391	0.00372556	0.00326087	5.58834e-05	0.728155	5.52168e-10	5.42557e-10	1	0	0	1	1	0
AAACCACTCGAGAGAGATGAGAAAT	52	208	25	23	5905580032	103	1342080459	5200	4	2.26087	9.04348	0.154983	0.226087	0.00387458	0.970874	3.82836e-08	3.76173e-08	1	0	0	1	1	0
AAACCACTTTCCCATACCAATCC	4	21	23	23	5905580032	103	1342080459	483	5.25	0.173913	0.913043	0.0156473	0.021	0.000359889	1.17233	3.55596e-09	3.49407e-09	1	0	0	1	1	0
AAACCC	17	68	6	23	5905580032	103	1342080459	408	4	0.73913	2.95652	0.0506676	0.0177391	0.000304006	0.23301	3.00379e-09	2.95151e-09	1	0	0	1	0	0
AAACCCC	1	10	7	23	5905580032	103	1342080459	70	10	0.0434783	0.434783	0.00745112	0.00304348	5.21578e-05	0.679612	5.15356e-10	5.06387e-10	1	0	0	1	1	0
AAACCCGTTGCTGGTGGTC	1	4	19	23	5905580032	103	1342080459	76	4	0.0434783	0.173913	0.00298045	0.00330435	5.66285e-05	0.737864	5.5953e-10	5.49791e-10	1	0	0	1	1	0
AAACCCT	768	12170	7	23	5905580032	103	1342080459	85190	15.8464	33.3913	529.13	9.06801	3.70391	0.0634761	1.07694	6.27189e-07	6.16273e-07	1	0	0	1	1	0
AAACCCTACGCCGAG	1	4	15	23	5905580032	103	1342080459	60	4	0.0434783	0.173913	0.00298045	0.0026087	4.47067e-05	0.582524	4.41734e-10	4.34046e-10	1	0	0	1	1	0
AAACCCTTCTCAAGAAAGTGG	5	20	21	23	5905580032	103	1342080459	420	4	0.217391	0.869565	0.0149022	0.0182609	0.000312947	0.815534	3.09214e-09	3.03832e-09	1	0	0	1	1	0
AAACCG	52	217	6	23	5905580032	103	1342080459	1302	4.17308	2.26087	9.43478	0.161689	0.0566087	0.000970136	0.243092	9.58563e-09	9.41879e-09	1	0	0	1	0	0
AAACCT	111	448	6	23	5905580032	103	1342080459	2688	4.03604	4.82609	19.4783	0.33381	0.11687	0.00200286	0.235109	1.97897e-08	1.94452e-08	1	0	0	1	0	0
AAACCTATCAATAAATCTCAAGG	6	24	23	23	5905580032	103	1342080459	552	4	0.26087	1.04348	0.0178827	0.024	0.000411302	0.893204	4.06395e-09	3.99322e-09	1	0	0	1	1	0
AAACCTCCAACCCCC	1	4	15	23	5905580032	103	1342080459	60	4	0.0434783	0.173913	0.00298045	0.0026087	4.47067e-05	0.582524	4.41734e-10	4.34046e-10	1	0	0	1	1	0
AAACCTCCGAAATTCCGGAACATT	51	205	24	23	5905580032	103	1342080459	4920	4.01961	2.21739	8.91304	0.152748	0.213913	0.00366595	0.936608	3.62222e-08	3.55917e-08	1	0	0	1	1	0
AAACCTTCACACCTC	4	17	15	23	5905580032	103	1342080459	255	4.25	0.173913	0.73913	0.0126669	0.011087	0.000190004	0.618932	1.87737e-09	1.84469e-09	1	0	0	1	1	0
AAACCTTTATTTATACTC	12	65	18	23	5905580032	103	1342080459	1170	5.41667	0.521739	2.82609	0.0484323	0.0508696	0.000871781	0.946602	8.61381e-09	8.46389e-09	1	0	0	1	1	0
AAACG	84	428	5	23	5905580032	103	1342080459	2140	5.09524	3.65217	18.6087	0.318908	0.0930435	0.00159454	0.247342	1.57552e-08	1.5481e-08	1	0	0	1	0	0
AAACGAAAGTCTCCTGTTGC	159	840	20	23	5905580032	103	1342080459	16800	5.28302	6.91304	36.5217	0.625894	0.730435	0.0125179	1.02583	1.23686e-07	1.21533e-07	1	0	0	1	1	0
AAACGAATCAATAAATCTCAAGG	53	238	23	23	5905580032	103	1342080459	5474	4.49057	2.30435	10.3478	0.177337	0.238	0.00407874	1.00275	4.03009e-08	3.95994e-08	1	0	0	1	1	0
AAACGACACACCAGC	1	4	15	23	5905580032	103	1342080459	60	4	0.0434783	0.173913	0.00298045	0.0026087	4.47067e-05	0.582524	4.41734e-10	4.34046e-10	1	0	0	1	1	0
AAACGATAAGCCAAC	4	33	15	23	5905580032	103	1342080459	495	8.25	0.173913	1.43478	0.0245887	0.0215217	0.00036883	1.20146	3.64431e-09	3.58088e-09	1	0	0	1	1	0
AAACGC	18	72	6	23	5905580032	103	1342080459	432	4	0.782609	3.13043	0.0536481	0.0187826	0.000321888	0.23301	3.18048e-09	3.12513e-09	1	0	0	1	0	0
AAACGCAACCGGAAT	6	50	15	23	5905580032	103	1342080459	750	8.33333	0.26087	2.17391	0.0372556	0.0326087	0.000558834	1.21359	5.52168e-09	5.42557e-09	1	0	0	1	1	0
AAACGCATCAACTACCTTAGGG	31	127	22	23	5905580032	103	1342080459	2794	4.09677	1.34783	5.52174	0.0946292	0.121478	0.00208184	0.875039	2.05701e-08	2.02121e-08	1	0	0	1	1	0
AAACGCTGAACTTTCTTCTTTG	7	30	22	23	5905580032	103	1342080459	660	4.28571	0.304348	1.30435	0.0223534	0.0286957	0.000491774	0.915395	4.85907e-09	4.7745e-09	1	0	0	1	1	0
AAACGCTTCACGGATGTTAGAG	5	22	22	23	5905580032	103	1342080459	484	4.4	0.217391	0.956522	0.0163925	0.0210435	0.000360634	0.939806	3.56332e-09	3.5013e-09	1	0	0	1	1	0
AAACGG	10	40	6	23	5905580032	103	1342080459	240	4	0.434783	1.73913	0.0298045	0.0104348	0.000178827	0.23301	1.76694e-09	1.73618e-09	1	0	0	1	0	0
AAACGGG	14	56	7	23	5905580032	103	1342080459	392	4	0.608696	2.43478	0.0417263	0.0170435	0.000292084	0.271845	2.886e-09	2.83577e-09	1	0	0	1	0	0
AAACGGGGTAATTGGAAGTGCAGG	2	9	24	23	5905580032	103	1342080459	216	4.5	0.0869565	0.391304	0.00670601	0.0093913	0.000160944	1.04854	1.59024e-09	1.56256e-09	1	0	0	1	1	0
AAACGT	58	232	6	23	5905580032	103	1342080459	1392	4	2.52174	10.087	0.172866	0.0605217	0.0010372	0.23301	1.02482e-08	1.00699e-08	1	0	0	1	0	0
AAACGTAAATACGTCACTTG	23	101	20	23	5905580032	103	1342080459	2020	4.3913	1	4.3913	0.0752563	0.0878261	0.00150513	0.85268	1.48717e-08	1.46129e-08	1	0	0	1	1	0
AAACGTACGGCACCC	2	10	15	23	5905580032	103	1342080459	150	5	0.0869565	0.434783	0.00745112	0.00652174	0.000111767	0.728155	1.10434e-09	1.08511e-09	1	0	0	1	1	0
AAACGTCTTGAATACATGAAGAG	1	4	23	23	5905580032	103	1342080459	92	4	0.0434783	0.173913	0.00298045	0.004	6.85503e-05	0.893204	6.77326e-10	6.65537e-10	1	0	0	1	1	0
AAACGTGCTCAACCTGTTACGG	97	408	22	23	5905580032	103	1342080459	8976	4.20619	4.21739	17.7391	0.304006	0.390261	0.00668812	0.898409	6.60834e-08	6.49332e-08	1	0	0	1	1	0
AAACT	308	1629	5	23	5905580032	103	1342080459	8145	5.28896	13.3913	70.8261	1.21379	0.35413	0.00606894	0.256746	5.99654e-08	5.89217e-08	1	0	0	1	0	0
AAACTAAATAACTTCCACCTAC	69	305	22	23	5905580032	103	1342080459	6710	4.42029	3	13.2609	0.227259	0.291739	0.0049997	0.94414	4.94006e-08	4.85408e-08	1	0	0	1	1	0
AAACTAAATAACTTCTAC	69	384	18	23	5905580032	103	1342080459	6912	5.56522	3	16.6957	0.286123	0.300522	0.00515021	0.972562	5.08878e-08	5.00021e-08	1	0	0	1	1	0
AAACTAAGTTGTACAG	8	36	16	23	5905580032	103	1342080459	576	4.5	0.347826	1.56522	0.026824	0.0250435	0.000429184	0.699029	4.24065e-09	4.16684e-09	1	0	0	1	1	0
AAACTAATCAGATATATGTCAAGG	101	416	24	23	5905580032	103	1342080459	9984	4.11881	4.3913	18.087	0.309967	0.434087	0.0074392	0.959723	7.35045e-08	7.22252e-08	1	0	0	1	1	0
AAACTAGATAACTTCACTAC	64	287	20	23	5905580032	103	1342080459	5740	4.48438	2.78261	12.4783	0.213847	0.249565	0.00427694	0.870752	4.22592e-08	4.15237e-08	1	0	0	1	1	0
AAACTATTACCTACTTT	4190	18566	17	23	5905580032	103	1342080459	315622	4.43103	182.174	807.217	13.8337	13.7227	0.235174	0.731334	2.32368e-06	2.28324e-06	1	0	0	1	1	0
AAACTC	36	158	6	23	5905580032	103	1342080459	948	4.38889	1.56522	6.86957	0.117728	0.0412174	0.000706366	0.255663	6.9794e-09	6.85792e-09	1	0	0	1	0	0
AAACTCAAACTCACTCAC	33	138	18	23	5905580032	103	1342080459	2484	4.18182	1.43478	6	0.102825	0.108	0.00185086	0.730803	1.82878e-08	1.79695e-08	1	0	0	1	1	0
AAACTCACTACATGCATGCTCG	39	157	22	23	5905580032	103	1342080459	3454	4.02564	1.69565	6.82609	0.116983	0.150174	0.00257362	0.859846	2.54292e-08	2.49866e-08	1	0	0	1	1	0
AAACTCAGAATCCAGATCCG	24	102	20	23	5905580032	103	1342080459	2040	4.25	1.04348	4.43478	0.0760014	0.0886957	0.00152003	0.825243	1.5019e-08	1.47576e-08	1	0	0	1	1	0
AAACTCC	28	112	7	23	5905580032	103	1342080459	784	4	1.21739	4.86957	0.0834525	0.034087	0.000584168	0.271845	5.77199e-09	5.67153e-09	1	0	0	1	0	0
AAACTCGGCACCCAC	27	130	15	23	5905580032	103	1342080459	1950	4.81481	1.17391	5.65217	0.0968645	0.0847826	0.00145297	0.701187	1.43564e-08	1.41065e-08	1	0	0	1	1	0
AAACTCTATGCGCTCTCGATCCAC	2	11	24	23	5905580032	103	1342080459	264	5.5	0.0869565	0.478261	0.00819623	0.0114783	0.00019671	1.28155	1.94363e-09	1.9098e-09	1	0	0	1	1	0
AAACTCTCGAAATTCGACACTG	21	103	22	23	5905580032	103	1342080459	2266	4.90476	0.913043	4.47826	0.0767465	0.0985217	0.00168842	1.04762	1.66828e-08	1.63925e-08	1	0	0	1	1	0
AAACTCTCGAAATTCGACCTTG	24	112	22	23	5905580032	103	1342080459	2464	4.66667	1.04348	4.86957	0.0834525	0.10713	0.00183596	0.996764	1.81405e-08	1.78248e-08	1	0	0	1	1	0
AAACTCTCTAAGCTGAAAGTTT	12	51	22	23	5905580032	103	1342080459	1122	4.25	0.521739	2.21739	0.0380007	0.0487826	0.000836015	0.907767	8.26043e-09	8.11665e-09	1	0	0	1	1	0
AAACTCTTATACTTTC	24	125	16	23	5905580032	103	1342080459	2000	5.20833	1.04348	5.43478	0.093139	0.0869565	0.00149022	0.809061	1.47245e-08	1.44682e-08	1	0	0	1	1	0
AAACTG	53	215	6	23	5905580032	103	1342080459	1290	4.0566	2.30435	9.34783	0.160199	0.056087	0.000961194	0.236307	9.49728e-09	9.33198e-09	1	0	0	1	0	0
AAACTGAATTCAAGTAAAGGG	2	8	21	23	5905580032	103	1342080459	168	4	0.0869565	0.347826	0.00596089	0.00730435	0.000125179	0.815534	1.23686e-09	1.21533e-09	1	0	0	1	1	0
AAACTGCTGGACCCG	4	21	15	23	5905580032	103	1342080459	315	5.25	0.173913	0.913043	0.0156473	0.0136957	0.00023471	0.764563	2.3191e-09	2.27874e-09	1	0	0	1	1	0
AAACTGCTTGACATG	6	36	15	23	5905580032	103	1342080459	540	6	0.26087	1.56522	0.026824	0.0234783	0.00040236	0.873786	3.97561e-09	3.90641e-09	1	0	0	1	1	0
AAACTGG	25	122	7	23	5905580032	103	1342080459	854	4.88	1.08696	5.30435	0.0909036	0.0371304	0.000636325	0.33165	6.28735e-09	6.17792e-09	1	0	0	1	0	0
AAACTGT	9	36	7	23	5905580032	103	1342080459	252	4	0.391304	1.56522	0.026824	0.0109565	0.000187768	0.271845	1.85528e-09	1.82299e-09	1	0	0	1	0	0
AAACTGTCGGAATGCCATAATTTC	20	85	24	23	5905580032	103	1342080459	2040	4.25	0.869565	3.69565	0.0633345	0.0886957	0.00152003	0.990291	1.5019e-08	1.47576e-08	1	0	0	1	1	0
AAACTT	28	112	6	23	5905580032	103	1342080459	672	4	1.21739	4.86957	0.0834525	0.0292174	0.000500715	0.23301	4.94742e-09	4.86131e-09	1	0	0	1	0	0
AAACTTAAATATC	23	115	13	23	5905580032	103	1342080459	1495	5	1	5	0.0856879	0.065	0.00111394	0.631068	1.10065e-08	1.0815e-08	1	0	0	1	1	0
AAACTTAAGGATTCTTTCTGC	6	24	21	23	5905580032	103	1342080459	504	4	0.26087	1.04348	0.0178827	0.021913	0.000375536	0.815534	3.71057e-09	3.64598e-09	1	0	0	1	1	0
AAACTTATTTGATTGAG	5	20	17	23	5905580032	103	1342080459	340	4	0.217391	0.869565	0.0149022	0.0147826	0.000253338	0.660194	2.50316e-09	2.45959e-09	1	0	0	1	1	0
AAACTTC	2	10	7	23	5905580032	103	1342080459	70	5	0.0869565	0.434783	0.00745112	0.00304348	5.21578e-05	0.339806	5.15356e-10	5.06387e-10	1	0	0	1	0	0
AAACTTCGGAATTTAGGAGTGAGG	34	157	24	23	5905580032	103	1342080459	3768	4.61765	1.47826	6.82609	0.116983	0.163826	0.00280758	1.07596	2.77409e-08	2.72581e-08	1	0	0	1	1	0
AAACTTGCAGGGAAGAAAGTTC	55	237	22	23	5905580032	103	1342080459	5214	4.30909	2.3913	10.3043	0.176591	0.226696	0.00388501	0.920388	3.83867e-08	3.77186e-08	1	0	0	1	1	0
AAACTTGGACCCAAATCCTTATCGG	37	161	25	23	5905580032	103	1342080459	4025	4.35135	1.6087	7	0.119963	0.175	0.00299908	1.05615	2.9633e-08	2.91172e-08	1	0	0	1	1	0
AAACTTTATTTATACTCG	18	102	18	23	5905580032	103	1342080459	1836	5.66667	0.782609	4.43478	0.0760014	0.0798261	0.00136803	0.990291	1.35171e-08	1.32818e-08	1	0	0	1	1	0
AAACTTTCCGCTTAGAGAGTTC	23	99	22	23	5905580032	103	1342080459	2178	4.30435	1	4.30435	0.0737661	0.0946957	0.00162285	0.919375	1.60349e-08	1.57559e-08	1	0	0	1	1	0
AAACTTTCTCTGCAACCAATTC	22	93	22	23	5905580032	103	1342080459	2046	4.22727	0.956522	4.04348	0.0692954	0.0889565	0.0015245	0.902913	1.50631e-08	1.4801e-08	1	0	0	1	1	0
AAAG	57960	566336	4	23	5905580032	103	1342080459	2265344	9.77115	2520	24623.3	421.984	98.4932	1.68793	0.379462	1.6678e-05	1.63877e-05	1	1	0	0	0	0
AAAGAAAGAAAGAGTGAGAG	29	124	20	23	5905580032	103	1342080459	2480	4.27586	1.26087	5.3913	0.0923939	0.107826	0.00184788	0.830264	1.82583e-08	1.79406e-08	1	0	0	1	1	0
AAAGAAAGAAGGAGAG	9	36	16	23	5905580032	103	1342080459	576	4	0.391304	1.56522	0.026824	0.0250435	0.000429184	0.621359	4.24065e-09	4.16684e-09	1	0	0	1	1	0
AAAGAAAGCAAGCAAGATGG	22	93	20	23	5905580032	103	1342080459	1860	4.22727	0.956522	4.04348	0.0692954	0.0808696	0.00138591	0.82083	1.36938e-08	1.34554e-08	1	0	0	1	1	0
AAAGAAATCCATGTTCGCTCTCCAG	9	38	25	23	5905580032	103	1342080459	950	4.22222	0.391304	1.65217	0.0283142	0.0413043	0.000707856	1.02481	6.99412e-09	6.87239e-09	1	0	0	1	1	0
AAAGAAATG	1	4	9	23	5905580032	103	1342080459	36	4	0.0434783	0.173913	0.00298045	0.00156522	2.6824e-05	0.349515	2.6504e-10	2.60427e-10	1	0	0	1	0	0
AAAGAAATGCCCCACGGATGTT	16	65	22	23	5905580032	103	1342080459	1430	4.0625	0.695652	2.82609	0.0484323	0.0621739	0.00106551	0.867718	1.0528e-08	1.03448e-08	1	0	0	1	1	0
AAAGAAG	2	8	7	23	5905580032	103	1342080459	56	4	0.0869565	0.347826	0.00596089	0.00243478	4.17263e-05	0.271845	4.12285e-10	4.05109e-10	1	0	0	1	0	0
AAAGAC	76	316	6	23	5905580032	103	1342080459	1896	4.15789	3.30435	13.7391	0.235455	0.0824348	0.00141273	0.242207	1.39588e-08	1.37158e-08	1	0	0	1	0	0
AAAGACAAGTGTTAACCTGAGGG	18	72	23	23	5905580032	103	1342080459	1656	4	0.782609	3.13043	0.0536481	0.072	0.00123391	0.893204	1.21919e-08	1.19797e-08	1	0	0	1	1	0
AAAGACACAAGTTAGG	40	258	16	23	5905580032	103	1342080459	4128	6.45	1.73913	11.2174	0.192239	0.179478	0.00307582	1.00194	3.03913e-08	2.98623e-08	1	0	0	1	1	0
AAAGACATAACCCT	2	18	14	23	5905580032	103	1342080459	252	9	0.0869565	0.782609	0.013412	0.0109565	0.000187768	1.2233	1.85528e-09	1.82299e-09	1	0	0	1	1	0
AAAGACCTTAACCCT	4	33	15	23	5905580032	103	1342080459	495	8.25	0.173913	1.43478	0.0245887	0.0215217	0.00036883	1.20146	3.64431e-09	3.58088e-09	1	0	0	1	1	0
AAAGACGATGGAGCC	31	244	15	23	5905580032	103	1342080459	3660	7.87097	1.34783	10.6087	0.181807	0.15913	0.00272711	1.14626	2.69458e-08	2.64768e-08	1	0	0	1	1	0
AAAGACTGCCGGAGTGTTGG	17	75	20	23	5905580032	103	1342080459	1500	4.41176	0.73913	3.26087	0.0558834	0.0652174	0.00111767	0.856653	1.10434e-08	1.08511e-08	1	0	0	1	1	0
AAAGACTTTAAAGCTGATC	4	18	19	23	5905580032	103	1342080459	342	4.5	0.173913	0.782609	0.013412	0.0148696	0.000254828	0.830097	2.51788e-09	2.47406e-09	1	0	0	1	1	0
AAAGAG	563	2702	6	23	5905580032	103	1342080459	16212	4.79929	24.4783	117.478	2.01329	0.70487	0.0120798	0.27957	1.19357e-07	1.17279e-07	1	0	0	1	0	0
AAAGAGACTATGCCAGGGATTGATC	6	30	25	23	5905580032	103	1342080459	750	5	0.26087	1.30435	0.0223534	0.0326087	0.000558834	1.21359	5.52168e-09	5.42557e-09	1	0	0	1	1	0
AAAGAGAGAAATAGAGAG	9	36	18	23	5905580032	103	1342080459	648	4	0.391304	1.56522	0.026824	0.0281739	0.000482832	0.699029	4.77073e-09	4.68769e-09	1	0	0	1	1	0
AAAGAGATATAGAG	14	73	14	23	5905580032	103	1342080459	1022	5.21429	0.608696	3.17391	0.0543932	0.0444348	0.000761504	0.708738	7.5242e-09	7.39325e-09	1	0	0	1	1	0
AAAGAGCCATGGTGGTGTGTAGGG	1	5	24	23	5905580032	103	1342080459	120	5	0.0434783	0.217391	0.00372556	0.00521739	8.94134e-05	1.16505	8.83468e-10	8.68091e-10	1	0	0	1	1	0
AAAGAGCGTCGTGATGAGAGATTG	4	16	24	23	5905580032	103	1342080459	384	4	0.173913	0.695652	0.0119218	0.0166957	0.000286123	0.932039	2.8271e-09	2.77789e-09	1	0	0	1	1	0
AAAGAGGATGCTAGAGGGAAATAGT	62	250	25	23	5905580032	103	1342080459	6250	4.03226	2.69565	10.8696	0.186278	0.271739	0.00465695	0.978703	4.6014e-08	4.52131e-08	1	0	0	1	1	0
AAAGAGGTAGCAAGAGAGTGAGCAT	4	18	25	23	5905580032	103	1342080459	450	4.5	0.173913	0.782609	0.013412	0.0195652	0.0003353	1.09223	3.31301e-09	3.25534e-09	1	0	0	1	1	0
AAAGAGTTCGAGATATTTAGC	24	103	21	23	5905580032	103	1342080459	2163	4.29167	1.04348	4.47826	0.0767465	0.0940435	0.00161168	0.875	1.59245e-08	1.56473e-08	1	0	0	1	1	0
AAAGAT	458	1974	6	23	5905580032	103	1342080459	11844	4.31004	19.913	85.8261	1.47085	0.514957	0.0088251	0.251071	8.71983e-08	8.56806e-08	1	0	0	1	0	0
AAAGATAAGAT	68	278	11	23	5905580032	103	1342080459	3058	4.08824	2.95652	12.087	0.207141	0.132957	0.00227855	0.436608	2.25137e-08	2.21219e-08	1	0	0	1	0	0
AAAGATACATTATGAAGTCTG	4	16	21	23	5905580032	103	1342080459	336	4	0.173913	0.695652	0.0119218	0.0146087	0.000250358	0.815534	2.47371e-09	2.43066e-09	1	0	0	1	1	0
AAAGATACGAACTCAGAAT	103	586	19	23	5905580032	103	1342080459	11134	5.68932	4.47826	25.4783	0.436636	0.484087	0.00829607	1.04949	8.19711e-08	8.05444e-08	1	0	0	1	1	0
AAAGATTACATCCCTAGGATATTC	15	63	24	23	5905580032	103	1342080459	1512	4.2	0.652174	2.73913	0.046942	0.0657391	0.00112661	0.978641	1.11317e-08	1.0938e-08	1	0	0	1	1	0
AAAGATTATACCTC	8	38	14	23	5905580032	103	1342080459	532	4.75	0.347826	1.65217	0.0283142	0.0231304	0.000396399	0.645631	3.91671e-09	3.84854e-09	1	0	0	1	1	0
AAAGATTGAACTTTCTTAGCTG	70	347	22	23	5905580032	103	1342080459	7634	4.95714	3.04348	15.087	0.258554	0.331913	0.00568818	1.05881	5.62033e-08	5.52251e-08	1	0	0	1	1	0
AAAGC	109	586	5	23	5905580032	103	1342080459	2930	5.37615	4.73913	25.4783	0.436636	0.127391	0.00218318	0.260978	2.15713e-08	2.11959e-08	1	0	0	1	0	0
AAAGCAAGACTTTCATCATG	22	99	20	23	5905580032	103	1342080459	1980	4.5	0.956522	4.30435	0.0737661	0.086087	0.00147532	0.873786	1.45772e-08	1.43235e-08	1	0	0	1	1	0
AAAGCAC	5	20	7	23	5905580032	103	1342080459	140	4	0.217391	0.869565	0.0149022	0.00608696	0.000104316	0.271845	1.03071e-09	1.01277e-09	1	0	0	1	0	0
AAAGCACCGACTGCCCATAGAGAGG	2	8	25	23	5905580032	103	1342080459	200	4	0.0869565	0.347826	0.00596089	0.00869565	0.000149022	0.970874	1.47245e-09	1.44682e-09	1	0	0	1	1	0
AAAGCCCCCCCACCG	1	4	15	23	5905580032	103	1342080459	60	4	0.0434783	0.173913	0.00298045	0.0026087	4.47067e-05	0.582524	4.41734e-10	4.34046e-10	1	0	0	1	1	0
AAAGCCGT	7	28	8	23	5905580032	103	1342080459	224	4	0.304348	1.21739	0.0208631	0.00973913	0.000166905	0.31068	1.64914e-09	1.62044e-09	1	0	0	1	0	0
AAAGCGCAGCAAGCGGGC	2	8	18	23	5905580032	103	1342080459	144	4	0.0869565	0.347826	0.00596089	0.00626087	0.000107296	0.699029	1.06016e-09	1.04171e-09	1	0	0	1	1	0
AAAGCGCAGCAATCGGGC	124	622	18	23	5905580032	103	1342080459	11196	5.01613	5.3913	27.0435	0.46346	0.486783	0.00834227	0.876605	8.24276e-08	8.09929e-08	1	0	0	1	1	0
AAAGCGCAGTAAGCGGGC	8	35	18	23	5905580032	103	1342080459	630	4.375	0.347826	1.52174	0.0260789	0.0273913	0.00046942	0.764563	4.63821e-09	4.55748e-09	1	0	0	1	1	0
AAAGCTGAACACAAG	1	4	15	23	5905580032	103	1342080459	60	4	0.0434783	0.173913	0.00298045	0.0026087	4.47067e-05	0.582524	4.41734e-10	4.34046e-10	1	0	0	1	1	0
AAAGCTGATGTCGAGTATTCGAAC	14	56	24	23	5905580032	103	1342080459	1344	4	0.608696	2.43478	0.0417263	0.0584348	0.00100143	0.932039	9.89484e-09	9.72262e-09	1	0	0	1	1	0
AAAGG	6432	49155	5	23	5905580032	103	1342080459	245775	7.64226	279.652	2137.17	36.626	10.6859	0.18313	0.370983	1.80945e-06	1.77796e-06	1	0	0	1	0	0
AAAGGC	169	688	6	23	5905580032	103	1342080459	4128	4.07101	7.34783	29.913	0.512637	0.179478	0.00307582	0.237146	3.03913e-08	2.98623e-08	1	0	0	1	0	0
AAAGGG	44	180	6	23	5905580032	103	1342080459	1080	4.09091	1.91304	7.82609	0.13412	0.0469565	0.000804721	0.238305	7.95121e-09	7.81282e-09	1	0	0	1	0	0
AAAGGGCACGGGAGT	137	694	15	23	5905580032	103	1342080459	10410	5.06569	5.95652	30.1739	0.517108	0.452609	0.00775661	0.737722	7.66409e-08	7.53069e-08	1	0	0	1	1	0
AAAGGGCCATTACGTTGACGTTCT	29	117	24	23	5905580032	103	1342080459	2808	4.03448	1.26087	5.08696	0.0871781	0.122087	0.00209227	0.940074	2.06732e-08	2.03133e-08	1	0	0	1	1	0
AAAGGGTCGAGGTGG	2	12	15	23	5905580032	103	1342080459	180	6	0.0869565	0.521739	0.00894134	0.00782609	0.00013412	0.873786	1.3252e-09	1.30214e-09	1	0	0	1	1	0
AAAGGT	68	326	6	23	5905580032	103	1342080459	1956	4.79412	2.95652	14.1739	0.242906	0.0850435	0.00145744	0.279269	1.44005e-08	1.41499e-08	1	0	0	1	0	0
AAAGGTCCGAAGTTC	9	54	15	23	5905580032	103	1342080459	810	6	0.391304	2.34783	0.040236	0.0352174	0.000603541	0.873786	5.96341e-09	5.85962e-09	1	0	0	1	1	0
AAAGGTT	16	64	7	23	5905580032	103	1342080459	448	4	0.695652	2.78261	0.0476872	0.0194783	0.00033381	0.271845	3.29828e-09	3.24087e-09	1	0	0	1	0	0
AAAGT	87	502	5	23	5905580032	103	1342080459	2510	5.77011	3.78261	21.8261	0.374046	0.10913	0.00187023	0.280103	1.84792e-08	1.81576e-08	1	0	0	1	0	0
AAAGTAACCCGCCAG	2	8	15	23	5905580032	103	1342080459	120	4	0.0869565	0.347826	0.00596089	0.00521739	8.94134e-05	0.582524	8.83468e-10	8.68091e-10	1	0	0	1	1	0
AAAGTAG	13	64	7	23	5905580032	103	1342080459	448	4.92308	0.565217	2.78261	0.0476872	0.0194783	0.00033381	0.334578	3.29828e-09	3.24087e-09	1	0	0	1	0	0
AAAGTAGGTAGAATCGGAGCGGCG	16	67	24	23	5905580032	103	1342080459	1608	4.1875	0.695652	2.91304	0.0499225	0.069913	0.00119814	0.975728	1.18385e-08	1.16324e-08	1	0	0	1	1	0
AAAGTC	53	222	6	23	5905580032	103	1342080459	1332	4.18868	2.30435	9.65217	0.165415	0.057913	0.000992489	0.244001	9.8065e-09	9.63581e-09	1	0	0	1	0	0
AAAGTCACAAATTAAGAACTTG	10	45	22	23	5905580032	103	1342080459	990	4.5	0.434783	1.95652	0.03353	0.0430435	0.000737661	0.961165	7.28861e-09	7.16175e-09	1	0	0	1	1	0
AAAGTCCAAGATACAAGTTG	14	58	20	23	5905580032	103	1342080459	1160	4.14286	0.608696	2.52174	0.0432165	0.0504348	0.00086433	0.804438	8.54019e-09	8.39155e-09	1	0	0	1	1	0
AAAGTCCTAACCCT	17	111	14	23	5905580032	103	1342080459	1554	6.52941	0.73913	4.82609	0.0827074	0.0675652	0.0011579	0.887493	1.14409e-08	1.12418e-08	1	0	0	1	1	0
AAAGTCG	9	67	7	23	5905580032	103	1342080459	469	7.44444	0.391304	2.91304	0.0499225	0.0203913	0.000349457	0.505933	3.45289e-09	3.39279e-09	1	0	0	1	1	0
AAAGTCGAAAGTTCAGAAATCCGG	11	46	24	23	5905580032	103	1342080459	1104	4.18182	0.478261	2	0.0342751	0.048	0.000822603	0.974404	8.12791e-09	7.98644e-09	1	0	0	1	1	0
AAAGTCGAGATTTCGC	20	86	16	23	5905580032	103	1342080459	1376	4.3	0.869565	3.73913	0.0640796	0.0598261	0.00102527	0.667961	1.01304e-08	9.95412e-09	1	0	0	1	1	0
AAAGTCT	1	4	7	23	5905580032	103	1342080459	28	4	0.0434783	0.173913	0.00298045	0.00121739	2.08631e-05	0.271845	2.06143e-10	2.02555e-10	1	0	0	1	0	0
AAAGTCTCTGAACGCAAATAT	13	65	21	23	5905580032	103	1342080459	1365	5	0.565217	2.82609	0.0484323	0.0593478	0.00101708	1.01942	1.00494e-08	9.87454e-09	1	0	0	1	1	0
AAAGTCTCTGAACGCAAATGT	9	36	21	23	5905580032	103	1342080459	756	4	0.391304	1.56522	0.026824	0.0328696	0.000563305	0.815534	5.56585e-09	5.46898e-09	1	0	0	1	1	0
AAAGTCTGAATTCTGG	12	60	16	23	5905580032	103	1342080459	960	5	0.521739	2.6087	0.0447067	0.0417391	0.000715307	0.776699	7.06774e-09	6.94473e-09	1	0	0	1	1	0
AAAGTCTTAACCCT	2	9	14	23	5905580032	103	1342080459	126	4.5	0.0869565	0.391304	0.00670601	0.00547826	9.38841e-05	0.61165	9.27641e-10	9.11496e-10	1	0	0	1	1	0
AAAGTCTTCACCCT	2	16	14	23	5905580032	103	1342080459	224	8	0.0869565	0.695652	0.0119218	0.00973913	0.000166905	1.08738	1.64914e-09	1.62044e-09	1	0	0	1	1	0
AAAGTG	109	482	6	23	5905580032	103	1342080459	2892	4.42202	4.73913	20.9565	0.359144	0.125739	0.00215486	0.257593	2.12916e-08	2.0921e-08	1	0	0	1	0	0
AAAGTGC	1	4	7	23	5905580032	103	1342080459	28	4	0.0434783	0.173913	0.00298045	0.00121739	2.08631e-05	0.271845	2.06143e-10	2.02555e-10	1	0	0	1	0	0
AAAGTGCAGAAGTCCT	75	419	16	23	5905580032	103	1342080459	6704	5.58667	3.26087	18.2174	0.312202	0.291478	0.00499523	0.867832	4.93564e-08	4.84974e-08	1	0	0	1	1	0
AAAGTGCGAGGTCGG	7	42	15	23	5905580032	103	1342080459	630	6	0.304348	1.82609	0.0312947	0.0273913	0.00046942	0.873786	4.63821e-09	4.55748e-09	1	0	0	1	1	0
AAAGTGGCAACTCTGAAATGTCG	89	377	23	23	5905580032	103	1342080459	8671	4.23596	3.86957	16.3913	0.280907	0.377	0.00646086	0.945893	6.38379e-08	6.27268e-08	1	0	0	1	1	0
AAAGTGGGAAAGTGTATGGACGG	268	1155	23	23	5905580032	103	1342080459	26565	4.3097	11.6522	50.2174	0.860604	1.155	0.0197939	0.962361	1.95578e-07	1.92174e-07	1	0	0	1	1	0
AAAGTGGGAAGGTGTATGGACGG	1	4	23	23	5905580032	103	1342080459	92	4	0.0434783	0.173913	0.00298045	0.004	6.85503e-05	0.893204	6.77326e-10	6.65537e-10	1	0	0	1	1	0
AAAGTGTGAACTCTCTAAGCGG	26	108	22	23	5905580032	103	1342080459	2376	4.15385	1.13043	4.69565	0.0804721	0.103304	0.00177039	0.887229	1.74927e-08	1.71882e-08	1	0	0	1	1	0
AAAGTT	60	288	6	23	5905580032	103	1342080459	1728	4.8	2.6087	12.5217	0.214592	0.0751304	0.00128755	0.279612	1.27219e-08	1.25005e-08	1	0	0	1	0	0
AAAGTTCTAACCCT	11	65	14	23	5905580032	103	1342080459	910	5.90909	0.478261	2.82609	0.0484323	0.0395652	0.000678052	0.803177	6.69963e-09	6.58303e-09	1	0	0	1	1	0
AAAGTTGGGTGAAGATAATGGC	317	1306	22	23	5905580032	103	1342080459	28732	4.11987	13.7826	56.7826	0.973116	1.24922	0.0214086	0.879973	2.11532e-07	2.0785e-07	1	0	0	1	1	0
AAAT	44175	296524	4	23	5905580032	103	1342080459	1186096	6.71248	1920.65	12892.3	220.944	51.5694	0.883774	0.260679	8.73232e-06	8.58033e-06	1	1	0	0	0	0
AAATAACTAACTAACG	6	26	16	23	5905580032	103	1342080459	416	4.33333	0.26087	1.13043	0.0193729	0.018087	0.000309967	0.673139	3.06269e-09	3.00938e-09	1	0	0	1	1	0
AAATAACTCCAGGACACAAATC	23	94	22	23	5905580032	103	1342080459	2068	4.08696	1	4.08696	0.0700405	0.089913	0.00154089	0.872942	1.52251e-08	1.49601e-08	1	0	0	1	1	0
AAATAAT	74	379	7	23	5905580032	103	1342080459	2653	5.12162	3.21739	16.4783	0.282397	0.115348	0.00197678	0.348071	1.9532e-08	1.91921e-08	1	0	0	1	0	0
AAATAATTAATTAATTTAAT	11	50	20	23	5905580032	103	1342080459	1000	4.54545	0.478261	2.17391	0.0372556	0.0434783	0.000745112	0.882613	7.36223e-09	7.2341e-09	1	0	0	1	1	0
AAATAATTCTATCTATAATTTCC	41	175	23	23	5905580032	103	1342080459	4025	4.26829	1.78261	7.6087	0.130395	0.175	0.00299908	0.953114	2.9633e-08	2.91172e-08	1	0	0	1	1	0
AAATAATTGAATATTT	31	126	16	23	5905580032	103	1342080459	2016	4.06452	1.34783	5.47826	0.0938841	0.0876522	0.00150215	0.631381	1.48423e-08	1.45839e-08	1	0	0	1	1	0
AAATAATTGCTTGAAGCTGAAGT	9	36	23	23	5905580032	103	1342080459	828	4	0.391304	1.56522	0.026824	0.036	0.000616953	0.893204	6.09593e-09	5.98983e-09	1	0	0	1	1	0
AAATAC	66	303	6	23	5905580032	103	1342080459	1818	4.59091	2.86957	13.1739	0.225769	0.0790435	0.00135461	0.267432	1.33845e-08	1.31516e-08	1	0	0	1	0	0
AAATACAGTCACACAT	16	69	16	23	5905580032	103	1342080459	1104	4.3125	0.695652	3	0.0514127	0.048	0.000822603	0.669903	8.12791e-09	7.98644e-09	1	0	0	1	1	0
AAATACCGAAGTAACATGCACCG	14	56	23	23	5905580032	103	1342080459	1288	4	0.608696	2.43478	0.0417263	0.056	0.000959704	0.893204	9.48256e-09	9.31751e-09	1	0	0	1	1	0
AAATAG	97	405	6	23	5905580032	103	1342080459	2430	4.17526	4.21739	17.6087	0.30177	0.105652	0.00181062	0.243219	1.78902e-08	1.75789e-08	1	0	0	1	0	0
AAATAGAATAATT	2	10	13	23	5905580032	103	1342080459	130	5	0.0869565	0.434783	0.00745112	0.00565217	9.68645e-05	0.631068	9.5709e-10	9.40432e-10	1	0	0	1	1	0
AAATAGGTATCGTAAGTCAG	34	142	20	23	5905580032	103	1342080459	2840	4.17647	1.47826	6.17391	0.105806	0.123478	0.00211612	0.810965	2.09087e-08	2.05448e-08	1	0	0	1	1	0
AAATAGGTTAGACTGAACATCAGTG	13	53	25	23	5905580032	103	1342080459	1325	4.07692	0.565217	2.30435	0.0394909	0.0576087	0.000987273	0.989544	9.75496e-09	9.58518e-09	1	0	0	1	1	0
AAATAGTAATTTCTTCTTAAGT	14	60	22	23	5905580032	103	1342080459	1320	4.28571	0.608696	2.6087	0.0447067	0.0573913	0.000983548	0.915395	9.71815e-09	9.54901e-09	1	0	0	1	1	0
AAATAGTAGATAGATAGAATT	27	142	21	23	5905580032	103	1342080459	2982	5.25926	1.17391	6.17391	0.105806	0.129652	0.00222192	1.07228	2.19542e-08	2.15721e-08	1	0	0	1	1	0
AAATAT	474	2719	6	23	5905580032	103	1342080459	16314	5.73629	20.6087	118.217	2.02596	0.709304	0.0121558	0.334153	1.20107e-07	1.18017e-07	1	0	0	1	0	0
AAATATATGAAATTCG	21	106	16	23	5905580032	103	1342080459	1696	5.04762	0.913043	4.6087	0.0789819	0.0737391	0.00126371	0.784096	1.24863e-08	1.2269e-08	1	0	0	1	1	0
AAATATC	8	32	7	23	5905580032	103	1342080459	224	4	0.347826	1.3913	0.0238436	0.00973913	0.000166905	0.271845	1.64914e-09	1.62044e-09	1	0	0	1	0	0
AAATATCTGATTAATTTCCTTGAC	39	162	24	23	5905580032	103	1342080459	3888	4.15385	1.69565	7.04348	0.120708	0.169043	0.00289699	0.967886	2.86244e-08	2.81262e-08	1	0	0	1	1	0
AAATATG	1165	4937	7	23	5905580032	103	1342080459	34559	4.23777	50.6522	214.652	3.67862	1.50257	0.0257503	0.288004	2.54431e-07	2.50003e-07	1	0	0	1	0	0
AAATATGACT	7	32	10	23	5905580032	103	1342080459	320	4.57143	0.304348	1.3913	0.0238436	0.013913	0.000238436	0.443828	2.35591e-09	2.31491e-09	1	0	0	1	0	0
AAATATGACTGACTATACCAAT	16	68	22	23	5905580032	103	1342080459	1496	4.25	0.695652	2.95652	0.0506676	0.0650435	0.00111469	0.907767	1.10139e-08	1.08222e-08	1	0	0	1	1	0
AAATATT	14	62	7	23	5905580032	103	1342080459	434	4.42857	0.608696	2.69565	0.0461969	0.0188696	0.000323379	0.300971	3.19521e-09	3.1396e-09	1	0	0	1	0	0
AAATATTGCAGTCTTGCTACTCC	37	150	23	23	5905580032	103	1342080459	3450	4.05405	1.6087	6.52174	0.111767	0.15	0.00257064	0.905274	2.53997e-08	2.49576e-08	1	0	0	1	1	0
AAATC	2238	12408	5	23	5905580032	103	1342080459	62040	5.54424	97.3043	539.478	9.24535	2.69739	0.0462267	0.269138	4.56753e-07	4.48803e-07	1	0	0	1	0	0
AAATCAACTCGAAATGTCCAAC	18	80	22	23	5905580032	103	1342080459	1760	4.44444	0.782609	3.47826	0.0596089	0.0765217	0.0013114	0.949299	1.29575e-08	1.2732e-08	1	0	0	1	1	0
AAATCAC	10	49	7	23	5905580032	103	1342080459	343	4.9	0.434783	2.13043	0.0365105	0.014913	0.000255573	0.33301	2.52525e-09	2.48129e-09	1	0	0	1	0	0
AAATCC	48	230	6	23	5905580032	103	1342080459	1380	4.79167	2.08696	10	0.171376	0.06	0.00102825	0.279126	1.01599e-08	9.98305e-09	1	0	0	1	0	0
AAATCCCTACATGAAGAGCGTCGT	2	9	24	23	5905580032	103	1342080459	216	4.5	0.0869565	0.391304	0.00670601	0.0093913	0.000160944	1.04854	1.59024e-09	1.56256e-09	1	0	0	1	1	0
AAATCCG	26	112	7	23	5905580032	103	1342080459	784	4.30769	1.13043	4.86957	0.0834525	0.034087	0.000584168	0.292756	5.77199e-09	5.67153e-09	1	0	0	1	0	0
AAATCG	31	124	6	23	5905580032	103	1342080459	744	4	1.34783	5.3913	0.0923939	0.0323478	0.000554363	0.23301	5.4775e-09	5.38217e-09	1	0	0	1	0	0
AAATCGCTACCACCC	12	63	15	23	5905580032	103	1342080459	945	5.25	0.521739	2.73913	0.046942	0.041087	0.000704131	0.764563	6.95731e-09	6.83622e-09	1	0	0	1	1	0
AAATCGCTGCTCCTC	4	29	15	23	5905580032	103	1342080459	435	7.25	0.173913	1.26087	0.0216082	0.018913	0.000324124	1.05583	3.20257e-09	3.14683e-09	1	0	0	1	1	0
AAATCGGAAGAGCGTCGTGTAGGG	2	8	24	23	5905580032	103	1342080459	192	4	0.0869565	0.347826	0.00596089	0.00834783	0.000143061	0.932039	1.41355e-09	1.38895e-09	1	0	0	1	1	0
AAATCGGCTTGACAC	6	34	15	23	5905580032	103	1342080459	510	5.66667	0.26087	1.47826	0.0253338	0.0221739	0.000380007	0.825243	3.75474e-09	3.68939e-09	1	0	0	1	1	0
AAATCT	154	647	6	23	5905580032	103	1342080459	3882	4.2013	6.69565	28.1304	0.482087	0.168783	0.00289252	0.244736	2.85802e-08	2.80828e-08	1	0	0	1	0	0
AAATCTCAAGGAGACTTATCAAT	16	71	23	23	5905580032	103	1342080459	1633	4.4375	0.695652	3.08696	0.0529029	0.071	0.00121677	0.990898	1.20225e-08	1.18133e-08	1	0	0	1	1	0
AAATCTG	46	184	7	23	5905580032	103	1342080459	1288	4	2	8	0.137101	0.056	0.000959704	0.271845	9.48256e-09	9.31751e-09	1	0	0	1	0	0
AAATCTT	12	95	7	23	5905580032	103	1342080459	665	7.91667	0.521739	4.13043	0.0707856	0.028913	0.000495499	0.538026	4.89589e-09	4.81067e-09	1	0	0	1	1	0
AAATG	2418	13221	5	23	5905580032	103	1342080459	66105	5.46774	105.13	574.826	9.85112	2.87413	0.0492556	0.265424	4.8668e-07	4.7821e-07	1	0	0	1	0	0
AAATGAATCCACTCCCCACTGCAC	35	142	24	23	5905580032	103	1342080459	3408	4.05714	1.52174	6.17391	0.105806	0.148174	0.00253934	0.945354	2.50905e-08	2.46538e-08	1	0	0	1	1	0
AAATGAG	7	28	7	23	5905580032	103	1342080459	196	4	0.304348	1.21739	0.0208631	0.00852174	0.000146042	0.271845	1.443e-09	1.41788e-09	1	0	0	1	0	0
AAATGAT	27	114	7	23	5905580032	103	1342080459	798	4.22222	1.17391	4.95652	0.0849427	0.0346957	0.000594599	0.286947	5.87506e-09	5.77281e-09	1	0	0	1	0	0
AAATGATAATGAGTCT	19	76	16	23	5905580032	103	1342080459	1216	4	0.826087	3.30435	0.0566285	0.0528696	0.000906056	0.621359	8.95248e-09	8.79666e-09	1	0	0	1	1	0
AAATGATATGTT	51	278	12	23	5905580032	103	1342080459	3336	5.45098	2.21739	12.087	0.207141	0.145043	0.00248569	0.635066	2.45604e-08	2.41329e-08	1	0	0	1	1	0
AAATGC	48	209	6	23	5905580032	103	1342080459	1254	4.35417	2.08696	9.08696	0.155728	0.0545217	0.00093437	0.253641	9.23224e-09	9.07156e-09	1	0	0	1	0	0
AAATGCAAGAGACTGAATACGT	22	97	22	23	5905580032	103	1342080459	2134	4.40909	0.956522	4.21739	0.0722758	0.0927826	0.00159007	0.941748	1.5711e-08	1.54376e-08	1	0	0	1	1	0
AAATGCGAGCCAACG	8	42	15	23	5905580032	103	1342080459	630	5.25	0.347826	1.82609	0.0312947	0.0273913	0.00046942	0.764563	4.63821e-09	4.55748e-09	1	0	0	1	1	0
AAATGCGGGAGGTGG	17	81	15	23	5905580032	103	1342080459	1215	4.76471	0.73913	3.52174	0.0603541	0.0528261	0.000905311	0.693889	8.94511e-09	8.78943e-09	1	0	0	1	1	0
AAATGG	57	239	6	23	5905580032	103	1342080459	1434	4.19298	2.47826	10.3913	0.178082	0.0623478	0.00106849	0.244251	1.05574e-08	1.03737e-08	1	0	0	1	0	0
AAATGGAGAGAGCAAGGTGCCGAAG	6	24	25	23	5905580032	103	1342080459	600	4	0.26087	1.04348	0.0178827	0.026087	0.000447067	0.970874	4.41734e-09	4.34046e-09	1	0	0	1	1	0
AAATGGT	14	68	7	23	5905580032	103	1342080459	476	4.85714	0.608696	2.95652	0.0506676	0.0206957	0.000354673	0.330097	3.50442e-09	3.44343e-09	1	0	0	1	0	0
AAATGT	98	433	6	23	5905580032	103	1342080459	2598	4.41837	4.26087	18.8261	0.322633	0.112957	0.0019358	0.257381	1.91271e-08	1.87942e-08	1	0	0	1	0	0
AAATGTAGC	32	145	9	23	5905580032	103	1342080459	1305	4.53125	1.3913	6.30435	0.108041	0.0567391	0.000972371	0.395934	9.60772e-09	9.44049e-09	1	0	0	1	0	0
AAATGTAT	8	34	8	23	5905580032	103	1342080459	272	4.25	0.347826	1.47826	0.0253338	0.0118261	0.00020267	0.330097	2.00253e-09	1.96767e-09	1	0	0	1	0	0
AAATGTC	10	40	7	23	5905580032	103	1342080459	280	4	0.434783	1.73913	0.0298045	0.0121739	0.000208631	0.271845	2.06143e-09	2.02555e-09	1	0	0	1	0	0
AAATGTCCAGAATGTCGAAGGTTC	58	259	24	23	5905580032	103	1342080459	6216	4.46552	2.52174	11.2609	0.192984	0.270261	0.00463162	1.04051	4.57636e-08	4.49671e-08	1	0	0	1	1	0
AAATGTCTTGAATTCTGTGCT	75	419	21	23	5905580032	103	1342080459	8799	5.58667	3.26087	18.2174	0.312202	0.382565	0.00655624	1.13903	6.47803e-08	6.36528e-08	1	0	0	1	1	0
AAATGTGTGTGTGTGT	1	4	16	23	5905580032	103	1342080459	64	4	0.0434783	0.173913	0.00298045	0.00278261	4.76872e-05	0.621359	4.71183e-10	4.62982e-10	1	0	0	1	1	0
AAATGTT	5	25	7	23	5905580032	103	1342080459	175	5	0.217391	1.08696	0.0186278	0.0076087	0.000130395	0.339806	1.28839e-09	1.26597e-09	1	0	0	1	0	0
AAATGTTAAATTGAGTTGAACT	12	50	22	23	5905580032	103	1342080459	1100	4.16667	0.521739	2.17391	0.0372556	0.0478261	0.000819623	0.889968	8.09846e-09	7.9575e-09	1	0	0	1	1	0
AAATGTTATGTT	8	58	12	23	5905580032	103	1342080459	696	7.25	0.347826	2.52174	0.0432165	0.0302609	0.000518598	0.84466	5.12411e-09	5.03493e-09	1	0	0	1	1	0
AAATT	1853	10447	5	23	5905580032	103	1342080459	52235	5.63788	80.5652	454.217	7.78418	2.27109	0.0389209	0.273684	3.84566e-07	3.77873e-07	1	0	0	1	0	0
AAATTAC	16	64	7	23	5905580032	103	1342080459	448	4	0.695652	2.78261	0.0476872	0.0194783	0.00033381	0.271845	3.29828e-09	3.24087e-09	1	0	0	1	0	0
AAATTAG	22	88	7	23	5905580032	103	1342080459	616	4	0.956522	3.82609	0.0655698	0.0267826	0.000458989	0.271845	4.53514e-09	4.4562e-09	1	0	0	1	0	0
AAATTATCCATAACACG	36	159	17	23	5905580032	103	1342080459	2703	4.41667	1.56522	6.91304	0.118473	0.117522	0.00201404	0.728964	1.99001e-08	1.95538e-08	1	0	0	1	1	0
AAATTC	1730	7523	6	23	5905580032	103	1342080459	45138	4.34855	75.2174	327.087	5.60548	1.96252	0.0336329	0.253314	3.32317e-07	3.26533e-07	1	0	0	1	0	0
AAATTCAAGTCTATAGAGTTAC	5	22	22	23	5905580032	103	1342080459	484	4.4	0.217391	0.956522	0.0163925	0.0210435	0.000360634	0.939806	3.56332e-09	3.5013e-09	1	0	0	1	1	0
AAATTCACTCTACTAGATTCTT	43	173	22	23	5905580032	103	1342080459	3806	4.02326	1.86957	7.52174	0.128904	0.165478	0.0028359	0.859336	2.80207e-08	2.7533e-08	1	0	0	1	1	0
AAATTCACTCTTACTAGATTCTT	28	116	23	23	5905580032	103	1342080459	2668	4.14286	1.21739	5.04348	0.086433	0.116	0.00198796	0.925104	1.96424e-08	1.93006e-08	1	0	0	1	1	0
AAATTCAGGAGTTCCGACATTCTG	40	166	24	23	5905580032	103	1342080459	3984	4.15	1.73913	7.21739	0.123689	0.173217	0.00296853	0.96699	2.93311e-08	2.88206e-08	1	0	0	1	1	0
AAATTCAGTGACTGCGAAATTCCT	12	52	24	23	5905580032	103	1342080459	1248	4.33333	0.521739	2.26087	0.0387458	0.0542609	0.0009299	1.00971	9.18807e-09	9.02815e-09	1	0	0	1	1	0
AAATTCATGTGATACATC	29	123	18	23	5905580032	103	1342080459	2214	4.24138	1.26087	5.34783	0.0916488	0.0962609	0.00164968	0.741212	1.63e-08	1.60163e-08	1	0	0	1	1	0
AAATTCC	2	10	7	23	5905580032	103	1342080459	70	5	0.0869565	0.434783	0.00745112	0.00304348	5.21578e-05	0.339806	5.15356e-10	5.06387e-10	1	0	0	1	0	0
AAATTCCCGAAATTTGACCTTG	36	152	22	23	5905580032	103	1342080459	3344	4.22222	1.56522	6.6087	0.113257	0.145391	0.00249165	0.901834	2.46193e-08	2.41908e-08	1	0	0	1	1	0
AAATTG	1497	6800	6	23	5905580032	103	1342080459	40800	4.54242	65.087	295.652	5.06676	1.77391	0.0304006	0.264607	3.00379e-07	2.95151e-07	1	0	0	1	0	0
AAATTGAATTG	20	101	11	23	5905580032	103	1342080459	1111	5.05	0.869565	4.3913	0.0752563	0.0483043	0.000827819	0.53932	8.17944e-09	8.03708e-09	1	0	0	1	1	0
AAATTGAC	15	60	8	23	5905580032	103	1342080459	480	4	0.652174	2.6087	0.0447067	0.0208696	0.000357654	0.31068	3.53387e-09	3.47237e-09	1	0	0	1	0	0
AAATTGCAATGTTGTGGATCCTCG	214	889	24	23	5905580032	103	1342080459	21336	4.15421	9.30435	38.6522	0.662404	0.927652	0.0158977	0.96797	1.57081e-07	1.54347e-07	1	0	0	1	1	0
AAATTGCACAAGTTGT	16	80	16	23	5905580032	103	1342080459	1280	5	0.695652	3.47826	0.0596089	0.0556522	0.000953743	0.776699	9.42366e-09	9.25964e-09	1	0	0	1	1	0
AAATTGCAGAAGTTGT	44	281	16	23	5905580032	103	1342080459	4496	6.38636	1.91304	12.2174	0.209376	0.195478	0.00335002	0.992056	3.31006e-08	3.25245e-08	1	0	0	1	1	0
AAATTGCAGTCACAATGGATAG	3	12	22	23	5905580032	103	1342080459	264	4	0.130435	0.521739	0.00894134	0.0114783	0.00019671	0.854369	1.94363e-09	1.9098e-09	1	0	0	1	1	0
AAATTGGGCAAGGGGACGTAGGTC	4	16	24	23	5905580032	103	1342080459	384	4	0.173913	0.695652	0.0119218	0.0166957	0.000286123	0.932039	2.8271e-09	2.77789e-09	1	0	0	1	1	0
AAATTGGGCAAGGGGAGAAGATT	3	12	23	23	5905580032	103	1342080459	276	4	0.130435	0.521739	0.00894134	0.012	0.000205651	0.893204	2.03198e-09	1.99661e-09	1	0	0	1	1	0
AAATTGT	11	44	7	23	5905580032	103	1342080459	308	4	0.478261	1.91304	0.0327849	0.0133913	0.000229494	0.271845	2.26757e-09	2.2281e-09	1	0	0	1	0	0
AAATTT	193	790	6	23	5905580032	103	1342080459	4740	4.09326	8.3913	34.3478	0.588638	0.206087	0.00353183	0.238443	3.4897e-08	3.42896e-08	1	0	0	1	0	0
AAATTTAGGACTTGTG	163	945	16	23	5905580032	103	1342080459	15120	5.79755	7.08696	41.087	0.704131	0.657391	0.0112661	0.90059	1.11317e-07	1.0938e-07	1	0	0	1	1	0
AAATTTC	51	233	7	23	5905580032	103	1342080459	1631	4.56863	2.21739	10.1304	0.173611	0.070913	0.00121528	0.310489	1.20078e-08	1.17988e-08	1	0	0	1	0	0
AAC	16507	239921	3	23	5905580032	103	1342080459	719763	14.5345	717.696	10431.3	178.768	31.294	0.536304	0.423335	5.29906e-06	5.20683e-06	1	1	0	0	0	0
AACAACAACAACACCAGC	2	9	18	23	5905580032	103	1342080459	162	4.5	0.0869565	0.391304	0.00670601	0.00704348	0.000120708	0.786408	1.19268e-09	1.17192e-09	1	0	0	1	1	0
AACAACAACAGC	638	2613	12	23	5905580032	103	1342080459	31356	4.09561	27.7391	113.609	1.94698	1.3633	0.0233637	0.477159	2.3085e-07	2.26832e-07	1	0	0	1	0	0
AACAACACAACCCCG	62	345	15	23	5905580032	103	1342080459	5175	5.56452	2.69565	15	0.257064	0.225	0.00385595	0.810366	3.80996e-08	3.74364e-08	1	0	0	1	1	0
AACAACACCAGCCAGAACCCGGAC	2	11	24	23	5905580032	103	1342080459	264	5.5	0.0869565	0.478261	0.00819623	0.0114783	0.00019671	1.28155	1.94363e-09	1.9098e-09	1	0	0	1	1	0
AACAACACGCAACCC	664	3879	15	23	5905580032	103	1342080459	58185	5.84187	28.8696	168.652	2.89029	2.52978	0.0433543	0.850757	4.28372e-07	4.20916e-07	1	0	0	1	1	0
AACAACACGGC	1	6	11	23	5905580032	103	1342080459	66	6	0.0434783	0.26087	0.00447067	0.00286957	4.91774e-05	0.640777	4.85907e-10	4.7745e-10	1	0	0	1	1	0
AACAACATCC	2	8	10	23	5905580032	103	1342080459	80	4	0.0869565	0.347826	0.00596089	0.00347826	5.96089e-05	0.38835	5.88979e-10	5.78728e-10	1	0	0	1	0	0
AACAACC	26	104	7	23	5905580032	103	1342080459	728	4	1.13043	4.52174	0.0774916	0.0316522	0.000542441	0.271845	5.35971e-09	5.26642e-09	1	0	0	1	0	0
AACAACCAG	2	8	9	23	5905580032	103	1342080459	72	4	0.0869565	0.347826	0.00596089	0.00313043	5.36481e-05	0.349515	5.30081e-10	5.20855e-10	1	0	0	1	0	0
AACAACCGCCAACAC	648	4052	15	23	5905580032	103	1342080459	60780	6.25309	28.1739	176.174	3.01919	2.64261	0.0452879	0.910644	4.47477e-07	4.39688e-07	1	0	0	1	1	0
AACAACCTACCACAG	38	299	15	23	5905580032	103	1342080459	4485	7.86842	1.65217	13	0.222788	0.195	0.00334183	1.14589	3.30196e-08	3.24449e-08	1	0	0	1	1	0
AACAACCTCCACCTC	17	104	15	23	5905580032	103	1342080459	1560	6.11765	0.73913	4.52174	0.0774916	0.0678261	0.00116237	0.890919	1.14851e-08	1.12852e-08	1	0	0	1	1	0
AACAACCTTATCAGACCTAACCCTC	2	8	25	23	5905580032	103	1342080459	200	4	0.0869565	0.347826	0.00596089	0.00869565	0.000149022	0.970874	1.47245e-09	1.44682e-09	1	0	0	1	1	0
AACAACGGGAGGGAG	1485	8383	15	23	5905580032	103	1342080459	125745	5.64512	64.5652	364.478	6.24627	5.46717	0.0936941	0.822105	9.25764e-07	9.09651e-07	1	0	0	1	1	0
AACAACGGTC	2	24	10	23	5905580032	103	1342080459	240	12	0.0869565	1.04348	0.0178827	0.0104348	0.000178827	1.16505	1.76694e-09	1.73618e-09	1	0	0	1	1	0
AACAACTGCCCTCCC	28	133	15	23	5905580032	103	1342080459	1995	4.75	1.21739	5.78261	0.0990999	0.0867391	0.0014865	0.691748	1.46877e-08	1.4432e-08	1	0	0	1	1	0
AACAAG	158	728	6	23	5905580032	103	1342080459	4368	4.60759	6.86957	31.6522	0.542441	0.189913	0.00325465	0.268404	3.21582e-08	3.15985e-08	1	0	0	1	0	0
AACAAGATAGGCAGACAGAGGAAG	663	2957	24	23	5905580032	103	1342080459	70968	4.46003	28.8261	128.565	2.2033	3.08557	0.0528791	1.03923	5.22483e-07	5.13389e-07	1	0	0	1	1	0
AACAAGC	1	4	7	23	5905580032	103	1342080459	28	4	0.0434783	0.173913	0.00298045	0.00121739	2.08631e-05	0.271845	2.06143e-10	2.02555e-10	1	0	0	1	0	0
AACAAGGAGC	1	4	10	23	5905580032	103	1342080459	40	4	0.0434783	0.173913	0.00298045	0.00173913	2.98045e-05	0.38835	2.94489e-10	2.89364e-10	1	0	0	1	0	0
AACAAGGGAAGAGCG	22	145	15	23	5905580032	103	1342080459	2175	6.59091	0.956522	6.30435	0.108041	0.0945652	0.00162062	0.959841	1.60129e-08	1.57342e-08	1	0	0	1	1	0
AACAAGGGGAGGGAG	1	4	15	23	5905580032	103	1342080459	60	4	0.0434783	0.173913	0.00298045	0.0026087	4.47067e-05	0.582524	4.41734e-10	4.34046e-10	1	0	0	1	1	0
AACAAGTGACTACGGAAGTTGC	49	204	22	23	5905580032	103	1342080459	4488	4.16327	2.13043	8.86957	0.152003	0.19513	0.00334406	0.889241	3.30417e-08	3.24666e-08	1	0	0	1	1	0
AACAAT	98	479	6	23	5905580032	103	1342080459	2874	4.88776	4.26087	20.8261	0.356909	0.124957	0.00214145	0.284724	2.11591e-08	2.07908e-08	1	0	0	1	0	0
AACAATCAATC	44	262	11	23	5905580032	103	1342080459	2882	5.95455	1.91304	11.3913	0.195219	0.125304	0.00214741	0.635922	2.1218e-08	2.08487e-08	1	0	0	1	1	0
AACAC	94	506	5	23	5905580032	103	1342080459	2530	5.38298	4.08696	22	0.377027	0.11	0.00188513	0.26131	1.86265e-08	1.83023e-08	1	0	0	1	0	0
AACACAACATG	4	16	11	23	5905580032	103	1342080459	176	4	0.173913	0.695652	0.0119218	0.00765217	0.00013114	0.427184	1.29575e-09	1.2732e-09	1	0	0	1	0	0
AACACAACCACCGCC	1	5	15	23	5905580032	103	1342080459	75	5	0.0434783	0.217391	0.00372556	0.00326087	5.58834e-05	0.728155	5.52168e-10	5.42557e-10	1	0	0	1	1	0
AACACAACCGAGACG	48	299	15	23	5905580032	103	1342080459	4485	6.22917	2.08696	13	0.222788	0.195	0.00334183	0.90716	3.30196e-08	3.24449e-08	1	0	0	1	1	0
AACACAC	4	18	7	23	5905580032	103	1342080459	126	4.5	0.173913	0.782609	0.013412	0.00547826	9.38841e-05	0.305825	9.27641e-10	9.11496e-10	1	0	0	1	0	0
AACACACACT	1	4	10	23	5905580032	103	1342080459	40	4	0.0434783	0.173913	0.00298045	0.00173913	2.98045e-05	0.38835	2.94489e-10	2.89364e-10	1	0	0	1	0	0
AACACACTCAATATT	19	97	15	23	5905580032	103	1342080459	1455	5.10526	0.826087	4.21739	0.0722758	0.0632609	0.00108414	0.743485	1.07121e-08	1.05256e-08	1	0	0	1	1	0
AACACAGAACC	4	20	11	23	5905580032	103	1342080459	220	5	0.173913	0.869565	0.0149022	0.00956522	0.000163925	0.533981	1.61969e-09	1.5915e-09	1	0	0	1	1	0
AACACC	141	764	6	23	5905580032	103	1342080459	4584	5.41844	6.13043	33.2174	0.569265	0.199304	0.00341559	0.315637	3.37485e-08	3.31611e-08	1	0	0	1	0	0
AACACCAACATCAC	9	38	14	23	5905580032	103	1342080459	532	4.22222	0.391304	1.65217	0.0283142	0.0231304	0.000396399	0.573894	3.91671e-09	3.84854e-09	1	0	0	1	1	0
AACACCAACCCTACC	75	390	15	23	5905580032	103	1342080459	5850	5.2	3.26087	16.9565	0.290594	0.254348	0.0043589	0.757282	4.30691e-08	4.23195e-08	1	0	0	1	1	0
AACACCAAT	1	5	9	23	5905580032	103	1342080459	45	5	0.0434783	0.217391	0.00372556	0.00195652	3.353e-05	0.436893	3.31301e-10	3.25534e-10	1	0	0	1	0	0
AACACCAATACACACTCAGAGACC	27	113	24	23	5905580032	103	1342080459	2712	4.18519	1.17391	4.91304	0.0841976	0.117913	0.00202074	0.975189	1.99664e-08	1.96189e-08	1	0	0	1	1	0
AACACCAGC	2	12	9	23	5905580032	103	1342080459	108	6	0.0869565	0.521739	0.00894134	0.00469565	8.04721e-05	0.524272	7.95121e-10	7.81282e-10	1	0	0	1	1	0
AACACCAGGCACACC	1	6	15	23	5905580032	103	1342080459	90	6	0.0434783	0.26087	0.00447067	0.00391304	6.70601e-05	0.873786	6.62601e-10	6.51069e-10	1	0	0	1	1	0
AACACCATCACCTCCAACCAACCCC	6	26	25	23	5905580032	103	1342080459	650	4.33333	0.26087	1.13043	0.0193729	0.0282609	0.000484323	1.05178	4.78545e-09	4.70216e-09	1	0	0	1	1	0
AACACCC	39	158	7	23	5905580032	103	1342080459	1106	4.05128	1.69565	6.86957	0.117728	0.048087	0.000824094	0.27533	8.14263e-09	8.00091e-09	1	0	0	1	0	0
AACACCCTCATTCCC	6	35	15	23	5905580032	103	1342080459	525	5.83333	0.26087	1.52174	0.0260789	0.0228261	0.000391184	0.849515	3.86517e-09	3.7979e-09	1	0	0	1	1	0
AACACCGACTGCCCATAGAGAGG	2	8	23	23	5905580032	103	1342080459	184	4	0.0869565	0.347826	0.00596089	0.008	0.000137101	0.893204	1.35465e-09	1.33107e-09	1	0	0	1	1	0
AACACCGATCGAAGACAACGG	10	44	21	23	5905580032	103	1342080459	924	4.4	0.434783	1.91304	0.0327849	0.0401739	0.000688483	0.897087	6.8027e-09	6.6843e-09	1	0	0	1	1	0
AACACCGCCCGCACC	1	4	15	23	5905580032	103	1342080459	60	4	0.0434783	0.173913	0.00298045	0.0026087	4.47067e-05	0.582524	4.41734e-10	4.34046e-10	1	0	0	1	1	0
AACACCGTCTTCTAT	4	36	15	23	5905580032	103	1342080459	540	9	0.173913	1.56522	0.026824	0.0234783	0.00040236	1.31068	3.97561e-09	3.90641e-09	1	0	0	1	1	0
AACACCTACTCCACC	1	4	15	23	5905580032	103	1342080459	60	4	0.0434783	0.173913	0.00298045	0.0026087	4.47067e-05	0.582524	4.41734e-10	4.34046e-10	1	0	0	1	1	0
AACACG	12	48	6	23	5905580032	103	1342080459	288	4	0.521739	2.08696	0.0357654	0.0125217	0.000214592	0.23301	2.12032e-09	2.08342e-09	1	0	0	1	0	0
AACACGCCACCCTCT	35	155	15	23	5905580032	103	1342080459	2325	4.42857	1.52174	6.73913	0.115492	0.101087	0.00173238	0.644938	1.71172e-08	1.68193e-08	1	0	0	1	1	0
AACACGCCACTCCCC	4	23	15	23	5905580032	103	1342080459	345	5.75	0.173913	1	0.0171376	0.015	0.000257064	0.837379	2.53997e-09	2.49576e-09	1	0	0	1	1	0
AACACGT	1	4	7	23	5905580032	103	1342080459	28	4	0.0434783	0.173913	0.00298045	0.00121739	2.08631e-05	0.271845	2.06143e-10	2.02555e-10	1	0	0	1	0	0
AACACGTCACAGCCC	16	67	15	23	5905580032	103	1342080459	1005	4.1875	0.695652	2.91304	0.0499225	0.0436957	0.000748837	0.60983	7.39904e-09	7.27027e-09	1	0	0	1	1	0
AACACT	89	361	6	23	5905580032	103	1342080459	2166	4.05618	3.86957	15.6957	0.268985	0.0941739	0.00161391	0.236282	1.59466e-08	1.56691e-08	1	0	0	1	0	0
AACACTACATAGGACC	38	163	16	23	5905580032	103	1342080459	2608	4.28947	1.65217	7.08696	0.121453	0.113391	0.00194325	0.666326	1.92007e-08	1.88665e-08	1	0	0	1	1	0
AACACTCCCACGCAT	6	28	15	23	5905580032	103	1342080459	420	4.66667	0.26087	1.21739	0.0208631	0.0182609	0.000312947	0.679612	3.09214e-09	3.03832e-09	1	0	0	1	1	0
AACACTGCCCCCGCTGCCCCGCTC	1	4	24	23	5905580032	103	1342080459	96	4	0.0434783	0.173913	0.00298045	0.00417391	7.15307e-05	0.932039	7.06774e-10	6.94473e-10	1	0	0	1	1	0
AACAG	295	1581	5	23	5905580032	103	1342080459	7905	5.35932	12.8261	68.7391	1.17802	0.343696	0.00589011	0.260161	5.81985e-08	5.71855e-08	1	0	0	1	0	0
AACAGAACAGGGTGTAG	6	24	17	23	5905580032	103	1342080459	408	4	0.26087	1.04348	0.0178827	0.0177391	0.000304006	0.660194	3.00379e-09	2.95151e-09	1	0	0	1	1	0
AACAGAACCAG	1	4	11	23	5905580032	103	1342080459	44	4	0.0434783	0.173913	0.00298045	0.00191304	3.27849e-05	0.427184	3.23938e-10	3.183e-10	1	0	0	1	0	0
AACAGACCCACCGCC	210	1063	15	23	5905580032	103	1342080459	15945	5.0619	9.13043	46.2174	0.792054	0.693261	0.0118808	0.737171	1.17391e-07	1.15348e-07	1	0	0	1	1	0
AACAGAGGG	5	34	9	23	5905580032	103	1342080459	306	6.8	0.217391	1.47826	0.0253338	0.0133043	0.000228004	0.594175	2.25284e-09	2.21363e-09	1	0	0	1	1	0
AACAGATCGGTTGC	5038	27465	14	23	5905580032	103	1342080459	384510	5.45157	219.043	1194.13	20.4645	16.7178	0.286503	0.74099	2.83085e-06	2.78158e-06	1	0	0	1	1	0
AACAGC	11	45	6	23	5905580032	103	1342080459	270	4.09091	0.478261	1.95652	0.03353	0.0117391	0.00020118	0.238305	1.9878e-09	1.95321e-09	1	0	0	1	0	0
AACAGCAACGAT	2	10	12	23	5905580032	103	1342080459	120	5	0.0869565	0.434783	0.00745112	0.00521739	8.94134e-05	0.582524	8.83468e-10	8.68091e-10	1	0	0	1	1	0
AACAGCCTCACTCCC	6	35	15	23	5905580032	103	1342080459	525	5.83333	0.26087	1.52174	0.0260789	0.0228261	0.000391184	0.849515	3.86517e-09	3.7979e-09	1	0	0	1	1	0
AACAGG	26	104	6	23	5905580032	103	1342080459	624	4	1.13043	4.52174	0.0774916	0.0271304	0.00046495	0.23301	4.59403e-09	4.51408e-09	1	0	0	1	0	0
AACAGT	24	105	6	23	5905580032	103	1342080459	630	4.375	1.04348	4.56522	0.0782367	0.0273913	0.00046942	0.254854	4.63821e-09	4.55748e-09	1	0	0	1	0	0
AACAGTAGGGACGCG	2	15	15	23	5905580032	103	1342080459	225	7.5	0.0869565	0.652174	0.0111767	0.00978261	0.00016765	1.09223	1.6565e-09	1.62767e-09	1	0	0	1	1	0
AACAGTATTGGCCATT	7	36	16	23	5905580032	103	1342080459	576	5.14286	0.304348	1.56522	0.026824	0.0250435	0.000429184	0.79889	4.24065e-09	4.16684e-09	1	0	0	1	1	0
AACAGTCCACCATCC	1	7	15	23	5905580032	103	1342080459	105	7	0.0434783	0.304348	0.00521578	0.00456522	7.82367e-05	1.01942	7.73035e-10	7.5958e-10	1	0	0	1	1	0
AACAGTCGACACATC	1	4	15	23	5905580032	103	1342080459	60	4	0.0434783	0.173913	0.00298045	0.0026087	4.47067e-05	0.582524	4.41734e-10	4.34046e-10	1	0	0	1	1	0
AACAGTT	1	4	7	23	5905580032	103	1342080459	28	4	0.0434783	0.173913	0.00298045	0.00121739	2.08631e-05	0.271845	2.06143e-10	2.02555e-10	1	0	0	1	0	0
AACAT	263	1870	5	23	5905580032	103	1342080459	9350	7.11027	11.4348	81.3043	1.39336	0.406522	0.0069668	0.345159	6.88369e-08	6.76388e-08	1	0	0	1	0	0
AACATAGGTTACAGAGTAGGAGAT	43	178	24	23	5905580032	103	1342080459	4272	4.13953	1.86957	7.73913	0.13263	0.185739	0.00318312	0.964552	3.14515e-08	3.09041e-08	1	0	0	1	1	0
AACATAT	14	56	7	23	5905580032	103	1342080459	392	4	0.608696	2.43478	0.0417263	0.0170435	0.000292084	0.271845	2.886e-09	2.83577e-09	1	0	0	1	0	0
AACATATCATTC	32	235	12	23	5905580032	103	1342080459	2820	7.34375	1.3913	10.2174	0.175101	0.122609	0.00210122	0.855583	2.07615e-08	2.04001e-08	1	0	0	1	1	0
AACATC	28	115	6	23	5905580032	103	1342080459	690	4.10714	1.21739	5	0.0856879	0.03	0.000514127	0.239251	5.07994e-09	4.99153e-09	1	0	0	1	0	0
AACATCACAACGCAC	51	322	15	23	5905580032	103	1342080459	4830	6.31373	2.21739	14	0.239926	0.21	0.00359889	0.919475	3.55596e-08	3.49407e-08	1	0	0	1	1	0
AACATCAGGGTGAGG	2	8	15	23	5905580032	103	1342080459	120	4	0.0869565	0.347826	0.00596089	0.00521739	8.94134e-05	0.582524	8.83468e-10	8.68091e-10	1	0	0	1	1	0
AACATCATATCCCCTACTCC	3	13	20	23	5905580032	103	1342080459	260	4.33333	0.130435	0.565217	0.00968645	0.0113043	0.000193729	0.841424	1.91418e-09	1.88086e-09	1	0	0	1	1	0
AACATCC	8	33	7	23	5905580032	103	1342080459	231	4.125	0.347826	1.43478	0.0245887	0.0100435	0.000172121	0.28034	1.70068e-09	1.67108e-09	1	0	0	1	0	0
AACATCCAACC	2	9	11	23	5905580032	103	1342080459	99	4.5	0.0869565	0.391304	0.00670601	0.00430435	7.37661e-05	0.480583	7.28861e-10	7.16175e-10	1	0	0	1	0	0
AACATCTGTGATTGGCTTC	23	93	19	23	5905580032	103	1342080459	1767	4.04348	1	4.04348	0.0692954	0.0768261	0.00131661	0.745884	1.30091e-08	1.27826e-08	1	0	0	1	1	0
AACATG	1	4	6	23	5905580032	103	1342080459	24	4	0.0434783	0.173913	0.00298045	0.00104348	1.78827e-05	0.23301	1.76694e-10	1.73618e-10	1	0	0	1	0	0
AACATGAACT	1	5	10	23	5905580032	103	1342080459	50	5	0.0434783	0.217391	0.00372556	0.00217391	3.72556e-05	0.485437	3.68112e-10	3.61705e-10	1	0	0	1	0	0
AACATGCCATTGGTCAACTGCGGTC	2	8	25	23	5905580032	103	1342080459	200	4	0.0869565	0.347826	0.00596089	0.00869565	0.000149022	0.970874	1.47245e-09	1.44682e-09	1	0	0	1	1	0
AACATGCTGTCGCGC	1	4	15	23	5905580032	103	1342080459	60	4	0.0434783	0.173913	0.00298045	0.0026087	4.47067e-05	0.582524	4.41734e-10	4.34046e-10	1	0	0	1	1	0
AACATGG	3	22	7	23	5905580032	103	1342080459	154	7.33333	0.130435	0.956522	0.0163925	0.00669565	0.000114747	0.498382	1.13378e-09	1.11405e-09	1	0	0	1	0	0
AACATGGGAGTGGGC	2	9	15	23	5905580032	103	1342080459	135	4.5	0.0869565	0.391304	0.00670601	0.00586957	0.00010059	0.65534	9.93902e-10	9.76603e-10	1	0	0	1	1	0
AACATGT	1	4	7	23	5905580032	103	1342080459	28	4	0.0434783	0.173913	0.00298045	0.00121739	2.08631e-05	0.271845	2.06143e-10	2.02555e-10	1	0	0	1	0	0
AACATGTAGAGGC	1	5	13	23	5905580032	103	1342080459	65	5	0.0434783	0.217391	0.00372556	0.00282609	4.84323e-05	0.631068	4.78545e-10	4.70216e-10	1	0	0	1	1	0
AACATT	62	248	6	23	5905580032	103	1342080459	1488	4	2.69565	10.7826	0.184788	0.0646957	0.00110873	0.23301	1.0955e-08	1.07643e-08	1	0	0	1	0	0
AACATTAC	13	62	8	23	5905580032	103	1342080459	496	4.76923	0.565217	2.69565	0.0461969	0.0215652	0.000369575	0.370426	3.65167e-09	3.58811e-09	1	0	0	1	0	0
AACATTATAGAATATCCTGG	19	82	20	23	5905580032	103	1342080459	1640	4.31579	0.826087	3.56522	0.0610992	0.0713043	0.00122198	0.838017	1.20741e-08	1.18639e-08	1	0	0	1	1	0
AACATTCTAGCTATGTCTGG	21	85	20	23	5905580032	103	1342080459	1700	4.04762	0.913043	3.69565	0.0633345	0.073913	0.00126669	0.785945	1.25158e-08	1.2298e-08	1	0	0	1	1	0
AACATTG	32	128	7	23	5905580032	103	1342080459	896	4	1.3913	5.56522	0.0953743	0.0389565	0.00066762	0.271845	6.59656e-09	6.48175e-09	1	0	0	1	0	0
AACATTGCCCGGTCCCGCATTACC	2	10	24	23	5905580032	103	1342080459	240	5	0.0869565	0.434783	0.00745112	0.0104348	0.000178827	1.16505	1.76694e-09	1.73618e-09	1	0	0	1	1	0
AACC	302991	8584648	4	23	5905580032	103	1342080459	34338592	28.333	13173.5	373246	6396.52	1492.98	25.5861	1.10031	0.000252809	0.000248409	1	1	1	0	1	0
AACCAAGAACCAG	8	33	13	23	5905580032	103	1342080459	429	4.125	0.347826	1.43478	0.0245887	0.0186522	0.000319653	0.520631	3.1584e-09	3.10343e-09	1	0	0	1	1	0
AACCAAGCTCCAAGATCCGAG	75	348	21	23	5905580032	103	1342080459	7308	4.64	3.26087	15.1304	0.259299	0.317739	0.00544528	0.946019	5.38032e-08	5.28668e-08	1	0	0	1	1	0
AACCAATCAGG	2	9	11	23	5905580032	103	1342080459	99	4.5	0.0869565	0.391304	0.00670601	0.00430435	7.37661e-05	0.480583	7.28861e-10	7.16175e-10	1	0	0	1	0	0
AACCAC	23	92	6	23	5905580032	103	1342080459	552	4	1	4	0.0685503	0.024	0.000411302	0.23301	4.06395e-09	3.99322e-09	1	0	0	1	0	0
AACCACAATCTACAGAGTTAGGAC	39	171	24	23	5905580032	103	1342080459	4104	4.38462	1.69565	7.43478	0.127414	0.178435	0.00305794	1.02166	3.02146e-08	2.96887e-08	1	0	0	1	1	0
AACCACACAG	6	31	10	23	5905580032	103	1342080459	310	5.16667	0.26087	1.34783	0.0230985	0.0134783	0.000230985	0.501618	2.28229e-09	2.24257e-09	1	0	0	1	1	0
AACCACACCGACCAC	4	23	15	23	5905580032	103	1342080459	345	5.75	0.173913	1	0.0171376	0.015	0.000257064	0.837379	2.53997e-09	2.49576e-09	1	0	0	1	1	0
AACCACAGATCTTCACACACACCTT	6	25	25	23	5905580032	103	1342080459	625	4.16667	0.26087	1.08696	0.0186278	0.0271739	0.000465695	1.01133	4.6014e-09	4.52131e-09	1	0	0	1	1	0
AACCACCAG	7	28	9	23	5905580032	103	1342080459	252	4	0.304348	1.21739	0.0208631	0.0109565	0.000187768	0.349515	1.85528e-09	1.82299e-09	1	0	0	1	0	0
AACCACCATCC	22	95	11	23	5905580032	103	1342080459	1045	4.31818	0.956522	4.13043	0.0707856	0.0454348	0.000778642	0.461165	7.69353e-09	7.55963e-09	1	0	0	1	0	0
AACCACCCCTCATAG	428	1927	15	23	5905580032	103	1342080459	28905	4.50234	18.6087	83.7826	1.43583	1.25674	0.0215375	0.65568	2.12805e-07	2.09102e-07	1	0	0	1	1	0
AACCAG	19	89	6	23	5905580032	103	1342080459	534	4.68421	0.826087	3.86957	0.066315	0.0232174	0.00039789	0.272867	3.93143e-09	3.86301e-09	1	0	0	1	0	0
AACCAGAGAATACGC	12	78	15	23	5905580032	103	1342080459	1170	6.5	0.521739	3.3913	0.0581187	0.0508696	0.000871781	0.946602	8.61381e-09	8.46389e-09	1	0	0	1	1	0
AACCAGAGGAAGG	1	4	13	23	5905580032	103	1342080459	52	4	0.0434783	0.173913	0.00298045	0.00226087	3.87458e-05	0.504854	3.82836e-10	3.76173e-10	1	0	0	1	1	0
AACCAGC	5	20	7	23	5905580032	103	1342080459	140	4	0.217391	0.869565	0.0149022	0.00608696	0.000104316	0.271845	1.03071e-09	1.01277e-09	1	0	0	1	0	0
AACCAGCAACCAGCAGC	2	8	17	23	5905580032	103	1342080459	136	4	0.0869565	0.347826	0.00596089	0.00591304	0.000101335	0.660194	1.00126e-09	9.83837e-10	1	0	0	1	1	0
AACCAGCAGAG	1	4	11	23	5905580032	103	1342080459	44	4	0.0434783	0.173913	0.00298045	0.00191304	3.27849e-05	0.427184	3.23938e-10	3.183e-10	1	0	0	1	0	0
AACCAGGAGCAACGC	6	32	15	23	5905580032	103	1342080459	480	5.33333	0.26087	1.3913	0.0238436	0.0208696	0.000357654	0.776699	3.53387e-09	3.47237e-09	1	0	0	1	1	0
AACCATACC	2	8	9	23	5905580032	103	1342080459	72	4	0.0869565	0.347826	0.00596089	0.00313043	5.36481e-05	0.349515	5.30081e-10	5.20855e-10	1	0	0	1	0	0
AACCATGACCGCCTG	1	4	15	23	5905580032	103	1342080459	60	4	0.0434783	0.173913	0.00298045	0.0026087	4.47067e-05	0.582524	4.41734e-10	4.34046e-10	1	0	0	1	1	0
AACCATT	16	64	7	23	5905580032	103	1342080459	448	4	0.695652	2.78261	0.0476872	0.0194783	0.00033381	0.271845	3.29828e-09	3.24087e-09	1	0	0	1	0	0
AACCC	3231	20269	5	23	5905580032	103	1342080459	101345	6.27329	140.478	881.261	15.1027	4.4063	0.0755134	0.304529	7.46126e-07	7.33139e-07	1	0	0	1	0	0
AACCCAATCAGACGC	4	22	15	23	5905580032	103	1342080459	330	5.5	0.173913	0.956522	0.0163925	0.0143478	0.000245887	0.800971	2.42954e-09	2.38725e-09	1	0	0	1	1	0
AACCCACGCATCACG	1408	7443	15	23	5905580032	103	1342080459	111645	5.28622	61.2174	323.609	5.54587	4.85413	0.083188	0.769838	8.21957e-07	8.07651e-07	1	0	0	1	1	0
AACCCAG	1	4	7	23	5905580032	103	1342080459	28	4	0.0434783	0.173913	0.00298045	0.00121739	2.08631e-05	0.271845	2.06143e-10	2.02555e-10	1	0	0	1	0	0
AACCCAGAG	1	8	9	23	5905580032	103	1342080459	72	8	0.0434783	0.347826	0.00596089	0.00313043	5.36481e-05	0.699029	5.30081e-10	5.20855e-10	1	0	0	1	1	0
AACCCAGTG	1	5	9	23	5905580032	103	1342080459	45	5	0.0434783	0.217391	0.00372556	0.00195652	3.353e-05	0.436893	3.31301e-10	3.25534e-10	1	0	0	1	0	0
AACCCATCATC	1	4	11	23	5905580032	103	1342080459	44	4	0.0434783	0.173913	0.00298045	0.00191304	3.27849e-05	0.427184	3.23938e-10	3.183e-10	1	0	0	1	0	0
AACCCATCCATCCTG	3	12	15	23	5905580032	103	1342080459	180	4	0.130435	0.521739	0.00894134	0.00782609	0.00013412	0.582524	1.3252e-09	1.30214e-09	1	0	0	1	1	0
AACCCATCCGCCCTT	104	551	15	23	5905580032	103	1342080459	8265	5.29808	4.52174	23.9565	0.410557	0.359348	0.00615835	0.771565	6.08489e-08	5.97898e-08	1	0	0	1	1	0
AACCCATTCAACGCCGTATCATTC	2	10	24	23	5905580032	103	1342080459	240	5	0.0869565	0.434783	0.00745112	0.0104348	0.000178827	1.16505	1.76694e-09	1.73618e-09	1	0	0	1	1	0
AACCCC	23	98	6	23	5905580032	103	1342080459	588	4.26087	1	4.26087	0.073021	0.0255652	0.000438126	0.248206	4.32899e-09	4.25365e-09	1	0	0	1	0	0
AACCCCAACCCCTTG	1	5	15	23	5905580032	103	1342080459	75	5	0.0434783	0.217391	0.00372556	0.00326087	5.58834e-05	0.728155	5.52168e-10	5.42557e-10	1	0	0	1	1	0
AACCCCATCCAACCTAGACGTACC	2	8	24	23	5905580032	103	1342080459	192	4	0.0869565	0.347826	0.00596089	0.00834783	0.000143061	0.932039	1.41355e-09	1.38895e-09	1	0	0	1	1	0
AACCCCC	1	4	7	23	5905580032	103	1342080459	28	4	0.0434783	0.173913	0.00298045	0.00121739	2.08631e-05	0.271845	2.06143e-10	2.02555e-10	1	0	0	1	0	0
AACCCCCATCC	1	5	11	23	5905580032	103	1342080459	55	5	0.0434783	0.217391	0.00372556	0.0023913	4.09811e-05	0.533981	4.04923e-10	3.97875e-10	1	0	0	1	1	0
AACCCCCATCGTCATCTCGTC	1	4	21	23	5905580032	103	1342080459	84	4	0.0434783	0.173913	0.00298045	0.00365217	6.25894e-05	0.815534	6.18428e-10	6.07664e-10	1	0	0	1	1	0
AACCCCGG	30	123	8	23	5905580032	103	1342080459	984	4.1	1.30435	5.34783	0.0916488	0.0427826	0.00073319	0.318447	7.24444e-09	7.11835e-09	1	0	0	1	0	0
AACCCCGGACAG	1	4	12	23	5905580032	103	1342080459	48	4	0.0434783	0.173913	0.00298045	0.00208696	3.57654e-05	0.466019	3.53387e-10	3.47237e-10	1	0	0	1	0	0
AACCCCGTCCCCACT	22	91	15	23	5905580032	103	1342080459	1365	4.13636	0.956522	3.95652	0.0678052	0.0593478	0.00101708	0.602383	1.00494e-08	9.87454e-09	1	0	0	1	1	0
AACCCCGTCCCCCCT	1	6	15	23	5905580032	103	1342080459	90	6	0.0434783	0.26087	0.00447067	0.00391304	6.70601e-05	0.873786	6.62601e-10	6.51069e-10	1	0	0	1	1	0
AACCCCT	1	5	7	23	5905580032	103	1342080459	35	5	0.0434783	0.217391	0.00372556	0.00152174	2.60789e-05	0.339806	2.57678e-10	2.53193e-10	1	0	0	1	0	0
AACCCCTCAATCACG	2	14	15	23	5905580032	103	1342080459	210	7	0.0869565	0.608696	0.0104316	0.00913043	0.000156473	1.01942	1.54607e-09	1.51916e-09	1	0	0	1	1	0
AACCCCTCACACCCT	20	84	15	23	5905580032	103	1342080459	1260	4.2	0.869565	3.65217	0.0625894	0.0547826	0.000938841	0.61165	9.27641e-09	9.11496e-09	1	0	0	1	1	0
AACCCG	63	267	6	23	5905580032	103	1342080459	1602	4.2381	2.73913	11.6087	0.198945	0.0696522	0.00119367	0.246879	1.17943e-08	1.1589e-08	1	0	0	1	0	0
AACCCGATGGAGGAC	4	22	15	23	5905580032	103	1342080459	330	5.5	0.173913	0.956522	0.0163925	0.0143478	0.000245887	0.800971	2.42954e-09	2.38725e-09	1	0	0	1	1	0
AACCCT	890	10415	6	23	5905580032	103	1342080459	62490	11.7022	38.6957	452.826	7.76034	2.71696	0.046562	0.681684	4.60066e-07	4.52059e-07	1	0	0	1	1	0
AACCCTAAGTCCT	6	51	13	23	5905580032	103	1342080459	663	8.5	0.26087	2.21739	0.0380007	0.0288261	0.000494009	1.07282	4.88116e-09	4.79621e-09	1	0	0	1	1	0
AACCCTAC	1	4	8	23	5905580032	103	1342080459	32	4	0.0434783	0.173913	0.00298045	0.0013913	2.38436e-05	0.31068	2.35591e-10	2.31491e-10	1	0	0	1	0	0
AACCCTACCACCCGC	1	4	15	23	5905580032	103	1342080459	60	4	0.0434783	0.173913	0.00298045	0.0026087	4.47067e-05	0.582524	4.41734e-10	4.34046e-10	1	0	0	1	1	0
AACCCTCATCGCCTG	6	35	15	23	5905580032	103	1342080459	525	5.83333	0.26087	1.52174	0.0260789	0.0228261	0.000391184	0.849515	3.86517e-09	3.7979e-09	1	0	0	1	1	0
AACCCTCATTGGACG	6	45	15	23	5905580032	103	1342080459	675	7.5	0.26087	1.95652	0.03353	0.0293478	0.00050295	1.09223	4.96951e-09	4.88301e-09	1	0	0	1	1	0
AACCCTCCTCACCCC	8	38	15	23	5905580032	103	1342080459	570	4.75	0.347826	1.65217	0.0283142	0.0247826	0.000424714	0.691748	4.19647e-09	4.12343e-09	1	0	0	1	1	0
AACCCTCTACACCCG	182	899	15	23	5905580032	103	1342080459	13485	4.93956	7.91304	39.087	0.669856	0.586304	0.0100478	0.719353	9.92797e-08	9.75518e-08	1	0	0	1	1	0
AACCCTGACCCCGACCCT	1	4	18	23	5905580032	103	1342080459	72	4	0.0434783	0.173913	0.00298045	0.00313043	5.36481e-05	0.699029	5.30081e-10	5.20855e-10	1	0	0	1	1	0
AACCCTGCTTCCCAT	4	22	15	23	5905580032	103	1342080459	330	5.5	0.173913	0.956522	0.0163925	0.0143478	0.000245887	0.800971	2.42954e-09	2.38725e-09	1	0	0	1	1	0
AACCCTGCTTCCCCC	1	4	15	23	5905580032	103	1342080459	60	4	0.0434783	0.173913	0.00298045	0.0026087	4.47067e-05	0.582524	4.41734e-10	4.34046e-10	1	0	0	1	1	0
AACCG	11822	66610	5	23	5905580032	103	1342080459	333050	5.63441	514	2896.09	49.6319	14.4804	0.248159	0.273515	2.45199e-06	2.40932e-06	1	0	0	1	0	0
AACCGACCACCCATC	1	5	15	23	5905580032	103	1342080459	75	5	0.0434783	0.217391	0.00372556	0.00326087	5.58834e-05	0.728155	5.52168e-10	5.42557e-10	1	0	0	1	1	0
AACCGACCACCCATT	1114	6889	15	23	5905580032	103	1342080459	103335	6.18402	48.4348	299.522	5.13308	4.49283	0.0769961	0.900586	7.60776e-07	7.47535e-07	1	0	0	1	1	0
AACCGAG	9	50	7	23	5905580032	103	1342080459	350	5.55556	0.391304	2.17391	0.0372556	0.0152174	0.000260789	0.377562	2.57678e-09	2.53193e-09	1	0	0	1	0	0
AACCGC	23	92	6	23	5905580032	103	1342080459	552	4	1	4	0.0685503	0.024	0.000411302	0.23301	4.06395e-09	3.99322e-09	1	0	0	1	0	0
AACCGCCAGACCCCC	1	4	15	23	5905580032	103	1342080459	60	4	0.0434783	0.173913	0.00298045	0.0026087	4.47067e-05	0.582524	4.41734e-10	4.34046e-10	1	0	0	1	1	0
AACCGCCCTCACACC	1	5	15	23	5905580032	103	1342080459	75	5	0.0434783	0.217391	0.00372556	0.00326087	5.58834e-05	0.728155	5.52168e-10	5.42557e-10	1	0	0	1	1	0
AACCGCCTCCCTGTC	9	54	15	23	5905580032	103	1342080459	810	6	0.391304	2.34783	0.040236	0.0352174	0.000603541	0.873786	5.96341e-09	5.85962e-09	1	0	0	1	1	0
AACCGG	23	150	6	23	5905580032	103	1342080459	900	6.52174	1	6.52174	0.111767	0.0391304	0.000670601	0.379907	6.62601e-09	6.51069e-09	1	0	0	1	0	0
AACCGGCCACACACT	2	12	15	23	5905580032	103	1342080459	180	6	0.0869565	0.521739	0.00894134	0.00782609	0.00013412	0.873786	1.3252e-09	1.30214e-09	1	0	0	1	1	0
AACCGTC	20	80	7	23	5905580032	103	1342080459	560	4	0.869565	3.47826	0.0596089	0.0243478	0.000417263	0.271845	4.12285e-09	4.05109e-09	1	0	0	1	0	0
AACCT	1537664	26769785	5	23	5905580032	103	1342080459	133848925	17.4094	66855	1.1639e+06	19946.5	5819.52	99.7324	0.845116	0.000985427	0.000968276	1	1	1	1	1	1
AACCTAACGAACTCACATCATCTC	148	636	24	23	5905580032	103	1342080459	15264	4.2973	6.43478	27.6522	0.473891	0.663652	0.0113734	1.00131	1.12377e-07	1.10421e-07	1	0	0	1	1	0
AACCTAACGT	1	4	10	23	5905580032	103	1342080459	40	4	0.0434783	0.173913	0.00298045	0.00173913	2.98045e-05	0.38835	2.94489e-10	2.89364e-10	1	0	0	1	0	0
AACCTAACGTATTCTAACTT	16	74	20	23	5905580032	103	1342080459	1480	4.625	0.695652	3.21739	0.0551383	0.0643478	0.00110277	0.898058	1.08961e-08	1.07065e-08	1	0	0	1	1	0
AACCTAACT	11	45	9	23	5905580032	103	1342080459	405	4.09091	0.478261	1.95652	0.03353	0.0176087	0.00030177	0.357458	2.9817e-09	2.92981e-09	1	0	0	1	0	0
AACCTAG	2	8	7	23	5905580032	103	1342080459	56	4	0.0869565	0.347826	0.00596089	0.00243478	4.17263e-05	0.271845	4.12285e-10	4.05109e-10	1	0	0	1	0	0
AACCTAGAATATTCCGTATATTCC	43	183	24	23	5905580032	103	1342080459	4392	4.25581	1.86957	7.95652	0.136355	0.190957	0.00327253	0.991646	3.23349e-08	3.17721e-08	1	0	0	1	1	0
AACCTC	42	168	6	23	5905580032	103	1342080459	1008	4	1.82609	7.30435	0.125179	0.0438261	0.000751073	0.23301	7.42113e-09	7.29197e-09	1	0	0	1	0	0
AACCTCACCT	2209	9029	10	23	5905580032	103	1342080459	90290	4.08737	96.0435	392.565	6.72761	3.92565	0.0672761	0.396832	6.64736e-07	6.53166e-07	1	0	0	1	0	0
AACCTCCCCATTGCG	1	4	15	23	5905580032	103	1342080459	60	4	0.0434783	0.173913	0.00298045	0.0026087	4.47067e-05	0.582524	4.41734e-10	4.34046e-10	1	0	0	1	1	0
AACCTCCTGGACCAC	4	30	15	23	5905580032	103	1342080459	450	7.5	0.173913	1.30435	0.0223534	0.0195652	0.0003353	1.09223	3.31301e-09	3.25534e-09	1	0	0	1	1	0
AACCTCG	6	24	7	23	5905580032	103	1342080459	168	4	0.26087	1.04348	0.0178827	0.00730435	0.000125179	0.271845	1.23686e-09	1.21533e-09	1	0	0	1	0	0
AACCTCGACCTGAGATTAGACCTC	21	94	24	23	5905580032	103	1342080459	2256	4.47619	0.913043	4.08696	0.0700405	0.098087	0.00168097	1.043	1.66092e-08	1.63201e-08	1	0	0	1	1	0
AACCTCGTCAGCTAGAAG	11	48	18	23	5905580032	103	1342080459	864	4.36364	0.478261	2.08696	0.0357654	0.0375652	0.000643777	0.762577	6.36097e-09	6.25026e-09	1	0	0	1	1	0
AACCTCTCCACACGC	4	21	15	23	5905580032	103	1342080459	315	5.25	0.173913	0.913043	0.0156473	0.0136957	0.00023471	0.764563	2.3191e-09	2.27874e-09	1	0	0	1	1	0
AACCTCTCCTACCAT	77	531	15	23	5905580032	103	1342080459	7965	6.8961	3.34783	23.087	0.395654	0.346304	0.00593482	1.00429	5.86402e-08	5.76196e-08	1	0	0	1	1	0
AACCTG	4	24	6	23	5905580032	103	1342080459	144	6	0.173913	1.04348	0.0178827	0.00626087	0.000107296	0.349515	1.06016e-09	1.04171e-09	1	0	0	1	0	0
AACCTGCACCACGAC	1	4	15	23	5905580032	103	1342080459	60	4	0.0434783	0.173913	0.00298045	0.0026087	4.47067e-05	0.582524	4.41734e-10	4.34046e-10	1	0	0	1	1	0
AACCTGCCCCGCCAT	1	4	15	23	5905580032	103	1342080459	60	4	0.0434783	0.173913	0.00298045	0.0026087	4.47067e-05	0.582524	4.41734e-10	4.34046e-10	1	0	0	1	1	0
AACCTGCCTCCCTTC	4	25	15	23	5905580032	103	1342080459	375	6.25	0.173913	1.08696	0.0186278	0.0163043	0.000279417	0.910194	2.76084e-09	2.71279e-09	1	0	0	1	1	0
AACCTGGC	28	206	8	23	5905580032	103	1342080459	1648	7.35714	1.21739	8.95652	0.153493	0.0716522	0.00122794	0.571429	1.2133e-08	1.19218e-08	1	0	0	1	1	0
AACCTGGCGGCACCC	1	4	15	23	5905580032	103	1342080459	60	4	0.0434783	0.173913	0.00298045	0.0026087	4.47067e-05	0.582524	4.41734e-10	4.34046e-10	1	0	0	1	1	0
AACCTT	28	123	6	23	5905580032	103	1342080459	738	4.39286	1.21739	5.34783	0.0916488	0.032087	0.000549893	0.255895	5.43333e-09	5.33876e-09	1	0	0	1	0	0
AACCTTCTACATCACCTCACCATAC	427	1763	25	23	5905580032	103	1342080459	44075	4.12881	18.5652	76.6522	1.31363	1.9163	0.0328408	1.00214	3.2449e-07	3.18843e-07	1	0	0	1	1	0
AACCTTCTGGATGATTATAT	5	20	20	23	5905580032	103	1342080459	400	4	0.217391	0.869565	0.0149022	0.0173913	0.000298045	0.776699	2.94489e-09	2.89364e-09	1	0	0	1	1	0
AACCTTGAGAATTCCCTC	76	413	18	23	5905580032	103	1342080459	7434	5.43421	3.30435	17.9565	0.307731	0.323217	0.00553916	0.949668	5.47308e-08	5.37783e-08	1	0	0	1	1	0
AACCTTGGCTTGAAGAGGCCGG	11	47	22	23	5905580032	103	1342080459	1034	4.27273	0.478261	2.04348	0.0350203	0.0449565	0.000770446	0.912621	7.61255e-09	7.48005e-09	1	0	0	1	1	0
AACG	1569	28507	4	23	5905580032	103	1342080459	114028	18.1689	68.2174	1239.43	21.2409	4.95774	0.0849636	0.705588	8.39501e-07	8.24889e-07	1	0	0	0	1	0
AACGAAG	6	24	7	23	5905580032	103	1342080459	168	4	0.26087	1.04348	0.0178827	0.00730435	0.000125179	0.271845	1.23686e-09	1.21533e-09	1	0	0	1	0	0
AACGAATCAACTCGGACTGTCC	8	35	22	23	5905580032	103	1342080459	770	4.375	0.347826	1.52174	0.0260789	0.0334783	0.000573736	0.934466	5.66892e-09	5.57025e-09	1	0	0	1	1	0
AACGAATCAACTCGGGCTATCC	25	112	22	23	5905580032	103	1342080459	2464	4.48	1.08696	4.86957	0.0834525	0.10713	0.00183596	0.956893	1.81405e-08	1.78248e-08	1	0	0	1	1	0
AACGAATTAACTCATAATCG	23	93	20	23	5905580032	103	1342080459	1860	4.04348	1	4.04348	0.0692954	0.0808696	0.00138591	0.785141	1.36938e-08	1.34554e-08	1	0	0	1	1	0
AACGAC	20	80	6	23	5905580032	103	1342080459	480	4	0.869565	3.47826	0.0596089	0.0208696	0.000357654	0.23301	3.53387e-09	3.47237e-09	1	0	0	1	0	0
AACGACCCGGTGCGC	1	4	15	23	5905580032	103	1342080459	60	4	0.0434783	0.173913	0.00298045	0.0026087	4.47067e-05	0.582524	4.41734e-10	4.34046e-10	1	0	0	1	1	0
AACGAG	19	76	6	23	5905580032	103	1342080459	456	4	0.826087	3.30435	0.0566285	0.0198261	0.000339771	0.23301	3.35718e-09	3.29875e-09	1	0	0	1	0	0
AACGAT	10	40	6	23	5905580032	103	1342080459	240	4	0.434783	1.73913	0.0298045	0.0104348	0.000178827	0.23301	1.76694e-09	1.73618e-09	1	0	0	1	0	0
AACGATCAACGCACC	20	138	15	23	5905580032	103	1342080459	2070	6.9	0.869565	6	0.102825	0.09	0.00154238	1.00485	1.52398e-08	1.49746e-08	1	0	0	1	1	0
AACGC	70	380	5	23	5905580032	103	1342080459	1900	5.42857	3.04348	16.5217	0.283142	0.0826087	0.00141571	0.263523	1.39882e-08	1.37448e-08	1	0	0	1	0	0
AACGCACAGAGGAAG	230	1541	15	23	5905580032	103	1342080459	23115	6.7	10	67	1.14822	1.005	0.0172233	0.975728	1.70178e-07	1.67216e-07	1	0	0	1	1	0
AACGCACCCTTAGCG	2	13	15	23	5905580032	103	1342080459	195	6.5	0.0869565	0.565217	0.00968645	0.00847826	0.000145297	0.946602	1.43564e-09	1.41065e-09	1	0	0	1	1	0
AACGCACCGGAACTC	1	4	15	23	5905580032	103	1342080459	60	4	0.0434783	0.173913	0.00298045	0.0026087	4.47067e-05	0.582524	4.41734e-10	4.34046e-10	1	0	0	1	1	0
AACGCAG	1	4	7	23	5905580032	103	1342080459	28	4	0.0434783	0.173913	0.00298045	0.00121739	2.08631e-05	0.271845	2.06143e-10	2.02555e-10	1	0	0	1	0	0
AACGCAGTTCACTGGACTTC	23	106	20	23	5905580032	103	1342080459	2120	4.6087	1	4.6087	0.0789819	0.0921739	0.00157964	0.894892	1.56079e-08	1.53363e-08	1	0	0	1	1	0
AACGCCCACACGCAC	2	8	15	23	5905580032	103	1342080459	120	4	0.0869565	0.347826	0.00596089	0.00521739	8.94134e-05	0.582524	8.83468e-10	8.68091e-10	1	0	0	1	1	0
AACGCCCGAATCGTG	1	4	15	23	5905580032	103	1342080459	60	4	0.0434783	0.173913	0.00298045	0.0026087	4.47067e-05	0.582524	4.41734e-10	4.34046e-10	1	0	0	1	1	0
AACGCCCGCCACGCC	1	4	15	23	5905580032	103	1342080459	60	4	0.0434783	0.173913	0.00298045	0.0026087	4.47067e-05	0.582524	4.41734e-10	4.34046e-10	1	0	0	1	1	0
AACGCCCGCCCTCAC	1	4	15	23	5905580032	103	1342080459	60	4	0.0434783	0.173913	0.00298045	0.0026087	4.47067e-05	0.582524	4.41734e-10	4.34046e-10	1	0	0	1	1	0
AACGCCCTTCCCTCT	2	9	15	23	5905580032	103	1342080459	135	4.5	0.0869565	0.391304	0.00670601	0.00586957	0.00010059	0.65534	9.93902e-10	9.76603e-10	1	0	0	1	1	0
AACGCCG	16	64	7	23	5905580032	103	1342080459	448	4	0.695652	2.78261	0.0476872	0.0194783	0.00033381	0.271845	3.29828e-09	3.24087e-09	1	0	0	1	0	0
AACGCCGATAGGAGC	2	10	15	23	5905580032	103	1342080459	150	5	0.0869565	0.434783	0.00745112	0.00652174	0.000111767	0.728155	1.10434e-09	1.08511e-09	1	0	0	1	1	0
AACGG	53	300	5	23	5905580032	103	1342080459	1500	5.66038	2.30435	13.0435	0.223534	0.0652174	0.00111767	0.274776	1.10434e-08	1.08511e-08	1	0	0	1	0	0
AACGGAC	3	13	7	23	5905580032	103	1342080459	91	4.33333	0.130435	0.565217	0.00968645	0.00395652	6.78052e-05	0.294498	6.69963e-10	6.58303e-10	1	0	0	1	0	0
AACGGACAAGAGGAG	1	4	15	23	5905580032	103	1342080459	60	4	0.0434783	0.173913	0.00298045	0.0026087	4.47067e-05	0.582524	4.41734e-10	4.34046e-10	1	0	0	1	1	0
AACGGACAGAACGGG	125	724	15	23	5905580032	103	1342080459	10860	5.792	5.43478	31.4783	0.539461	0.472174	0.00809191	0.843495	7.99539e-08	7.85623e-08	1	0	0	1	1	0
AACGGAG	2	8	7	23	5905580032	103	1342080459	56	4	0.0869565	0.347826	0.00596089	0.00243478	4.17263e-05	0.271845	4.12285e-10	4.05109e-10	1	0	0	1	0	0
AACGGC	2	12	6	23	5905580032	103	1342080459	72	6	0.0869565	0.521739	0.00894134	0.00313043	5.36481e-05	0.349515	5.30081e-10	5.20855e-10	1	0	0	1	0	0
AACGGCAACTCGATG	6	29	15	23	5905580032	103	1342080459	435	4.83333	0.26087	1.26087	0.0216082	0.018913	0.000324124	0.703883	3.20257e-09	3.14683e-09	1	0	0	1	1	0
AACGGCACCCGACGC	3	19	15	23	5905580032	103	1342080459	285	6.33333	0.130435	0.826087	0.0141571	0.0123913	0.000212357	0.92233	2.09824e-09	2.06172e-09	1	0	0	1	1	0
AACGGCGACTACGGC	4	25	15	23	5905580032	103	1342080459	375	6.25	0.173913	1.08696	0.0186278	0.0163043	0.000279417	0.910194	2.76084e-09	2.71279e-09	1	0	0	1	1	0
AACGGCTG	2	8	8	23	5905580032	103	1342080459	64	4	0.0869565	0.347826	0.00596089	0.00278261	4.76872e-05	0.31068	4.71183e-10	4.62982e-10	1	0	0	1	0	0
AACGGCTTCTGGATC	4	31	15	23	5905580032	103	1342080459	465	7.75	0.173913	1.34783	0.0230985	0.0202174	0.000346477	1.12864	3.42344e-09	3.36385e-09	1	0	0	1	1	0
AACGGG	33	142	6	23	5905580032	103	1342080459	852	4.30303	1.43478	6.17391	0.105806	0.0370435	0.000634835	0.250662	6.27262e-09	6.16345e-09	1	0	0	1	0	0
AACGGGAGAAGTCAC	98	635	15	23	5905580032	103	1342080459	9525	6.47959	4.26087	27.6087	0.473146	0.41413	0.00709719	0.94363	7.01253e-08	6.89048e-08	1	0	0	1	1	0
AACGGTAGGGTCCGC	2	14	15	23	5905580032	103	1342080459	210	7	0.0869565	0.608696	0.0104316	0.00913043	0.000156473	1.01942	1.54607e-09	1.51916e-09	1	0	0	1	1	0
AACGGTG	20	98	7	23	5905580032	103	1342080459	686	4.9	0.869565	4.26087	0.073021	0.0298261	0.000511147	0.33301	5.05049e-09	4.96259e-09	1	0	0	1	0	0
AACGT	34	186	5	23	5905580032	103	1342080459	930	5.47059	1.47826	8.08696	0.138591	0.0404348	0.000692954	0.265563	6.84688e-09	6.72771e-09	1	0	0	1	0	0
AACGTAATATAATCTTGCAG	31	148	20	23	5905580032	103	1342080459	2960	4.77419	1.34783	6.43478	0.110277	0.128696	0.00220553	0.927028	2.17922e-08	2.14129e-08	1	0	0	1	1	0
AACGTACCTGATATATTCCCAG	28	116	22	23	5905580032	103	1342080459	2552	4.14286	1.21739	5.04348	0.086433	0.110957	0.00190153	0.884882	1.87884e-08	1.84614e-08	1	0	0	1	1	0
AACGTCAGAACTCTGGAATTCCAG	29	127	24	23	5905580032	103	1342080459	3048	4.37931	1.26087	5.52174	0.0946292	0.132522	0.0022711	1.02042	2.24401e-08	2.20495e-08	1	0	0	1	1	0
AACGTG	1	4	6	23	5905580032	103	1342080459	24	4	0.0434783	0.173913	0.00298045	0.00104348	1.78827e-05	0.23301	1.76694e-10	1.73618e-10	1	0	0	1	0	0
AACGTGAGAGAGAG	49	201	14	23	5905580032	103	1342080459	2814	4.10204	2.13043	8.73913	0.149767	0.122348	0.00209674	0.557559	2.07173e-08	2.03567e-08	1	0	0	1	1	0
AACT	16516	125167	4	23	5905580032	103	1342080459	500668	7.57853	718.087	5442.04	93.2634	21.7682	0.373054	0.294312	3.68603e-06	3.62188e-06	1	1	0	0	0	0
AACTAC	124	588	6	23	5905580032	103	1342080459	3528	4.74194	5.3913	25.5652	0.438126	0.153391	0.00262875	0.276229	2.5974e-08	2.55219e-08	1	0	0	1	0	0
AACTACGCTCAAGCTTCTACTTACC	85	350	25	23	5905580032	103	1342080459	8750	4.11765	3.69565	15.2174	0.260789	0.380435	0.00651973	0.999429	6.44195e-08	6.32983e-08	1	0	0	1	1	0
AACTACGGCGACTGC	2	16	15	23	5905580032	103	1342080459	240	8	0.0869565	0.695652	0.0119218	0.0104348	0.000178827	1.16505	1.76694e-09	1.73618e-09	1	0	0	1	1	0
AACTAG	31	124	6	23	5905580032	103	1342080459	744	4	1.34783	5.3913	0.0923939	0.0323478	0.000554363	0.23301	5.4775e-09	5.38217e-09	1	0	0	1	0	0
AACTAGTGCTC	18	80	11	23	5905580032	103	1342080459	880	4.44444	0.782609	3.47826	0.0596089	0.0382609	0.000655698	0.474649	6.47877e-09	6.366e-09	1	0	0	1	0	0
AACTAT	53	245	6	23	5905580032	103	1342080459	1470	4.62264	2.30435	10.6522	0.182552	0.063913	0.00109531	0.26928	1.08225e-08	1.06341e-08	1	0	0	1	0	0
AACTATCTCTAGCTAGCTAGCT	13	52	22	23	5905580032	103	1342080459	1144	4	0.565217	2.26087	0.0387458	0.0497391	0.000852408	0.854369	8.4224e-09	8.2758e-09	1	0	0	1	1	0
AACTATGTCGTCCGC	1	8	15	23	5905580032	103	1342080459	120	8	0.0434783	0.347826	0.00596089	0.00521739	8.94134e-05	1.16505	8.83468e-10	8.68091e-10	1	0	0	1	1	0
AACTC	16	80	5	23	5905580032	103	1342080459	400	5	0.695652	3.47826	0.0596089	0.0173913	0.000298045	0.242718	2.94489e-09	2.89364e-09	1	0	0	1	0	0
AACTCAAGTGGTGCC	10	72	15	23	5905580032	103	1342080459	1080	7.2	0.434783	3.13043	0.0536481	0.0469565	0.000804721	1.04854	7.95121e-09	7.81282e-09	1	0	0	1	1	0
AACTCACCCTTGACG	8	54	15	23	5905580032	103	1342080459	810	6.75	0.347826	2.34783	0.040236	0.0352174	0.000603541	0.98301	5.96341e-09	5.85962e-09	1	0	0	1	1	0
AACTCACT	7	31	8	23	5905580032	103	1342080459	248	4.42857	0.304348	1.34783	0.0230985	0.0107826	0.000184788	0.343967	1.82583e-09	1.79406e-09	1	0	0	1	0	0
AACTCC	57	228	6	23	5905580032	103	1342080459	1368	4	2.47826	9.91304	0.169885	0.0594783	0.00101931	0.23301	1.00715e-08	9.89624e-09	1	0	0	1	0	0
AACTCCAG	8	32	8	23	5905580032	103	1342080459	256	4	0.347826	1.3913	0.0238436	0.0111304	0.000190749	0.31068	1.88473e-09	1.85193e-09	1	0	0	1	0	0
AACTCCCCAGCCACC	30	131	15	23	5905580032	103	1342080459	1965	4.36667	1.30435	5.69565	0.0976096	0.0854348	0.00146414	0.635922	1.44668e-08	1.4215e-08	1	0	0	1	1	0
AACTCCCTCCACCCC	1	5	15	23	5905580032	103	1342080459	75	5	0.0434783	0.217391	0.00372556	0.00326087	5.58834e-05	0.728155	5.52168e-10	5.42557e-10	1	0	0	1	1	0
AACTCCCTCTGCCTG	4	20	15	23	5905580032	103	1342080459	300	5	0.173913	0.869565	0.0149022	0.0130435	0.000223534	0.728155	2.20867e-09	2.17023e-09	1	0	0	1	1	0
AACTCCG	1	4	7	23	5905580032	103	1342080459	28	4	0.0434783	0.173913	0.00298045	0.00121739	2.08631e-05	0.271845	2.06143e-10	2.02555e-10	1	0	0	1	0	0
AACTCCTACCACGAC	22	130	15	23	5905580032	103	1342080459	1950	5.90909	0.956522	5.65217	0.0968645	0.0847826	0.00145297	0.860547	1.43564e-08	1.41065e-08	1	0	0	1	1	0
AACTCCTCCTAGCCT	11	69	15	23	5905580032	103	1342080459	1035	6.27273	0.478261	3	0.0514127	0.045	0.000771191	0.913504	7.61991e-09	7.48729e-09	1	0	0	1	1	0
AACTCG	8	32	6	23	5905580032	103	1342080459	192	4	0.347826	1.3913	0.0238436	0.00834783	0.000143061	0.23301	1.41355e-09	1.38895e-09	1	0	0	1	0	0
AACTCGT	8	32	7	23	5905580032	103	1342080459	224	4	0.347826	1.3913	0.0238436	0.00973913	0.000166905	0.271845	1.64914e-09	1.62044e-09	1	0	0	1	0	0
AACTCT	27	123	6	23	5905580032	103	1342080459	738	4.55556	1.17391	5.34783	0.0916488	0.032087	0.000549893	0.265372	5.43333e-09	5.33876e-09	1	0	0	1	0	0
AACTCTCTATCT	147	903	12	23	5905580032	103	1342080459	10836	6.14286	6.3913	39.2609	0.672836	0.47113	0.00807403	0.715673	7.97772e-08	7.83887e-08	1	0	0	1	1	0
AACTG	207	1090	5	23	5905580032	103	1342080459	5450	5.2657	9	47.3913	0.812172	0.236957	0.00406086	0.255617	4.01242e-08	3.94258e-08	1	0	0	1	0	0
AACTGACACCCCCCC	1	4	15	23	5905580032	103	1342080459	60	4	0.0434783	0.173913	0.00298045	0.0026087	4.47067e-05	0.582524	4.41734e-10	4.34046e-10	1	0	0	1	1	0
AACTGACACCCTCCC	371	1907	15	23	5905580032	103	1342080459	28605	5.14016	16.1304	82.913	1.42093	1.2437	0.0213139	0.748567	2.10597e-07	2.06931e-07	1	0	0	1	1	0
AACTGACCCCCTCCC	1	5	15	23	5905580032	103	1342080459	75	5	0.0434783	0.217391	0.00372556	0.00326087	5.58834e-05	0.728155	5.52168e-10	5.42557e-10	1	0	0	1	1	0
AACTGAGGCGGACAG	8	55	15	23	5905580032	103	1342080459	825	6.875	0.347826	2.3913	0.0409811	0.0358696	0.000614717	1.00121	6.07384e-09	5.96813e-09	1	0	0	1	1	0
AACTGC	21	84	6	23	5905580032	103	1342080459	504	4	0.913043	3.65217	0.0625894	0.021913	0.000375536	0.23301	3.71057e-09	3.64598e-09	1	0	0	1	0	0
AACTGCCCCGATACC	3	14	15	23	5905580032	103	1342080459	210	4.66667	0.130435	0.608696	0.0104316	0.00913043	0.000156473	0.679612	1.54607e-09	1.51916e-09	1	0	0	1	1	0
AACTGCCGAGACCCC	14	63	15	23	5905580032	103	1342080459	945	4.5	0.608696	2.73913	0.046942	0.041087	0.000704131	0.65534	6.95731e-09	6.83622e-09	1	0	0	1	1	0
AACTGCCTTGATCAC	1	4	15	23	5905580032	103	1342080459	60	4	0.0434783	0.173913	0.00298045	0.0026087	4.47067e-05	0.582524	4.41734e-10	4.34046e-10	1	0	0	1	1	0
AACTGG	18	72	6	23	5905580032	103	1342080459	432	4	0.782609	3.13043	0.0536481	0.0187826	0.000321888	0.23301	3.18048e-09	3.12513e-09	1	0	0	1	0	0
AACTGGCACGTCTGT	7	43	15	23	5905580032	103	1342080459	645	6.14286	0.304348	1.86957	0.0320398	0.0280435	0.000480597	0.894591	4.74864e-09	4.66599e-09	1	0	0	1	1	0
AACTGGCCAGTGACT	2	17	15	23	5905580032	103	1342080459	255	8.5	0.0869565	0.73913	0.0126669	0.011087	0.000190004	1.23786	1.87737e-09	1.84469e-09	1	0	0	1	1	0
AACTGGGACT	2	8	10	23	5905580032	103	1342080459	80	4	0.0869565	0.347826	0.00596089	0.00347826	5.96089e-05	0.38835	5.88979e-10	5.78728e-10	1	0	0	1	0	0
AACTGGGTATATCGAATCTTCG	25	106	22	23	5905580032	103	1342080459	2332	4.24	1.08696	4.6087	0.0789819	0.101391	0.0017376	0.905631	1.71687e-08	1.68699e-08	1	0	0	1	1	0
AACTGGT	32	128	7	23	5905580032	103	1342080459	896	4	1.3913	5.56522	0.0953743	0.0389565	0.00066762	0.271845	6.59656e-09	6.48175e-09	1	0	0	1	0	0
AACTGT	15	72	6	23	5905580032	103	1342080459	432	4.8	0.652174	3.13043	0.0536481	0.0187826	0.000321888	0.279612	3.18048e-09	3.12513e-09	1	0	0	1	0	0
AACTGTCACACCCAC	1	6	15	23	5905580032	103	1342080459	90	6	0.0434783	0.26087	0.00447067	0.00391304	6.70601e-05	0.873786	6.62601e-10	6.51069e-10	1	0	0	1	1	0
AACTGTCACGCCCAC	4	30	15	23	5905580032	103	1342080459	450	7.5	0.173913	1.30435	0.0223534	0.0195652	0.0003353	1.09223	3.31301e-09	3.25534e-09	1	0	0	1	1	0
AACTT	120	627	5	23	5905580032	103	1342080459	3135	5.225	5.21739	27.2609	0.467185	0.136304	0.00233593	0.253641	2.30806e-08	2.26789e-08	1	0	0	1	0	0
AACTTC	230	941	6	23	5905580032	103	1342080459	5646	4.0913	10	40.913	0.70115	0.245478	0.0042069	0.238328	4.15672e-08	4.08437e-08	1	0	0	1	0	0
AACTTCC	10	40	7	23	5905580032	103	1342080459	280	4	0.434783	1.73913	0.0298045	0.0121739	0.000208631	0.271845	2.06143e-09	2.02555e-09	1	0	0	1	0	0
AACTTCCGTAGTCACTTGCTGT	6	24	22	23	5905580032	103	1342080459	528	4	0.26087	1.04348	0.0178827	0.0229565	0.000393419	0.854369	3.88726e-09	3.8196e-09	1	0	0	1	1	0
AACTTCTATCCATTGTGACTGC	44	196	22	23	5905580032	103	1342080459	4312	4.45455	1.91304	8.52174	0.146042	0.187478	0.00321292	0.951456	3.1746e-08	3.11934e-08	1	0	0	1	1	0
AACTTG	59	262	6	23	5905580032	103	1342080459	1572	4.44068	2.56522	11.3913	0.195219	0.0683478	0.00117132	0.25868	1.15734e-08	1.1372e-08	1	0	0	1	0	0
AACTTGC	6	24	7	23	5905580032	103	1342080459	168	4	0.26087	1.04348	0.0178827	0.00730435	0.000125179	0.271845	1.23686e-09	1.21533e-09	1	0	0	1	0	0
AACTTGTACAGAATTATC	43	246	18	23	5905580032	103	1342080459	4428	5.72093	1.86957	10.6957	0.183298	0.192522	0.00329936	0.999774	3.26e-08	3.20326e-08	1	0	0	1	1	0
AACTTGTACGT	7	28	11	23	5905580032	103	1342080459	308	4	0.304348	1.21739	0.0208631	0.0133913	0.000229494	0.427184	2.26757e-09	2.2281e-09	1	0	0	1	0	0
AACTTGTACTGTATTATC	33	179	18	23	5905580032	103	1342080459	3222	5.42424	1.43478	7.78261	0.133375	0.140087	0.00240075	0.947926	2.37211e-08	2.33083e-08	1	0	0	1	1	0
AAG	33549	322836	3	23	5905580032	103	1342080459	968508	9.62282	1458.65	14036.3	240.549	42.109	0.721647	0.280276	7.13038e-06	7.00628e-06	1	1	0	0	0	0
AAGAAGCCCGATGAC	14	87	15	23	5905580032	103	1342080459	1305	6.21429	0.608696	3.78261	0.0648247	0.0567391	0.000972371	0.904993	9.60772e-09	9.44049e-09	1	0	0	1	1	0
AAGAAGG	8	40	7	23	5905580032	103	1342080459	280	5	0.347826	1.73913	0.0298045	0.0121739	0.000208631	0.339806	2.06143e-09	2.02555e-09	1	0	0	1	0	0
AAGAAGGACGCGATG	1	4	15	23	5905580032	103	1342080459	60	4	0.0434783	0.173913	0.00298045	0.0026087	4.47067e-05	0.582524	4.41734e-10	4.34046e-10	1	0	0	1	1	0
AAGAAT	350	2054	6	23	5905580032	103	1342080459	12324	5.86857	15.2174	89.3043	1.53046	0.535826	0.00918276	0.341859	9.07322e-08	8.9153e-08	1	0	0	1	0	0
AAGAATGTCCGATCCAGGATTCG	2	8	23	23	5905580032	103	1342080459	184	4	0.0869565	0.347826	0.00596089	0.008	0.000137101	0.893204	1.35465e-09	1.33107e-09	1	0	0	1	1	0
AAGAC	331	2381	5	23	5905580032	103	1342080459	11905	7.19335	14.3913	103.522	1.77411	0.517609	0.00887056	0.349192	8.76474e-08	8.61219e-08	1	0	0	1	0	0
AAGACAAGAT	9	57	10	23	5905580032	103	1342080459	570	6.33333	0.391304	2.47826	0.0424714	0.0247826	0.000424714	0.614887	4.19647e-09	4.12343e-09	1	0	0	1	1	0
AAGACAAGGC	12	48	10	23	5905580032	103	1342080459	480	4	0.521739	2.08696	0.0357654	0.0208696	0.000357654	0.38835	3.53387e-09	3.47237e-09	1	0	0	1	0	0
AAGACACAGAGCGAG	4	32	15	23	5905580032	103	1342080459	480	8	0.173913	1.3913	0.0238436	0.0208696	0.000357654	1.16505	3.53387e-09	3.47237e-09	1	0	0	1	1	0
AAGACC	15178	75409	6	23	5905580032	103	1342080459	452454	4.96831	659.913	3278.65	56.1881	19.6719	0.337129	0.289416	3.33107e-06	3.2731e-06	1	1	0	1	0	0
AAGACCACACCAGCG	16	92	15	23	5905580032	103	1342080459	1380	5.75	0.695652	4	0.0685503	0.06	0.00102825	0.837379	1.01599e-08	9.98305e-09	1	0	0	1	1	0
AAGACCCTGCCGATC	8	45	15	23	5905580032	103	1342080459	675	5.625	0.347826	1.95652	0.03353	0.0293478	0.00050295	0.819175	4.96951e-09	4.88301e-09	1	0	0	1	1	0
AAGACCG	1	4	7	23	5905580032	103	1342080459	28	4	0.0434783	0.173913	0.00298045	0.00121739	2.08631e-05	0.271845	2.06143e-10	2.02555e-10	1	0	0	1	0	0
AAGACCTCCTGTGTG	6	34	15	23	5905580032	103	1342080459	510	5.66667	0.26087	1.47826	0.0253338	0.0221739	0.000380007	0.825243	3.75474e-09	3.68939e-09	1	0	0	1	1	0
AAGACG	116	475	6	23	5905580032	103	1342080459	2850	4.09483	5.04348	20.6522	0.353928	0.123913	0.00212357	0.238534	2.09824e-08	2.06172e-08	1	0	0	1	0	0
AAGACGGACCAGAGG	4	35	15	23	5905580032	103	1342080459	525	8.75	0.173913	1.52174	0.0260789	0.0228261	0.000391184	1.27427	3.86517e-09	3.7979e-09	1	0	0	1	1	0
AAGACGTCAGCTAGACCGACTTC	32	136	23	23	5905580032	103	1342080459	3128	4.25	1.3913	5.91304	0.101335	0.136	0.00233071	0.949029	2.30291e-08	2.26282e-08	1	0	0	1	1	0
AAGACGTGTAGTGTC	2	8	15	23	5905580032	103	1342080459	120	4	0.0869565	0.347826	0.00596089	0.00521739	8.94134e-05	0.582524	8.83468e-10	8.68091e-10	1	0	0	1	1	0
AAGACT	25	157	6	23	5905580032	103	1342080459	942	6.28	1.08696	6.82609	0.116983	0.0409565	0.000701895	0.365825	6.93522e-09	6.81452e-09	1	0	0	1	0	0
AAGACTC	20	88	7	23	5905580032	103	1342080459	616	4.4	0.869565	3.82609	0.0655698	0.0267826	0.000458989	0.299029	4.53514e-09	4.4562e-09	1	0	0	1	0	0
AAGACTTGTACAGAGG	7	28	16	23	5905580032	103	1342080459	448	4	0.304348	1.21739	0.0208631	0.0194783	0.00033381	0.621359	3.29828e-09	3.24087e-09	1	0	0	1	1	0
AAGAG	13257	135197	5	23	5905580032	103	1342080459	675985	10.1982	576.391	5878.13	100.737	29.3907	0.503684	0.495056	4.97676e-06	4.89014e-06	1	1	0	1	0	0
AAGAGACCAGAGAC	1	4	14	23	5905580032	103	1342080459	56	4	0.0434783	0.173913	0.00298045	0.00243478	4.17263e-05	0.543689	4.12285e-10	4.05109e-10	1	0	0	1	1	0
AAGAGAG	5	20	7	23	5905580032	103	1342080459	140	4	0.217391	0.869565	0.0149022	0.00608696	0.000104316	0.271845	1.03071e-09	1.01277e-09	1	0	0	1	0	0
AAGAGAGAGC	2	8	10	23	5905580032	103	1342080459	80	4	0.0869565	0.347826	0.00596089	0.00347826	5.96089e-05	0.38835	5.88979e-10	5.78728e-10	1	0	0	1	0	0
AAGAGAGTCGTGAGG	9	38	15	23	5905580032	103	1342080459	570	4.22222	0.391304	1.65217	0.0283142	0.0247826	0.000424714	0.614887	4.19647e-09	4.12343e-09	1	0	0	1	1	0
AAGAGC	33	179	6	23	5905580032	103	1342080459	1074	5.42424	1.43478	7.78261	0.133375	0.0466957	0.00080025	0.315975	7.90704e-09	7.76942e-09	1	0	0	1	0	0
AAGAGCACATATCGG	12	72	15	23	5905580032	103	1342080459	1080	6	0.521739	3.13043	0.0536481	0.0469565	0.000804721	0.873786	7.95121e-09	7.81282e-09	1	0	0	1	1	0
AAGAGCT	7	35	7	23	5905580032	103	1342080459	245	5	0.304348	1.52174	0.0260789	0.0106522	0.000182552	0.339806	1.80375e-09	1.77235e-09	1	0	0	1	0	0
AAGAGG	115	590	6	23	5905580032	103	1342080459	3540	5.13043	5	25.6522	0.439616	0.153913	0.0026377	0.29886	2.60623e-08	2.56087e-08	1	0	0	1	0	0
AAGAGGACACACGGC	79	444	15	23	5905580032	103	1342080459	6660	5.62025	3.43478	19.3043	0.33083	0.289565	0.00496244	0.818483	4.90325e-08	4.81791e-08	1	0	0	1	1	0
AAGAGGACATC	7	28	11	23	5905580032	103	1342080459	308	4	0.304348	1.21739	0.0208631	0.0133913	0.000229494	0.427184	2.26757e-09	2.2281e-09	1	0	0	1	0	0
AAGAGGCACCCGGAC	4	22	15	23	5905580032	103	1342080459	330	5.5	0.173913	0.956522	0.0163925	0.0143478	0.000245887	0.800971	2.42954e-09	2.38725e-09	1	0	0	1	1	0
AAGAGGGGGAGACCG	1	4	15	23	5905580032	103	1342080459	60	4	0.0434783	0.173913	0.00298045	0.0026087	4.47067e-05	0.582524	4.41734e-10	4.34046e-10	1	0	0	1	1	0
AAGAGT	2	8	6	23	5905580032	103	1342080459	48	4	0.0869565	0.347826	0.00596089	0.00208696	3.57654e-05	0.23301	3.53387e-10	3.47237e-10	1	0	0	1	0	0
AAGAGTC	3	12	7	23	5905580032	103	1342080459	84	4	0.130435	0.521739	0.00894134	0.00365217	6.25894e-05	0.271845	6.18428e-10	6.07664e-10	1	0	0	1	0	0
AAGAT	1813	12303	5	23	5905580032	103	1342080459	61515	6.78599	78.8261	534.913	9.16711	2.67457	0.0458356	0.329417	4.52888e-07	4.45005e-07	1	0	0	1	0	0
AAGATAATAGCAAGATCGGAATAGC	4	21	25	23	5905580032	103	1342080459	525	5.25	0.173913	0.913043	0.0156473	0.0228261	0.000391184	1.27427	3.86517e-09	3.7979e-09	1	0	0	1	1	0
AAGATAGTGGACCGC	2	15	15	23	5905580032	103	1342080459	225	7.5	0.0869565	0.652174	0.0111767	0.00978261	0.00016765	1.09223	1.6565e-09	1.62767e-09	1	0	0	1	1	0
AAGATC	30	120	6	23	5905580032	103	1342080459	720	4	1.30435	5.21739	0.0894134	0.0313043	0.000536481	0.23301	5.30081e-09	5.20855e-09	1	0	0	1	0	0
AAGATCGCCACTCCCAAGATCGG	2	8	23	23	5905580032	103	1342080459	184	4	0.0869565	0.347826	0.00596089	0.008	0.000137101	0.893204	1.35465e-09	1.33107e-09	1	0	0	1	1	0
AAGATCGGAAGGGAAGTGCTAGGTG	4	16	25	23	5905580032	103	1342080459	400	4	0.173913	0.695652	0.0119218	0.0173913	0.000298045	0.970874	2.94489e-09	2.89364e-09	1	0	0	1	1	0
AAGATG	24	113	6	23	5905580032	103	1342080459	678	4.70833	1.04348	4.91304	0.0841976	0.0294783	0.000505186	0.274272	4.99159e-09	4.90472e-09	1	0	0	1	0	0
AAGATGATAGTGGTAATTCGAC	45	198	22	23	5905580032	103	1342080459	4356	4.4	1.95652	8.6087	0.147532	0.189391	0.00324571	0.939806	3.20699e-08	3.15117e-08	1	0	0	1	1	0
AAGATGCTGGAGTAGGGGAT	2	9	20	23	5905580032	103	1342080459	180	4.5	0.0869565	0.391304	0.00670601	0.00782609	0.00013412	0.873786	1.3252e-09	1.30214e-09	1	0	0	1	1	0
AAGATGTAGATCGGAAGATGTAGG	4	20	24	23	5905580032	103	1342080459	480	5	0.173913	0.869565	0.0149022	0.0208696	0.000357654	1.16505	3.53387e-09	3.47237e-09	1	0	0	1	1	0
AAGC	802	14231	4	23	5905580032	103	1342080459	56924	17.7444	34.8696	618.739	10.6037	2.47496	0.0424147	0.689102	4.19088e-07	4.11794e-07	1	0	0	0	1	0
AAGCAAT	2	8	7	23	5905580032	103	1342080459	56	4	0.0869565	0.347826	0.00596089	0.00243478	4.17263e-05	0.271845	4.12285e-10	4.05109e-10	1	0	0	1	0	0
AAGCAC	2	8	6	23	5905580032	103	1342080459	48	4	0.0869565	0.347826	0.00596089	0.00208696	3.57654e-05	0.23301	3.53387e-10	3.47237e-10	1	0	0	1	0	0
AAGCACCGACCACCG	53	266	15	23	5905580032	103	1342080459	3990	5.01887	2.30435	11.5652	0.1982	0.173478	0.002973	0.730903	2.93753e-08	2.8864e-08	1	0	0	1	1	0
AAGCACT	4	16	7	23	5905580032	103	1342080459	112	4	0.173913	0.695652	0.0119218	0.00486957	8.34525e-05	0.271845	8.2457e-10	8.10219e-10	1	0	0	1	0	0
AAGCAG	8	32	6	23	5905580032	103	1342080459	192	4	0.347826	1.3913	0.0238436	0.00834783	0.000143061	0.23301	1.41355e-09	1.38895e-09	1	0	0	1	0	0
AAGCAGCGATG	2	14	11	23	5905580032	103	1342080459	154	7	0.0869565	0.608696	0.0104316	0.00669565	0.000114747	0.747573	1.13378e-09	1.11405e-09	1	0	0	1	1	0
AAGCAGGTG	6	24	9	23	5905580032	103	1342080459	216	4	0.26087	1.04348	0.0178827	0.0093913	0.000160944	0.349515	1.59024e-09	1.56256e-09	1	0	0	1	0	0
AAGCATT	19	76	7	23	5905580032	103	1342080459	532	4	0.826087	3.30435	0.0566285	0.0231304	0.000396399	0.271845	3.91671e-09	3.84854e-09	1	0	0	1	0	0
AAGCC	29	163	5	23	5905580032	103	1342080459	815	5.62069	1.26087	7.08696	0.121453	0.0354348	0.000607266	0.272849	6.00022e-09	5.89579e-09	1	0	0	1	0	0
AAGCCAAGTCGGGTC	2	16	15	23	5905580032	103	1342080459	240	8	0.0869565	0.695652	0.0119218	0.0104348	0.000178827	1.16505	1.76694e-09	1.73618e-09	1	0	0	1	1	0
AAGCCACGAGAAGGAATTAGTGCT	1	4	24	23	5905580032	103	1342080459	96	4	0.0434783	0.173913	0.00298045	0.00417391	7.15307e-05	0.932039	7.06774e-10	6.94473e-10	1	0	0	1	1	0
AAGCCAT	23	100	7	23	5905580032	103	1342080459	700	4.34783	1	4.34783	0.0745112	0.0304348	0.000521578	0.295483	5.15356e-09	5.06387e-09	1	0	0	1	0	0
AAGCCCG	23	102	7	23	5905580032	103	1342080459	714	4.43478	1	4.43478	0.0760014	0.0310435	0.00053201	0.301393	5.25663e-09	5.16514e-09	1	0	0	1	0	0
AAGCCCGAGACC	7	31	12	23	5905580032	103	1342080459	372	4.42857	0.304348	1.34783	0.0230985	0.0161739	0.000277182	0.51595	2.73875e-09	2.69108e-09	1	0	0	1	1	0
AAGCCG	12	48	6	23	5905580032	103	1342080459	288	4	0.521739	2.08696	0.0357654	0.0125217	0.000214592	0.23301	2.12032e-09	2.08342e-09	1	0	0	1	0	0
AAGCCGACACACCCG	698	3414	15	23	5905580032	103	1342080459	51210	4.89112	30.3478	148.435	2.54381	2.22652	0.0381572	0.712299	3.7702e-07	3.70458e-07	1	0	0	1	1	0
AAGCCGCCCTGCTGCAGC	1	5	18	23	5905580032	103	1342080459	90	5	0.0434783	0.217391	0.00372556	0.00391304	6.70601e-05	0.873786	6.62601e-10	6.51069e-10	1	0	0	1	1	0
AAGCG	22	110	5	23	5905580032	103	1342080459	550	5	0.956522	4.78261	0.0819623	0.023913	0.000409811	0.242718	4.04923e-09	3.97875e-09	1	0	0	1	0	0
AAGCT	37	197	5	23	5905580032	103	1342080459	985	5.32432	1.6087	8.56522	0.146787	0.0428261	0.000733935	0.258462	7.2518e-09	7.12558e-09	1	0	0	1	0	0
AAGCTAT	12	48	7	23	5905580032	103	1342080459	336	4	0.521739	2.08696	0.0357654	0.0146087	0.000250358	0.271845	2.47371e-09	2.43066e-09	1	0	0	1	0	0
AAGCTC	41	173	6	23	5905580032	103	1342080459	1038	4.21951	1.78261	7.52174	0.128904	0.0451304	0.000773426	0.245797	7.642e-09	7.50899e-09	1	0	0	1	0	0
AAGCTCC	10	58	7	23	5905580032	103	1342080459	406	5.8	0.434783	2.52174	0.0432165	0.0176522	0.000302515	0.394175	2.98907e-09	2.93704e-09	1	0	0	1	0	0
AAGCTCCCACTCCCT	1	4	15	23	5905580032	103	1342080459	60	4	0.0434783	0.173913	0.00298045	0.0026087	4.47067e-05	0.582524	4.41734e-10	4.34046e-10	1	0	0	1	1	0
AAGCTGT	14	69	7	23	5905580032	103	1342080459	483	4.92857	0.608696	3	0.0514127	0.021	0.000359889	0.334951	3.55596e-09	3.49407e-09	1	0	0	1	0	0
AAGG	3925	30579	4	23	5905580032	103	1342080459	122316	7.79083	170.652	1329.52	22.7848	5.31809	0.0911391	0.302556	9.00519e-07	8.84846e-07	1	0	0	0	0	0
AAGGAAT	1	4	7	23	5905580032	103	1342080459	28	4	0.0434783	0.173913	0.00298045	0.00121739	2.08631e-05	0.271845	2.06143e-10	2.02555e-10	1	0	0	1	0	0
AAGGAATACAGCCCTAGGATATCC	25	101	24	23	5905580032	103	1342080459	2424	4.04	1.08696	4.3913	0.0752563	0.105391	0.00180615	0.941359	1.78461e-08	1.75354e-08	1	0	0	1	1	0
AAGGAC	42	193	6	23	5905580032	103	1342080459	1158	4.59524	1.82609	8.3913	0.143807	0.0503478	0.000862839	0.267684	8.52547e-09	8.37708e-09	1	0	0	1	0	0
AAGGACACAGGATG	2	9	14	23	5905580032	103	1342080459	126	4.5	0.0869565	0.391304	0.00670601	0.00547826	9.38841e-05	0.61165	9.27641e-10	9.11496e-10	1	0	0	1	1	0
AAGGAG	82	438	6	23	5905580032	103	1342080459	2628	5.34146	3.56522	19.0435	0.326359	0.114261	0.00195815	0.311153	1.9348e-08	1.90112e-08	1	0	0	1	0	0
AAGGAGCAGG	1	4	10	23	5905580032	103	1342080459	40	4	0.0434783	0.173913	0.00298045	0.00173913	2.98045e-05	0.38835	2.94489e-10	2.89364e-10	1	0	0	1	0	0
AAGGAGG	14	67	7	23	5905580032	103	1342080459	469	4.78571	0.608696	2.91304	0.0499225	0.0203913	0.000349457	0.325243	3.45289e-09	3.39279e-09	1	0	0	1	0	0
AAGGAGTGAGGG	4	19	12	23	5905580032	103	1342080459	228	4.75	0.173913	0.826087	0.0141571	0.00991304	0.000169885	0.553398	1.67859e-09	1.64937e-09	1	0	0	1	1	0
AAGGAT	22	108	6	23	5905580032	103	1342080459	648	4.90909	0.956522	4.69565	0.0804721	0.0281739	0.000482832	0.285966	4.77073e-09	4.68769e-09	1	0	0	1	0	0
AAGGATGGTGGTGAG	1	4	15	23	5905580032	103	1342080459	60	4	0.0434783	0.173913	0.00298045	0.0026087	4.47067e-05	0.582524	4.41734e-10	4.34046e-10	1	0	0	1	1	0
AAGGC	9	45	5	23	5905580032	103	1342080459	225	5	0.391304	1.95652	0.03353	0.00978261	0.00016765	0.242718	1.6565e-09	1.62767e-09	1	0	0	1	0	0
AAGGCCGAGACTGAAGTCGGATCTC	5	20	25	23	5905580032	103	1342080459	500	4	0.217391	0.869565	0.0149022	0.0217391	0.000372556	0.970874	3.68112e-09	3.61705e-09	1	0	0	1	1	0
AAGGCG	5	20	6	23	5905580032	103	1342080459	120	4	0.217391	0.869565	0.0149022	0.00521739	8.94134e-05	0.23301	8.83468e-10	8.68091e-10	1	0	0	1	0	0
AAGGCGGAGGGGGGT	1	5	15	23	5905580032	103	1342080459	75	5	0.0434783	0.217391	0.00372556	0.00326087	5.58834e-05	0.728155	5.52168e-10	5.42557e-10	1	0	0	1	1	0
AAGGCGTCAGCTAGACCGACTTC	32	137	23	23	5905580032	103	1342080459	3151	4.28125	1.3913	5.95652	0.10208	0.137	0.00234785	0.956007	2.31984e-08	2.27946e-08	1	0	0	1	1	0
AAGGCTGTGTGTG	2	8	13	23	5905580032	103	1342080459	104	4	0.0869565	0.347826	0.00596089	0.00452174	7.74916e-05	0.504854	7.65672e-10	7.52346e-10	1	0	0	1	1	0
AAGGG	6920	38391	5	23	5905580032	103	1342080459	191955	5.54783	300.87	1669.17	28.6056	8.34587	0.143028	0.269312	1.41322e-06	1.38862e-06	1	0	0	1	0	0
AAGGGAGACGATGGC	11	46	15	23	5905580032	103	1342080459	690	4.18182	0.478261	2	0.0342751	0.03	0.000514127	0.609003	5.07994e-09	4.99153e-09	1	0	0	1	1	0
AAGGGAGCTGCGTGG	2	11	15	23	5905580032	103	1342080459	165	5.5	0.0869565	0.478261	0.00819623	0.00717391	0.000122943	0.800971	1.21477e-09	1.19363e-09	1	0	0	1	1	0
AAGGGAGGTACAGGGTGATGTCGAG	4	16	25	23	5905580032	103	1342080459	400	4	0.173913	0.695652	0.0119218	0.0173913	0.000298045	0.970874	2.94489e-09	2.89364e-09	1	0	0	1	1	0
AAGGGAGTCGGGATG	4	22	15	23	5905580032	103	1342080459	330	5.5	0.173913	0.956522	0.0163925	0.0143478	0.000245887	0.800971	2.42954e-09	2.38725e-09	1	0	0	1	1	0
AAGGGAGTGGCGTAC	28	142	15	23	5905580032	103	1342080459	2130	5.07143	1.21739	6.17391	0.105806	0.0926087	0.00158709	0.738558	1.56816e-08	1.54086e-08	1	0	0	1	1	0
AAGGGC	32	144	6	23	5905580032	103	1342080459	864	4.5	1.3913	6.26087	0.107296	0.0375652	0.000643777	0.262136	6.36097e-09	6.25026e-09	1	0	0	1	0	0
AAGGGG	31	131	6	23	5905580032	103	1342080459	786	4.22581	1.34783	5.69565	0.0976096	0.0341739	0.000585658	0.246163	5.78672e-09	5.686e-09	1	0	0	1	0	0
AAGGGGACGTAGGTGGAATTGGGC	6	26	24	23	5905580032	103	1342080459	624	4.33333	0.26087	1.13043	0.0193729	0.0271304	0.00046495	1.00971	4.59403e-09	4.51408e-09	1	0	0	1	1	0
AAGGGGAT	10	108	8	23	5905580032	103	1342080459	864	10.8	0.434783	4.69565	0.0804721	0.0375652	0.000643777	0.838835	6.36097e-09	6.25026e-09	1	0	0	1	1	0
AAGGGGGTGGGTCAC	1	4	15	23	5905580032	103	1342080459	60	4	0.0434783	0.173913	0.00298045	0.0026087	4.47067e-05	0.582524	4.41734e-10	4.34046e-10	1	0	0	1	1	0
AAGGGGTGGAGGTG	2	9	14	23	5905580032	103	1342080459	126	4.5	0.0869565	0.391304	0.00670601	0.00547826	9.38841e-05	0.61165	9.27641e-10	9.11496e-10	1	0	0	1	1	0
AAGGGT	45	184	6	23	5905580032	103	1342080459	1104	4.08889	1.95652	8	0.137101	0.048	0.000822603	0.238188	8.12791e-09	7.98644e-09	1	0	0	1	0	0
AAGGGTGTGGCGACAGTGGATTCG	1	5	24	23	5905580032	103	1342080459	120	5	0.0434783	0.217391	0.00372556	0.00521739	8.94134e-05	1.16505	8.83468e-10	8.68091e-10	1	0	0	1	1	0
AAGGGTGTGTGCATG	4	20	15	23	5905580032	103	1342080459	300	5	0.173913	0.869565	0.0149022	0.0130435	0.000223534	0.728155	2.20867e-09	2.17023e-09	1	0	0	1	1	0
AAGGT	252	1514	5	23	5905580032	103	1342080459	7570	6.00794	10.9565	65.8261	1.1281	0.32913	0.0056405	0.291647	5.57321e-08	5.47621e-08	1	0	0	1	0	0
AAGGTAG	8	32	7	23	5905580032	103	1342080459	224	4	0.347826	1.3913	0.0238436	0.00973913	0.000166905	0.271845	1.64914e-09	1.62044e-09	1	0	0	1	0	0
AAGGTC	83	332	6	23	5905580032	103	1342080459	1992	4	3.6087	14.4348	0.247377	0.0866087	0.00148426	0.23301	1.46656e-08	1.44103e-08	1	0	0	1	0	0
AAGGTCACAGCAGG	1	4	14	23	5905580032	103	1342080459	56	4	0.0434783	0.173913	0.00298045	0.00243478	4.17263e-05	0.543689	4.12285e-10	4.05109e-10	1	0	0	1	1	0
AAGGTCGGATGTGGG	18	93	15	23	5905580032	103	1342080459	1395	5.16667	0.782609	4.04348	0.0692954	0.0606522	0.00103943	0.752427	1.02703e-08	1.00916e-08	1	0	0	1	1	0
AAGGTG	61	296	6	23	5905580032	103	1342080459	1776	4.85246	2.65217	12.8696	0.220553	0.0772174	0.00132332	0.282668	1.30753e-08	1.28478e-08	1	0	0	1	0	0
AAGGTGAAGTGG	19	99	12	23	5905580032	103	1342080459	1188	5.21053	0.826087	4.30435	0.0737661	0.0516522	0.000885193	0.607052	8.74633e-09	8.59411e-09	1	0	0	1	1	0
AAGGTGAGTCGTGGGAAGGTGGTC	2	8	24	23	5905580032	103	1342080459	192	4	0.0869565	0.347826	0.00596089	0.00834783	0.000143061	0.932039	1.41355e-09	1.38895e-09	1	0	0	1	1	0
AAGGTGGTG	8	42	9	23	5905580032	103	1342080459	378	5.25	0.347826	1.82609	0.0312947	0.0164348	0.000281652	0.458738	2.78292e-09	2.73449e-09	1	0	0	1	0	0
AAGGTGTGGTGGCAG	244	1388	15	23	5905580032	103	1342080459	20820	5.68852	10.6087	60.3478	1.03422	0.905217	0.0155132	0.828426	1.53282e-07	1.50614e-07	1	0	0	1	1	0
AAGT	5894	113275	4	23	5905580032	103	1342080459	453100	19.2187	256.261	4925	84.4025	19.7	0.33761	0.746357	3.33583e-06	3.27777e-06	1	0	0	0	1	0
AAGTAAT	4	16	7	23	5905580032	103	1342080459	112	4	0.173913	0.695652	0.0119218	0.00486957	8.34525e-05	0.271845	8.2457e-10	8.10219e-10	1	0	0	1	0	0
AAGTAATGACGTCATCTCTCGAC	25	106	23	23	5905580032	103	1342080459	2438	4.24	1.08696	4.6087	0.0789819	0.106	0.00181658	0.946796	1.79491e-08	1.76367e-08	1	0	0	1	1	0
AAGTAC	22	88	6	23	5905580032	103	1342080459	528	4	0.956522	3.82609	0.0655698	0.0229565	0.000393419	0.23301	3.88726e-09	3.8196e-09	1	0	0	1	0	0
AAGTACAGAGTCGCGTCTCCAGAC	10	44	24	23	5905580032	103	1342080459	1056	4.4	0.434783	1.91304	0.0327849	0.045913	0.000786838	1.02524	7.77452e-09	7.6392e-09	1	0	0	1	1	0
AAGTACC	12	48	7	23	5905580032	103	1342080459	336	4	0.521739	2.08696	0.0357654	0.0146087	0.000250358	0.271845	2.47371e-09	2.43066e-09	1	0	0	1	0	0
AAGTAG	36	148	6	23	5905580032	103	1342080459	888	4.11111	1.56522	6.43478	0.110277	0.0386087	0.000661659	0.239482	6.53766e-09	6.42388e-09	1	0	0	1	0	0
AAGTAGCGTCGTGTAGCAGTACAAT	1	6	25	23	5905580032	103	1342080459	150	6	0.0434783	0.26087	0.00447067	0.00652174	0.000111767	1.45631	1.10434e-09	1.08511e-09	1	0	0	1	1	0
AAGTAGGTAGAATCGGAGCGGCGG	1	4	24	23	5905580032	103	1342080459	96	4	0.0434783	0.173913	0.00298045	0.00417391	7.15307e-05	0.932039	7.06774e-10	6.94473e-10	1	0	0	1	1	0
AAGTAT	41	244	6	23	5905580032	103	1342080459	1464	5.95122	1.78261	10.6087	0.181807	0.0636522	0.00109084	0.346673	1.07783e-08	1.05907e-08	1	0	0	1	0	0
AAGTATAAGTCTCGGTCTCG	26	115	20	23	5905580032	103	1342080459	2300	4.42308	1.13043	5	0.0856879	0.1	0.00171376	0.85885	1.69331e-08	1.66384e-08	1	0	0	1	1	0
AAGTATAGC	9	43	9	23	5905580032	103	1342080459	387	4.77778	0.391304	1.86957	0.0320398	0.0168261	0.000288358	0.417476	2.84918e-09	2.79959e-09	1	0	0	1	0	0
AAGTATG	6	24	7	23	5905580032	103	1342080459	168	4	0.26087	1.04348	0.0178827	0.00730435	0.000125179	0.271845	1.23686e-09	1.21533e-09	1	0	0	1	0	0
AAGTC	17	85	5	23	5905580032	103	1342080459	425	5	0.73913	3.69565	0.0633345	0.0184783	0.000316673	0.242718	3.12895e-09	3.07449e-09	1	0	0	1	0	0
AAGTCAGAATTCCGGG	33	135	16	23	5905580032	103	1342080459	2160	4.09091	1.43478	5.86957	0.10059	0.093913	0.00160944	0.635481	1.59024e-08	1.56256e-08	1	0	0	1	1	0
AAGTCAGATATCAC	23	147	14	23	5905580032	103	1342080459	2058	6.3913	1	6.3913	0.109531	0.0894783	0.00153344	0.868721	1.51515e-08	1.48878e-08	1	0	0	1	1	0
AAGTCC	27	129	6	23	5905580032	103	1342080459	774	4.77778	1.17391	5.6087	0.0961194	0.0336522	0.000576717	0.278317	5.69837e-09	5.59919e-09	1	0	0	1	0	0
AAGTCCTCAATTGCAC	24	108	16	23	5905580032	103	1342080459	1728	4.5	1.04348	4.69565	0.0804721	0.0751304	0.00128755	0.699029	1.27219e-08	1.25005e-08	1	0	0	1	1	0
AAGTCG	110	440	6	23	5905580032	103	1342080459	2640	4	4.78261	19.1304	0.327849	0.114783	0.0019671	0.23301	1.94363e-08	1.9098e-08	1	0	0	1	0	0
AAGTCGAGGATGGAGGAGAGGGT	4	21	23	23	5905580032	103	1342080459	483	5.25	0.173913	0.913043	0.0156473	0.021	0.000359889	1.17233	3.55596e-09	3.49407e-09	1	0	0	1	1	0
AAGTCGCACATTATTGAATTAGC	24	97	23	23	5905580032	103	1342080459	2231	4.04167	1.04348	4.21739	0.0722758	0.097	0.00166234	0.902508	1.64251e-08	1.61393e-08	1	0	0	1	1	0
AAGTCGG	1	5	7	23	5905580032	103	1342080459	35	5	0.0434783	0.217391	0.00372556	0.00152174	2.60789e-05	0.339806	2.57678e-10	2.53193e-10	1	0	0	1	0	0
AAGTCGGAGGTAGGC	2	13	15	23	5905580032	103	1342080459	195	6.5	0.0869565	0.565217	0.00968645	0.00847826	0.000145297	0.946602	1.43564e-09	1.41065e-09	1	0	0	1	1	0
AAGTCGTGT	6	30	9	23	5905580032	103	1342080459	270	5	0.26087	1.30435	0.0223534	0.0117391	0.00020118	0.436893	1.9878e-09	1.95321e-09	1	0	0	1	0	0
AAGTCT	66	264	6	23	5905580032	103	1342080459	1584	4	2.86957	11.4783	0.19671	0.0688696	0.00118026	0.23301	1.16618e-08	1.14588e-08	1	0	0	1	0	0
AAGTCTC	9	36	7	23	5905580032	103	1342080459	252	4	0.391304	1.56522	0.026824	0.0109565	0.000187768	0.271845	1.85528e-09	1.82299e-09	1	0	0	1	0	0
AAGTG	107	554	5	23	5905580032	103	1342080459	2770	5.17757	4.65217	24.087	0.412792	0.120435	0.00206396	0.251338	2.03934e-08	2.00384e-08	1	0	0	1	0	0
AAGTGAC	26	104	7	23	5905580032	103	1342080459	728	4	1.13043	4.52174	0.0774916	0.0316522	0.000542441	0.271845	5.35971e-09	5.26642e-09	1	0	0	1	0	0
AAGTGACGCTAATCC	1	4	15	23	5905580032	103	1342080459	60	4	0.0434783	0.173913	0.00298045	0.0026087	4.47067e-05	0.582524	4.41734e-10	4.34046e-10	1	0	0	1	1	0
AAGTGATAGATAAGTGATAGATCGG	2	11	25	23	5905580032	103	1342080459	275	5.5	0.0869565	0.478261	0.00819623	0.0119565	0.000204906	1.33495	2.02461e-09	1.98938e-09	1	0	0	1	1	0
AAGTGCATGAATGGATAGAT	25	102	20	23	5905580032	103	1342080459	2040	4.08	1.08696	4.43478	0.0760014	0.0886957	0.00152003	0.792233	1.5019e-08	1.47576e-08	1	0	0	1	1	0
AAGTGCG	14	56	7	23	5905580032	103	1342080459	392	4	0.608696	2.43478	0.0417263	0.0170435	0.000292084	0.271845	2.886e-09	2.83577e-09	1	0	0	1	0	0
AAGTGG	42	177	6	23	5905580032	103	1342080459	1062	4.21429	1.82609	7.69565	0.131885	0.0461739	0.000791309	0.245492	7.81869e-09	7.68261e-09	1	0	0	1	0	0
AAGTGGC	21	119	7	23	5905580032	103	1342080459	833	5.66667	0.913043	5.17391	0.0886683	0.0362174	0.000620678	0.385113	6.13274e-09	6.026e-09	1	0	0	1	0	0
AAGTGGGTGCAGTGGGCTATCGGG	3	14	24	23	5905580032	103	1342080459	336	4.66667	0.130435	0.608696	0.0104316	0.0146087	0.000250358	1.08738	2.47371e-09	2.43066e-09	1	0	0	1	1	0
AAGTGGGTGGAGTGGGCTATCGGG	1	4	24	23	5905580032	103	1342080459	96	4	0.0434783	0.173913	0.00298045	0.00417391	7.15307e-05	0.932039	7.06774e-10	6.94473e-10	1	0	0	1	1	0
AAGTGGTGCGTGGGT	1	4	15	23	5905580032	103	1342080459	60	4	0.0434783	0.173913	0.00298045	0.0026087	4.47067e-05	0.582524	4.41734e-10	4.34046e-10	1	0	0	1	1	0
AAGTGGTGGCGGGGG	1	4	15	23	5905580032	103	1342080459	60	4	0.0434783	0.173913	0.00298045	0.0026087	4.47067e-05	0.582524	4.41734e-10	4.34046e-10	1	0	0	1	1	0
AAGTGTCGGCAGGTC	1	4	15	23	5905580032	103	1342080459	60	4	0.0434783	0.173913	0.00298045	0.0026087	4.47067e-05	0.582524	4.41734e-10	4.34046e-10	1	0	0	1	1	0
AAT	548365	7372096	3	23	5905580032	103	1342080459	22116288	13.4438	23842	320526	5493.04	961.578	16.4791	0.391566	0.000162825	0.000159991	1	1	1	0	0	0
AATAATACTACCGATAGCAATTGC	108	472	24	23	5905580032	103	1342080459	11328	4.37037	4.69565	20.5217	0.351693	0.492522	0.00844063	1.01834	8.33994e-08	8.19478e-08	1	0	0	1	1	0
AATAATACTACTACT	22	96	15	23	5905580032	103	1342080459	1440	4.36364	0.956522	4.17391	0.0715307	0.0626087	0.00107296	0.635481	1.06016e-08	1.04171e-08	1	0	0	1	1	0
AATAATC	1	5	7	23	5905580032	103	1342080459	35	5	0.0434783	0.217391	0.00372556	0.00152174	2.60789e-05	0.339806	2.57678e-10	2.53193e-10	1	0	0	1	0	0
AATAATGAGAATGGTGTCGATGAT	2	11	24	23	5905580032	103	1342080459	264	5.5	0.0869565	0.478261	0.00819623	0.0114783	0.00019671	1.28155	1.94363e-09	1.9098e-09	1	0	0	1	1	0
AATAATT	35	212	7	23	5905580032	103	1342080459	1484	6.05714	1.52174	9.21739	0.157964	0.0645217	0.00110575	0.41165	1.09256e-08	1.07354e-08	1	0	0	1	0	0
AATAC	247	1412	5	23	5905580032	103	1342080459	7060	5.7166	10.7391	61.3913	1.0521	0.306957	0.00526049	0.277505	5.19774e-08	5.10727e-08	1	0	0	1	0	0
AATACAT	8	32	7	23	5905580032	103	1342080459	224	4	0.347826	1.3913	0.0238436	0.00973913	0.000166905	0.271845	1.64914e-09	1.62044e-09	1	0	0	1	0	0
AATACC	18	72	6	23	5905580032	103	1342080459	432	4	0.782609	3.13043	0.0536481	0.0187826	0.000321888	0.23301	3.18048e-09	3.12513e-09	1	0	0	1	0	0
AATACG	113	484	6	23	5905580032	103	1342080459	2904	4.28319	4.91304	21.0435	0.360634	0.126261	0.0021638	0.249506	2.13799e-08	2.10078e-08	1	0	0	1	0	0
AATACT	151	665	6	23	5905580032	103	1342080459	3990	4.40397	6.56522	28.913	0.495499	0.173478	0.002973	0.256542	2.93753e-08	2.8864e-08	1	0	0	1	0	0
AATACTC	17	68	7	23	5905580032	103	1342080459	476	4	0.73913	2.95652	0.0506676	0.0206957	0.000354673	0.271845	3.50442e-09	3.44343e-09	1	0	0	1	0	0
AATAG	1596	9346	5	23	5905580032	103	1342080459	46730	5.85589	69.3913	406.348	6.96381	2.03174	0.0348191	0.284266	3.44037e-07	3.38049e-07	1	0	0	1	0	0
AATAGATAATGAGCATCGACTCG	35	152	23	23	5905580032	103	1342080459	3496	4.34286	1.52174	6.6087	0.113257	0.152	0.00260491	0.969764	2.57384e-08	2.52904e-08	1	0	0	1	1	0
AATAGATATCT	5	20	11	23	5905580032	103	1342080459	220	4	0.217391	0.869565	0.0149022	0.00956522	0.000163925	0.427184	1.61969e-09	1.5915e-09	1	0	0	1	0	0
AATAGC	19	76	6	23	5905580032	103	1342080459	456	4	0.826087	3.30435	0.0566285	0.0198261	0.000339771	0.23301	3.35718e-09	3.29875e-09	1	0	0	1	0	0
AATAGG	49	206	6	23	5905580032	103	1342080459	1236	4.20408	2.13043	8.95652	0.153493	0.0537391	0.000920958	0.244898	9.09972e-09	8.94134e-09	1	0	0	1	0	0
AATAGT	215	1018	6	23	5905580032	103	1342080459	6108	4.73488	9.34783	44.2609	0.758524	0.265565	0.00455114	0.275818	4.49685e-08	4.41859e-08	1	0	0	1	0	0
AATAT	2435	21426	5	23	5905580032	103	1342080459	107130	8.79918	105.87	931.565	15.9648	4.65783	0.0798238	0.427145	7.88716e-07	7.74989e-07	1	0	0	1	0	0
AATATAC	19	76	7	23	5905580032	103	1342080459	532	4	0.826087	3.30435	0.0566285	0.0231304	0.000396399	0.271845	3.91671e-09	3.84854e-09	1	0	0	1	0	0
AATATAG	6	24	7	23	5905580032	103	1342080459	168	4	0.26087	1.04348	0.0178827	0.00730435	0.000125179	0.271845	1.23686e-09	1.21533e-09	1	0	0	1	0	0
AATATAT	22	113	7	23	5905580032	103	1342080459	791	5.13636	0.956522	4.91304	0.0841976	0.0343913	0.000589383	0.349073	5.82353e-09	5.72217e-09	1	0	0	1	0	0
AATATC	465	1967	6	23	5905580032	103	1342080459	11802	4.23011	20.2174	85.5217	1.46563	0.51313	0.00879381	0.246414	8.68891e-08	8.53768e-08	1	0	0	1	0	0
AATATCCCTGGGACATCCTGAG	17	71	22	23	5905580032	103	1342080459	1562	4.17647	0.73913	3.08696	0.0529029	0.067913	0.00116386	0.892062	1.14998e-08	1.12997e-08	1	0	0	1	1	0
AATATCGAG	15	93	9	23	5905580032	103	1342080459	837	6.2	0.652174	4.04348	0.0692954	0.0363913	0.000623659	0.541748	6.16219e-09	6.05494e-09	1	0	0	1	1	0
AATATCT	22	88	7	23	5905580032	103	1342080459	616	4	0.956522	3.82609	0.0655698	0.0267826	0.000458989	0.271845	4.53514e-09	4.4562e-09	1	0	0	1	0	0
AATATG	2727	12182	6	23	5905580032	103	1342080459	73092	4.46718	118.565	529.652	9.07695	3.17791	0.0544617	0.260224	5.3812e-07	5.28754e-07	1	0	0	1	0	0
AATATT	145	642	6	23	5905580032	103	1342080459	3852	4.42759	6.30435	27.913	0.478362	0.167478	0.00287017	0.257918	2.83593e-08	2.78657e-08	1	0	0	1	0	0
AATATTC	7	28	7	23	5905580032	103	1342080459	196	4	0.304348	1.21739	0.0208631	0.00852174	0.000146042	0.271845	1.443e-09	1.41788e-09	1	0	0	1	0	0
AATC	5866	77509	4	23	5905580032	103	1342080459	310036	13.2133	255.043	3369.96	57.7529	13.4798	0.231011	0.513136	2.28256e-06	2.24283e-06	1	0	0	0	1	0
AATCAC	13	64	6	23	5905580032	103	1342080459	384	4.92308	0.565217	2.78261	0.0476872	0.0166957	0.000286123	0.286781	2.8271e-09	2.77789e-09	1	0	0	1	0	0
AATCACC	2	8	7	23	5905580032	103	1342080459	56	4	0.0869565	0.347826	0.00596089	0.00243478	4.17263e-05	0.271845	4.12285e-10	4.05109e-10	1	0	0	1	0	0
AATCACCCCGCCCCCAATCAGGT	1	4	23	23	5905580032	103	1342080459	92	4	0.0434783	0.173913	0.00298045	0.004	6.85503e-05	0.893204	6.77326e-10	6.65537e-10	1	0	0	1	1	0
AATCACCTG	10	45	9	23	5905580032	103	1342080459	405	4.5	0.434783	1.95652	0.03353	0.0176087	0.00030177	0.393204	2.9817e-09	2.92981e-09	1	0	0	1	0	0
AATCAG	36	144	6	23	5905580032	103	1342080459	864	4	1.56522	6.26087	0.107296	0.0375652	0.000643777	0.23301	6.36097e-09	6.25026e-09	1	0	0	1	0	0
AATCAGAGATAATGAGAGGTGACC	2	8	24	23	5905580032	103	1342080459	192	4	0.0869565	0.347826	0.00596089	0.00834783	0.000143061	0.932039	1.41355e-09	1.38895e-09	1	0	0	1	1	0
AATCAT	69	311	6	23	5905580032	103	1342080459	1866	4.50725	3	13.5217	0.23173	0.0811304	0.00139038	0.262558	1.37379e-08	1.34988e-08	1	0	0	1	0	0
AATCATCATC	7	37	10	23	5905580032	103	1342080459	370	5.28571	0.304348	1.6087	0.0275691	0.016087	0.000275691	0.513176	2.72403e-09	2.67662e-09	1	0	0	1	1	0
AATCATCATCAT	250	1633	12	23	5905580032	103	1342080459	19596	6.532	10.8696	71	1.21677	0.852	0.0146012	0.76101	1.4427e-07	1.41759e-07	1	0	0	1	1	0
AATCATG	26	147	7	23	5905580032	103	1342080459	1029	5.65385	1.13043	6.3913	0.109531	0.0447391	0.00076672	0.384242	7.57574e-09	7.44388e-09	1	0	0	1	0	0
AATCATT	8	32	7	23	5905580032	103	1342080459	224	4	0.347826	1.3913	0.0238436	0.00973913	0.000166905	0.271845	1.64914e-09	1.62044e-09	1	0	0	1	0	0
AATCATTGCTCGACTATCCG	15	61	20	23	5905580032	103	1342080459	1220	4.06667	0.652174	2.65217	0.0454518	0.0530435	0.000909036	0.789644	8.98193e-09	8.8256e-09	1	0	0	1	1	0
AATCC	747	4427	5	23	5905580032	103	1342080459	22135	5.92637	32.4783	192.478	3.29861	0.962391	0.016493	0.287688	1.62963e-07	1.60127e-07	1	0	0	1	0	0
AATCCATC	1	4	8	23	5905580032	103	1342080459	32	4	0.0434783	0.173913	0.00298045	0.0013913	2.38436e-05	0.31068	2.35591e-10	2.31491e-10	1	0	0	1	0	0
AATCCATCCATGGTCACACCGCC	2	9	23	23	5905580032	103	1342080459	207	4.5	0.0869565	0.391304	0.00670601	0.009	0.000154238	1.00485	1.52398e-09	1.49746e-09	1	0	0	1	1	0
AATCCG	1	4	6	23	5905580032	103	1342080459	24	4	0.0434783	0.173913	0.00298045	0.00104348	1.78827e-05	0.23301	1.76694e-10	1.73618e-10	1	0	0	1	0	0
AATCCT	44	176	6	23	5905580032	103	1342080459	1056	4	1.91304	7.65217	0.13114	0.045913	0.000786838	0.23301	7.77452e-09	7.6392e-09	1	0	0	1	0	0
AATCG	43	215	5	23	5905580032	103	1342080459	1075	5	1.86957	9.34783	0.160199	0.0467391	0.000800995	0.242718	7.9144e-09	7.77665e-09	1	0	0	1	0	0
AATCGAC	1	4	7	23	5905580032	103	1342080459	28	4	0.0434783	0.173913	0.00298045	0.00121739	2.08631e-05	0.271845	2.06143e-10	2.02555e-10	1	0	0	1	0	0
AATCGAG	14	56	7	23	5905580032	103	1342080459	392	4	0.608696	2.43478	0.0417263	0.0170435	0.000292084	0.271845	2.886e-09	2.83577e-09	1	0	0	1	0	0
AATCGC	30	120	6	23	5905580032	103	1342080459	720	4	1.30435	5.21739	0.0894134	0.0313043	0.000536481	0.23301	5.30081e-09	5.20855e-09	1	0	0	1	0	0
AATCGCAATGATGATACTGAT	5	20	21	23	5905580032	103	1342080459	420	4	0.217391	0.869565	0.0149022	0.0182609	0.000312947	0.815534	3.09214e-09	3.03832e-09	1	0	0	1	1	0
AATCGCAATGATGATACTGCCTGT	21	85	24	23	5905580032	103	1342080459	2040	4.04762	0.913043	3.69565	0.0633345	0.0886957	0.00152003	0.943135	1.5019e-08	1.47576e-08	1	0	0	1	1	0
AATCGCCCATCTGTG	8	53	15	23	5905580032	103	1342080459	795	6.625	0.347826	2.30435	0.0394909	0.0345652	0.000592364	0.964806	5.85298e-09	5.75111e-09	1	0	0	1	1	0
AATCGG	3	12	6	23	5905580032	103	1342080459	72	4	0.130435	0.521739	0.00894134	0.00313043	5.36481e-05	0.23301	5.30081e-10	5.20855e-10	1	0	0	1	0	0
AATCGGCCACCCTCT	2	13	15	23	5905580032	103	1342080459	195	6.5	0.0869565	0.565217	0.00968645	0.00847826	0.000145297	0.946602	1.43564e-09	1.41065e-09	1	0	0	1	1	0
AATCGTGCGGAGGGT	1	4	15	23	5905580032	103	1342080459	60	4	0.0434783	0.173913	0.00298045	0.0026087	4.47067e-05	0.582524	4.41734e-10	4.34046e-10	1	0	0	1	1	0
AATCT	1289	6871	5	23	5905580032	103	1342080459	34355	5.33049	56.0435	298.739	5.11966	1.4937	0.0255983	0.258762	2.5293e-07	2.48527e-07	1	0	0	1	0	0
AATCTC	17	72	6	23	5905580032	103	1342080459	432	4.23529	0.73913	3.13043	0.0536481	0.0187826	0.000321888	0.246716	3.18048e-09	3.12513e-09	1	0	0	1	0	0
AATCTCG	5	20	7	23	5905580032	103	1342080459	140	4	0.217391	0.869565	0.0149022	0.00608696	0.000104316	0.271845	1.03071e-09	1.01277e-09	1	0	0	1	0	0
AATCTCTCACATTCTATAG	39	214	19	23	5905580032	103	1342080459	4066	5.48718	1.69565	9.30435	0.159454	0.176783	0.00302962	1.0122	2.99348e-08	2.94138e-08	1	0	0	1	1	0
AATCTG	266	1237	6	23	5905580032	103	1342080459	7422	4.65038	11.5652	53.7826	0.921703	0.322696	0.00553022	0.270896	5.46425e-08	5.36915e-08	1	0	0	1	0	0
AATCTGG	17	84	7	23	5905580032	103	1342080459	588	4.94118	0.73913	3.65217	0.0625894	0.0255652	0.000438126	0.335808	4.32899e-09	4.25365e-09	1	0	0	1	0	0
AATCTGT	4	16	7	23	5905580032	103	1342080459	112	4	0.173913	0.695652	0.0119218	0.00486957	8.34525e-05	0.271845	8.2457e-10	8.10219e-10	1	0	0	1	0	0
AATG	4770	39168	4	23	5905580032	103	1342080459	156672	8.21132	207.391	1702.96	29.1845	6.81183	0.116738	0.318886	1.15346e-06	1.13338e-06	1	0	0	0	0	0
AATGAC	23	95	6	23	5905580032	103	1342080459	570	4.13043	1	4.13043	0.0707856	0.0247826	0.000424714	0.240608	4.19647e-09	4.12343e-09	1	0	0	1	0	0
AATGACGCTCTACCG	6	32	15	23	5905580032	103	1342080459	480	5.33333	0.26087	1.3913	0.0238436	0.0208696	0.000357654	0.776699	3.53387e-09	3.47237e-09	1	0	0	1	1	0
AATGAG	20	80	6	23	5905580032	103	1342080459	480	4	0.869565	3.47826	0.0596089	0.0208696	0.000357654	0.23301	3.53387e-09	3.47237e-09	1	0	0	1	0	0
AATGAGACACGCCAC	2	11	15	23	5905580032	103	1342080459	165	5.5	0.0869565	0.478261	0.00819623	0.00717391	0.000122943	0.800971	1.21477e-09	1.19363e-09	1	0	0	1	1	0
AATGAGAGGATGAGAGGGCGCGT	2	10	23	23	5905580032	103	1342080459	230	5	0.0869565	0.434783	0.00745112	0.01	0.000171376	1.1165	1.69331e-09	1.66384e-09	1	0	0	1	1	0
AATGAGCGACCAGTG	4	26	15	23	5905580032	103	1342080459	390	6.5	0.173913	1.13043	0.0193729	0.0169565	0.000290594	0.946602	2.87127e-09	2.8213e-09	1	0	0	1	1	0
AATGAGTGAGTGAGAGAGAGAGAG	1	4	24	23	5905580032	103	1342080459	96	4	0.0434783	0.173913	0.00298045	0.00417391	7.15307e-05	0.932039	7.06774e-10	6.94473e-10	1	0	0	1	1	0
AATGAT	115	521	6	23	5905580032	103	1342080459	3126	4.53043	5	22.6522	0.388203	0.135913	0.00232922	0.263909	2.30143e-08	2.26138e-08	1	0	0	1	0	0
AATGC	25	157	5	23	5905580032	103	1342080459	785	6.28	1.08696	6.82609	0.116983	0.0341304	0.000584913	0.304854	5.77935e-09	5.67876e-09	1	0	0	1	0	0
AATGCATT	1	4	8	23	5905580032	103	1342080459	32	4	0.0434783	0.173913	0.00298045	0.0013913	2.38436e-05	0.31068	2.35591e-10	2.31491e-10	1	0	0	1	0	0
AATGCC	7	28	6	23	5905580032	103	1342080459	168	4	0.304348	1.21739	0.0208631	0.00730435	0.000125179	0.23301	1.23686e-09	1.21533e-09	1	0	0	1	0	0
AATGCCCCTC	1	4	10	23	5905580032	103	1342080459	40	4	0.0434783	0.173913	0.00298045	0.00173913	2.98045e-05	0.38835	2.94489e-10	2.89364e-10	1	0	0	1	0	0
AATGCG	13	64	6	23	5905580032	103	1342080459	384	4.92308	0.565217	2.78261	0.0476872	0.0166957	0.000286123	0.286781	2.8271e-09	2.77789e-09	1	0	0	1	0	0
AATGCT	5	20	6	23	5905580032	103	1342080459	120	4	0.217391	0.869565	0.0149022	0.00521739	8.94134e-05	0.23301	8.83468e-10	8.68091e-10	1	0	0	1	0	0
AATGCTACCCTCTCG	2	13	15	23	5905580032	103	1342080459	195	6.5	0.0869565	0.565217	0.00968645	0.00847826	0.000145297	0.946602	1.43564e-09	1.41065e-09	1	0	0	1	1	0
AATGCTG	13	63	7	23	5905580032	103	1342080459	441	4.84615	0.565217	2.73913	0.046942	0.0191739	0.000328594	0.32935	3.24675e-09	3.19024e-09	1	0	0	1	0	0
AATGG	103	711	5	23	5905580032	103	1342080459	3555	6.90291	4.47826	30.913	0.529774	0.154565	0.00264887	0.335093	2.61727e-08	2.57172e-08	1	0	0	1	0	0
AATGGAGGAGGGGAG	1	4	15	23	5905580032	103	1342080459	60	4	0.0434783	0.173913	0.00298045	0.0026087	4.47067e-05	0.582524	4.41734e-10	4.34046e-10	1	0	0	1	1	0
AATGGCCCAGGAGCG	8	50	15	23	5905580032	103	1342080459	750	6.25	0.347826	2.17391	0.0372556	0.0326087	0.000558834	0.910194	5.52168e-09	5.42557e-09	1	0	0	1	1	0
AATGGCGCCACCGAT	1	4	15	23	5905580032	103	1342080459	60	4	0.0434783	0.173913	0.00298045	0.0026087	4.47067e-05	0.582524	4.41734e-10	4.34046e-10	1	0	0	1	1	0
AATGGG	8	32	6	23	5905580032	103	1342080459	192	4	0.347826	1.3913	0.0238436	0.00834783	0.000143061	0.23301	1.41355e-09	1.38895e-09	1	0	0	1	0	0
AATGGGTGCGGTCGG	1	4	15	23	5905580032	103	1342080459	60	4	0.0434783	0.173913	0.00298045	0.0026087	4.47067e-05	0.582524	4.41734e-10	4.34046e-10	1	0	0	1	1	0
AATGGGTGGGCGGTG	1	4	15	23	5905580032	103	1342080459	60	4	0.0434783	0.173913	0.00298045	0.0026087	4.47067e-05	0.582524	4.41734e-10	4.34046e-10	1	0	0	1	1	0
AATGGT	50	200	6	23	5905580032	103	1342080459	1200	4	2.17391	8.69565	0.149022	0.0521739	0.000894134	0.23301	8.83468e-09	8.68091e-09	1	0	0	1	0	0
AATGT	80	416	5	23	5905580032	103	1342080459	2080	5.2	3.47826	18.087	0.309967	0.0904348	0.00154983	0.252427	1.53134e-08	1.50469e-08	1	0	0	1	0	0
AATGTAT	8	40	7	23	5905580032	103	1342080459	280	5	0.347826	1.73913	0.0298045	0.0121739	0.000208631	0.339806	2.06143e-09	2.02555e-09	1	0	0	1	0	0
AATGTATGGAT	7	30	11	23	5905580032	103	1342080459	330	4.28571	0.304348	1.30435	0.0223534	0.0143478	0.000245887	0.457698	2.42954e-09	2.38725e-09	1	0	0	1	0	0
AATGTATGT	39	156	9	23	5905580032	103	1342080459	1404	4	1.69565	6.78261	0.116237	0.0610435	0.00104614	0.349515	1.03366e-08	1.01567e-08	1	0	0	1	0	0
AATGTC	13	52	6	23	5905580032	103	1342080459	312	4	0.565217	2.26087	0.0387458	0.0135652	0.000232475	0.23301	2.29702e-09	2.25704e-09	1	0	0	1	0	0
AATGTCCTAGATGAGTAGATGCGT	8	39	24	23	5905580032	103	1342080459	936	4.875	0.347826	1.69565	0.0290594	0.0406957	0.000697425	1.13592	6.89105e-09	6.77111e-09	1	0	0	1	1	0
AATGTG	162	896	6	23	5905580032	103	1342080459	5376	5.53086	7.04348	38.9565	0.66762	0.233739	0.00400572	0.322186	3.95794e-08	3.88905e-08	1	0	0	1	0	0
AATGTGC	12	48	7	23	5905580032	103	1342080459	336	4	0.521739	2.08696	0.0357654	0.0146087	0.000250358	0.271845	2.47371e-09	2.43066e-09	1	0	0	1	0	0
AATGTGG	9	36	7	23	5905580032	103	1342080459	252	4	0.391304	1.56522	0.026824	0.0109565	0.000187768	0.271845	1.85528e-09	1.82299e-09	1	0	0	1	0	0
AATGTGGTCGAGGGC	4	36	15	23	5905580032	103	1342080459	540	9	0.173913	1.56522	0.026824	0.0234783	0.00040236	1.31068	3.97561e-09	3.90641e-09	1	0	0	1	1	0
AATT	2280	15022	4	23	5905580032	103	1342080459	60088	6.5886	99.1304	653.13	11.1931	2.61252	0.0447723	0.255868	4.42382e-07	4.34682e-07	1	0	0	0	0	0
AATTAC	98	407	6	23	5905580032	103	1342080459	2442	4.15306	4.26087	17.6957	0.303261	0.106174	0.00181956	0.241926	1.79786e-08	1.76657e-08	1	0	0	1	0	0
AATTACC	24	135	7	23	5905580032	103	1342080459	945	5.625	1.04348	5.86957	0.10059	0.041087	0.000704131	0.382282	6.95731e-09	6.83622e-09	1	0	0	1	0	0
AATTAG	103	412	6	23	5905580032	103	1342080459	2472	4	4.47826	17.913	0.306986	0.107478	0.00184192	0.23301	1.81994e-08	1.78827e-08	1	0	0	1	0	0
AATTAT	135	594	6	23	5905580032	103	1342080459	3564	4.4	5.86957	25.8261	0.442596	0.154957	0.00265558	0.256311	2.6239e-08	2.57823e-08	1	0	0	1	0	0
AATTC	5312	28250	5	23	5905580032	103	1342080459	141250	5.31815	230.957	1228.26	21.0494	6.1413	0.105247	0.258163	1.03992e-06	1.02182e-06	1	0	0	1	0	0
AATTCAGGACTCGTGC	8	32	16	23	5905580032	103	1342080459	512	4	0.347826	1.3913	0.0238436	0.0222609	0.000381497	0.621359	3.76946e-09	3.70386e-09	1	0	0	1	1	0
AATTCC	46	303	6	23	5905580032	103	1342080459	1818	6.58696	2	13.1739	0.225769	0.0790435	0.00135461	0.383706	1.33845e-08	1.31516e-08	1	0	0	1	0	0
AATTCCTCC	1	8	9	23	5905580032	103	1342080459	72	8	0.0434783	0.347826	0.00596089	0.00313043	5.36481e-05	0.699029	5.30081e-10	5.20855e-10	1	0	0	1	1	0
AATTCG	44	179	6	23	5905580032	103	1342080459	1074	4.06818	1.91304	7.78261	0.133375	0.0466957	0.00080025	0.236981	7.90704e-09	7.76942e-09	1	0	0	1	0	0
AATTCTC	1	4	7	23	5905580032	103	1342080459	28	4	0.0434783	0.173913	0.00298045	0.00121739	2.08631e-05	0.271845	2.06143e-10	2.02555e-10	1	0	0	1	0	0
AATTGAC	1	4	7	23	5905580032	103	1342080459	28	4	0.0434783	0.173913	0.00298045	0.00121739	2.08631e-05	0.271845	2.06143e-10	2.02555e-10	1	0	0	1	0	0
AATTGC	2	8	6	23	5905580032	103	1342080459	48	4	0.0869565	0.347826	0.00596089	0.00208696	3.57654e-05	0.23301	3.53387e-10	3.47237e-10	1	0	0	1	0	0
AC	703938	17857300	2	23	5905580032	103	1342080459	35714600	25.3677	30606	776404	13305.7	1552.81	26.6114	0.492577	0.000262939	0.000258363	1	1	1	0	0	0
ACACACACACCTCGGCAG	1	4	18	23	5905580032	103	1342080459	72	4	0.0434783	0.173913	0.00298045	0.00313043	5.36481e-05	0.699029	5.30081e-10	5.20855e-10	1	0	0	1	1	0
ACACACACCCAGCCG	2	9	15	23	5905580032	103	1342080459	135	4.5	0.0869565	0.391304	0.00670601	0.00586957	0.00010059	0.65534	9.93902e-10	9.76603e-10	1	0	0	1	1	0
ACACACACCG	32	135	10	23	5905580032	103	1342080459	1350	4.21875	1.3913	5.86957	0.10059	0.0586957	0.0010059	0.409587	9.93902e-09	9.76603e-09	1	0	0	1	0	0
ACACACACCTC	7	34	11	23	5905580032	103	1342080459	374	4.85714	0.304348	1.47826	0.0253338	0.0162609	0.000278672	0.518724	2.75348e-09	2.70555e-09	1	0	0	1	1	0
ACACACAG	1137	6985	8	23	5905580032	103	1342080459	55880	6.14336	49.4348	303.696	5.20461	2.42957	0.0416368	0.477154	4.11402e-07	4.04241e-07	1	0	0	1	0	0
ACACACATCC	6	32	10	23	5905580032	103	1342080459	320	5.33333	0.26087	1.3913	0.0238436	0.013913	0.000238436	0.517799	2.35591e-09	2.31491e-09	1	0	0	1	1	0
ACACACC	14	56	7	23	5905580032	103	1342080459	392	4	0.608696	2.43478	0.0417263	0.0170435	0.000292084	0.271845	2.886e-09	2.83577e-09	1	0	0	1	0	0
ACACACT	1	4	7	23	5905580032	103	1342080459	28	4	0.0434783	0.173913	0.00298045	0.00121739	2.08631e-05	0.271845	2.06143e-10	2.02555e-10	1	0	0	1	0	0
ACACAG	68	296	6	23	5905580032	103	1342080459	1776	4.35294	2.95652	12.8696	0.220553	0.0772174	0.00132332	0.253569	1.30753e-08	1.28478e-08	1	0	0	1	0	0
ACACAGACAGACAG	928	4679	14	23	5905580032	103	1342080459	65506	5.04203	40.3478	203.435	3.48638	2.84809	0.0488093	0.685324	4.8227e-07	4.73877e-07	1	0	0	1	1	0
ACACAGGAGACGCAGAG	1	4	17	23	5905580032	103	1342080459	68	4	0.0434783	0.173913	0.00298045	0.00295652	5.06676e-05	0.660194	5.00632e-10	4.91918e-10	1	0	0	1	1	0
ACACAGTGC	18	78	9	23	5905580032	103	1342080459	702	4.33333	0.782609	3.3913	0.0581187	0.0305217	0.000523068	0.378641	5.16829e-09	5.07833e-09	1	0	0	1	0	0
ACACAT	609	3107	6	23	5905580032	103	1342080459	18642	5.10181	26.4783	135.087	2.31506	0.810522	0.0138904	0.297193	1.37247e-07	1.34858e-07	1	0	0	1	0	0
ACACATGTGCCCCAG	1	6	15	23	5905580032	103	1342080459	90	6	0.0434783	0.26087	0.00447067	0.00391304	6.70601e-05	0.873786	6.62601e-10	6.51069e-10	1	0	0	1	1	0
ACACC	82	476	5	23	5905580032	103	1342080459	2380	5.80488	3.56522	20.6957	0.354673	0.103478	0.00177337	0.28179	1.75221e-08	1.72171e-08	1	0	0	1	0	0
ACACCACACGGCCGC	1	6	15	23	5905580032	103	1342080459	90	6	0.0434783	0.26087	0.00447067	0.00391304	6.70601e-05	0.873786	6.62601e-10	6.51069e-10	1	0	0	1	1	0
ACACCACCCC	1	4	10	23	5905580032	103	1342080459	40	4	0.0434783	0.173913	0.00298045	0.00173913	2.98045e-05	0.38835	2.94489e-10	2.89364e-10	1	0	0	1	0	0
ACACCACCGAGAGCC	5	22	15	23	5905580032	103	1342080459	330	4.4	0.217391	0.956522	0.0163925	0.0143478	0.000245887	0.640777	2.42954e-09	2.38725e-09	1	0	0	1	1	0
ACACCACTGACCCCT	11	55	15	23	5905580032	103	1342080459	825	5	0.478261	2.3913	0.0409811	0.0358696	0.000614717	0.728155	6.07384e-09	5.96813e-09	1	0	0	1	1	0
ACACCAG	11	44	7	23	5905580032	103	1342080459	308	4	0.478261	1.91304	0.0327849	0.0133913	0.000229494	0.271845	2.26757e-09	2.2281e-09	1	0	0	1	0	0
ACACCAT	2	8	7	23	5905580032	103	1342080459	56	4	0.0869565	0.347826	0.00596089	0.00243478	4.17263e-05	0.271845	4.12285e-10	4.05109e-10	1	0	0	1	0	0
ACACCC	299	1291	6	23	5905580032	103	1342080459	7746	4.31773	13	56.1304	0.961939	0.336783	0.00577164	0.251518	5.70279e-08	5.60353e-08	1	0	0	1	0	0
ACACCCACCACGCTG	26	152	15	23	5905580032	103	1342080459	2280	5.84615	1.13043	6.6087	0.113257	0.0991304	0.00169885	0.851382	1.67859e-08	1.64937e-08	1	0	0	1	1	0
ACACCCGCCAGAGAG	2	8	15	23	5905580032	103	1342080459	120	4	0.0869565	0.347826	0.00596089	0.00521739	8.94134e-05	0.582524	8.83468e-10	8.68091e-10	1	0	0	1	1	0
ACACCCTCCTCCACG	18	76	15	23	5905580032	103	1342080459	1140	4.22222	0.782609	3.30435	0.0566285	0.0495652	0.000849427	0.614887	8.39295e-09	8.24687e-09	1	0	0	1	1	0
ACACCG	14	56	6	23	5905580032	103	1342080459	336	4	0.608696	2.43478	0.0417263	0.0146087	0.000250358	0.23301	2.47371e-09	2.43066e-09	1	0	0	1	0	0
ACACCGC	5	21	7	23	5905580032	103	1342080459	147	4.2	0.217391	0.913043	0.0156473	0.0063913	0.000109531	0.285437	1.08225e-09	1.06341e-09	1	0	0	1	0	0
ACACCGCCTCCGCCCTG	1	4	17	23	5905580032	103	1342080459	68	4	0.0434783	0.173913	0.00298045	0.00295652	5.06676e-05	0.660194	5.00632e-10	4.91918e-10	1	0	0	1	1	0
ACACCT	26	118	6	23	5905580032	103	1342080459	708	4.53846	1.13043	5.13043	0.0879232	0.0307826	0.000527539	0.264376	5.21246e-09	5.12174e-09	1	0	0	1	0	0
ACACCTC	1	4	7	23	5905580032	103	1342080459	28	4	0.0434783	0.173913	0.00298045	0.00121739	2.08631e-05	0.271845	2.06143e-10	2.02555e-10	1	0	0	1	0	0
ACACCTG	8	56	7	23	5905580032	103	1342080459	392	7	0.347826	2.43478	0.0417263	0.0170435	0.000292084	0.475728	2.886e-09	2.83577e-09	1	0	0	1	0	0
ACACG	28	140	5	23	5905580032	103	1342080459	700	5	1.21739	6.08696	0.104316	0.0304348	0.000521578	0.242718	5.15356e-09	5.06387e-09	1	0	0	1	0	0
ACACGC	107	497	6	23	5905580032	103	1342080459	2982	4.64486	4.65217	21.6087	0.370321	0.129652	0.00222192	0.270574	2.19542e-08	2.15721e-08	1	0	0	1	0	0
ACACGCCCACCCTCT	1	4	15	23	5905580032	103	1342080459	60	4	0.0434783	0.173913	0.00298045	0.0026087	4.47067e-05	0.582524	4.41734e-10	4.34046e-10	1	0	0	1	1	0
ACACGG	16	64	6	23	5905580032	103	1342080459	384	4	0.695652	2.78261	0.0476872	0.0166957	0.000286123	0.23301	2.8271e-09	2.77789e-09	1	0	0	1	0	0
ACACGGCACAGAGAG	23	113	15	23	5905580032	103	1342080459	1695	4.91304	1	4.91304	0.0841976	0.0736957	0.00126296	0.715492	1.2479e-08	1.22618e-08	1	0	0	1	1	0
ACACGGCTACT	2	14	11	23	5905580032	103	1342080459	154	7	0.0869565	0.608696	0.0104316	0.00669565	0.000114747	0.747573	1.13378e-09	1.11405e-09	1	0	0	1	1	0
ACACGT	1	4	6	23	5905580032	103	1342080459	24	4	0.0434783	0.173913	0.00298045	0.00104348	1.78827e-05	0.23301	1.76694e-10	1.73618e-10	1	0	0	1	0	0
ACACGTCAGCGATCC	2	13	15	23	5905580032	103	1342080459	195	6.5	0.0869565	0.565217	0.00968645	0.00847826	0.000145297	0.946602	1.43564e-09	1.41065e-09	1	0	0	1	1	0
ACACT	318	2515	5	23	5905580032	103	1342080459	12575	7.90881	13.8261	109.348	1.87396	0.546739	0.00936978	0.383923	9.25801e-08	9.09687e-08	1	0	0	1	0	0
ACACTC	90	435	6	23	5905580032	103	1342080459	2610	4.83333	3.91304	18.913	0.324124	0.113478	0.00194474	0.281553	1.92154e-08	1.8881e-08	1	0	0	1	0	0
ACACTCACCTCCCCC	1	4	15	23	5905580032	103	1342080459	60	4	0.0434783	0.173913	0.00298045	0.0026087	4.47067e-05	0.582524	4.41734e-10	4.34046e-10	1	0	0	1	1	0
ACACTCC	3	12	7	23	5905580032	103	1342080459	84	4	0.130435	0.521739	0.00894134	0.00365217	6.25894e-05	0.271845	6.18428e-10	6.07664e-10	1	0	0	1	0	0
ACACTCCCCACAGCG	6	30	15	23	5905580032	103	1342080459	450	5	0.26087	1.30435	0.0223534	0.0195652	0.0003353	0.728155	3.31301e-09	3.25534e-09	1	0	0	1	1	0
ACACTCCTCCTACCG	403	2110	15	23	5905580032	103	1342080459	31650	5.23573	17.5217	91.7391	1.57219	1.37609	0.0235828	0.762485	2.33015e-07	2.28959e-07	1	0	0	1	1	0
ACACTG	26	124	6	23	5905580032	103	1342080459	744	4.76923	1.13043	5.3913	0.0923939	0.0323478	0.000554363	0.277819	5.4775e-09	5.38217e-09	1	0	0	1	0	0
ACAG	8985	74665	4	23	5905580032	103	1342080459	298660	8.30996	390.652	3246.3	55.6338	12.9852	0.222535	0.322717	2.1988e-06	2.16053e-06	1	0	0	0	0	0
ACAGACAGACAGAT	2	8	14	23	5905580032	103	1342080459	112	4	0.0869565	0.347826	0.00596089	0.00486957	8.34525e-05	0.543689	8.2457e-10	8.10219e-10	1	0	0	1	1	0
ACAGACATACAGAG	164	1248	14	23	5905580032	103	1342080459	17472	7.60976	7.13043	54.2609	0.9299	0.759652	0.0130186	1.03434	1.28633e-07	1.26394e-07	1	0	0	1	1	0
ACAGACATACAGAGTG	29	169	16	23	5905580032	103	1342080459	2704	5.82759	1.26087	7.34783	0.125924	0.117565	0.00201478	0.905256	1.99075e-08	1.9561e-08	1	0	0	1	1	0
ACAGACGGCGCTCCT	2	10	15	23	5905580032	103	1342080459	150	5	0.0869565	0.434783	0.00745112	0.00652174	0.000111767	0.728155	1.10434e-09	1.08511e-09	1	0	0	1	1	0
ACAGAG	34415	146095	6	23	5905580032	103	1342080459	876570	4.2451	1496.3	6351.96	108.857	38.1117	0.653143	0.247287	6.45351e-06	6.34119e-06	1	1	0	1	0	0
ACAGAGACCC	1	4	10	23	5905580032	103	1342080459	40	4	0.0434783	0.173913	0.00298045	0.00173913	2.98045e-05	0.38835	2.94489e-10	2.89364e-10	1	0	0	1	0	0
ACAGAGG	7	28	7	23	5905580032	103	1342080459	196	4	0.304348	1.21739	0.0208631	0.00852174	0.000146042	0.271845	1.443e-09	1.41788e-09	1	0	0	1	0	0
ACAGAT	407	1757	6	23	5905580032	103	1342080459	10542	4.31695	17.6957	76.3913	1.30916	0.458348	0.00785497	0.251473	7.76127e-08	7.62618e-08	1	0	0	1	0	0
ACAGATGGC	10	46	9	23	5905580032	103	1342080459	414	4.6	0.434783	2	0.0342751	0.018	0.000308476	0.401942	3.04796e-09	2.99492e-09	1	0	0	1	0	0
ACAGC	25	138	5	23	5905580032	103	1342080459	690	5.52	1.08696	6	0.102825	0.03	0.000514127	0.267961	5.07994e-09	4.99153e-09	1	0	0	1	0	0
ACAGCACAGGTGAGAGGGAGTCAGG	2	9	25	23	5905580032	103	1342080459	225	4.5	0.0869565	0.391304	0.00670601	0.00978261	0.00016765	1.09223	1.6565e-09	1.62767e-09	1	0	0	1	1	0
ACAGCAGCAGCAGCAGCC	2	9	18	23	5905580032	103	1342080459	162	4.5	0.0869565	0.391304	0.00670601	0.00704348	0.000120708	0.786408	1.19268e-09	1.17192e-09	1	0	0	1	1	0
ACAGCAGCAGCAGCC	3	12	15	23	5905580032	103	1342080459	180	4	0.130435	0.521739	0.00894134	0.00782609	0.00013412	0.582524	1.3252e-09	1.30214e-09	1	0	0	1	1	0
ACAGCCACGTCCTGG	2	10	15	23	5905580032	103	1342080459	150	5	0.0869565	0.434783	0.00745112	0.00652174	0.000111767	0.728155	1.10434e-09	1.08511e-09	1	0	0	1	1	0
ACAGCCACTATCCTC	2	8	15	23	5905580032	103	1342080459	120	4	0.0869565	0.347826	0.00596089	0.00521739	8.94134e-05	0.582524	8.83468e-10	8.68091e-10	1	0	0	1	1	0
ACAGCCC	5	20	7	23	5905580032	103	1342080459	140	4	0.217391	0.869565	0.0149022	0.00608696	0.000104316	0.271845	1.03071e-09	1.01277e-09	1	0	0	1	0	0
ACAGCCCTGCCACCC	1	5	15	23	5905580032	103	1342080459	75	5	0.0434783	0.217391	0.00372556	0.00326087	5.58834e-05	0.728155	5.52168e-10	5.42557e-10	1	0	0	1	1	0
ACAGCGCTAGTCACTCGCTAGT	9	37	22	23	5905580032	103	1342080459	814	4.11111	0.391304	1.6087	0.0275691	0.0353913	0.000606521	0.878101	5.99286e-09	5.88855e-09	1	0	0	1	1	0
ACAGCT	11	44	6	23	5905580032	103	1342080459	264	4	0.478261	1.91304	0.0327849	0.0114783	0.00019671	0.23301	1.94363e-09	1.9098e-09	1	0	0	1	0	0
ACAGG	92	543	5	23	5905580032	103	1342080459	2715	5.90217	4	23.6087	0.404596	0.118043	0.00202298	0.286513	1.99885e-08	1.96406e-08	1	0	0	1	0	0
ACAGGAT	4	16	7	23	5905580032	103	1342080459	112	4	0.173913	0.695652	0.0119218	0.00486957	8.34525e-05	0.271845	8.2457e-10	8.10219e-10	1	0	0	1	0	0
ACAGGATAGGTGGCG	12	88	15	23	5905580032	103	1342080459	1320	7.33333	0.521739	3.82609	0.0655698	0.0573913	0.000983548	1.06796	9.71815e-09	9.54901e-09	1	0	0	1	1	0
ACAGGC	39	156	6	23	5905580032	103	1342080459	936	4	1.69565	6.78261	0.116237	0.0406957	0.000697425	0.23301	6.89105e-09	6.77111e-09	1	0	0	1	0	0
ACAGGCAG	1	7	8	23	5905580032	103	1342080459	56	7	0.0434783	0.304348	0.00521578	0.00243478	4.17263e-05	0.543689	4.12285e-10	4.05109e-10	1	0	0	1	1	0
ACAGGCGATGAGGTG	14	74	15	23	5905580032	103	1342080459	1110	5.28571	0.608696	3.21739	0.0551383	0.0482609	0.000827074	0.769764	8.17208e-09	8.02985e-09	1	0	0	1	1	0
ACAGGG	23	92	6	23	5905580032	103	1342080459	552	4	1	4	0.0685503	0.024	0.000411302	0.23301	4.06395e-09	3.99322e-09	1	0	0	1	0	0
ACAGGT	237	948	6	23	5905580032	103	1342080459	5688	4	10.3043	41.2174	0.706366	0.247304	0.0042382	0.23301	4.18764e-08	4.11475e-08	1	0	0	1	0	0
ACAGT	107	557	5	23	5905580032	103	1342080459	2785	5.20561	4.65217	24.2174	0.415027	0.121087	0.00207514	0.252699	2.05038e-08	2.0147e-08	1	0	0	1	0	0
ACAGTC	20	87	6	23	5905580032	103	1342080459	522	4.35	0.869565	3.78261	0.0648247	0.0226957	0.000388948	0.253398	3.84309e-09	3.7762e-09	1	0	0	1	0	0
ACAGTCGATAG	13	54	11	23	5905580032	103	1342080459	594	4.15385	0.565217	2.34783	0.040236	0.0258261	0.000442596	0.443615	4.37317e-09	4.29705e-09	1	0	0	1	0	0
ACAGTG	189	776	6	23	5905580032	103	1342080459	4656	4.10582	8.21739	33.7391	0.578207	0.202435	0.00346924	0.239174	3.42786e-08	3.36819e-08	1	0	0	1	0	0
ACAGTGG	1	4	7	23	5905580032	103	1342080459	28	4	0.0434783	0.173913	0.00298045	0.00121739	2.08631e-05	0.271845	2.06143e-10	2.02555e-10	1	0	0	1	0	0
ACAGTGGAGCCC	2	8	12	23	5905580032	103	1342080459	96	4	0.0869565	0.347826	0.00596089	0.00417391	7.15307e-05	0.466019	7.06774e-10	6.94473e-10	1	0	0	1	0	0
ACAT	318292	9103580	4	23	5905580032	103	1342080459	36414320	28.6013	13838.8	395808	6783.18	1583.23	27.1327	1.11073	0.000268091	0.000263425	1	1	1	0	1	0
ACATACCCGCTCACCACATCACC	2	10	23	23	5905580032	103	1342080459	230	5	0.0869565	0.434783	0.00745112	0.01	0.000171376	1.1165	1.69331e-09	1.66384e-09	1	0	0	1	1	0
ACATACCT	49	252	8	23	5905580032	103	1342080459	2016	5.14286	2.13043	10.9565	0.187768	0.0876522	0.00150215	0.399445	1.48423e-08	1.45839e-08	1	0	0	1	0	0
ACATAG	40	245	6	23	5905580032	103	1342080459	1470	6.125	1.73913	10.6522	0.182552	0.063913	0.00109531	0.356796	1.08225e-08	1.06341e-08	1	0	0	1	0	0
ACATAGGGAGCGCCGACTCGAGC	1	4	23	23	5905580032	103	1342080459	92	4	0.0434783	0.173913	0.00298045	0.004	6.85503e-05	0.893204	6.77326e-10	6.65537e-10	1	0	0	1	1	0
ACATAGTGAT	12	53	10	23	5905580032	103	1342080459	530	4.41667	0.521739	2.30435	0.0394909	0.0230435	0.000394909	0.428803	3.90198e-09	3.83407e-09	1	0	0	1	0	0
ACATAT	568	3347	6	23	5905580032	103	1342080459	20082	5.89261	24.6957	145.522	2.49389	0.87313	0.0149633	0.343259	1.47848e-07	1.45275e-07	1	0	0	1	0	0
ACATATCTCTATCT	32	157	14	23	5905580032	103	1342080459	2198	4.90625	1.3913	6.82609	0.116983	0.0955652	0.00163776	0.666869	1.61822e-08	1.59005e-08	1	0	0	1	1	0
ACATC	172	1615	5	23	5905580032	103	1342080459	8075	9.38953	7.47826	70.2174	1.20336	0.351087	0.00601678	0.455803	5.945e-08	5.84153e-08	1	0	0	1	0	0
ACATCATCTCACCCC	677	2840	15	23	5905580032	103	1342080459	42600	4.19498	29.4348	123.478	2.11612	1.85217	0.0317418	0.610919	3.13631e-07	3.08172e-07	1	0	0	1	1	0
ACATCATCTCCCCCC	2	8	15	23	5905580032	103	1342080459	120	4	0.0869565	0.347826	0.00596089	0.00521739	8.94134e-05	0.582524	8.83468e-10	8.68091e-10	1	0	0	1	1	0
ACATCC	163	805	6	23	5905580032	103	1342080459	4830	4.93865	7.08696	35	0.599815	0.21	0.00359889	0.287688	3.55596e-08	3.49407e-08	1	0	0	1	0	0
ACATCCACCTC	2	10	11	23	5905580032	103	1342080459	110	5	0.0869565	0.434783	0.00745112	0.00478261	8.19623e-05	0.533981	8.09846e-10	7.9575e-10	1	0	0	1	1	0
ACATCCAG	9	53	8	23	5905580032	103	1342080459	424	5.88889	0.391304	2.30435	0.0394909	0.0184348	0.000315927	0.457389	3.12159e-09	3.06726e-09	1	0	0	1	0	0
ACATCGGTCGGTGCATAG	1	4	18	23	5905580032	103	1342080459	72	4	0.0434783	0.173913	0.00298045	0.00313043	5.36481e-05	0.699029	5.30081e-10	5.20855e-10	1	0	0	1	1	0
ACATCGTCGGTCCCC	4	20	15	23	5905580032	103	1342080459	300	5	0.173913	0.869565	0.0149022	0.0130435	0.000223534	0.728155	2.20867e-09	2.17023e-09	1	0	0	1	1	0
ACATCT	37	162	6	23	5905580032	103	1342080459	972	4.37838	1.6087	7.04348	0.120708	0.0422609	0.000724249	0.255051	7.15609e-09	7.03154e-09	1	0	0	1	0	0
ACATCTCCACCGGCC	1	4	15	23	5905580032	103	1342080459	60	4	0.0434783	0.173913	0.00298045	0.0026087	4.47067e-05	0.582524	4.41734e-10	4.34046e-10	1	0	0	1	1	0
ACATG	31	186	5	23	5905580032	103	1342080459	930	6	1.34783	8.08696	0.138591	0.0404348	0.000692954	0.291262	6.84688e-09	6.72771e-09	1	0	0	1	0	0
ACATGC	93	404	6	23	5905580032	103	1342080459	2424	4.34409	4.04348	17.5652	0.301025	0.105391	0.00180615	0.253054	1.78461e-08	1.75354e-08	1	0	0	1	0	0
ACATGCC	1	4	7	23	5905580032	103	1342080459	28	4	0.0434783	0.173913	0.00298045	0.00121739	2.08631e-05	0.271845	2.06143e-10	2.02555e-10	1	0	0	1	0	0
ACATGGAGCCACCGC	8	38	15	23	5905580032	103	1342080459	570	4.75	0.347826	1.65217	0.0283142	0.0247826	0.000424714	0.691748	4.19647e-09	4.12343e-09	1	0	0	1	1	0
ACATGGCACGTACTC	4	27	15	23	5905580032	103	1342080459	405	6.75	0.173913	1.17391	0.020118	0.0176087	0.00030177	0.98301	2.9817e-09	2.92981e-09	1	0	0	1	1	0
ACATGT	44	178	6	23	5905580032	103	1342080459	1068	4.04545	1.91304	7.73913	0.13263	0.0464348	0.000795779	0.235658	7.86287e-09	7.72601e-09	1	0	0	1	0	0
ACC	6495	67101	3	23	5905580032	103	1342080459	201303	10.3312	282.391	2917.43	49.9977	8.7523	0.149993	0.300908	1.48204e-06	1.45625e-06	1	0	0	0	0	0
ACCACCCTCGCCGCC	1	4	15	23	5905580032	103	1342080459	60	4	0.0434783	0.173913	0.00298045	0.0026087	4.47067e-05	0.582524	4.41734e-10	4.34046e-10	1	0	0	1	1	0
ACCACCCTCTACCCC	1	4	15	23	5905580032	103	1342080459	60	4	0.0434783	0.173913	0.00298045	0.0026087	4.47067e-05	0.582524	4.41734e-10	4.34046e-10	1	0	0	1	1	0
ACCACCTCATCGCCT	30	145	15	23	5905580032	103	1342080459	2175	4.83333	1.30435	6.30435	0.108041	0.0945652	0.00162062	0.703883	1.60129e-08	1.57342e-08	1	0	0	1	1	0
ACCACG	11	44	6	23	5905580032	103	1342080459	264	4	0.478261	1.91304	0.0327849	0.0114783	0.00019671	0.23301	1.94363e-09	1.9098e-09	1	0	0	1	0	0
ACCACGACCGATATG	394	2273	15	23	5905580032	103	1342080459	34095	5.76904	17.1304	98.8261	1.69364	1.48239	0.0254046	0.840151	2.51015e-07	2.46646e-07	1	0	0	1	1	0
ACCACGACTACCTGC	668	3814	15	23	5905580032	103	1342080459	57210	5.70958	29.0435	165.826	2.84186	2.48739	0.0426278	0.831492	4.21193e-07	4.13863e-07	1	0	0	1	1	0
ACCACGC	84	359	7	23	5905580032	103	1342080459	2513	4.27381	3.65217	15.6087	0.267495	0.109261	0.00187247	0.290453	1.85013e-08	1.81793e-08	1	0	0	1	0	0
ACCACT	191	895	6	23	5905580032	103	1342080459	5370	4.68586	8.30435	38.913	0.666875	0.233478	0.00400125	0.272963	3.95352e-08	3.88471e-08	1	0	0	1	0	0
ACCACTCTACCTGCC	2	9	15	23	5905580032	103	1342080459	135	4.5	0.0869565	0.391304	0.00670601	0.00586957	0.00010059	0.65534	9.93902e-10	9.76603e-10	1	0	0	1	1	0
ACCAG	125	687	5	23	5905580032	103	1342080459	3435	5.496	5.43478	29.8696	0.511892	0.149348	0.00255946	0.266796	2.52893e-08	2.48491e-08	1	0	0	1	0	0
ACCAGACCCCTCGCC	1	4	15	23	5905580032	103	1342080459	60	4	0.0434783	0.173913	0.00298045	0.0026087	4.47067e-05	0.582524	4.41734e-10	4.34046e-10	1	0	0	1	1	0
ACCAGAG	1	4	7	23	5905580032	103	1342080459	28	4	0.0434783	0.173913	0.00298045	0.00121739	2.08631e-05	0.271845	2.06143e-10	2.02555e-10	1	0	0	1	0	0
ACCAGAT	7	28	7	23	5905580032	103	1342080459	196	4	0.304348	1.21739	0.0208631	0.00852174	0.000146042	0.271845	1.443e-09	1.41788e-09	1	0	0	1	0	0
ACCAGC	30	125	6	23	5905580032	103	1342080459	750	4.16667	1.30435	5.43478	0.093139	0.0326087	0.000558834	0.242718	5.52168e-09	5.42557e-09	1	0	0	1	0	0
ACCAGCCACTCGCCC	21	99	15	23	5905580032	103	1342080459	1485	4.71429	0.913043	4.30435	0.0737661	0.0645652	0.00110649	0.686546	1.09329e-08	1.07426e-08	1	0	0	1	1	0
ACCAGG	27	108	6	23	5905580032	103	1342080459	648	4	1.17391	4.69565	0.0804721	0.0281739	0.000482832	0.23301	4.77073e-09	4.68769e-09	1	0	0	1	0	0
ACCAGGAGG	1	4	9	23	5905580032	103	1342080459	36	4	0.0434783	0.173913	0.00298045	0.00156522	2.6824e-05	0.349515	2.6504e-10	2.60427e-10	1	0	0	1	0	0
ACCAGGCTCCCACCC	1	5	15	23	5905580032	103	1342080459	75	5	0.0434783	0.217391	0.00372556	0.00326087	5.58834e-05	0.728155	5.52168e-10	5.42557e-10	1	0	0	1	1	0
ACCAGGTGCGAGTGC	2	8	15	23	5905580032	103	1342080459	120	4	0.0869565	0.347826	0.00596089	0.00521739	8.94134e-05	0.582524	8.83468e-10	8.68091e-10	1	0	0	1	1	0
ACCAGT	18	83	6	23	5905580032	103	1342080459	498	4.61111	0.782609	3.6087	0.0618443	0.0216522	0.000371066	0.268608	3.66639e-09	3.60258e-09	1	0	0	1	0	0
ACCAGTG	7	33	7	23	5905580032	103	1342080459	231	4.71429	0.304348	1.43478	0.0245887	0.0100435	0.000172121	0.320388	1.70068e-09	1.67108e-09	1	0	0	1	0	0
ACCAT	124	826	5	23	5905580032	103	1342080459	4130	6.66129	5.3913	35.913	0.615462	0.179565	0.00307731	0.323364	3.0406e-08	2.98768e-08	1	0	0	1	0	0
ACCATACT	3	12	8	23	5905580032	103	1342080459	96	4	0.130435	0.521739	0.00894134	0.00417391	7.15307e-05	0.31068	7.06774e-10	6.94473e-10	1	0	0	1	0	0
ACCATAT	3	12	7	23	5905580032	103	1342080459	84	4	0.130435	0.521739	0.00894134	0.00365217	6.25894e-05	0.271845	6.18428e-10	6.07664e-10	1	0	0	1	0	0
ACCATC	62	250	6	23	5905580032	103	1342080459	1500	4.03226	2.69565	10.8696	0.186278	0.0652174	0.00111767	0.234889	1.10434e-08	1.08511e-08	1	0	0	1	0	0
ACCATCTATCGCCCG	12	62	15	23	5905580032	103	1342080459	930	5.16667	0.521739	2.69565	0.0461969	0.0404348	0.000692954	0.752427	6.84688e-09	6.72771e-09	1	0	0	1	1	0
ACCATCTCTCTGCCT	32	226	15	23	5905580032	103	1342080459	3390	7.0625	1.3913	9.82609	0.168395	0.147391	0.00252593	1.02852	2.4958e-08	2.45236e-08	1	0	0	1	1	0
ACCATG	11	44	6	23	5905580032	103	1342080459	264	4	0.478261	1.91304	0.0327849	0.0114783	0.00019671	0.23301	1.94363e-09	1.9098e-09	1	0	0	1	0	0
ACCC	210	2045	4	23	5905580032	103	1342080459	8180	9.7381	9.13043	88.913	1.52375	0.355652	0.00609501	0.378178	6.02231e-08	5.91749e-08	1	0	0	0	0	0
ACCCACGCCCCTCCC	2	8	15	23	5905580032	103	1342080459	120	4	0.0869565	0.347826	0.00596089	0.00521739	8.94134e-05	0.582524	8.83468e-10	8.68091e-10	1	0	0	1	1	0
ACCCACGCCTATACT	296	1745	15	23	5905580032	103	1342080459	26175	5.89527	12.8696	75.8696	1.30022	1.13804	0.0195033	0.858535	1.92706e-07	1.89352e-07	1	0	0	1	1	0
ACCCACT	3	12	7	23	5905580032	103	1342080459	84	4	0.130435	0.521739	0.00894134	0.00365217	6.25894e-05	0.271845	6.18428e-10	6.07664e-10	1	0	0	1	0	0
ACCCACTCGTCACCT	361	1817	15	23	5905580032	103	1342080459	27255	5.03324	15.6957	79	1.35387	1.185	0.020308	0.732996	2.00658e-07	1.97165e-07	1	0	0	1	1	0
ACCCAG	13	52	6	23	5905580032	103	1342080459	312	4	0.565217	2.26087	0.0387458	0.0135652	0.000232475	0.23301	2.29702e-09	2.25704e-09	1	0	0	1	0	0
ACCCAGC	14	56	7	23	5905580032	103	1342080459	392	4	0.608696	2.43478	0.0417263	0.0170435	0.000292084	0.271845	2.886e-09	2.83577e-09	1	0	0	1	0	0
ACCCAT	28	112	6	23	5905580032	103	1342080459	672	4	1.21739	4.86957	0.0834525	0.0292174	0.000500715	0.23301	4.94742e-09	4.86131e-09	1	0	0	1	0	0
ACCCATAGACCTCCT	2	14	15	23	5905580032	103	1342080459	210	7	0.0869565	0.608696	0.0104316	0.00913043	0.000156473	1.01942	1.54607e-09	1.51916e-09	1	0	0	1	1	0
ACCCATC	15	60	7	23	5905580032	103	1342080459	420	4	0.652174	2.6087	0.0447067	0.0182609	0.000312947	0.271845	3.09214e-09	3.03832e-09	1	0	0	1	0	0
ACCCC	407	2259	5	23	5905580032	103	1342080459	11295	5.55037	17.6957	98.2174	1.68321	0.491087	0.00841604	0.269435	8.31564e-08	8.17091e-08	1	0	0	1	0	0
ACCCCACCCCAGCCC	1	4	15	23	5905580032	103	1342080459	60	4	0.0434783	0.173913	0.00298045	0.0026087	4.47067e-05	0.582524	4.41734e-10	4.34046e-10	1	0	0	1	1	0
ACCCCACTACGACTC	1	4	15	23	5905580032	103	1342080459	60	4	0.0434783	0.173913	0.00298045	0.0026087	4.47067e-05	0.582524	4.41734e-10	4.34046e-10	1	0	0	1	1	0
ACCCCACTAGCACCG	8	32	15	23	5905580032	103	1342080459	480	4	0.347826	1.3913	0.0238436	0.0208696	0.000357654	0.582524	3.53387e-09	3.47237e-09	1	0	0	1	1	0
ACCCCAG	35	179	7	23	5905580032	103	1342080459	1253	5.11429	1.52174	7.78261	0.133375	0.0544783	0.000933625	0.347573	9.22488e-09	9.06432e-09	1	0	0	1	0	0
ACCCCATCACCGCAG	117	547	15	23	5905580032	103	1342080459	8205	4.67521	5.08696	23.7826	0.407576	0.356739	0.00611364	0.680856	6.04071e-08	5.93558e-08	1	0	0	1	1	0
ACCCCC	402	1674	6	23	5905580032	103	1342080459	10044	4.16418	17.4783	72.7826	1.24732	0.436696	0.0074839	0.242574	7.39463e-08	7.26593e-08	1	0	0	1	0	0
ACCCCCC	47	192	7	23	5905580032	103	1342080459	1344	4.08511	2.04348	8.34783	0.143061	0.0584348	0.00100143	0.277629	9.89484e-09	9.72262e-09	1	0	0	1	0	0
ACCCCCCACCCGCCC	1	4	15	23	5905580032	103	1342080459	60	4	0.0434783	0.173913	0.00298045	0.0026087	4.47067e-05	0.582524	4.41734e-10	4.34046e-10	1	0	0	1	1	0
ACCCCG	1	4	6	23	5905580032	103	1342080459	24	4	0.0434783	0.173913	0.00298045	0.00104348	1.78827e-05	0.23301	1.76694e-10	1.73618e-10	1	0	0	1	0	0
ACCCCGAG	1	4	8	23	5905580032	103	1342080459	32	4	0.0434783	0.173913	0.00298045	0.0013913	2.38436e-05	0.31068	2.35591e-10	2.31491e-10	1	0	0	1	0	0
ACCCCGC	2	8	7	23	5905580032	103	1342080459	56	4	0.0869565	0.347826	0.00596089	0.00243478	4.17263e-05	0.271845	4.12285e-10	4.05109e-10	1	0	0	1	0	0
ACCCCT	47	216	6	23	5905580032	103	1342080459	1296	4.59574	2.04348	9.3913	0.160944	0.0563478	0.000965665	0.267713	9.54145e-09	9.37539e-09	1	0	0	1	0	0
ACCCCTCATCGCATC	31	128	15	23	5905580032	103	1342080459	1920	4.12903	1.34783	5.56522	0.0953743	0.0834783	0.00143061	0.601315	1.41355e-08	1.38895e-08	1	0	0	1	1	0
ACCCG	50	270	5	23	5905580032	103	1342080459	1350	5.4	2.17391	11.7391	0.20118	0.0586957	0.0010059	0.262136	9.93902e-09	9.76603e-09	1	0	0	1	0	0
ACCCGCCAGAGCCCC	1	4	15	23	5905580032	103	1342080459	60	4	0.0434783	0.173913	0.00298045	0.0026087	4.47067e-05	0.582524	4.41734e-10	4.34046e-10	1	0	0	1	1	0
ACCCGG	31	124	6	23	5905580032	103	1342080459	744	4	1.34783	5.3913	0.0923939	0.0323478	0.000554363	0.23301	5.4775e-09	5.38217e-09	1	0	0	1	0	0
ACCCGGACGAGATGG	1	5	15	23	5905580032	103	1342080459	75	5	0.0434783	0.217391	0.00372556	0.00326087	5.58834e-05	0.728155	5.52168e-10	5.42557e-10	1	0	0	1	1	0
ACCCGGCTCCGCTCT	1	5	15	23	5905580032	103	1342080459	75	5	0.0434783	0.217391	0.00372556	0.00326087	5.58834e-05	0.728155	5.52168e-10	5.42557e-10	1	0	0	1	1	0
ACCCT	641	4396	5	23	5905580032	103	1342080459	21980	6.85803	27.8696	191.13	3.27551	0.955652	0.0163776	0.332914	1.61822e-07	1.59005e-07	1	0	0	1	0	0
ACCCTACCTGAGCCG	2	10	15	23	5905580032	103	1342080459	150	5	0.0869565	0.434783	0.00745112	0.00652174	0.000111767	0.728155	1.10434e-09	1.08511e-09	1	0	0	1	1	0
ACCCTAGG	10	40	8	23	5905580032	103	1342080459	320	4	0.434783	1.73913	0.0298045	0.013913	0.000238436	0.31068	2.35591e-09	2.31491e-09	1	0	0	1	0	0
ACCCTC	32	128	6	23	5905580032	103	1342080459	768	4	1.3913	5.56522	0.0953743	0.0333913	0.000572246	0.23301	5.6542e-09	5.55579e-09	1	0	0	1	0	0
ACCCTCTCC	2	10	9	23	5905580032	103	1342080459	90	5	0.0869565	0.434783	0.00745112	0.00391304	6.70601e-05	0.436893	6.62601e-10	6.51069e-10	1	0	0	1	0	0
ACCCTG	11	62	6	23	5905580032	103	1342080459	372	5.63636	0.478261	2.69565	0.0461969	0.0161739	0.000277182	0.328332	2.73875e-09	2.69108e-09	1	0	0	1	0	0
ACCG	48	323	4	23	5905580032	103	1342080459	1292	6.72917	2.08696	14.0435	0.240671	0.0561739	0.000962684	0.261327	9.51201e-09	9.34645e-09	1	0	0	0	0	0
ACCGAG	341	1571	6	23	5905580032	103	1342080459	9426	4.60704	14.8261	68.3043	1.17057	0.409826	0.00702342	0.268371	6.93964e-08	6.81886e-08	1	0	0	1	0	0
ACCGAGCG	6	41	8	23	5905580032	103	1342080459	328	6.83333	0.26087	1.78261	0.0305496	0.0142609	0.000244397	0.530744	2.41481e-09	2.37278e-09	1	0	0	1	1	0
ACCGAT	76	304	6	23	5905580032	103	1342080459	1824	4	3.30435	13.2174	0.226514	0.0793043	0.00135908	0.23301	1.34287e-08	1.3195e-08	1	0	0	1	0	0
ACCGC	15	75	5	23	5905580032	103	1342080459	375	5	0.652174	3.26087	0.0558834	0.0163043	0.000279417	0.242718	2.76084e-09	2.71279e-09	1	0	0	1	0	0
ACCGCAGAGAGACGC	1	4	15	23	5905580032	103	1342080459	60	4	0.0434783	0.173913	0.00298045	0.0026087	4.47067e-05	0.582524	4.41734e-10	4.34046e-10	1	0	0	1	1	0
ACCGCC	1	4	6	23	5905580032	103	1342080459	24	4	0.0434783	0.173913	0.00298045	0.00104348	1.78827e-05	0.23301	1.76694e-10	1.73618e-10	1	0	0	1	0	0
ACCGCG	19	77	6	23	5905580032	103	1342080459	462	4.05263	0.826087	3.34783	0.0573736	0.020087	0.000344242	0.236076	3.40135e-09	3.34215e-09	1	0	0	1	0	0
ACCGCGTAGGCTACG	1	4	15	23	5905580032	103	1342080459	60	4	0.0434783	0.173913	0.00298045	0.0026087	4.47067e-05	0.582524	4.41734e-10	4.34046e-10	1	0	0	1	1	0
ACCGG	31	165	5	23	5905580032	103	1342080459	825	5.32258	1.34783	7.17391	0.122943	0.0358696	0.000614717	0.258378	6.07384e-09	5.96813e-09	1	0	0	1	0	0
ACCGGC	12	48	6	23	5905580032	103	1342080459	288	4	0.521739	2.08696	0.0357654	0.0125217	0.000214592	0.23301	2.12032e-09	2.08342e-09	1	0	0	1	0	0
ACCGGCACTCATCTC	1	6	15	23	5905580032	103	1342080459	90	6	0.0434783	0.26087	0.00447067	0.00391304	6.70601e-05	0.873786	6.62601e-10	6.51069e-10	1	0	0	1	1	0
ACCGGG	12	48	6	23	5905580032	103	1342080459	288	4	0.521739	2.08696	0.0357654	0.0125217	0.000214592	0.23301	2.12032e-09	2.08342e-09	1	0	0	1	0	0
ACCGGT	2	8	6	23	5905580032	103	1342080459	48	4	0.0869565	0.347826	0.00596089	0.00208696	3.57654e-05	0.23301	3.53387e-10	3.47237e-10	1	0	0	1	0	0
ACCGT	4	20	5	23	5905580032	103	1342080459	100	5	0.173913	0.869565	0.0149022	0.00434783	7.45112e-05	0.242718	7.36223e-10	7.2341e-10	1	0	0	1	0	0
ACCGTC	31	136	6	23	5905580032	103	1342080459	816	4.3871	1.34783	5.91304	0.101335	0.0354783	0.000608011	0.255559	6.00758e-09	5.90302e-09	1	0	0	1	0	0
ACCGTCT	1	4	7	23	5905580032	103	1342080459	28	4	0.0434783	0.173913	0.00298045	0.00121739	2.08631e-05	0.271845	2.06143e-10	2.02555e-10	1	0	0	1	0	0
ACCGTG	16	64	6	23	5905580032	103	1342080459	384	4	0.695652	2.78261	0.0476872	0.0166957	0.000286123	0.23301	2.8271e-09	2.77789e-09	1	0	0	1	0	0
ACCT	4246	87651	4	23	5905580032	103	1342080459	350604	20.6432	184.609	3810.91	65.3098	15.2437	0.261239	0.801677	2.58123e-06	2.5363e-06	1	0	0	0	1	0
ACCTAGT	8	32	7	23	5905580032	103	1342080459	224	4	0.347826	1.3913	0.0238436	0.00973913	0.000166905	0.271845	1.64914e-09	1.62044e-09	1	0	0	1	0	0
ACCTAT	23	92	6	23	5905580032	103	1342080459	552	4	1	4	0.0685503	0.024	0.000411302	0.23301	4.06395e-09	3.99322e-09	1	0	0	1	0	0
ACCTATC	16	64	7	23	5905580032	103	1342080459	448	4	0.695652	2.78261	0.0476872	0.0194783	0.00033381	0.271845	3.29828e-09	3.24087e-09	1	0	0	1	0	0
ACCTATCCGCGGATC	2	8	15	23	5905580032	103	1342080459	120	4	0.0869565	0.347826	0.00596089	0.00521739	8.94134e-05	0.582524	8.83468e-10	8.68091e-10	1	0	0	1	1	0
ACCTATGACCTCGCC	21	117	15	23	5905580032	103	1342080459	1755	5.57143	0.913043	5.08696	0.0871781	0.0763043	0.00130767	0.811373	1.29207e-08	1.26958e-08	1	0	0	1	1	0
ACCTC	8695	53143	5	23	5905580032	103	1342080459	265715	6.1119	378.043	2310.57	39.5975	11.5528	0.197987	0.296694	1.95626e-06	1.92221e-06	1	0	0	1	0	0
ACCTCC	153	614	6	23	5905580032	103	1342080459	3684	4.01307	6.65217	26.6957	0.457499	0.160174	0.00274499	0.233771	2.71225e-08	2.66504e-08	1	0	0	1	0	0
ACCTCCGGCCCCCCC	1	4	15	23	5905580032	103	1342080459	60	4	0.0434783	0.173913	0.00298045	0.0026087	4.47067e-05	0.582524	4.41734e-10	4.34046e-10	1	0	0	1	1	0
ACCTCCTCC	1	4	9	23	5905580032	103	1342080459	36	4	0.0434783	0.173913	0.00298045	0.00156522	2.6824e-05	0.349515	2.6504e-10	2.60427e-10	1	0	0	1	0	0
ACCTCG	332	1386	6	23	5905580032	103	1342080459	8316	4.1747	14.4348	60.2609	1.03272	0.361565	0.00619635	0.243186	6.12243e-08	6.01587e-08	1	0	0	1	0	0
ACCTCT	58	257	6	23	5905580032	103	1342080459	1542	4.43103	2.52174	11.1739	0.191494	0.0670435	0.00114896	0.258119	1.13526e-08	1.1155e-08	1	0	0	1	0	0
ACCTCTCTCTGCCTCT	15	73	16	23	5905580032	103	1342080459	1168	4.86667	0.652174	3.17391	0.0543932	0.0507826	0.000870291	0.755987	8.59909e-09	8.44942e-09	1	0	0	1	1	0
ACCTGGCATCCCCCC	1	4	15	23	5905580032	103	1342080459	60	4	0.0434783	0.173913	0.00298045	0.0026087	4.47067e-05	0.582524	4.41734e-10	4.34046e-10	1	0	0	1	1	0
ACCTGGG	1	4	7	23	5905580032	103	1342080459	28	4	0.0434783	0.173913	0.00298045	0.00121739	2.08631e-05	0.271845	2.06143e-10	2.02555e-10	1	0	0	1	0	0
ACG	545	5727	3	23	5905580032	103	1342080459	17181	10.5083	23.6957	249	4.26726	0.747	0.0128018	0.306066	1.26491e-07	1.24289e-07	1	0	0	0	0	0
ACGACGG	14	56	7	23	5905580032	103	1342080459	392	4	0.608696	2.43478	0.0417263	0.0170435	0.000292084	0.271845	2.886e-09	2.83577e-09	1	0	0	1	0	0
ACGACTCCCCATGCC	1	4	15	23	5905580032	103	1342080459	60	4	0.0434783	0.173913	0.00298045	0.0026087	4.47067e-05	0.582524	4.41734e-10	4.34046e-10	1	0	0	1	1	0
ACGAG	617	3201	5	23	5905580032	103	1342080459	16005	5.18801	26.8261	139.174	2.3851	0.69587	0.0119255	0.251845	1.17833e-07	1.15782e-07	1	0	0	1	0	0
ACGAGG	24	127	6	23	5905580032	103	1342080459	762	5.29167	1.04348	5.52174	0.0946292	0.0331304	0.000567775	0.308252	5.61002e-09	5.51238e-09	1	0	0	1	0	0
ACGAT	18	90	5	23	5905580032	103	1342080459	450	5	0.782609	3.91304	0.0670601	0.0195652	0.0003353	0.242718	3.31301e-09	3.25534e-09	1	0	0	1	0	0
ACGATC	10	40	6	23	5905580032	103	1342080459	240	4	0.434783	1.73913	0.0298045	0.0104348	0.000178827	0.23301	1.76694e-09	1.73618e-09	1	0	0	1	0	0
ACGATCCGCTACGGATGATATGG	24	96	23	23	5905580032	103	1342080459	2208	4	1.04348	4.17391	0.0715307	0.096	0.00164521	0.893204	1.62558e-08	1.59729e-08	1	0	0	1	1	0
ACGATG	24	96	6	23	5905580032	103	1342080459	576	4	1.04348	4.17391	0.0715307	0.0250435	0.000429184	0.23301	4.24065e-09	4.16684e-09	1	0	0	1	0	0
ACGATGC	35	140	7	23	5905580032	103	1342080459	980	4	1.52174	6.08696	0.104316	0.0426087	0.00073021	0.271845	7.21499e-09	7.08941e-09	1	0	0	1	0	0
ACGATGG	6	24	7	23	5905580032	103	1342080459	168	4	0.26087	1.04348	0.0178827	0.00730435	0.000125179	0.271845	1.23686e-09	1.21533e-09	1	0	0	1	0	0
ACGATGGATGCGATC	6	28	15	23	5905580032	103	1342080459	420	4.66667	0.26087	1.21739	0.0208631	0.0182609	0.000312947	0.679612	3.09214e-09	3.03832e-09	1	0	0	1	1	0
ACGC	547	3796	4	23	5905580032	103	1342080459	15184	6.93967	23.7826	165.043	2.82844	0.660174	0.0113138	0.269502	1.11788e-07	1.09843e-07	1	0	0	0	0	0
ACGCACTCTCACTC	22	108	14	23	5905580032	103	1342080459	1512	4.90909	0.956522	4.69565	0.0804721	0.0657391	0.00112661	0.667255	1.11317e-08	1.0938e-08	1	0	0	1	1	0
ACGCAG	102	448	6	23	5905580032	103	1342080459	2688	4.39216	4.43478	19.4783	0.33381	0.11687	0.00200286	0.255854	1.97897e-08	1.94452e-08	1	0	0	1	0	0
ACGCAT	12	49	6	23	5905580032	103	1342080459	294	4.08333	0.521739	2.13043	0.0365105	0.0127826	0.000219063	0.237864	2.1645e-09	2.12682e-09	1	0	0	1	0	0
ACGCC	19	103	5	23	5905580032	103	1342080459	515	5.42105	0.826087	4.47826	0.0767465	0.0223913	0.000383733	0.263158	3.79155e-09	3.72556e-09	1	0	0	1	0	0
ACGCCACTCCCAGTC	10	49	15	23	5905580032	103	1342080459	735	4.9	0.434783	2.13043	0.0365105	0.0319565	0.000547657	0.713592	5.41124e-09	5.31706e-09	1	0	0	1	1	0
ACGCCCC	1	4	7	23	5905580032	103	1342080459	28	4	0.0434783	0.173913	0.00298045	0.00121739	2.08631e-05	0.271845	2.06143e-10	2.02555e-10	1	0	0	1	0	0
ACGCCCCTCCCAGTC	8	34	15	23	5905580032	103	1342080459	510	4.25	0.347826	1.47826	0.0253338	0.0221739	0.000380007	0.618932	3.75474e-09	3.68939e-09	1	0	0	1	1	0
ACGCCT	8	32	6	23	5905580032	103	1342080459	192	4	0.347826	1.3913	0.0238436	0.00834783	0.000143061	0.23301	1.41355e-09	1.38895e-09	1	0	0	1	0	0
ACGCG	15	75	5	23	5905580032	103	1342080459	375	5	0.652174	3.26087	0.0558834	0.0163043	0.000279417	0.242718	2.76084e-09	2.71279e-09	1	0	0	1	0	0
ACGCGC	20	80	6	23	5905580032	103	1342080459	480	4	0.869565	3.47826	0.0596089	0.0208696	0.000357654	0.23301	3.53387e-09	3.47237e-09	1	0	0	1	0	0
ACGG	233	1577	4	23	5905580032	103	1342080459	6308	6.76824	10.1304	68.5652	1.17504	0.274261	0.00470017	0.262844	4.6441e-08	4.56327e-08	1	0	0	0	0	0
ACGGACGGGCTGATG	3	14	15	23	5905580032	103	1342080459	210	4.66667	0.130435	0.608696	0.0104316	0.00913043	0.000156473	0.679612	1.54607e-09	1.51916e-09	1	0	0	1	1	0
ACGGATCGAGCGCCTATGAGCATGG	2	9	25	23	5905580032	103	1342080459	225	4.5	0.0869565	0.391304	0.00670601	0.00978261	0.00016765	1.09223	1.6565e-09	1.62767e-09	1	0	0	1	1	0
ACGGCG	7	28	6	23	5905580032	103	1342080459	168	4	0.304348	1.21739	0.0208631	0.00730435	0.000125179	0.23301	1.23686e-09	1.21533e-09	1	0	0	1	0	0
ACGGCT	5	20	6	23	5905580032	103	1342080459	120	4	0.217391	0.869565	0.0149022	0.00521739	8.94134e-05	0.23301	8.83468e-10	8.68091e-10	1	0	0	1	0	0
ACGGCTG	3	12	7	23	5905580032	103	1342080459	84	4	0.130435	0.521739	0.00894134	0.00365217	6.25894e-05	0.271845	6.18428e-10	6.07664e-10	1	0	0	1	0	0
ACGGG	549	2778	5	23	5905580032	103	1342080459	13890	5.06011	23.8696	120.783	2.06992	0.603913	0.0103496	0.245636	1.02261e-07	1.00482e-07	1	0	0	1	0	0
ACGGGC	67	314	6	23	5905580032	103	1342080459	1884	4.68657	2.91304	13.6522	0.233965	0.081913	0.00140379	0.273004	1.38704e-08	1.3629e-08	1	0	0	1	0	0
ACGGGCG	12	48	7	23	5905580032	103	1342080459	336	4	0.521739	2.08696	0.0357654	0.0146087	0.000250358	0.271845	2.47371e-09	2.43066e-09	1	0	0	1	0	0
ACGT	60	396	4	23	5905580032	103	1342080459	1584	6.6	2.6087	17.2174	0.295064	0.0688696	0.00118026	0.256311	1.16618e-08	1.14588e-08	1	0	0	0	0	0
ACGTAG	22	88	6	23	5905580032	103	1342080459	528	4	0.956522	3.82609	0.0655698	0.0229565	0.000393419	0.23301	3.88726e-09	3.8196e-09	1	0	0	1	0	0
ACGTAGC	3	12	7	23	5905580032	103	1342080459	84	4	0.130435	0.521739	0.00894134	0.00365217	6.25894e-05	0.271845	6.18428e-10	6.07664e-10	1	0	0	1	0	0
ACGTAGG	16	64	7	23	5905580032	103	1342080459	448	4	0.695652	2.78261	0.0476872	0.0194783	0.00033381	0.271845	3.29828e-09	3.24087e-09	1	0	0	1	0	0
ACGTAT	46	184	6	23	5905580032	103	1342080459	1104	4	2	8	0.137101	0.048	0.000822603	0.23301	8.12791e-09	7.98644e-09	1	0	0	1	0	0
ACGTCATATGCAGCC	2	12	15	23	5905580032	103	1342080459	180	6	0.0869565	0.521739	0.00894134	0.00782609	0.00013412	0.873786	1.3252e-09	1.30214e-09	1	0	0	1	1	0
ACGTCCCCGCTCTCC	42	177	15	23	5905580032	103	1342080459	2655	4.21429	1.82609	7.69565	0.131885	0.115435	0.00197827	0.613731	1.95467e-08	1.92065e-08	1	0	0	1	1	0
ACGTGAGGAGGGAGC	5	21	15	23	5905580032	103	1342080459	315	4.2	0.217391	0.913043	0.0156473	0.0136957	0.00023471	0.61165	2.3191e-09	2.27874e-09	1	0	0	1	1	0
ACT	116433	1588675	3	23	5905580032	103	1342080459	4766025	13.6445	5062.3	69072.8	1183.74	207.218	3.55122	0.397414	3.50886e-05	3.44779e-05	1	1	0	0	0	0
ACTAG	19	95	5	23	5905580032	103	1342080459	475	5	0.826087	4.13043	0.0707856	0.0206522	0.000353928	0.242718	3.49706e-09	3.4362e-09	1	0	0	1	0	0
ACTAGAT	29	116	7	23	5905580032	103	1342080459	812	4	1.26087	5.04348	0.086433	0.0353043	0.000605031	0.271845	5.97813e-09	5.87409e-09	1	0	0	1	0	0
ACTAGC	22	88	6	23	5905580032	103	1342080459	528	4	0.956522	3.82609	0.0655698	0.0229565	0.000393419	0.23301	3.88726e-09	3.8196e-09	1	0	0	1	0	0
ACTAGT	3	12	6	23	5905580032	103	1342080459	72	4	0.130435	0.521739	0.00894134	0.00313043	5.36481e-05	0.23301	5.30081e-10	5.20855e-10	1	0	0	1	0	0
ACTAT	92	509	5	23	5905580032	103	1342080459	2545	5.53261	4	22.1304	0.379262	0.110652	0.00189631	0.268573	1.87369e-08	1.84108e-08	1	0	0	1	0	0
ACTATACTCCCCAGC	417	2357	15	23	5905580032	103	1342080459	35355	5.65228	18.1304	102.478	1.75623	1.53717	0.0263434	0.823147	2.60292e-07	2.55761e-07	1	0	0	1	1	0
ACTATC	4	16	6	23	5905580032	103	1342080459	96	4	0.173913	0.695652	0.0119218	0.00417391	7.15307e-05	0.23301	7.06774e-10	6.94473e-10	1	0	0	1	0	0
ACTATG	15	60	6	23	5905580032	103	1342080459	360	4	0.652174	2.6087	0.0447067	0.0156522	0.00026824	0.23301	2.6504e-09	2.60427e-09	1	0	0	1	0	0
ACTATGAGTG	1	4	10	23	5905580032	103	1342080459	40	4	0.0434783	0.173913	0.00298045	0.00173913	2.98045e-05	0.38835	2.94489e-10	2.89364e-10	1	0	0	1	0	0
ACTC	164682	1350961	4	23	5905580032	103	1342080459	5403844	8.20345	7160.09	58737.4	1006.62	234.95	4.02647	0.318581	3.97844e-05	3.90919e-05	1	1	1	0	0	0
ACTCACTCTC	1206	6719	10	23	5905580032	103	1342080459	67190	5.57131	52.4348	292.13	5.00641	2.9213	0.0500641	0.540904	4.94668e-07	4.86059e-07	1	0	0	1	1	0
ACTCAG	15	60	6	23	5905580032	103	1342080459	360	4	0.652174	2.6087	0.0447067	0.0156522	0.00026824	0.23301	2.6504e-09	2.60427e-09	1	0	0	1	0	0
ACTCAT	11	44	6	23	5905580032	103	1342080459	264	4	0.478261	1.91304	0.0327849	0.0114783	0.00019671	0.23301	1.94363e-09	1.9098e-09	1	0	0	1	0	0
ACTCC	190	1642	5	23	5905580032	103	1342080459	8210	8.64211	8.26087	71.3913	1.22347	0.356957	0.00611737	0.41952	6.04439e-08	5.93919e-08	1	0	0	1	0	0
ACTCCAGCAGTGGCC	4	20	15	23	5905580032	103	1342080459	300	5	0.173913	0.869565	0.0149022	0.0130435	0.000223534	0.728155	2.20867e-09	2.17023e-09	1	0	0	1	1	0
ACTCCC	8	32	6	23	5905580032	103	1342080459	192	4	0.347826	1.3913	0.0238436	0.00834783	0.000143061	0.23301	1.41355e-09	1.38895e-09	1	0	0	1	0	0
ACTCCG	18	72	6	23	5905580032	103	1342080459	432	4	0.782609	3.13043	0.0536481	0.0187826	0.000321888	0.23301	3.18048e-09	3.12513e-09	1	0	0	1	0	0
ACTCCT	33	142	6	23	5905580032	103	1342080459	852	4.30303	1.43478	6.17391	0.105806	0.0370435	0.000634835	0.250662	6.27262e-09	6.16345e-09	1	0	0	1	0	0
ACTCCTG	2	8	7	23	5905580032	103	1342080459	56	4	0.0869565	0.347826	0.00596089	0.00243478	4.17263e-05	0.271845	4.12285e-10	4.05109e-10	1	0	0	1	0	0
ACTCG	601	3048	5	23	5905580032	103	1342080459	15240	5.07155	26.1304	132.522	2.2711	0.662609	0.0113555	0.246192	1.122e-07	1.10248e-07	1	0	0	1	0	0
ACTCGAT	2	8	7	23	5905580032	103	1342080459	56	4	0.0869565	0.347826	0.00596089	0.00243478	4.17263e-05	0.271845	4.12285e-10	4.05109e-10	1	0	0	1	0	0
ACTCGG	7	28	6	23	5905580032	103	1342080459	168	4	0.304348	1.21739	0.0208631	0.00730435	0.000125179	0.23301	1.23686e-09	1.21533e-09	1	0	0	1	0	0
ACTCT	61	348	5	23	5905580032	103	1342080459	1740	5.70492	2.65217	15.1304	0.259299	0.0756522	0.00129649	0.276938	1.28103e-08	1.25873e-08	1	0	0	1	0	0
ACTCTAGG	4	16	8	23	5905580032	103	1342080459	128	4	0.173913	0.695652	0.0119218	0.00556522	9.53743e-05	0.31068	9.42366e-10	9.25964e-10	1	0	0	1	0	0
ACTCTAT	6	24	7	23	5905580032	103	1342080459	168	4	0.26087	1.04348	0.0178827	0.00730435	0.000125179	0.271845	1.23686e-09	1.21533e-09	1	0	0	1	0	0
ACTCTC	93	503	6	23	5905580032	103	1342080459	3018	5.4086	4.04348	21.8696	0.374791	0.131217	0.00224875	0.315064	2.22192e-08	2.18325e-08	1	0	0	1	0	0
ACTCTCC	2	8	7	23	5905580032	103	1342080459	56	4	0.0869565	0.347826	0.00596089	0.00243478	4.17263e-05	0.271845	4.12285e-10	4.05109e-10	1	0	0	1	0	0
ACTCTG	32	128	6	23	5905580032	103	1342080459	768	4	1.3913	5.56522	0.0953743	0.0333913	0.000572246	0.23301	5.6542e-09	5.55579e-09	1	0	0	1	0	0
ACTG	30016	212403	4	23	5905580032	103	1342080459	849612	7.07633	1305.04	9234.91	158.264	36.9397	0.633056	0.274809	6.25504e-06	6.14617e-06	1	1	0	0	0	0
ACTGAG	39	170	6	23	5905580032	103	1342080459	1020	4.35897	1.69565	7.3913	0.126669	0.0443478	0.000760014	0.253921	7.50948e-09	7.37878e-09	1	0	0	1	0	0
ACTGC	11	55	5	23	5905580032	103	1342080459	275	5	0.478261	2.3913	0.0409811	0.0119565	0.000204906	0.242718	2.02461e-09	1.98938e-09	1	0	0	1	0	0
ACTGCC	65	310	6	23	5905580032	103	1342080459	1860	4.76923	2.82609	13.4783	0.230985	0.0808696	0.00138591	0.277819	1.36938e-08	1.34554e-08	1	0	0	1	0	0
ACTGCCCCCT	2	8	10	23	5905580032	103	1342080459	80	4	0.0869565	0.347826	0.00596089	0.00347826	5.96089e-05	0.38835	5.88979e-10	5.78728e-10	1	0	0	1	0	0
ACTGCG	13	109	6	23	5905580032	103	1342080459	654	8.38462	0.565217	4.73913	0.0812172	0.0284348	0.000487303	0.488424	4.8149e-09	4.7311e-09	1	0	0	1	0	0
ACTGCT	29	150	6	23	5905580032	103	1342080459	900	5.17241	1.26087	6.52174	0.111767	0.0391304	0.000670601	0.301306	6.62601e-09	6.51069e-09	1	0	0	1	0	0
ACTGG	118	727	5	23	5905580032	103	1342080459	3635	6.16102	5.13043	31.6087	0.541696	0.158043	0.00270848	0.299078	2.67617e-08	2.62959e-08	1	0	0	1	0	0
ACTGGC	45	232	6	23	5905580032	103	1342080459	1392	5.15556	1.95652	10.087	0.172866	0.0605217	0.0010372	0.300324	1.02482e-08	1.00699e-08	1	0	0	1	0	0
ACTGGCG	8	32	7	23	5905580032	103	1342080459	224	4	0.347826	1.3913	0.0238436	0.00973913	0.000166905	0.271845	1.64914e-09	1.62044e-09	1	0	0	1	0	0
ACTGGGG	15	60	7	23	5905580032	103	1342080459	420	4	0.652174	2.6087	0.0447067	0.0182609	0.000312947	0.271845	3.09214e-09	3.03832e-09	1	0	0	1	0	0
ACTGGGGCGCAGCGG	4	17	15	23	5905580032	103	1342080459	255	4.25	0.173913	0.73913	0.0126669	0.011087	0.000190004	0.618932	1.87737e-09	1.84469e-09	1	0	0	1	1	0
AG	760988	12803241	2	23	5905580032	103	1342080459	25606482	16.8245	33086.4	556663	9539.85	1113.33	19.0797	0.326689	0.000188521	0.00018524	1	1	1	0	0	0
AGAGAGAGATATAGAT	77	324	16	23	5905580032	103	1342080459	5184	4.20779	3.34783	14.087	0.241416	0.225391	0.00386266	0.653638	3.81658e-08	3.75015e-08	1	0	0	1	1	0
AGAGAGAGC	2	8	9	23	5905580032	103	1342080459	72	4	0.0869565	0.347826	0.00596089	0.00313043	5.36481e-05	0.349515	5.30081e-10	5.20855e-10	1	0	0	1	0	0
AGAGAGG	4	16	7	23	5905580032	103	1342080459	112	4	0.173913	0.695652	0.0119218	0.00486957	8.34525e-05	0.271845	8.2457e-10	8.10219e-10	1	0	0	1	0	0
AGAGAGGAGAGAT	39	179	13	23	5905580032	103	1342080459	2327	4.58974	1.69565	7.78261	0.133375	0.101174	0.00173388	0.579288	1.71319e-08	1.68337e-08	1	0	0	1	1	0
AGAGAT	271	1246	6	23	5905580032	103	1342080459	7476	4.59779	11.7826	54.1739	0.928409	0.325043	0.00557046	0.267832	5.50401e-08	5.40821e-08	1	0	0	1	0	0
AGAGC	50	250	5	23	5905580032	103	1342080459	1250	5	2.17391	10.8696	0.186278	0.0543478	0.00093139	0.242718	9.20279e-09	9.04262e-09	1	0	0	1	0	0
AGAGCAT	10	40	7	23	5905580032	103	1342080459	280	4	0.434783	1.73913	0.0298045	0.0121739	0.000208631	0.271845	2.06143e-09	2.02555e-09	1	0	0	1	0	0
AGAGCC	7	28	6	23	5905580032	103	1342080459	168	4	0.304348	1.21739	0.0208631	0.00730435	0.000125179	0.23301	1.23686e-09	1.21533e-09	1	0	0	1	0	0
AGAGCCC	9	36	7	23	5905580032	103	1342080459	252	4	0.391304	1.56522	0.026824	0.0109565	0.000187768	0.271845	1.85528e-09	1.82299e-09	1	0	0	1	0	0
AGAGCCGAGC	1	4	10	23	5905580032	103	1342080459	40	4	0.0434783	0.173913	0.00298045	0.00173913	2.98045e-05	0.38835	2.94489e-10	2.89364e-10	1	0	0	1	0	0
AGAGCCT	1	4	7	23	5905580032	103	1342080459	28	4	0.0434783	0.173913	0.00298045	0.00121739	2.08631e-05	0.271845	2.06143e-10	2.02555e-10	1	0	0	1	0	0
AGAGCG	41	164	6	23	5905580032	103	1342080459	984	4	1.78261	7.13043	0.122198	0.0427826	0.00073319	0.23301	7.24444e-09	7.11835e-09	1	0	0	1	0	0
AGAGG	896	6533	5	23	5905580032	103	1342080459	32665	7.29129	38.9565	284.043	4.86782	1.42022	0.0243391	0.353946	2.40487e-07	2.36302e-07	1	0	0	1	0	0
AGAGGAGGGG	1	4	10	23	5905580032	103	1342080459	40	4	0.0434783	0.173913	0.00298045	0.00173913	2.98045e-05	0.38835	2.94489e-10	2.89364e-10	1	0	0	1	0	0
AGAGGC	40	225	6	23	5905580032	103	1342080459	1350	5.625	1.73913	9.78261	0.16765	0.0586957	0.0010059	0.32767	9.93902e-09	9.76603e-09	1	0	0	1	0	0
AGAGGG	271	1125	6	23	5905580032	103	1342080459	6750	4.15129	11.7826	48.913	0.838251	0.293478	0.0050295	0.241823	4.96951e-08	4.88301e-08	1	0	0	1	0	0
AGAGGGATAGATAGATAT	25	124	18	23	5905580032	103	1342080459	2232	4.96	1.08696	5.3913	0.0923939	0.0970435	0.00166309	0.866796	1.64325e-08	1.61465e-08	1	0	0	1	1	0
AGAGGGC	18	72	7	23	5905580032	103	1342080459	504	4	0.782609	3.13043	0.0536481	0.021913	0.000375536	0.271845	3.71057e-09	3.64598e-09	1	0	0	1	0	0
AGAGGGG	7	28	7	23	5905580032	103	1342080459	196	4	0.304348	1.21739	0.0208631	0.00852174	0.000146042	0.271845	1.443e-09	1.41788e-09	1	0	0	1	0	0
AGAGGGGGCTCGGCC	1	7	15	23	5905580032	103	1342080459	105	7	0.0434783	0.304348	0.00521578	0.00456522	7.82367e-05	1.01942	7.73035e-10	7.5958e-10	1	0	0	1	1	0
AGAT	103636	1352166	4	23	5905580032	103	1342080459	5408664	13.0473	4505.91	58789.8	1007.51	235.159	4.03006	0.50669	3.98198e-05	3.91268e-05	1	1	1	0	1	0
AGATAT	1774	9802	6	23	5905580032	103	1342080459	58812	5.52537	77.1304	426.174	7.30359	2.55704	0.0438215	0.321866	4.32988e-07	4.25452e-07	1	0	0	1	0	0
AGATC	23	115	5	23	5905580032	103	1342080459	575	5	1	5	0.0856879	0.025	0.000428439	0.242718	4.23328e-09	4.1596e-09	1	0	0	1	0	0
AGATCC	2	8	6	23	5905580032	103	1342080459	48	4	0.0869565	0.347826	0.00596089	0.00208696	3.57654e-05	0.23301	3.53387e-10	3.47237e-10	1	0	0	1	0	0
AGATCG	446	1892	6	23	5905580032	103	1342080459	11352	4.24215	19.3913	82.2609	1.40975	0.493565	0.00845851	0.247116	8.35761e-08	8.21214e-08	1	0	0	1	0	0
AGATCGGCTGCAGC	2377	10449	14	23	5905580032	103	1342080459	146286	4.39588	103.348	454.304	7.78567	6.36026	0.108999	0.597498	1.07699e-06	1.05825e-06	1	0	0	1	1	0
AGATCT	34	136	6	23	5905580032	103	1342080459	816	4	1.47826	5.91304	0.101335	0.0354783	0.000608011	0.23301	6.00758e-09	5.90302e-09	1	0	0	1	0	0
AGATG	79	568	5	23	5905580032	103	1342080459	2840	7.18987	3.43478	24.6957	0.423224	0.123478	0.00211612	0.349023	2.09087e-08	2.05448e-08	1	0	0	1	0	0
AGATGG	9	36	6	23	5905580032	103	1342080459	216	4	0.391304	1.56522	0.026824	0.0093913	0.000160944	0.23301	1.59024e-09	1.56256e-09	1	0	0	1	0	0
AGATGGG	2	8	7	23	5905580032	103	1342080459	56	4	0.0869565	0.347826	0.00596089	0.00243478	4.17263e-05	0.271845	4.12285e-10	4.05109e-10	1	0	0	1	0	0
AGC	750	7970	3	23	5905580032	103	1342080459	23910	10.6267	32.6087	346.522	5.93854	1.03957	0.0178156	0.309515	1.76031e-07	1.72967e-07	1	0	0	0	0	0
AGCAGG	32	165	6	23	5905580032	103	1342080459	990	5.15625	1.3913	7.17391	0.122943	0.0430435	0.000737661	0.300364	7.28861e-09	7.16175e-09	1	0	0	1	0	0
AGCAGGG	25	100	7	23	5905580032	103	1342080459	700	4	1.08696	4.34783	0.0745112	0.0304348	0.000521578	0.271845	5.15356e-09	5.06387e-09	1	0	0	1	0	0
AGCAT	2	10	5	23	5905580032	103	1342080459	50	5	0.0869565	0.434783	0.00745112	0.00217391	3.72556e-05	0.242718	3.68112e-10	3.61705e-10	1	0	0	1	0	0
AGCATC	13	68	6	23	5905580032	103	1342080459	408	5.23077	0.565217	2.95652	0.0506676	0.0177391	0.000304006	0.304705	3.00379e-09	2.95151e-09	1	0	0	1	0	0
AGCATCCAGCC	2	12	11	23	5905580032	103	1342080459	132	6	0.0869565	0.521739	0.00894134	0.00573913	9.83548e-05	0.640777	9.71815e-10	9.54901e-10	1	0	0	1	1	0
AGCC	51	757	4	23	5905580032	103	1342080459	3028	14.8431	2.21739	32.913	0.56405	0.131652	0.0022562	0.576433	2.22928e-08	2.19048e-08	1	0	0	0	1	0
AGCCAT	17	68	6	23	5905580032	103	1342080459	408	4	0.73913	2.95652	0.0506676	0.0177391	0.000304006	0.23301	3.00379e-09	2.95151e-09	1	0	0	1	0	0
AGCCC	114	619	5	23	5905580032	103	1342080459	3095	5.42982	4.95652	26.913	0.461224	0.134565	0.00230612	0.263584	2.27861e-08	2.23895e-08	1	0	0	1	0	0
AGCCCC	29	116	6	23	5905580032	103	1342080459	696	4	1.26087	5.04348	0.086433	0.0302609	0.000518598	0.23301	5.12411e-09	5.03493e-09	1	0	0	1	0	0
AGCCCG	18	72	6	23	5905580032	103	1342080459	432	4	0.782609	3.13043	0.0536481	0.0187826	0.000321888	0.23301	3.18048e-09	3.12513e-09	1	0	0	1	0	0
AGCCCT	1	4	6	23	5905580032	103	1342080459	24	4	0.0434783	0.173913	0.00298045	0.00104348	1.78827e-05	0.23301	1.76694e-10	1.73618e-10	1	0	0	1	0	0
AGCCCTC	14	56	7	23	5905580032	103	1342080459	392	4	0.608696	2.43478	0.0417263	0.0170435	0.000292084	0.271845	2.886e-09	2.83577e-09	1	0	0	1	0	0
AGCCG	198	1101	5	23	5905580032	103	1342080459	5505	5.56061	8.6087	47.8696	0.820368	0.239348	0.00410184	0.269932	4.05291e-08	3.98237e-08	1	0	0	1	0	0
AGCCGC	18	72	6	23	5905580032	103	1342080459	432	4	0.782609	3.13043	0.0536481	0.0187826	0.000321888	0.23301	3.18048e-09	3.12513e-09	1	0	0	1	0	0
AGCCGCAGCGCT	1	8	12	23	5905580032	103	1342080459	96	8	0.0434783	0.347826	0.00596089	0.00417391	7.15307e-05	0.932039	7.06774e-10	6.94473e-10	1	0	0	1	1	0
AGCCT	61	386	5	23	5905580032	103	1342080459	1930	6.32787	2.65217	16.7826	0.287613	0.083913	0.00143807	0.307178	1.42091e-08	1.39618e-08	1	0	0	1	0	0
AGCCTG	15	66	6	23	5905580032	103	1342080459	396	4.4	0.652174	2.86957	0.0491774	0.0172174	0.000295064	0.256311	2.91544e-09	2.8647e-09	1	0	0	1	0	0
AGCCTGC	21	84	7	23	5905580032	103	1342080459	588	4	0.913043	3.65217	0.0625894	0.0255652	0.000438126	0.271845	4.32899e-09	4.25365e-09	1	0	0	1	0	0
AGCCTGG	8	32	7	23	5905580032	103	1342080459	224	4	0.347826	1.3913	0.0238436	0.00973913	0.000166905	0.271845	1.64914e-09	1.62044e-09	1	0	0	1	0	0
AGCG	58	404	4	23	5905580032	103	1342080459	1616	6.96552	2.52174	17.5652	0.301025	0.0702609	0.0012041	0.270506	1.18974e-08	1.16903e-08	1	0	0	0	0	0
AGCGC	7	35	5	23	5905580032	103	1342080459	175	5	0.304348	1.52174	0.0260789	0.0076087	0.000130395	0.242718	1.28839e-09	1.26597e-09	1	0	0	1	0	0
AGCGCG	13	52	6	23	5905580032	103	1342080459	312	4	0.565217	2.26087	0.0387458	0.0135652	0.000232475	0.23301	2.29702e-09	2.25704e-09	1	0	0	1	0	0
AGCGG	26	130	5	23	5905580032	103	1342080459	650	5	1.13043	5.65217	0.0968645	0.0282609	0.000484323	0.242718	4.78545e-09	4.70216e-09	1	0	0	1	0	0
AGCGGC	5	20	6	23	5905580032	103	1342080459	120	4	0.217391	0.869565	0.0149022	0.00521739	8.94134e-05	0.23301	8.83468e-10	8.68091e-10	1	0	0	1	0	0
AGCT	73	505	4	23	5905580032	103	1342080459	2020	6.91781	3.17391	21.9565	0.376281	0.0878261	0.00150513	0.268653	1.48717e-08	1.46129e-08	1	0	0	0	0	0
AGCTAT	5	20	6	23	5905580032	103	1342080459	120	4	0.217391	0.869565	0.0149022	0.00521739	8.94134e-05	0.23301	8.83468e-10	8.68091e-10	1	0	0	1	0	0
AGCTC	39	195	5	23	5905580032	103	1342080459	975	5	1.69565	8.47826	0.145297	0.0423913	0.000726484	0.242718	7.17818e-09	7.05324e-09	1	0	0	1	0	0
AGCTCC	73	292	6	23	5905580032	103	1342080459	1752	4	3.17391	12.6957	0.217573	0.0761739	0.00130544	0.23301	1.28986e-08	1.26741e-08	1	0	0	1	0	0
AGCTGC	2	8	6	23	5905580032	103	1342080459	48	4	0.0869565	0.347826	0.00596089	0.00208696	3.57654e-05	0.23301	3.53387e-10	3.47237e-10	1	0	0	1	0	0
AGG	3934	36443	3	23	5905580032	103	1342080459	109329	9.2636	171.043	1584.48	27.1541	4.75343	0.0814623	0.269814	8.04906e-07	7.90896e-07	1	0	0	0	0	0
AGGAGGC	1	4	7	23	5905580032	103	1342080459	28	4	0.0434783	0.173913	0.00298045	0.00121739	2.08631e-05	0.271845	2.06143e-10	2.02555e-10	1	0	0	1	0	0
AGGAGGG	2	8	7	23	5905580032	103	1342080459	56	4	0.0869565	0.347826	0.00596089	0.00243478	4.17263e-05	0.271845	4.12285e-10	4.05109e-10	1	0	0	1	0	0
AGGAGGGAGGCGGGG	1	4	15	23	5905580032	103	1342080459	60	4	0.0434783	0.173913	0.00298045	0.0026087	4.47067e-05	0.582524	4.41734e-10	4.34046e-10	1	0	0	1	1	0
AGGAT	490	4301	5	23	5905580032	103	1342080459	21505	8.77755	21.3043	187	3.20473	0.935	0.0160236	0.426095	1.58325e-07	1.55569e-07	1	0	0	1	0	0
AGGATG	45	180	6	23	5905580032	103	1342080459	1080	4	1.95652	7.82609	0.13412	0.0469565	0.000804721	0.23301	7.95121e-09	7.81282e-09	1	0	0	1	0	0
AGGC	116	1360	4	23	5905580032	103	1342080459	5440	11.7241	5.04348	59.1304	1.01335	0.236522	0.00405341	0.455306	4.00506e-08	3.93535e-08	1	0	0	0	0	0
AGGCAT	8	32	6	23	5905580032	103	1342080459	192	4	0.347826	1.3913	0.0238436	0.00834783	0.000143061	0.23301	1.41355e-09	1.38895e-09	1	0	0	1	0	0
AGGCC	162	818	5	23	5905580032	103	1342080459	4090	5.04938	7.04348	35.5652	0.609501	0.177826	0.00304751	0.245116	3.01115e-08	2.95874e-08	1	0	0	1	0	0
AGGCCC	14	66	6	23	5905580032	103	1342080459	396	4.71429	0.608696	2.86957	0.0491774	0.0172174	0.000295064	0.274619	2.91544e-09	2.8647e-09	1	0	0	1	0	0
AGGCCCC	18	72	7	23	5905580032	103	1342080459	504	4	0.782609	3.13043	0.0536481	0.021913	0.000375536	0.271845	3.71057e-09	3.64598e-09	1	0	0	1	0	0
AGGCCCG	10	40	7	23	5905580032	103	1342080459	280	4	0.434783	1.73913	0.0298045	0.0121739	0.000208631	0.271845	2.06143e-09	2.02555e-09	1	0	0	1	0	0
AGGCG	37	185	5	23	5905580032	103	1342080459	925	5	1.6087	8.04348	0.137846	0.0402174	0.000689228	0.242718	6.81007e-09	6.69154e-09	1	0	0	1	0	0
AGGCGC	10	40	6	23	5905580032	103	1342080459	240	4	0.434783	1.73913	0.0298045	0.0104348	0.000178827	0.23301	1.76694e-09	1.73618e-09	1	0	0	1	0	0
AGGG	338	2222	4	23	5905580032	103	1342080459	8888	6.57396	14.6957	96.6087	1.65564	0.386435	0.00662255	0.2553	6.54355e-08	6.42966e-08	1	0	0	0	0	0
AGGGAT	40	162	6	23	5905580032	103	1342080459	972	4.05	1.73913	7.04348	0.120708	0.0422609	0.000724249	0.235922	7.15609e-09	7.03154e-09	1	0	0	1	0	0
AGGGATGAGGGGGGG	1	4	15	23	5905580032	103	1342080459	60	4	0.0434783	0.173913	0.00298045	0.0026087	4.47067e-05	0.582524	4.41734e-10	4.34046e-10	1	0	0	1	1	0
AGGGCG	10	40	6	23	5905580032	103	1342080459	240	4	0.434783	1.73913	0.0298045	0.0104348	0.000178827	0.23301	1.76694e-09	1.73618e-09	1	0	0	1	0	0
AGGGG	184	1046	5	23	5905580032	103	1342080459	5230	5.68478	8	45.4783	0.779387	0.227391	0.00389693	0.27596	3.85045e-08	3.78343e-08	1	0	0	1	0	0
AGGGGAT	1	4	7	23	5905580032	103	1342080459	28	4	0.0434783	0.173913	0.00298045	0.00121739	2.08631e-05	0.271845	2.06143e-10	2.02555e-10	1	0	0	1	0	0
AGGGGC	29	120	6	23	5905580032	103	1342080459	720	4.13793	1.26087	5.21739	0.0894134	0.0313043	0.000536481	0.241045	5.30081e-09	5.20855e-09	1	0	0	1	0	0
AGGGGCG	20	80	7	23	5905580032	103	1342080459	560	4	0.869565	3.47826	0.0596089	0.0243478	0.000417263	0.271845	4.12285e-09	4.05109e-09	1	0	0	1	0	0
AGGGGG	121	488	6	23	5905580032	103	1342080459	2928	4.03306	5.26087	21.2174	0.363615	0.127304	0.00218169	0.234935	2.15566e-08	2.11814e-08	1	0	0	1	0	0
AGGGGGG	15	60	7	23	5905580032	103	1342080459	420	4	0.652174	2.6087	0.0447067	0.0182609	0.000312947	0.271845	3.09214e-09	3.03832e-09	1	0	0	1	0	0
AT	1403144	26326300	2	23	5905580032	103	1342080459	52652600	18.7624	61006.3	1.14462e+06	19616	2289.24	39.2321	0.364318	0.000387641	0.000380894	1	1	1	0	0	0
ATATC	591	5238	5	23	5905580032	103	1342080459	26190	8.86294	25.6957	227.739	3.9029	1.1387	0.0195145	0.43024	1.92817e-07	1.89461e-07	1	0	0	1	0	0
ATATCC	26	104	6	23	5905580032	103	1342080459	624	4	1.13043	4.52174	0.0774916	0.0271304	0.00046495	0.23301	4.59403e-09	4.51408e-09	1	0	0	1	0	0
ATATGC	1	4	6	23	5905580032	103	1342080459	24	4	0.0434783	0.173913	0.00298045	0.00104348	1.78827e-05	0.23301	1.76694e-10	1.73618e-10	1	0	0	1	0	0
ATC	18069	306477	3	23	5905580032	103	1342080459	919431	16.9615	785.609	13325.1	228.36	39.9753	0.685079	0.494024	6.76907e-06	6.65125e-06	1	1	0	0	0	0
ATCATCC	18	78	7	23	5905580032	103	1342080459	546	4.33333	0.782609	3.3913	0.0581187	0.0237391	0.000406831	0.294498	4.01978e-09	3.94982e-09	1	0	0	1	0	0
ATCC	98173	2128074	4	23	5905580032	103	1342080459	8512296	21.6768	4268.39	92525	1585.65	370.1	6.34261	0.841816	6.26695e-05	6.15788e-05	1	1	1	0	1	0
ATCCC	507	2756	5	23	5905580032	103	1342080459	13780	5.4359	22.0435	119.826	2.05353	0.59913	0.0102676	0.263879	1.01452e-07	9.96858e-08	1	0	0	1	0	0
ATCCCC	15	71	6	23	5905580032	103	1342080459	426	4.73333	0.652174	3.08696	0.0529029	0.0185217	0.000317418	0.275728	3.13631e-09	3.08172e-09	1	0	0	1	0	0
ATCCCG	7	28	6	23	5905580032	103	1342080459	168	4	0.304348	1.21739	0.0208631	0.00730435	0.000125179	0.23301	1.23686e-09	1.21533e-09	1	0	0	1	0	0
ATCCCGGG	3	12	8	23	5905580032	103	1342080459	96	4	0.130435	0.521739	0.00894134	0.00417391	7.15307e-05	0.31068	7.06774e-10	6.94473e-10	1	0	0	1	0	0
ATCCGG	41	164	6	23	5905580032	103	1342080459	984	4	1.78261	7.13043	0.122198	0.0427826	0.00073319	0.23301	7.24444e-09	7.11835e-09	1	0	0	1	0	0
ATCG	108	774	4	23	5905580032	103	1342080459	3096	7.16667	4.69565	33.6522	0.576717	0.134609	0.00230687	0.278317	2.27935e-08	2.23968e-08	1	0	0	0	0	0
ATCGC	14	82	5	23	5905580032	103	1342080459	410	5.85714	0.608696	3.56522	0.0610992	0.0178261	0.000305496	0.284327	3.01852e-09	2.96598e-09	1	0	0	1	0	0
ATCGCC	30	135	6	23	5905580032	103	1342080459	810	4.5	1.30435	5.86957	0.10059	0.0352174	0.000603541	0.262136	5.96341e-09	5.85962e-09	1	0	0	1	0	0
ATCGGC	7	28	6	23	5905580032	103	1342080459	168	4	0.304348	1.21739	0.0208631	0.00730435	0.000125179	0.23301	1.23686e-09	1.21533e-09	1	0	0	1	0	0
ATGC	69	458	4	23	5905580032	103	1342080459	1832	6.63768	3	19.913	0.341261	0.0796522	0.00136504	0.257774	1.34876e-08	1.32529e-08	1	0	0	0	0	0
ATGCC	28	142	5	23	5905580032	103	1342080459	710	5.07143	1.21739	6.17391	0.105806	0.0308696	0.000529029	0.246186	5.22719e-09	5.13621e-09	1	0	0	1	0	0
ATGCCC	37	148	6	23	5905580032	103	1342080459	888	4	1.6087	6.43478	0.110277	0.0386087	0.000661659	0.23301	6.53766e-09	6.42388e-09	1	0	0	1	0	0
CCCCCCG	7	28	7	23	5905580032	103	1342080459	196	4	0.304348	1.21739	0.0208631	0.00852174	0.000146042	0.271845	1.443e-09	1.41788e-09	1	0	0	1	0	0
CCCCCG	41	166	6	23	5905580032	103	1342080459	996	4.04878	1.78261	7.21739	0.123689	0.0433043	0.000742131	0.235851	7.33278e-09	7.20516e-09	1	0	0	1	0	0
CCCCG	39	208	5	23	5905580032	103	1342080459	1040	5.33333	1.69565	9.04348	0.154983	0.0452174	0.000774916	0.2589	7.65672e-09	7.52346e-09	1	0	0	1	0	0
CCCCGG	52	232	6	23	5905580032	103	1342080459	1392	4.46154	2.26087	10.087	0.172866	0.0605217	0.0010372	0.259895	1.02482e-08	1.00699e-08	1	0	0	1	0	0
CCCCGGG	39	156	7	23	5905580032	103	1342080459	1092	4	1.69565	6.78261	0.116237	0.0474783	0.000813662	0.271845	8.03956e-09	7.89963e-09	1	0	0	1	0	0
CCCG	5	30	4	23	5905580032	103	1342080459	120	6	0.217391	1.30435	0.0223534	0.00521739	8.94134e-05	0.23301	8.83468e-10	8.68091e-10	1	0	0	0	0	0
CCCGG	1427	7312	5	23	5905580032	103	1342080459	36560	5.12404	62.0435	317.913	5.44826	1.58957	0.0272413	0.24874	2.69163e-07	2.64479e-07	1	0	0	1	0	0
CCCGGG	78	312	6	23	5905580032	103	1342080459	1872	4	3.3913	13.5652	0.232475	0.0813913	0.00139485	0.23301	1.37821e-08	1.35422e-08	1	0	0	1	0	0
CCG	15	128	3	23	5905580032	103	1342080459	384	8.53333	0.652174	5.56522	0.0953743	0.0166957	0.000286123	0.248544	2.8271e-09	2.77789e-09	1	0	0	0	0	0
CCGCG	18	92	5	23	5905580032	103	1342080459	460	5.11111	0.782609	4	0.0685503	0.02	0.000342751	0.248112	3.38663e-09	3.32768e-09	1	0	0	1	0	0
CCGG	9	79	4	23	5905580032	103	1342080459	316	8.77778	0.391304	3.43478	0.0588638	0.0137391	0.000235455	0.340885	2.32647e-09	2.28597e-09	1	0	0	0	0	0
CG	105	1420	2	23	5905580032	103	1342080459	2840	13.5238	4.56522	61.7391	1.05806	0.123478	0.00211612	0.262598	2.09087e-08	2.05448e-08	1	0	0	0	0	0
