# Supplementary material for: Profiles of telomeric repeats in Insecta reveal diverse forms of telomeric motifs in Hymenopterans
Source: Life Sci Alliance. 2022 Apr 1;5(7):e202101163. doi: 10.26508/lsa.202101163 (PMC8977481; doi:10.26508/lsa.202101163)
Supplement: Supplemental Data 2. — Tandem repeat statistics and TRIP TRM calls for 41 species with simple tandem type TRM. [file LSA-2021-01163_Supplemental_Data_2.zip › DataS2/LIMLU_output.csv.3.filtered.xlsx]

## Sheet: Sheet1
Unnamed: 0	reads	repeats	unit_len	avg_genome_cov	genome_size	eff_read_len	num_reads	repeats_total_len	repeats_per_read	reads_per_genome	repeats_per_genome	repeats_per_million_reads	repeats_len_per_genome	repeats_len_per_million_reads	percent_repeats_len_per_read	percent_repeats_len_per_genome	percent_repeat_unit_in_sequences	avg_genome_cov_filter	repeat_containing_reads_filter	repeats_len_per_million_reads_filter	unit_len_filter	percent_repeats_len_per_read_filter	qualified
AAAAAAC	41	170	7	24.45	1310510128	101	317297692	1190	4.14634	1.67689	6.95297	0.535774	0.0486708	0.00375042	0.28737	3.71388e-08	3.71329e-08	1	0	0	1	0	0
AAAAAAG	21	93	7	24.45	1310510128	101	317297692	651	4.42857	0.858896	3.80368	0.2931	0.0266258	0.0020517	0.306931	2.03171e-08	2.03139e-08	1	0	0	1	0	0
AAAAAAT	313	1307	7	24.45	1310510128	101	317297692	9149	4.17572	12.8016	53.456	4.11916	0.374192	0.0288341	0.289406	2.85532e-07	2.85486e-07	1	0	0	1	0	0
AAAAAATAGT	22	90	10	24.45	1310510128	101	317297692	900	4.09091	0.899796	3.68098	0.283645	0.0368098	0.00283645	0.405041	2.80882e-08	2.80837e-08	1	0	0	1	0	0
AAAAAATATTATATT	1	4	15	24.45	1310510128	101	317297692	60	4	0.0408998	0.163599	0.0126065	0.00245399	0.000189097	0.594059	1.87254e-09	1.87225e-09	1	0	0	1	1	0
AAAAAC	1088	7106	6	24.45	1310510128	101	317297692	42636	6.53125	44.499	290.634	22.3954	1.7438	0.134372	0.387995	1.33063e-06	1.33042e-06	1	0	0	1	0	0
AAAAACC	5	20	7	24.45	1310510128	101	317297692	140	4	0.204499	0.817996	0.0630323	0.00572597	0.000441226	0.277228	4.36927e-09	4.36857e-09	1	0	0	1	0	0
AAAAACG	7	28	7	24.45	1310510128	101	317297692	196	4	0.286299	1.14519	0.0882452	0.00801636	0.000617716	0.277228	6.11698e-09	6.116e-09	1	0	0	1	0	0
AAAAAG	632	5887	6	24.45	1310510128	101	317297692	35322	9.31487	25.8487	240.777	18.5536	1.44466	0.111321	0.553359	1.10237e-06	1.10219e-06	1	0	0	1	1	0
AAAAAGAG	22	104	8	24.45	1310510128	101	317297692	832	4.72727	0.899796	4.25358	0.327768	0.0340286	0.00262214	0.374437	2.59659e-08	2.59618e-08	1	0	0	1	0	0
AAAAAGG	51	352	7	24.45	1310510128	101	317297692	2464	6.90196	2.08589	14.3967	1.10937	0.100777	0.00776558	0.478354	7.68991e-08	7.68869e-08	1	0	0	1	0	0
AAAAAGGAAGG	1	6	11	24.45	1310510128	101	317297692	66	6	0.0408998	0.245399	0.0189097	0.00269939	0.000208007	0.653465	2.0598e-09	2.05947e-09	1	0	0	1	1	0
AAAAAGGT	82	433	8	24.45	1310510128	101	317297692	3464	5.28049	3.35378	17.7096	1.36465	0.141677	0.0109172	0.418256	1.08108e-07	1.08091e-07	1	0	0	1	0	0
AAAAAGT	38	255	7	24.45	1310510128	101	317297692	1785	6.71053	1.55419	10.4294	0.803662	0.0730061	0.00562563	0.465086	5.57082e-08	5.56993e-08	1	0	0	1	0	0
AAAAAT	2575	11437	6	24.45	1310510128	101	317297692	68622	4.44155	105.317	467.771	36.045	2.80663	0.21627	0.263855	2.14163e-06	2.14129e-06	1	0	0	1	0	0
AAAAATAGC	8	32	9	24.45	1310510128	101	317297692	288	4	0.327198	1.30879	0.100852	0.0117791	0.000907665	0.356436	8.98821e-09	8.98678e-09	1	0	0	1	0	0
AAAAATATAAT	4	17	11	24.45	1310510128	101	317297692	187	4.25	0.163599	0.695297	0.0535774	0.00764826	0.000589352	0.462871	5.8361e-09	5.83517e-09	1	0	0	1	0	0
AAAAATC	62	257	7	24.45	1310510128	101	317297692	1799	4.14516	2.53579	10.5112	0.809965	0.0735787	0.00566975	0.287288	5.61451e-08	5.61362e-08	1	0	0	1	0	0
AAAAATCTATT	15	63	11	24.45	1310510128	101	317297692	693	4.2	0.613497	2.57669	0.198552	0.0283436	0.00218407	0.457426	2.16279e-08	2.16244e-08	1	0	0	1	0	0
AAAAATGAATTAAT	4	16	14	24.45	1310510128	101	317297692	224	4	0.163599	0.654397	0.0504258	0.00916155	0.000705962	0.554455	6.99083e-09	6.98972e-09	1	0	0	1	1	0
AAAAATGGTTTAATTTC	8	32	17	24.45	1310510128	101	317297692	544	4	0.327198	1.30879	0.100852	0.0222495	0.00171448	0.673267	1.69777e-08	1.6975e-08	1	0	0	1	1	0
AAAAATGTACC	1	4	11	24.45	1310510128	101	317297692	44	4	0.0408998	0.163599	0.0126065	0.00179959	0.000138671	0.435644	1.3732e-09	1.37298e-09	1	0	0	1	0	0
AAAAATT	78	424	7	24.45	1310510128	101	317297692	2968	5.4359	3.19018	17.3415	1.33628	0.121391	0.00935399	0.376745	9.26285e-08	9.26138e-08	1	0	0	1	0	0
AAAAATTAC	13	52	9	24.45	1310510128	101	317297692	468	4	0.531697	2.12679	0.163884	0.0191411	0.00147496	0.356436	1.46058e-08	1.46035e-08	1	0	0	1	0	0
AAAAC	178	967	5	24.45	1310510128	101	317297692	4835	5.43258	7.28016	39.5501	3.04761	0.197751	0.0152381	0.26894	1.50896e-07	1.50872e-07	1	0	0	1	0	0
AAAACAAC	212	1504	8	24.45	1310510128	101	317297692	12032	7.09434	8.67076	61.5133	4.74003	0.492106	0.0379202	0.561928	3.75507e-07	3.75448e-07	1	0	0	1	1	0
AAAACAACTC	1	4	10	24.45	1310510128	101	317297692	40	4	0.0408998	0.163599	0.0126065	0.00163599	0.000126065	0.39604	1.24836e-09	1.24816e-09	1	0	0	1	0	0
AAAACAATGATTTACATT	24	104	18	24.45	1310510128	101	317297692	1872	4.33333	0.981595	4.25358	0.327768	0.0765644	0.00589982	0.772277	5.84234e-08	5.84141e-08	1	0	0	1	1	0
AAAACATAC	33	246	9	24.45	1310510128	101	317297692	2214	7.45455	1.34969	10.0613	0.775297	0.0905521	0.00697767	0.664266	6.90969e-08	6.90859e-08	1	0	0	1	1	0
AAAACC	23	115	6	24.45	1310510128	101	317297692	690	5	0.940695	4.70348	0.362436	0.0282209	0.00217461	0.29703	2.15343e-08	2.15308e-08	1	0	0	1	0	0
AAAACCT	111	920	7	24.45	1310510128	101	317297692	6440	8.28829	4.53988	37.6278	2.89949	0.263395	0.0202964	0.574436	2.00986e-07	2.00954e-07	1	0	0	1	1	0
AAAACCTT	17	80	8	24.45	1310510128	101	317297692	640	4.70588	0.695297	3.27198	0.252129	0.0261759	0.00201703	0.372743	1.99738e-08	1.99706e-08	1	0	0	1	0	0
AAAACGT	14	56	7	24.45	1310510128	101	317297692	392	4	0.572597	2.29039	0.17649	0.0160327	0.00123543	0.277228	1.2234e-08	1.2232e-08	1	0	0	1	0	0
AAAACT	6	24	6	24.45	1310510128	101	317297692	144	4	0.245399	0.981595	0.0756387	0.00588957	0.000453832	0.237624	4.49411e-09	4.49339e-09	1	0	0	1	0	0
AAAACTTAAAACTTT	11	47	15	24.45	1310510128	101	317297692	705	4.27273	0.449898	1.92229	0.148126	0.0288344	0.00222189	0.634563	2.20024e-08	2.19989e-08	1	0	0	1	1	0
AAAAG	303	2118	5	24.45	1310510128	101	317297692	10590	6.9901	12.3926	86.6258	6.67512	0.433129	0.0333756	0.346045	3.30504e-07	3.30451e-07	1	0	0	1	0	0
AAAAGAAAG	447	2417	9	24.45	1310510128	101	317297692	21753	5.40716	18.2822	98.8548	7.61745	0.889693	0.0685571	0.481826	6.78891e-07	6.78783e-07	1	0	0	1	0	0
AAAAGAAG	100	606	8	24.45	1310510128	101	317297692	4848	6.06	4.08998	24.7853	1.90988	0.198282	0.015279	0.48	1.51302e-07	1.51277e-07	1	0	0	1	0	0
AAAAGAG	65	627	7	24.45	1310510128	101	317297692	4389	9.64615	2.65849	25.6442	1.97606	0.179509	0.0138324	0.668545	1.36977e-07	1.36955e-07	1	0	0	1	1	0
AAAAGAGAC	65	368	9	24.45	1310510128	101	317297692	3312	5.66154	2.65849	15.0511	1.15979	0.13546	0.0104381	0.504494	1.03364e-07	1.03348e-07	1	0	0	1	1	0
AAAAGAGAT	35	223	9	24.45	1310510128	101	317297692	2007	6.37143	1.43149	9.12065	0.70281	0.0820859	0.00632529	0.567751	6.26366e-08	6.26266e-08	1	0	0	1	1	0
AAAAGAT	24568	257839	7	24.45	1310510128	101	317297692	1804873	10.4949	1004.83	10545.6	812.609	73.8189	5.68826	0.72737	5.63284e-05	5.63194e-05	1	1	1	1	1	1
AAAAGC	4	16	6	24.45	1310510128	101	317297692	96	4	0.163599	0.654397	0.0504258	0.00392638	0.000302555	0.237624	2.99607e-09	2.99559e-09	1	0	0	1	0	0
AAAAGCACC	11	51	9	24.45	1310510128	101	317297692	459	4.63636	0.449898	2.08589	0.160732	0.018773	0.00144659	0.413141	1.4325e-08	1.43227e-08	1	0	0	1	0	0
AAAAGCC	7	28	7	24.45	1310510128	101	317297692	196	4	0.286299	1.14519	0.0882452	0.00801636	0.000617716	0.277228	6.11698e-09	6.116e-09	1	0	0	1	0	0
AAAAGG	261	3025	6	24.45	1310510128	101	317297692	18150	11.59	10.6748	123.722	9.53363	0.742331	0.0572018	0.688517	5.66445e-07	5.66354e-07	1	0	0	1	1	0
AAAAGGAG	196	1477	8	24.45	1310510128	101	317297692	11816	7.53571	8.01636	60.409	4.65493	0.483272	0.0372395	0.596888	3.68766e-07	3.68708e-07	1	0	0	1	1	0
AAAAGGG	84	566	7	24.45	1310510128	101	317297692	3962	6.7381	3.43558	23.1493	1.78381	0.162045	0.0124867	0.466997	1.2365e-07	1.23631e-07	1	0	0	1	0	0
AAAAGGT	3	12	7	24.45	1310510128	101	317297692	84	4	0.122699	0.490798	0.0378194	0.00343558	0.000264736	0.277228	2.62156e-09	2.62114e-09	1	0	0	1	0	0
AAAAGT	56	236	6	24.45	1310510128	101	317297692	1416	4.21429	2.29039	9.65235	0.743781	0.0579141	0.00446269	0.250354	4.4192e-08	4.4185e-08	1	0	0	1	0	0
AAAAGTAAGAT	18	79	11	24.45	1310510128	101	317297692	869	4.38889	0.736196	3.23108	0.248978	0.0355419	0.00273875	0.477998	2.71207e-08	2.71164e-08	1	0	0	1	0	0
AAAAGTATC	61	296	9	24.45	1310510128	101	317297692	2664	4.85246	2.49489	12.1063	0.932878	0.108957	0.0083959	0.432397	8.31409e-08	8.31277e-08	1	0	0	1	0	0
AAAAGTC	1	4	7	24.45	1310510128	101	317297692	28	4	0.0408998	0.163599	0.0126065	0.00114519	8.82452e-05	0.277228	8.73854e-10	8.73715e-10	1	0	0	1	0	0
AAAAGTCAAGTTC	42	182	13	24.45	1310510128	101	317297692	2366	4.33333	1.71779	7.44376	0.573594	0.0967689	0.00745672	0.557756	7.38406e-08	7.38289e-08	1	0	0	1	1	0
AAAAGTT	226	2217	7	24.45	1310510128	101	317297692	15519	9.80973	9.24335	90.6748	6.98713	0.634724	0.0489099	0.679883	4.84333e-07	4.84256e-07	1	0	0	1	1	0
AAAAT	6424	34983	5	24.45	1310510128	101	317297692	174915	5.44567	262.74	1430.8	110.253	7.15399	0.551265	0.269588	5.45893e-06	5.45807e-06	1	0	0	1	0	0
AAAATAAAT	1380	8240	9	24.45	1310510128	101	317297692	74160	5.97101	56.4417	337.014	25.9693	3.03313	0.233724	0.532071	2.31446e-06	2.3141e-06	1	0	0	1	1	0
AAAATAC	152	676	7	24.45	1310510128	101	317297692	4732	4.44737	6.21677	27.6483	2.13049	0.193538	0.0149134	0.308233	1.47681e-07	1.47658e-07	1	0	0	1	0	0
AAAATACAT	20	92	9	24.45	1310510128	101	317297692	828	4.6	0.817996	3.76278	0.289949	0.033865	0.00260954	0.409901	2.58411e-08	2.5837e-08	1	0	0	1	0	0
AAAATAT	19	80	7	24.45	1310510128	101	317297692	560	4.21053	0.777096	3.27198	0.252129	0.0229039	0.0017649	0.291819	1.74771e-08	1.74743e-08	1	0	0	1	0	0
AAAATATCCGTGAC	37	152	14	24.45	1310510128	101	317297692	2128	4.10811	1.51329	6.21677	0.479045	0.0870348	0.00670664	0.569441	6.64129e-08	6.64023e-08	1	0	0	1	1	0
AAAATATCG	7	36	9	24.45	1310510128	101	317297692	324	5.14286	0.286299	1.47239	0.113458	0.0132515	0.00102112	0.458274	1.01117e-08	1.01101e-08	1	0	0	1	0	0
AAAATATTGATATTATT	16	64	17	24.45	1310510128	101	317297692	1088	4	0.654397	2.61759	0.201703	0.044499	0.00342896	0.673267	3.39555e-08	3.39501e-08	1	0	0	1	1	0
AAAATC	32013	191272	6	24.45	1310510128	101	317297692	1147632	5.97482	1309.33	7822.99	602.816	46.9379	3.61689	0.35494	3.58165e-05	3.58108e-05	1	1	0	1	0	0
AAAATCAAATGTT	10	51	13	24.45	1310510128	101	317297692	663	5.1	0.408998	2.08589	0.160732	0.0271166	0.00208952	0.656436	2.06916e-08	2.06883e-08	1	0	0	1	1	0
AAAATCT	25	114	7	24.45	1310510128	101	317297692	798	4.56	1.02249	4.66258	0.359284	0.032638	0.00251499	0.31604	2.49048e-08	2.49009e-08	1	0	0	1	0	0
AAAATCTT	39	167	8	24.45	1310510128	101	317297692	1336	4.28205	1.59509	6.83027	0.52632	0.0546421	0.00421056	0.339172	4.16953e-08	4.16887e-08	1	0	0	1	0	0
AAAATG	68	368	6	24.45	1310510128	101	317297692	2208	5.41176	2.78119	15.0511	1.15979	0.0903067	0.00695876	0.321491	6.89096e-08	6.88987e-08	1	0	0	1	0	0
AAAATGAAT	10	55	9	24.45	1310510128	101	317297692	495	5.5	0.408998	2.24949	0.173339	0.0202454	0.00156005	0.490099	1.54485e-08	1.5446e-08	1	0	0	1	0	0
AAAATGAG	1	4	8	24.45	1310510128	101	317297692	32	4	0.0408998	0.163599	0.0126065	0.00130879	0.000100852	0.316832	9.9869e-10	9.98531e-10	1	0	0	1	0	0
AAAATGG	57	228	7	24.45	1310510128	101	317297692	1596	4	2.33129	9.32515	0.718568	0.0652761	0.00502998	0.277228	4.98097e-08	4.98017e-08	1	0	0	1	0	0
AAAATGGTCAAGGTTCTC	1	4	18	24.45	1310510128	101	317297692	72	4	0.0408998	0.163599	0.0126065	0.00294479	0.000226916	0.712871	2.24705e-09	2.2467e-09	1	0	0	1	1	0
AAAATGT	267	2339	7	24.45	1310510128	101	317297692	16373	8.7603	10.9202	95.6646	7.37163	0.669652	0.0516014	0.607149	5.10986e-07	5.10905e-07	1	0	0	1	1	0
AAAATGTGAT	10	43	10	24.45	1310510128	101	317297692	430	4.3	0.408998	1.75869	0.135519	0.0175869	0.00135519	0.425743	1.34199e-08	1.34178e-08	1	0	0	1	0	0
AAAATT	491	3164	6	24.45	1310510128	101	317297692	18984	6.44399	20.0818	129.407	9.97171	0.776442	0.0598302	0.382811	5.92473e-07	5.92379e-07	1	0	0	1	0	0
AAAATTAAAATTATAAAT	1	5	18	24.45	1310510128	101	317297692	90	5	0.0408998	0.204499	0.0157581	0.00368098	0.000283645	0.891089	2.80882e-09	2.80837e-09	1	0	0	1	1	0
AAAATTAAATT	15	63	11	24.45	1310510128	101	317297692	693	4.2	0.613497	2.57669	0.198552	0.0283436	0.00218407	0.457426	2.16279e-08	2.16244e-08	1	0	0	1	0	0
AAAATTAAATTTGATT	58	238	16	24.45	1310510128	101	317297692	3808	4.10345	2.37219	9.73415	0.750084	0.155746	0.0120013	0.650051	1.18844e-07	1.18825e-07	1	0	0	1	1	0
AAAATTCAAATTG	7	29	13	24.45	1310510128	101	317297692	377	4.14286	0.286299	1.18609	0.0913968	0.0154192	0.00118816	0.533239	1.17658e-08	1.17639e-08	1	0	0	1	1	0
AAAATTG	3	18	7	24.45	1310510128	101	317297692	126	6	0.122699	0.736196	0.0567291	0.00515337	0.000397103	0.415842	3.93234e-09	3.93172e-09	1	0	0	1	0	0
AAAATTT	64	289	7	24.45	1310510128	101	317297692	2023	4.51562	2.61759	11.82	0.910817	0.0827403	0.00637572	0.312964	6.31359e-08	6.31259e-08	1	0	0	1	0	0
AAAATTTAAT	1	4	10	24.45	1310510128	101	317297692	40	4	0.0408998	0.163599	0.0126065	0.00163599	0.000126065	0.39604	1.24836e-09	1.24816e-09	1	0	0	1	0	0
AAAATTTAATAAATAATTT	2	8	19	24.45	1310510128	101	317297692	152	4	0.0817996	0.327198	0.0252129	0.00621677	0.000479045	0.752475	4.74378e-09	4.74302e-09	1	0	0	1	1	0
AAAC	26518	175398	4	24.45	1310510128	101	317297692	701592	6.6143	1084.58	7173.74	552.787	28.695	2.21115	0.261952	2.1896e-05	2.18925e-05	1	1	0	0	0	0
AAACAAAT	885	4030	8	24.45	1310510128	101	317297692	32240	4.55367	36.1963	164.826	12.701	1.31861	0.101608	0.360687	1.00618e-06	1.00602e-06	1	0	0	1	0	0
AAACAACAG	34	231	9	24.45	1310510128	101	317297692	2079	6.79412	1.39059	9.44785	0.728023	0.0850307	0.00655221	0.605416	6.48836e-08	6.48733e-08	1	0	0	1	1	0
AAACAAGAG	20	81	9	24.45	1310510128	101	317297692	729	4.05	0.817996	3.31288	0.255281	0.029816	0.00229753	0.360891	2.27514e-08	2.27478e-08	1	0	0	1	0	0
AAACAAGC	104	481	8	24.45	1310510128	101	317297692	3848	4.625	4.25358	19.6728	1.51593	0.157382	0.0121274	0.366337	1.20092e-07	1.20073e-07	1	0	0	1	0	0
AAACAAT	405	3301	7	24.45	1310510128	101	317297692	23107	8.15062	16.5644	135.01	10.4035	0.945072	0.0728244	0.564894	7.21148e-07	7.21033e-07	1	0	0	1	1	0
AAACAATAGTTTAG	107	482	14	24.45	1310510128	101	317297692	6748	4.50467	4.37628	19.7137	1.51908	0.275992	0.0212671	0.62441	2.10599e-07	2.10565e-07	1	0	0	1	1	0
AAACAATGG	34	196	9	24.45	1310510128	101	317297692	1764	5.76471	1.39059	8.01636	0.617716	0.0721472	0.00555945	0.513687	5.50528e-08	5.5044e-08	1	0	0	1	1	0
AAACAATT	37	289	8	24.45	1310510128	101	317297692	2312	7.81081	1.51329	11.82	0.910817	0.0945603	0.00728653	0.618678	7.21554e-08	7.21439e-08	1	0	0	1	1	0
AAACAC	53	416	6	24.45	1310510128	101	317297692	2496	7.84906	2.16769	17.0143	1.31107	0.102086	0.00786643	0.466281	7.78978e-08	7.78854e-08	1	0	0	1	0	0
AAACACATGAC	22	114	11	24.45	1310510128	101	317297692	1254	5.18182	0.899796	4.66258	0.359284	0.0512883	0.00395212	0.564356	3.91362e-08	3.91299e-08	1	0	0	1	1	0
AAACACC	35	339	7	24.45	1310510128	101	317297692	2373	9.68571	1.43149	13.865	1.0684	0.0970552	0.00747878	0.671287	7.40591e-08	7.40473e-08	1	0	0	1	1	0
AAACACTGGCGGCACTGG	2	8	18	24.45	1310510128	101	317297692	144	4	0.0817996	0.327198	0.0252129	0.00588957	0.000453832	0.712871	4.49411e-09	4.49339e-09	1	0	0	1	1	0
AAACAG	22	88	6	24.45	1310510128	101	317297692	528	4	0.899796	3.59918	0.277342	0.0215951	0.00166405	0.237624	1.64784e-08	1.64758e-08	1	0	0	1	0	0
AAACAGC	166	1489	7	24.45	1310510128	101	317297692	10423	8.96988	6.78937	60.8998	4.69275	0.426299	0.0328493	0.621675	3.25292e-07	3.2524e-07	1	0	0	1	1	0
AAACAGT	49	279	7	24.45	1310510128	101	317297692	1953	5.69388	2.00409	11.411	0.8793	0.0798773	0.0061551	0.394625	6.09513e-08	6.09416e-08	1	0	0	1	0	0
AAACAT	16	64	6	24.45	1310510128	101	317297692	384	4	0.654397	2.61759	0.201703	0.0157055	0.00121022	0.237624	1.19843e-08	1.19824e-08	1	0	0	1	0	0
AAACATC	15	111	7	24.45	1310510128	101	317297692	777	7.4	0.613497	4.53988	0.349829	0.0317791	0.0024488	0.512871	2.42494e-08	2.42456e-08	1	0	0	1	1	0
AAACC	26	151	5	24.45	1310510128	101	317297692	755	5.80769	1.06339	6.17587	0.475894	0.0308793	0.00237947	0.28751	2.35628e-08	2.35591e-08	1	0	0	1	0	0
AAACCCT	14	76	7	24.45	1310510128	101	317297692	532	5.42857	0.572597	3.10838	0.239523	0.0217587	0.00167666	0.376238	1.66032e-08	1.66006e-08	1	0	0	1	0	0
AAACCG	1031	4166	6	24.45	1310510128	101	317297692	24996	4.04074	42.1677	170.389	13.1296	1.02233	0.0787778	0.240044	7.80102e-07	7.79978e-07	1	0	0	1	0	0
AAACCT	6	24	6	24.45	1310510128	101	317297692	144	4	0.245399	0.981595	0.0756387	0.00588957	0.000453832	0.237624	4.49411e-09	4.49339e-09	1	0	0	1	0	0
AAACCTTT	102	588	8	24.45	1310510128	101	317297692	4704	5.76471	4.17178	24.0491	1.85315	0.192393	0.0148252	0.45661	1.46807e-07	1.46784e-07	1	0	0	1	0	0
AAACGAAACGT	13	70	11	24.45	1310510128	101	317297692	770	5.38462	0.531697	2.86299	0.220613	0.0314928	0.00242674	0.586443	2.4031e-08	2.40272e-08	1	0	0	1	1	0
AAACGAAGATAC	129	561	12	24.45	1310510128	101	317297692	6732	4.34884	5.27607	22.9448	1.76806	0.275337	0.0212167	0.516694	2.10099e-07	2.10066e-07	1	0	0	1	1	0
AAACGAATG	126	649	9	24.45	1310510128	101	317297692	5841	5.15079	5.15337	26.544	2.0454	0.238896	0.0184086	0.458982	1.82292e-07	1.82263e-07	1	0	0	1	0	0
AAACGAT	21	107	7	24.45	1310510128	101	317297692	749	5.09524	0.858896	4.37628	0.337223	0.0306339	0.00236056	0.353135	2.33756e-08	2.33719e-08	1	0	0	1	0	0
AAACGT	4	16	6	24.45	1310510128	101	317297692	96	4	0.163599	0.654397	0.0504258	0.00392638	0.000302555	0.237624	2.99607e-09	2.99559e-09	1	0	0	1	0	0
AAACGTTAAGTT	21	88	12	24.45	1310510128	101	317297692	1056	4.19048	0.858896	3.59918	0.277342	0.0431902	0.0033281	0.497878	3.29568e-08	3.29515e-08	1	0	0	1	0	0
AAACT	61	440	5	24.45	1310510128	101	317297692	2200	7.21311	2.49489	17.9959	1.38671	0.0899796	0.00693355	0.357085	6.86599e-08	6.8649e-08	1	0	0	1	0	0
AAACTACCAT	71	566	10	24.45	1310510128	101	317297692	5660	7.97183	2.90389	23.1493	1.78381	0.231493	0.0178381	0.78929	1.76643e-07	1.76615e-07	1	0	0	1	1	0
AAACTACGGT	21	84	10	24.45	1310510128	101	317297692	840	4	0.858896	3.43558	0.264736	0.0343558	0.00264736	0.39604	2.62156e-08	2.62114e-08	1	0	0	1	0	0
AAACTAT	20	80	7	24.45	1310510128	101	317297692	560	4	0.817996	3.27198	0.252129	0.0229039	0.0017649	0.277228	1.74771e-08	1.74743e-08	1	0	0	1	0	0
AAACTG	245	980	6	24.45	1310510128	101	317297692	5880	4	10.0204	40.0818	3.08858	0.240491	0.0185315	0.237624	1.83509e-07	1.8348e-07	1	0	0	1	0	0
AAACTGAGAC	33	155	10	24.45	1310510128	101	317297692	1550	4.69697	1.34969	6.33947	0.4885	0.0633947	0.004885	0.465047	4.83741e-08	4.83664e-08	1	0	0	1	0	0
AAACTGC	14	56	7	24.45	1310510128	101	317297692	392	4	0.572597	2.29039	0.17649	0.0160327	0.00123543	0.277228	1.2234e-08	1.2232e-08	1	0	0	1	0	0
AAACTT	8	32	6	24.45	1310510128	101	317297692	192	4	0.327198	1.30879	0.100852	0.00785276	0.00060511	0.237624	5.99214e-09	5.99119e-09	1	0	0	1	0	0
AAACTTAAT	12	54	9	24.45	1310510128	101	317297692	486	4.5	0.490798	2.20859	0.170187	0.0198773	0.00153168	0.40099	1.51676e-08	1.51652e-08	1	0	0	1	0	0
AAACTTCTTTGCACTG	41	195	16	24.45	1310510128	101	317297692	3120	4.7561	1.67689	7.97546	0.614565	0.127607	0.00983304	0.753441	9.73723e-08	9.73568e-08	1	0	0	1	1	0
AAACTTT	7	28	7	24.45	1310510128	101	317297692	196	4	0.286299	1.14519	0.0882452	0.00801636	0.000617716	0.277228	6.11698e-09	6.116e-09	1	0	0	1	0	0
AAACTTTAACTTT	225	909	13	24.45	1310510128	101	317297692	11817	4.04	9.20245	37.1779	2.86482	0.483313	0.0372426	0.52	3.68798e-07	3.68739e-07	1	0	0	1	1	0
AAAG	377	4191	4	24.45	1310510128	101	317297692	16764	11.1167	15.4192	171.411	13.2084	0.685644	0.0528337	0.440266	5.23189e-07	5.23106e-07	1	0	0	0	0	0
AAAGAAC	11	44	7	24.45	1310510128	101	317297692	308	4	0.449898	1.79959	0.138671	0.0125971	0.000970697	0.277228	9.61239e-09	9.61086e-09	1	0	0	1	0	0
AAAGAAG	726	7869	7	24.45	1310510128	101	317297692	55083	10.8388	29.6933	321.84	24.8001	2.25288	0.1736	0.751207	1.71909e-06	1.71882e-06	1	0	0	1	1	0
AAAGAAGT	150	992	8	24.45	1310510128	101	317297692	7936	6.61333	6.13497	40.5726	3.1264	0.324581	0.0250112	0.523828	2.47675e-07	2.47636e-07	1	0	0	1	1	0
AAAGAAGTTAT	9	37	11	24.45	1310510128	101	317297692	407	4.11111	0.368098	1.51329	0.11661	0.0166462	0.00128271	0.447745	1.27021e-08	1.27001e-08	1	0	0	1	0	0
AAAGAAT	59	528	7	24.45	1310510128	101	317297692	3696	8.94915	2.41309	21.5951	1.66405	0.151166	0.0116484	0.620238	1.15349e-07	1.1533e-07	1	0	0	1	1	0
AAAGAATAG	23	200	9	24.45	1310510128	101	317297692	1800	8.69565	0.940695	8.17996	0.630323	0.0736196	0.00567291	0.77486	5.61763e-08	5.61674e-08	1	0	0	1	1	0
AAAGAATC	56	352	8	24.45	1310510128	101	317297692	2816	6.28571	2.29039	14.3967	1.10937	0.115174	0.00887495	0.497878	8.78847e-08	8.78708e-08	1	0	0	1	0	0
AAAGAATG	202	1277	8	24.45	1310510128	101	317297692	10216	6.32178	8.26176	52.229	4.02461	0.417832	0.0321969	0.500735	3.18832e-07	3.18781e-07	1	0	0	1	1	0
AAAGAATT	21	105	8	24.45	1310510128	101	317297692	840	5	0.858896	4.29448	0.33092	0.0343558	0.00264736	0.39604	2.62156e-08	2.62114e-08	1	0	0	1	0	0
AAAGAC	79	938	6	24.45	1310510128	101	317297692	5628	11.8734	3.23108	38.364	2.95621	0.230184	0.0177373	0.705352	1.75645e-07	1.75617e-07	1	0	0	1	1	0
AAAGACAAG	58	311	9	24.45	1310510128	101	317297692	2799	5.36207	2.37219	12.7198	0.980152	0.114479	0.00882137	0.477808	8.73542e-08	8.73403e-08	1	0	0	1	0	0
AAAGACAAGTC	27	187	11	24.45	1310510128	101	317297692	2057	6.92593	1.10429	7.64826	0.589352	0.0841309	0.00648287	0.754309	6.4197e-08	6.41868e-08	1	0	0	1	1	0
AAAGACAG	47	211	8	24.45	1310510128	101	317297692	1688	4.48936	1.92229	8.62986	0.664991	0.0690389	0.00531993	0.355593	5.26809e-08	5.26725e-08	1	0	0	1	0	0
AAAGAG	404	4889	6	24.45	1310510128	101	317297692	29334	12.1015	16.5235	199.959	15.4082	1.19975	0.0924495	0.7189	9.15487e-07	9.15341e-07	1	0	0	1	1	0
AAAGAGAAC	1	4	9	24.45	1310510128	101	317297692	36	4	0.0408998	0.163599	0.0126065	0.00147239	0.000113458	0.356436	1.12353e-09	1.12335e-09	1	0	0	1	0	0
AAAGAGAG	526	2727	8	24.45	1310510128	101	317297692	21816	5.18441	21.5133	111.534	8.59445	0.89227	0.0687556	0.410646	6.80857e-07	6.80749e-07	1	0	0	1	0	0
AAAGAGC	7	28	7	24.45	1310510128	101	317297692	196	4	0.286299	1.14519	0.0882452	0.00801636	0.000617716	0.277228	6.11698e-09	6.116e-09	1	0	0	1	0	0
AAAGAGG	386	4446	7	24.45	1310510128	101	317297692	31122	11.5181	15.7873	181.84	14.0121	1.27288	0.0980845	0.798287	9.71289e-07	9.71134e-07	1	0	0	1	1	0
AAAGAGT	32	328	7	24.45	1310510128	101	317297692	2296	10.25	1.30879	13.4151	1.03373	0.0939059	0.00723611	0.710396	7.1656e-08	7.16446e-08	1	0	0	1	1	0
AAAGAGTGAATGAGGC	52	235	16	24.45	1310510128	101	317297692	3760	4.51923	2.12679	9.61145	0.740629	0.153783	0.0118501	0.715918	1.17346e-07	1.17327e-07	1	0	0	1	1	0
AAAGAT	169	2181	6	24.45	1310510128	101	317297692	13086	12.9053	6.91207	89.2025	6.87367	0.535215	0.041242	0.766653	4.08402e-07	4.08337e-07	1	0	0	1	1	0
AAAGATACTTCTCTACTT	1	4	18	24.45	1310510128	101	317297692	72	4	0.0408998	0.163599	0.0126065	0.00294479	0.000226916	0.712871	2.24705e-09	2.2467e-09	1	0	0	1	1	0
AAAGATATTGATATTT	34	137	16	24.45	1310510128	101	317297692	2192	4.02941	1.39059	5.60327	0.431771	0.0896524	0.00690834	0.638323	6.84103e-08	6.83994e-08	1	0	0	1	1	0
AAAGATG	78	920	7	24.45	1310510128	101	317297692	6440	11.7949	3.19018	37.6278	2.89949	0.263395	0.0202964	0.817466	2.00986e-07	2.00954e-07	1	0	0	1	1	0
AAAGATGCC	10	64	9	24.45	1310510128	101	317297692	576	6.4	0.408998	2.61759	0.201703	0.0235583	0.00181533	0.570297	1.79764e-08	1.79736e-08	1	0	0	1	1	0
AAAGATT	74	521	7	24.45	1310510128	101	317297692	3647	7.04054	3.02658	21.3088	1.64199	0.149162	0.0114939	0.487958	1.13819e-07	1.13801e-07	1	0	0	1	0	0
AAAGC	23	207	5	24.45	1310510128	101	317297692	1035	9	0.940695	8.46626	0.652384	0.0423313	0.00326192	0.445545	3.23014e-08	3.22962e-08	1	0	0	1	0	0
AAAGCAAGG	1	5	9	24.45	1310510128	101	317297692	45	5	0.0408998	0.204499	0.0157581	0.00184049	0.000141823	0.445545	1.40441e-09	1.40418e-09	1	0	0	1	0	0
AAAGCAT	232	2839	7	24.45	1310510128	101	317297692	19873	12.2371	9.48875	116.115	8.94743	0.812802	0.062632	0.848114	6.20218e-07	6.20119e-07	1	0	0	1	1	0
AAAGCGCAGCGAC	15	70	13	24.45	1310510128	101	317297692	910	4.66667	0.613497	2.86299	0.220613	0.0372188	0.00286797	0.60066	2.84002e-08	2.83957e-08	1	0	0	1	1	0
AAAGCGG	9	36	7	24.45	1310510128	101	317297692	252	4	0.368098	1.47239	0.113458	0.0103067	0.000794207	0.277228	7.86468e-09	7.86343e-09	1	0	0	1	0	0
AAAGCGT	50	387	7	24.45	1310510128	101	317297692	2709	7.74	2.04499	15.8282	1.21967	0.110798	0.00853772	0.536436	8.45454e-08	8.45319e-08	1	0	0	1	1	0
AAAGCGTATGGC	1	4	12	24.45	1310510128	101	317297692	48	4	0.0408998	0.163599	0.0126065	0.00196319	0.000151277	0.475248	1.49804e-09	1.4978e-09	1	0	0	1	0	0
AAAGCT	3	12	6	24.45	1310510128	101	317297692	72	4	0.122699	0.490798	0.0378194	0.00294479	0.000226916	0.237624	2.24705e-09	2.2467e-09	1	0	0	1	0	0
AAAGCTC	173	958	7	24.45	1310510128	101	317297692	6706	5.53757	7.07566	39.182	3.01925	0.274274	0.0211347	0.383792	2.09288e-07	2.09255e-07	1	0	0	1	0	0
AAAGCTT	4	19	7	24.45	1310510128	101	317297692	133	4.75	0.163599	0.777096	0.0598807	0.00543967	0.000419165	0.329208	4.15081e-09	4.15015e-09	1	0	0	1	0	0
AAAGG	17	126	5	24.45	1310510128	101	317297692	630	7.41176	0.695297	5.15337	0.397103	0.0257669	0.00198552	0.366919	1.96617e-08	1.96586e-08	1	0	0	1	0	0
AAAGGAACC	32	205	9	24.45	1310510128	101	317297692	1845	6.40625	1.30879	8.38446	0.646081	0.0754601	0.00581473	0.570854	5.75807e-08	5.75716e-08	1	0	0	1	1	0
AAAGGAACCG	36	155	10	24.45	1310510128	101	317297692	1550	4.30556	1.47239	6.33947	0.4885	0.0633947	0.004885	0.426293	4.83741e-08	4.83664e-08	1	0	0	1	0	0
AAAGGAAGG	147	739	9	24.45	1310510128	101	317297692	6651	5.02721	6.01227	30.2249	2.32904	0.272025	0.0209614	0.447969	2.07571e-07	2.07538e-07	1	0	0	1	0	0
AAAGGAAGGG	18	77	10	24.45	1310510128	101	317297692	770	4.27778	0.736196	3.14928	0.242674	0.0314928	0.00242674	0.423542	2.4031e-08	2.40272e-08	1	0	0	1	0	0
AAAGGAATG	18	96	9	24.45	1310510128	101	317297692	864	5.33333	0.736196	3.92638	0.302555	0.0353374	0.00272299	0.475248	2.69646e-08	2.69603e-08	1	0	0	1	0	0
AAAGGACAG	36	215	9	24.45	1310510128	101	317297692	1935	5.97222	1.47239	8.79346	0.677597	0.0791411	0.00609837	0.532178	6.03895e-08	6.03799e-08	1	0	0	1	1	0
AAAGGACC	7	31	8	24.45	1310510128	101	317297692	248	4.42857	0.286299	1.26789	0.0977	0.0101431	0.0007816	0.350778	7.73985e-09	7.73862e-09	1	0	0	1	0	0
AAAGGAG	99	1084	7	24.45	1310510128	101	317297692	7588	10.9495	4.04908	44.3354	3.41635	0.310348	0.0239145	0.758876	2.36814e-07	2.36777e-07	1	0	0	1	1	0
AAAGGAGG	12	48	8	24.45	1310510128	101	317297692	384	4	0.490798	1.96319	0.151277	0.0157055	0.00121022	0.316832	1.19843e-08	1.19824e-08	1	0	0	1	0	0
AAAGGAGT	137	748	8	24.45	1310510128	101	317297692	5984	5.45985	5.60327	30.593	2.35741	0.244744	0.0188593	0.432464	1.86755e-07	1.86725e-07	1	0	0	1	0	0
AAAGGC	11	44	6	24.45	1310510128	101	317297692	264	4	0.449898	1.79959	0.138671	0.0107975	0.000832026	0.237624	8.23919e-09	8.23788e-09	1	0	0	1	0	0
AAAGGG	10	41	6	24.45	1310510128	101	317297692	246	4.1	0.408998	1.67689	0.129216	0.0100613	0.000775297	0.243564	7.67743e-09	7.67621e-09	1	0	0	1	0	0
AAAGGGAAG	1	4	9	24.45	1310510128	101	317297692	36	4	0.0408998	0.163599	0.0126065	0.00147239	0.000113458	0.356436	1.12353e-09	1.12335e-09	1	0	0	1	0	0
AAAGGGG	25	131	7	24.45	1310510128	101	317297692	917	5.24	1.02249	5.35787	0.412861	0.0375051	0.00289003	0.363168	2.86187e-08	2.86142e-08	1	0	0	1	0	0
AAAGGGGAG	54	303	9	24.45	1310510128	101	317297692	2727	5.61111	2.20859	12.3926	0.954939	0.111534	0.00859445	0.5	8.51071e-08	8.50936e-08	1	0	0	1	0	0
AAAGGGT	10	40	7	24.45	1310510128	101	317297692	280	4	0.408998	1.63599	0.126065	0.0114519	0.000882452	0.277228	8.73854e-09	8.73715e-09	1	0	0	1	0	0
AAAGGGTG	61	253	8	24.45	1310510128	101	317297692	2024	4.14754	2.49489	10.3476	0.797358	0.0827812	0.00637887	0.328518	6.31671e-08	6.31571e-08	1	0	0	1	0	0
AAAGGT	8	32	6	24.45	1310510128	101	317297692	192	4	0.327198	1.30879	0.100852	0.00785276	0.00060511	0.237624	5.99214e-09	5.99119e-09	1	0	0	1	0	0
AAAGGTAAGGGT	39	191	12	24.45	1310510128	101	317297692	2292	4.89744	1.59509	7.81186	0.601958	0.0937423	0.0072235	0.581874	7.15312e-08	7.15198e-08	1	0	0	1	1	0
AAAGGTTGTG	48	211	10	24.45	1310510128	101	317297692	2110	4.39583	1.96319	8.62986	0.664991	0.0862986	0.00664991	0.435231	6.58511e-08	6.58407e-08	1	0	0	1	0	0
AAAGT	351	4406	5	24.45	1310510128	101	317297692	22030	12.5527	14.3558	180.204	13.886	0.901022	0.0694301	0.621421	6.87536e-07	6.87426e-07	1	0	0	1	1	0
AAAGTAAAGTT	99	479	11	24.45	1310510128	101	317297692	5269	4.83838	4.04908	19.591	1.50962	0.215501	0.0166059	0.526953	1.64441e-07	1.64414e-07	1	0	0	1	1	0
AAAGTACT	18	74	8	24.45	1310510128	101	317297692	592	4.11111	0.736196	3.02658	0.233219	0.0242127	0.00186576	0.325633	1.84758e-08	1.84728e-08	1	0	0	1	0	0
AAAGTAT	109	924	7	24.45	1310510128	101	317297692	6468	8.47706	4.45808	37.7914	2.91209	0.26454	0.0203846	0.587519	2.0186e-07	2.01828e-07	1	0	0	1	1	0
AAAGTATCTTCTTAGTATC	48	210	19	24.45	1310510128	101	317297692	3990	4.375	1.96319	8.58896	0.661839	0.16319	0.0125749	0.82302	1.24524e-07	1.24504e-07	1	0	0	1	1	0
AAAGTATTACG	23	153	11	24.45	1310510128	101	317297692	1683	6.65217	0.940695	6.25767	0.482197	0.0688344	0.00530417	0.724494	5.25249e-08	5.25165e-08	1	0	0	1	1	0
AAAGTC	19	76	6	24.45	1310510128	101	317297692	456	4	0.777096	3.10838	0.239523	0.0186503	0.00143714	0.237624	1.42313e-08	1.42291e-08	1	0	0	1	0	0
AAAGTGAACAT	34	155	11	24.45	1310510128	101	317297692	1705	4.55882	1.39059	6.33947	0.4885	0.0697342	0.0053735	0.496506	5.32115e-08	5.3203e-08	1	0	0	1	0	0
AAAGTGAATC	30	159	10	24.45	1310510128	101	317297692	1590	5.3	1.22699	6.50307	0.501107	0.0650307	0.00501107	0.524752	4.96224e-08	4.96145e-08	1	0	0	1	1	0
AAAGTT	147	588	6	24.45	1310510128	101	317297692	3528	4	6.01227	24.0491	1.85315	0.144294	0.0111189	0.237624	1.10106e-07	1.10088e-07	1	0	0	1	0	0
AAAGTTAAAT	70	401	10	24.45	1310510128	101	317297692	4010	5.72857	2.86299	16.4008	1.2638	0.164008	0.012638	0.567185	1.25148e-07	1.25128e-07	1	0	0	1	1	0
AAAGTTC	30	124	7	24.45	1310510128	101	317297692	868	4.13333	1.22699	5.07157	0.3908	0.035501	0.0027356	0.286469	2.70895e-08	2.70852e-08	1	0	0	1	0	0
AAAT	75443	517914	4	24.45	1310510128	101	317297692	2071656	6.86497	3085.6	21182.6	1632.27	84.7303	6.52906	0.27188	6.46544e-05	6.46442e-05	1	1	1	0	0	0
AAATAAATATTGCATT	59	285	16	24.45	1310510128	101	317297692	4560	4.83051	2.41309	11.6564	0.89821	0.186503	0.0143714	0.765229	1.42313e-07	1.42291e-07	1	0	0	1	1	0
AAATAAATG	2	9	9	24.45	1310510128	101	317297692	81	4.5	0.0817996	0.368098	0.0283645	0.00331288	0.000255281	0.40099	2.52793e-09	2.52753e-09	1	0	0	1	0	0
AAATAAATT	67	287	9	24.45	1310510128	101	317297692	2583	4.28358	2.74029	11.7382	0.904513	0.105644	0.00814062	0.381705	8.0613e-08	8.06002e-08	1	0	0	1	0	0
AAATAAATTTATTACAT	11	45	17	24.45	1310510128	101	317297692	765	4.09091	0.449898	1.84049	0.141823	0.0312883	0.00241099	0.688569	2.38749e-08	2.38711e-08	1	0	0	1	1	0
AAATAAC	104	1056	7	24.45	1310510128	101	317297692	7392	10.1538	4.25358	43.1902	3.3281	0.302331	0.0232967	0.703732	2.30697e-07	2.30661e-07	1	0	0	1	1	0
AAATAAG	210	2268	7	24.45	1310510128	101	317297692	15876	10.8	8.58896	92.7607	7.14786	0.649325	0.050035	0.748515	4.95475e-07	4.95396e-07	1	0	0	1	1	0
AAATAAGT	187	1192	8	24.45	1310510128	101	317297692	9536	6.37433	7.64826	48.7526	3.75672	0.39002	0.0300538	0.504898	2.9761e-07	2.97562e-07	1	0	0	1	1	0
AAATAAT	76	649	7	24.45	1310510128	101	317297692	4543	8.53947	3.10838	26.544	2.0454	0.185808	0.0143178	0.591845	1.41783e-07	1.4176e-07	1	0	0	1	1	0
AAATAATGTGAATCCTAATGTT	1	4	22	24.45	1310510128	101	317297692	88	4	0.0408998	0.163599	0.0126065	0.00359918	0.000277342	0.871287	2.7464e-09	2.74596e-09	1	0	0	1	1	0
AAATAATT	44	178	8	24.45	1310510128	101	317297692	1424	4.04545	1.79959	7.28016	0.560987	0.0582413	0.0044879	0.320432	4.44417e-08	4.44346e-08	1	0	0	1	0	0
AAATAATTCCTAAATT	25	102	16	24.45	1310510128	101	317297692	1632	4.08	1.02249	4.17178	0.321465	0.0667485	0.00514343	0.646337	5.09332e-08	5.09251e-08	1	0	0	1	1	0
AAATAC	22	88	6	24.45	1310510128	101	317297692	528	4	0.899796	3.59918	0.277342	0.0215951	0.00166405	0.237624	1.64784e-08	1.64758e-08	1	0	0	1	0	0
AAATACAAT	1	4	9	24.45	1310510128	101	317297692	36	4	0.0408998	0.163599	0.0126065	0.00147239	0.000113458	0.356436	1.12353e-09	1.12335e-09	1	0	0	1	0	0
AAATACAGTAT	16	95	11	24.45	1310510128	101	317297692	1045	5.9375	0.654397	3.88548	0.299403	0.0427403	0.00329344	0.646658	3.26135e-08	3.26083e-08	1	0	0	1	1	0
AAATACAT	44	225	8	24.45	1310510128	101	317297692	1800	5.11364	1.79959	9.20245	0.709113	0.0736196	0.00567291	0.405041	5.61763e-08	5.61674e-08	1	0	0	1	0	0
AAATACCCTCAGTAT	56	279	15	24.45	1310510128	101	317297692	4185	4.98214	2.29039	11.411	0.8793	0.171166	0.0131895	0.739922	1.3061e-07	1.30589e-07	1	0	0	1	1	0
AAATACT	41	283	7	24.45	1310510128	101	317297692	1981	6.90244	1.67689	11.5746	0.891907	0.0810225	0.00624335	0.478387	6.18252e-08	6.18153e-08	1	0	0	1	0	0
AAATACTTAT	9	43	10	24.45	1310510128	101	317297692	430	4.77778	0.368098	1.75869	0.135519	0.0175869	0.00135519	0.473047	1.34199e-08	1.34178e-08	1	0	0	1	0	0
AAATAG	20	94	6	24.45	1310510128	101	317297692	564	4.7	0.817996	3.84458	0.296252	0.0230675	0.00177751	0.279208	1.76019e-08	1.75991e-08	1	0	0	1	0	0
AAATAGAT	98	857	8	24.45	1310510128	101	317297692	6856	8.7449	4.00818	35.0511	2.70093	0.280409	0.0216075	0.692665	2.13969e-07	2.13935e-07	1	0	0	1	1	0
AAATAGG	45	546	7	24.45	1310510128	101	317297692	3822	12.1333	1.84049	22.3313	1.72078	0.156319	0.0120455	0.840924	1.19281e-07	1.19262e-07	1	0	0	1	1	0
AAATAGGC	15	102	8	24.45	1310510128	101	317297692	816	6.8	0.613497	4.17178	0.321465	0.0333742	0.00257172	0.538614	2.54666e-08	2.54625e-08	1	0	0	1	1	0
AAATAT	84	455	6	24.45	1310510128	101	317297692	2730	5.41667	3.43558	18.6094	1.43398	0.111656	0.00860391	0.321782	8.52007e-08	8.51872e-08	1	0	0	1	0	0
AAATATTAAGGAT	29	123	13	24.45	1310510128	101	317297692	1599	4.24138	1.18609	5.03067	0.387649	0.0653988	0.00503943	0.54592	4.99033e-08	4.98954e-08	1	0	0	1	1	0
AAATC	371	1924	5	24.45	1310510128	101	317297692	9620	5.18598	15.1738	78.6912	6.06371	0.393456	0.0303185	0.256732	3.00231e-07	3.00183e-07	1	0	0	1	0	0
AAATCAACTC	253	1788	10	24.45	1310510128	101	317297692	17880	7.06719	10.3476	73.1288	5.63509	0.731288	0.0563509	0.699722	5.58018e-07	5.57929e-07	1	0	0	1	1	0
AAATCAATC	27	187	9	24.45	1310510128	101	317297692	1683	6.92593	1.10429	7.64826	0.589352	0.0688344	0.00530417	0.617162	5.25249e-08	5.25165e-08	1	0	0	1	1	0
AAATCAG	2	8	7	24.45	1310510128	101	317297692	56	4	0.0817996	0.327198	0.0252129	0.00229039	0.00017649	0.277228	1.74771e-09	1.74743e-09	1	0	0	1	0	0
AAATCAT	110	1185	7	24.45	1310510128	101	317297692	8295	10.7727	4.49898	48.4663	3.73466	0.339264	0.0261426	0.746625	2.58879e-07	2.58838e-07	1	0	0	1	1	0
AAATCC	124	655	6	24.45	1310510128	101	317297692	3930	5.28226	5.07157	26.7894	2.06431	0.160736	0.0123858	0.313798	1.22652e-07	1.22632e-07	1	0	0	1	0	0
AAATCCC	4	19	7	24.45	1310510128	101	317297692	133	4.75	0.163599	0.777096	0.0598807	0.00543967	0.000419165	0.329208	4.15081e-09	4.15015e-09	1	0	0	1	0	0
AAATCCT	17	120	7	24.45	1310510128	101	317297692	840	7.05882	0.695297	4.90798	0.378194	0.0343558	0.00264736	0.489225	2.62156e-08	2.62114e-08	1	0	0	1	0	0
AAATCCTAACCCT	1	6	13	24.45	1310510128	101	317297692	78	6	0.0408998	0.245399	0.0189097	0.00319018	0.000245826	0.772277	2.43431e-09	2.43392e-09	1	0	0	1	1	0
AAATCG	9693	62590	6	24.45	1310510128	101	317297692	375540	6.45724	396.442	2559.92	197.26	15.3595	1.18356	0.383598	1.17203e-05	1.17184e-05	1	0	0	1	0	0
AAATCGT	31	239	7	24.45	1310510128	101	317297692	1673	7.70968	1.26789	9.77505	0.753236	0.0684254	0.00527265	0.534334	5.22128e-08	5.22045e-08	1	0	0	1	1	0
AAATCT	87	384	6	24.45	1310510128	101	317297692	2304	4.41379	3.55828	15.7055	1.21022	0.0942331	0.00726132	0.262206	7.19057e-08	7.18943e-08	1	0	0	1	0	0
AAATCTAATCT	11	46	11	24.45	1310510128	101	317297692	506	4.18182	0.449898	1.88139	0.144974	0.0206953	0.00159472	0.455446	1.57918e-08	1.57893e-08	1	0	0	1	0	0
AAATCTATAATATTC	20	80	15	24.45	1310510128	101	317297692	1200	4	0.817996	3.27198	0.252129	0.0490798	0.00378194	0.594059	3.74509e-08	3.74449e-08	1	0	0	1	1	0
AAATCTC	25	109	7	24.45	1310510128	101	317297692	763	4.36	1.02249	4.45808	0.343526	0.0312065	0.00240468	0.302178	2.38125e-08	2.38087e-08	1	0	0	1	0	0
AAATCTCTCTCTG	17	70	13	24.45	1310510128	101	317297692	910	4.11765	0.695297	2.86299	0.220613	0.0372188	0.00286797	0.529994	2.84002e-08	2.83957e-08	1	0	0	1	1	0
AAATCTTC	95	472	8	24.45	1310510128	101	317297692	3776	4.96842	3.88548	19.3047	1.48756	0.154438	0.0119005	0.393538	1.17845e-07	1.17827e-07	1	0	0	1	0	0
AAATCTTG	12	49	8	24.45	1310510128	101	317297692	392	4.08333	0.490798	2.00409	0.154429	0.0160327	0.00123543	0.323432	1.2234e-08	1.2232e-08	1	0	0	1	0	0
AAATG	61	388	5	24.45	1310510128	101	317297692	1940	6.36066	2.49489	15.8691	1.22283	0.0793456	0.00611413	0.314884	6.05456e-08	6.0536e-08	1	0	0	1	0	0
AAATGAAATT	8	36	10	24.45	1310510128	101	317297692	360	4.5	0.327198	1.47239	0.113458	0.0147239	0.00113458	0.445545	1.12353e-08	1.12335e-08	1	0	0	1	0	0
AAATGAACG	13	52	9	24.45	1310510128	101	317297692	468	4	0.531697	2.12679	0.163884	0.0191411	0.00147496	0.356436	1.46058e-08	1.46035e-08	1	0	0	1	0	0
AAATGAACTG	21	91	10	24.45	1310510128	101	317297692	910	4.33333	0.858896	3.72188	0.286797	0.0372188	0.00286797	0.429043	2.84002e-08	2.83957e-08	1	0	0	1	0	0
AAATGAAT	197	1393	8	24.45	1310510128	101	317297692	11144	7.07107	8.05726	56.9734	4.3902	0.455787	0.0351216	0.560084	3.47794e-07	3.47739e-07	1	0	0	1	1	0
AAATGAATG	85	701	9	24.45	1310510128	101	317297692	6309	8.24706	3.47648	28.6708	2.20928	0.258037	0.0198835	0.734886	1.96898e-07	1.96867e-07	1	0	0	1	1	0
AAATGAATTG	135	737	10	24.45	1310510128	101	317297692	7370	5.45926	5.52147	30.1431	2.32274	0.301431	0.0232274	0.540521	2.30011e-07	2.29974e-07	1	0	0	1	1	0
AAATGAG	3	12	7	24.45	1310510128	101	317297692	84	4	0.122699	0.490798	0.0378194	0.00343558	0.000264736	0.277228	2.62156e-09	2.62114e-09	1	0	0	1	0	0
AAATGAT	17	73	7	24.45	1310510128	101	317297692	511	4.29412	0.695297	2.98569	0.230068	0.0208998	0.00161047	0.297612	1.59478e-08	1.59453e-08	1	0	0	1	0	0
AAATGATG	33	146	8	24.45	1310510128	101	317297692	1168	4.42424	1.34969	5.97137	0.460136	0.047771	0.00368109	0.350435	3.64522e-08	3.64464e-08	1	0	0	1	0	0
AAATGATTC	58	352	9	24.45	1310510128	101	317297692	3168	6.06897	2.37219	14.3967	1.10937	0.129571	0.00998431	0.540799	9.88703e-08	9.88546e-08	1	0	0	1	1	0
AAATGCCC	2	8	8	24.45	1310510128	101	317297692	64	4	0.0817996	0.327198	0.0252129	0.00261759	0.000201703	0.316832	1.99738e-09	1.99706e-09	1	0	0	1	0	0
AAATGG	8	32	6	24.45	1310510128	101	317297692	192	4	0.327198	1.30879	0.100852	0.00785276	0.00060511	0.237624	5.99214e-09	5.99119e-09	1	0	0	1	0	0
AAATGGATG	41	258	9	24.45	1310510128	101	317297692	2322	6.29268	1.67689	10.5521	0.813117	0.0949693	0.00731805	0.560734	7.24674e-08	7.24559e-08	1	0	0	1	1	0
AAATGGG	18	154	7	24.45	1310510128	101	317297692	1078	8.55556	0.736196	6.29857	0.485349	0.04409	0.00339744	0.592959	3.36434e-08	3.3638e-08	1	0	0	1	1	0
AAATGGTT	25	210	8	24.45	1310510128	101	317297692	1680	8.4	1.02249	8.58896	0.661839	0.0687117	0.00529471	0.665347	5.24312e-08	5.24229e-08	1	0	0	1	1	0
AAATGT	82	436	6	24.45	1310510128	101	317297692	2616	5.31707	3.35378	17.8323	1.3741	0.106994	0.00824462	0.315866	8.16429e-08	8.16299e-08	1	0	0	1	0	0
AAATGTC	21	104	7	24.45	1310510128	101	317297692	728	4.95238	0.858896	4.25358	0.327768	0.0297751	0.00229438	0.343234	2.27202e-08	2.27166e-08	1	0	0	1	0	0
AAATGTG	14	138	7	24.45	1310510128	101	317297692	966	9.85714	0.572597	5.64417	0.434923	0.0395092	0.00304446	0.683168	3.0148e-08	3.01432e-08	1	0	0	1	1	0
AAATGTGTACC	27	126	11	24.45	1310510128	101	317297692	1386	4.66667	1.10429	5.15337	0.397103	0.0566871	0.00436814	0.508251	4.32558e-08	4.32489e-08	1	0	0	1	1	0
AAATGTGTT	13	86	9	24.45	1310510128	101	317297692	774	6.61538	0.531697	3.51738	0.271039	0.0316564	0.00243935	0.58949	2.41558e-08	2.4152e-08	1	0	0	1	1	0
AAATGTT	81	741	7	24.45	1310510128	101	317297692	5187	9.14815	3.31288	30.3067	2.33535	0.212147	0.0163474	0.63403	1.61881e-07	1.61856e-07	1	0	0	1	1	0
AAATT	490	2773	5	24.45	1310510128	101	317297692	13865	5.65918	20.0409	113.415	8.73943	0.567076	0.0436971	0.280158	4.32714e-07	4.32645e-07	1	0	0	1	0	0
AAATTAATC	18	84	9	24.45	1310510128	101	317297692	756	4.66667	0.736196	3.43558	0.264736	0.0309202	0.00238262	0.415842	2.35941e-08	2.35903e-08	1	0	0	1	0	0
AAATTAATG	2	9	9	24.45	1310510128	101	317297692	81	4.5	0.0817996	0.368098	0.0283645	0.00331288	0.000255281	0.40099	2.52793e-09	2.52753e-09	1	0	0	1	0	0
AAATTAATT	37	194	9	24.45	1310510128	101	317297692	1746	5.24324	1.51329	7.93456	0.611413	0.071411	0.00550272	0.46722	5.4491e-08	5.44824e-08	1	0	0	1	0	0
AAATTACATT	14	80	10	24.45	1310510128	101	317297692	800	5.71429	0.572597	3.27198	0.252129	0.0327198	0.00252129	0.565771	2.49673e-08	2.49633e-08	1	0	0	1	1	0
AAATTAT	1	5	7	24.45	1310510128	101	317297692	35	5	0.0408998	0.204499	0.0157581	0.00143149	0.000110307	0.346535	1.09232e-09	1.09214e-09	1	0	0	1	0	0
AAATTC	172	777	6	24.45	1310510128	101	317297692	4662	4.51744	7.03476	31.7791	2.4488	0.190675	0.0146928	0.268363	1.45497e-07	1.45474e-07	1	0	0	1	0	0
AAATTCAT	3	18	8	24.45	1310510128	101	317297692	144	6	0.122699	0.736196	0.0567291	0.00588957	0.000453832	0.475248	4.49411e-09	4.49339e-09	1	0	0	1	0	0
AAATTCT	10	40	7	24.45	1310510128	101	317297692	280	4	0.408998	1.63599	0.126065	0.0114519	0.000882452	0.277228	8.73854e-09	8.73715e-09	1	0	0	1	0	0
AAATTG	152	1107	6	24.45	1310510128	101	317297692	6642	7.28289	6.21677	45.2761	3.48884	0.271656	0.020933	0.432647	2.07291e-07	2.07258e-07	1	0	0	1	0	0
AAATTGAATT	28	153	10	24.45	1310510128	101	317297692	1530	5.46429	1.14519	6.25767	0.482197	0.0625767	0.00482197	0.541018	4.77499e-08	4.77423e-08	1	0	0	1	1	0
AAATTGAATTG	27	128	11	24.45	1310510128	101	317297692	1408	4.74074	1.10429	5.23517	0.403407	0.0575869	0.00443747	0.516318	4.39424e-08	4.39354e-08	1	0	0	1	1	0
AAATTGATTCGATG	26	116	14	24.45	1310510128	101	317297692	1624	4.46154	1.06339	4.74438	0.365587	0.0664213	0.00511822	0.618431	5.06835e-08	5.06755e-08	1	0	0	1	1	0
AAATTGT	14	56	7	24.45	1310510128	101	317297692	392	4	0.572597	2.29039	0.17649	0.0160327	0.00123543	0.277228	1.2234e-08	1.2232e-08	1	0	0	1	0	0
AAATTGTT	48	289	8	24.45	1310510128	101	317297692	2312	6.02083	1.96319	11.82	0.910817	0.0945603	0.00728653	0.476898	7.21554e-08	7.21439e-08	1	0	0	1	0	0
AAATTT	51	204	6	24.45	1310510128	101	317297692	1224	4	2.08589	8.34356	0.642929	0.0500613	0.00385758	0.237624	3.81999e-08	3.81938e-08	1	0	0	1	0	0
AAC	409	4053	3	24.45	1310510128	101	317297692	12159	9.90954	16.728	165.767	12.7735	0.497301	0.0383205	0.294343	3.79471e-07	3.79411e-07	1	0	0	0	0	0
AACAACAAGAAG	1	4	12	24.45	1310510128	101	317297692	48	4	0.0408998	0.163599	0.0126065	0.00196319	0.000151277	0.475248	1.49804e-09	1.4978e-09	1	0	0	1	0	0
AACAACAATC	60	252	10	24.45	1310510128	101	317297692	2520	4.2	2.45399	10.3067	0.794207	0.103067	0.00794207	0.415842	7.86468e-08	7.86343e-08	1	0	0	1	0	0
AACAACAC	39	216	8	24.45	1310510128	101	317297692	1728	5.53846	1.59509	8.83436	0.680749	0.0706748	0.00544599	0.43869	5.39293e-08	5.39207e-08	1	0	0	1	0	0
AACAACCT	55	302	8	24.45	1310510128	101	317297692	2416	5.49091	2.24949	12.3517	0.951788	0.0988139	0.0076143	0.434923	7.54011e-08	7.53891e-08	1	0	0	1	0	0
AACAACGAAGT	12	55	11	24.45	1310510128	101	317297692	605	4.58333	0.490798	2.24949	0.173339	0.0247444	0.00190673	0.499175	1.88815e-08	1.88785e-08	1	0	0	1	0	0
AACAACGTCTC	27	150	11	24.45	1310510128	101	317297692	1650	5.55556	1.10429	6.13497	0.472742	0.0674847	0.00520016	0.605061	5.1495e-08	5.14868e-08	1	0	0	1	1	0
AACAACTCAT	9437	41943	10	24.45	1310510128	101	317297692	419430	4.44453	385.971	1715.46	132.188	17.1546	1.32188	0.440052	1.309e-05	1.30879e-05	1	0	0	1	0	0
AACAACTCGT	85	343	10	24.45	1310510128	101	317297692	3430	4.03529	3.47648	14.0286	1.081	0.140286	0.01081	0.399534	1.07047e-07	1.0703e-07	1	0	0	1	0	0
AACAAG	220	2456	6	24.45	1310510128	101	317297692	14736	11.1636	8.99796	100.45	7.74037	0.602699	0.0464422	0.663186	4.59897e-07	4.59824e-07	1	0	0	1	1	0
AACAAGAACGAG	29	129	12	24.45	1310510128	101	317297692	1548	4.44828	1.18609	5.27607	0.406558	0.0633129	0.0048787	0.528508	4.83116e-08	4.8304e-08	1	0	0	1	1	0
AACAAGAAG	36	209	9	24.45	1310510128	101	317297692	1881	5.80556	1.47239	8.54806	0.658687	0.0769325	0.00592819	0.517327	5.87043e-08	5.86949e-08	1	0	0	1	1	0
AACAAGC	1215	9310	7	24.45	1310510128	101	317297692	65170	7.66255	49.6933	380.777	29.3415	2.66544	0.205391	0.531068	2.03389e-06	2.03357e-06	1	0	0	1	1	0
AACAAGGT	42	265	8	24.45	1310510128	101	317297692	2120	6.30952	1.71779	10.8384	0.835178	0.0867076	0.00668142	0.499764	6.61632e-08	6.61527e-08	1	0	0	1	0	0
AACAAT	70	603	6	24.45	1310510128	101	317297692	3618	8.61429	2.86299	24.6626	1.90042	0.147975	0.0114025	0.51174	1.12914e-07	1.12896e-07	1	0	0	1	1	0
AACAATAAGAACAATC	30	138	16	24.45	1310510128	101	317297692	2208	4.6	1.22699	5.64417	0.434923	0.0903067	0.00695876	0.728713	6.89096e-08	6.88987e-08	1	0	0	1	1	0
AACAATG	45	185	7	24.45	1310510128	101	317297692	1295	4.11111	1.84049	7.56646	0.583049	0.0529652	0.00408134	0.284928	4.04157e-08	4.04093e-08	1	0	0	1	0	0
AACAATGAC	67	282	9	24.45	1310510128	101	317297692	2538	4.20896	2.74029	11.5337	0.888755	0.103804	0.0079988	0.375055	7.92086e-08	7.9196e-08	1	0	0	1	0	0
AACAATGGC	64	275	9	24.45	1310510128	101	317297692	2475	4.29688	2.61759	11.2474	0.866694	0.101227	0.00780025	0.38289	7.72424e-08	7.72302e-08	1	0	0	1	0	0
AACAATT	95	791	7	24.45	1310510128	101	317297692	5537	8.32632	3.88548	32.3517	2.49293	0.226462	0.0174505	0.577071	1.72805e-07	1.72777e-07	1	0	0	1	1	0
AACAC	139	1757	5	24.45	1310510128	101	317297692	8785	12.6403	5.68507	71.8609	5.53739	0.359305	0.0276869	0.625757	2.74172e-07	2.74128e-07	1	0	0	1	1	0
AACACAC	24	96	7	24.45	1310510128	101	317297692	672	4	0.981595	3.92638	0.302555	0.0274847	0.00211788	0.277228	2.09725e-08	2.09692e-08	1	0	0	1	0	0
AACACATCT	47	316	9	24.45	1310510128	101	317297692	2844	6.7234	1.92229	12.9243	0.99591	0.116319	0.00896319	0.599115	8.87586e-08	8.87445e-08	1	0	0	1	1	0
AACACATCTAACATCT	23	97	16	24.45	1310510128	101	317297692	1552	4.21739	0.940695	3.96728	0.305707	0.0634765	0.00489131	0.668102	4.84365e-08	4.84288e-08	1	0	0	1	1	0
AACACATG	12	76	8	24.45	1310510128	101	317297692	608	6.33333	0.490798	3.10838	0.239523	0.0248671	0.00191618	0.50165	1.89751e-08	1.89721e-08	1	0	0	1	1	0
AACACC	117	622	6	24.45	1310510128	101	317297692	3732	5.31624	4.78528	25.4397	1.9603	0.152638	0.0117618	0.315816	1.16472e-07	1.16454e-07	1	0	0	1	0	0
AACACCCC	13	56	8	24.45	1310510128	101	317297692	448	4.30769	0.531697	2.29039	0.17649	0.0183231	0.00141192	0.341203	1.39817e-08	1.39794e-08	1	0	0	1	0	0
AACACCT	119	1147	7	24.45	1310510128	101	317297692	8029	9.63866	4.86708	46.9121	3.6149	0.328384	0.0253043	0.668026	2.50578e-07	2.50538e-07	1	0	0	1	1	0
AACACGC	1434	8628	7	24.45	1310510128	101	317297692	60396	6.01674	58.6503	352.883	27.1921	2.47018	0.190345	0.417002	1.8849e-06	1.8846e-06	1	0	0	1	0	0
AACACT	9	70	6	24.45	1310510128	101	317297692	420	7.77778	0.368098	2.86299	0.220613	0.0171779	0.00132368	0.462046	1.31078e-08	1.31057e-08	1	0	0	1	0	0
AACACTATTCT	11	52	11	24.45	1310510128	101	317297692	572	4.72727	0.449898	2.12679	0.163884	0.0233947	0.00180272	0.514851	1.78516e-08	1.78487e-08	1	0	0	1	1	0
AACACTT	118	1354	7	24.45	1310510128	101	317297692	9478	11.4746	4.82618	55.3783	4.26729	0.387648	0.029871	0.795268	2.958e-07	2.95752e-07	1	0	0	1	1	0
AACACTTCGT	41	184	10	24.45	1310510128	101	317297692	1840	4.4878	1.67689	7.52556	0.579897	0.0752556	0.00579897	0.444337	5.74247e-08	5.74156e-08	1	0	0	1	0	0
AACAG	16	80	5	24.45	1310510128	101	317297692	400	5	0.654397	3.27198	0.252129	0.0163599	0.00126065	0.247525	1.24836e-08	1.24816e-08	1	0	0	1	0	0
AACAGAATAGT	46	332	11	24.45	1310510128	101	317297692	3652	7.21739	1.88139	13.5787	1.04634	0.149366	0.0115097	0.786053	1.13976e-07	1.13957e-07	1	0	0	1	1	0
AACAGACG	94	616	8	24.45	1310510128	101	317297692	4928	6.55319	3.84458	25.1943	1.94139	0.201554	0.0155312	0.519065	1.53798e-07	1.53774e-07	1	0	0	1	1	0
AACAGAG	72	667	7	24.45	1310510128	101	317297692	4669	9.26389	2.94479	27.2802	2.10213	0.190961	0.0147149	0.642052	1.45715e-07	1.45692e-07	1	0	0	1	1	0
AACAGAT	8	32	7	24.45	1310510128	101	317297692	224	4	0.327198	1.30879	0.100852	0.00916155	0.000705962	0.277228	6.99083e-09	6.98972e-09	1	0	0	1	0	0
AACAGATCC	51	256	9	24.45	1310510128	101	317297692	2304	5.01961	2.08589	10.4703	0.806813	0.0942331	0.00726132	0.447292	7.19057e-08	7.18943e-08	1	0	0	1	0	0
AACAGC	34	183	6	24.45	1310510128	101	317297692	1098	5.38235	1.39059	7.48466	0.576745	0.044908	0.00346047	0.319744	3.42676e-08	3.42621e-08	1	0	0	1	0	0
AACAGCC	27	123	7	24.45	1310510128	101	317297692	861	4.55556	1.10429	5.03067	0.387649	0.0352147	0.00271354	0.315732	2.6871e-08	2.68667e-08	1	0	0	1	0	0
AACAGCCG	10	46	8	24.45	1310510128	101	317297692	368	4.6	0.408998	1.88139	0.144974	0.0150511	0.00115979	0.364356	1.14849e-08	1.14831e-08	1	0	0	1	0	0
AACAGCT	24	96	7	24.45	1310510128	101	317297692	672	4	0.981595	3.92638	0.302555	0.0274847	0.00211788	0.277228	2.09725e-08	2.09692e-08	1	0	0	1	0	0
AACAGCTACAAGCT	106	441	14	24.45	1310510128	101	317297692	6174	4.16038	4.33538	18.0368	1.38986	0.252515	0.0194581	0.576686	1.92685e-07	1.92654e-07	1	0	0	1	1	0
AACAGCTCAT	12	48	10	24.45	1310510128	101	317297692	480	4	0.490798	1.96319	0.151277	0.0196319	0.00151277	0.39604	1.49804e-08	1.4978e-08	1	0	0	1	0	0
AACAGG	13	61	6	24.45	1310510128	101	317297692	366	4.69231	0.531697	2.49489	0.192248	0.0149693	0.00115349	0.278751	1.14225e-08	1.14207e-08	1	0	0	1	0	0
AACAGGC	27	220	7	24.45	1310510128	101	317297692	1540	8.14815	1.10429	8.99796	0.693355	0.0629857	0.00485349	0.564723	4.8062e-08	4.80543e-08	1	0	0	1	1	0
AACAGGCG	39	207	8	24.45	1310510128	101	317297692	1656	5.30769	1.59509	8.46626	0.652384	0.0677301	0.00521907	0.420411	5.16822e-08	5.1674e-08	1	0	0	1	0	0
AACAGGG	11	44	7	24.45	1310510128	101	317297692	308	4	0.449898	1.79959	0.138671	0.0125971	0.000970697	0.277228	9.61239e-09	9.61086e-09	1	0	0	1	0	0
AACAGT	78	703	6	24.45	1310510128	101	317297692	4218	9.01282	3.19018	28.7526	2.21558	0.172515	0.0132935	0.535415	1.3164e-07	1.31619e-07	1	0	0	1	1	0
AACAGTC	21	182	7	24.45	1310510128	101	317297692	1274	8.66667	0.858896	7.44376	0.573594	0.0521063	0.00401516	0.60066	3.97603e-08	3.9754e-08	1	0	0	1	1	0
AACAGTG	5	20	7	24.45	1310510128	101	317297692	140	4	0.204499	0.817996	0.0630323	0.00572597	0.000441226	0.277228	4.36927e-09	4.36857e-09	1	0	0	1	0	0
AACAT	176	1992	5	24.45	1310510128	101	317297692	9960	11.3182	7.19836	81.4724	6.27802	0.407362	0.0313901	0.560306	3.10842e-07	3.10793e-07	1	0	0	1	1	0
AACATAACCAT	48	259	11	24.45	1310510128	101	317297692	2849	5.39583	1.96319	10.593	0.816268	0.116524	0.00897895	0.587665	8.89146e-08	8.89005e-08	1	0	0	1	1	0
AACATAACCT	19	78	10	24.45	1310510128	101	317297692	780	4.10526	0.777096	3.19018	0.245826	0.0319018	0.00245826	0.406462	2.43431e-08	2.43392e-08	1	0	0	1	0	0
AACATAACGTT	11	59	11	24.45	1310510128	101	317297692	649	5.36364	0.449898	2.41309	0.185945	0.026544	0.0020454	0.584158	2.02547e-08	2.02515e-08	1	0	0	1	1	0
AACATAACTT	43	212	10	24.45	1310510128	101	317297692	2120	4.93023	1.75869	8.67076	0.668142	0.0867076	0.00668142	0.488142	6.61632e-08	6.61527e-08	1	0	0	1	0	0
AACATAAT	870	3586	8	24.45	1310510128	101	317297692	28688	4.12184	35.5828	146.667	11.3017	1.17333	0.0904135	0.326482	8.95326e-07	8.95183e-07	1	0	0	1	0	0
AACATACAT	90	717	9	24.45	1310510128	101	317297692	6453	7.96667	3.68098	29.3252	2.25971	0.263926	0.0203374	0.709901	2.01392e-07	2.0136e-07	1	0	0	1	1	0
AACATACTAC	129	685	10	24.45	1310510128	101	317297692	6850	5.31008	5.27607	28.0164	2.15886	0.280164	0.0215886	0.52575	2.13782e-07	2.13748e-07	1	0	0	1	1	0
AACATAGGTAGGT	354	1831	13	24.45	1310510128	101	317297692	23803	5.17232	14.4785	74.8875	5.77061	0.973538	0.0750179	0.665744	7.42869e-07	7.42751e-07	1	0	0	1	1	0
AACATAT	44	507	7	24.45	1310510128	101	317297692	3549	11.5227	1.79959	20.7362	1.59787	0.145153	0.0111851	0.798605	1.10761e-07	1.10743e-07	1	0	0	1	1	0
AACATC	56	250	6	24.45	1310510128	101	317297692	1500	4.46429	2.29039	10.2249	0.787904	0.0613497	0.00472742	0.265205	4.68136e-08	4.68062e-08	1	0	0	1	0	0
AACATCAC	130	1111	8	24.45	1310510128	101	317297692	8888	8.54615	5.31697	45.4397	3.50144	0.363517	0.0280115	0.676923	2.77386e-07	2.77342e-07	1	0	0	1	1	0
AACATCCG	1	4	8	24.45	1310510128	101	317297692	32	4	0.0408998	0.163599	0.0126065	0.00130879	0.000100852	0.316832	9.9869e-10	9.98531e-10	1	0	0	1	0	0
AACATCT	97	889	7	24.45	1310510128	101	317297692	6223	9.16495	3.96728	36.3599	2.80179	0.254519	0.0196125	0.635194	1.94214e-07	1.94183e-07	1	0	0	1	1	0
AACATCTC	1	5	8	24.45	1310510128	101	317297692	40	5	0.0408998	0.204499	0.0157581	0.00163599	0.000126065	0.39604	1.24836e-09	1.24816e-09	1	0	0	1	0	0
AACATG	15	72	6	24.45	1310510128	101	317297692	432	4.8	0.613497	2.94479	0.226916	0.0176687	0.0013615	0.285149	1.34823e-08	1.34802e-08	1	0	0	1	0	0
AACATGACTT	35	144	10	24.45	1310510128	101	317297692	1440	4.11429	1.43149	5.88957	0.453832	0.0588957	0.00453832	0.407355	4.49411e-08	4.49339e-08	1	0	0	1	0	0
AACATGC	605	3601	7	24.45	1310510128	101	317297692	25207	5.95207	24.7444	147.28	11.349	1.03096	0.0794427	0.412519	7.86687e-07	7.86562e-07	1	0	0	1	0	0
AACATGCAT	38	327	9	24.45	1310510128	101	317297692	2943	8.60526	1.55419	13.3742	1.03058	0.120368	0.0092752	0.766806	9.18483e-08	9.18337e-08	1	0	0	1	1	0
AACATGGTGAG	12	52	11	24.45	1310510128	101	317297692	572	4.33333	0.490798	2.12679	0.163884	0.0233947	0.00180272	0.471947	1.78516e-08	1.78487e-08	1	0	0	1	0	0
AACATGTAATG	40	257	11	24.45	1310510128	101	317297692	2827	6.425	1.63599	10.5112	0.809965	0.115624	0.00890961	0.699752	8.8228e-08	8.8214e-08	1	0	0	1	1	0
AACATT	16	64	6	24.45	1310510128	101	317297692	384	4	0.654397	2.61759	0.201703	0.0157055	0.00121022	0.237624	1.19843e-08	1.19824e-08	1	0	0	1	0	0
AACATTAC	38	157	8	24.45	1310510128	101	317297692	1256	4.13158	1.55419	6.42127	0.494803	0.0513701	0.00395843	0.327254	3.91986e-08	3.91924e-08	1	0	0	1	0	0
AACATTC	34	236	7	24.45	1310510128	101	317297692	1652	6.94118	1.39059	9.65235	0.743781	0.0675665	0.00520647	0.481072	5.15574e-08	5.15492e-08	1	0	0	1	0	0
AACC	578	4366	4	24.45	1310510128	101	317297692	17464	7.55363	23.6401	178.569	13.7599	0.714274	0.0550398	0.299154	5.45035e-07	5.44948e-07	1	0	0	0	0	0
AACCAC	3	13	6	24.45	1310510128	101	317297692	78	4.33333	0.122699	0.531697	0.040971	0.00319018	0.000245826	0.257426	2.43431e-09	2.43392e-09	1	0	0	1	0	0
AACCACATAAT	21	85	11	24.45	1310510128	101	317297692	935	4.04762	0.858896	3.47648	0.267887	0.0382413	0.00294676	0.44083	2.91805e-08	2.91758e-08	1	0	0	1	0	0
AACCACCTCAG	10	40	11	24.45	1310510128	101	317297692	440	4	0.408998	1.63599	0.126065	0.0179959	0.00138671	0.435644	1.3732e-08	1.37298e-08	1	0	0	1	0	0
AACCACGCAGT	24	116	11	24.45	1310510128	101	317297692	1276	4.83333	0.981595	4.74438	0.365587	0.0521881	0.00402146	0.526403	3.98228e-08	3.98164e-08	1	0	0	1	1	0
AACCACTC	18	72	8	24.45	1310510128	101	317297692	576	4	0.736196	2.94479	0.226916	0.0235583	0.00181533	0.316832	1.79764e-08	1.79736e-08	1	0	0	1	0	0
AACCAG	1	6	6	24.45	1310510128	101	317297692	36	6	0.0408998	0.245399	0.0189097	0.00147239	0.000113458	0.356436	1.12353e-09	1.12335e-09	1	0	0	1	0	0
AACCAGC	274	2277	7	24.45	1310510128	101	317297692	15939	8.31022	11.2065	93.1288	7.17623	0.651902	0.0502336	0.575956	4.97441e-07	4.97362e-07	1	0	0	1	1	0
AACCATC	8	32	7	24.45	1310510128	101	317297692	224	4	0.327198	1.30879	0.100852	0.00916155	0.000705962	0.277228	6.99083e-09	6.98972e-09	1	0	0	1	0	0
AACCATCC	400	2050	8	24.45	1310510128	101	317297692	16400	5.125	16.3599	83.8446	6.46081	0.670757	0.0516865	0.405941	5.11829e-07	5.11747e-07	1	0	0	1	0	0
AACCATCCATCCATCCATCC	1	4	20	24.45	1310510128	101	317297692	80	4	0.0408998	0.163599	0.0126065	0.00327198	0.000252129	0.792079	2.49673e-09	2.49633e-09	1	0	0	1	1	0
AACCATTGGTAG	66	359	12	24.45	1310510128	101	317297692	4308	5.43939	2.69939	14.683	1.13143	0.176196	0.0135772	0.646265	1.34449e-07	1.34427e-07	1	0	0	1	1	0
AACCC	58	385	5	24.45	1310510128	101	317297692	1925	6.63793	2.37219	15.7464	1.21337	0.0787321	0.00606686	0.32861	6.00774e-08	6.00679e-08	1	0	0	1	0	0
AACCCC	4	18	6	24.45	1310510128	101	317297692	108	4.5	0.163599	0.736196	0.0567291	0.00441718	0.000340374	0.267327	3.37058e-09	3.37004e-09	1	0	0	1	0	0
AACCCCC	1	4	7	24.45	1310510128	101	317297692	28	4	0.0408998	0.163599	0.0126065	0.00114519	8.82452e-05	0.277228	8.73854e-10	8.73715e-10	1	0	0	1	0	0
AACCCG	1	6	6	24.45	1310510128	101	317297692	36	6	0.0408998	0.245399	0.0189097	0.00147239	0.000113458	0.356436	1.12353e-09	1.12335e-09	1	0	0	1	0	0
AACCCGC	1	4	7	24.45	1310510128	101	317297692	28	4	0.0408998	0.163599	0.0126065	0.00114519	8.82452e-05	0.277228	8.73854e-10	8.73715e-10	1	0	0	1	0	0
AACCCT	257	3333	6	24.45	1310510128	101	317297692	19998	12.9689	10.5112	136.319	10.5043	0.817914	0.063026	0.770428	6.24119e-07	6.2402e-07	1	0	0	1	1	0
AACCCTC	18	72	7	24.45	1310510128	101	317297692	504	4	0.736196	2.94479	0.226916	0.0206135	0.00158841	0.277228	1.57294e-08	1.57269e-08	1	0	0	1	0	0
AACCCTG	5	20	7	24.45	1310510128	101	317297692	140	4	0.204499	0.817996	0.0630323	0.00572597	0.000441226	0.277228	4.36927e-09	4.36857e-09	1	0	0	1	0	0
AACCG	36	284	5	24.45	1310510128	101	317297692	1420	7.88889	1.47239	11.6155	0.895059	0.0580777	0.00447529	0.390539	4.43169e-08	4.43098e-08	1	0	0	1	0	0
AACCGAAGGT	5	20	10	24.45	1310510128	101	317297692	200	4	0.204499	0.817996	0.0630323	0.00817996	0.000630323	0.39604	6.24181e-09	6.24082e-09	1	0	0	1	0	0
AACCGC	5	20	6	24.45	1310510128	101	317297692	120	4	0.204499	0.817996	0.0630323	0.00490798	0.000378194	0.237624	3.74509e-09	3.74449e-09	1	0	0	1	0	0
AACCGG	8	32	6	24.45	1310510128	101	317297692	192	4	0.327198	1.30879	0.100852	0.00785276	0.00060511	0.237624	5.99214e-09	5.99119e-09	1	0	0	1	0	0
AACCGTG	6	24	7	24.45	1310510128	101	317297692	168	4	0.245399	0.981595	0.0756387	0.00687117	0.000529471	0.277228	5.24312e-09	5.24229e-09	1	0	0	1	0	0
AACCGTGCC	11	45	9	24.45	1310510128	101	317297692	405	4.09091	0.449898	1.84049	0.141823	0.0165644	0.0012764	0.364536	1.26397e-08	1.26377e-08	1	0	0	1	0	0
AACCT	149859	1830316	5	24.45	1310510128	101	317297692	9151580	12.2136	6129.2	74859.6	5768.45	374.298	28.8423	0.604633	0.000285612	0.000285567	1	1	1	1	1	1
AACCTAACGT	615	3282	10	24.45	1310510128	101	317297692	32820	5.33659	25.1534	134.233	10.3436	1.34233	0.103436	0.528375	1.02428e-06	1.02412e-06	1	0	0	1	1	0
AACCTAACT	22	121	9	24.45	1310510128	101	317297692	1089	5.5	0.899796	4.94888	0.381345	0.0445399	0.00343211	0.490099	3.39867e-08	3.39813e-08	1	0	0	1	0	0
AACCTAACTT	36	145	10	24.45	1310510128	101	317297692	1450	4.02778	1.47239	5.93047	0.456984	0.0593047	0.00456984	0.39879	4.52531e-08	4.5246e-08	1	0	0	1	0	0
AACCTAAGCT	31	158	10	24.45	1310510128	101	317297692	1580	5.09677	1.26789	6.46217	0.497955	0.0646217	0.00497955	0.504631	4.93103e-08	4.93025e-08	1	0	0	1	1	0
AACCTAC	16	95	7	24.45	1310510128	101	317297692	665	5.9375	0.654397	3.88548	0.299403	0.0271984	0.00209582	0.41151	2.0754e-08	2.07507e-08	1	0	0	1	0	0
AACCTATCCT	48	240	10	24.45	1310510128	101	317297692	2400	5	1.96319	9.81595	0.756387	0.0981595	0.00756387	0.49505	7.49018e-08	7.48898e-08	1	0	0	1	0	0
AACCTC	9	36	6	24.45	1310510128	101	317297692	216	4	0.368098	1.47239	0.113458	0.00883436	0.000680749	0.237624	6.74116e-09	6.74009e-09	1	0	0	1	0	0
AACCTCACCT	7	32	10	24.45	1310510128	101	317297692	320	4.57143	0.286299	1.30879	0.100852	0.0130879	0.00100852	0.452617	9.9869e-09	9.98531e-09	1	0	0	1	0	0
AACCTG	8	32	6	24.45	1310510128	101	317297692	192	4	0.327198	1.30879	0.100852	0.00785276	0.00060511	0.237624	5.99214e-09	5.99119e-09	1	0	0	1	0	0
AACCTGACCT	30	159	10	24.45	1310510128	101	317297692	1590	5.3	1.22699	6.50307	0.501107	0.0650307	0.00501107	0.524752	4.96224e-08	4.96145e-08	1	0	0	1	1	0
AACCTTG	20	178	7	24.45	1310510128	101	317297692	1246	8.9	0.817996	7.28016	0.560987	0.0509611	0.00392691	0.616832	3.88865e-08	3.88803e-08	1	0	0	1	1	0
AACG	72	503	4	24.45	1310510128	101	317297692	2012	6.98611	2.94479	20.5726	1.58526	0.0822904	0.00634105	0.276678	6.27926e-08	6.27827e-08	1	0	0	0	0	0
AACGAAGTGCG	21	139	11	24.45	1310510128	101	317297692	1529	6.61905	0.858896	5.68507	0.438074	0.0625358	0.00481882	0.720886	4.77187e-08	4.77111e-08	1	0	0	1	1	0
AACGAAGTGTG	11	44	11	24.45	1310510128	101	317297692	484	4	0.449898	1.79959	0.138671	0.0197955	0.00152538	0.435644	1.51052e-08	1.51028e-08	1	0	0	1	0	0
AACGAAGTTCTGC	52	219	13	24.45	1310510128	101	317297692	2847	4.21154	2.12679	8.95706	0.690204	0.116442	0.00897265	0.542079	8.88522e-08	8.88381e-08	1	0	0	1	1	0
AACGAATC	45	239	8	24.45	1310510128	101	317297692	1912	5.31111	1.84049	9.77505	0.753236	0.0782004	0.00602589	0.420682	5.96717e-08	5.96622e-08	1	0	0	1	0	0
AACGAATG	108	496	8	24.45	1310510128	101	317297692	3968	4.59259	4.41718	20.2863	1.5632	0.16229	0.0125056	0.36377	1.23838e-07	1.23818e-07	1	0	0	1	0	0
AACGAC	87	538	6	24.45	1310510128	101	317297692	3228	6.18391	3.55828	22.0041	1.69557	0.132025	0.0101734	0.367361	1.00743e-07	1.00727e-07	1	0	0	1	0	0
AACGACAGTGAC	136	783	12	24.45	1310510128	101	317297692	9396	5.75735	5.56237	32.0245	2.46771	0.384294	0.0296126	0.684042	2.9324e-07	2.93194e-07	1	0	0	1	1	0
AACGACG	59	466	7	24.45	1310510128	101	317297692	3262	7.89831	2.41309	19.0593	1.46865	0.133415	0.0102806	0.547407	1.01804e-07	1.01788e-07	1	0	0	1	1	0
AACGACGCAGT	61	283	11	24.45	1310510128	101	317297692	3113	4.63934	2.49489	11.5746	0.891907	0.127321	0.00981098	0.505275	9.71538e-08	9.71384e-08	1	0	0	1	1	0
AACGACT	8	32	7	24.45	1310510128	101	317297692	224	4	0.327198	1.30879	0.100852	0.00916155	0.000705962	0.277228	6.99083e-09	6.98972e-09	1	0	0	1	0	0
AACGAG	1	4	6	24.45	1310510128	101	317297692	24	4	0.0408998	0.163599	0.0126065	0.000981595	7.56387e-05	0.237624	7.49018e-10	7.48898e-10	1	0	0	1	0	0
AACGAGC	713	3816	7	24.45	1310510128	101	317297692	26712	5.35203	29.1616	156.074	12.0266	1.09252	0.0841859	0.370933	8.33657e-07	8.33524e-07	1	0	0	1	0	0
AACGAGCC	15	71	8	24.45	1310510128	101	317297692	568	4.73333	0.613497	2.90389	0.223765	0.0232311	0.00179012	0.374917	1.77267e-08	1.77239e-08	1	0	0	1	0	0
AACGAGG	74	810	7	24.45	1310510128	101	317297692	5670	10.9459	3.02658	33.1288	2.55281	0.231902	0.0178697	0.75863	1.76955e-07	1.76927e-07	1	0	0	1	1	0
AACGAGGG	2	10	8	24.45	1310510128	101	317297692	80	5	0.0817996	0.408998	0.0315161	0.00327198	0.000252129	0.39604	2.49673e-09	2.49633e-09	1	0	0	1	0	0
AACGATG	65	414	7	24.45	1310510128	101	317297692	2898	6.36923	2.65849	16.9325	1.30477	0.118528	0.00913338	0.441432	9.04439e-08	9.04295e-08	1	0	0	1	0	0
AACGC	24	206	5	24.45	1310510128	101	317297692	1030	8.58333	0.981595	8.42536	0.649233	0.0421268	0.00324616	0.424917	3.21453e-08	3.21402e-08	1	0	0	1	0	0
AACGCC	28	217	6	24.45	1310510128	101	317297692	1302	7.75	1.14519	8.87526	0.6839	0.0532515	0.0041034	0.460396	4.06342e-08	4.06277e-08	1	0	0	1	0	0
AACGCCACC	15	73	9	24.45	1310510128	101	317297692	657	4.86667	0.613497	2.98569	0.230068	0.0268712	0.00207061	0.433663	2.05044e-08	2.05011e-08	1	0	0	1	0	0
AACGCG	34	233	6	24.45	1310510128	101	317297692	1398	6.85294	1.39059	9.52965	0.734326	0.0571779	0.00440596	0.407105	4.36303e-08	4.36233e-08	1	0	0	1	0	0
AACGG	8	47	5	24.45	1310510128	101	317297692	235	5.875	0.327198	1.92229	0.148126	0.00961145	0.000740629	0.290842	7.33413e-09	7.33296e-09	1	0	0	1	0	0
AACGGAG	5	25	7	24.45	1310510128	101	317297692	175	5	0.204499	1.02249	0.0787904	0.00715746	0.000551533	0.346535	5.46159e-09	5.46072e-09	1	0	0	1	0	0
AACGGAT	72	650	7	24.45	1310510128	101	317297692	4550	9.02778	2.94479	26.5849	2.04855	0.186094	0.0143398	0.625688	1.42001e-07	1.41979e-07	1	0	0	1	1	0
AACGGC	17	157	6	24.45	1310510128	101	317297692	942	9.23529	0.695297	6.42127	0.494803	0.0385276	0.00296882	0.548631	2.93989e-08	2.93943e-08	1	0	0	1	1	0
AACGGCAGT	14	78	9	24.45	1310510128	101	317297692	702	5.57143	0.572597	3.19018	0.245826	0.0287117	0.00221243	0.496464	2.19088e-08	2.19053e-08	1	0	0	1	0	0
AACGGCG	1	4	7	24.45	1310510128	101	317297692	28	4	0.0408998	0.163599	0.0126065	0.00114519	8.82452e-05	0.277228	8.73854e-10	8.73715e-10	1	0	0	1	0	0
AACGGG	45	230	6	24.45	1310510128	101	317297692	1380	5.11111	1.84049	9.40695	0.724871	0.0564417	0.00434923	0.30363	4.30685e-08	4.30617e-08	1	0	0	1	0	0
AACGGGC	14	121	7	24.45	1310510128	101	317297692	847	8.64286	0.572597	4.94888	0.381345	0.0346421	0.00266942	0.59901	2.64341e-08	2.64299e-08	1	0	0	1	1	0
AACGGGG	51	293	7	24.45	1310510128	101	317297692	2051	5.7451	2.08589	11.9836	0.923423	0.0838855	0.00646396	0.398175	6.40098e-08	6.39996e-08	1	0	0	1	0	0
AACGGGT	14	56	7	24.45	1310510128	101	317297692	392	4	0.572597	2.29039	0.17649	0.0160327	0.00123543	0.277228	1.2234e-08	1.2232e-08	1	0	0	1	0	0
AACGGT	7	28	6	24.45	1310510128	101	317297692	168	4	0.286299	1.14519	0.0882452	0.00687117	0.000529471	0.237624	5.24312e-09	5.24229e-09	1	0	0	1	0	0
AACGGTC	10	40	7	24.45	1310510128	101	317297692	280	4	0.408998	1.63599	0.126065	0.0114519	0.000882452	0.277228	8.73854e-09	8.73715e-09	1	0	0	1	0	0
AACGTAGTGT	27	127	10	24.45	1310510128	101	317297692	1270	4.7037	1.10429	5.19427	0.400255	0.0519427	0.00400255	0.465713	3.96355e-08	3.96292e-08	1	0	0	1	0	0
AACGTC	84	559	6	24.45	1310510128	101	317297692	3354	6.65476	3.43558	22.863	1.76175	0.137178	0.0105705	0.395332	1.04675e-07	1.04659e-07	1	0	0	1	0	0
AACGTCAC	36	219	8	24.45	1310510128	101	317297692	1752	6.08333	1.47239	8.95706	0.690204	0.0716564	0.00552163	0.481848	5.46783e-08	5.46696e-08	1	0	0	1	0	0
AACGTCAGTTC	91	383	11	24.45	1310510128	101	317297692	4213	4.20879	3.72188	15.6646	1.20707	0.172311	0.0132778	0.458383	1.31484e-07	1.31463e-07	1	0	0	1	0	0
AACGTG	5	20	6	24.45	1310510128	101	317297692	120	4	0.204499	0.817996	0.0630323	0.00490798	0.000378194	0.237624	3.74509e-09	3.74449e-09	1	0	0	1	0	0
AACGTGAGT	69	502	9	24.45	1310510128	101	317297692	4518	7.27536	2.82209	20.5317	1.58211	0.184785	0.014239	0.6483	1.41003e-07	1.4098e-07	1	0	0	1	1	0
AACGTGG	32	233	7	24.45	1310510128	101	317297692	1631	7.28125	1.30879	9.52965	0.734326	0.0667076	0.00514028	0.504641	5.0902e-08	5.08939e-08	1	0	0	1	1	0
AACT	25054	156447	4	24.45	1310510128	101	317297692	625788	6.24439	1024.7	6398.65	493.061	25.5946	1.97224	0.247303	1.95303e-05	1.95272e-05	1	1	0	0	0	0
AACTAAT	11	44	7	24.45	1310510128	101	317297692	308	4	0.449898	1.79959	0.138671	0.0125971	0.000970697	0.277228	9.61239e-09	9.61086e-09	1	0	0	1	0	0
AACTAATAG	22	104	9	24.45	1310510128	101	317297692	936	4.72727	0.899796	4.25358	0.327768	0.0382822	0.00294991	0.421242	2.92117e-08	2.9207e-08	1	0	0	1	0	0
AACTAATCTATCTAG	30	154	15	24.45	1310510128	101	317297692	2310	5.13333	1.22699	6.29857	0.485349	0.0944785	0.00728023	0.762376	7.20929e-08	7.20815e-08	1	0	0	1	1	0
AACTAC	65	260	6	24.45	1310510128	101	317297692	1560	4	2.65849	10.6339	0.81942	0.0638037	0.00491652	0.237624	4.86861e-08	4.86784e-08	1	0	0	1	0	0
AACTACAAGTTAC	28	128	13	24.45	1310510128	101	317297692	1664	4.57143	1.14519	5.23517	0.403407	0.0680573	0.00524429	0.588402	5.19319e-08	5.19236e-08	1	0	0	1	1	0
AACTACAG	26	151	8	24.45	1310510128	101	317297692	1208	5.80769	1.06339	6.17587	0.475894	0.049407	0.00380715	0.460015	3.77006e-08	3.76946e-08	1	0	0	1	0	0
AACTACCATT	1	10	10	24.45	1310510128	101	317297692	100	10	0.0408998	0.408998	0.0315161	0.00408998	0.000315161	0.990099	3.12091e-09	3.12041e-09	1	0	0	1	1	0
AACTACGCAAGT	36	155	12	24.45	1310510128	101	317297692	1860	4.30556	1.47239	6.33947	0.4885	0.0760736	0.005862	0.511551	5.80489e-08	5.80396e-08	1	0	0	1	1	0
AACTACGT	205	1498	8	24.45	1310510128	101	317297692	11984	7.30732	8.38446	61.2679	4.72112	0.490143	0.0377689	0.578797	3.74009e-07	3.7395e-07	1	0	0	1	1	0
AACTACGTAAG	10	64	11	24.45	1310510128	101	317297692	704	6.4	0.408998	2.61759	0.201703	0.0287935	0.00221874	0.69703	2.19712e-08	2.19677e-08	1	0	0	1	1	0
AACTACT	79	520	7	24.45	1310510128	101	317297692	3640	6.58228	3.23108	21.2679	1.63884	0.148875	0.0114719	0.456198	1.13601e-07	1.13583e-07	1	0	0	1	0	0
AACTACTTGT	1	4	10	24.45	1310510128	101	317297692	40	4	0.0408998	0.163599	0.0126065	0.00163599	0.000126065	0.39604	1.24836e-09	1.24816e-09	1	0	0	1	0	0
AACTAGACT	7	32	9	24.45	1310510128	101	317297692	288	4.57143	0.286299	1.30879	0.100852	0.0117791	0.000907665	0.407355	8.98821e-09	8.98678e-09	1	0	0	1	0	0
AACTAT	37	148	6	24.45	1310510128	101	317297692	888	4	1.51329	6.05317	0.466439	0.036319	0.00279863	0.237624	2.77136e-08	2.77092e-08	1	0	0	1	0	0
AACTATAACTC	66	358	11	24.45	1310510128	101	317297692	3938	5.42424	2.69939	14.6421	1.12828	0.161063	0.0124111	0.590759	1.22901e-07	1.22882e-07	1	0	0	1	1	0
AACTATAAGTTAG	66	305	13	24.45	1310510128	101	317297692	3965	4.62121	2.69939	12.4744	0.961242	0.162168	0.0124962	0.594809	1.23744e-07	1.23724e-07	1	0	0	1	1	0
AACTATACCTCCAGAC	2	12	16	24.45	1310510128	101	317297692	192	6	0.0817996	0.490798	0.0378194	0.00785276	0.00060511	0.950495	5.99214e-09	5.99119e-09	1	0	0	1	1	0
AACTC	13863	100462	5	24.45	1310510128	101	317297692	502310	7.24677	566.994	4108.88	316.617	20.5444	1.58309	0.358751	1.56766e-05	1.56741e-05	1	1	0	1	0	0
AACTCAACTT	175	1044	10	24.45	1310510128	101	317297692	10440	5.96571	7.15746	42.6994	3.29029	0.426994	0.0329029	0.590665	3.25823e-07	3.25771e-07	1	0	0	1	1	0
AACTCAC	10	41	7	24.45	1310510128	101	317297692	287	4.1	0.408998	1.67689	0.129216	0.0117382	0.000904513	0.284158	8.957e-09	8.95558e-09	1	0	0	1	0	0
AACTCACATC	191	1339	10	24.45	1310510128	101	317297692	13390	7.01047	7.81186	54.7648	4.22001	0.547648	0.0422001	0.694106	4.17889e-07	4.17823e-07	1	0	0	1	1	0
AACTCATGAC	103	455	10	24.45	1310510128	101	317297692	4550	4.41748	4.21268	18.6094	1.43398	0.186094	0.0143398	0.437374	1.42001e-07	1.41979e-07	1	0	0	1	0	0
AACTCATTG	34	141	9	24.45	1310510128	101	317297692	1269	4.14706	1.39059	5.76687	0.444378	0.0519018	0.0039994	0.36954	3.96043e-08	3.9598e-08	1	0	0	1	0	0
AACTCC	1219	9787	6	24.45	1310510128	101	317297692	58722	8.02871	49.8569	400.286	30.8449	2.40172	0.185069	0.476953	1.83266e-06	1.83237e-06	1	0	0	1	0	0
AACTCCC	1	4	7	24.45	1310510128	101	317297692	28	4	0.0408998	0.163599	0.0126065	0.00114519	8.82452e-05	0.277228	8.73854e-10	8.73715e-10	1	0	0	1	0	0
AACTCCG	10	56	7	24.45	1310510128	101	317297692	392	5.6	0.408998	2.29039	0.17649	0.0160327	0.00123543	0.388119	1.2234e-08	1.2232e-08	1	0	0	1	0	0
AACTCCT	5	50	7	24.45	1310510128	101	317297692	350	10	0.204499	2.04499	0.157581	0.0143149	0.00110307	0.693069	1.09232e-08	1.09214e-08	1	0	0	1	1	0
AACTCG	88	732	6	24.45	1310510128	101	317297692	4392	8.31818	3.59918	29.9387	2.30698	0.179632	0.0138419	0.494149	1.3707e-07	1.37048e-07	1	0	0	1	0	0
AACTCGG	21	125	7	24.45	1310510128	101	317297692	875	5.95238	0.858896	5.11247	0.393952	0.0357873	0.00275766	0.412541	2.73079e-08	2.73036e-08	1	0	0	1	0	0
AACTCGGAC	8	41	9	24.45	1310510128	101	317297692	369	5.125	0.327198	1.67689	0.129216	0.015092	0.00116295	0.456683	1.15161e-08	1.15143e-08	1	0	0	1	0	0
AACTCTC	14933	121452	7	24.45	1310510128	101	317297692	850164	8.13313	610.757	4967.36	382.77	34.7715	2.67939	0.563682	2.65328e-05	2.65286e-05	1	1	0	1	1	0
AACTCTCACTC	7	28	11	24.45	1310510128	101	317297692	308	4	0.286299	1.14519	0.0882452	0.0125971	0.000970697	0.435644	9.61239e-09	9.61086e-09	1	0	0	1	0	0
AACTCTT	30	245	7	24.45	1310510128	101	317297692	1715	8.16667	1.22699	10.0204	0.772146	0.0701431	0.00540502	0.566007	5.35235e-08	5.3515e-08	1	0	0	1	1	0
AACTG	20	171	5	24.45	1310510128	101	317297692	855	8.55	0.817996	6.99387	0.538926	0.0349693	0.00269463	0.423267	2.66838e-08	2.66795e-08	1	0	0	1	0	0
AACTGAATCG	61	341	10	24.45	1310510128	101	317297692	3410	5.59016	2.49489	13.9468	1.0747	0.139468	0.010747	0.553482	1.06423e-07	1.06406e-07	1	0	0	1	1	0
AACTGAC	23	92	7	24.45	1310510128	101	317297692	644	4	0.940695	3.76278	0.289949	0.0263395	0.00202964	0.277228	2.00986e-08	2.00954e-08	1	0	0	1	0	0
AACTGAG	6	24	7	24.45	1310510128	101	317297692	168	4	0.245399	0.981595	0.0756387	0.00687117	0.000529471	0.277228	5.24312e-09	5.24229e-09	1	0	0	1	0	0
AACTGC	3	17	6	24.45	1310510128	101	317297692	102	5.66667	0.122699	0.695297	0.0535774	0.00417178	0.000321465	0.336634	3.18332e-09	3.18282e-09	1	0	0	1	0	0
AACTGCACAC	69	323	10	24.45	1310510128	101	317297692	3230	4.68116	2.82209	13.2106	1.01797	0.132106	0.0101797	0.463481	1.00805e-07	1.00789e-07	1	0	0	1	0	0
AACTGCAG	7	42	8	24.45	1310510128	101	317297692	336	6	0.286299	1.71779	0.132368	0.0137423	0.00105894	0.475248	1.04862e-08	1.04846e-08	1	0	0	1	0	0
AACTGCG	10	50	7	24.45	1310510128	101	317297692	350	5	0.408998	2.04499	0.157581	0.0143149	0.00110307	0.346535	1.09232e-08	1.09214e-08	1	0	0	1	0	0
AACTGCT	9	36	7	24.45	1310510128	101	317297692	252	4	0.368098	1.47239	0.113458	0.0103067	0.000794207	0.277228	7.86468e-09	7.86343e-09	1	0	0	1	0	0
AACTGGAAGTC	11	44	11	24.45	1310510128	101	317297692	484	4	0.449898	1.79959	0.138671	0.0197955	0.00152538	0.435644	1.51052e-08	1.51028e-08	1	0	0	1	0	0
AACTGGC	62	274	7	24.45	1310510128	101	317297692	1918	4.41935	2.53579	11.2065	0.863542	0.0784458	0.0060448	0.306292	5.9859e-08	5.98495e-08	1	0	0	1	0	0
AACTGGG	47	205	7	24.45	1310510128	101	317297692	1435	4.3617	1.92229	8.38446	0.646081	0.0586912	0.00452257	0.302296	4.4785e-08	4.47779e-08	1	0	0	1	0	0
AACTGGGTATC	13	56	11	24.45	1310510128	101	317297692	616	4.30769	0.531697	2.29039	0.17649	0.0251943	0.00194139	0.469155	1.92248e-08	1.92217e-08	1	0	0	1	0	0
AACTGGT	14	56	7	24.45	1310510128	101	317297692	392	4	0.572597	2.29039	0.17649	0.0160327	0.00123543	0.277228	1.2234e-08	1.2232e-08	1	0	0	1	0	0
AACTGT	12	52	6	24.45	1310510128	101	317297692	312	4.33333	0.490798	2.12679	0.163884	0.0127607	0.000983304	0.257426	9.73723e-09	9.73568e-09	1	0	0	1	0	0
AACTGTC	83	605	7	24.45	1310510128	101	317297692	4235	7.28916	3.39468	24.7444	1.90673	0.173211	0.0133471	0.505189	1.3217e-07	1.32149e-07	1	0	0	1	1	0
AACTT	2216	23008	5	24.45	1310510128	101	317297692	115040	10.3827	90.6339	941.022	72.5123	4.70511	0.362562	0.513994	3.59029e-06	3.58972e-06	1	0	0	1	1	0
AACTTAAT	32	131	8	24.45	1310510128	101	317297692	1048	4.09375	1.30879	5.35787	0.412861	0.042863	0.00330289	0.324257	3.27071e-08	3.27019e-08	1	0	0	1	0	0
AACTTAATCT	3051	16642	10	24.45	1310510128	101	317297692	166420	5.45461	124.785	680.654	52.4492	6.80654	0.524492	0.54006	5.19381e-06	5.19299e-06	1	0	0	1	1	0
AACTTAATTC	10	53	10	24.45	1310510128	101	317297692	530	5.3	0.408998	2.16769	0.167036	0.0216769	0.00167036	0.524752	1.65408e-08	1.65382e-08	1	0	0	1	1	0
AACTTACC	103	441	8	24.45	1310510128	101	317297692	3528	4.28155	4.21268	18.0368	1.38986	0.144294	0.0111189	0.339133	1.10106e-07	1.10088e-07	1	0	0	1	0	0
AACTTACCTT	10	40	10	24.45	1310510128	101	317297692	400	4	0.408998	1.63599	0.126065	0.0163599	0.00126065	0.39604	1.24836e-08	1.24816e-08	1	0	0	1	0	0
AACTTACTCG	28	125	10	24.45	1310510128	101	317297692	1250	4.46429	1.14519	5.11247	0.393952	0.0511247	0.00393952	0.442008	3.90113e-08	3.90051e-08	1	0	0	1	0	0
AACTTACTT	7	35	9	24.45	1310510128	101	317297692	315	5	0.286299	1.43149	0.110307	0.0128834	0.000992759	0.445545	9.83086e-09	9.82929e-09	1	0	0	1	0	0
AACTTAT	1	5	7	24.45	1310510128	101	317297692	35	5	0.0408998	0.204499	0.0157581	0.00143149	0.000110307	0.346535	1.09232e-09	1.09214e-09	1	0	0	1	0	0
AACTTC	58	312	6	24.45	1310510128	101	317297692	1872	5.37931	2.37219	12.7607	0.983304	0.0765644	0.00589982	0.319563	5.84234e-08	5.84141e-08	1	0	0	1	0	0
AACTTCACTT	63	291	10	24.45	1310510128	101	317297692	2910	4.61905	2.57669	11.9018	0.91712	0.119018	0.0091712	0.457331	9.08184e-08	9.08039e-08	1	0	0	1	0	0
AACTTCAG	30	137	8	24.45	1310510128	101	317297692	1096	4.56667	1.22699	5.60327	0.431771	0.0448262	0.00345417	0.361716	3.42051e-08	3.41997e-08	1	0	0	1	0	0
AACTTCG	1	4	7	24.45	1310510128	101	317297692	28	4	0.0408998	0.163599	0.0126065	0.00114519	8.82452e-05	0.277228	8.73854e-10	8.73715e-10	1	0	0	1	0	0
AACTTCT	18	104	7	24.45	1310510128	101	317297692	728	5.77778	0.736196	4.25358	0.327768	0.0297751	0.00229438	0.40044	2.27202e-08	2.27166e-08	1	0	0	1	0	0
AACTTCTT	80	677	8	24.45	1310510128	101	317297692	5416	8.4625	3.27198	27.6892	2.13364	0.221513	0.0170691	0.670297	1.69028e-07	1.69001e-07	1	0	0	1	1	0
AACTTGACTT	28	137	10	24.45	1310510128	101	317297692	1370	4.89286	1.14519	5.60327	0.431771	0.0560327	0.00431771	0.484441	4.27564e-08	4.27496e-08	1	0	0	1	0	0
AACTTGATCT	15	74	10	24.45	1310510128	101	317297692	740	4.93333	0.613497	3.02658	0.233219	0.0302658	0.00233219	0.488449	2.30947e-08	2.3091e-08	1	0	0	1	0	0
AACTTGT	8	32	7	24.45	1310510128	101	317297692	224	4	0.327198	1.30879	0.100852	0.00916155	0.000705962	0.277228	6.99083e-09	6.98972e-09	1	0	0	1	0	0
AAG	506	5081	3	24.45	1310510128	101	317297692	15243	10.0415	20.6953	207.812	16.0134	0.623436	0.0480401	0.298262	4.7572e-07	4.75644e-07	1	0	0	0	0	0
AAGAAGAGG	84	593	9	24.45	1310510128	101	317297692	5337	7.05952	3.43558	24.2536	1.86891	0.218282	0.0168202	0.629066	1.66563e-07	1.66536e-07	1	0	0	1	1	0
AAGAAGAGT	77	383	9	24.45	1310510128	101	317297692	3447	4.97403	3.14928	15.6646	1.20707	0.140982	0.0108636	0.44323	1.07578e-07	1.07561e-07	1	0	0	1	0	0
AAGAAGATG	83	411	9	24.45	1310510128	101	317297692	3699	4.95181	3.39468	16.8098	1.29531	0.151288	0.0116578	0.44125	1.15442e-07	1.15424e-07	1	0	0	1	0	0
AAGAAGC	24	203	7	24.45	1310510128	101	317297692	1421	8.45833	0.981595	8.30266	0.639778	0.0581186	0.00447844	0.586221	4.43481e-08	4.4341e-08	1	0	0	1	1	0
AAGAAGCG	58	406	8	24.45	1310510128	101	317297692	3248	7	2.37219	16.6053	1.27956	0.132843	0.0102364	0.554455	1.01367e-07	1.01351e-07	1	0	0	1	1	0
AAGAAGGAG	111	713	9	24.45	1310510128	101	317297692	6417	6.42342	4.53988	29.1616	2.2471	0.262454	0.0202239	0.572384	2.00269e-07	2.00237e-07	1	0	0	1	1	0
AAGAAGGG	13	59	8	24.45	1310510128	101	317297692	472	4.53846	0.531697	2.41309	0.185945	0.0193047	0.00148756	0.359482	1.47307e-08	1.47283e-08	1	0	0	1	0	0
AAGAAGT	6	24	7	24.45	1310510128	101	317297692	168	4	0.245399	0.981595	0.0756387	0.00687117	0.000529471	0.277228	5.24312e-09	5.24229e-09	1	0	0	1	0	0
AAGAAGTG	59	340	8	24.45	1310510128	101	317297692	2720	5.76271	2.41309	13.9059	1.07155	0.111247	0.00857239	0.456452	8.48887e-08	8.48752e-08	1	0	0	1	0	0
AAGAAT	18	72	6	24.45	1310510128	101	317297692	432	4	0.736196	2.94479	0.226916	0.0176687	0.0013615	0.237624	1.34823e-08	1.34802e-08	1	0	0	1	0	0
AAGAATAGAC	19	94	10	24.45	1310510128	101	317297692	940	4.94737	0.777096	3.84458	0.296252	0.0384458	0.00296252	0.489838	2.93365e-08	2.93319e-08	1	0	0	1	0	0
AAGAATAT	53	348	8	24.45	1310510128	101	317297692	2784	6.56604	2.16769	14.2331	1.09676	0.113865	0.00877409	0.520082	8.6886e-08	8.68722e-08	1	0	0	1	1	0
AAGAATATC	55	415	9	24.45	1310510128	101	317297692	3735	7.54545	2.24949	16.9734	1.30792	0.152761	0.0117713	0.672367	1.16566e-07	1.16547e-07	1	0	0	1	1	0
AAGAATC	27	217	7	24.45	1310510128	101	317297692	1519	8.03704	1.10429	8.87526	0.6839	0.0621268	0.0047873	0.557022	4.74066e-08	4.7399e-08	1	0	0	1	1	0
AAGAATG	168	1332	7	24.45	1310510128	101	317297692	9324	7.92857	6.87117	54.4785	4.19795	0.38135	0.0293857	0.549505	2.90993e-07	2.90947e-07	1	0	0	1	1	0
AAGAATT	100	1030	7	24.45	1310510128	101	317297692	7210	10.3	4.08998	42.1268	3.24616	0.294888	0.0227231	0.713861	2.25017e-07	2.24982e-07	1	0	0	1	1	0
AAGAC	1	5	5	24.45	1310510128	101	317297692	25	5	0.0408998	0.204499	0.0157581	0.00102249	7.87904e-05	0.247525	7.80227e-10	7.80103e-10	1	0	0	1	0	0
AAGACAG	3192	36995	7	24.45	1310510128	101	317297692	258965	11.5899	130.552	1513.09	116.594	10.5916	0.816158	0.803261	8.08206e-06	8.08077e-06	1	0	0	1	1	0
AAGACC	11	44	6	24.45	1310510128	101	317297692	264	4	0.449898	1.79959	0.138671	0.0107975	0.000832026	0.237624	8.23919e-09	8.23788e-09	1	0	0	1	0	0
AAGACG	11	94	6	24.45	1310510128	101	317297692	564	8.54545	0.449898	3.84458	0.296252	0.0230675	0.00177751	0.507651	1.76019e-08	1.75991e-08	1	0	0	1	1	0
AAGACGAAGT	121	570	10	24.45	1310510128	101	317297692	5700	4.71074	4.94888	23.3129	1.79642	0.233129	0.0179642	0.46641	1.77892e-07	1.77863e-07	1	0	0	1	0	0
AAGACGAG	28	234	8	24.45	1310510128	101	317297692	1872	8.35714	1.14519	9.57055	0.737478	0.0765644	0.00589982	0.661952	5.84234e-08	5.84141e-08	1	0	0	1	1	0
AAGACGCC	30	157	8	24.45	1310510128	101	317297692	1256	5.23333	1.22699	6.42127	0.494803	0.0513701	0.00395843	0.414521	3.91986e-08	3.91924e-08	1	0	0	1	0	0
AAGACGG	129	1141	7	24.45	1310510128	101	317297692	7987	8.84496	5.27607	46.6667	3.59599	0.326667	0.0251719	0.613017	2.49267e-07	2.49227e-07	1	0	0	1	1	0
AAGACTG	7	28	7	24.45	1310510128	101	317297692	196	4	0.286299	1.14519	0.0882452	0.00801636	0.000617716	0.277228	6.11698e-09	6.116e-09	1	0	0	1	0	0
AAGACTTACTTACT	36	157	14	24.45	1310510128	101	317297692	2198	4.36111	1.47239	6.42127	0.494803	0.0898978	0.00692725	0.60451	6.85975e-08	6.85866e-08	1	0	0	1	1	0
AAGAG	20	141	5	24.45	1310510128	101	317297692	705	7.05	0.817996	5.76687	0.444378	0.0288344	0.00222189	0.34901	2.20024e-08	2.19989e-08	1	0	0	1	0	0
AAGAGACAC	3179	15772	9	24.45	1310510128	101	317297692	141948	4.96131	130.02	645.072	49.7073	5.80564	0.447365	0.442097	4.43006e-06	4.42936e-06	1	0	0	1	0	0
AAGAGACAT	46	267	9	24.45	1310510128	101	317297692	2403	5.80435	1.88139	10.9202	0.841481	0.0982822	0.00757333	0.517219	7.49954e-08	7.49835e-08	1	0	0	1	1	0
AAGAGACGC	182	776	9	24.45	1310510128	101	317297692	6984	4.26374	7.44376	31.7382	2.44565	0.285644	0.0220109	0.379937	2.17964e-07	2.17929e-07	1	0	0	1	0	0
AAGAGAG	687	5940	7	24.45	1310510128	101	317297692	41580	8.64629	28.0982	242.945	18.7206	1.70061	0.131044	0.599248	1.29767e-06	1.29747e-06	1	0	0	1	1	0
AAGAGATCGT	27	170	10	24.45	1310510128	101	317297692	1700	6.2963	1.10429	6.95297	0.535774	0.0695297	0.00535774	0.623396	5.30554e-08	5.3047e-08	1	0	0	1	1	0
AAGAGATG	121	974	8	24.45	1310510128	101	317297692	7792	8.04959	4.94888	39.8364	3.06967	0.318691	0.0245574	0.637591	2.43181e-07	2.43142e-07	1	0	0	1	1	0
AAGAGG	919	12069	6	24.45	1310510128	101	317297692	72414	13.1328	37.5869	493.62	38.0368	2.96172	0.228221	0.780164	2.25997e-06	2.25961e-06	1	0	0	1	1	0
AAGAGGAG	9	39	8	24.45	1310510128	101	317297692	312	4.33333	0.368098	1.59509	0.122913	0.0127607	0.000983304	0.343234	9.73723e-09	9.73568e-09	1	0	0	1	0	0
AAGAGGAGAGG	107	565	11	24.45	1310510128	101	317297692	6215	5.28037	4.37628	23.1084	1.78066	0.254192	0.0195873	0.57509	1.93964e-07	1.93934e-07	1	0	0	1	1	0
AAGAGGCG	20	90	8	24.45	1310510128	101	317297692	720	4.5	0.817996	3.68098	0.283645	0.0294479	0.00226916	0.356436	2.24705e-08	2.2467e-08	1	0	0	1	0	0
AAGAGGG	343	3569	7	24.45	1310510128	101	317297692	24983	10.4052	14.0286	145.971	11.2481	1.0218	0.0787368	0.721156	7.79696e-07	7.79572e-07	1	0	0	1	1	0
AAGAGGTG	43	288	8	24.45	1310510128	101	317297692	2304	6.69767	1.75869	11.7791	0.907665	0.0942331	0.00726132	0.530509	7.19057e-08	7.18943e-08	1	0	0	1	1	0
AAGAGTAC	38	231	8	24.45	1310510128	101	317297692	1848	6.07895	1.55419	9.44785	0.728023	0.0755828	0.00582418	0.481501	5.76744e-08	5.76652e-08	1	0	0	1	0	0
AAGAGTG	10	59	7	24.45	1310510128	101	317297692	413	5.9	0.408998	2.41309	0.185945	0.0168916	0.00130162	0.408911	1.28893e-08	1.28873e-08	1	0	0	1	0	0
AAGAT	53	265	5	24.45	1310510128	101	317297692	1325	5	2.16769	10.8384	0.835178	0.0541922	0.00417589	0.247525	4.1352e-08	4.13454e-08	1	0	0	1	0	0
AAGATAAT	48	339	8	24.45	1310510128	101	317297692	2712	7.0625	1.96319	13.865	1.0684	0.11092	0.00854718	0.559406	8.4639e-08	8.46255e-08	1	0	0	1	1	0
AAGATAC	27	196	7	24.45	1310510128	101	317297692	1372	7.25926	1.10429	8.01636	0.617716	0.0561145	0.00432402	0.503117	4.28188e-08	4.2812e-08	1	0	0	1	1	0
AAGATACAC	35	155	9	24.45	1310510128	101	317297692	1395	4.42857	1.43149	6.33947	0.4885	0.0570552	0.0043965	0.394625	4.35366e-08	4.35297e-08	1	0	0	1	0	0
AAGATAG	5801	65650	7	24.45	1310510128	101	317297692	459550	11.317	237.26	2685.07	206.903	18.7955	1.44832	0.784348	1.43421e-05	1.43398e-05	1	0	0	1	1	0
AAGATAGCGTC	2	8	11	24.45	1310510128	101	317297692	88	4	0.0817996	0.327198	0.0252129	0.00359918	0.000277342	0.435644	2.7464e-09	2.74596e-09	1	0	0	1	0	0
AAGATAGT	214	1862	8	24.45	1310510128	101	317297692	14896	8.70093	8.75256	76.1554	5.86831	0.609243	0.0469464	0.689183	4.6489e-07	4.64816e-07	1	0	0	1	1	0
AAGATAT	122	1080	7	24.45	1310510128	101	317297692	7560	8.85246	4.98978	44.1718	3.40374	0.309202	0.0238262	0.613537	2.35941e-07	2.35903e-07	1	0	0	1	1	0
AAGATATAC	1	4	9	24.45	1310510128	101	317297692	36	4	0.0408998	0.163599	0.0126065	0.00147239	0.000113458	0.356436	1.12353e-09	1.12335e-09	1	0	0	1	0	0
AAGATATTGG	100	439	10	24.45	1310510128	101	317297692	4390	4.39	4.08998	17.955	1.38356	0.17955	0.0138356	0.434653	1.37008e-07	1.36986e-07	1	0	0	1	0	0
AAGATC	12	77	6	24.45	1310510128	101	317297692	462	6.41667	0.490798	3.14928	0.242674	0.0188957	0.00145605	0.381188	1.44186e-08	1.44163e-08	1	0	0	1	0	0
AAGATCAGT	43	172	9	24.45	1310510128	101	317297692	1548	4	1.75869	7.03476	0.542078	0.0633129	0.0048787	0.356436	4.83116e-08	4.8304e-08	1	0	0	1	0	0
AAGATCCAGGAT	26	104	12	24.45	1310510128	101	317297692	1248	4	1.06339	4.25358	0.327768	0.0510429	0.00393321	0.475248	3.89489e-08	3.89427e-08	1	0	0	1	0	0
AAGATCG	4	16	7	24.45	1310510128	101	317297692	112	4	0.163599	0.654397	0.0504258	0.00458078	0.000352981	0.277228	3.49542e-09	3.49486e-09	1	0	0	1	0	0
AAGATG	50	226	6	24.45	1310510128	101	317297692	1356	4.52	2.04499	9.24335	0.712265	0.0554601	0.00427359	0.268515	4.23195e-08	4.23128e-08	1	0	0	1	0	0
AAGATGAC	131	694	8	24.45	1310510128	101	317297692	5552	5.29771	5.35787	28.3845	2.18722	0.227076	0.0174978	0.419621	1.73273e-07	1.73245e-07	1	0	0	1	0	0
AAGATGAG	163	1282	8	24.45	1310510128	101	317297692	10256	7.86503	6.66667	52.4335	4.04037	0.419468	0.032323	0.622973	3.2008e-07	3.20029e-07	1	0	0	1	1	0
AAGATGCC	5	25	8	24.45	1310510128	101	317297692	200	5	0.204499	1.02249	0.0787904	0.00817996	0.000630323	0.39604	6.24181e-09	6.24082e-09	1	0	0	1	0	0
AAGATGG	649	7222	7	24.45	1310510128	101	317297692	50554	11.1279	26.544	295.378	22.761	2.06765	0.159327	0.77124	1.57774e-06	1.57749e-06	1	0	0	1	1	0
AAGATGT	3	18	7	24.45	1310510128	101	317297692	126	6	0.122699	0.736196	0.0567291	0.00515337	0.000397103	0.415842	3.93234e-09	3.93172e-09	1	0	0	1	0	0
AAGATT	13	52	6	24.45	1310510128	101	317297692	312	4	0.531697	2.12679	0.163884	0.0127607	0.000983304	0.237624	9.73723e-09	9.73568e-09	1	0	0	1	0	0
AAGATTGAT	40	262	9	24.45	1310510128	101	317297692	2358	6.55	1.63599	10.7157	0.825723	0.0964417	0.00743151	0.583663	7.3591e-08	7.35793e-08	1	0	0	1	1	0
AAGC	13	78	4	24.45	1310510128	101	317297692	312	6	0.531697	3.19018	0.245826	0.0127607	0.000983304	0.237624	9.73723e-09	9.73568e-09	1	0	0	0	0	0
AAGCAGAGG	10	51	9	24.45	1310510128	101	317297692	459	5.1	0.408998	2.08589	0.160732	0.018773	0.00144659	0.454455	1.4325e-08	1.43227e-08	1	0	0	1	0	0
AAGCAGC	25	126	7	24.45	1310510128	101	317297692	882	5.04	1.02249	5.15337	0.397103	0.0360736	0.00277972	0.349307	2.75264e-08	2.7522e-08	1	0	0	1	0	0
AAGCAGGC	21	122	8	24.45	1310510128	101	317297692	976	5.80952	0.858896	4.98978	0.384497	0.0399182	0.00307598	0.46016	3.046e-08	3.04552e-08	1	0	0	1	0	0
AAGCAGT	9	36	7	24.45	1310510128	101	317297692	252	4	0.368098	1.47239	0.113458	0.0103067	0.000794207	0.277228	7.86468e-09	7.86343e-09	1	0	0	1	0	0
AAGCAGTGCAGC	91	431	12	24.45	1310510128	101	317297692	5172	4.73626	3.72188	17.6278	1.35835	0.211534	0.0163002	0.562724	1.61413e-07	1.61388e-07	1	0	0	1	1	0
AAGCAT	14	81	6	24.45	1310510128	101	317297692	486	5.78571	0.572597	3.31288	0.255281	0.0198773	0.00153168	0.343706	1.51676e-08	1.51652e-08	1	0	0	1	0	0
AAGCC	20	107	5	24.45	1310510128	101	317297692	535	5.35	0.817996	4.37628	0.337223	0.0218814	0.00168611	0.264851	1.66968e-08	1.66942e-08	1	0	0	1	0	0
AAGCCAG	6	24	7	24.45	1310510128	101	317297692	168	4	0.245399	0.981595	0.0756387	0.00687117	0.000529471	0.277228	5.24312e-09	5.24229e-09	1	0	0	1	0	0
AAGCCGT	11	48	7	24.45	1310510128	101	317297692	336	4.36364	0.449898	1.96319	0.151277	0.0137423	0.00105894	0.30243	1.04862e-08	1.04846e-08	1	0	0	1	0	0
AAGCCTACGC	42	175	10	24.45	1310510128	101	317297692	1750	4.16667	1.71779	7.15746	0.551533	0.0715746	0.00551533	0.412541	5.46159e-08	5.46072e-08	1	0	0	1	0	0
AAGCGAAGGG	31	198	10	24.45	1310510128	101	317297692	1980	6.3871	1.26789	8.09816	0.62402	0.0809816	0.0062402	0.632386	6.17939e-08	6.17841e-08	1	0	0	1	1	0
AAGCGAAGTC	2586	11849	10	24.45	1310510128	101	317297692	118490	4.58198	105.767	484.622	37.3435	4.84622	0.373435	0.453661	3.69796e-06	3.69737e-06	1	0	0	1	0	0
AAGCGAAGTG	266	1590	10	24.45	1310510128	101	317297692	15900	5.97744	10.8793	65.0307	5.01107	0.650307	0.0501107	0.591826	4.96224e-07	4.96145e-07	1	0	0	1	1	0
AAGCGAC	27	180	7	24.45	1310510128	101	317297692	1260	6.66667	1.10429	7.36196	0.567291	0.0515337	0.00397103	0.462046	3.93234e-08	3.93172e-08	1	0	0	1	0	0
AAGCGAG	140	1214	7	24.45	1310510128	101	317297692	8498	8.67143	5.72597	49.6524	3.82606	0.347566	0.0267824	0.60099	2.65215e-07	2.65172e-07	1	0	0	1	1	0
AAGCGG	53	225	6	24.45	1310510128	101	317297692	1350	4.24528	2.16769	9.20245	0.709113	0.0552147	0.00425468	0.252195	4.21322e-08	4.21255e-08	1	0	0	1	0	0
AAGCGGC	10	40	7	24.45	1310510128	101	317297692	280	4	0.408998	1.63599	0.126065	0.0114519	0.000882452	0.277228	8.73854e-09	8.73715e-09	1	0	0	1	0	0
AAGCGGG	5	20	7	24.45	1310510128	101	317297692	140	4	0.204499	0.817996	0.0630323	0.00572597	0.000441226	0.277228	4.36927e-09	4.36857e-09	1	0	0	1	0	0
AAGCGT	6	57	6	24.45	1310510128	101	317297692	342	9.5	0.245399	2.33129	0.179642	0.0139877	0.00107785	0.564356	1.06735e-08	1.06718e-08	1	0	0	1	1	0
AAGCGTAATACG	28	177	12	24.45	1310510128	101	317297692	2124	6.32143	1.14519	7.23926	0.557836	0.0868712	0.00669403	0.751061	6.62881e-08	6.62775e-08	1	0	0	1	1	0
AAGCT	9	45	5	24.45	1310510128	101	317297692	225	5	0.368098	1.84049	0.141823	0.00920245	0.000709113	0.247525	7.02204e-09	7.02092e-09	1	0	0	1	0	0
AAGCTAT	3	12	7	24.45	1310510128	101	317297692	84	4	0.122699	0.490798	0.0378194	0.00343558	0.000264736	0.277228	2.62156e-09	2.62114e-09	1	0	0	1	0	0
AAGCTC	2	8	6	24.45	1310510128	101	317297692	48	4	0.0817996	0.327198	0.0252129	0.00196319	0.000151277	0.237624	1.49804e-09	1.4978e-09	1	0	0	1	0	0
AAGCTCACGC	46	289	10	24.45	1310510128	101	317297692	2890	6.28261	1.88139	11.82	0.910817	0.1182	0.00910817	0.62204	9.01942e-08	9.01799e-08	1	0	0	1	1	0
AAGCTCAGGC	14	67	10	24.45	1310510128	101	317297692	670	4.78571	0.572597	2.74029	0.211158	0.0274029	0.00211158	0.473833	2.09101e-08	2.09067e-08	1	0	0	1	0	0
AAGCTCG	9	41	7	24.45	1310510128	101	317297692	287	4.55556	0.368098	1.67689	0.129216	0.0117382	0.000904513	0.315732	8.957e-09	8.95558e-09	1	0	0	1	0	0
AAGCTGCCC	12	48	9	24.45	1310510128	101	317297692	432	4	0.490798	1.96319	0.151277	0.0176687	0.0013615	0.356436	1.34823e-08	1.34802e-08	1	0	0	1	0	0
AAGCTGT	17	68	7	24.45	1310510128	101	317297692	476	4	0.695297	2.78119	0.21431	0.0194683	0.00150017	0.277228	1.48555e-08	1.48532e-08	1	0	0	1	0	0
AAGCTTACGC	195	888	10	24.45	1310510128	101	317297692	8880	4.55385	7.97546	36.319	2.79863	0.36319	0.0279863	0.450876	2.77136e-07	2.77092e-07	1	0	0	1	0	0
AAGG	171	1763	4	24.45	1310510128	101	317297692	7052	10.3099	6.99387	72.1063	5.5563	0.288425	0.0222252	0.408315	2.20086e-07	2.20051e-07	1	0	0	0	0	0
AAGGAC	652	7555	6	24.45	1310510128	101	317297692	45330	11.5874	26.6667	308.998	23.8104	1.85399	0.142863	0.688362	1.41471e-06	1.41448e-06	1	0	0	1	1	0
AAGGACACGACAGT	46	236	14	24.45	1310510128	101	317297692	3304	5.13043	1.88139	9.65235	0.743781	0.135133	0.0104129	0.711149	1.03115e-07	1.03098e-07	1	0	0	1	1	0
AAGGACG	7	48	7	24.45	1310510128	101	317297692	336	6.85714	0.286299	1.96319	0.151277	0.0137423	0.00105894	0.475248	1.04862e-08	1.04846e-08	1	0	0	1	0	0
AAGGACGG	7	28	8	24.45	1310510128	101	317297692	224	4	0.286299	1.14519	0.0882452	0.00916155	0.000705962	0.316832	6.99083e-09	6.98972e-09	1	0	0	1	0	0
AAGGAG	584	7480	6	24.45	1310510128	101	317297692	44880	12.8082	23.8855	305.93	23.5741	1.83558	0.141444	0.760884	1.40066e-06	1.40044e-06	1	0	0	1	1	0
AAGGAGAG	114	813	8	24.45	1310510128	101	317297692	6504	7.13158	4.66258	33.2515	2.56226	0.266012	0.0204981	0.564878	2.02984e-07	2.02951e-07	1	0	0	1	1	0
AAGGAGATG	25	103	9	24.45	1310510128	101	317297692	927	4.12	1.02249	4.21268	0.324616	0.0379141	0.00292155	0.367129	2.89308e-08	2.89262e-08	1	0	0	1	0	0
AAGGAGG	11	52	7	24.45	1310510128	101	317297692	364	4.72727	0.449898	2.12679	0.163884	0.0148875	0.00114719	0.327633	1.13601e-08	1.13583e-08	1	0	0	1	0	0
AAGGAGGCG	2	8	9	24.45	1310510128	101	317297692	72	4	0.0817996	0.327198	0.0252129	0.00294479	0.000226916	0.356436	2.24705e-09	2.2467e-09	1	0	0	1	0	0
AAGGAGGG	267	2241	8	24.45	1310510128	101	317297692	17928	8.39326	10.9202	91.6564	7.06277	0.733252	0.0565021	0.664813	5.59516e-07	5.59427e-07	1	0	0	1	1	0
AAGGAGTGT	69	390	9	24.45	1310510128	101	317297692	3510	5.65217	2.82209	15.9509	1.22913	0.143558	0.0110622	0.503659	1.09544e-07	1.09526e-07	1	0	0	1	1	0
AAGGAT	7072	85713	6	24.45	1310510128	101	317297692	514278	12.1201	289.243	3505.64	270.134	21.0339	1.62081	0.720003	1.60501e-05	1.60476e-05	1	0	0	1	1	0
AAGGATAATCG	33	140	11	24.45	1310510128	101	317297692	1540	4.24242	1.34969	5.72597	0.441226	0.0629857	0.00485349	0.462046	4.8062e-08	4.80543e-08	1	0	0	1	0	0
AAGGATC	69	594	7	24.45	1310510128	101	317297692	4158	8.6087	2.82209	24.2945	1.87206	0.170061	0.0131044	0.596642	1.29767e-07	1.29747e-07	1	0	0	1	1	0
AAGGATCC	4	16	8	24.45	1310510128	101	317297692	128	4	0.163599	0.654397	0.0504258	0.00523517	0.000403407	0.316832	3.99476e-09	3.99413e-09	1	0	0	1	0	0
AAGGATG	78	692	7	24.45	1310510128	101	317297692	4844	8.87179	3.19018	28.3027	2.18092	0.198119	0.0152664	0.614877	1.51177e-07	1.51153e-07	1	0	0	1	1	0
AAGGATGAGG	34	158	10	24.45	1310510128	101	317297692	1580	4.64706	1.39059	6.46217	0.497955	0.0646217	0.00497955	0.460105	4.93103e-08	4.93025e-08	1	0	0	1	0	0
AAGGATT	20	139	7	24.45	1310510128	101	317297692	973	6.95	0.817996	5.68507	0.438074	0.0397955	0.00306652	0.481683	3.03664e-08	3.03616e-08	1	0	0	1	0	0
AAGGC	6	30	5	24.45	1310510128	101	317297692	150	5	0.245399	1.22699	0.0945484	0.00613497	0.000472742	0.247525	4.68136e-09	4.68062e-09	1	0	0	1	0	0
AAGGCAG	496	5147	7	24.45	1310510128	101	317297692	36029	10.377	20.2863	210.511	16.2214	1.47358	0.11355	0.719199	1.12443e-06	1.12425e-06	1	0	0	1	1	0
AAGGCAGAG	31	250	9	24.45	1310510128	101	317297692	2250	8.06452	1.26789	10.2249	0.787904	0.0920245	0.00709113	0.71862	7.02204e-08	7.02092e-08	1	0	0	1	1	0
AAGGCCTTACCG	50	260	12	24.45	1310510128	101	317297692	3120	5.2	2.04499	10.6339	0.81942	0.127607	0.00983304	0.617822	9.73723e-08	9.73568e-08	1	0	0	1	1	0
AAGGCGATCTGTGGTGC	13	54	17	24.45	1310510128	101	317297692	918	4.15385	0.531697	2.20859	0.170187	0.037546	0.00289318	0.699162	2.86499e-08	2.86454e-08	1	0	0	1	1	0
AAGGCGC	1	4	7	24.45	1310510128	101	317297692	28	4	0.0408998	0.163599	0.0126065	0.00114519	8.82452e-05	0.277228	8.73854e-10	8.73715e-10	1	0	0	1	0	0
AAGGCGG	196	1825	7	24.45	1310510128	101	317297692	12775	9.31122	8.01636	74.6421	5.7517	0.522495	0.0402619	0.645332	3.98696e-07	3.98632e-07	1	0	0	1	1	0
AAGGCGGC	23	122	8	24.45	1310510128	101	317297692	976	5.30435	0.940695	4.98978	0.384497	0.0399182	0.00307598	0.420146	3.046e-08	3.04552e-08	1	0	0	1	0	0
AAGGCGGG	18	73	8	24.45	1310510128	101	317297692	584	4.05556	0.736196	2.98569	0.230068	0.0238855	0.00184054	0.321232	1.82261e-08	1.82232e-08	1	0	0	1	0	0
AAGGG	34	194	5	24.45	1310510128	101	317297692	970	5.70588	1.39059	7.93456	0.611413	0.0396728	0.00305707	0.282469	3.02728e-08	3.0268e-08	1	0	0	1	0	0
AAGGGAC	1	4	7	24.45	1310510128	101	317297692	28	4	0.0408998	0.163599	0.0126065	0.00114519	8.82452e-05	0.277228	8.73854e-10	8.73715e-10	1	0	0	1	0	0
AAGGGAG	840	9108	7	24.45	1310510128	101	317297692	63756	10.8429	34.3558	372.515	28.7049	2.60761	0.200934	0.751485	1.98977e-06	1.98945e-06	1	0	0	1	1	0
AAGGGAGG	37	223	8	24.45	1310510128	101	317297692	1784	6.02703	1.51329	9.12065	0.70281	0.0729652	0.00562248	0.477388	5.5677e-08	5.56681e-08	1	0	0	1	0	0
AAGGGG	59	241	6	24.45	1310510128	101	317297692	1446	4.08475	2.41309	9.85685	0.759539	0.0591411	0.00455723	0.242658	4.51283e-08	4.51211e-08	1	0	0	1	0	0
AAGGGGAC	19	90	8	24.45	1310510128	101	317297692	720	4.73684	0.777096	3.68098	0.283645	0.0294479	0.00226916	0.375195	2.24705e-08	2.2467e-08	1	0	0	1	0	0
AAGGGGAG	27	110	8	24.45	1310510128	101	317297692	880	4.07407	1.10429	4.49898	0.346678	0.0359918	0.00277342	0.322699	2.7464e-08	2.74596e-08	1	0	0	1	0	0
AAGGGGCAGCCGCAG	1	5	15	24.45	1310510128	101	317297692	75	5	0.0408998	0.204499	0.0157581	0.00306748	0.000236371	0.742574	2.34068e-09	2.34031e-09	1	0	0	1	1	0
AAGGGGCC	16	71	8	24.45	1310510128	101	317297692	568	4.4375	0.654397	2.90389	0.223765	0.0232311	0.00179012	0.351485	1.77267e-08	1.77239e-08	1	0	0	1	0	0
AAGGGGCG	6	29	8	24.45	1310510128	101	317297692	232	4.83333	0.245399	1.18609	0.0913968	0.00948875	0.000731175	0.382838	7.2405e-09	7.23935e-09	1	0	0	1	0	0
AAGGGGG	4	19	7	24.45	1310510128	101	317297692	133	4.75	0.163599	0.777096	0.0598807	0.00543967	0.000419165	0.329208	4.15081e-09	4.15015e-09	1	0	0	1	0	0
AAGGGTG	48	353	7	24.45	1310510128	101	317297692	2471	7.35417	1.96319	14.4376	1.11252	0.101063	0.00778764	0.509695	7.71176e-08	7.71053e-08	1	0	0	1	1	0
AAGGT	83	596	5	24.45	1310510128	101	317297692	2980	7.18072	3.39468	24.3763	1.87836	0.121881	0.00939181	0.355481	9.3003e-08	9.29882e-08	1	0	0	1	0	0
AAGGTACGGT	34	177	10	24.45	1310510128	101	317297692	1770	5.20588	1.39059	7.23926	0.557836	0.0723926	0.00557836	0.515434	5.524e-08	5.52313e-08	1	0	0	1	1	0
AAGGTAG	174	1925	7	24.45	1310510128	101	317297692	13475	11.0632	7.11656	78.7321	6.06686	0.551125	0.042468	0.766758	4.20542e-07	4.20475e-07	1	0	0	1	1	0
AAGGTATT	45	283	8	24.45	1310510128	101	317297692	2264	6.28889	1.84049	11.5746	0.891907	0.0925971	0.00713526	0.49813	7.06573e-08	7.06461e-08	1	0	0	1	0	0
AAGGTATTGGT	18	108	11	24.45	1310510128	101	317297692	1188	6	0.736196	4.41718	0.340374	0.048589	0.00374412	0.653465	3.70764e-08	3.70705e-08	1	0	0	1	1	0
AAGGTC	43	172	6	24.45	1310510128	101	317297692	1032	4	1.75869	7.03476	0.542078	0.0422086	0.00325247	0.237624	3.22078e-08	3.22026e-08	1	0	0	1	0	0
AAGGTG	9	36	6	24.45	1310510128	101	317297692	216	4	0.368098	1.47239	0.113458	0.00883436	0.000680749	0.237624	6.74116e-09	6.74009e-09	1	0	0	1	0	0
AAGGTGC	27	142	7	24.45	1310510128	101	317297692	994	5.25926	1.10429	5.80777	0.447529	0.0406544	0.0031327	0.364503	3.10218e-08	3.10169e-08	1	0	0	1	0	0
AAGGTGG	297	2854	7	24.45	1310510128	101	317297692	19978	9.60943	12.1472	116.728	8.99471	0.817096	0.062963	0.666	6.23495e-07	6.23396e-07	1	0	0	1	1	0
AAGGTGGAG	24	120	9	24.45	1310510128	101	317297692	1080	5	0.981595	4.90798	0.378194	0.0441718	0.00340374	0.445545	3.37058e-08	3.37004e-08	1	0	0	1	0	0
AAGGTGGGG	49	219	9	24.45	1310510128	101	317297692	1971	4.46939	2.00409	8.95706	0.690204	0.0806135	0.00621183	0.398262	6.15131e-08	6.15033e-08	1	0	0	1	0	0
AAGGTGT	14	56	7	24.45	1310510128	101	317297692	392	4	0.572597	2.29039	0.17649	0.0160327	0.00123543	0.277228	1.2234e-08	1.2232e-08	1	0	0	1	0	0
AAGT	178	1461	4	24.45	1310510128	101	317297692	5844	8.20787	7.28016	59.7546	4.60451	0.239018	0.018418	0.325064	1.82386e-07	1.82357e-07	1	0	0	0	0	0
AAGTAAGTC	22	93	9	24.45	1310510128	101	317297692	837	4.22727	0.899796	3.80368	0.2931	0.0342331	0.0026379	0.376688	2.6122e-08	2.61178e-08	1	0	0	1	0	0
AAGTAATCATT	13	58	11	24.45	1310510128	101	317297692	638	4.46154	0.531697	2.37219	0.182794	0.0260941	0.00201073	0.48591	1.99114e-08	1.99082e-08	1	0	0	1	0	0
AAGTAATGT	253	2281	9	24.45	1310510128	101	317297692	20529	9.01581	10.3476	93.2924	7.18883	0.839632	0.0646995	0.803389	6.40691e-07	6.40589e-07	1	0	0	1	1	0
AAGTAC	14	56	6	24.45	1310510128	101	317297692	336	4	0.572597	2.29039	0.17649	0.0137423	0.00105894	0.237624	1.04862e-08	1.04846e-08	1	0	0	1	0	0
AAGTACAGTAT	42	196	11	24.45	1310510128	101	317297692	2156	4.66667	1.71779	8.01636	0.617716	0.08818	0.00679488	0.508251	6.72867e-08	6.7276e-08	1	0	0	1	1	0
AAGTACC	27	229	7	24.45	1310510128	101	317297692	1603	8.48148	1.10429	9.36605	0.72172	0.0655624	0.00505204	0.587825	5.00281e-08	5.00202e-08	1	0	0	1	1	0
AAGTACTGGT	19	104	10	24.45	1310510128	101	317297692	1040	5.47368	0.777096	4.25358	0.327768	0.0425358	0.00327768	0.541949	3.24574e-08	3.24523e-08	1	0	0	1	1	0
AAGTAG	785	3625	6	24.45	1310510128	101	317297692	21750	4.61783	32.1063	148.262	11.4246	0.889571	0.0685476	0.274327	6.78797e-07	6.78689e-07	1	0	0	1	0	0
AAGTAGAT	292	1305	8	24.45	1310510128	101	317297692	10440	4.46918	11.9427	53.3742	4.11286	0.426994	0.0329029	0.353994	3.25823e-07	3.25771e-07	1	0	0	1	0	0
AAGTAGC	10	40	7	24.45	1310510128	101	317297692	280	4	0.408998	1.63599	0.126065	0.0114519	0.000882452	0.277228	8.73854e-09	8.73715e-09	1	0	0	1	0	0
AAGTAGGTACT	16	77	11	24.45	1310510128	101	317297692	847	4.8125	0.654397	3.14928	0.242674	0.0346421	0.00266942	0.524134	2.64341e-08	2.64299e-08	1	0	0	1	1	0
AAGTAGT	9	36	7	24.45	1310510128	101	317297692	252	4	0.368098	1.47239	0.113458	0.0103067	0.000794207	0.277228	7.86468e-09	7.86343e-09	1	0	0	1	0	0
AAGTAT	238	2720	6	24.45	1310510128	101	317297692	16320	11.4286	9.73415	111.247	8.57239	0.667485	0.0514343	0.678925	5.09332e-07	5.09251e-07	1	0	0	1	1	0
AAGTATGT	368	3340	8	24.45	1310510128	101	317297692	26720	9.07609	15.0511	136.605	10.5264	1.09284	0.0842111	0.718898	8.33906e-07	8.33774e-07	1	0	0	1	1	0
AAGTATTACTAC	25	106	12	24.45	1310510128	101	317297692	1272	4.24	1.02249	4.33538	0.334071	0.0520245	0.00400885	0.503762	3.96979e-08	3.96916e-08	1	0	0	1	1	0
AAGTATTATC	38	337	10	24.45	1310510128	101	317297692	3370	8.86842	1.55419	13.7832	1.06209	0.137832	0.0106209	0.878061	1.05175e-07	1.05158e-07	1	0	0	1	1	0
AAGTATTGGATCCTC	36	148	15	24.45	1310510128	101	317297692	2220	4.11111	1.47239	6.05317	0.466439	0.0907975	0.00699658	0.610561	6.92841e-08	6.92731e-08	1	0	0	1	1	0
AAGTC	26	376	5	24.45	1310510128	101	317297692	1880	14.4615	1.06339	15.3783	1.18501	0.0768916	0.00592504	0.715918	5.8673e-08	5.86637e-08	1	0	0	1	1	0
AAGTCAC	11	87	7	24.45	1310510128	101	317297692	609	7.90909	0.449898	3.55828	0.27419	0.024908	0.00191933	0.548155	1.90063e-08	1.90033e-08	1	0	0	1	1	0
AAGTCAGGTG	4	16	10	24.45	1310510128	101	317297692	160	4	0.163599	0.654397	0.0504258	0.00654397	0.000504258	0.39604	4.99345e-09	4.99266e-09	1	0	0	1	0	0
AAGTCAT	32	328	7	24.45	1310510128	101	317297692	2296	10.25	1.30879	13.4151	1.03373	0.0939059	0.00723611	0.710396	7.1656e-08	7.16446e-08	1	0	0	1	1	0
AAGTCATGT	14	57	9	24.45	1310510128	101	317297692	513	4.07143	0.572597	2.33129	0.179642	0.0209816	0.00161678	0.362801	1.60103e-08	1.60077e-08	1	0	0	1	0	0
AAGTCATGTG	4	16	10	24.45	1310510128	101	317297692	160	4	0.163599	0.654397	0.0504258	0.00654397	0.000504258	0.39604	4.99345e-09	4.99266e-09	1	0	0	1	0	0
AAGTCC	135	1413	6	24.45	1310510128	101	317297692	8478	10.4667	5.52147	57.7914	4.45323	0.346748	0.0267194	0.621782	2.6459e-07	2.64548e-07	1	0	0	1	1	0
AAGTCG	54	519	6	24.45	1310510128	101	317297692	3114	9.61111	2.20859	21.227	1.63569	0.127362	0.00981413	0.570957	9.7185e-08	9.71696e-08	1	0	0	1	1	0
AAGTCGATC	51	314	9	24.45	1310510128	101	317297692	2826	6.15686	2.08589	12.8425	0.989607	0.115583	0.00890646	0.548631	8.81968e-08	8.81828e-08	1	0	0	1	1	0
AAGTCGC	8	37	7	24.45	1310510128	101	317297692	259	4.625	0.327198	1.51329	0.11661	0.010593	0.000816268	0.320545	8.08315e-09	8.08186e-09	1	0	0	1	0	0
AAGTCT	10	40	6	24.45	1310510128	101	317297692	240	4	0.408998	1.63599	0.126065	0.00981595	0.000756387	0.237624	7.49018e-09	7.48898e-09	1	0	0	1	0	0
AAGTCTC	73	724	7	24.45	1310510128	101	317297692	5068	9.91781	2.98569	29.6115	2.28177	0.20728	0.0159724	0.687373	1.58168e-07	1.58142e-07	1	0	0	1	1	0
AAGTG	158	841	5	24.45	1310510128	101	317297692	4205	5.32278	6.46217	34.3967	2.65051	0.171984	0.0132525	0.263504	1.31234e-07	1.31213e-07	1	0	0	1	0	0
AAGTGAATG	152	1176	9	24.45	1310510128	101	317297692	10584	7.73684	6.21677	48.0982	3.7063	0.432883	0.0333567	0.689422	3.30317e-07	3.30264e-07	1	0	0	1	1	0
AAGTGAATTG	62	382	10	24.45	1310510128	101	317297692	3820	6.16129	2.53579	15.6237	1.20392	0.156237	0.0120392	0.610029	1.19219e-07	1.192e-07	1	0	0	1	1	0
AAGTGAC	7	68	7	24.45	1310510128	101	317297692	476	9.71429	0.286299	2.78119	0.21431	0.0194683	0.00150017	0.673267	1.48555e-08	1.48532e-08	1	0	0	1	1	0
AAGTGACTCATGT	18	86	13	24.45	1310510128	101	317297692	1118	4.77778	0.736196	3.51738	0.271039	0.045726	0.0035235	0.614961	3.48917e-08	3.48862e-08	1	0	0	1	1	0
AAGTGAGTG	54	295	9	24.45	1310510128	101	317297692	2655	5.46296	2.20859	12.0654	0.929726	0.108589	0.00836754	0.486799	8.28601e-08	8.28469e-08	1	0	0	1	0	0
AAGTGAT	111	1280	7	24.45	1310510128	101	317297692	8960	11.5315	4.53988	52.3517	4.03407	0.366462	0.0282385	0.799215	2.79633e-07	2.79589e-07	1	0	0	1	1	0
AAGTGATG	276	2506	8	24.45	1310510128	101	317297692	20048	9.07971	11.2883	102.495	7.89795	0.819959	0.0631836	0.719185	6.25679e-07	6.2558e-07	1	0	0	1	1	0
AAGTGC	15	153	6	24.45	1310510128	101	317297692	918	10.2	0.613497	6.25767	0.482197	0.037546	0.00289318	0.605941	2.86499e-08	2.86454e-08	1	0	0	1	1	0
AAGTGCAGACG	135	953	11	24.45	1310510128	101	317297692	10483	7.05926	5.52147	38.9775	3.00349	0.428753	0.0330384	0.76883	3.27165e-07	3.27113e-07	1	0	0	1	1	0
AAGTGCGGGG	8	36	10	24.45	1310510128	101	317297692	360	4.5	0.327198	1.47239	0.113458	0.0147239	0.00113458	0.445545	1.12353e-08	1.12335e-08	1	0	0	1	0	0
AAGTGCTACACCATGGG	107	442	17	24.45	1310510128	101	317297692	7514	4.13084	4.37628	18.0777	1.39301	0.307321	0.0236812	0.69529	2.34505e-07	2.34468e-07	1	0	0	1	1	0
AAGTGG	75	703	6	24.45	1310510128	101	317297692	4218	9.37333	3.06748	28.7526	2.21558	0.172515	0.0132935	0.556832	1.3164e-07	1.31619e-07	1	0	0	1	1	0
AAGTGGAG	1	4	8	24.45	1310510128	101	317297692	32	4	0.0408998	0.163599	0.0126065	0.00130879	0.000100852	0.316832	9.9869e-10	9.98531e-10	1	0	0	1	0	0
AAGTGGC	3	12	7	24.45	1310510128	101	317297692	84	4	0.122699	0.490798	0.0378194	0.00343558	0.000264736	0.277228	2.62156e-09	2.62114e-09	1	0	0	1	0	0
AAGTGGG	8	39	7	24.45	1310510128	101	317297692	273	4.875	0.327198	1.59509	0.122913	0.0111656	0.000860391	0.337871	8.52007e-09	8.51872e-09	1	0	0	1	0	0
AAGTGGT	35	319	7	24.45	1310510128	101	317297692	2233	9.11429	1.43149	13.047	1.00537	0.0913292	0.00703756	0.631683	6.96898e-08	6.96788e-08	1	0	0	1	1	0
AAGTGTAATACG	402	2475	12	24.45	1310510128	101	317297692	29700	6.15672	16.4417	101.227	7.80025	1.21472	0.093603	0.731491	9.26909e-07	9.26762e-07	1	0	0	1	1	0
AAGTGTATC	44	290	9	24.45	1310510128	101	317297692	2610	6.59091	1.79959	11.8609	0.913968	0.106748	0.00822571	0.587309	8.14557e-08	8.14427e-08	1	0	0	1	1	0
AAGTGTC	60	637	7	24.45	1310510128	101	317297692	4459	10.6167	2.45399	26.0532	2.00758	0.182372	0.014053	0.735809	1.39161e-07	1.39139e-07	1	0	0	1	1	0
AAGTGTG	45	291	7	24.45	1310510128	101	317297692	2037	6.46667	1.84049	11.9018	0.91712	0.0833129	0.00641984	0.448185	6.35729e-08	6.35628e-08	1	0	0	1	0	0
AAT	30156	257248	3	24.45	1310510128	101	317297692	771744	8.53057	1233.37	10521.4	810.747	31.5642	2.43224	0.253383	2.40854e-05	2.40816e-05	1	1	0	0	0	0
AATAATAGAC	74	313	10	24.45	1310510128	101	317297692	3130	4.22973	3.02658	12.8016	0.986455	0.128016	0.00986455	0.418785	9.76844e-08	9.76688e-08	1	0	0	1	0	0
AATAATAGATATTC	56	237	14	24.45	1310510128	101	317297692	3318	4.23214	2.29039	9.69325	0.746933	0.135706	0.0104571	0.586634	1.03552e-07	1.03535e-07	1	0	0	1	1	0
AATAATAGCAATGC	15	63	14	24.45	1310510128	101	317297692	882	4.2	0.613497	2.57669	0.198552	0.0360736	0.00277972	0.582178	2.75264e-08	2.7522e-08	1	0	0	1	1	0
AATAATC	5	29	7	24.45	1310510128	101	317297692	203	5.8	0.204499	1.18609	0.0913968	0.00830266	0.000639778	0.40198	6.33544e-09	6.33443e-09	1	0	0	1	0	0
AATAATGACTC	1	4	11	24.45	1310510128	101	317297692	44	4	0.0408998	0.163599	0.0126065	0.00179959	0.000138671	0.435644	1.3732e-09	1.37298e-09	1	0	0	1	0	0
AATAATT	32	128	7	24.45	1310510128	101	317297692	896	4	1.30879	5.23517	0.403407	0.0366462	0.00282385	0.277228	2.79633e-08	2.79589e-08	1	0	0	1	0	0
AATAC	126	990	5	24.45	1310510128	101	317297692	4950	7.85714	5.15337	40.4908	3.1201	0.202454	0.0156005	0.388967	1.54485e-07	1.5446e-07	1	0	0	1	0	0
AATACAATC	71	429	9	24.45	1310510128	101	317297692	3861	6.04225	2.90389	17.546	1.35204	0.157914	0.0121684	0.538419	1.20498e-07	1.20479e-07	1	0	0	1	1	0
AATACAATTC	61	367	10	24.45	1310510128	101	317297692	3670	6.01639	2.49489	15.0102	1.15664	0.150102	0.0115664	0.595683	1.14537e-07	1.14519e-07	1	0	0	1	1	0
AATACAG	9	36	7	24.45	1310510128	101	317297692	252	4	0.368098	1.47239	0.113458	0.0103067	0.000794207	0.277228	7.86468e-09	7.86343e-09	1	0	0	1	0	0
AATACAGTATGT	234	1550	12	24.45	1310510128	101	317297692	18600	6.62393	9.57055	63.3947	4.885	0.760736	0.05862	0.787002	5.80489e-07	5.80396e-07	1	0	0	1	1	0
AATACAT	23	92	7	24.45	1310510128	101	317297692	644	4	0.940695	3.76278	0.289949	0.0263395	0.00202964	0.277228	2.00986e-08	2.00954e-08	1	0	0	1	0	0
AATACATG	80	495	8	24.45	1310510128	101	317297692	3960	6.1875	3.27198	20.2454	1.56005	0.161963	0.0124804	0.490099	1.23588e-07	1.23568e-07	1	0	0	1	0	0
AATACATTAC	65	329	10	24.45	1310510128	101	317297692	3290	5.06154	2.65849	13.456	1.03688	0.13456	0.0103688	0.501142	1.02678e-07	1.02662e-07	1	0	0	1	1	0
AATACCAT	145	1175	8	24.45	1310510128	101	317297692	9400	8.10345	5.93047	48.0573	3.70315	0.384458	0.0296252	0.641857	2.93365e-07	2.93319e-07	1	0	0	1	1	0
AATACCG	55	227	7	24.45	1310510128	101	317297692	1589	4.12727	2.24949	9.28425	0.715416	0.0649898	0.00500792	0.286049	4.95912e-08	4.95833e-08	1	0	0	1	0	0
AATACG	308	1232	6	24.45	1310510128	101	317297692	7392	4	12.5971	50.3885	3.88279	0.302331	0.0232967	0.237624	2.30697e-07	2.30661e-07	1	0	0	1	0	0
AATACGTG	15	87	8	24.45	1310510128	101	317297692	696	5.8	0.613497	3.55828	0.27419	0.0284663	0.00219352	0.459406	2.17215e-08	2.17181e-08	1	0	0	1	0	0
AATACT	22	88	6	24.45	1310510128	101	317297692	528	4	0.899796	3.59918	0.277342	0.0215951	0.00166405	0.237624	1.64784e-08	1.64758e-08	1	0	0	1	0	0
AATACTATACT	161	1286	11	24.45	1310510128	101	317297692	14146	7.98758	6.58487	52.5971	4.05298	0.578569	0.0445827	0.869934	4.41483e-07	4.41413e-07	1	0	0	1	1	0
AATACTCC	11	44	8	24.45	1310510128	101	317297692	352	4	0.449898	1.79959	0.138671	0.0143967	0.00110937	0.316832	1.09856e-08	1.09838e-08	1	0	0	1	0	0
AATAG	2	12	5	24.45	1310510128	101	317297692	60	6	0.0817996	0.490798	0.0378194	0.00245399	0.000189097	0.29703	1.87254e-09	1.87225e-09	1	0	0	1	0	0
AATAGAT	3	12	7	24.45	1310510128	101	317297692	84	4	0.122699	0.490798	0.0378194	0.00343558	0.000264736	0.277228	2.62156e-09	2.62114e-09	1	0	0	1	0	0
AATAGCC	14	56	7	24.45	1310510128	101	317297692	392	4	0.572597	2.29039	0.17649	0.0160327	0.00123543	0.277228	1.2234e-08	1.2232e-08	1	0	0	1	0	0
AATAGGAGAGT	7	28	11	24.45	1310510128	101	317297692	308	4	0.286299	1.14519	0.0882452	0.0125971	0.000970697	0.435644	9.61239e-09	9.61086e-09	1	0	0	1	0	0
AATAGGG	282	2904	7	24.45	1310510128	101	317297692	20328	10.2979	11.5337	118.773	9.15229	0.831411	0.064066	0.713714	6.34418e-07	6.34317e-07	1	0	0	1	1	0
AATAGGT	18	147	7	24.45	1310510128	101	317297692	1029	8.16667	0.736196	6.01227	0.463287	0.0420859	0.00324301	0.566007	3.21141e-08	3.2109e-08	1	0	0	1	1	0
AATAGT	133	545	6	24.45	1310510128	101	317297692	3270	4.09774	5.43967	22.2904	1.71763	0.133742	0.0103058	0.24343	1.02054e-07	1.02037e-07	1	0	0	1	0	0
AATAGTATAGT	25	150	11	24.45	1310510128	101	317297692	1650	6	1.02249	6.13497	0.472742	0.0674847	0.00520016	0.653465	5.1495e-08	5.14868e-08	1	0	0	1	1	0
AATAGTATGT	86	481	10	24.45	1310510128	101	317297692	4810	5.59302	3.51738	19.6728	1.51593	0.196728	0.0151593	0.553765	1.50116e-07	1.50092e-07	1	0	0	1	1	0
AATAGTGG	25	106	8	24.45	1310510128	101	317297692	848	4.24	1.02249	4.33538	0.334071	0.034683	0.00267257	0.335842	2.64653e-08	2.64611e-08	1	0	0	1	0	0
AATAT	435	2670	5	24.45	1310510128	101	317297692	13350	6.13793	17.7914	109.202	8.41481	0.546012	0.0420741	0.303858	4.16641e-07	4.16575e-07	1	0	0	1	0	0
AATATAATGT	51	243	10	24.45	1310510128	101	317297692	2430	4.76471	2.08589	9.93865	0.765842	0.0993865	0.00765842	0.471753	7.5838e-08	7.5826e-08	1	0	0	1	0	0
AATATAATTAT	4	16	11	24.45	1310510128	101	317297692	176	4	0.163599	0.654397	0.0504258	0.00719836	0.000554684	0.435644	5.4928e-09	5.49192e-09	1	0	0	1	0	0
AATATACT	1	4	8	24.45	1310510128	101	317297692	32	4	0.0408998	0.163599	0.0126065	0.00130879	0.000100852	0.316832	9.9869e-10	9.98531e-10	1	0	0	1	0	0
AATATAG	43	414	7	24.45	1310510128	101	317297692	2898	9.62791	1.75869	16.9325	1.30477	0.118528	0.00913338	0.667281	9.04439e-08	9.04295e-08	1	0	0	1	1	0
AATATAGTAGG	22	94	11	24.45	1310510128	101	317297692	1034	4.27273	0.899796	3.84458	0.296252	0.0422904	0.00325877	0.465347	3.22702e-08	3.2265e-08	1	0	0	1	0	0
AATATAT	30	174	7	24.45	1310510128	101	317297692	1218	5.8	1.22699	7.11656	0.548381	0.049816	0.00383867	0.40198	3.80126e-08	3.80066e-08	1	0	0	1	0	0
AATATATG	1	5	8	24.45	1310510128	101	317297692	40	5	0.0408998	0.204499	0.0157581	0.00163599	0.000126065	0.39604	1.24836e-09	1.24816e-09	1	0	0	1	0	0
AATATC	4489	37059	6	24.45	1310510128	101	317297692	222354	8.25551	183.599	1515.71	116.796	9.09423	0.700774	0.490427	6.93946e-06	6.93836e-06	1	0	0	1	0	0
AATATCAATATTC	24	102	13	24.45	1310510128	101	317297692	1326	4.25	0.981595	4.17178	0.321465	0.0542331	0.00417904	0.54703	4.13832e-08	4.13766e-08	1	0	0	1	1	0
AATATCG	21	184	7	24.45	1310510128	101	317297692	1288	8.7619	0.858896	7.52556	0.579897	0.0526789	0.00405928	0.607261	4.01973e-08	4.01909e-08	1	0	0	1	1	0
AATATCT	2	8	7	24.45	1310510128	101	317297692	56	4	0.0817996	0.327198	0.0252129	0.00229039	0.00017649	0.277228	1.74771e-09	1.74743e-09	1	0	0	1	0	0
AATATG	154	2200	6	24.45	1310510128	101	317297692	13200	14.2857	6.29857	89.9796	6.93355	0.539877	0.0416013	0.848656	4.1196e-07	4.11894e-07	1	0	0	1	1	0
AATATGATAG	20	111	10	24.45	1310510128	101	317297692	1110	5.55	0.817996	4.53988	0.349829	0.0453988	0.00349829	0.549505	3.46421e-08	3.46366e-08	1	0	0	1	1	0
AATATGG	3	12	7	24.45	1310510128	101	317297692	84	4	0.122699	0.490798	0.0378194	0.00343558	0.000264736	0.277228	2.62156e-09	2.62114e-09	1	0	0	1	0	0
AATATGT	5	46	7	24.45	1310510128	101	317297692	322	9.2	0.204499	1.88139	0.144974	0.0131697	0.00101482	0.637624	1.00493e-08	1.00477e-08	1	0	0	1	1	0
AATATGTGTG	12	56	10	24.45	1310510128	101	317297692	560	4.66667	0.490798	2.29039	0.17649	0.0229039	0.0017649	0.462046	1.74771e-08	1.74743e-08	1	0	0	1	0	0
AATATT	34	148	6	24.45	1310510128	101	317297692	888	4.35294	1.39059	6.05317	0.466439	0.036319	0.00279863	0.258591	2.77136e-08	2.77092e-08	1	0	0	1	0	0
AATC	226	2097	4	24.45	1310510128	101	317297692	8388	9.27876	9.24335	85.7669	6.60894	0.343067	0.0264357	0.367476	2.61782e-07	2.6174e-07	1	0	0	0	0	0
AATCAATG	212	1092	8	24.45	1310510128	101	317297692	8736	5.15094	8.67076	44.6626	3.44156	0.357301	0.0275325	0.407996	2.72642e-07	2.72599e-07	1	0	0	1	0	0
AATCAATT	96	630	8	24.45	1310510128	101	317297692	5040	6.5625	3.92638	25.7669	1.98552	0.206135	0.0158841	0.519802	1.57294e-07	1.57269e-07	1	0	0	1	1	0
AATCAATTATC	28	139	11	24.45	1310510128	101	317297692	1529	4.96429	1.14519	5.68507	0.438074	0.0625358	0.00481882	0.540665	4.77187e-08	4.77111e-08	1	0	0	1	1	0
AATCAATTCATTC	24	96	13	24.45	1310510128	101	317297692	1248	4	0.981595	3.92638	0.302555	0.0510429	0.00393321	0.514851	3.89489e-08	3.89427e-08	1	0	0	1	1	0
AATCAC	11	53	6	24.45	1310510128	101	317297692	318	4.81818	0.449898	2.16769	0.167036	0.0130061	0.00100221	0.286229	9.92448e-09	9.9229e-09	1	0	0	1	0	0
AATCACC	12	48	7	24.45	1310510128	101	317297692	336	4	0.490798	1.96319	0.151277	0.0137423	0.00105894	0.277228	1.04862e-08	1.04846e-08	1	0	0	1	0	0
AATCACG	33	218	7	24.45	1310510128	101	317297692	1526	6.60606	1.34969	8.91616	0.687052	0.0624131	0.00480936	0.457846	4.7625e-08	4.76175e-08	1	0	0	1	0	0
AATCACGC	8	67	8	24.45	1310510128	101	317297692	536	8.375	0.327198	2.74029	0.211158	0.0219223	0.00168927	0.663366	1.67281e-08	1.67254e-08	1	0	0	1	1	0
AATCACTG	16	76	8	24.45	1310510128	101	317297692	608	4.75	0.654397	3.10838	0.239523	0.0248671	0.00191618	0.376238	1.89751e-08	1.89721e-08	1	0	0	1	0	0
AATCACTGGT	21	93	10	24.45	1310510128	101	317297692	930	4.42857	0.858896	3.80368	0.2931	0.0380368	0.002931	0.438472	2.90244e-08	2.90198e-08	1	0	0	1	0	0
AATCAG	892	5305	6	24.45	1310510128	101	317297692	31830	5.94731	36.4826	216.973	16.7193	1.30184	0.100316	0.353306	9.93385e-07	9.93227e-07	1	0	0	1	0	0
AATCAGT	3	12	7	24.45	1310510128	101	317297692	84	4	0.122699	0.490798	0.0378194	0.00343558	0.000264736	0.277228	2.62156e-09	2.62114e-09	1	0	0	1	0	0
AATCAGTG	31	177	8	24.45	1310510128	101	317297692	1416	5.70968	1.26789	7.23926	0.557836	0.0579141	0.00446269	0.452252	4.4192e-08	4.4185e-08	1	0	0	1	0	0
AATCAT	809	5574	6	24.45	1310510128	101	317297692	33444	6.88999	33.0879	227.975	17.5671	1.36785	0.105403	0.409306	1.04376e-06	1.04359e-06	1	0	0	1	0	0
AATCATATG	1	4	9	24.45	1310510128	101	317297692	36	4	0.0408998	0.163599	0.0126065	0.00147239	0.000113458	0.356436	1.12353e-09	1.12335e-09	1	0	0	1	0	0
AATCATC	486	5021	7	24.45	1310510128	101	317297692	35147	10.3313	19.8773	205.358	15.8243	1.43751	0.11077	0.716029	1.09691e-06	1.09673e-06	1	0	0	1	1	0
AATCATCG	44	284	8	24.45	1310510128	101	317297692	2272	6.45455	1.79959	11.6155	0.895059	0.0929243	0.00716047	0.511251	7.0907e-08	7.08957e-08	1	0	0	1	1	0
AATCATG	9	45	7	24.45	1310510128	101	317297692	315	5	0.368098	1.84049	0.141823	0.0128834	0.000992759	0.346535	9.83086e-09	9.82929e-09	1	0	0	1	0	0
AATCATT	14	62	7	24.45	1310510128	101	317297692	434	4.42857	0.572597	2.53579	0.1954	0.0177505	0.0013678	0.306931	1.35447e-08	1.35426e-08	1	0	0	1	0	0
AATCC	32	227	5	24.45	1310510128	101	317297692	1135	7.09375	1.30879	9.28425	0.715416	0.0464213	0.00357708	0.351176	3.54223e-08	3.54167e-08	1	0	0	1	0	0
AATCCC	14	56	6	24.45	1310510128	101	317297692	336	4	0.572597	2.29039	0.17649	0.0137423	0.00105894	0.237624	1.04862e-08	1.04846e-08	1	0	0	1	0	0
AATCCCC	15	101	7	24.45	1310510128	101	317297692	707	6.73333	0.613497	4.13088	0.318313	0.0289162	0.00222819	0.466667	2.20648e-08	2.20613e-08	1	0	0	1	0	0
AATCCCG	65	344	7	24.45	1310510128	101	317297692	2408	5.29231	2.65849	14.0695	1.08416	0.0984867	0.00758909	0.366794	7.51514e-08	7.51395e-08	1	0	0	1	0	0
AATCCCGTCCTCCTCC	1	5	16	24.45	1310510128	101	317297692	80	5	0.0408998	0.204499	0.0157581	0.00327198	0.000252129	0.792079	2.49673e-09	2.49633e-09	1	0	0	1	1	0
AATCCGT	1	5	7	24.45	1310510128	101	317297692	35	5	0.0408998	0.204499	0.0157581	0.00143149	0.000110307	0.346535	1.09232e-09	1.09214e-09	1	0	0	1	0	0
AATCCT	16	164	6	24.45	1310510128	101	317297692	984	10.25	0.654397	6.70757	0.516865	0.0402454	0.00310119	0.608911	3.07097e-08	3.07048e-08	1	0	0	1	1	0
AATCG	18	143	5	24.45	1310510128	101	317297692	715	7.94444	0.736196	5.84867	0.450681	0.0292434	0.0022534	0.393289	2.23145e-08	2.23109e-08	1	0	0	1	0	0
AATCGAC	32	219	7	24.45	1310510128	101	317297692	1533	6.84375	1.30879	8.95706	0.690204	0.0626994	0.00483142	0.474319	4.78435e-08	4.78359e-08	1	0	0	1	0	0
AATCGAG	10	40	7	24.45	1310510128	101	317297692	280	4	0.408998	1.63599	0.126065	0.0114519	0.000882452	0.277228	8.73854e-09	8.73715e-09	1	0	0	1	0	0
AATCGAT	5	20	7	24.45	1310510128	101	317297692	140	4	0.204499	0.817996	0.0630323	0.00572597	0.000441226	0.277228	4.36927e-09	4.36857e-09	1	0	0	1	0	0
AATCGCC	20	142	7	24.45	1310510128	101	317297692	994	7.1	0.817996	5.80777	0.447529	0.0406544	0.0031327	0.492079	3.10218e-08	3.10169e-08	1	0	0	1	0	0
AATCGG	28	117	6	24.45	1310510128	101	317297692	702	4.17857	1.14519	4.78528	0.368739	0.0287117	0.00221243	0.248232	2.19088e-08	2.19053e-08	1	0	0	1	0	0
AATCGGC	53	426	7	24.45	1310510128	101	317297692	2982	8.03774	2.16769	17.4233	1.34259	0.121963	0.00939811	0.557071	9.30654e-08	9.30506e-08	1	0	0	1	1	0
AATCGGG	91	597	7	24.45	1310510128	101	317297692	4179	6.56044	3.72188	24.4172	1.88151	0.17092	0.0131706	0.454684	1.30423e-07	1.30402e-07	1	0	0	1	0	0
AATCGGT	8	32	7	24.45	1310510128	101	317297692	224	4	0.327198	1.30879	0.100852	0.00916155	0.000705962	0.277228	6.99083e-09	6.98972e-09	1	0	0	1	0	0
AATCGT	85	383	6	24.45	1310510128	101	317297692	2298	4.50588	3.47648	15.6646	1.20707	0.0939877	0.00724241	0.267676	7.17184e-08	7.1707e-08	1	0	0	1	0	0
AATCGTC	112	877	7	24.45	1310510128	101	317297692	6139	7.83036	4.58078	35.8691	2.76397	0.251084	0.0193478	0.542698	1.91592e-07	1.91562e-07	1	0	0	1	1	0
AATCT	266	1753	5	24.45	1310510128	101	317297692	8765	6.59023	10.8793	71.6973	5.52478	0.358487	0.0276239	0.326249	2.73547e-07	2.73504e-07	1	0	0	1	0	0
AATCTACGGC	10	40	10	24.45	1310510128	101	317297692	400	4	0.408998	1.63599	0.126065	0.0163599	0.00126065	0.39604	1.24836e-08	1.24816e-08	1	0	0	1	0	0
AATCTACGT	34	163	9	24.45	1310510128	101	317297692	1467	4.79412	1.39059	6.66667	0.513713	0.06	0.00462342	0.427199	4.57837e-08	4.57764e-08	1	0	0	1	0	0
AATCTACT	63	310	8	24.45	1310510128	101	317297692	2480	4.92063	2.57669	12.6789	0.977	0.101431	0.007816	0.389753	7.73985e-08	7.73862e-08	1	0	0	1	0	0
AATCTACTG	41	235	9	24.45	1310510128	101	317297692	2115	5.73171	1.67689	9.61145	0.740629	0.0865031	0.00666566	0.510746	6.60072e-08	6.59967e-08	1	0	0	1	1	0
AATCTAG	7	28	7	24.45	1310510128	101	317297692	196	4	0.286299	1.14519	0.0882452	0.00801636	0.000617716	0.277228	6.11698e-09	6.116e-09	1	0	0	1	0	0
AATCTAT	5	29	7	24.45	1310510128	101	317297692	203	5.8	0.204499	1.18609	0.0913968	0.00830266	0.000639778	0.40198	6.33544e-09	6.33443e-09	1	0	0	1	0	0
AATCTATATC	20	88	10	24.45	1310510128	101	317297692	880	4.4	0.817996	3.59918	0.277342	0.0359918	0.00277342	0.435644	2.7464e-08	2.74596e-08	1	0	0	1	0	0
AATCTATC	367	3104	8	24.45	1310510128	101	317297692	24832	8.45777	15.0102	126.953	9.78261	1.01562	0.0782609	0.669922	7.74983e-07	7.7486e-07	1	0	0	1	1	0
AATCTCT	6	24	7	24.45	1310510128	101	317297692	168	4	0.245399	0.981595	0.0756387	0.00687117	0.000529471	0.277228	5.24312e-09	5.24229e-09	1	0	0	1	0	0
AATCTG	1	5	6	24.45	1310510128	101	317297692	30	5	0.0408998	0.204499	0.0157581	0.00122699	9.45484e-05	0.29703	9.36272e-10	9.36123e-10	1	0	0	1	0	0
AATCTGG	1	4	7	24.45	1310510128	101	317297692	28	4	0.0408998	0.163599	0.0126065	0.00114519	8.82452e-05	0.277228	8.73854e-10	8.73715e-10	1	0	0	1	0	0
AATCTGGGGTGACCTATG	59	253	18	24.45	1310510128	101	317297692	4554	4.28814	2.41309	10.3476	0.797358	0.186258	0.0143525	0.764222	1.42126e-07	1.42103e-07	1	0	0	1	1	0
AATG	622	4298	4	24.45	1310510128	101	317297692	17192	6.90997	25.4397	175.787	13.5456	0.703149	0.0541826	0.273662	5.36546e-07	5.36461e-07	1	0	0	0	0	0
AATGAATGATG	24	101	11	24.45	1310510128	101	317297692	1111	4.20833	0.981595	4.13088	0.318313	0.0454397	0.00350144	0.458333	3.46733e-08	3.46678e-08	1	0	0	1	0	0
AATGAATGGT	39	160	10	24.45	1310510128	101	317297692	1600	4.10256	1.59509	6.54397	0.504258	0.0654397	0.00504258	0.406194	4.99345e-08	4.99266e-08	1	0	0	1	0	0
AATGAATGT	57	500	9	24.45	1310510128	101	317297692	4500	8.77193	2.33129	20.4499	1.57581	0.184049	0.0141823	0.781657	1.40441e-07	1.40418e-07	1	0	0	1	1	0
AATGAATT	514	3236	8	24.45	1310510128	101	317297692	25888	6.29572	21.0225	132.352	10.1986	1.05881	0.081589	0.498671	8.0794e-07	8.07812e-07	1	0	0	1	0	0
AATGAATTG	1	11	9	24.45	1310510128	101	317297692	99	11	0.0408998	0.449898	0.0346678	0.00404908	0.00031201	0.980198	3.0897e-09	3.08921e-09	1	0	0	1	1	0
AATGAATTGT	76	314	10	24.45	1310510128	101	317297692	3140	4.13158	3.10838	12.8425	0.989607	0.128425	0.00989607	0.409067	9.79965e-08	9.79809e-08	1	0	0	1	0	0
AATGAC	126	1275	6	24.45	1310510128	101	317297692	7650	10.119	5.15337	52.1472	4.01831	0.312883	0.0241099	0.601132	2.38749e-07	2.38711e-07	1	0	0	1	1	0
AATGACC	95	793	7	24.45	1310510128	101	317297692	5551	8.34737	3.88548	32.4335	2.49923	0.227035	0.0174946	0.57853	1.73242e-07	1.73214e-07	1	0	0	1	1	0
AATGACCG	9	40	8	24.45	1310510128	101	317297692	320	4.44444	0.368098	1.63599	0.126065	0.0130879	0.00100852	0.352035	9.9869e-09	9.98531e-09	1	0	0	1	0	0
AATGACG	62	533	7	24.45	1310510128	101	317297692	3731	8.59677	2.53579	21.7996	1.67981	0.152597	0.0117587	0.595816	1.16441e-07	1.16423e-07	1	0	0	1	1	0
AATGACGAT	32	157	9	24.45	1310510128	101	317297692	1413	4.90625	1.30879	6.42127	0.494803	0.0577914	0.00445323	0.437191	4.40984e-08	4.40914e-08	1	0	0	1	0	0
AATGACGG	8	35	8	24.45	1310510128	101	317297692	280	4.375	0.327198	1.43149	0.110307	0.0114519	0.000882452	0.346535	8.73854e-09	8.73715e-09	1	0	0	1	0	0
AATGAG	135	1348	6	24.45	1310510128	101	317297692	8088	9.98519	5.52147	55.1329	4.24838	0.330798	0.0254903	0.593179	2.52419e-07	2.52379e-07	1	0	0	1	1	0
AATGAGATAG	85	435	10	24.45	1310510128	101	317297692	4350	5.11765	3.47648	17.7914	1.37095	0.177914	0.0137095	0.506698	1.35759e-07	1.35738e-07	1	0	0	1	1	0
AATGAGT	14	56	7	24.45	1310510128	101	317297692	392	4	0.572597	2.29039	0.17649	0.0160327	0.00123543	0.277228	1.2234e-08	1.2232e-08	1	0	0	1	0	0
AATGAT	41	170	6	24.45	1310510128	101	317297692	1020	4.14634	1.67689	6.95297	0.535774	0.0417178	0.00321465	0.246317	3.18332e-08	3.18282e-08	1	0	0	1	0	0
AATGATG	367	3653	7	24.45	1310510128	101	317297692	25571	9.95368	15.0102	149.407	11.5128	1.04585	0.0805899	0.689859	7.98047e-07	7.9792e-07	1	0	0	1	1	0
AATGATGC	19	125	8	24.45	1310510128	101	317297692	1000	6.57895	0.777096	5.11247	0.393952	0.0408998	0.00315161	0.521105	3.12091e-08	3.12041e-08	1	0	0	1	1	0
AATGCC	13	52	6	24.45	1310510128	101	317297692	312	4	0.531697	2.12679	0.163884	0.0127607	0.000983304	0.237624	9.73723e-09	9.73568e-09	1	0	0	1	0	0
AATGCCAT	14	74	8	24.45	1310510128	101	317297692	592	5.28571	0.572597	3.02658	0.233219	0.0242127	0.00186576	0.41867	1.84758e-08	1.84728e-08	1	0	0	1	0	0
AATGCG	16	77	6	24.45	1310510128	101	317297692	462	4.8125	0.654397	3.14928	0.242674	0.0188957	0.00145605	0.285891	1.44186e-08	1.44163e-08	1	0	0	1	0	0
AATGCGC	285	1193	7	24.45	1310510128	101	317297692	8351	4.18596	11.6564	48.7935	3.75988	0.341554	0.0263191	0.290116	2.60627e-07	2.60585e-07	1	0	0	1	0	0
AATGCGG	10	86	7	24.45	1310510128	101	317297692	602	8.6	0.408998	3.51738	0.271039	0.0246217	0.00189727	0.59604	1.87879e-08	1.87849e-08	1	0	0	1	1	0
AATGCGT	27	122	7	24.45	1310510128	101	317297692	854	4.51852	1.10429	4.98978	0.384497	0.0349284	0.00269148	0.313165	2.66525e-08	2.66483e-08	1	0	0	1	0	0
AATGG	80	525	5	24.45	1310510128	101	317297692	2625	6.5625	3.27198	21.4724	1.6546	0.107362	0.00827299	0.324876	8.19238e-08	8.19108e-08	1	0	0	1	0	0
AATGGAATTG	82	362	10	24.45	1310510128	101	317297692	3620	4.41463	3.35378	14.8057	1.14088	0.148057	0.0114088	0.437092	1.12977e-07	1.12959e-07	1	0	0	1	0	0
AATGGAG	8	67	7	24.45	1310510128	101	317297692	469	8.375	0.327198	2.74029	0.211158	0.019182	0.00147811	0.580446	1.46371e-08	1.46347e-08	1	0	0	1	1	0
AATGGC	18	72	6	24.45	1310510128	101	317297692	432	4	0.736196	2.94479	0.226916	0.0176687	0.0013615	0.237624	1.34823e-08	1.34802e-08	1	0	0	1	0	0
AATGGCG	43	185	7	24.45	1310510128	101	317297692	1295	4.30233	1.75869	7.56646	0.583049	0.0529652	0.00408134	0.298181	4.04157e-08	4.04093e-08	1	0	0	1	0	0
AATGGCT	10	40	7	24.45	1310510128	101	317297692	280	4	0.408998	1.63599	0.126065	0.0114519	0.000882452	0.277228	8.73854e-09	8.73715e-09	1	0	0	1	0	0
AATGGG	415	5115	6	24.45	1310510128	101	317297692	30690	12.3253	16.9734	209.202	16.1205	1.25521	0.096723	0.732196	9.57806e-07	9.57654e-07	1	0	0	1	1	0
AATGGGC	39	156	7	24.45	1310510128	101	317297692	1092	4	1.59509	6.38037	0.491652	0.0446626	0.00344156	0.277228	3.40803e-08	3.40749e-08	1	0	0	1	0	0
AATGGGG	429	3072	7	24.45	1310510128	101	317297692	21504	7.16084	17.546	125.644	9.68176	0.879509	0.0677723	0.496296	6.7112e-07	6.71013e-07	1	0	0	1	0	0
AATGGGGATGGG	22	128	12	24.45	1310510128	101	317297692	1536	5.81818	0.899796	5.23517	0.403407	0.0628221	0.00484088	0.691269	4.79371e-08	4.79295e-08	1	0	0	1	1	0
AATGGTAATGT	6	24	11	24.45	1310510128	101	317297692	264	4	0.245399	0.981595	0.0756387	0.0107975	0.000832026	0.435644	8.23919e-09	8.23788e-09	1	0	0	1	0	0
AATGGTC	38	289	7	24.45	1310510128	101	317297692	2023	7.60526	1.55419	11.82	0.910817	0.0827403	0.00637572	0.527097	6.31359e-08	6.31259e-08	1	0	0	1	1	0
AATGGTG	2	8	7	24.45	1310510128	101	317297692	56	4	0.0817996	0.327198	0.0252129	0.00229039	0.00017649	0.277228	1.74771e-09	1.74743e-09	1	0	0	1	0	0
AATGT	65	442	5	24.45	1310510128	101	317297692	2210	6.8	2.65849	18.0777	1.39301	0.0903885	0.00696507	0.336634	6.8972e-08	6.89611e-08	1	0	0	1	0	0
AATGTAATGTAT	17	68	12	24.45	1310510128	101	317297692	816	4	0.695297	2.78119	0.21431	0.0333742	0.00257172	0.475248	2.54666e-08	2.54625e-08	1	0	0	1	0	0
AATGTAC	37	245	7	24.45	1310510128	101	317297692	1715	6.62162	1.51329	10.0204	0.772146	0.0701431	0.00540502	0.458924	5.35235e-08	5.3515e-08	1	0	0	1	0	0
AATGTATC	180	1434	8	24.45	1310510128	101	317297692	11472	7.96667	7.36196	58.6503	4.51942	0.469202	0.0361553	0.631023	3.5803e-07	3.57973e-07	1	0	0	1	1	0
AATGTATG	19	100	8	24.45	1310510128	101	317297692	800	5.26316	0.777096	4.08998	0.315161	0.0327198	0.00252129	0.416884	2.49673e-08	2.49633e-08	1	0	0	1	0	0
AATGTC	3154	25770	6	24.45	1310510128	101	317297692	154620	8.17058	128.998	1053.99	81.2171	6.32393	0.487303	0.485381	4.82555e-06	4.82478e-06	1	0	0	1	0	0
AATGTCAGT	55	386	9	24.45	1310510128	101	317297692	3474	7.01818	2.24949	15.7873	1.21652	0.142086	0.0109487	0.625383	1.0842e-07	1.08403e-07	1	0	0	1	1	0
AATGTG	30	223	6	24.45	1310510128	101	317297692	1338	7.43333	1.22699	9.12065	0.70281	0.0547239	0.00421686	0.441584	4.17577e-08	4.17511e-08	1	0	0	1	0	0
AATGTGACTG	14	61	10	24.45	1310510128	101	317297692	610	4.35714	0.572597	2.49489	0.192248	0.0249489	0.00192248	0.4314	1.90375e-08	1.90345e-08	1	0	0	1	0	0
AATGTGG	390	3297	7	24.45	1310510128	101	317297692	23079	8.45385	15.9509	134.847	10.3909	0.943926	0.0727361	0.58591	7.20274e-07	7.2016e-07	1	0	0	1	1	0
AATGTGT	98	671	7	24.45	1310510128	101	317297692	4697	6.84694	4.00818	27.4438	2.11473	0.192106	0.0148031	0.47454	1.46589e-07	1.46566e-07	1	0	0	1	0	0
AATT	574	3766	4	24.45	1310510128	101	317297692	15064	6.56098	23.4765	154.029	11.869	0.616115	0.0474759	0.259841	4.70133e-07	4.70059e-07	1	0	0	0	0	0
AATTAC	55	254	6	24.45	1310510128	101	317297692	1524	4.61818	2.24949	10.3885	0.80051	0.0623313	0.00480306	0.274347	4.75626e-08	4.75551e-08	1	0	0	1	0	0
AATTACT	58	415	7	24.45	1310510128	101	317297692	2905	7.15517	2.37219	16.9734	1.30792	0.118814	0.00915544	0.495903	9.06623e-08	9.06479e-08	1	0	0	1	0	0
AATTAG	14	57	6	24.45	1310510128	101	317297692	342	4.07143	0.572597	2.33129	0.179642	0.0139877	0.00107785	0.241867	1.06735e-08	1.06718e-08	1	0	0	1	0	0
AATTAGATG	11	67	9	24.45	1310510128	101	317297692	603	6.09091	0.449898	2.74029	0.211158	0.0246626	0.00190042	0.542754	1.88191e-08	1.88161e-08	1	0	0	1	1	0
AATTAGC	9	36	7	24.45	1310510128	101	317297692	252	4	0.368098	1.47239	0.113458	0.0103067	0.000794207	0.277228	7.86468e-09	7.86343e-09	1	0	0	1	0	0
AATTAGTG	56	271	8	24.45	1310510128	101	317297692	2168	4.83929	2.29039	11.0838	0.854088	0.0886708	0.0068327	0.38331	6.76613e-08	6.76505e-08	1	0	0	1	0	0
AATTAT	57	245	6	24.45	1310510128	101	317297692	1470	4.29825	2.33129	10.0204	0.772146	0.0601227	0.00463287	0.255341	4.58773e-08	4.587e-08	1	0	0	1	0	0
AATTATATC	17	89	9	24.45	1310510128	101	317297692	801	5.23529	0.695297	3.64008	0.280494	0.0327607	0.00252444	0.466511	2.49985e-08	2.49945e-08	1	0	0	1	0	0
AATTATC	81	692	7	24.45	1310510128	101	317297692	4844	8.54321	3.31288	28.3027	2.18092	0.198119	0.0152664	0.592104	1.51177e-07	1.51153e-07	1	0	0	1	1	0
AATTATG	11	46	7	24.45	1310510128	101	317297692	322	4.18182	0.449898	1.88139	0.144974	0.0131697	0.00101482	0.289829	1.00493e-08	1.00477e-08	1	0	0	1	0	0
AATTC	1974	13470	5	24.45	1310510128	101	317297692	67350	6.82371	80.7362	550.92	42.4522	2.7546	0.212261	0.337807	2.10193e-06	2.1016e-06	1	0	0	1	0	0
AATTCC	32	161	6	24.45	1310510128	101	317297692	966	5.03125	1.30879	6.58487	0.50741	0.0395092	0.00304446	0.298886	3.0148e-08	3.01432e-08	1	0	0	1	0	0
AATTCCC	11	44	7	24.45	1310510128	101	317297692	308	4	0.449898	1.79959	0.138671	0.0125971	0.000970697	0.277228	9.61239e-09	9.61086e-09	1	0	0	1	0	0
AATTCTATC	48	292	9	24.45	1310510128	101	317297692	2628	6.08333	1.96319	11.9427	0.920271	0.107485	0.00828244	0.542079	8.20174e-08	8.20044e-08	1	0	0	1	1	0
AATTCTC	1	4	7	24.45	1310510128	101	317297692	28	4	0.0408998	0.163599	0.0126065	0.00114519	8.82452e-05	0.277228	8.73854e-10	8.73715e-10	1	0	0	1	0	0
AC	10551	172231	2	24.45	1310510128	101	317297692	344462	16.3237	431.534	7044.21	542.806	14.0884	1.08561	0.323241	1.07503e-05	1.07486e-05	1	0	0	0	0	0
ACACACAG	382	1604	8	24.45	1310510128	101	317297692	12832	4.19895	15.6237	65.6033	5.05519	0.524826	0.0404415	0.33259	4.00475e-07	4.00411e-07	1	0	0	1	0	0
ACACACC	126	1086	7	24.45	1310510128	101	317297692	7602	8.61905	5.15337	44.4172	3.42265	0.31092	0.0239586	0.59736	2.37251e-07	2.37214e-07	1	0	0	1	1	0
ACACACG	17	115	7	24.45	1310510128	101	317297692	805	6.76471	0.695297	4.70348	0.362436	0.0329243	0.00253705	0.468841	2.51233e-08	2.51193e-08	1	0	0	1	0	0
ACACACTGC	70	381	9	24.45	1310510128	101	317297692	3429	5.44286	2.86299	15.5828	1.20077	0.140245	0.0108069	0.485007	1.07016e-07	1.06999e-07	1	0	0	1	0	0
ACACAG	135	1603	6	24.45	1310510128	101	317297692	9618	11.8741	5.52147	65.5624	5.05204	0.393374	0.0303122	0.705391	3.00169e-07	3.00121e-07	1	0	0	1	1	0
ACACAGAG	87	647	8	24.45	1310510128	101	317297692	5176	7.43678	3.55828	26.4622	2.03909	0.211697	0.0163128	0.589052	1.61538e-07	1.61512e-07	1	0	0	1	1	0
ACACAGC	51	334	7	24.45	1310510128	101	317297692	2338	6.54902	2.08589	13.6605	1.05264	0.0956237	0.00736847	0.453892	7.29668e-08	7.29552e-08	1	0	0	1	0	0
ACACAGGAG	84	354	9	24.45	1310510128	101	317297692	3186	4.21429	3.43558	14.4785	1.11567	0.130307	0.010041	0.37553	9.94321e-08	9.94163e-08	1	0	0	1	0	0
ACACAGT	16	71	7	24.45	1310510128	101	317297692	497	4.4375	0.654397	2.90389	0.223765	0.0203272	0.00156635	0.30755	1.55109e-08	1.55084e-08	1	0	0	1	0	0
ACACAT	830	9551	6	24.45	1310510128	101	317297692	57306	11.5072	33.9468	390.634	30.1011	2.3438	0.180606	0.683598	1.78847e-06	1.78818e-06	1	0	0	1	1	0
ACACATC	49	450	7	24.45	1310510128	101	317297692	3150	9.18367	2.00409	18.4049	1.41823	0.128834	0.00992759	0.636492	9.83086e-08	9.82929e-08	1	0	0	1	1	0
ACACATCCG	12	48	9	24.45	1310510128	101	317297692	432	4	0.490798	1.96319	0.151277	0.0176687	0.0013615	0.356436	1.34823e-08	1.34802e-08	1	0	0	1	0	0
ACACATCG	65	533	8	24.45	1310510128	101	317297692	4264	8.2	2.65849	21.7996	1.67981	0.174397	0.0134385	0.649505	1.33075e-07	1.33054e-07	1	0	0	1	1	0
ACACATG	32	305	7	24.45	1310510128	101	317297692	2135	9.53125	1.30879	12.4744	0.961242	0.0873211	0.0067287	0.660582	6.66314e-08	6.66208e-08	1	0	0	1	1	0
ACACATGGTATACAT	213	1142	15	24.45	1310510128	101	317297692	17130	5.3615	8.71166	46.7076	3.59914	0.700613	0.0539872	0.796263	5.34611e-07	5.34526e-07	1	0	0	1	1	0
ACACC	19	95	5	24.45	1310510128	101	317297692	475	5	0.777096	3.88548	0.299403	0.0194274	0.00149702	0.247525	1.48243e-08	1.48219e-08	1	0	0	1	0	0
ACACCATCG	31	184	9	24.45	1310510128	101	317297692	1656	5.93548	1.26789	7.52556	0.579897	0.0677301	0.00521907	0.528905	5.16822e-08	5.1674e-08	1	0	0	1	1	0
ACACCC	92	628	6	24.45	1310510128	101	317297692	3768	6.82609	3.76278	25.6851	1.97921	0.15411	0.0118753	0.40551	1.17596e-07	1.17577e-07	1	0	0	1	0	0
ACACCCC	3	12	7	24.45	1310510128	101	317297692	84	4	0.122699	0.490798	0.0378194	0.00343558	0.000264736	0.277228	2.62156e-09	2.62114e-09	1	0	0	1	0	0
ACACCCG	10	45	7	24.45	1310510128	101	317297692	315	4.5	0.408998	1.84049	0.141823	0.0128834	0.000992759	0.311881	9.83086e-09	9.82929e-09	1	0	0	1	0	0
ACACCCT	12	55	7	24.45	1310510128	101	317297692	385	4.58333	0.490798	2.24949	0.173339	0.0157464	0.00121337	0.317657	1.20155e-08	1.20136e-08	1	0	0	1	0	0
ACACCCTCCC	6	25	10	24.45	1310510128	101	317297692	250	4.16667	0.245399	1.02249	0.0787904	0.0102249	0.000787904	0.412541	7.80227e-09	7.80103e-09	1	0	0	1	0	0
ACACCG	250	1501	6	24.45	1310510128	101	317297692	9006	6.004	10.2249	61.3906	4.73057	0.368344	0.0283834	0.356673	2.81069e-07	2.81024e-07	1	0	0	1	0	0
ACACCGACC	27	122	9	24.45	1310510128	101	317297692	1098	4.51852	1.10429	4.98978	0.384497	0.044908	0.00346047	0.40264	3.42676e-08	3.42621e-08	1	0	0	1	0	0
ACACCGC	27	178	7	24.45	1310510128	101	317297692	1246	6.59259	1.10429	7.28016	0.560987	0.0509611	0.00392691	0.456912	3.88865e-08	3.88803e-08	1	0	0	1	0	0
ACACCGT	13	52	7	24.45	1310510128	101	317297692	364	4	0.531697	2.12679	0.163884	0.0148875	0.00114719	0.277228	1.13601e-08	1.13583e-08	1	0	0	1	0	0
ACACCTAGG	33	143	9	24.45	1310510128	101	317297692	1287	4.33333	1.34969	5.84867	0.450681	0.052638	0.00405613	0.386139	4.01661e-08	4.01597e-08	1	0	0	1	0	0
ACACCTC	946	8490	7	24.45	1310510128	101	317297692	59430	8.97463	38.6912	347.239	26.7572	2.43067	0.1873	0.622004	1.85475e-06	1.85446e-06	1	0	0	1	1	0
ACACCTG	12	104	7	24.45	1310510128	101	317297692	728	8.66667	0.490798	4.25358	0.327768	0.0297751	0.00229438	0.60066	2.27202e-08	2.27166e-08	1	0	0	1	1	0
ACACCTGT	10	45	8	24.45	1310510128	101	317297692	360	4.5	0.408998	1.84049	0.141823	0.0147239	0.00113458	0.356436	1.12353e-08	1.12335e-08	1	0	0	1	0	0
ACACGC	12	80	6	24.45	1310510128	101	317297692	480	6.66667	0.490798	3.27198	0.252129	0.0196319	0.00151277	0.39604	1.49804e-08	1.4978e-08	1	0	0	1	0	0
ACACGCC	21	133	7	24.45	1310510128	101	317297692	931	6.33333	0.858896	5.43967	0.419165	0.0380777	0.00293415	0.438944	2.90556e-08	2.9051e-08	1	0	0	1	0	0
ACACGG	8	32	6	24.45	1310510128	101	317297692	192	4	0.327198	1.30879	0.100852	0.00785276	0.00060511	0.237624	5.99214e-09	5.99119e-09	1	0	0	1	0	0
ACACGGC	20	95	7	24.45	1310510128	101	317297692	665	4.75	0.817996	3.88548	0.299403	0.0271984	0.00209582	0.329208	2.0754e-08	2.07507e-08	1	0	0	1	0	0
ACACGGCAGTATGACG	117	470	16	24.45	1310510128	101	317297692	7520	4.01709	4.78528	19.2229	1.48126	0.307566	0.0237001	0.636371	2.34692e-07	2.34655e-07	1	0	0	1	1	0
ACACT	12	60	5	24.45	1310510128	101	317297692	300	5	0.490798	2.45399	0.189097	0.0122699	0.000945484	0.247525	9.36272e-09	9.36123e-09	1	0	0	1	0	0
ACACTACG	6	24	8	24.45	1310510128	101	317297692	192	4	0.245399	0.981595	0.0756387	0.00785276	0.00060511	0.316832	5.99214e-09	5.99119e-09	1	0	0	1	0	0
ACACTACGTC	170	1160	10	24.45	1310510128	101	317297692	11600	6.82353	6.95297	47.4438	3.65587	0.474438	0.0365587	0.675597	3.62025e-07	3.61968e-07	1	0	0	1	1	0
ACACTAG	5	20	7	24.45	1310510128	101	317297692	140	4	0.204499	0.817996	0.0630323	0.00572597	0.000441226	0.277228	4.36927e-09	4.36857e-09	1	0	0	1	0	0
ACACTATAGCGTATATC	84	355	17	24.45	1310510128	101	317297692	6035	4.22619	3.43558	14.5194	1.11882	0.24683	0.01902	0.711339	1.88347e-07	1.88317e-07	1	0	0	1	1	0
ACACTATCC	61	310	9	24.45	1310510128	101	317297692	2790	5.08197	2.49489	12.6789	0.977	0.11411	0.008793	0.452849	8.70733e-08	8.70594e-08	1	0	0	1	0	0
ACACTCC	16	96	7	24.45	1310510128	101	317297692	672	6	0.654397	3.92638	0.302555	0.0274847	0.00211788	0.415842	2.09725e-08	2.09692e-08	1	0	0	1	0	0
ACACTCGTAG	88	529	10	24.45	1310510128	101	317297692	5290	6.01136	3.59918	21.636	1.6672	0.21636	0.016672	0.595185	1.65096e-07	1.6507e-07	1	0	0	1	1	0
ACACTG	13	133	6	24.45	1310510128	101	317297692	798	10.2308	0.531697	5.43967	0.419165	0.032638	0.00251499	0.607768	2.49048e-08	2.49009e-08	1	0	0	1	1	0
ACACTGAGTCAGTG	34	164	14	24.45	1310510128	101	317297692	2296	4.82353	1.39059	6.70757	0.516865	0.0939059	0.00723611	0.668608	7.1656e-08	7.16446e-08	1	0	0	1	1	0
ACACTGATCG	10	44	10	24.45	1310510128	101	317297692	440	4.4	0.408998	1.79959	0.138671	0.0179959	0.00138671	0.435644	1.3732e-08	1.37298e-08	1	0	0	1	0	0
ACACTGC	26	148	7	24.45	1310510128	101	317297692	1036	5.69231	1.06339	6.05317	0.466439	0.0423722	0.00326507	0.394516	3.23326e-08	3.23275e-08	1	0	0	1	0	0
ACACTGCG	33	172	8	24.45	1310510128	101	317297692	1376	5.21212	1.34969	7.03476	0.542078	0.0562781	0.00433662	0.412841	4.29437e-08	4.29368e-08	1	0	0	1	0	0
ACACTGCGAGC	11	62	11	24.45	1310510128	101	317297692	682	5.63636	0.449898	2.53579	0.1954	0.0278937	0.0021494	0.613861	2.12846e-08	2.12812e-08	1	0	0	1	1	0
ACACTGG	152	1429	7	24.45	1310510128	101	317297692	10003	9.40132	6.21677	58.4458	4.50366	0.409121	0.0315256	0.651576	3.12184e-07	3.12135e-07	1	0	0	1	1	0
ACACTGT	56	224	7	24.45	1310510128	101	317297692	1568	4	2.29039	9.16155	0.705962	0.0641309	0.00494173	0.277228	4.89358e-08	4.8928e-08	1	0	0	1	0	0
ACACTGTGCCT	6	24	11	24.45	1310510128	101	317297692	264	4	0.245399	0.981595	0.0756387	0.0107975	0.000832026	0.435644	8.23919e-09	8.23788e-09	1	0	0	1	0	0
ACAG	227	1506	4	24.45	1310510128	101	317297692	6024	6.63436	9.28425	61.5951	4.74633	0.24638	0.0189853	0.262747	1.88003e-07	1.87974e-07	1	0	0	0	0	0
ACAGACG	101	826	7	24.45	1310510128	101	317297692	5782	8.17822	4.13088	33.7832	2.60323	0.236483	0.0182226	0.566807	1.80451e-07	1.80422e-07	1	0	0	1	1	0
ACAGACT	9	36	7	24.45	1310510128	101	317297692	252	4	0.368098	1.47239	0.113458	0.0103067	0.000794207	0.277228	7.86468e-09	7.86343e-09	1	0	0	1	0	0
ACAGAG	262	3389	6	24.45	1310510128	101	317297692	20334	12.9351	10.7157	138.609	10.6808	0.831656	0.0640849	0.768423	6.34605e-07	6.34504e-07	1	0	0	1	1	0
ACAGAGC	25	185	7	24.45	1310510128	101	317297692	1295	7.4	1.02249	7.56646	0.583049	0.0529652	0.00408134	0.512871	4.04157e-08	4.04093e-08	1	0	0	1	1	0
ACAGAGG	68	674	7	24.45	1310510128	101	317297692	4718	9.91176	2.78119	27.5665	2.12419	0.192965	0.0148693	0.686954	1.47244e-07	1.47221e-07	1	0	0	1	1	0
ACAGAGT	18	165	7	24.45	1310510128	101	317297692	1155	9.16667	0.736196	6.74847	0.520016	0.0472393	0.00364011	0.635314	3.60465e-08	3.60407e-08	1	0	0	1	1	0
ACAGAT	34	376	6	24.45	1310510128	101	317297692	2256	11.0588	1.39059	15.3783	1.18501	0.0922699	0.00711004	0.65696	7.04077e-08	7.03965e-08	1	0	0	1	1	0
ACAGATG	306	3133	7	24.45	1310510128	101	317297692	21931	10.2386	12.5153	128.139	9.87401	0.896973	0.0691181	0.709603	6.84446e-07	6.84337e-07	1	0	0	1	1	0
ACAGC	11	100	5	24.45	1310510128	101	317297692	500	9.09091	0.449898	4.08998	0.315161	0.0204499	0.00157581	0.450045	1.56045e-08	1.56021e-08	1	0	0	1	0	0
ACAGCAGGC	13	75	9	24.45	1310510128	101	317297692	675	5.76923	0.531697	3.06748	0.236371	0.0276074	0.00212734	0.51409	2.10661e-08	2.10628e-08	1	0	0	1	1	0
ACAGCAT	6	24	7	24.45	1310510128	101	317297692	168	4	0.245399	0.981595	0.0756387	0.00687117	0.000529471	0.277228	5.24312e-09	5.24229e-09	1	0	0	1	0	0
ACAGCC	5	23	6	24.45	1310510128	101	317297692	138	4.6	0.204499	0.940695	0.0724871	0.00564417	0.000434923	0.273267	4.30685e-09	4.30617e-09	1	0	0	1	0	0
ACAGCCCC	4	18	8	24.45	1310510128	101	317297692	144	4.5	0.163599	0.736196	0.0567291	0.00588957	0.000453832	0.356436	4.49411e-09	4.49339e-09	1	0	0	1	0	0
ACAGCCG	15	60	7	24.45	1310510128	101	317297692	420	4	0.613497	2.45399	0.189097	0.0171779	0.00132368	0.277228	1.31078e-08	1.31057e-08	1	0	0	1	0	0
ACAGCCT	19	91	7	24.45	1310510128	101	317297692	637	4.78947	0.777096	3.72188	0.286797	0.0260532	0.00200758	0.331944	1.98802e-08	1.9877e-08	1	0	0	1	0	0
ACAGCG	15	113	6	24.45	1310510128	101	317297692	678	7.53333	0.613497	4.62168	0.356132	0.0277301	0.00213679	0.447525	2.11597e-08	2.11564e-08	1	0	0	1	0	0
ACAGCGG	6	24	7	24.45	1310510128	101	317297692	168	4	0.245399	0.981595	0.0756387	0.00687117	0.000529471	0.277228	5.24312e-09	5.24229e-09	1	0	0	1	0	0
ACAGCT	50	337	6	24.45	1310510128	101	317297692	2022	6.74	2.04499	13.7832	1.06209	0.0826994	0.00637256	0.400396	6.31047e-08	6.30947e-08	1	0	0	1	0	0
ACAGCTC	7	28	7	24.45	1310510128	101	317297692	196	4	0.286299	1.14519	0.0882452	0.00801636	0.000617716	0.277228	6.11698e-09	6.116e-09	1	0	0	1	0	0
ACAGG	1	5	5	24.45	1310510128	101	317297692	25	5	0.0408998	0.204499	0.0157581	0.00102249	7.87904e-05	0.247525	7.80227e-10	7.80103e-10	1	0	0	1	0	0
ACAGGACC	13	52	8	24.45	1310510128	101	317297692	416	4	0.531697	2.12679	0.163884	0.0170143	0.00131107	0.316832	1.2983e-08	1.29809e-08	1	0	0	1	0	0
ACAGGAG	368	3580	7	24.45	1310510128	101	317297692	25060	9.72826	15.0511	146.421	11.2828	1.02495	0.0789795	0.674236	7.82099e-07	7.81975e-07	1	0	0	1	1	0
ACAGGAGG	6	27	8	24.45	1310510128	101	317297692	216	4.5	0.245399	1.10429	0.0850936	0.00883436	0.000680749	0.356436	6.74116e-09	6.74009e-09	1	0	0	1	0	0
ACAGGAGGGG	8	32	10	24.45	1310510128	101	317297692	320	4	0.327198	1.30879	0.100852	0.0130879	0.00100852	0.39604	9.9869e-09	9.98531e-09	1	0	0	1	0	0
ACAGGATG	36	242	8	24.45	1310510128	101	317297692	1936	6.72222	1.47239	9.89775	0.762691	0.079182	0.00610153	0.532453	6.04207e-08	6.04111e-08	1	0	0	1	1	0
ACAGGCT	61	267	7	24.45	1310510128	101	317297692	1869	4.37705	2.49489	10.9202	0.841481	0.0764417	0.00589037	0.30336	5.83297e-08	5.83205e-08	1	0	0	1	0	0
ACAGGG	759	8122	6	24.45	1310510128	101	317297692	48732	10.7009	31.0429	332.188	25.5974	1.99313	0.153584	0.635698	1.52088e-06	1.52064e-06	1	0	0	1	1	0
ACAGGGC	35	242	7	24.45	1310510128	101	317297692	1694	6.91429	1.43149	9.89775	0.762691	0.0692843	0.00533883	0.479208	5.28682e-08	5.28598e-08	1	0	0	1	0	0
ACAGGGG	20	107	7	24.45	1310510128	101	317297692	749	5.35	0.817996	4.37628	0.337223	0.0306339	0.00236056	0.370792	2.33756e-08	2.33719e-08	1	0	0	1	0	0
ACAGGGGCAGGG	7	31	12	24.45	1310510128	101	317297692	372	4.42857	0.286299	1.26789	0.0977	0.0152147	0.0011724	0.526167	1.16098e-08	1.16079e-08	1	0	0	1	1	0
ACAGGT	33	132	6	24.45	1310510128	101	317297692	792	4	1.34969	5.39877	0.416013	0.0323926	0.00249608	0.237624	2.47176e-08	2.47137e-08	1	0	0	1	0	0
ACAGGTC	61	248	7	24.45	1310510128	101	317297692	1736	4.06557	2.49489	10.1431	0.7816	0.071002	0.0054712	0.281772	5.41789e-08	5.41703e-08	1	0	0	1	0	0
ACAGGTG	17	101	7	24.45	1310510128	101	317297692	707	5.94118	0.695297	4.13088	0.318313	0.0289162	0.00222819	0.411765	2.20648e-08	2.20613e-08	1	0	0	1	0	0
ACAGT	61	345	5	24.45	1310510128	101	317297692	1725	5.65574	2.49489	14.1104	1.08731	0.0705521	0.00543653	0.279987	5.38356e-08	5.38271e-08	1	0	0	1	0	0
ACAGTACGGT	152	757	10	24.45	1310510128	101	317297692	7570	4.98026	6.21677	30.9611	2.38577	0.309611	0.0238577	0.493095	2.36253e-07	2.36215e-07	1	0	0	1	0	0
ACAGTAG	145	1722	7	24.45	1310510128	101	317297692	12054	11.8759	5.93047	70.4294	5.42708	0.493006	0.0379896	0.82308	3.76194e-07	3.76134e-07	1	0	0	1	1	0
ACAGTAGT	40	167	8	24.45	1310510128	101	317297692	1336	4.175	1.63599	6.83027	0.52632	0.0546421	0.00421056	0.330693	4.16953e-08	4.16887e-08	1	0	0	1	0	0
ACAGTC	11	44	6	24.45	1310510128	101	317297692	264	4	0.449898	1.79959	0.138671	0.0107975	0.000832026	0.237624	8.23919e-09	8.23788e-09	1	0	0	1	0	0
ACAGTCAG	25	112	8	24.45	1310510128	101	317297692	896	4.48	1.02249	4.58078	0.352981	0.0366462	0.00282385	0.354851	2.79633e-08	2.79589e-08	1	0	0	1	0	0
ACAGTCC	21	89	7	24.45	1310510128	101	317297692	623	4.2381	0.858896	3.64008	0.280494	0.0254806	0.00196346	0.293729	1.94432e-08	1.94402e-08	1	0	0	1	0	0
ACAGTCT	21	84	7	24.45	1310510128	101	317297692	588	4	0.858896	3.43558	0.264736	0.0240491	0.00185315	0.277228	1.83509e-08	1.8348e-08	1	0	0	1	0	0
ACAGTG	94	583	6	24.45	1310510128	101	317297692	3498	6.20213	3.84458	23.8446	1.83739	0.143067	0.0110243	0.368443	1.09169e-07	1.09152e-07	1	0	0	1	0	0
ACAGTGC	31	130	7	24.45	1310510128	101	317297692	910	4.19355	1.26789	5.31697	0.40971	0.0372188	0.00286797	0.290642	2.84002e-08	2.83957e-08	1	0	0	1	0	0
ACAGTGGCG	20	86	9	24.45	1310510128	101	317297692	774	4.3	0.817996	3.51738	0.271039	0.0316564	0.00243935	0.383168	2.41558e-08	2.4152e-08	1	0	0	1	0	0
ACAT	2171	15408	4	24.45	1310510128	101	317297692	61632	7.09719	88.7935	630.184	48.5601	2.52074	0.19424	0.281077	1.92348e-06	1.92317e-06	1	0	0	0	0	0
ACATACATC	143	998	9	24.45	1310510128	101	317297692	8982	6.97902	5.84867	40.818	3.14531	0.367362	0.0283078	0.621893	2.8032e-07	2.80275e-07	1	0	0	1	1	0
ACATACGC	7	39	8	24.45	1310510128	101	317297692	312	5.57143	0.286299	1.59509	0.122913	0.0127607	0.000983304	0.441301	9.73723e-09	9.73568e-09	1	0	0	1	0	0
ACATACGT	69	511	8	24.45	1310510128	101	317297692	4088	7.4058	2.82209	20.8998	1.61047	0.167198	0.0128838	0.586598	1.27583e-07	1.27562e-07	1	0	0	1	1	0
ACATAG	1	6	6	24.45	1310510128	101	317297692	36	6	0.0408998	0.245399	0.0189097	0.00147239	0.000113458	0.356436	1.12353e-09	1.12335e-09	1	0	0	1	0	0
ACATAGG	5	20	7	24.45	1310510128	101	317297692	140	4	0.204499	0.817996	0.0630323	0.00572597	0.000441226	0.277228	4.36927e-09	4.36857e-09	1	0	0	1	0	0
ACATAT	137	640	6	24.45	1310510128	101	317297692	3840	4.67153	5.60327	26.1759	2.01703	0.157055	0.0121022	0.277517	1.19843e-07	1.19824e-07	1	0	0	1	0	0
ACATATATGCGTAT	42	168	14	24.45	1310510128	101	317297692	2352	4	1.71779	6.87117	0.529471	0.0961963	0.0074126	0.554455	7.34037e-08	7.33921e-08	1	0	0	1	1	0
ACATC	65	726	5	24.45	1310510128	101	317297692	3630	11.1692	2.65849	29.6933	2.28807	0.148466	0.0114404	0.552932	1.13289e-07	1.13271e-07	1	0	0	1	1	0
ACATCACT	72	465	8	24.45	1310510128	101	317297692	3720	6.45833	2.94479	19.0184	1.4655	0.152147	0.011724	0.511551	1.16098e-07	1.16079e-07	1	0	0	1	1	0
ACATCAT	11	79	7	24.45	1310510128	101	317297692	553	7.18182	0.449898	3.23108	0.248978	0.0226176	0.00174284	0.49775	1.72586e-08	1.72559e-08	1	0	0	1	0	0
ACATCC	28	129	6	24.45	1310510128	101	317297692	774	4.60714	1.14519	5.27607	0.406558	0.0316564	0.00243935	0.273692	2.41558e-08	2.4152e-08	1	0	0	1	0	0
ACATCCAT	469	2691	8	24.45	1310510128	101	317297692	21528	5.73774	19.182	110.061	8.48099	0.880491	0.067848	0.454474	6.71869e-07	6.71762e-07	1	0	0	1	0	0
ACATCCC	8	32	7	24.45	1310510128	101	317297692	224	4	0.327198	1.30879	0.100852	0.00916155	0.000705962	0.277228	6.99083e-09	6.98972e-09	1	0	0	1	0	0
ACATCCGT	34	309	8	24.45	1310510128	101	317297692	2472	9.08824	1.39059	12.638	0.973849	0.101104	0.00779079	0.71986	7.71488e-08	7.71365e-08	1	0	0	1	1	0
ACATCG	157	1163	6	24.45	1310510128	101	317297692	6978	7.40764	6.42127	47.5665	3.66533	0.285399	0.021992	0.440058	2.17777e-07	2.17742e-07	1	0	0	1	0	0
ACATCGCCTAGG	9	37	12	24.45	1310510128	101	317297692	444	4.11111	0.368098	1.51329	0.11661	0.0181595	0.00139932	0.488449	1.38568e-08	1.38546e-08	1	0	0	1	0	0
ACATCGTATCAT	10	42	12	24.45	1310510128	101	317297692	504	4.2	0.408998	1.71779	0.132368	0.0206135	0.00158841	0.49901	1.57294e-08	1.57269e-08	1	0	0	1	0	0
ACATCT	10	51	6	24.45	1310510128	101	317297692	306	5.1	0.408998	2.08589	0.160732	0.0125153	0.000964394	0.30297	9.54997e-09	9.54846e-09	1	0	0	1	0	0
ACATCTACT	43	180	9	24.45	1310510128	101	317297692	1620	4.18605	1.75869	7.36196	0.567291	0.0662577	0.00510562	0.373014	5.05587e-08	5.05506e-08	1	0	0	1	0	0
ACATG	87	651	5	24.45	1310510128	101	317297692	3255	7.48276	3.55828	26.6258	2.0517	0.133129	0.0102585	0.370434	1.01586e-07	1.01569e-07	1	0	0	1	0	0
ACATGACCG	13	52	9	24.45	1310510128	101	317297692	468	4	0.531697	2.12679	0.163884	0.0191411	0.00147496	0.356436	1.46058e-08	1.46035e-08	1	0	0	1	0	0
ACATGAT	174	1358	7	24.45	1310510128	101	317297692	9506	7.8046	7.11656	55.5419	4.27989	0.388793	0.0299592	0.540913	2.96673e-07	2.96626e-07	1	0	0	1	1	0
ACATGC	9	40	6	24.45	1310510128	101	317297692	240	4.44444	0.368098	1.63599	0.126065	0.00981595	0.000756387	0.264026	7.49018e-09	7.48898e-09	1	0	0	1	0	0
ACATGCGATC	14	75	10	24.45	1310510128	101	317297692	750	5.35714	0.572597	3.06748	0.236371	0.0306748	0.00236371	0.53041	2.34068e-08	2.34031e-08	1	0	0	1	1	0
ACATGG	2	8	6	24.45	1310510128	101	317297692	48	4	0.0817996	0.327198	0.0252129	0.00196319	0.000151277	0.237624	1.49804e-09	1.4978e-09	1	0	0	1	0	0
ACATGGAT	14	90	8	24.45	1310510128	101	317297692	720	6.42857	0.572597	3.68098	0.283645	0.0294479	0.00226916	0.509194	2.24705e-08	2.2467e-08	1	0	0	1	1	0
ACATGGC	4	16	7	24.45	1310510128	101	317297692	112	4	0.163599	0.654397	0.0504258	0.00458078	0.000352981	0.277228	3.49542e-09	3.49486e-09	1	0	0	1	0	0
ACATGGG	49	335	7	24.45	1310510128	101	317297692	2345	6.83673	2.00409	13.7014	1.05579	0.09591	0.00739054	0.473833	7.31853e-08	7.31736e-08	1	0	0	1	0	0
ACATGT	13	52	6	24.45	1310510128	101	317297692	312	4	0.531697	2.12679	0.163884	0.0127607	0.000983304	0.237624	9.73723e-09	9.73568e-09	1	0	0	1	0	0
ACC	53	585	3	24.45	1310510128	101	317297692	1755	11.0377	2.16769	23.9264	1.84369	0.0717791	0.00553108	0.327854	5.47719e-08	5.47632e-08	1	0	0	0	0	0
ACCACCAG	11	79	8	24.45	1310510128	101	317297692	632	7.18182	0.449898	3.23108	0.248978	0.0258487	0.00199182	0.568857	1.97241e-08	1.9721e-08	1	0	0	1	1	0
ACCACCAT	21	156	8	24.45	1310510128	101	317297692	1248	7.42857	0.858896	6.38037	0.491652	0.0510429	0.00393321	0.588402	3.89489e-08	3.89427e-08	1	0	0	1	1	0
ACCACCC	1	4	7	24.45	1310510128	101	317297692	28	4	0.0408998	0.163599	0.0126065	0.00114519	8.82452e-05	0.277228	8.73854e-10	8.73715e-10	1	0	0	1	0	0
ACCACCT	31	192	7	24.45	1310510128	101	317297692	1344	6.19355	1.26789	7.85276	0.60511	0.0549693	0.00423577	0.429256	4.1945e-08	4.19383e-08	1	0	0	1	0	0
ACCACCTC	145	794	8	24.45	1310510128	101	317297692	6352	5.47586	5.93047	32.4744	2.50238	0.259796	0.0200191	0.433732	1.9824e-07	1.98208e-07	1	0	0	1	0	0
ACCACG	34	222	6	24.45	1310510128	101	317297692	1332	6.52941	1.39059	9.07975	0.699658	0.0544785	0.00419795	0.387886	4.15705e-08	4.15639e-08	1	0	0	1	0	0
ACCACGC	7	28	7	24.45	1310510128	101	317297692	196	4	0.286299	1.14519	0.0882452	0.00801636	0.000617716	0.277228	6.11698e-09	6.116e-09	1	0	0	1	0	0
ACCACGG	23	92	7	24.45	1310510128	101	317297692	644	4	0.940695	3.76278	0.289949	0.0263395	0.00202964	0.277228	2.00986e-08	2.00954e-08	1	0	0	1	0	0
ACCACT	53	375	6	24.45	1310510128	101	317297692	2250	7.07547	2.16769	15.3374	1.18186	0.0920245	0.00709113	0.420325	7.02204e-08	7.02092e-08	1	0	0	1	0	0
ACCACTC	113	1016	7	24.45	1310510128	101	317297692	7112	8.99115	4.62168	41.5542	3.20204	0.290879	0.0224143	0.623149	2.21959e-07	2.21924e-07	1	0	0	1	1	0
ACCACTG	40	266	7	24.45	1310510128	101	317297692	1862	6.65	1.63599	10.8793	0.838329	0.0761554	0.00586831	0.460891	5.81113e-08	5.8102e-08	1	0	0	1	0	0
ACCAGAG	10	45	7	24.45	1310510128	101	317297692	315	4.5	0.408998	1.84049	0.141823	0.0128834	0.000992759	0.311881	9.83086e-09	9.82929e-09	1	0	0	1	0	0
ACCAGATC	230	1735	8	24.45	1310510128	101	317297692	13880	7.54348	9.40695	70.9611	5.46805	0.567689	0.0437444	0.597503	4.33182e-07	4.33113e-07	1	0	0	1	1	0
ACCAGC	189	1164	6	24.45	1310510128	101	317297692	6984	6.15873	7.73006	47.6074	3.66848	0.285644	0.0220109	0.365865	2.17964e-07	2.17929e-07	1	0	0	1	0	0
ACCAGCC	56	281	7	24.45	1310510128	101	317297692	1967	5.01786	2.29039	11.4928	0.885604	0.0804499	0.00619923	0.347772	6.13882e-08	6.13785e-08	1	0	0	1	0	0
ACCAGCG	8	37	7	24.45	1310510128	101	317297692	259	4.625	0.327198	1.51329	0.11661	0.010593	0.000816268	0.320545	8.08315e-09	8.08186e-09	1	0	0	1	0	0
ACCAGCT	7	28	7	24.45	1310510128	101	317297692	196	4	0.286299	1.14519	0.0882452	0.00801636	0.000617716	0.277228	6.11698e-09	6.116e-09	1	0	0	1	0	0
ACCAGG	41	164	6	24.45	1310510128	101	317297692	984	4	1.67689	6.70757	0.516865	0.0402454	0.00310119	0.237624	3.07097e-08	3.07048e-08	1	0	0	1	0	0
ACCAGGAGT	31	142	9	24.45	1310510128	101	317297692	1278	4.58065	1.26789	5.80777	0.447529	0.0522699	0.00402776	0.408176	3.98852e-08	3.98788e-08	1	0	0	1	0	0
ACCAGGC	108	590	7	24.45	1310510128	101	317297692	4130	5.46296	4.41718	24.1309	1.85945	0.168916	0.0130162	0.378621	1.28893e-07	1.28873e-07	1	0	0	1	0	0
ACCAGGCG	59	367	8	24.45	1310510128	101	317297692	2936	6.22034	2.41309	15.0102	1.15664	0.120082	0.00925314	0.4927	9.16298e-08	9.16152e-08	1	0	0	1	0	0
ACCAGGGG	15	60	8	24.45	1310510128	101	317297692	480	4	0.613497	2.45399	0.189097	0.0196319	0.00151277	0.316832	1.49804e-08	1.4978e-08	1	0	0	1	0	0
ACCAGT	9	36	6	24.45	1310510128	101	317297692	216	4	0.368098	1.47239	0.113458	0.00883436	0.000680749	0.237624	6.74116e-09	6.74009e-09	1	0	0	1	0	0
ACCAGTC	611	2808	7	24.45	1310510128	101	317297692	19656	4.59574	24.9898	114.847	8.84973	0.803926	0.0619481	0.318517	6.13445e-07	6.13348e-07	1	0	0	1	0	0
ACCATC	39	251	6	24.45	1310510128	101	317297692	1506	6.4359	1.59509	10.2658	0.791055	0.0615951	0.00474633	0.382331	4.70009e-08	4.69934e-08	1	0	0	1	0	0
ACCATCC	70	574	7	24.45	1310510128	101	317297692	4018	8.2	2.86299	23.4765	1.80903	0.164335	0.0126632	0.568317	1.25398e-07	1.25378e-07	1	0	0	1	1	0
ACCATCCAT	83	560	9	24.45	1310510128	101	317297692	5040	6.74699	3.39468	22.9039	1.7649	0.206135	0.0158841	0.601217	1.57294e-07	1.57269e-07	1	0	0	1	1	0
ACCATCTC	5	40	8	24.45	1310510128	101	317297692	320	8	0.204499	1.63599	0.126065	0.0130879	0.00100852	0.633663	9.9869e-09	9.98531e-09	1	0	0	1	1	0
ACCATG	9	36	6	24.45	1310510128	101	317297692	216	4	0.368098	1.47239	0.113458	0.00883436	0.000680749	0.237624	6.74116e-09	6.74009e-09	1	0	0	1	0	0
ACCATGC	13	72	7	24.45	1310510128	101	317297692	504	5.53846	0.531697	2.94479	0.226916	0.0206135	0.00158841	0.383854	1.57294e-08	1.57269e-08	1	0	0	1	0	0
ACCC	4	26	4	24.45	1310510128	101	317297692	104	6.5	0.163599	1.06339	0.081942	0.00425358	0.000327768	0.257426	3.24574e-09	3.24523e-09	1	0	0	0	0	0
ACCCACTAT	15	66	9	24.45	1310510128	101	317297692	594	4.4	0.613497	2.69939	0.208007	0.0242945	0.00187206	0.392079	1.85382e-08	1.85352e-08	1	0	0	1	0	0
ACCCAG	20	86	6	24.45	1310510128	101	317297692	516	4.3	0.817996	3.51738	0.271039	0.0211043	0.00162623	0.255446	1.61039e-08	1.61013e-08	1	0	0	1	0	0
ACCCAGAG	13	90	8	24.45	1310510128	101	317297692	720	6.92308	0.531697	3.68098	0.283645	0.0294479	0.00226916	0.548363	2.24705e-08	2.2467e-08	1	0	0	1	1	0
ACCCAGC	16	65	7	24.45	1310510128	101	317297692	455	4.0625	0.654397	2.65849	0.204855	0.0186094	0.00143398	0.281559	1.42001e-08	1.41979e-08	1	0	0	1	0	0
ACCCAGG	8	38	7	24.45	1310510128	101	317297692	266	4.75	0.327198	1.55419	0.119761	0.0108793	0.000838329	0.329208	8.30161e-09	8.30029e-09	1	0	0	1	0	0
ACCCAGT	9	36	7	24.45	1310510128	101	317297692	252	4	0.368098	1.47239	0.113458	0.0103067	0.000794207	0.277228	7.86468e-09	7.86343e-09	1	0	0	1	0	0
ACCCAT	120	1318	6	24.45	1310510128	101	317297692	7908	10.9833	4.90798	53.9059	4.15383	0.323436	0.024923	0.652475	2.46801e-07	2.46762e-07	1	0	0	1	1	0
ACCCATCC	109	683	8	24.45	1310510128	101	317297692	5464	6.26606	4.45808	27.9346	2.15255	0.223476	0.0172204	0.496321	1.70526e-07	1.70499e-07	1	0	0	1	0	0
ACCCATCCC	1	5	9	24.45	1310510128	101	317297692	45	5	0.0408998	0.204499	0.0157581	0.00184049	0.000141823	0.445545	1.40441e-09	1.40418e-09	1	0	0	1	0	0
ACCCATG	57	363	7	24.45	1310510128	101	317297692	2541	6.36842	2.33129	14.8466	1.14404	0.103926	0.00800825	0.441376	7.93022e-08	7.92896e-08	1	0	0	1	0	0
ACCCC	4	23	5	24.45	1310510128	101	317297692	115	5.75	0.163599	0.940695	0.0724871	0.00470348	0.000362436	0.284653	3.58904e-09	3.58847e-09	1	0	0	1	0	0
ACCCCAG	16	75	7	24.45	1310510128	101	317297692	525	4.6875	0.654397	3.06748	0.236371	0.0214724	0.0016546	0.324876	1.63848e-08	1.63822e-08	1	0	0	1	0	0
ACCCCAT	5	20	7	24.45	1310510128	101	317297692	140	4	0.204499	0.817996	0.0630323	0.00572597	0.000441226	0.277228	4.36927e-09	4.36857e-09	1	0	0	1	0	0
ACCCCC	10	40	6	24.45	1310510128	101	317297692	240	4	0.408998	1.63599	0.126065	0.00981595	0.000756387	0.237624	7.49018e-09	7.48898e-09	1	0	0	1	0	0
ACCCCCC	3	12	7	24.45	1310510128	101	317297692	84	4	0.122699	0.490798	0.0378194	0.00343558	0.000264736	0.277228	2.62156e-09	2.62114e-09	1	0	0	1	0	0
ACCCCCT	9	37	7	24.45	1310510128	101	317297692	259	4.11111	0.368098	1.51329	0.11661	0.010593	0.000816268	0.284928	8.08315e-09	8.08186e-09	1	0	0	1	0	0
ACCCCCTC	1	4	8	24.45	1310510128	101	317297692	32	4	0.0408998	0.163599	0.0126065	0.00130879	0.000100852	0.316832	9.9869e-10	9.98531e-10	1	0	0	1	0	0
ACCCCG	1	4	6	24.45	1310510128	101	317297692	24	4	0.0408998	0.163599	0.0126065	0.000981595	7.56387e-05	0.237624	7.49018e-10	7.48898e-10	1	0	0	1	0	0
ACCCCGC	11	44	7	24.45	1310510128	101	317297692	308	4	0.449898	1.79959	0.138671	0.0125971	0.000970697	0.277228	9.61239e-09	9.61086e-09	1	0	0	1	0	0
ACCCCGT	6	30	7	24.45	1310510128	101	317297692	210	5	0.245399	1.22699	0.0945484	0.00858896	0.000661839	0.346535	6.5539e-09	6.55286e-09	1	0	0	1	0	0
ACCCCT	2	11	6	24.45	1310510128	101	317297692	66	5.5	0.0817996	0.449898	0.0346678	0.00269939	0.000208007	0.326733	2.0598e-09	2.05947e-09	1	0	0	1	0	0
ACCCCTC	11	47	7	24.45	1310510128	101	317297692	329	4.27273	0.449898	1.92229	0.148126	0.013456	0.00103688	0.29613	1.02678e-08	1.02662e-08	1	0	0	1	0	0
ACCCG	7	35	5	24.45	1310510128	101	317297692	175	5	0.286299	1.43149	0.110307	0.00715746	0.000551533	0.247525	5.46159e-09	5.46072e-09	1	0	0	1	0	0
ACCCGATCT	30	154	9	24.45	1310510128	101	317297692	1386	5.13333	1.22699	6.29857	0.485349	0.0566871	0.00436814	0.457426	4.32558e-08	4.32489e-08	1	0	0	1	0	0
ACCCGC	17	72	6	24.45	1310510128	101	317297692	432	4.23529	0.695297	2.94479	0.226916	0.0176687	0.0013615	0.251602	1.34823e-08	1.34802e-08	1	0	0	1	0	0
ACCCGCC	2	8	7	24.45	1310510128	101	317297692	56	4	0.0817996	0.327198	0.0252129	0.00229039	0.00017649	0.277228	1.74771e-09	1.74743e-09	1	0	0	1	0	0
ACCCGCG	30	151	7	24.45	1310510128	101	317297692	1057	5.03333	1.22699	6.17587	0.475894	0.0432311	0.00333126	0.348845	3.2988e-08	3.29827e-08	1	0	0	1	0	0
ACCCGCT	23	102	7	24.45	1310510128	101	317297692	714	4.43478	0.940695	4.17178	0.321465	0.0292025	0.00225025	0.307361	2.22833e-08	2.22797e-08	1	0	0	1	0	0
ACCCGG	3	12	6	24.45	1310510128	101	317297692	72	4	0.122699	0.490798	0.0378194	0.00294479	0.000226916	0.237624	2.24705e-09	2.2467e-09	1	0	0	1	0	0
ACCCGGC	38	183	7	24.45	1310510128	101	317297692	1281	4.81579	1.55419	7.48466	0.576745	0.0523926	0.00403722	0.333768	3.99788e-08	3.99725e-08	1	0	0	1	0	0
ACCCGT	234	1822	6	24.45	1310510128	101	317297692	10932	7.78632	9.57055	74.5194	5.74224	0.447117	0.0344534	0.462554	3.41177e-07	3.41123e-07	1	0	0	1	0	0
ACCCT	48	405	5	24.45	1310510128	101	317297692	2025	8.4375	1.96319	16.5644	1.2764	0.0828221	0.00638202	0.417698	6.31984e-08	6.31883e-08	1	0	0	1	0	0
ACCCTATCCCT	1	4	11	24.45	1310510128	101	317297692	44	4	0.0408998	0.163599	0.0126065	0.00179959	0.000138671	0.435644	1.3732e-09	1.37298e-09	1	0	0	1	0	0
ACCCTC	148	1228	6	24.45	1310510128	101	317297692	7368	8.2973	6.05317	50.2249	3.87018	0.30135	0.0232211	0.492909	2.29948e-07	2.29912e-07	1	0	0	1	0	0
ACCCTCC	2	9	7	24.45	1310510128	101	317297692	63	4.5	0.0817996	0.368098	0.0283645	0.00257669	0.000198552	0.311881	1.96617e-09	1.96586e-09	1	0	0	1	0	0
ACCCTCG	5	28	7	24.45	1310510128	101	317297692	196	5.6	0.204499	1.14519	0.0882452	0.00801636	0.000617716	0.388119	6.11698e-09	6.116e-09	1	0	0	1	0	0
ACCCTCT	44	296	7	24.45	1310510128	101	317297692	2072	6.72727	1.79959	12.1063	0.932878	0.0847444	0.00653015	0.466247	6.46652e-08	6.46549e-08	1	0	0	1	0	0
ACCCTG	19	76	6	24.45	1310510128	101	317297692	456	4	0.777096	3.10838	0.239523	0.0186503	0.00143714	0.237624	1.42313e-08	1.42291e-08	1	0	0	1	0	0
ACCCTGC	24	106	7	24.45	1310510128	101	317297692	742	4.41667	0.981595	4.33538	0.334071	0.0303476	0.0023385	0.306106	2.31571e-08	2.31534e-08	1	0	0	1	0	0
ACCG	12	73	4	24.45	1310510128	101	317297692	292	6.08333	0.490798	2.98569	0.230068	0.0119427	0.000920271	0.240924	9.11305e-09	9.1116e-09	1	0	0	0	0	0
ACCGACT	8	40	7	24.45	1310510128	101	317297692	280	5	0.327198	1.63599	0.126065	0.0114519	0.000882452	0.346535	8.73854e-09	8.73715e-09	1	0	0	1	0	0
ACCGACTCG	14	61	9	24.45	1310510128	101	317297692	549	4.35714	0.572597	2.49489	0.192248	0.022454	0.00173024	0.38826	1.71338e-08	1.71311e-08	1	0	0	1	0	0
ACCGACTG	1	8	8	24.45	1310510128	101	317297692	64	8	0.0408998	0.327198	0.0252129	0.00261759	0.000201703	0.633663	1.99738e-09	1.99706e-09	1	0	0	1	1	0
ACCGAG	2918	11774	6	24.45	1310510128	101	317297692	70644	4.03496	119.346	481.554	37.1071	2.88933	0.222643	0.2397	2.20473e-06	2.20438e-06	1	0	0	1	0	0
ACCGAGC	16	64	7	24.45	1310510128	101	317297692	448	4	0.654397	2.61759	0.201703	0.0183231	0.00141192	0.277228	1.39817e-08	1.39794e-08	1	0	0	1	0	0
ACCGAGT	13	52	7	24.45	1310510128	101	317297692	364	4	0.531697	2.12679	0.163884	0.0148875	0.00114719	0.277228	1.13601e-08	1.13583e-08	1	0	0	1	0	0
ACCGAT	5	20	6	24.45	1310510128	101	317297692	120	4	0.204499	0.817996	0.0630323	0.00490798	0.000378194	0.237624	3.74509e-09	3.74449e-09	1	0	0	1	0	0
ACCGATC	51	388	7	24.45	1310510128	101	317297692	2716	7.60784	2.08589	15.8691	1.22283	0.111084	0.00855978	0.527276	8.47638e-08	8.47503e-08	1	0	0	1	1	0
ACCGATGG	40	164	8	24.45	1310510128	101	317297692	1312	4.1	1.63599	6.70757	0.516865	0.0536605	0.00413492	0.324752	4.09463e-08	4.09398e-08	1	0	0	1	0	0
ACCGC	53	289	5	24.45	1310510128	101	317297692	1445	5.45283	2.16769	11.82	0.910817	0.0591002	0.00455408	0.269942	4.50971e-08	4.50899e-08	1	0	0	1	0	0
ACCGCACCGT	14	91	10	24.45	1310510128	101	317297692	910	6.5	0.572597	3.72188	0.286797	0.0372188	0.00286797	0.643564	2.84002e-08	2.83957e-08	1	0	0	1	1	0
ACCGCACCT	13	54	9	24.45	1310510128	101	317297692	486	4.15385	0.531697	2.20859	0.170187	0.0198773	0.00153168	0.370145	1.51676e-08	1.51652e-08	1	0	0	1	0	0
ACCGCAT	2064	15681	7	24.45	1310510128	101	317297692	109767	7.59738	84.4172	641.35	49.4205	4.48945	0.345943	0.526551	3.42573e-06	3.42518e-06	1	0	0	1	1	0
ACCGCC	18	72	6	24.45	1310510128	101	317297692	432	4	0.736196	2.94479	0.226916	0.0176687	0.0013615	0.237624	1.34823e-08	1.34802e-08	1	0	0	1	0	0
ACCGCCCACCT	6	29	11	24.45	1310510128	101	317297692	319	4.83333	0.245399	1.18609	0.0913968	0.013047	0.00100537	0.526403	9.95569e-09	9.95411e-09	1	0	0	1	1	0
ACCGCCT	13	62	7	24.45	1310510128	101	317297692	434	4.76923	0.531697	2.53579	0.1954	0.0177505	0.0013678	0.330541	1.35447e-08	1.35426e-08	1	0	0	1	0	0
ACCGCCTC	37	191	8	24.45	1310510128	101	317297692	1528	5.16216	1.51329	7.81186	0.601958	0.0624949	0.00481567	0.408884	4.76875e-08	4.76799e-08	1	0	0	1	0	0
ACCGCG	11	44	6	24.45	1310510128	101	317297692	264	4	0.449898	1.79959	0.138671	0.0107975	0.000832026	0.237624	8.23919e-09	8.23788e-09	1	0	0	1	0	0
ACCGCT	29	262	6	24.45	1310510128	101	317297692	1572	9.03448	1.18609	10.7157	0.825723	0.0642945	0.00495434	0.536702	4.90606e-08	4.90529e-08	1	0	0	1	1	0
ACCGCTCC	9	60	8	24.45	1310510128	101	317297692	480	6.66667	0.368098	2.45399	0.189097	0.0196319	0.00151277	0.528053	1.49804e-08	1.4978e-08	1	0	0	1	1	0
ACCGGAG	37	387	7	24.45	1310510128	101	317297692	2709	10.4595	1.51329	15.8282	1.21967	0.110798	0.00853772	0.724913	8.45454e-08	8.45319e-08	1	0	0	1	1	0
ACCGGAT	4	20	7	24.45	1310510128	101	317297692	140	5	0.163599	0.817996	0.0630323	0.00572597	0.000441226	0.346535	4.36927e-09	4.36857e-09	1	0	0	1	0	0
ACCGGATCT	22	115	9	24.45	1310510128	101	317297692	1035	5.22727	0.899796	4.70348	0.362436	0.0423313	0.00326192	0.465797	3.23014e-08	3.22962e-08	1	0	0	1	0	0
ACCGGC	63	261	6	24.45	1310510128	101	317297692	1566	4.14286	2.57669	10.6748	0.822571	0.0640491	0.00493543	0.24611	4.88734e-08	4.88656e-08	1	0	0	1	0	0
ACCGGCC	3	12	7	24.45	1310510128	101	317297692	84	4	0.122699	0.490798	0.0378194	0.00343558	0.000264736	0.277228	2.62156e-09	2.62114e-09	1	0	0	1	0	0
ACCGGCG	2	8	7	24.45	1310510128	101	317297692	56	4	0.0817996	0.327198	0.0252129	0.00229039	0.00017649	0.277228	1.74771e-09	1.74743e-09	1	0	0	1	0	0
ACCGGCT	29	122	7	24.45	1310510128	101	317297692	854	4.2069	1.18609	4.98978	0.384497	0.0349284	0.00269148	0.291567	2.66525e-08	2.66483e-08	1	0	0	1	0	0
ACCGGGC	26	123	7	24.45	1310510128	101	317297692	861	4.73077	1.06339	5.03067	0.387649	0.0352147	0.00271354	0.327875	2.6871e-08	2.68667e-08	1	0	0	1	0	0
ACCGGGG	2	8	7	24.45	1310510128	101	317297692	56	4	0.0817996	0.327198	0.0252129	0.00229039	0.00017649	0.277228	1.74771e-09	1.74743e-09	1	0	0	1	0	0
ACCGT	275	2233	5	24.45	1310510128	101	317297692	11165	8.12	11.2474	91.3292	7.03756	0.456646	0.0351878	0.40198	3.48449e-07	3.48394e-07	1	0	0	1	0	0
ACCGTACCT	92	628	9	24.45	1310510128	101	317297692	5652	6.82609	3.76278	25.6851	1.97921	0.231166	0.0178129	0.608265	1.76394e-07	1.76366e-07	1	0	0	1	1	0
ACCGTACCTC	71	389	10	24.45	1310510128	101	317297692	3890	5.47887	2.90389	15.91	1.22598	0.1591	0.0122598	0.542463	1.21403e-07	1.21384e-07	1	0	0	1	1	0
ACCGTC	44	310	6	24.45	1310510128	101	317297692	1860	7.04545	1.79959	12.6789	0.977	0.0760736	0.005862	0.418542	5.80489e-08	5.80396e-08	1	0	0	1	0	0
ACCT	460	3614	4	24.45	1310510128	101	317297692	14456	7.85652	18.8139	147.812	11.3899	0.591247	0.0455597	0.311149	4.51158e-07	4.51087e-07	1	0	0	0	0	0
ACCTACCTACT	533	4137	11	24.45	1310510128	101	317297692	45507	7.76173	21.7996	169.202	13.0382	1.86123	0.143421	0.845337	1.42023e-06	1.42001e-06	1	0	0	1	1	0
ACCTACG	6	24	7	24.45	1310510128	101	317297692	168	4	0.245399	0.981595	0.0756387	0.00687117	0.000529471	0.277228	5.24312e-09	5.24229e-09	1	0	0	1	0	0
ACCTACT	80	817	7	24.45	1310510128	101	317297692	5719	10.2125	3.27198	33.4151	2.57487	0.233906	0.0180241	0.707797	1.78485e-07	1.78456e-07	1	0	0	1	1	0
ACCTAG	9	36	6	24.45	1310510128	101	317297692	216	4	0.368098	1.47239	0.113458	0.00883436	0.000680749	0.237624	6.74116e-09	6.74009e-09	1	0	0	1	0	0
ACCTAGG	29	116	7	24.45	1310510128	101	317297692	812	4	1.18609	4.74438	0.365587	0.0332106	0.00255911	0.277228	2.53418e-08	2.53377e-08	1	0	0	1	0	0
ACCTAT	8	32	6	24.45	1310510128	101	317297692	192	4	0.327198	1.30879	0.100852	0.00785276	0.00060511	0.237624	5.99214e-09	5.99119e-09	1	0	0	1	0	0
ACCTATCT	59	490	8	24.45	1310510128	101	317297692	3920	8.30508	2.41309	20.0409	1.54429	0.160327	0.0123543	0.657828	1.2234e-07	1.2232e-07	1	0	0	1	1	0
ACCTATG	42	276	7	24.45	1310510128	101	317297692	1932	6.57143	1.71779	11.2883	0.869846	0.0790184	0.00608892	0.455446	6.02959e-08	6.02863e-08	1	0	0	1	0	0
ACCTC	51	326	5	24.45	1310510128	101	317297692	1630	6.39216	2.08589	13.3333	1.02743	0.0666667	0.00513713	0.316443	5.08708e-08	5.08627e-08	1	0	0	1	0	0
ACCTCAG	26	104	7	24.45	1310510128	101	317297692	728	4	1.06339	4.25358	0.327768	0.0297751	0.00229438	0.277228	2.27202e-08	2.27166e-08	1	0	0	1	0	0
ACCTCC	3	14	6	24.45	1310510128	101	317297692	84	4.66667	0.122699	0.572597	0.0441226	0.00343558	0.000264736	0.277228	2.62156e-09	2.62114e-09	1	0	0	1	0	0
ACCTCCC	1	4	7	24.45	1310510128	101	317297692	28	4	0.0408998	0.163599	0.0126065	0.00114519	8.82452e-05	0.277228	8.73854e-10	8.73715e-10	1	0	0	1	0	0
ACCTCCT	18	78	7	24.45	1310510128	101	317297692	546	4.33333	0.736196	3.19018	0.245826	0.0223313	0.00172078	0.30033	1.70401e-08	1.70374e-08	1	0	0	1	0	0
ACCTCCTCC	5	22	9	24.45	1310510128	101	317297692	198	4.4	0.204499	0.899796	0.0693355	0.00809816	0.00062402	0.392079	6.17939e-09	6.17841e-09	1	0	0	1	0	0
ACCTCG	9	45	6	24.45	1310510128	101	317297692	270	5	0.368098	1.84049	0.141823	0.0110429	0.000850936	0.29703	8.42645e-09	8.42511e-09	1	0	0	1	0	0
ACCTCGC	47	341	7	24.45	1310510128	101	317297692	2387	7.25532	1.92229	13.9468	1.0747	0.0976278	0.0075229	0.502844	7.4496e-08	7.44842e-08	1	0	0	1	1	0
ACCTCGGC	7	37	8	24.45	1310510128	101	317297692	296	5.28571	0.286299	1.51329	0.11661	0.0121063	0.000932878	0.41867	9.23788e-09	9.23641e-09	1	0	0	1	0	0
ACCTCT	50	364	6	24.45	1310510128	101	317297692	2184	7.28	2.04499	14.8875	1.14719	0.0893252	0.00688313	0.432475	6.81606e-08	6.81498e-08	1	0	0	1	0	0
ACCTCTC	2	8	7	24.45	1310510128	101	317297692	56	4	0.0817996	0.327198	0.0252129	0.00229039	0.00017649	0.277228	1.74771e-09	1.74743e-09	1	0	0	1	0	0
ACCTG	152	959	5	24.45	1310510128	101	317297692	4795	6.30921	6.21677	39.2229	3.0224	0.196115	0.015112	0.312337	1.49647e-07	1.49624e-07	1	0	0	1	0	0
ACCTGAG	67	465	7	24.45	1310510128	101	317297692	3255	6.9403	2.74029	19.0184	1.4655	0.133129	0.0102585	0.481011	1.01586e-07	1.01569e-07	1	0	0	1	0	0
ACCTGCC	82	569	7	24.45	1310510128	101	317297692	3983	6.93902	3.35378	23.272	1.79327	0.162904	0.0125529	0.480922	1.24306e-07	1.24286e-07	1	0	0	1	0	0
ACCTGCG	13	52	7	24.45	1310510128	101	317297692	364	4	0.531697	2.12679	0.163884	0.0148875	0.00114719	0.277228	1.13601e-08	1.13583e-08	1	0	0	1	0	0
ACCTGCGCC	11	47	9	24.45	1310510128	101	317297692	423	4.27273	0.449898	1.92229	0.148126	0.0173006	0.00133313	0.380738	1.32014e-08	1.31993e-08	1	0	0	1	0	0
ACCTGCT	13	52	7	24.45	1310510128	101	317297692	364	4	0.531697	2.12679	0.163884	0.0148875	0.00114719	0.277228	1.13601e-08	1.13583e-08	1	0	0	1	0	0
ACCTGGG	36	159	7	24.45	1310510128	101	317297692	1113	4.41667	1.47239	6.50307	0.501107	0.0455215	0.00350775	0.306106	3.47357e-08	3.47302e-08	1	0	0	1	0	0
ACG	74	1130	3	24.45	1310510128	101	317297692	3390	15.2703	3.02658	46.2168	3.56132	0.13865	0.010684	0.453572	1.05799e-07	1.05782e-07	1	0	0	0	0	0
ACGACGATG	50	222	9	24.45	1310510128	101	317297692	1998	4.44	2.04499	9.07975	0.699658	0.0817178	0.00629693	0.395644	6.23557e-08	6.23458e-08	1	0	0	1	0	0
ACGACGG	20	89	7	24.45	1310510128	101	317297692	623	4.45	0.817996	3.64008	0.280494	0.0254806	0.00196346	0.308416	1.94432e-08	1.94402e-08	1	0	0	1	0	0
ACGACT	7	28	6	24.45	1310510128	101	317297692	168	4	0.286299	1.14519	0.0882452	0.00687117	0.000529471	0.237624	5.24312e-09	5.24229e-09	1	0	0	1	0	0
ACGACTACTC	15	75	10	24.45	1310510128	101	317297692	750	5	0.613497	3.06748	0.236371	0.0306748	0.00236371	0.49505	2.34068e-08	2.34031e-08	1	0	0	1	0	0
ACGACTC	9	73	7	24.45	1310510128	101	317297692	511	8.11111	0.368098	2.98569	0.230068	0.0208998	0.00161047	0.562156	1.59478e-08	1.59453e-08	1	0	0	1	1	0
ACGACTGC	21	89	8	24.45	1310510128	101	317297692	712	4.2381	0.858896	3.64008	0.280494	0.0291207	0.00224395	0.335691	2.22209e-08	2.22173e-08	1	0	0	1	0	0
ACGAGAG	56	355	7	24.45	1310510128	101	317297692	2485	6.33929	2.29039	14.5194	1.11882	0.101636	0.00783176	0.439356	7.75545e-08	7.75422e-08	1	0	0	1	0	0
ACGAGATG	28	117	8	24.45	1310510128	101	317297692	936	4.17857	1.14519	4.78528	0.368739	0.0382822	0.00294991	0.330976	2.92117e-08	2.9207e-08	1	0	0	1	0	0
ACGAGC	3	13	6	24.45	1310510128	101	317297692	78	4.33333	0.122699	0.531697	0.040971	0.00319018	0.000245826	0.257426	2.43431e-09	2.43392e-09	1	0	0	1	0	0
ACGAGCC	5	25	7	24.45	1310510128	101	317297692	175	5	0.204499	1.02249	0.0787904	0.00715746	0.000551533	0.346535	5.46159e-09	5.46072e-09	1	0	0	1	0	0
ACGAGCT	7	28	7	24.45	1310510128	101	317297692	196	4	0.286299	1.14519	0.0882452	0.00801636	0.000617716	0.277228	6.11698e-09	6.116e-09	1	0	0	1	0	0
ACGAGG	1131	8683	6	24.45	1310510128	101	317297692	52098	7.67728	46.2577	355.133	27.3655	2.1308	0.164193	0.456076	1.62593e-06	1.62567e-06	1	0	0	1	0	0
ACGAGGAG	29	157	8	24.45	1310510128	101	317297692	1256	5.41379	1.18609	6.42127	0.494803	0.0513701	0.00395843	0.428815	3.91986e-08	3.91924e-08	1	0	0	1	0	0
ACGAGT	11	44	6	24.45	1310510128	101	317297692	264	4	0.449898	1.79959	0.138671	0.0107975	0.000832026	0.237624	8.23919e-09	8.23788e-09	1	0	0	1	0	0
ACGAGTATCT	327	2380	10	24.45	1310510128	101	317297692	23800	7.27829	13.3742	97.3415	7.50084	0.973415	0.0750084	0.720623	7.42776e-07	7.42658e-07	1	0	0	1	1	0
ACGAT	309	1614	5	24.45	1310510128	101	317297692	8070	5.2233	12.638	66.0123	5.08671	0.330061	0.0254335	0.258579	2.51857e-07	2.51817e-07	1	0	0	1	0	0
ACGATC	4	16	6	24.45	1310510128	101	317297692	96	4	0.163599	0.654397	0.0504258	0.00392638	0.000302555	0.237624	2.99607e-09	2.99559e-09	1	0	0	1	0	0
ACGATCCCTCTCT	82	394	13	24.45	1310510128	101	317297692	5122	4.80488	3.35378	16.1145	1.24174	0.209489	0.0161426	0.61845	1.59853e-07	1.59827e-07	1	0	0	1	1	0
ACGATCG	1	4	7	24.45	1310510128	101	317297692	28	4	0.0408998	0.163599	0.0126065	0.00114519	8.82452e-05	0.277228	8.73854e-10	8.73715e-10	1	0	0	1	0	0
ACGATG	327	3283	6	24.45	1310510128	101	317297692	19698	10.0398	13.3742	134.274	10.3468	0.805644	0.0620805	0.596421	6.14756e-07	6.14658e-07	1	0	0	1	1	0
ACGATGATG	62	299	9	24.45	1310510128	101	317297692	2691	4.82258	2.53579	12.229	0.942333	0.110061	0.00848099	0.429735	8.39836e-08	8.39702e-08	1	0	0	1	0	0
ACGATGCC	15	72	8	24.45	1310510128	101	317297692	576	4.8	0.613497	2.94479	0.226916	0.0235583	0.00181533	0.380198	1.79764e-08	1.79736e-08	1	0	0	1	0	0
ACGC	30	265	4	24.45	1310510128	101	317297692	1060	8.83333	1.22699	10.8384	0.835178	0.0433538	0.00334071	0.349835	3.30816e-08	3.30763e-08	1	0	0	0	0	0
ACGCAG	13	52	6	24.45	1310510128	101	317297692	312	4	0.531697	2.12679	0.163884	0.0127607	0.000983304	0.237624	9.73723e-09	9.73568e-09	1	0	0	1	0	0
ACGCAGG	10	40	7	24.45	1310510128	101	317297692	280	4	0.408998	1.63599	0.126065	0.0114519	0.000882452	0.277228	8.73854e-09	8.73715e-09	1	0	0	1	0	0
ACGCAGT	10	40	7	24.45	1310510128	101	317297692	280	4	0.408998	1.63599	0.126065	0.0114519	0.000882452	0.277228	8.73854e-09	8.73715e-09	1	0	0	1	0	0
ACGCAT	19	92	6	24.45	1310510128	101	317297692	552	4.84211	0.777096	3.76278	0.289949	0.0225767	0.00173969	0.28765	1.72274e-08	1.72247e-08	1	0	0	1	0	0
ACGCC	10	59	5	24.45	1310510128	101	317297692	295	5.9	0.408998	2.41309	0.185945	0.0120654	0.000929726	0.292079	9.20667e-09	9.20521e-09	1	0	0	1	0	0
ACGCCCG	8	43	7	24.45	1310510128	101	317297692	301	5.375	0.327198	1.75869	0.135519	0.0123108	0.000948636	0.372525	9.39393e-09	9.39244e-09	1	0	0	1	0	0
ACGCCG	35	142	6	24.45	1310510128	101	317297692	852	4.05714	1.43149	5.80777	0.447529	0.0348466	0.00268518	0.241018	2.65901e-08	2.65859e-08	1	0	0	1	0	0
ACGCCGC	8	32	7	24.45	1310510128	101	317297692	224	4	0.327198	1.30879	0.100852	0.00916155	0.000705962	0.277228	6.99083e-09	6.98972e-09	1	0	0	1	0	0
ACGCCTC	12	72	7	24.45	1310510128	101	317297692	504	6	0.490798	2.94479	0.226916	0.0206135	0.00158841	0.415842	1.57294e-08	1.57269e-08	1	0	0	1	0	0
ACGCGACTG	16	68	9	24.45	1310510128	101	317297692	612	4.25	0.654397	2.78119	0.21431	0.0250307	0.00192879	0.378713	1.90999e-08	1.90969e-08	1	0	0	1	0	0
ACGCGATG	24	129	8	24.45	1310510128	101	317297692	1032	5.375	0.981595	5.27607	0.406558	0.0422086	0.00325247	0.425743	3.22078e-08	3.22026e-08	1	0	0	1	0	0
ACGCGCC	31	153	7	24.45	1310510128	101	317297692	1071	4.93548	1.26789	6.25767	0.482197	0.0438037	0.00337538	0.342063	3.34249e-08	3.34196e-08	1	0	0	1	0	0
ACGCGTC	11	44	7	24.45	1310510128	101	317297692	308	4	0.449898	1.79959	0.138671	0.0125971	0.000970697	0.277228	9.61239e-09	9.61086e-09	1	0	0	1	0	0
ACGCTAT	20	134	7	24.45	1310510128	101	317297692	938	6.7	0.817996	5.48057	0.422316	0.038364	0.00295621	0.464356	2.92741e-08	2.92694e-08	1	0	0	1	0	0
ACGCTC	14	90	6	24.45	1310510128	101	317297692	540	6.42857	0.572597	3.68098	0.283645	0.0220859	0.00170187	0.381895	1.68529e-08	1.68502e-08	1	0	0	1	0	0
ACGCTGCGCT	11	66	10	24.45	1310510128	101	317297692	660	6	0.449898	2.69939	0.208007	0.0269939	0.00208007	0.594059	2.0598e-08	2.05947e-08	1	0	0	1	1	0
ACGG	18	119	4	24.45	1310510128	101	317297692	476	6.61111	0.736196	4.86708	0.375042	0.0194683	0.00150017	0.261826	1.48555e-08	1.48532e-08	1	0	0	0	0	0
ACGGAGC	1	4	7	24.45	1310510128	101	317297692	28	4	0.0408998	0.163599	0.0126065	0.00114519	8.82452e-05	0.277228	8.73854e-10	8.73715e-10	1	0	0	1	0	0
ACGGAT	103	1057	6	24.45	1310510128	101	317297692	6342	10.2621	4.21268	43.2311	3.33126	0.259387	0.0199875	0.609632	1.97928e-07	1.97896e-07	1	0	0	1	1	0
ACGGATC	53	416	7	24.45	1310510128	101	317297692	2912	7.84906	2.16769	17.0143	1.31107	0.1191	0.0091775	0.543994	9.08808e-08	9.08664e-08	1	0	0	1	1	0
ACGGATG	61	429	7	24.45	1310510128	101	317297692	3003	7.03279	2.49489	17.546	1.35204	0.122822	0.0094643	0.487421	9.37208e-08	9.37059e-08	1	0	0	1	0	0
ACGGATGCC	6	28	9	24.45	1310510128	101	317297692	252	4.66667	0.245399	1.14519	0.0882452	0.0103067	0.000794207	0.415842	7.86468e-09	7.86343e-09	1	0	0	1	0	0
ACGGCCAGCC	23	143	10	24.45	1310510128	101	317297692	1430	6.21739	0.940695	5.84867	0.450681	0.0584867	0.00450681	0.615583	4.4629e-08	4.46219e-08	1	0	0	1	1	0
ACGGCG	12	48	6	24.45	1310510128	101	317297692	288	4	0.490798	1.96319	0.151277	0.0117791	0.000907665	0.237624	8.98821e-09	8.98678e-09	1	0	0	1	0	0
ACGGCTC	43	189	7	24.45	1310510128	101	317297692	1323	4.39535	1.75869	7.73006	0.595655	0.0541104	0.00416959	0.304628	4.12896e-08	4.1283e-08	1	0	0	1	0	0
ACGGCTG	13	52	7	24.45	1310510128	101	317297692	364	4	0.531697	2.12679	0.163884	0.0148875	0.00114719	0.277228	1.13601e-08	1.13583e-08	1	0	0	1	0	0
ACGGG	1	5	5	24.45	1310510128	101	317297692	25	5	0.0408998	0.204499	0.0157581	0.00102249	7.87904e-05	0.247525	7.80227e-10	7.80103e-10	1	0	0	1	0	0
ACGGGAG	193	1562	7	24.45	1310510128	101	317297692	10934	8.09326	7.89366	63.8855	4.92282	0.447198	0.0344598	0.560919	3.4124e-07	3.41186e-07	1	0	0	1	1	0
ACGGGC	36	259	6	24.45	1310510128	101	317297692	1554	7.19444	1.47239	10.593	0.816268	0.0635583	0.00489761	0.427393	4.84989e-08	4.84912e-08	1	0	0	1	0	0
ACGGGG	139	798	6	24.45	1310510128	101	317297692	4788	5.74101	5.68507	32.638	2.51499	0.195828	0.0150899	0.34105	1.49429e-07	1.49405e-07	1	0	0	1	0	0
ACGGGGC	12	51	7	24.45	1310510128	101	317297692	357	4.25	0.490798	2.08589	0.160732	0.0146012	0.00112513	0.294554	1.11416e-08	1.11399e-08	1	0	0	1	0	0
ACGGGGG	5	24	7	24.45	1310510128	101	317297692	168	4.8	0.204499	0.981595	0.0756387	0.00687117	0.000529471	0.332673	5.24312e-09	5.24229e-09	1	0	0	1	0	0
ACGT	10	60	4	24.45	1310510128	101	317297692	240	6	0.408998	2.45399	0.189097	0.00981595	0.000756387	0.237624	7.49018e-09	7.48898e-09	1	0	0	0	0	0
ACGTAG	16	78	6	24.45	1310510128	101	317297692	468	4.875	0.654397	3.19018	0.245826	0.0191411	0.00147496	0.289604	1.46058e-08	1.46035e-08	1	0	0	1	0	0
ACGTATACTAG	28	133	11	24.45	1310510128	101	317297692	1463	4.75	1.14519	5.43967	0.419165	0.0598364	0.00461081	0.517327	4.56589e-08	4.56516e-08	1	0	0	1	1	0
ACGTATG	49	458	7	24.45	1310510128	101	317297692	3206	9.34694	2.00409	18.7321	1.44344	0.131125	0.0101041	0.647808	1.00056e-07	1.0004e-07	1	0	0	1	1	0
ACGTATGC	6	24	8	24.45	1310510128	101	317297692	192	4	0.245399	0.981595	0.0756387	0.00785276	0.00060511	0.316832	5.99214e-09	5.99119e-09	1	0	0	1	0	0
ACGTC	10	50	5	24.45	1310510128	101	317297692	250	5	0.408998	2.04499	0.157581	0.0102249	0.000787904	0.247525	7.80227e-09	7.80103e-09	1	0	0	1	0	0
ACGTCC	4	16	6	24.45	1310510128	101	317297692	96	4	0.163599	0.654397	0.0504258	0.00392638	0.000302555	0.237624	2.99607e-09	2.99559e-09	1	0	0	1	0	0
ACT	454	4552	3	24.45	1310510128	101	317297692	13656	10.0264	18.5685	186.176	14.3461	0.558528	0.0430384	0.297815	4.26191e-07	4.26123e-07	1	0	0	0	0	0
ACTACTC	302	2687	7	24.45	1310510128	101	317297692	18809	8.89735	12.3517	109.898	8.46839	0.769284	0.0592787	0.616648	5.87011e-07	5.86918e-07	1	0	0	1	1	0
ACTACTG	210	2034	7	24.45	1310510128	101	317297692	14238	9.68571	8.58896	83.1902	6.41038	0.582331	0.0448727	0.671287	4.44355e-07	4.44284e-07	1	0	0	1	1	0
ACTAG	7	35	5	24.45	1310510128	101	317297692	175	5	0.286299	1.43149	0.110307	0.00715746	0.000551533	0.247525	5.46159e-09	5.46072e-09	1	0	0	1	0	0
ACTAGAG	5	20	7	24.45	1310510128	101	317297692	140	4	0.204499	0.817996	0.0630323	0.00572597	0.000441226	0.277228	4.36927e-09	4.36857e-09	1	0	0	1	0	0
ACTAGC	15	60	6	24.45	1310510128	101	317297692	360	4	0.613497	2.45399	0.189097	0.0147239	0.00113458	0.237624	1.12353e-08	1.12335e-08	1	0	0	1	0	0
ACTAGCC	31	134	7	24.45	1310510128	101	317297692	938	4.32258	1.26789	5.48057	0.422316	0.038364	0.00295621	0.299585	2.92741e-08	2.92694e-08	1	0	0	1	0	0
ACTAGCG	14	56	7	24.45	1310510128	101	317297692	392	4	0.572597	2.29039	0.17649	0.0160327	0.00123543	0.277228	1.2234e-08	1.2232e-08	1	0	0	1	0	0
ACTAGCT	29	149	7	24.45	1310510128	101	317297692	1043	5.13793	1.18609	6.09407	0.469591	0.0426585	0.00328713	0.356094	3.25511e-08	3.25459e-08	1	0	0	1	0	0
ACTAGGC	30	120	7	24.45	1310510128	101	317297692	840	4	1.22699	4.90798	0.378194	0.0343558	0.00264736	0.277228	2.62156e-08	2.62114e-08	1	0	0	1	0	0
ACTAGGG	11	44	7	24.45	1310510128	101	317297692	308	4	0.449898	1.79959	0.138671	0.0125971	0.000970697	0.277228	9.61239e-09	9.61086e-09	1	0	0	1	0	0
ACTAGTC	43	223	7	24.45	1310510128	101	317297692	1561	5.18605	1.75869	9.12065	0.70281	0.0638446	0.00491967	0.359429	4.87174e-08	4.87096e-08	1	0	0	1	0	0
ACTAT	40	434	5	24.45	1310510128	101	317297692	2170	10.85	1.63599	17.7505	1.3678	0.0887526	0.006839	0.537129	6.77237e-08	6.77129e-08	1	0	0	1	1	0
ACTATATCT	127	548	9	24.45	1310510128	101	317297692	4932	4.31496	5.19427	22.4131	1.72708	0.201718	0.0155438	0.384501	1.53923e-07	1.53899e-07	1	0	0	1	0	0
ACTATCCAT	59	339	9	24.45	1310510128	101	317297692	3051	5.74576	2.41309	13.865	1.0684	0.124785	0.00961558	0.511999	9.52189e-08	9.52037e-08	1	0	0	1	1	0
ACTATCT	953	9955	7	24.45	1310510128	101	317297692	69685	10.446	38.9775	407.157	31.3743	2.8501	0.21962	0.723977	2.1748e-06	2.17446e-06	1	0	0	1	1	0
ACTATG	14	66	6	24.45	1310510128	101	317297692	396	4.71429	0.572597	2.69939	0.208007	0.0161963	0.00124804	0.280057	1.23588e-08	1.23568e-08	1	0	0	1	0	0
ACTATGG	14	61	7	24.45	1310510128	101	317297692	427	4.35714	0.572597	2.49489	0.192248	0.0174642	0.00134574	0.30198	1.33263e-08	1.33242e-08	1	0	0	1	0	0
ACTC	603	5238	4	24.45	1310510128	101	317297692	20952	8.68657	24.6626	214.233	16.5082	0.856933	0.0660326	0.344022	6.53892e-07	6.53788e-07	1	0	0	0	0	0
ACTCAGATGATG	1	4	12	24.45	1310510128	101	317297692	48	4	0.0408998	0.163599	0.0126065	0.00196319	0.000151277	0.475248	1.49804e-09	1.4978e-09	1	0	0	1	0	0
ACTCAGCCCC	1	4	10	24.45	1310510128	101	317297692	40	4	0.0408998	0.163599	0.0126065	0.00163599	0.000126065	0.39604	1.24836e-09	1.24816e-09	1	0	0	1	0	0
ACTCAGT	12	59	7	24.45	1310510128	101	317297692	413	4.91667	0.490798	2.41309	0.185945	0.0168916	0.00130162	0.340759	1.28893e-08	1.28873e-08	1	0	0	1	0	0
ACTCAT	6	24	6	24.45	1310510128	101	317297692	144	4	0.245399	0.981595	0.0756387	0.00588957	0.000453832	0.237624	4.49411e-09	4.49339e-09	1	0	0	1	0	0
ACTCATAT	62	333	8	24.45	1310510128	101	317297692	2664	5.37097	2.53579	13.6196	1.04949	0.108957	0.0083959	0.425423	8.31409e-08	8.31277e-08	1	0	0	1	0	0
ACTCATG	21	84	7	24.45	1310510128	101	317297692	588	4	0.858896	3.43558	0.264736	0.0240491	0.00185315	0.277228	1.83509e-08	1.8348e-08	1	0	0	1	0	0
ACTCC	296	3668	5	24.45	1310510128	101	317297692	18340	12.3919	12.1063	150.02	11.5601	0.750102	0.0578006	0.61346	5.72374e-07	5.72283e-07	1	0	0	1	1	0
ACTCCACTCG	16	83	10	24.45	1310510128	101	317297692	830	5.1875	0.654397	3.39468	0.261584	0.0339468	0.00261584	0.513614	2.59035e-08	2.58994e-08	1	0	0	1	1	0
ACTCCAT	6	24	7	24.45	1310510128	101	317297692	168	4	0.245399	0.981595	0.0756387	0.00687117	0.000529471	0.277228	5.24312e-09	5.24229e-09	1	0	0	1	0	0
ACTCCC	8	32	6	24.45	1310510128	101	317297692	192	4	0.327198	1.30879	0.100852	0.00785276	0.00060511	0.237624	5.99214e-09	5.99119e-09	1	0	0	1	0	0
ACTCCCAT	9	47	8	24.45	1310510128	101	317297692	376	5.22222	0.368098	1.92229	0.148126	0.0153783	0.00118501	0.413641	1.17346e-08	1.17327e-08	1	0	0	1	0	0
ACTCCCC	50	291	7	24.45	1310510128	101	317297692	2037	5.82	2.04499	11.9018	0.91712	0.0833129	0.00641984	0.403366	6.35729e-08	6.35628e-08	1	0	0	1	0	0
ACTCCCT	43	299	7	24.45	1310510128	101	317297692	2093	6.95349	1.75869	12.229	0.942333	0.0856033	0.00659633	0.481925	6.53206e-08	6.53102e-08	1	0	0	1	0	0
ACTCCG	5	20	6	24.45	1310510128	101	317297692	120	4	0.204499	0.817996	0.0630323	0.00490798	0.000378194	0.237624	3.74509e-09	3.74449e-09	1	0	0	1	0	0
ACTCCGC	55	465	7	24.45	1310510128	101	317297692	3255	8.45455	2.24949	19.0184	1.4655	0.133129	0.0102585	0.585959	1.01586e-07	1.01569e-07	1	0	0	1	1	0
ACTCCGCC	6	26	8	24.45	1310510128	101	317297692	208	4.33333	0.245399	1.06339	0.081942	0.00850716	0.000655536	0.343234	6.49149e-09	6.49045e-09	1	0	0	1	0	0
ACTCCT	20	105	6	24.45	1310510128	101	317297692	630	5.25	0.817996	4.29448	0.33092	0.0257669	0.00198552	0.311881	1.96617e-08	1.96586e-08	1	0	0	1	0	0
ACTCCTC	44	427	7	24.45	1310510128	101	317297692	2989	9.70455	1.79959	17.4642	1.34574	0.122249	0.00942018	0.672592	9.32839e-08	9.32691e-08	1	0	0	1	1	0
ACTCCTG	22	94	7	24.45	1310510128	101	317297692	658	4.27273	0.899796	3.84458	0.296252	0.0269121	0.00207376	0.29613	2.05356e-08	2.05323e-08	1	0	0	1	0	0
ACTCG	163	1174	5	24.45	1310510128	101	317297692	5870	7.20245	6.66667	48.0164	3.7	0.240082	0.0185	0.356557	1.83197e-07	1.83168e-07	1	0	0	1	0	0
ACTCGC	4	22	6	24.45	1310510128	101	317297692	132	5.5	0.163599	0.899796	0.0693355	0.00539877	0.000416013	0.326733	4.1196e-09	4.11894e-09	1	0	0	1	0	0
ACTCGCC	43	346	7	24.45	1310510128	101	317297692	2422	8.04651	1.75869	14.1513	1.09046	0.0990593	0.00763321	0.557679	7.55884e-08	7.55763e-08	1	0	0	1	1	0
ACTCGCG	6	32	7	24.45	1310510128	101	317297692	224	5.33333	0.245399	1.30879	0.100852	0.00916155	0.000705962	0.369637	6.99083e-09	6.98972e-09	1	0	0	1	0	0
ACTCGCT	22	88	7	24.45	1310510128	101	317297692	616	4	0.899796	3.59918	0.277342	0.0251943	0.00194139	0.277228	1.92248e-08	1.92217e-08	1	0	0	1	0	0
ACTCGGATGATGATGATGATG	1	4	21	24.45	1310510128	101	317297692	84	4	0.0408998	0.163599	0.0126065	0.00343558	0.000264736	0.831683	2.62156e-09	2.62114e-09	1	0	0	1	1	0
ACTCGGC	56	422	7	24.45	1310510128	101	317297692	2954	7.53571	2.29039	17.2597	1.32998	0.120818	0.00930987	0.522277	9.21916e-08	9.21769e-08	1	0	0	1	1	0
ACTCGGCTCG	13	63	10	24.45	1310510128	101	317297692	630	4.84615	0.531697	2.57669	0.198552	0.0257669	0.00198552	0.479817	1.96617e-08	1.96586e-08	1	0	0	1	0	0
ACTCGGG	28	204	7	24.45	1310510128	101	317297692	1428	7.28571	1.14519	8.34356	0.642929	0.0584049	0.00450051	0.50495	4.45665e-08	4.45595e-08	1	0	0	1	1	0
ACTCT	43	325	5	24.45	1310510128	101	317297692	1625	7.55814	1.75869	13.2924	1.02427	0.0664622	0.00512137	0.374165	5.07147e-08	5.07067e-08	1	0	0	1	0	0
ACTCTC	3	12	6	24.45	1310510128	101	317297692	72	4	0.122699	0.490798	0.0378194	0.00294479	0.000226916	0.237624	2.24705e-09	2.2467e-09	1	0	0	1	0	0
ACTCTCC	149	1459	7	24.45	1310510128	101	317297692	10213	9.79195	6.09407	59.6728	4.59821	0.41771	0.0321874	0.67865	3.18738e-07	3.18688e-07	1	0	0	1	1	0
ACTCTCG	215	1561	7	24.45	1310510128	101	317297692	10927	7.26047	8.79346	63.8446	4.91967	0.446912	0.0344377	0.503201	3.41021e-07	3.40967e-07	1	0	0	1	1	0
ACTCTCT	29	136	7	24.45	1310510128	101	317297692	952	4.68966	1.18609	5.56237	0.42862	0.0389366	0.00300034	0.325026	2.9711e-08	2.97063e-08	1	0	0	1	0	0
ACTCTGC	72	476	7	24.45	1310510128	101	317297692	3332	6.61111	2.94479	19.4683	1.50017	0.136278	0.0105012	0.458196	1.03989e-07	1.03972e-07	1	0	0	1	0	0
ACTG	280	3210	4	24.45	1310510128	101	317297692	12840	11.4643	11.4519	131.288	10.1167	0.525153	0.0404667	0.454031	4.00724e-07	4.00661e-07	1	0	0	0	0	0
ACTGACTGG	54	300	9	24.45	1310510128	101	317297692	2700	5.55556	2.20859	12.2699	0.945484	0.110429	0.00850936	0.49505	8.42645e-08	8.42511e-08	1	0	0	1	0	0
ACTGAG	28	222	6	24.45	1310510128	101	317297692	1332	7.92857	1.14519	9.07975	0.699658	0.0544785	0.00419795	0.471004	4.15705e-08	4.15639e-08	1	0	0	1	0	0
ACTGAGC	13	86	7	24.45	1310510128	101	317297692	602	6.61538	0.531697	3.51738	0.271039	0.0246217	0.00189727	0.458492	1.87879e-08	1.87849e-08	1	0	0	1	0	0
ACTGAGG	129	1026	7	24.45	1310510128	101	317297692	7182	7.95349	5.27607	41.9632	3.23356	0.293742	0.0226349	0.551232	2.24144e-07	2.24108e-07	1	0	0	1	1	0
ACTGAT	12	48	6	24.45	1310510128	101	317297692	288	4	0.490798	1.96319	0.151277	0.0117791	0.000907665	0.237624	8.98821e-09	8.98678e-09	1	0	0	1	0	0
ACTGATC	65	339	7	24.45	1310510128	101	317297692	2373	5.21538	2.65849	13.865	1.0684	0.0970552	0.00747878	0.361462	7.40591e-08	7.40473e-08	1	0	0	1	0	0
ACTGATCTC	37	148	9	24.45	1310510128	101	317297692	1332	4	1.51329	6.05317	0.466439	0.0544785	0.00419795	0.356436	4.15705e-08	4.15639e-08	1	0	0	1	0	0
ACTGATG	20	119	7	24.45	1310510128	101	317297692	833	5.95	0.817996	4.86708	0.375042	0.0340695	0.00262529	0.412376	2.59972e-08	2.5993e-08	1	0	0	1	0	0
ACTGATGG	32	272	8	24.45	1310510128	101	317297692	2176	8.5	1.30879	11.1247	0.857239	0.088998	0.00685791	0.673267	6.79109e-08	6.79001e-08	1	0	0	1	1	0
ACTGC	7	36	5	24.45	1310510128	101	317297692	180	5.14286	0.286299	1.47239	0.113458	0.00736196	0.000567291	0.254597	5.61763e-09	5.61674e-09	1	0	0	1	0	0
ACTGCAG	11	44	7	24.45	1310510128	101	317297692	308	4	0.449898	1.79959	0.138671	0.0125971	0.000970697	0.277228	9.61239e-09	9.61086e-09	1	0	0	1	0	0
ACTGCAT	49	276	7	24.45	1310510128	101	317297692	1932	5.63265	2.00409	11.2883	0.869846	0.0790184	0.00608892	0.390382	6.02959e-08	6.02863e-08	1	0	0	1	0	0
ACTGCC	36	191	6	24.45	1310510128	101	317297692	1146	5.30556	1.47239	7.81186	0.601958	0.0468712	0.00361175	0.315182	3.57656e-08	3.57599e-08	1	0	0	1	0	0
ACTGCCC	25	100	7	24.45	1310510128	101	317297692	700	4	1.02249	4.08998	0.315161	0.0286299	0.00220613	0.277228	2.18463e-08	2.18429e-08	1	0	0	1	0	0
ACTGCCG	55	267	7	24.45	1310510128	101	317297692	1869	4.85455	2.24949	10.9202	0.841481	0.0764417	0.00589037	0.336454	5.83297e-08	5.83205e-08	1	0	0	1	0	0
ACTGCCT	42	178	7	24.45	1310510128	101	317297692	1246	4.2381	1.71779	7.28016	0.560987	0.0509611	0.00392691	0.293729	3.88865e-08	3.88803e-08	1	0	0	1	0	0
ACTGCGC	2	8	7	24.45	1310510128	101	317297692	56	4	0.0817996	0.327198	0.0252129	0.00229039	0.00017649	0.277228	1.74771e-09	1.74743e-09	1	0	0	1	0	0
ACTGCGG	11	54	7	24.45	1310510128	101	317297692	378	4.90909	0.449898	2.20859	0.170187	0.0154601	0.00119131	0.340234	1.1797e-08	1.17952e-08	1	0	0	1	0	0
ACTGCT	89	562	6	24.45	1310510128	101	317297692	3372	6.31461	3.64008	22.9857	1.77121	0.137914	0.0106272	0.375125	1.05237e-07	1.0522e-07	1	0	0	1	0	0
ACTGCTC	63	271	7	24.45	1310510128	101	317297692	1897	4.30159	2.57669	11.0838	0.854088	0.0775869	0.00597861	0.29813	5.92036e-08	5.91942e-08	1	0	0	1	0	0
ACTGCTG	17	68	7	24.45	1310510128	101	317297692	476	4	0.695297	2.78119	0.21431	0.0194683	0.00150017	0.277228	1.48555e-08	1.48532e-08	1	0	0	1	0	0
ACTGGAG	1	4	7	24.45	1310510128	101	317297692	28	4	0.0408998	0.163599	0.0126065	0.00114519	8.82452e-05	0.277228	8.73854e-10	8.73715e-10	1	0	0	1	0	0
ACTGGC	43	172	6	24.45	1310510128	101	317297692	1032	4	1.75869	7.03476	0.542078	0.0422086	0.00325247	0.237624	3.22078e-08	3.22026e-08	1	0	0	1	0	0
ACTGGCC	6	28	7	24.45	1310510128	101	317297692	196	4.66667	0.245399	1.14519	0.0882452	0.00801636	0.000617716	0.323432	6.11698e-09	6.116e-09	1	0	0	1	0	0
ACTGGCG	33	149	7	24.45	1310510128	101	317297692	1043	4.51515	1.34969	6.09407	0.469591	0.0426585	0.00328713	0.312931	3.25511e-08	3.25459e-08	1	0	0	1	0	0
ACTGGCT	85	394	7	24.45	1310510128	101	317297692	2758	4.63529	3.47648	16.1145	1.24174	0.112802	0.00869215	0.321258	8.60746e-08	8.60609e-08	1	0	0	1	0	0
ACTGGG	1168	11439	6	24.45	1310510128	101	317297692	68634	9.79366	47.771	467.853	36.0513	2.80712	0.216308	0.581802	2.142e-06	2.14166e-06	1	0	0	1	1	0
ACTGGGC	23	132	7	24.45	1310510128	101	317297692	924	5.73913	0.940695	5.39877	0.416013	0.0377914	0.00291209	0.397762	2.88372e-08	2.88326e-08	1	0	0	1	0	0
ACTGGGCT	24	100	8	24.45	1310510128	101	317297692	800	4.16667	0.981595	4.08998	0.315161	0.0327198	0.00252129	0.330033	2.49673e-08	2.49633e-08	1	0	0	1	0	0
ACTGGGG	25	133	7	24.45	1310510128	101	317297692	931	5.32	1.02249	5.43967	0.419165	0.0380777	0.00293415	0.368713	2.90556e-08	2.9051e-08	1	0	0	1	0	0
AG	2791	44443	2	24.45	1310510128	101	317297692	88886	15.9237	114.151	1817.71	140.067	3.63542	0.280134	0.31532	2.77405e-06	2.77361e-06	1	0	0	0	0	0
AGAGAGAT	330	2960	8	24.45	1310510128	101	317297692	23680	8.9697	13.4969	121.063	9.32878	0.968507	0.0746302	0.710471	7.39031e-07	7.38913e-07	1	0	0	1	1	0
AGAGAGC	20	103	7	24.45	1310510128	101	317297692	721	5.15	0.817996	4.21268	0.324616	0.0294888	0.00227231	0.356931	2.25017e-08	2.24982e-08	1	0	0	1	0	0
AGAGAGG	56	302	7	24.45	1310510128	101	317297692	2114	5.39286	2.29039	12.3517	0.951788	0.0864622	0.00666251	0.373762	6.5976e-08	6.59655e-08	1	0	0	1	0	0
AGAGAT	284	3794	6	24.45	1310510128	101	317297692	22764	13.3592	11.6155	155.174	11.9572	0.931043	0.0717434	0.793613	7.10443e-07	7.1033e-07	1	0	0	1	1	0
AGAGATC	11	44	7	24.45	1310510128	101	317297692	308	4	0.449898	1.79959	0.138671	0.0125971	0.000970697	0.277228	9.61239e-09	9.61086e-09	1	0	0	1	0	0
AGAGATG	9	36	7	24.45	1310510128	101	317297692	252	4	0.368098	1.47239	0.113458	0.0103067	0.000794207	0.277228	7.86468e-09	7.86343e-09	1	0	0	1	0	0
AGAGATGAGAT	53	369	11	24.45	1310510128	101	317297692	4059	6.96226	2.16769	15.092	1.16295	0.166012	0.0127924	0.758266	1.26678e-07	1.26657e-07	1	0	0	1	1	0
AGAGC	1	5	5	24.45	1310510128	101	317297692	25	5	0.0408998	0.204499	0.0157581	0.00102249	7.87904e-05	0.247525	7.80227e-10	7.80103e-10	1	0	0	1	0	0
AGAGCC	8	32	6	24.45	1310510128	101	317297692	192	4	0.327198	1.30879	0.100852	0.00785276	0.00060511	0.237624	5.99214e-09	5.99119e-09	1	0	0	1	0	0
AGAGCCC	11	44	7	24.45	1310510128	101	317297692	308	4	0.449898	1.79959	0.138671	0.0125971	0.000970697	0.277228	9.61239e-09	9.61086e-09	1	0	0	1	0	0
AGAGCCG	770	5956	7	24.45	1310510128	101	317297692	41692	7.73506	31.4928	243.599	18.771	1.70519	0.131397	0.536094	1.30117e-06	1.30096e-06	1	0	0	1	1	0
AGAGCCT	56	270	7	24.45	1310510128	101	317297692	1890	4.82143	2.29039	11.0429	0.850936	0.0773006	0.00595655	0.334158	5.89851e-08	5.89758e-08	1	0	0	1	0	0
AGAGCCTG	6	30	8	24.45	1310510128	101	317297692	240	5	0.245399	1.22699	0.0945484	0.00981595	0.000756387	0.39604	7.49018e-09	7.48898e-09	1	0	0	1	0	0
AGAGCGG	5	20	7	24.45	1310510128	101	317297692	140	4	0.204499	0.817996	0.0630323	0.00572597	0.000441226	0.277228	4.36927e-09	4.36857e-09	1	0	0	1	0	0
AGAGCT	11	44	6	24.45	1310510128	101	317297692	264	4	0.449898	1.79959	0.138671	0.0107975	0.000832026	0.237624	8.23919e-09	8.23788e-09	1	0	0	1	0	0
AGAGCTG	11473	75749	7	24.45	1310510128	101	317297692	530243	6.60237	469.243	3098.12	238.732	21.6868	1.67112	0.45759	1.65484e-05	1.65458e-05	1	0	0	1	0	0
AGAGG	4	20	5	24.45	1310510128	101	317297692	100	5	0.163599	0.817996	0.0630323	0.00408998	0.000315161	0.247525	3.12091e-09	3.12041e-09	1	0	0	1	0	0
AGAGGAT	208	2380	7	24.45	1310510128	101	317297692	16660	11.4423	8.50716	97.3415	7.50084	0.681391	0.0525059	0.793031	5.19943e-07	5.1986e-07	1	0	0	1	1	0
AGAGGC	35	140	6	24.45	1310510128	101	317297692	840	4	1.43149	5.72597	0.441226	0.0343558	0.00264736	0.237624	2.62156e-08	2.62114e-08	1	0	0	1	0	0
AGAGGCG	3	26	7	24.45	1310510128	101	317297692	182	8.66667	0.122699	1.06339	0.081942	0.00744376	0.000573594	0.60066	5.68005e-09	5.67915e-09	1	0	0	1	1	0
AGAGGG	43	195	6	24.45	1310510128	101	317297692	1170	4.53488	1.75869	7.97546	0.614565	0.0478528	0.00368739	0.269399	3.65146e-08	3.65088e-08	1	0	0	1	0	0
AGAGGGG	25	107	7	24.45	1310510128	101	317297692	749	4.28	1.02249	4.37628	0.337223	0.0306339	0.00236056	0.296634	2.33756e-08	2.33719e-08	1	0	0	1	0	0
AGAT	1314	14190	4	24.45	1310510128	101	317297692	56760	10.7991	53.7423	580.368	44.7214	2.32147	0.178886	0.427687	1.77143e-06	1.77114e-06	1	0	0	0	0	0
AGATAGC	28	184	7	24.45	1310510128	101	317297692	1288	6.57143	1.14519	7.52556	0.579897	0.0526789	0.00405928	0.455446	4.01973e-08	4.01909e-08	1	0	0	1	0	0
AGATAGG	68	679	7	24.45	1310510128	101	317297692	4753	9.98529	2.78119	27.771	2.13995	0.194397	0.0149796	0.69205	1.48337e-07	1.48313e-07	1	0	0	1	1	0
AGATAT	163	1659	6	24.45	1310510128	101	317297692	9954	10.1779	6.66667	67.8528	5.22853	0.407117	0.0313712	0.604629	3.10655e-07	3.10606e-07	1	0	0	1	1	0
AGATC	65	346	5	24.45	1310510128	101	317297692	1730	5.32308	2.65849	14.1513	1.09046	0.0707566	0.00545229	0.263519	5.39917e-08	5.39831e-08	1	0	0	1	0	0
AGATCAT	1	4	7	24.45	1310510128	101	317297692	28	4	0.0408998	0.163599	0.0126065	0.00114519	8.82452e-05	0.277228	8.73854e-10	8.73715e-10	1	0	0	1	0	0
AGATCCC	35	263	7	24.45	1310510128	101	317297692	1841	7.51429	1.43149	10.7566	0.828875	0.0752965	0.00580212	0.520792	5.74559e-08	5.74468e-08	1	0	0	1	1	0
AGATCTC	51	323	7	24.45	1310510128	101	317297692	2261	6.33333	2.08589	13.2106	1.01797	0.0924744	0.0071258	0.438944	7.05637e-08	7.05525e-08	1	0	0	1	0	0
AGATCTCG	5	20	8	24.45	1310510128	101	317297692	160	4	0.204499	0.817996	0.0630323	0.00654397	0.000504258	0.316832	4.99345e-09	4.99266e-09	1	0	0	1	0	0
AGATG	103	885	5	24.45	1310510128	101	317297692	4425	8.59223	4.21268	36.1963	2.78918	0.180982	0.0139459	0.425358	1.381e-07	1.38078e-07	1	0	0	1	0	0
AGATGAT	313	3709	7	24.45	1310510128	101	317297692	25963	11.8498	12.8016	151.697	11.6893	1.06188	0.0818254	0.821276	8.10281e-07	8.10152e-07	1	0	0	1	1	0
AGATGG	8	32	6	24.45	1310510128	101	317297692	192	4	0.327198	1.30879	0.100852	0.00785276	0.00060511	0.237624	5.99214e-09	5.99119e-09	1	0	0	1	0	0
AGATGGC	47	418	7	24.45	1310510128	101	317297692	2926	8.89362	1.92229	17.0961	1.31737	0.119673	0.00922162	0.616389	9.13177e-08	9.13032e-08	1	0	0	1	1	0
AGATGGCT	7	30	8	24.45	1310510128	101	317297692	240	4.28571	0.286299	1.22699	0.0945484	0.00981595	0.000756387	0.339463	7.49018e-09	7.48898e-09	1	0	0	1	0	0
AGATGGG	65	729	7	24.45	1310510128	101	317297692	5103	11.2154	2.65849	29.816	2.29753	0.208712	0.0160827	0.777304	1.5926e-07	1.59235e-07	1	0	0	1	1	0
AGC	134	1209	3	24.45	1310510128	101	317297692	3627	9.02239	5.48057	49.4479	3.8103	0.148344	0.0114309	0.267992	1.13195e-07	1.13177e-07	1	0	0	0	0	0
AGCAGCC	85	505	7	24.45	1310510128	101	317297692	3535	5.94118	3.47648	20.6544	1.59157	0.144581	0.011141	0.411765	1.10324e-07	1.10307e-07	1	0	0	1	0	0
AGCAGCG	4	16	7	24.45	1310510128	101	317297692	112	4	0.163599	0.654397	0.0504258	0.00458078	0.000352981	0.277228	3.49542e-09	3.49486e-09	1	0	0	1	0	0
AGCAGG	1	5	6	24.45	1310510128	101	317297692	30	5	0.0408998	0.204499	0.0157581	0.00122699	9.45484e-05	0.29703	9.36272e-10	9.36123e-10	1	0	0	1	0	0
AGCAGGC	64	286	7	24.45	1310510128	101	317297692	2002	4.46875	2.61759	11.6973	0.901362	0.0818814	0.00630953	0.309715	6.24805e-08	6.24706e-08	1	0	0	1	0	0
AGCAGGG	51	355	7	24.45	1310510128	101	317297692	2485	6.96078	2.08589	14.5194	1.11882	0.101636	0.00783176	0.482431	7.75545e-08	7.75422e-08	1	0	0	1	0	0
AGCAT	1	5	5	24.45	1310510128	101	317297692	25	5	0.0408998	0.204499	0.0157581	0.00102249	7.87904e-05	0.247525	7.80227e-10	7.80103e-10	1	0	0	1	0	0
AGCATC	10	40	6	24.45	1310510128	101	317297692	240	4	0.408998	1.63599	0.126065	0.00981595	0.000756387	0.237624	7.49018e-09	7.48898e-09	1	0	0	1	0	0
AGCATCATC	2	22	9	24.45	1310510128	101	317297692	198	11	0.0817996	0.899796	0.0693355	0.00809816	0.00062402	0.980198	6.17939e-09	6.17841e-09	1	0	0	1	1	0
AGCATCATCATC	1	6	12	24.45	1310510128	101	317297692	72	6	0.0408998	0.245399	0.0189097	0.00294479	0.000226916	0.712871	2.24705e-09	2.2467e-09	1	0	0	1	1	0
AGCATCC	9	36	7	24.45	1310510128	101	317297692	252	4	0.368098	1.47239	0.113458	0.0103067	0.000794207	0.277228	7.86468e-09	7.86343e-09	1	0	0	1	0	0
AGCC	48	322	4	24.45	1310510128	101	317297692	1288	6.70833	1.96319	13.1697	1.01482	0.0526789	0.00405928	0.265677	4.01973e-08	4.01909e-08	1	0	0	0	0	0
AGCCAGCCC	2	10	9	24.45	1310510128	101	317297692	90	5	0.0817996	0.408998	0.0315161	0.00368098	0.000283645	0.445545	2.80882e-09	2.80837e-09	1	0	0	1	0	0
AGCCAGG	11	53	7	24.45	1310510128	101	317297692	371	4.81818	0.449898	2.16769	0.167036	0.0151738	0.00116925	0.333933	1.15786e-08	1.15767e-08	1	0	0	1	0	0
AGCCATC	9	36	7	24.45	1310510128	101	317297692	252	4	0.368098	1.47239	0.113458	0.0103067	0.000794207	0.277228	7.86468e-09	7.86343e-09	1	0	0	1	0	0
AGCCCC	11	46	6	24.45	1310510128	101	317297692	276	4.18182	0.449898	1.88139	0.144974	0.0112883	0.000869846	0.248425	8.6137e-09	8.61233e-09	1	0	0	1	0	0
AGCCCCG	4	18	7	24.45	1310510128	101	317297692	126	4.5	0.163599	0.736196	0.0567291	0.00515337	0.000397103	0.311881	3.93234e-09	3.93172e-09	1	0	0	1	0	0
AGCCCCT	3	12	7	24.45	1310510128	101	317297692	84	4	0.122699	0.490798	0.0378194	0.00343558	0.000264736	0.277228	2.62156e-09	2.62114e-09	1	0	0	1	0	0
AGCCCGC	63	257	7	24.45	1310510128	101	317297692	1799	4.07937	2.57669	10.5112	0.809965	0.0735787	0.00566975	0.282728	5.61451e-08	5.61362e-08	1	0	0	1	0	0
AGCCCTC	5	25	7	24.45	1310510128	101	317297692	175	5	0.204499	1.02249	0.0787904	0.00715746	0.000551533	0.346535	5.46159e-09	5.46072e-09	1	0	0	1	0	0
AGCCCTGCCTC	1	4	11	24.45	1310510128	101	317297692	44	4	0.0408998	0.163599	0.0126065	0.00179959	0.000138671	0.435644	1.3732e-09	1.37298e-09	1	0	0	1	0	0
AGCCGAGG	2	8	8	24.45	1310510128	101	317297692	64	4	0.0817996	0.327198	0.0252129	0.00261759	0.000201703	0.316832	1.99738e-09	1.99706e-09	1	0	0	1	0	0
AGCCGC	37	149	6	24.45	1310510128	101	317297692	894	4.02703	1.51329	6.09407	0.469591	0.0365644	0.00281754	0.239229	2.79009e-08	2.78965e-08	1	0	0	1	0	0
AGCCGCC	6	29	7	24.45	1310510128	101	317297692	203	4.83333	0.245399	1.18609	0.0913968	0.00830266	0.000639778	0.334983	6.33544e-09	6.33443e-09	1	0	0	1	0	0
AGCCGCG	6	32	7	24.45	1310510128	101	317297692	224	5.33333	0.245399	1.30879	0.100852	0.00916155	0.000705962	0.369637	6.99083e-09	6.98972e-09	1	0	0	1	0	0
AGCCGG	60	267	6	24.45	1310510128	101	317297692	1602	4.45	2.45399	10.9202	0.841481	0.0655215	0.00504889	0.264356	4.99969e-08	4.9989e-08	1	0	0	1	0	0
AGCCGGC	17	68	7	24.45	1310510128	101	317297692	476	4	0.695297	2.78119	0.21431	0.0194683	0.00150017	0.277228	1.48555e-08	1.48532e-08	1	0	0	1	0	0
AGCCGGG	13	61	7	24.45	1310510128	101	317297692	427	4.69231	0.531697	2.49489	0.192248	0.0174642	0.00134574	0.325209	1.33263e-08	1.33242e-08	1	0	0	1	0	0
AGCCT	21	143	5	24.45	1310510128	101	317297692	715	6.80952	0.858896	5.84867	0.450681	0.0292434	0.0022534	0.337105	2.23145e-08	2.23109e-08	1	0	0	1	0	0
AGCCTAGCCTAT	136	785	12	24.45	1310510128	101	317297692	9420	5.77206	5.56237	32.1063	2.47402	0.385276	0.0296882	0.685789	2.93989e-07	2.93943e-07	1	0	0	1	1	0
AGCCTAT	9	36	7	24.45	1310510128	101	317297692	252	4	0.368098	1.47239	0.113458	0.0103067	0.000794207	0.277228	7.86468e-09	7.86343e-09	1	0	0	1	0	0
AGCCTCC	7	28	7	24.45	1310510128	101	317297692	196	4	0.286299	1.14519	0.0882452	0.00801636	0.000617716	0.277228	6.11698e-09	6.116e-09	1	0	0	1	0	0
AGCCTG	23	92	6	24.45	1310510128	101	317297692	552	4	0.940695	3.76278	0.289949	0.0225767	0.00173969	0.237624	1.72274e-08	1.72247e-08	1	0	0	1	0	0
AGCCTGC	12	48	7	24.45	1310510128	101	317297692	336	4	0.490798	1.96319	0.151277	0.0137423	0.00105894	0.277228	1.04862e-08	1.04846e-08	1	0	0	1	0	0
AGCCTGG	38	200	7	24.45	1310510128	101	317297692	1400	5.26316	1.55419	8.17996	0.630323	0.0572597	0.00441226	0.364773	4.36927e-08	4.36857e-08	1	0	0	1	0	0
AGCG	44	296	4	24.45	1310510128	101	317297692	1184	6.72727	1.79959	12.1063	0.932878	0.0484254	0.00373151	0.266427	3.69515e-08	3.69457e-08	1	0	0	0	0	0
AGCGAT	13	52	6	24.45	1310510128	101	317297692	312	4	0.531697	2.12679	0.163884	0.0127607	0.000983304	0.237624	9.73723e-09	9.73568e-09	1	0	0	1	0	0
AGCGCCC	21	84	7	24.45	1310510128	101	317297692	588	4	0.858896	3.43558	0.264736	0.0240491	0.00185315	0.277228	1.83509e-08	1.8348e-08	1	0	0	1	0	0
AGCGCCT	7	28	7	24.45	1310510128	101	317297692	196	4	0.286299	1.14519	0.0882452	0.00801636	0.000617716	0.277228	6.11698e-09	6.116e-09	1	0	0	1	0	0
AGCGGATGC	9	41	9	24.45	1310510128	101	317297692	369	4.55556	0.368098	1.67689	0.129216	0.015092	0.00116295	0.405941	1.15161e-08	1.15143e-08	1	0	0	1	0	0
AGCGGC	39	187	6	24.45	1310510128	101	317297692	1122	4.79487	1.59509	7.64826	0.589352	0.0458896	0.00353611	0.284844	3.50166e-08	3.5011e-08	1	0	0	1	0	0
AGCGGCG	4	16	7	24.45	1310510128	101	317297692	112	4	0.163599	0.654397	0.0504258	0.00458078	0.000352981	0.277228	3.49542e-09	3.49486e-09	1	0	0	1	0	0
AGCGGG	14	73	6	24.45	1310510128	101	317297692	438	5.21429	0.572597	2.98569	0.230068	0.0179141	0.00138041	0.30976	1.36696e-08	1.36674e-08	1	0	0	1	0	0
AGCGGGAGGG	1	5	10	24.45	1310510128	101	317297692	50	5	0.0408998	0.204499	0.0157581	0.00204499	0.000157581	0.49505	1.56045e-09	1.56021e-09	1	0	0	1	0	0
AGCGGGC	1919	9389	7	24.45	1310510128	101	317297692	65723	4.89265	78.4867	384.008	29.5905	2.68806	0.207134	0.339095	2.05115e-06	2.05083e-06	1	0	0	1	0	0
AGCGGGG	22	100	7	24.45	1310510128	101	317297692	700	4.54545	0.899796	4.08998	0.315161	0.0286299	0.00220613	0.315032	2.18463e-08	2.18429e-08	1	0	0	1	0	0
AGCTAGG	7	34	7	24.45	1310510128	101	317297692	238	4.85714	0.286299	1.39059	0.107155	0.00973415	0.000750084	0.336634	7.42776e-09	7.42658e-09	1	0	0	1	0	0
AGCTATC	11	54	7	24.45	1310510128	101	317297692	378	4.90909	0.449898	2.20859	0.170187	0.0154601	0.00119131	0.340234	1.1797e-08	1.17952e-08	1	0	0	1	0	0
AGCTATG	25	106	7	24.45	1310510128	101	317297692	742	4.24	1.02249	4.33538	0.334071	0.0303476	0.0023385	0.293861	2.31571e-08	2.31534e-08	1	0	0	1	0	0
AGCTC	366	2696	5	24.45	1310510128	101	317297692	13480	7.36612	14.9693	110.266	8.49675	0.551329	0.0424838	0.364659	4.20698e-07	4.20631e-07	1	0	0	1	0	0
AGCTCC	1	4	6	24.45	1310510128	101	317297692	24	4	0.0408998	0.163599	0.0126065	0.000981595	7.56387e-05	0.237624	7.49018e-10	7.48898e-10	1	0	0	1	0	0
AGCTCGC	21	84	7	24.45	1310510128	101	317297692	588	4	0.858896	3.43558	0.264736	0.0240491	0.00185315	0.277228	1.83509e-08	1.8348e-08	1	0	0	1	0	0
AGG	87	751	3	24.45	1310510128	101	317297692	2253	8.63218	3.55828	30.7157	2.36686	0.0921472	0.00710059	0.256402	7.0314e-08	7.03028e-08	1	0	0	0	0	0
AGGAGGC	62	511	7	24.45	1310510128	101	317297692	3577	8.24194	2.53579	20.8998	1.61047	0.146299	0.0112733	0.571223	1.11635e-07	1.11617e-07	1	0	0	1	1	0
AGGAGGG	6	25	7	24.45	1310510128	101	317297692	175	4.16667	0.245399	1.02249	0.0787904	0.00715746	0.000551533	0.288779	5.46159e-09	5.46072e-09	1	0	0	1	0	0
AGGAT	4	20	5	24.45	1310510128	101	317297692	100	5	0.163599	0.817996	0.0630323	0.00408998	0.000315161	0.247525	3.12091e-09	3.12041e-09	1	0	0	1	0	0
AGGATC	56	478	6	24.45	1310510128	101	317297692	2868	8.53571	2.29039	19.5501	1.50647	0.117301	0.00903883	0.507072	8.95076e-08	8.94934e-08	1	0	0	1	1	0
AGGATCG	4	22	7	24.45	1310510128	101	317297692	154	5.5	0.163599	0.899796	0.0693355	0.00629857	0.000485349	0.381188	4.8062e-09	4.80543e-09	1	0	0	1	0	0
AGGATG	20074	233340	6	24.45	1310510128	101	317297692	1400040	11.624	821.022	9543.56	735.398	57.2613	4.41239	0.690534	4.36939e-05	4.3687e-05	1	1	1	1	1	1
AGGC	21	175	4	24.45	1310510128	101	317297692	700	8.33333	0.858896	7.15746	0.551533	0.0286299	0.00220613	0.330033	2.18463e-08	2.18429e-08	1	0	0	0	0	0
AGGCAT	2	8	6	24.45	1310510128	101	317297692	48	4	0.0817996	0.327198	0.0252129	0.00196319	0.000151277	0.237624	1.49804e-09	1.4978e-09	1	0	0	1	0	0
AGGCATG	23	92	7	24.45	1310510128	101	317297692	644	4	0.940695	3.76278	0.289949	0.0263395	0.00202964	0.277228	2.00986e-08	2.00954e-08	1	0	0	1	0	0
AGGCCCC	6	24	7	24.45	1310510128	101	317297692	168	4	0.245399	0.981595	0.0756387	0.00687117	0.000529471	0.277228	5.24312e-09	5.24229e-09	1	0	0	1	0	0
AGGCCCCCC	1	4	9	24.45	1310510128	101	317297692	36	4	0.0408998	0.163599	0.0126065	0.00147239	0.000113458	0.356436	1.12353e-09	1.12335e-09	1	0	0	1	0	0
AGGCCCT	2	8	7	24.45	1310510128	101	317297692	56	4	0.0817996	0.327198	0.0252129	0.00229039	0.00017649	0.277228	1.74771e-09	1.74743e-09	1	0	0	1	0	0
AGGCG	40	250	5	24.45	1310510128	101	317297692	1250	6.25	1.63599	10.2249	0.787904	0.0511247	0.00393952	0.309406	3.90113e-08	3.90051e-08	1	0	0	1	0	0
AGGCGCG	8	32	7	24.45	1310510128	101	317297692	224	4	0.327198	1.30879	0.100852	0.00916155	0.000705962	0.277228	6.99083e-09	6.98972e-09	1	0	0	1	0	0
AGGCGG	6	24	6	24.45	1310510128	101	317297692	144	4	0.245399	0.981595	0.0756387	0.00588957	0.000453832	0.237624	4.49411e-09	4.49339e-09	1	0	0	1	0	0
AGGCGGG	8	34	7	24.45	1310510128	101	317297692	238	4.25	0.327198	1.39059	0.107155	0.00973415	0.000750084	0.294554	7.42776e-09	7.42658e-09	1	0	0	1	0	0
AGGG	30	190	4	24.45	1310510128	101	317297692	760	6.33333	1.22699	7.77096	0.598807	0.0310838	0.00239523	0.250825	2.37189e-08	2.37151e-08	1	0	0	0	0	0
AGGGAT	6982	95296	6	24.45	1310510128	101	317297692	571776	13.6488	285.562	3897.59	300.336	23.3855	1.80202	0.81082	1.78446e-05	1.78418e-05	1	0	0	1	1	0
AGGGATG	15	60	7	24.45	1310510128	101	317297692	420	4	0.613497	2.45399	0.189097	0.0171779	0.00132368	0.277228	1.31078e-08	1.31057e-08	1	0	0	1	0	0
AGGGCC	28	134	6	24.45	1310510128	101	317297692	804	4.78571	1.14519	5.48057	0.422316	0.0328834	0.0025339	0.2843	2.50921e-08	2.50881e-08	1	0	0	1	0	0
AGGGCCG	10	41	7	24.45	1310510128	101	317297692	287	4.1	0.408998	1.67689	0.129216	0.0117382	0.000904513	0.284158	8.957e-09	8.95558e-09	1	0	0	1	0	0
AGGGCG	65	456	6	24.45	1310510128	101	317297692	2736	7.01538	2.65849	18.6503	1.43714	0.111902	0.00862282	0.416756	8.5388e-08	8.53744e-08	1	0	0	1	0	0
AGGGCGG	6	24	7	24.45	1310510128	101	317297692	168	4	0.245399	0.981595	0.0756387	0.00687117	0.000529471	0.277228	5.24312e-09	5.24229e-09	1	0	0	1	0	0
AGGGG	2	10	5	24.45	1310510128	101	317297692	50	5	0.0817996	0.408998	0.0315161	0.00204499	0.000157581	0.247525	1.56045e-09	1.56021e-09	1	0	0	1	0	0
AGGGGAT	9	36	7	24.45	1310510128	101	317297692	252	4	0.368098	1.47239	0.113458	0.0103067	0.000794207	0.277228	7.86468e-09	7.86343e-09	1	0	0	1	0	0
AGGGGC	4	21	6	24.45	1310510128	101	317297692	126	5.25	0.163599	0.858896	0.0661839	0.00515337	0.000397103	0.311881	3.93234e-09	3.93172e-09	1	0	0	1	0	0
AGGGGCG	3	12	7	24.45	1310510128	101	317297692	84	4	0.122699	0.490798	0.0378194	0.00343558	0.000264736	0.277228	2.62156e-09	2.62114e-09	1	0	0	1	0	0
AGGGGCGG	1	4	8	24.45	1310510128	101	317297692	32	4	0.0408998	0.163599	0.0126065	0.00130879	0.000100852	0.316832	9.9869e-10	9.98531e-10	1	0	0	1	0	0
AGGGGG	48	197	6	24.45	1310510128	101	317297692	1182	4.10417	1.96319	8.05726	0.620868	0.0483436	0.00372521	0.243812	3.68891e-08	3.68833e-08	1	0	0	1	0	0
AGGGGGC	4	16	7	24.45	1310510128	101	317297692	112	4	0.163599	0.654397	0.0504258	0.00458078	0.000352981	0.277228	3.49542e-09	3.49486e-09	1	0	0	1	0	0
AGGGGGCGCGC	1	4	11	24.45	1310510128	101	317297692	44	4	0.0408998	0.163599	0.0126065	0.00179959	0.000138671	0.435644	1.3732e-09	1.37298e-09	1	0	0	1	0	0
AGGGGGG	12	51	7	24.45	1310510128	101	317297692	357	4.25	0.490798	2.08589	0.160732	0.0146012	0.00112513	0.294554	1.11416e-08	1.11399e-08	1	0	0	1	0	0
AT	29693	432280	2	24.45	1310510128	101	317297692	864560	14.5583	1214.44	17680.2	1362.38	35.3603	2.72476	0.288283	2.69821e-05	2.69778e-05	1	1	0	0	0	0
ATATATC	195	2227	7	24.45	1310510128	101	317297692	15589	11.4205	7.97546	91.0838	7.01865	0.637587	0.0491305	0.791521	4.86518e-07	4.86441e-07	1	0	0	1	1	0
ATATC	97	905	5	24.45	1310510128	101	317297692	4525	9.3299	3.96728	37.0143	2.85221	0.185072	0.0142611	0.461876	1.41221e-07	1.41199e-07	1	0	0	1	0	0
ATATCATC	1	4	8	24.45	1310510128	101	317297692	32	4	0.0408998	0.163599	0.0126065	0.00130879	0.000100852	0.316832	9.9869e-10	9.98531e-10	1	0	0	1	0	0
ATATCC	22	100	6	24.45	1310510128	101	317297692	600	4.54545	0.899796	4.08998	0.315161	0.0245399	0.00189097	0.270027	1.87254e-08	1.87225e-08	1	0	0	1	0	0
ATATCG	10	40	6	24.45	1310510128	101	317297692	240	4	0.408998	1.63599	0.126065	0.00981595	0.000756387	0.237624	7.49018e-09	7.48898e-09	1	0	0	1	0	0
ATC	2511	37972	3	24.45	1310510128	101	317297692	113916	15.1223	102.699	1553.05	119.673	4.65914	0.359019	0.449176	3.55521e-06	3.55465e-06	1	0	0	0	0	0
ATCATCC	105	843	7	24.45	1310510128	101	317297692	5901	8.02857	4.29448	34.4785	2.65681	0.24135	0.0185977	0.556436	1.84165e-07	1.84135e-07	1	0	0	1	1	0
ATCATG	6	24	6	24.45	1310510128	101	317297692	144	4	0.245399	0.981595	0.0756387	0.00588957	0.000453832	0.237624	4.49411e-09	4.49339e-09	1	0	0	1	0	0
ATCATGGC	6	34	8	24.45	1310510128	101	317297692	272	5.66667	0.245399	1.39059	0.107155	0.0111247	0.000857239	0.448845	8.48887e-09	8.48752e-09	1	0	0	1	0	0
ATCC	344	3043	4	24.45	1310510128	101	317297692	12172	8.84593	14.0695	124.458	9.59036	0.497832	0.0383615	0.350334	3.79877e-07	3.79816e-07	1	0	0	0	0	0
ATCCATCG	8	41	8	24.45	1310510128	101	317297692	328	5.125	0.327198	1.67689	0.129216	0.0134151	0.00103373	0.405941	1.02366e-08	1.02349e-08	1	0	0	1	0	0
ATCCC	14	85	5	24.45	1310510128	101	317297692	425	6.07143	0.572597	3.47648	0.267887	0.0173824	0.00133944	0.300566	1.32639e-08	1.32617e-08	1	0	0	1	0	0
ATCCCC	164	1072	6	24.45	1310510128	101	317297692	6432	6.53659	6.70757	43.8446	3.37853	0.263067	0.0202712	0.388312	2.00737e-07	2.00705e-07	1	0	0	1	0	0
ATCCCCC	2	8	7	24.45	1310510128	101	317297692	56	4	0.0817996	0.327198	0.0252129	0.00229039	0.00017649	0.277228	1.74771e-09	1.74743e-09	1	0	0	1	0	0
ATCCCCG	3	14	7	24.45	1310510128	101	317297692	98	4.66667	0.122699	0.572597	0.0441226	0.00400818	0.000308858	0.323432	3.05849e-09	3.058e-09	1	0	0	1	0	0
ATCCCG	13	101	6	24.45	1310510128	101	317297692	606	7.76923	0.531697	4.13088	0.318313	0.0247853	0.00190988	0.461538	1.89127e-08	1.89097e-08	1	0	0	1	0	0
ATCCCGC	12	48	7	24.45	1310510128	101	317297692	336	4	0.490798	1.96319	0.151277	0.0137423	0.00105894	0.277228	1.04862e-08	1.04846e-08	1	0	0	1	0	0
ATCCCGGC	20	120	8	24.45	1310510128	101	317297692	960	6	0.817996	4.90798	0.378194	0.0392638	0.00302555	0.475248	2.99607e-08	2.99559e-08	1	0	0	1	0	0
ATCCGC	20	80	6	24.45	1310510128	101	317297692	480	4	0.817996	3.27198	0.252129	0.0196319	0.00151277	0.237624	1.49804e-08	1.4978e-08	1	0	0	1	0	0
ATCCGCC	21	84	7	24.45	1310510128	101	317297692	588	4	0.858896	3.43558	0.264736	0.0240491	0.00185315	0.277228	1.83509e-08	1.8348e-08	1	0	0	1	0	0
ATCGC	6	38	5	24.45	1310510128	101	317297692	190	6.33333	0.245399	1.55419	0.119761	0.00777096	0.000598807	0.313531	5.92972e-09	5.92878e-09	1	0	0	1	0	0
ATCGCC	13	52	6	24.45	1310510128	101	317297692	312	4	0.531697	2.12679	0.163884	0.0127607	0.000983304	0.237624	9.73723e-09	9.73568e-09	1	0	0	1	0	0
ATCGCCC	13	52	7	24.45	1310510128	101	317297692	364	4	0.531697	2.12679	0.163884	0.0148875	0.00114719	0.277228	1.13601e-08	1.13583e-08	1	0	0	1	0	0
ATGCC	93	1232	5	24.45	1310510128	101	317297692	6160	13.2473	3.80368	50.3885	3.88279	0.251943	0.0194139	0.655808	1.92248e-07	1.92217e-07	1	0	0	1	1	0
ATGCCC	12	89	6	24.45	1310510128	101	317297692	534	7.41667	0.490798	3.64008	0.280494	0.0218405	0.00168296	0.440594	1.66656e-08	1.6663e-08	1	0	0	1	0	0
ATGCGCC	6	24	7	24.45	1310510128	101	317297692	168	4	0.245399	0.981595	0.0756387	0.00687117	0.000529471	0.277228	5.24312e-09	5.24229e-09	1	0	0	1	0	0
CCCCCG	38	152	6	24.45	1310510128	101	317297692	912	4	1.55419	6.21677	0.479045	0.0373006	0.00287427	0.237624	2.84627e-08	2.84581e-08	1	0	0	1	0	0
CCCCCGG	1	4	7	24.45	1310510128	101	317297692	28	4	0.0408998	0.163599	0.0126065	0.00114519	8.82452e-05	0.277228	8.73854e-10	8.73715e-10	1	0	0	1	0	0
CCCCG	2	10	5	24.45	1310510128	101	317297692	50	5	0.0817996	0.408998	0.0315161	0.00204499	0.000157581	0.247525	1.56045e-09	1.56021e-09	1	0	0	1	0	0
CCCCGCG	4	23	7	24.45	1310510128	101	317297692	161	5.75	0.163599	0.940695	0.0724871	0.00658487	0.00050741	0.398515	5.02466e-09	5.02386e-09	1	0	0	1	0	0
CCCCGG	4	16	6	24.45	1310510128	101	317297692	96	4	0.163599	0.654397	0.0504258	0.00392638	0.000302555	0.237624	2.99607e-09	2.99559e-09	1	0	0	1	0	0
CCCGCCG	5	21	7	24.45	1310510128	101	317297692	147	4.2	0.204499	0.858896	0.0661839	0.00601227	0.000463287	0.291089	4.58773e-09	4.587e-09	1	0	0	1	0	0
CCCGCG	32	138	6	24.45	1310510128	101	317297692	828	4.3125	1.30879	5.64417	0.434923	0.033865	0.00260954	0.256188	2.58411e-08	2.5837e-08	1	0	0	1	0	0
CCCGCGG	1	4	7	24.45	1310510128	101	317297692	28	4	0.0408998	0.163599	0.0126065	0.00114519	8.82452e-05	0.277228	8.73854e-10	8.73715e-10	1	0	0	1	0	0
CCCGG	1	5	5	24.45	1310510128	101	317297692	25	5	0.0408998	0.204499	0.0157581	0.00102249	7.87904e-05	0.247525	7.80227e-10	7.80103e-10	1	0	0	1	0	0
CCG	11	92	3	24.45	1310510128	101	317297692	276	8.36364	0.449898	3.76278	0.289949	0.0112883	0.000869846	0.248425	8.6137e-09	8.61233e-09	1	0	0	0	0	0
CCGCG	17	93	5	24.45	1310510128	101	317297692	465	5.47059	0.695297	3.80368	0.2931	0.0190184	0.0014655	0.270821	1.45122e-08	1.45099e-08	1	0	0	1	0	0
