# Supplementary material for: Profiles of telomeric repeats in Insecta reveal diverse forms of telomeric motifs in Hymenopterans
Source: Life Sci Alliance. 2022 Apr 1;5(7):e202101163. doi: 10.26508/lsa.202101163 (PMC8977481; doi:10.26508/lsa.202101163)
Supplement: Supplemental Data 2. — Tandem repeat statistics and TRIP TRM calls for 41 species with simple tandem type TRM. [file LSA-2021-01163_Supplemental_Data_2.zip › DataS2/MACHR_output.csv.1.filtered.xlsx]

## Sheet: Sheet1
Unnamed: 0	reads	repeats	unit_len	avg_genome_cov	genome_size	eff_read_len	num_reads	repeats_total_len	repeats_per_read	reads_per_genome	repeats_per_genome	repeats_per_million_reads	repeats_len_per_genome	repeats_len_per_million_reads	percent_repeats_len_per_read	percent_repeats_len_per_genome	percent_repeat_unit_in_sequences	avg_genome_cov_filter	repeat_containing_reads_filter	repeats_len_per_million_reads_filter	unit_len_filter	percent_repeats_len_per_read_filter	qualified
AAAAAAACGTGGTTTAAAG	4	16	19	40.48	1322594187	101	530040666	304	4	0.0988142	0.395257	0.0301864	0.00750988	0.000573541	0.752475	5.67814e-09	5.67862e-09	1	0	0	1	1	0
AAAAAAACTTGTTTCAAAT	6	26	19	40.48	1322594187	101	530040666	494	4.33333	0.148221	0.642292	0.0490528	0.0122036	0.000932004	0.815182	9.22699e-09	9.22776e-09	1	0	0	1	1	0
AAAAAAATGGAAAACGAGTT	16	65	20	40.48	1322594187	101	530040666	1300	4.0625	0.395257	1.60573	0.122632	0.0321146	0.00245264	0.804455	2.42815e-08	2.42836e-08	1	0	0	1	1	0
AAAAAAC	17	72	7	40.48	1322594187	101	530040666	504	4.23529	0.41996	1.77866	0.135839	0.0124506	0.00095087	0.293535	9.41377e-09	9.41456e-09	1	0	0	1	0	0
AAAAAACGTGGTTTAAAG	3	13	18	40.48	1322594187	101	530040666	234	4.33333	0.0741107	0.321146	0.0245264	0.00578063	0.000441476	0.772277	4.37068e-09	4.37105e-09	1	0	0	1	1	0
AAAAAACTGTTCCGAGTTCC	9	38	20	40.48	1322594187	101	530040666	760	4.22222	0.222332	0.938735	0.0716926	0.0187747	0.00143385	0.836084	1.41954e-08	1.41966e-08	1	0	0	1	1	0
AAAAAAG	4	16	7	40.48	1322594187	101	530040666	112	4	0.0988142	0.395257	0.0301864	0.0027668	0.000211305	0.277228	2.09195e-09	2.09212e-09	1	0	0	1	0	0
AAAAAAGAAAAAGGTAATAG	1	5	20	40.48	1322594187	101	530040666	100	5	0.0247036	0.123518	0.00943324	0.00247036	0.000188665	0.990099	1.86781e-09	1.86797e-09	1	0	0	1	1	0
AAAAAAGACACAGAGAGAT	5	22	19	40.48	1322594187	101	530040666	418	4.4	0.123518	0.543478	0.0415062	0.0103261	0.000788619	0.827723	7.80745e-09	7.80811e-09	1	0	0	1	1	0
AAAAAAGGAAGAAGAAG	1	4	17	40.48	1322594187	101	530040666	68	4	0.0247036	0.0988142	0.00754659	0.00167984	0.000128292	0.673267	1.27011e-09	1.27022e-09	1	0	0	1	1	0
AAAAAAT	5	20	7	40.48	1322594187	101	530040666	140	4	0.123518	0.494071	0.037733	0.0034585	0.000264131	0.277228	2.61494e-09	2.61516e-09	1	0	0	1	0	0
AAAAAATTCTCCAAACATAT	1	4	20	40.48	1322594187	101	530040666	80	4	0.0247036	0.0988142	0.00754659	0.00197628	0.000150932	0.792079	1.49425e-09	1.49437e-09	1	0	0	1	1	0
AAAAAC	186	751	6	40.48	1322594187	101	530040666	4506	4.03763	4.59486	18.5524	1.41687	0.111314	0.00850123	0.239859	8.41636e-08	8.41706e-08	1	0	0	1	0	0
AAAAACAAATAATGTTGCGG	3	12	20	40.48	1322594187	101	530040666	240	4	0.0741107	0.296443	0.0226398	0.00592885	0.000452795	0.792079	4.48275e-09	4.48312e-09	1	0	0	1	1	0
AAAAACCCGAAAGAGG	9	40	16	40.48	1322594187	101	530040666	640	4.44444	0.222332	0.988142	0.0754659	0.0158103	0.00120745	0.70407	1.1954e-08	1.1955e-08	1	0	0	1	1	0
AAAAACG	2	8	7	40.48	1322594187	101	530040666	56	4	0.0494071	0.197628	0.0150932	0.0013834	0.000105652	0.277228	1.04597e-09	1.04606e-09	1	0	0	1	0	0
AAAAAG	44	180	6	40.48	1322594187	101	530040666	1080	4.09091	1.08696	4.44664	0.339597	0.0266798	0.00203758	0.243024	2.01724e-08	2.01741e-08	1	0	0	1	0	0
AAAAAGAAAAGAGAAAAGTT	4	18	20	40.48	1322594187	101	530040666	360	4.5	0.0988142	0.444664	0.0339597	0.00889328	0.000679193	0.891089	6.72412e-09	6.72468e-09	1	0	0	1	1	0
AAAAAGAAAAGCGAAAAAGG	4	16	20	40.48	1322594187	101	530040666	320	4	0.0988142	0.395257	0.0301864	0.00790514	0.000603727	0.792079	5.97699e-09	5.9775e-09	1	0	0	1	1	0
AAAAAGAAAAGCGAAAAGG	12	51	19	40.48	1322594187	101	530040666	969	4.25	0.296443	1.25988	0.096219	0.0239377	0.00182816	0.799505	1.80991e-08	1.81006e-08	1	0	0	1	1	0
AAAAAGACG	17	104	9	40.48	1322594187	101	530040666	936	6.11765	0.41996	2.56917	0.196211	0.0231225	0.0017659	0.545137	1.74827e-08	1.74842e-08	1	0	0	1	1	0
AAAAAGAGAGAAG	2	8	13	40.48	1322594187	101	530040666	104	4	0.0494071	0.197628	0.0150932	0.00256917	0.000196211	0.514851	1.94252e-09	1.94269e-09	1	0	0	1	1	0
AAAAAGAGAGAGG	1	4	13	40.48	1322594187	101	530040666	52	4	0.0247036	0.0988142	0.00754659	0.00128458	9.81057e-05	0.514851	9.71262e-10	9.71343e-10	1	0	0	1	1	0
AAAAAGTCCACGTTAGC	60	258	17	40.48	1322594187	101	530040666	4386	4.3	1.48221	6.37352	0.486755	0.10835	0.00827484	0.723762	8.19222e-08	8.19291e-08	1	0	0	1	1	0
AAAAAT	68	272	6	40.48	1322594187	101	530040666	1632	4	1.67984	6.71937	0.513168	0.0403162	0.00307901	0.237624	3.04827e-08	3.04852e-08	1	0	0	1	0	0
AAAAATAGCG	12	67	10	40.48	1322594187	101	530040666	670	5.58333	0.296443	1.65514	0.126405	0.0165514	0.00126405	0.552805	1.25143e-08	1.25154e-08	1	0	0	1	1	0
AAAAATT	1	4	7	40.48	1322594187	101	530040666	28	4	0.0247036	0.0988142	0.00754659	0.0006917	5.28261e-05	0.277228	5.22987e-10	5.23031e-10	1	0	0	1	0	0
AAAAC	929	4760	5	40.48	1322594187	101	530040666	23800	5.12379	22.9496	117.589	8.98044	0.587945	0.0449022	0.253653	4.44539e-07	4.44576e-07	1	0	0	1	0	0
AAAACAGGACACAGCGTGT	17	70	19	40.48	1322594187	101	530040666	1330	4.11765	0.41996	1.72925	0.132065	0.0328557	0.00250924	0.774607	2.48419e-08	2.4844e-08	1	0	0	1	1	0
AAAACC	4	16	6	40.48	1322594187	101	530040666	96	4	0.0988142	0.395257	0.0301864	0.00237154	0.000181118	0.237624	1.7931e-09	1.79325e-09	1	0	0	1	0	0
AAAACCC	2	8	7	40.48	1322594187	101	530040666	56	4	0.0494071	0.197628	0.0150932	0.0013834	0.000105652	0.277228	1.04597e-09	1.04606e-09	1	0	0	1	0	0
AAAACGG	43	172	7	40.48	1322594187	101	530040666	1204	4	1.06225	4.24901	0.324503	0.0297431	0.00227152	0.277228	2.24884e-08	2.24903e-08	1	0	0	1	0	0
AAAACGGCGT	8	39	10	40.48	1322594187	101	530040666	390	4.875	0.197628	0.963439	0.0735793	0.00963439	0.000735793	0.482673	7.28446e-09	7.28508e-09	1	0	0	1	0	0
AAAACT	16	64	6	40.48	1322594187	101	530040666	384	4	0.395257	1.58103	0.120745	0.00948617	0.000724473	0.237624	7.17239e-09	7.173e-09	1	0	0	1	0	0
AAAACTAACACCACC	31	133	15	40.48	1322594187	101	530040666	1995	4.29032	0.76581	3.28557	0.250924	0.0492836	0.00376386	0.637177	3.72628e-08	3.7266e-08	1	0	0	1	1	0
AAAAG	1942	12062	5	40.48	1322594187	101	530040666	60310	6.21112	47.9743	297.974	22.7567	1.48987	0.113784	0.307481	1.12648e-06	1.12657e-06	1	0	0	1	0	0
AAAAGAATGCC	9	39	11	40.48	1322594187	101	530040666	429	4.33333	0.222332	0.963439	0.0735793	0.0105978	0.000809372	0.471947	8.01291e-09	8.01358e-09	1	0	0	1	0	0
AAAAGAGAAAG	20	105	11	40.48	1322594187	101	530040666	1155	5.25	0.494071	2.59387	0.198098	0.0285326	0.00217908	0.571782	2.15732e-08	2.1575e-08	1	0	0	1	1	0
AAAAGAGAAG	26	126	10	40.48	1322594187	101	530040666	1260	4.84615	0.642292	3.11265	0.237718	0.0311265	0.00237718	0.479817	2.35344e-08	2.35364e-08	1	0	0	1	0	0
AAAAGAGAAGAAAGAG	46	255	16	40.48	1322594187	101	530040666	4080	5.54348	1.13636	6.29941	0.481095	0.100791	0.00769752	0.878175	7.62067e-08	7.62131e-08	1	0	0	1	1	0
AAAAGAGAGGAAAGAG	24	135	16	40.48	1322594187	101	530040666	2160	5.625	0.592885	3.33498	0.254697	0.0533597	0.00407516	0.891089	4.03447e-08	4.03481e-08	1	0	0	1	1	0
AAAAGCGAAAAGGAGAAAG	77	332	19	40.48	1322594187	101	530040666	6308	4.31169	1.90217	8.20158	0.626367	0.15583	0.011901	0.81111	1.17822e-07	1.17831e-07	1	0	0	1	1	0
AAAAGCGACAGAGAC	15	61	15	40.48	1322594187	101	530040666	915	4.06667	0.370553	1.50692	0.115086	0.0226038	0.00172628	0.60396	1.70905e-08	1.70919e-08	1	0	0	1	1	0
AAAAGCGTAGACGGGT	15	67	16	40.48	1322594187	101	530040666	1072	4.46667	0.370553	1.65514	0.126405	0.0264822	0.00202249	0.707591	2.00229e-08	2.00246e-08	1	0	0	1	1	0
AAAAGG	24	98	6	40.48	1322594187	101	530040666	588	4.08333	0.592885	2.42095	0.184891	0.0145257	0.00110935	0.242574	1.09827e-08	1.09837e-08	1	0	0	1	0	0
AAAAGTAAGCCCCCCCTATTC	1	4	21	40.48	1322594187	101	530040666	84	4	0.0247036	0.0988142	0.00754659	0.0020751	0.000158478	0.831683	1.56896e-09	1.56909e-09	1	0	0	1	1	0
AAAAGTCCACGTTAGCG	26	118	17	40.48	1322594187	101	530040666	2006	4.53846	0.642292	2.91502	0.222624	0.0495553	0.00378462	0.763899	3.74683e-08	3.74714e-08	1	0	0	1	1	0
AAAAGTG	9	36	7	40.48	1322594187	101	530040666	252	4	0.222332	0.889328	0.0679193	0.0062253	0.000475435	0.277228	4.70688e-09	4.70728e-09	1	0	0	1	0	0
AAAAGTGTACGAACCG	18	78	16	40.48	1322594187	101	530040666	1248	4.33333	0.444664	1.92688	0.147159	0.03083	0.00235454	0.686469	2.33103e-08	2.33122e-08	1	0	0	1	1	0
AAAAGTGTCCGAACCG	58	275	16	40.48	1322594187	101	530040666	4400	4.74138	1.43281	6.79348	0.518828	0.108696	0.00830125	0.75111	8.21837e-08	8.21906e-08	1	0	0	1	1	0
AAAAGTTACCATGACAAGAG	35	148	20	40.48	1322594187	101	530040666	2960	4.22857	0.864625	3.65613	0.279224	0.0731225	0.00558448	0.837341	5.52872e-08	5.52919e-08	1	0	0	1	1	0
AAAAT	350	1787	5	40.48	1322594187	101	530040666	8935	5.10571	8.64625	44.1453	3.37144	0.220726	0.0168572	0.252758	1.66889e-07	1.66903e-07	1	0	0	1	0	0
AAAATACAACGTTATAGAT	6	24	19	40.48	1322594187	101	530040666	456	4	0.148221	0.592885	0.0452795	0.0112648	0.000860311	0.752475	8.51722e-09	8.51793e-09	1	0	0	1	1	0
AAAATACCTCCCCGG	5	21	15	40.48	1322594187	101	530040666	315	4.2	0.123518	0.518775	0.0396196	0.00778162	0.000594294	0.623762	5.8836e-09	5.8841e-09	1	0	0	1	1	0
AAAATAG	1	4	7	40.48	1322594187	101	530040666	28	4	0.0247036	0.0988142	0.00754659	0.0006917	5.28261e-05	0.277228	5.22987e-10	5.23031e-10	1	0	0	1	0	0
AAAATATTGCACAATGTTGG	35	150	20	40.48	1322594187	101	530040666	3000	4.28571	0.864625	3.70553	0.282997	0.0741107	0.00565994	0.848656	5.60343e-08	5.6039e-08	1	0	0	1	1	0
AAAATC	29	126	6	40.48	1322594187	101	530040666	756	4.34483	0.716403	3.11265	0.237718	0.0186759	0.00142631	0.258109	1.41206e-08	1.41218e-08	1	0	0	1	0	0
AAAATCG	27	108	7	40.48	1322594187	101	530040666	756	4	0.666996	2.66798	0.203758	0.0186759	0.00142631	0.277228	1.41206e-08	1.41218e-08	1	0	0	1	0	0
AAAATCGCAGACAAGG	64	289	16	40.48	1322594187	101	530040666	4624	4.51562	1.58103	7.13933	0.545241	0.114229	0.00872386	0.715347	8.63676e-08	8.63748e-08	1	0	0	1	1	0
AAAATCT	3	12	7	40.48	1322594187	101	530040666	84	4	0.0741107	0.296443	0.0226398	0.0020751	0.000158478	0.277228	1.56896e-09	1.56909e-09	1	0	0	1	0	0
AAAATG	39	156	6	40.48	1322594187	101	530040666	936	4	0.963439	3.85375	0.294317	0.0231225	0.0017659	0.237624	1.74827e-08	1.74842e-08	1	0	0	1	0	0
AAAATT	25	100	6	40.48	1322594187	101	530040666	600	4	0.617589	2.47036	0.188665	0.0148221	0.00113199	0.237624	1.12069e-08	1.12078e-08	1	0	0	1	0	0
AAAATTC	49	211	7	40.48	1322594187	101	530040666	1477	4.30612	1.21047	5.21245	0.398083	0.0364872	0.00278658	0.298444	2.75876e-08	2.75899e-08	1	0	0	1	0	0
AAAATTGAAGGT	310	1332	12	40.48	1322594187	101	530040666	15984	4.29677	7.6581	32.9051	2.51301	0.394862	0.0301562	0.510508	2.98551e-07	2.98576e-07	1	0	0	1	1	0
AAAC	2440	15698	4	40.48	1322594187	101	530040666	62792	6.43361	60.2767	387.796	29.6166	1.55119	0.118466	0.254796	1.17284e-06	1.17293e-06	1	0	0	0	0	0
AAACAAAG	10	44	8	40.48	1322594187	101	530040666	352	4.4	0.247036	1.08696	0.0830125	0.00869565	0.0006641	0.348515	6.57469e-09	6.57525e-09	1	0	0	1	0	0
AAACAAGTCAAGGACTGTTG	24	97	20	40.48	1322594187	101	530040666	1940	4.04167	0.592885	2.39625	0.183005	0.0479249	0.0036601	0.80033	3.62355e-08	3.62386e-08	1	0	0	1	1	0
AAACAC	11	44	6	40.48	1322594187	101	530040666	264	4	0.271739	1.08696	0.0830125	0.00652174	0.000498075	0.237624	4.93102e-09	4.93144e-09	1	0	0	1	0	0
AAACACATACAC	57	247	12	40.48	1322594187	101	530040666	2964	4.33333	1.4081	6.10178	0.466002	0.0732213	0.00559202	0.514851	5.53619e-08	5.53666e-08	1	0	0	1	1	0
AAACACC	1	5	7	40.48	1322594187	101	530040666	35	5	0.0247036	0.123518	0.00943324	0.000864625	6.60327e-05	0.346535	6.53734e-10	6.53789e-10	1	0	0	1	0	0
AAACAG	1764	7219	6	40.48	1322594187	101	530040666	43314	4.0924	43.5771	178.335	13.6197	1.07001	0.0817183	0.243113	8.09024e-07	8.09092e-07	1	0	0	1	0	0
AAACAGCCCGGTCAAATGTC	22	89	20	40.48	1322594187	101	530040666	1780	4.04545	0.543478	2.19862	0.167912	0.0439723	0.00335823	0.80108	3.3247e-08	3.32498e-08	1	0	0	1	1	0
AAACAGTCCTGTGGAT	56	231	16	40.48	1322594187	101	530040666	3696	4.125	1.3834	5.70652	0.435816	0.0913043	0.00697305	0.653465	6.90343e-08	6.90401e-08	1	0	0	1	1	0
AAACAGTGTCAG	65	268	12	40.48	1322594187	101	530040666	3216	4.12308	1.60573	6.62055	0.505622	0.0794466	0.00606746	0.489871	6.00688e-08	6.00739e-08	1	0	0	1	0	0
AAACAT	10	40	6	40.48	1322594187	101	530040666	240	4	0.247036	0.988142	0.0754659	0.00592885	0.000452795	0.237624	4.48275e-09	4.48312e-09	1	0	0	1	0	0
AAACATCC	8	32	8	40.48	1322594187	101	530040666	256	4	0.197628	0.790514	0.0603727	0.00632411	0.000482982	0.316832	4.7816e-09	4.782e-09	1	0	0	1	0	0
AAACC	107	588	5	40.48	1322594187	101	530040666	2940	5.49533	2.64328	14.5257	1.10935	0.0726285	0.00554674	0.272046	5.49136e-08	5.49183e-08	1	0	0	1	0	0
AAACCC	46	194	6	40.48	1322594187	101	530040666	1164	4.21739	1.13636	4.79249	0.36601	0.0287549	0.00219606	0.250538	2.17413e-08	2.17431e-08	1	0	0	1	0	0
AAACCG	10	40	6	40.48	1322594187	101	530040666	240	4	0.247036	0.988142	0.0754659	0.00592885	0.000452795	0.237624	4.48275e-09	4.48312e-09	1	0	0	1	0	0
AAACCT	33	132	6	40.48	1322594187	101	530040666	792	4	0.815217	3.26087	0.249037	0.0195652	0.00149422	0.237624	1.47931e-08	1.47943e-08	1	0	0	1	0	0
AAACG	250	1353	5	40.48	1322594187	101	530040666	6765	5.412	6.17589	33.4239	2.55263	0.16712	0.0127632	0.267921	1.26357e-07	1.26368e-07	1	0	0	1	0	0
AAACGC	42	196	6	40.48	1322594187	101	530040666	1176	4.66667	1.03755	4.8419	0.369783	0.0290514	0.0022187	0.277228	2.19655e-08	2.19673e-08	1	0	0	1	0	0
AAACGCT	8	32	7	40.48	1322594187	101	530040666	224	4	0.197628	0.790514	0.0603727	0.0055336	0.000422609	0.277228	4.1839e-09	4.18425e-09	1	0	0	1	0	0
AAACGG	1	4	6	40.48	1322594187	101	530040666	24	4	0.0247036	0.0988142	0.00754659	0.000592885	4.52795e-05	0.237624	4.48275e-10	4.48312e-10	1	0	0	1	0	0
AAACGGAGCCG	2	8	11	40.48	1322594187	101	530040666	88	4	0.0494071	0.197628	0.0150932	0.00217391	0.000166025	0.435644	1.64367e-09	1.64381e-09	1	0	0	1	0	0
AAACGGCCG	4	16	9	40.48	1322594187	101	530040666	144	4	0.0988142	0.395257	0.0301864	0.00355731	0.000271677	0.356436	2.68965e-09	2.68987e-09	1	0	0	1	0	0
AAACGGCTTT	8	32	10	40.48	1322594187	101	530040666	320	4	0.197628	0.790514	0.0603727	0.00790514	0.000603727	0.39604	5.97699e-09	5.9775e-09	1	0	0	1	0	0
AAACGT	6	24	6	40.48	1322594187	101	530040666	144	4	0.148221	0.592885	0.0452795	0.00355731	0.000271677	0.237624	2.68965e-09	2.68987e-09	1	0	0	1	0	0
AAACT	60	326	5	40.48	1322594187	101	530040666	1630	5.43333	1.48221	8.05336	0.615047	0.0402668	0.00307524	0.268977	3.04453e-08	3.04479e-08	1	0	0	1	0	0
AAACTC	69	276	6	40.48	1322594187	101	530040666	1656	4	1.70455	6.81818	0.520715	0.0409091	0.00312429	0.237624	3.09309e-08	3.09336e-08	1	0	0	1	0	0
AAACTCAACCCGATTGAATC	2	8	20	40.48	1322594187	101	530040666	160	4	0.0494071	0.197628	0.0150932	0.00395257	0.000301864	0.792079	2.9885e-09	2.98875e-09	1	0	0	1	1	0
AAACTG	40	160	6	40.48	1322594187	101	530040666	960	4	0.988142	3.95257	0.301864	0.0237154	0.00181118	0.237624	1.7931e-08	1.79325e-08	1	0	0	1	0	0
AAACTTAGTCGTGGAGTTG	54	237	19	40.48	1322594187	101	530040666	4503	4.38889	1.33399	5.85474	0.447136	0.11124	0.00849557	0.825633	8.41075e-08	8.41146e-08	1	0	0	1	1	0
AAACTTG	26	104	7	40.48	1322594187	101	530040666	728	4	0.642292	2.56917	0.196211	0.0179842	0.00137348	0.277228	1.35977e-08	1.35988e-08	1	0	0	1	0	0
AAAG	11225	87105	4	40.48	1322594187	101	530040666	348420	7.75991	277.297	2151.8	164.336	8.60721	0.657346	0.307323	6.50783e-06	6.50837e-06	1	0	0	0	0	0
AAAGAAAGAACG	9	52	12	40.48	1322594187	101	530040666	624	5.77778	0.222332	1.28458	0.0981057	0.015415	0.00117727	0.686469	1.16551e-08	1.16561e-08	1	0	0	1	1	0
AAAGAAAGAGAGAAAGAT	31	125	18	40.48	1322594187	101	530040666	2250	4.03226	0.76581	3.08794	0.235831	0.055583	0.00424496	0.71862	4.20257e-08	4.20293e-08	1	0	0	1	1	0
AAAGAAC	2	8	7	40.48	1322594187	101	530040666	56	4	0.0494071	0.197628	0.0150932	0.0013834	0.000105652	0.277228	1.04597e-09	1.04606e-09	1	0	0	1	0	0
AAAGAAG	8	32	7	40.48	1322594187	101	530040666	224	4	0.197628	0.790514	0.0603727	0.0055336	0.000422609	0.277228	4.1839e-09	4.18425e-09	1	0	0	1	0	0
AAAGAAT	7	28	7	40.48	1322594187	101	530040666	196	4	0.172925	0.6917	0.0528261	0.0048419	0.000369783	0.277228	3.66091e-09	3.66122e-09	1	0	0	1	0	0
AAAGACAAAGGCGAC	30	142	15	40.48	1322594187	101	530040666	2130	4.73333	0.741107	3.50791	0.267904	0.0526186	0.00401856	0.70297	3.97844e-08	3.97877e-08	1	0	0	1	1	0
AAAGACCGTGCACACGGTG	14	60	19	40.48	1322594187	101	530040666	1140	4.28571	0.34585	1.48221	0.113199	0.0281621	0.00215078	0.806223	2.1293e-08	2.12948e-08	1	0	0	1	1	0
AAAGACGCCTG	1	6	11	40.48	1322594187	101	530040666	66	6	0.0247036	0.148221	0.0113199	0.00163043	0.000124519	0.653465	1.23276e-09	1.23286e-09	1	0	0	1	1	0
AAAGAG	15	69	6	40.48	1322594187	101	530040666	414	4.6	0.370553	1.70455	0.130179	0.0102273	0.000781072	0.273267	7.73274e-09	7.73339e-09	1	0	0	1	0	0
AAAGAGAAATGGAGTAG	1	4	17	40.48	1322594187	101	530040666	68	4	0.0247036	0.0988142	0.00754659	0.00167984	0.000128292	0.673267	1.27011e-09	1.27022e-09	1	0	0	1	1	0
AAAGAGAAGAGAGAAG	29	156	16	40.48	1322594187	101	530040666	2496	5.37931	0.716403	3.85375	0.294317	0.0616601	0.00470907	0.852168	4.66206e-08	4.66245e-08	1	0	0	1	1	0
AAAGAGG	4	16	7	40.48	1322594187	101	530040666	112	4	0.0988142	0.395257	0.0301864	0.0027668	0.000211305	0.277228	2.09195e-09	2.09212e-09	1	0	0	1	0	0
AAAGATAGAT	3	13	10	40.48	1322594187	101	530040666	130	4.33333	0.0741107	0.321146	0.0245264	0.00321146	0.000245264	0.429043	2.42815e-09	2.42836e-09	1	0	0	1	0	0
AAAGATT	8	32	7	40.48	1322594187	101	530040666	224	4	0.197628	0.790514	0.0603727	0.0055336	0.000422609	0.277228	4.1839e-09	4.18425e-09	1	0	0	1	0	0
AAAGC	75	444	5	40.48	1322594187	101	530040666	2220	5.92	1.85277	10.9684	0.837672	0.0548419	0.00418836	0.293069	4.14654e-08	4.14689e-08	1	0	0	1	0	0
AAAGCAACAGACAAGACT	12	48	18	40.48	1322594187	101	530040666	864	4	0.296443	1.18577	0.0905591	0.0213439	0.00163006	0.712871	1.61379e-08	1.61392e-08	1	0	0	1	1	0
AAAGCAAGCAAGT	113	506	13	40.48	1322594187	101	530040666	6578	4.47788	2.7915	12.5	0.954644	0.1625	0.0124104	0.57636	1.22865e-07	1.22875e-07	1	0	0	1	1	0
AAAGCCGAATCAGAAT	23	115	16	40.48	1322594187	101	530040666	1840	5	0.568182	2.84091	0.216964	0.0454545	0.00347143	0.792079	3.43677e-08	3.43706e-08	1	0	0	1	1	0
AAAGCG	211	876	6	40.48	1322594187	101	530040666	5256	4.15166	5.21245	21.6403	1.6527	0.129842	0.00991622	0.246633	9.81721e-08	9.81804e-08	1	0	0	1	0	0
AAAGCGACC	8	32	9	40.48	1322594187	101	530040666	288	4	0.197628	0.790514	0.0603727	0.00711462	0.000543355	0.356436	5.3793e-09	5.37975e-09	1	0	0	1	0	0
AAAGG	642	4424	5	40.48	1322594187	101	530040666	22120	6.89097	15.8597	109.289	8.34653	0.546443	0.0417326	0.341137	4.1316e-07	4.13195e-07	1	0	0	1	0	0
AAAGGAGC	14	81	8	40.48	1322594187	101	530040666	648	5.78571	0.34585	2.00099	0.152818	0.0160079	0.00122255	0.458274	1.21034e-08	1.21044e-08	1	0	0	1	0	0
AAAGGCGAC	12	48	9	40.48	1322594187	101	530040666	432	4	0.296443	1.18577	0.0905591	0.0106719	0.000815032	0.356436	8.06894e-09	8.06962e-09	1	0	0	1	0	0
AAAGGG	34	142	6	40.48	1322594187	101	530040666	852	4.17647	0.839921	3.50791	0.267904	0.0210474	0.00160742	0.248107	1.59137e-08	1.59151e-08	1	0	0	1	0	0
AAAGGTC	77	308	7	40.48	1322594187	101	530040666	2156	4	1.90217	7.6087	0.581087	0.0532609	0.00406761	0.277228	4.027e-08	4.02734e-08	1	0	0	1	0	0
AAAGGTG	26	104	7	40.48	1322594187	101	530040666	728	4	0.642292	2.56917	0.196211	0.0179842	0.00137348	0.277228	1.35977e-08	1.35988e-08	1	0	0	1	0	0
AAAGT	107	575	5	40.48	1322594187	101	530040666	2875	5.37383	2.64328	14.2045	1.08482	0.0710227	0.00542411	0.266031	5.36996e-08	5.37041e-08	1	0	0	1	0	0
AAAGTACTCTATATTG	16	64	16	40.48	1322594187	101	530040666	1024	4	0.395257	1.58103	0.120745	0.0252964	0.00193193	0.633663	1.91264e-08	1.9128e-08	1	0	0	1	1	0
AAAGTAT	1	4	7	40.48	1322594187	101	530040666	28	4	0.0247036	0.0988142	0.00754659	0.0006917	5.28261e-05	0.277228	5.22987e-10	5.23031e-10	1	0	0	1	0	0
AAAGTC	17	68	6	40.48	1322594187	101	530040666	408	4	0.41996	1.67984	0.128292	0.0100791	0.000769752	0.237624	7.62067e-09	7.62131e-09	1	0	0	1	0	0
AAAGTCTCCGTACTGTGG	7	29	18	40.48	1322594187	101	530040666	522	4.14286	0.172925	0.716403	0.0547128	0.0128953	0.00098483	0.738331	9.74997e-09	9.75079e-09	1	0	0	1	1	0
AAAGTG	52	210	6	40.48	1322594187	101	530040666	1260	4.03846	1.28458	5.18775	0.396196	0.0311265	0.00237718	0.239909	2.35344e-08	2.35364e-08	1	0	0	1	0	0
AAAGTGCACGAATCGG	111	535	16	40.48	1322594187	101	530040666	8560	4.81982	2.74209	13.2164	1.00936	0.211462	0.0161497	0.763536	1.59885e-07	1.59898e-07	1	0	0	1	1	0
AAAGTGCCCGAATCGG	18	72	16	40.48	1322594187	101	530040666	1152	4	0.444664	1.77866	0.135839	0.0284585	0.00217342	0.633663	2.15172e-08	2.1519e-08	1	0	0	1	1	0
AAAGTGT	14	56	7	40.48	1322594187	101	530040666	392	4	0.34585	1.3834	0.105652	0.00968379	0.000739566	0.277228	7.32182e-09	7.32243e-09	1	0	0	1	0	0
AAAGTTC	22	88	7	40.48	1322594187	101	530040666	616	4	0.543478	2.17391	0.166025	0.0152174	0.00116217	0.277228	1.15057e-08	1.15067e-08	1	0	0	1	0	0
AAAGTTGAAGAGAAGAAT	7	30	18	40.48	1322594187	101	530040666	540	4.28571	0.172925	0.741107	0.0565994	0.0133399	0.00101879	0.763791	1.00862e-08	1.0087e-08	1	0	0	1	1	0
AAAT	338	2073	4	40.48	1322594187	101	530040666	8292	6.13314	8.3498	51.2105	3.91102	0.204842	0.0156441	0.242896	1.54879e-07	1.54892e-07	1	0	0	0	0	0
AAATAACCAGTAC	21	103	13	40.48	1322594187	101	530040666	1339	4.90476	0.518775	2.54447	0.194325	0.0330781	0.00252622	0.631306	2.501e-08	2.50121e-08	1	0	0	1	1	0
AAATAACCCGGTGAAGTGCC	5	21	20	40.48	1322594187	101	530040666	420	4.2	0.123518	0.518775	0.0396196	0.0103755	0.000792392	0.831683	7.84481e-09	7.84547e-09	1	0	0	1	1	0
AAATAC	77	313	6	40.48	1322594187	101	530040666	1878	4.06494	1.90217	7.73221	0.590521	0.0463933	0.00354312	0.241481	3.50775e-08	3.50804e-08	1	0	0	1	0	0
AAATAG	54	216	6	40.48	1322594187	101	530040666	1296	4	1.33399	5.33597	0.407516	0.0320158	0.0024451	0.237624	2.42068e-08	2.42089e-08	1	0	0	1	0	0
AAATAGCGAATTT	113	537	13	40.48	1322594187	101	530040666	6981	4.75221	2.7915	13.2658	1.01313	0.172456	0.0131707	0.611671	1.30392e-07	1.30403e-07	1	0	0	1	1	0
AAATAGCGAG	3	16	10	40.48	1322594187	101	530040666	160	5.33333	0.0741107	0.395257	0.0301864	0.00395257	0.000301864	0.528053	2.9885e-09	2.98875e-09	1	0	0	1	1	0
AAATAGT	8	32	7	40.48	1322594187	101	530040666	224	4	0.197628	0.790514	0.0603727	0.0055336	0.000422609	0.277228	4.1839e-09	4.18425e-09	1	0	0	1	0	0
AAATAT	2	8	6	40.48	1322594187	101	530040666	48	4	0.0494071	0.197628	0.0150932	0.00118577	9.05591e-05	0.237624	8.96549e-10	8.96625e-10	1	0	0	1	0	0
AAATATC	9	36	7	40.48	1322594187	101	530040666	252	4	0.222332	0.889328	0.0679193	0.0062253	0.000475435	0.277228	4.70688e-09	4.70728e-09	1	0	0	1	0	0
AAATATGACTTCAATATGGC	25	108	20	40.48	1322594187	101	530040666	2160	4.32	0.617589	2.66798	0.203758	0.0533597	0.00407516	0.855446	4.03447e-08	4.03481e-08	1	0	0	1	1	0
AAATC	683	3530	5	40.48	1322594187	101	530040666	17650	5.16837	16.8725	87.2036	6.65987	0.436018	0.0332993	0.25586	3.29669e-07	3.29696e-07	1	0	0	1	0	0
AAATCC	5	20	6	40.48	1322594187	101	530040666	120	4	0.123518	0.494071	0.037733	0.00296443	0.000226398	0.237624	2.24137e-09	2.24156e-09	1	0	0	1	0	0
AAATCCATCGACAAGG	46	186	16	40.48	1322594187	101	530040666	2976	4.04348	1.13636	4.59486	0.350916	0.0735178	0.00561466	0.640551	5.5586e-08	5.55907e-08	1	0	0	1	1	0
AAATCCT	3	12	7	40.48	1322594187	101	530040666	84	4	0.0741107	0.296443	0.0226398	0.0020751	0.000158478	0.277228	1.56896e-09	1.56909e-09	1	0	0	1	0	0
AAATCG	11	44	6	40.48	1322594187	101	530040666	264	4	0.271739	1.08696	0.0830125	0.00652174	0.000498075	0.237624	4.93102e-09	4.93144e-09	1	0	0	1	0	0
AAATCGGAT	2	20	9	40.48	1322594187	101	530040666	180	10	0.0494071	0.494071	0.037733	0.00444664	0.000339597	0.891089	3.36206e-09	3.36234e-09	1	0	0	1	1	0
AAATCTC	6	24	7	40.48	1322594187	101	530040666	168	4	0.148221	0.592885	0.0452795	0.0041502	0.000316957	0.277228	3.13792e-09	3.13819e-09	1	0	0	1	0	0
AAATG	549	2829	5	40.48	1322594187	101	530040666	14145	5.15301	13.5623	69.8864	5.33733	0.349432	0.0266866	0.255099	2.64202e-07	2.64224e-07	1	0	0	1	0	0
AAATGCCGCCAGGAAC	27	109	16	40.48	1322594187	101	530040666	1744	4.03704	0.666996	2.69269	0.205645	0.043083	0.00329031	0.639531	3.25746e-08	3.25774e-08	1	0	0	1	1	0
AAATGCCGCCTGGAAC	32	132	16	40.48	1322594187	101	530040666	2112	4.125	0.790514	3.26087	0.249037	0.0521739	0.0039846	0.653465	3.94482e-08	3.94515e-08	1	0	0	1	1	0
AAATGG	27	115	6	40.48	1322594187	101	530040666	690	4.25926	0.666996	2.84091	0.216964	0.0170455	0.00130179	0.253025	1.28879e-08	1.2889e-08	1	0	0	1	0	0
AAATGT	7	28	6	40.48	1322594187	101	530040666	168	4	0.172925	0.6917	0.0528261	0.0041502	0.000316957	0.237624	3.13792e-09	3.13819e-09	1	0	0	1	0	0
AAATGTCAGACAGCCCGGTC	19	80	20	40.48	1322594187	101	530040666	1600	4.21053	0.469368	1.97628	0.150932	0.0395257	0.00301864	0.833768	2.9885e-08	2.98875e-08	1	0	0	1	1	0
AAATT	208	1083	5	40.48	1322594187	101	530040666	5415	5.20673	5.13834	26.754	2.04324	0.13377	0.0102162	0.257759	1.01142e-07	1.0115e-07	1	0	0	1	0	0
AAATTACGCT	11	58	10	40.48	1322594187	101	530040666	580	5.27273	0.271739	1.43281	0.109426	0.0143281	0.00109426	0.522052	1.08333e-08	1.08342e-08	1	0	0	1	1	0
AAATTC	195	842	6	40.48	1322594187	101	530040666	5052	4.31795	4.81719	20.8004	1.58856	0.124802	0.00953134	0.256512	9.43618e-08	9.43697e-08	1	0	0	1	0	0
AAATTG	93	372	6	40.48	1322594187	101	530040666	2232	4	2.29743	9.18972	0.701833	0.0551383	0.004211	0.237624	4.16895e-08	4.1693e-08	1	0	0	1	0	0
AAATTGG	9	36	7	40.48	1322594187	101	530040666	252	4	0.222332	0.889328	0.0679193	0.0062253	0.000475435	0.277228	4.70688e-09	4.70728e-09	1	0	0	1	0	0
AAATTT	2	8	6	40.48	1322594187	101	530040666	48	4	0.0494071	0.197628	0.0150932	0.00118577	9.05591e-05	0.237624	8.96549e-10	8.96625e-10	1	0	0	1	0	0
AAATTTC	9	43	7	40.48	1322594187	101	530040666	301	4.77778	0.222332	1.06225	0.0811259	0.00743577	0.000567881	0.331133	5.62211e-09	5.62258e-09	1	0	0	1	0	0
AAC	5386	46970	3	40.48	1322594187	101	530040666	140910	8.72076	133.053	1160.33	88.6158	3.48098	0.265848	0.259032	2.63193e-06	2.63215e-06	1	0	0	0	0	0
AACAACC	7	28	7	40.48	1322594187	101	530040666	196	4	0.172925	0.6917	0.0528261	0.0048419	0.000369783	0.277228	3.66091e-09	3.66122e-09	1	0	0	1	0	0
AACAC	201	1202	5	40.48	1322594187	101	530040666	6010	5.9801	4.96542	29.6937	2.26775	0.148468	0.0113388	0.296045	1.12255e-07	1.12265e-07	1	0	0	1	0	0
AACACC	119	491	6	40.48	1322594187	101	530040666	2946	4.12605	2.93972	12.1294	0.926344	0.0727767	0.00555806	0.245112	5.50257e-08	5.50303e-08	1	0	0	1	0	0
AACACG	1	5	6	40.48	1322594187	101	530040666	30	5	0.0247036	0.123518	0.00943324	0.000741107	5.65994e-05	0.29703	5.60343e-10	5.6039e-10	1	0	0	1	0	0
AACACGG	19	110	7	40.48	1322594187	101	530040666	770	5.78947	0.469368	2.71739	0.207531	0.0190217	0.00145272	0.401251	1.43821e-08	1.43834e-08	1	0	0	1	0	0
AACACT	10	40	6	40.48	1322594187	101	530040666	240	4	0.247036	0.988142	0.0754659	0.00592885	0.000452795	0.237624	4.48275e-09	4.48312e-09	1	0	0	1	0	0
AACAG	984	5190	5	40.48	1322594187	101	530040666	25950	5.27439	24.3083	128.211	9.7917	0.641057	0.0489585	0.261108	4.84697e-07	4.84738e-07	1	0	0	1	0	0
AACAGAG	16	64	7	40.48	1322594187	101	530040666	448	4	0.395257	1.58103	0.120745	0.0110672	0.000845218	0.277228	8.36779e-09	8.3685e-09	1	0	0	1	0	0
AACAGATAGATAGATAG	6	25	17	40.48	1322594187	101	530040666	425	4.16667	0.148221	0.617589	0.0471662	0.010499	0.000801825	0.70132	7.9382e-09	7.93886e-09	1	0	0	1	1	0
AACAGC	31	148	6	40.48	1322594187	101	530040666	888	4.77419	0.76581	3.65613	0.279224	0.0219368	0.00167534	0.283615	1.65862e-08	1.65876e-08	1	0	0	1	0	0
AACAGG	52	208	6	40.48	1322594187	101	530040666	1248	4	1.28458	5.13834	0.392423	0.03083	0.00235454	0.237624	2.33103e-08	2.33122e-08	1	0	0	1	0	0
AACAGGG	7	32	7	40.48	1322594187	101	530040666	224	4.57143	0.172925	0.790514	0.0603727	0.0055336	0.000422609	0.316832	4.1839e-09	4.18425e-09	1	0	0	1	0	0
AACAGT	23	92	6	40.48	1322594187	101	530040666	552	4	0.568182	2.27273	0.173572	0.0136364	0.00104143	0.237624	1.03103e-08	1.03112e-08	1	0	0	1	0	0
AACAT	129	657	5	40.48	1322594187	101	530040666	3285	5.09302	3.18676	16.2302	1.23953	0.0811512	0.00619764	0.25213	6.13576e-08	6.13627e-08	1	0	0	1	0	0
AACATC	110	440	6	40.48	1322594187	101	530040666	2640	4	2.71739	10.8696	0.830125	0.0652174	0.00498075	0.237624	4.93102e-08	4.93144e-08	1	0	0	1	0	0
AACATGG	7	28	7	40.48	1322594187	101	530040666	196	4	0.172925	0.6917	0.0528261	0.0048419	0.000369783	0.277228	3.66091e-09	3.66122e-09	1	0	0	1	0	0
AACATT	5	20	6	40.48	1322594187	101	530040666	120	4	0.123518	0.494071	0.037733	0.00296443	0.000226398	0.237624	2.24137e-09	2.24156e-09	1	0	0	1	0	0
AACATTCGAATTATTCG	9	38	17	40.48	1322594187	101	530040666	646	4.22222	0.222332	0.938735	0.0716926	0.0159585	0.00121877	0.710671	1.20661e-08	1.20671e-08	1	0	0	1	1	0
AACC	560	3944	4	40.48	1322594187	101	530040666	15776	7.04286	13.834	97.4308	7.44094	0.389723	0.0297638	0.278925	2.94666e-07	2.94691e-07	1	0	0	0	0	0
AACCAACCCT	2	10	10	40.48	1322594187	101	530040666	100	5	0.0494071	0.247036	0.0188665	0.00247036	0.000188665	0.49505	1.86781e-09	1.86797e-09	1	0	0	1	0	0
AACCAAG	7	28	7	40.48	1322594187	101	530040666	196	4	0.172925	0.6917	0.0528261	0.0048419	0.000369783	0.277228	3.66091e-09	3.66122e-09	1	0	0	1	0	0
AACCAC	7	28	6	40.48	1322594187	101	530040666	168	4	0.172925	0.6917	0.0528261	0.0041502	0.000316957	0.237624	3.13792e-09	3.13819e-09	1	0	0	1	0	0
AACCC	277	1915	5	40.48	1322594187	101	530040666	9575	6.91336	6.84289	47.3073	3.61293	0.236537	0.0180647	0.342245	1.78843e-07	1.78858e-07	1	0	0	1	0	0
AACCCAACCT	540	2568	10	40.48	1322594187	101	530040666	25680	4.75556	13.3399	63.4387	4.84491	0.634387	0.0484491	0.470847	4.79654e-07	4.79694e-07	1	0	0	1	0	0
AACCCAC	19	76	7	40.48	1322594187	101	530040666	532	4	0.469368	1.87747	0.143385	0.0131423	0.0010037	0.277228	9.93675e-09	9.93759e-09	1	0	0	1	0	0
AACCCC	4	16	6	40.48	1322594187	101	530040666	96	4	0.0988142	0.395257	0.0301864	0.00237154	0.000181118	0.237624	1.7931e-09	1.79325e-09	1	0	0	1	0	0
AACCCCC	2	8	7	40.48	1322594187	101	530040666	56	4	0.0494071	0.197628	0.0150932	0.0013834	0.000105652	0.277228	1.04597e-09	1.04606e-09	1	0	0	1	0	0
AACCCG	131	553	6	40.48	1322594187	101	530040666	3318	4.22137	3.23617	13.6611	1.04332	0.0819664	0.0062599	0.250775	6.1974e-08	6.19792e-08	1	0	0	1	0	0
AACCCT	33	249	6	40.48	1322594187	101	530040666	1494	7.54545	0.815217	6.15119	0.469775	0.0369071	0.00281865	0.448245	2.79051e-08	2.79074e-08	1	0	0	1	0	0
AACCG	8943	47929	5	40.48	1322594187	101	530040666	239645	5.35939	220.924	1184.02	90.4251	5.92008	0.452126	0.265316	4.47612e-06	4.47649e-06	1	0	0	1	0	0
AACCGG	14	56	6	40.48	1322594187	101	530040666	336	4	0.34585	1.3834	0.105652	0.0083004	0.000633914	0.237624	6.27584e-09	6.27637e-09	1	0	0	1	0	0
AACCGT	3	12	6	40.48	1322594187	101	530040666	72	4	0.0741107	0.296443	0.0226398	0.00177866	0.000135839	0.237624	1.34482e-09	1.34494e-09	1	0	0	1	0	0
AACCGTC	14	56	7	40.48	1322594187	101	530040666	392	4	0.34585	1.3834	0.105652	0.00968379	0.000739566	0.277228	7.32182e-09	7.32243e-09	1	0	0	1	0	0
AACCT	428843	7579392	5	40.48	1322594187	101	530040666	37896960	17.674	10593.9	187238	14299.6	936.19	71.4982	0.874953	0.000707844	0.000707903	1	1	1	1	1	1
AACCTC	1	4	6	40.48	1322594187	101	530040666	24	4	0.0247036	0.0988142	0.00754659	0.000592885	4.52795e-05	0.237624	4.48275e-10	4.48312e-10	1	0	0	1	0	0
AACCTTG	5	20	7	40.48	1322594187	101	530040666	140	4	0.123518	0.494071	0.037733	0.0034585	0.000264131	0.277228	2.61494e-09	2.61516e-09	1	0	0	1	0	0
AACG	98	614	4	40.48	1322594187	101	530040666	2456	6.26531	2.42095	15.168	1.1584	0.0606719	0.00463361	0.248131	4.58734e-08	4.58773e-08	1	0	0	0	0	0
AACGAACTATCCC	17	79	13	40.48	1322594187	101	530040666	1027	4.64706	0.41996	1.95158	0.149045	0.0253706	0.00193759	0.598136	1.91824e-08	1.9184e-08	1	0	0	1	1	0
AACGAAGCG	24	145	9	40.48	1322594187	101	530040666	1305	6.04167	0.592885	3.58202	0.273564	0.0322381	0.00246208	0.538366	2.43749e-08	2.4377e-08	1	0	0	1	1	0
AACGAC	12	48	6	40.48	1322594187	101	530040666	288	4	0.296443	1.18577	0.0905591	0.00711462	0.000543355	0.237624	5.3793e-09	5.37975e-09	1	0	0	1	0	0
AACGC	436	2431	5	40.48	1322594187	101	530040666	12155	5.57569	10.7708	60.0543	4.58644	0.300272	0.0229322	0.276024	2.27032e-07	2.27052e-07	1	0	0	1	0	0
AACGCCC	12	48	7	40.48	1322594187	101	530040666	336	4	0.296443	1.18577	0.0905591	0.0083004	0.000633914	0.277228	6.27584e-09	6.27637e-09	1	0	0	1	0	0
AACGCG	37	148	6	40.48	1322594187	101	530040666	888	4	0.914032	3.65613	0.279224	0.0219368	0.00167534	0.237624	1.65862e-08	1.65876e-08	1	0	0	1	0	0
AACGCT	8	32	6	40.48	1322594187	101	530040666	192	4	0.197628	0.790514	0.0603727	0.00474308	0.000362236	0.237624	3.5862e-09	3.5865e-09	1	0	0	1	0	0
AACGCTCATC	19	110	10	40.48	1322594187	101	530040666	1100	5.78947	0.469368	2.71739	0.207531	0.0271739	0.00207531	0.573215	2.05459e-08	2.05476e-08	1	0	0	1	1	0
AACGG	353	1861	5	40.48	1322594187	101	530040666	9305	5.27195	8.72036	45.9733	3.51105	0.229867	0.0175553	0.260988	1.738e-07	1.73814e-07	1	0	0	1	0	0
AACGGAATACTG	23	106	12	40.48	1322594187	101	530040666	1272	4.6087	0.568182	2.61858	0.199985	0.0314229	0.00239982	0.547568	2.37586e-08	2.37606e-08	1	0	0	1	1	0
AACGGATAGT	35	158	10	40.48	1322594187	101	530040666	1580	4.51429	0.864625	3.90316	0.29809	0.0390316	0.0029809	0.446959	2.95114e-08	2.95139e-08	1	0	0	1	0	0
AACGGC	11	59	6	40.48	1322594187	101	530040666	354	5.36364	0.271739	1.45751	0.111312	0.00874506	0.000667873	0.318632	6.61205e-09	6.61261e-09	1	0	0	1	0	0
AACGGGC	8	38	7	40.48	1322594187	101	530040666	266	4.75	0.197628	0.938735	0.0716926	0.00657115	0.000501848	0.329208	4.96838e-09	4.96879e-09	1	0	0	1	0	0
AACGGTG	16	64	7	40.48	1322594187	101	530040666	448	4	0.395257	1.58103	0.120745	0.0110672	0.000845218	0.277228	8.36779e-09	8.3685e-09	1	0	0	1	0	0
AACGT	85	443	5	40.48	1322594187	101	530040666	2215	5.21176	2.0998	10.9437	0.835785	0.0547184	0.00417892	0.258008	4.1372e-08	4.13755e-08	1	0	0	1	0	0
AACGTAT	3	12	7	40.48	1322594187	101	530040666	84	4	0.0741107	0.296443	0.0226398	0.0020751	0.000158478	0.277228	1.56896e-09	1.56909e-09	1	0	0	1	0	0
AACGTC	56	230	6	40.48	1322594187	101	530040666	1380	4.10714	1.3834	5.68182	0.433929	0.0340909	0.00260357	0.243989	2.57758e-08	2.5778e-08	1	0	0	1	0	0
AACGTGGAATTATGGC	23	106	16	40.48	1322594187	101	530040666	1696	4.6087	0.568182	2.61858	0.199985	0.0418972	0.00319975	0.73009	3.16781e-08	3.16807e-08	1	0	0	1	1	0
AACGTGGGCCG	7	28	11	40.48	1322594187	101	530040666	308	4	0.172925	0.6917	0.0528261	0.0076087	0.000581087	0.435644	5.75286e-09	5.75334e-09	1	0	0	1	0	0
AACGTT	17	68	6	40.48	1322594187	101	530040666	408	4	0.41996	1.67984	0.128292	0.0100791	0.000769752	0.237624	7.62067e-09	7.62131e-09	1	0	0	1	0	0
AACT	261	1766	4	40.48	1322594187	101	530040666	7064	6.76628	6.44763	43.6265	3.33182	0.174506	0.0133273	0.267972	1.31942e-07	1.31953e-07	1	0	0	0	0	0
AACTAC	27	108	6	40.48	1322594187	101	530040666	648	4	0.666996	2.66798	0.203758	0.0160079	0.00122255	0.237624	1.21034e-08	1.21044e-08	1	0	0	1	0	0
AACTACC	1	4	7	40.48	1322594187	101	530040666	28	4	0.0247036	0.0988142	0.00754659	0.0006917	5.28261e-05	0.277228	5.22987e-10	5.23031e-10	1	0	0	1	0	0
AACTAG	22	88	6	40.48	1322594187	101	530040666	528	4	0.543478	2.17391	0.166025	0.0130435	0.00099615	0.237624	9.86204e-09	9.86287e-09	1	0	0	1	0	0
AACTATTCG	18	98	9	40.48	1322594187	101	530040666	882	5.44444	0.444664	2.42095	0.184891	0.0217885	0.00166402	0.485149	1.64741e-08	1.64755e-08	1	0	0	1	0	0
AACTC	98	600	5	40.48	1322594187	101	530040666	3000	6.12245	2.42095	14.8221	1.13199	0.0741107	0.00565994	0.303092	5.60343e-08	5.6039e-08	1	0	0	1	0	0
AACTCGG	14	56	7	40.48	1322594187	101	530040666	392	4	0.34585	1.3834	0.105652	0.00968379	0.000739566	0.277228	7.32182e-09	7.32243e-09	1	0	0	1	0	0
AACTCGT	4	16	7	40.48	1322594187	101	530040666	112	4	0.0988142	0.395257	0.0301864	0.0027668	0.000211305	0.277228	2.09195e-09	2.09212e-09	1	0	0	1	0	0
AACTCT	5	20	6	40.48	1322594187	101	530040666	120	4	0.123518	0.494071	0.037733	0.00296443	0.000226398	0.237624	2.24137e-09	2.24156e-09	1	0	0	1	0	0
AACTCTC	8	32	7	40.48	1322594187	101	530040666	224	4	0.197628	0.790514	0.0603727	0.0055336	0.000422609	0.277228	4.1839e-09	4.18425e-09	1	0	0	1	0	0
AACTG	2211	11905	5	40.48	1322594187	101	530040666	59525	5.38444	54.6196	294.096	22.4605	1.47048	0.112303	0.266557	1.11181e-06	1.11191e-06	1	0	0	1	0	0
AACTGAT	8	32	7	40.48	1322594187	101	530040666	224	4	0.197628	0.790514	0.0603727	0.0055336	0.000422609	0.277228	4.1839e-09	4.18425e-09	1	0	0	1	0	0
AACTGG	43	178	6	40.48	1322594187	101	530040666	1068	4.13953	1.06225	4.39723	0.335823	0.0263834	0.00201494	0.245913	1.99482e-08	1.99499e-08	1	0	0	1	0	0
AACTGT	25	100	6	40.48	1322594187	101	530040666	600	4	0.617589	2.47036	0.188665	0.0148221	0.00113199	0.237624	1.12069e-08	1.12078e-08	1	0	0	1	0	0
AACTT	11	55	5	40.48	1322594187	101	530040666	275	5	0.271739	1.3587	0.103766	0.00679348	0.000518828	0.247525	5.13648e-09	5.13691e-09	1	0	0	1	0	0
AACTTC	4	16	6	40.48	1322594187	101	530040666	96	4	0.0988142	0.395257	0.0301864	0.00237154	0.000181118	0.237624	1.7931e-09	1.79325e-09	1	0	0	1	0	0
AACTTG	128	516	6	40.48	1322594187	101	530040666	3096	4.03125	3.16206	12.747	0.97351	0.0764822	0.00584106	0.23948	5.78274e-08	5.78323e-08	1	0	0	1	0	0
AACTTGT	4	16	7	40.48	1322594187	101	530040666	112	4	0.0988142	0.395257	0.0301864	0.0027668	0.000211305	0.277228	2.09195e-09	2.09212e-09	1	0	0	1	0	0
AAG	4501	40861	3	40.48	1322594187	101	530040666	122583	9.0782	111.191	1009.41	77.0903	3.02824	0.231271	0.26965	2.28962e-06	2.28981e-06	1	0	0	0	0	0
AAGAAGAAGTAGAGG	12	51	15	40.48	1322594187	101	530040666	765	4.25	0.296443	1.25988	0.096219	0.0188982	0.00144329	0.631188	1.42888e-08	1.429e-08	1	0	0	1	1	0
AAGAAGG	6	24	7	40.48	1322594187	101	530040666	168	4	0.148221	0.592885	0.0452795	0.0041502	0.000316957	0.277228	3.13792e-09	3.13819e-09	1	0	0	1	0	0
AAGAAGGAGG	6	28	10	40.48	1322594187	101	530040666	280	4.66667	0.148221	0.6917	0.0528261	0.006917	0.000528261	0.462046	5.22987e-09	5.23031e-09	1	0	0	1	0	0
AAGAAT	1	4	6	40.48	1322594187	101	530040666	24	4	0.0247036	0.0988142	0.00754659	0.000592885	4.52795e-05	0.237624	4.48275e-10	4.48312e-10	1	0	0	1	0	0
AAGAC	154	861	5	40.48	1322594187	101	530040666	4305	5.59091	3.80435	21.2698	1.6244	0.106349	0.00812202	0.276778	8.04093e-08	8.0416e-08	1	0	0	1	0	0
AAGACAC	5	20	7	40.48	1322594187	101	530040666	140	4	0.123518	0.494071	0.037733	0.0034585	0.000264131	0.277228	2.61494e-09	2.61516e-09	1	0	0	1	0	0
AAGACC	135	542	6	40.48	1322594187	101	530040666	3252	4.01481	3.33498	13.3893	1.02256	0.080336	0.00613538	0.238504	6.07412e-08	6.07463e-08	1	0	0	1	0	0
AAGACG	33	164	6	40.48	1322594187	101	530040666	984	4.9697	0.815217	4.05138	0.30941	0.0243083	0.00185646	0.29523	1.83793e-08	1.83808e-08	1	0	0	1	0	0
AAGACGGGTCCCCCCCAG	1	4	18	40.48	1322594187	101	530040666	72	4	0.0247036	0.0988142	0.00754659	0.00177866	0.000135839	0.712871	1.34482e-09	1.34494e-09	1	0	0	1	1	0
AAGACGT	9	36	7	40.48	1322594187	101	530040666	252	4	0.222332	0.889328	0.0679193	0.0062253	0.000475435	0.277228	4.70688e-09	4.70728e-09	1	0	0	1	0	0
AAGACGTAG	6	24	9	40.48	1322594187	101	530040666	216	4	0.148221	0.592885	0.0452795	0.00533597	0.000407516	0.356436	4.03447e-09	4.03481e-09	1	0	0	1	0	0
AAGACTT	8	32	7	40.48	1322594187	101	530040666	224	4	0.197628	0.790514	0.0603727	0.0055336	0.000422609	0.277228	4.1839e-09	4.18425e-09	1	0	0	1	0	0
AAGAG	2359	22708	5	40.48	1322594187	101	530040666	113540	9.62611	58.2757	560.968	42.842	2.80484	0.21421	0.47654	2.12071e-06	2.12089e-06	1	0	0	1	0	0
AAGAGAGAGATAAGAT	14	57	16	40.48	1322594187	101	530040666	912	4.07143	0.34585	1.4081	0.107539	0.0225296	0.00172062	0.644979	1.70344e-08	1.70359e-08	1	0	0	1	1	0
AAGAGATGAATAGAGAC	21	89	17	40.48	1322594187	101	530040666	1513	4.2381	0.518775	2.19862	0.167912	0.0373765	0.0028545	0.713343	2.826e-08	2.82624e-08	1	0	0	1	1	0
AAGAGG	13	52	6	40.48	1322594187	101	530040666	312	4	0.321146	1.28458	0.0981057	0.00770751	0.000588634	0.237624	5.82757e-09	5.82806e-09	1	0	0	1	0	0
AAGAGTAGATAGAT	10	40	14	40.48	1322594187	101	530040666	560	4	0.247036	0.988142	0.0754659	0.013834	0.00105652	0.554455	1.04597e-08	1.04606e-08	1	0	0	1	1	0
AAGAGTCGTAAGTCTG	24	117	16	40.48	1322594187	101	530040666	1872	4.875	0.592885	2.89032	0.220738	0.0462451	0.0035318	0.772277	3.49654e-08	3.49684e-08	1	0	0	1	1	0
AAGAT	449	2493	5	40.48	1322594187	101	530040666	12465	5.55234	11.0919	61.586	4.70341	0.30793	0.0235171	0.274868	2.32823e-07	2.32842e-07	1	0	0	1	0	0
AAGATAGAT	9	39	9	40.48	1322594187	101	530040666	351	4.33333	0.222332	0.963439	0.0735793	0.00867095	0.000662213	0.386139	6.55602e-09	6.55657e-09	1	0	0	1	0	0
AAGATAGATAGAT	81	338	13	40.48	1322594187	101	530040666	4394	4.17284	2.00099	8.3498	0.637687	0.108547	0.00828993	0.537098	8.20716e-08	8.20785e-08	1	0	0	1	1	0
AAGATAGGAT	16	64	10	40.48	1322594187	101	530040666	640	4	0.395257	1.58103	0.120745	0.0158103	0.00120745	0.39604	1.1954e-08	1.1955e-08	1	0	0	1	0	0
AAGATG	23	92	6	40.48	1322594187	101	530040666	552	4	0.568182	2.27273	0.173572	0.0136364	0.00104143	0.237624	1.03103e-08	1.03112e-08	1	0	0	1	0	0
AAGATGG	102	435	7	40.48	1322594187	101	530040666	3045	4.26471	2.51976	10.746	0.820692	0.0752223	0.00574484	0.295574	5.68748e-08	5.68796e-08	1	0	0	1	0	0
AAGATT	9	36	6	40.48	1322594187	101	530040666	216	4	0.222332	0.889328	0.0679193	0.00533597	0.000407516	0.237624	4.03447e-09	4.03481e-09	1	0	0	1	0	0
AAGATTC	157	636	7	40.48	1322594187	101	530040666	4452	4.05096	3.87846	15.7115	1.19991	0.10998	0.00839936	0.280759	8.31549e-08	8.31619e-08	1	0	0	1	0	0
AAGC	415	4382	4	40.48	1322594187	101	530040666	17528	10.559	10.252	108.251	8.26729	0.433004	0.0330692	0.41818	3.2739e-07	3.27417e-07	1	0	0	0	0	0
AAGCAC	10	40	6	40.48	1322594187	101	530040666	240	4	0.247036	0.988142	0.0754659	0.00592885	0.000452795	0.237624	4.48275e-09	4.48312e-09	1	0	0	1	0	0
AAGCAG	36	144	6	40.48	1322594187	101	530040666	864	4	0.889328	3.55731	0.271677	0.0213439	0.00163006	0.237624	1.61379e-08	1.61392e-08	1	0	0	1	0	0
AAGCC	53	352	5	40.48	1322594187	101	530040666	1760	6.64151	1.30929	8.69565	0.6641	0.0434783	0.0033205	0.328788	3.28735e-08	3.28762e-08	1	0	0	1	0	0
AAGCCC	14	67	6	40.48	1322594187	101	530040666	402	4.78571	0.34585	1.65514	0.126405	0.00993083	0.000758432	0.2843	7.5086e-09	7.50923e-09	1	0	0	1	0	0
AAGCCCG	11	44	7	40.48	1322594187	101	530040666	308	4	0.271739	1.08696	0.0830125	0.0076087	0.000581087	0.277228	5.75286e-09	5.75334e-09	1	0	0	1	0	0
AAGCCG	37	210	6	40.48	1322594187	101	530040666	1260	5.67568	0.914032	5.18775	0.396196	0.0311265	0.00237718	0.337169	2.35344e-08	2.35364e-08	1	0	0	1	0	0
AAGCCT	384	1573	6	40.48	1322594187	101	530040666	9438	4.09635	9.48617	38.8587	2.9677	0.233152	0.0178062	0.243348	1.76284e-07	1.76299e-07	1	0	0	1	0	0
AAGCG	34	189	5	40.48	1322594187	101	530040666	945	5.55882	0.839921	4.66897	0.356576	0.0233449	0.00178288	0.275189	1.76508e-08	1.76523e-08	1	0	0	1	0	0
AAGCGC	5	20	6	40.48	1322594187	101	530040666	120	4	0.123518	0.494071	0.037733	0.00296443	0.000226398	0.237624	2.24137e-09	2.24156e-09	1	0	0	1	0	0
AAGCGG	3	12	6	40.48	1322594187	101	530040666	72	4	0.0741107	0.296443	0.0226398	0.00177866	0.000135839	0.237624	1.34482e-09	1.34494e-09	1	0	0	1	0	0
AAGCGGCAG	6	24	9	40.48	1322594187	101	530040666	216	4	0.148221	0.592885	0.0452795	0.00533597	0.000407516	0.356436	4.03447e-09	4.03481e-09	1	0	0	1	0	0
AAGCT	10	50	5	40.48	1322594187	101	530040666	250	5	0.247036	1.23518	0.0943324	0.00617589	0.000471662	0.247525	4.66953e-09	4.66992e-09	1	0	0	1	0	0
AAGCTAC	4	16	7	40.48	1322594187	101	530040666	112	4	0.0988142	0.395257	0.0301864	0.0027668	0.000211305	0.277228	2.09195e-09	2.09212e-09	1	0	0	1	0	0
AAGCTACGTACC	10	42	12	40.48	1322594187	101	530040666	504	4.2	0.247036	1.03755	0.0792392	0.0124506	0.00095087	0.49901	9.41377e-09	9.41456e-09	1	0	0	1	0	0
AAGCTAG	8	32	7	40.48	1322594187	101	530040666	224	4	0.197628	0.790514	0.0603727	0.0055336	0.000422609	0.277228	4.1839e-09	4.18425e-09	1	0	0	1	0	0
AAGCTGG	14	60	7	40.48	1322594187	101	530040666	420	4.28571	0.34585	1.48221	0.113199	0.0103755	0.000792392	0.29703	7.84481e-09	7.84547e-09	1	0	0	1	0	0
AAGG	2018	15737	4	40.48	1322594187	101	530040666	62948	7.79832	49.8518	388.76	29.6902	1.55504	0.118761	0.308844	1.17575e-06	1.17585e-06	1	0	0	0	0	0
AAGGAATCGGATCGTGT	14	60	17	40.48	1322594187	101	530040666	1020	4.28571	0.34585	1.48221	0.113199	0.0251976	0.00192438	0.721358	1.90517e-08	1.90533e-08	1	0	0	1	1	0
AAGGAG	1	4	6	40.48	1322594187	101	530040666	24	4	0.0247036	0.0988142	0.00754659	0.000592885	4.52795e-05	0.237624	4.48275e-10	4.48312e-10	1	0	0	1	0	0
AAGGC	51	318	5	40.48	1322594187	101	530040666	1590	6.23529	1.25988	7.85573	0.599954	0.0392787	0.00299977	0.308678	2.96982e-08	2.97007e-08	1	0	0	1	0	0
AAGGCAGC	7	43	8	40.48	1322594187	101	530040666	344	6.14286	0.172925	1.06225	0.0811259	0.00849802	0.000649007	0.486563	6.42527e-09	6.42581e-09	1	0	0	1	0	0
AAGGCAGGC	14	57	9	40.48	1322594187	101	530040666	513	4.07143	0.34585	1.4081	0.107539	0.0126729	0.00096785	0.362801	9.58187e-09	9.58268e-09	1	0	0	1	0	0
AAGGCC	8	32	6	40.48	1322594187	101	530040666	192	4	0.197628	0.790514	0.0603727	0.00474308	0.000362236	0.237624	3.5862e-09	3.5865e-09	1	0	0	1	0	0
AAGGCG	35	172	6	40.48	1322594187	101	530040666	1032	4.91429	0.864625	4.24901	0.324503	0.0254941	0.00194702	0.291938	1.92758e-08	1.92774e-08	1	0	0	1	0	0
AAGGG	133	869	5	40.48	1322594187	101	530040666	4345	6.53383	3.28557	21.4674	1.6395	0.107337	0.00819748	0.323457	8.11564e-08	8.11632e-08	1	0	0	1	0	0
AAGGGAGGGT	1	4	10	40.48	1322594187	101	530040666	40	4	0.0247036	0.0988142	0.00754659	0.000988142	7.54659e-05	0.39604	7.47124e-10	7.47187e-10	1	0	0	1	0	0
AAGGGAT	9	44	7	40.48	1322594187	101	530040666	308	4.88889	0.222332	1.08696	0.0830125	0.0076087	0.000581087	0.338834	5.75286e-09	5.75334e-09	1	0	0	1	0	0
AAGGGGT	2	8	7	40.48	1322594187	101	530040666	56	4	0.0494071	0.197628	0.0150932	0.0013834	0.000105652	0.277228	1.04597e-09	1.04606e-09	1	0	0	1	0	0
AAGGGTAGCG	5	23	10	40.48	1322594187	101	530040666	230	4.6	0.123518	0.568182	0.0433929	0.00568182	0.000433929	0.455446	4.29596e-09	4.29633e-09	1	0	0	1	0	0
AAGGT	60	353	5	40.48	1322594187	101	530040666	1765	5.88333	1.48221	8.72036	0.665987	0.0436018	0.00332993	0.291254	3.29669e-08	3.29696e-08	1	0	0	1	0	0
AAGGTC	4	16	6	40.48	1322594187	101	530040666	96	4	0.0988142	0.395257	0.0301864	0.00237154	0.000181118	0.237624	1.7931e-09	1.79325e-09	1	0	0	1	0	0
AAGGTG	10	40	6	40.48	1322594187	101	530040666	240	4	0.247036	0.988142	0.0754659	0.00592885	0.000452795	0.237624	4.48275e-09	4.48312e-09	1	0	0	1	0	0
AAGGTGACGAAGTGTCATCGCTG	2	8	23	40.48	1322594187	101	530040666	184	4	0.0494071	0.197628	0.0150932	0.00454545	0.000347143	0.910891	3.43677e-09	3.43706e-09	1	0	0	1	1	0
AAGT	1957	13198	4	40.48	1322594187	101	530040666	52792	6.744	48.3449	326.038	24.9	1.30415	0.0995999	0.267089	9.86055e-07	9.86138e-07	1	0	0	0	0	0
AAGTAC	26	109	6	40.48	1322594187	101	530040666	654	4.19231	0.642292	2.69269	0.205645	0.0161561	0.00123387	0.249048	1.22155e-08	1.22165e-08	1	0	0	1	0	0
AAGTAG	34	139	6	40.48	1322594187	101	530040666	834	4.08824	0.839921	3.43379	0.262244	0.0206028	0.00157346	0.242865	1.55775e-08	1.55789e-08	1	0	0	1	0	0
AAGTAGTAG	11	50	9	40.48	1322594187	101	530040666	450	4.54545	0.271739	1.23518	0.0943324	0.0111166	0.000848991	0.405041	8.40515e-09	8.40586e-09	1	0	0	1	0	0
AAGTAGTAGCAGTAGTAG	10	41	18	40.48	1322594187	101	530040666	738	4.1	0.247036	1.01285	0.0773526	0.0182312	0.00139235	0.730693	1.37844e-08	1.37856e-08	1	0	0	1	1	0
AAGTAGTAGTAG	104	419	12	40.48	1322594187	101	530040666	5028	4.02885	2.56917	10.3508	0.790505	0.124209	0.00948606	0.478675	9.39135e-08	9.39214e-08	1	0	0	1	0	0
AAGTC	157	810	5	40.48	1322594187	101	530040666	4050	5.15924	3.87846	20.0099	1.52818	0.100049	0.00764092	0.255408	7.56463e-08	7.56527e-08	1	0	0	1	0	0
AAGTCC	5	20	6	40.48	1322594187	101	530040666	120	4	0.123518	0.494071	0.037733	0.00296443	0.000226398	0.237624	2.24137e-09	2.24156e-09	1	0	0	1	0	0
AAGTCCGAAGTGGAAT	27	111	16	40.48	1322594187	101	530040666	1776	4.11111	0.666996	2.74209	0.209418	0.0438735	0.00335069	0.651265	3.31723e-08	3.31751e-08	1	0	0	1	1	0
AAGTCGC	11	44	7	40.48	1322594187	101	530040666	308	4	0.271739	1.08696	0.0830125	0.0076087	0.000581087	0.277228	5.75286e-09	5.75334e-09	1	0	0	1	0	0
AAGTCT	7	28	6	40.48	1322594187	101	530040666	168	4	0.172925	0.6917	0.0528261	0.0041502	0.000316957	0.237624	3.13792e-09	3.13819e-09	1	0	0	1	0	0
AAGTG	621	4064	5	40.48	1322594187	101	530040666	20320	6.54428	15.3409	100.395	7.66734	0.501976	0.0383367	0.323974	3.79539e-07	3.79571e-07	1	0	0	1	0	0
AAGTGG	57	228	6	40.48	1322594187	101	530040666	1368	4	1.4081	5.63241	0.430156	0.0337945	0.00258093	0.237624	2.55517e-08	2.55538e-08	1	0	0	1	0	0
AAGTGGCT	18	78	8	40.48	1322594187	101	530040666	624	4.33333	0.444664	1.92688	0.147159	0.015415	0.00117727	0.343234	1.16551e-08	1.16561e-08	1	0	0	1	0	0
AAGTGTAT	6	24	8	40.48	1322594187	101	530040666	192	4	0.148221	0.592885	0.0452795	0.00474308	0.000362236	0.316832	3.5862e-09	3.5865e-09	1	0	0	1	0	0
AAT	1191	9960	3	40.48	1322594187	101	530040666	29880	8.36272	29.4219	246.047	18.791	0.738142	0.056373	0.248398	5.58102e-07	5.58149e-07	1	0	0	0	0	0
AATAC	385	1958	5	40.48	1322594187	101	530040666	9790	5.08571	9.51087	48.3696	3.69406	0.241848	0.0184703	0.251768	1.82859e-07	1.82874e-07	1	0	0	1	0	0
AATACC	5	20	6	40.48	1322594187	101	530040666	120	4	0.123518	0.494071	0.037733	0.00296443	0.000226398	0.237624	2.24137e-09	2.24156e-09	1	0	0	1	0	0
AATACCG	10	40	7	40.48	1322594187	101	530040666	280	4	0.247036	0.988142	0.0754659	0.006917	0.000528261	0.277228	5.22987e-09	5.23031e-09	1	0	0	1	0	0
AATACGACGCAGTGGGT	2	8	17	40.48	1322594187	101	530040666	136	4	0.0494071	0.197628	0.0150932	0.00335968	0.000256584	0.673267	2.54022e-09	2.54044e-09	1	0	0	1	1	0
AATACT	7	28	6	40.48	1322594187	101	530040666	168	4	0.172925	0.6917	0.0528261	0.0041502	0.000316957	0.237624	3.13792e-09	3.13819e-09	1	0	0	1	0	0
AATAG	606	3391	5	40.48	1322594187	101	530040666	16955	5.59571	14.9704	83.7698	6.39762	0.418849	0.0319881	0.277015	3.16687e-07	3.16714e-07	1	0	0	1	0	0
AATAGC	16152	65393	6	40.48	1322594187	101	530040666	392358	4.0486	399.012	1615.44	123.374	9.69264	0.740241	0.240511	7.32851e-06	7.32912e-06	1	1	0	1	0	0
AATAGCCAGCG	9	43	11	40.48	1322594187	101	530040666	473	4.77778	0.222332	1.06225	0.0811259	0.0116848	0.000892384	0.520352	8.83475e-09	8.83549e-09	1	0	0	1	1	0
AATAGCG	24	185	7	40.48	1322594187	101	530040666	1295	7.70833	0.592885	4.57016	0.34903	0.0319911	0.00244321	0.534241	2.41882e-08	2.41902e-08	1	0	0	1	1	0
AATAGCGACGT	31	210	11	40.48	1322594187	101	530040666	2310	6.77419	0.76581	5.18775	0.396196	0.0570652	0.00435816	0.737783	4.31464e-08	4.31501e-08	1	0	0	1	1	0
AATAGCGCGATAGCG	6	24	15	40.48	1322594187	101	530040666	360	4	0.148221	0.592885	0.0452795	0.00889328	0.000679193	0.594059	6.72412e-09	6.72468e-09	1	0	0	1	1	0
AATAGCGT	32	131	8	40.48	1322594187	101	530040666	1048	4.09375	0.790514	3.23617	0.247151	0.0258893	0.00197721	0.324257	1.95747e-08	1.95763e-08	1	0	0	1	0	0
AATAGCTACGT	1	4	11	40.48	1322594187	101	530040666	44	4	0.0247036	0.0988142	0.00754659	0.00108696	8.30125e-05	0.435644	8.21837e-10	8.21906e-10	1	0	0	1	0	0
AATAGG	363	1496	6	40.48	1322594187	101	530040666	8976	4.12121	8.96739	36.9565	2.82242	0.221739	0.0169345	0.244824	1.67655e-07	1.67669e-07	1	0	0	1	0	0
AATAGGT	6	24	7	40.48	1322594187	101	530040666	168	4	0.148221	0.592885	0.0452795	0.0041502	0.000316957	0.277228	3.13792e-09	3.13819e-09	1	0	0	1	0	0
AATAGT	5	20	6	40.48	1322594187	101	530040666	120	4	0.123518	0.494071	0.037733	0.00296443	0.000226398	0.237624	2.24137e-09	2.24156e-09	1	0	0	1	0	0
AATAT	22	117	5	40.48	1322594187	101	530040666	585	5.31818	0.543478	2.89032	0.220738	0.0144516	0.00110369	0.263276	1.09267e-08	1.09276e-08	1	0	0	1	0	0
AATATACACACACAT	74	436	15	40.48	1322594187	101	530040666	6540	5.89189	1.82806	10.7708	0.822578	0.161561	0.0123387	0.875033	1.22155e-07	1.22165e-07	1	0	0	1	1	0
AATATACACATACAT	22	127	15	40.48	1322594187	101	530040666	1905	5.77273	0.543478	3.13735	0.239604	0.0470603	0.00359406	0.857336	3.55818e-08	3.55848e-08	1	0	0	1	1	0
AATATACACATATAT	4	21	15	40.48	1322594187	101	530040666	315	5.25	0.0988142	0.518775	0.0396196	0.00778162	0.000594294	0.779703	5.8836e-09	5.8841e-09	1	0	0	1	1	0
AATATACT	4	16	8	40.48	1322594187	101	530040666	128	4	0.0988142	0.395257	0.0301864	0.00316206	0.000241491	0.316832	2.3908e-09	2.391e-09	1	0	0	1	0	0
AATATC	4	16	6	40.48	1322594187	101	530040666	96	4	0.0988142	0.395257	0.0301864	0.00237154	0.000181118	0.237624	1.7931e-09	1.79325e-09	1	0	0	1	0	0
AATATG	7	28	6	40.48	1322594187	101	530040666	168	4	0.172925	0.6917	0.0528261	0.0041502	0.000316957	0.237624	3.13792e-09	3.13819e-09	1	0	0	1	0	0
AATC	2030	13516	4	40.48	1322594187	101	530040666	54064	6.65813	50.1482	333.893	25.4999	1.33557	0.102	0.263688	1.00981e-06	1.0099e-06	1	0	0	0	0	0
AATCAC	16	64	6	40.48	1322594187	101	530040666	384	4	0.395257	1.58103	0.120745	0.00948617	0.000724473	0.237624	7.17239e-09	7.173e-09	1	0	0	1	0	0
AATCAG	7	35	6	40.48	1322594187	101	530040666	210	5	0.172925	0.864625	0.0660327	0.00518775	0.000396196	0.29703	3.9224e-09	3.92273e-09	1	0	0	1	0	0
AATCAT	88	357	6	40.48	1322594187	101	530040666	2142	4.05682	2.17391	8.81917	0.673533	0.052915	0.0040412	0.240999	4.00085e-08	4.00119e-08	1	0	0	1	0	0
AATCC	26	144	5	40.48	1322594187	101	530040666	720	5.53846	0.642292	3.55731	0.271677	0.0177866	0.00135839	0.274181	1.34482e-08	1.34494e-08	1	0	0	1	0	0
AATCCC	26	104	6	40.48	1322594187	101	530040666	624	4	0.642292	2.56917	0.196211	0.015415	0.00117727	0.237624	1.16551e-08	1.16561e-08	1	0	0	1	0	0
AATCCG	3	12	6	40.48	1322594187	101	530040666	72	4	0.0741107	0.296443	0.0226398	0.00177866	0.000135839	0.237624	1.34482e-09	1.34494e-09	1	0	0	1	0	0
AATCCGG	13	52	7	40.48	1322594187	101	530040666	364	4	0.321146	1.28458	0.0981057	0.00899209	0.00068674	0.277228	6.79883e-09	6.7994e-09	1	0	0	1	0	0
AATCCGTCCGTCC	13	53	13	40.48	1322594187	101	530040666	689	4.07692	0.321146	1.30929	0.0999923	0.0170208	0.0012999	0.524752	1.28692e-08	1.28703e-08	1	0	0	1	1	0
AATCG	13	65	5	40.48	1322594187	101	530040666	325	5	0.321146	1.60573	0.122632	0.00802866	0.000613161	0.247525	6.07039e-09	6.0709e-09	1	0	0	1	0	0
AATCGC	4	16	6	40.48	1322594187	101	530040666	96	4	0.0988142	0.395257	0.0301864	0.00237154	0.000181118	0.237624	1.7931e-09	1.79325e-09	1	0	0	1	0	0
AATCGG	33	138	6	40.48	1322594187	101	530040666	828	4.18182	0.815217	3.40909	0.260357	0.0204545	0.00156214	0.248425	1.54655e-08	1.54668e-08	1	0	0	1	0	0
AATCGT	5	20	6	40.48	1322594187	101	530040666	120	4	0.123518	0.494071	0.037733	0.00296443	0.000226398	0.237624	2.24137e-09	2.24156e-09	1	0	0	1	0	0
AATCT	51	257	5	40.48	1322594187	101	530040666	1285	5.03922	1.25988	6.34881	0.484868	0.0317441	0.00242434	0.249466	2.40014e-08	2.40034e-08	1	0	0	1	0	0
AATCTC	59	242	6	40.48	1322594187	101	530040666	1452	4.10169	1.45751	5.97826	0.456569	0.0358696	0.00273941	0.243665	2.71206e-08	2.71229e-08	1	0	0	1	0	0
AATCTG	390	1583	6	40.48	1322594187	101	530040666	9498	4.05897	9.63439	39.1057	2.98656	0.234634	0.0179194	0.241127	1.77405e-07	1.7742e-07	1	0	0	1	0	0
AATG	2468	18522	4	40.48	1322594187	101	530040666	74088	7.50486	60.9684	457.559	34.9445	1.83024	0.139778	0.297222	1.38382e-06	1.38394e-06	1	0	0	0	0	0
AATGAC	13	52	6	40.48	1322594187	101	530040666	312	4	0.321146	1.28458	0.0981057	0.00770751	0.000588634	0.237624	5.82757e-09	5.82806e-09	1	0	0	1	0	0
AATGACAATGAT	2	8	12	40.48	1322594187	101	530040666	96	4	0.0494071	0.197628	0.0150932	0.00237154	0.000181118	0.475248	1.7931e-09	1.79325e-09	1	0	0	1	0	0
AATGAGCTAGGC	19	87	12	40.48	1322594187	101	530040666	1044	4.57895	0.469368	2.14921	0.164138	0.0257905	0.00196966	0.544033	1.94999e-08	1.95016e-08	1	0	0	1	1	0
AATGAGGGGGGAATTAGAATGC	1	4	22	40.48	1322594187	101	530040666	88	4	0.0247036	0.0988142	0.00754659	0.00217391	0.000166025	0.871287	1.64367e-09	1.64381e-09	1	0	0	1	1	0
AATGAGT	8	32	7	40.48	1322594187	101	530040666	224	4	0.197628	0.790514	0.0603727	0.0055336	0.000422609	0.277228	4.1839e-09	4.18425e-09	1	0	0	1	0	0
AATGAT	18	72	6	40.48	1322594187	101	530040666	432	4	0.444664	1.77866	0.135839	0.0106719	0.000815032	0.237624	8.06894e-09	8.06962e-09	1	0	0	1	0	0
AATGC	24	127	5	40.48	1322594187	101	530040666	635	5.29167	0.592885	3.13735	0.239604	0.0156868	0.00119802	0.261964	1.18606e-08	1.18616e-08	1	0	0	1	0	0
AATGCG	22	113	6	40.48	1322594187	101	530040666	678	5.13636	0.543478	2.7915	0.213191	0.016749	0.00127915	0.305131	1.26638e-08	1.26648e-08	1	0	0	1	0	0
AATGCGG	4	16	7	40.48	1322594187	101	530040666	112	4	0.0988142	0.395257	0.0301864	0.0027668	0.000211305	0.277228	2.09195e-09	2.09212e-09	1	0	0	1	0	0
AATGCT	28	112	6	40.48	1322594187	101	530040666	672	4	0.6917	2.7668	0.211305	0.0166008	0.00126783	0.237624	1.25517e-08	1.25527e-08	1	0	0	1	0	0
AATGG	259	1540	5	40.48	1322594187	101	530040666	7700	5.94595	6.39822	38.0435	2.90544	0.190217	0.0145272	0.294354	1.43821e-07	1.43834e-07	1	0	0	1	0	0
AATGGAG	7	28	7	40.48	1322594187	101	530040666	196	4	0.172925	0.6917	0.0528261	0.0048419	0.000369783	0.277228	3.66091e-09	3.66122e-09	1	0	0	1	0	0
AATGGCGTATCTACG	2	10	15	40.48	1322594187	101	530040666	150	5	0.0494071	0.247036	0.0188665	0.00370553	0.000282997	0.742574	2.80172e-09	2.80195e-09	1	0	0	1	1	0
AATGGG	12	48	6	40.48	1322594187	101	530040666	288	4	0.296443	1.18577	0.0905591	0.00711462	0.000543355	0.237624	5.3793e-09	5.37975e-09	1	0	0	1	0	0
AATGGT	32	132	6	40.48	1322594187	101	530040666	792	4.125	0.790514	3.26087	0.249037	0.0195652	0.00149422	0.24505	1.47931e-08	1.47943e-08	1	0	0	1	0	0
AATGGTC	16	64	7	40.48	1322594187	101	530040666	448	4	0.395257	1.58103	0.120745	0.0110672	0.000845218	0.277228	8.36779e-09	8.3685e-09	1	0	0	1	0	0
AATGT	40	200	5	40.48	1322594187	101	530040666	1000	5	0.988142	4.94071	0.37733	0.0247036	0.00188665	0.247525	1.86781e-08	1.86797e-08	1	0	0	1	0	0
AATGTAG	11	57	7	40.48	1322594187	101	530040666	399	5.18182	0.271739	1.4081	0.107539	0.00985672	0.000752772	0.359136	7.45257e-09	7.45319e-09	1	0	0	1	0	0
AATGTG	44	176	6	40.48	1322594187	101	530040666	1056	4	1.08696	4.34783	0.33205	0.026087	0.0019923	0.237624	1.97241e-08	1.97257e-08	1	0	0	1	0	0
AATT	88	542	4	40.48	1322594187	101	530040666	2168	6.15909	2.17391	13.3893	1.02256	0.0535573	0.00409025	0.243924	4.04941e-08	4.04975e-08	1	0	0	0	0	0
AATTAC	31	124	6	40.48	1322594187	101	530040666	744	4	0.76581	3.06324	0.233944	0.0183794	0.00140367	0.237624	1.38965e-08	1.38977e-08	1	0	0	1	0	0
AATTAGCG	83	432	8	40.48	1322594187	101	530040666	3456	5.20482	2.0504	10.6719	0.815032	0.0853755	0.00652025	0.412263	6.45515e-08	6.4557e-08	1	0	0	1	0	0
AATTAT	2	8	6	40.48	1322594187	101	530040666	48	4	0.0494071	0.197628	0.0150932	0.00118577	9.05591e-05	0.237624	8.96549e-10	8.96625e-10	1	0	0	1	0	0
AATTATC	9	36	7	40.48	1322594187	101	530040666	252	4	0.222332	0.889328	0.0679193	0.0062253	0.000475435	0.277228	4.70688e-09	4.70728e-09	1	0	0	1	0	0
AATTATCCG	8	32	9	40.48	1322594187	101	530040666	288	4	0.197628	0.790514	0.0603727	0.00711462	0.000543355	0.356436	5.3793e-09	5.37975e-09	1	0	0	1	0	0
AATTC	701	3686	5	40.48	1322594187	101	530040666	18430	5.2582	17.3172	91.0573	6.95418	0.455287	0.0347709	0.260307	3.44238e-07	3.44267e-07	1	0	0	1	0	0
AATTGC	10	40	6	40.48	1322594187	101	530040666	240	4	0.247036	0.988142	0.0754659	0.00592885	0.000452795	0.237624	4.48275e-09	4.48312e-09	1	0	0	1	0	0
AC	21997	308016	2	40.48	1322594187	101	530040666	616032	14.0026	543.404	7609.09	581.118	15.2182	1.16224	0.27728	1.15063e-05	1.15073e-05	1	1	0	0	0	0
ACACACACAT	13	54	10	40.48	1322594187	101	530040666	540	4.15385	0.321146	1.33399	0.101879	0.0133399	0.00101879	0.411272	1.00862e-08	1.0087e-08	1	0	0	1	0	0
ACACACACATAT	15	73	12	40.48	1322594187	101	530040666	876	4.86667	0.370553	1.80336	0.137725	0.0216403	0.0016527	0.578218	1.6362e-08	1.63634e-08	1	0	0	1	1	0
ACACACACATATAT	21	105	14	40.48	1322594187	101	530040666	1470	5	0.518775	2.59387	0.198098	0.0363142	0.00277337	0.693069	2.74568e-08	2.74591e-08	1	0	0	1	1	0
ACACACACATATATACAT	8	34	18	40.48	1322594187	101	530040666	612	4.25	0.197628	0.839921	0.064146	0.0151186	0.00115463	0.757426	1.1431e-08	1.1432e-08	1	0	0	1	1	0
ACACACAT	54	245	8	40.48	1322594187	101	530040666	1960	4.53704	1.33399	6.05237	0.462229	0.048419	0.00369783	0.359369	3.66091e-08	3.66122e-08	1	0	0	1	0	0
ACACACATAT	8	54	10	40.48	1322594187	101	530040666	540	6.75	0.197628	1.33399	0.101879	0.0133399	0.00101879	0.668317	1.00862e-08	1.0087e-08	1	0	0	1	1	0
ACACACATATACAT	29	117	14	40.48	1322594187	101	530040666	1638	4.03448	0.716403	2.89032	0.220738	0.0404644	0.00309033	0.559235	3.05947e-08	3.05973e-08	1	0	0	1	1	0
ACACACATATAT	17	72	12	40.48	1322594187	101	530040666	864	4.23529	0.41996	1.77866	0.135839	0.0213439	0.00163006	0.503203	1.61379e-08	1.61392e-08	1	0	0	1	1	0
ACACACATATATATACAT	12	52	18	40.48	1322594187	101	530040666	936	4.33333	0.296443	1.28458	0.0981057	0.0231225	0.0017659	0.772277	1.74827e-08	1.74842e-08	1	0	0	1	1	0
ACACACGATACACTACAT	134	562	18	40.48	1322594187	101	530040666	10116	4.19403	3.31028	13.8834	1.0603	0.249901	0.0190853	0.747451	1.88948e-07	1.88964e-07	1	0	0	1	1	0
ACACAG	31	124	6	40.48	1322594187	101	530040666	744	4	0.76581	3.06324	0.233944	0.0183794	0.00140367	0.237624	1.38965e-08	1.38977e-08	1	0	0	1	0	0
ACACAT	61	330	6	40.48	1322594187	101	530040666	1980	5.40984	1.50692	8.15217	0.622594	0.048913	0.00373556	0.321376	3.69827e-08	3.69858e-08	1	0	0	1	0	0
ACACATACAT	27	155	10	40.48	1322594187	101	530040666	1550	5.74074	0.666996	3.82905	0.29243	0.0382905	0.0029243	0.56839	2.89511e-08	2.89535e-08	1	0	0	1	1	0
ACACATATACAT	24	98	12	40.48	1322594187	101	530040666	1176	4.08333	0.592885	2.42095	0.184891	0.0290514	0.0022187	0.485149	2.19655e-08	2.19673e-08	1	0	0	1	0	0
ACACATATACATACATAT	7	31	18	40.48	1322594187	101	530040666	558	4.42857	0.172925	0.76581	0.0584861	0.0137846	0.00105275	0.78925	1.04224e-08	1.04233e-08	1	0	0	1	1	0
ACACATATAT	3	15	10	40.48	1322594187	101	530040666	150	5	0.0741107	0.370553	0.0282997	0.00370553	0.000282997	0.49505	2.80172e-09	2.80195e-09	1	0	0	1	0	0
ACACATATATACATACAT	5	21	18	40.48	1322594187	101	530040666	378	4.2	0.123518	0.518775	0.0396196	0.00933794	0.000713153	0.748515	7.06032e-09	7.06092e-09	1	0	0	1	1	0
ACACATC	8	32	7	40.48	1322594187	101	530040666	224	4	0.197628	0.790514	0.0603727	0.0055336	0.000422609	0.277228	4.1839e-09	4.18425e-09	1	0	0	1	0	0
ACACATGT	7	39	8	40.48	1322594187	101	530040666	312	5.57143	0.172925	0.963439	0.0735793	0.00770751	0.000588634	0.441301	5.82757e-09	5.82806e-09	1	0	0	1	0	0
ACACATGTATACATAT	11	45	16	40.48	1322594187	101	530040666	720	4.09091	0.271739	1.11166	0.0848991	0.0177866	0.00135839	0.648065	1.34482e-08	1.34494e-08	1	0	0	1	1	0
ACACATGTATACATGT	3	12	16	40.48	1322594187	101	530040666	192	4	0.0741107	0.296443	0.0226398	0.00474308	0.000362236	0.633663	3.5862e-09	3.5865e-09	1	0	0	1	1	0
ACACC	250	1574	5	40.48	1322594187	101	530040666	7870	6.296	6.17589	38.8834	2.96958	0.194417	0.0148479	0.311683	1.46997e-07	1.47009e-07	1	0	0	1	0	0
ACACCACACT	13	61	10	40.48	1322594187	101	530040666	610	4.69231	0.321146	1.50692	0.115086	0.0150692	0.00115086	0.464585	1.13936e-08	1.13946e-08	1	0	0	1	0	0
ACACCC	115	500	6	40.48	1322594187	101	530040666	3000	4.34783	2.84091	12.3518	0.943324	0.0741107	0.00565994	0.258287	5.60343e-08	5.6039e-08	1	0	0	1	0	0
ACACCCC	4	18	7	40.48	1322594187	101	530040666	126	4.5	0.0988142	0.444664	0.0339597	0.00311265	0.000237718	0.311881	2.35344e-09	2.35364e-09	1	0	0	1	0	0
ACACCG	21	91	6	40.48	1322594187	101	530040666	546	4.33333	0.518775	2.24802	0.171685	0.0134881	0.00103011	0.257426	1.01982e-08	1.01991e-08	1	0	0	1	0	0
ACACCT	8	40	6	40.48	1322594187	101	530040666	240	5	0.197628	0.988142	0.0754659	0.00592885	0.000452795	0.29703	4.48275e-09	4.48312e-09	1	0	0	1	0	0
ACACCTAT	5	20	8	40.48	1322594187	101	530040666	160	4	0.123518	0.494071	0.037733	0.00395257	0.000301864	0.316832	2.9885e-09	2.98875e-09	1	0	0	1	0	0
ACACG	122	693	5	40.48	1322594187	101	530040666	3465	5.68033	3.01383	17.1196	1.30745	0.0855978	0.00653723	0.281204	6.47196e-08	6.47251e-08	1	0	0	1	0	0
ACACGC	35	144	6	40.48	1322594187	101	530040666	864	4.11429	0.864625	3.55731	0.271677	0.0213439	0.00163006	0.244413	1.61379e-08	1.61392e-08	1	0	0	1	0	0
ACACGG	3	12	6	40.48	1322594187	101	530040666	72	4	0.0741107	0.296443	0.0226398	0.00177866	0.000135839	0.237624	1.34482e-09	1.34494e-09	1	0	0	1	0	0
ACACGTATACATAT	32	184	14	40.48	1322594187	101	530040666	2576	5.75	0.790514	4.54545	0.347143	0.0636364	0.00486	0.79703	4.81148e-08	4.81189e-08	1	0	0	1	1	0
ACACGTATATATAT	2	14	14	40.48	1322594187	101	530040666	196	7	0.0494071	0.34585	0.0264131	0.0048419	0.000369783	0.970297	3.66091e-09	3.66122e-09	1	0	0	1	1	0
ACACT	174	882	5	40.48	1322594187	101	530040666	4410	5.06897	4.29842	21.7885	1.66402	0.108943	0.00832012	0.250939	8.23705e-08	8.23774e-08	1	0	0	1	0	0
ACACTC	14	68	6	40.48	1322594187	101	530040666	408	4.85714	0.34585	1.67984	0.128292	0.0100791	0.000769752	0.288543	7.62067e-09	7.62131e-09	1	0	0	1	0	0
ACACTCG	6	24	7	40.48	1322594187	101	530040666	168	4	0.148221	0.592885	0.0452795	0.0041502	0.000316957	0.277228	3.13792e-09	3.13819e-09	1	0	0	1	0	0
ACACTG	35	140	6	40.48	1322594187	101	530040666	840	4	0.864625	3.4585	0.264131	0.020751	0.00158478	0.237624	1.56896e-08	1.56909e-08	1	0	0	1	0	0
ACACTGC	6	24	7	40.48	1322594187	101	530040666	168	4	0.148221	0.592885	0.0452795	0.0041502	0.000316957	0.277228	3.13792e-09	3.13819e-09	1	0	0	1	0	0
ACACTGT	7	28	7	40.48	1322594187	101	530040666	196	4	0.172925	0.6917	0.0528261	0.0048419	0.000369783	0.277228	3.66091e-09	3.66122e-09	1	0	0	1	0	0
ACAG	16473	117346	4	40.48	1322594187	101	530040666	469384	7.12354	406.942	2898.86	221.391	11.5955	0.885562	0.28212	8.76721e-06	8.76794e-06	1	1	0	0	0	0
ACAGACAGG	15	72	9	40.48	1322594187	101	530040666	648	4.8	0.370553	1.77866	0.135839	0.0160079	0.00122255	0.427723	1.21034e-08	1.21044e-08	1	0	0	1	0	0
ACAGACAGTG	22	116	10	40.48	1322594187	101	530040666	1160	5.27273	0.543478	2.86561	0.218851	0.0286561	0.00218851	0.522052	2.16666e-08	2.16684e-08	1	0	0	1	1	0
ACAGACC	28	112	7	40.48	1322594187	101	530040666	784	4	0.6917	2.7668	0.211305	0.0193676	0.00147913	0.277228	1.46436e-08	1.46449e-08	1	0	0	1	0	0
ACAGAG	11	57	6	40.48	1322594187	101	530040666	342	5.18182	0.271739	1.4081	0.107539	0.00844862	0.000645234	0.307831	6.38791e-09	6.38845e-09	1	0	0	1	0	0
ACAGAGAG	12	64	8	40.48	1322594187	101	530040666	512	5.33333	0.296443	1.58103	0.120745	0.0126482	0.000965964	0.422442	9.56319e-09	9.564e-09	1	0	0	1	0	0
ACAGAGAGATAGAG	17	95	14	40.48	1322594187	101	530040666	1330	5.58824	0.41996	2.34684	0.179232	0.0328557	0.00250924	0.774607	2.48419e-08	2.4844e-08	1	0	0	1	1	0
ACAGAGTGAGTG	11	53	12	40.48	1322594187	101	530040666	636	4.81818	0.271739	1.30929	0.0999923	0.0157115	0.00119991	0.572457	1.18793e-08	1.18803e-08	1	0	0	1	1	0
ACAGAGTGAGTGAGTG	47	223	16	40.48	1322594187	101	530040666	3568	4.74468	1.16107	5.50889	0.420722	0.0881423	0.00673156	0.751633	6.66435e-08	6.66491e-08	1	0	0	1	1	0
ACAGC	179	1225	5	40.48	1322594187	101	530040666	6125	6.84358	4.42194	30.2619	2.31114	0.151309	0.0115557	0.338791	1.14403e-07	1.14413e-07	1	0	0	1	0	0
ACAGCC	7	28	6	40.48	1322594187	101	530040666	168	4	0.172925	0.6917	0.0528261	0.0041502	0.000316957	0.237624	3.13792e-09	3.13819e-09	1	0	0	1	0	0
ACAGCCAG	2	12	8	40.48	1322594187	101	530040666	96	6	0.0494071	0.296443	0.0226398	0.00237154	0.000181118	0.475248	1.7931e-09	1.79325e-09	1	0	0	1	0	0
ACAGCCC	5	24	7	40.48	1322594187	101	530040666	168	4.8	0.123518	0.592885	0.0452795	0.0041502	0.000316957	0.332673	3.13792e-09	3.13819e-09	1	0	0	1	0	0
ACAGCG	24	96	6	40.48	1322594187	101	530040666	576	4	0.592885	2.37154	0.181118	0.0142292	0.00108671	0.237624	1.07586e-08	1.07595e-08	1	0	0	1	0	0
ACAGCGCG	14	64	8	40.48	1322594187	101	530040666	512	4.57143	0.34585	1.58103	0.120745	0.0126482	0.000965964	0.362093	9.56319e-09	9.564e-09	1	0	0	1	0	0
ACAGCGT	9	36	7	40.48	1322594187	101	530040666	252	4	0.222332	0.889328	0.0679193	0.0062253	0.000475435	0.277228	4.70688e-09	4.70728e-09	1	0	0	1	0	0
ACAGCT	13	70	6	40.48	1322594187	101	530040666	420	5.38462	0.321146	1.72925	0.132065	0.0103755	0.000792392	0.319878	7.84481e-09	7.84547e-09	1	0	0	1	0	0
ACAGG	32	194	5	40.48	1322594187	101	530040666	970	6.0625	0.790514	4.79249	0.36601	0.0239625	0.00183005	0.300124	1.81178e-08	1.81193e-08	1	0	0	1	0	0
ACAGGCTGC	23	99	9	40.48	1322594187	101	530040666	891	4.30435	0.568182	2.44565	0.186778	0.0220109	0.001681	0.383556	1.66422e-08	1.66436e-08	1	0	0	1	0	0
ACAGT	92	472	5	40.48	1322594187	101	530040666	2360	5.13043	2.27273	11.6601	0.890498	0.0583004	0.00445249	0.253982	4.40803e-08	4.4084e-08	1	0	0	1	0	0
ACAGTAG	21	111	7	40.48	1322594187	101	530040666	777	5.28571	0.518775	2.74209	0.209418	0.0191947	0.00146593	0.366337	1.45129e-08	1.45141e-08	1	0	0	1	0	0
ACAGTATC	11	44	8	40.48	1322594187	101	530040666	352	4	0.271739	1.08696	0.0830125	0.00869565	0.0006641	0.316832	6.57469e-09	6.57525e-09	1	0	0	1	0	0
ACAGTC	42	179	6	40.48	1322594187	101	530040666	1074	4.2619	1.03755	4.42194	0.33771	0.0265316	0.00202626	0.253182	2.00603e-08	2.0062e-08	1	0	0	1	0	0
ACAGTG	56	241	6	40.48	1322594187	101	530040666	1446	4.30357	1.3834	5.95356	0.454682	0.0357213	0.00272809	0.255658	2.70085e-08	2.70108e-08	1	0	0	1	0	0
ACAGTGC	11	44	7	40.48	1322594187	101	530040666	308	4	0.271739	1.08696	0.0830125	0.0076087	0.000581087	0.277228	5.75286e-09	5.75334e-09	1	0	0	1	0	0
ACAGTGG	6	24	7	40.48	1322594187	101	530040666	168	4	0.148221	0.592885	0.0452795	0.0041502	0.000316957	0.277228	3.13792e-09	3.13819e-09	1	0	0	1	0	0
ACAT	1297	14553	4	40.48	1322594187	101	530040666	58212	11.2205	32.0405	359.511	27.4564	1.43804	0.109826	0.444377	1.08729e-06	1.08738e-06	1	0	0	0	0	0
ACATACATAT	73	389	10	40.48	1322594187	101	530040666	3890	5.32877	1.80336	9.60968	0.733906	0.0960968	0.00733906	0.527601	7.26578e-08	7.2664e-08	1	0	0	1	1	0
ACATACATATATACATAT	6	25	18	40.48	1322594187	101	530040666	450	4.16667	0.148221	0.617589	0.0471662	0.0111166	0.000848991	0.742574	8.40515e-09	8.40586e-09	1	0	0	1	1	0
ACATAT	51	264	6	40.48	1322594187	101	530040666	1584	5.17647	1.25988	6.52174	0.498075	0.0391304	0.00298845	0.307513	2.95861e-08	2.95886e-08	1	0	0	1	0	0
ACATC	130	693	5	40.48	1322594187	101	530040666	3465	5.33077	3.21146	17.1196	1.30745	0.0855978	0.00653723	0.263899	6.47196e-08	6.47251e-08	1	0	0	1	0	0
ACATCC	21	88	6	40.48	1322594187	101	530040666	528	4.19048	0.518775	2.17391	0.166025	0.0130435	0.00099615	0.248939	9.86204e-09	9.86287e-09	1	0	0	1	0	0
ACATCCCTG	2	10	9	40.48	1322594187	101	530040666	90	5	0.0494071	0.247036	0.0188665	0.00222332	0.000169798	0.445545	1.68103e-09	1.68117e-09	1	0	0	1	0	0
ACATCG	23	92	6	40.48	1322594187	101	530040666	552	4	0.568182	2.27273	0.173572	0.0136364	0.00104143	0.237624	1.03103e-08	1.03112e-08	1	0	0	1	0	0
ACATCT	10368	42477	6	40.48	1322594187	101	530040666	254862	4.09693	256.126	1049.33	80.1391	6.296	0.480835	0.243382	4.76034e-06	4.76074e-06	1	0	0	1	0	0
ACATG	45	246	5	40.48	1322594187	101	530040666	1230	5.46667	1.11166	6.07708	0.464115	0.0303854	0.00232058	0.270627	2.29741e-08	2.2976e-08	1	0	0	1	0	0
ACATGACCC	7	28	9	40.48	1322594187	101	530040666	252	4	0.172925	0.6917	0.0528261	0.0062253	0.000475435	0.356436	4.70688e-09	4.70728e-09	1	0	0	1	0	0
ACATGG	26	104	6	40.48	1322594187	101	530040666	624	4	0.642292	2.56917	0.196211	0.015415	0.00117727	0.237624	1.16551e-08	1.16561e-08	1	0	0	1	0	0
ACATGT	2	8	6	40.48	1322594187	101	530040666	48	4	0.0494071	0.197628	0.0150932	0.00118577	9.05591e-05	0.237624	8.96549e-10	8.96625e-10	1	0	0	1	0	0
ACC	1125	9712	3	40.48	1322594187	101	530040666	29136	8.63289	27.7915	239.921	18.3231	0.719763	0.0549694	0.256422	5.44205e-07	5.44251e-07	1	0	0	0	0	0
ACCACCACCCGC	12	50	12	40.48	1322594187	101	530040666	600	4.16667	0.296443	1.23518	0.0943324	0.0148221	0.00113199	0.49505	1.12069e-08	1.12078e-08	1	0	0	1	0	0
ACCACG	4	16	6	40.48	1322594187	101	530040666	96	4	0.0988142	0.395257	0.0301864	0.00237154	0.000181118	0.237624	1.7931e-09	1.79325e-09	1	0	0	1	0	0
ACCACT	16	64	6	40.48	1322594187	101	530040666	384	4	0.395257	1.58103	0.120745	0.00948617	0.000724473	0.237624	7.17239e-09	7.173e-09	1	0	0	1	0	0
ACCACTC	2	21	7	40.48	1322594187	101	530040666	147	10.5	0.0494071	0.518775	0.0396196	0.00363142	0.000277337	0.727723	2.74568e-09	2.74591e-09	1	0	0	1	1	0
ACCACTCC	3	14	8	40.48	1322594187	101	530040666	112	4.66667	0.0741107	0.34585	0.0264131	0.0027668	0.000211305	0.369637	2.09195e-09	2.09212e-09	1	0	0	1	0	0
ACCACTCTCGGT	25	109	12	40.48	1322594187	101	530040666	1308	4.36	0.617589	2.69269	0.205645	0.0323123	0.00246774	0.51802	2.4431e-08	2.4433e-08	1	0	0	1	1	0
ACCAG	478	3134	5	40.48	1322594187	101	530040666	15670	6.55649	11.8083	77.4209	5.91275	0.387105	0.0295638	0.324578	2.92686e-07	2.92711e-07	1	0	0	1	0	0
ACCAGC	12	49	6	40.48	1322594187	101	530040666	294	4.08333	0.296443	1.21047	0.0924457	0.00726285	0.000554674	0.242574	5.49136e-09	5.49183e-09	1	0	0	1	0	0
ACCAGCATCGAT	20	97	12	40.48	1322594187	101	530040666	1164	4.85	0.494071	2.39625	0.183005	0.0287549	0.00219606	0.576238	2.17413e-08	2.17431e-08	1	0	0	1	1	0
ACCAGCC	6	24	7	40.48	1322594187	101	530040666	168	4	0.148221	0.592885	0.0452795	0.0041502	0.000316957	0.277228	3.13792e-09	3.13819e-09	1	0	0	1	0	0
ACCAGG	2	9	6	40.48	1322594187	101	530040666	54	4.5	0.0494071	0.222332	0.0169798	0.00133399	0.000101879	0.267327	1.00862e-09	1.0087e-09	1	0	0	1	0	0
ACCAGT	25	112	6	40.48	1322594187	101	530040666	672	4.48	0.617589	2.7668	0.211305	0.0166008	0.00126783	0.266139	1.25517e-08	1.25527e-08	1	0	0	1	0	0
ACCAGTG	12	48	7	40.48	1322594187	101	530040666	336	4	0.296443	1.18577	0.0905591	0.0083004	0.000633914	0.277228	6.27584e-09	6.27637e-09	1	0	0	1	0	0
ACCAT	52	332	5	40.48	1322594187	101	530040666	1660	6.38462	1.28458	8.20158	0.626367	0.0410079	0.00313184	0.31607	3.10057e-08	3.10083e-08	1	0	0	1	0	0
ACCATC	15	60	6	40.48	1322594187	101	530040666	360	4	0.370553	1.48221	0.113199	0.00889328	0.000679193	0.237624	6.72412e-09	6.72468e-09	1	0	0	1	0	0
ACCATCC	9	36	7	40.48	1322594187	101	530040666	252	4	0.222332	0.889328	0.0679193	0.0062253	0.000475435	0.277228	4.70688e-09	4.70728e-09	1	0	0	1	0	0
ACCATG	35	151	6	40.48	1322594187	101	530040666	906	4.31429	0.864625	3.73024	0.284884	0.0223814	0.0017093	0.256294	1.69224e-08	1.69238e-08	1	0	0	1	0	0
ACCATGG	8	32	7	40.48	1322594187	101	530040666	224	4	0.197628	0.790514	0.0603727	0.0055336	0.000422609	0.277228	4.1839e-09	4.18425e-09	1	0	0	1	0	0
ACCCACG	13	52	7	40.48	1322594187	101	530040666	364	4	0.321146	1.28458	0.0981057	0.00899209	0.00068674	0.277228	6.79883e-09	6.7994e-09	1	0	0	1	0	0
ACCCACGG	7	31	8	40.48	1322594187	101	530040666	248	4.42857	0.172925	0.76581	0.0584861	0.00612648	0.000467889	0.350778	4.63217e-09	4.63256e-09	1	0	0	1	0	0
ACCCAG	12	48	6	40.48	1322594187	101	530040666	288	4	0.296443	1.18577	0.0905591	0.00711462	0.000543355	0.237624	5.3793e-09	5.37975e-09	1	0	0	1	0	0
ACCCAGC	8	37	7	40.48	1322594187	101	530040666	259	4.625	0.197628	0.914032	0.069806	0.00639822	0.000488642	0.320545	4.83763e-09	4.83804e-09	1	0	0	1	0	0
ACCCC	17	89	5	40.48	1322594187	101	530040666	445	5.23529	0.41996	2.19862	0.167912	0.0109931	0.000839558	0.259173	8.31176e-09	8.31246e-09	1	0	0	1	0	0
ACCCCC	22	88	6	40.48	1322594187	101	530040666	528	4	0.543478	2.17391	0.166025	0.0130435	0.00099615	0.237624	9.86204e-09	9.86287e-09	1	0	0	1	0	0
ACCCCCGGC	1	4	9	40.48	1322594187	101	530040666	36	4	0.0247036	0.0988142	0.00754659	0.000889328	6.79193e-05	0.356436	6.72412e-10	6.72468e-10	1	0	0	1	0	0
ACCCCCT	2	8	7	40.48	1322594187	101	530040666	56	4	0.0494071	0.197628	0.0150932	0.0013834	0.000105652	0.277228	1.04597e-09	1.04606e-09	1	0	0	1	0	0
ACCCCG	7	32	6	40.48	1322594187	101	530040666	192	4.57143	0.172925	0.790514	0.0603727	0.00474308	0.000362236	0.27157	3.5862e-09	3.5865e-09	1	0	0	1	0	0
ACCCCT	11	44	6	40.48	1322594187	101	530040666	264	4	0.271739	1.08696	0.0830125	0.00652174	0.000498075	0.237624	4.93102e-09	4.93144e-09	1	0	0	1	0	0
ACCCG	327	1829	5	40.48	1322594187	101	530040666	9145	5.59327	8.07806	45.1828	3.45068	0.225914	0.0172534	0.276895	1.70811e-07	1.70826e-07	1	0	0	1	0	0
ACCCGCG	4	19	7	40.48	1322594187	101	530040666	133	4.75	0.0988142	0.469368	0.0358463	0.00328557	0.000250924	0.329208	2.48419e-09	2.4844e-09	1	0	0	1	0	0
ACCCGG	2	8	6	40.48	1322594187	101	530040666	48	4	0.0494071	0.197628	0.0150932	0.00118577	9.05591e-05	0.237624	8.96549e-10	8.96625e-10	1	0	0	1	0	0
ACCCGT	13	52	6	40.48	1322594187	101	530040666	312	4	0.321146	1.28458	0.0981057	0.00770751	0.000588634	0.237624	5.82757e-09	5.82806e-09	1	0	0	1	0	0
ACCCGTG	4	18	7	40.48	1322594187	101	530040666	126	4.5	0.0988142	0.444664	0.0339597	0.00311265	0.000237718	0.311881	2.35344e-09	2.35364e-09	1	0	0	1	0	0
ACCCT	48	299	5	40.48	1322594187	101	530040666	1495	6.22917	1.18577	7.38636	0.564108	0.0369318	0.00282054	0.308375	2.79238e-08	2.79261e-08	1	0	0	1	0	0
ACCCTC	29	139	6	40.48	1322594187	101	530040666	834	4.7931	0.716403	3.43379	0.262244	0.0206028	0.00157346	0.284739	1.55775e-08	1.55789e-08	1	0	0	1	0	0
ACCCTGCTGCC	3	12	11	40.48	1322594187	101	530040666	132	4	0.0741107	0.296443	0.0226398	0.00326087	0.000249037	0.435644	2.46551e-09	2.46572e-09	1	0	0	1	0	0
ACCG	100	791	4	40.48	1322594187	101	530040666	3164	7.91	2.47036	19.5405	1.49234	0.0781621	0.00596935	0.313267	5.90975e-08	5.91025e-08	1	0	0	0	0	0
ACCGACT	1	4	7	40.48	1322594187	101	530040666	28	4	0.0247036	0.0988142	0.00754659	0.0006917	5.28261e-05	0.277228	5.22987e-10	5.23031e-10	1	0	0	1	0	0
ACCGATGG	27	109	8	40.48	1322594187	101	530040666	872	4.03704	0.666996	2.69269	0.205645	0.0215415	0.00164516	0.319765	1.62873e-08	1.62887e-08	1	0	0	1	0	0
ACCGC	498	3187	5	40.48	1322594187	101	530040666	15935	6.3996	12.3024	78.7302	6.01275	0.393651	0.0300637	0.316812	2.97636e-07	2.97661e-07	1	0	0	1	0	0
ACCGCAG	9	36	7	40.48	1322594187	101	530040666	252	4	0.222332	0.889328	0.0679193	0.0062253	0.000475435	0.277228	4.70688e-09	4.70728e-09	1	0	0	1	0	0
ACCGCC	2	9	6	40.48	1322594187	101	530040666	54	4.5	0.0494071	0.222332	0.0169798	0.00133399	0.000101879	0.267327	1.00862e-09	1.0087e-09	1	0	0	1	0	0
ACCGCCC	7	28	7	40.48	1322594187	101	530040666	196	4	0.172925	0.6917	0.0528261	0.0048419	0.000369783	0.277228	3.66091e-09	3.66122e-09	1	0	0	1	0	0
ACCGCCCCGC	2	8	10	40.48	1322594187	101	530040666	80	4	0.0494071	0.197628	0.0150932	0.00197628	0.000150932	0.39604	1.49425e-09	1.49437e-09	1	0	0	1	0	0
ACCGCCT	6	24	7	40.48	1322594187	101	530040666	168	4	0.148221	0.592885	0.0452795	0.0041502	0.000316957	0.277228	3.13792e-09	3.13819e-09	1	0	0	1	0	0
ACCGCGCCGTC	18	77	11	40.48	1322594187	101	530040666	847	4.27778	0.444664	1.90217	0.145272	0.0209239	0.00159799	0.465897	1.58204e-08	1.58217e-08	1	0	0	1	0	0
ACCGCTAG	13	53	8	40.48	1322594187	101	530040666	424	4.07692	0.321146	1.30929	0.0999923	0.0104743	0.000799939	0.322925	7.91952e-09	7.92018e-09	1	0	0	1	0	0
ACCGCTC	5	20	7	40.48	1322594187	101	530040666	140	4	0.123518	0.494071	0.037733	0.0034585	0.000264131	0.277228	2.61494e-09	2.61516e-09	1	0	0	1	0	0
ACCGG	22	126	5	40.48	1322594187	101	530040666	630	5.72727	0.543478	3.11265	0.237718	0.0155632	0.00118859	0.283528	1.17672e-08	1.17682e-08	1	0	0	1	0	0
ACCGGC	68	313	6	40.48	1322594187	101	530040666	1878	4.60294	1.67984	7.73221	0.590521	0.0463933	0.00354312	0.273442	3.50775e-08	3.50804e-08	1	0	0	1	0	0
ACCGGG	71	298	6	40.48	1322594187	101	530040666	1788	4.19718	1.75395	7.36166	0.562221	0.04417	0.00337333	0.249338	3.33965e-08	3.33993e-08	1	0	0	1	0	0
ACCGGT	5	20	6	40.48	1322594187	101	530040666	120	4	0.123518	0.494071	0.037733	0.00296443	0.000226398	0.237624	2.24137e-09	2.24156e-09	1	0	0	1	0	0
ACCGT	61	332	5	40.48	1322594187	101	530040666	1660	5.44262	1.50692	8.20158	0.626367	0.0410079	0.00313184	0.269437	3.10057e-08	3.10083e-08	1	0	0	1	0	0
ACCGTC	24	96	6	40.48	1322594187	101	530040666	576	4	0.592885	2.37154	0.181118	0.0142292	0.00108671	0.237624	1.07586e-08	1.07595e-08	1	0	0	1	0	0
ACCT	325	3191	4	40.48	1322594187	101	530040666	12764	9.81846	8.02866	78.8291	6.02029	0.315316	0.0240812	0.38885	2.38407e-07	2.38427e-07	1	0	0	0	0	0
ACCTAG	26	104	6	40.48	1322594187	101	530040666	624	4	0.642292	2.56917	0.196211	0.015415	0.00117727	0.237624	1.16551e-08	1.16561e-08	1	0	0	1	0	0
ACCTAGATAGATAGCTATCT	31	131	20	40.48	1322594187	101	530040666	2620	4.22581	0.76581	3.23617	0.247151	0.0647233	0.00494302	0.836793	4.89366e-08	4.89408e-08	1	0	0	1	1	0
ACCTC	432	3267	5	40.48	1322594187	101	530040666	16335	7.5625	10.6719	80.7065	6.16368	0.403533	0.0308184	0.374381	3.05107e-07	3.05133e-07	1	0	0	1	0	0
ACCTCACGTC	20	90	10	40.48	1322594187	101	530040666	900	4.5	0.494071	2.22332	0.169798	0.0222332	0.00169798	0.445545	1.68103e-08	1.68117e-08	1	0	0	1	0	0
ACCTCC	32	128	6	40.48	1322594187	101	530040666	768	4	0.790514	3.16206	0.241491	0.0189723	0.00144895	0.237624	1.43448e-08	1.4346e-08	1	0	0	1	0	0
ACCTCCG	1	5	7	40.48	1322594187	101	530040666	35	5	0.0247036	0.123518	0.00943324	0.000864625	6.60327e-05	0.346535	6.53734e-10	6.53789e-10	1	0	0	1	0	0
ACCTCG	22	88	6	40.48	1322594187	101	530040666	528	4	0.543478	2.17391	0.166025	0.0130435	0.00099615	0.237624	9.86204e-09	9.86287e-09	1	0	0	1	0	0
ACCTCGCCTC	13	52	10	40.48	1322594187	101	530040666	520	4	0.321146	1.28458	0.0981057	0.0128458	0.000981057	0.39604	9.71262e-09	9.71343e-09	1	0	0	1	0	0
ACCTCT	9	36	6	40.48	1322594187	101	530040666	216	4	0.222332	0.889328	0.0679193	0.00533597	0.000407516	0.237624	4.03447e-09	4.03481e-09	1	0	0	1	0	0
ACCTCTCGGC	16	76	10	40.48	1322594187	101	530040666	760	4.75	0.395257	1.87747	0.143385	0.0187747	0.00143385	0.470297	1.41954e-08	1.41966e-08	1	0	0	1	0	0
ACCTG	132	813	5	40.48	1322594187	101	530040666	4065	6.15909	3.26087	20.084	1.53384	0.10042	0.00766922	0.304905	7.59265e-08	7.59329e-08	1	0	0	1	0	0
ACCTGACTG	13	52	9	40.48	1322594187	101	530040666	468	4	0.321146	1.28458	0.0981057	0.0115613	0.000882951	0.356436	8.74135e-09	8.74209e-09	1	0	0	1	0	0
ACCTGC	16	64	6	40.48	1322594187	101	530040666	384	4	0.395257	1.58103	0.120745	0.00948617	0.000724473	0.237624	7.17239e-09	7.173e-09	1	0	0	1	0	0
ACCTGCGGC	5	25	9	40.48	1322594187	101	530040666	225	5	0.123518	0.617589	0.0471662	0.0055583	0.000424496	0.445545	4.20257e-09	4.20293e-09	1	0	0	1	0	0
ACCTGCT	22	88	7	40.48	1322594187	101	530040666	616	4	0.543478	2.17391	0.166025	0.0152174	0.00116217	0.277228	1.15057e-08	1.15067e-08	1	0	0	1	0	0
ACCTGG	8	32	6	40.48	1322594187	101	530040666	192	4	0.197628	0.790514	0.0603727	0.00474308	0.000362236	0.237624	3.5862e-09	3.5865e-09	1	0	0	1	0	0
ACCTGGG	10	49	7	40.48	1322594187	101	530040666	343	4.9	0.247036	1.21047	0.0924457	0.00847332	0.00064712	0.339604	6.40659e-09	6.40713e-09	1	0	0	1	0	0
ACG	323	3484	3	40.48	1322594187	101	530040666	10452	10.7864	7.97925	86.0672	6.57308	0.258202	0.0197192	0.320387	1.95224e-07	1.9524e-07	1	0	0	0	0	0
ACGACGC	14	56	7	40.48	1322594187	101	530040666	392	4	0.34585	1.3834	0.105652	0.00968379	0.000739566	0.277228	7.32182e-09	7.32243e-09	1	0	0	1	0	0
ACGACT	7	34	6	40.48	1322594187	101	530040666	204	4.85714	0.172925	0.839921	0.064146	0.00503953	0.000384876	0.288543	3.81033e-09	3.81065e-09	1	0	0	1	0	0
ACGAG	266	1539	5	40.48	1322594187	101	530040666	7695	5.78571	6.57115	38.0188	2.90355	0.190094	0.0145178	0.286421	1.43728e-07	1.4374e-07	1	0	0	1	0	0
ACGAGCC	7	28	7	40.48	1322594187	101	530040666	196	4	0.172925	0.6917	0.0528261	0.0048419	0.000369783	0.277228	3.66091e-09	3.66122e-09	1	0	0	1	0	0
ACGAGG	17	76	6	40.48	1322594187	101	530040666	456	4.47059	0.41996	1.87747	0.143385	0.0112648	0.000860311	0.265579	8.51722e-09	8.51793e-09	1	0	0	1	0	0
ACGAGGC	10	40	7	40.48	1322594187	101	530040666	280	4	0.247036	0.988142	0.0754659	0.006917	0.000528261	0.277228	5.22987e-09	5.23031e-09	1	0	0	1	0	0
ACGAT	13	65	5	40.48	1322594187	101	530040666	325	5	0.321146	1.60573	0.122632	0.00802866	0.000613161	0.247525	6.07039e-09	6.0709e-09	1	0	0	1	0	0
ACGATG	124	589	6	40.48	1322594187	101	530040666	3534	4.75	3.06324	14.5504	1.11124	0.0873024	0.00666741	0.282178	6.60084e-08	6.6014e-08	1	0	0	1	0	0
ACGATGC	12	48	7	40.48	1322594187	101	530040666	336	4	0.296443	1.18577	0.0905591	0.0083004	0.000633914	0.277228	6.27584e-09	6.27637e-09	1	0	0	1	0	0
ACGC	333	2549	4	40.48	1322594187	101	530040666	10196	7.65465	8.22628	62.9694	4.80906	0.251877	0.0192363	0.303155	1.90442e-07	1.90458e-07	1	0	0	0	0	0
ACGCAG	22	103	6	40.48	1322594187	101	530040666	618	4.68182	0.543478	2.54447	0.194325	0.0152668	0.00116595	0.278128	1.15431e-08	1.1544e-08	1	0	0	1	0	0
ACGCC	1054	7175	5	40.48	1322594187	101	530040666	35875	6.8074	26.0375	177.248	13.5367	0.88624	0.0676835	0.337	6.70077e-07	6.70134e-07	1	0	0	1	0	0
ACGCCAG	5	20	7	40.48	1322594187	101	530040666	140	4	0.123518	0.494071	0.037733	0.0034585	0.000264131	0.277228	2.61494e-09	2.61516e-09	1	0	0	1	0	0
ACGCCC	49	223	6	40.48	1322594187	101	530040666	1338	4.55102	1.21047	5.50889	0.420722	0.0330534	0.00252433	0.270358	2.49913e-08	2.49934e-08	1	0	0	1	0	0
ACGCCCGCG	10	46	9	40.48	1322594187	101	530040666	414	4.6	0.247036	1.13636	0.0867858	0.0102273	0.000781072	0.409901	7.73274e-09	7.73339e-09	1	0	0	1	0	0
ACGCCCGTGC	24	96	10	40.48	1322594187	101	530040666	960	4	0.592885	2.37154	0.181118	0.0237154	0.00181118	0.39604	1.7931e-08	1.79325e-08	1	0	0	1	0	0
ACGCCG	10	40	6	40.48	1322594187	101	530040666	240	4	0.247036	0.988142	0.0754659	0.00592885	0.000452795	0.237624	4.48275e-09	4.48312e-09	1	0	0	1	0	0
ACGCCGCC	16	74	8	40.48	1322594187	101	530040666	592	4.625	0.395257	1.82806	0.139612	0.0146245	0.0011169	0.366337	1.10574e-08	1.10584e-08	1	0	0	1	0	0
ACGCCGCCC	21	103	9	40.48	1322594187	101	530040666	927	4.90476	0.518775	2.54447	0.194325	0.0229002	0.00174892	0.437058	1.73146e-08	1.73161e-08	1	0	0	1	0	0
ACGCCGTGCT	12	50	10	40.48	1322594187	101	530040666	500	4.16667	0.296443	1.23518	0.0943324	0.0123518	0.000943324	0.412541	9.33905e-09	9.33984e-09	1	0	0	1	0	0
ACGCG	29	156	5	40.48	1322594187	101	530040666	780	5.37931	0.716403	3.85375	0.294317	0.0192688	0.00147159	0.266302	1.45689e-08	1.45702e-08	1	0	0	1	0	0
ACGCGAGTGAGCACTAT	5	23	17	40.48	1322594187	101	530040666	391	4.6	0.123518	0.568182	0.0433929	0.00965909	0.000737679	0.774257	7.30314e-09	7.30375e-09	1	0	0	1	1	0
ACGCGCCGC	12	54	9	40.48	1322594187	101	530040666	486	4.5	0.296443	1.33399	0.101879	0.0120059	0.000916911	0.40099	9.07756e-09	9.07832e-09	1	0	0	1	0	0
ACGCGCCTC	31	173	9	40.48	1322594187	101	530040666	1557	5.58065	0.76581	4.27372	0.32639	0.0384634	0.00293751	0.497285	2.90818e-08	2.90843e-08	1	0	0	1	0	0
ACGCGCT	3	12	7	40.48	1322594187	101	530040666	84	4	0.0741107	0.296443	0.0226398	0.0020751	0.000158478	0.277228	1.56896e-09	1.56909e-09	1	0	0	1	0	0
ACGCGG	12	58	6	40.48	1322594187	101	530040666	348	4.83333	0.296443	1.43281	0.109426	0.00859684	0.000656553	0.287129	6.49998e-09	6.50053e-09	1	0	0	1	0	0
ACGCGTCATC	8	38	10	40.48	1322594187	101	530040666	380	4.75	0.197628	0.938735	0.0716926	0.00938735	0.000716926	0.470297	7.09768e-09	7.09828e-09	1	0	0	1	0	0
ACGCGTCCGTGC	12	51	12	40.48	1322594187	101	530040666	612	4.25	0.296443	1.25988	0.096219	0.0151186	0.00115463	0.50495	1.1431e-08	1.1432e-08	1	0	0	1	1	0
ACGCT	30	164	5	40.48	1322594187	101	530040666	820	5.46667	0.741107	4.05138	0.30941	0.0202569	0.00154705	0.270627	1.5316e-08	1.53173e-08	1	0	0	1	0	0
ACGG	3254	28972	4	40.48	1322594187	101	530040666	115888	8.9035	80.3854	715.711	54.66	2.86285	0.21864	0.352614	2.16457e-06	2.16475e-06	1	0	0	0	0	0
ACGGACGGCGC	12	51	11	40.48	1322594187	101	530040666	561	4.25	0.296443	1.25988	0.096219	0.0138587	0.00105841	0.462871	1.04784e-08	1.04793e-08	1	0	0	1	0	0
ACGGAG	6	31	6	40.48	1322594187	101	530040666	186	5.16667	0.148221	0.76581	0.0584861	0.00459486	0.000350916	0.306931	3.47413e-09	3.47442e-09	1	0	0	1	0	0
ACGGC	72	418	5	40.48	1322594187	101	530040666	2090	5.80556	1.77866	10.3261	0.788619	0.0516304	0.00394309	0.287404	3.90372e-08	3.90405e-08	1	0	0	1	0	0
ACGGCG	36	151	6	40.48	1322594187	101	530040666	906	4.19444	0.889328	3.73024	0.284884	0.0223814	0.0017093	0.249175	1.69224e-08	1.69238e-08	1	0	0	1	0	0
ACGGCGGCC	14	74	9	40.48	1322594187	101	530040666	666	5.28571	0.34585	1.82806	0.139612	0.0164526	0.00125651	0.471004	1.24396e-08	1.24407e-08	1	0	0	1	0	0
ACGGCT	11	44	6	40.48	1322594187	101	530040666	264	4	0.271739	1.08696	0.0830125	0.00652174	0.000498075	0.237624	4.93102e-09	4.93144e-09	1	0	0	1	0	0
ACGGG	658	4309	5	40.48	1322594187	101	530040666	21545	6.54863	16.2549	106.448	8.12956	0.532238	0.0406478	0.32419	4.0242e-07	4.02454e-07	1	0	0	1	0	0
ACGGGAG	39	186	7	40.48	1322594187	101	530040666	1302	4.76923	0.963439	4.59486	0.350916	0.032164	0.00245642	0.330541	2.43189e-08	2.43209e-08	1	0	0	1	0	0
ACGGGC	8	39	6	40.48	1322594187	101	530040666	234	4.875	0.197628	0.963439	0.0735793	0.00578063	0.000441476	0.289604	4.37068e-09	4.37105e-09	1	0	0	1	0	0
ACGGGCC	7	28	7	40.48	1322594187	101	530040666	196	4	0.172925	0.6917	0.0528261	0.0048419	0.000369783	0.277228	3.66091e-09	3.66122e-09	1	0	0	1	0	0
ACGGGCGGC	15	91	9	40.48	1322594187	101	530040666	819	6.06667	0.370553	2.24802	0.171685	0.0202322	0.00154516	0.540594	1.52974e-08	1.52987e-08	1	0	0	1	1	0
ACGGGG	8	32	6	40.48	1322594187	101	530040666	192	4	0.197628	0.790514	0.0603727	0.00474308	0.000362236	0.237624	3.5862e-09	3.5865e-09	1	0	0	1	0	0
ACGT	6	36	4	40.48	1322594187	101	530040666	144	6	0.148221	0.889328	0.0679193	0.00355731	0.000271677	0.237624	2.68965e-09	2.68987e-09	1	0	0	0	0	0
ACGTAG	12	48	6	40.48	1322594187	101	530040666	288	4	0.296443	1.18577	0.0905591	0.00711462	0.000543355	0.237624	5.3793e-09	5.37975e-09	1	0	0	1	0	0
ACGTC	316	2048	5	40.48	1322594187	101	530040666	10240	6.48101	7.80632	50.5929	3.86385	0.252964	0.0193193	0.320842	1.91264e-07	1.9128e-07	1	0	0	1	0	0
ACGTCC	268	1230	6	40.48	1322594187	101	530040666	7380	4.58955	6.62055	30.3854	2.32058	0.182312	0.0139235	0.272647	1.37844e-07	1.37856e-07	1	0	0	1	0	0
ACGTCG	11	44	6	40.48	1322594187	101	530040666	264	4	0.271739	1.08696	0.0830125	0.00652174	0.000498075	0.237624	4.93102e-09	4.93144e-09	1	0	0	1	0	0
ACGTGC	23	92	6	40.48	1322594187	101	530040666	552	4	0.568182	2.27273	0.173572	0.0136364	0.00104143	0.237624	1.03103e-08	1.03112e-08	1	0	0	1	0	0
ACT	160	1575	3	40.48	1322594187	101	530040666	4725	9.84375	3.95257	38.9081	2.97147	0.116724	0.00891441	0.292389	8.82541e-08	8.82615e-08	1	0	0	0	0	0
ACTACTC	6	24	7	40.48	1322594187	101	530040666	168	4	0.148221	0.592885	0.0452795	0.0041502	0.000316957	0.277228	3.13792e-09	3.13819e-09	1	0	0	1	0	0
ACTAG	20	125	5	40.48	1322594187	101	530040666	625	6.25	0.494071	3.08794	0.235831	0.0154397	0.00117915	0.309406	1.16738e-08	1.16748e-08	1	0	0	1	0	0
ACTAGACTGG	10	48	10	40.48	1322594187	101	530040666	480	4.8	0.247036	1.18577	0.0905591	0.0118577	0.000905591	0.475248	8.96549e-09	8.96625e-09	1	0	0	1	0	0
ACTAT	44	232	5	40.48	1322594187	101	530040666	1160	5.27273	1.08696	5.73123	0.437702	0.0286561	0.00218851	0.261026	2.16666e-08	2.16684e-08	1	0	0	1	0	0
ACTATC	107	428	6	40.48	1322594187	101	530040666	2568	4	2.64328	10.5731	0.807485	0.0634387	0.00484491	0.237624	4.79654e-08	4.79694e-08	1	0	0	1	0	0
ACTATG	28	136	6	40.48	1322594187	101	530040666	816	4.85714	0.6917	3.35968	0.256584	0.0201581	0.0015395	0.288543	1.52413e-08	1.52426e-08	1	0	0	1	0	0
ACTATGC	7	28	7	40.48	1322594187	101	530040666	196	4	0.172925	0.6917	0.0528261	0.0048419	0.000369783	0.277228	3.66091e-09	3.66122e-09	1	0	0	1	0	0
ACTC	12599	98539	4	40.48	1322594187	101	530040666	394156	7.82118	311.24	2434.26	185.908	9.73706	0.743634	0.30975	7.36209e-06	7.36271e-06	1	1	0	0	0	0
ACTCATC	1	4	7	40.48	1322594187	101	530040666	28	4	0.0247036	0.0988142	0.00754659	0.0006917	5.28261e-05	0.277228	5.22987e-10	5.23031e-10	1	0	0	1	0	0
ACTCC	400	3610	5	40.48	1322594187	101	530040666	18050	9.025	9.88142	89.1798	6.8108	0.445899	0.034054	0.446782	3.3714e-07	3.37168e-07	1	0	0	1	0	0
ACTCCACTCG	4	23	10	40.48	1322594187	101	530040666	230	5.75	0.0988142	0.568182	0.0433929	0.00568182	0.000433929	0.569307	4.29596e-09	4.29633e-09	1	0	0	1	1	0
ACTCCC	132	604	6	40.48	1322594187	101	530040666	3624	4.57576	3.26087	14.9209	1.13954	0.0895257	0.00683721	0.271827	6.76895e-08	6.76952e-08	1	0	0	1	0	0
ACTCCCTC	1	4	8	40.48	1322594187	101	530040666	32	4	0.0247036	0.0988142	0.00754659	0.000790514	6.03727e-05	0.316832	5.97699e-10	5.9775e-10	1	0	0	1	0	0
ACTCCT	28	128	6	40.48	1322594187	101	530040666	768	4.57143	0.6917	3.16206	0.241491	0.0189723	0.00144895	0.27157	1.43448e-08	1.4346e-08	1	0	0	1	0	0
ACTCG	25	139	5	40.48	1322594187	101	530040666	695	5.56	0.617589	3.43379	0.262244	0.017169	0.00131122	0.275248	1.29813e-08	1.29824e-08	1	0	0	1	0	0
ACTCGCCC	10	50	8	40.48	1322594187	101	530040666	400	5	0.247036	1.23518	0.0943324	0.00988142	0.000754659	0.39604	7.47124e-09	7.47187e-09	1	0	0	1	0	0
ACTCGG	24	96	6	40.48	1322594187	101	530040666	576	4	0.592885	2.37154	0.181118	0.0142292	0.00108671	0.237624	1.07586e-08	1.07595e-08	1	0	0	1	0	0
ACTCT	51	309	5	40.48	1322594187	101	530040666	1545	6.05882	1.25988	7.6334	0.582974	0.038167	0.00291487	0.299942	2.88577e-08	2.88601e-08	1	0	0	1	0	0
ACTCTC	29	122	6	40.48	1322594187	101	530040666	732	4.2069	0.716403	3.01383	0.230171	0.018083	0.00138103	0.249915	1.36724e-08	1.36735e-08	1	0	0	1	0	0
ACTCTCC	4	16	7	40.48	1322594187	101	530040666	112	4	0.0988142	0.395257	0.0301864	0.0027668	0.000211305	0.277228	2.09195e-09	2.09212e-09	1	0	0	1	0	0
ACTCTCTCAGTC	15	108	12	40.48	1322594187	101	530040666	1296	7.2	0.370553	2.66798	0.203758	0.0320158	0.0024451	0.855446	2.42068e-08	2.42089e-08	1	0	0	1	1	0
ACTG	3233	22475	4	40.48	1322594187	101	530040666	89900	6.95175	79.8666	555.212	42.4024	2.22085	0.16961	0.275317	1.67916e-06	1.6793e-06	1	0	0	0	0	0
ACTGAG	3	14	6	40.48	1322594187	101	530040666	84	4.66667	0.0741107	0.34585	0.0264131	0.0020751	0.000158478	0.277228	1.56896e-09	1.56909e-09	1	0	0	1	0	0
ACTGC	2	14	5	40.48	1322594187	101	530040666	70	7	0.0494071	0.34585	0.0264131	0.00172925	0.000132065	0.346535	1.30747e-09	1.30758e-09	1	0	0	1	0	0
ACTGCC	31	124	6	40.48	1322594187	101	530040666	744	4	0.76581	3.06324	0.233944	0.0183794	0.00140367	0.237624	1.38965e-08	1.38977e-08	1	0	0	1	0	0
ACTGCG	12	48	6	40.48	1322594187	101	530040666	288	4	0.296443	1.18577	0.0905591	0.00711462	0.000543355	0.237624	5.3793e-09	5.37975e-09	1	0	0	1	0	0
ACTGCT	38	152	6	40.48	1322594187	101	530040666	912	4	0.938735	3.75494	0.28677	0.0225296	0.00172062	0.237624	1.70344e-08	1.70359e-08	1	0	0	1	0	0
ACTGG	3306	22225	5	40.48	1322594187	101	530040666	111125	6.72263	81.67	549.037	41.9307	2.74518	0.209654	0.332803	2.0756e-06	2.07578e-06	1	0	0	1	0	0
ACTGGG	25	107	6	40.48	1322594187	101	530040666	642	4.28	0.617589	2.64328	0.201871	0.0158597	0.00121123	0.254257	1.19913e-08	1.19924e-08	1	0	0	1	0	0
AG	11744	167603	2	40.48	1322594187	101	530040666	335206	14.2714	290.119	4140.39	316.208	8.28078	0.632416	0.282601	6.26101e-06	6.26154e-06	1	0	0	0	0	0
AGAGAGAGCG	2	8	10	40.48	1322594187	101	530040666	80	4	0.0494071	0.197628	0.0150932	0.00197628	0.000150932	0.39604	1.49425e-09	1.49437e-09	1	0	0	1	0	0
AGAGAGAT	24	99	8	40.48	1322594187	101	530040666	792	4.125	0.592885	2.44565	0.186778	0.0195652	0.00149422	0.326733	1.47931e-08	1.47943e-08	1	0	0	1	0	0
AGAGAGG	24	96	7	40.48	1322594187	101	530040666	672	4	0.592885	2.37154	0.181118	0.0166008	0.00126783	0.277228	1.25517e-08	1.25527e-08	1	0	0	1	0	0
AGAGAGGG	10	45	8	40.48	1322594187	101	530040666	360	4.5	0.247036	1.11166	0.0848991	0.00889328	0.000679193	0.356436	6.72412e-09	6.72468e-09	1	0	0	1	0	0
AGAGAT	21	124	6	40.48	1322594187	101	530040666	744	5.90476	0.518775	3.06324	0.233944	0.0183794	0.00140367	0.350778	1.38965e-08	1.38977e-08	1	0	0	1	0	0
AGAGATAGAT	223	991	10	40.48	1322594187	101	530040666	9910	4.44395	5.50889	24.4812	1.86967	0.244812	0.0186967	0.439995	1.851e-07	1.85116e-07	1	0	0	1	0	0
AGAGATC	7	28	7	40.48	1322594187	101	530040666	196	4	0.172925	0.6917	0.0528261	0.0048419	0.000369783	0.277228	3.66091e-09	3.66122e-09	1	0	0	1	0	0
AGAGC	53	300	5	40.48	1322594187	101	530040666	1500	5.66038	1.30929	7.41107	0.565994	0.0370553	0.00282997	0.280217	2.80172e-08	2.80195e-08	1	0	0	1	0	0
AGAGCTGCC	1	4	9	40.48	1322594187	101	530040666	36	4	0.0247036	0.0988142	0.00754659	0.000889328	6.79193e-05	0.356436	6.72412e-10	6.72468e-10	1	0	0	1	0	0
AGAGG	186	1048	5	40.48	1322594187	101	530040666	5240	5.63441	4.59486	25.8893	1.97721	0.129447	0.00988603	0.278931	9.78733e-08	9.78815e-08	1	0	0	1	0	0
AGAGGC	6	24	6	40.48	1322594187	101	530040666	144	4	0.148221	0.592885	0.0452795	0.00355731	0.000271677	0.237624	2.68965e-09	2.68987e-09	1	0	0	1	0	0
AGAGGG	12	48	6	40.48	1322594187	101	530040666	288	4	0.296443	1.18577	0.0905591	0.00711462	0.000543355	0.237624	5.3793e-09	5.37975e-09	1	0	0	1	0	0
AGAGGGC	15	74	7	40.48	1322594187	101	530040666	518	4.93333	0.370553	1.82806	0.139612	0.0127964	0.000977284	0.341914	9.67526e-09	9.67607e-09	1	0	0	1	0	0
AGAGGGG	3	12	7	40.48	1322594187	101	530040666	84	4	0.0741107	0.296443	0.0226398	0.0020751	0.000158478	0.277228	1.56896e-09	1.56909e-09	1	0	0	1	0	0
AGAT	6277	97084	4	40.48	1322594187	101	530040666	388336	15.4666	155.064	2398.32	183.163	9.59328	0.732653	0.61254	7.25338e-06	7.25399e-06	1	0	0	0	1	0
AGATAGATAGATATCTATATCT	5	20	22	40.48	1322594187	101	530040666	440	4	0.123518	0.494071	0.037733	0.0108696	0.000830125	0.871287	8.21837e-09	8.21906e-09	1	0	0	1	1	0
AGATAGATAGCTATAT	18	75	16	40.48	1322594187	101	530040666	1200	4.16667	0.444664	1.85277	0.141499	0.0296443	0.00226398	0.660066	2.24137e-08	2.24156e-08	1	0	0	1	1	0
AGATAGATATAGATATAGATAT	1	4	22	40.48	1322594187	101	530040666	88	4	0.0247036	0.0988142	0.00754659	0.00217391	0.000166025	0.871287	1.64367e-09	1.64381e-09	1	0	0	1	1	0
AGATAGGAT	4	16	9	40.48	1322594187	101	530040666	144	4	0.0988142	0.395257	0.0301864	0.00355731	0.000271677	0.356436	2.68965e-09	2.68987e-09	1	0	0	1	0	0
AGATAT	17	69	6	40.48	1322594187	101	530040666	414	4.05882	0.41996	1.70455	0.130179	0.0102273	0.000781072	0.241118	7.73274e-09	7.73339e-09	1	0	0	1	0	0
AGATC	44	257	5	40.48	1322594187	101	530040666	1285	5.84091	1.08696	6.34881	0.484868	0.0317441	0.00242434	0.289154	2.40014e-08	2.40034e-08	1	0	0	1	0	0
AGATCG	60	240	6	40.48	1322594187	101	530040666	1440	4	1.48221	5.92885	0.452795	0.0355731	0.00271677	0.237624	2.68965e-08	2.68987e-08	1	0	0	1	0	0
AGATG	55	454	5	40.48	1322594187	101	530040666	2270	8.25455	1.3587	11.2154	0.856538	0.0560771	0.00428269	0.408641	4.23993e-08	4.24029e-08	1	0	0	1	0	0
AGATGC	9	44	6	40.48	1322594187	101	530040666	264	4.88889	0.222332	1.08696	0.0830125	0.00652174	0.000498075	0.290429	4.93102e-09	4.93144e-09	1	0	0	1	0	0
AGATGG	12	79	6	40.48	1322594187	101	530040666	474	6.58333	0.296443	1.95158	0.149045	0.0117095	0.000894271	0.391089	8.85342e-09	8.85417e-09	1	0	0	1	0	0
AGATGGAT	42	225	8	40.48	1322594187	101	530040666	1800	5.35714	1.03755	5.5583	0.424496	0.0444664	0.00339597	0.424328	3.36206e-08	3.36234e-08	1	0	0	1	0	0
AGC	1585	13405	3	40.48	1322594187	101	530040666	40215	8.45741	39.1551	331.151	25.2905	0.993454	0.0758715	0.25121	7.5114e-07	7.51203e-07	1	0	0	0	0	0
AGCAGCC	5	20	7	40.48	1322594187	101	530040666	140	4	0.123518	0.494071	0.037733	0.0034585	0.000264131	0.277228	2.61494e-09	2.61516e-09	1	0	0	1	0	0
AGCAGG	24	96	6	40.48	1322594187	101	530040666	576	4	0.592885	2.37154	0.181118	0.0142292	0.00108671	0.237624	1.07586e-08	1.07595e-08	1	0	0	1	0	0
AGCAT	83	441	5	40.48	1322594187	101	530040666	2205	5.31325	2.0504	10.8943	0.832012	0.0544713	0.00416006	0.263032	4.11852e-08	4.11887e-08	1	0	0	1	0	0
AGCATC	12	48	6	40.48	1322594187	101	530040666	288	4	0.296443	1.18577	0.0905591	0.00711462	0.000543355	0.237624	5.3793e-09	5.37975e-09	1	0	0	1	0	0
AGCATG	17	68	6	40.48	1322594187	101	530040666	408	4	0.41996	1.67984	0.128292	0.0100791	0.000769752	0.237624	7.62067e-09	7.62131e-09	1	0	0	1	0	0
AGCC	100	657	4	40.48	1322594187	101	530040666	2628	6.57	2.47036	16.2302	1.23953	0.0649209	0.00495811	0.260198	4.90861e-08	4.90902e-08	1	0	0	0	0	0
AGCCAT	42	190	6	40.48	1322594187	101	530040666	1140	4.52381	1.03755	4.69368	0.358463	0.0281621	0.00215078	0.268741	2.1293e-08	2.12948e-08	1	0	0	1	0	0
AGCCC	48	274	5	40.48	1322594187	101	530040666	1370	5.70833	1.18577	6.76877	0.516941	0.0338439	0.00258471	0.282591	2.5589e-08	2.55912e-08	1	0	0	1	0	0
AGCCCC	20	88	6	40.48	1322594187	101	530040666	528	4.4	0.494071	2.17391	0.166025	0.0130435	0.00099615	0.261386	9.86204e-09	9.86287e-09	1	0	0	1	0	0
AGCCCCCCCCC	1	4	11	40.48	1322594187	101	530040666	44	4	0.0247036	0.0988142	0.00754659	0.00108696	8.30125e-05	0.435644	8.21837e-10	8.21906e-10	1	0	0	1	0	0
AGCCCCG	16	66	7	40.48	1322594187	101	530040666	462	4.125	0.395257	1.63043	0.124519	0.011413	0.000871631	0.285891	8.62929e-09	8.63001e-09	1	0	0	1	0	0
AGCCCG	18	100	6	40.48	1322594187	101	530040666	600	5.55556	0.444664	2.47036	0.188665	0.0148221	0.00113199	0.330033	1.12069e-08	1.12078e-08	1	0	0	1	0	0
AGCCCGCCG	6	27	9	40.48	1322594187	101	530040666	243	4.5	0.148221	0.666996	0.0509395	0.00600296	0.000458455	0.40099	4.53878e-09	4.53916e-09	1	0	0	1	0	0
AGCCCT	34	136	6	40.48	1322594187	101	530040666	816	4	0.839921	3.35968	0.256584	0.0201581	0.0015395	0.237624	1.52413e-08	1.52426e-08	1	0	0	1	0	0
AGCCG	128	780	5	40.48	1322594187	101	530040666	3900	6.09375	3.16206	19.2688	1.47159	0.0963439	0.00735793	0.301671	7.28446e-08	7.28508e-08	1	0	0	1	0	0
AGCCGC	36	208	6	40.48	1322594187	101	530040666	1248	5.77778	0.889328	5.13834	0.392423	0.03083	0.00235454	0.343234	2.33103e-08	2.33122e-08	1	0	0	1	0	0
AGCCGCC	7	35	7	40.48	1322594187	101	530040666	245	5	0.172925	0.864625	0.0660327	0.00605237	0.000462229	0.346535	4.57614e-09	4.57652e-09	1	0	0	1	0	0
AGCCGG	45	215	6	40.48	1322594187	101	530040666	1290	4.77778	1.11166	5.31126	0.405629	0.0318676	0.00243378	0.283828	2.40948e-08	2.40968e-08	1	0	0	1	0	0
AGCCGGG	7	57	7	40.48	1322594187	101	530040666	399	8.14286	0.172925	1.4081	0.107539	0.00985672	0.000752772	0.564356	7.45257e-09	7.45319e-09	1	0	0	1	1	0
AGCCT	27	143	5	40.48	1322594187	101	530040666	715	5.2963	0.666996	3.53261	0.269791	0.017663	0.00134895	0.262193	1.33548e-08	1.3356e-08	1	0	0	1	0	0
AGCG	32	214	4	40.48	1322594187	101	530040666	856	6.6875	0.790514	5.28656	0.403743	0.0211462	0.00161497	0.264851	1.59885e-08	1.59898e-08	1	0	0	0	0	0
AGCGAGCGGGG	8	33	11	40.48	1322594187	101	530040666	363	4.125	0.197628	0.815217	0.0622594	0.00896739	0.000684853	0.449257	6.78015e-09	6.78072e-09	1	0	0	1	0	0
AGCGAGG	8	40	7	40.48	1322594187	101	530040666	280	5	0.197628	0.988142	0.0754659	0.006917	0.000528261	0.346535	5.22987e-09	5.23031e-09	1	0	0	1	0	0
AGCGATGCG	88	352	9	40.48	1322594187	101	530040666	3168	4	2.17391	8.69565	0.6641	0.0782609	0.0059769	0.356436	5.91722e-08	5.91772e-08	1	0	0	1	0	0
AGCGC	19	106	5	40.48	1322594187	101	530040666	530	5.57895	0.469368	2.61858	0.199985	0.0130929	0.000999923	0.276186	9.8994e-09	9.90023e-09	1	0	0	1	0	0
AGCGCC	8	32	6	40.48	1322594187	101	530040666	192	4	0.197628	0.790514	0.0603727	0.00474308	0.000362236	0.237624	3.5862e-09	3.5865e-09	1	0	0	1	0	0
AGCGG	16	84	5	40.48	1322594187	101	530040666	420	5.25	0.395257	2.0751	0.158478	0.0103755	0.000792392	0.259901	7.84481e-09	7.84547e-09	1	0	0	1	0	0
AGCGGAGGCC	73	330	10	40.48	1322594187	101	530040666	3300	4.52055	1.80336	8.15217	0.622594	0.0815217	0.00622594	0.447579	6.16378e-08	6.16429e-08	1	0	0	1	0	0
AGCGGC	39	201	6	40.48	1322594187	101	530040666	1206	5.15385	0.963439	4.96542	0.379216	0.0297925	0.0022753	0.306169	2.25258e-08	2.25277e-08	1	0	0	1	0	0
AGCGGCGGC	16	67	9	40.48	1322594187	101	530040666	603	4.1875	0.395257	1.65514	0.126405	0.0148962	0.00113765	0.373144	1.12629e-08	1.12638e-08	1	0	0	1	0	0
AGCGGG	47	188	6	40.48	1322594187	101	530040666	1128	4	1.16107	4.64427	0.35469	0.0278656	0.00212814	0.237624	2.10689e-08	2.10707e-08	1	0	0	1	0	0
AGCGGGC	22	95	7	40.48	1322594187	101	530040666	665	4.31818	0.543478	2.34684	0.179232	0.0164279	0.00125462	0.29928	1.24209e-08	1.2422e-08	1	0	0	1	0	0
AGCGGGGCGG	1	4	10	40.48	1322594187	101	530040666	40	4	0.0247036	0.0988142	0.00754659	0.000988142	7.54659e-05	0.39604	7.47124e-10	7.47187e-10	1	0	0	1	0	0
AGCT	54	349	4	40.48	1322594187	101	530040666	1396	6.46296	1.33399	8.62154	0.65844	0.0344862	0.00263376	0.255959	2.60746e-08	2.60768e-08	1	0	0	0	0	0
AGCTC	55	275	5	40.48	1322594187	101	530040666	1375	5	1.3587	6.79348	0.518828	0.0339674	0.00259414	0.247525	2.56824e-08	2.56846e-08	1	0	0	1	0	0
AGCTCC	13	52	6	40.48	1322594187	101	530040666	312	4	0.321146	1.28458	0.0981057	0.00770751	0.000588634	0.237624	5.82757e-09	5.82806e-09	1	0	0	1	0	0
AGCTGC	2	8	6	40.48	1322594187	101	530040666	48	4	0.0494071	0.197628	0.0150932	0.00118577	9.05591e-05	0.237624	8.96549e-10	8.96625e-10	1	0	0	1	0	0
AGG	619	5341	3	40.48	1322594187	101	530040666	16023	8.62843	15.2915	131.942	10.0766	0.395825	0.0302298	0.25629	2.99279e-07	2.99305e-07	1	0	0	0	0	0
AGGAGGC	5	27	7	40.48	1322594187	101	530040666	189	5.4	0.123518	0.666996	0.0509395	0.00466897	0.000356576	0.374257	3.53016e-09	3.53046e-09	1	0	0	1	0	0
AGGAGGG	1	4	7	40.48	1322594187	101	530040666	28	4	0.0247036	0.0988142	0.00754659	0.0006917	5.28261e-05	0.277228	5.22987e-10	5.23031e-10	1	0	0	1	0	0
AGGAT	44	280	5	40.48	1322594187	101	530040666	1400	6.36364	1.08696	6.917	0.528261	0.034585	0.00264131	0.315032	2.61494e-08	2.61516e-08	1	0	0	1	0	0
AGGATAT	14	68	7	40.48	1322594187	101	530040666	476	4.85714	0.34585	1.67984	0.128292	0.0117589	0.000898044	0.336634	8.89078e-09	8.89153e-09	1	0	0	1	0	0
AGGATG	40	183	6	40.48	1322594187	101	530040666	1098	4.575	0.988142	4.52075	0.345257	0.0271245	0.00207154	0.271782	2.05086e-08	2.05103e-08	1	0	0	1	0	0
AGGATGCCG	23	92	9	40.48	1322594187	101	530040666	828	4	0.568182	2.27273	0.173572	0.0204545	0.00156214	0.356436	1.54655e-08	1.54668e-08	1	0	0	1	0	0
AGGATGCCGG	7	37	10	40.48	1322594187	101	530040666	370	5.28571	0.172925	0.914032	0.069806	0.00914032	0.00069806	0.523338	6.9109e-09	6.91148e-09	1	0	0	1	1	0
AGGATGG	15	60	7	40.48	1322594187	101	530040666	420	4	0.370553	1.48221	0.113199	0.0103755	0.000792392	0.277228	7.84481e-09	7.84547e-09	1	0	0	1	0	0
AGGC	409	3504	4	40.48	1322594187	101	530040666	14016	8.56724	10.1038	86.5613	6.61081	0.346245	0.0264433	0.339297	2.61792e-07	2.61814e-07	1	0	0	0	0	0
AGGCATG	10	40	7	40.48	1322594187	101	530040666	280	4	0.247036	0.988142	0.0754659	0.006917	0.000528261	0.277228	5.22987e-09	5.23031e-09	1	0	0	1	0	0
AGGCC	40	205	5	40.48	1322594187	101	530040666	1025	5.125	0.988142	5.06423	0.386763	0.0253211	0.00193381	0.253713	1.91451e-08	1.91467e-08	1	0	0	1	0	0
AGGCCC	34	136	6	40.48	1322594187	101	530040666	816	4	0.839921	3.35968	0.256584	0.0201581	0.0015395	0.237624	1.52413e-08	1.52426e-08	1	0	0	1	0	0
AGGCCT	12	48	6	40.48	1322594187	101	530040666	288	4	0.296443	1.18577	0.0905591	0.00711462	0.000543355	0.237624	5.3793e-09	5.37975e-09	1	0	0	1	0	0
AGGCG	631	4328	5	40.48	1322594187	101	530040666	21640	6.85895	15.5879	106.917	8.16541	0.534585	0.0408271	0.339552	4.04194e-07	4.04228e-07	1	0	0	1	0	0
AGGCGG	14	56	6	40.48	1322594187	101	530040666	336	4	0.34585	1.3834	0.105652	0.0083004	0.000633914	0.237624	6.27584e-09	6.27637e-09	1	0	0	1	0	0
AGGCGGAT	14	65	8	40.48	1322594187	101	530040666	520	4.64286	0.34585	1.60573	0.122632	0.0128458	0.000981057	0.367751	9.71262e-09	9.71343e-09	1	0	0	1	0	0
AGGCGGC	41	197	7	40.48	1322594187	101	530040666	1379	4.80488	1.01285	4.8666	0.37167	0.0340662	0.00260169	0.333011	2.57571e-08	2.57593e-08	1	0	0	1	0	0
AGGCGGG	1	4	7	40.48	1322594187	101	530040666	28	4	0.0247036	0.0988142	0.00754659	0.0006917	5.28261e-05	0.277228	5.22987e-10	5.23031e-10	1	0	0	1	0	0
AGGG	248	1543	4	40.48	1322594187	101	530040666	6172	6.22177	6.12648	38.1176	2.9111	0.15247	0.0116444	0.246407	1.15281e-07	1.15291e-07	1	0	0	0	0	0
AGGGC	43	249	5	40.48	1322594187	101	530040666	1245	5.7907	1.06225	6.15119	0.469775	0.0307559	0.00234888	0.286668	2.32542e-08	2.32562e-08	1	0	0	1	0	0
AGGGCC	10	47	6	40.48	1322594187	101	530040666	282	4.7	0.247036	1.16107	0.0886724	0.0069664	0.000532035	0.279208	5.26723e-09	5.26767e-09	1	0	0	1	0	0
AGGGCCGCGC	7	32	10	40.48	1322594187	101	530040666	320	4.57143	0.172925	0.790514	0.0603727	0.00790514	0.000603727	0.452617	5.97699e-09	5.9775e-09	1	0	0	1	0	0
AGGGG	83	422	5	40.48	1322594187	101	530040666	2110	5.08434	2.0504	10.4249	0.796165	0.0521245	0.00398083	0.2517	3.94108e-08	3.94141e-08	1	0	0	1	0	0
AGGGGCGGC	2	10	9	40.48	1322594187	101	530040666	90	5	0.0494071	0.247036	0.0188665	0.00222332	0.000169798	0.445545	1.68103e-09	1.68117e-09	1	0	0	1	0	0
AGGGGG	11	44	6	40.48	1322594187	101	530040666	264	4	0.271739	1.08696	0.0830125	0.00652174	0.000498075	0.237624	4.93102e-09	4.93144e-09	1	0	0	1	0	0
AT	7367	110937	2	40.48	1322594187	101	530040666	221874	15.0586	181.991	2740.54	209.299	5.48108	0.418598	0.298191	4.14419e-06	4.14454e-06	1	0	0	0	0	0
ATATC	67	354	5	40.48	1322594187	101	530040666	1770	5.28358	1.65514	8.74506	0.667873	0.0437253	0.00333937	0.261563	3.30603e-08	3.3063e-08	1	0	0	1	0	0
ATATCC	8	39	6	40.48	1322594187	101	530040666	234	4.875	0.197628	0.963439	0.0735793	0.00578063	0.000441476	0.289604	4.37068e-09	4.37105e-09	1	0	0	1	0	0
ATATCG	6	24	6	40.48	1322594187	101	530040666	144	4	0.148221	0.592885	0.0452795	0.00355731	0.000271677	0.237624	2.68965e-09	2.68987e-09	1	0	0	1	0	0
ATC	16560	139796	3	40.48	1322594187	101	530040666	419388	8.44179	409.091	3453.46	263.746	10.3604	0.791237	0.250746	7.83337e-06	7.83403e-06	1	1	0	0	0	0
ATCC	14181	186078	4	40.48	1322594187	101	530040666	744312	13.1216	350.321	4596.79	351.064	18.3872	1.40425	0.519669	1.39023e-05	1.39035e-05	1	1	0	0	1	0
ATCCATCCC	47	238	9	40.48	1322594187	101	530040666	2142	5.06383	1.16107	5.87945	0.449022	0.052915	0.0040412	0.451232	4.00085e-08	4.00119e-08	1	0	0	1	0	0
ATCCC	799	5314	5	40.48	1322594187	101	530040666	26570	6.65081	19.7381	131.275	10.0256	0.656374	0.0501282	0.329248	4.96277e-07	4.96319e-07	1	0	0	1	0	0
ATCCCC	42	171	6	40.48	1322594187	101	530040666	1026	4.07143	1.03755	4.22431	0.322617	0.0253458	0.0019357	0.241867	1.91637e-08	1.91654e-08	1	0	0	1	0	0
ATCCG	434	2272	5	40.48	1322594187	101	530040666	11360	5.23502	10.7213	56.1265	4.28646	0.280632	0.0214323	0.25916	2.12183e-07	2.12201e-07	1	0	0	1	0	0
ATCCGC	9	36	6	40.48	1322594187	101	530040666	216	4	0.222332	0.889328	0.0679193	0.00533597	0.000407516	0.237624	4.03447e-09	4.03481e-09	1	0	0	1	0	0
ATCCGCC	12	64	7	40.48	1322594187	101	530040666	448	5.33333	0.296443	1.58103	0.120745	0.0110672	0.000845218	0.369637	8.36779e-09	8.3685e-09	1	0	0	1	0	0
ATCG	5	30	4	40.48	1322594187	101	530040666	120	6	0.123518	0.741107	0.0565994	0.00296443	0.000226398	0.237624	2.24137e-09	2.24156e-09	1	0	0	0	0	0
ATCGC	796	4642	5	40.48	1322594187	101	530040666	23210	5.83166	19.664	114.674	8.75782	0.57337	0.0437891	0.288696	4.33519e-07	4.33555e-07	1	0	0	1	0	0
ATCGCC	10	67	6	40.48	1322594187	101	530040666	402	6.7	0.247036	1.65514	0.126405	0.00993083	0.000758432	0.39802	7.5086e-09	7.50923e-09	1	0	0	1	0	0
ATCGCCCC	1	4	8	40.48	1322594187	101	530040666	32	4	0.0247036	0.0988142	0.00754659	0.000790514	6.03727e-05	0.316832	5.97699e-10	5.9775e-10	1	0	0	1	0	0
ATCGGC	17	68	6	40.48	1322594187	101	530040666	408	4	0.41996	1.67984	0.128292	0.0100791	0.000769752	0.237624	7.62067e-09	7.62131e-09	1	0	0	1	0	0
ATGC	25	164	4	40.48	1322594187	101	530040666	656	6.56	0.617589	4.05138	0.30941	0.0162055	0.00123764	0.259802	1.22528e-08	1.22539e-08	1	0	0	0	0	0
ATGCC	71	666	5	40.48	1322594187	101	530040666	3330	9.38028	1.75395	16.4526	1.25651	0.0822628	0.00628254	0.46437	6.21981e-08	6.22033e-08	1	0	0	1	0	0
ATGCCC	12	59	6	40.48	1322594187	101	530040666	354	4.91667	0.296443	1.45751	0.111312	0.00874506	0.000667873	0.292079	6.61205e-09	6.61261e-09	1	0	0	1	0	0
ATGCCCC	4	16	7	40.48	1322594187	101	530040666	112	4	0.0988142	0.395257	0.0301864	0.0027668	0.000211305	0.277228	2.09195e-09	2.09212e-09	1	0	0	1	0	0
ATGCCGC	15	64	7	40.48	1322594187	101	530040666	448	4.26667	0.370553	1.58103	0.120745	0.0110672	0.000845218	0.29571	8.36779e-09	8.3685e-09	1	0	0	1	0	0
ATGCGC	36	149	6	40.48	1322594187	101	530040666	894	4.13889	0.889328	3.68083	0.281111	0.022085	0.00168666	0.245875	1.66982e-08	1.66996e-08	1	0	0	1	0	0
CCCCCG	2	8	6	40.48	1322594187	101	530040666	48	4	0.0494071	0.197628	0.0150932	0.00118577	9.05591e-05	0.237624	8.96549e-10	8.96625e-10	1	0	0	1	0	0
CCCCG	8	43	5	40.48	1322594187	101	530040666	215	5.375	0.197628	1.06225	0.0811259	0.00531126	0.000405629	0.266089	4.01579e-09	4.01613e-09	1	0	0	1	0	0
CCCCGG	26	123	6	40.48	1322594187	101	530040666	738	4.73077	0.642292	3.03854	0.232058	0.0182312	0.00139235	0.281036	1.37844e-08	1.37856e-08	1	0	0	1	0	0
CCCG	1	6	4	40.48	1322594187	101	530040666	24	6	0.0247036	0.148221	0.0113199	0.000592885	4.52795e-05	0.237624	4.48275e-10	4.48312e-10	1	0	0	0	0	0
CCCGCCG	1	4	7	40.48	1322594187	101	530040666	28	4	0.0247036	0.0988142	0.00754659	0.0006917	5.28261e-05	0.277228	5.22987e-10	5.23031e-10	1	0	0	1	0	0
CCCGCG	1	4	6	40.48	1322594187	101	530040666	24	4	0.0247036	0.0988142	0.00754659	0.000592885	4.52795e-05	0.237624	4.48275e-10	4.48312e-10	1	0	0	1	0	0
CCCGG	43	233	5	40.48	1322594187	101	530040666	1165	5.4186	1.06225	5.75593	0.439589	0.0287796	0.00219794	0.268248	2.176e-08	2.17618e-08	1	0	0	1	0	0
CCG	3	36	3	40.48	1322594187	101	530040666	108	12	0.0741107	0.889328	0.0679193	0.00266798	0.000203758	0.356436	2.01724e-09	2.01741e-09	1	0	0	0	0	0
CCGCG	134	722	5	40.48	1322594187	101	530040666	3610	5.38806	3.31028	17.836	1.36216	0.0891798	0.0068108	0.266736	6.7428e-08	6.74336e-08	1	0	0	1	0	0
CCGGCG	13	53	6	40.48	1322594187	101	530040666	318	4.07692	0.321146	1.30929	0.0999923	0.00785573	0.000599954	0.242193	5.93964e-09	5.94014e-09	1	0	0	1	0	0
CG	1	12	2	40.48	1322594187	101	530040666	24	12	0.0247036	0.296443	0.0226398	0.000592885	4.52795e-05	0.237624	4.48275e-10	4.48312e-10	1	0	0	0	0	0
