# Supplementary material for: Profiles of telomeric repeats in Insecta reveal diverse forms of telomeric motifs in Hymenopterans
Source: Life Sci Alliance. 2022 Apr 1;5(7):e202101163. doi: 10.26508/lsa.202101163 (PMC8977481; doi:10.26508/lsa.202101163)
Supplement: Supplemental Data 2. — Tandem repeat statistics and TRIP TRM calls for 41 species with simple tandem type TRM. [file LSA-2021-01163_Supplemental_Data_2.zip › DataS2/MONDO_output.csv.2.filtered.xlsx]

## Sheet: Sheet1
Unnamed: 0	reads	repeats	unit_len	avg_genome_cov	genome_size	eff_read_len	num_reads	repeats_total_len	repeats_per_read	reads_per_genome	repeats_per_genome	repeats_per_million_reads	repeats_len_per_genome	repeats_len_per_million_reads	percent_repeats_len_per_read	percent_repeats_len_per_genome	percent_repeat_unit_in_sequences	avg_genome_cov_filter	repeat_containing_reads_filter	repeats_len_per_million_reads_filter	unit_len_filter	percent_repeats_len_per_read_filter	qualified
AAAAAAATGG	29	129	10	133.11	3501643220	122.55	3803337810	1290	4.44828	0.217865	0.969123	0.0339176	0.00969123	0.000339176	0.362976	2.76762e-09	2.76765e-09	1	0	0	1	0	0
AAAAAAC	4340	17646	7	133.11	3501643220	122.55	3803337810	123522	4.0659	32.6046	132.567	4.63961	0.927969	0.0324773	0.232242	2.6501e-07	2.65012e-07	1	0	0	1	0	0
AAAAAAG	933	3972	7	133.11	3501643220	122.55	3803337810	27804	4.25723	7.00924	29.84	1.04435	0.20888	0.00731042	0.243171	5.9652e-08	5.96526e-08	1	0	0	1	0	0
AAAAAAT	757	3061	7	133.11	3501643220	122.55	3803337810	21427	4.04359	5.68703	22.996	0.804819	0.160972	0.00563374	0.230968	4.59705e-08	4.59709e-08	1	0	0	1	0	0
AAAAAC	89562	372868	6	133.11	3501643220	122.55	3803337810	2237208	4.16324	672.842	2801.2	98.037	16.8072	0.588222	0.203831	4.79981e-06	4.79986e-06	1	1	0	1	0	0
AAAAACC	136	544	7	133.11	3501643220	122.55	3803337810	3808	4	1.02171	4.08685	0.143032	0.0286079	0.00100123	0.228478	8.16986e-09	8.16994e-09	1	0	0	1	0	0
AAAAACT	185	740	7	133.11	3501643220	122.55	3803337810	5180	4	1.38983	5.55931	0.194566	0.0389152	0.00136196	0.228478	1.11134e-08	1.11135e-08	1	0	0	1	0	0
AAAAAG	15502	65924	6	133.11	3501643220	122.55	3803337810	395544	4.25261	116.46	495.26	17.3332	2.97156	0.103999	0.208206	8.48618e-07	8.48626e-07	1	1	0	1	0	0
AAAAAGAAG	183	846	9	133.11	3501643220	122.55	3803337810	7614	4.62295	1.3748	6.35565	0.222436	0.0572008	0.00200193	0.339507	1.63354e-08	1.63356e-08	1	0	0	1	0	0
AAAAAGAGGG	7	36	10	133.11	3501643220	122.55	3803337810	360	5.14286	0.0525881	0.270453	0.00946537	0.00270453	9.46537e-05	0.419654	7.7236e-10	7.72368e-10	1	0	0	1	0	0
AAAAAGAGT	7	28	9	133.11	3501643220	122.55	3803337810	252	4	0.0525881	0.210352	0.00736195	0.00189317	6.62576e-05	0.293758	5.40652e-10	5.40658e-10	1	0	0	1	0	0
AAAAAGC	39	156	7	133.11	3501643220	122.55	3803337810	1092	4	0.292991	1.17196	0.0410166	0.00820374	0.000287116	0.228478	2.34283e-09	2.34285e-09	1	0	0	1	0	0
AAAAAGG	429	2891	7	133.11	3501643220	122.55	3803337810	20237	6.73893	3.2229	21.7189	0.760122	0.152032	0.00532085	0.384924	4.34174e-08	4.34178e-08	1	0	0	1	0	0
AAAAAT	11900	48329	6	133.11	3501643220	122.55	3803337810	289974	4.06126	89.3997	363.076	12.707	2.17845	0.076242	0.198838	6.22123e-07	6.2213e-07	1	0	0	1	0	0
AAAAATC	208	832	7	133.11	3501643220	122.55	3803337810	5824	4	1.56262	6.25047	0.218755	0.0437533	0.00153129	0.228478	1.24951e-08	1.24952e-08	1	0	0	1	0	0
AAAAATG	19	76	7	133.11	3501643220	122.55	3803337810	532	4	0.142739	0.570956	0.0199824	0.00399669	0.000139877	0.228478	1.14138e-09	1.14139e-09	1	0	0	1	0	0
AAAAATT	155	657	7	133.11	3501643220	122.55	3803337810	4599	4.23871	1.16445	4.93577	0.172743	0.0345504	0.0012092	0.242113	9.8669e-09	9.867e-09	1	0	0	1	0	0
AAAAC	225543	1249097	5	133.11	3501643220	122.55	3803337810	6245485	5.53818	1694.41	9383.95	328.421	46.9197	1.64211	0.225956	1.33993e-05	1.33995e-05	1	1	0	1	0	0
AAAACAAG	178	789	8	133.11	3501643220	122.55	3803337810	6312	4.43258	1.33724	5.92743	0.207449	0.0474194	0.00165959	0.289357	1.3542e-08	1.35422e-08	1	0	0	1	0	0
AAAACAC	7	28	7	133.11	3501643220	122.55	3803337810	196	4	0.0525881	0.210352	0.00736195	0.00147247	5.15337e-05	0.228478	4.20507e-10	4.20511e-10	1	0	0	1	0	0
AAAACACG	32	202	8	133.11	3501643220	122.55	3803337810	1616	6.3125	0.240403	1.51754	0.0531112	0.0121403	0.00042489	0.412077	3.46704e-09	3.46707e-09	1	0	0	1	0	0
AAAACAG	103	412	7	133.11	3501643220	122.55	3803337810	2884	4	0.773796	3.09518	0.108326	0.0216663	0.000758281	0.228478	6.18746e-09	6.18753e-09	1	0	0	1	0	0
AAAACAT	1	4	7	133.11	3501643220	122.55	3803337810	28	4	0.00751258	0.0300503	0.00105171	0.000210352	7.36195e-06	0.228478	6.00725e-11	6.00731e-11	1	0	0	1	0	0
AAAACC	3738	15723	6	133.11	3501643220	122.55	3803337810	94338	4.20626	28.082	118.12	4.134	0.708722	0.024804	0.205937	2.02397e-07	2.02399e-07	1	0	0	1	0	0
AAAACT	998	4934	6	133.11	3501643220	122.55	3803337810	29604	4.94389	7.49756	37.0671	1.29728	0.222403	0.00778369	0.242051	6.35138e-08	6.35144e-08	1	0	0	1	0	0
AAAACTC	116	464	7	133.11	3501643220	122.55	3803337810	3248	4	0.87146	3.48584	0.121998	0.0244009	0.000853987	0.228478	6.96841e-09	6.96848e-09	1	0	0	1	0	0
AAAACTT	126	504	7	133.11	3501643220	122.55	3803337810	3528	4	0.946586	3.78634	0.132515	0.0265044	0.000927606	0.228478	7.56913e-09	7.56921e-09	1	0	0	1	0	0
AAAAG	167622	1759745	5	133.11	3501643220	122.55	3803337810	8798725	10.4983	1259.27	13220.2	462.684	66.1012	2.31342	0.428327	1.88772e-05	1.88774e-05	1	1	0	1	0	0
AAAAGAAAG	1675	6801	9	133.11	3501643220	122.55	3803337810	61209	4.0603	12.5836	51.0931	1.78817	0.459838	0.0160935	0.298186	1.31321e-07	1.31322e-07	1	0	0	1	0	0
AAAAGAC	15	60	7	133.11	3501643220	122.55	3803337810	420	4	0.112689	0.450755	0.0157756	0.00315529	0.000110429	0.228478	9.01087e-10	9.01096e-10	1	0	0	1	0	0
AAAAGACAAG	31	180	10	133.11	3501643220	122.55	3803337810	1800	5.80645	0.23289	1.35227	0.0473269	0.0135227	0.000473269	0.473803	3.8618e-09	3.86184e-09	1	0	0	1	0	0
AAAAGACAGAAAGAAAG	3	12	17	133.11	3501643220	122.55	3803337810	204	4	0.0225378	0.090151	0.00315512	0.00153257	5.36371e-05	0.554876	4.37671e-10	4.37675e-10	1	0	0	1	1	0
AAAAGAG	289	1412	7	133.11	3501643220	122.55	3803337810	9884	4.88581	2.17114	10.6078	0.371253	0.0742544	0.00259877	0.279075	2.12056e-08	2.12058e-08	1	0	0	1	0	0
AAAAGAGAAAGAAAGAAAGGAAGG	628	2586	24	133.11	3501643220	122.55	3803337810	62064	4.11783	4.7179	19.4275	0.679929	0.466261	0.0163183	0.80643	1.33155e-07	1.33156e-07	1	0	0	1	1	0
AAAAGAGAGAGAGAGGGAGAG	1	4	21	133.11	3501643220	122.55	3803337810	84	4	0.00751258	0.0300503	0.00105171	0.000631057	2.20859e-05	0.685435	1.80217e-10	1.80219e-10	1	0	0	1	1	0
AAAAGAT	52	208	7	133.11	3501643220	122.55	3803337810	1456	4	0.390654	1.56262	0.0546888	0.0109383	0.000382822	0.228478	3.12377e-09	3.1238e-09	1	0	0	1	0	0
AAAAGATAAG	5	23	10	133.11	3501643220	122.55	3803337810	230	4.6	0.0375629	0.172789	0.00604732	0.00172789	6.04732e-05	0.375357	4.93452e-10	4.93457e-10	1	0	0	1	0	0
AAAAGC	400	1651	6	133.11	3501643220	122.55	3803337810	9906	4.1275	3.00503	12.4033	0.434092	0.0744197	0.00260455	0.202081	2.12528e-08	2.1253e-08	1	0	0	1	0	0
AAAAGCAAAGG	89	404	11	133.11	3501643220	122.55	3803337810	4444	4.53933	0.66862	3.03508	0.106222	0.0333859	0.00116845	0.407447	9.53436e-09	9.53445e-09	1	0	0	1	0	0
AAAAGCC	202	808	7	133.11	3501643220	122.55	3803337810	5656	4	1.51754	6.07017	0.212445	0.0424912	0.00148711	0.228478	1.21346e-08	1.21348e-08	1	0	0	1	0	0
AAAAGG	4604	27921	6	133.11	3501643220	122.55	3803337810	167526	6.06451	34.5879	209.759	7.34118	1.25855	0.0440471	0.296916	3.59418e-07	3.59421e-07	1	0	0	1	0	0
AAAAGGAAAGAAG	42	187	13	133.11	3501643220	122.55	3803337810	2431	4.45238	0.315529	1.40485	0.0491673	0.0182631	0.000639175	0.472305	5.21558e-09	5.21563e-09	1	0	0	1	0	0
AAAAGGAAAGAAGAG	126	516	15	133.11	3501643220	122.55	3803337810	7740	4.09524	0.946586	3.87649	0.13567	0.0581474	0.00203505	0.501253	1.66057e-08	1.66059e-08	1	0	0	1	1	0
AAAAGGAAAGC	1	4	11	133.11	3501643220	122.55	3803337810	44	4	0.00751258	0.0300503	0.00105171	0.000330554	1.15688e-05	0.359037	9.43996e-11	9.44005e-11	1	0	0	1	0	0
AAAAGGAGAG	24	117	10	133.11	3501643220	122.55	3803337810	1170	4.875	0.180302	0.878972	0.0307625	0.00878972	0.000307625	0.397797	2.51017e-09	2.5102e-09	1	0	0	1	0	0
AAAAGGG	349	2303	7	133.11	3501643220	122.55	3803337810	16121	6.59885	2.62189	17.3015	0.605521	0.12111	0.00423865	0.376924	3.45867e-08	3.45871e-08	1	0	0	1	0	0
AAAAGGGAG	34	212	9	133.11	3501643220	122.55	3803337810	1908	6.23529	0.255428	1.59267	0.0557405	0.014334	0.000501665	0.457916	4.09351e-09	4.09355e-09	1	0	0	1	0	0
AAAAGGGAGGG	29	126	11	133.11	3501643220	122.55	3803337810	1386	4.34483	0.217865	0.946586	0.0331288	0.0104124	0.000364417	0.389989	2.97359e-09	2.97362e-09	1	0	0	1	0	0
AAAAGGGGAGAGAGAG	45	186	16	133.11	3501643220	122.55	3803337810	2976	4.13333	0.338066	1.39734	0.0489044	0.0223574	0.000782471	0.539644	6.38484e-09	6.38491e-09	1	0	0	1	1	0
AAAAGGT	50	200	7	133.11	3501643220	122.55	3803337810	1400	4	0.375629	1.50252	0.0525854	0.0105176	0.000368098	0.228478	3.00362e-09	3.00365e-09	1	0	0	1	0	0
AAAAGT	437	1820	6	133.11	3501643220	122.55	3803337810	10920	4.16476	3.283	13.6729	0.478527	0.0820374	0.00287116	0.203905	2.34283e-08	2.34285e-08	1	0	0	1	0	0
AAAAGTG	1	4	7	133.11	3501643220	122.55	3803337810	28	4	0.00751258	0.0300503	0.00105171	0.000210352	7.36195e-06	0.228478	6.00725e-11	6.00731e-11	1	0	0	1	0	0
AAAAT	102866	665535	5	133.11	3501643220	122.55	3803337810	3327675	6.46992	772.789	4999.89	174.987	24.9994	0.874935	0.263971	7.13934e-06	7.13942e-06	1	1	0	1	0	0
AAAATAC	120	530	7	133.11	3501643220	122.55	3803337810	3710	4.41667	0.90151	3.98167	0.139351	0.0278717	0.000975459	0.252278	7.9596e-09	7.95968e-09	1	0	0	1	0	0
AAAATAG	21	84	7	133.11	3501643220	122.55	3803337810	588	4	0.157764	0.631057	0.0220859	0.0044174	0.000154601	0.228478	1.26152e-09	1.26153e-09	1	0	0	1	0	0
AAAATAGAAAATATTGGGGAT	224	981	21	133.11	3501643220	122.55	3803337810	20601	4.37946	1.68282	7.36984	0.257931	0.154767	0.00541656	0.750459	4.41983e-08	4.41988e-08	1	0	0	1	1	0
AAAATAT	160	640	7	133.11	3501643220	122.55	3803337810	4480	4	1.20201	4.80805	0.168273	0.0336564	0.00117791	0.228478	9.61159e-09	9.61169e-09	1	0	0	1	0	0
AAAATC	841	3441	6	133.11	3501643220	122.55	3803337810	20646	4.09156	6.31808	25.8508	0.904732	0.155105	0.00542839	0.200321	4.42949e-08	4.42953e-08	1	0	0	1	0	0
AAAATCT	43	172	7	133.11	3501643220	122.55	3803337810	1204	4	0.323041	1.29216	0.0452234	0.00904515	0.000316564	0.228478	2.58312e-09	2.58314e-09	1	0	0	1	0	0
AAAATG	811	3298	6	133.11	3501643220	122.55	3803337810	19788	4.06658	6.09271	24.7765	0.867133	0.148659	0.0052028	0.199098	4.24541e-08	4.24545e-08	1	0	0	1	0	0
AAAATGT	258	1046	7	133.11	3501643220	122.55	3803337810	7322	4.05426	1.93825	7.85816	0.275022	0.0550071	0.00192515	0.231578	1.57089e-08	1.57091e-08	1	0	0	1	0	0
AAAATT	2998	12234	6	133.11	3501643220	122.55	3803337810	73404	4.08072	22.5227	91.9089	3.21665	0.551454	0.0192999	0.19979	1.57484e-07	1.57486e-07	1	0	0	1	0	0
AAAATTACGATCCCCAGC	87	353	18	133.11	3501643220	122.55	3803337810	6354	4.05747	0.653595	2.65194	0.0928132	0.047735	0.00167064	0.595957	1.36322e-08	1.36323e-08	1	0	0	1	1	0
AAAATTC	18	72	7	133.11	3501643220	122.55	3803337810	504	4	0.135227	0.540906	0.0189307	0.00378634	0.000132515	0.228478	1.0813e-09	1.08132e-09	1	0	0	1	0	0
AAAATTT	147	602	7	133.11	3501643220	122.55	3803337810	4214	4.09524	1.10435	4.52258	0.158282	0.031658	0.00110797	0.233918	9.04091e-09	9.041e-09	1	0	0	1	0	0
AAAC	271901	1843869	4	133.11	3501643220	122.55	3803337810	7375476	6.7814	2042.68	13852.2	484.803	55.4089	1.93921	0.221343	1.58237e-05	1.58238e-05	1	1	0	0	0	0
AAACAAAG	6756	32236	8	133.11	3501643220	122.55	3803337810	257888	4.77146	50.755	242.176	8.47571	1.93741	0.0678057	0.311479	5.53285e-07	5.5329e-07	1	0	0	1	0	0
AAACAAAGAAAGAAAGG	4	20	17	133.11	3501643220	122.55	3803337810	340	5	0.0300503	0.150252	0.00525854	0.00255428	8.93952e-05	0.693594	7.29451e-10	7.29459e-10	1	0	0	1	1	0
AAACAAAGGAAGAAAG	272	1133	16	133.11	3501643220	122.55	3803337810	18128	4.16544	2.04342	8.51176	0.297896	0.136188	0.00476634	0.543836	3.88926e-08	3.8893e-08	1	0	0	1	1	0
AAACAAGG	99	647	8	133.11	3501643220	122.55	3803337810	5176	6.53535	0.743746	4.86064	0.170114	0.0388851	0.00136091	0.426624	1.11048e-08	1.11049e-08	1	0	0	1	0	0
AAACAC	840	3751	6	133.11	3501643220	122.55	3803337810	22506	4.46548	6.31057	28.1797	0.986239	0.169078	0.00591743	0.218628	4.82854e-08	4.82859e-08	1	0	0	1	0	0
AAACACAG	62	284	8	133.11	3501643220	122.55	3803337810	2272	4.58065	0.46578	2.13357	0.0746713	0.0170686	0.00059737	0.299022	4.87445e-09	4.8745e-09	1	0	0	1	0	0
AAACAG	892	3852	6	133.11	3501643220	122.55	3803337810	23112	4.31839	6.70122	28.9385	1.01279	0.173631	0.00607677	0.211426	4.95855e-08	4.9586e-08	1	0	0	1	0	0
AAACAGAAGCAG	36	158	12	133.11	3501643220	122.55	3803337810	1896	4.38889	0.270453	1.18699	0.0415425	0.0142439	0.000498509	0.429757	4.06776e-09	4.0678e-09	1	0	0	1	0	0
AAACAGCT	3	12	8	133.11	3501643220	122.55	3803337810	96	4	0.0225378	0.090151	0.00315512	0.000721208	2.5241e-05	0.261118	2.05963e-10	2.05965e-10	1	0	0	1	0	0
AAACAGG	68	324	7	133.11	3501643220	122.55	3803337810	2268	4.76471	0.510856	2.43408	0.0851883	0.0170385	0.000596318	0.272158	4.86587e-09	4.86592e-09	1	0	0	1	0	0
AAACAGGG	1	4	8	133.11	3501643220	122.55	3803337810	32	4	0.00751258	0.0300503	0.00105171	0.000240403	8.41366e-06	0.261118	6.86542e-11	6.86549e-11	1	0	0	1	0	0
AAACAT	705	3006	6	133.11	3501643220	122.55	3803337810	18036	4.26383	5.29637	22.5828	0.790358	0.135497	0.00474215	0.208755	3.86952e-08	3.86956e-08	1	0	0	1	0	0
AAACATC	123	492	7	133.11	3501643220	122.55	3803337810	3444	4	0.924048	3.69619	0.12936	0.0258733	0.00090552	0.228478	7.38891e-09	7.38899e-09	1	0	0	1	0	0
AAACC	7066	40666	5	133.11	3501643220	122.55	3803337810	203330	5.75517	53.0839	305.507	10.6922	1.52753	0.0534609	0.234809	4.36233e-07	4.36238e-07	1	0	0	1	0	0
AAACCATT	6	24	8	133.11	3501643220	122.55	3803337810	192	4	0.0450755	0.180302	0.00631025	0.00144242	5.0482e-05	0.261118	4.11925e-10	4.1193e-10	1	0	0	1	0	0
AAACCC	774	3209	6	133.11	3501643220	122.55	3803337810	19254	4.14599	5.81474	24.1079	0.843733	0.144647	0.0050624	0.202986	4.13084e-08	4.13088e-08	1	0	0	1	0	0
AAACCCC	7	28	7	133.11	3501643220	122.55	3803337810	196	4	0.0525881	0.210352	0.00736195	0.00147247	5.15337e-05	0.228478	4.20507e-10	4.20511e-10	1	0	0	1	0	0
AAACCCT	11	74	7	133.11	3501643220	122.55	3803337810	518	6.72727	0.0826384	0.555931	0.0194566	0.00389152	0.000136196	0.384259	1.11134e-09	1.11135e-09	1	0	0	1	0	0
AAACCT	396	1706	6	133.11	3501643220	122.55	3803337810	10236	4.30808	2.97498	12.8165	0.448553	0.0768988	0.00269132	0.210922	2.19608e-08	2.1961e-08	1	0	0	1	0	0
AAACG	59	361	5	133.11	3501643220	122.55	3803337810	1805	6.11864	0.443242	2.71204	0.0949166	0.0135602	0.000474583	0.249639	3.87253e-09	3.87257e-09	1	0	0	1	0	0
AAACGAAAGG	203	1023	10	133.11	3501643220	122.55	3803337810	10230	5.03941	1.52505	7.68537	0.268974	0.0768537	0.00268974	0.411212	2.19479e-08	2.19481e-08	1	0	0	1	0	0
AAACGAAG	146	782	8	133.11	3501643220	122.55	3803337810	6256	5.35616	1.09684	5.87484	0.205609	0.0469987	0.00164487	0.349648	1.34219e-08	1.3422e-08	1	0	0	1	0	0
AAACGG	138	553	6	133.11	3501643220	122.55	3803337810	3318	4.00725	1.03674	4.15446	0.145399	0.0249268	0.000872392	0.196193	7.11859e-09	7.11866e-09	1	0	0	1	0	0
AAACT	4682	30901	5	133.11	3501643220	122.55	3803337810	154505	6.59996	35.1739	232.146	8.12471	1.16073	0.0406235	0.269276	3.31482e-07	3.31485e-07	1	0	0	1	0	0
AAACTAAG	69	296	8	133.11	3501643220	122.55	3803337810	2368	4.28986	0.518368	2.22372	0.0778264	0.0177898	0.000622611	0.280039	5.08041e-09	5.08047e-09	1	0	0	1	0	0
AAACTAT	26	104	7	133.11	3501643220	122.55	3803337810	728	4	0.195327	0.781309	0.0273444	0.00546916	0.000191411	0.228478	1.56188e-09	1.5619e-09	1	0	0	1	0	0
AAACTC	258	1102	6	133.11	3501643220	122.55	3803337810	6612	4.27132	1.93825	8.27887	0.289745	0.0496732	0.00173847	0.209122	1.41857e-08	1.41858e-08	1	0	0	1	0	0
AAACTCT	8	32	7	133.11	3501643220	122.55	3803337810	224	4	0.0601007	0.240403	0.00841366	0.00168282	5.88956e-05	0.228478	4.8058e-10	4.80585e-10	1	0	0	1	0	0
AAACTG	140	560	6	133.11	3501643220	122.55	3803337810	3360	4	1.05176	4.20705	0.147239	0.0252423	0.000883435	0.195838	7.2087e-09	7.20877e-09	1	0	0	1	0	0
AAACTGG	4	16	7	133.11	3501643220	122.55	3803337810	112	4	0.0300503	0.120201	0.00420683	0.000841409	2.94478e-05	0.228478	2.4029e-10	2.40292e-10	1	0	0	1	0	0
AAACTT	274	1124	6	133.11	3501643220	122.55	3803337810	6744	4.10219	2.05845	8.44414	0.29553	0.0506649	0.00177318	0.200842	1.44689e-08	1.4469e-08	1	0	0	1	0	0
AAACTTT	123	492	7	133.11	3501643220	122.55	3803337810	3444	4	0.924048	3.69619	0.12936	0.0258733	0.00090552	0.228478	7.38891e-09	7.38899e-09	1	0	0	1	0	0
AAAG	3708621	66742277	4	133.11	3501643220	122.55	3803337810	266969108	17.9965	27861.3	501407	17548.3	2005.63	70.1934	0.587402	0.000572768	0.000572773	1	1	1	0	1	0
AAAGAAAGAAATAAAGAGAGAGAG	1	4	24	133.11	3501643220	122.55	3803337810	96	4	0.00751258	0.0300503	0.00105171	0.000721208	2.5241e-05	0.783354	2.05963e-10	2.05965e-10	1	0	0	1	1	0
AAAGAAAGAAATGAAG	29	133	16	133.11	3501643220	122.55	3803337810	2128	4.58621	0.217865	0.999174	0.0349693	0.0159868	0.000559509	0.59877	4.56551e-09	4.56555e-09	1	0	0	1	1	0
AAAGAAAGAC	14	59	10	133.11	3501643220	122.55	3803337810	590	4.21429	0.105176	0.443242	0.0155127	0.00443242	0.000155127	0.343883	1.26581e-09	1.26583e-09	1	0	0	1	0	0
AAAGAAAGAGAGGGAG	96	426	16	133.11	3501643220	122.55	3803337810	6816	4.4375	0.721208	3.20036	0.112007	0.0512058	0.00179211	0.579355	1.46234e-08	1.46235e-08	1	0	0	1	1	0
AAAGAAAGG	1817	8705	9	133.11	3501643220	122.55	3803337810	78345	4.79086	13.6504	65.397	2.28878	0.588573	0.020599	0.351838	1.68085e-07	1.68087e-07	1	0	0	1	0	0
AAAGAAAGGGAGAGTG	24	123	16	133.11	3501643220	122.55	3803337810	1968	5.125	0.180302	0.924048	0.03234	0.0147848	0.00051744	0.669115	4.22224e-09	4.22228e-09	1	0	0	1	1	0
AAAGAAAGGTGG	30	161	12	133.11	3501643220	122.55	3803337810	1932	5.36667	0.225378	1.20953	0.0423312	0.0145143	0.000507975	0.5255	4.145e-09	4.14504e-09	1	0	0	1	1	0
AAAGAAG	3718	26423	7	133.11	3501643220	122.55	3803337810	184961	7.10678	27.9318	198.505	6.94732	1.38953	0.0486312	0.405936	3.96824e-07	3.96828e-07	1	0	0	1	0	0
AAAGAAGAAG	1545	6762	10	133.11	3501643220	122.55	3803337810	67620	4.3767	11.6069	50.8001	1.77791	0.508001	0.0177791	0.357136	1.45075e-07	1.45076e-07	1	0	0	1	0	0
AAAGAAGAGAG	30	134	11	133.11	3501643220	122.55	3803337810	1474	4.46667	0.225378	1.00669	0.0352322	0.0110735	0.000387554	0.400925	3.16239e-09	3.16242e-09	1	0	0	1	0	0
AAAGAAGG	30071	165628	8	133.11	3501643220	122.55	3803337810	1325024	5.5079	225.911	1244.29	43.5481	9.95435	0.348385	0.359553	2.84277e-06	2.84279e-06	1	1	0	1	0	0
AAAGAAGGAG	49	235	10	133.11	3501643220	122.55	3803337810	2350	4.79592	0.368117	1.76546	0.0617878	0.0176546	0.000617878	0.391344	5.0418e-09	5.04185e-09	1	0	0	1	0	0
AAAGAAGGTGGAGGAGAT	116	478	18	133.11	3501643220	122.55	3803337810	8604	4.12069	0.87146	3.59101	0.125679	0.0646383	0.00226222	0.605242	1.84594e-08	1.84596e-08	1	0	0	1	1	0
AAAGAAT	56	226	7	133.11	3501643220	122.55	3803337810	1582	4.03571	0.420705	1.69784	0.0594215	0.0118849	0.00041595	0.230518	3.39409e-09	3.39413e-09	1	0	0	1	0	0
AAAGAATGACAG	10	50	12	133.11	3501643220	122.55	3803337810	600	5	0.0751258	0.375629	0.0131463	0.00450755	0.000157756	0.489596	1.28727e-09	1.28728e-09	1	0	0	1	0	0
AAAGAATTTCCTCGC	1	5	15	133.11	3501643220	122.55	3803337810	75	5	0.00751258	0.0375629	0.00131463	0.000563444	1.97195e-05	0.611995	1.60908e-10	1.6091e-10	1	0	0	1	1	0
AAAGAC	282	1128	6	133.11	3501643220	122.55	3803337810	6768	4	2.11855	8.47419	0.296582	0.0508452	0.00177949	0.195838	1.45204e-08	1.45205e-08	1	0	0	1	0	0
AAAGACAAGG	4	18	10	133.11	3501643220	122.55	3803337810	180	4.5	0.0300503	0.135227	0.00473269	0.00135227	4.73269e-05	0.367197	3.8618e-10	3.86184e-10	1	0	0	1	0	0
AAAGACAC	26	127	8	133.11	3501643220	122.55	3803337810	1016	4.88462	0.195327	0.954098	0.0333917	0.00763278	0.000267134	0.318865	2.17977e-09	2.17979e-09	1	0	0	1	0	0
AAAGACAGAG	98	478	10	133.11	3501643220	122.55	3803337810	4780	4.87755	0.736233	3.59101	0.125679	0.0359101	0.00125679	0.398005	1.02552e-08	1.02553e-08	1	0	0	1	0	0
AAAGACAGCCAG	2	12	12	133.11	3501643220	122.55	3803337810	144	6	0.0150252	0.090151	0.00315512	0.00108181	3.78615e-05	0.587515	3.08944e-10	3.08947e-10	1	0	0	1	1	0
AAAGACC	5	20	7	133.11	3501643220	122.55	3803337810	140	4	0.0375629	0.150252	0.00525854	0.00105176	3.68098e-05	0.228478	3.00362e-10	3.00365e-10	1	0	0	1	0	0
AAAGACGAGGCAAAGGGGATG	305	1232	21	133.11	3501643220	122.55	3803337810	25872	4.03934	2.29134	9.2555	0.323926	0.194366	0.00680245	0.692176	5.5507e-08	5.55075e-08	1	0	0	1	1	0
AAAGACGG	1	6	8	133.11	3501643220	122.55	3803337810	48	6	0.00751258	0.0450755	0.00157756	0.000360604	1.26205e-05	0.391677	1.02981e-10	1.02982e-10	1	0	0	1	0	0
AAAGAG	10436	68332	6	133.11	3501643220	122.55	3803337810	409992	6.54772	78.4013	513.35	17.9663	3.0801	0.107798	0.320574	8.79615e-07	8.79624e-07	1	0	0	1	0	0
AAAGAGAAG	467	2016	9	133.11	3501643220	122.55	3803337810	18144	4.31692	3.50838	15.1454	0.530061	0.136308	0.00477055	0.317032	3.8927e-08	3.89273e-08	1	0	0	1	0	0
AAAGAGAG	99511	723499	8	133.11	3501643220	122.55	3803337810	5787992	7.27054	747.585	5435.35	190.227	43.4828	1.52182	0.474617	1.24178e-05	1.24179e-05	1	1	0	1	0	0
AAAGAGAGG	58	323	9	133.11	3501643220	122.55	3803337810	2907	5.56897	0.43573	2.42656	0.0849254	0.0218391	0.000764329	0.408982	6.23681e-09	6.23687e-09	1	0	0	1	0	0
AAAGAGAGGG	94	609	10	133.11	3501643220	122.55	3803337810	6090	6.47872	0.706183	4.57516	0.160123	0.0457516	0.00160123	0.52866	1.30658e-08	1.30659e-08	1	0	0	1	1	0
AAAGAGATAGATAGAT	152	631	16	133.11	3501643220	122.55	3803337810	10096	4.15132	1.14191	4.74044	0.165907	0.075847	0.00265451	0.541991	2.16604e-08	2.16606e-08	1	0	0	1	1	0
AAAGAGG	481	4457	7	133.11	3501643220	122.55	3803337810	31199	9.26611	3.61355	33.4836	1.17187	0.234385	0.00820306	0.529276	6.69357e-08	6.69364e-08	1	0	0	1	1	0
AAAGAGGAAAGGAGAGG	9	37	17	133.11	3501643220	122.55	3803337810	629	4.11111	0.0676133	0.277966	0.0097283	0.00472542	0.000165381	0.570289	1.34949e-09	1.3495e-09	1	0	0	1	1	0
AAAGAGGAGG	62	268	10	133.11	3501643220	122.55	3803337810	2680	4.32258	0.46578	2.01337	0.0704644	0.0201337	0.000704644	0.35272	5.74979e-09	5.74985e-09	1	0	0	1	0	0
AAAGAGGG	1420	7385	8	133.11	3501643220	122.55	3803337810	59080	5.2007	10.6679	55.4804	1.94172	0.443843	0.0155337	0.339499	1.26753e-07	1.26754e-07	1	0	0	1	0	0
AAAGAGGGAAAGTGGG	1	4	16	133.11	3501643220	122.55	3803337810	64	4	0.00751258	0.0300503	0.00105171	0.000480805	1.68273e-05	0.522236	1.37308e-10	1.3731e-10	1	0	0	1	1	0
AAAGAGGGAG	88	359	10	133.11	3501643220	122.55	3803337810	3590	4.07955	0.661107	2.69702	0.0943908	0.0269702	0.000943908	0.332888	7.70215e-09	7.70223e-09	1	0	0	1	0	0
AAAGAT	959	4339	6	133.11	3501643220	122.55	3803337810	26034	4.5245	7.20457	32.5971	1.14084	0.195583	0.00684504	0.221518	5.58545e-08	5.58551e-08	1	0	0	1	0	0
AAAGATG	2	8	7	133.11	3501643220	122.55	3803337810	56	4	0.0150252	0.0601007	0.00210342	0.000420705	1.47239e-05	0.228478	1.20145e-10	1.20146e-10	1	0	0	1	0	0
AAAGATT	87	348	7	133.11	3501643220	122.55	3803337810	2436	4	0.653595	2.61438	0.0914986	0.0183007	0.00064049	0.228478	5.2263e-09	5.22636e-09	1	0	0	1	0	0
AAAGATTGAGAGAGAG	167	739	16	133.11	3501643220	122.55	3803337810	11824	4.42515	1.2546	5.5518	0.194303	0.0888288	0.00310885	0.577743	2.53677e-08	2.5368e-08	1	0	0	1	1	0
AAAGC	1357	11014	5	133.11	3501643220	122.55	3803337810	55070	8.11643	10.1946	82.7436	2.89588	0.413718	0.0144794	0.331148	1.1815e-07	1.18151e-07	1	0	0	1	0	0
AAAGCAAAGG	574	3076	10	133.11	3501643220	122.55	3803337810	30760	5.35889	4.31222	23.1087	0.808763	0.231087	0.00808763	0.437282	6.59939e-08	6.59946e-08	1	0	0	1	0	0
AAAGCAAAGGC	21	118	11	133.11	3501643220	122.55	3803337810	1298	5.61905	0.157764	0.886485	0.0310254	0.00975133	0.000341279	0.504362	2.78479e-09	2.78482e-09	1	0	0	1	1	0
AAAGCAAG	1982	8482	8	133.11	3501643220	122.55	3803337810	67856	4.27952	14.8899	63.7217	2.23015	0.509774	0.0178412	0.279365	1.45581e-07	1.45583e-07	1	0	0	1	0	0
AAAGCAT	3	12	7	133.11	3501643220	122.55	3803337810	84	4	0.0225378	0.090151	0.00315512	0.000631057	2.20859e-05	0.228478	1.80217e-10	1.80219e-10	1	0	0	1	0	0
AAAGCC	330	1405	6	133.11	3501643220	122.55	3803337810	8430	4.25758	2.47915	10.5552	0.369412	0.0633311	0.00221647	0.208449	1.80861e-08	1.80863e-08	1	0	0	1	0	0
AAAGCCAAGCAAAGG	109	532	15	133.11	3501643220	122.55	3803337810	7980	4.88073	0.818872	3.99669	0.139877	0.0599504	0.00209816	0.597397	1.71207e-08	1.71208e-08	1	0	0	1	1	0
AAAGCT	4	16	6	133.11	3501643220	122.55	3803337810	96	4	0.0300503	0.120201	0.00420683	0.000721208	2.5241e-05	0.195838	2.05963e-10	2.05965e-10	1	0	0	1	0	0
AAAGG	242385	3458977	5	133.11	3501643220	122.55	3803337810	17294885	14.2706	1820.94	25985.9	909.458	129.929	4.54729	0.582235	3.71052e-05	3.71056e-05	1	1	1	1	1	1
AAAGGAAAGGAAAGGAAATAGC	1	5	22	133.11	3501643220	122.55	3803337810	110	5	0.00751258	0.0375629	0.00131463	0.000826384	2.8922e-05	0.897593	2.35999e-10	2.36001e-10	1	0	0	1	1	0
AAAGGAAAGGG	147	601	11	133.11	3501643220	122.55	3803337810	6611	4.08844	1.10435	4.51506	0.158019	0.0496657	0.00173821	0.366975	1.41835e-08	1.41837e-08	1	0	0	1	0	0
AAAGGAAG	59951	384891	8	133.11	3501643220	122.55	3803337810	3079128	6.42009	450.387	2891.53	101.198	23.1322	0.809586	0.4191	6.6061e-06	6.60617e-06	1	1	0	1	0	0
AAAGGAAGAAG	257	1544	11	133.11	3501643220	122.55	3803337810	16984	6.00778	1.93073	11.5994	0.405959	0.127594	0.00446555	0.539254	3.64382e-08	3.64386e-08	1	0	0	1	1	0
AAAGGAAGG	2917	11945	9	133.11	3501643220	122.55	3803337810	107505	4.09496	21.9142	89.7378	3.14066	0.80764	0.028266	0.300731	2.30646e-07	2.30648e-07	1	0	0	1	0	0
AAAGGAAGGAAGAACAAG	175	787	18	133.11	3501643220	122.55	3803337810	14166	4.49714	1.3147	5.9124	0.206924	0.106423	0.00372462	0.660535	3.03924e-08	3.03927e-08	1	0	0	1	1	0
AAAGGAAGGGG	2	8	11	133.11	3501643220	122.55	3803337810	88	4	0.0150252	0.0601007	0.00210342	0.000661107	2.31376e-05	0.359037	1.88799e-10	1.88801e-10	1	0	0	1	0	0
AAAGGAAGGTAG	76	308	12	133.11	3501643220	122.55	3803337810	3696	4.05263	0.570956	2.31388	0.0809815	0.0277665	0.000971778	0.396831	7.92957e-09	7.92965e-09	1	0	0	1	0	0
AAAGGAG	288	1734	7	133.11	3501643220	122.55	3803337810	12138	6.02083	2.16362	13.0268	0.455915	0.0911877	0.00319141	0.343907	2.60414e-08	2.60417e-08	1	0	0	1	0	0
AAAGGAGAAG	2	8	10	133.11	3501643220	122.55	3803337810	80	4	0.0150252	0.0601007	0.00210342	0.000601007	2.10342e-05	0.326397	1.71636e-10	1.71637e-10	1	0	0	1	0	0
AAAGGAGAGC	116	568	10	133.11	3501643220	122.55	3803337810	5680	4.89655	0.87146	4.26715	0.149343	0.0426715	0.00149343	0.399555	1.21861e-08	1.21863e-08	1	0	0	1	0	0
AAAGGAGAGG	1315	6213	10	133.11	3501643220	122.55	3803337810	62130	4.72471	9.87905	46.6757	1.63357	0.466757	0.0163357	0.385534	1.33297e-07	1.33298e-07	1	0	0	1	0	0
AAAGGAGG	3532	18191	8	133.11	3501643220	122.55	3803337810	145528	5.15034	26.5344	136.661	4.7829	1.09329	0.0382632	0.336211	3.12222e-07	3.12225e-07	1	0	0	1	0	0
AAAGGAGGAAG	88	498	11	133.11	3501643220	122.55	3803337810	5478	5.65909	0.661107	3.74127	0.130938	0.0411539	0.00144031	0.507956	1.17527e-08	1.17529e-08	1	0	0	1	1	0
AAAGGAGGAGAGAG	28	143	14	133.11	3501643220	122.55	3803337810	2002	5.10714	0.210352	1.0743	0.0375986	0.0150402	0.00052638	0.583435	4.29518e-09	4.29522e-09	1	0	0	1	1	0
AAAGGAGGG	226	1100	9	133.11	3501643220	122.55	3803337810	9900	4.86726	1.69784	8.26384	0.28922	0.0743746	0.00260298	0.357448	2.12399e-08	2.12401e-08	1	0	0	1	0	0
AAAGGAT	105	420	7	133.11	3501643220	122.55	3803337810	2940	4	0.788821	3.15529	0.110429	0.022087	0.000773005	0.228478	6.30761e-09	6.30767e-09	1	0	0	1	0	0
AAAGGC	342	1397	6	133.11	3501643220	122.55	3803337810	8382	4.0848	2.5693	10.4951	0.367309	0.0629705	0.00220385	0.19999	1.79831e-08	1.79833e-08	1	0	0	1	0	0
AAAGGCAAGG	485	2647	10	133.11	3501643220	122.55	3803337810	26470	5.45773	3.6436	19.8858	0.695968	0.198858	0.00695968	0.445347	5.67899e-08	5.67905e-08	1	0	0	1	0	0
AAAGGCG	1	7	7	133.11	3501643220	122.55	3803337810	49	7	0.00751258	0.0525881	0.00184049	0.000368117	1.28834e-05	0.399837	1.05127e-10	1.05128e-10	1	0	0	1	0	0
AAAGGCGAGGAGAGG	4	16	15	133.11	3501643220	122.55	3803337810	240	4	0.0300503	0.120201	0.00420683	0.00180302	6.31025e-05	0.489596	5.14907e-10	5.14912e-10	1	0	0	1	0	0
AAAGGCGG	10	90	8	133.11	3501643220	122.55	3803337810	720	9	0.0751258	0.676133	0.0236634	0.00540906	0.000189307	0.587515	1.54472e-09	1.54474e-09	1	0	0	1	1	0
AAAGGG	8258	52393	6	133.11	3501643220	122.55	3803337810	314358	6.34451	62.0389	393.607	13.7755	2.36164	0.0826532	0.310625	6.74438e-07	6.74445e-07	1	0	0	1	0	0
AAAGGGAAG	177	831	9	133.11	3501643220	122.55	3803337810	7479	4.69492	1.32973	6.24296	0.218492	0.0561866	0.00196643	0.344792	1.60458e-08	1.60459e-08	1	0	0	1	0	0
AAAGGGAAGAG	4	16	11	133.11	3501643220	122.55	3803337810	176	4	0.0300503	0.120201	0.00420683	0.00132221	4.62751e-05	0.359037	3.77598e-10	3.77602e-10	1	0	0	1	0	0
AAAGGGAAGGAGGAAGG	22	101	17	133.11	3501643220	122.55	3803337810	1717	4.59091	0.165277	0.758771	0.0265556	0.0128991	0.000451446	0.636846	3.68373e-09	3.68377e-09	1	0	0	1	1	0
AAAGGGAG	5706	32723	8	133.11	3501643220	122.55	3803337810	261784	5.73484	42.8668	245.834	8.60376	1.96667	0.0688301	0.374367	5.61643e-07	5.61649e-07	1	0	0	1	0	0
AAAGGGAGGG	8	38	10	133.11	3501643220	122.55	3803337810	380	4.75	0.0601007	0.285478	0.00999122	0.00285478	9.99122e-05	0.387597	8.15269e-10	8.15277e-10	1	0	0	1	0	0
AAAGGGC	3	14	7	133.11	3501643220	122.55	3803337810	98	4.66667	0.0225378	0.105176	0.00368098	0.000736233	2.57668e-05	0.266558	2.10254e-10	2.10256e-10	1	0	0	1	0	0
AAAGGGG	247	1294	7	133.11	3501643220	122.55	3803337810	9058	5.23887	1.85561	9.72128	0.340227	0.068049	0.00238159	0.299242	1.94334e-08	1.94336e-08	1	0	0	1	0	0
AAAGGGGAG	18	89	9	133.11	3501643220	122.55	3803337810	801	4.94444	0.135227	0.66862	0.0234005	0.00601758	0.000210604	0.363117	1.7185e-09	1.71852e-09	1	0	0	1	0	0
AAAGGT	257	1354	6	133.11	3501643220	122.55	3803337810	8124	5.26848	1.93073	10.172	0.356003	0.0610322	0.00213602	0.257943	1.74296e-08	1.74298e-08	1	0	0	1	0	0
AAAGGTC	6	24	7	133.11	3501643220	122.55	3803337810	168	4	0.0450755	0.180302	0.00631025	0.00126211	4.41717e-05	0.228478	3.60435e-10	3.60438e-10	1	0	0	1	0	0
AAAGGTG	49	196	7	133.11	3501643220	122.55	3803337810	1372	4	0.368117	1.47247	0.0515337	0.0103073	0.000360736	0.228478	2.94355e-09	2.94358e-09	1	0	0	1	0	0
AAAGGTGG	2	8	8	133.11	3501643220	122.55	3803337810	64	4	0.0150252	0.0601007	0.00210342	0.000480805	1.68273e-05	0.261118	1.37308e-10	1.3731e-10	1	0	0	1	0	0
AAAGGTT	160	640	7	133.11	3501643220	122.55	3803337810	4480	4	1.20201	4.80805	0.168273	0.0336564	0.00117791	0.228478	9.61159e-09	9.61169e-09	1	0	0	1	0	0
AAAGT	750	6030	5	133.11	3501643220	122.55	3803337810	30150	8.04	5.63444	45.3009	1.58545	0.226504	0.00792725	0.328029	6.46852e-08	6.46858e-08	1	0	0	1	0	0
AAAGTAAGGGAG	164	665	12	133.11	3501643220	122.55	3803337810	7980	4.05488	1.23206	4.99587	0.174846	0.0599504	0.00209816	0.39705	1.71207e-08	1.71208e-08	1	0	0	1	0	0
AAAGTAC	22	88	7	133.11	3501643220	122.55	3803337810	616	4	0.165277	0.661107	0.0231376	0.00462775	0.000161963	0.228478	1.32159e-09	1.32161e-09	1	0	0	1	0	0
AAAGTACC	1	4	8	133.11	3501643220	122.55	3803337810	32	4	0.00751258	0.0300503	0.00105171	0.000240403	8.41366e-06	0.261118	6.86542e-11	6.86549e-11	1	0	0	1	0	0
AAAGTC	107	428	6	133.11	3501643220	122.55	3803337810	2568	4	0.803846	3.21539	0.112533	0.0192923	0.000675196	0.195838	5.5095e-09	5.50956e-09	1	0	0	1	0	0
AAAGTCC	23	92	7	133.11	3501643220	122.55	3803337810	644	4	0.172789	0.691158	0.0241893	0.0048381	0.000169325	0.228478	1.38167e-09	1.38168e-09	1	0	0	1	0	0
AAAGTCT	114	456	7	133.11	3501643220	122.55	3803337810	3192	4	0.856435	3.42574	0.119895	0.0239802	0.000839263	0.228478	6.84826e-09	6.84833e-09	1	0	0	1	0	0
AAAGTG	234	948	6	133.11	3501643220	122.55	3803337810	5688	4.05128	1.75794	7.12193	0.249255	0.0427316	0.00149553	0.198349	1.22033e-08	1.22034e-08	1	0	0	1	0	0
AAAGTGG	98	392	7	133.11	3501643220	122.55	3803337810	2744	4	0.736233	2.94493	0.103067	0.0206145	0.000721472	0.228478	5.8871e-09	5.88716e-09	1	0	0	1	0	0
AAAGTGT	25	120	7	133.11	3501643220	122.55	3803337810	840	4.8	0.187815	0.90151	0.0315512	0.00631057	0.000220859	0.274174	1.80217e-09	1.80219e-09	1	0	0	1	0	0
AAAGTT	185	740	6	133.11	3501643220	122.55	3803337810	4440	4	1.38983	5.55931	0.194566	0.0333559	0.0011674	0.195838	9.52578e-09	9.52587e-09	1	0	0	1	0	0
AAAGTTAAGG	37	178	10	133.11	3501643220	122.55	3803337810	1780	4.81081	0.277966	1.33724	0.046801	0.0133724	0.00046801	0.392559	3.81889e-09	3.81893e-09	1	0	0	1	0	0
AAAT	216984	1670681	4	133.11	3501643220	122.55	3803337810	6682724	7.69956	1630.11	12551.1	439.267	50.2045	1.75707	0.251312	1.43374e-05	1.43376e-05	1	1	0	0	0	0
AAATAAC	73	292	7	133.11	3501643220	122.55	3803337810	2044	4	0.548419	2.19367	0.0767747	0.0153557	0.000537423	0.228478	4.38529e-09	4.38533e-09	1	0	0	1	0	0
AAATAAT	175	754	7	133.11	3501643220	122.55	3803337810	5278	4.30857	1.3147	5.66449	0.198247	0.0396514	0.00138773	0.246104	1.13237e-08	1.13238e-08	1	0	0	1	0	0
AAATAC	2287	10439	6	133.11	3501643220	122.55	3803337810	62634	4.56449	17.1813	78.4239	2.74469	0.470543	0.0164682	0.223476	1.34378e-07	1.34379e-07	1	0	0	1	0	0
AAATACC	46	184	7	133.11	3501643220	122.55	3803337810	1288	4	0.345579	1.38232	0.0483786	0.00967621	0.00033865	0.228478	2.76333e-09	2.76336e-09	1	0	0	1	0	0
AAATACT	38	152	7	133.11	3501643220	122.55	3803337810	1064	4	0.285478	1.14191	0.0399649	0.00799339	0.000279754	0.228478	2.28275e-09	2.28278e-09	1	0	0	1	0	0
AAATAG	2215	9831	6	133.11	3501643220	122.55	3803337810	58986	4.43837	16.6404	73.8562	2.58483	0.443137	0.015509	0.217301	1.26551e-07	1.26553e-07	1	0	0	1	0	0
AAATAGG	6	24	7	133.11	3501643220	122.55	3803337810	168	4	0.0450755	0.180302	0.00631025	0.00126211	4.41717e-05	0.228478	3.60435e-10	3.60438e-10	1	0	0	1	0	0
AAATAGT	150	600	7	133.11	3501643220	122.55	3803337810	4200	4	1.12689	4.50755	0.157756	0.0315529	0.00110429	0.228478	9.01087e-09	9.01096e-09	1	0	0	1	0	0
AAATAT	6876	31207	6	133.11	3501643220	122.55	3803337810	187242	4.53854	51.6565	234.445	8.20516	1.40667	0.049231	0.222205	4.01717e-07	4.01721e-07	1	0	0	1	0	0
AAATATC	70	280	7	133.11	3501643220	122.55	3803337810	1960	4	0.525881	2.10352	0.0736195	0.0147247	0.000515337	0.228478	4.20507e-09	4.20511e-09	1	0	0	1	0	0
AAATATG	67	268	7	133.11	3501643220	122.55	3803337810	1876	4	0.503343	2.01337	0.0704644	0.0140936	0.000493251	0.228478	4.02486e-09	4.0249e-09	1	0	0	1	0	0
AAATATT	63	252	7	133.11	3501643220	122.55	3803337810	1764	4	0.473293	1.89317	0.0662576	0.0132522	0.000463803	0.228478	3.78457e-09	3.7846e-09	1	0	0	1	0	0
AAATC	2100	11393	5	133.11	3501643220	122.55	3803337810	56965	5.42524	15.7764	85.5909	2.99553	0.427954	0.0149776	0.221348	1.22215e-07	1.22217e-07	1	0	0	1	0	0
AAATCAAGG	11	48	9	133.11	3501643220	122.55	3803337810	432	4.36364	0.0826384	0.360604	0.0126205	0.00324544	0.000113584	0.320463	9.26832e-10	9.26842e-10	1	0	0	1	0	0
AAATCAT	70	280	7	133.11	3501643220	122.55	3803337810	1960	4	0.525881	2.10352	0.0736195	0.0147247	0.000515337	0.228478	4.20507e-09	4.20511e-09	1	0	0	1	0	0
AAATCATGG	21	105	9	133.11	3501643220	122.55	3803337810	945	5	0.157764	0.788821	0.0276073	0.00709939	0.000248466	0.367197	2.02745e-09	2.02747e-09	1	0	0	1	0	0
AAATCC	520	2272	6	133.11	3501643220	122.55	3803337810	13632	4.36923	3.90654	17.0686	0.59737	0.102412	0.00358422	0.213916	2.92467e-08	2.9247e-08	1	0	0	1	0	0
AAATCCT	74	296	7	133.11	3501643220	122.55	3803337810	2072	4	0.555931	2.22372	0.0778264	0.0155661	0.000544785	0.228478	4.44536e-09	4.44541e-09	1	0	0	1	0	0
AAATCGACAG	2	8	10	133.11	3501643220	122.55	3803337810	80	4	0.0150252	0.0601007	0.00210342	0.000601007	2.10342e-05	0.326397	1.71636e-10	1.71637e-10	1	0	0	1	0	0
AAATCGGCAG	6227	29512	10	133.11	3501643220	122.55	3803337810	295120	4.73936	46.7809	221.711	7.7595	2.21711	0.077595	0.386729	6.33164e-07	6.3317e-07	1	0	0	1	0	0
AAATCT	2354	10201	6	133.11	3501643220	122.55	3803337810	61206	4.33347	17.6846	76.6359	2.68212	0.459815	0.0160927	0.212165	1.31314e-07	1.31315e-07	1	0	0	1	0	0
AAATCTG	2	8	7	133.11	3501643220	122.55	3803337810	56	4	0.0150252	0.0601007	0.00210342	0.000420705	1.47239e-05	0.228478	1.20145e-10	1.20146e-10	1	0	0	1	0	0
AAATCTT	12	48	7	133.11	3501643220	122.55	3803337810	336	4	0.090151	0.360604	0.0126205	0.00252423	8.83435e-05	0.228478	7.2087e-10	7.20877e-10	1	0	0	1	0	0
AAATG	2316	15671	5	133.11	3501643220	122.55	3803337810	78355	6.76641	17.3991	117.73	4.12033	0.588648	0.0206016	0.276067	1.68106e-07	1.68108e-07	1	0	0	1	0	0
AAATGAC	7	34	7	133.11	3501643220	122.55	3803337810	238	4.85714	0.0525881	0.255428	0.00893952	0.00178799	6.25766e-05	0.277438	5.10616e-10	5.10621e-10	1	0	0	1	0	0
AAATGC	287	1154	6	133.11	3501643220	122.55	3803337810	6924	4.02091	2.15611	8.66952	0.303418	0.0520171	0.00182051	0.196862	1.48551e-08	1.48552e-08	1	0	0	1	0	0
AAATGCTGT	5	20	9	133.11	3501643220	122.55	3803337810	180	4	0.0375629	0.150252	0.00525854	0.00135227	4.73269e-05	0.293758	3.8618e-10	3.86184e-10	1	0	0	1	0	0
AAATGG	1589	7199	6	133.11	3501643220	122.55	3803337810	43194	4.53052	11.9375	54.0831	1.89281	0.324499	0.0113569	0.221813	9.26704e-08	9.26713e-08	1	0	0	1	0	0
AAATGT	1276	5726	6	133.11	3501643220	122.55	3803337810	34356	4.48746	9.58606	43.0171	1.50552	0.258102	0.00903312	0.219704	7.37089e-08	7.37097e-08	1	0	0	1	0	0
AAATGTG	195	834	7	133.11	3501643220	122.55	3803337810	5838	4.27692	1.46495	6.26549	0.219281	0.0438585	0.00153497	0.244296	1.25251e-08	1.25252e-08	1	0	0	1	0	0
AAATGTT	94	376	7	133.11	3501643220	122.55	3803337810	2632	4	0.706183	2.82473	0.0988605	0.0197731	0.000692024	0.228478	5.64681e-09	5.64687e-09	1	0	0	1	0	0
AAATT	18546	100584	5	133.11	3501643220	122.55	3803337810	502920	5.42349	139.328	755.646	26.4462	3.77823	0.132231	0.221277	1.07899e-06	1.079e-06	1	1	0	1	0	0
AAATTAC	116	533	7	133.11	3501643220	122.55	3803337810	3731	4.59483	0.87146	4.00421	0.14014	0.0280294	0.00098098	0.262454	8.00466e-09	8.00474e-09	1	0	0	1	0	0
AAATTAG	80	324	7	133.11	3501643220	122.55	3803337810	2268	4.05	0.601007	2.43408	0.0851883	0.0170385	0.000596318	0.231334	4.86587e-09	4.86592e-09	1	0	0	1	0	0
AAATTAGATG	5	20	10	133.11	3501643220	122.55	3803337810	200	4	0.0375629	0.150252	0.00525854	0.00150252	5.25854e-05	0.326397	4.29089e-10	4.29093e-10	1	0	0	1	0	0
AAATTAT	6	24	7	133.11	3501643220	122.55	3803337810	168	4	0.0450755	0.180302	0.00631025	0.00126211	4.41717e-05	0.228478	3.60435e-10	3.60438e-10	1	0	0	1	0	0
AAATTC	771	3204	6	133.11	3501643220	122.55	3803337810	19224	4.15564	5.7922	24.0703	0.842418	0.144422	0.00505451	0.203459	4.1244e-08	4.12445e-08	1	0	0	1	0	0
AAATTCC	146	617	7	133.11	3501643220	122.55	3803337810	4319	4.22603	1.09684	4.63526	0.162226	0.0324468	0.00113558	0.241389	9.26618e-09	9.26627e-09	1	0	0	1	0	0
AAATTCT	116	478	7	133.11	3501643220	122.55	3803337810	3346	4.12069	0.87146	3.59101	0.125679	0.0251371	0.000879754	0.235372	7.17866e-09	7.17873e-09	1	0	0	1	0	0
AAATTG	812	3410	6	133.11	3501643220	122.55	3803337810	20460	4.19951	6.10022	25.6179	0.896581	0.153707	0.00537949	0.205606	4.38958e-08	4.38962e-08	1	0	0	1	0	0
AAATTGG	11	44	7	133.11	3501643220	122.55	3803337810	308	4	0.0826384	0.330554	0.0115688	0.00231388	8.09815e-05	0.228478	6.60797e-10	6.60804e-10	1	0	0	1	0	0
AAATTT	2777	11349	6	133.11	3501643220	122.55	3803337810	68094	4.08678	20.8624	85.2603	2.98396	0.511562	0.0179037	0.200087	1.46092e-07	1.46093e-07	1	0	0	1	0	0
AAATTTC	112	486	7	133.11	3501643220	122.55	3803337810	3402	4.33929	0.841409	3.65112	0.127782	0.0255578	0.000894477	0.247858	7.2988e-09	7.29888e-09	1	0	0	1	0	0
AAC	222355	2233010	3	133.11	3501643220	122.55	3803337810	6699030	10.0425	1670.46	16775.7	587.119	50.327	1.76136	0.24584	1.43724e-05	1.43725e-05	1	1	0	0	0	0
AACAAG	17891	128808	6	133.11	3501643220	122.55	3803337810	772848	7.1996	134.408	967.681	33.8671	5.80609	0.203203	0.352489	1.6581e-06	1.65812e-06	1	1	0	1	0	0
AACAAGAAG	1432	5777	9	133.11	3501643220	122.55	3803337810	51993	4.03422	10.758	43.4002	1.51893	0.390602	0.0136704	0.296271	1.11548e-07	1.11549e-07	1	0	0	1	0	0
AACAAGG	33	208	7	133.11	3501643220	122.55	3803337810	1456	6.30303	0.247915	1.56262	0.0546888	0.0109383	0.000382822	0.360026	3.12377e-09	3.1238e-09	1	0	0	1	0	0
AACAAT	1685	7202	6	133.11	3501643220	122.55	3803337810	43212	4.27418	12.6587	54.1056	1.8936	0.324634	0.0113616	0.209262	9.2709e-08	9.27099e-08	1	0	0	1	0	0
AACAATC	30	120	7	133.11	3501643220	122.55	3803337810	840	4	0.225378	0.90151	0.0315512	0.00631057	0.000220859	0.228478	1.80217e-09	1.80219e-09	1	0	0	1	0	0
AACAC	4350	32346	5	133.11	3501643220	122.55	3803337810	161730	7.43586	32.6797	243.002	8.50464	1.21501	0.0425232	0.303381	3.46983e-07	3.46986e-07	1	0	0	1	0	0
AACACAAGAC	10	40	10	133.11	3501643220	122.55	3803337810	400	4	0.0751258	0.300503	0.0105171	0.00300503	0.000105171	0.326397	8.58178e-10	8.58187e-10	1	0	0	1	0	0
AACACAC	127	508	7	133.11	3501643220	122.55	3803337810	3556	4	0.954098	3.81639	0.133567	0.0267147	0.000934968	0.228478	7.6292e-09	7.62928e-09	1	0	0	1	0	0
AACACAG	179	716	7	133.11	3501643220	122.55	3803337810	5012	4	1.34475	5.37901	0.188256	0.0376531	0.00131779	0.228478	1.0753e-08	1.07531e-08	1	0	0	1	0	0
AACACAT	8	32	7	133.11	3501643220	122.55	3803337810	224	4	0.0601007	0.240403	0.00841366	0.00168282	5.88956e-05	0.228478	4.8058e-10	4.80585e-10	1	0	0	1	0	0
AACACC	860	4425	6	133.11	3501643220	122.55	3803337810	26550	5.14535	6.46082	33.2432	1.16345	0.199459	0.00698071	0.251914	5.69616e-08	5.69621e-08	1	0	0	1	0	0
AACACG	170	748	6	133.11	3501643220	122.55	3803337810	4488	4.4	1.27714	5.61941	0.196669	0.0337165	0.00118002	0.215422	9.62876e-09	9.62885e-09	1	0	0	1	0	0
AACACGACAC	8	32	10	133.11	3501643220	122.55	3803337810	320	4	0.0601007	0.240403	0.00841366	0.00240403	8.41366e-05	0.326397	6.86542e-10	6.86549e-10	1	0	0	1	0	0
AACACT	895	4466	6	133.11	3501643220	122.55	3803337810	26796	4.98994	6.72376	33.5512	1.17423	0.201307	0.00704539	0.244306	5.74893e-08	5.74899e-08	1	0	0	1	0	0
AACACTT	3	12	7	133.11	3501643220	122.55	3803337810	84	4	0.0225378	0.090151	0.00315512	0.000631057	2.20859e-05	0.228478	1.80217e-10	1.80219e-10	1	0	0	1	0	0
AACAG	6124	47703	5	133.11	3501643220	122.55	3803337810	238515	7.78952	46.0071	358.373	12.5424	1.79186	0.062712	0.31781	5.11721e-07	5.11726e-07	1	0	0	1	0	0
AACAGAAGAC	94	532	10	133.11	3501643220	122.55	3803337810	5320	5.65957	0.706183	3.99669	0.139877	0.0399669	0.00139877	0.461818	1.14138e-08	1.14139e-08	1	0	0	1	0	0
AACAGAAGAG	135	689	10	133.11	3501643220	122.55	3803337810	6890	5.1037	1.0142	5.17617	0.181157	0.0517617	0.00181157	0.416459	1.47821e-08	1.47823e-08	1	0	0	1	0	0
AACAGAG	122	488	7	133.11	3501643220	122.55	3803337810	3416	4	0.916535	3.66614	0.128308	0.025663	0.000898158	0.228478	7.32884e-09	7.32891e-09	1	0	0	1	0	0
AACAGC	3327	19106	6	133.11	3501643220	122.55	3803337810	114636	5.74271	24.9944	143.535	5.02348	0.861213	0.0301409	0.281161	2.45945e-07	2.45948e-07	1	0	0	1	0	0
AACAGG	252	1563	6	133.11	3501643220	122.55	3803337810	9378	6.20238	1.89317	11.7422	0.410955	0.070453	0.00246573	0.303666	2.012e-08	2.01202e-08	1	0	0	1	0	0
AACAGGG	7	28	7	133.11	3501643220	122.55	3803337810	196	4	0.0525881	0.210352	0.00736195	0.00147247	5.15337e-05	0.228478	4.20507e-10	4.20511e-10	1	0	0	1	0	0
AACAGGGC	1	4	8	133.11	3501643220	122.55	3803337810	32	4	0.00751258	0.0300503	0.00105171	0.000240403	8.41366e-06	0.261118	6.86542e-11	6.86549e-11	1	0	0	1	0	0
AACAGT	394	1754	6	133.11	3501643220	122.55	3803337810	10524	4.45178	2.95996	13.1771	0.461174	0.0790624	0.00276704	0.217957	2.25787e-08	2.25789e-08	1	0	0	1	0	0
AACAGTT	205	820	7	133.11	3501643220	122.55	3803337810	5740	4	1.54008	6.16032	0.2156	0.0431222	0.0015092	0.228478	1.23149e-08	1.2315e-08	1	0	0	1	0	0
AACAT	41661	375247	5	133.11	3501643220	122.55	3803337810	1876235	9.00715	312.982	2819.07	98.6625	14.0954	0.493313	0.367489	4.02536e-06	4.0254e-06	1	1	0	1	0	0
AACATAACGT	452	2461	10	133.11	3501643220	122.55	3803337810	24610	5.44469	3.39569	18.4885	0.647063	0.184885	0.00647063	0.444283	5.27994e-08	5.27999e-08	1	0	0	1	0	0
AACATAAGAT	31	257	10	133.11	3501643220	122.55	3803337810	2570	8.29032	0.23289	1.93073	0.0675722	0.0193073	0.000675722	0.676485	5.51379e-09	5.51385e-09	1	0	0	1	1	0
AACATAATGT	359	1439	10	133.11	3501643220	122.55	3803337810	14390	4.00836	2.69702	10.8106	0.378352	0.108106	0.00378352	0.327079	3.0873e-08	3.08733e-08	1	0	0	1	0	0
AACATAC	2	8	7	133.11	3501643220	122.55	3803337810	56	4	0.0150252	0.0601007	0.00210342	0.000420705	1.47239e-05	0.228478	1.20145e-10	1.20146e-10	1	0	0	1	0	0
AACATAG	298	1291	7	133.11	3501643220	122.55	3803337810	9037	4.33221	2.23875	9.69875	0.339439	0.0678912	0.00237607	0.247454	1.93884e-08	1.93886e-08	1	0	0	1	0	0
AACATAGTAT	2	10	10	133.11	3501643220	122.55	3803337810	100	5	0.0150252	0.0751258	0.00262927	0.000751258	2.62927e-05	0.407997	2.14545e-10	2.14547e-10	1	0	0	1	0	0
AACATAT	3	12	7	133.11	3501643220	122.55	3803337810	84	4	0.0225378	0.090151	0.00315512	0.000631057	2.20859e-05	0.228478	1.80217e-10	1.80219e-10	1	0	0	1	0	0
AACATATATAATATATTATATAT	21	84	23	133.11	3501643220	122.55	3803337810	1932	4	0.157764	0.631057	0.0220859	0.0145143	0.000507975	0.750714	4.145e-09	4.14504e-09	1	0	0	1	1	0
AACATC	1436	6169	6	133.11	3501643220	122.55	3803337810	37014	4.29596	10.7881	46.3451	1.622	0.278071	0.00973198	0.210329	7.94115e-08	7.94123e-08	1	0	0	1	0	0
AACATCC	1	4	7	133.11	3501643220	122.55	3803337810	28	4	0.00751258	0.0300503	0.00105171	0.000210352	7.36195e-06	0.228478	6.00725e-11	6.00731e-11	1	0	0	1	0	0
AACATG	286	1144	6	133.11	3501643220	122.55	3803337810	6864	4	2.1486	8.5944	0.300788	0.0515664	0.00180473	0.195838	1.47263e-08	1.47265e-08	1	0	0	1	0	0
AACATGT	119	476	7	133.11	3501643220	122.55	3803337810	3332	4	0.893997	3.57599	0.125153	0.0250319	0.000876073	0.228478	7.14862e-09	7.1487e-09	1	0	0	1	0	0
AACATT	139	556	6	133.11	3501643220	122.55	3803337810	3336	4	1.04425	4.177	0.146187	0.025062	0.000877124	0.195838	7.15721e-09	7.15728e-09	1	0	0	1	0	0
AACATTC	3	12	7	133.11	3501643220	122.55	3803337810	84	4	0.0225378	0.090151	0.00315512	0.000631057	2.20859e-05	0.228478	1.80217e-10	1.80219e-10	1	0	0	1	0	0
AACC	14644	108494	4	133.11	3501643220	122.55	3803337810	433976	7.40877	110.014	815.07	28.526	3.26028	0.114104	0.24182	9.31072e-07	9.31081e-07	1	1	0	0	0	0
AACCAAGG	469	2627	8	133.11	3501643220	122.55	3803337810	21016	5.60128	3.5234	19.7356	0.690709	0.157884	0.00552567	0.365649	4.50887e-08	4.50891e-08	1	0	0	1	0	0
AACCAAT	93	381	7	133.11	3501643220	122.55	3803337810	2667	4.09677	0.69867	2.86229	0.100175	0.0200361	0.000701226	0.234006	5.7219e-09	5.72196e-09	1	0	0	1	0	0
AACCAC	1054	4440	6	133.11	3501643220	122.55	3803337810	26640	4.21252	7.91826	33.3559	1.1674	0.200135	0.00700437	0.206244	5.71547e-08	5.71552e-08	1	0	0	1	0	0
AACCACATGG	78	409	10	133.11	3501643220	122.55	3803337810	4090	5.24359	0.585982	3.07265	0.107537	0.0307265	0.00107537	0.427874	8.77487e-09	8.77496e-09	1	0	0	1	0	0
AACCACC	23	92	7	133.11	3501643220	122.55	3803337810	644	4	0.172789	0.691158	0.0241893	0.0048381	0.000169325	0.228478	1.38167e-09	1.38168e-09	1	0	0	1	0	0
AACCACCCACAG	95	383	12	133.11	3501643220	122.55	3803337810	4596	4.03158	0.713695	2.87732	0.100701	0.0345278	0.00120841	0.394769	9.86047e-09	9.86057e-09	1	0	0	1	0	0
AACCACTAC	81	439	9	133.11	3501643220	122.55	3803337810	3951	5.41975	0.608519	3.29802	0.115425	0.0296822	0.00103882	0.398023	8.47665e-09	8.47674e-09	1	0	0	1	0	0
AACCAG	1615	7037	6	133.11	3501643220	122.55	3803337810	42222	4.35728	12.1328	52.8661	1.85022	0.317196	0.0111013	0.213331	9.0585e-08	9.05859e-08	1	0	0	1	0	0
AACCAGG	17	68	7	133.11	3501643220	122.55	3803337810	476	4	0.127714	0.510856	0.017879	0.00357599	0.000125153	0.228478	1.02123e-09	1.02124e-09	1	0	0	1	0	0
AACCAGGG	1	4	8	133.11	3501643220	122.55	3803337810	32	4	0.00751258	0.0300503	0.00105171	0.000240403	8.41366e-06	0.261118	6.86542e-11	6.86549e-11	1	0	0	1	0	0
AACCAT	287	1322	6	133.11	3501643220	122.55	3803337810	7932	4.60627	2.15611	9.93164	0.347589	0.0595898	0.00208554	0.225521	1.70177e-08	1.70178e-08	1	0	0	1	0	0
AACCATG	79	379	7	133.11	3501643220	122.55	3803337810	2653	4.79747	0.593494	2.84727	0.0996493	0.0199309	0.000697545	0.274029	5.69187e-09	5.69192e-09	1	0	0	1	0	0
AACCC	1088	6223	5	133.11	3501643220	122.55	3803337810	31115	5.71967	8.17369	46.7508	1.63619	0.233754	0.00818097	0.233361	6.67555e-08	6.67562e-08	1	0	0	1	0	0
AACCCAG	107	428	7	133.11	3501643220	122.55	3803337810	2996	4	0.803846	3.21539	0.112533	0.0225077	0.000787729	0.228478	6.42775e-09	6.42782e-09	1	0	0	1	0	0
AACCCC	777	3773	6	133.11	3501643220	122.55	3803337810	22638	4.85586	5.83728	28.345	0.992023	0.17007	0.00595214	0.237741	4.85686e-08	4.85691e-08	1	0	0	1	0	0
AACCCCC	20	81	7	133.11	3501643220	122.55	3803337810	567	4.05	0.150252	0.608519	0.0212971	0.00425963	0.00014908	0.231334	1.21647e-09	1.21648e-09	1	0	0	1	0	0
AACCCG	57	267	6	133.11	3501643220	122.55	3803337810	1602	4.68421	0.428217	2.00586	0.0702015	0.0120352	0.000421209	0.229337	3.437e-09	3.43704e-09	1	0	0	1	0	0
AACCCT	926498	11105067	6	133.11	3501643220	122.55	3803337810	66630402	11.9861	6960.39	83427.7	2919.82	500.566	17.5189	0.586833	0.000142952	0.000142953	1	1	1	1	1	1
AACCCTC	187	1422	7	133.11	3501643220	122.55	3803337810	9954	7.60428	1.40485	10.6829	0.373882	0.0747803	0.00261717	0.434353	2.13558e-08	2.1356e-08	1	0	0	1	0	0
AACCCTT	84	336	7	133.11	3501643220	122.55	3803337810	2352	4	0.631057	2.52423	0.0883435	0.0176696	0.000618404	0.228478	5.04609e-09	5.04614e-09	1	0	0	1	0	0
AACCGG	62	248	6	133.11	3501643220	122.55	3803337810	1488	4	0.46578	1.86312	0.0652059	0.0111787	0.000391235	0.195838	3.19242e-09	3.19245e-09	1	0	0	1	0	0
AACCT	614	4154	5	133.11	3501643220	122.55	3803337810	20770	6.76547	4.61273	31.2073	1.0922	0.156036	0.00546099	0.276029	4.45609e-08	4.45613e-08	1	0	0	1	0	0
AACCTAACGT	83	332	10	133.11	3501643220	122.55	3803337810	3320	4	0.623544	2.49418	0.0872917	0.0249418	0.000872917	0.326397	7.12288e-09	7.12295e-09	1	0	0	1	0	0
AACCTAG	195	780	7	133.11	3501643220	122.55	3803337810	5460	4	1.46495	5.85982	0.205083	0.0410187	0.00143558	0.228478	1.17141e-08	1.17142e-08	1	0	0	1	0	0
AACCTAT	61	244	7	133.11	3501643220	122.55	3803337810	1708	4	0.458268	1.83307	0.0641542	0.0128315	0.000449079	0.228478	3.66442e-09	3.66446e-09	1	0	0	1	0	0
AACCTC	12	92	6	133.11	3501643220	122.55	3803337810	552	7.66667	0.090151	0.691158	0.0241893	0.00414695	0.000145136	0.375357	1.18429e-09	1.1843e-09	1	0	0	1	0	0
AACCTCC	12	48	7	133.11	3501643220	122.55	3803337810	336	4	0.090151	0.360604	0.0126205	0.00252423	8.83435e-05	0.228478	7.2087e-10	7.20877e-10	1	0	0	1	0	0
AACCTG	141	920	6	133.11	3501643220	122.55	3803337810	5520	6.52482	1.05927	6.91158	0.241893	0.0414695	0.00145136	0.319453	1.18429e-08	1.1843e-08	1	0	0	1	0	0
AACCTGG	290	1177	7	133.11	3501643220	122.55	3803337810	8239	4.05862	2.17865	8.84231	0.309465	0.0618962	0.00216626	0.231827	1.76763e-08	1.76765e-08	1	0	0	1	0	0
AACCTT	167	893	6	133.11	3501643220	122.55	3803337810	5358	5.34731	1.2546	6.70874	0.234794	0.0402524	0.00140876	0.261802	1.14953e-08	1.14954e-08	1	0	0	1	0	0
AACCTTG	93	372	7	133.11	3501643220	122.55	3803337810	2604	4	0.69867	2.79468	0.0978088	0.0195628	0.000684662	0.228478	5.58674e-09	5.5868e-09	1	0	0	1	0	0
AACG	6063	49555	4	133.11	3501643220	122.55	3803337810	198220	8.17335	45.5488	372.286	13.0293	1.48914	0.0521174	0.266776	4.2527e-07	4.25274e-07	1	0	0	0	0	0
AACGAAGC	14	77	8	133.11	3501643220	122.55	3803337810	616	5.5	0.105176	0.578469	0.0202454	0.00462775	0.000161963	0.359037	1.32159e-09	1.32161e-09	1	0	0	1	0	0
AACGAAGG	11499	51791	8	133.11	3501643220	122.55	3803337810	414328	4.50396	86.3872	389.084	13.6172	3.11267	0.108938	0.294016	8.88918e-07	8.88927e-07	1	0	0	1	0	0
AACGAAGGAGG	63	521	11	133.11	3501643220	122.55	3803337810	5731	8.26984	0.473293	3.91406	0.136985	0.0430546	0.00150683	0.742295	1.22955e-08	1.22957e-08	1	0	0	1	1	0
AACGAAGGG	23	162	9	133.11	3501643220	122.55	3803337810	1458	7.04348	0.172789	1.21704	0.0425942	0.0109533	0.000383347	0.517269	3.12806e-09	3.12809e-09	1	0	0	1	1	0
AACGAC	1	4	6	133.11	3501643220	122.55	3803337810	24	4	0.00751258	0.0300503	0.00105171	0.000180302	6.31025e-06	0.195838	5.14907e-11	5.14912e-11	1	0	0	1	0	0
AACGACTACTACTATTAC	136	678	18	133.11	3501643220	122.55	3803337810	12204	4.98529	1.02171	5.09353	0.178264	0.0916836	0.00320876	0.732234	2.6183e-08	2.61833e-08	1	0	0	1	1	0
AACGACTATTACTATTAC	152	828	18	133.11	3501643220	122.55	3803337810	14904	5.44737	1.14191	6.22042	0.217704	0.111968	0.00391866	0.800103	3.19757e-08	3.1976e-08	1	0	0	1	1	0
AACGAG	224	1139	6	133.11	3501643220	122.55	3803337810	6834	5.08482	1.68282	8.55683	0.299474	0.051341	0.00179684	0.248951	1.4662e-08	1.46621e-08	1	0	0	1	0	0
AACGAGAG	3	12	8	133.11	3501643220	122.55	3803337810	96	4	0.0225378	0.090151	0.00315512	0.000721208	2.5241e-05	0.261118	2.05963e-10	2.05965e-10	1	0	0	1	0	0
AACGAGCCCAG	81	375	11	133.11	3501643220	122.55	3803337810	4125	4.62963	0.608519	2.81722	0.0985976	0.0309894	0.00108457	0.415552	8.84996e-09	8.85005e-09	1	0	0	1	0	0
AACGC	149	872	5	133.11	3501643220	122.55	3803337810	4360	5.85235	1.11937	6.55097	0.229272	0.0327549	0.00114636	0.238774	9.35414e-09	9.35423e-09	1	0	0	1	0	0
AACGG	181	1154	5	133.11	3501643220	122.55	3803337810	5770	6.37569	1.35978	8.66952	0.303418	0.0433476	0.00151709	0.260126	1.23792e-08	1.23793e-08	1	0	0	1	0	0
AACGGAAG	3	13	8	133.11	3501643220	122.55	3803337810	104	4.33333	0.0225378	0.0976636	0.00341805	0.000781309	2.73444e-05	0.282878	2.23126e-10	2.23129e-10	1	0	0	1	0	0
AACGGAAGGG	72	311	10	133.11	3501643220	122.55	3803337810	3110	4.31944	0.540906	2.33641	0.0817703	0.0233641	0.000817703	0.352464	6.67233e-09	6.6724e-09	1	0	0	1	0	0
AACGGAGG	60	345	8	133.11	3501643220	122.55	3803337810	2760	5.75	0.450755	2.59184	0.0907098	0.0207347	0.000725678	0.375357	5.92143e-09	5.92149e-09	1	0	0	1	0	0
AACGGATG	55	303	8	133.11	3501643220	122.55	3803337810	2424	5.50909	0.413192	2.27631	0.0796669	0.0182105	0.000637335	0.359631	5.20056e-09	5.20061e-09	1	0	0	1	0	0
AACGGG	71	284	6	133.11	3501643220	122.55	3803337810	1704	4	0.533393	2.13357	0.0746713	0.0128014	0.000448028	0.195838	3.65584e-09	3.65588e-09	1	0	0	1	0	0
AACGGTAGGGAAGGG	1	4	15	133.11	3501643220	122.55	3803337810	60	4	0.00751258	0.0300503	0.00105171	0.000450755	1.57756e-05	0.489596	1.28727e-10	1.28728e-10	1	0	0	1	0	0
AACGT	3840	38184	5	133.11	3501643220	122.55	3803337810	190920	9.94375	28.8483	286.86	10.0396	1.4343	0.050198	0.405702	4.09608e-07	4.09613e-07	1	0	0	1	0	0
AACGTAATGT	172	809	10	133.11	3501643220	122.55	3803337810	8090	4.70349	1.29216	6.07768	0.212708	0.0607768	0.00212708	0.383802	1.73567e-08	1.73568e-08	1	0	0	1	0	0
AACGTAATGTAATGT	124	557	15	133.11	3501643220	122.55	3803337810	8355	4.49194	0.93156	4.18451	0.14645	0.0627676	0.00219675	0.549809	1.79252e-08	1.79254e-08	1	0	0	1	1	0
AACGTC	73	305	6	133.11	3501643220	122.55	3803337810	1830	4.17808	0.548419	2.29134	0.0801927	0.013748	0.000481156	0.204557	3.92616e-09	3.9262e-09	1	0	0	1	0	0
AACT	13935	108241	4	133.11	3501643220	122.55	3803337810	432964	7.76756	104.688	813.17	28.4595	3.25268	0.113838	0.253531	9.28901e-07	9.2891e-07	1	1	0	0	0	0
AACTAAT	37	179	7	133.11	3501643220	122.55	3803337810	1253	4.83784	0.277966	1.34475	0.0470639	0.00941327	0.000329447	0.276335	2.68824e-09	2.68827e-09	1	0	0	1	0	0
AACTAC	470	2221	6	133.11	3501643220	122.55	3803337810	13326	4.72553	3.53091	16.6854	0.583961	0.100113	0.00350376	0.23136	2.85902e-08	2.85905e-08	1	0	0	1	0	0
AACTACC	70	280	7	133.11	3501643220	122.55	3803337810	1960	4	0.525881	2.10352	0.0736195	0.0147247	0.000515337	0.228478	4.20507e-09	4.20511e-09	1	0	0	1	0	0
AACTACT	72	321	7	133.11	3501643220	122.55	3803337810	2247	4.45833	0.540906	2.41154	0.0843996	0.0168808	0.000590797	0.254658	4.82082e-09	4.82086e-09	1	0	0	1	0	0
AACTAG	1107	5034	6	133.11	3501643220	122.55	3803337810	30204	4.54743	8.31643	37.8183	1.32357	0.22691	0.00794145	0.22264	6.4801e-08	6.48017e-08	1	0	0	1	0	0
AACTAGG	18	87	7	133.11	3501643220	122.55	3803337810	609	4.83333	0.135227	0.653595	0.0228746	0.00457516	0.000160123	0.276078	1.30658e-09	1.30659e-09	1	0	0	1	0	0
AACTAT	2009	10733	6	133.11	3501643220	122.55	3803337810	64398	5.34246	15.0928	80.6326	2.82199	0.483795	0.016932	0.261565	1.38162e-07	1.38164e-07	1	0	0	1	0	0
AACTATCTCT	1	4	10	133.11	3501643220	122.55	3803337810	40	4	0.00751258	0.0300503	0.00105171	0.000300503	1.05171e-05	0.326397	8.58178e-11	8.58187e-11	1	0	0	1	0	0
AACTATT	76	304	7	133.11	3501643220	122.55	3803337810	2128	4	0.570956	2.28383	0.0799298	0.0159868	0.000559509	0.228478	4.56551e-09	4.56555e-09	1	0	0	1	0	0
AACTC	579	3718	5	133.11	3501643220	122.55	3803337810	18590	6.42142	4.34979	27.9318	0.977562	0.139659	0.00488781	0.261992	3.98838e-08	3.98842e-08	1	0	0	1	0	0
AACTCC	1358	6911	6	133.11	3501643220	122.55	3803337810	41466	5.0891	10.2021	51.9195	1.81709	0.311517	0.0109025	0.24916	8.8963e-08	8.89639e-08	1	0	0	1	0	0
AACTCCTCC	5	34	9	133.11	3501643220	122.55	3803337810	306	6.8	0.0375629	0.255428	0.00893952	0.00229885	8.04556e-05	0.499388	6.56506e-10	6.56513e-10	1	0	0	1	0	0
AACTCT	1767	11022	6	133.11	3501643220	122.55	3803337810	66132	6.23769	13.2747	82.8037	2.89798	0.496822	0.0173879	0.305395	1.41883e-07	1.41884e-07	1	0	0	1	0	0
AACTCTCCCTCTCTCTCT	6	24	18	133.11	3501643220	122.55	3803337810	432	4	0.0450755	0.180302	0.00631025	0.00324544	0.000113584	0.587515	9.26832e-10	9.26842e-10	1	0	0	1	1	0
AACTCTG	1	4	7	133.11	3501643220	122.55	3803337810	28	4	0.00751258	0.0300503	0.00105171	0.000210352	7.36195e-06	0.228478	6.00725e-11	6.00731e-11	1	0	0	1	0	0
AACTCTT	128	586	7	133.11	3501643220	122.55	3803337810	4102	4.57812	0.961611	4.40237	0.154075	0.0308166	0.00107853	0.2615	8.80062e-09	8.8007e-09	1	0	0	1	0	0
AACTG	920	4816	5	133.11	3501643220	122.55	3803337810	24080	5.23478	6.91158	36.1806	1.26626	0.180903	0.00633128	0.213577	5.16623e-08	5.16628e-08	1	0	0	1	0	0
AACTGAC	84	336	7	133.11	3501643220	122.55	3803337810	2352	4	0.631057	2.52423	0.0883435	0.0176696	0.000618404	0.228478	5.04609e-09	5.04614e-09	1	0	0	1	0	0
AACTGAG	5	20	7	133.11	3501643220	122.55	3803337810	140	4	0.0375629	0.150252	0.00525854	0.00105176	3.68098e-05	0.228478	3.00362e-10	3.00365e-10	1	0	0	1	0	0
AACTGC	41	164	6	133.11	3501643220	122.55	3803337810	984	4	0.308016	1.23206	0.04312	0.00739238	0.00025872	0.195838	2.11112e-09	2.11114e-09	1	0	0	1	0	0
AACTGG	330	1376	6	133.11	3501643220	122.55	3803337810	8256	4.1697	2.47915	10.3373	0.361787	0.0620239	0.00217072	0.204147	1.77128e-08	1.7713e-08	1	0	0	1	0	0
AACTGGG	1	4	7	133.11	3501643220	122.55	3803337810	28	4	0.00751258	0.0300503	0.00105171	0.000210352	7.36195e-06	0.228478	6.00725e-11	6.00731e-11	1	0	0	1	0	0
AACTGT	129	516	6	133.11	3501643220	122.55	3803337810	3096	4	0.969123	3.87649	0.13567	0.023259	0.000814022	0.195838	6.6423e-09	6.64236e-09	1	0	0	1	0	0
AACTGTG	2	8	7	133.11	3501643220	122.55	3803337810	56	4	0.0150252	0.0601007	0.00210342	0.000420705	1.47239e-05	0.228478	1.20145e-10	1.20146e-10	1	0	0	1	0	0
AACTT	1320	10595	5	133.11	3501643220	122.55	3803337810	52975	8.02652	9.91661	79.5958	2.78571	0.397979	0.0139286	0.327479	1.13655e-07	1.13656e-07	1	0	0	1	0	0
AACTTAGG	27	116	8	133.11	3501643220	122.55	3803337810	928	4.2963	0.20284	0.87146	0.0304995	0.00697168	0.000243996	0.28046	1.99097e-09	1.99099e-09	1	0	0	1	0	0
AACTTC	151	604	6	133.11	3501643220	122.55	3803337810	3624	4	1.1344	4.5376	0.158808	0.0272256	0.000952847	0.195838	7.77509e-09	7.77517e-09	1	0	0	1	0	0
AACTTCCT	47	189	8	133.11	3501643220	122.55	3803337810	1512	4.02128	0.353091	1.41988	0.0496932	0.011359	0.000397546	0.262507	3.24391e-09	3.24395e-09	1	0	0	1	0	0
AACTTCT	2	8	7	133.11	3501643220	122.55	3803337810	56	4	0.0150252	0.0601007	0.00210342	0.000420705	1.47239e-05	0.228478	1.20145e-10	1.20146e-10	1	0	0	1	0	0
AACTTG	32	130	6	133.11	3501643220	122.55	3803337810	780	4.0625	0.240403	0.976636	0.0341805	0.00585982	0.000205083	0.198898	1.67345e-09	1.67346e-09	1	0	0	1	0	0
AACTTGG	5	23	7	133.11	3501643220	122.55	3803337810	161	4.6	0.0375629	0.172789	0.00604732	0.00120953	4.23312e-05	0.26275	3.45417e-10	3.4542e-10	1	0	0	1	0	0
AAG	704507	17432512	3	133.11	3501643220	122.55	3803337810	52297536	24.7443	5292.67	130963	4583.48	392.89	13.7504	0.605735	0.000112201	0.000112203	1	1	1	0	1	0
AAGAAGAAGAATGAG	4	18	15	133.11	3501643220	122.55	3803337810	270	4.5	0.0300503	0.135227	0.00473269	0.0020284	7.09903e-05	0.550796	5.7927e-10	5.79276e-10	1	0	0	1	1	0
AAGAAGAAGAGGAAGAAGG	143	574	19	133.11	3501643220	122.55	3803337810	10906	4.01399	1.0743	4.31222	0.15092	0.0819322	0.00286748	0.622323	2.33982e-08	2.33985e-08	1	0	0	1	1	0
AAGAAGAAGG	826	3398	10	133.11	3501643220	122.55	3803337810	33980	4.1138	6.20539	25.5278	0.893426	0.255278	0.00893426	0.335684	7.29022e-08	7.2903e-08	1	0	0	1	0	0
AAGAAGAAGGAGAG	24	112	14	133.11	3501643220	122.55	3803337810	1568	4.66667	0.180302	0.841409	0.0294478	0.0117797	0.000412269	0.533116	3.36406e-09	3.36409e-09	1	0	0	1	1	0
AAGAAGACAGAGGGAG	4	23	16	133.11	3501643220	122.55	3803337810	368	5.75	0.0300503	0.172789	0.00604732	0.00276463	9.67571e-05	0.750714	7.89524e-10	7.89532e-10	1	0	0	1	1	0
AAGAAGAG	202	814	8	133.11	3501643220	122.55	3803337810	6512	4.0297	1.51754	6.11524	0.214023	0.0489219	0.00171218	0.263057	1.39711e-08	1.39713e-08	1	0	0	1	0	0
AAGAAGAGG	4173	20453	9	133.11	3501643220	122.55	3803337810	184077	4.90127	31.35	153.655	5.37764	1.38289	0.0483988	0.359946	3.94927e-07	3.94931e-07	1	0	0	1	0	0
AAGAAGAGGC	1	4	10	133.11	3501643220	122.55	3803337810	40	4	0.00751258	0.0300503	0.00105171	0.000300503	1.05171e-05	0.326397	8.58178e-11	8.58187e-11	1	0	0	1	0	0
AAGAAGATG	69	298	9	133.11	3501643220	122.55	3803337810	2682	4.31884	0.518368	2.23875	0.0783522	0.0201487	0.00070517	0.317173	5.75408e-09	5.75414e-09	1	0	0	1	0	0
AAGAAGCGG	4	16	9	133.11	3501643220	122.55	3803337810	144	4	0.0300503	0.120201	0.00420683	0.00108181	3.78615e-05	0.293758	3.08944e-10	3.08947e-10	1	0	0	1	0	0
AAGAAGCT	4	16	8	133.11	3501643220	122.55	3803337810	128	4	0.0300503	0.120201	0.00420683	0.000961611	3.36546e-05	0.261118	2.74617e-10	2.7462e-10	1	0	0	1	0	0
AAGAAGG	3336	20323	7	133.11	3501643220	122.55	3803337810	142261	6.09203	25.062	152.678	5.34346	1.06875	0.0374043	0.347974	3.05213e-07	3.05216e-07	1	0	0	1	0	0
AAGAAGGAG	8079	48030	9	133.11	3501643220	122.55	3803337810	432270	5.94504	60.6942	360.829	12.6284	3.24746	0.113655	0.4366	9.27412e-07	9.27421e-07	1	0	0	1	0	0
AAGAAGGAGAAGGAGAGG	1	4	18	133.11	3501643220	122.55	3803337810	72	4	0.00751258	0.0300503	0.00105171	0.000540906	1.89307e-05	0.587515	1.54472e-10	1.54474e-10	1	0	0	1	1	0
AAGAAGGAGAG	13	96	11	133.11	3501643220	122.55	3803337810	1056	7.38462	0.0976636	0.721208	0.025241	0.00793329	0.000277651	0.662838	2.26559e-09	2.26561e-09	1	0	0	1	1	0
AAGAAGGAGG	96	390	10	133.11	3501643220	122.55	3803337810	3900	4.0625	0.721208	2.92991	0.102542	0.0292991	0.00102542	0.331497	8.36724e-09	8.36732e-09	1	0	0	1	0	0
AAGAAGGC	112	520	8	133.11	3501643220	122.55	3803337810	4160	4.64286	0.841409	3.90654	0.136722	0.0312523	0.00109378	0.303083	8.92505e-09	8.92514e-09	1	0	0	1	0	0
AAGAAGGG	1905	8640	8	133.11	3501643220	122.55	3803337810	69120	4.53543	14.3115	64.9087	2.27169	0.51927	0.0181735	0.296071	1.48293e-07	1.48295e-07	1	0	0	1	0	0
AAGAAGGGAG	184	1114	10	133.11	3501643220	122.55	3803337810	11140	6.05435	1.38232	8.36902	0.292901	0.0836902	0.00292901	0.494031	2.39003e-08	2.39005e-08	1	0	0	1	0	0
AAGAAGGGG	104	453	9	133.11	3501643220	122.55	3803337810	4077	4.35577	0.781309	3.4032	0.119106	0.0306288	0.00107195	0.319885	8.74698e-09	8.74707e-09	1	0	0	1	0	0
AAGAAGGGGG	25	111	10	133.11	3501643220	122.55	3803337810	1110	4.44	0.187815	0.833897	0.0291849	0.00833897	0.000291849	0.362301	2.38144e-09	2.38147e-09	1	0	0	1	0	0
AAGAAGTGGTAG	35	161	12	133.11	3501643220	122.55	3803337810	1932	4.6	0.26294	1.20953	0.0423312	0.0145143	0.000507975	0.450428	4.145e-09	4.14504e-09	1	0	0	1	0	0
AAGAAT	1188	6626	6	133.11	3501643220	122.55	3803337810	39756	5.57744	8.92495	49.7784	1.74215	0.29867	0.0104529	0.273069	8.52943e-08	8.52952e-08	1	0	0	1	0	0
AAGAATG	19	81	7	133.11	3501643220	122.55	3803337810	567	4.26316	0.142739	0.608519	0.0212971	0.00425963	0.00014908	0.24351	1.21647e-09	1.21648e-09	1	0	0	1	0	0
AAGAATT	79	316	7	133.11	3501643220	122.55	3803337810	2212	4	0.593494	2.37398	0.0830849	0.0166178	0.000581594	0.228478	4.74572e-09	4.74577e-09	1	0	0	1	0	0
AAGAC	5184	54811	5	133.11	3501643220	122.55	3803337810	274055	10.5731	38.9452	411.772	14.4113	2.05886	0.0720564	0.431379	5.8797e-07	5.87976e-07	1	0	0	1	0	0
AAGACAAGAG	466	2004	10	133.11	3501643220	122.55	3803337810	20040	4.30043	3.50086	15.0552	0.526906	0.150552	0.00526906	0.350912	4.29947e-08	4.29952e-08	1	0	0	1	0	0
AAGACAAGG	92	390	9	133.11	3501643220	122.55	3803337810	3510	4.23913	0.691158	2.92991	0.102542	0.0263692	0.000922874	0.311319	7.53051e-09	7.53059e-09	1	0	0	1	0	0
AAGACACGAC	8	38	10	133.11	3501643220	122.55	3803337810	380	4.75	0.0601007	0.285478	0.00999122	0.00285478	9.99122e-05	0.387597	8.15269e-10	8.15277e-10	1	0	0	1	0	0
AAGACAGAGAGAGACAG	208	930	17	133.11	3501643220	122.55	3803337810	15810	4.47115	1.56262	6.9867	0.244522	0.118774	0.00415688	0.620233	3.39195e-08	3.39198e-08	1	0	0	1	1	0
AAGACC	584	3232	6	133.11	3501643220	122.55	3803337810	19392	5.53425	4.38735	24.2807	0.84978	0.145684	0.00509868	0.270955	4.16045e-08	4.16049e-08	1	0	0	1	0	0
AAGACG	252	1797	6	133.11	3501643220	122.55	3803337810	10782	7.13095	1.89317	13.5001	0.47248	0.0810007	0.00283488	0.349129	2.31322e-08	2.31324e-08	1	0	0	1	0	0
AAGACGAGGAGG	31	131	12	133.11	3501643220	122.55	3803337810	1572	4.22581	0.23289	0.984148	0.0344434	0.0118098	0.000413321	0.413788	3.37264e-09	3.37267e-09	1	0	0	1	0	0
AAGACGG	27	152	7	133.11	3501643220	122.55	3803337810	1064	5.62963	0.20284	1.14191	0.0399649	0.00799339	0.000279754	0.321562	2.28275e-09	2.28278e-09	1	0	0	1	0	0
AAGACGGGG	65	480	9	133.11	3501643220	122.55	3803337810	4320	7.38462	0.488318	3.60604	0.126205	0.0324544	0.00113584	0.542322	9.26832e-09	9.26842e-09	1	0	0	1	1	0
AAGACT	461	1865	6	133.11	3501643220	122.55	3803337810	11190	4.04555	3.4633	14.011	0.490359	0.0840658	0.00294215	0.198069	2.40075e-08	2.40078e-08	1	0	0	1	0	0
AAGACTAGAG	1	4	10	133.11	3501643220	122.55	3803337810	40	4	0.00751258	0.0300503	0.00105171	0.000300503	1.05171e-05	0.326397	8.58178e-11	8.58187e-11	1	0	0	1	0	0
AAGAG	206183	2707988	5	133.11	3501643220	122.55	3803337810	13539940	13.1339	1548.97	20344	712.003	101.72	3.56002	0.535859	2.90492e-05	2.90495e-05	1	1	0	1	1	0
AAGAGAAGAGAAGCG	102	413	15	133.11	3501643220	122.55	3803337810	6195	4.04902	0.766284	3.1027	0.108589	0.0465405	0.00162883	0.495596	1.3291e-08	1.32912e-08	1	0	0	1	0	0
AAGAGAAGCG	1	6	10	133.11	3501643220	122.55	3803337810	60	6	0.00751258	0.0450755	0.00157756	0.000450755	1.57756e-05	0.489596	1.28727e-10	1.28728e-10	1	0	0	1	0	0
AAGAGAAGGAG	47	213	11	133.11	3501643220	122.55	3803337810	2343	4.53191	0.353091	1.60018	0.0560034	0.017602	0.000616038	0.406781	5.02678e-09	5.02683e-09	1	0	0	1	0	0
AAGAGAC	74	346	7	133.11	3501643220	122.55	3803337810	2422	4.67568	0.555931	2.59935	0.0909727	0.0181955	0.000636809	0.267072	5.19627e-09	5.19632e-09	1	0	0	1	0	0
AAGAGACGAG	41	170	10	133.11	3501643220	122.55	3803337810	1700	4.14634	0.308016	1.27714	0.0446976	0.0127714	0.000446976	0.338339	3.64726e-09	3.64729e-09	1	0	0	1	0	0
AAGAGAG	1636	10383	7	133.11	3501643220	122.55	3803337810	72681	6.34658	12.2906	78.0032	2.72997	0.546022	0.0191098	0.362514	1.55933e-07	1.55935e-07	1	0	0	1	0	0
AAGAGAGAAGAGAGGAG	109	469	17	133.11	3501643220	122.55	3803337810	7973	4.30275	0.818872	3.5234	0.123313	0.0598978	0.00209632	0.596873	1.71056e-08	1.71058e-08	1	0	0	1	1	0
AAGAGAGAGG	352	1654	10	133.11	3501643220	122.55	3803337810	16540	4.69886	2.64443	12.4258	0.434881	0.124258	0.00434881	0.383424	3.54857e-08	3.5486e-08	1	0	0	1	0	0
AAGAGAGG	4110	19132	8	133.11	3501643220	122.55	3803337810	153056	4.65499	30.8767	143.731	5.03032	1.14985	0.0402425	0.303875	3.28373e-07	3.28377e-07	1	0	0	1	0	0
AAGAGATGGAAGGAAGG	195	786	17	133.11	3501643220	122.55	3803337810	13362	4.03077	1.46495	5.90489	0.206661	0.100383	0.00351323	0.559144	2.86674e-08	2.86677e-08	1	0	0	1	1	0
AAGAGC	1074	4542	6	133.11	3501643220	122.55	3803337810	27252	4.22905	8.06851	34.1222	1.19421	0.204733	0.00716529	0.207053	5.84677e-08	5.84683e-08	1	0	0	1	0	0
AAGAGCC	43	172	7	133.11	3501643220	122.55	3803337810	1204	4	0.323041	1.29216	0.0452234	0.00904515	0.000316564	0.228478	2.58312e-09	2.58314e-09	1	0	0	1	0	0
AAGAGG	15042	90239	6	133.11	3501643220	122.55	3803337810	541434	5.99914	113.004	677.928	23.7263	4.06757	0.142358	0.293715	1.16162e-06	1.16163e-06	1	1	0	1	0	0
AAGAGGAGAG	313	1604	10	133.11	3501643220	122.55	3803337810	16040	5.1246	2.35144	12.0502	0.421735	0.120502	0.00421735	0.418164	3.44129e-08	3.44133e-08	1	0	0	1	0	0
AAGAGGAGAGG	17	86	11	133.11	3501643220	122.55	3803337810	946	5.05882	0.127714	0.646082	0.0226117	0.0071069	0.000248729	0.454076	2.02959e-09	2.02961e-09	1	0	0	1	0	0
AAGAGGATG	64	258	9	133.11	3501643220	122.55	3803337810	2322	4.03125	0.480805	1.93825	0.0678352	0.0174442	0.000610516	0.296053	4.98172e-09	4.98177e-09	1	0	0	1	0	0
AAGAGGC	305	1256	7	133.11	3501643220	122.55	3803337810	8792	4.11803	2.29134	9.4358	0.330236	0.0660506	0.00231165	0.23522	1.88628e-08	1.88629e-08	1	0	0	1	0	0
AAGAGGG	381	2569	7	133.11	3501643220	122.55	3803337810	17983	6.74278	2.86229	19.2998	0.675459	0.135099	0.00472822	0.385145	3.85815e-08	3.85819e-08	1	0	0	1	0	0
AAGAGT	214	899	6	133.11	3501643220	122.55	3803337810	5394	4.20093	1.60769	6.75381	0.236371	0.0405229	0.00141823	0.205676	1.15725e-08	1.15726e-08	1	0	0	1	0	0
AAGAT	1377	8431	5	133.11	3501643220	122.55	3803337810	42155	6.12273	10.3448	63.3386	2.21674	0.316693	0.0110837	0.249805	9.04412e-08	9.04421e-08	1	0	0	1	0	0
AAGATAG	148	702	7	133.11	3501643220	122.55	3803337810	4914	4.74324	1.11186	5.27383	0.184575	0.0369168	0.00129202	0.270932	1.05427e-08	1.05428e-08	1	0	0	1	0	0
AAGATAGG	46	228	8	133.11	3501643220	122.55	3803337810	1824	4.95652	0.345579	1.71287	0.0599473	0.013703	0.000479579	0.323559	3.91329e-09	3.91333e-09	1	0	0	1	0	0
AAGATAT	136	680	7	133.11	3501643220	122.55	3803337810	4760	5	1.02171	5.10856	0.17879	0.0357599	0.00125153	0.285598	1.02123e-08	1.02124e-08	1	0	0	1	0	0
AAGATC	207	828	6	133.11	3501643220	122.55	3803337810	4968	4	1.5551	6.22042	0.217704	0.0373225	0.00130622	0.195838	1.06586e-08	1.06587e-08	1	0	0	1	0	0
AAGATCC	13	52	7	133.11	3501643220	122.55	3803337810	364	4	0.0976636	0.390654	0.0136722	0.00273458	9.57054e-05	0.228478	7.80942e-10	7.8095e-10	1	0	0	1	0	0
AAGATG	2217	10267	6	133.11	3501643220	122.55	3803337810	61602	4.63103	16.6554	77.1317	2.69947	0.46279	0.0161968	0.226734	1.32164e-07	1.32165e-07	1	0	0	1	0	0
AAGATGAAGT	14	63	10	133.11	3501643220	122.55	3803337810	630	4.5	0.105176	0.473293	0.0165644	0.00473293	0.000165644	0.367197	1.35163e-09	1.35164e-09	1	0	0	1	0	0
AAGATGG	102	413	7	133.11	3501643220	122.55	3803337810	2891	4.04902	0.766284	3.1027	0.108589	0.0217189	0.000760122	0.231278	6.20248e-09	6.20254e-09	1	0	0	1	0	0
AAGATGT	112	448	7	133.11	3501643220	122.55	3803337810	3136	4	0.841409	3.36564	0.117791	0.0235595	0.000824539	0.228478	6.72812e-09	6.72818e-09	1	0	0	1	0	0
AAGATT	342	1368	6	133.11	3501643220	122.55	3803337810	8208	4	2.5693	10.2772	0.359684	0.0616633	0.0021581	0.195838	1.76098e-08	1.761e-08	1	0	0	1	0	0
AAGATTC	126	504	7	133.11	3501643220	122.55	3803337810	3528	4	0.946586	3.78634	0.132515	0.0265044	0.000927606	0.228478	7.56913e-09	7.56921e-09	1	0	0	1	0	0
AAGC	6071	45056	4	133.11	3501643220	122.55	3803337810	180224	7.42151	45.6089	338.487	11.8464	1.35395	0.0473857	0.242236	3.86661e-07	3.86665e-07	1	0	0	0	0	0
AAGCAAGCAAGGAGGG	128	670	16	133.11	3501643220	122.55	3803337810	10720	5.23438	0.961611	5.03343	0.176161	0.0805349	0.00281858	0.683395	2.29992e-08	2.29994e-08	1	0	0	1	1	0
AAGCAAGG	19403	97573	8	133.11	3501643220	122.55	3803337810	780584	5.02876	145.767	733.025	25.6546	5.8642	0.205237	0.328275	1.6747e-06	1.67472e-06	1	1	0	1	0	0
AAGCAAGGG	169	730	9	133.11	3501643220	122.55	3803337810	6570	4.31953	1.26963	5.48419	0.191937	0.0493577	0.00172743	0.317223	1.40956e-08	1.40957e-08	1	0	0	1	0	0
AAGCAAGGGAGGGAGG	68	285	16	133.11	3501643220	122.55	3803337810	4560	4.19118	0.510856	2.14109	0.0749342	0.0342574	0.00119895	0.547196	9.78323e-09	9.78333e-09	1	0	0	1	1	0
AAGCAC	24	112	6	133.11	3501643220	122.55	3803337810	672	4.66667	0.180302	0.841409	0.0294478	0.00504846	0.000176687	0.228478	1.44174e-09	1.44175e-09	1	0	0	1	0	0
AAGCACC	49	196	7	133.11	3501643220	122.55	3803337810	1372	4	0.368117	1.47247	0.0515337	0.0103073	0.000360736	0.228478	2.94355e-09	2.94358e-09	1	0	0	1	0	0
AAGCAG	3317	19266	6	133.11	3501643220	122.55	3803337810	115596	5.80826	24.9192	144.737	5.06555	0.868425	0.0303933	0.28437	2.48005e-07	2.48007e-07	1	0	0	1	0	0
AAGCAGC	86	485	7	133.11	3501643220	122.55	3803337810	3395	5.63953	0.646082	3.6436	0.12752	0.0255052	0.000892637	0.322128	7.28379e-09	7.28386e-09	1	0	0	1	0	0
AAGCAGCAG	279	1282	9	133.11	3501643220	122.55	3803337810	11538	4.59498	2.09601	9.63113	0.337072	0.0866802	0.00303365	0.337453	2.47541e-08	2.47544e-08	1	0	0	1	0	0
AAGCAGCGG	11	61	9	133.11	3501643220	122.55	3803337810	549	5.54545	0.0826384	0.458268	0.0160385	0.00412441	0.000144347	0.407255	1.17785e-09	1.17786e-09	1	0	0	1	0	0
AAGCAGG	324	1444	7	133.11	3501643220	122.55	3803337810	10108	4.45679	2.43408	10.8482	0.379667	0.0759372	0.00265767	0.25457	2.16862e-08	2.16864e-08	1	0	0	1	0	0
AAGCAGGCAAGGAGGG	52	242	16	133.11	3501643220	122.55	3803337810	3872	4.65385	0.390654	1.81805	0.0636283	0.0290887	0.00101805	0.607601	8.30716e-09	8.30725e-09	1	0	0	1	1	0
AAGCAGGCAGACAGAC	2	8	16	133.11	3501643220	122.55	3803337810	128	4	0.0150252	0.0601007	0.00210342	0.000961611	3.36546e-05	0.522236	2.74617e-10	2.7462e-10	1	0	0	1	1	0
AAGCAGGG	69	461	8	133.11	3501643220	122.55	3803337810	3688	6.68116	0.518368	3.4633	0.121209	0.0277064	0.000969675	0.436143	7.9124e-09	7.91248e-09	1	0	0	1	0	0
AAGCC	566	3221	5	133.11	3501643220	122.55	3803337810	16105	5.69081	4.25212	24.198	0.846888	0.12099	0.00423444	0.232183	3.45524e-08	3.45527e-08	1	0	0	1	0	0
AAGCCAC	40	160	7	133.11	3501643220	122.55	3803337810	1120	4	0.300503	1.20201	0.0420683	0.00841409	0.000294478	0.228478	2.4029e-09	2.40292e-09	1	0	0	1	0	0
AAGCCAG	2	8	7	133.11	3501643220	122.55	3803337810	56	4	0.0150252	0.0601007	0.00210342	0.000420705	1.47239e-05	0.228478	1.20145e-10	1.20146e-10	1	0	0	1	0	0
AAGCCAGG	97	471	8	133.11	3501643220	122.55	3803337810	3768	4.85567	0.728721	3.53843	0.123839	0.0283074	0.000990709	0.316976	8.08404e-09	8.08412e-09	1	0	0	1	0	0
AAGCCC	315	1552	6	133.11	3501643220	122.55	3803337810	9312	4.92698	2.36646	11.6595	0.408063	0.0699572	0.00244838	0.241223	1.99784e-08	1.99786e-08	1	0	0	1	0	0
AAGCCCC	29	155	7	133.11	3501643220	122.55	3803337810	1085	5.34483	0.217865	1.16445	0.0407537	0.00815115	0.000285276	0.305294	2.32781e-09	2.32783e-09	1	0	0	1	0	0
AAGCCCCTGAG	44	187	11	133.11	3501643220	122.55	3803337810	2057	4.25	0.330554	1.40485	0.0491673	0.0154534	0.000540841	0.381477	4.41318e-09	4.41323e-09	1	0	0	1	0	0
AAGCCCG	54	216	7	133.11	3501643220	122.55	3803337810	1512	4	0.40568	1.62272	0.0567922	0.011359	0.000397546	0.228478	3.24391e-09	3.24395e-09	1	0	0	1	0	0
AAGCCG	476	2005	6	133.11	3501643220	122.55	3803337810	12030	4.21218	3.57599	15.0627	0.527169	0.0903764	0.00316301	0.206227	2.58097e-08	2.581e-08	1	0	0	1	0	0
AAGCCT	84	404	6	133.11	3501643220	122.55	3803337810	2424	4.80952	0.631057	3.03508	0.106222	0.0182105	0.000637335	0.235472	5.20056e-09	5.20061e-09	1	0	0	1	0	0
AAGCCTCAC	83	354	9	133.11	3501643220	122.55	3803337810	3186	4.26506	0.623544	2.65945	0.0930761	0.0239351	0.000837685	0.313224	6.83539e-09	6.83546e-09	1	0	0	1	0	0
AAGCCTG	16	141	7	133.11	3501643220	122.55	3803337810	987	8.8125	0.120201	1.05927	0.0370727	0.00741492	0.000259509	0.503366	2.11755e-09	2.11758e-09	1	0	0	1	1	0
AAGCG	113	809	5	133.11	3501643220	122.55	3803337810	4045	7.15929	0.848922	6.07768	0.212708	0.0303884	0.00106354	0.292097	8.67833e-09	8.67841e-09	1	0	0	1	0	0
AAGCGAAGGG	95	415	10	133.11	3501643220	122.55	3803337810	4150	4.36842	0.713695	3.11772	0.109115	0.0311772	0.00109115	0.35646	8.9036e-09	8.90369e-09	1	0	0	1	0	0
AAGCGAGG	180	783	8	133.11	3501643220	122.55	3803337810	6264	4.35	1.35227	5.88235	0.205872	0.0470588	0.00164697	0.283966	1.34391e-08	1.34392e-08	1	0	0	1	0	0
AAGCGG	55	273	6	133.11	3501643220	122.55	3803337810	1638	4.96364	0.413192	2.05094	0.0717791	0.0123056	0.000430674	0.243018	3.51424e-09	3.51427e-09	1	0	0	1	0	0
AAGCT	131	663	5	133.11	3501643220	122.55	3803337810	3315	5.06107	0.984148	4.98084	0.174321	0.0249042	0.000871603	0.20649	7.11215e-09	7.11222e-09	1	0	0	1	0	0
AAGCTAC	69	276	7	133.11	3501643220	122.55	3803337810	1932	4	0.518368	2.07347	0.0725678	0.0145143	0.000507975	0.228478	4.145e-09	4.14504e-09	1	0	0	1	0	0
AAGCTAGGCAGG	27	126	12	133.11	3501643220	122.55	3803337810	1512	4.66667	0.20284	0.946586	0.0331288	0.011359	0.000397546	0.456956	3.24391e-09	3.24395e-09	1	0	0	1	0	0
AAGCTC	52	208	6	133.11	3501643220	122.55	3803337810	1248	4	0.390654	1.56262	0.0546888	0.0093757	0.000328133	0.195838	2.67752e-09	2.67754e-09	1	0	0	1	0	0
AAGCTCAGAGAGAG	7	36	14	133.11	3501643220	122.55	3803337810	504	5.14286	0.0525881	0.270453	0.00946537	0.00378634	0.000132515	0.587515	1.0813e-09	1.08132e-09	1	0	0	1	1	0
AAGCTCTAT	2	8	9	133.11	3501643220	122.55	3803337810	72	4	0.0150252	0.0601007	0.00210342	0.000540906	1.89307e-05	0.293758	1.54472e-10	1.54474e-10	1	0	0	1	0	0
AAGCTG	384	1536	6	133.11	3501643220	122.55	3803337810	9216	4	2.88483	11.5393	0.403856	0.069236	0.00242313	0.195838	1.97724e-08	1.97726e-08	1	0	0	1	0	0
AAGG	4132981	54551933	4	133.11	3501643220	122.55	3803337810	218207732	13.1992	31049.4	409826	14343.2	1639.3	57.3727	0.430818	0.000468153	0.000468157	1	1	1	0	0	0
AAGGAAGGAAGGACATGG	3	13	18	133.11	3501643220	122.55	3803337810	234	4.33333	0.0225378	0.0976636	0.00341805	0.00175794	6.15249e-05	0.636475	5.02034e-10	5.02039e-10	1	0	0	1	1	0
AAGGAAGGAATGGGG	20	83	15	133.11	3501643220	122.55	3803337810	1245	4.15	0.150252	0.623544	0.0218229	0.00935317	0.000327344	0.507956	2.67108e-09	2.67111e-09	1	0	0	1	1	0
AAGGAAGGC	37	153	9	133.11	3501643220	122.55	3803337810	1377	4.13514	0.277966	1.14943	0.0402278	0.0103448	0.00036205	0.303682	2.95428e-09	2.95431e-09	1	0	0	1	0	0
AAGGAC	343	1567	6	133.11	3501643220	122.55	3803337810	9402	4.56851	2.57682	11.7722	0.412007	0.0706333	0.00247204	0.223673	2.01715e-08	2.01717e-08	1	0	0	1	0	0
AAGGACAGGG	144	684	10	133.11	3501643220	122.55	3803337810	6840	4.75	1.08181	5.13861	0.179842	0.0513861	0.00179842	0.387597	1.46748e-08	1.4675e-08	1	0	0	1	0	0
AAGGACC	11	44	7	133.11	3501643220	122.55	3803337810	308	4	0.0826384	0.330554	0.0115688	0.00231388	8.09815e-05	0.228478	6.60797e-10	6.60804e-10	1	0	0	1	0	0
AAGGACGAGG	10	40	10	133.11	3501643220	122.55	3803337810	400	4	0.0751258	0.300503	0.0105171	0.00300503	0.000105171	0.326397	8.58178e-10	8.58187e-10	1	0	0	1	0	0
AAGGACT	182	757	7	133.11	3501643220	122.55	3803337810	5299	4.15934	1.36729	5.68703	0.199036	0.0398092	0.00139325	0.23758	1.13687e-08	1.13688e-08	1	0	0	1	0	0
AAGGAG	100078	948949	6	133.11	3501643220	122.55	3803337810	5693694	9.48209	751.844	7129.06	249.504	42.7744	1.49703	0.46424	1.22155e-05	1.22156e-05	1	1	0	1	0	0
AAGGAGAG	3237	18794	8	133.11	3501643220	122.55	3803337810	150352	5.80599	24.3182	141.191	4.94145	1.12953	0.0395316	0.379012	3.22572e-07	3.22575e-07	1	0	0	1	0	0
AAGGAGAGAG	194	792	10	133.11	3501643220	122.55	3803337810	7920	4.08247	1.45744	5.94997	0.208238	0.0594997	0.00208238	0.333127	1.69919e-08	1.69921e-08	1	0	0	1	0	0
AAGGAGAGATGG	136	694	12	133.11	3501643220	122.55	3803337810	8328	5.10294	1.02171	5.21373	0.182471	0.0625648	0.00218966	0.499676	1.78673e-08	1.78674e-08	1	0	0	1	0	0
AAGGAGG	489	2264	7	133.11	3501643220	122.55	3803337810	15848	4.62986	3.67365	17.0085	0.595267	0.119059	0.00416687	0.264455	3.4001e-08	3.40014e-08	1	0	0	1	0	0
AAGGAGGAG	4367	19852	9	133.11	3501643220	122.55	3803337810	178668	4.54591	32.8075	149.14	5.21963	1.34226	0.0469766	0.333849	3.83322e-07	3.83326e-07	1	0	0	1	0	0
AAGGAGGC	212	1326	8	133.11	3501643220	122.55	3803337810	10608	6.25472	1.59267	9.96169	0.348641	0.0796935	0.00278913	0.408305	2.27589e-08	2.27591e-08	1	0	0	1	0	0
AAGGAGGCAAGGAGGG	67	270	16	133.11	3501643220	122.55	3803337810	4320	4.02985	0.503343	2.0284	0.0709903	0.0324544	0.00113584	0.526133	9.26832e-09	9.26842e-09	1	0	0	1	1	0
AAGGAGGCAGG	19	93	11	133.11	3501643220	122.55	3803337810	1023	4.89474	0.142739	0.69867	0.0244522	0.00768537	0.000268974	0.439348	2.19479e-09	2.19481e-09	1	0	0	1	0	0
AAGGAGGG	23282	104290	8	133.11	3501643220	122.55	3803337810	834320	4.47943	174.908	783.487	27.4207	6.2679	0.219365	0.292415	1.78999e-06	1.79001e-06	1	1	0	1	0	0
AAGGAGGGAGGCAGG	3	12	15	133.11	3501643220	122.55	3803337810	180	4	0.0225378	0.090151	0.00315512	0.00135227	4.73269e-05	0.489596	3.8618e-10	3.86184e-10	1	0	0	1	0	0
AAGGAT	887	6126	6	133.11	3501643220	122.55	3803337810	36756	6.90643	6.66366	46.0221	1.61069	0.276133	0.00966414	0.338136	7.8858e-08	7.88588e-08	1	0	0	1	0	0
AAGGATG	167	735	7	133.11	3501643220	122.55	3803337810	5145	4.4012	1.2546	5.52175	0.193251	0.0386522	0.00135276	0.251394	1.10383e-08	1.10384e-08	1	0	0	1	0	0
AAGGATT	98	392	7	133.11	3501643220	122.55	3803337810	2744	4	0.736233	2.94493	0.103067	0.0206145	0.000721472	0.228478	5.8871e-09	5.88716e-09	1	0	0	1	0	0
AAGGC	5730	45593	5	133.11	3501643220	122.55	3803337810	227965	7.95689	43.0471	342.521	11.9876	1.71261	0.0599381	0.324639	4.89086e-07	4.89091e-07	1	0	0	1	0	0
AAGGCAAGGG	4083	18050	10	133.11	3501643220	122.55	3803337810	180500	4.42077	30.6739	135.602	4.74583	1.35602	0.0474583	0.360732	3.87253e-07	3.87257e-07	1	0	0	1	0	0
AAGGCAC	78	312	7	133.11	3501643220	122.55	3803337810	2184	4	0.585982	2.34393	0.0820332	0.0164075	0.000574232	0.228478	4.68565e-09	4.6857e-09	1	0	0	1	0	0
AAGGCAG	86	344	7	133.11	3501643220	122.55	3803337810	2408	4	0.646082	2.58433	0.0904469	0.0180903	0.000633128	0.228478	5.16623e-09	5.16628e-09	1	0	0	1	0	0
AAGGCAGAATGG	59	238	12	133.11	3501643220	122.55	3803337810	2856	4.0339	0.443242	1.78799	0.0625766	0.0214559	0.000750919	0.394996	6.12739e-09	6.12745e-09	1	0	0	1	0	0
AAGGCAGG	7997	36753	8	133.11	3501643220	122.55	3803337810	294024	4.59585	60.0781	276.11	9.66335	2.20888	0.0773068	0.300015	6.30812e-07	6.30819e-07	1	0	0	1	0	0
AAGGCATG	3	14	8	133.11	3501643220	122.55	3803337810	112	4.66667	0.0225378	0.105176	0.00368098	0.000841409	2.94478e-05	0.304638	2.4029e-10	2.40292e-10	1	0	0	1	0	0
AAGGCC	494	2013	6	133.11	3501643220	122.55	3803337810	12078	4.0749	3.71122	15.1228	0.529272	0.090737	0.00317563	0.199505	2.59127e-08	2.59129e-08	1	0	0	1	0	0
AAGGCG	99	396	6	133.11	3501643220	122.55	3803337810	2376	4	0.743746	2.97498	0.104119	0.0178499	0.000624714	0.195838	5.09758e-09	5.09763e-09	1	0	0	1	0	0
AAGGCGAGGG	7	28	10	133.11	3501643220	122.55	3803337810	280	4	0.0525881	0.210352	0.00736195	0.00210352	7.36195e-05	0.326397	6.00725e-10	6.00731e-10	1	0	0	1	0	0
AAGGCGG	107	554	7	133.11	3501643220	122.55	3803337810	3878	5.17757	0.803846	4.16197	0.145662	0.0291338	0.00101963	0.29574	8.32004e-09	8.32012e-09	1	0	0	1	0	0
AAGGCGGG	60	283	8	133.11	3501643220	122.55	3803337810	2264	4.71667	0.450755	2.12606	0.0744083	0.0170085	0.000595267	0.307902	4.85729e-09	4.85734e-09	1	0	0	1	0	0
AAGGCT	102	408	6	133.11	3501643220	122.55	3803337810	2448	4	0.766284	3.06513	0.107274	0.0183908	0.000643645	0.195838	5.25205e-09	5.2521e-09	1	0	0	1	0	0
AAGGG	76438	592565	5	133.11	3501643220	122.55	3803337810	2962825	7.75223	574.247	4451.69	155.801	22.2585	0.779007	0.316288	6.35658e-06	6.35664e-06	1	1	0	1	0	0
AAGGGAAGGT	26	108	10	133.11	3501643220	122.55	3803337810	1080	4.15385	0.195327	0.811359	0.0283961	0.00811359	0.000283961	0.338951	2.31708e-09	2.3171e-09	1	0	0	1	0	0
AAGGGAATG	90	389	9	133.11	3501643220	122.55	3803337810	3501	4.32222	0.676133	2.9224	0.102279	0.0263016	0.000920507	0.317421	7.5112e-09	7.51128e-09	1	0	0	1	0	0
AAGGGACG	5	33	8	133.11	3501643220	122.55	3803337810	264	6.6	0.0375629	0.247915	0.00867659	0.00198332	6.94127e-05	0.430845	5.66398e-10	5.66403e-10	1	0	0	1	0	0
AAGGGACGG	6	30	9	133.11	3501643220	122.55	3803337810	270	5	0.0450755	0.225378	0.00788781	0.0020284	7.09903e-05	0.367197	5.7927e-10	5.79276e-10	1	0	0	1	0	0
AAGGGACGGG	40	198	10	133.11	3501643220	122.55	3803337810	1980	4.95	0.300503	1.48749	0.0520595	0.0148749	0.000520595	0.403917	4.24798e-09	4.24802e-09	1	0	0	1	0	0
AAGGGAG	1669	12521	7	133.11	3501643220	122.55	3803337810	87647	7.5021	12.5385	94.0651	3.29211	0.658455	0.0230448	0.428516	1.88042e-07	1.88044e-07	1	0	0	1	0	0
AAGGGAGAC	14	75	9	133.11	3501643220	122.55	3803337810	675	5.35714	0.105176	0.563444	0.0197195	0.00507099	0.000177476	0.393425	1.44818e-09	1.44819e-09	1	0	0	1	0	0
AAGGGAGAGAAGGT	12	69	14	133.11	3501643220	122.55	3803337810	966	5.75	0.090151	0.518368	0.018142	0.00725716	0.000253987	0.656875	2.0725e-09	2.07252e-09	1	0	0	1	1	0
AAGGGAGC	429	2294	8	133.11	3501643220	122.55	3803337810	18352	5.34732	3.2229	17.2339	0.603154	0.137871	0.00482524	0.34907	3.93732e-08	3.93736e-08	1	0	0	1	0	0
AAGGGAGG	66665	321055	8	133.11	3501643220	122.55	3803337810	2568440	4.81595	500.826	2411.95	84.414	19.2956	0.675312	0.314382	5.51045e-06	5.5105e-06	1	1	0	1	0	0
AAGGGAGGGACG	28	125	12	133.11	3501643220	122.55	3803337810	1500	4.46429	0.210352	0.939073	0.0328659	0.0112689	0.00039439	0.437139	3.21817e-09	3.2182e-09	1	0	0	1	0	0
AAGGGAGGGTGG	37	154	12	133.11	3501643220	122.55	3803337810	1848	4.16216	0.277966	1.15694	0.0404907	0.0138833	0.000485889	0.407556	3.96478e-09	3.96482e-09	1	0	0	1	0	0
AAGGGAT	324	1693	7	133.11	3501643220	122.55	3803337810	11851	5.22531	2.43408	12.7188	0.445135	0.0890316	0.00311595	0.298467	2.54257e-08	2.54259e-08	1	0	0	1	0	0
AAGGGATGG	137	628	9	133.11	3501643220	122.55	3803337810	5652	4.58394	1.02922	4.7179	0.165118	0.0424611	0.00148606	0.336642	1.21261e-08	1.21262e-08	1	0	0	1	0	0
AAGGGC	323	1456	6	133.11	3501643220	122.55	3803337810	8736	4.50774	2.42656	10.9383	0.382822	0.0656299	0.00229693	0.220697	1.87426e-08	1.87428e-08	1	0	0	1	0	0
AAGGGCAGGG	96	441	10	133.11	3501643220	122.55	3803337810	4410	4.59375	0.721208	3.31305	0.115951	0.0331305	0.00115951	0.374847	9.46141e-09	9.46151e-09	1	0	0	1	0	0
AAGGGCG	60	240	7	133.11	3501643220	122.55	3803337810	1680	4	0.450755	1.80302	0.0631025	0.0126211	0.000441717	0.228478	3.60435e-09	3.60438e-09	1	0	0	1	0	0
AAGGGG	6932	31612	6	133.11	3501643220	122.55	3803337810	189672	4.5603	52.0772	237.488	8.31165	1.42493	0.0498699	0.223271	4.06931e-07	4.06935e-07	1	0	0	1	0	0
AAGGGGAGAG	50	314	10	133.11	3501643220	122.55	3803337810	3140	6.28	0.375629	2.35895	0.0825591	0.0235895	0.000825591	0.512444	6.7367e-09	6.73677e-09	1	0	0	1	1	0
AAGGGGAGG	424	1785	9	133.11	3501643220	122.55	3803337810	16065	4.20991	3.18534	13.41	0.469325	0.12069	0.00422392	0.309173	3.44666e-08	3.44669e-08	1	0	0	1	0	0
AAGGGGAGGC	14	70	10	133.11	3501643220	122.55	3803337810	700	5	0.105176	0.525881	0.0184049	0.00525881	0.000184049	0.407997	1.50181e-09	1.50183e-09	1	0	0	1	0	0
AAGGGGC	1	9	7	133.11	3501643220	122.55	3803337810	63	9	0.00751258	0.0676133	0.00236634	0.000473293	1.65644e-05	0.514076	1.35163e-10	1.35164e-10	1	0	0	1	1	0
AAGGGGG	156	647	7	133.11	3501643220	122.55	3803337810	4529	4.14744	1.17196	4.86064	0.170114	0.0340245	0.0011908	0.2369	9.71672e-09	9.71682e-09	1	0	0	1	0	0
AAGGGGGAG	54	219	9	133.11	3501643220	122.55	3803337810	1971	4.05556	0.40568	1.64526	0.057581	0.0148073	0.000518229	0.297838	4.22867e-09	4.22871e-09	1	0	0	1	0	0
AAGGGGT	12	58	7	133.11	3501643220	122.55	3803337810	406	4.83333	0.090151	0.43573	0.0152498	0.00305011	0.000106748	0.276078	8.71051e-10	8.71059e-10	1	0	0	1	0	0
AAGGGT	213	1154	6	133.11	3501643220	122.55	3803337810	6924	5.41784	1.60018	8.66952	0.303418	0.0520171	0.00182051	0.265255	1.48551e-08	1.48552e-08	1	0	0	1	0	0
AAGGT	1261	12475	5	133.11	3501643220	122.55	3803337810	62375	9.89294	9.47337	93.7195	3.28001	0.468597	0.0164001	0.403629	1.33822e-07	1.33823e-07	1	0	0	1	0	0
AAGGTAC	72	288	7	133.11	3501643220	122.55	3803337810	2016	4	0.540906	2.16362	0.075723	0.0151454	0.000530061	0.228478	4.32522e-09	4.32526e-09	1	0	0	1	0	0
AAGGTAG	57	242	7	133.11	3501643220	122.55	3803337810	1694	4.24561	0.428217	1.81805	0.0636283	0.0127263	0.000445398	0.242508	3.63438e-09	3.63442e-09	1	0	0	1	0	0
AAGGTAGG	201	927	8	133.11	3501643220	122.55	3803337810	7416	4.61194	1.51003	6.96416	0.243733	0.0557133	0.00194987	0.301065	1.59106e-08	1.59108e-08	1	0	0	1	0	0
AAGGTAT	62	248	7	133.11	3501643220	122.55	3803337810	1736	4	0.46578	1.86312	0.0652059	0.0130418	0.000456441	0.228478	3.72449e-09	3.72453e-09	1	0	0	1	0	0
AAGGTC	14	56	6	133.11	3501643220	122.55	3803337810	336	4	0.105176	0.420705	0.0147239	0.00252423	8.83435e-05	0.195838	7.2087e-10	7.20877e-10	1	0	0	1	0	0
AAGGTCC	95	380	7	133.11	3501643220	122.55	3803337810	2660	4	0.713695	2.85478	0.0999122	0.0199835	0.000699386	0.228478	5.70688e-09	5.70694e-09	1	0	0	1	0	0
AAGGTG	1535	7125	6	133.11	3501643220	122.55	3803337810	42750	4.64169	11.5318	53.5272	1.87335	0.321163	0.0112401	0.227256	9.17178e-08	9.17187e-08	1	0	0	1	0	0
AAGGTGAGG	69	412	9	133.11	3501643220	122.55	3803337810	3708	5.97101	0.518368	3.09518	0.108326	0.0278567	0.000974933	0.438508	7.95531e-09	7.95539e-09	1	0	0	1	0	0
AAGGTGC	3	12	7	133.11	3501643220	122.55	3803337810	84	4	0.0225378	0.090151	0.00315512	0.000631057	2.20859e-05	0.228478	1.80217e-10	1.80219e-10	1	0	0	1	0	0
AAGT	11158	114452	4	133.11	3501643220	122.55	3803337810	457808	10.2574	83.8254	859.83	30.0925	3.43932	0.12037	0.334799	9.82202e-07	9.82212e-07	1	0	0	0	0	0
AAGTAAT	28	134	7	133.11	3501643220	122.55	3803337810	938	4.78571	0.210352	1.00669	0.0352322	0.0070468	0.000246625	0.273358	2.01243e-09	2.01245e-09	1	0	0	1	0	0
AAGTAC	88	352	6	133.11	3501643220	122.55	3803337810	2112	4	0.661107	2.64443	0.0925503	0.0158666	0.000555302	0.195838	4.53118e-09	4.53123e-09	1	0	0	1	0	0
AAGTACT	10	45	7	133.11	3501643220	122.55	3803337810	315	4.5	0.0751258	0.338066	0.0118317	0.00236646	8.2822e-05	0.257038	6.75815e-10	6.75822e-10	1	0	0	1	0	0
AAGTAG	635	2767	6	133.11	3501643220	122.55	3803337810	16602	4.35748	4.77049	20.7873	0.727519	0.124724	0.00436511	0.213341	3.56187e-08	3.5619e-08	1	0	0	1	0	0
AAGTAGCC	116	498	8	133.11	3501643220	122.55	3803337810	3984	4.2931	0.87146	3.74127	0.130938	0.0299301	0.0010475	0.280252	8.54745e-09	8.54754e-09	1	0	0	1	0	0
AAGTAGG	51	212	7	133.11	3501643220	122.55	3803337810	1484	4.15686	0.383142	1.59267	0.0557405	0.0111487	0.000390184	0.237438	3.18384e-09	3.18387e-09	1	0	0	1	0	0
AAGTAGT	66	264	7	133.11	3501643220	122.55	3803337810	1848	4	0.495831	1.98332	0.0694127	0.0138833	0.000485889	0.228478	3.96478e-09	3.96482e-09	1	0	0	1	0	0
AAGTAT	183	852	6	133.11	3501643220	122.55	3803337810	5112	4.65574	1.3748	6.40072	0.224014	0.0384043	0.00134408	0.227943	1.09675e-08	1.09676e-08	1	0	0	1	0	0
AAGTATT	18	72	7	133.11	3501643220	122.55	3803337810	504	4	0.135227	0.540906	0.0189307	0.00378634	0.000132515	0.228478	1.0813e-09	1.08132e-09	1	0	0	1	0	0
AAGTC	527	3291	5	133.11	3501643220	122.55	3803337810	16455	6.24478	3.95913	24.7239	0.865293	0.12362	0.00432646	0.254785	3.53033e-08	3.53037e-08	1	0	0	1	0	0
AAGTCC	439	1756	6	133.11	3501643220	122.55	3803337810	10536	4	3.29802	13.1921	0.4617	0.0791526	0.0027702	0.195838	2.26044e-08	2.26046e-08	1	0	0	1	0	0
AAGTCGGGG	21	86	9	133.11	3501643220	122.55	3803337810	774	4.09524	0.157764	0.646082	0.0226117	0.00581474	0.000203505	0.300752	1.66057e-09	1.66059e-09	1	0	0	1	0	0
AAGTCT	389	1789	6	133.11	3501643220	122.55	3803337810	10734	4.59897	2.9224	13.44	0.470376	0.0806401	0.00282226	0.225164	2.30292e-08	2.30294e-08	1	0	0	1	0	0
AAGTG	1701	12537	5	133.11	3501643220	122.55	3803337810	62685	7.37037	12.7789	94.1853	3.29632	0.470926	0.0164816	0.300709	1.34487e-07	1.34489e-07	1	0	0	1	0	0
AAGTGAG	120	585	7	133.11	3501643220	122.55	3803337810	4095	4.875	0.90151	4.39486	0.153812	0.030764	0.00107669	0.278458	8.7856e-09	8.78569e-09	1	0	0	1	0	0
AAGTGAT	105	590	7	133.11	3501643220	122.55	3803337810	4130	5.61905	0.788821	4.43242	0.155127	0.031027	0.00108589	0.320957	8.86069e-09	8.86078e-09	1	0	0	1	0	0
AAGTGG	320	1291	6	133.11	3501643220	122.55	3803337810	7746	4.03437	2.40403	9.69875	0.339439	0.0581925	0.00203663	0.197521	1.66186e-08	1.66188e-08	1	0	0	1	0	0
AAGTGT	141	572	6	133.11	3501643220	122.55	3803337810	3432	4.05674	1.05927	4.2972	0.150394	0.0257832	0.000902365	0.198616	7.36317e-09	7.36324e-09	1	0	0	1	0	0
AAGTGTG	2	8	7	133.11	3501643220	122.55	3803337810	56	4	0.0150252	0.0601007	0.00210342	0.000420705	1.47239e-05	0.228478	1.20145e-10	1.20146e-10	1	0	0	1	0	0
AAT	472471	4832923	3	133.11	3501643220	122.55	3803337810	14498769	10.229	3549.48	36307.7	1270.71	108.923	3.81212	0.250405	3.11063e-05	3.11066e-05	1	1	0	0	0	0
AATAATAGAT	3	12	10	133.11	3501643220	122.55	3803337810	120	4	0.0225378	0.090151	0.00315512	0.00090151	3.15512e-05	0.326397	2.57453e-10	2.57456e-10	1	0	0	1	0	0
AATAATC	47	188	7	133.11	3501643220	122.55	3803337810	1316	4	0.353091	1.41237	0.0494303	0.00988656	0.000346012	0.228478	2.82341e-09	2.82343e-09	1	0	0	1	0	0
AATAATT	4	17	7	133.11	3501643220	122.55	3803337810	119	4.25	0.0300503	0.127714	0.00446976	0.000893997	3.12883e-05	0.242758	2.55308e-10	2.55311e-10	1	0	0	1	0	0
AATAC	13552	115197	5	133.11	3501643220	122.55	3803337810	575985	8.50037	101.811	865.427	30.2884	4.32714	0.151442	0.346812	1.23574e-06	1.23576e-06	1	1	0	1	0	0
AATACAATAT	739	3047	10	133.11	3501643220	122.55	3803337810	30470	4.12314	5.5518	22.8908	0.801138	0.228908	0.00801138	0.336445	6.53717e-08	6.53724e-08	1	0	0	1	0	0
AATACAATGC	225	932	10	133.11	3501643220	122.55	3803337810	9320	4.14222	1.69033	7.00173	0.245048	0.0700173	0.00245048	0.338003	1.99955e-08	1.99957e-08	1	0	0	1	0	0
AATACAC	53	212	7	133.11	3501643220	122.55	3803337810	1484	4	0.398167	1.59267	0.0557405	0.0111487	0.000390184	0.228478	3.18384e-09	3.18387e-09	1	0	0	1	0	0
AATACAT	310	1452	7	133.11	3501643220	122.55	3803337810	10164	4.68387	2.3289	10.9083	0.38177	0.0763579	0.00267239	0.267541	2.18063e-08	2.18065e-08	1	0	0	1	0	0
AATACC	437	1802	6	133.11	3501643220	122.55	3803337810	10812	4.12357	3.283	13.5377	0.473794	0.0812261	0.00284277	0.201888	2.31966e-08	2.31968e-08	1	0	0	1	0	0
AATACCT	116	474	7	133.11	3501643220	122.55	3803337810	3318	4.08621	0.87146	3.56096	0.124627	0.0249268	0.000872392	0.233402	7.11859e-09	7.11866e-09	1	0	0	1	0	0
AATACT	1249	6317	6	133.11	3501643220	122.55	3803337810	37902	5.05765	9.38322	47.457	1.66091	0.284742	0.00996546	0.24762	8.13167e-08	8.13175e-08	1	0	0	1	0	0
AATACTATACTATACT	240	1202	16	133.11	3501643220	122.55	3803337810	19232	5.00833	1.80302	9.03013	0.316038	0.144482	0.00505661	0.653883	4.12612e-08	4.12616e-08	1	0	0	1	1	0
AATAG	23016	233389	5	133.11	3501643220	122.55	3803337810	1166945	10.1403	172.91	1753.35	61.3643	8.76677	0.306821	0.413721	2.50362e-06	2.50364e-06	1	1	0	1	0	0
AATAGAATCT	10	40	10	133.11	3501643220	122.55	3803337810	400	4	0.0751258	0.300503	0.0105171	0.00300503	0.000105171	0.326397	8.58178e-10	8.58187e-10	1	0	0	1	0	0
AATAGAC	127	784	7	133.11	3501643220	122.55	3803337810	5488	6.17323	0.954098	5.88987	0.206135	0.0412291	0.00144294	0.352612	1.17742e-08	1.17743e-08	1	0	0	1	0	0
AATAGAT	128	516	7	133.11	3501643220	122.55	3803337810	3612	4.03125	0.961611	3.87649	0.13567	0.0271355	0.000949692	0.230263	7.74935e-09	7.74943e-09	1	0	0	1	0	0
AATAGC	154	708	6	133.11	3501643220	122.55	3803337810	4248	4.5974	1.15694	5.31891	0.186152	0.0319135	0.00111691	0.225087	9.11385e-09	9.11394e-09	1	0	0	1	0	0
AATAGCC	5	20	7	133.11	3501643220	122.55	3803337810	140	4	0.0375629	0.150252	0.00525854	0.00105176	3.68098e-05	0.228478	3.00362e-10	3.00365e-10	1	0	0	1	0	0
AATAGG	1054	5636	6	133.11	3501643220	122.55	3803337810	33816	5.34725	7.91826	42.3409	1.48186	0.254046	0.00889114	0.261799	7.25504e-08	7.25511e-08	1	0	0	1	0	0
AATAGGT	213	852	7	133.11	3501643220	122.55	3803337810	5964	4	1.60018	6.40072	0.224014	0.044805	0.0015681	0.228478	1.27954e-08	1.27956e-08	1	0	0	1	0	0
AATAGT	2320	13142	6	133.11	3501643220	122.55	3803337810	78852	5.66466	17.4292	98.7304	3.45539	0.592382	0.0207323	0.277339	1.69173e-07	1.69174e-07	1	0	0	1	0	0
AATAGTAATAGTCGTAGT	140	780	18	133.11	3501643220	122.55	3803337810	14040	5.57143	1.05176	5.85982	0.205083	0.105477	0.00369149	0.818325	3.01221e-08	3.01224e-08	1	0	0	1	1	0
AATAGTAGT	175	801	9	133.11	3501643220	122.55	3803337810	7209	4.57714	1.3147	6.01758	0.210604	0.0541582	0.00189544	0.336143	1.54665e-08	1.54667e-08	1	0	0	1	0	0
AATAGTG	18	85	7	133.11	3501643220	122.55	3803337810	595	4.72222	0.135227	0.63857	0.0223488	0.00446999	0.000156442	0.269731	1.27654e-09	1.27655e-09	1	0	0	1	0	0
AATAGTGGC	123	531	9	133.11	3501643220	122.55	3803337810	4779	4.31707	0.924048	3.98918	0.139614	0.0359026	0.00125653	0.317043	1.02531e-08	1.02532e-08	1	0	0	1	0	0
AATAT	179256	2077661	5	133.11	3501643220	122.55	3803337810	10388305	11.5905	1346.68	15608.6	546.273	78.043	2.73137	0.472887	2.22875e-05	2.22878e-05	1	1	0	1	0	0
AATATAATATCCTAT	37	159	15	133.11	3501643220	122.55	3803337810	2385	4.2973	0.277966	1.1945	0.0418054	0.0179175	0.000627081	0.525985	5.11689e-09	5.11694e-09	1	0	0	1	1	0
AATATAATGC	5	26	10	133.11	3501643220	122.55	3803337810	260	5.2	0.0375629	0.195327	0.0068361	0.00195327	6.8361e-05	0.424317	5.57816e-10	5.57821e-10	1	0	0	1	0	0
AATATAC	115	497	7	133.11	3501643220	122.55	3803337810	3479	4.32174	0.863947	3.73375	0.130675	0.0261363	0.000914723	0.246856	7.464e-09	7.46408e-09	1	0	0	1	0	0
AATATAG	174	817	7	133.11	3501643220	122.55	3803337810	5719	4.6954	1.30719	6.13778	0.214811	0.0429645	0.00150368	0.268199	1.22698e-08	1.22699e-08	1	0	0	1	0	0
AATATAGCAT	90	367	10	133.11	3501643220	122.55	3803337810	3670	4.07778	0.676133	2.75712	0.0964942	0.0275712	0.000964942	0.332744	7.87378e-09	7.87386e-09	1	0	0	1	0	0
AATATAGTAGAGTAG	13	54	15	133.11	3501643220	122.55	3803337810	810	4.15385	0.0976636	0.40568	0.0141981	0.00608519	0.000212971	0.508427	1.73781e-09	1.73783e-09	1	0	0	1	1	0
AATATAT	1541	6431	7	133.11	3501643220	122.55	3803337810	45017	4.17326	11.5769	48.3134	1.69088	0.338194	0.0118362	0.238375	9.65815e-08	9.65825e-08	1	0	0	1	0	0
AATATATACATAGG	2	8	14	133.11	3501643220	122.55	3803337810	112	4	0.0150252	0.0601007	0.00210342	0.000841409	2.94478e-05	0.456956	2.4029e-10	2.40292e-10	1	0	0	1	0	0
AATATATGAT	57	228	10	133.11	3501643220	122.55	3803337810	2280	4	0.428217	1.71287	0.0599473	0.0171287	0.000599473	0.326397	4.89162e-09	4.89166e-09	1	0	0	1	0	0
AATATC	1244	5473	6	133.11	3501643220	122.55	3803337810	32838	4.39952	9.34565	41.1164	1.439	0.246698	0.008634	0.215399	7.04521e-08	7.04528e-08	1	0	0	1	0	0
AATATCATAT	76	318	10	133.11	3501643220	122.55	3803337810	3180	4.18421	0.570956	2.389	0.0836108	0.02389	0.000836108	0.341429	6.82252e-09	6.82258e-09	1	0	0	1	0	0
AATATCT	1	4	7	133.11	3501643220	122.55	3803337810	28	4	0.00751258	0.0300503	0.00105171	0.000210352	7.36195e-06	0.228478	6.00725e-11	6.00731e-11	1	0	0	1	0	0
AATATG	959	4071	6	133.11	3501643220	122.55	3803337810	24426	4.24505	7.20457	30.5837	1.07038	0.183502	0.00642225	0.207836	5.24046e-08	5.24052e-08	1	0	0	1	0	0
AATATGATAT	1238	5159	10	133.11	3501643220	122.55	3803337810	51590	4.16721	9.30058	38.7574	1.35644	0.387574	0.0135644	0.340041	1.10684e-07	1.10685e-07	1	0	0	1	0	0
AATATGC	93	372	7	133.11	3501643220	122.55	3803337810	2604	4	0.69867	2.79468	0.0978088	0.0195628	0.000684662	0.228478	5.58674e-09	5.5868e-09	1	0	0	1	0	0
AATATGCC	49	247	8	133.11	3501643220	122.55	3803337810	1976	5.04082	0.368117	1.85561	0.064943	0.0148449	0.000519544	0.329062	4.2394e-09	4.23944e-09	1	0	0	1	0	0
AATATGGTAT	1	4	10	133.11	3501643220	122.55	3803337810	40	4	0.00751258	0.0300503	0.00105171	0.000300503	1.05171e-05	0.326397	8.58178e-11	8.58187e-11	1	0	0	1	0	0
AATATGT	119	476	7	133.11	3501643220	122.55	3803337810	3332	4	0.893997	3.57599	0.125153	0.0250319	0.000876073	0.228478	7.14862e-09	7.1487e-09	1	0	0	1	0	0
AATATT	593	2373	6	133.11	3501643220	122.55	3803337810	14238	4.00169	4.45496	17.8274	0.623926	0.106964	0.00374355	0.195921	3.05468e-08	3.05472e-08	1	0	0	1	0	0
AATATTACAT	3	12	10	133.11	3501643220	122.55	3803337810	120	4	0.0225378	0.090151	0.00315512	0.00090151	3.15512e-05	0.326397	2.57453e-10	2.57456e-10	1	0	0	1	0	0
AATC	56885	368022	4	133.11	3501643220	122.55	3803337810	1472088	6.46958	427.353	2764.8	96.7629	11.0592	0.387052	0.211165	3.15828e-06	3.15832e-06	1	1	0	0	0	0
AATCAC	343	1471	6	133.11	3501643220	122.55	3803337810	8826	4.28863	2.57682	11.051	0.386766	0.0663061	0.00232059	0.20997	1.89357e-08	1.89359e-08	1	0	0	1	0	0
AATCAG	1322	5427	6	133.11	3501643220	122.55	3803337810	32562	4.10514	9.93164	40.7708	1.4269	0.244625	0.00856143	0.200986	6.986e-08	6.98607e-08	1	0	0	1	0	0
AATCAT	1418	5854	6	133.11	3501643220	122.55	3803337810	35124	4.12835	10.6528	43.9787	1.53917	0.263872	0.00923505	0.202122	7.53566e-08	7.53574e-08	1	0	0	1	0	0
AATCC	2609	14337	5	133.11	3501643220	122.55	3803337810	71685	5.49521	19.6003	107.708	3.76958	0.53854	0.0188479	0.224203	1.53796e-07	1.53798e-07	1	0	0	1	0	0
AATCCAC	114	558	7	133.11	3501643220	122.55	3803337810	3906	4.89474	0.856435	4.19202	0.146713	0.0293442	0.00102699	0.279585	8.38011e-09	8.38019e-09	1	0	0	1	0	0
AATCCAT	109	436	7	133.11	3501643220	122.55	3803337810	3052	4	0.818872	3.27549	0.114636	0.0229284	0.000802453	0.228478	6.5479e-09	6.54796e-09	1	0	0	1	0	0
AATCCATG	67	321	8	133.11	3501643220	122.55	3803337810	2568	4.79104	0.503343	2.41154	0.0843996	0.0192923	0.000675196	0.312757	5.5095e-09	5.50956e-09	1	0	0	1	0	0
AATCCC	186	767	6	133.11	3501643220	122.55	3803337810	4602	4.12366	1.39734	5.76215	0.201665	0.0345729	0.00120999	0.201893	9.87334e-09	9.87344e-09	1	0	0	1	0	0
AATCCCC	87	352	7	133.11	3501643220	122.55	3803337810	2464	4.04598	0.653595	2.64443	0.0925503	0.018511	0.000647852	0.231104	5.28638e-09	5.28643e-09	1	0	0	1	0	0
AATCCT	310	1242	6	133.11	3501643220	122.55	3803337810	7452	4.00645	2.3289	9.33063	0.326555	0.0559838	0.00195933	0.196154	1.59879e-08	1.5988e-08	1	0	0	1	0	0
AATCCTGT	4	17	8	133.11	3501643220	122.55	3803337810	136	4.25	0.0300503	0.127714	0.00446976	0.00102171	3.57581e-05	0.277438	2.91781e-10	2.91783e-10	1	0	0	1	0	0
AATCG	54	270	5	133.11	3501643220	122.55	3803337810	1350	5	0.40568	2.0284	0.0709903	0.010142	0.000354951	0.203998	2.89635e-09	2.89638e-09	1	0	0	1	0	0
AATCGAGG	29	134	8	133.11	3501643220	122.55	3803337810	1072	4.62069	0.217865	1.00669	0.0352322	0.00805349	0.000281858	0.301636	2.29992e-09	2.29994e-09	1	0	0	1	0	0
AATCGG	65	260	6	133.11	3501643220	122.55	3803337810	1560	4	0.488318	1.95327	0.068361	0.0117196	0.000410166	0.195838	3.34689e-09	3.34693e-09	1	0	0	1	0	0
AATCT	3950	24528	5	133.11	3501643220	122.55	3803337810	122640	6.20962	29.6747	184.269	6.44907	0.921343	0.0322454	0.25335	2.63117e-07	2.6312e-07	1	0	0	1	0	0
AATCTAG	1	4	7	133.11	3501643220	122.55	3803337810	28	4	0.00751258	0.0300503	0.00105171	0.000210352	7.36195e-06	0.228478	6.00725e-11	6.00731e-11	1	0	0	1	0	0
AATCTAT	20	80	7	133.11	3501643220	122.55	3803337810	560	4	0.150252	0.601007	0.0210342	0.00420705	0.000147239	0.228478	1.20145e-09	1.20146e-09	1	0	0	1	0	0
AATCTATG	64	270	8	133.11	3501643220	122.55	3803337810	2160	4.21875	0.480805	2.0284	0.0709903	0.0162272	0.000567922	0.275398	4.63416e-09	4.63421e-09	1	0	0	1	0	0
AATCTC	438	1848	6	133.11	3501643220	122.55	3803337810	11088	4.21918	3.29051	13.8833	0.485889	0.0832995	0.00291533	0.206569	2.37887e-08	2.37889e-08	1	0	0	1	0	0
AATCTCC	93	372	7	133.11	3501643220	122.55	3803337810	2604	4	0.69867	2.79468	0.0978088	0.0195628	0.000684662	0.228478	5.58674e-09	5.5868e-09	1	0	0	1	0	0
AATCTCTCTCTCCCTCTG	185	768	18	133.11	3501643220	122.55	3803337810	13824	4.15135	1.38983	5.76966	0.201928	0.103854	0.0036347	0.609746	2.96586e-08	2.96589e-08	1	0	0	1	1	0
AATCTG	1316	5708	6	133.11	3501643220	122.55	3803337810	34248	4.33739	9.88656	42.8818	1.50079	0.257291	0.00900472	0.212357	7.34772e-08	7.34779e-08	1	0	0	1	0	0
AATCTGG	148	751	7	133.11	3501643220	122.55	3803337810	5257	5.07432	1.11186	5.64195	0.197458	0.0394937	0.00138221	0.289843	1.12786e-08	1.12787e-08	1	0	0	1	0	0
AATG	512828	4366811	4	133.11	3501643220	122.55	3803337810	17467244	8.51516	3852.66	32806	1148.15	131.224	4.59261	0.277933	3.7475e-05	3.74754e-05	1	1	1	0	0	0
AATGAC	314	1256	6	133.11	3501643220	122.55	3803337810	7536	4	2.35895	9.4358	0.330236	0.0566148	0.00198142	0.195838	1.61681e-08	1.61682e-08	1	0	0	1	0	0
AATGACC	110	440	7	133.11	3501643220	122.55	3803337810	3080	4	0.826384	3.30554	0.115688	0.0231388	0.000809815	0.228478	6.60797e-09	6.60804e-09	1	0	0	1	0	0
AATGAG	1657	7561	6	133.11	3501643220	122.55	3803337810	45366	4.56307	12.4484	56.8026	1.98799	0.340816	0.0119279	0.223406	9.73303e-08	9.73312e-08	1	0	0	1	0	0
AATGAGAC	4	16	8	133.11	3501643220	122.55	3803337810	128	4	0.0300503	0.120201	0.00420683	0.000961611	3.36546e-05	0.261118	2.74617e-10	2.7462e-10	1	0	0	1	0	0
AATGAGC	1	5	7	133.11	3501643220	122.55	3803337810	35	5	0.00751258	0.0375629	0.00131463	0.00026294	9.20244e-06	0.285598	7.50906e-11	7.50913e-11	1	0	0	1	0	0
AATGAGG	231	1079	7	133.11	3501643220	122.55	3803337810	7553	4.671	1.73541	8.10608	0.283698	0.0567425	0.00198589	0.266805	1.62045e-08	1.62047e-08	1	0	0	1	0	0
AATGAT	1686	7108	6	133.11	3501643220	122.55	3803337810	42648	4.2159	12.6662	53.3994	1.86888	0.320397	0.0112133	0.206409	9.14989e-08	9.14999e-08	1	0	0	1	0	0
AATGATC	64	256	7	133.11	3501643220	122.55	3803337810	1792	4	0.480805	1.92322	0.0673093	0.0134625	0.000471165	0.228478	3.84464e-09	3.84468e-09	1	0	0	1	0	0
AATGC	447	3647	5	133.11	3501643220	122.55	3803337810	18235	8.15884	3.35812	27.3984	0.958895	0.136992	0.00479447	0.332878	3.91222e-08	3.91226e-08	1	0	0	1	0	0
AATGCC	9	50	6	133.11	3501643220	122.55	3803337810	300	5.55556	0.0676133	0.375629	0.0131463	0.00225378	7.88781e-05	0.271998	6.43634e-10	6.4364e-10	1	0	0	1	0	0
AATGCCC	96	501	7	133.11	3501643220	122.55	3803337810	3507	5.21875	0.721208	3.7638	0.131726	0.0263466	0.000922085	0.298093	7.52408e-09	7.52415e-09	1	0	0	1	0	0
AATGCT	298	1261	6	133.11	3501643220	122.55	3803337810	7566	4.23154	2.23875	9.47337	0.331551	0.0568402	0.00198931	0.207175	1.62324e-08	1.62326e-08	1	0	0	1	0	0
AATGCTAG	6	25	8	133.11	3501643220	122.55	3803337810	200	4.16667	0.0450755	0.187815	0.00657317	0.00150252	5.25854e-05	0.271998	4.29089e-10	4.29093e-10	1	0	0	1	0	0
AATGCTC	79	316	7	133.11	3501643220	122.55	3803337810	2212	4	0.593494	2.37398	0.0830849	0.0166178	0.000581594	0.228478	4.74572e-09	4.74577e-09	1	0	0	1	0	0
AATGCTG	99	396	7	133.11	3501643220	122.55	3803337810	2772	4	0.743746	2.97498	0.104119	0.0208249	0.000728833	0.228478	5.94717e-09	5.94723e-09	1	0	0	1	0	0
AATGCTGCTGC	17	75	11	133.11	3501643220	122.55	3803337810	825	4.41176	0.127714	0.563444	0.0197195	0.00619788	0.000216915	0.395997	1.76999e-09	1.77001e-09	1	0	0	1	0	0
AATGG	4329	32178	5	133.11	3501643220	122.55	3803337810	160890	7.43313	32.522	241.74	8.46046	1.2087	0.0423023	0.303269	3.45181e-07	3.45184e-07	1	0	0	1	0	0
AATGGAC	75	300	7	133.11	3501643220	122.55	3803337810	2100	4	0.563444	2.25378	0.0788781	0.0157764	0.000552147	0.228478	4.50543e-09	4.50548e-09	1	0	0	1	0	0
AATGGAT	7	28	7	133.11	3501643220	122.55	3803337810	196	4	0.0525881	0.210352	0.00736195	0.00147247	5.15337e-05	0.228478	4.20507e-10	4.20511e-10	1	0	0	1	0	0
AATGGC	387	1701	6	133.11	3501643220	122.55	3803337810	10206	4.39535	2.90737	12.7789	0.447239	0.0766734	0.00268343	0.215195	2.18964e-08	2.18966e-08	1	0	0	1	0	0
AATGGG	441	1854	6	133.11	3501643220	122.55	3803337810	11124	4.20408	3.31305	13.9283	0.487467	0.08357	0.0029248	0.20583	2.38659e-08	2.38662e-08	1	0	0	1	0	0
AATGGGG	3	12	7	133.11	3501643220	122.55	3803337810	84	4	0.0225378	0.090151	0.00315512	0.000631057	2.20859e-05	0.228478	1.80217e-10	1.80219e-10	1	0	0	1	0	0
AATGGT	315	1305	6	133.11	3501643220	122.55	3803337810	7830	4.14286	2.36646	9.80392	0.34312	0.0588235	0.00205872	0.202833	1.67988e-08	1.6799e-08	1	0	0	1	0	0
AATGGTAG	128	597	8	133.11	3501643220	122.55	3803337810	4776	4.66406	0.961611	4.48501	0.156967	0.0358801	0.00125574	0.304468	1.02466e-08	1.02467e-08	1	0	0	1	0	0
AATGGTG	86	413	7	133.11	3501643220	122.55	3803337810	2891	4.80233	0.646082	3.1027	0.108589	0.0217189	0.000760122	0.274307	6.20248e-09	6.20254e-09	1	0	0	1	0	0
AATGT	8830	63927	5	133.11	3501643220	122.55	3803337810	319635	7.23975	66.3361	480.257	16.8081	2.40128	0.0840407	0.295379	6.85759e-07	6.85766e-07	1	0	0	1	0	0
AATGTAC	160	724	7	133.11	3501643220	122.55	3803337810	5068	4.525	1.20201	5.43911	0.190359	0.0380738	0.00133251	0.258466	1.08731e-08	1.08732e-08	1	0	0	1	0	0
AATGTAG	46	184	7	133.11	3501643220	122.55	3803337810	1288	4	0.345579	1.38232	0.0483786	0.00967621	0.00033865	0.228478	2.76333e-09	2.76336e-09	1	0	0	1	0	0
AATGTAT	235	941	7	133.11	3501643220	122.55	3803337810	6587	4.00426	1.76546	7.06934	0.247414	0.0494854	0.0017319	0.228721	1.4132e-08	1.41322e-08	1	0	0	1	0	0
AATGTC	280	1352	6	133.11	3501643220	122.55	3803337810	8112	4.82857	2.10352	10.157	0.355477	0.0609421	0.00213286	0.236405	1.74039e-08	1.7404e-08	1	0	0	1	0	0
AATGTCATGT	34	139	10	133.11	3501643220	122.55	3803337810	1390	4.08824	0.255428	1.04425	0.0365468	0.0104425	0.000365468	0.333597	2.98217e-09	2.9822e-09	1	0	0	1	0	0
AATGTCC	1	4	7	133.11	3501643220	122.55	3803337810	28	4	0.00751258	0.0300503	0.00105171	0.000210352	7.36195e-06	0.228478	6.00725e-11	6.00731e-11	1	0	0	1	0	0
AATGTG	1063	4487	6	133.11	3501643220	122.55	3803337810	26922	4.22107	7.98588	33.709	1.17975	0.202254	0.00707852	0.206662	5.77597e-08	5.77603e-08	1	0	0	1	0	0
AATGTGC	33	135	7	133.11	3501643220	122.55	3803337810	945	4.09091	0.247915	1.0142	0.0354951	0.00709939	0.000248466	0.233671	2.02745e-09	2.02747e-09	1	0	0	1	0	0
AATT	44577	276681	4	133.11	3501643220	122.55	3803337810	1106724	6.20681	334.888	2078.59	72.7469	8.31436	0.290988	0.202589	2.37442e-06	2.37444e-06	1	1	0	0	0	0
AATTAC	924	3721	6	133.11	3501643220	122.55	3803337810	22326	4.02706	6.94163	27.9543	0.978351	0.167726	0.00587011	0.197163	4.78992e-08	4.78997e-08	1	0	0	1	0	0
AATTAG	1428	6680	6	133.11	3501643220	122.55	3803337810	40080	4.67787	10.728	50.1841	1.75635	0.301104	0.0105381	0.229027	8.59894e-08	8.59903e-08	1	0	0	1	0	0
AATTAGG	44	256	7	133.11	3501643220	122.55	3803337810	1792	5.81818	0.330554	1.92322	0.0673093	0.0134625	0.000471165	0.332332	3.84464e-09	3.84468e-09	1	0	0	1	0	0
AATTAT	795	3270	6	133.11	3501643220	122.55	3803337810	19620	4.11321	5.9725	24.5661	0.859771	0.147397	0.00515863	0.201381	4.20936e-08	4.20941e-08	1	0	0	1	0	0
AATTATG	14	56	7	133.11	3501643220	122.55	3803337810	392	4	0.105176	0.420705	0.0147239	0.00294493	0.000103067	0.228478	8.41015e-10	8.41023e-10	1	0	0	1	0	0
AATTC	6451	36731	5	133.11	3501643220	122.55	3803337810	183655	5.69385	48.4637	275.945	9.65757	1.37972	0.0482878	0.232307	3.94022e-07	3.94026e-07	1	0	0	1	0	0
AATTCC	720	2904	6	133.11	3501643220	122.55	3803337810	17424	4.03333	5.40906	21.8165	0.76354	0.130899	0.00458124	0.19747	3.73822e-08	3.73826e-08	1	0	0	1	0	0
AATTCTC	28	112	7	133.11	3501643220	122.55	3803337810	784	4	0.210352	0.841409	0.0294478	0.00588987	0.000206135	0.228478	1.68203e-09	1.68205e-09	1	0	0	1	0	0
AATTGC	6	24	6	133.11	3501643220	122.55	3803337810	144	4	0.0450755	0.180302	0.00631025	0.00108181	3.78615e-05	0.195838	3.08944e-10	3.08947e-10	1	0	0	1	0	0
AATTGCC	1	4	7	133.11	3501643220	122.55	3803337810	28	4	0.00751258	0.0300503	0.00105171	0.000210352	7.36195e-06	0.228478	6.00725e-11	6.00731e-11	1	0	0	1	0	0
AC	6970911	119827169	2	133.11	3501643220	122.55	3803337810	239654338	17.1896	52369.6	900212	31505.8	1800.42	63.0116	0.280532	0.000514165	0.00051417	1	1	1	0	0	0
ACACACACACGCACGCACACACGC	1	4	24	133.11	3501643220	122.55	3803337810	96	4	0.00751258	0.0300503	0.00105171	0.000721208	2.5241e-05	0.783354	2.05963e-10	2.05965e-10	1	0	0	1	1	0
ACACACACACTCTCAT	50	209	16	133.11	3501643220	122.55	3803337810	3344	4.18	0.375629	1.57013	0.0549517	0.0251221	0.000879228	0.545736	7.17437e-09	7.17444e-09	1	0	0	1	1	0
ACACACAGCCGAGGG	815	4318	15	133.11	3501643220	122.55	3803337810	64770	5.29816	6.12276	32.4393	1.13532	0.48659	0.0170298	0.64849	1.3896e-07	1.38962e-07	1	0	0	1	1	0
ACACACC	192	773	7	133.11	3501643220	122.55	3803337810	5411	4.02604	1.44242	5.80723	0.203243	0.0406506	0.0014227	0.229966	1.1609e-08	1.16091e-08	1	0	0	1	0	0
ACACACGT	97	470	8	133.11	3501643220	122.55	3803337810	3760	4.84536	0.728721	3.53091	0.123576	0.0282473	0.000988605	0.316303	8.06687e-09	8.06695e-09	1	0	0	1	0	0
ACACACTCCTCTCTC	12	50	15	133.11	3501643220	122.55	3803337810	750	4.16667	0.090151	0.375629	0.0131463	0.00563444	0.000197195	0.509996	1.60908e-09	1.6091e-09	1	0	0	1	1	0
ACACACTCTC	194	815	10	133.11	3501643220	122.55	3803337810	8150	4.20103	1.45744	6.12276	0.214285	0.0612276	0.00214285	0.342801	1.74854e-08	1.74856e-08	1	0	0	1	0	0
ACACACTCTCTCTCTC	387	1711	16	133.11	3501643220	122.55	3803337810	27376	4.42119	2.90737	12.854	0.449868	0.205664	0.00719789	0.577226	5.87337e-08	5.87343e-08	1	0	0	1	1	0
ACACACTGG	1	9	9	133.11	3501643220	122.55	3803337810	81	9	0.00751258	0.0676133	0.00236634	0.000608519	2.12971e-05	0.660955	1.73781e-10	1.73783e-10	1	0	0	1	1	0
ACACAG	24810	132038	6	133.11	3501643220	122.55	3803337810	792228	5.32197	186.387	991.947	34.7163	5.95168	0.208298	0.260561	1.69968e-06	1.6997e-06	1	1	0	1	0	0
ACACAGACAGACAGAGAGAG	11	52	20	133.11	3501643220	122.55	3803337810	1040	4.72727	0.0826384	0.390654	0.0136722	0.00781309	0.000273444	0.771485	2.23126e-09	2.23129e-09	1	0	0	1	1	0
ACACAGG	17	68	7	133.11	3501643220	122.55	3803337810	476	4	0.127714	0.510856	0.017879	0.00357599	0.000125153	0.228478	1.02123e-09	1.02124e-09	1	0	0	1	0	0
ACACAT	5940	27638	6	133.11	3501643220	122.55	3803337810	165828	4.65286	44.6247	207.633	7.26677	1.2458	0.0436006	0.227802	3.55775e-07	3.55778e-07	1	0	0	1	0	0
ACACATATATATACAT	669	3028	16	133.11	3501643220	122.55	3803337810	48448	4.52616	5.02592	22.7481	0.796143	0.36397	0.0127383	0.590931	1.03943e-07	1.03944e-07	1	0	0	1	1	0
ACACATC	71	342	7	133.11	3501643220	122.55	3803337810	2394	4.8169	0.533393	2.5693	0.089921	0.0179851	0.000629447	0.275139	5.1362e-09	5.13625e-09	1	0	0	1	0	0
ACACATCC	1	4	8	133.11	3501643220	122.55	3803337810	32	4	0.00751258	0.0300503	0.00105171	0.000240403	8.41366e-06	0.261118	6.86542e-11	6.86549e-11	1	0	0	1	0	0
ACACATCTAT	162	779	10	133.11	3501643220	122.55	3803337810	7790	4.80864	1.21704	5.8523	0.20482	0.058523	0.0020482	0.392382	1.6713e-08	1.67132e-08	1	0	0	1	0	0
ACACATG	90	360	7	133.11	3501643220	122.55	3803337810	2520	4	0.676133	2.70453	0.0946537	0.0189317	0.000662576	0.228478	5.40652e-09	5.40658e-09	1	0	0	1	0	0
ACACC	4782	33954	5	133.11	3501643220	122.55	3803337810	169770	7.10038	35.9252	255.082	8.92742	1.27541	0.0446371	0.289693	3.64232e-07	3.64236e-07	1	0	0	1	0	0
ACACCAT	35	140	7	133.11	3501643220	122.55	3803337810	980	4	0.26294	1.05176	0.0368098	0.00736233	0.000257668	0.228478	2.10254e-09	2.10256e-09	1	0	0	1	0	0
ACACCC	8096	33612	6	133.11	3501643220	122.55	3803337810	201672	4.15168	60.8219	252.513	8.8375	1.51508	0.053025	0.203265	4.32676e-07	4.32681e-07	1	0	0	1	0	0
ACACCCACAG	14	64	10	133.11	3501643220	122.55	3803337810	640	4.57143	0.105176	0.480805	0.0168273	0.00480805	0.000168273	0.373026	1.37308e-09	1.3731e-09	1	0	0	1	0	0
ACACCCAT	218	967	8	133.11	3501643220	122.55	3803337810	7736	4.43578	1.63774	7.26467	0.25425	0.0581173	0.002034	0.289565	1.65972e-08	1.65973e-08	1	0	0	1	0	0
ACACCCC	26	127	7	133.11	3501643220	122.55	3803337810	889	4.88462	0.195327	0.954098	0.0333917	0.00667869	0.000233742	0.279007	1.9073e-09	1.90732e-09	1	0	0	1	0	0
ACACCG	14	70	6	133.11	3501643220	122.55	3803337810	420	5	0.105176	0.525881	0.0184049	0.00315529	0.000110429	0.244798	9.01087e-10	9.01096e-10	1	0	0	1	0	0
ACACCT	489	2187	6	133.11	3501643220	122.55	3803337810	13122	4.47239	3.67365	16.43	0.575021	0.0985801	0.00345013	0.218967	2.81525e-08	2.81528e-08	1	0	0	1	0	0
ACACCTC	125	500	7	133.11	3501643220	122.55	3803337810	3500	4	0.939073	3.75629	0.131463	0.026294	0.000920244	0.228478	7.50906e-09	7.50913e-09	1	0	0	1	0	0
ACACCTG	101	404	7	133.11	3501643220	122.55	3803337810	2828	4	0.758771	3.03508	0.106222	0.0212456	0.000743557	0.228478	6.06732e-09	6.06738e-09	1	0	0	1	0	0
ACACG	380	2399	5	133.11	3501643220	122.55	3803337810	11995	6.31316	2.85478	18.0227	0.630762	0.0901134	0.00315381	0.257575	2.57346e-08	2.57349e-08	1	0	0	1	0	0
ACACGAGGAG	25	127	10	133.11	3501643220	122.55	3803337810	1270	5.08	0.187815	0.954098	0.0333917	0.00954098	0.000333917	0.414525	2.72472e-09	2.72474e-09	1	0	0	1	0	0
ACACGC	4581	20901	6	133.11	3501643220	122.55	3803337810	125406	4.56254	34.4151	157.021	5.49544	0.942123	0.0329726	0.22338	2.69052e-07	2.69054e-07	1	0	0	1	0	0
ACACGCAGGC	30	120	10	133.11	3501643220	122.55	3803337810	1200	4	0.225378	0.90151	0.0315512	0.0090151	0.000315512	0.326397	2.57453e-09	2.57456e-09	1	0	0	1	0	0
ACACGG	218	1083	6	133.11	3501643220	122.55	3803337810	6498	4.96789	1.63774	8.13613	0.28475	0.0488168	0.0017085	0.243226	1.39411e-08	1.39412e-08	1	0	0	1	0	0
ACACGGAGAGAGAG	9	41	14	133.11	3501643220	122.55	3803337810	574	4.55556	0.0676133	0.308016	0.01078	0.00431222	0.00015092	0.520423	1.23149e-09	1.2315e-09	1	0	0	1	1	0
ACACGGC	22	112	7	133.11	3501643220	122.55	3803337810	784	5.09091	0.165277	0.841409	0.0294478	0.00588987	0.000206135	0.29079	1.68203e-09	1.68205e-09	1	0	0	1	0	0
ACACGGG	4	16	7	133.11	3501643220	122.55	3803337810	112	4	0.0300503	0.120201	0.00420683	0.000841409	2.94478e-05	0.228478	2.4029e-10	2.40292e-10	1	0	0	1	0	0
ACACGT	48	193	6	133.11	3501643220	122.55	3803337810	1158	4.02083	0.360604	1.44993	0.0507449	0.00869957	0.000304469	0.196858	2.48443e-09	2.48445e-09	1	0	0	1	0	0
ACACT	2553	22521	5	133.11	3501643220	122.55	3803337810	112605	8.82139	19.1796	169.191	5.92138	0.845954	0.0296069	0.35991	2.41588e-07	2.4159e-07	1	0	0	1	0	0
ACACTATC	15	81	8	133.11	3501643220	122.55	3803337810	648	5.4	0.112689	0.608519	0.0212971	0.00486815	0.000170377	0.352509	1.39025e-09	1.39026e-09	1	0	0	1	0	0
ACACTC	5075	22032	6	133.11	3501643220	122.55	3803337810	132192	4.34128	38.1264	165.517	5.79281	0.993103	0.0347568	0.212547	2.83611e-07	2.83614e-07	1	0	0	1	0	0
ACACTCTCCC	68	335	10	133.11	3501643220	122.55	3803337810	3350	4.92647	0.510856	2.51672	0.0880805	0.0251672	0.000880805	0.401997	7.18724e-09	7.18731e-09	1	0	0	1	0	0
ACACTCTCTC	126	646	10	133.11	3501643220	122.55	3803337810	6460	5.12698	0.946586	4.85313	0.169851	0.0485313	0.00169851	0.418359	1.38596e-08	1.38597e-08	1	0	0	1	0	0
ACACTG	647	2826	6	133.11	3501643220	122.55	3803337810	16956	4.36785	4.86064	21.2306	0.743032	0.127383	0.00445819	0.213848	3.63782e-08	3.63785e-08	1	0	0	1	0	0
ACAG	662980	5166190	4	133.11	3501643220	122.55	3803337810	20664760	7.79238	4980.69	38811.4	1358.33	155.246	5.43332	0.254341	4.43351e-05	4.43356e-05	1	1	1	0	0	0
ACAGACAGGGCG	30	178	12	133.11	3501643220	122.55	3803337810	2136	5.93333	0.225378	1.33724	0.046801	0.0160469	0.000561612	0.580987	4.58267e-09	4.58272e-09	1	0	0	1	1	0
ACAGACGAG	143	974	9	133.11	3501643220	122.55	3803337810	8766	6.81119	1.0743	7.31726	0.256091	0.0658553	0.00230482	0.50021	1.8807e-08	1.88072e-08	1	0	0	1	1	0
ACAGACGGAG	9	48	10	133.11	3501643220	122.55	3803337810	480	5.33333	0.0676133	0.360604	0.0126205	0.00360604	0.000126205	0.435197	1.02981e-09	1.02982e-09	1	0	0	1	0	0
ACAGACT	60	240	7	133.11	3501643220	122.55	3803337810	1680	4	0.450755	1.80302	0.0631025	0.0126211	0.000441717	0.228478	3.60435e-09	3.60438e-09	1	0	0	1	0	0
ACAGAG	584999	3144280	6	133.11	3501643220	122.55	3803337810	18865680	5.37485	4394.85	23621.7	826.716	141.73	4.9603	0.26315	4.04753e-05	4.04757e-05	1	1	1	1	0	0
ACAGAGAGACG	189	1108	11	133.11	3501643220	122.55	3803337810	12188	5.86243	1.41988	8.32394	0.291323	0.0915634	0.00320455	0.526208	2.61487e-08	2.61489e-08	1	0	0	1	1	0
ACAGAGAGGG	350	1532	10	133.11	3501643220	122.55	3803337810	15320	4.37714	2.6294	11.5093	0.402804	0.115093	0.00402804	0.357172	3.28682e-08	3.28686e-08	1	0	0	1	0	0
ACAGAGAGGGCG	92	522	12	133.11	3501643220	122.55	3803337810	6264	5.67391	0.691158	3.92157	0.137248	0.0470588	0.00164697	0.555585	1.34391e-08	1.34392e-08	1	0	0	1	1	0
ACAGAGAT	298	1582	8	133.11	3501643220	122.55	3803337810	12656	5.30872	2.23875	11.8849	0.41595	0.0950793	0.0033276	0.346551	2.71528e-08	2.7153e-08	1	0	0	1	0	0
ACAGAGC	38	152	7	133.11	3501643220	122.55	3803337810	1064	4	0.285478	1.14191	0.0399649	0.00799339	0.000279754	0.228478	2.28275e-09	2.28278e-09	1	0	0	1	0	0
ACAGAGG	49	196	7	133.11	3501643220	122.55	3803337810	1372	4	0.368117	1.47247	0.0515337	0.0103073	0.000360736	0.228478	2.94355e-09	2.94358e-09	1	0	0	1	0	0
ACAGAGGCAG	1	4	10	133.11	3501643220	122.55	3803337810	40	4	0.00751258	0.0300503	0.00105171	0.000300503	1.05171e-05	0.326397	8.58178e-11	8.58187e-11	1	0	0	1	0	0
ACAGAGGGAG	748	3615	10	133.11	3501643220	122.55	3803337810	36150	4.83289	5.61941	27.158	0.950481	0.27158	0.00950481	0.39436	7.75578e-08	7.75586e-08	1	0	0	1	0	0
ACAGAGGGAGACG	19	94	13	133.11	3501643220	122.55	3803337810	1222	4.94737	0.142739	0.706183	0.0247151	0.00918038	0.000321297	0.524813	2.62173e-09	2.62176e-09	1	0	0	1	1	0
ACAGAGGGGG	43	177	10	133.11	3501643220	122.55	3803337810	1770	4.11628	0.323041	1.32973	0.0465381	0.0132973	0.000465381	0.335886	3.79744e-09	3.79748e-09	1	0	0	1	0	0
ACAGAT	3932	27697	6	133.11	3501643220	122.55	3803337810	166182	7.044	29.5395	208.076	7.28229	1.24846	0.0436937	0.344871	3.56534e-07	3.56538e-07	1	0	0	1	0	0
ACAGATC	104	611	7	133.11	3501643220	122.55	3803337810	4277	5.875	0.781309	4.59019	0.160648	0.0321313	0.00112454	0.335577	9.17607e-09	9.17616e-09	1	0	0	1	0	0
ACAGATG	95	380	7	133.11	3501643220	122.55	3803337810	2660	4	0.713695	2.85478	0.0999122	0.0199835	0.000699386	0.228478	5.70688e-09	5.70694e-09	1	0	0	1	0	0
ACAGATGGAGAGATGG	5	20	16	133.11	3501643220	122.55	3803337810	320	4	0.0375629	0.150252	0.00525854	0.00240403	8.41366e-05	0.522236	6.86542e-10	6.86549e-10	1	0	0	1	1	0
ACAGC	379	2012	5	133.11	3501643220	122.55	3803337810	10060	5.30871	2.84727	15.1153	0.529009	0.0755766	0.00264505	0.216594	2.15832e-08	2.15834e-08	1	0	0	1	0	0
ACAGCAGG	110	472	8	133.11	3501643220	122.55	3803337810	3776	4.29091	0.826384	3.54594	0.124102	0.0283675	0.000992812	0.280108	8.1012e-09	8.10128e-09	1	0	0	1	0	0
ACAGCC	146	646	6	133.11	3501643220	122.55	3803337810	3876	4.42466	1.09684	4.85313	0.169851	0.0291188	0.0010191	0.216629	8.31575e-09	8.31583e-09	1	0	0	1	0	0
ACAGCCACC	55	221	9	133.11	3501643220	122.55	3803337810	1989	4.01818	0.413192	1.66028	0.0581069	0.0149425	0.000522962	0.295093	4.26729e-09	4.26733e-09	1	0	0	1	0	0
ACAGCCAGC	37	170	9	133.11	3501643220	122.55	3803337810	1530	4.59459	0.277966	1.27714	0.0446976	0.0114943	0.000402278	0.337424	3.28253e-09	3.28256e-09	1	0	0	1	0	0
ACAGCCC	1	4	7	133.11	3501643220	122.55	3803337810	28	4	0.00751258	0.0300503	0.00105171	0.000210352	7.36195e-06	0.228478	6.00725e-11	6.00731e-11	1	0	0	1	0	0
ACAGCCG	37	203	7	133.11	3501643220	122.55	3803337810	1421	5.48649	0.277966	1.52505	0.0533742	0.0106754	0.000373619	0.313386	3.04868e-09	3.04871e-09	1	0	0	1	0	0
ACAGCG	58	232	6	133.11	3501643220	122.55	3803337810	1392	4	0.43573	1.74292	0.0609991	0.0104575	0.000365994	0.195838	2.98646e-09	2.98649e-09	1	0	0	1	0	0
ACAGCGG	143	760	7	133.11	3501643220	122.55	3803337810	5320	5.31469	1.0743	5.70956	0.199824	0.0399669	0.00139877	0.303572	1.14138e-08	1.14139e-08	1	0	0	1	0	0
ACAGCT	1	4	6	133.11	3501643220	122.55	3803337810	24	4	0.00751258	0.0300503	0.00105171	0.000180302	6.31025e-06	0.195838	5.14907e-11	5.14912e-11	1	0	0	1	0	0
ACAGG	19819	147836	5	133.11	3501643220	122.55	3803337810	739180	7.45931	148.892	1110.63	38.8701	5.55315	0.19435	0.304337	1.58587e-06	1.58589e-06	1	1	0	1	0	0
ACAGGAGAGC	95	505	10	133.11	3501643220	122.55	3803337810	5050	5.31579	0.713695	3.79385	0.132778	0.0379385	0.00132778	0.433765	1.08345e-08	1.08346e-08	1	0	0	1	0	0
ACAGGC	284	1207	6	133.11	3501643220	122.55	3803337810	7242	4.25	2.13357	9.06769	0.317353	0.0544061	0.00190412	0.208078	1.55373e-08	1.55375e-08	1	0	0	1	0	0
ACAGGCC	85	340	7	133.11	3501643220	122.55	3803337810	2380	4	0.63857	2.55428	0.0893952	0.0178799	0.000625766	0.228478	5.10616e-09	5.10621e-09	1	0	0	1	0	0
ACAGGCGGGCGG	1	4	12	133.11	3501643220	122.55	3803337810	48	4	0.00751258	0.0300503	0.00105171	0.000360604	1.26205e-05	0.391677	1.02981e-10	1.02982e-10	1	0	0	1	0	0
ACAGGG	1072	4771	6	133.11	3501643220	122.55	3803337810	28626	4.45056	8.05349	35.8425	1.25442	0.215055	0.00752655	0.217898	6.14155e-08	6.14161e-08	1	0	0	1	0	0
ACAGGGAG	904	4443	8	133.11	3501643220	122.55	3803337810	35544	4.91482	6.79138	33.3784	1.16818	0.267027	0.00934548	0.320837	7.62577e-08	7.62585e-08	1	0	0	1	0	0
ACAGGGAGAG	314	1324	10	133.11	3501643220	122.55	3803337810	13240	4.21656	2.35895	9.94666	0.348115	0.0994666	0.00348115	0.344069	2.84057e-08	2.8406e-08	1	0	0	1	0	0
ACAGGGAGGCAGAG	12	61	14	133.11	3501643220	122.55	3803337810	854	5.08333	0.090151	0.458268	0.0160385	0.00641575	0.00022454	0.580715	1.83221e-09	1.83223e-09	1	0	0	1	1	0
ACAGGT	163	733	6	133.11	3501643220	122.55	3803337810	4398	4.49693	1.22455	5.50672	0.192725	0.0330403	0.00115635	0.220168	9.43567e-09	9.43576e-09	1	0	0	1	0	0
ACAGGTC	151	632	7	133.11	3501643220	122.55	3803337810	4424	4.18543	1.1344	4.74795	0.16617	0.0332357	0.00116319	0.23907	9.49145e-09	9.49154e-09	1	0	0	1	0	0
ACAGT	961	5823	5	133.11	3501643220	122.55	3803337810	29115	6.05931	7.21959	43.7458	1.53102	0.218729	0.00765512	0.247218	6.24646e-08	6.24653e-08	1	0	0	1	0	0
ACAGTAT	76	304	7	133.11	3501643220	122.55	3803337810	2128	4	0.570956	2.28383	0.0799298	0.0159868	0.000559509	0.228478	4.56551e-09	4.56555e-09	1	0	0	1	0	0
ACAGTC	308	1381	6	133.11	3501643220	122.55	3803337810	8286	4.48377	2.31388	10.3749	0.363102	0.0622493	0.00217861	0.219523	1.77772e-08	1.77773e-08	1	0	0	1	0	0
ACAGTG	457	1925	6	133.11	3501643220	122.55	3803337810	11550	4.21225	3.43325	14.4617	0.506134	0.0867703	0.00303681	0.20623	2.47799e-08	2.47801e-08	1	0	0	1	0	0
ACAT	213705	1598279	4	133.11	3501643220	122.55	3803337810	6393116	7.4789	1605.48	12007.2	420.231	48.0288	1.68092	0.244109	1.37161e-05	1.37162e-05	1	1	0	0	0	0
ACATACATACATGCAG	125	519	16	133.11	3501643220	122.55	3803337810	8304	4.152	0.939073	3.89903	0.136459	0.0623845	0.00218335	0.542081	1.78158e-08	1.7816e-08	1	0	0	1	1	0
ACATAG	9325	69121	6	133.11	3501643220	122.55	3803337810	414726	7.41244	70.0548	519.277	18.1738	3.11566	0.109043	0.36291	8.89772e-07	8.89781e-07	1	0	0	1	0	0
ACATAGC	117	487	7	133.11	3501643220	122.55	3803337810	3409	4.16239	0.878972	3.65863	0.128045	0.0256104	0.000896318	0.237754	7.31382e-09	7.3139e-09	1	0	0	1	0	0
ACATAGGT	87	392	8	133.11	3501643220	122.55	3803337810	3136	4.50575	0.653595	2.94493	0.103067	0.0235595	0.000824539	0.294133	6.72812e-09	6.72818e-09	1	0	0	1	0	0
ACATAGT	16	64	7	133.11	3501643220	122.55	3803337810	448	4	0.120201	0.480805	0.0168273	0.00336564	0.000117791	0.228478	9.61159e-10	9.61169e-10	1	0	0	1	0	0
ACATAT	410083	1987476	6	133.11	3501643220	122.55	3803337810	11924856	4.84652	3080.78	14931.1	522.561	89.5865	3.13537	0.237284	2.55841e-05	2.55844e-05	1	1	0	1	0	0
ACATATC	221	884	7	133.11	3501643220	122.55	3803337810	6188	4	1.66028	6.64112	0.232427	0.0464879	0.00162699	0.228478	1.3276e-08	1.32761e-08	1	0	0	1	0	0
ACATATG	105	420	7	133.11	3501643220	122.55	3803337810	2940	4	0.788821	3.15529	0.110429	0.022087	0.000773005	0.228478	6.30761e-09	6.30767e-09	1	0	0	1	0	0
ACATC	8403	72194	5	133.11	3501643220	122.55	3803337810	360970	8.59146	63.1282	542.363	18.9817	2.71182	0.0949087	0.350529	7.74441e-07	7.74449e-07	1	0	0	1	0	0
ACATCAG	1	4	7	133.11	3501643220	122.55	3803337810	28	4	0.00751258	0.0300503	0.00105171	0.000210352	7.36195e-06	0.228478	6.00725e-11	6.00731e-11	1	0	0	1	0	0
ACATCATCTCC	10	54	11	133.11	3501643220	122.55	3803337810	594	5.4	0.0751258	0.40568	0.0141981	0.00446247	0.000156179	0.4847	1.27439e-09	1.27441e-09	1	0	0	1	0	0
ACATCATCTCT	41	332	11	133.11	3501643220	122.55	3803337810	3652	8.09756	0.308016	2.49418	0.0872917	0.027436	0.000960209	0.726831	7.83517e-09	7.83524e-09	1	0	0	1	1	0
ACATCC	1128	8416	6	133.11	3501643220	122.55	3803337810	50496	7.46099	8.47419	63.2259	2.21279	0.379355	0.0132768	0.365287	1.08336e-07	1.08337e-07	1	0	0	1	0	0
ACATCG	17	93	6	133.11	3501643220	122.55	3803337810	558	5.47059	0.127714	0.69867	0.0244522	0.00419202	0.000146713	0.267838	1.19716e-09	1.19717e-09	1	0	0	1	0	0
ACATCT	7034	48831	6	133.11	3501643220	122.55	3803337810	292986	6.94214	52.8435	366.847	12.839	2.20108	0.0770339	0.339884	6.28585e-07	6.28592e-07	1	0	0	1	0	0
ACATCTC	89	356	7	133.11	3501643220	122.55	3803337810	2492	4	0.66862	2.67448	0.093602	0.0187214	0.000655214	0.228478	5.34645e-09	5.3465e-09	1	0	0	1	0	0
ACATCTCCATCC	3	17	12	133.11	3501643220	122.55	3803337810	204	5.66667	0.0225378	0.127714	0.00446976	0.00153257	5.36371e-05	0.554876	4.37671e-10	4.37675e-10	1	0	0	1	1	0
ACATG	2371	14523	5	133.11	3501643220	122.55	3803337810	72615	6.12526	17.8123	109.105	3.81849	0.545526	0.0190924	0.249909	1.55792e-07	1.55793e-07	1	0	0	1	0	0
ACATGAT	5	20	7	133.11	3501643220	122.55	3803337810	140	4	0.0375629	0.150252	0.00525854	0.00105176	3.68098e-05	0.228478	3.00362e-10	3.00365e-10	1	0	0	1	0	0
ACATGC	561	2390	6	133.11	3501643220	122.55	3803337810	14340	4.26025	4.21456	17.9551	0.628395	0.10773	0.00377037	0.20858	3.07657e-08	3.0766e-08	1	0	0	1	0	0
ACATGG	1197	5749	6	133.11	3501643220	122.55	3803337810	34494	4.80284	8.99256	43.1898	1.51157	0.259139	0.0090694	0.235145	7.4005e-08	7.40057e-08	1	0	0	1	0	0
ACATGGG	38	152	7	133.11	3501643220	122.55	3803337810	1064	4	0.285478	1.14191	0.0399649	0.00799339	0.000279754	0.228478	2.28275e-09	2.28278e-09	1	0	0	1	0	0
ACATGGT	2	8	7	133.11	3501643220	122.55	3803337810	56	4	0.0150252	0.0601007	0.00210342	0.000420705	1.47239e-05	0.228478	1.20145e-10	1.20146e-10	1	0	0	1	0	0
ACATGT	269	1076	6	133.11	3501643220	122.55	3803337810	6456	4	2.02088	8.08354	0.282909	0.0485012	0.00169746	0.195838	1.3851e-08	1.38511e-08	1	0	0	1	0	0
ACATGTC	78	312	7	133.11	3501643220	122.55	3803337810	2184	4	0.585982	2.34393	0.0820332	0.0164075	0.000574232	0.228478	4.68565e-09	4.6857e-09	1	0	0	1	0	0
ACC	57783	561575	3	133.11	3501643220	122.55	3803337810	1684725	9.71869	434.1	4218.88	147.653	12.6566	0.44296	0.237912	3.61449e-06	3.61452e-06	1	1	0	0	0	0
ACCACCAGC	57	274	9	133.11	3501643220	122.55	3803337810	2466	4.80702	0.428217	2.05845	0.072042	0.018526	0.000648378	0.353025	5.29067e-09	5.29072e-09	1	0	0	1	0	0
ACCACCG	7	28	7	133.11	3501643220	122.55	3803337810	196	4	0.0525881	0.210352	0.00736195	0.00147247	5.15337e-05	0.228478	4.20507e-10	4.20511e-10	1	0	0	1	0	0
ACCACG	61	246	6	133.11	3501643220	122.55	3803337810	1476	4.03279	0.458268	1.8481	0.06468	0.0110886	0.00038808	0.197444	3.16668e-09	3.16671e-09	1	0	0	1	0	0
ACCACT	4915	25242	6	133.11	3501643220	122.55	3803337810	151452	5.13571	36.9243	189.633	6.6368	1.1378	0.0398208	0.251442	3.24932e-07	3.24935e-07	1	0	0	1	0	0
ACCAG	187	976	5	133.11	3501643220	122.55	3803337810	4880	5.21925	1.40485	7.33228	0.256617	0.0366614	0.00128308	0.212944	1.04698e-08	1.04699e-08	1	0	0	1	0	0
ACCAGAG	80	320	7	133.11	3501643220	122.55	3803337810	2240	4	0.601007	2.40403	0.0841366	0.0168282	0.000588956	0.228478	4.8058e-09	4.80585e-09	1	0	0	1	0	0
ACCAGC	1855	9165	6	133.11	3501643220	122.55	3803337810	54990	4.9407	13.9358	68.8528	2.40973	0.413117	0.0144584	0.241895	1.17978e-07	1.17979e-07	1	0	0	1	0	0
ACCAGCAGC	115	466	9	133.11	3501643220	122.55	3803337810	4194	4.05217	0.863947	3.50086	0.122524	0.0315078	0.00110272	0.297589	8.998e-09	8.99809e-09	1	0	0	1	0	0
ACCAGG	1499	7309	6	133.11	3501643220	122.55	3803337810	43854	4.87592	11.2614	54.9095	1.92173	0.329457	0.0115304	0.238723	9.40864e-08	9.40873e-08	1	0	0	1	0	0
ACCAGGCGCCGGCAGAGGTGGCGT	1	5	24	133.11	3501643220	122.55	3803337810	120	5	0.00751258	0.0375629	0.00131463	0.00090151	3.15512e-05	0.979192	2.57453e-10	2.57456e-10	1	0	0	1	1	0
ACCAGGG	114	456	7	133.11	3501643220	122.55	3803337810	3192	4	0.856435	3.42574	0.119895	0.0239802	0.000839263	0.228478	6.84826e-09	6.84833e-09	1	0	0	1	0	0
ACCAGT	24	108	6	133.11	3501643220	122.55	3803337810	648	4.5	0.180302	0.811359	0.0283961	0.00486815	0.000170377	0.220318	1.39025e-09	1.39026e-09	1	0	0	1	0	0
ACCAGTG	115	460	7	133.11	3501643220	122.55	3803337810	3220	4	0.863947	3.45579	0.120946	0.0241905	0.000846625	0.228478	6.90833e-09	6.9084e-09	1	0	0	1	0	0
ACCAT	4209	37537	5	133.11	3501643220	122.55	3803337810	187685	8.91827	31.6205	282	9.86949	1.41	0.0493474	0.363863	4.02668e-07	4.02672e-07	1	0	0	1	0	0
ACCATACTAT	61	293	10	133.11	3501643220	122.55	3803337810	2930	4.80328	0.458268	2.20119	0.0770376	0.0220119	0.000770376	0.391944	6.28615e-09	6.28622e-09	1	0	0	1	0	0
ACCATAGCC	208	849	9	133.11	3501643220	122.55	3803337810	7641	4.08173	1.56262	6.37818	0.223225	0.0574037	0.00200902	0.29976	1.63933e-08	1.63935e-08	1	0	0	1	0	0
ACCATATCAT	63	309	10	133.11	3501643220	122.55	3803337810	3090	4.90476	0.473293	2.32139	0.0812444	0.0232139	0.000812444	0.400225	6.62943e-09	6.62949e-09	1	0	0	1	0	0
ACCATC	5180	29721	6	133.11	3501643220	122.55	3803337810	178326	5.73764	38.9152	223.281	7.81445	1.33969	0.0468867	0.280913	3.82589e-07	3.82592e-07	1	0	0	1	0	0
ACCATCC	5	20	7	133.11	3501643220	122.55	3803337810	140	4	0.0375629	0.150252	0.00525854	0.00105176	3.68098e-05	0.228478	3.00362e-10	3.00365e-10	1	0	0	1	0	0
ACCATG	111	536	6	133.11	3501643220	122.55	3803337810	3216	4.82883	0.833897	4.02674	0.140929	0.0241605	0.000845573	0.236418	6.89975e-09	6.89982e-09	1	0	0	1	0	0
ACCATGG	9	42	7	133.11	3501643220	122.55	3803337810	294	4.66667	0.0676133	0.315529	0.0110429	0.0022087	7.73005e-05	0.266558	6.30761e-10	6.30767e-10	1	0	0	1	0	0
ACCC	1183	7408	4	133.11	3501643220	122.55	3803337810	29632	6.26205	8.88739	55.6532	1.94776	0.222613	0.00779105	0.204392	6.35738e-08	6.35745e-08	1	0	0	0	0	0
ACCCAG	413	1818	6	133.11	3501643220	122.55	3803337810	10908	4.40194	3.1027	13.6579	0.478001	0.0819473	0.00286801	0.215517	2.34025e-08	2.34028e-08	1	0	0	1	0	0
ACCCAGC	62	258	7	133.11	3501643220	122.55	3803337810	1806	4.16129	0.46578	1.93825	0.0678352	0.0135677	0.000474846	0.237691	3.87467e-09	3.87471e-09	1	0	0	1	0	0
ACCCAGCTCTC	80	363	11	133.11	3501643220	122.55	3803337810	3993	4.5375	0.601007	2.72707	0.0954425	0.0299977	0.00104987	0.407283	8.56676e-09	8.56685e-09	1	0	0	1	0	0
ACCCAGG	41	164	7	133.11	3501643220	122.55	3803337810	1148	4	0.308016	1.23206	0.04312	0.00862445	0.00030184	0.228478	2.46297e-09	2.463e-09	1	0	0	1	0	0
ACCCAGT	1	4	7	133.11	3501643220	122.55	3803337810	28	4	0.00751258	0.0300503	0.00105171	0.000210352	7.36195e-06	0.228478	6.00725e-11	6.00731e-11	1	0	0	1	0	0
ACCCAT	654	3445	6	133.11	3501643220	122.55	3803337810	20670	5.26758	4.91323	25.8809	0.905783	0.155285	0.0054347	0.257899	4.43464e-08	4.43468e-08	1	0	0	1	0	0
ACCCATAG	127	555	8	133.11	3501643220	122.55	3803337810	4440	4.37008	0.954098	4.16948	0.145924	0.0333559	0.0011674	0.285276	9.52578e-09	9.52587e-09	1	0	0	1	0	0
ACCCC	3642	19743	5	133.11	3501643220	122.55	3803337810	98715	5.42092	27.3608	148.321	5.19097	0.741605	0.0259548	0.221172	2.11788e-07	2.1179e-07	1	0	0	1	0	0
ACCCCAG	96	384	7	133.11	3501643220	122.55	3803337810	2688	4	0.721208	2.88483	0.100964	0.0201938	0.000706748	0.228478	5.76696e-09	5.76701e-09	1	0	0	1	0	0
ACCCCATCT	6	31	9	133.11	3501643220	122.55	3803337810	279	5.16667	0.0450755	0.23289	0.00815074	0.00209601	7.33566e-05	0.379437	5.98579e-10	5.98585e-10	1	0	0	1	0	0
ACCCCC	10665	50598	6	133.11	3501643220	122.55	3803337810	303588	4.7443	80.1217	380.122	13.3036	2.28073	0.0798215	0.232279	6.51331e-07	6.51338e-07	1	0	0	1	0	0
ACCCCCC	109	444	7	133.11	3501643220	122.55	3803337810	3108	4.07339	0.818872	3.33559	0.11674	0.0233491	0.000817177	0.23267	6.66804e-09	6.66811e-09	1	0	0	1	0	0
ACCCCG	6	24	6	133.11	3501643220	122.55	3803337810	144	4	0.0450755	0.180302	0.00631025	0.00108181	3.78615e-05	0.195838	3.08944e-10	3.08947e-10	1	0	0	1	0	0
ACCCCGAGACGAGGGAG	8	34	17	133.11	3501643220	122.55	3803337810	578	4.25	0.0601007	0.255428	0.00893952	0.00434227	0.000151972	0.589555	1.24007e-09	1.24008e-09	1	0	0	1	1	0
ACCCCGC	1	4	7	133.11	3501643220	122.55	3803337810	28	4	0.00751258	0.0300503	0.00105171	0.000210352	7.36195e-06	0.228478	6.00725e-11	6.00731e-11	1	0	0	1	0	0
ACCCCT	323	1715	6	133.11	3501643220	122.55	3803337810	10290	5.3096	2.42656	12.8841	0.45092	0.0773045	0.00270552	0.259956	2.20766e-08	2.20769e-08	1	0	0	1	0	0
ACCCCTC	8	35	7	133.11	3501643220	122.55	3803337810	245	4.375	0.0601007	0.26294	0.00920244	0.00184058	6.44171e-05	0.249898	5.25634e-10	5.25639e-10	1	0	0	1	0	0
ACCCCTCT	1	4	8	133.11	3501643220	122.55	3803337810	32	4	0.00751258	0.0300503	0.00105171	0.000240403	8.41366e-06	0.261118	6.86542e-11	6.86549e-11	1	0	0	1	0	0
ACCCCTG	49	196	7	133.11	3501643220	122.55	3803337810	1372	4	0.368117	1.47247	0.0515337	0.0103073	0.000360736	0.228478	2.94355e-09	2.94358e-09	1	0	0	1	0	0
ACCCG	22	156	5	133.11	3501643220	122.55	3803337810	780	7.09091	0.165277	1.17196	0.0410166	0.00585982	0.000205083	0.289307	1.67345e-09	1.67346e-09	1	0	0	1	0	0
ACCCGAG	32	128	7	133.11	3501643220	122.55	3803337810	896	4	0.240403	0.961611	0.0336546	0.00673127	0.000235583	0.228478	1.92232e-09	1.92234e-09	1	0	0	1	0	0
ACCCGC	152	723	6	133.11	3501643220	122.55	3803337810	4338	4.75658	1.14191	5.4316	0.190096	0.0325896	0.00114058	0.23288	9.30694e-09	9.30703e-09	1	0	0	1	0	0
ACCCGGG	37	166	7	133.11	3501643220	122.55	3803337810	1162	4.48649	0.277966	1.24709	0.0436459	0.00872962	0.000305521	0.256266	2.49301e-09	2.49303e-09	1	0	0	1	0	0
ACCCT	547	3748	5	133.11	3501643220	122.55	3803337810	18740	6.85192	4.10938	28.1572	0.98545	0.140786	0.00492725	0.279556	4.02056e-08	4.0206e-08	1	0	0	1	0	0
ACCCTAT	12	48	7	133.11	3501643220	122.55	3803337810	336	4	0.090151	0.360604	0.0126205	0.00252423	8.83435e-05	0.228478	7.2087e-10	7.20877e-10	1	0	0	1	0	0
ACCCTC	439	1862	6	133.11	3501643220	122.55	3803337810	11172	4.24146	3.29802	13.9884	0.48957	0.0839306	0.00293742	0.20766	2.39689e-08	2.39692e-08	1	0	0	1	0	0
ACCCTCTCTC	127	723	10	133.11	3501643220	122.55	3803337810	7230	5.69291	0.954098	5.4316	0.190096	0.054316	0.00190096	0.464538	1.55116e-08	1.55117e-08	1	0	0	1	0	0
ACCCTG	251	1004	6	133.11	3501643220	122.55	3803337810	6024	4	1.88566	7.54263	0.263979	0.0452558	0.00158387	0.195838	1.29242e-08	1.29243e-08	1	0	0	1	0	0
ACCCTGG	2	8	7	133.11	3501643220	122.55	3803337810	56	4	0.0150252	0.0601007	0.00210342	0.000420705	1.47239e-05	0.228478	1.20145e-10	1.20146e-10	1	0	0	1	0	0
ACCG	4899	43980	4	133.11	3501643220	122.55	3803337810	175920	8.97734	36.8041	330.403	11.5635	1.32161	0.0462541	0.293018	3.77427e-07	3.77431e-07	1	0	0	0	0	0
ACCGAG	8	32	6	133.11	3501643220	122.55	3803337810	192	4	0.0601007	0.240403	0.00841366	0.00144242	5.0482e-05	0.195838	4.11925e-10	4.1193e-10	1	0	0	1	0	0
ACCGAGAGAG	66	395	10	133.11	3501643220	122.55	3803337810	3950	5.98485	0.495831	2.96747	0.103856	0.0296747	0.00103856	0.48836	8.47451e-09	8.47459e-09	1	0	0	1	0	0
ACCGC	3	17	5	133.11	3501643220	122.55	3803337810	85	5.66667	0.0225378	0.127714	0.00446976	0.00063857	2.23488e-05	0.231198	1.82363e-10	1.82365e-10	1	0	0	1	0	0
ACCGCC	593	2557	6	133.11	3501643220	122.55	3803337810	15342	4.31197	4.45496	19.2097	0.672304	0.115258	0.00403383	0.211113	3.29154e-08	3.29158e-08	1	0	0	1	0	0
ACCGCT	1	4	6	133.11	3501643220	122.55	3803337810	24	4	0.00751258	0.0300503	0.00105171	0.000180302	6.31025e-06	0.195838	5.14907e-11	5.14912e-11	1	0	0	1	0	0
ACCGCTCGGGC	1	4	11	133.11	3501643220	122.55	3803337810	44	4	0.00751258	0.0300503	0.00105171	0.000330554	1.15688e-05	0.359037	9.43996e-11	9.44005e-11	1	0	0	1	0	0
ACCGG	50	250	5	133.11	3501643220	122.55	3803337810	1250	5	0.375629	1.87815	0.0657317	0.00939073	0.000328659	0.203998	2.68181e-09	2.68183e-09	1	0	0	1	0	0
ACCGGC	150	653	6	133.11	3501643220	122.55	3803337810	3918	4.35333	1.12689	4.90572	0.171691	0.0294343	0.00103015	0.213137	8.40585e-09	8.40594e-09	1	0	0	1	0	0
ACCGGG	147	667	6	133.11	3501643220	122.55	3803337810	4002	4.53741	1.10435	5.01089	0.175372	0.0300654	0.00105223	0.22215	8.58607e-09	8.58616e-09	1	0	0	1	0	0
ACCGGGG	87	348	7	133.11	3501643220	122.55	3803337810	2436	4	0.653595	2.61438	0.0914986	0.0183007	0.00064049	0.228478	5.2263e-09	5.22636e-09	1	0	0	1	0	0
ACCGGGGAG	21	105	9	133.11	3501643220	122.55	3803337810	945	5	0.157764	0.788821	0.0276073	0.00709939	0.000248466	0.367197	2.02745e-09	2.02747e-09	1	0	0	1	0	0
ACCGT	68	519	5	133.11	3501643220	122.55	3803337810	2595	7.63235	0.510856	3.89903	0.136459	0.0194952	0.000682295	0.311398	5.56743e-09	5.56749e-09	1	0	0	1	0	0
ACCGTC	205	912	6	133.11	3501643220	122.55	3803337810	5472	4.44878	1.54008	6.85148	0.239789	0.0411089	0.00143874	0.217811	1.17399e-08	1.174e-08	1	0	0	1	0	0
ACCGTG	68	272	6	133.11	3501643220	122.55	3803337810	1632	4	0.510856	2.04342	0.0715161	0.0122605	0.000429097	0.195838	3.50137e-09	3.5014e-09	1	0	0	1	0	0
ACCT	26958	239776	4	133.11	3501643220	122.55	3803337810	959104	8.89443	202.524	1801.34	63.0436	7.20535	0.252174	0.290312	2.05771e-06	2.05773e-06	1	1	0	0	0	0
ACCTACCTATCTATCT	1018	4941	16	133.11	3501643220	122.55	3803337810	79056	4.85363	7.64781	37.1197	1.29912	0.593915	0.020786	0.633685	1.6961e-07	1.69612e-07	1	0	0	1	1	0
ACCTACCTATCTATCTCTCT	40	167	20	133.11	3501643220	122.55	3803337810	3340	4.175	0.300503	1.2546	0.0439088	0.025092	0.000878176	0.681355	7.16579e-09	7.16586e-09	1	0	0	1	1	0
ACCTAG	240	1161	6	133.11	3501643220	122.55	3803337810	6966	4.8375	1.80302	8.72211	0.305258	0.0523327	0.00183155	0.236842	1.49452e-08	1.49453e-08	1	0	0	1	0	0
ACCTAGC	77	308	7	133.11	3501643220	122.55	3803337810	2156	4	0.578469	2.31388	0.0809815	0.0161971	0.00056687	0.228478	4.62558e-09	4.62563e-09	1	0	0	1	0	0
ACCTAGT	39	156	7	133.11	3501643220	122.55	3803337810	1092	4	0.292991	1.17196	0.0410166	0.00820374	0.000287116	0.228478	2.34283e-09	2.34285e-09	1	0	0	1	0	0
ACCTAT	3835	27867	6	133.11	3501643220	122.55	3803337810	167202	7.26649	28.8108	209.353	7.32699	1.25612	0.0439619	0.355765	3.58723e-07	3.58726e-07	1	0	0	1	0	0
ACCTATCTGCCT	5	21	12	133.11	3501643220	122.55	3803337810	252	4.2	0.0375629	0.157764	0.00552147	0.00189317	6.62576e-05	0.411261	5.40652e-10	5.40658e-10	1	0	0	1	0	0
ACCTC	365	2391	5	133.11	3501643220	122.55	3803337810	11955	6.55068	2.74209	17.9626	0.628658	0.0898129	0.00314329	0.267266	2.56488e-08	2.56491e-08	1	0	0	1	0	0
ACCTCC	1014	4871	6	133.11	3501643220	122.55	3803337810	29226	4.80375	7.61776	36.5938	1.28072	0.219563	0.0076843	0.23519	6.27028e-08	6.27034e-08	1	0	0	1	0	0
ACCTCCC	51	204	7	133.11	3501643220	122.55	3803337810	1428	4	0.383142	1.53257	0.0536371	0.010728	0.00037546	0.228478	3.0637e-09	3.06373e-09	1	0	0	1	0	0
ACCTCCGG	4	16	8	133.11	3501643220	122.55	3803337810	128	4	0.0300503	0.120201	0.00420683	0.000961611	3.36546e-05	0.261118	2.74617e-10	2.7462e-10	1	0	0	1	0	0
ACCTCCT	92	377	7	133.11	3501643220	122.55	3803337810	2639	4.09783	0.691158	2.83224	0.0991235	0.0198257	0.000693864	0.234066	5.66183e-09	5.66189e-09	1	0	0	1	0	0
ACCTCGGC	2	8	8	133.11	3501643220	122.55	3803337810	64	4	0.0150252	0.0601007	0.00210342	0.000480805	1.68273e-05	0.261118	1.37308e-10	1.3731e-10	1	0	0	1	0	0
ACCTCT	536	4224	6	133.11	3501643220	122.55	3803337810	25344	7.8806	4.02674	31.7332	1.1106	0.190399	0.00666362	0.385831	5.43742e-08	5.43747e-08	1	0	0	1	0	0
ACCTCTC	134	586	7	133.11	3501643220	122.55	3803337810	4102	4.37313	1.00669	4.40237	0.154075	0.0308166	0.00107853	0.249791	8.80062e-09	8.8007e-09	1	0	0	1	0	0
ACCTCTCC	138	646	8	133.11	3501643220	122.55	3803337810	5168	4.68116	1.03674	4.85313	0.169851	0.038825	0.00135881	0.305584	1.10877e-08	1.10878e-08	1	0	0	1	0	0
ACCTCTG	95	380	7	133.11	3501643220	122.55	3803337810	2660	4	0.713695	2.85478	0.0999122	0.0199835	0.000699386	0.228478	5.70688e-09	5.70694e-09	1	0	0	1	0	0
ACCTG	23	134	5	133.11	3501643220	122.55	3803337810	670	5.82609	0.172789	1.00669	0.0352322	0.00503343	0.000176161	0.237702	1.43745e-09	1.43746e-09	1	0	0	1	0	0
ACCTGAG	95	380	7	133.11	3501643220	122.55	3803337810	2660	4	0.713695	2.85478	0.0999122	0.0199835	0.000699386	0.228478	5.70688e-09	5.70694e-09	1	0	0	1	0	0
ACCTGAT	87	348	7	133.11	3501643220	122.55	3803337810	2436	4	0.653595	2.61438	0.0914986	0.0183007	0.00064049	0.228478	5.2263e-09	5.22636e-09	1	0	0	1	0	0
ACCTGC	113	480	6	133.11	3501643220	122.55	3803337810	2880	4.24779	0.848922	3.60604	0.126205	0.0216362	0.00075723	0.20797	6.17888e-09	6.17894e-09	1	0	0	1	0	0
ACCTGG	4167	16812	6	133.11	3501643220	122.55	3803337810	100872	4.03456	31.3049	126.302	4.42033	0.757809	0.026522	0.19753	2.16415e-07	2.16418e-07	1	0	0	1	0	0
ACCTGGG	15	60	7	133.11	3501643220	122.55	3803337810	420	4	0.112689	0.450755	0.0157756	0.00315529	0.000110429	0.228478	9.01087e-10	9.01096e-10	1	0	0	1	0	0
ACCTGGGGG	69	305	9	133.11	3501643220	122.55	3803337810	2745	4.42029	0.518368	2.29134	0.0801927	0.020622	0.000721734	0.324623	5.88925e-09	5.88931e-09	1	0	0	1	0	0
ACG	2908	29615	3	133.11	3501643220	122.55	3803337810	88845	10.184	21.8466	222.485	7.78658	0.667455	0.0233597	0.249302	1.90612e-07	1.90614e-07	1	0	0	0	0	0
ACGACGACT	85	606	9	133.11	3501643220	122.55	3803337810	5454	7.12941	0.63857	4.55263	0.159334	0.0409736	0.001434	0.52358	1.17013e-08	1.17014e-08	1	0	0	1	1	0
ACGACT	447	2317	6	133.11	3501643220	122.55	3803337810	13902	5.18345	3.35812	17.4067	0.609202	0.10444	0.00365521	0.253779	2.9826e-08	2.98263e-08	1	0	0	1	0	0
ACGAG	394	2991	5	133.11	3501643220	122.55	3803337810	14955	7.59137	2.95996	22.4701	0.786414	0.112351	0.00393207	0.309725	3.20851e-08	3.20855e-08	1	0	0	1	0	0
ACGAGACT	2	13	8	133.11	3501643220	122.55	3803337810	104	6.5	0.0150252	0.0976636	0.00341805	0.000781309	2.73444e-05	0.424317	2.23126e-10	2.23129e-10	1	0	0	1	0	0
ACGAGAG	116	1180	7	133.11	3501643220	122.55	3803337810	8260	10.1724	0.87146	8.86485	0.310254	0.0620539	0.00217178	0.581044	1.77214e-08	1.77216e-08	1	0	0	1	1	0
ACGAGAGAGAG	33	181	11	133.11	3501643220	122.55	3803337810	1991	5.48485	0.247915	1.35978	0.0475898	0.0149576	0.000523488	0.492316	4.27158e-09	4.27162e-09	1	0	0	1	0	0
ACGAGAGC	19	123	8	133.11	3501643220	122.55	3803337810	984	6.47368	0.142739	0.924048	0.03234	0.00739238	0.00025872	0.422599	2.11112e-09	2.11114e-09	1	0	0	1	0	0
ACGAGAGCCC	1	4	10	133.11	3501643220	122.55	3803337810	40	4	0.00751258	0.0300503	0.00105171	0.000300503	1.05171e-05	0.326397	8.58178e-11	8.58187e-11	1	0	0	1	0	0
ACGAGG	609	3072	6	133.11	3501643220	122.55	3803337810	18432	5.04433	4.57516	23.0787	0.807712	0.138472	0.00484627	0.246969	3.95448e-08	3.95452e-08	1	0	0	1	0	0
ACGAGGAGG	405	1701	9	133.11	3501643220	122.55	3803337810	15309	4.2	3.0426	12.7789	0.447239	0.11501	0.00402515	0.308446	3.28446e-08	3.2845e-08	1	0	0	1	0	0
ACGAGGCGGGG	9	43	11	133.11	3501643220	122.55	3803337810	473	4.77778	0.0676133	0.323041	0.0113059	0.00355345	0.000124364	0.42885	1.0148e-09	1.01481e-09	1	0	0	1	0	0
ACGAT	1704	14240	5	133.11	3501643220	122.55	3803337810	71200	8.35681	12.8014	106.979	3.74408	0.534896	0.0187204	0.340955	1.52756e-07	1.52757e-07	1	0	0	1	0	0
ACGATG	626	3351	6	133.11	3501643220	122.55	3803337810	20106	5.35304	4.70288	25.1747	0.881068	0.151048	0.00528641	0.262083	4.31363e-08	4.31368e-08	1	0	0	1	0	0
ACGATGG	12	48	7	133.11	3501643220	122.55	3803337810	336	4	0.090151	0.360604	0.0126205	0.00252423	8.83435e-05	0.228478	7.2087e-10	7.20877e-10	1	0	0	1	0	0
ACGC	4957	34621	4	133.11	3501643220	122.55	3803337810	138484	6.98426	37.2399	260.093	9.10279	1.04037	0.0364112	0.227965	2.9711e-07	2.97113e-07	1	0	0	0	0	0
ACGCAG	98	401	6	133.11	3501643220	122.55	3803337810	2406	4.09184	0.736233	3.01255	0.105434	0.0180753	0.000632602	0.200335	5.16194e-09	5.16199e-09	1	0	0	1	0	0
ACGCAGAG	11	75	8	133.11	3501643220	122.55	3803337810	600	6.81818	0.0826384	0.563444	0.0197195	0.00450755	0.000157756	0.445087	1.28727e-09	1.28728e-09	1	0	0	1	0	0
ACGCC	183	953	5	133.11	3501643220	122.55	3803337810	4765	5.20765	1.3748	7.15949	0.250569	0.0357975	0.00125285	0.21247	1.0223e-08	1.02231e-08	1	0	0	1	0	0
ACGCCAGCGCC	36	154	11	133.11	3501643220	122.55	3803337810	1694	4.27778	0.270453	1.15694	0.0404907	0.0127263	0.000445398	0.38397	3.63438e-09	3.63442e-09	1	0	0	1	0	0
ACGCCC	9	36	6	133.11	3501643220	122.55	3803337810	216	4	0.0676133	0.270453	0.00946537	0.00162272	5.67922e-05	0.195838	4.63416e-10	4.63421e-10	1	0	0	1	0	0
ACGCCCC	21	84	7	133.11	3501643220	122.55	3803337810	588	4	0.157764	0.631057	0.0220859	0.0044174	0.000154601	0.228478	1.26152e-09	1.26153e-09	1	0	0	1	0	0
ACGCGC	31	124	6	133.11	3501643220	122.55	3803337810	744	4	0.23289	0.93156	0.0326029	0.00558936	0.000195618	0.195838	1.59621e-09	1.59623e-09	1	0	0	1	0	0
ACGCGG	1	4	6	133.11	3501643220	122.55	3803337810	24	4	0.00751258	0.0300503	0.00105171	0.000180302	6.31025e-06	0.195838	5.14907e-11	5.14912e-11	1	0	0	1	0	0
ACGCGGAG	1	4	8	133.11	3501643220	122.55	3803337810	32	4	0.00751258	0.0300503	0.00105171	0.000240403	8.41366e-06	0.261118	6.86542e-11	6.86549e-11	1	0	0	1	0	0
ACGCTCC	7	28	7	133.11	3501643220	122.55	3803337810	196	4	0.0525881	0.210352	0.00736195	0.00147247	5.15337e-05	0.228478	4.20507e-10	4.20511e-10	1	0	0	1	0	0
ACGG	4079	34249	4	133.11	3501643220	122.55	3803337810	136996	8.39642	30.6438	257.298	9.00499	1.02919	0.0360199	0.274057	2.93917e-07	2.9392e-07	1	0	0	0	0	0
ACGGACGGAGAG	199	1066	12	133.11	3501643220	122.55	3803337810	12792	5.35678	1.495	8.00841	0.28028	0.096101	0.00336336	0.524532	2.74445e-08	2.74448e-08	1	0	0	1	1	0
ACGGAG	792	4564	6	133.11	3501643220	122.55	3803337810	27384	5.76263	5.94997	34.2874	1.2	0.205725	0.00719999	0.282136	5.87509e-08	5.87515e-08	1	0	0	1	0	0
ACGGAGAGAG	66	299	10	133.11	3501643220	122.55	3803337810	2990	4.5303	0.495831	2.24626	0.0786152	0.0224626	0.000786152	0.36967	6.41488e-09	6.41495e-09	1	0	0	1	0	0
ACGGAGAGATGGATGG	4	20	16	133.11	3501643220	122.55	3803337810	320	5	0.0300503	0.150252	0.00525854	0.00240403	8.41366e-05	0.652795	6.86542e-10	6.86549e-10	1	0	0	1	1	0
ACGGAGAGGAG	173	1155	11	133.11	3501643220	122.55	3803337810	12705	6.6763	1.29968	8.67703	0.303681	0.0954474	0.00334049	0.59926	2.72579e-08	2.72582e-08	1	0	0	1	1	0
ACGGAGAGGGAGAGAGAG	431	1893	18	133.11	3501643220	122.55	3803337810	34074	4.39211	3.23792	14.2213	0.497721	0.255984	0.00895897	0.645108	7.31039e-08	7.31046e-08	1	0	0	1	1	0
ACGGAGGAGGG	1	4	11	133.11	3501643220	122.55	3803337810	44	4	0.00751258	0.0300503	0.00105171	0.000330554	1.15688e-05	0.359037	9.43996e-11	9.44005e-11	1	0	0	1	0	0
ACGGAT	122	775	6	133.11	3501643220	122.55	3803337810	4650	6.35246	0.916535	5.82225	0.203768	0.0349335	0.00122261	0.311014	9.97632e-09	9.97642e-09	1	0	0	1	0	0
ACGGATAG	149	798	8	133.11	3501643220	122.55	3803337810	6384	5.3557	1.11937	5.99504	0.209816	0.0479603	0.00167853	0.349618	1.36965e-08	1.36967e-08	1	0	0	1	0	0
ACGGATGG	987	4048	8	133.11	3501643220	122.55	3803337810	32384	4.10132	7.41492	30.4109	1.06433	0.243288	0.00851463	0.267732	6.94781e-08	6.94788e-08	1	0	0	1	0	0
ACGGC	486	3109	5	133.11	3501643220	122.55	3803337810	15545	6.39712	3.65112	23.3566	0.81744	0.116783	0.0040872	0.261	3.33509e-08	3.33513e-08	1	0	0	1	0	0
ACGGCC	82	337	6	133.11	3501643220	122.55	3803337810	2022	4.10976	0.616032	2.53174	0.0886064	0.0151904	0.000531638	0.201212	4.33809e-09	4.33813e-09	1	0	0	1	0	0
ACGGCCCC	73	298	8	133.11	3501643220	122.55	3803337810	2384	4.08219	0.548419	2.23875	0.0783522	0.01791	0.000626818	0.266483	5.11474e-09	5.11479e-09	1	0	0	1	0	0
ACGGCCCGGC	24	100	10	133.11	3501643220	122.55	3803337810	1000	4.16667	0.180302	0.751258	0.0262927	0.00751258	0.000262927	0.339997	2.14545e-09	2.14547e-09	1	0	0	1	0	0
ACGGCG	51	204	6	133.11	3501643220	122.55	3803337810	1224	4	0.383142	1.53257	0.0536371	0.0091954	0.000321823	0.195838	2.62602e-09	2.62605e-09	1	0	0	1	0	0
ACGGCT	21	84	6	133.11	3501643220	122.55	3803337810	504	4	0.157764	0.631057	0.0220859	0.00378634	0.000132515	0.195838	1.0813e-09	1.08132e-09	1	0	0	1	0	0
ACGGCTAGATGGATAG	125	762	16	133.11	3501643220	122.55	3803337810	12192	6.096	0.939073	5.72459	0.20035	0.0915934	0.00320561	0.795887	2.61573e-08	2.61575e-08	1	0	0	1	1	0
ACGGCTG	13	52	7	133.11	3501643220	122.55	3803337810	364	4	0.0976636	0.390654	0.0136722	0.00273458	9.57054e-05	0.228478	7.80942e-10	7.8095e-10	1	0	0	1	0	0
ACGGG	315	1884	5	133.11	3501643220	122.55	3803337810	9420	5.98095	2.36646	14.1537	0.495354	0.0707685	0.00247677	0.244021	2.02101e-08	2.02103e-08	1	0	0	1	0	0
ACGGGC	136	675	6	133.11	3501643220	122.55	3803337810	4050	4.96324	1.02171	5.07099	0.177476	0.030426	0.00106485	0.242998	8.68905e-09	8.68914e-09	1	0	0	1	0	0
ACGGGCC	20	80	7	133.11	3501643220	122.55	3803337810	560	4	0.150252	0.601007	0.0210342	0.00420705	0.000147239	0.228478	1.20145e-09	1.20146e-09	1	0	0	1	0	0
ACGGGG	59	236	6	133.11	3501643220	122.55	3803337810	1416	4	0.443242	1.77297	0.0620508	0.0106378	0.000372305	0.195838	3.03795e-09	3.03798e-09	1	0	0	1	0	0
ACGGGGAG	78	324	8	133.11	3501643220	122.55	3803337810	2592	4.15385	0.585982	2.43408	0.0851883	0.0194726	0.000681507	0.271161	5.56099e-09	5.56105e-09	1	0	0	1	0	0
ACGGGGAGGAG	85	388	11	133.11	3501643220	122.55	3803337810	4268	4.56471	0.63857	2.91488	0.102016	0.0320637	0.00112217	0.409725	9.15676e-09	9.15685e-09	1	0	0	1	0	0
ACGGGGCGCTC	1	4	11	133.11	3501643220	122.55	3803337810	44	4	0.00751258	0.0300503	0.00105171	0.000330554	1.15688e-05	0.359037	9.43996e-11	9.44005e-11	1	0	0	1	0	0
ACGGGGG	4	19	7	133.11	3501643220	122.55	3803337810	133	4.75	0.0300503	0.142739	0.00499561	0.000999174	3.49693e-05	0.271318	2.85344e-10	2.85347e-10	1	0	0	1	0	0
ACGGGGGAG	39	156	9	133.11	3501643220	122.55	3803337810	1404	4	0.292991	1.17196	0.0410166	0.0105477	0.000369149	0.293758	3.01221e-09	3.01224e-09	1	0	0	1	0	0
ACGTAG	134	1183	6	133.11	3501643220	122.55	3803337810	7098	8.82836	1.00669	8.88739	0.311043	0.0533243	0.00186626	0.432233	1.52284e-08	1.52285e-08	1	0	0	1	0	0
ACGTAT	16	72	6	133.11	3501643220	122.55	3803337810	432	4.5	0.120201	0.540906	0.0189307	0.00324544	0.000113584	0.220318	9.26832e-10	9.26842e-10	1	0	0	1	0	0
ACGTC	406	2827	5	133.11	3501643220	122.55	3803337810	14135	6.96305	3.05011	21.2381	0.743294	0.10619	0.00371647	0.28409	3.03259e-08	3.03262e-08	1	0	0	1	0	0
ACGTCC	197	886	6	133.11	3501643220	122.55	3803337810	5316	4.49746	1.47998	6.65615	0.232953	0.0399369	0.00139772	0.220194	1.14052e-08	1.14053e-08	1	0	0	1	0	0
ACGTCG	19	76	6	133.11	3501643220	122.55	3803337810	456	4	0.142739	0.570956	0.0199824	0.00342574	0.000119895	0.195838	9.78323e-10	9.78333e-10	1	0	0	1	0	0
ACGTGC	16	64	6	133.11	3501643220	122.55	3803337810	384	4	0.120201	0.480805	0.0168273	0.00288483	0.000100964	0.195838	8.23851e-10	8.23859e-10	1	0	0	1	0	0
ACT	504567	7362690	3	133.11	3501643220	122.55	3803337810	22088070	14.5921	3790.6	55312.8	1935.85	165.938	5.80755	0.357212	4.73887e-05	4.73892e-05	1	1	1	0	0	0
ACTACTCTCTCTCTCTC	125	500	17	133.11	3501643220	122.55	3803337810	8500	4	0.939073	3.75629	0.131463	0.063857	0.00223488	0.554876	1.82363e-08	1.82365e-08	1	0	0	1	1	0
ACTAG	1116	6208	5	133.11	3501643220	122.55	3803337810	31040	5.56272	8.38404	46.6381	1.63225	0.233191	0.00816125	0.226957	6.65946e-08	6.65953e-08	1	0	0	1	0	0
ACTAGAG	1	4	7	133.11	3501643220	122.55	3803337810	28	4	0.00751258	0.0300503	0.00105171	0.000210352	7.36195e-06	0.228478	6.00725e-11	6.00731e-11	1	0	0	1	0	0
ACTAGAT	114	670	7	133.11	3501643220	122.55	3803337810	4690	5.87719	0.856435	5.03343	0.176161	0.035234	0.00123313	0.335703	1.00621e-08	1.00622e-08	1	0	0	1	0	0
ACTAGC	190	966	6	133.11	3501643220	122.55	3803337810	5796	5.08421	1.42739	7.25716	0.253987	0.0435429	0.00152392	0.248921	1.2435e-08	1.24351e-08	1	0	0	1	0	0
ACTAGG	130	520	6	133.11	3501643220	122.55	3803337810	3120	4	0.976636	3.90654	0.136722	0.0234393	0.000820332	0.195838	6.69379e-09	6.69386e-09	1	0	0	1	0	0
ACTAGGAT	84	344	8	133.11	3501643220	122.55	3803337810	2752	4.09524	0.631057	2.58433	0.0904469	0.0206746	0.000723575	0.267335	5.90427e-09	5.90432e-09	1	0	0	1	0	0
ACTAGGG	62	248	7	133.11	3501643220	122.55	3803337810	1736	4	0.46578	1.86312	0.0652059	0.0130418	0.000456441	0.228478	3.72449e-09	3.72453e-09	1	0	0	1	0	0
ACTAGT	581	2581	6	133.11	3501643220	122.55	3803337810	15486	4.44234	4.36481	19.39	0.678614	0.11634	0.00407169	0.217495	3.32244e-08	3.32247e-08	1	0	0	1	0	0
ACTAT	61028	627101	5	133.11	3501643220	122.55	3803337810	3135505	10.2756	458.478	4711.15	164.882	23.5557	0.824409	0.419242	6.72705e-06	6.72712e-06	1	1	0	1	0	0
ACTATAT	548	2787	7	133.11	3501643220	122.55	3803337810	19509	5.08577	4.1169	20.9376	0.732777	0.146563	0.00512944	0.290497	4.18555e-08	4.18559e-08	1	0	0	1	0	0
ACTATATCAT	9	44	10	133.11	3501643220	122.55	3803337810	440	4.88889	0.0676133	0.330554	0.0115688	0.00330554	0.000115688	0.39893	9.43996e-10	9.44005e-10	1	0	0	1	0	0
ACTATC	287	1949	6	133.11	3501643220	122.55	3803337810	11694	6.79094	2.15611	14.642	0.512445	0.0878522	0.00307467	0.332482	2.50888e-08	2.50891e-08	1	0	0	1	0	0
ACTATCC	124	496	7	133.11	3501643220	122.55	3803337810	3472	4	0.93156	3.72624	0.130412	0.0260837	0.000912882	0.228478	7.44899e-09	7.44906e-09	1	0	0	1	0	0
ACTATCT	93	432	7	133.11	3501643220	122.55	3803337810	3024	4.64516	0.69867	3.24544	0.113584	0.0227181	0.000795091	0.265329	6.48783e-09	6.48789e-09	1	0	0	1	0	0
ACTATG	702	4414	6	133.11	3501643220	122.55	3803337810	26484	6.28775	5.27383	33.1605	1.16056	0.198963	0.00696336	0.307846	5.682e-08	5.68205e-08	1	0	0	1	0	0
ACTATGATAT	47	225	10	133.11	3501643220	122.55	3803337810	2250	4.78723	0.353091	1.69033	0.0591586	0.0169033	0.000591586	0.390635	4.82725e-09	4.8273e-09	1	0	0	1	0	0
ACTC	15041	113532	4	133.11	3501643220	122.55	3803337810	454128	7.54817	112.997	852.919	29.8506	3.41167	0.119402	0.24637	9.74307e-07	9.74317e-07	1	1	0	0	0	0
ACTCACTCTC	87	381	10	133.11	3501643220	122.55	3803337810	3810	4.37931	0.653595	2.86229	0.100175	0.0286229	0.00100175	0.357349	8.17415e-09	8.17423e-09	1	0	0	1	0	0
ACTCAG	115	460	6	133.11	3501643220	122.55	3803337810	2760	4	0.863947	3.45579	0.120946	0.0207347	0.000725678	0.195838	5.92143e-09	5.92149e-09	1	0	0	1	0	0
ACTCAGAG	35	141	8	133.11	3501643220	122.55	3803337810	1128	4.02857	0.26294	1.05927	0.0370727	0.00847419	0.000296582	0.262983	2.42006e-09	2.42009e-09	1	0	0	1	0	0
ACTCAT	60	240	6	133.11	3501643220	122.55	3803337810	1440	4	0.450755	1.80302	0.0631025	0.0108181	0.000378615	0.195838	3.08944e-09	3.08947e-09	1	0	0	1	0	0
ACTCC	627	4233	5	133.11	3501643220	122.55	3803337810	21165	6.7512	4.71039	31.8008	1.11297	0.159004	0.00556485	0.275447	4.54083e-08	4.54088e-08	1	0	0	1	0	0
ACTCCC	541	2260	6	133.11	3501643220	122.55	3803337810	13560	4.17745	4.06431	16.9784	0.594215	0.101871	0.00356529	0.204526	2.90922e-08	2.90925e-08	1	0	0	1	0	0
ACTCCCC	88	352	7	133.11	3501643220	122.55	3803337810	2464	4	0.661107	2.64443	0.0925503	0.018511	0.000647852	0.228478	5.28638e-09	5.28643e-09	1	0	0	1	0	0
ACTCCGGATGG	23	152	11	133.11	3501643220	122.55	3803337810	1672	6.6087	0.172789	1.14191	0.0399649	0.012561	0.000439614	0.593192	3.58718e-09	3.58722e-09	1	0	0	1	1	0
ACTCCT	2653	13313	6	133.11	3501643220	122.55	3803337810	79878	5.01809	19.9309	100.015	3.50035	0.60009	0.0210021	0.245684	1.71374e-07	1.71376e-07	1	0	0	1	0	0
ACTCCTCCT	59	269	9	133.11	3501643220	122.55	3803337810	2421	4.55932	0.443242	2.02088	0.0707273	0.018188	0.000636546	0.334834	5.19412e-09	5.19417e-09	1	0	0	1	0	0
ACTCGC	1	4	6	133.11	3501643220	122.55	3803337810	24	4	0.00751258	0.0300503	0.00105171	0.000180302	6.31025e-06	0.195838	5.14907e-11	5.14912e-11	1	0	0	1	0	0
ACTCGCC	18	72	7	133.11	3501643220	122.55	3803337810	504	4	0.135227	0.540906	0.0189307	0.00378634	0.000132515	0.228478	1.0813e-09	1.08132e-09	1	0	0	1	0	0
ACTCGG	107	497	6	133.11	3501643220	122.55	3803337810	2982	4.64486	0.803846	3.73375	0.130675	0.0224025	0.000784048	0.227411	6.39772e-09	6.39778e-09	1	0	0	1	0	0
ACTCT	3824	31071	5	133.11	3501643220	122.55	3803337810	155355	8.12526	28.7281	233.423	8.1694	1.16712	0.040847	0.331508	3.33306e-07	3.33309e-07	1	0	0	1	0	0
ACTCTC	1204	6314	6	133.11	3501643220	122.55	3803337810	37884	5.24419	9.04515	47.4345	1.66012	0.284607	0.00996072	0.256753	8.1278e-08	8.12789e-08	1	0	0	1	0	0
ACTCTCC	35	250	7	133.11	3501643220	122.55	3803337810	1750	7.14286	0.26294	1.87815	0.0657317	0.013147	0.000460122	0.407997	3.75453e-09	3.75457e-09	1	0	0	1	0	0
ACTCTCTC	1696	6823	8	133.11	3501643220	122.55	3803337810	54584	4.023	12.7413	51.2584	1.79395	0.410067	0.0143516	0.262619	1.17107e-07	1.17108e-07	1	0	0	1	0	0
ACTCTCTCTC	612	2583	10	133.11	3501643220	122.55	3803337810	25830	4.22059	4.5977	19.405	0.67914	0.19405	0.0067914	0.344397	5.54168e-08	5.54174e-08	1	0	0	1	0	0
ACTCTCTCTCTCCCTCTG	1	4	18	133.11	3501643220	122.55	3803337810	72	4	0.00751258	0.0300503	0.00105171	0.000540906	1.89307e-05	0.587515	1.54472e-10	1.54474e-10	1	0	0	1	1	0
ACTCTG	540	2932	6	133.11	3501643220	122.55	3803337810	17592	5.42963	4.0568	22.0269	0.770902	0.132161	0.00462541	0.265833	3.77427e-08	3.77431e-08	1	0	0	1	0	0
ACTG	9935	68001	4	133.11	3501643220	122.55	3803337810	272004	6.84459	74.6375	510.863	17.8793	2.04345	0.0715172	0.223406	5.8357e-07	5.83576e-07	1	0	0	0	0	0
ACTGAG	293	1612	6	133.11	3501643220	122.55	3803337810	9672	5.50171	2.20119	12.1103	0.423838	0.0726617	0.00254303	0.269361	2.07507e-08	2.0751e-08	1	0	0	1	0	0
ACTGAT	316	1307	6	133.11	3501643220	122.55	3803337810	7842	4.13608	2.37398	9.81895	0.343646	0.0589137	0.00206187	0.202501	1.68246e-08	1.68248e-08	1	0	0	1	0	0
ACTGC	94	505	5	133.11	3501643220	122.55	3803337810	2525	5.37234	0.706183	3.79385	0.132778	0.0189693	0.000663891	0.21919	5.41725e-09	5.4173e-09	1	0	0	1	0	0
ACTGCC	556	2505	6	133.11	3501643220	122.55	3803337810	15030	4.5054	4.177	18.819	0.658632	0.112914	0.00395179	0.220582	3.2246e-08	3.22464e-08	1	0	0	1	0	0
ACTGCCC	94	376	7	133.11	3501643220	122.55	3803337810	2632	4	0.706183	2.82473	0.0988605	0.0197731	0.000692024	0.228478	5.64681e-09	5.64687e-09	1	0	0	1	0	0
ACTGCG	25	100	6	133.11	3501643220	122.55	3803337810	600	4	0.187815	0.751258	0.0262927	0.00450755	0.000157756	0.195838	1.28727e-09	1.28728e-09	1	0	0	1	0	0
ACTGCT	4045	21586	6	133.11	3501643220	122.55	3803337810	129516	5.33646	30.3884	162.167	5.67554	0.973	0.0340532	0.261271	2.77869e-07	2.77872e-07	1	0	0	1	0	0
ACTGG	356	1861	5	133.11	3501643220	122.55	3803337810	9305	5.22753	2.67448	13.9809	0.489307	0.0699046	0.00244654	0.213281	1.99634e-08	1.99636e-08	1	0	0	1	0	0
ACTGGAG	41	185	7	133.11	3501643220	122.55	3803337810	1295	4.5122	0.308016	1.38983	0.0486415	0.0097288	0.00034049	0.257735	2.77835e-09	2.77838e-09	1	0	0	1	0	0
ACTGGAGG	135	603	8	133.11	3501643220	122.55	3803337810	4824	4.46667	1.0142	4.53009	0.158545	0.0362407	0.00126836	0.291582	1.03496e-08	1.03497e-08	1	0	0	1	0	0
ACTGGC	248	1162	6	133.11	3501643220	122.55	3803337810	6972	4.68548	1.86312	8.72962	0.305521	0.0523777	0.00183313	0.229399	1.4958e-08	1.49582e-08	1	0	0	1	0	0
ACTGGG	314	1549	6	133.11	3501643220	122.55	3803337810	9294	4.93312	2.35895	11.637	0.407274	0.069822	0.00244364	0.241524	1.99398e-08	1.994e-08	1	0	0	1	0	0
ACTGGGG	38	152	7	133.11	3501643220	122.55	3803337810	1064	4	0.285478	1.14191	0.0399649	0.00799339	0.000279754	0.228478	2.28275e-09	2.28278e-09	1	0	0	1	0	0
AG	9193835	211795713	2	133.11	3501643220	122.55	3803337810	423591426	23.0367	69069.5	1.59113e+06	55686.8	3182.27	111.374	0.375956	0.000908792	0.000908801	1	1	1	0	0	0
AGAGAGAGAGAGCGCG	31	124	16	133.11	3501643220	122.55	3803337810	1984	4	0.23289	0.93156	0.0326029	0.014905	0.000521647	0.522236	4.25656e-09	4.25661e-09	1	0	0	1	1	0
AGAGAGAGCG	689	2785	10	133.11	3501643220	122.55	3803337810	27850	4.04209	5.17617	20.9225	0.732252	0.209225	0.00732252	0.329832	5.97506e-08	5.97512e-08	1	0	0	1	0	0
AGAGAGATGAT	2	8	11	133.11	3501643220	122.55	3803337810	88	4	0.0150252	0.0601007	0.00210342	0.000661107	2.31376e-05	0.359037	1.88799e-10	1.88801e-10	1	0	0	1	0	0
AGAGAGC	3038	14668	7	133.11	3501643220	122.55	3803337810	102676	4.82818	22.8232	110.195	3.85661	0.771362	0.0269963	0.275783	2.20286e-07	2.20288e-07	1	0	0	1	0	0
AGAGAGCG	1462	7229	8	133.11	3501643220	122.55	3803337810	57832	4.9446	10.9834	54.3085	1.9007	0.434468	0.0152056	0.322781	1.24075e-07	1.24077e-07	1	0	0	1	0	0
AGAGAGCGAGAGCGCC	18	83	16	133.11	3501643220	122.55	3803337810	1328	4.61111	0.135227	0.623544	0.0218229	0.00997671	0.000349167	0.602022	2.84915e-09	2.84918e-09	1	0	0	1	1	0
AGAGAGG	2072	10286	7	133.11	3501643220	122.55	3803337810	72002	4.96429	15.5661	77.2744	2.70447	0.540921	0.0189313	0.283558	1.54476e-07	1.54478e-07	1	0	0	1	0	0
AGAGAGGC	596	2750	8	133.11	3501643220	122.55	3803337810	22000	4.61409	4.4775	20.6596	0.723049	0.165277	0.00578439	0.301206	4.71998e-08	4.72003e-08	1	0	0	1	0	0
AGAGAT	40249	334624	6	133.11	3501643220	122.55	3803337810	2007744	8.31385	302.374	2513.89	87.9817	15.0833	0.52789	0.407043	4.3075e-06	4.30755e-06	1	1	0	1	0	0
AGAGATAGAT	654	3144	10	133.11	3501643220	122.55	3803337810	31440	4.80734	4.91323	23.6196	0.826642	0.236196	0.00826642	0.392276	6.74528e-08	6.74535e-08	1	0	0	1	0	0
AGAGATG	53	218	7	133.11	3501643220	122.55	3803337810	1526	4.11321	0.398167	1.63774	0.0573181	0.0114642	0.000401227	0.234945	3.27395e-09	3.27398e-09	1	0	0	1	0	0
AGAGC	2497	15505	5	133.11	3501643220	122.55	3803337810	77525	6.20945	18.7589	116.483	4.07668	0.582413	0.0203834	0.253344	1.66326e-07	1.66327e-07	1	0	0	1	0	0
AGAGCAGAGG	3470	14902	10	133.11	3501643220	122.55	3803337810	149020	4.29452	26.0687	111.953	3.91814	1.11953	0.0391814	0.35043	3.19714e-07	3.19717e-07	1	0	0	1	0	0
AGAGCAGG	113	512	8	133.11	3501643220	122.55	3803337810	4096	4.53097	0.848922	3.84644	0.134619	0.0307715	0.00107695	0.29578	8.78774e-09	8.78783e-09	1	0	0	1	0	0
AGAGCC	4780	21411	6	133.11	3501643220	122.55	3803337810	128466	4.47929	35.9101	160.852	5.62953	0.965112	0.0337772	0.219304	2.75617e-07	2.7562e-07	1	0	0	1	0	0
AGAGCCC	890	4199	7	133.11	3501643220	122.55	3803337810	29393	4.71798	6.6862	31.5453	1.10403	0.220817	0.00772821	0.269489	6.30611e-08	6.30617e-08	1	0	0	1	0	0
AGAGCCT	91	364	7	133.11	3501643220	122.55	3803337810	2548	4	0.683645	2.73458	0.0957054	0.0191421	0.000669938	0.228478	5.46659e-09	5.46665e-09	1	0	0	1	0	0
AGAGCG	1192	5944	6	133.11	3501643220	122.55	3803337810	35664	4.98658	8.955	44.6548	1.56284	0.267929	0.00937703	0.244141	7.65152e-08	7.65159e-08	1	0	0	1	0	0
AGAGCT	457	1893	6	133.11	3501643220	122.55	3803337810	11358	4.14223	3.43325	14.2213	0.497721	0.0853279	0.00298632	0.202802	2.4368e-08	2.43682e-08	1	0	0	1	0	0
AGAGG	92318	668038	5	133.11	3501643220	122.55	3803337810	3340190	7.23627	693.547	5018.69	175.645	25.0935	0.878226	0.295237	7.16619e-06	7.16627e-06	1	1	0	1	0	0
AGAGGAGATGG	14	56	11	133.11	3501643220	122.55	3803337810	616	4	0.105176	0.420705	0.0147239	0.00462775	0.000161963	0.359037	1.32159e-09	1.32161e-09	1	0	0	1	0	0
AGAGGAGATGGG	37	162	12	133.11	3501643220	122.55	3803337810	1944	4.37838	0.277966	1.21704	0.0425942	0.0146045	0.00051113	0.428727	4.17075e-09	4.17079e-09	1	0	0	1	0	0
AGAGGAT	86	390	7	133.11	3501643220	122.55	3803337810	2730	4.53488	0.646082	2.92991	0.102542	0.0205094	0.000717791	0.25903	5.85707e-09	5.85712e-09	1	0	0	1	0	0
AGAGGC	4625	25792	6	133.11	3501643220	122.55	3803337810	154752	5.57665	34.7457	193.765	6.78141	1.16259	0.0406885	0.273031	3.32012e-07	3.32015e-07	1	0	0	1	0	0
AGAGGCAGGG	7	48	10	133.11	3501643220	122.55	3803337810	480	6.85714	0.0525881	0.360604	0.0126205	0.00360604	0.000126205	0.559538	1.02981e-09	1.02982e-09	1	0	0	1	1	0
AGAGGCGAGG	4	16	10	133.11	3501643220	122.55	3803337810	160	4	0.0300503	0.120201	0.00420683	0.00120201	4.20683e-05	0.326397	3.43271e-10	3.43275e-10	1	0	0	1	0	0
AGAGGG	57211	271961	6	133.11	3501643220	122.55	3803337810	1631766	4.75365	429.802	2043.13	71.5059	12.2588	0.429035	0.232737	3.50086e-06	3.5009e-06	1	1	0	1	0	0
AGAGGGAGGC	132	818	10	133.11	3501643220	122.55	3803337810	8180	6.19697	0.991661	6.14529	0.215074	0.0614529	0.00215074	0.505669	1.75497e-08	1.75499e-08	1	0	0	1	1	0
AGAGGGC	47	188	7	133.11	3501643220	122.55	3803337810	1316	4	0.353091	1.41237	0.0494303	0.00988656	0.000346012	0.228478	2.82341e-09	2.82343e-09	1	0	0	1	0	0
AGAGGGG	607	2551	7	133.11	3501643220	122.55	3803337810	17857	4.20264	4.56014	19.1646	0.670727	0.134152	0.00469509	0.240053	3.83112e-08	3.83116e-08	1	0	0	1	0	0
AGAT	3646602	40678960	4	133.11	3501643220	122.55	3803337810	162715840	11.1553	27395.4	305604	10695.6	1222.42	42.7824	0.364106	0.000349098	0.000349101	1	1	1	0	0	0
AGATAGATG	41	185	9	133.11	3501643220	122.55	3803337810	1665	4.5122	0.308016	1.38983	0.0486415	0.0125085	0.000437773	0.331373	3.57217e-09	3.5722e-09	1	0	0	1	0	0
AGATAGC	9	36	7	133.11	3501643220	122.55	3803337810	252	4	0.0676133	0.270453	0.00946537	0.00189317	6.62576e-05	0.228478	5.40652e-10	5.40658e-10	1	0	0	1	0	0
AGATAGG	39	246	7	133.11	3501643220	122.55	3803337810	1722	6.30769	0.292991	1.8481	0.06468	0.0129367	0.00045276	0.360293	3.69446e-09	3.69449e-09	1	0	0	1	0	0
AGATAGGC	328	1728	8	133.11	3501643220	122.55	3803337810	13824	5.26829	2.46413	12.9817	0.454338	0.103854	0.0036347	0.343911	2.96586e-08	2.96589e-08	1	0	0	1	0	0
AGATAT	238628	1760244	6	133.11	3501643220	122.55	3803337810	10561464	7.37652	1792.71	13224	462.816	79.3439	2.77689	0.361151	2.2659e-05	2.26593e-05	1	1	0	1	0	0
AGATATG	6	24	7	133.11	3501643220	122.55	3803337810	168	4	0.0450755	0.180302	0.00631025	0.00126211	4.41717e-05	0.228478	3.60435e-10	3.60438e-10	1	0	0	1	0	0
AGATC	716	3738	5	133.11	3501643220	122.55	3803337810	18690	5.22067	5.37901	28.082	0.982821	0.14041	0.0049141	0.213002	4.00984e-08	4.00988e-08	1	0	0	1	0	0
AGATCAT	113	726	7	133.11	3501643220	122.55	3803337810	5082	6.42478	0.848922	5.45414	0.190885	0.0381789	0.00133619	0.36698	1.09032e-08	1.09033e-08	1	0	0	1	0	0
AGATCC	150	608	6	133.11	3501643220	122.55	3803337810	3648	4.05333	1.12689	4.56765	0.15986	0.0274059	0.000959158	0.19845	7.82658e-09	7.82666e-09	1	0	0	1	0	0
AGATCG	6	27	6	133.11	3501643220	122.55	3803337810	162	4.5	0.0450755	0.20284	0.00709903	0.00121704	4.25942e-05	0.220318	3.47562e-10	3.47566e-10	1	0	0	1	0	0
AGATCT	945	4062	6	133.11	3501643220	122.55	3803337810	24372	4.29841	7.09939	30.5161	1.06801	0.183097	0.00640806	0.210449	5.22888e-08	5.22893e-08	1	0	0	1	0	0
AGATG	3525	31468	5	133.11	3501643220	122.55	3803337810	157340	8.92709	26.4819	236.406	8.27379	1.18203	0.0413689	0.364222	3.37564e-07	3.37568e-07	1	0	0	1	0	0
AGATGAGGCG	72	329	10	133.11	3501643220	122.55	3803337810	3290	4.56944	0.540906	2.47164	0.086503	0.0247164	0.00086503	0.372864	7.05851e-09	7.05859e-09	1	0	0	1	0	0
AGATGAT	151	617	7	133.11	3501643220	122.55	3803337810	4319	4.08609	1.1344	4.63526	0.162226	0.0324468	0.00113558	0.233396	9.26618e-09	9.26627e-09	1	0	0	1	0	0
AGATGATGGAT	450	2761	11	133.11	3501643220	122.55	3803337810	30371	6.13556	3.38066	20.7422	0.725941	0.228165	0.00798535	0.550723	6.51593e-08	6.516e-08	1	0	0	1	1	0
AGATGC	255	1234	6	133.11	3501643220	122.55	3803337810	7404	4.83922	1.91571	9.27053	0.324452	0.0556232	0.00194671	0.236926	1.58849e-08	1.5885e-08	1	0	0	1	0	0
AGATGCT	104	416	7	133.11	3501643220	122.55	3803337810	2912	4	0.781309	3.12523	0.109378	0.0218766	0.000765643	0.228478	6.24754e-09	6.2476e-09	1	0	0	1	0	0
AGATGG	4875	31637	6	133.11	3501643220	122.55	3803337810	189822	6.48964	36.6238	237.676	8.31822	1.42605	0.0499093	0.31773	4.07253e-07	4.07257e-07	1	0	0	1	0	0
AGATGGAGG	367	1801	9	133.11	3501643220	122.55	3803337810	16209	4.90736	2.75712	13.5302	0.473531	0.121771	0.00426178	0.360393	3.47755e-08	3.47759e-08	1	0	0	1	0	0
AGATGGAT	13865	56050	8	133.11	3501643220	122.55	3803337810	448400	4.04255	104.162	421.08	14.7371	3.36864	0.117896	0.263896	9.62018e-07	9.62027e-07	1	1	0	1	0	0
AGATGGC	105	420	7	133.11	3501643220	122.55	3803337810	2940	4	0.788821	3.15529	0.110429	0.022087	0.000773005	0.228478	6.30761e-09	6.30767e-09	1	0	0	1	0	0
AGATGGG	361	1752	7	133.11	3501643220	122.55	3803337810	12264	4.85319	2.71204	13.162	0.460648	0.0921343	0.00322454	0.277212	2.63117e-08	2.6312e-08	1	0	0	1	0	0
AGC	68400	690486	3	133.11	3501643220	122.55	3803337810	2071458	10.0948	513.861	5187.33	181.547	15.562	0.544642	0.247119	4.4442e-06	4.44424e-06	1	1	0	0	0	0
AGCAGCATC	63	302	9	133.11	3501643220	122.55	3803337810	2718	4.79365	0.473293	2.2688	0.0794039	0.0204192	0.000714635	0.352043	5.83132e-09	5.83138e-09	1	0	0	1	0	0
AGCAGCC	148	592	7	133.11	3501643220	122.55	3803337810	4144	4	1.11186	4.44745	0.155653	0.0311321	0.00108957	0.228478	8.89072e-09	8.89081e-09	1	0	0	1	0	0
AGCAGG	6554	31553	6	133.11	3501643220	122.55	3803337810	189318	4.81431	49.2375	237.045	8.29613	1.42227	0.0497768	0.235707	4.06171e-07	4.06175e-07	1	0	0	1	0	0
AGCAGGC	10	75	7	133.11	3501643220	122.55	3803337810	525	7.5	0.0751258	0.563444	0.0197195	0.00394411	0.000138037	0.428397	1.12636e-09	1.12637e-09	1	0	0	1	0	0
AGCAGGG	99	512	7	133.11	3501643220	122.55	3803337810	3584	5.17172	0.743746	3.84644	0.134619	0.0269251	0.00094233	0.295406	7.68928e-09	7.68935e-09	1	0	0	1	0	0
AGCAGGGCCC	83	396	10	133.11	3501643220	122.55	3803337810	3960	4.77108	0.623544	2.97498	0.104119	0.0297498	0.00104119	0.389317	8.49596e-09	8.49605e-09	1	0	0	1	0	0
AGCAGGGCCGGGC	2	8	13	133.11	3501643220	122.55	3803337810	104	4	0.0150252	0.0601007	0.00210342	0.000781309	2.73444e-05	0.424317	2.23126e-10	2.23129e-10	1	0	0	1	0	0
AGCAGGGCCTCGCGGG	52	211	16	133.11	3501643220	122.55	3803337810	3376	4.05769	0.390654	1.58516	0.0554776	0.0253625	0.000887641	0.529768	7.24302e-09	7.2431e-09	1	0	0	1	1	0
AGCAT	3841	32282	5	133.11	3501643220	122.55	3803337810	161410	8.40458	28.8558	242.521	8.48781	1.21261	0.042439	0.342904	3.46296e-07	3.463e-07	1	0	0	1	0	0
AGCATC	1825	9753	6	133.11	3501643220	122.55	3803337810	58518	5.34411	13.7105	73.2702	2.56433	0.439621	0.015386	0.261646	1.25547e-07	1.25548e-07	1	0	0	1	0	0
AGCATGG	2	8	7	133.11	3501643220	122.55	3803337810	56	4	0.0150252	0.0601007	0.00210342	0.000420705	1.47239e-05	0.228478	1.20145e-10	1.20146e-10	1	0	0	1	0	0
AGCC	3818	24668	4	133.11	3501643220	122.55	3803337810	98672	6.46097	28.683	185.32	6.48588	0.741282	0.0259435	0.210885	2.11695e-07	2.11697e-07	1	0	0	0	0	0
AGCCAGG	427	1970	7	133.11	3501643220	122.55	3803337810	13790	4.61358	3.20787	14.7998	0.517966	0.103599	0.00362576	0.263526	2.95857e-08	2.9586e-08	1	0	0	1	0	0
AGCCAT	11	44	6	133.11	3501643220	122.55	3803337810	264	4	0.0826384	0.330554	0.0115688	0.00198332	6.94127e-05	0.195838	5.66398e-10	5.66403e-10	1	0	0	1	0	0
AGCCATGG	105	450	8	133.11	3501643220	122.55	3803337810	3600	4.28571	0.788821	3.38066	0.118317	0.0270453	0.000946537	0.279769	7.7236e-09	7.72368e-09	1	0	0	1	0	0
AGCCC	2963	16219	5	133.11	3501643220	122.55	3803337810	81095	5.47384	22.2598	121.847	4.26441	0.609233	0.0213221	0.223331	1.73985e-07	1.73987e-07	1	0	0	1	0	0
AGCCCAGCCG	21	111	10	133.11	3501643220	122.55	3803337810	1110	5.28571	0.157764	0.833897	0.0291849	0.00833897	0.000291849	0.431311	2.38144e-09	2.38147e-09	1	0	0	1	0	0
AGCCCATCC	36	185	9	133.11	3501643220	122.55	3803337810	1665	5.13889	0.270453	1.38983	0.0486415	0.0125085	0.000437773	0.377397	3.57217e-09	3.5722e-09	1	0	0	1	0	0
AGCCCATGC	30	135	9	133.11	3501643220	122.55	3803337810	1215	4.5	0.225378	1.0142	0.0354951	0.00912779	0.000319456	0.330477	2.60672e-09	2.60674e-09	1	0	0	1	0	0
AGCCCC	5955	25130	6	133.11	3501643220	122.55	3803337810	150780	4.21998	44.7374	188.791	6.60735	1.13275	0.0396441	0.206609	3.2349e-07	3.23493e-07	1	0	0	1	0	0
AGCCCCC	28	119	7	133.11	3501643220	122.55	3803337810	833	4.25	0.210352	0.893997	0.0312883	0.00625798	0.000219018	0.242758	1.78716e-09	1.78717e-09	1	0	0	1	0	0
AGCCCCGCCAGGGCCGGAGG	1	4	20	133.11	3501643220	122.55	3803337810	80	4	0.00751258	0.0300503	0.00105171	0.000601007	2.10342e-05	0.652795	1.71636e-10	1.71637e-10	1	0	0	1	1	0
AGCCCG	426	1864	6	133.11	3501643220	122.55	3803337810	11184	4.37559	3.20036	14.0035	0.490096	0.0840207	0.00294057	0.214227	2.39947e-08	2.39949e-08	1	0	0	1	0	0
AGCCCGC	30	140	7	133.11	3501643220	122.55	3803337810	980	4.66667	0.225378	1.05176	0.0368098	0.00736233	0.000257668	0.266558	2.10254e-09	2.10256e-09	1	0	0	1	0	0
AGCCCGG	167	750	7	133.11	3501643220	122.55	3803337810	5250	4.49102	1.2546	5.63444	0.197195	0.0394411	0.00138037	0.256525	1.12636e-08	1.12637e-08	1	0	0	1	0	0
AGCCCT	240	1033	6	133.11	3501643220	122.55	3803337810	6198	4.30417	1.80302	7.7605	0.271604	0.046563	0.00162962	0.21073	1.32975e-08	1.32976e-08	1	0	0	1	0	0
AGCCCTCCAGG	1	4	11	133.11	3501643220	122.55	3803337810	44	4	0.00751258	0.0300503	0.00105171	0.000330554	1.15688e-05	0.359037	9.43996e-11	9.44005e-11	1	0	0	1	0	0
AGCCCTG	16	64	7	133.11	3501643220	122.55	3803337810	448	4	0.120201	0.480805	0.0168273	0.00336564	0.000117791	0.228478	9.61159e-10	9.61169e-10	1	0	0	1	0	0
AGCCG	554	3068	5	133.11	3501643220	122.55	3803337810	15340	5.53791	4.16197	23.0486	0.80666	0.115243	0.0040333	0.225945	3.29111e-08	3.29115e-08	1	0	0	1	0	0
AGCCGC	605	2641	6	133.11	3501643220	122.55	3803337810	15846	4.36529	4.54511	19.8407	0.69439	0.119044	0.00416634	0.213723	3.39967e-08	3.39971e-08	1	0	0	1	0	0
AGCCGCG	32	128	7	133.11	3501643220	122.55	3803337810	896	4	0.240403	0.961611	0.0336546	0.00673127	0.000235583	0.228478	1.92232e-09	1.92234e-09	1	0	0	1	0	0
AGCCGG	1685	7652	6	133.11	3501643220	122.55	3803337810	45912	4.54125	12.6587	57.4863	2.01192	0.344918	0.0120715	0.222338	9.85017e-08	9.85027e-08	1	0	0	1	0	0
AGCCGGG	180	767	7	133.11	3501643220	122.55	3803337810	5369	4.26111	1.35227	5.76215	0.201665	0.0403351	0.00141165	0.243393	1.15189e-08	1.1519e-08	1	0	0	1	0	0
AGCCT	7438	60570	5	133.11	3501643220	122.55	3803337810	302850	8.14332	55.8786	455.037	15.9255	2.27519	0.0796274	0.332245	6.49748e-07	6.49755e-07	1	0	0	1	0	0
AGCCTC	437	1944	6	133.11	3501643220	122.55	3803337810	11664	4.44851	3.283	14.6045	0.51113	0.0876268	0.00306678	0.217797	2.50245e-08	2.50247e-08	1	0	0	1	0	0
AGCCTCC	87	350	7	133.11	3501643220	122.55	3803337810	2450	4.02299	0.653595	2.6294	0.0920244	0.0184058	0.000644171	0.229791	5.25634e-09	5.25639e-09	1	0	0	1	0	0
AGCCTCG	13	52	7	133.11	3501643220	122.55	3803337810	364	4	0.0976636	0.390654	0.0136722	0.00273458	9.57054e-05	0.228478	7.80942e-10	7.8095e-10	1	0	0	1	0	0
AGCCTG	3165	16356	6	133.11	3501643220	122.55	3803337810	98136	5.16777	23.7773	122.876	4.30043	0.737255	0.0258026	0.253012	2.10545e-07	2.10548e-07	1	0	0	1	0	0
AGCCTGC	68	272	7	133.11	3501643220	122.55	3803337810	1904	4	0.510856	2.04342	0.0715161	0.014304	0.000500613	0.228478	4.08493e-09	4.08497e-09	1	0	0	1	0	0
AGCCTGG	131	1012	7	133.11	3501643220	122.55	3803337810	7084	7.72519	0.984148	7.60273	0.266082	0.0532191	0.00186257	0.441259	1.51983e-08	1.51985e-08	1	0	0	1	0	0
AGCG	1082	6980	4	133.11	3501643220	122.55	3803337810	27920	6.45102	8.12862	52.4378	1.83523	0.209751	0.00734092	0.210559	5.99008e-08	5.99014e-08	1	0	0	0	0	0
AGCGAGG	7	28	7	133.11	3501643220	122.55	3803337810	196	4	0.0525881	0.210352	0.00736195	0.00147247	5.15337e-05	0.228478	4.20507e-10	4.20511e-10	1	0	0	1	0	0
AGCGAGGC	103	436	8	133.11	3501643220	122.55	3803337810	3488	4.23301	0.773796	3.27549	0.114636	0.0262039	0.000917089	0.276329	7.48331e-09	7.48339e-09	1	0	0	1	0	0
AGCGAGGG	268	1154	8	133.11	3501643220	122.55	3803337810	9232	4.30597	2.01337	8.66952	0.303418	0.0693562	0.00242734	0.281091	1.98067e-08	1.98069e-08	1	0	0	1	0	0
AGCGAT	58	241	6	133.11	3501643220	122.55	3803337810	1446	4.15517	0.43573	1.81053	0.0633654	0.0108632	0.000380192	0.203436	3.10231e-09	3.10234e-09	1	0	0	1	0	0
AGCGCC	18	87	6	133.11	3501643220	122.55	3803337810	522	4.83333	0.135227	0.653595	0.0228746	0.00392157	0.000137248	0.236638	1.11992e-09	1.11993e-09	1	0	0	1	0	0
AGCGCCC	48	226	7	133.11	3501643220	122.55	3803337810	1582	4.70833	0.360604	1.69784	0.0594215	0.0118849	0.00041595	0.268938	3.39409e-09	3.39413e-09	1	0	0	1	0	0
AGCGCGATGGGG	690	2780	12	133.11	3501643220	122.55	3803337810	33360	4.02899	5.18368	20.885	0.730937	0.25062	0.00877124	0.394515	7.15721e-08	7.15728e-08	1	0	0	1	0	0
AGCGGC	1932	8777	6	133.11	3501643220	122.55	3803337810	52662	4.54296	14.5143	65.9379	2.30771	0.395628	0.0138463	0.222422	1.12983e-07	1.12985e-07	1	0	0	1	0	0
AGCGGG	462	2315	6	133.11	3501643220	122.55	3803337810	13890	5.01082	3.47081	17.3916	0.608676	0.10435	0.00365206	0.245328	2.98002e-08	2.98005e-08	1	0	0	1	0	0
AGCGGGC	7	28	7	133.11	3501643220	122.55	3803337810	196	4	0.0525881	0.210352	0.00736195	0.00147247	5.15337e-05	0.228478	4.20507e-10	4.20511e-10	1	0	0	1	0	0
AGCGGGCG	7	44	8	133.11	3501643220	122.55	3803337810	352	6.28571	0.0525881	0.330554	0.0115688	0.00264443	9.25503e-05	0.410328	7.55197e-10	7.55204e-10	1	0	0	1	0	0
AGCGGGG	21	84	7	133.11	3501643220	122.55	3803337810	588	4	0.157764	0.631057	0.0220859	0.0044174	0.000154601	0.228478	1.26152e-09	1.26153e-09	1	0	0	1	0	0
AGCT	1151	7966	4	133.11	3501643220	122.55	3803337810	31864	6.92094	8.64698	59.8452	2.09448	0.239381	0.0083779	0.225898	6.83625e-08	6.83632e-08	1	0	0	0	0	0
AGCTAT	285	1332	6	133.11	3501643220	122.55	3803337810	7992	4.67368	2.14109	10.0068	0.350219	0.0600406	0.00210131	0.228822	1.71464e-08	1.71466e-08	1	0	0	1	0	0
AGCTC	874	4667	5	133.11	3501643220	122.55	3803337810	23335	5.33982	6.566	35.0612	1.22708	0.175306	0.0061354	0.217863	5.0064e-08	5.00645e-08	1	0	0	1	0	0
AGCTCC	1606	7784	6	133.11	3501643220	122.55	3803337810	46704	4.84682	12.0652	58.478	2.04662	0.350868	0.0122797	0.237299	1.00201e-07	1.00202e-07	1	0	0	1	0	0
AGCTCCAGGGCC	63	279	12	133.11	3501643220	122.55	3803337810	3348	4.42857	0.473293	2.09601	0.0733566	0.0251521	0.000880279	0.433642	7.18295e-09	7.18302e-09	1	0	0	1	0	0
AGCTCCC	220	951	7	133.11	3501643220	122.55	3803337810	6657	4.32273	1.65277	7.14447	0.250044	0.0500113	0.0017503	0.246912	1.42822e-08	1.42824e-08	1	0	0	1	0	0
AGCTCGGCC	12	58	9	133.11	3501643220	122.55	3803337810	522	4.83333	0.090151	0.43573	0.0152498	0.00392157	0.000137248	0.354957	1.11992e-09	1.11993e-09	1	0	0	1	0	0
AGG	141917	1374826	3	133.11	3501643220	122.55	3803337810	4124478	9.68754	1066.16	10328.5	361.479	30.9855	1.08444	0.237149	8.84884e-06	8.84893e-06	1	1	0	0	0	0
AGGAGGC	209	912	7	133.11	3501643220	122.55	3803337810	6384	4.36364	1.57013	6.85148	0.239789	0.0479603	0.00167853	0.249249	1.36965e-08	1.36967e-08	1	0	0	1	0	0
AGGAGGCG	2	9	8	133.11	3501643220	122.55	3803337810	72	4.5	0.0150252	0.0676133	0.00236634	0.000540906	1.89307e-05	0.293758	1.54472e-10	1.54474e-10	1	0	0	1	0	0
AGGAGGG	630	2681	7	133.11	3501643220	122.55	3803337810	18767	4.25556	4.73293	20.1412	0.704907	0.140989	0.00493435	0.243075	4.02636e-08	4.0264e-08	1	0	0	1	0	0
AGGAGGGGC	147	642	9	133.11	3501643220	122.55	3803337810	5778	4.36735	1.10435	4.82308	0.168799	0.0434077	0.00151919	0.320735	1.23964e-08	1.23965e-08	1	0	0	1	0	0
AGGAT	15820	155215	5	133.11	3501643220	122.55	3803337810	776075	9.81131	118.849	1166.07	40.8102	5.83033	0.204051	0.400298	1.66503e-06	1.66504e-06	1	1	0	1	0	0
AGGATAT	209	859	7	133.11	3501643220	122.55	3803337810	6013	4.11005	1.57013	6.45331	0.225854	0.0451732	0.00158098	0.234764	1.29006e-08	1.29007e-08	1	0	0	1	0	0
AGGATC	271	1264	6	133.11	3501643220	122.55	3803337810	7584	4.66421	2.03591	9.49591	0.33234	0.0569754	0.00199404	0.228358	1.62711e-08	1.62712e-08	1	0	0	1	0	0
AGGATG	2494	11649	6	133.11	3501643220	122.55	3803337810	69894	4.67081	18.7364	87.5141	3.06284	0.525085	0.018377	0.228681	1.49954e-07	1.49955e-07	1	0	0	1	0	0
AGGATGC	100	408	7	133.11	3501643220	122.55	3803337810	2856	4.08	0.751258	3.06513	0.107274	0.0214559	0.000750919	0.233048	6.12739e-09	6.12745e-09	1	0	0	1	0	0
AGGATGG	312	1332	7	133.11	3501643220	122.55	3803337810	9324	4.26923	2.34393	10.0068	0.350219	0.0700473	0.00245153	0.243857	2.00041e-08	2.00043e-08	1	0	0	1	0	0
AGGC	21468	156710	4	133.11	3501643220	122.55	3803337810	626840	7.2997	161.28	1177.3	41.2033	4.70919	0.164813	0.23826	1.34485e-06	1.34486e-06	1	1	0	0	0	0
AGGCAT	296	1386	6	133.11	3501643220	122.55	3803337810	8316	4.68243	2.22372	10.4124	0.364417	0.0624746	0.0021865	0.22925	1.78415e-08	1.78417e-08	1	0	0	1	0	0
AGGCC	748	3797	5	133.11	3501643220	122.55	3803337810	18985	5.0762	5.61941	28.5253	0.998334	0.142626	0.00499167	0.207107	4.07313e-08	4.07317e-08	1	0	0	1	0	0
AGGCCAGGGC	14	60	10	133.11	3501643220	122.55	3803337810	600	4.28571	0.105176	0.450755	0.0157756	0.00450755	0.000157756	0.349711	1.28727e-09	1.28728e-09	1	0	0	1	0	0
AGGCCATC	112	729	8	133.11	3501643220	122.55	3803337810	5832	6.50893	0.841409	5.47667	0.191674	0.0438134	0.00153339	0.424899	1.25122e-08	1.25124e-08	1	0	0	1	0	0
AGGCCC	1048	4570	6	133.11	3501643220	122.55	3803337810	27420	4.36069	7.87319	34.3325	1.20158	0.205995	0.00720946	0.213498	5.88281e-08	5.88287e-08	1	0	0	1	0	0
AGGCCCC	6	24	7	133.11	3501643220	122.55	3803337810	168	4	0.0450755	0.180302	0.00631025	0.00126211	4.41717e-05	0.228478	3.60435e-10	3.60438e-10	1	0	0	1	0	0
AGGCCCCGG	22	100	9	133.11	3501643220	122.55	3803337810	900	4.54545	0.165277	0.751258	0.0262927	0.00676133	0.000236634	0.333816	1.9309e-09	1.93092e-09	1	0	0	1	0	0
AGGCCCTCCC	26	117	10	133.11	3501643220	122.55	3803337810	1170	4.5	0.195327	0.878972	0.0307625	0.00878972	0.000307625	0.367197	2.51017e-09	2.5102e-09	1	0	0	1	0	0
AGGCCG	4	16	6	133.11	3501643220	122.55	3803337810	96	4	0.0300503	0.120201	0.00420683	0.000721208	2.5241e-05	0.195838	2.05963e-10	2.05965e-10	1	0	0	1	0	0
AGGCCGGGCG	1	4	10	133.11	3501643220	122.55	3803337810	40	4	0.00751258	0.0300503	0.00105171	0.000300503	1.05171e-05	0.326397	8.58178e-11	8.58187e-11	1	0	0	1	0	0
AGGCCGGGG	61	249	9	133.11	3501643220	122.55	3803337810	2241	4.08197	0.458268	1.87063	0.0654688	0.0168357	0.000589219	0.299777	4.80794e-09	4.80799e-09	1	0	0	1	0	0
AGGCG	325	1902	5	133.11	3501643220	122.55	3803337810	9510	5.85231	2.44159	14.2889	0.500087	0.0714447	0.00250044	0.238772	2.04032e-08	2.04034e-08	1	0	0	1	0	0
AGGCGC	185	770	6	133.11	3501643220	122.55	3803337810	4620	4.16216	1.38983	5.78469	0.202454	0.0347081	0.00121472	0.203778	9.91196e-09	9.91206e-09	1	0	0	1	0	0
AGGCGG	936	3970	6	133.11	3501643220	122.55	3803337810	23820	4.24145	7.03178	29.825	1.04382	0.17895	0.00626292	0.20766	5.11045e-08	5.1105e-08	1	0	0	1	0	0
AGGCGGC	16	64	7	133.11	3501643220	122.55	3803337810	448	4	0.120201	0.480805	0.0168273	0.00336564	0.000117791	0.228478	9.61159e-10	9.61169e-10	1	0	0	1	0	0
AGGCGGG	92	436	7	133.11	3501643220	122.55	3803337810	3052	4.73913	0.691158	3.27549	0.114636	0.0229284	0.000802453	0.270697	6.5479e-09	6.54796e-09	1	0	0	1	0	0
AGGG	118719	837731	4	133.11	3501643220	122.55	3803337810	3350924	7.05642	891.886	6293.52	220.262	25.1741	0.881048	0.23032	7.18922e-06	7.1893e-06	1	1	0	0	0	0
AGGGAT	1378	7564	6	133.11	3501643220	122.55	3803337810	45384	5.48911	10.3523	56.8252	1.98878	0.340951	0.0119327	0.268745	9.73689e-08	9.73699e-08	1	0	0	1	0	0
AGGGATG	102	408	7	133.11	3501643220	122.55	3803337810	2856	4	0.766284	3.06513	0.107274	0.0214559	0.000750919	0.228478	6.12739e-09	6.12745e-09	1	0	0	1	0	0
AGGGC	4006	23051	5	133.11	3501643220	122.55	3803337810	115255	5.75412	30.0954	173.173	6.06073	0.865863	0.0303036	0.234766	2.47273e-07	2.47276e-07	1	0	0	1	0	0
AGGGCC	960	4054	6	133.11	3501643220	122.55	3803337810	24324	4.22292	7.21208	30.456	1.06591	0.182736	0.00639544	0.206752	5.21858e-08	5.21863e-08	1	0	0	1	0	0
AGGGCG	149	695	6	133.11	3501643220	122.55	3803337810	4170	4.66443	1.11937	5.22125	0.182734	0.0313275	0.00109641	0.228369	8.94651e-09	8.9466e-09	1	0	0	1	0	0
AGGGCGG	7	29	7	133.11	3501643220	122.55	3803337810	203	4.14286	0.0525881	0.217865	0.00762488	0.00152505	5.33742e-05	0.236638	4.35525e-10	4.3553e-10	1	0	0	1	0	0
AGGGCGGCC	111	543	9	133.11	3501643220	122.55	3803337810	4887	4.89189	0.833897	4.07933	0.142769	0.036714	0.00128492	0.359258	1.04848e-08	1.04849e-08	1	0	0	1	0	0
AGGGCGGGGC	1	4	10	133.11	3501643220	122.55	3803337810	40	4	0.00751258	0.0300503	0.00105171	0.000300503	1.05171e-05	0.326397	8.58178e-11	8.58187e-11	1	0	0	1	0	0
AGGGG	5377	28820	5	133.11	3501643220	122.55	3803337810	144100	5.35987	40.3952	216.513	7.57755	1.08256	0.0378878	0.218681	3.09159e-07	3.09162e-07	1	0	0	1	0	0
AGGGGC	1648	7447	6	133.11	3501643220	122.55	3803337810	44682	4.51881	12.3807	55.9462	1.95802	0.335677	0.0117481	0.221239	9.58628e-08	9.58637e-08	1	0	0	1	0	0
AGGGGG	2628	10814	6	133.11	3501643220	122.55	3803337810	64884	4.11492	19.7431	81.2411	2.84329	0.487446	0.0170598	0.201465	1.39205e-07	1.39206e-07	1	0	0	1	0	0
AGGGGGC	95	380	7	133.11	3501643220	122.55	3803337810	2660	4	0.713695	2.85478	0.0999122	0.0199835	0.000699386	0.228478	5.70688e-09	5.70694e-09	1	0	0	1	0	0
AGGGGGCCGG	22	94	10	133.11	3501643220	122.55	3803337810	940	4.27273	0.165277	0.706183	0.0247151	0.00706183	0.000247151	0.348652	2.01672e-09	2.01674e-09	1	0	0	1	0	0
AGGGGGG	102	416	7	133.11	3501643220	122.55	3803337810	2912	4.07843	0.766284	3.12523	0.109378	0.0218766	0.000765643	0.232958	6.24754e-09	6.2476e-09	1	0	0	1	0	0
AT	6325213	112310679	2	133.11	3501643220	122.55	3803337810	224621358	17.756	47518.7	843743	29529.5	1687.49	59.059	0.289776	0.000481913	0.000481918	1	1	1	0	0	0
ATATATC	266	1146	7	133.11	3501643220	122.55	3803337810	8022	4.30827	1.99835	8.60942	0.301314	0.0602659	0.0021092	0.246086	1.72108e-08	1.72109e-08	1	0	0	1	0	0
ATATC	35348	279128	5	133.11	3501643220	122.55	3803337810	1395640	7.89657	265.555	2096.97	73.3903	10.4849	0.366951	0.322178	2.99427e-06	2.9943e-06	1	1	0	1	0	0
ATATCATCC	86	349	9	133.11	3501643220	122.55	3803337810	3141	4.05814	0.646082	2.62189	0.0917615	0.023597	0.000825854	0.298027	6.73884e-09	6.73891e-09	1	0	0	1	0	0
ATATCC	3968	22757	6	133.11	3501643220	122.55	3803337810	136542	5.73513	29.8099	170.964	5.98343	1.02578	0.0359006	0.28079	2.92943e-07	2.92946e-07	1	0	0	1	0	0
ATATCCC	2	8	7	133.11	3501643220	122.55	3803337810	56	4	0.0150252	0.0601007	0.00210342	0.000420705	1.47239e-05	0.228478	1.20145e-10	1.20146e-10	1	0	0	1	0	0
ATATCG	135	649	6	133.11	3501643220	122.55	3803337810	3894	4.80741	1.0142	4.87567	0.17064	0.029254	0.00102384	0.235369	8.35436e-09	8.35445e-09	1	0	0	1	0	0
ATATGC	229	1046	6	133.11	3501643220	122.55	3803337810	6276	4.56769	1.72038	7.85816	0.275022	0.047149	0.00165013	0.223632	1.34648e-08	1.34649e-08	1	0	0	1	0	0
ATC	365273	4048395	3	133.11	3501643220	122.55	3803337810	12145185	11.0832	2744.14	30413.9	1064.43	91.2417	3.1933	0.271315	2.60568e-05	2.60571e-05	1	1	0	0	0	0
ATCATCATG	232	957	9	133.11	3501643220	122.55	3803337810	8613	4.125	1.74292	7.18954	0.251621	0.0647059	0.00226459	0.302938	1.84787e-08	1.84789e-08	1	0	0	1	0	0
ATCATCC	9	42	7	133.11	3501643220	122.55	3803337810	294	4.66667	0.0676133	0.315529	0.0110429	0.0022087	7.73005e-05	0.266558	6.30761e-10	6.30767e-10	1	0	0	1	0	0
ATCATG	677	2987	6	133.11	3501643220	122.55	3803337810	17922	4.41211	5.08602	22.4401	0.785363	0.134641	0.00471218	0.216015	3.84507e-08	3.84511e-08	1	0	0	1	0	0
ATCATGG	23	92	7	133.11	3501643220	122.55	3803337810	644	4	0.172789	0.691158	0.0241893	0.0048381	0.000169325	0.228478	1.38167e-09	1.38168e-09	1	0	0	1	0	0
ATCC	576624	5312472	4	133.11	3501643220	122.55	3803337810	21249888	9.21306	4331.94	39910.4	1396.79	159.642	5.58717	0.300712	4.55905e-05	4.55909e-05	1	1	1	0	0	0
ATCCC	4236	27891	5	133.11	3501643220	122.55	3803337810	139455	6.58428	31.8233	209.533	7.3333	1.04767	0.0366665	0.268636	2.99193e-07	2.99196e-07	1	0	0	1	0	0
ATCCCC	3020	15315	6	133.11	3501643220	122.55	3803337810	91890	5.07119	22.688	115.055	4.02673	0.690331	0.0241604	0.248284	1.97145e-07	1.97147e-07	1	0	0	1	0	0
ATCCCCC	36	144	7	133.11	3501643220	122.55	3803337810	1008	4	0.270453	1.08181	0.0378615	0.00757268	0.00026503	0.228478	2.16261e-09	2.16263e-09	1	0	0	1	0	0
ATCCCG	125	544	6	133.11	3501643220	122.55	3803337810	3264	4.352	0.939073	4.08685	0.143032	0.0245211	0.000858194	0.213072	7.00273e-09	7.0028e-09	1	0	0	1	0	0
ATCCCGCC	30	124	8	133.11	3501643220	122.55	3803337810	992	4.13333	0.225378	0.93156	0.0326029	0.00745248	0.000260824	0.269822	2.12828e-09	2.1283e-09	1	0	0	1	0	0
ATCCG	29	145	5	133.11	3501643220	122.55	3803337810	725	5	0.217865	1.08932	0.0381244	0.00544662	0.000190622	0.203998	1.55545e-09	1.55546e-09	1	0	0	1	0	0
ATCCGC	45	212	6	133.11	3501643220	122.55	3803337810	1272	4.71111	0.338066	1.59267	0.0557405	0.00955601	0.000334443	0.230654	2.72901e-09	2.72903e-09	1	0	0	1	0	0
ATCG	193	1203	4	133.11	3501643220	122.55	3803337810	4812	6.23316	1.44993	9.03764	0.316301	0.0361506	0.0012652	0.203449	1.03239e-08	1.0324e-08	1	0	0	0	0	0
ATCGC	197	1148	5	133.11	3501643220	122.55	3803337810	5740	5.82741	1.47998	8.62445	0.30184	0.0431222	0.0015092	0.237756	1.23149e-08	1.2315e-08	1	0	0	1	0	0
ATCGCC	145	596	6	133.11	3501643220	122.55	3803337810	3576	4.11034	1.08932	4.4775	0.156704	0.026865	0.000940227	0.201241	7.67211e-09	7.67219e-09	1	0	0	1	0	0
ATCGCCC	42	178	7	133.11	3501643220	122.55	3803337810	1246	4.2381	0.315529	1.33724	0.046801	0.00936068	0.000327607	0.242078	2.67322e-09	2.67325e-09	1	0	0	1	0	0
ATGC	3323	20428	4	133.11	3501643220	122.55	3803337810	81712	6.14746	24.9643	153.467	5.37107	0.613868	0.0214843	0.200651	1.75309e-07	1.7531e-07	1	0	0	0	0	0
ATGCC	723	3819	5	133.11	3501643220	122.55	3803337810	19095	5.28216	5.4316	28.6906	1.00412	0.143453	0.00502059	0.21551	4.09673e-08	4.09677e-08	1	0	0	1	0	0
ATGCCC	125	615	6	133.11	3501643220	122.55	3803337810	3690	4.92	0.939073	4.62024	0.1617	0.0277214	0.0009702	0.240881	7.91669e-09	7.91677e-09	1	0	0	1	0	0
ATGGCC	131	524	6	133.11	3501643220	122.55	3803337810	3144	4	0.984148	3.93659	0.137774	0.0236196	0.000826642	0.195838	6.74528e-09	6.74535e-09	1	0	0	1	0	0
CCCCCCG	50	201	7	133.11	3501643220	122.55	3803337810	1407	4.02	0.375629	1.51003	0.0528483	0.0105702	0.000369938	0.229621	3.01864e-09	3.01867e-09	1	0	0	1	0	0
CCCCCG	772	3132	6	133.11	3501643220	122.55	3803337810	18792	4.05699	5.79971	23.5294	0.823487	0.141176	0.00494092	0.198629	4.03172e-08	4.03176e-08	1	0	0	1	0	0
CCCCCGCCCG	3	12	10	133.11	3501643220	122.55	3803337810	120	4	0.0225378	0.090151	0.00315512	0.00090151	3.15512e-05	0.326397	2.57453e-10	2.57456e-10	1	0	0	1	0	0
CCCCCGG	28	112	7	133.11	3501643220	122.55	3803337810	784	4	0.210352	0.841409	0.0294478	0.00588987	0.000206135	0.228478	1.68203e-09	1.68205e-09	1	0	0	1	0	0
CCCCG	1635	8564	5	133.11	3501643220	122.55	3803337810	42820	5.23792	12.2831	64.3378	2.25171	0.321689	0.0112585	0.213705	9.1868e-08	9.18689e-08	1	0	0	1	0	0
CCCCGCG	46	242	7	133.11	3501643220	122.55	3803337810	1694	5.26087	0.345579	1.81805	0.0636283	0.0127263	0.000445398	0.300498	3.63438e-09	3.63442e-09	1	0	0	1	0	0
CCCCGG	1827	7961	6	133.11	3501643220	122.55	3803337810	47766	4.35742	13.7255	59.8077	2.09316	0.358846	0.012559	0.213337	1.02479e-07	1.0248e-07	1	0	0	1	0	0
CCCCGGG	59	236	7	133.11	3501643220	122.55	3803337810	1652	4	0.443242	1.77297	0.0620508	0.0124108	0.000434355	0.228478	3.54428e-09	3.54431e-09	1	0	0	1	0	0
CCCG	434	2731	4	133.11	3501643220	122.55	3803337810	10924	6.29263	3.26046	20.5169	0.718053	0.0820675	0.00287221	0.20539	2.34368e-08	2.34371e-08	1	0	0	0	0	0
CCCGCCG	60	249	7	133.11	3501643220	122.55	3803337810	1743	4.15	0.450755	1.87063	0.0654688	0.0130944	0.000458282	0.237046	3.73951e-09	3.73955e-09	1	0	0	1	0	0
CCCGCCGCG	11	53	9	133.11	3501643220	122.55	3803337810	477	4.81818	0.0826384	0.398167	0.0139351	0.0035835	0.000125416	0.353844	1.02338e-09	1.02339e-09	1	0	0	1	0	0
CCCGCG	5359	25605	6	133.11	3501643220	122.55	3803337810	153630	4.77794	40.2599	192.36	6.73224	1.15416	0.0403935	0.233926	3.29605e-07	3.29608e-07	1	0	0	1	0	0
CCCGG	721	3850	5	133.11	3501643220	122.55	3803337810	19250	5.33981	5.41657	28.9234	1.01227	0.144617	0.00506134	0.217862	4.12998e-08	4.13002e-08	1	0	0	1	0	0
CCCGGG	11	44	6	133.11	3501643220	122.55	3803337810	264	4	0.0826384	0.330554	0.0115688	0.00198332	6.94127e-05	0.195838	5.66398e-10	5.66403e-10	1	0	0	1	0	0
CCG	15191	142280	3	133.11	3501643220	122.55	3803337810	426840	9.36607	114.124	1068.89	37.4092	3.20667	0.112228	0.22928	9.15762e-07	9.15771e-07	1	1	0	0	0	0
CCGCG	101	514	5	133.11	3501643220	122.55	3803337810	2570	5.08911	0.758771	3.86147	0.135144	0.0193073	0.000675722	0.207634	5.51379e-09	5.51385e-09	1	0	0	1	0	0
CCGCGG	1	4	6	133.11	3501643220	122.55	3803337810	24	4	0.00751258	0.0300503	0.00105171	0.000180302	6.31025e-06	0.195838	5.14907e-11	5.14912e-11	1	0	0	1	0	0
CCGG	60	360	4	133.11	3501643220	122.55	3803337810	1440	6	0.450755	2.70453	0.0946537	0.0108181	0.000378615	0.195838	3.08944e-09	3.08947e-09	1	0	0	0	0	0
CG	349	4419	2	133.11	3501643220	122.55	3803337810	8838	12.6619	2.62189	33.1981	1.16187	0.0663962	0.00232375	0.20664	1.89614e-08	1.89616e-08	1	0	0	0	0	0
