# Supplementary material for: Profiles of telomeric repeats in Insecta reveal diverse forms of telomeric motifs in Hymenopterans
Source: Life Sci Alliance. 2022 Apr 1;5(7):e202101163. doi: 10.26508/lsa.202101163 (PMC8977481; doi:10.26508/lsa.202101163)
Supplement: Supplemental Data 2. — Tandem repeat statistics and TRIP TRM calls for 41 species with simple tandem type TRM. [file LSA-2021-01163_Supplemental_Data_2.zip › DataS2/MUSMU_output.csv.3.filtered.xlsx]

## Sheet: Sheet1
Unnamed: 0	reads	repeats	unit_len	avg_genome_cov	genome_size	eff_read_len	num_reads	repeats_total_len	repeats_per_read	reads_per_genome	repeats_per_genome	repeats_per_million_reads	repeats_len_per_genome	repeats_len_per_million_reads	percent_repeats_len_per_read	percent_repeats_len_per_genome	percent_repeat_unit_in_sequences	avg_genome_cov_filter	repeat_containing_reads_filter	repeats_len_per_million_reads_filter	unit_len_filter	percent_repeats_len_per_read_filter	qualified
AAAAAAACAT	1	4	10	67	2243718839	89.97	2424172078	40	4	0.0149254	0.0597015	0.00165005	0.000597015	1.65005e-05	0.444593	2.66083e-10	1.834e-10	1	0	0	1	0	0
AAAAAAAGGAAAGG	290	1195	14	67	2243718839	89.97	2424172078	16730	4.12069	4.32836	17.8358	0.492952	0.249701	0.00690133	0.64121	1.11289e-07	7.6707e-08	1	0	0	1	1	0
AAAAAAC	33837	149107	7	67	2243718839	89.97	2424172078	1043749	4.40663	505.03	2225.48	61.5084	15.5783	0.430559	0.342852	6.94309e-06	4.78558e-06	1	1	0	1	0	0
AAAAAAG	3612	16580	7	67	2243718839	89.97	2424172078	116060	4.59025	53.9104	247.463	6.83945	1.73224	0.0478761	0.357139	7.72039e-07	5.32134e-07	1	0	0	1	0	0
AAAAAAGC	55	298	8	67	2243718839	89.97	2424172078	2384	5.41818	0.820896	4.44776	0.122929	0.0355821	0.000983429	0.481777	1.58585e-08	1.09306e-08	1	0	0	1	0	0
AAAAAAT	576	2410	7	67	2243718839	89.97	2424172078	16870	4.18403	8.59701	35.9701	0.994154	0.251791	0.00695908	0.325533	1.1222e-07	7.73489e-08	1	0	0	1	0	0
AAAAAC	190076	845647	6	67	2243718839	89.97	2424172078	5073882	4.44899	2836.96	12621.6	348.84	75.7296	2.09304	0.296699	3.37518e-05	2.32637e-05	1	1	0	1	0	0
AAAAACAG	196	940	8	67	2243718839	89.97	2424172078	7520	4.79592	2.92537	14.0299	0.387761	0.112239	0.00310209	0.426446	5.00236e-08	3.44792e-08	1	0	0	1	0	0
AAAAACC	8374	47275	7	67	2243718839	89.97	2424172078	330925	5.64545	124.985	705.597	19.5015	4.93918	0.136511	0.439237	2.20134e-06	1.51729e-06	1	0	0	1	0	0
AAAAACCTTAAAGG	1374	5820	14	67	2243718839	89.97	2424172078	81480	4.23581	20.5075	86.8657	2.40082	1.21612	0.0336115	0.659123	5.42011e-07	3.73585e-07	1	0	0	1	1	0
AAAAACG	28	160	7	67	2243718839	89.97	2424172078	1120	5.71429	0.41791	2.38806	0.0660019	0.0167164	0.000462013	0.444593	7.45032e-09	5.13519e-09	1	0	0	1	0	0
AAAAACT	101	461	7	67	2243718839	89.97	2424172078	3227	4.56436	1.50746	6.8806	0.190168	0.0481642	0.00133118	0.355124	2.14662e-08	1.47958e-08	1	0	0	1	0	0
AAAAAG	53838	311518	6	67	2243718839	89.97	2424172078	1869108	5.78621	803.552	4649.52	128.505	27.8971	0.771029	0.385876	1.24334e-05	8.56985e-06	1	1	0	1	0	0
AAAAAGAAGAGAAAAG	119	557	16	67	2243718839	89.97	2424172078	8912	4.68067	1.77612	8.31343	0.229769	0.133015	0.00367631	0.832397	5.92832e-08	4.08615e-08	1	0	0	1	1	0
AAAAAGAGGAGAGAGAG	1	4	17	67	2243718839	89.97	2424172078	68	4	0.0149254	0.0597015	0.00165005	0.00101493	2.80508e-05	0.755807	4.52341e-10	3.1178e-10	1	0	0	1	1	0
AAAAAGC	164	1187	7	67	2243718839	89.97	2424172078	8309	7.2378	2.44776	17.7164	0.489652	0.124015	0.00342756	0.563128	5.5272e-08	3.80967e-08	1	0	0	1	1	0
AAAAAGG	1600	10827	7	67	2243718839	89.97	2424172078	75789	6.76687	23.8806	161.597	4.46627	1.13118	0.0312639	0.526488	5.04154e-07	3.47492e-07	1	0	0	1	1	0
AAAAAGGAGAGAGG	140	678	14	67	2243718839	89.97	2424172078	9492	4.84286	2.08955	10.1194	0.279683	0.141672	0.00391556	0.753585	6.31414e-08	4.35208e-08	1	0	0	1	1	0
AAAAAGGG	1302	5829	8	67	2243718839	89.97	2424172078	46632	4.47696	19.4328	87	2.40453	0.696	0.0192363	0.398085	3.10199e-07	2.13807e-07	1	0	0	1	0	0
AAAAAGGGAG	92	428	10	67	2243718839	89.97	2424172078	4280	4.65217	1.37313	6.38806	0.176555	0.0638806	0.00176555	0.517081	2.84709e-08	1.96238e-08	1	0	0	1	1	0
AAAAAGGGG	89	404	9	67	2243718839	89.97	2424172078	3636	4.53933	1.32836	6.02985	0.166655	0.0542687	0.00149989	0.454084	2.41869e-08	1.6671e-08	1	0	0	1	0	0
AAAAAT	8074	35620	6	67	2243718839	89.97	2424172078	213720	4.41169	120.507	531.642	14.6937	3.18985	0.0881621	0.294211	1.42168e-06	9.79905e-07	1	0	0	1	0	0
AAAAATAAACT	1	4	11	67	2243718839	89.97	2424172078	44	4	0.0149254	0.0597015	0.00165005	0.000656716	1.81505e-05	0.489052	2.92691e-10	2.0174e-10	1	0	0	1	0	0
AAAAATC	49	196	7	67	2243718839	89.97	2424172078	1372	4	0.731343	2.92537	0.0808523	0.0204776	0.000565966	0.311215	9.12664e-09	6.29061e-09	1	0	0	1	0	0
AAAAATCTTAAAGG	431	1976	14	67	2243718839	89.97	2424172078	27664	4.58469	6.43284	29.4925	0.815124	0.412896	0.0114117	0.713411	1.84023e-07	1.26839e-07	1	0	0	1	1	0
AAAAATG	33	132	7	67	2243718839	89.97	2424172078	924	4	0.492537	1.97015	0.0544516	0.013791	0.000381161	0.311215	6.14651e-09	4.23654e-09	1	0	0	1	0	0
AAAAATT	72	307	7	67	2243718839	89.97	2424172078	2149	4.26389	1.07463	4.58209	0.126641	0.0320746	0.000886488	0.331746	1.42953e-08	9.85315e-09	1	0	0	1	0	0
AAAAC	760925	4803268	5	67	2243718839	89.97	2424172078	24016340	6.31241	11357.1	71690.6	1981.41	358.453	9.90703	0.350806	0.000159758	0.000110115	1	1	1	1	0	0
AAAACAAAAG	55	234	10	67	2243718839	89.97	2424172078	2340	4.25455	0.820896	3.49254	0.0965278	0.0349254	0.000965278	0.472885	1.55658e-08	1.07289e-08	1	0	0	1	0	0
AAAACAAAAGC	42	190	11	67	2243718839	89.97	2424172078	2090	4.52381	0.626866	2.83582	0.0783773	0.031194	0.00086215	0.553094	1.39028e-08	9.58264e-09	1	0	0	1	1	0
AAAACAAG	25	126	8	67	2243718839	89.97	2424172078	1008	5.04	0.373134	1.8806	0.0519765	0.0150448	0.000415812	0.448149	6.70529e-09	4.62167e-09	1	0	0	1	0	0
AAAACAAGGAAAGG	221	1093	14	67	2243718839	89.97	2424172078	15302	4.9457	3.29851	16.3134	0.450876	0.228388	0.00631226	0.769588	1.0179e-07	7.01596e-08	1	0	0	1	1	0
AAAACAC	541	3542	7	67	2243718839	89.97	2424172078	24794	6.54713	8.07463	52.8657	1.46112	0.37006	0.0102278	0.509391	1.64931e-07	1.1368e-07	1	0	0	1	1	0
AAAACAG	17	68	7	67	2243718839	89.97	2424172078	476	4	0.253731	1.01493	0.0280508	0.00710448	0.000196356	0.311215	3.16638e-09	2.18246e-09	1	0	0	1	0	0
AAAACAGACC	1	4	10	67	2243718839	89.97	2424172078	40	4	0.0149254	0.0597015	0.00165005	0.000597015	1.65005e-05	0.444593	2.66083e-10	1.834e-10	1	0	0	1	0	0
AAAACAGTG	167	755	9	67	2243718839	89.97	2424172078	6795	4.52096	2.49254	11.2687	0.311447	0.101418	0.00280302	0.452247	4.52008e-08	3.1155e-08	1	0	0	1	0	0
AAAACC	31853	182443	6	67	2243718839	89.97	2424172078	1094658	5.72766	475.418	2723.03	75.2599	16.3382	0.45156	0.381971	7.28174e-06	5.019e-06	1	1	0	1	0	0
AAAACCAAAAGC	276	1248	12	67	2243718839	89.97	2424172078	14976	4.52174	4.1194	18.6269	0.514815	0.223522	0.00617778	0.6031	9.96214e-08	6.86649e-08	1	0	0	1	1	0
AAAACCC	434	2318	7	67	2243718839	89.97	2424172078	16226	5.34101	6.47761	34.597	0.956203	0.242179	0.00669342	0.415551	1.07936e-07	7.43961e-08	1	0	0	1	0	0
AAAACCT	52	364	7	67	2243718839	89.97	2424172078	2548	7	0.776119	5.43284	0.150154	0.0380299	0.00105108	0.544626	1.69495e-08	1.16826e-08	1	0	0	1	1	0
AAAACG	283	1270	6	67	2243718839	89.97	2424172078	7620	4.48763	4.22388	18.9552	0.52389	0.113731	0.00314334	0.299275	5.06888e-08	3.49377e-08	1	0	0	1	0	0
AAAACGAC	1	4	8	67	2243718839	89.97	2424172078	32	4	0.0149254	0.0597015	0.00165005	0.000477612	1.32004e-05	0.355674	2.12866e-10	1.4672e-10	1	0	0	1	0	0
AAAACGG	1	12	7	67	2243718839	89.97	2424172078	84	12	0.0149254	0.179104	0.00495014	0.00125373	3.4651e-05	0.933645	5.58774e-10	3.8514e-10	1	0	0	1	1	0
AAAACT	657	4577	6	67	2243718839	89.97	2424172078	27462	6.96651	9.80597	68.3134	1.88807	0.409881	0.0113284	0.464589	1.82679e-07	1.25913e-07	1	0	0	1	0	0
AAAACTAC	76	576	8	67	2243718839	89.97	2424172078	4608	7.57895	1.13433	8.59701	0.237607	0.0687761	0.00190086	0.673909	3.06527e-08	2.11277e-08	1	0	0	1	1	0
AAAACTG	30	120	7	67	2243718839	89.97	2424172078	840	4	0.447761	1.79104	0.0495014	0.0125373	0.00034651	0.311215	5.58774e-09	3.8514e-09	1	0	0	1	0	0
AAAACTGGC	47	202	9	67	2243718839	89.97	2424172078	1818	4.29787	0.701493	3.01493	0.0833274	0.0271343	0.000749947	0.429931	1.20935e-08	8.33552e-09	1	0	0	1	0	0
AAAAG	234978	1853633	5	67	2243718839	89.97	2424172078	9268165	7.88854	3507.13	27666.2	764.646	138.331	3.82323	0.438398	6.16525e-05	4.24945e-05	1	1	0	1	0	0
AAAAGAAAAGG	102	436	11	67	2243718839	89.97	2424172078	4796	4.27451	1.52239	6.50746	0.179855	0.0715821	0.00197841	0.522614	3.19033e-08	2.19896e-08	1	0	0	1	1	0
AAAAGAAAGG	1012	4761	10	67	2243718839	89.97	2424172078	47610	4.70455	15.1045	71.0597	1.96397	0.710597	0.0196397	0.522902	3.16705e-07	2.18292e-07	1	0	0	1	1	0
AAAAGAAGAAGGGG	114	495	14	67	2243718839	89.97	2424172078	6930	4.34211	1.70149	7.38806	0.204193	0.103433	0.00285871	0.675664	4.60988e-08	3.1774e-08	1	0	0	1	1	0
AAAAGAAGAG	1127	4786	10	67	2243718839	89.97	2424172078	47860	4.24667	16.8209	71.4328	1.97428	0.714328	0.0197428	0.47201	3.18368e-07	2.19438e-07	1	0	0	1	0	0
AAAAGAAGG	215	1030	9	67	2243718839	89.97	2424172078	9270	4.7907	3.20896	15.3731	0.424887	0.138358	0.00382399	0.47923	6.16647e-08	4.25029e-08	1	0	0	1	0	0
AAAAGACAAG	241	1094	10	67	2243718839	89.97	2424172078	10940	4.53942	3.59701	16.3284	0.451288	0.163284	0.00451288	0.504548	7.27736e-08	5.01598e-08	1	0	0	1	1	0
AAAAGAG	1912	13245	7	67	2243718839	89.97	2424172078	92715	6.9273	28.5373	197.687	5.46372	1.38381	0.038246	0.53897	6.16747e-07	4.25098e-07	1	0	0	1	1	0
AAAAGAGAAG	1076	5615	10	67	2243718839	89.97	2424172078	56150	5.2184	16.0597	83.806	2.31625	0.83806	0.0231625	0.580016	3.73514e-07	2.57447e-07	1	0	0	1	1	0
AAAAGAGAGG	29	136	10	67	2243718839	89.97	2424172078	1360	4.68966	0.432836	2.02985	0.0561016	0.0202985	0.000561016	0.521247	9.04681e-09	6.23559e-09	1	0	0	1	1	0
AAAAGAGG	131	957	8	67	2243718839	89.97	2424172078	7656	7.30534	1.95522	14.2836	0.394774	0.114269	0.00315819	0.64958	5.09282e-08	3.51027e-08	1	0	0	1	1	0
AAAAGAGGAAGGG	567	2951	13	67	2243718839	89.97	2424172078	38363	5.20459	8.46269	44.0448	1.21732	0.572582	0.0158252	0.752024	2.55193e-07	1.75894e-07	1	0	0	1	1	0
AAAAGAGGG	65	451	9	67	2243718839	89.97	2424172078	4059	6.93846	0.970149	6.73134	0.186043	0.0605821	0.00167439	0.694078	2.70007e-08	1.86105e-08	1	0	0	1	1	0
AAAAGAT	54	216	7	67	2243718839	89.97	2424172078	1512	4	0.80597	3.22388	0.0891026	0.0225672	0.000623718	0.311215	1.00579e-08	6.93251e-09	1	0	0	1	0	0
AAAAGC	2282	13524	6	67	2243718839	89.97	2424172078	81144	5.92638	34.0597	201.851	5.57881	1.2111	0.0334729	0.395224	5.39776e-07	3.72045e-07	1	0	0	1	0	0
AAAAGCC	116	511	7	67	2243718839	89.97	2424172078	3577	4.40517	1.73134	7.62687	0.210794	0.0533881	0.00147556	0.342739	2.37945e-08	1.64005e-08	1	0	0	1	0	0
AAAAGCTG	67	420	8	67	2243718839	89.97	2424172078	3360	6.26866	1	6.26866	0.173255	0.0501493	0.00138604	0.5574	2.2351e-08	1.54056e-08	1	0	0	1	1	0
AAAAGG	18052	121468	6	67	2243718839	89.97	2424172078	728808	6.72878	269.433	1812.96	50.107	10.8777	0.300642	0.448735	4.84808e-06	3.34158e-06	1	1	0	1	0	0
AAAAGGAAAGG	1254	7423	11	67	2243718839	89.97	2424172078	81653	5.91946	18.7164	110.791	3.06208	1.2187	0.0336828	0.723731	5.43161e-07	3.74379e-07	1	0	0	1	1	0
AAAAGGAAGG	50	205	10	67	2243718839	89.97	2424172078	2050	4.1	0.746269	3.0597	0.084565	0.030597	0.00084565	0.455707	1.36367e-08	9.39924e-09	1	0	0	1	0	0
AAAAGGAAGGG	67	389	11	67	2243718839	89.97	2424172078	4279	5.80597	1	5.80597	0.160467	0.0638657	0.00176514	0.709855	2.84642e-08	1.96192e-08	1	0	0	1	1	0
AAAAGGAGAAAGGG	69	276	14	67	2243718839	89.97	2424172078	3864	4	1.02985	4.1194	0.113853	0.0576716	0.00159395	0.62243	2.57036e-08	1.77164e-08	1	0	0	1	1	0
AAAAGGAGAAGGG	160	789	13	67	2243718839	89.97	2424172078	10257	4.93125	2.38806	11.7761	0.325472	0.15309	0.00423114	0.712529	6.82303e-08	4.70283e-08	1	0	0	1	1	0
AAAAGGAGAG	270	1546	10	67	2243718839	89.97	2424172078	15460	5.72593	4.02985	23.0746	0.637744	0.230746	0.00637744	0.636426	1.02841e-07	7.0884e-08	1	0	0	1	1	0
AAAAGGAGGAG	43	223	11	67	2243718839	89.97	2424172078	2453	5.18605	0.641791	3.32836	0.0919902	0.0366119	0.00101189	0.634061	1.63175e-08	1.1247e-08	1	0	0	1	1	0
AAAAGGC	88	352	7	67	2243718839	89.97	2424172078	2464	4	1.31343	5.25373	0.145204	0.0367761	0.00101643	0.311215	1.63907e-08	1.12974e-08	1	0	0	1	0	0
AAAAGGG	4145	26367	7	67	2243718839	89.97	2424172078	184569	6.36116	61.8657	393.537	10.8767	2.75476	0.0761369	0.494922	1.22777e-06	8.46248e-07	1	0	0	1	0	0
AAAAGGGAG	337	2277	9	67	2243718839	89.97	2424172078	20493	6.75668	5.02985	33.9851	0.93929	0.305866	0.00845361	0.675893	1.36321e-07	9.39603e-08	1	0	0	1	1	0
AAAAGGGAGG	74	399	10	67	2243718839	89.97	2424172078	3990	5.39189	1.10448	5.95522	0.164592	0.0595522	0.00164592	0.599299	2.65418e-08	1.82941e-08	1	0	0	1	1	0
AAAAGGGG	547	2248	8	67	2243718839	89.97	2424172078	17984	4.10969	8.16418	33.5522	0.927327	0.268418	0.00741862	0.365428	1.19631e-07	8.24565e-08	1	0	0	1	0	0
AAAAGGGGG	95	418	9	67	2243718839	89.97	2424172078	3762	4.4	1.41791	6.23881	0.17243	0.0561493	0.00155187	0.440147	2.50251e-08	1.72487e-08	1	0	0	1	0	0
AAAAGT	74	324	6	67	2243718839	89.97	2424172078	1944	4.37838	1.10448	4.83582	0.133654	0.0290149	0.000801923	0.291989	1.29316e-08	8.91323e-09	1	0	0	1	0	0
AAAAGTAACTCGGGATCTCGC	2	8	21	67	2243718839	89.97	2424172078	168	4	0.0298507	0.119403	0.0033001	0.00250746	6.9302e-05	0.933645	1.11755e-09	7.70279e-10	1	0	0	1	1	0
AAAAGTG	1	4	7	67	2243718839	89.97	2424172078	28	4	0.0149254	0.0597015	0.00165005	0.00041791	1.15503e-05	0.311215	1.86258e-10	1.2838e-10	1	0	0	1	0	0
AAAAGTGAT	41	186	9	67	2243718839	89.97	2424172078	1674	4.53659	0.61194	2.77612	0.0767272	0.0249851	0.000690545	0.45381	1.11356e-08	7.67528e-09	1	0	0	1	0	0
AAAAGTT	1	4	7	67	2243718839	89.97	2424172078	28	4	0.0149254	0.0597015	0.00165005	0.00041791	1.15503e-05	0.311215	1.86258e-10	1.2838e-10	1	0	0	1	0	0
AAAAT	107689	697407	5	67	2243718839	89.97	2424172078	3487035	6.47612	1607.3	10409.1	287.689	52.0453	1.43844	0.359904	2.3196e-05	1.5988e-05	1	1	0	1	0	0
AAAATAGC	4	16	8	67	2243718839	89.97	2424172078	128	4	0.0597015	0.238806	0.00660019	0.00191045	5.28015e-05	0.355674	8.51465e-10	5.86879e-10	1	0	0	1	0	0
AAAATAT	6	24	7	67	2243718839	89.97	2424172078	168	4	0.0895522	0.358209	0.00990029	0.00250746	6.9302e-05	0.311215	1.11755e-09	7.70279e-10	1	0	0	1	0	0
AAAATATCTAG	35	151	11	67	2243718839	89.97	2424172078	1661	4.31429	0.522388	2.25373	0.0622893	0.024791	0.000685182	0.527477	1.10491e-08	7.61568e-09	1	0	0	1	1	0
AAAATATGTAAAATGT	29	116	16	67	2243718839	89.97	2424172078	1856	4	0.432836	1.73134	0.0478514	0.0277015	0.000765622	0.711348	1.23462e-08	8.50975e-09	1	0	0	1	1	0
AAAATC	708	4106	6	67	2243718839	89.97	2424172078	24636	5.79944	10.5672	61.2836	1.69377	0.367701	0.0101626	0.386758	1.6388e-07	1.12956e-07	1	0	0	1	0	0
AAAATCC	18	83	7	67	2243718839	89.97	2424172078	581	4.61111	0.268657	1.23881	0.0342385	0.00867164	0.000239669	0.358762	3.86485e-09	2.66388e-09	1	0	0	1	0	0
AAAATG	366	2120	6	67	2243718839	89.97	2424172078	12720	5.79235	5.46269	31.6418	0.874525	0.189851	0.00524715	0.386285	8.46143e-08	5.83211e-08	1	0	0	1	0	0
AAAATGC	371	1530	7	67	2243718839	89.97	2424172078	10710	4.12399	5.53731	22.8358	0.631143	0.159851	0.004418	0.320862	7.12437e-08	4.91053e-08	1	0	0	1	0	0
AAAATGCTT	1	4	9	67	2243718839	89.97	2424172078	36	4	0.0149254	0.0597015	0.00165005	0.000537313	1.48504e-05	0.400133	2.39474e-10	1.6506e-10	1	0	0	1	0	0
AAAATGT	76	761	7	67	2243718839	89.97	2424172078	5327	10.0132	1.13433	11.3582	0.313922	0.0795075	0.00219745	0.779061	3.54356e-08	2.44243e-08	1	0	0	1	1	0
AAAATT	405	1747	6	67	2243718839	89.97	2424172078	10482	4.31358	6.04478	26.0746	0.720658	0.156448	0.00432395	0.287668	6.9727e-08	4.80599e-08	1	0	0	1	0	0
AAAC	1094148	7370630	4	67	2243718839	89.97	2424172078	29482520	6.73641	16330.6	110009	3040.47	440.038	12.1619	0.299496	0.00019612	0.000135177	1	1	1	0	0	0
AAACAAACTCGGGATCTCGCG	1	4	21	67	2243718839	89.97	2424172078	84	4	0.0149254	0.0597015	0.00165005	0.00125373	3.4651e-05	0.933645	5.58774e-10	3.8514e-10	1	0	0	1	1	0
AAACAAC	166	694	7	67	2243718839	89.97	2424172078	4858	4.18072	2.47761	10.3582	0.286283	0.0725075	0.00200398	0.325276	3.23158e-08	2.22739e-08	1	0	0	1	0	0
AAACAAG	135	837	7	67	2243718839	89.97	2424172078	5859	6.2	2.01493	12.4925	0.345273	0.0874478	0.00241691	0.482383	3.89745e-08	2.68635e-08	1	0	0	1	0	0
AAACAAGCAGGT	1	5	12	67	2243718839	89.97	2424172078	60	5	0.0149254	0.0746269	0.00206256	0.000895522	2.47507e-05	0.666889	3.99124e-10	2.751e-10	1	0	0	1	1	0
AAACAAT	264	1257	7	67	2243718839	89.97	2424172078	8799	4.76136	3.9403	18.7612	0.518528	0.131328	0.00362969	0.370452	5.85316e-08	4.03434e-08	1	0	0	1	0	0
AAACAC	2047	9923	6	67	2243718839	89.97	2424172078	59538	4.84758	30.5522	148.104	4.09336	0.888627	0.0245601	0.32328	3.96051e-07	2.72981e-07	1	0	0	1	0	0
AAACACC	79	319	7	67	2243718839	89.97	2424172078	2233	4.03797	1.1791	4.76119	0.131591	0.0333284	0.000921139	0.314169	1.48541e-08	1.02383e-08	1	0	0	1	0	0
AAACACCTGCT	59	244	11	67	2243718839	89.97	2424172078	2684	4.13559	0.880597	3.64179	0.100653	0.0400597	0.00110718	0.50563	1.78542e-08	1.23061e-08	1	0	0	1	1	0
AAACACGGACGCAC	1	4	14	67	2243718839	89.97	2424172078	56	4	0.0149254	0.0597015	0.00165005	0.000835821	2.31007e-05	0.62243	3.72516e-10	2.5676e-10	1	0	0	1	1	0
AAACACT	106	771	7	67	2243718839	89.97	2424172078	5397	7.27358	1.58209	11.5075	0.318047	0.0805522	0.00222633	0.565912	3.59012e-08	2.47452e-08	1	0	0	1	1	0
AAACAG	1368	8157	6	67	2243718839	89.97	2424172078	48942	5.96272	20.4179	121.746	3.36486	0.730478	0.0201892	0.397647	3.25566e-07	2.24399e-07	1	0	0	1	0	0
AAACAGAAC	79	333	9	67	2243718839	89.97	2424172078	2997	4.21519	1.1791	4.97015	0.137366	0.0447313	0.0012363	0.42166	1.99363e-08	1.37412e-08	1	0	0	1	0	0
AAACAGATTCAGGAACGAAC	2	8	20	67	2243718839	89.97	2424172078	160	4	0.0298507	0.119403	0.0033001	0.00238806	6.60019e-05	0.889185	1.06433e-09	7.33599e-10	1	0	0	1	1	0
AAACAGC	202	1092	7	67	2243718839	89.97	2424172078	7644	5.40594	3.01493	16.2985	0.450463	0.11409	0.00315324	0.420602	5.08484e-08	3.50477e-08	1	0	0	1	0	0
AAACAGG	8	32	7	67	2243718839	89.97	2424172078	224	4	0.119403	0.477612	0.0132004	0.00334328	9.24027e-05	0.311215	1.49006e-09	1.02704e-09	1	0	0	1	0	0
AAACAGT	31	150	7	67	2243718839	89.97	2424172078	1050	4.83871	0.462687	2.23881	0.0618768	0.0156716	0.000433138	0.37647	6.98467e-09	4.81424e-09	1	0	0	1	0	0
AAACAT	587	2820	6	67	2243718839	89.97	2424172078	16920	4.80409	8.76119	42.0896	1.16328	0.252537	0.0069797	0.320379	1.12553e-07	7.75781e-08	1	0	0	1	0	0
AAACATCT	27	127	8	67	2243718839	89.97	2424172078	1016	4.7037	0.402985	1.89552	0.052389	0.0151642	0.000419112	0.418246	6.7585e-09	4.65835e-09	1	0	0	1	0	0
AAACATCTAT	47	202	10	67	2243718839	89.97	2424172078	2020	4.29787	0.701493	3.01493	0.0833274	0.0301493	0.000833274	0.477701	1.34372e-08	9.26169e-09	1	0	0	1	0	0
AAACATG	48	192	7	67	2243718839	89.97	2424172078	1344	4	0.716418	2.86567	0.0792023	0.0200597	0.000554416	0.311215	8.94038e-09	6.16223e-09	1	0	0	1	0	0
AAACC	125126	892514	5	67	2243718839	89.97	2424172078	4462570	7.13292	1867.55	13321.1	368.173	66.6055	1.84086	0.396406	2.96853e-05	2.04609e-05	1	1	0	1	0	0
AAACCAAGTC	46	197	10	67	2243718839	89.97	2424172078	1970	4.28261	0.686567	2.9403	0.0812649	0.029403	0.000812649	0.476004	1.31046e-08	9.03244e-09	1	0	0	1	0	0
AAACCAC	2	8	7	67	2243718839	89.97	2424172078	56	4	0.0298507	0.119403	0.0033001	0.000835821	2.31007e-05	0.311215	3.72516e-10	2.5676e-10	1	0	0	1	0	0
AAACCAG	93	591	7	67	2243718839	89.97	2424172078	4137	6.35484	1.38806	8.8209	0.243795	0.0617463	0.00170656	0.49443	2.75196e-08	1.89681e-08	1	0	0	1	0	0
AAACCAGC	81	420	8	67	2243718839	89.97	2424172078	3360	5.18519	1.20896	6.26866	0.173255	0.0501493	0.00138604	0.461059	2.2351e-08	1.54056e-08	1	0	0	1	0	0
AAACCAGG	48	250	8	67	2243718839	89.97	2424172078	2000	5.20833	0.716418	3.73134	0.103128	0.0298507	0.000825024	0.463117	1.33041e-08	9.16999e-09	1	0	0	1	0	0
AAACCC	1534	8014	6	67	2243718839	89.97	2424172078	48084	5.22425	22.8955	119.612	3.30587	0.717672	0.0198352	0.348399	3.19858e-07	2.20465e-07	1	0	0	1	0	0
AAACCCAAATGC	1	5	12	67	2243718839	89.97	2424172078	60	5	0.0149254	0.0746269	0.00206256	0.000895522	2.47507e-05	0.666889	3.99124e-10	2.751e-10	1	0	0	1	1	0
AAACCCAACC	174	742	10	67	2243718839	89.97	2424172078	7420	4.26437	2.59701	11.0746	0.306084	0.110746	0.00306084	0.473977	4.93584e-08	3.40207e-08	1	0	0	1	0	0
AAACCCC	25	146	7	67	2243718839	89.97	2424172078	1022	5.84	0.373134	2.1791	0.0602267	0.0152537	0.000421587	0.454374	6.79841e-09	4.68586e-09	1	0	0	1	0	0
AAACCCT	19	92	7	67	2243718839	89.97	2424172078	644	4.84211	0.283582	1.37313	0.0379511	0.00961194	0.000265658	0.376734	4.28393e-09	2.95274e-09	1	0	0	1	0	0
AAACCCTCTCACACACACTACTG	1	4	23	67	2243718839	89.97	2424172078	92	4	0.0149254	0.0597015	0.00165005	0.00137313	3.79511e-05	1.02256	6.1199e-10	4.2182e-10	1	0	0	1	1	0
AAACCG	189	874	6	67	2243718839	89.97	2424172078	5244	4.62434	2.8209	13.0448	0.360535	0.0782687	0.00216321	0.308392	3.48835e-08	2.40437e-08	1	0	0	1	0	0
AAACCGG	44	247	7	67	2243718839	89.97	2424172078	1729	5.61364	0.656716	3.68657	0.10189	0.025806	0.000713233	0.436762	1.15014e-08	7.92746e-09	1	0	0	1	0	0
AAACCT	272	1773	6	67	2243718839	89.97	2424172078	10638	6.51838	4.0597	26.4627	0.731384	0.158776	0.0043883	0.434704	7.07647e-08	4.87752e-08	1	0	0	1	0	0
AAACCTG	162	1257	7	67	2243718839	89.97	2424172078	8799	7.75926	2.41791	18.7612	0.518528	0.131328	0.00362969	0.603699	5.85316e-08	4.03434e-08	1	0	0	1	1	0
AAACCTGCACCAGGCC	1	4	16	67	2243718839	89.97	2424172078	64	4	0.0149254	0.0597015	0.00165005	0.000955224	2.64008e-05	0.711348	4.25732e-10	2.9344e-10	1	0	0	1	1	0
AAACCTT	126	504	7	67	2243718839	89.97	2424172078	3528	4	1.8806	7.52239	0.207906	0.0526567	0.00145534	0.311215	2.34685e-08	1.61759e-08	1	0	0	1	0	0
AAACG	4848	26126	5	67	2243718839	89.97	2424172078	130630	5.38903	72.3582	389.94	10.7773	1.9497	0.0538864	0.29949	8.6896e-07	5.98938e-07	1	0	0	1	0	0
AAACGAG	47	287	7	67	2243718839	89.97	2424172078	2009	6.10638	0.701493	4.28358	0.118391	0.0299851	0.000828737	0.475099	1.3364e-08	9.21125e-09	1	0	0	1	0	0
AAACGC	1	4	6	67	2243718839	89.97	2424172078	24	4	0.0149254	0.0597015	0.00165005	0.000358209	9.90029e-06	0.266756	1.5965e-10	1.1004e-10	1	0	0	1	0	0
AAACGCGATGCC	4	17	12	67	2243718839	89.97	2424172078	204	4.25	0.0597015	0.253731	0.0070127	0.00304478	8.41524e-05	0.566856	1.35702e-09	9.35339e-10	1	0	0	1	1	0
AAACGG	26	118	6	67	2243718839	89.97	2424172078	708	4.53846	0.38806	1.76119	0.0486764	0.0105672	0.000292058	0.302665	4.70967e-09	3.24618e-09	1	0	0	1	0	0
AAACT	5703	41168	5	67	2243718839	89.97	2424172078	205840	7.21866	85.1194	614.448	16.9823	3.07224	0.0849115	0.40117	1.36926e-06	9.43775e-07	1	0	0	1	0	0
AAACTC	165	934	6	67	2243718839	89.97	2424172078	5604	5.66061	2.46269	13.9403	0.385286	0.0836418	0.00231172	0.3775	3.72782e-08	2.56943e-08	1	0	0	1	0	0
AAACTCCAGG	2	8	10	67	2243718839	89.97	2424172078	80	4	0.0298507	0.119403	0.0033001	0.00119403	3.3001e-05	0.444593	5.32166e-10	3.668e-10	1	0	0	1	0	0
AAACTCT	15	60	7	67	2243718839	89.97	2424172078	420	4	0.223881	0.895522	0.0247507	0.00626866	0.000173255	0.311215	2.79387e-09	1.9257e-09	1	0	0	1	0	0
AAACTG	51	204	6	67	2243718839	89.97	2424172078	1224	4	0.761194	3.04478	0.0841524	0.0182687	0.000504915	0.266756	8.14213e-09	5.61203e-09	1	0	0	1	0	0
AAACTGC	23	108	7	67	2243718839	89.97	2424172078	756	4.69565	0.343284	1.61194	0.0445513	0.0112836	0.000311859	0.365339	5.02896e-09	3.46626e-09	1	0	0	1	0	0
AAACTGG	1	4	7	67	2243718839	89.97	2424172078	28	4	0.0149254	0.0597015	0.00165005	0.00041791	1.15503e-05	0.311215	1.86258e-10	1.2838e-10	1	0	0	1	0	0
AAACTTT	18	72	7	67	2243718839	89.97	2424172078	504	4	0.268657	1.07463	0.0297009	0.00752239	0.000207906	0.311215	3.35264e-09	2.31084e-09	1	0	0	1	0	0
AAAG	1567223	16452634	4	67	2243718839	89.97	2424172078	65810536	10.498	23391.4	245562	6786.91	982.247	27.1476	0.466731	0.000437776	0.000301741	1	1	1	0	0	0
AAAGAAAGAGG	228	1363	11	67	2243718839	89.97	2424172078	14993	5.97807	3.40299	20.3433	0.562254	0.223776	0.00618479	0.730897	9.97345e-08	6.87428e-08	1	0	0	1	1	0
AAAGAAAGG	2201	9830	9	67	2243718839	89.97	2424172078	88470	4.46615	32.8507	146.716	4.05499	1.32045	0.0364949	0.446764	5.88509e-07	4.05634e-07	1	0	0	1	0	0
AAAGAAC	69	338	7	67	2243718839	89.97	2424172078	2366	4.89855	1.02985	5.04478	0.139429	0.0353134	0.000976003	0.381125	1.57388e-08	1.08481e-08	1	0	0	1	0	0
AAAGAACAAG	47	293	10	67	2243718839	89.97	2424172078	2930	6.23404	0.701493	4.37313	0.120866	0.0437313	0.00120866	0.692902	1.94906e-08	1.3434e-08	1	0	0	1	1	0
AAAGAACG	995	4565	8	67	2243718839	89.97	2424172078	36520	4.58794	14.8507	68.1343	1.88312	0.545075	0.0150649	0.407953	2.42934e-07	1.67444e-07	1	0	0	1	0	0
AAAGAAG	5443	33687	7	67	2243718839	89.97	2424172078	235809	6.18905	81.2388	502.791	13.8963	3.51954	0.097274	0.481531	1.56862e-06	1.08118e-06	1	0	0	1	0	0
AAAGAAGG	12180	58343	8	67	2243718839	89.97	2424172078	466744	4.79007	181.791	870.791	24.0672	6.96633	0.192537	0.425926	3.10481e-06	2.14002e-06	1	1	0	1	0	0
AAAGAAGGAAAGAGAG	280	1159	16	67	2243718839	89.97	2424172078	18544	4.13929	4.1791	17.2985	0.478101	0.276776	0.00764962	0.736118	1.23356e-07	8.50241e-08	1	0	0	1	1	0
AAAGAAGGAAG	87	480	11	67	2243718839	89.97	2424172078	5280	5.51724	1.29851	7.16418	0.198006	0.078806	0.00217806	0.674554	3.51229e-08	2.42088e-08	1	0	0	1	1	0
AAAGAAGGG	283	1756	9	67	2243718839	89.97	2424172078	15804	6.20495	4.22388	26.209	0.724371	0.235881	0.00651934	0.620702	1.05129e-07	7.24613e-08	1	0	0	1	1	0
AAAGAAGGGAG	25	108	11	67	2243718839	89.97	2424172078	1188	4.32	0.373134	1.61194	0.0445513	0.0177313	0.000490064	0.528176	7.90266e-09	5.44697e-09	1	0	0	1	1	0
AAAGAAGGGG	280	1584	10	67	2243718839	89.97	2424172078	15840	5.65714	4.1791	23.6418	0.653419	0.236418	0.00653419	0.628781	1.05369e-07	7.26263e-08	1	0	0	1	1	0
AAAGAAGTGGAC	1	5	12	67	2243718839	89.97	2424172078	60	5	0.0149254	0.0746269	0.00206256	0.000895522	2.47507e-05	0.666889	3.99124e-10	2.751e-10	1	0	0	1	1	0
AAAGAAT	37	217	7	67	2243718839	89.97	2424172078	1519	5.86486	0.552239	3.23881	0.0895151	0.0226716	0.000626606	0.456308	1.01045e-08	6.96461e-09	1	0	0	1	0	0
AAAGAC	1309	9357	6	67	2243718839	89.97	2424172078	56142	7.1482	19.5373	139.657	3.85987	0.83794	0.0231592	0.476706	3.7346e-07	2.57411e-07	1	0	0	1	0	0
AAAGACC	46	206	7	67	2243718839	89.97	2424172078	1442	4.47826	0.686567	3.07463	0.0849775	0.0215224	0.000594842	0.348425	9.59228e-09	6.61156e-09	1	0	0	1	0	0
AAAGACCAAATCTAGG	5552	24373	16	67	2243718839	89.97	2424172078	389968	4.38995	82.8657	363.776	10.0542	5.82042	0.160866	0.780696	2.59409e-06	1.788e-06	1	0	0	1	1	0
AAAGAG	28884	213993	6	67	2243718839	89.97	2424172078	1283958	7.4087	431.104	3193.93	88.2747	19.1636	0.529648	0.494078	8.54098e-06	5.88694e-06	1	1	0	1	0	0
AAAGAGAAAGG	158	1064	11	67	2243718839	89.97	2424172078	11704	6.73418	2.35821	15.8806	0.438913	0.174687	0.00482804	0.823341	7.78558e-08	5.36628e-08	1	0	0	1	1	0
AAAGAGAC	313	1363	8	67	2243718839	89.97	2424172078	10904	4.35463	4.67164	20.3433	0.562254	0.162746	0.00449803	0.387208	7.25342e-08	4.99948e-08	1	0	0	1	0	0
AAAGAGAG	24816	113611	8	67	2243718839	89.97	2424172078	908888	4.57814	370.388	1695.69	46.8659	13.5655	0.374927	0.407081	6.04599e-06	4.16725e-06	1	1	0	1	0	0
AAAGAGAGAAGAGG	334	1421	14	67	2243718839	89.97	2424172078	19894	4.25449	4.98507	21.209	0.58618	0.296925	0.00820651	0.66203	1.32336e-07	9.12139e-08	1	0	0	1	1	0
AAAGAGAGC	6	24	9	67	2243718839	89.97	2424172078	216	4	0.0895522	0.358209	0.00990029	0.00322388	8.91026e-05	0.400133	1.43685e-09	9.90359e-10	1	0	0	1	0	0
AAAGAGAGG	247	1688	9	67	2243718839	89.97	2424172078	15192	6.83401	3.68657	25.194	0.69632	0.226746	0.00626688	0.683629	1.01058e-07	6.96552e-08	1	0	0	1	1	0
AAAGAGAGGC	49	201	10	67	2243718839	89.97	2424172078	2010	4.10204	0.731343	3	0.0829149	0.03	0.000829149	0.455934	1.33707e-08	9.21584e-09	1	0	0	1	0	0
AAAGAGAGGG	118	484	10	67	2243718839	89.97	2424172078	4840	4.10169	1.76119	7.22388	0.199656	0.0722388	0.00199656	0.455896	3.2196e-08	2.21914e-08	1	0	0	1	0	0
AAAGAGATATAG	106	512	12	67	2243718839	89.97	2424172078	6144	4.83019	1.58209	7.64179	0.211206	0.0917015	0.00253447	0.64424	4.08703e-08	2.81702e-08	1	0	0	1	1	0
AAAGAGATCC	75	365	10	67	2243718839	89.97	2424172078	3650	4.86667	1.1194	5.44776	0.150567	0.0544776	0.00150567	0.540921	2.42801e-08	1.67352e-08	1	0	0	1	1	0
AAAGAGC	53	417	7	67	2243718839	89.97	2424172078	2919	7.86792	0.791045	6.22388	0.172017	0.0435672	0.00120412	0.612154	1.94174e-08	1.33836e-08	1	0	0	1	1	0
AAAGAGCT	1	4	8	67	2243718839	89.97	2424172078	32	4	0.0149254	0.0597015	0.00165005	0.000477612	1.32004e-05	0.355674	2.12866e-10	1.4672e-10	1	0	0	1	0	0
AAAGAGG	1135	8043	7	67	2243718839	89.97	2424172078	56301	7.08634	16.9403	120.045	3.31783	0.840313	0.0232248	0.551344	3.74518e-07	2.5814e-07	1	0	0	1	1	0
AAAGAGGAAG	68	312	10	67	2243718839	89.97	2424172078	3120	4.58824	1.01493	4.65672	0.128704	0.0465672	0.00128704	0.509974	2.07545e-08	1.43052e-08	1	0	0	1	1	0
AAAGAGGAGAGG	912	3683	12	67	2243718839	89.97	2424172078	44196	4.03838	13.6119	54.9701	1.51928	0.659642	0.0182314	0.53863	2.93995e-07	2.02638e-07	1	0	0	1	1	0
AAAGAGGAGG	75	317	10	67	2243718839	89.97	2424172078	3170	4.22667	1.1194	4.73134	0.130766	0.0473134	0.00130766	0.469786	2.10871e-08	1.45344e-08	1	0	0	1	0	0
AAAGAGGG	1129	5464	8	67	2243718839	89.97	2424172078	43712	4.83968	16.8507	81.5522	2.25397	0.652418	0.0180317	0.430337	2.90775e-07	2.00419e-07	1	0	0	1	0	0
AAAGAGGGAAGAGG	75	343	14	67	2243718839	89.97	2424172078	4802	4.57333	1.1194	5.1194	0.141492	0.0716716	0.00198088	0.711645	3.19432e-08	2.20171e-08	1	0	0	1	1	0
AAAGAGGGG	314	1720	9	67	2243718839	89.97	2424172078	15480	5.47771	4.68657	25.6716	0.709521	0.231045	0.00638569	0.547953	1.02974e-07	7.09757e-08	1	0	0	1	1	0
AAAGAT	322	1775	6	67	2243718839	89.97	2424172078	10650	5.51242	4.80597	26.4925	0.732209	0.158955	0.00439325	0.367617	7.08445e-08	4.88302e-08	1	0	0	1	0	0
AAAGATAG	394	1850	8	67	2243718839	89.97	2424172078	14800	4.69543	5.8806	27.6119	0.763147	0.220896	0.00610518	0.417511	9.84506e-08	6.78579e-08	1	0	0	1	0	0
AAAGATT	55	297	7	67	2243718839	89.97	2424172078	2079	5.4	0.820896	4.43284	0.122516	0.0310299	0.000857612	0.42014	1.38297e-08	9.5322e-09	1	0	0	1	0	0
AAAGC	29125	265962	5	67	2243718839	89.97	2424172078	1329810	9.13174	434.701	3969.58	109.713	19.8479	0.548563	0.507488	8.84599e-06	6.09717e-06	1	1	0	1	1	0
AAAGCAAG	3492	17980	8	67	2243718839	89.97	2424172078	143840	5.14891	52.1194	268.358	7.41697	2.14687	0.0593357	0.457834	9.56834e-07	6.59506e-07	1	0	0	1	0	0
AAAGCAAGGC	64	335	10	67	2243718839	89.97	2424172078	3350	5.23438	0.955224	5	0.138192	0.05	0.00138192	0.581791	2.22844e-08	1.53597e-08	1	0	0	1	1	0
AAAGCAG	309	2359	7	67	2243718839	89.97	2424172078	16513	7.6343	4.61194	35.209	0.973116	0.246463	0.00681181	0.593977	1.09846e-07	7.5712e-08	1	0	0	1	1	0
AAAGCAGAGC	79	367	10	67	2243718839	89.97	2424172078	3670	4.64557	1.1791	5.47761	0.151392	0.0547761	0.00151392	0.516347	2.44131e-08	1.68269e-08	1	0	0	1	1	0
AAAGCC	1018	5253	6	67	2243718839	89.97	2424172078	31518	5.16012	15.194	78.403	2.16693	0.470418	0.0130016	0.344123	2.0966e-07	1.4451e-07	1	0	0	1	0	0
AAAGCCCAGC	100	432	10	67	2243718839	89.97	2424172078	4320	4.32	1.49254	6.44776	0.178205	0.0644776	0.00178205	0.48016	2.87369e-08	1.98072e-08	1	0	0	1	0	0
AAAGCCG	343	1872	7	67	2243718839	89.97	2424172078	13104	5.45773	5.1194	27.9403	0.772222	0.195582	0.00540556	0.424631	8.71687e-08	6.00818e-08	1	0	0	1	0	0
AAAGCCTTGTATGTG	251	1091	15	67	2243718839	89.97	2424172078	16365	4.34661	3.74627	16.2836	0.450051	0.244254	0.00675076	0.724677	1.08861e-07	7.50334e-08	1	0	0	1	1	0
AAAGCG	70	406	6	67	2243718839	89.97	2424172078	2436	5.8	1.04478	6.0597	0.16748	0.0363582	0.00100488	0.386796	1.62044e-08	1.1169e-08	1	0	0	1	0	0
AAAGCGAGGAGGAACAGAGGACAC	2	8	24	67	2243718839	89.97	2424172078	192	4	0.0298507	0.119403	0.0033001	0.00286567	7.92023e-05	1.06702	1.2772e-09	8.80319e-10	1	0	0	1	1	0
AAAGG	233338	2242891	5	67	2243718839	89.97	2424172078	11214455	9.6122	3482.66	33476	925.219	167.38	4.6261	0.534189	7.45993e-05	5.14182e-05	1	1	1	1	1	1
AAAGGAAAGGAG	3349	15392	12	67	2243718839	89.97	2424172078	184704	4.596	49.9851	229.731	6.34938	2.75678	0.0761926	0.613004	1.22866e-06	8.46867e-07	1	0	0	1	1	0
AAAGGAAAGGG	986	4439	11	67	2243718839	89.97	2424172078	48829	4.50203	14.7164	66.2537	1.83114	0.728791	0.0201425	0.550431	3.24814e-07	2.23881e-07	1	0	0	1	1	0
AAAGGAAG	30214	148695	8	67	2243718839	89.97	2424172078	1189560	4.92139	450.955	2219.33	61.3385	17.7546	0.490708	0.437603	7.91304e-06	5.45413e-06	1	1	0	1	0	0
AAAGGAAGAGG	161	964	11	67	2243718839	89.97	2424172078	10604	5.98758	2.40299	14.3881	0.397662	0.158269	0.00437428	0.732059	7.05385e-08	4.86193e-08	1	0	0	1	1	0
AAAGGAAGG	2695	13500	9	67	2243718839	89.97	2424172078	121500	5.00928	40.2239	201.493	5.56891	1.81343	0.0501202	0.501095	8.08226e-07	5.57077e-07	1	0	0	1	1	0
AAAGGAAGGG	5866	38266	10	67	2243718839	89.97	2424172078	382660	6.52335	87.5522	571.134	15.7852	5.71134	0.157852	0.725059	2.54548e-06	1.75449e-06	1	0	0	1	1	0
AAAGGAAT	68	322	8	67	2243718839	89.97	2424172078	2576	4.73529	1.01493	4.80597	0.132829	0.0384478	0.00106263	0.421055	1.71357e-08	1.18109e-08	1	0	0	1	0	0
AAAGGACAGG	62	251	10	67	2243718839	89.97	2424172078	2510	4.04839	0.925373	3.74627	0.103541	0.0374627	0.00103541	0.449971	1.66967e-08	1.15083e-08	1	0	0	1	0	0
AAAGGAG	1700	12619	7	67	2243718839	89.97	2424172078	88333	7.42294	25.3731	188.343	5.20549	1.3184	0.0364384	0.577532	5.87597e-07	4.05006e-07	1	0	0	1	1	0
AAAGGAGAAGG	222	1372	11	67	2243718839	89.97	2424172078	15092	6.18018	3.31343	20.4776	0.565966	0.225254	0.00622563	0.755607	1.00393e-07	6.91967e-08	1	0	0	1	1	0
AAAGGAGAGC	44	202	10	67	2243718839	89.97	2424172078	2020	4.59091	0.656716	3.01493	0.0833274	0.0301493	0.000833274	0.510271	1.34372e-08	9.26169e-09	1	0	0	1	1	0
AAAGGAGAGG	1147	4637	10	67	2243718839	89.97	2424172078	46370	4.04272	17.1194	69.209	1.91282	0.69209	0.0191282	0.449341	3.08456e-07	2.12606e-07	1	0	0	1	0	0
AAAGGAGAGGAG	736	3974	12	67	2243718839	89.97	2424172078	47688	5.39946	10.9851	59.3134	1.63932	0.711761	0.0196719	0.720168	3.17224e-07	2.18649e-07	1	0	0	1	1	0
AAAGGAGG	860	3966	8	67	2243718839	89.97	2424172078	31728	4.61163	12.8358	59.194	1.63602	0.473552	0.0130882	0.410059	2.11057e-07	1.45473e-07	1	0	0	1	0	0
AAAGGAGGAG	207	1107	10	67	2243718839	89.97	2424172078	11070	5.34783	3.08955	16.5224	0.456651	0.165224	0.00456651	0.594401	7.36384e-08	5.07559e-08	1	0	0	1	1	0
AAAGGAGGG	270	1789	9	67	2243718839	89.97	2424172078	16101	6.62593	4.02985	26.7015	0.737984	0.240313	0.00664186	0.662814	1.07105e-07	7.3823e-08	1	0	0	1	1	0
AAAGGC	304	1599	6	67	2243718839	89.97	2424172078	9594	5.25987	4.53731	23.8657	0.659607	0.143194	0.00395764	0.350775	6.382e-08	4.39884e-08	1	0	0	1	0	0
AAAGGCAAGG	212	1149	10	67	2243718839	89.97	2424172078	11490	5.41981	3.16418	17.1493	0.473976	0.171493	0.00473976	0.602402	7.64323e-08	5.26816e-08	1	0	0	1	1	0
AAAGGCAC	75	363	8	67	2243718839	89.97	2424172078	2904	4.84	1.1194	5.41791	0.149742	0.0433433	0.00119793	0.430366	1.93176e-08	1.33148e-08	1	0	0	1	0	0
AAAGGCAGG	43	210	9	67	2243718839	89.97	2424172078	1890	4.88372	0.641791	3.13433	0.0866275	0.028209	0.000779648	0.488535	1.25724e-08	8.66564e-09	1	0	0	1	0	0
AAAGGG	28893	208887	6	67	2243718839	89.97	2424172078	1253322	7.22968	431.239	3117.72	86.1684	18.7063	0.51701	0.482139	8.33718e-06	5.74647e-06	1	1	0	1	0	0
AAAGGGAAG	369	1970	9	67	2243718839	89.97	2424172078	17730	5.33875	5.50746	29.403	0.812649	0.264627	0.00731384	0.534053	1.17941e-07	8.1292e-08	1	0	0	1	1	0
AAAGGGAAGG	356	1436	10	67	2243718839	89.97	2424172078	14360	4.03371	5.31343	21.4328	0.592367	0.214328	0.00592367	0.448339	9.55237e-08	6.58405e-08	1	0	0	1	0	0
AAAGGGAG	2939	14108	8	67	2243718839	89.97	2424172078	112864	4.80027	43.8657	210.567	5.81972	1.68454	0.0465578	0.426833	7.50779e-07	5.17481e-07	1	0	0	1	0	0
AAAGGGAGG	69	310	9	67	2243718839	89.97	2424172078	2790	4.49275	1.02985	4.62687	0.127879	0.0416418	0.00115091	0.449425	1.85593e-08	1.27921e-08	1	0	0	1	0	0
AAAGGGAGGAAGG	62	265	13	67	2243718839	89.97	2424172078	3445	4.27419	0.925373	3.95522	0.109316	0.0514179	0.0014211	0.617589	2.29164e-08	1.57953e-08	1	0	0	1	1	0
AAAGGGC	252	1177	7	67	2243718839	89.97	2424172078	8239	4.67063	3.76119	17.5672	0.485527	0.12297	0.00339869	0.363393	5.48064e-08	3.77758e-08	1	0	0	1	0	0
AAAGGGG	2067	10462	7	67	2243718839	89.97	2424172078	73234	5.06144	30.8507	156.149	4.3157	1.09304	0.0302099	0.393799	4.87158e-07	3.35777e-07	1	0	0	1	0	0
AAAGGGGAG	77	309	9	67	2243718839	89.97	2424172078	2781	4.01299	1.14925	4.61194	0.127466	0.0415075	0.0011472	0.401433	1.84994e-08	1.27509e-08	1	0	0	1	0	0
AAAGGGGAGAAGGG	257	1202	14	67	2243718839	89.97	2424172078	16828	4.67704	3.83582	17.9403	0.495839	0.251164	0.00694175	0.727783	1.11941e-07	7.71563e-08	1	0	0	1	1	0
AAAGGGGAGAGG	289	1315	12	67	2243718839	89.97	2424172078	15780	4.55017	4.31343	19.6269	0.542453	0.235522	0.00650944	0.606892	1.0497e-07	7.23512e-08	1	0	0	1	1	0
AAAGGGGAGG	130	556	10	67	2243718839	89.97	2424172078	5560	4.27692	1.9403	8.29851	0.229357	0.0829851	0.00229357	0.475372	3.69855e-08	2.54926e-08	1	0	0	1	0	0
AAAGGGGGAG	30	139	10	67	2243718839	89.97	2424172078	1390	4.63333	0.447761	2.07463	0.0573392	0.0207463	0.000573392	0.514986	9.24638e-09	6.37314e-09	1	0	0	1	1	0
AAAGGT	408	3082	6	67	2243718839	89.97	2424172078	18492	7.55392	6.08955	46	1.27136	0.276	0.00762817	0.503763	1.2301e-07	8.47857e-08	1	0	0	1	1	0
AAAGGTAG	114	459	8	67	2243718839	89.97	2424172078	3672	4.02632	1.70149	6.85075	0.189343	0.054806	0.00151474	0.358014	2.44264e-08	1.68361e-08	1	0	0	1	0	0
AAAGGTC	61	244	7	67	2243718839	89.97	2424172078	1708	4	0.910448	3.64179	0.100653	0.0254925	0.00070457	0.311215	1.13617e-08	7.83117e-09	1	0	0	1	0	0
AAAGGTG	46	184	7	67	2243718839	89.97	2424172078	1288	4	0.686567	2.74627	0.0759022	0.0192239	0.000531315	0.311215	8.56787e-09	5.90547e-09	1	0	0	1	0	0
AAAGGTGG	140	641	8	67	2243718839	89.97	2424172078	5128	4.57857	2.08955	9.56716	0.26442	0.0765373	0.00211536	0.40712	3.41118e-08	2.35119e-08	1	0	0	1	0	0
AAAGGTGTGT	54	241	10	67	2243718839	89.97	2424172078	2410	4.46296	0.80597	3.59701	0.0994154	0.0359701	0.000994154	0.49605	1.60315e-08	1.10498e-08	1	0	0	1	0	0
AAAGT	384	2811	5	67	2243718839	89.97	2424172078	14055	7.32031	5.73134	41.9552	1.15957	0.209776	0.00579786	0.40682	9.34948e-08	6.44421e-08	1	0	0	1	0	0
AAAGTAATGATAAAT	153	613	15	67	2243718839	89.97	2424172078	9195	4.00654	2.28358	9.14925	0.25287	0.137239	0.00379305	0.667979	6.11658e-08	4.2159e-08	1	0	0	1	1	0
AAAGTAC	24	118	7	67	2243718839	89.97	2424172078	826	4.91667	0.358209	1.76119	0.0486764	0.0123284	0.000340735	0.382535	5.49461e-09	3.78721e-09	1	0	0	1	0	0
AAAGTAT	52	208	7	67	2243718839	89.97	2424172078	1456	4	0.776119	3.10448	0.0858025	0.0217313	0.000600617	0.311215	9.68541e-09	6.67575e-09	1	0	0	1	0	0
AAAGTATAGAATGTATAG	246	1032	18	67	2243718839	89.97	2424172078	18576	4.19512	3.67164	15.403	0.425712	0.277254	0.00766282	0.839304	1.23569e-07	8.51709e-08	1	0	0	1	1	0
AAAGTC	120	480	6	67	2243718839	89.97	2424172078	2880	4	1.79104	7.16418	0.198006	0.0429851	0.00118803	0.266756	1.9158e-08	1.32048e-08	1	0	0	1	0	0
AAAGTCC	1	4	7	67	2243718839	89.97	2424172078	28	4	0.0149254	0.0597015	0.00165005	0.00041791	1.15503e-05	0.311215	1.86258e-10	1.2838e-10	1	0	0	1	0	0
AAAGTT	26	104	6	67	2243718839	89.97	2424172078	624	4	0.38806	1.55224	0.0429012	0.00931343	0.000257407	0.266756	4.15089e-09	2.86104e-09	1	0	0	1	0	0
AAAGTTAC	111	471	8	67	2243718839	89.97	2424172078	3768	4.24324	1.65672	7.02985	0.194293	0.0562388	0.00155435	0.377303	2.5065e-08	1.72763e-08	1	0	0	1	0	0
AAAGTTC	50	200	7	67	2243718839	89.97	2424172078	1400	4	0.746269	2.98507	0.0825024	0.0208955	0.000577517	0.311215	9.3129e-09	6.41899e-09	1	0	0	1	0	0
AAAT	470656	3598241	4	67	2243718839	89.97	2424172078	14392964	7.64516	7024.72	53705.1	1484.32	214.82	5.93727	0.339898	9.5743e-05	6.59917e-05	1	1	1	0	0	0
AAATAAG	32	128	7	67	2243718839	89.97	2424172078	896	4	0.477612	1.91045	0.0528015	0.0133731	0.000369611	0.311215	5.96025e-09	4.10816e-09	1	0	0	1	0	0
AAATAAGT	651	2610	8	67	2243718839	89.97	2424172078	20880	4.00922	9.71642	38.9552	1.07666	0.311642	0.00861325	0.356494	1.38895e-07	9.57347e-08	1	0	0	1	0	0
AAATAAT	149	658	7	67	2243718839	89.97	2424172078	4606	4.41611	2.22388	9.8209	0.271433	0.0687463	0.00190003	0.34359	3.06394e-08	2.11185e-08	1	0	0	1	0	0
AAATAATGTT	18	76	10	67	2243718839	89.97	2424172078	760	4.22222	0.268657	1.13433	0.0313509	0.0113433	0.000313509	0.469292	5.05557e-09	3.4846e-09	1	0	0	1	0	0
AAATAC	1023	6193	6	67	2243718839	89.97	2424172078	37158	6.05376	15.2687	92.4328	2.55469	0.554597	0.0153281	0.403719	2.47178e-07	1.70369e-07	1	0	0	1	0	0
AAATACAAT	27	139	9	67	2243718839	89.97	2424172078	1251	5.14815	0.402985	2.07463	0.0573392	0.0186716	0.000516052	0.514986	8.32174e-09	5.73583e-09	1	0	0	1	1	0
AAATACCT	74	373	8	67	2243718839	89.97	2424172078	2984	5.04054	1.10448	5.56716	0.153867	0.0445373	0.00123094	0.448197	1.98498e-08	1.36816e-08	1	0	0	1	0	0
AAATACT	124	936	7	67	2243718839	89.97	2424172078	6552	7.54839	1.85075	13.9701	0.386111	0.097791	0.00270278	0.587293	4.35844e-08	3.00409e-08	1	0	0	1	1	0
AAATACTGCATGTGCACTTGTAC	1	4	23	67	2243718839	89.97	2424172078	92	4	0.0149254	0.0597015	0.00165005	0.00137313	3.79511e-05	1.02256	6.1199e-10	4.2182e-10	1	0	0	1	1	0
AAATAG	588	3503	6	67	2243718839	89.97	2424172078	21018	5.95748	8.77612	52.2836	1.44503	0.313701	0.00867018	0.397298	1.39813e-07	9.63674e-08	1	0	0	1	0	0
AAATAGAT	1092	4719	8	67	2243718839	89.97	2424172078	37752	4.32143	16.2985	70.4328	1.94664	0.563463	0.0155732	0.384255	2.51129e-07	1.73093e-07	1	0	0	1	0	0
AAATAGC	62	248	7	67	2243718839	89.97	2424172078	1736	4	0.925373	3.70149	0.102303	0.0259104	0.000716121	0.311215	1.1548e-08	7.95955e-09	1	0	0	1	0	0
AAATAGG	1	4	7	67	2243718839	89.97	2424172078	28	4	0.0149254	0.0597015	0.00165005	0.00041791	1.15503e-05	0.311215	1.86258e-10	1.2838e-10	1	0	0	1	0	0
AAATAT	1441	7052	6	67	2243718839	89.97	2424172078	42312	4.89382	21.5075	105.254	2.90903	0.631522	0.0174542	0.326364	2.81462e-07	1.94e-07	1	0	0	1	0	0
AAATATC	29	116	7	67	2243718839	89.97	2424172078	812	4	0.432836	1.73134	0.0478514	0.0121194	0.00033496	0.311215	5.40148e-09	3.72302e-09	1	0	0	1	0	0
AAATATGATAC	1	4	11	67	2243718839	89.97	2424172078	44	4	0.0149254	0.0597015	0.00165005	0.000656716	1.81505e-05	0.489052	2.92691e-10	2.0174e-10	1	0	0	1	0	0
AAATC	5767	40428	5	67	2243718839	89.97	2424172078	202140	7.01023	86.0746	603.403	16.677	3.01701	0.0833852	0.389587	1.34465e-06	9.26811e-07	1	0	0	1	0	0
AAATCAG	20	80	7	67	2243718839	89.97	2424172078	560	4	0.298507	1.19403	0.033001	0.00835821	0.000231007	0.311215	3.72516e-09	2.5676e-09	1	0	0	1	0	0
AAATCC	186	890	6	67	2243718839	89.97	2424172078	5340	4.78495	2.77612	13.2836	0.367136	0.0797015	0.00220281	0.319103	3.5522e-08	2.44839e-08	1	0	0	1	0	0
AAATCCAG	49	264	8	67	2243718839	89.97	2424172078	2112	5.38776	0.731343	3.9403	0.108903	0.0315224	0.000871225	0.479071	1.40492e-08	9.68351e-09	1	0	0	1	0	0
AAATCT	371	2017	6	67	2243718839	89.97	2424172078	12102	5.43666	5.53731	30.1045	0.832037	0.180627	0.00499222	0.362565	8.05033e-08	5.54876e-08	1	0	0	1	0	0
AAATCTAT	46	286	8	67	2243718839	89.97	2424172078	2288	6.21739	0.686567	4.26866	0.117978	0.0341493	0.000943827	0.552841	1.52199e-08	1.04905e-08	1	0	0	1	1	0
AAATCTC	91	443	7	67	2243718839	89.97	2424172078	3101	4.86813	1.35821	6.61194	0.182743	0.0462836	0.0012792	0.378759	2.06281e-08	1.42181e-08	1	0	0	1	0	0
AAATG	4332	31275	5	67	2243718839	89.97	2424172078	156375	7.21953	64.6567	466.791	12.9013	2.33396	0.0645066	0.401219	1.04022e-06	7.16979e-07	1	0	0	1	0	0
AAATGAATCCATGGGG	551	2252	16	67	2243718839	89.97	2424172078	36032	4.08711	8.22388	33.6119	0.928977	0.537791	0.0148636	0.72684	2.39687e-07	1.65207e-07	1	0	0	1	1	0
AAATGAG	1	5	7	67	2243718839	89.97	2424172078	35	5	0.0149254	0.0746269	0.00206256	0.000522388	1.44379e-05	0.389019	2.32822e-10	1.60475e-10	1	0	0	1	0	0
AAATGAT	40	160	7	67	2243718839	89.97	2424172078	1120	4	0.597015	2.38806	0.0660019	0.0167164	0.000462013	0.311215	7.45032e-09	5.13519e-09	1	0	0	1	0	0
AAATGC	20	80	6	67	2243718839	89.97	2424172078	480	4	0.298507	1.19403	0.033001	0.00716418	0.000198006	0.266756	3.19299e-09	2.2008e-09	1	0	0	1	0	0
AAATGCATATC	47	202	11	67	2243718839	89.97	2424172078	2222	4.29787	0.701493	3.01493	0.0833274	0.0331642	0.000916602	0.525471	1.47809e-08	1.01879e-08	1	0	0	1	1	0
AAATGG	86	611	6	67	2243718839	89.97	2424172078	3666	7.10465	1.28358	9.1194	0.252045	0.0547164	0.00151227	0.473801	2.43865e-08	1.68086e-08	1	0	0	1	0	0
AAATGGAT	327	1325	8	67	2243718839	89.97	2424172078	10600	4.05199	4.8806	19.7761	0.546578	0.158209	0.00437263	0.360297	7.05119e-08	4.86009e-08	1	0	0	1	0	0
AAATGGTAT	46	249	9	67	2243718839	89.97	2424172078	2241	5.41304	0.686567	3.71642	0.102715	0.0334478	0.000924439	0.541485	1.49073e-08	1.0275e-08	1	0	0	1	1	0
AAATGT	166	715	6	67	2243718839	89.97	2424172078	4290	4.30723	2.47761	10.6716	0.294946	0.0640299	0.00176968	0.287244	2.85374e-08	1.96696e-08	1	0	0	1	0	0
AAATGTT	317	1972	7	67	2243718839	89.97	2424172078	13804	6.22082	4.73134	29.4328	0.813474	0.20603	0.00569432	0.484003	9.18252e-08	6.32913e-08	1	0	0	1	0	0
AAATT	4180	23957	5	67	2243718839	89.97	2424172078	119785	5.73134	62.3881	357.567	9.88255	1.78784	0.0494127	0.318514	7.96818e-07	5.49214e-07	1	0	0	1	0	0
AAATTC	40	161	6	67	2243718839	89.97	2424172078	966	4.025	0.597015	2.40299	0.0664144	0.0144179	0.000398487	0.268423	6.4259e-09	4.4291e-09	1	0	0	1	0	0
AAATTCT	1	4	7	67	2243718839	89.97	2424172078	28	4	0.0149254	0.0597015	0.00165005	0.00041791	1.15503e-05	0.311215	1.86258e-10	1.2838e-10	1	0	0	1	0	0
AAATTG	63	252	6	67	2243718839	89.97	2424172078	1512	4	0.940299	3.76119	0.103953	0.0225672	0.000623718	0.266756	1.00579e-08	6.93251e-09	1	0	0	1	0	0
AAATTT	142	581	6	67	2243718839	89.97	2424172078	3486	4.09155	2.1194	8.67164	0.239669	0.0520299	0.00143802	0.272861	2.31891e-08	1.59833e-08	1	0	0	1	0	0
AAC	352780	3493536	3	67	2243718839	89.97	2424172078	10480608	9.90287	5265.37	52142.3	1441.13	156.427	4.32338	0.330206	6.97177e-05	4.80535e-05	1	1	1	0	0	0
AACAACAACAT	1	7	11	67	2243718839	89.97	2424172078	77	7	0.0149254	0.104478	0.00288758	0.00114925	3.17634e-05	0.855841	5.12209e-10	3.53045e-10	1	0	0	1	1	0
AACAACC	35	141	7	67	2243718839	89.97	2424172078	987	4.02857	0.522388	2.10448	0.0581642	0.0147313	0.000407149	0.313438	6.56559e-09	4.52539e-09	1	0	0	1	0	0
AACAACCC	148	747	8	67	2243718839	89.97	2424172078	5976	5.0473	2.20896	11.1493	0.308146	0.089194	0.00246517	0.448798	3.97528e-08	2.73999e-08	1	0	0	1	0	0
AACAAG	7738	57388	6	67	2243718839	89.97	2424172078	344328	7.41639	115.493	856.537	23.6732	5.13922	0.142039	0.494591	2.29049e-06	1.57874e-06	1	0	0	1	0	0
AACAAGAGAG	102	576	10	67	2243718839	89.97	2424172078	5760	5.64706	1.52239	8.59701	0.237607	0.0859701	0.00237607	0.62766	3.83159e-08	2.64096e-08	1	0	0	1	1	0
AACAAGG	33	150	7	67	2243718839	89.97	2424172078	1050	4.54545	0.492537	2.23881	0.0618768	0.0156716	0.000433138	0.353653	6.98467e-09	4.81424e-09	1	0	0	1	0	0
AACAAT	698	3499	6	67	2243718839	89.97	2424172078	20994	5.01289	10.4179	52.2239	1.44338	0.313343	0.00866028	0.334304	1.39654e-07	9.62574e-08	1	0	0	1	0	0
AACAATCAGAAGGC	162	667	14	67	2243718839	89.97	2424172078	9338	4.11728	2.41791	9.95522	0.275145	0.139373	0.00385204	0.64068	6.2117e-08	4.28147e-08	1	0	0	1	1	0
AACAATG	33	132	7	67	2243718839	89.97	2424172078	924	4	0.492537	1.97015	0.0544516	0.013791	0.000381161	0.311215	6.14651e-09	4.23654e-09	1	0	0	1	0	0
AACAC	7665	46337	5	67	2243718839	89.97	2424172078	231685	6.04527	114.403	691.597	19.1146	3.45799	0.0955728	0.33596	1.54118e-06	1.06227e-06	1	0	0	1	0	0
AACACAC	158	659	7	67	2243718839	89.97	2424172078	4613	4.17089	2.35821	9.83582	0.271845	0.0688507	0.00190292	0.32451	3.0686e-08	2.11506e-08	1	0	0	1	0	0
AACACACCAACTACACAAGAC	1	4	21	67	2243718839	89.97	2424172078	84	4	0.0149254	0.0597015	0.00165005	0.00125373	3.4651e-05	0.933645	5.58774e-10	3.8514e-10	1	0	0	1	1	0
AACACACCTAC	83	351	11	67	2243718839	89.97	2424172078	3861	4.22892	1.23881	5.23881	0.144792	0.0576269	0.00159271	0.51704	2.56836e-08	1.77027e-08	1	0	0	1	1	0
AACACAG	184	1199	7	67	2243718839	89.97	2424172078	8393	6.5163	2.74627	17.8955	0.494602	0.125269	0.00346221	0.506993	5.58308e-08	3.84819e-08	1	0	0	1	1	0
AACACAGCACC	70	306	11	67	2243718839	89.97	2424172078	3366	4.37143	1.04478	4.56716	0.126229	0.0502388	0.00138852	0.534464	2.23909e-08	1.54331e-08	1	0	0	1	1	0
AACACAGTCCCTCT	338	1577	14	67	2243718839	89.97	2424172078	22078	4.66568	5.04478	23.5373	0.650531	0.329522	0.00910744	0.726015	1.46864e-07	1.01228e-07	1	0	0	1	1	0
AACACATGACCTGT	12	48	14	67	2243718839	89.97	2424172078	672	4	0.179104	0.716418	0.0198006	0.0100299	0.000277208	0.62243	4.47019e-09	3.08112e-09	1	0	0	1	1	0
AACACC	1944	9877	6	67	2243718839	89.97	2424172078	59262	5.08076	29.0149	147.418	4.07438	0.884507	0.0244463	0.33883	3.94215e-07	2.71716e-07	1	0	0	1	0	0
AACACGGG	114	472	8	67	2243718839	89.97	2424172078	3776	4.14035	1.70149	7.04478	0.194706	0.0563582	0.00155765	0.368154	2.51182e-08	1.73129e-08	1	0	0	1	0	0
AACACGTCAGGCT	1	6	13	67	2243718839	89.97	2424172078	78	6	0.0149254	0.0895522	0.00247507	0.00116418	3.21759e-05	0.866956	5.18861e-10	3.5763e-10	1	0	0	1	1	0
AACACT	741	4682	6	67	2243718839	89.97	2424172078	28092	6.31849	11.0597	69.8806	1.93138	0.419284	0.0115883	0.421373	1.8687e-07	1.28802e-07	1	0	0	1	0	0
AACACTGACACACAGTCC	1	4	18	67	2243718839	89.97	2424172078	72	4	0.0149254	0.0597015	0.00165005	0.00107463	2.97009e-05	0.800267	4.78949e-10	3.3012e-10	1	0	0	1	1	0
AACACTGGG	2	8	9	67	2243718839	89.97	2424172078	72	4	0.0298507	0.119403	0.0033001	0.00107463	2.97009e-05	0.400133	4.78949e-10	3.3012e-10	1	0	0	1	0	0
AACAG	10397	81493	5	67	2243718839	89.97	2424172078	407465	7.83813	155.179	1216.31	33.6168	6.08157	0.168084	0.435597	2.71049e-06	1.86822e-06	1	0	0	1	0	0
AACAGAAGAG	255	1235	10	67	2243718839	89.97	2424172078	12350	4.84314	3.80597	18.4328	0.509452	0.184328	0.00509452	0.538306	8.21531e-08	5.66247e-08	1	0	0	1	1	0
AACAGAAGCAGGTCCT	1	4	16	67	2243718839	89.97	2424172078	64	4	0.0149254	0.0597015	0.00165005	0.000955224	2.64008e-05	0.711348	4.25732e-10	2.9344e-10	1	0	0	1	1	0
AACAGACCAG	60	265	10	67	2243718839	89.97	2424172078	2650	4.41667	0.895522	3.95522	0.109316	0.0395522	0.00109316	0.490904	1.7628e-08	1.21502e-08	1	0	0	1	0	0
AACAGAG	252	1685	7	67	2243718839	89.97	2424172078	11795	6.68651	3.76119	25.1493	0.695083	0.176045	0.00486558	0.520235	7.84612e-08	5.408e-08	1	0	0	1	1	0
AACAGAGAAGG	56	240	11	67	2243718839	89.97	2424172078	2640	4.28571	0.835821	3.58209	0.0990029	0.039403	0.00108903	0.523984	1.75615e-08	1.21044e-08	1	0	0	1	1	0
AACAGAGT	226	906	8	67	2243718839	89.97	2424172078	7248	4.00885	3.37313	13.5224	0.373736	0.108179	0.00298989	0.356461	4.82142e-08	3.3232e-08	1	0	0	1	0	0
AACAGC	5361	31299	6	67	2243718839	89.97	2424172078	187794	5.83828	80.0149	467.149	12.9112	2.8029	0.0774673	0.389348	1.24922e-06	8.61034e-07	1	0	0	1	0	0
AACAGCATGG	75	354	10	67	2243718839	89.97	2424172078	3540	4.72	1.1194	5.28358	0.146029	0.0528358	0.00146029	0.524619	2.35483e-08	1.62309e-08	1	0	0	1	1	0
AACAGCCCAG	78	335	10	67	2243718839	89.97	2424172078	3350	4.29487	1.16418	5	0.138192	0.05	0.00138192	0.477367	2.22844e-08	1.53597e-08	1	0	0	1	0	0
AACAGCTGG	86	375	9	67	2243718839	89.97	2424172078	3375	4.36047	1.28358	5.59701	0.154692	0.0503731	0.00139223	0.436192	2.24507e-08	1.54744e-08	1	0	0	1	0	0
AACAGG	1459	8797	6	67	2243718839	89.97	2424172078	52782	6.02947	21.7761	131.299	3.62887	0.787791	0.0217732	0.402099	3.5111e-07	2.42005e-07	1	0	0	1	0	0
AACAGGC	20	80	7	67	2243718839	89.97	2424172078	560	4	0.298507	1.19403	0.033001	0.00835821	0.000231007	0.311215	3.72516e-09	2.5676e-09	1	0	0	1	0	0
AACAGGT	31	124	7	67	2243718839	89.97	2424172078	868	4	0.462687	1.85075	0.0511515	0.0129552	0.00035806	0.311215	5.774e-09	3.97978e-09	1	0	0	1	0	0
AACAGT	40	160	6	67	2243718839	89.97	2424172078	960	4	0.597015	2.38806	0.0660019	0.0143284	0.000396011	0.266756	6.38599e-09	4.40159e-09	1	0	0	1	0	0
AACAGTGGG	82	463	9	67	2243718839	89.97	2424172078	4167	5.64634	1.22388	6.91045	0.190993	0.062194	0.00171894	0.564822	2.77192e-08	1.91057e-08	1	0	0	1	1	0
AACAT	5482	39739	5	67	2243718839	89.97	2424172078	198695	7.249	81.8209	593.119	16.3928	2.9656	0.0819641	0.402856	1.32173e-06	9.11016e-07	1	0	0	1	0	0
AACATAATAT	4	16	10	67	2243718839	89.97	2424172078	160	4	0.0597015	0.238806	0.00660019	0.00238806	6.60019e-05	0.444593	1.06433e-09	7.33599e-10	1	0	0	1	0	0
AACATAC	87	408	7	67	2243718839	89.97	2424172078	2856	4.68966	1.29851	6.08955	0.168305	0.0426269	0.00117813	0.364873	1.89983e-08	1.30947e-08	1	0	0	1	0	0
AACATAG	119	669	7	67	2243718839	89.97	2424172078	4683	5.62185	1.77612	9.98507	0.275971	0.0698955	0.00193179	0.437401	3.11516e-08	2.14715e-08	1	0	0	1	0	0
AACATAGAGAT	36	162	11	67	2243718839	89.97	2424172078	1782	4.5	0.537313	2.41791	0.0668269	0.026597	0.000735096	0.550183	1.1854e-08	8.17046e-09	1	0	0	1	1	0
AACATAGCC	152	834	9	67	2243718839	89.97	2424172078	7506	5.48684	2.26866	12.4478	0.344035	0.11203	0.00309631	0.548867	4.99304e-08	3.4415e-08	1	0	0	1	1	0
AACATAGCCCAC	154	653	12	67	2243718839	89.97	2424172078	7836	4.24026	2.29851	9.74627	0.26937	0.116955	0.00323244	0.565556	5.21256e-08	3.5928e-08	1	0	0	1	1	0
AACATAT	175	876	7	67	2243718839	89.97	2424172078	6132	5.00571	2.61194	13.0746	0.36136	0.0915224	0.00252952	0.389463	4.07905e-08	2.81152e-08	1	0	0	1	0	0
AACATATAT	200	913	9	67	2243718839	89.97	2424172078	8217	4.565	2.98507	13.6269	0.376623	0.122642	0.00338961	0.456652	5.46601e-08	3.76749e-08	1	0	0	1	0	0
AACATATGT	1	4	9	67	2243718839	89.97	2424172078	36	4	0.0149254	0.0597015	0.00165005	0.000537313	1.48504e-05	0.400133	2.39474e-10	1.6506e-10	1	0	0	1	0	0
AACATC	270	1443	6	67	2243718839	89.97	2424172078	8658	5.34444	4.02985	21.5373	0.595255	0.129224	0.00357153	0.356415	5.75936e-08	3.96969e-08	1	0	0	1	0	0
AACATCC	14	56	7	67	2243718839	89.97	2424172078	392	4	0.208955	0.835821	0.0231007	0.00585075	0.000161705	0.311215	2.60761e-09	1.79732e-09	1	0	0	1	0	0
AACATCT	81	505	7	67	2243718839	89.97	2424172078	3535	6.23457	1.20896	7.53731	0.208319	0.0527612	0.00145823	0.485073	2.35151e-08	1.6208e-08	1	0	0	1	0	0
AACATG	379	2549	6	67	2243718839	89.97	2424172078	15294	6.72559	5.65672	38.0448	1.05149	0.228269	0.00630896	0.448522	1.01737e-07	7.01229e-08	1	0	0	1	0	0
AACATGCTACACAAGCT	1	4	17	67	2243718839	89.97	2424172078	68	4	0.0149254	0.0597015	0.00165005	0.00101493	2.80508e-05	0.755807	4.52341e-10	3.1178e-10	1	0	0	1	1	0
AACATGCTAGGC	108	432	12	67	2243718839	89.97	2424172078	5184	4	1.61194	6.44776	0.178205	0.0773731	0.00213846	0.533511	3.44843e-08	2.37686e-08	1	0	0	1	1	0
AACATGGAAT	77	362	10	67	2243718839	89.97	2424172078	3620	4.7013	1.14925	5.40299	0.149329	0.0540299	0.00149329	0.522541	2.40805e-08	1.65977e-08	1	0	0	1	1	0
AACATGT	131	659	7	67	2243718839	89.97	2424172078	4613	5.03053	1.95522	9.83582	0.271845	0.0688507	0.00190292	0.391394	3.0686e-08	2.11506e-08	1	0	0	1	0	0
AACATGTAAG	71	351	10	67	2243718839	89.97	2424172078	3510	4.94366	1.0597	5.23881	0.144792	0.0523881	0.00144792	0.549479	2.33488e-08	1.60933e-08	1	0	0	1	1	0
AACATGTCAG	70	309	10	67	2243718839	89.97	2424172078	3090	4.41429	1.04478	4.61194	0.127466	0.0461194	0.00127466	0.49064	2.05549e-08	1.41676e-08	1	0	0	1	0	0
AACATGTGGG	1	7	10	67	2243718839	89.97	2424172078	70	7	0.0149254	0.104478	0.00288758	0.00104478	2.88758e-05	0.778037	4.65645e-10	3.2095e-10	1	0	0	1	1	0
AACATT	113	689	6	67	2243718839	89.97	2424172078	4134	6.09735	1.68657	10.2836	0.284221	0.0617015	0.00170532	0.406625	2.74997e-08	1.89544e-08	1	0	0	1	0	0
AACATTAGT	1	5	9	67	2243718839	89.97	2424172078	45	5	0.0149254	0.0746269	0.00206256	0.000671642	1.8563e-05	0.500167	2.99343e-10	2.06325e-10	1	0	0	1	1	0
AACATTCCCC	67	283	10	67	2243718839	89.97	2424172078	2830	4.22388	1	4.22388	0.116741	0.0422388	0.00116741	0.469477	1.88254e-08	1.29755e-08	1	0	0	1	0	0
AACATTCT	265	1550	8	67	2243718839	89.97	2424172078	12400	5.84906	3.95522	23.1343	0.639394	0.185075	0.00511515	0.52009	8.24857e-08	5.68539e-08	1	0	0	1	1	0
AACATTGT	204	933	8	67	2243718839	89.97	2424172078	7464	4.57353	3.04478	13.9254	0.384874	0.111403	0.00307899	0.406672	4.9651e-08	3.42224e-08	1	0	0	1	0	0
AACC	124384	960260	4	67	2243718839	89.97	2424172078	3841040	7.72012	1856.48	14332.2	396.119	57.329	1.58447	0.343231	2.55509e-05	1.76111e-05	1	1	0	0	0	0
AACCAACCCC	21	92	10	67	2243718839	89.97	2424172078	920	4.38095	0.313433	1.37313	0.0379511	0.0137313	0.000379511	0.486935	6.1199e-09	4.2182e-09	1	0	0	1	0	0
AACCAAG	71	465	7	67	2243718839	89.97	2424172078	3255	6.5493	1.0597	6.9403	0.191818	0.0485821	0.00134273	0.50956	2.16525e-08	1.49242e-08	1	0	0	1	1	0
AACCAAGG	108	665	8	67	2243718839	89.97	2424172078	5320	6.15741	1.61194	9.92537	0.27432	0.079403	0.00219456	0.547508	3.5389e-08	2.43922e-08	1	0	0	1	1	0
AACCAAT	97	388	7	67	2243718839	89.97	2424172078	2716	4	1.44776	5.79104	0.160055	0.0405373	0.00112038	0.311215	1.8067e-08	1.24528e-08	1	0	0	1	0	0
AACCAC	928	4361	6	67	2243718839	89.97	2424172078	26166	4.69935	13.8507	65.0896	1.79896	0.390537	0.0107938	0.313395	1.74058e-07	1.19971e-07	1	0	0	1	0	0
AACCACC	29	180	7	67	2243718839	89.97	2424172078	1260	6.2069	0.432836	2.68657	0.0742522	0.018806	0.000519765	0.48292	8.38161e-09	5.77709e-09	1	0	0	1	0	0
AACCACT	87	462	7	67	2243718839	89.97	2424172078	3234	5.31034	1.29851	6.89552	0.190581	0.0482687	0.00133406	0.413165	2.15128e-08	1.48279e-08	1	0	0	1	0	0
AACCAG	470	2273	6	67	2243718839	89.97	2424172078	13638	4.83617	7.01493	33.9254	0.93764	0.203552	0.00562584	0.322519	9.07209e-08	6.25302e-08	1	0	0	1	0	0
AACCAGAGGC	72	373	10	67	2243718839	89.97	2424172078	3730	5.18056	1.07463	5.56716	0.153867	0.0556716	0.00153867	0.575809	2.48122e-08	1.7102e-08	1	0	0	1	1	0
AACCAGC	1452	8662	7	67	2243718839	89.97	2424172078	60634	5.96556	21.6716	129.284	3.57318	0.904985	0.0250123	0.464143	4.03342e-07	2.78007e-07	1	0	0	1	0	0
AACCAGCCT	60	278	9	67	2243718839	89.97	2424172078	2502	4.63333	0.895522	4.14925	0.114678	0.0373433	0.0010321	0.463488	1.66435e-08	1.14717e-08	1	0	0	1	0	0
AACCAGG	124	561	7	67	2243718839	89.97	2424172078	3927	4.52419	1.85075	8.37313	0.231419	0.0586119	0.00161993	0.351999	2.61227e-08	1.80053e-08	1	0	0	1	0	0
AACCAGT	90	536	7	67	2243718839	89.97	2424172078	3752	5.95556	1.34328	8	0.221106	0.056	0.00154774	0.463364	2.49586e-08	1.72029e-08	1	0	0	1	0	0
AACCAT	500	2718	6	67	2243718839	89.97	2424172078	16308	5.436	7.46269	40.5672	1.12121	0.243403	0.00672725	0.362521	1.08482e-07	7.47721e-08	1	0	0	1	0	0
AACCATC	58	299	7	67	2243718839	89.97	2424172078	2093	5.15517	0.865672	4.46269	0.123341	0.0312388	0.000863388	0.401092	1.39228e-08	9.59639e-09	1	0	0	1	0	0
AACCATCACT	38	163	10	67	2243718839	89.97	2424172078	1630	4.28947	0.567164	2.43284	0.0672395	0.0243284	0.000672395	0.476767	1.08429e-08	7.47354e-09	1	0	0	1	0	0
AACCATCT	207	954	8	67	2243718839	89.97	2424172078	7632	4.6087	3.08955	14.2388	0.393536	0.11391	0.00314829	0.409798	5.07686e-08	3.49927e-08	1	0	0	1	0	0
AACCATGGACACGCTGCAGT	1	4	20	67	2243718839	89.97	2424172078	80	4	0.0149254	0.0597015	0.00165005	0.00119403	3.3001e-05	0.889185	5.32166e-10	3.668e-10	1	0	0	1	1	0
AACCATT	76	403	7	67	2243718839	89.97	2424172078	2821	5.30263	1.13433	6.01493	0.166242	0.0421045	0.0011637	0.412564	1.87655e-08	1.29343e-08	1	0	0	1	0	0
AACCC	4166	25266	5	67	2243718839	89.97	2424172078	126330	6.06481	62.1791	377.104	10.4225	1.88552	0.0521126	0.337046	8.40356e-07	5.79222e-07	1	0	0	1	0	0
AACCCAC	1	4	7	67	2243718839	89.97	2424172078	28	4	0.0149254	0.0597015	0.00165005	0.00041791	1.15503e-05	0.311215	1.86258e-10	1.2838e-10	1	0	0	1	0	0
AACCCACT	125	527	8	67	2243718839	89.97	2424172078	4216	4.216	1.86567	7.86567	0.217394	0.0629254	0.00173915	0.374881	2.80451e-08	1.93303e-08	1	0	0	1	0	0
AACCCAT	138	554	7	67	2243718839	89.97	2424172078	3878	4.01449	2.0597	8.26866	0.228532	0.0578806	0.00159972	0.312342	2.57967e-08	1.77806e-08	1	0	0	1	0	0
AACCCC	1604	10111	6	67	2243718839	89.97	2424172078	60666	6.30362	23.9403	150.91	4.17091	0.905463	0.0250255	0.420381	4.03554e-07	2.78153e-07	1	0	0	1	0	0
AACCCCC	18	76	7	67	2243718839	89.97	2424172078	532	4.22222	0.268657	1.13433	0.0313509	0.0079403	0.000219456	0.328505	3.5389e-09	2.43922e-09	1	0	0	1	0	0
AACCCCT	83	389	7	67	2243718839	89.97	2424172078	2723	4.68675	1.23881	5.80597	0.160467	0.0406418	0.00112327	0.364646	1.81136e-08	1.24849e-08	1	0	0	1	0	0
AACCCG	190	891	6	67	2243718839	89.97	2424172078	5346	4.68947	2.83582	13.2985	0.367548	0.079791	0.00220529	0.312736	3.5562e-08	2.45114e-08	1	0	0	1	0	0
AACCCGG	24	96	7	67	2243718839	89.97	2424172078	672	4	0.358209	1.43284	0.0396011	0.0100299	0.000277208	0.311215	4.47019e-09	3.08112e-09	1	0	0	1	0	0
AACCCT	1322879	15658127	6	67	2243718839	89.97	2424172078	93948762	11.8364	19744.5	233703	6459.16	1402.22	38.755	0.789357	0.000624954	0.000430755	1	1	1	1	1	1
AACCCTG	96	526	7	67	2243718839	89.97	2424172078	3682	5.47917	1.43284	7.85075	0.216981	0.0549552	0.00151887	0.4263	2.44929e-08	1.6882e-08	1	0	0	1	0	0
AACCCTT	51	235	7	67	2243718839	89.97	2424172078	1645	4.60784	0.761194	3.50746	0.0969403	0.0245522	0.000678582	0.358507	1.09427e-08	7.54232e-09	1	0	0	1	0	0
AACCG	162	898	5	67	2243718839	89.97	2424172078	4490	5.54321	2.41791	13.403	0.370436	0.0670149	0.00185218	0.308059	2.98678e-08	2.05866e-08	1	0	0	1	0	0
AACCGACC	70	318	8	67	2243718839	89.97	2424172078	2544	4.54286	1.04478	4.74627	0.131179	0.0379701	0.00104943	0.403944	1.69229e-08	1.16642e-08	1	0	0	1	0	0
AACCGAGCT	37	160	9	67	2243718839	89.97	2424172078	1440	4.32432	0.552239	2.38806	0.0660019	0.0214925	0.000594017	0.432577	9.57898e-09	6.60239e-09	1	0	0	1	0	0
AACCGC	33	175	6	67	2243718839	89.97	2424172078	1050	5.30303	0.492537	2.61194	0.0721896	0.0156716	0.000433138	0.353653	6.98467e-09	4.81424e-09	1	0	0	1	0	0
AACCGG	76	349	6	67	2243718839	89.97	2424172078	2094	4.59211	1.13433	5.20896	0.143967	0.0312537	0.0008638	0.306242	1.39294e-08	9.60098e-09	1	0	0	1	0	0
AACCT	836	5379	5	67	2243718839	89.97	2424172078	26895	6.43421	12.4776	80.2836	2.2189	0.401418	0.0110945	0.357575	1.78907e-07	1.23313e-07	1	0	0	1	0	0
AACCTAT	63	553	7	67	2243718839	89.97	2424172078	3871	8.77778	0.940299	8.25373	0.228119	0.0577761	0.00159683	0.682944	2.57502e-08	1.77485e-08	1	0	0	1	1	0
AACCTCCC	90	372	8	67	2243718839	89.97	2424172078	2976	4.13333	1.34328	5.55224	0.153454	0.0444179	0.00122764	0.36753	1.97966e-08	1.36449e-08	1	0	0	1	0	0
AACCTCT	92	508	7	67	2243718839	89.97	2424172078	3556	5.52174	1.37313	7.58209	0.209556	0.0530746	0.00146689	0.429612	2.36548e-08	1.63042e-08	1	0	0	1	0	0
AACCTG	256	1777	6	67	2243718839	89.97	2424172078	10662	6.94141	3.8209	26.5224	0.733034	0.159134	0.0043982	0.462915	7.09244e-08	4.88852e-08	1	0	0	1	0	0
AACCTGC	130	691	7	67	2243718839	89.97	2424172078	4837	5.31538	1.9403	10.3134	0.285046	0.072194	0.00199532	0.413557	3.21761e-08	2.21776e-08	1	0	0	1	0	0
AACCTGG	72	330	7	67	2243718839	89.97	2424172078	2310	4.58333	1.07463	4.92537	0.136129	0.0344776	0.000952903	0.3566	1.53663e-08	1.05913e-08	1	0	0	1	0	0
AACCTGT	143	882	7	67	2243718839	89.97	2424172078	6174	6.16783	2.13433	13.1642	0.363836	0.0921493	0.00254685	0.47988	4.10699e-08	2.83078e-08	1	0	0	1	0	0
AACCTT	259	1847	6	67	2243718839	89.97	2424172078	11082	7.13127	3.86567	27.5672	0.76191	0.165403	0.00457146	0.475577	7.37182e-08	5.08109e-08	1	0	0	1	0	0
AACCTTATAT	45	185	10	67	2243718839	89.97	2424172078	1850	4.11111	0.671642	2.76119	0.0763147	0.0276119	0.000763147	0.456942	1.23063e-08	8.48224e-09	1	0	0	1	0	0
AACG	1782	12820	4	67	2243718839	89.97	2424172078	51280	7.19416	26.597	191.343	5.2884	0.765373	0.0211536	0.319847	3.41118e-07	2.35119e-07	1	0	0	0	0	0
AACGAC	93	372	6	67	2243718839	89.97	2424172078	2232	4	1.38806	5.55224	0.153454	0.0333134	0.000920727	0.266756	1.48474e-08	1.02337e-08	1	0	0	1	0	0
AACGAG	534	2464	6	67	2243718839	89.97	2424172078	14784	4.61423	7.97015	36.7761	1.01643	0.220657	0.00609858	0.307718	9.83442e-08	6.77846e-08	1	0	0	1	0	0
AACGC	92	643	5	67	2243718839	89.97	2424172078	3215	6.98913	1.37313	9.59701	0.265245	0.0479851	0.00132623	0.388414	2.13864e-08	1.47408e-08	1	0	0	1	0	0
AACGCAGTCATCGGC	1	4	15	67	2243718839	89.97	2424172078	60	4	0.0149254	0.0597015	0.00165005	0.000895522	2.47507e-05	0.666889	3.99124e-10	2.751e-10	1	0	0	1	1	0
AACGCC	109	436	6	67	2243718839	89.97	2424172078	2616	4	1.62687	6.50746	0.179855	0.0390448	0.00107913	0.266756	1.74018e-08	1.19943e-08	1	0	0	1	0	0
AACGCCC	92	400	7	67	2243718839	89.97	2424172078	2800	4.34783	1.37313	5.97015	0.165005	0.041791	0.00115503	0.338277	1.86258e-08	1.2838e-08	1	0	0	1	0	0
AACGCCGCATACT	1	4	13	67	2243718839	89.97	2424172078	52	4	0.0149254	0.0597015	0.00165005	0.000776119	2.14506e-05	0.57797	3.45908e-10	2.3842e-10	1	0	0	1	1	0
AACGCT	40	160	6	67	2243718839	89.97	2424172078	960	4	0.597015	2.38806	0.0660019	0.0143284	0.000396011	0.266756	6.38599e-09	4.40159e-09	1	0	0	1	0	0
AACGCTG	2	8	7	67	2243718839	89.97	2424172078	56	4	0.0298507	0.119403	0.0033001	0.000835821	2.31007e-05	0.311215	3.72516e-10	2.5676e-10	1	0	0	1	0	0
AACGCTGCTGT	1	5	11	67	2243718839	89.97	2424172078	55	5	0.0149254	0.0746269	0.00206256	0.000820896	2.26882e-05	0.611315	3.65864e-10	2.52175e-10	1	0	0	1	1	0
AACGG	239	1991	5	67	2243718839	89.97	2424172078	9955	8.33054	3.56716	29.7164	0.821311	0.148582	0.00410656	0.462962	6.62213e-08	4.56436e-08	1	0	0	1	0	0
AACGGAGTATC	106	447	11	67	2243718839	89.97	2424172078	4917	4.21698	1.58209	6.67164	0.184393	0.0733881	0.00202832	0.515581	3.27082e-08	2.25444e-08	1	0	0	1	1	0
AACGGC	39	156	6	67	2243718839	89.97	2424172078	936	4	0.58209	2.32836	0.0643519	0.0139701	0.000386111	0.266756	6.22634e-09	4.29156e-09	1	0	0	1	0	0
AACGGG	2	8	6	67	2243718839	89.97	2424172078	48	4	0.0298507	0.119403	0.0033001	0.000716418	1.98006e-05	0.266756	3.19299e-10	2.2008e-10	1	0	0	1	0	0
AACGGGG	18	96	7	67	2243718839	89.97	2424172078	672	5.33333	0.268657	1.43284	0.0396011	0.0100299	0.000277208	0.414953	4.47019e-09	3.08112e-09	1	0	0	1	0	0
AACGGGGAAGT	1	5	11	67	2243718839	89.97	2424172078	55	5	0.0149254	0.0746269	0.00206256	0.000820896	2.26882e-05	0.611315	3.65864e-10	2.52175e-10	1	0	0	1	1	0
AACGT	452	2892	5	67	2243718839	89.97	2424172078	14460	6.39823	6.74627	43.1642	1.19298	0.215821	0.00596492	0.355576	9.61889e-08	6.6299e-08	1	0	0	1	0	0
AACGTC	48	192	6	67	2243718839	89.97	2424172078	1152	4	0.716418	2.86567	0.0792023	0.017194	0.000475214	0.266756	7.66318e-09	5.28191e-09	1	0	0	1	0	0
AACGTGT	1	4	7	67	2243718839	89.97	2424172078	28	4	0.0149254	0.0597015	0.00165005	0.00041791	1.15503e-05	0.311215	1.86258e-10	1.2838e-10	1	0	0	1	0	0
AACGTTAGCTACGCTCAGCT	1	4	20	67	2243718839	89.97	2424172078	80	4	0.0149254	0.0597015	0.00165005	0.00119403	3.3001e-05	0.889185	5.32166e-10	3.668e-10	1	0	0	1	1	0
AACT	31394	246316	4	67	2243718839	89.97	2424172078	985264	7.84596	468.567	3676.36	101.608	14.7054	0.406433	0.348826	6.55404e-06	4.51743e-06	1	1	0	0	0	0
AACTAACTT	107	654	9	67	2243718839	89.97	2424172078	5886	6.11215	1.59701	9.76119	0.269783	0.0878507	0.00242805	0.611419	3.91541e-08	2.69873e-08	1	0	0	1	1	0
AACTAAGC	1242	5059	8	67	2243718839	89.97	2424172078	40472	4.07327	18.5373	75.5075	2.0869	0.60406	0.0166952	0.362189	2.69223e-07	1.85564e-07	1	0	0	1	0	0
AACTAC	554	3234	6	67	2243718839	89.97	2424172078	19404	5.83755	8.26866	48.2687	1.33406	0.289612	0.00800438	0.389299	1.29077e-07	8.89672e-08	1	0	0	1	0	0
AACTACATAAG	175	967	11	67	2243718839	89.97	2424172078	10637	5.52571	2.61194	14.4328	0.398899	0.158761	0.00438789	0.67559	7.07581e-08	4.87706e-08	1	0	0	1	1	0
AACTACC	69	429	7	67	2243718839	89.97	2424172078	3003	6.21739	1.02985	6.40299	0.176968	0.0448209	0.00123877	0.483736	1.99762e-08	1.37687e-08	1	0	0	1	0	0
AACTACT	102	408	7	67	2243718839	89.97	2424172078	2856	4	1.52239	6.08955	0.168305	0.0426269	0.00117813	0.311215	1.89983e-08	1.30947e-08	1	0	0	1	0	0
AACTAG	742	4817	6	67	2243718839	89.97	2424172078	28902	6.49191	11.0746	71.8955	1.98707	0.431373	0.0119224	0.432939	1.92258e-07	1.32516e-07	1	0	0	1	0	0
AACTAGT	27	130	7	67	2243718839	89.97	2424172078	910	4.81481	0.402985	1.9403	0.0536266	0.0135821	0.000375386	0.37461	6.05338e-09	4.17235e-09	1	0	0	1	0	0
AACTAGTAT	155	629	9	67	2243718839	89.97	2424172078	5661	4.05806	2.31343	9.38806	0.25947	0.0844925	0.00233523	0.405942	3.76574e-08	2.59557e-08	1	0	0	1	0	0
AACTAT	486	3671	6	67	2243718839	89.97	2424172078	22026	7.5535	7.25373	54.791	1.51433	0.328746	0.00908599	0.503734	1.46518e-07	1.00989e-07	1	0	0	1	1	0
AACTATAAGCAAGCAG	248	1026	16	67	2243718839	89.97	2424172078	16416	4.1371	3.70149	15.3134	0.423237	0.245015	0.0067718	0.735729	1.092e-07	7.52673e-08	1	0	0	1	1	0
AACTATAGCC	1	6	10	67	2243718839	89.97	2424172078	60	6	0.0149254	0.0895522	0.00247507	0.000895522	2.47507e-05	0.666889	3.99124e-10	2.751e-10	1	0	0	1	1	0
AACTATC	29	138	7	67	2243718839	89.97	2424172078	966	4.75862	0.432836	2.0597	0.0569267	0.0144179	0.000398487	0.370238	6.4259e-09	4.4291e-09	1	0	0	1	0	0
AACTATGT	81	371	8	67	2243718839	89.97	2424172078	2968	4.58025	1.20896	5.53731	0.153042	0.0442985	0.00122434	0.407269	1.97433e-08	1.36083e-08	1	0	0	1	0	0
AACTATT	52	208	7	67	2243718839	89.97	2424172078	1456	4	0.776119	3.10448	0.0858025	0.0217313	0.000600617	0.311215	9.68541e-09	6.67575e-09	1	0	0	1	0	0
AACTC	960	6592	5	67	2243718839	89.97	2424172078	32960	6.86667	14.3284	98.3881	2.71928	0.49194	0.0135964	0.381609	2.19252e-07	1.51121e-07	1	0	0	1	0	0
AACTCC	297	1260	6	67	2243718839	89.97	2424172078	7560	4.24242	4.43284	18.806	0.519765	0.112836	0.00311859	0.282923	5.02896e-08	3.46626e-08	1	0	0	1	0	0
AACTCCCAGC	52	242	10	67	2243718839	89.97	2424172078	2420	4.65385	0.776119	3.61194	0.0998279	0.0361194	0.000998279	0.517266	1.6098e-08	1.10957e-08	1	0	0	1	1	0
AACTCCTCC	12	48	9	67	2243718839	89.97	2424172078	432	4	0.179104	0.716418	0.0198006	0.00644776	0.000178205	0.400133	2.87369e-09	1.98072e-09	1	0	0	1	0	0
AACTCG	5	30	6	67	2243718839	89.97	2424172078	180	6	0.0746269	0.447761	0.0123754	0.00268657	7.42522e-05	0.400133	1.19737e-09	8.25299e-10	1	0	0	1	0	0
AACTCGTCAGAG	1	4	12	67	2243718839	89.97	2424172078	48	4	0.0149254	0.0597015	0.00165005	0.000716418	1.98006e-05	0.533511	3.19299e-10	2.2008e-10	1	0	0	1	1	0
AACTCT	340	2527	6	67	2243718839	89.97	2424172078	15162	7.43235	5.07463	37.7164	1.04242	0.226299	0.00625451	0.495655	1.00859e-07	6.95177e-08	1	0	0	1	0	0
AACTCTC	29	118	7	67	2243718839	89.97	2424172078	826	4.06897	0.432836	1.76119	0.0486764	0.0123284	0.000340735	0.316581	5.49461e-09	3.78721e-09	1	0	0	1	0	0
AACTCTCCCTCTC	48	196	13	67	2243718839	89.97	2424172078	2548	4.08333	0.716418	2.92537	0.0808523	0.0380299	0.00105108	0.590011	1.69495e-08	1.16826e-08	1	0	0	1	1	0
AACTG	1811	14200	5	67	2243718839	89.97	2424172078	71000	7.84097	27.0299	211.94	5.85767	1.0597	0.0292883	0.435755	4.72297e-07	3.25535e-07	1	0	0	1	0	0
AACTGAGGACACAC	187	817	14	67	2243718839	89.97	2424172078	11438	4.36898	2.79104	12.194	0.337022	0.170716	0.00471831	0.679846	7.60864e-08	5.24432e-08	1	0	0	1	1	0
AACTGAGGAG	89	442	10	67	2243718839	89.97	2424172078	4420	4.96629	1.32836	6.59701	0.18233	0.0659701	0.0018233	0.551994	2.94021e-08	2.02657e-08	1	0	0	1	1	0
AACTGAT	75	361	7	67	2243718839	89.97	2424172078	2527	4.81333	1.1194	5.38806	0.148917	0.0377164	0.00104242	0.374495	1.68098e-08	1.15863e-08	1	0	0	1	0	0
AACTGC	30	120	6	67	2243718839	89.97	2424172078	720	4	0.447761	1.79104	0.0495014	0.0107463	0.000297009	0.266756	4.78949e-09	3.3012e-09	1	0	0	1	0	0
AACTGG	50	200	6	67	2243718839	89.97	2424172078	1200	4	0.746269	2.98507	0.0825024	0.0179104	0.000495014	0.266756	7.98248e-09	5.50199e-09	1	0	0	1	0	0
AACTGGCAGCAGGCT	2	11	15	67	2243718839	89.97	2424172078	165	5.5	0.0298507	0.164179	0.00453763	0.00246269	6.80645e-05	0.916972	1.09759e-09	7.56524e-10	1	0	0	1	1	0
AACTGGG	105	546	7	67	2243718839	89.97	2424172078	3822	5.2	1.56716	8.14925	0.225232	0.0570448	0.00157662	0.404579	2.54242e-08	1.75238e-08	1	0	0	1	0	0
AACTGGGAG	53	242	9	67	2243718839	89.97	2424172078	2178	4.56604	0.791045	3.61194	0.0998279	0.0325075	0.000898451	0.456756	1.44882e-08	9.98612e-09	1	0	0	1	0	0
AACTGGGCT	73	298	9	67	2243718839	89.97	2424172078	2682	4.08219	1.08955	4.44776	0.122929	0.0400299	0.00110636	0.408355	1.78408e-08	1.2297e-08	1	0	0	1	0	0
AACTGTAGTGT	1	4	11	67	2243718839	89.97	2424172078	44	4	0.0149254	0.0597015	0.00165005	0.000656716	1.81505e-05	0.489052	2.92691e-10	2.0174e-10	1	0	0	1	0	0
AACTGTGAG	129	589	9	67	2243718839	89.97	2424172078	5301	4.56589	1.92537	8.79104	0.24297	0.0791194	0.00218673	0.456741	3.52626e-08	2.43051e-08	1	0	0	1	0	0
AACTT	146	1160	5	67	2243718839	89.97	2424172078	5800	7.94521	2.1791	17.3134	0.478514	0.0865672	0.00239257	0.441547	3.8582e-08	2.6593e-08	1	0	0	1	0	0
AACTTCAGTAT	1	4	11	67	2243718839	89.97	2424172078	44	4	0.0149254	0.0597015	0.00165005	0.000656716	1.81505e-05	0.489052	2.92691e-10	2.0174e-10	1	0	0	1	0	0
AACTTCATGAT	57	242	11	67	2243718839	89.97	2424172078	2662	4.24561	0.850746	3.61194	0.0998279	0.0397313	0.00109811	0.519081	1.77078e-08	1.22053e-08	1	0	0	1	1	0
AACTTG	267	1237	6	67	2243718839	89.97	2424172078	7422	4.63296	3.98507	18.4627	0.510277	0.110776	0.00306166	0.308967	4.93717e-08	3.40298e-08	1	0	0	1	0	0
AACTTGACTTG	61	254	11	67	2243718839	89.97	2424172078	2794	4.16393	0.910448	3.79104	0.104778	0.0417015	0.00115256	0.509095	1.85859e-08	1.28105e-08	1	0	0	1	1	0
AACTTGT	38	152	7	67	2243718839	89.97	2424172078	1064	4	0.567164	2.26866	0.0627018	0.0158806	0.000438913	0.311215	7.0778e-09	4.87843e-09	1	0	0	1	0	0
AAG	924424	14786862	3	67	2243718839	89.97	2424172078	44360586	15.9958	13797.4	220699	6099.76	662.098	18.2993	0.53337	0.00029509	0.000203393	1	1	1	0	1	0
AAGAAGAAGACGG	87	375	13	67	2243718839	89.97	2424172078	4875	4.31034	1.29851	5.59701	0.154692	0.0727612	0.002011	0.622813	3.24288e-08	2.23518e-08	1	0	0	1	1	0
AAGAAGAAGG	4909	25498	10	67	2243718839	89.97	2424172078	254980	5.19413	73.2687	380.567	10.5182	3.80567	0.105182	0.577318	1.69614e-06	1.16908e-06	1	0	0	1	1	0
AAGAAGACG	409	1945	9	67	2243718839	89.97	2424172078	17505	4.7555	6.10448	29.0299	0.802336	0.261269	0.00722102	0.475709	1.16444e-07	8.02603e-08	1	0	0	1	0	0
AAGAAGAG	782	4464	8	67	2243718839	89.97	2424172078	35712	5.70844	11.6716	66.6269	1.84145	0.533015	0.0147316	0.507586	2.37559e-07	1.63739e-07	1	0	0	1	1	0
AAGAAGAGG	11699	59735	9	67	2243718839	89.97	2424172078	537615	5.10599	174.612	891.567	24.6414	8.0241	0.221773	0.510769	3.57625e-06	2.46496e-06	1	0	0	1	1	0
AAGAAGC	124	674	7	67	2243718839	89.97	2424172078	4718	5.43548	1.85075	10.0597	0.278033	0.0704179	0.00194623	0.422901	3.13845e-08	2.1632e-08	1	0	0	1	0	0
AAGAAGCAG	1487	6165	9	67	2243718839	89.97	2424172078	55485	4.14593	22.194	92.0149	2.54314	0.828134	0.0228882	0.414731	3.6909e-07	2.54398e-07	1	0	0	1	0	0
AAGAAGCCTGG	27	115	11	67	2243718839	89.97	2424172078	1265	4.25926	0.402985	1.71642	0.0474389	0.0188806	0.000521828	0.52075	8.41487e-09	5.80002e-09	1	0	0	1	1	0
AAGAAGCTG	59	275	9	67	2243718839	89.97	2424172078	2475	4.66102	0.880597	4.10448	0.113441	0.0369403	0.00102097	0.466257	1.64639e-08	1.13479e-08	1	0	0	1	0	0
AAGAAGG	6214	39912	7	67	2243718839	89.97	2424172078	279384	6.42292	92.7463	595.701	16.4642	4.16991	0.115249	0.499727	1.85848e-06	1.28097e-06	1	0	0	1	0	0
AAGAAGGAC	135	655	9	67	2243718839	89.97	2424172078	5895	4.85185	2.01493	9.77612	0.270195	0.0879851	0.00243176	0.485347	3.92139e-08	2.70285e-08	1	0	0	1	0	0
AAGAAGGAG	12892	62664	9	67	2243718839	89.97	2424172078	563976	4.86069	192.418	935.284	25.8497	8.41755	0.232647	0.486231	3.75161e-06	2.58583e-06	1	1	0	1	0	0
AAGAAGGAGG	867	3569	10	67	2243718839	89.97	2424172078	35690	4.11649	12.9403	53.2687	1.47226	0.532687	0.0147226	0.457541	2.37412e-07	1.63638e-07	1	0	0	1	0	0
AAGAAGGC	226	1298	8	67	2243718839	89.97	2424172078	10384	5.74336	3.37313	19.3731	0.535441	0.154985	0.00428352	0.510691	6.90751e-08	4.76106e-08	1	0	0	1	1	0
AAGAAGGG	3077	14709	8	67	2243718839	89.97	2424172078	117672	4.78031	45.9254	219.537	6.06764	1.7563	0.0485411	0.425058	7.82762e-07	5.39525e-07	1	0	0	1	0	0
AAGAAGGGG	3284	13707	9	67	2243718839	89.97	2424172078	123363	4.17387	49.0149	204.582	5.6543	1.84124	0.0508887	0.417527	8.20619e-07	5.65619e-07	1	0	0	1	0	0
AAGAAGTGAC	75	326	10	67	2243718839	89.97	2424172078	3260	4.34667	1.1194	4.86567	0.134479	0.0486567	0.00134479	0.483124	2.16857e-08	1.49471e-08	1	0	0	1	0	0
AAGAAT	1881	13869	6	67	2243718839	89.97	2424172078	83214	7.37321	28.0746	207	5.72113	1.242	0.0343268	0.491711	5.53545e-07	3.81536e-07	1	0	0	1	0	0
AAGAATC	30	173	7	67	2243718839	89.97	2424172078	1211	5.76667	0.447761	2.58209	0.0713646	0.0180746	0.000499552	0.448668	8.05566e-09	5.55243e-09	1	0	0	1	0	0
AAGAATG	48	192	7	67	2243718839	89.97	2424172078	1344	4	0.716418	2.86567	0.0792023	0.0200597	0.000554416	0.311215	8.94038e-09	6.16223e-09	1	0	0	1	0	0
AAGAATTAG	14	56	9	67	2243718839	89.97	2424172078	504	4	0.208955	0.835821	0.0231007	0.00752239	0.000207906	0.400133	3.35264e-09	2.31084e-09	1	0	0	1	0	0
AAGAC	8730	62491	5	67	2243718839	89.97	2424172078	312455	7.15819	130.299	932.701	25.7783	4.66351	0.128891	0.39781	2.07847e-06	1.4326e-06	1	0	0	1	0	0
AAGACAC	80	320	7	67	2243718839	89.97	2424172078	2240	4	1.19403	4.77612	0.132004	0.0334328	0.000924027	0.311215	1.49006e-08	1.02704e-08	1	0	0	1	0	0
AAGACAG	138	670	7	67	2243718839	89.97	2424172078	4690	4.85507	2.0597	10	0.276383	0.07	0.00193468	0.377743	3.11982e-08	2.15036e-08	1	0	0	1	0	0
AAGACAGAC	44	198	9	67	2243718839	89.97	2424172078	1782	4.5	0.656716	2.95522	0.0816774	0.026597	0.000735096	0.45015	1.1854e-08	8.17046e-09	1	0	0	1	0	0
AAGACAGG	356	1805	8	67	2243718839	89.97	2424172078	14440	5.07022	5.31343	26.9403	0.744584	0.215522	0.00595667	0.450837	9.60559e-08	6.62073e-08	1	0	0	1	0	0
AAGACAT	245	1467	7	67	2243718839	89.97	2424172078	10269	5.98776	3.65672	21.8955	0.605155	0.153269	0.00423609	0.46587	6.83101e-08	4.70833e-08	1	0	0	1	0	0
AAGACATGG	60	341	9	67	2243718839	89.97	2424172078	3069	5.68333	0.895522	5.08955	0.140667	0.045806	0.001266	0.568523	2.04152e-08	1.40713e-08	1	0	0	1	1	0
AAGACC	968	6413	6	67	2243718839	89.97	2424172078	38478	6.625	14.4478	95.7164	2.64544	0.574299	0.0158726	0.441814	2.55958e-07	1.76421e-07	1	0	0	1	0	0
AAGACCTTAAT	1	4	11	67	2243718839	89.97	2424172078	44	4	0.0149254	0.0597015	0.00165005	0.000656716	1.81505e-05	0.489052	2.92691e-10	2.0174e-10	1	0	0	1	0	0
AAGACG	865	5243	6	67	2243718839	89.97	2424172078	31458	6.06127	12.9104	78.2537	2.1628	0.469522	0.0129768	0.40422	2.09261e-07	1.44235e-07	1	0	0	1	0	0
AAGACGACG	2	8	9	67	2243718839	89.97	2424172078	72	4	0.0298507	0.119403	0.0033001	0.00107463	2.97009e-05	0.400133	4.78949e-10	3.3012e-10	1	0	0	1	0	0
AAGACGG	12	48	7	67	2243718839	89.97	2424172078	336	4	0.179104	0.716418	0.0198006	0.00501493	0.000138604	0.311215	2.2351e-09	1.54056e-09	1	0	0	1	0	0
AAGACGGAAGGAG	262	1133	13	67	2243718839	89.97	2424172078	14729	4.32443	3.91045	16.9104	0.467376	0.219836	0.00607589	0.624848	9.79783e-08	6.75324e-08	1	0	0	1	1	0
AAGAG	267765	2468071	5	67	2243718839	89.97	2424172078	12340355	9.2173	3996.49	36836.9	1018.11	184.184	5.09054	0.512243	8.20889e-05	5.65805e-05	1	1	1	1	1	1
AAGAGAAGAGG	654	3625	11	67	2243718839	89.97	2424172078	39875	5.54281	9.76119	54.1045	1.49536	0.595149	0.0164489	0.677681	2.65251e-07	1.82827e-07	1	0	0	1	1	0
AAGAGAAGCG	156	756	10	67	2243718839	89.97	2424172078	7560	4.84615	2.32836	11.2836	0.311859	0.112836	0.00311859	0.538641	5.02896e-08	3.46626e-08	1	0	0	1	1	0
AAGAGAAGGAG	630	3734	11	67	2243718839	89.97	2424172078	41074	5.92698	9.40299	55.7313	1.54032	0.613045	0.0169435	0.724651	2.73227e-07	1.88324e-07	1	0	0	1	1	0
AAGAGAAGGG	576	2890	10	67	2243718839	89.97	2424172078	28900	5.01736	8.59701	43.1343	1.19216	0.431343	0.0119216	0.55767	1.92245e-07	1.32506e-07	1	0	0	1	1	0
AAGAGAC	95	436	7	67	2243718839	89.97	2424172078	3052	4.58947	1.41791	6.50746	0.179855	0.0455522	0.00125899	0.357078	2.03021e-08	1.39934e-08	1	0	0	1	0	0
AAGAGACGAG	90	361	10	67	2243718839	89.97	2424172078	3610	4.01111	1.34328	5.38806	0.148917	0.0538806	0.00148917	0.445828	2.4014e-08	1.65518e-08	1	0	0	1	0	0
AAGAGACT	23	101	8	67	2243718839	89.97	2424172078	808	4.3913	0.343284	1.50746	0.0416637	0.0120597	0.00033331	0.390468	5.37487e-09	3.70468e-09	1	0	0	1	0	0
AAGAGAG	7741	47346	7	67	2243718839	89.97	2424172078	331422	6.11626	115.537	706.657	19.5308	4.9466	0.136716	0.475868	2.20464e-06	1.51957e-06	1	0	0	1	0	0
AAGAGAGATG	120	727	10	67	2243718839	89.97	2424172078	7270	6.05833	1.79104	10.8507	0.299896	0.108507	0.00299896	0.673373	4.83605e-08	3.33329e-08	1	0	0	1	1	0
AAGAGAGG	4559	21498	8	67	2243718839	89.97	2424172078	171984	4.71551	68.0448	320.866	8.86818	2.56693	0.0709455	0.419296	1.14405e-06	7.88546e-07	1	0	0	1	0	0
AAGAGAGGAG	3651	22532	10	67	2243718839	89.97	2424172078	225320	6.17146	54.4925	336.299	9.29472	3.36299	0.0929472	0.685946	1.49884e-06	1.03309e-06	1	0	0	1	1	0
AAGAGAGGAGG	51	236	11	67	2243718839	89.97	2424172078	2596	4.62745	0.761194	3.52239	0.0973528	0.0387463	0.00107088	0.565766	1.72688e-08	1.19026e-08	1	0	0	1	1	0
AAGAGAGGGG	72	325	10	67	2243718839	89.97	2424172078	3250	4.51389	1.07463	4.85075	0.134066	0.0485075	0.00134066	0.50171	2.16192e-08	1.49012e-08	1	0	0	1	1	0
AAGAGAGTG	1	4	9	67	2243718839	89.97	2424172078	36	4	0.0149254	0.0597015	0.00165005	0.000537313	1.48504e-05	0.400133	2.39474e-10	1.6506e-10	1	0	0	1	0	0
AAGAGATG	1	4	8	67	2243718839	89.97	2424172078	32	4	0.0149254	0.0597015	0.00165005	0.000477612	1.32004e-05	0.355674	2.12866e-10	1.4672e-10	1	0	0	1	0	0
AAGAGC	3333	17371	6	67	2243718839	89.97	2424172078	104226	5.21182	49.7463	259.269	7.16575	1.55561	0.0429945	0.347571	6.93319e-07	4.77876e-07	1	0	0	1	0	0
AAGAGCG	52	368	7	67	2243718839	89.97	2424172078	2576	7.07692	0.776119	5.49254	0.151804	0.0384478	0.00106263	0.550611	1.71357e-08	1.18109e-08	1	0	0	1	1	0
AAGAGCGAG	147	733	9	67	2243718839	89.97	2424172078	6597	4.98639	2.19403	10.9403	0.302371	0.0984627	0.00272134	0.498806	4.38837e-08	3.02472e-08	1	0	0	1	0	0
AAGAGG	61316	394347	6	67	2243718839	89.97	2424172078	2366082	6.43139	915.164	5885.78	162.673	35.3147	0.976037	0.428902	1.57393e-05	1.08485e-05	1	1	0	1	0	0
AAGAGGAG	633	2778	8	67	2243718839	89.97	2424172078	22224	4.38863	9.44776	41.4627	1.14596	0.331701	0.00916767	0.39023	1.47836e-07	1.01897e-07	1	0	0	1	0	0
AAGAGGAGAG	400	1768	10	67	2243718839	89.97	2424172078	17680	4.42	5.97015	26.3881	0.729321	0.263881	0.00729321	0.491275	1.17609e-07	8.10627e-08	1	0	0	1	0	0
AAGAGGAGAGG	932	3958	11	67	2243718839	89.97	2424172078	43538	4.24678	13.9104	59.0746	1.63272	0.649821	0.0179599	0.519224	2.89618e-07	1.99621e-07	1	0	0	1	1	0
AAGAGGAGAGGG	203	1014	12	67	2243718839	89.97	2424172078	12168	4.99507	3.02985	15.1343	0.418287	0.181612	0.00501945	0.666232	8.09424e-08	5.57902e-08	1	0	0	1	1	0
AAGAGGC	654	3517	7	67	2243718839	89.97	2424172078	24619	5.37768	9.76119	52.4925	1.4508	0.367448	0.0101556	0.418403	1.63767e-07	1.12878e-07	1	0	0	1	0	0
AAGAGGG	3666	27333	7	67	2243718839	89.97	2424172078	191331	7.45581	54.7164	407.955	11.2752	2.85569	0.0789263	0.58009	1.27275e-06	8.77252e-07	1	0	0	1	1	0
AAGAGGGAC	39	207	9	67	2243718839	89.97	2424172078	1863	5.30769	0.58209	3.08955	0.08539	0.027806	0.00076851	0.530946	1.23928e-08	8.54185e-09	1	0	0	1	1	0
AAGAGGTAC	72	305	9	67	2243718839	89.97	2424172078	2745	4.23611	1.07463	4.55224	0.125816	0.0409701	0.00113235	0.423752	1.82599e-08	1.25858e-08	1	0	0	1	0	0
AAGAGT	182	1379	6	67	2243718839	89.97	2424172078	8274	7.57692	2.71642	20.5821	0.568854	0.123493	0.00341312	0.505297	5.50392e-08	3.79362e-08	1	0	0	1	1	0
AAGAT	1321	8620	5	67	2243718839	89.97	2424172078	43100	6.52536	19.7164	128.657	3.55585	0.643284	0.0177793	0.362641	2.86704e-07	1.97613e-07	1	0	0	1	0	0
AAGATAC	193	937	7	67	2243718839	89.97	2424172078	6559	4.85492	2.8806	13.9851	0.386524	0.0978955	0.00270567	0.377731	4.36309e-08	3.0073e-08	1	0	0	1	0	0
AAGATACATG	90	444	10	67	2243718839	89.97	2424172078	4440	4.93333	1.34328	6.62687	0.183155	0.0662687	0.00183155	0.548331	2.95352e-08	2.03574e-08	1	0	0	1	1	0
AAGATAG	147	1016	7	67	2243718839	89.97	2424172078	7112	6.91156	2.19403	15.1642	0.419112	0.106149	0.00293379	0.537745	4.73095e-08	3.26085e-08	1	0	0	1	1	0
AAGATAT	88	553	7	67	2243718839	89.97	2424172078	3871	6.28409	1.31343	8.25373	0.228119	0.0577761	0.00159683	0.488926	2.57502e-08	1.77485e-08	1	0	0	1	0	0
AAGATC	32	128	6	67	2243718839	89.97	2424172078	768	4	0.477612	1.91045	0.0528015	0.0114627	0.000316809	0.266756	5.10879e-09	3.52128e-09	1	0	0	1	0	0
AAGATCC	41	164	7	67	2243718839	89.97	2424172078	1148	4	0.61194	2.44776	0.067652	0.0171343	0.000473564	0.311215	7.63658e-09	5.26357e-09	1	0	0	1	0	0
AAGATG	464	2502	6	67	2243718839	89.97	2424172078	15012	5.39224	6.92537	37.3433	1.0321	0.22406	0.00619263	0.359603	9.98609e-08	6.88299e-08	1	0	0	1	0	0
AAGATGC	142	705	7	67	2243718839	89.97	2424172078	4935	4.96479	2.1194	10.5224	0.290821	0.0736567	0.00203575	0.386279	3.2828e-08	2.26269e-08	1	0	0	1	0	0
AAGATGG	92	398	7	67	2243718839	89.97	2424172078	2786	4.32609	1.37313	5.9403	0.16418	0.0415821	0.00114926	0.336586	1.85327e-08	1.27738e-08	1	0	0	1	0	0
AAGATGTAT	85	467	9	67	2243718839	89.97	2424172078	4203	5.49412	1.26866	6.97015	0.192643	0.0627313	0.00173379	0.549595	2.79586e-08	1.92707e-08	1	0	0	1	1	0
AAGATT	121	484	6	67	2243718839	89.97	2424172078	2904	4	1.80597	7.22388	0.199656	0.0433433	0.00119793	0.266756	1.93176e-08	1.33148e-08	1	0	0	1	0	0
AAGATTAT	58	246	8	67	2243718839	89.97	2424172078	1968	4.24138	0.865672	3.67164	0.101478	0.0293731	0.000811824	0.377137	1.30913e-08	9.02327e-09	1	0	0	1	0	0
AAGC	58188	484682	4	67	2243718839	89.97	2424172078	1938728	8.32959	868.478	7234.06	199.937	28.9362	0.799749	0.370327	1.28966e-05	8.88906e-06	1	1	0	0	0	0
AAGCAAGG	1215	6452	8	67	2243718839	89.97	2424172078	51616	5.31029	18.1343	96.2985	2.66153	0.770388	0.0212922	0.472183	3.43353e-07	2.36659e-07	1	0	0	1	0	0
AAGCAC	383	2206	6	67	2243718839	89.97	2424172078	13236	5.75979	5.71642	32.9254	0.910001	0.197552	0.00546001	0.384114	8.80468e-08	6.0687e-08	1	0	0	1	0	0
AAGCACC	104	540	7	67	2243718839	89.97	2424172078	3780	5.19231	1.55224	8.0597	0.222756	0.0564179	0.0015593	0.403981	2.51448e-08	1.73313e-08	1	0	0	1	0	0
AAGCACGGAGG	1	5	11	67	2243718839	89.97	2424172078	55	5	0.0149254	0.0746269	0.00206256	0.000820896	2.26882e-05	0.611315	3.65864e-10	2.52175e-10	1	0	0	1	1	0
AAGCACT	42	168	7	67	2243718839	89.97	2424172078	1176	4	0.626866	2.50746	0.069302	0.0175522	0.000485114	0.311215	7.82283e-09	5.39195e-09	1	0	0	1	0	0
AAGCAG	7941	56011	6	67	2243718839	89.97	2424172078	336066	7.05339	118.522	835.985	23.1052	5.01591	0.138631	0.470383	2.23553e-06	1.54086e-06	1	0	0	1	0	0
AAGCAGC	621	4125	7	67	2243718839	89.97	2424172078	28875	6.64251	9.26866	61.5672	1.70161	0.43097	0.0119113	0.516812	1.92079e-07	1.32392e-07	1	0	0	1	1	0
AAGCAGG	751	3614	7	67	2243718839	89.97	2424172078	25298	4.81225	11.209	53.9403	1.49082	0.377582	0.0104357	0.374411	1.68284e-07	1.15991e-07	1	0	0	1	0	0
AAGCAGGC	1432	6281	8	67	2243718839	89.97	2424172078	50248	4.38617	21.3731	93.7463	2.59099	0.74997	0.0207279	0.390012	3.34253e-07	2.30387e-07	1	0	0	1	0	0
AAGCAGT	75	485	7	67	2243718839	89.97	2424172078	3395	6.46667	1.1194	7.23881	0.200068	0.0506716	0.00140048	0.503131	2.25838e-08	1.55661e-08	1	0	0	1	1	0
AAGCATAGATCTATAAGTG	1	4	19	67	2243718839	89.97	2424172078	76	4	0.0149254	0.0597015	0.00165005	0.00113433	3.13509e-05	0.844726	5.05557e-10	3.4846e-10	1	0	0	1	1	0
AAGCATGGAG	1	4	10	67	2243718839	89.97	2424172078	40	4	0.0149254	0.0597015	0.00165005	0.000597015	1.65005e-05	0.444593	2.66083e-10	1.834e-10	1	0	0	1	0	0
AAGCATGTG	135	598	9	67	2243718839	89.97	2424172078	5382	4.42963	2.01493	8.92537	0.246682	0.0803284	0.00222014	0.443111	3.58014e-08	2.46764e-08	1	0	0	1	0	0
AAGCC	1633	10414	5	67	2243718839	89.97	2424172078	52070	6.37722	24.3731	155.433	4.2959	0.777164	0.0214795	0.354408	3.46373e-07	2.38741e-07	1	0	0	1	0	0
AAGCCACC	71	322	8	67	2243718839	89.97	2424172078	2576	4.53521	1.0597	4.80597	0.132829	0.0384478	0.00106263	0.403264	1.71357e-08	1.18109e-08	1	0	0	1	0	0
AAGCCAG	84	466	7	67	2243718839	89.97	2424172078	3262	5.54762	1.25373	6.95522	0.192231	0.0486866	0.00134561	0.431625	2.1699e-08	1.49563e-08	1	0	0	1	0	0
AAGCCC	103	442	6	67	2243718839	89.97	2424172078	2652	4.29126	1.53731	6.59701	0.18233	0.0395821	0.00109398	0.28618	1.76413e-08	1.21594e-08	1	0	0	1	0	0
AAGCCCC	40	169	7	67	2243718839	89.97	2424172078	1183	4.225	0.597015	2.52239	0.0697145	0.0176567	0.000488002	0.328721	7.8694e-09	5.42405e-09	1	0	0	1	0	0
AAGCCGG	28	124	7	67	2243718839	89.97	2424172078	868	4.42857	0.41791	1.85075	0.0511515	0.0129552	0.00035806	0.344559	5.774e-09	3.97978e-09	1	0	0	1	0	0
AAGCCT	434	2609	6	67	2243718839	89.97	2424172078	15654	6.01152	6.47761	38.9403	1.07624	0.233642	0.00645746	0.400902	1.04131e-07	7.17735e-08	1	0	0	1	0	0
AAGCCTG	91	395	7	67	2243718839	89.97	2424172078	2765	4.34066	1.35821	5.89552	0.162942	0.0412687	0.0011406	0.337719	1.8393e-08	1.26775e-08	1	0	0	1	0	0
AAGCG	254	1878	5	67	2243718839	89.97	2424172078	9390	7.3937	3.79104	28.0299	0.774697	0.140149	0.00387349	0.410898	6.24629e-08	4.30531e-08	1	0	0	1	0	0
AAGCGG	75	331	6	67	2243718839	89.97	2424172078	1986	4.41333	1.1194	4.9403	0.136541	0.0296418	0.000819249	0.29432	1.3211e-08	9.1058e-09	1	0	0	1	0	0
AAGCGGGAG	192	773	9	67	2243718839	89.97	2424172078	6957	4.02604	2.86567	11.5373	0.318872	0.103836	0.00286985	0.402738	4.62784e-08	3.18978e-08	1	0	0	1	0	0
AAGCT	185	1065	5	67	2243718839	89.97	2424172078	5325	5.75676	2.76119	15.8955	0.439325	0.0794776	0.00219663	0.319926	3.54223e-08	2.44151e-08	1	0	0	1	0	0
AAGCTAG	44	285	7	67	2243718839	89.97	2424172078	1995	6.47727	0.656716	4.25373	0.117566	0.0297761	0.000822961	0.503956	1.32709e-08	9.14706e-09	1	0	0	1	1	0
AAGCTATG	54	232	8	67	2243718839	89.97	2424172078	1856	4.2963	0.80597	3.46269	0.0957028	0.0277015	0.000765622	0.38202	1.23462e-08	8.50975e-09	1	0	0	1	0	0
AAGCTCACCTG	2	10	11	67	2243718839	89.97	2424172078	110	5	0.0298507	0.149254	0.00412512	0.00164179	4.53763e-05	0.611315	7.31728e-10	5.04349e-10	1	0	0	1	1	0
AAGCTCCAGC	131	600	10	67	2243718839	89.97	2424172078	6000	4.58015	1.95522	8.95522	0.247507	0.0895522	0.00247507	0.509076	3.99124e-08	2.751e-08	1	0	0	1	1	0
AAGCTCT	27	108	7	67	2243718839	89.97	2424172078	756	4	0.402985	1.61194	0.0445513	0.0112836	0.000311859	0.311215	5.02896e-09	3.46626e-09	1	0	0	1	0	0
AAGCTG	109	436	6	67	2243718839	89.97	2424172078	2616	4	1.62687	6.50746	0.179855	0.0390448	0.00107913	0.266756	1.74018e-08	1.19943e-08	1	0	0	1	0	0
AAGCTGCAGAG	2	12	11	67	2243718839	89.97	2424172078	132	6	0.0298507	0.179104	0.00495014	0.00197015	5.44516e-05	0.733578	8.78073e-10	6.05219e-10	1	0	0	1	1	0
AAGCTGG	29	116	7	67	2243718839	89.97	2424172078	812	4	0.432836	1.73134	0.0478514	0.0121194	0.00033496	0.311215	5.40148e-09	3.72302e-09	1	0	0	1	0	0
AAGCTGGCTG	2	8	10	67	2243718839	89.97	2424172078	80	4	0.0298507	0.119403	0.0033001	0.00119403	3.3001e-05	0.444593	5.32166e-10	3.668e-10	1	0	0	1	0	0
AAGCTTC	1	4	7	67	2243718839	89.97	2424172078	28	4	0.0149254	0.0597015	0.00165005	0.00041791	1.15503e-05	0.311215	1.86258e-10	1.2838e-10	1	0	0	1	0	0
AAGG	1248607	11791583	4	67	2243718839	89.97	2424172078	47166332	9.44379	18635.9	175994	4864.17	703.975	19.4567	0.419864	0.000313754	0.000216257	1	1	1	0	0	0
AAGGAAGGAGAAGGG	178	756	15	67	2243718839	89.97	2424172078	11340	4.24719	2.65672	11.2836	0.311859	0.169254	0.00467789	0.708101	7.54345e-08	5.19938e-08	1	0	0	1	1	0
AAGGAAGGATAG	71	300	12	67	2243718839	89.97	2424172078	3600	4.22535	1.0597	4.47761	0.123754	0.0537313	0.00148504	0.563568	2.39474e-08	1.6506e-08	1	0	0	1	1	0
AAGGAAGGG	2718	11796	9	67	2243718839	89.97	2424172078	106164	4.33996	40.5672	176.06	4.86599	1.58454	0.0437939	0.43414	7.0621e-07	4.86761e-07	1	0	0	1	0	0
AAGGAAGGGC	101	474	10	67	2243718839	89.97	2424172078	4740	4.69307	1.50746	7.07463	0.195531	0.0707463	0.00195531	0.521626	3.15308e-08	2.17329e-08	1	0	0	1	1	0
AAGGAC	365	1860	6	67	2243718839	89.97	2424172078	11160	5.09589	5.44776	27.7612	0.767272	0.166567	0.00460363	0.339839	7.42371e-08	5.11685e-08	1	0	0	1	0	0
AAGGACC	96	531	7	67	2243718839	89.97	2424172078	3717	5.53125	1.43284	7.92537	0.219044	0.0554776	0.00153331	0.430352	2.47257e-08	1.70424e-08	1	0	0	1	0	0
AAGGACTT	13	117	8	67	2243718839	89.97	2424172078	936	9	0.19403	1.74627	0.0482639	0.0139701	0.000386111	0.800267	6.22634e-09	4.29156e-09	1	0	0	1	1	0
AAGGAG	164291	1381496	6	67	2243718839	89.97	2424172078	8288976	8.40884	2452.1	20619.3	569.884	123.716	3.4193	0.560776	5.51388e-05	3.80049e-05	1	1	0	1	1	0
AAGGAGAAGGAGAG	782	3792	14	67	2243718839	89.97	2424172078	53088	4.8491	11.6716	56.597	1.56425	0.792358	0.0218994	0.754557	3.53145e-07	2.43408e-07	1	0	0	1	1	0
AAGGAGAAGGG	1504	9871	11	67	2243718839	89.97	2424172078	108581	6.56316	22.4478	147.328	4.07191	1.62061	0.044791	0.802432	7.22288e-07	4.97843e-07	1	0	0	1	1	0
AAGGAGACG	372	2255	9	67	2243718839	89.97	2424172078	20295	6.06183	5.55224	33.6567	0.930214	0.30291	0.00837193	0.606385	1.35004e-07	9.30525e-08	1	0	0	1	1	0
AAGGAGAGG	1668	7030	9	67	2243718839	89.97	2424172078	63270	4.21463	24.8955	104.925	2.89996	0.944328	0.0260996	0.421603	4.20876e-07	2.90093e-07	1	0	0	1	0	0
AAGGAGAGGAGAG	1262	6438	13	67	2243718839	89.97	2424172078	83694	5.10143	18.8358	96.0896	2.65575	1.24916	0.0345248	0.737118	5.56738e-07	3.83737e-07	1	0	0	1	1	0
AAGGAGC	88	352	7	67	2243718839	89.97	2424172078	2464	4	1.31343	5.25373	0.145204	0.0367761	0.00101643	0.311215	1.63907e-08	1.12974e-08	1	0	0	1	0	0
AAGGAGCAG	1	4	9	67	2243718839	89.97	2424172078	36	4	0.0149254	0.0597015	0.00165005	0.000537313	1.48504e-05	0.400133	2.39474e-10	1.6506e-10	1	0	0	1	0	0
AAGGAGG	2248	12069	7	67	2243718839	89.97	2424172078	84483	5.36877	33.5522	180.134	4.97861	1.26094	0.0348502	0.41771	5.61987e-07	3.87354e-07	1	0	0	1	0	0
AAGGAGGAG	18848	108927	9	67	2243718839	89.97	2424172078	980343	5.77923	281.313	1625.78	44.9337	14.632	0.404403	0.578116	6.52131e-06	4.49487e-06	1	1	0	1	1	0
AAGGAGGG	8456	37877	8	67	2243718839	89.97	2424172078	303016	4.4793	126.209	565.328	15.6247	4.52263	0.124998	0.398293	2.01568e-06	1.38933e-06	1	0	0	1	0	0
AAGGAGGGGG	30	143	10	67	2243718839	89.97	2424172078	1430	4.76667	0.447761	2.13433	0.0589892	0.0213433	0.000589892	0.529806	9.51246e-09	6.55654e-09	1	0	0	1	1	0
AAGGAT	33	198	6	67	2243718839	89.97	2424172078	1188	6	0.492537	2.95522	0.0816774	0.0177313	0.000490064	0.400133	7.90266e-09	5.44697e-09	1	0	0	1	0	0
AAGGATAGATGG	104	475	12	67	2243718839	89.97	2424172078	5700	4.56731	1.55224	7.08955	0.195943	0.0850746	0.00235132	0.609177	3.79168e-08	2.61345e-08	1	0	0	1	1	0
AAGGATAT	138	783	8	67	2243718839	89.97	2424172078	6264	5.67391	2.0597	11.6866	0.322997	0.0934925	0.00258397	0.504516	4.16686e-08	2.87204e-08	1	0	0	1	1	0
AAGGATATG	40	171	9	67	2243718839	89.97	2424172078	1539	4.275	0.597015	2.55224	0.0705395	0.0229701	0.000634856	0.427643	1.02375e-08	7.05631e-09	1	0	0	1	0	0
AAGGATCAGGAG	101	491	12	67	2243718839	89.97	2424172078	5892	4.86139	1.50746	7.32836	0.202543	0.0879403	0.00243052	0.648401	3.9194e-08	2.70148e-08	1	0	0	1	1	0
AAGGATCC	261	1255	8	67	2243718839	89.97	2424172078	10040	4.80843	3.89552	18.7313	0.517703	0.149851	0.00414162	0.427558	6.67868e-08	4.60333e-08	1	0	0	1	0	0
AAGGATG	97	660	7	67	2243718839	89.97	2424172078	4620	6.80412	1.44776	9.85075	0.272258	0.0689552	0.00190581	0.529386	3.07326e-08	2.11827e-08	1	0	0	1	1	0
AAGGATGG	314	1318	8	67	2243718839	89.97	2424172078	10544	4.19745	4.68657	19.6716	0.543691	0.157373	0.00434953	0.373231	7.01394e-08	4.83442e-08	1	0	0	1	0	0
AAGGC	5936	49035	5	67	2243718839	89.97	2424172078	245175	8.26061	88.597	731.866	20.2275	3.65933	0.101138	0.459076	1.63092e-06	1.12413e-06	1	0	0	1	0	0
AAGGCAAGGG	637	3248	10	67	2243718839	89.97	2424172078	32480	5.0989	9.50746	48.4776	1.33984	0.484776	0.0133984	0.566733	2.16059e-07	1.48921e-07	1	0	0	1	1	0
AAGGCAG	155	808	7	67	2243718839	89.97	2424172078	5656	5.2129	2.31343	12.0597	0.33331	0.0844179	0.00233317	0.405583	3.76241e-08	2.59327e-08	1	0	0	1	0	0
AAGGCAGCAGT	1	4	11	67	2243718839	89.97	2424172078	44	4	0.0149254	0.0597015	0.00165005	0.000656716	1.81505e-05	0.489052	2.92691e-10	2.0174e-10	1	0	0	1	0	0
AAGGCAGG	6740	35668	8	67	2243718839	89.97	2424172078	285344	5.29199	100.597	532.358	14.7135	4.25887	0.117708	0.470556	1.89813e-06	1.3083e-06	1	0	0	1	0	0
AAGGCC	256	1364	6	67	2243718839	89.97	2424172078	8184	5.32812	3.8209	20.3582	0.562666	0.122149	0.003376	0.355327	5.44405e-08	3.75236e-08	1	0	0	1	0	0
AAGGCCACCCCTCCTGC	1	4	17	67	2243718839	89.97	2424172078	68	4	0.0149254	0.0597015	0.00165005	0.00101493	2.80508e-05	0.755807	4.52341e-10	3.1178e-10	1	0	0	1	1	0
AAGGCCCC	158	676	8	67	2243718839	89.97	2424172078	5408	4.27848	2.35821	10.0896	0.278858	0.0807164	0.00223086	0.380436	3.59744e-08	2.47957e-08	1	0	0	1	0	0
AAGGCG	187	1154	6	67	2243718839	89.97	2424172078	6924	6.17112	2.79104	17.2239	0.476039	0.103343	0.00285623	0.411545	4.60589e-08	3.17465e-08	1	0	0	1	0	0
AAGGCGAGGG	415	2284	10	67	2243718839	89.97	2424172078	22840	5.50361	6.19403	34.0896	0.942177	0.340896	0.00942177	0.611717	1.51933e-07	1.04721e-07	1	0	0	1	1	0
AAGGCGG	39	210	7	67	2243718839	89.97	2424172078	1470	5.38462	0.58209	3.13433	0.0866275	0.0219403	0.000606393	0.418943	9.77854e-09	6.73994e-09	1	0	0	1	0	0
AAGGCGGAGC	76	332	10	67	2243718839	89.97	2424172078	3320	4.36842	1.13433	4.95522	0.136954	0.0495522	0.00136954	0.485542	2.20849e-08	1.52222e-08	1	0	0	1	0	0
AAGGCT	5	21	6	67	2243718839	89.97	2424172078	126	4.2	0.0746269	0.313433	0.00866275	0.0018806	5.19765e-05	0.280093	8.38161e-10	5.77709e-10	1	0	0	1	0	0
AAGGCTATATACAC	1071	4556	14	67	2243718839	89.97	2424172078	63784	4.25397	15.9851	68	1.8794	0.952	0.0263117	0.661949	4.24296e-07	2.92449e-07	1	0	0	1	1	0
AAGGCTC	54	216	7	67	2243718839	89.97	2424172078	1512	4	0.80597	3.22388	0.0891026	0.0225672	0.000623718	0.311215	1.00579e-08	6.93251e-09	1	0	0	1	0	0
AAGGCTG	599	2675	7	67	2243718839	89.97	2424172078	18725	4.46578	8.9403	39.9254	1.10347	0.279478	0.00772429	0.347454	1.2456e-07	8.5854e-08	1	0	0	1	0	0
AAGGCTGGT	19	80	9	67	2243718839	89.97	2424172078	720	4.21053	0.283582	1.19403	0.033001	0.0107463	0.000297009	0.421193	4.78949e-09	3.3012e-09	1	0	0	1	0	0
AAGGG	128695	988290	5	67	2243718839	89.97	2424172078	4941450	7.67932	1920.82	14750.6	407.681	73.753	2.03841	0.426771	3.28709e-05	2.26565e-05	1	1	0	1	0	0
AAGGGAC	51	204	7	67	2243718839	89.97	2424172078	1428	4	0.761194	3.04478	0.0841524	0.0213134	0.000589067	0.311215	9.49915e-09	6.54737e-09	1	0	0	1	0	0
AAGGGAG	2823	19871	7	67	2243718839	89.97	2424172078	139097	7.03897	42.1343	296.582	8.19703	2.07607	0.0573792	0.547658	9.25283e-07	6.37759e-07	1	0	0	1	1	0
AAGGGAGAGG	729	4079	10	67	2243718839	89.97	2424172078	40790	5.59534	10.8806	60.8806	1.68264	0.608806	0.0168264	0.621911	2.71338e-07	1.87022e-07	1	0	0	1	1	0
AAGGGAGAGGG	49	213	11	67	2243718839	89.97	2424172078	2343	4.34694	0.731343	3.1791	0.087865	0.0349701	0.000966516	0.53147	1.55858e-08	1.07426e-08	1	0	0	1	1	0
AAGGGAGG	16100	74250	8	67	2243718839	89.97	2424172078	594000	4.6118	240.299	1108.21	30.629	8.86567	0.245032	0.410075	3.95133e-06	2.72349e-06	1	1	0	1	0	0
AAGGGAGGAG	294	1801	10	67	2243718839	89.97	2424172078	18010	6.12585	4.38806	26.8806	0.742934	0.268806	0.00742934	0.680877	1.19804e-07	8.25758e-08	1	0	0	1	1	0
AAGGGAGGAGGAG	828	3867	13	67	2243718839	89.97	2424172078	50271	4.67029	12.3582	57.7164	1.59518	0.750313	0.0207374	0.674822	3.34406e-07	2.30492e-07	1	0	0	1	1	0
AAGGGAGT	1	11	8	67	2243718839	89.97	2424172078	88	11	0.0149254	0.164179	0.00453763	0.00131343	3.63011e-05	0.978104	5.85382e-10	4.0348e-10	1	0	0	1	1	0
AAGGGC	969	5656	6	67	2243718839	89.97	2424172078	33936	5.83695	14.4627	84.4179	2.33317	0.506507	0.013999	0.389259	2.25745e-07	1.55596e-07	1	0	0	1	0	0
AAGGGCGAGG	61	260	10	67	2243718839	89.97	2424172078	2600	4.2623	0.910448	3.8806	0.107253	0.038806	0.00107253	0.473746	1.72954e-08	1.1921e-08	1	0	0	1	0	0
AAGGGG	7337	36065	6	67	2243718839	89.97	2424172078	216390	4.9155	109.507	538.284	14.8772	3.2297	0.0892635	0.327809	1.43944e-06	9.92147e-07	1	0	0	1	0	0
AAGGGGAGAG	111	469	10	67	2243718839	89.97	2424172078	4690	4.22523	1.65672	7	0.193468	0.07	0.00193468	0.469626	3.11982e-08	2.15036e-08	1	0	0	1	0	0
AAGGGGAGT	64	322	9	67	2243718839	89.97	2424172078	2898	5.03125	0.955224	4.80597	0.132829	0.0432537	0.00119546	0.503293	1.92777e-08	1.32873e-08	1	0	0	1	1	0
AAGGGGC	51	227	7	67	2243718839	89.97	2424172078	1589	4.45098	0.761194	3.38806	0.0936402	0.0237164	0.000655482	0.346303	1.05701e-08	7.28556e-09	1	0	0	1	0	0
AAGGGGCC	95	474	8	67	2243718839	89.97	2424172078	3792	4.98947	1.41791	7.07463	0.195531	0.056597	0.00156425	0.443657	2.52246e-08	1.73863e-08	1	0	0	1	0	0
AAGGGGCTG	59	261	9	67	2243718839	89.97	2424172078	2349	4.42373	0.880597	3.89552	0.107666	0.0350597	0.000968991	0.44252	1.56257e-08	1.07702e-08	1	0	0	1	0	0
AAGGGGG	118	486	7	67	2243718839	89.97	2424172078	3402	4.11864	1.76119	7.25373	0.200481	0.0507761	0.00140337	0.320446	2.26303e-08	1.55982e-08	1	0	0	1	0	0
AAGGGT	113	618	6	67	2243718839	89.97	2424172078	3708	5.46903	1.68657	9.22388	0.254932	0.0553433	0.00152959	0.364723	2.46659e-08	1.70012e-08	1	0	0	1	0	0
AAGGGTC	92	413	7	67	2243718839	89.97	2424172078	2891	4.48913	1.37313	6.16418	0.170367	0.0431493	0.00119257	0.349271	1.92311e-08	1.32552e-08	1	0	0	1	0	0
AAGGGTGTGTCTGT	252	1034	14	67	2243718839	89.97	2424172078	14476	4.10317	3.76119	15.4328	0.426537	0.21606	0.00597152	0.638484	9.62954e-08	6.63724e-08	1	0	0	1	1	0
AAGGT	259	1554	5	67	2243718839	89.97	2424172078	7770	6	3.86567	23.194	0.641044	0.11597	0.00320522	0.333444	5.16866e-08	3.56254e-08	1	0	0	1	0	0
AAGGTAGT	66	297	8	67	2243718839	89.97	2424172078	2376	4.5	0.985075	4.43284	0.122516	0.0354627	0.000980128	0.400133	1.58053e-08	1.08939e-08	1	0	0	1	0	0
AAGGTAT	128	952	7	67	2243718839	89.97	2424172078	6664	7.4375	1.91045	14.209	0.392711	0.0994627	0.00274898	0.578665	4.43294e-08	3.05544e-08	1	0	0	1	1	0
AAGGTC	212	848	6	67	2243718839	89.97	2424172078	5088	4	3.16418	12.6567	0.34981	0.0759403	0.00209886	0.266756	3.38457e-08	2.33285e-08	1	0	0	1	0	0
AAGGTG	324	2467	6	67	2243718839	89.97	2424172078	14802	7.6142	4.83582	36.8209	1.01767	0.220925	0.006106	0.507782	9.84639e-08	6.78671e-08	1	0	0	1	1	0
AAGGTGTGCC	102	429	10	67	2243718839	89.97	2424172078	4290	4.20588	1.52239	6.40299	0.176968	0.0640299	0.00176968	0.467476	2.85374e-08	1.96696e-08	1	0	0	1	0	0
AAGT	13085	103961	4	67	2243718839	89.97	2424172078	415844	7.94505	195.299	1551.66	42.8852	6.20663	0.171541	0.353231	2.76622e-06	1.90664e-06	1	1	0	0	0	0
AAGTAAT	29	116	7	67	2243718839	89.97	2424172078	812	4	0.432836	1.73134	0.0478514	0.0121194	0.00033496	0.311215	5.40148e-09	3.72302e-09	1	0	0	1	0	0
AAGTAC	1	4	6	67	2243718839	89.97	2424172078	24	4	0.0149254	0.0597015	0.00165005	0.000358209	9.90029e-06	0.266756	1.5965e-10	1.1004e-10	1	0	0	1	0	0
AAGTACC	41	164	7	67	2243718839	89.97	2424172078	1148	4	0.61194	2.44776	0.067652	0.0171343	0.000473564	0.311215	7.63658e-09	5.26357e-09	1	0	0	1	0	0
AAGTACT	100	400	7	67	2243718839	89.97	2424172078	2800	4	1.49254	5.97015	0.165005	0.041791	0.00115503	0.311215	1.86258e-08	1.2838e-08	1	0	0	1	0	0
AAGTACTGTAT	1	4	11	67	2243718839	89.97	2424172078	44	4	0.0149254	0.0597015	0.00165005	0.000656716	1.81505e-05	0.489052	2.92691e-10	2.0174e-10	1	0	0	1	0	0
AAGTAG	659	5820	6	67	2243718839	89.97	2424172078	34920	8.83156	9.83582	86.8657	2.40082	0.521194	0.0144049	0.588967	2.3229e-07	1.60108e-07	1	0	0	1	1	0
AAGTAGG	59	236	7	67	2243718839	89.97	2424172078	1652	4	0.880597	3.52239	0.0973528	0.0246567	0.00068147	0.311215	1.09892e-08	7.57441e-09	1	0	0	1	0	0
AAGTAGT	36	144	7	67	2243718839	89.97	2424172078	1008	4	0.537313	2.14925	0.0594017	0.0150448	0.000415812	0.311215	6.70529e-09	4.62167e-09	1	0	0	1	0	0
AAGTAT	232	1254	6	67	2243718839	89.97	2424172078	7524	5.40517	3.46269	18.7164	0.51729	0.112299	0.00310374	0.360465	5.00502e-08	3.44975e-08	1	0	0	1	0	0
AAGTATATAT	1	4	10	67	2243718839	89.97	2424172078	40	4	0.0149254	0.0597015	0.00165005	0.000597015	1.65005e-05	0.444593	2.66083e-10	1.834e-10	1	0	0	1	0	0
AAGTATATATC	52	240	11	67	2243718839	89.97	2424172078	2640	4.61538	0.776119	3.58209	0.0990029	0.039403	0.00108903	0.564291	1.75615e-08	1.21044e-08	1	0	0	1	1	0
AAGTATCT	91	369	8	67	2243718839	89.97	2424172078	2952	4.05495	1.35821	5.50746	0.152217	0.0440597	0.00121774	0.36056	1.96369e-08	1.35349e-08	1	0	0	1	0	0
AAGTATG	76	372	7	67	2243718839	89.97	2424172078	2604	4.89474	1.13433	5.55224	0.153454	0.0388657	0.00107418	0.380829	1.7322e-08	1.19393e-08	1	0	0	1	0	0
AAGTC	1	5	5	67	2243718839	89.97	2424172078	25	5	0.0149254	0.0746269	0.00206256	0.000373134	1.03128e-05	0.27787	1.66302e-10	1.14625e-10	1	0	0	1	0	0
AAGTCAC	37	148	7	67	2243718839	89.97	2424172078	1036	4	0.552239	2.20896	0.0610518	0.0154627	0.000427362	0.311215	6.89154e-09	4.75005e-09	1	0	0	1	0	0
AAGTCAGG	42	181	8	67	2243718839	89.97	2424172078	1448	4.30952	0.626866	2.70149	0.0746647	0.0216119	0.000597317	0.383197	9.6322e-09	6.63907e-09	1	0	0	1	0	0
AAGTCC	93	372	6	67	2243718839	89.97	2424172078	2232	4	1.38806	5.55224	0.153454	0.0333134	0.000920727	0.266756	1.48474e-08	1.02337e-08	1	0	0	1	0	0
AAGTCT	57	270	6	67	2243718839	89.97	2424172078	1620	4.73684	0.850746	4.02985	0.111378	0.0241791	0.000668269	0.315895	1.07764e-08	7.42769e-09	1	0	0	1	0	0
AAGTG	155	1084	5	67	2243718839	89.97	2424172078	5420	6.99355	2.31343	16.1791	0.447163	0.0808955	0.00223581	0.38866	3.60542e-08	2.48507e-08	1	0	0	1	0	0
AAGTGAAT	64	259	8	67	2243718839	89.97	2424172078	2072	4.04688	0.955224	3.86567	0.106841	0.0309254	0.000854725	0.359842	1.37831e-08	9.50011e-09	1	0	0	1	0	0
AAGTGATAT	77	409	9	67	2243718839	89.97	2424172078	3681	5.31169	1.14925	6.10448	0.168717	0.0549403	0.00151846	0.531346	2.44863e-08	1.68774e-08	1	0	0	1	1	0
AAGTGATG	70	343	8	67	2243718839	89.97	2424172078	2744	4.9	1.04478	5.1194	0.141492	0.0409552	0.00113193	0.435701	1.82533e-08	1.25812e-08	1	0	0	1	0	0
AAGTGC	68	487	6	67	2243718839	89.97	2424172078	2922	7.16176	1.01493	7.26866	0.200893	0.0436119	0.00120536	0.47761	1.94373e-08	1.33974e-08	1	0	0	1	0	0
AAGTGCAGAGTCACAC	1	4	16	67	2243718839	89.97	2424172078	64	4	0.0149254	0.0597015	0.00165005	0.000955224	2.64008e-05	0.711348	4.25732e-10	2.9344e-10	1	0	0	1	1	0
AAGTGCATCTATCTGT	1	5	16	67	2243718839	89.97	2424172078	80	5	0.0149254	0.0746269	0.00206256	0.00119403	3.3001e-05	0.889185	5.32166e-10	3.668e-10	1	0	0	1	1	0
AAGTGCT	37	171	7	67	2243718839	89.97	2424172078	1197	4.62162	0.552239	2.55224	0.0705395	0.0178657	0.000493777	0.359579	7.96253e-09	5.48824e-09	1	0	0	1	0	0
AAGTGCTCCC	59	254	10	67	2243718839	89.97	2424172078	2540	4.30508	0.880597	3.79104	0.104778	0.0379104	0.00104778	0.478502	1.68963e-08	1.16459e-08	1	0	0	1	0	0
AAGTGG	76	313	6	67	2243718839	89.97	2424172078	1878	4.11842	1.13433	4.67164	0.129116	0.0280299	0.000774697	0.274653	1.24926e-08	8.61062e-09	1	0	0	1	0	0
AAGTGGATC	1	4	9	67	2243718839	89.97	2424172078	36	4	0.0149254	0.0597015	0.00165005	0.000537313	1.48504e-05	0.400133	2.39474e-10	1.6506e-10	1	0	0	1	0	0
AAGTGGTGG	76	317	9	67	2243718839	89.97	2424172078	2853	4.17105	1.13433	4.73134	0.130766	0.0425821	0.0011769	0.417244	1.89784e-08	1.3081e-08	1	0	0	1	0	0
AAGTGT	171	1038	6	67	2243718839	89.97	2424172078	6228	6.07018	2.55224	15.4925	0.428187	0.0929552	0.00256912	0.404813	4.14291e-08	2.85553e-08	1	0	0	1	0	0
AAT	136817	1469049	3	67	2243718839	89.97	2424172078	4407147	10.7373	2042.04	21926.1	606	65.7783	1.818	0.35803	2.93166e-05	2.02067e-05	1	1	0	0	0	0
AATAATC	83	332	7	67	2243718839	89.97	2424172078	2324	4	1.23881	4.95522	0.136954	0.0346866	0.000958678	0.311215	1.54594e-08	1.06555e-08	1	0	0	1	0	0
AATAATT	71	284	7	67	2243718839	89.97	2424172078	1988	4	1.0597	4.23881	0.117153	0.0296716	0.000820074	0.311215	1.32243e-08	9.11497e-09	1	0	0	1	0	0
AATAC	6907	50862	5	67	2243718839	89.97	2424172078	254310	7.36383	103.09	759.134	20.9812	3.79567	0.104906	0.409238	1.69169e-06	1.16601e-06	1	0	0	1	0	0
AATACAG	424	2907	7	67	2243718839	89.97	2424172078	20349	6.85613	6.32836	43.3881	1.19917	0.303716	0.00839421	0.533433	1.35363e-07	9.33001e-08	1	0	0	1	1	0
AATACAGC	86	465	8	67	2243718839	89.97	2424172078	3720	5.40698	1.28358	6.9403	0.191818	0.0555224	0.00153454	0.48078	2.47457e-08	1.70562e-08	1	0	0	1	0	0
AATACAT	44	178	7	67	2243718839	89.97	2424172078	1246	4.04545	0.656716	2.65672	0.0734271	0.018597	0.00051399	0.314751	8.28848e-09	5.7129e-09	1	0	0	1	0	0
AATACC	127	922	6	67	2243718839	89.97	2424172078	5532	7.25984	1.89552	13.7612	0.380336	0.0825672	0.00228202	0.484151	3.67992e-08	2.53642e-08	1	0	0	1	0	0
AATACCC	1	4	7	67	2243718839	89.97	2424172078	28	4	0.0149254	0.0597015	0.00165005	0.00041791	1.15503e-05	0.311215	1.86258e-10	1.2838e-10	1	0	0	1	0	0
AATACCTAGTC	75	319	11	67	2243718839	89.97	2424172078	3509	4.25333	1.1194	4.76119	0.131591	0.0523731	0.0014475	0.520025	2.33421e-08	1.60887e-08	1	0	0	1	1	0
AATACG	79	648	6	67	2243718839	89.97	2424172078	3888	8.20253	1.1791	9.67164	0.267308	0.0580299	0.00160385	0.547018	2.58632e-08	1.78265e-08	1	0	0	1	1	0
AATACGG	8	32	7	67	2243718839	89.97	2424172078	224	4	0.119403	0.477612	0.0132004	0.00334328	9.24027e-05	0.311215	1.49006e-09	1.02704e-09	1	0	0	1	0	0
AATACT	1177	7971	6	67	2243718839	89.97	2424172078	47826	6.7723	17.5672	118.97	3.28813	0.713821	0.0197288	0.451637	3.18142e-07	2.19282e-07	1	0	0	1	0	0
AATACTC	124	733	7	67	2243718839	89.97	2424172078	5131	5.91129	1.85075	10.9403	0.302371	0.0765821	0.0021166	0.45992	3.41318e-08	2.35256e-08	1	0	0	1	0	0
AATACTGC	19	77	8	67	2243718839	89.97	2424172078	616	4.05263	0.283582	1.14925	0.0317634	0.00919403	0.000254107	0.360354	4.09767e-09	2.82436e-09	1	0	0	1	0	0
AATAG	11954	98268	5	67	2243718839	89.97	2424172078	491340	8.22051	178.418	1466.69	40.5367	7.33343	0.202684	0.456847	3.26843e-06	2.25279e-06	1	0	0	1	0	0
AATAGAATAGG	48	212	11	67	2243718839	89.97	2424172078	2332	4.41667	0.716418	3.16418	0.0874525	0.034806	0.000961978	0.539995	1.55126e-08	1.06922e-08	1	0	0	1	1	0
AATAGAT	48	280	7	67	2243718839	89.97	2424172078	1960	5.83333	0.716418	4.1791	0.115503	0.0292537	0.000808523	0.453855	1.30381e-08	8.98659e-09	1	0	0	1	0	0
AATAGATAG	23	96	9	67	2243718839	89.97	2424172078	864	4.17391	0.343284	1.43284	0.0396011	0.0128955	0.00035641	0.41753	5.74739e-09	3.96144e-09	1	0	0	1	0	0
AATAGC	418	2643	6	67	2243718839	89.97	2424172078	15858	6.32297	6.23881	39.4478	1.09027	0.236687	0.00654161	0.421672	1.05489e-07	7.27088e-08	1	0	0	1	0	0
AATAGCC	13	52	7	67	2243718839	89.97	2424172078	364	4	0.19403	0.776119	0.0214506	0.00543284	0.000150154	0.311215	2.42135e-09	1.66894e-09	1	0	0	1	0	0
AATAGG	683	4808	6	67	2243718839	89.97	2424172078	28848	7.03953	10.194	71.7612	1.98336	0.430567	0.0119001	0.469459	1.91899e-07	1.32268e-07	1	0	0	1	0	0
AATAGGATAG	81	352	10	67	2243718839	89.97	2424172078	3520	4.34568	1.20896	5.25373	0.145204	0.0525373	0.00145204	0.483014	2.34153e-08	1.61392e-08	1	0	0	1	0	0
AATAGT	1708	10877	6	67	2243718839	89.97	2424172078	65262	6.36827	25.4925	162.343	4.48689	0.97406	0.0269214	0.424693	4.34127e-07	2.99226e-07	1	0	0	1	0	0
AATAGTG	25	100	7	67	2243718839	89.97	2424172078	700	4	0.373134	1.49254	0.0412512	0.0104478	0.000288758	0.311215	4.65645e-09	3.2095e-09	1	0	0	1	0	0
AATAT	4394	27791	5	67	2243718839	89.97	2424172078	138955	6.32476	65.5821	414.791	11.4641	2.07396	0.0573206	0.351493	9.24338e-07	6.37108e-07	1	0	0	1	0	0
AATATAATG	73	310	9	67	2243718839	89.97	2424172078	2790	4.24658	1.08955	4.62687	0.127879	0.0416418	0.00115091	0.424799	1.85593e-08	1.27921e-08	1	0	0	1	0	0
AATATAC	44	329	7	67	2243718839	89.97	2424172078	2303	7.47727	0.656716	4.91045	0.135716	0.0343731	0.000950015	0.58176	1.53197e-08	1.05592e-08	1	0	0	1	1	0
AATATACCCTAG	80	341	12	67	2243718839	89.97	2424172078	4092	4.2625	1.19403	5.08955	0.140667	0.0610746	0.001688	0.568523	2.72203e-08	1.87618e-08	1	0	0	1	1	0
AATATAG	268	1821	7	67	2243718839	89.97	2424172078	12747	6.79478	4	27.1791	0.751184	0.190254	0.00525829	0.528659	8.47939e-08	5.84449e-08	1	0	0	1	1	0
AATATAGT	63	295	8	67	2243718839	89.97	2424172078	2360	4.68254	0.940299	4.40299	0.121691	0.0352239	0.000973528	0.416365	1.56989e-08	1.08206e-08	1	0	0	1	0	0
AATATAT	147	687	7	67	2243718839	89.97	2424172078	4809	4.67347	2.19403	10.2537	0.283396	0.0717761	0.00198377	0.363613	3.19898e-08	2.20492e-08	1	0	0	1	0	0
AATATATAG	29	174	9	67	2243718839	89.97	2424172078	1566	6	0.432836	2.59701	0.0717771	0.0233731	0.000645994	0.6002	1.04171e-08	7.1801e-09	1	0	0	1	1	0
AATATATCTAT	16	70	11	67	2243718839	89.97	2424172078	770	4.375	0.238806	1.04478	0.0288758	0.0114925	0.000317634	0.534901	5.12209e-09	3.53045e-09	1	0	0	1	1	0
AATATATGG	189	1002	9	67	2243718839	89.97	2424172078	9018	5.30159	2.8209	14.9552	0.413337	0.134597	0.00372003	0.530336	5.99884e-08	4.13475e-08	1	0	0	1	1	0
AATATC	494	2419	6	67	2243718839	89.97	2424172078	14514	4.89676	7.37313	36.1045	0.997866	0.216627	0.0059872	0.32656	9.65481e-08	6.65466e-08	1	0	0	1	0	0
AATATCT	1	4	7	67	2243718839	89.97	2424172078	28	4	0.0149254	0.0597015	0.00165005	0.00041791	1.15503e-05	0.311215	1.86258e-10	1.2838e-10	1	0	0	1	0	0
AATATG	454	1975	6	67	2243718839	89.97	2424172078	11850	4.35022	6.77612	29.4776	0.814711	0.176866	0.00488827	0.290111	7.8827e-08	5.43322e-08	1	0	0	1	0	0
AATATGATGGT	1	4	11	67	2243718839	89.97	2424172078	44	4	0.0149254	0.0597015	0.00165005	0.000656716	1.81505e-05	0.489052	2.92691e-10	2.0174e-10	1	0	0	1	0	0
AATATGATT	58	246	9	67	2243718839	89.97	2424172078	2214	4.24138	0.865672	3.67164	0.101478	0.0330448	0.000913302	0.424279	1.47277e-08	1.01512e-08	1	0	0	1	0	0
AATATGG	21	96	7	67	2243718839	89.97	2424172078	672	4.57143	0.313433	1.43284	0.0396011	0.0100299	0.000277208	0.355674	4.47019e-09	3.08112e-09	1	0	0	1	0	0
AATATGT	165	776	7	67	2243718839	89.97	2424172078	5432	4.70303	2.46269	11.5821	0.320109	0.0810746	0.00224077	0.365913	3.6134e-08	2.49057e-08	1	0	0	1	0	0
AATATGTGG	11	48	9	67	2243718839	89.97	2424172078	432	4.36364	0.164179	0.716418	0.0198006	0.00644776	0.000178205	0.436509	2.87369e-09	1.98072e-09	1	0	0	1	0	0
AATATT	181	775	6	67	2243718839	89.97	2424172078	4650	4.28177	2.70149	11.5672	0.319697	0.069403	0.00191818	0.285546	3.09321e-08	2.13202e-08	1	0	0	1	0	0
AATATTAATG	1	4	10	67	2243718839	89.97	2424172078	40	4	0.0149254	0.0597015	0.00165005	0.000597015	1.65005e-05	0.444593	2.66083e-10	1.834e-10	1	0	0	1	0	0
AATC	86202	609620	4	67	2243718839	89.97	2424172078	2438480	7.07199	1286.6	9098.81	251.476	36.3952	1.0059	0.314416	1.62209e-05	1.11804e-05	1	1	0	0	0	0
AATCAC	82	359	6	67	2243718839	89.97	2424172078	2154	4.37805	1.22388	5.35821	0.148092	0.0321493	0.000888551	0.291967	1.43286e-08	9.87608e-09	1	0	0	1	0	0
AATCACAGACACAC	1	4	14	67	2243718839	89.97	2424172078	56	4	0.0149254	0.0597015	0.00165005	0.000835821	2.31007e-05	0.62243	3.72516e-10	2.5676e-10	1	0	0	1	1	0
AATCAG	189	789	6	67	2243718839	89.97	2424172078	4734	4.1746	2.8209	11.7761	0.325472	0.0706567	0.00195283	0.2784	3.14909e-08	2.17054e-08	1	0	0	1	0	0
AATCAGC	124	726	7	67	2243718839	89.97	2424172078	5082	5.85484	1.85075	10.8358	0.299484	0.0758507	0.00209639	0.455528	3.38058e-08	2.33009e-08	1	0	0	1	0	0
AATCAGG	65	333	7	67	2243718839	89.97	2424172078	2331	5.12308	0.970149	4.97015	0.137366	0.034791	0.000961565	0.398594	1.5506e-08	1.06876e-08	1	0	0	1	0	0
AATCAT	136	648	6	67	2243718839	89.97	2424172078	3888	4.76471	2.02985	9.67164	0.267308	0.0580299	0.00160385	0.317753	2.58632e-08	1.78265e-08	1	0	0	1	0	0
AATCATATC	57	282	9	67	2243718839	89.97	2424172078	2538	4.94737	0.850746	4.20896	0.116328	0.0378806	0.00104696	0.494902	1.6883e-08	1.16367e-08	1	0	0	1	0	0
AATCATC	159	914	7	67	2243718839	89.97	2424172078	6398	5.74843	2.37313	13.6418	0.377036	0.0954925	0.00263925	0.447249	4.25599e-08	2.93348e-08	1	0	0	1	0	0
AATCC	823	5532	5	67	2243718839	89.97	2424172078	27660	6.72175	12.2836	82.5672	2.28202	0.412836	0.0114101	0.373555	1.83996e-07	1.26821e-07	1	0	0	1	0	0
AATCCAGATG	51	212	10	67	2243718839	89.97	2424172078	2120	4.15686	0.761194	3.16418	0.0874525	0.0316418	0.000874525	0.462028	1.41024e-08	9.72019e-09	1	0	0	1	0	0
AATCCAGC	1835	8545	8	67	2243718839	89.97	2424172078	68360	4.65668	27.3881	127.537	3.52491	1.0203	0.0281993	0.414065	4.54735e-07	3.1343e-07	1	0	0	1	0	0
AATCCAGGGCAGAT	217	913	14	67	2243718839	89.97	2424172078	12782	4.20737	3.23881	13.6269	0.376623	0.190776	0.00527273	0.654699	8.50267e-08	5.86054e-08	1	0	0	1	1	0
AATCCT	37	209	6	67	2243718839	89.97	2424172078	1254	5.64865	0.552239	3.1194	0.086215	0.0187164	0.00051729	0.376702	8.34169e-09	5.74958e-09	1	0	0	1	0	0
AATCG	2	10	5	67	2243718839	89.97	2424172078	50	5	0.0298507	0.149254	0.00412512	0.000746269	2.06256e-05	0.27787	3.32603e-10	2.2925e-10	1	0	0	1	0	0
AATCT	2917	21521	5	67	2243718839	89.97	2424172078	107605	7.37779	43.5373	321.209	8.87767	1.60604	0.0443884	0.410014	7.15796e-07	4.93368e-07	1	0	0	1	0	0
AATCTACATAG	54	235	11	67	2243718839	89.97	2424172078	2585	4.35185	0.80597	3.50746	0.0969403	0.0385821	0.00106634	0.53207	1.71956e-08	1.18522e-08	1	0	0	1	1	0
AATCTAT	53	295	7	67	2243718839	89.97	2424172078	2065	5.56604	0.791045	4.40299	0.121691	0.0308209	0.000851837	0.433058	1.37365e-08	9.46801e-09	1	0	0	1	0	0
AATCTC	54	429	6	67	2243718839	89.97	2424172078	2574	7.94444	0.80597	6.40299	0.176968	0.0384179	0.00106181	0.529806	1.71224e-08	1.18018e-08	1	0	0	1	1	0
AATG	181877	1308044	4	67	2243718839	89.97	2424172078	5232176	7.19192	2714.58	19523	539.584	78.0922	2.15834	0.319747	3.48048e-05	2.39895e-05	1	1	0	0	0	0
AATGAC	79	383	6	67	2243718839	89.97	2424172078	2298	4.8481	1.1791	5.71642	0.157992	0.0342985	0.000947953	0.323315	1.52865e-08	1.05363e-08	1	0	0	1	0	0
AATGACTG	86	441	8	67	2243718839	89.97	2424172078	3528	5.12791	1.28358	6.58209	0.181918	0.0526567	0.00145534	0.455966	2.34685e-08	1.61759e-08	1	0	0	1	0	0
AATGAG	751	5430	6	67	2243718839	89.97	2424172078	32580	7.23036	11.209	81.0448	2.23994	0.486269	0.0134396	0.482185	2.16724e-07	1.49379e-07	1	0	0	1	0	0
AATGAGAG	545	2559	8	67	2243718839	89.97	2424172078	20472	4.69541	8.13433	38.194	1.05562	0.305552	0.00844495	0.417509	1.36181e-07	9.3864e-08	1	0	0	1	0	0
AATGAGG	178	1511	7	67	2243718839	89.97	2424172078	10577	8.48876	2.65672	22.5522	0.623306	0.157866	0.00436314	0.660457	7.03589e-08	4.84955e-08	1	0	0	1	1	0
AATGAT	673	3093	6	67	2243718839	89.97	2424172078	18558	4.59584	10.0448	46.1642	1.2759	0.276985	0.0076554	0.306491	1.23449e-07	8.50883e-08	1	0	0	1	0	0
AATGATG	7	28	7	67	2243718839	89.97	2424172078	196	4	0.104478	0.41791	0.0115503	0.00292537	8.08523e-05	0.311215	1.30381e-09	8.98659e-10	1	0	0	1	0	0
AATGC	886	6835	5	67	2243718839	89.97	2424172078	34175	7.71445	13.2239	102.015	2.81952	0.510075	0.0140976	0.428723	2.27334e-07	1.56692e-07	1	0	0	1	0	0
AATGCAG	70	339	7	67	2243718839	89.97	2424172078	2373	4.84286	1.04478	5.0597	0.139842	0.0354179	0.000978891	0.376792	1.57854e-08	1.08802e-08	1	0	0	1	0	0
AATGCAGAGAGC	185	827	12	67	2243718839	89.97	2424172078	9924	4.47027	2.76119	12.3433	0.341147	0.148119	0.00409377	0.596235	6.60151e-08	4.55015e-08	1	0	0	1	1	0
AATGCT	83	352	6	67	2243718839	89.97	2424172078	2112	4.24096	1.23881	5.25373	0.145204	0.0315224	0.000871225	0.282825	1.40492e-08	9.68351e-09	1	0	0	1	0	0
AATGG	5241	35281	5	67	2243718839	89.97	2424172078	176405	6.73173	78.2239	526.582	14.5538	2.63291	0.0727692	0.37411	1.17346e-06	8.08816e-07	1	0	0	1	0	0
AATGGAC	64	256	7	67	2243718839	89.97	2424172078	1792	4	0.955224	3.8209	0.105603	0.0267463	0.000739221	0.311215	1.19205e-08	8.21631e-09	1	0	0	1	0	0
AATGGAG	48	192	7	67	2243718839	89.97	2424172078	1344	4	0.716418	2.86567	0.0792023	0.0200597	0.000554416	0.311215	8.94038e-09	6.16223e-09	1	0	0	1	0	0
AATGGATG	323	1636	8	67	2243718839	89.97	2424172078	13088	5.06502	4.8209	24.4179	0.67487	0.195343	0.00539896	0.450374	8.70623e-08	6.00084e-08	1	0	0	1	0	0
AATGGC	2	8	6	67	2243718839	89.97	2424172078	48	4	0.0298507	0.119403	0.0033001	0.000716418	1.98006e-05	0.266756	3.19299e-10	2.2008e-10	1	0	0	1	0	0
AATGGCAG	65	305	8	67	2243718839	89.97	2424172078	2440	4.69231	0.970149	4.55224	0.125816	0.0364179	0.00100653	0.417233	1.6231e-08	1.11874e-08	1	0	0	1	0	0
AATGGCGG	62	283	8	67	2243718839	89.97	2424172078	2264	4.56452	0.925373	4.22388	0.116741	0.033791	0.000933927	0.40587	1.50603e-08	1.03804e-08	1	0	0	1	0	0
AATGGCT	12	57	7	67	2243718839	89.97	2424172078	399	4.75	0.179104	0.850746	0.0235132	0.00595522	0.000164592	0.369568	2.65418e-09	1.82941e-09	1	0	0	1	0	0
AATGGCTC	83	434	8	67	2243718839	89.97	2424172078	3472	5.22892	1.23881	6.47761	0.17903	0.0518209	0.00143224	0.464947	2.3096e-08	1.59191e-08	1	0	0	1	0	0
AATGGCTCCC	74	300	10	67	2243718839	89.97	2424172078	3000	4.05405	1.10448	4.47761	0.123754	0.0447761	0.00123754	0.450601	1.99562e-08	1.3755e-08	1	0	0	1	0	0
AATGGG	188	1456	6	67	2243718839	89.97	2424172078	8736	7.74468	2.80597	21.7313	0.600617	0.130388	0.0036037	0.516484	5.81125e-08	4.00545e-08	1	0	0	1	1	0
AATGGGAGG	143	590	9	67	2243718839	89.97	2424172078	5310	4.12587	2.13433	8.80597	0.243382	0.0792537	0.00219044	0.412725	3.53225e-08	2.43463e-08	1	0	0	1	0	0
AATGGGGATG	49	215	10	67	2243718839	89.97	2424172078	2150	4.38776	0.731343	3.20896	0.0886901	0.0320896	0.000886901	0.487691	1.43019e-08	9.85774e-09	1	0	0	1	0	0
AATGGGT	29	163	7	67	2243718839	89.97	2424172078	1141	5.62069	0.432836	2.43284	0.0672395	0.0170299	0.000470676	0.437311	7.59001e-09	5.23148e-09	1	0	0	1	0	0
AATGGT	108	723	6	67	2243718839	89.97	2424172078	4338	6.69444	1.61194	10.791	0.298246	0.0647463	0.00178948	0.446445	2.88567e-08	1.98897e-08	1	0	0	1	0	0
AATGGTGGG	54	255	9	67	2243718839	89.97	2424172078	2295	4.72222	0.80597	3.80597	0.105191	0.0342537	0.000946715	0.47238	1.52665e-08	1.05226e-08	1	0	0	1	0	0
AATGGTGT	357	1628	8	67	2243718839	89.97	2424172078	13024	4.56022	5.32836	24.2985	0.671569	0.194388	0.00537256	0.405488	8.66366e-08	5.9715e-08	1	0	0	1	0	0
AATGT	689	4864	5	67	2243718839	89.97	2424172078	24320	7.05951	10.2836	72.597	2.00646	0.362985	0.0100323	0.392326	1.61778e-07	1.11507e-07	1	0	0	1	0	0
AATGTAC	18	91	7	67	2243718839	89.97	2424172078	637	5.05556	0.268657	1.35821	0.0375386	0.00950746	0.00026277	0.393341	4.23737e-09	2.92064e-09	1	0	0	1	0	0
AATGTAG	230	1471	7	67	2243718839	89.97	2424172078	10297	6.39565	3.43284	21.9552	0.606805	0.153687	0.00424764	0.497605	6.84964e-08	4.72117e-08	1	0	0	1	0	0
AATGTAT	390	2214	7	67	2243718839	89.97	2424172078	15498	5.67692	5.8209	33.0448	0.913302	0.231313	0.00639311	0.441686	1.03094e-07	7.10582e-08	1	0	0	1	0	0
AATGTATCAC	81	342	10	67	2243718839	89.97	2424172078	3420	4.22222	1.20896	5.10448	0.141079	0.0510448	0.00141079	0.469292	2.27501e-08	1.56807e-08	1	0	0	1	0	0
AATGTATG	432	2304	8	67	2243718839	89.97	2424172078	18432	5.33333	6.44776	34.3881	0.950428	0.275104	0.00760342	0.474232	1.22611e-07	8.45106e-08	1	0	0	1	0	0
AATGTC	54	216	6	67	2243718839	89.97	2424172078	1296	4	0.80597	3.22388	0.0891026	0.0193433	0.000534616	0.266756	8.62108e-09	5.94215e-09	1	0	0	1	0	0
AATGTCT	52	266	7	67	2243718839	89.97	2424172078	1862	5.11538	0.776119	3.97015	0.109728	0.027791	0.000768097	0.397996	1.23862e-08	8.53726e-09	1	0	0	1	0	0
AATGTG	312	2083	6	67	2243718839	89.97	2424172078	12498	6.67628	4.65672	31.0896	0.859262	0.186537	0.00515557	0.445234	8.31376e-08	5.73033e-08	1	0	0	1	0	0
AATGTGAGCACT	193	935	12	67	2243718839	89.97	2424172078	11220	4.84456	2.8806	13.9552	0.385699	0.167463	0.00462838	0.646157	7.46362e-08	5.14436e-08	1	0	0	1	1	0
AATGTGC	94	629	7	67	2243718839	89.97	2424172078	4403	6.69149	1.40299	9.38806	0.25947	0.0657164	0.00181629	0.520623	2.92891e-08	2.01877e-08	1	0	0	1	1	0
AATGTGCTAG	113	500	10	67	2243718839	89.97	2424172078	5000	4.42478	1.68657	7.46269	0.206256	0.0746269	0.00206256	0.491806	3.32603e-08	2.2925e-08	1	0	0	1	0	0
AATGTGGGAC	74	302	10	67	2243718839	89.97	2424172078	3020	4.08108	1.10448	4.50746	0.124579	0.0450746	0.00124579	0.453605	2.00892e-08	1.38467e-08	1	0	0	1	0	0
AATGTGT	58	304	7	67	2243718839	89.97	2424172078	2128	5.24138	0.865672	4.53731	0.125404	0.0317612	0.000877825	0.407799	1.41556e-08	9.75687e-09	1	0	0	1	0	0
AATGTGTCAC	115	490	10	67	2243718839	89.97	2424172078	4900	4.26087	1.71642	7.31343	0.202131	0.0731343	0.00202131	0.473588	3.25951e-08	2.24665e-08	1	0	0	1	0	0
AATT	30404	199872	4	67	2243718839	89.97	2424172078	799488	6.57387	453.791	2983.16	82.4496	11.9327	0.329798	0.29227	5.31825e-06	3.66565e-06	1	1	0	0	0	0
AATTAC	127	778	6	67	2243718839	89.97	2424172078	4668	6.12598	1.89552	11.6119	0.320934	0.0696716	0.00192561	0.408535	3.10519e-08	2.14028e-08	1	0	0	1	0	0
AATTAG	192	1438	6	67	2243718839	89.97	2424172078	8628	7.48958	2.86567	21.4627	0.593192	0.128776	0.00355915	0.499472	5.73941e-08	3.95593e-08	1	0	0	1	0	0
AATTAT	57	263	6	67	2243718839	89.97	2424172078	1578	4.61404	0.850746	3.92537	0.108491	0.0235522	0.000650944	0.307705	1.0497e-08	7.23512e-09	1	0	0	1	0	0
AATTC	1181	8641	5	67	2243718839	89.97	2424172078	43205	7.31668	17.6269	128.97	3.56452	0.644851	0.0178226	0.406618	2.87403e-07	1.98095e-07	1	0	0	1	0	0
AATTCC	288	2281	6	67	2243718839	89.97	2424172078	13686	7.92014	4.29851	34.0448	0.94094	0.204269	0.00564564	0.528185	9.10402e-08	6.27502e-08	1	0	0	1	1	0
AATTCTATCAC	94	434	11	67	2243718839	89.97	2424172078	4774	4.61702	1.40299	6.47761	0.17903	0.0712537	0.00196933	0.564491	3.1757e-08	2.18888e-08	1	0	0	1	1	0
AC	12764411	219332278	2	67	2243718839	89.97	2424172078	438664556	17.1831	190514	3.27362e+06	90477.2	6547.23	180.954	0.381974	0.00291803	0.00201127	1	1	1	0	0	0
ACACACACAGTCGG	3	16	14	67	2243718839	89.97	2424172078	224	5.33333	0.0447761	0.238806	0.00660019	0.00334328	9.24027e-05	0.829906	1.49006e-09	1.02704e-09	1	0	0	1	1	0
ACACACAGGG	28	115	10	67	2243718839	89.97	2424172078	1150	4.10714	0.41791	1.71642	0.0474389	0.0171642	0.000474389	0.456501	7.64988e-09	5.27274e-09	1	0	0	1	0	0
ACACACAGGTC	2	8	11	67	2243718839	89.97	2424172078	88	4	0.0298507	0.119403	0.0033001	0.00131343	3.63011e-05	0.489052	5.85382e-10	4.0348e-10	1	0	0	1	0	0
ACACACC	2821	14060	7	67	2243718839	89.97	2424172078	98420	4.98405	42.1045	209.851	5.79992	1.46896	0.0405994	0.387777	6.54697e-07	4.51255e-07	1	0	0	1	0	0
ACACACCTGC	133	540	10	67	2243718839	89.97	2424172078	5400	4.06015	1.98507	8.0597	0.222756	0.080597	0.00222756	0.451278	3.59212e-08	2.4759e-08	1	0	0	1	0	0
ACACACG	52	281	7	67	2243718839	89.97	2424172078	1967	5.40385	0.776119	4.19403	0.115916	0.0293582	0.000811411	0.420439	1.30846e-08	9.01868e-09	1	0	0	1	0	0
ACACACT	185	824	7	67	2243718839	89.97	2424172078	5768	4.45405	2.76119	12.2985	0.33991	0.0860896	0.00237937	0.346542	3.83691e-08	2.64462e-08	1	0	0	1	0	0
ACACACTCTC	140	588	10	67	2243718839	89.97	2424172078	5880	4.2	2.08955	8.77612	0.242557	0.0877612	0.00242557	0.466822	3.91142e-08	2.69598e-08	1	0	0	1	0	0
ACACAG	63654	400323	6	67	2243718839	89.97	2424172078	2401938	6.28905	950.06	5974.97	165.138	35.8498	0.990828	0.41941	1.59779e-05	1.10129e-05	1	1	0	1	0	0
ACACAGAGC	54	283	9	67	2243718839	89.97	2424172078	2547	5.24074	0.80597	4.22388	0.116741	0.0380149	0.00105067	0.524249	1.69428e-08	1.1678e-08	1	0	0	1	1	0
ACACAGAGCTC	42	183	11	67	2243718839	89.97	2424172078	2013	4.35714	0.626866	2.73134	0.0754897	0.0300448	0.000830387	0.532717	1.33906e-08	9.22959e-09	1	0	0	1	1	0
ACACAGAGGG	201	822	10	67	2243718839	89.97	2424172078	8220	4.08955	3	12.2687	0.339085	0.122687	0.00339085	0.454546	5.468e-08	3.76887e-08	1	0	0	1	0	0
ACACAGAGTC	43	190	10	67	2243718839	89.97	2424172078	1900	4.4186	0.641791	2.83582	0.0783773	0.0283582	0.000783773	0.49112	1.26389e-08	8.71149e-09	1	0	0	1	0	0
ACACAGC	959	5185	7	67	2243718839	89.97	2424172078	36295	5.40667	14.3134	77.3881	2.13887	0.541716	0.0149721	0.420659	2.41437e-07	1.66412e-07	1	0	0	1	0	0
ACACAGCAGC	90	401	10	67	2243718839	89.97	2424172078	4010	4.45556	1.34328	5.98507	0.165417	0.0598507	0.00165417	0.495227	2.66748e-08	1.83858e-08	1	0	0	1	0	0
ACACAGCATG	75	330	10	67	2243718839	89.97	2424172078	3300	4.4	1.1194	4.92537	0.136129	0.0492537	0.00136129	0.489052	2.19518e-08	1.51305e-08	1	0	0	1	0	0
ACACAGCC	607	2466	8	67	2243718839	89.97	2424172078	19728	4.0626	9.0597	36.806	1.01725	0.294448	0.00813804	0.361241	1.31232e-07	9.04528e-08	1	0	0	1	0	0
ACACAGCGGAG	54	219	11	67	2243718839	89.97	2424172078	2409	4.05556	0.80597	3.26866	0.0903401	0.0359552	0.000993741	0.495844	1.60248e-08	1.10453e-08	1	0	0	1	0	0
ACACAGCTAGCTAGC	1	4	15	67	2243718839	89.97	2424172078	60	4	0.0149254	0.0597015	0.00165005	0.000895522	2.47507e-05	0.666889	3.99124e-10	2.751e-10	1	0	0	1	1	0
ACACAGG	133	664	7	67	2243718839	89.97	2424172078	4648	4.99248	1.98507	9.91045	0.273908	0.0693731	0.00191736	0.388434	3.09188e-08	2.13111e-08	1	0	0	1	0	0
ACACAGGATC	74	394	10	67	2243718839	89.97	2424172078	3940	5.32432	1.10448	5.8806	0.16253	0.058806	0.0016253	0.591789	2.62092e-08	1.80649e-08	1	0	0	1	1	0
ACACAGGTCTC	81	443	11	67	2243718839	89.97	2424172078	4873	5.46914	1.20896	6.61194	0.182743	0.0727313	0.00201017	0.668673	3.24155e-08	2.23427e-08	1	0	0	1	1	0
ACACAGT	171	747	7	67	2243718839	89.97	2424172078	5229	4.36842	2.55224	11.1493	0.308146	0.0780448	0.00215703	0.339879	3.47837e-08	2.39749e-08	1	0	0	1	0	0
ACACAT	54163	371297	6	67	2243718839	89.97	2424172078	2227782	6.85518	808.403	5541.75	153.164	33.2505	0.918987	0.457164	1.48194e-05	1.02144e-05	1	1	0	1	0	0
ACACATAT	12377	59671	8	67	2243718839	89.97	2424172078	477368	4.82112	184.731	890.612	24.615	7.1249	0.19692	0.428687	3.17549e-06	2.18873e-06	1	1	0	1	0	0
ACACATC	242	1083	7	67	2243718839	89.97	2424172078	7581	4.47521	3.61194	16.1642	0.44675	0.113149	0.00312725	0.348188	5.04293e-08	3.47588e-08	1	0	0	1	0	0
ACACATCT	838	4221	8	67	2243718839	89.97	2424172078	33768	5.03699	12.5075	63	1.74121	0.504	0.0139297	0.447882	2.24627e-07	1.54826e-07	1	0	0	1	0	0
ACACC	13667	91011	5	67	2243718839	89.97	2424172078	455055	6.65918	203.985	1358.37	37.5431	6.79187	0.187716	0.370078	3.02706e-06	2.08642e-06	1	1	0	1	0	0
ACACCAG	27	166	7	67	2243718839	89.97	2424172078	1162	6.14815	0.402985	2.47761	0.068477	0.0173433	0.000479339	0.478349	7.7297e-09	5.32776e-09	1	0	0	1	0	0
ACACCAGC	2246	11128	8	67	2243718839	89.97	2424172078	89024	4.95459	33.5224	166.09	4.59043	1.32872	0.0367235	0.440554	5.92194e-07	4.08175e-07	1	0	0	1	0	0
ACACCATAGTC	74	307	11	67	2243718839	89.97	2424172078	3377	4.14865	1.10448	4.58209	0.126641	0.050403	0.00139305	0.507226	2.2464e-08	1.54835e-08	1	0	0	1	1	0
ACACCATAT	88	442	9	67	2243718839	89.97	2424172078	3978	5.02273	1.31343	6.59701	0.18233	0.0593731	0.00164097	0.50244	2.64619e-08	1.82391e-08	1	0	0	1	1	0
ACACCATGCAT	80	362	11	67	2243718839	89.97	2424172078	3982	4.525	1.19403	5.40299	0.149329	0.0594328	0.00164262	0.55324	2.64885e-08	1.82574e-08	1	0	0	1	1	0
ACACCATGT	85	370	9	67	2243718839	89.97	2424172078	3330	4.35294	1.26866	5.52239	0.152629	0.0497015	0.00137366	0.435439	2.21514e-08	1.5268e-08	1	0	0	1	0	0
ACACCC	4273	19228	6	67	2243718839	89.97	2424172078	115368	4.49988	63.7761	286.985	7.93178	1.72191	0.0475907	0.300092	7.67436e-07	5.28962e-07	1	0	0	1	0	0
ACACCCACAT	214	892	10	67	2243718839	89.97	2424172078	8920	4.16822	3.19403	13.3134	0.367961	0.133134	0.00367961	0.46329	5.93365e-08	4.08982e-08	1	0	0	1	0	0
ACACCCC	143	621	7	67	2243718839	89.97	2424172078	4347	4.34266	2.13433	9.26866	0.25617	0.0648806	0.00179319	0.337875	2.89165e-08	1.9931e-08	1	0	0	1	0	0
ACACCCT	46	184	7	67	2243718839	89.97	2424172078	1288	4	0.686567	2.74627	0.0759022	0.0192239	0.000531315	0.311215	8.56787e-09	5.90547e-09	1	0	0	1	0	0
ACACCG	37	182	6	67	2243718839	89.97	2424172078	1092	4.91892	0.552239	2.71642	0.0750772	0.0162985	0.000450463	0.328037	7.26406e-09	5.00681e-09	1	0	0	1	0	0
ACACCGCT	37	168	8	67	2243718839	89.97	2424172078	1344	4.54054	0.552239	2.50746	0.069302	0.0200597	0.000554416	0.403738	8.94038e-09	6.16223e-09	1	0	0	1	0	0
ACACCT	1804	12157	6	67	2243718839	89.97	2424172078	72942	6.73891	26.9254	181.448	5.01491	1.08869	0.0300894	0.449411	4.85215e-07	3.34439e-07	1	0	0	1	0	0
ACACCTC	85	358	7	67	2243718839	89.97	2424172078	2506	4.21176	1.26866	5.34328	0.147679	0.037403	0.00103375	0.327691	1.66701e-08	1.149e-08	1	0	0	1	0	0
ACACCTCC	242	1279	8	67	2243718839	89.97	2424172078	10232	5.28512	3.61194	19.0896	0.527603	0.152716	0.00422082	0.469945	6.8064e-08	4.69137e-08	1	0	0	1	0	0
ACACCTGG	80	428	8	67	2243718839	89.97	2424172078	3424	5.35	1.19403	6.38806	0.176555	0.0511045	0.00141244	0.475714	2.27767e-08	1.5699e-08	1	0	0	1	0	0
ACACCTGT	63	287	8	67	2243718839	89.97	2424172078	2296	4.55556	0.940299	4.28358	0.118391	0.0342687	0.000947127	0.405073	1.52732e-08	1.05271e-08	1	0	0	1	0	0
ACACCTGTGATGT	328	1489	13	67	2243718839	89.97	2424172078	19357	4.53963	4.89552	22.2239	0.61423	0.28891	0.00798499	0.655944	1.28764e-07	8.87517e-08	1	0	0	1	1	0
ACACG	40	300	5	67	2243718839	89.97	2424172078	1500	7.5	0.597015	4.47761	0.123754	0.0223881	0.000618768	0.416806	9.9781e-09	6.87749e-09	1	0	0	1	0	0
ACACGC	31960	149020	6	67	2243718839	89.97	2424172078	894120	4.6627	477.015	2224.18	61.4725	13.3451	0.368835	0.310951	5.94775e-06	4.09954e-06	1	1	0	1	0	0
ACACGCAT	81	330	8	67	2243718839	89.97	2424172078	2640	4.07407	1.20896	4.92537	0.136129	0.039403	0.00108903	0.362261	1.75615e-08	1.21044e-08	1	0	0	1	0	0
ACACGCTGC	35	143	9	67	2243718839	89.97	2424172078	1287	4.08571	0.522388	2.13433	0.0589892	0.019209	0.000530903	0.408708	8.56121e-09	5.90089e-09	1	0	0	1	0	0
ACACGG	1285	6109	6	67	2243718839	89.97	2424172078	36654	4.75409	19.1791	91.1791	2.52004	0.547075	0.0151202	0.317045	2.43825e-07	1.68058e-07	1	0	0	1	0	0
ACACGGAG	301	1529	8	67	2243718839	89.97	2424172078	12232	5.07973	4.49254	22.8209	0.630731	0.182567	0.00504585	0.451682	8.13681e-08	5.60837e-08	1	0	0	1	0	0
ACACGGAGTC	46	219	10	67	2243718839	89.97	2424172078	2190	4.76087	0.686567	3.26866	0.0903401	0.0326866	0.000903401	0.529162	1.4568e-08	1.00411e-08	1	0	0	1	1	0
ACACGGC	36	168	7	67	2243718839	89.97	2424172078	1176	4.66667	0.537313	2.50746	0.069302	0.0175522	0.000485114	0.363084	7.82283e-09	5.39195e-09	1	0	0	1	0	0
ACACGGCAT	61	254	9	67	2243718839	89.97	2424172078	2286	4.16393	0.910448	3.79104	0.104778	0.0341194	0.000943002	0.416532	1.52066e-08	1.04813e-08	1	0	0	1	0	0
ACACGGG	4	16	7	67	2243718839	89.97	2424172078	112	4	0.0597015	0.238806	0.00660019	0.00167164	4.62013e-05	0.311215	7.45032e-10	5.13519e-10	1	0	0	1	0	0
ACACGT	798	4900	6	67	2243718839	89.97	2424172078	29400	6.14035	11.9104	73.1343	2.02131	0.438806	0.0121279	0.409493	1.95571e-07	1.34799e-07	1	0	0	1	0	0
ACACT	4578	31099	5	67	2243718839	89.97	2424172078	155495	6.79314	68.3284	464.164	12.8287	2.32082	0.0641435	0.377523	1.03436e-06	7.12944e-07	1	0	0	1	0	0
ACACTACT	210	1553	8	67	2243718839	89.97	2424172078	12424	7.39524	3.13433	23.1791	0.640631	0.185433	0.00512505	0.657574	8.26453e-08	5.6964e-08	1	0	0	1	1	0
ACACTAGG	52	233	8	67	2243718839	89.97	2424172078	1864	4.48077	0.776119	3.47761	0.0961153	0.0278209	0.000768922	0.398423	1.23995e-08	8.54643e-09	1	0	0	1	0	0
ACACTAT	380	2271	7	67	2243718839	89.97	2424172078	15897	5.97632	5.67164	33.8955	0.936815	0.237269	0.0065577	0.46498	1.05748e-07	7.28877e-08	1	0	0	1	0	0
ACACTATC	75	376	8	67	2243718839	89.97	2424172078	3008	5.01333	1.1194	5.61194	0.155105	0.0448955	0.00124084	0.445778	2.00094e-08	1.37917e-08	1	0	0	1	0	0
ACACTATGC	317	1508	9	67	2243718839	89.97	2424172078	13572	4.7571	4.73134	22.5075	0.622068	0.202567	0.00559861	0.475868	9.02819e-08	6.22275e-08	1	0	0	1	0	0
ACACTC	1517	6533	6	67	2243718839	89.97	2424172078	39198	4.30653	22.6418	97.5075	2.69494	0.585045	0.0161696	0.287197	2.60748e-07	1.79723e-07	1	0	0	1	0	0
ACACTCT	23	92	7	67	2243718839	89.97	2424172078	644	4	0.343284	1.37313	0.0379511	0.00961194	0.000265658	0.311215	4.28393e-09	2.95274e-09	1	0	0	1	0	0
ACACTCTG	15	68	8	67	2243718839	89.97	2424172078	544	4.53333	0.223881	1.01493	0.0280508	0.0081194	0.000224407	0.403097	3.61873e-09	2.49424e-09	1	0	0	1	0	0
ACACTG	88	610	6	67	2243718839	89.97	2424172078	3660	6.93182	1.31343	9.10448	0.251632	0.0546269	0.00150979	0.462275	2.43466e-08	1.67811e-08	1	0	0	1	0	0
ACACTGC	66	264	7	67	2243718839	89.97	2424172078	1848	4	0.985075	3.9403	0.108903	0.0275821	0.000762322	0.311215	1.2293e-08	8.47307e-09	1	0	0	1	0	0
ACACTGCTC	3	12	9	67	2243718839	89.97	2424172078	108	4	0.0447761	0.179104	0.00495014	0.00161194	4.45513e-05	0.400133	7.18423e-10	4.95179e-10	1	0	0	1	0	0
ACACTGGG	56	296	8	67	2243718839	89.97	2424172078	2368	5.28571	0.835821	4.41791	0.122104	0.0353433	0.000976828	0.469998	1.57521e-08	1.08573e-08	1	0	0	1	0	0
ACACTGGT	1	4	8	67	2243718839	89.97	2424172078	32	4	0.0149254	0.0597015	0.00165005	0.000477612	1.32004e-05	0.355674	2.12866e-10	1.4672e-10	1	0	0	1	0	0
ACACTGTAGAT	397	1679	11	67	2243718839	89.97	2424172078	18469	4.22922	5.92537	25.0597	0.692608	0.275657	0.00761868	0.517077	1.22857e-07	8.46803e-08	1	0	0	1	1	0
ACAG	472604	3445915	4	67	2243718839	89.97	2424172078	13783660	7.29134	7053.79	51431.6	1421.48	205.726	5.68592	0.324167	9.16899e-05	6.3198e-05	1	1	1	0	0	0
ACAGACAGAT	51	220	10	67	2243718839	89.97	2424172078	2200	4.31373	0.761194	3.28358	0.0907526	0.0328358	0.000907526	0.479463	1.46346e-08	1.0087e-08	1	0	0	1	0	0
ACAGACAGCGAG	706	3136	12	67	2243718839	89.97	2424172078	37632	4.44193	10.5373	46.806	1.29364	0.561672	0.0155237	0.592454	2.50331e-07	1.72543e-07	1	0	0	1	1	0
ACAGACAT	755	3073	8	67	2243718839	89.97	2424172078	24584	4.0702	11.2687	45.8657	1.26765	0.366925	0.0101412	0.361916	1.63534e-07	1.12718e-07	1	0	0	1	0	0
ACAGACC	34	136	7	67	2243718839	89.97	2424172078	952	4	0.507463	2.02985	0.0561016	0.014209	0.000392711	0.311215	6.33277e-09	4.36491e-09	1	0	0	1	0	0
ACAGACCC	128	658	8	67	2243718839	89.97	2424172078	5264	5.14062	1.91045	9.8209	0.271433	0.0785672	0.00217146	0.457097	3.50165e-08	2.41354e-08	1	0	0	1	0	0
ACAGAG	189619	979478	6	67	2243718839	89.97	2424172078	5876868	5.16551	2830.13	14619.1	404.046	87.7144	2.42428	0.344482	3.90933e-05	2.69454e-05	1	1	0	1	0	0
ACAGAGAGTAT	57	230	11	67	2243718839	89.97	2424172078	2530	4.03509	0.850746	3.43284	0.0948778	0.0377612	0.00104366	0.493342	1.68297e-08	1.16e-08	1	0	0	1	0	0
ACAGAGAGTC	82	340	10	67	2243718839	89.97	2424172078	3400	4.14634	1.22388	5.07463	0.140254	0.0507463	0.00140254	0.460858	2.2617e-08	1.5589e-08	1	0	0	1	0	0
ACAGAGC	110	530	7	67	2243718839	89.97	2424172078	3710	4.81818	1.64179	7.91045	0.218631	0.0553731	0.00153042	0.374872	2.46792e-08	1.70103e-08	1	0	0	1	0	0
ACAGAGCCCC	1	4	10	67	2243718839	89.97	2424172078	40	4	0.0149254	0.0597015	0.00165005	0.000597015	1.65005e-05	0.444593	2.66083e-10	1.834e-10	1	0	0	1	0	0
ACAGAGCTAG	71	300	10	67	2243718839	89.97	2424172078	3000	4.22535	1.0597	4.47761	0.123754	0.0447761	0.00123754	0.46964	1.99562e-08	1.3755e-08	1	0	0	1	0	0
ACAGAGCTGC	1	7	10	67	2243718839	89.97	2424172078	70	7	0.0149254	0.104478	0.00288758	0.00104478	2.88758e-05	0.778037	4.65645e-10	3.2095e-10	1	0	0	1	1	0
ACAGAGG	141	762	7	67	2243718839	89.97	2424172078	5334	5.40426	2.10448	11.3731	0.314334	0.0796119	0.00220034	0.420471	3.54821e-08	2.44564e-08	1	0	0	1	0	0
ACAGAGGC	191	937	8	67	2243718839	89.97	2424172078	7496	4.90576	2.85075	13.9851	0.386524	0.111881	0.00309219	0.436213	4.98639e-08	3.43691e-08	1	0	0	1	0	0
ACAGAGGGAG	210	849	10	67	2243718839	89.97	2424172078	8490	4.04286	3.13433	12.6716	0.350223	0.126716	0.00350223	0.449356	5.64761e-08	3.89266e-08	1	0	0	1	0	0
ACAGAT	11749	87661	6	67	2243718839	89.97	2424172078	525966	7.46115	175.358	1308.37	36.1612	7.85024	0.216967	0.497576	3.49876e-06	2.41155e-06	1	0	0	1	0	0
ACAGATAG	3194	13744	8	67	2243718839	89.97	2424172078	109952	4.30307	47.6716	205.134	5.66956	1.64107	0.0453565	0.382622	7.31408e-07	5.04129e-07	1	0	0	1	0	0
ACAGATAT	361	1692	8	67	2243718839	89.97	2424172078	13536	4.68698	5.38806	25.2537	0.69797	0.20203	0.00558376	0.416759	9.00424e-08	6.20625e-08	1	0	0	1	0	0
ACAGATC	61	244	7	67	2243718839	89.97	2424172078	1708	4	0.910448	3.64179	0.100653	0.0254925	0.00070457	0.311215	1.13617e-08	7.83117e-09	1	0	0	1	0	0
ACAGATGAT	309	1361	9	67	2243718839	89.97	2424172078	12249	4.40453	4.61194	20.3134	0.561429	0.182821	0.00505286	0.4406	8.14812e-08	5.61616e-08	1	0	0	1	0	0
ACAGATGT	59	244	8	67	2243718839	89.97	2424172078	1952	4.13559	0.880597	3.64179	0.100653	0.0291343	0.000805223	0.367731	1.29848e-08	8.94991e-09	1	0	0	1	0	0
ACAGC	50157	317094	5	67	2243718839	89.97	2424172078	1585470	6.32203	748.612	4732.75	130.805	23.6637	0.654025	0.351341	1.05467e-05	7.26937e-06	1	1	0	1	0	0
ACAGCACATG	71	326	10	67	2243718839	89.97	2424172078	3260	4.59155	1.0597	4.86567	0.134479	0.0486567	0.00134479	0.510342	2.16857e-08	1.49471e-08	1	0	0	1	1	0
ACAGCAG	230	1365	7	67	2243718839	89.97	2424172078	9555	5.93478	3.43284	20.3731	0.563079	0.142612	0.00394155	0.461748	6.35605e-08	4.38096e-08	1	0	0	1	0	0
ACAGCAGGC	46	212	9	67	2243718839	89.97	2424172078	1908	4.6087	0.686567	3.16418	0.0874525	0.0284776	0.000787073	0.461023	1.26921e-08	8.74817e-09	1	0	0	1	0	0
ACAGCAGGCC	29	124	10	67	2243718839	89.97	2424172078	1240	4.27586	0.432836	1.85075	0.0511515	0.0185075	0.000511515	0.475254	8.24857e-09	5.68539e-09	1	0	0	1	0	0
ACAGCAT	434	3131	7	67	2243718839	89.97	2424172078	21917	7.21429	6.47761	46.7313	1.29157	0.327119	0.00904102	0.561298	1.45793e-07	1.00489e-07	1	0	0	1	1	0
ACAGCATAT	84	481	9	67	2243718839	89.97	2424172078	4329	5.72619	1.25373	7.1791	0.198418	0.0646119	0.00178576	0.57281	2.87968e-08	1.98484e-08	1	0	0	1	1	0
ACAGCC	2722	14000	6	67	2243718839	89.97	2424172078	84000	5.14328	40.6269	208.955	5.77517	1.25373	0.034651	0.342999	5.58774e-07	3.8514e-07	1	0	0	1	0	0
ACAGCCAT	146	636	8	67	2243718839	89.97	2424172078	5088	4.35616	2.1791	9.49254	0.262358	0.0759403	0.00209886	0.387344	3.38457e-08	2.33285e-08	1	0	0	1	0	0
ACAGCCATGCC	1	4	11	67	2243718839	89.97	2424172078	44	4	0.0149254	0.0597015	0.00165005	0.000656716	1.81505e-05	0.489052	2.92691e-10	2.0174e-10	1	0	0	1	0	0
ACAGCCC	58	248	7	67	2243718839	89.97	2424172078	1736	4.27586	0.865672	3.70149	0.102303	0.0259104	0.000716121	0.332678	1.1548e-08	7.95955e-09	1	0	0	1	0	0
ACAGCCG	2	8	7	67	2243718839	89.97	2424172078	56	4	0.0298507	0.119403	0.0033001	0.000835821	2.31007e-05	0.311215	3.72516e-10	2.5676e-10	1	0	0	1	0	0
ACAGCCTCT	21	89	9	67	2243718839	89.97	2424172078	801	4.2381	0.313433	1.32836	0.0367136	0.0119552	0.000330422	0.423951	5.32831e-09	3.67258e-09	1	0	0	1	0	0
ACAGCCTGGG	62	254	10	67	2243718839	89.97	2424172078	2540	4.09677	0.925373	3.79104	0.104778	0.0379104	0.00104778	0.455349	1.68963e-08	1.16459e-08	1	0	0	1	0	0
ACAGCG	2	8	6	67	2243718839	89.97	2424172078	48	4	0.0298507	0.119403	0.0033001	0.000716418	1.98006e-05	0.266756	3.19299e-10	2.2008e-10	1	0	0	1	0	0
ACAGCGAG	566	3348	8	67	2243718839	89.97	2424172078	26784	5.91519	8.44776	49.9701	1.38109	0.399761	0.0110487	0.52597	1.78169e-07	1.22804e-07	1	0	0	1	1	0
ACAGCGAGGG	55	231	10	67	2243718839	89.97	2424172078	2310	4.2	0.820896	3.44776	0.0952903	0.0344776	0.000952903	0.466822	1.53663e-08	1.05913e-08	1	0	0	1	0	0
ACAGCGC	41	221	7	67	2243718839	89.97	2424172078	1547	5.39024	0.61194	3.29851	0.0911651	0.0230896	0.000638156	0.419381	1.02908e-08	7.09299e-09	1	0	0	1	0	0
ACAGCGGG	49	225	8	67	2243718839	89.97	2424172078	1800	4.59184	0.731343	3.35821	0.0928152	0.0268657	0.000742522	0.408299	1.19737e-08	8.25299e-09	1	0	0	1	0	0
ACAGCT	997	5583	6	67	2243718839	89.97	2424172078	33498	5.5998	14.8806	83.3284	2.30305	0.49997	0.0138183	0.373444	2.22831e-07	1.53588e-07	1	0	0	1	0	0
ACAGCTACCTC	49	227	11	67	2243718839	89.97	2424172078	2497	4.63265	0.731343	3.38806	0.0936402	0.0372687	0.00103004	0.566402	1.66102e-08	1.14487e-08	1	0	0	1	1	0
ACAGCTC	211	844	7	67	2243718839	89.97	2424172078	5908	4	3.14925	12.597	0.34816	0.0881791	0.00243712	0.311215	3.93004e-08	2.70881e-08	1	0	0	1	0	0
ACAGCTCACATCT	219	968	13	67	2243718839	89.97	2424172078	12584	4.42009	3.26866	14.4478	0.399312	0.187821	0.00519105	0.638671	8.37096e-08	5.76976e-08	1	0	0	1	1	0
ACAGCTGAGC	2	10	10	67	2243718839	89.97	2424172078	100	5	0.0298507	0.149254	0.00412512	0.00149254	4.12512e-05	0.555741	6.65207e-10	4.58499e-10	1	0	0	1	1	0
ACAGCTGCC	83	372	9	67	2243718839	89.97	2424172078	3348	4.48193	1.23881	5.55224	0.153454	0.0499701	0.00138109	0.448342	2.22711e-08	1.53506e-08	1	0	0	1	0	0
ACAGCTGG	51	212	8	67	2243718839	89.97	2424172078	1696	4.15686	0.761194	3.16418	0.0874525	0.0253134	0.00069962	0.369622	1.12819e-08	7.77615e-09	1	0	0	1	0	0
ACAGCTGTCTGCGTGCTGC	1	4	19	67	2243718839	89.97	2424172078	76	4	0.0149254	0.0597015	0.00165005	0.00113433	3.13509e-05	0.844726	5.05557e-10	3.4846e-10	1	0	0	1	1	0
ACAGG	5770	41000	5	67	2243718839	89.97	2424172078	205000	7.10572	86.1194	611.94	16.913	3.0597	0.084565	0.394894	1.36367e-06	9.39924e-07	1	0	0	1	0	0
ACAGGACC	1021	4812	8	67	2243718839	89.97	2424172078	38496	4.71303	15.2388	71.8209	1.98501	0.574567	0.0158801	0.419075	2.56078e-07	1.76504e-07	1	0	0	1	0	0
ACAGGAG	412	2812	7	67	2243718839	89.97	2424172078	19684	6.82524	6.14925	41.9701	1.15998	0.293791	0.00811989	0.531029	1.30939e-07	9.0251e-08	1	0	0	1	1	0
ACAGGAGAGGG	86	372	11	67	2243718839	89.97	2424172078	4092	4.32558	1.28358	5.55224	0.153454	0.0610746	0.001688	0.528858	2.72203e-08	1.87618e-08	1	0	0	1	1	0
ACAGGAGCC	36	171	9	67	2243718839	89.97	2424172078	1539	4.75	0.537313	2.55224	0.0705395	0.0229701	0.000634856	0.475158	1.02375e-08	7.05631e-09	1	0	0	1	0	0
ACAGGAGG	177	751	8	67	2243718839	89.97	2424172078	6008	4.24294	2.64179	11.209	0.309796	0.0896716	0.00247837	0.377276	3.99656e-08	2.75466e-08	1	0	0	1	0	0
ACAGGC	14850	86166	6	67	2243718839	89.97	2424172078	516996	5.80242	221.642	1286.06	35.5445	7.71636	0.213267	0.386957	3.43909e-06	2.37042e-06	1	1	0	1	0	0
ACAGGCAGAG	180	724	10	67	2243718839	89.97	2424172078	7240	4.02222	2.68657	10.806	0.298659	0.10806	0.00298659	0.447063	4.8161e-08	3.31954e-08	1	0	0	1	0	0
ACAGGCAT	176	844	8	67	2243718839	89.97	2424172078	6752	4.79545	2.62687	12.597	0.34816	0.100776	0.00278528	0.426405	4.49148e-08	3.09579e-08	1	0	0	1	0	0
ACAGGCATG	65	275	9	67	2243718839	89.97	2424172078	2475	4.23077	0.970149	4.10448	0.113441	0.0369403	0.00102097	0.423218	1.64639e-08	1.13479e-08	1	0	0	1	0	0
ACAGGCC	55	222	7	67	2243718839	89.97	2424172078	1554	4.03636	0.820896	3.31343	0.0915777	0.023194	0.000641044	0.314044	1.03373e-08	7.12508e-09	1	0	0	1	0	0
ACAGGG	5180	28507	6	67	2243718839	89.97	2424172078	171042	5.50328	77.3134	425.478	11.7595	2.55287	0.0705569	0.367008	1.13778e-06	7.84227e-07	1	0	0	1	0	0
ACAGGGAGGC	181	750	10	67	2243718839	89.97	2424172078	7500	4.14365	2.70149	11.194	0.309384	0.11194	0.00309384	0.460559	4.98905e-08	3.43875e-08	1	0	0	1	0	0
ACAGGGAT	372	2025	8	67	2243718839	89.97	2424172078	16200	5.44355	5.55224	30.2239	0.835337	0.241791	0.00668269	0.484032	1.07764e-07	7.42769e-08	1	0	0	1	0	0
ACAGGGC	158	792	7	67	2243718839	89.97	2424172078	5544	5.01266	2.35821	11.8209	0.326709	0.0827463	0.00228697	0.390003	3.68791e-08	2.54192e-08	1	0	0	1	0	0
ACAGGGCAGC	67	274	10	67	2243718839	89.97	2424172078	2740	4.08955	1	4.08955	0.113028	0.0408955	0.00113028	0.454546	1.82267e-08	1.25629e-08	1	0	0	1	0	0
ACAGGGCT	53	234	8	67	2243718839	89.97	2424172078	1872	4.41509	0.791045	3.49254	0.0965278	0.0279403	0.000772222	0.392584	1.24527e-08	8.58311e-09	1	0	0	1	0	0
ACAGGGG	126	649	7	67	2243718839	89.97	2424172078	4543	5.15079	1.8806	9.68657	0.26772	0.067806	0.00187404	0.400751	3.02204e-08	2.08296e-08	1	0	0	1	0	0
ACAGGGGAGG	12	51	10	67	2243718839	89.97	2424172078	510	4.25	0.179104	0.761194	0.0210381	0.00761194	0.000210381	0.47238	3.39256e-09	2.33835e-09	1	0	0	1	0	0
ACAGGGT	51	231	7	67	2243718839	89.97	2424172078	1617	4.52941	0.761194	3.44776	0.0952903	0.0241343	0.000667032	0.352405	1.07564e-08	7.41394e-09	1	0	0	1	0	0
ACAGGT	1351	9591	6	67	2243718839	89.97	2424172078	57546	7.09919	20.1642	143.149	3.9564	0.858896	0.0237384	0.473437	3.828e-07	2.63848e-07	1	0	0	1	0	0
ACAGGTAG	131	656	8	67	2243718839	89.97	2424172078	5248	5.00763	1.95522	9.79104	0.270608	0.0783284	0.00216486	0.445271	3.49101e-08	2.40621e-08	1	0	0	1	0	0
ACAGGTC	128	537	7	67	2243718839	89.97	2424172078	3759	4.19531	1.91045	8.01493	0.221519	0.0561045	0.00155063	0.326411	2.50051e-08	1.7235e-08	1	0	0	1	0	0
ACAGGTG	67	269	7	67	2243718839	89.97	2424172078	1883	4.01493	1	4.01493	0.110966	0.0281045	0.00077676	0.312376	1.25258e-08	8.63354e-09	1	0	0	1	0	0
ACAGGTGAGAG	2	8	11	67	2243718839	89.97	2424172078	88	4	0.0298507	0.119403	0.0033001	0.00131343	3.63011e-05	0.489052	5.85382e-10	4.0348e-10	1	0	0	1	0	0
ACAGGTGCT	85	449	9	67	2243718839	89.97	2424172078	4041	5.28235	1.26866	6.70149	0.185218	0.0603134	0.00166696	0.528411	2.6881e-08	1.8528e-08	1	0	0	1	1	0
ACAGGTGCTGC	1	5	11	67	2243718839	89.97	2424172078	55	5	0.0149254	0.0746269	0.00206256	0.000820896	2.26882e-05	0.611315	3.65864e-10	2.52175e-10	1	0	0	1	1	0
ACAGT	1206	6780	5	67	2243718839	89.97	2424172078	33900	5.62189	18	101.194	2.79683	0.50597	0.0139842	0.312431	2.25505e-07	1.55431e-07	1	0	0	1	0	0
ACAGTAT	59	236	7	67	2243718839	89.97	2424172078	1652	4	0.880597	3.52239	0.0973528	0.0246567	0.00068147	0.311215	1.09892e-08	7.57441e-09	1	0	0	1	0	0
ACAGTATGACTCTAT	461	1977	15	67	2243718839	89.97	2424172078	29655	4.2885	6.8806	29.5075	0.815536	0.442612	0.012233	0.714989	1.97267e-07	1.35968e-07	1	0	0	1	1	0
ACAGTATGCT	1	4	10	67	2243718839	89.97	2424172078	40	4	0.0149254	0.0597015	0.00165005	0.000597015	1.65005e-05	0.444593	2.66083e-10	1.834e-10	1	0	0	1	0	0
ACAGTC	635	3416	6	67	2243718839	89.97	2424172078	20496	5.37953	9.47761	50.9851	1.40914	0.30591	0.00845485	0.358755	1.36341e-07	9.39741e-08	1	0	0	1	0	0
ACAGTCAGCTC	35	159	11	67	2243718839	89.97	2424172078	1749	4.54286	0.522388	2.37313	0.0655894	0.0261045	0.000721483	0.555423	1.16345e-08	8.01916e-09	1	0	0	1	1	0
ACAGTCC	38	152	7	67	2243718839	89.97	2424172078	1064	4	0.567164	2.26866	0.0627018	0.0158806	0.000438913	0.311215	7.0778e-09	4.87843e-09	1	0	0	1	0	0
ACAGTCCC	1270	5080	8	67	2243718839	89.97	2424172078	40640	4	18.9552	75.8209	2.09556	0.606567	0.0167645	0.355674	2.7034e-07	1.86334e-07	1	0	0	1	0	0
ACAGTG	686	2900	6	67	2243718839	89.97	2424172078	17400	4.22741	10.2388	43.2836	1.19628	0.259701	0.00717771	0.281921	1.15746e-07	7.97789e-08	1	0	0	1	0	0
ACAGTGG	27	108	7	67	2243718839	89.97	2424172078	756	4	0.402985	1.61194	0.0445513	0.0112836	0.000311859	0.311215	5.02896e-09	3.46626e-09	1	0	0	1	0	0
ACAGTGGT	268	1139	8	67	2243718839	89.97	2424172078	9112	4.25	4	17	0.469851	0.136	0.00375881	0.377904	6.06137e-08	4.17785e-08	1	0	0	1	0	0
ACAT	592505	4784610	4	67	2243718839	89.97	2424172078	19138440	8.07522	8843.36	71412.1	1973.71	285.648	7.89484	0.359018	0.00012731	8.77496e-05	1	1	1	0	0	0
ACATACATACC	69	290	11	67	2243718839	89.97	2424172078	3190	4.2029	1.02985	4.32836	0.119628	0.0476119	0.00131591	0.513859	2.12201e-08	1.46261e-08	1	0	0	1	1	0
ACATACC	142	568	7	67	2243718839	89.97	2424172078	3976	4	2.1194	8.47761	0.234307	0.0593433	0.00164015	0.311215	2.64486e-08	1.82299e-08	1	0	0	1	0	0
ACATACT	231	1122	7	67	2243718839	89.97	2424172078	7854	4.85714	3.44776	16.7463	0.462838	0.117224	0.00323987	0.377904	5.22454e-08	3.60105e-08	1	0	0	1	0	0
ACATAG	9533	71451	6	67	2243718839	89.97	2424172078	428706	7.49512	142.284	1066.43	29.4744	6.3986	0.176846	0.499841	2.85178e-06	1.96561e-06	1	0	0	1	0	0
ACATAGAG	387	1792	8	67	2243718839	89.97	2424172078	14336	4.63049	5.77612	26.7463	0.739221	0.21397	0.00591377	0.411736	9.53641e-08	6.57305e-08	1	0	0	1	0	0
ACATAGAT	13066	60730	8	67	2243718839	89.97	2424172078	485840	4.64794	195.015	906.418	25.0519	7.25134	0.200415	0.413288	3.23184e-06	2.22757e-06	1	1	0	1	0	0
ACATAGC	191	1276	7	67	2243718839	89.97	2424172078	8932	6.68063	2.85075	19.0448	0.526365	0.133313	0.00368456	0.519778	5.94163e-08	4.09532e-08	1	0	0	1	1	0
ACATAGGCATAG	173	715	12	67	2243718839	89.97	2424172078	8580	4.13295	2.58209	10.6716	0.294946	0.12806	0.00353935	0.551243	5.70748e-08	3.93393e-08	1	0	0	1	1	0
ACATAGT	250	1142	7	67	2243718839	89.97	2424172078	7994	4.568	3.73134	17.0448	0.471089	0.119313	0.00329762	0.355407	5.31766e-08	3.66524e-08	1	0	0	1	0	0
ACATAT	112994	800448	6	67	2243718839	89.97	2424172078	4802688	7.08399	1686.48	11947	330.194	71.6819	1.98117	0.472423	3.19478e-05	2.20203e-05	1	1	0	1	0	0
ACATATACCAT	198	1038	11	67	2243718839	89.97	2424172078	11418	5.24242	2.95522	15.4925	0.428187	0.170418	0.00471006	0.640954	7.59533e-08	5.23515e-08	1	0	0	1	1	0
ACATATACCT	164	752	10	67	2243718839	89.97	2424172078	7520	4.58537	2.44776	11.2239	0.310209	0.112239	0.00310209	0.509655	5.00236e-08	3.44792e-08	1	0	0	1	1	0
ACATATACT	84	526	9	67	2243718839	89.97	2424172078	4734	6.2619	1.25373	7.85075	0.216981	0.0706567	0.00195283	0.626399	3.14909e-08	2.17054e-08	1	0	0	1	1	0
ACATATAG	579	3296	8	67	2243718839	89.97	2424172078	26368	5.69257	8.64179	49.194	1.35964	0.393552	0.0108771	0.506175	1.75402e-07	1.20897e-07	1	0	0	1	1	0
ACATATATC	72	347	9	67	2243718839	89.97	2424172078	3123	4.81944	1.07463	5.1791	0.143142	0.0466119	0.00128827	0.482105	2.07744e-08	1.43189e-08	1	0	0	1	0	0
ACATATC	269	1583	7	67	2243718839	89.97	2424172078	11081	5.88476	4.01493	23.6269	0.653006	0.165388	0.00457105	0.457856	7.37116e-08	5.08063e-08	1	0	0	1	0	0
ACATATCC	60	341	8	67	2243718839	89.97	2424172078	2728	5.68333	0.895522	5.08955	0.140667	0.0407164	0.00112533	0.505354	1.81468e-08	1.25079e-08	1	0	0	1	1	0
ACATATCCT	50	248	9	67	2243718839	89.97	2424172078	2232	4.96	0.746269	3.70149	0.102303	0.0333134	0.000920727	0.496165	1.48474e-08	1.02337e-08	1	0	0	1	0	0
ACATATCTGCT	71	299	11	67	2243718839	89.97	2424172078	3289	4.21127	1.0597	4.46269	0.123341	0.0490896	0.00135675	0.514882	2.18787e-08	1.508e-08	1	0	0	1	1	0
ACATATG	206	890	7	67	2243718839	89.97	2424172078	6230	4.32039	3.07463	13.2836	0.367136	0.0929851	0.00256995	0.336142	4.14424e-08	2.85645e-08	1	0	0	1	0	0
ACATC	6672	54289	5	67	2243718839	89.97	2424172078	271445	8.13684	99.5821	810.284	22.3949	4.05142	0.111974	0.452197	1.80567e-06	1.24457e-06	1	0	0	1	0	0
ACATCACT	219	1222	8	67	2243718839	89.97	2424172078	9776	5.57991	3.26866	18.2388	0.50409	0.14591	0.00403272	0.496157	6.50306e-08	4.48229e-08	1	0	0	1	0	0
ACATCAGTC	2	12	9	67	2243718839	89.97	2424172078	108	6	0.0298507	0.179104	0.00495014	0.00161194	4.45513e-05	0.6002	7.18423e-10	4.95179e-10	1	0	0	1	1	0
ACATCAT	197	1061	7	67	2243718839	89.97	2424172078	7427	5.38579	2.9403	15.8358	0.437675	0.110851	0.00306373	0.419034	4.94049e-08	3.40528e-08	1	0	0	1	0	0
ACATCATAT	1778	8772	9	67	2243718839	89.97	2424172078	78948	4.93363	26.5373	130.925	3.61856	1.17833	0.032567	0.493528	5.25168e-07	3.61976e-07	1	0	0	1	0	0
ACATCATATAG	68	305	11	67	2243718839	89.97	2424172078	3355	4.48529	1.01493	4.55224	0.125816	0.0500746	0.00138398	0.548385	2.23177e-08	1.53827e-08	1	0	0	1	1	0
ACATCATCT	205	1365	9	67	2243718839	89.97	2424172078	12285	6.65854	3.0597	20.3731	0.563079	0.183358	0.00506771	0.666076	8.17207e-08	5.63267e-08	1	0	0	1	1	0
ACATCC	492	3192	6	67	2243718839	89.97	2424172078	19152	6.4878	7.34328	47.6418	1.31674	0.285851	0.00790043	0.432665	1.274e-07	8.78118e-08	1	0	0	1	0	0
ACATCCAG	69	304	8	67	2243718839	89.97	2424172078	2432	4.4058	1.02985	4.53731	0.125404	0.0362985	0.00100323	0.391757	1.61778e-08	1.11507e-08	1	0	0	1	0	0
ACATCCATGC	63	271	10	67	2243718839	89.97	2424172078	2710	4.30159	0.940299	4.04478	0.111791	0.0404478	0.00111791	0.478114	1.80271e-08	1.24253e-08	1	0	0	1	0	0
ACATCCC	181	964	7	67	2243718839	89.97	2424172078	6748	5.32597	2.70149	14.3881	0.397662	0.100716	0.00278363	0.41438	4.48882e-08	3.09395e-08	1	0	0	1	0	0
ACATCCCTG	80	398	9	67	2243718839	89.97	2424172078	3582	4.975	1.19403	5.9403	0.16418	0.0534627	0.00147762	0.497666	2.38277e-08	1.64235e-08	1	0	0	1	0	0
ACATCCT	108	852	7	67	2243718839	89.97	2424172078	5964	7.88889	1.61194	12.7164	0.35146	0.0890149	0.00246022	0.613785	3.96729e-08	2.73449e-08	1	0	0	1	1	0
ACATCG	23	126	6	67	2243718839	89.97	2424172078	756	5.47826	0.343284	1.8806	0.0519765	0.0112836	0.000311859	0.365339	5.02896e-09	3.46626e-09	1	0	0	1	0	0
ACATCGTCCTC	1	6	11	67	2243718839	89.97	2424172078	66	6	0.0149254	0.0895522	0.00247507	0.000985075	2.72258e-05	0.733578	4.39037e-10	3.0261e-10	1	0	0	1	1	0
ACATCT	5866	40837	6	67	2243718839	89.97	2424172078	245022	6.96164	87.5522	609.507	16.8458	3.65704	0.101075	0.464264	1.6299e-06	1.12342e-06	1	0	0	1	0	0
ACATCTAT	547	2400	8	67	2243718839	89.97	2424172078	19200	4.38757	8.16418	35.8209	0.990029	0.286567	0.00792023	0.390136	1.2772e-07	8.80319e-08	1	0	0	1	0	0
ACATCTATACCT	98	430	12	67	2243718839	89.97	2424172078	5160	4.38776	1.46269	6.41791	0.17738	0.0770149	0.00212856	0.585229	3.43247e-08	2.36586e-08	1	0	0	1	1	0
ACATCTCAGTG	111	549	11	67	2243718839	89.97	2424172078	6039	4.94595	1.65672	8.19403	0.226469	0.0901343	0.00249116	0.604706	4.01718e-08	2.76888e-08	1	0	0	1	1	0
ACATCTCT	45	184	8	67	2243718839	89.97	2424172078	1472	4.08889	0.671642	2.74627	0.0759022	0.0219701	0.000607218	0.363578	9.79185e-09	6.74911e-09	1	0	0	1	0	0
ACATG	980	5921	5	67	2243718839	89.97	2424172078	29605	6.04184	14.6269	88.3731	2.44248	0.441866	0.0122124	0.33577	1.96935e-07	1.35739e-07	1	0	0	1	0	0
ACATGAT	212	1176	7	67	2243718839	89.97	2424172078	8232	5.54717	3.16418	17.5522	0.485114	0.122866	0.0033958	0.43159	5.47598e-08	3.77437e-08	1	0	0	1	0	0
ACATGATATG	67	268	10	67	2243718839	89.97	2424172078	2680	4	1	4	0.110553	0.04	0.00110553	0.444593	1.78275e-08	1.22878e-08	1	0	0	1	0	0
ACATGC	1910	10858	6	67	2243718839	89.97	2424172078	65148	5.68482	28.5075	162.06	4.47905	0.972358	0.0268743	0.379114	4.33369e-07	2.98703e-07	1	0	0	1	0	0
ACATGCACTC	101	404	10	67	2243718839	89.97	2424172078	4040	4	1.50746	6.02985	0.166655	0.0602985	0.00166655	0.444593	2.68744e-08	1.85234e-08	1	0	0	1	0	0
ACATGCAGCC	47	206	10	67	2243718839	89.97	2424172078	2060	4.38298	0.701493	3.07463	0.0849775	0.0307463	0.000849775	0.48716	1.37033e-08	9.44509e-09	1	0	0	1	0	0
ACATGCATAGC	151	880	11	67	2243718839	89.97	2424172078	9680	5.82781	2.25373	13.1343	0.363011	0.144478	0.00399312	0.712526	6.4392e-08	4.43827e-08	1	0	0	1	1	0
ACATGCATAT	67	276	10	67	2243718839	89.97	2424172078	2760	4.1194	1	4.1194	0.113853	0.041194	0.00113853	0.457864	1.83597e-08	1.26546e-08	1	0	0	1	0	0
ACATGCC	192	912	7	67	2243718839	89.97	2424172078	6384	4.75	2.86567	13.6119	0.376211	0.0952836	0.00263348	0.369568	4.24668e-08	2.92706e-08	1	0	0	1	0	0
ACATGCCTACC	54	230	11	67	2243718839	89.97	2424172078	2530	4.25926	0.80597	3.43284	0.0948778	0.0377612	0.00104366	0.52075	1.68297e-08	1.16e-08	1	0	0	1	1	0
ACATGCT	96	384	7	67	2243718839	89.97	2424172078	2688	4	1.43284	5.73134	0.158405	0.0401194	0.00110883	0.311215	1.78808e-08	1.23245e-08	1	0	0	1	0	0
ACATGCTCAT	131	534	10	67	2243718839	89.97	2424172078	5340	4.07634	1.95522	7.97015	0.220281	0.0797015	0.00220281	0.453077	3.5522e-08	2.44839e-08	1	0	0	1	0	0
ACATGG	461	2536	6	67	2243718839	89.97	2424172078	15216	5.50108	6.8806	37.8507	1.04613	0.227104	0.00627678	0.366861	1.01218e-07	6.97653e-08	1	0	0	1	0	0
ACATGGC	2	8	7	67	2243718839	89.97	2424172078	56	4	0.0298507	0.119403	0.0033001	0.000835821	2.31007e-05	0.311215	3.72516e-10	2.5676e-10	1	0	0	1	0	0
ACATGGT	37	148	7	67	2243718839	89.97	2424172078	1036	4	0.552239	2.20896	0.0610518	0.0154627	0.000427362	0.311215	6.89154e-09	4.75005e-09	1	0	0	1	0	0
ACATGT	354	1655	6	67	2243718839	89.97	2424172078	9930	4.67514	5.28358	24.7015	0.682707	0.148209	0.00409624	0.31178	6.6055e-08	4.5529e-08	1	0	0	1	0	0
ACATGTAG	46	222	8	67	2243718839	89.97	2424172078	1776	4.82609	0.686567	3.31343	0.0915777	0.0265075	0.000732621	0.429129	1.18141e-08	8.14295e-09	1	0	0	1	0	0
ACATGTC	66	264	7	67	2243718839	89.97	2424172078	1848	4	0.985075	3.9403	0.108903	0.0275821	0.000762322	0.311215	1.2293e-08	8.47307e-09	1	0	0	1	0	0
ACC	92782	881210	3	67	2243718839	89.97	2424172078	2643630	9.49764	1384.81	13152.4	363.51	39.4572	1.09053	0.316694	1.75856e-05	1.2121e-05	1	1	0	0	0	0
ACCACCC	31	132	7	67	2243718839	89.97	2424172078	924	4.25806	0.462687	1.97015	0.0544516	0.013791	0.000381161	0.331293	6.14651e-09	4.23654e-09	1	0	0	1	0	0
ACCACCG	31	124	7	67	2243718839	89.97	2424172078	868	4	0.462687	1.85075	0.0511515	0.0129552	0.00035806	0.311215	5.774e-09	3.97978e-09	1	0	0	1	0	0
ACCACCT	20	80	7	67	2243718839	89.97	2424172078	560	4	0.298507	1.19403	0.033001	0.00835821	0.000231007	0.311215	3.72516e-09	2.5676e-09	1	0	0	1	0	0
ACCACCTGC	151	684	9	67	2243718839	89.97	2424172078	6156	4.5298	2.25373	10.209	0.282158	0.0918806	0.00253942	0.453131	4.09501e-08	2.82252e-08	1	0	0	1	0	0
ACCACG	56	346	6	67	2243718839	89.97	2424172078	2076	6.17857	0.835821	5.16418	0.142729	0.0309851	0.000856375	0.412042	1.38097e-08	9.51845e-09	1	0	0	1	0	0
ACCACGCC	37	154	8	67	2243718839	89.97	2424172078	1232	4.16216	0.552239	2.29851	0.0635268	0.0183881	0.000508215	0.370093	8.19535e-09	5.64871e-09	1	0	0	1	0	0
ACCACGCCCC	1	4	10	67	2243718839	89.97	2424172078	40	4	0.0149254	0.0597015	0.00165005	0.000597015	1.65005e-05	0.444593	2.66083e-10	1.834e-10	1	0	0	1	0	0
ACCACT	1793	10947	6	67	2243718839	89.97	2424172078	65682	6.10541	26.7612	163.388	4.51577	0.980328	0.0270946	0.407163	4.36921e-07	3.01152e-07	1	0	0	1	0	0
ACCACTACT	69	288	9	67	2243718839	89.97	2424172078	2592	4.17391	1.02985	4.29851	0.118803	0.0386866	0.00106923	0.41753	1.72422e-08	1.18843e-08	1	0	0	1	0	0
ACCACTATC	48	228	9	67	2243718839	89.97	2424172078	2052	4.75	0.716418	3.40299	0.0940527	0.0306269	0.000846475	0.475158	1.365e-08	9.40841e-09	1	0	0	1	0	0
ACCACTGCC	210	855	9	67	2243718839	89.97	2424172078	7695	4.07143	3.13433	12.7612	0.352698	0.114851	0.00317428	0.407279	5.11877e-08	3.52815e-08	1	0	0	1	0	0
ACCACTGCCT	116	473	10	67	2243718839	89.97	2424172078	4730	4.07759	1.73134	7.0597	0.195118	0.070597	0.00195118	0.453216	3.14643e-08	2.1687e-08	1	0	0	1	0	0
ACCAG	2294	17006	5	67	2243718839	89.97	2424172078	85030	7.41325	34.2388	253.821	7.01518	1.2691	0.0350759	0.411985	5.65625e-07	3.89862e-07	1	0	0	1	0	0
ACCAGACGAGGCAGG	2	9	15	67	2243718839	89.97	2424172078	135	4.5	0.0298507	0.134328	0.00371261	0.00201493	5.56891e-05	0.75025	8.98029e-10	6.18974e-10	1	0	0	1	1	0
ACCAGAG	38	166	7	67	2243718839	89.97	2424172078	1162	4.36842	0.567164	2.47761	0.068477	0.0173433	0.000479339	0.339879	7.7297e-09	5.32776e-09	1	0	0	1	0	0
ACCAGC	2882	13960	6	67	2243718839	89.97	2424172078	83760	4.84386	43.0149	208.358	5.75867	1.25015	0.034552	0.323032	5.57177e-07	3.84039e-07	1	0	0	1	0	0
ACCAGCAGG	35	147	9	67	2243718839	89.97	2424172078	1323	4.2	0.522388	2.19403	0.0606393	0.0197463	0.000545753	0.42014	8.80069e-09	6.06595e-09	1	0	0	1	0	0
ACCAGCC	80	398	7	67	2243718839	89.97	2424172078	2786	4.975	1.19403	5.9403	0.16418	0.0415821	0.00114926	0.387073	1.85327e-08	1.27738e-08	1	0	0	1	0	0
ACCAGCCCAG	85	345	10	67	2243718839	89.97	2424172078	3450	4.05882	1.26866	5.14925	0.142317	0.0514925	0.00142317	0.451131	2.29496e-08	1.58182e-08	1	0	0	1	0	0
ACCAGCG	51	264	7	67	2243718839	89.97	2424172078	1848	5.17647	0.761194	3.9403	0.108903	0.0275821	0.000762322	0.402749	1.2293e-08	8.47307e-09	1	0	0	1	0	0
ACCAGCGGT	44	191	9	67	2243718839	89.97	2424172078	1719	4.34091	0.656716	2.85075	0.0787898	0.0256567	0.000709108	0.434236	1.14349e-08	7.88161e-09	1	0	0	1	0	0
ACCAGCT	72	328	7	67	2243718839	89.97	2424172078	2296	4.55556	1.07463	4.89552	0.135304	0.0342687	0.000947127	0.354439	1.52732e-08	1.05271e-08	1	0	0	1	0	0
ACCAGG	873	5148	6	67	2243718839	89.97	2424172078	30888	5.89691	13.0299	76.8358	2.12361	0.461015	0.0127417	0.393258	2.05469e-07	1.41621e-07	1	0	0	1	0	0
ACCAGGAGGTC	2	8	11	67	2243718839	89.97	2424172078	88	4	0.0298507	0.119403	0.0033001	0.00131343	3.63011e-05	0.489052	5.85382e-10	4.0348e-10	1	0	0	1	0	0
ACCAGGAT	258	1104	8	67	2243718839	89.97	2424172078	8832	4.27907	3.85075	16.4776	0.455413	0.131821	0.00364331	0.380489	5.87511e-08	4.04947e-08	1	0	0	1	0	0
ACCAGGC	59	327	7	67	2243718839	89.97	2424172078	2289	5.54237	0.880597	4.8806	0.134891	0.0341642	0.00094424	0.431217	1.52266e-08	1.04951e-08	1	0	0	1	0	0
ACCAGGG	329	1835	7	67	2243718839	89.97	2424172078	12845	5.57751	4.91045	27.3881	0.756959	0.191716	0.00529872	0.433951	8.54458e-08	5.88943e-08	1	0	0	1	0	0
ACCAGGTGAGAGT	115	463	13	67	2243718839	89.97	2424172078	6019	4.02609	1.71642	6.91045	0.190993	0.0898358	0.00248291	0.58174	4.00388e-08	2.75971e-08	1	0	0	1	1	0
ACCAGT	109	439	6	67	2243718839	89.97	2424172078	2634	4.02752	1.62687	6.55224	0.181093	0.0393134	0.00108656	0.268591	1.75216e-08	1.20769e-08	1	0	0	1	0	0
ACCAGTGCATC	10	40	11	67	2243718839	89.97	2424172078	440	4	0.149254	0.597015	0.0165005	0.00656716	0.000181505	0.489052	2.92691e-09	2.0174e-09	1	0	0	1	0	0
ACCAGTGCCC	52	234	10	67	2243718839	89.97	2424172078	2340	4.5	0.776119	3.49254	0.0965278	0.0349254	0.000965278	0.500167	1.55658e-08	1.07289e-08	1	0	0	1	1	0
ACCAGTGG	61	302	8	67	2243718839	89.97	2424172078	2416	4.95082	0.910448	4.50746	0.124579	0.0360597	0.000996629	0.44022	1.60714e-08	1.10773e-08	1	0	0	1	0	0
ACCAT	5847	42634	5	67	2243718839	89.97	2424172078	213170	7.2916	87.2687	636.328	17.587	3.18164	0.0879352	0.405224	1.41802e-06	9.77383e-07	1	0	0	1	0	0
ACCATAGC	90	487	8	67	2243718839	89.97	2424172078	3896	5.41111	1.34328	7.26866	0.200893	0.0581493	0.00160715	0.481148	2.59165e-08	1.78631e-08	1	0	0	1	0	0
ACCATAT	702	4094	7	67	2243718839	89.97	2424172078	28658	5.83191	10.4776	61.1045	1.68882	0.427731	0.0118218	0.453744	1.90635e-07	1.31397e-07	1	0	0	1	0	0
ACCATC	11179	56330	6	67	2243718839	89.97	2424172078	337980	5.03891	166.851	840.746	23.2368	5.04448	0.139421	0.336039	2.24827e-06	1.54964e-06	1	0	0	1	0	0
ACCATCTC	68	350	8	67	2243718839	89.97	2424172078	2800	5.14706	1.01493	5.22388	0.144379	0.041791	0.00115503	0.457669	1.86258e-08	1.2838e-08	1	0	0	1	0	0
ACCATG	616	3246	6	67	2243718839	89.97	2424172078	19476	5.26948	9.19403	48.4478	1.33901	0.290687	0.00803408	0.351416	1.29556e-07	8.92974e-08	1	0	0	1	0	0
ACCATGC	90	462	7	67	2243718839	89.97	2424172078	3234	5.13333	1.34328	6.89552	0.190581	0.0482687	0.00133406	0.399392	2.15128e-08	1.48279e-08	1	0	0	1	0	0
ACCC	2578	17011	4	67	2243718839	89.97	2424172078	68044	6.59853	38.4776	253.896	7.01724	1.01558	0.028069	0.293366	4.52633e-07	3.11981e-07	1	0	0	0	0	0
ACCCACCT	180	753	8	67	2243718839	89.97	2424172078	6024	4.18333	2.68657	11.2388	0.310622	0.0899104	0.00248497	0.371976	4.00721e-08	2.762e-08	1	0	0	1	0	0
ACCCACTCTGACTCACGTG	1	4	19	67	2243718839	89.97	2424172078	76	4	0.0149254	0.0597015	0.00165005	0.00113433	3.13509e-05	0.844726	5.05557e-10	3.4846e-10	1	0	0	1	1	0
ACCCAG	3549	25238	6	67	2243718839	89.97	2424172078	151428	7.1113	52.9701	376.687	10.411	2.26012	0.0624659	0.474245	1.00731e-06	6.94297e-07	1	0	0	1	0	0
ACCCAGAT	79	474	8	67	2243718839	89.97	2424172078	3792	6	1.1791	7.07463	0.195531	0.056597	0.00156425	0.533511	2.52246e-08	1.73863e-08	1	0	0	1	1	0
ACCCAGC	587	2631	7	67	2243718839	89.97	2424172078	18417	4.48211	8.76119	39.2687	1.08532	0.274881	0.00759723	0.348725	1.22511e-07	8.44418e-08	1	0	0	1	0	0
ACCCAGG	241	1211	7	67	2243718839	89.97	2424172078	8477	5.0249	3.59701	18.0746	0.499552	0.126522	0.00349686	0.390956	5.63896e-08	3.8867e-08	1	0	0	1	0	0
ACCCAGGGCC	67	270	10	67	2243718839	89.97	2424172078	2700	4.02985	1	4.02985	0.111378	0.0402985	0.00111378	0.44791	1.79606e-08	1.23795e-08	1	0	0	1	0	0
ACCCAGT	110	478	7	67	2243718839	89.97	2424172078	3346	4.34545	1.64179	7.13433	0.197181	0.0499403	0.00138027	0.338092	2.22578e-08	1.53414e-08	1	0	0	1	0	0
ACCCAGTC	50	236	8	67	2243718839	89.97	2424172078	1888	4.72	0.746269	3.52239	0.0973528	0.0281791	0.000778823	0.419695	1.25591e-08	8.65647e-09	1	0	0	1	0	0
ACCCAT	864	5666	6	67	2243718839	89.97	2424172078	33996	6.55787	12.8955	84.5672	2.33729	0.507403	0.0140238	0.437337	2.26144e-07	1.55871e-07	1	0	0	1	0	0
ACCCATC	150	678	7	67	2243718839	89.97	2424172078	4746	4.52	2.23881	10.1194	0.279683	0.0708358	0.00195778	0.351673	3.15707e-08	2.17604e-08	1	0	0	1	0	0
ACCCATGCTC	69	281	10	67	2243718839	89.97	2424172078	2810	4.07246	1.02985	4.19403	0.115916	0.0419403	0.00115916	0.452647	1.86923e-08	1.28838e-08	1	0	0	1	0	0
ACCCC	2826	15008	5	67	2243718839	89.97	2424172078	75040	5.31069	42.1791	224	6.19098	1.12	0.0309549	0.295137	4.99171e-07	3.44058e-07	1	0	0	1	0	0
ACCCCAG	137	579	7	67	2243718839	89.97	2424172078	4053	4.22628	2.04478	8.64179	0.238844	0.0604925	0.00167191	0.32882	2.69608e-08	1.8583e-08	1	0	0	1	0	0
ACCCCC	4204	17279	6	67	2243718839	89.97	2424172078	103674	4.11013	62.7463	257.896	7.12779	1.54737	0.0427668	0.2741	6.89647e-07	4.75345e-07	1	0	0	1	0	0
ACCCCCACCTC	1	4	11	67	2243718839	89.97	2424172078	44	4	0.0149254	0.0597015	0.00165005	0.000656716	1.81505e-05	0.489052	2.92691e-10	2.0174e-10	1	0	0	1	0	0
ACCCCCAGCCCG	1	4	12	67	2243718839	89.97	2424172078	48	4	0.0149254	0.0597015	0.00165005	0.000716418	1.98006e-05	0.533511	3.19299e-10	2.2008e-10	1	0	0	1	1	0
ACCCCCC	122	493	7	67	2243718839	89.97	2424172078	3451	4.04098	1.8209	7.35821	0.203368	0.0515075	0.00142358	0.314404	2.29563e-08	1.58228e-08	1	0	0	1	0	0
ACCCCCGCC	1	4	9	67	2243718839	89.97	2424172078	36	4	0.0149254	0.0597015	0.00165005	0.000537313	1.48504e-05	0.400133	2.39474e-10	1.6506e-10	1	0	0	1	0	0
ACCCCCT	1	4	7	67	2243718839	89.97	2424172078	28	4	0.0149254	0.0597015	0.00165005	0.00041791	1.15503e-05	0.311215	1.86258e-10	1.2838e-10	1	0	0	1	0	0
ACCCCG	32	146	6	67	2243718839	89.97	2424172078	876	4.5625	0.477612	2.1791	0.0602267	0.0130746	0.00036136	0.304268	5.82721e-09	4.01646e-09	1	0	0	1	0	0
ACCCCGC	5	23	7	67	2243718839	89.97	2424172078	161	4.6	0.0746269	0.343284	0.00948778	0.00240299	6.64144e-05	0.357897	1.07098e-09	7.38184e-10	1	0	0	1	0	0
ACCCCT	1321	8003	6	67	2243718839	89.97	2424172078	48018	6.05829	19.7164	119.448	3.30133	0.716687	0.019808	0.404021	3.19419e-07	2.20162e-07	1	0	0	1	0	0
ACCCCTC	60	269	7	67	2243718839	89.97	2424172078	1883	4.48333	0.895522	4.01493	0.110966	0.0281045	0.00077676	0.34882	1.25258e-08	8.63354e-09	1	0	0	1	0	0
ACCCCTCTC	21	91	9	67	2243718839	89.97	2424172078	819	4.33333	0.313433	1.35821	0.0375386	0.0122239	0.000337847	0.433478	5.44804e-09	3.75511e-09	1	0	0	1	0	0
ACCCCTG	171	693	7	67	2243718839	89.97	2424172078	4851	4.05263	2.55224	10.3433	0.285871	0.072403	0.0020011	0.31531	3.22692e-08	2.22418e-08	1	0	0	1	0	0
ACCCG	23	116	5	67	2243718839	89.97	2424172078	580	5.04348	0.343284	1.73134	0.0478514	0.00865672	0.000239257	0.280287	3.8582e-09	2.6593e-09	1	0	0	1	0	0
ACCCGC	78	375	6	67	2243718839	89.97	2424172078	2250	4.80769	1.16418	5.59701	0.154692	0.0335821	0.000928152	0.32062	1.49672e-08	1.03162e-08	1	0	0	1	0	0
ACCCGCC	2	8	7	67	2243718839	89.97	2424172078	56	4	0.0298507	0.119403	0.0033001	0.000835821	2.31007e-05	0.311215	3.72516e-10	2.5676e-10	1	0	0	1	0	0
ACCCGG	17	81	6	67	2243718839	89.97	2424172078	486	4.76471	0.253731	1.20896	0.0334135	0.00725373	0.000200481	0.317753	3.23291e-09	2.22831e-09	1	0	0	1	0	0
ACCCGGC	13	70	7	67	2243718839	89.97	2424172078	490	5.38462	0.19403	1.04478	0.0288758	0.00731343	0.000202131	0.418943	3.25951e-09	2.24665e-09	1	0	0	1	0	0
ACCCT	811	5461	5	67	2243718839	89.97	2424172078	27305	6.73366	12.1045	81.5075	2.25273	0.407537	0.0112636	0.374217	1.81635e-07	1.25193e-07	1	0	0	1	0	0
ACCCTAGC	98	436	8	67	2243718839	89.97	2424172078	3488	4.44898	1.46269	6.50746	0.179855	0.0520597	0.00143884	0.395597	2.32024e-08	1.59925e-08	1	0	0	1	0	0
ACCCTAT	31	124	7	67	2243718839	89.97	2424172078	868	4	0.462687	1.85075	0.0511515	0.0129552	0.00035806	0.311215	5.774e-09	3.97978e-09	1	0	0	1	0	0
ACCCTC	686	3450	6	67	2243718839	89.97	2424172078	20700	5.02915	10.2388	51.4925	1.42317	0.308955	0.008539	0.335389	1.37698e-07	9.49094e-08	1	0	0	1	0	0
ACCCTCATGCC	14	63	11	67	2243718839	89.97	2424172078	693	4.5	0.208955	0.940299	0.0259883	0.0103433	0.000285871	0.550183	4.60988e-09	3.1774e-09	1	0	0	1	1	0
ACCCTCC	27	113	7	67	2243718839	89.97	2424172078	791	4.18519	0.402985	1.68657	0.0466139	0.011806	0.000326297	0.325623	5.26179e-09	3.62673e-09	1	0	0	1	0	0
ACCCTCCTGC	39	156	10	67	2243718839	89.97	2424172078	1560	4	0.58209	2.32836	0.0643519	0.0232836	0.000643519	0.444593	1.03772e-08	7.15259e-09	1	0	0	1	0	0
ACCCTCT	2	8	7	67	2243718839	89.97	2424172078	56	4	0.0298507	0.119403	0.0033001	0.000835821	2.31007e-05	0.311215	3.72516e-10	2.5676e-10	1	0	0	1	0	0
ACCCTCTCCC	16	71	10	67	2243718839	89.97	2424172078	710	4.4375	0.238806	1.0597	0.0292883	0.010597	0.000292883	0.49322	4.72297e-09	3.25535e-09	1	0	0	1	0	0
ACCCTG	3587	19515	6	67	2243718839	89.97	2424172078	117090	5.44048	53.5373	291.269	8.05017	1.74761	0.048301	0.36282	7.78891e-07	5.36857e-07	1	0	0	1	0	0
ACCCTGC	522	2547	7	67	2243718839	89.97	2424172078	17829	4.87931	7.79104	38.0149	1.05067	0.266104	0.00735468	0.379628	1.186e-07	8.17459e-08	1	0	0	1	0	0
ACCCTGG	34	163	7	67	2243718839	89.97	2424172078	1141	4.79412	0.507463	2.43284	0.0672395	0.0170299	0.000470676	0.373	7.59001e-09	5.23148e-09	1	0	0	1	0	0
ACCCTGGG	223	994	8	67	2243718839	89.97	2424172078	7952	4.4574	3.32836	14.8358	0.410037	0.118687	0.0032803	0.396345	5.28973e-08	3.64599e-08	1	0	0	1	0	0
ACCG	201	1440	4	67	2243718839	89.97	2424172078	5760	7.16418	3	21.4925	0.594017	0.0859701	0.00237607	0.318514	3.83159e-08	2.64096e-08	1	0	0	0	0	0
ACCGAG	76	375	6	67	2243718839	89.97	2424172078	2250	4.93421	1.13433	5.59701	0.154692	0.0335821	0.000928152	0.329057	1.49672e-08	1.03162e-08	1	0	0	1	0	0
ACCGAGAG	143	691	8	67	2243718839	89.97	2424172078	5528	4.83217	2.13433	10.3134	0.285046	0.0825075	0.00228037	0.429669	3.67726e-08	2.53459e-08	1	0	0	1	0	0
ACCGAT	117	860	6	67	2243718839	89.97	2424172078	5160	7.35043	1.74627	12.8358	0.35476	0.0770149	0.00212856	0.490192	3.43247e-08	2.36586e-08	1	0	0	1	0	0
ACCGC	307	1934	5	67	2243718839	89.97	2424172078	9670	6.29967	4.58209	28.8657	0.797798	0.144328	0.00398899	0.350099	6.43255e-08	4.43369e-08	1	0	0	1	0	0
ACCGCACGC	35	144	9	67	2243718839	89.97	2424172078	1296	4.11429	0.522388	2.14925	0.0594017	0.0193433	0.000534616	0.411566	8.62108e-09	5.94215e-09	1	0	0	1	0	0
ACCGCAGG	45	194	8	67	2243718839	89.97	2424172078	1552	4.31111	0.671642	2.89552	0.0800273	0.0231642	0.000640219	0.383338	1.0324e-08	7.11591e-09	1	0	0	1	0	0
ACCGCC	429	1839	6	67	2243718839	89.97	2424172078	11034	4.28671	6.40299	27.4478	0.75861	0.164687	0.00455166	0.285876	7.33989e-08	5.05908e-08	1	0	0	1	0	0
ACCGCGT	2	8	7	67	2243718839	89.97	2424172078	56	4	0.0298507	0.119403	0.0033001	0.000835821	2.31007e-05	0.311215	3.72516e-10	2.5676e-10	1	0	0	1	0	0
ACCGCT	18	72	6	67	2243718839	89.97	2424172078	432	4	0.268657	1.07463	0.0297009	0.00644776	0.000178205	0.266756	2.87369e-09	1.98072e-09	1	0	0	1	0	0
ACCGCTATCTAGT	282	1169	13	67	2243718839	89.97	2424172078	15197	4.14539	4.20896	17.4478	0.482226	0.226821	0.00626894	0.598978	1.01091e-07	6.96782e-08	1	0	0	1	1	0
ACCGCTG	15	60	7	67	2243718839	89.97	2424172078	420	4	0.223881	0.895522	0.0247507	0.00626866	0.000173255	0.311215	2.79387e-09	1.9257e-09	1	0	0	1	0	0
ACCGG	16	80	5	67	2243718839	89.97	2424172078	400	5	0.238806	1.19403	0.033001	0.00597015	0.000165005	0.27787	2.66083e-09	1.834e-09	1	0	0	1	0	0
ACCGGAG	12	48	7	67	2243718839	89.97	2424172078	336	4	0.179104	0.716418	0.0198006	0.00501493	0.000138604	0.311215	2.2351e-09	1.54056e-09	1	0	0	1	0	0
ACCGGC	111	496	6	67	2243718839	89.97	2424172078	2976	4.46847	1.65672	7.40299	0.204606	0.0444179	0.00122764	0.297997	1.97966e-08	1.36449e-08	1	0	0	1	0	0
ACCGGG	5	20	6	67	2243718839	89.97	2424172078	120	4	0.0746269	0.298507	0.00825024	0.00179104	4.95014e-05	0.266756	7.98248e-10	5.50199e-10	1	0	0	1	0	0
ACCGGGC	15	60	7	67	2243718839	89.97	2424172078	420	4	0.223881	0.895522	0.0247507	0.00626866	0.000173255	0.311215	2.79387e-09	1.9257e-09	1	0	0	1	0	0
ACCGGGG	2	8	7	67	2243718839	89.97	2424172078	56	4	0.0298507	0.119403	0.0033001	0.000835821	2.31007e-05	0.311215	3.72516e-10	2.5676e-10	1	0	0	1	0	0
ACCGT	69	345	5	67	2243718839	89.97	2424172078	1725	5	1.02985	5.14925	0.142317	0.0257463	0.000711583	0.27787	1.14748e-08	7.90912e-09	1	0	0	1	0	0
ACCGTC	70	320	6	67	2243718839	89.97	2424172078	1920	4.57143	1.04478	4.77612	0.132004	0.0286567	0.000792023	0.304864	1.2772e-08	8.80319e-09	1	0	0	1	0	0
ACCGTG	233	934	6	67	2243718839	89.97	2424172078	5604	4.00858	3.47761	13.9403	0.385286	0.0836418	0.00231172	0.267328	3.72782e-08	2.56943e-08	1	0	0	1	0	0
ACCGTGC	46	184	7	67	2243718839	89.97	2424172078	1288	4	0.686567	2.74627	0.0759022	0.0192239	0.000531315	0.311215	8.56787e-09	5.90547e-09	1	0	0	1	0	0
ACCT	37592	310991	4	67	2243718839	89.97	2424172078	1243964	8.2728	561.075	4641.66	128.288	18.5666	0.51315	0.367802	8.27493e-06	5.70357e-06	1	1	0	0	0	0
ACCTAG	511	3100	6	67	2243718839	89.97	2424172078	18600	6.06654	7.62687	46.2687	1.27879	0.277612	0.00767272	0.404571	1.23728e-07	8.52809e-08	1	0	0	1	0	0
ACCTAGC	128	776	7	67	2243718839	89.97	2424172078	5432	6.0625	1.91045	11.5821	0.320109	0.0810746	0.00224077	0.471685	3.6134e-08	2.49057e-08	1	0	0	1	0	0
ACCTAGT	34	136	7	67	2243718839	89.97	2424172078	952	4	0.507463	2.02985	0.0561016	0.014209	0.000392711	0.311215	6.33277e-09	4.36491e-09	1	0	0	1	0	0
ACCTAGTG	97	405	8	67	2243718839	89.97	2424172078	3240	4.17526	1.44776	6.04478	0.167067	0.0483582	0.00133654	0.371258	2.15527e-08	1.48554e-08	1	0	0	1	0	0
ACCTAT	7872	58213	6	67	2243718839	89.97	2424172078	349278	7.39494	117.493	868.851	24.0136	5.2131	0.144081	0.493161	2.32342e-06	1.60144e-06	1	0	0	1	0	0
ACCTATAT	226	1143	8	67	2243718839	89.97	2424172078	9144	5.05752	3.37313	17.0597	0.471501	0.136478	0.00377201	0.449707	6.08265e-08	4.19252e-08	1	0	0	1	0	0
ACCTATCCCT	206	984	10	67	2243718839	89.97	2424172078	9840	4.7767	3.07463	14.6866	0.405912	0.146866	0.00405912	0.530921	6.54564e-08	4.51163e-08	1	0	0	1	1	0
ACCTATCT	3820	17785	8	67	2243718839	89.97	2424172078	142280	4.65576	57.0149	265.448	7.33653	2.12358	0.0586922	0.413983	9.46456e-07	6.52353e-07	1	0	0	1	0	0
ACCTATG	56	269	7	67	2243718839	89.97	2424172078	1883	4.80357	0.835821	4.01493	0.110966	0.0281045	0.00077676	0.373736	1.25258e-08	8.63354e-09	1	0	0	1	0	0
ACCTATGG	101	443	8	67	2243718839	89.97	2424172078	3544	4.38614	1.50746	6.61194	0.182743	0.0528955	0.00146194	0.390009	2.35749e-08	1.62492e-08	1	0	0	1	0	0
ACCTC	2041	14885	5	67	2243718839	89.97	2424172078	74425	7.29299	30.4627	222.164	6.14024	1.11082	0.0307012	0.405301	4.9508e-07	3.41238e-07	1	0	0	1	0	0
ACCTCATACTACTC	113	456	14	67	2243718839	89.97	2424172078	6384	4.0354	1.68657	6.80597	0.188105	0.0952836	0.00263348	0.627938	4.24668e-08	2.92706e-08	1	0	0	1	1	0
ACCTCC	1738	9510	6	67	2243718839	89.97	2424172078	57060	5.47181	25.9403	141.94	3.92299	0.851642	0.0235379	0.364909	3.79567e-07	2.6162e-07	1	0	0	1	0	0
ACCTCCAG	56	239	8	67	2243718839	89.97	2424172078	1912	4.26786	0.835821	3.56716	0.0985904	0.0285373	0.000788723	0.379492	1.27188e-08	8.76651e-09	1	0	0	1	0	0
ACCTCCC	165	717	7	67	2243718839	89.97	2424172078	5019	4.34545	2.46269	10.7015	0.295771	0.0749104	0.0020704	0.338092	3.33867e-08	2.30121e-08	1	0	0	1	0	0
ACCTCCT	1106	7841	7	67	2243718839	89.97	2424172078	54887	7.08951	16.5075	117.03	3.23451	0.819209	0.0226415	0.55159	3.65112e-07	2.51657e-07	1	0	0	1	1	0
ACCTCCTAGGC	68	301	11	67	2243718839	89.97	2424172078	3311	4.42647	1.01493	4.49254	0.124166	0.0494179	0.00136583	0.541193	2.2025e-08	1.51809e-08	1	0	0	1	1	0
ACCTCT	3325	22982	6	67	2243718839	89.97	2424172078	137892	6.91188	49.6269	343.015	9.48035	2.05809	0.0568821	0.460946	9.17267e-07	6.32234e-07	1	0	0	1	0	0
ACCTCTC	151	852	7	67	2243718839	89.97	2424172078	5964	5.64238	2.25373	12.7164	0.35146	0.0890149	0.00246022	0.438998	3.96729e-08	2.73449e-08	1	0	0	1	0	0
ACCTCTCTCT	91	366	10	67	2243718839	89.97	2424172078	3660	4.02198	1.35821	5.46269	0.150979	0.0546269	0.00150979	0.447035	2.43466e-08	1.67811e-08	1	0	0	1	0	0
ACCTCTG	601	2501	7	67	2243718839	89.97	2424172078	17507	4.1614	8.97015	37.3284	1.03169	0.261299	0.00722185	0.323772	1.16458e-07	8.02695e-08	1	0	0	1	0	0
ACCTCTGC	100	410	8	67	2243718839	89.97	2424172078	3280	4.1	1.49254	6.1194	0.16913	0.0489552	0.00135304	0.364566	2.18188e-08	1.50388e-08	1	0	0	1	0	0
ACCTG	603	3393	5	67	2243718839	89.97	2424172078	16965	5.62687	9	50.6418	1.39965	0.253209	0.00699827	0.312708	1.12852e-07	7.77844e-08	1	0	0	1	0	0
ACCTGC	1062	5950	6	67	2243718839	89.97	2424172078	35700	5.60264	15.8507	88.806	2.45445	0.532836	0.0147267	0.373634	2.37479e-07	1.63684e-07	1	0	0	1	0	0
ACCTGCC	59	265	7	67	2243718839	89.97	2424172078	1855	4.49153	0.880597	3.95522	0.109316	0.0276866	0.00076521	0.349457	1.23396e-08	8.50517e-09	1	0	0	1	0	0
ACCTGCCTAGC	1	4	11	67	2243718839	89.97	2424172078	44	4	0.0149254	0.0597015	0.00165005	0.000656716	1.81505e-05	0.489052	2.92691e-10	2.0174e-10	1	0	0	1	0	0
ACCTGG	233	1451	6	67	2243718839	89.97	2424172078	8706	6.22747	3.47761	21.6567	0.598555	0.12994	0.00359133	0.415303	5.79129e-08	3.9917e-08	1	0	0	1	0	0
ACCTGGAGC	39	168	9	67	2243718839	89.97	2424172078	1512	4.30769	0.58209	2.50746	0.069302	0.0225672	0.000623718	0.430913	1.00579e-08	6.93251e-09	1	0	0	1	0	0
ACCTGGCGTATGC	1	6	13	67	2243718839	89.97	2424172078	78	6	0.0149254	0.0895522	0.00247507	0.00116418	3.21759e-05	0.866956	5.18861e-10	3.5763e-10	1	0	0	1	1	0
ACCTGGG	116	706	7	67	2243718839	89.97	2424172078	4942	6.08621	1.73134	10.5373	0.291233	0.0737612	0.00203863	0.473529	3.28745e-08	2.2659e-08	1	0	0	1	0	0
ACCTGGGCTCC	51	237	11	67	2243718839	89.97	2424172078	2607	4.64706	0.761194	3.53731	0.0977653	0.0389104	0.00107542	0.568163	1.73419e-08	1.19531e-08	1	0	0	1	1	0
ACG	1710	16239	3	67	2243718839	89.97	2424172078	48717	9.49649	25.5224	242.373	6.69878	0.727119	0.0200963	0.316655	3.24069e-07	2.23367e-07	1	0	0	0	0	0
ACGACT	142	644	6	67	2243718839	89.97	2424172078	3864	4.53521	2.1194	9.61194	0.265658	0.0576716	0.00159395	0.302448	2.57036e-08	1.77164e-08	1	0	0	1	0	0
ACGAG	1448	10023	5	67	2243718839	89.97	2424172078	50115	6.92196	21.6119	149.597	4.13461	0.747985	0.020673	0.384682	3.33368e-07	2.29777e-07	1	0	0	1	0	0
ACGAGAG	66	343	7	67	2243718839	89.97	2424172078	2401	5.19697	0.985075	5.1194	0.141492	0.0358358	0.000990441	0.404344	1.59716e-08	1.10086e-08	1	0	0	1	0	0
ACGAGAGGAG	169	798	10	67	2243718839	89.97	2424172078	7980	4.72189	2.52239	11.9104	0.329185	0.119104	0.00329185	0.52483	5.30835e-08	3.65883e-08	1	0	0	1	1	0
ACGAGCG	34	136	7	67	2243718839	89.97	2424172078	952	4	0.507463	2.02985	0.0561016	0.014209	0.000392711	0.311215	6.33277e-09	4.36491e-09	1	0	0	1	0	0
ACGAGG	999	5209	6	67	2243718839	89.97	2424172078	31254	5.21421	14.9104	77.7463	2.14877	0.466478	0.0128926	0.34773	2.07904e-07	1.43299e-07	1	0	0	1	0	0
ACGAGGAGG	1522	6206	9	67	2243718839	89.97	2424172078	55854	4.07753	22.7164	92.6269	2.56005	0.833642	0.0230404	0.407889	3.71545e-07	2.5609e-07	1	0	0	1	0	0
ACGAGT	3	12	6	67	2243718839	89.97	2424172078	72	4	0.0447761	0.179104	0.00495014	0.00107463	2.97009e-05	0.266756	4.78949e-10	3.3012e-10	1	0	0	1	0	0
ACGAT	461	3165	5	67	2243718839	89.97	2424172078	15825	6.86551	6.8806	47.2388	1.3056	0.236194	0.006528	0.381544	1.05269e-07	7.25575e-08	1	0	0	1	0	0
ACGATAT	547	4402	7	67	2243718839	89.97	2424172078	30814	8.04753	8.16418	65.7015	1.81588	0.45991	0.0127111	0.626128	2.04977e-07	1.41282e-07	1	0	0	1	1	0
ACGATG	327	1320	6	67	2243718839	89.97	2424172078	7920	4.0367	4.8806	19.7015	0.544516	0.118209	0.00326709	0.269203	5.26844e-08	3.63132e-08	1	0	0	1	0	0
ACGC	24996	181597	4	67	2243718839	89.97	2424172078	726388	7.26504	373.075	2710.4	74.9109	10.8416	0.299644	0.322998	4.83198e-06	3.33049e-06	1	1	0	0	0	0
ACGCAG	441	2502	6	67	2243718839	89.97	2424172078	15012	5.67347	6.58209	37.3433	1.0321	0.22406	0.00619263	0.378357	9.98609e-08	6.88299e-08	1	0	0	1	0	0
ACGCAGC	4	16	7	67	2243718839	89.97	2424172078	112	4	0.0597015	0.238806	0.00660019	0.00167164	4.62013e-05	0.311215	7.45032e-10	5.13519e-10	1	0	0	1	0	0
ACGCAGGATC	40	162	10	67	2243718839	89.97	2424172078	1620	4.05	0.597015	2.41791	0.0668269	0.0241791	0.000668269	0.45015	1.07764e-08	7.42769e-09	1	0	0	1	0	0
ACGCAT	651	3793	6	67	2243718839	89.97	2424172078	22758	5.82642	9.71642	56.6119	1.56466	0.339672	0.00938795	0.388558	1.51388e-07	1.04345e-07	1	0	0	1	0	0
ACGCC	109	604	5	67	2243718839	89.97	2424172078	3020	5.54128	1.62687	9.01493	0.249157	0.0450746	0.00124579	0.307952	2.00892e-08	1.38467e-08	1	0	0	1	0	0
ACGCCATAT	97	443	9	67	2243718839	89.97	2424172078	3987	4.56701	1.44776	6.61194	0.182743	0.0595075	0.00164469	0.456853	2.65218e-08	1.82804e-08	1	0	0	1	0	0
ACGCCC	112	503	6	67	2243718839	89.97	2424172078	3018	4.49107	1.67164	7.50746	0.207494	0.0450448	0.00124496	0.299505	2.00759e-08	1.38375e-08	1	0	0	1	0	0
ACGCCCC	2	10	7	67	2243718839	89.97	2424172078	70	5	0.0298507	0.149254	0.00412512	0.00104478	2.88758e-05	0.389019	4.65645e-10	3.2095e-10	1	0	0	1	0	0
ACGCCCG	81	325	7	67	2243718839	89.97	2424172078	2275	4.01235	1.20896	4.85075	0.134066	0.0339552	0.000938465	0.312175	1.51335e-08	1.04309e-08	1	0	0	1	0	0
ACGCCG	22	88	6	67	2243718839	89.97	2424172078	528	4	0.328358	1.31343	0.0363011	0.0078806	0.000217806	0.266756	3.51229e-09	2.42088e-09	1	0	0	1	0	0
ACGCCT	105	616	6	67	2243718839	89.97	2424172078	3696	5.86667	1.56716	9.19403	0.254107	0.0551642	0.00152464	0.391242	2.4586e-08	1.69461e-08	1	0	0	1	0	0
ACGCG	1	5	5	67	2243718839	89.97	2424172078	25	5	0.0149254	0.0746269	0.00206256	0.000373134	1.03128e-05	0.27787	1.66302e-10	1.14625e-10	1	0	0	1	0	0
ACGCGC	1041	4761	6	67	2243718839	89.97	2424172078	28566	4.57349	15.5373	71.0597	1.96397	0.426358	0.0117838	0.305001	1.90023e-07	1.30975e-07	1	0	0	1	0	0
ACGCGTC	26	134	7	67	2243718839	89.97	2424172078	938	5.15385	0.38806	2	0.0552766	0.014	0.000386936	0.400988	6.23964e-09	4.30072e-09	1	0	0	1	0	0
ACGCTC	1	5	6	67	2243718839	89.97	2424172078	30	5	0.0149254	0.0746269	0.00206256	0.000447761	1.23754e-05	0.333444	1.99562e-10	1.3755e-10	1	0	0	1	0	0
ACGCTG	1	5	6	67	2243718839	89.97	2424172078	30	5	0.0149254	0.0746269	0.00206256	0.000447761	1.23754e-05	0.333444	1.99562e-10	1.3755e-10	1	0	0	1	0	0
ACGCTGCGCC	1	6	10	67	2243718839	89.97	2424172078	60	6	0.0149254	0.0895522	0.00247507	0.000895522	2.47507e-05	0.666889	3.99124e-10	2.751e-10	1	0	0	1	1	0
ACGCTGG	20	80	7	67	2243718839	89.97	2424172078	560	4	0.298507	1.19403	0.033001	0.00835821	0.000231007	0.311215	3.72516e-09	2.5676e-09	1	0	0	1	0	0
ACGCTGGG	56	231	8	67	2243718839	89.97	2424172078	1848	4.125	0.835821	3.44776	0.0952903	0.0275821	0.000762322	0.366789	1.2293e-08	8.47307e-09	1	0	0	1	0	0
ACGG	2263	15571	4	67	2243718839	89.97	2424172078	62284	6.88069	33.7761	232.403	6.42322	0.929612	0.0256929	0.30591	4.14317e-07	2.85572e-07	1	0	0	0	0	0
ACGGAG	911	4851	6	67	2243718839	89.97	2424172078	29106	5.32492	13.597	72.403	2.0011	0.434418	0.0120066	0.355113	1.93615e-07	1.33451e-07	1	0	0	1	0	0
ACGGAGCG	1	4	8	67	2243718839	89.97	2424172078	32	4	0.0149254	0.0597015	0.00165005	0.000477612	1.32004e-05	0.355674	2.12866e-10	1.4672e-10	1	0	0	1	0	0
ACGGAGG	48	232	7	67	2243718839	89.97	2424172078	1624	4.83333	0.716418	3.46269	0.0957028	0.0242388	0.000669919	0.376051	1.0803e-08	7.44603e-09	1	0	0	1	0	0
ACGGAT	172	1179	6	67	2243718839	89.97	2424172078	7074	6.85465	2.56716	17.597	0.486352	0.105582	0.00291811	0.457129	4.70567e-08	3.24343e-08	1	0	0	1	0	0
ACGGC	145	801	5	67	2243718839	89.97	2424172078	4005	5.52414	2.16418	11.9552	0.330422	0.0597761	0.00165211	0.306999	2.66415e-08	1.83629e-08	1	0	0	1	0	0
ACGGCC	86	345	6	67	2243718839	89.97	2424172078	2070	4.01163	1.28358	5.14925	0.142317	0.0308955	0.0008539	0.267531	1.37698e-08	9.49094e-09	1	0	0	1	0	0
ACGGCCCC	62	261	8	67	2243718839	89.97	2424172078	2088	4.20968	0.925373	3.89552	0.107666	0.0311642	0.000861325	0.374318	1.38895e-08	9.57347e-09	1	0	0	1	0	0
ACGGCG	35	140	6	67	2243718839	89.97	2424172078	840	4	0.522388	2.08955	0.0577517	0.0125373	0.00034651	0.266756	5.58774e-09	3.8514e-09	1	0	0	1	0	0
ACGGCT	1	4	6	67	2243718839	89.97	2424172078	24	4	0.0149254	0.0597015	0.00165005	0.000358209	9.90029e-06	0.266756	1.5965e-10	1.1004e-10	1	0	0	1	0	0
ACGGCTGG	42	170	8	67	2243718839	89.97	2424172078	1360	4.04762	0.626866	2.53731	0.070127	0.0202985	0.000561016	0.359908	9.04681e-09	6.23559e-09	1	0	0	1	0	0
ACGGG	114	627	5	67	2243718839	89.97	2424172078	3135	5.5	1.70149	9.35821	0.258645	0.046791	0.00129323	0.305657	2.08542e-08	1.4374e-08	1	0	0	1	0	0
ACGGGAG	51	238	7	67	2243718839	89.97	2424172078	1666	4.66667	0.761194	3.55224	0.0981778	0.0248657	0.000687245	0.363084	1.10823e-08	7.6386e-09	1	0	0	1	0	0
ACGGGAGG	147	588	8	67	2243718839	89.97	2424172078	4704	4	2.19403	8.77612	0.242557	0.070209	0.00194046	0.355674	3.12913e-08	2.15678e-08	1	0	0	1	0	0
ACGGGATC	93	375	8	67	2243718839	89.97	2424172078	3000	4.03226	1.38806	5.59701	0.154692	0.0447761	0.00123754	0.358542	1.99562e-08	1.3755e-08	1	0	0	1	0	0
ACGGGC	176	910	6	67	2243718839	89.97	2424172078	5460	5.17045	2.62687	13.5821	0.375386	0.0814925	0.00225232	0.344812	3.63203e-08	2.50341e-08	1	0	0	1	0	0
ACGGGCTC	30	129	8	67	2243718839	89.97	2424172078	1032	4.3	0.447761	1.92537	0.053214	0.015403	0.000425712	0.38235	6.86494e-09	4.73171e-09	1	0	0	1	0	0
ACGGGG	144	656	6	67	2243718839	89.97	2424172078	3936	4.55556	2.14925	9.79104	0.270608	0.0587463	0.00162365	0.303805	2.61825e-08	1.80465e-08	1	0	0	1	0	0
ACGGGGG	13	59	7	67	2243718839	89.97	2424172078	413	4.53846	0.19403	0.880597	0.0243382	0.00616418	0.000170367	0.353109	2.7473e-09	1.8936e-09	1	0	0	1	0	0
ACGT	313	2067	4	67	2243718839	89.97	2424172078	8268	6.60383	4.67164	30.8507	0.852662	0.123403	0.00341065	0.293602	5.49993e-08	3.79087e-08	1	0	0	0	0	0
ACGTAG	437	2557	6	67	2243718839	89.97	2424172078	15342	5.85126	6.52239	38.1642	1.05479	0.228985	0.00632876	0.390214	1.02056e-07	7.0343e-08	1	0	0	1	0	0
ACGTAT	546	2598	6	67	2243718839	89.97	2424172078	15588	4.75824	8.14925	38.7761	1.07171	0.232657	0.00643024	0.317322	1.03692e-07	7.14709e-08	1	0	0	1	0	0
ACGTATCCCC	105	474	10	67	2243718839	89.97	2424172078	4740	4.51429	1.56716	7.07463	0.195531	0.0707463	0.00195531	0.501755	3.15308e-08	2.17329e-08	1	0	0	1	1	0
ACGTC	2	10	5	67	2243718839	89.97	2424172078	50	5	0.0298507	0.149254	0.00412512	0.000746269	2.06256e-05	0.27787	3.32603e-10	2.2925e-10	1	0	0	1	0	0
ACGTCC	98	471	6	67	2243718839	89.97	2424172078	2826	4.80612	1.46269	7.02985	0.194293	0.0421791	0.00116576	0.320515	1.87987e-08	1.29572e-08	1	0	0	1	0	0
ACGTCCATC	66	307	9	67	2243718839	89.97	2424172078	2763	4.65152	0.985075	4.58209	0.126641	0.0412388	0.00113977	0.465307	1.83797e-08	1.26683e-08	1	0	0	1	0	0
ACGTGAGC	32	130	8	67	2243718839	89.97	2424172078	1040	4.0625	0.477612	1.9403	0.0536266	0.0155224	0.000429012	0.361232	6.91815e-09	4.76839e-09	1	0	0	1	0	0
ACT	61226	729558	3	67	2243718839	89.97	2424172078	2188674	11.9158	913.821	10888.9	300.951	32.6668	0.902854	0.397326	1.45592e-05	1.00351e-05	1	1	0	0	0	0
ACTACTC	48	192	7	67	2243718839	89.97	2424172078	1344	4	0.716418	2.86567	0.0792023	0.0200597	0.000554416	0.311215	8.94038e-09	6.16223e-09	1	0	0	1	0	0
ACTACTGCAT	364	2287	10	67	2243718839	89.97	2424172078	22870	6.28297	5.43284	34.1343	0.943415	0.341343	0.00943415	0.69834	1.52133e-07	1.04859e-07	1	0	0	1	1	0
ACTAG	1204	8324	5	67	2243718839	89.97	2424172078	41620	6.91362	17.9701	124.239	3.43375	0.621194	0.0171687	0.384218	2.76859e-07	1.90827e-07	1	0	0	1	0	0
ACTAGAT	61	425	7	67	2243718839	89.97	2424172078	2975	6.96721	0.910448	6.34328	0.175318	0.044403	0.00122722	0.542075	1.97899e-08	1.36404e-08	1	0	0	1	1	0
ACTAGATAG	1064	4563	9	67	2243718839	89.97	2424172078	41067	4.28853	15.8806	68.1045	1.88229	0.61294	0.0169406	0.428996	2.73181e-07	1.88292e-07	1	0	0	1	0	0
ACTAGC	70	280	6	67	2243718839	89.97	2424172078	1680	4	1.04478	4.1791	0.115503	0.0250746	0.00069302	0.266756	1.11755e-08	7.70279e-09	1	0	0	1	0	0
ACTAGCC	32	173	7	67	2243718839	89.97	2424172078	1211	5.40625	0.477612	2.58209	0.0713646	0.0180746	0.000499552	0.420626	8.05566e-09	5.55243e-09	1	0	0	1	0	0
ACTAGG	349	2076	6	67	2243718839	89.97	2424172078	12456	5.94842	5.20896	30.9851	0.856375	0.18591	0.00513825	0.396694	8.28582e-08	5.71107e-08	1	0	0	1	0	0
ACTAGTAG	62	252	8	67	2243718839	89.97	2424172078	2016	4.06452	0.925373	3.76119	0.103953	0.0300896	0.000831624	0.361411	1.34106e-08	9.24335e-09	1	0	0	1	0	0
ACTAGTC	57	284	7	67	2243718839	89.97	2424172078	1988	4.98246	0.850746	4.23881	0.117153	0.0296716	0.000820074	0.387654	1.32243e-08	9.11497e-09	1	0	0	1	0	0
ACTAT	7107	50182	5	67	2243718839	89.97	2424172078	250910	7.06093	106.075	748.985	20.7007	3.74493	0.103503	0.392404	1.66907e-06	1.15042e-06	1	0	0	1	0	0
ACTATAG	77	428	7	67	2243718839	89.97	2424172078	2996	5.55844	1.14925	6.38806	0.176555	0.0447164	0.00123589	0.432467	1.99296e-08	1.37366e-08	1	0	0	1	0	0
ACTATAGAG	66	277	9	67	2243718839	89.97	2424172078	2493	4.19697	0.985075	4.13433	0.114266	0.037209	0.00102839	0.419837	1.65836e-08	1.14304e-08	1	0	0	1	0	0
ACTATAT	832	4971	7	67	2243718839	89.97	2424172078	34797	5.97476	12.4179	74.194	2.0506	0.519358	0.0143542	0.464858	2.31472e-07	1.59544e-07	1	0	0	1	0	0
ACTATATAT	87	442	9	67	2243718839	89.97	2424172078	3978	5.08046	1.29851	6.59701	0.18233	0.0593731	0.00164097	0.508215	2.64619e-08	1.82391e-08	1	0	0	1	1	0
ACTATC	214	1308	6	67	2243718839	89.97	2424172078	7848	6.11215	3.19403	19.5224	0.539566	0.117134	0.00323739	0.407613	5.22054e-08	3.5983e-08	1	0	0	1	0	0
ACTATCCCC	1	4	9	67	2243718839	89.97	2424172078	36	4	0.0149254	0.0597015	0.00165005	0.000537313	1.48504e-05	0.400133	2.39474e-10	1.6506e-10	1	0	0	1	0	0
ACTATCT	6	24	7	67	2243718839	89.97	2424172078	168	4	0.0895522	0.358209	0.00990029	0.00250746	6.9302e-05	0.311215	1.11755e-09	7.70279e-10	1	0	0	1	0	0
ACTATCTC	269	1405	8	67	2243718839	89.97	2424172078	11240	5.22305	4.01493	20.9701	0.579579	0.167761	0.00463663	0.464426	7.47693e-08	5.15353e-08	1	0	0	1	0	0
ACTATG	406	2855	6	67	2243718839	89.97	2424172078	17130	7.03202	6.0597	42.6119	1.17772	0.255672	0.00706633	0.468958	1.1395e-07	7.8541e-08	1	0	0	1	0	0
ACTATGC	218	1576	7	67	2243718839	89.97	2424172078	11032	7.22936	3.25373	23.5224	0.650119	0.164657	0.00455083	0.562471	7.33856e-08	5.05817e-08	1	0	0	1	1	0
ACTATGCTAT	35	147	10	67	2243718839	89.97	2424172078	1470	4.2	0.522388	2.19403	0.0606393	0.0219403	0.000606393	0.466822	9.77854e-09	6.73994e-09	1	0	0	1	0	0
ACTATGG	306	1259	7	67	2243718839	89.97	2424172078	8813	4.11438	4.56716	18.791	0.519353	0.131537	0.00363547	0.320114	5.86247e-08	4.04076e-08	1	0	0	1	0	0
ACTC	33437	283906	4	67	2243718839	89.97	2424172078	1135624	8.49077	499.06	4237.4	117.115	16.9496	0.468458	0.377494	7.55425e-06	5.20683e-06	1	1	0	0	0	0
ACTCACTG	50	219	8	67	2243718839	89.97	2424172078	1752	4.38	0.746269	3.26866	0.0903401	0.0261493	0.000722721	0.389463	1.16544e-08	8.03291e-09	1	0	0	1	0	0
ACTCAG	582	4044	6	67	2243718839	89.97	2424172078	24264	6.94845	8.68657	60.3582	1.6682	0.362149	0.0100092	0.463385	1.61406e-07	1.1125e-07	1	0	0	1	0	0
ACTCAGC	96	532	7	67	2243718839	89.97	2424172078	3724	5.54167	1.43284	7.9403	0.219456	0.0555821	0.00153619	0.431162	2.47723e-08	1.70745e-08	1	0	0	1	0	0
ACTCAGT	105	420	7	67	2243718839	89.97	2424172078	2940	4	1.56716	6.26866	0.173255	0.0438806	0.00121279	0.311215	1.95571e-08	1.34799e-08	1	0	0	1	0	0
ACTCAGTGGGAGG	84	346	13	67	2243718839	89.97	2424172078	4498	4.11905	1.25373	5.16418	0.142729	0.0671343	0.00185548	0.595172	2.9921e-08	2.06233e-08	1	0	0	1	1	0
ACTCATAT	112	791	8	67	2243718839	89.97	2424172078	6328	7.0625	1.67164	11.806	0.326297	0.0944478	0.00261038	0.627987	4.20943e-08	2.90138e-08	1	0	0	1	1	0
ACTCATCC	119	498	8	67	2243718839	89.97	2424172078	3984	4.18487	1.77612	7.43284	0.205431	0.0594627	0.00164345	0.372113	2.65018e-08	1.82666e-08	1	0	0	1	0	0
ACTCC	1143	8729	5	67	2243718839	89.97	2424172078	43645	7.63692	17.0597	130.284	3.60082	0.651418	0.0180041	0.424415	2.9033e-07	2.00112e-07	1	0	0	1	0	0
ACTCCC	257	1168	6	67	2243718839	89.97	2424172078	7008	4.54475	3.83582	17.4328	0.481814	0.104597	0.00289088	0.303084	4.66177e-08	3.21316e-08	1	0	0	1	0	0
ACTCCCAGC	136	669	9	67	2243718839	89.97	2424172078	6021	4.91912	2.02985	9.98507	0.275971	0.0898657	0.00248373	0.492076	4.00521e-08	2.76063e-08	1	0	0	1	0	0
ACTCCCC	30	120	7	67	2243718839	89.97	2424172078	840	4	0.447761	1.79104	0.0495014	0.0125373	0.00034651	0.311215	5.58774e-09	3.8514e-09	1	0	0	1	0	0
ACTCCCCTCC	1	4	10	67	2243718839	89.97	2424172078	40	4	0.0149254	0.0597015	0.00165005	0.000597015	1.65005e-05	0.444593	2.66083e-10	1.834e-10	1	0	0	1	0	0
ACTCCCT	1	4	7	67	2243718839	89.97	2424172078	28	4	0.0149254	0.0597015	0.00165005	0.00041791	1.15503e-05	0.311215	1.86258e-10	1.2838e-10	1	0	0	1	0	0
ACTCCG	11	52	6	67	2243718839	89.97	2424172078	312	4.72727	0.164179	0.776119	0.0214506	0.00465672	0.000128704	0.315257	2.07545e-09	1.43052e-09	1	0	0	1	0	0
ACTCCGCC	38	174	8	67	2243718839	89.97	2424172078	1392	4.57895	0.567164	2.59701	0.0717771	0.0207761	0.000574217	0.407153	9.25968e-09	6.38231e-09	1	0	0	1	0	0
ACTCCT	181	989	6	67	2243718839	89.97	2424172078	5934	5.46409	2.70149	14.7612	0.407974	0.0885672	0.00244785	0.364394	3.94734e-08	2.72074e-08	1	0	0	1	0	0
ACTCCTC	5	20	7	67	2243718839	89.97	2424172078	140	4	0.0746269	0.298507	0.00825024	0.00208955	5.77517e-05	0.311215	9.3129e-10	6.41899e-10	1	0	0	1	0	0
ACTCCTCCC	242	1066	9	67	2243718839	89.97	2424172078	9594	4.40496	3.61194	15.9104	0.439738	0.143194	0.00395764	0.440643	6.382e-08	4.39884e-08	1	0	0	1	0	0
ACTCCTG	86	559	7	67	2243718839	89.97	2424172078	3913	6.5	1.28358	8.34328	0.230594	0.058403	0.00161416	0.505724	2.60295e-08	1.79411e-08	1	0	0	1	1	0
ACTCGGG	6	24	7	67	2243718839	89.97	2424172078	168	4	0.0895522	0.358209	0.00990029	0.00250746	6.9302e-05	0.311215	1.11755e-09	7.70279e-10	1	0	0	1	0	0
ACTCT	1181	8991	5	67	2243718839	89.97	2424172078	44955	7.61304	17.6269	134.194	3.7089	0.67097	0.0185445	0.423088	2.99044e-07	2.06118e-07	1	0	0	1	0	0
ACTCTAG	28	128	7	67	2243718839	89.97	2424172078	896	4.57143	0.41791	1.91045	0.0528015	0.0133731	0.000369611	0.355674	5.96025e-09	4.10816e-09	1	0	0	1	0	0
ACTCTAGCTCC	171	916	11	67	2243718839	89.97	2424172078	10076	5.35673	2.55224	13.6716	0.377861	0.150388	0.00415647	0.654929	6.70262e-08	4.61984e-08	1	0	0	1	1	0
ACTCTAT	167	994	7	67	2243718839	89.97	2424172078	6958	5.9521	2.49254	14.8358	0.410037	0.103851	0.00287026	0.463095	4.62851e-08	3.19024e-08	1	0	0	1	0	0
ACTCTC	343	1583	6	67	2243718839	89.97	2424172078	9498	4.61516	5.1194	23.6269	0.653006	0.141761	0.00391804	0.30778	6.31814e-08	4.35483e-08	1	0	0	1	0	0
ACTCTCAG	34	181	8	67	2243718839	89.97	2424172078	1448	5.32353	0.507463	2.70149	0.0746647	0.0216119	0.000597317	0.47336	9.6322e-09	6.63907e-09	1	0	0	1	0	0
ACTCTCC	50	200	7	67	2243718839	89.97	2424172078	1400	4	0.746269	2.98507	0.0825024	0.0208955	0.000577517	0.311215	9.3129e-09	6.41899e-09	1	0	0	1	0	0
ACTCTCT	301	1632	7	67	2243718839	89.97	2424172078	11424	5.42193	4.49254	24.3582	0.67322	0.170507	0.00471254	0.421846	7.59932e-08	5.2379e-08	1	0	0	1	0	0
ACTCTCTCAG	64	305	10	67	2243718839	89.97	2424172078	3050	4.76562	0.955224	4.55224	0.125816	0.0455224	0.00125816	0.52969	2.02888e-08	1.39842e-08	1	0	0	1	1	0
ACTCTCTG	265	1098	8	67	2243718839	89.97	2424172078	8784	4.1434	3.95522	16.3881	0.452938	0.131104	0.00362351	0.368425	5.84318e-08	4.02746e-08	1	0	0	1	0	0
ACTCTG	648	4017	6	67	2243718839	89.97	2424172078	24102	6.19907	9.67164	59.9552	1.65706	0.359731	0.00994236	0.413409	1.60328e-07	1.10508e-07	1	0	0	1	0	0
ACTCTGCCTCTC	128	541	12	67	2243718839	89.97	2424172078	6492	4.22656	1.91045	8.07463	0.223169	0.0968955	0.00267803	0.56373	4.31852e-08	2.97658e-08	1	0	0	1	1	0
ACTG	12860	99352	4	67	2243718839	89.97	2424172078	397408	7.72566	191.94	1482.87	40.9839	5.93146	0.163936	0.343477	2.64359e-06	1.82211e-06	1	1	0	0	0	0
ACTGAG	456	2223	6	67	2243718839	89.97	2424172078	13338	4.875	6.80597	33.1791	0.917014	0.199075	0.00550208	0.325108	8.87253e-08	6.11547e-08	1	0	0	1	0	0
ACTGAGAGGAGC	119	481	12	67	2243718839	89.97	2424172078	5772	4.04202	1.77612	7.1791	0.198418	0.0861493	0.00238102	0.539115	3.83957e-08	2.64646e-08	1	0	0	1	1	0
ACTGAGC	173	820	7	67	2243718839	89.97	2424172078	5740	4.73988	2.58209	12.2388	0.33826	0.0856716	0.00236782	0.368781	3.81829e-08	2.63179e-08	1	0	0	1	0	0
ACTGAGGGATG	213	949	11	67	2243718839	89.97	2424172078	10439	4.4554	3.1791	14.1642	0.391474	0.155806	0.00430621	0.54473	6.9441e-08	4.78628e-08	1	0	0	1	1	0
ACTGAT	51	307	6	67	2243718839	89.97	2424172078	1842	6.01961	0.761194	4.58209	0.126641	0.0274925	0.000759847	0.401441	1.22531e-08	8.44556e-09	1	0	0	1	0	0
ACTGATC	130	598	7	67	2243718839	89.97	2424172078	4186	4.6	1.9403	8.92537	0.246682	0.0624776	0.00172678	0.357897	2.78456e-08	1.91928e-08	1	0	0	1	0	0
ACTGATGG	51	216	8	67	2243718839	89.97	2424172078	1728	4.23529	0.761194	3.22388	0.0891026	0.025791	0.000712821	0.376596	1.14948e-08	7.92287e-09	1	0	0	1	0	0
ACTGC	1477	8493	5	67	2243718839	89.97	2424172078	42465	5.75017	22.0448	126.761	3.50346	0.633806	0.0175173	0.31956	2.8248e-07	1.94702e-07	1	0	0	1	0	0
ACTGCC	723	3341	6	67	2243718839	89.97	2424172078	20046	4.62102	10.791	49.8657	1.3782	0.299194	0.00826921	0.308171	1.33347e-07	9.19108e-08	1	0	0	1	0	0
ACTGCCC	203	931	7	67	2243718839	89.97	2424172078	6517	4.58621	3.02985	13.8955	0.384049	0.0972687	0.00268834	0.356824	4.33515e-08	2.98804e-08	1	0	0	1	0	0
ACTGCCCCCCCCTCCT	1	4	16	67	2243718839	89.97	2424172078	64	4	0.0149254	0.0597015	0.00165005	0.000955224	2.64008e-05	0.711348	4.25732e-10	2.9344e-10	1	0	0	1	1	0
ACTGCCCT	74	334	8	67	2243718839	89.97	2424172078	2672	4.51351	1.10448	4.98507	0.137779	0.0398806	0.00110223	0.401335	1.77743e-08	1.22511e-08	1	0	0	1	0	0
ACTGCCTG	362	1527	8	67	2243718839	89.97	2424172078	12216	4.21823	5.40299	22.791	0.629906	0.182328	0.00503925	0.375079	8.12617e-08	5.60103e-08	1	0	0	1	0	0
ACTGCT	3898	24391	6	67	2243718839	89.97	2424172078	146346	6.25731	58.1791	364.045	10.0616	2.18427	0.0603695	0.417293	9.73504e-07	6.70996e-07	1	0	0	1	0	0
ACTGCTAG	145	897	8	67	2243718839	89.97	2424172078	7176	6.18621	2.16418	13.3881	0.370023	0.107104	0.00296019	0.550068	4.77352e-08	3.29019e-08	1	0	0	1	1	0
ACTGCTC	96	384	7	67	2243718839	89.97	2424172078	2688	4	1.43284	5.73134	0.158405	0.0401194	0.00110883	0.311215	1.78808e-08	1.23245e-08	1	0	0	1	0	0
ACTGCTG	82	500	7	67	2243718839	89.97	2424172078	3500	6.09756	1.22388	7.46269	0.206256	0.0522388	0.00144379	0.474413	2.32822e-08	1.60475e-08	1	0	0	1	0	0
ACTGCTGG	128	519	8	67	2243718839	89.97	2424172078	4152	4.05469	1.91045	7.74627	0.214094	0.0619701	0.00171275	0.360537	2.76194e-08	1.90369e-08	1	0	0	1	0	0
ACTGG	484	2957	5	67	2243718839	89.97	2424172078	14785	6.1095	7.22388	44.1343	1.2198	0.220672	0.00609899	0.33953	9.83508e-08	6.77891e-08	1	0	0	1	0	0
ACTGGAGGAT	112	482	10	67	2243718839	89.97	2424172078	4820	4.30357	1.67164	7.19403	0.198831	0.0719403	0.00198831	0.478334	3.2063e-08	2.20997e-08	1	0	0	1	0	0
ACTGGATCTC	128	515	10	67	2243718839	89.97	2424172078	5150	4.02344	1.91045	7.68657	0.212444	0.0768657	0.00212444	0.447198	3.42582e-08	2.36127e-08	1	0	0	1	0	0
ACTGGC	69	359	6	67	2243718839	89.97	2424172078	2154	5.2029	1.02985	5.35821	0.148092	0.0321493	0.000888551	0.346976	1.43286e-08	9.87608e-09	1	0	0	1	0	0
ACTGGCT	10	40	7	67	2243718839	89.97	2424172078	280	4	0.149254	0.597015	0.0165005	0.0041791	0.000115503	0.311215	1.86258e-09	1.2838e-09	1	0	0	1	0	0
ACTGGG	479	2423	6	67	2243718839	89.97	2424172078	14538	5.05846	7.14925	36.1642	0.999517	0.216985	0.0059971	0.337343	9.67078e-08	6.66567e-08	1	0	0	1	0	0
ACTGGGAG	234	1134	8	67	2243718839	89.97	2424172078	9072	4.84615	3.49254	16.9254	0.467789	0.135403	0.00374231	0.430913	6.03476e-08	4.15951e-08	1	0	0	1	0	0
ACTGGGAT	161	1129	8	67	2243718839	89.97	2424172078	9032	7.01242	2.40299	16.8507	0.465726	0.134806	0.00372581	0.623534	6.00815e-08	4.14117e-08	1	0	0	1	1	0
ACTGGGC	144	653	7	67	2243718839	89.97	2424172078	4571	4.53472	2.14925	9.74627	0.26937	0.0682239	0.00188559	0.352818	3.04066e-08	2.0958e-08	1	0	0	1	0	0
ACTGGGG	60	297	7	67	2243718839	89.97	2424172078	2079	4.95	0.895522	4.43284	0.122516	0.0310299	0.000857612	0.385128	1.38297e-08	9.5322e-09	1	0	0	1	0	0
ACTGGGGGGAG	6	24	11	67	2243718839	89.97	2424172078	264	4	0.0895522	0.358209	0.00990029	0.0039403	0.000108903	0.489052	1.75615e-09	1.21044e-09	1	0	0	1	0	0
AG	5356347	99300914	2	67	2243718839	89.97	2424172078	198601828	18.5389	79945.5	1.4821e+06	40962.8	2964.21	81.9256	0.412113	0.00132111	0.000910588	1	1	1	0	0	0
AGAGAGAGGC	3746	15451	10	67	2243718839	89.97	2424172078	154510	4.12467	55.9104	230.612	6.37372	2.30612	0.0637372	0.458449	1.02781e-06	7.08428e-07	1	0	0	1	0	0
AGAGAGAGGGC	49	200	11	67	2243718839	89.97	2424172078	2200	4.08163	0.731343	2.98507	0.0825024	0.0328358	0.000907526	0.499033	1.46346e-08	1.0087e-08	1	0	0	1	0	0
AGAGAGAT	5265	23283	8	67	2243718839	89.97	2424172078	186264	4.42222	78.5821	347.507	9.60452	2.78006	0.0768361	0.393217	1.23904e-06	8.54019e-07	1	0	0	1	0	0
AGAGAGATGC	51	243	10	67	2243718839	89.97	2424172078	2430	4.76471	0.761194	3.62687	0.10024	0.0362687	0.0010024	0.529588	1.61645e-08	1.11415e-08	1	0	0	1	1	0
AGAGAGATGGC	1	8	11	67	2243718839	89.97	2424172078	88	8	0.0149254	0.119403	0.0033001	0.00131343	3.63011e-05	0.978104	5.85382e-10	4.0348e-10	1	0	0	1	1	0
AGAGAGC	601	3881	7	67	2243718839	89.97	2424172078	27167	6.45757	8.97015	57.9254	1.60096	0.405478	0.0112067	0.502423	1.80717e-07	1.24561e-07	1	0	0	1	1	0
AGAGAGCAGG	173	711	10	67	2243718839	89.97	2424172078	7110	4.10983	2.58209	10.6119	0.293296	0.106119	0.00293296	0.4568	4.72962e-08	3.25993e-08	1	0	0	1	0	0
AGAGAGCC	1594	6673	8	67	2243718839	89.97	2424172078	53384	4.18632	23.791	99.597	2.75269	0.796776	0.0220215	0.372242	3.55114e-07	2.44765e-07	1	0	0	1	0	0
AGAGAGG	8419	42066	7	67	2243718839	89.97	2424172078	294462	4.99656	125.657	627.851	17.3527	4.39496	0.121469	0.388751	1.95878e-06	1.35011e-06	1	0	0	1	0	0
AGAGAGGAGC	82	344	10	67	2243718839	89.97	2424172078	3440	4.19512	1.22388	5.13433	0.141904	0.0513433	0.00141904	0.46628	2.28831e-08	1.57724e-08	1	0	0	1	0	0
AGAGAGGAGCC	54	253	11	67	2243718839	89.97	2424172078	2783	4.68519	0.80597	3.77612	0.104366	0.0415373	0.00114802	0.572825	1.85127e-08	1.276e-08	1	0	0	1	1	0
AGAGAGGAGGC	3807	21131	11	67	2243718839	89.97	2424172078	232441	5.55056	56.8209	315.388	8.71679	3.46927	0.0958847	0.678629	1.54621e-06	1.06574e-06	1	0	0	1	1	0
AGAGAGGAGGG	103	419	11	67	2243718839	89.97	2424172078	4609	4.06796	1.53731	6.25373	0.172843	0.068791	0.00190127	0.497361	3.06594e-08	2.11322e-08	1	0	0	1	0	0
AGAGAGGC	58289	276904	8	67	2243718839	89.97	2424172078	2215232	4.75054	869.985	4132.9	114.226	33.0632	0.91381	0.422411	1.47359e-05	1.01568e-05	1	1	0	1	0	0
AGAGAGGCC	32	157	9	67	2243718839	89.97	2424172078	1413	4.90625	0.477612	2.34328	0.0647644	0.0210896	0.000582879	0.490789	9.39937e-09	6.4786e-09	1	0	0	1	0	0
AGAGAGGGGC	659	2776	10	67	2243718839	89.97	2424172078	27760	4.21244	9.83582	41.4328	1.14513	0.414328	0.0114513	0.468205	1.84661e-07	1.27279e-07	1	0	0	1	0	0
AGAGAT	27983	200890	6	67	2243718839	89.97	2424172078	1205340	7.179	417.657	2998.36	82.8695	17.9901	0.497217	0.47876	8.01801e-06	5.52648e-06	1	1	0	1	0	0
AGAGATAT	1046	4634	8	67	2243718839	89.97	2424172078	37072	4.43021	15.6119	69.1642	1.91158	0.553313	0.0152926	0.393928	2.46606e-07	1.69975e-07	1	0	0	1	0	0
AGAGATG	272	1495	7	67	2243718839	89.97	2424172078	10465	5.49632	4.0597	22.3134	0.616705	0.156194	0.00431694	0.427634	6.96139e-08	4.7982e-08	1	0	0	1	0	0
AGAGATGAT	57	268	9	67	2243718839	89.97	2424172078	2412	4.70175	0.850746	4	0.110553	0.036	0.000994979	0.470332	1.60448e-08	1.1059e-08	1	0	0	1	0	0
AGAGC	10606	85497	5	67	2243718839	89.97	2424172078	427485	8.06119	158.299	1276.07	35.2685	6.38037	0.176343	0.447993	2.84366e-06	1.96002e-06	1	0	0	1	0	0
AGAGCAGAGG	999	4549	10	67	2243718839	89.97	2424172078	45490	4.55355	14.9104	67.8955	1.87652	0.678955	0.0187652	0.506119	3.02603e-07	2.08571e-07	1	0	0	1	1	0
AGAGCC	2573	14870	6	67	2243718839	89.97	2424172078	89220	5.77925	38.403	221.94	6.13405	1.33164	0.0368043	0.385412	5.93498e-07	4.09073e-07	1	0	0	1	0	0
AGAGCCAGCT	65	298	10	67	2243718839	89.97	2424172078	2980	4.58462	0.970149	4.44776	0.122929	0.0444776	0.00122929	0.509572	1.98232e-08	1.36633e-08	1	0	0	1	1	0
AGAGCCAGG	2	8	9	67	2243718839	89.97	2424172078	72	4	0.0298507	0.119403	0.0033001	0.00107463	2.97009e-05	0.400133	4.78949e-10	3.3012e-10	1	0	0	1	0	0
AGAGCCAT	183	955	8	67	2243718839	89.97	2424172078	7640	5.21858	2.73134	14.2537	0.393949	0.11403	0.00315159	0.464028	5.08218e-08	3.50294e-08	1	0	0	1	0	0
AGAGCCC	419	2117	7	67	2243718839	89.97	2424172078	14819	5.05251	6.25373	31.597	0.873288	0.221179	0.00611301	0.393104	9.8577e-08	6.7945e-08	1	0	0	1	0	0
AGAGCCTG	87	437	8	67	2243718839	89.97	2424172078	3496	5.02299	1.29851	6.52239	0.180268	0.0521791	0.00144214	0.446637	2.32556e-08	1.60291e-08	1	0	0	1	0	0
AGAGCG	1017	5287	6	67	2243718839	89.97	2424172078	31722	5.19862	15.1791	78.9104	2.18095	0.473463	0.0130857	0.34669	2.11017e-07	1.45445e-07	1	0	0	1	0	0
AGAGCGAGGG	141	785	10	67	2243718839	89.97	2424172078	7850	5.56738	2.10448	11.7164	0.323822	0.117164	0.00323822	0.618804	5.22187e-08	3.59922e-08	1	0	0	1	1	0
AGAGCT	539	3024	6	67	2243718839	89.97	2424172078	18144	5.61039	8.04478	45.1343	1.24744	0.270806	0.00748462	0.374151	1.20695e-07	8.31901e-08	1	0	0	1	0	0
AGAGCTC	1	4	7	67	2243718839	89.97	2424172078	28	4	0.0149254	0.0597015	0.00165005	0.00041791	1.15503e-05	0.311215	1.86258e-10	1.2838e-10	1	0	0	1	0	0
AGAGCTG	169	1188	7	67	2243718839	89.97	2424172078	8316	7.02959	2.52239	17.7313	0.490064	0.124119	0.00343045	0.546928	5.53186e-08	3.81288e-08	1	0	0	1	1	0
AGAGCTGAGG	526	2319	10	67	2243718839	89.97	2424172078	23190	4.40875	7.85075	34.6119	0.956615	0.346119	0.00956615	0.490024	1.54261e-07	1.06326e-07	1	0	0	1	0	0
AGAGCTGGGC	61	266	10	67	2243718839	89.97	2424172078	2660	4.36066	0.910448	3.97015	0.109728	0.0397015	0.00109728	0.484679	1.76945e-08	1.21961e-08	1	0	0	1	0	0
AGAGG	149270	1042969	5	67	2243718839	89.97	2424172078	5214845	6.98713	2227.91	15566.7	430.237	77.8335	2.15119	0.388303	3.46895e-05	2.391e-05	1	1	0	1	0	0
AGAGGAGCC	80	345	9	67	2243718839	89.97	2424172078	3105	4.3125	1.19403	5.14925	0.142317	0.0463433	0.00128085	0.431394	2.06547e-08	1.42364e-08	1	0	0	1	0	0
AGAGGAGGC	3282	14115	9	67	2243718839	89.97	2424172078	127035	4.30073	48.9851	210.672	5.82261	1.89604	0.0524035	0.430217	8.45046e-07	5.82455e-07	1	0	0	1	0	0
AGAGGAT	28	112	7	67	2243718839	89.97	2424172078	784	4	0.41791	1.67164	0.0462013	0.0117015	0.000323409	0.311215	5.21522e-09	3.59464e-09	1	0	0	1	0	0
AGAGGC	252376	1693698	6	67	2243718839	89.97	2424172078	10162188	6.71101	3766.81	25279.1	698.671	151.674	4.19202	0.44755	6.75996e-05	4.65936e-05	1	1	1	1	0	0
AGAGGCC	247	995	7	67	2243718839	89.97	2424172078	6965	4.02834	3.68657	14.8507	0.410449	0.103955	0.00287315	0.31342	4.63317e-08	3.19345e-08	1	0	0	1	0	0
AGAGGCG	25	145	7	67	2243718839	89.97	2424172078	1015	5.8	0.373134	2.16418	0.0598142	0.0151493	0.0004187	0.451262	6.75185e-09	4.65377e-09	1	0	0	1	0	0
AGAGGCGC	170	747	8	67	2243718839	89.97	2424172078	5976	4.39412	2.53731	11.1493	0.308146	0.089194	0.00246517	0.390718	3.97528e-08	2.73999e-08	1	0	0	1	0	0
AGAGGCGG	102	452	8	67	2243718839	89.97	2424172078	3616	4.43137	1.52239	6.74627	0.186455	0.0539701	0.00149164	0.394031	2.40539e-08	1.65793e-08	1	0	0	1	0	0
AGAGGCTGG	41	173	9	67	2243718839	89.97	2424172078	1557	4.21951	0.61194	2.58209	0.0713646	0.0232388	0.000642281	0.422092	1.03573e-08	7.13884e-09	1	0	0	1	0	0
AGAGGG	142683	740803	6	67	2243718839	89.97	2424172078	4444818	5.19195	2129.6	11056.8	305.59	66.3406	1.83354	0.346245	2.95672e-05	2.03795e-05	1	1	0	1	0	0
AGAGGGAGG	4645	21213	9	67	2243718839	89.97	2424172078	190917	4.56685	69.3284	316.612	8.75062	2.84951	0.0787555	0.456837	1.26999e-06	8.75353e-07	1	0	0	1	0	0
AGAGGGC	2113	11285	7	67	2243718839	89.97	2424172078	78995	5.34075	31.5373	168.433	4.6552	1.17903	0.0325864	0.41553	5.2548e-07	3.62192e-07	1	0	0	1	0	0
AGAGGGG	2040	8831	7	67	2243718839	89.97	2424172078	61817	4.32892	30.4478	131.806	3.64289	0.922642	0.0255003	0.336806	4.11211e-07	2.83431e-07	1	0	0	1	0	0
AGAGGGGAGC	84	360	10	67	2243718839	89.97	2424172078	3600	4.28571	1.25373	5.37313	0.148504	0.0537313	0.00148504	0.476349	2.39474e-08	1.6506e-08	1	0	0	1	0	0
AGAT	1603920	15552521	4	67	2243718839	89.97	2424172078	62210084	9.69657	23939.1	232127	6415.6	928.509	25.6624	0.431102	0.000413826	0.000285233	1	1	1	0	0	0
AGATAGG	120	794	7	67	2243718839	89.97	2424172078	5558	6.61667	1.79104	11.8507	0.327535	0.0829552	0.00229274	0.514801	3.69722e-08	2.54834e-08	1	0	0	1	1	0
AGATAGGC	189	998	8	67	2243718839	89.97	2424172078	7984	5.28042	2.8209	14.8955	0.411687	0.119164	0.0032935	0.469527	5.31101e-08	3.66066e-08	1	0	0	1	0	0
AGATAGGGGC	38	153	10	67	2243718839	89.97	2424172078	1530	4.02632	0.567164	2.28358	0.0631143	0.0228358	0.000631143	0.447518	1.01777e-08	7.01504e-09	1	0	0	1	0	0
AGATAT	29476	202732	6	67	2243718839	89.97	2424172078	1216392	6.87787	439.94	3025.85	83.6294	18.1551	0.501776	0.458677	8.09152e-06	5.57715e-06	1	1	0	1	0	0
AGATATG	87	613	7	67	2243718839	89.97	2424172078	4291	7.04598	1.29851	9.14925	0.25287	0.0640448	0.00177009	0.548203	2.8544e-08	1.96742e-08	1	0	0	1	1	0
AGATC	665	4728	5	67	2243718839	89.97	2424172078	23640	7.10977	9.92537	70.5672	1.95036	0.352836	0.00975178	0.395119	1.57255e-07	1.08389e-07	1	0	0	1	0	0
AGATCC	84	388	6	67	2243718839	89.97	2424172078	2328	4.61905	1.25373	5.79104	0.160055	0.0347463	0.000960328	0.308039	1.5486e-08	1.06739e-08	1	0	0	1	0	0
AGATCCC	122	729	7	67	2243718839	89.97	2424172078	5103	5.97541	1.8209	10.8806	0.300721	0.0761642	0.00210505	0.464909	3.39455e-08	2.33972e-08	1	0	0	1	0	0
AGATCCTG	993	4474	8	67	2243718839	89.97	2424172078	35792	4.50554	14.8209	66.7761	1.84558	0.534209	0.0147646	0.400626	2.38091e-07	1.64106e-07	1	0	0	1	0	0
AGATCT	48	192	6	67	2243718839	89.97	2424172078	1152	4	0.716418	2.86567	0.0792023	0.017194	0.000475214	0.266756	7.66318e-09	5.28191e-09	1	0	0	1	0	0
AGATCTC	74	419	7	67	2243718839	89.97	2424172078	2933	5.66216	1.10448	6.25373	0.172843	0.0437761	0.0012099	0.440537	1.95105e-08	1.34478e-08	1	0	0	1	0	0
AGATG	3238	26519	5	67	2243718839	89.97	2424172078	132595	8.18993	48.3284	395.806	10.9394	1.97903	0.054697	0.455148	8.82031e-07	6.07947e-07	1	0	0	1	0	0
AGATGAT	858	4723	7	67	2243718839	89.97	2424172078	33061	5.50466	12.806	70.4925	1.94829	0.493448	0.0136381	0.428283	2.19924e-07	1.51585e-07	1	0	0	1	0	0
AGATGATAT	725	3249	9	67	2243718839	89.97	2424172078	29241	4.48138	10.8209	48.4925	1.34025	0.436433	0.0120623	0.448287	1.94513e-07	1.3407e-07	1	0	0	1	0	0
AGATGATGC	135	660	9	67	2243718839	89.97	2424172078	5940	4.88889	2.01493	9.85075	0.272258	0.0886567	0.00245032	0.489052	3.95133e-08	2.72349e-08	1	0	0	1	0	0
AGATGC	1089	6334	6	67	2243718839	89.97	2424172078	38004	5.81635	16.2537	94.5373	2.61285	0.567224	0.0156771	0.387886	2.52805e-07	1.74248e-07	1	0	0	1	0	0
AGATGG	2977	19723	6	67	2243718839	89.97	2424172078	118338	6.62513	44.4328	294.373	8.13597	1.76624	0.0488158	0.441822	7.87193e-07	5.42579e-07	1	0	0	1	0	0
AGATGGAT	2948	13999	8	67	2243718839	89.97	2424172078	111992	4.74864	44	208.94	5.77476	1.67152	0.046198	0.422242	7.44979e-07	5.13483e-07	1	0	0	1	0	0
AGATGGG	141	773	7	67	2243718839	89.97	2424172078	5411	5.48227	2.10448	11.5373	0.318872	0.0807612	0.0022321	0.426541	3.59943e-08	2.48094e-08	1	0	0	1	0	0
AGC	52041	500610	3	67	2243718839	89.97	2424172078	1501830	9.61953	776.731	7471.79	206.508	22.4154	0.619523	0.320758	9.99028e-06	6.88588e-06	1	1	0	0	0	0
AGCAGCC	423	1973	7	67	2243718839	89.97	2424172078	13811	4.6643	6.31343	29.4478	0.813886	0.206134	0.0056972	0.3629	9.18717e-08	6.33234e-08	1	0	0	1	0	0
AGCAGCCT	98	467	8	67	2243718839	89.97	2424172078	3736	4.76531	1.46269	6.97015	0.192643	0.0557612	0.00154114	0.423724	2.48521e-08	1.71295e-08	1	0	0	1	0	0
AGCAGCGGG	35	172	9	67	2243718839	89.97	2424172078	1548	4.91429	0.522388	2.56716	0.0709521	0.0231045	0.000638569	0.491592	1.02974e-08	7.09757e-09	1	0	0	1	0	0
AGCAGG	18934	106757	6	67	2243718839	89.97	2424172078	640542	5.63838	282.597	1593.39	44.0385	9.56033	0.264231	0.376017	4.26093e-06	2.93688e-06	1	1	0	1	0	0
AGCAGGC	1893	9846	7	67	2243718839	89.97	2424172078	68922	5.20127	28.2537	146.955	4.06159	1.02869	0.0284312	0.404678	4.58474e-07	3.16007e-07	1	0	0	1	0	0
AGCAGGCC	66	274	8	67	2243718839	89.97	2424172078	2192	4.15152	0.985075	4.08955	0.113028	0.0327164	0.000904226	0.369147	1.45813e-08	1.00503e-08	1	0	0	1	0	0
AGCAGGCGCTC	27	109	11	67	2243718839	89.97	2424172078	1199	4.03704	0.402985	1.62687	0.0449638	0.0178955	0.000494602	0.49358	7.97583e-09	5.49741e-09	1	0	0	1	0	0
AGCAGGG	486	2764	7	67	2243718839	89.97	2424172078	19348	5.68724	7.25373	41.2537	1.14018	0.288776	0.00798128	0.442489	1.28704e-07	8.87105e-08	1	0	0	1	0	0
AGCAGGGCT	51	280	9	67	2243718839	89.97	2424172078	2520	5.4902	0.761194	4.1791	0.115503	0.0376119	0.00103953	0.549203	1.67632e-08	1.15542e-08	1	0	0	1	1	0
AGCAGGGCTG	86	351	10	67	2243718839	89.97	2424172078	3510	4.0814	1.28358	5.23881	0.144792	0.0523881	0.00144792	0.45364	2.33488e-08	1.60933e-08	1	0	0	1	0	0
AGCAGGGG	45	225	8	67	2243718839	89.97	2424172078	1800	5	0.671642	3.35821	0.0928152	0.0268657	0.000742522	0.444593	1.19737e-08	8.25299e-09	1	0	0	1	0	0
AGCAT	6166	49350	5	67	2243718839	89.97	2424172078	246750	8.00357	92.0299	736.567	20.3575	3.68284	0.101787	0.444791	1.6414e-06	1.13135e-06	1	0	0	1	0	0
AGCATAGCATGCT	1	5	13	67	2243718839	89.97	2424172078	65	5	0.0149254	0.0746269	0.00206256	0.000970149	2.68133e-05	0.722463	4.32385e-10	2.98025e-10	1	0	0	1	1	0
AGCATAT	52	281	7	67	2243718839	89.97	2424172078	1967	5.40385	0.776119	4.19403	0.115916	0.0293582	0.000811411	0.420439	1.30846e-08	9.01868e-09	1	0	0	1	0	0
AGCATC	2472	13329	6	67	2243718839	89.97	2424172078	79974	5.39199	36.8955	198.94	5.49837	1.19364	0.0329902	0.359586	5.31993e-07	3.6668e-07	1	0	0	1	0	0
AGCATCC	723	4150	7	67	2243718839	89.97	2424172078	29050	5.73997	10.791	61.9403	1.71192	0.433582	0.0119835	0.446591	1.93243e-07	1.33194e-07	1	0	0	1	0	0
AGCATCCC	963	4619	8	67	2243718839	89.97	2424172078	36952	4.79647	14.3731	68.9403	1.90539	0.551522	0.0152431	0.426495	2.45807e-07	1.69425e-07	1	0	0	1	0	0
AGCATCCCC	509	2048	9	67	2243718839	89.97	2424172078	18432	4.02358	7.59701	30.5672	0.844825	0.275104	0.00760342	0.402492	1.22611e-07	8.45106e-08	1	0	0	1	0	0
AGCATGC	38	152	7	67	2243718839	89.97	2424172078	1064	4	0.567164	2.26866	0.0627018	0.0158806	0.000438913	0.311215	7.0778e-09	4.87843e-09	1	0	0	1	0	0
AGCATGG	506	4008	7	67	2243718839	89.97	2424172078	28056	7.92095	7.55224	59.8209	1.65335	0.418746	0.0115734	0.616279	1.8663e-07	1.28637e-07	1	0	0	1	1	0
AGCATGGCTCC	89	366	11	67	2243718839	89.97	2424172078	4026	4.11236	1.32836	5.46269	0.150979	0.0600896	0.00166077	0.502789	2.67812e-08	1.84592e-08	1	0	0	1	1	0
AGCATGGCTG	37	151	10	67	2243718839	89.97	2424172078	1510	4.08108	0.552239	2.25373	0.0622893	0.0225373	0.000622893	0.453605	1.00446e-08	6.92334e-09	1	0	0	1	0	0
AGCC	4213	28966	4	67	2243718839	89.97	2424172078	115864	6.87539	62.8806	432.328	11.9488	1.72931	0.0477953	0.305675	7.70735e-07	5.31236e-07	1	0	0	0	0	0
AGCCAGG	366	1853	7	67	2243718839	89.97	2424172078	12971	5.06284	5.46269	27.6567	0.764385	0.193597	0.00535069	0.393908	8.6284e-08	5.9472e-08	1	0	0	1	0	0
AGCCAGGG	157	671	8	67	2243718839	89.97	2424172078	5368	4.27389	2.34328	10.0149	0.276796	0.0801194	0.00221436	0.380028	3.57083e-08	2.46123e-08	1	0	0	1	0	0
AGCCAT	509	2599	6	67	2243718839	89.97	2424172078	15594	5.10609	7.59701	38.791	1.07212	0.232746	0.00643271	0.34052	1.03732e-07	7.14984e-08	1	0	0	1	0	0
AGCCATC	5	20	7	67	2243718839	89.97	2424172078	140	4	0.0746269	0.298507	0.00825024	0.00208955	5.77517e-05	0.311215	9.3129e-10	6.41899e-10	1	0	0	1	0	0
AGCCATCC	109	455	8	67	2243718839	89.97	2424172078	3640	4.17431	1.62687	6.79104	0.187693	0.0543284	0.00150154	0.371174	2.42135e-08	1.66894e-08	1	0	0	1	0	0
AGCCATCCCC	36	152	10	67	2243718839	89.97	2424172078	1520	4.22222	0.537313	2.26866	0.0627018	0.0226866	0.000627018	0.469292	1.01111e-08	6.96919e-09	1	0	0	1	0	0
AGCCC	3735	21898	5	67	2243718839	89.97	2424172078	109490	5.86292	55.7463	326.836	9.03319	1.63418	0.0451659	0.325826	7.28335e-07	5.02011e-07	1	0	0	1	0	0
AGCCCATC	198	947	8	67	2243718839	89.97	2424172078	7576	4.78283	2.95522	14.1343	0.390649	0.113075	0.00312519	0.425282	5.03961e-08	3.47359e-08	1	0	0	1	0	0
AGCCCC	2187	9904	6	67	2243718839	89.97	2424172078	59424	4.52858	32.6418	147.821	4.08552	0.886925	0.0245131	0.302006	3.95293e-07	2.72459e-07	1	0	0	1	0	0
AGCCCCAGCT	32	135	10	67	2243718839	89.97	2424172078	1350	4.21875	0.477612	2.01493	0.0556891	0.0201493	0.000556891	0.468906	8.98029e-09	6.18974e-09	1	0	0	1	0	0
AGCCCCAGG	32	133	9	67	2243718839	89.97	2424172078	1197	4.15625	0.477612	1.98507	0.0548641	0.0178657	0.000493777	0.415764	7.96253e-09	5.48824e-09	1	0	0	1	0	0
AGCCCCC	108	437	7	67	2243718839	89.97	2424172078	3059	4.0463	1.61194	6.52239	0.180268	0.0456567	0.00126187	0.314817	2.03487e-08	1.40255e-08	1	0	0	1	0	0
AGCCCCG	1	4	7	67	2243718839	89.97	2424172078	28	4	0.0149254	0.0597015	0.00165005	0.00041791	1.15503e-05	0.311215	1.86258e-10	1.2838e-10	1	0	0	1	0	0
AGCCCCT	6	24	7	67	2243718839	89.97	2424172078	168	4	0.0895522	0.358209	0.00990029	0.00250746	6.9302e-05	0.311215	1.11755e-09	7.70279e-10	1	0	0	1	0	0
AGCCCCTGCCC	4	17	11	67	2243718839	89.97	2424172078	187	4.25	0.0597015	0.253731	0.0070127	0.00279104	7.71397e-05	0.519618	1.24394e-09	8.57394e-10	1	0	0	1	1	0
AGCCCCTGG	34	137	9	67	2243718839	89.97	2424172078	1233	4.02941	0.507463	2.04478	0.0565141	0.018403	0.000508627	0.403076	8.202e-09	5.6533e-09	1	0	0	1	0	0
AGCCCG	11	45	6	67	2243718839	89.97	2424172078	270	4.09091	0.164179	0.671642	0.018563	0.00402985	0.000111378	0.272818	1.79606e-09	1.23795e-09	1	0	0	1	0	0
AGCCCGC	12	54	7	67	2243718839	89.97	2424172078	378	4.5	0.179104	0.80597	0.0222756	0.00564179	0.00015593	0.350117	2.51448e-09	1.73313e-09	1	0	0	1	0	0
AGCCCGG	1	4	7	67	2243718839	89.97	2424172078	28	4	0.0149254	0.0597015	0.00165005	0.00041791	1.15503e-05	0.311215	1.86258e-10	1.2838e-10	1	0	0	1	0	0
AGCCCT	2394	14036	6	67	2243718839	89.97	2424172078	84216	5.86299	35.7313	209.493	5.79002	1.25696	0.0347401	0.390996	5.60211e-07	3.8613e-07	1	0	0	1	0	0
AGCCCTC	83	429	7	67	2243718839	89.97	2424172078	3003	5.16867	1.23881	6.40299	0.176968	0.0448209	0.00123877	0.402142	1.99762e-08	1.37687e-08	1	0	0	1	0	0
AGCCCTG	208	1102	7	67	2243718839	89.97	2424172078	7714	5.29808	3.10448	16.4478	0.454588	0.115134	0.00318212	0.41221	5.13141e-08	3.53686e-08	1	0	0	1	0	0
AGCCCTGCCTC	2	8	11	67	2243718839	89.97	2424172078	88	4	0.0298507	0.119403	0.0033001	0.00131343	3.63011e-05	0.489052	5.85382e-10	4.0348e-10	1	0	0	1	0	0
AGCCCTGG	247	1086	8	67	2243718839	89.97	2424172078	8688	4.39676	3.68657	16.209	0.447988	0.129672	0.0035839	0.390954	5.77932e-08	3.98344e-08	1	0	0	1	0	0
AGCCG	127	702	5	67	2243718839	89.97	2424172078	3510	5.52756	1.89552	10.4776	0.289583	0.0523881	0.00144792	0.307189	2.33488e-08	1.60933e-08	1	0	0	1	0	0
AGCCGC	171	753	6	67	2243718839	89.97	2424172078	4518	4.40351	2.55224	11.2388	0.310622	0.0674328	0.00186373	0.293665	3.0054e-08	2.0715e-08	1	0	0	1	0	0
AGCCGG	254	1207	6	67	2243718839	89.97	2424172078	7242	4.75197	3.79104	18.0149	0.497902	0.10809	0.00298741	0.316904	4.81743e-08	3.32045e-08	1	0	0	1	0	0
AGCCT	412	2754	5	67	2243718839	89.97	2424172078	13770	6.68447	6.14925	41.1045	1.13606	0.205522	0.00568029	0.371483	9.1599e-08	6.31354e-08	1	0	0	1	0	0
AGCCTC	2810	13764	6	67	2243718839	89.97	2424172078	82584	4.89822	41.9403	205.433	5.67781	1.2326	0.0340669	0.326657	5.49354e-07	3.78647e-07	1	0	0	1	0	0
AGCCTCAT	162	1066	8	67	2243718839	89.97	2424172078	8528	6.58025	2.41791	15.9104	0.439738	0.127284	0.0035179	0.585106	5.67288e-08	3.91008e-08	1	0	0	1	1	0
AGCCTCC	128	532	7	67	2243718839	89.97	2424172078	3724	4.15625	1.91045	7.9403	0.219456	0.0555821	0.00153619	0.323372	2.47723e-08	1.70745e-08	1	0	0	1	0	0
AGCCTG	1855	10612	6	67	2243718839	89.97	2424172078	63672	5.72075	27.6866	158.388	4.37758	0.950328	0.0262655	0.381511	4.23551e-07	2.91936e-07	1	0	0	1	0	0
AGCCTGC	101	417	7	67	2243718839	89.97	2424172078	2919	4.12871	1.50746	6.22388	0.172017	0.0435672	0.00120412	0.321229	1.94174e-08	1.33836e-08	1	0	0	1	0	0
AGCCTGG	163	796	7	67	2243718839	89.97	2424172078	5572	4.88344	2.43284	11.8806	0.32836	0.0831642	0.00229852	0.379949	3.70653e-08	2.55476e-08	1	0	0	1	0	0
AGCCTGGG	334	1351	8	67	2243718839	89.97	2424172078	10808	4.04491	4.98507	20.1642	0.557304	0.161313	0.00445843	0.359667	7.18956e-08	4.95546e-08	1	0	0	1	0	0
AGCG	846	5432	4	67	2243718839	89.97	2424172078	21728	6.4208	12.6269	81.0746	2.24077	0.324299	0.00896306	0.285464	1.44536e-07	9.96228e-08	1	0	0	0	0	0
AGCGAGGG	253	1049	8	67	2243718839	89.97	2424172078	8392	4.14625	3.77612	15.6567	0.432725	0.125254	0.0034618	0.368678	5.58242e-08	3.84773e-08	1	0	0	1	0	0
AGCGC	78	423	5	67	2243718839	89.97	2424172078	2115	5.42308	1.16418	6.31343	0.174493	0.0315672	0.000872463	0.301383	1.40691e-08	9.69726e-09	1	0	0	1	0	0
AGCGCC	80	349	6	67	2243718839	89.97	2424172078	2094	4.3625	1.19403	5.20896	0.143967	0.0312537	0.0008638	0.29093	1.39294e-08	9.60098e-09	1	0	0	1	0	0
AGCGCCC	80	320	7	67	2243718839	89.97	2424172078	2240	4	1.19403	4.77612	0.132004	0.0334328	0.000924027	0.311215	1.49006e-08	1.02704e-08	1	0	0	1	0	0
AGCGCG	2	8	6	67	2243718839	89.97	2424172078	48	4	0.0298507	0.119403	0.0033001	0.000716418	1.98006e-05	0.266756	3.19299e-10	2.2008e-10	1	0	0	1	0	0
AGCGG	19	97	5	67	2243718839	89.97	2424172078	485	5.10526	0.283582	1.44776	0.0400137	0.00723881	0.000200068	0.28372	3.22625e-09	2.22372e-09	1	0	0	1	0	0
AGCGGC	155	660	6	67	2243718839	89.97	2424172078	3960	4.25806	2.31343	9.85075	0.272258	0.0591045	0.00163355	0.283966	2.63422e-08	1.81566e-08	1	0	0	1	0	0
AGCGGG	96	463	6	67	2243718839	89.97	2424172078	2778	4.82292	1.43284	6.91045	0.190993	0.0414627	0.00114596	0.321635	1.84794e-08	1.27371e-08	1	0	0	1	0	0
AGCGGGAT	6	24	8	67	2243718839	89.97	2424172078	192	4	0.0895522	0.358209	0.00990029	0.00286567	7.92023e-05	0.355674	1.2772e-09	8.80319e-10	1	0	0	1	0	0
AGCGGGC	35	150	7	67	2243718839	89.97	2424172078	1050	4.28571	0.522388	2.23881	0.0618768	0.0156716	0.000433138	0.333444	6.98467e-09	4.81424e-09	1	0	0	1	0	0
AGCGGGG	20	97	7	67	2243718839	89.97	2424172078	679	4.85	0.298507	1.44776	0.0400137	0.0101343	0.000280096	0.377348	4.51676e-09	3.11321e-09	1	0	0	1	0	0
AGCT	430	2826	4	67	2243718839	89.97	2424172078	11304	6.57209	6.41791	42.1791	1.16576	0.168716	0.00466304	0.29219	7.5195e-08	5.18288e-08	1	0	0	0	0	0
AGCTAGG	95	694	7	67	2243718839	89.97	2424172078	4858	7.30526	1.41791	10.3582	0.286283	0.0725075	0.00200398	0.568377	3.23158e-08	2.22739e-08	1	0	0	1	1	0
AGCTAT	94	416	6	67	2243718839	89.97	2424172078	2496	4.42553	1.40299	6.20896	0.171605	0.0372537	0.00102963	0.295134	1.66036e-08	1.14441e-08	1	0	0	1	0	0
AGCTATC	54	216	7	67	2243718839	89.97	2424172078	1512	4	0.80597	3.22388	0.0891026	0.0225672	0.000623718	0.311215	1.00579e-08	6.93251e-09	1	0	0	1	0	0
AGCTC	2043	14231	5	67	2243718839	89.97	2424172078	71155	6.96574	30.4925	212.403	5.87046	1.06201	0.0293523	0.387114	4.73328e-07	3.26245e-07	1	0	0	1	0	0
AGCTCC	2128	12250	6	67	2243718839	89.97	2424172078	73500	5.75658	31.7612	182.836	5.05327	1.09701	0.0303196	0.3839	4.88927e-07	3.36997e-07	1	0	0	1	0	0
AGCTCCC	447	2595	7	67	2243718839	89.97	2424172078	18165	5.80537	6.67164	38.7313	1.07047	0.271119	0.00749328	0.451679	1.20835e-07	8.32864e-08	1	0	0	1	0	0
AGCTCCCTC	416	1834	9	67	2243718839	89.97	2424172078	16506	4.40865	6.20896	27.3731	0.756547	0.246358	0.00680892	0.441012	1.09799e-07	7.56799e-08	1	0	0	1	0	0
AGCTCCCTCC	11	47	10	67	2243718839	89.97	2424172078	470	4.27273	0.164179	0.701493	0.0193881	0.00701493	0.000193881	0.474906	3.12647e-09	2.15495e-09	1	0	0	1	0	0
AGCTCCGCCCC	70	291	11	67	2243718839	89.97	2424172078	3201	4.15714	1.04478	4.34328	0.120041	0.0477761	0.00132045	0.508265	2.12933e-08	1.46766e-08	1	0	0	1	1	0
AGCTCCTCC	224	936	9	67	2243718839	89.97	2424172078	8424	4.17857	3.34328	13.9701	0.386111	0.125731	0.003475	0.417996	5.6037e-08	3.8624e-08	1	0	0	1	0	0
AGCTCCTGCCC	28	120	11	67	2243718839	89.97	2424172078	1320	4.28571	0.41791	1.79104	0.0495014	0.0197015	0.000544516	0.523984	8.78073e-09	6.05219e-09	1	0	0	1	1	0
AGCTCGC	1	4	7	67	2243718839	89.97	2424172078	28	4	0.0149254	0.0597015	0.00165005	0.00041791	1.15503e-05	0.311215	1.86258e-10	1.2838e-10	1	0	0	1	0	0
AGCTGC	62	248	6	67	2243718839	89.97	2424172078	1488	4	0.925373	3.70149	0.102303	0.022209	0.000613818	0.266756	9.89828e-09	6.82247e-09	1	0	0	1	0	0
AGCTGCC	65	260	7	67	2243718839	89.97	2424172078	1820	4	0.970149	3.8806	0.107253	0.0271642	0.000750772	0.311215	1.21068e-08	8.34469e-09	1	0	0	1	0	0
AGG	351253	3692501	3	67	2243718839	89.97	2424172078	11077503	10.5124	5242.58	55112	1523.2	165.336	4.5696	0.350529	7.36883e-05	5.07903e-05	1	1	1	0	0	0
AGGAGGC	8702	53133	7	67	2243718839	89.97	2424172078	371931	6.10584	129.881	793.03	21.918	5.55121	0.153426	0.475057	2.47411e-06	1.7053e-06	1	0	0	1	0	0
AGGAGGCC	162	812	8	67	2243718839	89.97	2424172078	6496	5.01235	2.41791	12.1194	0.33496	0.0969552	0.00267968	0.44569	4.32118e-08	2.97841e-08	1	0	0	1	0	0
AGGAGGCG	13	57	8	67	2243718839	89.97	2424172078	456	4.38462	0.19403	0.850746	0.0235132	0.00680597	0.000188105	0.389874	3.03334e-09	2.09076e-09	1	0	0	1	0	0
AGGAGGG	2234	9488	7	67	2243718839	89.97	2424172078	66416	4.24709	33.3433	141.612	3.91391	0.991284	0.0273974	0.330439	4.41804e-07	3.04517e-07	1	0	0	1	0	0
AGGAT	3102	22749	5	67	2243718839	89.97	2424172078	113745	7.33366	46.2985	339.537	9.38423	1.69769	0.0469212	0.407561	7.5664e-07	5.2152e-07	1	0	0	1	0	0
AGGATAT	158	1011	7	67	2243718839	89.97	2424172078	7077	6.39873	2.35821	15.0896	0.41705	0.105627	0.00291935	0.497845	4.70767e-08	3.2448e-08	1	0	0	1	0	0
AGGATC	147	945	6	67	2243718839	89.97	2424172078	5670	6.42857	2.19403	14.1045	0.389824	0.0846269	0.00233894	0.428714	3.77172e-08	2.59969e-08	1	0	0	1	0	0
AGGATCC	29	116	7	67	2243718839	89.97	2424172078	812	4	0.432836	1.73134	0.0478514	0.0121194	0.00033496	0.311215	5.40148e-09	3.72302e-09	1	0	0	1	0	0
AGGATG	288	1299	6	67	2243718839	89.97	2424172078	7794	4.51042	4.29851	19.3881	0.535853	0.116328	0.00321512	0.300795	5.18462e-08	3.57354e-08	1	0	0	1	0	0
AGGATGC	309	1529	7	67	2243718839	89.97	2424172078	10703	4.94822	4.61194	22.8209	0.630731	0.159746	0.00441512	0.38499	7.11971e-08	4.90732e-08	1	0	0	1	0	0
AGGATGG	1575	6987	7	67	2243718839	89.97	2424172078	48909	4.43619	23.5075	104.284	2.88222	0.729985	0.0201755	0.345152	3.25346e-07	2.24248e-07	1	0	0	1	0	0
AGGC	45648	334129	4	67	2243718839	89.97	2424172078	1336516	7.31969	681.313	4987	137.832	19.948	0.551329	0.325428	8.8906e-06	6.12792e-06	1	1	0	0	0	0
AGGCAGGG	5086	21477	8	67	2243718839	89.97	2424172078	171816	4.22277	75.9104	320.552	8.85952	2.56442	0.0708762	0.375482	1.14293e-06	7.87775e-07	1	0	0	1	0	0
AGGCAT	2129	15392	6	67	2243718839	89.97	2424172078	92352	7.22969	31.7761	229.731	6.34938	1.37839	0.0380963	0.48214	6.14332e-07	4.23433e-07	1	0	0	1	0	0
AGGCATC	53	369	7	67	2243718839	89.97	2424172078	2583	6.96226	0.791045	5.50746	0.152217	0.0385522	0.00106552	0.54169	1.71823e-08	1.1843e-08	1	0	0	1	1	0
AGGCATCC	285	1355	8	67	2243718839	89.97	2424172078	10840	4.75439	4.25373	20.2239	0.558954	0.161791	0.00447163	0.422753	7.21084e-08	4.97013e-08	1	0	0	1	0	0
AGGCATGGC	60	249	9	67	2243718839	89.97	2424172078	2241	4.15	0.895522	3.71642	0.102715	0.0334478	0.000924439	0.415138	1.49073e-08	1.0275e-08	1	0	0	1	0	0
AGGCC	772	4133	5	67	2243718839	89.97	2424172078	20665	5.35363	11.5224	61.6866	1.70491	0.308433	0.00852456	0.297523	1.37465e-07	9.47489e-08	1	0	0	1	0	0
AGGCCC	1169	5428	6	67	2243718839	89.97	2424172078	32568	4.64328	17.4478	81.0149	2.23911	0.48609	0.0134347	0.309656	2.16645e-07	1.49324e-07	1	0	0	1	0	0
AGGCCCC	153	670	7	67	2243718839	89.97	2424172078	4690	4.37908	2.28358	10	0.276383	0.07	0.00193468	0.340709	3.11982e-08	2.15036e-08	1	0	0	1	0	0
AGGCCG	76	338	6	67	2243718839	89.97	2424172078	2028	4.44737	1.13433	5.04478	0.139429	0.0302687	0.000836574	0.29659	1.34904e-08	9.29837e-09	1	0	0	1	0	0
AGGCCGGGG	19	86	9	67	2243718839	89.97	2424172078	774	4.52632	0.283582	1.28358	0.035476	0.0115522	0.000319284	0.452783	5.1487e-09	3.54879e-09	1	0	0	1	0	0
AGGCCTC	76	304	7	67	2243718839	89.97	2424172078	2128	4	1.13433	4.53731	0.125404	0.0317612	0.000877825	0.311215	1.41556e-08	9.75687e-09	1	0	0	1	0	0
AGGCCTCC	64	312	8	67	2243718839	89.97	2424172078	2496	4.875	0.955224	4.65672	0.128704	0.0372537	0.00102963	0.433478	1.66036e-08	1.14441e-08	1	0	0	1	0	0
AGGCG	411	2640	5	67	2243718839	89.97	2424172078	13200	6.42336	6.13433	39.403	1.08903	0.197015	0.00544516	0.356972	8.78073e-08	6.05219e-08	1	0	0	1	0	0
AGGCGC	189	841	6	67	2243718839	89.97	2424172078	5046	4.44974	2.8209	12.5522	0.346923	0.0753134	0.00208154	0.296748	3.35663e-08	2.31359e-08	1	0	0	1	0	0
AGGCGG	2008	9908	6	67	2243718839	89.97	2424172078	59448	4.93426	29.9701	147.881	4.08717	0.887284	0.024523	0.329061	3.95452e-07	2.72569e-07	1	0	0	1	0	0
AGGCGGC	1	6	7	67	2243718839	89.97	2424172078	42	6	0.0149254	0.0895522	0.00247507	0.000626866	1.73255e-05	0.466822	2.79387e-10	1.9257e-10	1	0	0	1	0	0
AGGCGGG	55	220	7	67	2243718839	89.97	2424172078	1540	4	0.820896	3.28358	0.0907526	0.0229851	0.000635268	0.311215	1.02442e-08	7.06089e-09	1	0	0	1	0	0
AGGG	90134	604532	4	67	2243718839	89.97	2424172078	2418128	6.70704	1345.28	9022.87	249.377	36.0915	0.997507	0.29819	1.60856e-05	1.10871e-05	1	1	0	0	0	0
AGGGAT	1310	8858	6	67	2243718839	89.97	2424172078	53148	6.76183	19.5522	132.209	3.65403	0.793254	0.0219242	0.450939	3.53544e-07	2.43683e-07	1	0	0	1	0	0
AGGGATG	256	1237	7	67	2243718839	89.97	2424172078	8659	4.83203	3.8209	18.4627	0.510277	0.129239	0.00357194	0.37595	5.76003e-08	3.97015e-08	1	0	0	1	0	0
AGGGC	5764	33453	5	67	2243718839	89.97	2424172078	167265	5.80378	86.0299	499.299	13.7998	2.49649	0.0689988	0.32254	1.11266e-06	7.66909e-07	1	0	0	1	0	0
AGGGCAT	1	4	7	67	2243718839	89.97	2424172078	28	4	0.0149254	0.0597015	0.00165005	0.00041791	1.15503e-05	0.311215	1.86258e-10	1.2838e-10	1	0	0	1	0	0
AGGGCC	1517	7124	6	67	2243718839	89.97	2424172078	42744	4.69611	22.6418	106.328	2.93874	0.63797	0.0176324	0.313178	2.84336e-07	1.95981e-07	1	0	0	1	0	0
AGGGCCC	10	40	7	67	2243718839	89.97	2424172078	280	4	0.149254	0.597015	0.0165005	0.0041791	0.000115503	0.311215	1.86258e-09	1.2838e-09	1	0	0	1	0	0
AGGGCCGGGC	1	4	10	67	2243718839	89.97	2424172078	40	4	0.0149254	0.0597015	0.00165005	0.000597015	1.65005e-05	0.444593	2.66083e-10	1.834e-10	1	0	0	1	0	0
AGGGCG	380	1852	6	67	2243718839	89.97	2424172078	11112	4.87368	5.67164	27.6418	0.763972	0.165851	0.00458383	0.325021	7.39178e-08	5.09485e-08	1	0	0	1	0	0
AGGGCGC	55	220	7	67	2243718839	89.97	2424172078	1540	4	0.820896	3.28358	0.0907526	0.0229851	0.000635268	0.311215	1.02442e-08	7.06089e-09	1	0	0	1	0	0
AGGGCGG	111	445	7	67	2243718839	89.97	2424172078	3115	4.00901	1.65672	6.64179	0.183568	0.0464925	0.00128497	0.311916	2.07212e-08	1.42823e-08	1	0	0	1	0	0
AGGGCGGGGG	4	16	10	67	2243718839	89.97	2424172078	160	4	0.0597015	0.238806	0.00660019	0.00238806	6.60019e-05	0.444593	1.06433e-09	7.33599e-10	1	0	0	1	0	0
AGGGG	11430	61187	5	67	2243718839	89.97	2424172078	305935	5.35319	170.597	913.239	25.2404	4.56619	0.126202	0.297499	2.0351e-06	1.40271e-06	1	0	0	1	0	0
AGGGGC	3950	17977	6	67	2243718839	89.97	2424172078	107862	4.55114	58.9552	268.313	7.41573	1.60988	0.0444944	0.30351	7.17505e-07	4.94547e-07	1	0	0	1	0	0
AGGGGCC	84	410	7	67	2243718839	89.97	2424172078	2870	4.88095	1.25373	6.1194	0.16913	0.0428358	0.00118391	0.379756	1.90914e-08	1.31589e-08	1	0	0	1	0	0
AGGGGCG	45	180	7	67	2243718839	89.97	2424172078	1260	4	0.671642	2.68657	0.0742522	0.018806	0.000519765	0.311215	8.38161e-09	5.77709e-09	1	0	0	1	0	0
AGGGGCGC	43	172	8	67	2243718839	89.97	2424172078	1376	4	0.641791	2.56716	0.0709521	0.0205373	0.000567616	0.355674	9.15325e-09	6.30895e-09	1	0	0	1	0	0
AGGGGG	4649	19230	6	67	2243718839	89.97	2424172078	115380	4.13637	69.3881	287.015	7.93261	1.72209	0.0475956	0.27585	7.67516e-07	5.29017e-07	1	0	0	1	0	0
AGGGGGC	129	534	7	67	2243718839	89.97	2424172078	3738	4.13953	1.92537	7.97015	0.220281	0.055791	0.00154197	0.322071	2.48654e-08	1.71387e-08	1	0	0	1	0	0
AGGGGGG	93	384	7	67	2243718839	89.97	2424172078	2688	4.12903	1.38806	5.73134	0.158405	0.0401194	0.00110883	0.321254	1.78808e-08	1.23245e-08	1	0	0	1	0	0
AGGGGGGAT	1	4	9	67	2243718839	89.97	2424172078	36	4	0.0149254	0.0597015	0.00165005	0.000537313	1.48504e-05	0.400133	2.39474e-10	1.6506e-10	1	0	0	1	0	0
AGGGGGGCGC	1	4	10	67	2243718839	89.97	2424172078	40	4	0.0149254	0.0597015	0.00165005	0.000597015	1.65005e-05	0.444593	2.66083e-10	1.834e-10	1	0	0	1	0	0
AT	85776	1218097	2	67	2243718839	89.97	2424172078	2436194	14.2009	1280.24	18180.6	502.48	36.3611	1.00496	0.315681	1.62057e-05	1.11699e-05	1	1	0	0	0	0
ATATATATC	64	271	9	67	2243718839	89.97	2424172078	2439	4.23438	0.955224	4.04478	0.111791	0.036403	0.00100612	0.423579	1.62244e-08	1.11828e-08	1	0	0	1	0	0
ATATATATCC	93	435	10	67	2243718839	89.97	2424172078	4350	4.67742	1.38806	6.49254	0.179443	0.0649254	0.00179443	0.519887	2.89365e-08	1.99447e-08	1	0	0	1	1	0
ATATATC	1797	12846	7	67	2243718839	89.97	2424172078	89922	7.14858	26.8209	191.731	5.29913	1.34212	0.0370939	0.556186	5.98167e-07	4.12292e-07	1	0	0	1	1	0
ATATC	11864	84387	5	67	2243718839	89.97	2424172078	421935	7.11286	177.075	1259.51	34.8106	6.29754	0.174053	0.395291	2.80674e-06	1.93457e-06	1	0	0	1	0	0
ATATCC	1785	10594	6	67	2243718839	89.97	2424172078	63564	5.93501	26.6418	158.119	4.37015	0.948716	0.0262209	0.3958	4.22832e-07	2.91441e-07	1	0	0	1	0	0
ATATCCC	71	414	7	67	2243718839	89.97	2424172078	2898	5.83099	1.0597	6.1791	0.17078	0.0432537	0.00119546	0.453672	1.92777e-08	1.32873e-08	1	0	0	1	0	0
ATATCG	60	240	6	67	2243718839	89.97	2424172078	1440	4	0.895522	3.58209	0.0990029	0.0214925	0.000594017	0.266756	9.57898e-09	6.60239e-09	1	0	0	1	0	0
ATATGC	526	2662	6	67	2243718839	89.97	2424172078	15972	5.06084	7.85075	39.7313	1.09811	0.238388	0.00658864	0.337502	1.06247e-07	7.32315e-08	1	0	0	1	0	0
ATC	44031	442128	3	67	2243718839	89.97	2424172078	1326384	10.0413	657.179	6598.93	182.383	19.7968	0.547149	0.334821	8.8232e-06	6.08146e-06	1	1	0	0	0	0
ATCATCC	53	212	7	67	2243718839	89.97	2424172078	1484	4	0.791045	3.16418	0.0874525	0.0221493	0.000612168	0.311215	9.87167e-09	6.80413e-09	1	0	0	1	0	0
ATCATG	27	108	6	67	2243718839	89.97	2424172078	648	4	0.402985	1.61194	0.0445513	0.00967164	0.000267308	0.266756	4.31054e-09	2.97108e-09	1	0	0	1	0	0
ATCC	311093	2582062	4	67	2243718839	89.97	2424172078	10328248	8.29997	4643.18	38538.2	1065.13	154.153	4.26053	0.36901	6.87042e-05	4.7355e-05	1	1	1	0	0	0
ATCCC	4132	27914	5	67	2243718839	89.97	2424172078	139570	6.75557	61.6716	416.627	11.5149	2.08313	0.0575743	0.375434	9.28429e-07	6.39928e-07	1	0	0	1	0	0
ATCCCC	462	1960	6	67	2243718839	89.97	2424172078	11760	4.24242	6.89552	29.2537	0.808523	0.175522	0.00485114	0.282923	7.82283e-08	5.39195e-08	1	0	0	1	0	0
ATCCCCC	57	243	7	67	2243718839	89.97	2424172078	1701	4.26316	0.850746	3.62687	0.10024	0.0253881	0.000701683	0.33169	1.13152e-08	7.79908e-09	1	0	0	1	0	0
ATCCCCGG	73	332	8	67	2243718839	89.97	2424172078	2656	4.54795	1.08955	4.95522	0.136954	0.0396418	0.00109563	0.404397	1.76679e-08	1.21777e-08	1	0	0	1	0	0
ATCCGC	1	4	6	67	2243718839	89.97	2424172078	24	4	0.0149254	0.0597015	0.00165005	0.000358209	9.90029e-06	0.266756	1.5965e-10	1.1004e-10	1	0	0	1	0	0
ATCG	473	3118	4	67	2243718839	89.97	2424172078	12472	6.59197	7.0597	46.5373	1.28621	0.186149	0.00514485	0.293074	8.29646e-08	5.71841e-08	1	0	0	0	0	0
ATCGC	422	3090	5	67	2243718839	89.97	2424172078	15450	7.32227	6.29851	46.1194	1.27466	0.230597	0.00637331	0.406929	1.02774e-07	7.08382e-08	1	0	0	1	0	0
ATCGGC	38	152	6	67	2243718839	89.97	2424172078	912	4	0.567164	2.26866	0.0627018	0.0136119	0.000376211	0.266756	6.06669e-09	4.18152e-09	1	0	0	1	0	0
ATGC	4127	26054	4	67	2243718839	89.97	2424172078	104216	6.31306	61.597	388.866	10.7476	1.55546	0.0429903	0.280674	6.93252e-07	4.7783e-07	1	0	0	0	0	0
ATGCC	1018	6152	5	67	2243718839	89.97	2424172078	30760	6.04322	15.194	91.8209	2.53777	0.459104	0.0126889	0.335847	2.04618e-07	1.41034e-07	1	0	0	1	0	0
ATGCCC	403	1851	6	67	2243718839	89.97	2424172078	11106	4.59305	6.01493	27.6269	0.76356	0.165761	0.00458136	0.306306	7.38779e-08	5.0921e-08	1	0	0	1	0	0
ATGCCCC	11	53	7	67	2243718839	89.97	2424172078	371	4.81818	0.164179	0.791045	0.0218631	0.00553731	0.000153042	0.374872	2.46792e-09	1.70103e-09	1	0	0	1	0	0
ATGCCCCCC	8	32	9	67	2243718839	89.97	2424172078	288	4	0.119403	0.477612	0.0132004	0.00429851	0.000118803	0.400133	1.9158e-09	1.32048e-09	1	0	0	1	0	0
ATGGCC	47	188	6	67	2243718839	89.97	2424172078	1128	4	0.701493	2.80597	0.0775523	0.0168358	0.000465314	0.266756	7.50353e-09	5.17187e-09	1	0	0	1	0	0
CCCCCCG	14	56	7	67	2243718839	89.97	2424172078	392	4	0.208955	0.835821	0.0231007	0.00585075	0.000161705	0.311215	2.60761e-09	1.79732e-09	1	0	0	1	0	0
CCCCCCGGGG	2	8	10	67	2243718839	89.97	2424172078	80	4	0.0298507	0.119403	0.0033001	0.00119403	3.3001e-05	0.444593	5.32166e-10	3.668e-10	1	0	0	1	0	0
CCCCCG	165	682	6	67	2243718839	89.97	2424172078	4092	4.13333	2.46269	10.1791	0.281333	0.0610746	0.001688	0.275647	2.72203e-08	1.87618e-08	1	0	0	1	0	0
CCCCCGG	10	40	7	67	2243718839	89.97	2424172078	280	4	0.149254	0.597015	0.0165005	0.0041791	0.000115503	0.311215	1.86258e-09	1.2838e-09	1	0	0	1	0	0
CCCCG	417	2202	5	67	2243718839	89.97	2424172078	11010	5.28058	6.22388	32.8657	0.908351	0.164328	0.00454176	0.293463	7.32393e-08	5.04808e-08	1	0	0	1	0	0
CCCCGCG	17	73	7	67	2243718839	89.97	2424172078	511	4.29412	0.253731	1.08955	0.0301134	0.00762687	0.000210794	0.334098	3.39921e-09	2.34293e-09	1	0	0	1	0	0
CCCCGG	75	343	6	67	2243718839	89.97	2424172078	2058	4.57333	1.1194	5.1194	0.141492	0.0307164	0.00084895	0.304991	1.369e-08	9.43592e-09	1	0	0	1	0	0
CCCCGGG	7	28	7	67	2243718839	89.97	2424172078	196	4	0.104478	0.41791	0.0115503	0.00292537	8.08523e-05	0.311215	1.30381e-09	8.98659e-10	1	0	0	1	0	0
CCCG	193	1221	4	67	2243718839	89.97	2424172078	4884	6.32642	2.8806	18.2239	0.503677	0.0728955	0.00201471	0.281268	3.24887e-08	2.23931e-08	1	0	0	0	0	0
CCCGCG	149	601	6	67	2243718839	89.97	2424172078	3606	4.03356	2.22388	8.97015	0.24792	0.0538209	0.00148752	0.268993	2.39874e-08	1.65335e-08	1	0	0	1	0	0
CCCGG	110	559	5	67	2243718839	89.97	2424172078	2795	5.08182	1.64179	8.34328	0.230594	0.0417164	0.00115297	0.282417	1.85925e-08	1.28151e-08	1	0	0	1	0	0
CCCGGG	4	16	6	67	2243718839	89.97	2424172078	96	4	0.0597015	0.238806	0.00660019	0.00143284	3.96011e-05	0.266756	6.38599e-10	4.40159e-10	1	0	0	1	0	0
CCG	484	4158	3	67	2243718839	89.97	2424172078	12474	8.59091	7.22388	62.0597	1.71522	0.186179	0.00514567	0.286459	8.29779e-08	5.71932e-08	1	0	0	0	0	0
CCGCCGG	2	9	7	67	2243718839	89.97	2424172078	63	4.5	0.0298507	0.134328	0.00371261	0.000940299	2.59883e-05	0.350117	4.1908e-10	2.88855e-10	1	0	0	1	0	0
CCGCG	43	251	5	67	2243718839	89.97	2424172078	1255	5.83721	0.641791	3.74627	0.103541	0.0187313	0.000517703	0.324398	8.34835e-09	5.75417e-09	1	0	0	1	0	0
CCGCGCG	1	4	7	67	2243718839	89.97	2424172078	28	4	0.0149254	0.0597015	0.00165005	0.00041791	1.15503e-05	0.311215	1.86258e-10	1.2838e-10	1	0	0	1	0	0
CCGCGG	17	73	6	67	2243718839	89.97	2424172078	438	4.29412	0.253731	1.08955	0.0301134	0.00653731	0.00018068	0.28637	2.91361e-09	2.00823e-09	1	0	0	1	0	0
CCGG	69	459	4	67	2243718839	89.97	2424172078	1836	6.65217	1.02985	6.85075	0.189343	0.027403	0.000757372	0.295751	1.22132e-08	8.41805e-09	1	0	0	0	0	0
CCGGCG	15	68	6	67	2243718839	89.97	2424172078	408	4.53333	0.223881	1.01493	0.0280508	0.00608955	0.000168305	0.302323	2.71404e-09	1.87068e-09	1	0	0	1	0	0
CG	1937	24967	2	67	2243718839	89.97	2424172078	49934	12.8895	28.9104	372.642	10.2992	0.745284	0.0205984	0.286529	3.32164e-07	2.28947e-07	1	0	0	0	0	0
