# Supplementary material for: Profiles of telomeric repeats in Insecta reveal diverse forms of telomeric motifs in Hymenopterans
Source: Life Sci Alliance. 2022 Apr 1;5(7):e202101163. doi: 10.26508/lsa.202101163 (PMC8977481; doi:10.26508/lsa.202101163)
Supplement: Supplemental Data 2. — Tandem repeat statistics and TRIP TRM calls for 41 species with simple tandem type TRM. [file LSA-2021-01163_Supplemental_Data_2.zip › DataS2/NASVI_output.csv.1.filtered.xlsx]

## Sheet: Sheet1
Unnamed: 0	reads	repeats	unit_len	avg_genome_cov	genome_size	eff_read_len	num_reads	repeats_total_len	repeats_per_read	reads_per_genome	repeats_per_genome	repeats_per_million_reads	repeats_len_per_genome	repeats_len_per_million_reads	percent_repeats_len_per_read	percent_repeats_len_per_genome	percent_repeat_unit_in_sequences	avg_genome_cov_filter	repeat_containing_reads_filter	repeats_len_per_million_reads_filter	unit_len_filter	percent_repeats_len_per_read_filter	qualified
AAAAAAAAGT	232	988	10	168	295129023	138	911503368	9880	4.25862	1.38095	5.88095	1.08392	0.0588095	0.0108392	0.308596	1.99267e-07	7.85452e-08	1	0	0	1	0	0
AAAAAAC	303	1704	7	168	295129023	138	911503368	11928	5.62376	1.80357	10.1429	1.86944	0.071	0.0130861	0.285263	2.40573e-07	9.48266e-08	1	0	0	1	0	0
AAAAAACC	112	519	8	168	295129023	138	911503368	4152	4.63393	0.666667	3.08929	0.569389	0.0247143	0.00455511	0.268634	8.37406e-08	3.30081e-08	1	0	0	1	0	0
AAAAAAG	436	1911	7	168	295129023	138	911503368	13377	4.38303	2.59524	11.375	2.09654	0.079625	0.0146758	0.222327	2.69797e-07	1.06346e-07	1	0	0	1	0	0
AAAAAAGAAG	2	8	10	168	295129023	138	911503368	80	4	0.0119048	0.047619	0.00877671	0.00047619	8.77671e-05	0.289855	1.6135e-09	6.35993e-10	1	0	0	1	0	0
AAAAAAT	702	4783	7	168	295129023	138	911503368	33481	6.81339	4.17857	28.4702	5.24738	0.199292	0.0367316	0.345607	6.7527e-07	2.66171e-07	1	0	0	1	0	0
AAAAAATGTAAAAATGT	2133	9521	17	168	295129023	138	911503368	161857	4.46367	12.6964	56.6726	10.4454	0.963435	0.177571	0.549872	3.26445e-06	1.28675e-06	1	0	0	1	1	0
AAAAAATTGAGAAATTTG	2004	9568	18	168	295129023	138	911503368	172224	4.77445	11.9286	56.9524	10.4969	1.02514	0.188945	0.622754	3.47354e-06	1.36917e-06	1	0	0	1	1	0
AAAAAATTTCAAATTTTG	569	2581	18	168	295129023	138	911503368	46458	4.53603	3.3869	15.3631	2.83159	0.276536	0.0509685	0.591656	9.36999e-07	3.69337e-07	1	0	0	1	1	0
AAAAAATTTTCAAAATTT	711	3266	18	168	295129023	138	911503368	58788	4.59353	4.23214	19.4405	3.58309	0.349929	0.0644956	0.599156	1.18568e-06	4.6736e-07	1	0	0	1	1	0
AAAAAC	663	3148	6	168	295129023	138	911503368	18888	4.74811	3.94643	18.7381	3.45364	0.112429	0.0207218	0.20644	3.80947e-07	1.50158e-07	1	0	0	1	0	0
AAAAACAGGCATGGTGTAGAATGG	12	53	24	168	295129023	138	911503368	1272	4.41667	0.0714286	0.315476	0.0581457	0.00757143	0.0013955	0.768116	2.56546e-08	1.01123e-08	1	0	0	1	1	0
AAAAACAGGGAGAGTGTAGAATGG	4	21	24	168	295129023	138	911503368	504	5.25	0.0238095	0.125	0.0230389	0.003	0.000552933	0.913043	1.0165e-08	4.00676e-09	1	0	0	1	1	0
AAAAACAGGGATGGTGTAGAATGG	2	11	24	168	295129023	138	911503368	264	5.5	0.0119048	0.0654762	0.012068	0.00157143	0.000289631	0.956522	5.32455e-09	2.09878e-09	1	0	0	1	1	0
AAAAACCC	1553	7728	8	168	295129023	138	911503368	61824	4.97618	9.24405	46	8.4783	0.368	0.0678264	0.288474	1.24691e-06	4.91496e-07	1	0	0	1	0	0
AAAAAG	819	3832	6	168	295129023	138	911503368	22992	4.67888	4.875	22.8095	4.20404	0.136857	0.0252243	0.203429	4.6372e-07	1.82785e-07	1	0	0	1	0	0
AAAAAGT	1	4	7	168	295129023	138	911503368	28	4	0.00595238	0.0238095	0.00438835	0.000166667	3.07185e-05	0.202899	5.64725e-10	2.22598e-10	1	0	0	1	0	0
AAAAAT	1893	7577	6	168	295129023	138	911503368	45462	4.00264	11.2679	45.1012	8.31264	0.270607	0.0498758	0.174028	9.16911e-07	3.61419e-07	1	0	0	1	0	0
AAAAATAAT	509	2141	9	168	295129023	138	911503368	19269	4.20629	3.02976	12.744	2.34887	0.114696	0.0211398	0.274323	3.88631e-07	1.53187e-07	1	0	0	1	0	0
AAAAATACGTCTGTTAGGGAAATC	20	102	24	168	295129023	138	911503368	2448	5.1	0.119048	0.607143	0.111903	0.0145714	0.00268567	0.886957	4.93731e-08	1.94614e-08	1	0	0	1	1	0
AAAAATAGAAG	339	1465	11	168	295129023	138	911503368	16115	4.32153	2.01786	8.72024	1.60723	0.0959226	0.0176796	0.34447	3.25019e-07	1.28113e-07	1	0	0	1	0	0
AAAAATATTGAAAATTTTG	352	1453	19	168	295129023	138	911503368	27607	4.12784	2.09524	8.64881	1.59407	0.164327	0.0302873	0.568326	5.56798e-07	2.19473e-07	1	0	0	1	1	0
AAAAATCGAGG	325	1410	11	168	295129023	138	911503368	15510	4.33846	1.93452	8.39286	1.54689	0.0923214	0.0170158	0.345819	3.12817e-07	1.23303e-07	1	0	0	1	0	0
AAAAATG	646	3181	7	168	295129023	138	911503368	22267	4.92415	3.84524	18.9345	3.48984	0.132542	0.0244289	0.249776	4.49097e-07	1.77021e-07	1	0	0	1	0	0
AAAAATTATCAAATTTTC	465	2032	18	168	295129023	138	911503368	36576	4.36989	2.76786	12.0952	2.22928	0.217714	0.0401271	0.569986	7.37692e-07	2.90776e-07	1	0	0	1	1	0
AAAAATTTG	2016	13581	9	168	295129023	138	911503368	122229	6.73661	12	80.8393	14.8996	0.727554	0.134096	0.439344	2.46521e-06	9.7171e-07	1	0	0	1	0	0
AAAAATTTGAGAAATTTG	3368	14284	18	168	295129023	138	911503368	257112	4.24109	20.0476	85.0238	15.6708	1.53043	0.282075	0.553186	5.18563e-06	2.04402e-06	1	0	0	1	1	0
AAAAATTTTCAGAATTTC	715	3364	18	168	295129023	138	911503368	60552	4.7049	4.25595	20.0238	3.69061	0.360429	0.0664309	0.613682	1.22126e-06	4.81383e-07	1	0	0	1	1	0
AAAAATTTTGAAAATTTG	544	2321	18	168	295129023	138	911503368	41778	4.26654	3.2381	13.8155	2.54634	0.248679	0.0458342	0.556506	8.4261e-07	3.32132e-07	1	0	0	1	1	0
AAAAC	280	1401	5	168	295129023	138	911503368	7005	5.00357	1.66667	8.33929	1.53702	0.0416964	0.00768511	0.181289	1.41282e-07	5.56892e-08	1	0	0	1	0	0
AAAACAC	1	4	7	168	295129023	138	911503368	28	4	0.00595238	0.0238095	0.00438835	0.000166667	3.07185e-05	0.202899	5.64725e-10	2.22598e-10	1	0	0	1	0	0
AAAACAGGGACATGGTGTAGAATGG	4	17	25	168	295129023	138	911503368	425	4.25	0.0238095	0.10119	0.0186505	0.00252976	0.000466263	0.769928	8.57172e-09	3.37872e-09	1	0	0	1	1	0
AAAACC	6	41	6	168	295129023	138	911503368	246	6.83333	0.0357143	0.244048	0.0449806	0.00146429	0.000269884	0.297101	4.96151e-09	1.95568e-09	1	0	0	1	0	0
AAAACCC	1	4	7	168	295129023	138	911503368	28	4	0.00595238	0.0238095	0.00438835	0.000166667	3.07185e-05	0.202899	5.64725e-10	2.22598e-10	1	0	0	1	0	0
AAAACCCC	352	1517	8	168	295129023	138	911503368	12136	4.30966	2.09524	9.02976	1.66428	0.0722381	0.0133143	0.249835	2.44768e-07	9.64802e-08	1	0	0	1	0	0
AAAACTATGCCTTTAATGTGGC	2	8	22	168	295129023	138	911503368	176	4	0.0119048	0.047619	0.00877671	0.00104762	0.000193088	0.637681	3.5497e-09	1.39919e-09	1	0	0	1	1	0
AAAACTCAT	451	1996	9	168	295129023	138	911503368	17964	4.42572	2.68452	11.881	2.18979	0.106929	0.0197081	0.288634	3.62311e-07	1.42812e-07	1	0	0	1	0	0
AAAACTCGCACTTCCGATCTCAACC	4	19	25	168	295129023	138	911503368	475	4.75	0.0238095	0.113095	0.0208447	0.00282738	0.000521117	0.860507	9.58015e-09	3.77621e-09	1	0	0	1	1	0
AAAAG	1393	9581	5	168	295129023	138	911503368	47905	6.87796	8.29167	57.0298	10.5112	0.285149	0.052556	0.249201	9.66184e-07	3.80841e-07	1	0	0	1	0	0
AAAAGAACACAAAAGATCGGACAC	51	223	24	168	295129023	138	911503368	5352	4.37255	0.303571	1.32738	0.244651	0.0318571	0.00587162	0.760443	1.07943e-07	4.2548e-08	1	0	0	1	1	0
AAAAGAACGGCACAG	1	4	15	168	295129023	138	911503368	60	4	0.00595238	0.0238095	0.00438835	0.000357143	6.58253e-05	0.434783	1.21012e-09	4.76995e-10	1	0	0	1	0	0
AAAAGATCGGAAAATCAGTCCTAGC	4	17	25	168	295129023	138	911503368	425	4.25	0.0238095	0.10119	0.0186505	0.00252976	0.000466263	0.769928	8.57172e-09	3.37872e-09	1	0	0	1	1	0
AAAAGC	257	1478	6	168	295129023	138	911503368	8868	5.75097	1.52976	8.79762	1.6215	0.0527857	0.00972898	0.250042	1.78856e-07	7.04999e-08	1	0	0	1	0	0
AAAAGCCACATTCCC	6	42	15	168	295129023	138	911503368	630	7	0.0357143	0.25	0.0460777	0.00375	0.000691166	0.76087	1.27063e-08	5.00845e-09	1	0	0	1	1	0
AAAAGCTAAT	1	4	10	168	295129023	138	911503368	40	4	0.00595238	0.0238095	0.00438835	0.000238095	4.38835e-05	0.289855	8.0675e-10	3.17997e-10	1	0	0	1	0	0
AAAAGG	7	28	6	168	295129023	138	911503368	168	4	0.0416667	0.166667	0.0307185	0.001	0.000184311	0.173913	3.38835e-09	1.33559e-09	1	0	0	1	0	0
AAAAGGT	1	4	7	168	295129023	138	911503368	28	4	0.00595238	0.0238095	0.00438835	0.000166667	3.07185e-05	0.202899	5.64725e-10	2.22598e-10	1	0	0	1	0	0
AAAAGTCG	676	3029	8	168	295129023	138	911503368	24232	4.48077	4.02381	18.0298	3.32308	0.144238	0.0265847	0.259755	4.88729e-07	1.92642e-07	1	0	0	1	0	0
AAAAGTGATTTCC	578	2943	13	168	295129023	138	911503368	38259	5.0917	3.44048	17.5179	3.22873	0.227732	0.0419735	0.479652	7.71636e-07	3.04156e-07	1	0	0	1	0	0
AAAAT	1377	7978	5	168	295129023	138	911503368	39890	5.79375	8.19643	47.4881	8.75257	0.23744	0.0437629	0.209919	8.04531e-07	3.17122e-07	1	0	0	1	0	0
AAAATAG	13	61	7	168	295129023	138	911503368	427	4.69231	0.077381	0.363095	0.0669224	0.00254167	0.000468457	0.238016	8.61205e-09	3.39461e-09	1	0	0	1	0	0
AAAATATCAAAATTTTCC	696	3537	18	168	295129023	138	911503368	63666	5.0819	4.14286	21.0536	3.8804	0.378964	0.0698472	0.662856	1.28406e-06	5.06139e-07	1	0	0	1	1	0
AAAATATTG	860	5014	9	168	295129023	138	911503368	45126	5.83023	5.11905	29.8452	5.5008	0.268607	0.0495072	0.380233	9.10135e-07	3.58748e-07	1	0	0	1	0	0
AAAATC	426	1705	6	168	295129023	138	911503368	10230	4.00235	2.53571	10.1488	1.87054	0.0608929	0.0112232	0.174015	2.06326e-07	8.13277e-08	1	0	0	1	0	0
AAAATCAT	306	1405	8	168	295129023	138	911503368	11240	4.5915	1.82143	8.3631	1.54141	0.0669048	0.0123313	0.266174	2.26697e-07	8.93571e-08	1	0	0	1	0	0
AAAATCGGAGTACTGACTATCTG	4	21	23	168	295129023	138	911503368	483	5.25	0.0238095	0.125	0.0230389	0.002875	0.000529894	0.875	9.7415e-09	3.83981e-09	1	0	0	1	1	0
AAAATCGT	229	1046	8	168	295129023	138	911503368	8368	4.56769	1.3631	6.22619	1.14755	0.0498095	0.00918044	0.264793	1.68772e-07	6.65249e-08	1	0	0	1	0	0
AAAATCT	1	4	7	168	295129023	138	911503368	28	4	0.00595238	0.0238095	0.00438835	0.000166667	3.07185e-05	0.202899	5.64725e-10	2.22598e-10	1	0	0	1	0	0
AAAATG	690	2761	6	168	295129023	138	911503368	16566	4.00145	4.10714	16.4345	3.02906	0.0986071	0.0181744	0.173976	3.34115e-07	1.31698e-07	1	0	0	1	0	0
AAAATGAATG	2513	10637	10	168	295129023	138	911503368	106370	4.23279	14.9583	63.3155	11.6697	0.633155	0.116697	0.306724	2.14535e-06	8.45633e-07	1	0	0	1	0	0
AAAATT	782	3365	6	168	295129023	138	911503368	20190	4.30307	4.65476	20.0298	3.6917	0.120179	0.0221502	0.18709	4.07207e-07	1.60509e-07	1	0	0	1	0	0
AAAATTG	241	1172	7	168	295129023	138	911503368	8204	4.86307	1.43452	6.97619	1.28579	0.0488333	0.00900052	0.246677	1.65464e-07	6.52211e-08	1	0	0	1	0	0
AAAATTGGGCAAGGGGACAAGG	9	38	22	168	295129023	138	911503368	836	4.22222	0.0535714	0.22619	0.0416894	0.00497619	0.000917166	0.673108	1.68611e-08	6.64613e-09	1	0	0	1	1	0
AAAATTTAACAAATTTTG	1061	5960	18	168	295129023	138	911503368	107280	5.61734	6.31548	35.4762	6.53865	0.638571	0.117696	0.732697	2.1637e-06	8.52867e-07	1	0	0	1	1	0
AAAATTTACAAAATTTATT	582	2596	19	168	295129023	138	911503368	49324	4.46048	3.46429	15.4524	2.84804	0.293595	0.0541128	0.614124	9.94803e-07	3.92122e-07	1	0	0	1	1	0
AAAATTTACAAAATTTTC	1149	5721	18	168	295129023	138	911503368	102978	4.97911	6.83929	34.0536	6.27644	0.612964	0.112976	0.649449	2.07694e-06	8.18667e-07	1	0	0	1	1	0
AAAATTTAGGAAATTTTGT	721	3450	19	168	295129023	138	911503368	65550	4.78502	4.29167	20.5357	3.78496	0.390179	0.0719142	0.658807	1.32206e-06	5.21117e-07	1	0	0	1	1	0
AAAATTTATGAAATTTTG	790	4344	18	168	295129023	138	911503368	78192	5.49873	4.70238	25.8571	4.76575	0.465429	0.0857836	0.717226	1.57703e-06	6.2162e-07	1	0	0	1	1	0
AAAATTTCCCAAATTTCG	599	3027	18	168	295129023	138	911503368	54486	5.05342	3.56548	18.0179	3.32089	0.324321	0.059776	0.659142	1.09891e-06	4.33159e-07	1	0	0	1	1	0
AAAATTTGGG	231	1270	10	168	295129023	138	911503368	12700	5.49784	1.375	7.55952	1.3933	0.0755952	0.013933	0.398394	2.56143e-07	1.00964e-07	1	0	0	1	0	0
AAAATTTTACCATGGTGTAGAATGG	2	9	25	168	295129023	138	911503368	225	4.5	0.0119048	0.0535714	0.0098738	0.00133929	0.000246845	0.815217	4.53797e-09	1.78873e-09	1	0	0	1	1	0
AAAATTTTCCAAATTTCC	360	1653	18	168	295129023	138	911503368	29754	4.59167	2.14286	9.83929	1.81349	0.177107	0.0326428	0.598913	6.00101e-07	2.36542e-07	1	0	0	1	1	0
AAAC	1798	12283	4	168	295129023	138	911503368	49132	6.83148	10.7024	73.1131	13.4755	0.292452	0.0539022	0.198014	9.90931e-07	3.90595e-07	1	0	0	0	0	0
AAACAACGGCACCCC	4	24	15	168	295129023	138	911503368	360	6	0.0238095	0.142857	0.0263301	0.00214286	0.000394952	0.652174	7.26075e-09	2.86197e-09	1	0	0	1	1	0
AAACAC	260	1040	6	168	295129023	138	911503368	6240	4	1.54762	6.19048	1.14097	0.0371429	0.00684583	0.173913	1.25853e-07	4.96075e-08	1	0	0	1	0	0
AAACACACCCGAGCG	1	5	15	168	295129023	138	911503368	75	5	0.00595238	0.0297619	0.00548544	0.000446429	8.22816e-05	0.543478	1.51266e-09	5.96244e-10	1	0	0	1	1	0
AAACACCAGCAAACGCGGACTATAC	2	9	25	168	295129023	138	911503368	225	4.5	0.0119048	0.0535714	0.0098738	0.00133929	0.000246845	0.815217	4.53797e-09	1.78873e-09	1	0	0	1	1	0
AAACACGCAACCCAC	260	1356	15	168	295129023	138	911503368	20340	5.21538	1.54762	8.07143	1.48765	0.121071	0.0223148	0.56689	4.10232e-07	1.61701e-07	1	0	0	1	1	0
AAACAG	235	942	6	168	295129023	138	911503368	5652	4.00851	1.39881	5.60714	1.03346	0.0336429	0.00620075	0.174283	1.13994e-07	4.49329e-08	1	0	0	1	0	0
AAACAGG	1	4	7	168	295129023	138	911503368	28	4	0.00595238	0.0238095	0.00438835	0.000166667	3.07185e-05	0.202899	5.64725e-10	2.22598e-10	1	0	0	1	0	0
AAACAGGACGCACAT	78	482	15	168	295129023	138	911503368	7230	6.17949	0.464286	2.86905	0.528797	0.0430357	0.00793195	0.671683	1.4582e-07	5.74779e-08	1	0	0	1	1	0
AAACAGTGCCGAGCG	11	59	15	168	295129023	138	911503368	885	5.36364	0.0654762	0.35119	0.0647282	0.00526786	0.000970923	0.583004	1.78493e-08	7.03568e-09	1	0	0	1	1	0
AAACATC	4	35	7	168	295129023	138	911503368	245	8.75	0.0238095	0.208333	0.0383981	0.00145833	0.000268787	0.443841	4.94134e-09	1.94773e-09	1	0	0	1	0	0
AAACATG	2	9	7	168	295129023	138	911503368	63	4.5	0.0119048	0.0535714	0.0098738	0.000375	6.91166e-05	0.228261	1.27063e-09	5.00845e-10	1	0	0	1	0	0
AAACATGCATGACCC	1	4	15	168	295129023	138	911503368	60	4	0.00595238	0.0238095	0.00438835	0.000357143	6.58253e-05	0.434783	1.21012e-09	4.76995e-10	1	0	0	1	0	0
AAACCAACACCCGCC	77	360	15	168	295129023	138	911503368	5400	4.67532	0.458333	2.14286	0.394952	0.0321429	0.00592428	0.508187	1.08911e-07	4.29296e-08	1	0	0	1	1	0
AAACCAACGGCACCC	289	1469	15	168	295129023	138	911503368	22035	5.08304	1.72024	8.74405	1.61162	0.131161	0.0241743	0.552505	4.44418e-07	1.75176e-07	1	0	0	1	1	0
AAACCAGTCAGCTCC	1	5	15	168	295129023	138	911503368	75	5	0.00595238	0.0297619	0.00548544	0.000446429	8.22816e-05	0.543478	1.51266e-09	5.96244e-10	1	0	0	1	1	0
AAACCATTCCTCCCAGTTGAATCC	10	42	24	168	295129023	138	911503368	1008	4.2	0.0595238	0.25	0.0460777	0.006	0.00110587	0.730435	2.03301e-08	8.01352e-09	1	0	0	1	1	0
AAACCCAAT	1	4	9	168	295129023	138	911503368	36	4	0.00595238	0.0238095	0.00438835	0.000214286	3.94952e-05	0.26087	7.26075e-10	2.86197e-10	1	0	0	1	0	0
AAACCCACACACCGG	8	33	15	168	295129023	138	911503368	495	4.125	0.047619	0.196429	0.0362039	0.00294643	0.000543059	0.44837	9.98353e-09	3.93521e-09	1	0	0	1	0	0
AAACCCCACTTAGCC	20	94	15	168	295129023	138	911503368	1410	4.7	0.119048	0.559524	0.103126	0.00839286	0.00154689	0.51087	2.84379e-08	1.12094e-08	1	0	0	1	1	0
AAACCCGATGAGGCG	5	28	15	168	295129023	138	911503368	420	5.6	0.0297619	0.166667	0.0307185	0.0025	0.000460777	0.608696	8.47087e-09	3.33897e-09	1	0	0	1	1	0
AAACCGACTGCCCATAGAGAGG	2	10	22	168	295129023	138	911503368	220	5	0.0119048	0.0595238	0.0109709	0.00130952	0.00024136	0.797101	4.43712e-09	1.74898e-09	1	0	0	1	1	0
AAACCGAGCCACCCC	1	4	15	168	295129023	138	911503368	60	4	0.00595238	0.0238095	0.00438835	0.000357143	6.58253e-05	0.434783	1.21012e-09	4.76995e-10	1	0	0	1	0	0
AAACCGCAGACCCCG	7	37	15	168	295129023	138	911503368	555	5.28571	0.0416667	0.220238	0.0405923	0.00330357	0.000608884	0.574534	1.11937e-08	4.4122e-09	1	0	0	1	1	0
AAACCGGACCAAACG	30	176	15	168	295129023	138	911503368	2640	5.86667	0.178571	1.04762	0.193088	0.0157143	0.00289631	0.637681	5.32455e-08	2.09878e-08	1	0	0	1	1	0
AAACCTCCCTTGATCTATTGTTCGT	4	16	25	168	295129023	138	911503368	400	4	0.0238095	0.0952381	0.0175534	0.00238095	0.000438835	0.724638	8.0675e-09	3.17997e-09	1	0	0	1	1	0
AAACCTCT	280	1341	8	168	295129023	138	911503368	10728	4.78929	1.66667	7.98214	1.4712	0.0638571	0.0117696	0.27764	2.1637e-07	8.52867e-08	1	0	0	1	0	0
AAACCTGCTCCGTTG	8	55	15	168	295129023	138	911503368	825	6.875	0.047619	0.327381	0.0603399	0.00491071	0.000905098	0.747283	1.66392e-08	6.55868e-09	1	0	0	1	1	0
AAACCTTGCCCGACG	1	4	15	168	295129023	138	911503368	60	4	0.00595238	0.0238095	0.00438835	0.000357143	6.58253e-05	0.434783	1.21012e-09	4.76995e-10	1	0	0	1	0	0
AAACG	258	1290	5	168	295129023	138	911503368	6450	5	1.53571	7.67857	1.41524	0.0383929	0.00707622	0.181159	1.30088e-07	5.1277e-08	1	0	0	1	0	0
AAACGACCCGAACCC	59	304	15	168	295129023	138	911503368	4560	5.15254	0.35119	1.80952	0.333515	0.0271429	0.00500272	0.560059	9.19695e-08	3.62516e-08	1	0	0	1	1	0
AAACGAG	292	1168	7	168	295129023	138	911503368	8176	4	1.7381	6.95238	1.2814	0.0486667	0.0089698	0.202899	1.649e-07	6.49985e-08	1	0	0	1	0	0
AAACGAGGTGGCGAC	1	4	15	168	295129023	138	911503368	60	4	0.00595238	0.0238095	0.00438835	0.000357143	6.58253e-05	0.434783	1.21012e-09	4.76995e-10	1	0	0	1	0	0
AAACGAGGTGGGGCG	1	4	15	168	295129023	138	911503368	60	4	0.00595238	0.0238095	0.00438835	0.000357143	6.58253e-05	0.434783	1.21012e-09	4.76995e-10	1	0	0	1	0	0
AAACGCATTGGAGGC	14	82	15	168	295129023	138	911503368	1230	5.85714	0.0833333	0.488095	0.0899613	0.00732143	0.00134942	0.636646	2.48076e-08	9.7784e-09	1	0	0	1	1	0
AAACGCTGG	366	1655	9	168	295129023	138	911503368	14895	4.52186	2.17857	9.85119	1.81568	0.0886607	0.0163411	0.294904	3.00413e-07	1.18414e-07	1	0	0	1	0	0
AAACGG	2	8	6	168	295129023	138	911503368	48	4	0.0119048	0.047619	0.00877671	0.000285714	5.26603e-05	0.173913	9.681e-10	3.81596e-10	1	0	0	1	0	0
AAACGGGGCCATTGAAGATCTAG	4	16	23	168	295129023	138	911503368	368	4	0.0238095	0.0952381	0.0175534	0.00219048	0.000403729	0.666667	7.4221e-09	2.92557e-09	1	0	0	1	1	0
AAACGTCCCCAGCTC	3	12	15	168	295129023	138	911503368	180	4	0.0178571	0.0714286	0.0131651	0.00107143	0.000197476	0.434783	3.63037e-09	1.43099e-09	1	0	0	1	0	0
AAACGTCCCCTTGCCCAATTCAC	2	9	23	168	295129023	138	911503368	207	4.5	0.0119048	0.0535714	0.0098738	0.00123214	0.000227097	0.75	4.17493e-09	1.64563e-09	1	0	0	1	1	0
AAACGTGAGGGTAATTTAATCAGC	2	8	24	168	295129023	138	911503368	192	4	0.0119048	0.047619	0.00877671	0.00114286	0.000210641	0.695652	3.8724e-09	1.52638e-09	1	0	0	1	1	0
AAACT	1	5	5	168	295129023	138	911503368	25	5	0.00595238	0.0297619	0.00548544	0.00014881	2.74272e-05	0.181159	5.04219e-10	1.98748e-10	1	0	0	1	0	0
AAACTC	324	1296	6	168	295129023	138	911503368	7776	4	1.92857	7.71429	1.42183	0.0462857	0.00853096	0.173913	1.56832e-07	6.18186e-08	1	0	0	1	0	0
AAACTCACGGTCCGC	2	10	15	168	295129023	138	911503368	150	5	0.0119048	0.0595238	0.0109709	0.000892857	0.000164563	0.543478	3.02531e-09	1.19249e-09	1	0	0	1	1	0
AAACTCCCACCTGGC	1	4	15	168	295129023	138	911503368	60	4	0.00595238	0.0238095	0.00438835	0.000357143	6.58253e-05	0.434783	1.21012e-09	4.76995e-10	1	0	0	1	0	0
AAACTCCCTCAACCC	10	61	15	168	295129023	138	911503368	915	6.1	0.0595238	0.363095	0.0669224	0.00544643	0.00100384	0.663043	1.84544e-08	7.27417e-09	1	0	0	1	1	0
AAACTGAC	1	4	8	168	295129023	138	911503368	32	4	0.00595238	0.0238095	0.00438835	0.000190476	3.51068e-05	0.231884	6.454e-10	2.54397e-10	1	0	0	1	0	0
AAACTGC	355	1420	7	168	295129023	138	911503368	9940	4	2.1131	8.45238	1.55787	0.0591667	0.0109051	0.202899	2.00477e-07	7.90222e-08	1	0	0	1	0	0
AAACTGCCGCT	344	1548	11	168	295129023	138	911503368	17028	4.5	2.04762	9.21429	1.69829	0.101357	0.0186812	0.358696	3.43433e-07	1.35371e-07	1	0	0	1	0	0
AAACTGCTACCCCAC	4	30	15	168	295129023	138	911503368	450	7.5	0.0238095	0.178571	0.0329127	0.00267857	0.00049369	0.815217	9.07593e-09	3.57746e-09	1	0	0	1	1	0
AAACTGGTT	306	1433	9	168	295129023	138	911503368	12897	4.68301	1.82143	8.52976	1.57213	0.0767679	0.0141492	0.305413	2.60116e-07	1.0253e-07	1	0	0	1	0	0
AAACTGT	2	8	7	168	295129023	138	911503368	56	4	0.0119048	0.047619	0.00877671	0.000333333	6.1437e-05	0.202899	1.12945e-09	4.45195e-10	1	0	0	1	0	0
AAACTT	806	7359	6	168	295129023	138	911503368	44154	9.13027	4.79762	43.8036	8.07348	0.262821	0.0484409	0.396968	8.90531e-07	3.51021e-07	1	0	0	1	0	0
AAACTTAATGAGAGGTGAATAGCC	4	16	24	168	295129023	138	911503368	384	4	0.0238095	0.0952381	0.0175534	0.00228571	0.000421282	0.695652	7.7448e-09	3.05277e-09	1	0	0	1	1	0
AAAG	4782	34016	4	168	295129023	138	911503368	136064	7.11334	28.4643	202.476	37.3186	0.809905	0.149274	0.206184	2.74424e-06	1.0817e-06	1	0	0	0	0	0
AAAGAACGCCGGAGG	1	4	15	168	295129023	138	911503368	60	4	0.00595238	0.0238095	0.00438835	0.000357143	6.58253e-05	0.434783	1.21012e-09	4.76995e-10	1	0	0	1	0	0
AAAGAAGAAGAGAAG	1808	8823	15	168	295129023	138	911503368	132345	4.87998	10.7619	52.5179	9.67961	0.787768	0.145194	0.530432	2.66923e-06	1.05213e-06	1	0	0	1	1	0
AAAGACCTCCTGGAC	17	106	15	168	295129023	138	911503368	1590	6.23529	0.10119	0.630952	0.116291	0.00946429	0.00174437	0.677749	3.20683e-08	1.26404e-08	1	0	0	1	1	0
AAAGACTGGGTAGCG	6	44	15	168	295129023	138	911503368	660	7.33333	0.0357143	0.261905	0.0482719	0.00392857	0.000724079	0.797101	1.33114e-08	5.24695e-09	1	0	0	1	1	0
AAAGAG	1581	6784	6	168	295129023	138	911503368	40704	4.29096	9.41071	40.381	7.44265	0.242286	0.0446559	0.186563	8.20948e-07	3.23593e-07	1	0	0	1	0	0
AAAGAGC	1	5	7	168	295129023	138	911503368	35	5	0.00595238	0.0297619	0.00548544	0.000208333	3.83981e-05	0.253623	7.05906e-10	2.78247e-10	1	0	0	1	0	0
AAAGAGCGTCGGTGT	8	35	15	168	295129023	138	911503368	525	4.375	0.047619	0.208333	0.0383981	0.003125	0.000575972	0.475543	1.05886e-08	4.17371e-09	1	0	0	1	0	0
AAAGAT	249	997	6	168	295129023	138	911503368	5982	4.00402	1.48214	5.93452	1.0938	0.0356071	0.00656278	0.174088	1.20649e-07	4.75564e-08	1	0	0	1	0	0
AAAGATCCGCGGAGT	1	4	15	168	295129023	138	911503368	60	4	0.00595238	0.0238095	0.00438835	0.000357143	6.58253e-05	0.434783	1.21012e-09	4.76995e-10	1	0	0	1	0	0
AAAGATTAAGAAGTGGTGAGATAAG	2	10	25	168	295129023	138	911503368	250	5	0.0119048	0.0595238	0.0109709	0.0014881	0.000274272	0.905797	5.04219e-09	1.98748e-09	1	0	0	1	1	0
AAAGCAGGACCGAAG	96	641	15	168	295129023	138	911503368	9615	6.67708	0.571429	3.81548	0.703234	0.0572321	0.0105485	0.72577	1.93922e-07	7.64385e-08	1	0	0	1	1	0
AAAGCAGTTGTCATGAAATCCCGGG	2	8	25	168	295129023	138	911503368	200	4	0.0119048	0.047619	0.00877671	0.00119048	0.000219418	0.724638	4.03375e-09	1.58998e-09	1	0	0	1	1	0
AAAGCC	519	3322	6	168	295129023	138	911503368	19932	6.40077	3.08929	19.7738	3.64453	0.118643	0.0218672	0.278294	4.02003e-07	1.58458e-07	1	0	0	1	0	0
AAAGCCCCACCAGCCCACCAGCC	1	5	23	168	295129023	138	911503368	115	5	0.00595238	0.0297619	0.00548544	0.000684524	0.000126165	0.833333	2.31941e-09	9.14241e-10	1	0	0	1	1	0
AAAGCCCCACCCGCCCACCACCC	1	4	23	168	295129023	138	911503368	92	4	0.00595238	0.0238095	0.00438835	0.000547619	0.000100932	0.666667	1.85552e-09	7.31392e-10	1	0	0	1	1	0
AAAGCCCGAACTCCC	1	5	15	168	295129023	138	911503368	75	5	0.00595238	0.0297619	0.00548544	0.000446429	8.22816e-05	0.543478	1.51266e-09	5.96244e-10	1	0	0	1	1	0
AAAGCCG	1	4	7	168	295129023	138	911503368	28	4	0.00595238	0.0238095	0.00438835	0.000166667	3.07185e-05	0.202899	5.64725e-10	2.22598e-10	1	0	0	1	0	0
AAAGCCGACTGCCCATAGAGAGG	4	17	23	168	295129023	138	911503368	391	4.25	0.0238095	0.10119	0.0186505	0.00232738	0.000428962	0.708333	7.88598e-09	3.10842e-09	1	0	0	1	1	0
AAAGCCTCGTCACCT	4	21	15	168	295129023	138	911503368	315	5.25	0.0238095	0.125	0.0230389	0.001875	0.000345583	0.570652	6.35315e-09	2.50422e-09	1	0	0	1	1	0
AAAGCG	219	876	6	168	295129023	138	911503368	5256	4	1.30357	5.21429	0.96105	0.0312857	0.0057663	0.173913	1.06007e-07	4.17848e-08	1	0	0	1	0	0
AAAGGATGTCGGGGC	2	14	15	168	295129023	138	911503368	210	7	0.0119048	0.0833333	0.0153592	0.00125	0.000230389	0.76087	4.23544e-09	1.66948e-09	1	0	0	1	1	0
AAAGGCGAACATCCC	2	12	15	168	295129023	138	911503368	180	6	0.0119048	0.0714286	0.0131651	0.00107143	0.000197476	0.652174	3.63037e-09	1.43099e-09	1	0	0	1	1	0
AAAGGCTGGGGAGTG	230	1024	15	168	295129023	138	911503368	15360	4.45217	1.36905	6.09524	1.12342	0.0914286	0.0168513	0.483932	3.09792e-07	1.22111e-07	1	0	0	1	0	0
AAAGGG	2	8	6	168	295129023	138	911503368	48	4	0.0119048	0.047619	0.00877671	0.000285714	5.26603e-05	0.173913	9.681e-10	3.81596e-10	1	0	0	1	0	0
AAAGGGAGAGCGTCG	43	195	15	168	295129023	138	911503368	2925	4.53488	0.255952	1.16071	0.213932	0.0174107	0.00320898	0.492922	5.89936e-08	2.32535e-08	1	0	0	1	0	0
AAAGGGAGATCGGAACTAATTGC	8	34	23	168	295129023	138	911503368	782	4.25	0.047619	0.202381	0.037301	0.00465476	0.000857923	0.708333	1.5772e-08	6.21684e-09	1	0	0	1	1	0
AAAGGGC	9	38	7	168	295129023	138	911503368	266	4.22222	0.0535714	0.22619	0.0416894	0.00158333	0.000291826	0.214171	5.36489e-09	2.11468e-09	1	0	0	1	0	0
AAAGGGCACGCAATC	1	5	15	168	295129023	138	911503368	75	5	0.00595238	0.0297619	0.00548544	0.000446429	8.22816e-05	0.543478	1.51266e-09	5.96244e-10	1	0	0	1	1	0
AAAGGT	1	4	6	168	295129023	138	911503368	24	4	0.00595238	0.0238095	0.00438835	0.000142857	2.63301e-05	0.173913	4.8405e-10	1.90798e-10	1	0	0	1	0	0
AAAGGTGCGGGTCAT	4	19	15	168	295129023	138	911503368	285	4.75	0.0238095	0.113095	0.0208447	0.00169643	0.00031267	0.516304	5.74809e-09	2.26573e-09	1	0	0	1	1	0
AAAGGTGGTAGGAGG	2	9	15	168	295129023	138	911503368	135	4.5	0.0119048	0.0535714	0.0098738	0.000803571	0.000148107	0.48913	2.72278e-09	1.07324e-09	1	0	0	1	0	0
AAAGGTTAGGCTCGC	12	83	15	168	295129023	138	911503368	1245	6.91667	0.0714286	0.494048	0.0910584	0.00741071	0.00136588	0.751812	2.51101e-08	9.89765e-09	1	0	0	1	1	0
AAAGT	211	1055	5	168	295129023	138	911503368	5275	5	1.25595	6.27976	1.15743	0.0313988	0.00578714	0.181159	1.0639e-07	4.19358e-08	1	0	0	1	0	0
AAAGTC	3	12	6	168	295129023	138	911503368	72	4	0.0178571	0.0714286	0.0131651	0.000428571	7.89904e-05	0.173913	1.45215e-09	5.72394e-10	1	0	0	1	0	0
AAAGTCGGGCTGCTC	1	7	15	168	295129023	138	911503368	105	7	0.00595238	0.0416667	0.00767962	0.000625	0.000115194	0.76087	2.11772e-09	8.34741e-10	1	0	0	1	1	0
AAAGTCTAGCCTCCT	1	4	15	168	295129023	138	911503368	60	4	0.00595238	0.0238095	0.00438835	0.000357143	6.58253e-05	0.434783	1.21012e-09	4.76995e-10	1	0	0	1	0	0
AAAGTGATGGGCCGG	1	4	15	168	295129023	138	911503368	60	4	0.00595238	0.0238095	0.00438835	0.000357143	6.58253e-05	0.434783	1.21012e-09	4.76995e-10	1	0	0	1	0	0
AAAGTGGCGGCTCGG	11	48	15	168	295129023	138	911503368	720	4.36364	0.0654762	0.285714	0.0526603	0.00428571	0.000789904	0.474308	1.45215e-08	5.72394e-09	1	0	0	1	0	0
AAAGTGGTCGGGTAG	18	109	15	168	295129023	138	911503368	1635	6.05556	0.107143	0.64881	0.119583	0.00973214	0.00179374	0.658213	3.29759e-08	1.29981e-08	1	0	0	1	1	0
AAAGTTGGGGAGTAG	8	48	15	168	295129023	138	911503368	720	6	0.047619	0.285714	0.0526603	0.00428571	0.000789904	0.652174	1.45215e-08	5.72394e-09	1	0	0	1	1	0
AAAT	55817	389460	4	168	295129023	138	911503368	1557840	6.97744	332.244	2318.21	427.272	9.27286	1.70909	0.202245	3.14197e-05	1.23847e-05	1	1	0	0	0	0
AAATAAATG	242	1064	9	168	295129023	138	911503368	9576	4.39669	1.44048	6.33333	1.1673	0.057	0.0105057	0.286741	1.93136e-07	7.61284e-08	1	0	0	1	0	0
AAATAACCC	3	17	9	168	295129023	138	911503368	153	5.66667	0.0178571	0.10119	0.0186505	0.000910714	0.000167855	0.369565	3.08582e-09	1.21634e-09	1	0	0	1	0	0
AAATAAT	240	965	7	168	295129023	138	911503368	6755	4.02083	1.42857	5.74405	1.05869	0.0402083	0.00741083	0.203955	1.3624e-07	5.37017e-08	1	0	0	1	0	0
AAATACAT	305	1327	8	168	295129023	138	911503368	10616	4.35082	1.81548	7.89881	1.45584	0.0631905	0.0116467	0.252221	2.14111e-07	8.43963e-08	1	0	0	1	0	0
AAATACT	1	4	7	168	295129023	138	911503368	28	4	0.00595238	0.0238095	0.00438835	0.000166667	3.07185e-05	0.202899	5.64725e-10	2.22598e-10	1	0	0	1	0	0
AAATAG	511	2044	6	168	295129023	138	911503368	12264	4	3.04167	12.1667	2.24245	0.073	0.0134547	0.173913	2.47349e-07	9.74978e-08	1	0	0	1	0	0
AAATAGCGAGCGAAC	4	17	15	168	295129023	138	911503368	255	4.25	0.0238095	0.10119	0.0186505	0.00151786	0.000279758	0.461957	5.14303e-09	2.02723e-09	1	0	0	1	0	0
AAATAGG	188	752	7	168	295129023	138	911503368	5264	4	1.11905	4.47619	0.825011	0.0313333	0.00577507	0.202899	1.06168e-07	4.18484e-08	1	0	0	1	0	0
AAATAGGTGAGCTT	4	16	14	168	295129023	138	911503368	224	4	0.0238095	0.0952381	0.0175534	0.00133333	0.000245748	0.405797	4.5178e-09	1.78078e-09	1	0	0	1	0	0
AAATAT	1236	6545	6	168	295129023	138	911503368	39270	5.29531	7.35714	38.9583	7.18045	0.23375	0.0430827	0.230231	7.92026e-07	3.12193e-07	1	0	0	1	0	0
AAATC	242	1211	5	168	295129023	138	911503368	6055	5.00413	1.44048	7.20833	1.32857	0.0360417	0.00664287	0.181309	1.22122e-07	4.81368e-08	1	0	0	1	0	0
AAATCCCAGAATGAC	40	295	15	168	295129023	138	911503368	4425	7.375	0.238095	1.75595	0.323641	0.0263393	0.00485462	0.80163	8.92467e-08	3.51784e-08	1	0	0	1	1	0
AAATCCGCACTACCC	17	93	15	168	295129023	138	911503368	1395	5.47059	0.10119	0.553571	0.102029	0.00830357	0.00153044	0.594629	2.81354e-08	1.10901e-08	1	0	0	1	1	0
AAATCCGGACATTAGGGCTGGAC	2	8	23	168	295129023	138	911503368	184	4	0.0119048	0.047619	0.00877671	0.00109524	0.000201864	0.666667	3.71105e-09	1.46278e-09	1	0	0	1	1	0
AAATCG	1	4	6	168	295129023	138	911503368	24	4	0.00595238	0.0238095	0.00438835	0.000142857	2.63301e-05	0.173913	4.8405e-10	1.90798e-10	1	0	0	1	0	0
AAATCGCTCCTCCTC	6	33	15	168	295129023	138	911503368	495	5.5	0.0357143	0.196429	0.0362039	0.00294643	0.000543059	0.597826	9.98353e-09	3.93521e-09	1	0	0	1	1	0
AAATCGTCAGTTATC	750	3969	15	168	295129023	138	911503368	59535	5.292	4.46429	23.625	4.35434	0.354375	0.0653152	0.575217	1.20075e-06	4.73298e-07	1	0	0	1	1	0
AAATCT	8769	36925	6	168	295129023	138	911503368	221550	4.21086	52.1964	219.792	40.51	1.31875	0.24306	0.183081	4.46838e-06	1.7613e-06	1	0	0	1	0	0
AAATCTT	63	253	7	168	295129023	138	911503368	1771	4.01587	0.375	1.50595	0.277563	0.0105417	0.00194294	0.203704	3.57188e-08	1.40793e-08	1	0	0	1	0	0
AAATG	534	2772	5	168	295129023	138	911503368	13860	5.19101	3.17857	16.5	3.04113	0.0825	0.0152056	0.18808	2.79539e-07	1.10186e-07	1	0	0	1	0	0
AAATGACCGCACCTG	19	89	15	168	295129023	138	911503368	1335	4.68421	0.113095	0.529762	0.0976409	0.00794643	0.00146461	0.509153	2.69253e-08	1.06131e-08	1	0	0	1	1	0
AAATGATGAAATGATGTGAGACG	4	18	23	168	295129023	138	911503368	414	4.5	0.0238095	0.107143	0.0197476	0.00246429	0.000454195	0.75	8.34986e-09	3.29127e-09	1	0	0	1	1	0
AAATGATGAACGGGC	1	5	15	168	295129023	138	911503368	75	5	0.00595238	0.0297619	0.00548544	0.000446429	8.22816e-05	0.543478	1.51266e-09	5.96244e-10	1	0	0	1	1	0
AAATGC	1	4	6	168	295129023	138	911503368	24	4	0.00595238	0.0238095	0.00438835	0.000142857	2.63301e-05	0.173913	4.8405e-10	1.90798e-10	1	0	0	1	0	0
AAATGCACCGACAAG	1	4	15	168	295129023	138	911503368	60	4	0.00595238	0.0238095	0.00438835	0.000357143	6.58253e-05	0.434783	1.21012e-09	4.76995e-10	1	0	0	1	0	0
AAATGCGAAGGAATGTGAGAACGGC	2	8	25	168	295129023	138	911503368	200	4	0.0119048	0.047619	0.00877671	0.00119048	0.000219418	0.724638	4.03375e-09	1.58998e-09	1	0	0	1	1	0
AAATGG	219	876	6	168	295129023	138	911503368	5256	4	1.30357	5.21429	0.96105	0.0312857	0.0057663	0.173913	1.06007e-07	4.17848e-08	1	0	0	1	0	0
AAATGGACTCGAATGGAGAAGAGAC	7	29	25	168	295129023	138	911503368	725	4.14286	0.0416667	0.172619	0.0318156	0.00431548	0.000795389	0.750518	1.46223e-08	5.76369e-09	1	0	0	1	1	0
AAATGGAGGACGCGG	1	4	15	168	295129023	138	911503368	60	4	0.00595238	0.0238095	0.00438835	0.000357143	6.58253e-05	0.434783	1.21012e-09	4.76995e-10	1	0	0	1	0	0
AAATGGGGAAGGGGC	1087	4804	15	168	295129023	138	911503368	72060	4.4195	6.47024	28.5952	5.27041	0.428929	0.0790562	0.480381	1.45336e-06	5.72871e-07	1	0	0	1	0	0
AAATGGGGAGCGGGC	164	663	15	168	295129023	138	911503368	9945	4.04268	0.97619	3.94643	0.72737	0.0591964	0.0109105	0.439422	2.00578e-07	7.90619e-08	1	0	0	1	0	0
AAATGGGGAGTAAGC	197	1250	15	168	295129023	138	911503368	18750	6.34518	1.17262	7.44048	1.37136	0.111607	0.0205704	0.689693	3.78164e-07	1.49061e-07	1	0	0	1	1	0
AAATGGGTGCCAACG	31	169	15	168	295129023	138	911503368	2535	5.45161	0.184524	1.00595	0.185408	0.0150893	0.00278112	0.592567	5.11278e-08	2.0153e-08	1	0	0	1	1	0
AAATGT	292	1168	6	168	295129023	138	911503368	7008	4	1.7381	6.95238	1.2814	0.0417143	0.0076884	0.173913	1.41343e-07	5.5713e-08	1	0	0	1	0	0
AAATGTAATG	874	8590	10	168	295129023	138	911503368	85900	9.82838	5.20238	51.131	9.42399	0.51131	0.0942399	0.712201	1.73249e-06	6.82898e-07	1	0	0	1	1	0
AAATGTCACCCAACG	6	37	15	168	295129023	138	911503368	555	6.16667	0.0357143	0.220238	0.0405923	0.00330357	0.000608884	0.67029	1.11937e-08	4.4122e-09	1	0	0	1	1	0
AAATGTG	316	1764	7	168	295129023	138	911503368	12348	5.58228	1.88095	10.5	1.93526	0.0735	0.0135469	0.283159	2.49044e-07	9.81656e-08	1	0	0	1	0	0
AAATGTGACACACCCGGATGAAGG	2	9	24	168	295129023	138	911503368	216	4.5	0.0119048	0.0535714	0.0098738	0.00128571	0.000236971	0.782609	4.35645e-09	1.71718e-09	1	0	0	1	1	0
AAATGTGATG	417	1919	10	168	295129023	138	911503368	19190	4.60192	2.48214	11.4226	2.10531	0.114226	0.0210531	0.333472	3.87038e-07	1.52559e-07	1	0	0	1	0	0
AAATT	260	1734	5	168	295129023	138	911503368	8670	6.66923	1.54762	10.3214	1.90235	0.0516071	0.00951176	0.241639	1.74863e-07	6.89258e-08	1	0	0	1	0	0
AAATTAT	38	152	7	168	295129023	138	911503368	1064	4	0.22619	0.904762	0.166757	0.00633333	0.0011673	0.202899	2.14595e-08	8.45871e-09	1	0	0	1	0	0
AAATTC	410	1640	6	168	295129023	138	911503368	9840	4	2.44048	9.7619	1.79923	0.0585714	0.0107954	0.173913	1.9846e-07	7.82272e-08	1	0	0	1	0	0
AAATTCT	79	317	7	168	295129023	138	911503368	2219	4.01266	0.470238	1.8869	0.347777	0.0132083	0.00243444	0.203541	4.47544e-08	1.76409e-08	1	0	0	1	0	0
AAATTG	553	2212	6	168	295129023	138	911503368	13272	4	3.29167	13.1667	2.42676	0.079	0.0145606	0.173913	2.6768e-07	1.05511e-07	1	0	0	1	0	0
AAATTGCCGCT	265	1179	11	168	295129023	138	911503368	12969	4.44906	1.57738	7.01786	1.29347	0.0771964	0.0142281	0.354635	2.61568e-07	1.03102e-07	1	0	0	1	0	0
AAATTGG	203	812	7	168	295129023	138	911503368	5684	4	1.20833	4.83333	0.890836	0.0338333	0.00623585	0.202899	1.14639e-07	4.51873e-08	1	0	0	1	0	0
AAATTT	297	1189	6	168	295129023	138	911503368	7134	4.00337	1.76786	7.07738	1.30444	0.0424643	0.00782663	0.174059	1.43884e-07	5.67147e-08	1	0	0	1	0	0
AAATTTACCATGGTGTAGAATGG	4	18	23	168	295129023	138	911503368	414	4.5	0.0238095	0.107143	0.0197476	0.00246429	0.000454195	0.75	8.34986e-09	3.29127e-09	1	0	0	1	1	0
AAATTTC	1	5	7	168	295129023	138	911503368	35	5	0.00595238	0.0297619	0.00548544	0.000208333	3.83981e-05	0.253623	7.05906e-10	2.78247e-10	1	0	0	1	0	0
AAATTTCTC	466	2785	9	168	295129023	138	911503368	25065	5.97639	2.77381	16.5774	3.05539	0.149196	0.0274985	0.389765	5.0553e-07	1.99265e-07	1	0	0	1	0	0
AAC	53494	505978	3	168	295129023	138	911503368	1517934	9.45859	318.417	3011.77	555.103	9.03532	1.66531	0.205622	3.06148e-05	1.20675e-05	1	1	0	0	0	0
AACAACAGACTTGTC	2	8	15	168	295129023	138	911503368	120	4	0.0119048	0.047619	0.00877671	0.000714286	0.000131651	0.434783	2.42025e-09	9.5399e-10	1	0	0	1	0	0
AACAACCC	643	2767	8	168	295129023	138	911503368	22136	4.30327	3.82738	16.4702	3.03564	0.131762	0.0242852	0.249465	4.46455e-07	1.75979e-07	1	0	0	1	0	0
AACAACGCAGGGGGG	1	4	15	168	295129023	138	911503368	60	4	0.00595238	0.0238095	0.00438835	0.000357143	6.58253e-05	0.434783	1.21012e-09	4.76995e-10	1	0	0	1	0	0
AACAACTCGGCACCC	827	4188	15	168	295129023	138	911503368	62820	5.06409	4.92262	24.9286	4.59461	0.373929	0.0689191	0.550444	1.267e-06	4.99414e-07	1	0	0	1	1	0
AACAACTTCTAGAACTCGGCACAG	4	20	24	168	295129023	138	911503368	480	5	0.0238095	0.119048	0.0219418	0.00285714	0.000526603	0.869565	9.681e-09	3.81596e-09	1	0	0	1	1	0
AACAAGC	1	4	7	168	295129023	138	911503368	28	4	0.00595238	0.0238095	0.00438835	0.000166667	3.07185e-05	0.202899	5.64725e-10	2.22598e-10	1	0	0	1	0	0
AACAAGGAGCTACAACGACTACCGG	2	10	25	168	295129023	138	911503368	250	5	0.0119048	0.0595238	0.0109709	0.0014881	0.000274272	0.905797	5.04219e-09	1.98748e-09	1	0	0	1	1	0
AACAAT	530	2628	6	168	295129023	138	911503368	15768	4.95849	3.15476	15.6429	2.88315	0.0938571	0.0172989	0.215587	3.18021e-07	1.25354e-07	1	0	0	1	0	0
AACAATGAAGGGTGAAGAACGGCGG	4	17	25	168	295129023	138	911503368	425	4.25	0.0238095	0.10119	0.0186505	0.00252976	0.000466263	0.769928	8.57172e-09	3.37872e-09	1	0	0	1	1	0
AACAC	9	46	5	168	295129023	138	911503368	230	5.11111	0.0535714	0.27381	0.0504661	0.00136905	0.00025233	0.185185	4.63881e-09	1.82848e-09	1	0	0	1	0	0
AACACAC	9	40	7	168	295129023	138	911503368	280	4.44444	0.0535714	0.238095	0.0438835	0.00166667	0.000307185	0.225443	5.64725e-09	2.22598e-09	1	0	0	1	0	0
AACACACGGGTAAGTAACATCACC	2	8	24	168	295129023	138	911503368	192	4	0.0119048	0.047619	0.00877671	0.00114286	0.000210641	0.695652	3.8724e-09	1.52638e-09	1	0	0	1	1	0
AACACAGAGGATCACAGAGGACGAG	8	32	25	168	295129023	138	911503368	800	4	0.047619	0.190476	0.0351068	0.0047619	0.000877671	0.724638	1.6135e-08	6.35993e-09	1	0	0	1	1	0
AACACC	8	35	6	168	295129023	138	911503368	210	4.375	0.047619	0.208333	0.0383981	0.00125	0.000230389	0.190217	4.23544e-09	1.66948e-09	1	0	0	1	0	0
AACACCACAGCCCAC	1	4	15	168	295129023	138	911503368	60	4	0.00595238	0.0238095	0.00438835	0.000357143	6.58253e-05	0.434783	1.21012e-09	4.76995e-10	1	0	0	1	0	0
AACACCAGAGTGCCG	10	42	15	168	295129023	138	911503368	630	4.2	0.0595238	0.25	0.0460777	0.00375	0.000691166	0.456522	1.27063e-08	5.00845e-09	1	0	0	1	0	0
AACACCC	75	313	7	168	295129023	138	911503368	2191	4.17333	0.446429	1.8631	0.343389	0.0130417	0.00240372	0.211691	4.41897e-08	1.74183e-08	1	0	0	1	0	0
AACACCCACGCACCG	1	4	15	168	295129023	138	911503368	60	4	0.00595238	0.0238095	0.00438835	0.000357143	6.58253e-05	0.434783	1.21012e-09	4.76995e-10	1	0	0	1	0	0
AACACCCCCACACAC	1	4	15	168	295129023	138	911503368	60	4	0.00595238	0.0238095	0.00438835	0.000357143	6.58253e-05	0.434783	1.21012e-09	4.76995e-10	1	0	0	1	0	0
AACACCCGACCGAAG	70	372	15	168	295129023	138	911503368	5580	5.31429	0.416667	2.21429	0.408117	0.0332143	0.00612175	0.57764	1.12542e-07	4.43605e-08	1	0	0	1	1	0
AACACCCGACGACGC	86	385	15	168	295129023	138	911503368	5775	4.47674	0.511905	2.29167	0.422379	0.034375	0.00633569	0.486603	1.16474e-07	4.59108e-08	1	0	0	1	0	0
AACACCCGCCCCTAC	1	4	15	168	295129023	138	911503368	60	4	0.00595238	0.0238095	0.00438835	0.000357143	6.58253e-05	0.434783	1.21012e-09	4.76995e-10	1	0	0	1	0	0
AACACCCTCTATGCGCCTCTAGTTG	2	8	25	168	295129023	138	911503368	200	4	0.0119048	0.047619	0.00877671	0.00119048	0.000219418	0.724638	4.03375e-09	1.58998e-09	1	0	0	1	1	0
AACACCCTGCACCAC	360	1692	15	168	295129023	138	911503368	25380	4.7	2.14286	10.0714	1.85627	0.151071	0.0278441	0.51087	5.11883e-07	2.01769e-07	1	0	0	1	1	0
AACACCGACTCTACC	6	26	15	168	295129023	138	911503368	390	4.33333	0.0357143	0.154762	0.0285243	0.00232143	0.000427865	0.471014	7.86581e-09	3.10047e-09	1	0	0	1	0	0
AACACCTCCATGATCCTCCATTGTC	2	10	25	168	295129023	138	911503368	250	5	0.0119048	0.0595238	0.0109709	0.0014881	0.000274272	0.905797	5.04219e-09	1.98748e-09	1	0	0	1	1	0
AACACG	1	4	6	168	295129023	138	911503368	24	4	0.00595238	0.0238095	0.00438835	0.000142857	2.63301e-05	0.173913	4.8405e-10	1.90798e-10	1	0	0	1	0	0
AACACGCACCGTCTT	1	4	15	168	295129023	138	911503368	60	4	0.00595238	0.0238095	0.00438835	0.000357143	6.58253e-05	0.434783	1.21012e-09	4.76995e-10	1	0	0	1	0	0
AACACGCCCGCCACC	1	4	15	168	295129023	138	911503368	60	4	0.00595238	0.0238095	0.00438835	0.000357143	6.58253e-05	0.434783	1.21012e-09	4.76995e-10	1	0	0	1	0	0
AACACGCCCGCCCCC	1	4	15	168	295129023	138	911503368	60	4	0.00595238	0.0238095	0.00438835	0.000357143	6.58253e-05	0.434783	1.21012e-09	4.76995e-10	1	0	0	1	0	0
AACACTACAGGGTGT	1	4	15	168	295129023	138	911503368	60	4	0.00595238	0.0238095	0.00438835	0.000357143	6.58253e-05	0.434783	1.21012e-09	4.76995e-10	1	0	0	1	0	0
AACACTGCGAGACAT	2	13	15	168	295129023	138	911503368	195	6.5	0.0119048	0.077381	0.0142622	0.00116071	0.000213932	0.706522	3.9329e-09	1.55023e-09	1	0	0	1	1	0
AACAGAG	324	1296	7	168	295129023	138	911503368	9072	4	1.92857	7.71429	1.42183	0.054	0.00995279	0.202899	1.82971e-07	7.21217e-08	1	0	0	1	0	0
AACAGAT	2	8	7	168	295129023	138	911503368	56	4	0.0119048	0.047619	0.00877671	0.000333333	6.1437e-05	0.202899	1.12945e-09	4.45195e-10	1	0	0	1	0	0
AACAGATCGGTTGC	7126	39963	14	168	295129023	138	911503368	559482	5.60806	42.4167	237.875	43.843	3.33025	0.613801	0.568933	1.1284e-05	4.44784e-06	1	0	0	1	1	0
AACAGATTG	306	1524	9	168	295129023	138	911503368	13716	4.98039	1.82143	9.07143	1.67196	0.0816429	0.0150477	0.324808	2.76634e-07	1.09041e-07	1	0	0	1	0	0
AACAGC	4225	19375	6	168	295129023	138	911503368	116250	4.5858	25.1488	115.327	21.2561	0.691964	0.127537	0.199383	2.34462e-06	9.24178e-07	1	0	0	1	0	0
AACAGCCATCAACAGCGGATTACGG	2	8	25	168	295129023	138	911503368	200	4	0.0119048	0.047619	0.00877671	0.00119048	0.000219418	0.724638	4.03375e-09	1.58998e-09	1	0	0	1	1	0
AACAGCGGCTTGACC	4	27	15	168	295129023	138	911503368	405	6.75	0.0238095	0.160714	0.0296214	0.00241071	0.000444321	0.733696	8.16834e-09	3.21972e-09	1	0	0	1	1	0
AACAGGACCAGAGCG	16	106	15	168	295129023	138	911503368	1590	6.625	0.0952381	0.630952	0.116291	0.00946429	0.00174437	0.720109	3.20683e-08	1.26404e-08	1	0	0	1	1	0
AACAGGCACACCCCG	111	458	15	168	295129023	138	911503368	6870	4.12613	0.660714	2.72619	0.502467	0.0408929	0.007537	0.448492	1.38559e-07	5.46159e-08	1	0	0	1	0	0
AACAGGGTGGTGCCG	11	49	15	168	295129023	138	911503368	735	4.45455	0.0654762	0.291667	0.0537573	0.004375	0.00080636	0.48419	1.4824e-08	5.84319e-09	1	0	0	1	0	0
AACAGGTGATGGTATCCAAGATCGG	6	25	25	168	295129023	138	911503368	625	4.16667	0.0357143	0.14881	0.0274272	0.00372024	0.00068568	0.754831	1.26055e-08	4.9687e-09	1	0	0	1	1	0
AACAGTCAGCCATCC	1	6	15	168	295129023	138	911503368	90	6	0.00595238	0.0357143	0.00658253	0.000535714	9.8738e-05	0.652174	1.81519e-09	7.15493e-10	1	0	0	1	1	0
AACATAGAAGCCGCC	2	16	15	168	295129023	138	911503368	240	8	0.0119048	0.0952381	0.0175534	0.00142857	0.000263301	0.869565	4.8405e-09	1.90798e-09	1	0	0	1	1	0
AACATC	1	6	6	168	295129023	138	911503368	36	6	0.00595238	0.0357143	0.00658253	0.000214286	3.94952e-05	0.26087	7.26075e-10	2.86197e-10	1	0	0	1	0	0
AACATCATTACGCGG	2	14	15	168	295129023	138	911503368	210	7	0.0119048	0.0833333	0.0153592	0.00125	0.000230389	0.76087	4.23544e-09	1.66948e-09	1	0	0	1	1	0
AACATCC	2	8	7	168	295129023	138	911503368	56	4	0.0119048	0.047619	0.00877671	0.000333333	6.1437e-05	0.202899	1.12945e-09	4.45195e-10	1	0	0	1	0	0
AACATCCACCCCGCC	1	4	15	168	295129023	138	911503368	60	4	0.00595238	0.0238095	0.00438835	0.000357143	6.58253e-05	0.434783	1.21012e-09	4.76995e-10	1	0	0	1	0	0
AACATCCATCCCGCC	241	1102	15	168	295129023	138	911503368	16530	4.57261	1.43452	6.55952	1.20899	0.0983929	0.0181349	0.497023	3.33389e-07	1.31412e-07	1	0	0	1	0	0
AACATCTCCCAACCT	16	104	15	168	295129023	138	911503368	1560	6.5	0.0952381	0.619048	0.114097	0.00928571	0.00171146	0.706522	3.14632e-08	1.24019e-08	1	0	0	1	1	0
AACATGCCAGTCACT	8	62	15	168	295129023	138	911503368	930	7.75	0.047619	0.369048	0.0680195	0.00553571	0.00102029	0.842391	1.87569e-08	7.39342e-09	1	0	0	1	1	0
AACATGCCCTCCCCC	1	7	15	168	295129023	138	911503368	105	7	0.00595238	0.0416667	0.00767962	0.000625	0.000115194	0.76087	2.11772e-09	8.34741e-10	1	0	0	1	1	0
AACATGCCCTCTCCC	415	1901	15	168	295129023	138	911503368	28515	4.58072	2.47024	11.3155	2.08557	0.169732	0.0312835	0.497905	5.75112e-07	2.26692e-07	1	0	0	1	0	0
AACATGGTCATGGGG	1	5	15	168	295129023	138	911503368	75	5	0.00595238	0.0297619	0.00548544	0.000446429	8.22816e-05	0.543478	1.51266e-09	5.96244e-10	1	0	0	1	1	0
AACATT	1	4	6	168	295129023	138	911503368	24	4	0.00595238	0.0238095	0.00438835	0.000142857	2.63301e-05	0.173913	4.8405e-10	1.90798e-10	1	0	0	1	0	0
AACC	8	54	4	168	295129023	138	911503368	216	6.75	0.047619	0.321429	0.0592428	0.00128571	0.000236971	0.195652	4.35645e-09	1.71718e-09	1	0	0	0	0	0
AACCAATCCACACAC	1	4	15	168	295129023	138	911503368	60	4	0.00595238	0.0238095	0.00438835	0.000357143	6.58253e-05	0.434783	1.21012e-09	4.76995e-10	1	0	0	1	0	0
AACCAC	1	4	6	168	295129023	138	911503368	24	4	0.00595238	0.0238095	0.00438835	0.000142857	2.63301e-05	0.173913	4.8405e-10	1.90798e-10	1	0	0	1	0	0
AACCACACCGACTCG	5	22	15	168	295129023	138	911503368	330	4.4	0.0297619	0.130952	0.024136	0.00196429	0.000362039	0.478261	6.65568e-09	2.62347e-09	1	0	0	1	0	0
AACCACATCACCCCG	419	1839	15	168	295129023	138	911503368	27585	4.38902	2.49405	10.9464	2.01755	0.164196	0.0302632	0.477068	5.56355e-07	2.19298e-07	1	0	0	1	0	0
AACCACCTGCCCACT	1	4	15	168	295129023	138	911503368	60	4	0.00595238	0.0238095	0.00438835	0.000357143	6.58253e-05	0.434783	1.21012e-09	4.76995e-10	1	0	0	1	0	0
AACCACTTGCTACCTCTCATTACC	10	49	24	168	295129023	138	911503368	1176	4.9	0.0595238	0.291667	0.0537573	0.007	0.00129018	0.852174	2.37184e-08	9.3491e-09	1	0	0	1	1	0
AACCAG	780	3120	6	168	295129023	138	911503368	18720	4	4.64286	18.5714	3.42292	0.111429	0.0205375	0.173913	3.77559e-07	1.48822e-07	1	0	0	1	0	0
AACCAGAAGCGACAC	16	90	15	168	295129023	138	911503368	1350	5.625	0.0952381	0.535714	0.098738	0.00803571	0.00148107	0.611413	2.72278e-08	1.07324e-08	1	0	0	1	1	0
AACCAGAGCACCCCG	389	1824	15	168	295129023	138	911503368	27360	4.68895	2.31548	10.8571	2.00109	0.162857	0.0300163	0.509668	5.51817e-07	2.1751e-07	1	0	0	1	1	0
AACCAGGGTATAGATACAGAAGAT	2	11	24	168	295129023	138	911503368	264	5.5	0.0119048	0.0654762	0.012068	0.00157143	0.000289631	0.956522	5.32455e-09	2.09878e-09	1	0	0	1	1	0
AACCAGTGGAGACGC	25	143	15	168	295129023	138	911503368	2145	5.72	0.14881	0.85119	0.156884	0.0127679	0.00235326	0.621739	4.3262e-08	1.70526e-08	1	0	0	1	1	0
AACCATACAGCACGC	69	367	15	168	295129023	138	911503368	5505	5.31884	0.410714	2.18452	0.402632	0.0327679	0.00603947	0.578135	1.11029e-07	4.37643e-08	1	0	0	1	1	0
AACCATGCATGACCT	1	4	15	168	295129023	138	911503368	60	4	0.00595238	0.0238095	0.00438835	0.000357143	6.58253e-05	0.434783	1.21012e-09	4.76995e-10	1	0	0	1	0	0
AACCATTGCCCGACG	5	24	15	168	295129023	138	911503368	360	4.8	0.0297619	0.142857	0.0263301	0.00214286	0.000394952	0.521739	7.26075e-09	2.86197e-09	1	0	0	1	1	0
AACCCAAG	126	610	8	168	295129023	138	911503368	4880	4.84127	0.75	3.63095	0.669224	0.0290476	0.00535379	0.280653	9.84235e-08	3.87956e-08	1	0	0	1	0	0
AACCCAAGACCTCCT	65	413	15	168	295129023	138	911503368	6195	6.35385	0.386905	2.45833	0.453098	0.036875	0.00679646	0.690635	1.24945e-07	4.92497e-08	1	0	0	1	1	0
AACCCAAGCGATGAC	19	113	15	168	295129023	138	911503368	1695	5.94737	0.113095	0.672619	0.123971	0.0100893	0.00185957	0.646453	3.4186e-08	1.34751e-08	1	0	0	1	1	0
AACCCAAGT	1	4	9	168	295129023	138	911503368	36	4	0.00595238	0.0238095	0.00438835	0.000214286	3.94952e-05	0.26087	7.26075e-10	2.86197e-10	1	0	0	1	0	0
AACCCAAT	6595333	86336118	8	168	295129023	138	911503368	690688944	13.0905	39257.9	513905	94718.4	4111.24	757.747	0.758869	0.0139303	0.00549092	1	1	1	1	1	1
AACCCAATCACCCGC	1	4	15	168	295129023	138	911503368	60	4	0.00595238	0.0238095	0.00438835	0.000357143	6.58253e-05	0.434783	1.21012e-09	4.76995e-10	1	0	0	1	0	0
AACCCAC	82	346	7	168	295129023	138	911503368	2422	4.21951	0.488095	2.05952	0.379593	0.0144167	0.00265715	0.214033	4.88487e-08	1.92547e-08	1	0	0	1	0	0
AACCCACCACACCGC	22	92	15	168	295129023	138	911503368	1380	4.18182	0.130952	0.547619	0.100932	0.00821429	0.00151398	0.454545	2.78329e-08	1.09709e-08	1	0	0	1	0	0
AACCCACCAGCCAGC	1	4	15	168	295129023	138	911503368	60	4	0.00595238	0.0238095	0.00438835	0.000357143	6.58253e-05	0.434783	1.21012e-09	4.76995e-10	1	0	0	1	0	0
AACCCACCTAGCCCG	4	20	15	168	295129023	138	911503368	300	5	0.0238095	0.119048	0.0219418	0.00178571	0.000329127	0.543478	6.05062e-09	2.38498e-09	1	0	0	1	1	0
AACCCACCTCCTCAC	574	2303	15	168	295129023	138	911503368	34545	4.0122	3.41667	13.7083	2.5266	0.205625	0.0378989	0.436108	6.96729e-07	2.7463e-07	1	0	0	1	0	0
AACCCACCTGCCTAC	408	1727	15	168	295129023	138	911503368	25905	4.23284	2.42857	10.2798	1.89467	0.154196	0.0284201	0.460092	5.22471e-07	2.05943e-07	1	0	0	1	0	0
AACCCAT	3	17	7	168	295129023	138	911503368	119	5.66667	0.0178571	0.10119	0.0186505	0.000708333	0.000130554	0.28744	2.40008e-09	9.4604e-10	1	0	0	1	0	0
AACCCC	1	4	6	168	295129023	138	911503368	24	4	0.00595238	0.0238095	0.00438835	0.000142857	2.63301e-05	0.173913	4.8405e-10	1.90798e-10	1	0	0	1	0	0
AACCCCAACGTGCCG	36	162	15	168	295129023	138	911503368	2430	4.5	0.214286	0.964286	0.177728	0.0144643	0.00266593	0.48913	4.901e-08	1.93183e-08	1	0	0	1	0	0
AACCCCAAT	4	18	9	168	295129023	138	911503368	162	4.5	0.0238095	0.107143	0.0197476	0.000964286	0.000177728	0.293478	3.26734e-09	1.28789e-09	1	0	0	1	0	0
AACCCCACACCCGCC	1	4	15	168	295129023	138	911503368	60	4	0.00595238	0.0238095	0.00438835	0.000357143	6.58253e-05	0.434783	1.21012e-09	4.76995e-10	1	0	0	1	0	0
AACCCCACCGCAATC	1	4	15	168	295129023	138	911503368	60	4	0.00595238	0.0238095	0.00438835	0.000357143	6.58253e-05	0.434783	1.21012e-09	4.76995e-10	1	0	0	1	0	0
AACCCCC	3	12	7	168	295129023	138	911503368	84	4	0.0178571	0.0714286	0.0131651	0.0005	9.21554e-05	0.202899	1.69417e-09	6.67793e-10	1	0	0	1	0	0
AACCCCCC	425	1821	8	168	295129023	138	911503368	14568	4.28471	2.52976	10.8393	1.9978	0.0867143	0.0159824	0.248389	2.93818e-07	1.15814e-07	1	0	0	1	0	0
AACCCCCCTTCCCATACTCCTC	1	4	22	168	295129023	138	911503368	88	4	0.00595238	0.0238095	0.00438835	0.00052381	9.65438e-05	0.637681	1.77485e-09	6.99593e-10	1	0	0	1	1	0
AACCCCG	2	8	7	168	295129023	138	911503368	56	4	0.0119048	0.047619	0.00877671	0.000333333	6.1437e-05	0.202899	1.12945e-09	4.45195e-10	1	0	0	1	0	0
AACCCCGTCCAGCAC	1	4	15	168	295129023	138	911503368	60	4	0.00595238	0.0238095	0.00438835	0.000357143	6.58253e-05	0.434783	1.21012e-09	4.76995e-10	1	0	0	1	0	0
AACCCGAAGATCACG	15	99	15	168	295129023	138	911503368	1485	6.6	0.0892857	0.589286	0.108612	0.00883929	0.00162918	0.717391	2.99506e-08	1.18056e-08	1	0	0	1	1	0
AACCCGACACGCCCC	1	5	15	168	295129023	138	911503368	75	5	0.00595238	0.0297619	0.00548544	0.000446429	8.22816e-05	0.543478	1.51266e-09	5.96244e-10	1	0	0	1	1	0
AACCCGACACTCGCC	1321	5614	15	168	295129023	138	911503368	84210	4.24981	7.8631	33.4167	6.15906	0.50125	0.0923858	0.461936	1.69841e-06	6.69463e-07	1	0	0	1	0	0
AACCCGACCAACGCC	1	5	15	168	295129023	138	911503368	75	5	0.00595238	0.0297619	0.00548544	0.000446429	8.22816e-05	0.543478	1.51266e-09	5.96244e-10	1	0	0	1	1	0
AACCCGACCCTCGCC	1	5	15	168	295129023	138	911503368	75	5	0.00595238	0.0297619	0.00548544	0.000446429	8.22816e-05	0.543478	1.51266e-09	5.96244e-10	1	0	0	1	1	0
AACCCGATCTTACG	37	150	14	168	295129023	138	911503368	2100	4.05405	0.220238	0.892857	0.164563	0.0125	0.00230389	0.411281	4.23544e-08	1.66948e-08	1	0	0	1	0	0
AACCCGCTGTCCCTG	37	170	15	168	295129023	138	911503368	2550	4.59459	0.220238	1.0119	0.186505	0.0151786	0.00279758	0.499412	5.14303e-08	2.02723e-08	1	0	0	1	0	0
AACCCTACCTCCCAC	32	183	15	168	295129023	138	911503368	2745	5.71875	0.190476	1.08929	0.200767	0.0163393	0.00301151	0.621603	5.53632e-08	2.18225e-08	1	0	0	1	1	0
AACCCTACCTGTCCC	7	37	15	168	295129023	138	911503368	555	5.28571	0.0416667	0.220238	0.0405923	0.00330357	0.000608884	0.574534	1.11937e-08	4.4122e-09	1	0	0	1	1	0
AACCCTAGCACAACT	2	14	15	168	295129023	138	911503368	210	7	0.0119048	0.0833333	0.0153592	0.00125	0.000230389	0.76087	4.23544e-09	1.66948e-09	1	0	0	1	1	0
AACCCTCCCTCACAC	1	5	15	168	295129023	138	911503368	75	5	0.00595238	0.0297619	0.00548544	0.000446429	8.22816e-05	0.543478	1.51266e-09	5.96244e-10	1	0	0	1	1	0
AACCG	1	5	5	168	295129023	138	911503368	25	5	0.00595238	0.0297619	0.00548544	0.00014881	2.74272e-05	0.181159	5.04219e-10	1.98748e-10	1	0	0	1	0	0
AACCGAGCCAGACGG	9	43	15	168	295129023	138	911503368	645	4.77778	0.0535714	0.255952	0.0471748	0.00383929	0.000707622	0.519324	1.30088e-08	5.1277e-09	1	0	0	1	1	0
AACCGAGGACATGGC	2	9	15	168	295129023	138	911503368	135	4.5	0.0119048	0.0535714	0.0098738	0.000803571	0.000148107	0.48913	2.72278e-09	1.07324e-09	1	0	0	1	0	0
AACCGCGACCACACC	14	67	15	168	295129023	138	911503368	1005	4.78571	0.0833333	0.39881	0.0735049	0.00598214	0.00110257	0.520186	2.02696e-08	7.98967e-09	1	0	0	1	1	0
AACCGCTCTGTCACC	4	19	15	168	295129023	138	911503368	285	4.75	0.0238095	0.113095	0.0208447	0.00169643	0.00031267	0.516304	5.74809e-09	2.26573e-09	1	0	0	1	1	0
AACCGG	1	4	6	168	295129023	138	911503368	24	4	0.00595238	0.0238095	0.00438835	0.000142857	2.63301e-05	0.173913	4.8405e-10	1.90798e-10	1	0	0	1	0	0
AACCGTCCATGCCGC	2	8	15	168	295129023	138	911503368	120	4	0.0119048	0.047619	0.00877671	0.000714286	0.000131651	0.434783	2.42025e-09	9.5399e-10	1	0	0	1	0	0
AACCGTGGAGATGGC	29	143	15	168	295129023	138	911503368	2145	4.93103	0.172619	0.85119	0.156884	0.0127679	0.00235326	0.535982	4.3262e-08	1.70526e-08	1	0	0	1	1	0
AACCGTGTCGTGAGG	10	54	15	168	295129023	138	911503368	810	5.4	0.0595238	0.321429	0.0592428	0.00482143	0.000888642	0.586957	1.63367e-08	6.43943e-09	1	0	0	1	1	0
AACCT	1	5	5	168	295129023	138	911503368	25	5	0.00595238	0.0297619	0.00548544	0.00014881	2.74272e-05	0.181159	5.04219e-10	1.98748e-10	1	0	0	1	0	0
AACCTC	596	2384	6	168	295129023	138	911503368	14304	4	3.54762	14.1905	2.61546	0.0851429	0.0156928	0.173913	2.88494e-07	1.13716e-07	1	0	0	1	0	0
AACCTCC	2	9	7	168	295129023	138	911503368	63	4.5	0.0119048	0.0535714	0.0098738	0.000375	6.91166e-05	0.228261	1.27063e-09	5.00845e-10	1	0	0	1	0	0
AACCTCCCAACGCAT	202	1088	15	168	295129023	138	911503368	16320	5.38614	1.20238	6.47619	1.19363	0.0971429	0.0179045	0.58545	3.29154e-07	1.29743e-07	1	0	0	1	1	0
AACCTCCTCACCTCC	1	5	15	168	295129023	138	911503368	75	5	0.00595238	0.0297619	0.00548544	0.000446429	8.22816e-05	0.543478	1.51266e-09	5.96244e-10	1	0	0	1	1	0
AACCTCCTGCCCACT	1414	7227	15	168	295129023	138	911503368	108405	5.11103	8.41667	43.0179	7.92866	0.645268	0.11893	0.555547	2.18639e-06	8.61811e-07	1	0	0	1	1	0
AACCTCCTGGCACCT	1	4	15	168	295129023	138	911503368	60	4	0.00595238	0.0238095	0.00438835	0.000357143	6.58253e-05	0.434783	1.21012e-09	4.76995e-10	1	0	0	1	0	0
AACCTCT	31	127	7	168	295129023	138	911503368	889	4.09677	0.184524	0.755952	0.13933	0.00529167	0.000975312	0.207807	1.793e-08	7.06748e-09	1	0	0	1	0	0
AACCTCTGATCAGAC	1	4	15	168	295129023	138	911503368	60	4	0.00595238	0.0238095	0.00438835	0.000357143	6.58253e-05	0.434783	1.21012e-09	4.76995e-10	1	0	0	1	0	0
AACCTG	3	12	6	168	295129023	138	911503368	72	4	0.0178571	0.0714286	0.0131651	0.000428571	7.89904e-05	0.173913	1.45215e-09	5.72394e-10	1	0	0	1	0	0
AACCTGCAAGCCCTGGAGCCTCTT	2	8	24	168	295129023	138	911503368	192	4	0.0119048	0.047619	0.00877671	0.00114286	0.000210641	0.695652	3.8724e-09	1.52638e-09	1	0	0	1	1	0
AACCTGCCAACGCAT	1	4	15	168	295129023	138	911503368	60	4	0.00595238	0.0238095	0.00438835	0.000357143	6.58253e-05	0.434783	1.21012e-09	4.76995e-10	1	0	0	1	0	0
AACCTGGAGCCACGC	1	6	15	168	295129023	138	911503368	90	6	0.00595238	0.0357143	0.00658253	0.000535714	9.8738e-05	0.652174	1.81519e-09	7.15493e-10	1	0	0	1	1	0
AACG	5969	40155	4	168	295129023	138	911503368	160620	6.72726	35.5298	239.018	44.0536	0.956071	0.176214	0.194993	3.2395e-06	1.27692e-06	1	0	0	0	0	0
AACGAC	5	20	6	168	295129023	138	911503368	120	4	0.0297619	0.119048	0.0219418	0.000714286	0.000131651	0.173913	2.42025e-09	9.5399e-10	1	0	0	1	0	0
AACGACAACTATAGCCACCTGAT	4	22	23	168	295129023	138	911503368	506	5.5	0.0238095	0.130952	0.024136	0.0030119	0.000555127	0.916667	1.02054e-08	4.02266e-09	1	0	0	1	1	0
AACGACACAACGACATGGATTAC	4	16	23	168	295129023	138	911503368	368	4	0.0238095	0.0952381	0.0175534	0.00219048	0.000403729	0.666667	7.4221e-09	2.92557e-09	1	0	0	1	1	0
AACGACAGG	28	205	9	168	295129023	138	911503368	1845	7.32143	0.166667	1.22024	0.224903	0.0109821	0.00202413	0.477484	3.72113e-08	1.46676e-08	1	0	0	1	0	0
AACGACGAC	4399	19735	9	168	295129023	138	911503368	177615	4.48625	26.1845	117.47	21.651	1.05723	0.194859	0.292581	3.58227e-06	1.41202e-06	1	0	0	1	0	0
AACGAG	438	1752	6	168	295129023	138	911503368	10512	4	2.60714	10.4286	1.9221	0.0625714	0.0115326	0.173913	2.12014e-07	8.35695e-08	1	0	0	1	0	0
AACGAGACAGCCACG	13	88	15	168	295129023	138	911503368	1320	6.76923	0.077381	0.52381	0.0965438	0.00785714	0.00144816	0.735786	2.66227e-08	1.04939e-08	1	0	0	1	1	0
AACGAGC	413	1652	7	168	295129023	138	911503368	11564	4	2.45833	9.83333	1.81239	0.0688333	0.0126867	0.202899	2.33231e-07	9.19328e-08	1	0	0	1	0	0
AACGAGGCAGACCCG	34	159	15	168	295129023	138	911503368	2385	4.67647	0.202381	0.946429	0.174437	0.0141964	0.00261656	0.508312	4.81024e-08	1.89606e-08	1	0	0	1	1	0
AACGATCACGAACGC	1	4	15	168	295129023	138	911503368	60	4	0.00595238	0.0238095	0.00438835	0.000357143	6.58253e-05	0.434783	1.21012e-09	4.76995e-10	1	0	0	1	0	0
AACGATGCGCCCTCC	1	4	15	168	295129023	138	911503368	60	4	0.00595238	0.0238095	0.00438835	0.000357143	6.58253e-05	0.434783	1.21012e-09	4.76995e-10	1	0	0	1	0	0
AACGATTGCCCGACG	9	45	15	168	295129023	138	911503368	675	5	0.0535714	0.267857	0.049369	0.00401786	0.000740535	0.543478	1.36139e-08	5.36619e-09	1	0	0	1	1	0
AACGCAAT	1	4	8	168	295129023	138	911503368	32	4	0.00595238	0.0238095	0.00438835	0.000190476	3.51068e-05	0.231884	6.454e-10	2.54397e-10	1	0	0	1	0	0
AACGCACACCAGCTC	1	5	15	168	295129023	138	911503368	75	5	0.00595238	0.0297619	0.00548544	0.000446429	8.22816e-05	0.543478	1.51266e-09	5.96244e-10	1	0	0	1	1	0
AACGCACCACTCACC	596	2610	15	168	295129023	138	911503368	39150	4.37919	3.54762	15.5357	2.8634	0.233036	0.042951	0.475999	7.89606e-07	3.11239e-07	1	0	0	1	0	0
AACGCACGACCGAAG	75	390	15	168	295129023	138	911503368	5850	5.2	0.446429	2.32143	0.427865	0.0348214	0.00641797	0.565217	1.17987e-07	4.6507e-08	1	0	0	1	1	0
AACGCATACCCTCCC	1	5	15	168	295129023	138	911503368	75	5	0.00595238	0.0297619	0.00548544	0.000446429	8.22816e-05	0.543478	1.51266e-09	5.96244e-10	1	0	0	1	1	0
AACGCC	254	1016	6	168	295129023	138	911503368	6096	4	1.5119	6.04762	1.11464	0.0362857	0.00668785	0.173913	1.22949e-07	4.84627e-08	1	0	0	1	0	0
AACGCCATCCCACTC	41	205	15	168	295129023	138	911503368	3075	5	0.244048	1.22024	0.224903	0.0183036	0.00337355	0.543478	6.20189e-08	2.4446e-08	1	0	0	1	1	0
AACGCCCACAGACCC	76	334	15	168	295129023	138	911503368	5010	4.39474	0.452381	1.9881	0.366428	0.0298214	0.00549641	0.477689	1.01045e-07	3.98291e-08	1	0	0	1	0	0
AACGCCCCCCCATCC	1	6	15	168	295129023	138	911503368	90	6	0.00595238	0.0357143	0.00658253	0.000535714	9.8738e-05	0.652174	1.81519e-09	7.15493e-10	1	0	0	1	1	0
AACGCCCGAGACCAT	1	4	15	168	295129023	138	911503368	60	4	0.00595238	0.0238095	0.00438835	0.000357143	6.58253e-05	0.434783	1.21012e-09	4.76995e-10	1	0	0	1	0	0
AACGCCCGAGTGCGC	7	33	15	168	295129023	138	911503368	495	4.71429	0.0416667	0.196429	0.0362039	0.00294643	0.000543059	0.512422	9.98353e-09	3.93521e-09	1	0	0	1	1	0
AACGCG	318	1273	6	168	295129023	138	911503368	7638	4.00314	1.89286	7.57738	1.39659	0.0454643	0.00837956	0.17405	1.54049e-07	6.07215e-08	1	0	0	1	0	0
AACGCGGCACATTCT	2	12	15	168	295129023	138	911503368	180	6	0.0119048	0.0714286	0.0131651	0.00107143	0.000197476	0.652174	3.63037e-09	1.43099e-09	1	0	0	1	1	0
AACGCTCCTCATCCC	104	498	15	168	295129023	138	911503368	7470	4.78846	0.619048	2.96429	0.54635	0.0444643	0.00819525	0.520485	1.5066e-07	5.93859e-08	1	0	0	1	1	0
AACGCTCCTCCTACC	2	14	15	168	295129023	138	911503368	210	7	0.0119048	0.0833333	0.0153592	0.00125	0.000230389	0.76087	4.23544e-09	1.66948e-09	1	0	0	1	1	0
AACGCTCTTCCGACT	10	64	15	168	295129023	138	911503368	960	6.4	0.0595238	0.380952	0.0702137	0.00571429	0.00105321	0.695652	1.9362e-08	7.63192e-09	1	0	0	1	1	0
AACGGACCTTCTTCT	5	38	15	168	295129023	138	911503368	570	7.6	0.0297619	0.22619	0.0416894	0.00339286	0.000625341	0.826087	1.14962e-08	4.53145e-09	1	0	0	1	1	0
AACGGATGAAGAGCGTCGTGTATAG	4	16	25	168	295129023	138	911503368	400	4	0.0238095	0.0952381	0.0175534	0.00238095	0.000438835	0.724638	8.0675e-09	3.17997e-09	1	0	0	1	1	0
AACGGATGAGAGGCG	53	299	15	168	295129023	138	911503368	4485	5.64151	0.315476	1.77976	0.32803	0.0266964	0.00492044	0.613208	9.04568e-08	3.56554e-08	1	0	0	1	1	0
AACGGCACAGCGAAG	7	45	15	168	295129023	138	911503368	675	6.42857	0.0416667	0.267857	0.049369	0.00401786	0.000740535	0.698758	1.36139e-08	5.36619e-09	1	0	0	1	1	0
AACGGCCCGACCACG	2	9	15	168	295129023	138	911503368	135	4.5	0.0119048	0.0535714	0.0098738	0.000803571	0.000148107	0.48913	2.72278e-09	1.07324e-09	1	0	0	1	0	0
AACGGCGATACGGTC	1	4	15	168	295129023	138	911503368	60	4	0.00595238	0.0238095	0.00438835	0.000357143	6.58253e-05	0.434783	1.21012e-09	4.76995e-10	1	0	0	1	0	0
AACGGGGTCAGCTAT	4	25	15	168	295129023	138	911503368	375	6.25	0.0238095	0.14881	0.0274272	0.00223214	0.000411408	0.679348	7.56328e-09	2.98122e-09	1	0	0	1	1	0
AACGTCACCACGCAT	499	2558	15	168	295129023	138	911503368	38370	5.12625	2.97024	15.2262	2.80635	0.228393	0.0420953	0.557201	7.73875e-07	3.05038e-07	1	0	0	1	1	0
AACGTCGTGAATGAG	10	68	15	168	295129023	138	911503368	1020	6.8	0.0595238	0.404762	0.074602	0.00607143	0.00111903	0.73913	2.05721e-08	8.10892e-09	1	0	0	1	1	0
AACGTGAGT	379	1701	9	168	295129023	138	911503368	15309	4.48813	2.25595	10.125	1.86615	0.091125	0.0167953	0.292704	3.08763e-07	1.21705e-07	1	0	0	1	0	0
AACGTGCCATTGACG	4	23	15	168	295129023	138	911503368	345	5.75	0.0238095	0.136905	0.025233	0.00205357	0.000378496	0.625	6.95822e-09	2.74272e-09	1	0	0	1	1	0
AACGTGGAGCGGGTC	1	4	15	168	295129023	138	911503368	60	4	0.00595238	0.0238095	0.00438835	0.000357143	6.58253e-05	0.434783	1.21012e-09	4.76995e-10	1	0	0	1	0	0
AACGTGGGAAGCTCT	4	17	15	168	295129023	138	911503368	255	4.25	0.0238095	0.10119	0.0186505	0.00151786	0.000279758	0.461957	5.14303e-09	2.02723e-09	1	0	0	1	0	0
AACGTT	1	4	6	168	295129023	138	911503368	24	4	0.00595238	0.0238095	0.00438835	0.000142857	2.63301e-05	0.173913	4.8405e-10	1.90798e-10	1	0	0	1	0	0
AACT	290	2245	4	168	295129023	138	911503368	8980	7.74138	1.72619	13.3631	2.46296	0.0534524	0.00985186	0.224388	1.81115e-07	7.13903e-08	1	0	0	0	0	0
AACTAACTGCG	312	1389	11	168	295129023	138	911503368	15279	4.45192	1.85714	8.26786	1.52386	0.0909464	0.0167624	0.354863	3.08158e-07	1.21467e-07	1	0	0	1	0	0
AACTAATAC	357	1922	9	168	295129023	138	911503368	17298	5.38375	2.125	11.4405	2.1086	0.102964	0.0189774	0.351114	3.48879e-07	1.37518e-07	1	0	0	1	0	0
AACTACACGCACCAG	2	16	15	168	295129023	138	911503368	240	8	0.0119048	0.0952381	0.0175534	0.00142857	0.000263301	0.869565	4.8405e-09	1.90798e-09	1	0	0	1	1	0
AACTCAACTGAATCCCCGTCGAC	6	24	23	168	295129023	138	911503368	552	4	0.0357143	0.142857	0.0263301	0.00328571	0.000605593	0.666667	1.11331e-08	4.38835e-09	1	0	0	1	1	0
AACTCACCCTGTCCC	233	1255	15	168	295129023	138	911503368	18825	5.38627	1.3869	7.47024	1.37685	0.112054	0.0206527	0.585464	3.79677e-07	1.49657e-07	1	0	0	1	1	0
AACTCC	325	1300	6	168	295129023	138	911503368	7800	4	1.93452	7.7381	1.42622	0.0464286	0.00855729	0.173913	1.57316e-07	6.20094e-08	1	0	0	1	0	0
AACTCCACAGACGCC	24	118	15	168	295129023	138	911503368	1770	4.91667	0.142857	0.702381	0.129456	0.0105357	0.00194185	0.53442	3.56987e-08	1.40714e-08	1	0	0	1	1	0
AACTCCACTGTCGGG	1	7	15	168	295129023	138	911503368	105	7	0.00595238	0.0416667	0.00767962	0.000625	0.000115194	0.76087	2.11772e-09	8.34741e-10	1	0	0	1	1	0
AACTCCC	2	8	7	168	295129023	138	911503368	56	4	0.0119048	0.047619	0.00877671	0.000333333	6.1437e-05	0.202899	1.12945e-09	4.45195e-10	1	0	0	1	0	0
AACTCCCGCCACCTC	1	4	15	168	295129023	138	911503368	60	4	0.00595238	0.0238095	0.00438835	0.000357143	6.58253e-05	0.434783	1.21012e-09	4.76995e-10	1	0	0	1	0	0
AACTCCCTCAGCTAC	3	24	15	168	295129023	138	911503368	360	8	0.0178571	0.142857	0.0263301	0.00214286	0.000394952	0.869565	7.26075e-09	2.86197e-09	1	0	0	1	1	0
AACTCCCTGCACCAG	5	28	15	168	295129023	138	911503368	420	5.6	0.0297619	0.166667	0.0307185	0.0025	0.000460777	0.608696	8.47087e-09	3.33897e-09	1	0	0	1	1	0
AACTCCG	1	4	7	168	295129023	138	911503368	28	4	0.00595238	0.0238095	0.00438835	0.000166667	3.07185e-05	0.202899	5.64725e-10	2.22598e-10	1	0	0	1	0	0
AACTCCT	266	1276	7	168	295129023	138	911503368	8932	4.79699	1.58333	7.59524	1.39989	0.0531667	0.0097992	0.243326	1.80147e-07	7.10087e-08	1	0	0	1	0	0
AACTCGACGCTCTTC	11	58	15	168	295129023	138	911503368	870	5.27273	0.0654762	0.345238	0.0636311	0.00517857	0.000954467	0.573123	1.75468e-08	6.91643e-09	1	0	0	1	1	0
AACTCT	1	4	6	168	295129023	138	911503368	24	4	0.00595238	0.0238095	0.00438835	0.000142857	2.63301e-05	0.173913	4.8405e-10	1.90798e-10	1	0	0	1	0	0
AACTGACTACTG	1	4	12	168	295129023	138	911503368	48	4	0.00595238	0.0238095	0.00438835	0.000285714	5.26603e-05	0.347826	9.681e-10	3.81596e-10	1	0	0	1	0	0
AACTGAGGCGAGGTG	8	48	15	168	295129023	138	911503368	720	6	0.047619	0.285714	0.0526603	0.00428571	0.000789904	0.652174	1.45215e-08	5.72394e-09	1	0	0	1	1	0
AACTGC	1	4	6	168	295129023	138	911503368	24	4	0.00595238	0.0238095	0.00438835	0.000142857	2.63301e-05	0.173913	4.8405e-10	1.90798e-10	1	0	0	1	0	0
AACTGCATGTGACGG	3	19	15	168	295129023	138	911503368	285	6.33333	0.0178571	0.113095	0.0208447	0.00169643	0.00031267	0.688406	5.74809e-09	2.26573e-09	1	0	0	1	1	0
AACTGCCCACACCGC	16	80	15	168	295129023	138	911503368	1200	5	0.0952381	0.47619	0.0877671	0.00714286	0.00131651	0.543478	2.42025e-08	9.5399e-09	1	0	0	1	1	0
AACTGCG	1	4	7	168	295129023	138	911503368	28	4	0.00595238	0.0238095	0.00438835	0.000166667	3.07185e-05	0.202899	5.64725e-10	2.22598e-10	1	0	0	1	0	0
AACTGCGCG	1	4	9	168	295129023	138	911503368	36	4	0.00595238	0.0238095	0.00438835	0.000214286	3.94952e-05	0.26087	7.26075e-10	2.86197e-10	1	0	0	1	0	0
AACTGCGGCAAGGTC	9	42	15	168	295129023	138	911503368	630	4.66667	0.0535714	0.25	0.0460777	0.00375	0.000691166	0.507246	1.27063e-08	5.00845e-09	1	0	0	1	1	0
AACTGCTCG	3252	23034	9	168	295129023	138	911503368	207306	7.08303	19.3571	137.107	25.2703	1.23396	0.227433	0.461936	4.1811e-06	1.64807e-06	1	0	0	1	0	0
AACTGGCCACTACCT	16	111	15	168	295129023	138	911503368	1665	6.9375	0.0952381	0.660714	0.121777	0.00991071	0.00182665	0.754076	3.3581e-08	1.32366e-08	1	0	0	1	1	0
AACTGTGGGAGGGCG	1	4	15	168	295129023	138	911503368	60	4	0.00595238	0.0238095	0.00438835	0.000357143	6.58253e-05	0.434783	1.21012e-09	4.76995e-10	1	0	0	1	0	0
AACTT	245	1225	5	168	295129023	138	911503368	6125	5	1.45833	7.29167	1.34393	0.0364583	0.00671967	0.181159	1.23534e-07	4.86932e-08	1	0	0	1	0	0
AACTTGACTCTGCTG	2	13	15	168	295129023	138	911503368	195	6.5	0.0119048	0.077381	0.0142622	0.00116071	0.000213932	0.706522	3.9329e-09	1.55023e-09	1	0	0	1	1	0
AAG	123445	1224706	3	168	295129023	138	911503368	3674118	9.92107	734.792	7289.92	1343.61	21.8697	4.03083	0.215675	7.41023e-05	2.92089e-05	1	1	1	0	0	0
AAGAAGAAGAG	315	1703	11	168	295129023	138	911503368	18733	5.40635	1.875	10.1369	1.86834	0.111506	0.0205518	0.430941	3.77821e-07	1.48926e-07	1	0	0	1	0	0
AAGAAGG	282	1128	7	168	295129023	138	911503368	7896	4	1.67857	6.71429	1.23752	0.047	0.00866261	0.202899	1.59252e-07	6.27726e-08	1	0	0	1	0	0
AAGAAT	302	1475	6	168	295129023	138	911503368	8850	4.88411	1.79762	8.77976	1.61821	0.0526786	0.00970923	0.212352	1.78493e-07	7.03568e-08	1	0	0	1	0	0
AAGACAATCGATGGACCTGCAATCG	2	10	25	168	295129023	138	911503368	250	5	0.0119048	0.0595238	0.0109709	0.0014881	0.000274272	0.905797	5.04219e-09	1.98748e-09	1	0	0	1	1	0
AAGACAATGCGGACC	4	29	15	168	295129023	138	911503368	435	7.25	0.0238095	0.172619	0.0318156	0.00258929	0.000477234	0.788043	8.7734e-09	3.45821e-09	1	0	0	1	1	0
AAGACACGACCCCAC	35	144	15	168	295129023	138	911503368	2160	4.11429	0.208333	0.857143	0.157981	0.0128571	0.00236971	0.447205	4.35645e-08	1.71718e-08	1	0	0	1	0	0
AAGACCCCACCGACG	130	546	15	168	295129023	138	911503368	8190	4.2	0.77381	3.25	0.59901	0.04875	0.00898516	0.456522	1.65182e-07	6.51098e-08	1	0	0	1	0	0
AAGACCTCATGCCCG	4	25	15	168	295129023	138	911503368	375	6.25	0.0238095	0.14881	0.0274272	0.00223214	0.000411408	0.679348	7.56328e-09	2.98122e-09	1	0	0	1	1	0
AAGACG	201	985	6	168	295129023	138	911503368	5910	4.9005	1.19643	5.8631	1.08063	0.0351786	0.00648379	0.213065	1.19197e-07	4.6984e-08	1	0	0	1	0	0
AAGACGCACGCCCAC	2	10	15	168	295129023	138	911503368	150	5	0.0119048	0.0595238	0.0109709	0.000892857	0.000164563	0.543478	3.02531e-09	1.19249e-09	1	0	0	1	1	0
AAGACGTGGATCGGC	1	5	15	168	295129023	138	911503368	75	5	0.00595238	0.0297619	0.00548544	0.000446429	8.22816e-05	0.543478	1.51266e-09	5.96244e-10	1	0	0	1	1	0
AAGACT	353	1412	6	168	295129023	138	911503368	8472	4	2.10119	8.40476	1.54909	0.0504286	0.00929454	0.173913	1.7087e-07	6.73517e-08	1	0	0	1	0	0
AAGACTCAGAAGGAC	17	123	15	168	295129023	138	911503368	1845	7.23529	0.10119	0.732143	0.134942	0.0109821	0.00202413	0.786445	3.72113e-08	1.46676e-08	1	0	0	1	1	0
AAGAG	2026	11628	5	168	295129023	138	911503368	58140	5.73939	12.0595	69.2143	12.7569	0.346071	0.0637847	0.207949	1.17261e-06	4.62208e-07	1	0	0	1	0	0
AAGAGACTCTAAGAT	1	4	15	168	295129023	138	911503368	60	4	0.00595238	0.0238095	0.00438835	0.000357143	6.58253e-05	0.434783	1.21012e-09	4.76995e-10	1	0	0	1	0	0
AAGAGAG	3	12	7	168	295129023	138	911503368	84	4	0.0178571	0.0714286	0.0131651	0.0005	9.21554e-05	0.202899	1.69417e-09	6.67793e-10	1	0	0	1	0	0
AAGAGAGT	4	17	8	168	295129023	138	911503368	136	4.25	0.0238095	0.10119	0.0186505	0.000809524	0.000149204	0.246377	2.74295e-09	1.08119e-09	1	0	0	1	0	0
AAGAGATACGGGTGG	1	4	15	168	295129023	138	911503368	60	4	0.00595238	0.0238095	0.00438835	0.000357143	6.58253e-05	0.434783	1.21012e-09	4.76995e-10	1	0	0	1	0	0
AAGAGATCC	285	1300	9	168	295129023	138	911503368	11700	4.5614	1.69643	7.7381	1.42622	0.0696429	0.0128359	0.297483	2.35974e-07	9.3014e-08	1	0	0	1	0	0
AAGAGATGGTCGGTG	5	40	15	168	295129023	138	911503368	600	8	0.0297619	0.238095	0.0438835	0.00357143	0.000658253	0.869565	1.21012e-08	4.76995e-09	1	0	0	1	1	0
AAGAGC	573	2292	6	168	295129023	138	911503368	13752	4	3.41071	13.6429	2.51453	0.0818571	0.0150872	0.173913	2.77361e-07	1.09327e-07	1	0	0	1	0	0
AAGAGCATCACCTAC	1	7	15	168	295129023	138	911503368	105	7	0.00595238	0.0416667	0.00767962	0.000625	0.000115194	0.76087	2.11772e-09	8.34741e-10	1	0	0	1	1	0
AAGAGCGACAGCCAG	1	4	15	168	295129023	138	911503368	60	4	0.00595238	0.0238095	0.00438835	0.000357143	6.58253e-05	0.434783	1.21012e-09	4.76995e-10	1	0	0	1	0	0
AAGAGG	11	44	6	168	295129023	138	911503368	264	4	0.0654762	0.261905	0.0482719	0.00157143	0.000289631	0.173913	5.32455e-09	2.09878e-09	1	0	0	1	0	0
AAGAGT	1	4	6	168	295129023	138	911503368	24	4	0.00595238	0.0238095	0.00438835	0.000142857	2.63301e-05	0.173913	4.8405e-10	1.90798e-10	1	0	0	1	0	0
AAGAT	760	5716	5	168	295129023	138	911503368	28580	7.52105	4.52381	34.0238	6.27096	0.170119	0.0313548	0.272502	5.76423e-07	2.27209e-07	1	0	0	1	0	0
AAGATG	561	2696	6	168	295129023	138	911503368	16176	4.8057	3.33929	16.0476	2.95775	0.0962857	0.0177465	0.208944	3.2625e-07	1.28598e-07	1	0	0	1	0	0
AAGC	2470	16707	4	168	295129023	138	911503368	66828	6.76397	14.7024	99.4464	18.3291	0.397786	0.0733162	0.196057	1.34784e-06	5.31277e-07	1	0	0	0	0	0
AAGCACCAGACCCCC	1	4	15	168	295129023	138	911503368	60	4	0.00595238	0.0238095	0.00438835	0.000357143	6.58253e-05	0.434783	1.21012e-09	4.76995e-10	1	0	0	1	0	0
AAGCACCGACAGCCC	286	1488	15	168	295129023	138	911503368	22320	5.2028	1.70238	8.85714	1.63247	0.132857	0.024487	0.565521	4.50166e-07	1.77442e-07	1	0	0	1	1	0
AAGCACCGACCTCCG	18	90	15	168	295129023	138	911503368	1350	5	0.107143	0.535714	0.098738	0.00803571	0.00148107	0.543478	2.72278e-08	1.07324e-08	1	0	0	1	1	0
AAGCAG	215	860	6	168	295129023	138	911503368	5160	4	1.27976	5.11905	0.943496	0.0307143	0.00566098	0.173913	1.04071e-07	4.10216e-08	1	0	0	1	0	0
AAGCAGAC	452	2096	8	168	295129023	138	911503368	16768	4.63717	2.69048	12.4762	2.2995	0.0998095	0.018396	0.268821	3.38189e-07	1.33304e-07	1	0	0	1	0	0
AAGCAGC	345	1380	7	168	295129023	138	911503368	9660	4	2.05357	8.21429	1.51398	0.0575	0.0105979	0.202899	1.9483e-07	7.67962e-08	1	0	0	1	0	0
AAGCAT	1	4	6	168	295129023	138	911503368	24	4	0.00595238	0.0238095	0.00438835	0.000142857	2.63301e-05	0.173913	4.8405e-10	1.90798e-10	1	0	0	1	0	0
AAGCC	1	6	5	168	295129023	138	911503368	30	6	0.00595238	0.0357143	0.00658253	0.000178571	3.29127e-05	0.217391	6.05062e-10	2.38498e-10	1	0	0	1	0	0
AAGCCAAGGACACAC	3	20	15	168	295129023	138	911503368	300	6.66667	0.0178571	0.119048	0.0219418	0.00178571	0.000329127	0.724638	6.05062e-09	2.38498e-09	1	0	0	1	1	0
AAGCCAGCTCATACC	1	6	15	168	295129023	138	911503368	90	6	0.00595238	0.0357143	0.00658253	0.000535714	9.8738e-05	0.652174	1.81519e-09	7.15493e-10	1	0	0	1	1	0
AAGCCC	391	1566	6	168	295129023	138	911503368	9396	4.00512	2.32738	9.32143	1.71804	0.0559286	0.0103082	0.174135	1.89505e-07	7.46974e-08	1	0	0	1	0	0
AAGCCCAGACCTCCC	56	253	15	168	295129023	138	911503368	3795	4.51786	0.333333	1.50595	0.277563	0.0225893	0.00416345	0.491071	7.65404e-08	3.01699e-08	1	0	0	1	0	0
AAGCCCC	1	4	7	168	295129023	138	911503368	28	4	0.00595238	0.0238095	0.00438835	0.000166667	3.07185e-05	0.202899	5.64725e-10	2.22598e-10	1	0	0	1	0	0
AAGCCCTCCCATCTC	11	48	15	168	295129023	138	911503368	720	4.36364	0.0654762	0.285714	0.0526603	0.00428571	0.000789904	0.474308	1.45215e-08	5.72394e-09	1	0	0	1	0	0
AAGCCGACACCCGGT	13	75	15	168	295129023	138	911503368	1125	5.76923	0.077381	0.446429	0.0822816	0.00669643	0.00123422	0.62709	2.26898e-08	8.94366e-09	1	0	0	1	1	0
AAGCCGACATGGTCC	1	5	15	168	295129023	138	911503368	75	5	0.00595238	0.0297619	0.00548544	0.000446429	8.22816e-05	0.543478	1.51266e-09	5.96244e-10	1	0	0	1	1	0
AAGCCGAGTCGTGGG	6	25	15	168	295129023	138	911503368	375	4.16667	0.0357143	0.14881	0.0274272	0.00223214	0.000411408	0.452899	7.56328e-09	2.98122e-09	1	0	0	1	0	0
AAGCCGATAGCGAGG	34	184	15	168	295129023	138	911503368	2760	5.41176	0.202381	1.09524	0.201864	0.0164286	0.00302796	0.588235	5.56657e-08	2.19418e-08	1	0	0	1	1	0
AAGCCGATCTCCAATCCCAGTACTC	8	36	25	168	295129023	138	911503368	900	4.5	0.047619	0.214286	0.0394952	0.00535714	0.00098738	0.815217	1.81519e-08	7.15493e-09	1	0	0	1	1	0
AAGCCGATGACCCCG	101	487	15	168	295129023	138	911503368	7305	4.82178	0.60119	2.89881	0.534282	0.0434821	0.00801423	0.524107	1.47333e-07	5.80741e-08	1	0	0	1	1	0
AAGCCGTCACTGCCC	4	20	15	168	295129023	138	911503368	300	5	0.0238095	0.119048	0.0219418	0.00178571	0.000329127	0.543478	6.05062e-09	2.38498e-09	1	0	0	1	1	0
AAGCG	1	7	5	168	295129023	138	911503368	35	7	0.00595238	0.0416667	0.00767962	0.000208333	3.83981e-05	0.253623	7.05906e-10	2.78247e-10	1	0	0	1	0	0
AAGCGACGGCCACAG	31	166	15	168	295129023	138	911503368	2490	5.35484	0.184524	0.988095	0.182117	0.0148214	0.00273175	0.582048	5.02202e-08	1.97953e-08	1	0	0	1	1	0
AAGCGTCGATGGGCC	1	6	15	168	295129023	138	911503368	90	6	0.00595238	0.0357143	0.00658253	0.000535714	9.8738e-05	0.652174	1.81519e-09	7.15493e-10	1	0	0	1	1	0
AAGCT	1	7	5	168	295129023	138	911503368	35	7	0.00595238	0.0416667	0.00767962	0.000208333	3.83981e-05	0.253623	7.05906e-10	2.78247e-10	1	0	0	1	0	0
AAGCTATCACCACCTCTCATGCCTC	2	9	25	168	295129023	138	911503368	225	4.5	0.0119048	0.0535714	0.0098738	0.00133929	0.000246845	0.815217	4.53797e-09	1.78873e-09	1	0	0	1	1	0
AAGCTC	413	2654	6	168	295129023	138	911503368	15924	6.42615	2.45833	15.7976	2.91167	0.0947857	0.01747	0.279398	3.21167e-07	1.26594e-07	1	0	0	1	0	0
AAGCTG	1	4	6	168	295129023	138	911503368	24	4	0.00595238	0.0238095	0.00438835	0.000142857	2.63301e-05	0.173913	4.8405e-10	1.90798e-10	1	0	0	1	0	0
AAGG	12052	84815	4	168	295129023	138	911503368	339260	7.03742	71.7381	504.851	93.0496	2.0194	0.372198	0.203983	6.84245e-06	2.69709e-06	1	1	0	0	0	0
AAGGAC	563	3401	6	168	295129023	138	911503368	20406	6.04085	3.35119	20.244	3.7312	0.121464	0.0223872	0.262646	4.11563e-07	1.62226e-07	1	0	0	1	0	0
AAGGACGATGGAGGAAGGGCAGTAG	2	9	25	168	295129023	138	911503368	225	4.5	0.0119048	0.0535714	0.0098738	0.00133929	0.000246845	0.815217	4.53797e-09	1.78873e-09	1	0	0	1	1	0
AAGGACGGAATGGGC	1	4	15	168	295129023	138	911503368	60	4	0.00595238	0.0238095	0.00438835	0.000357143	6.58253e-05	0.434783	1.21012e-09	4.76995e-10	1	0	0	1	0	0
AAGGAG	1967	9242	6	168	295129023	138	911503368	55452	4.69853	11.7083	55.0119	10.1393	0.330071	0.0608358	0.204284	1.1184e-06	4.40839e-07	1	0	0	1	0	0
AAGGAGGACTTCGGC	4	29	15	168	295129023	138	911503368	435	7.25	0.0238095	0.172619	0.0318156	0.00258929	0.000477234	0.788043	8.7734e-09	3.45821e-09	1	0	0	1	1	0
AAGGAT	918	7732	6	168	295129023	138	911503368	46392	8.42266	5.46429	46.0238	8.48269	0.276143	0.0508961	0.366203	9.35668e-07	3.68813e-07	1	0	0	1	0	0
AAGGATCAC	414	1904	9	168	295129023	138	911503368	17136	4.59903	2.46429	11.3333	2.08886	0.102	0.0187997	0.299937	3.45612e-07	1.3623e-07	1	0	0	1	0	0
AAGGCACTATGGATGGAGATCGG	2	10	23	168	295129023	138	911503368	230	5	0.0119048	0.0595238	0.0109709	0.00136905	0.00025233	0.833333	4.63881e-09	1.82848e-09	1	0	0	1	1	0
AAGGCATAGAGAGGCTGAGACTGCC	7	28	25	168	295129023	138	911503368	700	4	0.0416667	0.166667	0.0307185	0.00416667	0.000767962	0.724638	1.41181e-08	5.56494e-09	1	0	0	1	1	0
AAGGCATATAGGGAGATATAGAGAG	2	9	25	168	295129023	138	911503368	225	4.5	0.0119048	0.0535714	0.0098738	0.00133929	0.000246845	0.815217	4.53797e-09	1.78873e-09	1	0	0	1	1	0
AAGGCATTAATTGGGCAAGGGGAT	46	188	24	168	295129023	138	911503368	4512	4.08696	0.27381	1.11905	0.206253	0.0268571	0.00495006	0.710775	9.10014e-08	3.587e-08	1	0	0	1	1	0
AAGGCC	1	4	6	168	295129023	138	911503368	24	4	0.00595238	0.0238095	0.00438835	0.000142857	2.63301e-05	0.173913	4.8405e-10	1.90798e-10	1	0	0	1	0	0
AAGGCG	340	1899	6	168	295129023	138	911503368	11394	5.58529	2.02381	11.3036	2.08337	0.0678214	0.0125002	0.242839	2.29803e-07	9.05814e-08	1	0	0	1	0	0
AAGGG	3	15	5	168	295129023	138	911503368	75	5	0.0178571	0.0892857	0.0164563	0.000446429	8.22816e-05	0.181159	1.51266e-09	5.96244e-10	1	0	0	1	0	0
AAGGGAG	1	4	7	168	295129023	138	911503368	28	4	0.00595238	0.0238095	0.00438835	0.000166667	3.07185e-05	0.202899	5.64725e-10	2.22598e-10	1	0	0	1	0	0
AAGGGAGGAGGAGGAGAG	1	5	18	168	295129023	138	911503368	90	5	0.00595238	0.0297619	0.00548544	0.000535714	9.8738e-05	0.652174	1.81519e-09	7.15493e-10	1	0	0	1	1	0
AAGGGAGGAGTGCAG	231	1237	15	168	295129023	138	911503368	18555	5.35498	1.375	7.3631	1.3571	0.110446	0.0203565	0.582063	3.74231e-07	1.47511e-07	1	0	0	1	1	0
AAGGGCATCAGGAGG	34	211	15	168	295129023	138	911503368	3165	6.20588	0.202381	1.25595	0.231486	0.0188393	0.00347229	0.674552	6.38341e-08	2.51615e-08	1	0	0	1	1	0
AAGGGG	1	4	6	168	295129023	138	911503368	24	4	0.00595238	0.0238095	0.00438835	0.000142857	2.63301e-05	0.173913	4.8405e-10	1.90798e-10	1	0	0	1	0	0
AAGGGGG	2	8	7	168	295129023	138	911503368	56	4	0.0119048	0.047619	0.00877671	0.000333333	6.1437e-05	0.202899	1.12945e-09	4.45195e-10	1	0	0	1	0	0
AAGGGT	1	4	6	168	295129023	138	911503368	24	4	0.00595238	0.0238095	0.00438835	0.000142857	2.63301e-05	0.173913	4.8405e-10	1.90798e-10	1	0	0	1	0	0
AAGGGTAATAGGGAG	39	251	15	168	295129023	138	911503368	3765	6.4359	0.232143	1.49405	0.275369	0.0224107	0.00413054	0.699554	7.59353e-08	2.99314e-08	1	0	0	1	1	0
AAGGGTAGGCATCGG	73	399	15	168	295129023	138	911503368	5985	5.46575	0.434524	2.375	0.437738	0.035625	0.00656608	0.594104	1.2071e-07	4.75803e-08	1	0	0	1	1	0
AAGGGTC	5	20	7	168	295129023	138	911503368	140	4	0.0297619	0.119048	0.0219418	0.000833333	0.000153592	0.202899	2.82362e-09	1.11299e-09	1	0	0	1	0	0
AAGGGTGATGGTGGG	1	4	15	168	295129023	138	911503368	60	4	0.00595238	0.0238095	0.00438835	0.000357143	6.58253e-05	0.434783	1.21012e-09	4.76995e-10	1	0	0	1	0	0
AAGGGTGCGGGATAG	412	1970	15	168	295129023	138	911503368	29550	4.78155	2.45238	11.7262	2.16126	0.175893	0.032419	0.519734	5.95986e-07	2.3492e-07	1	0	0	1	1	0
AAGGGTGGGGTGATG	2	9	15	168	295129023	138	911503368	135	4.5	0.0119048	0.0535714	0.0098738	0.000803571	0.000148107	0.48913	2.72278e-09	1.07324e-09	1	0	0	1	0	0
AAGGGTGTCAGGAGG	17	92	15	168	295129023	138	911503368	1380	5.41176	0.10119	0.547619	0.100932	0.00821429	0.00151398	0.588235	2.78329e-08	1.09709e-08	1	0	0	1	1	0
AAGGTAATGAGTGACGGATGCT	2	9	22	168	295129023	138	911503368	198	4.5	0.0119048	0.0535714	0.0098738	0.00117857	0.000217224	0.717391	3.99341e-09	1.57408e-09	1	0	0	1	1	0
AAGGTGG	11	47	7	168	295129023	138	911503368	329	4.27273	0.0654762	0.279762	0.0515632	0.00195833	0.000360942	0.216733	6.63552e-09	2.61552e-09	1	0	0	1	0	0
AAGGTGGCTGTCGGG	30	142	15	168	295129023	138	911503368	2130	4.73333	0.178571	0.845238	0.155787	0.0126786	0.0023368	0.514493	4.29594e-08	1.69333e-08	1	0	0	1	1	0
AAGGTGGGTGTGCAG	1	4	15	168	295129023	138	911503368	60	4	0.00595238	0.0238095	0.00438835	0.000357143	6.58253e-05	0.434783	1.21012e-09	4.76995e-10	1	0	0	1	0	0
AAGGTGTGATGGGCC	1	4	15	168	295129023	138	911503368	60	4	0.00595238	0.0238095	0.00438835	0.000357143	6.58253e-05	0.434783	1.21012e-09	4.76995e-10	1	0	0	1	0	0
AAGT	1297	10648	4	168	295129023	138	911503368	42592	8.20971	7.72024	63.381	11.6818	0.253524	0.0467272	0.237963	8.59027e-07	3.38603e-07	1	0	0	0	0	0
AAGTAGGGCTGCGGG	1	4	15	168	295129023	138	911503368	60	4	0.00595238	0.0238095	0.00438835	0.000357143	6.58253e-05	0.434783	1.21012e-09	4.76995e-10	1	0	0	1	0	0
AAGTCGAAT	355	1588	9	168	295129023	138	911503368	14292	4.47324	2.1131	9.45238	1.74218	0.0850714	0.0156796	0.291733	2.88252e-07	1.1362e-07	1	0	0	1	0	0
AAGTCGGGTCACAGTGAGTATGG	4	20	23	168	295129023	138	911503368	460	5	0.0238095	0.119048	0.0219418	0.0027381	0.000504661	0.833333	9.27762e-09	3.65696e-09	1	0	0	1	1	0
AAGTCGGTAGTGGTC	2	17	15	168	295129023	138	911503368	255	8.5	0.0119048	0.10119	0.0186505	0.00151786	0.000279758	0.923913	5.14303e-09	2.02723e-09	1	0	0	1	1	0
AAGTCTAGGGTGCAG	18	120	15	168	295129023	138	911503368	1800	6.66667	0.107143	0.714286	0.131651	0.0107143	0.00197476	0.724638	3.63037e-08	1.43099e-08	1	0	0	1	1	0
AAGTCTGTGGCGGCT	4	22	15	168	295129023	138	911503368	330	5.5	0.0238095	0.130952	0.024136	0.00196429	0.000362039	0.597826	6.65568e-09	2.62347e-09	1	0	0	1	1	0
AAGTG	3	15	5	168	295129023	138	911503368	75	5	0.0178571	0.0892857	0.0164563	0.000446429	8.22816e-05	0.181159	1.51266e-09	5.96244e-10	1	0	0	1	0	0
AAGTGACGCAGCAGG	6	35	15	168	295129023	138	911503368	525	5.83333	0.0357143	0.208333	0.0383981	0.003125	0.000575972	0.634058	1.05886e-08	4.17371e-09	1	0	0	1	1	0
AAGTGACGGATGAGCAAGTGAGC	12	48	23	168	295129023	138	911503368	1104	4	0.0714286	0.285714	0.0526603	0.00657143	0.00121119	0.666667	2.22663e-08	8.77671e-09	1	0	0	1	1	0
AAGTGACTGACCCGG	5	37	15	168	295129023	138	911503368	555	7.4	0.0297619	0.220238	0.0405923	0.00330357	0.000608884	0.804348	1.11937e-08	4.4122e-09	1	0	0	1	1	0
AAGTGAG	3	12	7	168	295129023	138	911503368	84	4	0.0178571	0.0714286	0.0131651	0.0005	9.21554e-05	0.202899	1.69417e-09	6.67793e-10	1	0	0	1	0	0
AAGTGAT	2	8	7	168	295129023	138	911503368	56	4	0.0119048	0.047619	0.00877671	0.000333333	6.1437e-05	0.202899	1.12945e-09	4.45195e-10	1	0	0	1	0	0
AAGTGGAGATGTGCG	2	9	15	168	295129023	138	911503368	135	4.5	0.0119048	0.0535714	0.0098738	0.000803571	0.000148107	0.48913	2.72278e-09	1.07324e-09	1	0	0	1	0	0
AAGTGGGCACGCTGAC	1	4	16	168	295129023	138	911503368	64	4	0.00595238	0.0238095	0.00438835	0.000380952	7.02137e-05	0.463768	1.2908e-09	5.08795e-10	1	0	0	1	0	0
AAGTGGTCG	513	2940	9	168	295129023	138	911503368	26460	5.73099	3.05357	17.5	3.22544	0.1575	0.029029	0.37376	5.33665e-07	2.10355e-07	1	0	0	1	0	0
AAGTGT	284	1136	6	168	295129023	138	911503368	6816	4	1.69048	6.7619	1.24629	0.0405714	0.00747776	0.173913	1.3747e-07	5.41866e-08	1	0	0	1	0	0
AAT	139844	1516007	3	168	295129023	138	911503368	4548021	10.8407	832.405	9023.85	1663.19	27.0716	4.98958	0.235667	9.17279e-05	3.61564e-05	1	1	1	0	0	0
AATAATG	32	261	7	168	295129023	138	911503368	1827	8.15625	0.190476	1.55357	0.28634	0.010875	0.00200438	0.413723	3.68483e-08	1.45245e-08	1	0	0	1	0	0
AATAATT	267	1069	7	168	295129023	138	911503368	7483	4.00375	1.58929	6.3631	1.17279	0.0445417	0.00820951	0.203089	1.50923e-07	5.94892e-08	1	0	0	1	0	0
AATAC	3	29	5	168	295129023	138	911503368	145	9.66667	0.0178571	0.172619	0.0318156	0.000863095	0.000159078	0.350242	2.92447e-09	1.15274e-09	1	0	0	1	0	0
AATACCC	5	37	7	168	295129023	138	911503368	259	7.4	0.0297619	0.220238	0.0405923	0.00154167	0.000284146	0.375362	5.2237e-09	2.05903e-09	1	0	0	1	0	0
AATACCCC	2096	10662	8	168	295129023	138	911503368	85296	5.08683	12.4762	63.4643	11.6972	0.507714	0.0935773	0.294889	1.72031e-06	6.78096e-07	1	0	0	1	0	0
AATACGCACCCCACC	1	5	15	168	295129023	138	911503368	75	5	0.00595238	0.0297619	0.00548544	0.000446429	8.22816e-05	0.543478	1.51266e-09	5.96244e-10	1	0	0	1	1	0
AATACT	1	4	6	168	295129023	138	911503368	24	4	0.00595238	0.0238095	0.00438835	0.000142857	2.63301e-05	0.173913	4.8405e-10	1.90798e-10	1	0	0	1	0	0
AATAG	1690	9245	5	168	295129023	138	911503368	46225	5.47041	10.0595	55.0298	10.1426	0.275149	0.0507129	0.198203	9.323e-07	3.67485e-07	1	0	0	1	0	0
AATAGAATGG	2	23	10	168	295129023	138	911503368	230	11.5	0.0119048	0.136905	0.025233	0.00136905	0.00025233	0.833333	4.63881e-09	1.82848e-09	1	0	0	1	1	0
AATAGAG	1	8	7	168	295129023	138	911503368	56	8	0.00595238	0.047619	0.00877671	0.000333333	6.1437e-05	0.405797	1.12945e-09	4.45195e-10	1	0	0	1	0	0
AATAGGGAGTGGCGT	4	30	15	168	295129023	138	911503368	450	7.5	0.0238095	0.178571	0.0329127	0.00267857	0.00049369	0.815217	9.07593e-09	3.57746e-09	1	0	0	1	1	0
AATAGGGT	1	4	8	168	295129023	138	911503368	32	4	0.00595238	0.0238095	0.00438835	0.000190476	3.51068e-05	0.231884	6.454e-10	2.54397e-10	1	0	0	1	0	0
AATAGT	30	120	6	168	295129023	138	911503368	720	4	0.178571	0.714286	0.131651	0.00428571	0.000789904	0.173913	1.45215e-08	5.72394e-09	1	0	0	1	0	0
AATAT	2970	16777	5	168	295129023	138	911503368	83885	5.64882	17.6786	99.8631	18.4059	0.499315	0.0920293	0.204667	1.69185e-06	6.66879e-07	1	0	0	1	0	0
AATATAGT	327	1517	8	168	295129023	138	911503368	12136	4.63914	1.94643	9.02976	1.66428	0.0722381	0.0133143	0.268936	2.44768e-07	9.64802e-08	1	0	0	1	0	0
AATATAT	152	610	7	168	295129023	138	911503368	4270	4.01316	0.904762	3.63095	0.669224	0.0254167	0.00468457	0.203566	8.61205e-08	3.39461e-08	1	0	0	1	0	0
AATATCCAT	865	7878	9	168	295129023	138	911503368	70902	9.10751	5.14881	46.8929	8.64286	0.422036	0.0777858	0.593968	1.43e-06	5.63665e-07	1	0	0	1	1	0
AATATG	536	2144	6	168	295129023	138	911503368	12864	4	3.19048	12.7619	2.35216	0.0765714	0.0141129	0.173913	2.59451e-07	1.02268e-07	1	0	0	1	0	0
AATATGC	342	1368	7	168	295129023	138	911503368	9576	4	2.03571	8.14286	1.50082	0.057	0.0105057	0.202899	1.93136e-07	7.61284e-08	1	0	0	1	0	0
AATATT	7	29	6	168	295129023	138	911503368	174	4.14286	0.0416667	0.172619	0.0318156	0.00103571	0.000190893	0.180124	3.50936e-09	1.38329e-09	1	0	0	1	0	0
AATC	1540	11571	4	168	295129023	138	911503368	46284	7.51364	9.16667	68.875	12.6944	0.2755	0.0507777	0.217787	9.3349e-07	3.67954e-07	1	0	0	0	0	0
AATCAC	2	8	6	168	295129023	138	911503368	48	4	0.0119048	0.047619	0.00877671	0.000285714	5.26603e-05	0.173913	9.681e-10	3.81596e-10	1	0	0	1	0	0
AATCACCGACTGCCCATAGAGAGG	2	8	24	168	295129023	138	911503368	192	4	0.0119048	0.047619	0.00877671	0.00114286	0.000210641	0.695652	3.8724e-09	1.52638e-09	1	0	0	1	1	0
AATCAT	303	1212	6	168	295129023	138	911503368	7272	4	1.80357	7.21429	1.32967	0.0432857	0.00797803	0.173913	1.46667e-07	5.78118e-08	1	0	0	1	0	0
AATCATTCGGCCCATTCGCACAGG	2	10	24	168	295129023	138	911503368	240	5	0.0119048	0.0595238	0.0109709	0.00142857	0.000263301	0.869565	4.8405e-09	1.90798e-09	1	0	0	1	1	0
AATCCACACCACTATGCGCACTG	2	8	23	168	295129023	138	911503368	184	4	0.0119048	0.047619	0.00877671	0.00109524	0.000201864	0.666667	3.71105e-09	1.46278e-09	1	0	0	1	1	0
AATCCATGAGG	958	7035	11	168	295129023	138	911503368	77385	7.34342	5.70238	41.875	7.71802	0.460625	0.0848982	0.585345	1.56076e-06	6.15204e-07	1	0	0	1	1	0
AATCCCACCAGACGC	839	4130	15	168	295129023	138	911503368	61950	4.92253	4.99405	24.5833	4.53098	0.36875	0.0679646	0.535057	1.24945e-06	4.92497e-07	1	0	0	1	1	0
AATCCCCTGACACGCGATCATCTC	4	17	24	168	295129023	138	911503368	408	4.25	0.0238095	0.10119	0.0186505	0.00242857	0.000447612	0.73913	8.22885e-09	3.24357e-09	1	0	0	1	1	0
AATCCGATACCCACC	4	19	15	168	295129023	138	911503368	285	4.75	0.0238095	0.113095	0.0208447	0.00169643	0.00031267	0.516304	5.74809e-09	2.26573e-09	1	0	0	1	1	0
AATCGAT	2	8	7	168	295129023	138	911503368	56	4	0.0119048	0.047619	0.00877671	0.000333333	6.1437e-05	0.202899	1.12945e-09	4.45195e-10	1	0	0	1	0	0
AATCGATGTATGACC	3	12	15	168	295129023	138	911503368	180	4	0.0178571	0.0714286	0.0131651	0.00107143	0.000197476	0.434783	3.63037e-09	1.43099e-09	1	0	0	1	0	0
AATCGGATGG	347	1750	10	168	295129023	138	911503368	17500	5.04323	2.06548	10.4167	1.91991	0.104167	0.0191991	0.365451	3.52953e-07	1.39124e-07	1	0	0	1	0	0
AATCGGTGTCTCGGC	2	10	15	168	295129023	138	911503368	150	5	0.0119048	0.0595238	0.0109709	0.000892857	0.000164563	0.543478	3.02531e-09	1.19249e-09	1	0	0	1	1	0
AATCGTCTC	291	1266	9	168	295129023	138	911503368	11394	4.35052	1.73214	7.53571	1.38891	0.0678214	0.0125002	0.283729	2.29803e-07	9.05814e-08	1	0	0	1	0	0
AATCT	28626	157110	5	168	295129023	138	911503368	785550	5.48837	170.393	935.179	172.364	4.67589	0.861818	0.198854	1.58436e-05	6.24506e-06	1	1	0	1	0	0
AATCTCCTCCCTAGC	4	26	15	168	295129023	138	911503368	390	6.5	0.0238095	0.154762	0.0285243	0.00232143	0.000427865	0.706522	7.86581e-09	3.10047e-09	1	0	0	1	1	0
AATCTG	1	4	6	168	295129023	138	911503368	24	4	0.00595238	0.0238095	0.00438835	0.000142857	2.63301e-05	0.173913	4.8405e-10	1.90798e-10	1	0	0	1	0	0
AATCTGCTCCTACTC	4	30	15	168	295129023	138	911503368	450	7.5	0.0238095	0.178571	0.0329127	0.00267857	0.00049369	0.815217	9.07593e-09	3.57746e-09	1	0	0	1	1	0
AATCTGGTGGGGGGG	1	4	15	168	295129023	138	911503368	60	4	0.00595238	0.0238095	0.00438835	0.000357143	6.58253e-05	0.434783	1.21012e-09	4.76995e-10	1	0	0	1	0	0
AATG	181	1358	4	168	295129023	138	911503368	5432	7.50276	1.07738	8.08333	1.48985	0.0323333	0.00595939	0.217471	1.09557e-07	4.3184e-08	1	0	0	0	0	0
AATGAC	257	1933	6	168	295129023	138	911503368	11598	7.5214	1.52976	11.506	2.12067	0.0690357	0.012724	0.327017	2.33917e-07	9.22031e-08	1	0	0	1	0	0
AATGACCC	11	44	8	168	295129023	138	911503368	352	4	0.0654762	0.261905	0.0482719	0.00209524	0.000386175	0.231884	7.0994e-09	2.79837e-09	1	0	0	1	0	0
AATGAGAG	561	2468	8	168	295129023	138	911503368	19744	4.39929	3.33929	14.6905	2.70761	0.117524	0.0216609	0.255031	3.98212e-07	1.56963e-07	1	0	0	1	0	0
AATGAGCCACGACGG	18	108	15	168	295129023	138	911503368	1620	6	0.107143	0.642857	0.118486	0.00964286	0.00177728	0.652174	3.26734e-08	1.28789e-08	1	0	0	1	1	0
AATGAGCCTGTGACT	1	9	15	168	295129023	138	911503368	135	9	0.00595238	0.0535714	0.0098738	0.000803571	0.000148107	0.978261	2.72278e-09	1.07324e-09	1	0	0	1	1	0
AATGAT	583	2627	6	168	295129023	138	911503368	15762	4.506	3.47024	15.6369	2.88205	0.0938214	0.0172923	0.195913	3.179e-07	1.25307e-07	1	0	0	1	0	0
AATGG	60	394	5	168	295129023	138	911503368	1970	6.56667	0.357143	2.34524	0.432253	0.0117262	0.00216126	0.237923	3.97324e-08	1.56613e-08	1	0	0	1	0	0
AATGGAGGCATCTCAGTGGGCAGC	3	12	24	168	295129023	138	911503368	288	4	0.0178571	0.0714286	0.0131651	0.00171429	0.000315962	0.695652	5.8086e-09	2.28958e-09	1	0	0	1	1	0
AATGGC	259	1036	6	168	295129023	138	911503368	6216	4	1.54167	6.16667	1.13658	0.037	0.0068195	0.173913	1.25369e-07	4.94167e-08	1	0	0	1	0	0
AATGGCCC	1	4	8	168	295129023	138	911503368	32	4	0.00595238	0.0238095	0.00438835	0.000190476	3.51068e-05	0.231884	6.454e-10	2.54397e-10	1	0	0	1	0	0
AATGGCGGCTATGAG	8	48	15	168	295129023	138	911503368	720	6	0.047619	0.285714	0.0526603	0.00428571	0.000789904	0.652174	1.45215e-08	5.72394e-09	1	0	0	1	1	0
AATGGCGTGGGACGG	1	4	15	168	295129023	138	911503368	60	4	0.00595238	0.0238095	0.00438835	0.000357143	6.58253e-05	0.434783	1.21012e-09	4.76995e-10	1	0	0	1	0	0
AATGGGCGGCGACGG	1	4	15	168	295129023	138	911503368	60	4	0.00595238	0.0238095	0.00438835	0.000357143	6.58253e-05	0.434783	1.21012e-09	4.76995e-10	1	0	0	1	0	0
AATGGT	1	5	6	168	295129023	138	911503368	30	5	0.00595238	0.0297619	0.00548544	0.000178571	3.29127e-05	0.217391	6.05062e-10	2.38498e-10	1	0	0	1	0	0
AATGT	185	925	5	168	295129023	138	911503368	4625	5	1.10119	5.50595	1.01481	0.0275298	0.00507404	0.181159	9.32804e-08	3.67684e-08	1	0	0	1	0	0
AATGTGCAGGCGAGG	41	207	15	168	295129023	138	911503368	3105	5.04878	0.244048	1.23214	0.227097	0.0184821	0.00340646	0.54878	6.26239e-08	2.46845e-08	1	0	0	1	1	0
AATGTGGCTGGATGC	9	43	15	168	295129023	138	911503368	645	4.77778	0.0535714	0.255952	0.0471748	0.00383929	0.000707622	0.519324	1.30088e-08	5.1277e-09	1	0	0	1	1	0
AATGTGGGTCACGCC	2	12	15	168	295129023	138	911503368	180	6	0.0119048	0.0714286	0.0131651	0.00107143	0.000197476	0.652174	3.63037e-09	1.43099e-09	1	0	0	1	1	0
AATT	712	4523	4	168	295129023	138	911503368	18092	6.35253	4.2381	26.9226	4.96213	0.10769	0.0198485	0.184131	3.64893e-07	1.4383e-07	1	0	0	0	0	0
AATTAC	304	1216	6	168	295129023	138	911503368	7296	4	1.80952	7.2381	1.33406	0.0434286	0.00800436	0.173913	1.47151e-07	5.80026e-08	1	0	0	1	0	0
AATTACATCTACAGT	2	8	15	168	295129023	138	911503368	120	4	0.0119048	0.047619	0.00877671	0.000714286	0.000131651	0.434783	2.42025e-09	9.5399e-10	1	0	0	1	0	0
AATTACGTC	354	2380	9	168	295129023	138	911503368	21420	6.72316	2.10714	14.1667	2.61107	0.1275	0.0234996	0.438467	4.32014e-07	1.70287e-07	1	0	0	1	0	0
AATTAG	977	4098	6	168	295129023	138	911503368	24588	4.19447	5.81548	24.3929	4.49587	0.146357	0.0269752	0.182368	4.95909e-07	1.95473e-07	1	0	0	1	0	0
AATTAGTACGACTAG	4	20	15	168	295129023	138	911503368	300	5	0.0238095	0.119048	0.0219418	0.00178571	0.000329127	0.543478	6.05062e-09	2.38498e-09	1	0	0	1	1	0
AATTAT	265	1063	6	168	295129023	138	911503368	6378	4.01132	1.57738	6.32738	1.16621	0.0379643	0.00699723	0.174405	1.28636e-07	5.07046e-08	1	0	0	1	0	0
AATTC	277	1880	5	168	295129023	138	911503368	9400	6.787	1.64881	11.1905	2.06253	0.0559524	0.0103126	0.245906	1.89586e-07	7.47292e-08	1	0	0	1	0	0
AATTCG	446	1786	6	168	295129023	138	911503368	10716	4.00448	2.65476	10.631	1.9594	0.0637857	0.0117564	0.174108	2.16128e-07	8.51913e-08	1	0	0	1	0	0
AC	1488946	25403526	2	168	295129023	138	911503368	50807052	17.0614	8862.77	151211	27869.9	302.423	55.7398	0.247267	0.00102471	0.000403912	1	1	1	0	0	0
ACACACAGCGATCCC	9	41	15	168	295129023	138	911503368	615	4.55556	0.0535714	0.244048	0.0449806	0.00366071	0.00067471	0.495169	1.24038e-08	4.8892e-09	1	0	0	1	0	0
ACACACCCTCACCC	1	4	14	168	295129023	138	911503368	56	4	0.00595238	0.0238095	0.00438835	0.000333333	6.1437e-05	0.405797	1.12945e-09	4.45195e-10	1	0	0	1	0	0
ACACACT	548	3312	7	168	295129023	138	911503368	23184	6.0438	3.2619	19.7143	3.63356	0.138	0.0254349	0.306569	4.67592e-07	1.84311e-07	1	0	0	1	0	0
ACACAG	415	1844	6	168	295129023	138	911503368	11064	4.44337	2.47024	10.9762	2.02303	0.0658571	0.0121382	0.19319	2.23147e-07	8.79579e-08	1	0	0	1	0	0
ACACAGAG	540	2312	8	168	295129023	138	911503368	18496	4.28148	3.21429	13.7619	2.53647	0.110095	0.0202918	0.248202	3.73041e-07	1.47042e-07	1	0	0	1	0	0
ACACAGAGACGGCTG	2	13	15	168	295129023	138	911503368	195	6.5	0.0119048	0.077381	0.0142622	0.00116071	0.000213932	0.706522	3.9329e-09	1.55023e-09	1	0	0	1	1	0
ACACAGTCT	333	1434	9	168	295129023	138	911503368	12906	4.30631	1.98214	8.53571	1.57323	0.0768214	0.014159	0.280846	2.60298e-07	1.02602e-07	1	0	0	1	0	0
ACACAT	518	2076	6	168	295129023	138	911503368	12456	4.00772	3.08333	12.3571	2.27756	0.0741429	0.0136653	0.174249	2.51222e-07	9.90242e-08	1	0	0	1	0	0
ACACC	1	5	5	168	295129023	138	911503368	25	5	0.00595238	0.0297619	0.00548544	0.00014881	2.74272e-05	0.181159	5.04219e-10	1.98748e-10	1	0	0	1	0	0
ACACCACCCCGAGCT	1	4	15	168	295129023	138	911503368	60	4	0.00595238	0.0238095	0.00438835	0.000357143	6.58253e-05	0.434783	1.21012e-09	4.76995e-10	1	0	0	1	0	0
ACACCAGCCCTCTGC	1241	5843	15	168	295129023	138	911503368	87645	4.7083	7.3869	34.7798	6.41029	0.521696	0.0961543	0.511772	1.76769e-06	6.96771e-07	1	0	0	1	1	0
ACACCAGCCGCACCC	19	96	15	168	295129023	138	911503368	1440	5.05263	0.113095	0.571429	0.105321	0.00857143	0.00157981	0.549199	2.9043e-08	1.14479e-08	1	0	0	1	1	0
ACACCC	1549	7551	6	168	295129023	138	911503368	45306	4.87476	9.22024	44.9464	8.28412	0.269679	0.0497047	0.211946	9.13765e-07	3.60179e-07	1	0	0	1	0	0
ACACCCAGTCGCCAT	2	11	15	168	295129023	138	911503368	165	5.5	0.0119048	0.0654762	0.012068	0.000982143	0.00018102	0.597826	3.32784e-09	1.31174e-09	1	0	0	1	1	0
ACACCCCACTCAGCG	10	41	15	168	295129023	138	911503368	615	4.1	0.0595238	0.244048	0.0449806	0.00366071	0.00067471	0.445652	1.24038e-08	4.8892e-09	1	0	0	1	0	0
ACACCCGTACACTAG	12	67	15	168	295129023	138	911503368	1005	5.58333	0.0714286	0.39881	0.0735049	0.00598214	0.00110257	0.606884	2.02696e-08	7.98967e-09	1	0	0	1	1	0
ACACCCGTCATCTCC	1	4	15	168	295129023	138	911503368	60	4	0.00595238	0.0238095	0.00438835	0.000357143	6.58253e-05	0.434783	1.21012e-09	4.76995e-10	1	0	0	1	0	0
ACACCCT	2	8	7	168	295129023	138	911503368	56	4	0.0119048	0.047619	0.00877671	0.000333333	6.1437e-05	0.202899	1.12945e-09	4.45195e-10	1	0	0	1	0	0
ACACCCTAGCCGTCC	14	75	15	168	295129023	138	911503368	1125	5.35714	0.0833333	0.446429	0.0822816	0.00669643	0.00123422	0.582298	2.26898e-08	8.94366e-09	1	0	0	1	1	0
ACACCGAGATACTGG	16	110	15	168	295129023	138	911503368	1650	6.875	0.0952381	0.654762	0.12068	0.00982143	0.0018102	0.747283	3.32784e-08	1.31174e-08	1	0	0	1	1	0
ACACCGAGGACAGCG	3	15	15	168	295129023	138	911503368	225	5	0.0178571	0.0892857	0.0164563	0.00133929	0.000246845	0.543478	4.53797e-09	1.78873e-09	1	0	0	1	1	0
ACACCGCACCGGCTC	3	14	15	168	295129023	138	911503368	210	4.66667	0.0178571	0.0833333	0.0153592	0.00125	0.000230389	0.507246	4.23544e-09	1.66948e-09	1	0	0	1	1	0
ACACCGCAGTCGCTC	1	4	15	168	295129023	138	911503368	60	4	0.00595238	0.0238095	0.00438835	0.000357143	6.58253e-05	0.434783	1.21012e-09	4.76995e-10	1	0	0	1	0	0
ACACCGTGC	1	5	9	168	295129023	138	911503368	45	5	0.00595238	0.0297619	0.00548544	0.000267857	4.9369e-05	0.326087	9.07593e-10	3.57746e-10	1	0	0	1	0	0
ACACCT	1	4	6	168	295129023	138	911503368	24	4	0.00595238	0.0238095	0.00438835	0.000142857	2.63301e-05	0.173913	4.8405e-10	1.90798e-10	1	0	0	1	0	0
ACACCTC	4	18	7	168	295129023	138	911503368	126	4.5	0.0238095	0.107143	0.0197476	0.00075	0.000138233	0.228261	2.54126e-09	1.00169e-09	1	0	0	1	0	0
ACACCTCCCTCCTCC	1	4	15	168	295129023	138	911503368	60	4	0.00595238	0.0238095	0.00438835	0.000357143	6.58253e-05	0.434783	1.21012e-09	4.76995e-10	1	0	0	1	0	0
ACACGAGCGGG	1	4	11	168	295129023	138	911503368	44	4	0.00595238	0.0238095	0.00438835	0.000261905	4.82719e-05	0.318841	8.87425e-10	3.49796e-10	1	0	0	1	0	0
ACACGC	4259	18115	6	168	295129023	138	911503368	108690	4.25335	25.3512	107.827	19.8738	0.646964	0.119243	0.184928	2.19214e-06	8.64077e-07	1	0	0	1	0	0
ACACGCACACTCCCC	3	12	15	168	295129023	138	911503368	180	4	0.0178571	0.0714286	0.0131651	0.00107143	0.000197476	0.434783	3.63037e-09	1.43099e-09	1	0	0	1	0	0
ACACGCAGATCAGATGAGACGACC	4	17	24	168	295129023	138	911503368	408	4.25	0.0238095	0.10119	0.0186505	0.00242857	0.000447612	0.73913	8.22885e-09	3.24357e-09	1	0	0	1	1	0
ACACGCC	403	1612	7	168	295129023	138	911503368	11284	4	2.39881	9.59524	1.76851	0.0671667	0.0123795	0.202899	2.27584e-07	8.97069e-08	1	0	0	1	0	0
ACACGCCAGACCGAT	6	33	15	168	295129023	138	911503368	495	5.5	0.0357143	0.196429	0.0362039	0.00294643	0.000543059	0.597826	9.98353e-09	3.93521e-09	1	0	0	1	1	0
ACACGCCCAGCACCG	5	32	15	168	295129023	138	911503368	480	6.4	0.0297619	0.190476	0.0351068	0.00285714	0.000526603	0.695652	9.681e-09	3.81596e-09	1	0	0	1	1	0
ACACGCTGC	354	1579	9	168	295129023	138	911503368	14211	4.46045	2.10714	9.39881	1.7323	0.0845893	0.0155907	0.290899	2.86618e-07	1.12976e-07	1	0	0	1	0	0
ACACGT	432	2752	6	168	295129023	138	911503368	16512	6.37037	2.57143	16.381	3.01919	0.0982857	0.0181151	0.276973	3.33026e-07	1.31269e-07	1	0	0	1	0	0
ACACGTCAGCACGCC	1	4	15	168	295129023	138	911503368	60	4	0.00595238	0.0238095	0.00438835	0.000357143	6.58253e-05	0.434783	1.21012e-09	4.76995e-10	1	0	0	1	0	0
ACACGTCCACTCCTC	4	19	15	168	295129023	138	911503368	285	4.75	0.0238095	0.113095	0.0208447	0.00169643	0.00031267	0.516304	5.74809e-09	2.26573e-09	1	0	0	1	1	0
ACACGTCTCTGCCTC	18	87	15	168	295129023	138	911503368	1305	4.83333	0.107143	0.517857	0.0954467	0.00776786	0.0014317	0.525362	2.63202e-08	1.03746e-08	1	0	0	1	1	0
ACACTAGGGCCACTG	10	53	15	168	295129023	138	911503368	795	5.3	0.0595238	0.315476	0.0581457	0.00473214	0.000872185	0.576087	1.60341e-08	6.32018e-09	1	0	0	1	1	0
ACACTAT	275	1324	7	168	295129023	138	911503368	9268	4.81455	1.6369	7.88095	1.45255	0.0551667	0.0101678	0.244216	1.86924e-07	7.36798e-08	1	0	0	1	0	0
ACACTC	4	16	6	168	295129023	138	911503368	96	4	0.0238095	0.0952381	0.0175534	0.000571429	0.000105321	0.173913	1.9362e-09	7.63192e-10	1	0	0	1	0	0
ACACTCCCACGGACC	15	70	15	168	295129023	138	911503368	1050	4.66667	0.0892857	0.416667	0.0767962	0.00625	0.00115194	0.507246	2.11772e-08	8.34741e-09	1	0	0	1	1	0
ACACTCGGACCTGCC	263	1193	15	168	295129023	138	911503368	17895	4.53612	1.56548	7.10119	1.30883	0.106518	0.0196324	0.493057	3.6092e-07	1.42264e-07	1	0	0	1	0	0
ACACTCGGCACCACC	1	5	15	168	295129023	138	911503368	75	5	0.00595238	0.0297619	0.00548544	0.000446429	8.22816e-05	0.543478	1.51266e-09	5.96244e-10	1	0	0	1	1	0
ACACTGTAGATCGGGACGGGTG	2	8	22	168	295129023	138	911503368	176	4	0.0119048	0.047619	0.00877671	0.00104762	0.000193088	0.637681	3.5497e-09	1.39919e-09	1	0	0	1	1	0
ACAG	4814	34244	4	168	295129023	138	911503368	136976	7.11342	28.6548	203.833	37.5687	0.815333	0.150275	0.206186	2.76263e-06	1.08895e-06	1	0	0	0	0	0
ACAGACCCGCAGCCC	1	4	15	168	295129023	138	911503368	60	4	0.00595238	0.0238095	0.00438835	0.000357143	6.58253e-05	0.434783	1.21012e-09	4.76995e-10	1	0	0	1	0	0
ACAGACCTCCTAGCG	2	13	15	168	295129023	138	911503368	195	6.5	0.0119048	0.077381	0.0142622	0.00116071	0.000213932	0.706522	3.9329e-09	1.55023e-09	1	0	0	1	1	0
ACAGACGAGATGGCG	1	4	15	168	295129023	138	911503368	60	4	0.00595238	0.0238095	0.00438835	0.000357143	6.58253e-05	0.434783	1.21012e-09	4.76995e-10	1	0	0	1	0	0
ACAGACGC	401	1796	8	168	295129023	138	911503368	14368	4.4788	2.3869	10.6905	1.97037	0.0855238	0.015763	0.259641	2.89784e-07	1.14224e-07	1	0	0	1	0	0
ACAGACGCCACCCCG	109	451	15	168	295129023	138	911503368	6765	4.13761	0.64881	2.68452	0.494787	0.0402679	0.0074218	0.449741	1.36442e-07	5.37812e-08	1	0	0	1	0	0
ACAGACGCCCCCCCC	1	4	15	168	295129023	138	911503368	60	4	0.00595238	0.0238095	0.00438835	0.000357143	6.58253e-05	0.434783	1.21012e-09	4.76995e-10	1	0	0	1	0	0
ACAGACGGCACCAGG	326	1585	15	168	295129023	138	911503368	23775	4.86196	1.94048	9.43452	1.73889	0.141518	0.0260833	0.528474	4.79512e-07	1.89009e-07	1	0	0	1	1	0
ACAGACGGCTCATCG	1	4	15	168	295129023	138	911503368	60	4	0.00595238	0.0238095	0.00438835	0.000357143	6.58253e-05	0.434783	1.21012e-09	4.76995e-10	1	0	0	1	0	0
ACAGAG	603	2574	6	168	295129023	138	911503368	15444	4.26866	3.58929	15.3214	2.82391	0.0919286	0.0169434	0.185594	3.11486e-07	1.22779e-07	1	0	0	1	0	0
ACAGAGGAGGCACCC	376	1987	15	168	295129023	138	911503368	29805	5.28457	2.2381	11.8274	2.17992	0.177411	0.0326987	0.57441	6.01129e-07	2.36947e-07	1	0	0	1	1	0
ACAGCACGCCCACAT	265	1310	15	168	295129023	138	911503368	19650	4.9434	1.57738	7.79762	1.43719	0.116964	0.0215578	0.537326	3.96316e-07	1.56216e-07	1	0	0	1	1	0
ACAGCAG	12	50	7	168	295129023	138	911503368	350	4.16667	0.0714286	0.297619	0.0548544	0.00208333	0.000383981	0.211353	7.05906e-09	2.78247e-09	1	0	0	1	0	0
ACAGCC	222	888	6	168	295129023	138	911503368	5328	4	1.32143	5.28571	0.974215	0.0317143	0.00584529	0.173913	1.07459e-07	4.23572e-08	1	0	0	1	0	0
ACAGCCCATGTACTC	9	51	15	168	295129023	138	911503368	765	5.66667	0.0535714	0.303571	0.0559515	0.00455357	0.000839273	0.615942	1.54291e-08	6.08169e-09	1	0	0	1	1	0
ACAGCCCCGAGCGCT	10	44	15	168	295129023	138	911503368	660	4.4	0.0595238	0.261905	0.0482719	0.00392857	0.000724079	0.478261	1.33114e-08	5.24695e-09	1	0	0	1	0	0
ACAGCCGCT	793	3375	9	168	295129023	138	911503368	30375	4.25599	4.72024	20.0893	3.70267	0.180804	0.0333241	0.277565	6.12626e-07	2.41479e-07	1	0	0	1	0	0
ACAGCG	1050	14958	6	168	295129023	138	911503368	89748	14.2457	6.25	89.0357	16.4103	0.534214	0.0984615	0.619379	1.8101e-06	7.13489e-07	1	0	0	1	1	0
ACAGGATCGGGGAGC	1	6	15	168	295129023	138	911503368	90	6	0.00595238	0.0357143	0.00658253	0.000535714	9.8738e-05	0.652174	1.81519e-09	7.15493e-10	1	0	0	1	1	0
ACAGGC	462	2252	6	168	295129023	138	911503368	13512	4.87446	2.75	13.4048	2.47064	0.0804286	0.0148239	0.211933	2.7252e-07	1.07419e-07	1	0	0	1	0	0
ACAGGCG	1	4	7	168	295129023	138	911503368	28	4	0.00595238	0.0238095	0.00438835	0.000166667	3.07185e-05	0.202899	5.64725e-10	2.22598e-10	1	0	0	1	0	0
ACAGGCGG	1	4	8	168	295129023	138	911503368	32	4	0.00595238	0.0238095	0.00438835	0.000190476	3.51068e-05	0.231884	6.454e-10	2.54397e-10	1	0	0	1	0	0
ACAGT	492	2480	5	168	295129023	138	911503368	12400	5.04065	2.92857	14.7619	2.72078	0.0738095	0.0136039	0.182632	2.50092e-07	9.8579e-08	1	0	0	1	0	0
ACAGTCCACGCTACC	31	150	15	168	295129023	138	911503368	2250	4.83871	0.184524	0.892857	0.164563	0.0133929	0.00246845	0.525947	4.53797e-08	1.78873e-08	1	0	0	1	1	0
ACAT	10706	93514	4	168	295129023	138	911503368	374056	8.73473	63.7262	556.631	102.593	2.22652	0.410373	0.253181	7.54424e-06	2.97371e-06	1	0	0	0	0	0
ACATACCTCCGCACC	1	4	15	168	295129023	138	911503368	60	4	0.00595238	0.0238095	0.00438835	0.000357143	6.58253e-05	0.434783	1.21012e-09	4.76995e-10	1	0	0	1	0	0
ACATACTGCCCACGT	1	6	15	168	295129023	138	911503368	90	6	0.00595238	0.0357143	0.00658253	0.000535714	9.8738e-05	0.652174	1.81519e-09	7.15493e-10	1	0	0	1	1	0
ACATAT	1993	8827	6	168	295129023	138	911503368	52962	4.429	11.8631	52.5417	9.684	0.31525	0.058104	0.192565	1.06818e-06	4.21044e-07	1	0	0	1	0	0
ACATCCCGG	4	27	9	168	295129023	138	911503368	243	6.75	0.0238095	0.160714	0.0296214	0.00144643	0.000266593	0.440217	4.901e-09	1.93183e-09	1	0	0	1	0	0
ACATCT	1179	5821	6	168	295129023	138	911503368	34926	4.93723	7.01786	34.6488	6.38615	0.207893	0.0383169	0.214662	7.04413e-07	2.77659e-07	1	0	0	1	0	0
ACATCTCACCTCATCCCATCTC	4	16	22	168	295129023	138	911503368	352	4	0.0238095	0.0952381	0.0175534	0.00209524	0.000386175	0.637681	7.0994e-09	2.79837e-09	1	0	0	1	1	0
ACATG	3	15	5	168	295129023	138	911503368	75	5	0.0178571	0.0892857	0.0164563	0.000446429	8.22816e-05	0.181159	1.51266e-09	5.96244e-10	1	0	0	1	0	0
ACATGAG	1	4	7	168	295129023	138	911503368	28	4	0.00595238	0.0238095	0.00438835	0.000166667	3.07185e-05	0.202899	5.64725e-10	2.22598e-10	1	0	0	1	0	0
ACATGAGATCT	429	1914	11	168	295129023	138	911503368	21054	4.46154	2.55357	11.3929	2.09983	0.125321	0.0230981	0.35563	4.24633e-07	1.67378e-07	1	0	0	1	0	0
ACATGT	1	4	6	168	295129023	138	911503368	24	4	0.00595238	0.0238095	0.00438835	0.000142857	2.63301e-05	0.173913	4.8405e-10	1.90798e-10	1	0	0	1	0	0
ACC	14200	126549	3	168	295129023	138	911503368	379647	8.9119	84.5238	753.268	138.835	2.2598	0.416506	0.193737	7.657e-06	3.01816e-06	1	1	0	0	0	0
ACCACCAGTCGCGCC	1	4	15	168	295129023	138	911503368	60	4	0.00595238	0.0238095	0.00438835	0.000357143	6.58253e-05	0.434783	1.21012e-09	4.76995e-10	1	0	0	1	0	0
ACCACCCACCCACTC	1	4	15	168	295129023	138	911503368	60	4	0.00595238	0.0238095	0.00438835	0.000357143	6.58253e-05	0.434783	1.21012e-09	4.76995e-10	1	0	0	1	0	0
ACCACCGGG	450	2014	9	168	295129023	138	911503368	18126	4.47556	2.67857	11.9881	2.20954	0.107893	0.0198858	0.291884	3.65579e-07	1.441e-07	1	0	0	1	0	0
ACCACCTCATATCGC	2	9	15	168	295129023	138	911503368	135	4.5	0.0119048	0.0535714	0.0098738	0.000803571	0.000148107	0.48913	2.72278e-09	1.07324e-09	1	0	0	1	0	0
ACCACCTGAGCACCG	1	5	15	168	295129023	138	911503368	75	5	0.00595238	0.0297619	0.00548544	0.000446429	8.22816e-05	0.543478	1.51266e-09	5.96244e-10	1	0	0	1	1	0
ACCACG	801	3744	6	168	295129023	138	911503368	22464	4.67416	4.76786	22.2857	4.1075	0.133714	0.024645	0.203224	4.53071e-07	1.78587e-07	1	0	0	1	0	0
ACCACGCACGTCGCC	1	4	15	168	295129023	138	911503368	60	4	0.00595238	0.0238095	0.00438835	0.000357143	6.58253e-05	0.434783	1.21012e-09	4.76995e-10	1	0	0	1	0	0
ACCACT	214	856	6	168	295129023	138	911503368	5136	4	1.27381	5.09524	0.939108	0.0305714	0.00563465	0.173913	1.03587e-07	4.08308e-08	1	0	0	1	0	0
ACCACTC	5	21	7	168	295129023	138	911503368	147	4.2	0.0297619	0.125	0.0230389	0.000875	0.000161272	0.213043	2.9648e-09	1.16864e-09	1	0	0	1	0	0
ACCAGACGACCCACG	77	331	15	168	295129023	138	911503368	4965	4.2987	0.458333	1.97024	0.363136	0.0295536	0.00544705	0.46725	1.00138e-07	3.94713e-08	1	0	0	1	0	0
ACCAGACTCGCACCC	18	82	15	168	295129023	138	911503368	1230	4.55556	0.107143	0.488095	0.0899613	0.00732143	0.00134942	0.495169	2.48076e-08	9.7784e-09	1	0	0	1	0	0
ACCAGC	762	4536	6	168	295129023	138	911503368	27216	5.95276	4.53571	27	4.97639	0.162	0.0298584	0.258815	5.48912e-07	2.16365e-07	1	0	0	1	0	0
ACCAGCACCGACCCT	2	8	15	168	295129023	138	911503368	120	4	0.0119048	0.047619	0.00877671	0.000714286	0.000131651	0.434783	2.42025e-09	9.5399e-10	1	0	0	1	0	0
ACCAGCCCCCGAGCG	1	4	15	168	295129023	138	911503368	60	4	0.00595238	0.0238095	0.00438835	0.000357143	6.58253e-05	0.434783	1.21012e-09	4.76995e-10	1	0	0	1	0	0
ACCAGCCTCTCACCC	1	4	15	168	295129023	138	911503368	60	4	0.00595238	0.0238095	0.00438835	0.000357143	6.58253e-05	0.434783	1.21012e-09	4.76995e-10	1	0	0	1	0	0
ACCAGGACCGACGGC	1	4	15	168	295129023	138	911503368	60	4	0.00595238	0.0238095	0.00438835	0.000357143	6.58253e-05	0.434783	1.21012e-09	4.76995e-10	1	0	0	1	0	0
ACCAGTCGCCATCTC	10	53	15	168	295129023	138	911503368	795	5.3	0.0595238	0.315476	0.0581457	0.00473214	0.000872185	0.576087	1.60341e-08	6.32018e-09	1	0	0	1	1	0
ACCAGTGCTCAGGCC	2	16	15	168	295129023	138	911503368	240	8	0.0119048	0.0952381	0.0175534	0.00142857	0.000263301	0.869565	4.8405e-09	1.90798e-09	1	0	0	1	1	0
ACCATC	624	2500	6	168	295129023	138	911503368	15000	4.00641	3.71429	14.881	2.74272	0.0892857	0.0164563	0.174192	3.02531e-07	1.19249e-07	1	0	0	1	0	0
ACCATCC	1	5	7	168	295129023	138	911503368	35	5	0.00595238	0.0297619	0.00548544	0.000208333	3.83981e-05	0.253623	7.05906e-10	2.78247e-10	1	0	0	1	0	0
ACCATCCTCCAT	423	1818	12	168	295129023	138	911503368	21816	4.29787	2.51786	10.8214	1.99451	0.129857	0.0239341	0.373728	4.40001e-07	1.73435e-07	1	0	0	1	0	0
ACCATGATGACCCGC	1	5	15	168	295129023	138	911503368	75	5	0.00595238	0.0297619	0.00548544	0.000446429	8.22816e-05	0.543478	1.51266e-09	5.96244e-10	1	0	0	1	1	0
ACCC	206	1809	4	168	295129023	138	911503368	7236	8.78155	1.22619	10.7679	1.98463	0.0430714	0.00793853	0.254538	1.45941e-07	5.75256e-08	1	0	0	0	0	0
ACCCACG	1	4	7	168	295129023	138	911503368	28	4	0.00595238	0.0238095	0.00438835	0.000166667	3.07185e-05	0.202899	5.64725e-10	2.22598e-10	1	0	0	1	0	0
ACCCACGGCACCCAT	1430	6469	15	168	295129023	138	911503368	97035	4.52378	8.5119	38.506	7.09707	0.577589	0.106456	0.491715	1.95707e-06	7.7142e-07	1	0	0	1	0	0
ACCCACTCCCCTCCC	1	4	15	168	295129023	138	911503368	60	4	0.00595238	0.0238095	0.00438835	0.000357143	6.58253e-05	0.434783	1.21012e-09	4.76995e-10	1	0	0	1	0	0
ACCCATC	16	66	7	168	295129023	138	911503368	462	4.125	0.0952381	0.392857	0.0724079	0.00275	0.000506855	0.209239	9.31796e-09	3.67286e-09	1	0	0	1	0	0
ACCCATCTCGTCGGC	15	64	15	168	295129023	138	911503368	960	4.26667	0.0892857	0.380952	0.0702137	0.00571429	0.00105321	0.463768	1.9362e-08	7.63192e-09	1	0	0	1	0	0
ACCCC	21	132	5	168	295129023	138	911503368	660	6.28571	0.125	0.785714	0.144816	0.00392857	0.000724079	0.227743	1.33114e-08	5.24695e-09	1	0	0	1	0	0
ACCCCACTATGCCCG	1	4	15	168	295129023	138	911503368	60	4	0.00595238	0.0238095	0.00438835	0.000357143	6.58253e-05	0.434783	1.21012e-09	4.76995e-10	1	0	0	1	0	0
ACCCCC	274	1102	6	168	295129023	138	911503368	6612	4.0219	1.63095	6.55952	1.20899	0.0393571	0.00725395	0.174865	1.33356e-07	5.25649e-08	1	0	0	1	0	0
ACCCCCC	37	148	7	168	295129023	138	911503368	1036	4	0.220238	0.880952	0.162369	0.00616667	0.00113658	0.202899	2.08948e-08	8.23611e-09	1	0	0	1	0	0
ACCCCGATCCAGAGC	1	4	15	168	295129023	138	911503368	60	4	0.00595238	0.0238095	0.00438835	0.000357143	6.58253e-05	0.434783	1.21012e-09	4.76995e-10	1	0	0	1	0	0
ACCCCGC	4	16	7	168	295129023	138	911503368	112	4	0.0238095	0.0952381	0.0175534	0.000666667	0.000122874	0.202899	2.2589e-09	8.90391e-10	1	0	0	1	0	0
ACCCCT	2	9	6	168	295129023	138	911503368	54	4.5	0.0119048	0.0535714	0.0098738	0.000321429	5.92428e-05	0.195652	1.08911e-09	4.29296e-10	1	0	0	1	0	0
ACCCGC	5	22	6	168	295129023	138	911503368	132	4.4	0.0297619	0.130952	0.024136	0.000785714	0.000144816	0.191304	2.66227e-09	1.04939e-09	1	0	0	1	0	0
ACCCGGATATACGGC	2	9	15	168	295129023	138	911503368	135	4.5	0.0119048	0.0535714	0.0098738	0.000803571	0.000148107	0.48913	2.72278e-09	1.07324e-09	1	0	0	1	0	0
ACCCGTGCCCATCGC	1	4	15	168	295129023	138	911503368	60	4	0.00595238	0.0238095	0.00438835	0.000357143	6.58253e-05	0.434783	1.21012e-09	4.76995e-10	1	0	0	1	0	0
ACCCGTGCCCATCTC	854	3845	15	168	295129023	138	911503368	57675	4.50234	5.08333	22.8869	4.21831	0.343304	0.0632746	0.489385	1.16323e-06	4.58512e-07	1	0	0	1	0	0
ACCCT	3	15	5	168	295129023	138	911503368	75	5	0.0178571	0.0892857	0.0164563	0.000446429	8.22816e-05	0.181159	1.51266e-09	5.96244e-10	1	0	0	1	0	0
ACCCTCTCCCACGAT	75	391	15	168	295129023	138	911503368	5865	5.21333	0.446429	2.32738	0.428962	0.0349107	0.00643442	0.566667	1.1829e-07	4.66263e-08	1	0	0	1	1	0
ACCG	3	18	4	168	295129023	138	911503368	72	6	0.0178571	0.107143	0.0197476	0.000428571	7.89904e-05	0.173913	1.45215e-09	5.72394e-10	1	0	0	0	0	0
ACCGAG	326	1305	6	168	295129023	138	911503368	7830	4.00307	1.94048	7.76786	1.4317	0.0466071	0.0085902	0.174046	1.57921e-07	6.22479e-08	1	0	0	1	0	0
ACCGAGTCTATGGGC	7	41	15	168	295129023	138	911503368	615	5.85714	0.0416667	0.244048	0.0449806	0.00366071	0.00067471	0.636646	1.24038e-08	4.8892e-09	1	0	0	1	1	0
ACCGATATGCCCGTC	1371	6718	15	168	295129023	138	911503368	100770	4.90007	8.16071	39.9881	7.37024	0.599821	0.110554	0.532617	2.0324e-06	8.01113e-07	1	0	0	1	1	0
ACCGCC	870	3499	6	168	295129023	138	911503368	20994	4.02184	5.17857	20.8274	3.83871	0.124964	0.0230323	0.174863	4.23423e-07	1.66901e-07	1	0	0	1	0	0
ACCGCCATCACTCCC	1	4	15	168	295129023	138	911503368	60	4	0.00595238	0.0238095	0.00438835	0.000357143	6.58253e-05	0.434783	1.21012e-09	4.76995e-10	1	0	0	1	0	0
ACCGCCC	165	661	7	168	295129023	138	911503368	4627	4.00606	0.982143	3.93452	0.725176	0.0275417	0.00507623	0.203206	9.33208e-08	3.67843e-08	1	0	0	1	0	0
ACCGGC	295	1180	6	168	295129023	138	911503368	7080	4	1.75595	7.02381	1.29456	0.0421429	0.00776739	0.173913	1.42795e-07	5.62854e-08	1	0	0	1	0	0
ACCGT	1	5	5	168	295129023	138	911503368	25	5	0.00595238	0.0297619	0.00548544	0.00014881	2.74272e-05	0.181159	5.04219e-10	1.98748e-10	1	0	0	1	0	0
ACCGTG	221	884	6	168	295129023	138	911503368	5304	4	1.31548	5.2619	0.969826	0.0315714	0.00581896	0.173913	1.06975e-07	4.21664e-08	1	0	0	1	0	0
ACCT	254	1525	4	168	295129023	138	911503368	6100	6.00394	1.5119	9.07738	1.67306	0.0363095	0.00669224	0.174027	1.23029e-07	4.84945e-08	1	0	0	0	0	0
ACCTATATCG	451	2008	10	168	295129023	138	911503368	20080	4.45233	2.68452	11.9524	2.20295	0.119524	0.0220295	0.322632	4.04988e-07	1.59634e-07	1	0	0	1	0	0
ACCTATC	1	4	7	168	295129023	138	911503368	28	4	0.00595238	0.0238095	0.00438835	0.000166667	3.07185e-05	0.202899	5.64725e-10	2.22598e-10	1	0	0	1	0	0
ACCTATCCACCTGGC	3	12	15	168	295129023	138	911503368	180	4	0.0178571	0.0714286	0.0131651	0.00107143	0.000197476	0.434783	3.63037e-09	1.43099e-09	1	0	0	1	0	0
ACCTATCCAGTCGCC	4	23	15	168	295129023	138	911503368	345	5.75	0.0238095	0.136905	0.025233	0.00205357	0.000378496	0.625	6.95822e-09	2.74272e-09	1	0	0	1	1	0
ACCTATCCCTCAGGC	1	5	15	168	295129023	138	911503368	75	5	0.00595238	0.0297619	0.00548544	0.000446429	8.22816e-05	0.543478	1.51266e-09	5.96244e-10	1	0	0	1	1	0
ACCTCC	935	3929	6	168	295129023	138	911503368	23574	4.20214	5.56548	23.3869	4.31046	0.140321	0.0258628	0.182702	4.75458e-07	1.87411e-07	1	0	0	1	0	0
ACCTCCC	1	4	7	168	295129023	138	911503368	28	4	0.00595238	0.0238095	0.00438835	0.000166667	3.07185e-05	0.202899	5.64725e-10	2.22598e-10	1	0	0	1	0	0
ACCTCCT	11	45	7	168	295129023	138	911503368	315	4.09091	0.0654762	0.267857	0.049369	0.001875	0.000345583	0.20751	6.35315e-09	2.50422e-09	1	0	0	1	0	0
ACCTCT	509	2520	6	168	295129023	138	911503368	15120	4.95088	3.02976	15	2.76466	0.09	0.016588	0.215256	3.04951e-07	1.20203e-07	1	0	0	1	0	0
ACCTGCC	2	8	7	168	295129023	138	911503368	56	4	0.0119048	0.047619	0.00877671	0.000333333	6.1437e-05	0.202899	1.12945e-09	4.45195e-10	1	0	0	1	0	0
ACG	113439	1079014	3	168	295129023	138	911503368	3237042	9.51184	675.232	6422.7	1183.77	19.2681	3.55132	0.206779	6.52871e-05	2.57342e-05	1	1	0	0	0	0
ACGACGACT	817	4862	9	168	295129023	138	911503368	43758	5.95104	4.8631	28.9405	5.33405	0.260464	0.0480064	0.388111	8.82544e-07	3.47873e-07	1	0	0	1	0	0
ACGACGCCC	315	1608	9	168	295129023	138	911503368	14472	5.10476	1.875	9.57143	1.76412	0.0861429	0.0158771	0.332919	2.91882e-07	1.15051e-07	1	0	0	1	0	0
ACGACT	2	8	6	168	295129023	138	911503368	48	4	0.0119048	0.047619	0.00877671	0.000285714	5.26603e-05	0.173913	9.681e-10	3.81596e-10	1	0	0	1	0	0
ACGAG	680	3402	5	168	295129023	138	911503368	17010	5.00294	4.04762	20.25	3.7323	0.10125	0.0186615	0.181266	3.4307e-07	1.35228e-07	1	0	0	1	0	0
ACGAGAG	255	1020	7	168	295129023	138	911503368	7140	4	1.51786	6.07143	1.11903	0.0425	0.00783321	0.202899	1.44005e-07	5.67624e-08	1	0	0	1	0	0
ACGAGCG	3	12	7	168	295129023	138	911503368	84	4	0.0178571	0.0714286	0.0131651	0.0005	9.21554e-05	0.202899	1.69417e-09	6.67793e-10	1	0	0	1	0	0
ACGAGG	2314	11652	6	168	295129023	138	911503368	69912	5.03544	13.7738	69.3571	12.7833	0.416143	0.0766997	0.218932	1.41004e-06	5.55795e-07	1	0	0	1	0	0
ACGATC	483	2171	6	168	295129023	138	911503368	13026	4.49482	2.875	12.9226	2.38178	0.0775357	0.0142907	0.195427	2.62718e-07	1.03556e-07	1	0	0	1	0	0
ACGATG	1167	4965	6	168	295129023	138	911503368	29790	4.2545	6.94643	29.5536	5.44705	0.177321	0.0326823	0.184978	6.00827e-07	2.36828e-07	1	0	0	1	0	0
ACGATGGAGCCGATC	8	46	15	168	295129023	138	911503368	690	5.75	0.047619	0.27381	0.0504661	0.00410714	0.000756991	0.625	1.39164e-08	5.48544e-09	1	0	0	1	1	0
ACGC	4852	32295	4	168	295129023	138	911503368	129180	6.65602	28.881	192.232	35.4305	0.768929	0.141722	0.192928	2.6054e-06	1.02697e-06	1	0	0	0	0	0
ACGCAT	478	1913	6	168	295129023	138	911503368	11478	4.00209	2.84524	11.3869	2.09873	0.0683214	0.0125924	0.174004	2.31497e-07	9.12492e-08	1	0	0	1	0	0
ACGCCACTCTCTGAT	1	4	15	168	295129023	138	911503368	60	4	0.00595238	0.0238095	0.00438835	0.000357143	6.58253e-05	0.434783	1.21012e-09	4.76995e-10	1	0	0	1	0	0
ACGCCCC	1	4	7	168	295129023	138	911503368	28	4	0.00595238	0.0238095	0.00438835	0.000166667	3.07185e-05	0.202899	5.64725e-10	2.22598e-10	1	0	0	1	0	0
ACGCCG	5	20	6	168	295129023	138	911503368	120	4	0.0297619	0.119048	0.0219418	0.000714286	0.000131651	0.173913	2.42025e-09	9.5399e-10	1	0	0	1	0	0
ACGCCGC	328	1312	7	168	295129023	138	911503368	9184	4	1.95238	7.80952	1.43938	0.0546667	0.0100757	0.202899	1.8523e-07	7.3012e-08	1	0	0	1	0	0
ACGCG	3	15	5	168	295129023	138	911503368	75	5	0.0178571	0.0892857	0.0164563	0.000446429	8.22816e-05	0.181159	1.51266e-09	5.96244e-10	1	0	0	1	0	0
ACGCGACTAGGGAGATCTGGGCTAG	1	4	25	168	295129023	138	911503368	100	4	0.00595238	0.0238095	0.00438835	0.000595238	0.000109709	0.724638	2.01687e-09	7.94992e-10	1	0	0	1	1	0
ACGCGC	1	4	6	168	295129023	138	911503368	24	4	0.00595238	0.0238095	0.00438835	0.000142857	2.63301e-05	0.173913	4.8405e-10	1.90798e-10	1	0	0	1	0	0
ACGG	3014	18475	4	168	295129023	138	911503368	73900	6.12973	17.9405	109.97	20.2687	0.439881	0.0810749	0.177673	1.49047e-06	5.87499e-07	1	0	0	0	0	0
ACGGAG	1	4	6	168	295129023	138	911503368	24	4	0.00595238	0.0238095	0.00438835	0.000142857	2.63301e-05	0.173913	4.8405e-10	1.90798e-10	1	0	0	1	0	0
ACGGCG	1288	5154	6	168	295129023	138	911503368	30924	4.00155	7.66667	30.6786	5.65439	0.184071	0.0339264	0.173981	6.23698e-07	2.45843e-07	1	0	0	1	0	0
ACGGG	8	40	5	168	295129023	138	911503368	200	5	0.047619	0.238095	0.0438835	0.00119048	0.000219418	0.181159	4.03375e-09	1.58998e-09	1	0	0	1	0	0
ACGGGAG	349	1397	7	168	295129023	138	911503368	9779	4.00287	2.07738	8.31548	1.53263	0.0582083	0.0107284	0.203044	1.9723e-07	7.77422e-08	1	0	0	1	0	0
ACGGGCGGAGGGATG	1	4	15	168	295129023	138	911503368	60	4	0.00595238	0.0238095	0.00438835	0.000357143	6.58253e-05	0.434783	1.21012e-09	4.76995e-10	1	0	0	1	0	0
ACGGGG	236	944	6	168	295129023	138	911503368	5664	4	1.40476	5.61905	1.03565	0.0337143	0.00621391	0.173913	1.14236e-07	4.50283e-08	1	0	0	1	0	0
ACGGGGGATGAGATC	2	10	15	168	295129023	138	911503368	150	5	0.0119048	0.0595238	0.0109709	0.000892857	0.000164563	0.543478	3.02531e-09	1.19249e-09	1	0	0	1	1	0
ACGT	867	5219	4	168	295129023	138	911503368	20876	6.01961	5.16071	31.0655	5.72571	0.124262	0.0229028	0.174481	4.21043e-07	1.65962e-07	1	0	0	0	0	0
ACGTAT	2	10	6	168	295129023	138	911503368	60	5	0.0119048	0.0595238	0.0109709	0.000357143	6.58253e-05	0.217391	1.21012e-09	4.76995e-10	1	0	0	1	0	0
ACGTATAT	411	1832	8	168	295129023	138	911503368	14656	4.45742	2.44643	10.9048	2.00987	0.0872381	0.0160789	0.258401	2.95593e-07	1.16514e-07	1	0	0	1	0	0
ACGTCCG	2	8	7	168	295129023	138	911503368	56	4	0.0119048	0.047619	0.00877671	0.000333333	6.1437e-05	0.202899	1.12945e-09	4.45195e-10	1	0	0	1	0	0
ACGTCG	1	4	6	168	295129023	138	911503368	24	4	0.00595238	0.0238095	0.00438835	0.000142857	2.63301e-05	0.173913	4.8405e-10	1.90798e-10	1	0	0	1	0	0
ACGTCTCATCCTGGC	6	24	15	168	295129023	138	911503368	360	4	0.0357143	0.142857	0.0263301	0.00214286	0.000394952	0.434783	7.26075e-09	2.86197e-09	1	0	0	1	0	0
ACGTGC	4	16	6	168	295129023	138	911503368	96	4	0.0238095	0.0952381	0.0175534	0.000571429	0.000105321	0.173913	1.9362e-09	7.63192e-10	1	0	0	1	0	0
ACT	29061	347103	3	168	295129023	138	911503368	1041309	11.9439	172.982	2066.09	380.803	6.19827	1.14241	0.259651	2.10019e-05	8.27832e-06	1	1	0	0	0	0
ACTAGGAGC	1	5	9	168	295129023	138	911503368	45	5	0.00595238	0.0297619	0.00548544	0.000267857	4.9369e-05	0.326087	9.07593e-10	3.57746e-10	1	0	0	1	0	0
ACTAGT	1	4	6	168	295129023	138	911503368	24	4	0.00595238	0.0238095	0.00438835	0.000142857	2.63301e-05	0.173913	4.8405e-10	1.90798e-10	1	0	0	1	0	0
ACTAT	422	2829	5	168	295129023	138	911503368	14145	6.70379	2.5119	16.8393	3.10366	0.0841964	0.0155183	0.242891	2.85287e-07	1.12452e-07	1	0	0	1	0	0
ACTATAT	2	8	7	168	295129023	138	911503368	56	4	0.0119048	0.047619	0.00877671	0.000333333	6.1437e-05	0.202899	1.12945e-09	4.45195e-10	1	0	0	1	0	0
ACTATCT	169	676	7	168	295129023	138	911503368	4732	4	1.00595	4.02381	0.741632	0.0281667	0.00519142	0.202899	9.54385e-08	3.7619e-08	1	0	0	1	0	0
ACTATG	515	2060	6	168	295129023	138	911503368	12360	4	3.06548	12.2619	2.26	0.0735714	0.01356	0.173913	2.49286e-07	9.8261e-08	1	0	0	1	0	0
ACTC	2304	15285	4	168	295129023	138	911503368	61140	6.63411	13.7143	90.9821	16.769	0.363929	0.067076	0.192293	1.23312e-06	4.86058e-07	1	0	0	0	0	0
ACTCAG	2	26	6	168	295129023	138	911503368	156	13	0.0119048	0.154762	0.0285243	0.000928571	0.000171146	0.565217	3.14632e-09	1.24019e-09	1	0	0	1	1	0
ACTCCC	1	4	6	168	295129023	138	911503368	24	4	0.00595238	0.0238095	0.00438835	0.000142857	2.63301e-05	0.173913	4.8405e-10	1.90798e-10	1	0	0	1	0	0
ACTCCCAGTCGGCTC	19	78	15	168	295129023	138	911503368	1170	4.10526	0.113095	0.464286	0.0855729	0.00696429	0.00128359	0.446224	2.35974e-08	9.3014e-09	1	0	0	1	0	0
ACTCCCTAGCCTCTC	26	143	15	168	295129023	138	911503368	2145	5.5	0.154762	0.85119	0.156884	0.0127679	0.00235326	0.597826	4.3262e-08	1.70526e-08	1	0	0	1	1	0
ACTCCCTCAGCAGCC	3	13	15	168	295129023	138	911503368	195	4.33333	0.0178571	0.077381	0.0142622	0.00116071	0.000213932	0.471014	3.9329e-09	1.55023e-09	1	0	0	1	0	0
ACTCCCTCAGCCCAG	6	26	15	168	295129023	138	911503368	390	4.33333	0.0357143	0.154762	0.0285243	0.00232143	0.000427865	0.471014	7.86581e-09	3.10047e-09	1	0	0	1	0	0
ACTCCGCTCCTCGCT	1	5	15	168	295129023	138	911503368	75	5	0.00595238	0.0297619	0.00548544	0.000446429	8.22816e-05	0.543478	1.51266e-09	5.96244e-10	1	0	0	1	1	0
ACTCCT	193	927	6	168	295129023	138	911503368	5562	4.80311	1.14881	5.51786	1.017	0.0331071	0.00610201	0.208831	1.12179e-07	4.42174e-08	1	0	0	1	0	0
ACTCCTCCCCTCT	1	4	13	168	295129023	138	911503368	52	4	0.00595238	0.0238095	0.00438835	0.000309524	5.70486e-05	0.376812	1.04877e-09	4.13396e-10	1	0	0	1	0	0
ACTCG	553	2765	5	168	295129023	138	911503368	13825	5	3.29167	16.4583	3.03345	0.0822917	0.0151673	0.181159	2.78833e-07	1.09908e-07	1	0	0	1	0	0
ACTCT	564	2824	5	168	295129023	138	911503368	14120	5.00709	3.35714	16.8095	3.09818	0.0840476	0.0154909	0.181416	2.84783e-07	1.12253e-07	1	0	0	1	0	0
ACTCTC	262	1146	6	168	295129023	138	911503368	6876	4.37405	1.55952	6.82143	1.25726	0.0409286	0.00754358	0.190176	1.3868e-07	5.46636e-08	1	0	0	1	0	0
ACTCTCTGCCTCGCC	1	7	15	168	295129023	138	911503368	105	7	0.00595238	0.0416667	0.00767962	0.000625	0.000115194	0.76087	2.11772e-09	8.34741e-10	1	0	0	1	1	0
ACTCTGGG	386	1696	8	168	295129023	138	911503368	13568	4.39378	2.29762	10.0952	1.86066	0.0807619	0.0148853	0.254712	2.73649e-07	1.07864e-07	1	0	0	1	0	0
ACTG	1463	9495	4	168	295129023	138	911503368	37980	6.49009	8.70833	56.5179	10.4169	0.226071	0.0416674	0.188119	7.66009e-07	3.01938e-07	1	0	0	0	0	0
ACTGAT	27	108	6	168	295129023	138	911503368	648	4	0.160714	0.642857	0.118486	0.00385714	0.000710913	0.173913	1.30693e-08	5.15155e-09	1	0	0	1	0	0
ACTGC	1	6	5	168	295129023	138	911503368	30	6	0.00595238	0.0357143	0.00658253	0.000178571	3.29127e-05	0.217391	6.05062e-10	2.38498e-10	1	0	0	1	0	0
ACTGCT	367	1728	6	168	295129023	138	911503368	10368	4.70845	2.18452	10.2857	1.89577	0.0617143	0.0113746	0.204715	2.0911e-07	8.24247e-08	1	0	0	1	0	0
ACTGCTGGG	348	1894	9	168	295129023	138	911503368	17046	5.44253	2.07143	11.2738	2.07789	0.101464	0.018701	0.354948	3.43796e-07	1.35514e-07	1	0	0	1	0	0
AG	16063657	321722073	2	168	295129023	138	911503368	643444146	20.0279	95617	1.91501e+06	352958	3830.02	705.915	0.29026	0.0129775	0.00511533	1	1	1	0	0	0
AGAGAGC	391	1564	7	168	295129023	138	911503368	10948	4	2.32738	9.30952	1.71585	0.0651667	0.0120109	0.202899	2.20807e-07	8.70357e-08	1	0	0	1	0	0
AGAGAGG	209	1023	7	168	295129023	138	911503368	7161	4.89474	1.24405	6.08929	1.12232	0.042625	0.00785625	0.248284	1.44428e-07	5.69294e-08	1	0	0	1	0	0
AGAGAT	898	3596	6	168	295129023	138	911503368	21576	4.00445	5.34524	21.4048	3.94513	0.128429	0.0236708	0.174107	4.35161e-07	1.71527e-07	1	0	0	1	0	0
AGAGC	2941	24979	5	168	295129023	138	911503368	124895	8.49337	17.506	148.685	27.4042	0.743423	0.137021	0.307731	2.51897e-06	9.92905e-07	1	0	0	1	0	0
AGAGCAGC	673	2728	8	168	295129023	138	911503368	21824	4.05349	4.00595	16.2381	2.99286	0.129905	0.0239429	0.234985	4.40163e-07	1.73499e-07	1	0	0	1	0	0
AGAGCCG	710	3128	7	168	295129023	138	911503368	21896	4.40563	4.22619	18.619	3.43169	0.130333	0.0240219	0.223474	4.41615e-07	1.74071e-07	1	0	0	1	0	0
AGAGCG	1091	4728	6	168	295129023	138	911503368	28368	4.33364	6.49405	28.1429	5.18704	0.168857	0.0311222	0.188419	5.72147e-07	2.25523e-07	1	0	0	1	0	0
AGAGCGG	2	8	7	168	295129023	138	911503368	56	4	0.0119048	0.047619	0.00877671	0.000333333	6.1437e-05	0.202899	1.12945e-09	4.45195e-10	1	0	0	1	0	0
AGAGCT	288	1152	6	168	295129023	138	911503368	6912	4	1.71429	6.85714	1.26385	0.0411429	0.00758308	0.173913	1.39406e-07	5.49498e-08	1	0	0	1	0	0
AGAGG	1242	7904	5	168	295129023	138	911503368	39520	6.36393	7.39286	47.0476	8.67139	0.235238	0.0433569	0.230577	7.97069e-07	3.14181e-07	1	0	0	1	0	0
AGAGGC	3	12	6	168	295129023	138	911503368	72	4	0.0178571	0.0714286	0.0131651	0.000428571	7.89904e-05	0.173913	1.45215e-09	5.72394e-10	1	0	0	1	0	0
AGAGGCG	272	1088	7	168	295129023	138	911503368	7616	4	1.61905	6.47619	1.19363	0.0453333	0.00835543	0.202899	1.53605e-07	6.05466e-08	1	0	0	1	0	0
AGAGGG	1885	9337	6	168	295129023	138	911503368	56022	4.95332	11.2202	55.5774	10.2435	0.333464	0.0614611	0.215362	1.12989e-06	4.4537e-07	1	0	0	1	0	0
AGAGGGG	1	4	7	168	295129023	138	911503368	28	4	0.00595238	0.0238095	0.00438835	0.000166667	3.07185e-05	0.202899	5.64725e-10	2.22598e-10	1	0	0	1	0	0
AGAT	11318	87421	4	168	295129023	138	911503368	349684	7.72407	67.369	520.363	95.9086	2.08145	0.383634	0.223886	7.05269e-06	2.77996e-06	1	0	0	0	0	0
AGATAGG	1	4	7	168	295129023	138	911503368	28	4	0.00595238	0.0238095	0.00438835	0.000166667	3.07185e-05	0.202899	5.64725e-10	2.22598e-10	1	0	0	1	0	0
AGATAT	496	2359	6	168	295129023	138	911503368	14154	4.75605	2.95238	14.0417	2.58803	0.08425	0.0155282	0.206785	2.85468e-07	1.12523e-07	1	0	0	1	0	0
AGATCC	1	4	6	168	295129023	138	911503368	24	4	0.00595238	0.0238095	0.00438835	0.000142857	2.63301e-05	0.173913	4.8405e-10	1.90798e-10	1	0	0	1	0	0
AGATCCTCC	531	3833	9	168	295129023	138	911503368	34497	7.21846	3.16071	22.8155	4.20514	0.205339	0.0378463	0.470769	6.95761e-07	2.74248e-07	1	0	0	1	0	0
AGATCG	6	24	6	168	295129023	138	911503368	144	4	0.0357143	0.142857	0.0263301	0.000857143	0.000157981	0.173913	2.9043e-09	1.14479e-09	1	0	0	1	0	0
AGATCGGCTGCAGC	2585	12311	14	168	295129023	138	911503368	172354	4.76248	15.3869	73.2798	13.5063	1.02592	0.189088	0.48315	3.47616e-06	1.3702e-06	1	0	0	1	0	0
AGATG	169	845	5	168	295129023	138	911503368	4225	5	1.00595	5.02976	0.92704	0.0251488	0.0046352	0.181159	8.52129e-08	3.35884e-08	1	0	0	1	0	0
AGATGAGGCGAGCGG	1	4	15	168	295129023	138	911503368	60	4	0.00595238	0.0238095	0.00438835	0.000357143	6.58253e-05	0.434783	1.21012e-09	4.76995e-10	1	0	0	1	0	0
AGATGCAGGGCCAGCAGC	1	4	18	168	295129023	138	911503368	72	4	0.00595238	0.0238095	0.00438835	0.000428571	7.89904e-05	0.521739	1.45215e-09	5.72394e-10	1	0	0	1	1	0
AGATGGG	9	37	7	168	295129023	138	911503368	259	4.11111	0.0535714	0.220238	0.0405923	0.00154167	0.000284146	0.208535	5.2237e-09	2.05903e-09	1	0	0	1	0	0
AGC	363297	3345686	3	168	295129023	138	911503368	10037058	9.20923	2162.48	19914.8	3670.51	59.7444	11.0115	0.200201	0.000202435	7.97938e-05	1	1	1	0	0	0
AGCAT	2	10	5	168	295129023	138	911503368	50	5	0.0119048	0.0595238	0.0109709	0.000297619	5.48544e-05	0.181159	1.00844e-09	3.97496e-10	1	0	0	1	0	0
AGCATC	586	3710	6	168	295129023	138	911503368	22260	6.33106	3.4881	22.0833	4.0702	0.1325	0.0244212	0.275263	4.48956e-07	1.76965e-07	1	0	0	1	0	0
AGCC	858	5811	4	168	295129023	138	911503368	23244	6.77273	5.10714	34.5893	6.37518	0.138357	0.0255007	0.196311	4.68802e-07	1.84788e-07	1	0	0	0	0	0
AGCCATC	209	1004	7	168	295129023	138	911503368	7028	4.80383	1.24405	5.97619	1.10148	0.0418333	0.00771034	0.243672	1.41746e-07	5.5872e-08	1	0	0	1	0	0
AGCCC	2	12	5	168	295129023	138	911503368	60	6	0.0119048	0.0714286	0.0131651	0.000357143	6.58253e-05	0.217391	1.21012e-09	4.76995e-10	1	0	0	1	0	0
AGCCCC	1	4	6	168	295129023	138	911503368	24	4	0.00595238	0.0238095	0.00438835	0.000142857	2.63301e-05	0.173913	4.8405e-10	1.90798e-10	1	0	0	1	0	0
AGCCCG	2	8	6	168	295129023	138	911503368	48	4	0.0119048	0.047619	0.00877671	0.000285714	5.26603e-05	0.173913	9.681e-10	3.81596e-10	1	0	0	1	0	0
AGCCG	480	2402	5	168	295129023	138	911503368	12010	5.00417	2.85714	14.2976	2.63521	0.0714881	0.013176	0.18131	2.42227e-07	9.54785e-08	1	0	0	1	0	0
AGCCGC	1100	4751	6	168	295129023	138	911503368	28506	4.31909	6.54762	28.2798	5.21227	0.169679	0.0312736	0.187787	5.7493e-07	2.2662e-07	1	0	0	1	0	0
AGCCGCG	420	1680	7	168	295129023	138	911503368	11760	4	2.5	10	1.84311	0.07	0.0129018	0.202899	2.37184e-07	9.3491e-08	1	0	0	1	0	0
AGCCGG	317	1548	6	168	295129023	138	911503368	9288	4.88328	1.8869	9.21429	1.69829	0.0552857	0.0101898	0.212317	1.87327e-07	7.38388e-08	1	0	0	1	0	0
AGCG	8365	50795	4	168	295129023	138	911503368	203180	6.07233	49.7917	302.351	55.7266	1.2094	0.222906	0.176009	4.09788e-06	1.61526e-06	1	0	0	0	0	0
AGCGATG	2	36	7	168	295129023	138	911503368	252	18	0.0119048	0.214286	0.0394952	0.0015	0.000276466	0.913043	5.08252e-09	2.00338e-09	1	0	0	1	1	0
AGCGATGGGATGAGG	54	265	15	168	295129023	138	911503368	3975	4.90741	0.321429	1.57738	0.290728	0.0236607	0.00436093	0.533414	8.01707e-08	3.16009e-08	1	0	0	1	1	0
AGCGCG	8	34	6	168	295129023	138	911503368	204	4.25	0.047619	0.202381	0.037301	0.00121429	0.000223806	0.184783	4.11442e-09	1.62178e-09	1	0	0	1	0	0
AGCGGC	2019	8083	6	168	295129023	138	911503368	48498	4.00347	12.0179	48.1131	8.86777	0.288679	0.0532066	0.174064	9.78144e-07	3.85555e-07	1	0	0	1	0	0
AGCGGCG	435	2119	7	168	295129023	138	911503368	14833	4.87126	2.58929	12.6131	2.32473	0.0882917	0.0162731	0.247093	2.99163e-07	1.17921e-07	1	0	0	1	0	0
AGCGGG	2	8	6	168	295129023	138	911503368	48	4	0.0119048	0.047619	0.00877671	0.000285714	5.26603e-05	0.173913	9.681e-10	3.81596e-10	1	0	0	1	0	0
AGCTAT	19	76	6	168	295129023	138	911503368	456	4	0.113095	0.452381	0.0833787	0.00271429	0.000500272	0.173913	9.19695e-09	3.62516e-09	1	0	0	1	0	0
AGCTATAT	415	2121	8	168	295129023	138	911503368	16968	5.11084	2.47024	12.625	2.32693	0.101	0.0186154	0.296281	3.42223e-07	1.34894e-07	1	0	0	1	0	0
AGCTCC	16	126	6	168	295129023	138	911503368	756	7.875	0.0952381	0.75	0.138233	0.0045	0.000829399	0.342391	1.52476e-08	6.01014e-09	1	0	0	1	0	0
AGCTCG	1	5	6	168	295129023	138	911503368	30	5	0.00595238	0.0297619	0.00548544	0.000178571	3.29127e-05	0.217391	6.05062e-10	2.38498e-10	1	0	0	1	0	0
AGCTGC	1	4	6	168	295129023	138	911503368	24	4	0.00595238	0.0238095	0.00438835	0.000142857	2.63301e-05	0.173913	4.8405e-10	1.90798e-10	1	0	0	1	0	0
AGG	62525	585708	3	168	295129023	138	911503368	1757124	9.36758	372.173	3486.36	642.574	10.4591	1.92772	0.203643	3.5439e-05	1.3969e-05	1	1	0	0	0	0
AGGAT	4	28	5	168	295129023	138	911503368	140	7	0.0238095	0.166667	0.0307185	0.000833333	0.000153592	0.253623	2.82362e-09	1.11299e-09	1	0	0	1	0	0
AGGATG	307	1487	6	168	295129023	138	911503368	8922	4.84365	1.82738	8.85119	1.63137	0.0531071	0.00978822	0.210593	1.79946e-07	7.09292e-08	1	0	0	1	0	0
AGGATGG	366	1464	7	168	295129023	138	911503368	10248	4	2.17857	8.71429	1.60614	0.061	0.011243	0.202899	2.06689e-07	8.14708e-08	1	0	0	1	0	0
AGGC	4414	29030	4	168	295129023	138	911503368	116120	6.5768	26.2738	172.798	31.8485	0.69119	0.127394	0.190632	2.34199e-06	9.23144e-07	1	0	0	0	0	0
AGGCC	1	5	5	168	295129023	138	911503368	25	5	0.00595238	0.0297619	0.00548544	0.00014881	2.74272e-05	0.181159	5.04219e-10	1.98748e-10	1	0	0	1	0	0
AGGCCAT	2	8	7	168	295129023	138	911503368	56	4	0.0119048	0.047619	0.00877671	0.000333333	6.1437e-05	0.202899	1.12945e-09	4.45195e-10	1	0	0	1	0	0
AGGCCC	4	16	6	168	295129023	138	911503368	96	4	0.0238095	0.0952381	0.0175534	0.000571429	0.000105321	0.173913	1.9362e-09	7.63192e-10	1	0	0	1	0	0
AGGCCG	1	4	6	168	295129023	138	911503368	24	4	0.00595238	0.0238095	0.00438835	0.000142857	2.63301e-05	0.173913	4.8405e-10	1.90798e-10	1	0	0	1	0	0
AGGCG	207	1210	5	168	295129023	138	911503368	6050	5.84541	1.23214	7.20238	1.32748	0.0360119	0.00663739	0.21179	1.22021e-07	4.8097e-08	1	0	0	1	0	0
AGGCGG	371	1485	6	168	295129023	138	911503368	8910	4.0027	2.20833	8.83929	1.62918	0.0530357	0.00977506	0.17403	1.79703e-07	7.08338e-08	1	0	0	1	0	0
AGGG	1755	12334	4	168	295129023	138	911503368	49336	7.02792	10.4464	73.4167	13.5315	0.293667	0.054126	0.203708	9.95045e-07	3.92217e-07	1	0	0	0	0	0
AGGGAT	551	4750	6	168	295129023	138	911503368	28500	8.62069	3.27976	28.2738	5.21117	0.169643	0.031267	0.374813	5.74809e-07	2.26573e-07	1	0	0	1	0	0
AGGGATG	20	81	7	168	295129023	138	911503368	567	4.05	0.119048	0.482143	0.0888642	0.003375	0.000622049	0.205435	1.14357e-08	4.5076e-09	1	0	0	1	0	0
AGGGG	138	692	5	168	295129023	138	911503368	3460	5.01449	0.821429	4.11905	0.759185	0.0205952	0.00379593	0.181685	6.97838e-08	2.75067e-08	1	0	0	1	0	0
AGGGGATGGGGGGGC	1	4	15	168	295129023	138	911503368	60	4	0.00595238	0.0238095	0.00438835	0.000357143	6.58253e-05	0.434783	1.21012e-09	4.76995e-10	1	0	0	1	0	0
AGGGGG	771	3240	6	168	295129023	138	911503368	19440	4.20233	4.58929	19.2857	3.55457	0.115714	0.0213274	0.18271	3.9208e-07	1.54546e-07	1	0	0	1	0	0
AGGGGGCGGCGATCC	1	4	15	168	295129023	138	911503368	60	4	0.00595238	0.0238095	0.00438835	0.000357143	6.58253e-05	0.434783	1.21012e-09	4.76995e-10	1	0	0	1	0	0
AGGGGGG	17	68	7	168	295129023	138	911503368	476	4	0.10119	0.404762	0.074602	0.00283333	0.000522214	0.202899	9.60032e-09	3.78416e-09	1	0	0	1	0	0
AT	1501206	28165406	2	168	295129023	138	911503368	56330812	18.7619	8935.75	167651	30899.9	335.302	61.7999	0.271911	0.00113612	0.000447825	1	1	1	0	0	0
ATATATC	281	1353	7	168	295129023	138	911503368	9471	4.81495	1.67262	8.05357	1.48436	0.056375	0.0103905	0.244236	1.91018e-07	7.52937e-08	1	0	0	1	0	0
ATATC	130	1483	5	168	295129023	138	911503368	7415	11.4077	0.77381	8.82738	1.62698	0.0441369	0.00813491	0.413322	1.49551e-07	5.89486e-08	1	0	0	1	0	0
ATATCC	23	132	6	168	295129023	138	911503368	792	5.73913	0.136905	0.785714	0.144816	0.00471429	0.000868894	0.249527	1.59736e-08	6.29633e-09	1	0	0	1	0	0
ATC	74661	799005	3	168	295129023	138	911503368	2397015	10.7018	444.411	4755.98	876.579	14.2679	2.62974	0.232647	4.83448e-05	1.90561e-05	1	1	0	0	0	0
ATCC	1140	16493	4	168	295129023	138	911503368	65972	14.4675	6.78571	98.1726	18.0943	0.39269	0.0723771	0.419349	1.33057e-06	5.24472e-07	1	0	0	0	0	0
ATCCC	16	81	5	168	295129023	138	911503368	405	5.0625	0.0952381	0.482143	0.0888642	0.00241071	0.000444321	0.183424	8.16834e-09	3.21972e-09	1	0	0	1	0	0
ATCCCG	1	4	6	168	295129023	138	911503368	24	4	0.00595238	0.0238095	0.00438835	0.000142857	2.63301e-05	0.173913	4.8405e-10	1.90798e-10	1	0	0	1	0	0
ATCG	785	4796	4	168	295129023	138	911503368	19184	6.10955	4.67262	28.5476	5.26164	0.11419	0.0210465	0.177089	3.86917e-07	1.52511e-07	1	0	0	0	0	0
ATCGC	310	1550	5	168	295129023	138	911503368	7750	5	1.84524	9.22619	1.70049	0.046131	0.00850244	0.181159	1.56308e-07	6.16119e-08	1	0	0	1	0	0
ATCGCG	2	9	6	168	295129023	138	911503368	54	4.5	0.0119048	0.0535714	0.0098738	0.000321429	5.92428e-05	0.195652	1.08911e-09	4.29296e-10	1	0	0	1	0	0
ATCGGGCC	1	4	8	168	295129023	138	911503368	32	4	0.00595238	0.0238095	0.00438835	0.000190476	3.51068e-05	0.231884	6.454e-10	2.54397e-10	1	0	0	1	0	0
ATGC	1	6	4	168	295129023	138	911503368	24	6	0.00595238	0.0357143	0.00658253	0.000142857	2.63301e-05	0.173913	4.8405e-10	1.90798e-10	1	0	0	0	0	0
ATGGCC	1	4	6	168	295129023	138	911503368	24	4	0.00595238	0.0238095	0.00438835	0.000142857	2.63301e-05	0.173913	4.8405e-10	1.90798e-10	1	0	0	1	0	0
CCCCCCCGCCG	1	4	11	168	295129023	138	911503368	44	4	0.00595238	0.0238095	0.00438835	0.000261905	4.82719e-05	0.318841	8.87425e-10	3.49796e-10	1	0	0	1	0	0
CCCCCCG	6	24	7	168	295129023	138	911503368	168	4	0.0357143	0.142857	0.0263301	0.001	0.000184311	0.202899	3.38835e-09	1.33559e-09	1	0	0	1	0	0
CCCCCG	45	180	6	168	295129023	138	911503368	1080	4	0.267857	1.07143	0.197476	0.00642857	0.00118486	0.173913	2.17822e-08	8.58591e-09	1	0	0	1	0	0
CCCCG	7	37	5	168	295129023	138	911503368	185	5.28571	0.0416667	0.220238	0.0405923	0.00110119	0.000202961	0.191511	3.73122e-09	1.47073e-09	1	0	0	1	0	0
CCCCGG	1	4	6	168	295129023	138	911503368	24	4	0.00595238	0.0238095	0.00438835	0.000142857	2.63301e-05	0.173913	4.8405e-10	1.90798e-10	1	0	0	1	0	0
CCCG	5	30	4	168	295129023	138	911503368	120	6	0.0297619	0.178571	0.0329127	0.000714286	0.000131651	0.173913	2.42025e-09	9.5399e-10	1	0	0	0	0	0
CCCGCCG	439	1978	7	168	295129023	138	911503368	13846	4.50569	2.6131	11.7738	2.17004	0.0824167	0.0151903	0.22855	2.79256e-07	1.10075e-07	1	0	0	1	0	0
CCCGCG	353	1412	6	168	295129023	138	911503368	8472	4	2.10119	8.40476	1.54909	0.0504286	0.00929454	0.173913	1.7087e-07	6.73517e-08	1	0	0	1	0	0
CCG	154393	1387264	3	168	295129023	138	911503368	4161792	8.98528	919.006	8257.52	1521.95	24.7726	4.56585	0.195332	8.39381e-05	3.30859e-05	1	1	1	0	0	0
CCGCG	341	1706	5	168	295129023	138	911503368	8530	5.00293	2.02976	10.1548	1.87163	0.0507738	0.00935817	0.181266	1.72039e-07	6.78128e-08	1	0	0	1	0	0
CCGCGG	3	12	6	168	295129023	138	911503368	72	4	0.0178571	0.0714286	0.0131651	0.000428571	7.89904e-05	0.173913	1.45215e-09	5.72394e-10	1	0	0	1	0	0
CCGG	1	6	4	168	295129023	138	911503368	24	6	0.00595238	0.0357143	0.00658253	0.000142857	2.63301e-05	0.173913	4.8405e-10	1.90798e-10	1	0	0	0	0	0
CCGGCG	1	4	6	168	295129023	138	911503368	24	4	0.00595238	0.0238095	0.00438835	0.000142857	2.63301e-05	0.173913	4.8405e-10	1.90798e-10	1	0	0	1	0	0
CG	2910	38061	2	168	295129023	138	911503368	76122	13.0794	17.3214	226.554	41.7563	0.453107	0.0835126	0.189556	1.53528e-06	6.05164e-07	1	0	0	0	0	0
