# Supplementary material for: Profiles of telomeric repeats in Insecta reveal diverse forms of telomeric motifs in Hymenopterans
Source: Life Sci Alliance. 2022 Apr 1;5(7):e202101163. doi: 10.26508/lsa.202101163 (PMC8977481; doi:10.26508/lsa.202101163)
Supplement: Supplemental Data 2. — Tandem repeat statistics and TRIP TRM calls for 41 species with simple tandem type TRM. [file LSA-2021-01163_Supplemental_Data_2.zip › DataS2/PEDHU_output.csv.1.filtered.xlsx]

## Sheet: Sheet1
Unnamed: 0	reads	repeats	unit_len	avg_genome_cov	genome_size	eff_read_len	num_reads	repeats_total_len	repeats_per_read	reads_per_genome	repeats_per_genome	repeats_per_million_reads	repeats_len_per_genome	repeats_len_per_million_reads	percent_repeats_len_per_read	percent_repeats_len_per_genome	percent_repeat_unit_in_sequences	avg_genome_cov_filter	repeat_containing_reads_filter	repeats_len_per_million_reads_filter	unit_len_filter	percent_repeats_len_per_read_filter	qualified
AAAAAAC	130	527	7	290.755	108367462	100	315083348	3689	4.05385	0.447112	1.81253	1.67257	0.0126877	0.011708	0.283769	1.1708e-07	1.1708e-07	1	0	0	1	0	0
AAAAAAG	433	1764	7	290.755	108367462	100	315083348	12348	4.0739	1.48923	6.06697	5.59852	0.0424688	0.0391896	0.285173	3.91896e-07	3.91896e-07	1	0	0	1	0	0
AAAAAAT	1474	6403	7	290.755	108367462	100	315083348	44821	4.34396	5.06957	22.022	20.3216	0.154154	0.142251	0.304077	1.42251e-06	1.42251e-06	1	0	0	1	0	0
AAAAAC	8084	32657	6	290.755	108367462	100	315083348	195942	4.03971	27.8035	112.318	103.646	0.673909	0.621874	0.242382	6.21874e-06	6.21874e-06	1	0	0	1	0	0
AAAAACAAAAG	2	8	11	290.755	108367462	100	315083348	88	4	0.00687865	0.0275146	0.0253901	0.000302661	0.000279291	0.44	2.79291e-09	2.79291e-09	1	0	0	1	0	0
AAAAACCAATAT	1	4	12	290.755	108367462	100	315083348	48	4	0.00343933	0.0137573	0.0126951	0.000165088	0.000152341	0.48	1.52341e-09	1.52341e-09	1	0	0	1	0	0
AAAAACG	29	116	7	290.755	108367462	100	315083348	812	4	0.0997405	0.398962	0.368157	0.00279273	0.0025771	0.28	2.5771e-08	2.5771e-08	1	0	0	1	0	0
AAAAACT	33	132	7	290.755	108367462	100	315083348	924	4	0.113498	0.453991	0.418937	0.00317794	0.00293256	0.28	2.93256e-08	2.93256e-08	1	0	0	1	0	0
AAAAAG	7529	31249	6	290.755	108367462	100	315083348	187494	4.15048	25.8947	107.476	99.1769	0.644853	0.595062	0.249029	5.95062e-06	5.95062e-06	1	0	0	1	0	0
AAAAAGC	21	84	7	290.755	108367462	100	315083348	588	4	0.0722259	0.288903	0.266596	0.00202232	0.00186617	0.28	1.86617e-08	1.86617e-08	1	0	0	1	0	0
AAAAAGG	341	1392	7	290.755	108367462	100	315083348	9744	4.08211	1.17281	4.78754	4.41788	0.0335128	0.0309252	0.285748	3.09252e-07	3.09252e-07	1	0	0	1	0	0
AAAAAGT	28	112	7	290.755	108367462	100	315083348	784	4	0.0963012	0.385205	0.355462	0.00269643	0.00248823	0.28	2.48823e-08	2.48823e-08	1	0	0	1	0	0
AAAAAT	16240	65942	6	290.755	108367462	100	315083348	395652	4.06047	55.8547	226.796	209.284	1.36078	1.25571	0.243628	1.25571e-05	1.25571e-05	1	1	0	1	0	0
AAAAATG	95	380	7	290.755	108367462	100	315083348	2660	4	0.326736	1.30694	1.20603	0.00914861	0.00844221	0.28	8.44221e-08	8.44221e-08	1	0	0	1	0	0
AAAAATT	424	1800	7	290.755	108367462	100	315083348	12600	4.24528	1.45827	6.19079	5.71277	0.0433355	0.0399894	0.29717	3.99894e-07	3.99894e-07	1	0	0	1	0	0
AAAAC	3890	19841	5	290.755	108367462	100	315083348	99205	5.10051	13.379	68.2397	62.9706	0.341198	0.314853	0.255026	3.14853e-06	3.14853e-06	1	0	0	1	0	0
AAAACAT	45	180	7	290.755	108367462	100	315083348	1260	4	0.15477	0.619079	0.571277	0.00433355	0.00399894	0.28	3.99894e-08	3.99894e-08	1	0	0	1	0	0
AAAACC	58	256	6	290.755	108367462	100	315083348	1536	4.41379	0.199481	0.880468	0.812483	0.00528281	0.0048749	0.264828	4.8749e-08	4.8749e-08	1	0	0	1	0	0
AAAACCAGAAAGAGAGAG	133	639	18	290.755	108367462	100	315083348	11502	4.80451	0.45743	2.19773	2.02803	0.0395591	0.0365046	0.864812	3.65046e-07	3.65046e-07	1	0	0	1	1	0
AAAACG	380	1520	6	290.755	108367462	100	315083348	9120	4	1.30694	5.22778	4.82412	0.0313667	0.0289447	0.24	2.89447e-07	2.89447e-07	1	0	0	1	0	0
AAAACGC	19	76	7	290.755	108367462	100	315083348	532	4	0.0653472	0.261389	0.241206	0.00182972	0.00168844	0.28	1.68844e-08	1.68844e-08	1	0	0	1	0	0
AAAACGT	39	187	7	290.755	108367462	100	315083348	1309	4.79487	0.134134	0.643154	0.593494	0.00450208	0.00415446	0.335641	4.15446e-08	4.15446e-08	1	0	0	1	0	0
AAAACT	2593	10476	6	290.755	108367462	100	315083348	62856	4.04011	8.91817	36.0304	33.2483	0.216182	0.19949	0.242406	1.9949e-06	1.9949e-06	1	0	0	1	0	0
AAAAG	35872	189867	5	290.755	108367462	100	315083348	949335	5.2929	123.376	653.015	602.593	3.26507	3.01296	0.264645	3.01296e-05	3.01296e-05	1	1	0	1	0	0
AAAAGAG	121	484	7	290.755	108367462	100	315083348	3388	4	0.416159	1.66463	1.5361	0.0116524	0.0107527	0.28	1.07527e-07	1.07527e-07	1	0	0	1	0	0
AAAAGC	149	711	6	290.755	108367462	100	315083348	4266	4.77181	0.51246	2.44536	2.25655	0.0146722	0.0135393	0.286309	1.35393e-07	1.35393e-07	1	0	0	1	0	0
AAAAGG	1645	6791	6	290.755	108367462	100	315083348	40746	4.12827	5.65769	23.3565	21.553	0.140139	0.129318	0.247696	1.29318e-06	1.29318e-06	1	0	0	1	0	0
AAAAGGG	14	56	7	290.755	108367462	100	315083348	392	4	0.0481506	0.192602	0.177731	0.00134822	0.00124412	0.28	1.24412e-08	1.24412e-08	1	0	0	1	0	0
AAAAGGT	63	252	7	290.755	108367462	100	315083348	1764	4	0.216678	0.86671	0.799788	0.00606697	0.00559852	0.28	5.59852e-08	5.59852e-08	1	0	0	1	0	0
AAAAGT	250	1000	6	290.755	108367462	100	315083348	6000	4	0.859832	3.43933	3.17376	0.020636	0.0190426	0.24	1.90426e-07	1.90426e-07	1	0	0	1	0	0
AAAAGTT	15	60	7	290.755	108367462	100	315083348	420	4	0.0515899	0.20636	0.190426	0.00144452	0.00133298	0.28	1.33298e-08	1.33298e-08	1	0	0	1	0	0
AAAAT	30695	157523	5	290.755	108367462	100	315083348	787615	5.13188	105.57	541.773	499.941	2.70887	2.4997	0.256594	2.4997e-05	2.4997e-05	1	1	0	1	0	0
AAAATC	45	180	6	290.755	108367462	100	315083348	1080	4	0.15477	0.619079	0.571277	0.00371447	0.00342766	0.24	3.42766e-08	3.42766e-08	1	0	0	1	0	0
AAAATG	3462	14271	6	290.755	108367462	100	315083348	85626	4.12218	11.9069	49.0826	45.2928	0.294496	0.271757	0.247331	2.71757e-06	2.71757e-06	1	0	0	1	0	0
AAAATGG	15	60	7	290.755	108367462	100	315083348	420	4	0.0515899	0.20636	0.190426	0.00144452	0.00133298	0.28	1.33298e-08	1.33298e-08	1	0	0	1	0	0
AAAATGT	7	28	7	290.755	108367462	100	315083348	196	4	0.0240753	0.0963012	0.0888654	0.000674108	0.000622058	0.28	6.22058e-09	6.22058e-09	1	0	0	1	0	0
AAAATT	6661	27621	6	290.755	108367462	100	315083348	165726	4.14667	22.9094	94.9976	87.6625	0.569986	0.525975	0.2488	5.25975e-06	5.25975e-06	1	0	0	1	0	0
AAAATTT	312	1249	7	290.755	108367462	100	315083348	8743	4.00321	1.07307	4.29572	3.96403	0.03007	0.0277482	0.280224	2.77482e-07	2.77482e-07	1	0	0	1	0	0
AAAC	442817	2820431	4	290.755	108367462	100	315083348	11281724	6.36929	1522.99	9700.38	8951.38	38.8015	35.8055	0.254772	0.000358055	0.000358055	1	1	1	0	0	0
AAACAAC	2347	9599	7	290.755	108367462	100	315083348	67193	4.0899	8.0721	33.0141	30.465	0.231099	0.213255	0.286293	2.13255e-06	2.13255e-06	1	0	0	1	0	0
AAACAAT	2	8	7	290.755	108367462	100	315083348	56	4	0.00687865	0.0275146	0.0253901	0.000192602	0.000177731	0.28	1.77731e-09	1.77731e-09	1	0	0	1	0	0
AAACAC	2132	8620	6	290.755	108367462	100	315083348	51720	4.04315	7.33264	29.647	27.3578	0.177882	0.164147	0.242589	1.64147e-06	1.64147e-06	1	0	0	1	0	0
AAACACC	1	4	7	290.755	108367462	100	315083348	28	4	0.00343933	0.0137573	0.0126951	9.63012e-05	8.88654e-05	0.28	8.88654e-10	8.88654e-10	1	0	0	1	0	0
AAACAGCAAC	1	4	10	290.755	108367462	100	315083348	40	4	0.00343933	0.0137573	0.0126951	0.000137573	0.000126951	0.4	1.26951e-09	1.26951e-09	1	0	0	1	0	0
AAACAT	3705	15180	6	290.755	108367462	100	315083348	91080	4.09717	12.7427	52.209	48.1777	0.313254	0.289066	0.24583	2.89066e-06	2.89066e-06	1	0	0	1	0	0
AAACC	196	990	5	290.755	108367462	100	315083348	4950	5.05102	0.674108	3.40493	3.14203	0.0170247	0.0157101	0.252551	1.57101e-07	1.57101e-07	1	0	0	1	0	0
AAACCC	3	12	6	290.755	108367462	100	315083348	72	4	0.010318	0.0412719	0.0380852	0.000247632	0.000228511	0.24	2.28511e-09	2.28511e-09	1	0	0	1	0	0
AAACCG	1	4	6	290.755	108367462	100	315083348	24	4	0.00343933	0.0137573	0.0126951	8.25438e-05	7.61703e-05	0.24	7.61703e-10	7.61703e-10	1	0	0	1	0	0
AAACCT	484	2232	6	290.755	108367462	100	315083348	13392	4.61157	1.66463	7.67658	7.08384	0.0460595	0.042503	0.276694	4.2503e-07	4.2503e-07	1	0	0	1	0	0
AAACCTT	253	1012	7	290.755	108367462	100	315083348	7084	4	0.87015	3.4806	3.21185	0.0243642	0.0224829	0.28	2.24829e-07	2.24829e-07	1	0	0	1	0	0
AAACG	1401	7087	5	290.755	108367462	100	315083348	35435	5.05853	4.8185	24.3745	22.4925	0.121873	0.112462	0.252926	1.12462e-06	1.12462e-06	1	0	0	1	0	0
AAACGAC	716	2910	7	290.755	108367462	100	315083348	20370	4.06425	2.46256	10.0084	9.23565	0.0700591	0.0646496	0.284497	6.46496e-07	6.46496e-07	1	0	0	1	0	0
AAACGAT	87	349	7	290.755	108367462	100	315083348	2443	4.01149	0.299221	1.20033	1.10764	0.00840228	0.0077535	0.280805	7.7535e-08	7.7535e-08	1	0	0	1	0	0
AAACGC	392	1585	6	290.755	108367462	100	315083348	9510	4.04337	1.34822	5.45133	5.03041	0.032708	0.0301825	0.242602	3.01825e-07	3.01825e-07	1	0	0	1	0	0
AAACGG	513	2122	6	290.755	108367462	100	315083348	12732	4.13645	1.76437	7.29825	6.73473	0.0437895	0.0404084	0.248187	4.04084e-07	4.04084e-07	1	0	0	1	0	0
AAACGGC	179	754	7	290.755	108367462	100	315083348	5278	4.21229	0.61564	2.59325	2.39302	0.0181528	0.0167511	0.29486	1.67511e-07	1.67511e-07	1	0	0	1	0	0
AAACGTC	35	140	7	290.755	108367462	100	315083348	980	4	0.120376	0.481506	0.444327	0.00337054	0.00311029	0.28	3.11029e-08	3.11029e-08	1	0	0	1	0	0
AAACT	1081	5599	5	290.755	108367462	100	315083348	27995	5.17946	3.71791	19.2568	17.7699	0.096284	0.0888495	0.258973	8.88495e-07	8.88495e-07	1	0	0	1	0	0
AAACTC	53	212	6	290.755	108367462	100	315083348	1272	4	0.182284	0.729137	0.672838	0.00437482	0.00403703	0.24	4.03703e-08	4.03703e-08	1	0	0	1	0	0
AAACTCT	25	100	7	290.755	108367462	100	315083348	700	4	0.0859832	0.343933	0.317376	0.00240753	0.00222163	0.28	2.22163e-08	2.22163e-08	1	0	0	1	0	0
AAACTGG	1	4	7	290.755	108367462	100	315083348	28	4	0.00343933	0.0137573	0.0126951	9.63012e-05	8.88654e-05	0.28	8.88654e-10	8.88654e-10	1	0	0	1	0	0
AAACTT	9	40	6	290.755	108367462	100	315083348	240	4.44444	0.0309539	0.137573	0.126951	0.000825438	0.000761703	0.266667	7.61703e-09	7.61703e-09	1	0	0	1	0	0
AAAG	81058	539016	4	290.755	108367462	100	315083348	2156064	6.64976	278.785	1853.85	1710.71	7.41541	6.84284	0.26599	6.84284e-05	6.84284e-05	1	1	1	0	0	0
AAAGAAG	58	235	7	290.755	108367462	100	315083348	1645	4.05172	0.199481	0.808242	0.745834	0.00565769	0.00522084	0.283621	5.22084e-08	5.22084e-08	1	0	0	1	0	0
AAAGAAT	17	68	7	290.755	108367462	100	315083348	476	4	0.0584686	0.233874	0.215816	0.00163712	0.00151071	0.28	1.51071e-08	1.51071e-08	1	0	0	1	0	0
AAAGAC	33	132	6	290.755	108367462	100	315083348	792	4	0.113498	0.453991	0.418937	0.00272395	0.00251362	0.24	2.51362e-08	2.51362e-08	1	0	0	1	0	0
AAAGAG	10267	43378	6	290.755	108367462	100	315083348	260268	4.22499	35.3116	149.191	137.672	0.895147	0.826029	0.2535	8.26029e-06	8.26029e-06	1	0	0	1	0	0
AAAGAGAGGAAGAGAGAG	2	10	18	290.755	108367462	100	315083348	180	5	0.00687865	0.0343933	0.0317376	0.000619079	0.000571277	0.9	5.71277e-09	5.71277e-09	1	0	0	1	1	0
AAAGAGATGGAGTAAG	5	22	16	290.755	108367462	100	315083348	352	4.4	0.0171966	0.0756652	0.0698228	0.00121064	0.00111716	0.704	1.11716e-08	1.11716e-08	1	0	0	1	1	0
AAAGAT	383	1606	6	290.755	108367462	100	315083348	9636	4.19321	1.31726	5.52356	5.09706	0.0331414	0.0305824	0.251593	3.05824e-07	3.05824e-07	1	0	0	1	0	0
AAAGATGGGAAG	15	73	12	290.755	108367462	100	315083348	876	4.86667	0.0515899	0.251071	0.231685	0.00301285	0.00278022	0.584	2.78022e-08	2.78022e-08	1	0	0	1	1	0
AAAGC	595	2976	5	290.755	108367462	100	315083348	14880	5.00168	2.0464	10.2354	9.44512	0.0511772	0.0472256	0.250084	4.72256e-07	4.72256e-07	1	0	0	1	0	0
AAAGCAG	3	12	7	290.755	108367462	100	315083348	84	4	0.010318	0.0412719	0.0380852	0.000288903	0.000266596	0.28	2.66596e-09	2.66596e-09	1	0	0	1	0	0
AAAGCG	52	208	6	290.755	108367462	100	315083348	1248	4	0.178845	0.71538	0.660143	0.00429228	0.00396086	0.24	3.96086e-08	3.96086e-08	1	0	0	1	0	0
AAAGCT	90	360	6	290.755	108367462	100	315083348	2160	4	0.309539	1.23816	1.14255	0.00742895	0.00685533	0.24	6.85533e-08	6.85533e-08	1	0	0	1	0	0
AAAGG	9442	52094	5	290.755	108367462	100	315083348	260470	5.51726	32.4741	179.168	165.334	0.895841	0.82667	0.275863	8.2667e-06	8.2667e-06	1	0	0	1	0	0
AAAGGAG	3	14	7	290.755	108367462	100	315083348	98	4.66667	0.010318	0.0481506	0.0444327	0.000337054	0.000311029	0.326667	3.11029e-09	3.11029e-09	1	0	0	1	0	0
AAAGGC	138	552	6	290.755	108367462	100	315083348	3312	4	0.474627	1.89851	1.75192	0.0113911	0.0105115	0.24	1.05115e-07	1.05115e-07	1	0	0	1	0	0
AAAGGG	586	2517	6	290.755	108367462	100	315083348	15102	4.29522	2.01545	8.65679	7.98836	0.0519407	0.0479302	0.257713	4.79302e-07	4.79302e-07	1	0	0	1	0	0
AAAGGGC	25	100	7	290.755	108367462	100	315083348	700	4	0.0859832	0.343933	0.317376	0.00240753	0.00222163	0.28	2.22163e-08	2.22163e-08	1	0	0	1	0	0
AAAGGGG	112	466	7	290.755	108367462	100	315083348	3262	4.16071	0.385205	1.60273	1.47897	0.0112191	0.0103528	0.29125	1.03528e-07	1.03528e-07	1	0	0	1	0	0
AAAGGT	191	764	6	290.755	108367462	100	315083348	4584	4	0.656911	2.62765	2.42476	0.0157659	0.0145485	0.24	1.45485e-07	1.45485e-07	1	0	0	1	0	0
AAAGGTG	1	4	7	290.755	108367462	100	315083348	28	4	0.00343933	0.0137573	0.0126951	9.63012e-05	8.88654e-05	0.28	8.88654e-10	8.88654e-10	1	0	0	1	0	0
AAAGGTT	117	468	7	290.755	108367462	100	315083348	3276	4	0.402401	1.6096	1.48532	0.0112672	0.0103972	0.28	1.03972e-07	1.03972e-07	1	0	0	1	0	0
AAAGT	446	2303	5	290.755	108367462	100	315083348	11515	5.16368	1.53394	7.92077	7.30918	0.0396038	0.0365459	0.258184	3.65459e-07	3.65459e-07	1	0	0	1	0	0
AAAGTG	41	164	6	290.755	108367462	100	315083348	984	4	0.141012	0.56405	0.520497	0.0033843	0.00312298	0.24	3.12298e-08	3.12298e-08	1	0	0	1	0	0
AAAGTT	261	1065	6	290.755	108367462	100	315083348	6390	4.08046	0.897664	3.66288	3.38006	0.0219773	0.0202803	0.244828	2.02803e-07	2.02803e-07	1	0	0	1	0	0
AAAGTTC	4	16	7	290.755	108367462	100	315083348	112	4	0.0137573	0.0550292	0.0507802	0.000385205	0.000355462	0.28	3.55462e-09	3.55462e-09	1	0	0	1	0	0
AAAT	316055	1985821	4	290.755	108367462	100	315083348	7943284	6.28315	1087.02	6829.89	6302.53	27.3195	25.2101	0.251326	0.000252101	0.000252101	1	1	1	0	0	0
AAATAAG	12	48	7	290.755	108367462	100	315083348	336	4	0.0412719	0.165088	0.152341	0.00115561	0.00106638	0.28	1.06638e-08	1.06638e-08	1	0	0	1	0	0
AAATAAT	927	3817	7	290.755	108367462	100	315083348	26719	4.11758	3.18826	13.1279	12.1143	0.0918954	0.0847998	0.288231	8.47998e-07	8.47998e-07	1	0	0	1	0	0
AAATAC	124	496	6	290.755	108367462	100	315083348	2976	4	0.426477	1.70591	1.57419	0.0102354	0.00944512	0.24	9.44512e-08	9.44512e-08	1	0	0	1	0	0
AAATAG	69	276	6	290.755	108367462	100	315083348	1656	4	0.237314	0.949254	0.875959	0.00569553	0.00525575	0.24	5.25575e-08	5.25575e-08	1	0	0	1	0	0
AAATAT	551	2216	6	290.755	108367462	100	315083348	13296	4.02178	1.89507	7.62155	7.03306	0.0457293	0.0421984	0.241307	4.21984e-07	4.21984e-07	1	0	0	1	0	0
AAATATT	53	214	7	290.755	108367462	100	315083348	1498	4.03774	0.182284	0.736016	0.679185	0.00515211	0.0047543	0.282642	4.7543e-08	4.7543e-08	1	0	0	1	0	0
AAATATTT	1	4	8	290.755	108367462	100	315083348	32	4	0.00343933	0.0137573	0.0126951	0.000110058	0.00010156	0.32	1.0156e-09	1.0156e-09	1	0	0	1	0	0
AAATC	153	807	5	290.755	108367462	100	315083348	4035	5.27451	0.526217	2.77554	2.56123	0.0138777	0.0128061	0.263725	1.28061e-07	1.28061e-07	1	0	0	1	0	0
AAATCCT	13	52	7	290.755	108367462	100	315083348	364	4	0.0447112	0.178845	0.165036	0.00125191	0.00115525	0.28	1.15525e-08	1.15525e-08	1	0	0	1	0	0
AAATCG	323	1295	6	290.755	108367462	100	315083348	7770	4.00929	1.1109	4.45393	4.11002	0.0267236	0.0246601	0.240557	2.46601e-07	2.46601e-07	1	0	0	1	0	0
AAATG	155	798	5	290.755	108367462	100	315083348	3990	5.14839	0.533096	2.74458	2.53266	0.0137229	0.0126633	0.257419	1.26633e-07	1.26633e-07	1	0	0	1	0	0
AAATGAT	5	20	7	290.755	108367462	100	315083348	140	4	0.0171966	0.0687865	0.0634753	0.000481506	0.000444327	0.28	4.44327e-09	4.44327e-09	1	0	0	1	0	0
AAATGG	1	4	6	290.755	108367462	100	315083348	24	4	0.00343933	0.0137573	0.0126951	8.25438e-05	7.61703e-05	0.24	7.61703e-10	7.61703e-10	1	0	0	1	0	0
AAATGGT	14	56	7	290.755	108367462	100	315083348	392	4	0.0481506	0.192602	0.177731	0.00134822	0.00124412	0.28	1.24412e-08	1.24412e-08	1	0	0	1	0	0
AAATT	14681	78192	5	290.755	108367462	100	315083348	390960	5.32607	50.4928	268.928	248.163	1.34464	1.24081	0.266303	1.24081e-05	1.24081e-05	1	1	0	1	0	0
AAATTC	195	780	6	290.755	108367462	100	315083348	4680	4	0.670669	2.68267	2.47554	0.016096	0.0148532	0.24	1.48532e-07	1.48532e-07	1	0	0	1	0	0
AAATTG	968	4061	6	290.755	108367462	100	315083348	24366	4.19525	3.32927	13.9671	12.8887	0.0838026	0.0773319	0.251715	7.73319e-07	7.73319e-07	1	0	0	1	0	0
AAATTT	20100	84071	6	290.755	108367462	100	315083348	504426	4.18264	69.1305	289.148	266.821	1.73489	1.60093	0.250958	1.60093e-05	1.60093e-05	1	1	0	1	0	0
AAC	340416	2986174	3	290.755	108367462	100	315083348	8958522	8.77213	1170.8	10270.4	9477.41	30.8113	28.4322	0.263164	0.000284322	0.000284322	1	1	1	0	0	0
AACAACC	276	1145	7	290.755	108367462	100	315083348	8015	4.14855	0.949254	3.93803	3.63396	0.0275662	0.0254377	0.290399	2.54377e-07	2.54377e-07	1	0	0	1	0	0
AACAAG	370	1610	6	290.755	108367462	100	315083348	9660	4.35135	1.27255	5.53732	5.10976	0.0332239	0.0306586	0.261081	3.06586e-07	3.06586e-07	1	0	0	1	0	0
AACAAT	2742	11374	6	290.755	108367462	100	315083348	68244	4.14807	9.43063	39.1189	36.0984	0.234713	0.21659	0.248884	2.1659e-06	2.1659e-06	1	0	0	1	0	0
AACAATC	27	132	7	290.755	108367462	100	315083348	924	4.88889	0.0928618	0.453991	0.418937	0.00317794	0.00293256	0.342222	2.93256e-08	2.93256e-08	1	0	0	1	0	0
AACAC	300	1532	5	290.755	108367462	100	315083348	7660	5.10667	1.0318	5.26905	4.86221	0.0263452	0.024311	0.255333	2.4311e-07	2.4311e-07	1	0	0	1	0	0
AACACC	93	383	6	290.755	108367462	100	315083348	2298	4.11828	0.319857	1.31726	1.21555	0.00790357	0.00729331	0.247097	7.29331e-08	7.29331e-08	1	0	0	1	0	0
AACACCATCATCATC	1	4	15	290.755	108367462	100	315083348	60	4	0.00343933	0.0137573	0.0126951	0.00020636	0.000190426	0.6	1.90426e-09	1.90426e-09	1	0	0	1	1	0
AACACGGCTGTCGGT	1	6	15	290.755	108367462	100	315083348	90	6	0.00343933	0.020636	0.0190426	0.000309539	0.000285639	0.9	2.85639e-09	2.85639e-09	1	0	0	1	1	0
AACACT	18	124	6	290.755	108367462	100	315083348	744	6.88889	0.0619079	0.426477	0.393547	0.00255886	0.00236128	0.413333	2.36128e-08	2.36128e-08	1	0	0	1	0	0
AACAGAT	39	156	7	290.755	108367462	100	315083348	1092	4	0.134134	0.536535	0.495107	0.00375574	0.00346575	0.28	3.46575e-08	3.46575e-08	1	0	0	1	0	0
AACAGC	1063	4391	6	290.755	108367462	100	315083348	26346	4.13076	3.656	15.1021	13.936	0.0906125	0.083616	0.247846	8.3616e-07	8.3616e-07	1	0	0	1	0	0
AACAGGG	1	11	7	290.755	108367462	100	315083348	77	11	0.00343933	0.0378326	0.0349114	0.000264828	0.00024438	0.77	2.4438e-09	2.4438e-09	1	0	0	1	1	0
AACAGT	5	20	6	290.755	108367462	100	315083348	120	4	0.0171966	0.0687865	0.0634753	0.000412719	0.000380852	0.24	3.80852e-09	3.80852e-09	1	0	0	1	0	0
AACAT	511	3172	5	290.755	108367462	100	315083348	15860	6.20744	1.7575	10.9095	10.0672	0.0545477	0.0503359	0.310372	5.03359e-07	5.03359e-07	1	0	0	1	0	0
AACATC	25	100	6	290.755	108367462	100	315083348	600	4	0.0859832	0.343933	0.317376	0.0020636	0.00190426	0.24	1.90426e-08	1.90426e-08	1	0	0	1	0	0
AACATCCGGT	63	269	10	290.755	108367462	100	315083348	2690	4.26984	0.216678	0.925179	0.853742	0.00925179	0.00853742	0.426984	8.53742e-08	8.53742e-08	1	0	0	1	0	0
AACATG	293	1172	6	290.755	108367462	100	315083348	7032	4	1.00772	4.03089	3.71965	0.0241853	0.0223179	0.24	2.23179e-07	2.23179e-07	1	0	0	1	0	0
AACATT	118	472	6	290.755	108367462	100	315083348	2832	4	0.405841	1.62336	1.49802	0.00974017	0.0089881	0.24	8.9881e-08	8.9881e-08	1	0	0	1	0	0
AACC	5277	33906	4	290.755	108367462	100	315083348	135624	6.42524	18.1493	116.614	107.61	0.466455	0.430438	0.25701	4.30438e-06	4.30438e-06	1	0	0	0	0	0
AACCAACCC	2	8	9	290.755	108367462	100	315083348	72	4	0.00687865	0.0275146	0.0253901	0.000247632	0.000228511	0.36	2.28511e-09	2.28511e-09	1	0	0	1	0	0
AACCAACCCT	1	4	10	290.755	108367462	100	315083348	40	4	0.00343933	0.0137573	0.0126951	0.000137573	0.000126951	0.4	1.26951e-09	1.26951e-09	1	0	0	1	0	0
AACCAC	22	88	6	290.755	108367462	100	315083348	528	4	0.0756652	0.302661	0.279291	0.00181596	0.00167575	0.24	1.67575e-08	1.67575e-08	1	0	0	1	0	0
AACCATG	14	56	7	290.755	108367462	100	315083348	392	4	0.0481506	0.192602	0.177731	0.00134822	0.00124412	0.28	1.24412e-08	1.24412e-08	1	0	0	1	0	0
AACCC	267	1910	5	290.755	108367462	100	315083348	9550	7.15356	0.9183	6.56911	6.06189	0.0328456	0.0303094	0.357678	3.03094e-07	3.03094e-07	1	0	0	1	0	0
AACCCC	84	336	6	290.755	108367462	100	315083348	2016	4	0.288903	1.15561	1.06638	0.00693368	0.00639831	0.24	6.39831e-08	6.39831e-08	1	0	0	1	0	0
AACCCG	2	12	6	290.755	108367462	100	315083348	72	6	0.00687865	0.0412719	0.0380852	0.000247632	0.000228511	0.36	2.28511e-09	2.28511e-09	1	0	0	1	0	0
AACCCT	38	517	6	290.755	108367462	100	315083348	3102	13.6053	0.130694	1.77813	1.64084	0.0106688	0.00984501	0.816316	9.84501e-08	9.84501e-08	1	0	0	1	1	0
AACCCTT	5	20	7	290.755	108367462	100	315083348	140	4	0.0171966	0.0687865	0.0634753	0.000481506	0.000444327	0.28	4.44327e-09	4.44327e-09	1	0	0	1	0	0
AACCG	10	50	5	290.755	108367462	100	315083348	250	5	0.0343933	0.171966	0.158688	0.000859832	0.000793441	0.25	7.93441e-09	7.93441e-09	1	0	0	1	0	0
AACCGAC	65	260	7	290.755	108367462	100	315083348	1820	4	0.223556	0.894225	0.825178	0.00625957	0.00577625	0.28	5.77625e-08	5.77625e-08	1	0	0	1	0	0
AACCGGC	1	4	7	290.755	108367462	100	315083348	28	4	0.00343933	0.0137573	0.0126951	9.63012e-05	8.88654e-05	0.28	8.88654e-10	8.88654e-10	1	0	0	1	0	0
AACCT	515929	9141861	5	290.755	108367462	100	315083348	45709305	17.7192	1774.45	31441.8	29014.1	157.209	145.071	0.885961	0.00145071	0.00145071	1	1	1	1	1	1
AACCTAACTT	1	4	10	290.755	108367462	100	315083348	40	4	0.00343933	0.0137573	0.0126951	0.000137573	0.000126951	0.4	1.26951e-09	1.26951e-09	1	0	0	1	0	0
AACCTACCCT	135	543	10	290.755	108367462	100	315083348	5430	4.02222	0.464309	1.86755	1.72335	0.0186755	0.0172335	0.402222	1.72335e-07	1.72335e-07	1	0	0	1	0	0
AACCTC	57	228	6	290.755	108367462	100	315083348	1368	4	0.196042	0.784167	0.723618	0.004705	0.00434171	0.24	4.34171e-08	4.34171e-08	1	0	0	1	0	0
AACG	17754	115286	4	290.755	108367462	100	315083348	461144	6.49352	61.0618	396.506	365.89	1.58602	1.46356	0.259741	1.46356e-05	1.46356e-05	1	1	0	0	0	0
AACGAC	1658	7154	6	290.755	108367462	100	315083348	42924	4.31484	5.7024	24.6049	22.7051	0.14763	0.136231	0.25889	1.36231e-06	1.36231e-06	1	0	0	1	0	0
AACGAG	11	44	6	290.755	108367462	100	315083348	264	4	0.0378326	0.15133	0.139646	0.000907982	0.000837874	0.24	8.37874e-09	8.37874e-09	1	0	0	1	0	0
AACGAT	628	2565	6	290.755	108367462	100	315083348	15390	4.08439	2.1599	8.82187	8.1407	0.0529312	0.0488442	0.245064	4.88442e-07	4.88442e-07	1	0	0	1	0	0
AACGC	90	450	5	290.755	108367462	100	315083348	2250	5	0.309539	1.5477	1.42819	0.00773849	0.00714097	0.25	7.14097e-08	7.14097e-08	1	0	0	1	0	0
AACGCC	12	48	6	290.755	108367462	100	315083348	288	4	0.0412719	0.165088	0.152341	0.000990526	0.000914044	0.24	9.14044e-09	9.14044e-09	1	0	0	1	0	0
AACGG	5	27	5	290.755	108367462	100	315083348	135	5.4	0.0171966	0.0928618	0.0856916	0.000464309	0.000428458	0.27	4.28458e-09	4.28458e-09	1	0	0	1	0	0
AACGGC	17	68	6	290.755	108367462	100	315083348	408	4	0.0584686	0.233874	0.215816	0.00140325	0.0012949	0.24	1.2949e-08	1.2949e-08	1	0	0	1	0	0
AACGGCG	18	72	7	290.755	108367462	100	315083348	504	4	0.0619079	0.247632	0.228511	0.00173342	0.00159958	0.28	1.59958e-08	1.59958e-08	1	0	0	1	0	0
AACGGG	101	404	6	290.755	108367462	100	315083348	2424	4	0.347372	1.38949	1.2822	0.00833693	0.0076932	0.24	7.6932e-08	7.6932e-08	1	0	0	1	0	0
AACGGGG	1	8	7	290.755	108367462	100	315083348	56	8	0.00343933	0.0275146	0.0253901	0.000192602	0.000177731	0.56	1.77731e-09	1.77731e-09	1	0	0	1	1	0
AACGGT	307	1385	6	290.755	108367462	100	315083348	8310	4.5114	1.05587	4.76347	4.39566	0.0285808	0.026374	0.270684	2.6374e-07	2.6374e-07	1	0	0	1	0	0
AACGT	61	305	5	290.755	108367462	100	315083348	1525	5	0.209799	1.04899	0.967998	0.00524497	0.00483999	0.25	4.83999e-08	4.83999e-08	1	0	0	1	0	0
AACGTC	30	120	6	290.755	108367462	100	315083348	720	4	0.10318	0.412719	0.380852	0.00247632	0.00228511	0.24	2.28511e-08	2.28511e-08	1	0	0	1	0	0
AACGTG	339	1368	6	290.755	108367462	100	315083348	8208	4.0354	1.16593	4.705	4.34171	0.02823	0.0260503	0.242124	2.60503e-07	2.60503e-07	1	0	0	1	0	0
AACT	4721	30765	4	290.755	108367462	100	315083348	123060	6.51663	16.2371	105.811	97.6408	0.423244	0.390563	0.260665	3.90563e-06	3.90563e-06	1	0	0	0	0	0
AACTAC	516	2130	6	290.755	108367462	100	315083348	12780	4.12791	1.77469	7.32577	6.76012	0.0439546	0.0405607	0.247674	4.05607e-07	4.05607e-07	1	0	0	1	0	0
AACTAT	7	28	6	290.755	108367462	100	315083348	168	4	0.0240753	0.0963012	0.0888654	0.000577807	0.000533192	0.24	5.33192e-09	5.33192e-09	1	0	0	1	0	0
AACTCTCTTCCC	39	224	12	290.755	108367462	100	315083348	2688	5.74359	0.134134	0.770409	0.710923	0.00924491	0.00853108	0.689231	8.53108e-08	8.53108e-08	1	0	0	1	1	0
AACTG	39	196	5	290.755	108367462	100	315083348	980	5.02564	0.134134	0.674108	0.622058	0.00337054	0.00311029	0.251282	3.11029e-08	3.11029e-08	1	0	0	1	0	0
AACTGG	153	670	6	290.755	108367462	100	315083348	4020	4.37908	0.526217	2.30435	2.12642	0.0138261	0.0127585	0.262745	1.27585e-07	1.27585e-07	1	0	0	1	0	0
AAG	57271	495974	3	290.755	108367462	100	315083348	1487922	8.66012	196.974	1705.82	1574.1	5.11745	4.72231	0.259804	4.72231e-05	4.72231e-05	1	1	1	0	0	0
AAGAAGAGAG	26	118	10	290.755	108367462	100	315083348	1180	4.53846	0.0894225	0.405841	0.374504	0.00405841	0.00374504	0.453846	3.74504e-08	3.74504e-08	1	0	0	1	0	0
AAGAAGG	1	4	7	290.755	108367462	100	315083348	28	4	0.00343933	0.0137573	0.0126951	9.63012e-05	8.88654e-05	0.28	8.88654e-10	8.88654e-10	1	0	0	1	0	0
AAGAAT	56	224	6	290.755	108367462	100	315083348	1344	4	0.192602	0.770409	0.710923	0.00462246	0.00426554	0.24	4.26554e-08	4.26554e-08	1	0	0	1	0	0
AAGAC	1	5	5	290.755	108367462	100	315083348	25	5	0.00343933	0.0171966	0.0158688	8.59832e-05	7.93441e-05	0.25	7.93441e-10	7.93441e-10	1	0	0	1	0	0
AAGACG	324	1298	6	290.755	108367462	100	315083348	7788	4.00617	1.11434	4.46425	4.11954	0.0267855	0.0247173	0.24037	2.47173e-07	2.47173e-07	1	0	0	1	0	0
AAGAG	314	1746	5	290.755	108367462	100	315083348	8730	5.56051	1.07995	6.00506	5.54139	0.0300253	0.027707	0.278025	2.7707e-07	2.7707e-07	1	0	0	1	0	0
AAGAGAC	1	5	7	290.755	108367462	100	315083348	35	5	0.00343933	0.0171966	0.0158688	0.000120376	0.000111082	0.35	1.11082e-09	1.11082e-09	1	0	0	1	0	0
AAGAGACAGAGAGG	22	111	14	290.755	108367462	100	315083348	1554	5.04545	0.0756652	0.381765	0.352288	0.00534471	0.00493203	0.706364	4.93203e-08	4.93203e-08	1	0	0	1	1	0
AAGAGAG	441	3018	7	290.755	108367462	100	315083348	21126	6.84354	1.51674	10.3799	9.57842	0.0726592	0.0670489	0.479048	6.70489e-07	6.70489e-07	1	0	0	1	0	0
AAGAGG	906	3881	6	290.755	108367462	100	315083348	23286	4.28366	3.11603	13.348	12.3174	0.0800882	0.0739043	0.25702	7.39043e-07	7.39043e-07	1	0	0	1	0	0
AAGAGGAGAGGAGGAG	5	22	16	290.755	108367462	100	315083348	352	4.4	0.0171966	0.0756652	0.0698228	0.00121064	0.00111716	0.704	1.11716e-08	1.11716e-08	1	0	0	1	1	0
AAGAGGAGGGGAGGG	2	8	15	290.755	108367462	100	315083348	120	4	0.00687865	0.0275146	0.0253901	0.000412719	0.000380852	0.6	3.80852e-09	3.80852e-09	1	0	0	1	1	0
AAGAGGG	8	32	7	290.755	108367462	100	315083348	224	4	0.0275146	0.110058	0.10156	0.000770409	0.000710923	0.28	7.10923e-09	7.10923e-09	1	0	0	1	0	0
AAGAGGGAGG	33	214	10	290.755	108367462	100	315083348	2140	6.48485	0.113498	0.736016	0.679185	0.00736016	0.00679185	0.648485	6.79185e-08	6.79185e-08	1	0	0	1	1	0
AAGAGGGAGGG	10	46	11	290.755	108367462	100	315083348	506	4.6	0.0343933	0.158209	0.145993	0.0017403	0.00160592	0.506	1.60592e-08	1.60592e-08	1	0	0	1	1	0
AAGATG	1246	5396	6	290.755	108367462	100	315083348	32376	4.33066	4.2854	18.5586	17.1256	0.111352	0.102754	0.259839	1.02754e-06	1.02754e-06	1	0	0	1	0	0
AAGATT	254	1235	6	290.755	108367462	100	315083348	7410	4.8622	0.873589	4.24757	3.9196	0.0254854	0.0235176	0.291732	2.35176e-07	2.35176e-07	1	0	0	1	0	0
AAGC	631	4180	4	290.755	108367462	100	315083348	16720	6.62441	2.17022	14.3764	13.2663	0.0575055	0.0530653	0.264976	5.30653e-07	5.30653e-07	1	0	0	0	0	0
AAGCAG	2	10	6	290.755	108367462	100	315083348	60	5	0.00687865	0.0343933	0.0317376	0.00020636	0.000190426	0.3	1.90426e-09	1.90426e-09	1	0	0	1	0	0
AAGCC	20	100	5	290.755	108367462	100	315083348	500	5	0.0687865	0.343933	0.317376	0.00171966	0.00158688	0.25	1.58688e-08	1.58688e-08	1	0	0	1	0	0
AAGCCC	3	14	6	290.755	108367462	100	315083348	84	4.66667	0.010318	0.0481506	0.0444327	0.000288903	0.000266596	0.28	2.66596e-09	2.66596e-09	1	0	0	1	0	0
AAGCCG	181	724	6	290.755	108367462	100	315083348	4344	4	0.622518	2.49007	2.2978	0.0149404	0.0137868	0.24	1.37868e-07	1.37868e-07	1	0	0	1	0	0
AAGCCT	11	53	6	290.755	108367462	100	315083348	318	4.81818	0.0378326	0.182284	0.168209	0.00109371	0.00100926	0.289091	1.00926e-08	1.00926e-08	1	0	0	1	0	0
AAGCT	1	5	5	290.755	108367462	100	315083348	25	5	0.00343933	0.0171966	0.0158688	8.59832e-05	7.93441e-05	0.25	7.93441e-10	7.93441e-10	1	0	0	1	0	0
AAGCTC	636	3289	6	290.755	108367462	100	315083348	19734	5.17138	2.18741	11.3119	10.4385	0.0678717	0.062631	0.310283	6.2631e-07	6.2631e-07	1	0	0	1	0	0
AAGG	20705	138137	4	290.755	108367462	100	315083348	552548	6.67167	71.2113	475.098	438.414	1.90039	1.75366	0.266867	1.75366e-05	1.75366e-05	1	1	0	0	0	0
AAGGAAGT	53	268	8	290.755	108367462	100	315083348	2144	5.0566	0.182284	0.92174	0.850569	0.00737392	0.00680455	0.404528	6.80455e-08	6.80455e-08	1	0	0	1	0	0
AAGGAG	747	3377	6	290.755	108367462	100	315083348	20262	4.52075	2.56918	11.6146	10.7178	0.0696876	0.0643068	0.271245	6.43068e-07	6.43068e-07	1	0	0	1	0	0
AAGGAGAGGGG	5	21	11	290.755	108367462	100	315083348	231	4.2	0.0171966	0.0722259	0.066649	0.000794485	0.000733139	0.462	7.33139e-09	7.33139e-09	1	0	0	1	0	0
AAGGAGG	128	545	7	290.755	108367462	100	315083348	3815	4.25781	0.440234	1.87443	1.7297	0.013121	0.0121079	0.298047	1.21079e-07	1.21079e-07	1	0	0	1	0	0
AAGGAT	9	38	6	290.755	108367462	100	315083348	228	4.22222	0.0309539	0.130694	0.120603	0.000784167	0.000723618	0.253333	7.23618e-09	7.23618e-09	1	0	0	1	0	0
AAGGC	18	90	5	290.755	108367462	100	315083348	450	5	0.0619079	0.309539	0.285639	0.0015477	0.00142819	0.25	1.42819e-08	1.42819e-08	1	0	0	1	0	0
AAGGCT	1	5	6	290.755	108367462	100	315083348	30	5	0.00343933	0.0171966	0.0158688	0.00010318	9.52129e-05	0.3	9.52129e-10	9.52129e-10	1	0	0	1	0	0
AAGGG	1721	8930	5	290.755	108367462	100	315083348	44650	5.18884	5.91908	30.7132	28.3417	0.153566	0.141709	0.259442	1.41709e-06	1.41709e-06	1	0	0	1	0	0
AAGGGAGGAGAGGAG	39	168	15	290.755	108367462	100	315083348	2520	4.30769	0.134134	0.577807	0.533192	0.0086671	0.00799788	0.646154	7.99788e-08	7.99788e-08	1	0	0	1	1	0
AAGGGG	463	1915	6	290.755	108367462	100	315083348	11490	4.13607	1.59241	6.58631	6.07776	0.0395179	0.0364665	0.248164	3.64665e-07	3.64665e-07	1	0	0	1	0	0
AAGGGGG	8	34	7	290.755	108367462	100	315083348	238	4.25	0.0275146	0.116937	0.107908	0.00081856	0.000755356	0.2975	7.55356e-09	7.55356e-09	1	0	0	1	0	0
AAGGT	199	995	5	290.755	108367462	100	315083348	4975	5	0.684426	3.42213	3.15789	0.0171107	0.0157895	0.25	1.57895e-07	1.57895e-07	1	0	0	1	0	0
AAGGTC	65	260	6	290.755	108367462	100	315083348	1560	4	0.223556	0.894225	0.825178	0.00536535	0.00495107	0.24	4.95107e-08	4.95107e-08	1	0	0	1	0	0
AAGGTGG	1	4	7	290.755	108367462	100	315083348	28	4	0.00343933	0.0137573	0.0126951	9.63012e-05	8.88654e-05	0.28	8.88654e-10	8.88654e-10	1	0	0	1	0	0
AAGT	675	4182	4	290.755	108367462	100	315083348	16728	6.19556	2.32155	14.3833	13.2727	0.0575331	0.0530907	0.247822	5.30907e-07	5.30907e-07	1	0	0	0	0	0
AAGTAAT	4	16	7	290.755	108367462	100	315083348	112	4	0.0137573	0.0550292	0.0507802	0.000385205	0.000355462	0.28	3.55462e-09	3.55462e-09	1	0	0	1	0	0
AAGTAG	209	865	6	290.755	108367462	100	315083348	5190	4.13876	0.718819	2.97502	2.74531	0.0178501	0.0164718	0.248325	1.64718e-07	1.64718e-07	1	0	0	1	0	0
AAGTAT	8	32	6	290.755	108367462	100	315083348	192	4	0.0275146	0.110058	0.10156	0.000660351	0.000609363	0.24	6.09363e-09	6.09363e-09	1	0	0	1	0	0
AAGTATTATTATT	56	234	13	290.755	108367462	100	315083348	3042	4.17857	0.192602	0.804802	0.742661	0.0104624	0.00965459	0.543214	9.65459e-08	9.65459e-08	1	0	0	1	1	0
AAGTCG	227	908	6	290.755	108367462	100	315083348	5448	4	0.780727	3.12291	2.88178	0.0187375	0.0172907	0.24	1.72907e-07	1.72907e-07	1	0	0	1	0	0
AAGTG	395	2570	5	290.755	108367462	100	315083348	12850	6.50633	1.35853	8.83907	8.15657	0.0441954	0.0407829	0.325316	4.07829e-07	4.07829e-07	1	0	0	1	0	0
AAGTGG	189	782	6	290.755	108367462	100	315083348	4692	4.13757	0.650033	2.68955	2.48188	0.0161373	0.0148913	0.248254	1.48913e-07	1.48913e-07	1	0	0	1	0	0
AAGTGT	45	180	6	290.755	108367462	100	315083348	1080	4	0.15477	0.619079	0.571277	0.00371447	0.00342766	0.24	3.42766e-08	3.42766e-08	1	0	0	1	0	0
AAT	10012892	117023265	3	290.755	108367462	100	315083348	351069795	11.6873	34437.6	402481	371404	1207.44	1114.21	0.350618	0.0111421	0.0111421	1	1	1	0	0	0
AATAATAATAATTGTGAT	1	5	18	290.755	108367462	100	315083348	90	5	0.00343933	0.0171966	0.0158688	0.000309539	0.000285639	0.9	2.85639e-09	2.85639e-09	1	0	0	1	1	0
AATAATACTGAT	82	363	12	290.755	108367462	100	315083348	4356	4.42683	0.282025	1.24848	1.15208	0.0149817	0.0138249	0.53122	1.38249e-07	1.38249e-07	1	0	0	1	1	0
AATAATC	764	3111	7	290.755	108367462	100	315083348	21777	4.07199	2.62765	10.6997	9.87358	0.0748982	0.069115	0.285039	6.9115e-07	6.9115e-07	1	0	0	1	0	0
AATAATT	589	2445	7	290.755	108367462	100	315083348	17115	4.1511	2.02576	8.40915	7.75985	0.0588641	0.054319	0.290577	5.4319e-07	5.4319e-07	1	0	0	1	0	0
AATAC	180	1026	5	290.755	108367462	100	315083348	5130	5.7	0.619079	3.52875	3.25628	0.0176437	0.0162814	0.285	1.62814e-07	1.62814e-07	1	0	0	1	0	0
AATACAC	135	540	7	290.755	108367462	100	315083348	3780	4	0.464309	1.85724	1.71383	0.0130007	0.0119968	0.28	1.19968e-07	1.19968e-07	1	0	0	1	0	0
AATACAG	16	64	7	290.755	108367462	100	315083348	448	4	0.0550292	0.220117	0.203121	0.00154082	0.00142185	0.28	1.42185e-08	1.42185e-08	1	0	0	1	0	0
AATACT	1367	6004	6	290.755	108367462	100	315083348	36024	4.3921	4.70156	20.6497	19.0553	0.123898	0.114332	0.263526	1.14332e-06	1.14332e-06	1	0	0	1	0	0
AATAG	679	3813	5	290.755	108367462	100	315083348	19065	5.61561	2.3353	13.1142	12.1016	0.0655708	0.0605078	0.280781	6.05078e-07	6.05078e-07	1	0	0	1	0	0
AATAGG	41	164	6	290.755	108367462	100	315083348	984	4	0.141012	0.56405	0.520497	0.0033843	0.00312298	0.24	3.12298e-08	3.12298e-08	1	0	0	1	0	0
AATAGGC	1	4	7	290.755	108367462	100	315083348	28	4	0.00343933	0.0137573	0.0126951	9.63012e-05	8.88654e-05	0.28	8.88654e-10	8.88654e-10	1	0	0	1	0	0
AATAGT	1111	4949	6	290.755	108367462	100	315083348	29694	4.45455	3.82109	17.0212	15.707	0.102127	0.0942417	0.267273	9.42417e-07	9.42417e-07	1	0	0	1	0	0
AATAT	1037	5570	5	290.755	108367462	100	315083348	27850	5.37126	3.56658	19.1571	17.6779	0.0957853	0.0883893	0.268563	8.83893e-07	8.83893e-07	1	0	0	1	0	0
AATATAT	92	368	7	290.755	108367462	100	315083348	2576	4	0.316418	1.26567	1.16794	0.00885971	0.00817561	0.28	8.17561e-08	8.17561e-08	1	0	0	1	0	0
AATATATATATAG	1	4	13	290.755	108367462	100	315083348	52	4	0.00343933	0.0137573	0.0126951	0.000178845	0.000165036	0.52	1.65036e-09	1.65036e-09	1	0	0	1	1	0
AATATC	8	39	6	290.755	108367462	100	315083348	234	4.875	0.0275146	0.134134	0.123777	0.000804802	0.000742661	0.2925	7.42661e-09	7.42661e-09	1	0	0	1	0	0
AATATCG	11	44	7	290.755	108367462	100	315083348	308	4	0.0378326	0.15133	0.139646	0.00105931	0.000977519	0.28	9.77519e-09	9.77519e-09	1	0	0	1	0	0
AATATG	3	12	6	290.755	108367462	100	315083348	72	4	0.010318	0.0412719	0.0380852	0.000247632	0.000228511	0.24	2.28511e-09	2.28511e-09	1	0	0	1	0	0
AATATT	1257	5207	6	290.755	108367462	100	315083348	31242	4.1424	4.32323	17.9086	16.5258	0.107451	0.0991547	0.248544	9.91547e-07	9.91547e-07	1	0	0	1	0	0
AATC	125295	814467	4	290.755	108367462	100	315083348	3257868	6.5004	430.93	2801.22	2584.93	11.2049	10.3397	0.260016	0.000103397	0.000103397	1	1	1	0	0	0
AATCAC	35	155	6	290.755	108367462	100	315083348	930	4.42857	0.120376	0.533096	0.491933	0.00319857	0.0029516	0.265714	2.9516e-08	2.9516e-08	1	0	0	1	0	0
AATCACT	1487	6014	7	290.755	108367462	100	315083348	42098	4.04438	5.11428	20.6841	19.087	0.144789	0.133609	0.283107	1.33609e-06	1.33609e-06	1	0	0	1	0	0
AATCAT	1225	4991	6	290.755	108367462	100	315083348	29946	4.07429	4.21318	17.1657	15.8403	0.102994	0.0950415	0.244457	9.50415e-07	9.50415e-07	1	0	0	1	0	0
AATCATTAT	7	36	9	290.755	108367462	100	315083348	324	5.14286	0.0240753	0.123816	0.114255	0.00111434	0.0010283	0.462857	1.0283e-08	1.0283e-08	1	0	0	1	0	0
AATCC	26	130	5	290.755	108367462	100	315083348	650	5	0.0894225	0.447112	0.412589	0.00223556	0.00206295	0.25	2.06295e-08	2.06295e-08	1	0	0	1	0	0
AATCCCC	1	5	7	290.755	108367462	100	315083348	35	5	0.00343933	0.0171966	0.0158688	0.000120376	0.000111082	0.35	1.11082e-09	1.11082e-09	1	0	0	1	0	0
AATCCG	122	511	6	290.755	108367462	100	315083348	3066	4.18852	0.419598	1.7575	1.62179	0.010545	0.00973076	0.251311	9.73076e-08	9.73076e-08	1	0	0	1	0	0
AATCCT	9	36	6	290.755	108367462	100	315083348	216	4	0.0309539	0.123816	0.114255	0.000742895	0.000685533	0.24	6.85533e-09	6.85533e-09	1	0	0	1	0	0
AATCG	1330	6801	5	290.755	108367462	100	315083348	34005	5.11353	4.5743	23.3909	21.5848	0.116954	0.107924	0.255677	1.07924e-06	1.07924e-06	1	0	0	1	0	0
AATCGAT	237	948	7	290.755	108367462	100	315083348	6636	4	0.81512	3.26048	3.00873	0.0228234	0.0210611	0.28	2.10611e-07	2.10611e-07	1	0	0	1	0	0
AATCGG	565	2260	6	290.755	108367462	100	315083348	13560	4	1.94322	7.77288	7.17271	0.0466373	0.0430362	0.24	4.30362e-07	4.30362e-07	1	0	0	1	0	0
AATCGGG	1	8	7	290.755	108367462	100	315083348	56	8	0.00343933	0.0275146	0.0253901	0.000192602	0.000177731	0.56	1.77731e-09	1.77731e-09	1	0	0	1	1	0
AATCGT	144	586	6	290.755	108367462	100	315083348	3516	4.06944	0.495263	2.01545	1.85983	0.0120927	0.011159	0.244167	1.1159e-07	1.1159e-07	1	0	0	1	0	0
AATCT	83	415	5	290.755	108367462	100	315083348	2075	5	0.285464	1.42732	1.31711	0.0071366	0.00658556	0.25	6.58556e-08	6.58556e-08	1	0	0	1	0	0
AATCTAG	1	4	7	290.755	108367462	100	315083348	28	4	0.00343933	0.0137573	0.0126951	9.63012e-05	8.88654e-05	0.28	8.88654e-10	8.88654e-10	1	0	0	1	0	0
AATCTC	18	72	6	290.755	108367462	100	315083348	432	4	0.0619079	0.247632	0.228511	0.00148579	0.00137107	0.24	1.37107e-08	1.37107e-08	1	0	0	1	0	0
AATCTG	4	16	6	290.755	108367462	100	315083348	96	4	0.0137573	0.0550292	0.0507802	0.000330175	0.000304681	0.24	3.04681e-09	3.04681e-09	1	0	0	1	0	0
AATG	198349	1353253	4	290.755	108367462	100	315083348	5413012	6.82259	682.187	4654.28	4294.9	18.6171	17.1796	0.272903	0.000171796	0.000171796	1	1	1	0	0	0
AATGAC	148	630	6	290.755	108367462	100	315083348	3780	4.25676	0.50902	2.16678	1.99947	0.0130007	0.0119968	0.255405	1.19968e-07	1.19968e-07	1	0	0	1	0	0
AATGAG	904	3729	6	290.755	108367462	100	315083348	22374	4.125	3.10915	12.8252	11.835	0.0769515	0.0710098	0.2475	7.10098e-07	7.10098e-07	1	0	0	1	0	0
AATGAT	78319	335711	6	290.755	108367462	100	315083348	2014266	4.28646	269.365	1154.62	1065.47	6.92772	6.3928	0.257187	6.3928e-05	6.3928e-05	1	1	1	1	0	0
AATGCGT	108	438	7	290.755	108367462	100	315083348	3066	4.05556	0.371447	1.50643	1.39011	0.010545	0.00973076	0.283889	9.73076e-08	9.73076e-08	1	0	0	1	0	0
AATGG	1296	8549	5	290.755	108367462	100	315083348	42745	6.59645	4.45737	29.4028	27.1325	0.147014	0.135663	0.329823	1.35663e-06	1.35663e-06	1	0	0	1	0	0
AATGGACAGATGACTGATGGATGG	1	4	24	290.755	108367462	100	315083348	96	4	0.00343933	0.0137573	0.0126951	0.000330175	0.000304681	0.96	3.04681e-09	3.04681e-09	1	0	0	1	1	0
AATGGC	305	1611	6	290.755	108367462	100	315083348	9666	5.28197	1.04899	5.54076	5.11293	0.0332445	0.0306776	0.316918	3.06776e-07	3.06776e-07	1	0	0	1	0	0
AATGGCTAGG	1	4	10	290.755	108367462	100	315083348	40	4	0.00343933	0.0137573	0.0126951	0.000137573	0.000126951	0.4	1.26951e-09	1.26951e-09	1	0	0	1	0	0
AATGGG	59	236	6	290.755	108367462	100	315083348	1416	4	0.20292	0.811681	0.749008	0.00487009	0.00449405	0.24	4.49405e-08	4.49405e-08	1	0	0	1	0	0
AATGGT	114	475	6	290.755	108367462	100	315083348	2850	4.16667	0.392083	1.63368	1.50754	0.00980208	0.00904523	0.25	9.04523e-08	9.04523e-08	1	0	0	1	0	0
AATGT	53	268	5	290.755	108367462	100	315083348	1340	5.0566	0.182284	0.92174	0.850569	0.0046087	0.00425284	0.25283	4.25284e-08	4.25284e-08	1	0	0	1	0	0
AATT	52408	328475	4	290.755	108367462	100	315083348	1313900	6.26765	180.248	1129.73	1042.5	4.51893	4.17001	0.250706	4.17001e-05	4.17001e-05	1	1	1	0	0	0
AATTAC	202	833	6	290.755	108367462	100	315083348	4998	4.12376	0.694744	2.86496	2.64374	0.0171898	0.0158625	0.247426	1.58625e-07	1.58625e-07	1	0	0	1	0	0
AATTACC	1	4	7	290.755	108367462	100	315083348	28	4	0.00343933	0.0137573	0.0126951	9.63012e-05	8.88654e-05	0.28	8.88654e-10	8.88654e-10	1	0	0	1	0	0
AATTAG	183	740	6	290.755	108367462	100	315083348	4440	4.04372	0.629397	2.5451	2.34858	0.0152706	0.0140915	0.242623	1.40915e-07	1.40915e-07	1	0	0	1	0	0
AATTAT	594	2791	6	290.755	108367462	100	315083348	16746	4.69865	2.04296	9.59916	8.85797	0.057595	0.0531478	0.281919	5.31478e-07	5.31478e-07	1	0	0	1	0	0
AATTATC	8	32	7	290.755	108367462	100	315083348	224	4	0.0275146	0.110058	0.10156	0.000770409	0.000710923	0.28	7.10923e-09	7.10923e-09	1	0	0	1	0	0
AATTATG	20	80	7	290.755	108367462	100	315083348	560	4	0.0687865	0.275146	0.253901	0.00192602	0.00177731	0.28	1.77731e-08	1.77731e-08	1	0	0	1	0	0
AATTC	192	985	5	290.755	108367462	100	315083348	4925	5.13021	0.660351	3.38774	3.12616	0.0169387	0.0156308	0.25651	1.56308e-07	1.56308e-07	1	0	0	1	0	0
AATTCC	1	5	6	290.755	108367462	100	315083348	30	5	0.00343933	0.0171966	0.0158688	0.00010318	9.52129e-05	0.3	9.52129e-10	9.52129e-10	1	0	0	1	0	0
AATTCG	30	120	6	290.755	108367462	100	315083348	720	4	0.10318	0.412719	0.380852	0.00247632	0.00228511	0.24	2.28511e-08	2.28511e-08	1	0	0	1	0	0
AATTGC	173	760	6	290.755	108367462	100	315083348	4560	4.39306	0.595004	2.61389	2.41206	0.0156833	0.0144724	0.263584	1.44724e-07	1.44724e-07	1	0	0	1	0	0
AC	211762	3167599	2	290.755	108367462	100	315083348	6335198	14.9583	728.319	10894.4	10053.2	21.7888	20.1064	0.299166	0.000201064	0.000201064	1	1	1	0	0	0
ACACACG	1	4	7	290.755	108367462	100	315083348	28	4	0.00343933	0.0137573	0.0126951	9.63012e-05	8.88654e-05	0.28	8.88654e-10	8.88654e-10	1	0	0	1	0	0
ACACAT	325	1300	6	290.755	108367462	100	315083348	7800	4	1.11778	4.47112	4.12589	0.0268267	0.0247554	0.24	2.47554e-07	2.47554e-07	1	0	0	1	0	0
ACACATACGTATGTGTACACATAT	1	4	24	290.755	108367462	100	315083348	96	4	0.00343933	0.0137573	0.0126951	0.000330175	0.000304681	0.96	3.04681e-09	3.04681e-09	1	0	0	1	1	0
ACACATATATATGTATATATATGC	1	4	24	290.755	108367462	100	315083348	96	4	0.00343933	0.0137573	0.0126951	0.000330175	0.000304681	0.96	3.04681e-09	3.04681e-09	1	0	0	1	1	0
ACACCC	8	32	6	290.755	108367462	100	315083348	192	4	0.0275146	0.110058	0.10156	0.000660351	0.000609363	0.24	6.09363e-09	6.09363e-09	1	0	0	1	0	0
ACACCG	127	575	6	290.755	108367462	100	315083348	3450	4.52756	0.436795	1.97761	1.82491	0.0118657	0.0109495	0.271654	1.09495e-07	1.09495e-07	1	0	0	1	0	0
ACACG	110	589	5	290.755	108367462	100	315083348	2945	5.35455	0.378326	2.02576	1.86935	0.0101288	0.00934673	0.267727	9.34673e-08	9.34673e-08	1	0	0	1	0	0
ACACGC	54791	236974	6	290.755	108367462	100	315083348	1421844	4.32505	188.444	815.031	752.099	4.89019	4.5126	0.259503	4.5126e-05	4.5126e-05	1	1	1	1	0	0
ACACGCCCGC	4	25	10	290.755	108367462	100	315083348	250	6.25	0.0137573	0.0859832	0.0793441	0.000859832	0.000793441	0.625	7.93441e-09	7.93441e-09	1	0	0	1	1	0
ACACGG	54	249	6	290.755	108367462	100	315083348	1494	4.61111	0.185724	0.856392	0.790267	0.00513835	0.0047416	0.276667	4.7416e-08	4.7416e-08	1	0	0	1	0	0
ACACGT	261	1099	6	290.755	108367462	100	315083348	6594	4.21073	0.897664	3.77982	3.48797	0.0226789	0.0209278	0.252644	2.09278e-07	2.09278e-07	1	0	0	1	0	0
ACACT	1	10	5	290.755	108367462	100	315083348	50	10	0.00343933	0.0343933	0.0317376	0.000171966	0.000158688	0.5	1.58688e-09	1.58688e-09	1	0	0	1	0	0
ACACTC	71	317	6	290.755	108367462	100	315083348	1902	4.46479	0.244192	1.09027	1.00608	0.0065416	0.0060365	0.267887	6.0365e-08	6.0365e-08	1	0	0	1	0	0
ACAG	2231	14247	4	290.755	108367462	100	315083348	56988	6.38593	7.67314	49.0001	45.2166	0.196	0.180866	0.255437	1.80866e-06	1.80866e-06	1	0	0	0	0	0
ACAGAG	114	459	6	290.755	108367462	100	315083348	2754	4.02632	0.392083	1.57865	1.45676	0.00947191	0.00874054	0.241579	8.74054e-08	8.74054e-08	1	0	0	1	0	0
ACAGCGCGTGGTCCGCGTGGC	1	4	21	290.755	108367462	100	315083348	84	4	0.00343933	0.0137573	0.0126951	0.000288903	0.000266596	0.84	2.66596e-09	2.66596e-09	1	0	0	1	1	0
ACAGCT	68	272	6	290.755	108367462	100	315083348	1632	4	0.233874	0.935497	0.863264	0.00561298	0.00517958	0.24	5.17958e-08	5.17958e-08	1	0	0	1	0	0
ACAGG	1	5	5	290.755	108367462	100	315083348	25	5	0.00343933	0.0171966	0.0158688	8.59832e-05	7.93441e-05	0.25	7.93441e-10	7.93441e-10	1	0	0	1	0	0
ACAGTC	4	16	6	290.755	108367462	100	315083348	96	4	0.0137573	0.0550292	0.0507802	0.000330175	0.000304681	0.24	3.04681e-09	3.04681e-09	1	0	0	1	0	0
ACAT	5260	34596	4	290.755	108367462	100	315083348	138384	6.57719	18.0909	118.987	109.8	0.475948	0.439198	0.263087	4.39198e-06	4.39198e-06	1	0	0	0	0	0
ACATAG	1	4	6	290.755	108367462	100	315083348	24	4	0.00343933	0.0137573	0.0126951	8.25438e-05	7.61703e-05	0.24	7.61703e-10	7.61703e-10	1	0	0	1	0	0
ACATAT	446	1806	6	290.755	108367462	100	315083348	10836	4.04933	1.53394	6.21142	5.73182	0.0372685	0.0343909	0.24296	3.43909e-07	3.43909e-07	1	0	0	1	0	0
ACATATCGAT	13	52	10	290.755	108367462	100	315083348	520	4	0.0447112	0.178845	0.165036	0.00178845	0.00165036	0.4	1.65036e-08	1.65036e-08	1	0	0	1	0	0
ACATC	52	260	5	290.755	108367462	100	315083348	1300	5	0.178845	0.894225	0.825178	0.00447112	0.00412589	0.25	4.12589e-08	4.12589e-08	1	0	0	1	0	0
ACATCG	6	24	6	290.755	108367462	100	315083348	144	4	0.020636	0.0825438	0.0761703	0.000495263	0.000457022	0.24	4.57022e-09	4.57022e-09	1	0	0	1	0	0
ACATG	90	450	5	290.755	108367462	100	315083348	2250	5	0.309539	1.5477	1.42819	0.00773849	0.00714097	0.25	7.14097e-08	7.14097e-08	1	0	0	1	0	0
ACC	16042	136026	3	290.755	108367462	100	315083348	408078	8.47937	55.1737	467.838	431.714	1.40351	1.29514	0.254381	1.29514e-05	1.29514e-05	1	1	0	0	0	0
ACCACCTGC	57	230	9	290.755	108367462	100	315083348	2070	4.03509	0.196042	0.791045	0.729966	0.00711941	0.00656969	0.363158	6.56969e-08	6.56969e-08	1	0	0	1	0	0
ACCACG	142	568	6	290.755	108367462	100	315083348	3408	4	0.488384	1.95354	1.8027	0.0117212	0.0108162	0.24	1.08162e-07	1.08162e-07	1	0	0	1	0	0
ACCACGC	5	24	7	290.755	108367462	100	315083348	168	4.8	0.0171966	0.0825438	0.0761703	0.000577807	0.000533192	0.336	5.33192e-09	5.33192e-09	1	0	0	1	0	0
ACCACT	1789	7512	6	290.755	108367462	100	315083348	45072	4.19899	6.15296	25.8362	23.8413	0.155017	0.143048	0.25194	1.43048e-06	1.43048e-06	1	0	0	1	0	0
ACCAGC	31	124	6	290.755	108367462	100	315083348	744	4	0.106619	0.426477	0.393547	0.00255886	0.00236128	0.24	2.36128e-08	2.36128e-08	1	0	0	1	0	0
ACCAGCGACCGGGGGGTC	1	4	18	290.755	108367462	100	315083348	72	4	0.00343933	0.0137573	0.0126951	0.000247632	0.000228511	0.72	2.28511e-09	2.28511e-09	1	0	0	1	1	0
ACCAGG	46	192	6	290.755	108367462	100	315083348	1152	4.17391	0.158209	0.660351	0.609363	0.0039621	0.00365618	0.250435	3.65618e-08	3.65618e-08	1	0	0	1	0	0
ACCATC	8692	39388	6	290.755	108367462	100	315083348	236328	4.53152	29.8946	135.468	125.008	0.812809	0.750049	0.271891	7.50049e-06	7.50049e-06	1	0	0	1	0	0
ACCATCC	10	48	7	290.755	108367462	100	315083348	336	4.8	0.0343933	0.165088	0.152341	0.00115561	0.00106638	0.336	1.06638e-08	1.06638e-08	1	0	0	1	0	0
ACCC	20	120	4	290.755	108367462	100	315083348	480	6	0.0687865	0.412719	0.380852	0.00165088	0.00152341	0.24	1.52341e-08	1.52341e-08	1	0	0	0	0	0
ACCCC	14	79	5	290.755	108367462	100	315083348	395	5.64286	0.0481506	0.271707	0.250727	0.00135853	0.00125364	0.282143	1.25364e-08	1.25364e-08	1	0	0	1	0	0
ACCCCC	165	677	6	290.755	108367462	100	315083348	4062	4.10303	0.567489	2.32842	2.14864	0.0139705	0.0128918	0.246182	1.28918e-07	1.28918e-07	1	0	0	1	0	0
ACCCCCC	4	16	7	290.755	108367462	100	315083348	112	4	0.0137573	0.0550292	0.0507802	0.000385205	0.000355462	0.28	3.55462e-09	3.55462e-09	1	0	0	1	0	0
ACCCCG	1	4	6	290.755	108367462	100	315083348	24	4	0.00343933	0.0137573	0.0126951	8.25438e-05	7.61703e-05	0.24	7.61703e-10	7.61703e-10	1	0	0	1	0	0
ACCCCT	98	445	6	290.755	108367462	100	315083348	2670	4.54082	0.337054	1.5305	1.41232	0.009183	0.00847395	0.272449	8.47395e-08	8.47395e-08	1	0	0	1	0	0
ACCCG	117	590	5	290.755	108367462	100	315083348	2950	5.04274	0.402401	2.0292	1.87252	0.010146	0.0093626	0.252137	9.3626e-08	9.3626e-08	1	0	0	1	0	0
ACCCGC	86	344	6	290.755	108367462	100	315083348	2064	4	0.295782	1.18313	1.09177	0.00709877	0.00655065	0.24	6.55065e-08	6.55065e-08	1	0	0	1	0	0
ACCCGCCCGC	51	221	10	290.755	108367462	100	315083348	2210	4.33333	0.175406	0.760091	0.701402	0.00760091	0.00701402	0.433333	7.01402e-08	7.01402e-08	1	0	0	1	0	0
ACCCGT	146	601	6	290.755	108367462	100	315083348	3606	4.11644	0.502142	2.06704	1.90743	0.0124022	0.0114446	0.246986	1.14446e-07	1.14446e-07	1	0	0	1	0	0
ACCCGTC	146	590	7	290.755	108367462	100	315083348	4130	4.0411	0.502142	2.0292	1.87252	0.0142044	0.0131076	0.282877	1.31076e-07	1.31076e-07	1	0	0	1	0	0
ACCCT	777	4870	5	290.755	108367462	100	315083348	24350	6.2677	2.67236	16.7495	15.4562	0.0837476	0.0772811	0.313385	7.72811e-07	7.72811e-07	1	0	0	1	0	0
ACCCTC	16	67	6	290.755	108367462	100	315083348	402	4.1875	0.0550292	0.230435	0.212642	0.00138261	0.00127585	0.25125	1.27585e-08	1.27585e-08	1	0	0	1	0	0
ACCCTCC	6	30	7	290.755	108367462	100	315083348	210	5	0.020636	0.10318	0.0952129	0.000722259	0.00066649	0.35	6.6649e-09	6.6649e-09	1	0	0	1	0	0
ACCG	1910	12150	4	290.755	108367462	100	315083348	48600	6.36126	6.56911	41.7878	38.5612	0.167151	0.154245	0.25445	1.54245e-06	1.54245e-06	1	0	0	0	0	0
ACCGACG	25	100	7	290.755	108367462	100	315083348	700	4	0.0859832	0.343933	0.317376	0.00240753	0.00222163	0.28	2.22163e-08	2.22163e-08	1	0	0	1	0	0
ACCGAG	546	2216	6	290.755	108367462	100	315083348	13296	4.05861	1.87787	7.62155	7.03306	0.0457293	0.0421984	0.243516	4.21984e-07	4.21984e-07	1	0	0	1	0	0
ACCGAGT	57	228	7	290.755	108367462	100	315083348	1596	4	0.196042	0.784167	0.723618	0.00548917	0.00506533	0.28	5.06533e-08	5.06533e-08	1	0	0	1	0	0
ACCGATC	28	112	7	290.755	108367462	100	315083348	784	4	0.0963012	0.385205	0.355462	0.00269643	0.00248823	0.28	2.48823e-08	2.48823e-08	1	0	0	1	0	0
ACCGC	12	60	5	290.755	108367462	100	315083348	300	5	0.0412719	0.20636	0.190426	0.0010318	0.000952129	0.25	9.52129e-09	9.52129e-09	1	0	0	1	0	0
ACCGCC	2643	11423	6	290.755	108367462	100	315083348	68538	4.32198	9.09014	39.2874	36.2539	0.235725	0.217523	0.259319	2.17523e-06	2.17523e-06	1	0	0	1	0	0
ACCGCCGCCATC	1	4	12	290.755	108367462	100	315083348	48	4	0.00343933	0.0137573	0.0126951	0.000165088	0.000152341	0.48	1.52341e-09	1.52341e-09	1	0	0	1	0	0
ACCGCG	27	108	6	290.755	108367462	100	315083348	648	4	0.0928618	0.371447	0.342766	0.00222868	0.0020566	0.24	2.0566e-08	2.0566e-08	1	0	0	1	0	0
ACCGCT	1	4	6	290.755	108367462	100	315083348	24	4	0.00343933	0.0137573	0.0126951	8.25438e-05	7.61703e-05	0.24	7.61703e-10	7.61703e-10	1	0	0	1	0	0
ACCGGGAGCC	1	4	10	290.755	108367462	100	315083348	40	4	0.00343933	0.0137573	0.0126951	0.000137573	0.000126951	0.4	1.26951e-09	1.26951e-09	1	0	0	1	0	0
ACCGTC	1106	4903	6	290.755	108367462	100	315083348	29418	4.43309	3.8039	16.863	15.561	0.101178	0.0933658	0.265986	9.33658e-07	9.33658e-07	1	0	0	1	0	0
ACCGTCGTC	71	290	9	290.755	108367462	100	315083348	2610	4.08451	0.244192	0.997405	0.920391	0.00897664	0.00828352	0.367606	8.28352e-08	8.28352e-08	1	0	0	1	0	0
ACCGTG	8	32	6	290.755	108367462	100	315083348	192	4	0.0275146	0.110058	0.10156	0.000660351	0.000609363	0.24	6.09363e-09	6.09363e-09	1	0	0	1	0	0
ACCT	9691	65295	4	290.755	108367462	100	315083348	261180	6.73769	33.3305	224.571	207.231	0.898283	0.828924	0.269508	8.28924e-06	8.28924e-06	1	0	0	0	0	0
ACCTACT	148	593	7	290.755	108367462	100	315083348	4151	4.00676	0.50902	2.03952	1.88204	0.0142766	0.0131743	0.280473	1.31743e-07	1.31743e-07	1	0	0	1	0	0
ACCTAT	10	40	6	290.755	108367462	100	315083348	240	4	0.0343933	0.137573	0.126951	0.000825438	0.000761703	0.24	7.61703e-09	7.61703e-09	1	0	0	1	0	0
ACCTC	52	260	5	290.755	108367462	100	315083348	1300	5	0.178845	0.894225	0.825178	0.00447112	0.00412589	0.25	4.12589e-08	4.12589e-08	1	0	0	1	0	0
ACCTCC	31	124	6	290.755	108367462	100	315083348	744	4	0.106619	0.426477	0.393547	0.00255886	0.00236128	0.24	2.36128e-08	2.36128e-08	1	0	0	1	0	0
ACCTCT	60	240	6	290.755	108367462	100	315083348	1440	4	0.20636	0.825438	0.761703	0.00495263	0.00457022	0.24	4.57022e-08	4.57022e-08	1	0	0	1	0	0
ACCTGC	2	9	6	290.755	108367462	100	315083348	54	4.5	0.00687865	0.0309539	0.0285639	0.000185724	0.000171383	0.27	1.71383e-09	1.71383e-09	1	0	0	1	0	0
ACG	121192	1067814	3	290.755	108367462	100	315083348	3203442	8.81093	416.819	3672.56	3388.99	11.0177	10.167	0.264328	0.00010167	0.00010167	1	1	1	0	0	0
ACGACT	768	3239	6	290.755	108367462	100	315083348	19434	4.21745	2.6414	11.14	10.2798	0.0668399	0.0616789	0.253047	6.16789e-07	6.16789e-07	1	0	0	1	0	0
ACGAG	9	45	5	290.755	108367462	100	315083348	225	5	0.0309539	0.15477	0.142819	0.000773849	0.000714097	0.25	7.14097e-09	7.14097e-09	1	0	0	1	0	0
ACGAGAGAG	33	231	9	290.755	108367462	100	315083348	2079	7	0.113498	0.794485	0.733139	0.00715036	0.00659825	0.63	6.59825e-08	6.59825e-08	1	0	0	1	1	0
ACGAGG	323	1308	6	290.755	108367462	100	315083348	7848	4.04954	1.1109	4.49864	4.15128	0.0269918	0.0249077	0.242972	2.49077e-07	2.49077e-07	1	0	0	1	0	0
ACGAGT	53	212	6	290.755	108367462	100	315083348	1272	4	0.182284	0.729137	0.672838	0.00437482	0.00403703	0.24	4.03703e-08	4.03703e-08	1	0	0	1	0	0
ACGAT	1057	5399	5	290.755	108367462	100	315083348	26995	5.10785	3.63537	18.5689	17.1351	0.0928446	0.0856757	0.255393	8.56757e-07	8.56757e-07	1	0	0	1	0	0
ACGATG	6902	28679	6	290.755	108367462	100	315083348	172074	4.15517	23.7382	98.6365	91.0204	0.591819	0.546122	0.24931	5.46122e-06	5.46122e-06	1	0	0	1	0	0
ACGC	59585	393216	4	290.755	108367462	100	315083348	1572864	6.59924	204.932	1352.4	1247.97	5.40959	4.9919	0.26397	4.9919e-05	4.9919e-05	1	1	1	0	0	0
ACGCAGGGGAGGGG	4	18	14	290.755	108367462	100	315083348	252	4.5	0.0137573	0.0619079	0.0571277	0.00086671	0.000799788	0.63	7.99788e-09	7.99788e-09	1	0	0	1	1	0
ACGCAT	6	26	6	290.755	108367462	100	315083348	156	4.33333	0.020636	0.0894225	0.0825178	0.000536535	0.000495107	0.26	4.95107e-09	4.95107e-09	1	0	0	1	0	0
ACGCCC	9	36	6	290.755	108367462	100	315083348	216	4	0.0309539	0.123816	0.114255	0.000742895	0.000685533	0.24	6.85533e-09	6.85533e-09	1	0	0	1	0	0
ACGCCG	200	800	6	290.755	108367462	100	315083348	4800	4	0.687865	2.75146	2.53901	0.0165088	0.0152341	0.24	1.52341e-07	1.52341e-07	1	0	0	1	0	0
ACGCG	97	485	5	290.755	108367462	100	315083348	2425	5	0.333615	1.66807	1.53928	0.00834037	0.00769638	0.25	7.69638e-08	7.69638e-08	1	0	0	1	0	0
ACGCGC	142	593	6	290.755	108367462	100	315083348	3558	4.17606	0.488384	2.03952	1.88204	0.0122371	0.0112923	0.250563	1.12923e-07	1.12923e-07	1	0	0	1	0	0
ACGCGTATATCCCATAT	1	4	17	290.755	108367462	100	315083348	68	4	0.00343933	0.0137573	0.0126951	0.000233874	0.000215816	0.68	2.15816e-09	2.15816e-09	1	0	0	1	1	0
ACGG	1094	6778	4	290.755	108367462	100	315083348	27112	6.19561	3.76262	23.3118	21.5118	0.093247	0.0860471	0.247824	8.60471e-07	8.60471e-07	1	0	0	0	0	0
ACGGAG	6	24	6	290.755	108367462	100	315083348	144	4	0.020636	0.0825438	0.0761703	0.000495263	0.000457022	0.24	4.57022e-09	4.57022e-09	1	0	0	1	0	0
ACGGCG	239	956	6	290.755	108367462	100	315083348	5736	4	0.821999	3.288	3.03412	0.019728	0.0182047	0.24	1.82047e-07	1.82047e-07	1	0	0	1	0	0
ACGGG	16	80	5	290.755	108367462	100	315083348	400	5	0.0550292	0.275146	0.253901	0.00137573	0.00126951	0.25	1.26951e-08	1.26951e-08	1	0	0	1	0	0
ACGGGG	5	20	6	290.755	108367462	100	315083348	120	4	0.0171966	0.0687865	0.0634753	0.000412719	0.000380852	0.24	3.80852e-09	3.80852e-09	1	0	0	1	0	0
ACGGGGG	1	5	7	290.755	108367462	100	315083348	35	5	0.00343933	0.0171966	0.0158688	0.000120376	0.000111082	0.35	1.11082e-09	1.11082e-09	1	0	0	1	0	0
ACGT	118	857	4	290.755	108367462	100	315083348	3428	7.26271	0.405841	2.9475	2.71992	0.01179	0.0108797	0.290508	1.08797e-07	1.08797e-07	1	0	0	0	0	0
ACGTATG	76	304	7	290.755	108367462	100	315083348	2128	4	0.261389	1.04556	0.964824	0.00731889	0.00675377	0.28	6.75377e-08	6.75377e-08	1	0	0	1	0	0
ACGTC	388	1973	5	290.755	108367462	100	315083348	9865	5.08505	1.33446	6.78579	6.26184	0.033929	0.0313092	0.254253	3.13092e-07	3.13092e-07	1	0	0	1	0	0
ACGTCG	148	597	6	290.755	108367462	100	315083348	3582	4.03378	0.50902	2.05328	1.89474	0.0123197	0.0113684	0.242027	1.13684e-07	1.13684e-07	1	0	0	1	0	0
ACGTGC	32	128	6	290.755	108367462	100	315083348	768	4	0.110058	0.440234	0.406242	0.0026414	0.00243745	0.24	2.43745e-08	2.43745e-08	1	0	0	1	0	0
ACT	57864	524348	3	290.755	108367462	100	315083348	1573044	9.06173	199.013	1803.4	1664.16	5.41021	4.99247	0.271852	4.99247e-05	4.99247e-05	1	1	1	0	0	0
ACTAG	375	1950	5	290.755	108367462	100	315083348	9750	5.2	1.28975	6.70669	6.18884	0.0335334	0.0309442	0.26	3.09442e-07	3.09442e-07	1	0	0	1	0	0
ACTAGCC	1	14	7	290.755	108367462	100	315083348	98	14	0.00343933	0.0481506	0.0444327	0.000337054	0.000311029	0.98	3.11029e-09	3.11029e-09	1	0	0	1	1	0
ACTAGT	1	4	6	290.755	108367462	100	315083348	24	4	0.00343933	0.0137573	0.0126951	8.25438e-05	7.61703e-05	0.24	7.61703e-10	7.61703e-10	1	0	0	1	0	0
ACTAT	192	1092	5	290.755	108367462	100	315083348	5460	5.6875	0.660351	3.75574	3.46575	0.0187787	0.0173287	0.284375	1.73287e-07	1.73287e-07	1	0	0	1	0	0
ACTATC	349	1561	6	290.755	108367462	100	315083348	9366	4.47278	1.20033	5.36879	4.95424	0.0322127	0.0297255	0.268367	2.97255e-07	2.97255e-07	1	0	0	1	0	0
ACTC	9801	67144	4	290.755	108367462	100	315083348	268576	6.85073	33.7088	230.93	213.099	0.923721	0.852397	0.274029	8.52397e-06	8.52397e-06	1	0	0	0	0	0
ACTCAT	309	1268	6	290.755	108367462	100	315083348	7608	4.10356	1.06275	4.36107	4.02433	0.0261664	0.024146	0.246214	2.4146e-07	2.4146e-07	1	0	0	1	0	0
ACTCC	5	25	5	290.755	108367462	100	315083348	125	5	0.0171966	0.0859832	0.0793441	0.000429916	0.00039672	0.25	3.9672e-09	3.9672e-09	1	0	0	1	0	0
ACTCCC	101	404	6	290.755	108367462	100	315083348	2424	4	0.347372	1.38949	1.2822	0.00833693	0.0076932	0.24	7.6932e-08	7.6932e-08	1	0	0	1	0	0
ACTCCG	6	24	6	290.755	108367462	100	315083348	144	4	0.020636	0.0825438	0.0761703	0.000495263	0.000457022	0.24	4.57022e-09	4.57022e-09	1	0	0	1	0	0
ACTCCT	319	1292	6	290.755	108367462	100	315083348	7752	4.05016	1.09715	4.44361	4.1005	0.0266617	0.024603	0.243009	2.4603e-07	2.4603e-07	1	0	0	1	0	0
ACTCGC	101	404	6	290.755	108367462	100	315083348	2424	4	0.347372	1.38949	1.2822	0.00833693	0.0076932	0.24	7.6932e-08	7.6932e-08	1	0	0	1	0	0
ACTCGCT	24	96	7	290.755	108367462	100	315083348	672	4	0.0825438	0.330175	0.304681	0.00231123	0.00213277	0.28	2.13277e-08	2.13277e-08	1	0	0	1	0	0
ACTCTC	1146	4884	6	290.755	108367462	100	315083348	29304	4.26178	3.94147	16.7977	15.5007	0.100786	0.093004	0.255707	9.3004e-07	9.3004e-07	1	0	0	1	0	0
ACTG	8321	54513	4	290.755	108367462	100	315083348	218052	6.55126	28.6186	187.488	173.011	0.749952	0.692045	0.26205	6.92045e-06	6.92045e-06	1	0	0	0	0	0
ACTGCC	283	1152	6	290.755	108367462	100	315083348	6912	4.07067	0.973329	3.9621	3.65618	0.0237726	0.0219371	0.24424	2.19371e-07	2.19371e-07	1	0	0	1	0	0
ACTGCG	18	98	6	290.755	108367462	100	315083348	588	5.44444	0.0619079	0.337054	0.311029	0.00202232	0.00186617	0.326667	1.86617e-08	1.86617e-08	1	0	0	1	0	0
ACTGCT	1083	4420	6	290.755	108367462	100	315083348	26520	4.08126	3.72479	15.2018	14.028	0.0912109	0.0841682	0.244875	8.41682e-07	8.41682e-07	1	0	0	1	0	0
ACTGGG	5	20	6	290.755	108367462	100	315083348	120	4	0.0171966	0.0687865	0.0634753	0.000412719	0.000380852	0.24	3.80852e-09	3.80852e-09	1	0	0	1	0	0
AG	2034033	31813732	2	290.755	108367462	100	315083348	63627464	15.6407	6995.7	109418	100969	218.836	201.939	0.312814	0.00201939	0.00201939	1	1	1	0	0	0
AGAGAGAGAT	554	2375	10	290.755	108367462	100	315083348	23750	4.287	1.90539	8.1684	7.53769	0.081684	0.0753769	0.4287	7.53769e-07	7.53769e-07	1	0	0	1	0	0
AGAGAGG	217	1052	7	290.755	108367462	100	315083348	7364	4.84793	0.746334	3.61817	3.3388	0.0253272	0.0233716	0.339355	2.33716e-07	2.33716e-07	1	0	0	1	0	0
AGAGAT	1100	4870	6	290.755	108367462	100	315083348	29220	4.42727	3.78326	16.7495	15.4562	0.100497	0.0927374	0.265636	9.27374e-07	9.27374e-07	1	0	0	1	0	0
AGAGCG	2	8	6	290.755	108367462	100	315083348	48	4	0.00687865	0.0275146	0.0253901	0.000165088	0.000152341	0.24	1.52341e-09	1.52341e-09	1	0	0	1	0	0
AGAGG	920	4926	5	290.755	108367462	100	315083348	24630	5.35435	3.16418	16.9421	15.634	0.0847106	0.0781698	0.267717	7.81698e-07	7.81698e-07	1	0	0	1	0	0
AGAGGC	1	4	6	290.755	108367462	100	315083348	24	4	0.00343933	0.0137573	0.0126951	8.25438e-05	7.61703e-05	0.24	7.61703e-10	7.61703e-10	1	0	0	1	0	0
AGAGGCG	52	272	7	290.755	108367462	100	315083348	1904	5.23077	0.178845	0.935497	0.863264	0.00654848	0.00604285	0.366154	6.04285e-08	6.04285e-08	1	0	0	1	0	0
AGAGGG	1190	5130	6	290.755	108367462	100	315083348	30780	4.31092	4.0928	17.6437	16.2814	0.105862	0.0976884	0.258655	9.76884e-07	9.76884e-07	1	0	0	1	0	0
AGAGGGG	27	108	7	290.755	108367462	100	315083348	756	4	0.0928618	0.371447	0.342766	0.00260013	0.00239937	0.28	2.39937e-08	2.39937e-08	1	0	0	1	0	0
AGAT	19349	140115	4	290.755	108367462	100	315083348	560460	7.24146	66.5475	481.901	444.692	1.92761	1.77877	0.289658	1.77877e-05	1.77877e-05	1	1	0	0	0	0
AGATAT	2	10	6	290.755	108367462	100	315083348	60	5	0.00687865	0.0343933	0.0317376	0.00020636	0.000190426	0.3	1.90426e-09	1.90426e-09	1	0	0	1	0	0
AGATCC	5	20	6	290.755	108367462	100	315083348	120	4	0.0171966	0.0687865	0.0634753	0.000412719	0.000380852	0.24	3.80852e-09	3.80852e-09	1	0	0	1	0	0
AGATCG	271	1084	6	290.755	108367462	100	315083348	6504	4	0.932058	3.72823	3.44036	0.0223694	0.0206422	0.24	2.06422e-07	2.06422e-07	1	0	0	1	0	0
AGATG	20	108	5	290.755	108367462	100	315083348	540	5.4	0.0687865	0.371447	0.342766	0.00185724	0.00171383	0.27	1.71383e-08	1.71383e-08	1	0	0	1	0	0
AGATGG	212	862	6	290.755	108367462	100	315083348	5172	4.06604	0.729137	2.9647	2.73578	0.0177882	0.0164147	0.243962	1.64147e-07	1.64147e-07	1	0	0	1	0	0
AGC	6399	55028	3	290.755	108367462	100	315083348	165084	8.59947	22.0083	189.259	174.646	0.567778	0.523938	0.257984	5.23938e-06	5.23938e-06	1	0	0	0	0	0
AGCAGG	703	2949	6	290.755	108367462	100	315083348	17694	4.19488	2.41785	10.1426	9.35943	0.0608554	0.0561566	0.251693	5.61566e-07	5.61566e-07	1	0	0	1	0	0
AGCAT	244	1247	5	290.755	108367462	100	315083348	6235	5.11066	0.839196	4.28884	3.95768	0.0214442	0.0197884	0.255533	1.97884e-07	1.97884e-07	1	0	0	1	0	0
AGCATC	101	420	6	290.755	108367462	100	315083348	2520	4.15842	0.347372	1.44452	1.33298	0.0086671	0.00799788	0.249505	7.99788e-08	7.99788e-08	1	0	0	1	0	0
AGCC	469	2919	4	290.755	108367462	100	315083348	11676	6.22388	1.61304	10.0394	9.26422	0.0401576	0.0370569	0.248955	3.70569e-07	3.70569e-07	1	0	0	0	0	0
AGCCAGGC	39	224	8	290.755	108367462	100	315083348	1792	5.74359	0.134134	0.770409	0.710923	0.00616327	0.00568738	0.459487	5.68738e-08	5.68738e-08	1	0	0	1	0	0
AGCCC	1	5	5	290.755	108367462	100	315083348	25	5	0.00343933	0.0171966	0.0158688	8.59832e-05	7.93441e-05	0.25	7.93441e-10	7.93441e-10	1	0	0	1	0	0
AGCCCC	2	8	6	290.755	108367462	100	315083348	48	4	0.00687865	0.0275146	0.0253901	0.000165088	0.000152341	0.24	1.52341e-09	1.52341e-09	1	0	0	1	0	0
AGCCGG	96	384	6	290.755	108367462	100	315083348	2304	4	0.330175	1.3207	1.21873	0.00792421	0.00731235	0.24	7.31235e-08	7.31235e-08	1	0	0	1	0	0
AGCCTC	31	151	6	290.755	108367462	100	315083348	906	4.87097	0.106619	0.519338	0.479238	0.00311603	0.00287543	0.292258	2.87543e-08	2.87543e-08	1	0	0	1	0	0
AGCG	1025	6406	4	290.755	108367462	100	315083348	25624	6.24976	3.52531	22.0323	20.3311	0.0881293	0.0813245	0.24999	8.13245e-07	8.13245e-07	1	0	0	0	0	0
AGCGAGGG	1	6	8	290.755	108367462	100	315083348	48	6	0.00343933	0.020636	0.0190426	0.000165088	0.000152341	0.48	1.52341e-09	1.52341e-09	1	0	0	1	0	0
AGCGCG	1	4	6	290.755	108367462	100	315083348	24	4	0.00343933	0.0137573	0.0126951	8.25438e-05	7.61703e-05	0.24	7.61703e-10	7.61703e-10	1	0	0	1	0	0
AGCGGC	26	104	6	290.755	108367462	100	315083348	624	4	0.0894225	0.35769	0.330071	0.00214614	0.00198043	0.24	1.98043e-08	1.98043e-08	1	0	0	1	0	0
AGCGGG	157	713	6	290.755	108367462	100	315083348	4278	4.5414	0.539974	2.45224	2.26289	0.0147134	0.0135774	0.272484	1.35774e-07	1.35774e-07	1	0	0	1	0	0
AGCGGGG	1	5	7	290.755	108367462	100	315083348	35	5	0.00343933	0.0171966	0.0158688	0.000120376	0.000111082	0.35	1.11082e-09	1.11082e-09	1	0	0	1	0	0
AGCT	178	1104	4	290.755	108367462	100	315083348	4416	6.20225	0.6122	3.79702	3.50383	0.0151881	0.0140153	0.24809	1.40153e-07	1.40153e-07	1	0	0	0	0	0
AGCTCC	115	482	6	290.755	108367462	100	315083348	2892	4.1913	0.395523	1.65776	1.52975	0.00994653	0.00917852	0.251478	9.17852e-08	9.17852e-08	1	0	0	1	0	0
AGG	33166	281657	3	290.755	108367462	100	315083348	844971	8.49234	114.069	968.71	893.913	2.90613	2.68174	0.25477	2.68174e-05	2.68174e-05	1	1	0	0	0	0
AGGAGGG	103	413	7	290.755	108367462	100	315083348	2891	4.00971	0.354251	1.42044	1.31076	0.00994309	0.00917535	0.28068	9.17535e-08	9.17535e-08	1	0	0	1	0	0
AGGAT	1	8	5	290.755	108367462	100	315083348	40	8	0.00343933	0.0275146	0.0253901	0.000137573	0.000126951	0.4	1.26951e-09	1.26951e-09	1	0	0	1	0	0
AGGATC	2	8	6	290.755	108367462	100	315083348	48	4	0.00687865	0.0275146	0.0253901	0.000165088	0.000152341	0.24	1.52341e-09	1.52341e-09	1	0	0	1	0	0
AGGATG	266	1291	6	290.755	108367462	100	315083348	7746	4.85338	0.914861	4.44017	4.09733	0.026641	0.024584	0.291203	2.4584e-07	2.4584e-07	1	0	0	1	0	0
AGGC	3541	23603	4	290.755	108367462	100	315083348	94412	6.66563	12.1787	81.1784	74.9103	0.324714	0.299641	0.266625	2.99641e-06	2.99641e-06	1	0	0	0	0	0
AGGCAT	166	1169	6	290.755	108367462	100	315083348	7014	7.04217	0.570928	4.02057	3.71013	0.0241234	0.0222608	0.42253	2.22608e-07	2.22608e-07	1	0	0	1	0	0
AGGCG	1	5	5	290.755	108367462	100	315083348	25	5	0.00343933	0.0171966	0.0158688	8.59832e-05	7.93441e-05	0.25	7.93441e-10	7.93441e-10	1	0	0	1	0	0
AGGCGG	29	211	6	290.755	108367462	100	315083348	1266	7.27586	0.0997405	0.725698	0.669664	0.00435419	0.00401798	0.436552	4.01798e-08	4.01798e-08	1	0	0	1	0	0
AGGG	5630	35045	4	290.755	108367462	100	315083348	140180	6.22469	19.3634	120.531	111.225	0.482125	0.444898	0.248988	4.44898e-06	4.44898e-06	1	0	0	0	0	0
AGGGAT	309	1597	6	290.755	108367462	100	315083348	9582	5.16828	1.06275	5.4926	5.0685	0.0329556	0.030411	0.310097	3.0411e-07	3.0411e-07	1	0	0	1	0	0
AGGGATG	3	12	7	290.755	108367462	100	315083348	84	4	0.010318	0.0412719	0.0380852	0.000288903	0.000266596	0.28	2.66596e-09	2.66596e-09	1	0	0	1	0	0
AGGGC	39	195	5	290.755	108367462	100	315083348	975	5	0.134134	0.670669	0.618884	0.00335334	0.00309442	0.25	3.09442e-08	3.09442e-08	1	0	0	1	0	0
AGGGCG	4	20	6	290.755	108367462	100	315083348	120	5	0.0137573	0.0687865	0.0634753	0.000412719	0.000380852	0.3	3.80852e-09	3.80852e-09	1	0	0	1	0	0
AGGGG	2150	10938	5	290.755	108367462	100	315083348	54690	5.08744	7.39455	37.6194	34.7146	0.188097	0.173573	0.254372	1.73573e-06	1.73573e-06	1	0	0	1	0	0
AGGGGC	1	4	6	290.755	108367462	100	315083348	24	4	0.00343933	0.0137573	0.0126951	8.25438e-05	7.61703e-05	0.24	7.61703e-10	7.61703e-10	1	0	0	1	0	0
AGGGGG	949	3842	6	290.755	108367462	100	315083348	23052	4.04847	3.26392	13.2139	12.1936	0.0792834	0.0731616	0.242908	7.31616e-07	7.31616e-07	1	0	0	1	0	0
AGGGGGG	23	92	7	290.755	108367462	100	315083348	644	4	0.0791045	0.316418	0.291986	0.00221493	0.0020439	0.28	2.0439e-08	2.0439e-08	1	0	0	1	0	0
AT	466891	8531745	2	290.755	108367462	100	315083348	17063490	18.2735	1605.79	29343.5	27077.7	58.6869	54.1555	0.365471	0.000541555	0.000541555	1	1	1	0	0	0
ATATC	76	380	5	290.755	108367462	100	315083348	1900	5	0.261389	1.30694	1.20603	0.00653472	0.00603015	0.25	6.03015e-08	6.03015e-08	1	0	0	1	0	0
ATATCG	20	80	6	290.755	108367462	100	315083348	480	4	0.0687865	0.275146	0.253901	0.00165088	0.00152341	0.24	1.52341e-08	1.52341e-08	1	0	0	1	0	0
ATC	1106392	10850139	3	290.755	108367462	100	315083348	32550417	9.80678	3805.24	37317.2	34435.8	111.952	103.307	0.294203	0.00103307	0.00103307	1	1	1	0	0	0
ATCATG	1	4	6	290.755	108367462	100	315083348	24	4	0.00343933	0.0137573	0.0126951	8.25438e-05	7.61703e-05	0.24	7.61703e-10	7.61703e-10	1	0	0	1	0	0
ATCC	7546	51483	4	290.755	108367462	100	315083348	205932	6.82255	25.9532	177.067	163.395	0.708267	0.653579	0.272902	6.53579e-06	6.53579e-06	1	0	0	0	0	0
ATCCC	1	5	5	290.755	108367462	100	315083348	25	5	0.00343933	0.0171966	0.0158688	8.59832e-05	7.93441e-05	0.25	7.93441e-10	7.93441e-10	1	0	0	1	0	0
ATCCCC	177	730	6	290.755	108367462	100	315083348	4380	4.12429	0.608761	2.51071	2.31685	0.0150643	0.0139011	0.247458	1.39011e-07	1.39011e-07	1	0	0	1	0	0
ATCCCG	47	188	6	290.755	108367462	100	315083348	1128	4	0.161648	0.646593	0.596668	0.00387956	0.00358001	0.24	3.58001e-08	3.58001e-08	1	0	0	1	0	0
ATCCG	4	20	5	290.755	108367462	100	315083348	100	5	0.0137573	0.0687865	0.0634753	0.000343933	0.000317376	0.25	3.17376e-09	3.17376e-09	1	0	0	1	0	0
ATCG	14657	90059	4	290.755	108367462	100	315083348	360236	6.14444	50.4102	309.742	285.826	1.23897	1.1433	0.245777	1.1433e-05	1.1433e-05	1	1	0	0	0	0
ATCGC	96	495	5	290.755	108367462	100	315083348	2475	5.15625	0.330175	1.70247	1.57101	0.00851233	0.00785506	0.257812	7.85506e-08	7.85506e-08	1	0	0	1	0	0
ATCGCC	1384	5938	6	290.755	108367462	100	315083348	35628	4.29046	4.76003	20.4227	18.8458	0.122536	0.113075	0.257428	1.13075e-06	1.13075e-06	1	0	0	1	0	0
ATCGGC	1	7	6	290.755	108367462	100	315083348	42	7	0.00343933	0.0240753	0.0222163	0.000144452	0.000133298	0.42	1.33298e-09	1.33298e-09	1	0	0	1	0	0
ATGC	41	263	4	290.755	108367462	100	315083348	1052	6.41463	0.141012	0.904543	0.8347	0.00361817	0.0033388	0.256585	3.3388e-08	3.3388e-08	1	0	0	0	0	0
ATGCC	60	314	5	290.755	108367462	100	315083348	1570	5.23333	0.20636	1.07995	0.996562	0.00539974	0.00498281	0.261667	4.98281e-08	4.98281e-08	1	0	0	1	0	0
CCCCCCG	10	41	7	290.755	108367462	100	315083348	287	4.1	0.0343933	0.141012	0.130124	0.000987087	0.00091087	0.287	9.1087e-09	9.1087e-09	1	0	0	1	0	0
CCCCCG	179	730	6	290.755	108367462	100	315083348	4380	4.07821	0.61564	2.51071	2.31685	0.0150643	0.0139011	0.244693	1.39011e-07	1.39011e-07	1	0	0	1	0	0
CCCCCGCCCG	2	8	10	290.755	108367462	100	315083348	80	4	0.00687865	0.0275146	0.0253901	0.000275146	0.000253901	0.4	2.53901e-09	2.53901e-09	1	0	0	1	0	0
CCCCCGG	7	28	7	290.755	108367462	100	315083348	196	4	0.0240753	0.0963012	0.0888654	0.000674108	0.000622058	0.28	6.22058e-09	6.22058e-09	1	0	0	1	0	0
CCCCG	62	310	5	290.755	108367462	100	315083348	1550	5	0.213238	1.06619	0.983867	0.00533096	0.00491933	0.25	4.91933e-08	4.91933e-08	1	0	0	1	0	0
CCCCGG	4	17	6	290.755	108367462	100	315083348	102	4.25	0.0137573	0.0584686	0.053954	0.000350811	0.000323724	0.255	3.23724e-09	3.23724e-09	1	0	0	1	0	0
CCCG	20	124	4	290.755	108367462	100	315083348	496	6.2	0.0687865	0.426477	0.393547	0.00170591	0.00157419	0.248	1.57419e-08	1.57419e-08	1	0	0	0	0	0
CCCGCCG	1	5	7	290.755	108367462	100	315083348	35	5	0.00343933	0.0171966	0.0158688	0.000120376	0.000111082	0.35	1.11082e-09	1.11082e-09	1	0	0	1	0	0
CCCGG	1	5	5	290.755	108367462	100	315083348	25	5	0.00343933	0.0171966	0.0158688	8.59832e-05	7.93441e-05	0.25	7.93441e-10	7.93441e-10	1	0	0	1	0	0
CCG	2728	24816	3	290.755	108367462	100	315083348	74448	9.09677	9.38248	85.3503	78.7601	0.256051	0.23628	0.272903	2.3628e-06	2.3628e-06	1	0	0	0	0	0
CCGCG	12	60	5	290.755	108367462	100	315083348	300	5	0.0412719	0.20636	0.190426	0.0010318	0.000952129	0.25	9.52129e-09	9.52129e-09	1	0	0	1	0	0
CG	12	156	2	290.755	108367462	100	315083348	312	13	0.0412719	0.536535	0.495107	0.00107307	0.000990214	0.26	9.90214e-09	9.90214e-09	1	0	0	0	0	0
