# Supplementary material for: Profiles of telomeric repeats in Insecta reveal diverse forms of telomeric motifs in Hymenopterans
Source: Life Sci Alliance. 2022 Apr 1;5(7):e202101163. doi: 10.26508/lsa.202101163 (PMC8977481; doi:10.26508/lsa.202101163)
Supplement: Supplemental Data 2. — Tandem repeat statistics and TRIP TRM calls for 41 species with simple tandem type TRM. [file LSA-2021-01163_Supplemental_Data_2.zip › DataS2/PHYFI_output.csv.1.filtered.xlsx]

## Sheet: Sheet1
Unnamed: 0	reads	repeats	unit_len	avg_genome_cov	genome_size	eff_read_len	num_reads	repeats_total_len	repeats_per_read	reads_per_genome	repeats_per_genome	repeats_per_million_reads	repeats_len_per_genome	repeats_len_per_million_reads	percent_repeats_len_per_read	percent_repeats_len_per_genome	percent_repeat_unit_in_sequences	avg_genome_cov_filter	repeat_containing_reads_filter	repeats_len_per_million_reads_filter	unit_len_filter	percent_repeats_len_per_read_filter	qualified
AAAAAAG	8	32	7	10350949434	641675028	151	68549334	224	4	7.72876e-10	3.0915e-09	0.466817	2.16405e-11	0.00326772	0.18543	3.37251e-17	2.16405e-08	1	0	0	1	0	0
AAAAAAGTCT	18	111	10	10350949434	641675028	151	68549334	1110	6.16667	1.73897e-09	1.07237e-08	1.61927	1.07237e-10	0.0161927	0.408389	1.6712e-16	1.07237e-07	1	0	0	1	0	0
AAAAAAT	2	9	7	10350949434	641675028	151	68549334	63	4.5	1.93219e-10	8.69485e-10	0.131292	6.0864e-12	0.000919046	0.208609	9.48517e-18	6.0864e-09	1	0	0	1	0	0
AAAAAC	33	184	6	10350949434	641675028	151	68549334	1104	5.57576	3.18811e-09	1.77761e-08	2.6842	1.06657e-10	0.0161052	0.221553	1.66216e-16	1.06657e-07	1	0	0	1	0	0
AAAAACAATAAC	9	43	12	10350949434	641675028	151	68549334	516	4.77778	8.69485e-10	4.15421e-09	0.627285	4.98505e-11	0.00752743	0.379691	7.76881e-17	4.98505e-08	1	0	0	1	0	0
AAAAAG	21	89	6	10350949434	641675028	151	68549334	534	4.2381	2.0288e-09	8.59825e-09	1.29834	5.15895e-11	0.00779001	0.168401	8.03981e-17	5.15895e-08	1	0	0	1	0	0
AAAAAGTTG	15	70	9	10350949434	641675028	151	68549334	630	4.66667	1.44914e-09	6.76266e-09	1.02116	6.0864e-11	0.00919046	0.278146	9.48517e-17	6.0864e-08	1	0	0	1	0	0
AAAAAT	13	52	6	10350949434	641675028	151	68549334	312	4	1.25592e-09	5.02369e-09	0.758578	3.01422e-11	0.00455147	0.15894	4.69742e-17	3.01422e-08	1	0	0	1	0	0
AAAAATAAC	239	2080	9	10350949434	641675028	151	68549334	18720	8.70293	2.30897e-08	2.00948e-07	30.3431	1.80853e-09	0.273088	0.518718	2.81845e-15	1.80853e-06	1	0	0	1	1	0
AAAAATCCT	34	402	9	10350949434	641675028	151	68549334	3618	11.8235	3.28472e-09	3.8837e-08	5.86439	3.49533e-10	0.0527795	0.704714	5.4472e-16	3.49533e-07	1	0	0	1	1	0
AAAAATG	7	28	7	10350949434	641675028	151	68549334	196	4	6.76266e-10	2.70507e-09	0.408465	1.89355e-11	0.00285925	0.18543	2.95094e-17	1.89355e-08	1	0	0	1	0	0
AAAAATT	6	24	7	10350949434	641675028	151	68549334	168	4	5.79657e-10	2.31863e-09	0.350113	1.62304e-11	0.00245079	0.18543	2.52938e-17	1.62304e-08	1	0	0	1	0	0
AAAAATTCC	13	104	9	10350949434	641675028	151	68549334	936	8	1.25592e-09	1.00474e-08	1.51716	9.04265e-11	0.0136544	0.476821	1.40923e-16	9.04265e-08	1	0	0	1	0	0
AAAAC	9	45	5	10350949434	641675028	151	68549334	225	5	8.69485e-10	4.34743e-09	0.656462	2.17371e-11	0.00328231	0.165563	3.38756e-17	2.17371e-08	1	0	0	1	0	0
AAAACAATTCACCG	2	8	14	10350949434	641675028	151	68549334	112	4	1.93219e-10	7.72876e-10	0.116704	1.08203e-11	0.00163386	0.370861	1.68625e-17	1.08203e-08	1	0	0	1	0	0
AAAACAT	39	341	7	10350949434	641675028	151	68549334	2387	8.74359	3.76777e-09	3.29438e-08	4.97452	2.30607e-10	0.0348216	0.405332	3.59383e-16	2.30607e-07	1	0	0	1	0	0
AAAACCCC	2	10	8	10350949434	641675028	151	68549334	80	5	1.93219e-10	9.66095e-10	0.14588	7.72876e-12	0.00116704	0.264901	1.20447e-17	7.72876e-09	1	0	0	1	0	0
AAAACCGGATC	2894	14038	11	10350949434	641675028	151	68549334	154418	4.85073	2.79588e-07	1.3562e-06	204.787	1.49182e-08	2.25266	0.353364	2.32489e-14	1.49182e-05	1	0	0	1	0	0
AAAAG	5	25	5	10350949434	641675028	151	68549334	125	5	4.83047e-10	2.41524e-09	0.364701	1.20762e-11	0.0018235	0.165563	1.88198e-17	1.20762e-08	1	0	0	1	0	0
AAAAGAATC	51	671	9	10350949434	641675028	151	68549334	6039	13.1569	4.92708e-09	6.4825e-08	9.78857	5.83425e-10	0.0880971	0.784184	9.09222e-16	5.83425e-07	1	0	0	1	1	0
AAAAGAC	2	8	7	10350949434	641675028	151	68549334	56	4	1.93219e-10	7.72876e-10	0.116704	5.41013e-12	0.00081693	0.18543	8.43126e-18	5.41013e-09	1	0	0	1	0	0
AAAAGAGGAAGAGG	132	593	14	10350949434	641675028	151	68549334	8302	4.49242	1.27525e-08	5.72894e-08	8.6507	8.02052e-10	0.12111	0.416516	1.24993e-15	8.02052e-07	1	0	0	1	0	0
AAAAGCGG	16	70	8	10350949434	641675028	151	68549334	560	4.375	1.54575e-09	6.76266e-09	1.02116	5.41013e-11	0.0081693	0.231788	8.43126e-17	5.41013e-08	1	0	0	1	0	0
AAAAGG	12	48	6	10350949434	641675028	151	68549334	288	4	1.15931e-09	4.63726e-09	0.700226	2.78235e-11	0.00420135	0.15894	4.33608e-17	2.78235e-08	1	0	0	1	0	0
AAAAGGATC	61	402	9	10350949434	641675028	151	68549334	3618	6.59016	5.89318e-09	3.8837e-08	5.86439	3.49533e-10	0.0527795	0.392791	5.4472e-16	3.49533e-07	1	0	0	1	0	0
AAAAGGC	2	8	7	10350949434	641675028	151	68549334	56	4	1.93219e-10	7.72876e-10	0.116704	5.41013e-12	0.00081693	0.18543	8.43126e-18	5.41013e-09	1	0	0	1	0	0
AAAAGGTAAAGG	26	159	12	10350949434	641675028	151	68549334	1908	6.11538	2.51185e-09	1.53609e-08	2.3195	1.84331e-10	0.027834	0.485991	2.87265e-16	1.84331e-07	1	0	0	1	0	0
AAAAGT	23	92	6	10350949434	641675028	151	68549334	552	4	2.22202e-09	8.88807e-09	1.3421	5.33284e-11	0.00805259	0.15894	8.31082e-17	5.33284e-08	1	0	0	1	0	0
AAAAGTCG	2	12	8	10350949434	641675028	151	68549334	96	6	1.93219e-10	1.15931e-09	0.175056	9.27451e-12	0.00140045	0.317881	1.44536e-17	9.27451e-09	1	0	0	1	0	0
AAAAT	470	2355	5	10350949434	641675028	151	68549334	11775	5.01064	4.54065e-08	2.27515e-07	34.3548	1.13758e-09	0.171774	0.165915	1.77282e-15	1.13758e-06	1	0	0	1	0	0
AAAATAT	3	12	7	10350949434	641675028	151	68549334	84	4	2.89828e-10	1.15931e-09	0.175056	8.1152e-12	0.00122539	0.18543	1.26469e-17	8.1152e-09	1	0	0	1	0	0
AAAATC	42	168	6	10350949434	641675028	151	68549334	1008	4	4.0576e-09	1.62304e-08	2.45079	9.73824e-11	0.0147047	0.15894	1.51763e-16	9.73824e-08	1	0	0	1	0	0
AAAATCAATATC	28	154	12	10350949434	641675028	151	68549334	1848	5.5	2.70507e-09	1.48779e-08	2.24656	1.78534e-10	0.0269587	0.437086	2.78232e-16	1.78534e-07	1	0	0	1	0	0
AAAATGCCGAATGC	1	4	14	10350949434	641675028	151	68549334	56	4	9.66095e-11	3.86438e-10	0.0583521	5.41013e-12	0.00081693	0.370861	8.43126e-18	5.41013e-09	1	0	0	1	0	0
AAAATT	15	60	6	10350949434	641675028	151	68549334	360	4	1.44914e-09	5.79657e-09	0.875282	3.47794e-11	0.00525169	0.15894	5.4201e-17	3.47794e-08	1	0	0	1	0	0
AAAATTAAATC	20	95	11	10350949434	641675028	151	68549334	1045	4.75	1.93219e-09	9.1779e-09	1.38586	1.00957e-10	0.0152445	0.346026	1.57333e-16	1.00957e-07	1	0	0	1	0	0
AAAATTAAATT	1	4	11	10350949434	641675028	151	68549334	44	4	9.66095e-11	3.86438e-10	0.0583521	4.25082e-12	0.000641873	0.291391	6.62456e-18	4.25082e-09	1	0	0	1	0	0
AAAATTAGATT	119	566	11	10350949434	641675028	151	68549334	6226	4.7563	1.14965e-08	5.4681e-08	8.25683	6.01491e-10	0.0908251	0.346486	9.37376e-16	6.01491e-07	1	0	0	1	0	0
AAAATTGAACC	13	105	11	10350949434	641675028	151	68549334	1155	8.07692	1.25592e-09	1.0144e-08	1.53174	1.11584e-10	0.0168492	0.588385	1.73895e-16	1.11584e-07	1	0	0	1	1	0
AAAATTGAATT	20	192	11	10350949434	641675028	151	68549334	2112	9.6	1.93219e-09	1.8549e-08	2.8009	2.04039e-10	0.0308099	0.699338	3.17979e-16	2.04039e-07	1	0	0	1	1	0
AAAATTT	3	12	7	10350949434	641675028	151	68549334	84	4	2.89828e-10	1.15931e-09	0.175056	8.1152e-12	0.00122539	0.18543	1.26469e-17	8.1152e-09	1	0	0	1	0	0
AAAC	884	8830	4	10350949434	641675028	151	68549334	35320	9.98869	8.54028e-08	8.53062e-07	128.812	3.41225e-09	0.515249	0.264601	5.31772e-15	3.41225e-06	1	0	0	0	0	0
AAACAAACAACAGCCGCCT	46	250	19	10350949434	641675028	151	68549334	4750	5.43478	4.44404e-09	2.41524e-08	3.64701	4.58895e-10	0.0692932	0.683847	7.15152e-16	4.58895e-07	1	0	0	1	1	0
AAACAACAGCCGCCT	27	125	15	10350949434	641675028	151	68549334	1875	4.62963	2.60846e-09	1.20762e-08	1.8235	1.81143e-10	0.0273526	0.459897	2.82297e-16	1.81143e-07	1	0	0	1	0	0
AAACAC	287	1983	6	10350949434	641675028	151	68549334	11898	6.90941	2.77269e-08	1.91577e-07	28.9281	1.14946e-09	0.173568	0.274546	1.79134e-15	1.14946e-06	1	0	0	1	0	0
AAACAG	259	1922	6	10350949434	641675028	151	68549334	11532	7.42085	2.50219e-08	1.85683e-07	28.0382	1.1141e-09	0.168229	0.294868	1.73624e-15	1.1141e-06	1	0	0	1	0	0
AAACAGT	8	32	7	10350949434	641675028	151	68549334	224	4	7.72876e-10	3.0915e-09	0.466817	2.16405e-11	0.00326772	0.18543	3.37251e-17	2.16405e-08	1	0	0	1	0	0
AAACCCGTGCGTGCCAT	2	8	17	10350949434	641675028	151	68549334	136	4	1.93219e-10	7.72876e-10	0.116704	1.31389e-11	0.00198397	0.450331	2.04759e-17	1.31389e-08	1	0	0	1	0	0
AAACCCT	10	113	7	10350949434	641675028	151	68549334	791	11.3	9.66095e-10	1.09169e-08	1.64845	7.64181e-11	0.0115391	0.523841	1.19092e-16	7.64181e-08	1	0	0	1	1	0
AAACCG	8	32	6	10350949434	641675028	151	68549334	192	4	7.72876e-10	3.0915e-09	0.466817	1.8549e-11	0.0028009	0.15894	2.89072e-17	1.8549e-08	1	0	0	1	0	0
AAACCGAC	33	132	8	10350949434	641675028	151	68549334	1056	4	3.18811e-09	1.27525e-08	1.92562	1.0202e-10	0.015405	0.211921	1.5899e-16	1.0202e-07	1	0	0	1	0	0
AAACCGC	1	8	7	10350949434	641675028	151	68549334	56	8	9.66095e-11	7.72876e-10	0.116704	5.41013e-12	0.00081693	0.370861	8.43126e-18	5.41013e-09	1	0	0	1	0	0
AAACCTT	1	4	7	10350949434	641675028	151	68549334	28	4	9.66095e-11	3.86438e-10	0.0583521	2.70507e-12	0.000408465	0.18543	4.21563e-18	2.70507e-09	1	0	0	1	0	0
AAACGAAAG	26	164	9	10350949434	641675028	151	68549334	1476	6.30769	2.51185e-09	1.5844e-08	2.39244	1.42596e-10	0.0215319	0.375955	2.22224e-16	1.42596e-07	1	0	0	1	0	0
AAACGCGTCACC	1	4	12	10350949434	641675028	151	68549334	48	4	9.66095e-11	3.86438e-10	0.0583521	4.63726e-12	0.000700226	0.317881	7.2268e-18	4.63726e-09	1	0	0	1	0	0
AAACGG	113	1194	6	10350949434	641675028	151	68549334	7164	10.5664	1.09169e-08	1.15352e-07	17.4181	6.9211e-10	0.104509	0.419856	1.0786e-15	6.9211e-07	1	0	0	1	0	0
AAACGTCGCTGCTGGT	1	4	16	10350949434	641675028	151	68549334	64	4	9.66095e-11	3.86438e-10	0.0583521	6.18301e-12	0.000933634	0.423841	9.63573e-18	6.18301e-09	1	0	0	1	0	0
AAACT	12	60	5	10350949434	641675028	151	68549334	300	5	1.15931e-09	5.79657e-09	0.875282	2.89828e-11	0.00437641	0.165563	4.51675e-17	2.89828e-08	1	0	0	1	0	0
AAACTAAAT	2	20	9	10350949434	641675028	151	68549334	180	10	1.93219e-10	1.93219e-09	0.291761	1.73897e-11	0.00262585	0.596026	2.71005e-17	1.73897e-08	1	0	0	1	1	0
AAACTAACT	14	66	9	10350949434	641675028	151	68549334	594	4.71429	1.35253e-09	6.37623e-09	0.96281	5.7386e-11	0.00866529	0.280984	8.94316e-17	5.7386e-08	1	0	0	1	0	0
AAACTAACTAACT	26	179	13	10350949434	641675028	151	68549334	2327	6.88462	2.51185e-09	1.72931e-08	2.61126	2.2481e-10	0.0339464	0.592715	3.50349e-16	2.2481e-07	1	0	0	1	1	0
AAACTGGATCG	193	955	11	10350949434	641675028	151	68549334	10505	4.94819	1.86456e-08	9.22621e-08	13.9316	1.01488e-09	0.153247	0.360464	1.58161e-15	1.01488e-06	1	0	0	1	0	0
AAACTTG	22	168	7	10350949434	641675028	151	68549334	1176	7.63636	2.12541e-09	1.62304e-08	2.45079	1.13613e-10	0.0171555	0.354004	1.77057e-16	1.13613e-07	1	0	0	1	0	0
AAAG	1083	13647	4	10350949434	641675028	151	68549334	54588	12.6011	1.04628e-07	1.31843e-06	199.083	5.27372e-09	0.796332	0.333804	8.21868e-15	5.27372e-06	1	0	0	0	0	0
AAAGAACCC	5	27	9	10350949434	641675028	151	68549334	243	5.4	4.83047e-10	2.60846e-09	0.393877	2.34761e-11	0.00354489	0.321854	3.65857e-17	2.34761e-08	1	0	0	1	0	0
AAAGAACCG	12	84	9	10350949434	641675028	151	68549334	756	7	1.15931e-09	8.1152e-09	1.22539	7.30368e-11	0.0110286	0.417219	1.13822e-16	7.30368e-08	1	0	0	1	0	0
AAAGAACTGAAGAACT	56	304	16	10350949434	641675028	151	68549334	4864	5.42857	5.41013e-09	2.93693e-08	4.43476	4.69909e-10	0.0709562	0.575213	7.32316e-16	4.69909e-07	1	0	0	1	1	0
AAAGAAGG	49	241	8	10350949434	641675028	151	68549334	1928	4.91837	4.73387e-09	2.32829e-08	3.51572	1.86263e-10	0.0281257	0.260576	2.90276e-16	1.86263e-07	1	0	0	1	0	0
AAAGAATCC	873	8292	9	10350949434	641675028	151	68549334	74628	9.49828	8.43401e-08	8.01086e-07	120.964	7.20977e-09	1.08868	0.566123	1.12359e-14	7.20977e-06	1	0	0	1	1	0
AAAGAATCG	558	5050	9	10350949434	641675028	151	68549334	45450	9.05018	5.39081e-08	4.87878e-07	73.6696	4.3909e-09	0.663026	0.539415	6.84287e-15	4.3909e-06	1	0	0	1	1	0
AAAGAATCGAGAATCG	115	665	16	10350949434	641675028	151	68549334	10640	5.78261	1.11101e-08	6.42453e-08	9.70104	1.02793e-09	0.155217	0.612727	1.60194e-15	1.02793e-06	1	0	0	1	1	0
AAAGAATCGAGAGTCG	41	245	16	10350949434	641675028	151	68549334	3920	5.97561	3.96099e-09	2.36693e-08	3.57407	3.78709e-10	0.0571851	0.633177	5.90188e-16	3.78709e-07	1	0	0	1	1	0
AAAGAATCT	35	321	9	10350949434	641675028	151	68549334	2889	9.17143	3.38133e-09	3.10116e-08	4.68276	2.79105e-10	0.0421448	0.546641	4.34963e-16	2.79105e-07	1	0	0	1	1	0
AAAGAC	4	16	6	10350949434	641675028	151	68549334	96	4	3.86438e-10	1.54575e-09	0.233409	9.27451e-12	0.00140045	0.15894	1.44536e-17	9.27451e-09	1	0	0	1	0	0
AAAGACTG	63	429	8	10350949434	641675028	151	68549334	3432	6.80952	6.0864e-09	4.14455e-08	6.25827	3.31564e-10	0.0500661	0.360769	5.16716e-16	3.31564e-07	1	0	0	1	0	0
AAAGAG	13	52	6	10350949434	641675028	151	68549334	312	4	1.25592e-09	5.02369e-09	0.758578	3.01422e-11	0.00455147	0.15894	4.69742e-17	3.01422e-08	1	0	0	1	0	0
AAAGAGACCAAGTGAG	4	34	16	10350949434	641675028	151	68549334	544	8.5	3.86438e-10	3.28472e-09	0.495993	5.25556e-11	0.00793589	0.900662	8.19037e-17	5.25556e-08	1	0	0	1	1	0
AAAGAGTCC	44	333	9	10350949434	641675028	151	68549334	2997	7.56818	4.25082e-09	3.2171e-08	4.85782	2.89539e-10	0.0437203	0.451084	4.51223e-16	2.89539e-07	1	0	0	1	0	0
AAAGAGTCG	7	33	9	10350949434	641675028	151	68549334	297	4.71429	6.76266e-10	3.18811e-09	0.481405	2.8693e-11	0.00433265	0.280984	4.47158e-17	2.8693e-08	1	0	0	1	0	0
AAAGAGTCTG	14	66	10	10350949434	641675028	151	68549334	660	4.71429	1.35253e-09	6.37623e-09	0.96281	6.37623e-11	0.0096281	0.312204	9.93685e-17	6.37623e-08	1	0	0	1	0	0
AAAGAT	22	88	6	10350949434	641675028	151	68549334	528	4	2.12541e-09	8.50164e-09	1.28375	5.10098e-11	0.00770248	0.15894	7.94948e-17	5.10098e-08	1	0	0	1	0	0
AAAGATCTG	17	77	9	10350949434	641675028	151	68549334	693	4.52941	1.64236e-09	7.43893e-09	1.12328	6.69504e-11	0.0101095	0.269965	1.04337e-16	6.69504e-08	1	0	0	1	0	0
AAAGATTCT	29	330	9	10350949434	641675028	151	68549334	2970	11.3793	2.80168e-09	3.18811e-08	4.81405	2.8693e-10	0.0433265	0.678237	4.47158e-16	2.8693e-07	1	0	0	1	1	0
AAAGCATCT	16	115	9	10350949434	641675028	151	68549334	1035	7.1875	1.54575e-09	1.11101e-08	1.67762	9.99908e-11	0.0150986	0.428394	1.55828e-16	9.99908e-08	1	0	0	1	0	0
AAAGCGTCT	46	570	9	10350949434	641675028	151	68549334	5130	12.3913	4.44404e-09	5.50674e-08	8.31518	4.95607e-10	0.0748366	0.738555	7.72364e-16	4.95607e-07	1	0	0	1	1	0
AAAGG	23	156	5	10350949434	641675028	151	68549334	780	6.78261	2.22202e-09	1.50711e-08	2.27573	7.53554e-11	0.0113787	0.22459	1.17435e-16	7.53554e-08	1	0	0	1	0	0
AAAGGAAAGGGG	1	5	12	10350949434	641675028	151	68549334	60	5	9.66095e-11	4.83047e-10	0.0729402	5.79657e-12	0.000875282	0.397351	9.0335e-18	5.79657e-09	1	0	0	1	0	0
AAAGGAAAGGGT	15	95	12	10350949434	641675028	151	68549334	1140	6.33333	1.44914e-09	9.1779e-09	1.38586	1.10135e-10	0.0166304	0.503311	1.71636e-16	1.10135e-07	1	0	0	1	1	0
AAAGGAGAT	2	14	9	10350949434	641675028	151	68549334	126	7	1.93219e-10	1.35253e-09	0.204232	1.21728e-11	0.00183809	0.417219	1.89703e-17	1.21728e-08	1	0	0	1	0	0
AAAGGAT	19	152	7	10350949434	641675028	151	68549334	1064	8	1.83558e-09	1.46846e-08	2.21738	1.02793e-10	0.0155217	0.370861	1.60194e-16	1.02793e-07	1	0	0	1	0	0
AAAGGATCC	10	49	9	10350949434	641675028	151	68549334	441	4.9	9.66095e-10	4.73387e-09	0.714814	4.26048e-11	0.00643332	0.292053	6.63962e-17	4.26048e-08	1	0	0	1	0	0
AAAGGATCG	65	571	9	10350949434	641675028	151	68549334	5139	8.78462	6.27962e-09	5.5164e-08	8.32977	4.96476e-10	0.0749679	0.523586	7.73719e-16	4.96476e-07	1	0	0	1	1	0
AAAGGATCT	241	2567	9	10350949434	641675028	151	68549334	23103	10.6515	2.32829e-08	2.47997e-07	37.4475	2.23197e-09	0.337027	0.634855	3.47835e-15	2.23197e-06	1	0	0	1	1	0
AAAGGGATC	40	207	9	10350949434	641675028	151	68549334	1863	5.175	3.86438e-09	1.99982e-08	3.01972	1.79983e-10	0.0271775	0.308444	2.8049e-16	1.79983e-07	1	0	0	1	0	0
AAAGGT	31	124	6	10350949434	641675028	151	68549334	744	4	2.99489e-09	1.19796e-08	1.80892	7.18775e-11	0.0108535	0.15894	1.12015e-16	7.18775e-08	1	0	0	1	0	0
AAAGGTT	3	12	7	10350949434	641675028	151	68549334	84	4	2.89828e-10	1.15931e-09	0.175056	8.1152e-12	0.00122539	0.18543	1.26469e-17	8.1152e-09	1	0	0	1	0	0
AAAGGTTCT	38	467	9	10350949434	641675028	151	68549334	4203	12.2895	3.67116e-09	4.51166e-08	6.81261	4.0605e-10	0.0613135	0.732485	6.32796e-16	4.0605e-07	1	0	0	1	1	0
AAAGT	55	277	5	10350949434	641675028	151	68549334	1385	5.03636	5.31352e-09	2.67608e-08	4.04089	1.33804e-10	0.0202044	0.166767	2.08523e-16	1.33804e-07	1	0	0	1	0	0
AAAGTAGG	4	16	8	10350949434	641675028	151	68549334	128	4	3.86438e-10	1.54575e-09	0.233409	1.2366e-11	0.00186727	0.211921	1.92715e-17	1.2366e-08	1	0	0	1	0	0
AAAGTATAT	417	2233	9	10350949434	641675028	151	68549334	20097	5.35492	4.02862e-08	2.15729e-07	32.5751	1.94156e-09	0.293176	0.319167	3.02577e-15	1.94156e-06	1	0	0	1	0	0
AAAGTC	4	16	6	10350949434	641675028	151	68549334	96	4	3.86438e-10	1.54575e-09	0.233409	9.27451e-12	0.00140045	0.15894	1.44536e-17	9.27451e-09	1	0	0	1	0	0
AAAGTCC	4	28	7	10350949434	641675028	151	68549334	196	7	3.86438e-10	2.70507e-09	0.408465	1.89355e-11	0.00285925	0.324503	2.95094e-17	1.89355e-08	1	0	0	1	0	0
AAAGTTC	2	8	7	10350949434	641675028	151	68549334	56	4	1.93219e-10	7.72876e-10	0.116704	5.41013e-12	0.00081693	0.18543	8.43126e-18	5.41013e-09	1	0	0	1	0	0
AAAT	717	4927	4	10350949434	641675028	151	68549334	19708	6.87169	6.9269e-08	4.75995e-07	71.8752	1.90398e-09	0.287501	0.182031	2.9672e-15	1.90398e-06	1	0	0	0	0	0
AAATAC	2	10	6	10350949434	641675028	151	68549334	60	5	1.93219e-10	9.66095e-10	0.14588	5.79657e-12	0.000875282	0.198675	9.0335e-18	5.79657e-09	1	0	0	1	0	0
AAATACAAC	67	721	9	10350949434	641675028	151	68549334	6489	10.7612	6.47284e-09	6.96554e-08	10.518	6.26899e-10	0.0946618	0.641396	9.76973e-16	6.26899e-07	1	0	0	1	1	0
AAATACATAC	18	75	10	10350949434	641675028	151	68549334	750	4.16667	1.73897e-09	7.24571e-09	1.0941	7.24571e-11	0.010941	0.275938	1.12919e-16	7.24571e-08	1	0	0	1	0	0
AAATACATC	3	20	9	10350949434	641675028	151	68549334	180	6.66667	2.89828e-10	1.93219e-09	0.291761	1.73897e-11	0.00262585	0.397351	2.71005e-17	1.73897e-08	1	0	0	1	0	0
AAATAG	22	88	6	10350949434	641675028	151	68549334	528	4	2.12541e-09	8.50164e-09	1.28375	5.10098e-11	0.00770248	0.15894	7.94948e-17	5.10098e-08	1	0	0	1	0	0
AAATAT	4	16	6	10350949434	641675028	151	68549334	96	4	3.86438e-10	1.54575e-09	0.233409	9.27451e-12	0.00140045	0.15894	1.44536e-17	9.27451e-09	1	0	0	1	0	0
AAATATATC	2	16	9	10350949434	641675028	151	68549334	144	8	1.93219e-10	1.54575e-09	0.233409	1.39118e-11	0.00210068	0.476821	2.16804e-17	1.39118e-08	1	0	0	1	0	0
AAATATC	1	4	7	10350949434	641675028	151	68549334	28	4	9.66095e-11	3.86438e-10	0.0583521	2.70507e-12	0.000408465	0.18543	4.21563e-18	2.70507e-09	1	0	0	1	0	0
AAATATGTC	2	8	9	10350949434	641675028	151	68549334	72	4	1.93219e-10	7.72876e-10	0.116704	6.95588e-12	0.00105034	0.238411	1.08402e-17	6.95588e-09	1	0	0	1	0	0
AAATC	4	20	5	10350949434	641675028	151	68549334	100	5	3.86438e-10	1.93219e-09	0.291761	9.66095e-12	0.0014588	0.165563	1.50558e-17	9.66095e-09	1	0	0	1	0	0
AAATCAAG	83	865	8	10350949434	641675028	151	68549334	6920	10.4217	8.01859e-09	8.35672e-08	12.6186	6.68538e-10	0.100949	0.552142	1.04186e-15	6.68538e-07	1	0	0	1	1	0
AAATCCAAG	57	590	9	10350949434	641675028	151	68549334	5310	10.3509	5.50674e-09	5.69996e-08	8.60694	5.12996e-10	0.0774625	0.61694	7.99465e-16	5.12996e-07	1	0	0	1	1	0
AAATCT	3	12	6	10350949434	641675028	151	68549334	72	4	2.89828e-10	1.15931e-09	0.175056	6.95588e-12	0.00105034	0.15894	1.08402e-17	6.95588e-09	1	0	0	1	0	0
AAATCTAAG	16	129	9	10350949434	641675028	151	68549334	1161	8.0625	1.54575e-09	1.24626e-08	1.88186	1.12164e-10	0.0169367	0.480546	1.74798e-16	1.12164e-07	1	0	0	1	0	0
AAATCTCAGATCTC	2	8	14	10350949434	641675028	151	68549334	112	4	1.93219e-10	7.72876e-10	0.116704	1.08203e-11	0.00163386	0.370861	1.68625e-17	1.08203e-08	1	0	0	1	0	0
AAATCTGAG	17	175	9	10350949434	641675028	151	68549334	1575	10.2941	1.64236e-09	1.69067e-08	2.55291	1.5216e-10	0.0229762	0.613557	2.37129e-16	1.5216e-07	1	0	0	1	1	0
AAATG	684	3767	5	10350949434	641675028	151	68549334	18835	5.50731	6.60809e-08	3.63928e-07	54.9531	1.81964e-09	0.274766	0.182361	2.83577e-15	1.81964e-06	1	0	0	1	0	0
AAATGAAT	21	108	8	10350949434	641675028	151	68549334	864	5.14286	2.0288e-09	1.04338e-08	1.57551	8.34706e-11	0.0126041	0.272469	1.30082e-16	8.34706e-08	1	0	0	1	0	0
AAATGAT	47	713	7	10350949434	641675028	151	68549334	4991	15.1702	4.54065e-09	6.88826e-08	10.4013	4.82178e-10	0.0728089	0.703255	7.51436e-16	4.82178e-07	1	0	0	1	1	0
AAATGC	3	12	6	10350949434	641675028	151	68549334	72	4	2.89828e-10	1.15931e-09	0.175056	6.95588e-12	0.00105034	0.15894	1.08402e-17	6.95588e-09	1	0	0	1	0	0
AAATGG	20	80	6	10350949434	641675028	151	68549334	480	4	1.93219e-09	7.72876e-09	1.16704	4.63726e-11	0.00700226	0.15894	7.2268e-17	4.63726e-08	1	0	0	1	0	0
AAATGGTAT	6	24	9	10350949434	641675028	151	68549334	216	4	5.79657e-10	2.31863e-09	0.350113	2.08677e-11	0.00315102	0.238411	3.25206e-17	2.08677e-08	1	0	0	1	0	0
AAATGT	2	9	6	10350949434	641675028	151	68549334	54	4.5	1.93219e-10	8.69485e-10	0.131292	5.21691e-12	0.000787754	0.178808	8.13015e-18	5.21691e-09	1	0	0	1	0	0
AAATT	103	557	5	10350949434	641675028	151	68549334	2785	5.40777	9.95078e-09	5.38115e-08	8.12553	2.69057e-10	0.0406277	0.179065	4.19305e-16	2.69057e-07	1	0	0	1	0	0
AAATTC	22	102	6	10350949434	641675028	151	68549334	612	4.63636	2.12541e-09	9.85417e-09	1.48798	5.9125e-11	0.00892788	0.184226	9.21417e-17	5.9125e-08	1	0	0	1	0	0
AAATTCT	5	20	7	10350949434	641675028	151	68549334	140	4	4.83047e-10	1.93219e-09	0.291761	1.35253e-11	0.00204232	0.18543	2.10782e-17	1.35253e-08	1	0	0	1	0	0
AAATTG	3	12	6	10350949434	641675028	151	68549334	72	4	2.89828e-10	1.15931e-09	0.175056	6.95588e-12	0.00105034	0.15894	1.08402e-17	6.95588e-09	1	0	0	1	0	0
AAATTGGATCG	111	479	11	10350949434	641675028	151	68549334	5269	4.31532	1.07237e-08	4.62759e-08	6.98767	5.09035e-10	0.0768643	0.314361	7.93292e-16	5.09035e-07	1	0	0	1	0	0
AAATTGT	9	36	7	10350949434	641675028	151	68549334	252	4	8.69485e-10	3.47794e-09	0.525169	2.43456e-11	0.00367618	0.18543	3.79407e-17	2.43456e-08	1	0	0	1	0	0
AAATTT	17	68	6	10350949434	641675028	151	68549334	408	4	1.64236e-09	6.56945e-09	0.991986	3.94167e-11	0.00595192	0.15894	6.14278e-17	3.94167e-08	1	0	0	1	0	0
AAC	1050	10959	3	10350949434	641675028	151	68549334	32877	10.4371	1.0144e-07	1.05874e-06	159.87	3.17623e-09	0.479611	0.20736	4.9499e-15	3.17623e-06	1	0	0	0	0	0
AACAACAAG	548	3969	9	10350949434	641675028	151	68549334	35721	7.2427	5.2942e-08	3.83443e-07	57.8999	3.45099e-09	0.521099	0.431684	5.37809e-15	3.45099e-06	1	0	0	1	0	0
AACAAG	33	135	6	10350949434	641675028	151	68549334	810	4.09091	3.18811e-09	1.30423e-08	1.96938	7.82537e-11	0.0118163	0.162553	1.21952e-16	7.82537e-08	1	0	0	1	0	0
AACAAGG	1	4	7	10350949434	641675028	151	68549334	28	4	9.66095e-11	3.86438e-10	0.0583521	2.70507e-12	0.000408465	0.18543	4.21563e-18	2.70507e-09	1	0	0	1	0	0
AACAAT	16	64	6	10350949434	641675028	151	68549334	384	4	1.54575e-09	6.18301e-09	0.933634	3.7098e-11	0.0056018	0.15894	5.78144e-17	3.7098e-08	1	0	0	1	0	0
AACAATCCAAGAATCC	1	4	16	10350949434	641675028	151	68549334	64	4	9.66095e-11	3.86438e-10	0.0583521	6.18301e-12	0.000933634	0.423841	9.63573e-18	6.18301e-09	1	0	0	1	0	0
AACAATGTAAG	12	81	11	10350949434	641675028	151	68549334	891	6.75	1.15931e-09	7.82537e-09	1.18163	8.60791e-11	0.0129979	0.491722	1.34147e-16	8.60791e-08	1	0	0	1	0	0
AACAC	25	136	5	10350949434	641675028	151	68549334	680	5.44	2.41524e-09	1.31389e-08	1.98397	6.56945e-11	0.00991986	0.180132	1.0238e-16	6.56945e-08	1	0	0	1	0	0
AACACG	6	24	6	10350949434	641675028	151	68549334	144	4	5.79657e-10	2.31863e-09	0.350113	1.39118e-11	0.00210068	0.15894	2.16804e-17	1.39118e-08	1	0	0	1	0	0
AACACGAGTGCTTCGCCAACTGTT	1	4	24	10350949434	641675028	151	68549334	96	4	9.66095e-11	3.86438e-10	0.0583521	9.27451e-12	0.00140045	0.635762	1.44536e-17	9.27451e-09	1	0	0	1	1	0
AACACGC	1	4	7	10350949434	641675028	151	68549334	28	4	9.66095e-11	3.86438e-10	0.0583521	2.70507e-12	0.000408465	0.18543	4.21563e-18	2.70507e-09	1	0	0	1	0	0
AACACGT	3	12	7	10350949434	641675028	151	68549334	84	4	2.89828e-10	1.15931e-09	0.175056	8.1152e-12	0.00122539	0.18543	1.26469e-17	8.1152e-09	1	0	0	1	0	0
AACACTAG	1	6	8	10350949434	641675028	151	68549334	48	6	9.66095e-11	5.79657e-10	0.0875282	4.63726e-12	0.000700226	0.317881	7.2268e-18	4.63726e-09	1	0	0	1	0	0
AACACTT	5	20	7	10350949434	641675028	151	68549334	140	4	4.83047e-10	1.93219e-09	0.291761	1.35253e-11	0.00204232	0.18543	2.10782e-17	1.35253e-08	1	0	0	1	0	0
AACAGC	3	12	6	10350949434	641675028	151	68549334	72	4	2.89828e-10	1.15931e-09	0.175056	6.95588e-12	0.00105034	0.15894	1.08402e-17	6.95588e-09	1	0	0	1	0	0
AACAGCCGCCTACAC	27	123	15	10350949434	641675028	151	68549334	1845	4.55556	2.60846e-09	1.1883e-08	1.79433	1.78245e-10	0.0269149	0.452539	2.7778e-16	1.78245e-07	1	0	0	1	0	0
AACAGG	127	1622	6	10350949434	641675028	151	68549334	9732	12.7717	1.22694e-08	1.56701e-07	23.6618	9.40204e-10	0.141971	0.507483	1.46523e-15	9.40204e-07	1	0	0	1	1	0
AACAGT	14	70	6	10350949434	641675028	151	68549334	420	5	1.35253e-09	6.76266e-09	1.02116	4.0576e-11	0.00612697	0.198675	6.32345e-17	4.0576e-08	1	0	0	1	0	0
AACAT	30	157	5	10350949434	641675028	151	68549334	785	5.23333	2.89828e-09	1.51677e-08	2.29032	7.58385e-11	0.0114516	0.173289	1.18188e-16	7.58385e-08	1	0	0	1	0	0
AACATAG	9	36	7	10350949434	641675028	151	68549334	252	4	8.69485e-10	3.47794e-09	0.525169	2.43456e-11	0.00367618	0.18543	3.79407e-17	2.43456e-08	1	0	0	1	0	0
AACATAT	1	6	7	10350949434	641675028	151	68549334	42	6	9.66095e-11	5.79657e-10	0.0875282	4.0576e-12	0.000612697	0.278146	6.32345e-18	4.0576e-09	1	0	0	1	0	0
AACATCAT	9	43	8	10350949434	641675028	151	68549334	344	4.77778	8.69485e-10	4.15421e-09	0.627285	3.32337e-11	0.00501828	0.253127	5.17921e-17	3.32337e-08	1	0	0	1	0	0
AACATT	21	84	6	10350949434	641675028	151	68549334	504	4	2.0288e-09	8.1152e-09	1.22539	4.86912e-11	0.00735237	0.15894	7.58814e-17	4.86912e-08	1	0	0	1	0	0
AACATTAGCATT	55	340	12	10350949434	641675028	151	68549334	4080	6.18182	5.31352e-09	3.28472e-08	4.95993	3.94167e-10	0.0595192	0.49127	6.14278e-16	3.94167e-07	1	0	0	1	0	0
AACC	1	7	4	10350949434	641675028	151	68549334	28	7	9.66095e-11	6.76266e-10	0.102116	2.70507e-12	0.000408465	0.18543	4.21563e-18	2.70507e-09	1	0	0	0	0	0
AACCAACG	19	109	8	10350949434	641675028	151	68549334	872	5.73684	1.83558e-09	1.05304e-08	1.5901	8.42435e-11	0.0127208	0.303939	1.31287e-16	8.42435e-08	1	0	0	1	0	0
AACCAATC	3406	26731	8	10350949434	641675028	151	68549334	213848	7.84821	3.29052e-07	2.58247e-06	389.953	2.06597e-08	3.11962	0.415799	3.21966e-14	2.06597e-05	1	0	0	1	0	0
AACCAATG	3116	20508	8	10350949434	641675028	151	68549334	164064	6.58151	3.01035e-07	1.98127e-06	299.171	1.58501e-08	2.39337	0.34869	2.47012e-14	1.58501e-05	1	0	0	1	0	0
AACCAT	8	32	6	10350949434	641675028	151	68549334	192	4	7.72876e-10	3.0915e-09	0.466817	1.8549e-11	0.0028009	0.15894	2.89072e-17	1.8549e-08	1	0	0	1	0	0
AACCATCC	72	513	8	10350949434	641675028	151	68549334	4104	7.125	6.95588e-09	4.95607e-08	7.48366	3.96485e-10	0.0598693	0.377483	6.17891e-16	3.96485e-07	1	0	0	1	0	0
AACCCCGAG	1	4	9	10350949434	641675028	151	68549334	36	4	9.66095e-11	3.86438e-10	0.0583521	3.47794e-12	0.000525169	0.238411	5.4201e-18	3.47794e-09	1	0	0	1	0	0
AACCCGAAG	20	114	9	10350949434	641675028	151	68549334	1026	5.7	1.93219e-09	1.10135e-08	1.66304	9.91213e-11	0.0149673	0.339735	1.54473e-16	9.91213e-08	1	0	0	1	0	0
AACCCGACGTGCCGGACG	4	20	18	10350949434	641675028	151	68549334	360	5	3.86438e-10	1.93219e-09	0.291761	3.47794e-11	0.00525169	0.596026	5.4201e-17	3.47794e-08	1	0	0	1	1	0
AACCCGGTGGTCTTCGACTCCGAC	2	8	24	10350949434	641675028	151	68549334	192	4	1.93219e-10	7.72876e-10	0.116704	1.8549e-11	0.0028009	0.635762	2.89072e-17	1.8549e-08	1	0	0	1	1	0
AACCCT	3	25	6	10350949434	641675028	151	68549334	150	8.33333	2.89828e-10	2.41524e-09	0.364701	1.44914e-11	0.00218821	0.331126	2.25837e-17	1.44914e-08	1	0	0	1	0	0
AACCCTTAG	5	30	9	10350949434	641675028	151	68549334	270	6	4.83047e-10	2.89828e-09	0.437641	2.60846e-11	0.00393877	0.357616	4.06507e-17	2.60846e-08	1	0	0	1	0	0
AACCGAAG	2	8	8	10350949434	641675028	151	68549334	64	4	1.93219e-10	7.72876e-10	0.116704	6.18301e-12	0.000933634	0.211921	9.63573e-18	6.18301e-09	1	0	0	1	0	0
AACCGACC	34	353	8	10350949434	641675028	151	68549334	2824	10.3824	3.28472e-09	3.41032e-08	5.14958	2.72825e-10	0.0411966	0.550058	4.25177e-16	2.72825e-07	1	0	0	1	1	0
AACCGATCG	1	4	9	10350949434	641675028	151	68549334	36	4	9.66095e-11	3.86438e-10	0.0583521	3.47794e-12	0.000525169	0.238411	5.4201e-18	3.47794e-09	1	0	0	1	0	0
AACCT	2	32	5	10350949434	641675028	151	68549334	160	16	1.93219e-10	3.0915e-09	0.466817	1.54575e-11	0.00233409	0.529801	2.40893e-17	1.54575e-08	1	0	0	1	1	0
AACCTCAAG	10	40	9	10350949434	641675028	151	68549334	360	4	9.66095e-10	3.86438e-09	0.583521	3.47794e-11	0.00525169	0.238411	5.4201e-17	3.47794e-08	1	0	0	1	0	0
AACCTCTAG	19	119	9	10350949434	641675028	151	68549334	1071	6.26316	1.83558e-09	1.14965e-08	1.73598	1.03469e-10	0.0156238	0.373301	1.61248e-16	1.03469e-07	1	0	0	1	0	0
AACCTCTTG	4	16	9	10350949434	641675028	151	68549334	144	4	3.86438e-10	1.54575e-09	0.233409	1.39118e-11	0.00210068	0.238411	2.16804e-17	1.39118e-08	1	0	0	1	0	0
AACCTGACCT	2	9	10	10350949434	641675028	151	68549334	90	4.5	1.93219e-10	8.69485e-10	0.131292	8.69485e-12	0.00131292	0.298013	1.35502e-17	8.69485e-09	1	0	0	1	0	0
AACCTGT	8	32	7	10350949434	641675028	151	68549334	224	4	7.72876e-10	3.0915e-09	0.466817	2.16405e-11	0.00326772	0.18543	3.37251e-17	2.16405e-08	1	0	0	1	0	0
AACCTTCAG	5	25	9	10350949434	641675028	151	68549334	225	5	4.83047e-10	2.41524e-09	0.364701	2.17371e-11	0.00328231	0.298013	3.38756e-17	2.17371e-08	1	0	0	1	0	0
AACCTTCT	2	8	8	10350949434	641675028	151	68549334	64	4	1.93219e-10	7.72876e-10	0.116704	6.18301e-12	0.000933634	0.211921	9.63573e-18	6.18301e-09	1	0	0	1	0	0
AACG	28	178	4	10350949434	641675028	151	68549334	712	6.35714	2.70507e-09	1.71965e-08	2.59667	6.8786e-11	0.0103867	0.168401	1.07198e-16	6.8786e-08	1	0	0	0	0	0
AACGAATC	401	5318	8	10350949434	641675028	151	68549334	42544	13.2618	3.87404e-08	5.13769e-07	77.5792	4.11015e-09	0.620633	0.702614	6.40535e-15	4.11015e-06	1	0	0	1	1	0
AACGAATCC	1	5	9	10350949434	641675028	151	68549334	45	5	9.66095e-11	4.83047e-10	0.0729402	4.34743e-12	0.000656462	0.298013	6.77512e-18	4.34743e-09	1	0	0	1	0	0
AACGAATCG	4	18	9	10350949434	641675028	151	68549334	162	4.5	3.86438e-10	1.73897e-09	0.262585	1.56507e-11	0.00236326	0.268212	2.43904e-17	1.56507e-08	1	0	0	1	0	0
AACGAATG	337	3479	8	10350949434	641675028	151	68549334	27832	10.3234	3.25574e-08	3.36104e-07	50.7518	2.68884e-09	0.406014	0.546937	4.19034e-15	2.68884e-06	1	0	0	1	1	0
AACGAC	147	682	6	10350949434	641675028	151	68549334	4092	4.63946	1.42016e-08	6.58877e-08	9.94904	3.95326e-10	0.0596942	0.184349	6.16085e-16	3.95326e-07	1	0	0	1	0	0
AACGAT	2	8	6	10350949434	641675028	151	68549334	48	4	1.93219e-10	7.72876e-10	0.116704	4.63726e-12	0.000700226	0.15894	7.2268e-18	4.63726e-09	1	0	0	1	0	0
AACGCC	2	10	6	10350949434	641675028	151	68549334	60	5	1.93219e-10	9.66095e-10	0.14588	5.79657e-12	0.000875282	0.198675	9.0335e-18	5.79657e-09	1	0	0	1	0	0
AACGCG	12	48	6	10350949434	641675028	151	68549334	288	4	1.15931e-09	4.63726e-09	0.700226	2.78235e-11	0.00420135	0.15894	4.33608e-17	2.78235e-08	1	0	0	1	0	0
AACGCGTCCAGACG	1	5	14	10350949434	641675028	151	68549334	70	5	9.66095e-11	4.83047e-10	0.0729402	6.76266e-12	0.00102116	0.463576	1.05391e-17	6.76266e-09	1	0	0	1	0	0
AACGCT	1	4	6	10350949434	641675028	151	68549334	24	4	9.66095e-11	3.86438e-10	0.0583521	2.31863e-12	0.000350113	0.15894	3.6134e-18	2.31863e-09	1	0	0	1	0	0
AACGGC	3	12	6	10350949434	641675028	151	68549334	72	4	2.89828e-10	1.15931e-09	0.175056	6.95588e-12	0.00105034	0.15894	1.08402e-17	6.95588e-09	1	0	0	1	0	0
AACGGTC	4	16	7	10350949434	641675028	151	68549334	112	4	3.86438e-10	1.54575e-09	0.233409	1.08203e-11	0.00163386	0.18543	1.68625e-17	1.08203e-08	1	0	0	1	0	0
AACGTG	7	28	6	10350949434	641675028	151	68549334	168	4	6.76266e-10	2.70507e-09	0.408465	1.62304e-11	0.00245079	0.15894	2.52938e-17	1.62304e-08	1	0	0	1	0	0
AACT	58	623	4	10350949434	641675028	151	68549334	2492	10.7414	5.60335e-09	6.01877e-08	9.08835	2.40751e-10	0.0363534	0.28454	3.75191e-16	2.40751e-07	1	0	0	0	0	0
AACTAC	8	32	6	10350949434	641675028	151	68549334	192	4	7.72876e-10	3.0915e-09	0.466817	1.8549e-11	0.0028009	0.15894	2.89072e-17	1.8549e-08	1	0	0	1	0	0
AACTACT	3	15	7	10350949434	641675028	151	68549334	105	5	2.89828e-10	1.44914e-09	0.218821	1.0144e-11	0.00153174	0.231788	1.58086e-17	1.0144e-08	1	0	0	1	0	0
AACTAG	8	32	6	10350949434	641675028	151	68549334	192	4	7.72876e-10	3.0915e-09	0.466817	1.8549e-11	0.0028009	0.15894	2.89072e-17	1.8549e-08	1	0	0	1	0	0
AACTAGTGCCGCCTAC	27	140	16	10350949434	641675028	151	68549334	2240	5.18519	2.60846e-09	1.35253e-08	2.04232	2.16405e-10	0.0326772	0.549424	3.37251e-16	2.16405e-07	1	0	0	1	1	0
AACTAT	6	24	6	10350949434	641675028	151	68549334	144	4	5.79657e-10	2.31863e-09	0.350113	1.39118e-11	0.00210068	0.15894	2.16804e-17	1.39118e-08	1	0	0	1	0	0
AACTATC	1	4	7	10350949434	641675028	151	68549334	28	4	9.66095e-11	3.86438e-10	0.0583521	2.70507e-12	0.000408465	0.18543	4.21563e-18	2.70507e-09	1	0	0	1	0	0
AACTCAACTCGAGTCC	336	1546	16	10350949434	641675028	151	68549334	24736	4.60119	3.24608e-08	1.49358e-07	22.5531	2.38973e-09	0.36085	0.487543	3.72421e-15	2.38973e-06	1	0	0	1	0	0
AACTCACT	6	27	8	10350949434	641675028	151	68549334	216	4.5	5.79657e-10	2.60846e-09	0.393877	2.08677e-11	0.00315102	0.238411	3.25206e-17	2.08677e-08	1	0	0	1	0	0
AACTCCC	1	4	7	10350949434	641675028	151	68549334	28	4	9.66095e-11	3.86438e-10	0.0583521	2.70507e-12	0.000408465	0.18543	4.21563e-18	2.70507e-09	1	0	0	1	0	0
AACTCGAGTCCAACTT	1089	5084	16	10350949434	641675028	151	68549334	81344	4.6685	1.05208e-07	4.91163e-07	74.1656	7.8586e-09	1.18665	0.494676	1.2247e-14	7.8586e-06	1	0	0	1	0	0
AACTCT	5	20	6	10350949434	641675028	151	68549334	120	4	4.83047e-10	1.93219e-09	0.291761	1.15931e-11	0.00175056	0.15894	1.8067e-17	1.15931e-08	1	0	0	1	0	0
AACTCTAC	15	72	8	10350949434	641675028	151	68549334	576	4.8	1.44914e-09	6.95588e-09	1.05034	5.56471e-11	0.00840271	0.254305	8.67216e-17	5.56471e-08	1	0	0	1	0	0
AACTGAAGATGGCATTGG	1	4	18	10350949434	641675028	151	68549334	72	4	9.66095e-11	3.86438e-10	0.0583521	6.95588e-12	0.00105034	0.476821	1.08402e-17	6.95588e-09	1	0	0	1	0	0
AACTGGACTGG	21	154	11	10350949434	641675028	151	68549334	1694	7.33333	2.0288e-09	1.48779e-08	2.24656	1.63656e-10	0.0247121	0.534216	2.55046e-16	1.63656e-07	1	0	0	1	1	0
AACTT	20	108	5	10350949434	641675028	151	68549334	540	5.4	1.93219e-09	1.04338e-08	1.57551	5.21691e-11	0.00787754	0.178808	8.13015e-17	5.21691e-08	1	0	0	1	0	0
AACTTAGCTTAAGTCC	196	797	16	10350949434	641675028	151	68549334	12752	4.06633	1.89355e-08	7.69978e-08	11.6267	1.23196e-09	0.186027	0.430869	1.91992e-15	1.23196e-06	1	0	0	1	0	0
AACTTC	35	140	6	10350949434	641675028	151	68549334	840	4	3.38133e-09	1.35253e-08	2.04232	8.1152e-11	0.0122539	0.15894	1.26469e-16	8.1152e-08	1	0	0	1	0	0
AACTTG	13	52	6	10350949434	641675028	151	68549334	312	4	1.25592e-09	5.02369e-09	0.758578	3.01422e-11	0.00455147	0.15894	4.69742e-17	3.01422e-08	1	0	0	1	0	0
AAG	2770	28908	3	10350949434	641675028	151	68549334	86724	10.4361	2.67608e-07	2.79279e-06	421.711	8.37836e-09	1.26513	0.20734	1.3057e-14	8.37836e-06	1	0	0	0	0	0
AAGAAGCCG	106	1218	9	10350949434	641675028	151	68549334	10962	11.4906	1.02406e-08	1.1767e-07	17.7682	1.05903e-09	0.159914	0.684868	1.65042e-15	1.05903e-06	1	0	0	1	1	0
AAGAAGCCGAAGAAGCTG	1	4	18	10350949434	641675028	151	68549334	72	4	9.66095e-11	3.86438e-10	0.0583521	6.95588e-12	0.00105034	0.476821	1.08402e-17	6.95588e-09	1	0	0	1	0	0
AAGAAGCTG	448	5789	9	10350949434	641675028	151	68549334	52101	12.9219	4.32811e-08	5.59272e-07	84.4501	5.03345e-09	0.760051	0.770178	7.84424e-15	5.03345e-06	1	0	0	1	1	0
AAGAAGGC	6	24	8	10350949434	641675028	151	68549334	192	4	5.79657e-10	2.31863e-09	0.350113	1.8549e-11	0.0028009	0.211921	2.89072e-17	1.8549e-08	1	0	0	1	0	0
AAGAAT	20	80	6	10350949434	641675028	151	68549334	480	4	1.93219e-09	7.72876e-09	1.16704	4.63726e-11	0.00700226	0.15894	7.2268e-17	4.63726e-08	1	0	0	1	0	0
AAGAATCC	196	2228	8	10350949434	641675028	151	68549334	17824	11.3673	1.89355e-08	2.15246e-07	32.5021	1.72197e-09	0.260017	0.602244	2.68355e-15	1.72197e-06	1	0	0	1	1	0
AAGAATCCG	279	2060	9	10350949434	641675028	151	68549334	18540	7.38351	2.6954e-08	1.99016e-07	30.0513	1.79114e-09	0.270462	0.440077	2.79135e-15	1.79114e-06	1	0	0	1	0	0
AAGAATCG	258	4141	8	10350949434	641675028	151	68549334	33128	16.0504	2.49252e-08	4.0006e-07	60.409	3.20048e-09	0.483272	0.850352	4.9877e-15	3.20048e-06	1	0	0	1	1	0
AAGAATCGG	29	176	9	10350949434	641675028	151	68549334	1584	6.06897	2.80168e-09	1.70033e-08	2.56749	1.53029e-10	0.0231074	0.361726	2.38484e-16	1.53029e-07	1	0	0	1	0	0
AAGAATCT	183	2767	8	10350949434	641675028	151	68549334	22136	15.1202	1.76795e-08	2.67318e-07	40.3651	2.13855e-09	0.322921	0.801071	3.33276e-15	2.13855e-06	1	0	0	1	1	0
AAGAATCTG	183	2443	9	10350949434	641675028	151	68549334	21987	13.3497	1.76795e-08	2.36017e-07	35.6386	2.12415e-09	0.320747	0.795679	3.31033e-15	2.12415e-06	1	0	0	1	1	0
AAGAATT	2	8	7	10350949434	641675028	151	68549334	56	4	1.93219e-10	7.72876e-10	0.116704	5.41013e-12	0.00081693	0.18543	8.43126e-18	5.41013e-09	1	0	0	1	0	0
AAGAC	15	120	5	10350949434	641675028	151	68549334	600	8	1.44914e-09	1.15931e-08	1.75056	5.79657e-11	0.00875282	0.264901	9.0335e-17	5.79657e-08	1	0	0	1	0	0
AAGACAG	73	740	7	10350949434	641675028	151	68549334	5180	10.137	7.05249e-09	7.1491e-08	10.7951	5.00437e-10	0.075566	0.469927	7.79892e-16	5.00437e-07	1	0	0	1	0	0
AAGACCTCC	6	24	9	10350949434	641675028	151	68549334	216	4	5.79657e-10	2.31863e-09	0.350113	2.08677e-11	0.00315102	0.238411	3.25206e-17	2.08677e-08	1	0	0	1	0	0
AAGACT	15	60	6	10350949434	641675028	151	68549334	360	4	1.44914e-09	5.79657e-09	0.875282	3.47794e-11	0.00525169	0.15894	5.4201e-17	3.47794e-08	1	0	0	1	0	0
AAGAGC	4	68	6	10350949434	641675028	151	68549334	408	17	3.86438e-10	6.56945e-09	0.991986	3.94167e-11	0.00595192	0.675497	6.14278e-17	3.94167e-08	1	0	0	1	1	0
AAGAGG	49	685	6	10350949434	641675028	151	68549334	4110	13.9796	4.73387e-09	6.61775e-08	9.9928	3.97065e-10	0.0599568	0.55548	6.18795e-16	3.97065e-07	1	0	0	1	1	0
AAGAGGAGG	148	1508	9	10350949434	641675028	151	68549334	13572	10.1892	1.42982e-08	1.45687e-07	21.9988	1.31118e-09	0.197989	0.607303	2.04338e-15	1.31118e-06	1	0	0	1	1	0
AAGAGGGGG	25	170	9	10350949434	641675028	151	68549334	1530	6.8	2.41524e-09	1.64236e-08	2.47997	1.47813e-10	0.0223197	0.405298	2.30354e-16	1.47813e-07	1	0	0	1	0	0
AAGAGT	3	12	6	10350949434	641675028	151	68549334	72	4	2.89828e-10	1.15931e-09	0.175056	6.95588e-12	0.00105034	0.15894	1.08402e-17	6.95588e-09	1	0	0	1	0	0
AAGAGTCC	10	85	8	10350949434	641675028	151	68549334	680	8.5	9.66095e-10	8.21181e-09	1.23998	6.56945e-11	0.00991986	0.450331	1.0238e-16	6.56945e-08	1	0	0	1	0	0
AAGAGTCTG	12	78	9	10350949434	641675028	151	68549334	702	6.5	1.15931e-09	7.53554e-09	1.13787	6.78199e-11	0.0102408	0.387417	1.05692e-16	6.78199e-08	1	0	0	1	0	0
AAGAT	16	80	5	10350949434	641675028	151	68549334	400	5	1.54575e-09	7.72876e-09	1.16704	3.86438e-11	0.00583521	0.165563	6.02233e-17	3.86438e-08	1	0	0	1	0	0
AAGATG	41	395	6	10350949434	641675028	151	68549334	2370	9.63415	3.96099e-09	3.81608e-08	5.76227	2.28965e-10	0.0345736	0.382814	3.56823e-16	2.28965e-07	1	0	0	1	0	0
AAGATGATG	4	25	9	10350949434	641675028	151	68549334	225	6.25	3.86438e-10	2.41524e-09	0.364701	2.17371e-11	0.00328231	0.372517	3.38756e-17	2.17371e-08	1	0	0	1	0	0
AAGATT	15	60	6	10350949434	641675028	151	68549334	360	4	1.44914e-09	5.79657e-09	0.875282	3.47794e-11	0.00525169	0.15894	5.4201e-17	3.47794e-08	1	0	0	1	0	0
AAGATTCCG	50	457	9	10350949434	641675028	151	68549334	4113	9.14	4.83047e-09	4.41505e-08	6.66673	3.97355e-10	0.0600006	0.544768	6.19246e-16	3.97355e-07	1	0	0	1	1	0
AAGATTCTG	17	78	9	10350949434	641675028	151	68549334	702	4.58824	1.64236e-09	7.53554e-09	1.13787	6.78199e-11	0.0102408	0.273471	1.05692e-16	6.78199e-08	1	0	0	1	0	0
AAGC	73	2041	4	10350949434	641675028	151	68549334	8164	27.9589	7.05249e-09	1.9718e-07	29.7742	7.8872e-10	0.119097	0.740633	1.22916e-15	7.8872e-07	1	0	0	0	1	0
AAGCAAGT	7	29	8	10350949434	641675028	151	68549334	232	4.14286	6.76266e-10	2.80168e-09	0.423053	2.24134e-11	0.00338442	0.219489	3.49295e-17	2.24134e-08	1	0	0	1	0	0
AAGCAATG	1478	10646	8	10350949434	641675028	151	68549334	85168	7.20298	1.42789e-07	1.0285e-06	155.304	8.22804e-09	1.24243	0.381615	1.28227e-14	8.22804e-06	1	0	0	1	0	0
AAGCAC	4	16	6	10350949434	641675028	151	68549334	96	4	3.86438e-10	1.54575e-09	0.233409	9.27451e-12	0.00140045	0.15894	1.44536e-17	9.27451e-09	1	0	0	1	0	0
AAGCACTG	12	53	8	10350949434	641675028	151	68549334	424	4.41667	1.15931e-09	5.1203e-09	0.773166	4.09624e-11	0.00618533	0.233996	6.38367e-17	4.09624e-08	1	0	0	1	0	0
AAGCATCTG	189	1445	9	10350949434	641675028	151	68549334	13005	7.6455	1.82592e-08	1.39601e-07	21.0797	1.25641e-09	0.189717	0.455692	1.95801e-15	1.25641e-06	1	0	0	1	0	0
AAGCC	6	30	5	10350949434	641675028	151	68549334	150	5	5.79657e-10	2.89828e-09	0.437641	1.44914e-11	0.00218821	0.165563	2.25837e-17	1.44914e-08	1	0	0	1	0	0
AAGCCTC	1	8	7	10350949434	641675028	151	68549334	56	8	9.66095e-11	7.72876e-10	0.116704	5.41013e-12	0.00081693	0.370861	8.43126e-18	5.41013e-09	1	0	0	1	0	0
AAGCGAGC	25	248	8	10350949434	641675028	151	68549334	1984	9.92	2.41524e-09	2.39592e-08	3.61783	1.91673e-10	0.0289427	0.525563	2.98708e-16	1.91673e-07	1	0	0	1	1	0
AAGCGATC	14	122	8	10350949434	641675028	151	68549334	976	8.71429	1.35253e-09	1.17864e-08	1.77974	9.42909e-11	0.0142379	0.461684	1.46945e-16	9.42909e-08	1	0	0	1	0	0
AAGCGATG	18	172	8	10350949434	641675028	151	68549334	1376	9.55556	1.73897e-09	1.66168e-08	2.50914	1.32935e-10	0.0200731	0.506255	2.07168e-16	1.32935e-07	1	0	0	1	1	0
AAGCGTCTG	24	251	9	10350949434	641675028	151	68549334	2259	10.4583	2.31863e-09	2.4249e-08	3.6616	2.18241e-10	0.0329544	0.623344	3.40111e-16	2.18241e-07	1	0	0	1	1	0
AAGCT	9	45	5	10350949434	641675028	151	68549334	225	5	8.69485e-10	4.34743e-09	0.656462	2.17371e-11	0.00328231	0.165563	3.38756e-17	2.17371e-08	1	0	0	1	0	0
AAGG	18	125	4	10350949434	641675028	151	68549334	500	6.94444	1.73897e-09	1.20762e-08	1.8235	4.83047e-11	0.00729402	0.183959	7.52791e-17	4.83047e-08	1	0	0	0	0	0
AAGGAATC	28	292	8	10350949434	641675028	151	68549334	2336	10.4286	2.70507e-09	2.821e-08	4.25971	2.2568e-10	0.0340776	0.552507	3.51704e-16	2.2568e-07	1	0	0	1	1	0
AAGGAATCC	775	5089	9	10350949434	641675028	151	68549334	45801	6.56645	7.48724e-08	4.91646e-07	74.2385	4.42481e-09	0.668147	0.391378	6.89572e-15	4.42481e-06	1	0	0	1	0	0
AAGGAATCG	102	606	9	10350949434	641675028	151	68549334	5454	5.94118	9.85417e-09	5.85454e-08	8.84035	5.26908e-10	0.0795631	0.35411	8.21145e-16	5.26908e-07	1	0	0	1	0	0
AAGGACCT	32	218	8	10350949434	641675028	151	68549334	1744	6.8125	3.0915e-09	2.10609e-08	3.18019	1.68487e-10	0.0254415	0.360927	2.62574e-16	1.68487e-07	1	0	0	1	0	0
AAGGAG	99	1165	6	10350949434	641675028	151	68549334	6990	11.7677	9.56434e-09	1.1255e-07	16.9951	6.753e-10	0.10197	0.46759	1.0524e-15	6.753e-07	1	0	0	1	0	0
AAGGAGAGAGAG	3	15	12	10350949434	641675028	151	68549334	180	5	2.89828e-10	1.44914e-09	0.218821	1.73897e-11	0.00262585	0.397351	2.71005e-17	1.73897e-08	1	0	0	1	0	0
AAGGAGCC	1	4	8	10350949434	641675028	151	68549334	32	4	9.66095e-11	3.86438e-10	0.0583521	3.0915e-12	0.000466817	0.211921	4.81787e-18	3.0915e-09	1	0	0	1	0	0
AAGGAGGAG	129	668	9	10350949434	641675028	151	68549334	6012	5.17829	1.24626e-08	6.45351e-08	9.74481	5.80816e-10	0.0877033	0.30864	9.05156e-16	5.80816e-07	1	0	0	1	0	0
AAGGAT	2	8	6	10350949434	641675028	151	68549334	48	4	1.93219e-10	7.72876e-10	0.116704	4.63726e-12	0.000700226	0.15894	7.2268e-18	4.63726e-09	1	0	0	1	0	0
AAGGATCC	10	40	8	10350949434	641675028	151	68549334	320	4	9.66095e-10	3.86438e-09	0.583521	3.0915e-11	0.00466817	0.211921	4.81787e-17	3.0915e-08	1	0	0	1	0	0
AAGGATCTG	952	7501	9	10350949434	641675028	151	68549334	67509	7.8792	9.19722e-08	7.24668e-07	109.425	6.52201e-09	0.984824	0.469621	1.0164e-14	6.52201e-06	1	0	0	1	0	0
AAGGATTCT	2	10	9	10350949434	641675028	151	68549334	90	5	1.93219e-10	9.66095e-10	0.14588	8.69485e-12	0.00131292	0.298013	1.35502e-17	8.69485e-09	1	0	0	1	0	0
AAGGCAATG	31	154	9	10350949434	641675028	151	68549334	1386	4.96774	2.99489e-09	1.48779e-08	2.24656	1.33901e-10	0.020219	0.296091	2.08674e-16	1.33901e-07	1	0	0	1	0	0
AAGGCAG	6	24	7	10350949434	641675028	151	68549334	168	4	5.79657e-10	2.31863e-09	0.350113	1.62304e-11	0.00245079	0.18543	2.52938e-17	1.62304e-08	1	0	0	1	0	0
AAGGGTCT	5	31	8	10350949434	641675028	151	68549334	248	6.2	4.83047e-10	2.99489e-09	0.452229	2.39592e-11	0.00361783	0.328477	3.73385e-17	2.39592e-08	1	0	0	1	0	0
AAGGTATGAAGGTG	66	485	14	10350949434	641675028	151	68549334	6790	7.34848	6.37623e-09	4.68556e-08	7.0752	6.55978e-10	0.0990527	0.681316	1.02229e-15	6.55978e-07	1	0	0	1	1	0
AAGGTG	13	52	6	10350949434	641675028	151	68549334	312	4	1.25592e-09	5.02369e-09	0.758578	3.01422e-11	0.00455147	0.15894	4.69742e-17	3.01422e-08	1	0	0	1	0	0
AAGT	588	6461	4	10350949434	641675028	151	68549334	25844	10.9881	5.68064e-08	6.24194e-07	94.2533	2.49678e-09	0.377013	0.291075	3.89103e-15	2.49678e-06	1	0	0	0	0	0
AAGTAAT	11	44	7	10350949434	641675028	151	68549334	308	4	1.0627e-09	4.25082e-09	0.641873	2.97557e-11	0.00449311	0.18543	4.6372e-17	2.97557e-08	1	0	0	1	0	0
AAGTAT	16	70	6	10350949434	641675028	151	68549334	420	4.375	1.54575e-09	6.76266e-09	1.02116	4.0576e-11	0.00612697	0.173841	6.32345e-17	4.0576e-08	1	0	0	1	0	0
AAGTATCTG	94	863	9	10350949434	641675028	151	68549334	7767	9.18085	9.08129e-09	8.3374e-08	12.5895	7.50366e-10	0.113305	0.547203	1.16939e-15	7.50366e-07	1	0	0	1	1	0
AAGTC	10	60	5	10350949434	641675028	151	68549334	300	6	9.66095e-10	5.79657e-09	0.875282	2.89828e-11	0.00437641	0.198675	4.51675e-17	2.89828e-08	1	0	0	1	0	0
AAGTCG	9	36	6	10350949434	641675028	151	68549334	216	4	8.69485e-10	3.47794e-09	0.525169	2.08677e-11	0.00315102	0.15894	3.25206e-17	2.08677e-08	1	0	0	1	0	0
AAGTCGTCGTCGTGC	1	4	15	10350949434	641675028	151	68549334	60	4	9.66095e-11	3.86438e-10	0.0583521	5.79657e-12	0.000875282	0.397351	9.0335e-18	5.79657e-09	1	0	0	1	0	0
AAGTGAG	2	22	7	10350949434	641675028	151	68549334	154	11	1.93219e-10	2.12541e-09	0.320937	1.48779e-11	0.00224656	0.509934	2.3186e-17	1.48779e-08	1	0	0	1	1	0
AAGTGAGT	29	144	8	10350949434	641675028	151	68549334	1152	4.96552	2.80168e-09	1.39118e-08	2.10068	1.11294e-10	0.0168054	0.263074	1.73443e-16	1.11294e-07	1	0	0	1	0	0
AAGTGAGTGAGT	1	5	12	10350949434	641675028	151	68549334	60	5	9.66095e-11	4.83047e-10	0.0729402	5.79657e-12	0.000875282	0.397351	9.0335e-18	5.79657e-09	1	0	0	1	0	0
AAGTGC	1	5	6	10350949434	641675028	151	68549334	30	5	9.66095e-11	4.83047e-10	0.0729402	2.89828e-12	0.000437641	0.198675	4.51675e-18	2.89828e-09	1	0	0	1	0	0
AAGTGT	28	119	6	10350949434	641675028	151	68549334	714	4.25	2.70507e-09	1.14965e-08	1.73598	6.89792e-11	0.0104159	0.168874	1.07499e-16	6.89792e-08	1	0	0	1	0	0
AAGTGTG	9	43	7	10350949434	641675028	151	68549334	301	4.77778	8.69485e-10	4.15421e-09	0.627285	2.90795e-11	0.004391	0.221486	4.5318e-17	2.90795e-08	1	0	0	1	0	0
AAT	3421	30679	3	10350949434	641675028	151	68549334	92037	8.96785	3.30501e-07	2.96388e-06	447.546	8.89165e-09	1.34264	0.178169	1.38569e-14	8.89165e-06	1	0	0	0	0	0
AATAC	54	297	5	10350949434	641675028	151	68549334	1485	5.5	5.21691e-09	2.8693e-08	4.33265	1.43465e-10	0.0216632	0.182119	2.23579e-16	1.43465e-07	1	0	0	1	0	0
AATACAATATAC	11	49	12	10350949434	641675028	151	68549334	588	4.45455	1.0627e-09	4.73387e-09	0.714814	5.68064e-11	0.00857776	0.354004	8.85283e-17	5.68064e-08	1	0	0	1	0	0
AATACAATATGC	27	152	12	10350949434	641675028	151	68549334	1824	5.62963	2.60846e-09	1.46846e-08	2.21738	1.76216e-10	0.0266086	0.447388	2.74618e-16	1.76216e-07	1	0	0	1	0	0
AATACAC	4	16	7	10350949434	641675028	151	68549334	112	4	3.86438e-10	1.54575e-09	0.233409	1.08203e-11	0.00163386	0.18543	1.68625e-17	1.08203e-08	1	0	0	1	0	0
AATACT	482	2283	6	10350949434	641675028	151	68549334	13698	4.73651	4.65658e-08	2.20559e-07	33.3045	1.32336e-09	0.199827	0.188206	2.06235e-15	1.32336e-06	1	0	0	1	0	0
AATAG	46	240	5	10350949434	641675028	151	68549334	1200	5.21739	4.44404e-09	2.31863e-08	3.50113	1.15931e-10	0.0175056	0.172761	1.8067e-16	1.15931e-07	1	0	0	1	0	0
AATAGAT	8	32	7	10350949434	641675028	151	68549334	224	4	7.72876e-10	3.0915e-09	0.466817	2.16405e-11	0.00326772	0.18543	3.37251e-17	2.16405e-08	1	0	0	1	0	0
AATAGATG	2	10	8	10350949434	641675028	151	68549334	80	5	1.93219e-10	9.66095e-10	0.14588	7.72876e-12	0.00116704	0.264901	1.20447e-17	7.72876e-09	1	0	0	1	0	0
AATAGCG	2	13	7	10350949434	641675028	151	68549334	91	6.5	1.93219e-10	1.25592e-09	0.189644	8.79146e-12	0.00132751	0.301325	1.37008e-17	8.79146e-09	1	0	0	1	0	0
AATAGT	7	28	6	10350949434	641675028	151	68549334	168	4	6.76266e-10	2.70507e-09	0.408465	1.62304e-11	0.00245079	0.15894	2.52938e-17	1.62304e-08	1	0	0	1	0	0
AATAT	8	40	5	10350949434	641675028	151	68549334	200	5	7.72876e-10	3.86438e-09	0.583521	1.93219e-11	0.00291761	0.165563	3.01117e-17	1.93219e-08	1	0	0	1	0	0
AATATC	18	72	6	10350949434	641675028	151	68549334	432	4	1.73897e-09	6.95588e-09	1.05034	4.17353e-11	0.00630203	0.15894	6.50412e-17	4.17353e-08	1	0	0	1	0	0
AATATG	12	48	6	10350949434	641675028	151	68549334	288	4	1.15931e-09	4.63726e-09	0.700226	2.78235e-11	0.00420135	0.15894	4.33608e-17	2.78235e-08	1	0	0	1	0	0
AATATT	3	12	6	10350949434	641675028	151	68549334	72	4	2.89828e-10	1.15931e-09	0.175056	6.95588e-12	0.00105034	0.15894	1.08402e-17	6.95588e-09	1	0	0	1	0	0
AATC	246	3189	4	10350949434	641675028	151	68549334	12756	12.9634	2.37659e-08	3.08088e-07	46.5212	1.23235e-09	0.186085	0.343402	1.92052e-15	1.23235e-06	1	0	0	0	0	0
AATCAATCAATG	55	257	12	10350949434	641675028	151	68549334	3084	4.67273	5.31352e-09	2.48286e-08	3.74912	2.97944e-10	0.0449895	0.371343	4.64322e-16	2.97944e-07	1	0	0	1	0	0
AATCAATG	76	553	8	10350949434	641675028	151	68549334	4424	7.27632	7.34232e-09	5.34251e-08	8.06718	4.274e-10	0.0645375	0.3855	6.6607e-16	4.274e-07	1	0	0	1	0	0
AATCACCC	12	55	8	10350949434	641675028	151	68549334	440	4.58333	1.15931e-09	5.31352e-09	0.802342	4.25082e-11	0.00641873	0.242826	6.62456e-17	4.25082e-08	1	0	0	1	0	0
AATCAG	29	116	6	10350949434	641675028	151	68549334	696	4	2.80168e-09	1.12067e-08	1.69221	6.72402e-11	0.0101533	0.15894	1.04789e-16	6.72402e-08	1	0	0	1	0	0
AATCCAGAG	103	624	9	10350949434	641675028	151	68549334	5616	6.05825	9.95078e-09	6.02843e-08	9.10293	5.42559e-10	0.0819264	0.361088	8.45535e-16	5.42559e-07	1	0	0	1	0	0
AATCCGAG	33	349	8	10350949434	641675028	151	68549334	2792	10.5758	3.18811e-09	3.37167e-08	5.09122	2.69734e-10	0.0407298	0.560305	4.20359e-16	2.69734e-07	1	0	0	1	1	0
AATCCGAGG	19	83	9	10350949434	641675028	151	68549334	747	4.36842	1.83558e-09	8.01859e-09	1.21081	7.21673e-11	0.0108973	0.260369	1.12467e-16	7.21673e-08	1	0	0	1	0	0
AATCCGGAG	3	18	9	10350949434	641675028	151	68549334	162	6	2.89828e-10	1.73897e-09	0.262585	1.56507e-11	0.00236326	0.357616	2.43904e-17	1.56507e-08	1	0	0	1	0	0
AATCCT	24	96	6	10350949434	641675028	151	68549334	576	4	2.31863e-09	9.27451e-09	1.40045	5.56471e-11	0.00840271	0.15894	8.67216e-17	5.56471e-08	1	0	0	1	0	0
AATCGAGAG	262	2059	9	10350949434	641675028	151	68549334	18531	7.85878	2.53117e-08	1.98919e-07	30.0368	1.79027e-09	0.270331	0.468404	2.79e-15	1.79027e-06	1	0	0	1	0	0
AATCGAGG	7	61	8	10350949434	641675028	151	68549334	488	8.71429	6.76266e-10	5.89318e-09	0.88987	4.71454e-11	0.00711896	0.461684	7.34724e-17	4.71454e-08	1	0	0	1	0	0
AATCGATC	2	10	8	10350949434	641675028	151	68549334	80	5	1.93219e-10	9.66095e-10	0.14588	7.72876e-12	0.00116704	0.264901	1.20447e-17	7.72876e-09	1	0	0	1	0	0
AATCT	18	90	5	10350949434	641675028	151	68549334	450	5	1.73897e-09	8.69485e-09	1.31292	4.34743e-11	0.00656462	0.165563	6.77512e-17	4.34743e-08	1	0	0	1	0	0
AATCTC	1	4	6	10350949434	641675028	151	68549334	24	4	9.66095e-11	3.86438e-10	0.0583521	2.31863e-12	0.000350113	0.15894	3.6134e-18	2.31863e-09	1	0	0	1	0	0
AATCTCTAG	24	108	9	10350949434	641675028	151	68549334	972	4.5	2.31863e-09	1.04338e-08	1.57551	9.39044e-11	0.0141796	0.268212	1.46343e-16	9.39044e-08	1	0	0	1	0	0
AATCTCTCG	77	627	9	10350949434	641675028	151	68549334	5643	8.14286	7.43893e-09	6.05742e-08	9.1467	5.45167e-10	0.0823203	0.485336	8.496e-16	5.45167e-07	1	0	0	1	0	0
AATCTGAG	33	365	8	10350949434	641675028	151	68549334	2920	11.0606	3.18811e-09	3.52625e-08	5.32463	2.821e-10	0.0425971	0.585992	4.3963e-16	2.821e-07	1	0	0	1	1	0
AATCTGGAG	64	709	9	10350949434	641675028	151	68549334	6381	11.0781	6.18301e-09	6.84961e-08	10.3429	6.16465e-10	0.0930862	0.660286	9.60712e-16	6.16465e-07	1	0	0	1	1	0
AATG	78	540	4	10350949434	641675028	151	68549334	2160	6.92308	7.53554e-09	5.21691e-08	7.87754	2.08677e-10	0.0315102	0.183393	3.25206e-16	2.08677e-07	1	0	0	0	0	0
AATGAC	15	60	6	10350949434	641675028	151	68549334	360	4	1.44914e-09	5.79657e-09	0.875282	3.47794e-11	0.00525169	0.15894	5.4201e-17	3.47794e-08	1	0	0	1	0	0
AATGACG	9	64	7	10350949434	641675028	151	68549334	448	7.11111	8.69485e-10	6.18301e-09	0.933634	4.32811e-11	0.00653544	0.329654	6.74501e-17	4.32811e-08	1	0	0	1	0	0
AATGACT	3	12	7	10350949434	641675028	151	68549334	84	4	2.89828e-10	1.15931e-09	0.175056	8.1152e-12	0.00122539	0.18543	1.26469e-17	8.1152e-09	1	0	0	1	0	0
AATGATG	8	32	7	10350949434	641675028	151	68549334	224	4	7.72876e-10	3.0915e-09	0.466817	2.16405e-11	0.00326772	0.18543	3.37251e-17	2.16405e-08	1	0	0	1	0	0
AATGCGG	3	12	7	10350949434	641675028	151	68549334	84	4	2.89828e-10	1.15931e-09	0.175056	8.1152e-12	0.00122539	0.18543	1.26469e-17	8.1152e-09	1	0	0	1	0	0
AATGCT	16	64	6	10350949434	641675028	151	68549334	384	4	1.54575e-09	6.18301e-09	0.933634	3.7098e-11	0.0056018	0.15894	5.78144e-17	3.7098e-08	1	0	0	1	0	0
AATGG	40	247	5	10350949434	641675028	151	68549334	1235	6.175	3.86438e-09	2.38625e-08	3.60324	1.19313e-10	0.0180162	0.20447	1.85939e-16	1.19313e-07	1	0	0	1	0	0
AATGT	52	273	5	10350949434	641675028	151	68549334	1365	5.25	5.02369e-09	2.63744e-08	3.98253	1.31872e-10	0.0199127	0.173841	2.05512e-16	1.31872e-07	1	0	0	1	0	0
AATGTAG	10	40	7	10350949434	641675028	151	68549334	280	4	9.66095e-10	3.86438e-09	0.583521	2.70507e-11	0.00408465	0.18543	4.21563e-17	2.70507e-08	1	0	0	1	0	0
AATGTGG	4	32	7	10350949434	641675028	151	68549334	224	8	3.86438e-10	3.0915e-09	0.466817	2.16405e-11	0.00326772	0.370861	3.37251e-17	2.16405e-08	1	0	0	1	0	0
AATT	392	2570	4	10350949434	641675028	151	68549334	10280	6.55612	3.78709e-08	2.48286e-07	37.4912	9.93146e-10	0.149965	0.173672	1.54774e-15	9.93146e-07	1	0	0	0	0	0
AATTAC	37	148	6	10350949434	641675028	151	68549334	888	4	3.57455e-09	1.42982e-08	2.15903	8.57892e-11	0.0129542	0.15894	1.33696e-16	8.57892e-08	1	0	0	1	0	0
AATTAG	19	76	6	10350949434	641675028	151	68549334	456	4	1.83558e-09	7.34232e-09	1.10869	4.40539e-11	0.00665214	0.15894	6.86546e-17	4.40539e-08	1	0	0	1	0	0
AATTAT	6	24	6	10350949434	641675028	151	68549334	144	4	5.79657e-10	2.31863e-09	0.350113	1.39118e-11	0.00210068	0.15894	2.16804e-17	1.39118e-08	1	0	0	1	0	0
AATTC	110	826	5	10350949434	641675028	151	68549334	4130	7.50909	1.0627e-08	7.97994e-08	12.0497	3.98997e-10	0.0602486	0.248645	6.21806e-16	3.98997e-07	1	0	0	1	0	0
AATTCGC	1	4	7	10350949434	641675028	151	68549334	28	4	9.66095e-11	3.86438e-10	0.0583521	2.70507e-12	0.000408465	0.18543	4.21563e-18	2.70507e-09	1	0	0	1	0	0
AATTCTC	5	24	7	10350949434	641675028	151	68549334	168	4.8	4.83047e-10	2.31863e-09	0.350113	1.62304e-11	0.00245079	0.222517	2.52938e-17	1.62304e-08	1	0	0	1	0	0
AC	2355	57169	2	10350949434	641675028	151	68549334	114338	24.2756	2.27515e-07	5.52307e-06	833.983	1.10461e-08	1.66797	0.321531	1.72145e-14	1.10461e-05	1	0	0	0	0	0
ACACACACGC	23	109	10	10350949434	641675028	151	68549334	1090	4.73913	2.22202e-09	1.05304e-08	1.5901	1.05304e-10	0.015901	0.31385	1.64109e-16	1.05304e-07	1	0	0	1	0	0
ACACACAT	1	6	8	10350949434	641675028	151	68549334	48	6	9.66095e-11	5.79657e-10	0.0875282	4.63726e-12	0.000700226	0.317881	7.2268e-18	4.63726e-09	1	0	0	1	0	0
ACACACGC	41	437	8	10350949434	641675028	151	68549334	3496	10.6585	3.96099e-09	4.22183e-08	6.37497	3.37747e-10	0.0509998	0.564691	5.26352e-16	3.37747e-07	1	0	0	1	1	0
ACACAT	7	28	6	10350949434	641675028	151	68549334	168	4	6.76266e-10	2.70507e-09	0.408465	1.62304e-11	0.00245079	0.15894	2.52938e-17	1.62304e-08	1	0	0	1	0	0
ACACCC	5	29	6	10350949434	641675028	151	68549334	174	5.8	4.83047e-10	2.80168e-09	0.423053	1.68101e-11	0.00253832	0.230464	2.61971e-17	1.68101e-08	1	0	0	1	0	0
ACACCG	2	12	6	10350949434	641675028	151	68549334	72	6	1.93219e-10	1.15931e-09	0.175056	6.95588e-12	0.00105034	0.238411	1.08402e-17	6.95588e-09	1	0	0	1	0	0
ACACCT	9	36	6	10350949434	641675028	151	68549334	216	4	8.69485e-10	3.47794e-09	0.525169	2.08677e-11	0.00315102	0.15894	3.25206e-17	2.08677e-08	1	0	0	1	0	0
ACACGC	51	542	6	10350949434	641675028	151	68549334	3252	10.6275	4.92708e-09	5.23623e-08	7.90671	3.14174e-10	0.0474403	0.422283	4.89616e-16	3.14174e-07	1	0	0	1	0	0
ACACGCGC	13	124	8	10350949434	641675028	151	68549334	992	9.53846	1.25592e-09	1.19796e-08	1.80892	9.58366e-11	0.0144713	0.505349	1.49354e-16	9.58366e-08	1	0	0	1	1	0
ACACTCACTCTC	34	167	12	10350949434	641675028	151	68549334	2004	4.91176	3.28472e-09	1.61338e-08	2.4362	1.93605e-10	0.0292344	0.390339	3.01719e-16	1.93605e-07	1	0	0	1	0	0
ACACTCCAG	32	309	9	10350949434	641675028	151	68549334	2781	9.65625	3.0915e-09	2.98523e-08	4.5077	2.68671e-10	0.0405693	0.575538	4.18703e-16	2.68671e-07	1	0	0	1	1	0
ACACTCCC	3	27	8	10350949434	641675028	151	68549334	216	9	2.89828e-10	2.60846e-09	0.393877	2.08677e-11	0.00315102	0.476821	3.25206e-17	2.08677e-08	1	0	0	1	0	0
ACACTCTC	3	22	8	10350949434	641675028	151	68549334	176	7.33333	2.89828e-10	2.12541e-09	0.320937	1.70033e-11	0.00256749	0.388521	2.64983e-17	1.70033e-08	1	0	0	1	0	0
ACACTG	2	8	6	10350949434	641675028	151	68549334	48	4	1.93219e-10	7.72876e-10	0.116704	4.63726e-12	0.000700226	0.15894	7.2268e-18	4.63726e-09	1	0	0	1	0	0
ACACTGG	5	20	7	10350949434	641675028	151	68549334	140	4	4.83047e-10	1.93219e-09	0.291761	1.35253e-11	0.00204232	0.18543	2.10782e-17	1.35253e-08	1	0	0	1	0	0
ACAG	23	215	4	10350949434	641675028	151	68549334	860	9.34783	2.22202e-09	2.0771e-08	3.13643	8.30842e-11	0.0125457	0.247625	1.2948e-16	8.30842e-08	1	0	0	0	0	0
ACAGACAGACATAG	47	354	14	10350949434	641675028	151	68549334	4956	7.53191	4.54065e-09	3.41998e-08	5.16416	4.78797e-10	0.0722983	0.698323	7.46167e-16	4.78797e-07	1	0	0	1	1	0
ACAGACCGGACT	5	29	12	10350949434	641675028	151	68549334	348	5.8	4.83047e-10	2.80168e-09	0.423053	3.36201e-11	0.00507664	0.460927	5.23943e-17	3.36201e-08	1	0	0	1	0	0
ACAGACGGACATAG	10	48	14	10350949434	641675028	151	68549334	672	4.8	9.66095e-10	4.63726e-09	0.700226	6.49216e-11	0.00980316	0.445033	1.01175e-16	6.49216e-08	1	0	0	1	0	0
ACAGACGTAGACGG	18	75	14	10350949434	641675028	151	68549334	1050	4.16667	1.73897e-09	7.24571e-09	1.0941	1.0144e-10	0.0153174	0.386313	1.58086e-16	1.0144e-07	1	0	0	1	0	0
ACAGAT	21	192	6	10350949434	641675028	151	68549334	1152	9.14286	2.0288e-09	1.8549e-08	2.8009	1.11294e-10	0.0168054	0.363292	1.73443e-16	1.11294e-07	1	0	0	1	0	0
ACAGT	35	203	5	10350949434	641675028	151	68549334	1015	5.8	3.38133e-09	1.96117e-08	2.96137	9.80586e-11	0.0148069	0.192053	1.52817e-16	9.80586e-08	1	0	0	1	0	0
ACAGTC	2	8	6	10350949434	641675028	151	68549334	48	4	1.93219e-10	7.72876e-10	0.116704	4.63726e-12	0.000700226	0.15894	7.2268e-18	4.63726e-09	1	0	0	1	0	0
ACAGTCCAGTCT	4	17	12	10350949434	641675028	151	68549334	204	4.25	3.86438e-10	1.64236e-09	0.247997	1.97083e-11	0.00297596	0.337748	3.07139e-17	1.97083e-08	1	0	0	1	0	0
ACAGTG	11	57	6	10350949434	641675028	151	68549334	342	5.18182	1.0627e-09	5.50674e-09	0.831518	3.30404e-11	0.00498911	0.2059	5.14909e-17	3.30404e-08	1	0	0	1	0	0
ACAT	411	3637	4	10350949434	641675028	151	68549334	14548	8.84915	3.97065e-08	3.51369e-07	53.0567	1.40547e-09	0.212227	0.234415	2.19032e-15	1.40547e-06	1	0	0	0	0	0
ACATAG	5	39	6	10350949434	641675028	151	68549334	234	7.8	4.83047e-10	3.76777e-09	0.568933	2.26066e-11	0.0034136	0.309934	3.52306e-17	2.26066e-08	1	0	0	1	0	0
ACATAT	69	316	6	10350949434	641675028	151	68549334	1896	4.57971	6.66606e-09	3.05286e-08	4.60982	1.83172e-10	0.0276589	0.181975	2.85459e-16	1.83172e-07	1	0	0	1	0	0
ACATATATGTC	4	16	11	10350949434	641675028	151	68549334	176	4	3.86438e-10	1.54575e-09	0.233409	1.70033e-11	0.00256749	0.291391	2.64983e-17	1.70033e-08	1	0	0	1	0	0
ACATATC	1	4	7	10350949434	641675028	151	68549334	28	4	9.66095e-11	3.86438e-10	0.0583521	2.70507e-12	0.000408465	0.18543	4.21563e-18	2.70507e-09	1	0	0	1	0	0
ACATATGT	2	8	8	10350949434	641675028	151	68549334	64	4	1.93219e-10	7.72876e-10	0.116704	6.18301e-12	0.000933634	0.211921	9.63573e-18	6.18301e-09	1	0	0	1	0	0
ACATCAGTATCGGT	15	119	14	10350949434	641675028	151	68549334	1666	7.93333	1.44914e-09	1.14965e-08	1.73598	1.60951e-10	0.0243037	0.735541	2.5083e-16	1.60951e-07	1	0	0	1	1	0
ACATCT	81	813	6	10350949434	641675028	151	68549334	4878	10.037	7.82537e-09	7.85435e-08	11.8601	4.71261e-10	0.0711604	0.398823	7.34423e-16	4.71261e-07	1	0	0	1	0	0
ACATCTATATCT	58	261	12	10350949434	641675028	151	68549334	3132	4.5	5.60335e-09	2.52151e-08	3.80748	3.02581e-10	0.0456897	0.357616	4.71549e-16	3.02581e-07	1	0	0	1	0	0
ACC	188	1673	3	10350949434	641675028	151	68549334	5019	8.89894	1.81626e-08	1.61628e-07	24.4058	4.84883e-10	0.0732173	0.1768	7.55652e-16	4.84883e-07	1	0	0	0	0	0
ACCACT	59	698	6	10350949434	641675028	151	68549334	4188	11.8305	5.69996e-09	6.74334e-08	10.1824	4.04601e-10	0.0610947	0.470086	6.30538e-16	4.04601e-07	1	0	0	1	0	0
ACCACTATCTCCC	2	8	13	10350949434	641675028	151	68549334	104	4	1.93219e-10	7.72876e-10	0.116704	1.00474e-11	0.00151716	0.344371	1.56581e-17	1.00474e-08	1	0	0	1	0	0
ACCAG	12	60	5	10350949434	641675028	151	68549334	300	5	1.15931e-09	5.79657e-09	0.875282	2.89828e-11	0.00437641	0.165563	4.51675e-17	2.89828e-08	1	0	0	1	0	0
ACCAGACCCCC	1	4	11	10350949434	641675028	151	68549334	44	4	9.66095e-11	3.86438e-10	0.0583521	4.25082e-12	0.000641873	0.291391	6.62456e-18	4.25082e-09	1	0	0	1	0	0
ACCAT	47	235	5	10350949434	641675028	151	68549334	1175	5	4.54065e-09	2.27032e-08	3.42819	1.13516e-10	0.0171409	0.165563	1.76906e-16	1.13516e-07	1	0	0	1	0	0
ACCATAT	6	24	7	10350949434	641675028	151	68549334	168	4	5.79657e-10	2.31863e-09	0.350113	1.62304e-11	0.00245079	0.18543	2.52938e-17	1.62304e-08	1	0	0	1	0	0
ACCATC	7	28	6	10350949434	641675028	151	68549334	168	4	6.76266e-10	2.70507e-09	0.408465	1.62304e-11	0.00245079	0.15894	2.52938e-17	1.62304e-08	1	0	0	1	0	0
ACCCACCT	11	76	8	10350949434	641675028	151	68549334	608	6.90909	1.0627e-09	7.34232e-09	1.10869	5.87386e-11	0.00886952	0.366045	9.15394e-17	5.87386e-08	1	0	0	1	0	0
ACCCAG	3	15	6	10350949434	641675028	151	68549334	90	5	2.89828e-10	1.44914e-09	0.218821	8.69485e-12	0.00131292	0.198675	1.35502e-17	8.69485e-09	1	0	0	1	0	0
ACCCCC	3	14	6	10350949434	641675028	151	68549334	84	4.66667	2.89828e-10	1.35253e-09	0.204232	8.1152e-12	0.00122539	0.18543	1.26469e-17	8.1152e-09	1	0	0	1	0	0
ACCCG	262	2988	5	10350949434	641675028	151	68549334	14940	11.4046	2.53117e-08	2.88669e-07	43.589	1.44335e-09	0.217945	0.377635	2.24934e-15	1.44335e-06	1	0	0	1	0	0
ACCCGACCGG	19	136	10	10350949434	641675028	151	68549334	1360	7.15789	1.83558e-09	1.31389e-08	1.98397	1.31389e-10	0.0198397	0.474033	2.04759e-16	1.31389e-07	1	0	0	1	0	0
ACCCGACCTG	130	921	10	10350949434	641675028	151	68549334	9210	7.08462	1.25592e-08	8.89773e-08	13.4356	8.89773e-10	0.134356	0.46918	1.38664e-15	8.89773e-07	1	0	0	1	0	0
ACCCGCT	1	6	7	10350949434	641675028	151	68549334	42	6	9.66095e-11	5.79657e-10	0.0875282	4.0576e-12	0.000612697	0.278146	6.32345e-18	4.0576e-09	1	0	0	1	0	0
ACCCGG	2	8	6	10350949434	641675028	151	68549334	48	4	1.93219e-10	7.72876e-10	0.116704	4.63726e-12	0.000700226	0.15894	7.2268e-18	4.63726e-09	1	0	0	1	0	0
ACCG	10	60	4	10350949434	641675028	151	68549334	240	6	9.66095e-10	5.79657e-09	0.875282	2.31863e-11	0.00350113	0.15894	3.6134e-17	2.31863e-08	1	0	0	0	0	0
ACCGATACTGATAT	7	34	14	10350949434	641675028	151	68549334	476	4.85714	6.76266e-10	3.28472e-09	0.495993	4.59861e-11	0.0069439	0.450331	7.16657e-17	4.59861e-08	1	0	0	1	0	0
ACCGCCAGCTGCTCC	2	10	15	10350949434	641675028	151	68549334	150	5	1.93219e-10	9.66095e-10	0.14588	1.44914e-11	0.00218821	0.496689	2.25837e-17	1.44914e-08	1	0	0	1	0	0
ACCGCCC	2	12	7	10350949434	641675028	151	68549334	84	6	1.93219e-10	1.15931e-09	0.175056	8.1152e-12	0.00122539	0.278146	1.26469e-17	8.1152e-09	1	0	0	1	0	0
ACCGG	5	30	5	10350949434	641675028	151	68549334	150	6	4.83047e-10	2.89828e-09	0.437641	1.44914e-11	0.00218821	0.198675	2.25837e-17	1.44914e-08	1	0	0	1	0	0
ACCGGGG	4	16	7	10350949434	641675028	151	68549334	112	4	3.86438e-10	1.54575e-09	0.233409	1.08203e-11	0.00163386	0.18543	1.68625e-17	1.08203e-08	1	0	0	1	0	0
ACCGGT	6	24	6	10350949434	641675028	151	68549334	144	4	5.79657e-10	2.31863e-09	0.350113	1.39118e-11	0.00210068	0.15894	2.16804e-17	1.39118e-08	1	0	0	1	0	0
ACCGT	1	5	5	10350949434	641675028	151	68549334	25	5	9.66095e-11	4.83047e-10	0.0729402	2.41524e-12	0.000364701	0.165563	3.76396e-18	2.41524e-09	1	0	0	1	0	0
ACCT	19	140	4	10350949434	641675028	151	68549334	560	7.36842	1.83558e-09	1.35253e-08	2.04232	5.41013e-11	0.0081693	0.19519	8.43126e-17	5.41013e-08	1	0	0	0	0	0
ACCTAG	9	45	6	10350949434	641675028	151	68549334	270	5	8.69485e-10	4.34743e-09	0.656462	2.60846e-11	0.00393877	0.198675	4.06507e-17	2.60846e-08	1	0	0	1	0	0
ACCTC	6	51	5	10350949434	641675028	151	68549334	255	8.5	5.79657e-10	4.92708e-09	0.74399	2.46354e-11	0.00371995	0.281457	3.83924e-17	2.46354e-08	1	0	0	1	0	0
ACCTG	46534	768779	5	10350949434	641675028	151	68549334	3843895	16.5208	4.49563e-06	7.42714e-05	11215	3.71357e-07	56.0749	0.547046	5.7873e-13	0.000371357	1	1	1	1	1	1
ACCTGAGCTG	1	4	10	10350949434	641675028	151	68549334	40	4	9.66095e-11	3.86438e-10	0.0583521	3.86438e-12	0.000583521	0.264901	6.02233e-18	3.86438e-09	1	0	0	1	0	0
ACG	237	1974	3	10350949434	641675028	151	68549334	5922	8.32911	2.28965e-08	1.90707e-07	28.7968	5.72121e-10	0.0863903	0.165479	8.91606e-16	5.72121e-07	1	0	0	0	0	0
ACGAG	7	35	5	10350949434	641675028	151	68549334	175	5	6.76266e-10	3.38133e-09	0.510581	1.69067e-11	0.00255291	0.165563	2.63477e-17	1.69067e-08	1	0	0	1	0	0
ACGATC	1	5	6	10350949434	641675028	151	68549334	30	5	9.66095e-11	4.83047e-10	0.0729402	2.89828e-12	0.000437641	0.198675	4.51675e-18	2.89828e-09	1	0	0	1	0	0
ACGATG	51	499	6	10350949434	641675028	151	68549334	2994	9.78431	4.92708e-09	4.82081e-08	7.27943	2.89249e-10	0.0436766	0.388781	4.50772e-16	2.89249e-07	1	0	0	1	0	0
ACGATGATG	63	401	9	10350949434	641675028	151	68549334	3609	6.36508	6.0864e-09	3.87404e-08	5.8498	3.48664e-10	0.0526482	0.379376	5.43365e-16	3.48664e-07	1	0	0	1	0	0
ACGC	9	73	4	10350949434	641675028	151	68549334	292	8.11111	8.69485e-10	7.05249e-09	1.06493	2.821e-11	0.00425971	0.214864	4.3963e-17	2.821e-08	1	0	0	0	0	0
ACGCCG	1	4	6	10350949434	641675028	151	68549334	24	4	9.66095e-11	3.86438e-10	0.0583521	2.31863e-12	0.000350113	0.15894	3.6134e-18	2.31863e-09	1	0	0	1	0	0
ACGG	3	30	4	10350949434	641675028	151	68549334	120	10	2.89828e-10	2.89828e-09	0.437641	1.15931e-11	0.00175056	0.264901	1.8067e-17	1.15931e-08	1	0	0	0	0	0
ACGGCG	2	8	6	10350949434	641675028	151	68549334	48	4	1.93219e-10	7.72876e-10	0.116704	4.63726e-12	0.000700226	0.15894	7.2268e-18	4.63726e-09	1	0	0	1	0	0
ACGTATAT	14	56	8	10350949434	641675028	151	68549334	448	4	1.35253e-09	5.41013e-09	0.81693	4.32811e-11	0.00653544	0.211921	6.74501e-17	4.32811e-08	1	0	0	1	0	0
ACT	1323	21707	3	10350949434	641675028	151	68549334	65121	16.4074	1.27814e-07	2.0971e-06	316.662	6.29131e-09	0.949987	0.325975	9.80451e-15	6.29131e-06	1	0	0	0	0	0
ACTACTC	5	28	7	10350949434	641675028	151	68549334	196	5.6	4.83047e-10	2.70507e-09	0.408465	1.89355e-11	0.00285925	0.259603	2.95094e-17	1.89355e-08	1	0	0	1	0	0
ACTAG	14	78	5	10350949434	641675028	151	68549334	390	5.57143	1.35253e-09	7.53554e-09	1.13787	3.76777e-11	0.00568933	0.184484	5.87177e-17	3.76777e-08	1	0	0	1	0	0
ACTAGACTAGAG	28	113	12	10350949434	641675028	151	68549334	1356	4.03571	2.70507e-09	1.09169e-08	1.64845	1.31002e-10	0.0197814	0.320719	2.04157e-16	1.31002e-07	1	0	0	1	0	0
ACTAGAGTCTAG	9	41	12	10350949434	641675028	151	68549334	492	4.55556	8.69485e-10	3.96099e-09	0.598109	4.75319e-11	0.00717731	0.362031	7.40747e-17	4.75319e-08	1	0	0	1	0	0
ACTAGAT	5	20	7	10350949434	641675028	151	68549334	140	4	4.83047e-10	1.93219e-09	0.291761	1.35253e-11	0.00204232	0.18543	2.10782e-17	1.35253e-08	1	0	0	1	0	0
ACTAT	6	30	5	10350949434	641675028	151	68549334	150	5	5.79657e-10	2.89828e-09	0.437641	1.44914e-11	0.00218821	0.165563	2.25837e-17	1.44914e-08	1	0	0	1	0	0
ACTATAGACTGG	6	31	12	10350949434	641675028	151	68549334	372	5.16667	5.79657e-10	2.99489e-09	0.452229	3.59387e-11	0.00542675	0.410596	5.60077e-17	3.59387e-08	1	0	0	1	0	0
ACTATAT	1	6	7	10350949434	641675028	151	68549334	42	6	9.66095e-11	5.79657e-10	0.0875282	4.0576e-12	0.000612697	0.278146	6.32345e-18	4.0576e-09	1	0	0	1	0	0
ACTATC	12	48	6	10350949434	641675028	151	68549334	288	4	1.15931e-09	4.63726e-09	0.700226	2.78235e-11	0.00420135	0.15894	4.33608e-17	2.78235e-08	1	0	0	1	0	0
ACTATGC	8	32	7	10350949434	641675028	151	68549334	224	4	7.72876e-10	3.0915e-09	0.466817	2.16405e-11	0.00326772	0.18543	3.37251e-17	2.16405e-08	1	0	0	1	0	0
ACTC	1165	22862	4	10350949434	641675028	151	68549334	91448	19.624	1.1255e-07	2.20869e-06	333.512	8.83475e-09	1.33405	0.519842	1.37683e-14	8.83475e-06	1	0	0	0	1	0
ACTCAGC	1	6	7	10350949434	641675028	151	68549334	42	6	9.66095e-11	5.79657e-10	0.0875282	4.0576e-12	0.000612697	0.278146	6.32345e-18	4.0576e-09	1	0	0	1	0	0
ACTCCC	1	4	6	10350949434	641675028	151	68549334	24	4	9.66095e-11	3.86438e-10	0.0583521	2.31863e-12	0.000350113	0.15894	3.6134e-18	2.31863e-09	1	0	0	1	0	0
ACTCCT	7	34	6	10350949434	641675028	151	68549334	204	4.85714	6.76266e-10	3.28472e-09	0.495993	1.97083e-11	0.00297596	0.192999	3.07139e-17	1.97083e-08	1	0	0	1	0	0
ACTCCTACTGCCT	2	8	13	10350949434	641675028	151	68549334	104	4	1.93219e-10	7.72876e-10	0.116704	1.00474e-11	0.00151716	0.344371	1.56581e-17	1.00474e-08	1	0	0	1	0	0
ACTCGGC	1	4	7	10350949434	641675028	151	68549334	28	4	9.66095e-11	3.86438e-10	0.0583521	2.70507e-12	0.000408465	0.18543	4.21563e-18	2.70507e-09	1	0	0	1	0	0
ACTCT	7	35	5	10350949434	641675028	151	68549334	175	5	6.76266e-10	3.38133e-09	0.510581	1.69067e-11	0.00255291	0.165563	2.63477e-17	1.69067e-08	1	0	0	1	0	0
ACTCTCTC	33	242	8	10350949434	641675028	151	68549334	1936	7.33333	3.18811e-09	2.33795e-08	3.5303	1.87036e-10	0.0282424	0.388521	2.91481e-16	1.87036e-07	1	0	0	1	0	0
ACTCTGC	4	16	7	10350949434	641675028	151	68549334	112	4	3.86438e-10	1.54575e-09	0.233409	1.08203e-11	0.00163386	0.18543	1.68625e-17	1.08203e-08	1	0	0	1	0	0
ACTG	20	314	4	10350949434	641675028	151	68549334	1256	15.7	1.93219e-09	3.03354e-08	4.58064	1.21342e-10	0.0183226	0.415894	1.89101e-16	1.21342e-07	1	0	0	0	0	0
ACTGATACTGATAT	39	283	14	10350949434	641675028	151	68549334	3962	7.25641	3.76777e-09	2.73405e-08	4.12841	3.82767e-10	0.0577978	0.67278	5.96512e-16	3.82767e-07	1	0	0	1	1	0
ACTGCAGCTGCCAGAGCAGAT	1	4	21	10350949434	641675028	151	68549334	84	4	9.66095e-11	3.86438e-10	0.0583521	8.1152e-12	0.00122539	0.556291	1.26469e-17	8.1152e-09	1	0	0	1	1	0
ACTGCC	2	8	6	10350949434	641675028	151	68549334	48	4	1.93219e-10	7.72876e-10	0.116704	4.63726e-12	0.000700226	0.15894	7.2268e-18	4.63726e-09	1	0	0	1	0	0
ACTGCCT	3	21	7	10350949434	641675028	151	68549334	147	7	2.89828e-10	2.0288e-09	0.306349	1.42016e-11	0.00214444	0.324503	2.21321e-17	1.42016e-08	1	0	0	1	0	0
ACTGCG	5	20	6	10350949434	641675028	151	68549334	120	4	4.83047e-10	1.93219e-09	0.291761	1.15931e-11	0.00175056	0.15894	1.8067e-17	1.15931e-08	1	0	0	1	0	0
ACTGCT	6	33	6	10350949434	641675028	151	68549334	198	5.5	5.79657e-10	3.18811e-09	0.481405	1.91287e-11	0.00288843	0.218543	2.98105e-17	1.91287e-08	1	0	0	1	0	0
ACTGCTCCTGCT	43	235	12	10350949434	641675028	151	68549334	2820	5.46512	4.15421e-09	2.27032e-08	3.42819	2.72439e-10	0.0411383	0.434314	4.24574e-16	2.72439e-07	1	0	0	1	0	0
ACTGCTGCT	16	77	9	10350949434	641675028	151	68549334	693	4.8125	1.54575e-09	7.43893e-09	1.12328	6.69504e-11	0.0101095	0.286838	1.04337e-16	6.69504e-08	1	0	0	1	0	0
ACTGGC	14	67	6	10350949434	641675028	151	68549334	402	4.78571	1.35253e-09	6.47284e-09	0.977398	3.8837e-11	0.00586439	0.190161	6.05244e-17	3.8837e-08	1	0	0	1	0	0
AG	1311	25219	2	10350949434	641675028	151	68549334	50438	19.2365	1.26655e-07	2.43639e-06	367.896	4.87279e-09	0.735791	0.254788	7.59386e-15	4.87279e-06	1	0	0	0	0	0
AGAGAGAGGG	58	268	10	10350949434	641675028	151	68549334	2680	4.62069	5.60335e-09	2.58913e-08	3.90959	2.58913e-10	0.0390959	0.306006	4.03496e-16	2.58913e-07	1	0	0	1	0	0
AGAGAGAGGGGG	2	9	12	10350949434	641675028	151	68549334	108	4.5	1.93219e-10	8.69485e-10	0.131292	1.04338e-11	0.00157551	0.357616	1.62603e-17	1.04338e-08	1	0	0	1	0	0
AGAGAGGG	267	1415	8	10350949434	641675028	151	68549334	11320	5.29963	2.57947e-08	1.36702e-07	20.6421	1.09362e-09	0.165137	0.280775	1.70432e-15	1.09362e-06	1	0	0	1	0	0
AGAGATAT	4	19	8	10350949434	641675028	151	68549334	152	4.75	3.86438e-10	1.83558e-09	0.277173	1.46846e-11	0.00221738	0.251656	2.28849e-17	1.46846e-08	1	0	0	1	0	0
AGAGC	7	35	5	10350949434	641675028	151	68549334	175	5	6.76266e-10	3.38133e-09	0.510581	1.69067e-11	0.00255291	0.165563	2.63477e-17	1.69067e-08	1	0	0	1	0	0
AGAGCGGAGCG	3	15	11	10350949434	641675028	151	68549334	165	5	2.89828e-10	1.44914e-09	0.218821	1.59406e-11	0.00240703	0.364238	2.48421e-17	1.59406e-08	1	0	0	1	0	0
AGAGGATCT	72	831	9	10350949434	641675028	151	68549334	7479	11.5417	6.95588e-09	8.02825e-08	12.1227	7.22542e-10	0.109104	0.687914	1.12603e-15	7.22542e-07	1	0	0	1	1	0
AGAGGC	19	140	6	10350949434	641675028	151	68549334	840	7.36842	1.83558e-09	1.35253e-08	2.04232	8.1152e-11	0.0122539	0.292785	1.26469e-16	8.1152e-08	1	0	0	1	0	0
AGAGGG	67	386	6	10350949434	641675028	151	68549334	2316	5.76119	6.47284e-09	3.72913e-08	5.63098	2.23748e-10	0.0337859	0.228922	3.48693e-16	2.23748e-07	1	0	0	1	0	0
AGAGGGAGG	6	40	9	10350949434	641675028	151	68549334	360	6.66667	5.79657e-10	3.86438e-09	0.583521	3.47794e-11	0.00525169	0.397351	5.4201e-17	3.47794e-08	1	0	0	1	0	0
AGAT	294	2397	4	10350949434	641675028	151	68549334	9588	8.15306	2.84032e-08	2.31573e-07	34.9675	9.26292e-10	0.13987	0.215975	1.44355e-15	9.26292e-07	1	0	0	0	0	0
AGATAT	43	244	6	10350949434	641675028	151	68549334	1464	5.67442	4.15421e-09	2.35727e-08	3.55948	1.41436e-10	0.0213569	0.225474	2.20417e-16	1.41436e-07	1	0	0	1	0	0
AGATATAGATGC	9	38	12	10350949434	641675028	151	68549334	456	4.22222	8.69485e-10	3.67116e-09	0.554345	4.40539e-11	0.00665214	0.335541	6.86546e-17	4.40539e-08	1	0	0	1	0	0
AGATC	5	29	5	10350949434	641675028	151	68549334	145	5.8	4.83047e-10	2.80168e-09	0.423053	1.40084e-11	0.00211526	0.192053	2.1831e-17	1.40084e-08	1	0	0	1	0	0
AGATCCTC	52	722	8	10350949434	641675028	151	68549334	5776	13.8846	5.02369e-09	6.97521e-08	10.5326	5.58016e-10	0.0842605	0.735609	8.69625e-16	5.58016e-07	1	0	0	1	1	0
AGATCCTCC	33	169	9	10350949434	641675028	151	68549334	1521	5.12121	3.18811e-09	1.6327e-08	2.46538	1.46943e-10	0.0221884	0.305238	2.28999e-16	1.46943e-07	1	0	0	1	0	0
AGATG	7	45	5	10350949434	641675028	151	68549334	225	6.42857	6.76266e-10	4.34743e-09	0.656462	2.17371e-11	0.00328231	0.212867	3.38756e-17	2.17371e-08	1	0	0	1	0	0
AGATGATG	6	26	8	10350949434	641675028	151	68549334	208	4.33333	5.79657e-10	2.51185e-09	0.379289	2.00948e-11	0.00303431	0.229581	3.13161e-17	2.00948e-08	1	0	0	1	0	0
AGATGGAT	26	204	8	10350949434	641675028	151	68549334	1632	7.84615	2.51185e-09	1.97083e-08	2.97596	1.57667e-10	0.0238077	0.41569	2.45711e-16	1.57667e-07	1	0	0	1	0	0
AGC	587	5755	3	10350949434	641675028	151	68549334	17265	9.80409	5.67098e-08	5.55988e-07	83.9541	1.66796e-09	0.251862	0.194783	2.59939e-15	1.66796e-06	1	0	0	0	0	0
AGCAGG	51	581	6	10350949434	641675028	151	68549334	3486	11.3922	4.92708e-09	5.61301e-08	8.47565	3.36781e-10	0.0508539	0.452668	5.24846e-16	3.36781e-07	1	0	0	1	0	0
AGCATC	31	124	6	10350949434	641675028	151	68549334	744	4	2.99489e-09	1.19796e-08	1.80892	7.18775e-11	0.0108535	0.15894	1.12015e-16	7.18775e-08	1	0	0	1	0	0
AGCCAGCG	1	7	8	10350949434	641675028	151	68549334	56	7	9.66095e-11	6.76266e-10	0.102116	5.41013e-12	0.00081693	0.370861	8.43126e-18	5.41013e-09	1	0	0	1	0	0
AGCCAT	4	16	6	10350949434	641675028	151	68549334	96	4	3.86438e-10	1.54575e-09	0.233409	9.27451e-12	0.00140045	0.15894	1.44536e-17	9.27451e-09	1	0	0	1	0	0
AGCCATC	2	10	7	10350949434	641675028	151	68549334	70	5	1.93219e-10	9.66095e-10	0.14588	6.76266e-12	0.00102116	0.231788	1.05391e-17	6.76266e-09	1	0	0	1	0	0
AGCCATG	2	8	7	10350949434	641675028	151	68549334	56	4	1.93219e-10	7.72876e-10	0.116704	5.41013e-12	0.00081693	0.18543	8.43126e-18	5.41013e-09	1	0	0	1	0	0
AGCCCCT	4	16	7	10350949434	641675028	151	68549334	112	4	3.86438e-10	1.54575e-09	0.233409	1.08203e-11	0.00163386	0.18543	1.68625e-17	1.08203e-08	1	0	0	1	0	0
AGCCCG	8	58	6	10350949434	641675028	151	68549334	348	7.25	7.72876e-10	5.60335e-09	0.846106	3.36201e-11	0.00507664	0.288079	5.23943e-17	3.36201e-08	1	0	0	1	0	0
AGCCG	2	16	5	10350949434	641675028	151	68549334	80	8	1.93219e-10	1.54575e-09	0.233409	7.72876e-12	0.00116704	0.264901	1.20447e-17	7.72876e-09	1	0	0	1	0	0
AGCCGG	1	4	6	10350949434	641675028	151	68549334	24	4	9.66095e-11	3.86438e-10	0.0583521	2.31863e-12	0.000350113	0.15894	3.6134e-18	2.31863e-09	1	0	0	1	0	0
AGCCTAT	1	4	7	10350949434	641675028	151	68549334	28	4	9.66095e-11	3.86438e-10	0.0583521	2.70507e-12	0.000408465	0.18543	4.21563e-18	2.70507e-09	1	0	0	1	0	0
AGCG	2	19	4	10350949434	641675028	151	68549334	76	9.5	1.93219e-10	1.83558e-09	0.277173	7.34232e-12	0.00110869	0.251656	1.14424e-17	7.34232e-09	1	0	0	0	0	0
AGCGCCTC	2	8	8	10350949434	641675028	151	68549334	64	4	1.93219e-10	7.72876e-10	0.116704	6.18301e-12	0.000933634	0.211921	9.63573e-18	6.18301e-09	1	0	0	1	0	0
AGG	386	3759	3	10350949434	641675028	151	68549334	11277	9.73834	3.72913e-08	3.63155e-07	54.8364	1.08947e-09	0.164509	0.193477	1.69785e-15	1.08947e-06	1	0	0	0	0	0
AGGAGGC	1	4	7	10350949434	641675028	151	68549334	28	4	9.66095e-11	3.86438e-10	0.0583521	2.70507e-12	0.000408465	0.18543	4.21563e-18	2.70507e-09	1	0	0	1	0	0
AGGATG	92	539	6	10350949434	641675028	151	68549334	3234	5.8587	8.88807e-09	5.20725e-08	7.86295	3.12435e-10	0.0471777	0.232796	4.86906e-16	3.12435e-07	1	0	0	1	0	0
AGGC	10	60	4	10350949434	641675028	151	68549334	240	6	9.66095e-10	5.79657e-09	0.875282	2.31863e-11	0.00350113	0.15894	3.6134e-17	2.31863e-08	1	0	0	0	0	0
AGGCAT	6	24	6	10350949434	641675028	151	68549334	144	4	5.79657e-10	2.31863e-09	0.350113	1.39118e-11	0.00210068	0.15894	2.16804e-17	1.39118e-08	1	0	0	1	0	0
AGGCGG	1	4	6	10350949434	641675028	151	68549334	24	4	9.66095e-11	3.86438e-10	0.0583521	2.31863e-12	0.000350113	0.15894	3.6134e-18	2.31863e-09	1	0	0	1	0	0
AGGG	4	29	4	10350949434	641675028	151	68549334	116	7.25	3.86438e-10	2.80168e-09	0.423053	1.12067e-11	0.00169221	0.192053	1.74648e-17	1.12067e-08	1	0	0	0	0	0
AGGGATCCG	4	19	9	10350949434	641675028	151	68549334	171	4.75	3.86438e-10	1.83558e-09	0.277173	1.65202e-11	0.00249455	0.283113	2.57455e-17	1.65202e-08	1	0	0	1	0	0
AGGGC	31	274	5	10350949434	641675028	151	68549334	1370	8.83871	2.99489e-09	2.6471e-08	3.99712	1.32355e-10	0.0199856	0.292673	2.06265e-16	1.32355e-07	1	0	0	1	0	0
AGGGG	1	6	5	10350949434	641675028	151	68549334	30	6	9.66095e-11	5.79657e-10	0.0875282	2.89828e-12	0.000437641	0.198675	4.51675e-18	2.89828e-09	1	0	0	1	0	0
AGGGGC	4	16	6	10350949434	641675028	151	68549334	96	4	3.86438e-10	1.54575e-09	0.233409	9.27451e-12	0.00140045	0.15894	1.44536e-17	9.27451e-09	1	0	0	1	0	0
AGGGGG	7	32	6	10350949434	641675028	151	68549334	192	4.57143	6.76266e-10	3.0915e-09	0.466817	1.8549e-11	0.0028009	0.181646	2.89072e-17	1.8549e-08	1	0	0	1	0	0
AT	441	5549	2	10350949434	641675028	151	68549334	11098	12.5828	4.26048e-08	5.36086e-07	80.949	1.07217e-09	0.161898	0.166659	1.6709e-15	1.07217e-06	1	0	0	0	0	0
ATATC	7	35	5	10350949434	641675028	151	68549334	175	5	6.76266e-10	3.38133e-09	0.510581	1.69067e-11	0.00255291	0.165563	2.63477e-17	1.69067e-08	1	0	0	1	0	0
ATATCC	7	28	6	10350949434	641675028	151	68549334	168	4	6.76266e-10	2.70507e-09	0.408465	1.62304e-11	0.00245079	0.15894	2.52938e-17	1.62304e-08	1	0	0	1	0	0
ATC	878	8560	3	10350949434	641675028	151	68549334	25680	9.74943	8.48231e-08	8.26977e-07	124.874	2.48093e-09	0.374621	0.193697	3.86634e-15	2.48093e-06	1	0	0	0	0	0
ATCCATCCG	16	181	9	10350949434	641675028	151	68549334	1629	11.3125	1.54575e-09	1.74863e-08	2.64043	1.57377e-10	0.0237639	0.674255	2.45259e-16	1.57377e-07	1	0	0	1	1	0
ATCCGC	50	200	6	10350949434	641675028	151	68549334	1200	4	4.83047e-09	1.93219e-08	2.91761	1.15931e-10	0.0175056	0.15894	1.8067e-16	1.15931e-07	1	0	0	1	0	0
ATCGGC	1	7	6	10350949434	641675028	151	68549334	42	7	9.66095e-11	6.76266e-10	0.102116	4.0576e-12	0.000612697	0.278146	6.32345e-18	4.0576e-09	1	0	0	1	0	0
ATGCCC	7	28	6	10350949434	641675028	151	68549334	168	4	6.76266e-10	2.70507e-09	0.408465	1.62304e-11	0.00245079	0.15894	2.52938e-17	1.62304e-08	1	0	0	1	0	0
CCCCCG	1	4	6	10350949434	641675028	151	68549334	24	4	9.66095e-11	3.86438e-10	0.0583521	2.31863e-12	0.000350113	0.15894	3.6134e-18	2.31863e-09	1	0	0	1	0	0
CCCCCGG	2	8	7	10350949434	641675028	151	68549334	56	4	1.93219e-10	7.72876e-10	0.116704	5.41013e-12	0.00081693	0.18543	8.43126e-18	5.41013e-09	1	0	0	1	0	0
CCCCG	1	5	5	10350949434	641675028	151	68549334	25	5	9.66095e-11	4.83047e-10	0.0729402	2.41524e-12	0.000364701	0.165563	3.76396e-18	2.41524e-09	1	0	0	1	0	0
CCG	330	2752	3	10350949434	641675028	151	68549334	8256	8.33939	3.18811e-08	2.65869e-07	40.1463	7.97608e-10	0.120439	0.165683	1.24301e-15	7.97608e-07	1	0	0	0	0	0
CCGCG	1	5	5	10350949434	641675028	151	68549334	25	5	9.66095e-11	4.83047e-10	0.0729402	2.41524e-12	0.000364701	0.165563	3.76396e-18	2.41524e-09	1	0	0	1	0	0
