# Supplementary material for: Profiles of telomeric repeats in Insecta reveal diverse forms of telomeric motifs in Hymenopterans
Source: Life Sci Alliance. 2022 Apr 1;5(7):e202101163. doi: 10.26508/lsa.202101163 (PMC8977481; doi:10.26508/lsa.202101163)
Supplement: Supplemental Data 2. — Tandem repeat statistics and TRIP TRM calls for 41 species with simple tandem type TRM. [file LSA-2021-01163_Supplemental_Data_2.zip › DataS2/RHOPI_output.csv.1.filtered.xlsx]

## Sheet: Sheet1
Unnamed: 0	reads	repeats	unit_len	avg_genome_cov	genome_size	eff_read_len	num_reads	repeats_total_len	repeats_per_read	reads_per_genome	repeats_per_genome	repeats_per_million_reads	repeats_len_per_genome	repeats_len_per_million_reads	percent_repeats_len_per_read	percent_repeats_len_per_genome	percent_repeat_unit_in_sequences	avg_genome_cov_filter	repeat_containing_reads_filter	repeats_len_per_million_reads_filter	unit_len_filter	percent_repeats_len_per_read_filter	qualified
AAAAAAAGACAGAGAG	2	9	16	110.68	564634549	100.5	621830134	144	4.5	0.0180701	0.0813153	0.0144734	0.00130104	0.000231574	0.716418	2.30422e-09	2.30422e-09	1	0	0	1	1	0
AAAAAAC	87	348	7	110.68	564634549	100.5	621830134	2436	4	0.786048	3.14419	0.559638	0.0220093	0.00391747	0.278607	3.89798e-08	3.89798e-08	1	0	0	1	0	0
AAAAAAG	21	84	7	110.68	564634549	100.5	621830134	588	4	0.189736	0.758943	0.135085	0.0053126	0.000945596	0.278607	9.40891e-09	9.40891e-09	1	0	0	1	0	0
AAAAAAT	121	484	7	110.68	564634549	100.5	621830134	3388	4	1.09324	4.37295	0.778348	0.0306107	0.00544843	0.278607	5.42133e-08	5.42133e-08	1	0	0	1	0	0
AAAAAC	625	2841	6	110.68	564634549	100.5	621830134	17046	4.5456	5.64689	25.6685	4.56877	0.154011	0.0274126	0.271379	2.72762e-07	2.72762e-07	1	0	0	1	0	0
AAAAACAAAAC	199	1249	11	110.68	564634549	100.5	621830134	13739	6.27638	1.79797	11.2848	2.00859	0.124132	0.0220945	0.686967	2.19845e-07	2.19845e-07	1	0	0	1	1	0
AAAAACC	1	4	7	110.68	564634549	100.5	621830134	28	4	0.00903503	0.0361401	0.00643262	0.000252981	4.50284e-05	0.278607	4.48044e-10	4.48044e-10	1	0	0	1	0	0
AAAAAG	314	1283	6	110.68	564634549	100.5	621830134	7698	4.08599	2.837	11.5919	2.06326	0.0695517	0.0123796	0.24394	1.2318e-07	1.2318e-07	1	0	0	1	0	0
AAAAAGAAACATAC	181	1017	14	110.68	564634549	100.5	621830134	14238	5.61878	1.63534	9.18863	1.63549	0.128641	0.0228969	0.782716	2.2783e-07	2.2783e-07	1	0	0	1	1	0
AAAAAGATATTT	2	10	12	110.68	564634549	100.5	621830134	120	5	0.0180701	0.0903503	0.0160816	0.0010842	0.000192979	0.597015	1.92019e-09	1.92019e-09	1	0	0	1	1	0
AAAAAGC	75	350	7	110.68	564634549	100.5	621830134	2450	4.66667	0.677627	3.16226	0.562855	0.0221358	0.00393998	0.325041	3.92038e-08	3.92038e-08	1	0	0	1	0	0
AAAAAGGATAAGGAGGAGAAG	2	8	21	110.68	564634549	100.5	621830134	168	4	0.0180701	0.0722802	0.0128652	0.00151789	0.00027017	0.835821	2.68826e-09	2.68826e-09	1	0	0	1	1	0
AAAAAGGGAGGGAAAG	3	13	16	110.68	564634549	100.5	621830134	208	4.33333	0.0271051	0.117455	0.020906	0.00187929	0.000334496	0.689884	3.32832e-09	3.32832e-09	1	0	0	1	1	0
AAAAAGT	35	140	7	110.68	564634549	100.5	621830134	980	4	0.316226	1.2649	0.225142	0.00885433	0.00157599	0.278607	1.56815e-08	1.56815e-08	1	0	0	1	0	0
AAAAAGTAAT	1	5	10	110.68	564634549	100.5	621830134	50	5	0.00903503	0.0451752	0.00804078	0.000451752	8.04078e-05	0.497512	8.00078e-10	8.00078e-10	1	0	0	1	0	0
AAAAAT	2912	11801	6	110.68	564634549	100.5	621830134	70806	4.05254	26.31	106.622	18.9779	0.639734	0.113867	0.241943	1.13301e-06	1.13301e-06	1	0	0	1	0	0
AAAAATATTAAATT	18	76	14	110.68	564634549	100.5	621830134	1064	4.22222	0.162631	0.686662	0.12222	0.00961327	0.00171108	0.58817	1.70257e-08	1.70257e-08	1	0	0	1	1	0
AAAAATATTACCAG	72	322	14	110.68	564634549	100.5	621830134	4508	4.47222	0.650522	2.90928	0.517826	0.0407299	0.00724957	0.622996	7.2135e-08	7.2135e-08	1	0	0	1	1	0
AAAAATT	17	68	7	110.68	564634549	100.5	621830134	476	4	0.153596	0.614382	0.109355	0.00430067	0.000765482	0.278607	7.61674e-09	7.61674e-09	1	0	0	1	0	0
AAAAATTATCATAATTTATT	20	80	20	110.68	564634549	100.5	621830134	1600	4	0.180701	0.722802	0.128652	0.014456	0.00257305	0.79602	2.56025e-08	2.56025e-08	1	0	0	1	1	0
AAAAC	867	6023	5	110.68	564634549	100.5	621830134	30115	6.94694	7.83337	54.418	9.68592	0.27209	0.0484296	0.345619	4.81887e-07	4.81887e-07	1	0	0	1	0	0
AAAACAAAGTAAAAGT	218	1007	16	110.68	564634549	100.5	621830134	16112	4.61927	1.96964	9.09828	1.61941	0.145572	0.0259106	0.735406	2.57817e-07	2.57817e-07	1	0	0	1	1	0
AAAACCT	23	92	7	110.68	564634549	100.5	621830134	644	4	0.207806	0.831223	0.14795	0.00581856	0.00103565	0.278607	1.0305e-08	1.0305e-08	1	0	0	1	0	0
AAAACTATAGTTATATATGTATAT	1	4	24	110.68	564634549	100.5	621830134	96	4	0.00903503	0.0361401	0.00643262	0.000867363	0.000154383	0.955224	1.53615e-09	1.53615e-09	1	0	0	1	1	0
AAAACTCCCGTATGT	227	977	15	110.68	564634549	100.5	621830134	14655	4.30396	2.05095	8.82722	1.57117	0.132408	0.0235675	0.642383	2.34503e-07	2.34503e-07	1	0	0	1	1	0
AAAACTCCTTACT	35	155	13	110.68	564634549	100.5	621830134	2015	4.42857	0.316226	1.40043	0.249264	0.0182056	0.00324043	0.57285	3.22431e-08	3.22431e-08	1	0	0	1	1	0
AAAACTT	12	48	7	110.68	564634549	100.5	621830134	336	4	0.10842	0.433681	0.0771915	0.00303577	0.00054034	0.278607	5.37652e-09	5.37652e-09	1	0	0	1	0	0
AAAAG	867	5632	5	110.68	564634549	100.5	621830134	28160	6.49596	7.83337	50.8853	9.05714	0.254426	0.0452857	0.323182	4.50604e-07	4.50604e-07	1	0	0	1	0	0
AAAAGAAGG	1	5	9	110.68	564634549	100.5	621830134	45	5	0.00903503	0.0451752	0.00804078	0.000406576	7.2367e-05	0.447761	7.2007e-10	7.2007e-10	1	0	0	1	0	0
AAAAGAGAGG	1	4	10	110.68	564634549	100.5	621830134	40	4	0.00903503	0.0361401	0.00643262	0.000361401	6.43262e-05	0.39801	6.40062e-10	6.40062e-10	1	0	0	1	0	0
AAAAGAGAGGTGATGT	2	10	16	110.68	564634549	100.5	621830134	160	5	0.0180701	0.0903503	0.0160816	0.0014456	0.000257305	0.79602	2.56025e-09	2.56025e-09	1	0	0	1	1	0
AAAAGCAT	19	160	8	110.68	564634549	100.5	621830134	1280	8.42105	0.171666	1.4456	0.257305	0.0115648	0.00205844	0.670333	2.0482e-08	2.0482e-08	1	0	0	1	1	0
AAAAGG	4	33	6	110.68	564634549	100.5	621830134	198	8.25	0.0361401	0.298156	0.0530692	0.00178894	0.000318415	0.492537	3.16831e-09	3.16831e-09	1	0	0	1	0	0
AAAAGGAAAAGGAAAGGG	1	4	18	110.68	564634549	100.5	621830134	72	4	0.00903503	0.0361401	0.00643262	0.000650522	0.000115787	0.716418	1.15211e-09	1.15211e-09	1	0	0	1	1	0
AAAAGGAAAGGG	1	8	12	110.68	564634549	100.5	621830134	96	8	0.00903503	0.0722802	0.0128652	0.000867363	0.000154383	0.955224	1.53615e-09	1.53615e-09	1	0	0	1	1	0
AAAAGGAGGAG	2	11	11	110.68	564634549	100.5	621830134	121	5.5	0.0180701	0.0993853	0.0176897	0.00109324	0.000194587	0.60199	1.93619e-09	1.93619e-09	1	0	0	1	1	0
AAAAGGCAAGGC	3	14	12	110.68	564634549	100.5	621830134	168	4.66667	0.0271051	0.12649	0.0225142	0.00151789	0.00027017	0.557214	2.68826e-09	2.68826e-09	1	0	0	1	1	0
AAAAGT	59	236	6	110.68	564634549	100.5	621830134	1416	4	0.533067	2.13227	0.379525	0.0127936	0.00227715	0.238806	2.26582e-08	2.26582e-08	1	0	0	1	0	0
AAAAGTAAAGTAAAGT	34	168	16	110.68	564634549	100.5	621830134	2688	4.94118	0.307191	1.51789	0.27017	0.0242862	0.00432272	0.786655	4.30122e-08	4.30122e-08	1	0	0	1	1	0
AAAAGTAACATTTCTACCTT	363	1632	20	110.68	564634549	100.5	621830134	32640	4.49587	3.27972	14.7452	2.62451	0.294903	0.0524902	0.8947	5.22291e-07	5.22291e-07	1	0	0	1	1	0
AAAAGTC	29	116	7	110.68	564634549	100.5	621830134	812	4	0.262016	1.04806	0.186546	0.00733644	0.00130582	0.278607	1.29933e-08	1.29933e-08	1	0	0	1	0	0
AAAAGTGT	1	4	8	110.68	564634549	100.5	621830134	32	4	0.00903503	0.0361401	0.00643262	0.000289121	5.1461e-05	0.318408	5.1205e-10	5.1205e-10	1	0	0	1	0	0
AAAAT	3851	19721	5	110.68	564634549	100.5	621830134	98605	5.12101	34.7939	178.18	31.7144	0.890899	0.158572	0.254776	1.57783e-06	1.57783e-06	1	0	0	1	0	0
AAAATAAAT	97	456	9	110.68	564634549	100.5	621830134	4104	4.70103	0.876398	4.11997	0.733319	0.0370798	0.00659987	0.420988	6.56704e-08	6.56704e-08	1	0	0	1	0	0
AAAATAC	13	52	7	110.68	564634549	100.5	621830134	364	4	0.117455	0.469822	0.0836241	0.00328875	0.000585369	0.278607	5.82457e-09	5.82457e-09	1	0	0	1	0	0
AAAATAGATAATTCCTC	78	332	17	110.68	564634549	100.5	621830134	5644	4.25641	0.704732	2.99963	0.533908	0.0509937	0.00907643	0.71999	9.03128e-08	9.03128e-08	1	0	0	1	1	0
AAAATAT	6	24	7	110.68	564634549	100.5	621830134	168	4	0.0542102	0.216841	0.0385957	0.00151789	0.00027017	0.278607	2.68826e-09	2.68826e-09	1	0	0	1	0	0
AAAATCAATTGATC	1	7	14	110.68	564634549	100.5	621830134	98	7	0.00903503	0.0632452	0.0112571	0.000885433	0.000157599	0.975124	1.56815e-09	1.56815e-09	1	0	0	1	1	0
AAAATCAT	1	5	8	110.68	564634549	100.5	621830134	40	5	0.00903503	0.0451752	0.00804078	0.000361401	6.43262e-05	0.39801	6.40062e-10	6.40062e-10	1	0	0	1	0	0
AAAATCGACCC	1	5	11	110.68	564634549	100.5	621830134	55	5	0.00903503	0.0451752	0.00804078	0.000496927	8.84486e-05	0.547264	8.80085e-10	8.80085e-10	1	0	0	1	1	0
AAAATCTGCATTGGCC	79	331	16	110.68	564634549	100.5	621830134	5296	4.18987	0.713767	2.9906	0.5323	0.0478495	0.0085168	0.667045	8.47442e-08	8.47442e-08	1	0	0	1	1	0
AAAATG	73	292	6	110.68	564634549	100.5	621830134	1752	4	0.659557	2.63823	0.469582	0.0158294	0.00281749	0.238806	2.80347e-08	2.80347e-08	1	0	0	1	0	0
AAAATGAGCTATGTGAGG	169	686	18	110.68	564634549	100.5	621830134	12348	4.05917	1.52692	6.19803	1.1032	0.111565	0.0198575	0.727016	1.97587e-07	1.97587e-07	1	0	0	1	1	0
AAAATT	151	641	6	110.68	564634549	100.5	621830134	3846	4.24503	1.36429	5.79145	1.03083	0.0347487	0.00618497	0.253435	6.1542e-08	6.1542e-08	1	0	0	1	0	0
AAAATTAAACATTAATTT	9	40	18	110.68	564634549	100.5	621830134	720	4.44444	0.0813153	0.361401	0.0643262	0.00650522	0.00115787	0.79602	1.15211e-08	1.15211e-08	1	0	0	1	1	0
AAAATTAAATTAATT	2	9	15	110.68	564634549	100.5	621830134	135	4.5	0.0180701	0.0813153	0.0144734	0.00121973	0.000217101	0.671642	2.16021e-09	2.16021e-09	1	0	0	1	1	0
AAAATTAATAAATTTTGT	69	282	18	110.68	564634549	100.5	621830134	5076	4.08696	0.623417	2.54788	0.4535	0.0458618	0.008163	0.731992	8.12239e-08	8.12239e-08	1	0	0	1	1	0
AAAATTAATTTAAATT	2	9	16	110.68	564634549	100.5	621830134	144	4.5	0.0180701	0.0813153	0.0144734	0.00130104	0.000231574	0.716418	2.30422e-09	2.30422e-09	1	0	0	1	1	0
AAAATTTAAGATTTAT	10	44	16	110.68	564634549	100.5	621830134	704	4.4	0.0903503	0.397541	0.0707589	0.00636066	0.00113214	0.700498	1.12651e-08	1.12651e-08	1	0	0	1	1	0
AAAC	3798	25228	4	110.68	564634549	100.5	621830134	100912	6.64244	34.315	227.936	40.5706	0.911743	0.162282	0.264376	1.61475e-06	1.61475e-06	1	0	0	0	0	0
AAACAAACCACTATT	59	236	15	110.68	564634549	100.5	621830134	3540	4	0.533067	2.13227	0.379525	0.031984	0.00569287	0.597015	5.66455e-08	5.66455e-08	1	0	0	1	1	0
AAACAC	103	412	6	110.68	564634549	100.5	621830134	2472	4	0.930608	3.72243	0.66256	0.0223346	0.00397536	0.238806	3.95558e-08	3.95558e-08	1	0	0	1	0	0
AAACACAGGAACAAGGCAG	1	5	19	110.68	564634549	100.5	621830134	95	5	0.00903503	0.0451752	0.00804078	0.000858328	0.000152775	0.945274	1.52015e-09	1.52015e-09	1	0	0	1	1	0
AAACAGGGACCCACGGGGGAGGAG	1	4	24	110.68	564634549	100.5	621830134	96	4	0.00903503	0.0361401	0.00643262	0.000867363	0.000154383	0.955224	1.53615e-09	1.53615e-09	1	0	0	1	1	0
AAACAT	32	128	6	110.68	564634549	100.5	621830134	768	4	0.289121	1.15648	0.205844	0.0069389	0.00123506	0.238806	1.22892e-08	1.22892e-08	1	0	0	1	0	0
AAACATCTAAATTCAGTTAT	168	753	20	110.68	564634549	100.5	621830134	15060	4.48214	1.51789	6.80338	1.21094	0.136068	0.0242188	0.891969	2.40983e-07	2.40983e-07	1	0	0	1	1	0
AAACC	55	324	5	110.68	564634549	100.5	621830134	1620	5.89091	0.496927	2.92735	0.521043	0.0146367	0.00260521	0.29308	2.59225e-08	2.59225e-08	1	0	0	1	0	0
AAACCCT	4	23	7	110.68	564634549	100.5	621830134	161	5.75	0.0361401	0.207806	0.0369876	0.00145464	0.000258913	0.400498	2.57625e-09	2.57625e-09	1	0	0	1	0	0
AAACCT	31	126	6	110.68	564634549	100.5	621830134	756	4.06452	0.280086	1.13841	0.202628	0.00683048	0.00121577	0.242658	1.20972e-08	1.20972e-08	1	0	0	1	0	0
AAACGATTG	1	4	9	110.68	564634549	100.5	621830134	36	4	0.00903503	0.0361401	0.00643262	0.000325261	5.78936e-05	0.358209	5.76056e-10	5.76056e-10	1	0	0	1	0	0
AAACGCGTTAC	55	288	11	110.68	564634549	100.5	621830134	3168	5.23636	0.496927	2.60209	0.463149	0.028623	0.00509464	0.573134	5.06929e-08	5.06929e-08	1	0	0	1	1	0
AAACGCTATCATAC	44	179	14	110.68	564634549	100.5	621830134	2506	4.06818	0.397541	1.61727	0.28786	0.0226418	0.00403004	0.566712	4.00999e-08	4.00999e-08	1	0	0	1	1	0
AAACGT	28	112	6	110.68	564634549	100.5	621830134	672	4	0.252981	1.01192	0.180113	0.00607154	0.00108068	0.238806	1.0753e-08	1.0753e-08	1	0	0	1	0	0
AAACT	11	64	5	110.68	564634549	100.5	621830134	320	5.81818	0.0993853	0.578242	0.102922	0.00289121	0.00051461	0.289462	5.1205e-09	5.1205e-09	1	0	0	1	0	0
AAACTG	37	148	6	110.68	564634549	100.5	621830134	888	4	0.334296	1.33718	0.238007	0.00802311	0.00142804	0.238806	1.42094e-08	1.42094e-08	1	0	0	1	0	0
AAACTGAACGAGTAT	21	92	15	110.68	564634549	100.5	621830134	1380	4.38095	0.189736	0.831223	0.14795	0.0124683	0.00221926	0.653873	2.20821e-08	2.20821e-08	1	0	0	1	1	0
AAACTGATCAATCTGATC	2	8	18	110.68	564634549	100.5	621830134	144	4	0.0180701	0.0722802	0.0128652	0.00130104	0.000231574	0.716418	2.30422e-09	2.30422e-09	1	0	0	1	1	0
AAACTGATTCTATTC	65	337	15	110.68	564634549	100.5	621830134	5055	5.18462	0.587277	3.04481	0.541949	0.0456721	0.00812923	0.773823	8.08879e-08	8.08879e-08	1	0	0	1	1	0
AAACTGC	31	124	7	110.68	564634549	100.5	621830134	868	4	0.280086	1.12034	0.199411	0.00784241	0.00139588	0.278607	1.38893e-08	1.38893e-08	1	0	0	1	0	0
AAACTGT	51	235	7	110.68	564634549	100.5	621830134	1645	4.60784	0.460787	2.12323	0.377917	0.0148626	0.00264542	0.320944	2.63226e-08	2.63226e-08	1	0	0	1	0	0
AAACTT	71	293	6	110.68	564634549	100.5	621830134	1758	4.12676	0.641487	2.64726	0.47119	0.0158836	0.00282714	0.246374	2.81307e-08	2.81307e-08	1	0	0	1	0	0
AAACTTACTACTGCAT	146	703	16	110.68	564634549	100.5	621830134	11248	4.81507	1.31911	6.35163	1.13053	0.101626	0.0180885	0.766578	1.79985e-07	1.79985e-07	1	0	0	1	1	0
AAACTTG	14	56	7	110.68	564634549	100.5	621830134	392	4	0.12649	0.505962	0.0900567	0.00354173	0.000630397	0.278607	6.27261e-09	6.27261e-09	1	0	0	1	0	0
AAAG	5312	43771	4	110.68	564634549	100.5	621830134	175084	8.24002	47.9941	395.472	70.3906	1.58189	0.281562	0.327961	2.80162e-06	2.80162e-06	1	0	0	0	0	0
AAAGAAAGACAGACCAG	2	9	17	110.68	564634549	100.5	621830134	153	4.5	0.0180701	0.0813153	0.0144734	0.00138236	0.000246048	0.761194	2.44824e-09	2.44824e-09	1	0	0	1	1	0
AAAGAAAGACG	2	8	11	110.68	564634549	100.5	621830134	88	4	0.0180701	0.0722802	0.0128652	0.000795083	0.000141518	0.437811	1.40814e-09	1.40814e-09	1	0	0	1	0	0
AAAGAAAGATG	4	23	11	110.68	564634549	100.5	621830134	253	5.75	0.0361401	0.207806	0.0369876	0.00228586	0.000406864	0.629353	4.04839e-09	4.04839e-09	1	0	0	1	1	0
AAAGAAATGAACCC	2	8	14	110.68	564634549	100.5	621830134	112	4	0.0180701	0.0722802	0.0128652	0.00101192	0.000180113	0.557214	1.79217e-09	1.79217e-09	1	0	0	1	1	0
AAAGAACG	2	8	8	110.68	564634549	100.5	621830134	64	4	0.0180701	0.0722802	0.0128652	0.000578242	0.000102922	0.318408	1.0241e-09	1.0241e-09	1	0	0	1	0	0
AAAGAAG	196	1127	7	110.68	564634549	100.5	621830134	7889	5.75	1.77087	10.1825	1.81239	0.0712774	0.0126867	0.400498	1.26236e-07	1.26236e-07	1	0	0	1	0	0
AAAGAAGAAGGGGAG	1	6	15	110.68	564634549	100.5	621830134	90	6	0.00903503	0.0542102	0.00964894	0.000813153	0.000144734	0.895522	1.44014e-09	1.44014e-09	1	0	0	1	1	0
AAAGAAGATAG	1	4	11	110.68	564634549	100.5	621830134	44	4	0.00903503	0.0361401	0.00643262	0.000397541	7.07589e-05	0.437811	7.04068e-10	7.04068e-10	1	0	0	1	0	0
AAAGAAT	1	6	7	110.68	564634549	100.5	621830134	42	6	0.00903503	0.0542102	0.00964894	0.000379471	6.75426e-05	0.41791	6.72065e-10	6.72065e-10	1	0	0	1	0	0
AAAGAATAGAGGCGCAG	2	10	17	110.68	564634549	100.5	621830134	170	5	0.0180701	0.0903503	0.0160816	0.00153596	0.000273387	0.845771	2.72026e-09	2.72026e-09	1	0	0	1	1	0
AAAGACAG	1	7	8	110.68	564634549	100.5	621830134	56	7	0.00903503	0.0632452	0.0112571	0.000505962	9.00567e-05	0.557214	8.96087e-10	8.96087e-10	1	0	0	1	1	0
AAAGACAGAAG	1	4	11	110.68	564634549	100.5	621830134	44	4	0.00903503	0.0361401	0.00643262	0.000397541	7.07589e-05	0.437811	7.04068e-10	7.04068e-10	1	0	0	1	0	0
AAAGACAGACCAGACAG	2	9	17	110.68	564634549	100.5	621830134	153	4.5	0.0180701	0.0813153	0.0144734	0.00138236	0.000246048	0.761194	2.44824e-09	2.44824e-09	1	0	0	1	1	0
AAAGACATTAAATC	186	790	14	110.68	564634549	100.5	621830134	11060	4.24731	1.68052	7.13767	1.27044	0.0999274	0.0177862	0.591665	1.76977e-07	1.76977e-07	1	0	0	1	1	0
AAAGAG	85	375	6	110.68	564634549	100.5	621830134	2250	4.41176	0.767978	3.38814	0.603059	0.0203288	0.00361835	0.263389	3.60035e-08	3.60035e-08	1	0	0	1	0	0
AAAGAGAGAGAGAGAGGG	2	10	18	110.68	564634549	100.5	621830134	180	5	0.0180701	0.0903503	0.0160816	0.00162631	0.000289468	0.895522	2.88028e-09	2.88028e-09	1	0	0	1	1	0
AAAGAGTTGGAGAAG	135	599	15	110.68	564634549	100.5	621830134	8985	4.43704	1.21973	5.41198	0.963286	0.0811797	0.0144493	0.662244	1.43774e-07	1.43774e-07	1	0	0	1	1	0
AAAGAT	92	368	6	110.68	564634549	100.5	621830134	2208	4	0.831223	3.32489	0.591801	0.0199493	0.00355081	0.238806	3.53314e-08	3.53314e-08	1	0	0	1	0	0
AAAGATAG	1	4	8	110.68	564634549	100.5	621830134	32	4	0.00903503	0.0361401	0.00643262	0.000289121	5.1461e-05	0.318408	5.1205e-10	5.1205e-10	1	0	0	1	0	0
AAAGATCC	1	4	8	110.68	564634549	100.5	621830134	32	4	0.00903503	0.0361401	0.00643262	0.000289121	5.1461e-05	0.318408	5.1205e-10	5.1205e-10	1	0	0	1	0	0
AAAGATCTGCTCTGTC	1	6	16	110.68	564634549	100.5	621830134	96	6	0.00903503	0.0542102	0.00964894	0.000867363	0.000154383	0.955224	1.53615e-09	1.53615e-09	1	0	0	1	1	0
AAAGATGGAAG	1	5	11	110.68	564634549	100.5	621830134	55	5	0.00903503	0.0451752	0.00804078	0.000496927	8.84486e-05	0.547264	8.80085e-10	8.80085e-10	1	0	0	1	1	0
AAAGC	10	67	5	110.68	564634549	100.5	621830134	335	6.7	0.0903503	0.605347	0.107746	0.00302674	0.000538732	0.333333	5.36052e-09	5.36052e-09	1	0	0	1	0	0
AAAGCAAGAAG	1	5	11	110.68	564634549	100.5	621830134	55	5	0.00903503	0.0451752	0.00804078	0.000496927	8.84486e-05	0.547264	8.80085e-10	8.80085e-10	1	0	0	1	1	0
AAAGCCT	20	80	7	110.68	564634549	100.5	621830134	560	4	0.180701	0.722802	0.128652	0.00505962	0.000900567	0.278607	8.96087e-09	8.96087e-09	1	0	0	1	0	0
AAAGCT	8	32	6	110.68	564634549	100.5	621830134	192	4	0.0722802	0.289121	0.051461	0.00173473	0.000308766	0.238806	3.0723e-09	3.0723e-09	1	0	0	1	0	0
AAAGCTACCTGCT	71	284	13	110.68	564634549	100.5	621830134	3692	4	0.641487	2.56595	0.456716	0.0333573	0.00593731	0.517413	5.90777e-08	5.90777e-08	1	0	0	1	1	0
AAAGCTT	6	24	7	110.68	564634549	100.5	621830134	168	4	0.0542102	0.216841	0.0385957	0.00151789	0.00027017	0.278607	2.68826e-09	2.68826e-09	1	0	0	1	0	0
AAAGG	289	3501	5	110.68	564634549	100.5	621830134	17505	12.1142	2.61112	31.6316	5.63015	0.158158	0.0281508	0.602696	2.80107e-07	2.80107e-07	1	0	0	1	1	0
AAAGGAAAGGAGGAGAAGGAGAAG	1	4	24	110.68	564634549	100.5	621830134	96	4	0.00903503	0.0361401	0.00643262	0.000867363	0.000154383	0.955224	1.53615e-09	1.53615e-09	1	0	0	1	1	0
AAAGGAAAGGCAAGG	3	12	15	110.68	564634549	100.5	621830134	180	4	0.0271051	0.10842	0.0192979	0.00162631	0.000289468	0.597015	2.88028e-09	2.88028e-09	1	0	0	1	1	0
AAAGGAAAGGGG	1	4	12	110.68	564634549	100.5	621830134	48	4	0.00903503	0.0361401	0.00643262	0.000433681	7.71915e-05	0.477612	7.68075e-10	7.68075e-10	1	0	0	1	0	0
AAAGGAAG	5	32	8	110.68	564634549	100.5	621830134	256	6.4	0.0451752	0.289121	0.051461	0.00231297	0.000411688	0.509453	4.0964e-09	4.0964e-09	1	0	0	1	1	0
AAAGGAG	1	6	7	110.68	564634549	100.5	621830134	42	6	0.00903503	0.0542102	0.00964894	0.000379471	6.75426e-05	0.41791	6.72065e-10	6.72065e-10	1	0	0	1	0	0
AAAGGC	18	153	6	110.68	564634549	100.5	621830134	918	8.5	0.162631	1.38236	0.246048	0.00829416	0.00147629	0.507463	1.46894e-08	1.46894e-08	1	0	0	1	1	0
AAAGGCAAGG	7	41	10	110.68	564634549	100.5	621830134	410	5.85714	0.0632452	0.370436	0.0659344	0.00370436	0.000659344	0.5828	6.56064e-09	6.56064e-09	1	0	0	1	1	0
AAAGGCCTAAGTACCT	166	689	16	110.68	564634549	100.5	621830134	11024	4.1506	1.49982	6.22514	1.10802	0.0996022	0.0177283	0.660792	1.76401e-07	1.76401e-07	1	0	0	1	1	0
AAAGGG	6	51	6	110.68	564634549	100.5	621830134	306	8.5	0.0542102	0.460787	0.082016	0.00276472	0.000492096	0.507463	4.89648e-09	4.89648e-09	1	0	0	1	1	0
AAAGGGG	3	12	7	110.68	564634549	100.5	621830134	84	4	0.0271051	0.10842	0.0192979	0.000758943	0.000135085	0.278607	1.34413e-09	1.34413e-09	1	0	0	1	0	0
AAAGGT	123	822	6	110.68	564634549	100.5	621830134	4932	6.68293	1.11131	7.4268	1.3219	0.0445608	0.00793143	0.398981	7.89197e-08	7.89197e-08	1	0	0	1	0	0
AAAGGTGTGG	8	41	10	110.68	564634549	100.5	621830134	410	5.125	0.0722802	0.370436	0.0659344	0.00370436	0.000659344	0.50995	6.56064e-09	6.56064e-09	1	0	0	1	1	0
AAAGT	4926	47946	5	110.68	564634549	100.5	621830134	239730	9.73325	44.5066	433.194	77.1047	2.16597	0.385523	0.484241	3.83605e-06	3.83605e-06	1	0	0	1	0	0
AAAGTAAAGTAATTGT	184	818	16	110.68	564634549	100.5	621830134	13088	4.44565	1.66245	7.39065	1.31547	0.11825	0.0210475	0.707766	2.09428e-07	2.09428e-07	1	0	0	1	1	0
AAAGTCT	4	16	7	110.68	564634549	100.5	621830134	112	4	0.0361401	0.14456	0.0257305	0.00101192	0.000180113	0.278607	1.79217e-09	1.79217e-09	1	0	0	1	0	0
AAAGTCTCTATGCGAAGCATAGAGG	2	8	25	110.68	564634549	100.5	621830134	200	4	0.0180701	0.0722802	0.0128652	0.00180701	0.000321631	0.995025	3.20031e-09	3.20031e-09	1	0	0	1	1	0
AAAGTTCTACTTGTTGT	226	934	17	110.68	564634549	100.5	621830134	15878	4.13274	2.04192	8.43872	1.50202	0.143458	0.0255343	0.699071	2.54073e-07	2.54073e-07	1	0	0	1	1	0
AAAT	42781	274173	4	110.68	564634549	100.5	621830134	1096692	6.40876	386.528	2477.16	440.913	9.90865	1.76365	0.255075	1.75488e-05	1.75488e-05	1	1	0	0	0	0
AAATAAATAAATATTGT	259	1083	17	110.68	564634549	100.5	621830134	18411	4.18147	2.34007	9.78494	1.74163	0.166344	0.0296078	0.707313	2.94605e-07	2.94605e-07	1	0	0	1	1	0
AAATAAC	12	48	7	110.68	564634549	100.5	621830134	336	4	0.10842	0.433681	0.0771915	0.00303577	0.00054034	0.278607	5.37652e-09	5.37652e-09	1	0	0	1	0	0
AAATAAT	46	228	7	110.68	564634549	100.5	621830134	1596	4.95652	0.415611	2.05999	0.36666	0.0144199	0.00256662	0.34523	2.55385e-08	2.55385e-08	1	0	0	1	0	0
AAATAATG	7	28	8	110.68	564634549	100.5	621830134	224	4	0.0632452	0.252981	0.0450284	0.00202385	0.000360227	0.318408	3.58435e-09	3.58435e-09	1	0	0	1	0	0
AAATAATTAATC	1	5	12	110.68	564634549	100.5	621830134	60	5	0.00903503	0.0451752	0.00804078	0.000542102	9.64894e-05	0.597015	9.60093e-10	9.60093e-10	1	0	0	1	1	0
AAATAC	65	285	6	110.68	564634549	100.5	621830134	1710	4.38462	0.587277	2.57498	0.458325	0.0154499	0.00274995	0.261768	2.73627e-08	2.73627e-08	1	0	0	1	0	0
AAATACATATAT	16	74	12	110.68	564634549	100.5	621830134	888	4.625	0.14456	0.668592	0.119004	0.00802311	0.00142804	0.552239	1.42094e-08	1.42094e-08	1	0	0	1	1	0
AAATACCAGAAGAGC	124	621	15	110.68	564634549	100.5	621830134	9315	5.00806	1.12034	5.61075	0.998665	0.0841613	0.01498	0.747472	1.49054e-07	1.49054e-07	1	0	0	1	1	0
AAATACT	1	4	7	110.68	564634549	100.5	621830134	28	4	0.00903503	0.0361401	0.00643262	0.000252981	4.50284e-05	0.278607	4.48044e-10	4.48044e-10	1	0	0	1	0	0
AAATACTGTATGAGGG	40	168	16	110.68	564634549	100.5	621830134	2688	4.2	0.361401	1.51789	0.27017	0.0242862	0.00432272	0.668657	4.30122e-08	4.30122e-08	1	0	0	1	1	0
AAATAG	776	3126	6	110.68	564634549	100.5	621830134	18756	4.02835	7.01118	28.2435	5.0271	0.169461	0.0301626	0.240499	3.00125e-07	3.00125e-07	1	0	0	1	0	0
AAATAGAATATAGATATTT	794	3637	19	110.68	564634549	100.5	621830134	69103	4.5806	7.17381	32.8604	5.84886	0.624348	0.111128	0.865985	1.10576e-06	1.10576e-06	1	0	0	1	1	0
AAATAGT	1	4	7	110.68	564634549	100.5	621830134	28	4	0.00903503	0.0361401	0.00643262	0.000252981	4.50284e-05	0.278607	4.48044e-10	4.48044e-10	1	0	0	1	0	0
AAATAT	252	1058	6	110.68	564634549	100.5	621830134	6348	4.19841	2.27683	9.55906	1.70143	0.0573544	0.0102086	0.250652	1.01578e-07	1.01578e-07	1	0	0	1	0	0
AAATATAAATTGTAG	112	569	15	110.68	564634549	100.5	621830134	8535	5.08036	1.01192	5.14093	0.915041	0.077114	0.0137256	0.758262	1.36573e-07	1.36573e-07	1	0	0	1	1	0
AAATATACATGTATATGTAT	2	10	20	110.68	564634549	100.5	621830134	200	5	0.0180701	0.0903503	0.0160816	0.00180701	0.000321631	0.995025	3.20031e-09	3.20031e-09	1	0	0	1	1	0
AAATATATTAGTTATT	48	217	16	110.68	564634549	100.5	621830134	3472	4.52083	0.433681	1.9606	0.34897	0.0313696	0.00558352	0.719735	5.55574e-08	5.55574e-08	1	0	0	1	1	0
AAATATATTATTAATATTT	2	8	19	110.68	564634549	100.5	621830134	152	4	0.0180701	0.0722802	0.0128652	0.00137332	0.00024444	0.756219	2.43224e-09	2.43224e-09	1	0	0	1	1	0
AAATATT	5	20	7	110.68	564634549	100.5	621830134	140	4	0.0451752	0.180701	0.0321631	0.0012649	0.000225142	0.278607	2.24022e-09	2.24022e-09	1	0	0	1	0	0
AAATC	213	1081	5	110.68	564634549	100.5	621830134	5405	5.07512	1.92446	9.76687	1.73842	0.0488343	0.00869208	0.252493	8.64884e-08	8.64884e-08	1	0	0	1	0	0
AAATCAATC	123	650	9	110.68	564634549	100.5	621830134	5850	5.28455	1.11131	5.87277	1.0453	0.0528549	0.00940771	0.473244	9.36091e-08	9.36091e-08	1	0	0	1	0	0
AAATCATTAATGTAAT	169	790	16	110.68	564634549	100.5	621830134	12640	4.67456	1.52692	7.13767	1.27044	0.114203	0.0203271	0.744208	2.0226e-07	2.0226e-07	1	0	0	1	1	0
AAATCCACAAG	1	6	11	110.68	564634549	100.5	621830134	66	6	0.00903503	0.0542102	0.00964894	0.000596312	0.000106138	0.656716	1.0561e-09	1.0561e-09	1	0	0	1	1	0
AAATCCTATGGGAAT	57	237	15	110.68	564634549	100.5	621830134	3555	4.15789	0.514997	2.1413	0.381133	0.0321195	0.005717	0.620581	5.68855e-08	5.68855e-08	1	0	0	1	1	0
AAATCT	100	400	6	110.68	564634549	100.5	621830134	2400	4	0.903503	3.61401	0.643262	0.0216841	0.00385957	0.238806	3.84037e-08	3.84037e-08	1	0	0	1	0	0
AAATCTAC	47	205	8	110.68	564634549	100.5	621830134	1640	4.3617	0.424646	1.85218	0.329672	0.0148175	0.00263738	0.3472	2.62425e-08	2.62425e-08	1	0	0	1	0	0
AAATCTC	1	5	7	110.68	564634549	100.5	621830134	35	5	0.00903503	0.0451752	0.00804078	0.000316226	5.62855e-05	0.348259	5.60054e-10	5.60054e-10	1	0	0	1	0	0
AAATG	596	3358	5	110.68	564634549	100.5	621830134	16790	5.63423	5.38488	30.3396	5.40019	0.151698	0.0270009	0.28031	2.68666e-07	2.68666e-07	1	0	0	1	0	0
AAATGACACATTTGTACAT	40	171	19	110.68	564634549	100.5	621830134	3249	4.275	0.361401	1.54499	0.274995	0.0293548	0.0052249	0.808209	5.19891e-08	5.19891e-08	1	0	0	1	1	0
AAATGAGT	65	265	8	110.68	564634549	100.5	621830134	2120	4.07692	0.587277	2.39428	0.426161	0.0191543	0.00340929	0.324531	3.39233e-08	3.39233e-08	1	0	0	1	0	0
AAATGAGTAATGAGT	381	1543	15	110.68	564634549	100.5	621830134	23145	4.04987	3.44235	13.9411	2.48139	0.209116	0.0372208	0.604458	3.70356e-07	3.70356e-07	1	0	0	1	1	0
AAATGC	6	24	6	110.68	564634549	100.5	621830134	144	4	0.0542102	0.216841	0.0385957	0.00130104	0.000231574	0.238806	2.30422e-09	2.30422e-09	1	0	0	1	0	0
AAATGG	2	8	6	110.68	564634549	100.5	621830134	48	4	0.0180701	0.0722802	0.0128652	0.000433681	7.71915e-05	0.238806	7.68075e-10	7.68075e-10	1	0	0	1	0	0
AAATGGGATGGGAGG	2	10	15	110.68	564634549	100.5	621830134	150	5	0.0180701	0.0903503	0.0160816	0.00135525	0.000241223	0.746269	2.40023e-09	2.40023e-09	1	0	0	1	1	0
AAATGT	49	196	6	110.68	564634549	100.5	621830134	1176	4	0.442716	1.77087	0.315199	0.0106252	0.00189119	0.238806	1.88178e-08	1.88178e-08	1	0	0	1	0	0
AAATGTATAT	16	65	10	110.68	564634549	100.5	621830134	650	4.0625	0.14456	0.587277	0.10453	0.00587277	0.0010453	0.404229	1.0401e-08	1.0401e-08	1	0	0	1	0	0
AAATT	172	871	5	110.68	564634549	100.5	621830134	4355	5.06395	1.55403	7.86951	1.4007	0.0393476	0.00700352	0.251938	6.96868e-08	6.96868e-08	1	0	0	1	0	0
AAATTG	20	80	6	110.68	564634549	100.5	621830134	480	4	0.180701	0.722802	0.128652	0.00433681	0.000771915	0.238806	7.68075e-09	7.68075e-09	1	0	0	1	0	0
AAATTGTTC	1	6	9	110.68	564634549	100.5	621830134	54	6	0.00903503	0.0542102	0.00964894	0.000487892	8.68404e-05	0.537313	8.64084e-10	8.64084e-10	1	0	0	1	1	0
AAATTT	78	332	6	110.68	564634549	100.5	621830134	1992	4.25641	0.704732	2.99963	0.533908	0.0179978	0.00320345	0.254114	3.18751e-08	3.18751e-08	1	0	0	1	0	0
AAATTTC	20	80	7	110.68	564634549	100.5	621830134	560	4	0.180701	0.722802	0.128652	0.00505962	0.000900567	0.278607	8.96087e-09	8.96087e-09	1	0	0	1	0	0
AAC	35914	375057	3	110.68	564634549	100.5	621830134	1125171	10.4432	324.484	3388.65	603.15	10.166	1.80945	0.311737	1.80045e-05	1.80045e-05	1	1	0	0	0	0
AACAACAAGACC	11	53	12	110.68	564634549	100.5	621830134	636	4.81818	0.0993853	0.478857	0.0852323	0.00574628	0.00102279	0.575305	1.0177e-08	1.0177e-08	1	0	0	1	1	0
AACAACATTCTGCTCGC	2	10	17	110.68	564634549	100.5	621830134	170	5	0.0180701	0.0903503	0.0160816	0.00153596	0.000273387	0.845771	2.72026e-09	2.72026e-09	1	0	0	1	1	0
AACAACGATAATACC	2	12	15	110.68	564634549	100.5	621830134	180	6	0.0180701	0.10842	0.0192979	0.00162631	0.000289468	0.895522	2.88028e-09	2.88028e-09	1	0	0	1	1	0
AACAACTCCTCG	2	9	12	110.68	564634549	100.5	621830134	108	4.5	0.0180701	0.0813153	0.0144734	0.000975783	0.000173681	0.537313	1.72817e-09	1.72817e-09	1	0	0	1	1	0
AACAAG	39986	184295	6	110.68	564634549	100.5	621830134	1105770	4.60899	361.275	1665.11	296.375	9.99067	1.77825	0.275163	1.7694e-05	1.7694e-05	1	1	0	1	0	0
AACAAGCTACT	2	18	11	110.68	564634549	100.5	621830134	198	9	0.0180701	0.162631	0.0289468	0.00178894	0.000318415	0.985075	3.16831e-09	3.16831e-09	1	0	0	1	1	0
AACAAT	272	1134	6	110.68	564634549	100.5	621830134	6804	4.16912	2.45753	10.2457	1.82365	0.0614743	0.0109419	0.248903	1.08875e-07	1.08875e-07	1	0	0	1	0	0
AACAATAATAATACTAAT	105	428	18	110.68	564634549	100.5	621830134	7704	4.07619	0.948678	3.86699	0.688291	0.0696059	0.0123892	0.730064	1.23276e-07	1.23276e-07	1	0	0	1	1	0
AACAATAATAGCAAT	54	262	15	110.68	564634549	100.5	621830134	3930	4.85185	0.487892	2.36718	0.421337	0.0355077	0.00632005	0.724157	6.28861e-08	6.28861e-08	1	0	0	1	1	0
AACAATATTAAT	63	269	12	110.68	564634549	100.5	621830134	3228	4.26984	0.569207	2.43042	0.432594	0.0291651	0.00519113	0.509832	5.1653e-08	5.1653e-08	1	0	0	1	1	0
AACAATGAC	1	6	9	110.68	564634549	100.5	621830134	54	6	0.00903503	0.0542102	0.00964894	0.000487892	8.68404e-05	0.537313	8.64084e-10	8.64084e-10	1	0	0	1	1	0
AACAC	2	18	5	110.68	564634549	100.5	621830134	90	9	0.0180701	0.162631	0.0289468	0.000813153	0.000144734	0.447761	1.44014e-09	1.44014e-09	1	0	0	1	0	0
AACACAT	22	101	7	110.68	564634549	100.5	621830134	707	4.59091	0.198771	0.912538	0.162424	0.00638777	0.00113697	0.319765	1.13131e-08	1.13131e-08	1	0	0	1	0	0
AACACC	11	44	6	110.68	564634549	100.5	621830134	264	4	0.0993853	0.397541	0.0707589	0.00238525	0.000424553	0.238806	4.22441e-09	4.22441e-09	1	0	0	1	0	0
AACACTG	2	8	7	110.68	564634549	100.5	621830134	56	4	0.0180701	0.0722802	0.0128652	0.000505962	9.00567e-05	0.278607	8.96087e-10	8.96087e-10	1	0	0	1	0	0
AACAG	17	85	5	110.68	564634549	100.5	621830134	425	5	0.153596	0.767978	0.136693	0.00383989	0.000683466	0.248756	6.80066e-09	6.80066e-09	1	0	0	1	0	0
AACAGAAGGTGG	116	465	12	110.68	564634549	100.5	621830134	5580	4.00862	1.04806	4.20129	0.747793	0.0504155	0.00897351	0.478641	8.92887e-08	8.92887e-08	1	0	0	1	0	0
AACAGAT	6	24	7	110.68	564634549	100.5	621830134	168	4	0.0542102	0.216841	0.0385957	0.00151789	0.00027017	0.278607	2.68826e-09	2.68826e-09	1	0	0	1	0	0
AACAGC	50	217	6	110.68	564634549	100.5	621830134	1302	4.34	0.451752	1.9606	0.34897	0.0117636	0.00209382	0.259104	2.0834e-08	2.0834e-08	1	0	0	1	0	0
AACAGT	64	350	6	110.68	564634549	100.5	621830134	2100	5.46875	0.578242	3.16226	0.562855	0.0189736	0.00337713	0.326493	3.36033e-08	3.36033e-08	1	0	0	1	0	0
AACAGTTACAGATATT	255	1188	16	110.68	564634549	100.5	621830134	19008	4.65882	2.30393	10.7336	1.91049	0.171738	0.0305678	0.741703	3.04158e-07	3.04158e-07	1	0	0	1	1	0
AACAT	261	1526	5	110.68	564634549	100.5	621830134	7630	5.84674	2.35814	13.7875	2.45405	0.0689373	0.0122702	0.290883	1.22092e-07	1.22092e-07	1	0	0	1	0	0
AACATC	9	36	6	110.68	564634549	100.5	621830134	216	4	0.0813153	0.325261	0.0578936	0.00195157	0.000347362	0.238806	3.45634e-09	3.45634e-09	1	0	0	1	0	0
AACATCATC	1	7	9	110.68	564634549	100.5	621830134	63	7	0.00903503	0.0632452	0.0112571	0.000569207	0.000101314	0.626866	1.0081e-09	1.0081e-09	1	0	0	1	1	0
AACATGAATATG	1	4	12	110.68	564634549	100.5	621830134	48	4	0.00903503	0.0361401	0.00643262	0.000433681	7.71915e-05	0.477612	7.68075e-10	7.68075e-10	1	0	0	1	0	0
AACATGC	61	244	7	110.68	564634549	100.5	621830134	1708	4	0.551137	2.20455	0.39239	0.0154318	0.00274673	0.278607	2.73307e-08	2.73307e-08	1	0	0	1	0	0
AACATGCATGTCGT	23	110	14	110.68	564634549	100.5	621830134	1540	4.78261	0.207806	0.993853	0.176897	0.0139139	0.00247656	0.666234	2.46424e-08	2.46424e-08	1	0	0	1	1	0
AACATT	24	110	6	110.68	564634549	100.5	621830134	660	4.58333	0.216841	0.993853	0.176897	0.00596312	0.00106138	0.273632	1.0561e-08	1.0561e-08	1	0	0	1	0	0
AACATTAGTCTCC	72	377	13	110.68	564634549	100.5	621830134	4901	5.23611	0.650522	3.40621	0.606275	0.0442807	0.00788157	0.677308	7.84236e-08	7.84236e-08	1	0	0	1	1	0
AACATTGCTTATCTT	2	8	15	110.68	564634549	100.5	621830134	120	4	0.0180701	0.0722802	0.0128652	0.0010842	0.000192979	0.597015	1.92019e-09	1.92019e-09	1	0	0	1	1	0
AACC	117	718	4	110.68	564634549	100.5	621830134	2872	6.13675	1.0571	6.48715	1.15466	0.0259486	0.00461862	0.244249	4.59565e-08	4.59565e-08	1	0	0	0	0	0
AACCACAGGTTC	1	4	12	110.68	564634549	100.5	621830134	48	4	0.00903503	0.0361401	0.00643262	0.000433681	7.71915e-05	0.477612	7.68075e-10	7.68075e-10	1	0	0	1	0	0
AACCACTCTCTCAATT	2	12	16	110.68	564634549	100.5	621830134	192	6	0.0180701	0.10842	0.0192979	0.00173473	0.000308766	0.955224	3.0723e-09	3.0723e-09	1	0	0	1	1	0
AACCAG	1	4	6	110.68	564634549	100.5	621830134	24	4	0.00903503	0.0361401	0.00643262	0.000216841	3.85957e-05	0.238806	3.84037e-10	3.84037e-10	1	0	0	1	0	0
AACCAT	6	24	6	110.68	564634549	100.5	621830134	144	4	0.0542102	0.216841	0.0385957	0.00130104	0.000231574	0.238806	2.30422e-09	2.30422e-09	1	0	0	1	0	0
AACCC	36	252	5	110.68	564634549	100.5	621830134	1260	7	0.325261	2.27683	0.405255	0.0113841	0.00202628	0.348259	2.0162e-08	2.0162e-08	1	0	0	1	0	0
AACCCAGTAC	1	5	10	110.68	564634549	100.5	621830134	50	5	0.00903503	0.0451752	0.00804078	0.000451752	8.04078e-05	0.497512	8.00078e-10	8.00078e-10	1	0	0	1	0	0
AACCCAGTGGTGAT	40	213	14	110.68	564634549	100.5	621830134	2982	5.325	0.361401	1.92446	0.342537	0.0269425	0.00479552	0.741791	4.77166e-08	4.77166e-08	1	0	0	1	1	0
AACCCCGGTGGCGGGGAC	2	9	18	110.68	564634549	100.5	621830134	162	4.5	0.0180701	0.0813153	0.0144734	0.00146367	0.000260521	0.80597	2.59225e-09	2.59225e-09	1	0	0	1	1	0
AACCCG	2	8	6	110.68	564634549	100.5	621830134	48	4	0.0180701	0.0722802	0.0128652	0.000433681	7.71915e-05	0.238806	7.68075e-10	7.68075e-10	1	0	0	1	0	0
AACCCGTACCCT	2	8	12	110.68	564634549	100.5	621830134	96	4	0.0180701	0.0722802	0.0128652	0.000867363	0.000154383	0.477612	1.53615e-09	1.53615e-09	1	0	0	1	0	0
AACCCT	214	1851	6	110.68	564634549	100.5	621830134	11106	8.64953	1.9335	16.7238	2.9767	0.100343	0.0178602	0.51639	1.77713e-07	1.77713e-07	1	0	0	1	1	0
AACCGC	1	6	6	110.68	564634549	100.5	621830134	36	6	0.00903503	0.0542102	0.00964894	0.000325261	5.78936e-05	0.358209	5.76056e-10	5.76056e-10	1	0	0	1	0	0
AACCT	150387	2542765	5	110.68	564634549	100.5	621830134	12713825	16.9081	1358.75	22974	4089.16	114.87	20.4458	0.841201	0.000203441	0.000203441	1	1	1	1	1	1
AACCTAGAATCTGC	28	112	14	110.68	564634549	100.5	621830134	1568	4	0.252981	1.01192	0.180113	0.0141669	0.00252159	0.557214	2.50904e-08	2.50904e-08	1	0	0	1	1	0
AACCTTAATCTATG	123	554	14	110.68	564634549	100.5	621830134	7756	4.50407	1.11131	5.00541	0.890919	0.0700757	0.0124729	0.627432	1.24108e-07	1.24108e-07	1	0	0	1	1	0
AACGACAAGGCT	1	5	12	110.68	564634549	100.5	621830134	60	5	0.00903503	0.0451752	0.00804078	0.000542102	9.64894e-05	0.597015	9.60093e-10	9.60093e-10	1	0	0	1	1	0
AACGAG	1	4	6	110.68	564634549	100.5	621830134	24	4	0.00903503	0.0361401	0.00643262	0.000216841	3.85957e-05	0.238806	3.84037e-10	3.84037e-10	1	0	0	1	0	0
AACGAGAGTATAT	21	90	13	110.68	564634549	100.5	621830134	1170	4.28571	0.189736	0.813153	0.144734	0.010571	0.00188154	0.554371	1.87218e-08	1.87218e-08	1	0	0	1	1	0
AACGAGC	42	168	7	110.68	564634549	100.5	621830134	1176	4	0.379471	1.51789	0.27017	0.0106252	0.00189119	0.278607	1.88178e-08	1.88178e-08	1	0	0	1	0	0
AACGAT	35	180	6	110.68	564634549	100.5	621830134	1080	5.14286	0.316226	1.62631	0.289468	0.00975783	0.00173681	0.307036	1.72817e-08	1.72817e-08	1	0	0	1	0	0
AACGCCACGATGTGC	1	4	15	110.68	564634549	100.5	621830134	60	4	0.00903503	0.0361401	0.00643262	0.000542102	9.64894e-05	0.597015	9.60093e-10	9.60093e-10	1	0	0	1	1	0
AACGCCT	42	168	7	110.68	564634549	100.5	621830134	1176	4	0.379471	1.51789	0.27017	0.0106252	0.00189119	0.278607	1.88178e-08	1.88178e-08	1	0	0	1	0	0
AACGG	5	30	5	110.68	564634549	100.5	621830134	150	6	0.0451752	0.271051	0.0482447	0.00135525	0.000241223	0.298507	2.40023e-09	2.40023e-09	1	0	0	1	0	0
AACGGC	4	16	6	110.68	564634549	100.5	621830134	96	4	0.0361401	0.14456	0.0257305	0.000867363	0.000154383	0.238806	1.53615e-09	1.53615e-09	1	0	0	1	0	0
AACGT	2	12	5	110.68	564634549	100.5	621830134	60	6	0.0180701	0.10842	0.0192979	0.000542102	9.64894e-05	0.298507	9.60093e-10	9.60093e-10	1	0	0	1	0	0
AACT	740	5769	4	110.68	564634549	100.5	621830134	23076	7.79595	6.68592	52.1231	9.27745	0.208492	0.0371098	0.310286	3.69252e-07	3.69252e-07	1	0	0	0	0	0
AACTAATACTACATATACCT	160	654	20	110.68	564634549	100.5	621830134	13080	4.0875	1.4456	5.90891	1.05173	0.118178	0.0210347	0.813433	2.093e-07	2.093e-07	1	0	0	1	1	0
AACTAATCAC	8	38	10	110.68	564634549	100.5	621830134	380	4.75	0.0722802	0.343331	0.0611099	0.00343331	0.000611099	0.472637	6.08059e-09	6.08059e-09	1	0	0	1	0	0
AACTAC	174	714	6	110.68	564634549	100.5	621830134	4284	4.10345	1.5721	6.45101	1.14822	0.0387061	0.00688934	0.244982	6.85507e-08	6.85507e-08	1	0	0	1	0	0
AACTACCCTTCTAGTG	159	717	16	110.68	564634549	100.5	621830134	11472	4.50943	1.43657	6.47812	1.15305	0.10365	0.0184488	0.71792	1.8357e-07	1.8357e-07	1	0	0	1	1	0
AACTACGTATCTCCTT	173	719	16	110.68	564634549	100.5	621830134	11504	4.15607	1.56306	6.49619	1.15626	0.103939	0.0185002	0.661663	1.84082e-07	1.84082e-07	1	0	0	1	1	0
AACTAG	46	184	6	110.68	564634549	100.5	621830134	1104	4	0.415611	1.66245	0.295901	0.00997467	0.0017754	0.238806	1.76657e-08	1.76657e-08	1	0	0	1	0	0
AACTAT	58	271	6	110.68	564634549	100.5	621830134	1626	4.67241	0.524032	2.44849	0.43581	0.014691	0.00261486	0.27895	2.60185e-08	2.60185e-08	1	0	0	1	0	0
AACTATAGACATCTACAGAC	59	240	20	110.68	564634549	100.5	621830134	4800	4.0678	0.533067	2.16841	0.385957	0.0433681	0.00771915	0.809512	7.68075e-08	7.68075e-08	1	0	0	1	1	0
AACTATAT	33	255	8	110.68	564634549	100.5	621830134	2040	7.72727	0.298156	2.30393	0.41008	0.0184315	0.00328064	0.615106	3.26432e-08	3.26432e-08	1	0	0	1	1	0
AACTATGGAGCAG	93	429	13	110.68	564634549	100.5	621830134	5577	4.6129	0.840258	3.87603	0.689899	0.0503884	0.00896869	0.596694	8.92407e-08	8.92407e-08	1	0	0	1	1	0
AACTATT	13	52	7	110.68	564634549	100.5	621830134	364	4	0.117455	0.469822	0.0836241	0.00328875	0.000585369	0.278607	5.82457e-09	5.82457e-09	1	0	0	1	0	0
AACTATTATTATT	1	4	13	110.68	564634549	100.5	621830134	52	4	0.00903503	0.0361401	0.00643262	0.000469822	8.36241e-05	0.517413	8.32081e-10	8.32081e-10	1	0	0	1	1	0
AACTC	81	422	5	110.68	564634549	100.5	621830134	2110	5.20988	0.731837	3.81278	0.678642	0.0190639	0.00339321	0.259198	3.37633e-08	3.37633e-08	1	0	0	1	0	0
AACTCCC	42	191	7	110.68	564634549	100.5	621830134	1337	4.54762	0.379471	1.72569	0.307158	0.0120798	0.0021501	0.31675	2.13941e-08	2.13941e-08	1	0	0	1	0	0
AACTCG	35	140	6	110.68	564634549	100.5	621830134	840	4	0.316226	1.2649	0.225142	0.00758943	0.00135085	0.238806	1.34413e-08	1.34413e-08	1	0	0	1	0	0
AACTCGAT	1	10	8	110.68	564634549	100.5	621830134	80	10	0.00903503	0.0903503	0.0160816	0.000722802	0.000128652	0.79602	1.28012e-09	1.28012e-09	1	0	0	1	1	0
AACTCT	4	16	6	110.68	564634549	100.5	621830134	96	4	0.0361401	0.14456	0.0257305	0.000867363	0.000154383	0.238806	1.53615e-09	1.53615e-09	1	0	0	1	0	0
AACTG	13	65	5	110.68	564634549	100.5	621830134	325	5	0.117455	0.587277	0.10453	0.00293638	0.000522651	0.248756	5.20051e-09	5.20051e-09	1	0	0	1	0	0
AACTGC	8	39	6	110.68	564634549	100.5	621830134	234	4.875	0.0722802	0.352366	0.0627181	0.0021142	0.000376309	0.291045	3.74436e-09	3.74436e-09	1	0	0	1	0	0
AACTGT	3	12	6	110.68	564634549	100.5	621830134	72	4	0.0271051	0.10842	0.0192979	0.000650522	0.000115787	0.238806	1.15211e-09	1.15211e-09	1	0	0	1	0	0
AACTT	107	540	5	110.68	564634549	100.5	621830134	2700	5.04673	0.966748	4.87892	0.868404	0.0243946	0.00434202	0.251081	4.32042e-08	4.32042e-08	1	0	0	1	0	0
AACTTG	16	64	6	110.68	564634549	100.5	621830134	384	4	0.14456	0.578242	0.102922	0.00346945	0.000617532	0.238806	6.1446e-09	6.1446e-09	1	0	0	1	0	0
AAG	65384	883161	3	110.68	564634549	100.5	621830134	2649483	13.5073	590.746	7979.39	1420.26	23.9382	4.26078	0.403203	4.23958e-05	4.23958e-05	1	1	1	0	0	0
AAGAAGACTGGAG	96	443	13	110.68	564634549	100.5	621830134	5759	4.61458	0.867363	4.00252	0.712413	0.0520327	0.00926137	0.596911	9.2153e-08	9.2153e-08	1	0	0	1	1	0
AAGAAGG	8	38	7	110.68	564634549	100.5	621830134	266	4.75	0.0722802	0.343331	0.0611099	0.00240332	0.00042777	0.330846	4.25641e-09	4.25641e-09	1	0	0	1	0	0
AAGAAGGAGAGAAGGAGGG	1	5	19	110.68	564634549	100.5	621830134	95	5	0.00903503	0.0451752	0.00804078	0.000858328	0.000152775	0.945274	1.52015e-09	1.52015e-09	1	0	0	1	1	0
AAGAAT	3585	45790	6	110.68	564634549	100.5	621830134	274740	12.7727	32.3906	413.714	73.6375	2.48228	0.441825	0.762547	4.39627e-06	4.39627e-06	1	0	0	1	1	0
AAGAATAAT	89	534	9	110.68	564634549	100.5	621830134	4806	6	0.804118	4.82471	0.858755	0.0434224	0.0077288	0.537313	7.69035e-08	7.69035e-08	1	0	0	1	1	0
AAGAATAGAGGCGCAG	2	12	16	110.68	564634549	100.5	621830134	192	6	0.0180701	0.10842	0.0192979	0.00173473	0.000308766	0.955224	3.0723e-09	3.0723e-09	1	0	0	1	1	0
AAGACACAATCTCAAT	193	854	16	110.68	564634549	100.5	621830134	13664	4.42487	1.74376	7.71592	1.37337	0.123455	0.0219738	0.704457	2.18645e-07	2.18645e-07	1	0	0	1	1	0
AAGACAG	8	32	7	110.68	564634549	100.5	621830134	224	4	0.0722802	0.289121	0.051461	0.00202385	0.000360227	0.278607	3.58435e-09	3.58435e-09	1	0	0	1	0	0
AAGACAT	67	268	7	110.68	564634549	100.5	621830134	1876	4	0.605347	2.42139	0.430986	0.0169497	0.0030169	0.278607	3.00189e-08	3.00189e-08	1	0	0	1	0	0
AAGACG	1	4	6	110.68	564634549	100.5	621830134	24	4	0.00903503	0.0361401	0.00643262	0.000216841	3.85957e-05	0.238806	3.84037e-10	3.84037e-10	1	0	0	1	0	0
AAGACT	10	40	6	110.68	564634549	100.5	621830134	240	4	0.0903503	0.361401	0.0643262	0.00216841	0.000385957	0.238806	3.84037e-09	3.84037e-09	1	0	0	1	0	0
AAGAG	380	4216	5	110.68	564634549	100.5	621830134	21080	11.0947	3.43331	38.0917	6.77999	0.190458	0.0338999	0.551977	3.37313e-07	3.37313e-07	1	0	0	1	1	0
AAGAGAAGAGG	2	8	11	110.68	564634549	100.5	621830134	88	4	0.0180701	0.0722802	0.0128652	0.000795083	0.000141518	0.437811	1.40814e-09	1.40814e-09	1	0	0	1	0	0
AAGAGAAGGG	2	10	10	110.68	564634549	100.5	621830134	100	5	0.0180701	0.0903503	0.0160816	0.000903503	0.000160816	0.497512	1.60016e-09	1.60016e-09	1	0	0	1	0	0
AAGAGAAGGGAG	1	5	12	110.68	564634549	100.5	621830134	60	5	0.00903503	0.0451752	0.00804078	0.000542102	9.64894e-05	0.597015	9.60093e-10	9.60093e-10	1	0	0	1	1	0
AAGAGACATCGTAC	181	791	14	110.68	564634549	100.5	621830134	11074	4.37017	1.63534	7.14671	1.27205	0.100054	0.0178087	0.608779	1.77201e-07	1.77201e-07	1	0	0	1	1	0
AAGAGACGAGACCAGCAG	1	4	18	110.68	564634549	100.5	621830134	72	4	0.00903503	0.0361401	0.00643262	0.000650522	0.000115787	0.716418	1.15211e-09	1.15211e-09	1	0	0	1	1	0
AAGAGACGAGCAGAG	1	4	15	110.68	564634549	100.5	621830134	60	4	0.00903503	0.0361401	0.00643262	0.000542102	9.64894e-05	0.597015	9.60093e-10	9.60093e-10	1	0	0	1	1	0
AAGAGAG	12	58	7	110.68	564634549	100.5	621830134	406	4.83333	0.10842	0.524032	0.0932731	0.00366822	0.000652911	0.33665	6.49663e-09	6.49663e-09	1	0	0	1	0	0
AAGAGAGG	10	65	8	110.68	564634549	100.5	621830134	520	6.5	0.0903503	0.587277	0.10453	0.00469822	0.000836241	0.517413	8.32081e-09	8.32081e-09	1	0	0	1	1	0
AAGAGAGGAG	6	31	10	110.68	564634549	100.5	621830134	310	5.16667	0.0542102	0.280086	0.0498528	0.00280086	0.000498528	0.514096	4.96048e-09	4.96048e-09	1	0	0	1	1	0
AAGAGG	99	404	6	110.68	564634549	100.5	621830134	2424	4.08081	0.894468	3.65015	0.649695	0.0219009	0.00389817	0.24363	3.87878e-08	3.87878e-08	1	0	0	1	0	0
AAGAGGAGAGAG	1	6	12	110.68	564634549	100.5	621830134	72	6	0.00903503	0.0542102	0.00964894	0.000650522	0.000115787	0.716418	1.15211e-09	1.15211e-09	1	0	0	1	1	0
AAGAGGGAAGC	2	12	11	110.68	564634549	100.5	621830134	132	6	0.0180701	0.10842	0.0192979	0.00119262	0.000212277	0.656716	2.11221e-09	2.11221e-09	1	0	0	1	1	0
AAGAGGTGAG	1	6	10	110.68	564634549	100.5	621830134	60	6	0.00903503	0.0542102	0.00964894	0.000542102	9.64894e-05	0.597015	9.60093e-10	9.60093e-10	1	0	0	1	1	0
AAGAGT	52	236	6	110.68	564634549	100.5	621830134	1416	4.53846	0.469822	2.13227	0.379525	0.0127936	0.00227715	0.270953	2.26582e-08	2.26582e-08	1	0	0	1	0	0
AAGAGTGATGCCTGT	43	173	15	110.68	564634549	100.5	621830134	2595	4.02326	0.388506	1.56306	0.278211	0.0234459	0.00417317	0.600486	4.1524e-08	4.1524e-08	1	0	0	1	1	0
AAGAT	21	121	5	110.68	564634549	100.5	621830134	605	5.7619	0.189736	1.09324	0.194587	0.00546619	0.000972935	0.286662	9.68094e-09	9.68094e-09	1	0	0	1	0	0
AAGATACAGAGG	1	8	12	110.68	564634549	100.5	621830134	96	8	0.00903503	0.0722802	0.0128652	0.000867363	0.000154383	0.955224	1.53615e-09	1.53615e-09	1	0	0	1	1	0
AAGATCC	77	556	7	110.68	564634549	100.5	621830134	3892	7.22078	0.695697	5.02348	0.894135	0.0351643	0.00625894	0.50294	6.2278e-08	6.2278e-08	1	0	0	1	1	0
AAGATG	153	659	6	110.68	564634549	100.5	621830134	3954	4.30719	1.38236	5.95409	1.05977	0.0357245	0.00635865	0.257146	6.32701e-08	6.32701e-08	1	0	0	1	0	0
AAGATT	671	2692	6	110.68	564634549	100.5	621830134	16152	4.01192	6.06251	24.3223	4.32916	0.145934	0.0259749	0.239518	2.58457e-07	2.58457e-07	1	0	0	1	0	0
AAGATTGAGATAAT	1	4	14	110.68	564634549	100.5	621830134	56	4	0.00903503	0.0361401	0.00643262	0.000505962	9.00567e-05	0.557214	8.96087e-10	8.96087e-10	1	0	0	1	1	0
AAGC	1	6	4	110.68	564634549	100.5	621830134	24	6	0.00903503	0.0542102	0.00964894	0.000216841	3.85957e-05	0.238806	3.84037e-10	3.84037e-10	1	0	0	0	0	0
AAGCAAGGAGACG	2	11	13	110.68	564634549	100.5	621830134	143	5.5	0.0180701	0.0993853	0.0176897	0.00129201	0.000229966	0.711443	2.28822e-09	2.28822e-09	1	0	0	1	1	0
AAGCACTCACCCTCTC	2	10	16	110.68	564634549	100.5	621830134	160	5	0.0180701	0.0903503	0.0160816	0.0014456	0.000257305	0.79602	2.56025e-09	2.56025e-09	1	0	0	1	1	0
AAGCACTGCTAAGT	318	1801	14	110.68	564634549	100.5	621830134	25214	5.66352	2.87314	16.2721	2.89629	0.227809	0.0405481	0.788948	4.03463e-07	4.03463e-07	1	0	0	1	1	0
AAGCAG	79	316	6	110.68	564634549	100.5	621830134	1896	4	0.713767	2.85507	0.508177	0.0171304	0.00304906	0.238806	3.03389e-08	3.03389e-08	1	0	0	1	0	0
AAGCAGG	13	52	7	110.68	564634549	100.5	621830134	364	4	0.117455	0.469822	0.0836241	0.00328875	0.000585369	0.278607	5.82457e-09	5.82457e-09	1	0	0	1	0	0
AAGCAGGGT	81	334	9	110.68	564634549	100.5	621830134	3006	4.12346	0.731837	3.0177	0.537124	0.0271593	0.00483412	0.369265	4.81007e-08	4.81007e-08	1	0	0	1	0	0
AAGCATC	10	50	7	110.68	564634549	100.5	621830134	350	5	0.0903503	0.451752	0.0804078	0.00316226	0.000562855	0.348259	5.60054e-09	5.60054e-09	1	0	0	1	0	0
AAGCATT	1	4	7	110.68	564634549	100.5	621830134	28	4	0.00903503	0.0361401	0.00643262	0.000252981	4.50284e-05	0.278607	4.48044e-10	4.48044e-10	1	0	0	1	0	0
AAGCC	1	6	5	110.68	564634549	100.5	621830134	30	6	0.00903503	0.0542102	0.00964894	0.000271051	4.82447e-05	0.298507	4.80047e-10	4.80047e-10	1	0	0	1	0	0
AAGCCC	1	4	6	110.68	564634549	100.5	621830134	24	4	0.00903503	0.0361401	0.00643262	0.000216841	3.85957e-05	0.238806	3.84037e-10	3.84037e-10	1	0	0	1	0	0
AAGCCTGTGCCTTCCT	1	5	16	110.68	564634549	100.5	621830134	80	5	0.00903503	0.0451752	0.00804078	0.000722802	0.000128652	0.79602	1.28012e-09	1.28012e-09	1	0	0	1	1	0
AAGCGACTAGCAGG	1	5	14	110.68	564634549	100.5	621830134	70	5	0.00903503	0.0451752	0.00804078	0.000632452	0.000112571	0.696517	1.12011e-09	1.12011e-09	1	0	0	1	1	0
AAGCT	12	60	5	110.68	564634549	100.5	621830134	300	5	0.10842	0.542102	0.0964894	0.00271051	0.000482447	0.248756	4.80047e-09	4.80047e-09	1	0	0	1	0	0
AAGCTAGACATCTCT	151	711	15	110.68	564634549	100.5	621830134	10665	4.70861	1.36429	6.42391	1.1434	0.0963586	0.017151	0.702778	1.70657e-07	1.70657e-07	1	0	0	1	1	0
AAGCTAGTAATCTAGT	165	848	16	110.68	564634549	100.5	621830134	13568	5.13939	1.49078	7.66171	1.36372	0.122587	0.0218195	0.818212	2.17109e-07	2.17109e-07	1	0	0	1	1	0
AAGCTC	2	18	6	110.68	564634549	100.5	621830134	108	9	0.0180701	0.162631	0.0289468	0.000975783	0.000173681	0.537313	1.72817e-09	1.72817e-09	1	0	0	1	1	0
AAGCTGG	23	92	7	110.68	564634549	100.5	621830134	644	4	0.207806	0.831223	0.14795	0.00581856	0.00103565	0.278607	1.0305e-08	1.0305e-08	1	0	0	1	0	0
AAGG	346	2529	4	110.68	564634549	100.5	621830134	10116	7.30925	3.12612	22.8496	4.06703	0.0913984	0.0162681	0.290915	1.61872e-07	1.61872e-07	1	0	0	0	0	0
AAGGAAGGGAGG	1	7	12	110.68	564634549	100.5	621830134	84	7	0.00903503	0.0632452	0.0112571	0.000758943	0.000135085	0.835821	1.34413e-09	1.34413e-09	1	0	0	1	1	0
AAGGAATGAATGAATG	3	12	16	110.68	564634549	100.5	621830134	192	4	0.0271051	0.10842	0.0192979	0.00173473	0.000308766	0.636816	3.0723e-09	3.0723e-09	1	0	0	1	1	0
AAGGAC	1	5	6	110.68	564634549	100.5	621830134	30	5	0.00903503	0.0451752	0.00804078	0.000271051	4.82447e-05	0.298507	4.80047e-10	4.80047e-10	1	0	0	1	0	0
AAGGAG	42	193	6	110.68	564634549	100.5	621830134	1158	4.59524	0.379471	1.74376	0.310374	0.0104626	0.00186224	0.274343	1.85298e-08	1.85298e-08	1	0	0	1	0	0
AAGGAGAATTGGAG	216	1197	14	110.68	564634549	100.5	621830134	16758	5.54167	1.95157	10.8149	1.92496	0.151409	0.0269495	0.771973	2.68154e-07	2.68154e-07	1	0	0	1	1	0
AAGGAGC	17	68	7	110.68	564634549	100.5	621830134	476	4	0.153596	0.614382	0.109355	0.00430067	0.000765482	0.278607	7.61674e-09	7.61674e-09	1	0	0	1	0	0
AAGGAGGGAGAAGGG	1	5	15	110.68	564634549	100.5	621830134	75	5	0.00903503	0.0451752	0.00804078	0.000677627	0.000120612	0.746269	1.20012e-09	1.20012e-09	1	0	0	1	1	0
AAGGC	791	8934	5	110.68	564634549	100.5	621830134	44670	11.2946	7.14671	80.719	14.3673	0.403595	0.0718363	0.561919	7.14789e-07	7.14789e-07	1	0	0	1	1	0
AAGGCATTC	57	241	9	110.68	564634549	100.5	621830134	2169	4.22807	0.514997	2.17744	0.387566	0.019597	0.00348809	0.378633	3.47074e-08	3.47074e-08	1	0	0	1	0	0
AAGGCG	1	4	6	110.68	564634549	100.5	621830134	24	4	0.00903503	0.0361401	0.00643262	0.000216841	3.85957e-05	0.238806	3.84037e-10	3.84037e-10	1	0	0	1	0	0
AAGGCGAGGC	3	13	10	110.68	564634549	100.5	621830134	130	4.33333	0.0271051	0.117455	0.020906	0.00117455	0.00020906	0.431177	2.0802e-09	2.0802e-09	1	0	0	1	0	0
AAGGCGGAG	1	4	9	110.68	564634549	100.5	621830134	36	4	0.00903503	0.0361401	0.00643262	0.000325261	5.78936e-05	0.358209	5.76056e-10	5.76056e-10	1	0	0	1	0	0
AAGGCTG	14	56	7	110.68	564634549	100.5	621830134	392	4	0.12649	0.505962	0.0900567	0.00354173	0.000630397	0.278607	6.27261e-09	6.27261e-09	1	0	0	1	0	0
AAGGG	16	114	5	110.68	564634549	100.5	621830134	570	7.125	0.14456	1.02999	0.18333	0.00514997	0.000916649	0.354478	9.12089e-09	9.12089e-09	1	0	0	1	0	0
AAGGGC	8	45	6	110.68	564634549	100.5	621830134	270	5.625	0.0722802	0.406576	0.072367	0.00243946	0.000434202	0.335821	4.32042e-09	4.32042e-09	1	0	0	1	0	0
AAGGGCAG	1	5	8	110.68	564634549	100.5	621830134	40	5	0.00903503	0.0451752	0.00804078	0.000361401	6.43262e-05	0.39801	6.40062e-10	6.40062e-10	1	0	0	1	0	0
AAGGGG	3	13	6	110.68	564634549	100.5	621830134	78	4.33333	0.0271051	0.117455	0.020906	0.000704732	0.000125436	0.258706	1.24812e-09	1.24812e-09	1	0	0	1	0	0
AAGGGTC	20	80	7	110.68	564634549	100.5	621830134	560	4	0.180701	0.722802	0.128652	0.00505962	0.000900567	0.278607	8.96087e-09	8.96087e-09	1	0	0	1	0	0
AAGGT	46	237	5	110.68	564634549	100.5	621830134	1185	5.15217	0.415611	2.1413	0.381133	0.0107065	0.00190567	0.256327	1.89618e-08	1.89618e-08	1	0	0	1	0	0
AAGGTACGTCCATT	57	231	14	110.68	564634549	100.5	621830134	3234	4.05263	0.514997	2.08709	0.371484	0.0292193	0.00520078	0.564546	5.1749e-08	5.1749e-08	1	0	0	1	1	0
AAGT	3232	27209	4	110.68	564634549	100.5	621830134	108836	8.41863	29.2012	245.834	43.7563	0.983337	0.175025	0.33507	1.74155e-06	1.74155e-06	1	0	0	0	0	0
AAGTAAT	17	68	7	110.68	564634549	100.5	621830134	476	4	0.153596	0.614382	0.109355	0.00430067	0.000765482	0.278607	7.61674e-09	7.61674e-09	1	0	0	1	0	0
AAGTACT	18	72	7	110.68	564634549	100.5	621830134	504	4	0.162631	0.650522	0.115787	0.00455366	0.000810511	0.278607	8.06478e-09	8.06478e-09	1	0	0	1	0	0
AAGTAG	101	1406	6	110.68	564634549	100.5	621830134	8436	13.9208	0.912538	12.7033	2.26107	0.0762195	0.0135664	0.831092	1.34989e-07	1.34989e-07	1	0	0	1	1	0
AAGTAGT	20	80	7	110.68	564634549	100.5	621830134	560	4	0.180701	0.722802	0.128652	0.00505962	0.000900567	0.278607	8.96087e-09	8.96087e-09	1	0	0	1	0	0
AAGTAGTAATACGATG	344	1514	16	110.68	564634549	100.5	621830134	24224	4.40116	3.10805	13.679	2.43475	0.218865	0.038956	0.700683	3.87622e-07	3.87622e-07	1	0	0	1	1	0
AAGTAT	268	1100	6	110.68	564634549	100.5	621830134	6600	4.10448	2.42139	9.93853	1.76897	0.0596312	0.0106138	0.245043	1.0561e-07	1.0561e-07	1	0	0	1	0	0
AAGTATC	35	140	7	110.68	564634549	100.5	621830134	980	4	0.316226	1.2649	0.225142	0.00885433	0.00157599	0.278607	1.56815e-08	1.56815e-08	1	0	0	1	0	0
AAGTATTG	1	4	8	110.68	564634549	100.5	621830134	32	4	0.00903503	0.0361401	0.00643262	0.000289121	5.1461e-05	0.318408	5.1205e-10	5.1205e-10	1	0	0	1	0	0
AAGTCCG	1	5	7	110.68	564634549	100.5	621830134	35	5	0.00903503	0.0451752	0.00804078	0.000316226	5.62855e-05	0.348259	5.60054e-10	5.60054e-10	1	0	0	1	0	0
AAGTCT	18	72	6	110.68	564634549	100.5	621830134	432	4	0.162631	0.650522	0.115787	0.00390313	0.000694723	0.238806	6.91267e-09	6.91267e-09	1	0	0	1	0	0
AAGTCTG	15	60	7	110.68	564634549	100.5	621830134	420	4	0.135525	0.542102	0.0964894	0.00379471	0.000675426	0.278607	6.72065e-09	6.72065e-09	1	0	0	1	0	0
AAGTG	73	545	5	110.68	564634549	100.5	621830134	2725	7.46575	0.659557	4.92409	0.876445	0.0246205	0.00438223	0.371431	4.36042e-08	4.36042e-08	1	0	0	1	0	0
AAGTGAGAGAGAGG	17	75	14	110.68	564634549	100.5	621830134	1050	4.41176	0.153596	0.677627	0.120612	0.00948678	0.00168856	0.614574	1.68016e-08	1.68016e-08	1	0	0	1	1	0
AAGTGG	47	193	6	110.68	564634549	100.5	621830134	1158	4.10638	0.424646	1.74376	0.310374	0.0104626	0.00186224	0.245157	1.85298e-08	1.85298e-08	1	0	0	1	0	0
AAGTGGTCTAGCAGATAG	97	390	18	110.68	564634549	100.5	621830134	7020	4.02062	0.876398	3.52366	0.627181	0.0634259	0.0112893	0.720111	1.12331e-07	1.12331e-07	1	0	0	1	1	0
AAGTGTACACAC	2	8	12	110.68	564634549	100.5	621830134	96	4	0.0180701	0.0722802	0.0128652	0.000867363	0.000154383	0.477612	1.53615e-09	1.53615e-09	1	0	0	1	0	0
AAGTGTAGGC	2	8	10	110.68	564634549	100.5	621830134	80	4	0.0180701	0.0722802	0.0128652	0.000722802	0.000128652	0.39801	1.28012e-09	1.28012e-09	1	0	0	1	0	0
AAT	124921	1190099	3	110.68	564634549	100.5	621830134	3570297	9.52681	1128.67	10752.6	1913.87	32.2577	5.7416	0.284382	5.71303e-05	5.71303e-05	1	1	1	0	0	0
AATAATT	152	608	7	110.68	564634549	100.5	621830134	4256	4	1.37332	5.4933	0.977759	0.0384531	0.00684431	0.278607	6.81026e-08	6.81026e-08	1	0	0	1	0	0
AATAC	73	389	5	110.68	564634549	100.5	621830134	1945	5.32877	0.659557	3.51463	0.625573	0.0175731	0.00312786	0.265113	3.1123e-08	3.1123e-08	1	0	0	1	0	0
AATACAATGAC	146	643	11	110.68	564634549	100.5	621830134	7073	4.40411	1.31911	5.80952	1.03404	0.0639048	0.0113745	0.482042	1.13179e-07	1.13179e-07	1	0	0	1	0	0
AATACAT	1	10	7	110.68	564634549	100.5	621830134	70	10	0.00903503	0.0903503	0.0160816	0.000632452	0.000112571	0.696517	1.12011e-09	1.12011e-09	1	0	0	1	1	0
AATACCT	13	52	7	110.68	564634549	100.5	621830134	364	4	0.117455	0.469822	0.0836241	0.00328875	0.000585369	0.278607	5.82457e-09	5.82457e-09	1	0	0	1	0	0
AATACGAGAGTAT	400	1983	13	110.68	564634549	100.5	621830134	25779	4.9575	3.61401	17.9165	3.18897	0.232914	0.0414567	0.641269	4.12504e-07	4.12504e-07	1	0	0	1	1	0
AATACT	35	147	6	110.68	564634549	100.5	621830134	882	4.2	0.316226	1.32815	0.236399	0.0079689	0.00141839	0.250746	1.41134e-08	1.41134e-08	1	0	0	1	0	0
AATACTAG	6	36	8	110.68	564634549	100.5	621830134	288	6	0.0542102	0.325261	0.0578936	0.00260209	0.000463149	0.477612	4.60845e-09	4.60845e-09	1	0	0	1	0	0
AATAG	2319	12722	5	110.68	564634549	100.5	621830134	63610	5.48599	20.9522	114.944	20.459	0.574718	0.102295	0.272935	1.01786e-06	1.01786e-06	1	0	0	1	0	0
AATAGAATAGATAG	80	511	14	110.68	564634549	100.5	621830134	7154	6.3875	0.722802	4.6169	0.821768	0.0646366	0.0115047	0.889801	1.14475e-07	1.14475e-07	1	0	0	1	1	0
AATAGAGGCGCAG	42	252	13	110.68	564634549	100.5	621830134	3276	6	0.379471	2.27683	0.405255	0.0295988	0.00526832	0.776119	5.24211e-08	5.24211e-08	1	0	0	1	1	0
AATAGAGGCGGCGCAG	2	8	16	110.68	564634549	100.5	621830134	128	4	0.0180701	0.0722802	0.0128652	0.00115648	0.000205844	0.636816	2.0482e-09	2.0482e-09	1	0	0	1	1	0
AATAGATAGATAG	2241	14666	13	110.68	564634549	100.5	621830134	190658	6.5444	20.2475	132.508	23.5852	1.7226	0.306608	0.846539	3.05082e-06	3.05082e-06	1	0	0	1	1	0
AATAGGT	15	60	7	110.68	564634549	100.5	621830134	420	4	0.135525	0.542102	0.0964894	0.00379471	0.000675426	0.278607	6.72065e-09	6.72065e-09	1	0	0	1	0	0
AATAGT	230	963	6	110.68	564634549	100.5	621830134	5778	4.18696	2.07806	8.70073	1.54865	0.0522044	0.00929193	0.249968	9.2457e-08	9.2457e-08	1	0	0	1	0	0
AATAGTAATAGTGT	162	893	14	110.68	564634549	100.5	621830134	12502	5.51235	1.46367	8.06828	1.43608	0.112956	0.0201052	0.767889	2.00051e-07	2.00051e-07	1	0	0	1	1	0
AATAT	220	1144	5	110.68	564634549	100.5	621830134	5720	5.2	1.98771	10.3361	1.83973	0.0516804	0.00919865	0.258706	9.15289e-08	9.15289e-08	1	0	0	1	0	0
AATATACACCG	83	404	11	110.68	564634549	100.5	621830134	4444	4.86747	0.749908	3.65015	0.649695	0.0401517	0.00714665	0.532758	7.11109e-08	7.11109e-08	1	0	0	1	1	0
AATATAG	33	132	7	110.68	564634549	100.5	621830134	924	4	0.298156	1.19262	0.212277	0.00834837	0.00148594	0.278607	1.47854e-08	1.47854e-08	1	0	0	1	0	0
AATATAT	35	143	7	110.68	564634549	100.5	621830134	1001	4.08571	0.316226	1.29201	0.229966	0.00904407	0.00160976	0.284577	1.60176e-08	1.60176e-08	1	0	0	1	0	0
AATATC	107	474	6	110.68	564634549	100.5	621830134	2844	4.42991	0.966748	4.2826	0.762266	0.0256956	0.0045736	0.264472	4.55084e-08	4.55084e-08	1	0	0	1	0	0
AATATGCACCG	1	4	11	110.68	564634549	100.5	621830134	44	4	0.00903503	0.0361401	0.00643262	0.000397541	7.07589e-05	0.437811	7.04068e-10	7.04068e-10	1	0	0	1	0	0
AATATGCCC	26	131	9	110.68	564634549	100.5	621830134	1179	5.03846	0.234911	1.18359	0.210668	0.0106523	0.00189602	0.451206	1.88658e-08	1.88658e-08	1	0	0	1	0	0
AATATGT	5	20	7	110.68	564634549	100.5	621830134	140	4	0.0451752	0.180701	0.0321631	0.0012649	0.000225142	0.278607	2.24022e-09	2.24022e-09	1	0	0	1	0	0
AATATT	212	887	6	110.68	564634549	100.5	621830134	5322	4.18396	1.91543	8.01407	1.42643	0.0480844	0.00855861	0.249789	8.51603e-08	8.51603e-08	1	0	0	1	0	0
AATATTACAATATTATC	308	1351	17	110.68	564634549	100.5	621830134	22967	4.38636	2.78279	12.2063	2.17262	0.207508	0.0369345	0.741972	3.67508e-07	3.67508e-07	1	0	0	1	1	0
AATC	3010	22658	4	110.68	564634549	100.5	621830134	90632	7.52757	27.1954	204.716	36.4376	0.818863	0.14575	0.299605	1.45025e-06	1.45025e-06	1	0	0	0	0	0
AATCAGTGGTGGATCAGT	191	791	18	110.68	564634549	100.5	621830134	14238	4.14136	1.72569	7.14671	1.27205	0.128641	0.0228969	0.741736	2.2783e-07	2.2783e-07	1	0	0	1	1	0
AATCAT	1	4	6	110.68	564634549	100.5	621830134	24	4	0.00903503	0.0361401	0.00643262	0.000216841	3.85957e-05	0.238806	3.84037e-10	3.84037e-10	1	0	0	1	0	0
AATCATT	57	229	7	110.68	564634549	100.5	621830134	1603	4.01754	0.514997	2.06902	0.368268	0.0144832	0.00257787	0.279829	2.56505e-08	2.56505e-08	1	0	0	1	0	0
AATCC	1	7	5	110.68	564634549	100.5	621830134	35	7	0.00903503	0.0632452	0.0112571	0.000316226	5.62855e-05	0.348259	5.60054e-10	5.60054e-10	1	0	0	1	0	0
AATCCACTGCT	105	483	11	110.68	564634549	100.5	621830134	5313	4.6	0.948678	4.36392	0.776739	0.0480031	0.00854413	0.503483	8.50163e-08	8.50163e-08	1	0	0	1	1	0
AATCCCT	48	192	7	110.68	564634549	100.5	621830134	1344	4	0.433681	1.73473	0.308766	0.0121431	0.00216136	0.278607	2.15061e-08	2.15061e-08	1	0	0	1	0	0
AATCCT	52	208	6	110.68	564634549	100.5	621830134	1248	4	0.469822	1.87929	0.334496	0.0112757	0.00200698	0.238806	1.99699e-08	1.99699e-08	1	0	0	1	0	0
AATCGATCTATCGAGG	410	1708	16	110.68	564634549	100.5	621830134	27328	4.16585	3.70436	15.4318	2.74673	0.246909	0.0439477	0.66322	4.3729e-07	4.3729e-07	1	0	0	1	1	0
AATCGTG	2	10	7	110.68	564634549	100.5	621830134	70	5	0.0180701	0.0903503	0.0160816	0.000632452	0.000112571	0.348259	1.12011e-09	1.12011e-09	1	0	0	1	0	0
AATCT	2225	11471	5	110.68	564634549	100.5	621830134	57355	5.15551	20.1029	103.641	18.4472	0.518204	0.0922358	0.256493	9.17769e-07	9.17769e-07	1	0	0	1	0	0
AATCTAATCTATCT	342	1878	14	110.68	564634549	100.5	621830134	26292	5.49123	3.08998	16.9678	3.02012	0.237549	0.0422816	0.764947	4.20713e-07	4.20713e-07	1	0	0	1	1	0
AATCTAC	161	746	7	110.68	564634549	100.5	621830134	5222	4.63354	1.45464	6.74013	1.19968	0.0471809	0.00839779	0.322734	8.35601e-08	8.35601e-08	1	0	0	1	0	0
AATCTAG	15	60	7	110.68	564634549	100.5	621830134	420	4	0.135525	0.542102	0.0964894	0.00379471	0.000675426	0.278607	6.72065e-09	6.72065e-09	1	0	0	1	0	0
AATCTAT	3	12	7	110.68	564634549	100.5	621830134	84	4	0.0271051	0.10842	0.0192979	0.000758943	0.000135085	0.278607	1.34413e-09	1.34413e-09	1	0	0	1	0	0
AATCTATCT	1118	11222	9	110.68	564634549	100.5	621830134	100998	10.0376	10.1012	101.391	18.0467	0.91252	0.162421	0.898887	1.61612e-06	1.61612e-06	1	0	0	1	1	0
AATCTATCTATCT	1036	6324	13	110.68	564634549	100.5	621830134	82212	6.10425	9.36029	57.1375	10.17	0.742788	0.13221	0.789604	1.31552e-06	1.31552e-06	1	0	0	1	1	0
AATCTATCTATCTATCT	2	8	17	110.68	564634549	100.5	621830134	136	4	0.0180701	0.0722802	0.0128652	0.00122876	0.000218709	0.676617	2.17621e-09	2.17621e-09	1	0	0	1	1	0
AATG	4648	33570	4	110.68	564634549	100.5	621830134	134280	7.22246	41.9948	303.306	53.9858	1.21322	0.215943	0.287461	2.14869e-06	2.14869e-06	1	0	0	0	0	0
AATGAC	9	42	6	110.68	564634549	100.5	621830134	252	4.66667	0.0813153	0.379471	0.0675426	0.00227683	0.000405255	0.278607	4.03239e-09	4.03239e-09	1	0	0	1	0	0
AATGAG	133	1742	6	110.68	564634549	100.5	621830134	10452	13.0977	1.20166	15.739	2.80141	0.0944341	0.0168084	0.781955	1.67248e-07	1.67248e-07	1	0	0	1	1	0
AATGAGAGTCAGAGG	1	5	15	110.68	564634549	100.5	621830134	75	5	0.00903503	0.0451752	0.00804078	0.000677627	0.000120612	0.746269	1.20012e-09	1.20012e-09	1	0	0	1	1	0
AATGAGCATGAGC	77	321	13	110.68	564634549	100.5	621830134	4173	4.16883	0.695697	2.90024	0.516218	0.0377032	0.00671084	0.539252	6.67745e-08	6.67745e-08	1	0	0	1	1	0
AATGAGG	6	24	7	110.68	564634549	100.5	621830134	168	4	0.0542102	0.216841	0.0385957	0.00151789	0.00027017	0.278607	2.68826e-09	2.68826e-09	1	0	0	1	0	0
AATGAGT	4	23	7	110.68	564634549	100.5	621830134	161	5.75	0.0361401	0.207806	0.0369876	0.00145464	0.000258913	0.400498	2.57625e-09	2.57625e-09	1	0	0	1	0	0
AATGAT	105	438	6	110.68	564634549	100.5	621830134	2628	4.17143	0.948678	3.95734	0.704372	0.0237441	0.00422623	0.249041	4.20521e-08	4.20521e-08	1	0	0	1	0	0
AATGC	62	368	5	110.68	564634549	100.5	621830134	1840	5.93548	0.560172	3.32489	0.591801	0.0166245	0.00295901	0.295298	2.94429e-08	2.94429e-08	1	0	0	1	0	0
AATGCAG	2	8	7	110.68	564634549	100.5	621830134	56	4	0.0180701	0.0722802	0.0128652	0.000505962	9.00567e-05	0.278607	8.96087e-10	8.96087e-10	1	0	0	1	0	0
AATGCTAGATGCTAG	29	117	15	110.68	564634549	100.5	621830134	1755	4.03448	0.262016	1.0571	0.188154	0.0158565	0.00282231	0.602162	2.80827e-08	2.80827e-08	1	0	0	1	1	0
AATGG	222	1447	5	110.68	564634549	100.5	621830134	7235	6.51802	2.00578	13.0737	2.327	0.0653684	0.011635	0.32428	1.15771e-07	1.15771e-07	1	0	0	1	0	0
AATGGGAC	1	4	8	110.68	564634549	100.5	621830134	32	4	0.00903503	0.0361401	0.00643262	0.000289121	5.1461e-05	0.318408	5.1205e-10	5.1205e-10	1	0	0	1	0	0
AATGGGGACATTGGGGTC	2	8	18	110.68	564634549	100.5	621830134	144	4	0.0180701	0.0722802	0.0128652	0.00130104	0.000231574	0.716418	2.30422e-09	2.30422e-09	1	0	0	1	1	0
AATGGGTC	1	6	8	110.68	564634549	100.5	621830134	48	6	0.00903503	0.0542102	0.00964894	0.000433681	7.71915e-05	0.477612	7.68075e-10	7.68075e-10	1	0	0	1	0	0
AATGGT	10	40	6	110.68	564634549	100.5	621830134	240	4	0.0903503	0.361401	0.0643262	0.00216841	0.000385957	0.238806	3.84037e-09	3.84037e-09	1	0	0	1	0	0
AATGGTAATGT	36	240	11	110.68	564634549	100.5	621830134	2640	6.66667	0.325261	2.16841	0.385957	0.0238525	0.00424553	0.729685	4.22441e-08	4.22441e-08	1	0	0	1	1	0
AATGT	110	726	5	110.68	564634549	100.5	621830134	3630	6.6	0.993853	6.55943	1.16752	0.0327972	0.00583761	0.328358	5.80856e-08	5.80856e-08	1	0	0	1	0	0
AATGTAATTG	14	60	10	110.68	564634549	100.5	621830134	600	4.28571	0.12649	0.542102	0.0964894	0.00542102	0.000964894	0.426439	9.60093e-09	9.60093e-09	1	0	0	1	0	0
AATGTACAATGTCC	51	213	14	110.68	564634549	100.5	621830134	2982	4.17647	0.460787	1.92446	0.342537	0.0269425	0.00479552	0.581797	4.77166e-08	4.77166e-08	1	0	0	1	1	0
AATGTACATCTATAT	35	161	15	110.68	564634549	100.5	621830134	2415	4.6	0.316226	1.45464	0.258913	0.0218196	0.0038837	0.686567	3.86438e-08	3.86438e-08	1	0	0	1	1	0
AATGTAT	5	20	7	110.68	564634549	100.5	621830134	140	4	0.0451752	0.180701	0.0321631	0.0012649	0.000225142	0.278607	2.24022e-09	2.24022e-09	1	0	0	1	0	0
AATGTATATCT	2	18	11	110.68	564634549	100.5	621830134	198	9	0.0180701	0.162631	0.0289468	0.00178894	0.000318415	0.985075	3.16831e-09	3.16831e-09	1	0	0	1	1	0
AATGTC	1	5	6	110.68	564634549	100.5	621830134	30	5	0.00903503	0.0451752	0.00804078	0.000271051	4.82447e-05	0.298507	4.80047e-10	4.80047e-10	1	0	0	1	0	0
AATGTCCCC	2	8	9	110.68	564634549	100.5	621830134	72	4	0.0180701	0.0722802	0.0128652	0.000650522	0.000115787	0.358209	1.15211e-09	1.15211e-09	1	0	0	1	0	0
AATT	1204	7803	4	110.68	564634549	100.5	621830134	31212	6.4809	10.8782	70.5003	12.5484	0.282001	0.0501938	0.257946	4.99441e-07	4.99441e-07	1	0	0	0	0	0
AATTAC	108	432	6	110.68	564634549	100.5	621830134	2592	4	0.975783	3.90313	0.694723	0.0234188	0.00416834	0.238806	4.1476e-08	4.1476e-08	1	0	0	1	0	0
AATTAG	313	1253	6	110.68	564634549	100.5	621830134	7518	4.00319	2.82796	11.3209	2.01502	0.0679254	0.0120901	0.238997	1.203e-07	1.203e-07	1	0	0	1	0	0
AATTAT	256	1068	6	110.68	564634549	100.5	621830134	6408	4.17188	2.31297	9.64941	1.71751	0.0578965	0.0103051	0.249067	1.02538e-07	1.02538e-07	1	0	0	1	0	0
AATTC	165	827	5	110.68	564634549	100.5	621830134	4135	5.01212	1.49078	7.47197	1.32995	0.0373599	0.00664973	0.249359	6.61664e-08	6.61664e-08	1	0	0	1	0	0
AC	23880	353737	2	110.68	564634549	100.5	621830134	707474	14.8131	215.757	3196.02	568.864	6.39205	1.13773	0.294788	1.13207e-05	1.13207e-05	1	1	0	0	0	0
ACACACGG	4	24	8	110.68	564634549	100.5	621830134	192	6	0.0361401	0.216841	0.0385957	0.00173473	0.000308766	0.477612	3.0723e-09	3.0723e-09	1	0	0	1	0	0
ACACAG	2	8	6	110.68	564634549	100.5	621830134	48	4	0.0180701	0.0722802	0.0128652	0.000433681	7.71915e-05	0.238806	7.68075e-10	7.68075e-10	1	0	0	1	0	0
ACACAGACGCACAG	2	10	14	110.68	564634549	100.5	621830134	140	5	0.0180701	0.0903503	0.0160816	0.0012649	0.000225142	0.696517	2.24022e-09	2.24022e-09	1	0	0	1	1	0
ACACAT	40	166	6	110.68	564634549	100.5	621830134	996	4.15	0.361401	1.49982	0.266954	0.00899889	0.00160172	0.247761	1.59375e-08	1.59375e-08	1	0	0	1	0	0
ACACCATCT	8	36	9	110.68	564634549	100.5	621830134	324	4.5	0.0722802	0.325261	0.0578936	0.00292735	0.000521043	0.402985	5.1845e-09	5.1845e-09	1	0	0	1	0	0
ACACCGT	1	4	7	110.68	564634549	100.5	621830134	28	4	0.00903503	0.0361401	0.00643262	0.000252981	4.50284e-05	0.278607	4.48044e-10	4.48044e-10	1	0	0	1	0	0
ACACCGTGGGG	2	8	11	110.68	564634549	100.5	621830134	88	4	0.0180701	0.0722802	0.0128652	0.000795083	0.000141518	0.437811	1.40814e-09	1.40814e-09	1	0	0	1	0	0
ACACGAG	5	23	7	110.68	564634549	100.5	621830134	161	4.6	0.0451752	0.207806	0.0369876	0.00145464	0.000258913	0.320398	2.57625e-09	2.57625e-09	1	0	0	1	0	0
ACACGGG	2	10	7	110.68	564634549	100.5	621830134	70	5	0.0180701	0.0903503	0.0160816	0.000632452	0.000112571	0.348259	1.12011e-09	1.12011e-09	1	0	0	1	0	0
ACACT	2	38	5	110.68	564634549	100.5	621830134	190	19	0.0180701	0.343331	0.0611099	0.00171666	0.00030555	0.945274	3.0403e-09	3.0403e-09	1	0	0	1	1	0
ACACTC	17	71	6	110.68	564634549	100.5	621830134	426	4.17647	0.153596	0.641487	0.114179	0.00384892	0.000685075	0.249342	6.81666e-09	6.81666e-09	1	0	0	1	0	0
ACACTGC	15	69	7	110.68	564634549	100.5	621830134	483	4.6	0.135525	0.623417	0.110963	0.00436392	0.000776739	0.320398	7.72875e-09	7.72875e-09	1	0	0	1	0	0
ACACTGCCG	1	4	9	110.68	564634549	100.5	621830134	36	4	0.00903503	0.0361401	0.00643262	0.000325261	5.78936e-05	0.358209	5.76056e-10	5.76056e-10	1	0	0	1	0	0
ACACTGG	11	44	7	110.68	564634549	100.5	621830134	308	4	0.0993853	0.397541	0.0707589	0.00278279	0.000495312	0.278607	4.92848e-09	4.92848e-09	1	0	0	1	0	0
ACAG	1914	30056	4	110.68	564634549	100.5	621830134	120224	15.7032	17.293	271.557	48.3347	1.08623	0.193339	0.625005	1.92377e-06	1.92377e-06	1	0	0	0	1	0
ACAGACATCCTGCTGCAG	1	4	18	110.68	564634549	100.5	621830134	72	4	0.00903503	0.0361401	0.00643262	0.000650522	0.000115787	0.716418	1.15211e-09	1.15211e-09	1	0	0	1	1	0
ACAGACTGAGT	28	115	11	110.68	564634549	100.5	621830134	1265	4.10714	0.252981	1.03903	0.184938	0.0114293	0.00203432	0.449538	2.0242e-08	2.0242e-08	1	0	0	1	0	0
ACAGAG	3	12	6	110.68	564634549	100.5	621830134	72	4	0.0271051	0.10842	0.0192979	0.000650522	0.000115787	0.238806	1.15211e-09	1.15211e-09	1	0	0	1	0	0
ACAGAGAGGGG	1	9	11	110.68	564634549	100.5	621830134	99	9	0.00903503	0.0813153	0.0144734	0.000894468	0.000159207	0.985075	1.58415e-09	1.58415e-09	1	0	0	1	1	0
ACAGAGGTCGGG	1	4	12	110.68	564634549	100.5	621830134	48	4	0.00903503	0.0361401	0.00643262	0.000433681	7.71915e-05	0.477612	7.68075e-10	7.68075e-10	1	0	0	1	0	0
ACAGATAG	337	3919	8	110.68	564634549	100.5	621830134	31352	11.6291	3.04481	35.4083	6.30236	0.283266	0.0504189	0.925698	5.01681e-07	5.01681e-07	1	0	0	1	1	0
ACAGC	13	83	5	110.68	564634549	100.5	621830134	415	6.38462	0.117455	0.749908	0.133477	0.00374954	0.000667385	0.317643	6.64065e-09	6.64065e-09	1	0	0	1	0	0
ACAGCAT	13	81	7	110.68	564634549	100.5	621830134	567	6.23077	0.117455	0.731837	0.130261	0.00512286	0.000911825	0.433984	9.07288e-09	9.07288e-09	1	0	0	1	0	0
ACAGG	3	17	5	110.68	564634549	100.5	621830134	85	5.66667	0.0271051	0.153596	0.0273387	0.000767978	0.000136693	0.281924	1.36013e-09	1.36013e-09	1	0	0	1	0	0
ACAGGCAGAGC	1	4	11	110.68	564634549	100.5	621830134	44	4	0.00903503	0.0361401	0.00643262	0.000397541	7.07589e-05	0.437811	7.04068e-10	7.04068e-10	1	0	0	1	0	0
ACAGGG	2	8	6	110.68	564634549	100.5	621830134	48	4	0.0180701	0.0722802	0.0128652	0.000433681	7.71915e-05	0.238806	7.68075e-10	7.68075e-10	1	0	0	1	0	0
ACAGGGC	1	5	7	110.68	564634549	100.5	621830134	35	5	0.00903503	0.0451752	0.00804078	0.000316226	5.62855e-05	0.348259	5.60054e-10	5.60054e-10	1	0	0	1	0	0
ACAT	3762	40314	4	110.68	564634549	100.5	621830134	161256	10.7161	33.9898	364.238	64.8312	1.45695	0.259325	0.426512	2.58035e-06	2.58035e-06	1	0	0	0	0	0
ACATACATACCAT	151	847	13	110.68	564634549	100.5	621830134	11011	5.60927	1.36429	7.65267	1.36211	0.0994847	0.0177074	0.725577	1.76193e-07	1.76193e-07	1	0	0	1	1	0
ACATAG	246	1055	6	110.68	564634549	100.5	621830134	6330	4.28862	2.22262	9.53196	1.6966	0.0571917	0.0101796	0.256037	1.0129e-07	1.0129e-07	1	0	0	1	0	0
ACATAT	145	630	6	110.68	564634549	100.5	621830134	3780	4.34483	1.31008	5.69207	1.01314	0.0341524	0.00607883	0.259393	6.04859e-08	6.04859e-08	1	0	0	1	0	0
ACATATAT	121	511	8	110.68	564634549	100.5	621830134	4088	4.22314	1.09324	4.6169	0.821768	0.0369352	0.00657414	0.33617	6.54144e-08	6.54144e-08	1	0	0	1	0	0
ACATC	1	9	5	110.68	564634549	100.5	621830134	45	9	0.00903503	0.0813153	0.0144734	0.000406576	7.2367e-05	0.447761	7.2007e-10	7.2007e-10	1	0	0	1	0	0
ACATCG	2	9	6	110.68	564634549	100.5	621830134	54	4.5	0.0180701	0.0813153	0.0144734	0.000487892	8.68404e-05	0.268657	8.64084e-10	8.64084e-10	1	0	0	1	0	0
ACATCT	19	76	6	110.68	564634549	100.5	621830134	456	4	0.171666	0.686662	0.12222	0.00411997	0.000733319	0.238806	7.29671e-09	7.29671e-09	1	0	0	1	0	0
ACATCTACATCTAT	549	3356	14	110.68	564634549	100.5	621830134	46984	6.11293	4.96023	30.3216	5.39697	0.424502	0.0755576	0.851553	7.51817e-07	7.51817e-07	1	0	0	1	1	0
ACATG	2	10	5	110.68	564634549	100.5	621830134	50	5	0.0180701	0.0903503	0.0160816	0.000451752	8.04078e-05	0.248756	8.00078e-10	8.00078e-10	1	0	0	1	0	0
ACATGAT	14	56	7	110.68	564634549	100.5	621830134	392	4	0.12649	0.505962	0.0900567	0.00354173	0.000630397	0.278607	6.27261e-09	6.27261e-09	1	0	0	1	0	0
ACATGC	6	29	6	110.68	564634549	100.5	621830134	174	4.83333	0.0542102	0.262016	0.0466365	0.0015721	0.000279819	0.288557	2.78427e-09	2.78427e-09	1	0	0	1	0	0
ACATGCAGTCGGT	292	1393	13	110.68	564634549	100.5	621830134	18109	4.77055	2.63823	12.5858	2.24016	0.163615	0.0291221	0.617086	2.89772e-07	2.89772e-07	1	0	0	1	1	0
ACATGGCGG	1	4	9	110.68	564634549	100.5	621830134	36	4	0.00903503	0.0361401	0.00643262	0.000325261	5.78936e-05	0.358209	5.76056e-10	5.76056e-10	1	0	0	1	0	0
ACC	74	610	3	110.68	564634549	100.5	621830134	1830	8.24324	0.668592	5.51137	0.980975	0.0165341	0.00294293	0.246067	2.92828e-08	2.92828e-08	1	0	0	0	0	0
ACCACCGGC	3	13	9	110.68	564634549	100.5	621830134	117	4.33333	0.0271051	0.117455	0.020906	0.0010571	0.000188154	0.38806	1.87218e-09	1.87218e-09	1	0	0	1	0	0
ACCACT	57	228	6	110.68	564634549	100.5	621830134	1368	4	0.514997	2.05999	0.36666	0.0123599	0.00219996	0.238806	2.18901e-08	2.18901e-08	1	0	0	1	0	0
ACCAGAG	3	12	7	110.68	564634549	100.5	621830134	84	4	0.0271051	0.10842	0.0192979	0.000758943	0.000135085	0.278607	1.34413e-09	1.34413e-09	1	0	0	1	0	0
ACCAGC	6	35	6	110.68	564634549	100.5	621830134	210	5.83333	0.0542102	0.316226	0.0562855	0.00189736	0.000337713	0.348259	3.36033e-09	3.36033e-09	1	0	0	1	0	0
ACCAGCAGC	1	6	9	110.68	564634549	100.5	621830134	54	6	0.00903503	0.0542102	0.00964894	0.000487892	8.68404e-05	0.537313	8.64084e-10	8.64084e-10	1	0	0	1	1	0
ACCAT	12	76	5	110.68	564634549	100.5	621830134	380	6.33333	0.10842	0.686662	0.12222	0.00343331	0.000611099	0.315091	6.08059e-09	6.08059e-09	1	0	0	1	0	0
ACCATC	35	146	6	110.68	564634549	100.5	621830134	876	4.17143	0.316226	1.31911	0.234791	0.00791469	0.00140874	0.249041	1.40174e-08	1.40174e-08	1	0	0	1	0	0
ACCATCCTCTACG	22	94	13	110.68	564634549	100.5	621830134	1222	4.27273	0.198771	0.849293	0.151167	0.0110408	0.00196517	0.552691	1.95539e-08	1.95539e-08	1	0	0	1	1	0
ACCCAG	3	12	6	110.68	564634549	100.5	621830134	72	4	0.0271051	0.10842	0.0192979	0.000650522	0.000115787	0.238806	1.15211e-09	1.15211e-09	1	0	0	1	0	0
ACCCC	1	7	5	110.68	564634549	100.5	621830134	35	7	0.00903503	0.0632452	0.0112571	0.000316226	5.62855e-05	0.348259	5.60054e-10	5.60054e-10	1	0	0	1	0	0
ACCCCC	1	4	6	110.68	564634549	100.5	621830134	24	4	0.00903503	0.0361401	0.00643262	0.000216841	3.85957e-05	0.238806	3.84037e-10	3.84037e-10	1	0	0	1	0	0
ACCCG	3	15	5	110.68	564634549	100.5	621830134	75	5	0.0271051	0.135525	0.0241223	0.000677627	0.000120612	0.248756	1.20012e-09	1.20012e-09	1	0	0	1	0	0
ACCCGCGCATGGCCC	1	4	15	110.68	564634549	100.5	621830134	60	4	0.00903503	0.0361401	0.00643262	0.000542102	9.64894e-05	0.597015	9.60093e-10	9.60093e-10	1	0	0	1	1	0
ACCCT	16	87	5	110.68	564634549	100.5	621830134	435	5.4375	0.14456	0.786048	0.13991	0.00393024	0.000699548	0.270522	6.96068e-09	6.96068e-09	1	0	0	1	0	0
ACCCTAG	6	24	7	110.68	564634549	100.5	621830134	168	4	0.0542102	0.216841	0.0385957	0.00151789	0.00027017	0.278607	2.68826e-09	2.68826e-09	1	0	0	1	0	0
ACCCTG	2	8	6	110.68	564634549	100.5	621830134	48	4	0.0180701	0.0722802	0.0128652	0.000433681	7.71915e-05	0.238806	7.68075e-10	7.68075e-10	1	0	0	1	0	0
ACCCTGCCCGTC	1	4	12	110.68	564634549	100.5	621830134	48	4	0.00903503	0.0361401	0.00643262	0.000433681	7.71915e-05	0.477612	7.68075e-10	7.68075e-10	1	0	0	1	0	0
ACCG	10	60	4	110.68	564634549	100.5	621830134	240	6	0.0903503	0.542102	0.0964894	0.00216841	0.000385957	0.238806	3.84037e-09	3.84037e-09	1	0	0	0	0	0
ACCGAG	35055	147303	6	110.68	564634549	100.5	621830134	883818	4.20205	316.723	1330.89	236.886	7.98532	1.42132	0.250869	1.41425e-05	1.41425e-05	1	1	0	1	0	0
ACCGCC	8	32	6	110.68	564634549	100.5	621830134	192	4	0.0722802	0.289121	0.051461	0.00173473	0.000308766	0.238806	3.0723e-09	3.0723e-09	1	0	0	1	0	0
ACCGCTGC	4	16	8	110.68	564634549	100.5	621830134	128	4	0.0361401	0.14456	0.0257305	0.00115648	0.000205844	0.318408	2.0482e-09	2.0482e-09	1	0	0	1	0	0
ACCGG	10	62	5	110.68	564634549	100.5	621830134	310	6.2	0.0903503	0.560172	0.0997057	0.00280086	0.000498528	0.308458	4.96048e-09	4.96048e-09	1	0	0	1	0	0
ACCGGC	9	36	6	110.68	564634549	100.5	621830134	216	4	0.0813153	0.325261	0.0578936	0.00195157	0.000347362	0.238806	3.45634e-09	3.45634e-09	1	0	0	1	0	0
ACCGGG	1	4	6	110.68	564634549	100.5	621830134	24	4	0.00903503	0.0361401	0.00643262	0.000216841	3.85957e-05	0.238806	3.84037e-10	3.84037e-10	1	0	0	1	0	0
ACCT	60	403	4	110.68	564634549	100.5	621830134	1612	6.71667	0.542102	3.64112	0.648087	0.0145645	0.00259235	0.26733	2.57945e-08	2.57945e-08	1	0	0	0	0	0
ACCTACG	1	5	7	110.68	564634549	100.5	621830134	35	5	0.00903503	0.0451752	0.00804078	0.000316226	5.62855e-05	0.348259	5.60054e-10	5.60054e-10	1	0	0	1	0	0
ACCTAGT	13	52	7	110.68	564634549	100.5	621830134	364	4	0.117455	0.469822	0.0836241	0.00328875	0.000585369	0.278607	5.82457e-09	5.82457e-09	1	0	0	1	0	0
ACCTAT	13	52	6	110.68	564634549	100.5	621830134	312	4	0.117455	0.469822	0.0836241	0.00281893	0.000501745	0.238806	4.99248e-09	4.99248e-09	1	0	0	1	0	0
ACCTCACT	11	44	8	110.68	564634549	100.5	621830134	352	4	0.0993853	0.397541	0.0707589	0.00318033	0.000566071	0.318408	5.63255e-09	5.63255e-09	1	0	0	1	0	0
ACCTCC	15	60	6	110.68	564634549	100.5	621830134	360	4	0.135525	0.542102	0.0964894	0.00325261	0.000578936	0.238806	5.76056e-09	5.76056e-09	1	0	0	1	0	0
ACCTCCT	20	80	7	110.68	564634549	100.5	621830134	560	4	0.180701	0.722802	0.128652	0.00505962	0.000900567	0.278607	8.96087e-09	8.96087e-09	1	0	0	1	0	0
ACCTCG	20	80	6	110.68	564634549	100.5	621830134	480	4	0.180701	0.722802	0.128652	0.00433681	0.000771915	0.238806	7.68075e-09	7.68075e-09	1	0	0	1	0	0
ACCTG	11	55	5	110.68	564634549	100.5	621830134	275	5	0.0993853	0.496927	0.0884486	0.00248463	0.000442243	0.248756	4.40043e-09	4.40043e-09	1	0	0	1	0	0
ACG	458	4686	3	110.68	564634549	100.5	621830134	14058	10.2314	4.13804	42.3382	7.53582	0.127014	0.0226075	0.305416	2.2495e-07	2.2495e-07	1	0	0	0	0	0
ACGACGACGG	1	5	10	110.68	564634549	100.5	621830134	50	5	0.00903503	0.0451752	0.00804078	0.000451752	8.04078e-05	0.497512	8.00078e-10	8.00078e-10	1	0	0	1	0	0
ACGAG	4166	22357	5	110.68	564634549	100.5	621830134	111785	5.36654	37.6399	201.996	35.9535	1.00998	0.179768	0.266992	1.78873e-06	1.78873e-06	1	0	0	1	0	0
ACGAGACGAGATGAG	2	8	15	110.68	564634549	100.5	621830134	120	4	0.0180701	0.0722802	0.0128652	0.0010842	0.000192979	0.597015	1.92019e-09	1.92019e-09	1	0	0	1	1	0
ACGAGC	2	8	6	110.68	564634549	100.5	621830134	48	4	0.0180701	0.0722802	0.0128652	0.000433681	7.71915e-05	0.238806	7.68075e-10	7.68075e-10	1	0	0	1	0	0
ACGAGG	2	8	6	110.68	564634549	100.5	621830134	48	4	0.0180701	0.0722802	0.0128652	0.000433681	7.71915e-05	0.238806	7.68075e-10	7.68075e-10	1	0	0	1	0	0
ACGAGGAG	10	46	8	110.68	564634549	100.5	621830134	368	4.6	0.0903503	0.415611	0.0739752	0.00332489	0.000591801	0.366169	5.88857e-09	5.88857e-09	1	0	0	1	0	0
ACGATAT	34	136	7	110.68	564634549	100.5	621830134	952	4	0.307191	1.22876	0.218709	0.00860135	0.00153096	0.278607	1.52335e-08	1.52335e-08	1	0	0	1	0	0
ACGATC	1	4	6	110.68	564634549	100.5	621830134	24	4	0.00903503	0.0361401	0.00643262	0.000216841	3.85957e-05	0.238806	3.84037e-10	3.84037e-10	1	0	0	1	0	0
ACGC	53	377	4	110.68	564634549	100.5	621830134	1508	7.11321	0.478857	3.40621	0.606275	0.0136248	0.0024251	0.283113	2.41303e-08	2.41303e-08	1	0	0	0	0	0
ACGCCG	1	4	6	110.68	564634549	100.5	621830134	24	4	0.00903503	0.0361401	0.00643262	0.000216841	3.85957e-05	0.238806	3.84037e-10	3.84037e-10	1	0	0	1	0	0
ACGG	28	181	4	110.68	564634549	100.5	621830134	724	6.46429	0.252981	1.63534	0.291076	0.00654136	0.00116431	0.257285	1.15851e-08	1.15851e-08	1	0	0	0	0	0
ACGGAG	1	6	6	110.68	564634549	100.5	621830134	36	6	0.00903503	0.0542102	0.00964894	0.000325261	5.78936e-05	0.358209	5.76056e-10	5.76056e-10	1	0	0	1	0	0
ACGGCC	1	6	6	110.68	564634549	100.5	621830134	36	6	0.00903503	0.0542102	0.00964894	0.000325261	5.78936e-05	0.358209	5.76056e-10	5.76056e-10	1	0	0	1	0	0
ACGGCG	1	4	6	110.68	564634549	100.5	621830134	24	4	0.00903503	0.0361401	0.00643262	0.000216841	3.85957e-05	0.238806	3.84037e-10	3.84037e-10	1	0	0	1	0	0
ACGGCGCGG	2	11	9	110.68	564634549	100.5	621830134	99	5.5	0.0180701	0.0993853	0.0176897	0.000894468	0.000159207	0.492537	1.58415e-09	1.58415e-09	1	0	0	1	0	0
ACGGG	1	8	5	110.68	564634549	100.5	621830134	40	8	0.00903503	0.0722802	0.0128652	0.000361401	6.43262e-05	0.39801	6.40062e-10	6.40062e-10	1	0	0	1	0	0
ACGGGC	2	10	6	110.68	564634549	100.5	621830134	60	5	0.0180701	0.0903503	0.0160816	0.000542102	9.64894e-05	0.298507	9.60093e-10	9.60093e-10	1	0	0	1	0	0
ACGT	61	405	4	110.68	564634549	100.5	621830134	1620	6.63934	0.551137	3.65919	0.651303	0.0146367	0.00260521	0.264253	2.59225e-08	2.59225e-08	1	0	0	0	0	0
ACGTCC	2	14	6	110.68	564634549	100.5	621830134	84	7	0.0180701	0.12649	0.0225142	0.000758943	0.000135085	0.41791	1.34413e-09	1.34413e-09	1	0	0	1	0	0
ACGTCGC	12	95	7	110.68	564634549	100.5	621830134	665	7.91667	0.10842	0.858328	0.152775	0.0060083	0.00106942	0.55141	1.0641e-08	1.0641e-08	1	0	0	1	1	0
ACT	1171	13712	3	110.68	564634549	100.5	621830134	41136	11.7096	10.58	123.888	22.051	0.371665	0.0661531	0.349542	6.5824e-07	6.5824e-07	1	0	0	0	0	0
ACTAGAT	58	268	7	110.68	564634549	100.5	621830134	1876	4.62069	0.524032	2.42139	0.430986	0.0169497	0.0030169	0.321839	3.00189e-08	3.00189e-08	1	0	0	1	0	0
ACTAGGG	81	403	7	110.68	564634549	100.5	621830134	2821	4.97531	0.731837	3.64112	0.648087	0.0254878	0.00453661	0.346539	4.51404e-08	4.51404e-08	1	0	0	1	0	0
ACTAT	58	325	5	110.68	564634549	100.5	621830134	1625	5.60345	0.524032	2.93638	0.522651	0.0146819	0.00261325	0.278779	2.60025e-08	2.60025e-08	1	0	0	1	0	0
ACTATAT	8	32	7	110.68	564634549	100.5	621830134	224	4	0.0722802	0.289121	0.051461	0.00202385	0.000360227	0.278607	3.58435e-09	3.58435e-09	1	0	0	1	0	0
ACTC	719	7276	4	110.68	564634549	100.5	621830134	29104	10.1196	6.49619	65.7389	11.7009	0.262956	0.0468038	0.402771	4.65709e-07	4.65709e-07	1	0	0	0	0	0
ACTCAT	23	106	6	110.68	564634549	100.5	621830134	636	4.6087	0.207806	0.957713	0.170465	0.00574628	0.00102279	0.275146	1.0177e-08	1.0177e-08	1	0	0	1	0	0
ACTCCAGCG	1	6	9	110.68	564634549	100.5	621830134	54	6	0.00903503	0.0542102	0.00964894	0.000487892	8.68404e-05	0.537313	8.64084e-10	8.64084e-10	1	0	0	1	1	0
ACTCCATGAT	7	38	10	110.68	564634549	100.5	621830134	380	5.42857	0.0632452	0.343331	0.0611099	0.00343331	0.000611099	0.540156	6.08059e-09	6.08059e-09	1	0	0	1	1	0
ACTCCC	1	4	6	110.68	564634549	100.5	621830134	24	4	0.00903503	0.0361401	0.00643262	0.000216841	3.85957e-05	0.238806	3.84037e-10	3.84037e-10	1	0	0	1	0	0
ACTCCTATG	1	9	9	110.68	564634549	100.5	621830134	81	9	0.00903503	0.0813153	0.0144734	0.000731837	0.000130261	0.80597	1.29613e-09	1.29613e-09	1	0	0	1	1	0
ACTCGAGCTCTG	80	435	12	110.68	564634549	100.5	621830134	5220	5.4375	0.722802	3.93024	0.699548	0.0471629	0.00839458	0.649254	8.35281e-08	8.35281e-08	1	0	0	1	1	0
ACTCGG	12	64	6	110.68	564634549	100.5	621830134	384	5.33333	0.10842	0.578242	0.102922	0.00346945	0.000617532	0.318408	6.1446e-09	6.1446e-09	1	0	0	1	0	0
ACTCT	125	634	5	110.68	564634549	100.5	621830134	3170	5.072	1.12938	5.72821	1.01957	0.028641	0.00509786	0.252338	5.07249e-08	5.07249e-08	1	0	0	1	0	0
ACTG	269	1715	4	110.68	564634549	100.5	621830134	6860	6.37546	2.43042	15.4951	2.75799	0.0619803	0.011032	0.25375	1.09771e-07	1.09771e-07	1	0	0	0	0	0
ACTGAG	18	72	6	110.68	564634549	100.5	621830134	432	4	0.162631	0.650522	0.115787	0.00390313	0.000694723	0.238806	6.91267e-09	6.91267e-09	1	0	0	1	0	0
ACTGAT	25	100	6	110.68	564634549	100.5	621830134	600	4	0.225876	0.903503	0.160816	0.00542102	0.000964894	0.238806	9.60093e-09	9.60093e-09	1	0	0	1	0	0
ACTGCAT	9	36	7	110.68	564634549	100.5	621830134	252	4	0.0813153	0.325261	0.0578936	0.00227683	0.000405255	0.278607	4.03239e-09	4.03239e-09	1	0	0	1	0	0
ACTGCC	1	4	6	110.68	564634549	100.5	621830134	24	4	0.00903503	0.0361401	0.00643262	0.000216841	3.85957e-05	0.238806	3.84037e-10	3.84037e-10	1	0	0	1	0	0
ACTGCT	43	172	6	110.68	564634549	100.5	621830134	1032	4	0.388506	1.55403	0.276603	0.00932415	0.00165962	0.238806	1.65136e-08	1.65136e-08	1	0	0	1	0	0
ACTGGC	4	21	6	110.68	564634549	100.5	621830134	126	5.25	0.0361401	0.189736	0.0337713	0.00113841	0.000202628	0.313433	2.0162e-09	2.0162e-09	1	0	0	1	0	0
AG	37302	529179	2	110.68	564634549	100.5	621830134	1058358	14.1863	337.025	4781.15	851.003	9.5623	1.70201	0.282315	1.69354e-05	1.69354e-05	1	1	0	0	0	0
AGAGAT	76	336	6	110.68	564634549	100.5	621830134	2016	4.42105	0.686662	3.03577	0.54034	0.0182146	0.00324204	0.263943	3.22591e-08	3.22591e-08	1	0	0	1	0	0
AGAGC	2	12	5	110.68	564634549	100.5	621830134	60	6	0.0180701	0.10842	0.0192979	0.000542102	9.64894e-05	0.298507	9.60093e-10	9.60093e-10	1	0	0	1	0	0
AGAGCC	1	4	6	110.68	564634549	100.5	621830134	24	4	0.00903503	0.0361401	0.00643262	0.000216841	3.85957e-05	0.238806	3.84037e-10	3.84037e-10	1	0	0	1	0	0
AGAGCGC	2	8	7	110.68	564634549	100.5	621830134	56	4	0.0180701	0.0722802	0.0128652	0.000505962	9.00567e-05	0.278607	8.96087e-10	8.96087e-10	1	0	0	1	0	0
AGAGG	122	746	5	110.68	564634549	100.5	621830134	3730	6.11475	1.10227	6.74013	1.19968	0.0337007	0.00599842	0.304217	5.96858e-08	5.96858e-08	1	0	0	1	0	0
AGAGGG	1	4	6	110.68	564634549	100.5	621830134	24	4	0.00903503	0.0361401	0.00643262	0.000216841	3.85957e-05	0.238806	3.84037e-10	3.84037e-10	1	0	0	1	0	0
AGAT	17656	200456	4	110.68	564634549	100.5	621830134	801824	11.3534	159.522	1811.13	322.365	7.2445	1.28946	0.451877	1.28304e-05	1.28304e-05	1	1	0	0	0	0
AGATAGATCGAT	447	2481	12	110.68	564634549	100.5	621830134	29772	5.55034	4.03866	22.4159	3.98984	0.268991	0.047878	0.662727	4.76398e-07	4.76398e-07	1	0	0	1	1	0
AGATAGG	23	92	7	110.68	564634549	100.5	621830134	644	4	0.207806	0.831223	0.14795	0.00581856	0.00103565	0.278607	1.0305e-08	1.0305e-08	1	0	0	1	0	0
AGATAT	24	103	6	110.68	564634549	100.5	621830134	618	4.29167	0.216841	0.930608	0.16564	0.00558365	0.000993841	0.256219	9.88896e-09	9.88896e-09	1	0	0	1	0	0
AGATATG	23	92	7	110.68	564634549	100.5	621830134	644	4	0.207806	0.831223	0.14795	0.00581856	0.00103565	0.278607	1.0305e-08	1.0305e-08	1	0	0	1	0	0
AGATG	2	31	5	110.68	564634549	100.5	621830134	155	15.5	0.0180701	0.280086	0.0498528	0.00140043	0.000249264	0.771144	2.48024e-09	2.48024e-09	1	0	0	1	1	0
AGATGC	7	28	6	110.68	564634549	100.5	621830134	168	4	0.0632452	0.252981	0.0450284	0.00151789	0.00027017	0.238806	2.68826e-09	2.68826e-09	1	0	0	1	0	0
AGATGG	19	84	6	110.68	564634549	100.5	621830134	504	4.42105	0.171666	0.758943	0.135085	0.00455366	0.000810511	0.263943	8.06478e-09	8.06478e-09	1	0	0	1	0	0
AGC	1601	15402	3	110.68	564634549	100.5	621830134	46206	9.62024	14.4651	139.158	24.7688	0.417473	0.0743065	0.287171	7.39368e-07	7.39368e-07	1	0	0	0	0	0
AGCAGG	19	83	6	110.68	564634549	100.5	621830134	498	4.36842	0.171666	0.749908	0.133477	0.00449945	0.000800862	0.260801	7.96877e-09	7.96877e-09	1	0	0	1	0	0
AGCAT	2	21	5	110.68	564634549	100.5	621830134	105	10.5	0.0180701	0.189736	0.0337713	0.000948678	0.000168856	0.522388	1.68016e-09	1.68016e-09	1	0	0	1	1	0
AGCATCCCGGATGC	1	5	14	110.68	564634549	100.5	621830134	70	5	0.00903503	0.0451752	0.00804078	0.000632452	0.000112571	0.696517	1.12011e-09	1.12011e-09	1	0	0	1	1	0
AGCC	152	1033	4	110.68	564634549	100.5	621830134	4132	6.79605	1.37332	9.33319	1.66123	0.0373327	0.0066449	0.27049	6.61184e-08	6.61184e-08	1	0	0	0	0	0
AGCCAT	1	5	6	110.68	564634549	100.5	621830134	30	5	0.00903503	0.0451752	0.00804078	0.000271051	4.82447e-05	0.298507	4.80047e-10	4.80047e-10	1	0	0	1	0	0
AGCCCCGGC	1	4	9	110.68	564634549	100.5	621830134	36	4	0.00903503	0.0361401	0.00643262	0.000325261	5.78936e-05	0.358209	5.76056e-10	5.76056e-10	1	0	0	1	0	0
AGCCCG	9	38	6	110.68	564634549	100.5	621830134	228	4.22222	0.0813153	0.343331	0.0611099	0.00205999	0.00036666	0.252073	3.64835e-09	3.64835e-09	1	0	0	1	0	0
AGCCGC	1	4	6	110.68	564634549	100.5	621830134	24	4	0.00903503	0.0361401	0.00643262	0.000216841	3.85957e-05	0.238806	3.84037e-10	3.84037e-10	1	0	0	1	0	0
AGCCGG	1	4	6	110.68	564634549	100.5	621830134	24	4	0.00903503	0.0361401	0.00643262	0.000216841	3.85957e-05	0.238806	3.84037e-10	3.84037e-10	1	0	0	1	0	0
AGCCT	81	455	5	110.68	564634549	100.5	621830134	2275	5.61728	0.731837	4.11094	0.731711	0.0205547	0.00365856	0.279467	3.64035e-08	3.64035e-08	1	0	0	1	0	0
AGCG	4	24	4	110.68	564634549	100.5	621830134	96	6	0.0361401	0.216841	0.0385957	0.000867363	0.000154383	0.238806	1.53615e-09	1.53615e-09	1	0	0	0	0	0
AGCGAT	15	60	6	110.68	564634549	100.5	621830134	360	4	0.135525	0.542102	0.0964894	0.00325261	0.000578936	0.238806	5.76056e-09	5.76056e-09	1	0	0	1	0	0
AGCGGC	2	11	6	110.68	564634549	100.5	621830134	66	5.5	0.0180701	0.0993853	0.0176897	0.000596312	0.000106138	0.328358	1.0561e-09	1.0561e-09	1	0	0	1	0	0
AGCGGCG	1	4	7	110.68	564634549	100.5	621830134	28	4	0.00903503	0.0361401	0.00643262	0.000252981	4.50284e-05	0.278607	4.48044e-10	4.48044e-10	1	0	0	1	0	0
AGCT	46	475	4	110.68	564634549	100.5	621830134	1900	10.3261	0.415611	4.29164	0.763874	0.0171666	0.0030555	0.410989	3.0403e-08	3.0403e-08	1	0	0	0	0	0
AGCTCC	2	10	6	110.68	564634549	100.5	621830134	60	5	0.0180701	0.0903503	0.0160816	0.000542102	9.64894e-05	0.298507	9.60093e-10	9.60093e-10	1	0	0	1	0	0
AGG	2577	21617	3	110.68	564634549	100.5	621830134	64851	8.38844	23.2833	195.31	34.7635	0.585931	0.104291	0.250401	1.03772e-06	1.03772e-06	1	0	0	0	0	0
AGGAT	2	15	5	110.68	564634549	100.5	621830134	75	7.5	0.0180701	0.135525	0.0241223	0.000677627	0.000120612	0.373134	1.20012e-09	1.20012e-09	1	0	0	1	0	0
AGGATG	1	4	6	110.68	564634549	100.5	621830134	24	4	0.00903503	0.0361401	0.00643262	0.000216841	3.85957e-05	0.238806	3.84037e-10	3.84037e-10	1	0	0	1	0	0
AGGC	984	7096	4	110.68	564634549	100.5	621830134	28384	7.21138	8.89047	64.1126	11.4115	0.25645	0.0456459	0.28702	4.54188e-07	4.54188e-07	1	0	0	0	0	0
AGGCATC	2	8	7	110.68	564634549	100.5	621830134	56	4	0.0180701	0.0722802	0.0128652	0.000505962	9.00567e-05	0.278607	8.96087e-10	8.96087e-10	1	0	0	1	0	0
AGGCC	50	313	5	110.68	564634549	100.5	621830134	1565	6.26	0.451752	2.82796	0.503353	0.0141398	0.00251676	0.311443	2.50424e-08	2.50424e-08	1	0	0	1	0	0
AGGCG	44	350	5	110.68	564634549	100.5	621830134	1750	7.95455	0.397541	3.16226	0.562855	0.0158113	0.00281427	0.395749	2.80027e-08	2.80027e-08	1	0	0	1	0	0
AGGCGG	7	30	6	110.68	564634549	100.5	621830134	180	4.28571	0.0632452	0.271051	0.0482447	0.00162631	0.000289468	0.255864	2.88028e-09	2.88028e-09	1	0	0	1	0	0
AGGG	3	20	4	110.68	564634549	100.5	621830134	80	6.66667	0.0271051	0.180701	0.0321631	0.000722802	0.000128652	0.26534	1.28012e-09	1.28012e-09	1	0	0	0	0	0
AGGGAT	34	136	6	110.68	564634549	100.5	621830134	816	4	0.307191	1.22876	0.218709	0.00737258	0.00131226	0.238806	1.30573e-08	1.30573e-08	1	0	0	1	0	0
AGGGC	2	12	5	110.68	564634549	100.5	621830134	60	6	0.0180701	0.10842	0.0192979	0.000542102	9.64894e-05	0.298507	9.60093e-10	9.60093e-10	1	0	0	1	0	0
AGGGCC	6	30	6	110.68	564634549	100.5	621830134	180	5	0.0542102	0.271051	0.0482447	0.00162631	0.000289468	0.298507	2.88028e-09	2.88028e-09	1	0	0	1	0	0
AGGGCG	2	8	6	110.68	564634549	100.5	621830134	48	4	0.0180701	0.0722802	0.0128652	0.000433681	7.71915e-05	0.238806	7.68075e-10	7.68075e-10	1	0	0	1	0	0
AGGGG	1	5	5	110.68	564634549	100.5	621830134	25	5	0.00903503	0.0451752	0.00804078	0.000225876	4.02039e-05	0.248756	4.00039e-10	4.00039e-10	1	0	0	1	0	0
AGGGGC	1	4	6	110.68	564634549	100.5	621830134	24	4	0.00903503	0.0361401	0.00643262	0.000216841	3.85957e-05	0.238806	3.84037e-10	3.84037e-10	1	0	0	1	0	0
AGGGGG	2	8	6	110.68	564634549	100.5	621830134	48	4	0.0180701	0.0722802	0.0128652	0.000433681	7.71915e-05	0.238806	7.68075e-10	7.68075e-10	1	0	0	1	0	0
AT	36441	487064	2	110.68	564634549	100.5	621830134	974128	13.3658	329.246	4400.64	783.275	8.80128	1.56655	0.265987	1.55876e-05	1.55876e-05	1	1	0	0	0	0
ATATATC	111	899	7	110.68	564634549	100.5	621830134	6293	8.0991	1.00289	8.12249	1.44573	0.0568574	0.0101201	0.564116	1.00698e-07	1.00698e-07	1	0	0	1	1	0
ATATC	13	78	5	110.68	564634549	100.5	621830134	390	6	0.117455	0.704732	0.125436	0.00352366	0.000627181	0.298507	6.24061e-09	6.24061e-09	1	0	0	1	0	0
ATATCC	38	152	6	110.68	564634549	100.5	621830134	912	4	0.343331	1.37332	0.24444	0.00823995	0.00146664	0.238806	1.45934e-08	1.45934e-08	1	0	0	1	0	0
ATC	3596	32433	3	110.68	564634549	100.5	621830134	97299	9.01919	32.49	293.033	52.1573	0.879099	0.156472	0.269229	1.55694e-06	1.55694e-06	1	0	0	0	0	0
ATCC	233	1966	4	110.68	564634549	100.5	621830134	7864	8.43777	2.10516	17.7629	3.16164	0.0710515	0.0126465	0.335832	1.25836e-07	1.25836e-07	1	0	0	0	0	0
ATCCC	931	4755	5	110.68	564634549	100.5	621830134	23775	5.10741	8.41161	42.9616	7.64678	0.214808	0.0382339	0.2541	3.80437e-07	3.80437e-07	1	0	0	1	0	0
ATCCCC	2	8	6	110.68	564634549	100.5	621830134	48	4	0.0180701	0.0722802	0.0128652	0.000433681	7.71915e-05	0.238806	7.68075e-10	7.68075e-10	1	0	0	1	0	0
ATCGGC	2	8	6	110.68	564634549	100.5	621830134	48	4	0.0180701	0.0722802	0.0128652	0.000433681	7.71915e-05	0.238806	7.68075e-10	7.68075e-10	1	0	0	1	0	0
CCCCCG	2	8	6	110.68	564634549	100.5	621830134	48	4	0.0180701	0.0722802	0.0128652	0.000433681	7.71915e-05	0.238806	7.68075e-10	7.68075e-10	1	0	0	1	0	0
CCCCGG	3	12	6	110.68	564634549	100.5	621830134	72	4	0.0271051	0.10842	0.0192979	0.000650522	0.000115787	0.238806	1.15211e-09	1.15211e-09	1	0	0	1	0	0
CCCG	1	6	4	110.68	564634549	100.5	621830134	24	6	0.00903503	0.0542102	0.00964894	0.000216841	3.85957e-05	0.238806	3.84037e-10	3.84037e-10	1	0	0	0	0	0
CCCGG	1	7	5	110.68	564634549	100.5	621830134	35	7	0.00903503	0.0632452	0.0112571	0.000316226	5.62855e-05	0.348259	5.60054e-10	5.60054e-10	1	0	0	1	0	0
CCG	116	1197	3	110.68	564634549	100.5	621830134	3591	10.319	1.04806	10.8149	1.92496	0.0324448	0.00577489	0.308029	5.74616e-08	5.74616e-08	1	0	0	0	0	0
