# Supplementary material for: Profiles of telomeric repeats in Insecta reveal diverse forms of telomeric motifs in Hymenopterans
Source: Life Sci Alliance. 2022 Apr 1;5(7):e202101163. doi: 10.26508/lsa.202101163 (PMC8977481; doi:10.26508/lsa.202101163)
Supplement: Supplemental Data 2. — Tandem repeat statistics and TRIP TRM calls for 41 species with simple tandem type TRM. [file LSA-2021-01163_Supplemental_Data_2.zip › DataS2/RHOPR_output.csv.1.filtered.xlsx]

## Sheet: Sheet1
Unnamed: 0	reads	repeats	unit_len	avg_genome_cov	genome_size	eff_read_len	num_reads	repeats_total_len	repeats_per_read	reads_per_genome	repeats_per_genome	repeats_per_million_reads	repeats_len_per_genome	repeats_len_per_million_reads	percent_repeats_len_per_read	percent_repeats_len_per_genome	percent_repeat_unit_in_sequences	avg_genome_cov_filter	repeat_containing_reads_filter	repeats_len_per_million_reads_filter	unit_len_filter	percent_repeats_len_per_read_filter	qualified
AAAAAAAACCC	1	4	11	63.0367	564634549	100.397	354520732	44	4	0.0158638	0.0634551	0.0112828	0.000698006	0.000124111	0.438262	1.23621e-09	1.23621e-09	1	0	0	1	0	0
AAAAAAAGGAG	2	12	11	63.0367	564634549	100.397	354520732	132	6	0.0317276	0.190365	0.0338485	0.00209402	0.000372334	0.657393	3.70863e-09	3.70863e-09	1	0	0	1	1	0
AAAAAAC	15	68	7	63.0367	564634549	100.397	354520732	476	4.53333	0.237957	1.07874	0.191808	0.00755116	0.00134266	0.31608	1.33735e-08	1.33735e-08	1	0	0	1	0	0
AAAAAACAACACAC	1	7	14	63.0367	564634549	100.397	354520732	98	7	0.0158638	0.111046	0.019745	0.00155465	0.00027643	0.976128	2.75337e-09	2.75337e-09	1	0	0	1	1	0
AAAAAACACCTGAAAATGACTC	1	4	22	63.0367	564634549	100.397	354520732	88	4	0.0158638	0.0634551	0.0112828	0.00139601	0.000248222	0.876523	2.47242e-09	2.47242e-09	1	0	0	1	1	0
AAAAAAG	109	493	7	63.0367	564634549	100.397	354520732	3451	4.52294	1.72915	7.82084	1.39061	0.0547459	0.00973427	0.315355	9.69581e-08	9.69581e-08	1	0	0	1	0	0
AAAAAAGAGAAAAAG	1	4	15	63.0367	564634549	100.397	354520732	60	4	0.0158638	0.0634551	0.0112828	0.000951827	0.000169243	0.59763	1.68574e-09	1.68574e-09	1	0	0	1	1	0
AAAAAAGG	6	36	8	63.0367	564634549	100.397	354520732	288	6	0.0951827	0.571096	0.101546	0.00456877	0.000812364	0.478104	8.09155e-09	8.09155e-09	1	0	0	1	0	0
AAAAAAGGGGG	2	8	11	63.0367	564634549	100.397	354520732	88	4	0.0317276	0.12691	0.0225657	0.00139601	0.000248222	0.438262	2.47242e-09	2.47242e-09	1	0	0	1	0	0
AAAAAAT	65	301	7	63.0367	564634549	100.397	354520732	2107	4.63077	1.03115	4.775	0.849034	0.033425	0.00594323	0.322873	5.91975e-08	5.91975e-08	1	0	0	1	0	0
AAAAAATAAAG	2	8	11	63.0367	564634549	100.397	354520732	88	4	0.0317276	0.12691	0.0225657	0.00139601	0.000248222	0.438262	2.47242e-09	2.47242e-09	1	0	0	1	0	0
AAAAAATAAAGAAAGAAAG	1	4	19	63.0367	564634549	100.397	354520732	76	4	0.0158638	0.0634551	0.0112828	0.00120565	0.000214374	0.756997	2.13527e-09	2.13527e-09	1	0	0	1	1	0
AAAAAATAT	1	4	9	63.0367	564634549	100.397	354520732	36	4	0.0158638	0.0634551	0.0112828	0.000571096	0.000101546	0.358578	1.01144e-09	1.01144e-09	1	0	0	1	0	0
AAAAAC	141	676	6	63.0367	564634549	100.397	354520732	4056	4.79433	2.23679	10.7239	1.9068	0.0643435	0.0114408	0.286523	1.13956e-07	1.13956e-07	1	0	0	1	0	0
AAAAACAAAACAC	2	8	13	63.0367	564634549	100.397	354520732	104	4	0.0317276	0.12691	0.0225657	0.00164983	0.000293354	0.517946	2.92195e-09	2.92195e-09	1	0	0	1	1	0
AAAAACAGTACTGTACTGCC	260	1051	20	63.0367	564634549	100.397	354520732	21020	4.04231	4.12458	16.6728	2.96457	0.333457	0.0592913	0.805268	5.90571e-07	5.90571e-07	1	0	0	1	1	0
AAAAACC	1	4	7	63.0367	564634549	100.397	354520732	28	4	0.0158638	0.0634551	0.0112828	0.000444186	7.89799e-05	0.278894	7.86678e-10	7.86678e-10	1	0	0	1	0	0
AAAAACGCAG	2	12	10	63.0367	564634549	100.397	354520732	120	6	0.0317276	0.190365	0.0338485	0.00190365	0.000338485	0.59763	3.37148e-09	3.37148e-09	1	0	0	1	1	0
AAAAACT	47	197	7	63.0367	564634549	100.397	354520732	1379	4.19149	0.745598	3.12516	0.55568	0.0218762	0.00388976	0.292245	3.87439e-08	3.87439e-08	1	0	0	1	0	0
AAAAAG	216	1318	6	63.0367	564634549	100.397	354520732	7908	6.10185	3.42658	20.9085	3.7177	0.125451	0.0223062	0.364665	2.2218e-07	2.2218e-07	1	0	0	1	0	0
AAAAAGAAAAC	1	4	11	63.0367	564634549	100.397	354520732	44	4	0.0158638	0.0634551	0.0112828	0.000698006	0.000124111	0.438262	1.23621e-09	1.23621e-09	1	0	0	1	0	0
AAAAAGAAAAG	1	6	11	63.0367	564634549	100.397	354520732	66	6	0.0158638	0.0951827	0.0169243	0.00104701	0.000186167	0.657393	1.85431e-09	1.85431e-09	1	0	0	1	1	0
AAAAAGAAAAGAAAG	1	5	15	63.0367	564634549	100.397	354520732	75	5	0.0158638	0.0793189	0.0141035	0.00118978	0.000211553	0.747037	2.10717e-09	2.10717e-09	1	0	0	1	1	0
AAAAAGAAAAGAG	1	5	13	63.0367	564634549	100.397	354520732	65	5	0.0158638	0.0793189	0.0141035	0.00103115	0.000183346	0.647432	1.82622e-09	1.82622e-09	1	0	0	1	1	0
AAAAAGAAAGAAGG	2	8	14	63.0367	564634549	100.397	354520732	112	4	0.0317276	0.12691	0.0225657	0.00177674	0.000315919	0.557788	3.14671e-09	3.14671e-09	1	0	0	1	1	0
AAAAAGAGAAG	1	4	11	63.0367	564634549	100.397	354520732	44	4	0.0158638	0.0634551	0.0112828	0.000698006	0.000124111	0.438262	1.23621e-09	1.23621e-09	1	0	0	1	0	0
AAAAAGC	74	363	7	63.0367	564634549	100.397	354520732	2541	4.90541	1.17392	5.75855	1.02392	0.0403099	0.00716742	0.342022	7.13911e-08	7.13911e-08	1	0	0	1	0	0
AAAAAGG	9	57	7	63.0367	564634549	100.397	354520732	399	6.33333	0.142774	0.904235	0.16078	0.00632965	0.00112546	0.441582	1.12102e-08	1.12102e-08	1	0	0	1	0	0
AAAAAGGAAAGG	3	14	12	63.0367	564634549	100.397	354520732	168	4.66667	0.0475913	0.222093	0.0394899	0.00266511	0.000473879	0.557788	4.72007e-09	4.72007e-09	1	0	0	1	1	0
AAAAAGGATATTAGTTTT	2	8	18	63.0367	564634549	100.397	354520732	144	4	0.0317276	0.12691	0.0225657	0.00228438	0.000406182	0.717155	4.04577e-09	4.04577e-09	1	0	0	1	1	0
AAAAAGGCACC	1	4	11	63.0367	564634549	100.397	354520732	44	4	0.0158638	0.0634551	0.0112828	0.000698006	0.000124111	0.438262	1.23621e-09	1.23621e-09	1	0	0	1	0	0
AAAAAGGG	6	29	8	63.0367	564634549	100.397	354520732	232	4.83333	0.0951827	0.46005	0.0818006	0.0036804	0.000654405	0.385139	6.51819e-09	6.51819e-09	1	0	0	1	0	0
AAAAAGGGAGG	2	18	11	63.0367	564634549	100.397	354520732	198	9	0.0317276	0.285548	0.0507728	0.00314103	0.0005585	0.986089	5.56294e-09	5.56294e-09	1	0	0	1	1	0
AAAAAGGGAGGAGAGGAAGG	1	4	20	63.0367	564634549	100.397	354520732	80	4	0.0158638	0.0634551	0.0112828	0.0012691	0.000225657	0.796839	2.24765e-09	2.24765e-09	1	0	0	1	1	0
AAAAAGGGG	1	4	9	63.0367	564634549	100.397	354520732	36	4	0.0158638	0.0634551	0.0112828	0.000571096	0.000101546	0.358578	1.01144e-09	1.01144e-09	1	0	0	1	0	0
AAAAAGGGGAC	1	4	11	63.0367	564634549	100.397	354520732	44	4	0.0158638	0.0634551	0.0112828	0.000698006	0.000124111	0.438262	1.23621e-09	1.23621e-09	1	0	0	1	0	0
AAAAAGTAAAGTAAGT	144	737	16	63.0367	564634549	100.397	354520732	11792	5.11806	2.28438	11.6916	2.07886	0.187066	0.0332618	0.815654	3.31304e-07	3.31304e-07	1	0	0	1	1	0
AAAAAGTTGCTAATCAATCTG	3	12	21	63.0367	564634549	100.397	354520732	252	4	0.0475913	0.190365	0.0338485	0.00399767	0.000710819	0.836681	7.08011e-09	7.08011e-09	1	0	0	1	1	0
AAAAAT	557	2372	6	63.0367	564634549	100.397	354520732	14232	4.25853	8.83612	37.6289	6.69072	0.225773	0.0401443	0.254502	3.99857e-07	3.99857e-07	1	0	0	1	0	0
AAAAATAAAG	3	12	10	63.0367	564634549	100.397	354520732	120	4	0.0475913	0.190365	0.0338485	0.00190365	0.000338485	0.39842	3.37148e-09	3.37148e-09	1	0	0	1	0	0
AAAAATAAAGTAAAAT	67	332	16	63.0367	564634549	100.397	354520732	5312	4.95522	1.06287	5.26677	0.936476	0.0842684	0.0149836	0.789704	1.49244e-07	1.49244e-07	1	0	0	1	1	0
AAAAATCCTCAATAATTTG	16	69	19	63.0367	564634549	100.397	354520732	1311	4.3125	0.25382	1.0946	0.194629	0.0207974	0.00369795	0.816138	3.68334e-08	3.68334e-08	1	0	0	1	1	0
AAAAATGTATAATAATTAAT	84	368	20	63.0367	564634549	100.397	354520732	7360	4.38095	1.33256	5.83787	1.03802	0.116757	0.0207604	0.872729	2.06784e-07	2.06784e-07	1	0	0	1	1	0
AAAAATGTGAATAATCAGT	153	619	19	63.0367	564634549	100.397	354520732	11761	4.04575	2.42716	9.81968	1.74602	0.186574	0.0331744	0.765656	3.30433e-07	3.30433e-07	1	0	0	1	1	0
AAAAATT	49	196	7	63.0367	564634549	100.397	354520732	1372	4	0.777325	3.1093	0.552859	0.0217651	0.00387001	0.278894	3.85472e-08	3.85472e-08	1	0	0	1	0	0
AAAAATTAAAAATTTT	12	51	16	63.0367	564634549	100.397	354520732	816	4.25	0.190365	0.809053	0.143856	0.0129448	0.0023017	0.677314	2.29261e-08	2.29261e-08	1	0	0	1	1	0
AAAAATTAATACAAAAT	147	624	17	63.0367	564634549	100.397	354520732	10608	4.2449	2.33198	9.899	1.76012	0.168283	0.0299221	0.718782	2.98039e-07	2.98039e-07	1	0	0	1	1	0
AAAAATTGTCTTATTTATT	52	213	19	63.0367	564634549	100.397	354520732	4047	4.09615	0.824916	3.37898	0.600811	0.0642007	0.0114154	0.775194	1.13703e-07	1.13703e-07	1	0	0	1	1	0
AAAAC	464	2694	5	63.0367	564634549	100.397	354520732	13470	5.80603	7.36079	42.737	7.59899	0.213685	0.037995	0.289155	3.78448e-07	3.78448e-07	1	0	0	1	0	0
AAAACAAAC	5	23	9	63.0367	564634549	100.397	354520732	207	4.6	0.0793189	0.364867	0.0648763	0.0032838	0.000583887	0.412364	5.8158e-09	5.8158e-09	1	0	0	1	0	0
AAAACAAATACCTATTAGT	998	4051	19	63.0367	564634549	100.397	354520732	76969	4.05912	15.8321	64.2642	11.4267	1.22102	0.217107	0.768186	2.16249e-06	2.16249e-06	1	0	0	1	1	0
AAAACAAATACCTATTTGT	162	668	19	63.0367	564634549	100.397	354520732	12692	4.12346	2.56993	10.597	1.88423	0.201343	0.0358004	0.780362	3.5659e-07	3.5659e-07	1	0	0	1	1	0
AAAACAAGG	1	5	9	63.0367	564634549	100.397	354520732	45	5	0.0158638	0.0793189	0.0141035	0.00071387	0.000126932	0.448222	1.2643e-09	1.2643e-09	1	0	0	1	0	0
AAAACACACAC	2	18	11	63.0367	564634549	100.397	354520732	198	9	0.0317276	0.285548	0.0507728	0.00314103	0.0005585	0.986089	5.56294e-09	5.56294e-09	1	0	0	1	1	0
AAAACAGGGAGG	1	6	12	63.0367	564634549	100.397	354520732	72	6	0.0158638	0.0951827	0.0169243	0.00114219	0.000203091	0.717155	2.02289e-09	2.02289e-09	1	0	0	1	1	0
AAAACAGTATAATGGTGT	126	525	18	63.0367	564634549	100.397	354520732	9450	4.16667	1.99884	8.32848	1.48087	0.149913	0.0266557	0.747037	2.65504e-07	2.65504e-07	1	0	0	1	1	0
AAAACAT	9	36	7	63.0367	564634549	100.397	354520732	252	4	0.142774	0.571096	0.101546	0.00399767	0.000710819	0.278894	7.08011e-09	7.08011e-09	1	0	0	1	0	0
AAAACATAATAAGTAGAC	294	1255	18	63.0367	564634549	100.397	354520732	22590	4.26871	4.66395	19.909	3.53999	0.358363	0.0637198	0.765332	6.34681e-07	6.34681e-07	1	0	0	1	1	0
AAAACATATACTCAGCT	1	4	17	63.0367	564634549	100.397	354520732	68	4	0.0158638	0.0634551	0.0112828	0.00107874	0.000191808	0.677314	1.9105e-09	1.9105e-09	1	0	0	1	1	0
AAAACATCAACATC	157	958	14	63.0367	564634549	100.397	354520732	13412	6.10191	2.49061	15.1975	2.70224	0.212765	0.0378314	0.850893	3.76819e-07	3.76819e-07	1	0	0	1	1	0
AAAACATCCGACGTC	122	550	15	63.0367	564634549	100.397	354520732	8250	4.5082	1.93538	8.72508	1.55139	0.130876	0.0232709	0.673558	2.31789e-07	2.31789e-07	1	0	0	1	1	0
AAAACC	12	51	6	63.0367	564634549	100.397	354520732	306	4.25	0.190365	0.809053	0.143856	0.00485432	0.000863137	0.253993	8.59727e-09	8.59727e-09	1	0	0	1	0	0
AAAACCCAACGGCTTCGTCAACC	1	4	23	63.0367	564634549	100.397	354520732	92	4	0.0158638	0.0634551	0.0112828	0.00145947	0.000259505	0.916365	2.5848e-09	2.5848e-09	1	0	0	1	1	0
AAAACCCTGCCTTGTGCTGAGC	2	8	22	63.0367	564634549	100.397	354520732	176	4	0.0317276	0.12691	0.0225657	0.00279202	0.000496445	0.876523	4.94484e-09	4.94484e-09	1	0	0	1	1	0
AAAACCTAAG	3	13	10	63.0367	564634549	100.397	354520732	130	4.33333	0.0475913	0.206229	0.0366692	0.00206229	0.000366692	0.431621	3.65244e-09	3.65244e-09	1	0	0	1	0	0
AAAACGATGGGGGACACGGCGCC	1	4	23	63.0367	564634549	100.397	354520732	92	4	0.0158638	0.0634551	0.0112828	0.00145947	0.000259505	0.916365	2.5848e-09	2.5848e-09	1	0	0	1	1	0
AAAACT	1	4	6	63.0367	564634549	100.397	354520732	24	4	0.0158638	0.0634551	0.0112828	0.000380731	6.7697e-05	0.239052	6.74296e-10	6.74296e-10	1	0	0	1	0	0
AAAACTAAAACTTTTATTGT	55	222	20	63.0367	564634549	100.397	354520732	4440	4.03636	0.872508	3.52176	0.626198	0.0704352	0.012524	0.804083	1.24745e-07	1.24745e-07	1	0	0	1	1	0
AAAACTCGATAACTC	79	341	15	63.0367	564634549	100.397	354520732	5115	4.31646	1.25324	5.40955	0.961862	0.0811432	0.0144279	0.64491	1.43709e-07	1.43709e-07	1	0	0	1	1	0
AAAACTGCAGG	1	4	11	63.0367	564634549	100.397	354520732	44	4	0.0158638	0.0634551	0.0112828	0.000698006	0.000124111	0.438262	1.23621e-09	1.23621e-09	1	0	0	1	0	0
AAAACTGTAATGGAGATT	185	749	18	63.0367	564634549	100.397	354520732	13482	4.04865	2.9348	11.882	2.11271	0.213875	0.0380288	0.725878	3.78786e-07	3.78786e-07	1	0	0	1	1	0
AAAACTTGTTCATTATAC	221	907	18	63.0367	564634549	100.397	354520732	16326	4.10407	3.50589	14.3884	2.55838	0.258992	0.0460509	0.735814	4.5869e-07	4.5869e-07	1	0	0	1	1	0
AAAAG	237	2813	5	63.0367	564634549	100.397	354520732	14065	11.8692	3.75972	44.6248	7.93466	0.223124	0.0396733	0.591115	3.95165e-07	3.95165e-07	1	0	0	1	1	0
AAAAGAAAAGAAAAGGG	2	8	17	63.0367	564634549	100.397	354520732	136	4	0.0317276	0.12691	0.0225657	0.00215747	0.000383616	0.677314	3.82101e-09	3.82101e-09	1	0	0	1	1	0
AAAAGAAAG	2	12	9	63.0367	564634549	100.397	354520732	108	6	0.0317276	0.190365	0.0338485	0.00171329	0.000304637	0.537867	3.03433e-09	3.03433e-09	1	0	0	1	1	0
AAAAGAAAGG	3	20	10	63.0367	564634549	100.397	354520732	200	6.66667	0.0475913	0.317276	0.0564142	0.00317276	0.000564142	0.664033	5.61913e-09	5.61913e-09	1	0	0	1	1	0
AAAAGAAGAG	1	5	10	63.0367	564634549	100.397	354520732	50	5	0.0158638	0.0793189	0.0141035	0.000793189	0.000141035	0.498025	1.40478e-09	1.40478e-09	1	0	0	1	0	0
AAAAGAAGG	3	20	9	63.0367	564634549	100.397	354520732	180	6.66667	0.0475913	0.317276	0.0564142	0.00285548	0.000507728	0.59763	5.05722e-09	5.05722e-09	1	0	0	1	1	0
AAAAGAG	5	33	7	63.0367	564634549	100.397	354520732	231	6.6	0.0793189	0.523505	0.0930834	0.00366453	0.000651584	0.460175	6.4901e-09	6.4901e-09	1	0	0	1	0	0
AAAAGAGAAG	3	16	10	63.0367	564634549	100.397	354520732	160	5.33333	0.0475913	0.25382	0.0451314	0.0025382	0.000451314	0.531226	4.49531e-09	4.49531e-09	1	0	0	1	1	0
AAAAGAGAAGAGAAG	1	5	15	63.0367	564634549	100.397	354520732	75	5	0.0158638	0.0793189	0.0141035	0.00118978	0.000211553	0.747037	2.10717e-09	2.10717e-09	1	0	0	1	1	0
AAAAGAGGAGAAGGG	9	54	15	63.0367	564634549	100.397	354520732	810	6	0.142774	0.856644	0.152318	0.0128497	0.00228477	0.896444	2.27575e-08	2.27575e-08	1	0	0	1	1	0
AAAAGAGGAGTTTAAAGT	239	1051	18	63.0367	564634549	100.397	354520732	18918	4.39749	3.79144	16.6728	2.96457	0.300111	0.0533622	0.788421	5.31514e-07	5.31514e-07	1	0	0	1	1	0
AAAAGCAAAGCAAAG	1	4	15	63.0367	564634549	100.397	354520732	60	4	0.0158638	0.0634551	0.0112828	0.000951827	0.000169243	0.59763	1.68574e-09	1.68574e-09	1	0	0	1	1	0
AAAAGCAAGG	1	10	10	63.0367	564634549	100.397	354520732	100	10	0.0158638	0.158638	0.0282071	0.00158638	0.000282071	0.996049	2.80957e-09	2.80957e-09	1	0	0	1	1	0
AAAAGCAGGAAGTG	2	8	14	63.0367	564634549	100.397	354520732	112	4	0.0317276	0.12691	0.0225657	0.00177674	0.000315919	0.557788	3.14671e-09	3.14671e-09	1	0	0	1	1	0
AAAAGCGGAGAGG	3	17	13	63.0367	564634549	100.397	354520732	221	5.66667	0.0475913	0.269684	0.0479521	0.00350589	0.000623377	0.733756	6.20914e-09	6.20914e-09	1	0	0	1	1	0
AAAAGG	76	714	6	63.0367	564634549	100.397	354520732	4284	9.39474	1.20565	11.3267	2.01399	0.0679604	0.0120839	0.561457	1.20362e-07	1.20362e-07	1	0	0	1	1	0
AAAAGGAAAG	6	26	10	63.0367	564634549	100.397	354520732	260	4.33333	0.0951827	0.412458	0.0733384	0.00412458	0.000733384	0.431621	7.30487e-09	7.30487e-09	1	0	0	1	0	0
AAAAGGAAAGG	6	35	11	63.0367	564634549	100.397	354520732	385	5.83333	0.0951827	0.555232	0.0987248	0.00610755	0.00108597	0.639132	1.08168e-08	1.08168e-08	1	0	0	1	1	0
AAAAGGAAG	1	6	9	63.0367	564634549	100.397	354520732	54	6	0.0158638	0.0951827	0.0169243	0.000856644	0.000152318	0.537867	1.51717e-09	1.51717e-09	1	0	0	1	1	0
AAAAGGAAGGGAGG	1	4	14	63.0367	564634549	100.397	354520732	56	4	0.0158638	0.0634551	0.0112828	0.000888372	0.00015796	0.557788	1.57336e-09	1.57336e-09	1	0	0	1	1	0
AAAAGGAG	1	4	8	63.0367	564634549	100.397	354520732	32	4	0.0158638	0.0634551	0.0112828	0.000507641	9.02627e-05	0.318736	8.99061e-10	8.99061e-10	1	0	0	1	0	0
AAAAGGAGAAGG	5	31	12	63.0367	564634549	100.397	354520732	372	6.2	0.0793189	0.491777	0.087442	0.00590133	0.0010493	0.741061	1.04516e-08	1.04516e-08	1	0	0	1	1	0
AAAAGGAGAAGGAGG	1	6	15	63.0367	564634549	100.397	354520732	90	6	0.0158638	0.0951827	0.0169243	0.00142774	0.000253864	0.896444	2.52861e-09	2.52861e-09	1	0	0	1	1	0
AAAAGGCAAAAGGCAAGGC	4	17	19	63.0367	564634549	100.397	354520732	323	4.25	0.0634551	0.269684	0.0479521	0.005124	0.000911089	0.80431	9.0749e-09	9.0749e-09	1	0	0	1	1	0
AAAAGGCAAGGCAGGGC	1	4	17	63.0367	564634549	100.397	354520732	68	4	0.0158638	0.0634551	0.0112828	0.00107874	0.000191808	0.677314	1.9105e-09	1.9105e-09	1	0	0	1	1	0
AAAAGGCAAGGCGAGGC	2	8	17	63.0367	564634549	100.397	354520732	136	4	0.0317276	0.12691	0.0225657	0.00215747	0.000383616	0.677314	3.82101e-09	3.82101e-09	1	0	0	1	1	0
AAAAGGG	1	8	7	63.0367	564634549	100.397	354520732	56	8	0.0158638	0.12691	0.0225657	0.000888372	0.00015796	0.557788	1.57336e-09	1.57336e-09	1	0	0	1	1	0
AAAAGGGAAAGAGG	1	7	14	63.0367	564634549	100.397	354520732	98	7	0.0158638	0.111046	0.019745	0.00155465	0.00027643	0.976128	2.75337e-09	2.75337e-09	1	0	0	1	1	0
AAAAGGGAAGG	1	6	11	63.0367	564634549	100.397	354520732	66	6	0.0158638	0.0951827	0.0169243	0.00104701	0.000186167	0.657393	1.85431e-09	1.85431e-09	1	0	0	1	1	0
AAAAGGGG	2	10	8	63.0367	564634549	100.397	354520732	80	5	0.0317276	0.158638	0.0282071	0.0012691	0.000225657	0.39842	2.24765e-09	2.24765e-09	1	0	0	1	0	0
AAAAGGT	36	161	7	63.0367	564634549	100.397	354520732	1127	4.47222	0.571096	2.55407	0.454134	0.0178785	0.00317894	0.311819	3.16638e-08	3.16638e-08	1	0	0	1	0	0
AAAAGT	10	40	6	63.0367	564634549	100.397	354520732	240	4	0.158638	0.634551	0.112828	0.00380731	0.00067697	0.239052	6.74296e-09	6.74296e-09	1	0	0	1	0	0
AAAAGTATAATAAGTATAAT	22	96	20	63.0367	564634549	100.397	354520732	1920	4.36364	0.349003	1.52292	0.270788	0.0304585	0.00541576	0.869279	5.39437e-08	5.39437e-08	1	0	0	1	1	0
AAAAGTATTAAATTGATC	177	756	18	63.0367	564634549	100.397	354520732	13608	4.27119	2.80789	11.993	2.13246	0.215874	0.0383842	0.765776	3.82326e-07	3.82326e-07	1	0	0	1	1	0
AAAAGTGGCGGGAAACGGGGCG	1	4	22	63.0367	564634549	100.397	354520732	88	4	0.0158638	0.0634551	0.0112828	0.00139601	0.000248222	0.876523	2.47242e-09	2.47242e-09	1	0	0	1	1	0
AAAAGTTTATT	1	4	11	63.0367	564634549	100.397	354520732	44	4	0.0158638	0.0634551	0.0112828	0.000698006	0.000124111	0.438262	1.23621e-09	1.23621e-09	1	0	0	1	0	0
AAAAT	1224	7111	5	63.0367	564634549	100.397	354520732	35555	5.80964	19.4173	112.807	20.0581	0.564037	0.10029	0.289334	9.98941e-07	9.98941e-07	1	0	0	1	0	0
AAAATAAAATGGG	4	22	13	63.0367	564634549	100.397	354520732	286	5.5	0.0634551	0.349003	0.0620556	0.00453704	0.000806723	0.712175	8.03536e-09	8.03536e-09	1	0	0	1	1	0
AAAATAAAC	1	5	9	63.0367	564634549	100.397	354520732	45	5	0.0158638	0.0793189	0.0141035	0.00071387	0.000126932	0.448222	1.2643e-09	1.2643e-09	1	0	0	1	0	0
AAAATATACCATGGAG	4	18	16	63.0367	564634549	100.397	354520732	288	4.5	0.0634551	0.285548	0.0507728	0.00456877	0.000812364	0.717155	8.09155e-09	8.09155e-09	1	0	0	1	1	0
AAAATATACTAAATT	194	1053	15	63.0367	564634549	100.397	354520732	15795	5.42784	3.07757	16.7046	2.97021	0.250568	0.0445531	0.810959	4.43771e-07	4.43771e-07	1	0	0	1	1	0
AAAATC	73	329	6	63.0367	564634549	100.397	354520732	1974	4.50685	1.15806	5.21918	0.928013	0.0313151	0.00556808	0.269343	5.54608e-08	5.54608e-08	1	0	0	1	0	0
AAAATCAGCC	1	5	10	63.0367	564634549	100.397	354520732	50	5	0.0158638	0.0793189	0.0141035	0.000793189	0.000141035	0.498025	1.40478e-09	1.40478e-09	1	0	0	1	0	0
AAAATCAT	1	6	8	63.0367	564634549	100.397	354520732	48	6	0.0158638	0.0951827	0.0169243	0.000761461	0.000135394	0.478104	1.34859e-09	1.34859e-09	1	0	0	1	0	0
AAAATCTATTAAATCTG	51	205	17	63.0367	564634549	100.397	354520732	3485	4.01961	0.809053	3.25207	0.578245	0.0552853	0.00983017	0.680634	9.79134e-08	9.79134e-08	1	0	0	1	1	0
AAAATG	10	42	6	63.0367	564634549	100.397	354520732	252	4.2	0.158638	0.666279	0.11847	0.00399767	0.000710819	0.251004	7.08011e-09	7.08011e-09	1	0	0	1	0	0
AAAATGCACAATGTAAGG	154	659	18	63.0367	564634549	100.397	354520732	11862	4.27922	2.44302	10.4542	1.85885	0.188176	0.0334593	0.767217	3.33271e-07	3.33271e-07	1	0	0	1	1	0
AAAATGG	4	16	7	63.0367	564634549	100.397	354520732	112	4	0.0634551	0.25382	0.0451314	0.00177674	0.000315919	0.278894	3.14671e-09	3.14671e-09	1	0	0	1	0	0
AAAATT	270	1088	6	63.0367	564634549	100.397	354520732	6528	4.02963	4.28322	17.2598	3.06893	0.103559	0.0184136	0.240823	1.83408e-07	1.83408e-07	1	0	0	1	0	0
AAAATTACTTAATT	76	304	14	63.0367	564634549	100.397	354520732	4256	4	1.20565	4.82259	0.857496	0.0675162	0.0120049	0.557788	1.19575e-07	1.19575e-07	1	0	0	1	1	0
AAAATTCTTATAACCTT	120	494	17	63.0367	564634549	100.397	354520732	8398	4.11667	1.90365	7.83671	1.39343	0.133224	0.0236883	0.697068	2.35947e-07	2.35947e-07	1	0	0	1	1	0
AAAATTT	8	35	7	63.0367	564634549	100.397	354520732	245	4.375	0.12691	0.555232	0.0987248	0.00388663	0.000691074	0.30504	6.88344e-09	6.88344e-09	1	0	0	1	0	0
AAAC	909	6249	4	63.0367	564634549	100.397	354520732	24996	6.87459	14.4202	99.1328	17.6266	0.396531	0.0705065	0.273897	7.02279e-07	7.02279e-07	1	0	0	0	0	0
AAACAAACAAACTG	82	341	14	63.0367	564634549	100.397	354520732	4774	4.15854	1.30083	5.40955	0.961862	0.0757337	0.0134661	0.579895	1.34129e-07	1.34129e-07	1	0	0	1	1	0
AAACAAAGAAG	6	27	11	63.0367	564634549	100.397	354520732	297	4.5	0.0951827	0.428322	0.0761592	0.00471154	0.000837751	0.493044	8.34441e-09	8.34441e-09	1	0	0	1	0	0
AAACAAAGACAGAAG	2	8	15	63.0367	564634549	100.397	354520732	120	4	0.0317276	0.12691	0.0225657	0.00190365	0.000338485	0.59763	3.37148e-09	3.37148e-09	1	0	0	1	1	0
AAACAAAGACAGACG	3	18	15	63.0367	564634549	100.397	354520732	270	6	0.0475913	0.285548	0.0507728	0.00428322	0.000761592	0.896444	7.58583e-09	7.58583e-09	1	0	0	1	1	0
AAACAAATAACAATACT	147	623	17	63.0367	564634549	100.397	354520732	10591	4.2381	2.33198	9.88313	1.7573	0.168013	0.0298741	0.71763	2.97561e-07	2.97561e-07	1	0	0	1	1	0
AAACAAC	62	249	7	63.0367	564634549	100.397	354520732	1743	4.01613	0.983554	3.95008	0.702357	0.0276506	0.0049165	0.280018	4.89707e-08	4.89707e-08	1	0	0	1	0	0
AAACAACAACCAACC	2	12	15	63.0367	564634549	100.397	354520732	180	6	0.0317276	0.190365	0.0338485	0.00285548	0.000507728	0.896444	5.05722e-09	5.05722e-09	1	0	0	1	1	0
AAACAC	23	107	6	63.0367	564634549	100.397	354520732	642	4.65217	0.364867	1.69742	0.301816	0.0101845	0.0018109	0.278028	1.80374e-08	1.80374e-08	1	0	0	1	0	0
AAACACAGAGTAACACCTAC	1	4	20	63.0367	564634549	100.397	354520732	80	4	0.0158638	0.0634551	0.0112828	0.0012691	0.000225657	0.796839	2.24765e-09	2.24765e-09	1	0	0	1	1	0
AAACACATGTATCGAG	131	563	16	63.0367	564634549	100.397	354520732	9008	4.29771	2.07815	8.93131	1.58806	0.142901	0.025409	0.684917	2.53086e-07	2.53086e-07	1	0	0	1	1	0
AAACACATGTGC	1	4	12	63.0367	564634549	100.397	354520732	48	4	0.0158638	0.0634551	0.0112828	0.000761461	0.000135394	0.478104	1.34859e-09	1.34859e-09	1	0	0	1	0	0
AAACAGGC	8	77	8	63.0367	564634549	100.397	354520732	616	9.625	0.12691	1.22151	0.217195	0.00977209	0.00173756	0.766958	1.73069e-08	1.73069e-08	1	0	0	1	1	0
AAACAGGTAGACTTT	192	906	15	63.0367	564634549	100.397	354520732	13590	4.71875	3.04585	14.3726	2.55556	0.215589	0.0383334	0.705016	3.8182e-07	3.8182e-07	1	0	0	1	1	0
AAACAGGTTACAGT	105	424	14	63.0367	564634549	100.397	354520732	5936	4.0381	1.6657	6.72624	1.19598	0.0941674	0.0167437	0.5631	1.66776e-07	1.66776e-07	1	0	0	1	1	0
AAACAGTAAGAACC	3	18	14	63.0367	564634549	100.397	354520732	252	6	0.0475913	0.285548	0.0507728	0.00399767	0.000710819	0.836681	7.08011e-09	7.08011e-09	1	0	0	1	1	0
AAACAGTATACAAAGTTAC	48	204	19	63.0367	564634549	100.397	354520732	3876	4.25	0.761461	3.23621	0.575425	0.061488	0.0109331	0.80431	1.08899e-07	1.08899e-07	1	0	0	1	1	0
AAACAT	7	34	6	63.0367	564634549	100.397	354520732	204	4.85714	0.111046	0.539368	0.0959041	0.00323621	0.000575425	0.290277	5.73151e-09	5.73151e-09	1	0	0	1	0	0
AAACATAATTTAATTT	1	4	16	63.0367	564634549	100.397	354520732	64	4	0.0158638	0.0634551	0.0112828	0.00101528	0.000180525	0.637472	1.79812e-09	1.79812e-09	1	0	0	1	1	0
AAACATACTGAGGAT	174	804	15	63.0367	564634549	100.397	354520732	12060	4.62069	2.7603	12.7545	2.26785	0.191317	0.0340178	0.690365	3.38834e-07	3.38834e-07	1	0	0	1	1	0
AAACATATACTCAGCTT	282	1212	17	63.0367	564634549	100.397	354520732	20604	4.29787	4.47359	19.2269	3.4187	0.326857	0.0581179	0.727752	5.78883e-07	5.78883e-07	1	0	0	1	1	0
AAACATATAGATAGAT	4	24	16	63.0367	564634549	100.397	354520732	384	6	0.0634551	0.380731	0.067697	0.00609169	0.00108315	0.956207	1.07887e-08	1.07887e-08	1	0	0	1	1	0
AAACATATATTATATT	228	969	16	63.0367	564634549	100.397	354520732	15504	4.25	3.61694	15.372	2.73327	0.245952	0.0437323	0.677314	4.35595e-07	4.35595e-07	1	0	0	1	1	0
AAACATTTAAATATAAATT	69	308	19	63.0367	564634549	100.397	354520732	5852	4.46377	1.0946	4.88604	0.868779	0.0928348	0.0165068	0.844765	1.64416e-07	1.64416e-07	1	0	0	1	1	0
AAACC	222	1478	5	63.0367	564634549	100.397	354520732	7390	6.65766	3.52176	23.4467	4.16901	0.117233	0.020845	0.331568	2.07627e-07	2.07627e-07	1	0	0	1	0	0
AAACCAAATT	1	5	10	63.0367	564634549	100.397	354520732	50	5	0.0158638	0.0793189	0.0141035	0.000793189	0.000141035	0.498025	1.40478e-09	1.40478e-09	1	0	0	1	0	0
AAACCAACCCC	1	4	11	63.0367	564634549	100.397	354520732	44	4	0.0158638	0.0634551	0.0112828	0.000698006	0.000124111	0.438262	1.23621e-09	1.23621e-09	1	0	0	1	0	0
AAACCACATGGAGCGGCGC	1	4	19	63.0367	564634549	100.397	354520732	76	4	0.0158638	0.0634551	0.0112828	0.00120565	0.000214374	0.756997	2.13527e-09	2.13527e-09	1	0	0	1	1	0
AAACCAGTACTTAGTT	55	301	16	63.0367	564634549	100.397	354520732	4816	5.47273	0.872508	4.775	0.849034	0.0764	0.0135845	0.872177	1.35309e-07	1.35309e-07	1	0	0	1	1	0
AAACCAGTCT	1	6	10	63.0367	564634549	100.397	354520732	60	6	0.0158638	0.0951827	0.0169243	0.000951827	0.000169243	0.59763	1.68574e-09	1.68574e-09	1	0	0	1	1	0
AAACCAT	1	4	7	63.0367	564634549	100.397	354520732	28	4	0.0158638	0.0634551	0.0112828	0.000444186	7.89799e-05	0.278894	7.86678e-10	7.86678e-10	1	0	0	1	0	0
AAACCC	1	4	6	63.0367	564634549	100.397	354520732	24	4	0.0158638	0.0634551	0.0112828	0.000380731	6.7697e-05	0.239052	6.74296e-10	6.74296e-10	1	0	0	1	0	0
AAACCCAACG	1	7	10	63.0367	564634549	100.397	354520732	70	7	0.0158638	0.111046	0.019745	0.00111046	0.00019745	0.697234	1.9667e-09	1.9667e-09	1	0	0	1	1	0
AAACCCAGACCCGTCTTTGGCC	1	4	22	63.0367	564634549	100.397	354520732	88	4	0.0158638	0.0634551	0.0112828	0.00139601	0.000248222	0.876523	2.47242e-09	2.47242e-09	1	0	0	1	1	0
AAACCCCACAC	5	21	11	63.0367	564634549	100.397	354520732	231	4.2	0.0793189	0.333139	0.0592349	0.00366453	0.000651584	0.460175	6.4901e-09	6.4901e-09	1	0	0	1	0	0
AAACCCT	2	12	7	63.0367	564634549	100.397	354520732	84	6	0.0317276	0.190365	0.0338485	0.00133256	0.00023694	0.418341	2.36004e-09	2.36004e-09	1	0	0	1	0	0
AAACCCTCTTGGTCTTAAGCCCC	2	8	23	63.0367	564634549	100.397	354520732	184	4	0.0317276	0.12691	0.0225657	0.00291894	0.000519011	0.916365	5.1696e-09	5.1696e-09	1	0	0	1	1	0
AAACCCTGCTTGTACT	1	4	16	63.0367	564634549	100.397	354520732	64	4	0.0158638	0.0634551	0.0112828	0.00101528	0.000180525	0.637472	1.79812e-09	1.79812e-09	1	0	0	1	1	0
AAACCT	62	248	6	63.0367	564634549	100.397	354520732	1488	4	0.983554	3.93422	0.699536	0.0236053	0.00419722	0.239052	4.18063e-08	4.18063e-08	1	0	0	1	0	0
AAACCTT	12	48	7	63.0367	564634549	100.397	354520732	336	4	0.190365	0.761461	0.135394	0.00533023	0.000947758	0.278894	9.44014e-09	9.44014e-09	1	0	0	1	0	0
AAACGTATTATAC	38	158	13	63.0367	564634549	100.397	354520732	2054	4.15789	0.602824	2.50648	0.445672	0.0325842	0.00579374	0.538391	5.77085e-08	5.77085e-08	1	0	0	1	1	0
AAACGTTGGTTCCG	71	338	14	63.0367	564634549	100.397	354520732	4732	4.76056	1.12633	5.36196	0.9534	0.0750674	0.0133476	0.663846	1.32949e-07	1.32949e-07	1	0	0	1	1	0
AAACT	251	1846	5	63.0367	564634549	100.397	354520732	9230	7.35458	3.98181	29.2845	5.20703	0.146423	0.0260351	0.366276	2.59323e-07	2.59323e-07	1	0	0	1	0	0
AAACTAACCT	80	464	10	63.0367	564634549	100.397	354520732	4640	5.8	1.2691	7.36079	1.30881	0.0736079	0.0130881	0.577709	1.30364e-07	1.30364e-07	1	0	0	1	1	0
AAACTAACTAACCTC	114	500	15	63.0367	564634549	100.397	354520732	7500	4.38596	1.80847	7.93189	1.41035	0.118978	0.0211553	0.655296	2.10717e-07	2.10717e-07	1	0	0	1	1	0
AAACTCAAGTAATATAC	1	4	17	63.0367	564634549	100.397	354520732	68	4	0.0158638	0.0634551	0.0112828	0.00107874	0.000191808	0.677314	1.9105e-09	1.9105e-09	1	0	0	1	1	0
AAACTCACTTG	1	4	11	63.0367	564634549	100.397	354520732	44	4	0.0158638	0.0634551	0.0112828	0.000698006	0.000124111	0.438262	1.23621e-09	1.23621e-09	1	0	0	1	0	0
AAACTCTAAACTT	103	477	13	63.0367	564634549	100.397	354520732	6201	4.63107	1.63397	7.56702	1.34548	0.0983713	0.0174912	0.59966	1.74221e-07	1.74221e-07	1	0	0	1	1	0
AAACTG	61	244	6	63.0367	564634549	100.397	354520732	1464	4	0.96769	3.87076	0.688253	0.0232246	0.00412952	0.239052	4.1132e-08	4.1132e-08	1	0	0	1	0	0
AAACTGAATAC	1	4	11	63.0367	564634549	100.397	354520732	44	4	0.0158638	0.0634551	0.0112828	0.000698006	0.000124111	0.438262	1.23621e-09	1.23621e-09	1	0	0	1	0	0
AAACTGAATTGAATTGAG	79	335	18	63.0367	564634549	100.397	354520732	6030	4.24051	1.25324	5.31437	0.944938	0.0956586	0.0170089	0.760276	1.69417e-07	1.69417e-07	1	0	0	1	1	0
AAACTGAT	44	196	8	63.0367	564634549	100.397	354520732	1568	4.45455	0.698006	3.1093	0.552859	0.0248744	0.00442287	0.354956	4.4054e-08	4.4054e-08	1	0	0	1	0	0
AAACTGCTCTAC	1	4	12	63.0367	564634549	100.397	354520732	48	4	0.0158638	0.0634551	0.0112828	0.000761461	0.000135394	0.478104	1.34859e-09	1.34859e-09	1	0	0	1	0	0
AAACTGT	27	108	7	63.0367	564634549	100.397	354520732	756	4	0.428322	1.71329	0.304637	0.011993	0.00213246	0.278894	2.12403e-08	2.12403e-08	1	0	0	1	0	0
AAACTGTATAAGCTCC	128	566	16	63.0367	564634549	100.397	354520732	9056	4.42188	2.03056	8.9789	1.59652	0.143662	0.0255443	0.704705	2.54434e-07	2.54434e-07	1	0	0	1	1	0
AAACTT	27	108	6	63.0367	564634549	100.397	354520732	648	4	0.428322	1.71329	0.304637	0.0102797	0.00182782	0.239052	1.8206e-08	1.8206e-08	1	0	0	1	0	0
AAACTTAACTGTAAGG	219	936	16	63.0367	564634549	100.397	354520732	14976	4.27397	3.47417	14.8485	2.64018	0.237576	0.0422429	0.681134	4.20761e-07	4.20761e-07	1	0	0	1	1	0
AAACTTATTCTCAATATTC	7	30	19	63.0367	564634549	100.397	354520732	570	4.28571	0.111046	0.475913	0.0846213	0.00904235	0.0016078	0.811069	1.60145e-08	1.60145e-08	1	0	0	1	1	0
AAACTTCCCAGGCTCAGCCT	1	4	20	63.0367	564634549	100.397	354520732	80	4	0.0158638	0.0634551	0.0112828	0.0012691	0.000225657	0.796839	2.24765e-09	2.24765e-09	1	0	0	1	1	0
AAAG	4984	40208	4	63.0367	564634549	100.397	354520732	160832	8.06742	79.0651	637.851	113.415	2.5514	0.45366	0.321422	4.51868e-06	4.51868e-06	1	0	0	0	0	0
AAAGAAAGAATTAGAAG	3	12	17	63.0367	564634549	100.397	354520732	204	4	0.0475913	0.190365	0.0338485	0.00323621	0.000575425	0.677314	5.73151e-09	5.73151e-09	1	0	0	1	1	0
AAAGAAAGACAGAAGCAAGAAC	1	4	22	63.0367	564634549	100.397	354520732	88	4	0.0158638	0.0634551	0.0112828	0.00139601	0.000248222	0.876523	2.47242e-09	2.47242e-09	1	0	0	1	1	0
AAAGAAAGACAGACCGACCGG	2	8	21	63.0367	564634549	100.397	354520732	168	4	0.0317276	0.12691	0.0225657	0.00266511	0.000473879	0.836681	4.72007e-09	4.72007e-09	1	0	0	1	1	0
AAAGAAAGAGAGAAGG	1	5	16	63.0367	564634549	100.397	354520732	80	5	0.0158638	0.0793189	0.0141035	0.0012691	0.000225657	0.796839	2.24765e-09	2.24765e-09	1	0	0	1	1	0
AAAGAAAGATGAAAGACAGAAC	1	4	22	63.0367	564634549	100.397	354520732	88	4	0.0158638	0.0634551	0.0112828	0.00139601	0.000248222	0.876523	2.47242e-09	2.47242e-09	1	0	0	1	1	0
AAAGAAAGCAAGCAG	1	4	15	63.0367	564634549	100.397	354520732	60	4	0.0158638	0.0634551	0.0112828	0.000951827	0.000169243	0.59763	1.68574e-09	1.68574e-09	1	0	0	1	1	0
AAAGAAAGCAGGAAG	1	4	15	63.0367	564634549	100.397	354520732	60	4	0.0158638	0.0634551	0.0112828	0.000951827	0.000169243	0.59763	1.68574e-09	1.68574e-09	1	0	0	1	1	0
AAAGAAAGG	1	6	9	63.0367	564634549	100.397	354520732	54	6	0.0158638	0.0951827	0.0169243	0.000856644	0.000152318	0.537867	1.51717e-09	1.51717e-09	1	0	0	1	1	0
AAAGAAAGGAAGAAC	1	6	15	63.0367	564634549	100.397	354520732	90	6	0.0158638	0.0951827	0.0169243	0.00142774	0.000253864	0.896444	2.52861e-09	2.52861e-09	1	0	0	1	1	0
AAAGAAAGGGAGAAG	1	4	15	63.0367	564634549	100.397	354520732	60	4	0.0158638	0.0634551	0.0112828	0.000951827	0.000169243	0.59763	1.68574e-09	1.68574e-09	1	0	0	1	1	0
AAAGAAATAAATCAACCAAC	142	589	20	63.0367	564634549	100.397	354520732	11780	4.14789	2.25266	9.34377	1.6614	0.186875	0.033228	0.8263	3.30967e-07	3.30967e-07	1	0	0	1	1	0
AAAGAAATAACATAAG	585	3330	16	63.0367	564634549	100.397	354520732	53280	5.69231	9.28031	52.8264	9.39296	0.845222	0.150287	0.907171	1.49694e-06	1.49694e-06	1	0	0	1	1	0
AAAGAAATAATATAG	2	9	15	63.0367	564634549	100.397	354520732	135	4.5	0.0317276	0.142774	0.0253864	0.00214161	0.000380796	0.672333	3.79291e-09	3.79291e-09	1	0	0	1	1	0
AAAGAACG	2	10	8	63.0367	564634549	100.397	354520732	80	5	0.0317276	0.158638	0.0282071	0.0012691	0.000225657	0.39842	2.24765e-09	2.24765e-09	1	0	0	1	0	0
AAAGAACGAAG	2	8	11	63.0367	564634549	100.397	354520732	88	4	0.0317276	0.12691	0.0225657	0.00139601	0.000248222	0.438262	2.47242e-09	2.47242e-09	1	0	0	1	0	0
AAAGAAG	1440	8358	7	63.0367	564634549	100.397	354520732	58506	5.80417	22.8438	132.589	23.5755	0.928126	0.165028	0.404687	1.64376e-06	1.64376e-06	1	0	0	1	0	0
AAAGAAGAAGAAGG	1	4	14	63.0367	564634549	100.397	354520732	56	4	0.0158638	0.0634551	0.0112828	0.000888372	0.00015796	0.557788	1.57336e-09	1.57336e-09	1	0	0	1	1	0
AAAGAAGAAGAGAG	1	5	14	63.0367	564634549	100.397	354520732	70	5	0.0158638	0.0793189	0.0141035	0.00111046	0.00019745	0.697234	1.9667e-09	1.9667e-09	1	0	0	1	1	0
AAAGAAGAAGC	2	18	11	63.0367	564634549	100.397	354520732	198	9	0.0317276	0.285548	0.0507728	0.00314103	0.0005585	0.986089	5.56294e-09	5.56294e-09	1	0	0	1	1	0
AAAGAAGAAGG	3	15	11	63.0367	564634549	100.397	354520732	165	5	0.0475913	0.237957	0.0423106	0.00261752	0.000465417	0.547827	4.63578e-09	4.63578e-09	1	0	0	1	1	0
AAAGAAGAAGGAAGG	4	20	15	63.0367	564634549	100.397	354520732	300	5	0.0634551	0.317276	0.0564142	0.00475913	0.000846213	0.747037	8.4287e-09	8.4287e-09	1	0	0	1	1	0
AAAGAAGAAGGAAGGAAG	2	9	18	63.0367	564634549	100.397	354520732	162	4.5	0.0317276	0.142774	0.0253864	0.00256993	0.000456955	0.8068	4.5515e-09	4.5515e-09	1	0	0	1	1	0
AAAGAAGACAG	8	36	11	63.0367	564634549	100.397	354520732	396	4.5	0.12691	0.571096	0.101546	0.00628206	0.001117	0.493044	1.11259e-08	1.11259e-08	1	0	0	1	0	0
AAAGAAGAGAG	25	109	11	63.0367	564634549	100.397	354520732	1199	4.36	0.396594	1.72915	0.307457	0.0190207	0.00338203	0.477705	3.36867e-08	3.36867e-08	1	0	0	1	0	0
AAAGAAGAGAGAAAGAAGG	6	26	19	63.0367	564634549	100.397	354520732	494	4.33333	0.0951827	0.412458	0.0733384	0.00783671	0.00139343	0.820081	1.38793e-08	1.38793e-08	1	0	0	1	1	0
AAAGAAGATAG	8	35	11	63.0367	564634549	100.397	354520732	385	4.375	0.12691	0.555232	0.0987248	0.00610755	0.00108597	0.479349	1.08168e-08	1.08168e-08	1	0	0	1	0	0
AAAGAAGCAAG	2	12	11	63.0367	564634549	100.397	354520732	132	6	0.0317276	0.190365	0.0338485	0.00209402	0.000372334	0.657393	3.70863e-09	3.70863e-09	1	0	0	1	1	0
AAAGAAGG	13	67	8	63.0367	564634549	100.397	354520732	536	5.15385	0.206229	1.06287	0.188988	0.00850299	0.0015119	0.410679	1.50593e-08	1.50593e-08	1	0	0	1	0	0
AAAGAAGGAAGAGAGAAG	1	5	18	63.0367	564634549	100.397	354520732	90	5	0.0158638	0.0793189	0.0141035	0.00142774	0.000253864	0.896444	2.52861e-09	2.52861e-09	1	0	0	1	1	0
AAAGAAGGAG	1	4	10	63.0367	564634549	100.397	354520732	40	4	0.0158638	0.0634551	0.0112828	0.000634551	0.000112828	0.39842	1.12383e-09	1.12383e-09	1	0	0	1	0	0
AAAGAAGGAGGGAAG	4	19	15	63.0367	564634549	100.397	354520732	285	4.75	0.0634551	0.301412	0.0535935	0.00452118	0.000803902	0.709685	8.00726e-09	8.00726e-09	1	0	0	1	1	0
AAAGAAGGAGGGAAGAAG	2	8	18	63.0367	564634549	100.397	354520732	144	4	0.0317276	0.12691	0.0225657	0.00228438	0.000406182	0.717155	4.04577e-09	4.04577e-09	1	0	0	1	1	0
AAAGAAGGG	1	5	9	63.0367	564634549	100.397	354520732	45	5	0.0158638	0.0793189	0.0141035	0.00071387	0.000126932	0.448222	1.2643e-09	1.2643e-09	1	0	0	1	0	0
AAAGAAGTAAC	1	7	11	63.0367	564634549	100.397	354520732	77	7	0.0158638	0.111046	0.019745	0.00122151	0.000217195	0.766958	2.16337e-09	2.16337e-09	1	0	0	1	1	0
AAAGAAT	1	4	7	63.0367	564634549	100.397	354520732	28	4	0.0158638	0.0634551	0.0112828	0.000444186	7.89799e-05	0.278894	7.86678e-10	7.86678e-10	1	0	0	1	0	0
AAAGAATAGAGGCGCAG	2	10	17	63.0367	564634549	100.397	354520732	170	5	0.0317276	0.158638	0.0282071	0.00269684	0.000479521	0.846642	4.77626e-09	4.77626e-09	1	0	0	1	1	0
AAAGAC	1	5	6	63.0367	564634549	100.397	354520732	30	5	0.0158638	0.0793189	0.0141035	0.000475913	8.46213e-05	0.298815	8.4287e-10	8.4287e-10	1	0	0	1	0	0
AAAGACAG	29	296	8	63.0367	564634549	100.397	354520732	2368	10.2069	0.46005	4.69568	0.83493	0.0375654	0.00667944	0.813326	6.65305e-08	6.65305e-08	1	0	0	1	1	0
AAAGACAGAAG	8	42	11	63.0367	564634549	100.397	354520732	462	5.25	0.12691	0.666279	0.11847	0.00732907	0.00130317	0.575218	1.29802e-08	1.29802e-08	1	0	0	1	1	0
AAAGACAGACAGACAGACCAG	5	20	21	63.0367	564634549	100.397	354520732	420	4	0.0793189	0.317276	0.0564142	0.00666279	0.0011847	0.836681	1.18002e-08	1.18002e-08	1	0	0	1	1	0
AAAGACAGACAGACAGACGGGG	2	8	22	63.0367	564634549	100.397	354520732	176	4	0.0317276	0.12691	0.0225657	0.00279202	0.000496445	0.876523	4.94484e-09	4.94484e-09	1	0	0	1	1	0
AAAGACAGACAGACCAG	3	14	17	63.0367	564634549	100.397	354520732	238	4.66667	0.0475913	0.222093	0.0394899	0.00377558	0.000671329	0.790199	6.68677e-09	6.68677e-09	1	0	0	1	1	0
AAAGACAGACCGAAC	1	4	15	63.0367	564634549	100.397	354520732	60	4	0.0158638	0.0634551	0.0112828	0.000951827	0.000169243	0.59763	1.68574e-09	1.68574e-09	1	0	0	1	1	0
AAAGACGAGAGGAAGG	2	12	16	63.0367	564634549	100.397	354520732	192	6	0.0317276	0.190365	0.0338485	0.00304585	0.000541576	0.956207	5.39437e-09	5.39437e-09	1	0	0	1	1	0
AAAGACGTAAG	2	12	11	63.0367	564634549	100.397	354520732	132	6	0.0317276	0.190365	0.0338485	0.00209402	0.000372334	0.657393	3.70863e-09	3.70863e-09	1	0	0	1	1	0
AAAGAG	263	1415	6	63.0367	564634549	100.397	354520732	8490	5.38023	4.17217	22.4472	3.9913	0.134683	0.0239478	0.321538	2.38532e-07	2.38532e-07	1	0	0	1	0	0
AAAGAGAAAGGG	1	7	12	63.0367	564634549	100.397	354520732	84	7	0.0158638	0.111046	0.019745	0.00133256	0.00023694	0.836681	2.36004e-09	2.36004e-09	1	0	0	1	1	0
AAAGAGAAG	1	4	9	63.0367	564634549	100.397	354520732	36	4	0.0158638	0.0634551	0.0112828	0.000571096	0.000101546	0.358578	1.01144e-09	1.01144e-09	1	0	0	1	0	0
AAAGAGAAGAG	4	21	11	63.0367	564634549	100.397	354520732	231	5.25	0.0634551	0.333139	0.0592349	0.00366453	0.000651584	0.575218	6.4901e-09	6.4901e-09	1	0	0	1	1	0
AAAGAGAG	38	193	8	63.0367	564634549	100.397	354520732	1544	5.07895	0.602824	3.06171	0.544397	0.0244937	0.00435518	0.404711	4.33797e-08	4.33797e-08	1	0	0	1	0	0
AAAGAGAGAAGGAAG	1	4	15	63.0367	564634549	100.397	354520732	60	4	0.0158638	0.0634551	0.0112828	0.000951827	0.000169243	0.59763	1.68574e-09	1.68574e-09	1	0	0	1	1	0
AAAGAGAGAGGGAG	2	9	14	63.0367	564634549	100.397	354520732	126	4.5	0.0317276	0.142774	0.0253864	0.00199884	0.000355409	0.627511	3.54005e-09	3.54005e-09	1	0	0	1	1	0
AAAGAGAGGGAG	4	19	12	63.0367	564634549	100.397	354520732	228	4.75	0.0634551	0.301412	0.0535935	0.00361694	0.000643122	0.567748	6.40581e-09	6.40581e-09	1	0	0	1	1	0
AAAGAGAGGGG	2	18	11	63.0367	564634549	100.397	354520732	198	9	0.0317276	0.285548	0.0507728	0.00314103	0.0005585	0.986089	5.56294e-09	5.56294e-09	1	0	0	1	1	0
AAAGAGAGGGGAG	1	5	13	63.0367	564634549	100.397	354520732	65	5	0.0158638	0.0793189	0.0141035	0.00103115	0.000183346	0.647432	1.82622e-09	1.82622e-09	1	0	0	1	1	0
AAAGAGCCTAAAGAGTCT	14	57	18	63.0367	564634549	100.397	354520732	1026	4.07143	0.222093	0.904235	0.16078	0.0162762	0.00289405	0.729962	2.88261e-08	2.88261e-08	1	0	0	1	1	0
AAAGAGGAAAGG	1	4	12	63.0367	564634549	100.397	354520732	48	4	0.0158638	0.0634551	0.0112828	0.000761461	0.000135394	0.478104	1.34859e-09	1.34859e-09	1	0	0	1	0	0
AAAGAGGAAAGGAAAGG	1	4	17	63.0367	564634549	100.397	354520732	68	4	0.0158638	0.0634551	0.0112828	0.00107874	0.000191808	0.677314	1.9105e-09	1.9105e-09	1	0	0	1	1	0
AAAGAGGAAGAG	1	6	12	63.0367	564634549	100.397	354520732	72	6	0.0158638	0.0951827	0.0169243	0.00114219	0.000203091	0.717155	2.02289e-09	2.02289e-09	1	0	0	1	1	0
AAAGAGGGCAGGAGG	1	5	15	63.0367	564634549	100.397	354520732	75	5	0.0158638	0.0793189	0.0141035	0.00118978	0.000211553	0.747037	2.10717e-09	2.10717e-09	1	0	0	1	1	0
AAAGAGTCT	1	4	9	63.0367	564634549	100.397	354520732	36	4	0.0158638	0.0634551	0.0112828	0.000571096	0.000101546	0.358578	1.01144e-09	1.01144e-09	1	0	0	1	0	0
AAAGAT	2	8	6	63.0367	564634549	100.397	354520732	48	4	0.0317276	0.12691	0.0225657	0.000761461	0.000135394	0.239052	1.34859e-09	1.34859e-09	1	0	0	1	0	0
AAAGATGCTTCACAG	1	4	15	63.0367	564634549	100.397	354520732	60	4	0.0158638	0.0634551	0.0112828	0.000951827	0.000169243	0.59763	1.68574e-09	1.68574e-09	1	0	0	1	1	0
AAAGATGGAAGC	1	5	12	63.0367	564634549	100.397	354520732	60	5	0.0158638	0.0793189	0.0141035	0.000951827	0.000169243	0.59763	1.68574e-09	1.68574e-09	1	0	0	1	1	0
AAAGATGTTAATATTATACAGT	2	8	22	63.0367	564634549	100.397	354520732	176	4	0.0317276	0.12691	0.0225657	0.00279202	0.000496445	0.876523	4.94484e-09	4.94484e-09	1	0	0	1	1	0
AAAGC	8	58	5	63.0367	564634549	100.397	354520732	290	7.25	0.12691	0.920099	0.163601	0.0046005	0.000818006	0.361068	8.14774e-09	8.14774e-09	1	0	0	1	0	0
AAAGCAGGAAG	1	6	11	63.0367	564634549	100.397	354520732	66	6	0.0158638	0.0951827	0.0169243	0.00104701	0.000186167	0.657393	1.85431e-09	1.85431e-09	1	0	0	1	1	0
AAAGCC	3	12	6	63.0367	564634549	100.397	354520732	72	4	0.0475913	0.190365	0.0338485	0.00114219	0.000203091	0.239052	2.02289e-09	2.02289e-09	1	0	0	1	0	0
AAAGCCCTGCAGCAGCTCAGG	1	4	21	63.0367	564634549	100.397	354520732	84	4	0.0158638	0.0634551	0.0112828	0.00133256	0.00023694	0.836681	2.36004e-09	2.36004e-09	1	0	0	1	1	0
AAAGCCGGCCGCAGGCTGCCCCC	2	8	23	63.0367	564634549	100.397	354520732	184	4	0.0317276	0.12691	0.0225657	0.00291894	0.000519011	0.916365	5.1696e-09	5.1696e-09	1	0	0	1	1	0
AAAGCTAATATAT	15	66	13	63.0367	564634549	100.397	354520732	858	4.4	0.237957	1.04701	0.186167	0.0136111	0.00242017	0.56974	2.41061e-08	2.41061e-08	1	0	0	1	1	0
AAAGCTAGGAAAT	142	780	13	63.0367	564634549	100.397	354520732	10140	5.49296	2.25266	12.3737	2.20015	0.160859	0.028602	0.711263	2.8489e-07	2.8489e-07	1	0	0	1	1	0
AAAGCTGAAGCGAAGT	4	24	16	63.0367	564634549	100.397	354520732	384	6	0.0634551	0.380731	0.067697	0.00609169	0.00108315	0.956207	1.07887e-08	1.07887e-08	1	0	0	1	1	0
AAAGCTT	2	8	7	63.0367	564634549	100.397	354520732	56	4	0.0317276	0.12691	0.0225657	0.000888372	0.00015796	0.278894	1.57336e-09	1.57336e-09	1	0	0	1	0	0
AAAGG	487	6423	5	63.0367	564634549	100.397	354520732	32115	13.1889	7.72566	101.893	18.1174	0.509465	0.0905871	0.65684	9.02292e-07	9.02292e-07	1	0	0	1	1	0
AAAGGAAAGGAG	4	30	12	63.0367	564634549	100.397	354520732	360	7.5	0.0634551	0.475913	0.0846213	0.00571096	0.00101546	0.896444	1.01144e-08	1.01144e-08	1	0	0	1	1	0
AAAGGAAAGGG	1	6	11	63.0367	564634549	100.397	354520732	66	6	0.0158638	0.0951827	0.0169243	0.00104701	0.000186167	0.657393	1.85431e-09	1.85431e-09	1	0	0	1	1	0
AAAGGAAAGGGAAGG	3	15	15	63.0367	564634549	100.397	354520732	225	5	0.0475913	0.237957	0.0423106	0.00356935	0.00063466	0.747037	6.32152e-09	6.32152e-09	1	0	0	1	1	0
AAAGGAAG	25	131	8	63.0367	564634549	100.397	354520732	1048	5.24	0.396594	2.07815	0.369513	0.0166252	0.0029561	0.417544	2.94442e-08	2.94442e-08	1	0	0	1	0	0
AAAGGAAGAAAGGAGG	1	4	16	63.0367	564634549	100.397	354520732	64	4	0.0158638	0.0634551	0.0112828	0.00101528	0.000180525	0.637472	1.79812e-09	1.79812e-09	1	0	0	1	1	0
AAAGGAAGAAGGAGAG	1	6	16	63.0367	564634549	100.397	354520732	96	6	0.0158638	0.0951827	0.0169243	0.00152292	0.000270788	0.956207	2.69718e-09	2.69718e-09	1	0	0	1	1	0
AAAGGAAGG	3	14	9	63.0367	564634549	100.397	354520732	126	4.66667	0.0475913	0.222093	0.0394899	0.00199884	0.000355409	0.418341	3.54005e-09	3.54005e-09	1	0	0	1	0	0
AAAGGAAGGAAGG	2	10	13	63.0367	564634549	100.397	354520732	130	5	0.0317276	0.158638	0.0282071	0.00206229	0.000366692	0.647432	3.65244e-09	3.65244e-09	1	0	0	1	1	0
AAAGGAAGGAGG	1	4	12	63.0367	564634549	100.397	354520732	48	4	0.0158638	0.0634551	0.0112828	0.000761461	0.000135394	0.478104	1.34859e-09	1.34859e-09	1	0	0	1	0	0
AAAGGAAGGCTCTGGGCCGCC	1	4	21	63.0367	564634549	100.397	354520732	84	4	0.0158638	0.0634551	0.0112828	0.00133256	0.00023694	0.836681	2.36004e-09	2.36004e-09	1	0	0	1	1	0
AAAGGAAGGG	3	13	10	63.0367	564634549	100.397	354520732	130	4.33333	0.0475913	0.206229	0.0366692	0.00206229	0.000366692	0.431621	3.65244e-09	3.65244e-09	1	0	0	1	0	0
AAAGGAAGGGGAG	2	12	13	63.0367	564634549	100.397	354520732	156	6	0.0317276	0.190365	0.0338485	0.00247475	0.000440031	0.776918	4.38292e-09	4.38292e-09	1	0	0	1	1	0
AAAGGAAGTAG	1	5	11	63.0367	564634549	100.397	354520732	55	5	0.0158638	0.0793189	0.0141035	0.000872508	0.000155139	0.547827	1.54526e-09	1.54526e-09	1	0	0	1	1	0
AAAGGAATAGAATAG	1	4	15	63.0367	564634549	100.397	354520732	60	4	0.0158638	0.0634551	0.0112828	0.000951827	0.000169243	0.59763	1.68574e-09	1.68574e-09	1	0	0	1	1	0
AAAGGACAAAT	1	7	11	63.0367	564634549	100.397	354520732	77	7	0.0158638	0.111046	0.019745	0.00122151	0.000217195	0.766958	2.16337e-09	2.16337e-09	1	0	0	1	1	0
AAAGGAG	10	52	7	63.0367	564634549	100.397	354520732	364	5.2	0.158638	0.824916	0.146677	0.00577442	0.00102674	0.362562	1.02268e-08	1.02268e-08	1	0	0	1	0	0
AAAGGAGAGG	3	13	10	63.0367	564634549	100.397	354520732	130	4.33333	0.0475913	0.206229	0.0366692	0.00206229	0.000366692	0.431621	3.65244e-09	3.65244e-09	1	0	0	1	0	0
AAAGGAGGAAGAAG	1	4	14	63.0367	564634549	100.397	354520732	56	4	0.0158638	0.0634551	0.0112828	0.000888372	0.00015796	0.557788	1.57336e-09	1.57336e-09	1	0	0	1	1	0
AAAGGAGGGAAGAAG	2	8	15	63.0367	564634549	100.397	354520732	120	4	0.0317276	0.12691	0.0225657	0.00190365	0.000338485	0.59763	3.37148e-09	3.37148e-09	1	0	0	1	1	0
AAAGGAGGGAAGG	2	13	13	63.0367	564634549	100.397	354520732	169	6.5	0.0317276	0.206229	0.0366692	0.00268098	0.0004767	0.841662	4.74817e-09	4.74817e-09	1	0	0	1	1	0
AAAGGC	479	3991	6	63.0367	564634549	100.397	354520732	23946	8.33194	7.59875	63.3123	11.2575	0.379874	0.0675447	0.497941	6.72779e-07	6.72779e-07	1	0	0	1	0	0
AAAGGCAAGGCCAAGGC	1	5	17	63.0367	564634549	100.397	354520732	85	5	0.0158638	0.0793189	0.0141035	0.00134842	0.00023976	0.846642	2.38813e-09	2.38813e-09	1	0	0	1	1	0
AAAGGCAGAGGC	1	4	12	63.0367	564634549	100.397	354520732	48	4	0.0158638	0.0634551	0.0112828	0.000761461	0.000135394	0.478104	1.34859e-09	1.34859e-09	1	0	0	1	0	0
AAAGGCAGCAAGGAG	4	16	15	63.0367	564634549	100.397	354520732	240	4	0.0634551	0.25382	0.0451314	0.00380731	0.00067697	0.59763	6.74296e-09	6.74296e-09	1	0	0	1	1	0
AAAGGCCAGGCCAAGGC	2	8	17	63.0367	564634549	100.397	354520732	136	4	0.0317276	0.12691	0.0225657	0.00215747	0.000383616	0.677314	3.82101e-09	3.82101e-09	1	0	0	1	1	0
AAAGGCCGATACTG	15	76	14	63.0367	564634549	100.397	354520732	1064	5.06667	0.237957	1.20565	0.214374	0.0168791	0.00300123	0.706531	2.98938e-08	2.98938e-08	1	0	0	1	1	0
AAAGGG	78	534	6	63.0367	564634549	100.397	354520732	3204	6.84615	1.23737	8.47126	1.50626	0.0508275	0.00903755	0.409146	9.00185e-08	9.00185e-08	1	0	0	1	0	0
AAAGGGAACAGGAGTAGG	2	10	18	63.0367	564634549	100.397	354520732	180	5	0.0317276	0.158638	0.0282071	0.00285548	0.000507728	0.896444	5.05722e-09	5.05722e-09	1	0	0	1	1	0
AAAGGGAAGG	4	30	10	63.0367	564634549	100.397	354520732	300	7.5	0.0634551	0.475913	0.0846213	0.00475913	0.000846213	0.747037	8.4287e-09	8.4287e-09	1	0	0	1	1	0
AAAGGGAAGGAG	11	82	12	63.0367	564634549	100.397	354520732	984	7.45455	0.174502	1.30083	0.231298	0.01561	0.00277558	0.891011	2.76461e-08	2.76461e-08	1	0	0	1	1	0
AAAGGGAAGGGAAGG	1	6	15	63.0367	564634549	100.397	354520732	90	6	0.0158638	0.0951827	0.0169243	0.00142774	0.000253864	0.896444	2.52861e-09	2.52861e-09	1	0	0	1	1	0
AAAGGGAAGGGG	2	8	12	63.0367	564634549	100.397	354520732	96	4	0.0317276	0.12691	0.0225657	0.00152292	0.000270788	0.478104	2.69718e-09	2.69718e-09	1	0	0	1	0	0
AAAGGGACGTACCAGGGCAGGT	1	4	22	63.0367	564634549	100.397	354520732	88	4	0.0158638	0.0634551	0.0112828	0.00139601	0.000248222	0.876523	2.47242e-09	2.47242e-09	1	0	0	1	1	0
AAAGGGAGAGAG	2	16	12	63.0367	564634549	100.397	354520732	192	8	0.0317276	0.25382	0.0451314	0.00304585	0.000541576	0.956207	5.39437e-09	5.39437e-09	1	0	0	1	1	0
AAAGGGG	1	6	7	63.0367	564634549	100.397	354520732	42	6	0.0158638	0.0951827	0.0169243	0.000666279	0.00011847	0.418341	1.18002e-09	1.18002e-09	1	0	0	1	0	0
AAAGGTGGAGG	1	5	11	63.0367	564634549	100.397	354520732	55	5	0.0158638	0.0793189	0.0141035	0.000872508	0.000155139	0.547827	1.54526e-09	1.54526e-09	1	0	0	1	1	0
AAAGGTGTGG	8	34	10	63.0367	564634549	100.397	354520732	340	4.25	0.12691	0.539368	0.0959041	0.00539368	0.000959041	0.423321	9.55252e-09	9.55252e-09	1	0	0	1	0	0
AAAGT	3355	33490	5	63.0367	564634549	100.397	354520732	167450	9.98212	53.223	531.278	94.4656	2.65639	0.472328	0.497134	4.70462e-06	4.70462e-06	1	0	0	1	0	0
AAAGTAAAGTAAGC	165	765	14	63.0367	564634549	100.397	354520732	10710	4.63636	2.61752	12.1358	2.15784	0.169901	0.0302098	0.646527	3.00904e-07	3.00904e-07	1	0	0	1	1	0
AAAGTAAAGTAATATAT	99	425	17	63.0367	564634549	100.397	354520732	7225	4.29293	1.57051	6.74211	1.1988	0.114616	0.0203796	0.726915	2.02991e-07	2.02991e-07	1	0	0	1	1	0
AAAGTAAGAAG	3	12	11	63.0367	564634549	100.397	354520732	132	4	0.0475913	0.190365	0.0338485	0.00209402	0.000372334	0.438262	3.70863e-09	3.70863e-09	1	0	0	1	0	0
AAAGTAAGT	127	1009	9	63.0367	564634549	100.397	354520732	9081	7.94488	2.0147	16.0066	2.8461	0.144059	0.0256149	0.712214	2.55137e-07	2.55137e-07	1	0	0	1	1	0
AAAGTAAGTAAGT	274	1365	13	63.0367	564634549	100.397	354520732	17745	4.98175	4.34668	21.6541	3.85027	0.281503	0.0500535	0.645069	4.98557e-07	4.98557e-07	1	0	0	1	1	0
AAAGTAAGTTAAGTATT	33	148	17	63.0367	564634549	100.397	354520732	2516	4.48485	0.523505	2.34784	0.417465	0.0399133	0.00709691	0.759412	7.06887e-08	7.06887e-08	1	0	0	1	1	0
AAAGTATCAAAGTGT	17	71	15	63.0367	564634549	100.397	354520732	1065	4.17647	0.269684	1.12633	0.20027	0.0168949	0.00300406	0.623996	2.99219e-08	2.99219e-08	1	0	0	1	1	0
AAAGTCAAGGC	1	5	11	63.0367	564634549	100.397	354520732	55	5	0.0158638	0.0793189	0.0141035	0.000872508	0.000155139	0.547827	1.54526e-09	1.54526e-09	1	0	0	1	1	0
AAAGTCAATTTGGGGCCATTG	1	4	21	63.0367	564634549	100.397	354520732	84	4	0.0158638	0.0634551	0.0112828	0.00133256	0.00023694	0.836681	2.36004e-09	2.36004e-09	1	0	0	1	1	0
AAAGTT	16	64	6	63.0367	564634549	100.397	354520732	384	4	0.25382	1.01528	0.180525	0.00609169	0.00108315	0.239052	1.07887e-08	1.07887e-08	1	0	0	1	0	0
AAAGTTATAGATAC	728	4155	14	63.0367	564634549	100.397	354520732	58170	5.70742	11.5488	65.914	11.72	0.922796	0.164081	0.795882	1.63432e-06	1.63432e-06	1	0	0	1	1	0
AAAGTTATATTTATTT	44	186	16	63.0367	564634549	100.397	354520732	2976	4.22727	0.698006	2.95066	0.524652	0.0472106	0.00839443	0.673692	8.36127e-08	8.36127e-08	1	0	0	1	1	0
AAAT	21166	138710	4	63.0367	564634549	100.397	354520732	554840	6.55343	335.773	2200.46	391.261	8.80186	1.56504	0.261102	1.55886e-05	1.55886e-05	1	1	0	0	0	0
AAATAAATAAATATAACTTG	116	468	20	63.0367	564634549	100.397	354520732	9360	4.03448	1.8402	7.42425	1.32009	0.148485	0.0264018	0.803709	2.62975e-07	2.62975e-07	1	0	0	1	1	0
AAATAAATAACAAATAAATAAT	1	4	22	63.0367	564634549	100.397	354520732	88	4	0.0158638	0.0634551	0.0112828	0.00139601	0.000248222	0.876523	2.47242e-09	2.47242e-09	1	0	0	1	1	0
AAATAAATAACAATAAT	93	395	17	63.0367	564634549	100.397	354520732	6715	4.24731	1.47533	6.26619	1.11418	0.106525	0.0189411	0.71919	1.88662e-07	1.88662e-07	1	0	0	1	1	0
AAATAAATT	45	180	9	63.0367	564634549	100.397	354520732	1620	4	0.71387	2.85548	0.507728	0.0256993	0.00456955	0.358578	4.5515e-08	4.5515e-08	1	0	0	1	0	0
AAATAACC	21	102	8	63.0367	564634549	100.397	354520732	816	4.85714	0.333139	1.61811	0.287712	0.0129448	0.0023017	0.387036	2.29261e-08	2.29261e-08	1	0	0	1	0	0
AAATAAGAAGGAAG	1	4	14	63.0367	564634549	100.397	354520732	56	4	0.0158638	0.0634551	0.0112828	0.000888372	0.00015796	0.557788	1.57336e-09	1.57336e-09	1	0	0	1	1	0
AAATAAT	107	521	7	63.0367	564634549	100.397	354520732	3647	4.86916	1.69742	8.26503	1.46959	0.0578552	0.0102871	0.339495	1.02465e-07	1.02465e-07	1	0	0	1	0	0
AAATAATAAGTATTATT	19	76	17	63.0367	564634549	100.397	354520732	1292	4	0.301412	1.20565	0.214374	0.020496	0.00364436	0.677314	3.62996e-08	3.62996e-08	1	0	0	1	1	0
AAATAATTAATTAATGTAATAATG	3	12	24	63.0367	564634549	100.397	354520732	288	4	0.0475913	0.190365	0.0338485	0.00456877	0.000812364	0.956207	8.09155e-09	8.09155e-09	1	0	0	1	1	0
AAATAATTTAAATTAAT	1	5	17	63.0367	564634549	100.397	354520732	85	5	0.0158638	0.0793189	0.0141035	0.00134842	0.00023976	0.846642	2.38813e-09	2.38813e-09	1	0	0	1	1	0
AAATAC	1	7	6	63.0367	564634549	100.397	354520732	42	7	0.0158638	0.111046	0.019745	0.000666279	0.00011847	0.418341	1.18002e-09	1.18002e-09	1	0	0	1	0	0
AAATACATAATAGTCTGTAT	79	322	20	63.0367	564634549	100.397	354520732	6440	4.07595	1.25324	5.10814	0.908268	0.102163	0.0181654	0.811969	1.80936e-07	1.80936e-07	1	0	0	1	1	0
AAATACCAAATTCC	1	4	14	63.0367	564634549	100.397	354520732	56	4	0.0158638	0.0634551	0.0112828	0.000888372	0.00015796	0.557788	1.57336e-09	1.57336e-09	1	0	0	1	1	0
AAATACCCTAGCATTATTC	998	4653	19	63.0367	564634549	100.397	354520732	88407	4.66232	15.8321	73.8142	13.1248	1.40247	0.24937	0.882342	2.48385e-06	2.48385e-06	1	0	0	1	1	0
AAATACT	8	32	7	63.0367	564634549	100.397	354520732	224	4	0.12691	0.507641	0.0902627	0.00355349	0.000631839	0.278894	6.29343e-09	6.29343e-09	1	0	0	1	0	0
AAATACTATAG	1	5	11	63.0367	564634549	100.397	354520732	55	5	0.0158638	0.0793189	0.0141035	0.000872508	0.000155139	0.547827	1.54526e-09	1.54526e-09	1	0	0	1	1	0
AAATAG	8732	36165	6	63.0367	564634549	100.397	354520732	216990	4.14166	138.523	573.714	102.011	3.44228	0.612066	0.247518	6.09648e-06	6.09648e-06	1	0	0	1	0	0
AAATAGAAATAGAATAG	2	10	17	63.0367	564634549	100.397	354520732	170	5	0.0317276	0.158638	0.0282071	0.00269684	0.000479521	0.846642	4.77626e-09	4.77626e-09	1	0	0	1	1	0
AAATAGCAATAG	1	4	12	63.0367	564634549	100.397	354520732	48	4	0.0158638	0.0634551	0.0112828	0.000761461	0.000135394	0.478104	1.34859e-09	1.34859e-09	1	0	0	1	0	0
AAATAGT	50	200	7	63.0367	564634549	100.397	354520732	1400	4	0.793189	3.17276	0.564142	0.0222093	0.00394899	0.278894	3.93339e-08	3.93339e-08	1	0	0	1	0	0
AAATAGTGTCATATTG	813	4486	16	63.0367	564634549	100.397	354520732	71776	5.51784	12.8973	71.1649	12.6537	1.13864	0.202459	0.879366	2.01659e-06	2.01659e-06	1	0	0	1	1	0
AAATAT	74	335	6	63.0367	564634549	100.397	354520732	2010	4.52703	1.17392	5.31437	0.944938	0.0318862	0.00566963	0.270549	5.64723e-08	5.64723e-08	1	0	0	1	0	0
AAATATT	20	80	7	63.0367	564634549	100.397	354520732	560	4	0.317276	1.2691	0.225657	0.00888372	0.0015796	0.278894	1.57336e-08	1.57336e-08	1	0	0	1	0	0
AAATATTGCAATAGATGCAC	9	37	20	63.0367	564634549	100.397	354520732	740	4.11111	0.142774	0.58696	0.104366	0.0117392	0.00208733	0.818974	2.07908e-08	2.07908e-08	1	0	0	1	1	0
AAATATTGGTTAAATT	3	12	16	63.0367	564634549	100.397	354520732	192	4	0.0475913	0.190365	0.0338485	0.00304585	0.000541576	0.637472	5.39437e-09	5.39437e-09	1	0	0	1	1	0
AAATATTGTAATCCGTAAATTAT	1	4	23	63.0367	564634549	100.397	354520732	92	4	0.0158638	0.0634551	0.0112828	0.00145947	0.000259505	0.916365	2.5848e-09	2.5848e-09	1	0	0	1	1	0
AAATATTTAAT	4	16	11	63.0367	564634549	100.397	354520732	176	4	0.0634551	0.25382	0.0451314	0.00279202	0.000496445	0.438262	4.94484e-09	4.94484e-09	1	0	0	1	0	0
AAATC	88	509	5	63.0367	564634549	100.397	354520732	2545	5.78409	1.39601	8.07466	1.43574	0.0403733	0.00717871	0.288062	7.15034e-08	7.15034e-08	1	0	0	1	0	0
AAATCATGG	1	4	9	63.0367	564634549	100.397	354520732	36	4	0.0158638	0.0634551	0.0112828	0.000571096	0.000101546	0.358578	1.01144e-09	1.01144e-09	1	0	0	1	0	0
AAATCCATTCCAATGG	24	113	16	63.0367	564634549	100.397	354520732	1808	4.70833	0.380731	1.79261	0.31874	0.0286817	0.00509984	0.750357	5.07969e-08	5.07969e-08	1	0	0	1	1	0
AAATCT	46	192	6	63.0367	564634549	100.397	354520732	1152	4.17391	0.729734	3.04585	0.541576	0.0182751	0.00324946	0.249445	3.23662e-08	3.23662e-08	1	0	0	1	0	0
AAATCTACAAGTCAC	69	314	15	63.0367	564634549	100.397	354520732	4710	4.55072	1.0946	4.98123	0.885703	0.0747184	0.0132855	0.679912	1.32331e-07	1.32331e-07	1	0	0	1	1	0
AAATCTATGT	1	4	10	63.0367	564634549	100.397	354520732	40	4	0.0158638	0.0634551	0.0112828	0.000634551	0.000112828	0.39842	1.12383e-09	1.12383e-09	1	0	0	1	0	0
AAATCTTATCGATT	33	136	14	63.0367	564634549	100.397	354520732	1904	4.12121	0.523505	2.15747	0.383616	0.0302046	0.00537063	0.57469	5.34941e-08	5.34941e-08	1	0	0	1	1	0
AAATG	289	1792	5	63.0367	564634549	100.397	354520732	8960	6.20069	4.58463	28.4279	5.05471	0.142139	0.0252736	0.30881	2.51737e-07	2.51737e-07	1	0	0	1	0	0
AAATGAAT	68	456	8	63.0367	564634549	100.397	354520732	3648	6.70588	1.07874	7.23388	1.28624	0.0578711	0.0102899	0.534351	1.02493e-07	1.02493e-07	1	0	0	1	1	0
AAATGAATTTATACATATAT	134	566	20	63.0367	564634549	100.397	354520732	11320	4.22388	2.12575	8.9789	1.59652	0.179578	0.0319304	0.841439	3.18043e-07	3.18043e-07	1	0	0	1	1	0
AAATGGGTGAC	2	12	11	63.0367	564634549	100.397	354520732	132	6	0.0317276	0.190365	0.0338485	0.00209402	0.000372334	0.657393	3.70863e-09	3.70863e-09	1	0	0	1	1	0
AAATGGT	2	8	7	63.0367	564634549	100.397	354520732	56	4	0.0317276	0.12691	0.0225657	0.000888372	0.00015796	0.278894	1.57336e-09	1.57336e-09	1	0	0	1	0	0
AAATGT	1	5	6	63.0367	564634549	100.397	354520732	30	5	0.0158638	0.0793189	0.0141035	0.000475913	8.46213e-05	0.298815	8.4287e-10	8.4287e-10	1	0	0	1	0	0
AAATGTATAATAATTAATAC	189	882	20	63.0367	564634549	100.397	354520732	17640	4.66667	2.99825	13.9919	2.48787	0.279837	0.0497573	0.929646	4.95607e-07	4.95607e-07	1	0	0	1	1	0
AAATGTATGCTATACATT	27	122	18	63.0367	564634549	100.397	354520732	2196	4.51852	0.428322	1.93538	0.344127	0.0348369	0.00619428	0.81012	6.16981e-08	6.16981e-08	1	0	0	1	1	0
AAATGTTCAATATGAT	144	584	16	63.0367	564634549	100.397	354520732	9344	4.05556	2.28438	9.26445	1.64729	0.148231	0.0263567	0.646325	2.62526e-07	2.62526e-07	1	0	0	1	1	0
AAATT	103	560	5	63.0367	564634549	100.397	354520732	2800	5.43689	1.63397	8.88372	1.5796	0.0444186	0.00789799	0.270771	7.86678e-08	7.86678e-08	1	0	0	1	0	0
AAATTAAC	14	56	8	63.0367	564634549	100.397	354520732	448	4	0.222093	0.888372	0.15796	0.00710697	0.00126368	0.318736	1.25869e-08	1.25869e-08	1	0	0	1	0	0
AAATTAATAATTCT	45	251	14	63.0367	564634549	100.397	354520732	3514	5.57778	0.71387	3.98181	0.707998	0.0557453	0.00991197	0.777804	9.87281e-08	9.87281e-08	1	0	0	1	1	0
AAATTAATT	12	71	9	63.0367	564634549	100.397	354520732	639	5.91667	0.190365	1.12633	0.20027	0.010137	0.00180243	0.530396	1.79531e-08	1.79531e-08	1	0	0	1	1	0
AAATTAATTACATTAC	15	66	16	63.0367	564634549	100.397	354520732	1056	4.4	0.237957	1.04701	0.186167	0.0167521	0.00297867	0.701219	2.9669e-08	2.9669e-08	1	0	0	1	1	0
AAATTC	1	4	6	63.0367	564634549	100.397	354520732	24	4	0.0158638	0.0634551	0.0112828	0.000380731	6.7697e-05	0.239052	6.74296e-10	6.74296e-10	1	0	0	1	0	0
AAATTCACAACCCTTCC	2	10	17	63.0367	564634549	100.397	354520732	170	5	0.0317276	0.158638	0.0282071	0.00269684	0.000479521	0.846642	4.77626e-09	4.77626e-09	1	0	0	1	1	0
AAATTCTT	1	4	8	63.0367	564634549	100.397	354520732	32	4	0.0158638	0.0634551	0.0112828	0.000507641	9.02627e-05	0.318736	8.99061e-10	8.99061e-10	1	0	0	1	0	0
AAATTG	32	129	6	63.0367	564634549	100.397	354520732	774	4.03125	0.507641	2.04643	0.363872	0.0122786	0.00218323	0.240919	2.1746e-08	2.1746e-08	1	0	0	1	0	0
AAATTT	2	8	6	63.0367	564634549	100.397	354520732	48	4	0.0317276	0.12691	0.0225657	0.000761461	0.000135394	0.239052	1.34859e-09	1.34859e-09	1	0	0	1	0	0
AAATTTAATCAATTAAT	27	109	17	63.0367	564634549	100.397	354520732	1853	4.03704	0.428322	1.72915	0.307457	0.0293956	0.00522677	0.683585	5.20613e-08	5.20613e-08	1	0	0	1	1	0
AAATTTCC	1	4	8	63.0367	564634549	100.397	354520732	32	4	0.0158638	0.0634551	0.0112828	0.000507641	9.02627e-05	0.318736	8.99061e-10	8.99061e-10	1	0	0	1	0	0
AAC	39992	459974	3	63.0367	564634549	100.397	354520732	1379922	11.5017	634.424	7296.93	1297.45	21.8908	3.89236	0.343686	3.87698e-05	3.87698e-05	1	1	0	0	0	0
AACAACAGC	2	10	9	63.0367	564634549	100.397	354520732	90	5	0.0317276	0.158638	0.0282071	0.00142774	0.000253864	0.448222	2.52861e-09	2.52861e-09	1	0	0	1	0	0
AACAACC	14	65	7	63.0367	564634549	100.397	354520732	455	4.64286	0.222093	1.03115	0.183346	0.00721802	0.00128342	0.323716	1.27835e-08	1.27835e-08	1	0	0	1	0	0
AACAACCAC	21	137	9	63.0367	564634549	100.397	354520732	1233	6.52381	0.333139	2.17334	0.386437	0.01956	0.00347793	0.584823	3.46419e-08	3.46419e-08	1	0	0	1	1	0
AACAACCACCAC	23	101	12	63.0367	564634549	100.397	354520732	1212	4.3913	0.364867	1.60224	0.284892	0.0192269	0.0034187	0.524875	3.40519e-08	3.40519e-08	1	0	0	1	1	0
AACAAG	11694	54005	6	63.0367	564634549	100.397	354520732	324030	4.61818	185.511	856.723	152.332	5.14034	0.913995	0.275996	9.10384e-06	9.10384e-06	1	0	0	1	0	0
AACAAGACCATCACCAAG	205	865	18	63.0367	564634549	100.397	354520732	15570	4.21951	3.25207	13.7222	2.43991	0.246999	0.0439184	0.756512	4.37449e-07	4.37449e-07	1	0	0	1	1	0
AACAAGCTACT	3	27	11	63.0367	564634549	100.397	354520732	297	9	0.0475913	0.428322	0.0761592	0.00471154	0.000837751	0.986089	8.34441e-09	8.34441e-09	1	0	0	1	1	0
AACAAGCTGCAGACAC	1	4	16	63.0367	564634549	100.397	354520732	64	4	0.0158638	0.0634551	0.0112828	0.00101528	0.000180525	0.637472	1.79812e-09	1.79812e-09	1	0	0	1	1	0
AACAAGGGTGACAATAAGC	258	1089	19	63.0367	564634549	100.397	354520732	20691	4.22093	4.09285	17.2757	3.07175	0.328237	0.0583633	0.798808	5.81327e-07	5.81327e-07	1	0	0	1	1	0
AACAAGGTACACCAAT	311	1503	16	63.0367	564634549	100.397	354520732	24048	4.8328	4.93364	23.8433	4.23953	0.381492	0.0678324	0.770193	6.75644e-07	6.75644e-07	1	0	0	1	1	0
AACAAT	272	1369	6	63.0367	564634549	100.397	354520732	8214	5.03309	4.31495	21.7175	3.86155	0.130305	0.0231693	0.300792	2.30778e-07	2.30778e-07	1	0	0	1	0	0
AACAATAATAATAT	23	97	14	63.0367	564634549	100.397	354520732	1358	4.21739	0.364867	1.53879	0.273609	0.021543	0.00383052	0.588102	3.81539e-08	3.81539e-08	1	0	0	1	1	0
AACAATAGC	3	19	9	63.0367	564634549	100.397	354520732	171	6.33333	0.0475913	0.301412	0.0535935	0.00271271	0.000482341	0.567748	4.80436e-09	4.80436e-09	1	0	0	1	1	0
AACAATCGATTACT	91	424	14	63.0367	564634549	100.397	354520732	5936	4.65934	1.4436	6.72624	1.19598	0.0941674	0.0167437	0.649731	1.66776e-07	1.66776e-07	1	0	0	1	1	0
AACAC	179	1058	5	63.0367	564634549	100.397	354520732	5290	5.91061	2.83962	16.7839	2.98431	0.0839194	0.0149216	0.294363	1.48626e-07	1.48626e-07	1	0	0	1	0	0
AACACACCCAGCAG	1	4	14	63.0367	564634549	100.397	354520732	56	4	0.0158638	0.0634551	0.0112828	0.000888372	0.00015796	0.557788	1.57336e-09	1.57336e-09	1	0	0	1	1	0
AACACCAAGAGC	1	8	12	63.0367	564634549	100.397	354520732	96	8	0.0158638	0.12691	0.0225657	0.00152292	0.000270788	0.956207	2.69718e-09	2.69718e-09	1	0	0	1	1	0
AACACCAAGAGG	3	21	12	63.0367	564634549	100.397	354520732	252	7	0.0475913	0.333139	0.0592349	0.00399767	0.000710819	0.836681	7.08011e-09	7.08011e-09	1	0	0	1	1	0
AACACGAGTG	1	4	10	63.0367	564634549	100.397	354520732	40	4	0.0158638	0.0634551	0.0112828	0.000634551	0.000112828	0.39842	1.12383e-09	1.12383e-09	1	0	0	1	0	0
AACACGTAT	2	14	9	63.0367	564634549	100.397	354520732	126	7	0.0317276	0.222093	0.0394899	0.00199884	0.000355409	0.627511	3.54005e-09	3.54005e-09	1	0	0	1	1	0
AACAG	5	29	5	63.0367	564634549	100.397	354520732	145	5.8	0.0793189	0.46005	0.0818006	0.00230025	0.000409003	0.288854	4.07387e-09	4.07387e-09	1	0	0	1	0	0
AACAGAATAG	1	5	10	63.0367	564634549	100.397	354520732	50	5	0.0158638	0.0793189	0.0141035	0.000793189	0.000141035	0.498025	1.40478e-09	1.40478e-09	1	0	0	1	0	0
AACAGAT	2	9	7	63.0367	564634549	100.397	354520732	63	4.5	0.0317276	0.142774	0.0253864	0.000999418	0.000177705	0.313756	1.77003e-09	1.77003e-09	1	0	0	1	0	0
AACAGC	43	188	6	63.0367	564634549	100.397	354520732	1128	4.37209	0.682142	2.98239	0.530293	0.0178943	0.00318176	0.261289	3.16919e-08	3.16919e-08	1	0	0	1	0	0
AACAGCATAGCAACTATGC	192	784	19	63.0367	564634549	100.397	354520732	14896	4.08333	3.04585	12.4372	2.21144	0.236307	0.0420173	0.772768	4.18513e-07	4.18513e-07	1	0	0	1	1	0
AACAGCCGCAGCAGCAGG	1	5	18	63.0367	564634549	100.397	354520732	90	5	0.0158638	0.0793189	0.0141035	0.00142774	0.000253864	0.896444	2.52861e-09	2.52861e-09	1	0	0	1	1	0
AACAGCCT	81	362	8	63.0367	564634549	100.397	354520732	2896	4.46914	1.28497	5.74269	1.0211	0.0459415	0.00816877	0.356118	8.1365e-08	8.1365e-08	1	0	0	1	0	0
AACAGCTAC	5	44	9	63.0367	564634549	100.397	354520732	396	8.8	0.0793189	0.698006	0.124111	0.00628206	0.001117	0.788871	1.11259e-08	1.11259e-08	1	0	0	1	1	0
AACAGCTCTAGAACCCCTTGCAG	3	12	23	63.0367	564634549	100.397	354520732	276	4	0.0475913	0.190365	0.0338485	0.0043784	0.000778516	0.916365	7.7544e-09	7.7544e-09	1	0	0	1	1	0
AACAGG	46	188	6	63.0367	564634549	100.397	354520732	1128	4.08696	0.729734	2.98239	0.530293	0.0178943	0.00318176	0.244249	3.16919e-08	3.16919e-08	1	0	0	1	0	0
AACAGGAAG	1	5	9	63.0367	564634549	100.397	354520732	45	5	0.0158638	0.0793189	0.0141035	0.00071387	0.000126932	0.448222	1.2643e-09	1.2643e-09	1	0	0	1	0	0
AACAGGAGGAAGAGAGGAGCAG	2	8	22	63.0367	564634549	100.397	354520732	176	4	0.0317276	0.12691	0.0225657	0.00279202	0.000496445	0.876523	4.94484e-09	4.94484e-09	1	0	0	1	1	0
AACAGGCACAGCC	1	5	13	63.0367	564634549	100.397	354520732	65	5	0.0158638	0.0793189	0.0141035	0.00103115	0.000183346	0.647432	1.82622e-09	1.82622e-09	1	0	0	1	1	0
AACAGGCAGAGG	1	4	12	63.0367	564634549	100.397	354520732	48	4	0.0158638	0.0634551	0.0112828	0.000761461	0.000135394	0.478104	1.34859e-09	1.34859e-09	1	0	0	1	0	0
AACAGT	1	5	6	63.0367	564634549	100.397	354520732	30	5	0.0158638	0.0793189	0.0141035	0.000475913	8.46213e-05	0.298815	8.4287e-10	8.4287e-10	1	0	0	1	0	0
AACAGTG	171	1593	7	63.0367	564634549	100.397	354520732	11151	9.31579	2.71271	25.271	4.49339	0.176897	0.0314537	0.649529	3.13295e-07	3.13295e-07	1	0	0	1	1	0
AACAT	21	174	5	63.0367	564634549	100.397	354520732	870	8.28571	0.333139	2.7603	0.490803	0.0138015	0.00245402	0.412649	2.44432e-08	2.44432e-08	1	0	0	1	0	0
AACATAACTTAGT	151	789	13	63.0367	564634549	100.397	354520732	10257	5.22517	2.39543	12.5165	2.22554	0.162715	0.028932	0.676588	2.88177e-07	2.88177e-07	1	0	0	1	1	0
AACATACAT	1	6	9	63.0367	564634549	100.397	354520732	54	6	0.0158638	0.0951827	0.0169243	0.000856644	0.000152318	0.537867	1.51717e-09	1.51717e-09	1	0	0	1	1	0
AACATACATACTGTATAT	86	361	18	63.0367	564634549	100.397	354520732	6498	4.19767	1.36428	5.72682	1.01828	0.103083	0.018329	0.752596	1.82566e-07	1.82566e-07	1	0	0	1	1	0
AACATACGTGCCT	1	6	13	63.0367	564634549	100.397	354520732	78	6	0.0158638	0.0951827	0.0169243	0.00123737	0.000220015	0.776918	2.19146e-09	2.19146e-09	1	0	0	1	1	0
AACATAGAGAATCAGT	641	2652	16	63.0367	564634549	100.397	354520732	42432	4.13729	10.1687	42.0707	7.48052	0.673132	0.119688	0.65935	1.19215e-06	1.19215e-06	1	0	0	1	1	0
AACATAGG	116	859	8	63.0367	564634549	100.397	354520732	6872	7.40517	1.8402	13.627	2.42299	0.109016	0.0193839	0.590073	1.93073e-07	1.93073e-07	1	0	0	1	1	0
AACATCCCG	2	8	9	63.0367	564634549	100.397	354520732	72	4	0.0317276	0.12691	0.0225657	0.00114219	0.000203091	0.358578	2.02289e-09	2.02289e-09	1	0	0	1	0	0
AACATCTAGCTATAG	436	2032	15	63.0367	564634549	100.397	354520732	30480	4.66055	6.91661	32.2352	5.73168	0.483528	0.0859752	0.696321	8.56356e-07	8.56356e-07	1	0	0	1	1	0
AACATGGATGGG	1	5	12	63.0367	564634549	100.397	354520732	60	5	0.0158638	0.0793189	0.0141035	0.000951827	0.000169243	0.59763	1.68574e-09	1.68574e-09	1	0	0	1	1	0
AACATGTATATTATAG	279	1207	16	63.0367	564634549	100.397	354520732	19312	4.32616	4.42599	19.1476	3.4046	0.306361	0.0544735	0.689452	5.42583e-07	5.42583e-07	1	0	0	1	1	0
AACATT	3	28	6	63.0367	564634549	100.397	354520732	168	9.33333	0.0475913	0.444186	0.0789799	0.00266511	0.000473879	0.557788	4.72007e-09	4.72007e-09	1	0	0	1	1	0
AACC	184	1268	4	63.0367	564634549	100.397	354520732	5072	6.8913	2.91894	20.1153	3.57666	0.0804611	0.0143066	0.274563	1.42501e-07	1.42501e-07	1	0	0	0	0	0
AACCAACCT	59	391	9	63.0367	564634549	100.397	354520732	3519	6.62712	0.935963	6.20274	1.1029	0.0558246	0.00992608	0.594084	9.88686e-08	9.88686e-08	1	0	0	1	1	0
AACCAACGGCAGCACC	4	19	16	63.0367	564634549	100.397	354520732	304	4.75	0.0634551	0.301412	0.0535935	0.00482259	0.000857496	0.756997	8.54108e-09	8.54108e-09	1	0	0	1	1	0
AACCAAGCTATGATTG	246	1141	16	63.0367	564634549	100.397	354520732	18256	4.63821	3.90249	18.1006	3.21843	0.289609	0.0514949	0.739182	5.12914e-07	5.12914e-07	1	0	0	1	1	0
AACCAAT	39	156	7	63.0367	564634549	100.397	354520732	1092	4	0.618687	2.47475	0.440031	0.0173232	0.00308021	0.278894	3.06805e-08	3.06805e-08	1	0	0	1	0	0
AACCAATGGGG	1	4	11	63.0367	564634549	100.397	354520732	44	4	0.0158638	0.0634551	0.0112828	0.000698006	0.000124111	0.438262	1.23621e-09	1.23621e-09	1	0	0	1	0	0
AACCAC	19	76	6	63.0367	564634549	100.397	354520732	456	4	0.301412	1.20565	0.214374	0.00723388	0.00128624	0.239052	1.28116e-08	1.28116e-08	1	0	0	1	0	0
AACCACC	3	12	7	63.0367	564634549	100.397	354520732	84	4	0.0475913	0.190365	0.0338485	0.00133256	0.00023694	0.278894	2.36004e-09	2.36004e-09	1	0	0	1	0	0
AACCAGCAGCATCCCAG	1	4	17	63.0367	564634549	100.397	354520732	68	4	0.0158638	0.0634551	0.0112828	0.00107874	0.000191808	0.677314	1.9105e-09	1.9105e-09	1	0	0	1	1	0
AACCAGT	5	27	7	63.0367	564634549	100.397	354520732	189	5.4	0.0793189	0.428322	0.0761592	0.00299825	0.000533114	0.376507	5.31008e-09	5.31008e-09	1	0	0	1	0	0
AACCC	154	977	5	63.0367	564634549	100.397	354520732	4885	6.34416	2.44302	15.4989	2.75583	0.0774946	0.0137792	0.315955	1.37247e-07	1.37247e-07	1	0	0	1	0	0
AACCCAG	19	90	7	63.0367	564634549	100.397	354520732	630	4.73684	0.301412	1.42774	0.253864	0.00999418	0.00177705	0.330269	1.77003e-08	1.77003e-08	1	0	0	1	0	0
AACCCATCACCCC	3	15	13	63.0367	564634549	100.397	354520732	195	5	0.0475913	0.237957	0.0423106	0.00309344	0.000550038	0.647432	5.47865e-09	5.47865e-09	1	0	0	1	1	0
AACCCC	3	17	6	63.0367	564634549	100.397	354520732	102	5.66667	0.0475913	0.269684	0.0479521	0.00161811	0.000287712	0.338657	2.86576e-09	2.86576e-09	1	0	0	1	0	0
AACCCCCTACAGCACAT	1	4	17	63.0367	564634549	100.397	354520732	68	4	0.0158638	0.0634551	0.0112828	0.00107874	0.000191808	0.677314	1.9105e-09	1.9105e-09	1	0	0	1	1	0
AACCCG	4	20	6	63.0367	564634549	100.397	354520732	120	5	0.0634551	0.317276	0.0564142	0.00190365	0.000338485	0.298815	3.37148e-09	3.37148e-09	1	0	0	1	0	0
AACCCGTACCCT	38	154	12	63.0367	564634549	100.397	354520732	1848	4.05263	0.602824	2.44302	0.434389	0.0293163	0.00521267	0.484394	5.19208e-08	5.19208e-08	1	0	0	1	0	0
AACCCGTCCCGGT	1	4	13	63.0367	564634549	100.397	354520732	52	4	0.0158638	0.0634551	0.0112828	0.000824916	0.000146677	0.517946	1.46097e-09	1.46097e-09	1	0	0	1	1	0
AACCCT	4098	37622	6	63.0367	564634549	100.397	354520732	225732	9.18058	65.0098	596.827	106.121	3.58096	0.636724	0.548658	6.34209e-06	6.34209e-06	1	0	0	1	1	0
AACCGG	1	4	6	63.0367	564634549	100.397	354520732	24	4	0.0158638	0.0634551	0.0112828	0.000380731	6.7697e-05	0.239052	6.74296e-10	6.74296e-10	1	0	0	1	0	0
AACCGTAGACCC	1	4	12	63.0367	564634549	100.397	354520732	48	4	0.0158638	0.0634551	0.0112828	0.000761461	0.000135394	0.478104	1.34859e-09	1.34859e-09	1	0	0	1	0	0
AACCT	166437	2882602	5	63.0367	564634549	100.397	354520732	14413010	17.3195	2640.32	45729	8130.98	228.645	40.6549	0.862553	0.000404943	0.000404943	1	1	1	1	1	1
AACCTAATATCGAT	226	1101	14	63.0367	564634549	100.397	354520732	15414	4.87168	3.58521	17.466	3.1056	0.244524	0.0434784	0.679341	4.33066e-07	4.33066e-07	1	0	0	1	1	0
AACCTG	2	9	6	63.0367	564634549	100.397	354520732	54	4.5	0.0317276	0.142774	0.0253864	0.000856644	0.000152318	0.268933	1.51717e-09	1.51717e-09	1	0	0	1	0	0
AACCTGC	2	14	7	63.0367	564634549	100.397	354520732	98	7	0.0317276	0.222093	0.0394899	0.00155465	0.00027643	0.488064	2.75337e-09	2.75337e-09	1	0	0	1	0	0
AACCTGCTT	1	4	9	63.0367	564634549	100.397	354520732	36	4	0.0158638	0.0634551	0.0112828	0.000571096	0.000101546	0.358578	1.01144e-09	1.01144e-09	1	0	0	1	0	0
AACCTGTACCCT	1	5	12	63.0367	564634549	100.397	354520732	60	5	0.0158638	0.0793189	0.0141035	0.000951827	0.000169243	0.59763	1.68574e-09	1.68574e-09	1	0	0	1	1	0
AACCTT	1	5	6	63.0367	564634549	100.397	354520732	30	5	0.0158638	0.0793189	0.0141035	0.000475913	8.46213e-05	0.298815	8.4287e-10	8.4287e-10	1	0	0	1	0	0
AACG	74	444	4	63.0367	564634549	100.397	354520732	1776	6	1.17392	7.04352	1.2524	0.0281741	0.00500958	0.239052	4.98979e-08	4.98979e-08	1	0	0	0	0	0
AACGAATAAGGGAT	3	19	14	63.0367	564634549	100.397	354520732	266	6.33333	0.0475913	0.301412	0.0535935	0.00421977	0.000750309	0.883164	7.47344e-09	7.47344e-09	1	0	0	1	1	0
AACGAATTGGT	124	824	11	63.0367	564634549	100.397	354520732	9064	6.64516	1.96711	13.0718	2.32426	0.143789	0.0255669	0.72808	2.54659e-07	2.54659e-07	1	0	0	1	1	0
AACGCC	3	23	6	63.0367	564634549	100.397	354520732	138	7.66667	0.0475913	0.364867	0.0648763	0.0021892	0.000389258	0.458183	3.8772e-09	3.8772e-09	1	0	0	1	0	0
AACGCG	1	8	6	63.0367	564634549	100.397	354520732	48	8	0.0158638	0.12691	0.0225657	0.000761461	0.000135394	0.478104	1.34859e-09	1.34859e-09	1	0	0	1	0	0
AACGG	1	6	5	63.0367	564634549	100.397	354520732	30	6	0.0158638	0.0951827	0.0169243	0.000475913	8.46213e-05	0.298815	8.4287e-10	8.4287e-10	1	0	0	1	0	0
AACGGACTAGAG	3	18	12	63.0367	564634549	100.397	354520732	216	6	0.0475913	0.285548	0.0507728	0.00342658	0.000609273	0.717155	6.06866e-09	6.06866e-09	1	0	0	1	1	0
AACGGAGACT	28	115	10	63.0367	564634549	100.397	354520732	1150	4.10714	0.444186	1.82433	0.324382	0.0182433	0.00324382	0.409092	3.231e-08	3.231e-08	1	0	0	1	0	0
AACGGC	2	8	6	63.0367	564634549	100.397	354520732	48	4	0.0317276	0.12691	0.0225657	0.000761461	0.000135394	0.239052	1.34859e-09	1.34859e-09	1	0	0	1	0	0
AACGT	4	20	5	63.0367	564634549	100.397	354520732	100	5	0.0634551	0.317276	0.0564142	0.00158638	0.000282071	0.249012	2.80957e-09	2.80957e-09	1	0	0	1	0	0
AACGTCACCCGCTGGG	1	4	16	63.0367	564634549	100.397	354520732	64	4	0.0158638	0.0634551	0.0112828	0.00101528	0.000180525	0.637472	1.79812e-09	1.79812e-09	1	0	0	1	1	0
AACGTTATCAAGAAG	57	248	15	63.0367	564634549	100.397	354520732	3720	4.35088	0.904235	3.93422	0.699536	0.0590133	0.010493	0.650053	1.04516e-07	1.04516e-07	1	0	0	1	1	0
AACT	337	2762	4	63.0367	564634549	100.397	354520732	11048	8.19585	5.34609	43.8158	7.7908	0.175263	0.0311632	0.326539	3.10401e-07	3.10401e-07	1	0	0	0	0	0
AACTAAGGATAATAT	424	2301	15	63.0367	564634549	100.397	354520732	34515	5.42689	6.72624	36.5026	6.49045	0.547538	0.0973568	0.810817	9.69722e-07	9.69722e-07	1	0	0	1	1	0
AACTAATAATTAAT	26	129	14	63.0367	564634549	100.397	354520732	1806	4.96154	0.412458	2.04643	0.363872	0.02865	0.0050942	0.691871	5.07408e-08	5.07408e-08	1	0	0	1	1	0
AACTAC	3	15	6	63.0367	564634549	100.397	354520732	90	5	0.0475913	0.237957	0.0423106	0.00142774	0.000253864	0.298815	2.52861e-09	2.52861e-09	1	0	0	1	0	0
AACTACT	16	78	7	63.0367	564634549	100.397	354520732	546	4.875	0.25382	1.23737	0.220015	0.00866162	0.00154011	0.339902	1.53402e-08	1.53402e-08	1	0	0	1	0	0
AACTAG	7	28	6	63.0367	564634549	100.397	354520732	168	4	0.111046	0.444186	0.0789799	0.00266511	0.000473879	0.239052	4.72007e-09	4.72007e-09	1	0	0	1	0	0
AACTAT	14	74	6	63.0367	564634549	100.397	354520732	444	5.28571	0.222093	1.17392	0.208733	0.00704352	0.0012524	0.31589	1.24745e-08	1.24745e-08	1	0	0	1	0	0
AACTATAATAT	2	10	11	63.0367	564634549	100.397	354520732	110	5	0.0317276	0.158638	0.0282071	0.00174502	0.000310278	0.547827	3.09052e-09	3.09052e-09	1	0	0	1	1	0
AACTATAGTAT	80	432	11	63.0367	564634549	100.397	354520732	4752	5.4	1.2691	6.85315	1.21855	0.0753847	0.013404	0.591653	1.33511e-07	1.33511e-07	1	0	0	1	1	0
AACTATATACTGT	239	1332	13	63.0367	564634549	100.397	354520732	17316	5.57322	3.79144	21.1306	3.75719	0.274697	0.0488434	0.721656	4.86504e-07	4.86504e-07	1	0	0	1	1	0
AACTATTAT	1	4	9	63.0367	564634549	100.397	354520732	36	4	0.0158638	0.0634551	0.0112828	0.000571096	0.000101546	0.358578	1.01144e-09	1.01144e-09	1	0	0	1	0	0
AACTATTCTAT	96	438	11	63.0367	564634549	100.397	354520732	4818	4.5625	1.52292	6.94833	1.23547	0.0764317	0.0135902	0.499892	1.35365e-07	1.35365e-07	1	0	0	1	0	0
AACTATTCTCT	1	4	11	63.0367	564634549	100.397	354520732	44	4	0.0158638	0.0634551	0.0112828	0.000698006	0.000124111	0.438262	1.23621e-09	1.23621e-09	1	0	0	1	0	0
AACTC	3	18	5	63.0367	564634549	100.397	354520732	90	6	0.0475913	0.285548	0.0507728	0.00142774	0.000253864	0.298815	2.52861e-09	2.52861e-09	1	0	0	1	0	0
AACTCAACTTGATTGAGATC	118	487	20	63.0367	564634549	100.397	354520732	9740	4.12712	1.87193	7.72566	1.37369	0.154513	0.0274737	0.822163	2.73652e-07	2.73652e-07	1	0	0	1	1	0
AACTCGT	161	686	7	63.0367	564634549	100.397	354520732	4802	4.26087	2.55407	10.8826	1.93501	0.0761779	0.013545	0.297083	1.34915e-07	1.34915e-07	1	0	0	1	0	0
AACTCT	1	9	6	63.0367	564634549	100.397	354520732	54	9	0.0158638	0.142774	0.0253864	0.000856644	0.000152318	0.537867	1.51717e-09	1.51717e-09	1	0	0	1	1	0
AACTG	4	27	5	63.0367	564634549	100.397	354520732	135	6.75	0.0634551	0.428322	0.0761592	0.00214161	0.000380796	0.336167	3.79291e-09	3.79291e-09	1	0	0	1	0	0
AACTGATGGAATTCCTCT	430	1890	18	63.0367	564634549	100.397	354520732	34020	4.39535	6.82142	29.9825	5.33114	0.539686	0.0959605	0.788037	9.55814e-07	9.55814e-07	1	0	0	1	1	0
AACTGGCT	1	9	8	63.0367	564634549	100.397	354520732	72	9	0.0158638	0.142774	0.0253864	0.00114219	0.000203091	0.717155	2.02289e-09	2.02289e-09	1	0	0	1	1	0
AACTGGTCTG	1	4	10	63.0367	564634549	100.397	354520732	40	4	0.0158638	0.0634551	0.0112828	0.000634551	0.000112828	0.39842	1.12383e-09	1.12383e-09	1	0	0	1	0	0
AACTGTAATACAGT	79	338	14	63.0367	564634549	100.397	354520732	4732	4.27848	1.25324	5.36196	0.9534	0.0750674	0.0133476	0.596621	1.32949e-07	1.32949e-07	1	0	0	1	1	0
AACTGTATCCAATGC	389	1595	15	63.0367	564634549	100.397	354520732	23925	4.10026	6.17101	25.3027	4.49903	0.379541	0.0674855	0.612609	6.72189e-07	6.72189e-07	1	0	0	1	1	0
AACTTACT	1	5	8	63.0367	564634549	100.397	354520732	40	5	0.0158638	0.0793189	0.0141035	0.000634551	0.000112828	0.39842	1.12383e-09	1.12383e-09	1	0	0	1	0	0
AACTTACTTAGGCCC	6	34	15	63.0367	564634549	100.397	354520732	510	5.66667	0.0951827	0.539368	0.0959041	0.00809053	0.00143856	0.846642	1.43288e-08	1.43288e-08	1	0	0	1	1	0
AACTTC	41	164	6	63.0367	564634549	100.397	354520732	984	4	0.650415	2.60166	0.462596	0.01561	0.00277558	0.239052	2.76461e-08	2.76461e-08	1	0	0	1	0	0
AACTTCGAATCCACTAT	234	1056	17	63.0367	564634549	100.397	354520732	17952	4.51282	3.71212	16.7521	2.97867	0.284787	0.0506374	0.764149	5.04373e-07	5.04373e-07	1	0	0	1	1	0
AACTTCTTATTGTACGAG	256	1173	18	63.0367	564634549	100.397	354520732	21114	4.58203	4.06113	18.6082	3.30869	0.334948	0.0595565	0.821507	5.93212e-07	5.93212e-07	1	0	0	1	1	0
AAG	40729	477143	3	63.0367	564634549	100.397	354520732	1431429	11.7151	646.116	7569.29	1345.88	22.7079	4.03765	0.350064	4.02169e-05	4.02169e-05	1	1	1	0	0	0
AAGAAGAAGAG	1	6	11	63.0367	564634549	100.397	354520732	66	6	0.0158638	0.0951827	0.0169243	0.00104701	0.000186167	0.657393	1.85431e-09	1.85431e-09	1	0	0	1	1	0
AAGAAGAAGAGGCAG	1	5	15	63.0367	564634549	100.397	354520732	75	5	0.0158638	0.0793189	0.0141035	0.00118978	0.000211553	0.747037	2.10717e-09	2.10717e-09	1	0	0	1	1	0
AAGAAGAAGAGGG	4	26	13	63.0367	564634549	100.397	354520732	338	6.5	0.0634551	0.412458	0.0733384	0.00536196	0.0009534	0.841662	9.49633e-09	9.49633e-09	1	0	0	1	1	0
AAGAAGAG	3	19	8	63.0367	564634549	100.397	354520732	152	6.33333	0.0475913	0.301412	0.0535935	0.00241129	0.000428748	0.504665	4.27054e-09	4.27054e-09	1	0	0	1	1	0
AAGAAGAGAAGG	5	40	12	63.0367	564634549	100.397	354520732	480	8	0.0793189	0.634551	0.112828	0.00761461	0.00135394	0.956207	1.34859e-08	1.34859e-08	1	0	0	1	1	0
AAGAAGAGAAGGAG	1	6	14	63.0367	564634549	100.397	354520732	84	6	0.0158638	0.0951827	0.0169243	0.00133256	0.00023694	0.836681	2.36004e-09	2.36004e-09	1	0	0	1	1	0
AAGAAGAGAG	2	15	10	63.0367	564634549	100.397	354520732	150	7.5	0.0317276	0.237957	0.0423106	0.00237957	0.000423106	0.747037	4.21435e-09	4.21435e-09	1	0	0	1	1	0
AAGAAGAGAGG	1	4	11	63.0367	564634549	100.397	354520732	44	4	0.0158638	0.0634551	0.0112828	0.000698006	0.000124111	0.438262	1.23621e-09	1.23621e-09	1	0	0	1	0	0
AAGAAGAGGAGGG	1	5	13	63.0367	564634549	100.397	354520732	65	5	0.0158638	0.0793189	0.0141035	0.00103115	0.000183346	0.647432	1.82622e-09	1.82622e-09	1	0	0	1	1	0
AAGAAGAGTAGGAG	2	8	14	63.0367	564634549	100.397	354520732	112	4	0.0317276	0.12691	0.0225657	0.00177674	0.000315919	0.557788	3.14671e-09	3.14671e-09	1	0	0	1	1	0
AAGAAGATAGG	3	13	11	63.0367	564634549	100.397	354520732	143	4.33333	0.0475913	0.206229	0.0366692	0.00226852	0.000403361	0.474783	4.01768e-09	4.01768e-09	1	0	0	1	0	0
AAGAAGATGAATAC	135	612	14	63.0367	564634549	100.397	354520732	8568	4.53333	2.14161	9.70863	1.72627	0.135921	0.0241678	0.632159	2.40724e-07	2.40724e-07	1	0	0	1	1	0
AAGAAGCAGCAG	3	15	12	63.0367	564634549	100.397	354520732	180	5	0.0475913	0.237957	0.0423106	0.00285548	0.000507728	0.59763	5.05722e-09	5.05722e-09	1	0	0	1	1	0
AAGAAGCTCCTAGC	193	785	14	63.0367	564634549	100.397	354520732	10990	4.06736	3.06171	12.4531	2.21426	0.174343	0.0309996	0.56718	3.08771e-07	3.08771e-07	1	0	0	1	1	0
AAGAAGG	29	130	7	63.0367	564634549	100.397	354520732	910	4.48276	0.46005	2.06229	0.366692	0.014436	0.00256685	0.312553	2.5567e-08	2.5567e-08	1	0	0	1	0	0
AAGAAGGAAGGGG	1	7	13	63.0367	564634549	100.397	354520732	91	7	0.0158638	0.111046	0.019745	0.0014436	0.000256685	0.906405	2.5567e-09	2.5567e-09	1	0	0	1	1	0
AAGAAGGAG	3	19	9	63.0367	564634549	100.397	354520732	171	6.33333	0.0475913	0.301412	0.0535935	0.00271271	0.000482341	0.567748	4.80436e-09	4.80436e-09	1	0	0	1	1	0
AAGAAGGAGAGGG	3	18	13	63.0367	564634549	100.397	354520732	234	6	0.0475913	0.285548	0.0507728	0.00371212	0.000660046	0.776918	6.57438e-09	6.57438e-09	1	0	0	1	1	0
AAGAAGGAGGAAGAG	1	5	15	63.0367	564634549	100.397	354520732	75	5	0.0158638	0.0793189	0.0141035	0.00118978	0.000211553	0.747037	2.10717e-09	2.10717e-09	1	0	0	1	1	0
AAGAAGGAGGAG	1	4	12	63.0367	564634549	100.397	354520732	48	4	0.0158638	0.0634551	0.0112828	0.000761461	0.000135394	0.478104	1.34859e-09	1.34859e-09	1	0	0	1	0	0
AAGAAGGGAGAGG	1	4	13	63.0367	564634549	100.397	354520732	52	4	0.0158638	0.0634551	0.0112828	0.000824916	0.000146677	0.517946	1.46097e-09	1.46097e-09	1	0	0	1	1	0
AAGAAGT	2	14	7	63.0367	564634549	100.397	354520732	98	7	0.0317276	0.222093	0.0394899	0.00155465	0.00027643	0.488064	2.75337e-09	2.75337e-09	1	0	0	1	0	0
AAGAAT	148	924	6	63.0367	564634549	100.397	354520732	5544	6.24324	2.34784	14.6581	2.60634	0.0879488	0.015638	0.373115	1.55762e-07	1.55762e-07	1	0	0	1	0	0
AAGAATAAGTAT	382	2569	12	63.0367	564634549	100.397	354520732	30828	6.72513	6.05996	40.754	7.2464	0.489049	0.0869568	0.803827	8.66133e-07	8.66133e-07	1	0	0	1	1	0
AAGAATAAT	87	613	9	63.0367	564634549	100.397	354520732	5517	7.04598	1.38015	9.7245	1.72909	0.0875205	0.0155619	0.631633	1.55004e-07	1.55004e-07	1	0	0	1	1	0
AAGACAGAAGG	3	16	11	63.0367	564634549	100.397	354520732	176	5.33333	0.0475913	0.25382	0.0451314	0.00279202	0.000496445	0.584349	4.94484e-09	4.94484e-09	1	0	0	1	1	0
AAGACAGAATG	1	4	11	63.0367	564634549	100.397	354520732	44	4	0.0158638	0.0634551	0.0112828	0.000698006	0.000124111	0.438262	1.23621e-09	1.23621e-09	1	0	0	1	0	0
AAGACAGACAG	3	16	11	63.0367	564634549	100.397	354520732	176	5.33333	0.0475913	0.25382	0.0451314	0.00279202	0.000496445	0.584349	4.94484e-09	4.94484e-09	1	0	0	1	1	0
AAGACAGACAGACCG	1	6	15	63.0367	564634549	100.397	354520732	90	6	0.0158638	0.0951827	0.0169243	0.00142774	0.000253864	0.896444	2.52861e-09	2.52861e-09	1	0	0	1	1	0
AAGACAGAGAATCAGT	190	905	16	63.0367	564634549	100.397	354520732	14480	4.76316	3.01412	14.3567	2.55274	0.229708	0.0408439	0.759094	4.06825e-07	4.06825e-07	1	0	0	1	1	0
AAGACAGG	1	5	8	63.0367	564634549	100.397	354520732	40	5	0.0158638	0.0793189	0.0141035	0.000634551	0.000112828	0.39842	1.12383e-09	1.12383e-09	1	0	0	1	0	0
AAGACCAAGAGC	2	8	12	63.0367	564634549	100.397	354520732	96	4	0.0317276	0.12691	0.0225657	0.00152292	0.000270788	0.478104	2.69718e-09	2.69718e-09	1	0	0	1	0	0
AAGACCAAGAGG	1	8	12	63.0367	564634549	100.397	354520732	96	8	0.0158638	0.12691	0.0225657	0.00152292	0.000270788	0.956207	2.69718e-09	2.69718e-09	1	0	0	1	1	0
AAGACGTGGTGG	1	4	12	63.0367	564634549	100.397	354520732	48	4	0.0158638	0.0634551	0.0112828	0.000761461	0.000135394	0.478104	1.34859e-09	1.34859e-09	1	0	0	1	0	0
AAGACTT	5	20	7	63.0367	564634549	100.397	354520732	140	4	0.0793189	0.317276	0.0564142	0.00222093	0.000394899	0.278894	3.93339e-09	3.93339e-09	1	0	0	1	0	0
AAGAG	579	7432	5	63.0367	564634549	100.397	354520732	37160	12.8359	9.18513	117.9	20.9635	0.589498	0.104818	0.639261	1.04403e-06	1.04403e-06	1	0	0	1	1	0
AAGAGAAGAGAAGGT	2	10	15	63.0367	564634549	100.397	354520732	150	5	0.0317276	0.158638	0.0282071	0.00237957	0.000423106	0.747037	4.21435e-09	4.21435e-09	1	0	0	1	1	0
AAGAGAAGAGCAGAG	1	4	15	63.0367	564634549	100.397	354520732	60	4	0.0158638	0.0634551	0.0112828	0.000951827	0.000169243	0.59763	1.68574e-09	1.68574e-09	1	0	0	1	1	0
AAGAGAAGGAG	4	28	11	63.0367	564634549	100.397	354520732	308	7	0.0634551	0.444186	0.0789799	0.00488604	0.000868779	0.766958	8.65346e-09	8.65346e-09	1	0	0	1	1	0
AAGAGAAGGT	6	26	10	63.0367	564634549	100.397	354520732	260	4.33333	0.0951827	0.412458	0.0733384	0.00412458	0.000733384	0.431621	7.30487e-09	7.30487e-09	1	0	0	1	0	0
AAGAGAATAGGAGAGAGGAG	2	9	20	63.0367	564634549	100.397	354520732	180	4.5	0.0317276	0.142774	0.0253864	0.00285548	0.000507728	0.896444	5.05722e-09	5.05722e-09	1	0	0	1	1	0
AAGAGACGAGGAG	1	5	13	63.0367	564634549	100.397	354520732	65	5	0.0158638	0.0793189	0.0141035	0.00103115	0.000183346	0.647432	1.82622e-09	1.82622e-09	1	0	0	1	1	0
AAGAGAG	49	278	7	63.0367	564634549	100.397	354520732	1946	5.67347	0.777325	4.41013	0.784157	0.0308709	0.0054891	0.395574	5.46741e-08	5.46741e-08	1	0	0	1	0	0
AAGAGAGAGAG	4	22	11	63.0367	564634549	100.397	354520732	242	5.5	0.0634551	0.349003	0.0620556	0.00383903	0.000682612	0.60261	6.79915e-09	6.79915e-09	1	0	0	1	1	0
AAGAGAGAGCG	18	92	11	63.0367	564634549	100.397	354520732	1012	5.11111	0.285548	1.45947	0.259505	0.0160541	0.00285456	0.560001	2.84328e-08	2.84328e-08	1	0	0	1	1	0
AAGAGAGAGGAGG	2	13	13	63.0367	564634549	100.397	354520732	169	6.5	0.0317276	0.206229	0.0366692	0.00268098	0.0004767	0.841662	4.74817e-09	4.74817e-09	1	0	0	1	1	0
AAGAGAGG	8	53	8	63.0367	564634549	100.397	354520732	424	6.625	0.12691	0.84078	0.149498	0.00672624	0.00119598	0.527906	1.19126e-08	1.19126e-08	1	0	0	1	1	0
AAGAGAGGAG	6	42	10	63.0367	564634549	100.397	354520732	420	7	0.0951827	0.666279	0.11847	0.00666279	0.0011847	0.697234	1.18002e-08	1.18002e-08	1	0	0	1	1	0
AAGAGAGGAGG	2	14	11	63.0367	564634549	100.397	354520732	154	7	0.0317276	0.222093	0.0394899	0.00244302	0.000434389	0.766958	4.32673e-09	4.32673e-09	1	0	0	1	1	0
AAGAGAGGGAG	2	10	11	63.0367	564634549	100.397	354520732	110	5	0.0317276	0.158638	0.0282071	0.00174502	0.000310278	0.547827	3.09052e-09	3.09052e-09	1	0	0	1	1	0
AAGAGG	176	1000	6	63.0367	564634549	100.397	354520732	6000	5.68182	2.79202	15.8638	2.82071	0.0951827	0.0169243	0.339562	1.68574e-07	1.68574e-07	1	0	0	1	0	0
AAGAGGAAGAGGG	5	32	13	63.0367	564634549	100.397	354520732	416	6.4	0.0793189	0.507641	0.0902627	0.00659933	0.00117342	0.828713	1.16878e-08	1.16878e-08	1	0	0	1	1	0
AAGAGGAAGGGG	1	4	12	63.0367	564634549	100.397	354520732	48	4	0.0158638	0.0634551	0.0112828	0.000761461	0.000135394	0.478104	1.34859e-09	1.34859e-09	1	0	0	1	0	0
AAGAGGAG	4	20	8	63.0367	564634549	100.397	354520732	160	5	0.0634551	0.317276	0.0564142	0.0025382	0.000451314	0.39842	4.49531e-09	4.49531e-09	1	0	0	1	0	0
AAGAGGAGAG	5	31	10	63.0367	564634549	100.397	354520732	310	6.2	0.0793189	0.491777	0.087442	0.00491777	0.00087442	0.617551	8.70965e-09	8.70965e-09	1	0	0	1	1	0
AAGAGGAGG	3	12	9	63.0367	564634549	100.397	354520732	108	4	0.0475913	0.190365	0.0338485	0.00171329	0.000304637	0.358578	3.03433e-09	3.03433e-09	1	0	0	1	0	0
AAGAGGAGGAAGG	1	4	13	63.0367	564634549	100.397	354520732	52	4	0.0158638	0.0634551	0.0112828	0.000824916	0.000146677	0.517946	1.46097e-09	1.46097e-09	1	0	0	1	1	0
AAGAGGCAAGGC	1	4	12	63.0367	564634549	100.397	354520732	48	4	0.0158638	0.0634551	0.0112828	0.000761461	0.000135394	0.478104	1.34859e-09	1.34859e-09	1	0	0	1	0	0
AAGAGGCAGAGGAG	5	30	14	63.0367	564634549	100.397	354520732	420	6	0.0793189	0.475913	0.0846213	0.00666279	0.0011847	0.836681	1.18002e-08	1.18002e-08	1	0	0	1	1	0
AAGAGGGAGGAGGAAGG	2	8	17	63.0367	564634549	100.397	354520732	136	4	0.0317276	0.12691	0.0225657	0.00215747	0.000383616	0.677314	3.82101e-09	3.82101e-09	1	0	0	1	1	0
AAGAGGGGACATCCCGGCAGC	1	4	21	63.0367	564634549	100.397	354520732	84	4	0.0158638	0.0634551	0.0112828	0.00133256	0.00023694	0.836681	2.36004e-09	2.36004e-09	1	0	0	1	1	0
AAGAGGGGGAGG	1	4	12	63.0367	564634549	100.397	354520732	48	4	0.0158638	0.0634551	0.0112828	0.000761461	0.000135394	0.478104	1.34859e-09	1.34859e-09	1	0	0	1	0	0
AAGAGGTGAG	1	6	10	63.0367	564634549	100.397	354520732	60	6	0.0158638	0.0951827	0.0169243	0.000951827	0.000169243	0.59763	1.68574e-09	1.68574e-09	1	0	0	1	1	0
AAGAGT	3	17	6	63.0367	564634549	100.397	354520732	102	5.66667	0.0475913	0.269684	0.0479521	0.00161811	0.000287712	0.338657	2.86576e-09	2.86576e-09	1	0	0	1	0	0
AAGAGTGGC	10	46	9	63.0367	564634549	100.397	354520732	414	4.6	0.158638	0.729734	0.129753	0.0065676	0.00116777	0.412364	1.16316e-08	1.16316e-08	1	0	0	1	0	0
AAGAT	232	1605	5	63.0367	564634549	100.397	354520732	8025	6.9181	3.6804	25.4614	4.52724	0.127307	0.0226362	0.344539	2.25468e-07	2.25468e-07	1	0	0	1	0	0
AAGATAATTGAAGATTG	180	730	17	63.0367	564634549	100.397	354520732	12410	4.05556	2.85548	11.5806	2.05912	0.196869	0.035005	0.686721	3.48667e-07	3.48667e-07	1	0	0	1	1	0
AAGATAGAGAATCAGT	99	449	16	63.0367	564634549	100.397	354520732	7184	4.53535	1.57051	7.12284	1.2665	0.113965	0.020264	0.72279	2.01839e-07	2.01839e-07	1	0	0	1	1	0
AAGATAGAT	2	14	9	63.0367	564634549	100.397	354520732	126	7	0.0317276	0.222093	0.0394899	0.00199884	0.000355409	0.627511	3.54005e-09	3.54005e-09	1	0	0	1	1	0
AAGATAT	38	152	7	63.0367	564634549	100.397	354520732	1064	4	0.602824	2.41129	0.428748	0.0168791	0.00300123	0.278894	2.98938e-08	2.98938e-08	1	0	0	1	0	0
AAGATATTATATATC	15	79	15	63.0367	564634549	100.397	354520732	1185	5.26667	0.237957	1.25324	0.222836	0.0187986	0.00334254	0.786879	3.32934e-08	3.32934e-08	1	0	0	1	1	0
AAGATCCCTTCAGCTCT	5	24	17	63.0367	564634549	100.397	354520732	408	4.8	0.0793189	0.380731	0.067697	0.00647242	0.00115085	0.812776	1.1463e-08	1.1463e-08	1	0	0	1	1	0
AAGATG	7	49	6	63.0367	564634549	100.397	354520732	294	7	0.111046	0.777325	0.138215	0.00466395	0.000829289	0.418341	8.26012e-09	8.26012e-09	1	0	0	1	0	0
AAGATGAGGATG	3	12	12	63.0367	564634549	100.397	354520732	144	4	0.0475913	0.190365	0.0338485	0.00228438	0.000406182	0.478104	4.04577e-09	4.04577e-09	1	0	0	1	0	0
AAGATGAGGATGGGAATG	1	4	18	63.0367	564634549	100.397	354520732	72	4	0.0158638	0.0634551	0.0112828	0.00114219	0.000203091	0.717155	2.02289e-09	2.02289e-09	1	0	0	1	1	0
AAGATGATG	2	15	9	63.0367	564634549	100.397	354520732	135	7.5	0.0317276	0.237957	0.0423106	0.00214161	0.000380796	0.672333	3.79291e-09	3.79291e-09	1	0	0	1	1	0
AAGATGCTG	1	6	9	63.0367	564634549	100.397	354520732	54	6	0.0158638	0.0951827	0.0169243	0.000856644	0.000152318	0.537867	1.51717e-09	1.51717e-09	1	0	0	1	1	0
AAGATGGCAGCAGGCGGGC	1	4	19	63.0367	564634549	100.397	354520732	76	4	0.0158638	0.0634551	0.0112828	0.00120565	0.000214374	0.756997	2.13527e-09	2.13527e-09	1	0	0	1	1	0
AAGATT	533	2132	6	63.0367	564634549	100.397	354520732	12792	4	8.45539	33.8216	6.01375	0.202929	0.0360825	0.239052	3.594e-07	3.594e-07	1	0	0	1	0	0
AAGC	15	93	4	63.0367	564634549	100.397	354520732	372	6.2	0.237957	1.47533	0.262326	0.00590133	0.0010493	0.24702	1.04516e-08	1.04516e-08	1	0	0	0	0	0
AAGCAAGGAGAGG	4	20	13	63.0367	564634549	100.397	354520732	260	5	0.0634551	0.317276	0.0564142	0.00412458	0.000733384	0.647432	7.30487e-09	7.30487e-09	1	0	0	1	1	0
AAGCACAGCCACT	1	7	13	63.0367	564634549	100.397	354520732	91	7	0.0158638	0.111046	0.019745	0.0014436	0.000256685	0.906405	2.5567e-09	2.5567e-09	1	0	0	1	1	0
AAGCACAGCCGCT	1	5	13	63.0367	564634549	100.397	354520732	65	5	0.0158638	0.0793189	0.0141035	0.00103115	0.000183346	0.647432	1.82622e-09	1.82622e-09	1	0	0	1	1	0
AAGCACGACAG	7	52	11	63.0367	564634549	100.397	354520732	572	7.42857	0.111046	0.824916	0.146677	0.00907408	0.00161345	0.813915	1.60707e-08	1.60707e-08	1	0	0	1	1	0
AAGCAGAGGAGGAG	1	6	14	63.0367	564634549	100.397	354520732	84	6	0.0158638	0.0951827	0.0169243	0.00133256	0.00023694	0.836681	2.36004e-09	2.36004e-09	1	0	0	1	1	0
AAGCAGC	46	227	7	63.0367	564634549	100.397	354520732	1589	4.93478	0.729734	3.60108	0.640301	0.0252075	0.00448211	0.34407	4.4644e-08	4.4644e-08	1	0	0	1	0	0
AAGCAGCAC	1	4	9	63.0367	564634549	100.397	354520732	36	4	0.0158638	0.0634551	0.0112828	0.000571096	0.000101546	0.358578	1.01144e-09	1.01144e-09	1	0	0	1	0	0
AAGCAGGGAGAG	3	15	12	63.0367	564634549	100.397	354520732	180	5	0.0475913	0.237957	0.0423106	0.00285548	0.000507728	0.59763	5.05722e-09	5.05722e-09	1	0	0	1	1	0
AAGCAGTCAGCAAT	1	4	14	63.0367	564634549	100.397	354520732	56	4	0.0158638	0.0634551	0.0112828	0.000888372	0.00015796	0.557788	1.57336e-09	1.57336e-09	1	0	0	1	1	0
AAGCC	1	6	5	63.0367	564634549	100.397	354520732	30	6	0.0158638	0.0951827	0.0169243	0.000475913	8.46213e-05	0.298815	8.4287e-10	8.4287e-10	1	0	0	1	0	0
AAGCCCGCGCT	3	13	11	63.0367	564634549	100.397	354520732	143	4.33333	0.0475913	0.206229	0.0366692	0.00226852	0.000403361	0.474783	4.01768e-09	4.01768e-09	1	0	0	1	0	0
AAGCCT	2	8	6	63.0367	564634549	100.397	354520732	48	4	0.0317276	0.12691	0.0225657	0.000761461	0.000135394	0.239052	1.34859e-09	1.34859e-09	1	0	0	1	0	0
AAGCCTGGGACTTACT	2	8	16	63.0367	564634549	100.397	354520732	128	4	0.0317276	0.12691	0.0225657	0.00203056	0.000361051	0.637472	3.59624e-09	3.59624e-09	1	0	0	1	1	0
AAGCT	42	245	5	63.0367	564634549	100.397	354520732	1225	5.83333	0.666279	3.88663	0.691074	0.0194331	0.00345537	0.290514	3.44172e-08	3.44172e-08	1	0	0	1	0	0
AAGG	184	1666	4	63.0367	564634549	100.397	354520732	6664	9.05435	2.91894	26.4291	4.6993	0.105716	0.0187972	0.360743	1.87229e-07	1.87229e-07	1	0	0	0	0	0
AAGGAAGGAGGAGAAGGAG	1	5	19	63.0367	564634549	100.397	354520732	95	5	0.0158638	0.0793189	0.0141035	0.00150706	0.000267967	0.946247	2.66909e-09	2.66909e-09	1	0	0	1	1	0
AAGGAAGGG	5	21	9	63.0367	564634549	100.397	354520732	189	4.2	0.0793189	0.333139	0.0592349	0.00299825	0.000533114	0.376507	5.31008e-09	5.31008e-09	1	0	0	1	0	0
AAGGAAGGGGAG	2	9	12	63.0367	564634549	100.397	354520732	108	4.5	0.0317276	0.142774	0.0253864	0.00171329	0.000304637	0.537867	3.03433e-09	3.03433e-09	1	0	0	1	1	0
AAGGAC	2	10	6	63.0367	564634549	100.397	354520732	60	5	0.0317276	0.158638	0.0282071	0.000951827	0.000169243	0.298815	1.68574e-09	1.68574e-09	1	0	0	1	0	0
AAGGACGAGG	2	20	10	63.0367	564634549	100.397	354520732	200	10	0.0317276	0.317276	0.0564142	0.00317276	0.000564142	0.996049	5.61913e-09	5.61913e-09	1	0	0	1	1	0
AAGGACTCTGGATTG	208	849	15	63.0367	564634549	100.397	354520732	12735	4.08173	3.29967	13.4683	2.39478	0.202025	0.0359217	0.609841	3.57798e-07	3.57798e-07	1	0	0	1	1	0
AAGGAG	94	888	6	63.0367	564634549	100.397	354520732	5328	9.44681	1.4912	14.087	2.50479	0.0845222	0.0150287	0.564569	1.49694e-07	1.49694e-07	1	0	0	1	1	0
AAGGAGAAGGGCAGC	2	10	15	63.0367	564634549	100.397	354520732	150	5	0.0317276	0.158638	0.0282071	0.00237957	0.000423106	0.747037	4.21435e-09	4.21435e-09	1	0	0	1	1	0
AAGGAGAGAGAG	1	8	12	63.0367	564634549	100.397	354520732	96	8	0.0158638	0.12691	0.0225657	0.00152292	0.000270788	0.956207	2.69718e-09	2.69718e-09	1	0	0	1	1	0
AAGGAGAGAGGAGG	2	14	14	63.0367	564634549	100.397	354520732	196	7	0.0317276	0.222093	0.0394899	0.0031093	0.000552859	0.976128	5.50675e-09	5.50675e-09	1	0	0	1	1	0
AAGGAGAGGG	1	6	10	63.0367	564634549	100.397	354520732	60	6	0.0158638	0.0951827	0.0169243	0.000951827	0.000169243	0.59763	1.68574e-09	1.68574e-09	1	0	0	1	1	0
AAGGAGAGGGAG	1	4	12	63.0367	564634549	100.397	354520732	48	4	0.0158638	0.0634551	0.0112828	0.000761461	0.000135394	0.478104	1.34859e-09	1.34859e-09	1	0	0	1	0	0
AAGGAGG	1	4	7	63.0367	564634549	100.397	354520732	28	4	0.0158638	0.0634551	0.0112828	0.000444186	7.89799e-05	0.278894	7.86678e-10	7.86678e-10	1	0	0	1	0	0
AAGGAGGAC	1	6	9	63.0367	564634549	100.397	354520732	54	6	0.0158638	0.0951827	0.0169243	0.000856644	0.000152318	0.537867	1.51717e-09	1.51717e-09	1	0	0	1	1	0
AAGGAGGAG	1	9	9	63.0367	564634549	100.397	354520732	81	9	0.0158638	0.142774	0.0253864	0.00128497	0.000228477	0.8068	2.27575e-09	2.27575e-09	1	0	0	1	1	0
AAGGAGGAGAGGAGAGG	2	8	17	63.0367	564634549	100.397	354520732	136	4	0.0317276	0.12691	0.0225657	0.00215747	0.000383616	0.677314	3.82101e-09	3.82101e-09	1	0	0	1	1	0
AAGGAGGG	8	65	8	63.0367	564634549	100.397	354520732	520	8.125	0.12691	1.03115	0.183346	0.00824916	0.00146677	0.647432	1.46097e-08	1.46097e-08	1	0	0	1	1	0
AAGGAGGGAGGG	2	8	12	63.0367	564634549	100.397	354520732	96	4	0.0317276	0.12691	0.0225657	0.00152292	0.000270788	0.478104	2.69718e-09	2.69718e-09	1	0	0	1	0	0
AAGGAT	3	16	6	63.0367	564634549	100.397	354520732	96	5.33333	0.0475913	0.25382	0.0451314	0.00152292	0.000270788	0.318736	2.69718e-09	2.69718e-09	1	0	0	1	0	0
AAGGATGGAGATGG	1	4	14	63.0367	564634549	100.397	354520732	56	4	0.0158638	0.0634551	0.0112828	0.000888372	0.00015796	0.557788	1.57336e-09	1.57336e-09	1	0	0	1	1	0
AAGGC	6728	88243	5	63.0367	564634549	100.397	354520732	441215	13.1158	106.732	1399.87	248.908	6.99934	1.24454	0.653198	1.23962e-05	1.23962e-05	1	0	0	1	1	0
AAGGCAAGGCG	1	4	11	63.0367	564634549	100.397	354520732	44	4	0.0158638	0.0634551	0.0112828	0.000698006	0.000124111	0.438262	1.23621e-09	1.23621e-09	1	0	0	1	0	0
AAGGCAAGGG	4	29	10	63.0367	564634549	100.397	354520732	290	7.25	0.0634551	0.46005	0.0818006	0.0046005	0.000818006	0.722136	8.14774e-09	8.14774e-09	1	0	0	1	1	0
AAGGCAAGTC	2	11	10	63.0367	564634549	100.397	354520732	110	5.5	0.0317276	0.174502	0.0310278	0.00174502	0.000310278	0.547827	3.09052e-09	3.09052e-09	1	0	0	1	1	0
AAGGCAGG	2	8	8	63.0367	564634549	100.397	354520732	64	4	0.0317276	0.12691	0.0225657	0.00101528	0.000180525	0.318736	1.79812e-09	1.79812e-09	1	0	0	1	0	0
AAGGCCTCCCC	1	4	11	63.0367	564634549	100.397	354520732	44	4	0.0158638	0.0634551	0.0112828	0.000698006	0.000124111	0.438262	1.23621e-09	1.23621e-09	1	0	0	1	0	0
AAGGCGAGAGGAGG	2	14	14	63.0367	564634549	100.397	354520732	196	7	0.0317276	0.222093	0.0394899	0.0031093	0.000552859	0.976128	5.50675e-09	5.50675e-09	1	0	0	1	1	0
AAGGCGAGGC	9	59	10	63.0367	564634549	100.397	354520732	590	6.55556	0.142774	0.935963	0.166422	0.00935963	0.00166422	0.652966	1.65764e-08	1.65764e-08	1	0	0	1	1	0
AAGGCGGCAGGGGACC	1	4	16	63.0367	564634549	100.397	354520732	64	4	0.0158638	0.0634551	0.0112828	0.00101528	0.000180525	0.637472	1.79812e-09	1.79812e-09	1	0	0	1	1	0
AAGGCTGGAGAG	1	4	12	63.0367	564634549	100.397	354520732	48	4	0.0158638	0.0634551	0.0112828	0.000761461	0.000135394	0.478104	1.34859e-09	1.34859e-09	1	0	0	1	0	0
AAGGG	152	1068	5	63.0367	564634549	100.397	354520732	5340	7.02632	2.41129	16.9425	3.01252	0.0847126	0.0150626	0.349928	1.50031e-07	1.50031e-07	1	0	0	1	0	0
AAGGGAC	1	5	7	63.0367	564634549	100.397	354520732	35	5	0.0158638	0.0793189	0.0141035	0.000555232	9.87248e-05	0.348617	9.83348e-10	9.83348e-10	1	0	0	1	0	0
AAGGGACTG	22	102	9	63.0367	564634549	100.397	354520732	918	4.63636	0.349003	1.61811	0.287712	0.0145629	0.00258941	0.415624	2.57918e-08	2.57918e-08	1	0	0	1	0	0
AAGGGAG	5	20	7	63.0367	564634549	100.397	354520732	140	4	0.0793189	0.317276	0.0564142	0.00222093	0.000394899	0.278894	3.93339e-09	3.93339e-09	1	0	0	1	0	0
AAGGGAGAGGGG	1	4	12	63.0367	564634549	100.397	354520732	48	4	0.0158638	0.0634551	0.0112828	0.000761461	0.000135394	0.478104	1.34859e-09	1.34859e-09	1	0	0	1	0	0
AAGGGAGG	6	30	8	63.0367	564634549	100.397	354520732	240	5	0.0951827	0.475913	0.0846213	0.00380731	0.00067697	0.39842	6.74296e-09	6.74296e-09	1	0	0	1	0	0
AAGGGC	10	54	6	63.0367	564634549	100.397	354520732	324	5.4	0.158638	0.856644	0.152318	0.00513986	0.00091391	0.32272	9.10299e-09	9.10299e-09	1	0	0	1	0	0
AAGGGG	10	42	6	63.0367	564634549	100.397	354520732	252	4.2	0.158638	0.666279	0.11847	0.00399767	0.000710819	0.251004	7.08011e-09	7.08011e-09	1	0	0	1	0	0
AAGGGGGAC	2	8	9	63.0367	564634549	100.397	354520732	72	4	0.0317276	0.12691	0.0225657	0.00114219	0.000203091	0.358578	2.02289e-09	2.02289e-09	1	0	0	1	0	0
AAGGGGGGTGAC	1	4	12	63.0367	564634549	100.397	354520732	48	4	0.0158638	0.0634551	0.0112828	0.000761461	0.000135394	0.478104	1.34859e-09	1.34859e-09	1	0	0	1	0	0
AAGGGT	6	39	6	63.0367	564634549	100.397	354520732	234	6.5	0.0951827	0.618687	0.110008	0.00371212	0.000660046	0.388459	6.57438e-09	6.57438e-09	1	0	0	1	0	0
AAGGGTCGGGAAT	1	4	13	63.0367	564634549	100.397	354520732	52	4	0.0158638	0.0634551	0.0112828	0.000824916	0.000146677	0.517946	1.46097e-09	1.46097e-09	1	0	0	1	1	0
AAGGGTGGAGAG	1	5	12	63.0367	564634549	100.397	354520732	60	5	0.0158638	0.0793189	0.0141035	0.000951827	0.000169243	0.59763	1.68574e-09	1.68574e-09	1	0	0	1	1	0
AAGGT	6	40	5	63.0367	564634549	100.397	354520732	200	6.66667	0.0951827	0.634551	0.112828	0.00317276	0.000564142	0.332016	5.61913e-09	5.61913e-09	1	0	0	1	0	0
AAGGTAT	11	52	7	63.0367	564634549	100.397	354520732	364	4.72727	0.174502	0.824916	0.146677	0.00577442	0.00102674	0.329602	1.02268e-08	1.02268e-08	1	0	0	1	0	0
AAGGTATACGAGC	159	732	13	63.0367	564634549	100.397	354520732	9516	4.60377	2.52234	11.6123	2.06476	0.15096	0.0268419	0.596126	2.67358e-07	2.67358e-07	1	0	0	1	1	0
AAGT	747	5811	4	63.0367	564634549	100.397	354520732	23244	7.77912	11.8502	92.1844	16.3911	0.368738	0.0655646	0.309935	6.53055e-07	6.53055e-07	1	0	0	0	0	0
AAGTAAT	75	335	7	63.0367	564634549	100.397	354520732	2345	4.46667	1.18978	5.31437	0.944938	0.0372006	0.00661456	0.311431	6.58843e-08	6.58843e-08	1	0	0	1	0	0
AAGTAATAGTAAT	205	1275	13	63.0367	564634549	100.397	354520732	16575	6.21951	3.25207	20.2263	3.5964	0.262942	0.0467533	0.805342	4.65686e-07	4.65686e-07	1	0	0	1	1	0
AAGTAATAT	1	5	9	63.0367	564634549	100.397	354520732	45	5	0.0158638	0.0793189	0.0141035	0.00071387	0.000126932	0.448222	1.2643e-09	1.2643e-09	1	0	0	1	0	0
AAGTACAGGTG	1	4	11	63.0367	564634549	100.397	354520732	44	4	0.0158638	0.0634551	0.0112828	0.000698006	0.000124111	0.438262	1.23621e-09	1.23621e-09	1	0	0	1	0	0
AAGTAG	74	374	6	63.0367	564634549	100.397	354520732	2244	5.05405	1.17392	5.93305	1.05495	0.0355983	0.00632967	0.302045	6.30467e-08	6.30467e-08	1	0	0	1	0	0
AAGTAGAATAG	1	5	11	63.0367	564634549	100.397	354520732	55	5	0.0158638	0.0793189	0.0141035	0.000872508	0.000155139	0.547827	1.54526e-09	1.54526e-09	1	0	0	1	1	0
AAGTAGTAGTAG	13	57	12	63.0367	564634549	100.397	354520732	684	4.38462	0.206229	0.904235	0.16078	0.0108508	0.00192937	0.524075	1.92174e-08	1.92174e-08	1	0	0	1	1	0
AAGTAGTAGTAGTAGT	14	61	16	63.0367	564634549	100.397	354520732	976	4.35714	0.222093	0.96769	0.172063	0.015483	0.00275301	0.694389	2.74214e-08	2.74214e-08	1	0	0	1	1	0
AAGTAT	17	68	6	63.0367	564634549	100.397	354520732	408	4	0.269684	1.07874	0.191808	0.00647242	0.00115085	0.239052	1.1463e-08	1.1463e-08	1	0	0	1	0	0
AAGTATATATAT	1	7	12	63.0367	564634549	100.397	354520732	84	7	0.0158638	0.111046	0.019745	0.00133256	0.00023694	0.836681	2.36004e-09	2.36004e-09	1	0	0	1	1	0
AAGTATATGCAGT	13	61	13	63.0367	564634549	100.397	354520732	793	4.69231	0.206229	0.96769	0.172063	0.01258	0.00223682	0.60759	2.22799e-08	2.22799e-08	1	0	0	1	1	0
AAGTC	62	310	5	63.0367	564634549	100.397	354520732	1550	5	0.983554	4.91777	0.87442	0.0245889	0.0043721	0.249012	4.35483e-08	4.35483e-08	1	0	0	1	0	0
AAGTCATTATT	28	118	11	63.0367	564634549	100.397	354520732	1298	4.21429	0.444186	1.87193	0.332844	0.0205912	0.00366128	0.46174	3.64682e-08	3.64682e-08	1	0	0	1	0	0
AAGTG	4	49	5	63.0367	564634549	100.397	354520732	245	12.25	0.0634551	0.777325	0.138215	0.00388663	0.000691074	0.61008	6.88344e-09	6.88344e-09	1	0	0	1	1	0
AAGTGAGCCGGGGCCGCGC	1	4	19	63.0367	564634549	100.397	354520732	76	4	0.0158638	0.0634551	0.0112828	0.00120565	0.000214374	0.756997	2.13527e-09	2.13527e-09	1	0	0	1	1	0
AAGTGC	17	68	6	63.0367	564634549	100.397	354520732	408	4	0.269684	1.07874	0.191808	0.00647242	0.00115085	0.239052	1.1463e-08	1.1463e-08	1	0	0	1	0	0
AAGTGGCACAG	1	4	11	63.0367	564634549	100.397	354520732	44	4	0.0158638	0.0634551	0.0112828	0.000698006	0.000124111	0.438262	1.23621e-09	1.23621e-09	1	0	0	1	0	0
AAGTGTATCTGTGTATT	1	5	17	63.0367	564634549	100.397	354520732	85	5	0.0158638	0.0793189	0.0141035	0.00134842	0.00023976	0.846642	2.38813e-09	2.38813e-09	1	0	0	1	1	0
AAGTGTC	54	216	7	63.0367	564634549	100.397	354520732	1512	4	0.856644	3.42658	0.609273	0.023986	0.00426491	0.278894	4.24806e-08	4.24806e-08	1	0	0	1	0	0
AAT	113694	1099533	3	63.0367	564634549	100.397	354520732	3298599	9.67099	1803.62	17442.7	3101.46	52.3282	9.30439	0.288983	9.26763e-05	9.26763e-05	1	1	1	0	0	0
AATAATAATAATACTAGT	29	117	18	63.0367	564634549	100.397	354520732	2106	4.03448	0.46005	1.85606	0.330023	0.0334091	0.00594041	0.723338	5.91695e-08	5.91695e-08	1	0	0	1	1	0
AATAATAATAATAGTAATT	5	20	19	63.0367	564634549	100.397	354520732	380	4	0.0793189	0.317276	0.0564142	0.00602824	0.00107187	0.756997	1.06763e-08	1.06763e-08	1	0	0	1	1	0
AATAATAATAATCAT	62	302	15	63.0367	564634549	100.397	354520732	4530	4.87097	0.983554	4.79086	0.851854	0.0718629	0.0127778	0.727759	1.27273e-07	1.27273e-07	1	0	0	1	1	0
AATAATAATAC	105	442	11	63.0367	564634549	100.397	354520732	4862	4.20952	1.6657	7.01179	1.24675	0.0771297	0.0137143	0.461218	1.36601e-07	1.36601e-07	1	0	0	1	0	0
AATAATAGT	89	401	9	63.0367	564634549	100.397	354520732	3609	4.50562	1.41188	6.36138	1.1311	0.0572524	0.0101799	0.403904	1.01397e-07	1.01397e-07	1	0	0	1	0	0
AATAATC	50	238	7	63.0367	564634549	100.397	354520732	1666	4.76	0.793189	3.77558	0.671329	0.0264291	0.0046993	0.331884	4.68074e-08	4.68074e-08	1	0	0	1	0	0
AATAATCAATATTC	179	869	14	63.0367	564634549	100.397	354520732	12166	4.85475	2.83962	13.7856	2.4512	0.192999	0.0343168	0.67698	3.41812e-07	3.41812e-07	1	0	0	1	1	0
AATAATCATAATACT	32	162	15	63.0367	564634549	100.397	354520732	2430	5.0625	0.507641	2.56993	0.456955	0.038549	0.00685432	0.756375	6.82724e-08	6.82724e-08	1	0	0	1	1	0
AATAATGAGTGTATT	139	678	15	63.0367	564634549	100.397	354520732	10170	4.8777	2.20507	10.7556	1.91244	0.161335	0.0286866	0.728764	2.85733e-07	2.85733e-07	1	0	0	1	1	0
AATAATGTAC	1	4	10	63.0367	564634549	100.397	354520732	40	4	0.0158638	0.0634551	0.0112828	0.000634551	0.000112828	0.39842	1.12383e-09	1.12383e-09	1	0	0	1	0	0
AATAATT	10	40	7	63.0367	564634549	100.397	354520732	280	4	0.158638	0.634551	0.112828	0.00444186	0.000789799	0.278894	7.86678e-09	7.86678e-09	1	0	0	1	0	0
AATAC	134	684	5	63.0367	564634549	100.397	354520732	3420	5.10448	2.12575	10.8508	1.92937	0.0542541	0.00964683	0.254216	9.60871e-08	9.60871e-08	1	0	0	1	0	0
AATACAATAT	47	214	10	63.0367	564634549	100.397	354520732	2140	4.55319	0.745598	3.39485	0.603632	0.0339485	0.00603632	0.45352	6.01247e-08	6.01247e-08	1	0	0	1	0	0
AATACACAGT	40	177	10	63.0367	564634549	100.397	354520732	1770	4.425	0.634551	2.80789	0.499266	0.0280789	0.00499266	0.440752	4.97293e-08	4.97293e-08	1	0	0	1	0	0
AATACAGAGCCTAGAGT	1	5	17	63.0367	564634549	100.397	354520732	85	5	0.0158638	0.0793189	0.0141035	0.00134842	0.00023976	0.846642	2.38813e-09	2.38813e-09	1	0	0	1	1	0
AATACAT	53	390	7	63.0367	564634549	100.397	354520732	2730	7.35849	0.84078	6.18687	1.10008	0.0433081	0.00770054	0.513059	7.67011e-08	7.67011e-08	1	0	0	1	1	0
AATACC	2	8	6	63.0367	564634549	100.397	354520732	48	4	0.0317276	0.12691	0.0225657	0.000761461	0.000135394	0.239052	1.34859e-09	1.34859e-09	1	0	0	1	0	0
AATACCT	1	4	7	63.0367	564634549	100.397	354520732	28	4	0.0158638	0.0634551	0.0112828	0.000444186	7.89799e-05	0.278894	7.86678e-10	7.86678e-10	1	0	0	1	0	0
AATACGT	1	8	7	63.0367	564634549	100.397	354520732	56	8	0.0158638	0.12691	0.0225657	0.000888372	0.00015796	0.557788	1.57336e-09	1.57336e-09	1	0	0	1	1	0
AATACT	30	137	6	63.0367	564634549	100.397	354520732	822	4.56667	0.475913	2.17334	0.386437	0.01304	0.00231862	0.272917	2.30946e-08	2.30946e-08	1	0	0	1	0	0
AATACTATACTAATATT	121	523	17	63.0367	564634549	100.397	354520732	8891	4.32231	1.91952	8.29676	1.47523	0.141045	0.0250789	0.73189	2.49798e-07	2.49798e-07	1	0	0	1	1	0
AATAG	6673	45896	5	63.0367	564634549	100.397	354520732	229480	6.87787	105.859	728.084	129.459	3.64042	0.647296	0.342535	6.44739e-06	6.44739e-06	1	0	0	1	0	0
AATAGAATATAATTAT	77	320	16	63.0367	564634549	100.397	354520732	5120	4.15584	1.22151	5.07641	0.902627	0.0812225	0.014442	0.662308	1.4385e-07	1.4385e-07	1	0	0	1	1	0
AATAGAATATCAG	2	12	13	63.0367	564634549	100.397	354520732	156	6	0.0317276	0.190365	0.0338485	0.00247475	0.000440031	0.776918	4.38292e-09	4.38292e-09	1	0	0	1	1	0
AATAGAATTGG	1	6	11	63.0367	564634549	100.397	354520732	66	6	0.0158638	0.0951827	0.0169243	0.00104701	0.000186167	0.657393	1.85431e-09	1.85431e-09	1	0	0	1	1	0
AATAGACTATTCGATCT	285	1151	17	63.0367	564634549	100.397	354520732	19567	4.0386	4.52118	18.2592	3.24664	0.310407	0.0551928	0.683849	5.49748e-07	5.49748e-07	1	0	0	1	1	0
AATAGAG	20	80	7	63.0367	564634549	100.397	354520732	560	4	0.317276	1.2691	0.225657	0.00888372	0.0015796	0.278894	1.57336e-08	1.57336e-08	1	0	0	1	0	0
AATAGAGATAGATAG	289	1229	15	63.0367	564634549	100.397	354520732	18435	4.2526	4.58463	19.4966	3.46665	0.292449	0.0519998	0.635369	5.17943e-07	5.17943e-07	1	0	0	1	1	0
AATAGAGGAT	409	2471	10	63.0367	564634549	100.397	354520732	24710	6.04156	6.48829	39.1994	6.96997	0.391994	0.0696997	0.60177	6.94244e-07	6.94244e-07	1	0	0	1	1	0
AATAGAGGCGCAG	62	395	13	63.0367	564634549	100.397	354520732	5135	6.37097	0.983554	6.26619	1.11418	0.0814605	0.0144843	0.824954	1.44271e-07	1.44271e-07	1	0	0	1	1	0
AATAGAGGCGCGG	2	14	13	63.0367	564634549	100.397	354520732	182	7	0.0317276	0.222093	0.0394899	0.00288721	0.000513369	0.906405	5.11341e-09	5.11341e-09	1	0	0	1	1	0
AATAGAT	33	132	7	63.0367	564634549	100.397	354520732	924	4	0.523505	2.09402	0.372334	0.0146581	0.00260634	0.278894	2.59604e-08	2.59604e-08	1	0	0	1	0	0
AATAGCACCC	2	8	10	63.0367	564634549	100.397	354520732	80	4	0.0317276	0.12691	0.0225657	0.0012691	0.000225657	0.39842	2.24765e-09	2.24765e-09	1	0	0	1	0	0
AATAGCATAG	1	4	10	63.0367	564634549	100.397	354520732	40	4	0.0158638	0.0634551	0.0112828	0.000634551	0.000112828	0.39842	1.12383e-09	1.12383e-09	1	0	0	1	0	0
AATAGCT	1	4	7	63.0367	564634549	100.397	354520732	28	4	0.0158638	0.0634551	0.0112828	0.000444186	7.89799e-05	0.278894	7.86678e-10	7.86678e-10	1	0	0	1	0	0
AATAGG	16	141	6	63.0367	564634549	100.397	354520732	846	8.8125	0.25382	2.23679	0.39772	0.0134208	0.00238632	0.526661	2.37689e-08	2.37689e-08	1	0	0	1	1	0
AATAGGATAGGATAG	1	5	15	63.0367	564634549	100.397	354520732	75	5	0.0158638	0.0793189	0.0141035	0.00118978	0.000211553	0.747037	2.10717e-09	2.10717e-09	1	0	0	1	1	0
AATAGT	270	2006	6	63.0367	564634549	100.397	354520732	12036	7.42963	4.28322	31.8227	5.65834	0.190936	0.0339501	0.444017	3.38159e-07	3.38159e-07	1	0	0	1	0	0
AATAGTCATAATTATAATAT	159	687	20	63.0367	564634549	100.397	354520732	13740	4.32075	2.52234	10.8984	1.93783	0.217968	0.0387565	0.860737	3.86034e-07	3.86034e-07	1	0	0	1	1	0
AATAT	119	618	5	63.0367	564634549	100.397	354520732	3090	5.19328	1.88779	9.80381	1.7432	0.0490191	0.00871599	0.258638	8.68156e-08	8.68156e-08	1	0	0	1	0	0
AATATAG	2	14	7	63.0367	564634549	100.397	354520732	98	7	0.0317276	0.222093	0.0394899	0.00155465	0.00027643	0.488064	2.75337e-09	2.75337e-09	1	0	0	1	0	0
AATATAGGT	2	13	9	63.0367	564634549	100.397	354520732	117	6.5	0.0317276	0.206229	0.0366692	0.00185606	0.000330023	0.582689	3.28719e-09	3.28719e-09	1	0	0	1	1	0
AATATAT	21	90	7	63.0367	564634549	100.397	354520732	630	4.28571	0.333139	1.42774	0.253864	0.00999418	0.00177705	0.298815	1.77003e-08	1.77003e-08	1	0	0	1	0	0
AATATCTAGCGTAGTAT	31	126	17	63.0367	564634549	100.397	354520732	2142	4.06452	0.491777	1.99884	0.355409	0.0339802	0.00604196	0.688238	6.01809e-08	6.01809e-08	1	0	0	1	1	0
AATATCTCT	54	263	9	63.0367	564634549	100.397	354520732	2367	4.87037	0.856644	4.17217	0.741847	0.0375496	0.00667662	0.436602	6.65024e-08	6.65024e-08	1	0	0	1	0	0
AATATG	5	24	6	63.0367	564634549	100.397	354520732	144	4.8	0.0793189	0.380731	0.067697	0.00228438	0.000406182	0.286862	4.04577e-09	4.04577e-09	1	0	0	1	0	0
AATATGGGGAGGAG	2	10	14	63.0367	564634549	100.397	354520732	140	5	0.0317276	0.158638	0.0282071	0.00222093	0.000394899	0.697234	3.93339e-09	3.93339e-09	1	0	0	1	1	0
AATATGTAATGT	1	8	12	63.0367	564634549	100.397	354520732	96	8	0.0158638	0.12691	0.0225657	0.00152292	0.000270788	0.956207	2.69718e-09	2.69718e-09	1	0	0	1	1	0
AATATT	9	41	6	63.0367	564634549	100.397	354520732	246	4.55556	0.142774	0.650415	0.115649	0.00390249	0.000693895	0.272253	6.91153e-09	6.91153e-09	1	0	0	1	0	0
AATATTC	1	5	7	63.0367	564634549	100.397	354520732	35	5	0.0158638	0.0793189	0.0141035	0.000555232	9.87248e-05	0.348617	9.83348e-10	9.83348e-10	1	0	0	1	0	0
AATATTCTC	1	4	9	63.0367	564634549	100.397	354520732	36	4	0.0158638	0.0634551	0.0112828	0.000571096	0.000101546	0.358578	1.01144e-09	1.01144e-09	1	0	0	1	0	0
AATC	671	4506	4	63.0367	564634549	100.397	354520732	18024	6.71535	10.6446	71.4822	12.7101	0.285929	0.0508405	0.267553	5.06396e-07	5.06396e-07	1	0	0	0	0	0
AATCACACAG	1	4	10	63.0367	564634549	100.397	354520732	40	4	0.0158638	0.0634551	0.0112828	0.000634551	0.000112828	0.39842	1.12383e-09	1.12383e-09	1	0	0	1	0	0
AATCACC	1	5	7	63.0367	564634549	100.397	354520732	35	5	0.0158638	0.0793189	0.0141035	0.000555232	9.87248e-05	0.348617	9.83348e-10	9.83348e-10	1	0	0	1	0	0
AATCACTG	63	300	8	63.0367	564634549	100.397	354520732	2400	4.7619	0.999418	4.75913	0.846213	0.0380731	0.0067697	0.379447	6.74296e-08	6.74296e-08	1	0	0	1	0	0
AATCAG	10	40	6	63.0367	564634549	100.397	354520732	240	4	0.158638	0.634551	0.112828	0.00380731	0.00067697	0.239052	6.74296e-09	6.74296e-09	1	0	0	1	0	0
AATCAGGTGGAG	130	613	12	63.0367	564634549	100.397	354520732	7356	4.71538	2.06229	9.7245	1.72909	0.116694	0.0207491	0.563611	2.06672e-07	2.06672e-07	1	0	0	1	1	0
AATCAGT	7	28	7	63.0367	564634549	100.397	354520732	196	4	0.111046	0.444186	0.0789799	0.0031093	0.000552859	0.278894	5.50675e-09	5.50675e-09	1	0	0	1	0	0
AATCATGC	2	8	8	63.0367	564634549	100.397	354520732	64	4	0.0317276	0.12691	0.0225657	0.00101528	0.000180525	0.318736	1.79812e-09	1.79812e-09	1	0	0	1	0	0
AATCC	2	20	5	63.0367	564634549	100.397	354520732	100	10	0.0317276	0.317276	0.0564142	0.00158638	0.000282071	0.498025	2.80957e-09	2.80957e-09	1	0	0	1	0	0
AATCCAGATTGGT	56	226	13	63.0367	564634549	100.397	354520732	2938	4.03571	0.888372	3.58521	0.63748	0.0466078	0.00828724	0.52257	8.2545e-08	8.2545e-08	1	0	0	1	1	0
AATCCAT	1	4	7	63.0367	564634549	100.397	354520732	28	4	0.0158638	0.0634551	0.0112828	0.000444186	7.89799e-05	0.278894	7.86678e-10	7.86678e-10	1	0	0	1	0	0
AATCCCGGCTCACCT	1	4	15	63.0367	564634549	100.397	354520732	60	4	0.0158638	0.0634551	0.0112828	0.000951827	0.000169243	0.59763	1.68574e-09	1.68574e-09	1	0	0	1	1	0
AATCCGT	37	169	7	63.0367	564634549	100.397	354520732	1183	4.56757	0.58696	2.68098	0.4767	0.0187668	0.0033369	0.318467	3.32372e-08	3.32372e-08	1	0	0	1	0	0
AATCCTCCCGTCTGAGGCCG	3	13	20	63.0367	564634549	100.397	354520732	260	4.33333	0.0475913	0.206229	0.0366692	0.00412458	0.000733384	0.863243	7.30487e-09	7.30487e-09	1	0	0	1	1	0
AATCT	1463	8021	5	63.0367	564634549	100.397	354520732	40105	5.48257	23.2087	127.243	22.6249	0.636217	0.113125	0.273045	1.12678e-06	1.12678e-06	1	0	0	1	0	0
AATCTAATCTATCT	275	1789	14	63.0367	564634549	100.397	354520732	25046	6.50545	4.36254	28.3803	5.04625	0.397324	0.0706475	0.907165	7.03684e-07	7.03684e-07	1	0	0	1	1	0
AATCTAC	132	806	7	63.0367	564634549	100.397	354520732	5642	6.10606	2.09402	12.7862	2.27349	0.0895034	0.0159144	0.425736	1.58516e-07	1.58516e-07	1	0	0	1	0	0
AATCTATCT	58	420	9	63.0367	564634549	100.397	354520732	3780	7.24138	0.920099	6.66279	1.1847	0.0599651	0.0106623	0.649149	1.06202e-07	1.06202e-07	1	0	0	1	1	0
AATCTG	157	667	6	63.0367	564634549	100.397	354520732	4002	4.24841	2.49061	10.5811	1.88141	0.0634868	0.0112885	0.253897	1.12439e-07	1.12439e-07	1	0	0	1	0	0
AATCTGACAATTAGGC	80	414	16	63.0367	564634549	100.397	354520732	6624	5.175	1.2691	6.5676	1.16777	0.105082	0.0186844	0.824729	1.86106e-07	1.86106e-07	1	0	0	1	1	0
AATCTGGC	1	5	8	63.0367	564634549	100.397	354520732	40	5	0.0158638	0.0793189	0.0141035	0.000634551	0.000112828	0.39842	1.12383e-09	1.12383e-09	1	0	0	1	0	0
AATCTGT	13	52	7	63.0367	564634549	100.397	354520732	364	4	0.206229	0.824916	0.146677	0.00577442	0.00102674	0.278894	1.02268e-08	1.02268e-08	1	0	0	1	0	0
AATG	2253	18232	4	63.0367	564634549	100.397	354520732	72928	8.09232	35.7411	289.228	51.4272	1.15691	0.205709	0.322414	2.04896e-06	2.04896e-06	1	0	0	0	0	0
AATGAATTCAC	1	5	11	63.0367	564634549	100.397	354520732	55	5	0.0158638	0.0793189	0.0141035	0.000872508	0.000155139	0.547827	1.54526e-09	1.54526e-09	1	0	0	1	1	0
AATGACCCAG	1	4	10	63.0367	564634549	100.397	354520732	40	4	0.0158638	0.0634551	0.0112828	0.000634551	0.000112828	0.39842	1.12383e-09	1.12383e-09	1	0	0	1	0	0
AATGAGT	11	44	7	63.0367	564634549	100.397	354520732	308	4	0.174502	0.698006	0.124111	0.00488604	0.000868779	0.278894	8.65346e-09	8.65346e-09	1	0	0	1	0	0
AATGAT	132	617	6	63.0367	564634549	100.397	354520732	3702	4.67424	2.09402	9.78795	1.74038	0.0587277	0.0104423	0.279347	1.0401e-07	1.0401e-07	1	0	0	1	0	0
AATGC	1	5	5	63.0367	564634549	100.397	354520732	25	5	0.0158638	0.0793189	0.0141035	0.000396594	7.05177e-05	0.249012	7.02391e-10	7.02391e-10	1	0	0	1	0	0
AATGCTAC	81	395	8	63.0367	564634549	100.397	354520732	3160	4.87654	1.28497	6.26619	1.11418	0.0501295	0.00891344	0.388582	8.87823e-08	8.87823e-08	1	0	0	1	0	0
AATGCTC	11	44	7	63.0367	564634549	100.397	354520732	308	4	0.174502	0.698006	0.124111	0.00488604	0.000868779	0.278894	8.65346e-09	8.65346e-09	1	0	0	1	0	0
AATGG	82	726	5	63.0367	564634549	100.397	354520732	3630	8.85366	1.30083	11.5171	2.04784	0.0575855	0.0102392	0.440934	1.01987e-07	1.01987e-07	1	0	0	1	0	0
AATGGATGCAGC	1	4	12	63.0367	564634549	100.397	354520732	48	4	0.0158638	0.0634551	0.0112828	0.000761461	0.000135394	0.478104	1.34859e-09	1.34859e-09	1	0	0	1	0	0
AATGGATGGATG	1	4	12	63.0367	564634549	100.397	354520732	48	4	0.0158638	0.0634551	0.0112828	0.000761461	0.000135394	0.478104	1.34859e-09	1.34859e-09	1	0	0	1	0	0
AATGGC	24	96	6	63.0367	564634549	100.397	354520732	576	4	0.380731	1.52292	0.270788	0.00913754	0.00162473	0.239052	1.61831e-08	1.61831e-08	1	0	0	1	0	0
AATGGGAC	12	55	8	63.0367	564634549	100.397	354520732	440	4.58333	0.190365	0.872508	0.155139	0.00698006	0.00124111	0.365218	1.23621e-08	1.23621e-08	1	0	0	1	0	0
AATGGGAGATG	2	10	11	63.0367	564634549	100.397	354520732	110	5	0.0317276	0.158638	0.0282071	0.00174502	0.000310278	0.547827	3.09052e-09	3.09052e-09	1	0	0	1	1	0
AATGGGGCC	1	4	9	63.0367	564634549	100.397	354520732	36	4	0.0158638	0.0634551	0.0112828	0.000571096	0.000101546	0.358578	1.01144e-09	1.01144e-09	1	0	0	1	0	0
AATGGGGTGAC	1	4	11	63.0367	564634549	100.397	354520732	44	4	0.0158638	0.0634551	0.0112828	0.000698006	0.000124111	0.438262	1.23621e-09	1.23621e-09	1	0	0	1	0	0
AATGGGTC	6	24	8	63.0367	564634549	100.397	354520732	192	4	0.0951827	0.380731	0.067697	0.00304585	0.000541576	0.318736	5.39437e-09	5.39437e-09	1	0	0	1	0	0
AATGGT	7	30	6	63.0367	564634549	100.397	354520732	180	4.28571	0.111046	0.475913	0.0846213	0.00285548	0.000507728	0.256127	5.05722e-09	5.05722e-09	1	0	0	1	0	0
AATGT	4	22	5	63.0367	564634549	100.397	354520732	110	5.5	0.0634551	0.349003	0.0620556	0.00174502	0.000310278	0.273914	3.09052e-09	3.09052e-09	1	0	0	1	0	0
AATGTAT	9	41	7	63.0367	564634549	100.397	354520732	287	4.55556	0.142774	0.650415	0.115649	0.0045529	0.000809544	0.317629	8.06345e-09	8.06345e-09	1	0	0	1	0	0
AATGTC	1	4	6	63.0367	564634549	100.397	354520732	24	4	0.0158638	0.0634551	0.0112828	0.000380731	6.7697e-05	0.239052	6.74296e-10	6.74296e-10	1	0	0	1	0	0
AATT	405	2561	4	63.0367	564634549	100.397	354520732	10244	6.32346	6.42483	40.6271	7.22384	0.162509	0.0288953	0.251939	2.87812e-07	2.87812e-07	1	0	0	0	0	0
AATTAC	38	152	6	63.0367	564634549	100.397	354520732	912	4	0.602824	2.41129	0.428748	0.0144678	0.00257249	0.239052	2.56232e-08	2.56232e-08	1	0	0	1	0	0
AATTACTGGTGCCCAGTC	96	386	18	63.0367	564634549	100.397	354520732	6948	4.02083	1.52292	6.12342	1.08879	0.110222	0.0195983	0.720891	1.95209e-07	1.95209e-07	1	0	0	1	1	0
AATTAG	173	723	6	63.0367	564634549	100.397	354520732	4338	4.17919	2.74443	11.4695	2.03937	0.0688171	0.0122362	0.249761	1.21879e-07	1.21879e-07	1	0	0	1	0	0
AATTAGG	2	8	7	63.0367	564634549	100.397	354520732	56	4	0.0317276	0.12691	0.0225657	0.000888372	0.00015796	0.278894	1.57336e-09	1.57336e-09	1	0	0	1	0	0
AATTAT	93	387	6	63.0367	564634549	100.397	354520732	2322	4.16129	1.47533	6.13928	1.09161	0.0368357	0.00654969	0.248691	6.52381e-08	6.52381e-08	1	0	0	1	0	0
AATTATAG	2	12	8	63.0367	564634549	100.397	354520732	96	6	0.0317276	0.190365	0.0338485	0.00152292	0.000270788	0.478104	2.69718e-09	2.69718e-09	1	0	0	1	0	0
AATTATC	21	84	7	63.0367	564634549	100.397	354520732	588	4	0.333139	1.33256	0.23694	0.0093279	0.00165858	0.278894	1.65202e-08	1.65202e-08	1	0	0	1	0	0
AATTC	40	200	5	63.0367	564634549	100.397	354520732	1000	5	0.634551	3.17276	0.564142	0.0158638	0.00282071	0.249012	2.80957e-08	2.80957e-08	1	0	0	1	0	0
AATTCC	51	226	6	63.0367	564634549	100.397	354520732	1356	4.43137	0.809053	3.58521	0.63748	0.0215113	0.00382488	0.264832	3.80977e-08	3.80977e-08	1	0	0	1	0	0
AC	43427	663428	2	63.0367	564634549	100.397	354520732	1326856	15.2769	688.916	10524.5	1871.34	21.0489	3.74268	0.30433	3.72789e-05	3.72789e-05	1	1	0	0	0	0
ACACACACACACGT	1	4	14	63.0367	564634549	100.397	354520732	56	4	0.0158638	0.0634551	0.0112828	0.000888372	0.00015796	0.557788	1.57336e-09	1.57336e-09	1	0	0	1	1	0
ACACACACACATGT	4	16	14	63.0367	564634549	100.397	354520732	224	4	0.0634551	0.25382	0.0451314	0.00355349	0.000631839	0.557788	6.29343e-09	6.29343e-09	1	0	0	1	1	0
ACACACACAGCCCCGCTGC	1	5	19	63.0367	564634549	100.397	354520732	95	5	0.0158638	0.0793189	0.0141035	0.00150706	0.000267967	0.946247	2.66909e-09	2.66909e-09	1	0	0	1	1	0
ACACACCAGT	2	8	10	63.0367	564634549	100.397	354520732	80	4	0.0317276	0.12691	0.0225657	0.0012691	0.000225657	0.39842	2.24765e-09	2.24765e-09	1	0	0	1	0	0
ACACAG	11	57	6	63.0367	564634549	100.397	354520732	342	5.18182	0.174502	0.904235	0.16078	0.00542541	0.000964683	0.309681	9.60871e-09	9.60871e-09	1	0	0	1	0	0
ACACAGCCC	2	9	9	63.0367	564634549	100.397	354520732	81	4.5	0.0317276	0.142774	0.0253864	0.00128497	0.000228477	0.4034	2.27575e-09	2.27575e-09	1	0	0	1	0	0
ACACAGG	3	12	7	63.0367	564634549	100.397	354520732	84	4	0.0475913	0.190365	0.0338485	0.00133256	0.00023694	0.278894	2.36004e-09	2.36004e-09	1	0	0	1	0	0
ACACAGGCAGC	1	4	11	63.0367	564634549	100.397	354520732	44	4	0.0158638	0.0634551	0.0112828	0.000698006	0.000124111	0.438262	1.23621e-09	1.23621e-09	1	0	0	1	0	0
ACACAT	63	260	6	63.0367	564634549	100.397	354520732	1560	4.12698	0.999418	4.12458	0.733384	0.0247475	0.00440031	0.246641	4.38292e-08	4.38292e-08	1	0	0	1	0	0
ACACATCAT	1	4	9	63.0367	564634549	100.397	354520732	36	4	0.0158638	0.0634551	0.0112828	0.000571096	0.000101546	0.358578	1.01144e-09	1.01144e-09	1	0	0	1	0	0
ACACATGG	4	16	8	63.0367	564634549	100.397	354520732	128	4	0.0634551	0.25382	0.0451314	0.00203056	0.000361051	0.318736	3.59624e-09	3.59624e-09	1	0	0	1	0	0
ACACC	1	11	5	63.0367	564634549	100.397	354520732	55	11	0.0158638	0.174502	0.0310278	0.000872508	0.000155139	0.547827	1.54526e-09	1.54526e-09	1	0	0	1	1	0
ACACCATACACTAT	2	8	14	63.0367	564634549	100.397	354520732	112	4	0.0317276	0.12691	0.0225657	0.00177674	0.000315919	0.557788	3.14671e-09	3.14671e-09	1	0	0	1	1	0
ACACCATGGG	2	8	10	63.0367	564634549	100.397	354520732	80	4	0.0317276	0.12691	0.0225657	0.0012691	0.000225657	0.39842	2.24765e-09	2.24765e-09	1	0	0	1	0	0
ACACCC	15	63	6	63.0367	564634549	100.397	354520732	378	4.2	0.237957	0.999418	0.177705	0.00599651	0.00106623	0.251004	1.06202e-08	1.06202e-08	1	0	0	1	0	0
ACACCCCCACGG	1	4	12	63.0367	564634549	100.397	354520732	48	4	0.0158638	0.0634551	0.0112828	0.000761461	0.000135394	0.478104	1.34859e-09	1.34859e-09	1	0	0	1	0	0
ACACCGCGATGGGGGGG	1	5	17	63.0367	564634549	100.397	354520732	85	5	0.0158638	0.0793189	0.0141035	0.00134842	0.00023976	0.846642	2.38813e-09	2.38813e-09	1	0	0	1	1	0
ACACCGCGCCGGG	1	4	13	63.0367	564634549	100.397	354520732	52	4	0.0158638	0.0634551	0.0112828	0.000824916	0.000146677	0.517946	1.46097e-09	1.46097e-09	1	0	0	1	1	0
ACACCGCGGGAGGGACGGGG	1	4	20	63.0367	564634549	100.397	354520732	80	4	0.0158638	0.0634551	0.0112828	0.0012691	0.000225657	0.796839	2.24765e-09	2.24765e-09	1	0	0	1	1	0
ACACCGGAGCCATGCACAGC	2	9	20	63.0367	564634549	100.397	354520732	180	4.5	0.0317276	0.142774	0.0253864	0.00285548	0.000507728	0.896444	5.05722e-09	5.05722e-09	1	0	0	1	1	0
ACACCGTG	1	4	8	63.0367	564634549	100.397	354520732	32	4	0.0158638	0.0634551	0.0112828	0.000507641	9.02627e-05	0.318736	8.99061e-10	8.99061e-10	1	0	0	1	0	0
ACACGCAGCTCTGCCCCGGGATGC	1	4	24	63.0367	564634549	100.397	354520732	96	4	0.0158638	0.0634551	0.0112828	0.00152292	0.000270788	0.956207	2.69718e-09	2.69718e-09	1	0	0	1	1	0
ACACGG	1	4	6	63.0367	564634549	100.397	354520732	24	4	0.0158638	0.0634551	0.0112828	0.000380731	6.7697e-05	0.239052	6.74296e-10	6.74296e-10	1	0	0	1	0	0
ACACGGGCAGGAGC	1	4	14	63.0367	564634549	100.397	354520732	56	4	0.0158638	0.0634551	0.0112828	0.000888372	0.00015796	0.557788	1.57336e-09	1.57336e-09	1	0	0	1	1	0
ACACGT	8	32	6	63.0367	564634549	100.397	354520732	192	4	0.12691	0.507641	0.0902627	0.00304585	0.000541576	0.239052	5.39437e-09	5.39437e-09	1	0	0	1	0	0
ACACGTACG	7	32	9	63.0367	564634549	100.397	354520732	288	4.57143	0.111046	0.507641	0.0902627	0.00456877	0.000812364	0.409803	8.09155e-09	8.09155e-09	1	0	0	1	0	0
ACACTATACTAT	74	376	12	63.0367	564634549	100.397	354520732	4512	5.08108	1.17392	5.96478	1.06059	0.0715774	0.012727	0.607321	1.26768e-07	1.26768e-07	1	0	0	1	1	0
ACACTATATACTAT	2	8	14	63.0367	564634549	100.397	354520732	112	4	0.0317276	0.12691	0.0225657	0.00177674	0.000315919	0.557788	3.14671e-09	3.14671e-09	1	0	0	1	1	0
ACACTC	1	4	6	63.0367	564634549	100.397	354520732	24	4	0.0158638	0.0634551	0.0112828	0.000380731	6.7697e-05	0.239052	6.74296e-10	6.74296e-10	1	0	0	1	0	0
ACACTGG	5	20	7	63.0367	564634549	100.397	354520732	140	4	0.0793189	0.317276	0.0564142	0.00222093	0.000394899	0.278894	3.93339e-09	3.93339e-09	1	0	0	1	0	0
ACAG	648	4995	4	63.0367	564634549	100.397	354520732	19980	7.70833	10.2797	79.2396	14.0894	0.316958	0.0563578	0.307115	5.61351e-07	5.61351e-07	1	0	0	0	0	0
ACAGAG	37	159	6	63.0367	564634549	100.397	354520732	954	4.2973	0.58696	2.52234	0.448493	0.015134	0.00269096	0.256819	2.68033e-08	2.68033e-08	1	0	0	1	0	0
ACAGAGACCC	7	28	10	63.0367	564634549	100.397	354520732	280	4	0.111046	0.444186	0.0789799	0.00444186	0.000789799	0.39842	7.86678e-09	7.86678e-09	1	0	0	1	0	0
ACAGAGAGAG	3	18	10	63.0367	564634549	100.397	354520732	180	6	0.0475913	0.285548	0.0507728	0.00285548	0.000507728	0.59763	5.05722e-09	5.05722e-09	1	0	0	1	1	0
ACAGAGC	1	4	7	63.0367	564634549	100.397	354520732	28	4	0.0158638	0.0634551	0.0112828	0.000444186	7.89799e-05	0.278894	7.86678e-10	7.86678e-10	1	0	0	1	0	0
ACAGAGCAGATCGCACAGGGTC	1	4	22	63.0367	564634549	100.397	354520732	88	4	0.0158638	0.0634551	0.0112828	0.00139601	0.000248222	0.876523	2.47242e-09	2.47242e-09	1	0	0	1	1	0
ACAGAGCCAGAG	2	13	12	63.0367	564634549	100.397	354520732	156	6.5	0.0317276	0.206229	0.0366692	0.00247475	0.000440031	0.776918	4.38292e-09	4.38292e-09	1	0	0	1	1	0
ACAGAGT	8	32	7	63.0367	564634549	100.397	354520732	224	4	0.12691	0.507641	0.0902627	0.00355349	0.000631839	0.278894	6.29343e-09	6.29343e-09	1	0	0	1	0	0
ACAGAT	2	20	6	63.0367	564634549	100.397	354520732	120	10	0.0317276	0.317276	0.0564142	0.00190365	0.000338485	0.59763	3.37148e-09	3.37148e-09	1	0	0	1	1	0
ACAGATCCTGCCCC	1	5	14	63.0367	564634549	100.397	354520732	70	5	0.0158638	0.0793189	0.0141035	0.00111046	0.00019745	0.697234	1.9667e-09	1.9667e-09	1	0	0	1	1	0
ACAGATGG	1	5	8	63.0367	564634549	100.397	354520732	40	5	0.0158638	0.0793189	0.0141035	0.000634551	0.000112828	0.39842	1.12383e-09	1.12383e-09	1	0	0	1	0	0
ACAGC	37	205	5	63.0367	564634549	100.397	354520732	1025	5.54054	0.58696	3.25207	0.578245	0.0162604	0.00289123	0.275933	2.8798e-08	2.8798e-08	1	0	0	1	0	0
ACAGCACAGCAGC	1	4	13	63.0367	564634549	100.397	354520732	52	4	0.0158638	0.0634551	0.0112828	0.000824916	0.000146677	0.517946	1.46097e-09	1.46097e-09	1	0	0	1	1	0
ACAGCCAGCGC	1	4	11	63.0367	564634549	100.397	354520732	44	4	0.0158638	0.0634551	0.0112828	0.000698006	0.000124111	0.438262	1.23621e-09	1.23621e-09	1	0	0	1	0	0
ACAGCCCCGC	1	4	10	63.0367	564634549	100.397	354520732	40	4	0.0158638	0.0634551	0.0112828	0.000634551	0.000112828	0.39842	1.12383e-09	1.12383e-09	1	0	0	1	0	0
ACAGCCCCGCGG	2	13	12	63.0367	564634549	100.397	354520732	156	6.5	0.0317276	0.206229	0.0366692	0.00247475	0.000440031	0.776918	4.38292e-09	4.38292e-09	1	0	0	1	1	0
ACAGCGTCCCAGAT	2	10	14	63.0367	564634549	100.397	354520732	140	5	0.0317276	0.158638	0.0282071	0.00222093	0.000394899	0.697234	3.93339e-09	3.93339e-09	1	0	0	1	1	0
ACAGCTCT	43	317	8	63.0367	564634549	100.397	354520732	2536	7.37209	0.682142	5.02882	0.894165	0.0402305	0.00715332	0.587437	7.12506e-08	7.12506e-08	1	0	0	1	1	0
ACAGCTGGAGGG	1	4	12	63.0367	564634549	100.397	354520732	48	4	0.0158638	0.0634551	0.0112828	0.000761461	0.000135394	0.478104	1.34859e-09	1.34859e-09	1	0	0	1	0	0
ACAGG	7	38	5	63.0367	564634549	100.397	354520732	190	5.42857	0.111046	0.602824	0.107187	0.00301412	0.000535935	0.270356	5.33817e-09	5.33817e-09	1	0	0	1	0	0
ACAGGACCGGATCACGGGGGGC	1	4	22	63.0367	564634549	100.397	354520732	88	4	0.0158638	0.0634551	0.0112828	0.00139601	0.000248222	0.876523	2.47242e-09	2.47242e-09	1	0	0	1	1	0
ACAGGG	55	269	6	63.0367	564634549	100.397	354520732	1614	4.89091	0.872508	4.26736	0.758771	0.0256041	0.00455263	0.292295	4.53464e-08	4.53464e-08	1	0	0	1	0	0
ACAGGGG	1	4	7	63.0367	564634549	100.397	354520732	28	4	0.0158638	0.0634551	0.0112828	0.000444186	7.89799e-05	0.278894	7.86678e-10	7.86678e-10	1	0	0	1	0	0
ACAGGGGC	1	6	8	63.0367	564634549	100.397	354520732	48	6	0.0158638	0.0951827	0.0169243	0.000761461	0.000135394	0.478104	1.34859e-09	1.34859e-09	1	0	0	1	0	0
ACAGGGGGTG	1	4	10	63.0367	564634549	100.397	354520732	40	4	0.0158638	0.0634551	0.0112828	0.000634551	0.000112828	0.39842	1.12383e-09	1.12383e-09	1	0	0	1	0	0
ACAGTAG	1	7	7	63.0367	564634549	100.397	354520732	49	7	0.0158638	0.111046	0.019745	0.000777325	0.000138215	0.488064	1.37669e-09	1.37669e-09	1	0	0	1	0	0
ACAGTAGTATGT	63	289	12	63.0367	564634549	100.397	354520732	3468	4.5873	0.999418	4.58463	0.815185	0.0550156	0.00978222	0.548301	9.74357e-08	9.74357e-08	1	0	0	1	1	0
ACAGTAT	62	284	7	63.0367	564634549	100.397	354520732	1988	4.58065	0.983554	4.50531	0.801082	0.0315372	0.00560757	0.319378	5.58542e-08	5.58542e-08	1	0	0	1	0	0
ACAGTG	75	454	6	63.0367	564634549	100.397	354520732	2724	6.05333	1.18978	7.20216	1.2806	0.0432129	0.00768361	0.361765	7.65326e-08	7.65326e-08	1	0	0	1	0	0
ACAT	12784	111251	4	63.0367	564634549	100.397	354520732	445004	8.70236	202.803	1764.86	313.807	7.05944	1.25523	0.346719	1.25027e-05	1.25027e-05	1	1	0	0	0	0
ACATAG	57	241	6	63.0367	564634549	100.397	354520732	1446	4.22807	0.904235	3.82317	0.679791	0.022939	0.00407875	0.252682	4.06263e-08	4.06263e-08	1	0	0	1	0	0
ACATAGAGGACTG	259	1545	13	63.0367	564634549	100.397	354520732	20085	5.96525	4.10872	24.5095	4.358	0.318624	0.056654	0.772419	5.64301e-07	5.64301e-07	1	0	0	1	1	0
ACATAGAT	2	13	8	63.0367	564634549	100.397	354520732	104	6.5	0.0317276	0.206229	0.0366692	0.00164983	0.000293354	0.517946	2.92195e-09	2.92195e-09	1	0	0	1	1	0
ACATAGATAGATCTCT	372	1954	16	63.0367	564634549	100.397	354520732	31264	5.25269	5.90133	30.9978	5.51167	0.495965	0.0881867	0.83711	8.78383e-07	8.78383e-07	1	0	0	1	1	0
ACATAGGGTACATC	153	617	14	63.0367	564634549	100.397	354520732	8638	4.03268	2.42716	9.78795	1.74038	0.137031	0.0243653	0.562345	2.4269e-07	2.4269e-07	1	0	0	1	1	0
ACATAGT	148	1287	7	63.0367	564634549	100.397	354520732	9009	8.69595	2.34784	20.4167	3.63025	0.142917	0.0254118	0.606311	2.53114e-07	2.53114e-07	1	0	0	1	1	0
ACATAT	37	197	6	63.0367	564634549	100.397	354520732	1182	5.32432	0.58696	3.12516	0.55568	0.018751	0.00333408	0.318197	3.32091e-08	3.32091e-08	1	0	0	1	0	0
ACATATAGGGT	1	4	11	63.0367	564634549	100.397	354520732	44	4	0.0158638	0.0634551	0.0112828	0.000698006	0.000124111	0.438262	1.23621e-09	1.23621e-09	1	0	0	1	0	0
ACATATAGTAT	1	5	11	63.0367	564634549	100.397	354520732	55	5	0.0158638	0.0793189	0.0141035	0.000872508	0.000155139	0.547827	1.54526e-09	1.54526e-09	1	0	0	1	1	0
ACATC	4	20	5	63.0367	564634549	100.397	354520732	100	5	0.0634551	0.317276	0.0564142	0.00158638	0.000282071	0.249012	2.80957e-09	2.80957e-09	1	0	0	1	0	0
ACATCACCCCGGAT	1	4	14	63.0367	564634549	100.397	354520732	56	4	0.0158638	0.0634551	0.0112828	0.000888372	0.00015796	0.557788	1.57336e-09	1.57336e-09	1	0	0	1	1	0
ACATCCTGCTCTGCCTGCACCAG	1	4	23	63.0367	564634549	100.397	354520732	92	4	0.0158638	0.0634551	0.0112828	0.00145947	0.000259505	0.916365	2.5848e-09	2.5848e-09	1	0	0	1	1	0
ACATCT	3	32	6	63.0367	564634549	100.397	354520732	192	10.6667	0.0475913	0.507641	0.0902627	0.00304585	0.000541576	0.637472	5.39437e-09	5.39437e-09	1	0	0	1	1	0
ACATCTAGCTATAGG	28	124	15	63.0367	564634549	100.397	354520732	1860	4.42857	0.444186	1.96711	0.349768	0.0295066	0.00524652	0.661661	5.22579e-08	5.22579e-08	1	0	0	1	1	0
ACATG	5	33	5	63.0367	564634549	100.397	354520732	165	6.6	0.0793189	0.523505	0.0930834	0.00261752	0.000465417	0.328696	4.63578e-09	4.63578e-09	1	0	0	1	0	0
ACATGC	48	192	6	63.0367	564634549	100.397	354520732	1152	4	0.761461	3.04585	0.541576	0.0182751	0.00324946	0.239052	3.23662e-08	3.23662e-08	1	0	0	1	0	0
ACATGGATGGAGGGGTG	1	4	17	63.0367	564634549	100.397	354520732	68	4	0.0158638	0.0634551	0.0112828	0.00107874	0.000191808	0.677314	1.9105e-09	1.9105e-09	1	0	0	1	1	0
ACATGGG	6	27	7	63.0367	564634549	100.397	354520732	189	4.5	0.0951827	0.428322	0.0761592	0.00299825	0.000533114	0.313756	5.31008e-09	5.31008e-09	1	0	0	1	0	0
ACATGGGGAGGACG	2	8	14	63.0367	564634549	100.397	354520732	112	4	0.0317276	0.12691	0.0225657	0.00177674	0.000315919	0.557788	3.14671e-09	3.14671e-09	1	0	0	1	1	0
ACATGGGTG	1	5	9	63.0367	564634549	100.397	354520732	45	5	0.0158638	0.0793189	0.0141035	0.00071387	0.000126932	0.448222	1.2643e-09	1.2643e-09	1	0	0	1	0	0
ACC	488	4276	3	63.0367	564634549	100.397	354520732	12828	8.7623	7.74152	67.8335	12.0614	0.203501	0.0361841	0.26183	3.60411e-07	3.60411e-07	1	0	0	0	0	0
ACCACCCGACTGCGC	2	8	15	63.0367	564634549	100.397	354520732	120	4	0.0317276	0.12691	0.0225657	0.00190365	0.000338485	0.59763	3.37148e-09	3.37148e-09	1	0	0	1	1	0
ACCACG	86	371	6	63.0367	564634549	100.397	354520732	2226	4.31395	1.36428	5.88546	1.04648	0.0353128	0.0062789	0.257815	6.25409e-08	6.25409e-08	1	0	0	1	0	0
ACCACTGCAGC	1	5	11	63.0367	564634549	100.397	354520732	55	5	0.0158638	0.0793189	0.0141035	0.000872508	0.000155139	0.547827	1.54526e-09	1.54526e-09	1	0	0	1	1	0
ACCAG	1	5	5	63.0367	564634549	100.397	354520732	25	5	0.0158638	0.0793189	0.0141035	0.000396594	7.05177e-05	0.249012	7.02391e-10	7.02391e-10	1	0	0	1	0	0
ACCAGCGAGGGCCGGC	1	4	16	63.0367	564634549	100.397	354520732	64	4	0.0158638	0.0634551	0.0112828	0.00101528	0.000180525	0.637472	1.79812e-09	1.79812e-09	1	0	0	1	1	0
ACCAGTATGG	9	36	10	63.0367	564634549	100.397	354520732	360	4	0.142774	0.571096	0.101546	0.00571096	0.00101546	0.39842	1.01144e-08	1.01144e-08	1	0	0	1	0	0
ACCAT	47	452	5	63.0367	564634549	100.397	354520732	2260	9.61702	0.745598	7.17043	1.27496	0.0358521	0.0063748	0.478951	6.34962e-08	6.34962e-08	1	0	0	1	0	0
ACCATAGAGCTGCCGGG	1	4	17	63.0367	564634549	100.397	354520732	68	4	0.0158638	0.0634551	0.0112828	0.00107874	0.000191808	0.677314	1.9105e-09	1.9105e-09	1	0	0	1	1	0
ACCATC	30	120	6	63.0367	564634549	100.397	354520732	720	4	0.475913	1.90365	0.338485	0.0114219	0.00203091	0.239052	2.02289e-08	2.02289e-08	1	0	0	1	0	0
ACCCACGGC	1	4	9	63.0367	564634549	100.397	354520732	36	4	0.0158638	0.0634551	0.0112828	0.000571096	0.000101546	0.358578	1.01144e-09	1.01144e-09	1	0	0	1	0	0
ACCCAG	1	4	6	63.0367	564634549	100.397	354520732	24	4	0.0158638	0.0634551	0.0112828	0.000380731	6.7697e-05	0.239052	6.74296e-10	6.74296e-10	1	0	0	1	0	0
ACCCAGGAGTCCGGGAGAGGG	1	4	21	63.0367	564634549	100.397	354520732	84	4	0.0158638	0.0634551	0.0112828	0.00133256	0.00023694	0.836681	2.36004e-09	2.36004e-09	1	0	0	1	1	0
ACCCATAGCG	11	44	10	63.0367	564634549	100.397	354520732	440	4	0.174502	0.698006	0.124111	0.00698006	0.00124111	0.39842	1.23621e-08	1.23621e-08	1	0	0	1	0	0
ACCCCATCCCATCATCTC	1	5	18	63.0367	564634549	100.397	354520732	90	5	0.0158638	0.0793189	0.0141035	0.00142774	0.000253864	0.896444	2.52861e-09	2.52861e-09	1	0	0	1	1	0
ACCCCCACGGCGCCATCGC	1	4	19	63.0367	564634549	100.397	354520732	76	4	0.0158638	0.0634551	0.0112828	0.00120565	0.000214374	0.756997	2.13527e-09	2.13527e-09	1	0	0	1	1	0
ACCCCCAGACCGCTGCTCCTC	1	4	21	63.0367	564634549	100.397	354520732	84	4	0.0158638	0.0634551	0.0112828	0.00133256	0.00023694	0.836681	2.36004e-09	2.36004e-09	1	0	0	1	1	0
ACCCCCATGG	1	4	10	63.0367	564634549	100.397	354520732	40	4	0.0158638	0.0634551	0.0112828	0.000634551	0.000112828	0.39842	1.12383e-09	1.12383e-09	1	0	0	1	0	0
ACCCCCC	1	4	7	63.0367	564634549	100.397	354520732	28	4	0.0158638	0.0634551	0.0112828	0.000444186	7.89799e-05	0.278894	7.86678e-10	7.86678e-10	1	0	0	1	0	0
ACCCCGCAGCACTG	1	4	14	63.0367	564634549	100.397	354520732	56	4	0.0158638	0.0634551	0.0112828	0.000888372	0.00015796	0.557788	1.57336e-09	1.57336e-09	1	0	0	1	1	0
ACCCCT	1	4	6	63.0367	564634549	100.397	354520732	24	4	0.0158638	0.0634551	0.0112828	0.000380731	6.7697e-05	0.239052	6.74296e-10	6.74296e-10	1	0	0	1	0	0
ACCCG	8	40	5	63.0367	564634549	100.397	354520732	200	5	0.12691	0.634551	0.112828	0.00317276	0.000564142	0.249012	5.61913e-09	5.61913e-09	1	0	0	1	0	0
ACCCGCAGAGCCGG	1	4	14	63.0367	564634549	100.397	354520732	56	4	0.0158638	0.0634551	0.0112828	0.000888372	0.00015796	0.557788	1.57336e-09	1.57336e-09	1	0	0	1	1	0
ACCCGGAGCC	1	4	10	63.0367	564634549	100.397	354520732	40	4	0.0158638	0.0634551	0.0112828	0.000634551	0.000112828	0.39842	1.12383e-09	1.12383e-09	1	0	0	1	0	0
ACCCGGCCCTG	1	6	11	63.0367	564634549	100.397	354520732	66	6	0.0158638	0.0951827	0.0169243	0.00104701	0.000186167	0.657393	1.85431e-09	1.85431e-09	1	0	0	1	1	0
ACCCT	11	60	5	63.0367	564634549	100.397	354520732	300	5.45455	0.174502	0.951827	0.169243	0.00475913	0.000846213	0.27165	8.4287e-09	8.4287e-09	1	0	0	1	0	0
ACCCTC	2	14	6	63.0367	564634549	100.397	354520732	84	7	0.0317276	0.222093	0.0394899	0.00133256	0.00023694	0.418341	2.36004e-09	2.36004e-09	1	0	0	1	0	0
ACCCTG	1	4	6	63.0367	564634549	100.397	354520732	24	4	0.0158638	0.0634551	0.0112828	0.000380731	6.7697e-05	0.239052	6.74296e-10	6.74296e-10	1	0	0	1	0	0
ACCCTGAGAGAGAG	3	12	14	63.0367	564634549	100.397	354520732	168	4	0.0475913	0.190365	0.0338485	0.00266511	0.000473879	0.557788	4.72007e-09	4.72007e-09	1	0	0	1	1	0
ACCCTGAGAGAGAGAG	1	4	16	63.0367	564634549	100.397	354520732	64	4	0.0158638	0.0634551	0.0112828	0.00101528	0.000180525	0.637472	1.79812e-09	1.79812e-09	1	0	0	1	1	0
ACCG	3	21	4	63.0367	564634549	100.397	354520732	84	7	0.0475913	0.333139	0.0592349	0.00133256	0.00023694	0.278894	2.36004e-09	2.36004e-09	1	0	0	0	0	0
ACCGAG	11097	45769	6	63.0367	564634549	100.397	354520732	274614	4.12445	176.04	726.069	129.101	4.35642	0.774606	0.246489	7.71546e-06	7.71546e-06	1	0	0	1	0	0
ACCGAGCTGCTGAG	1	5	14	63.0367	564634549	100.397	354520732	70	5	0.0158638	0.0793189	0.0141035	0.00111046	0.00019745	0.697234	1.9667e-09	1.9667e-09	1	0	0	1	1	0
ACCGC	1	6	5	63.0367	564634549	100.397	354520732	30	6	0.0158638	0.0951827	0.0169243	0.000475913	8.46213e-05	0.298815	8.4287e-10	8.4287e-10	1	0	0	1	0	0
ACCGCCTCGTGCAGTGCC	1	5	18	63.0367	564634549	100.397	354520732	90	5	0.0158638	0.0793189	0.0141035	0.00142774	0.000253864	0.896444	2.52861e-09	2.52861e-09	1	0	0	1	1	0
ACCGCTCCGCGC	1	5	12	63.0367	564634549	100.397	354520732	60	5	0.0158638	0.0793189	0.0141035	0.000951827	0.000169243	0.59763	1.68574e-09	1.68574e-09	1	0	0	1	1	0
ACCGG	29	186	5	63.0367	564634549	100.397	354520732	930	6.41379	0.46005	2.95066	0.524652	0.0147533	0.00262326	0.319423	2.6129e-08	2.6129e-08	1	0	0	1	0	0
ACCGGC	13	52	6	63.0367	564634549	100.397	354520732	312	4	0.206229	0.824916	0.146677	0.0049495	0.000880061	0.239052	8.76584e-09	8.76584e-09	1	0	0	1	0	0
ACCGGG	7	30	6	63.0367	564634549	100.397	354520732	180	4.28571	0.111046	0.475913	0.0846213	0.00285548	0.000507728	0.256127	5.05722e-09	5.05722e-09	1	0	0	1	0	0
ACCGGGACGGGG	1	5	12	63.0367	564634549	100.397	354520732	60	5	0.0158638	0.0793189	0.0141035	0.000951827	0.000169243	0.59763	1.68574e-09	1.68574e-09	1	0	0	1	1	0
ACCT	1	6	4	63.0367	564634549	100.397	354520732	24	6	0.0158638	0.0951827	0.0169243	0.000380731	6.7697e-05	0.239052	6.74296e-10	6.74296e-10	1	0	0	0	0	0
ACCTATCTATCT	1	4	12	63.0367	564634549	100.397	354520732	48	4	0.0158638	0.0634551	0.0112828	0.000761461	0.000135394	0.478104	1.34859e-09	1.34859e-09	1	0	0	1	0	0
ACCTC	25	221	5	63.0367	564634549	100.397	354520732	1105	8.84	0.396594	3.50589	0.623377	0.0175295	0.00311688	0.440254	3.10457e-08	3.10457e-08	1	0	0	1	0	0
ACCTCCTGCC	1	6	10	63.0367	564634549	100.397	354520732	60	6	0.0158638	0.0951827	0.0169243	0.000951827	0.000169243	0.59763	1.68574e-09	1.68574e-09	1	0	0	1	1	0
ACCTCGGCAGAGCC	1	4	14	63.0367	564634549	100.397	354520732	56	4	0.0158638	0.0634551	0.0112828	0.000888372	0.00015796	0.557788	1.57336e-09	1.57336e-09	1	0	0	1	1	0
ACCTCT	59	257	6	63.0367	564634549	100.397	354520732	1542	4.35593	0.935963	4.07699	0.724922	0.0244619	0.00434953	0.260323	4.33235e-08	4.33235e-08	1	0	0	1	0	0
ACCTCTATCTCT	1	5	12	63.0367	564634549	100.397	354520732	60	5	0.0158638	0.0793189	0.0141035	0.000951827	0.000169243	0.59763	1.68574e-09	1.68574e-09	1	0	0	1	1	0
ACCTCTCT	1	4	8	63.0367	564634549	100.397	354520732	32	4	0.0158638	0.0634551	0.0112828	0.000507641	9.02627e-05	0.318736	8.99061e-10	8.99061e-10	1	0	0	1	0	0
ACCTG	46	432	5	63.0367	564634549	100.397	354520732	2160	9.3913	0.729734	6.85315	1.21855	0.0342658	0.00609273	0.46771	6.06866e-08	6.06866e-08	1	0	0	1	0	0
ACCTGC	1	5	6	63.0367	564634549	100.397	354520732	30	5	0.0158638	0.0793189	0.0141035	0.000475913	8.46213e-05	0.298815	8.4287e-10	8.4287e-10	1	0	0	1	0	0
ACCTGCGCAGCC	1	4	12	63.0367	564634549	100.397	354520732	48	4	0.0158638	0.0634551	0.0112828	0.000761461	0.000135394	0.478104	1.34859e-09	1.34859e-09	1	0	0	1	0	0
ACCTGCGCTGCC	1	4	12	63.0367	564634549	100.397	354520732	48	4	0.0158638	0.0634551	0.0112828	0.000761461	0.000135394	0.478104	1.34859e-09	1.34859e-09	1	0	0	1	0	0
ACG	485	5248	3	63.0367	564634549	100.397	354520732	15744	10.8206	7.69393	83.2531	14.8031	0.249759	0.0444093	0.323336	4.42338e-07	4.42338e-07	1	0	0	0	0	0
ACGAG	1	7	5	63.0367	564634549	100.397	354520732	35	7	0.0158638	0.111046	0.019745	0.000555232	9.87248e-05	0.348617	9.83348e-10	9.83348e-10	1	0	0	1	0	0
ACGAGACGAGGGG	1	4	13	63.0367	564634549	100.397	354520732	52	4	0.0158638	0.0634551	0.0112828	0.000824916	0.000146677	0.517946	1.46097e-09	1.46097e-09	1	0	0	1	1	0
ACGAGC	3	12	6	63.0367	564634549	100.397	354520732	72	4	0.0475913	0.190365	0.0338485	0.00114219	0.000203091	0.239052	2.02289e-09	2.02289e-09	1	0	0	1	0	0
ACGAGGAG	2	11	8	63.0367	564634549	100.397	354520732	88	5.5	0.0317276	0.174502	0.0310278	0.00139601	0.000248222	0.438262	2.47242e-09	2.47242e-09	1	0	0	1	0	0
ACGATAGAGAGAGAGAGAG	1	5	19	63.0367	564634549	100.397	354520732	95	5	0.0158638	0.0793189	0.0141035	0.00150706	0.000267967	0.946247	2.66909e-09	2.66909e-09	1	0	0	1	1	0
ACGATATATATATATAT	2	8	17	63.0367	564634549	100.397	354520732	136	4	0.0317276	0.12691	0.0225657	0.00215747	0.000383616	0.677314	3.82101e-09	3.82101e-09	1	0	0	1	1	0
ACGATCTCCCTCACGTC	1	4	17	63.0367	564634549	100.397	354520732	68	4	0.0158638	0.0634551	0.0112828	0.00107874	0.000191808	0.677314	1.9105e-09	1.9105e-09	1	0	0	1	1	0
ACGC	27	162	4	63.0367	564634549	100.397	354520732	648	6	0.428322	2.56993	0.456955	0.0102797	0.00182782	0.239052	1.8206e-08	1.8206e-08	1	0	0	0	0	0
ACGCGGCGCAGGG	1	4	13	63.0367	564634549	100.397	354520732	52	4	0.0158638	0.0634551	0.0112828	0.000824916	0.000146677	0.517946	1.46097e-09	1.46097e-09	1	0	0	1	1	0
ACGCTCAGCTCCCGTGC	1	4	17	63.0367	564634549	100.397	354520732	68	4	0.0158638	0.0634551	0.0112828	0.00107874	0.000191808	0.677314	1.9105e-09	1.9105e-09	1	0	0	1	1	0
ACGG	137	893	4	63.0367	564634549	100.397	354520732	3572	6.51825	2.17334	14.1664	2.51889	0.0566654	0.0100756	0.2597	1.00358e-07	1.00358e-07	1	0	0	0	0	0
ACGGAGAGGAGG	2	8	12	63.0367	564634549	100.397	354520732	96	4	0.0317276	0.12691	0.0225657	0.00152292	0.000270788	0.478104	2.69718e-09	2.69718e-09	1	0	0	1	0	0
ACGGC	7	55	5	63.0367	564634549	100.397	354520732	275	7.85714	0.111046	0.872508	0.155139	0.00436254	0.000775695	0.391305	7.72631e-09	7.72631e-09	1	0	0	1	0	0
ACGGCATCCCCGAT	1	4	14	63.0367	564634549	100.397	354520732	56	4	0.0158638	0.0634551	0.0112828	0.000888372	0.00015796	0.557788	1.57336e-09	1.57336e-09	1	0	0	1	1	0
ACGGCTCTGGC	1	5	11	63.0367	564634549	100.397	354520732	55	5	0.0158638	0.0793189	0.0141035	0.000872508	0.000155139	0.547827	1.54526e-09	1.54526e-09	1	0	0	1	1	0
ACGGG	5	35	5	63.0367	564634549	100.397	354520732	175	7	0.0793189	0.555232	0.0987248	0.00277616	0.000493624	0.348617	4.91674e-09	4.91674e-09	1	0	0	1	0	0
ACGGGAGCTGCAGG	1	7	14	63.0367	564634549	100.397	354520732	98	7	0.0158638	0.111046	0.019745	0.00155465	0.00027643	0.976128	2.75337e-09	2.75337e-09	1	0	0	1	1	0
ACGGGC	1	4	6	63.0367	564634549	100.397	354520732	24	4	0.0158638	0.0634551	0.0112828	0.000380731	6.7697e-05	0.239052	6.74296e-10	6.74296e-10	1	0	0	1	0	0
ACGGGCAGC	1	4	9	63.0367	564634549	100.397	354520732	36	4	0.0158638	0.0634551	0.0112828	0.000571096	0.000101546	0.358578	1.01144e-09	1.01144e-09	1	0	0	1	0	0
ACGGGCAGGGG	1	6	11	63.0367	564634549	100.397	354520732	66	6	0.0158638	0.0951827	0.0169243	0.00104701	0.000186167	0.657393	1.85431e-09	1.85431e-09	1	0	0	1	1	0
ACGT	1	6	4	63.0367	564634549	100.397	354520732	24	6	0.0158638	0.0951827	0.0169243	0.000380731	6.7697e-05	0.239052	6.74296e-10	6.74296e-10	1	0	0	0	0	0
ACGTACTGC	1	4	9	63.0367	564634549	100.397	354520732	36	4	0.0158638	0.0634551	0.0112828	0.000571096	0.000101546	0.358578	1.01144e-09	1.01144e-09	1	0	0	1	0	0
ACGTAT	7	32	6	63.0367	564634549	100.397	354520732	192	4.57143	0.111046	0.507641	0.0902627	0.00304585	0.000541576	0.273202	5.39437e-09	5.39437e-09	1	0	0	1	0	0
ACGTCC	1	4	6	63.0367	564634549	100.397	354520732	24	4	0.0158638	0.0634551	0.0112828	0.000380731	6.7697e-05	0.239052	6.74296e-10	6.74296e-10	1	0	0	1	0	0
ACT	4480	105403	3	63.0367	564634549	100.397	354520732	316209	23.5275	71.0697	1672.09	297.311	5.01627	0.891934	0.703035	8.8841e-06	8.8841e-06	1	0	0	0	1	0
ACTAG	36	237	5	63.0367	564634549	100.397	354520732	1185	6.58333	0.571096	3.75972	0.668508	0.0187986	0.00334254	0.327866	3.32934e-08	3.32934e-08	1	0	0	1	0	0
ACTAT	44	271	5	63.0367	564634549	100.397	354520732	1355	6.15909	0.698006	4.29908	0.764412	0.0214954	0.00382206	0.306738	3.80696e-08	3.80696e-08	1	0	0	1	0	0
ACTATAT	34	151	7	63.0367	564634549	100.397	354520732	1057	4.44118	0.539368	2.39543	0.425927	0.016768	0.00298149	0.309654	2.96971e-08	2.96971e-08	1	0	0	1	0	0
ACTATC	21	121	6	63.0367	564634549	100.397	354520732	726	5.7619	0.333139	1.91952	0.341306	0.0115171	0.00204784	0.344348	2.03974e-08	2.03974e-08	1	0	0	1	0	0
ACTATG	2	8	6	63.0367	564634549	100.397	354520732	48	4	0.0317276	0.12691	0.0225657	0.000761461	0.000135394	0.239052	1.34859e-09	1.34859e-09	1	0	0	1	0	0
ACTC	465	4447	4	63.0367	564634549	100.397	354520732	17788	9.56344	7.37666	70.5462	12.5437	0.282185	0.0501748	0.381026	4.99766e-07	4.99766e-07	1	0	0	0	0	0
ACTCC	4	34	5	63.0367	564634549	100.397	354520732	170	8.5	0.0634551	0.539368	0.0959041	0.00269684	0.000479521	0.423321	4.77626e-09	4.77626e-09	1	0	0	1	0	0
ACTCCC	1	6	6	63.0367	564634549	100.397	354520732	36	6	0.0158638	0.0951827	0.0169243	0.000571096	0.000101546	0.358578	1.01144e-09	1.01144e-09	1	0	0	1	0	0
ACTCCGGCCCCGC	1	6	13	63.0367	564634549	100.397	354520732	78	6	0.0158638	0.0951827	0.0169243	0.00123737	0.000220015	0.776918	2.19146e-09	2.19146e-09	1	0	0	1	1	0
ACTCT	400	3466	5	63.0367	564634549	100.397	354520732	17330	8.665	6.34551	54.9839	9.77658	0.274919	0.0488829	0.431538	4.86898e-07	4.86898e-07	1	0	0	1	0	0
ACTCTC	93	410	6	63.0367	564634549	100.397	354520732	2460	4.4086	1.47533	6.50415	1.15649	0.0390249	0.00693895	0.263471	6.91153e-08	6.91153e-08	1	0	0	1	0	0
ACTG	187	1369	4	63.0367	564634549	100.397	354520732	5476	7.32086	2.96653	21.7175	3.86155	0.08687	0.0154462	0.291677	1.53852e-07	1.53852e-07	1	0	0	0	0	0
ACTGCT	53	239	6	63.0367	564634549	100.397	354520732	1434	4.50943	0.84078	3.79144	0.67415	0.0227487	0.0040449	0.269497	4.02892e-08	4.02892e-08	1	0	0	1	0	0
ACTGG	1	5	5	63.0367	564634549	100.397	354520732	25	5	0.0158638	0.0793189	0.0141035	0.000396594	7.05177e-05	0.249012	7.02391e-10	7.02391e-10	1	0	0	1	0	0
ACTGGAG	12	48	7	63.0367	564634549	100.397	354520732	336	4	0.190365	0.761461	0.135394	0.00533023	0.000947758	0.278894	9.44014e-09	9.44014e-09	1	0	0	1	0	0
ACTGGAT	67	655	7	63.0367	564634549	100.397	354520732	4585	9.77612	1.06287	10.3908	1.84756	0.0727354	0.012933	0.681625	1.28819e-07	1.28819e-07	1	0	0	1	1	0
ACTGGC	4	30	6	63.0367	564634549	100.397	354520732	180	7.5	0.0634551	0.475913	0.0846213	0.00285548	0.000507728	0.448222	5.05722e-09	5.05722e-09	1	0	0	1	0	0
ACTGGCAGC	1	5	9	63.0367	564634549	100.397	354520732	45	5	0.0158638	0.0793189	0.0141035	0.00071387	0.000126932	0.448222	1.2643e-09	1.2643e-09	1	0	0	1	0	0
ACTGGG	30	127	6	63.0367	564634549	100.397	354520732	762	4.23333	0.475913	2.0147	0.35823	0.0120882	0.00214938	0.252997	2.14089e-08	2.14089e-08	1	0	0	1	0	0
AG	52080	782607	2	63.0367	564634549	100.397	354520732	1565214	15.027	826.186	12415.1	2207.51	24.8302	4.41501	0.299353	4.39757e-05	4.39757e-05	1	1	1	0	0	0
AGAGAGCAGG	2	8	10	63.0367	564634549	100.397	354520732	80	4	0.0317276	0.12691	0.0225657	0.0012691	0.000225657	0.39842	2.24765e-09	2.24765e-09	1	0	0	1	0	0
AGAGAGG	27	108	7	63.0367	564634549	100.397	354520732	756	4	0.428322	1.71329	0.304637	0.011993	0.00213246	0.278894	2.12403e-08	2.12403e-08	1	0	0	1	0	0
AGAGAGGGG	2	8	9	63.0367	564634549	100.397	354520732	72	4	0.0317276	0.12691	0.0225657	0.00114219	0.000203091	0.358578	2.02289e-09	2.02289e-09	1	0	0	1	0	0
AGAGAT	60	466	6	63.0367	564634549	100.397	354520732	2796	7.76667	0.951827	7.39252	1.31445	0.0443551	0.0078867	0.464159	7.85555e-08	7.85555e-08	1	0	0	1	0	0
AGAGATAT	2	12	8	63.0367	564634549	100.397	354520732	96	6	0.0317276	0.190365	0.0338485	0.00152292	0.000270788	0.478104	2.69718e-09	2.69718e-09	1	0	0	1	0	0
AGAGATG	46	184	7	63.0367	564634549	100.397	354520732	1288	4	0.729734	2.91894	0.519011	0.0204325	0.00363307	0.278894	3.61872e-08	3.61872e-08	1	0	0	1	0	0
AGAGATGAGATGAT	2	12	14	63.0367	564634549	100.397	354520732	168	6	0.0317276	0.190365	0.0338485	0.00266511	0.000473879	0.836681	4.72007e-09	4.72007e-09	1	0	0	1	1	0
AGAGATGAT	2	14	9	63.0367	564634549	100.397	354520732	126	7	0.0317276	0.222093	0.0394899	0.00199884	0.000355409	0.627511	3.54005e-09	3.54005e-09	1	0	0	1	1	0
AGAGC	4	22	5	63.0367	564634549	100.397	354520732	110	5.5	0.0634551	0.349003	0.0620556	0.00174502	0.000310278	0.273914	3.09052e-09	3.09052e-09	1	0	0	1	0	0
AGAGCG	11	44	6	63.0367	564634549	100.397	354520732	264	4	0.174502	0.698006	0.124111	0.00418804	0.000744667	0.239052	7.41725e-09	7.41725e-09	1	0	0	1	0	0
AGAGG	959	5941	5	63.0367	564634549	100.397	354520732	29705	6.19499	15.2134	94.2467	16.7578	0.471234	0.0837892	0.308526	8.34581e-07	8.34581e-07	1	0	0	1	0	0
AGAGGAGGGG	1	4	10	63.0367	564634549	100.397	354520732	40	4	0.0158638	0.0634551	0.0112828	0.000634551	0.000112828	0.39842	1.12383e-09	1.12383e-09	1	0	0	1	0	0
AGAGGCAGGC	1	6	10	63.0367	564634549	100.397	354520732	60	6	0.0158638	0.0951827	0.0169243	0.000951827	0.000169243	0.59763	1.68574e-09	1.68574e-09	1	0	0	1	1	0
AGAGGG	65	287	6	63.0367	564634549	100.397	354520732	1722	4.41538	1.03115	4.5529	0.809544	0.0273174	0.00485726	0.263876	4.83807e-08	4.83807e-08	1	0	0	1	0	0
AGAGGGGAGG	3	12	10	63.0367	564634549	100.397	354520732	120	4	0.0475913	0.190365	0.0338485	0.00190365	0.000338485	0.39842	3.37148e-09	3.37148e-09	1	0	0	1	0	0
AGAT	11506	177659	4	63.0367	564634549	100.397	354520732	710636	15.4406	182.529	2818.34	501.124	11.2734	2.0045	0.615182	1.99658e-05	1.99658e-05	1	0	0	0	1	0
AGATAGATAGGAT	2742	17411	13	63.0367	564634549	100.397	354520732	226343	6.34974	43.4985	276.204	49.1114	3.59066	0.638448	0.822206	6.35926e-06	6.35926e-06	1	0	0	1	1	0
AGATAT	60	583	6	63.0367	564634549	100.397	354520732	3498	9.71667	0.951827	9.24858	1.64447	0.0554915	0.00986684	0.580697	9.82786e-08	9.82786e-08	1	0	0	1	1	0
AGATATAT	36	249	8	63.0367	564634549	100.397	354520732	1992	6.91667	0.571096	3.95008	0.702357	0.0316006	0.00561885	0.551147	5.59665e-08	5.59665e-08	1	0	0	1	1	0
AGATC	2	11	5	63.0367	564634549	100.397	354520732	55	5.5	0.0317276	0.174502	0.0310278	0.000872508	0.000155139	0.273914	1.54526e-09	1.54526e-09	1	0	0	1	0	0
AGATCC	43	173	6	63.0367	564634549	100.397	354520732	1038	4.02326	0.682142	2.74443	0.487983	0.0164666	0.0029279	0.240442	2.91633e-08	2.91633e-08	1	0	0	1	0	0
AGATCG	41	164	6	63.0367	564634549	100.397	354520732	984	4	0.650415	2.60166	0.462596	0.01561	0.00277558	0.239052	2.76461e-08	2.76461e-08	1	0	0	1	0	0
AGATG	26	242	5	63.0367	564634549	100.397	354520732	1210	9.30769	0.412458	3.83903	0.682612	0.0191952	0.00341306	0.463546	3.39957e-08	3.39957e-08	1	0	0	1	0	0
AGATGATAT	3	12	9	63.0367	564634549	100.397	354520732	108	4	0.0475913	0.190365	0.0338485	0.00171329	0.000304637	0.358578	3.03433e-09	3.03433e-09	1	0	0	1	0	0
AGATGATGATAT	4	20	12	63.0367	564634549	100.397	354520732	240	5	0.0634551	0.317276	0.0564142	0.00380731	0.00067697	0.59763	6.74296e-09	6.74296e-09	1	0	0	1	1	0
AGATGATGG	5	28	9	63.0367	564634549	100.397	354520732	252	5.6	0.0793189	0.444186	0.0789799	0.00399767	0.000710819	0.502009	7.08011e-09	7.08011e-09	1	0	0	1	1	0
AGATGC	1	5	6	63.0367	564634549	100.397	354520732	30	5	0.0158638	0.0793189	0.0141035	0.000475913	8.46213e-05	0.298815	8.4287e-10	8.4287e-10	1	0	0	1	0	0
AGATGG	4	36	6	63.0367	564634549	100.397	354520732	216	9	0.0634551	0.571096	0.101546	0.00342658	0.000609273	0.537867	6.06866e-09	6.06866e-09	1	0	0	1	1	0
AGATGGATGG	2	13	10	63.0367	564634549	100.397	354520732	130	6.5	0.0317276	0.206229	0.0366692	0.00206229	0.000366692	0.647432	3.65244e-09	3.65244e-09	1	0	0	1	1	0
AGATGGGATGG	1	4	11	63.0367	564634549	100.397	354520732	44	4	0.0158638	0.0634551	0.0112828	0.000698006	0.000124111	0.438262	1.23621e-09	1.23621e-09	1	0	0	1	0	0
AGC	400	3401	3	63.0367	564634549	100.397	354520732	10203	8.5025	6.34551	53.9527	9.59323	0.161858	0.0287797	0.254067	2.8666e-07	2.8666e-07	1	0	0	0	0	0
AGCAGCGCGCCG	1	8	12	63.0367	564634549	100.397	354520732	96	8	0.0158638	0.12691	0.0225657	0.00152292	0.000270788	0.956207	2.69718e-09	2.69718e-09	1	0	0	1	1	0
AGCAGG	4	21	6	63.0367	564634549	100.397	354520732	126	5.25	0.0634551	0.333139	0.0592349	0.00199884	0.000355409	0.313756	3.54005e-09	3.54005e-09	1	0	0	1	0	0
AGCAGGG	1	4	7	63.0367	564634549	100.397	354520732	28	4	0.0158638	0.0634551	0.0112828	0.000444186	7.89799e-05	0.278894	7.86678e-10	7.86678e-10	1	0	0	1	0	0
AGCAT	26	186	5	63.0367	564634549	100.397	354520732	930	7.15385	0.412458	2.95066	0.524652	0.0147533	0.00262326	0.356279	2.6129e-08	2.6129e-08	1	0	0	1	0	0
AGCATCCC	1	4	8	63.0367	564634549	100.397	354520732	32	4	0.0158638	0.0634551	0.0112828	0.000507641	9.02627e-05	0.318736	8.99061e-10	8.99061e-10	1	0	0	1	0	0
AGCC	43	292	4	63.0367	564634549	100.397	354520732	1168	6.7907	0.682142	4.63222	0.823647	0.0185289	0.00329459	0.270555	3.28157e-08	3.28157e-08	1	0	0	0	0	0
AGCCC	5	28	5	63.0367	564634549	100.397	354520732	140	5.6	0.0793189	0.444186	0.0789799	0.00222093	0.000394899	0.278894	3.93339e-09	3.93339e-09	1	0	0	1	0	0
AGCCCC	1	4	6	63.0367	564634549	100.397	354520732	24	4	0.0158638	0.0634551	0.0112828	0.000380731	6.7697e-05	0.239052	6.74296e-10	6.74296e-10	1	0	0	1	0	0
AGCCCCCAGGCTC	1	6	13	63.0367	564634549	100.397	354520732	78	6	0.0158638	0.0951827	0.0169243	0.00123737	0.000220015	0.776918	2.19146e-09	2.19146e-09	1	0	0	1	1	0
AGCCCCGCTCCAGCGC	1	5	16	63.0367	564634549	100.397	354520732	80	5	0.0158638	0.0793189	0.0141035	0.0012691	0.000225657	0.796839	2.24765e-09	2.24765e-09	1	0	0	1	1	0
AGCCCCGGCGCCCGC	1	5	15	63.0367	564634549	100.397	354520732	75	5	0.0158638	0.0793189	0.0141035	0.00118978	0.000211553	0.747037	2.10717e-09	2.10717e-09	1	0	0	1	1	0
AGCCCG	2	10	6	63.0367	564634549	100.397	354520732	60	5	0.0317276	0.158638	0.0282071	0.000951827	0.000169243	0.298815	1.68574e-09	1.68574e-09	1	0	0	1	0	0
AGCCCGG	1	4	7	63.0367	564634549	100.397	354520732	28	4	0.0158638	0.0634551	0.0112828	0.000444186	7.89799e-05	0.278894	7.86678e-10	7.86678e-10	1	0	0	1	0	0
AGCCG	1	6	5	63.0367	564634549	100.397	354520732	30	6	0.0158638	0.0951827	0.0169243	0.000475913	8.46213e-05	0.298815	8.4287e-10	8.4287e-10	1	0	0	1	0	0
AGCCGC	4	18	6	63.0367	564634549	100.397	354520732	108	4.5	0.0634551	0.285548	0.0507728	0.00171329	0.000304637	0.268933	3.03433e-09	3.03433e-09	1	0	0	1	0	0
AGCCGGC	1	4	7	63.0367	564634549	100.397	354520732	28	4	0.0158638	0.0634551	0.0112828	0.000444186	7.89799e-05	0.278894	7.86678e-10	7.86678e-10	1	0	0	1	0	0
AGCCT	50	297	5	63.0367	564634549	100.397	354520732	1485	5.94	0.793189	4.71154	0.837751	0.0235577	0.00418875	0.295827	4.1722e-08	4.1722e-08	1	0	0	1	0	0
AGCCTC	1	6	6	63.0367	564634549	100.397	354520732	36	6	0.0158638	0.0951827	0.0169243	0.000571096	0.000101546	0.358578	1.01144e-09	1.01144e-09	1	0	0	1	0	0
AGCCTG	1	13	6	63.0367	564634549	100.397	354520732	78	13	0.0158638	0.206229	0.0366692	0.00123737	0.000220015	0.776918	2.19146e-09	2.19146e-09	1	0	0	1	1	0
AGCGCCCATCGGAGGC	1	5	16	63.0367	564634549	100.397	354520732	80	5	0.0158638	0.0793189	0.0141035	0.0012691	0.000225657	0.796839	2.24765e-09	2.24765e-09	1	0	0	1	1	0
AGCGG	2	16	5	63.0367	564634549	100.397	354520732	80	8	0.0317276	0.25382	0.0451314	0.0012691	0.000225657	0.39842	2.24765e-09	2.24765e-09	1	0	0	1	0	0
AGCGGC	1	4	6	63.0367	564634549	100.397	354520732	24	4	0.0158638	0.0634551	0.0112828	0.000380731	6.7697e-05	0.239052	6.74296e-10	6.74296e-10	1	0	0	1	0	0
AGCGGCGGG	1	7	9	63.0367	564634549	100.397	354520732	63	7	0.0158638	0.111046	0.019745	0.000999418	0.000177705	0.627511	1.77003e-09	1.77003e-09	1	0	0	1	1	0
AGCTC	7	41	5	63.0367	564634549	100.397	354520732	205	5.85714	0.111046	0.650415	0.115649	0.00325207	0.000578245	0.2917	5.75961e-09	5.75961e-09	1	0	0	1	0	0
AGCTCC	9	44	6	63.0367	564634549	100.397	354520732	264	4.88889	0.142774	0.698006	0.124111	0.00418804	0.000744667	0.292174	7.41725e-09	7.41725e-09	1	0	0	1	0	0
AGG	759	6496	3	63.0367	564634549	100.397	354520732	19488	8.55863	12.0406	103.051	18.3233	0.309153	0.05497	0.255745	5.47528e-07	5.47528e-07	1	0	0	0	0	0
AGGAT	170	1202	5	63.0367	564634549	100.397	354520732	6010	7.07059	2.69684	19.0683	3.39049	0.0953413	0.0169525	0.352133	1.68855e-07	1.68855e-07	1	0	0	1	0	0
AGGATC	1	4	6	63.0367	564634549	100.397	354520732	24	4	0.0158638	0.0634551	0.0112828	0.000380731	6.7697e-05	0.239052	6.74296e-10	6.74296e-10	1	0	0	1	0	0
AGGATG	10	56	6	63.0367	564634549	100.397	354520732	336	5.6	0.158638	0.888372	0.15796	0.00533023	0.000947758	0.334673	9.44014e-09	9.44014e-09	1	0	0	1	0	0
AGGC	94	749	4	63.0367	564634549	100.397	354520732	2996	7.96809	1.4912	11.882	2.11271	0.0475279	0.00845085	0.317464	8.41746e-08	8.41746e-08	1	0	0	0	0	0
AGGCATC	1	4	7	63.0367	564634549	100.397	354520732	28	4	0.0158638	0.0634551	0.0112828	0.000444186	7.89799e-05	0.278894	7.86678e-10	7.86678e-10	1	0	0	1	0	0
AGGCC	14	107	5	63.0367	564634549	100.397	354520732	535	7.64286	0.222093	1.69742	0.301816	0.00848712	0.00150908	0.380633	1.50312e-08	1.50312e-08	1	0	0	1	0	0
AGGCCATGGGGC	1	4	12	63.0367	564634549	100.397	354520732	48	4	0.0158638	0.0634551	0.0112828	0.000761461	0.000135394	0.478104	1.34859e-09	1.34859e-09	1	0	0	1	0	0
AGGCG	349	2718	5	63.0367	564634549	100.397	354520732	13590	7.78797	5.53646	43.1177	7.66669	0.215589	0.0383334	0.38786	3.8182e-07	3.8182e-07	1	0	0	1	0	0
AGGCGG	1	4	6	63.0367	564634549	100.397	354520732	24	4	0.0158638	0.0634551	0.0112828	0.000380731	6.7697e-05	0.239052	6.74296e-10	6.74296e-10	1	0	0	1	0	0
AGGG	23	140	4	63.0367	564634549	100.397	354520732	560	6.08696	0.364867	2.22093	0.394899	0.00888372	0.0015796	0.242516	1.57336e-08	1.57336e-08	1	0	0	0	0	0
AGGGC	11	69	5	63.0367	564634549	100.397	354520732	345	6.27273	0.174502	1.0946	0.194629	0.005473	0.000973145	0.312397	9.693e-09	9.693e-09	1	0	0	1	0	0
AGGGG	4	20	5	63.0367	564634549	100.397	354520732	100	5	0.0634551	0.317276	0.0564142	0.00158638	0.000282071	0.249012	2.80957e-09	2.80957e-09	1	0	0	1	0	0
AGGGGC	1	4	6	63.0367	564634549	100.397	354520732	24	4	0.0158638	0.0634551	0.0112828	0.000380731	6.7697e-05	0.239052	6.74296e-10	6.74296e-10	1	0	0	1	0	0
AGGGGGG	1	4	7	63.0367	564634549	100.397	354520732	28	4	0.0158638	0.0634551	0.0112828	0.000444186	7.89799e-05	0.278894	7.86678e-10	7.86678e-10	1	0	0	1	0	0
AT	21256	277451	2	63.0367	564634549	100.397	354520732	554902	13.0528	337.2	4401.42	782.609	8.80284	1.56522	0.260025	1.55903e-05	1.55903e-05	1	1	0	0	0	0
ATATATC	2	18	7	63.0367	564634549	100.397	354520732	126	9	0.0317276	0.285548	0.0507728	0.00199884	0.000355409	0.627511	3.54005e-09	3.54005e-09	1	0	0	1	1	0
ATATATCC	1	7	8	63.0367	564634549	100.397	354520732	56	7	0.0158638	0.111046	0.019745	0.000888372	0.00015796	0.557788	1.57336e-09	1.57336e-09	1	0	0	1	1	0
ATATC	25	200	5	63.0367	564634549	100.397	354520732	1000	8	0.396594	3.17276	0.564142	0.0158638	0.00282071	0.39842	2.80957e-08	2.80957e-08	1	0	0	1	0	0
ATATCC	3	19	6	63.0367	564634549	100.397	354520732	114	6.33333	0.0475913	0.301412	0.0535935	0.00180847	0.000321561	0.378499	3.2029e-09	3.2029e-09	1	0	0	1	0	0
ATATCCC	2	10	7	63.0367	564634549	100.397	354520732	70	5	0.0317276	0.158638	0.0282071	0.00111046	0.00019745	0.348617	1.9667e-09	1.9667e-09	1	0	0	1	0	0
ATC	2635	23139	3	63.0367	564634549	100.397	354520732	69417	8.7814	41.8011	367.072	65.2684	1.10122	0.195805	0.262401	1.95032e-06	1.95032e-06	1	0	0	0	0	0
ATCATCC	8	47	7	63.0367	564634549	100.397	354520732	329	5.875	0.12691	0.745598	0.132573	0.00521918	0.000928013	0.409625	9.24347e-09	9.24347e-09	1	0	0	1	0	0
ATCATCCATCC	2	9	11	63.0367	564634549	100.397	354520732	99	4.5	0.0317276	0.142774	0.0253864	0.00157051	0.00027925	0.493044	2.78147e-09	2.78147e-09	1	0	0	1	0	0
ATCC	330	2596	4	63.0367	564634549	100.397	354520732	10384	7.86667	5.23505	41.1824	7.32256	0.164729	0.0292902	0.313424	2.91745e-07	2.91745e-07	1	0	0	0	0	0
ATCCATCCCATCCC	1	4	14	63.0367	564634549	100.397	354520732	56	4	0.0158638	0.0634551	0.0112828	0.000888372	0.00015796	0.557788	1.57336e-09	1.57336e-09	1	0	0	1	1	0
ATCCC	301	1611	5	63.0367	564634549	100.397	354520732	8055	5.35216	4.775	25.5565	4.54416	0.127783	0.0227208	0.266551	2.26311e-07	2.26311e-07	1	0	0	1	0	0
ATCGC	1	5	5	63.0367	564634549	100.397	354520732	25	5	0.0158638	0.0793189	0.0141035	0.000396594	7.05177e-05	0.249012	7.02391e-10	7.02391e-10	1	0	0	1	0	0
ATCGGC	1	4	6	63.0367	564634549	100.397	354520732	24	4	0.0158638	0.0634551	0.0112828	0.000380731	6.7697e-05	0.239052	6.74296e-10	6.74296e-10	1	0	0	1	0	0
ATGC	2	12	4	63.0367	564634549	100.397	354520732	48	6	0.0317276	0.190365	0.0338485	0.000761461	0.000135394	0.239052	1.34859e-09	1.34859e-09	1	0	0	0	0	0
ATGCC	12	113	5	63.0367	564634549	100.397	354520732	565	9.41667	0.190365	1.79261	0.31874	0.00896303	0.0015937	0.468973	1.5874e-08	1.5874e-08	1	0	0	1	0	0
CCCCCG	1	4	6	63.0367	564634549	100.397	354520732	24	4	0.0158638	0.0634551	0.0112828	0.000380731	6.7697e-05	0.239052	6.74296e-10	6.74296e-10	1	0	0	1	0	0
CCCCG	2	10	5	63.0367	564634549	100.397	354520732	50	5	0.0317276	0.158638	0.0282071	0.000793189	0.000141035	0.249012	1.40478e-09	1.40478e-09	1	0	0	1	0	0
CCCCGG	32	128	6	63.0367	564634549	100.397	354520732	768	4	0.507641	2.03056	0.361051	0.0121834	0.0021663	0.239052	2.15775e-08	2.15775e-08	1	0	0	1	0	0
CCCGG	12	73	5	63.0367	564634549	100.397	354520732	365	6.08333	0.190365	1.15806	0.205912	0.00579028	0.00102956	0.302965	1.02549e-08	1.02549e-08	1	0	0	1	0	0
CCCGGG	1	4	6	63.0367	564634549	100.397	354520732	24	4	0.0158638	0.0634551	0.0112828	0.000380731	6.7697e-05	0.239052	6.74296e-10	6.74296e-10	1	0	0	1	0	0
CCG	111	1031	3	63.0367	564634549	100.397	354520732	3093	9.28829	1.76088	16.3556	2.90815	0.0490667	0.00872445	0.277548	8.68999e-08	8.68999e-08	1	0	0	0	0	0
CCGG	2	12	4	63.0367	564634549	100.397	354520732	48	6	0.0317276	0.190365	0.0338485	0.000761461	0.000135394	0.239052	1.34859e-09	1.34859e-09	1	0	0	0	0	0
CG	1	12	2	63.0367	564634549	100.397	354520732	24	12	0.0158638	0.190365	0.0338485	0.000380731	6.7697e-05	0.239052	6.74296e-10	6.74296e-10	1	0	0	0	0	0
