# Supplementary material for: Profiles of telomeric repeats in Insecta reveal diverse forms of telomeric motifs in Hymenopterans
Source: Life Sci Alliance. 2022 Apr 1;5(7):e202101163. doi: 10.26508/lsa.202101163 (PMC8977481; doi:10.26508/lsa.202101163)
Supplement: Supplemental Data 2. — Tandem repeat statistics and TRIP TRM calls for 41 species with simple tandem type TRM. [file LSA-2021-01163_Supplemental_Data_2.zip › DataS2/RHORO_output.csv.1.filtered.xlsx]

## Sheet: Sheet1
Unnamed: 0	reads	repeats	unit_len	avg_genome_cov	genome_size	eff_read_len	num_reads	repeats_total_len	repeats_per_read	reads_per_genome	repeats_per_genome	repeats_per_million_reads	repeats_len_per_genome	repeats_len_per_million_reads	percent_repeats_len_per_read	percent_repeats_len_per_genome	percent_repeat_unit_in_sequences	avg_genome_cov_filter	repeat_containing_reads_filter	repeats_len_per_million_reads_filter	unit_len_filter	percent_repeats_len_per_read_filter	qualified
AAAAAAC	15	60	7	121.686	564634549	100.219	685578126	420	4	0.123269	0.493074	0.0875174	0.00345152	0.000612622	0.279388	6.11284e-09	6.11284e-09	1	0	0	1	0	0
AAAAAAG	113	474	7	121.686	564634549	100.219	685578126	3318	4.19469	0.928623	3.89529	0.691387	0.027267	0.00483971	0.292987	4.82914e-08	4.82914e-08	1	0	0	1	0	0
AAAAAAGAACAAATAAAAG	16	67	19	121.686	564634549	100.219	685578126	1273	4.1875	0.131486	0.550599	0.0977277	0.0104614	0.00185683	0.793887	1.85277e-08	1.85277e-08	1	0	0	1	1	0
AAAAAAGAAGGTAAC	114	570	15	121.686	564634549	100.219	685578126	8550	5	0.936841	4.6842	0.831415	0.0702631	0.0124712	0.748362	1.2444e-07	1.2444e-07	1	0	0	1	1	0
AAAAAAT	74	322	7	121.686	564634549	100.219	685578126	2254	4.35135	0.608125	2.64616	0.469677	0.0185232	0.00328774	0.303929	3.28056e-08	3.28056e-08	1	0	0	1	0	0
AAAAAATAAATAGTAAGTT	27	126	19	121.686	564634549	100.219	685578126	2394	4.66667	0.221883	1.03546	0.183786	0.0196737	0.00349194	0.88473	3.48432e-08	3.48432e-08	1	0	0	1	1	0
AAAAAC	196	850	6	121.686	564634549	100.219	685578126	5100	4.33673	1.61071	6.98522	1.23983	0.0419113	0.00743898	0.259636	7.42273e-08	7.42273e-08	1	0	0	1	0	0
AAAAACAAAAC	1	5	11	121.686	564634549	100.219	685578126	55	5	0.0082179	0.0410895	0.00729311	0.000451985	8.02243e-05	0.548799	8.00491e-10	8.00491e-10	1	0	0	1	1	0
AAAAACGT	1	4	8	121.686	564634549	100.219	685578126	32	4	0.0082179	0.0328716	0.00583449	0.000262973	4.66759e-05	0.319301	4.6574e-10	4.6574e-10	1	0	0	1	0	0
AAAAACT	53	215	7	121.686	564634549	100.219	685578126	1505	4.0566	0.435549	1.76685	0.313604	0.0123679	0.00219523	0.283342	2.19043e-08	2.19043e-08	1	0	0	1	0	0
AAAAACTACTCTTTAAACG	1	4	19	121.686	564634549	100.219	685578126	76	4	0.0082179	0.0328716	0.00583449	0.000624561	0.000110855	0.75834	1.10613e-09	1.10613e-09	1	0	0	1	1	0
AAAAAG	346	1780	6	121.686	564634549	100.219	685578126	10680	5.14451	2.84339	14.6279	2.59635	0.0877672	0.0155781	0.307996	1.55441e-07	1.55441e-07	1	0	0	1	0	0
AAAAAGAAG	35	271	9	121.686	564634549	100.219	685578126	2439	7.74286	0.287627	2.22705	0.395287	0.0200435	0.00355758	0.695335	3.54981e-08	3.54981e-08	1	0	0	1	1	0
AAAAAGAAGGATGGGG	5	22	16	121.686	564634549	100.219	685578126	352	4.4	0.0410895	0.180794	0.0320897	0.0028927	0.000513435	0.702462	5.12314e-09	5.12314e-09	1	0	0	1	1	0
AAAAAGAGCGTGCCT	35	147	15	121.686	564634549	100.219	685578126	2205	4.2	0.287627	1.20803	0.214418	0.0181205	0.00321626	0.628624	3.20924e-08	3.20924e-08	1	0	0	1	1	0
AAAAAGAGTCCATATT	271	1195	16	121.686	564634549	100.219	685578126	19120	4.40959	2.22705	9.82039	1.74305	0.157126	0.0278889	0.703994	2.7828e-07	2.7828e-07	1	0	0	1	1	0
AAAAAGC	108	521	7	121.686	564634549	100.219	685578126	3647	4.82407	0.887533	4.28153	0.759943	0.0299707	0.0053196	0.336948	5.30798e-08	5.30798e-08	1	0	0	1	0	0
AAAAAGGAAAAAGGG	1	4	15	121.686	564634549	100.219	685578126	60	4	0.0082179	0.0328716	0.00583449	0.000493074	8.75174e-05	0.59869	8.73262e-10	8.73262e-10	1	0	0	1	1	0
AAAAAGGAAAGGAAAGG	2	10	17	121.686	564634549	100.219	685578126	170	5	0.0164358	0.082179	0.0145862	0.00139704	0.000247966	0.848144	2.47424e-09	2.47424e-09	1	0	0	1	1	0
AAAAAGGGAGG	1	9	11	121.686	564634549	100.219	685578126	99	9	0.0082179	0.0739611	0.0131276	0.000813572	0.000144404	0.987838	1.44088e-09	1.44088e-09	1	0	0	1	1	0
AAAAAGTAAAGTAAGT	139	740	16	121.686	564634549	100.219	685578126	11840	5.32374	1.14229	6.08125	1.07938	0.0973	0.0172701	0.849938	1.72324e-07	1.72324e-07	1	0	0	1	1	0
AAAAAGTAT	1	4	9	121.686	564634549	100.219	685578126	36	4	0.0082179	0.0328716	0.00583449	0.000295844	5.25104e-05	0.359214	5.23957e-10	5.23957e-10	1	0	0	1	0	0
AAAAAT	1104	4554	6	121.686	564634549	100.219	685578126	27324	4.125	9.07256	37.4243	6.64257	0.224546	0.0398554	0.246959	3.97684e-07	3.97684e-07	1	0	0	1	0	0
AAAAATAAAGTAAAAT	67	312	16	121.686	564634549	100.219	685578126	4992	4.65672	0.550599	2.56399	0.45509	0.0410238	0.00728145	0.743447	7.26554e-08	7.26554e-08	1	0	0	1	1	0
AAAAATAAATAATTAAG	6	24	17	121.686	564634549	100.219	685578126	408	4	0.0493074	0.19723	0.035007	0.0033529	0.000595118	0.678515	5.93818e-09	5.93818e-09	1	0	0	1	1	0
AAAAATAGTTTATATGTAT	25	105	19	121.686	564634549	100.219	685578126	1995	4.2	0.205448	0.86288	0.153155	0.0163947	0.00290995	0.796257	2.9036e-08	2.9036e-08	1	0	0	1	1	0
AAAAATATACAGAATGATGGT	4	16	21	121.686	564634549	100.219	685578126	336	4	0.0328716	0.131486	0.023338	0.00276122	0.000490097	0.838165	4.89027e-09	4.89027e-09	1	0	0	1	1	0
AAAAATCGTGAATTC	28	123	15	121.686	564634549	100.219	685578126	1845	4.39286	0.230101	1.0108	0.179411	0.015162	0.00269116	0.65749	2.68528e-08	2.68528e-08	1	0	0	1	1	0
AAAAATGACTT	8	33	11	121.686	564634549	100.219	685578126	363	4.125	0.0657432	0.271191	0.0481346	0.0029831	0.00052948	0.452759	5.28324e-09	5.28324e-09	1	0	0	1	0	0
AAAAATGTATAATAATTAAT	67	272	20	121.686	564634549	100.219	685578126	5440	4.0597	0.550599	2.23527	0.396745	0.0447054	0.00793491	0.810167	7.91758e-08	7.91758e-08	1	0	0	1	1	0
AAAAATT	59	236	7	121.686	564634549	100.219	685578126	1652	4	0.484856	1.93942	0.344235	0.013576	0.00240965	0.279388	2.40438e-08	2.40438e-08	1	0	0	1	0	0
AAAAATTAATACAAAAT	192	804	17	121.686	564634549	100.219	685578126	13668	4.1875	1.57784	6.60719	1.17273	0.112322	0.0199365	0.71032	1.98929e-07	1.98929e-07	1	0	0	1	1	0
AAAAATTAATTAATAAT	1	5	17	121.686	564634549	100.219	685578126	85	5	0.0082179	0.0410895	0.00729311	0.000698522	0.000123983	0.848144	1.23712e-09	1.23712e-09	1	0	0	1	1	0
AAAAC	373	2076	5	121.686	564634549	100.219	685578126	10380	5.56568	3.06528	17.0604	3.0281	0.0853018	0.0151405	0.277676	1.51074e-07	1.51074e-07	1	0	0	1	0	0
AAAACAAAC	31	240	9	121.686	564634549	100.219	685578126	2160	7.74194	0.254755	1.9723	0.35007	0.0177507	0.00315063	0.695252	3.14374e-08	3.14374e-08	1	0	0	1	1	0
AAAACAAATACCTATTAGT	910	3725	19	121.686	564634549	100.219	685578126	70775	4.09341	7.47829	30.6117	5.43337	0.581622	0.103234	0.776049	1.03009e-06	1.03009e-06	1	0	0	1	1	0
AAAACAACACACACAC	1	4	16	121.686	564634549	100.219	685578126	64	4	0.0082179	0.0328716	0.00583449	0.000525946	9.33519e-05	0.638602	9.3148e-10	9.3148e-10	1	0	0	1	1	0
AAAACAGAGCATCTC	42	172	15	121.686	564634549	100.219	685578126	2580	4.09524	0.345152	1.41348	0.250883	0.0212022	0.00376325	0.612944	3.75503e-08	3.75503e-08	1	0	0	1	1	0
AAAACAGTATAATGGTGT	115	486	18	121.686	564634549	100.219	685578126	8748	4.22609	0.945059	3.9939	0.708891	0.0718902	0.01276	0.759034	1.27322e-07	1.27322e-07	1	0	0	1	1	0
AAAACAGTATAATGT	27	111	15	121.686	564634549	100.219	685578126	1665	4.11111	0.221883	0.912187	0.161907	0.0136828	0.00242861	0.61532	2.4233e-08	2.4233e-08	1	0	0	1	1	0
AAAACAT	27	108	7	121.686	564634549	100.219	685578126	756	4	0.221883	0.887533	0.157531	0.00621273	0.00110272	0.279388	1.10031e-08	1.10031e-08	1	0	0	1	0	0
AAAACATAATAAGTAGAC	251	1103	18	121.686	564634549	100.219	685578126	19854	4.39442	2.06269	9.06435	1.60886	0.163158	0.0289595	0.789269	2.88963e-07	2.88963e-07	1	0	0	1	1	0
AAAACATAATTAGGAAAT	54	217	18	121.686	564634549	100.219	685578126	3906	4.01852	0.443767	1.78328	0.316521	0.0320991	0.00569738	0.721754	5.68494e-08	5.68494e-08	1	0	0	1	1	0
AAAACATCAACATC	191	1124	14	121.686	564634549	100.219	685578126	15736	5.88482	1.56962	9.23692	1.63949	0.129317	0.0229529	0.822075	2.29028e-07	2.29028e-07	1	0	0	1	1	0
AAAACATCCGACGTC	162	728	15	121.686	564634549	100.219	685578126	10920	4.49383	1.3313	5.98263	1.06188	0.0897395	0.0159282	0.672602	1.58934e-07	1.58934e-07	1	0	0	1	1	0
AAAACC	4	16	6	121.686	564634549	100.219	685578126	96	4	0.0328716	0.131486	0.023338	0.000788919	0.000140028	0.239476	1.39722e-09	1.39722e-09	1	0	0	1	0	0
AAAACCTAACCTAACC	49	205	16	121.686	564634549	100.219	685578126	3280	4.18367	0.402677	1.68467	0.299018	0.0269547	0.00478428	0.667926	4.77383e-08	4.77383e-08	1	0	0	1	1	0
AAAACT	13	53	6	121.686	564634549	100.219	685578126	318	4.07692	0.106833	0.435549	0.077307	0.00261329	0.000463842	0.244081	4.62829e-09	4.62829e-09	1	0	0	1	0	0
AAAACTAAAATACTGC	83	379	16	121.686	564634549	100.219	685578126	6064	4.56627	0.682086	3.11459	0.552818	0.0498334	0.00884509	0.729007	8.82577e-08	8.82577e-08	1	0	0	1	1	0
AAAACTCGATAACTAC	72	349	16	121.686	564634549	100.219	685578126	5584	4.84722	0.591689	2.86805	0.509059	0.0458888	0.00814495	0.773862	8.12716e-08	8.12716e-08	1	0	0	1	1	0
AAAACTCGATAACTC	187	814	15	121.686	564634549	100.219	685578126	12210	4.35294	1.53675	6.68937	1.18732	0.100341	0.0178098	0.651515	1.77709e-07	1.77709e-07	1	0	0	1	1	0
AAAACTG	26	104	7	121.686	564634549	100.219	685578126	728	4	0.213665	0.854662	0.151697	0.00598263	0.00106188	0.279388	1.05956e-08	1.05956e-08	1	0	0	1	0	0
AAAACTGGAATTAC	8	34	14	121.686	564634549	100.219	685578126	476	4.25	0.0657432	0.279409	0.0495932	0.00391172	0.000694305	0.593701	6.92788e-09	6.92788e-09	1	0	0	1	1	0
AAAACTTCTTCTTCTTCTTCCCCC	2	8	24	121.686	564634549	100.219	685578126	192	4	0.0164358	0.0657432	0.011669	0.00157784	0.000280056	0.957903	2.79444e-09	2.79444e-09	1	0	0	1	1	0
AAAAG	175	1465	5	121.686	564634549	100.219	685578126	7325	8.37143	1.43813	12.0392	2.13688	0.0601961	0.0106844	0.417657	1.06611e-07	1.06611e-07	1	0	0	1	0	0
AAAAGAAAGG	3	13	10	121.686	564634549	100.219	685578126	130	4.33333	0.0246537	0.106833	0.0189621	0.00106833	0.000189621	0.432387	1.89207e-09	1.89207e-09	1	0	0	1	0	0
AAAAGAAATACTAC	2	14	14	121.686	564634549	100.219	685578126	196	7	0.0164358	0.115051	0.0204207	0.00161071	0.00028589	0.97786	2.85266e-09	2.85266e-09	1	0	0	1	1	0
AAAAGAG	1	4	7	121.686	564634549	100.219	685578126	28	4	0.0082179	0.0328716	0.00583449	0.000230101	4.08414e-05	0.279388	4.07522e-10	4.07522e-10	1	0	0	1	0	0
AAAAGAGAAG	1	5	10	121.686	564634549	100.219	685578126	50	5	0.0082179	0.0410895	0.00729311	0.000410895	7.29311e-05	0.498908	7.27719e-10	7.27719e-10	1	0	0	1	0	0
AAAAGAGAAGAGAGAAG	1	4	17	121.686	564634549	100.219	685578126	68	4	0.0082179	0.0328716	0.00583449	0.000558817	9.91864e-05	0.678515	9.89697e-10	9.89697e-10	1	0	0	1	1	0
AAAAGAGGAGAAGGG	2	12	15	121.686	564634549	100.219	685578126	180	6	0.0164358	0.0986148	0.0175035	0.00147922	0.000262552	0.898034	2.61979e-09	2.61979e-09	1	0	0	1	1	0
AAAAGAGGAGAGGAG	1	4	15	121.686	564634549	100.219	685578126	60	4	0.0082179	0.0328716	0.00583449	0.000493074	8.75174e-05	0.59869	8.73262e-10	8.73262e-10	1	0	0	1	1	0
AAAAGAGGAGTTTAAAGT	328	1391	18	121.686	564634549	100.219	685578126	25038	4.24085	2.69547	11.4311	2.02894	0.20576	0.036521	0.761687	3.64412e-07	3.64412e-07	1	0	0	1	1	0
AAAAGCTTTACGTGAC	13	56	16	121.686	564634549	100.219	685578126	896	4.30769	0.106833	0.460203	0.0816829	0.00736324	0.00130693	0.687726	1.30407e-08	1.30407e-08	1	0	0	1	1	0
AAAAGG	81	429	6	121.686	564634549	100.219	685578126	2574	5.2963	0.66565	3.52548	0.625749	0.0211529	0.0037545	0.317084	3.7463e-08	3.7463e-08	1	0	0	1	0	0
AAAAGGAAAG	3	16	10	121.686	564634549	100.219	685578126	160	5.33333	0.0246537	0.131486	0.023338	0.00131486	0.00023338	0.532169	2.3287e-09	2.3287e-09	1	0	0	1	1	0
AAAAGGAAAGGG	3	18	12	121.686	564634549	100.219	685578126	216	6	0.0246537	0.147922	0.0262552	0.00177507	0.000315063	0.718428	3.14374e-09	3.14374e-09	1	0	0	1	1	0
AAAAGGAAGAACAGGG	1	4	16	121.686	564634549	100.219	685578126	64	4	0.0082179	0.0328716	0.00583449	0.000525946	9.33519e-05	0.638602	9.3148e-10	9.3148e-10	1	0	0	1	1	0
AAAAGGAGG	1	4	9	121.686	564634549	100.219	685578126	36	4	0.0082179	0.0328716	0.00583449	0.000295844	5.25104e-05	0.359214	5.23957e-10	5.23957e-10	1	0	0	1	0	0
AAAAGGAGGAG	2	14	11	121.686	564634549	100.219	685578126	154	7	0.0164358	0.115051	0.0204207	0.00126556	0.000224628	0.768318	2.24137e-09	2.24137e-09	1	0	0	1	1	0
AAAAGGCAAGGC	5	20	12	121.686	564634549	100.219	685578126	240	4	0.0410895	0.164358	0.0291725	0.0019723	0.00035007	0.478952	3.49305e-09	3.49305e-09	1	0	0	1	0	0
AAAAGGGATAATGTAT	35	146	16	121.686	564634549	100.219	685578126	2336	4.17143	0.287627	1.19981	0.212959	0.019197	0.00340734	0.665971	3.3999e-08	3.3999e-08	1	0	0	1	1	0
AAAAGGGGGGAAGGGAAGGAAAGG	1	4	24	121.686	564634549	100.219	685578126	96	4	0.0082179	0.0328716	0.00583449	0.000788919	0.000140028	0.957903	1.39722e-09	1.39722e-09	1	0	0	1	1	0
AAAAGGT	14	58	7	121.686	564634549	100.219	685578126	406	4.14286	0.115051	0.476638	0.0846001	0.00333647	0.000592201	0.289367	5.90908e-09	5.90908e-09	1	0	0	1	0	0
AAAAGT	44	176	6	121.686	564634549	100.219	685578126	1056	4	0.361588	1.44635	0.256718	0.0086781	0.00154031	0.239476	1.53694e-08	1.53694e-08	1	0	0	1	0	0
AAAAGTAACAGTAT	32	135	14	121.686	564634549	100.219	685578126	1890	4.21875	0.262973	1.10942	0.196914	0.0155318	0.0027568	0.589335	2.75078e-08	2.75078e-08	1	0	0	1	1	0
AAAAGTATAATAAGTATAAT	65	294	20	121.686	564634549	100.219	685578126	5880	4.52308	0.534164	2.41606	0.428835	0.0483213	0.0085767	0.90264	8.55797e-08	8.55797e-08	1	0	0	1	1	0
AAAAGTC	1	4	7	121.686	564634549	100.219	685578126	28	4	0.0082179	0.0328716	0.00583449	0.000230101	4.08414e-05	0.279388	4.07522e-10	4.07522e-10	1	0	0	1	0	0
AAAAGTGTATTGTATACGAT	123	506	20	121.686	564634549	100.219	685578126	10120	4.11382	1.0108	4.15826	0.738063	0.0831652	0.0147613	0.820967	1.4729e-07	1.4729e-07	1	0	0	1	1	0
AAAAT	1657	9048	5	121.686	564634549	100.219	685578126	45240	5.46047	13.6171	74.3556	13.1976	0.371778	0.0659881	0.272427	6.5844e-07	6.5844e-07	1	0	0	1	0	0
AAAATAACTTC	80	357	11	121.686	564634549	100.219	685578126	3927	4.4625	0.657432	2.93379	0.520728	0.0322717	0.00572801	0.489803	5.7155e-08	5.7155e-08	1	0	0	1	0	0
AAAATAT	1	4	7	121.686	564634549	100.219	685578126	28	4	0.0082179	0.0328716	0.00583449	0.000230101	4.08414e-05	0.279388	4.07522e-10	4.07522e-10	1	0	0	1	0	0
AAAATATAATTCCATAATT	13	56	19	121.686	564634549	100.219	685578126	1064	4.30769	0.106833	0.460203	0.0816829	0.00874385	0.00155197	0.816674	1.54859e-08	1.54859e-08	1	0	0	1	1	0
AAAATATACTAAATT	162	856	15	121.686	564634549	100.219	685578126	12840	5.28395	1.3313	7.03452	1.24858	0.105518	0.0187287	0.790862	1.86878e-07	1.86878e-07	1	0	0	1	1	0
AAAATC	105	482	6	121.686	564634549	100.219	685578126	2892	4.59048	0.86288	3.96103	0.703056	0.0237662	0.00421834	0.274827	4.20912e-08	4.20912e-08	1	0	0	1	0	0
AAAATCAGTTGGAAACATCTCCT	1	4	23	121.686	564634549	100.219	685578126	92	4	0.0082179	0.0328716	0.00583449	0.000756047	0.000134193	0.917991	1.339e-09	1.339e-09	1	0	0	1	1	0
AAAATCT	11	44	7	121.686	564634549	100.219	685578126	308	4	0.0903969	0.361588	0.0641794	0.00253111	0.000449256	0.279388	4.48275e-09	4.48275e-09	1	0	0	1	0	0
AAAATG	64	295	6	121.686	564634549	100.219	685578126	1770	4.60938	0.525946	2.42428	0.430294	0.0145457	0.00258176	0.275958	2.57612e-08	2.57612e-08	1	0	0	1	0	0
AAAATGCACAATGTAAGG	156	647	18	121.686	564634549	100.219	685578126	11646	4.14744	1.28199	5.31698	0.943729	0.0957057	0.0169871	0.744908	1.695e-07	1.695e-07	1	0	0	1	1	0
AAAATGG	9	36	7	121.686	564634549	100.219	685578126	252	4	0.0739611	0.295844	0.0525104	0.00207091	0.000367573	0.279388	3.6677e-09	3.6677e-09	1	0	0	1	0	0
AAAATGGGATT	2	10	11	121.686	564634549	100.219	685578126	110	5	0.0164358	0.082179	0.0145862	0.000903969	0.000160449	0.548799	1.60098e-09	1.60098e-09	1	0	0	1	1	0
AAAATGTTATTGGACC	157	654	16	121.686	564634549	100.219	685578126	10464	4.16561	1.29021	5.37451	0.953939	0.0859921	0.015263	0.665041	1.52297e-07	1.52297e-07	1	0	0	1	1	0
AAAATT	460	1869	6	121.686	564634549	100.219	685578126	11214	4.06304	3.78024	15.3593	2.72617	0.0921556	0.016357	0.24325	1.63213e-07	1.63213e-07	1	0	0	1	0	0
AAAATTAACTAATTATG	12	54	17	121.686	564634549	100.219	685578126	918	4.5	0.0986148	0.443767	0.0787656	0.00754403	0.00133902	0.763329	1.33609e-08	1.33609e-08	1	0	0	1	1	0
AAAATTACAATATTAT	12	55	16	121.686	564634549	100.219	685578126	880	4.58333	0.0986148	0.451985	0.0802243	0.00723175	0.00128359	0.731732	1.28078e-08	1.28078e-08	1	0	0	1	1	0
AAAATTACTTAATT	97	390	14	121.686	564634549	100.219	685578126	5460	4.02062	0.797137	3.20498	0.568863	0.0448697	0.00796408	0.561657	7.94669e-08	7.94669e-08	1	0	0	1	1	0
AAAATTCTTATAACCTT	307	1270	17	121.686	564634549	100.219	685578126	21590	4.13681	2.5229	10.4367	1.85245	0.177425	0.0314917	0.701721	3.14229e-07	3.14229e-07	1	0	0	1	1	0
AAAATTCTTTATAATTAT	1	4	18	121.686	564634549	100.219	685578126	72	4	0.0082179	0.0328716	0.00583449	0.000591689	0.000105021	0.718428	1.04791e-09	1.04791e-09	1	0	0	1	1	0
AAAATTG	8	35	7	121.686	564634549	100.219	685578126	245	4.375	0.0657432	0.287627	0.0510518	0.00201339	0.000357363	0.305581	3.56582e-09	3.56582e-09	1	0	0	1	0	0
AAAATTGCATCCTTGT	44	179	16	121.686	564634549	100.219	685578126	2864	4.06818	0.361588	1.471	0.261094	0.0235361	0.0041775	0.649488	4.16837e-08	4.16837e-08	1	0	0	1	1	0
AAAATTT	28	145	7	121.686	564634549	100.219	685578126	1015	5.17857	0.230101	1.1916	0.2115	0.00834117	0.0014805	0.361708	1.47727e-08	1.47727e-08	1	0	0	1	0	0
AAAATTTGACTAAGTATC	12	50	18	121.686	564634549	100.219	685578126	900	4.16667	0.0986148	0.410895	0.0729311	0.00739611	0.00131276	0.748362	1.30989e-08	1.30989e-08	1	0	0	1	1	0
AAAATTTGTAG	1	7	11	121.686	564634549	100.219	685578126	77	7	0.0082179	0.0575253	0.0102104	0.000632778	0.000112314	0.768318	1.12069e-09	1.12069e-09	1	0	0	1	1	0
AAAC	813	5735	4	121.686	564634549	100.219	685578126	22940	7.05412	6.68115	47.1297	8.3652	0.188519	0.0334608	0.281549	3.33877e-07	3.33877e-07	1	0	0	0	0	0
AAACAAAGGGGG	1	4	12	121.686	564634549	100.219	685578126	48	4	0.0082179	0.0328716	0.00583449	0.000394459	7.00139e-05	0.478952	6.9861e-10	6.9861e-10	1	0	0	1	0	0
AAACAAATAACAATACT	267	1109	17	121.686	564634549	100.219	685578126	18853	4.15356	2.19418	9.11365	1.61761	0.154932	0.0274994	0.704563	2.74394e-07	2.74394e-07	1	0	0	1	1	0
AAACAAC	88	751	7	121.686	564634549	100.219	685578126	5257	8.53409	0.723175	6.17164	1.09543	0.0432015	0.00766798	0.596082	7.65123e-08	7.65123e-08	1	0	0	1	1	0
AAACAACAAC	3	12	10	121.686	564634549	100.219	685578126	120	4	0.0246537	0.0986148	0.0175035	0.000986148	0.000175035	0.399126	1.74652e-09	1.74652e-09	1	0	0	1	0	0
AAACAACAACAC	1	5	12	121.686	564634549	100.219	685578126	60	5	0.0082179	0.0410895	0.00729311	0.000493074	8.75174e-05	0.59869	8.73262e-10	8.73262e-10	1	0	0	1	1	0
AAACAATAAC	1	6	10	121.686	564634549	100.219	685578126	60	6	0.0082179	0.0493074	0.00875174	0.000493074	8.75174e-05	0.59869	8.73262e-10	8.73262e-10	1	0	0	1	1	0
AAACAC	94	385	6	121.686	564634549	100.219	685578126	2310	4.09574	0.772483	3.16389	0.56157	0.0189834	0.00336942	0.245208	3.36206e-08	3.36206e-08	1	0	0	1	0	0
AAACACATGTATCGAG	287	1233	16	121.686	564634549	100.219	685578126	19728	4.29617	2.35854	10.1327	1.79848	0.162123	0.0287757	0.685886	2.87129e-07	2.87129e-07	1	0	0	1	1	0
AAACAGAGG	1	4	9	121.686	564634549	100.219	685578126	36	4	0.0082179	0.0328716	0.00583449	0.000295844	5.25104e-05	0.359214	5.23957e-10	5.23957e-10	1	0	0	1	0	0
AAACAGGTAGACTTT	150	679	15	121.686	564634549	100.219	685578126	10185	4.52667	1.23269	5.57996	0.990405	0.0836993	0.0148561	0.677517	1.48236e-07	1.48236e-07	1	0	0	1	1	0
AAACAGGTTACAGT	80	332	14	121.686	564634549	100.219	685578126	4648	4.15	0.657432	2.72834	0.484263	0.0381968	0.00677968	0.579731	6.76487e-08	6.76487e-08	1	0	0	1	1	0
AAACAGTAATTATCTCAGT	93	376	19	121.686	564634549	100.219	685578126	7144	4.04301	0.764265	3.08993	0.548442	0.0587087	0.0104204	0.766494	1.03976e-07	1.03976e-07	1	0	0	1	1	0
AAACAGTATACAAAGTTAC	86	373	19	121.686	564634549	100.219	685578126	7087	4.33721	0.70674	3.06528	0.544066	0.0582403	0.0103373	0.82227	1.03147e-07	1.03147e-07	1	0	0	1	1	0
AAACAT	19	76	6	121.686	564634549	100.219	685578126	456	4	0.15614	0.624561	0.110855	0.00374736	0.000665132	0.239476	6.63679e-09	6.63679e-09	1	0	0	1	0	0
AAACATAAATGGCAT	15	75	15	121.686	564634549	100.219	685578126	1125	5	0.123269	0.616343	0.109397	0.00924514	0.00164095	0.748362	1.63737e-08	1.63737e-08	1	0	0	1	1	0
AAACATACTGAGGAT	202	871	15	121.686	564634549	100.219	685578126	13065	4.31188	1.66002	7.15779	1.27046	0.107367	0.0190569	0.64537	1.90153e-07	1.90153e-07	1	0	0	1	1	0
AAACATATACTCAGCTT	135	553	17	121.686	564634549	100.219	685578126	9401	4.0963	1.10942	4.5445	0.806619	0.0772565	0.0137125	0.69485	1.36826e-07	1.36826e-07	1	0	0	1	1	0
AAACATATATTATATT	155	626	16	121.686	564634549	100.219	685578126	10016	4.03871	1.27377	5.14441	0.913098	0.0823105	0.0146096	0.644782	1.45777e-07	1.45777e-07	1	0	0	1	1	0
AAACATGTGCCGGGATCCCTCATT	1	4	24	121.686	564634549	100.219	685578126	96	4	0.0082179	0.0328716	0.00583449	0.000788919	0.000140028	0.957903	1.39722e-09	1.39722e-09	1	0	0	1	1	0
AAACATT	5	20	7	121.686	564634549	100.219	685578126	140	4	0.0410895	0.164358	0.0291725	0.00115051	0.000204207	0.279388	2.03761e-09	2.03761e-09	1	0	0	1	0	0
AAACATTACTGAT	184	877	13	121.686	564634549	100.219	685578126	11401	4.7663	1.51209	7.2071	1.27921	0.0936923	0.0166298	0.618266	1.65934e-07	1.65934e-07	1	0	0	1	1	0
AAACATTTAAATATAAATT	42	187	19	121.686	564634549	100.219	685578126	3553	4.45238	0.345152	1.53675	0.272762	0.0291982	0.00518249	0.844105	5.17117e-08	5.17117e-08	1	0	0	1	1	0
AAACATTTAATAAATTATTT	40	167	20	121.686	564634549	100.219	685578126	3340	4.175	0.328716	1.37239	0.24359	0.0274478	0.0048718	0.833176	4.86116e-08	4.86116e-08	1	0	0	1	1	0
AAACC	188	1131	5	121.686	564634549	100.219	685578126	5655	6.01596	1.54497	9.29445	1.6497	0.0464722	0.00824851	0.300141	8.2305e-08	8.2305e-08	1	0	0	1	0	0
AAACCAATAAATAAAT	68	328	16	121.686	564634549	100.219	685578126	5248	4.82353	0.558817	2.69547	0.478428	0.0431276	0.00765485	0.770079	7.63814e-08	7.63814e-08	1	0	0	1	1	0
AAACCAGTACTTAGTT	76	367	16	121.686	564634549	100.219	685578126	5872	4.82895	0.624561	3.01597	0.535315	0.0482555	0.00856503	0.770944	8.54633e-08	8.54633e-08	1	0	0	1	1	0
AAACCAGTCT	2	10	10	121.686	564634549	100.219	685578126	100	5	0.0164358	0.082179	0.0145862	0.00082179	0.000145862	0.498908	1.45544e-09	1.45544e-09	1	0	0	1	0	0
AAACCAT	16	64	7	121.686	564634549	100.219	685578126	448	4	0.131486	0.525946	0.0933519	0.00368162	0.000653463	0.279388	6.52036e-09	6.52036e-09	1	0	0	1	0	0
AAACCC	1	5	6	121.686	564634549	100.219	685578126	30	5	0.0082179	0.0410895	0.00729311	0.000246537	4.37587e-05	0.299345	4.36631e-10	4.36631e-10	1	0	0	1	0	0
AAACCCACAC	3	27	10	121.686	564634549	100.219	685578126	270	9	0.0246537	0.221883	0.0393828	0.00221883	0.000393828	0.898034	3.92968e-09	3.92968e-09	1	0	0	1	1	0
AAACCCCCC	1	4	9	121.686	564634549	100.219	685578126	36	4	0.0082179	0.0328716	0.00583449	0.000295844	5.25104e-05	0.359214	5.23957e-10	5.23957e-10	1	0	0	1	0	0
AAACCCT	2	12	7	121.686	564634549	100.219	685578126	84	6	0.0164358	0.0986148	0.0175035	0.000690304	0.000122524	0.419083	1.22257e-09	1.22257e-09	1	0	0	1	0	0
AAACCT	125	557	6	121.686	564634549	100.219	685578126	3342	4.456	1.02724	4.57737	0.812453	0.0274642	0.00487472	0.266776	4.86407e-08	4.86407e-08	1	0	0	1	0	0
AAACCTAAACCTAACCT	9	36	17	121.686	564634549	100.219	685578126	612	4	0.0739611	0.295844	0.0525104	0.00502936	0.000892677	0.678515	8.90728e-09	8.90728e-09	1	0	0	1	1	0
AAACCTAACCTTACAC	14	61	16	121.686	564634549	100.219	685578126	976	4.35714	0.115051	0.501292	0.088976	0.00802067	0.00142362	0.69562	1.42051e-08	1.42051e-08	1	0	0	1	1	0
AAACCTT	7	28	7	121.686	564634549	100.219	685578126	196	4	0.0575253	0.230101	0.0408414	0.00161071	0.00028589	0.279388	2.85266e-09	2.85266e-09	1	0	0	1	0	0
AAACG	15	75	5	121.686	564634549	100.219	685578126	375	5	0.123269	0.616343	0.109397	0.00308171	0.000546984	0.249454	5.45789e-09	5.45789e-09	1	0	0	1	0	0
AAACGGATCTGGTACATGCT	132	534	20	121.686	564634549	100.219	685578126	10680	4.04545	1.08476	4.38836	0.778905	0.0877672	0.0155781	0.807324	1.55441e-07	1.55441e-07	1	0	0	1	1	0
AAACGTAAGTAACCTT	23	109	16	121.686	564634549	100.219	685578126	1744	4.73913	0.189012	0.895751	0.15899	0.014332	0.00254384	0.756605	2.53828e-08	2.53828e-08	1	0	0	1	1	0
AAACGTTGGTTCCG	108	525	14	121.686	564634549	100.219	685578126	7350	4.86111	0.887533	4.3144	0.765777	0.0604016	0.0107209	0.679069	1.06975e-07	1.06975e-07	1	0	0	1	1	0
AAACT	288	2053	5	121.686	564634549	100.219	685578126	10265	7.12847	2.36676	16.8714	2.99455	0.0843568	0.0149728	0.355645	1.49401e-07	1.49401e-07	1	0	0	1	0	0
AAACTAACCT	83	481	10	121.686	564634549	100.219	685578126	4810	5.79518	0.682086	3.95281	0.701598	0.0395281	0.00701598	0.578252	7.00065e-08	7.00065e-08	1	0	0	1	1	0
AAACTAACTAACCTC	111	492	15	121.686	564634549	100.219	685578126	7380	4.43243	0.912187	4.04321	0.717642	0.0606481	0.0107646	0.663413	1.07411e-07	1.07411e-07	1	0	0	1	1	0
AAACTAACTAACT	99	538	13	121.686	564634549	100.219	685578126	6994	5.43434	0.813572	4.42123	0.784739	0.057476	0.0102016	0.704922	1.01793e-07	1.01793e-07	1	0	0	1	1	0
AAACTAATAAATTAATT	14	64	17	121.686	564634549	100.219	685578126	1088	4.57143	0.115051	0.525946	0.0933519	0.00894108	0.00158698	0.775446	1.58352e-08	1.58352e-08	1	0	0	1	1	0
AAACTATTTGTAACT	59	252	15	121.686	564634549	100.219	685578126	3780	4.27119	0.484856	2.07091	0.367573	0.0310637	0.00551359	0.639279	5.50155e-08	5.50155e-08	1	0	0	1	1	0
AAACTC	34	136	6	121.686	564634549	100.219	685578126	816	4	0.279409	1.11763	0.198373	0.00670581	0.00119024	0.239476	1.18764e-08	1.18764e-08	1	0	0	1	0	0
AAACTCTAAACTT	371	2101	13	121.686	564634549	100.219	685578126	27313	5.66307	3.04884	17.2658	3.06457	0.224456	0.0398394	0.734592	3.97524e-07	3.97524e-07	1	0	0	1	1	0
AAACTCTACACTT	32	131	13	121.686	564634549	100.219	685578126	1703	4.09375	0.262973	1.07655	0.19108	0.0139951	0.00248403	0.531025	2.47861e-08	2.47861e-08	1	0	0	1	1	0
AAACTG	64	256	6	121.686	564634549	100.219	685578126	1536	4	0.525946	2.10378	0.373407	0.0126227	0.00224044	0.239476	2.23555e-08	2.23555e-08	1	0	0	1	0	0
AAACTGAATTGAATTGAG	114	491	18	121.686	564634549	100.219	685578126	8838	4.30702	0.936841	4.03499	0.716184	0.0726298	0.0128913	0.77357	1.28632e-07	1.28632e-07	1	0	0	1	1	0
AAACTGAT	61	295	8	121.686	564634549	100.219	685578126	2360	4.83607	0.501292	2.42428	0.430294	0.0193942	0.00344235	0.38604	3.43483e-08	3.43483e-08	1	0	0	1	0	0
AAACTGATAACAGAT	9	42	15	121.686	564634549	100.219	685578126	630	4.66667	0.0739611	0.345152	0.0612622	0.00517728	0.000918932	0.698471	9.16926e-09	9.16926e-09	1	0	0	1	1	0
AAACTGT	28	112	7	121.686	564634549	100.219	685578126	784	4	0.230101	0.920405	0.163366	0.00644284	0.00114356	0.279388	1.14106e-08	1.14106e-08	1	0	0	1	0	0
AAACTGTAGTAGC	40	231	13	121.686	564634549	100.219	685578126	3003	5.775	0.328716	1.89834	0.336942	0.0246784	0.00438024	0.74911	4.37068e-08	4.37068e-08	1	0	0	1	1	0
AAACTT	16	64	6	121.686	564634549	100.219	685578126	384	4	0.131486	0.525946	0.0933519	0.00315567	0.000560111	0.239476	5.58888e-09	5.58888e-09	1	0	0	1	0	0
AAACTTAAATTAAGATTTAT	43	172	20	121.686	564634549	100.219	685578126	3440	4	0.35337	1.41348	0.250883	0.0282696	0.00501766	0.798253	5.0067e-08	5.0067e-08	1	0	0	1	1	0
AAACTTAACTGTAAGG	363	1562	16	121.686	564634549	100.219	685578126	24992	4.30303	2.9831	12.8364	2.27837	0.205382	0.0364539	0.686981	3.63743e-07	3.63743e-07	1	0	0	1	1	0
AAACTTAATAACTCT	40	202	15	121.686	564634549	100.219	685578126	3030	5.05	0.328716	1.66002	0.294642	0.0249002	0.00441963	0.755846	4.40998e-08	4.40998e-08	1	0	0	1	1	0
AAACTTCTGGACTCGCCTCT	19	81	20	121.686	564634549	100.219	685578126	1620	4.26316	0.15614	0.66565	0.118148	0.013313	0.00236297	0.850769	2.35781e-08	2.35781e-08	1	0	0	1	1	0
AAACTTGCCT	13	61	10	121.686	564634549	100.219	685578126	610	4.69231	0.106833	0.501292	0.088976	0.00501292	0.00088976	0.468206	8.87817e-09	8.87817e-09	1	0	0	1	0	0
AAACTTT	10	40	7	121.686	564634549	100.219	685578126	280	4	0.082179	0.328716	0.0583449	0.00230101	0.000408414	0.279388	4.07522e-09	4.07522e-09	1	0	0	1	0	0
AAAG	5700	39286	4	121.686	564634549	100.219	685578126	157144	6.89228	46.842	322.849	57.3035	1.29139	0.229214	0.275089	2.28713e-06	2.28713e-06	1	0	0	0	0	0
AAAGAAAGAAAGAAAGG	1	4	17	121.686	564634549	100.219	685578126	68	4	0.0082179	0.0328716	0.00583449	0.000558817	9.91864e-05	0.678515	9.89697e-10	9.89697e-10	1	0	0	1	1	0
AAAGAAAGACGGAAG	1	4	15	121.686	564634549	100.219	685578126	60	4	0.0082179	0.0328716	0.00583449	0.000493074	8.75174e-05	0.59869	8.73262e-10	8.73262e-10	1	0	0	1	1	0
AAAGAAAGAGAGAGAG	1	4	16	121.686	564634549	100.219	685578126	64	4	0.0082179	0.0328716	0.00583449	0.000525946	9.33519e-05	0.638602	9.3148e-10	9.3148e-10	1	0	0	1	1	0
AAAGAAAGAGG	2	10	11	121.686	564634549	100.219	685578126	110	5	0.0164358	0.082179	0.0145862	0.000903969	0.000160449	0.548799	1.60098e-09	1.60098e-09	1	0	0	1	1	0
AAAGAAATAACATAAG	751	4127	16	121.686	564634549	100.219	685578126	66032	5.49534	6.17164	33.9153	6.01974	0.542645	0.0963158	0.877334	9.61054e-07	9.61054e-07	1	0	0	1	1	0
AAAGAACTAAG	2	10	11	121.686	564634549	100.219	685578126	110	5	0.0164358	0.082179	0.0145862	0.000903969	0.000160449	0.548799	1.60098e-09	1.60098e-09	1	0	0	1	1	0
AAAGAAG	298	1641	7	121.686	564634549	100.219	685578126	11487	5.50671	2.44893	13.4856	2.3936	0.094399	0.0167552	0.384628	1.67186e-07	1.67186e-07	1	0	0	1	0	0
AAAGAAGAAGAAGATAAAGACGAC	1	4	24	121.686	564634549	100.219	685578126	96	4	0.0082179	0.0328716	0.00583449	0.000788919	0.000140028	0.957903	1.39722e-09	1.39722e-09	1	0	0	1	1	0
AAAGAAGAAGG	1	4	11	121.686	564634549	100.219	685578126	44	4	0.0082179	0.0328716	0.00583449	0.000361588	6.41794e-05	0.439039	6.40392e-10	6.40392e-10	1	0	0	1	0	0
AAAGAAGAGAG	6	25	11	121.686	564634549	100.219	685578126	275	4.16667	0.0493074	0.205448	0.0364656	0.00225992	0.000401121	0.457332	4.00245e-09	4.00245e-09	1	0	0	1	0	0
AAAGAAGATAG	3	21	11	121.686	564634549	100.219	685578126	231	7	0.0246537	0.172576	0.0306311	0.00189834	0.000336942	0.768318	3.36206e-09	3.36206e-09	1	0	0	1	1	0
AAAGAAGG	9	38	8	121.686	564634549	100.219	685578126	304	4.22222	0.0739611	0.31228	0.0554277	0.00249824	0.000443421	0.33704	4.42453e-09	4.42453e-09	1	0	0	1	0	0
AAAGAAGGAAGG	2	11	12	121.686	564634549	100.219	685578126	132	5.5	0.0164358	0.0903969	0.0160449	0.00108476	0.000192538	0.658559	1.92118e-09	1.92118e-09	1	0	0	1	1	0
AAAGAAGGAATAATTAAG	36	158	18	121.686	564634549	100.219	685578126	2844	4.38889	0.295844	1.29843	0.230462	0.0233717	0.00414832	0.788275	4.13926e-08	4.13926e-08	1	0	0	1	1	0
AAAGAAGGAG	1	4	10	121.686	564634549	100.219	685578126	40	4	0.0082179	0.0328716	0.00583449	0.000328716	5.83449e-05	0.399126	5.82175e-10	5.82175e-10	1	0	0	1	0	0
AAAGAAGGAGGGAAG	1	6	15	121.686	564634549	100.219	685578126	90	6	0.0082179	0.0493074	0.00875174	0.000739611	0.000131276	0.898034	1.30989e-09	1.30989e-09	1	0	0	1	1	0
AAAGAAGGCAG	1	8	11	121.686	564634549	100.219	685578126	88	8	0.0082179	0.0657432	0.011669	0.000723175	0.000128359	0.878078	1.28078e-09	1.28078e-09	1	0	0	1	1	0
AAAGAAT	4	16	7	121.686	564634549	100.219	685578126	112	4	0.0328716	0.131486	0.023338	0.000920405	0.000163366	0.279388	1.63009e-09	1.63009e-09	1	0	0	1	0	0
AAAGACACTGTTCCTCT	200	838	17	121.686	564634549	100.219	685578126	14246	4.19	1.64358	6.8866	1.22233	0.117072	0.0207795	0.710744	2.07342e-07	2.07342e-07	1	0	0	1	1	0
AAAGACAG	2	9	8	121.686	564634549	100.219	685578126	72	4.5	0.0164358	0.0739611	0.0131276	0.000591689	0.000105021	0.359214	1.04791e-09	1.04791e-09	1	0	0	1	0	0
AAAGACAGAAG	3	25	11	121.686	564634549	100.219	685578126	275	8.33333	0.0246537	0.205448	0.0364656	0.00225992	0.000401121	0.914665	4.00245e-09	4.00245e-09	1	0	0	1	1	0
AAAGACAGACAGACAG	2	8	16	121.686	564634549	100.219	685578126	128	4	0.0164358	0.0657432	0.011669	0.00105189	0.000186704	0.638602	1.86296e-09	1.86296e-09	1	0	0	1	1	0
AAAGACT	3	14	7	121.686	564634549	100.219	685578126	98	4.66667	0.0246537	0.115051	0.0204207	0.000805354	0.000142945	0.325953	1.42633e-09	1.42633e-09	1	0	0	1	0	0
AAAGAG	477	2105	6	121.686	564634549	100.219	685578126	12630	4.413	3.91994	17.2987	3.0704	0.103792	0.0184224	0.264202	1.83822e-07	1.83822e-07	1	0	0	1	0	0
AAAGAGAG	57	242	8	121.686	564634549	100.219	685578126	1936	4.24561	0.46842	1.98873	0.352987	0.0159099	0.00282389	0.338907	2.81773e-08	2.81773e-08	1	0	0	1	0	0
AAAGAGAGAAAGGAGG	1	4	16	121.686	564634549	100.219	685578126	64	4	0.0082179	0.0328716	0.00583449	0.000525946	9.33519e-05	0.638602	9.3148e-10	9.3148e-10	1	0	0	1	1	0
AAAGAGAGAAGGAAG	1	6	15	121.686	564634549	100.219	685578126	90	6	0.0082179	0.0493074	0.00875174	0.000739611	0.000131276	0.898034	1.30989e-09	1.30989e-09	1	0	0	1	1	0
AAAGAGAGGGG	4	26	11	121.686	564634549	100.219	685578126	286	6.5	0.0328716	0.213665	0.0379242	0.00235032	0.000417166	0.713438	4.16255e-09	4.16255e-09	1	0	0	1	1	0
AAAGAGAGTGAGAG	1	4	14	121.686	564634549	100.219	685578126	56	4	0.0082179	0.0328716	0.00583449	0.000460203	8.16829e-05	0.558777	8.15045e-10	8.15045e-10	1	0	0	1	1	0
AAAGAGG	2	12	7	121.686	564634549	100.219	685578126	84	6	0.0164358	0.0986148	0.0175035	0.000690304	0.000122524	0.419083	1.22257e-09	1.22257e-09	1	0	0	1	0	0
AAAGAGGGAG	1	4	10	121.686	564634549	100.219	685578126	40	4	0.0082179	0.0328716	0.00583449	0.000328716	5.83449e-05	0.399126	5.82175e-10	5.82175e-10	1	0	0	1	0	0
AAAGAGGGTC	27	109	10	121.686	564634549	100.219	685578126	1090	4.03704	0.221883	0.895751	0.15899	0.00895751	0.0015899	0.402822	1.58643e-08	1.58643e-08	1	0	0	1	0	0
AAAGAGGT	12	65	8	121.686	564634549	100.219	685578126	520	5.41667	0.0986148	0.534164	0.0948105	0.00427331	0.000758484	0.432387	7.56827e-09	7.56827e-09	1	0	0	1	0	0
AAAGAGTAGAATGC	1160	6361	14	121.686	564634549	100.219	685578126	89054	5.48362	9.53277	52.2741	9.2783	0.731837	0.129896	0.76603	1.29613e-06	1.29613e-06	1	0	0	1	1	0
AAAGAGTG	2	10	8	121.686	564634549	100.219	685578126	80	5	0.0164358	0.082179	0.0145862	0.000657432	0.00011669	0.399126	1.16435e-09	1.16435e-09	1	0	0	1	0	0
AAAGAT	9	36	6	121.686	564634549	100.219	685578126	216	4	0.0739611	0.295844	0.0525104	0.00177507	0.000315063	0.239476	3.14374e-09	3.14374e-09	1	0	0	1	0	0
AAAGATAATGAT	146	585	12	121.686	564634549	100.219	685578126	7020	4.00685	1.19981	4.80747	0.853294	0.0576897	0.0102395	0.479772	1.02172e-07	1.02172e-07	1	0	0	1	0	0
AAAGATACAGATTTATAT	24	96	18	121.686	564634549	100.219	685578126	1728	4	0.19723	0.788919	0.140028	0.0142005	0.0025205	0.718428	2.515e-08	2.515e-08	1	0	0	1	1	0
AAAGATAG	24	112	8	121.686	564634549	100.219	685578126	896	4.66667	0.19723	0.920405	0.163366	0.00736324	0.00130693	0.372518	1.30407e-08	1.30407e-08	1	0	0	1	0	0
AAAGATAGAAG	2	17	11	121.686	564634549	100.219	685578126	187	8.5	0.0164358	0.139704	0.0247966	0.00153675	0.000272762	0.932958	2.72167e-09	2.72167e-09	1	0	0	1	1	0
AAAGC	2	12	5	121.686	564634549	100.219	685578126	60	6	0.0164358	0.0986148	0.0175035	0.000493074	8.75174e-05	0.299345	8.73262e-10	8.73262e-10	1	0	0	1	0	0
AAAGCAATGAGAGAGTAGTACAT	2	8	23	121.686	564634549	100.219	685578126	184	4	0.0164358	0.0657432	0.011669	0.00151209	0.000268387	0.917991	2.678e-09	2.678e-09	1	0	0	1	1	0
AAAGCAC	6	24	7	121.686	564634549	100.219	685578126	168	4	0.0493074	0.19723	0.035007	0.00138061	0.000245049	0.279388	2.44513e-09	2.44513e-09	1	0	0	1	0	0
AAAGCACTAAATTGTACT	130	555	18	121.686	564634549	100.219	685578126	9990	4.26923	1.06833	4.56094	0.809536	0.0820968	0.0145716	0.766783	1.45398e-07	1.45398e-07	1	0	0	1	1	0
AAAGCAGAATGGG	84	356	13	121.686	564634549	100.219	685578126	4628	4.2381	0.690304	2.92557	0.51927	0.0380325	0.00675051	0.549749	6.73576e-08	6.73576e-08	1	0	0	1	1	0
AAAGCATAATGTTAG	176	897	15	121.686	564634549	100.219	685578126	13455	5.09659	1.44635	7.37146	1.30838	0.110572	0.0196258	0.762819	1.95829e-07	1.95829e-07	1	0	0	1	1	0
AAAGCCCAAG	1	5	10	121.686	564634549	100.219	685578126	50	5	0.0082179	0.0410895	0.00729311	0.000410895	7.29311e-05	0.498908	7.27719e-10	7.27719e-10	1	0	0	1	0	0
AAAGCT	10	40	6	121.686	564634549	100.219	685578126	240	4	0.082179	0.328716	0.0583449	0.0019723	0.00035007	0.239476	3.49305e-09	3.49305e-09	1	0	0	1	0	0
AAAGCTAGGAAAT	484	2992	13	121.686	564634549	100.219	685578126	38896	6.18182	3.97746	24.588	4.3642	0.319644	0.0567346	0.801881	5.66107e-07	5.66107e-07	1	0	0	1	1	0
AAAGCTCAAAGTTC	1	4	14	121.686	564634549	100.219	685578126	56	4	0.0082179	0.0328716	0.00583449	0.000460203	8.16829e-05	0.558777	8.15045e-10	8.15045e-10	1	0	0	1	1	0
AAAGCTGTTGGATT	1	4	14	121.686	564634549	100.219	685578126	56	4	0.0082179	0.0328716	0.00583449	0.000460203	8.16829e-05	0.558777	8.15045e-10	8.15045e-10	1	0	0	1	1	0
AAAGCTT	4	16	7	121.686	564634549	100.219	685578126	112	4	0.0328716	0.131486	0.023338	0.000920405	0.000163366	0.279388	1.63009e-09	1.63009e-09	1	0	0	1	0	0
AAAGG	1098	13629	5	121.686	564634549	100.219	685578126	68145	12.4126	9.02326	112.002	19.8796	0.560009	0.0993979	0.619273	9.91808e-07	9.91808e-07	1	0	0	1	1	0
AAAGGAAAGGGAAGG	2	10	15	121.686	564634549	100.219	685578126	150	5	0.0164358	0.082179	0.0145862	0.00123269	0.000218793	0.748362	2.18316e-09	2.18316e-09	1	0	0	1	1	0
AAAGGAAG	10	47	8	121.686	564634549	100.219	685578126	376	4.7	0.082179	0.386241	0.0685553	0.00308993	0.000548442	0.375179	5.47244e-09	5.47244e-09	1	0	0	1	0	0
AAAGGAAGGAAAGGG	1	4	15	121.686	564634549	100.219	685578126	60	4	0.0082179	0.0328716	0.00583449	0.000493074	8.75174e-05	0.59869	8.73262e-10	8.73262e-10	1	0	0	1	1	0
AAAGGACAATATCATAT	7	31	17	121.686	564634549	100.219	685578126	527	4.42857	0.0575253	0.254755	0.0452173	0.00433083	0.000768694	0.751213	7.67016e-09	7.67016e-09	1	0	0	1	1	0
AAAGGAG	12	55	7	121.686	564634549	100.219	685578126	385	4.58333	0.0986148	0.451985	0.0802243	0.00316389	0.00056157	0.320133	5.60343e-09	5.60343e-09	1	0	0	1	0	0
AAAGGAGAGTAAGAG	13	55	15	121.686	564634549	100.219	685578126	825	4.23077	0.106833	0.451985	0.0802243	0.00677977	0.00120336	0.633229	1.20074e-08	1.20074e-08	1	0	0	1	1	0
AAAGGAGGAGAAGG	2	13	14	121.686	564634549	100.219	685578126	182	6.5	0.0164358	0.106833	0.0189621	0.00149566	0.000265469	0.908013	2.6489e-09	2.6489e-09	1	0	0	1	1	0
AAAGGAGGG	1	4	9	121.686	564634549	100.219	685578126	36	4	0.0082179	0.0328716	0.00583449	0.000295844	5.25104e-05	0.359214	5.23957e-10	5.23957e-10	1	0	0	1	0	0
AAAGGAGTGG	1	7	10	121.686	564634549	100.219	685578126	70	7	0.0082179	0.0575253	0.0102104	0.000575253	0.000102104	0.698471	1.01881e-09	1.01881e-09	1	0	0	1	1	0
AAAGGATTGGATTG	59	271	14	121.686	564634549	100.219	685578126	3794	4.59322	0.484856	2.22705	0.395287	0.0311787	0.00553402	0.641646	5.52193e-08	5.52193e-08	1	0	0	1	1	0
AAAGGC	116	904	6	121.686	564634549	100.219	685578126	5424	7.7931	0.953277	7.42898	1.3186	0.0445739	0.00791157	0.466565	7.89429e-08	7.89429e-08	1	0	0	1	0	0
AAAGGCAAGG	14	75	10	121.686	564634549	100.219	685578126	750	5.35714	0.115051	0.616343	0.109397	0.00616343	0.00109397	0.534544	1.09158e-08	1.09158e-08	1	0	0	1	1	0
AAAGGCCGATACTG	55	224	14	121.686	564634549	100.219	685578126	3136	4.07273	0.451985	1.84081	0.326732	0.0257713	0.00457424	0.568937	4.56425e-08	4.56425e-08	1	0	0	1	1	0
AAAGGG	11	67	6	121.686	564634549	100.219	685578126	402	6.09091	0.0903969	0.550599	0.0977277	0.0033036	0.000586366	0.364656	5.85086e-09	5.85086e-09	1	0	0	1	0	0
AAAGGGAAGG	4	27	10	121.686	564634549	100.219	685578126	270	6.75	0.0328716	0.221883	0.0393828	0.00221883	0.000393828	0.673526	3.92968e-09	3.92968e-09	1	0	0	1	1	0
AAAGGGAAGGGAAGG	2	12	15	121.686	564634549	100.219	685578126	180	6	0.0164358	0.0986148	0.0175035	0.00147922	0.000262552	0.898034	2.61979e-09	2.61979e-09	1	0	0	1	1	0
AAAGGGAGAGGG	1	4	12	121.686	564634549	100.219	685578126	48	4	0.0082179	0.0328716	0.00583449	0.000394459	7.00139e-05	0.478952	6.9861e-10	6.9861e-10	1	0	0	1	0	0
AAAGGGAGGAAGAGAG	1	6	16	121.686	564634549	100.219	685578126	96	6	0.0082179	0.0493074	0.00875174	0.000788919	0.000140028	0.957903	1.39722e-09	1.39722e-09	1	0	0	1	1	0
AAAGGGAGGAAGG	1	7	13	121.686	564634549	100.219	685578126	91	7	0.0082179	0.0575253	0.0102104	0.000747829	0.000132735	0.908013	1.32445e-09	1.32445e-09	1	0	0	1	1	0
AAAGGGC	16	64	7	121.686	564634549	100.219	685578126	448	4	0.131486	0.525946	0.0933519	0.00368162	0.000653463	0.279388	6.52036e-09	6.52036e-09	1	0	0	1	0	0
AAAGGGGAGGT	30	149	11	121.686	564634549	100.219	685578126	1639	4.96667	0.246537	1.22447	0.217335	0.0134691	0.00239068	0.54514	2.38546e-08	2.38546e-08	1	0	0	1	1	0
AAAGGGT	6	35	7	121.686	564634549	100.219	685578126	245	5.83333	0.0493074	0.287627	0.0510518	0.00201339	0.000357363	0.407442	3.56582e-09	3.56582e-09	1	0	0	1	0	0
AAAGGT	7	28	6	121.686	564634549	100.219	685578126	168	4	0.0575253	0.230101	0.0408414	0.00138061	0.000245049	0.239476	2.44513e-09	2.44513e-09	1	0	0	1	0	0
AAAGGTGTGG	70	374	10	121.686	564634549	100.219	685578126	3740	5.34286	0.575253	3.0735	0.545525	0.030735	0.00545525	0.533119	5.44334e-08	5.44334e-08	1	0	0	1	1	0
AAAGT	7420	66048	5	121.686	564634549	100.219	685578126	330240	8.90135	60.9768	542.776	96.3391	2.71388	0.481696	0.444095	4.80644e-06	4.80644e-06	1	0	0	1	0	0
AAAGTAAAGTAAGC	271	1400	14	121.686	564634549	100.219	685578126	19600	5.16605	2.22705	11.5051	2.04207	0.161071	0.028589	0.721668	2.85266e-07	2.85266e-07	1	0	0	1	1	0
AAAGTAAAGTAATATAT	53	242	17	121.686	564634549	100.219	685578126	4114	4.56604	0.435549	1.98873	0.352987	0.0338085	0.00600077	0.774531	5.98767e-08	5.98767e-08	1	0	0	1	1	0
AAAGTAAC	1	4	8	121.686	564634549	100.219	685578126	32	4	0.0082179	0.0328716	0.00583449	0.000262973	4.66759e-05	0.319301	4.6574e-10	4.6574e-10	1	0	0	1	0	0
AAAGTAACATTATAATCAATAAT	1	4	23	121.686	564634549	100.219	685578126	92	4	0.0082179	0.0328716	0.00583449	0.000756047	0.000134193	0.917991	1.339e-09	1.339e-09	1	0	0	1	1	0
AAAGTAAGT	103	623	9	121.686	564634549	100.219	685578126	5607	6.04854	0.846444	5.11975	0.908722	0.0460778	0.0081785	0.54318	8.16064e-08	8.16064e-08	1	0	0	1	1	0
AAAGTAAGTTAAGTATT	43	191	17	121.686	564634549	100.219	685578126	3247	4.44186	0.35337	1.56962	0.278597	0.0266835	0.00473615	0.753467	4.72581e-08	4.72581e-08	1	0	0	1	1	0
AAAGTAATACAATC	8	32	14	121.686	564634549	100.219	685578126	448	4	0.0657432	0.262973	0.0466759	0.00368162	0.000653463	0.558777	6.52036e-09	6.52036e-09	1	0	0	1	1	0
AAAGTACTGCTATGTAT	5	22	17	121.686	564634549	100.219	685578126	374	4.4	0.0410895	0.180794	0.0320897	0.0030735	0.000545525	0.746366	5.44334e-09	5.44334e-09	1	0	0	1	1	0
AAAGTAGGATTAT	87	374	13	121.686	564634549	100.219	685578126	4862	4.29885	0.714958	3.0735	0.545525	0.0399554	0.00709182	0.55763	7.07634e-08	7.07634e-08	1	0	0	1	1	0
AAAGTAT	9	66	7	121.686	564634549	100.219	685578126	462	7.33333	0.0739611	0.542382	0.0962691	0.00379667	0.000673884	0.512212	6.72412e-09	6.72412e-09	1	0	0	1	1	0
AAAGTATAATGAATC	22	112	15	121.686	564634549	100.219	685578126	1680	5.09091	0.180794	0.920405	0.163366	0.0138061	0.00245049	0.761969	2.44513e-08	2.44513e-08	1	0	0	1	1	0
AAAGTATCAAAGTGT	4	16	15	121.686	564634549	100.219	685578126	240	4	0.0328716	0.131486	0.023338	0.0019723	0.00035007	0.59869	3.49305e-09	3.49305e-09	1	0	0	1	1	0
AAAGTATCTCTGTAATATTT	47	194	20	121.686	564634549	100.219	685578126	3880	4.12766	0.386241	1.59427	0.282973	0.0318855	0.00565946	0.823729	5.6471e-08	5.6471e-08	1	0	0	1	1	0
AAAGTATTGTAACCAT	11	46	16	121.686	564634549	100.219	685578126	736	4.18182	0.0903969	0.378024	0.0670967	0.00604838	0.00107355	0.66763	1.0712e-08	1.0712e-08	1	0	0	1	1	0
AAAGTCAC	1	4	8	121.686	564634549	100.219	685578126	32	4	0.0082179	0.0328716	0.00583449	0.000262973	4.66759e-05	0.319301	4.6574e-10	4.6574e-10	1	0	0	1	0	0
AAAGTCCAACGAGGAATCC	51	228	19	121.686	564634549	100.219	685578126	4332	4.47059	0.419113	1.87368	0.332566	0.0356	0.00631875	0.847557	6.30495e-08	6.30495e-08	1	0	0	1	1	0
AAAGTGTTCTAGCAC	26	111	15	121.686	564634549	100.219	685578126	1665	4.26923	0.213665	0.912187	0.161907	0.0136828	0.00242861	0.638986	2.4233e-08	2.4233e-08	1	0	0	1	1	0
AAAGTT	72	296	6	121.686	564634549	100.219	685578126	1776	4.11111	0.591689	2.4325	0.431752	0.014595	0.00259051	0.246128	2.58486e-08	2.58486e-08	1	0	0	1	0	0
AAAGTTAAATTTAATAATT	5	21	19	121.686	564634549	100.219	685578126	399	4.2	0.0410895	0.172576	0.0306311	0.00327894	0.000581991	0.796257	5.8072e-09	5.8072e-09	1	0	0	1	1	0
AAAGTTATAGATAC	617	3443	14	121.686	564634549	100.219	685578126	48202	5.58023	5.07045	28.2942	5.02204	0.396119	0.0703085	0.779526	7.0155e-07	7.0155e-07	1	0	0	1	1	0
AAAGTTATAGTT	167	670	12	121.686	564634549	100.219	685578126	8040	4.01198	1.37239	5.50599	0.977277	0.0660719	0.0117273	0.480386	1.17017e-07	1.17017e-07	1	0	0	1	0	0
AAAGTTC	4	18	7	121.686	564634549	100.219	685578126	126	4.5	0.0328716	0.147922	0.0262552	0.00103546	0.000183786	0.314312	1.83385e-09	1.83385e-09	1	0	0	1	0	0
AAAGTTGTGG	2	8	10	121.686	564634549	100.219	685578126	80	4	0.0164358	0.0657432	0.011669	0.000657432	0.00011669	0.399126	1.16435e-09	1.16435e-09	1	0	0	1	0	0
AAAT	34015	220708	4	121.686	564634549	100.219	685578126	882832	6.48855	279.532	1813.76	321.93	7.25503	1.28772	0.258975	1.28491e-05	1.28491e-05	1	1	0	0	0	0
AAATAAATAAATAGAT	84	352	16	121.686	564634549	100.219	685578126	5632	4.19048	0.690304	2.8927	0.513435	0.0462832	0.00821496	0.669012	8.19702e-08	8.19702e-08	1	0	0	1	1	0
AAATAAATAAATATAACTTG	134	548	20	121.686	564634549	100.219	685578126	10960	4.08955	1.1012	4.50341	0.799325	0.0900682	0.0159865	0.816124	1.59516e-07	1.59516e-07	1	0	0	1	1	0
AAATAAATAACAATAAT	121	494	17	121.686	564634549	100.219	685578126	8398	4.08264	0.994366	4.05964	0.72056	0.0690139	0.0122495	0.692534	1.22228e-07	1.22228e-07	1	0	0	1	1	0
AAATAAATAATAATAAC	6	24	17	121.686	564634549	100.219	685578126	408	4	0.0493074	0.19723	0.035007	0.0033529	0.000595118	0.678515	5.93818e-09	5.93818e-09	1	0	0	1	1	0
AAATAACC	33	149	8	121.686	564634549	100.219	685578126	1192	4.51515	0.271191	1.22447	0.217335	0.00979574	0.00173868	0.360423	1.73488e-08	1.73488e-08	1	0	0	1	0	0
AAATAACTTAG	1	4	11	121.686	564634549	100.219	685578126	44	4	0.0082179	0.0328716	0.00583449	0.000361588	6.41794e-05	0.439039	6.40392e-10	6.40392e-10	1	0	0	1	0	0
AAATAAGAAGGAAG	1	4	14	121.686	564634549	100.219	685578126	56	4	0.0082179	0.0328716	0.00583449	0.000460203	8.16829e-05	0.558777	8.15045e-10	8.15045e-10	1	0	0	1	1	0
AAATAAGTCTTAAATCTT	7	28	18	121.686	564634549	100.219	685578126	504	4	0.0575253	0.230101	0.0408414	0.00414182	0.000735146	0.718428	7.3354e-09	7.3354e-09	1	0	0	1	1	0
AAATAAT	113	531	7	121.686	564634549	100.219	685578126	3717	4.69912	0.928623	4.36371	0.774529	0.0305459	0.0054217	0.32822	5.40986e-08	5.40986e-08	1	0	0	1	0	0
AAATAATAACAATAATAT	8	37	18	121.686	564634549	100.219	685578126	666	4.625	0.0657432	0.304062	0.053969	0.00547312	0.000971443	0.830682	9.69321e-09	9.69321e-09	1	0	0	1	1	0
AAATAATAATAATAGT	2	9	16	121.686	564634549	100.219	685578126	144	4.5	0.0164358	0.0739611	0.0131276	0.00118338	0.000210042	0.718428	2.09583e-09	2.09583e-09	1	0	0	1	1	0
AAATAATAATCGGC	22	118	14	121.686	564634549	100.219	685578126	1652	5.36364	0.180794	0.969712	0.172118	0.013576	0.00240965	0.749269	2.40438e-08	2.40438e-08	1	0	0	1	1	0
AAATAATATACATATAC	55	230	17	121.686	564634549	100.219	685578126	3910	4.18182	0.451985	1.89012	0.335483	0.032132	0.00570322	0.709356	5.69076e-08	5.69076e-08	1	0	0	1	1	0
AAATAC	110	543	6	121.686	564634549	100.219	685578126	3258	4.93636	0.903969	4.46232	0.792032	0.0267739	0.00475219	0.295535	4.74182e-08	4.74182e-08	1	0	0	1	0	0
AAATACACATT	113	673	11	121.686	564634549	100.219	685578126	7403	5.95575	0.928623	5.53065	0.981653	0.0608371	0.0107982	0.653702	1.07746e-07	1.07746e-07	1	0	0	1	1	0
AAATACACCCC	1	4	11	121.686	564634549	100.219	685578126	44	4	0.0082179	0.0328716	0.00583449	0.000361588	6.41794e-05	0.439039	6.40392e-10	6.40392e-10	1	0	0	1	0	0
AAATACAGATT	7	33	11	121.686	564634549	100.219	685578126	363	4.71429	0.0575253	0.271191	0.0481346	0.0029831	0.00052948	0.517439	5.28324e-09	5.28324e-09	1	0	0	1	1	0
AAATACCAGAAGAGC	2	8	15	121.686	564634549	100.219	685578126	120	4	0.0164358	0.0657432	0.011669	0.000986148	0.000175035	0.59869	1.74652e-09	1.74652e-09	1	0	0	1	1	0
AAATACCCTAGCATTATTC	547	2442	19	121.686	564634549	100.219	685578126	46398	4.46435	4.49519	20.0681	3.56196	0.381294	0.0676772	0.846374	6.75294e-07	6.75294e-07	1	0	0	1	1	0
AAATACT	11	44	7	121.686	564634549	100.219	685578126	308	4	0.0903969	0.361588	0.0641794	0.00253111	0.000449256	0.279388	4.48275e-09	4.48275e-09	1	0	0	1	0	0
AAATACTACACTAATACAAT	21	94	20	121.686	564634549	100.219	685578126	1880	4.47619	0.172576	0.772483	0.137111	0.0154497	0.00274221	0.893283	2.73622e-08	2.73622e-08	1	0	0	1	1	0
AAATAG	17580	72349	6	121.686	564634549	100.219	685578126	434094	4.11542	144.471	594.557	105.53	3.56734	0.633179	0.246386	6.31797e-06	6.31797e-06	1	1	0	1	0	0
AAATAGACAGACAGAT	96	451	16	121.686	564634549	100.219	685578126	7216	4.69792	0.788919	3.70627	0.657839	0.0593004	0.0105254	0.750025	1.05024e-07	1.05024e-07	1	0	0	1	1	0
AAATAGC	2	10	7	121.686	564634549	100.219	685578126	70	5	0.0164358	0.082179	0.0145862	0.000575253	0.000102104	0.349236	1.01881e-09	1.01881e-09	1	0	0	1	0	0
AAATAGCCAATAGC	60	290	14	121.686	564634549	100.219	685578126	4060	4.83333	0.493074	2.38319	0.423001	0.0333647	0.00592201	0.675189	5.90908e-08	5.90908e-08	1	0	0	1	1	0
AAATAGT	37	148	7	121.686	564634549	100.219	685578126	1036	4	0.304062	1.21625	0.215876	0.00851375	0.00151113	0.279388	1.50783e-08	1.50783e-08	1	0	0	1	0	0
AAATAGTGTCATATTG	717	3810	16	121.686	564634549	100.219	685578126	60960	5.31381	5.89224	31.3102	5.55735	0.500963	0.0889177	0.848352	8.87235e-07	8.87235e-07	1	0	0	1	1	0
AAATAT	74	323	6	121.686	564634549	100.219	685578126	1938	4.36486	0.608125	2.65438	0.471135	0.0159263	0.00282681	0.26132	2.82064e-08	2.82064e-08	1	0	0	1	0	0
AAATATACATGTTC	1	5	14	121.686	564634549	100.219	685578126	70	5	0.0082179	0.0410895	0.00729311	0.000575253	0.000102104	0.698471	1.01881e-09	1.01881e-09	1	0	0	1	1	0
AAATATACTTGCAACT	31	125	16	121.686	564634549	100.219	685578126	2000	4.03226	0.254755	1.02724	0.182328	0.0164358	0.00291725	0.643752	2.91087e-08	2.91087e-08	1	0	0	1	1	0
AAATATT	9	36	7	121.686	564634549	100.219	685578126	252	4	0.0739611	0.295844	0.0525104	0.00207091	0.000367573	0.279388	3.6677e-09	3.6677e-09	1	0	0	1	0	0
AAATATTTAAT	1	6	11	121.686	564634549	100.219	685578126	66	6	0.0082179	0.0493074	0.00875174	0.000542382	9.62691e-05	0.658559	9.60589e-10	9.60589e-10	1	0	0	1	1	0
AAATC	182	922	5	121.686	564634549	100.219	685578126	4610	5.06593	1.49566	7.57691	1.34485	0.0378845	0.00672425	0.252744	6.70957e-08	6.70957e-08	1	0	0	1	0	0
AAATCAACCCCACAGACTCC	1	4	20	121.686	564634549	100.219	685578126	80	4	0.0082179	0.0328716	0.00583449	0.000657432	0.00011669	0.798253	1.16435e-09	1.16435e-09	1	0	0	1	1	0
AAATCCC	5	22	7	121.686	564634549	100.219	685578126	154	4.4	0.0410895	0.180794	0.0320897	0.00126556	0.000224628	0.307327	2.24137e-09	2.24137e-09	1	0	0	1	0	0
AAATCCGCCCC	1	5	11	121.686	564634549	100.219	685578126	55	5	0.0082179	0.0410895	0.00729311	0.000451985	8.02243e-05	0.548799	8.00491e-10	8.00491e-10	1	0	0	1	1	0
AAATCT	64	256	6	121.686	564634549	100.219	685578126	1536	4	0.525946	2.10378	0.373407	0.0126227	0.00224044	0.239476	2.23555e-08	2.23555e-08	1	0	0	1	0	0
AAATCTACAAGTCAC	154	660	15	121.686	564634549	100.219	685578126	9900	4.28571	1.26556	5.42382	0.962691	0.0813572	0.0144404	0.641453	1.44088e-07	1.44088e-07	1	0	0	1	1	0
AAATCTTATCGATT	36	158	14	121.686	564634549	100.219	685578126	2212	4.38889	0.295844	1.29843	0.230462	0.018178	0.00322647	0.613103	3.21943e-08	3.21943e-08	1	0	0	1	1	0
AAATG	403	2384	5	121.686	564634549	100.219	685578126	11920	5.91563	3.31181	19.5915	3.47736	0.0979574	0.0173868	0.295136	1.73488e-07	1.73488e-07	1	0	0	1	0	0
AAATGAATTTATACATATAT	125	516	20	121.686	564634549	100.219	685578126	10320	4.128	1.02724	4.24044	0.752649	0.0848088	0.015053	0.823797	1.50201e-07	1.50201e-07	1	0	0	1	1	0
AAATGAT	1	6	7	121.686	564634549	100.219	685578126	42	6	0.0082179	0.0493074	0.00875174	0.000345152	6.12622e-05	0.419083	6.11284e-10	6.11284e-10	1	0	0	1	0	0
AAATGC	5	20	6	121.686	564634549	100.219	685578126	120	4	0.0410895	0.164358	0.0291725	0.000986148	0.000175035	0.239476	1.74652e-09	1.74652e-09	1	0	0	1	0	0
AAATGG	1	4	6	121.686	564634549	100.219	685578126	24	4	0.0082179	0.0328716	0.00583449	0.00019723	3.5007e-05	0.239476	3.49305e-10	3.49305e-10	1	0	0	1	0	0
AAATGGATAATACTCC	32	134	16	121.686	564634549	100.219	685578126	2144	4.1875	0.262973	1.1012	0.195455	0.0176192	0.00312729	0.668537	3.12046e-08	3.12046e-08	1	0	0	1	1	0
AAATGGT	15	60	7	121.686	564634549	100.219	685578126	420	4	0.123269	0.493074	0.0875174	0.00345152	0.000612622	0.279388	6.11284e-09	6.11284e-09	1	0	0	1	0	0
AAATGT	37	149	6	121.686	564634549	100.219	685578126	894	4.02703	0.304062	1.22447	0.217335	0.0073468	0.00130401	0.241094	1.30116e-08	1.30116e-08	1	0	0	1	0	0
AAATGTAATAATT	7	29	13	121.686	564634549	100.219	685578126	377	4.14286	0.0575253	0.238319	0.0423001	0.00309815	0.000549901	0.537395	5.487e-09	5.487e-09	1	0	0	1	1	0
AAATGTACTTCTCT	83	447	14	121.686	564634549	100.219	685578126	6258	5.38554	0.682086	3.6734	0.652004	0.0514276	0.00912806	0.752329	9.10813e-08	9.10813e-08	1	0	0	1	1	0
AAATGTAGCTG	72	359	11	121.686	564634549	100.219	685578126	3949	4.98611	0.591689	2.95023	0.523646	0.0324525	0.0057601	0.547274	5.74752e-08	5.74752e-08	1	0	0	1	1	0
AAATGTATAATAATTAATAC	175	791	20	121.686	564634549	100.219	685578126	15820	4.52	1.43813	6.50036	1.15377	0.130007	0.0230754	0.902026	2.3025e-07	2.3025e-07	1	0	0	1	1	0
AAATGTGACTTAC	64	364	13	121.686	564634549	100.219	685578126	4732	5.6875	0.525946	2.99132	0.530939	0.0388871	0.0069022	0.73776	6.88713e-08	6.88713e-08	1	0	0	1	1	0
AAATGTGTGTAT	160	708	12	121.686	564634549	100.219	685578126	8496	4.425	1.31486	5.81827	1.03271	0.0698193	0.0123925	0.52984	1.23654e-07	1.23654e-07	1	0	0	1	1	0
AAATGTTCAATATGAT	216	911	16	121.686	564634549	100.219	685578126	14576	4.21759	1.77507	7.48651	1.32881	0.119784	0.0212609	0.673341	2.12145e-07	2.12145e-07	1	0	0	1	1	0
AAATT	182	950	5	121.686	564634549	100.219	685578126	4750	5.21978	1.49566	7.80701	1.38569	0.039035	0.00692846	0.260419	6.91333e-08	6.91333e-08	1	0	0	1	0	0
AAATTAACGTAATTGT	12	54	16	121.686	564634549	100.219	685578126	864	4.5	0.0986148	0.443767	0.0787656	0.00710027	0.00126025	0.718428	1.2575e-08	1.2575e-08	1	0	0	1	1	0
AAATTAATAATTCT	63	283	14	121.686	564634549	100.219	685578126	3962	4.49206	0.517728	2.32567	0.41279	0.0325593	0.00577906	0.627515	5.76644e-08	5.76644e-08	1	0	0	1	1	0
AAATTAATT	16	72	9	121.686	564634549	100.219	685578126	648	4.5	0.131486	0.591689	0.105021	0.0053252	0.000945188	0.404115	9.43123e-09	9.43123e-09	1	0	0	1	0	0
AAATTACATAATTAATTG	7	29	18	121.686	564634549	100.219	685578126	522	4.14286	0.0575253	0.238319	0.0423001	0.00428975	0.000761401	0.744086	7.59738e-09	7.59738e-09	1	0	0	1	1	0
AAATTATAAGT	1	4	11	121.686	564634549	100.219	685578126	44	4	0.0082179	0.0328716	0.00583449	0.000361588	6.41794e-05	0.439039	6.40392e-10	6.40392e-10	1	0	0	1	0	0
AAATTATAGTAATCAAC	13	59	17	121.686	564634549	100.219	685578126	1003	4.53846	0.106833	0.484856	0.0860588	0.00824256	0.001463	0.769853	1.4598e-08	1.4598e-08	1	0	0	1	1	0
AAATTATTAATATTAATC	12	48	18	121.686	564634549	100.219	685578126	864	4	0.0986148	0.394459	0.0700139	0.00710027	0.00126025	0.718428	1.2575e-08	1.2575e-08	1	0	0	1	1	0
AAATTATTC	3	12	9	121.686	564634549	100.219	685578126	108	4	0.0246537	0.0986148	0.0175035	0.000887533	0.000157531	0.359214	1.57187e-09	1.57187e-09	1	0	0	1	0	0
AAATTATTGTAGGTAAATTT	10	40	20	121.686	564634549	100.219	685578126	800	4	0.082179	0.328716	0.0583449	0.00657432	0.0011669	0.798253	1.16435e-08	1.16435e-08	1	0	0	1	1	0
AAATTC	37	148	6	121.686	564634549	100.219	685578126	888	4	0.304062	1.21625	0.215876	0.0072975	0.00129526	0.239476	1.29243e-08	1.29243e-08	1	0	0	1	0	0
AAATTCT	5	20	7	121.686	564634549	100.219	685578126	140	4	0.0410895	0.164358	0.0291725	0.00115051	0.000204207	0.279388	2.03761e-09	2.03761e-09	1	0	0	1	0	0
AAATTCTATAATAATAC	11	44	17	121.686	564634549	100.219	685578126	748	4	0.0903969	0.361588	0.0641794	0.00614699	0.00109105	0.678515	1.08867e-08	1.08867e-08	1	0	0	1	1	0
AAATTG	59	236	6	121.686	564634549	100.219	685578126	1416	4	0.484856	1.93942	0.344235	0.0116365	0.00206541	0.239476	2.0609e-08	2.0609e-08	1	0	0	1	0	0
AAATTGGAACAATCC	71	322	15	121.686	564634549	100.219	685578126	4830	4.53521	0.583471	2.64616	0.469677	0.0396925	0.00704515	0.678796	7.02976e-08	7.02976e-08	1	0	0	1	1	0
AAATTGGATTCGATTAT	11	44	17	121.686	564634549	100.219	685578126	748	4	0.0903969	0.361588	0.0641794	0.00614699	0.00109105	0.678515	1.08867e-08	1.08867e-08	1	0	0	1	1	0
AAATTGGTAAGATTG	51	237	15	121.686	564634549	100.219	685578126	3555	4.64706	0.419113	1.94764	0.345694	0.0292146	0.0051854	0.695536	5.17408e-08	5.17408e-08	1	0	0	1	1	0
AAATTGTCTTGAACAATTAC	459	1913	20	121.686	564634549	100.219	685578126	38260	4.16776	3.77202	15.7208	2.79035	0.314417	0.0558069	0.831731	5.5685e-07	5.5685e-07	1	0	0	1	1	0
AAATTT	51	204	6	121.686	564634549	100.219	685578126	1224	4	0.419113	1.67645	0.297559	0.0100587	0.00178535	0.239476	1.78146e-08	1.78146e-08	1	0	0	1	0	0
AAC	83883	1005792	3	121.686	564634549	100.219	685578126	3017376	11.9904	689.342	8265.5	1467.07	24.7965	4.40121	0.358927	4.3916e-05	4.3916e-05	1	1	1	0	0	0
AACAACAACACC	49	223	12	121.686	564634549	100.219	685578126	2676	4.55102	0.402677	1.83259	0.325273	0.0219911	0.00390328	0.54493	3.89475e-08	3.89475e-08	1	0	0	1	1	0
AACAACAACC	7	39	10	121.686	564634549	100.219	685578126	390	5.57143	0.0575253	0.320498	0.0568863	0.00320498	0.000568863	0.555926	5.67621e-09	5.67621e-09	1	0	0	1	1	0
AACAACAATTACAGTAAT	2	9	18	121.686	564634549	100.219	685578126	162	4.5	0.0164358	0.0739611	0.0131276	0.0013313	0.000236297	0.808231	2.35781e-09	2.35781e-09	1	0	0	1	1	0
AACAACACC	9	36	9	121.686	564634549	100.219	685578126	324	4	0.0739611	0.295844	0.0525104	0.0026626	0.000472594	0.359214	4.71562e-09	4.71562e-09	1	0	0	1	0	0
AACAACC	15	68	7	121.686	564634549	100.219	685578126	476	4.53333	0.123269	0.558817	0.0991864	0.00391172	0.000694305	0.31664	6.92788e-09	6.92788e-09	1	0	0	1	0	0
AACAACCAC	22	137	9	121.686	564634549	100.219	685578126	1233	6.22727	0.180794	1.12585	0.199831	0.0101327	0.00179848	0.559231	1.79455e-08	1.79455e-08	1	0	0	1	1	0
AACAACCACCAC	43	178	12	121.686	564634549	100.219	685578126	2136	4.13953	0.35337	1.46279	0.259635	0.0175534	0.00311562	0.495659	3.10881e-08	3.10881e-08	1	0	0	1	0	0
AACAAG	29102	139400	6	121.686	564634549	100.219	685578126	836400	4.79005	239.157	1145.58	203.332	6.87345	1.21999	0.286775	1.21733e-05	1.21733e-05	1	1	0	1	0	0
AACAAGACCATCACCAAG	195	823	18	121.686	564634549	100.219	685578126	14814	4.22051	1.60249	6.76333	1.20045	0.12174	0.021608	0.758033	2.15608e-07	2.15608e-07	1	0	0	1	1	0
AACAAGGGTGACAATAAGC	229	1006	19	121.686	564634549	100.219	685578126	19114	4.39301	1.8819	8.26721	1.46737	0.157077	0.0278801	0.83285	2.78192e-07	2.78192e-07	1	0	0	1	1	0
AACAAGGTACACCAAT	395	1838	16	121.686	564634549	100.219	685578126	29408	4.65316	3.24607	15.1045	2.68095	0.241672	0.0428952	0.74288	4.28015e-07	4.28015e-07	1	0	0	1	1	0
AACAAGT	9	88	7	121.686	564634549	100.219	685578126	616	9.77778	0.0739611	0.723175	0.128359	0.00506223	0.000898512	0.68295	8.96549e-09	8.96549e-09	1	0	0	1	1	0
AACAAT	638	4703	6	121.686	564634549	100.219	685578126	28218	7.37147	5.24302	38.6488	6.8599	0.231893	0.0411594	0.441322	4.10695e-07	4.10695e-07	1	0	0	1	0	0
AACAATAACTACCAACT	37	148	17	121.686	564634549	100.219	685578126	2516	4	0.304062	1.21625	0.215876	0.0206762	0.0036699	0.678515	3.66188e-08	3.66188e-08	1	0	0	1	1	0
AACAATAATAATAT	41	188	14	121.686	564634549	100.219	685578126	2632	4.58537	0.336934	1.54497	0.274221	0.0216295	0.0038391	0.640549	3.83071e-08	3.83071e-08	1	0	0	1	1	0
AACAATAATAATGT	53	245	14	121.686	564634549	100.219	685578126	3430	4.62264	0.435549	2.01339	0.357363	0.0281874	0.00500308	0.645756	4.99215e-08	4.99215e-08	1	0	0	1	1	0
AACAATCGATTACT	103	443	14	121.686	564634549	100.219	685578126	6202	4.30097	0.846444	3.64053	0.64617	0.0509674	0.00904638	0.600821	9.02662e-08	9.02662e-08	1	0	0	1	1	0
AACAC	297	1857	5	121.686	564634549	100.219	685578126	9285	6.25253	2.44072	15.2606	2.70866	0.0763032	0.0135433	0.311944	1.35137e-07	1.35137e-07	1	0	0	1	0	0
AACACC	1	4	6	121.686	564634549	100.219	685578126	24	4	0.0082179	0.0328716	0.00583449	0.00019723	3.5007e-05	0.239476	3.49305e-10	3.49305e-10	1	0	0	1	0	0
AACACCCAC	1	4	9	121.686	564634549	100.219	685578126	36	4	0.0082179	0.0328716	0.00583449	0.000295844	5.25104e-05	0.359214	5.23957e-10	5.23957e-10	1	0	0	1	0	0
AACACCGAGGGAG	12	64	13	121.686	564634549	100.219	685578126	832	5.33333	0.0986148	0.525946	0.0933519	0.00683729	0.00121357	0.691819	1.21092e-08	1.21092e-08	1	0	0	1	1	0
AACACGAAGTTCAGTATACG	18	82	20	121.686	564634549	100.219	685578126	1640	4.55556	0.147922	0.673868	0.119607	0.0134774	0.00239214	0.909121	2.38692e-08	2.38692e-08	1	0	0	1	1	0
AACAG	13	65	5	121.686	564634549	100.219	685578126	325	5	0.106833	0.534164	0.0948105	0.00267082	0.000474052	0.249454	4.73017e-09	4.73017e-09	1	0	0	1	0	0
AACAGACCAGGAG	1	4	13	121.686	564634549	100.219	685578126	52	4	0.0082179	0.0328716	0.00583449	0.000427331	7.58484e-05	0.518864	7.56827e-10	7.56827e-10	1	0	0	1	1	0
AACAGAG	35	208	7	121.686	564634549	100.219	685578126	1456	5.94286	0.287627	1.70932	0.303394	0.0119653	0.00212376	0.415091	2.11912e-08	2.11912e-08	1	0	0	1	0	0
AACAGAGGCGCAG	4	26	13	121.686	564634549	100.219	685578126	338	6.5	0.0328716	0.213665	0.0379242	0.00277765	0.000493015	0.843155	4.91938e-09	4.91938e-09	1	0	0	1	1	0
AACAGC	109	444	6	121.686	564634549	100.219	685578126	2664	4.07339	0.895751	3.64875	0.647629	0.0218925	0.00388577	0.24387	3.87729e-08	3.87729e-08	1	0	0	1	0	0
AACAGCACT	1	9	9	121.686	564634549	100.219	685578126	81	9	0.0082179	0.0739611	0.0131276	0.00066565	0.000118148	0.808231	1.1789e-09	1.1789e-09	1	0	0	1	1	0
AACAGCAGCACCAACC	4	24	16	121.686	564634549	100.219	685578126	384	6	0.0328716	0.19723	0.035007	0.00315567	0.000560111	0.957903	5.58888e-09	5.58888e-09	1	0	0	1	1	0
AACAGCAGTCCTCTTC	229	1160	16	121.686	564634549	100.219	685578126	18560	5.0655	1.8819	9.53277	1.692	0.152524	0.027072	0.80871	2.70129e-07	2.70129e-07	1	0	0	1	1	0
AACAGCATAGCAACTATGC	122	512	19	121.686	564634549	100.219	685578126	9728	4.19672	1.00258	4.20757	0.746815	0.0799438	0.0141895	0.795636	1.41585e-07	1.41585e-07	1	0	0	1	1	0
AACAGCCT	68	310	8	121.686	564634549	100.219	685578126	2480	4.55882	0.558817	2.54755	0.452173	0.0203804	0.00361738	0.363909	3.60948e-08	3.60948e-08	1	0	0	1	0	0
AACAGCTAC	3	28	9	121.686	564634549	100.219	685578126	252	9.33333	0.0246537	0.230101	0.0408414	0.00207091	0.000367573	0.838165	3.6677e-09	3.6677e-09	1	0	0	1	1	0
AACAGG	56	224	6	121.686	564634549	100.219	685578126	1344	4	0.460203	1.84081	0.326732	0.0110449	0.00196039	0.239476	1.95611e-08	1.95611e-08	1	0	0	1	0	0
AACAGGAGAGAAGAG	1	4	15	121.686	564634549	100.219	685578126	60	4	0.0082179	0.0328716	0.00583449	0.000493074	8.75174e-05	0.59869	8.73262e-10	8.73262e-10	1	0	0	1	1	0
AACAGGT	4	16	7	121.686	564634549	100.219	685578126	112	4	0.0328716	0.131486	0.023338	0.000920405	0.000163366	0.279388	1.63009e-09	1.63009e-09	1	0	0	1	0	0
AACAGTG	161	1527	7	121.686	564634549	100.219	685578126	10689	9.48447	1.32308	12.5487	2.22732	0.0878412	0.0155912	0.662463	1.55572e-07	1.55572e-07	1	0	0	1	1	0
AACAT	51	326	5	121.686	564634549	100.219	685578126	1630	6.39216	0.419113	2.67904	0.475511	0.0133952	0.00237756	0.31891	2.37236e-08	2.37236e-08	1	0	0	1	0	0
AACATAACTTAGT	155	774	13	121.686	564634549	100.219	685578126	10062	4.99355	1.27377	6.36066	1.12897	0.0826885	0.0146767	0.647744	1.46446e-07	1.46446e-07	1	0	0	1	1	0
AACATAATAATATCT	150	730	15	121.686	564634549	100.219	685578126	10950	4.86667	1.23269	5.99907	1.06479	0.089986	0.0159719	0.728406	1.5937e-07	1.5937e-07	1	0	0	1	1	0
AACATACGTGCCT	16	80	13	121.686	564634549	100.219	685578126	1040	5	0.131486	0.657432	0.11669	0.00854662	0.00151697	0.64858	1.51365e-08	1.51365e-08	1	0	0	1	1	0
AACATAGG	118	853	8	121.686	564634549	100.219	685578126	6824	7.22881	0.969712	7.00987	1.24421	0.056079	0.00995364	0.577042	9.9319e-08	9.9319e-08	1	0	0	1	1	0
AACATAT	7	35	7	121.686	564634549	100.219	685578126	245	5	0.0575253	0.287627	0.0510518	0.00201339	0.000357363	0.349236	3.56582e-09	3.56582e-09	1	0	0	1	0	0
AACATATCTAAGCT	74	377	14	121.686	564634549	100.219	685578126	5278	5.09459	0.608125	3.09815	0.549901	0.0433741	0.00769861	0.711686	7.6818e-08	7.6818e-08	1	0	0	1	1	0
AACATATCTTGTATATCT	13	54	18	121.686	564634549	100.219	685578126	972	4.15385	0.106833	0.443767	0.0787656	0.0079878	0.00141778	0.746059	1.41469e-08	1.41469e-08	1	0	0	1	1	0
AACATATTATTATTATACAT	15	65	20	121.686	564634549	100.219	685578126	1300	4.33333	0.123269	0.534164	0.0948105	0.0106833	0.00189621	0.864774	1.89207e-08	1.89207e-08	1	0	0	1	1	0
AACATATTATTCATATG	252	1168	17	121.686	564634549	100.219	685578126	19856	4.63492	2.07091	9.59851	1.70367	0.163175	0.0289624	0.786216	2.88992e-07	2.88992e-07	1	0	0	1	1	0
AACATC	17	68	6	121.686	564634549	100.219	685578126	408	4	0.139704	0.558817	0.0991864	0.0033529	0.000595118	0.239476	5.93818e-09	5.93818e-09	1	0	0	1	0	0
AACATCTAGCTATAG	614	2934	15	121.686	564634549	100.219	685578126	44010	4.7785	5.04579	24.1113	4.2796	0.36167	0.064194	0.71521	6.40538e-07	6.40538e-07	1	0	0	1	1	0
AACATGCAGACCATGAG	90	392	17	121.686	564634549	100.219	685578126	6664	4.35556	0.739611	3.22142	0.57178	0.0547641	0.00972026	0.738827	9.69903e-08	9.69903e-08	1	0	0	1	1	0
AACATGCTC	1	4	9	121.686	564634549	100.219	685578126	36	4	0.0082179	0.0328716	0.00583449	0.000295844	5.25104e-05	0.359214	5.23957e-10	5.23957e-10	1	0	0	1	0	0
AACATGTATATTATAG	376	1679	16	121.686	564634549	100.219	685578126	26864	4.46543	3.08993	13.7979	2.44903	0.220766	0.0391844	0.712908	3.90989e-07	3.90989e-07	1	0	0	1	1	0
AACATGTTATATATACAATAT	1	4	21	121.686	564634549	100.219	685578126	84	4	0.0082179	0.0328716	0.00583449	0.000690304	0.000122524	0.838165	1.22257e-09	1.22257e-09	1	0	0	1	1	0
AACC	265	1880	4	121.686	564634549	100.219	685578126	7520	7.09434	2.17774	15.4497	2.74221	0.0617986	0.0109688	0.283154	1.09449e-07	1.09449e-07	1	0	0	0	0	0
AACCAACCT	62	452	9	121.686	564634549	100.219	685578126	4068	7.29032	0.50951	3.71449	0.659298	0.0334304	0.00593368	0.654696	5.92072e-08	5.92072e-08	1	0	0	1	1	0
AACCAAGCTATGATTG	235	1063	16	121.686	564634549	100.219	685578126	17008	4.5234	1.93121	8.73563	1.55052	0.13977	0.0248083	0.722164	2.47541e-07	2.47541e-07	1	0	0	1	1	0
AACCAAT	45	180	7	121.686	564634549	100.219	685578126	1260	4	0.369806	1.47922	0.262552	0.0103546	0.00183786	0.279388	1.83385e-08	1.83385e-08	1	0	0	1	0	0
AACCAATC	27	138	8	121.686	564634549	100.219	685578126	1104	5.11111	0.221883	1.13407	0.20129	0.00907256	0.00161032	0.407996	1.6068e-08	1.6068e-08	1	0	0	1	0	0
AACCAC	71	462	6	121.686	564634549	100.219	685578126	2772	6.50704	0.583471	3.79667	0.673884	0.02278	0.0040433	0.38957	4.03447e-08	4.03447e-08	1	0	0	1	0	0
AACCAG	3	15	6	121.686	564634549	100.219	685578126	90	5	0.0246537	0.123269	0.0218793	0.000739611	0.000131276	0.299345	1.30989e-09	1.30989e-09	1	0	0	1	0	0
AACCAGAGAAT	16	85	11	121.686	564634549	100.219	685578126	935	5.3125	0.131486	0.698522	0.123983	0.00768374	0.00136381	0.583099	1.36083e-08	1.36083e-08	1	0	0	1	1	0
AACCAGCCAATCT	8	34	13	121.686	564634549	100.219	685578126	442	4.25	0.0657432	0.279409	0.0495932	0.00363231	0.000644711	0.551293	6.43303e-09	6.43303e-09	1	0	0	1	1	0
AACCAGT	14	68	7	121.686	564634549	100.219	685578126	476	4.85714	0.115051	0.558817	0.0991864	0.00391172	0.000694305	0.339257	6.92788e-09	6.92788e-09	1	0	0	1	0	0
AACCAGTAAG	1	4	10	121.686	564634549	100.219	685578126	40	4	0.0082179	0.0328716	0.00583449	0.000328716	5.83449e-05	0.399126	5.82175e-10	5.82175e-10	1	0	0	1	0	0
AACCAT	6	24	6	121.686	564634549	100.219	685578126	144	4	0.0493074	0.19723	0.035007	0.00118338	0.000210042	0.239476	2.09583e-09	2.09583e-09	1	0	0	1	0	0
AACCC	298	1926	5	121.686	564634549	100.219	685578126	9630	6.46309	2.44893	15.8277	2.80931	0.0791384	0.0140465	0.322449	1.40159e-07	1.40159e-07	1	0	0	1	0	0
AACCCACTGCTTAT	1	4	14	121.686	564634549	100.219	685578126	56	4	0.0082179	0.0328716	0.00583449	0.000460203	8.16829e-05	0.558777	8.15045e-10	8.15045e-10	1	0	0	1	1	0
AACCCAG	23	109	7	121.686	564634549	100.219	685578126	763	4.73913	0.189012	0.895751	0.15899	0.00627026	0.00111293	0.331015	1.1105e-08	1.1105e-08	1	0	0	1	0	0
AACCCG	8	32	6	121.686	564634549	100.219	685578126	192	4	0.0657432	0.262973	0.0466759	0.00157784	0.000280056	0.239476	2.79444e-09	2.79444e-09	1	0	0	1	0	0
AACCCT	1363	12928	6	121.686	564634549	100.219	685578126	77568	9.48496	11.201	106.241	18.8571	0.637446	0.113142	0.567855	1.12895e-06	1.12895e-06	1	0	0	1	1	0
AACCGCGCAAT	12	50	11	121.686	564634549	100.219	685578126	550	4.16667	0.0986148	0.410895	0.0729311	0.00451985	0.000802243	0.457332	8.00491e-09	8.00491e-09	1	0	0	1	0	0
AACCGCGGCGGGCGCCTCTGG	1	4	21	121.686	564634549	100.219	685578126	84	4	0.0082179	0.0328716	0.00583449	0.000690304	0.000122524	0.838165	1.22257e-09	1.22257e-09	1	0	0	1	1	0
AACCGGGCGGTAGGT	2	12	15	121.686	564634549	100.219	685578126	180	6	0.0164358	0.0986148	0.0175035	0.00147922	0.000262552	0.898034	2.61979e-09	2.61979e-09	1	0	0	1	1	0
AACCGGTGTGTGC	1	4	13	121.686	564634549	100.219	685578126	52	4	0.0082179	0.0328716	0.00583449	0.000427331	7.58484e-05	0.518864	7.56827e-10	7.56827e-10	1	0	0	1	1	0
AACCGTTAGGCTAACT	24	112	16	121.686	564634549	100.219	685578126	1792	4.66667	0.19723	0.920405	0.163366	0.0147265	0.00261385	0.745036	2.60814e-08	2.60814e-08	1	0	0	1	1	0
AACCT	306577	5266467	5	121.686	564634549	100.219	685578126	26332335	17.1783	2519.42	43279.3	7681.79	216.397	38.4089	0.857038	0.000383251	0.000383251	1	1	1	1	1	1
AACCTAATATCGAT	424	1954	14	121.686	564634549	100.219	685578126	27356	4.60849	3.48439	16.0578	2.85015	0.224809	0.0399021	0.64378	3.98149e-07	3.98149e-07	1	0	0	1	1	0
AACCTAATCT	11	47	10	121.686	564634549	100.219	685578126	470	4.27273	0.0903969	0.386241	0.0685553	0.00386241	0.000685553	0.42634	6.84056e-09	6.84056e-09	1	0	0	1	0	0
AACCTCGATTACTG	62	265	14	121.686	564634549	100.219	685578126	3710	4.27419	0.50951	2.17774	0.386535	0.0304884	0.00541149	0.59708	5.39967e-08	5.39967e-08	1	0	0	1	1	0
AACCTGC	1	8	7	121.686	564634549	100.219	685578126	56	8	0.0082179	0.0657432	0.011669	0.000460203	8.16829e-05	0.558777	8.15045e-10	8.15045e-10	1	0	0	1	1	0
AACCTGCGCCG	1	4	11	121.686	564634549	100.219	685578126	44	4	0.0082179	0.0328716	0.00583449	0.000361588	6.41794e-05	0.439039	6.40392e-10	6.40392e-10	1	0	0	1	0	0
AACCTGT	6	29	7	121.686	564634549	100.219	685578126	203	4.83333	0.0493074	0.238319	0.0423001	0.00166823	0.0002961	0.337594	2.95454e-09	2.95454e-09	1	0	0	1	0	0
AACCTT	10	40	6	121.686	564634549	100.219	685578126	240	4	0.082179	0.328716	0.0583449	0.0019723	0.00035007	0.239476	3.49305e-09	3.49305e-09	1	0	0	1	0	0
AACCTTGCCTAGTGAATGG	45	202	19	121.686	564634549	100.219	685578126	3838	4.48889	0.369806	1.66002	0.294642	0.0315403	0.00559819	0.851026	5.58597e-08	5.58597e-08	1	0	0	1	1	0
AACG	72	467	4	121.686	564634549	100.219	685578126	1868	6.48611	0.591689	3.83776	0.681177	0.015351	0.00272471	0.258878	2.71876e-08	2.71876e-08	1	0	0	0	0	0
AACGAATTGGT	94	604	11	121.686	564634549	100.219	685578126	6644	6.42553	0.772483	4.96361	0.881008	0.0545997	0.00969109	0.705265	9.66993e-08	9.66993e-08	1	0	0	1	1	0
AACGACGGGCCCCAG	2	8	15	121.686	564634549	100.219	685578126	120	4	0.0164358	0.0657432	0.011669	0.000986148	0.000175035	0.59869	1.74652e-09	1.74652e-09	1	0	0	1	1	0
AACGACTCTTCTG	19	79	13	121.686	564634549	100.219	685578126	1027	4.15789	0.15614	0.649214	0.115231	0.00843979	0.00149801	0.539346	1.49473e-08	1.49473e-08	1	0	0	1	1	0
AACGAG	2	8	6	121.686	564634549	100.219	685578126	48	4	0.0164358	0.0657432	0.011669	0.000394459	7.00139e-05	0.239476	6.9861e-10	6.9861e-10	1	0	0	1	0	0
AACGGACT	11	50	8	121.686	564634549	100.219	685578126	400	4.54545	0.0903969	0.410895	0.0729311	0.00328716	0.000583449	0.362842	5.82175e-09	5.82175e-09	1	0	0	1	0	0
AACGGC	4	18	6	121.686	564634549	100.219	685578126	108	4.5	0.0328716	0.147922	0.0262552	0.000887533	0.000157531	0.26941	1.57187e-09	1.57187e-09	1	0	0	1	0	0
AACGGCGAAG	37	165	10	121.686	564634549	100.219	685578126	1650	4.45946	0.304062	1.35595	0.240673	0.0135595	0.00240673	0.444972	2.40147e-08	2.40147e-08	1	0	0	1	0	0
AACGGGAGAGAGAAGGG	1	4	17	121.686	564634549	100.219	685578126	68	4	0.0082179	0.0328716	0.00583449	0.000558817	9.91864e-05	0.678515	9.89697e-10	9.89697e-10	1	0	0	1	1	0
AACGGGCCAGAG	2	15	12	121.686	564634549	100.219	685578126	180	7.5	0.0164358	0.123269	0.0218793	0.00147922	0.000262552	0.898034	2.61979e-09	2.61979e-09	1	0	0	1	1	0
AACGGTCAACTAAGGC	23	113	16	121.686	564634549	100.219	685578126	1808	4.91304	0.189012	0.928623	0.164824	0.014858	0.00263719	0.78437	2.63143e-08	2.63143e-08	1	0	0	1	1	0
AACGT	46	342	5	121.686	564634549	100.219	685578126	1710	7.43478	0.378024	2.81052	0.498849	0.0140526	0.00249425	0.370927	2.4888e-08	2.4888e-08	1	0	0	1	0	0
AACGTCC	15	60	7	121.686	564634549	100.219	685578126	420	4	0.123269	0.493074	0.0875174	0.00345152	0.000612622	0.279388	6.11284e-09	6.11284e-09	1	0	0	1	0	0
AACGTTATCAAGAAG	43	203	15	121.686	564634549	100.219	685578126	3045	4.72093	0.35337	1.66823	0.2961	0.0250235	0.00444151	0.706593	4.43181e-08	4.43181e-08	1	0	0	1	1	0
AACT	701	5500	4	121.686	564634549	100.219	685578126	22000	7.84593	5.76075	45.1985	8.02243	0.180794	0.0320897	0.313152	3.20196e-07	3.20196e-07	1	0	0	0	0	0
AACTAAGGATAATAT	439	2254	15	121.686	564634549	100.219	685578126	33810	5.1344	3.60766	18.5232	3.28774	0.277847	0.049316	0.768477	4.92083e-07	4.92083e-07	1	0	0	1	1	0
AACTAATAATTAAT	84	374	14	121.686	564634549	100.219	685578126	5236	4.45238	0.690304	3.0735	0.545525	0.0430289	0.00763735	0.621972	7.62067e-08	7.62067e-08	1	0	0	1	1	0
AACTAATACTGT	3	19	12	121.686	564634549	100.219	685578126	228	6.33333	0.0246537	0.15614	0.0277138	0.00187368	0.000332566	0.75834	3.3184e-09	3.3184e-09	1	0	0	1	1	0
AACTAATAT	1	4	9	121.686	564634549	100.219	685578126	36	4	0.0082179	0.0328716	0.00583449	0.000295844	5.25104e-05	0.359214	5.23957e-10	5.23957e-10	1	0	0	1	0	0
AACTAC	15	60	6	121.686	564634549	100.219	685578126	360	4	0.123269	0.493074	0.0875174	0.00295844	0.000525104	0.239476	5.23957e-09	5.23957e-09	1	0	0	1	0	0
AACTACT	161	1791	7	121.686	564634549	100.219	685578126	12537	11.1242	1.32308	14.7183	2.61239	0.103028	0.0182868	0.776995	1.82468e-07	1.82468e-07	1	0	0	1	1	0
AACTACTACT	11	56	10	121.686	564634549	100.219	685578126	560	5.09091	0.0903969	0.460203	0.0816829	0.00460203	0.000816829	0.507979	8.15045e-09	8.15045e-09	1	0	0	1	1	0
AACTAG	4	16	6	121.686	564634549	100.219	685578126	96	4	0.0328716	0.131486	0.023338	0.000788919	0.000140028	0.239476	1.39722e-09	1.39722e-09	1	0	0	1	0	0
AACTAGCTTACTGTG	34	185	15	121.686	564634549	100.219	685578126	2775	5.44118	0.279409	1.52031	0.269845	0.0228047	0.00404768	0.814394	4.03884e-08	4.03884e-08	1	0	0	1	1	0
AACTAGTATGGTAAGT	3	17	16	121.686	564634549	100.219	685578126	272	5.66667	0.0246537	0.139704	0.0247966	0.00223527	0.000396745	0.904687	3.95879e-09	3.95879e-09	1	0	0	1	1	0
AACTAT	73	294	6	121.686	564634549	100.219	685578126	1764	4.0274	0.599907	2.41606	0.428835	0.0144964	0.00257301	0.241116	2.56739e-08	2.56739e-08	1	0	0	1	0	0
AACTATAGTAT	96	537	11	121.686	564634549	100.219	685578126	5907	5.59375	0.788919	4.41301	0.783281	0.0485431	0.00861609	0.613969	8.59727e-08	8.59727e-08	1	0	0	1	1	0
AACTATATACTGT	268	1454	13	121.686	564634549	100.219	685578126	18902	5.42537	2.2024	11.9488	2.12084	0.155335	0.0275709	0.703758	2.75107e-07	2.75107e-07	1	0	0	1	1	0
AACTATT	37	166	7	121.686	564634549	100.219	685578126	1162	4.48649	0.304062	1.36417	0.242131	0.0095492	0.00169492	0.313368	1.69122e-08	1.69122e-08	1	0	0	1	0	0
AACTATTCTAT	84	395	11	121.686	564634549	100.219	685578126	4345	4.70238	0.690304	3.24607	0.576156	0.0357068	0.00633772	0.516132	6.32388e-08	6.32388e-08	1	0	0	1	1	0
AACTATTCTGCAAT	135	656	14	121.686	564634549	100.219	685578126	9184	4.85926	1.10942	5.39094	0.956857	0.0754732	0.013396	0.678811	1.33667e-07	1.33667e-07	1	0	0	1	1	0
AACTC	1	5	5	121.686	564634549	100.219	685578126	25	5	0.0082179	0.0410895	0.00729311	0.000205448	3.64656e-05	0.249454	3.63859e-10	3.63859e-10	1	0	0	1	0	0
AACTCAACTTGATTGAGATC	92	388	20	121.686	564634549	100.219	685578126	7760	4.21739	0.756047	3.18855	0.565946	0.0637709	0.0113189	0.841636	1.12942e-07	1.12942e-07	1	0	0	1	1	0
AACTCAAGTAATGT	264	1195	14	121.686	564634549	100.219	685578126	16730	4.52652	2.16953	9.82039	1.74305	0.137486	0.0244028	0.632328	2.43495e-07	2.43495e-07	1	0	0	1	1	0
AACTCAT	8	32	7	121.686	564634549	100.219	685578126	224	4	0.0657432	0.262973	0.0466759	0.00184081	0.000326732	0.279388	3.26018e-09	3.26018e-09	1	0	0	1	0	0
AACTCATCGTAGC	14	59	13	121.686	564634549	100.219	685578126	767	4.21429	0.115051	0.484856	0.0860588	0.00630313	0.00111876	0.546661	1.11632e-08	1.11632e-08	1	0	0	1	1	0
AACTCATGTAATGT	103	517	14	121.686	564634549	100.219	685578126	7238	5.01942	0.846444	4.24866	0.754108	0.0594812	0.0105575	0.701184	1.05345e-07	1.05345e-07	1	0	0	1	1	0
AACTCCTGAGAAGTAGT	232	978	17	121.686	564634549	100.219	685578126	16626	4.21552	1.90655	8.03711	1.42653	0.136631	0.0242511	0.715073	2.41981e-07	2.41981e-07	1	0	0	1	1	0
AACTCGC	5	20	7	121.686	564634549	100.219	685578126	140	4	0.0410895	0.164358	0.0291725	0.00115051	0.000204207	0.279388	2.03761e-09	2.03761e-09	1	0	0	1	0	0
AACTCGT	649	3005	7	121.686	564634549	100.219	685578126	21035	4.6302	5.33342	24.6948	4.38316	0.172864	0.0306821	0.323406	3.06151e-07	3.06151e-07	1	0	0	1	0	0
AACTCT	1	14	6	121.686	564634549	100.219	685578126	84	14	0.0082179	0.115051	0.0204207	0.000690304	0.000122524	0.838165	1.22257e-09	1.22257e-09	1	0	0	1	1	0
AACTCTCAGTTATACTG	135	610	17	121.686	564634549	100.219	685578126	10370	4.51852	1.10942	5.01292	0.88976	0.0852196	0.0151259	0.766471	1.50929e-07	1.50929e-07	1	0	0	1	1	0
AACTG	20	114	5	121.686	564634549	100.219	685578126	570	5.7	0.164358	0.936841	0.166283	0.0046842	0.000831415	0.284378	8.29599e-09	8.29599e-09	1	0	0	1	0	0
AACTGACCTCC	6	26	11	121.686	564634549	100.219	685578126	286	4.33333	0.0493074	0.213665	0.0379242	0.00235032	0.000417166	0.475626	4.16255e-09	4.16255e-09	1	0	0	1	0	0
AACTGAT	11	61	7	121.686	564634549	100.219	685578126	427	5.54545	0.0903969	0.501292	0.088976	0.00350904	0.000622832	0.387334	6.21472e-09	6.21472e-09	1	0	0	1	0	0
AACTGATGGAATTCCTCT	466	2059	18	121.686	564634549	100.219	685578126	37062	4.41845	3.82954	16.9207	3.0033	0.304572	0.0540595	0.793585	5.39414e-07	5.39414e-07	1	0	0	1	1	0
AACTGC	14	56	6	121.686	564634549	100.219	685578126	336	4	0.115051	0.460203	0.0816829	0.00276122	0.000490097	0.239476	4.89027e-09	4.89027e-09	1	0	0	1	0	0
AACTGCTAAGTAAGTAAGAG	2	8	20	121.686	564634549	100.219	685578126	160	4	0.0164358	0.0657432	0.011669	0.00131486	0.00023338	0.798253	2.3287e-09	2.3287e-09	1	0	0	1	1	0
AACTGGCTCTC	1	5	11	121.686	564634549	100.219	685578126	55	5	0.0082179	0.0410895	0.00729311	0.000451985	8.02243e-05	0.548799	8.00491e-10	8.00491e-10	1	0	0	1	1	0
AACTGGTGTG	1	5	10	121.686	564634549	100.219	685578126	50	5	0.0082179	0.0410895	0.00729311	0.000410895	7.29311e-05	0.498908	7.27719e-10	7.27719e-10	1	0	0	1	0	0
AACTGTAATACAAGT	14	74	15	121.686	564634549	100.219	685578126	1110	5.28571	0.115051	0.608125	0.107938	0.00912187	0.00161907	0.791126	1.61554e-08	1.61554e-08	1	0	0	1	1	0
AACTGTG	4	16	7	121.686	564634549	100.219	685578126	112	4	0.0328716	0.131486	0.023338	0.000920405	0.000163366	0.279388	1.63009e-09	1.63009e-09	1	0	0	1	0	0
AACTGTGATTATTAC	295	1180	15	121.686	564634549	100.219	685578126	17700	4	2.42428	9.69712	1.72118	0.145457	0.0258176	0.59869	2.57612e-07	2.57612e-07	1	0	0	1	1	0
AACTT	81	500	5	121.686	564634549	100.219	685578126	2500	6.17284	0.66565	4.10895	0.729311	0.0205448	0.00364656	0.307968	3.63859e-08	3.63859e-08	1	0	0	1	0	0
AACTTAC	10	40	7	121.686	564634549	100.219	685578126	280	4	0.082179	0.328716	0.0583449	0.00230101	0.000408414	0.279388	4.07522e-09	4.07522e-09	1	0	0	1	0	0
AACTTACT	1	4	8	121.686	564634549	100.219	685578126	32	4	0.0082179	0.0328716	0.00583449	0.000262973	4.66759e-05	0.319301	4.6574e-10	4.6574e-10	1	0	0	1	0	0
AACTTAGCTTAGCTGACTAT	56	230	20	121.686	564634549	100.219	685578126	4600	4.10714	0.460203	1.89012	0.335483	0.0378024	0.00670967	0.819635	6.69501e-08	6.69501e-08	1	0	0	1	1	0
AACTTAT	17	186	7	121.686	564634549	100.219	685578126	1302	10.9412	0.139704	1.52853	0.271304	0.0106997	0.00189913	0.76421	1.89498e-08	1.89498e-08	1	0	0	1	1	0
AACTTC	23	92	6	121.686	564634549	100.219	685578126	552	4	0.189012	0.756047	0.134193	0.00453628	0.00080516	0.239476	8.03401e-09	8.03401e-09	1	0	0	1	0	0
AACTTCGAATCCACTAT	560	2346	17	121.686	564634549	100.219	685578126	39882	4.18929	4.60203	19.2792	3.42193	0.327746	0.0581728	0.710623	5.80458e-07	5.80458e-07	1	0	0	1	1	0
AACTTCTTATTGTACGAG	352	1632	18	121.686	564634549	100.219	685578126	29376	4.63636	2.8927	13.4116	2.38047	0.241409	0.0428485	0.832723	4.27549e-07	4.27549e-07	1	0	0	1	1	0
AAG	92042	1249484	3	121.686	564634549	100.219	685578126	3748452	13.5752	756.392	10268.1	1822.53	30.8044	5.46758	0.406365	5.45564e-05	5.45564e-05	1	1	1	0	0	0
AAGAAGAGGAGGAGGAGG	3	12	18	121.686	564634549	100.219	685578126	216	4	0.0246537	0.0986148	0.0175035	0.00177507	0.000315063	0.718428	3.14374e-09	3.14374e-09	1	0	0	1	1	0
AAGAAGG	23	95	7	121.686	564634549	100.219	685578126	665	4.13043	0.189012	0.780701	0.138569	0.00546491	0.000969984	0.288499	9.67866e-09	9.67866e-09	1	0	0	1	0	0
AAGAAT	425	3737	6	121.686	564634549	100.219	685578126	22422	8.79294	3.49261	30.7103	5.45087	0.184262	0.0327052	0.526424	3.26338e-07	3.26338e-07	1	0	0	1	1	0
AAGAATAAGTAT	176	1092	12	121.686	564634549	100.219	685578126	13104	6.20455	1.44635	8.97395	1.59282	0.107687	0.0191138	0.742919	1.90721e-07	1.90721e-07	1	0	0	1	1	0
AAGAATAAT	92	548	9	121.686	564634549	100.219	685578126	4932	5.95652	0.756047	4.50341	0.799325	0.0405307	0.00719393	0.534916	7.17822e-08	7.17822e-08	1	0	0	1	1	0
AAGAATC	17	68	7	121.686	564634549	100.219	685578126	476	4	0.139704	0.558817	0.0991864	0.00391172	0.000694305	0.279388	6.92788e-09	6.92788e-09	1	0	0	1	0	0
AAGAC	18	91	5	121.686	564634549	100.219	685578126	455	5.05556	0.147922	0.747829	0.132735	0.00373915	0.000663673	0.252226	6.62224e-09	6.62224e-09	1	0	0	1	0	0
AAGACACGCCT	2	14	11	121.686	564634549	100.219	685578126	154	7	0.0164358	0.115051	0.0204207	0.00126556	0.000224628	0.768318	2.24137e-09	2.24137e-09	1	0	0	1	1	0
AAGACAGAGAATCAGT	239	1071	16	121.686	564634549	100.219	685578126	17136	4.48117	1.96408	8.80137	1.56219	0.140822	0.024995	0.715422	2.49404e-07	2.49404e-07	1	0	0	1	1	0
AAGACG	1	7	6	121.686	564634549	100.219	685578126	42	7	0.0082179	0.0575253	0.0102104	0.000345152	6.12622e-05	0.419083	6.11284e-10	6.11284e-10	1	0	0	1	0	0
AAGACTGG	10	47	8	121.686	564634549	100.219	685578126	376	4.7	0.082179	0.386241	0.0685553	0.00308993	0.000548442	0.375179	5.47244e-09	5.47244e-09	1	0	0	1	0	0
AAGAG	1175	14220	5	121.686	564634549	100.219	685578126	71100	12.1021	9.65604	116.859	20.7416	0.584293	0.103708	0.603785	1.03482e-06	1.03482e-06	1	0	0	1	1	0
AAGAGAAGAGAAGAGGG	1	4	17	121.686	564634549	100.219	685578126	68	4	0.0082179	0.0328716	0.00583449	0.000558817	9.91864e-05	0.678515	9.89697e-10	9.89697e-10	1	0	0	1	1	0
AAGAGAAGAGAAGGT	2	12	15	121.686	564634549	100.219	685578126	180	6	0.0164358	0.0986148	0.0175035	0.00147922	0.000262552	0.898034	2.61979e-09	2.61979e-09	1	0	0	1	1	0
AAGAGAAGAGCATAG	1	4	15	121.686	564634549	100.219	685578126	60	4	0.0082179	0.0328716	0.00583449	0.000493074	8.75174e-05	0.59869	8.73262e-10	8.73262e-10	1	0	0	1	1	0
AAGAGAAGAGGAG	6	25	13	121.686	564634549	100.219	685578126	325	4.16667	0.0493074	0.205448	0.0364656	0.00267082	0.000474052	0.540484	4.73017e-09	4.73017e-09	1	0	0	1	1	0
AAGAGAAGAGGAGAG	1	4	15	121.686	564634549	100.219	685578126	60	4	0.0082179	0.0328716	0.00583449	0.000493074	8.75174e-05	0.59869	8.73262e-10	8.73262e-10	1	0	0	1	1	0
AAGAGAAGAGGAGAGAGAAGAGAG	1	4	24	121.686	564634549	100.219	685578126	96	4	0.0082179	0.0328716	0.00583449	0.000788919	0.000140028	0.957903	1.39722e-09	1.39722e-09	1	0	0	1	1	0
AAGAGAAGATGTGAG	5	25	15	121.686	564634549	100.219	685578126	375	5	0.0410895	0.205448	0.0364656	0.00308171	0.000546984	0.748362	5.45789e-09	5.45789e-09	1	0	0	1	1	0
AAGAGAAGGAGATGG	2	10	15	121.686	564634549	100.219	685578126	150	5	0.0164358	0.082179	0.0145862	0.00123269	0.000218793	0.748362	2.18316e-09	2.18316e-09	1	0	0	1	1	0
AAGAGAAGGG	7	36	10	121.686	564634549	100.219	685578126	360	5.14286	0.0575253	0.295844	0.0525104	0.00295844	0.000525104	0.513163	5.23957e-09	5.23957e-09	1	0	0	1	1	0
AAGAGAAGGT	1	6	10	121.686	564634549	100.219	685578126	60	6	0.0082179	0.0493074	0.00875174	0.000493074	8.75174e-05	0.59869	8.73262e-10	8.73262e-10	1	0	0	1	1	0
AAGAGAATGTAGAATCTG	1	4	18	121.686	564634549	100.219	685578126	72	4	0.0082179	0.0328716	0.00583449	0.000591689	0.000105021	0.718428	1.04791e-09	1.04791e-09	1	0	0	1	1	0
AAGAGACGAGACCGGGAG	2	8	18	121.686	564634549	100.219	685578126	144	4	0.0164358	0.0657432	0.011669	0.00118338	0.000210042	0.718428	2.09583e-09	2.09583e-09	1	0	0	1	1	0
AAGAGACGAGAGCAGGAG	1	5	18	121.686	564634549	100.219	685578126	90	5	0.0082179	0.0410895	0.00729311	0.000739611	0.000131276	0.898034	1.30989e-09	1.30989e-09	1	0	0	1	1	0
AAGAGAG	26	137	7	121.686	564634549	100.219	685578126	959	5.26923	0.213665	1.12585	0.199831	0.00788097	0.00139882	0.368041	1.39576e-08	1.39576e-08	1	0	0	1	0	0
AAGAGAGAAGAGGAGAGAG	1	5	19	121.686	564634549	100.219	685578126	95	5	0.0082179	0.0410895	0.00729311	0.000780701	0.000138569	0.947925	1.38267e-09	1.38267e-09	1	0	0	1	1	0
AAGAGAGAGCG	18	88	11	121.686	564634549	100.219	685578126	968	4.88889	0.147922	0.723175	0.128359	0.00795493	0.00141195	0.536603	1.40886e-08	1.40886e-08	1	0	0	1	1	0
AAGAGAGGAG	19	130	10	121.686	564634549	100.219	685578126	1300	6.84211	0.15614	1.06833	0.189621	0.0106833	0.00189621	0.682716	1.89207e-08	1.89207e-08	1	0	0	1	1	0
AAGAGAGGAGATAAGGCTTG	182	738	20	121.686	564634549	100.219	685578126	14760	4.05495	1.49566	6.06481	1.07646	0.121296	0.0215293	0.809218	2.14823e-07	2.14823e-07	1	0	0	1	1	0
AAGAGG	315	1462	6	121.686	564634549	100.219	685578126	8772	4.64127	2.58864	12.0146	2.13251	0.0720874	0.012795	0.277868	1.27671e-07	1.27671e-07	1	0	0	1	0	0
AAGAGGAAGGG	25	122	11	121.686	564634549	100.219	685578126	1342	4.88	0.205448	1.00258	0.177952	0.0110284	0.00195747	0.535628	1.9532e-08	1.9532e-08	1	0	0	1	1	0
AAGAGGAGAG	11	66	10	121.686	564634549	100.219	685578126	660	6	0.0903969	0.542382	0.0962691	0.00542382	0.000962691	0.59869	9.60589e-09	9.60589e-09	1	0	0	1	1	0
AAGAGGAGAGAG	2	14	12	121.686	564634549	100.219	685578126	168	7	0.0164358	0.115051	0.0204207	0.00138061	0.000245049	0.838165	2.44513e-09	2.44513e-09	1	0	0	1	1	0
AAGAGGAGGGAGG	1	4	13	121.686	564634549	100.219	685578126	52	4	0.0082179	0.0328716	0.00583449	0.000427331	7.58484e-05	0.518864	7.56827e-10	7.56827e-10	1	0	0	1	1	0
AAGAGGATAG	2	9	10	121.686	564634549	100.219	685578126	90	4.5	0.0164358	0.0739611	0.0131276	0.000739611	0.000131276	0.449017	1.30989e-09	1.30989e-09	1	0	0	1	0	0
AAGAGGG	1	6	7	121.686	564634549	100.219	685578126	42	6	0.0082179	0.0493074	0.00875174	0.000345152	6.12622e-05	0.419083	6.11284e-10	6.11284e-10	1	0	0	1	0	0
AAGAGGGGAAGGG	2	10	13	121.686	564634549	100.219	685578126	130	5	0.0164358	0.082179	0.0145862	0.00106833	0.000189621	0.64858	1.89207e-09	1.89207e-09	1	0	0	1	1	0
AAGAGGTGAG	1	9	10	121.686	564634549	100.219	685578126	90	9	0.0082179	0.0739611	0.0131276	0.000739611	0.000131276	0.898034	1.30989e-09	1.30989e-09	1	0	0	1	1	0
AAGAGTGGC	6	26	9	121.686	564634549	100.219	685578126	234	4.33333	0.0493074	0.213665	0.0379242	0.00192299	0.000341318	0.389148	3.40572e-09	3.40572e-09	1	0	0	1	0	0
AAGAT	357	2079	5	121.686	564634549	100.219	685578126	10395	5.82353	2.93379	17.085	3.03248	0.0854251	0.0151624	0.290541	1.51293e-07	1.51293e-07	1	0	0	1	0	0
AAGATAATTAAGTATTAATT	17	69	20	121.686	564634549	100.219	685578126	1380	4.05882	0.139704	0.567035	0.100645	0.0113407	0.0020129	0.809992	2.0085e-08	2.0085e-08	1	0	0	1	1	0
AAGATAATTGAAGATTG	561	2361	17	121.686	564634549	100.219	685578126	40137	4.20856	4.61024	19.4025	3.44381	0.329842	0.0585448	0.713892	5.84169e-07	5.84169e-07	1	0	0	1	1	0
AAGATAGAGAATCAGT	84	394	16	121.686	564634549	100.219	685578126	6304	4.69048	0.690304	3.23785	0.574697	0.0518057	0.00919516	0.748837	9.17508e-08	9.17508e-08	1	0	0	1	1	0
AAGATAT	75	365	7	121.686	564634549	100.219	685578126	2555	4.86667	0.616343	2.99953	0.532397	0.0209967	0.00372678	0.339923	3.71864e-08	3.71864e-08	1	0	0	1	0	0
AAGATATTATATATC	26	124	15	121.686	564634549	100.219	685578126	1860	4.76923	0.213665	1.01902	0.180869	0.0152853	0.00271304	0.713822	2.70711e-08	2.70711e-08	1	0	0	1	1	0
AAGATC	12	48	6	121.686	564634549	100.219	685578126	288	4	0.0986148	0.394459	0.0700139	0.00236676	0.000420083	0.239476	4.19166e-09	4.19166e-09	1	0	0	1	0	0
AAGATG	15	69	6	121.686	564634549	100.219	685578126	414	4.6	0.123269	0.567035	0.100645	0.00340221	0.00060387	0.275397	6.02551e-09	6.02551e-09	1	0	0	1	0	0
AAGATT	1184	4754	6	121.686	564634549	100.219	685578126	28524	4.0152	9.73	39.0679	6.93429	0.234407	0.0416058	0.240386	4.15149e-07	4.15149e-07	1	0	0	1	0	0
AAGATTAATCGATG	12	49	14	121.686	564634549	100.219	685578126	686	4.08333	0.0986148	0.402677	0.0714725	0.00563748	0.00100062	0.570418	9.9843e-09	9.9843e-09	1	0	0	1	1	0
AAGC	41	279	4	121.686	564634549	100.219	685578126	1116	6.80488	0.336934	2.29279	0.406956	0.00917118	0.00162782	0.271601	1.62427e-08	1.62427e-08	1	0	0	0	0	0
AAGCAAGGCAGC	1	5	12	121.686	564634549	100.219	685578126	60	5	0.0082179	0.0410895	0.00729311	0.000493074	8.75174e-05	0.59869	8.73262e-10	8.73262e-10	1	0	0	1	1	0
AAGCAGC	37	178	7	121.686	564634549	100.219	685578126	1246	4.81081	0.304062	1.46279	0.259635	0.0102395	0.00181744	0.336021	1.81347e-08	1.81348e-08	1	0	0	1	0	0
AAGCAGGCTCAGCCC	1	4	15	121.686	564634549	100.219	685578126	60	4	0.0082179	0.0328716	0.00583449	0.000493074	8.75174e-05	0.59869	8.73262e-10	8.73262e-10	1	0	0	1	1	0
AAGCCCGGCTCAGCT	1	4	15	121.686	564634549	100.219	685578126	60	4	0.0082179	0.0328716	0.00583449	0.000493074	8.75174e-05	0.59869	8.73262e-10	8.73262e-10	1	0	0	1	1	0
AAGCCT	5	24	6	121.686	564634549	100.219	685578126	144	4.8	0.0410895	0.19723	0.035007	0.00118338	0.000210042	0.287371	2.09583e-09	2.09583e-09	1	0	0	1	0	0
AAGCGACCAGGAG	1	4	13	121.686	564634549	100.219	685578126	52	4	0.0082179	0.0328716	0.00583449	0.000427331	7.58484e-05	0.518864	7.56827e-10	7.56827e-10	1	0	0	1	1	0
AAGCT	50	299	5	121.686	564634549	100.219	685578126	1495	5.98	0.410895	2.45715	0.436128	0.0122858	0.00218064	0.298347	2.17588e-08	2.17588e-08	1	0	0	1	0	0
AAGCTACATATTGCCT	16	77	16	121.686	564634549	100.219	685578126	1232	4.8125	0.131486	0.632778	0.112314	0.0101245	0.00179702	0.768318	1.7931e-08	1.7931e-08	1	0	0	1	1	0
AAGCTTCATTGGAGCCTCC	26	114	19	121.686	564634549	100.219	685578126	2166	4.38462	0.213665	0.936841	0.166283	0.0178	0.00315938	0.831258	3.15248e-08	3.15248e-08	1	0	0	1	1	0
AAGG	87	787	4	121.686	564634549	100.219	685578126	3148	9.04598	0.714958	6.46749	1.14794	0.02587	0.00459175	0.361049	4.58172e-08	4.58172e-08	1	0	0	0	0	0
AAGGAATG	33	251	8	121.686	564634549	100.219	685578126	2008	7.60606	0.271191	2.06269	0.366114	0.0165015	0.00292891	0.607156	2.92252e-08	2.92252e-08	1	0	0	1	1	0
AAGGAATGATTG	166	686	12	121.686	564634549	100.219	685578126	8232	4.13253	1.36417	5.63748	1.00062	0.0676498	0.0120074	0.494821	1.19812e-07	1.19812e-07	1	0	0	1	0	0
AAGGAATTATTAATTG	117	493	16	121.686	564634549	100.219	685578126	7888	4.21368	0.961495	4.05143	0.719101	0.0648228	0.0115056	0.672716	1.14805e-07	1.14805e-07	1	0	0	1	1	0
AAGGAATTGTAATTGT	14	69	16	121.686	564634549	100.219	685578126	1104	4.92857	0.115051	0.567035	0.100645	0.00907256	0.00161032	0.786849	1.6068e-08	1.6068e-08	1	0	0	1	1	0
AAGGACGGGGAGG	2	12	13	121.686	564634549	100.219	685578126	156	6	0.0164358	0.0986148	0.0175035	0.00128199	0.000227545	0.778297	2.27048e-09	2.27048e-09	1	0	0	1	1	0
AAGGAG	70	628	6	121.686	564634549	100.219	685578126	3768	8.97143	0.575253	5.16084	0.916015	0.0309651	0.00549609	0.53711	5.48409e-08	5.48409e-08	1	0	0	1	1	0
AAGGAGAAGGG	1	9	11	121.686	564634549	100.219	685578126	99	9	0.0082179	0.0739611	0.0131276	0.000813572	0.000144404	0.987838	1.44088e-09	1.44088e-09	1	0	0	1	1	0
AAGGAGAGAGAGAGAG	2	10	16	121.686	564634549	100.219	685578126	160	5	0.0164358	0.082179	0.0145862	0.00131486	0.00023338	0.798253	2.3287e-09	2.3287e-09	1	0	0	1	1	0
AAGGAGATTCTACCTGT	576	2475	17	121.686	564634549	100.219	685578126	42075	4.29688	4.73351	20.3393	3.61009	0.345768	0.0613716	0.728873	6.12375e-07	6.12375e-07	1	0	0	1	1	0
AAGGAGCGTATGCCC	8	32	15	121.686	564634549	100.219	685578126	480	4	0.0657432	0.262973	0.0466759	0.00394459	0.000700139	0.59869	6.9861e-09	6.9861e-09	1	0	0	1	1	0
AAGGAT	12	56	6	121.686	564634549	100.219	685578126	336	4.66667	0.0986148	0.460203	0.0816829	0.00276122	0.000490097	0.279388	4.89027e-09	4.89027e-09	1	0	0	1	0	0
AAGGC	1986	22640	5	121.686	564634549	100.219	685578126	113200	11.3998	16.3208	186.053	33.0232	0.930267	0.165116	0.568745	1.64756e-06	1.64756e-06	1	0	0	1	1	0
AAGGCAAGGG	2	18	10	121.686	564634549	100.219	685578126	180	9	0.0164358	0.147922	0.0262552	0.00147922	0.000262552	0.898034	2.61979e-09	2.61979e-09	1	0	0	1	1	0
AAGGCGAGGC	2	8	10	121.686	564634549	100.219	685578126	80	4	0.0164358	0.0657432	0.011669	0.000657432	0.00011669	0.399126	1.16435e-09	1.16435e-09	1	0	0	1	0	0
AAGGG	89	632	5	121.686	564634549	100.219	685578126	3160	7.10112	0.731393	5.19371	0.92185	0.0259686	0.00460925	0.354281	4.59918e-08	4.59918e-08	1	0	0	1	0	0
AAGGGAAGGGGAC	3	12	13	121.686	564634549	100.219	685578126	156	4	0.0246537	0.0986148	0.0175035	0.00128199	0.000227545	0.518864	2.27048e-09	2.27048e-09	1	0	0	1	1	0
AAGGGAG	1	4	7	121.686	564634549	100.219	685578126	28	4	0.0082179	0.0328716	0.00583449	0.000230101	4.08414e-05	0.279388	4.07522e-10	4.07522e-10	1	0	0	1	0	0
AAGGGAT	28	112	7	121.686	564634549	100.219	685578126	784	4	0.230101	0.920405	0.163366	0.00644284	0.00114356	0.279388	1.14106e-08	1.14106e-08	1	0	0	1	0	0
AAGGGATGAG	9	37	10	121.686	564634549	100.219	685578126	370	4.11111	0.0739611	0.304062	0.053969	0.00304062	0.00053969	0.410213	5.38512e-09	5.38512e-09	1	0	0	1	0	0
AAGGGATGAGGATG	1	4	14	121.686	564634549	100.219	685578126	56	4	0.0082179	0.0328716	0.00583449	0.000460203	8.16829e-05	0.558777	8.15045e-10	8.15045e-10	1	0	0	1	1	0
AAGGGC	1	8	6	121.686	564634549	100.219	685578126	48	8	0.0082179	0.0657432	0.011669	0.000394459	7.00139e-05	0.478952	6.9861e-10	6.9861e-10	1	0	0	1	0	0
AAGGGCTGGGG	1	4	11	121.686	564634549	100.219	685578126	44	4	0.0082179	0.0328716	0.00583449	0.000361588	6.41794e-05	0.439039	6.40392e-10	6.40392e-10	1	0	0	1	0	0
AAGGGGGGTC	1	4	10	121.686	564634549	100.219	685578126	40	4	0.0082179	0.0328716	0.00583449	0.000328716	5.83449e-05	0.399126	5.82175e-10	5.82175e-10	1	0	0	1	0	0
AAGGT	106	700	5	121.686	564634549	100.219	685578126	3500	6.60377	0.871098	5.75253	1.02104	0.0287627	0.00510518	0.329468	5.09403e-08	5.09403e-08	1	0	0	1	0	0
AAGGTAATATTG	139	704	12	121.686	564634549	100.219	685578126	8448	5.06475	1.14229	5.7854	1.02687	0.0694248	0.0123224	0.606442	1.22955e-07	1.22955e-07	1	0	0	1	1	0
AAGGTAT	12	58	7	121.686	564634549	100.219	685578126	406	4.83333	0.0986148	0.476638	0.0846001	0.00333647	0.000592201	0.337594	5.90908e-09	5.90908e-09	1	0	0	1	0	0
AAGGTATACGAGC	202	859	13	121.686	564634549	100.219	685578126	11167	4.25248	1.66002	7.05918	1.25296	0.0917693	0.0162884	0.551614	1.62529e-07	1.62529e-07	1	0	0	1	1	0
AAGGTG	1	5	6	121.686	564634549	100.219	685578126	30	5	0.0082179	0.0410895	0.00729311	0.000246537	4.37587e-05	0.299345	4.36631e-10	4.36631e-10	1	0	0	1	0	0
AAGGTGATAGG	1	5	11	121.686	564634549	100.219	685578126	55	5	0.0082179	0.0410895	0.00729311	0.000451985	8.02243e-05	0.548799	8.00491e-10	8.00491e-10	1	0	0	1	1	0
AAGGTGGACTCGT	6	24	13	121.686	564634549	100.219	685578126	312	4	0.0493074	0.19723	0.035007	0.00256399	0.00045509	0.518864	4.54096e-09	4.54096e-09	1	0	0	1	1	0
AAGT	2028	17117	4	121.686	564634549	100.219	685578126	68468	8.44034	16.6659	140.666	24.9672	0.562663	0.099869	0.336876	9.96509e-07	9.96509e-07	1	0	0	0	0	0
AAGTAAT	65	301	7	121.686	564634549	100.219	685578126	2107	4.63077	0.534164	2.47359	0.439046	0.0173151	0.00307332	0.323446	3.06661e-08	3.06661e-08	1	0	0	1	0	0
AAGTAATAGTAAT	202	1211	13	121.686	564634549	100.219	685578126	15743	5.99505	1.66002	9.95188	1.76639	0.129374	0.0229631	0.777654	2.2913e-07	2.2913e-07	1	0	0	1	1	0
AAGTAATCGCT	18	83	11	121.686	564634549	100.219	685578126	913	4.61111	0.147922	0.682086	0.121066	0.00750294	0.00133172	0.506114	1.32881e-08	1.32881e-08	1	0	0	1	1	0
AAGTACC	10	52	7	121.686	564634549	100.219	685578126	364	5.2	0.082179	0.427331	0.0758484	0.00299132	0.000530939	0.363205	5.29779e-09	5.29779e-09	1	0	0	1	0	0
AAGTACGAGAT	53	274	11	121.686	564634549	100.219	685578126	3014	5.16981	0.435549	2.25171	0.399663	0.0247688	0.00439629	0.567437	4.38669e-08	4.38669e-08	1	0	0	1	1	0
AAGTAG	55	265	6	121.686	564634549	100.219	685578126	1590	4.81818	0.451985	2.17774	0.386535	0.0130665	0.00231921	0.28846	2.31415e-08	2.31415e-08	1	0	0	1	0	0
AAGTAGAGGAGG	184	753	12	121.686	564634549	100.219	685578126	9036	4.09239	1.51209	6.18808	1.09834	0.074257	0.0131801	0.490014	1.31513e-07	1.31513e-07	1	0	0	1	0	0
AAGTAGATAATACT	2	8	14	121.686	564634549	100.219	685578126	112	4	0.0164358	0.0657432	0.011669	0.000920405	0.000163366	0.558777	1.63009e-09	1.63009e-09	1	0	0	1	1	0
AAGTAGT	2	8	7	121.686	564634549	100.219	685578126	56	4	0.0164358	0.0657432	0.011669	0.000460203	8.16829e-05	0.279388	8.15045e-10	8.15045e-10	1	0	0	1	0	0
AAGTAGTAGT	65	508	10	121.686	564634549	100.219	685578126	5080	7.81538	0.534164	4.17469	0.74098	0.0417469	0.0074098	0.779832	7.39362e-08	7.39362e-08	1	0	0	1	1	0
AAGTAGTAGTAGTAGT	15	63	16	121.686	564634549	100.219	685578126	1008	4.2	0.123269	0.517728	0.0918932	0.00828365	0.00147029	0.670532	1.46708e-08	1.46708e-08	1	0	0	1	1	0
AAGTAT	40	163	6	121.686	564634549	100.219	685578126	978	4.075	0.328716	1.33952	0.237756	0.00803711	0.00142653	0.243966	1.42342e-08	1.42342e-08	1	0	0	1	0	0
AAGTATTATGATGTATT	73	292	17	121.686	564634549	100.219	685578126	4964	4	0.599907	2.39963	0.425918	0.0407937	0.0072406	0.678515	7.22479e-08	7.22479e-08	1	0	0	1	1	0
AAGTC	105	525	5	121.686	564634549	100.219	685578126	2625	5	0.86288	4.3144	0.765777	0.021572	0.00382889	0.249454	3.82052e-08	3.82052e-08	1	0	0	1	0	0
AAGTCAATGTGTCG	263	1119	14	121.686	564634549	100.219	685578126	15666	4.25475	2.16131	9.19583	1.6322	0.128742	0.0228508	0.594364	2.28009e-07	2.28009e-07	1	0	0	1	1	0
AAGTCATTATT	28	116	11	121.686	564634549	100.219	685578126	1276	4.14286	0.230101	0.953277	0.1692	0.010486	0.0018612	0.454719	1.85714e-08	1.85714e-08	1	0	0	1	0	0
AAGTG	9	61	5	121.686	564634549	100.219	685578126	305	6.77778	0.0739611	0.501292	0.088976	0.00250646	0.00044488	0.338149	4.43908e-09	4.43908e-09	1	0	0	1	0	0
AAGTGAT	62	296	7	121.686	564634549	100.219	685578126	2072	4.77419	0.50951	2.4325	0.431752	0.0170275	0.00302227	0.333464	3.01567e-08	3.01567e-08	1	0	0	1	0	0
AAGTGC	22	88	6	121.686	564634549	100.219	685578126	528	4	0.180794	0.723175	0.128359	0.00433905	0.000770153	0.239476	7.68471e-09	7.68471e-09	1	0	0	1	0	0
AAGTGTC	54	216	7	121.686	564634549	100.219	685578126	1512	4	0.443767	1.77507	0.315063	0.0124255	0.00220544	0.279388	2.20062e-08	2.20062e-08	1	0	0	1	0	0
AAT	161031	1515215	3	121.686	564634549	100.219	685578126	4545645	9.40946	1323.34	12451.9	2210.13	37.3557	6.63038	0.281667	6.6159e-05	6.6159e-05	1	1	1	0	0	0
AATAATAATAATCAT	86	365	15	121.686	564634549	100.219	685578126	5475	4.24419	0.70674	2.99953	0.532397	0.044993	0.00798596	0.635238	7.96852e-08	7.96852e-08	1	0	0	1	1	0
AATAATAATAC	100	413	11	121.686	564634549	100.219	685578126	4543	4.13	0.82179	3.39399	0.602411	0.0373339	0.00662652	0.453308	6.61205e-08	6.61205e-08	1	0	0	1	0	0
AATAATAATATATAATGAT	7	32	19	121.686	564634549	100.219	685578126	608	4.57143	0.0575253	0.262973	0.0466759	0.00499648	0.000886843	0.866675	8.84906e-09	8.84906e-09	1	0	0	1	1	0
AATAATAGTATAATTAT	2	8	17	121.686	564634549	100.219	685578126	136	4	0.0164358	0.0657432	0.011669	0.00111763	0.000198373	0.678515	1.97939e-09	1.97939e-09	1	0	0	1	1	0
AATAATATCGAT	40	177	12	121.686	564634549	100.219	685578126	2124	4.425	0.328716	1.45457	0.258176	0.0174548	0.00309812	0.52984	3.09135e-08	3.09135e-08	1	0	0	1	1	0
AATAATATTATAGGCGCTAT	45	193	20	121.686	564634549	100.219	685578126	3860	4.28889	0.369806	1.58606	0.281514	0.0317211	0.00563028	0.855904	5.61799e-08	5.61799e-08	1	0	0	1	1	0
AATAATC	75	363	7	121.686	564634549	100.219	685578126	2541	4.84	0.616343	2.9831	0.52948	0.0208817	0.00370636	0.33806	3.69827e-08	3.69827e-08	1	0	0	1	0	0
AATAATCAATATTC	237	1172	14	121.686	564634549	100.219	685578126	16408	4.94515	1.94764	9.63138	1.70951	0.134839	0.0239331	0.690809	2.38808e-07	2.38808e-07	1	0	0	1	1	0
AATAATCATAATACT	37	197	15	121.686	564634549	100.219	685578126	2955	5.32432	0.304062	1.61893	0.287349	0.0242839	0.00431023	0.796904	4.30082e-08	4.30082e-08	1	0	0	1	1	0
AATAATT	11	44	7	121.686	564634549	100.219	685578126	308	4	0.0903969	0.361588	0.0641794	0.00253111	0.000449256	0.279388	4.48275e-09	4.48275e-09	1	0	0	1	0	0
AATAATTAATT	2	9	11	121.686	564634549	100.219	685578126	99	4.5	0.0164358	0.0739611	0.0131276	0.000813572	0.000144404	0.493919	1.44088e-09	1.44088e-09	1	0	0	1	0	0
AATAC	146	745	5	121.686	564634549	100.219	685578126	3725	5.10274	1.19981	6.12234	1.08667	0.0306117	0.00543337	0.25458	5.4215e-08	5.4215e-08	1	0	0	1	0	0
AATACAATAT	99	442	10	121.686	564634549	100.219	685578126	4420	4.46465	0.813572	3.63231	0.644711	0.0363231	0.00644711	0.44549	6.43303e-08	6.43303e-08	1	0	0	1	0	0
AATACACAGT	28	113	10	121.686	564634549	100.219	685578126	1130	4.03571	0.230101	0.928623	0.164824	0.00928623	0.00164824	0.40269	1.64464e-08	1.64464e-08	1	0	0	1	0	0
AATACACATACAT	13	58	13	121.686	564634549	100.219	685578126	754	4.46154	0.106833	0.476638	0.0846001	0.0061963	0.0010998	0.578733	1.0974e-08	1.0974e-08	1	0	0	1	1	0
AATACAGCT	12	97	9	121.686	564634549	100.219	685578126	873	8.08333	0.0986148	0.797137	0.141486	0.00717423	0.00127338	0.725911	1.2706e-08	1.2706e-08	1	0	0	1	1	0
AATACAT	9	51	7	121.686	564634549	100.219	685578126	357	5.66667	0.0739611	0.419113	0.0743898	0.00293379	0.000520728	0.3958	5.19591e-09	5.19591e-09	1	0	0	1	0	0
AATACATACAGTCAC	75	310	15	121.686	564634549	100.219	685578126	4650	4.13333	0.616343	2.54755	0.452173	0.0382132	0.0067826	0.618646	6.76778e-08	6.76778e-08	1	0	0	1	1	0
AATACC	4	16	6	121.686	564634549	100.219	685578126	96	4	0.0328716	0.131486	0.023338	0.000788919	0.000140028	0.239476	1.39722e-09	1.39722e-09	1	0	0	1	0	0
AATACCT	13	52	7	121.686	564634549	100.219	685578126	364	4	0.106833	0.427331	0.0758484	0.00299132	0.000530939	0.279388	5.29779e-09	5.29779e-09	1	0	0	1	0	0
AATACCTCTAC	10	41	11	121.686	564634549	100.219	685578126	451	4.1	0.082179	0.336934	0.0598035	0.00370627	0.000657839	0.450015	6.56402e-09	6.56402e-09	1	0	0	1	0	0
AATACT	84	365	6	121.686	564634549	100.219	685578126	2190	4.34524	0.690304	2.99953	0.532397	0.0179972	0.00319438	0.260145	3.18741e-08	3.18741e-08	1	0	0	1	0	0
AATACTATACTAATATT	80	322	17	121.686	564634549	100.219	685578126	5474	4.025	0.657432	2.64616	0.469677	0.0449848	0.0079845	0.682756	7.96706e-08	7.96706e-08	1	0	0	1	1	0
AATACTC	5	20	7	121.686	564634549	100.219	685578126	140	4	0.0410895	0.164358	0.0291725	0.00115051	0.000204207	0.279388	2.03761e-09	2.03761e-09	1	0	0	1	0	0
AATAG	8516	50991	5	121.686	564634549	100.219	685578126	254955	5.98767	69.9837	419.039	74.3766	2.0952	0.371883	0.29873	3.71071e-06	3.71071e-06	1	0	0	1	0	0
AATAGAATAGAATGT	163	815	15	121.686	564634549	100.219	685578126	12225	5	1.33952	6.69759	1.18878	0.100464	0.0178317	0.748362	1.77927e-07	1.77927e-07	1	0	0	1	1	0
AATAGAATAGTC	186	748	12	121.686	564634549	100.219	685578126	8976	4.02151	1.52853	6.14699	1.09105	0.0737639	0.0130926	0.481527	1.3064e-07	1.3064e-07	1	0	0	1	0	0
AATAGAATCG	132	854	10	121.686	564634549	100.219	685578126	8540	6.4697	1.08476	7.01809	1.24566	0.0701809	0.0124566	0.645557	1.24294e-07	1.24294e-07	1	0	0	1	1	0
AATAGACTATTCGATCT	288	1193	17	121.686	564634549	100.219	685578126	20281	4.14236	2.36676	9.80396	1.74014	0.166667	0.0295823	0.702663	2.95177e-07	2.95177e-07	1	0	0	1	1	0
AATAGAG	30	120	7	121.686	564634549	100.219	685578126	840	4	0.246537	0.986148	0.175035	0.00690304	0.00122524	0.279388	1.22257e-08	1.22257e-08	1	0	0	1	0	0
AATAGAGATAGATAG	485	2264	15	121.686	564634549	100.219	685578126	33960	4.66804	3.98568	18.6053	3.30232	0.27908	0.0495348	0.698677	4.94267e-07	4.94267e-07	1	0	0	1	1	0
AATAGAGGAT	407	2442	10	121.686	564634549	100.219	685578126	24420	6	3.34469	20.0681	3.56196	0.200681	0.0356196	0.59869	3.55418e-07	3.55418e-07	1	0	0	1	1	0
AATAGAGGCGCAG	962	6163	13	121.686	564634549	100.219	685578126	80119	6.40644	7.90562	50.6469	8.98949	0.65841	0.116863	0.831019	1.16608e-06	1.16608e-06	1	0	0	1	1	0
AATAGAGGCGCGG	31	188	13	121.686	564634549	100.219	685578126	2444	6.06452	0.254755	1.54497	0.274221	0.0200846	0.00356487	0.786665	3.55709e-08	3.55709e-08	1	0	0	1	1	0
AATAGAGTCGCGG	4	22	13	121.686	564634549	100.219	685578126	286	5.5	0.0328716	0.180794	0.0320897	0.00235032	0.000417166	0.713438	4.16255e-09	4.16255e-09	1	0	0	1	1	0
AATAGAT	44	176	7	121.686	564634549	100.219	685578126	1232	4	0.361588	1.44635	0.256718	0.0101245	0.00179702	0.279388	1.7931e-08	1.7931e-08	1	0	0	1	0	0
AATAGATTAATCATATT	30	127	17	121.686	564634549	100.219	685578126	2159	4.23333	0.246537	1.04367	0.185245	0.0177425	0.00314917	0.718095	3.14229e-08	3.14229e-08	1	0	0	1	1	0
AATAGG	3	35	6	121.686	564634549	100.219	685578126	210	11.6667	0.0246537	0.287627	0.0510518	0.00172576	0.000306311	0.698471	3.05642e-09	3.05642e-09	1	0	0	1	1	0
AATAGGAGAGAGGAGAG	2	9	17	121.686	564634549	100.219	685578126	153	4.5	0.0164358	0.0739611	0.0131276	0.00125734	0.000223169	0.763329	2.22682e-09	2.22682e-09	1	0	0	1	1	0
AATAGGC	22	96	7	121.686	564634549	100.219	685578126	672	4.36364	0.180794	0.788919	0.140028	0.00552243	0.000980195	0.304787	9.78054e-09	9.78054e-09	1	0	0	1	0	0
AATAGT	366	2354	6	121.686	564634549	100.219	685578126	14124	6.43169	3.00775	19.3449	3.4336	0.11607	0.0206016	0.385059	2.05566e-07	2.05566e-07	1	0	0	1	0	0
AATAGTCATAATTATAATAT	186	789	20	121.686	564634549	100.219	685578126	15780	4.24194	1.52853	6.48392	1.15085	0.129678	0.0230171	0.846534	2.29668e-07	2.29668e-07	1	0	0	1	1	0
AATAGTGAT	8	37	9	121.686	564634549	100.219	685578126	333	4.625	0.0657432	0.304062	0.053969	0.00273656	0.000485721	0.415341	4.84661e-09	4.84661e-09	1	0	0	1	0	0
AATAT	189	997	5	121.686	564634549	100.219	685578126	4985	5.27513	1.55318	8.19325	1.45425	0.0409662	0.00727124	0.263181	7.25536e-08	7.25536e-08	1	0	0	1	0	0
AATATAG	11	50	7	121.686	564634549	100.219	685578126	350	4.54545	0.0903969	0.410895	0.0729311	0.00287627	0.000510518	0.317487	5.09403e-09	5.09403e-09	1	0	0	1	0	0
AATATAT	16	67	7	121.686	564634549	100.219	685578126	469	4.1875	0.131486	0.550599	0.0977277	0.0038542	0.000684094	0.292485	6.826e-09	6.826e-09	1	0	0	1	0	0
AATATC	6	24	6	121.686	564634549	100.219	685578126	144	4	0.0493074	0.19723	0.035007	0.00118338	0.000210042	0.239476	2.09583e-09	2.09583e-09	1	0	0	1	0	0
AATATCC	1	10	7	121.686	564634549	100.219	685578126	70	10	0.0082179	0.082179	0.0145862	0.000575253	0.000102104	0.698471	1.01881e-09	1.01881e-09	1	0	0	1	1	0
AATATCTAGATAATATT	54	255	17	121.686	564634549	100.219	685578126	4335	4.72222	0.443767	2.09557	0.371949	0.0356246	0.00632313	0.801025	6.30932e-08	6.30932e-08	1	0	0	1	1	0
AATATCTCT	54	274	9	121.686	564634549	100.219	685578126	2466	5.07407	0.443767	2.25171	0.399663	0.0202653	0.00359696	0.455669	3.58911e-08	3.58911e-08	1	0	0	1	0	0
AATATG	1	4	6	121.686	564634549	100.219	685578126	24	4	0.0082179	0.0328716	0.00583449	0.00019723	3.5007e-05	0.239476	3.49305e-10	3.49305e-10	1	0	0	1	0	0
AATATT	54	222	6	121.686	564634549	100.219	685578126	1332	4.11111	0.443767	1.82437	0.323814	0.0109462	0.00194289	0.246128	1.93864e-08	1.93864e-08	1	0	0	1	0	0
AATATTATCGGATGC	22	100	15	121.686	564634549	100.219	685578126	1500	4.54545	0.180794	0.82179	0.145862	0.0123269	0.00218793	0.680329	2.18316e-08	2.18316e-08	1	0	0	1	1	0
AATATTCTC	1	4	9	121.686	564634549	100.219	685578126	36	4	0.0082179	0.0328716	0.00583449	0.000295844	5.25104e-05	0.359214	5.23957e-10	5.23957e-10	1	0	0	1	0	0
AATC	1306	8525	4	121.686	564634549	100.219	685578126	34100	6.52757	10.7326	70.0576	12.4348	0.28023	0.049739	0.260532	4.96304e-07	4.96304e-07	1	0	0	0	0	0
AATCAC	8	32	6	121.686	564634549	100.219	685578126	192	4	0.0657432	0.262973	0.0466759	0.00157784	0.000280056	0.239476	2.79444e-09	2.79444e-09	1	0	0	1	0	0
AATCACTG	68	316	8	121.686	564634549	100.219	685578126	2528	4.64706	0.558817	2.59686	0.460925	0.0207749	0.0036874	0.370953	3.67935e-08	3.67935e-08	1	0	0	1	0	0
AATCAG	15	60	6	121.686	564634549	100.219	685578126	360	4	0.123269	0.493074	0.0875174	0.00295844	0.000525104	0.239476	5.23957e-09	5.23957e-09	1	0	0	1	0	0
AATCAGAATGAGTATCAG	2	8	18	121.686	564634549	100.219	685578126	144	4	0.0164358	0.0657432	0.011669	0.00118338	0.000210042	0.718428	2.09583e-09	2.09583e-09	1	0	0	1	1	0
AATCAGGTGGAG	143	746	12	121.686	564634549	100.219	685578126	8952	5.21678	1.17516	6.13056	1.08813	0.0735667	0.0130576	0.624647	1.30291e-07	1.30291e-07	1	0	0	1	1	0
AATCATGTGCAATTAT	34	172	16	121.686	564634549	100.219	685578126	2752	5.05882	0.279409	1.41348	0.250883	0.0226157	0.00401413	0.807644	4.00536e-08	4.00536e-08	1	0	0	1	1	0
AATCCAATCTATCT	16	85	14	121.686	564634549	100.219	685578126	1190	5.3125	0.131486	0.698522	0.123983	0.0097793	0.00173576	0.742126	1.73197e-08	1.73197e-08	1	0	0	1	1	0
AATCCAGATTGGT	54	236	13	121.686	564634549	100.219	685578126	3068	4.37037	0.443767	1.93942	0.344235	0.0252125	0.00447506	0.566907	4.46528e-08	4.46528e-08	1	0	0	1	1	0
AATCCGT	25	114	7	121.686	564634549	100.219	685578126	798	4.56	0.205448	0.936841	0.166283	0.00655789	0.00116398	0.318503	1.16144e-08	1.16144e-08	1	0	0	1	0	0
AATCGAGAT	3	12	9	121.686	564634549	100.219	685578126	108	4	0.0246537	0.0986148	0.0175035	0.000887533	0.000157531	0.359214	1.57187e-09	1.57187e-09	1	0	0	1	0	0
AATCGAGGCGCAG	6	30	13	121.686	564634549	100.219	685578126	390	5	0.0493074	0.246537	0.0437587	0.00320498	0.000568863	0.64858	5.67621e-09	5.67621e-09	1	0	0	1	1	0
AATCGCACTGCCATTAC	35	151	17	121.686	564634549	100.219	685578126	2567	4.31429	0.287627	1.2409	0.220252	0.0210954	0.00374429	0.731827	3.73611e-08	3.73611e-08	1	0	0	1	1	0
AATCGCTAC	12	63	9	121.686	564634549	100.219	685578126	567	5.25	0.0986148	0.517728	0.0918932	0.00465955	0.000827039	0.471468	8.25233e-09	8.25233e-09	1	0	0	1	0	0
AATCT	2982	16283	5	121.686	564634549	100.219	685578126	81415	5.46043	24.5058	133.812	23.7508	0.669061	0.118754	0.272425	1.18494e-06	1.18494e-06	1	0	0	1	0	0
AATCTAATCTAGTCT	25	126	15	121.686	564634549	100.219	685578126	1890	5.04	0.205448	1.03546	0.183786	0.0155318	0.0027568	0.754349	2.75078e-08	2.75078e-08	1	0	0	1	1	0
AATCTAATCTATCT	596	3764	14	121.686	564634549	100.219	685578126	52696	6.31544	4.89787	30.9322	5.49026	0.433051	0.0768636	0.88223	7.66957e-07	7.66957e-07	1	0	0	1	1	0
AATCTAC	261	2195	7	121.686	564634549	100.219	685578126	15365	8.40996	2.14487	18.0383	3.20168	0.126268	0.0224117	0.587412	2.23628e-07	2.23628e-07	1	0	0	1	1	0
AATCTATCC	211	861	9	121.686	564634549	100.219	685578126	7749	4.08057	1.73398	7.07561	1.25587	0.0636805	0.0113029	0.366449	1.12782e-07	1.12782e-07	1	0	0	1	0	0
AATCTATCT	334	3170	9	121.686	564634549	100.219	685578126	28530	9.49102	2.74478	26.0508	4.62383	0.234457	0.0416145	0.852326	4.15236e-07	4.15236e-07	1	0	0	1	1	0
AATCTG	207	884	6	121.686	564634549	100.219	685578126	5304	4.27053	1.70111	7.26463	1.28942	0.0435878	0.00773654	0.255672	7.71964e-08	7.71964e-08	1	0	0	1	0	0
AATCTGACAATTAGGC	110	544	16	121.686	564634549	100.219	685578126	8704	4.94545	0.903969	4.47054	0.793491	0.0715286	0.0126959	0.789545	1.26681e-07	1.26681e-07	1	0	0	1	1	0
AATCTGT	19	76	7	121.686	564634549	100.219	685578126	532	4	0.15614	0.624561	0.110855	0.00437192	0.000775987	0.279388	7.74293e-09	7.74293e-09	1	0	0	1	0	0
AATCTGTCGCT	21	130	11	121.686	564634549	100.219	685578126	1430	6.19048	0.172576	1.06833	0.189621	0.0117516	0.00208583	0.679465	2.08128e-08	2.08128e-08	1	0	0	1	1	0
AATG	4329	34528	4	121.686	564634549	100.219	685578126	138112	7.97598	35.5753	283.748	50.3633	1.13499	0.201453	0.318342	2.01013e-06	2.01013e-06	1	0	0	0	0	0
AATGAG	7	32	6	121.686	564634549	100.219	685578126	192	4.57143	0.0575253	0.262973	0.0466759	0.00157784	0.000280056	0.273687	2.79444e-09	2.79444e-09	1	0	0	1	0	0
AATGAGT	21	84	7	121.686	564634549	100.219	685578126	588	4	0.172576	0.690304	0.122524	0.00483213	0.00085767	0.279388	8.55797e-09	8.55797e-09	1	0	0	1	0	0
AATGAT	307	1341	6	121.686	564634549	100.219	685578126	8046	4.36808	2.5229	11.0202	1.95601	0.0661212	0.0117361	0.261512	1.17104e-07	1.17104e-07	1	0	0	1	0	0
AATGATG	4	20	7	121.686	564634549	100.219	685578126	140	5	0.0328716	0.164358	0.0291725	0.00115051	0.000204207	0.349236	2.03761e-09	2.03761e-09	1	0	0	1	0	0
AATGC	1	7	5	121.686	564634549	100.219	685578126	35	7	0.0082179	0.0575253	0.0102104	0.000287627	5.10518e-05	0.349236	5.09403e-10	5.09403e-10	1	0	0	1	0	0
AATGCTAC	80	342	8	121.686	564634549	100.219	685578126	2736	4.275	0.657432	2.81052	0.498849	0.0224842	0.00399079	0.341253	3.98208e-08	3.98208e-08	1	0	0	1	0	0
AATGCTC	19	76	7	121.686	564634549	100.219	685578126	532	4	0.15614	0.624561	0.110855	0.00437192	0.000775987	0.279388	7.74293e-09	7.74293e-09	1	0	0	1	0	0
AATGG	37	273	5	121.686	564634549	100.219	685578126	1365	7.37838	0.304062	2.24349	0.398204	0.0112174	0.00199102	0.368113	1.98667e-08	1.98667e-08	1	0	0	1	0	0
AATGGAGGCGCAG	6	32	13	121.686	564634549	100.219	685578126	416	5.33333	0.0493074	0.262973	0.0466759	0.00341865	0.000606787	0.691819	6.05462e-09	6.05462e-09	1	0	0	1	1	0
AATGGAT	12	49	7	121.686	564634549	100.219	685578126	343	4.08333	0.0986148	0.402677	0.0714725	0.00281874	0.000500308	0.285209	4.99215e-09	4.99215e-09	1	0	0	1	0	0
AATGGC	22	88	6	121.686	564634549	100.219	685578126	528	4	0.180794	0.723175	0.128359	0.00433905	0.000770153	0.239476	7.68471e-09	7.68471e-09	1	0	0	1	0	0
AATGGCCCC	1	4	9	121.686	564634549	100.219	685578126	36	4	0.0082179	0.0328716	0.00583449	0.000295844	5.25104e-05	0.359214	5.23957e-10	5.23957e-10	1	0	0	1	0	0
AATGGGAC	1	4	8	121.686	564634549	100.219	685578126	32	4	0.0082179	0.0328716	0.00583449	0.000262973	4.66759e-05	0.319301	4.6574e-10	4.6574e-10	1	0	0	1	0	0
AATGGGAGCC	2	8	10	121.686	564634549	100.219	685578126	80	4	0.0164358	0.0657432	0.011669	0.000657432	0.00011669	0.399126	1.16435e-09	1.16435e-09	1	0	0	1	0	0
AATGGGGATC	1	5	10	121.686	564634549	100.219	685578126	50	5	0.0082179	0.0410895	0.00729311	0.000410895	7.29311e-05	0.498908	7.27719e-10	7.27719e-10	1	0	0	1	0	0
AATGGT	9	37	6	121.686	564634549	100.219	685578126	222	4.11111	0.0739611	0.304062	0.053969	0.00182437	0.000323814	0.246128	3.23107e-09	3.23107e-09	1	0	0	1	0	0
AATGT	25	157	5	121.686	564634549	100.219	685578126	785	6.28	0.205448	1.29021	0.229004	0.00645105	0.00114502	0.313314	1.14252e-08	1.14252e-08	1	0	0	1	0	0
AATGTACACAC	51	217	11	121.686	564634549	100.219	685578126	2387	4.2549	0.419113	1.78328	0.316521	0.0196161	0.00348173	0.467017	3.47413e-08	3.47413e-08	1	0	0	1	0	0
AATGTAT	1	5	7	121.686	564634549	100.219	685578126	35	5	0.0082179	0.0410895	0.00729311	0.000287627	5.10518e-05	0.349236	5.09403e-10	5.09403e-10	1	0	0	1	0	0
AATGTGTGGAGAGAGGAG	4	17	18	121.686	564634549	100.219	685578126	306	4.25	0.0328716	0.139704	0.0247966	0.00251468	0.000446339	0.763329	4.45364e-09	4.45364e-09	1	0	0	1	1	0
AATT	857	5437	4	121.686	564634549	100.219	685578126	21748	6.34422	7.04274	44.6807	7.93053	0.178723	0.0317221	0.253215	3.16529e-07	3.16529e-07	1	0	0	0	0	0
AATTAC	123	510	6	121.686	564634549	100.219	685578126	3060	4.14634	1.0108	4.19113	0.743898	0.0251468	0.00446339	0.248237	4.45364e-08	4.45364e-08	1	0	0	1	0	0
AATTACT	6	28	7	121.686	564634549	100.219	685578126	196	4.66667	0.0493074	0.230101	0.0408414	0.00161071	0.00028589	0.325953	2.85266e-09	2.85266e-09	1	0	0	1	0	0
AATTAG	309	1383	6	121.686	564634549	100.219	685578126	8298	4.47573	2.53933	11.3654	2.01728	0.0681922	0.0121037	0.267957	1.20772e-07	1.20772e-07	1	0	0	1	0	0
AATTAGG	1	4	7	121.686	564634549	100.219	685578126	28	4	0.0082179	0.0328716	0.00583449	0.000230101	4.08414e-05	0.279388	4.07522e-10	4.07522e-10	1	0	0	1	0	0
AATTAGGG	48	239	8	121.686	564634549	100.219	685578126	1912	4.97917	0.394459	1.96408	0.348611	0.0157126	0.00278889	0.397463	2.7828e-08	2.7828e-08	1	0	0	1	0	0
AATTAT	160	671	6	121.686	564634549	100.219	685578126	4026	4.19375	1.31486	5.51421	0.978736	0.0330853	0.00587242	0.251075	5.85959e-08	5.85959e-08	1	0	0	1	0	0
AATTATC	59	285	7	121.686	564634549	100.219	685578126	1995	4.83051	0.484856	2.3421	0.415708	0.0163947	0.00290995	0.337397	2.9036e-08	2.9036e-08	1	0	0	1	0	0
AATTATGGTC	13	64	10	121.686	564634549	100.219	685578126	640	4.92308	0.106833	0.525946	0.0933519	0.00525946	0.000933519	0.491233	9.3148e-09	9.3148e-09	1	0	0	1	0	0
AATTC	88	440	5	121.686	564634549	100.219	685578126	2200	5	0.723175	3.61588	0.641794	0.0180794	0.00320897	0.249454	3.20196e-08	3.20196e-08	1	0	0	1	0	0
AATTCATGTGG	1	4	11	121.686	564634549	100.219	685578126	44	4	0.0082179	0.0328716	0.00583449	0.000361588	6.41794e-05	0.439039	6.40392e-10	6.40392e-10	1	0	0	1	0	0
AATTCC	58	264	6	121.686	564634549	100.219	685578126	1584	4.55172	0.476638	2.16953	0.385076	0.0130172	0.00231046	0.272507	2.30541e-08	2.30541e-08	1	0	0	1	0	0
AATTGTACCTACTACAC	308	1353	17	121.686	564634549	100.219	685578126	23001	4.39286	2.53111	11.1188	1.97352	0.18902	0.0335498	0.745155	3.34765e-07	3.34765e-07	1	0	0	1	1	0
AC	57085	865378	2	121.686	564634549	100.219	685578126	1730756	15.1595	469.119	7111.59	1262.26	14.2232	2.52452	0.302527	2.51901e-05	2.51901e-05	1	1	0	0	0	0
ACACACACACAGCATGCAGC	1	4	20	121.686	564634549	100.219	685578126	80	4	0.0082179	0.0328716	0.00583449	0.000657432	0.00011669	0.798253	1.16435e-09	1.16435e-09	1	0	0	1	1	0
ACACACACAGAGTC	1	4	14	121.686	564634549	100.219	685578126	56	4	0.0082179	0.0328716	0.00583449	0.000460203	8.16829e-05	0.558777	8.15045e-10	8.15045e-10	1	0	0	1	1	0
ACACACAGCC	1	4	10	121.686	564634549	100.219	685578126	40	4	0.0082179	0.0328716	0.00583449	0.000328716	5.83449e-05	0.399126	5.82175e-10	5.82175e-10	1	0	0	1	0	0
ACACACGG	1	4	8	121.686	564634549	100.219	685578126	32	4	0.0082179	0.0328716	0.00583449	0.000262973	4.66759e-05	0.319301	4.6574e-10	4.6574e-10	1	0	0	1	0	0
ACACAG	12	55	6	121.686	564634549	100.219	685578126	330	4.58333	0.0986148	0.451985	0.0802243	0.00271191	0.000481346	0.274399	4.80294e-09	4.80294e-09	1	0	0	1	0	0
ACACAGT	7	47	7	121.686	564634549	100.219	685578126	329	6.71429	0.0575253	0.386241	0.0685553	0.00270369	0.000479887	0.468974	4.78839e-09	4.78839e-09	1	0	0	1	0	0
ACACAT	59	255	6	121.686	564634549	100.219	685578126	1530	4.32203	0.484856	2.09557	0.371949	0.0125734	0.00223169	0.258756	2.22682e-08	2.22682e-08	1	0	0	1	0	0
ACACATGGGG	4	17	10	121.686	564634549	100.219	685578126	170	4.25	0.0328716	0.139704	0.0247966	0.00139704	0.000247966	0.424072	2.47424e-09	2.47424e-09	1	0	0	1	0	0
ACACC	1	9	5	121.686	564634549	100.219	685578126	45	9	0.0082179	0.0739611	0.0131276	0.000369806	6.5638e-05	0.449017	6.54947e-10	6.54947e-10	1	0	0	1	0	0
ACACCC	16	67	6	121.686	564634549	100.219	685578126	402	4.1875	0.131486	0.550599	0.0977277	0.0033036	0.000586366	0.250701	5.85086e-09	5.85086e-09	1	0	0	1	0	0
ACACCCTGCCCAGACAG	1	4	17	121.686	564634549	100.219	685578126	68	4	0.0082179	0.0328716	0.00583449	0.000558817	9.91864e-05	0.678515	9.89697e-10	9.89697e-10	1	0	0	1	1	0
ACACCTCTATGTACT	334	1690	15	121.686	564634549	100.219	685578126	25350	5.05988	2.74478	13.8883	2.46507	0.208324	0.0369761	0.757324	3.68953e-07	3.68953e-07	1	0	0	1	1	0
ACACGC	30	120	6	121.686	564634549	100.219	685578126	720	4	0.246537	0.986148	0.175035	0.00591689	0.00105021	0.239476	1.04791e-08	1.04791e-08	1	0	0	1	0	0
ACACGCGAGGG	1	7	11	121.686	564634549	100.219	685578126	77	7	0.0082179	0.0575253	0.0102104	0.000632778	0.000112314	0.768318	1.12069e-09	1.12069e-09	1	0	0	1	1	0
ACACGG	19	76	6	121.686	564634549	100.219	685578126	456	4	0.15614	0.624561	0.110855	0.00374736	0.000665132	0.239476	6.63679e-09	6.63679e-09	1	0	0	1	0	0
ACACGGG	2	8	7	121.686	564634549	100.219	685578126	56	4	0.0164358	0.0657432	0.011669	0.000460203	8.16829e-05	0.279388	8.15045e-10	8.15045e-10	1	0	0	1	0	0
ACACGT	5	20	6	121.686	564634549	100.219	685578126	120	4	0.0410895	0.164358	0.0291725	0.000986148	0.000175035	0.239476	1.74652e-09	1.74652e-09	1	0	0	1	0	0
ACACGTACG	14	61	9	121.686	564634549	100.219	685578126	549	4.35714	0.115051	0.501292	0.088976	0.00451163	0.000800784	0.391286	7.99035e-09	7.99035e-09	1	0	0	1	0	0
ACACT	3	19	5	121.686	564634549	100.219	685578126	95	6.33333	0.0246537	0.15614	0.0277138	0.000780701	0.000138569	0.315975	1.38267e-09	1.38267e-09	1	0	0	1	0	0
ACACTAGGGT	10	41	10	121.686	564634549	100.219	685578126	410	4.1	0.082179	0.336934	0.0598035	0.00336934	0.000598035	0.409105	5.96729e-09	5.96729e-09	1	0	0	1	0	0
ACACTAT	9	36	7	121.686	564634549	100.219	685578126	252	4	0.0739611	0.295844	0.0525104	0.00207091	0.000367573	0.279388	3.6677e-09	3.6677e-09	1	0	0	1	0	0
ACACTATACTAT	119	501	12	121.686	564634549	100.219	685578126	6012	4.21008	0.97793	4.11717	0.73077	0.049406	0.00876924	0.504107	8.75009e-08	8.75009e-08	1	0	0	1	1	0
ACACTC	6	24	6	121.686	564634549	100.219	685578126	144	4	0.0493074	0.19723	0.035007	0.00118338	0.000210042	0.239476	2.09583e-09	2.09583e-09	1	0	0	1	0	0
ACACTCT	5	26	7	121.686	564634549	100.219	685578126	182	5.2	0.0410895	0.213665	0.0379242	0.00149566	0.000265469	0.363205	2.6489e-09	2.6489e-09	1	0	0	1	0	0
ACACTGG	35	167	7	121.686	564634549	100.219	685578126	1169	4.77143	0.287627	1.37239	0.24359	0.00960673	0.00170513	0.333271	1.70141e-08	1.70141e-08	1	0	0	1	0	0
ACACTGT	7	38	7	121.686	564634549	100.219	685578126	266	5.42857	0.0575253	0.31228	0.0554277	0.00218596	0.000387994	0.37917	3.87146e-09	3.87146e-09	1	0	0	1	0	0
ACACTGTGGGG	1	5	11	121.686	564634549	100.219	685578126	55	5	0.0082179	0.0410895	0.00729311	0.000451985	8.02243e-05	0.548799	8.00491e-10	8.00491e-10	1	0	0	1	1	0
ACAG	1590	13586	4	121.686	564634549	100.219	685578126	54344	8.54465	13.0665	111.648	19.8169	0.446594	0.0792674	0.34104	7.90943e-07	7.90943e-07	1	0	0	0	0	0
ACAGACT	6	24	7	121.686	564634549	100.219	685578126	168	4	0.0493074	0.19723	0.035007	0.00138061	0.000245049	0.279388	2.44513e-09	2.44513e-09	1	0	0	1	0	0
ACAGACTGACCC	2	8	12	121.686	564634549	100.219	685578126	96	4	0.0164358	0.0657432	0.011669	0.000788919	0.000140028	0.478952	1.39722e-09	1.39722e-09	1	0	0	1	0	0
ACAGAG	39	156	6	121.686	564634549	100.219	685578126	936	4	0.320498	1.28199	0.227545	0.00769196	0.00136527	0.239476	1.36229e-08	1.36229e-08	1	0	0	1	0	0
ACAGAGACCC	1	5	10	121.686	564634549	100.219	685578126	50	5	0.0082179	0.0410895	0.00729311	0.000410895	7.29311e-05	0.498908	7.27719e-10	7.27719e-10	1	0	0	1	0	0
ACAGAGT	8	32	7	121.686	564634549	100.219	685578126	224	4	0.0657432	0.262973	0.0466759	0.00184081	0.000326732	0.279388	3.26018e-09	3.26018e-09	1	0	0	1	0	0
ACAGAT	1	5	6	121.686	564634549	100.219	685578126	30	5	0.0082179	0.0410895	0.00729311	0.000246537	4.37587e-05	0.299345	4.36631e-10	4.36631e-10	1	0	0	1	0	0
ACAGC	4	20	5	121.686	564634549	100.219	685578126	100	5	0.0328716	0.164358	0.0291725	0.00082179	0.000145862	0.249454	1.45544e-09	1.45544e-09	1	0	0	1	0	0
ACAGCACCC	1	4	9	121.686	564634549	100.219	685578126	36	4	0.0082179	0.0328716	0.00583449	0.000295844	5.25104e-05	0.359214	5.23957e-10	5.23957e-10	1	0	0	1	0	0
ACAGCAT	1	6	7	121.686	564634549	100.219	685578126	42	6	0.0082179	0.0493074	0.00875174	0.000345152	6.12622e-05	0.419083	6.11284e-10	6.11284e-10	1	0	0	1	0	0
ACAGCCCAGGGATGTCCCC	1	4	19	121.686	564634549	100.219	685578126	76	4	0.0082179	0.0328716	0.00583449	0.000624561	0.000110855	0.75834	1.10613e-09	1.10613e-09	1	0	0	1	1	0
ACAGCT	7	28	6	121.686	564634549	100.219	685578126	168	4	0.0575253	0.230101	0.0408414	0.00138061	0.000245049	0.239476	2.44513e-09	2.44513e-09	1	0	0	1	0	0
ACAGCTCT	105	813	8	121.686	564634549	100.219	685578126	6504	7.74286	0.86288	6.68115	1.18586	0.0534492	0.00948688	0.618076	9.46616e-08	9.46616e-08	1	0	0	1	1	0
ACAGG	1	6	5	121.686	564634549	100.219	685578126	30	6	0.0082179	0.0493074	0.00875174	0.000246537	4.37587e-05	0.299345	4.36631e-10	4.36631e-10	1	0	0	1	0	0
ACAGGC	2	15	6	121.686	564634549	100.219	685578126	90	7.5	0.0164358	0.123269	0.0218793	0.000739611	0.000131276	0.449017	1.30989e-09	1.30989e-09	1	0	0	1	0	0
ACAGGG	55	278	6	121.686	564634549	100.219	685578126	1668	5.05455	0.451985	2.28458	0.405497	0.0137075	0.00243298	0.30261	2.42767e-08	2.42767e-08	1	0	0	1	0	0
ACAGGGGG	1	6	8	121.686	564634549	100.219	685578126	48	6	0.0082179	0.0493074	0.00875174	0.000394459	7.00139e-05	0.478952	6.9861e-10	6.9861e-10	1	0	0	1	0	0
ACAGGT	6	24	6	121.686	564634549	100.219	685578126	144	4	0.0493074	0.19723	0.035007	0.00118338	0.000210042	0.239476	2.09583e-09	2.09583e-09	1	0	0	1	0	0
ACAGGTGAGCAGC	1	4	13	121.686	564634549	100.219	685578126	52	4	0.0082179	0.0328716	0.00583449	0.000427331	7.58484e-05	0.518864	7.56827e-10	7.56827e-10	1	0	0	1	1	0
ACAGT	10	50	5	121.686	564634549	100.219	685578126	250	5	0.082179	0.410895	0.0729311	0.00205448	0.000364656	0.249454	3.63859e-09	3.63859e-09	1	0	0	1	0	0
ACAGTAT	84	379	7	121.686	564634549	100.219	685578126	2653	4.5119	0.690304	3.11459	0.552818	0.0218021	0.00386973	0.315144	3.86128e-08	3.86128e-08	1	0	0	1	0	0
ACAGTATAT	8	34	9	121.686	564634549	100.219	685578126	306	4.25	0.0657432	0.279409	0.0495932	0.00251468	0.000446339	0.381665	4.45364e-09	4.45364e-09	1	0	0	1	0	0
ACAGTG	114	745	6	121.686	564634549	100.219	685578126	4470	6.53509	0.936841	6.12234	1.08667	0.036734	0.00652004	0.391249	6.50581e-08	6.50581e-08	1	0	0	1	0	0
ACAGTGGGG	1	4	9	121.686	564634549	100.219	685578126	36	4	0.0082179	0.0328716	0.00583449	0.000295844	5.25104e-05	0.359214	5.23957e-10	5.23957e-10	1	0	0	1	0	0
ACAT	12364	102428	4	121.686	564634549	100.219	685578126	409712	8.28437	101.606	841.743	149.404	3.36697	0.597615	0.330651	5.9631e-06	5.9631e-06	1	1	0	0	0	0
ACATACTCGT	81	450	10	121.686	564634549	100.219	685578126	4500	5.55556	0.66565	3.69806	0.65638	0.0369806	0.0065638	0.554342	6.54947e-08	6.54947e-08	1	0	0	1	1	0
ACATAG	91	373	6	121.686	564634549	100.219	685578126	2238	4.0989	0.747829	3.06528	0.544066	0.0183917	0.0032644	0.245397	3.25727e-08	3.25727e-08	1	0	0	1	0	0
ACATAGAGGACTG	181	938	13	121.686	564634549	100.219	685578126	12194	5.18232	1.48744	7.70839	1.36819	0.100209	0.0177864	0.67223	1.77476e-07	1.77476e-07	1	0	0	1	1	0
ACATAGATAGATCTCT	315	1584	16	121.686	564634549	100.219	685578126	25344	5.02857	2.58864	13.0172	2.31046	0.208275	0.0369673	0.802814	3.68866e-07	3.68866e-07	1	0	0	1	1	0
ACATAGATCTAT	1	4	12	121.686	564634549	100.219	685578126	48	4	0.0082179	0.0328716	0.00583449	0.000394459	7.00139e-05	0.478952	6.9861e-10	6.9861e-10	1	0	0	1	0	0
ACATAGCTCTAGTCC	5	21	15	121.686	564634549	100.219	685578126	315	4.2	0.0410895	0.172576	0.0306311	0.00258864	0.000459466	0.628624	4.58463e-09	4.58463e-09	1	0	0	1	1	0
ACATAGGGTACATC	110	474	14	121.686	564634549	100.219	685578126	6636	4.30909	0.903969	3.89529	0.691387	0.054534	0.00967942	0.601955	9.65828e-08	9.65828e-08	1	0	0	1	1	0
ACATAGT	153	1298	7	121.686	564634549	100.219	685578126	9086	8.48366	1.25734	10.6668	1.89329	0.0746679	0.013253	0.592559	1.32241e-07	1.32241e-07	1	0	0	1	1	0
ACATAT	144	686	6	121.686	564634549	100.219	685578126	4116	4.76389	1.18338	5.63748	1.00062	0.0338249	0.00600369	0.285209	5.99058e-08	5.99058e-08	1	0	0	1	0	0
ACATATAG	1	4	8	121.686	564634549	100.219	685578126	32	4	0.0082179	0.0328716	0.00583449	0.000262973	4.66759e-05	0.319301	4.6574e-10	4.6574e-10	1	0	0	1	0	0
ACATATATATATC	34	144	13	121.686	564634549	100.219	685578126	1872	4.23529	0.279409	1.18338	0.210042	0.0153839	0.00273054	0.549386	2.72458e-08	2.72458e-08	1	0	0	1	1	0
ACATCG	28	112	6	121.686	564634549	100.219	685578126	672	4	0.230101	0.920405	0.163366	0.00552243	0.000980195	0.239476	9.78054e-09	9.78054e-09	1	0	0	1	0	0
ACATCTAGCTATAGG	15	66	15	121.686	564634549	100.219	685578126	990	4.4	0.123269	0.542382	0.0962691	0.00813572	0.00144404	0.658559	1.44088e-08	1.44088e-08	1	0	0	1	1	0
ACATGACT	12	54	8	121.686	564634549	100.219	685578126	432	4.5	0.0986148	0.443767	0.0787656	0.00355013	0.000630125	0.359214	6.28749e-09	6.28749e-09	1	0	0	1	0	0
ACATGATCTGCACGAT	1	4	16	121.686	564634549	100.219	685578126	64	4	0.0082179	0.0328716	0.00583449	0.000525946	9.33519e-05	0.638602	9.3148e-10	9.3148e-10	1	0	0	1	1	0
ACATGC	46	184	6	121.686	564634549	100.219	685578126	1104	4	0.378024	1.51209	0.268387	0.00907256	0.00161032	0.239476	1.6068e-08	1.6068e-08	1	0	0	1	0	0
ACATGCAGTAGT	1	8	12	121.686	564634549	100.219	685578126	96	8	0.0082179	0.0657432	0.011669	0.000788919	0.000140028	0.957903	1.39722e-09	1.39722e-09	1	0	0	1	1	0
ACATGGG	6	28	7	121.686	564634549	100.219	685578126	196	4.66667	0.0493074	0.230101	0.0408414	0.00161071	0.00028589	0.325953	2.85266e-09	2.85266e-09	1	0	0	1	0	0
ACATGGGGAGGACG	2	14	14	121.686	564634549	100.219	685578126	196	7	0.0164358	0.115051	0.0204207	0.00161071	0.00028589	0.97786	2.85266e-09	2.85266e-09	1	0	0	1	1	0
ACC	658	5657	3	121.686	564634549	100.219	685578126	16971	8.59726	5.40738	46.4887	8.25143	0.139466	0.0247543	0.257355	2.47002e-07	2.47002e-07	1	0	0	0	0	0
ACCACG	171	726	6	121.686	564634549	100.219	685578126	4356	4.24561	1.40526	5.9662	1.05896	0.0357972	0.00635376	0.254181	6.33989e-08	6.33989e-08	1	0	0	1	0	0
ACCACT	3	12	6	121.686	564634549	100.219	685578126	72	4	0.0246537	0.0986148	0.0175035	0.000591689	0.000105021	0.239476	1.04791e-09	1.04791e-09	1	0	0	1	0	0
ACCACTGCC	1	4	9	121.686	564634549	100.219	685578126	36	4	0.0082179	0.0328716	0.00583449	0.000295844	5.25104e-05	0.359214	5.23957e-10	5.23957e-10	1	0	0	1	0	0
ACCAGAG	12	48	7	121.686	564634549	100.219	685578126	336	4	0.0986148	0.394459	0.0700139	0.00276122	0.000490097	0.279388	4.89027e-09	4.89027e-09	1	0	0	1	0	0
ACCAGC	2	8	6	121.686	564634549	100.219	685578126	48	4	0.0164358	0.0657432	0.011669	0.000394459	7.00139e-05	0.239476	6.9861e-10	6.9861e-10	1	0	0	1	0	0
ACCAGG	2	8	6	121.686	564634549	100.219	685578126	48	4	0.0164358	0.0657432	0.011669	0.000394459	7.00139e-05	0.239476	6.9861e-10	6.9861e-10	1	0	0	1	0	0
ACCAGGACTGGGG	7	40	13	121.686	564634549	100.219	685578126	520	5.71429	0.0575253	0.328716	0.0583449	0.00427331	0.000758484	0.741235	7.56827e-09	7.56827e-09	1	0	0	1	1	0
ACCAT	13	107	5	121.686	564634549	100.219	685578126	535	8.23077	0.106833	0.879316	0.156073	0.00439658	0.000780363	0.41064	7.78659e-09	7.78659e-09	1	0	0	1	0	0
ACCATAT	27	141	7	121.686	564634549	100.219	685578126	987	5.22222	0.221883	1.15872	0.205666	0.00811107	0.00143966	0.364757	1.43652e-08	1.43652e-08	1	0	0	1	0	0
ACCATC	15	60	6	121.686	564634549	100.219	685578126	360	4	0.123269	0.493074	0.0875174	0.00295844	0.000525104	0.239476	5.23957e-09	5.23957e-09	1	0	0	1	0	0
ACCATGCTC	1	5	9	121.686	564634549	100.219	685578126	45	5	0.0082179	0.0410895	0.00729311	0.000369806	6.5638e-05	0.449017	6.54947e-10	6.54947e-10	1	0	0	1	0	0
ACCCAG	1	4	6	121.686	564634549	100.219	685578126	24	4	0.0082179	0.0328716	0.00583449	0.00019723	3.5007e-05	0.239476	3.49305e-10	3.49305e-10	1	0	0	1	0	0
ACCCAGGAGGG	1	5	11	121.686	564634549	100.219	685578126	55	5	0.0082179	0.0410895	0.00729311	0.000451985	8.02243e-05	0.548799	8.00491e-10	8.00491e-10	1	0	0	1	1	0
ACCCC	1	6	5	121.686	564634549	100.219	685578126	30	6	0.0082179	0.0493074	0.00875174	0.000246537	4.37587e-05	0.299345	4.36631e-10	4.36631e-10	1	0	0	1	0	0
ACCCCC	2	8	6	121.686	564634549	100.219	685578126	48	4	0.0164358	0.0657432	0.011669	0.000394459	7.00139e-05	0.239476	6.9861e-10	6.9861e-10	1	0	0	1	0	0
ACCCCGGTG	1	4	9	121.686	564634549	100.219	685578126	36	4	0.0082179	0.0328716	0.00583449	0.000295844	5.25104e-05	0.359214	5.23957e-10	5.23957e-10	1	0	0	1	0	0
ACCCCTCGGTG	1	4	11	121.686	564634549	100.219	685578126	44	4	0.0082179	0.0328716	0.00583449	0.000361588	6.41794e-05	0.439039	6.40392e-10	6.40392e-10	1	0	0	1	0	0
ACCCG	22	110	5	121.686	564634549	100.219	685578126	550	5	0.180794	0.903969	0.160449	0.00451985	0.000802243	0.249454	8.00491e-09	8.00491e-09	1	0	0	1	0	0
ACCCGGGGCGGGGGATCCC	1	5	19	121.686	564634549	100.219	685578126	95	5	0.0082179	0.0410895	0.00729311	0.000780701	0.000138569	0.947925	1.38267e-09	1.38267e-09	1	0	0	1	1	0
ACCCT	24	128	5	121.686	564634549	100.219	685578126	640	5.33333	0.19723	1.05189	0.186704	0.00525946	0.000933519	0.266084	9.3148e-09	9.3148e-09	1	0	0	1	0	0
ACCCTC	22	88	6	121.686	564634549	100.219	685578126	528	4	0.180794	0.723175	0.128359	0.00433905	0.000770153	0.239476	7.68471e-09	7.68471e-09	1	0	0	1	0	0
ACCCTG	1	4	6	121.686	564634549	100.219	685578126	24	4	0.0082179	0.0328716	0.00583449	0.00019723	3.5007e-05	0.239476	3.49305e-10	3.49305e-10	1	0	0	1	0	0
ACCCTGCGCCTCT	2	12	13	121.686	564634549	100.219	685578126	156	6	0.0164358	0.0986148	0.0175035	0.00128199	0.000227545	0.778297	2.27048e-09	2.27048e-09	1	0	0	1	1	0
ACCGAG	20337	84361	6	121.686	564634549	100.219	685578126	506166	4.14815	167.127	693.27	123.051	4.15962	0.738305	0.248346	7.36693e-06	7.36693e-06	1	1	0	1	0	0
ACCGC	1	5	5	121.686	564634549	100.219	685578126	25	5	0.0082179	0.0410895	0.00729311	0.000205448	3.64656e-05	0.249454	3.63859e-10	3.63859e-10	1	0	0	1	0	0
ACCGCATCCCAGAT	1	4	14	121.686	564634549	100.219	685578126	56	4	0.0082179	0.0328716	0.00583449	0.000460203	8.16829e-05	0.558777	8.15045e-10	8.15045e-10	1	0	0	1	1	0
ACCGCC	1	4	6	121.686	564634549	100.219	685578126	24	4	0.0082179	0.0328716	0.00583449	0.00019723	3.5007e-05	0.239476	3.49305e-10	3.49305e-10	1	0	0	1	0	0
ACCGCTGC	6	27	8	121.686	564634549	100.219	685578126	216	4.5	0.0493074	0.221883	0.0393828	0.00177507	0.000315063	0.359214	3.14374e-09	3.14374e-09	1	0	0	1	0	0
ACCGG	13	96	5	121.686	564634549	100.219	685578126	480	7.38462	0.106833	0.788919	0.140028	0.00394459	0.000700139	0.368424	6.9861e-09	6.9861e-09	1	0	0	1	0	0
ACCGGC	33	141	6	121.686	564634549	100.219	685578126	846	4.27273	0.271191	1.15872	0.205666	0.00695235	0.001234	0.255804	1.2313e-08	1.2313e-08	1	0	0	1	0	0
ACCGGCGTCATCCC	1	7	14	121.686	564634549	100.219	685578126	98	7	0.0082179	0.0575253	0.0102104	0.000805354	0.000142945	0.97786	1.42633e-09	1.42633e-09	1	0	0	1	1	0
ACCGGG	1	4	6	121.686	564634549	100.219	685578126	24	4	0.0082179	0.0328716	0.00583449	0.00019723	3.5007e-05	0.239476	3.49305e-10	3.49305e-10	1	0	0	1	0	0
ACCGGGAGGC	1	4	10	121.686	564634549	100.219	685578126	40	4	0.0082179	0.0328716	0.00583449	0.000328716	5.83449e-05	0.399126	5.82175e-10	5.82175e-10	1	0	0	1	0	0
ACCGT	5	25	5	121.686	564634549	100.219	685578126	125	5	0.0410895	0.205448	0.0364656	0.00102724	0.000182328	0.249454	1.8193e-09	1.8193e-09	1	0	0	1	0	0
ACCGTCCCCTC	6	27	11	121.686	564634549	100.219	685578126	297	4.5	0.0493074	0.221883	0.0393828	0.00244072	0.000433211	0.493919	4.32265e-09	4.32265e-09	1	0	0	1	0	0
ACCT	166	1689	4	121.686	564634549	100.219	685578126	6756	10.1747	1.36417	13.88	2.46361	0.0555201	0.00985446	0.406099	9.83294e-08	9.83294e-08	1	0	0	0	0	0
ACCTC	31	225	5	121.686	564634549	100.219	685578126	1125	7.25806	0.254755	1.84903	0.32819	0.00924514	0.00164095	0.362111	1.63737e-08	1.63737e-08	1	0	0	1	0	0
ACCTCAG	6	24	7	121.686	564634549	100.219	685578126	168	4	0.0493074	0.19723	0.035007	0.00138061	0.000245049	0.279388	2.44513e-09	2.44513e-09	1	0	0	1	0	0
ACCTCT	59	257	6	121.686	564634549	100.219	685578126	1542	4.35593	0.484856	2.112	0.374866	0.012672	0.0022492	0.260785	2.24428e-08	2.24428e-08	1	0	0	1	0	0
ACCTG	72	626	5	121.686	564634549	100.219	685578126	3130	8.69444	0.591689	5.14441	0.913098	0.025722	0.00456549	0.433773	4.55552e-08	4.55552e-08	1	0	0	1	0	0
ACCTGC	33	132	6	121.686	564634549	100.219	685578126	792	4	0.271191	1.08476	0.192538	0.00650858	0.00115523	0.239476	1.15271e-08	1.15271e-08	1	0	0	1	0	0
ACG	1063	12947	3	121.686	564634549	100.219	685578126	38841	12.1797	8.73563	106.397	18.8848	0.319192	0.0566544	0.364592	5.65306e-07	5.65306e-07	1	0	0	0	0	0
ACGAG	11	71	5	121.686	564634549	100.219	685578126	355	6.45455	0.0903969	0.583471	0.103562	0.00291736	0.000517811	0.322022	5.1668e-09	5.1668e-09	1	0	0	1	0	0
ACGAGACGAGACGAGGCG	1	4	18	121.686	564634549	100.219	685578126	72	4	0.0082179	0.0328716	0.00583449	0.000591689	0.000105021	0.718428	1.04791e-09	1.04791e-09	1	0	0	1	1	0
ACGAGACGAGGCG	4	17	13	121.686	564634549	100.219	685578126	221	4.25	0.0328716	0.139704	0.0247966	0.00181616	0.000322356	0.551293	3.21652e-09	3.21652e-09	1	0	0	1	1	0
ACGAGACGCGGAG	2	11	13	121.686	564634549	100.219	685578126	143	5.5	0.0164358	0.0903969	0.0160449	0.00117516	0.000208583	0.713438	2.08128e-09	2.08128e-09	1	0	0	1	1	0
ACGAGC	9	36	6	121.686	564634549	100.219	685578126	216	4	0.0739611	0.295844	0.0525104	0.00177507	0.000315063	0.239476	3.14374e-09	3.14374e-09	1	0	0	1	0	0
ACGAGCT	6	34	7	121.686	564634549	100.219	685578126	238	5.66667	0.0493074	0.279409	0.0495932	0.00195586	0.000347152	0.3958	3.46394e-09	3.46394e-09	1	0	0	1	0	0
ACGAGG	1	4	6	121.686	564634549	100.219	685578126	24	4	0.0082179	0.0328716	0.00583449	0.00019723	3.5007e-05	0.239476	3.49305e-10	3.49305e-10	1	0	0	1	0	0
ACGAGGACGGGG	1	5	12	121.686	564634549	100.219	685578126	60	5	0.0082179	0.0410895	0.00729311	0.000493074	8.75174e-05	0.59869	8.73262e-10	8.73262e-10	1	0	0	1	1	0
ACGAGGAGATGAGGAG	2	8	16	121.686	564634549	100.219	685578126	128	4	0.0164358	0.0657432	0.011669	0.00105189	0.000186704	0.638602	1.86296e-09	1.86296e-09	1	0	0	1	1	0
ACGAGGCGAGGAG	2	8	13	121.686	564634549	100.219	685578126	104	4	0.0164358	0.0657432	0.011669	0.000854662	0.000151697	0.518864	1.51365e-09	1.51365e-09	1	0	0	1	1	0
ACGATAT	10	57	7	121.686	564634549	100.219	685578126	399	5.7	0.082179	0.46842	0.0831415	0.00327894	0.000581991	0.398129	5.8072e-09	5.8072e-09	1	0	0	1	0	0
ACGATC	11	44	6	121.686	564634549	100.219	685578126	264	4	0.0903969	0.361588	0.0641794	0.00216953	0.000385076	0.239476	3.84235e-09	3.84235e-09	1	0	0	1	0	0
ACGC	38	236	4	121.686	564634549	100.219	685578126	944	6.21053	0.31228	1.93942	0.344235	0.0077577	0.00137694	0.247879	1.37393e-08	1.37393e-08	1	0	0	0	0	0
ACGCAGGCAGG	1	4	11	121.686	564634549	100.219	685578126	44	4	0.0082179	0.0328716	0.00583449	0.000361588	6.41794e-05	0.439039	6.40392e-10	6.40392e-10	1	0	0	1	0	0
ACGCCC	1	4	6	121.686	564634549	100.219	685578126	24	4	0.0082179	0.0328716	0.00583449	0.00019723	3.5007e-05	0.239476	3.49305e-10	3.49305e-10	1	0	0	1	0	0
ACGG	185	1197	4	121.686	564634549	100.219	685578126	4788	6.47027	1.52031	9.83683	1.74597	0.0393473	0.00698389	0.258246	6.96863e-08	6.96863e-08	1	0	0	0	0	0
ACGGAG	1	4	6	121.686	564634549	100.219	685578126	24	4	0.0082179	0.0328716	0.00583449	0.00019723	3.5007e-05	0.239476	3.49305e-10	3.49305e-10	1	0	0	1	0	0
ACGGAGCAGCGCGGC	2	12	15	121.686	564634549	100.219	685578126	180	6	0.0164358	0.0986148	0.0175035	0.00147922	0.000262552	0.898034	2.61979e-09	2.61979e-09	1	0	0	1	1	0
ACGGATAG	54	223	8	121.686	564634549	100.219	685578126	1784	4.12963	0.443767	1.83259	0.325273	0.0146607	0.00260218	0.329649	2.5965e-08	2.5965e-08	1	0	0	1	0	0
ACGGC	2	13	5	121.686	564634549	100.219	685578126	65	6.5	0.0164358	0.106833	0.0189621	0.000534164	9.48105e-05	0.32429	9.46034e-10	9.46034e-10	1	0	0	1	0	0
ACGGG	2	10	5	121.686	564634549	100.219	685578126	50	5	0.0164358	0.082179	0.0145862	0.000410895	7.29311e-05	0.249454	7.27719e-10	7.27719e-10	1	0	0	1	0	0
ACGGGC	14	58	6	121.686	564634549	100.219	685578126	348	4.14286	0.115051	0.476638	0.0846001	0.00285983	0.000507601	0.248029	5.06492e-09	5.06492e-09	1	0	0	1	0	0
ACGT	5	30	4	121.686	564634549	100.219	685578126	120	6	0.0410895	0.246537	0.0437587	0.000986148	0.000175035	0.239476	1.74652e-09	1.74652e-09	1	0	0	0	0	0
ACGTAGCATGCTAGCGGAG	91	417	19	121.686	564634549	100.219	685578126	7923	4.58242	0.747829	3.42687	0.608246	0.0651104	0.0115567	0.868758	1.15314e-07	1.15314e-07	1	0	0	1	1	0
ACGTATC	18	72	7	121.686	564634549	100.219	685578126	504	4	0.147922	0.591689	0.105021	0.00414182	0.000735146	0.279388	7.3354e-09	7.3354e-09	1	0	0	1	0	0
ACGTCC	11	71	6	121.686	564634549	100.219	685578126	426	6.45455	0.0903969	0.583471	0.103562	0.00350083	0.000621373	0.386427	6.20016e-09	6.20016e-09	1	0	0	1	0	0
ACT	7242	163333	3	121.686	564634549	100.219	685578126	489999	22.5536	59.514	1342.25	238.241	4.02676	0.714724	0.67513	7.13163e-06	7.13163e-06	1	0	0	0	1	0
ACTAG	76	427	5	121.686	564634549	100.219	685578126	2135	5.61842	0.624561	3.50904	0.622832	0.0175452	0.00311416	0.280308	3.10736e-08	3.10736e-08	1	0	0	1	0	0
ACTAGAT	4	16	7	121.686	564634549	100.219	685578126	112	4	0.0328716	0.131486	0.023338	0.000920405	0.000163366	0.279388	1.63009e-09	1.63009e-09	1	0	0	1	0	0
ACTAGCCT	22	95	8	121.686	564634549	100.219	685578126	760	4.31818	0.180794	0.780701	0.138569	0.00624561	0.00110855	0.3447	1.10613e-08	1.10613e-08	1	0	0	1	0	0
ACTAT	69	417	5	121.686	564634549	100.219	685578126	2085	6.04348	0.567035	3.42687	0.608246	0.0171343	0.00304123	0.301514	3.03459e-08	3.03459e-08	1	0	0	1	0	0
ACTATAT	29	139	7	121.686	564634549	100.219	685578126	973	4.7931	0.238319	1.14229	0.202749	0.00799602	0.00141924	0.334784	1.41614e-08	1.41614e-08	1	0	0	1	0	0
ACTATC	20	102	6	121.686	564634549	100.219	685578126	612	5.1	0.164358	0.838226	0.14878	0.00502936	0.000892677	0.305332	8.90728e-09	8.90728e-09	1	0	0	1	0	0
ACTC	657	6467	4	121.686	564634549	100.219	685578126	25868	9.84323	5.39916	53.1452	9.43291	0.212581	0.0377317	0.392869	3.76493e-07	3.76493e-07	1	0	0	0	0	0
ACTCC	2	13	5	121.686	564634549	100.219	685578126	65	6.5	0.0164358	0.106833	0.0189621	0.000534164	9.48105e-05	0.32429	9.46034e-10	9.46034e-10	1	0	0	1	0	0
ACTCT	613	5265	5	121.686	564634549	100.219	685578126	26325	8.58891	5.03757	43.2673	7.67965	0.216336	0.0383982	0.428507	3.83144e-07	3.83144e-07	1	0	0	1	0	0
ACTCTC	64	282	6	121.686	564634549	100.219	685578126	1692	4.40625	0.525946	2.31745	0.411332	0.0139047	0.00246799	0.263798	2.4626e-08	2.4626e-08	1	0	0	1	0	0
ACTCTG	2	12	6	121.686	564634549	100.219	685578126	72	6	0.0164358	0.0986148	0.0175035	0.000591689	0.000105021	0.359214	1.04791e-09	1.04791e-09	1	0	0	1	0	0
ACTG	496	4439	4	121.686	564634549	100.219	685578126	17756	8.9496	4.07608	36.4793	6.47483	0.145917	0.0258993	0.357202	2.58427e-07	2.58427e-07	1	0	0	0	0	0
ACTGAT	1	4	6	121.686	564634549	100.219	685578126	24	4	0.0082179	0.0328716	0.00583449	0.00019723	3.5007e-05	0.239476	3.49305e-10	3.49305e-10	1	0	0	1	0	0
ACTGCG	3	17	6	121.686	564634549	100.219	685578126	102	5.66667	0.0246537	0.139704	0.0247966	0.000838226	0.00014878	0.339257	1.48455e-09	1.48455e-09	1	0	0	1	0	0
ACTGCT	80	320	6	121.686	564634549	100.219	685578126	1920	4	0.657432	2.62973	0.466759	0.0157784	0.00280056	0.239476	2.79444e-08	2.79444e-08	1	0	0	1	0	0
ACTGGAG	57	228	7	121.686	564634549	100.219	685578126	1596	4	0.46842	1.87368	0.332566	0.0131158	0.00232796	0.279388	2.32288e-08	2.32288e-08	1	0	0	1	0	0
ACTGGAT	122	1303	7	121.686	564634549	100.219	685578126	9121	10.6803	1.00258	10.7079	1.90059	0.0749555	0.0133041	0.74599	1.3275e-07	1.3275e-07	1	0	0	1	1	0
ACTGGC	9	54	6	121.686	564634549	100.219	685578126	324	6	0.0739611	0.443767	0.0787656	0.0026626	0.000472594	0.359214	4.71562e-09	4.71562e-09	1	0	0	1	0	0
ACTGGCTGC	2	8	9	121.686	564634549	100.219	685578126	72	4	0.0164358	0.0657432	0.011669	0.000591689	0.000105021	0.359214	1.04791e-09	1.04791e-09	1	0	0	1	0	0
ACTGGG	29	116	6	121.686	564634549	100.219	685578126	696	4	0.238319	0.953277	0.1692	0.00571966	0.0010152	0.239476	1.01298e-08	1.01298e-08	1	0	0	1	0	0
AG	93419	1410017	2	121.686	564634549	100.219	685578126	2820034	15.0935	767.708	11587.4	2056.68	23.1748	4.11337	0.30121	4.10438e-05	4.10438e-05	1	1	1	0	0	0
AGAGAGAT	5	24	8	121.686	564634549	100.219	685578126	192	4.8	0.0410895	0.19723	0.035007	0.00157784	0.000280056	0.383161	2.79444e-09	2.79444e-09	1	0	0	1	0	0
AGAGAGG	43	174	7	121.686	564634549	100.219	685578126	1218	4.04651	0.35337	1.42992	0.2538	0.0100094	0.0017766	0.282637	1.77272e-08	1.77272e-08	1	0	0	1	0	0
AGAGAGGGG	1	5	9	121.686	564634549	100.219	685578126	45	5	0.0082179	0.0410895	0.00729311	0.000369806	6.5638e-05	0.449017	6.54947e-10	6.54947e-10	1	0	0	1	0	0
AGAGAT	15	60	6	121.686	564634549	100.219	685578126	360	4	0.123269	0.493074	0.0875174	0.00295844	0.000525104	0.239476	5.23957e-09	5.23957e-09	1	0	0	1	0	0
AGAGATAT	3	14	8	121.686	564634549	100.219	685578126	112	4.66667	0.0246537	0.115051	0.0204207	0.000920405	0.000163366	0.372518	1.63009e-09	1.63009e-09	1	0	0	1	0	0
AGAGATG	33	132	7	121.686	564634549	100.219	685578126	924	4	0.271191	1.08476	0.192538	0.00759334	0.00134777	0.279388	1.34482e-08	1.34482e-08	1	0	0	1	0	0
AGAGC	2	18	5	121.686	564634549	100.219	685578126	90	9	0.0164358	0.147922	0.0262552	0.000739611	0.000131276	0.449017	1.30989e-09	1.30989e-09	1	0	0	1	0	0
AGAGCAGGCAGC	1	4	12	121.686	564634549	100.219	685578126	48	4	0.0082179	0.0328716	0.00583449	0.000394459	7.00139e-05	0.478952	6.9861e-10	6.9861e-10	1	0	0	1	0	0
AGAGCG	20	92	6	121.686	564634549	100.219	685578126	552	4.6	0.164358	0.756047	0.134193	0.00453628	0.00080516	0.275397	8.03401e-09	8.03401e-09	1	0	0	1	0	0
AGAGG	605	3668	5	121.686	564634549	100.219	685578126	18340	6.06281	4.97183	30.1433	5.35023	0.150716	0.0267511	0.302478	2.66927e-07	2.66927e-07	1	0	0	1	0	0
AGAGGAGGGG	1	4	10	121.686	564634549	100.219	685578126	40	4	0.0082179	0.0328716	0.00583449	0.000328716	5.83449e-05	0.399126	5.82175e-10	5.82175e-10	1	0	0	1	0	0
AGAGGC	29	118	6	121.686	564634549	100.219	685578126	708	4.06897	0.238319	0.969712	0.172118	0.00581827	0.00103271	0.243605	1.03045e-08	1.03045e-08	1	0	0	1	0	0
AGAGGCGCAGCAT	2	14	13	121.686	564634549	100.219	685578126	182	7	0.0164358	0.115051	0.0204207	0.00149566	0.000265469	0.908013	2.6489e-09	2.6489e-09	1	0	0	1	1	0
AGAGGCGCGGCAT	2	12	13	121.686	564634549	100.219	685578126	156	6	0.0164358	0.0986148	0.0175035	0.00128199	0.000227545	0.778297	2.27048e-09	2.27048e-09	1	0	0	1	1	0
AGAGGG	64	268	6	121.686	564634549	100.219	685578126	1608	4.1875	0.525946	2.2024	0.390911	0.0132144	0.00234547	0.250701	2.34034e-08	2.34034e-08	1	0	0	1	0	0
AGAT	13613	155506	4	121.686	564634549	100.219	685578126	622024	11.4233	111.87	1277.93	226.825	5.11173	0.907298	0.455936	9.05317e-06	9.05317e-06	1	1	0	0	0	0
AGATAGATAGGAT	2100	12940	13	121.686	564634549	100.219	685578126	168220	6.1619	17.2576	106.34	18.8746	1.38242	0.24537	0.799298	2.44834e-06	2.44834e-06	1	0	0	1	1	0
AGATAGATAT	67	467	10	121.686	564634549	100.219	685578126	4670	6.97015	0.550599	3.83776	0.681177	0.0383776	0.00681177	0.695493	6.79689e-08	6.79689e-08	1	0	0	1	1	0
AGATAT	145	1872	6	121.686	564634549	100.219	685578126	11232	12.9103	1.1916	15.3839	2.73054	0.0923035	0.0163833	0.772929	1.63475e-07	1.63475e-07	1	0	0	1	1	0
AGATATAT	52	393	8	121.686	564634549	100.219	685578126	3144	7.55769	0.427331	3.22964	0.573239	0.0258371	0.00458591	0.603295	4.5759e-08	4.5759e-08	1	0	0	1	1	0
AGATC	2	10	5	121.686	564634549	100.219	685578126	50	5	0.0164358	0.082179	0.0145862	0.000410895	7.29311e-05	0.249454	7.27719e-10	7.27719e-10	1	0	0	1	0	0
AGATCAGATCTCCT	19	80	14	121.686	564634549	100.219	685578126	1120	4.21053	0.15614	0.657432	0.11669	0.00920405	0.00163366	0.588186	1.63009e-08	1.63009e-08	1	0	0	1	1	0
AGATCAT	5	26	7	121.686	564634549	100.219	685578126	182	5.2	0.0410895	0.213665	0.0379242	0.00149566	0.000265469	0.363205	2.6489e-09	2.6489e-09	1	0	0	1	0	0
AGATCC	47	203	6	121.686	564634549	100.219	685578126	1218	4.31915	0.386241	1.66823	0.2961	0.0100094	0.0017766	0.258583	1.77272e-08	1.77272e-08	1	0	0	1	0	0
AGATCG	108	432	6	121.686	564634549	100.219	685578126	2592	4	0.887533	3.55013	0.630125	0.0213008	0.00378075	0.239476	3.77249e-08	3.77249e-08	1	0	0	1	0	0
AGATG	9	97	5	121.686	564634549	100.219	685578126	485	10.7778	0.0739611	0.797137	0.141486	0.00398568	0.000707432	0.537712	7.05887e-09	7.05887e-09	1	0	0	1	1	0
AGATGG	3	16	6	121.686	564634549	100.219	685578126	96	5.33333	0.0246537	0.131486	0.023338	0.000788919	0.000140028	0.319301	1.39722e-09	1.39722e-09	1	0	0	1	0	0
AGATGGC	2	10	7	121.686	564634549	100.219	685578126	70	5	0.0164358	0.082179	0.0145862	0.000575253	0.000102104	0.349236	1.01881e-09	1.01881e-09	1	0	0	1	0	0
AGC	915	8391	3	121.686	564634549	100.219	685578126	25173	9.17049	7.51938	68.9564	12.2393	0.206869	0.0367179	0.274514	3.66377e-07	3.66377e-07	1	0	0	0	0	0
AGCAGG	10	44	6	121.686	564634549	100.219	685578126	264	4.4	0.082179	0.361588	0.0641794	0.00216953	0.000385076	0.263423	3.84235e-09	3.84235e-09	1	0	0	1	0	0
AGCAGGC	1	4	7	121.686	564634549	100.219	685578126	28	4	0.0082179	0.0328716	0.00583449	0.000230101	4.08414e-05	0.279388	4.07522e-10	4.07522e-10	1	0	0	1	0	0
AGCAGGGGC	1	4	9	121.686	564634549	100.219	685578126	36	4	0.0082179	0.0328716	0.00583449	0.000295844	5.25104e-05	0.359214	5.23957e-10	5.23957e-10	1	0	0	1	0	0
AGCAT	4	25	5	121.686	564634549	100.219	685578126	125	6.25	0.0328716	0.205448	0.0364656	0.00102724	0.000182328	0.311818	1.8193e-09	1.8193e-09	1	0	0	1	0	0
AGCATCC	1	4	7	121.686	564634549	100.219	685578126	28	4	0.0082179	0.0328716	0.00583449	0.000230101	4.08414e-05	0.279388	4.07522e-10	4.07522e-10	1	0	0	1	0	0
AGCATCGCTC	1	4	10	121.686	564634549	100.219	685578126	40	4	0.0082179	0.0328716	0.00583449	0.000328716	5.83449e-05	0.399126	5.82175e-10	5.82175e-10	1	0	0	1	0	0
AGCC	129	859	4	121.686	564634549	100.219	685578126	3436	6.65891	1.06011	7.05918	1.25296	0.0282367	0.00501183	0.265775	5.00088e-08	5.00088e-08	1	0	0	0	0	0
AGCCCC	1	4	6	121.686	564634549	100.219	685578126	24	4	0.0082179	0.0328716	0.00583449	0.00019723	3.5007e-05	0.239476	3.49305e-10	3.49305e-10	1	0	0	1	0	0
AGCCCG	15	68	6	121.686	564634549	100.219	685578126	408	4.53333	0.123269	0.558817	0.0991864	0.0033529	0.000595118	0.271406	5.93818e-09	5.93818e-09	1	0	0	1	0	0
AGCCCGG	1	4	7	121.686	564634549	100.219	685578126	28	4	0.0082179	0.0328716	0.00583449	0.000230101	4.08414e-05	0.279388	4.07522e-10	4.07522e-10	1	0	0	1	0	0
AGCCG	1	6	5	121.686	564634549	100.219	685578126	30	6	0.0082179	0.0493074	0.00875174	0.000246537	4.37587e-05	0.299345	4.36631e-10	4.36631e-10	1	0	0	1	0	0
AGCCGG	1	5	6	121.686	564634549	100.219	685578126	30	5	0.0082179	0.0410895	0.00729311	0.000246537	4.37587e-05	0.299345	4.36631e-10	4.36631e-10	1	0	0	1	0	0
AGCCT	75	413	5	121.686	564634549	100.219	685578126	2065	5.50667	0.616343	3.39399	0.602411	0.01697	0.00301206	0.274732	3.00548e-08	3.00548e-08	1	0	0	1	0	0
AGCCTG	1	6	6	121.686	564634549	100.219	685578126	36	6	0.0082179	0.0493074	0.00875174	0.000295844	5.25104e-05	0.359214	5.23957e-10	5.23957e-10	1	0	0	1	0	0
AGCG	10	60	4	121.686	564634549	100.219	685578126	240	6	0.082179	0.493074	0.0875174	0.0019723	0.00035007	0.239476	3.49305e-09	3.49305e-09	1	0	0	0	0	0
AGCGGGCAGG	1	5	10	121.686	564634549	100.219	685578126	50	5	0.0082179	0.0410895	0.00729311	0.000410895	7.29311e-05	0.498908	7.27719e-10	7.27719e-10	1	0	0	1	0	0
AGCTATATG	1	5	9	121.686	564634549	100.219	685578126	45	5	0.0082179	0.0410895	0.00729311	0.000369806	6.5638e-05	0.449017	6.54947e-10	6.54947e-10	1	0	0	1	0	0
AGCTATC	39	186	7	121.686	564634549	100.219	685578126	1302	4.76923	0.320498	1.52853	0.271304	0.0106997	0.00189913	0.333117	1.89498e-08	1.89498e-08	1	0	0	1	0	0
AGCTATGGGGC	2	9	11	121.686	564634549	100.219	685578126	99	4.5	0.0164358	0.0739611	0.0131276	0.000813572	0.000144404	0.493919	1.44088e-09	1.44088e-09	1	0	0	1	0	0
AGG	2207	18714	3	121.686	564634549	100.219	685578126	56142	8.47938	18.1369	153.79	27.2967	0.461369	0.08189	0.253826	8.17112e-07	8.17112e-07	1	0	0	0	0	0
AGGAT	177	1251	5	121.686	564634549	100.219	685578126	6255	7.0678	1.45457	10.2806	1.82474	0.051403	0.00912369	0.352618	9.10376e-08	9.10376e-08	1	0	0	1	0	0
AGGATG	1	7	6	121.686	564634549	100.219	685578126	42	7	0.0082179	0.0575253	0.0102104	0.000345152	6.12622e-05	0.419083	6.11284e-10	6.11284e-10	1	0	0	1	0	0
AGGATGATG	1	5	9	121.686	564634549	100.219	685578126	45	5	0.0082179	0.0410895	0.00729311	0.000369806	6.5638e-05	0.449017	6.54947e-10	6.54947e-10	1	0	0	1	0	0
AGGC	218	1583	4	121.686	564634549	100.219	685578126	6332	7.26147	1.7915	13.0089	2.309	0.0520358	0.009236	0.289824	9.21583e-08	9.21583e-08	1	0	0	0	0	0
AGGCATC	7	28	7	121.686	564634549	100.219	685578126	196	4	0.0575253	0.230101	0.0408414	0.00161071	0.00028589	0.279388	2.85266e-09	2.85266e-09	1	0	0	1	0	0
AGGCC	133	851	5	121.686	564634549	100.219	685578126	4255	6.3985	1.09298	6.99343	1.24129	0.0349672	0.00620644	0.319226	6.19289e-08	6.19289e-08	1	0	0	1	0	0
AGGCG	83	694	5	121.686	564634549	100.219	685578126	3470	8.36145	0.682086	5.70322	1.01228	0.0285161	0.00506142	0.417159	5.05037e-08	5.05037e-08	1	0	0	1	0	0
AGGCGC	1	7	6	121.686	564634549	100.219	685578126	42	7	0.0082179	0.0575253	0.0102104	0.000345152	6.12622e-05	0.419083	6.11284e-10	6.11284e-10	1	0	0	1	0	0
AGGG	33	208	4	121.686	564634549	100.219	685578126	832	6.30303	0.271191	1.70932	0.303394	0.00683729	0.00121357	0.251571	1.21092e-08	1.21092e-08	1	0	0	0	0	0
AGGGATGG	1	4	8	121.686	564634549	100.219	685578126	32	4	0.0082179	0.0328716	0.00583449	0.000262973	4.66759e-05	0.319301	4.6574e-10	4.6574e-10	1	0	0	1	0	0
AGGGC	3	17	5	121.686	564634549	100.219	685578126	85	5.66667	0.0246537	0.139704	0.0247966	0.000698522	0.000123983	0.282715	1.23712e-09	1.23712e-09	1	0	0	1	0	0
AGGGG	4	22	5	121.686	564634549	100.219	685578126	110	5.5	0.0328716	0.180794	0.0320897	0.000903969	0.000160449	0.274399	1.60098e-09	1.60098e-09	1	0	0	1	0	0
AGGGGG	1	4	6	121.686	564634549	100.219	685578126	24	4	0.0082179	0.0328716	0.00583449	0.00019723	3.5007e-05	0.239476	3.49305e-10	3.49305e-10	1	0	0	1	0	0
AGGGGGG	1	4	7	121.686	564634549	100.219	685578126	28	4	0.0082179	0.0328716	0.00583449	0.000230101	4.08414e-05	0.279388	4.07522e-10	4.07522e-10	1	0	0	1	0	0
AT	19898	257382	2	121.686	564634549	100.219	685578126	514764	12.9351	163.52	2115.14	375.423	4.23028	0.750847	0.258136	7.49207e-06	7.49207e-06	1	1	0	0	0	0
ATATATC	23	92	7	121.686	564634549	100.219	685578126	644	4	0.189012	0.756047	0.134193	0.00529233	0.000939353	0.279388	9.37302e-09	9.37302e-09	1	0	0	1	0	0
ATATC	8	69	5	121.686	564634549	100.219	685578126	345	8.625	0.0657432	0.567035	0.100645	0.00283518	0.000503225	0.430308	5.02126e-09	5.02126e-09	1	0	0	1	0	0
ATATCC	94	476	6	121.686	564634549	100.219	685578126	2856	5.06383	0.772483	3.91172	0.694305	0.0234703	0.00416583	0.303166	4.15673e-08	4.15673e-08	1	0	0	1	0	0
ATATCCC	2	9	7	121.686	564634549	100.219	685578126	63	4.5	0.0164358	0.0739611	0.0131276	0.000517728	9.18932e-05	0.314312	9.16926e-10	9.16926e-10	1	0	0	1	0	0
ATATCCCC	1	5	8	121.686	564634549	100.219	685578126	40	5	0.0082179	0.0410895	0.00729311	0.000328716	5.83449e-05	0.399126	5.82175e-10	5.82175e-10	1	0	0	1	0	0
ATC	4970	45492	3	121.686	564634549	100.219	685578126	136476	9.15332	40.843	373.849	66.3557	1.12155	0.199067	0.274	1.98632e-06	1.98632e-06	1	0	0	0	0	0
ATCATCC	18	72	7	121.686	564634549	100.219	685578126	504	4	0.147922	0.591689	0.105021	0.00414182	0.000735146	0.279388	7.3354e-09	7.3354e-09	1	0	0	1	0	0
ATCATGCC	13	59	8	121.686	564634549	100.219	685578126	472	4.53846	0.106833	0.484856	0.0860588	0.00387885	0.00068847	0.362284	6.86966e-09	6.86966e-09	1	0	0	1	0	0
ATCC	426	2994	4	121.686	564634549	100.219	685578126	11976	7.02817	3.50083	24.6044	4.36712	0.0984176	0.0174685	0.280513	1.74303e-07	1.74303e-07	1	0	0	0	0	0
ATCCC	399	2060	5	121.686	564634549	100.219	685578126	10300	5.16291	3.27894	16.9289	3.00476	0.0846444	0.0150238	0.257582	1.4991e-07	1.4991e-07	1	0	0	1	0	0
ATCCCC	1	6	6	121.686	564634549	100.219	685578126	36	6	0.0082179	0.0493074	0.00875174	0.000295844	5.25104e-05	0.359214	5.23957e-10	5.23957e-10	1	0	0	1	0	0
ATCCGC	10	40	6	121.686	564634549	100.219	685578126	240	4	0.082179	0.328716	0.0583449	0.0019723	0.00035007	0.239476	3.49305e-09	3.49305e-09	1	0	0	1	0	0
ATCGGC	15	60	6	121.686	564634549	100.219	685578126	360	4	0.123269	0.493074	0.0875174	0.00295844	0.000525104	0.239476	5.23957e-09	5.23957e-09	1	0	0	1	0	0
ATCGGGC	2	8	7	121.686	564634549	100.219	685578126	56	4	0.0164358	0.0657432	0.011669	0.000460203	8.16829e-05	0.279388	8.15045e-10	8.15045e-10	1	0	0	1	0	0
ATGC	10	60	4	121.686	564634549	100.219	685578126	240	6	0.082179	0.493074	0.0875174	0.0019723	0.00035007	0.239476	3.49305e-09	3.49305e-09	1	0	0	0	0	0
ATGCC	1	7	5	121.686	564634549	100.219	685578126	35	7	0.0082179	0.0575253	0.0102104	0.000287627	5.10518e-05	0.349236	5.09403e-10	5.09403e-10	1	0	0	1	0	0
CCCCGG	22	88	6	121.686	564634549	100.219	685578126	528	4	0.180794	0.723175	0.128359	0.00433905	0.000770153	0.239476	7.68471e-09	7.68471e-09	1	0	0	1	0	0
CCCGG	4	22	5	121.686	564634549	100.219	685578126	110	5.5	0.0328716	0.180794	0.0320897	0.000903969	0.000160449	0.274399	1.60098e-09	1.60098e-09	1	0	0	1	0	0
CCG	60	560	3	121.686	564634549	100.219	685578126	1680	9.33333	0.493074	4.60203	0.816829	0.0138061	0.00245049	0.279388	2.44513e-08	2.44513e-08	1	0	0	0	0	0
CCGG	1	6	4	121.686	564634549	100.219	685578126	24	6	0.0082179	0.0493074	0.00875174	0.00019723	3.5007e-05	0.239476	3.49305e-10	3.49305e-10	1	0	0	0	0	0
CG	21	257	2	121.686	564634549	100.219	685578126	514	12.2381	0.172576	2.112	0.374866	0.004224	0.000749732	0.244227	7.48095e-09	7.48095e-09	1	0	0	0	0	0
