# Supplementary material for: Profiles of telomeric repeats in Insecta reveal diverse forms of telomeric motifs in Hymenopterans
Source: Life Sci Alliance. 2022 Apr 1;5(7):e202101163. doi: 10.26508/lsa.202101163 (PMC8977481; doi:10.26508/lsa.202101163)
Supplement: Supplemental Data 2. — Tandem repeat statistics and TRIP TRM calls for 41 species with simple tandem type TRM. [file LSA-2021-01163_Supplemental_Data_2.zip › DataS2/SOLGE_output.csv.1.filtered.xlsx]

## Sheet: Sheet1
Unnamed: 0	reads	repeats	unit_len	avg_genome_cov	genome_size	eff_read_len	num_reads	repeats_total_len	repeats_per_read	reads_per_genome	repeats_per_genome	repeats_per_million_reads	repeats_len_per_genome	repeats_len_per_million_reads	percent_repeats_len_per_read	percent_repeats_len_per_genome	percent_repeat_unit_in_sequences	avg_genome_cov_filter	repeat_containing_reads_filter	repeats_len_per_million_reads_filter	unit_len_filter	percent_repeats_len_per_read_filter	qualified
AAAAAACCATAAAC	2	17	14	18.4099	409691510	150	50282482	238	8.5	0.108637	0.923417	0.33809	0.0129278	0.00473326	0.793333	3.15551e-08	3.15551e-08	1	0	0	1	1	0
AAAAAACCATAACC	13	94	14	18.4099	409691510	150	50282482	1316	7.23077	0.706142	5.10595	1.86944	0.0714833	0.0261721	0.674872	1.74481e-07	1.74481e-07	1	0	0	1	1	0
AAAAAAG	29	138	7	18.4099	409691510	150	50282482	966	4.75862	1.57524	7.49597	2.74449	0.0524718	0.0192115	0.222069	1.28076e-07	1.28076e-07	1	0	0	1	0	0
AAAAAAT	89	384	7	18.4099	409691510	150	50282482	2688	4.31461	4.83436	20.8584	7.63685	0.146009	0.053458	0.201348	3.56387e-07	3.56387e-07	1	0	0	1	0	0
AAAAAATGTCCCACTTCACCCCAC	1	4	24	18.4099	409691510	150	50282482	96	4	0.0543187	0.217275	0.0795506	0.00521459	0.00190921	0.64	1.27281e-08	1.27281e-08	1	0	0	1	1	0
AAAAAC	30	128	6	18.4099	409691510	150	50282482	768	4.26667	1.62956	6.95279	2.54562	0.0417167	0.0152737	0.170667	1.01825e-07	1.01825e-07	1	0	0	1	0	0
AAAAACT	13	52	7	18.4099	409691510	150	50282482	364	4	0.706142	2.82457	1.03416	0.019772	0.0072391	0.186667	4.82607e-08	4.82607e-08	1	0	0	1	0	0
AAAAACTTGAGCTGCAG	262	1566	17	18.4099	409691510	150	50282482	26622	5.9771	14.2315	85.063	31.144	1.44607	0.529449	0.677405	3.52966e-06	3.52966e-06	1	0	0	1	1	0
AAAAAG	70	296	6	18.4099	409691510	150	50282482	1776	4.22857	3.80231	16.0783	5.88674	0.0964699	0.0353205	0.169143	2.3547e-07	2.3547e-07	1	0	0	1	0	0
AAAAAGAC	2	22	8	18.4099	409691510	150	50282482	176	11	0.108637	1.19501	0.437528	0.00956008	0.00350022	0.586667	2.33348e-08	2.33348e-08	1	0	0	1	1	0
AAAAAGGCATAACC	50	342	14	18.4099	409691510	150	50282482	4788	6.84	2.71593	18.577	6.80157	0.260078	0.095222	0.6384	6.34814e-07	6.34814e-07	1	0	0	1	1	0
AAAAAT	740	3081	6	18.4099	409691510	150	50282482	18486	4.16351	40.1958	167.356	61.2738	1.00413	0.367643	0.166541	2.45095e-06	2.45095e-06	1	0	0	1	0	0
AAAAATT	31	124	7	18.4099	409691510	150	50282482	868	4	1.68388	6.73551	2.46607	0.0471486	0.0172625	0.186667	1.15083e-07	1.15083e-07	1	0	0	1	0	0
AAAACGACG	14	62	9	18.4099	409691510	150	50282482	558	4.42857	0.760461	3.36776	1.23303	0.0303098	0.0110973	0.265714	7.3982e-08	7.3982e-08	1	0	0	1	0	0
AAAACT	7	28	6	18.4099	409691510	150	50282482	168	4	0.380231	1.52092	0.556854	0.00912553	0.00334112	0.16	2.22742e-08	2.22742e-08	1	0	0	1	0	0
AAAACTCAAGATAAAAGTGAAGAC	1	5	24	18.4099	409691510	150	50282482	120	5	0.0543187	0.271593	0.0994382	0.00651824	0.00238652	0.8	1.59101e-08	1.59101e-08	1	0	0	1	1	0
AAAACTCACACACACAGAG	1	6	19	18.4099	409691510	150	50282482	114	6	0.0543187	0.325912	0.119326	0.00619233	0.00226719	0.76	1.51146e-08	1.51146e-08	1	0	0	1	1	0
AAAACTCCACGCAT	27	155	14	18.4099	409691510	150	50282482	2170	5.74074	1.4666	8.41939	3.08258	0.117871	0.0431562	0.535802	2.87708e-07	2.87708e-07	1	0	0	1	1	0
AAAAG	155	834	5	18.4099	409691510	150	50282482	4170	5.38065	8.41939	45.3018	16.5863	0.226509	0.0829315	0.179355	5.52876e-07	5.52876e-07	1	0	0	1	0	0
AAAAGACCATAACC	4136	28814	14	18.4099	409691510	150	50282482	403396	6.96663	224.662	1565.14	573.043	21.9119	8.0226	0.650219	5.3484e-05	5.3484e-05	1	0	1	1	1	0
AAAAGAGCATAACC	15	97	14	18.4099	409691510	150	50282482	1358	6.46667	0.81478	5.26891	1.9291	0.0737647	0.0270074	0.603556	1.80049e-07	1.80049e-07	1	0	0	1	1	0
AAAAGAGGAC	14	60	10	18.4099	409691510	150	50282482	600	4.28571	0.760461	3.25912	1.19326	0.0325912	0.0119326	0.285714	7.95506e-08	7.95506e-08	1	0	0	1	0	0
AAAAGATCATAACC	166	1343	14	18.4099	409691510	150	50282482	18802	8.09036	9.0169	72.95	26.7091	1.0213	0.373927	0.7551	2.49285e-06	2.49285e-06	1	0	0	1	1	0
AAAAGC	20	80	6	18.4099	409691510	150	50282482	480	4	1.08637	4.34549	1.59101	0.026073	0.00954607	0.16	6.36405e-08	6.36405e-08	1	0	0	1	0	0
AAAAGCG	30	140	7	18.4099	409691510	150	50282482	980	4.66667	1.62956	7.60461	2.78427	0.0532323	0.0194899	0.217778	1.29933e-07	1.29933e-07	1	0	0	1	0	0
AAAAGG	36	199	6	18.4099	409691510	150	50282482	1194	5.52778	1.95547	10.8094	3.95764	0.0648565	0.0237458	0.221111	1.58306e-07	1.58306e-07	1	0	0	1	0	0
AAAAGGAAAG	1	4	10	18.4099	409691510	150	50282482	40	4	0.0543187	0.217275	0.0795506	0.00217275	0.000795506	0.266667	5.30337e-09	5.30337e-09	1	0	0	1	0	0
AAAAGGG	16	78	7	18.4099	409691510	150	50282482	546	4.875	0.869098	4.23685	1.55124	0.029658	0.0108587	0.2275	7.2391e-08	7.2391e-08	1	0	0	1	0	0
AAAAGT	1	4	6	18.4099	409691510	150	50282482	24	4	0.0543187	0.217275	0.0795506	0.00130365	0.000477303	0.16	3.18202e-09	3.18202e-09	1	0	0	1	0	0
AAAAGTATT	8	38	9	18.4099	409691510	150	50282482	342	4.75	0.434549	2.06411	0.75573	0.018577	0.00680157	0.285	4.53438e-08	4.53438e-08	1	0	0	1	0	0
AAAAGTG	19	77	7	18.4099	409691510	150	50282482	539	4.05263	1.03205	4.18254	1.53135	0.0292778	0.0107194	0.189123	7.14629e-08	7.14629e-08	1	0	0	1	0	0
AAAAT	913	4914	5	18.4099	409691510	150	50282482	24570	5.38226	49.5929	266.922	97.7279	1.33461	0.488639	0.179409	3.2576e-06	3.2576e-06	1	0	0	1	0	0
AAAATAAGAATAATG	4	16	15	18.4099	409691510	150	50282482	240	4	0.217275	0.869098	0.318202	0.0130365	0.00477303	0.4	3.18202e-08	3.18202e-08	1	0	0	1	0	0
AAAATAAGTAAGAATAACG	8	32	19	18.4099	409691510	150	50282482	608	4	0.434549	1.7382	0.636405	0.0330257	0.0120917	0.506667	8.06112e-08	8.06112e-08	1	0	0	1	1	0
AAAATAT	21	125	7	18.4099	409691510	150	50282482	875	5.95238	1.14069	6.78983	2.48596	0.0475288	0.0174017	0.277778	1.16011e-07	1.16011e-07	1	0	0	1	0	0
AAAATC	26	157	6	18.4099	409691510	150	50282482	942	6.03846	1.41228	8.52803	3.12236	0.0511682	0.0187342	0.241538	1.24894e-07	1.24894e-07	1	0	0	1	0	0
AAAATCG	35	172	7	18.4099	409691510	150	50282482	1204	4.91429	1.90115	9.34281	3.42067	0.0653997	0.0239447	0.229333	1.59631e-07	1.59631e-07	1	0	0	1	0	0
AAAATCTT	26	104	8	18.4099	409691510	150	50282482	832	4	1.41228	5.64914	2.06831	0.0451931	0.0165465	0.213333	1.1031e-07	1.1031e-07	1	0	0	1	0	0
AAAATG	14	98	6	18.4099	409691510	150	50282482	588	7	0.760461	5.32323	1.94899	0.0319394	0.0116939	0.28	7.79596e-08	7.79596e-08	1	0	0	1	0	0
AAAATT	161	692	6	18.4099	409691510	150	50282482	4152	4.29814	8.7453	37.5885	13.7622	0.225531	0.0825735	0.171925	5.5049e-07	5.5049e-07	1	0	0	1	0	0
AAAATTT	1	4	7	18.4099	409691510	150	50282482	28	4	0.0543187	0.217275	0.0795506	0.00152092	0.000556854	0.186667	3.71236e-09	3.71236e-09	1	0	0	1	0	0
AAAC	21	135	4	18.4099	409691510	150	50282482	540	6.42857	1.14069	7.33302	2.68483	0.0293321	0.0107393	0.171429	7.15955e-08	7.15955e-08	1	0	0	0	0	0
AAACAAT	19	76	7	18.4099	409691510	150	50282482	532	4	1.03205	4.12822	1.51146	0.0288975	0.0105802	0.186667	7.05348e-08	7.05348e-08	1	0	0	1	0	0
AAACAATT	4	16	8	18.4099	409691510	150	50282482	128	4	0.217275	0.869098	0.318202	0.00695279	0.00254562	0.213333	1.69708e-08	1.69708e-08	1	0	0	1	0	0
AAACAC	18	92	6	18.4099	409691510	150	50282482	552	5.11111	0.977736	4.99732	1.82966	0.0299839	0.010978	0.204444	7.31865e-08	7.31865e-08	1	0	0	1	0	0
AAACAGGCATAACC	49	314	14	18.4099	409691510	150	50282482	4396	6.40816	2.66161	17.0561	6.24472	0.238785	0.0874261	0.598095	5.8284e-07	5.8284e-07	1	0	0	1	1	0
AAACATTGTCTTGCGTCTTGG	27	109	21	18.4099	409691510	150	50282482	2289	4.03704	1.4666	5.92073	2.16775	0.124335	0.0455228	0.565185	3.03485e-07	3.03485e-07	1	0	0	1	1	0
AAACC	1	5	5	18.4099	409691510	150	50282482	25	5	0.0543187	0.271593	0.0994382	0.00135797	0.000497191	0.166667	3.31461e-09	3.31461e-09	1	0	0	1	0	0
AAACG	87	487	5	18.4099	409691510	150	50282482	2435	5.5977	4.72572	26.4532	9.68528	0.132266	0.0484264	0.18659	3.22843e-07	3.22843e-07	1	0	0	1	0	0
AAACGAG	25	114	7	18.4099	409691510	150	50282482	798	4.56	1.35797	6.19233	2.26719	0.0433463	0.0158703	0.2128	1.05802e-07	1.05802e-07	1	0	0	1	0	0
AAACGCT	19	76	7	18.4099	409691510	150	50282482	532	4	1.03205	4.12822	1.51146	0.0288975	0.0105802	0.186667	7.05348e-08	7.05348e-08	1	0	0	1	0	0
AAACGCTC	1	4	8	18.4099	409691510	150	50282482	32	4	0.0543187	0.217275	0.0795506	0.0017382	0.000636405	0.213333	4.2427e-09	4.2427e-09	1	0	0	1	0	0
AAACTCT	8	32	7	18.4099	409691510	150	50282482	224	4	0.434549	1.7382	0.636405	0.0121674	0.00445483	0.186667	2.96989e-08	2.96989e-08	1	0	0	1	0	0
AAACTT	49	237	6	18.4099	409691510	150	50282482	1422	4.83673	2.66161	12.8735	4.71337	0.0772411	0.0282802	0.193469	1.88535e-07	1.88535e-07	1	0	0	1	0	0
AAAG	1026	7171	4	18.4099	409691510	150	50282482	28684	6.98928	55.7309	389.519	142.614	1.55808	0.570457	0.186381	3.80305e-06	3.80305e-06	1	0	0	0	0	0
AAAGAAAGGAAGATGGAAATG	2	8	21	18.4099	409691510	150	50282482	168	4	0.108637	0.434549	0.159101	0.00912553	0.00334112	0.56	2.22742e-08	2.22742e-08	1	0	0	1	1	0
AAAGAAG	13	57	7	18.4099	409691510	150	50282482	399	4.38462	0.706142	3.09616	1.1336	0.0216731	0.00793517	0.204615	5.29011e-08	5.29011e-08	1	0	0	1	0	0
AAAGAAGG	19	83	8	18.4099	409691510	150	50282482	664	4.36842	1.03205	4.50845	1.65067	0.0360676	0.0132054	0.232982	8.8036e-08	8.8036e-08	1	0	0	1	0	0
AAAGACG	24	107	7	18.4099	409691510	150	50282482	749	4.45833	1.30365	5.8121	2.12798	0.0406847	0.0148958	0.208056	9.93056e-08	9.93056e-08	1	0	0	1	0	0
AAAGAG	387	1663	6	18.4099	409691510	150	50282482	9978	4.29716	21.0213	90.3319	33.0731	0.541992	0.198439	0.171886	1.32293e-06	1.32293e-06	1	0	0	1	0	0
AAAGAT	23	92	6	18.4099	409691510	150	50282482	552	4	1.24933	4.99732	1.82966	0.0299839	0.010978	0.16	7.31865e-08	7.31865e-08	1	0	0	1	0	0
AAAGATG	12	48	7	18.4099	409691510	150	50282482	336	4	0.651824	2.6073	0.954607	0.0182511	0.00668225	0.186667	4.45483e-08	4.45483e-08	1	0	0	1	0	0
AAAGC	4	20	5	18.4099	409691510	150	50282482	100	5	0.217275	1.08637	0.397753	0.00543187	0.00198876	0.166667	1.32584e-08	1.32584e-08	1	0	0	1	0	0
AAAGCAG	7	28	7	18.4099	409691510	150	50282482	196	4	0.380231	1.52092	0.556854	0.0106465	0.00389798	0.186667	2.59865e-08	2.59865e-08	1	0	0	1	0	0
AAAGCATAACCAAT	31	152	14	18.4099	409691510	150	50282482	2128	4.90323	1.68388	8.25644	3.02292	0.11559	0.0423209	0.457634	2.82139e-07	2.82139e-07	1	0	0	1	0	0
AAAGCGTAACCATT	20	85	14	18.4099	409691510	150	50282482	1190	4.25	1.08637	4.61709	1.69045	0.0646392	0.0236663	0.396667	1.57775e-07	1.57775e-07	1	0	0	1	0	0
AAAGCTGTAGCTGGT	30	137	15	18.4099	409691510	150	50282482	2055	4.56667	1.62956	7.44166	2.72461	0.111625	0.0408691	0.456667	2.72461e-07	2.72461e-07	1	0	0	1	0	0
AAAGG	10	50	5	18.4099	409691510	150	50282482	250	5	0.543187	2.71593	0.994382	0.0135797	0.00497191	0.166667	3.31461e-08	3.31461e-08	1	0	0	1	0	0
AAAGGACCATAACC	4	32	14	18.4099	409691510	150	50282482	448	8	0.217275	1.7382	0.636405	0.0243348	0.00890966	0.746667	5.93978e-08	5.93978e-08	1	0	0	1	1	0
AAAGGCAG	8	39	8	18.4099	409691510	150	50282482	312	4.875	0.434549	2.11843	0.775618	0.0169474	0.00620494	0.26	4.13663e-08	4.13663e-08	1	0	0	1	0	0
AAAGGG	21	84	6	18.4099	409691510	150	50282482	504	4	1.14069	4.56277	1.67056	0.0273766	0.0100234	0.16	6.68225e-08	6.68225e-08	1	0	0	1	0	0
AAAGGGG	2	8	7	18.4099	409691510	150	50282482	56	4	0.108637	0.434549	0.159101	0.00304184	0.00111371	0.186667	7.42472e-09	7.42472e-09	1	0	0	1	0	0
AAAGTACAGAAATTAAGAAGC	18	79	21	18.4099	409691510	150	50282482	1659	4.38889	0.977736	4.29117	1.57112	0.0901146	0.0329936	0.614444	2.19957e-07	2.19957e-07	1	0	0	1	1	0
AAAGTAT	10	40	7	18.4099	409691510	150	50282482	280	4	0.543187	2.17275	0.795506	0.0152092	0.00556854	0.186667	3.71236e-08	3.71236e-08	1	0	0	1	0	0
AAAGTCGAATGTAACTTTCATTT	1	5	23	18.4099	409691510	150	50282482	115	5	0.0543187	0.271593	0.0994382	0.00624665	0.00228708	0.766667	1.52472e-08	1.52472e-08	1	0	0	1	1	0
AAAGTCGAG	10	40	9	18.4099	409691510	150	50282482	360	4	0.543187	2.17275	0.795506	0.0195547	0.00715955	0.24	4.77303e-08	4.77303e-08	1	0	0	1	0	0
AAAGTTAATGT	23	99	11	18.4099	409691510	150	50282482	1089	4.30435	1.24933	5.37755	1.96888	0.059153	0.0216576	0.315652	1.44384e-07	1.44384e-07	1	0	0	1	0	0
AAAT	3278	21922	4	18.4099	409691510	150	50282482	87688	6.68761	178.057	1190.77	435.977	4.76309	1.74391	0.178336	1.16261e-05	1.16261e-05	1	0	0	0	0	0
AAATAAT	61	244	7	18.4099	409691510	150	50282482	1708	4	3.31344	13.2538	4.85258	0.0927763	0.0339681	0.186667	2.26454e-07	2.26454e-07	1	0	0	1	0	0
AAATAATGTT	8	32	10	18.4099	409691510	150	50282482	320	4	0.434549	1.7382	0.636405	0.017382	0.00636405	0.266667	4.2427e-08	4.2427e-08	1	0	0	1	0	0
AAATAC	34	136	6	18.4099	409691510	150	50282482	816	4	1.84683	7.38734	2.70472	0.044324	0.0162283	0.16	1.08189e-07	1.08189e-07	1	0	0	1	0	0
AAATACAT	48	274	8	18.4099	409691510	150	50282482	2192	5.70833	2.6073	14.8833	5.44921	0.119066	0.0435937	0.304444	2.90625e-07	2.90625e-07	1	0	0	1	0	0
AAATAG	2	8	6	18.4099	409691510	150	50282482	48	4	0.108637	0.434549	0.159101	0.0026073	0.000954607	0.16	6.36405e-09	6.36405e-09	1	0	0	1	0	0
AAATAGCG	17	83	8	18.4099	409691510	150	50282482	664	4.88235	0.923417	4.50845	1.65067	0.0360676	0.0132054	0.260392	8.8036e-08	8.8036e-08	1	0	0	1	0	0
AAATAT	317	1368	6	18.4099	409691510	150	50282482	8208	4.31546	17.219	74.3079	27.2063	0.445848	0.163238	0.172618	1.08825e-06	1.08825e-06	1	0	0	1	0	0
AAATATATAT	82	362	10	18.4099	409691510	150	50282482	3620	4.41463	4.45413	19.6634	7.19933	0.196634	0.0719933	0.294309	4.79955e-07	4.79955e-07	1	0	0	1	0	0
AAATATCGCGT	18	96	11	18.4099	409691510	150	50282482	1056	5.33333	0.977736	5.21459	1.90921	0.0573605	0.0210013	0.391111	1.40009e-07	1.40009e-07	1	0	0	1	0	0
AAATATT	30	190	7	18.4099	409691510	150	50282482	1330	6.33333	1.62956	10.3205	3.77865	0.0722438	0.0264506	0.295556	1.76337e-07	1.76337e-07	1	0	0	1	0	0
AAATCGCCG	1	4	9	18.4099	409691510	150	50282482	36	4	0.0543187	0.217275	0.0795506	0.00195547	0.000715955	0.24	4.77303e-09	4.77303e-09	1	0	0	1	0	0
AAATCGCCGCG	1	5	11	18.4099	409691510	150	50282482	55	5	0.0543187	0.271593	0.0994382	0.00298753	0.00109382	0.366667	7.29214e-09	7.29214e-09	1	0	0	1	0	0
AAATCT	22	106	6	18.4099	409691510	150	50282482	636	4.81818	1.19501	5.75778	2.10809	0.0345467	0.0126485	0.192727	8.43236e-08	8.43236e-08	1	0	0	1	0	0
AAATG	21	105	5	18.4099	409691510	150	50282482	525	5	1.14069	5.70346	2.0882	0.0285173	0.010441	0.166667	6.96067e-08	6.96067e-08	1	0	0	1	0	0
AAATGTT	1	4	7	18.4099	409691510	150	50282482	28	4	0.0543187	0.217275	0.0795506	0.00152092	0.000556854	0.186667	3.71236e-09	3.71236e-09	1	0	0	1	0	0
AAATT	206	1188	5	18.4099	409691510	150	50282482	5940	5.76699	11.1896	64.5306	23.6265	0.322653	0.118133	0.192233	7.87551e-07	7.87551e-07	1	0	0	1	0	0
AAATTAATT	41	195	9	18.4099	409691510	150	50282482	1755	4.7561	2.22706	10.5921	3.87809	0.0953292	0.0349028	0.285366	2.32685e-07	2.32685e-07	1	0	0	1	0	0
AAATTAT	1	4	7	18.4099	409691510	150	50282482	28	4	0.0543187	0.217275	0.0795506	0.00152092	0.000556854	0.186667	3.71236e-09	3.71236e-09	1	0	0	1	0	0
AAATTC	12	48	6	18.4099	409691510	150	50282482	288	4	0.651824	2.6073	0.954607	0.0156438	0.00572764	0.16	3.81843e-08	3.81843e-08	1	0	0	1	0	0
AAATTG	32	128	6	18.4099	409691510	150	50282482	768	4	1.7382	6.95279	2.54562	0.0417167	0.0152737	0.16	1.01825e-07	1.01825e-07	1	0	0	1	0	0
AAATTGT	15	60	7	18.4099	409691510	150	50282482	420	4	0.81478	3.25912	1.19326	0.0228138	0.00835281	0.186667	5.56854e-08	5.56854e-08	1	0	0	1	0	0
AAATTT	15	60	6	18.4099	409691510	150	50282482	360	4	0.81478	3.25912	1.19326	0.0195547	0.00715955	0.16	4.77303e-08	4.77303e-08	1	0	0	1	0	0
AAC	1129	12386	3	18.4099	409691510	150	50282482	37158	10.9708	61.3258	672.791	246.328	2.01837	0.738985	0.219415	4.92657e-06	4.92657e-06	1	0	0	0	0	0
AACAAGGCCGC	14	116	11	18.4099	409691510	150	50282482	1276	8.28571	0.760461	6.30096	2.30697	0.0693106	0.0253766	0.607619	1.69178e-07	1.69178e-07	1	0	0	1	1	0
AACAAT	22	88	6	18.4099	409691510	150	50282482	528	4	1.19501	4.78004	1.75011	0.0286802	0.0105007	0.16	7.00045e-08	7.00045e-08	1	0	0	1	0	0
AACAATGAC	2	12	9	18.4099	409691510	150	50282482	108	6	0.108637	0.651824	0.238652	0.00586641	0.00214787	0.36	1.43191e-08	1.43191e-08	1	0	0	1	0	0
AACAC	10	61	5	18.4099	409691510	150	50282482	305	6.1	0.543187	3.31344	1.21315	0.0165672	0.00606573	0.203333	4.04382e-08	4.04382e-08	1	0	0	1	0	0
AACACC	12	59	6	18.4099	409691510	150	50282482	354	4.91667	0.651824	3.2048	1.17337	0.0192288	0.00704023	0.196667	4.69348e-08	4.69348e-08	1	0	0	1	0	0
AACACG	13	52	6	18.4099	409691510	150	50282482	312	4	0.706142	2.82457	1.03416	0.0169474	0.00620494	0.16	4.13663e-08	4.13663e-08	1	0	0	1	0	0
AACACGCTCACCGCG	2	11	15	18.4099	409691510	150	50282482	165	5.5	0.108637	0.597505	0.218764	0.00896258	0.00328146	0.55	2.18764e-08	2.18764e-08	1	0	0	1	1	0
AACACTACTGCACTAC	22	94	16	18.4099	409691510	150	50282482	1504	4.27273	1.19501	5.10595	1.86944	0.0816953	0.029911	0.455758	1.99407e-07	1.99407e-07	1	0	0	1	0	0
AACAG	45	272	5	18.4099	409691510	150	50282482	1360	6.04444	2.44434	14.7747	5.40944	0.0738734	0.0270472	0.201481	1.80315e-07	1.80315e-07	1	0	0	1	0	0
AACAGC	78	312	6	18.4099	409691510	150	50282482	1872	4	4.23685	16.9474	6.20494	0.101685	0.0372297	0.16	2.48198e-07	2.48198e-07	1	0	0	1	0	0
AACAGT	15	95	6	18.4099	409691510	150	50282482	570	6.33333	0.81478	5.16027	1.88933	0.0309616	0.011336	0.253333	7.5573e-08	7.5573e-08	1	0	0	1	0	0
AACAGTGC	25	110	8	18.4099	409691510	150	50282482	880	4.4	1.35797	5.97505	2.18764	0.0478004	0.0175011	0.234667	1.16674e-07	1.16674e-07	1	0	0	1	0	0
AACATT	10	42	6	18.4099	409691510	150	50282482	252	4.2	0.543187	2.28138	0.835281	0.0136883	0.00501169	0.168	3.34112e-08	3.34112e-08	1	0	0	1	0	0
AACATTGCTGC	29	122	11	18.4099	409691510	150	50282482	1342	4.2069	1.57524	6.62688	2.42629	0.0728956	0.0266892	0.308506	1.77928e-07	1.77928e-07	1	0	0	1	0	0
AACC	249	2689	4	18.4099	409691510	150	50282482	10756	10.7992	13.5253	146.063	53.4779	0.584251	0.213911	0.287979	1.42608e-06	1.42608e-06	1	0	0	0	0	0
AACCAAG	24	96	7	18.4099	409691510	150	50282482	672	4	1.30365	5.21459	1.90921	0.0365021	0.0133645	0.186667	8.90966e-08	8.90966e-08	1	0	0	1	0	0
AACCACCTCAGCAGC	78	320	15	18.4099	409691510	150	50282482	4800	4.10256	4.23685	17.382	6.36405	0.26073	0.0954607	0.410256	6.36405e-07	6.36405e-07	1	0	0	1	0	0
AACCAGAAGACCAT	6	42	14	18.4099	409691510	150	50282482	588	7	0.325912	2.28138	0.835281	0.0319394	0.0116939	0.653333	7.79596e-08	7.79596e-08	1	0	0	1	1	0
AACCAGAGCCTAGTGCAG	14	60	18	18.4099	409691510	150	50282482	1080	4.28571	0.760461	3.25912	1.19326	0.0586641	0.0214787	0.514286	1.43191e-07	1.43191e-07	1	0	0	1	1	0
AACCAGCTC	13	70	9	18.4099	409691510	150	50282482	630	5.38462	0.706142	3.80231	1.39213	0.0342208	0.0125292	0.323077	8.35281e-08	8.35281e-08	1	0	0	1	0	0
AACCC	37	269	5	18.4099	409691510	150	50282482	1345	7.27027	2.00979	14.6117	5.34978	0.0730586	0.0267489	0.242342	1.78326e-07	1.78326e-07	1	0	0	1	0	0
AACCCT	2	9	6	18.4099	409691510	150	50282482	54	4.5	0.108637	0.488868	0.178989	0.00293321	0.00107393	0.18	7.15955e-09	7.15955e-09	1	0	0	1	0	0
AACCG	3	15	5	18.4099	409691510	150	50282482	75	5	0.162956	0.81478	0.298315	0.0040739	0.00149157	0.166667	9.94382e-09	9.94382e-09	1	0	0	1	0	0
AACCGT	21	84	6	18.4099	409691510	150	50282482	504	4	1.14069	4.56277	1.67056	0.0273766	0.0100234	0.16	6.68225e-08	6.68225e-08	1	0	0	1	0	0
AACCT	23732	372538	5	18.4099	409691510	150	50282482	1862690	15.6977	1289.09	20235.8	7408.9	101.179	37.0445	0.523257	0.000246963	0.000246963	1	1	1	1	1	1
AACCTAG	12	48	7	18.4099	409691510	150	50282482	336	4	0.651824	2.6073	0.954607	0.0182511	0.00668225	0.186667	4.45483e-08	4.45483e-08	1	0	0	1	0	0
AACCTG	42	168	6	18.4099	409691510	150	50282482	1008	4	2.28138	9.12553	3.34112	0.0547532	0.0200467	0.16	1.33645e-07	1.33645e-07	1	0	0	1	0	0
AACCTGC	18	89	7	18.4099	409691510	150	50282482	623	4.94444	0.977736	4.83436	1.77	0.0338405	0.01239	0.230741	8.26e-08	8.26e-08	1	0	0	1	0	0
AACCTT	27	122	6	18.4099	409691510	150	50282482	732	4.51852	1.4666	6.62688	2.42629	0.0397613	0.0145578	0.180741	9.70517e-08	9.70517e-08	1	0	0	1	0	0
AACG	2254	23732	4	18.4099	409691510	150	50282482	94928	10.5288	122.434	1289.09	471.974	5.15636	1.88789	0.280769	1.2586e-05	1.2586e-05	1	0	0	0	0	0
AACGAACGAACGGACG	5	21	16	18.4099	409691510	150	50282482	336	4.2	0.271593	1.14069	0.41764	0.0182511	0.00668225	0.448	4.45483e-08	4.45483e-08	1	0	0	1	0	0
AACGAC	156	710	6	18.4099	409691510	150	50282482	4260	4.55128	8.47371	38.5662	14.1202	0.231397	0.0847214	0.182051	5.64809e-07	5.64809e-07	1	0	0	1	0	0
AACGACG	15	60	7	18.4099	409691510	150	50282482	420	4	0.81478	3.25912	1.19326	0.0228138	0.00835281	0.186667	5.56854e-08	5.56854e-08	1	0	0	1	0	0
AACGACGGTGC	21	107	11	18.4099	409691510	150	50282482	1177	5.09524	1.14069	5.8121	2.12798	0.0639331	0.0234078	0.373651	1.56052e-07	1.56052e-07	1	0	0	1	0	0
AACGACTGGATGTCC	27	123	15	18.4099	409691510	150	50282482	1845	4.55556	1.4666	6.68119	2.44618	0.100218	0.0366927	0.455556	2.44618e-07	2.44618e-07	1	0	0	1	0	0
AACGAG	67	310	6	18.4099	409691510	150	50282482	1860	4.62687	3.63935	16.8388	6.16517	0.101033	0.036991	0.185075	2.46607e-07	2.46607e-07	1	0	0	1	0	0
AACGAGAGCG	29	131	10	18.4099	409691510	150	50282482	1310	4.51724	1.57524	7.11574	2.60528	0.0711574	0.0260528	0.301149	1.73685e-07	1.73685e-07	1	0	0	1	0	0
AACGAGC	15	92	7	18.4099	409691510	150	50282482	644	6.13333	0.81478	4.99732	1.82966	0.0349812	0.0128076	0.286222	8.53843e-08	8.53843e-08	1	0	0	1	0	0
AACGAGG	17	68	7	18.4099	409691510	150	50282482	476	4	0.923417	3.69367	1.35236	0.0258557	0.00946652	0.186667	6.31101e-08	6.31101e-08	1	0	0	1	0	0
AACGAT	47	544	6	18.4099	409691510	150	50282482	3264	11.5745	2.55298	29.5493	10.8189	0.177296	0.0649133	0.462979	4.32755e-07	4.32755e-07	1	0	0	1	0	0
AACGATGATGATAATGAT	1	5	18	18.4099	409691510	150	50282482	90	5	0.0543187	0.271593	0.0994382	0.00488868	0.00178989	0.6	1.19326e-08	1.19326e-08	1	0	0	1	1	0
AACGC	163	1118	5	18.4099	409691510	150	50282482	5590	6.8589	8.85394	60.7283	22.2344	0.303641	0.111172	0.22863	7.41146e-07	7.41146e-07	1	0	0	1	0	0
AACGCC	47	237	6	18.4099	409691510	150	50282482	1422	5.04255	2.55298	12.8735	4.71337	0.0772411	0.0282802	0.201702	1.88535e-07	1.88535e-07	1	0	0	1	0	0
AACGCCG	30	120	7	18.4099	409691510	150	50282482	840	4	1.62956	6.51824	2.38652	0.0456277	0.0167056	0.186667	1.11371e-07	1.11371e-07	1	0	0	1	0	0
AACGCG	95	451	6	18.4099	409691510	150	50282482	2706	4.74737	5.16027	24.4977	8.96933	0.146986	0.053816	0.189895	3.58773e-07	3.58773e-07	1	0	0	1	0	0
AACGCGATGC	22	103	10	18.4099	409691510	150	50282482	1030	4.68182	1.19501	5.59482	2.04843	0.0559482	0.0204843	0.312121	1.36562e-07	1.36562e-07	1	0	0	1	0	0
AACGCGC	15	70	7	18.4099	409691510	150	50282482	490	4.66667	0.81478	3.80231	1.39213	0.0266161	0.00974494	0.217778	6.49663e-08	6.49663e-08	1	0	0	1	0	0
AACGCGGCGC	21	84	10	18.4099	409691510	150	50282482	840	4	1.14069	4.56277	1.67056	0.0456277	0.0167056	0.266667	1.11371e-07	1.11371e-07	1	0	0	1	0	0
AACGG	19	95	5	18.4099	409691510	150	50282482	475	5	1.03205	5.16027	1.88933	0.0258014	0.00944663	0.166667	6.29775e-08	6.29775e-08	1	0	0	1	0	0
AACGGATAC	19	83	9	18.4099	409691510	150	50282482	747	4.36842	1.03205	4.50845	1.65067	0.040576	0.0148561	0.262105	9.90405e-08	9.90405e-08	1	0	0	1	0	0
AACGGC	118	544	6	18.4099	409691510	150	50282482	3264	4.61017	6.4096	29.5493	10.8189	0.177296	0.0649133	0.184407	4.32755e-07	4.32755e-07	1	0	0	1	0	0
AACGGCG	8	32	7	18.4099	409691510	150	50282482	224	4	0.434549	1.7382	0.636405	0.0121674	0.00445483	0.186667	2.96989e-08	2.96989e-08	1	0	0	1	0	0
AACGGG	42	229	6	18.4099	409691510	150	50282482	1374	5.45238	2.28138	12.439	4.55427	0.0746338	0.0273256	0.218095	1.82171e-07	1.82171e-07	1	0	0	1	0	0
AACGGGC	1	4	7	18.4099	409691510	150	50282482	28	4	0.0543187	0.217275	0.0795506	0.00152092	0.000556854	0.186667	3.71236e-09	3.71236e-09	1	0	0	1	0	0
AACGGGCG	15	65	8	18.4099	409691510	150	50282482	520	4.33333	0.81478	3.53071	1.2927	0.0282457	0.0103416	0.231111	6.89438e-08	6.89438e-08	1	0	0	1	0	0
AACGT	26	158	5	18.4099	409691510	150	50282482	790	6.07692	1.41228	8.58235	3.14225	0.0429117	0.0157112	0.202564	1.04742e-07	1.04742e-07	1	0	0	1	0	0
AACGTC	22	88	6	18.4099	409691510	150	50282482	528	4	1.19501	4.78004	1.75011	0.0286802	0.0105007	0.16	7.00045e-08	7.00045e-08	1	0	0	1	0	0
AACGTG	16	64	6	18.4099	409691510	150	50282482	384	4	0.869098	3.47639	1.27281	0.0208584	0.00763685	0.16	5.09124e-08	5.09124e-08	1	0	0	1	0	0
AACT	17	131	4	18.4099	409691510	150	50282482	524	7.70588	0.923417	7.11574	2.60528	0.028463	0.0104211	0.20549	6.94742e-08	6.94742e-08	1	0	0	0	0	0
AACTCG	4	16	6	18.4099	409691510	150	50282482	96	4	0.217275	0.869098	0.318202	0.00521459	0.00190921	0.16	1.27281e-08	1.27281e-08	1	0	0	1	0	0
AACTCGC	13	52	7	18.4099	409691510	150	50282482	364	4	0.706142	2.82457	1.03416	0.019772	0.0072391	0.186667	4.82607e-08	4.82607e-08	1	0	0	1	0	0
AACTCGCGC	24	100	9	18.4099	409691510	150	50282482	900	4.16667	1.30365	5.43187	1.98876	0.0488868	0.0178989	0.25	1.19326e-07	1.19326e-07	1	0	0	1	0	0
AACTCGT	27	123	7	18.4099	409691510	150	50282482	861	4.55556	1.4666	6.68119	2.44618	0.0467684	0.0171233	0.212593	1.14155e-07	1.14155e-07	1	0	0	1	0	0
AACTG	35	187	5	18.4099	409691510	150	50282482	935	5.34286	1.90115	10.1576	3.71899	0.0507879	0.0185949	0.178095	1.23966e-07	1.23966e-07	1	0	0	1	0	0
AACTGT	10	40	6	18.4099	409691510	150	50282482	240	4	0.543187	2.17275	0.795506	0.0130365	0.00477303	0.16	3.18202e-08	3.18202e-08	1	0	0	1	0	0
AACTTGT	18	72	7	18.4099	409691510	150	50282482	504	4	0.977736	3.91094	1.43191	0.0273766	0.0100234	0.186667	6.68225e-08	6.68225e-08	1	0	0	1	0	0
AAG	5307	56872	3	18.4099	409691510	150	50282482	170616	10.7164	288.269	3089.21	1131.05	9.26763	3.39315	0.214328	2.2621e-05	2.2621e-05	1	0	0	0	0	0
AAGAAGGAGGAGACGACGACG	1	4	21	18.4099	409691510	150	50282482	84	4	0.0543187	0.217275	0.0795506	0.00456277	0.00167056	0.56	1.11371e-08	1.11371e-08	1	0	0	1	1	0
AAGACG	149	710	6	18.4099	409691510	150	50282482	4260	4.7651	8.09348	38.5662	14.1202	0.231397	0.0847214	0.190604	5.64809e-07	5.64809e-07	1	0	0	1	0	0
AAGAG	112	754	5	18.4099	409691510	150	50282482	3770	6.73214	6.08369	40.9563	14.9953	0.204781	0.0749764	0.224405	4.99843e-07	4.99843e-07	1	0	0	1	0	0
AAGAGAG	23	113	7	18.4099	409691510	150	50282482	791	4.91304	1.24933	6.13801	2.2473	0.0429661	0.0157311	0.229275	1.04874e-07	1.04874e-07	1	0	0	1	0	0
AAGAGAGATC	1	4	10	18.4099	409691510	150	50282482	40	4	0.0543187	0.217275	0.0795506	0.00217275	0.000795506	0.266667	5.30337e-09	5.30337e-09	1	0	0	1	0	0
AAGAGC	47	499	6	18.4099	409691510	150	50282482	2994	10.617	2.55298	27.105	9.92393	0.16263	0.0595436	0.424681	3.96957e-07	3.96957e-07	1	0	0	1	0	0
AAGAGCG	37	199	7	18.4099	409691510	150	50282482	1393	5.37838	2.00979	10.8094	3.95764	0.0756659	0.0277035	0.250991	1.8469e-07	1.8469e-07	1	0	0	1	0	0
AAGAGCGGCTCGCTTC	29	137	16	18.4099	409691510	150	50282482	2192	4.72414	1.57524	7.44166	2.72461	0.119066	0.0435937	0.503908	2.90625e-07	2.90625e-07	1	0	0	1	1	0
AAGAGG	59	236	6	18.4099	409691510	150	50282482	1416	4	3.2048	12.8192	4.69348	0.0769152	0.0281609	0.16	1.87739e-07	1.87739e-07	1	0	0	1	0	0
AAGATAT	2	8	7	18.4099	409691510	150	50282482	56	4	0.108637	0.434549	0.159101	0.00304184	0.00111371	0.186667	7.42472e-09	7.42472e-09	1	0	0	1	0	0
AAGATC	18	129	6	18.4099	409691510	150	50282482	774	7.16667	0.977736	7.00711	2.56551	0.0420426	0.015393	0.286667	1.0262e-07	1.0262e-07	1	0	0	1	0	0
AAGATG	18	120	6	18.4099	409691510	150	50282482	720	6.66667	0.977736	6.51824	2.38652	0.0391094	0.0143191	0.266667	9.54607e-08	9.54607e-08	1	0	0	1	0	0
AAGATTG	11	44	7	18.4099	409691510	150	50282482	308	4	0.597505	2.39002	0.875056	0.0167301	0.00612539	0.186667	4.0836e-08	4.0836e-08	1	0	0	1	0	0
AAGC	221	1709	4	18.4099	409691510	150	50282482	6836	7.73303	12.0044	92.8306	33.988	0.371322	0.135952	0.206214	9.06346e-07	9.06346e-07	1	0	0	0	0	0
AAGCAG	102	566	6	18.4099	409691510	150	50282482	3396	5.54902	5.5405	30.7444	11.2564	0.184466	0.0675384	0.221961	4.50256e-07	4.50256e-07	1	0	0	1	0	0
AAGCC	38	378	5	18.4099	409691510	150	50282482	1890	9.94737	2.06411	20.5325	7.51753	0.102662	0.0375876	0.331579	2.50584e-07	2.50584e-07	1	0	0	1	0	0
AAGCCG	9	37	6	18.4099	409691510	150	50282482	222	4.11111	0.488868	2.00979	0.735843	0.0120587	0.00441506	0.164444	2.94337e-08	2.94337e-08	1	0	0	1	0	0
AAGCCGGG	10	55	8	18.4099	409691510	150	50282482	440	5.5	0.543187	2.98753	1.09382	0.0239002	0.00875056	0.293333	5.83371e-08	5.83371e-08	1	0	0	1	0	0
AAGCCTC	13	80	7	18.4099	409691510	150	50282482	560	6.15385	0.706142	4.34549	1.59101	0.0304184	0.0111371	0.287179	7.42472e-08	7.42472e-08	1	0	0	1	0	0
AAGCG	28	148	5	18.4099	409691510	150	50282482	740	5.28571	1.52092	8.03916	2.94337	0.0401958	0.0147169	0.17619	9.81124e-08	9.81124e-08	1	0	0	1	0	0
AAGCGAC	23	112	7	18.4099	409691510	150	50282482	784	4.86957	1.24933	6.08369	2.22742	0.0425858	0.0155919	0.227246	1.03946e-07	1.03946e-07	1	0	0	1	0	0
AAGCGAG	17	68	7	18.4099	409691510	150	50282482	476	4	0.923417	3.69367	1.35236	0.0258557	0.00946652	0.186667	6.31101e-08	6.31101e-08	1	0	0	1	0	0
AAGCGCCGCGGAG	26	118	13	18.4099	409691510	150	50282482	1534	4.53846	1.41228	6.4096	2.34674	0.0833248	0.0305076	0.393333	2.03384e-07	2.03384e-07	1	0	0	1	0	0
AAGCGG	18	82	6	18.4099	409691510	150	50282482	492	4.55556	0.977736	4.45413	1.63079	0.0267248	0.00978472	0.182222	6.52315e-08	6.52315e-08	1	0	0	1	0	0
AAGCGGG	14	56	7	18.4099	409691510	150	50282482	392	4	0.760461	3.04184	1.11371	0.0212929	0.00779596	0.186667	5.1973e-08	5.1973e-08	1	0	0	1	0	0
AAGCTCG	3	12	7	18.4099	409691510	150	50282482	84	4	0.162956	0.651824	0.238652	0.00456277	0.00167056	0.186667	1.11371e-08	1.11371e-08	1	0	0	1	0	0
AAGG	1417	11856	4	18.4099	409691510	150	50282482	47424	8.36697	76.9695	644.002	235.788	2.57601	0.943152	0.223119	6.28768e-06	6.28768e-06	1	0	0	0	0	0
AAGGAC	66	265	6	18.4099	409691510	150	50282482	1590	4.01515	3.58503	14.3944	5.27023	0.0863667	0.0316214	0.160606	2.10809e-07	2.10809e-07	1	0	0	1	0	0
AAGGACG	1	4	7	18.4099	409691510	150	50282482	28	4	0.0543187	0.217275	0.0795506	0.00152092	0.000556854	0.186667	3.71236e-09	3.71236e-09	1	0	0	1	0	0
AAGGACGCGCGAGGCCGCC	20	82	19	18.4099	409691510	150	50282482	1558	4.1	1.08637	4.45413	1.63079	0.0846285	0.0309849	0.519333	2.06566e-07	2.06566e-07	1	0	0	1	1	0
AAGGAG	53	222	6	18.4099	409691510	150	50282482	1332	4.18868	2.87889	12.0587	4.41506	0.0723524	0.0264903	0.167547	1.76602e-07	1.76602e-07	1	0	0	1	0	0
AAGGAGATAG	10	47	10	18.4099	409691510	150	50282482	470	4.7	0.543187	2.55298	0.934719	0.0255298	0.00934719	0.313333	6.23146e-08	6.23146e-08	1	0	0	1	0	0
AAGGAGG	7	28	7	18.4099	409691510	150	50282482	196	4	0.380231	1.52092	0.556854	0.0106465	0.00389798	0.186667	2.59865e-08	2.59865e-08	1	0	0	1	0	0
AAGGAGGG	13	61	8	18.4099	409691510	150	50282482	488	4.69231	0.706142	3.31344	1.21315	0.0265075	0.00970517	0.250256	6.47011e-08	6.47011e-08	1	0	0	1	0	0
AAGGAT	21	84	6	18.4099	409691510	150	50282482	504	4	1.14069	4.56277	1.67056	0.0273766	0.0100234	0.16	6.68225e-08	6.68225e-08	1	0	0	1	0	0
AAGGC	98	836	5	18.4099	409691510	150	50282482	4180	8.53061	5.32323	45.4104	16.6261	0.227052	0.0831303	0.284354	5.54202e-07	5.54202e-07	1	0	0	1	0	0
AAGGCAGGGC	2	8	10	18.4099	409691510	150	50282482	80	4	0.108637	0.434549	0.159101	0.00434549	0.00159101	0.266667	1.06067e-08	1.06067e-08	1	0	0	1	0	0
AAGGCC	15	60	6	18.4099	409691510	150	50282482	360	4	0.81478	3.25912	1.19326	0.0195547	0.00715955	0.16	4.77303e-08	4.77303e-08	1	0	0	1	0	0
AAGGCG	103	522	6	18.4099	409691510	150	50282482	3132	5.06796	5.59482	28.3543	10.3813	0.170126	0.0622881	0.202718	4.15254e-07	4.15254e-07	1	0	0	1	0	0
AAGGCGATGC	16	76	10	18.4099	409691510	150	50282482	760	4.75	0.869098	4.12822	1.51146	0.0412822	0.0151146	0.316667	1.00764e-07	1.00764e-07	1	0	0	1	0	0
AAGGG	27	156	5	18.4099	409691510	150	50282482	780	5.77778	1.4666	8.47371	3.10247	0.0423685	0.0155124	0.192593	1.03416e-07	1.03416e-07	1	0	0	1	0	0
AAGGGAG	1	5	7	18.4099	409691510	150	50282482	35	5	0.0543187	0.271593	0.0994382	0.00190115	0.000696067	0.233333	4.64045e-09	4.64045e-09	1	0	0	1	0	0
AAGGGCG	3	12	7	18.4099	409691510	150	50282482	84	4	0.162956	0.651824	0.238652	0.00456277	0.00167056	0.186667	1.11371e-08	1.11371e-08	1	0	0	1	0	0
AAGGGCGAG	15	60	9	18.4099	409691510	150	50282482	540	4	0.81478	3.25912	1.19326	0.0293321	0.0107393	0.24	7.15955e-08	7.15955e-08	1	0	0	1	0	0
AAGGGG	12	48	6	18.4099	409691510	150	50282482	288	4	0.651824	2.6073	0.954607	0.0156438	0.00572764	0.16	3.81843e-08	3.81843e-08	1	0	0	1	0	0
AAGGGGG	1	4	7	18.4099	409691510	150	50282482	28	4	0.0543187	0.217275	0.0795506	0.00152092	0.000556854	0.186667	3.71236e-09	3.71236e-09	1	0	0	1	0	0
AAGT	1	6	4	18.4099	409691510	150	50282482	24	6	0.0543187	0.325912	0.119326	0.00130365	0.000477303	0.16	3.18202e-09	3.18202e-09	1	0	0	0	0	0
AAGTAG	27	108	6	18.4099	409691510	150	50282482	648	4	1.4666	5.86641	2.14787	0.0351985	0.0128872	0.16	8.59146e-08	8.59146e-08	1	0	0	1	0	0
AAGTCG	17	84	6	18.4099	409691510	150	50282482	504	4.94118	0.923417	4.56277	1.67056	0.0273766	0.0100234	0.197647	6.68225e-08	6.68225e-08	1	0	0	1	0	0
AAGTCGTGGC	31	140	10	18.4099	409691510	150	50282482	1400	4.51613	1.68388	7.60461	2.78427	0.0760461	0.0278427	0.301075	1.85618e-07	1.85618e-07	1	0	0	1	0	0
AAGTGG	20	96	6	18.4099	409691510	150	50282482	576	4.8	1.08637	5.21459	1.90921	0.0312875	0.0114553	0.192	7.63685e-08	7.63685e-08	1	0	0	1	0	0
AAT	10895	114999	3	18.4099	409691510	150	50282482	344997	10.5552	591.802	6246.59	2287.06	18.7398	6.86118	0.211104	4.57412e-05	4.57412e-05	1	0	1	0	0	0
AATAATG	15	60	7	18.4099	409691510	150	50282482	420	4	0.81478	3.25912	1.19326	0.0228138	0.00835281	0.186667	5.56854e-08	5.56854e-08	1	0	0	1	0	0
AATAATT	19	76	7	18.4099	409691510	150	50282482	532	4	1.03205	4.12822	1.51146	0.0288975	0.0105802	0.186667	7.05348e-08	7.05348e-08	1	0	0	1	0	0
AATACAT	2	8	7	18.4099	409691510	150	50282482	56	4	0.108637	0.434549	0.159101	0.00304184	0.00111371	0.186667	7.42472e-09	7.42472e-09	1	0	0	1	0	0
AATACGAGG	20	83	9	18.4099	409691510	150	50282482	747	4.15	1.08637	4.50845	1.65067	0.040576	0.0148561	0.249	9.90405e-08	9.90405e-08	1	0	0	1	0	0
AATACGT	11	44	7	18.4099	409691510	150	50282482	308	4	0.597505	2.39002	0.875056	0.0167301	0.00612539	0.186667	4.0836e-08	4.0836e-08	1	0	0	1	0	0
AATACT	18	72	6	18.4099	409691510	150	50282482	432	4	0.977736	3.91094	1.43191	0.0234657	0.00859146	0.16	5.72764e-08	5.72764e-08	1	0	0	1	0	0
AATACTCCG	20	85	9	18.4099	409691510	150	50282482	765	4.25	1.08637	4.61709	1.69045	0.0415538	0.015214	0.255	1.01427e-07	1.01427e-07	1	0	0	1	0	0
AATAG	48	376	5	18.4099	409691510	150	50282482	1880	7.83333	2.6073	20.4238	7.47775	0.102119	0.0373888	0.261111	2.49258e-07	2.49258e-07	1	0	0	1	0	0
AATAGC	20	114	6	18.4099	409691510	150	50282482	684	5.7	1.08637	6.19233	2.26719	0.037154	0.0136031	0.228	9.06876e-08	9.06876e-08	1	0	0	1	0	0
AATAGT	24	112	6	18.4099	409691510	150	50282482	672	4.66667	1.30365	6.08369	2.22742	0.0365021	0.0133645	0.186667	8.90966e-08	8.90966e-08	1	0	0	1	0	0
AATAT	282	1645	5	18.4099	409691510	150	50282482	8225	5.83333	15.3179	89.3542	32.7152	0.446771	0.163576	0.194444	1.09051e-06	1.09051e-06	1	0	0	1	0	0
AATATAATGT	5	20	10	18.4099	409691510	150	50282482	200	4	0.271593	1.08637	0.397753	0.0108637	0.00397753	0.266667	2.65169e-08	2.65169e-08	1	0	0	1	0	0
AATATAC	10	40	7	18.4099	409691510	150	50282482	280	4	0.543187	2.17275	0.795506	0.0152092	0.00556854	0.186667	3.71236e-08	3.71236e-08	1	0	0	1	0	0
AATATAT	157	774	7	18.4099	409691510	150	50282482	5418	4.92994	8.52803	42.0426	15.393	0.294298	0.107751	0.230064	7.18342e-07	7.18342e-07	1	0	0	1	0	0
AATATC	19	76	6	18.4099	409691510	150	50282482	456	4	1.03205	4.12822	1.51146	0.0247693	0.00906876	0.16	6.04584e-08	6.04584e-08	1	0	0	1	0	0
AATATGGAGT	2	8	10	18.4099	409691510	150	50282482	80	4	0.108637	0.434549	0.159101	0.00434549	0.00159101	0.266667	1.06067e-08	1.06067e-08	1	0	0	1	0	0
AATATT	237	1137	6	18.4099	409691510	150	50282482	6822	4.79747	12.8735	61.7603	22.6122	0.370562	0.135673	0.191899	9.0449e-07	9.0449e-07	1	0	0	1	0	0
AATC	385	3004	4	18.4099	409691510	150	50282482	12016	7.8026	20.9127	163.173	59.7425	0.652693	0.23897	0.208069	1.59313e-06	1.59313e-06	1	0	0	0	0	0
AATCC	31	297	5	18.4099	409691510	150	50282482	1485	9.58065	1.68388	16.1326	5.90663	0.0806632	0.0295331	0.319355	1.96888e-07	1.96888e-07	1	0	0	1	0	0
AATCCAT	1	5	7	18.4099	409691510	150	50282482	35	5	0.0543187	0.271593	0.0994382	0.00190115	0.000696067	0.233333	4.64045e-09	4.64045e-09	1	0	0	1	0	0
AATCCGC	20	80	7	18.4099	409691510	150	50282482	560	4	1.08637	4.34549	1.59101	0.0304184	0.0111371	0.186667	7.42472e-08	7.42472e-08	1	0	0	1	0	0
AATCCTCCG	25	106	9	18.4099	409691510	150	50282482	954	4.24	1.35797	5.75778	2.10809	0.05182	0.0189728	0.2544	1.26485e-07	1.26485e-07	1	0	0	1	0	0
AATCG	163	874	5	18.4099	409691510	150	50282482	4370	5.36196	8.85394	47.4745	17.3818	0.237373	0.086909	0.178732	5.79393e-07	5.79393e-07	1	0	0	1	0	0
AATCGATCC	17	68	9	18.4099	409691510	150	50282482	612	4	0.923417	3.69367	1.35236	0.033243	0.0121712	0.24	8.11416e-08	8.11416e-08	1	0	0	1	0	0
AATCGC	61	244	6	18.4099	409691510	150	50282482	1464	4	3.31344	13.2538	4.85258	0.0795225	0.0291155	0.16	1.94103e-07	1.94103e-07	1	0	0	1	0	0
AATCGCAC	25	150	8	18.4099	409691510	150	50282482	1200	6	1.35797	8.1478	2.98315	0.0651824	0.0238652	0.32	1.59101e-07	1.59101e-07	1	0	0	1	0	0
AATCGG	7	35	6	18.4099	409691510	150	50282482	210	5	0.380231	1.90115	0.696067	0.0114069	0.0041764	0.2	2.78427e-08	2.78427e-08	1	0	0	1	0	0
AATCGGC	19	76	7	18.4099	409691510	150	50282482	532	4	1.03205	4.12822	1.51146	0.0288975	0.0105802	0.186667	7.05348e-08	7.05348e-08	1	0	0	1	0	0
AATCGGCG	19	91	8	18.4099	409691510	150	50282482	728	4.78947	1.03205	4.943	1.80978	0.039544	0.0144782	0.255439	9.65214e-08	9.65214e-08	1	0	0	1	0	0
AATCT	9	48	5	18.4099	409691510	150	50282482	240	5.33333	0.488868	2.6073	0.954607	0.0130365	0.00477303	0.177778	3.18202e-08	3.18202e-08	1	0	0	1	0	0
AATCTC	14	56	6	18.4099	409691510	150	50282482	336	4	0.760461	3.04184	1.11371	0.0182511	0.00668225	0.16	4.45483e-08	4.45483e-08	1	0	0	1	0	0
AATCTCG	27	115	7	18.4099	409691510	150	50282482	805	4.25926	1.4666	6.24665	2.28708	0.0437265	0.0160096	0.198765	1.0673e-07	1.0673e-07	1	0	0	1	0	0
AATCTG	21	84	6	18.4099	409691510	150	50282482	504	4	1.14069	4.56277	1.67056	0.0273766	0.0100234	0.16	6.68225e-08	6.68225e-08	1	0	0	1	0	0
AATG	589	4792	4	18.4099	409691510	150	50282482	19168	8.13582	31.9937	260.295	95.3016	1.04118	0.381206	0.216955	2.54138e-06	2.54138e-06	1	0	0	0	0	0
AATGAC	15	72	6	18.4099	409691510	150	50282482	432	4.8	0.81478	3.91094	1.43191	0.0234657	0.00859146	0.192	5.72764e-08	5.72764e-08	1	0	0	1	0	0
AATGAT	1	4	6	18.4099	409691510	150	50282482	24	4	0.0543187	0.217275	0.0795506	0.00130365	0.000477303	0.16	3.18202e-09	3.18202e-09	1	0	0	1	0	0
AATGCAT	7	34	7	18.4099	409691510	150	50282482	238	4.85714	0.380231	1.84683	0.67618	0.0129278	0.00473326	0.226667	3.15551e-08	3.15551e-08	1	0	0	1	0	0
AATGCCG	28	134	7	18.4099	409691510	150	50282482	938	4.78571	1.52092	7.2787	2.66494	0.0509509	0.0186546	0.223333	1.24364e-07	1.24364e-07	1	0	0	1	0	0
AATGCCGCTCC	28	170	11	18.4099	409691510	150	50282482	1870	6.07143	1.52092	9.23417	3.3809	0.101576	0.0371899	0.445238	2.47933e-07	2.47933e-07	1	0	0	1	0	0
AATGCCTAGT	1	5	10	18.4099	409691510	150	50282482	50	5	0.0543187	0.271593	0.0994382	0.00271593	0.000994382	0.333333	6.62921e-09	6.62921e-09	1	0	0	1	0	0
AATGCT	15	60	6	18.4099	409691510	150	50282482	360	4	0.81478	3.25912	1.19326	0.0195547	0.00715955	0.16	4.77303e-08	4.77303e-08	1	0	0	1	0	0
AATGG	17	114	5	18.4099	409691510	150	50282482	570	6.70588	0.923417	6.19233	2.26719	0.0309616	0.011336	0.223529	7.5573e-08	7.5573e-08	1	0	0	1	0	0
AATGGCG	1	4	7	18.4099	409691510	150	50282482	28	4	0.0543187	0.217275	0.0795506	0.00152092	0.000556854	0.186667	3.71236e-09	3.71236e-09	1	0	0	1	0	0
AATGGGACAG	16	72	10	18.4099	409691510	150	50282482	720	4.5	0.869098	3.91094	1.43191	0.0391094	0.0143191	0.3	9.54607e-08	9.54607e-08	1	0	0	1	0	0
AATGGT	3	12	6	18.4099	409691510	150	50282482	72	4	0.162956	0.651824	0.238652	0.00391094	0.00143191	0.16	9.54607e-09	9.54607e-09	1	0	0	1	0	0
AATGGTG	1	7	7	18.4099	409691510	150	50282482	49	7	0.0543187	0.380231	0.139213	0.00266161	0.000974494	0.326667	6.49663e-09	6.49663e-09	1	0	0	1	0	0
AATGT	22	129	5	18.4099	409691510	150	50282482	645	5.86364	1.19501	7.00711	2.56551	0.0350355	0.0128275	0.195455	8.55169e-08	8.55169e-08	1	0	0	1	0	0
AATGTAT	24	190	7	18.4099	409691510	150	50282482	1330	7.91667	1.30365	10.3205	3.77865	0.0722438	0.0264506	0.369444	1.76337e-07	1.76337e-07	1	0	0	1	0	0
AATT	287	1809	4	18.4099	409691510	150	50282482	7236	6.30314	15.5895	98.2624	35.9767	0.39305	0.143907	0.168084	9.5938e-07	9.5938e-07	1	0	0	0	0	0
AATTAATTAT	9	41	10	18.4099	409691510	150	50282482	410	4.55556	0.488868	2.22706	0.815393	0.0222706	0.00815393	0.303704	5.43596e-08	5.43596e-08	1	0	0	1	0	0
AATTAC	1	4	6	18.4099	409691510	150	50282482	24	4	0.0543187	0.217275	0.0795506	0.00130365	0.000477303	0.16	3.18202e-09	3.18202e-09	1	0	0	1	0	0
AATTAG	136	569	6	18.4099	409691510	150	50282482	3414	4.18382	7.38734	30.9073	11.3161	0.185444	0.0678964	0.167353	4.52643e-07	4.52643e-07	1	0	0	1	0	0
AATTAT	16	74	6	18.4099	409691510	150	50282482	444	4.625	0.869098	4.01958	1.47169	0.0241175	0.00883011	0.185	5.88674e-08	5.88674e-08	1	0	0	1	0	0
AATTATGCG	20	90	9	18.4099	409691510	150	50282482	810	4.5	1.08637	4.88868	1.78989	0.0439981	0.016109	0.27	1.07393e-07	1.07393e-07	1	0	0	1	0	0
AATTC	16	93	5	18.4099	409691510	150	50282482	465	5.8125	0.869098	5.05163	1.84955	0.0252582	0.00924775	0.19375	6.16517e-08	6.16517e-08	1	0	0	1	0	0
AATTCG	20	80	6	18.4099	409691510	150	50282482	480	4	1.08637	4.34549	1.59101	0.026073	0.00954607	0.16	6.36405e-08	6.36405e-08	1	0	0	1	0	0
AC	179368	3702260	2	18.4099	409691510	150	50282482	7404520	20.6406	9743.03	201102	73629.2	402.204	147.258	0.275208	0.000981723	0.000981723	1	1	1	0	0	0
ACACACAT	734	7252	8	18.4099	409691510	150	50282482	58016	9.88011	39.8699	393.919	144.225	3.15135	1.1538	0.526939	7.69201e-06	7.69201e-06	1	0	0	1	1	0
ACACACATACAT	79	316	12	18.4099	409691510	150	50282482	3792	4	4.29117	17.1647	6.28449	0.205976	0.0754139	0.32	5.0276e-07	5.0276e-07	1	0	0	1	0	0
ACACACGC	864	3790	8	18.4099	409691510	150	50282482	30320	4.38657	46.9313	205.868	75.3742	1.64694	0.602993	0.233951	4.01996e-06	4.01996e-06	1	0	0	1	0	0
ACACAG	38	162	6	18.4099	409691510	150	50282482	972	4.26316	2.06411	8.79962	3.2218	0.0527977	0.0193308	0.170526	1.28872e-07	1.28872e-07	1	0	0	1	0	0
ACACAGGC	19	85	8	18.4099	409691510	150	50282482	680	4.47368	1.03205	4.61709	1.69045	0.0369367	0.0135236	0.238596	9.01573e-08	9.01573e-08	1	0	0	1	0	0
ACACAGT	15	60	7	18.4099	409691510	150	50282482	420	4	0.81478	3.25912	1.19326	0.0228138	0.00835281	0.186667	5.56854e-08	5.56854e-08	1	0	0	1	0	0
ACACAT	154	717	6	18.4099	409691510	150	50282482	4302	4.65584	8.36507	38.9465	14.2594	0.233679	0.0855566	0.186234	5.70378e-07	5.70378e-07	1	0	0	1	0	0
ACACATACAT	2	10	10	18.4099	409691510	150	50282482	100	5	0.108637	0.543187	0.198876	0.00543187	0.00198876	0.333333	1.32584e-08	1.32584e-08	1	0	0	1	0	0
ACACATATAT	12	48	10	18.4099	409691510	150	50282482	480	4	0.651824	2.6073	0.954607	0.026073	0.00954607	0.266667	6.36405e-08	6.36405e-08	1	0	0	1	0	0
ACACC	36	273	5	18.4099	409691510	150	50282482	1365	7.58333	1.95547	14.829	5.42933	0.074145	0.0271466	0.252778	1.80978e-07	1.80978e-07	1	0	0	1	0	0
ACACCACGCC	19	81	10	18.4099	409691510	150	50282482	810	4.26316	1.03205	4.39981	1.6109	0.0439981	0.016109	0.284211	1.07393e-07	1.07393e-07	1	0	0	1	0	0
ACACCC	180	1169	6	18.4099	409691510	150	50282482	7014	6.49444	9.77736	63.4985	23.2487	0.380991	0.139492	0.259778	9.29946e-07	9.29946e-07	1	0	0	1	0	0
ACACCG	26	104	6	18.4099	409691510	150	50282482	624	4	1.41228	5.64914	2.06831	0.0338948	0.0124099	0.16	8.27326e-08	8.27326e-08	1	0	0	1	0	0
ACACCGT	14	76	7	18.4099	409691510	150	50282482	532	5.42857	0.760461	4.12822	1.51146	0.0288975	0.0105802	0.253333	7.05348e-08	7.05348e-08	1	0	0	1	0	0
ACACCT	30	176	6	18.4099	409691510	150	50282482	1056	5.86667	1.62956	9.56008	3.50022	0.0573605	0.0210013	0.234667	1.40009e-07	1.40009e-07	1	0	0	1	0	0
ACACG	7	40	5	18.4099	409691510	150	50282482	200	5.71429	0.380231	2.17275	0.795506	0.0108637	0.00397753	0.190476	2.65169e-08	2.65169e-08	1	0	0	1	0	0
ACACGAG	8	32	7	18.4099	409691510	150	50282482	224	4	0.434549	1.7382	0.636405	0.0121674	0.00445483	0.186667	2.96989e-08	2.96989e-08	1	0	0	1	0	0
ACACGC	4622	31100	6	18.4099	409691510	150	50282482	186600	6.72869	251.061	1689.31	618.506	10.1359	3.71103	0.269148	2.47402e-05	2.47402e-05	1	0	0	1	0	0
ACACGCAT	40	176	8	18.4099	409691510	150	50282482	1408	4.4	2.17275	9.56008	3.50022	0.0764807	0.0280018	0.234667	1.86679e-07	1.86679e-07	1	0	0	1	0	0
ACACGGC	11	44	7	18.4099	409691510	150	50282482	308	4	0.597505	2.39002	0.875056	0.0167301	0.00612539	0.186667	4.0836e-08	4.0836e-08	1	0	0	1	0	0
ACACGGCGCG	6	24	10	18.4099	409691510	150	50282482	240	4	0.325912	1.30365	0.477303	0.0130365	0.00477303	0.266667	3.18202e-08	3.18202e-08	1	0	0	1	0	0
ACACGT	54	229	6	18.4099	409691510	150	50282482	1374	4.24074	2.93321	12.439	4.55427	0.0746338	0.0273256	0.16963	1.82171e-07	1.82171e-07	1	0	0	1	0	0
ACACGTC	9	36	7	18.4099	409691510	150	50282482	252	4	0.488868	1.95547	0.715955	0.0136883	0.00501169	0.186667	3.34112e-08	3.34112e-08	1	0	0	1	0	0
ACACT	32	160	5	18.4099	409691510	150	50282482	800	5	1.7382	8.69098	3.18202	0.0434549	0.0159101	0.166667	1.06067e-07	1.06067e-07	1	0	0	1	0	0
ACACTC	151	1514	6	18.4099	409691510	150	50282482	9084	10.0265	8.20212	82.2384	30.1099	0.493431	0.180659	0.40106	1.2044e-06	1.2044e-06	1	0	0	1	0	0
ACAG	396	3046	4	18.4099	409691510	150	50282482	12184	7.69192	21.5102	165.455	60.5778	0.661818	0.242311	0.205118	1.61541e-06	1.61541e-06	1	0	0	0	0	0
ACAGC	44	244	5	18.4099	409691510	150	50282482	1220	5.54545	2.39002	13.2538	4.85258	0.0662688	0.0242629	0.184848	1.61753e-07	1.61753e-07	1	0	0	1	0	0
ACAGCC	16	66	6	18.4099	409691510	150	50282482	396	4.125	0.869098	3.58503	1.31258	0.0215102	0.00787551	0.165	5.25034e-08	5.25034e-08	1	0	0	1	0	0
ACAGCCCCC	14	61	9	18.4099	409691510	150	50282482	549	4.35714	0.760461	3.31344	1.21315	0.0298209	0.0109183	0.261429	7.27888e-08	7.27888e-08	1	0	0	1	0	0
ACAGCG	46	184	6	18.4099	409691510	150	50282482	1104	4	2.49866	9.99463	3.65933	0.0599678	0.021956	0.16	1.46373e-07	1.46373e-07	1	0	0	1	0	0
ACAGCTC	1	5	7	18.4099	409691510	150	50282482	35	5	0.0543187	0.271593	0.0994382	0.00190115	0.000696067	0.233333	4.64045e-09	4.64045e-09	1	0	0	1	0	0
ACAGGC	1	4	6	18.4099	409691510	150	50282482	24	4	0.0543187	0.217275	0.0795506	0.00130365	0.000477303	0.16	3.18202e-09	3.18202e-09	1	0	0	1	0	0
ACAGGCGGACGG	2	11	12	18.4099	409691510	150	50282482	132	5.5	0.108637	0.597505	0.218764	0.00717006	0.00262517	0.44	1.75011e-08	1.75011e-08	1	0	0	1	0	0
ACAGTG	1	5	6	18.4099	409691510	150	50282482	30	5	0.0543187	0.271593	0.0994382	0.00162956	0.000596629	0.2	3.97753e-09	3.97753e-09	1	0	0	1	0	0
ACAT	5694	69091	4	18.4099	409691510	150	50282482	276364	12.134	309.29	3752.93	1374.06	15.0117	5.49623	0.323573	3.66415e-05	3.66415e-05	1	0	1	0	0	0
ACATACATAT	3	14	10	18.4099	409691510	150	50282482	140	4.66667	0.162956	0.760461	0.278427	0.00760461	0.00278427	0.311111	1.85618e-08	1.85618e-08	1	0	0	1	0	0
ACATACGT	212	1650	8	18.4099	409691510	150	50282482	13200	7.78302	11.5156	89.6258	32.8146	0.717006	0.262517	0.415094	1.75011e-06	1.75011e-06	1	0	0	1	0	0
ACATACGTACGT	18	105	12	18.4099	409691510	150	50282482	1260	5.83333	0.977736	5.70346	2.0882	0.0684415	0.0250584	0.466667	1.67056e-07	1.67056e-07	1	0	0	1	0	0
ACATAT	630	3712	6	18.4099	409691510	150	50282482	22272	5.89206	34.2208	201.631	73.8229	1.20979	0.442938	0.235683	2.95292e-06	2.95292e-06	1	0	0	1	0	0
ACATC	12	60	5	18.4099	409691510	150	50282482	300	5	0.651824	3.25912	1.19326	0.0162956	0.00596629	0.166667	3.97753e-08	3.97753e-08	1	0	0	1	0	0
ACATCG	28	148	6	18.4099	409691510	150	50282482	888	5.28571	1.52092	8.03916	2.94337	0.048235	0.0176602	0.211429	1.17735e-07	1.17735e-07	1	0	0	1	0	0
ACATCGACGTG	13	63	11	18.4099	409691510	150	50282482	693	4.84615	0.706142	3.42208	1.25292	0.0376428	0.0137821	0.355385	9.18809e-08	9.18809e-08	1	0	0	1	0	0
ACATG	16	80	5	18.4099	409691510	150	50282482	400	5	0.869098	4.34549	1.59101	0.0217275	0.00795506	0.166667	5.30337e-08	5.30337e-08	1	0	0	1	0	0
ACATGAT	10	40	7	18.4099	409691510	150	50282482	280	4	0.543187	2.17275	0.795506	0.0152092	0.00556854	0.186667	3.71236e-08	3.71236e-08	1	0	0	1	0	0
ACATGC	60	275	6	18.4099	409691510	150	50282482	1650	4.58333	3.25912	14.9376	5.4691	0.0896258	0.0328146	0.183333	2.18764e-07	2.18764e-07	1	0	0	1	0	0
ACATGG	20	80	6	18.4099	409691510	150	50282482	480	4	1.08637	4.34549	1.59101	0.026073	0.00954607	0.16	6.36405e-08	6.36405e-08	1	0	0	1	0	0
ACC	3142	36689	3	18.4099	409691510	150	50282482	110067	11.677	170.669	1992.9	729.658	5.97869	2.18897	0.233539	1.45932e-05	1.45932e-05	1	0	0	0	0	0
ACCACCCG	15	85	8	18.4099	409691510	150	50282482	680	5.66667	0.81478	4.61709	1.69045	0.0369367	0.0135236	0.302222	9.01573e-08	9.01573e-08	1	0	0	1	0	0
ACCACCTCC	2	8	9	18.4099	409691510	150	50282482	72	4	0.108637	0.434549	0.159101	0.00391094	0.00143191	0.24	9.54607e-09	9.54607e-09	1	0	0	1	0	0
ACCACG	115	506	6	18.4099	409691510	150	50282482	3036	4.4	6.24665	27.4852	10.0631	0.164911	0.0603789	0.176	4.02526e-07	4.02526e-07	1	0	0	1	0	0
ACCACT	164	2100	6	18.4099	409691510	150	50282482	12600	12.8049	8.90826	114.069	41.764	0.684415	0.250584	0.512195	1.67056e-06	1.67056e-06	1	0	0	1	1	0
ACCACTACCATC	1	5	12	18.4099	409691510	150	50282482	60	5	0.0543187	0.271593	0.0994382	0.00325912	0.00119326	0.4	7.95506e-09	7.95506e-09	1	0	0	1	0	0
ACCACTACT	17	105	9	18.4099	409691510	150	50282482	945	6.17647	0.923417	5.70346	2.0882	0.0513311	0.0187938	0.370588	1.25292e-07	1.25292e-07	1	0	0	1	0	0
ACCACTC	9	36	7	18.4099	409691510	150	50282482	252	4	0.488868	1.95547	0.715955	0.0136883	0.00501169	0.186667	3.34112e-08	3.34112e-08	1	0	0	1	0	0
ACCAG	33	250	5	18.4099	409691510	150	50282482	1250	7.57576	1.79252	13.5797	4.97191	0.0678983	0.0248596	0.252525	1.6573e-07	1.6573e-07	1	0	0	1	0	0
ACCAGC	80	513	6	18.4099	409691510	150	50282482	3078	6.4125	4.34549	27.8655	10.2024	0.167193	0.0612142	0.2565	4.08094e-07	4.08094e-07	1	0	0	1	0	0
ACCAGCG	14	56	7	18.4099	409691510	150	50282482	392	4	0.760461	3.04184	1.11371	0.0212929	0.00779596	0.186667	5.1973e-08	5.1973e-08	1	0	0	1	0	0
ACCAGG	13	75	6	18.4099	409691510	150	50282482	450	5.76923	0.706142	4.0739	1.49157	0.0244434	0.00894944	0.230769	5.96629e-08	5.96629e-08	1	0	0	1	0	0
ACCATC	137	839	6	18.4099	409691510	150	50282482	5034	6.12409	7.44166	45.5734	16.6857	0.27344	0.100114	0.244964	6.67429e-07	6.67429e-07	1	0	0	1	0	0
ACCATG	12	59	6	18.4099	409691510	150	50282482	354	4.91667	0.651824	3.2048	1.17337	0.0192288	0.00704023	0.196667	4.69348e-08	4.69348e-08	1	0	0	1	0	0
ACCC	28	263	4	18.4099	409691510	150	50282482	1052	9.39286	1.52092	14.2858	5.23045	0.0571432	0.0209218	0.250476	1.39479e-07	1.39479e-07	1	0	0	0	0	0
ACCCC	31	186	5	18.4099	409691510	150	50282482	930	6	1.68388	10.1033	3.6991	0.0505163	0.0184955	0.2	1.23303e-07	1.23303e-07	1	0	0	1	0	0
ACCCCACT	1	4	8	18.4099	409691510	150	50282482	32	4	0.0543187	0.217275	0.0795506	0.0017382	0.000636405	0.213333	4.2427e-09	4.2427e-09	1	0	0	1	0	0
ACCCCC	18	74	6	18.4099	409691510	150	50282482	444	4.11111	0.977736	4.01958	1.47169	0.0241175	0.00883011	0.164444	5.88674e-08	5.88674e-08	1	0	0	1	0	0
ACCCCCC	1	4	7	18.4099	409691510	150	50282482	28	4	0.0543187	0.217275	0.0795506	0.00152092	0.000556854	0.186667	3.71236e-09	3.71236e-09	1	0	0	1	0	0
ACCCCGG	1	4	7	18.4099	409691510	150	50282482	28	4	0.0543187	0.217275	0.0795506	0.00152092	0.000556854	0.186667	3.71236e-09	3.71236e-09	1	0	0	1	0	0
ACCCGC	89	626	6	18.4099	409691510	150	50282482	3756	7.03371	4.83436	34.0035	12.4497	0.204021	0.074698	0.281348	4.97987e-07	4.97987e-07	1	0	0	1	0	0
ACCCGCC	18	80	7	18.4099	409691510	150	50282482	560	4.44444	0.977736	4.34549	1.59101	0.0304184	0.0111371	0.207407	7.42472e-08	7.42472e-08	1	0	0	1	0	0
ACCCGCG	16	64	7	18.4099	409691510	150	50282482	448	4	0.869098	3.47639	1.27281	0.0243348	0.00890966	0.186667	5.93978e-08	5.93978e-08	1	0	0	1	0	0
ACCCGCTC	1	5	8	18.4099	409691510	150	50282482	40	5	0.0543187	0.271593	0.0994382	0.00217275	0.000795506	0.266667	5.30337e-09	5.30337e-09	1	0	0	1	0	0
ACCCGGC	34	167	7	18.4099	409691510	150	50282482	1169	4.91176	1.84683	9.07122	3.32124	0.0634985	0.0232487	0.229216	1.54991e-07	1.54991e-07	1	0	0	1	0	0
ACCCGGG	1	4	7	18.4099	409691510	150	50282482	28	4	0.0543187	0.217275	0.0795506	0.00152092	0.000556854	0.186667	3.71236e-09	3.71236e-09	1	0	0	1	0	0
ACCCT	882	6008	5	18.4099	409691510	150	50282482	30040	6.81179	47.9091	326.346	119.485	1.63173	0.597425	0.22706	3.98283e-06	3.98283e-06	1	0	0	1	0	0
ACCCTC	18	143	6	18.4099	409691510	150	50282482	858	7.94444	0.977736	7.76757	2.84393	0.0466054	0.0170636	0.317778	1.13757e-07	1.13757e-07	1	0	0	1	0	0
ACCG	923	7186	4	18.4099	409691510	150	50282482	28744	7.78548	50.1361	390.334	142.913	1.56134	0.57165	0.207613	3.811e-06	3.811e-06	1	0	0	0	0	0
ACCGACG	45	530	7	18.4099	409691510	150	50282482	3710	11.7778	2.44434	28.7889	10.5405	0.201522	0.0737832	0.54963	4.91888e-07	4.91888e-07	1	0	0	1	1	0
ACCGAGG	20	80	7	18.4099	409691510	150	50282482	560	4	1.08637	4.34549	1.59101	0.0304184	0.0111371	0.186667	7.42472e-08	7.42472e-08	1	0	0	1	0	0
ACCGAT	12	48	6	18.4099	409691510	150	50282482	288	4	0.651824	2.6073	0.954607	0.0156438	0.00572764	0.16	3.81843e-08	3.81843e-08	1	0	0	1	0	0
ACCGC	148	1051	5	18.4099	409691510	150	50282482	5255	7.10135	8.03916	57.0889	20.9019	0.285445	0.10451	0.236712	6.9673e-07	6.9673e-07	1	0	0	1	0	0
ACCGCC	1041	6162	6	18.4099	409691510	150	50282482	36972	5.91931	56.5457	334.712	122.548	2.00827	0.735286	0.236772	4.90191e-06	4.90191e-06	1	0	0	1	0	0
ACCGCCCTC	1	4	9	18.4099	409691510	150	50282482	36	4	0.0543187	0.217275	0.0795506	0.00195547	0.000715955	0.24	4.77303e-09	4.77303e-09	1	0	0	1	0	0
ACCGCCG	19	92	7	18.4099	409691510	150	50282482	644	4.84211	1.03205	4.99732	1.82966	0.0349812	0.0128076	0.225965	8.53843e-08	8.53843e-08	1	0	0	1	0	0
ACCGCG	1	4	6	18.4099	409691510	150	50282482	24	4	0.0543187	0.217275	0.0795506	0.00130365	0.000477303	0.16	3.18202e-09	3.18202e-09	1	0	0	1	0	0
ACCGCGCGCGTATC	28	112	14	18.4099	409691510	150	50282482	1568	4	1.52092	6.08369	2.22742	0.0851716	0.0311838	0.373333	2.07892e-07	2.07892e-07	1	0	0	1	0	0
ACCGCGGCC	23	107	9	18.4099	409691510	150	50282482	963	4.65217	1.24933	5.8121	2.12798	0.0523089	0.0191518	0.27913	1.27679e-07	1.27679e-07	1	0	0	1	0	0
ACCGCT	24	353	6	18.4099	409691510	150	50282482	2118	14.7083	1.30365	19.1745	7.02034	0.115047	0.042122	0.588333	2.80814e-07	2.80814e-07	1	0	0	1	1	0
ACCGCTCC	17	127	8	18.4099	409691510	150	50282482	1016	7.47059	0.923417	6.89847	2.52573	0.0551878	0.0202058	0.398431	1.34706e-07	1.34706e-07	1	0	0	1	0	0
ACCGGAG	15	75	7	18.4099	409691510	150	50282482	525	5	0.81478	4.0739	1.49157	0.0285173	0.010441	0.233333	6.96067e-08	6.96067e-08	1	0	0	1	0	0
ACCGGC	56	273	6	18.4099	409691510	150	50282482	1638	4.875	3.04184	14.829	5.42933	0.088974	0.032576	0.195	2.17173e-07	2.17173e-07	1	0	0	1	0	0
ACCGGCG	39	198	7	18.4099	409691510	150	50282482	1386	5.07692	2.11843	10.7551	3.93775	0.0752857	0.0275643	0.236923	1.83762e-07	1.83762e-07	1	0	0	1	0	0
ACCGT	27	154	5	18.4099	409691510	150	50282482	770	5.7037	1.4666	8.36507	3.0627	0.0418254	0.0153135	0.190123	1.0209e-07	1.0209e-07	1	0	0	1	0	0
ACCGTC	15	60	6	18.4099	409691510	150	50282482	360	4	0.81478	3.25912	1.19326	0.0195547	0.00715955	0.16	4.77303e-08	4.77303e-08	1	0	0	1	0	0
ACCGTGC	24	131	7	18.4099	409691510	150	50282482	917	5.45833	1.30365	7.11574	2.60528	0.0498102	0.018237	0.254722	1.2158e-07	1.2158e-07	1	0	0	1	0	0
ACCT	1053	8260	4	18.4099	409691510	150	50282482	33040	7.84425	57.1975	448.672	164.272	1.79469	0.657088	0.20918	4.38058e-06	4.38058e-06	1	0	0	0	0	0
ACCTACGT	1	11	8	18.4099	409691510	150	50282482	88	11	0.0543187	0.597505	0.218764	0.00478004	0.00175011	0.586667	1.16674e-08	1.16674e-08	1	0	0	1	1	0
ACCTAT	14	56	6	18.4099	409691510	150	50282482	336	4	0.760461	3.04184	1.11371	0.0182511	0.00668225	0.16	4.45483e-08	4.45483e-08	1	0	0	1	0	0
ACCTC	58	549	5	18.4099	409691510	150	50282482	2745	9.46552	3.15048	29.8209	10.9183	0.149105	0.0545916	0.315517	3.63944e-07	3.63944e-07	1	0	0	1	0	0
ACCTCC	75	364	6	18.4099	409691510	150	50282482	2184	4.85333	4.0739	19.772	7.2391	0.118632	0.0434346	0.194133	2.89564e-07	2.89564e-07	1	0	0	1	0	0
ACCTCG	10	60	6	18.4099	409691510	150	50282482	360	6	0.543187	3.25912	1.19326	0.0195547	0.00715955	0.24	4.77303e-08	4.77303e-08	1	0	0	1	0	0
ACCTCGCC	10	54	8	18.4099	409691510	150	50282482	432	5.4	0.543187	2.93321	1.07393	0.0234657	0.00859146	0.288	5.72764e-08	5.72764e-08	1	0	0	1	0	0
ACCTCT	19	101	6	18.4099	409691510	150	50282482	606	5.31579	1.03205	5.48618	2.00865	0.0329171	0.0120519	0.212632	8.03461e-08	8.03461e-08	1	0	0	1	0	0
ACCTGAT	17	68	7	18.4099	409691510	150	50282482	476	4	0.923417	3.69367	1.35236	0.0258557	0.00946652	0.186667	6.31101e-08	6.31101e-08	1	0	0	1	0	0
ACCTGCCT	24	99	8	18.4099	409691510	150	50282482	792	4.125	1.30365	5.37755	1.96888	0.0430204	0.015751	0.22	1.05007e-07	1.05007e-07	1	0	0	1	0	0
ACCTGG	16	64	6	18.4099	409691510	150	50282482	384	4	0.869098	3.47639	1.27281	0.0208584	0.00763685	0.16	5.09124e-08	5.09124e-08	1	0	0	1	0	0
ACG	33115	461247	3	18.4099	409691510	150	50282482	1383741	13.9286	1798.76	25054.3	9173.12	75.1629	27.5193	0.278573	0.000183462	0.000183462	1	1	1	0	0	0
ACGACGATG	104	515	9	18.4099	409691510	150	50282482	4635	4.95192	5.64914	27.9741	10.2421	0.251767	0.0921792	0.297115	6.14528e-07	6.14528e-07	1	0	0	1	0	0
ACGACGC	12	48	7	18.4099	409691510	150	50282482	336	4	0.651824	2.6073	0.954607	0.0182511	0.00668225	0.186667	4.45483e-08	4.45483e-08	1	0	0	1	0	0
ACGACGCGG	15	60	9	18.4099	409691510	150	50282482	540	4	0.81478	3.25912	1.19326	0.0293321	0.0107393	0.24	7.15955e-08	7.15955e-08	1	0	0	1	0	0
ACGACGG	28	157	7	18.4099	409691510	150	50282482	1099	5.60714	1.52092	8.52803	3.12236	0.0596962	0.0218565	0.261667	1.4571e-07	1.4571e-07	1	0	0	1	0	0
ACGACGT	11	69	7	18.4099	409691510	150	50282482	483	6.27273	0.597505	3.74799	1.37225	0.0262359	0.00960573	0.292727	6.40382e-08	6.40382e-08	1	0	0	1	0	0
ACGACGTG	14	71	8	18.4099	409691510	150	50282482	568	5.07143	0.760461	3.85662	1.41202	0.030853	0.0112962	0.270476	7.53079e-08	7.53079e-08	1	0	0	1	0	0
ACGACT	63	362	6	18.4099	409691510	150	50282482	2172	5.74603	3.42208	19.6634	7.19933	0.11798	0.043196	0.229841	2.87973e-07	2.87973e-07	1	0	0	1	0	0
ACGACTC	19	83	7	18.4099	409691510	150	50282482	581	4.36842	1.03205	4.50845	1.65067	0.0315591	0.0115547	0.20386	7.70315e-08	7.70315e-08	1	0	0	1	0	0
ACGAG	530	3300	5	18.4099	409691510	150	50282482	16500	6.22642	28.7889	179.252	65.6292	0.896258	0.328146	0.207547	2.18764e-06	2.18764e-06	1	0	0	1	0	0
ACGAGAG	69	438	7	18.4099	409691510	150	50282482	3066	6.34783	3.74799	23.7916	8.71079	0.166541	0.0609755	0.296232	4.06503e-07	4.06503e-07	1	0	0	1	0	0
ACGAGAT	12	58	7	18.4099	409691510	150	50282482	406	4.83333	0.651824	3.15048	1.15348	0.0220534	0.00807438	0.225556	5.38292e-08	5.38292e-08	1	0	0	1	0	0
ACGAGC	32	152	6	18.4099	409691510	150	50282482	912	4.75	1.7382	8.25644	3.02292	0.0495386	0.0181375	0.19	1.20917e-07	1.20917e-07	1	0	0	1	0	0
ACGAGCC	2	9	7	18.4099	409691510	150	50282482	63	4.5	0.108637	0.488868	0.178989	0.00342208	0.00125292	0.21	8.35281e-09	8.35281e-09	1	0	0	1	0	0
ACGAGCG	38	172	7	18.4099	409691510	150	50282482	1204	4.52632	2.06411	9.34281	3.42067	0.0653997	0.0239447	0.211228	1.59631e-07	1.59631e-07	1	0	0	1	0	0
ACGAGCT	23	115	7	18.4099	409691510	150	50282482	805	5	1.24933	6.24665	2.28708	0.0437265	0.0160096	0.233333	1.0673e-07	1.0673e-07	1	0	0	1	0	0
ACGAGG	681	3343	6	18.4099	409691510	150	50282482	20058	4.90896	36.991	181.587	66.4844	1.08952	0.398906	0.196358	2.65938e-06	2.65938e-06	1	0	0	1	0	0
ACGAGGAGGAGG	77	375	12	18.4099	409691510	150	50282482	4500	4.87013	4.18254	20.3695	7.45787	0.244434	0.0894944	0.38961	5.96629e-07	5.96629e-07	1	0	0	1	0	0
ACGAGGCG	28	133	8	18.4099	409691510	150	50282482	1064	4.75	1.52092	7.22438	2.64506	0.057795	0.0211605	0.253333	1.4107e-07	1.4107e-07	1	0	0	1	0	0
ACGAGTG	23	92	7	18.4099	409691510	150	50282482	644	4	1.24933	4.99732	1.82966	0.0349812	0.0128076	0.186667	8.53843e-08	8.53843e-08	1	0	0	1	0	0
ACGAT	63	344	5	18.4099	409691510	150	50282482	1720	5.46032	3.42208	18.6856	6.84135	0.0934281	0.0342067	0.182011	2.28045e-07	2.28045e-07	1	0	0	1	0	0
ACGATAT	2	10	7	18.4099	409691510	150	50282482	70	5	0.108637	0.543187	0.198876	0.00380231	0.00139213	0.233333	9.2809e-09	9.2809e-09	1	0	0	1	0	0
ACGATC	23	112	6	18.4099	409691510	150	50282482	672	4.86957	1.24933	6.08369	2.22742	0.0365021	0.0133645	0.194783	8.90966e-08	8.90966e-08	1	0	0	1	0	0
ACGATCC	35	173	7	18.4099	409691510	150	50282482	1211	4.94286	1.90115	9.39713	3.44056	0.0657799	0.0240839	0.230667	1.6056e-07	1.6056e-07	1	0	0	1	0	0
ACGATCG	15	60	7	18.4099	409691510	150	50282482	420	4	0.81478	3.25912	1.19326	0.0228138	0.00835281	0.186667	5.56854e-08	5.56854e-08	1	0	0	1	0	0
ACGATG	575	4732	6	18.4099	409691510	150	50282482	28392	8.22957	31.2332	257.036	94.1083	1.54222	0.56465	0.329183	3.76433e-06	3.76433e-06	1	0	0	1	0	0
ACGATGGC	39	158	8	18.4099	409691510	150	50282482	1264	4.05128	2.11843	8.58235	3.14225	0.0686588	0.025138	0.216068	1.67587e-07	1.67587e-07	1	0	0	1	0	0
ACGATGGCG	528	2126	9	18.4099	409691510	150	50282482	19134	4.02652	28.6802	115.481	42.2811	1.03933	0.38053	0.241591	2.53687e-06	2.53687e-06	1	0	0	1	0	0
ACGC	34213	412048	4	18.4099	409691510	150	50282482	1648192	12.0436	1858.4	22381.9	8194.66	89.5276	32.7787	0.321163	0.000218524	0.000218524	1	1	1	0	0	0
ACGCACGG	61	447	8	18.4099	409691510	150	50282482	3576	7.32787	3.31344	24.2804	8.88978	0.194244	0.0711182	0.39082	4.74121e-07	4.74121e-07	1	0	0	1	0	0
ACGCAT	15	60	6	18.4099	409691510	150	50282482	360	4	0.81478	3.25912	1.19326	0.0195547	0.00715955	0.16	4.77303e-08	4.77303e-08	1	0	0	1	0	0
ACGCC	311	2007	5	18.4099	409691510	150	50282482	10035	6.45338	16.8931	109.018	39.9145	0.545088	0.199572	0.215113	1.33048e-06	1.33048e-06	1	0	0	1	0	0
ACGCCC	20	125	6	18.4099	409691510	150	50282482	750	6.25	1.08637	6.78983	2.48596	0.040739	0.0149157	0.25	9.94382e-08	9.94382e-08	1	0	0	1	0	0
ACGCCCACGCTGGCGCTC	12	58	18	18.4099	409691510	150	50282482	1044	4.83333	0.651824	3.15048	1.15348	0.0567087	0.0207627	0.58	1.38418e-07	1.38418e-07	1	0	0	1	1	0
ACGCCCGC	89	432	8	18.4099	409691510	150	50282482	3456	4.85393	4.83436	23.4657	8.59146	0.187725	0.0687317	0.258876	4.58211e-07	4.58211e-07	1	0	0	1	0	0
ACGCCG	442	2220	6	18.4099	409691510	150	50282482	13320	5.02262	24.0088	120.587	44.1506	0.723524	0.264903	0.200905	1.76602e-06	1.76602e-06	1	0	0	1	0	0
ACGCCGC	29	120	7	18.4099	409691510	150	50282482	840	4.13793	1.57524	6.51824	2.38652	0.0456277	0.0167056	0.193103	1.11371e-07	1.11371e-07	1	0	0	1	0	0
ACGCCGCC	12	48	8	18.4099	409691510	150	50282482	384	4	0.651824	2.6073	0.954607	0.0208584	0.00763685	0.213333	5.09124e-08	5.09124e-08	1	0	0	1	0	0
ACGCCT	3	15	6	18.4099	409691510	150	50282482	90	5	0.162956	0.81478	0.298315	0.00488868	0.00178989	0.2	1.19326e-08	1.19326e-08	1	0	0	1	0	0
ACGCG	2057	12001	5	18.4099	409691510	150	50282482	60005	5.83422	111.733	651.878	238.672	3.25939	1.19336	0.194474	7.95572e-06	7.95572e-06	1	0	0	1	0	0
ACGCGACGGG	21	94	10	18.4099	409691510	150	50282482	940	4.47619	1.14069	5.10595	1.86944	0.0510595	0.0186944	0.298413	1.24629e-07	1.24629e-07	1	0	0	1	0	0
ACGCGAG	31	137	7	18.4099	409691510	150	50282482	959	4.41935	1.68388	7.44166	2.72461	0.0520916	0.0190722	0.206237	1.27148e-07	1.27148e-07	1	0	0	1	0	0
ACGCGC	129	687	6	18.4099	409691510	150	50282482	4122	5.32558	7.00711	37.3169	13.6628	0.223901	0.0819769	0.213023	5.46512e-07	5.46512e-07	1	0	0	1	0	0
ACGCGCCCCT	11	45	10	18.4099	409691510	150	50282482	450	4.09091	0.597505	2.44434	0.894944	0.0244434	0.00894944	0.272727	5.96629e-08	5.96629e-08	1	0	0	1	0	0
ACGCGCG	40	173	7	18.4099	409691510	150	50282482	1211	4.325	2.17275	9.39713	3.44056	0.0657799	0.0240839	0.201833	1.6056e-07	1.6056e-07	1	0	0	1	0	0
ACGCGG	57	258	6	18.4099	409691510	150	50282482	1548	4.52632	3.09616	14.0142	5.13101	0.0840853	0.0307861	0.181053	2.0524e-07	2.0524e-07	1	0	0	1	0	0
ACGCGGGCG	1	4	9	18.4099	409691510	150	50282482	36	4	0.0543187	0.217275	0.0795506	0.00195547	0.000715955	0.24	4.77303e-09	4.77303e-09	1	0	0	1	0	0
ACGCTC	1	5	6	18.4099	409691510	150	50282482	30	5	0.0543187	0.271593	0.0994382	0.00162956	0.000596629	0.2	3.97753e-09	3.97753e-09	1	0	0	1	0	0
ACGCTCCG	38	178	8	18.4099	409691510	150	50282482	1424	4.68421	2.06411	9.66872	3.54	0.0773498	0.02832	0.249825	1.888e-07	1.888e-07	1	0	0	1	0	0
ACGCTCG	32	128	7	18.4099	409691510	150	50282482	896	4	1.7382	6.95279	2.54562	0.0486695	0.0178193	0.186667	1.18796e-07	1.18796e-07	1	0	0	1	0	0
ACGCTG	34	168	6	18.4099	409691510	150	50282482	1008	4.94118	1.84683	9.12553	3.34112	0.0547532	0.0200467	0.197647	1.33645e-07	1.33645e-07	1	0	0	1	0	0
ACGCTGC	8	32	7	18.4099	409691510	150	50282482	224	4	0.434549	1.7382	0.636405	0.0121674	0.00445483	0.186667	2.96989e-08	2.96989e-08	1	0	0	1	0	0
ACGCTGCTGC	17	70	10	18.4099	409691510	150	50282482	700	4.11765	0.923417	3.80231	1.39213	0.0380231	0.0139213	0.27451	9.2809e-08	9.2809e-08	1	0	0	1	0	0
ACGG	645	4468	4	18.4099	409691510	150	50282482	17872	6.92713	35.0355	242.696	88.858	0.970783	0.355432	0.184724	2.36955e-06	2.36955e-06	1	0	0	0	0	0
ACGGAG	50	227	6	18.4099	409691510	150	50282482	1362	4.54	2.71593	12.3303	4.51449	0.073982	0.027087	0.1816	1.8058e-07	1.8058e-07	1	0	0	1	0	0
ACGGAGC	3	12	7	18.4099	409691510	150	50282482	84	4	0.162956	0.651824	0.238652	0.00456277	0.00167056	0.186667	1.11371e-08	1.11371e-08	1	0	0	1	0	0
ACGGAGT	20	80	7	18.4099	409691510	150	50282482	560	4	1.08637	4.34549	1.59101	0.0304184	0.0111371	0.186667	7.42472e-08	7.42472e-08	1	0	0	1	0	0
ACGGC	130	892	5	18.4099	409691510	150	50282482	4460	6.86154	7.06142	48.4522	17.7398	0.242261	0.0886989	0.228718	5.91326e-07	5.91326e-07	1	0	0	1	0	0
ACGGCC	20	81	6	18.4099	409691510	150	50282482	486	4.05	1.08637	4.39981	1.6109	0.0263989	0.00966539	0.162	6.4436e-08	6.4436e-08	1	0	0	1	0	0
ACGGCCG	15	60	7	18.4099	409691510	150	50282482	420	4	0.81478	3.25912	1.19326	0.0228138	0.00835281	0.186667	5.56854e-08	5.56854e-08	1	0	0	1	0	0
ACGGCG	3130	17988	6	18.4099	409691510	150	50282482	107928	5.74696	170.017	977.084	357.739	5.8625	2.14643	0.229879	1.43096e-05	1.43096e-05	1	0	0	1	0	0
ACGGCGCTCG	33	229	10	18.4099	409691510	150	50282482	2290	6.93939	1.79252	12.439	4.55427	0.12439	0.0455427	0.462626	3.03618e-07	3.03618e-07	1	0	0	1	0	0
ACGGCGG	68	693	7	18.4099	409691510	150	50282482	4851	10.1912	3.69367	37.6428	13.7821	0.2635	0.096475	0.475588	6.43166e-07	6.43166e-07	1	0	0	1	0	0
ACGGCTGC	17	79	8	18.4099	409691510	150	50282482	632	4.64706	0.923417	4.29117	1.57112	0.0343294	0.012569	0.247843	8.37933e-08	8.37933e-08	1	0	0	1	0	0
ACGGG	153	969	5	18.4099	409691510	150	50282482	4845	6.33333	8.31075	52.6348	19.2711	0.263174	0.0963556	0.211111	6.42371e-07	6.42371e-07	1	0	0	1	0	0
ACGGGAG	16	79	7	18.4099	409691510	150	50282482	553	4.9375	0.869098	4.29117	1.57112	0.0300382	0.0109979	0.230417	7.33191e-08	7.33191e-08	1	0	0	1	0	0
ACGGGATG	22	101	8	18.4099	409691510	150	50282482	808	4.59091	1.19501	5.48618	2.00865	0.0438895	0.0160692	0.244848	1.07128e-07	1.07128e-07	1	0	0	1	0	0
ACGGGC	12	48	6	18.4099	409691510	150	50282482	288	4	0.651824	2.6073	0.954607	0.0156438	0.00572764	0.16	3.81843e-08	3.81843e-08	1	0	0	1	0	0
ACGGGCG	42	216	7	18.4099	409691510	150	50282482	1512	5.14286	2.28138	11.7328	4.29573	0.0821298	0.0300701	0.24	2.00467e-07	2.00467e-07	1	0	0	1	0	0
ACGGGG	83	414	6	18.4099	409691510	150	50282482	2484	4.98795	4.50845	22.4879	8.23348	0.134928	0.0494009	0.199518	3.29339e-07	3.29339e-07	1	0	0	1	0	0
ACGGGGG	11	50	7	18.4099	409691510	150	50282482	350	4.54545	0.597505	2.71593	0.994382	0.0190115	0.00696067	0.212121	4.64045e-08	4.64045e-08	1	0	0	1	0	0
ACGT	162	1028	4	18.4099	409691510	150	50282482	4112	6.34568	8.79962	55.8396	20.4445	0.223358	0.081778	0.169218	5.45187e-07	5.45187e-07	1	0	0	0	0	0
ACGTAG	22	88	6	18.4099	409691510	150	50282482	528	4	1.19501	4.78004	1.75011	0.0286802	0.0105007	0.16	7.00045e-08	7.00045e-08	1	0	0	1	0	0
ACGTC	173	964	5	18.4099	409691510	150	50282482	4820	5.57225	9.39713	52.3632	19.1717	0.261816	0.0958584	0.185742	6.39056e-07	6.39056e-07	1	0	0	1	0	0
ACGTCC	16	78	6	18.4099	409691510	150	50282482	468	4.875	0.869098	4.23685	1.55124	0.0254211	0.00930742	0.195	6.20494e-08	6.20494e-08	1	0	0	1	0	0
ACGTCG	96	408	6	18.4099	409691510	150	50282482	2448	4.25	5.21459	22.162	8.11416	0.132972	0.0486849	0.17	3.24566e-07	3.24566e-07	1	0	0	1	0	0
ACT	1306	18355	3	18.4099	409691510	150	50282482	55065	14.0544	70.9402	997.019	365.038	2.99106	1.09511	0.281087	7.30075e-06	7.30075e-06	1	0	0	0	0	0
ACTACTGCT	4	20	9	18.4099	409691510	150	50282482	180	5	0.217275	1.08637	0.397753	0.00977736	0.00357978	0.3	2.38652e-08	2.38652e-08	1	0	0	1	0	0
ACTAGC	1	4	6	18.4099	409691510	150	50282482	24	4	0.0543187	0.217275	0.0795506	0.00130365	0.000477303	0.16	3.18202e-09	3.18202e-09	1	0	0	1	0	0
ACTAGG	24	198	6	18.4099	409691510	150	50282482	1188	8.25	1.30365	10.7551	3.93775	0.0645306	0.0236265	0.33	1.5751e-07	1.5751e-07	1	0	0	1	0	0
ACTAT	12	101	5	18.4099	409691510	150	50282482	505	8.41667	0.651824	5.48618	2.00865	0.0274309	0.0100433	0.280556	6.69551e-08	6.69551e-08	1	0	0	1	0	0
ACTATAT	4	16	7	18.4099	409691510	150	50282482	112	4	0.217275	0.869098	0.318202	0.00608369	0.00222742	0.186667	1.48494e-08	1.48494e-08	1	0	0	1	0	0
ACTATC	49	660	6	18.4099	409691510	150	50282482	3960	13.4694	2.66161	35.8503	13.1258	0.215102	0.0787551	0.538776	5.25034e-07	5.25034e-07	1	0	0	1	1	0
ACTC	807	7656	4	18.4099	409691510	150	50282482	30624	9.48699	43.8352	415.864	152.26	1.66345	0.609039	0.252986	4.06026e-06	4.06026e-06	1	0	0	0	0	0
ACTCC	14	70	5	18.4099	409691510	150	50282482	350	5	0.760461	3.80231	1.39213	0.0190115	0.00696067	0.166667	4.64045e-08	4.64045e-08	1	0	0	1	0	0
ACTCCG	30	168	6	18.4099	409691510	150	50282482	1008	5.6	1.62956	9.12553	3.34112	0.0547532	0.0200467	0.224	1.33645e-07	1.33645e-07	1	0	0	1	0	0
ACTCG	171	1065	5	18.4099	409691510	150	50282482	5325	6.22807	9.28849	57.8494	21.1803	0.289247	0.105902	0.207602	7.06011e-07	7.06011e-07	1	0	0	1	0	0
ACTCGC	29	151	6	18.4099	409691510	150	50282482	906	5.2069	1.57524	8.20212	3.00303	0.0492127	0.0180182	0.208276	1.20121e-07	1.20121e-07	1	0	0	1	0	0
ACTCGCC	11	44	7	18.4099	409691510	150	50282482	308	4	0.597505	2.39002	0.875056	0.0167301	0.00612539	0.186667	4.0836e-08	4.0836e-08	1	0	0	1	0	0
ACTCGCG	1	5	7	18.4099	409691510	150	50282482	35	5	0.0543187	0.271593	0.0994382	0.00190115	0.000696067	0.233333	4.64045e-09	4.64045e-09	1	0	0	1	0	0
ACTCGCGCAT	25	109	10	18.4099	409691510	150	50282482	1090	4.36	1.35797	5.92073	2.16775	0.0592073	0.0216775	0.290667	1.44517e-07	1.44517e-07	1	0	0	1	0	0
ACTCGCGCCG	12	60	10	18.4099	409691510	150	50282482	600	5	0.651824	3.25912	1.19326	0.0325912	0.0119326	0.333333	7.95506e-08	7.95506e-08	1	0	0	1	0	0
ACTCGCGCT	36	155	9	18.4099	409691510	150	50282482	1395	4.30556	1.95547	8.41939	3.08258	0.0757745	0.0277433	0.258333	1.84955e-07	1.84955e-07	1	0	0	1	0	0
ACTCGCTC	48	227	8	18.4099	409691510	150	50282482	1816	4.72917	2.6073	12.3303	4.51449	0.0986427	0.036116	0.252222	2.40773e-07	2.40773e-07	1	0	0	1	0	0
ACTCGGC	28	120	7	18.4099	409691510	150	50282482	840	4.28571	1.52092	6.51824	2.38652	0.0456277	0.0167056	0.2	1.11371e-07	1.11371e-07	1	0	0	1	0	0
ACTCGGCTC	15	67	9	18.4099	409691510	150	50282482	603	4.46667	0.81478	3.63935	1.33247	0.0327541	0.0119922	0.268	7.99483e-08	7.99483e-08	1	0	0	1	0	0
ACTCGGG	5	25	7	18.4099	409691510	150	50282482	175	5	0.271593	1.35797	0.497191	0.00950576	0.00348034	0.233333	2.32022e-08	2.32022e-08	1	0	0	1	0	0
ACTCT	22	110	5	18.4099	409691510	150	50282482	550	5	1.19501	5.97505	2.18764	0.0298753	0.0109382	0.166667	7.29214e-08	7.29214e-08	1	0	0	1	0	0
ACTCTC	15	82	6	18.4099	409691510	150	50282482	492	5.46667	0.81478	4.45413	1.63079	0.0267248	0.00978472	0.218667	6.52315e-08	6.52315e-08	1	0	0	1	0	0
ACTG	1314	8683	4	18.4099	409691510	150	50282482	34732	6.60807	71.3747	471.649	172.684	1.8866	0.690738	0.176215	4.60492e-06	4.60492e-06	1	0	0	0	0	0
ACTGAG	2	8	6	18.4099	409691510	150	50282482	48	4	0.108637	0.434549	0.159101	0.0026073	0.000954607	0.16	6.36405e-09	6.36405e-09	1	0	0	1	0	0
ACTGATC	15	60	7	18.4099	409691510	150	50282482	420	4	0.81478	3.25912	1.19326	0.0228138	0.00835281	0.186667	5.56854e-08	5.56854e-08	1	0	0	1	0	0
ACTGCC	71	676	6	18.4099	409691510	150	50282482	4056	9.52113	3.85662	36.7194	13.444	0.220316	0.0806643	0.380845	5.37762e-07	5.37762e-07	1	0	0	1	0	0
ACTGCG	24	97	6	18.4099	409691510	150	50282482	582	4.04167	1.30365	5.26891	1.9291	0.0316135	0.0115746	0.161667	7.71641e-08	7.71641e-08	1	0	0	1	0	0
ACTGCGCTCG	16	82	10	18.4099	409691510	150	50282482	820	5.125	0.869098	4.45413	1.63079	0.0445413	0.0163079	0.341667	1.08719e-07	1.08719e-07	1	0	0	1	0	0
ACTGCT	83	599	6	18.4099	409691510	150	50282482	3594	7.21687	4.50845	32.5369	11.9127	0.195221	0.0714762	0.288675	4.76508e-07	4.76508e-07	1	0	0	1	0	0
ACTGGC	26	104	6	18.4099	409691510	150	50282482	624	4	1.41228	5.64914	2.06831	0.0338948	0.0124099	0.16	8.27326e-08	8.27326e-08	1	0	0	1	0	0
ACTGGCGAG	9	43	9	18.4099	409691510	150	50282482	387	4.77778	0.488868	2.3357	0.855169	0.0210213	0.00769652	0.286667	5.13101e-08	5.13101e-08	1	0	0	1	0	0
AG	236292	4082534	2	18.4099	409691510	150	50282482	8165068	17.2775	12835.1	221758	81192	443.516	162.384	0.230367	0.00108256	0.00108256	1	1	1	0	0	0
AGAGAGCCG	9	40	9	18.4099	409691510	150	50282482	360	4.44444	0.488868	2.17275	0.795506	0.0195547	0.00715955	0.266667	4.77303e-08	4.77303e-08	1	0	0	1	0	0
AGAGAGG	26	119	7	18.4099	409691510	150	50282482	833	4.57692	1.41228	6.46392	2.36663	0.0452474	0.0165664	0.21359	1.10443e-07	1.10443e-07	1	0	0	1	0	0
AGAGAGGCG	17	78	9	18.4099	409691510	150	50282482	702	4.58824	0.923417	4.23685	1.55124	0.0381317	0.0139611	0.275294	9.30742e-08	9.30742e-08	1	0	0	1	0	0
AGAGAT	56	230	6	18.4099	409691510	150	50282482	1380	4.10714	3.04184	12.4933	4.57416	0.0749597	0.0274449	0.164286	1.82966e-07	1.82966e-07	1	0	0	1	0	0
AGAGATG	13	52	7	18.4099	409691510	150	50282482	364	4	0.706142	2.82457	1.03416	0.019772	0.0072391	0.186667	4.82607e-08	4.82607e-08	1	0	0	1	0	0
AGAGC	92	657	5	18.4099	409691510	150	50282482	3285	7.1413	4.99732	35.6874	13.0662	0.178437	0.0653309	0.238043	4.35539e-07	4.35539e-07	1	0	0	1	0	0
AGAGCAGCCC	18	104	10	18.4099	409691510	150	50282482	1040	5.77778	0.977736	5.64914	2.06831	0.0564914	0.0206831	0.385185	1.37888e-07	1.37888e-07	1	0	0	1	0	0
AGAGCAGCGC	14	59	10	18.4099	409691510	150	50282482	590	4.21429	0.760461	3.2048	1.17337	0.032048	0.0117337	0.280952	7.82247e-08	7.82247e-08	1	0	0	1	0	0
AGAGCCG	42	177	7	18.4099	409691510	150	50282482	1239	4.21429	2.28138	9.6144	3.52011	0.0673008	0.0246408	0.196667	1.64272e-07	1.64272e-07	1	0	0	1	0	0
AGAGCCGC	5	20	8	18.4099	409691510	150	50282482	160	4	0.271593	1.08637	0.397753	0.00869098	0.00318202	0.213333	2.12135e-08	2.12135e-08	1	0	0	1	0	0
AGAGCCGG	19	89	8	18.4099	409691510	150	50282482	712	4.68421	1.03205	4.83436	1.77	0.0386749	0.01416	0.249825	9.44e-08	9.44e-08	1	0	0	1	0	0
AGAGCG	159	756	6	18.4099	409691510	150	50282482	4536	4.75472	8.63667	41.0649	15.0351	0.246389	0.0902103	0.190189	6.01402e-07	6.01402e-07	1	0	0	1	0	0
AGAGCGGCG	20	92	9	18.4099	409691510	150	50282482	828	4.6	1.08637	4.99732	1.82966	0.0449758	0.016467	0.276	1.0978e-07	1.0978e-07	1	0	0	1	0	0
AGAGCT	5	22	6	18.4099	409691510	150	50282482	132	4.4	0.271593	1.19501	0.437528	0.00717006	0.00262517	0.176	1.75011e-08	1.75011e-08	1	0	0	1	0	0
AGAGCTCCG	17	81	9	18.4099	409691510	150	50282482	729	4.76471	0.923417	4.39981	1.6109	0.0395983	0.0144981	0.285882	9.66539e-08	9.66539e-08	1	0	0	1	0	0
AGAGG	475	2980	5	18.4099	409691510	150	50282482	14900	6.27368	25.8014	161.87	59.2652	0.809348	0.296326	0.209123	1.97551e-06	1.97551e-06	1	0	0	1	0	0
AGAGGC	39	188	6	18.4099	409691510	150	50282482	1128	4.82051	2.11843	10.2119	3.73888	0.0612714	0.0224333	0.192821	1.49555e-07	1.49555e-07	1	0	0	1	0	0
AGAGGCG	27	110	7	18.4099	409691510	150	50282482	770	4.07407	1.4666	5.97505	2.18764	0.0418254	0.0153135	0.190123	1.0209e-07	1.0209e-07	1	0	0	1	0	0
AGAGGG	235	1063	6	18.4099	409691510	150	50282482	6378	4.5234	12.7649	57.7407	21.1406	0.346444	0.126843	0.180936	8.45623e-07	8.45623e-07	1	0	0	1	0	0
AGAGGGCCG	12	48	9	18.4099	409691510	150	50282482	432	4	0.651824	2.6073	0.954607	0.0234657	0.00859146	0.24	5.72764e-08	5.72764e-08	1	0	0	1	0	0
AGAGGGG	29	127	7	18.4099	409691510	150	50282482	889	4.37931	1.57524	6.89847	2.52573	0.0482893	0.0176801	0.204368	1.17867e-07	1.17867e-07	1	0	0	1	0	0
AGAT	783	6907	4	18.4099	409691510	150	50282482	27628	8.8212	42.5315	375.179	137.364	1.50072	0.549456	0.235232	3.66304e-06	3.66304e-06	1	0	0	0	0	0
AGATAT	58	248	6	18.4099	409691510	150	50282482	1488	4.27586	3.15048	13.471	4.93214	0.0808262	0.0295928	0.171034	1.97285e-07	1.97285e-07	1	0	0	1	0	0
AGATC	182	1058	5	18.4099	409691510	150	50282482	5290	5.81319	9.88599	57.4691	21.0411	0.287346	0.105206	0.193773	7.01371e-07	7.01371e-07	1	0	0	1	0	0
AGATCG	41	203	6	18.4099	409691510	150	50282482	1218	4.95122	2.22706	11.0267	4.03719	0.0661601	0.0242231	0.198049	1.61488e-07	1.61488e-07	1	0	0	1	0	0
AGATCGCGGG	14	85	10	18.4099	409691510	150	50282482	850	6.07143	0.760461	4.61709	1.69045	0.0461709	0.0169045	0.404762	1.12697e-07	1.12697e-07	1	0	0	1	0	0
AGATG	55	396	5	18.4099	409691510	150	50282482	1980	7.2	2.98753	21.5102	7.87551	0.107551	0.0393775	0.24	2.62517e-07	2.62517e-07	1	0	0	1	0	0
AGATGC	11	57	6	18.4099	409691510	150	50282482	342	5.18182	0.597505	3.09616	1.1336	0.018577	0.00680157	0.207273	4.53438e-08	4.53438e-08	1	0	0	1	0	0
AGC	4728	50232	3	18.4099	409691510	150	50282482	150696	10.6244	256.819	2728.53	998.996	8.1856	2.99699	0.212487	1.99799e-05	1.99799e-05	1	0	0	0	0	0
AGCAGCG	19	76	7	18.4099	409691510	150	50282482	532	4	1.03205	4.12822	1.51146	0.0288975	0.0105802	0.186667	7.05348e-08	7.05348e-08	1	0	0	1	0	0
AGCAGG	38	240	6	18.4099	409691510	150	50282482	1440	6.31579	2.06411	13.0365	4.77303	0.0782189	0.0286382	0.252632	1.90921e-07	1.90921e-07	1	0	0	1	0	0
AGCATC	568	9464	6	18.4099	409691510	150	50282482	56784	16.662	30.853	514.072	188.217	3.08443	1.1293	0.666479	7.52867e-06	7.52867e-06	1	0	0	1	1	0
AGCC	729	6216	4	18.4099	409691510	150	50282482	24864	8.52675	39.5983	337.645	123.622	1.35058	0.494486	0.22738	3.29658e-06	3.29658e-06	1	0	0	0	0	0
AGCCCC	18	72	6	18.4099	409691510	150	50282482	432	4	0.977736	3.91094	1.43191	0.0234657	0.00859146	0.16	5.72764e-08	5.72764e-08	1	0	0	1	0	0
AGCCCCC	8	54	7	18.4099	409691510	150	50282482	378	6.75	0.434549	2.93321	1.07393	0.0205325	0.00751753	0.315	5.01169e-08	5.01169e-08	1	0	0	1	0	0
AGCCCCGG	12	52	8	18.4099	409691510	150	50282482	416	4.33333	0.651824	2.82457	1.03416	0.0225966	0.00827326	0.231111	5.51551e-08	5.51551e-08	1	0	0	1	0	0
AGCCCG	13	52	6	18.4099	409691510	150	50282482	312	4	0.706142	2.82457	1.03416	0.0169474	0.00620494	0.16	4.13663e-08	4.13663e-08	1	0	0	1	0	0
AGCCCTC	22	100	7	18.4099	409691510	150	50282482	700	4.54545	1.19501	5.43187	1.98876	0.0380231	0.0139213	0.212121	9.2809e-08	9.2809e-08	1	0	0	1	0	0
AGCCG	117	601	5	18.4099	409691510	150	50282482	3005	5.13675	6.35528	32.6455	11.9525	0.163228	0.0597624	0.171225	3.98416e-07	3.98416e-07	1	0	0	1	0	0
AGCCGC	90	411	6	18.4099	409691510	150	50282482	2466	4.56667	4.88868	22.325	8.17382	0.13395	0.0490429	0.182667	3.26953e-07	3.26953e-07	1	0	0	1	0	0
AGCCGCC	12	58	7	18.4099	409691510	150	50282482	406	4.83333	0.651824	3.15048	1.15348	0.0220534	0.00807438	0.225556	5.38292e-08	5.38292e-08	1	0	0	1	0	0
AGCCGCG	6	24	7	18.4099	409691510	150	50282482	168	4	0.325912	1.30365	0.477303	0.00912553	0.00334112	0.186667	2.22742e-08	2.22742e-08	1	0	0	1	0	0
AGCCGG	28	112	6	18.4099	409691510	150	50282482	672	4	1.52092	6.08369	2.22742	0.0365021	0.0133645	0.16	8.90966e-08	8.90966e-08	1	0	0	1	0	0
AGCCT	43	337	5	18.4099	409691510	150	50282482	1685	7.83721	2.3357	18.3054	6.70214	0.0915269	0.0335107	0.26124	2.23405e-07	2.23405e-07	1	0	0	1	0	0
AGCCTAT	22	88	7	18.4099	409691510	150	50282482	616	4	1.19501	4.78004	1.75011	0.0334603	0.0122508	0.186667	8.16719e-08	8.16719e-08	1	0	0	1	0	0
AGCCTC	28	254	6	18.4099	409691510	150	50282482	1524	9.07143	1.52092	13.7969	5.05146	0.0827816	0.0303088	0.362857	2.02058e-07	2.02058e-07	1	0	0	1	0	0
AGCCTCGC	10	61	8	18.4099	409691510	150	50282482	488	6.1	0.543187	3.31344	1.21315	0.0265075	0.00970517	0.325333	6.47011e-08	6.47011e-08	1	0	0	1	0	0
AGCG	2264	14825	4	18.4099	409691510	150	50282482	59300	6.54814	122.977	805.274	294.834	3.2211	1.17934	0.174617	7.86225e-06	7.86225e-06	1	0	0	0	0	0
AGCGAGG	17	139	7	18.4099	409691510	150	50282482	973	8.17647	0.923417	7.55029	2.76438	0.0528521	0.0193507	0.381569	1.29005e-07	1.29005e-07	1	0	0	1	0	0
AGCGC	72	375	5	18.4099	409691510	150	50282482	1875	5.20833	3.91094	20.3695	7.45787	0.101847	0.0372893	0.173611	2.48596e-07	2.48596e-07	1	0	0	1	0	0
AGCGCC	53	223	6	18.4099	409691510	150	50282482	1338	4.20755	2.87889	12.1131	4.43494	0.0726784	0.0266097	0.168302	1.77398e-07	1.77398e-07	1	0	0	1	0	0
AGCGCCG	35	168	7	18.4099	409691510	150	50282482	1176	4.8	1.90115	9.12553	3.34112	0.0638787	0.0233879	0.224	1.55919e-07	1.55919e-07	1	0	0	1	0	0
AGCGCG	119	531	6	18.4099	409691510	150	50282482	3186	4.46218	6.46392	28.8432	10.5603	0.173059	0.063362	0.178487	4.22414e-07	4.22414e-07	1	0	0	1	0	0
AGCGCGAGGC	1	4	10	18.4099	409691510	150	50282482	40	4	0.0543187	0.217275	0.0795506	0.00217275	0.000795506	0.266667	5.30337e-09	5.30337e-09	1	0	0	1	0	0
AGCGG	94	533	5	18.4099	409691510	150	50282482	2665	5.67021	5.10595	28.9518	10.6001	0.144759	0.0530006	0.189007	3.53337e-07	3.53337e-07	1	0	0	1	0	0
AGCGGAGGC	16	89	9	18.4099	409691510	150	50282482	801	5.5625	0.869098	4.83436	1.77	0.0435092	0.01593	0.33375	1.062e-07	1.062e-07	1	0	0	1	0	0
AGCGGAT	25	100	7	18.4099	409691510	150	50282482	700	4	1.35797	5.43187	1.98876	0.0380231	0.0139213	0.186667	9.2809e-08	9.2809e-08	1	0	0	1	0	0
AGCGGC	348	1462	6	18.4099	409691510	150	50282482	8772	4.20115	18.9029	79.4139	29.0757	0.476483	0.174454	0.168046	1.16303e-06	1.16303e-06	1	0	0	1	0	0
AGCGGCG	30	135	7	18.4099	409691510	150	50282482	945	4.5	1.62956	7.33302	2.68483	0.0513311	0.0187938	0.21	1.25292e-07	1.25292e-07	1	0	0	1	0	0
AGCGGG	53	242	6	18.4099	409691510	150	50282482	1452	4.56604	2.87889	13.1451	4.81281	0.0788707	0.0288769	0.182642	1.92512e-07	1.92512e-07	1	0	0	1	0	0
AGCGGGAGG	38	181	9	18.4099	409691510	150	50282482	1629	4.76316	2.06411	9.83168	3.59966	0.0884851	0.032397	0.285789	2.1598e-07	2.1598e-07	1	0	0	1	0	0
AGCGGGG	5	20	7	18.4099	409691510	150	50282482	140	4	0.271593	1.08637	0.397753	0.00760461	0.00278427	0.186667	1.85618e-08	1.85618e-08	1	0	0	1	0	0
AGCT	56	393	4	18.4099	409691510	150	50282482	1572	7.01786	3.04184	21.3472	7.81584	0.0853889	0.0312634	0.187143	2.08422e-07	2.08422e-07	1	0	0	0	0	0
AGCTAT	13	52	6	18.4099	409691510	150	50282482	312	4	0.706142	2.82457	1.03416	0.0169474	0.00620494	0.16	4.13663e-08	4.13663e-08	1	0	0	1	0	0
AGCTC	16	114	5	18.4099	409691510	150	50282482	570	7.125	0.869098	6.19233	2.26719	0.0309616	0.011336	0.2375	7.5573e-08	7.5573e-08	1	0	0	1	0	0
AGCTCC	13	52	6	18.4099	409691510	150	50282482	312	4	0.706142	2.82457	1.03416	0.0169474	0.00620494	0.16	4.13663e-08	4.13663e-08	1	0	0	1	0	0
AGG	6770	68198	3	18.4099	409691510	150	50282482	204594	10.0736	367.737	3704.42	1356.3	11.1133	4.06889	0.201471	2.71259e-05	2.71259e-05	1	0	1	0	0	0
AGGAGGG	4	16	7	18.4099	409691510	150	50282482	112	4	0.217275	0.869098	0.318202	0.00608369	0.00222742	0.186667	1.48494e-08	1.48494e-08	1	0	0	1	0	0
AGGAT	39	241	5	18.4099	409691510	150	50282482	1205	6.17949	2.11843	13.0908	4.79292	0.065454	0.0239646	0.205983	1.59764e-07	1.59764e-07	1	0	0	1	0	0
AGGATG	49	282	6	18.4099	409691510	150	50282482	1692	5.7551	2.66161	15.3179	5.60832	0.0919072	0.0336499	0.230204	2.24333e-07	2.24333e-07	1	0	0	1	0	0
AGGATGATC	14	81	9	18.4099	409691510	150	50282482	729	5.78571	0.760461	4.39981	1.6109	0.0395983	0.0144981	0.347143	9.66539e-08	9.66539e-08	1	0	0	1	0	0
AGGATGG	13	62	7	18.4099	409691510	150	50282482	434	4.76923	0.706142	3.36776	1.23303	0.0235743	0.00863124	0.222564	5.75416e-08	5.75416e-08	1	0	0	1	0	0
AGGC	1679	14585	4	18.4099	409691510	150	50282482	58340	8.68672	91.201	792.238	290.061	3.16895	1.16025	0.231646	7.73497e-06	7.73497e-06	1	0	0	0	0	0
AGGCC	37	185	5	18.4099	409691510	150	50282482	925	5	2.00979	10.049	3.67921	0.0502448	0.0183961	0.166667	1.2264e-07	1.2264e-07	1	0	0	1	0	0
AGGCG	657	4296	5	18.4099	409691510	150	50282482	21480	6.53881	35.6874	233.353	85.4373	1.16676	0.427187	0.21796	2.84791e-06	2.84791e-06	1	0	0	1	0	0
AGGCGAT	18	73	7	18.4099	409691510	150	50282482	511	4.05556	0.977736	3.96526	1.4518	0.0277568	0.0101626	0.189259	6.77506e-08	6.77506e-08	1	0	0	1	0	0
AGGCGCG	37	157	7	18.4099	409691510	150	50282482	1099	4.24324	2.00979	8.52803	3.12236	0.0596962	0.0218565	0.198018	1.4571e-07	1.4571e-07	1	0	0	1	0	0
AGGCGCGGCG	19	78	10	18.4099	409691510	150	50282482	780	4.10526	1.03205	4.23685	1.55124	0.0423685	0.0155124	0.273684	1.03416e-07	1.03416e-07	1	0	0	1	0	0
AGGCGG	74	308	6	18.4099	409691510	150	50282482	1848	4.16216	4.01958	16.7301	6.12539	0.100381	0.0367524	0.166486	2.45016e-07	2.45016e-07	1	0	0	1	0	0
AGGCGGC	11	44	7	18.4099	409691510	150	50282482	308	4	0.597505	2.39002	0.875056	0.0167301	0.00612539	0.186667	4.0836e-08	4.0836e-08	1	0	0	1	0	0
AGGCGGCG	2	8	8	18.4099	409691510	150	50282482	64	4	0.108637	0.434549	0.159101	0.00347639	0.00127281	0.213333	8.48539e-09	8.48539e-09	1	0	0	1	0	0
AGGG	332	2363	4	18.4099	409691510	150	50282482	9452	7.11747	18.0338	128.355	46.9945	0.51342	0.187978	0.189799	1.25319e-06	1.25319e-06	1	0	0	0	0	0
AGGGAT	16	131	6	18.4099	409691510	150	50282482	786	8.1875	0.869098	7.11574	2.60528	0.0426945	0.0156317	0.3275	1.04211e-07	1.04211e-07	1	0	0	1	0	0
AGGGC	25	136	5	18.4099	409691510	150	50282482	680	5.44	1.35797	7.38734	2.70472	0.0369367	0.0135236	0.181333	9.01573e-08	9.01573e-08	1	0	0	1	0	0
AGGGCC	21	156	6	18.4099	409691510	150	50282482	936	7.42857	1.14069	8.47371	3.10247	0.0508423	0.0186148	0.297143	1.24099e-07	1.24099e-07	1	0	0	1	0	0
AGGGCG	96	590	6	18.4099	409691510	150	50282482	3540	6.14583	5.21459	32.048	11.7337	0.192288	0.0704023	0.245833	4.69348e-07	4.69348e-07	1	0	0	1	0	0
AGGGCGG	24	115	7	18.4099	409691510	150	50282482	805	4.79167	1.30365	6.24665	2.28708	0.0437265	0.0160096	0.223611	1.0673e-07	1.0673e-07	1	0	0	1	0	0
AGGGG	34	221	5	18.4099	409691510	150	50282482	1105	6.5	1.84683	12.0044	4.39517	0.0600221	0.0219758	0.216667	1.46506e-07	1.46506e-07	1	0	0	1	0	0
AGGGGCG	17	75	7	18.4099	409691510	150	50282482	525	4.41176	0.923417	4.0739	1.49157	0.0285173	0.010441	0.205882	6.96067e-08	6.96067e-08	1	0	0	1	0	0
AGGGGG	115	479	6	18.4099	409691510	150	50282482	2874	4.16522	6.24665	26.0186	9.52618	0.156112	0.0571571	0.166609	3.81047e-07	3.81047e-07	1	0	0	1	0	0
AGGGGGG	2	8	7	18.4099	409691510	150	50282482	56	4	0.108637	0.434549	0.159101	0.00304184	0.00111371	0.186667	7.42472e-09	7.42472e-09	1	0	0	1	0	0
AT	111900	2403142	2	18.4099	409691510	150	50282482	4806284	21.4758	6078.26	130535	47792.8	261.071	95.5857	0.286344	0.000637238	0.000637238	1	1	1	0	0	0
ATATATC	16	69	7	18.4099	409691510	150	50282482	483	4.3125	0.869098	3.74799	1.37225	0.0262359	0.00960573	0.20125	6.40382e-08	6.40382e-08	1	0	0	1	0	0
ATATC	33	174	5	18.4099	409691510	150	50282482	870	5.27273	1.79252	9.45145	3.46045	0.0472572	0.0173022	0.175758	1.15348e-07	1.15348e-07	1	0	0	1	0	0
ATATGC	4	27	6	18.4099	409691510	150	50282482	162	6.75	0.217275	1.4666	0.536966	0.00879962	0.0032218	0.27	2.14787e-08	2.14787e-08	1	0	0	1	0	0
ATC	6791	86678	3	18.4099	409691510	150	50282482	260034	12.7637	368.878	4708.23	1723.82	14.1247	5.17146	0.255273	3.44764e-05	3.44764e-05	1	0	1	0	0	0
ATCATCGCC	22046	95718	9	18.4099	409691510	150	50282482	861462	4.34174	1197.51	5199.27	1903.61	46.7935	17.1324	0.260504	0.000114216	0.000114216	1	1	1	1	0	0
ATCC	269	2313	4	18.4099	409691510	150	50282482	9252	8.59851	14.6117	125.639	46.0001	0.502556	0.184	0.229294	1.22667e-06	1.22667e-06	1	0	0	0	0	0
ATCCC	32	266	5	18.4099	409691510	150	50282482	1330	8.3125	1.7382	14.4488	5.29011	0.0722438	0.0264506	0.277083	1.76337e-07	1.76337e-07	1	0	0	1	0	0
ATCCCG	23	92	6	18.4099	409691510	150	50282482	552	4	1.24933	4.99732	1.82966	0.0299839	0.010978	0.16	7.31865e-08	7.31865e-08	1	0	0	1	0	0
ATCCG	18	107	5	18.4099	409691510	150	50282482	535	5.94444	0.977736	5.8121	2.12798	0.0290605	0.0106399	0.198148	7.09326e-08	7.09326e-08	1	0	0	1	0	0
ATCCGC	20	321	6	18.4099	409691510	150	50282482	1926	16.05	1.08637	17.4363	6.38393	0.104618	0.0383036	0.642	2.55357e-07	2.55357e-07	1	0	0	1	1	0
ATCCGCC	28	116	7	18.4099	409691510	150	50282482	812	4.14286	1.52092	6.30096	2.30697	0.0441067	0.0161488	0.193333	1.07658e-07	1.07658e-07	1	0	0	1	0	0
ATCCGG	10	40	6	18.4099	409691510	150	50282482	240	4	0.543187	2.17275	0.795506	0.0130365	0.00477303	0.16	3.18202e-08	3.18202e-08	1	0	0	1	0	0
ATCG	160	1034	4	18.4099	409691510	150	50282482	4136	6.4625	8.69098	56.1655	20.5638	0.224662	0.0822553	0.172333	5.48369e-07	5.48369e-07	1	0	0	0	0	0
ATCGC	406	2627	5	18.4099	409691510	150	50282482	13135	6.47044	22.0534	142.695	52.2448	0.713476	0.261224	0.215681	1.74149e-06	1.74149e-06	1	0	0	1	0	0
ATCGCC	182	1386	6	18.4099	409691510	150	50282482	8316	7.61538	9.88599	75.2857	27.5643	0.451714	0.165386	0.304615	1.10257e-06	1.10257e-06	1	0	0	1	0	0
ATCGCCG	16	64	7	18.4099	409691510	150	50282482	448	4	0.869098	3.47639	1.27281	0.0243348	0.00890966	0.186667	5.93978e-08	5.93978e-08	1	0	0	1	0	0
ATCGCG	48	192	6	18.4099	409691510	150	50282482	1152	4	2.6073	10.4292	3.81843	0.0625751	0.0229106	0.16	1.52737e-07	1.52737e-07	1	0	0	1	0	0
ATCGGC	23	127	6	18.4099	409691510	150	50282482	762	5.52174	1.24933	6.89847	2.52573	0.0413908	0.0151544	0.22087	1.01029e-07	1.01029e-07	1	0	0	1	0	0
ATGC	100	665	4	18.4099	409691510	150	50282482	2660	6.65	5.43187	36.1219	13.2253	0.144488	0.0529011	0.177333	3.52674e-07	3.52674e-07	1	0	0	0	0	0
ATGCC	31	219	5	18.4099	409691510	150	50282482	1095	7.06452	1.68388	11.8958	4.35539	0.0594789	0.021777	0.235484	1.4518e-07	1.4518e-07	1	0	0	1	0	0
ATGCCC	11	53	6	18.4099	409691510	150	50282482	318	4.81818	0.597505	2.87889	1.05405	0.0172733	0.00632427	0.192727	4.21618e-08	4.21618e-08	1	0	0	1	0	0
ATGCGC	1	4	6	18.4099	409691510	150	50282482	24	4	0.0543187	0.217275	0.0795506	0.00130365	0.000477303	0.16	3.18202e-09	3.18202e-09	1	0	0	1	0	0
ATGCGCC	4	16	7	18.4099	409691510	150	50282482	112	4	0.217275	0.869098	0.318202	0.00608369	0.00222742	0.186667	1.48494e-08	1.48494e-08	1	0	0	1	0	0
CCCCCCG	1	4	7	18.4099	409691510	150	50282482	28	4	0.0543187	0.217275	0.0795506	0.00152092	0.000556854	0.186667	3.71236e-09	3.71236e-09	1	0	0	1	0	0
CCCCCG	37	159	6	18.4099	409691510	150	50282482	954	4.2973	2.00979	8.63667	3.16214	0.05182	0.0189728	0.171892	1.26485e-07	1.26485e-07	1	0	0	1	0	0
CCCCG	10	52	5	18.4099	409691510	150	50282482	260	5.2	0.543187	2.82457	1.03416	0.0141228	0.00517079	0.173333	3.44719e-08	3.44719e-08	1	0	0	1	0	0
CCCCGCG	27	145	7	18.4099	409691510	150	50282482	1015	5.37037	1.4666	7.8762	2.88371	0.0551334	0.020186	0.250617	1.34573e-07	1.34573e-07	1	0	0	1	0	0
CCCCGG	56	260	6	18.4099	409691510	150	50282482	1560	4.64286	3.04184	14.1228	5.17079	0.0847371	0.0310247	0.185714	2.06831e-07	2.06831e-07	1	0	0	1	0	0
CCCG	155	1671	4	18.4099	409691510	150	50282482	6684	10.7806	8.41939	90.7665	33.2322	0.363066	0.132929	0.287484	8.86193e-07	8.86193e-07	1	0	0	0	0	0
CCCGCCG	491	2217	7	18.4099	409691510	150	50282482	15519	4.51527	26.6705	120.424	44.0909	0.842971	0.308636	0.210713	2.05758e-06	2.05758e-06	1	0	0	1	0	0
CCCGCCGG	2	8	8	18.4099	409691510	150	50282482	64	4	0.108637	0.434549	0.159101	0.00347639	0.00127281	0.213333	8.48539e-09	8.48539e-09	1	0	0	1	0	0
CCCGCG	171	796	6	18.4099	409691510	150	50282482	4776	4.65497	9.28849	43.2376	15.8306	0.259426	0.0949834	0.186199	6.33223e-07	6.33223e-07	1	0	0	1	0	0
CCCGCGCCG	48	219	9	18.4099	409691510	150	50282482	1971	4.5625	2.6073	11.8958	4.35539	0.107062	0.0391985	0.27375	2.61324e-07	2.61324e-07	1	0	0	1	0	0
CCCGCGG	12	60	7	18.4099	409691510	150	50282482	420	5	0.651824	3.25912	1.19326	0.0228138	0.00835281	0.233333	5.56854e-08	5.56854e-08	1	0	0	1	0	0
CCCGG	32	172	5	18.4099	409691510	150	50282482	860	5.375	1.7382	9.34281	3.42067	0.046714	0.0171034	0.179167	1.14022e-07	1.14022e-07	1	0	0	1	0	0
CCCGGCG	6	24	7	18.4099	409691510	150	50282482	168	4	0.325912	1.30365	0.477303	0.00912553	0.00334112	0.186667	2.22742e-08	2.22742e-08	1	0	0	1	0	0
CCG	15177	158937	3	18.4099	409691510	150	50282482	476811	10.4722	824.394	8633.24	3160.88	25.8997	9.48265	0.209445	6.32176e-05	6.32176e-05	1	1	1	0	0	0
CCGCCGG	20	80	7	18.4099	409691510	150	50282482	560	4	1.08637	4.34549	1.59101	0.0304184	0.0111371	0.186667	7.42472e-08	7.42472e-08	1	0	0	1	0	0
CCGCG	4358	25517	5	18.4099	409691510	150	50282482	127585	5.85521	236.721	1386.05	507.473	6.93025	2.53736	0.195174	1.69158e-05	1.69158e-05	1	0	0	1	0	0
CCGCGCG	122	496	7	18.4099	409691510	150	50282482	3472	4.06557	6.62688	26.9421	9.86427	0.188594	0.0690499	0.189727	4.60333e-07	4.60333e-07	1	0	0	1	0	0
CCGCGG	9	36	6	18.4099	409691510	150	50282482	216	4	0.488868	1.95547	0.715955	0.0117328	0.00429573	0.16	2.86382e-08	2.86382e-08	1	0	0	1	0	0
CCGG	35	223	4	18.4099	409691510	150	50282482	892	6.37143	1.90115	12.1131	4.43494	0.0484522	0.0177398	0.169905	1.18265e-07	1.18265e-07	1	0	0	0	0	0
CCGGCG	14	56	6	18.4099	409691510	150	50282482	336	4	0.760461	3.04184	1.11371	0.0182511	0.00668225	0.16	4.45483e-08	4.45483e-08	1	0	0	1	0	0
CG	1086	13868	2	18.4099	409691510	150	50282482	27736	12.7698	58.9901	753.291	275.802	1.50658	0.551604	0.170264	3.67736e-06	3.67736e-06	1	0	0	0	0	0
