# Supplementary material for: Profiles of telomeric repeats in Insecta reveal diverse forms of telomeric motifs in Hymenopterans
Source: Life Sci Alliance. 2022 Apr 1;5(7):e202101163. doi: 10.26508/lsa.202101163 (PMC8977481; doi:10.26508/lsa.202101163)
Supplement: Supplemental Data 2. — Tandem repeat statistics and TRIP TRM calls for 41 species with simple tandem type TRM. [file LSA-2021-01163_Supplemental_Data_2.zip › DataS2/SOLIN_output.csv.1.filtered.xlsx]

## Sheet: Sheet1
Unnamed: 0	reads	repeats	unit_len	avg_genome_cov	genome_size	eff_read_len	num_reads	repeats_total_len	repeats_per_read	reads_per_genome	repeats_per_genome	repeats_per_million_reads	repeats_len_per_genome	repeats_len_per_million_reads	percent_repeats_len_per_read	percent_repeats_len_per_genome	percent_repeat_unit_in_sequences	avg_genome_cov_filter	repeat_containing_reads_filter	repeats_len_per_million_reads_filter	unit_len_filter	percent_repeats_len_per_read_filter	qualified
AAAAAAC	4	16	7	248.854	409691510	150	679689768	112	4	0.0160737	0.0642947	0.0235402	0.000450063	0.000164781	0.186667	1.09854e-09	1.09854e-09	1	0	0	1	0	0
AAAAAACCATAAAC	472	3729	14	248.854	409691510	150	679689768	52206	7.90042	1.89669	14.9847	5.48633	0.209785	0.0768086	0.737373	5.12057e-07	5.12057e-07	1	0	0	1	1	0
AAAAAACCATAACC	9484	71234	14	248.854	409691510	150	679689768	997276	7.51097	38.1107	286.248	104.804	4.00747	1.46725	0.701023	9.78168e-06	9.78168e-06	1	0	0	1	1	0
AAAAAAG	50	201	7	248.854	409691510	150	679689768	1407	4.02	0.200921	0.807702	0.295723	0.00565391	0.00207006	0.1876	1.38004e-08	1.38004e-08	1	0	0	1	0	0
AAAAAAT	1266	5140	7	248.854	409691510	150	679689768	35980	4.06003	5.08732	20.6547	7.56227	0.144583	0.0529359	0.189468	3.52906e-07	3.52906e-07	1	0	0	1	0	0
AAAAAC	23	95	6	248.854	409691510	150	679689768	570	4.13043	0.0924236	0.38175	0.13977	0.0022905	0.000838618	0.165217	5.59079e-09	5.59079e-09	1	0	0	1	0	0
AAAAACG	6	24	7	248.854	409691510	150	679689768	168	4	0.0241105	0.096442	0.0353102	0.000675094	0.000247172	0.186667	1.64781e-09	1.64781e-09	1	0	0	1	0	0
AAAAACT	1	4	7	248.854	409691510	150	679689768	28	4	0.00401842	0.0160737	0.00588504	0.000112516	4.11953e-05	0.186667	2.74635e-10	2.74635e-10	1	0	0	1	0	0
AAAAAG	578	2457	6	248.854	409691510	150	679689768	14742	4.25087	2.32264	9.87325	3.61488	0.0592395	0.0216893	0.170035	1.44595e-07	1.44595e-07	1	0	0	1	0	0
AAAAAGCCATAACC	40	270	14	248.854	409691510	150	679689768	3780	6.75	0.160737	1.08497	0.39724	0.0151896	0.00556136	0.63	3.70757e-08	3.70757e-08	1	0	0	1	1	0
AAAAAGT	53	212	7	248.854	409691510	150	679689768	1484	4	0.212976	0.851904	0.311907	0.00596333	0.00218335	0.186667	1.45557e-08	1.45557e-08	1	0	0	1	0	0
AAAAAGTCAT	1	4	10	248.854	409691510	150	679689768	40	4	0.00401842	0.0160737	0.00588504	0.000160737	5.88504e-05	0.266667	3.92336e-10	3.92336e-10	1	0	0	1	0	0
AAAAAT	4883	20186	6	248.854	409691510	150	679689768	121116	4.13393	19.6219	81.1158	29.6988	0.486695	0.178193	0.165357	1.18795e-06	1.18795e-06	1	0	0	1	0	0
AAAAATCAAG	151	609	10	248.854	409691510	150	679689768	6090	4.03311	0.606781	2.44722	0.895997	0.0244722	0.00895997	0.268874	5.97331e-08	5.97331e-08	1	0	0	1	0	0
AAAAATG	146	688	7	248.854	409691510	150	679689768	4816	4.71233	0.586689	2.76467	1.01223	0.0193527	0.00708559	0.219909	4.72372e-08	4.72372e-08	1	0	0	1	0	0
AAAAATT	343	1372	7	248.854	409691510	150	679689768	9604	4	1.37832	5.51327	2.01857	0.0385929	0.01413	0.186667	9.41998e-08	9.41998e-08	1	0	0	1	0	0
AAAAC	105	531	5	248.854	409691510	150	679689768	2655	5.05714	0.421934	2.13378	0.781239	0.0106689	0.00390619	0.168571	2.60413e-08	2.60413e-08	1	0	0	1	0	0
AAAACC	235	940	6	248.854	409691510	150	679689768	5640	4	0.944328	3.77731	1.38298	0.0226639	0.0082979	0.16	5.53194e-08	5.53194e-08	1	0	0	1	0	0
AAAACG	1	4	6	248.854	409691510	150	679689768	24	4	0.00401842	0.0160737	0.00588504	9.6442e-05	3.53102e-05	0.16	2.35402e-10	2.35402e-10	1	0	0	1	0	0
AAAACGT	1	4	7	248.854	409691510	150	679689768	28	4	0.00401842	0.0160737	0.00588504	0.000112516	4.11953e-05	0.186667	2.74635e-10	2.74635e-10	1	0	0	1	0	0
AAAACT	17	68	6	248.854	409691510	150	679689768	408	4	0.0683131	0.273252	0.100046	0.00163951	0.000600274	0.16	4.00183e-09	4.00183e-09	1	0	0	1	0	0
AAAACTCAAGATAAAAGTGAAGAC	1	6	24	248.854	409691510	150	679689768	144	6	0.00401842	0.0241105	0.00882756	0.000578652	0.000211861	0.96	1.41241e-09	1.41241e-09	1	0	0	1	1	0
AAAAG	1221	6464	5	248.854	409691510	150	679689768	32320	5.29402	4.90649	25.975	9.51022	0.129875	0.0475511	0.176467	3.17007e-07	3.17007e-07	1	0	0	1	0	0
AAAAGAAAGGAGG	7	38	13	248.854	409691510	150	679689768	494	5.42857	0.0281289	0.1527	0.0559079	0.0019851	0.000726802	0.470476	4.84535e-09	4.84535e-09	1	0	0	1	0	0
AAAAGACCATAACC	11155	79716	14	248.854	409691510	150	679689768	1116024	7.14621	44.8254	320.332	117.283	4.48465	1.64196	0.66698	1.09464e-05	1.09464e-05	1	0	0	1	1	0
AAAAGAG	124	597	7	248.854	409691510	150	679689768	4179	4.81452	0.498284	2.39899	0.878342	0.016793	0.00614839	0.224677	4.09893e-08	4.09893e-08	1	0	0	1	0	0
AAAAGAGCATAACC	9852	76850	14	248.854	409691510	150	679689768	1075900	7.80045	39.5894	308.815	113.066	4.32341	1.58293	0.728042	1.05529e-05	1.05529e-05	1	0	0	1	1	0
AAAAGAT	14	56	7	248.854	409691510	150	679689768	392	4	0.0562578	0.225031	0.0823905	0.00157522	0.000576734	0.186667	3.84489e-09	3.84489e-09	1	0	0	1	0	0
AAAAGATCATAACC	17	96	14	248.854	409691510	150	679689768	1344	5.64706	0.0683131	0.385768	0.141241	0.00540075	0.00197737	0.527059	1.31825e-08	1.31825e-08	1	0	0	1	1	0
AAAAGCG	138	706	7	248.854	409691510	150	679689768	4942	5.11594	0.554542	2.837	1.03871	0.019859	0.00727096	0.238744	4.84731e-08	4.84731e-08	1	0	0	1	0	0
AAAAGCTG	161	696	8	248.854	409691510	150	679689768	5568	4.32298	0.646965	2.79682	1.024	0.0223745	0.00819197	0.230559	5.46132e-08	5.46132e-08	1	0	0	1	0	0
AAAAGG	156	811	6	248.854	409691510	150	679689768	4866	5.19872	0.626873	3.25894	1.19319	0.0195536	0.00715915	0.207949	4.77277e-08	4.77277e-08	1	0	0	1	0	0
AAAAGGATATAAAGGAATATAGG	49	223	23	248.854	409691510	150	679689768	5129	4.55102	0.196902	0.896107	0.328091	0.0206105	0.00754609	0.697823	5.03073e-08	5.03073e-08	1	0	0	1	1	0
AAAAGGG	1	4	7	248.854	409691510	150	679689768	28	4	0.00401842	0.0160737	0.00588504	0.000112516	4.11953e-05	0.186667	2.74635e-10	2.74635e-10	1	0	0	1	0	0
AAAAGTCCATAACC	33	164	14	248.854	409691510	150	679689768	2296	4.9697	0.132608	0.65902	0.241287	0.00922628	0.00337801	0.463838	2.25201e-08	2.25201e-08	1	0	0	1	0	0
AAAAGTG	546	2307	7	248.854	409691510	150	679689768	16149	4.22527	2.19406	9.27049	3.3942	0.0648934	0.0237594	0.197179	1.58396e-07	1.58396e-07	1	0	0	1	0	0
AAAAT	8349	44876	5	248.854	409691510	150	679689768	224380	5.37501	33.5498	180.33	66.0242	0.901652	0.330121	0.179167	2.20081e-06	2.20081e-06	1	0	0	1	0	0
AAAATAAGTAAGAATAATG	632	2538	19	248.854	409691510	150	679689768	48222	4.01582	2.53964	10.1987	3.73406	0.193776	0.0709471	0.508671	4.7298e-07	4.7298e-07	1	0	0	1	1	0
AAAATAGTT	28	161	9	248.854	409691510	150	679689768	1449	5.75	0.112516	0.646965	0.236873	0.00582269	0.00213185	0.345	1.42124e-08	1.42124e-08	1	0	0	1	0	0
AAAATAT	531	3996	7	248.854	409691510	150	679689768	27972	7.52542	2.13378	16.0576	5.87915	0.112403	0.0411541	0.351186	2.7436e-07	2.7436e-07	1	0	0	1	0	0
AAAATC	161	644	6	248.854	409691510	150	679689768	3864	4	0.646965	2.58786	0.947491	0.0155272	0.00568495	0.16	3.78996e-08	3.78996e-08	1	0	0	1	0	0
AAAATCG	142	646	7	248.854	409691510	150	679689768	4522	4.5493	0.570615	2.5959	0.950434	0.0181713	0.00665304	0.2123	4.43536e-08	4.43536e-08	1	0	0	1	0	0
AAAATCT	116	464	7	248.854	409691510	150	679689768	3248	4	0.466136	1.86455	0.682664	0.0130518	0.00477865	0.186667	3.18577e-08	3.18577e-08	1	0	0	1	0	0
AAAATCTT	313	1709	8	248.854	409691510	150	679689768	13672	5.46006	1.25776	6.86747	2.51438	0.0549398	0.0201151	0.291203	1.341e-07	1.341e-07	1	0	0	1	0	0
AAAATG	431	1784	6	248.854	409691510	150	679689768	10704	4.13921	1.73194	7.16886	2.62473	0.0430131	0.0157484	0.165568	1.04989e-07	1.04989e-07	1	0	0	1	0	0
AAAATGCTAG	2	20	10	248.854	409691510	150	679689768	200	10	0.00803683	0.0803683	0.0294252	0.000803683	0.000294252	0.666667	1.96168e-09	1.96168e-09	1	0	0	1	1	0
AAAATT	3180	13545	6	248.854	409691510	150	679689768	81270	4.25943	12.7786	54.4295	19.9282	0.326577	0.119569	0.170377	7.97128e-07	7.97128e-07	1	0	0	1	0	0
AAAATTG	111	543	7	248.854	409691510	150	679689768	3801	4.89189	0.446044	2.182	0.798894	0.015274	0.00559226	0.228288	3.72817e-08	3.72817e-08	1	0	0	1	0	0
AAAATTT	290	1320	7	248.854	409691510	150	679689768	9240	4.55172	1.16534	5.30431	1.94206	0.0371302	0.0135944	0.212414	9.06296e-08	9.06296e-08	1	0	0	1	0	0
AAAATTTTAT	85	341	10	248.854	409691510	150	679689768	3410	4.01176	0.341565	1.37028	0.501699	0.0137028	0.00501699	0.267451	3.34466e-08	3.34466e-08	1	0	0	1	0	0
AAAC	590	3691	4	248.854	409691510	150	679689768	14764	6.25593	2.37087	14.832	5.43042	0.0593279	0.0217217	0.166825	1.44811e-07	1.44811e-07	1	0	0	0	0	0
AAACAAT	114	456	7	248.854	409691510	150	679689768	3192	4	0.4581	1.8324	0.670894	0.0128268	0.00469626	0.186667	3.13084e-08	3.13084e-08	1	0	0	1	0	0
AAACAC	102	449	6	248.854	409691510	150	679689768	2694	4.40196	0.409879	1.80427	0.660595	0.0108256	0.00396357	0.176078	2.64238e-08	2.64238e-08	1	0	0	1	0	0
AAACACACAAC	151	648	11	248.854	409691510	150	679689768	7128	4.29139	0.606781	2.60393	0.953376	0.0286433	0.0104871	0.314702	6.99142e-08	6.99142e-08	1	0	0	1	0	0
AAACAG	42	168	6	248.854	409691510	150	679689768	1008	4	0.168774	0.675094	0.247172	0.00405056	0.00148303	0.16	9.88686e-09	9.88686e-09	1	0	0	1	0	0
AAACAT	2	8	6	248.854	409691510	150	679689768	48	4	0.00803683	0.0321473	0.0117701	0.000192884	7.06205e-05	0.16	4.70803e-10	4.70803e-10	1	0	0	1	0	0
AAACC	11	65	5	248.854	409691510	150	679689768	325	5.90909	0.0442026	0.261197	0.0956319	0.00130599	0.000478159	0.19697	3.18773e-09	3.18773e-09	1	0	0	1	0	0
AAACCAGC	115	605	8	248.854	409691510	150	679689768	4840	5.26087	0.462118	2.43114	0.890112	0.0194491	0.0071209	0.28058	4.74726e-08	4.74726e-08	1	0	0	1	0	0
AAACCCC	3	16	7	248.854	409691510	150	679689768	112	5.33333	0.0120553	0.0642947	0.0235402	0.000450063	0.000164781	0.248889	1.09854e-09	1.09854e-09	1	0	0	1	0	0
AAACCCT	1	4	7	248.854	409691510	150	679689768	28	4	0.00401842	0.0160737	0.00588504	0.000112516	4.11953e-05	0.186667	2.74635e-10	2.74635e-10	1	0	0	1	0	0
AAACCG	2	8	6	248.854	409691510	150	679689768	48	4	0.00803683	0.0321473	0.0117701	0.000192884	7.06205e-05	0.16	4.70803e-10	4.70803e-10	1	0	0	1	0	0
AAACCT	179	838	6	248.854	409691510	150	679689768	5028	4.68156	0.719297	3.36743	1.23292	0.0202046	0.00739749	0.187263	4.93166e-08	4.93166e-08	1	0	0	1	0	0
AAACG	486	3354	5	248.854	409691510	150	679689768	16770	6.90123	1.95295	13.4778	4.9346	0.0673888	0.024673	0.230041	1.64487e-07	1.64487e-07	1	0	0	1	0	0
AAACGAG	206	919	7	248.854	409691510	150	679689768	6433	4.46117	0.827794	3.69292	1.35209	0.0258505	0.00946461	0.208188	6.30974e-08	6.30974e-08	1	0	0	1	0	0
AAACGC	59	236	6	248.854	409691510	150	679689768	1416	4	0.237087	0.948346	0.347217	0.00569008	0.0020833	0.16	1.38887e-08	1.38887e-08	1	0	0	1	0	0
AAACGCG	153	731	7	248.854	409691510	150	679689768	5117	4.77778	0.614818	2.93746	1.07549	0.0205622	0.00752843	0.222963	5.01896e-08	5.01896e-08	1	0	0	1	0	0
AAACGCGAAC	1	4	10	248.854	409691510	150	679689768	40	4	0.00401842	0.0160737	0.00588504	0.000160737	5.88504e-05	0.266667	3.92336e-10	3.92336e-10	1	0	0	1	0	0
AAACGCT	1	5	7	248.854	409691510	150	679689768	35	5	0.00401842	0.0200921	0.0073563	0.000140645	5.14941e-05	0.233333	3.43294e-10	3.43294e-10	1	0	0	1	0	0
AAACGGCG	1	4	8	248.854	409691510	150	679689768	32	4	0.00401842	0.0160737	0.00588504	0.000128589	4.70803e-05	0.213333	3.13869e-10	3.13869e-10	1	0	0	1	0	0
AAACGT	29	140	6	248.854	409691510	150	679689768	840	4.82759	0.116534	0.562578	0.205976	0.00337547	0.00123586	0.193103	8.23905e-09	8.23905e-09	1	0	0	1	0	0
AAACGTC	16	92	7	248.854	409691510	150	679689768	644	5.75	0.0642947	0.369694	0.135356	0.00258786	0.000947491	0.268333	6.31661e-09	6.31661e-09	1	0	0	1	0	0
AAACT	1	5	5	248.854	409691510	150	679689768	25	5	0.00401842	0.0200921	0.0073563	0.00010046	3.67815e-05	0.166667	2.4521e-10	2.4521e-10	1	0	0	1	0	0
AAACTATG	1	4	8	248.854	409691510	150	679689768	32	4	0.00401842	0.0160737	0.00588504	0.000128589	4.70803e-05	0.213333	3.13869e-10	3.13869e-10	1	0	0	1	0	0
AAACTGCG	170	698	8	248.854	409691510	150	679689768	5584	4.10588	0.683131	2.80485	1.02694	0.0224388	0.00821551	0.21898	5.47701e-08	5.47701e-08	1	0	0	1	0	0
AAACTGG	1	9	7	248.854	409691510	150	679689768	63	9	0.00401842	0.0361658	0.0132413	0.00025316	9.26893e-05	0.42	6.17929e-10	6.17929e-10	1	0	0	1	0	0
AAAG	7614	52473	4	248.854	409691510	150	679689768	209892	6.89165	30.5962	210.858	77.2014	0.843434	0.308806	0.183777	2.0587e-06	2.0587e-06	1	0	0	0	0	0
AAAGAAAGGAAGATGGAAATG	425	1860	21	248.854	409691510	150	679689768	39060	4.37647	1.70783	7.47426	2.73654	0.156959	0.0574674	0.612706	3.83116e-07	3.83116e-07	1	0	0	1	1	0
AAAGAACCATAACC	2	20	14	248.854	409691510	150	679689768	280	10	0.00803683	0.0803683	0.0294252	0.00112516	0.000411953	0.933333	2.74635e-09	2.74635e-09	1	0	0	1	1	0
AAAGAAG	131	524	7	248.854	409691510	150	679689768	3668	4	0.526413	2.10565	0.77094	0.0147396	0.00539658	0.186667	3.59772e-08	3.59772e-08	1	0	0	1	0	0
AAAGAAGG	288	1274	8	248.854	409691510	150	679689768	10192	4.42361	1.1573	5.11946	1.87438	0.0409557	0.0149951	0.235926	9.99672e-08	9.99672e-08	1	0	0	1	0	0
AAAGACG	128	616	7	248.854	409691510	150	679689768	4312	4.8125	0.514357	2.47534	0.906296	0.0173274	0.00634407	0.224583	4.22938e-08	4.22938e-08	1	0	0	1	0	0
AAAGAG	2950	13082	6	248.854	409691510	150	679689768	78492	4.43458	11.8543	52.5689	19.247	0.315414	0.115482	0.177383	7.69881e-07	7.69881e-07	1	0	0	1	0	0
AAAGAT	445	1804	6	248.854	409691510	150	679689768	10824	4.05393	1.7882	7.24922	2.65415	0.0434953	0.0159249	0.162157	1.06166e-07	1.06166e-07	1	0	0	1	0	0
AAAGATCG	131	619	8	248.854	409691510	150	679689768	4952	4.72519	0.526413	2.4874	0.91071	0.0198992	0.00728568	0.25201	4.85712e-08	4.85712e-08	1	0	0	1	0	0
AAAGC	118	733	5	248.854	409691510	150	679689768	3665	6.21186	0.474173	2.9455	1.07843	0.0147275	0.00539217	0.207062	3.59478e-08	3.59478e-08	1	0	0	1	0	0
AAAGCAG	1	4	7	248.854	409691510	150	679689768	28	4	0.00401842	0.0160737	0.00588504	0.000112516	4.11953e-05	0.186667	2.74635e-10	2.74635e-10	1	0	0	1	0	0
AAAGCC	1	6	6	248.854	409691510	150	679689768	36	6	0.00401842	0.0241105	0.00882756	0.000144663	5.29653e-05	0.24	3.53102e-10	3.53102e-10	1	0	0	1	0	0
AAAGG	125	790	5	248.854	409691510	150	679689768	3950	6.32	0.502302	3.17455	1.16229	0.0158727	0.00581147	0.210667	3.87432e-08	3.87432e-08	1	0	0	1	0	0
AAAGGAAGATGGAAATGGAAG	21	88	21	248.854	409691510	150	679689768	1848	4.19048	0.0843868	0.353621	0.129471	0.00742603	0.00271889	0.586667	1.81259e-08	1.81259e-08	1	0	0	1	1	0
AAAGGACCATAACC	692	4952	14	248.854	409691510	150	679689768	69328	7.15607	2.78074	19.8992	7.28568	0.278589	0.101999	0.6679	6.79997e-07	6.79997e-07	1	0	0	1	1	0
AAAGGAGAT	3	15	9	248.854	409691510	150	679689768	135	5	0.0120553	0.0602763	0.0220689	0.000542486	0.00019862	0.3	1.32413e-09	1.32413e-09	1	0	0	1	0	0
AAAGGG	76	304	6	248.854	409691510	150	679689768	1824	4	0.3054	1.2216	0.447263	0.00732959	0.00268358	0.16	1.78905e-08	1.78905e-08	1	0	0	1	0	0
AAAGGGG	120	575	7	248.854	409691510	150	679689768	4025	4.79167	0.48221	2.31059	0.845974	0.0161741	0.00592182	0.223611	3.94788e-08	3.94788e-08	1	0	0	1	0	0
AAAGTAT	25	100	7	248.854	409691510	150	679689768	700	4	0.10046	0.401842	0.147126	0.00281289	0.00102988	0.186667	6.86588e-09	6.86588e-09	1	0	0	1	0	0
AAAGTCCTGAAGCCG	715	3591	15	248.854	409691510	150	679689768	53865	5.02238	2.87317	14.4301	5.28329	0.216452	0.0792494	0.502238	5.28329e-07	5.28329e-07	1	0	0	1	1	0
AAAT	35624	242075	4	248.854	409691510	150	679689768	968300	6.79528	143.152	972.758	356.155	3.89103	1.42462	0.181207	9.49747e-06	9.49747e-06	1	1	0	0	0	0
AAATAAT	79	316	7	248.854	409691510	150	679689768	2212	4	0.317455	1.26982	0.464918	0.00888874	0.00325443	0.186667	2.16962e-08	2.16962e-08	1	0	0	1	0	0
AAATAATGTT	178	818	10	248.854	409691510	150	679689768	8180	4.59551	0.715278	3.28706	1.20349	0.0328706	0.0120349	0.306367	8.02327e-08	8.02327e-08	1	0	0	1	0	0
AAATAC	491	2164	6	248.854	409691510	150	679689768	12984	4.40733	1.97304	8.69585	3.18381	0.0521751	0.0191028	0.176293	1.27352e-07	1.27352e-07	1	0	0	1	0	0
AAATAG	133	532	6	248.854	409691510	150	679689768	3192	4	0.534449	2.1378	0.78271	0.0128268	0.00469626	0.16	3.13084e-08	3.13084e-08	1	0	0	1	0	0
AAATAT	3249	15254	6	248.854	409691510	150	679689768	91524	4.69498	13.0558	61.2969	22.4426	0.367782	0.134656	0.187799	8.97704e-07	8.97704e-07	1	0	0	1	0	0
AAATATT	584	3142	7	248.854	409691510	150	679689768	21994	5.38014	2.34676	12.6259	4.6227	0.0883811	0.0323589	0.251073	2.15726e-07	2.15726e-07	1	0	0	1	0	0
AAATC	5	25	5	248.854	409691510	150	679689768	125	5	0.0200921	0.10046	0.0367815	0.000502302	0.000183907	0.166667	1.22605e-09	1.22605e-09	1	0	0	1	0	0
AAATCC	23	92	6	248.854	409691510	150	679689768	552	4	0.0924236	0.369694	0.135356	0.00221817	0.000812135	0.16	5.41423e-09	5.41423e-09	1	0	0	1	0	0
AAATCGCCGAT	1	4	11	248.854	409691510	150	679689768	44	4	0.00401842	0.0160737	0.00588504	0.00017681	6.47354e-05	0.293333	4.31569e-10	4.31569e-10	1	0	0	1	0	0
AAATCGCCGCG	86	347	11	248.854	409691510	150	679689768	3817	4.03488	0.345584	1.39439	0.510527	0.0153383	0.0056158	0.295891	3.74386e-08	3.74386e-08	1	0	0	1	0	0
AAATCTC	130	520	7	248.854	409691510	150	679689768	3640	4	0.522394	2.08958	0.765055	0.014627	0.00535538	0.186667	3.57026e-08	3.57026e-08	1	0	0	1	0	0
AAATG	278	1390	5	248.854	409691510	150	679689768	6950	5	1.11712	5.5856	2.04505	0.027928	0.0102253	0.166667	6.81684e-08	6.81684e-08	1	0	0	1	0	0
AAATGT	3	12	6	248.854	409691510	150	679689768	72	4	0.0120553	0.048221	0.0176551	0.000289326	0.000105931	0.16	7.06205e-10	7.06205e-10	1	0	0	1	0	0
AAATGTT	27	109	7	248.854	409691510	150	679689768	763	4.03704	0.108497	0.438007	0.160367	0.00306605	0.00112257	0.188395	7.48381e-09	7.48381e-09	1	0	0	1	0	0
AAATT	4019	21910	5	248.854	409691510	150	679689768	109550	5.4516	16.15	88.0435	32.2353	0.440218	0.161176	0.18172	1.07451e-06	1.07451e-06	1	0	0	1	0	0
AAATTAC	118	676	7	248.854	409691510	150	679689768	4732	5.72881	0.474173	2.71645	0.994571	0.0190151	0.006962	0.267345	4.64133e-08	4.64133e-08	1	0	0	1	0	0
AAATTAG	72	288	7	248.854	409691510	150	679689768	2016	4	0.289326	1.1573	0.423723	0.00810113	0.00296606	0.186667	1.97737e-08	1.97737e-08	1	0	0	1	0	0
AAATTAT	55	220	7	248.854	409691510	150	679689768	1540	4	0.221013	0.884052	0.323677	0.00618836	0.00226574	0.186667	1.51049e-08	1.51049e-08	1	0	0	1	0	0
AAATTC	65	260	6	248.854	409691510	150	679689768	1560	4	0.261197	1.04479	0.382527	0.00626873	0.00229516	0.16	1.53011e-08	1.53011e-08	1	0	0	1	0	0
AAATTG	307	1691	6	248.854	409691510	150	679689768	10146	5.50814	1.23365	6.79514	2.4879	0.0407709	0.0149274	0.220326	9.9516e-08	9.9516e-08	1	0	0	1	0	0
AAATTT	529	2116	6	248.854	409691510	150	679689768	12696	4	2.12574	8.50297	3.11319	0.0510178	0.0186791	0.16	1.24527e-07	1.24527e-07	1	0	0	1	0	0
AAC	5324	57165	3	248.854	409691510	150	679689768	171495	10.7372	21.3941	229.713	84.1045	0.689138	0.252314	0.214745	1.68209e-06	1.68209e-06	1	0	0	0	0	0
AACAACG	26	104	7	248.854	409691510	150	679689768	728	4	0.104479	0.417915	0.153011	0.00292541	0.00107108	0.186667	7.14051e-09	7.14051e-09	1	0	0	1	0	0
AACAAT	982	10085	6	248.854	409691510	150	679689768	60510	10.2699	3.94609	40.5257	14.8377	0.243154	0.0890259	0.410794	5.93506e-07	5.93506e-07	1	0	0	1	0	0
AACAATGAC	219	1437	9	248.854	409691510	150	679689768	12933	6.56164	0.880033	5.77446	2.1142	0.0519702	0.0190278	0.393699	1.26852e-07	1.26852e-07	1	0	0	1	0	0
AACACACG	103	1087	8	248.854	409691510	150	679689768	8696	10.5534	0.413897	4.36802	1.59926	0.0349442	0.0127941	0.562848	8.52938e-08	8.52938e-08	1	0	0	1	1	0
AACACAT	3	12	7	248.854	409691510	150	679689768	84	4	0.0120553	0.048221	0.0176551	0.000337547	0.000123586	0.186667	8.23905e-10	8.23905e-10	1	0	0	1	0	0
AACACC	1	4	6	248.854	409691510	150	679689768	24	4	0.00401842	0.0160737	0.00588504	9.6442e-05	3.53102e-05	0.16	2.35402e-10	2.35402e-10	1	0	0	1	0	0
AACACG	61	244	6	248.854	409691510	150	679689768	1464	4	0.245123	0.980494	0.358987	0.00588296	0.00215392	0.16	1.43595e-08	1.43595e-08	1	0	0	1	0	0
AACACGC	1	5	7	248.854	409691510	150	679689768	35	5	0.00401842	0.0200921	0.0073563	0.000140645	5.14941e-05	0.233333	3.43294e-10	3.43294e-10	1	0	0	1	0	0
AACACT	1	4	6	248.854	409691510	150	679689768	24	4	0.00401842	0.0160737	0.00588504	9.6442e-05	3.53102e-05	0.16	2.35402e-10	2.35402e-10	1	0	0	1	0	0
AACACTGGC	149	630	9	248.854	409691510	150	679689768	5670	4.22819	0.598744	2.5316	0.926893	0.0227844	0.00834204	0.253691	5.56136e-08	5.56136e-08	1	0	0	1	0	0
AACAG	161	1004	5	248.854	409691510	150	679689768	5020	6.23602	0.646965	4.03449	1.47714	0.0201725	0.00738572	0.207867	4.92381e-08	4.92381e-08	1	0	0	1	0	0
AACAGC	734	3090	6	248.854	409691510	150	679689768	18540	4.20981	2.94952	12.4169	4.54619	0.0745014	0.0272772	0.168392	1.81848e-07	1.81848e-07	1	0	0	1	0	0
AACAGCAGCCAC	177	729	12	248.854	409691510	150	679689768	8748	4.11864	0.71126	2.92943	1.07255	0.0351531	0.0128706	0.329492	8.58039e-08	8.58039e-08	1	0	0	1	0	0
AACAGT	138	690	6	248.854	409691510	150	679689768	4140	5	0.554542	2.77271	1.01517	0.0166362	0.00609101	0.2	4.06068e-08	4.06068e-08	1	0	0	1	0	0
AACAT	154	770	5	248.854	409691510	150	679689768	3850	5	0.618836	3.09418	1.13287	0.0154709	0.00566435	0.166667	3.77623e-08	3.77623e-08	1	0	0	1	0	0
AACATC	381	1564	6	248.854	409691510	150	679689768	9384	4.10499	1.53102	6.2848	2.30105	0.0377088	0.0138063	0.164199	9.2042e-08	9.2042e-08	1	0	0	1	0	0
AACATT	1	4	6	248.854	409691510	150	679689768	24	4	0.00401842	0.0160737	0.00588504	9.6442e-05	3.53102e-05	0.16	2.35402e-10	2.35402e-10	1	0	0	1	0	0
AACC	1759	16168	4	248.854	409691510	150	679689768	64672	9.19159	7.0684	64.9698	23.7873	0.259879	0.0951493	0.245109	6.34329e-07	6.34329e-07	1	0	0	0	0	0
AACCAAG	118	485	7	248.854	409691510	150	679689768	3395	4.11017	0.474173	1.94893	0.713561	0.0136425	0.00499493	0.191808	3.32995e-08	3.32995e-08	1	0	0	1	0	0
AACCAAGAGACCAT	20	81	14	248.854	409691510	150	679689768	1134	4.05	0.0803683	0.325492	0.119172	0.00455688	0.00166841	0.378	1.11227e-08	1.11227e-08	1	0	0	1	0	0
AACCAATAGACCAT	793	4496	14	248.854	409691510	150	679689768	62944	5.66961	3.1866	18.0668	6.61478	0.252935	0.092607	0.529164	6.1738e-07	6.1738e-07	1	0	0	1	1	0
AACCAGAGCCTAGTGCAG	336	1418	18	248.854	409691510	150	679689768	25524	4.22024	1.35019	5.69811	2.08625	0.102566	0.0375524	0.506429	2.5035e-07	2.5035e-07	1	0	0	1	1	0
AACCAGCTC	136	636	9	248.854	409691510	150	679689768	5724	4.67647	0.546505	2.55571	0.935721	0.0230014	0.00842149	0.280588	5.61433e-08	5.61433e-08	1	0	0	1	0	0
AACCATAAGACCAT	35	162	14	248.854	409691510	150	679689768	2268	4.62857	0.140645	0.650984	0.238344	0.00911377	0.00333682	0.432	2.22454e-08	2.22454e-08	1	0	0	1	0	0
AACCC	556	4461	5	248.854	409691510	150	679689768	22305	8.02338	2.23424	17.9262	6.56329	0.0896308	0.0328164	0.267446	2.18776e-07	2.18776e-07	1	0	0	1	0	0
AACCCAG	1	5	7	248.854	409691510	150	679689768	35	5	0.00401842	0.0200921	0.0073563	0.000140645	5.14941e-05	0.233333	3.43294e-10	3.43294e-10	1	0	0	1	0	0
AACCCC	24	97	6	248.854	409691510	150	679689768	582	4.04167	0.096442	0.389786	0.142712	0.00233872	0.000856273	0.161667	5.70849e-09	5.70849e-09	1	0	0	1	0	0
AACCCCC	1	4	7	248.854	409691510	150	679689768	28	4	0.00401842	0.0160737	0.00588504	0.000112516	4.11953e-05	0.186667	2.74635e-10	2.74635e-10	1	0	0	1	0	0
AACCCT	834	3793	6	248.854	409691510	150	679689768	22758	4.54796	3.35136	15.2419	5.58049	0.0914511	0.0334829	0.181918	2.23219e-07	2.23219e-07	1	0	0	1	0	0
AACCGAG	91	421	7	248.854	409691510	150	679689768	2947	4.62637	0.365676	1.69175	0.6194	0.0118423	0.0043358	0.215897	2.89053e-08	2.89053e-08	1	0	0	1	0	0
AACCGC	2	8	6	248.854	409691510	150	679689768	48	4	0.00803683	0.0321473	0.0117701	0.000192884	7.06205e-05	0.16	4.70803e-10	4.70803e-10	1	0	0	1	0	0
AACCGCG	11	44	7	248.854	409691510	150	679689768	308	4	0.0442026	0.17681	0.0647354	0.00123767	0.000453148	0.186667	3.02099e-09	3.02099e-09	1	0	0	1	0	0
AACCGG	140	600	6	248.854	409691510	150	679689768	3600	4.28571	0.562578	2.41105	0.882756	0.0144663	0.00529653	0.171429	3.53102e-08	3.53102e-08	1	0	0	1	0	0
AACCGTCTG	2	12	9	248.854	409691510	150	679689768	108	6	0.00803683	0.048221	0.0176551	0.000433989	0.000158896	0.36	1.05931e-09	1.05931e-09	1	0	0	1	0	0
AACCT	307546	4916635	5	248.854	409691510	150	679689768	24583175	15.9867	1235.85	19757.1	7233.65	98.7854	36.1682	0.532889	0.000241122	0.000241122	1	1	1	1	1	1
AACCTAG	191	764	7	248.854	409691510	150	679689768	5348	4	0.767518	3.07007	1.12404	0.0214905	0.0078683	0.186667	5.24553e-08	5.24553e-08	1	0	0	1	0	0
AACCTC	127	671	6	248.854	409691510	150	679689768	4026	5.28346	0.510339	2.69636	0.987215	0.0161781	0.00592329	0.211339	3.94886e-08	3.94886e-08	1	0	0	1	0	0
AACCTCG	29	116	7	248.854	409691510	150	679689768	812	4	0.116534	0.466136	0.170666	0.00326295	0.00119466	0.186667	7.96442e-09	7.96442e-09	1	0	0	1	0	0
AACCTG	125	500	6	248.854	409691510	150	679689768	3000	4	0.502302	2.00921	0.73563	0.0120553	0.00441378	0.16	2.94252e-08	2.94252e-08	1	0	0	1	0	0
AACCTT	113	719	6	248.854	409691510	150	679689768	4314	6.36283	0.454081	2.88924	1.05784	0.0173354	0.00634701	0.254513	4.23134e-08	4.23134e-08	1	0	0	1	0	0
AACG	15601	152365	4	248.854	409691510	150	679689768	609460	9.76636	62.6913	612.266	224.168	2.44906	0.896674	0.260436	5.97783e-06	5.97783e-06	1	1	0	0	0	0
AACGAACGCG	332	2601	10	248.854	409691510	150	679689768	26010	7.83434	1.33411	10.4519	3.82675	0.104519	0.0382675	0.522289	2.55116e-07	2.55116e-07	1	0	0	1	1	0
AACGAC	890	4072	6	248.854	409691510	150	679689768	24432	4.57528	3.57639	16.363	5.99097	0.098178	0.0359458	0.183011	2.39639e-07	2.39639e-07	1	0	0	1	0	0
AACGACCG	378	3407	8	248.854	409691510	150	679689768	27256	9.01323	1.51896	13.6907	5.01258	0.109526	0.0401006	0.480705	2.67338e-07	2.67338e-07	1	0	0	1	0	0
AACGACG	45	197	7	248.854	409691510	150	679689768	1379	4.37778	0.180829	0.791628	0.289838	0.0055414	0.00202887	0.204296	1.35258e-08	1.35258e-08	1	0	0	1	0	0
AACGACGGTGC	138	579	11	248.854	409691510	150	679689768	6369	4.19565	0.554542	2.32666	0.851859	0.0255933	0.00937045	0.307681	6.24697e-08	6.24697e-08	1	0	0	1	0	0
AACGAG	530	2496	6	248.854	409691510	150	679689768	14976	4.70943	2.12976	10.03	3.67226	0.0601798	0.0220336	0.188377	1.46891e-07	1.46891e-07	1	0	0	1	0	0
AACGAGC	133	762	7	248.854	409691510	150	679689768	5334	5.72932	0.534449	3.06203	1.1211	0.0214342	0.0078477	0.267368	5.2318e-08	5.2318e-08	1	0	0	1	0	0
AACGAGG	82	328	7	248.854	409691510	150	679689768	2296	4	0.32951	1.31804	0.482573	0.00922628	0.00337801	0.186667	2.25201e-08	2.25201e-08	1	0	0	1	0	0
AACGAT	215	1750	6	248.854	409691510	150	679689768	10500	8.13953	0.86396	7.03223	2.5747	0.0421934	0.0154482	0.325581	1.02988e-07	1.02988e-07	1	0	0	1	0	0
AACGATG	107	428	7	248.854	409691510	150	679689768	2996	4	0.429971	1.71988	0.629699	0.0120392	0.00440789	0.186667	2.9386e-08	2.9386e-08	1	0	0	1	0	0
AACGATGATGATAATGAT	193	828	18	248.854	409691510	150	679689768	14904	4.29016	0.775554	3.32725	1.2182	0.0598905	0.0219277	0.514819	1.46184e-07	1.46184e-07	1	0	0	1	1	0
AACGC	1187	7525	5	248.854	409691510	150	679689768	37625	6.33951	4.76986	30.2386	11.0712	0.151193	0.0553561	0.211317	3.69041e-07	3.69041e-07	1	0	0	1	0	0
AACGCC	245	1312	6	248.854	409691510	150	679689768	7872	5.3551	0.984512	5.27216	1.93029	0.031633	0.0115818	0.214204	7.72117e-08	7.72117e-08	1	0	0	1	0	0
AACGCCGTGAC	163	947	11	248.854	409691510	150	679689768	10417	5.80982	0.655002	3.80544	1.39328	0.0418598	0.0153261	0.426053	1.02174e-07	1.02174e-07	1	0	0	1	0	0
AACGCG	626	3084	6	248.854	409691510	150	679689768	18504	4.92652	2.51553	12.3928	4.53736	0.0743568	0.0272242	0.197061	1.81495e-07	1.81495e-07	1	0	0	1	0	0
AACGCGC	99	562	7	248.854	409691510	150	679689768	3934	5.67677	0.397823	2.25835	0.826848	0.0158085	0.00578793	0.264916	3.85862e-08	3.85862e-08	1	0	0	1	0	0
AACGCGCC	117	553	8	248.854	409691510	150	679689768	4424	4.7265	0.470155	2.22218	0.813606	0.0177775	0.00650885	0.25208	4.33923e-08	4.33923e-08	1	0	0	1	0	0
AACGCGG	90	430	7	248.854	409691510	150	679689768	3010	4.77778	0.361658	1.72792	0.632642	0.0120954	0.00442849	0.222963	2.95233e-08	2.95233e-08	1	0	0	1	0	0
AACGCGGCG	19	134	9	248.854	409691510	150	679689768	1206	7.05263	0.0763499	0.538468	0.197149	0.00484621	0.00177434	0.423158	1.18289e-08	1.18289e-08	1	0	0	1	0	0
AACGCT	1	4	6	248.854	409691510	150	679689768	24	4	0.00401842	0.0160737	0.00588504	9.6442e-05	3.53102e-05	0.16	2.35402e-10	2.35402e-10	1	0	0	1	0	0
AACGCTG	123	492	7	248.854	409691510	150	679689768	3444	4	0.494265	1.97706	0.72386	0.0138394	0.00506702	0.186667	3.37801e-08	3.37801e-08	1	0	0	1	0	0
AACGG	225	1167	5	248.854	409691510	150	679689768	5835	5.18667	0.904144	4.68949	1.71696	0.0234475	0.0085848	0.172889	5.7232e-08	5.7232e-08	1	0	0	1	0	0
AACGGACG	248	1068	8	248.854	409691510	150	679689768	8544	4.30645	0.996567	4.29167	1.57131	0.0343334	0.0125704	0.229677	8.38029e-08	8.38029e-08	1	0	0	1	0	0
AACGGATAC	158	743	9	248.854	409691510	150	679689768	6687	4.70253	0.63491	2.98568	1.09315	0.0268712	0.00983831	0.282152	6.55887e-08	6.55887e-08	1	0	0	1	0	0
AACGGC	776	3520	6	248.854	409691510	150	679689768	21120	4.53608	3.11829	14.1448	5.17883	0.084869	0.031073	0.181443	2.07153e-07	2.07153e-07	1	0	0	1	0	0
AACGGCTGCG	128	557	10	248.854	409691510	150	679689768	5570	4.35156	0.514357	2.23826	0.819492	0.0223826	0.00819492	0.290104	5.46328e-08	5.46328e-08	1	0	0	1	0	0
AACGGG	265	1169	6	248.854	409691510	150	679689768	7014	4.41132	1.06488	4.69753	1.7199	0.0281852	0.0103194	0.176453	6.87961e-08	6.87961e-08	1	0	0	1	0	0
AACGGT	418	1672	6	248.854	409691510	150	679689768	10032	4	1.6797	6.71879	2.45995	0.0403128	0.0147597	0.16	9.83978e-08	9.83978e-08	1	0	0	1	0	0
AACGGTG	138	638	7	248.854	409691510	150	679689768	4466	4.62319	0.554542	2.56375	0.938664	0.0179462	0.00657064	0.215749	4.38043e-08	4.38043e-08	1	0	0	1	0	0
AACGT	276	1380	5	248.854	409691510	150	679689768	6900	5	1.10908	5.54542	2.03034	0.0277271	0.0101517	0.166667	6.76779e-08	6.76779e-08	1	0	0	1	0	0
AACGTC	100	476	6	248.854	409691510	150	679689768	2856	4.76	0.401842	1.91277	0.70032	0.0114766	0.00420192	0.1904	2.80128e-08	2.80128e-08	1	0	0	1	0	0
AACGTCGT	136	659	8	248.854	409691510	150	679689768	5272	4.84559	0.546505	2.64814	0.96956	0.0211851	0.00775648	0.258431	5.17099e-08	5.17099e-08	1	0	0	1	0	0
AACGTCGTGG	386	2868	10	248.854	409691510	150	679689768	28680	7.43005	1.55111	11.5248	4.21957	0.115248	0.0421957	0.495337	2.81305e-07	2.81305e-07	1	0	0	1	0	0
AACGTG	139	861	6	248.854	409691510	150	679689768	5166	6.19424	0.55856	3.45986	1.26675	0.0207591	0.00760053	0.24777	5.06702e-08	5.06702e-08	1	0	0	1	0	0
AACT	1	6	4	248.854	409691510	150	679689768	24	6	0.00401842	0.0241105	0.00882756	9.6442e-05	3.53102e-05	0.16	2.35402e-10	2.35402e-10	1	0	0	0	0	0
AACTAAT	25	100	7	248.854	409691510	150	679689768	700	4	0.10046	0.401842	0.147126	0.00281289	0.00102988	0.186667	6.86588e-09	6.86588e-09	1	0	0	1	0	0
AACTACG	1	4	7	248.854	409691510	150	679689768	28	4	0.00401842	0.0160737	0.00588504	0.000112516	4.11953e-05	0.186667	2.74635e-10	2.74635e-10	1	0	0	1	0	0
AACTCCGTCC	37	152	10	248.854	409691510	150	679689768	1520	4.10811	0.148681	0.610799	0.223631	0.00610799	0.00223631	0.273874	1.49088e-08	1.49088e-08	1	0	0	1	0	0
AACTCG	193	1049	6	248.854	409691510	150	679689768	6294	5.43523	0.775554	4.21532	1.54335	0.0252919	0.00926011	0.217409	6.1734e-08	6.1734e-08	1	0	0	1	0	0
AACTCGC	130	629	7	248.854	409691510	150	679689768	4403	4.83846	0.522394	2.52758	0.925422	0.0176931	0.00647796	0.225795	4.31864e-08	4.31864e-08	1	0	0	1	0	0
AACTCGCGC	66697	274620	9	248.854	409691510	150	679689768	2471580	4.11743	268.016	1103.54	404.037	9.93184	3.63634	0.247046	2.42422e-05	2.42422e-05	1	1	0	1	0	0
AACTG	252	1423	5	248.854	409691510	150	679689768	7115	5.64683	1.01264	5.71821	2.0936	0.028591	0.010468	0.188228	6.97867e-08	6.97867e-08	1	0	0	1	0	0
AACTGCG	2	8	7	248.854	409691510	150	679689768	56	4	0.00803683	0.0321473	0.0117701	0.000225031	8.23905e-05	0.186667	5.4927e-10	5.4927e-10	1	0	0	1	0	0
AACTGT	148	694	6	248.854	409691510	150	679689768	4164	4.68919	0.594726	2.78878	1.02105	0.0167327	0.00612632	0.187568	4.08422e-08	4.08422e-08	1	0	0	1	0	0
AACTT	134	670	5	248.854	409691510	150	679689768	3350	5	0.538468	2.69234	0.985744	0.0134617	0.00492872	0.166667	3.28581e-08	3.28581e-08	1	0	0	1	0	0
AACTTAC	1	4	7	248.854	409691510	150	679689768	28	4	0.00401842	0.0160737	0.00588504	0.000112516	4.11953e-05	0.186667	2.74635e-10	2.74635e-10	1	0	0	1	0	0
AACTTAT	1	4	7	248.854	409691510	150	679689768	28	4	0.00401842	0.0160737	0.00588504	0.000112516	4.11953e-05	0.186667	2.74635e-10	2.74635e-10	1	0	0	1	0	0
AACTTC	1	4	6	248.854	409691510	150	679689768	24	4	0.00401842	0.0160737	0.00588504	9.6442e-05	3.53102e-05	0.16	2.35402e-10	2.35402e-10	1	0	0	1	0	0
AACTTGCCTACGAC	3	16	14	248.854	409691510	150	679689768	224	5.33333	0.0120553	0.0642947	0.0235402	0.000900125	0.000329562	0.497778	2.19708e-09	2.19708e-09	1	0	0	1	0	0
AAG	31335	311348	3	248.854	409691510	150	679689768	934044	9.93611	125.917	1251.13	458.074	3.75338	1.37422	0.198722	9.16147e-06	9.16147e-06	1	1	0	0	0	0
AAGAAGACG	157	705	9	248.854	409691510	150	679689768	6345	4.49045	0.630891	2.83298	1.03724	0.0254969	0.00933514	0.269427	6.22343e-08	6.22343e-08	1	0	0	1	0	0
AAGAATAC	181	984	8	248.854	409691510	150	679689768	7872	5.43646	0.727333	3.95412	1.44772	0.031633	0.0115818	0.289945	7.72117e-08	7.72117e-08	1	0	0	1	0	0
AAGAC	11	55	5	248.854	409691510	150	679689768	275	5	0.0442026	0.221013	0.0809193	0.00110506	0.000404596	0.166667	2.69731e-09	2.69731e-09	1	0	0	1	0	0
AAGACC	1	4	6	248.854	409691510	150	679689768	24	4	0.00401842	0.0160737	0.00588504	9.6442e-05	3.53102e-05	0.16	2.35402e-10	2.35402e-10	1	0	0	1	0	0
AAGACG	569	2930	6	248.854	409691510	150	679689768	17580	5.14938	2.28648	11.774	4.31079	0.0706438	0.0258647	0.205975	1.72432e-07	1.72432e-07	1	0	0	1	0	0
AAGAG	1772	10601	5	248.854	409691510	150	679689768	53005	5.98251	7.12063	42.5992	15.5968	0.212996	0.0779841	0.199417	5.19894e-07	5.19894e-07	1	0	0	1	0	0
AAGAGAG	130	664	7	248.854	409691510	150	679689768	4648	5.10769	0.522394	2.66823	0.976916	0.0186776	0.00683841	0.238359	4.55894e-08	4.55894e-08	1	0	0	1	0	0
AAGAGC	59	251	6	248.854	409691510	150	679689768	1506	4.25424	0.237087	1.00862	0.369286	0.00605174	0.00221572	0.170169	1.47714e-08	1.47714e-08	1	0	0	1	0	0
AAGAGCAGGAGC	138	603	12	248.854	409691510	150	679689768	7236	4.36957	0.554542	2.42311	0.887169	0.0290773	0.010646	0.349565	7.09736e-08	7.09736e-08	1	0	0	1	0	0
AAGAGCG	209	1136	7	248.854	409691510	150	679689768	7952	5.43541	0.839849	4.56492	1.67135	0.0319544	0.0116995	0.253652	7.79964e-08	7.79964e-08	1	0	0	1	0	0
AAGAGCGGCTCGCTTC	307	1279	16	248.854	409691510	150	679689768	20464	4.16612	1.23365	5.13955	1.88174	0.0822329	0.0301079	0.444387	2.00719e-07	2.00719e-07	1	0	0	1	0	0
AAGAGG	1048	4921	6	248.854	409691510	150	679689768	29526	4.69561	4.2113	19.7746	7.24007	0.118648	0.0434404	0.187824	2.89603e-07	2.89603e-07	1	0	0	1	0	0
AAGAGGAGAG	124	601	10	248.854	409691510	150	679689768	6010	4.84677	0.498284	2.41507	0.884227	0.0241507	0.00884227	0.323118	5.89485e-08	5.89485e-08	1	0	0	1	0	0
AAGAGGCGCG	2	8	10	248.854	409691510	150	679689768	80	4	0.00803683	0.0321473	0.0117701	0.000321473	0.000117701	0.266667	7.84672e-10	7.84672e-10	1	0	0	1	0	0
AAGATC	188	754	6	248.854	409691510	150	679689768	4524	4.01064	0.755462	3.02989	1.10933	0.0181793	0.00665598	0.160426	4.43732e-08	4.43732e-08	1	0	0	1	0	0
AAGATG	49	209	6	248.854	409691510	150	679689768	1254	4.26531	0.196902	0.839849	0.307493	0.00503909	0.00184496	0.170612	1.22997e-08	1.22997e-08	1	0	0	1	0	0
AAGATGATG	1	4	9	248.854	409691510	150	679689768	36	4	0.00401842	0.0160737	0.00588504	0.000144663	5.29653e-05	0.24	3.53102e-10	3.53102e-10	1	0	0	1	0	0
AAGATT	366	1464	6	248.854	409691510	150	679689768	8784	4	1.47074	5.88296	2.15392	0.0352978	0.0129235	0.16	8.6157e-08	8.6157e-08	1	0	0	1	0	0
AAGATTC	137	548	7	248.854	409691510	150	679689768	3836	4	0.550523	2.20209	0.80625	0.0154146	0.00564375	0.186667	3.7625e-08	3.7625e-08	1	0	0	1	0	0
AAGC	1585	11479	4	248.854	409691510	150	679689768	45916	7.24227	6.36919	46.1274	16.8886	0.18451	0.0675543	0.193127	4.50362e-07	4.50362e-07	1	0	0	0	0	0
AAGCAC	93	970	6	248.854	409691510	150	679689768	5820	10.4301	0.373713	3.89786	1.42712	0.0233872	0.00856273	0.417204	5.70849e-08	5.70849e-08	1	0	0	1	0	0
AAGCACGC	1	4	8	248.854	409691510	150	679689768	32	4	0.00401842	0.0160737	0.00588504	0.000128589	4.70803e-05	0.213333	3.13869e-10	3.13869e-10	1	0	0	1	0	0
AAGCACGTAC	2	15	10	248.854	409691510	150	679689768	150	7.5	0.00803683	0.0602763	0.0220689	0.000602763	0.000220689	0.5	1.47126e-09	1.47126e-09	1	0	0	1	0	0
AAGCAG	561	2362	6	248.854	409691510	150	679689768	14172	4.21034	2.25433	9.4915	3.47511	0.056949	0.0208507	0.168414	1.39005e-07	1.39005e-07	1	0	0	1	0	0
AAGCC	172	1018	5	248.854	409691510	150	679689768	5090	5.9186	0.691168	4.09075	1.49774	0.0204537	0.00748871	0.197287	4.99247e-08	4.99247e-08	1	0	0	1	0	0
AAGCCG	217	1064	6	248.854	409691510	150	679689768	6384	4.90323	0.871996	4.2756	1.56542	0.0256536	0.00939252	0.196129	6.26168e-08	6.26168e-08	1	0	0	1	0	0
AAGCCGGGGCG	23	99	11	248.854	409691510	150	679689768	1089	4.30435	0.0924236	0.397823	0.145655	0.00437606	0.0016022	0.315652	1.06813e-08	1.06813e-08	1	0	0	1	0	0
AAGCCTC	103	503	7	248.854	409691510	150	679689768	3521	4.8835	0.413897	2.02126	0.740044	0.0141488	0.0051803	0.227896	3.45354e-08	3.45354e-08	1	0	0	1	0	0
AAGCG	188	947	5	248.854	409691510	150	679689768	4735	5.03723	0.755462	3.80544	1.39328	0.0190272	0.00696641	0.167908	4.64428e-08	4.64428e-08	1	0	0	1	0	0
AAGCGAC	114	500	7	248.854	409691510	150	679689768	3500	4.38596	0.4581	2.00921	0.73563	0.0140645	0.00514941	0.204678	3.43294e-08	3.43294e-08	1	0	0	1	0	0
AAGCGAG	180	720	7	248.854	409691510	150	679689768	5040	4	0.723315	2.89326	1.05931	0.0202528	0.00741515	0.186667	4.94343e-08	4.94343e-08	1	0	0	1	0	0
AAGCGAGT	139	706	8	248.854	409691510	150	679689768	5648	5.07914	0.55856	2.837	1.03871	0.022696	0.00830967	0.270887	5.53978e-08	5.53978e-08	1	0	0	1	0	0
AAGCGCCGCGGAG	80	433	13	248.854	409691510	150	679689768	5629	5.4125	0.321473	1.73997	0.637055	0.0226197	0.00828172	0.469083	5.52115e-08	5.52115e-08	1	0	0	1	0	0
AAGCGG	247	988	6	248.854	409691510	150	679689768	5928	4	0.992549	3.9702	1.4536	0.0238212	0.00872163	0.16	5.81442e-08	5.81442e-08	1	0	0	1	0	0
AAGCGTC	28	112	7	248.854	409691510	150	679689768	784	4	0.112516	0.450063	0.164781	0.00315044	0.00115347	0.186667	7.68978e-09	7.68978e-09	1	0	0	1	0	0
AAGCGTGTGCGAGGGTGT	3	17	18	248.854	409691510	150	679689768	306	5.66667	0.0120553	0.0683131	0.0250114	0.00122964	0.000450205	0.68	3.00137e-09	3.00137e-09	1	0	0	1	1	0
AAGCT	75	408	5	248.854	409691510	150	679689768	2040	5.44	0.301381	1.63951	0.600274	0.00819757	0.00300137	0.181333	2.00091e-08	2.00091e-08	1	0	0	1	0	0
AAGCTCG	146	584	7	248.854	409691510	150	679689768	4088	4	0.586689	2.34676	0.859216	0.0164273	0.00601451	0.186667	4.00967e-08	4.00967e-08	1	0	0	1	0	0
AAGCTT	188	754	6	248.854	409691510	150	679689768	4524	4.01064	0.755462	3.02989	1.10933	0.0181793	0.00665598	0.160426	4.43732e-08	4.43732e-08	1	0	0	1	0	0
AAGG	9550	71091	4	248.854	409691510	150	679689768	284364	7.44408	38.3759	285.673	104.593	1.14269	0.418373	0.198509	2.78915e-06	2.78915e-06	1	0	0	0	0	0
AAGGAC	261	1125	6	248.854	409691510	150	679689768	6750	4.31034	1.04881	4.52072	1.65517	0.0271243	0.009931	0.172414	6.62067e-08	6.62067e-08	1	0	0	1	0	0
AAGGACG	101	531	7	248.854	409691510	150	679689768	3717	5.25743	0.40586	2.13378	0.781239	0.0149365	0.00546867	0.245347	3.64578e-08	3.64578e-08	1	0	0	1	0	0
AAGGAG	458	1876	6	248.854	409691510	150	679689768	11256	4.09607	1.84043	7.53855	2.76008	0.0452313	0.0165605	0.163843	1.10403e-07	1.10403e-07	1	0	0	1	0	0
AAGGAGG	60	280	7	248.854	409691510	150	679689768	1960	4.66667	0.241105	1.12516	0.411953	0.0078761	0.00288367	0.217778	1.92245e-08	1.92245e-08	1	0	0	1	0	0
AAGGAT	226	904	6	248.854	409691510	150	679689768	5424	4	0.908162	3.63265	1.33002	0.0217959	0.00798011	0.16	5.32007e-08	5.32007e-08	1	0	0	1	0	0
AAGGC	751	6579	5	248.854	409691510	150	679689768	32895	8.76032	3.01783	26.4372	9.67942	0.132186	0.0483971	0.292011	3.22647e-07	3.22647e-07	1	0	0	1	0	0
AAGGCC	67	269	6	248.854	409691510	150	679689768	1614	4.01493	0.269234	1.08095	0.395769	0.00648572	0.00237461	0.160597	1.58308e-08	1.58308e-08	1	0	0	1	0	0
AAGGCG	666	3258	6	248.854	409691510	150	679689768	19548	4.89189	2.67627	13.092	4.79336	0.078552	0.0287602	0.195676	1.91735e-07	1.91735e-07	1	0	0	1	0	0
AAGGCGATGC	117	501	10	248.854	409691510	150	679689768	5010	4.28205	0.470155	2.01323	0.737101	0.0201323	0.00737101	0.28547	4.91401e-08	4.91401e-08	1	0	0	1	0	0
AAGGG	428	2721	5	248.854	409691510	150	679689768	13605	6.35748	1.71988	10.9341	4.0033	0.0546706	0.0200165	0.211916	1.33443e-07	1.33443e-07	1	0	0	1	0	0
AAGGGAG	14	58	7	248.854	409691510	150	679689768	406	4.14286	0.0562578	0.233068	0.085333	0.00163148	0.000597331	0.193333	3.98221e-09	3.98221e-09	1	0	0	1	0	0
AAGGGCG	1	4	7	248.854	409691510	150	679689768	28	4	0.00401842	0.0160737	0.00588504	0.000112516	4.11953e-05	0.186667	2.74635e-10	2.74635e-10	1	0	0	1	0	0
AAGGGG	11	50	6	248.854	409691510	150	679689768	300	4.54545	0.0442026	0.200921	0.073563	0.00120553	0.000441378	0.181818	2.94252e-09	2.94252e-09	1	0	0	1	0	0
AAGGGGG	28	112	7	248.854	409691510	150	679689768	784	4	0.112516	0.450063	0.164781	0.00315044	0.00115347	0.186667	7.68978e-09	7.68978e-09	1	0	0	1	0	0
AAGGGGGGGTGG	1	4	12	248.854	409691510	150	679689768	48	4	0.00401842	0.0160737	0.00588504	0.000192884	7.06205e-05	0.32	4.70803e-10	4.70803e-10	1	0	0	1	0	0
AAGGGTG	1	4	7	248.854	409691510	150	679689768	28	4	0.00401842	0.0160737	0.00588504	0.000112516	4.11953e-05	0.186667	2.74635e-10	2.74635e-10	1	0	0	1	0	0
AAGGT	173	881	5	248.854	409691510	150	679689768	4405	5.09249	0.695186	3.54023	1.29618	0.0177011	0.0064809	0.16975	4.3206e-08	4.3206e-08	1	0	0	1	0	0
AAGGTC	1	4	6	248.854	409691510	150	679689768	24	4	0.00401842	0.0160737	0.00588504	9.6442e-05	3.53102e-05	0.16	2.35402e-10	2.35402e-10	1	0	0	1	0	0
AAGT	158	1659	4	248.854	409691510	150	679689768	6636	10.5	0.63491	6.66655	2.44082	0.0266662	0.00976328	0.28	6.50885e-08	6.50885e-08	1	0	0	0	0	0
AAGTAAT	385	1548	7	248.854	409691510	150	679689768	10836	4.02078	1.54709	6.22051	2.27751	0.0435436	0.0159426	0.187636	1.06284e-07	1.06284e-07	1	0	0	1	0	0
AAGTAC	135	540	6	248.854	409691510	150	679689768	3240	4	0.542486	2.16995	0.79448	0.0130197	0.00476688	0.16	3.17792e-08	3.17792e-08	1	0	0	1	0	0
AAGTAG	156	638	6	248.854	409691510	150	679689768	3828	4.08974	0.626873	2.56375	0.938664	0.0153825	0.00563198	0.16359	3.75465e-08	3.75465e-08	1	0	0	1	0	0
AAGTCG	53	212	6	248.854	409691510	150	679689768	1272	4	0.212976	0.851904	0.311907	0.00511143	0.00187144	0.16	1.24763e-08	1.24763e-08	1	0	0	1	0	0
AAGTGG	456	2215	6	248.854	409691510	150	679689768	13290	4.85746	1.8324	8.90079	3.25884	0.0534048	0.019553	0.194298	1.30354e-07	1.30354e-07	1	0	0	1	0	0
AAGTGGT	137	1139	7	248.854	409691510	150	679689768	7973	8.31387	0.550523	4.57698	1.67576	0.0320388	0.0117304	0.387981	7.82023e-08	7.82023e-08	1	0	0	1	0	0
AAGTGT	150	600	6	248.854	409691510	150	679689768	3600	4	0.602763	2.41105	0.882756	0.0144663	0.00529653	0.16	3.53102e-08	3.53102e-08	1	0	0	1	0	0
AAT	114222	1185749	3	248.854	409691510	150	679689768	3557247	10.3811	458.992	4764.83	1744.54	14.2945	5.23363	0.207622	3.48909e-05	3.48909e-05	1	1	1	0	0	0
AATAATT	723	3036	7	248.854	409691510	150	679689768	21252	4.19917	2.90532	12.1999	4.46674	0.0853994	0.0312672	0.195961	2.08448e-07	2.08448e-07	1	0	0	1	0	0
AATAC	90	493	5	248.854	409691510	150	679689768	2465	5.47778	0.361658	1.98108	0.725331	0.0099054	0.00362665	0.182593	2.41777e-08	2.41777e-08	1	0	0	1	0	0
AATACAG	2	8	7	248.854	409691510	150	679689768	56	4	0.00803683	0.0321473	0.0117701	0.000225031	8.23905e-05	0.186667	5.4927e-10	5.4927e-10	1	0	0	1	0	0
AATACAT	191	1457	7	248.854	409691510	150	679689768	10199	7.62827	0.767518	5.85483	2.14363	0.0409838	0.0150054	0.355986	1.00036e-07	1.00036e-07	1	0	0	1	0	0
AATACGAGG	133	611	9	248.854	409691510	150	679689768	5499	4.59398	0.534449	2.45525	0.89894	0.0220973	0.00809046	0.275639	5.39364e-08	5.39364e-08	1	0	0	1	0	0
AATACT	17	68	6	248.854	409691510	150	679689768	408	4	0.0683131	0.273252	0.100046	0.00163951	0.000600274	0.16	4.00183e-09	4.00183e-09	1	0	0	1	0	0
AATACTCAT	184	769	9	248.854	409691510	150	679689768	6921	4.17935	0.739389	3.09016	1.1314	0.0278115	0.0101826	0.250761	6.78839e-08	6.78839e-08	1	0	0	1	0	0
AATAG	590	3580	5	248.854	409691510	150	679689768	17900	6.0678	2.37087	14.3859	5.26711	0.0719297	0.0263355	0.20226	1.7557e-07	1.7557e-07	1	0	0	1	0	0
AATAGG	269	1099	6	248.854	409691510	150	679689768	6594	4.0855	1.08095	4.41624	1.61691	0.0264974	0.00970148	0.16342	6.46766e-08	6.46766e-08	1	0	0	1	0	0
AATAGT	324	1296	6	248.854	409691510	150	679689768	7776	4	1.30197	5.20787	1.90675	0.0312472	0.0114405	0.16	7.62701e-08	7.62701e-08	1	0	0	1	0	0
AATAT	3755	22954	5	248.854	409691510	150	679689768	114770	6.11292	15.0892	92.2387	33.7713	0.461194	0.168856	0.203764	1.12571e-06	1.12571e-06	1	0	0	1	0	0
AATATAC	1	5	7	248.854	409691510	150	679689768	35	5	0.00401842	0.0200921	0.0073563	0.000140645	5.14941e-05	0.233333	3.43294e-10	3.43294e-10	1	0	0	1	0	0
AATATACATAC	15	69	11	248.854	409691510	150	679689768	759	4.6	0.0602763	0.277271	0.101517	0.00304998	0.00111669	0.337333	7.44457e-09	7.44457e-09	1	0	0	1	0	0
AATATAG	53	212	7	248.854	409691510	150	679689768	1484	4	0.212976	0.851904	0.311907	0.00596333	0.00218335	0.186667	1.45557e-08	1.45557e-08	1	0	0	1	0	0
AATATAT	1977	11033	7	248.854	409691510	150	679689768	77231	5.58068	7.94441	44.3352	16.2324	0.310346	0.113627	0.260432	7.57512e-07	7.57512e-07	1	0	0	1	0	0
AATATATC	1	5	8	248.854	409691510	150	679689768	40	5	0.00401842	0.0200921	0.0073563	0.000160737	5.88504e-05	0.266667	3.92336e-10	3.92336e-10	1	0	0	1	0	0
AATATC	215	1064	6	248.854	409691510	150	679689768	6384	4.94884	0.86396	4.2756	1.56542	0.0256536	0.00939252	0.197953	6.26168e-08	6.26168e-08	1	0	0	1	0	0
AATATCG	1	4	7	248.854	409691510	150	679689768	28	4	0.00401842	0.0160737	0.00588504	0.000112516	4.11953e-05	0.186667	2.74635e-10	2.74635e-10	1	0	0	1	0	0
AATATG	73	292	6	248.854	409691510	150	679689768	1752	4	0.293344	1.17338	0.429608	0.00704027	0.00257765	0.16	1.71843e-08	1.71843e-08	1	0	0	1	0	0
AATATGT	332	1498	7	248.854	409691510	150	679689768	10486	4.51205	1.33411	6.01959	2.20395	0.0421371	0.0154276	0.210562	1.02851e-07	1.02851e-07	1	0	0	1	0	0
AATATT	2075	9273	6	248.854	409691510	150	679689768	55638	4.46892	8.33821	37.2628	13.643	0.223577	0.0818579	0.178757	5.4572e-07	5.4572e-07	1	0	0	1	0	0
AATATTC	181	928	7	248.854	409691510	150	679689768	6496	5.12707	0.727333	3.72909	1.36533	0.0261036	0.0095573	0.239263	6.37153e-08	6.37153e-08	1	0	0	1	0	0
AATC	4539	42158	4	248.854	409691510	150	679689768	168632	9.28795	18.2396	169.408	62.0254	0.677634	0.248101	0.247679	1.65401e-06	1.65401e-06	1	0	0	0	0	0
AATCACTC	4	16	8	248.854	409691510	150	679689768	128	4	0.0160737	0.0642947	0.0235402	0.000514357	0.000188321	0.213333	1.25547e-09	1.25547e-09	1	0	0	1	0	0
AATCCAT	129	630	7	248.854	409691510	150	679689768	4410	4.88372	0.518376	2.5316	0.926893	0.0177212	0.00648825	0.227907	4.3255e-08	4.3255e-08	1	0	0	1	0	0
AATCCGC	153	891	7	248.854	409691510	150	679689768	6237	5.82353	0.614818	3.58041	1.31089	0.0250629	0.00917625	0.271765	6.1175e-08	6.1175e-08	1	0	0	1	0	0
AATCCT	189	1068	6	248.854	409691510	150	679689768	6408	5.65079	0.759481	4.29167	1.57131	0.02575	0.00942783	0.226032	6.28522e-08	6.28522e-08	1	0	0	1	0	0
AATCG	432	2243	5	248.854	409691510	150	679689768	11215	5.19213	1.73596	9.01331	3.30003	0.0450665	0.0165002	0.173071	1.10001e-07	1.10001e-07	1	0	0	1	0	0
AATCGAG	105	420	7	248.854	409691510	150	679689768	2940	4	0.421934	1.68774	0.617929	0.0118141	0.0043255	0.186667	2.88367e-08	2.88367e-08	1	0	0	1	0	0
AATCGC	1	4	6	248.854	409691510	150	679689768	24	4	0.00401842	0.0160737	0.00588504	9.6442e-05	3.53102e-05	0.16	2.35402e-10	2.35402e-10	1	0	0	1	0	0
AATCGCAC	143	597	8	248.854	409691510	150	679689768	4776	4.17483	0.574634	2.39899	0.878342	0.019192	0.00702674	0.222657	4.68449e-08	4.68449e-08	1	0	0	1	0	0
AATCGCG	89	443	7	248.854	409691510	150	679689768	3101	4.97753	0.357639	1.78016	0.651768	0.0124611	0.00456238	0.232285	3.04158e-08	3.04158e-08	1	0	0	1	0	0
AATCGG	98	446	6	248.854	409691510	150	679689768	2676	4.55102	0.393805	1.79221	0.656182	0.0107533	0.00393709	0.182041	2.62473e-08	2.62473e-08	1	0	0	1	0	0
AATCT	316	1870	5	248.854	409691510	150	679689768	9350	5.91772	1.26982	7.51444	2.75126	0.0375722	0.0137563	0.197257	9.17085e-08	9.17085e-08	1	0	0	1	0	0
AATCTC	117	468	6	248.854	409691510	150	679689768	2808	4	0.470155	1.88062	0.688549	0.0112837	0.0041313	0.16	2.7542e-08	2.7542e-08	1	0	0	1	0	0
AATCTCG	117	613	7	248.854	409691510	150	679689768	4291	5.23932	0.470155	2.46329	0.901882	0.017243	0.00631317	0.244501	4.20878e-08	4.20878e-08	1	0	0	1	0	0
AATCTG	127	508	6	248.854	409691510	150	679689768	3048	4	0.510339	2.04136	0.7474	0.0122481	0.0044844	0.16	2.9896e-08	2.9896e-08	1	0	0	1	0	0
AATG	6297	50341	4	248.854	409691510	150	679689768	201364	7.99444	25.304	202.291	74.0647	0.809164	0.296259	0.213185	1.97506e-06	1.97506e-06	1	0	0	0	0	0
AATGAC	255	2003	6	248.854	409691510	150	679689768	12018	7.8549	1.0247	8.04889	2.94693	0.0482933	0.0176816	0.314196	1.17877e-07	1.17877e-07	1	0	0	1	0	0
AATGAT	570	5460	6	248.854	409691510	150	679689768	32760	9.57895	2.2905	21.9406	8.03308	0.131643	0.0481985	0.383158	3.21323e-07	3.21323e-07	1	0	0	1	0	0
AATGATG	24	119	7	248.854	409691510	150	679689768	833	4.95833	0.096442	0.478192	0.17508	0.00334734	0.00122556	0.231389	8.17039e-09	8.17039e-09	1	0	0	1	0	0
AATGC	144	720	5	248.854	409691510	150	679689768	3600	5	0.578652	2.89326	1.05931	0.0144663	0.00529653	0.166667	3.53102e-08	3.53102e-08	1	0	0	1	0	0
AATGCAT	235	1449	7	248.854	409691510	150	679689768	10143	6.16596	0.944328	5.82269	2.13185	0.0407588	0.014923	0.287745	9.94866e-08	9.94866e-08	1	0	0	1	0	0
AATGCATGAC	200	1056	10	248.854	409691510	150	679689768	10560	5.28	0.803683	4.24345	1.55365	0.0424345	0.0155365	0.352	1.03577e-07	1.03577e-07	1	0	0	1	0	0
AATGCCG	103	412	7	248.854	409691510	150	679689768	2884	4	0.413897	1.65559	0.606159	0.0115891	0.00424311	0.186667	2.82874e-08	2.82874e-08	1	0	0	1	0	0
AATGCCGCTCT	146	666	11	248.854	409691510	150	679689768	7326	4.56164	0.586689	2.67627	0.979859	0.0294389	0.0107784	0.334521	7.18563e-08	7.18563e-08	1	0	0	1	0	0
AATGCCTAGT	304	1319	10	248.854	409691510	150	679689768	13190	4.33882	1.2216	5.30029	1.94059	0.0530029	0.0194059	0.289254	1.29373e-07	1.29373e-07	1	0	0	1	0	0
AATGCG	1	4	6	248.854	409691510	150	679689768	24	4	0.00401842	0.0160737	0.00588504	9.6442e-05	3.53102e-05	0.16	2.35402e-10	2.35402e-10	1	0	0	1	0	0
AATGCT	136	544	6	248.854	409691510	150	679689768	3264	4	0.546505	2.18602	0.800365	0.0131161	0.00480219	0.16	3.20146e-08	3.20146e-08	1	0	0	1	0	0
AATGG	45	261	5	248.854	409691510	150	679689768	1305	5.8	0.180829	1.04881	0.383999	0.00524403	0.00191999	0.193333	1.28e-08	1.28e-08	1	0	0	1	0	0
AATGGCG	143	617	7	248.854	409691510	150	679689768	4319	4.31469	0.574634	2.47936	0.907767	0.0173555	0.00635437	0.201352	4.23625e-08	4.23625e-08	1	0	0	1	0	0
AATGT	396	2137	5	248.854	409691510	150	679689768	10685	5.39646	1.59129	8.58736	3.14408	0.0429368	0.0157204	0.179882	1.04803e-07	1.04803e-07	1	0	0	1	0	0
AATGTAT	327	2842	7	248.854	409691510	150	679689768	19894	8.69113	1.31402	11.4203	4.18132	0.0799424	0.0292692	0.405586	1.95128e-07	1.95128e-07	1	0	0	1	0	0
AATT	2529	16619	4	248.854	409691510	150	679689768	66476	6.57137	10.1626	66.7821	24.4509	0.267128	0.0978034	0.175237	6.52023e-07	6.52023e-07	1	0	0	0	0	0
AATTACACC	88	402	9	248.854	409691510	150	679689768	3618	4.56818	0.353621	1.6154	0.591446	0.0145386	0.00532302	0.274091	3.54868e-08	3.54868e-08	1	0	0	1	0	0
AATTAG	996	4143	6	248.854	409691510	150	679689768	24858	4.15964	4.00234	16.6483	6.09543	0.0998898	0.0365726	0.166386	2.43817e-07	2.43817e-07	1	0	0	1	0	0
AATTAT	989	4042	6	248.854	409691510	150	679689768	24252	4.08696	3.97421	16.2424	5.94683	0.0974546	0.035681	0.163478	2.37873e-07	2.37873e-07	1	0	0	1	0	0
AATTATGCG	143	679	9	248.854	409691510	150	679689768	6111	4.74825	0.574634	2.7285	0.998985	0.0245565	0.00899087	0.284895	5.99391e-08	5.99391e-08	1	0	0	1	0	0
AATTC	150	750	5	248.854	409691510	150	679689768	3750	5	0.602763	3.01381	1.10344	0.0150691	0.00551722	0.166667	3.67815e-08	3.67815e-08	1	0	0	1	0	0
AC	1100206	22187094	2	248.854	409691510	150	679689768	44374188	20.1663	4421.09	89157	32643	178.314	65.2859	0.268884	0.00043524	0.00043524	1	1	1	0	0	0
ACACACGC	7459	34847	8	248.854	409691510	150	679689768	278776	4.67181	29.9734	140.03	51.269	1.12024	0.410152	0.249163	2.73435e-06	2.73435e-06	1	0	0	1	0	0
ACACACTC	310	1369	8	248.854	409691510	150	679689768	10952	4.41613	1.24571	5.50121	2.01415	0.0440097	0.0161132	0.235527	1.07422e-07	1.07422e-07	1	0	0	1	0	0
ACACAG	299	3767	6	248.854	409691510	150	679689768	22602	12.5987	1.20151	15.1374	5.54223	0.0908243	0.0332534	0.503946	2.21689e-07	2.21689e-07	1	0	0	1	1	0
ACACAGC	96	384	7	248.854	409691510	150	679689768	2688	4	0.385768	1.54307	0.564964	0.0108015	0.00395475	0.186667	2.6365e-08	2.6365e-08	1	0	0	1	0	0
ACACAT	1681	8379	6	248.854	409691510	150	679689768	50274	4.98453	6.75496	33.6703	12.3277	0.202022	0.0739661	0.199381	4.93107e-07	4.93107e-07	1	0	0	1	0	0
ACACATGC	74	449	8	248.854	409691510	150	679689768	3592	6.06757	0.297363	1.80427	0.660595	0.0144342	0.00528476	0.323604	3.52318e-08	3.52318e-08	1	0	0	1	0	0
ACACC	321	2057	5	248.854	409691510	150	679689768	10285	6.4081	1.28991	8.26588	3.02638	0.0413294	0.0151319	0.213603	1.00879e-07	1.00879e-07	1	0	0	1	0	0
ACACCC	1901	13413	6	248.854	409691510	150	679689768	80478	7.05576	7.63901	53.899	19.734	0.323394	0.118404	0.28223	7.8936e-07	7.8936e-07	1	0	0	1	0	0
ACACCG	362	1688	6	248.854	409691510	150	679689768	10128	4.66298	1.45467	6.78309	2.48349	0.0406985	0.0149009	0.186519	9.93394e-08	9.93394e-08	1	0	0	1	0	0
ACACCT	105	420	6	248.854	409691510	150	679689768	2520	4	0.421934	1.68774	0.617929	0.0101264	0.00370757	0.16	2.47172e-08	2.47172e-08	1	0	0	1	0	0
ACACG	452	2823	5	248.854	409691510	150	679689768	14115	6.24558	1.81632	11.344	4.15337	0.05672	0.0207668	0.208186	1.38446e-07	1.38446e-07	1	0	0	1	0	0
ACACGAG	337	2183	7	248.854	409691510	150	679689768	15281	6.47774	1.35421	8.7722	3.21176	0.0614054	0.0224823	0.302295	1.49882e-07	1.49882e-07	1	0	0	1	0	0
ACACGC	44218	326657	6	248.854	409691510	150	679689768	1959942	7.38742	177.686	1312.64	480.597	7.87586	2.88358	0.295497	1.92239e-05	1.92239e-05	1	1	0	1	0	0
ACACGCACGC	2263	9403	10	248.854	409691510	150	679689768	94030	4.1551	9.09368	37.7852	13.8343	0.377852	0.138343	0.277007	9.22284e-07	9.22284e-07	1	0	0	1	0	0
ACACGCCC	39	392	8	248.854	409691510	150	679689768	3136	10.0513	0.156718	1.57522	0.576734	0.0126018	0.00461387	0.536068	3.07591e-08	3.07591e-08	1	0	0	1	1	0
ACACGCGC	1469	8826	8	248.854	409691510	150	679689768	70608	6.00817	5.90305	35.4665	12.9853	0.283732	0.103883	0.320436	6.92551e-07	6.92551e-07	1	0	0	1	0	0
ACACGCTC	116	620	8	248.854	409691510	150	679689768	4960	5.34483	0.466136	2.49142	0.912181	0.0199313	0.00729745	0.285057	4.86496e-08	4.86496e-08	1	0	0	1	0	0
ACACGG	18	240	6	248.854	409691510	150	679689768	1440	13.3333	0.0723315	0.96442	0.353102	0.00578652	0.00211861	0.533333	1.41241e-08	1.41241e-08	1	0	0	1	1	0
ACACGGG	107	428	7	248.854	409691510	150	679689768	2996	4	0.429971	1.71988	0.629699	0.0120392	0.00440789	0.186667	2.9386e-08	2.9386e-08	1	0	0	1	0	0
ACACGGTGG	1	4	9	248.854	409691510	150	679689768	36	4	0.00401842	0.0160737	0.00588504	0.000144663	5.29653e-05	0.24	3.53102e-10	3.53102e-10	1	0	0	1	0	0
ACACGT	122	597	6	248.854	409691510	150	679689768	3582	4.89344	0.490247	2.39899	0.878342	0.014394	0.00527005	0.195738	3.51337e-08	3.51337e-08	1	0	0	1	0	0
ACACGTC	48	192	7	248.854	409691510	150	679689768	1344	4	0.192884	0.771536	0.282482	0.00540075	0.00197737	0.186667	1.31825e-08	1.31825e-08	1	0	0	1	0	0
ACACT	159	795	5	248.854	409691510	150	679689768	3975	5	0.638928	3.19464	1.16965	0.0159732	0.00584826	0.166667	3.89884e-08	3.89884e-08	1	0	0	1	0	0
ACACTC	238	1469	6	248.854	409691510	150	679689768	8814	6.17227	0.956383	5.90305	2.16128	0.0354183	0.0129677	0.246891	8.64512e-08	8.64512e-08	1	0	0	1	0	0
ACACTCACTC	79	670	10	248.854	409691510	150	679689768	6700	8.48101	0.317455	2.69234	0.985744	0.0269234	0.00985744	0.565401	6.57163e-08	6.57163e-08	1	0	0	1	1	0
ACACTCGC	12	48	8	248.854	409691510	150	679689768	384	4	0.048221	0.192884	0.0706205	0.00154307	0.000564964	0.213333	3.76642e-09	3.76642e-09	1	0	0	1	0	0
ACAG	5039	44018	4	248.854	409691510	150	679689768	176072	8.73546	20.2488	176.883	64.7619	0.707531	0.259048	0.232946	1.72698e-06	1.72698e-06	1	0	0	0	0	0
ACAGACAGG	2	8	9	248.854	409691510	150	679689768	72	4	0.00803683	0.0321473	0.0117701	0.000289326	0.000105931	0.24	7.06205e-10	7.06205e-10	1	0	0	1	0	0
ACAGACCG	88	370	8	248.854	409691510	150	679689768	2960	4.20455	0.353621	1.48681	0.544366	0.0118945	0.00435493	0.224242	2.90329e-08	2.90329e-08	1	0	0	1	0	0
ACAGACGG	429	2270	8	248.854	409691510	150	679689768	18160	5.29138	1.7239	9.12181	3.33976	0.0729744	0.0267181	0.282207	1.7812e-07	1.7812e-07	1	0	0	1	0	0
ACAGAG	424	3576	6	248.854	409691510	150	679689768	21456	8.43396	1.70381	14.3699	5.26122	0.0862191	0.0315673	0.337358	2.10449e-07	2.10449e-07	1	0	0	1	0	0
ACAGCC	116	464	6	248.854	409691510	150	679689768	2784	4	0.466136	1.86455	0.682664	0.0111873	0.00409599	0.16	2.73066e-08	2.73066e-08	1	0	0	1	0	0
ACAGCG	120	488	6	248.854	409691510	150	679689768	2928	4.06667	0.48221	1.96099	0.717975	0.0117659	0.00430785	0.162667	2.8719e-08	2.8719e-08	1	0	0	1	0	0
ACAGCT	4	16	6	248.854	409691510	150	679689768	96	4	0.0160737	0.0642947	0.0235402	0.000385768	0.000141241	0.16	9.41606e-10	9.41606e-10	1	0	0	1	0	0
ACAGCTC	25	117	7	248.854	409691510	150	679689768	819	4.68	0.10046	0.470155	0.172137	0.00329108	0.00120496	0.2184	8.03308e-09	8.03308e-09	1	0	0	1	0	0
ACAGGGC	67	302	7	248.854	409691510	150	679689768	2114	4.50746	0.269234	1.21356	0.44432	0.00849493	0.00311024	0.210348	2.07349e-08	2.07349e-08	1	0	0	1	0	0
ACAGT	219	1246	5	248.854	409691510	150	679689768	6230	5.6895	0.880033	5.00695	1.83319	0.0250347	0.00916595	0.18965	6.11063e-08	6.11063e-08	1	0	0	1	0	0
ACAGTG	162	812	6	248.854	409691510	150	679689768	4872	5.01235	0.650984	3.26295	1.19466	0.0195777	0.00716798	0.200494	4.77865e-08	4.77865e-08	1	0	0	1	0	0
ACAT	55696	679851	4	248.854	409691510	150	679689768	2719404	12.2065	223.81	2731.92	1000.24	10.9277	4.00095	0.325506	2.6673e-05	2.6673e-05	1	1	1	0	0	0
ACATACCT	932	11683	8	248.854	409691510	150	679689768	93464	12.5354	3.74516	46.9472	17.1887	0.375577	0.13751	0.668555	9.16732e-07	9.16732e-07	1	0	0	1	1	0
ACATACGT	1352	10344	8	248.854	409691510	150	679689768	82752	7.65089	5.4329	41.5665	15.2187	0.332532	0.12175	0.408047	8.11664e-07	8.11664e-07	1	0	0	1	0	0
ACATAT	4927	33758	6	248.854	409691510	150	679689768	202548	6.85163	19.7987	135.654	49.6668	0.813922	0.298001	0.274065	1.98667e-06	1.98667e-06	1	0	0	1	0	0
ACATATATAT	1781	7499	10	248.854	409691510	150	679689768	74990	4.21056	7.1568	30.1341	11.033	0.301341	0.11033	0.280704	7.35532e-07	7.35532e-07	1	0	0	1	0	0
ACATC	106	552	5	248.854	409691510	150	679689768	2760	5.20755	0.425952	2.21817	0.812135	0.0110908	0.00406068	0.173585	2.70712e-08	2.70712e-08	1	0	0	1	0	0
ACATCC	158	1861	6	248.854	409691510	150	679689768	11166	11.7785	0.63491	7.47827	2.73801	0.0448696	0.0164281	0.471139	1.09521e-07	1.09521e-07	1	0	0	1	0	0
ACATCCACGC	162	663	10	248.854	409691510	150	679689768	6630	4.09259	0.650984	2.66421	0.975445	0.0266421	0.00975445	0.27284	6.50297e-08	6.50297e-08	1	0	0	1	0	0
ACATCG	184	755	6	248.854	409691510	150	679689768	4530	4.10326	0.739389	3.0339	1.1108	0.0182034	0.00666481	0.16413	4.4432e-08	4.4432e-08	1	0	0	1	0	0
ACATG	119	595	5	248.854	409691510	150	679689768	2975	5	0.478192	2.39096	0.875399	0.0119548	0.004377	0.166667	2.918e-08	2.918e-08	1	0	0	1	0	0
ACATGC	263	1052	6	248.854	409691510	150	679689768	6312	4	1.05684	4.22737	1.54776	0.0253642	0.00928659	0.16	6.19106e-08	6.19106e-08	1	0	0	1	0	0
ACATGCAT	502	2967	8	248.854	409691510	150	679689768	23736	5.91036	2.01725	11.9226	4.36523	0.0953811	0.0349218	0.315219	2.32812e-07	2.32812e-07	1	0	0	1	0	0
ACATGCGTACGT	178	970	12	248.854	409691510	150	679689768	11640	5.44944	0.715278	3.89786	1.42712	0.0467744	0.0171255	0.435955	1.1417e-07	1.1417e-07	1	0	0	1	0	0
ACATGG	272	1088	6	248.854	409691510	150	679689768	6528	4	1.09301	4.37204	1.60073	0.0262322	0.00960438	0.16	6.40292e-08	6.40292e-08	1	0	0	1	0	0
ACATGGT	54	216	7	248.854	409691510	150	679689768	1512	4	0.216995	0.867978	0.317792	0.00607585	0.00222454	0.186667	1.48303e-08	1.48303e-08	1	0	0	1	0	0
ACC	18306	199396	3	248.854	409691510	150	679689768	598188	10.8924	73.5611	801.256	293.363	2.40377	0.88009	0.217848	5.86727e-06	5.86727e-06	1	1	0	0	0	0
ACCACCC	1	4	7	248.854	409691510	150	679689768	28	4	0.00401842	0.0160737	0.00588504	0.000112516	4.11953e-05	0.186667	2.74635e-10	2.74635e-10	1	0	0	1	0	0
ACCACCCG	97	554	8	248.854	409691510	150	679689768	4432	5.71134	0.389786	2.2262	0.815078	0.0178096	0.00652062	0.304605	4.34708e-08	4.34708e-08	1	0	0	1	0	0
ACCACCGCC	493	2096	9	248.854	409691510	150	679689768	18864	4.25152	1.98108	8.4226	3.08376	0.0758034	0.0277538	0.255091	1.85026e-07	1.85026e-07	1	0	0	1	0	0
ACCACG	692	3231	6	248.854	409691510	150	679689768	19386	4.66908	2.78074	12.9835	4.75364	0.077901	0.0285218	0.186763	1.90146e-07	1.90146e-07	1	0	0	1	0	0
ACCACGT	17	68	7	248.854	409691510	150	679689768	476	4	0.0683131	0.273252	0.100046	0.00191277	0.00070032	0.186667	4.6688e-09	4.6688e-09	1	0	0	1	0	0
ACCACT	581	4560	6	248.854	409691510	150	679689768	27360	7.84854	2.3347	18.324	6.70894	0.109944	0.0402537	0.313941	2.68358e-07	2.68358e-07	1	0	0	1	0	0
ACCACTC	174	1024	7	248.854	409691510	150	679689768	7168	5.88506	0.699205	4.11486	1.50657	0.028804	0.010546	0.274636	7.03066e-08	7.03066e-08	1	0	0	1	0	0
ACCAG	217	1249	5	248.854	409691510	150	679689768	6245	5.75576	0.871996	5.019	1.8376	0.025095	0.00918802	0.191859	6.12534e-08	6.12534e-08	1	0	0	1	0	0
ACCAGC	650	3045	6	248.854	409691510	150	679689768	18270	4.68462	2.61197	12.2361	4.47999	0.0734165	0.0268799	0.187385	1.79199e-07	1.79199e-07	1	0	0	1	0	0
ACCAGCC	72	291	7	248.854	409691510	150	679689768	2037	4.04167	0.289326	1.16936	0.428137	0.00818551	0.00299696	0.188611	1.99797e-08	1.99797e-08	1	0	0	1	0	0
ACCAGCGCG	90	422	9	248.854	409691510	150	679689768	3798	4.68889	0.361658	1.69577	0.620871	0.0152619	0.00558784	0.281333	3.72523e-08	3.72523e-08	1	0	0	1	0	0
ACCAGG	126	701	6	248.854	409691510	150	679689768	4206	5.56349	0.506321	2.81691	1.03135	0.0169015	0.00618812	0.22254	4.12541e-08	4.12541e-08	1	0	0	1	0	0
ACCAGGC	1	4	7	248.854	409691510	150	679689768	28	4	0.00401842	0.0160737	0.00588504	0.000112516	4.11953e-05	0.186667	2.74635e-10	2.74635e-10	1	0	0	1	0	0
ACCAT	25	146	5	248.854	409691510	150	679689768	730	5.84	0.10046	0.586689	0.214804	0.00293344	0.00107402	0.194667	7.16013e-09	7.16013e-09	1	0	0	1	0	0
ACCATAT	197	943	7	248.854	409691510	150	679689768	6601	4.7868	0.791628	3.78937	1.3874	0.0265256	0.00971178	0.223384	6.47452e-08	6.47452e-08	1	0	0	1	0	0
ACCATC	948	5008	6	248.854	409691510	150	679689768	30048	5.2827	3.80946	20.1242	7.36807	0.120745	0.0442084	0.211308	2.94723e-07	2.94723e-07	1	0	0	1	0	0
ACCATG	16	64	6	248.854	409691510	150	679689768	384	4	0.0642947	0.257179	0.0941606	0.00154307	0.000564964	0.16	3.76642e-09	3.76642e-09	1	0	0	1	0	0
ACCC	375	2836	4	248.854	409691510	150	679689768	11344	7.56267	1.50691	11.3962	4.17249	0.0455849	0.01669	0.201671	1.11266e-07	1.11266e-07	1	0	0	0	0	0
ACCCACCGCC	52	220	10	248.854	409691510	150	679689768	2200	4.23077	0.208958	0.884052	0.323677	0.00884052	0.00323677	0.282051	2.15785e-08	2.15785e-08	1	0	0	1	0	0
ACCCAGT	13	52	7	248.854	409691510	150	679689768	364	4	0.0522394	0.208958	0.0765055	0.0014627	0.000535538	0.186667	3.57026e-09	3.57026e-09	1	0	0	1	0	0
ACCCC	164	1213	5	248.854	409691510	150	679689768	6065	7.39634	0.65902	4.87434	1.78464	0.0243717	0.00892319	0.246545	5.94879e-08	5.94879e-08	1	0	0	1	0	0
ACCCCAGCCTGG	1	4	12	248.854	409691510	150	679689768	48	4	0.00401842	0.0160737	0.00588504	0.000192884	7.06205e-05	0.32	4.70803e-10	4.70803e-10	1	0	0	1	0	0
ACCCCC	140	575	6	248.854	409691510	150	679689768	3450	4.10714	0.562578	2.31059	0.845974	0.0138635	0.00507585	0.164286	3.3839e-08	3.3839e-08	1	0	0	1	0	0
ACCCCCC	5	20	7	248.854	409691510	150	679689768	140	4	0.0200921	0.0803683	0.0294252	0.000562578	0.000205976	0.186667	1.37318e-09	1.37318e-09	1	0	0	1	0	0
ACCCCCTCC	1	4	9	248.854	409691510	150	679689768	36	4	0.00401842	0.0160737	0.00588504	0.000144663	5.29653e-05	0.24	3.53102e-10	3.53102e-10	1	0	0	1	0	0
ACCCCG	1	4	6	248.854	409691510	150	679689768	24	4	0.00401842	0.0160737	0.00588504	9.6442e-05	3.53102e-05	0.16	2.35402e-10	2.35402e-10	1	0	0	1	0	0
ACCCCGG	35	170	7	248.854	409691510	150	679689768	1190	4.85714	0.140645	0.683131	0.250114	0.00478192	0.0017508	0.226667	1.1672e-08	1.1672e-08	1	0	0	1	0	0
ACCCCGTCCTCC	59	265	12	248.854	409691510	150	679689768	3180	4.49153	0.237087	1.06488	0.389884	0.0127786	0.00467861	0.359322	3.11907e-08	3.11907e-08	1	0	0	1	0	0
ACCCCTCCCC	1	4	10	248.854	409691510	150	679689768	40	4	0.00401842	0.0160737	0.00588504	0.000160737	5.88504e-05	0.266667	3.92336e-10	3.92336e-10	1	0	0	1	0	0
ACCCGC	602	3896	6	248.854	409691510	150	679689768	23376	6.47176	2.41909	15.6558	5.73203	0.0939345	0.0343922	0.25887	2.29281e-07	2.29281e-07	1	0	0	1	0	0
ACCCGCC	87	489	7	248.854	409691510	150	679689768	3423	5.62069	0.349602	1.96501	0.719446	0.013755	0.00503612	0.262299	3.35741e-08	3.35741e-08	1	0	0	1	0	0
ACCCGCG	166	713	7	248.854	409691510	150	679689768	4991	4.29518	0.667057	2.86513	1.04901	0.0200559	0.00734306	0.200442	4.89537e-08	4.89537e-08	1	0	0	1	0	0
ACCCGCTC	1	4	8	248.854	409691510	150	679689768	32	4	0.00401842	0.0160737	0.00588504	0.000128589	4.70803e-05	0.213333	3.13869e-10	3.13869e-10	1	0	0	1	0	0
ACCCGG	8	32	6	248.854	409691510	150	679689768	192	4	0.0321473	0.128589	0.0470803	0.000771536	0.000282482	0.16	1.88321e-09	1.88321e-09	1	0	0	1	0	0
ACCCGGC	124	496	7	248.854	409691510	150	679689768	3472	4	0.498284	1.99313	0.729745	0.0139519	0.00510821	0.186667	3.40548e-08	3.40548e-08	1	0	0	1	0	0
ACCCGGG	2	8	7	248.854	409691510	150	679689768	56	4	0.00803683	0.0321473	0.0117701	0.000225031	8.23905e-05	0.186667	5.4927e-10	5.4927e-10	1	0	0	1	0	0
ACCCGGT	1	4	7	248.854	409691510	150	679689768	28	4	0.00401842	0.0160737	0.00588504	0.000112516	4.11953e-05	0.186667	2.74635e-10	2.74635e-10	1	0	0	1	0	0
ACCCT	569	4643	5	248.854	409691510	150	679689768	23215	8.15993	2.28648	18.6575	6.83106	0.0932875	0.0341553	0.271998	2.27702e-07	2.27702e-07	1	0	0	1	0	0
ACCCTC	632	6355	6	248.854	409691510	150	679689768	38130	10.0554	2.53964	25.537	9.34985	0.153222	0.0560991	0.402215	3.73994e-07	3.73994e-07	1	0	0	1	0	0
ACCCTCCCCT	2	8	10	248.854	409691510	150	679689768	80	4	0.00803683	0.0321473	0.0117701	0.000321473	0.000117701	0.266667	7.84672e-10	7.84672e-10	1	0	0	1	0	0
ACCG	7857	71755	4	248.854	409691510	150	679689768	287020	9.13262	31.5727	288.341	105.57	1.15337	0.422281	0.243537	2.81521e-06	2.81521e-06	1	0	0	0	0	0
ACCGACCGCCCGCCCG	1	4	16	248.854	409691510	150	679689768	64	4	0.00401842	0.0160737	0.00588504	0.000257179	9.41606e-05	0.426667	6.27737e-10	6.27737e-10	1	0	0	1	0	0
ACCGACG	415	3156	7	248.854	409691510	150	679689768	22092	7.60482	1.66764	12.6821	4.64329	0.0887749	0.0325031	0.354892	2.16687e-07	2.16687e-07	1	0	0	1	0	0
ACCGACGCC	107	445	9	248.854	409691510	150	679689768	4005	4.15888	0.429971	1.7882	0.65471	0.0160938	0.00589239	0.249533	3.92826e-08	3.92826e-08	1	0	0	1	0	0
ACCGACGCCG	136	574	10	248.854	409691510	150	679689768	5740	4.22059	0.546505	2.30657	0.844503	0.0230657	0.00844503	0.281373	5.63002e-08	5.63002e-08	1	0	0	1	0	0
ACCGAGCGG	294	1345	9	248.854	409691510	150	679689768	12105	4.57483	1.18141	5.40477	1.97884	0.0486429	0.0178096	0.27449	1.18731e-07	1.18731e-07	1	0	0	1	0	0
ACCGAGG	37	199	7	248.854	409691510	150	679689768	1393	5.37838	0.148681	0.799665	0.292781	0.00559765	0.00204946	0.250991	1.36631e-08	1.36631e-08	1	0	0	1	0	0
ACCGAT	140	560	6	248.854	409691510	150	679689768	3360	4	0.562578	2.25031	0.823905	0.0135019	0.00494343	0.16	3.29562e-08	3.29562e-08	1	0	0	1	0	0
ACCGC	1090	6565	5	248.854	409691510	150	679689768	32825	6.02294	4.38007	26.3809	9.65882	0.131905	0.0482941	0.200765	3.21961e-07	3.21961e-07	1	0	0	1	0	0
ACCGCAGCATCCTCCGCC	1	4	18	248.854	409691510	150	679689768	72	4	0.00401842	0.0160737	0.00588504	0.000289326	0.000105931	0.48	7.06205e-10	7.06205e-10	1	0	0	1	0	0
ACCGCC	4150	18175	6	248.854	409691510	150	679689768	109050	4.37952	16.6764	73.0347	26.7401	0.438208	0.160441	0.175181	1.06961e-06	1.06961e-06	1	0	0	1	0	0
ACCGCCC	66	321	7	248.854	409691510	150	679689768	2247	4.86364	0.265216	1.28991	0.472274	0.00902938	0.00330592	0.22697	2.20395e-08	2.20395e-08	1	0	0	1	0	0
ACCGCCG	33	133	7	248.854	409691510	150	679689768	931	4.0303	0.132608	0.534449	0.195678	0.00374115	0.00136974	0.188081	9.13162e-09	9.13162e-09	1	0	0	1	0	0
ACCGCG	201	806	6	248.854	409691510	150	679689768	4836	4.00995	0.807702	3.23884	1.18584	0.0194331	0.00711501	0.160398	4.74334e-08	4.74334e-08	1	0	0	1	0	0
ACCGCGC	157	1831	7	248.854	409691510	150	679689768	12817	11.6624	0.630891	7.35772	2.69388	0.051504	0.0188571	0.544246	1.25714e-07	1.25714e-07	1	0	0	1	1	0
ACCGCT	109	445	6	248.854	409691510	150	679689768	2670	4.08257	0.438007	1.7882	0.65471	0.0107292	0.00392826	0.163303	2.61884e-08	2.61884e-08	1	0	0	1	0	0
ACCGG	92	460	5	248.854	409691510	150	679689768	2300	5	0.369694	1.84847	0.676779	0.00924236	0.0033839	0.166667	2.25593e-08	2.25593e-08	1	0	0	1	0	0
ACCGGC	383	1984	6	248.854	409691510	150	679689768	11904	5.18016	1.53905	7.97254	2.91898	0.0478352	0.0175139	0.207206	1.16759e-07	1.16759e-07	1	0	0	1	0	0
ACCGGCG	251	1325	7	248.854	409691510	150	679689768	9275	5.27888	1.00862	5.3244	1.94942	0.0372708	0.0136459	0.246348	9.09729e-08	9.09729e-08	1	0	0	1	0	0
ACCGT	288	1551	5	248.854	409691510	150	679689768	7755	5.38542	1.1573	6.23256	2.28192	0.0311628	0.0114096	0.179514	7.60641e-08	7.60641e-08	1	0	0	1	0	0
ACCGTC	139	556	6	248.854	409691510	150	679689768	3336	4	0.55856	2.23424	0.81802	0.0134054	0.00490812	0.16	3.27208e-08	3.27208e-08	1	0	0	1	0	0
ACCGTCG	88	417	7	248.854	409691510	150	679689768	2919	4.73864	0.353621	1.67568	0.613515	0.0117298	0.00429461	0.221136	2.86307e-08	2.86307e-08	1	0	0	1	0	0
ACCGTCT	1	5	7	248.854	409691510	150	679689768	35	5	0.00401842	0.0200921	0.0073563	0.000140645	5.14941e-05	0.233333	3.43294e-10	3.43294e-10	1	0	0	1	0	0
ACCGTGC	82	341	7	248.854	409691510	150	679689768	2387	4.15854	0.32951	1.37028	0.501699	0.00959196	0.0035119	0.194065	2.34126e-08	2.34126e-08	1	0	0	1	0	0
ACCT	5919	48979	4	248.854	409691510	150	679689768	195916	8.27488	23.785	196.818	72.0608	0.787272	0.288243	0.220663	1.92162e-06	1.92162e-06	1	0	0	0	0	0
ACCTAT	458	2417	6	248.854	409691510	150	679689768	14502	5.27729	1.84043	9.71251	3.55603	0.0582751	0.0213362	0.211092	1.42241e-07	1.42241e-07	1	0	0	1	0	0
ACCTC	424	3418	5	248.854	409691510	150	679689768	17090	8.06132	1.70381	13.7349	5.02876	0.0686747	0.0251438	0.268711	1.67625e-07	1.67625e-07	1	0	0	1	0	0
ACCTCC	609	2744	6	248.854	409691510	150	679689768	16464	4.50575	2.44722	11.0265	4.03714	0.0661592	0.0242228	0.18023	1.61485e-07	1.61485e-07	1	0	0	1	0	0
ACCTCG	196	898	6	248.854	409691510	150	679689768	5388	4.58163	0.78761	3.60854	1.32119	0.0216512	0.00792715	0.183265	5.28476e-08	5.28476e-08	1	0	0	1	0	0
ACCTCT	323	1713	6	248.854	409691510	150	679689768	10278	5.30341	1.29795	6.88355	2.52027	0.0413013	0.0151216	0.212136	1.00811e-07	1.00811e-07	1	0	0	1	0	0
ACCTGAT	131	524	7	248.854	409691510	150	679689768	3668	4	0.526413	2.10565	0.77094	0.0147396	0.00539658	0.186667	3.59772e-08	3.59772e-08	1	0	0	1	0	0
ACCTGCCT	160	770	8	248.854	409691510	150	679689768	6160	4.8125	0.642947	3.09418	1.13287	0.0247534	0.00906296	0.256667	6.04197e-08	6.04197e-08	1	0	0	1	0	0
ACCTGG	136	553	6	248.854	409691510	150	679689768	3318	4.06618	0.546505	2.22218	0.813606	0.0133331	0.00488164	0.162647	3.25443e-08	3.25443e-08	1	0	0	1	0	0
ACG	199692	2589701	3	248.854	409691510	150	679689768	7769103	12.9685	802.446	10406.5	3810.12	31.2195	11.4304	0.25937	7.62024e-05	7.62024e-05	1	1	1	0	0	0
ACGACGAGCG	110	451	10	248.854	409691510	150	679689768	4510	4.1	0.442026	1.81231	0.663538	0.0181231	0.00663538	0.273333	4.42359e-08	4.42359e-08	1	0	0	1	0	0
ACGACGC	20	80	7	248.854	409691510	150	679689768	560	4	0.0803683	0.321473	0.117701	0.00225031	0.000823905	0.186667	5.4927e-09	5.4927e-09	1	0	0	1	0	0
ACGACGG	82	329	7	248.854	409691510	150	679689768	2303	4.0122	0.32951	1.32206	0.484044	0.00925441	0.00338831	0.187236	2.25887e-08	2.25887e-08	1	0	0	1	0	0
ACGACGGCG	3149	14121	9	248.854	409691510	150	679689768	127089	4.48428	12.654	56.7441	20.7757	0.510697	0.186981	0.269057	1.24654e-06	1.24654e-06	1	0	0	1	0	0
ACGACGGCGACGAGG	41	190	15	248.854	409691510	150	679689768	2850	4.63415	0.164755	0.763499	0.279539	0.0114525	0.00419309	0.463415	2.79539e-08	2.79539e-08	1	0	0	1	0	0
ACGACGT	118	472	7	248.854	409691510	150	679689768	3304	4	0.474173	1.89669	0.694434	0.0132768	0.00486104	0.186667	3.24069e-08	3.24069e-08	1	0	0	1	0	0
ACGACT	534	3216	6	248.854	409691510	150	679689768	19296	6.02247	2.14583	12.9232	4.73157	0.0775394	0.0283894	0.240899	1.89263e-07	1.89263e-07	1	0	0	1	0	0
ACGACTC	74	296	7	248.854	409691510	150	679689768	2072	4	0.297363	1.18945	0.435493	0.00832616	0.00304845	0.186667	2.0323e-08	2.0323e-08	1	0	0	1	0	0
ACGACTG	138	552	7	248.854	409691510	150	679689768	3864	4	0.554542	2.21817	0.812135	0.0155272	0.00568495	0.186667	3.78996e-08	3.78996e-08	1	0	0	1	0	0
ACGAG	4503	29803	5	248.854	409691510	150	679689768	149015	6.61848	18.0949	119.761	43.8479	0.598804	0.21924	0.220616	1.4616e-06	1.4616e-06	1	0	0	1	0	0
ACGAGAG	460	2202	7	248.854	409691510	150	679689768	15414	4.78696	1.84847	8.84855	3.23971	0.0619399	0.022678	0.223391	1.51187e-07	1.51187e-07	1	0	0	1	0	0
ACGAGAT	83	621	7	248.854	409691510	150	679689768	4347	7.48193	0.333529	2.49544	0.913652	0.0174681	0.00639556	0.349157	4.26371e-08	4.26371e-08	1	0	0	1	0	0
ACGAGC	251	1196	6	248.854	409691510	150	679689768	7176	4.76494	1.00862	4.80603	1.75963	0.0288362	0.0105578	0.190598	7.03851e-08	7.03851e-08	1	0	0	1	0	0
ACGAGCCG	3148	13925	8	248.854	409691510	150	679689768	111400	4.42344	12.65	55.9565	20.4873	0.447652	0.163898	0.235917	1.09266e-06	1.09266e-06	1	0	0	1	0	0
ACGAGCG	322	1332	7	248.854	409691510	150	679689768	9324	4.13665	1.29393	5.35253	1.95972	0.0374677	0.013718	0.193043	9.14535e-08	9.14535e-08	1	0	0	1	0	0
ACGAGCGAG	1	4	9	248.854	409691510	150	679689768	36	4	0.00401842	0.0160737	0.00588504	0.000144663	5.29653e-05	0.24	3.53102e-10	3.53102e-10	1	0	0	1	0	0
ACGAGG	4305	27321	6	248.854	409691510	150	679689768	163926	6.34634	17.2993	109.787	40.1963	0.658723	0.241178	0.253854	1.60785e-06	1.60785e-06	1	0	0	1	0	0
ACGAGGG	106	469	7	248.854	409691510	150	679689768	3283	4.42453	0.425952	1.88464	0.690021	0.0131925	0.00483014	0.206478	3.2201e-08	3.2201e-08	1	0	0	1	0	0
ACGAGTG	135	540	7	248.854	409691510	150	679689768	3780	4	0.542486	2.16995	0.79448	0.0151896	0.00556136	0.186667	3.70757e-08	3.70757e-08	1	0	0	1	0	0
ACGAT	345	2178	5	248.854	409691510	150	679689768	10890	6.31304	1.38635	8.75211	3.2044	0.0437606	0.016022	0.210435	1.06813e-07	1.06813e-07	1	0	0	1	0	0
ACGATAT	129	909	7	248.854	409691510	150	679689768	6363	7.04651	0.518376	3.65274	1.33737	0.0255692	0.00936162	0.328837	6.24108e-08	6.24108e-08	1	0	0	1	0	0
ACGATC	328	1453	6	248.854	409691510	150	679689768	8718	4.42988	1.31804	5.83876	2.13774	0.0350326	0.0128264	0.177195	8.55096e-08	8.55096e-08	1	0	0	1	0	0
ACGATCC	46	184	7	248.854	409691510	150	679689768	1288	4	0.184847	0.739389	0.270712	0.00517572	0.00189498	0.186667	1.26332e-08	1.26332e-08	1	0	0	1	0	0
ACGATCG	5	20	7	248.854	409691510	150	679689768	140	4	0.0200921	0.0803683	0.0294252	0.000562578	0.000205976	0.186667	1.37318e-09	1.37318e-09	1	0	0	1	0	0
ACGATG	8388	91687	6	248.854	409691510	150	679689768	550122	10.9307	33.7065	368.437	134.895	2.21062	0.809372	0.437229	5.39581e-06	5.39581e-06	1	0	0	1	0	0
ACGATGATC	93	439	9	248.854	409691510	150	679689768	3951	4.72043	0.373713	1.76408	0.645883	0.0158768	0.00581295	0.283226	3.8753e-08	3.8753e-08	1	0	0	1	0	0
ACGC	275197	3461826	4	248.854	409691510	150	679689768	13847304	12.5794	1105.86	13911.1	5093.24	55.6442	20.373	0.335452	0.00013582	0.00013582	1	1	1	0	0	0
ACGCACGCAGC	2	8	11	248.854	409691510	150	679689768	88	4	0.00803683	0.0321473	0.0117701	0.000353621	0.000129471	0.293333	8.63139e-10	8.63139e-10	1	0	0	1	0	0
ACGCACGCGC	253	1139	10	248.854	409691510	150	679689768	11390	4.50198	1.01666	4.57698	1.67576	0.0457698	0.0167576	0.300132	1.11718e-07	1.11718e-07	1	0	0	1	0	0
ACGCACGCGT	35	161	10	248.854	409691510	150	679689768	1610	4.6	0.140645	0.646965	0.236873	0.00646965	0.00236873	0.306667	1.57915e-08	1.57915e-08	1	0	0	1	0	0
ACGCACTC	531	2295	8	248.854	409691510	150	679689768	18360	4.32203	2.13378	9.22227	3.37654	0.0737781	0.0270123	0.230508	1.80082e-07	1.80082e-07	1	0	0	1	0	0
ACGCAG	84	362	6	248.854	409691510	150	679689768	2172	4.30952	0.337547	1.45467	0.532596	0.008728	0.00319558	0.172381	2.13038e-08	2.13038e-08	1	0	0	1	0	0
ACGCAGCGCC	150	736	10	248.854	409691510	150	679689768	7360	4.90667	0.602763	2.95755	1.08285	0.0295755	0.0108285	0.327111	7.21898e-08	7.21898e-08	1	0	0	1	0	0
ACGCAT	147	835	6	248.854	409691510	150	679689768	5010	5.68027	0.590707	3.35538	1.2285	0.0201323	0.00737101	0.227211	4.91401e-08	4.91401e-08	1	0	0	1	0	0
ACGCC	1620	9411	5	248.854	409691510	150	679689768	47055	5.80926	6.50984	37.8173	13.846	0.189087	0.0692301	0.193642	4.61534e-07	4.61534e-07	1	0	0	1	0	0
ACGCCC	185	1271	6	248.854	409691510	150	679689768	7626	6.87027	0.743407	5.10741	1.86997	0.0306444	0.0112198	0.274811	7.47988e-08	7.47988e-08	1	0	0	1	0	0
ACGCCG	3153	14972	6	248.854	409691510	150	679689768	89832	4.74849	12.6701	60.1637	22.0277	0.360982	0.132166	0.18994	8.81108e-07	8.81108e-07	1	0	0	1	0	0
ACGCCGC	172	711	7	248.854	409691510	150	679689768	4977	4.13372	0.691168	2.85709	1.04607	0.0199997	0.00732246	0.192907	4.88164e-08	4.88164e-08	1	0	0	1	0	0
ACGCG	13361	73458	5	248.854	409691510	150	679689768	367290	5.49794	53.6901	295.185	108.076	1.47592	0.540379	0.183265	3.60253e-06	3.60253e-06	1	1	0	1	0	0
ACGCGAG	477	2009	7	248.854	409691510	150	679689768	14063	4.21174	1.91678	8.073	2.95576	0.056511	0.0206903	0.196548	1.37935e-07	1.37935e-07	1	0	0	1	0	0
ACGCGAGAG	109	439	9	248.854	409691510	150	679689768	3951	4.02752	0.438007	1.76408	0.645883	0.0158768	0.00581295	0.241651	3.8753e-08	3.8753e-08	1	0	0	1	0	0
ACGCGC	1209	7420	6	248.854	409691510	150	679689768	44520	6.1373	4.85827	29.8167	10.9167	0.1789	0.0655005	0.245492	4.3667e-07	4.3667e-07	1	0	0	1	0	0
ACGCGCC	123	520	7	248.854	409691510	150	679689768	3640	4.22764	0.494265	2.08958	0.765055	0.014627	0.00535538	0.19729	3.57026e-08	3.57026e-08	1	0	0	1	0	0
ACGCGCCGAG	1	4	10	248.854	409691510	150	679689768	40	4	0.00401842	0.0160737	0.00588504	0.000160737	5.88504e-05	0.266667	3.92336e-10	3.92336e-10	1	0	0	1	0	0
ACGCGCG	442	1792	7	248.854	409691510	150	679689768	12544	4.0543	1.77614	7.201	2.6365	0.050407	0.0184555	0.189201	1.23037e-07	1.23037e-07	1	0	0	1	0	0
ACGCGCGCTATCGGG	170	744	15	248.854	409691510	150	679689768	11160	4.37647	0.683131	2.9897	1.09462	0.0448455	0.0164193	0.437647	1.09462e-07	1.09462e-07	1	0	0	1	0	0
ACGCGG	832	3445	6	248.854	409691510	150	679689768	20670	4.14062	3.34332	13.8434	5.06849	0.0830607	0.0304109	0.165625	2.0274e-07	2.0274e-07	1	0	0	1	0	0
ACGCGGG	104	423	7	248.854	409691510	150	679689768	2961	4.06731	0.417915	1.69979	0.622343	0.0118985	0.0043564	0.189808	2.90427e-08	2.90427e-08	1	0	0	1	0	0
ACGCTC	64	256	6	248.854	409691510	150	679689768	1536	4	0.257179	1.02871	0.376642	0.00617229	0.00225985	0.16	1.50657e-08	1.50657e-08	1	0	0	1	0	0
ACGCTCG	163	674	7	248.854	409691510	150	679689768	4718	4.13497	0.655002	2.70841	0.991629	0.0189589	0.0069414	0.192965	4.6276e-08	4.6276e-08	1	0	0	1	0	0
ACGCTCGC	109	470	8	248.854	409691510	150	679689768	3760	4.31193	0.438007	1.88866	0.691492	0.0151092	0.00553194	0.229969	3.68796e-08	3.68796e-08	1	0	0	1	0	0
ACGCTG	198	1024	6	248.854	409691510	150	679689768	6144	5.17172	0.795647	4.11486	1.50657	0.0246892	0.00903942	0.206869	6.02628e-08	6.02628e-08	1	0	0	1	0	0
ACGCTGC	70	281	7	248.854	409691510	150	679689768	1967	4.01429	0.281289	1.12918	0.413424	0.00790423	0.00289397	0.187333	1.92931e-08	1.92931e-08	1	0	0	1	0	0
ACGG	4715	31792	4	248.854	409691510	150	679689768	127168	6.74274	18.9468	127.754	46.7743	0.511014	0.187097	0.179806	1.24731e-06	1.24731e-06	1	0	0	0	0	0
ACGGAG	384	1952	6	248.854	409691510	150	679689768	11712	5.08333	1.54307	7.84395	2.8719	0.0470637	0.0172314	0.203333	1.14876e-07	1.14876e-07	1	0	0	1	0	0
ACGGAGG	111	444	7	248.854	409691510	150	679689768	3108	4	0.446044	1.78418	0.653239	0.0124892	0.00457267	0.186667	3.04845e-08	3.04845e-08	1	0	0	1	0	0
ACGGAT	1	4	6	248.854	409691510	150	679689768	24	4	0.00401842	0.0160737	0.00588504	9.6442e-05	3.53102e-05	0.16	2.35402e-10	2.35402e-10	1	0	0	1	0	0
ACGGC	571	3373	5	248.854	409691510	150	679689768	16865	5.90718	2.29452	13.5541	4.96256	0.0677706	0.0248128	0.196906	1.65419e-07	1.65419e-07	1	0	0	1	0	0
ACGGCC	3	12	6	248.854	409691510	150	679689768	72	4	0.0120553	0.048221	0.0176551	0.000289326	0.000105931	0.16	7.06205e-10	7.06205e-10	1	0	0	1	0	0
ACGGCCG	18	78	7	248.854	409691510	150	679689768	546	4.33333	0.0723315	0.313437	0.114758	0.00219406	0.000803308	0.202222	5.35538e-09	5.35538e-09	1	0	0	1	0	0
ACGGCG	15900	87273	6	248.854	409691510	150	679689768	523638	5.48887	63.8928	350.699	128.401	2.1042	0.770407	0.219555	5.13605e-06	5.13605e-06	1	1	0	1	0	0
ACGGCGG	49	196	7	248.854	409691510	150	679689768	1372	4	0.196902	0.78761	0.288367	0.00551327	0.00201857	0.186667	1.34571e-08	1.34571e-08	1	0	0	1	0	0
ACGGCTGC	118	508	8	248.854	409691510	150	679689768	4064	4.30508	0.474173	2.04136	0.7474	0.0163308	0.0059792	0.229605	3.98613e-08	3.98613e-08	1	0	0	1	0	0
ACGGG	1207	6876	5	248.854	409691510	150	679689768	34380	5.69677	4.85023	27.6306	10.1164	0.138153	0.0505819	0.189892	3.37213e-07	3.37213e-07	1	0	0	1	0	0
ACGGGAG	116	523	7	248.854	409691510	150	679689768	3661	4.50862	0.466136	2.10163	0.769469	0.0147114	0.00538628	0.210402	3.59085e-08	3.59085e-08	1	0	0	1	0	0
ACGGGC	94	459	6	248.854	409691510	150	679689768	2754	4.88298	0.377731	1.84445	0.675308	0.0110667	0.00405185	0.195319	2.70123e-08	2.70123e-08	1	0	0	1	0	0
ACGGGCC	4	16	7	248.854	409691510	150	679689768	112	4	0.0160737	0.0642947	0.0235402	0.000450063	0.000164781	0.186667	1.09854e-09	1.09854e-09	1	0	0	1	0	0
ACGGGCG	596	2707	7	248.854	409691510	150	679689768	18949	4.54195	2.39498	10.8779	3.9827	0.076145	0.0278789	0.211957	1.85859e-07	1.85859e-07	1	0	0	1	0	0
ACGGGCGC	37	152	8	248.854	409691510	150	679689768	1216	4.10811	0.148681	0.610799	0.223631	0.00488639	0.00178905	0.219099	1.1927e-08	1.1927e-08	1	0	0	1	0	0
ACGGGG	114	651	6	248.854	409691510	150	679689768	3906	5.71053	0.4581	2.61599	0.95779	0.0156959	0.00574674	0.228421	3.83116e-08	3.83116e-08	1	0	0	1	0	0
ACGGGGC	51	212	7	248.854	409691510	150	679689768	1484	4.15686	0.204939	0.851904	0.311907	0.00596333	0.00218335	0.193987	1.45557e-08	1.45557e-08	1	0	0	1	0	0
ACGGGGG	4	16	7	248.854	409691510	150	679689768	112	4	0.0160737	0.0642947	0.0235402	0.000450063	0.000164781	0.186667	1.09854e-09	1.09854e-09	1	0	0	1	0	0
ACGT	1299	8710	4	248.854	409691510	150	679689768	34840	6.70516	5.21992	35.0004	12.8147	0.140002	0.0512587	0.178804	3.41725e-07	3.41725e-07	1	0	0	0	0	0
ACGTAG	3188	12753	6	248.854	409691510	150	679689768	76518	4.00031	12.8107	51.2469	18.763	0.307481	0.112578	0.160013	7.50519e-07	7.50519e-07	1	0	0	1	0	0
ACGTAT	99	412	6	248.854	409691510	150	679689768	2472	4.16162	0.397823	1.65559	0.606159	0.00993353	0.00363695	0.166465	2.42464e-08	2.42464e-08	1	0	0	1	0	0
ACGTC	1683	8863	5	248.854	409691510	150	679689768	44315	5.26619	6.763	35.6152	13.0398	0.178076	0.0651989	0.17554	4.34659e-07	4.34659e-07	1	0	0	1	0	0
ACGTCC	197	897	6	248.854	409691510	150	679689768	5382	4.5533	0.791628	3.60452	1.31972	0.0216271	0.00791832	0.182132	5.27888e-08	5.27888e-08	1	0	0	1	0	0
ACGTCCG	104	416	7	248.854	409691510	150	679689768	2912	4	0.417915	1.67166	0.612044	0.0117016	0.00428431	0.186667	2.85621e-08	2.85621e-08	1	0	0	1	0	0
ACGTCG	719	3103	6	248.854	409691510	150	679689768	18618	4.31572	2.88924	12.4691	4.56532	0.0748149	0.0273919	0.172629	1.82613e-07	1.82613e-07	1	0	0	1	0	0
ACT	12455	146630	3	248.854	409691510	150	679689768	439890	11.7728	50.0494	589.22	215.731	1.76766	0.647192	0.235456	4.31462e-06	4.31462e-06	1	1	0	0	0	0
ACTAGC	1	4	6	248.854	409691510	150	679689768	24	4	0.00401842	0.0160737	0.00588504	9.6442e-05	3.53102e-05	0.16	2.35402e-10	2.35402e-10	1	0	0	1	0	0
ACTAT	114	746	5	248.854	409691510	150	679689768	3730	6.54386	0.4581	2.99774	1.09756	0.0149887	0.0054878	0.218129	3.65853e-08	3.65853e-08	1	0	0	1	0	0
ACTATAT	161	644	7	248.854	409691510	150	679689768	4508	4	0.646965	2.58786	0.947491	0.018115	0.00663244	0.186667	4.42163e-08	4.42163e-08	1	0	0	1	0	0
ACTATC	66	473	6	248.854	409691510	150	679689768	2838	7.16667	0.265216	1.90071	0.695906	0.0114043	0.00417543	0.286667	2.78362e-08	2.78362e-08	1	0	0	1	0	0
ACTATG	25	110	6	248.854	409691510	150	679689768	660	4.4	0.10046	0.442026	0.161839	0.00265216	0.000971031	0.176	6.47354e-09	6.47354e-09	1	0	0	1	0	0
ACTATGC	168	672	7	248.854	409691510	150	679689768	4704	4	0.675094	2.70038	0.988686	0.0189026	0.0069208	0.186667	4.61387e-08	4.61387e-08	1	0	0	1	0	0
ACTC	10427	139198	4	248.854	409691510	150	679689768	556792	13.3498	41.9	559.356	204.796	2.23742	0.819185	0.355994	5.46124e-06	5.46124e-06	1	0	0	0	0	0
ACTCAGT	1	14	7	248.854	409691510	150	679689768	98	14	0.00401842	0.0562578	0.0205976	0.000393805	0.000144183	0.653333	9.61223e-10	9.61223e-10	1	0	0	1	1	0
ACTCC	47	279	5	248.854	409691510	150	679689768	1395	5.93617	0.188866	1.12114	0.410481	0.00560569	0.00205241	0.197872	1.36827e-08	1.36827e-08	1	0	0	1	0	0
ACTCCC	31	124	6	248.854	409691510	150	679689768	744	4	0.124571	0.498284	0.182436	0.0029897	0.00109462	0.16	7.29745e-09	7.29745e-09	1	0	0	1	0	0
ACTCCCTC	12	59	8	248.854	409691510	150	679689768	472	4.91667	0.048221	0.237087	0.0868043	0.00189669	0.000694434	0.262222	4.62956e-09	4.62956e-09	1	0	0	1	0	0
ACTCCG	207	1001	6	248.854	409691510	150	679689768	6006	4.83575	0.831812	4.02244	1.47273	0.0241346	0.00883638	0.19343	5.89092e-08	5.89092e-08	1	0	0	1	0	0
ACTCCTG	1	5	7	248.854	409691510	150	679689768	35	5	0.00401842	0.0200921	0.0073563	0.000140645	5.14941e-05	0.233333	3.43294e-10	3.43294e-10	1	0	0	1	0	0
ACTCG	1146	6905	5	248.854	409691510	150	679689768	34525	6.02531	4.60511	27.7472	10.159	0.138736	0.0507952	0.200844	3.38635e-07	3.38635e-07	1	0	0	1	0	0
ACTCGAG	7	28	7	248.854	409691510	150	679689768	196	4	0.0281289	0.112516	0.0411953	0.00078761	0.000288367	0.186667	1.92245e-09	1.92245e-09	1	0	0	1	0	0
ACTCGC	190	1578	6	248.854	409691510	150	679689768	9468	8.30526	0.763499	6.34106	2.32165	0.0380464	0.0139299	0.332211	9.28659e-08	9.28659e-08	1	0	0	1	0	0
ACTCGCC	115	460	7	248.854	409691510	150	679689768	3220	4	0.462118	1.84847	0.676779	0.0129393	0.00473746	0.186667	3.1583e-08	3.1583e-08	1	0	0	1	0	0
ACTCGCG	234	1055	7	248.854	409691510	150	679689768	7385	4.50855	0.94031	4.23943	1.55218	0.029676	0.0108653	0.210399	7.2435e-08	7.2435e-08	1	0	0	1	0	0
ACTCGCGCCG	117	472	10	248.854	409691510	150	679689768	4720	4.03419	0.470155	1.89669	0.694434	0.0189669	0.00694434	0.268946	4.62956e-08	4.62956e-08	1	0	0	1	0	0
ACTCGCT	8	32	7	248.854	409691510	150	679689768	224	4	0.0321473	0.128589	0.0470803	0.000900125	0.000329562	0.186667	2.19708e-09	2.19708e-09	1	0	0	1	0	0
ACTCGGC	109	487	7	248.854	409691510	150	679689768	3409	4.46789	0.438007	1.95697	0.716503	0.0136988	0.00501552	0.208502	3.34368e-08	3.34368e-08	1	0	0	1	0	0
ACTCGGG	51	214	7	248.854	409691510	150	679689768	1498	4.19608	0.204939	0.859941	0.31485	0.00601959	0.00220395	0.195817	1.4693e-08	1.4693e-08	1	0	0	1	0	0
ACTCT	147	735	5	248.854	409691510	150	679689768	3675	5	0.590707	2.95354	1.08138	0.0147677	0.00540688	0.166667	3.60459e-08	3.60459e-08	1	0	0	1	0	0
ACTCTC	1157	8933	6	248.854	409691510	150	679689768	53598	7.72083	4.64931	35.8965	13.1428	0.215379	0.0788566	0.308833	5.2571e-07	5.2571e-07	1	0	0	1	0	0
ACTCTCG	82	437	7	248.854	409691510	150	679689768	3059	5.32927	0.32951	1.75605	0.64294	0.0122923	0.00450058	0.248699	3.00039e-08	3.00039e-08	1	0	0	1	0	0
ACTG	3957	31008	4	248.854	409691510	150	679689768	124032	7.83624	15.9009	124.603	45.6208	0.498412	0.182483	0.208966	1.21656e-06	1.21656e-06	1	0	0	0	0	0
ACTGAG	89	687	6	248.854	409691510	150	679689768	4122	7.7191	0.357639	2.76065	1.01076	0.0165639	0.00606453	0.308764	4.04302e-08	4.04302e-08	1	0	0	1	0	0
ACTGAGCG	158	738	8	248.854	409691510	150	679689768	5904	4.67089	0.63491	2.96559	1.08579	0.0237247	0.00868632	0.249114	5.79088e-08	5.79088e-08	1	0	0	1	0	0
ACTGCC	156	730	6	248.854	409691510	150	679689768	4380	4.67949	0.626873	2.93344	1.07402	0.0176007	0.00644412	0.187179	4.29608e-08	4.29608e-08	1	0	0	1	0	0
ACTGCCT	154	616	7	248.854	409691510	150	679689768	4312	4	0.618836	2.47534	0.906296	0.0173274	0.00634407	0.186667	4.22938e-08	4.22938e-08	1	0	0	1	0	0
ACTGCG	130	521	6	248.854	409691510	150	679689768	3126	4.00769	0.522394	2.0936	0.766526	0.0125616	0.00459916	0.160308	3.0661e-08	3.0661e-08	1	0	0	1	0	0
ACTGCGCTCG	125	528	10	248.854	409691510	150	679689768	5280	4.224	0.502302	2.12172	0.776825	0.0212172	0.00776825	0.2816	5.17883e-08	5.17883e-08	1	0	0	1	0	0
ACTGCT	1580	17430	6	248.854	409691510	150	679689768	104580	11.0316	6.3491	70.041	25.6441	0.420246	0.153864	0.441266	1.02576e-06	1.02576e-06	1	0	0	1	0	0
ACTGCTCGATC	64	285	11	248.854	409691510	150	679689768	3135	4.45312	0.257179	1.14525	0.419309	0.0125977	0.0046124	0.326562	3.07493e-08	3.07493e-08	1	0	0	1	0	0
ACTGGC	24	102	6	248.854	409691510	150	679689768	612	4.25	0.096442	0.409879	0.150068	0.00245927	0.000900411	0.17	6.00274e-09	6.00274e-09	1	0	0	1	0	0
ACTGGCAGC	139	595	9	248.854	409691510	150	679689768	5355	4.28058	0.55856	2.39096	0.875399	0.0215186	0.00787859	0.256835	5.2524e-08	5.2524e-08	1	0	0	1	0	0
ACTGGGAGC	106	461	9	248.854	409691510	150	679689768	4149	4.34906	0.425952	1.85249	0.678251	0.0166724	0.00610426	0.260943	4.0695e-08	4.0695e-08	1	0	0	1	0	0
AG	1603699	28173091	2	248.854	409691510	150	679689768	56346182	17.5676	6444.33	113211	41449.9	226.422	82.8999	0.234234	0.000552666	0.000552666	1	1	1	0	0	0
AGAGAGG	119	504	7	248.854	409691510	150	679689768	3528	4.23529	0.478192	2.02528	0.741515	0.014177	0.0051906	0.197647	3.4604e-08	3.4604e-08	1	0	0	1	0	0
AGAGAT	528	2126	6	248.854	409691510	150	679689768	12756	4.02652	2.12172	8.54315	3.1279	0.0512589	0.0187674	0.161061	1.25116e-07	1.25116e-07	1	0	0	1	0	0
AGAGATCGCG	81	334	10	248.854	409691510	150	679689768	3340	4.12346	0.325492	1.34215	0.491401	0.0134215	0.00491401	0.274897	3.276e-08	3.276e-08	1	0	0	1	0	0
AGAGC	747	5112	5	248.854	409691510	150	679689768	25560	6.84337	3.00176	20.5421	7.52108	0.102711	0.0376054	0.228112	2.50703e-07	2.50703e-07	1	0	0	1	0	0
AGAGCCG	173	707	7	248.854	409691510	150	679689768	4949	4.08671	0.695186	2.84102	1.04018	0.0198871	0.00728126	0.190713	4.85418e-08	4.85418e-08	1	0	0	1	0	0
AGAGCG	893	4681	6	248.854	409691510	150	679689768	28086	5.24188	3.58845	18.8102	6.88697	0.112861	0.0413218	0.209675	2.75479e-07	2.75479e-07	1	0	0	1	0	0
AGAGCGC	223	1562	7	248.854	409691510	150	679689768	10934	7.00448	0.896107	6.27677	2.29811	0.0439374	0.0160868	0.326876	1.07245e-07	1.07245e-07	1	0	0	1	0	0
AGAGCGG	272	1260	7	248.854	409691510	150	679689768	8820	4.63235	1.09301	5.06321	1.85379	0.0354424	0.0129765	0.216176	8.65101e-08	8.65101e-08	1	0	0	1	0	0
AGAGCT	31	125	6	248.854	409691510	150	679689768	750	4.03226	0.124571	0.502302	0.183907	0.00301381	0.00110344	0.16129	7.3563e-09	7.3563e-09	1	0	0	1	0	0
AGAGG	3850	23430	5	248.854	409691510	150	679689768	117150	6.08571	15.4709	94.1515	34.4716	0.470758	0.172358	0.202857	1.14905e-06	1.14905e-06	1	0	0	1	0	0
AGAGGC	268	1073	6	248.854	409691510	150	679689768	6438	4.00373	1.07694	4.31176	1.57866	0.0258706	0.00947197	0.160149	6.31465e-08	6.31465e-08	1	0	0	1	0	0
AGAGGCG	425	2670	7	248.854	409691510	150	679689768	18690	6.28235	1.70783	10.7292	3.92826	0.0751042	0.0274978	0.293176	1.83319e-07	1.83319e-07	1	0	0	1	0	0
AGAGGG	1787	8563	6	248.854	409691510	150	679689768	51378	4.79183	7.18091	34.4097	12.5984	0.206458	0.0755904	0.191673	5.03936e-07	5.03936e-07	1	0	0	1	0	0
AGAGGGG	11	46	7	248.854	409691510	150	679689768	322	4.18182	0.0442026	0.184847	0.0676779	0.00129393	0.000473746	0.195152	3.1583e-09	3.1583e-09	1	0	0	1	0	0
AGAT	10277	91264	4	248.854	409691510	150	679689768	365056	8.88041	41.2973	366.737	134.273	1.46695	0.537092	0.236811	3.58061e-06	3.58061e-06	1	0	0	0	0	0
AGATAT	311	1609	6	248.854	409691510	150	679689768	9654	5.17363	1.24973	6.46563	2.36726	0.0387938	0.0142035	0.206945	9.46903e-08	9.46903e-08	1	0	0	1	0	0
AGATATAT	285	1253	8	248.854	409691510	150	679689768	10024	4.39649	1.14525	5.03508	1.84349	0.0402806	0.0147479	0.23448	9.83194e-08	9.83194e-08	1	0	0	1	0	0
AGATC	564	3433	5	248.854	409691510	150	679689768	17165	6.08688	2.26639	13.7952	5.05083	0.0689761	0.0252542	0.202896	1.68361e-07	1.68361e-07	1	0	0	1	0	0
AGATCG	197	972	6	248.854	409691510	150	679689768	5832	4.93401	0.791628	3.9059	1.43006	0.0234354	0.00858039	0.19736	5.72026e-08	5.72026e-08	1	0	0	1	0	0
AGATCGCGGG	125	575	10	248.854	409691510	150	679689768	5750	4.6	0.502302	2.31059	0.845974	0.0231059	0.00845974	0.306667	5.63983e-08	5.63983e-08	1	0	0	1	0	0
AGATCTC	107	428	7	248.854	409691510	150	679689768	2996	4	0.429971	1.71988	0.629699	0.0120392	0.00440789	0.186667	2.9386e-08	2.9386e-08	1	0	0	1	0	0
AGATG	357	2119	5	248.854	409691510	150	679689768	10595	5.93557	1.43457	8.51503	3.1176	0.0425751	0.015588	0.197852	1.0392e-07	1.0392e-07	1	0	0	1	0	0
AGATGAGGCG	126	603	10	248.854	409691510	150	679689768	6030	4.78571	0.506321	2.42311	0.887169	0.0242311	0.00887169	0.319048	5.91446e-08	5.91446e-08	1	0	0	1	0	0
AGATGC	242	1087	6	248.854	409691510	150	679689768	6522	4.49174	0.972457	4.36802	1.59926	0.0262081	0.00959555	0.179669	6.39704e-08	6.39704e-08	1	0	0	1	0	0
AGATGCCCG	1	5	9	248.854	409691510	150	679689768	45	5	0.00401842	0.0200921	0.0073563	0.000180829	6.62067e-05	0.3	4.41378e-10	4.41378e-10	1	0	0	1	0	0
AGATGCG	14	56	7	248.854	409691510	150	679689768	392	4	0.0562578	0.225031	0.0823905	0.00157522	0.000576734	0.186667	3.84489e-09	3.84489e-09	1	0	0	1	0	0
AGATGG	42	168	6	248.854	409691510	150	679689768	1008	4	0.168774	0.675094	0.247172	0.00405056	0.00148303	0.16	9.88686e-09	9.88686e-09	1	0	0	1	0	0
AGC	36897	374733	3	248.854	409691510	150	679689768	1124199	10.1562	148.268	1505.83	551.329	4.5175	1.65399	0.203124	1.10266e-05	1.10266e-05	1	1	0	0	0	0
AGCAGCC	1	4	7	248.854	409691510	150	679689768	28	4	0.00401842	0.0160737	0.00588504	0.000112516	4.11953e-05	0.186667	2.74635e-10	2.74635e-10	1	0	0	1	0	0
AGCAGCG	82	343	7	248.854	409691510	150	679689768	2401	4.18293	0.32951	1.37832	0.504642	0.00964822	0.00353249	0.195203	2.355e-08	2.355e-08	1	0	0	1	0	0
AGCAGG	103	536	6	248.854	409691510	150	679689768	3216	5.20388	0.413897	2.15387	0.788595	0.0129232	0.00473157	0.208155	3.15438e-08	3.15438e-08	1	0	0	1	0	0
AGCATC	413	2734	6	248.854	409691510	150	679689768	16404	6.61985	1.65961	10.9864	4.02242	0.0659181	0.0241345	0.264794	1.60897e-07	1.60897e-07	1	0	0	1	0	0
AGCATCG	157	1112	7	248.854	409691510	150	679689768	7784	7.0828	0.630891	4.46848	1.63604	0.0312794	0.0114523	0.330531	7.63486e-08	7.63486e-08	1	0	0	1	0	0
AGCC	4755	39149	4	248.854	409691510	150	679689768	156596	8.23323	19.1076	157.317	57.5983	0.629268	0.230393	0.219553	1.53596e-06	1.53596e-06	1	0	0	0	0	0
AGCCAGCGCC	139	1033	10	248.854	409691510	150	679689768	10330	7.43165	0.55856	4.15102	1.51981	0.0415102	0.0151981	0.495444	1.01321e-07	1.01321e-07	1	0	0	1	0	0
AGCCAGGG	120	542	8	248.854	409691510	150	679689768	4336	4.51667	0.48221	2.17798	0.797423	0.0174239	0.00637938	0.240889	4.25292e-08	4.25292e-08	1	0	0	1	0	0
AGCCCC	1	4	6	248.854	409691510	150	679689768	24	4	0.00401842	0.0160737	0.00588504	9.6442e-05	3.53102e-05	0.16	2.35402e-10	2.35402e-10	1	0	0	1	0	0
AGCCCCC	1	4	7	248.854	409691510	150	679689768	28	4	0.00401842	0.0160737	0.00588504	0.000112516	4.11953e-05	0.186667	2.74635e-10	2.74635e-10	1	0	0	1	0	0
AGCCCG	326	1450	6	248.854	409691510	150	679689768	8700	4.44785	1.31	5.8267	2.13333	0.0349602	0.0128	0.177914	8.5333e-08	8.5333e-08	1	0	0	1	0	0
AGCCCGG	2	8	7	248.854	409691510	150	679689768	56	4	0.00803683	0.0321473	0.0117701	0.000225031	8.23905e-05	0.186667	5.4927e-10	5.4927e-10	1	0	0	1	0	0
AGCCCTC	127	555	7	248.854	409691510	150	679689768	3885	4.37008	0.510339	2.23022	0.816549	0.0156115	0.00571584	0.203937	3.81056e-08	3.81056e-08	1	0	0	1	0	0
AGCCG	603	3186	5	248.854	409691510	150	679689768	15930	5.28358	2.42311	12.8027	4.68743	0.0640134	0.0234372	0.176119	1.56248e-07	1.56248e-07	1	0	0	1	0	0
AGCCGAT	11	44	7	248.854	409691510	150	679689768	308	4	0.0442026	0.17681	0.0647354	0.00123767	0.000453148	0.186667	3.02099e-09	3.02099e-09	1	0	0	1	0	0
AGCCGC	374	1936	6	248.854	409691510	150	679689768	11616	5.17647	1.50289	7.77965	2.84836	0.0466779	0.0170901	0.207059	1.13934e-07	1.13934e-07	1	0	0	1	0	0
AGCCGCC	13	62	7	248.854	409691510	150	679689768	434	4.76923	0.0522394	0.249142	0.0912181	0.00174399	0.000638527	0.222564	4.25684e-09	4.25684e-09	1	0	0	1	0	0
AGCCGCG	165	670	7	248.854	409691510	150	679689768	4690	4.06061	0.663039	2.69234	0.985744	0.0188464	0.00690021	0.189495	4.60014e-08	4.60014e-08	1	0	0	1	0	0
AGCCGCT	101	522	7	248.854	409691510	150	679689768	3654	5.16832	0.40586	2.09761	0.767997	0.0146833	0.00537598	0.241188	3.58399e-08	3.58399e-08	1	0	0	1	0	0
AGCCGG	754	3391	6	248.854	409691510	150	679689768	20346	4.49735	3.02989	13.6265	4.98904	0.0817587	0.0299342	0.179894	1.99562e-07	1.99562e-07	1	0	0	1	0	0
AGCCGGC	23	113	7	248.854	409691510	150	679689768	791	4.91304	0.0924236	0.454081	0.166252	0.00317857	0.00116377	0.229275	7.75844e-09	7.75844e-09	1	0	0	1	0	0
AGCCGGCGCC	26	130	10	248.854	409691510	150	679689768	1300	5	0.104479	0.522394	0.191264	0.00522394	0.00191264	0.333333	1.27509e-08	1.27509e-08	1	0	0	1	0	0
AGCCGGG	207	908	7	248.854	409691510	150	679689768	6356	4.38647	0.831812	3.64872	1.3359	0.0255411	0.00935133	0.204702	6.23422e-08	6.23422e-08	1	0	0	1	0	0
AGCCT	105	641	5	248.854	409691510	150	679689768	3205	6.10476	0.421934	2.57581	0.943077	0.012879	0.00471539	0.203492	3.14359e-08	3.14359e-08	1	0	0	1	0	0
AGCCTAT	116	464	7	248.854	409691510	150	679689768	3248	4	0.466136	1.86455	0.682664	0.0130518	0.00477865	0.186667	3.18577e-08	3.18577e-08	1	0	0	1	0	0
AGCCTC	131	536	6	248.854	409691510	150	679689768	3216	4.0916	0.526413	2.15387	0.788595	0.0129232	0.00473157	0.163664	3.15438e-08	3.15438e-08	1	0	0	1	0	0
AGCCTCG	107	428	7	248.854	409691510	150	679689768	2996	4	0.429971	1.71988	0.629699	0.0120392	0.00440789	0.186667	2.9386e-08	2.9386e-08	1	0	0	1	0	0
AGCCTCGC	128	694	8	248.854	409691510	150	679689768	5552	5.42188	0.514357	2.78878	1.02105	0.0223102	0.00816843	0.289167	5.44562e-08	5.44562e-08	1	0	0	1	0	0
AGCCTG	18	72	6	248.854	409691510	150	679689768	432	4	0.0723315	0.289326	0.105931	0.00173596	0.000635584	0.16	4.23723e-09	4.23723e-09	1	0	0	1	0	0
AGCG	22252	145585	4	248.854	409691510	150	679689768	582340	6.54256	89.4178	585.021	214.193	2.34008	0.856773	0.174468	5.71182e-06	5.71182e-06	1	1	0	0	0	0
AGCGAGG	232	1084	7	248.854	409691510	150	679689768	7588	4.67241	0.932273	4.35596	1.59485	0.0304917	0.0111639	0.218046	7.44261e-08	7.44261e-08	1	0	0	1	0	0
AGCGC	218	1355	5	248.854	409691510	150	679689768	6775	6.2156	0.876015	5.44495	1.99356	0.0272248	0.00996778	0.207187	6.64519e-08	6.64519e-08	1	0	0	1	0	0
AGCGCC	285	1159	6	248.854	409691510	150	679689768	6954	4.06667	1.14525	4.65734	1.70519	0.0279441	0.0102311	0.162667	6.82076e-08	6.82076e-08	1	0	0	1	0	0
AGCGCCCC	1	4	8	248.854	409691510	150	679689768	32	4	0.00401842	0.0160737	0.00588504	0.000128589	4.70803e-05	0.213333	3.13869e-10	3.13869e-10	1	0	0	1	0	0
AGCGCCG	109	463	7	248.854	409691510	150	679689768	3241	4.24771	0.438007	1.86053	0.681193	0.0130237	0.00476835	0.198226	3.1789e-08	3.1789e-08	1	0	0	1	0	0
AGCGCG	649	2691	6	248.854	409691510	150	679689768	16146	4.14638	2.60795	10.8136	3.95916	0.0648814	0.023755	0.165855	1.58366e-07	1.58366e-07	1	0	0	1	0	0
AGCGCGGGC	151	671	9	248.854	409691510	150	679689768	6039	4.44371	0.606781	2.69636	0.987215	0.0242672	0.00888494	0.266623	5.92329e-08	5.92329e-08	1	0	0	1	0	0
AGCGG	917	4902	5	248.854	409691510	150	679689768	24510	5.34569	3.68489	19.6983	7.21211	0.0984914	0.0360606	0.17819	2.40404e-07	2.40404e-07	1	0	0	1	0	0
AGCGGAT	97	389	7	248.854	409691510	150	679689768	2723	4.01031	0.389786	1.56316	0.57232	0.0109421	0.00400624	0.187148	2.67083e-08	2.67083e-08	1	0	0	1	0	0
AGCGGC	1536	6808	6	248.854	409691510	150	679689768	40848	4.43229	6.17229	27.3574	10.0163	0.164144	0.060098	0.177292	4.00653e-07	4.00653e-07	1	0	0	1	0	0
AGCGGCG	468	2261	7	248.854	409691510	150	679689768	15827	4.8312	1.88062	9.08564	3.32652	0.0635995	0.0232856	0.225456	1.55237e-07	1.55237e-07	1	0	0	1	0	0
AGCGGCGCGGCCTATC	73	320	16	248.854	409691510	150	679689768	5120	4.38356	0.293344	1.28589	0.470803	0.0205743	0.00753285	0.46758	5.0219e-08	5.0219e-08	1	0	0	1	0	0
AGCGGG	295	1352	6	248.854	409691510	150	679689768	8112	4.58305	1.18543	5.4329	1.98914	0.0325974	0.0119349	0.183322	7.95657e-08	7.95657e-08	1	0	0	1	0	0
AGCGGGC	430	1745	7	248.854	409691510	150	679689768	12215	4.05814	1.72792	7.01214	2.56735	0.049085	0.0179714	0.18938	1.1981e-07	1.1981e-07	1	0	0	1	0	0
AGCT	179	1086	4	248.854	409691510	150	679689768	4344	6.06704	0.719297	4.364	1.59779	0.017456	0.00639115	0.161788	4.26077e-08	4.26077e-08	1	0	0	0	0	0
AGCTAT	89	436	6	248.854	409691510	150	679689768	2616	4.89888	0.357639	1.75203	0.641469	0.0105122	0.00384881	0.195955	2.56588e-08	2.56588e-08	1	0	0	1	0	0
AGCTC	109	701	5	248.854	409691510	150	679689768	3505	6.43119	0.438007	2.81691	1.03135	0.0140846	0.00515676	0.214373	3.43784e-08	3.43784e-08	1	0	0	1	0	0
AGCTCC	126	504	6	248.854	409691510	150	679689768	3024	4	0.506321	2.02528	0.741515	0.0121517	0.00444909	0.16	2.96606e-08	2.96606e-08	1	0	0	1	0	0
AGG	38522	370510	3	248.854	409691510	150	679689768	1111530	9.61814	154.797	1488.86	545.116	4.46659	1.63535	0.192363	1.09023e-05	1.09023e-05	1	1	0	0	0	0
AGGAGGCG	542	2201	8	248.854	409691510	150	679689768	17608	4.06089	2.17798	8.84454	3.23824	0.0707563	0.0259059	0.216581	1.72706e-07	1.72706e-07	1	0	0	1	0	0
AGGAGGG	276	1208	7	248.854	409691510	150	679689768	8456	4.37681	1.10908	4.85425	1.77728	0.0339797	0.012441	0.204251	8.29398e-08	8.29398e-08	1	0	0	1	0	0
AGGAT	20	104	5	248.854	409691510	150	679689768	520	5.2	0.0803683	0.417915	0.153011	0.00208958	0.000765055	0.173333	5.10037e-09	5.10037e-09	1	0	0	1	0	0
AGGATCG	1	4	7	248.854	409691510	150	679689768	28	4	0.00401842	0.0160737	0.00588504	0.000112516	4.11953e-05	0.186667	2.74635e-10	2.74635e-10	1	0	0	1	0	0
AGGATG	308	1552	6	248.854	409691510	150	679689768	9312	5.03896	1.23767	6.23658	2.28339	0.0374195	0.0137004	0.201558	9.13358e-08	9.13358e-08	1	0	0	1	0	0
AGGC	11014	88502	4	248.854	409691510	150	679689768	354008	8.03541	44.2588	355.638	130.209	1.42255	0.520838	0.214278	3.47225e-06	3.47225e-06	1	0	0	0	0	0
AGGCAT	315	4070	6	248.854	409691510	150	679689768	24420	12.9206	1.2658	16.355	5.98803	0.0981297	0.0359282	0.516825	2.39521e-07	2.39521e-07	1	0	0	1	1	0
AGGCC	263	1439	5	248.854	409691510	150	679689768	7195	5.47148	1.05684	5.7825	2.11714	0.0289125	0.0105857	0.182383	7.05714e-08	7.05714e-08	1	0	0	1	0	0
AGGCCCT	16	64	7	248.854	409691510	150	679689768	448	4	0.0642947	0.257179	0.0941606	0.00180025	0.000659124	0.186667	4.39416e-09	4.39416e-09	1	0	0	1	0	0
AGGCCG	3	12	6	248.854	409691510	150	679689768	72	4	0.0120553	0.048221	0.0176551	0.000289326	0.000105931	0.16	7.06205e-10	7.06205e-10	1	0	0	1	0	0
AGGCG	3894	23783	5	248.854	409691510	150	679689768	118915	6.1076	15.6477	95.57	34.991	0.47785	0.174955	0.203587	1.16637e-06	1.16637e-06	1	0	0	1	0	0
AGGCGCCTC	1	4	9	248.854	409691510	150	679689768	36	4	0.00401842	0.0160737	0.00588504	0.000144663	5.29653e-05	0.24	3.53102e-10	3.53102e-10	1	0	0	1	0	0
AGGCGCG	506	2334	7	248.854	409691510	150	679689768	16338	4.61265	2.03332	9.37898	3.43392	0.0656529	0.0240374	0.215257	1.6025e-07	1.6025e-07	1	0	0	1	0	0
AGGCGCGG	62	254	8	248.854	409691510	150	679689768	2032	4.09677	0.249142	1.02068	0.3737	0.00816542	0.0029896	0.218495	1.99307e-08	1.99307e-08	1	0	0	1	0	0
AGGCGG	383	1747	6	248.854	409691510	150	679689768	10482	4.56136	1.53905	7.02017	2.57029	0.042121	0.0154217	0.182454	1.02812e-07	1.02812e-07	1	0	0	1	0	0
AGGCGGC	1	4	7	248.854	409691510	150	679689768	28	4	0.00401842	0.0160737	0.00588504	0.000112516	4.11953e-05	0.186667	2.74635e-10	2.74635e-10	1	0	0	1	0	0
AGGCGGG	24	96	7	248.854	409691510	150	679689768	672	4	0.096442	0.385768	0.141241	0.00270038	0.000988686	0.186667	6.59124e-09	6.59124e-09	1	0	0	1	0	0
AGGG	1956	14240	4	248.854	409691510	150	679689768	56960	7.28016	7.86002	57.2223	20.9507	0.228889	0.0838029	0.194138	5.58686e-07	5.58686e-07	1	0	0	0	0	0
AGGGAT	200	1132	6	248.854	409691510	150	679689768	6792	5.66	0.803683	4.54885	1.66547	0.0272931	0.00999279	0.2264	6.66186e-08	6.66186e-08	1	0	0	1	0	0
AGGGC	330	2048	5	248.854	409691510	150	679689768	10240	6.20606	1.32608	8.22972	3.01314	0.0411486	0.0150657	0.206869	1.00438e-07	1.00438e-07	1	0	0	1	0	0
AGGGCC	115	727	6	248.854	409691510	150	679689768	4362	6.32174	0.462118	2.92139	1.06961	0.0175283	0.00641763	0.25287	4.27842e-08	4.27842e-08	1	0	0	1	0	0
AGGGCG	529	3333	6	248.854	409691510	150	679689768	19998	6.30057	2.12574	13.3934	4.90371	0.0803603	0.0294222	0.252023	1.96148e-07	1.96148e-07	1	0	0	1	0	0
AGGGCGC	82	328	7	248.854	409691510	150	679689768	2296	4	0.32951	1.31804	0.482573	0.00922628	0.00337801	0.186667	2.25201e-08	2.25201e-08	1	0	0	1	0	0
AGGGCGG	173	761	7	248.854	409691510	150	679689768	5327	4.39884	0.695186	3.05802	1.11963	0.0214061	0.0078374	0.205279	5.22493e-08	5.22493e-08	1	0	0	1	0	0
AGGGG	224	1213	5	248.854	409691510	150	679689768	6065	5.41518	0.900125	4.87434	1.78464	0.0243717	0.00892319	0.180506	5.94879e-08	5.94879e-08	1	0	0	1	0	0
AGGGGC	8	32	6	248.854	409691510	150	679689768	192	4	0.0321473	0.128589	0.0470803	0.000771536	0.000282482	0.16	1.88321e-09	1.88321e-09	1	0	0	1	0	0
AGGGGCG	6	24	7	248.854	409691510	150	679689768	168	4	0.0241105	0.096442	0.0353102	0.000675094	0.000247172	0.186667	1.64781e-09	1.64781e-09	1	0	0	1	0	0
AGGGGG	769	3196	6	248.854	409691510	150	679689768	19176	4.15605	3.09016	12.8429	4.70215	0.0770572	0.0282129	0.166242	1.88086e-07	1.88086e-07	1	0	0	1	0	0
AGGGGGG	90	370	7	248.854	409691510	150	679689768	2590	4.11111	0.361658	1.48681	0.544366	0.0104077	0.00381056	0.191852	2.54037e-08	2.54037e-08	1	0	0	1	0	0
AT	1108020	20636726	2	248.854	409691510	150	679689768	41273452	18.6249	4452.49	82927	30362	165.854	60.724	0.248332	0.000404826	0.000404826	1	1	1	0	0	0
ATATATC	512	3620	7	248.854	409691510	150	679689768	25340	7.07031	2.05743	14.5467	5.32596	0.101827	0.0372817	0.329948	2.48545e-07	2.48545e-07	1	0	0	1	0	0
ATATC	21	105	5	248.854	409691510	150	679689768	525	5	0.0843868	0.421934	0.154482	0.00210967	0.000772411	0.166667	5.14941e-09	5.14941e-09	1	0	0	1	0	0
ATATCG	71	284	6	248.854	409691510	150	679689768	1704	4	0.285308	1.14123	0.417838	0.00684738	0.00250703	0.16	1.67135e-08	1.67135e-08	1	0	0	1	0	0
ATATGCC	126	505	7	248.854	409691510	150	679689768	3535	4.00794	0.506321	2.0293	0.742986	0.0142051	0.0052009	0.187037	3.46727e-08	3.46727e-08	1	0	0	1	0	0
ATC	35989	462279	3	248.854	409691510	150	679689768	1386837	12.845	144.619	1857.63	680.132	5.57289	2.0404	0.2569	1.36026e-05	1.36026e-05	1	1	0	0	0	0
ATCATCG	14	56	7	248.854	409691510	150	679689768	392	4	0.0562578	0.225031	0.0823905	0.00157522	0.000576734	0.186667	3.84489e-09	3.84489e-09	1	0	0	1	0	0
ATCC	1889	14174	4	248.854	409691510	150	679689768	56696	7.50344	7.59079	56.957	20.8536	0.227828	0.0834145	0.200092	5.56097e-07	5.56097e-07	1	0	0	0	0	0
ATCCC	153	1023	5	248.854	409691510	150	679689768	5115	6.68627	0.614818	4.11084	1.5051	0.0205542	0.00752549	0.222876	5.01699e-08	5.01699e-08	1	0	0	1	0	0
ATCCCG	73	329	6	248.854	409691510	150	679689768	1974	4.50685	0.293344	1.32206	0.484044	0.00793235	0.00290427	0.180274	1.93618e-08	1.93618e-08	1	0	0	1	0	0
ATCCG	471	2567	5	248.854	409691510	150	679689768	12835	5.45011	1.89267	10.3153	3.77672	0.0515764	0.0188836	0.18167	1.25891e-07	1.25891e-07	1	0	0	1	0	0
ATCCGC	1	4	6	248.854	409691510	150	679689768	24	4	0.00401842	0.0160737	0.00588504	9.6442e-05	3.53102e-05	0.16	2.35402e-10	2.35402e-10	1	0	0	1	0	0
ATCCGCC	125	615	7	248.854	409691510	150	679689768	4305	4.92	0.502302	2.47133	0.904825	0.0172993	0.00633377	0.2296	4.22251e-08	4.22251e-08	1	0	0	1	0	0
ATCCGCG	142	568	7	248.854	409691510	150	679689768	3976	4	0.570615	2.28246	0.835675	0.0159772	0.00584973	0.186667	3.89982e-08	3.89982e-08	1	0	0	1	0	0
ATCCGG	120	480	6	248.854	409691510	150	679689768	2880	4	0.48221	1.92884	0.706205	0.011573	0.00423723	0.16	2.82482e-08	2.82482e-08	1	0	0	1	0	0
ATCCGGCG	112	459	8	248.854	409691510	150	679689768	3672	4.09821	0.450063	1.84445	0.675308	0.0147556	0.00540246	0.218571	3.60164e-08	3.60164e-08	1	0	0	1	0	0
ATCG	797	5323	4	248.854	409691510	150	679689768	21292	6.6788	3.20268	21.39	7.83151	0.0855601	0.0313261	0.178101	2.0884e-07	2.0884e-07	1	0	0	0	0	0
ATCGC	3812	24063	5	248.854	409691510	150	679689768	120315	6.31243	15.3182	96.6952	35.4029	0.483476	0.177015	0.210414	1.1801e-06	1.1801e-06	1	0	0	1	0	0
ATCGCC	367	1754	6	248.854	409691510	150	679689768	10524	4.77929	1.47476	7.0483	2.58059	0.0422898	0.0154835	0.191172	1.03224e-07	1.03224e-07	1	0	0	1	0	0
ATCGCCC	26	104	7	248.854	409691510	150	679689768	728	4	0.104479	0.417915	0.153011	0.00292541	0.00107108	0.186667	7.14051e-09	7.14051e-09	1	0	0	1	0	0
ATCGCCG	1	4	7	248.854	409691510	150	679689768	28	4	0.00401842	0.0160737	0.00588504	0.000112516	4.11953e-05	0.186667	2.74635e-10	2.74635e-10	1	0	0	1	0	0
ATCGCG	239	956	6	248.854	409691510	150	679689768	5736	4	0.960402	3.84161	1.40652	0.0230496	0.00843914	0.16	5.6261e-08	5.6261e-08	1	0	0	1	0	0
ATCGCGCCGC	1	5	10	248.854	409691510	150	679689768	50	5	0.00401842	0.0200921	0.0073563	0.000200921	7.3563e-05	0.333333	4.9042e-10	4.9042e-10	1	0	0	1	0	0
ATCGGC	525	2541	6	248.854	409691510	150	679689768	15246	4.84	2.10967	10.2108	3.73847	0.0612648	0.0224308	0.1936	1.49539e-07	1.49539e-07	1	0	0	1	0	0
ATCGGCCCC	83	396	9	248.854	409691510	150	679689768	3564	4.77108	0.333529	1.59129	0.582619	0.0143216	0.00524357	0.286265	3.49571e-08	3.49571e-08	1	0	0	1	0	0
ATGC	353	2258	4	248.854	409691510	150	679689768	9032	6.3966	1.4185	9.07358	3.3221	0.0362943	0.0132884	0.170576	8.85894e-08	8.85894e-08	1	0	0	0	0	0
ATGCC	178	1334	5	248.854	409691510	150	679689768	6670	7.49438	0.715278	5.36057	1.96266	0.0268028	0.0098133	0.249813	6.5422e-08	6.5422e-08	1	0	0	1	0	0
ATGCCC	30	120	6	248.854	409691510	150	679689768	720	4	0.120553	0.48221	0.176551	0.00289326	0.00105931	0.16	7.06205e-09	7.06205e-09	1	0	0	1	0	0
ATGCCGC	175	825	7	248.854	409691510	150	679689768	5775	4.71429	0.703223	3.31519	1.21379	0.0232064	0.00849652	0.22	5.66435e-08	5.66435e-08	1	0	0	1	0	0
ATGCGC	87	357	6	248.854	409691510	150	679689768	2142	4.10345	0.349602	1.43457	0.52524	0.00860745	0.00315144	0.164138	2.10096e-08	2.10096e-08	1	0	0	1	0	0
CCCCCCG	25	102	7	248.854	409691510	150	679689768	714	4.08	0.10046	0.409879	0.150068	0.00286915	0.00105048	0.1904	7.0032e-09	7.0032e-09	1	0	0	1	0	0
CCCCCG	242	1004	6	248.854	409691510	150	679689768	6024	4.14876	0.972457	4.03449	1.47714	0.0242069	0.00886287	0.16595	5.90858e-08	5.90858e-08	1	0	0	1	0	0
CCCCCGCCCG	1	4	10	248.854	409691510	150	679689768	40	4	0.00401842	0.0160737	0.00588504	0.000160737	5.88504e-05	0.266667	3.92336e-10	3.92336e-10	1	0	0	1	0	0
CCCCCGG	1	4	7	248.854	409691510	150	679689768	28	4	0.00401842	0.0160737	0.00588504	0.000112516	4.11953e-05	0.186667	2.74635e-10	2.74635e-10	1	0	0	1	0	0
CCCCG	71	363	5	248.854	409691510	150	679689768	1815	5.11268	0.285308	1.45869	0.534067	0.00729343	0.00267034	0.170423	1.78022e-08	1.78022e-08	1	0	0	1	0	0
CCCCGCG	134	670	7	248.854	409691510	150	679689768	4690	5	0.538468	2.69234	0.985744	0.0188464	0.00690021	0.233333	4.60014e-08	4.60014e-08	1	0	0	1	0	0
CCCCGCGCG	18	81	9	248.854	409691510	150	679689768	729	4.5	0.0723315	0.325492	0.119172	0.00292943	0.00107255	0.27	7.15032e-09	7.15032e-09	1	0	0	1	0	0
CCCCGG	624	2897	6	248.854	409691510	150	679689768	17382	4.64263	2.50749	11.6414	4.26224	0.0698481	0.0255734	0.185705	1.7049e-07	1.7049e-07	1	0	0	1	0	0
CCCG	1267	10832	4	248.854	409691510	150	679689768	43328	8.54933	5.09133	43.5275	15.9367	0.17411	0.0637467	0.227982	4.24978e-07	4.24978e-07	1	0	0	0	0	0
CCCGCCG	1404	6726	7	248.854	409691510	150	679689768	47082	4.7906	5.64186	27.0279	9.89569	0.189195	0.0692698	0.223561	4.61799e-07	4.61799e-07	1	0	0	1	0	0
CCCGCG	1947	9484	6	248.854	409691510	150	679689768	56904	4.87108	7.82386	38.1107	13.9534	0.228664	0.0837205	0.194843	5.58137e-07	5.58137e-07	1	0	0	1	0	0
CCCGCGG	34	150	7	248.854	409691510	150	679689768	1050	4.41176	0.136626	0.602763	0.220689	0.00421934	0.00154482	0.205882	1.02988e-08	1.02988e-08	1	0	0	1	0	0
CCCGG	297	1605	5	248.854	409691510	150	679689768	8025	5.40404	1.19347	6.44956	2.36137	0.0322478	0.0118069	0.180135	7.87124e-08	7.87124e-08	1	0	0	1	0	0
CCCGGCG	113	475	7	248.854	409691510	150	679689768	3325	4.20354	0.454081	1.90875	0.698848	0.0133612	0.00489194	0.196165	3.26129e-08	3.26129e-08	1	0	0	1	0	0
CCCGGG	1	4	6	248.854	409691510	150	679689768	24	4	0.00401842	0.0160737	0.00588504	9.6442e-05	3.53102e-05	0.16	2.35402e-10	2.35402e-10	1	0	0	1	0	0
CCG	103755	1062133	3	248.854	409691510	150	679689768	3186399	10.2369	416.931	4268.09	1562.67	12.8043	4.68802	0.204739	3.12535e-05	3.12535e-05	1	1	1	0	0	0
CCGCCGG	1	4	7	248.854	409691510	150	679689768	28	4	0.00401842	0.0160737	0.00588504	0.000112516	4.11953e-05	0.186667	2.74635e-10	2.74635e-10	1	0	0	1	0	0
CCGCG	32036	179055	5	248.854	409691510	150	679689768	895275	5.58918	128.734	719.518	263.436	3.59759	1.31718	0.186306	8.78121e-06	8.78121e-06	1	1	0	1	0	0
CCGCGCG	1078	4531	7	248.854	409691510	150	679689768	31717	4.20315	4.33185	18.2074	6.66628	0.127452	0.0466639	0.196147	3.11093e-07	3.11093e-07	1	0	0	1	0	0
CCGCGG	44	179	6	248.854	409691510	150	679689768	1074	4.06818	0.17681	0.719297	0.263355	0.00431578	0.00158013	0.162727	1.05342e-08	1.05342e-08	1	0	0	1	0	0
CCGG	454	2747	4	248.854	409691510	150	679689768	10988	6.05066	1.82436	11.0386	4.04155	0.0441544	0.0161662	0.161351	1.07775e-07	1.07775e-07	1	0	0	0	0	0
CCGGCG	64	257	6	248.854	409691510	150	679689768	1542	4.01562	0.257179	1.03273	0.378114	0.0061964	0.00226868	0.160625	1.51245e-08	1.51245e-08	1	0	0	1	0	0
CG	8490	107970	2	248.854	409691510	150	679689768	215940	12.7173	34.1164	433.868	158.852	0.867737	0.317704	0.169564	2.11803e-06	2.11803e-06	1	0	0	0	0	0
