# Supplementary material for: Profiles of telomeric repeats in Insecta reveal diverse forms of telomeric motifs in Hymenopterans
Source: Life Sci Alliance. 2022 Apr 1;5(7):e202101163. doi: 10.26508/lsa.202101163 (PMC8977481; doi:10.26508/lsa.202101163)
Supplement: Supplemental Data 2. — Tandem repeat statistics and TRIP TRM calls for 41 species with simple tandem type TRM. [file LSA-2021-01163_Supplemental_Data_2.zip › DataS2/SOLLY_output.csv.1.filtered.xlsx]

## Sheet: Sheet1
Unnamed: 0	reads	repeats	unit_len	avg_genome_cov	genome_size	eff_read_len	num_reads	repeats_total_len	repeats_per_read	reads_per_genome	repeats_per_genome	repeats_per_million_reads	repeats_len_per_genome	repeats_len_per_million_reads	percent_repeats_len_per_read	percent_repeats_len_per_genome	percent_repeat_unit_in_sequences	avg_genome_cov_filter	repeat_containing_reads_filter	repeats_len_per_million_reads_filter	unit_len_filter	percent_repeats_len_per_read_filter	qualified
AAAAAAC	63	252	7	65.9061	719179791	82.48	574689714	1764	4	0.955905	3.82362	0.438497	0.0267653	0.00306948	0.339476	3.72165e-08	3.72149e-08	1	0	0	1	0	0
AAAAAAG	176	722	7	65.9061	719179791	82.48	574689714	5054	4.10227	2.67047	10.955	1.25633	0.0766848	0.00879431	0.348156	1.06628e-07	1.06624e-07	1	0	0	1	0	0
AAAAAAT	313	1279	7	65.9061	719179791	82.48	574689714	8953	4.08626	4.74918	19.4064	2.22555	0.135845	0.0155788	0.346797	1.88888e-07	1.8888e-07	1	0	0	1	0	0
AAAAAATTT	1	4	9	65.9061	719179791	82.48	574689714	36	4	0.0151731	0.0606924	0.00696028	0.000546232	6.26425e-05	0.436469	7.5952e-10	7.59487e-10	1	0	0	1	0	0
AAAAAC	514	2058	6	65.9061	719179791	82.48	574689714	12348	4.00389	7.79897	31.2262	3.58106	0.187357	0.0214864	0.291263	2.60515e-07	2.60504e-07	1	0	0	1	0	0
AAAAACC	1	4	7	65.9061	719179791	82.48	574689714	28	4	0.0151731	0.0606924	0.00696028	0.000424847	4.87219e-05	0.339476	5.90738e-10	5.90712e-10	1	0	0	1	0	0
AAAAACT	52	208	7	65.9061	719179791	82.48	574689714	1456	4	0.789001	3.156	0.361934	0.022092	0.00253354	0.339476	3.07184e-08	3.0717e-08	1	0	0	1	0	0
AAAAACTC	41	173	8	65.9061	719179791	82.48	574689714	1384	4.21951	0.622097	2.62495	0.301032	0.0209996	0.00240826	0.409264	2.91993e-08	2.91981e-08	1	0	0	1	0	0
AAAAAG	1167	4799	6	65.9061	719179791	82.48	574689714	28794	4.11225	17.707	72.8157	8.35059	0.436894	0.0501036	0.299146	6.0749e-07	6.07463e-07	1	0	0	1	0	0
AAAAAT	1954	7936	6	65.9061	719179791	82.48	574689714	47616	4.06141	29.6482	120.414	13.8092	0.722482	0.0828551	0.295447	1.00459e-06	1.00455e-06	1	0	0	1	0	0
AAAAATG	54	216	7	65.9061	719179791	82.48	574689714	1512	4	0.819347	3.27739	0.375855	0.0229417	0.00263098	0.339476	3.18998e-08	3.18985e-08	1	0	0	1	0	0
AAAAATT	45	180	7	65.9061	719179791	82.48	574689714	1260	4	0.682789	2.73116	0.313212	0.0191181	0.00219249	0.339476	2.65832e-08	2.6582e-08	1	0	0	1	0	0
AAAAC	245	1233	5	65.9061	719179791	82.48	574689714	6165	5.03265	3.71741	18.7084	2.14551	0.0935422	0.0107275	0.305083	1.30068e-07	1.30062e-07	1	0	0	1	0	0
AAAACC	64	257	6	65.9061	719179791	82.48	574689714	1542	4.01562	0.971078	3.89949	0.447198	0.0233969	0.00268319	0.292116	3.25328e-08	3.25314e-08	1	0	0	1	0	0
AAAACCC	70	299	7	65.9061	719179791	82.48	574689714	2093	4.27143	1.06212	4.53676	0.520281	0.0317573	0.00364197	0.362512	4.41577e-08	4.41557e-08	1	0	0	1	0	0
AAAACCCT	2075	11502	8	65.9061	719179791	82.48	574689714	92016	5.54313	31.4842	174.521	20.0143	1.39617	0.160114	0.537646	1.94133e-06	1.94125e-06	1	0	0	1	1	0
AAAACCT	158	779	7	65.9061	719179791	82.48	574689714	5453	4.93038	2.39735	11.8198	1.35551	0.0827389	0.0094886	0.418437	1.15046e-07	1.15041e-07	1	0	0	1	0	0
AAAACT	413	1652	6	65.9061	719179791	82.48	574689714	9912	4	6.26649	25.066	2.87459	0.150396	0.0172476	0.29098	2.09121e-07	2.09112e-07	1	0	0	1	0	0
AAAAG	472	2427	5	65.9061	719179791	82.48	574689714	12135	5.14195	7.1617	36.8251	4.22315	0.184126	0.0211157	0.311709	2.56022e-07	2.5601e-07	1	0	0	1	0	0
AAAAGAAG	69	294	8	65.9061	719179791	82.48	574689714	2352	4.26087	1.04694	4.46089	0.51158	0.0356871	0.00409264	0.413275	4.9622e-08	4.96198e-08	1	0	0	1	0	0
AAAAGAG	59	236	7	65.9061	719179791	82.48	574689714	1652	4	0.895213	3.58085	0.410656	0.025066	0.00287459	0.339476	3.48535e-08	3.4852e-08	1	0	0	1	0	0
AAAAGAT	34	164	7	65.9061	719179791	82.48	574689714	1148	4.82353	0.515885	2.48839	0.285371	0.0174187	0.0019976	0.409368	2.42203e-08	2.42192e-08	1	0	0	1	0	0
AAAAGC	17	73	6	65.9061	719179791	82.48	574689714	438	4.29412	0.257943	1.10764	0.127025	0.00664582	0.00076215	0.312375	9.24083e-09	9.24043e-09	1	0	0	1	0	0
AAAAGG	188	813	6	65.9061	719179791	82.48	574689714	4878	4.32447	2.85254	12.3357	1.41468	0.0740144	0.00848806	0.314583	1.02915e-07	1.02911e-07	1	0	0	1	0	0
AAAAGT	39	156	6	65.9061	719179791	82.48	574689714	936	4	0.591751	2.367	0.271451	0.014202	0.0016287	0.29098	1.97475e-08	1.97467e-08	1	0	0	1	0	0
AAAAGTT	21	84	7	65.9061	719179791	82.48	574689714	588	4	0.318635	1.27454	0.146166	0.00892178	0.00102316	0.339476	1.24055e-08	1.2405e-08	1	0	0	1	0	0
AAAAT	1285	6596	5	65.9061	719179791	82.48	574689714	32980	5.13307	19.4974	100.082	11.4775	0.500409	0.0573875	0.311171	6.95805e-07	6.95775e-07	1	0	0	1	0	0
AAAATAC	28	112	7	65.9061	719179791	82.48	574689714	784	4	0.424847	1.69939	0.194888	0.0118957	0.00136421	0.339476	1.65407e-08	1.65399e-08	1	0	0	1	0	0
AAAATAG	34	136	7	65.9061	719179791	82.48	574689714	952	4	0.515885	2.06354	0.236649	0.0144448	0.00165655	0.339476	2.00851e-08	2.00842e-08	1	0	0	1	0	0
AAAATAT	159	673	7	65.9061	719179791	82.48	574689714	4711	4.2327	2.41252	10.2115	1.17107	0.0714805	0.00819747	0.359226	9.93917e-08	9.93873e-08	1	0	0	1	0	0
AAAATC	278	1262	6	65.9061	719179791	82.48	574689714	7572	4.53957	4.21812	19.1485	2.19597	0.114891	0.0131758	0.33023	1.59752e-07	1.59745e-07	1	0	0	1	0	0
AAAATCC	1	4	7	65.9061	719179791	82.48	574689714	28	4	0.0151731	0.0606924	0.00696028	0.000424847	4.87219e-05	0.339476	5.90738e-10	5.90712e-10	1	0	0	1	0	0
AAAATCT	1	4	7	65.9061	719179791	82.48	574689714	28	4	0.0151731	0.0606924	0.00696028	0.000424847	4.87219e-05	0.339476	5.90738e-10	5.90712e-10	1	0	0	1	0	0
AAAATG	197	788	6	65.9061	719179791	82.48	574689714	4728	4	2.9891	11.9564	1.37117	0.0717384	0.00822705	0.29098	9.97503e-08	9.9746e-08	1	0	0	1	0	0
AAAATGG	34	136	7	65.9061	719179791	82.48	574689714	952	4	0.515885	2.06354	0.236649	0.0144448	0.00165655	0.339476	2.00851e-08	2.00842e-08	1	0	0	1	0	0
AAAATT	451	1863	6	65.9061	719179791	82.48	574689714	11178	4.13082	6.84307	28.2675	3.24175	0.169605	0.0194505	0.300496	2.35831e-07	2.35821e-07	1	0	0	1	0	0
AAAATTC	112	461	7	65.9061	719179791	82.48	574689714	3227	4.11607	1.69939	6.9948	0.802172	0.0489636	0.0056152	0.349327	6.80825e-08	6.80796e-08	1	0	0	1	0	0
AAAATTG	73	308	7	65.9061	719179791	82.48	574689714	2156	4.21918	1.10764	4.67331	0.535941	0.0327132	0.00375159	0.358078	4.54868e-08	4.54848e-08	1	0	0	1	0	0
AAAATTT	65	260	7	65.9061	719179791	82.48	574689714	1820	4	0.986251	3.94501	0.452418	0.027615	0.00316693	0.339476	3.8398e-08	3.83963e-08	1	0	0	1	0	0
AAAC	344	2160	4	65.9061	719179791	82.48	574689714	8640	6.27907	5.21955	32.7739	3.75855	0.131096	0.0150342	0.304514	1.82285e-07	1.82277e-07	1	0	0	0	0	0
AAACAC	108	448	6	65.9061	719179791	82.48	574689714	2688	4.14815	1.63869	6.79755	0.779551	0.0407853	0.00467731	0.301757	5.67108e-08	5.67084e-08	1	0	0	1	0	0
AAACACT	2	8	7	65.9061	719179791	82.48	574689714	56	4	0.0303462	0.121385	0.0139206	0.000849694	9.74439e-05	0.339476	1.18148e-09	1.18142e-09	1	0	0	1	0	0
AAACAG	1	6	6	65.9061	719179791	82.48	574689714	36	6	0.0151731	0.0910386	0.0104404	0.000546232	6.26425e-05	0.436469	7.5952e-10	7.59487e-10	1	0	0	1	0	0
AAACAT	115	499	6	65.9061	719179791	82.48	574689714	2994	4.33913	1.74491	7.57138	0.868295	0.0454283	0.00520977	0.31565	6.31668e-08	6.3164e-08	1	0	0	1	0	0
AAACATC	2	21	7	65.9061	719179791	82.48	574689714	147	10.5	0.0303462	0.318635	0.0365415	0.00223045	0.00025579	0.891125	3.10137e-09	3.10124e-09	1	0	0	1	1	0
AAACCAT	1	4	7	65.9061	719179791	82.48	574689714	28	4	0.0151731	0.0606924	0.00696028	0.000424847	4.87219e-05	0.339476	5.90738e-10	5.90712e-10	1	0	0	1	0	0
AAACCC	98	423	6	65.9061	719179791	82.48	574689714	2538	4.31633	1.48696	6.41822	0.736049	0.0385093	0.0044163	0.313991	5.35462e-08	5.35438e-08	1	0	0	1	0	0
AAACCCC	1314	7488	7	65.9061	719179791	82.48	574689714	52416	5.69863	19.9375	113.616	13.0296	0.795313	0.0912075	0.483637	1.10586e-06	1.10581e-06	1	0	0	1	0	0
AAACCCG	380	2015	7	65.9061	719179791	82.48	574689714	14105	5.30263	5.76578	30.5738	3.50624	0.214017	0.0245437	0.450029	2.97584e-07	2.97571e-07	1	0	0	1	0	0
AAACCCT	2985322	31195503	7	65.9061	719179791	82.48	574689714	218368521	10.4496	45296.6	473332	54282.3	3313.33	379.976	0.88685	0.00460709	0.00460689	1	1	1	1	1	1
AAACCT	7	76	6	65.9061	719179791	82.48	574689714	456	10.8571	0.106212	1.15316	0.132245	0.00691893	0.000793472	0.789802	9.62059e-09	9.62017e-09	1	0	0	1	1	0
AAACCTT	8	45	7	65.9061	719179791	82.48	574689714	315	5.625	0.121385	0.682789	0.0783031	0.00477953	0.000548122	0.477388	6.6458e-09	6.64551e-09	1	0	0	1	0	0
AAACGG	1	4	6	65.9061	719179791	82.48	574689714	24	4	0.0151731	0.0606924	0.00696028	0.000364154	4.17617e-05	0.29098	5.06347e-10	5.06325e-10	1	0	0	1	0	0
AAACTG	54	216	6	65.9061	719179791	82.48	574689714	1296	4	0.819347	3.27739	0.375855	0.0196643	0.00225513	0.29098	2.73427e-08	2.73415e-08	1	0	0	1	0	0
AAAG	1903	12840	4	65.9061	719179791	82.48	574689714	51360	6.74724	28.8744	194.823	22.3425	0.77929	0.08937	0.327218	1.08358e-06	1.08353e-06	1	0	0	0	0	0
AAAGAAG	359	1651	7	65.9061	719179791	82.48	574689714	11557	4.59889	5.44714	25.0508	2.87285	0.175356	0.02011	0.390303	2.43827e-07	2.43816e-07	1	0	0	1	0	0
AAAGAAT	34	136	7	65.9061	719179791	82.48	574689714	952	4	0.515885	2.06354	0.236649	0.0144448	0.00165655	0.339476	2.00851e-08	2.00842e-08	1	0	0	1	0	0
AAAGAC	144	629	6	65.9061	719179791	82.48	574689714	3774	4.36806	2.18493	9.54388	1.0945	0.0572633	0.00656702	0.317754	7.9623e-08	7.96196e-08	1	0	0	1	0	0
AAAGACAG	21	101	8	65.9061	719179791	82.48	574689714	808	4.80952	0.318635	1.53248	0.175747	0.0122599	0.00140598	0.466491	1.7047e-08	1.70463e-08	1	0	0	1	0	0
AAAGAG	283	1443	6	65.9061	719179791	82.48	574689714	8658	5.09894	4.29399	21.8948	2.51092	0.131369	0.0150655	0.370922	1.82665e-07	1.82657e-07	1	0	0	1	0	0
AAAGAGT	173	692	7	65.9061	719179791	82.48	574689714	4844	4	2.62495	10.4998	1.20413	0.0734985	0.0084289	0.339476	1.02198e-07	1.02193e-07	1	0	0	1	0	0
AAAGAT	111	468	6	65.9061	719179791	82.48	574689714	2808	4.21622	1.68421	7.10101	0.814352	0.0426061	0.00488611	0.306708	5.92426e-08	5.924e-08	1	0	0	1	0	0
AAAGCC	1426	6245	6	65.9061	719179791	82.48	574689714	37470	4.37938	21.6368	94.756	10.8667	0.568536	0.0652004	0.318578	7.90534e-07	7.905e-07	1	0	0	1	0	0
AAAGCCG	15	60	7	65.9061	719179791	82.48	574689714	420	4	0.227596	0.910386	0.104404	0.0063727	0.000730829	0.339476	8.86107e-09	8.86068e-09	1	0	0	1	0	0
AAAGCCT	31	124	7	65.9061	719179791	82.48	574689714	868	4	0.470366	1.88146	0.215769	0.0131703	0.00151038	0.339476	1.83129e-08	1.83121e-08	1	0	0	1	0	0
AAAGG	27	135	5	65.9061	719179791	82.48	574689714	675	5	0.409674	2.04837	0.234909	0.0102418	0.00117455	0.303104	1.4241e-08	1.42404e-08	1	0	0	1	0	0
AAAGGAG	30	120	7	65.9061	719179791	82.48	574689714	840	4	0.455193	1.82077	0.208808	0.0127454	0.00146166	0.339476	1.77221e-08	1.77214e-08	1	0	0	1	0	0
AAAGGCAG	7	28	8	65.9061	719179791	82.48	574689714	224	4	0.106212	0.424847	0.0487219	0.00339877	0.000389776	0.387973	4.7259e-09	4.7257e-09	1	0	0	1	0	0
AAAGGG	430	1749	6	65.9061	719179791	82.48	574689714	10494	4.06744	6.52443	26.5378	3.04338	0.159227	0.0182603	0.295886	2.214e-07	2.21391e-07	1	0	0	1	0	0
AAAGGGC	32	128	7	65.9061	719179791	82.48	574689714	896	4	0.485539	1.94216	0.222729	0.0135951	0.0015591	0.339476	1.89036e-08	1.89028e-08	1	0	0	1	0	0
AAAGGT	22	88	6	65.9061	719179791	82.48	574689714	528	4	0.333808	1.33523	0.153126	0.0080114	0.000918757	0.29098	1.11396e-08	1.11391e-08	1	0	0	1	0	0
AAAGTC	107	428	6	65.9061	719179791	82.48	574689714	2568	4	1.62352	6.49409	0.74475	0.0389645	0.0044685	0.29098	5.41791e-08	5.41767e-08	1	0	0	1	0	0
AAAGTT	1	4	6	65.9061	719179791	82.48	574689714	24	4	0.0151731	0.0606924	0.00696028	0.000364154	4.17617e-05	0.29098	5.06347e-10	5.06325e-10	1	0	0	1	0	0
AAAT	3637	22796	4	65.9061	719179791	82.48	574689714	91184	6.2678	55.1846	345.886	39.6666	1.38354	0.158666	0.303967	1.92378e-06	1.9237e-06	1	0	0	0	0	0
AAATAAC	81	324	7	65.9061	719179791	82.48	574689714	2268	4	1.22902	4.91608	0.563782	0.0344126	0.00394648	0.339476	4.78498e-08	4.78477e-08	1	0	0	1	0	0
AAATAAT	35	140	7	65.9061	719179791	82.48	574689714	980	4	0.531058	2.12423	0.24361	0.0148696	0.00170527	0.339476	2.06758e-08	2.06749e-08	1	0	0	1	0	0
AAATAC	34	136	6	65.9061	719179791	82.48	574689714	816	4	0.515885	2.06354	0.236649	0.0123812	0.0014199	0.29098	1.72158e-08	1.7215e-08	1	0	0	1	0	0
AAATAG	36	144	6	65.9061	719179791	82.48	574689714	864	4	0.546232	2.18493	0.25057	0.0131096	0.00150342	0.29098	1.82285e-08	1.82277e-08	1	0	0	1	0	0
AAATAT	108	461	6	65.9061	719179791	82.48	574689714	2766	4.26852	1.63869	6.9948	0.802172	0.0419688	0.00481303	0.310513	5.83565e-08	5.83539e-08	1	0	0	1	0	0
AAATATG	37	148	7	65.9061	719179791	82.48	574689714	1036	4	0.561405	2.24562	0.25753	0.0157193	0.00180271	0.339476	2.18573e-08	2.18564e-08	1	0	0	1	0	0
AAATATT	10	40	7	65.9061	719179791	82.48	574689714	280	4	0.151731	0.606924	0.0696028	0.00424847	0.000487219	0.339476	5.90738e-09	5.90712e-09	1	0	0	1	0	0
AAATC	40	200	5	65.9061	719179791	82.48	574689714	1000	5	0.606924	3.03462	0.348014	0.0151731	0.00174007	0.303104	2.10978e-08	2.10969e-08	1	0	0	1	0	0
AAATCC	1328	5577	6	65.9061	719179791	82.48	574689714	33462	4.19955	20.1499	84.6204	9.70437	0.507722	0.0582262	0.305496	7.05974e-07	7.05943e-07	1	0	0	1	0	0
AAATCGG	1	7	7	65.9061	719179791	82.48	574689714	49	7	0.0151731	0.106212	0.0121805	0.000743482	8.52634e-05	0.594083	1.03379e-09	1.03375e-09	1	0	0	1	1	0
AAATCT	17	68	6	65.9061	719179791	82.48	574689714	408	4	0.257943	1.03177	0.118325	0.00619062	0.000709948	0.29098	8.6079e-09	8.60752e-09	1	0	0	1	0	0
AAATG	33	165	5	65.9061	719179791	82.48	574689714	825	5	0.500712	2.50356	0.287111	0.0125178	0.00143556	0.303104	1.74057e-08	1.74049e-08	1	0	0	1	0	0
AAATGAATG	2	16	9	65.9061	719179791	82.48	574689714	144	8	0.0303462	0.24277	0.0278411	0.00218493	0.00025057	0.872939	3.03808e-09	3.03795e-09	1	0	0	1	1	0
AAATGC	74	296	6	65.9061	719179791	82.48	574689714	1776	4	1.12281	4.49124	0.515061	0.0269474	0.00309036	0.29098	3.74697e-08	3.7468e-08	1	0	0	1	0	0
AAATGG	214	856	6	65.9061	719179791	82.48	574689714	5136	4	3.24704	12.9882	1.4895	0.077929	0.008937	0.29098	1.08358e-07	1.08353e-07	1	0	0	1	0	0
AAATGGG	31	124	7	65.9061	719179791	82.48	574689714	868	4	0.470366	1.88146	0.215769	0.0131703	0.00151038	0.339476	1.83129e-08	1.83121e-08	1	0	0	1	0	0
AAATGT	53	212	6	65.9061	719179791	82.48	574689714	1272	4	0.804174	3.2167	0.368895	0.0193002	0.00221337	0.29098	2.68364e-08	2.68352e-08	1	0	0	1	0	0
AAATT	147	769	5	65.9061	719179791	82.48	574689714	3845	5.23129	2.23045	11.6681	1.33811	0.0583406	0.00669057	0.317125	8.1121e-08	8.11174e-08	1	0	0	1	0	0
AAATTAG	28	112	7	65.9061	719179791	82.48	574689714	784	4	0.424847	1.69939	0.194888	0.0118957	0.00136421	0.339476	1.65407e-08	1.65399e-08	1	0	0	1	0	0
AAATTC	135	567	6	65.9061	719179791	82.48	574689714	3402	4.2	2.04837	8.60315	0.986619	0.0516189	0.00591972	0.305529	7.17747e-08	7.17715e-08	1	0	0	1	0	0
AAATTG	81	340	6	65.9061	719179791	82.48	574689714	2040	4.19753	1.22902	5.15885	0.591624	0.0309531	0.00354974	0.305349	4.30395e-08	4.30376e-08	1	0	0	1	0	0
AAATTT	64	256	6	65.9061	719179791	82.48	574689714	1536	4	0.971078	3.88431	0.445458	0.0233059	0.00267275	0.29098	3.24062e-08	3.24048e-08	1	0	0	1	0	0
AAATTTC	32	155	7	65.9061	719179791	82.48	574689714	1085	4.84375	0.485539	2.35183	0.269711	0.0164628	0.00188798	0.411085	2.28911e-08	2.28901e-08	1	0	0	1	0	0
AAC	26234	321145	3	65.9061	719179791	82.48	574689714	963435	12.2416	398.051	4872.77	558.815	14.6183	1.67644	0.445255	2.03263e-05	2.03255e-05	1	1	0	0	0	0
AACAAG	211	930	6	65.9061	719179791	82.48	574689714	5580	4.40758	3.20152	14.111	1.61826	0.0846659	0.00970959	0.320629	1.17726e-07	1.17721e-07	1	0	0	1	0	0
AACAAT	2701	14167	6	65.9061	719179791	82.48	574689714	85002	5.24509	40.9825	214.957	24.6516	1.28974	0.147909	0.381554	1.79335e-06	1.79328e-06	1	0	0	1	0	0
AACAC	108	713	5	65.9061	719179791	82.48	574689714	3565	6.60185	1.63869	10.8184	1.24067	0.0540921	0.00620335	0.400209	7.52136e-08	7.52103e-08	1	0	0	1	0	0
AACACAATAC	107	464	10	65.9061	719179791	82.48	574689714	4640	4.33645	1.62352	7.04032	0.807392	0.0704032	0.00807392	0.525758	9.78937e-08	9.78895e-08	1	0	0	1	1	0
AACACAT	49	196	7	65.9061	719179791	82.48	574689714	1372	4	0.743482	2.97393	0.341054	0.0208175	0.00238738	0.339476	2.89462e-08	2.89449e-08	1	0	0	1	0	0
AACACC	356	1514	6	65.9061	719179791	82.48	574689714	9084	4.25281	5.40162	22.9721	2.63447	0.137832	0.0158068	0.30937	1.91652e-07	1.91644e-07	1	0	0	1	0	0
AACAGC	1166	5290	6	65.9061	719179791	82.48	574689714	31740	4.53688	17.6918	80.2657	9.20497	0.481594	0.0552298	0.330035	6.69644e-07	6.69614e-07	1	0	0	1	0	0
AACAGT	48	257	6	65.9061	719179791	82.48	574689714	1542	5.35417	0.728309	3.89949	0.447198	0.0233969	0.00268319	0.389488	3.25328e-08	3.25314e-08	1	0	0	1	0	0
AACAT	28	149	5	65.9061	719179791	82.48	574689714	745	5.32143	0.424847	2.26079	0.25927	0.011304	0.00129635	0.322589	1.57178e-08	1.57172e-08	1	0	0	1	0	0
AACATAT	41	164	7	65.9061	719179791	82.48	574689714	1148	4	0.622097	2.48839	0.285371	0.0174187	0.0019976	0.339476	2.42203e-08	2.42192e-08	1	0	0	1	0	0
AACATC	678	2872	6	65.9061	719179791	82.48	574689714	17232	4.23599	10.2874	43.5771	4.99748	0.261463	0.0299849	0.308147	3.63557e-07	3.63541e-07	1	0	0	1	0	0
AACATG	88	353	6	65.9061	719179791	82.48	574689714	2118	4.01136	1.33523	5.3561	0.614245	0.0321366	0.00368547	0.291806	4.46851e-08	4.46832e-08	1	0	0	1	0	0
AACATGT	51	204	7	65.9061	719179791	82.48	574689714	1428	4	0.773828	3.09531	0.354974	0.0216672	0.00248482	0.339476	3.01276e-08	3.01263e-08	1	0	0	1	0	0
AACATT	57	228	6	65.9061	719179791	82.48	574689714	1368	4	0.864867	3.45947	0.396736	0.0207568	0.00238041	0.29098	2.88618e-08	2.88605e-08	1	0	0	1	0	0
AACCAC	305	1367	6	65.9061	719179791	82.48	574689714	8202	4.48197	4.6278	20.7416	2.37867	0.12445	0.014272	0.32604	1.73044e-07	1.73036e-07	1	0	0	1	0	0
AACCAG	80	320	6	65.9061	719179791	82.48	574689714	1920	4	1.21385	4.85539	0.556822	0.0291324	0.00334093	0.29098	4.05077e-08	4.0506e-08	1	0	0	1	0	0
AACCC	24	120	5	65.9061	719179791	82.48	574689714	600	5	0.364154	1.82077	0.208808	0.00910386	0.00104404	0.303104	1.26587e-08	1.26581e-08	1	0	0	1	0	0
AACCCC	26	106	6	65.9061	719179791	82.48	574689714	636	4.07692	0.394501	1.60835	0.184447	0.00965009	0.00110668	0.296575	1.34182e-08	1.34176e-08	1	0	0	1	0	0
AACCCCC	7	31	7	65.9061	719179791	82.48	574689714	217	4.42857	0.106212	0.470366	0.0539422	0.00329256	0.000377595	0.375849	4.57822e-09	4.57802e-09	1	0	0	1	0	0
AACCCCG	2	10	7	65.9061	719179791	82.48	574689714	70	5	0.0303462	0.151731	0.0174007	0.00106212	0.000121805	0.424345	1.47684e-09	1.47678e-09	1	0	0	1	0	0
AACCCCT	513	2843	7	65.9061	719179791	82.48	574689714	19901	5.54191	7.7838	43.1371	4.94702	0.30196	0.0346291	0.470337	4.19867e-07	4.19849e-07	1	0	0	1	0	0
AACCCT	5008	21132	6	65.9061	719179791	82.48	574689714	126792	4.21965	75.9869	320.638	36.7711	1.92383	0.220627	0.306958	2.67503e-06	2.67491e-06	1	0	0	1	0	0
AACCCTG	1498	10473	7	65.9061	719179791	82.48	574689714	73311	6.99132	22.7293	158.908	18.2237	1.11236	0.127566	0.593347	1.5467e-06	1.54663e-06	1	0	0	1	1	0
AACCCTT	127	508	7	65.9061	719179791	82.48	574689714	3556	4	1.92698	7.70793	0.883955	0.0539555	0.00618769	0.339476	7.50237e-08	7.50205e-08	1	0	0	1	0	0
AACCGT	1	4	6	65.9061	719179791	82.48	574689714	24	4	0.0151731	0.0606924	0.00696028	0.000364154	4.17617e-05	0.29098	5.06347e-10	5.06325e-10	1	0	0	1	0	0
AACCT	8	97	5	65.9061	719179791	82.48	574689714	485	12.125	0.121385	1.47179	0.168787	0.00735895	0.000843934	0.735027	1.02324e-08	1.0232e-08	1	0	0	1	1	0
AACCTC	91	396	6	65.9061	719179791	82.48	574689714	2376	4.35165	1.38075	6.00855	0.689067	0.0360513	0.0041344	0.31656	5.01283e-08	5.01262e-08	1	0	0	1	0	0
AACCTG	73	292	6	65.9061	719179791	82.48	574689714	1752	4	1.10764	4.43055	0.5081	0.0265833	0.0030486	0.29098	3.69633e-08	3.69617e-08	1	0	0	1	0	0
AACCTTG	22	88	7	65.9061	719179791	82.48	574689714	616	4	0.333808	1.33523	0.153126	0.00934663	0.00107188	0.339476	1.29962e-08	1.29957e-08	1	0	0	1	0	0
AACGAC	150	799	6	65.9061	719179791	82.48	574689714	4794	5.32667	2.27596	12.1233	1.39032	0.0727398	0.00834189	0.387488	1.01143e-07	1.01138e-07	1	0	0	1	0	0
AACGCT	1	4	6	65.9061	719179791	82.48	574689714	24	4	0.0151731	0.0606924	0.00696028	0.000364154	4.17617e-05	0.29098	5.06347e-10	5.06325e-10	1	0	0	1	0	0
AACGG	22	110	5	65.9061	719179791	82.48	574689714	550	5	0.333808	1.66904	0.191408	0.0083452	0.000957038	0.303104	1.16038e-08	1.16033e-08	1	0	0	1	0	0
AACGGG	27	108	6	65.9061	719179791	82.48	574689714	648	4	0.409674	1.63869	0.187927	0.00983217	0.00112756	0.29098	1.36714e-08	1.36708e-08	1	0	0	1	0	0
AACGTC	44	176	6	65.9061	719179791	82.48	574689714	1056	4	0.667616	2.67047	0.306252	0.0160228	0.00183751	0.29098	2.22793e-08	2.22783e-08	1	0	0	1	0	0
AACGTCC	13	52	7	65.9061	719179791	82.48	574689714	364	4	0.19725	0.789001	0.0904836	0.00552301	0.000633385	0.339476	7.67959e-09	7.67926e-09	1	0	0	1	0	0
AACGTG	59	236	6	65.9061	719179791	82.48	574689714	1416	4	0.895213	3.58085	0.410656	0.0214851	0.00246394	0.29098	2.98745e-08	2.98732e-08	1	0	0	1	0	0
AACT	571	3647	4	65.9061	719179791	82.48	574689714	14588	6.38704	8.66384	55.3363	6.34603	0.221345	0.0253841	0.30975	3.07774e-07	3.07761e-07	1	0	0	0	0	0
AACTAAG	1	5	7	65.9061	719179791	82.48	574689714	35	5	0.0151731	0.0758655	0.00870035	0.000531058	6.09024e-05	0.424345	7.38422e-10	7.3839e-10	1	0	0	1	0	0
AACTAT	15	71	6	65.9061	719179791	82.48	574689714	426	4.73333	0.227596	1.07729	0.123545	0.00646374	0.00074127	0.344326	8.98766e-09	8.98726e-09	1	0	0	1	0	0
AACTC	37	214	5	65.9061	719179791	82.48	574689714	1070	5.78378	0.561405	3.24704	0.372375	0.0162352	0.00186187	0.350617	2.25746e-08	2.25736e-08	1	0	0	1	0	0
AACTCC	63	252	6	65.9061	719179791	82.48	574689714	1512	4	0.955905	3.82362	0.438497	0.0229417	0.00263098	0.29098	3.18998e-08	3.18985e-08	1	0	0	1	0	0
AACTCTC	80	320	7	65.9061	719179791	82.48	574689714	2240	4	1.21385	4.85539	0.556822	0.0339877	0.00389776	0.339476	4.7259e-08	4.7257e-08	1	0	0	1	0	0
AACTCTCACTCT	2	12	12	65.9061	719179791	82.48	574689714	144	6	0.0303462	0.182077	0.0208808	0.00218493	0.00025057	0.872939	3.03808e-09	3.03795e-09	1	0	0	1	1	0
AACTG	4	62	5	65.9061	719179791	82.48	574689714	310	15.5	0.0606924	0.940732	0.107884	0.00470366	0.000539422	0.939622	6.54031e-09	6.54003e-09	1	0	0	1	1	0
AACTGC	65	260	6	65.9061	719179791	82.48	574689714	1560	4	0.986251	3.94501	0.452418	0.02367	0.00271451	0.29098	3.29125e-08	3.29111e-08	1	0	0	1	0	0
AACTGCT	1	5	7	65.9061	719179791	82.48	574689714	35	5	0.0151731	0.0758655	0.00870035	0.000531058	6.09024e-05	0.424345	7.38422e-10	7.3839e-10	1	0	0	1	0	0
AACTGG	38	152	6	65.9061	719179791	82.48	574689714	912	4	0.576578	2.30631	0.264491	0.0138379	0.00158694	0.29098	1.92412e-08	1.92403e-08	1	0	0	1	0	0
AACTTG	420	1728	6	65.9061	719179791	82.48	574689714	10368	4.11429	6.3727	26.2191	3.00684	0.157315	0.018041	0.299293	2.18742e-07	2.18732e-07	1	0	0	1	0	0
AACTTGT	35	140	7	65.9061	719179791	82.48	574689714	980	4	0.531058	2.12423	0.24361	0.0148696	0.00170527	0.339476	2.06758e-08	2.06749e-08	1	0	0	1	0	0
AAG	18892	203550	3	65.9061	719179791	82.48	574689714	610650	10.7744	286.65	3088.48	354.191	9.26545	1.06257	0.391891	1.28834e-05	1.28828e-05	1	1	0	0	0	0
AAGAAGG	47	188	7	65.9061	719179791	82.48	574689714	1316	4	0.713136	2.85254	0.327133	0.0199678	0.00228993	0.339476	2.77647e-08	2.77635e-08	1	0	0	1	0	0
AAGAAT	200	880	6	65.9061	719179791	82.48	574689714	5280	4.4	3.03462	13.3523	1.53126	0.080114	0.00918757	0.320078	1.11396e-07	1.11391e-07	1	0	0	1	0	0
AAGAATC	30	120	7	65.9061	719179791	82.48	574689714	840	4	0.455193	1.82077	0.208808	0.0127454	0.00146166	0.339476	1.77221e-08	1.77214e-08	1	0	0	1	0	0
AAGAATG	34	136	7	65.9061	719179791	82.48	574689714	952	4	0.515885	2.06354	0.236649	0.0144448	0.00165655	0.339476	2.00851e-08	2.00842e-08	1	0	0	1	0	0
AAGACC	54	259	6	65.9061	719179791	82.48	574689714	1554	4.7963	0.819347	3.92983	0.450678	0.023579	0.00270407	0.348906	3.2786e-08	3.27845e-08	1	0	0	1	0	0
AAGACG	32	128	6	65.9061	719179791	82.48	574689714	768	4	0.485539	1.94216	0.222729	0.0116529	0.00133637	0.29098	1.62031e-08	1.62024e-08	1	0	0	1	0	0
AAGAG	697	3981	5	65.9061	719179791	82.48	574689714	19905	5.71162	10.5757	60.4041	6.92722	0.302021	0.0346361	0.346243	4.19951e-07	4.19933e-07	1	0	0	1	0	0
AAGAGAG	296	1333	7	65.9061	719179791	82.48	574689714	9331	4.50338	4.49124	20.2257	2.31951	0.14158	0.0162366	0.382197	1.96863e-07	1.96855e-07	1	0	0	1	0	0
AAGAGC	41	164	6	65.9061	719179791	82.48	574689714	984	4	0.622097	2.48839	0.285371	0.0149303	0.00171223	0.29098	2.07602e-08	2.07593e-08	1	0	0	1	0	0
AAGAGCG	1	6	7	65.9061	719179791	82.48	574689714	42	6	0.0151731	0.0910386	0.0104404	0.00063727	7.30829e-05	0.509214	8.86107e-10	8.86068e-10	1	0	0	1	1	0
AAGAGG	1597	7468	6	65.9061	719179791	82.48	574689714	44808	4.67627	24.2314	113.313	12.9948	0.679876	0.077969	0.340175	9.45349e-07	9.45308e-07	1	0	0	1	0	0
AAGAT	1	5	5	65.9061	719179791	82.48	574689714	25	5	0.0151731	0.0758655	0.00870035	0.000379327	4.35017e-05	0.303104	5.27445e-10	5.27422e-10	1	0	0	1	0	0
AAGATC	382	1852	6	65.9061	719179791	82.48	574689714	11112	4.84817	5.79612	28.1006	3.22261	0.168603	0.0193357	0.35268	2.34439e-07	2.34428e-07	1	0	0	1	0	0
AAGATG	446	1999	6	65.9061	719179791	82.48	574689714	11994	4.48206	6.7672	30.331	3.4784	0.181986	0.0208704	0.326047	2.53047e-07	2.53036e-07	1	0	0	1	0	0
AAGATGATG	110	447	9	65.9061	719179791	82.48	574689714	4023	4.06364	1.66904	6.78238	0.777811	0.0610414	0.0070003	0.443413	8.48764e-08	8.48727e-08	1	0	0	1	0	0
AAGATT	12	48	6	65.9061	719179791	82.48	574689714	288	4	0.182077	0.728309	0.0835233	0.00436985	0.00050114	0.29098	6.07616e-09	6.0759e-09	1	0	0	1	0	0
AAGC	1	7	4	65.9061	719179791	82.48	574689714	28	7	0.0151731	0.106212	0.0121805	0.000424847	4.87219e-05	0.339476	5.90738e-10	5.90712e-10	1	0	0	0	0	0
AAGCACCC	1	5	8	65.9061	719179791	82.48	574689714	40	5	0.0151731	0.0758655	0.00870035	0.000606924	6.96028e-05	0.484966	8.43911e-10	8.43875e-10	1	0	0	1	0	0
AAGCAG	71	313	6	65.9061	719179791	82.48	574689714	1878	4.40845	1.07729	4.74918	0.544642	0.0284951	0.00326785	0.320692	3.96216e-08	3.96199e-08	1	0	0	1	0	0
AAGCCC	123	511	6	65.9061	719179791	82.48	574689714	3066	4.15447	1.86629	7.75345	0.889175	0.0465207	0.00533505	0.302217	6.46858e-08	6.4683e-08	1	0	0	1	0	0
AAGCCCC	15	60	7	65.9061	719179791	82.48	574689714	420	4	0.227596	0.910386	0.104404	0.0063727	0.000730829	0.339476	8.86107e-09	8.86068e-09	1	0	0	1	0	0
AAGCCCCT	1	4	8	65.9061	719179791	82.48	574689714	32	4	0.0151731	0.0606924	0.00696028	0.000485539	5.56822e-05	0.387973	6.75129e-10	6.751e-10	1	0	0	1	0	0
AAGCCCG	5	22	7	65.9061	719179791	82.48	574689714	154	4.4	0.0758655	0.333808	0.0382815	0.00233666	0.000267971	0.373424	3.24906e-09	3.24892e-09	1	0	0	1	0	0
AAGCCCT	281	1433	7	65.9061	719179791	82.48	574689714	10031	5.09964	4.26364	21.7431	2.49352	0.152201	0.0174546	0.432802	2.11632e-07	2.11623e-07	1	0	0	1	0	0
AAGCCG	259	1073	6	65.9061	719179791	82.48	574689714	6438	4.14286	3.92983	16.2807	1.86709	0.0976844	0.0112026	0.301372	1.35828e-07	1.35822e-07	1	0	0	1	0	0
AAGCTC	32	128	6	65.9061	719179791	82.48	574689714	768	4	0.485539	1.94216	0.222729	0.0116529	0.00133637	0.29098	1.62031e-08	1.62024e-08	1	0	0	1	0	0
AAGG	50	449	4	65.9061	719179791	82.48	574689714	1796	8.98	0.758655	6.81272	0.781291	0.0272509	0.00312516	0.4355	3.78916e-08	3.789e-08	1	0	0	0	0	0
AAGGAG	2690	11584	6	65.9061	719179791	82.48	574689714	69504	4.30632	40.8156	175.765	20.157	1.05459	0.120942	0.313263	1.46638e-06	1.46632e-06	1	0	0	1	0	0
AAGGATC	44	213	7	65.9061	719179791	82.48	574689714	1491	4.84091	0.667616	3.23187	0.370635	0.0226231	0.00259444	0.410843	3.14568e-08	3.14554e-08	1	0	0	1	0	0
AAGGCG	1	4	6	65.9061	719179791	82.48	574689714	24	4	0.0151731	0.0606924	0.00696028	0.000364154	4.17617e-05	0.29098	5.06347e-10	5.06325e-10	1	0	0	1	0	0
AAGGG	66	339	5	65.9061	719179791	82.48	574689714	1695	5.13636	1.00142	5.14368	0.589884	0.0257184	0.00294942	0.31137	3.57607e-08	3.57592e-08	1	0	0	1	0	0
AAGGGAG	35	140	7	65.9061	719179791	82.48	574689714	980	4	0.531058	2.12423	0.24361	0.0148696	0.00170527	0.339476	2.06758e-08	2.06749e-08	1	0	0	1	0	0
AAGGGG	85	357	6	65.9061	719179791	82.48	574689714	2142	4.2	1.28971	5.4168	0.621205	0.0325008	0.00372723	0.305529	4.51915e-08	4.51895e-08	1	0	0	1	0	0
AAGGGGGAC	1	4	9	65.9061	719179791	82.48	574689714	36	4	0.0151731	0.0606924	0.00696028	0.000546232	6.26425e-05	0.436469	7.5952e-10	7.59487e-10	1	0	0	1	0	0
AAGGGT	68	272	6	65.9061	719179791	82.48	574689714	1632	4	1.03177	4.12708	0.473299	0.0247625	0.00283979	0.29098	3.44316e-08	3.44301e-08	1	0	0	1	0	0
AAGGTC	45	180	6	65.9061	719179791	82.48	574689714	1080	4	0.682789	2.73116	0.313212	0.0163869	0.00187927	0.29098	2.27856e-08	2.27846e-08	1	0	0	1	0	0
AAGGTG	663	2791	6	65.9061	719179791	82.48	574689714	16746	4.20965	10.0598	42.3481	4.85653	0.254089	0.0291392	0.306231	3.53303e-07	3.53288e-07	1	0	0	1	0	0
AAGGTGG	30	120	7	65.9061	719179791	82.48	574689714	840	4	0.455193	1.82077	0.208808	0.0127454	0.00146166	0.339476	1.77221e-08	1.77214e-08	1	0	0	1	0	0
AAGT	59	402	4	65.9061	719179791	82.48	574689714	1608	6.81356	0.895213	6.09959	0.699508	0.0243983	0.00279803	0.330434	3.39252e-08	3.39238e-08	1	0	0	0	0	0
AAGTAG	74	305	6	65.9061	719179791	82.48	574689714	1830	4.12162	1.12281	4.6278	0.530721	0.0277668	0.00318433	0.299827	3.86089e-08	3.86073e-08	1	0	0	1	0	0
AAGTCC	294	1221	6	65.9061	719179791	82.48	574689714	7326	4.15306	4.46089	18.5264	2.12462	0.111158	0.0127477	0.302114	1.54562e-07	1.54556e-07	1	0	0	1	0	0
AAGTCG	37	148	6	65.9061	719179791	82.48	574689714	888	4	0.561405	2.24562	0.25753	0.0134737	0.00154518	0.29098	1.87348e-08	1.8734e-08	1	0	0	1	0	0
AAGTGC	52	249	6	65.9061	719179791	82.48	574689714	1494	4.78846	0.789001	3.7781	0.433277	0.0226686	0.00259966	0.348336	3.15201e-08	3.15187e-08	1	0	0	1	0	0
AAGTGG	19	92	6	65.9061	719179791	82.48	574689714	552	4.84211	0.288289	1.39593	0.160086	0.00837555	0.000960518	0.352239	1.1646e-08	1.16455e-08	1	0	0	1	0	0
AAGTGT	27	131	6	65.9061	719179791	82.48	574689714	786	4.85185	0.409674	1.98768	0.227949	0.0119261	0.00136769	0.352948	1.65829e-08	1.65821e-08	1	0	0	1	0	0
AAT	53462	546134	3	65.9061	719179791	82.48	574689714	1638402	10.2154	811.184	8286.55	950.311	24.8596	2.85093	0.371558	3.45667e-05	3.45651e-05	1	1	0	0	0	0
AATAATT	42	168	7	65.9061	719179791	82.48	574689714	1176	4	0.63727	2.54908	0.292332	0.0178436	0.00204632	0.339476	2.4811e-08	2.48099e-08	1	0	0	1	0	0
AATAC	822	4775	5	65.9061	719179791	82.48	574689714	23875	5.809	12.4723	72.4516	8.30883	0.362258	0.0415442	0.352146	5.0371e-07	5.03688e-07	1	0	0	1	0	0
AATACAT	35	140	7	65.9061	719179791	82.48	574689714	980	4	0.531058	2.12423	0.24361	0.0148696	0.00170527	0.339476	2.06758e-08	2.06749e-08	1	0	0	1	0	0
AATACT	228	1097	6	65.9061	719179791	82.48	574689714	6582	4.8114	3.45947	16.6449	1.90886	0.0998693	0.0114531	0.350005	1.38866e-07	1.3886e-07	1	0	0	1	0	0
AATACTC	43	172	7	65.9061	719179791	82.48	574689714	1204	4	0.652443	2.60977	0.299292	0.0182684	0.00209504	0.339476	2.54017e-08	2.54006e-08	1	0	0	1	0	0
AATAG	38	224	5	65.9061	719179791	82.48	574689714	1120	5.89474	0.576578	3.39877	0.389776	0.0169939	0.00194888	0.357343	2.36295e-08	2.36285e-08	1	0	0	1	0	0
AATAGG	537	2228	6	65.9061	719179791	82.48	574689714	13368	4.14898	8.14795	33.8057	3.87687	0.202834	0.0232612	0.301817	2.82035e-07	2.82023e-07	1	0	0	1	0	0
AATAGGGG	1	7	8	65.9061	719179791	82.48	574689714	56	7	0.0151731	0.106212	0.0121805	0.000849694	9.74439e-05	0.678952	1.18148e-09	1.18142e-09	1	0	0	1	1	0
AATAGT	743	3776	6	65.9061	719179791	82.48	574689714	22656	5.0821	11.2736	57.2936	6.5705	0.343762	0.039423	0.369697	4.77991e-07	4.77971e-07	1	0	0	1	0	0
AATAT	819	4958	5	65.9061	719179791	82.48	574689714	24790	6.05372	12.4268	75.2282	8.62726	0.376141	0.0431363	0.366981	5.23014e-07	5.22991e-07	1	0	0	1	0	0
AATATAT	28	127	7	65.9061	719179791	82.48	574689714	889	4.53571	0.424847	1.92698	0.220989	0.0134889	0.00154692	0.384942	1.87559e-08	1.87551e-08	1	0	0	1	0	0
AATATC	83	332	6	65.9061	719179791	82.48	574689714	1992	4	1.25937	5.03747	0.577703	0.0302248	0.00346622	0.29098	4.20268e-08	4.2025e-08	1	0	0	1	0	0
AATATCG	26	104	7	65.9061	719179791	82.48	574689714	728	4	0.394501	1.578	0.180967	0.011046	0.00126677	0.339476	1.53592e-08	1.53585e-08	1	0	0	1	0	0
AATATG	157	628	6	65.9061	719179791	82.48	574689714	3768	4	2.38218	9.52871	1.09276	0.0571722	0.00655658	0.29098	7.94964e-08	7.9493e-08	1	0	0	1	0	0
AATATT	58	233	6	65.9061	719179791	82.48	574689714	1398	4.01724	0.88004	3.53533	0.405436	0.021212	0.00243262	0.292234	2.94947e-08	2.94934e-08	1	0	0	1	0	0
AATC	33	198	4	65.9061	719179791	82.48	574689714	792	6	0.500712	3.00427	0.344534	0.0120171	0.00137813	0.29098	1.67094e-08	1.67087e-08	1	0	0	0	0	0
AATCAC	719	2995	6	65.9061	719179791	82.48	574689714	17970	4.16551	10.9095	45.4434	5.21151	0.272661	0.031269	0.303019	3.79127e-07	3.79111e-07	1	0	0	1	0	0
AATCAG	55	220	6	65.9061	719179791	82.48	574689714	1320	4	0.83452	3.33808	0.382815	0.0200285	0.00229689	0.29098	2.78491e-08	2.78479e-08	1	0	0	1	0	0
AATCAT	971	4053	6	65.9061	719179791	82.48	574689714	24318	4.17405	14.7331	61.4966	7.0525	0.368979	0.042315	0.303641	5.13056e-07	5.13034e-07	1	0	0	1	0	0
AATCC	49	245	5	65.9061	719179791	82.48	574689714	1225	5	0.743482	3.71741	0.426317	0.018587	0.00213159	0.303104	2.58448e-08	2.58437e-08	1	0	0	1	0	0
AATCCCC	2	11	7	65.9061	719179791	82.48	574689714	77	5.5	0.0303462	0.166904	0.0191408	0.00116833	0.000133985	0.46678	1.62453e-09	1.62446e-09	1	0	0	1	0	0
AATCCCT	50	220	7	65.9061	719179791	82.48	574689714	1540	4.4	0.758655	3.33808	0.382815	0.0233666	0.00267971	0.373424	3.24906e-08	3.24892e-08	1	0	0	1	0	0
AATCCG	1	4	6	65.9061	719179791	82.48	574689714	24	4	0.0151731	0.0606924	0.00696028	0.000364154	4.17617e-05	0.29098	5.06347e-10	5.06325e-10	1	0	0	1	0	0
AATCTC	33	132	6	65.9061	719179791	82.48	574689714	792	4	0.500712	2.00285	0.229689	0.0120171	0.00137813	0.29098	1.67094e-08	1.67087e-08	1	0	0	1	0	0
AATCTCC	18	72	7	65.9061	719179791	82.48	574689714	504	4	0.273116	1.09246	0.125285	0.00764724	0.000876995	0.339476	1.06333e-08	1.06328e-08	1	0	0	1	0	0
AATCTCT	40	160	7	65.9061	719179791	82.48	574689714	1120	4	0.606924	2.4277	0.278411	0.0169939	0.00194888	0.339476	2.36295e-08	2.36285e-08	1	0	0	1	0	0
AATG	661	4007	4	65.9061	719179791	82.48	574689714	16028	6.06203	10.0294	60.7986	6.97246	0.243194	0.0278898	0.293988	3.38155e-07	3.38141e-07	1	0	0	0	0	0
AATGAC	135	540	6	65.9061	719179791	82.48	574689714	3240	4	2.04837	8.19347	0.939637	0.0491608	0.00563782	0.29098	6.83568e-08	6.83538e-08	1	0	0	1	0	0
AATGAG	48	192	6	65.9061	719179791	82.48	574689714	1152	4	0.728309	2.91324	0.334093	0.0174794	0.00200456	0.29098	2.43046e-08	2.43036e-08	1	0	0	1	0	0
AATGAT	977	4933	6	65.9061	719179791	82.48	574689714	29598	5.04913	14.8241	74.8489	8.58376	0.449093	0.0515026	0.367298	6.24452e-07	6.24425e-07	1	0	0	1	0	0
AATGCC	43	172	6	65.9061	719179791	82.48	574689714	1032	4	0.652443	2.60977	0.299292	0.0156586	0.00179575	0.29098	2.17729e-08	2.1772e-08	1	0	0	1	0	0
AATGG	476	3060	5	65.9061	719179791	82.48	574689714	15300	6.42857	7.2224	46.4297	5.32461	0.232148	0.0266231	0.389705	3.22796e-07	3.22782e-07	1	0	0	1	0	0
AATGT	48	240	5	65.9061	719179791	82.48	574689714	1200	5	0.728309	3.64154	0.417617	0.0182077	0.00208808	0.303104	2.53173e-08	2.53162e-08	1	0	0	1	0	0
AATGTC	199	796	6	65.9061	719179791	82.48	574689714	4776	4	3.01945	12.0778	1.3851	0.0724667	0.00831057	0.29098	1.00763e-07	1.00759e-07	1	0	0	1	0	0
AATGTG	149	596	6	65.9061	719179791	82.48	574689714	3576	4	2.26079	9.04317	1.03708	0.054259	0.00622249	0.29098	7.54457e-08	7.54424e-08	1	0	0	1	0	0
AATGTGTGTGTATGG	1	5	15	65.9061	719179791	82.48	574689714	75	5	0.0151731	0.0758655	0.00870035	0.00113798	0.000130505	0.909311	1.58233e-09	1.58226e-09	1	0	0	1	1	0
AATT	1950	12417	4	65.9061	719179791	82.48	574689714	49668	6.36769	29.5875	188.404	21.6064	0.753618	0.0864258	0.308811	1.04788e-06	1.04784e-06	1	0	0	0	0	0
AATTACC	1	5	7	65.9061	719179791	82.48	574689714	35	5	0.0151731	0.0758655	0.00870035	0.000531058	6.09024e-05	0.424345	7.38422e-10	7.3839e-10	1	0	0	1	0	0
AATTAG	29	116	6	65.9061	719179791	82.48	574689714	696	4	0.44002	1.76008	0.201848	0.0105605	0.00121109	0.29098	1.46841e-08	1.46834e-08	1	0	0	1	0	0
AATTAGC	38	152	7	65.9061	719179791	82.48	574689714	1064	4	0.576578	2.30631	0.264491	0.0161442	0.00185143	0.339476	2.2448e-08	2.24471e-08	1	0	0	1	0	0
AATTAT	78	331	6	65.9061	719179791	82.48	574689714	1986	4.24359	1.1835	5.0223	0.575963	0.0301338	0.00345578	0.3087	4.19002e-08	4.18984e-08	1	0	0	1	0	0
AATTATG	33	132	7	65.9061	719179791	82.48	574689714	924	4	0.500712	2.00285	0.229689	0.0140199	0.00160782	0.339476	1.94944e-08	1.94935e-08	1	0	0	1	0	0
AATTCAC	51	204	7	65.9061	719179791	82.48	574689714	1428	4	0.773828	3.09531	0.354974	0.0216672	0.00248482	0.339476	3.01276e-08	3.01263e-08	1	0	0	1	0	0
AATTGC	37	148	6	65.9061	719179791	82.48	574689714	888	4	0.561405	2.24562	0.25753	0.0134737	0.00154518	0.29098	1.87348e-08	1.8734e-08	1	0	0	1	0	0
AC	31945	490842	2	65.9061	719179791	82.48	574689714	981684	15.3652	484.705	7447.59	854.099	14.8952	1.7082	0.372581	2.07114e-05	2.07105e-05	1	1	0	0	0	0
ACACAG	34	136	6	65.9061	719179791	82.48	574689714	816	4	0.515885	2.06354	0.236649	0.0123812	0.0014199	0.29098	1.72158e-08	1.7215e-08	1	0	0	1	0	0
ACACAT	87	353	6	65.9061	719179791	82.48	574689714	2118	4.05747	1.32006	5.3561	0.614245	0.0321366	0.00368547	0.29516	4.46851e-08	4.46832e-08	1	0	0	1	0	0
ACACC	5	25	5	65.9061	719179791	82.48	574689714	125	5	0.0758655	0.379327	0.0435017	0.00189664	0.000217509	0.303104	2.63722e-09	2.63711e-09	1	0	0	1	0	0
ACACCC	115	460	6	65.9061	719179791	82.48	574689714	2760	4	1.74491	6.97963	0.800432	0.0418778	0.00480259	0.29098	5.82299e-08	5.82273e-08	1	0	0	1	0	0
ACACCCC	1	4	7	65.9061	719179791	82.48	574689714	28	4	0.0151731	0.0606924	0.00696028	0.000424847	4.87219e-05	0.339476	5.90738e-10	5.90712e-10	1	0	0	1	0	0
ACACCCT	1	4	7	65.9061	719179791	82.48	574689714	28	4	0.0151731	0.0606924	0.00696028	0.000424847	4.87219e-05	0.339476	5.90738e-10	5.90712e-10	1	0	0	1	0	0
ACACCTC	1	5	7	65.9061	719179791	82.48	574689714	35	5	0.0151731	0.0758655	0.00870035	0.000531058	6.09024e-05	0.424345	7.38422e-10	7.3839e-10	1	0	0	1	0	0
ACACGC	559	2614	6	65.9061	719179791	82.48	574689714	15684	4.67621	8.48176	39.6625	4.54854	0.237975	0.0272912	0.34017	3.30898e-07	3.30883e-07	1	0	0	1	0	0
ACACTC	141	629	6	65.9061	719179791	82.48	574689714	3774	4.46099	2.13941	9.54388	1.0945	0.0572633	0.00656702	0.324515	7.9623e-08	7.96196e-08	1	0	0	1	0	0
ACAG	1042	10266	4	65.9061	719179791	82.48	574689714	41064	9.85221	15.8104	155.767	17.8636	0.623068	0.0714542	0.477799	8.66359e-07	8.66322e-07	1	0	0	0	0	0
ACAGAG	71	284	6	65.9061	719179791	82.48	574689714	1704	4	1.07729	4.30916	0.49418	0.025855	0.00296508	0.29098	3.59506e-08	3.59491e-08	1	0	0	1	0	0
ACAGAGAG	274	1255	8	65.9061	719179791	82.48	574689714	10040	4.58029	4.15743	19.0422	2.18379	0.152338	0.0174703	0.444257	2.11822e-07	2.11813e-07	1	0	0	1	0	0
ACAGATAG	2735	17347	8	65.9061	719179791	82.48	574689714	138776	6.3426	41.4984	263.208	30.185	2.10566	0.24148	0.615189	2.92787e-06	2.92774e-06	1	0	0	1	1	0
ACAGATAGAGAG	87	372	12	65.9061	719179791	82.48	574689714	4464	4.27586	1.32006	5.64439	0.647306	0.0677327	0.00776767	0.622094	9.41805e-08	9.41764e-08	1	0	0	1	1	0
ACAGATAGATAG	461	1896	12	65.9061	719179791	82.48	574689714	22752	4.1128	6.9948	28.7682	3.29917	0.345218	0.0395901	0.59837	4.80017e-07	4.79996e-07	1	0	0	1	1	0
ACAGATGG	2	16	8	65.9061	719179791	82.48	574689714	128	8	0.0303462	0.24277	0.0278411	0.00194216	0.000222729	0.775946	2.70052e-09	2.7004e-09	1	0	0	1	1	0
ACAGCC	18	72	6	65.9061	719179791	82.48	574689714	432	4	0.273116	1.09246	0.125285	0.00655478	0.00075171	0.29098	9.11424e-09	9.11385e-09	1	0	0	1	0	0
ACAGG	1	6	5	65.9061	719179791	82.48	574689714	30	6	0.0151731	0.0910386	0.0104404	0.000455193	5.22021e-05	0.363725	6.32934e-10	6.32906e-10	1	0	0	1	0	0
ACAGGCAG	34	170	8	65.9061	719179791	82.48	574689714	1360	5	0.515885	2.57943	0.295812	0.0206354	0.00236649	0.484966	2.8693e-08	2.86917e-08	1	0	0	1	0	0
ACAGGCT	1	5	7	65.9061	719179791	82.48	574689714	35	5	0.0151731	0.0758655	0.00870035	0.000531058	6.09024e-05	0.424345	7.38422e-10	7.3839e-10	1	0	0	1	0	0
ACAGGG	19	106	6	65.9061	719179791	82.48	574689714	636	5.57895	0.288289	1.60835	0.184447	0.00965009	0.00110668	0.40584	1.34182e-08	1.34176e-08	1	0	0	1	0	0
ACAGGTAG	58	332	8	65.9061	719179791	82.48	574689714	2656	5.72414	0.88004	5.03747	0.577703	0.0402998	0.00462162	0.555203	5.60357e-08	5.60333e-08	1	0	0	1	1	0
ACAT	6418	47090	4	65.9061	719179791	82.48	574689714	188360	7.33718	97.381	714.501	81.9399	2.85801	0.327759	0.355828	3.97398e-06	3.97381e-06	1	0	0	0	0	0
ACATAGC	42	168	7	65.9061	719179791	82.48	574689714	1176	4	0.63727	2.54908	0.292332	0.0178436	0.00204632	0.339476	2.4811e-08	2.48099e-08	1	0	0	1	0	0
ACATAT	1758	8210	6	65.9061	719179791	82.48	574689714	49260	4.67008	26.6743	124.571	14.286	0.747427	0.0857158	0.339725	1.03928e-06	1.03923e-06	1	0	0	1	0	0
ACATC	86	492	5	65.9061	719179791	82.48	574689714	2460	5.72093	1.30489	7.46516	0.856114	0.0373258	0.00428057	0.346807	5.19005e-08	5.18983e-08	1	0	0	1	0	0
ACATCCGTCTC	2	9	11	65.9061	719179791	82.48	574689714	99	4.5	0.0303462	0.136558	0.0156606	0.00150214	0.000172267	0.600145	2.08868e-09	2.08859e-09	1	0	0	1	1	0
ACATCTC	27	108	7	65.9061	719179791	82.48	574689714	756	4	0.409674	1.63869	0.187927	0.0114709	0.00131549	0.339476	1.59499e-08	1.59492e-08	1	0	0	1	0	0
ACATGG	51	204	6	65.9061	719179791	82.48	574689714	1224	4	0.773828	3.09531	0.354974	0.0185719	0.00212984	0.29098	2.58237e-08	2.58226e-08	1	0	0	1	0	0
ACC	680	5838	3	65.9061	719179791	82.48	574689714	17514	8.58529	10.3177	88.5806	10.1585	0.265742	0.0304756	0.312268	3.69507e-07	3.6949e-07	1	0	0	0	0	0
ACCAGC	129	516	6	65.9061	719179791	82.48	574689714	3096	4	1.95733	7.82932	0.897876	0.0469759	0.00538725	0.29098	6.53187e-08	6.53159e-08	1	0	0	1	0	0
ACCATC	2077	11299	6	65.9061	719179791	82.48	574689714	67794	5.44006	31.5145	171.441	19.661	1.02865	0.117966	0.395737	1.4303e-06	1.43024e-06	1	0	0	1	0	0
ACCATG	28	112	6	65.9061	719179791	82.48	574689714	672	4	0.424847	1.69939	0.194888	0.0101963	0.00116933	0.29098	1.41777e-08	1.41771e-08	1	0	0	1	0	0
ACCC	3	18	4	65.9061	719179791	82.48	574689714	72	6	0.0455193	0.273116	0.0313212	0.00109246	0.000125285	0.29098	1.51904e-09	1.51897e-09	1	0	0	0	0	0
ACCCAT	47	190	6	65.9061	719179791	82.48	574689714	1140	4.04255	0.713136	2.88289	0.330613	0.0172973	0.00198368	0.294075	2.40515e-08	2.40504e-08	1	0	0	1	0	0
ACCCC	20	101	5	65.9061	719179791	82.48	574689714	505	5.05	0.303462	1.53248	0.175747	0.00766242	0.000878735	0.306135	1.06544e-08	1.06539e-08	1	0	0	1	0	0
ACCCCC	60	240	6	65.9061	719179791	82.48	574689714	1440	4	0.910386	3.64154	0.417617	0.0218493	0.0025057	0.29098	3.03808e-08	3.03795e-08	1	0	0	1	0	0
ACCCCCC	10	40	7	65.9061	719179791	82.48	574689714	280	4	0.151731	0.606924	0.0696028	0.00424847	0.000487219	0.339476	5.90738e-09	5.90712e-09	1	0	0	1	0	0
ACCCCT	52	208	6	65.9061	719179791	82.48	574689714	1248	4	0.789001	3.156	0.361934	0.018936	0.00217161	0.29098	2.633e-08	2.63289e-08	1	0	0	1	0	0
ACCCG	27	135	5	65.9061	719179791	82.48	574689714	675	5	0.409674	2.04837	0.234909	0.0102418	0.00117455	0.303104	1.4241e-08	1.42404e-08	1	0	0	1	0	0
ACCCGC	43	183	6	65.9061	719179791	82.48	574689714	1098	4.25581	0.652443	2.77668	0.318433	0.0166601	0.0019106	0.309589	2.31654e-08	2.31644e-08	1	0	0	1	0	0
ACCCTAG	857	5236	7	65.9061	719179791	82.48	574689714	36652	6.10968	13.0033	79.4463	9.111	0.556124	0.063777	0.518523	7.73276e-07	7.73242e-07	1	0	0	1	1	0
ACCCTC	81	324	6	65.9061	719179791	82.48	574689714	1944	4	1.22902	4.91608	0.563782	0.0294965	0.00338269	0.29098	4.10141e-08	4.10123e-08	1	0	0	1	0	0
ACCGAG	29	116	6	65.9061	719179791	82.48	574689714	696	4	0.44002	1.76008	0.201848	0.0105605	0.00121109	0.29098	1.46841e-08	1.46834e-08	1	0	0	1	0	0
ACCGCC	26	109	6	65.9061	719179791	82.48	574689714	654	4.19231	0.394501	1.65387	0.189668	0.00992321	0.00113801	0.304969	1.3798e-08	1.37973e-08	1	0	0	1	0	0
ACCGG	4	29	5	65.9061	719179791	82.48	574689714	145	7.25	0.0606924	0.44002	0.050462	0.0022001	0.00025231	0.4395	3.05918e-09	3.05905e-09	1	0	0	1	0	0
ACCGGC	11	44	6	65.9061	719179791	82.48	574689714	264	4	0.166904	0.667616	0.0765631	0.0040057	0.000459378	0.29098	5.56981e-09	5.56957e-09	1	0	0	1	0	0
ACCT	515	6035	4	65.9061	719179791	82.48	574689714	24140	11.7184	7.81415	91.5697	10.5013	0.366279	0.0420053	0.568305	5.093e-07	5.09278e-07	1	0	0	0	1	0
ACCTATCT	273	1182	8	65.9061	719179791	82.48	574689714	9456	4.32967	4.14226	17.9346	2.05676	0.143477	0.0164541	0.419949	1.99501e-07	1.99492e-07	1	0	0	1	0	0
ACCTCC	209	881	6	65.9061	719179791	82.48	574689714	5286	4.21531	3.17118	13.3675	1.533	0.080205	0.00919801	0.306642	1.11523e-07	1.11518e-07	1	0	0	1	0	0
ACCTCT	124	519	6	65.9061	719179791	82.48	574689714	3114	4.18548	1.88146	7.87484	0.903096	0.047249	0.00541858	0.304473	6.56985e-08	6.56956e-08	1	0	0	1	0	0
ACCTCTCT	98	576	8	65.9061	719179791	82.48	574689714	4608	5.87755	1.48696	8.73971	1.00228	0.0699176	0.00801824	0.570083	9.72186e-08	9.72144e-08	1	0	0	1	1	0
ACCTGC	42	168	6	65.9061	719179791	82.48	574689714	1008	4	0.63727	2.54908	0.292332	0.0152945	0.00175399	0.29098	2.12666e-08	2.12656e-08	1	0	0	1	0	0
ACG	312	3104	3	65.9061	719179791	82.48	574689714	9312	9.94872	4.73401	47.0973	5.40118	0.141292	0.0162035	0.361859	1.96463e-07	1.96454e-07	1	0	0	0	0	0
ACGAGG	145	634	6	65.9061	719179791	82.48	574689714	3804	4.37241	2.2001	9.61975	1.1032	0.0577185	0.00661922	0.318071	8.0256e-08	8.02525e-08	1	0	0	1	0	0
ACGATG	4225	21465	6	65.9061	719179791	82.48	574689714	128790	5.08047	64.1063	325.691	37.3506	1.95414	0.224104	0.369579	2.71718e-06	2.71707e-06	1	0	0	1	0	0
ACGC	368	2535	4	65.9061	719179791	82.48	574689714	10140	6.88859	5.5837	38.4638	4.41108	0.153855	0.0176443	0.334073	2.13932e-07	2.13922e-07	1	0	0	0	0	0
ACGCC	1	5	5	65.9061	719179791	82.48	574689714	25	5	0.0151731	0.0758655	0.00870035	0.000379327	4.35017e-05	0.303104	5.27445e-10	5.27422e-10	1	0	0	1	0	0
ACGCCC	8	33	6	65.9061	719179791	82.48	574689714	198	4.125	0.121385	0.500712	0.0574223	0.00300427	0.000344534	0.300073	4.17736e-09	4.17718e-09	1	0	0	1	0	0
ACGCCG	1	5	6	65.9061	719179791	82.48	574689714	30	5	0.0151731	0.0758655	0.00870035	0.000455193	5.22021e-05	0.363725	6.32934e-10	6.32906e-10	1	0	0	1	0	0
ACGCGC	21	123	6	65.9061	719179791	82.48	574689714	738	5.85714	0.318635	1.86629	0.214029	0.0111977	0.00128417	0.426077	1.55702e-08	1.55695e-08	1	0	0	1	0	0
ACGG	8	48	4	65.9061	719179791	82.48	574689714	192	6	0.121385	0.728309	0.0835233	0.00291324	0.000334093	0.29098	4.05077e-09	4.0506e-09	1	0	0	0	0	0
ACGGAGAG	148	983	8	65.9061	719179791	82.48	574689714	7864	6.64189	2.24562	14.9152	1.71049	0.119321	0.0136839	0.644218	1.65913e-07	1.65906e-07	1	0	0	1	1	0
ACGGCG	41	164	6	65.9061	719179791	82.48	574689714	984	4	0.622097	2.48839	0.285371	0.0149303	0.00171223	0.29098	2.07602e-08	2.07593e-08	1	0	0	1	0	0
ACGGCT	6	24	6	65.9061	719179791	82.48	574689714	144	4	0.0910386	0.364154	0.0417617	0.00218493	0.00025057	0.29098	3.03808e-09	3.03795e-09	1	0	0	1	0	0
ACGGGG	10	40	6	65.9061	719179791	82.48	574689714	240	4	0.151731	0.606924	0.0696028	0.00364154	0.000417617	0.29098	5.06347e-09	5.06325e-09	1	0	0	1	0	0
ACGT	7	88	4	65.9061	719179791	82.48	574689714	352	12.5714	0.106212	1.33523	0.153126	0.00534093	0.000612504	0.609672	7.42642e-09	7.4261e-09	1	0	0	0	1	0
ACGTCC	59	259	6	65.9061	719179791	82.48	574689714	1554	4.38983	0.895213	3.92983	0.450678	0.023579	0.00270407	0.319338	3.2786e-08	3.27845e-08	1	0	0	1	0	0
ACT	5091	108237	3	65.9061	719179791	82.48	574689714	324711	21.2605	77.2463	1642.29	188.34	4.92687	0.56502	0.773295	6.85068e-06	6.85038e-06	1	0	0	0	1	0
ACTAT	47	235	5	65.9061	719179791	82.48	574689714	1175	5	0.713136	3.56568	0.408916	0.0178284	0.00204458	0.303104	2.47899e-08	2.47888e-08	1	0	0	1	0	0
ACTATC	57	254	6	65.9061	719179791	82.48	574689714	1524	4.45614	0.864867	3.85397	0.441978	0.0231238	0.00265187	0.324162	3.2153e-08	3.21516e-08	1	0	0	1	0	0
ACTATGC	49	196	7	65.9061	719179791	82.48	574689714	1372	4	0.743482	2.97393	0.341054	0.0208175	0.00238738	0.339476	2.89462e-08	2.89449e-08	1	0	0	1	0	0
ACTC	31	225	4	65.9061	719179791	82.48	574689714	900	7.25806	0.470366	3.41395	0.391516	0.0136558	0.00156606	0.351991	1.8988e-08	1.89872e-08	1	0	0	0	0	0
ACTCC	2	10	5	65.9061	719179791	82.48	574689714	50	5	0.0303462	0.151731	0.0174007	0.000758655	8.70035e-05	0.303104	1.05489e-09	1.05484e-09	1	0	0	1	0	0
ACTCCC	4	19	6	65.9061	719179791	82.48	574689714	114	4.75	0.0606924	0.288289	0.0330613	0.00172973	0.000198368	0.345538	2.40515e-09	2.40504e-09	1	0	0	1	0	0
ACTCCG	34	161	6	65.9061	719179791	82.48	574689714	966	4.73529	0.515885	2.44287	0.280151	0.0146572	0.00168091	0.344469	2.03805e-08	2.03796e-08	1	0	0	1	0	0
ACTCG	24	120	5	65.9061	719179791	82.48	574689714	600	5	0.364154	1.82077	0.208808	0.00910386	0.00104404	0.303104	1.26587e-08	1.26581e-08	1	0	0	1	0	0
ACTCT	36	238	5	65.9061	719179791	82.48	574689714	1190	6.61111	0.546232	3.6112	0.414137	0.018056	0.00207068	0.400771	2.51064e-08	2.51053e-08	1	0	0	1	0	0
ACTCTC	10	40	6	65.9061	719179791	82.48	574689714	240	4	0.151731	0.606924	0.0696028	0.00364154	0.000417617	0.29098	5.06347e-09	5.06325e-09	1	0	0	1	0	0
ACTCTG	38	183	6	65.9061	719179791	82.48	574689714	1098	4.81579	0.576578	2.77668	0.318433	0.0166601	0.0019106	0.350324	2.31654e-08	2.31644e-08	1	0	0	1	0	0
ACTGATCCG	1	5	9	65.9061	719179791	82.48	574689714	45	5	0.0151731	0.0758655	0.00870035	0.000682789	7.83031e-05	0.545587	9.494e-10	9.49359e-10	1	0	0	1	1	0
ACTGCC	35	140	6	65.9061	719179791	82.48	574689714	840	4	0.531058	2.12423	0.24361	0.0127454	0.00146166	0.29098	1.77221e-08	1.77214e-08	1	0	0	1	0	0
ACTGCT	16	64	6	65.9061	719179791	82.48	574689714	384	4	0.24277	0.971078	0.111364	0.00582647	0.000668187	0.29098	8.10155e-09	8.1012e-09	1	0	0	1	0	0
ACTGGAG	22	88	7	65.9061	719179791	82.48	574689714	616	4	0.333808	1.33523	0.153126	0.00934663	0.00107188	0.339476	1.29962e-08	1.29957e-08	1	0	0	1	0	0
AG	26138	380880	2	65.9061	719179791	82.48	574689714	761760	14.5719	396.594	5779.13	662.758	11.5583	1.32552	0.353344	1.60714e-05	1.60707e-05	1	1	0	0	0	0
AGAGAGG	202	1003	7	65.9061	719179791	82.48	574689714	7021	4.96535	3.06497	15.2186	1.74529	0.10653	0.012217	0.421404	1.48128e-07	1.48121e-07	1	0	0	1	0	0
AGAGAT	138	553	6	65.9061	719179791	82.48	574689714	3318	4.00725	2.09389	8.39072	0.962258	0.0503443	0.00577355	0.291507	7.00024e-08	6.99994e-08	1	0	0	1	0	0
AGAGCC	1	4	6	65.9061	719179791	82.48	574689714	24	4	0.0151731	0.0606924	0.00696028	0.000364154	4.17617e-05	0.29098	5.06347e-10	5.06325e-10	1	0	0	1	0	0
AGAGCT	15	60	6	65.9061	719179791	82.48	574689714	360	4	0.227596	0.910386	0.104404	0.00546232	0.000626425	0.29098	7.5952e-09	7.59487e-09	1	0	0	1	0	0
AGAGG	154	771	5	65.9061	719179791	82.48	574689714	3855	5.00649	2.33666	11.6985	1.34159	0.0584923	0.00670797	0.303497	8.1332e-08	8.13284e-08	1	0	0	1	0	0
AGAGGC	35	141	6	65.9061	719179791	82.48	574689714	846	4.02857	0.531058	2.13941	0.24535	0.0128364	0.0014721	0.293058	1.78487e-08	1.78479e-08	1	0	0	1	0	0
AGAGGG	191	811	6	65.9061	719179791	82.48	574689714	4866	4.24607	2.89806	12.3054	1.4112	0.0738323	0.00846718	0.30888	1.02662e-07	1.02657e-07	1	0	0	1	0	0
AGAGGGG	5	22	7	65.9061	719179791	82.48	574689714	154	4.4	0.0758655	0.333808	0.0382815	0.00233666	0.000267971	0.373424	3.24906e-09	3.24892e-09	1	0	0	1	0	0
AGAT	26289	370603	4	65.9061	719179791	82.48	574689714	1482412	14.0973	398.886	5623.2	644.875	22.4928	2.5795	0.683669	3.12756e-05	3.12742e-05	1	1	0	0	1	0
AGATAGCT	63	383	8	65.9061	719179791	82.48	574689714	3064	6.07937	0.955905	5.8113	0.666447	0.0464904	0.00533157	0.589657	6.46436e-08	6.46408e-08	1	0	0	1	1	0
AGATAT	469	2115	6	65.9061	719179791	82.48	574689714	12690	4.50959	7.11618	32.0911	3.68025	0.192547	0.0220815	0.32805	2.67731e-07	2.67719e-07	1	0	0	1	0	0
AGATCG	23	92	6	65.9061	719179791	82.48	574689714	552	4	0.348981	1.39593	0.160086	0.00837555	0.000960518	0.29098	1.1646e-08	1.16455e-08	1	0	0	1	0	0
AGATCGAT	47	229	8	65.9061	719179791	82.48	574689714	1832	4.87234	0.713136	3.47464	0.398476	0.0277971	0.00318781	0.472584	3.86511e-08	3.86495e-08	1	0	0	1	0	0
AGATCGG	46	243	7	65.9061	719179791	82.48	574689714	1701	5.28261	0.697963	3.68706	0.422837	0.0258094	0.00295986	0.44833	3.58873e-08	3.58858e-08	1	0	0	1	0	0
AGATGC	68	272	6	65.9061	719179791	82.48	574689714	1632	4	1.03177	4.12708	0.473299	0.0247625	0.00283979	0.29098	3.44316e-08	3.44301e-08	1	0	0	1	0	0
AGATGG	120	480	6	65.9061	719179791	82.48	574689714	2880	4	1.82077	7.28309	0.835233	0.0436985	0.0050114	0.29098	6.07616e-08	6.0759e-08	1	0	0	1	0	0
AGATGGG	54	252	7	65.9061	719179791	82.48	574689714	1764	4.66667	0.819347	3.82362	0.438497	0.0267653	0.00306948	0.396056	3.72165e-08	3.72149e-08	1	0	0	1	0	0
AGC	72	669	3	65.9061	719179791	82.48	574689714	2007	9.29167	1.09246	10.1508	1.16411	0.0304524	0.00349232	0.337961	4.23433e-08	4.23414e-08	1	0	0	0	0	0
AGCAGCC	2	8	7	65.9061	719179791	82.48	574689714	56	4	0.0303462	0.121385	0.0139206	0.000849694	9.74439e-05	0.339476	1.18148e-09	1.18142e-09	1	0	0	1	0	0
AGCAGG	21	102	6	65.9061	719179791	82.48	574689714	612	4.85714	0.318635	1.54766	0.177487	0.00928594	0.00106492	0.353332	1.29118e-08	1.29113e-08	1	0	0	1	0	0
AGCATC	1	4	6	65.9061	719179791	82.48	574689714	24	4	0.0151731	0.0606924	0.00696028	0.000364154	4.17617e-05	0.29098	5.06347e-10	5.06325e-10	1	0	0	1	0	0
AGCC	19	114	4	65.9061	719179791	82.48	574689714	456	6	0.288289	1.72973	0.198368	0.00691893	0.000793472	0.29098	9.62059e-09	9.62017e-09	1	0	0	0	0	0
AGCCAGGC	4	17	8	65.9061	719179791	82.48	574689714	136	4.25	0.0606924	0.257943	0.0295812	0.00206354	0.000236649	0.412221	2.8693e-09	2.86917e-09	1	0	0	1	0	0
AGCCCC	1	4	6	65.9061	719179791	82.48	574689714	24	4	0.0151731	0.0606924	0.00696028	0.000364154	4.17617e-05	0.29098	5.06347e-10	5.06325e-10	1	0	0	1	0	0
AGCCTCG	13	52	7	65.9061	719179791	82.48	574689714	364	4	0.19725	0.789001	0.0904836	0.00552301	0.000633385	0.339476	7.67959e-09	7.67926e-09	1	0	0	1	0	0
AGCCTG	25	134	6	65.9061	719179791	82.48	574689714	804	5.36	0.379327	2.0332	0.233169	0.0121992	0.00139902	0.389913	1.69626e-08	1.69619e-08	1	0	0	1	0	0
AGCGGC	19	76	6	65.9061	719179791	82.48	574689714	456	4	0.288289	1.15316	0.132245	0.00691893	0.000793472	0.29098	9.62059e-09	9.62017e-09	1	0	0	1	0	0
AGCT	28	168	4	65.9061	719179791	82.48	574689714	672	6	0.424847	2.54908	0.292332	0.0101963	0.00116933	0.29098	1.41777e-08	1.41771e-08	1	0	0	0	0	0
AGCTCC	47	188	6	65.9061	719179791	82.48	574689714	1128	4	0.713136	2.85254	0.327133	0.0171153	0.0019628	0.29098	2.37983e-08	2.37973e-08	1	0	0	1	0	0
AGG	1507	13130	3	65.9061	719179791	82.48	574689714	39390	8.71267	22.8659	199.223	22.8471	0.597668	0.0685413	0.316901	8.31042e-07	8.31006e-07	1	0	0	0	0	0
AGGATC	19	76	6	65.9061	719179791	82.48	574689714	456	4	0.288289	1.15316	0.132245	0.00691893	0.000793472	0.29098	9.62059e-09	9.62017e-09	1	0	0	1	0	0
AGGATG	1459	6704	6	65.9061	719179791	82.48	574689714	40224	4.59493	22.1376	101.72	11.6654	0.610323	0.0699926	0.334258	8.48637e-07	8.486e-07	1	0	0	1	0	0
AGGC	7	59	4	65.9061	719179791	82.48	574689714	236	8.42857	0.106212	0.895213	0.102664	0.00358085	0.000410656	0.408757	4.97908e-09	4.97886e-09	1	0	0	0	0	0
AGGCAT	39	156	6	65.9061	719179791	82.48	574689714	936	4	0.591751	2.367	0.271451	0.014202	0.0016287	0.29098	1.97475e-08	1.97467e-08	1	0	0	1	0	0
AGGCCG	1	4	6	65.9061	719179791	82.48	574689714	24	4	0.0151731	0.0606924	0.00696028	0.000364154	4.17617e-05	0.29098	5.06347e-10	5.06325e-10	1	0	0	1	0	0
AGGCG	11	55	5	65.9061	719179791	82.48	574689714	275	5	0.166904	0.83452	0.0957038	0.0041726	0.000478519	0.303104	5.80189e-09	5.80164e-09	1	0	0	1	0	0
AGGCGC	1	4	6	65.9061	719179791	82.48	574689714	24	4	0.0151731	0.0606924	0.00696028	0.000364154	4.17617e-05	0.29098	5.06347e-10	5.06325e-10	1	0	0	1	0	0
AGGCGG	77	309	6	65.9061	719179791	82.48	574689714	1854	4.01299	1.16833	4.68849	0.537681	0.0281309	0.00322609	0.291924	3.91153e-08	3.91136e-08	1	0	0	1	0	0
AGGG	11	72	4	65.9061	719179791	82.48	574689714	288	6.54545	0.166904	1.09246	0.125285	0.00436985	0.00050114	0.317432	6.07616e-09	6.0759e-09	1	0	0	0	0	0
AGGGAT	28	112	6	65.9061	719179791	82.48	574689714	672	4	0.424847	1.69939	0.194888	0.0101963	0.00116933	0.29098	1.41777e-08	1.41771e-08	1	0	0	1	0	0
AGGGC	10	50	5	65.9061	719179791	82.48	574689714	250	5	0.151731	0.758655	0.0870035	0.00379327	0.000435017	0.303104	5.27445e-09	5.27422e-09	1	0	0	1	0	0
AGGGG	8	45	5	65.9061	719179791	82.48	574689714	225	5.625	0.121385	0.682789	0.0783031	0.00341395	0.000391516	0.340992	4.747e-09	4.74679e-09	1	0	0	1	0	0
AGGGGC	16	64	6	65.9061	719179791	82.48	574689714	384	4	0.24277	0.971078	0.111364	0.00582647	0.000668187	0.29098	8.10155e-09	8.1012e-09	1	0	0	1	0	0
AGGGGG	28	114	6	65.9061	719179791	82.48	574689714	684	4.07143	0.424847	1.72973	0.198368	0.0103784	0.00119021	0.296176	1.44309e-08	1.44303e-08	1	0	0	1	0	0
AGGGGGG	4	18	7	65.9061	719179791	82.48	574689714	126	4.5	0.0606924	0.273116	0.0313212	0.00191181	0.000219249	0.381911	2.65832e-09	2.6582e-09	1	0	0	1	0	0
AT	52814	767839	2	65.9061	719179791	82.48	574689714	1535678	14.5386	801.352	11650.5	1336.09	23.301	2.67219	0.352535	3.23994e-05	3.2398e-05	1	1	0	0	0	0
ATATATC	51	272	7	65.9061	719179791	82.48	574689714	1904	5.33333	0.773828	4.12708	0.473299	0.0288896	0.00331309	0.452635	4.01702e-08	4.01684e-08	1	0	0	1	0	0
ATATC	252	1302	5	65.9061	719179791	82.48	574689714	6510	5.16667	3.82362	19.7554	2.26557	0.0987769	0.0113279	0.313207	1.37347e-07	1.37341e-07	1	0	0	1	0	0
ATATGC	21	102	6	65.9061	719179791	82.48	574689714	612	4.85714	0.318635	1.54766	0.177487	0.00928594	0.00106492	0.353332	1.29118e-08	1.29113e-08	1	0	0	1	0	0
ATC	22652	290128	3	65.9061	719179791	82.48	574689714	870384	12.8081	343.701	4402.14	504.843	13.2064	1.51453	0.46586	1.83632e-05	1.83624e-05	1	1	0	0	0	0
ATCATG	297	1188	6	65.9061	719179791	82.48	574689714	7128	4	4.50641	18.0256	2.0672	0.108154	0.0124032	0.29098	1.50385e-07	1.50378e-07	1	0	0	1	0	0
ATCC	1662	19364	4	65.9061	719179791	82.48	574689714	77456	11.651	25.2177	293.812	33.6947	1.17525	0.134779	0.565035	1.63415e-06	1.63408e-06	1	0	0	0	1	0
ATCCC	38	190	5	65.9061	719179791	82.48	574689714	950	5	0.576578	2.88289	0.330613	0.0144144	0.00165307	0.303104	2.00429e-08	2.0042e-08	1	0	0	1	0	0
ATCCCC	60	240	6	65.9061	719179791	82.48	574689714	1440	4	0.910386	3.64154	0.417617	0.0218493	0.0025057	0.29098	3.03808e-08	3.03795e-08	1	0	0	1	0	0
ATCCGC	27	108	6	65.9061	719179791	82.48	574689714	648	4	0.409674	1.63869	0.187927	0.00983217	0.00112756	0.29098	1.36714e-08	1.36708e-08	1	0	0	1	0	0
ATCG	25	186	4	65.9061	719179791	82.48	574689714	744	7.44	0.379327	2.8222	0.323653	0.0112888	0.00129461	0.360815	1.56968e-08	1.56961e-08	1	0	0	0	0	0
ATCGCC	12	52	6	65.9061	719179791	82.48	574689714	312	4.33333	0.182077	0.789001	0.0904836	0.00473401	0.000542902	0.315228	6.58251e-09	6.58222e-09	1	0	0	1	0	0
ATGGCC	1	4	6	65.9061	719179791	82.48	574689714	24	4	0.0151731	0.0606924	0.00696028	0.000364154	4.17617e-05	0.29098	5.06347e-10	5.06325e-10	1	0	0	1	0	0
CCCCCG	4	16	6	65.9061	719179791	82.48	574689714	96	4	0.0606924	0.24277	0.0278411	0.00145662	0.000167047	0.29098	2.02539e-09	2.0253e-09	1	0	0	1	0	0
CCCG	2	12	4	65.9061	719179791	82.48	574689714	48	6	0.0303462	0.182077	0.0208808	0.000728309	8.35233e-05	0.29098	1.01269e-09	1.01265e-09	1	0	0	0	0	0
CCG	12	100	3	65.9061	719179791	82.48	574689714	300	8.33333	0.182077	1.51731	0.174007	0.00455193	0.000522021	0.303104	6.32934e-09	6.32906e-09	1	0	0	0	0	0
CCGGCG	3	12	6	65.9061	719179791	82.48	574689714	72	4	0.0455193	0.182077	0.0208808	0.00109246	0.000125285	0.29098	1.51904e-09	1.51897e-09	1	0	0	1	0	0
CG	5	70	2	65.9061	719179791	82.48	574689714	140	14	0.0758655	1.06212	0.121805	0.00212423	0.00024361	0.339476	2.95369e-09	2.95356e-09	1	0	0	0	0	0
