# Supplementary material for: Profiles of telomeric repeats in Insecta reveal diverse forms of telomeric motifs in Hymenopterans
Source: Life Sci Alliance. 2022 Apr 1;5(7):e202101163. doi: 10.26508/lsa.202101163 (PMC8977481; doi:10.26508/lsa.202101163)
Supplement: Supplemental Data 2. — Tandem repeat statistics and TRIP TRM calls for 41 species with simple tandem type TRM. [file LSA-2021-01163_Supplemental_Data_2.zip › DataS2/STETI_output.csv.1.filtered.xlsx]

## Sheet: Sheet1
Unnamed: 0	reads	repeats	unit_len	avg_genome_cov	genome_size	eff_read_len	num_reads	repeats_total_len	repeats_per_read	reads_per_genome	repeats_per_genome	repeats_per_million_reads	repeats_len_per_genome	repeats_len_per_million_reads	percent_repeats_len_per_read	percent_repeats_len_per_genome	percent_repeat_unit_in_sequences	avg_genome_cov_filter	repeat_containing_reads_filter	repeats_len_per_million_reads_filter	unit_len_filter	percent_repeats_len_per_read_filter	qualified
AAAAAAAGGGCGCAT	1	4	15	90.1	451494475	150	271194132	60	4	0.0110988	0.0443951	0.0147496	0.000665927	0.000221244	0.4	1.47494e-09	1.47496e-09	1	0	0	1	0	0
AAAAAAC	2	8	7	90.1	451494475	150	271194132	56	4	0.0221976	0.0887902	0.0294992	0.000621532	0.000206494	0.186667	1.37661e-09	1.37663e-09	1	0	0	1	0	0
AAAAAAT	23	92	7	90.1	451494475	150	271194132	644	4	0.255272	1.02109	0.33924	0.00714761	0.00237468	0.186667	1.5831e-08	1.58312e-08	1	0	0	1	0	0
AAAAAATATATATTTTTAAC	62	253	20	90.1	451494475	150	271194132	5060	4.08065	0.688124	2.80799	0.932911	0.0561598	0.0186582	0.544086	1.24387e-07	1.24388e-07	1	0	0	1	1	0
AAAAAATTTCTAGGG	127	540	15	90.1	451494475	150	271194132	8100	4.25197	1.40954	5.99334	1.99119	0.0899001	0.0298679	0.425197	1.99117e-07	1.99119e-07	1	0	0	1	0	0
AAAAACAGTTATTTAC	197	1000	16	90.1	451494475	150	271194132	16000	5.07614	2.18646	11.0988	3.6874	0.17758	0.0589983	0.541455	3.93317e-07	3.93322e-07	1	0	0	1	1	0
AAAAAG	5	21	6	90.1	451494475	150	271194132	126	4.2	0.0554939	0.233074	0.0774353	0.00139845	0.000464612	0.168	3.09737e-09	3.09741e-09	1	0	0	1	0	0
AAAAAGGTTTCATTTGAAATG	99	461	21	90.1	451494475	150	271194132	9681	4.65657	1.09878	5.11654	1.69989	0.107447	0.0356977	0.651919	2.37981e-07	2.37985e-07	1	0	0	1	1	0
AAAAAGT	38	152	7	90.1	451494475	150	271194132	1064	4	0.421754	1.68701	0.560484	0.0118091	0.00392339	0.186667	2.61556e-08	2.61559e-08	1	0	0	1	0	0
AAAAAT	112	450	6	90.1	451494475	150	271194132	2700	4.01786	1.24306	4.99445	1.65933	0.0299667	0.00995597	0.160714	6.63722e-08	6.63731e-08	1	0	0	1	0	0
AAAAATAAATCGCAC	605	2679	15	90.1	451494475	150	271194132	40185	4.4281	6.71476	29.7336	9.87853	0.446004	0.148178	0.44281	9.8784e-07	9.87853e-07	1	0	0	1	0	0
AAAAATCCAGCAATG	70	365	15	90.1	451494475	150	271194132	5475	5.21429	0.776915	4.05105	1.3459	0.0607658	0.0201885	0.521429	1.34588e-07	1.3459e-07	1	0	0	1	1	0
AAAAATCTTTGTATTTGAGTTTTC	88	372	24	90.1	451494475	150	271194132	8928	4.22727	0.976693	4.12875	1.37171	0.0990899	0.0329211	0.676364	2.19471e-07	2.19474e-07	1	0	0	1	1	0
AAAAATTAAATTTTAAATAATTT	1	5	23	90.1	451494475	150	271194132	115	5	0.0110988	0.0554939	0.018437	0.00127636	0.00042405	0.766667	2.82697e-09	2.827e-09	1	0	0	1	1	0
AAAAATTG	1	4	8	90.1	451494475	150	271194132	32	4	0.0110988	0.0443951	0.0147496	0.000355161	0.000117997	0.213333	7.86634e-10	7.86644e-10	1	0	0	1	0	0
AAAACAGTGGTAAAC	306	1412	15	90.1	451494475	150	271194132	21180	4.61438	3.39623	15.6715	5.2066	0.235072	0.078099	0.461438	5.20653e-07	5.2066e-07	1	0	0	1	0	0
AAAACAT	2	8	7	90.1	451494475	150	271194132	56	4	0.0221976	0.0887902	0.0294992	0.000621532	0.000206494	0.186667	1.37661e-09	1.37663e-09	1	0	0	1	0	0
AAAACC	1	4	6	90.1	451494475	150	271194132	24	4	0.0110988	0.0443951	0.0147496	0.000266371	8.84975e-05	0.16	5.89976e-10	5.89983e-10	1	0	0	1	0	0
AAAACTTTGTTCC	54	222	13	90.1	451494475	150	271194132	2886	4.11111	0.599334	2.46393	0.818602	0.0320311	0.0106418	0.356296	7.09446e-08	7.09455e-08	1	0	0	1	0	0
AAAAG	75	409	5	90.1	451494475	150	271194132	2045	5.45333	0.832408	4.5394	1.50814	0.022697	0.00754072	0.181778	5.02708e-08	5.02715e-08	1	0	0	1	0	0
AAAAGACTTCATTTT	276	1644	15	90.1	451494475	150	271194132	24660	5.95652	3.06326	18.2464	6.06208	0.273696	0.0909312	0.595652	6.062e-07	6.06208e-07	1	0	0	1	1	0
AAAAGGCAAGATCAG	203	1024	15	90.1	451494475	150	271194132	15360	5.04433	2.25305	11.3651	3.77589	0.170477	0.0566384	0.504433	3.77584e-07	3.77589e-07	1	0	0	1	1	0
AAAAGT	31	124	6	90.1	451494475	150	271194132	744	4	0.344062	1.37625	0.457237	0.00825749	0.00274342	0.16	1.82892e-08	1.82895e-08	1	0	0	1	0	0
AAAAT	3542	20826	5	90.1	451494475	150	271194132	104130	5.87973	39.3119	231.143	76.7937	1.15572	0.383968	0.195991	2.55976e-06	2.55979e-06	1	0	0	1	0	0
AAAATAAAATAAAGAT	56	248	16	90.1	451494475	150	271194132	3968	4.42857	0.621532	2.7525	0.914474	0.04404	0.0146316	0.472381	9.75426e-08	9.75439e-08	1	0	0	1	0	0
AAAATAAGTTTAGAAAGATG	240	1120	20	90.1	451494475	150	271194132	22400	4.66667	2.66371	12.4306	4.12988	0.248613	0.0825977	0.622222	5.50644e-07	5.50651e-07	1	0	0	1	1	0
AAAATATT	2	8	8	90.1	451494475	150	271194132	64	4	0.0221976	0.0887902	0.0294992	0.000710322	0.000235993	0.213333	1.57327e-09	1.57329e-09	1	0	0	1	0	0
AAAATATTAATATT	119	514	14	90.1	451494475	150	271194132	7196	4.31933	1.32075	5.70477	1.89532	0.0798668	0.0265345	0.403137	1.76894e-07	1.76897e-07	1	0	0	1	0	0
AAAATT	75	300	6	90.1	451494475	150	271194132	1800	4	0.832408	3.32963	1.10622	0.0199778	0.00663731	0.16	4.42482e-08	4.42487e-08	1	0	0	1	0	0
AAAC	253	1561	4	90.1	451494475	150	271194132	6244	6.16996	2.80799	17.3252	5.75602	0.0693008	0.0230241	0.164532	1.53492e-07	1.53494e-07	1	0	0	0	0	0
AAACAACACCAG	102	453	12	90.1	451494475	150	271194132	5436	4.44118	1.13208	5.02775	1.67039	0.060333	0.0200447	0.355294	1.33629e-07	1.33631e-07	1	0	0	1	0	0
AAACACCCAACGCCCT	1	5	16	90.1	451494475	150	271194132	80	5	0.0110988	0.0554939	0.018437	0.000887902	0.000294992	0.533333	1.96659e-09	1.96661e-09	1	0	0	1	1	0
AAACCATGTTGT	146	884	12	90.1	451494475	150	271194132	10608	6.05479	1.62042	9.81132	3.25966	0.117736	0.0391159	0.484384	2.60769e-07	2.60773e-07	1	0	0	1	0	0
AAACCC	2	8	6	90.1	451494475	150	271194132	48	4	0.0221976	0.0887902	0.0294992	0.000532741	0.000176995	0.16	1.17995e-09	1.17997e-09	1	0	0	1	0	0
AAACCCT	23	180	7	90.1	451494475	150	271194132	1260	7.82609	0.255272	1.99778	0.663731	0.0139845	0.00464612	0.365217	3.09737e-08	3.09741e-08	1	0	0	1	0	0
AAACCG	86	344	6	90.1	451494475	150	271194132	2064	4	0.954495	3.81798	1.26846	0.0229079	0.00761078	0.16	5.07379e-08	5.07386e-08	1	0	0	1	0	0
AAACCGGAATG	265	1661	11	90.1	451494475	150	271194132	18271	6.26792	2.94118	18.4351	6.12476	0.202786	0.0673724	0.459648	4.49143e-07	4.49149e-07	1	0	0	1	0	0
AAACGT	2	8	6	90.1	451494475	150	271194132	48	4	0.0221976	0.0887902	0.0294992	0.000532741	0.000176995	0.16	1.17995e-09	1.17997e-09	1	0	0	1	0	0
AAACTTAACCG	37	203	11	90.1	451494475	150	271194132	2233	5.48649	0.410655	2.25305	0.748541	0.0247836	0.00823395	0.402342	5.48923e-08	5.4893e-08	1	0	0	1	0	0
AAAG	8	84	4	90.1	451494475	150	271194132	336	10.5	0.0887902	0.932297	0.309741	0.00372919	0.00123896	0.28	8.25966e-09	8.25977e-09	1	0	0	0	0	0
AAAGAAAGAG	1	12	10	90.1	451494475	150	271194132	120	12	0.0110988	0.133185	0.0442487	0.00133185	0.000442487	0.8	2.94988e-09	2.94992e-09	1	0	0	1	1	0
AAAGAT	1	4	6	90.1	451494475	150	271194132	24	4	0.0110988	0.0443951	0.0147496	0.000266371	8.84975e-05	0.16	5.89976e-10	5.89983e-10	1	0	0	1	0	0
AAAGCAAAGTGC	410	2579	12	90.1	451494475	150	271194132	30948	6.29024	4.5505	28.6238	9.50979	0.343485	0.114118	0.50322	7.60773e-07	7.60783e-07	1	0	0	1	1	0
AAAGCATAGTGC	61	255	12	90.1	451494475	150	271194132	3060	4.18033	0.677026	2.83019	0.940286	0.0339623	0.0112834	0.334426	7.52219e-08	7.52229e-08	1	0	0	1	0	0
AAAGCTT	37	148	7	90.1	451494475	150	271194132	1036	4	0.410655	1.64262	0.545735	0.0114983	0.00382014	0.186667	2.54673e-08	2.54676e-08	1	0	0	1	0	0
AAAGG	1	5	5	90.1	451494475	150	271194132	25	5	0.0110988	0.0554939	0.018437	0.000277469	9.21849e-05	0.166667	6.14558e-10	6.14566e-10	1	0	0	1	0	0
AAAGGT	1	4	6	90.1	451494475	150	271194132	24	4	0.0110988	0.0443951	0.0147496	0.000266371	8.84975e-05	0.16	5.89976e-10	5.89983e-10	1	0	0	1	0	0
AAAGT	1	5	5	90.1	451494475	150	271194132	25	5	0.0110988	0.0554939	0.018437	0.000277469	9.21849e-05	0.166667	6.14558e-10	6.14566e-10	1	0	0	1	0	0
AAAGTATT	4	44	8	90.1	451494475	150	271194132	352	11	0.0443951	0.488346	0.162245	0.00390677	0.00129796	0.586667	8.65297e-09	8.65309e-09	1	0	0	1	1	0
AAAT	8836	60662	4	90.1	451494475	150	271194132	242648	6.86532	98.0688	673.274	223.685	2.6931	0.894739	0.183075	5.96485e-06	5.96493e-06	1	0	0	0	0	0
AAATACCGTC	270	2925	10	90.1	451494475	150	271194132	29250	10.8333	2.99667	32.4639	10.7856	0.324639	0.107856	0.722222	7.19033e-07	7.19042e-07	1	0	0	1	1	0
AAATAT	45	180	6	90.1	451494475	150	271194132	1080	4	0.499445	1.99778	0.663731	0.0119867	0.00398239	0.16	2.65489e-08	2.65492e-08	1	0	0	1	0	0
AAATATATAT	1	5	10	90.1	451494475	150	271194132	50	5	0.0110988	0.0554939	0.018437	0.000554939	0.00018437	0.333333	1.22912e-09	1.22913e-09	1	0	0	1	0	0
AAATC	39	195	5	90.1	451494475	150	271194132	975	5	0.432852	2.16426	0.719042	0.0108213	0.00359521	0.166667	2.39678e-08	2.39681e-08	1	0	0	1	0	0
AAATCGGAGAT	116	799	11	90.1	451494475	150	271194132	8789	6.88793	1.28746	8.86792	2.94623	0.0975472	0.0324085	0.505115	2.16054e-07	2.16057e-07	1	0	0	1	1	0
AAATGAATG	1	9	9	90.1	451494475	150	271194132	81	9	0.0110988	0.099889	0.0331866	0.000899001	0.000298679	0.54	1.99117e-09	1.99119e-09	1	0	0	1	1	0
AAATGAATGAATG	1	6	13	90.1	451494475	150	271194132	78	6	0.0110988	0.0665927	0.0221244	0.000865705	0.000287617	0.52	1.91742e-09	1.91745e-09	1	0	0	1	1	0
AAATGC	72	322	6	90.1	451494475	150	271194132	1932	4.47222	0.799112	3.57381	1.18734	0.0214428	0.00712405	0.178889	4.7493e-08	4.74937e-08	1	0	0	1	0	0
AAATGCAAGGTGGTC	125	522	15	90.1	451494475	150	271194132	7830	4.176	1.38735	5.79356	1.92482	0.0869034	0.0288723	0.4176	1.9248e-07	1.92482e-07	1	0	0	1	0	0
AAATGTTATGTT	277	2287	12	90.1	451494475	150	271194132	27444	8.25632	3.07436	25.3829	8.43307	0.304595	0.101197	0.660505	6.74637e-07	6.74646e-07	1	0	0	1	1	0
AAATT	151	755	5	90.1	451494475	150	271194132	3775	5	1.67592	8.37958	2.78398	0.0418979	0.0139199	0.166667	9.27982e-08	9.27995e-08	1	0	0	1	0	0
AAATTC	40	160	6	90.1	451494475	150	271194132	960	4	0.443951	1.7758	0.589983	0.0106548	0.0035399	0.16	2.3599e-08	2.35993e-08	1	0	0	1	0	0
AAATTCATAG	2	10	10	90.1	451494475	150	271194132	100	5	0.0221976	0.110988	0.036874	0.00110988	0.00036874	0.333333	2.45823e-09	2.45826e-09	1	0	0	1	0	0
AAATTCGTAG	5	20	10	90.1	451494475	150	271194132	200	4	0.0554939	0.221976	0.0737479	0.00221976	0.000737479	0.266667	4.91646e-09	4.91653e-09	1	0	0	1	0	0
AAATTT	38	152	6	90.1	451494475	150	271194132	912	4	0.421754	1.68701	0.560484	0.0101221	0.0033629	0.16	2.24191e-08	2.24194e-08	1	0	0	1	0	0
AAC	136	1309	3	90.1	451494475	150	271194132	3927	9.625	1.50943	14.5283	4.8268	0.0435849	0.0144804	0.1925	9.65347e-08	9.6536e-08	1	0	0	0	0	0
AACAACAGTTCGTATACTC	1	5	19	90.1	451494475	150	271194132	95	5	0.0110988	0.0554939	0.018437	0.00105438	0.000350303	0.633333	2.33532e-09	2.33535e-09	1	0	0	1	1	0
AACAAGAAGAAG	1	5	12	90.1	451494475	150	271194132	60	5	0.0110988	0.0554939	0.018437	0.000665927	0.000221244	0.4	1.47494e-09	1.47496e-09	1	0	0	1	0	0
AACAAGCTGCCGCCG	1	6	15	90.1	451494475	150	271194132	90	6	0.0110988	0.0665927	0.0221244	0.00099889	0.000331866	0.6	2.21241e-09	2.21244e-09	1	0	0	1	1	0
AACAAGG	43	172	7	90.1	451494475	150	271194132	1204	4	0.477248	1.90899	0.634232	0.0133629	0.00443962	0.186667	2.95971e-08	2.95975e-08	1	0	0	1	0	0
AACAAT	1	4	6	90.1	451494475	150	271194132	24	4	0.0110988	0.0443951	0.0147496	0.000266371	8.84975e-05	0.16	5.89976e-10	5.89983e-10	1	0	0	1	0	0
AACAC	2	11	5	90.1	451494475	150	271194132	55	5.5	0.0221976	0.122087	0.0405613	0.000610433	0.000202807	0.183333	1.35203e-09	1.35204e-09	1	0	0	1	0	0
AACACCAGAACC	1	4	12	90.1	451494475	150	271194132	48	4	0.0110988	0.0443951	0.0147496	0.000532741	0.000176995	0.32	1.17995e-09	1.17997e-09	1	0	0	1	0	0
AACACCC	1	4	7	90.1	451494475	150	271194132	28	4	0.0110988	0.0443951	0.0147496	0.000310766	0.000103247	0.186667	6.88305e-10	6.88314e-10	1	0	0	1	0	0
AACAGC	45	181	6	90.1	451494475	150	271194132	1086	4.02222	0.499445	2.00888	0.667419	0.0120533	0.00400451	0.160889	2.66964e-08	2.66967e-08	1	0	0	1	0	0
AACAGCGTGTG	45	221	11	90.1	451494475	150	271194132	2431	4.91111	0.499445	2.45283	0.814914	0.0269811	0.00896406	0.360148	5.97596e-08	5.97604e-08	1	0	0	1	0	0
AACAGGC	43	172	7	90.1	451494475	150	271194132	1204	4	0.477248	1.90899	0.634232	0.0133629	0.00443962	0.186667	2.95971e-08	2.95975e-08	1	0	0	1	0	0
AACAT	48	653	5	90.1	451494475	150	271194132	3265	13.6042	0.532741	7.2475	2.40787	0.0362375	0.0120393	0.453472	8.02613e-08	8.02623e-08	1	0	0	1	0	0
AACATAACCAC	50	202	11	90.1	451494475	150	271194132	2222	4.04	0.554939	2.24195	0.744854	0.0246615	0.00819339	0.296267	5.46219e-08	5.46226e-08	1	0	0	1	0	0
AACATACTATG	9	62	11	90.1	451494475	150	271194132	682	6.88889	0.099889	0.688124	0.228619	0.00756937	0.0025148	0.505185	1.67651e-08	1.67654e-08	1	0	0	1	1	0
AACC	41	263	4	90.1	451494475	150	271194132	1052	6.41463	0.45505	2.91898	0.969785	0.0116759	0.00387914	0.171057	2.58606e-08	2.58609e-08	1	0	0	0	0	0
AACCC	136	717	5	90.1	451494475	150	271194132	3585	5.27206	1.50943	7.95782	2.64386	0.0397891	0.0132193	0.175735	8.81276e-08	8.81288e-08	1	0	0	1	0	0
AACCCAACCCAACCT	25	156	15	90.1	451494475	150	271194132	2340	6.24	0.277469	1.73141	0.575234	0.0259711	0.00862851	0.624	5.75226e-08	5.75234e-08	1	0	0	1	1	0
AACCCC	40	160	6	90.1	451494475	150	271194132	960	4	0.443951	1.7758	0.589983	0.0106548	0.0035399	0.16	2.3599e-08	2.35993e-08	1	0	0	1	0	0
AACCCGCGAACCT	3474	19000	13	90.1	451494475	150	271194132	247000	5.4692	38.5572	210.877	70.0605	2.7414	0.910787	0.473997	6.07183e-06	6.07191e-06	1	0	0	1	0	0
AACCCT	1752	24965	6	90.1	451494475	150	271194132	149790	14.2494	19.4451	277.081	92.0558	1.66249	0.552335	0.569977	3.68218e-06	3.68223e-06	1	0	0	1	1	0
AACCGAACCTTC	262	1767	12	90.1	451494475	150	271194132	21204	6.74427	2.90788	19.6115	6.51563	0.235339	0.0781875	0.539542	5.21243e-07	5.2125e-07	1	0	0	1	1	0
AACCGC	1	5	6	90.1	451494475	150	271194132	30	5	0.0110988	0.0554939	0.018437	0.000332963	0.000110622	0.2	7.37469e-10	7.37479e-10	1	0	0	1	0	0
AACCGCCTGACCCACC	122	522	16	90.1	451494475	150	271194132	8352	4.27869	1.35405	5.79356	1.92482	0.092697	0.0307971	0.456393	2.05311e-07	2.05314e-07	1	0	0	1	0	0
AACCT	78483	1727875	5	90.1	451494475	150	271194132	8639375	22.0159	871.065	19177.3	6371.36	95.8865	31.8568	0.733864	0.000212376	0.000212379	1	1	1	1	1	1
AACCTCCCCAGACAC	98	399	15	90.1	451494475	150	271194132	5985	4.07143	1.08768	4.42841	1.47127	0.0664262	0.0220691	0.407143	1.47125e-07	1.47127e-07	1	0	0	1	0	0
AACCTCG	68	272	7	90.1	451494475	150	271194132	1904	4	0.754717	3.01887	1.00297	0.0211321	0.0070208	0.186667	4.68047e-08	4.68053e-08	1	0	0	1	0	0
AACG	1	6	4	90.1	451494475	150	271194132	24	6	0.0110988	0.0665927	0.0221244	0.000266371	8.84975e-05	0.16	5.89976e-10	5.89983e-10	1	0	0	0	0	0
AACGACAGAGTC	161	1070	12	90.1	451494475	150	271194132	12840	6.64596	1.7869	11.8757	3.94551	0.142508	0.0473462	0.531677	3.15637e-07	3.15641e-07	1	0	0	1	1	0
AACGC	20	160	5	90.1	451494475	150	271194132	800	8	0.221976	1.7758	0.589983	0.00887902	0.00294992	0.266667	1.96659e-08	1.96661e-08	1	0	0	1	0	0
AACGCCGCCG	138	1049	10	90.1	451494475	150	271194132	10490	7.60145	1.53163	11.6426	3.86808	0.116426	0.0386808	0.506763	2.57868e-07	2.57872e-07	1	0	0	1	1	0
AACGGC	62	274	6	90.1	451494475	150	271194132	1644	4.41935	0.688124	3.04107	1.01035	0.0182464	0.00606208	0.176774	4.04133e-08	4.04139e-08	1	0	0	1	0	0
AACGT	45	266	5	90.1	451494475	150	271194132	1330	5.91111	0.499445	2.95228	0.980847	0.0147614	0.00490424	0.197037	3.26945e-08	3.26949e-08	1	0	0	1	0	0
AACGTTGAGTTGAC	116	602	14	90.1	451494475	150	271194132	8428	5.18966	1.28746	6.68147	2.21981	0.0935405	0.0310774	0.484368	2.0718e-07	2.07182e-07	1	0	0	1	0	0
AACT	45	313	4	90.1	451494475	150	271194132	1252	6.95556	0.499445	3.47392	1.15415	0.0138957	0.00461662	0.185481	3.07771e-08	3.07775e-08	1	0	0	0	0	0
AACTACAGTGG	55	320	11	90.1	451494475	150	271194132	3520	5.81818	0.610433	3.55161	1.17997	0.0390677	0.0129796	0.426667	8.65297e-08	8.65309e-08	1	0	0	1	0	0
AACTATACTATAT	88	608	13	90.1	451494475	150	271194132	7904	6.90909	0.976693	6.74806	2.24194	0.0877248	0.0291452	0.598788	1.94299e-07	1.94301e-07	1	0	0	1	1	0
AACTCAATC	1	4	9	90.1	451494475	150	271194132	36	4	0.0110988	0.0443951	0.0147496	0.000399556	0.000132746	0.24	8.84963e-10	8.84975e-10	1	0	0	1	0	0
AACTCGCAGGTC	1	4	12	90.1	451494475	150	271194132	48	4	0.0110988	0.0443951	0.0147496	0.000532741	0.000176995	0.32	1.17995e-09	1.17997e-09	1	0	0	1	0	0
AACTT	68	340	5	90.1	451494475	150	271194132	1700	5	0.754717	3.77358	1.25371	0.0188679	0.00626857	0.166667	4.17899e-08	4.17905e-08	1	0	0	1	0	0
AAG	140	1203	3	90.1	451494475	150	271194132	3609	8.59286	1.55383	13.3518	4.43594	0.0400555	0.0133078	0.171857	8.87176e-08	8.87187e-08	1	0	0	0	0	0
AAGAAGG	1	4	7	90.1	451494475	150	271194132	28	4	0.0110988	0.0443951	0.0147496	0.000310766	0.000103247	0.186667	6.88305e-10	6.88314e-10	1	0	0	1	0	0
AAGAATCCAG	51	237	10	90.1	451494475	150	271194132	2370	4.64706	0.566038	2.63041	0.873913	0.0263041	0.00873913	0.309804	5.82601e-08	5.82608e-08	1	0	0	1	0	0
AAGACAAGATGACAG	257	1393	15	90.1	451494475	150	271194132	20895	5.42023	2.85239	15.4606	5.13654	0.231909	0.0770481	0.542023	5.13647e-07	5.13654e-07	1	0	0	1	1	0
AAGACC	2	8	6	90.1	451494475	150	271194132	48	4	0.0221976	0.0887902	0.0294992	0.000532741	0.000176995	0.16	1.17995e-09	1.17997e-09	1	0	0	1	0	0
AAGACCC	2	14	7	90.1	451494475	150	271194132	98	7	0.0221976	0.155383	0.0516235	0.00108768	0.000361365	0.326667	2.40907e-09	2.4091e-09	1	0	0	1	0	0
AAGACG	116	464	6	90.1	451494475	150	271194132	2784	4	1.28746	5.14983	1.71095	0.030899	0.0102657	0.16	6.84372e-08	6.84381e-08	1	0	0	1	0	0
AAGACT	43	172	6	90.1	451494475	150	271194132	1032	4	0.477248	1.90899	0.634232	0.0114539	0.00380539	0.16	2.53689e-08	2.53693e-08	1	0	0	1	0	0
AAGAG	62	310	5	90.1	451494475	150	271194132	1550	5	0.688124	3.44062	1.14309	0.0172031	0.00571546	0.166667	3.81026e-08	3.81031e-08	1	0	0	1	0	0
AAGAGAGTGTGT	1	5	12	90.1	451494475	150	271194132	60	5	0.0110988	0.0554939	0.018437	0.000665927	0.000221244	0.4	1.47494e-09	1.47496e-09	1	0	0	1	0	0
AAGAGG	2	12	6	90.1	451494475	150	271194132	72	6	0.0221976	0.133185	0.0442487	0.000799112	0.000265492	0.24	1.76993e-09	1.76995e-09	1	0	0	1	0	0
AAGAGGTCCACAT	213	1567	13	90.1	451494475	150	271194132	20371	7.35681	2.36404	17.3918	5.77815	0.226093	0.0751159	0.63759	5.00766e-07	5.00773e-07	1	0	0	1	1	0
AAGAGT	102	444	6	90.1	451494475	150	271194132	2664	4.35294	1.13208	4.92786	1.6372	0.0295671	0.00982322	0.174118	6.54873e-08	6.54881e-08	1	0	0	1	0	0
AAGAT	3	15	5	90.1	451494475	150	271194132	75	5	0.0332963	0.166482	0.0553109	0.000832408	0.000276555	0.166667	1.84367e-09	1.8437e-09	1	0	0	1	0	0
AAGATATTATAG	85	364	12	90.1	451494475	150	271194132	4368	4.28235	0.943396	4.03996	1.34221	0.0484795	0.0161065	0.342588	1.07376e-07	1.07377e-07	1	0	0	1	0	0
AAGATC	29	116	6	90.1	451494475	150	271194132	696	4	0.321865	1.28746	0.427738	0.00772475	0.00256643	0.16	1.71093e-08	1.71095e-08	1	0	0	1	0	0
AAGATG	86	375	6	90.1	451494475	150	271194132	2250	4.36047	0.954495	4.16204	1.38277	0.0249723	0.00829664	0.174419	5.53102e-08	5.53109e-08	1	0	0	1	0	0
AAGATT	50	201	6	90.1	451494475	150	271194132	1206	4.02	0.554939	2.23085	0.741166	0.0133851	0.004447	0.1608	2.96463e-08	2.96467e-08	1	0	0	1	0	0
AAGATTC	5	20	7	90.1	451494475	150	271194132	140	4	0.0554939	0.221976	0.0737479	0.00155383	0.000516235	0.186667	3.44152e-09	3.44157e-09	1	0	0	1	0	0
AAGC	2	12	4	90.1	451494475	150	271194132	48	6	0.0221976	0.133185	0.0442487	0.000532741	0.000176995	0.16	1.17995e-09	1.17997e-09	1	0	0	0	0	0
AAGCAC	52	546	6	90.1	451494475	150	271194132	3276	10.5	0.577137	6.05993	2.01332	0.0363596	0.0120799	0.42	8.05317e-08	8.05327e-08	1	0	0	1	0	0
AAGCAG	1	4	6	90.1	451494475	150	271194132	24	4	0.0110988	0.0443951	0.0147496	0.000266371	8.84975e-05	0.16	5.89976e-10	5.89983e-10	1	0	0	1	0	0
AAGCCACTGCTGGC	138	801	14	90.1	451494475	150	271194132	11214	5.80435	1.53163	8.89012	2.9536	0.124462	0.0413505	0.541739	2.75666e-07	2.7567e-07	1	0	0	1	1	0
AAGCGTAGTGT	369	3013	11	90.1	451494475	150	271194132	33143	8.16531	4.09545	33.4406	11.1101	0.367847	0.122211	0.59879	8.14732e-07	8.14742e-07	1	0	0	1	1	0
AAGCTC	1	4	6	90.1	451494475	150	271194132	24	4	0.0110988	0.0443951	0.0147496	0.000266371	8.84975e-05	0.16	5.89976e-10	5.89983e-10	1	0	0	1	0	0
AAGCTCG	127	807	7	90.1	451494475	150	271194132	5649	6.35433	1.40954	8.95671	2.97573	0.062697	0.0208301	0.296535	1.38865e-07	1.38867e-07	1	0	0	1	0	0
AAGG	1	7	4	90.1	451494475	150	271194132	28	7	0.0110988	0.0776915	0.0258118	0.000310766	0.000103247	0.186667	6.88305e-10	6.88314e-10	1	0	0	0	0	0
AAGGAATTACATATAT	55	278	16	90.1	451494475	150	271194132	4448	5.05455	0.610433	3.08546	1.0251	0.0493674	0.0164015	0.539152	1.09342e-07	1.09344e-07	1	0	0	1	1	0
AAGGAG	1	6	6	90.1	451494475	150	271194132	36	6	0.0110988	0.0665927	0.0221244	0.000399556	0.000132746	0.24	8.84963e-10	8.84975e-10	1	0	0	1	0	0
AAGGATC	6	24	7	90.1	451494475	150	271194132	168	4	0.0665927	0.266371	0.0884975	0.00186459	0.000619482	0.186667	4.12983e-09	4.12988e-09	1	0	0	1	0	0
AAGGC	7	66	5	90.1	451494475	150	271194132	330	9.42857	0.0776915	0.732519	0.243368	0.0036626	0.00121684	0.314286	8.11216e-09	8.11227e-09	1	0	0	1	0	0
AAGGG	7830	39152	5	90.1	451494475	150	271194132	195760	5.00026	86.9034	434.539	144.369	2.1727	0.721845	0.166675	4.81223e-06	4.8123e-06	1	0	0	1	0	0
AAGGGG	2	8	6	90.1	451494475	150	271194132	48	4	0.0221976	0.0887902	0.0294992	0.000532741	0.000176995	0.16	1.17995e-09	1.17997e-09	1	0	0	1	0	0
AAGGTATACATAC	40	161	13	90.1	451494475	150	271194132	2093	4.025	0.443951	1.7869	0.593671	0.0232297	0.00771772	0.348833	5.14508e-08	5.14515e-08	1	0	0	1	0	0
AAGT	444	6407	4	90.1	451494475	150	271194132	25628	14.4302	4.92786	71.1099	23.6251	0.28444	0.0945006	0.384805	6.29996e-07	6.30004e-07	1	0	0	0	0	0
AAGTAG	59	276	6	90.1	451494475	150	271194132	1656	4.67797	0.654828	3.06326	1.01772	0.0183796	0.00610633	0.187119	4.07083e-08	4.07088e-08	1	0	0	1	0	0
AAGTAGTACAATAGATGGAG	49	226	20	90.1	451494475	150	271194132	4520	4.61224	0.54384	2.50832	0.833351	0.0501665	0.016667	0.614966	1.11112e-07	1.11114e-07	1	0	0	1	1	0
AAGTC	18	230	5	90.1	451494475	150	271194132	1150	12.7778	0.199778	2.55272	0.848101	0.0127636	0.0042405	0.425926	2.82697e-08	2.827e-08	1	0	0	1	0	0
AAGTCCATTCC	2	10	11	90.1	451494475	150	271194132	110	5	0.0221976	0.110988	0.036874	0.00122087	0.000405613	0.366667	2.70405e-09	2.70409e-09	1	0	0	1	0	0
AAGTCTAGTCT	424	4559	11	90.1	451494475	150	271194132	50149	10.7524	4.70588	50.5993	16.8108	0.556593	0.184919	0.788506	1.23278e-06	1.23279e-06	1	0	0	1	1	0
AAGTCTCC	1	4	8	90.1	451494475	150	271194132	32	4	0.0110988	0.0443951	0.0147496	0.000355161	0.000117997	0.213333	7.86634e-10	7.86644e-10	1	0	0	1	0	0
AAGTGAG	65	260	7	90.1	451494475	150	271194132	1820	4	0.721421	2.88568	0.958723	0.0201998	0.00671106	0.186667	4.47398e-08	4.47404e-08	1	0	0	1	0	0
AAGTGCACAGC	73	328	11	90.1	451494475	150	271194132	3608	4.49315	0.810211	3.6404	1.20947	0.0400444	0.0133041	0.329498	8.8693e-08	8.86942e-08	1	0	0	1	0	0
AAGTGG	75	300	6	90.1	451494475	150	271194132	1800	4	0.832408	3.32963	1.10622	0.0199778	0.00663731	0.16	4.42482e-08	4.42487e-08	1	0	0	1	0	0
AAT	5341	46281	3	90.1	451494475	150	271194132	138843	8.66523	59.2786	513.663	170.656	1.54099	0.511969	0.173305	3.41308e-06	3.41313e-06	1	0	0	0	0	0
AATAC	72	367	5	90.1	451494475	150	271194132	1835	5.09722	0.799112	4.07325	1.35327	0.0203663	0.00676637	0.169907	4.51085e-08	4.51091e-08	1	0	0	1	0	0
AATACTG	13	54	7	90.1	451494475	150	271194132	378	4.15385	0.144284	0.599334	0.199119	0.00419534	0.00139384	0.193846	9.29211e-09	9.29224e-09	1	0	0	1	0	0
AATAT	154	817	5	90.1	451494475	150	271194132	4085	5.30519	1.70921	9.0677	3.0126	0.0453385	0.015063	0.17684	1.00419e-07	1.0042e-07	1	0	0	1	0	0
AATATAT	1	5	7	90.1	451494475	150	271194132	35	5	0.0110988	0.0554939	0.018437	0.000388457	0.000129059	0.233333	8.60381e-10	8.60392e-10	1	0	0	1	0	0
AATATCT	39	156	7	90.1	451494475	150	271194132	1092	4	0.432852	1.73141	0.575234	0.0121199	0.00402664	0.186667	2.68439e-08	2.68442e-08	1	0	0	1	0	0
AATATGTAATGT	1	5	12	90.1	451494475	150	271194132	60	5	0.0110988	0.0554939	0.018437	0.000665927	0.000221244	0.4	1.47494e-09	1.47496e-09	1	0	0	1	0	0
AATATT	1	4	6	90.1	451494475	150	271194132	24	4	0.0110988	0.0443951	0.0147496	0.000266371	8.84975e-05	0.16	5.89976e-10	5.89983e-10	1	0	0	1	0	0
AATC	247	1887	4	90.1	451494475	150	271194132	7548	7.63968	2.7414	20.9434	6.95812	0.0837736	0.0278325	0.203725	1.85547e-07	1.8555e-07	1	0	0	0	0	0
AATCAT	71	284	6	90.1	451494475	150	271194132	1704	4	0.788013	3.15205	1.04722	0.0189123	0.00628332	0.16	4.18883e-08	4.18888e-08	1	0	0	1	0	0
AATCCCG	1	10	7	90.1	451494475	150	271194132	70	10	0.0110988	0.110988	0.036874	0.000776915	0.000258118	0.466667	1.72076e-09	1.72078e-09	1	0	0	1	0	0
AATCCCTG	1	18	8	90.1	451494475	150	271194132	144	18	0.0110988	0.199778	0.0663731	0.00159822	0.000530985	0.96	3.53985e-09	3.5399e-09	1	0	0	1	1	0
AATCCT	2	13	6	90.1	451494475	150	271194132	78	6.5	0.0221976	0.144284	0.0479361	0.000865705	0.000287617	0.26	1.91742e-09	1.91745e-09	1	0	0	1	0	0
AATCGCC	18	72	7	90.1	451494475	150	271194132	504	4	0.199778	0.799112	0.265492	0.00559378	0.00185845	0.186667	1.23895e-08	1.23896e-08	1	0	0	1	0	0
AATCGGTGACTACAG	132	531	15	90.1	451494475	150	271194132	7965	4.02273	1.46504	5.89345	1.95801	0.0884018	0.0293701	0.402273	1.95798e-07	1.95801e-07	1	0	0	1	0	0
AATCTAC	1	4	7	90.1	451494475	150	271194132	28	4	0.0110988	0.0443951	0.0147496	0.000310766	0.000103247	0.186667	6.88305e-10	6.88314e-10	1	0	0	1	0	0
AATG	87	1258	4	90.1	451494475	150	271194132	5032	14.4598	0.965594	13.9623	4.63874	0.0558491	0.018555	0.385594	1.23698e-07	1.237e-07	1	0	0	0	0	0
AATGACG	2	8	7	90.1	451494475	150	271194132	56	4	0.0221976	0.0887902	0.0294992	0.000621532	0.000206494	0.186667	1.37661e-09	1.37663e-09	1	0	0	1	0	0
AATGAT	43	173	6	90.1	451494475	150	271194132	1038	4.02326	0.477248	1.92009	0.637919	0.0115205	0.00382752	0.16093	2.55164e-08	2.55168e-08	1	0	0	1	0	0
AATGCGGCCG	1	4	10	90.1	451494475	150	271194132	40	4	0.0110988	0.0443951	0.0147496	0.000443951	0.000147496	0.266667	9.83293e-10	9.83305e-10	1	0	0	1	0	0
AATGCT	661	2644	6	90.1	451494475	150	271194132	15864	4	7.33629	29.3452	9.74947	0.176071	0.0584968	0.16	3.89974e-07	3.89979e-07	1	0	0	1	0	0
AATGG	34	218	5	90.1	451494475	150	271194132	1090	6.41176	0.377358	2.41953	0.803852	0.0120977	0.00401926	0.213725	2.67947e-08	2.67951e-08	1	0	0	1	0	0
AATGGG	43	269	6	90.1	451494475	150	271194132	1614	6.25581	0.477248	2.98557	0.991909	0.0179134	0.00595146	0.250233	3.96759e-08	3.96764e-08	1	0	0	1	0	0
AATGGGATGGG	262	1338	11	90.1	451494475	150	271194132	14718	5.10687	2.90788	14.8502	4.93374	0.163352	0.0542711	0.374504	3.61803e-07	3.61807e-07	1	0	0	1	0	0
AATGT	34	170	5	90.1	451494475	150	271194132	850	5	0.377358	1.88679	0.626857	0.00943396	0.00313429	0.166667	2.0895e-08	2.08952e-08	1	0	0	1	0	0
AATGTGCAGGCGC	59	241	13	90.1	451494475	150	271194132	3133	4.08475	0.654828	2.67481	0.888662	0.0347725	0.0115526	0.354011	7.70164e-08	7.70174e-08	1	0	0	1	0	0
AATGTGCTGGG	1	5	11	90.1	451494475	150	271194132	55	5	0.0110988	0.0554939	0.018437	0.000610433	0.000202807	0.366667	1.35203e-09	1.35204e-09	1	0	0	1	0	0
AATT	246	1478	4	90.1	451494475	150	271194132	5912	6.00813	2.7303	16.404	5.44997	0.065616	0.0217999	0.160217	1.45331e-07	1.45333e-07	1	0	0	0	0	0
AATTAC	1	4	6	90.1	451494475	150	271194132	24	4	0.0110988	0.0443951	0.0147496	0.000266371	8.84975e-05	0.16	5.89976e-10	5.89983e-10	1	0	0	1	0	0
AATTAG	40	195	6	90.1	451494475	150	271194132	1170	4.875	0.443951	2.16426	0.719042	0.0129856	0.00431425	0.195	2.87613e-08	2.87617e-08	1	0	0	1	0	0
AATTAT	1	4	6	90.1	451494475	150	271194132	24	4	0.0110988	0.0443951	0.0147496	0.000266371	8.84975e-05	0.16	5.89976e-10	5.89983e-10	1	0	0	1	0	0
AATTGAGAGACAGC	191	1392	14	90.1	451494475	150	271194132	19488	7.28796	2.11987	15.4495	5.13285	0.216293	0.07186	0.680209	4.7906e-07	4.79066e-07	1	0	0	1	1	0
AC	2136	34241	2	90.1	451494475	150	271194132	68482	16.0304	23.707	380.033	126.26	0.760067	0.25252	0.213739	1.68345e-06	1.68347e-06	1	0	0	0	0	0
ACACACG	42	205	7	90.1	451494475	150	271194132	1435	4.88095	0.466149	2.27525	0.755916	0.0159267	0.00529141	0.227778	3.52756e-08	3.52761e-08	1	0	0	1	0	0
ACACACGCGC	1	6	10	90.1	451494475	150	271194132	60	6	0.0110988	0.0665927	0.0221244	0.000665927	0.000221244	0.4	1.47494e-09	1.47496e-09	1	0	0	1	0	0
ACACAGC	34	136	7	90.1	451494475	150	271194132	952	4	0.377358	1.50943	0.501486	0.010566	0.0035104	0.186667	2.34024e-08	2.34027e-08	1	0	0	1	0	0
ACACC	26	130	5	90.1	451494475	150	271194132	650	5	0.288568	1.44284	0.479361	0.00721421	0.00239681	0.166667	1.59785e-08	1.59787e-08	1	0	0	1	0	0
ACACCAT	70	309	7	90.1	451494475	150	271194132	2163	4.41429	0.776915	3.42952	1.13941	0.0240067	0.00797584	0.206	5.31715e-08	5.31722e-08	1	0	0	1	0	0
ACACCG	68	272	6	90.1	451494475	150	271194132	1632	4	0.754717	3.01887	1.00297	0.0181132	0.00601783	0.16	4.01183e-08	4.01189e-08	1	0	0	1	0	0
ACACCGCCC	1	4	9	90.1	451494475	150	271194132	36	4	0.0110988	0.0443951	0.0147496	0.000399556	0.000132746	0.24	8.84963e-10	8.84975e-10	1	0	0	1	0	0
ACACG	1	5	5	90.1	451494475	150	271194132	25	5	0.0110988	0.0554939	0.018437	0.000277469	9.21849e-05	0.166667	6.14558e-10	6.14566e-10	1	0	0	1	0	0
ACAG	381	2352	4	90.1	451494475	150	271194132	9408	6.17323	4.22863	26.1043	8.67275	0.104417	0.034691	0.164619	2.3127e-07	2.31273e-07	1	0	0	0	0	0
ACAGAG	83	370	6	90.1	451494475	150	271194132	2220	4.45783	0.921199	4.10655	1.36434	0.0246393	0.00818602	0.178313	5.45727e-08	5.45735e-08	1	0	0	1	0	0
ACAGAT	2	36	6	90.1	451494475	150	271194132	216	18	0.0221976	0.399556	0.132746	0.00239734	0.000796477	0.72	5.30978e-09	5.30985e-09	1	0	0	1	1	0
ACAGCC	69	368	6	90.1	451494475	150	271194132	2208	5.33333	0.765816	4.08435	1.35696	0.0245061	0.00814177	0.213333	5.42778e-08	5.42785e-08	1	0	0	1	0	0
ACAGCCACC	4	16	9	90.1	451494475	150	271194132	144	4	0.0443951	0.17758	0.0589983	0.00159822	0.000530985	0.24	3.53985e-09	3.5399e-09	1	0	0	1	0	0
ACAGGAT	1	4	7	90.1	451494475	150	271194132	28	4	0.0110988	0.0443951	0.0147496	0.000310766	0.000103247	0.186667	6.88305e-10	6.88314e-10	1	0	0	1	0	0
ACAGGG	21	84	6	90.1	451494475	150	271194132	504	4	0.233074	0.932297	0.309741	0.00559378	0.00185845	0.16	1.23895e-08	1.23896e-08	1	0	0	1	0	0
ACAT	129	949	4	90.1	451494475	150	271194132	3796	7.35659	1.43174	10.5327	3.49934	0.042131	0.0139974	0.196176	9.33145e-08	9.33157e-08	1	0	0	0	0	0
ACATAGGCATCCGG	2	13	14	90.1	451494475	150	271194132	182	6.5	0.0221976	0.144284	0.0479361	0.00201998	0.000671106	0.606667	4.47398e-09	4.47404e-09	1	0	0	1	1	0
ACATAT	1	7	6	90.1	451494475	150	271194132	42	7	0.0110988	0.0776915	0.0258118	0.000466149	0.000154871	0.28	1.03246e-09	1.03247e-09	1	0	0	1	0	0
ACATGC	25	100	6	90.1	451494475	150	271194132	600	4	0.277469	1.10988	0.36874	0.00665927	0.00221244	0.16	1.47494e-08	1.47496e-08	1	0	0	1	0	0
ACATGGAGTGG	75	370	11	90.1	451494475	150	271194132	4070	4.93333	0.832408	4.10655	1.36434	0.045172	0.0150077	0.361778	1.0005e-07	1.00051e-07	1	0	0	1	0	0
ACATGGAT	2	8	8	90.1	451494475	150	271194132	64	4	0.0221976	0.0887902	0.0294992	0.000710322	0.000235993	0.213333	1.57327e-09	1.57329e-09	1	0	0	1	0	0
ACC	189	1770	3	90.1	451494475	150	271194132	5310	9.36508	2.09767	19.6448	6.52669	0.0589345	0.0195801	0.187302	1.30532e-07	1.30534e-07	1	0	0	0	0	0
ACCACCC	10	49	7	90.1	451494475	150	271194132	343	4.9	0.110988	0.54384	0.180682	0.00380688	0.00126478	0.228667	8.43173e-09	8.43184e-09	1	0	0	1	0	0
ACCACCT	39	156	7	90.1	451494475	150	271194132	1092	4	0.432852	1.73141	0.575234	0.0121199	0.00402664	0.186667	2.68439e-08	2.68442e-08	1	0	0	1	0	0
ACCACGTAT	1	4	9	90.1	451494475	150	271194132	36	4	0.0110988	0.0443951	0.0147496	0.000399556	0.000132746	0.24	8.84963e-10	8.84975e-10	1	0	0	1	0	0
ACCACT	1	4	6	90.1	451494475	150	271194132	24	4	0.0110988	0.0443951	0.0147496	0.000266371	8.84975e-05	0.16	5.89976e-10	5.89983e-10	1	0	0	1	0	0
ACCAGC	1	4	6	90.1	451494475	150	271194132	24	4	0.0110988	0.0443951	0.0147496	0.000266371	8.84975e-05	0.16	5.89976e-10	5.89983e-10	1	0	0	1	0	0
ACCAGG	74	333	6	90.1	451494475	150	271194132	1998	4.5	0.82131	3.69589	1.2279	0.0221754	0.00736742	0.18	4.91155e-08	4.91161e-08	1	0	0	1	0	0
ACCATC	2	9	6	90.1	451494475	150	271194132	54	4.5	0.0221976	0.099889	0.0331866	0.000599334	0.000199119	0.18	1.32744e-09	1.32746e-09	1	0	0	1	0	0
ACCC	1	7	4	90.1	451494475	150	271194132	28	7	0.0110988	0.0776915	0.0258118	0.000310766	0.000103247	0.186667	6.88305e-10	6.88314e-10	1	0	0	0	0	0
ACCCC	1	5	5	90.1	451494475	150	271194132	25	5	0.0110988	0.0554939	0.018437	0.000277469	9.21849e-05	0.166667	6.14558e-10	6.14566e-10	1	0	0	1	0	0
ACCCCC	31	125	6	90.1	451494475	150	271194132	750	4.03226	0.344062	1.38735	0.460924	0.00832408	0.00276555	0.16129	1.84367e-08	1.8437e-08	1	0	0	1	0	0
ACCCCCC	2	8	7	90.1	451494475	150	271194132	56	4	0.0221976	0.0887902	0.0294992	0.000621532	0.000206494	0.186667	1.37661e-09	1.37663e-09	1	0	0	1	0	0
ACCCCT	2	14	6	90.1	451494475	150	271194132	84	7	0.0221976	0.155383	0.0516235	0.000932297	0.000309741	0.28	2.06491e-09	2.06494e-09	1	0	0	1	0	0
ACCCGCC	21	84	7	90.1	451494475	150	271194132	588	4	0.233074	0.932297	0.309741	0.00652608	0.00216819	0.186667	1.44544e-08	1.44546e-08	1	0	0	1	0	0
ACCCGGCCC	46	244	9	90.1	451494475	150	271194132	2196	5.30435	0.510544	2.7081	0.899724	0.0243729	0.00809752	0.318261	5.39828e-08	5.39835e-08	1	0	0	1	0	0
ACCCGT	111	530	6	90.1	451494475	150	271194132	3180	4.77477	1.23196	5.88235	1.95432	0.0352941	0.0117259	0.190991	7.81718e-08	7.81728e-08	1	0	0	1	0	0
ACCCGTC	50	200	7	90.1	451494475	150	271194132	1400	4	0.554939	2.21976	0.737479	0.0155383	0.00516235	0.186667	3.44152e-08	3.44157e-08	1	0	0	1	0	0
ACCCT	33	235	5	90.1	451494475	150	271194132	1175	7.12121	0.36626	2.60821	0.866538	0.0130411	0.00433269	0.237374	2.88842e-08	2.88846e-08	1	0	0	1	0	0
ACCCTCG	82	328	7	90.1	451494475	150	271194132	2296	4	0.9101	3.6404	1.20947	0.0254828	0.00846626	0.186667	5.6441e-08	5.64417e-08	1	0	0	1	0	0
ACCG	2	22	4	90.1	451494475	150	271194132	88	11	0.0221976	0.244173	0.0811227	0.000976693	0.000324491	0.293333	2.16324e-09	2.16327e-09	1	0	0	0	0	0
ACCGAG	134	570	6	90.1	451494475	150	271194132	3420	4.25373	1.48724	6.3263	2.10182	0.0379578	0.0126109	0.170149	8.40715e-08	8.40726e-08	1	0	0	1	0	0
ACCGC	1	5	5	90.1	451494475	150	271194132	25	5	0.0110988	0.0554939	0.018437	0.000277469	9.21849e-05	0.166667	6.14558e-10	6.14566e-10	1	0	0	1	0	0
ACCGCC	28	112	6	90.1	451494475	150	271194132	672	4	0.310766	1.24306	0.412988	0.00745838	0.00247793	0.16	1.65193e-08	1.65195e-08	1	0	0	1	0	0
ACCGCCGCC	180	764	9	90.1	451494475	150	271194132	6876	4.24444	1.99778	8.47947	2.81717	0.0763152	0.0253545	0.254667	1.69028e-07	1.6903e-07	1	0	0	1	0	0
ACCGCTGCTCATCC	1	4	14	90.1	451494475	150	271194132	56	4	0.0110988	0.0443951	0.0147496	0.000621532	0.000206494	0.373333	1.37661e-09	1.37663e-09	1	0	0	1	0	0
ACCGGAGCGAG	57	415	11	90.1	451494475	150	271194132	4565	7.2807	0.63263	4.60599	1.53027	0.0506659	0.016833	0.533918	1.12218e-07	1.1222e-07	1	0	0	1	1	0
ACCGGC	115	461	6	90.1	451494475	150	271194132	2766	4.0087	1.27636	5.11654	1.69989	0.0306992	0.0101993	0.160348	6.79947e-08	6.79956e-08	1	0	0	1	0	0
ACCGGCCCGCC	1	4	11	90.1	451494475	150	271194132	44	4	0.0110988	0.0443951	0.0147496	0.000488346	0.000162245	0.293333	1.08162e-09	1.08164e-09	1	0	0	1	0	0
ACCGGCCCGTC	38	172	11	90.1	451494475	150	271194132	1892	4.52632	0.421754	1.90899	0.634232	0.0209989	0.00697655	0.33193	4.65097e-08	4.65103e-08	1	0	0	1	0	0
ACCGGG	64	256	6	90.1	451494475	150	271194132	1536	4	0.710322	2.84129	0.943973	0.0170477	0.00566384	0.16	3.77584e-08	3.77589e-08	1	0	0	1	0	0
ACCGTC	57	228	6	90.1	451494475	150	271194132	1368	4	0.63263	2.53052	0.840726	0.0151831	0.00504436	0.16	3.36286e-08	3.3629e-08	1	0	0	1	0	0
ACCTCC	30	120	6	90.1	451494475	150	271194132	720	4	0.332963	1.33185	0.442487	0.00799112	0.00265492	0.16	1.76993e-08	1.76995e-08	1	0	0	1	0	0
ACCTCG	41	201	6	90.1	451494475	150	271194132	1206	4.90244	0.45505	2.23085	0.741166	0.0133851	0.004447	0.196098	2.96463e-08	2.96467e-08	1	0	0	1	0	0
ACCTCT	124	496	6	90.1	451494475	150	271194132	2976	4	1.37625	5.50499	1.82895	0.03303	0.0109737	0.16	7.3157e-08	7.31579e-08	1	0	0	1	0	0
ACCTG	12	62	5	90.1	451494475	150	271194132	310	5.16667	0.133185	0.688124	0.228619	0.00344062	0.00114309	0.172222	7.62052e-09	7.62062e-09	1	0	0	1	0	0
ACCTGC	1	6	6	90.1	451494475	150	271194132	36	6	0.0110988	0.0665927	0.0221244	0.000399556	0.000132746	0.24	8.84963e-10	8.84975e-10	1	0	0	1	0	0
ACCTGCC	55	220	7	90.1	451494475	150	271194132	1540	4	0.610433	2.44173	0.811227	0.0170921	0.00567859	0.186667	3.78568e-08	3.78573e-08	1	0	0	1	0	0
ACCTGCGCTCG	1	4	11	90.1	451494475	150	271194132	44	4	0.0110988	0.0443951	0.0147496	0.000488346	0.000162245	0.293333	1.08162e-09	1.08164e-09	1	0	0	1	0	0
ACG	279	2572	3	90.1	451494475	150	271194132	7716	9.21864	3.09656	28.5461	9.48398	0.0856382	0.0284519	0.184373	1.89677e-07	1.8968e-07	1	0	0	0	0	0
ACGAG	11877	59527	5	90.1	451494475	150	271194132	297635	5.01196	131.82	660.677	219.5	3.30339	1.0975	0.167065	7.31656e-06	7.31665e-06	1	0	0	1	0	0
ACGAGAG	85	363	7	90.1	451494475	150	271194132	2541	4.27059	0.943396	4.02886	1.33852	0.028202	0.00936967	0.199294	6.24637e-08	6.24645e-08	1	0	0	1	0	0
ACGAGC	74	296	6	90.1	451494475	150	271194132	1776	4	0.82131	3.28524	1.09147	0.0197114	0.00654881	0.16	4.36582e-08	4.36588e-08	1	0	0	1	0	0
ACGAGG	368	1700	6	90.1	451494475	150	271194132	10200	4.61957	4.08435	18.8679	6.26857	0.113208	0.0376114	0.184783	2.5074e-07	2.50743e-07	1	0	0	1	0	0
ACGATAT	1	5	7	90.1	451494475	150	271194132	35	5	0.0110988	0.0554939	0.018437	0.000388457	0.000129059	0.233333	8.60381e-10	8.60392e-10	1	0	0	1	0	0
ACGATATAG	2	20	9	90.1	451494475	150	271194132	180	10	0.0221976	0.221976	0.0737479	0.00199778	0.000663731	0.6	4.42482e-09	4.42487e-09	1	0	0	1	1	0
ACGATC	1	4	6	90.1	451494475	150	271194132	24	4	0.0110988	0.0443951	0.0147496	0.000266371	8.84975e-05	0.16	5.89976e-10	5.89983e-10	1	0	0	1	0	0
ACGATG	1	4	6	90.1	451494475	150	271194132	24	4	0.0110988	0.0443951	0.0147496	0.000266371	8.84975e-05	0.16	5.89976e-10	5.89983e-10	1	0	0	1	0	0
ACGATGG	1	4	7	90.1	451494475	150	271194132	28	4	0.0110988	0.0443951	0.0147496	0.000310766	0.000103247	0.186667	6.88305e-10	6.88314e-10	1	0	0	1	0	0
ACGC	4	37	4	90.1	451494475	150	271194132	148	9.25	0.0443951	0.410655	0.136434	0.00164262	0.000545735	0.246667	3.63818e-09	3.63823e-09	1	0	0	0	0	0
ACGCAG	78	312	6	90.1	451494475	150	271194132	1872	4	0.865705	3.46282	1.15047	0.0207769	0.0069028	0.16	4.60181e-08	4.60187e-08	1	0	0	1	0	0
ACGCCC	1	4	6	90.1	451494475	150	271194132	24	4	0.0110988	0.0443951	0.0147496	0.000266371	8.84975e-05	0.16	5.89976e-10	5.89983e-10	1	0	0	1	0	0
ACGCCG	1	6	6	90.1	451494475	150	271194132	36	6	0.0110988	0.0665927	0.0221244	0.000399556	0.000132746	0.24	8.84963e-10	8.84975e-10	1	0	0	1	0	0
ACGCCGG	1	4	7	90.1	451494475	150	271194132	28	4	0.0110988	0.0443951	0.0147496	0.000310766	0.000103247	0.186667	6.88305e-10	6.88314e-10	1	0	0	1	0	0
ACGCG	31	184	5	90.1	451494475	150	271194132	920	5.93548	0.344062	2.04218	0.678481	0.0102109	0.0033924	0.197849	2.26157e-08	2.2616e-08	1	0	0	1	0	0
ACGCGAG	41	164	7	90.1	451494475	150	271194132	1148	4	0.45505	1.8202	0.604733	0.0127414	0.00423313	0.186667	2.82205e-08	2.82209e-08	1	0	0	1	0	0
ACGCGC	48	192	6	90.1	451494475	150	271194132	1152	4	0.532741	2.13097	0.70798	0.0127858	0.00424788	0.16	2.83188e-08	2.83192e-08	1	0	0	1	0	0
ACGCGG	60	240	6	90.1	451494475	150	271194132	1440	4	0.665927	2.66371	0.884975	0.0159822	0.00530985	0.16	3.53985e-08	3.5399e-08	1	0	0	1	0	0
ACGCGGC	79	316	7	90.1	451494475	150	271194132	2212	4	0.876804	3.50721	1.16522	0.0245505	0.00815652	0.186667	5.43761e-08	5.43768e-08	1	0	0	1	0	0
ACGG	57	350	4	90.1	451494475	150	271194132	1400	6.14035	0.63263	3.88457	1.29059	0.0155383	0.00516235	0.163743	3.44152e-08	3.44157e-08	1	0	0	0	0	0
ACGGAT	1	4	6	90.1	451494475	150	271194132	24	4	0.0110988	0.0443951	0.0147496	0.000266371	8.84975e-05	0.16	5.89976e-10	5.89983e-10	1	0	0	1	0	0
ACGGCG	85	357	6	90.1	451494475	150	271194132	2142	4.2	0.943396	3.96226	1.3164	0.0237736	0.0078984	0.168	5.26553e-08	5.2656e-08	1	0	0	1	0	0
ACGGCGG	63	301	7	90.1	451494475	150	271194132	2107	4.77778	0.699223	3.34073	1.10991	0.0233851	0.00776934	0.222963	5.17949e-08	5.17956e-08	1	0	0	1	0	0
ACGGGAG	38	152	7	90.1	451494475	150	271194132	1064	4	0.421754	1.68701	0.560484	0.0118091	0.00392339	0.186667	2.61556e-08	2.61559e-08	1	0	0	1	0	0
ACGGGC	32	128	6	90.1	451494475	150	271194132	768	4	0.355161	1.42064	0.471987	0.00852386	0.00283192	0.16	1.88792e-08	1.88795e-08	1	0	0	1	0	0
ACGGGCG	7	28	7	90.1	451494475	150	271194132	196	4	0.0776915	0.310766	0.103247	0.00217536	0.00072273	0.186667	4.81813e-09	4.8182e-09	1	0	0	1	0	0
ACGGGG	1	4	6	90.1	451494475	150	271194132	24	4	0.0110988	0.0443951	0.0147496	0.000266371	8.84975e-05	0.16	5.89976e-10	5.89983e-10	1	0	0	1	0	0
ACT	268	5480	3	90.1	451494475	150	271194132	16440	20.4478	2.97447	60.8213	20.2069	0.182464	0.0606208	0.408955	4.04133e-07	4.04139e-07	1	0	0	0	0	0
ACTAGCTGAGCT	101	712	12	90.1	451494475	150	271194132	8544	7.0495	1.12098	7.90233	2.62543	0.094828	0.0315051	0.56396	2.10031e-07	2.10034e-07	1	0	0	1	1	0
ACTAT	51	736	5	90.1	451494475	150	271194132	3680	14.4314	0.566038	8.1687	2.71392	0.0408435	0.0135696	0.481046	9.04629e-08	9.04641e-08	1	0	0	1	0	0
ACTATGAGATCT	301	2004	12	90.1	451494475	150	271194132	24048	6.65781	3.34073	22.242	7.38954	0.266903	0.0886745	0.532625	5.91155e-07	5.91163e-07	1	0	0	1	1	0
ACTC	9119	121568	4	90.1	451494475	150	271194132	486272	13.3313	101.21	1349.26	448.269	5.39703	1.79308	0.355501	1.19537e-05	1.19538e-05	1	0	0	0	0	0
ACTCAGG	22	88	7	90.1	451494475	150	271194132	616	4	0.244173	0.976693	0.324491	0.00683685	0.00227144	0.186667	1.51427e-08	1.51429e-08	1	0	0	1	0	0
ACTCCC	64	256	6	90.1	451494475	150	271194132	1536	4	0.710322	2.84129	0.943973	0.0170477	0.00566384	0.16	3.77584e-08	3.77589e-08	1	0	0	1	0	0
ACTCCCACTCTC	59	263	12	90.1	451494475	150	271194132	3156	4.45763	0.654828	2.91898	0.969785	0.0350277	0.0116374	0.35661	7.75818e-08	7.75828e-08	1	0	0	1	0	0
ACTCCCCCG	37	183	9	90.1	451494475	150	271194132	1647	4.94595	0.410655	2.03108	0.674793	0.0182797	0.00607314	0.296757	4.04871e-08	4.04876e-08	1	0	0	1	0	0
ACTCCTCG	86	387	8	90.1	451494475	150	271194132	3096	4.5	0.954495	4.29523	1.42702	0.0343618	0.0114162	0.24	7.61068e-08	7.61078e-08	1	0	0	1	0	0
ACTCG	47	269	5	90.1	451494475	150	271194132	1345	5.7234	0.521643	2.98557	0.991909	0.0149279	0.00495955	0.19078	3.30632e-08	3.30636e-08	1	0	0	1	0	0
ACTCGC	31	173	6	90.1	451494475	150	271194132	1038	5.58065	0.344062	1.92009	0.637919	0.0115205	0.00382752	0.223226	2.55164e-08	2.55168e-08	1	0	0	1	0	0
ACTCGG	65	260	6	90.1	451494475	150	271194132	1560	4	0.721421	2.88568	0.958723	0.0173141	0.00575234	0.16	3.83484e-08	3.83489e-08	1	0	0	1	0	0
ACTCGGG	81	393	7	90.1	451494475	150	271194132	2751	4.85185	0.899001	4.36182	1.44915	0.0305327	0.010144	0.22642	6.76259e-08	6.76268e-08	1	0	0	1	0	0
ACTCT	3	15	5	90.1	451494475	150	271194132	75	5	0.0332963	0.166482	0.0553109	0.000832408	0.000276555	0.166667	1.84367e-09	1.8437e-09	1	0	0	1	0	0
ACTG	44	1044	4	90.1	451494475	150	271194132	4176	23.7273	0.488346	11.5871	3.84964	0.0463485	0.0153986	0.632727	1.02656e-07	1.02657e-07	1	0	0	0	1	0
ACTGAT	1	4	6	90.1	451494475	150	271194132	24	4	0.0110988	0.0443951	0.0147496	0.000266371	8.84975e-05	0.16	5.89976e-10	5.89983e-10	1	0	0	1	0	0
ACTGCC	1	5	6	90.1	451494475	150	271194132	30	5	0.0110988	0.0554939	0.018437	0.000332963	0.000110622	0.2	7.37469e-10	7.37479e-10	1	0	0	1	0	0
ACTGCG	92	451	6	90.1	451494475	150	271194132	2706	4.90217	1.02109	5.00555	1.66302	0.0300333	0.00997809	0.196087	6.65197e-08	6.65206e-08	1	0	0	1	0	0
ACTGCTC	91	443	7	90.1	451494475	150	271194132	3101	4.86813	1.00999	4.91676	1.63352	0.0344173	0.0114346	0.227179	7.62298e-08	7.62308e-08	1	0	0	1	0	0
ACTGG	46	237	5	90.1	451494475	150	271194132	1185	5.15217	0.510544	2.63041	0.873913	0.0131521	0.00436956	0.171739	2.913e-08	2.91304e-08	1	0	0	1	0	0
ACTGGC	81	324	6	90.1	451494475	150	271194132	1944	4	0.899001	3.596	1.19472	0.021576	0.0071683	0.16	4.7788e-08	4.77886e-08	1	0	0	1	0	0
ACTGGG	1	5	6	90.1	451494475	150	271194132	30	5	0.0110988	0.0554939	0.018437	0.000332963	0.000110622	0.2	7.37469e-10	7.37479e-10	1	0	0	1	0	0
AG	9256	130471	2	90.1	451494475	150	271194132	260942	14.0958	102.73	1448.07	481.098	2.89614	0.962196	0.187944	6.41456e-06	6.41464e-06	1	0	0	0	0	0
AGAGAGC	230	921	7	90.1	451494475	150	271194132	6447	4.00435	2.55272	10.222	3.39609	0.0715538	0.0237726	0.18687	1.58482e-07	1.58484e-07	1	0	0	1	0	0
AGAGAGG	72	288	7	90.1	451494475	150	271194132	2016	4	0.799112	3.19645	1.06197	0.0223751	0.00743379	0.186667	4.95579e-08	4.95586e-08	1	0	0	1	0	0
AGAGCC	34	136	6	90.1	451494475	150	271194132	816	4	0.377358	1.50943	0.501486	0.0090566	0.00300891	0.16	2.00592e-08	2.00594e-08	1	0	0	1	0	0
AGAGGAGC	1	4	8	90.1	451494475	150	271194132	32	4	0.0110988	0.0443951	0.0147496	0.000355161	0.000117997	0.213333	7.86634e-10	7.86644e-10	1	0	0	1	0	0
AGAGGC	31	124	6	90.1	451494475	150	271194132	744	4	0.344062	1.37625	0.457237	0.00825749	0.00274342	0.16	1.82892e-08	1.82895e-08	1	0	0	1	0	0
AGAGGGG	26	104	7	90.1	451494475	150	271194132	728	4	0.288568	1.15427	0.383489	0.00807991	0.00268442	0.186667	1.78959e-08	1.78962e-08	1	0	0	1	0	0
AGAT	44	524	4	90.1	451494475	150	271194132	2096	11.9091	0.488346	5.81576	1.9322	0.023263	0.00772878	0.317576	5.15245e-08	5.15252e-08	1	0	0	0	0	0
AGATAT	1	4	6	90.1	451494475	150	271194132	24	4	0.0110988	0.0443951	0.0147496	0.000266371	8.84975e-05	0.16	5.89976e-10	5.89983e-10	1	0	0	1	0	0
AGATCG	40	161	6	90.1	451494475	150	271194132	966	4.025	0.443951	1.7869	0.593671	0.0107214	0.00356202	0.161	2.37465e-08	2.37468e-08	1	0	0	1	0	0
AGATGG	1	4	6	90.1	451494475	150	271194132	24	4	0.0110988	0.0443951	0.0147496	0.000266371	8.84975e-05	0.16	5.89976e-10	5.89983e-10	1	0	0	1	0	0
AGC	803	7038	3	90.1	451494475	150	271194132	21114	8.76463	8.91232	78.1132	25.9519	0.23434	0.0778557	0.175293	5.19031e-07	5.19038e-07	1	0	0	0	0	0
AGCAGG	206	824	6	90.1	451494475	150	271194132	4944	4	2.28635	9.14539	3.03841	0.0548724	0.0182305	0.16	1.21535e-07	1.21537e-07	1	0	0	1	0	0
AGCAT	2	24	5	90.1	451494475	150	271194132	120	12	0.0221976	0.266371	0.0884975	0.00133185	0.000442487	0.4	2.94988e-09	2.94992e-09	1	0	0	1	0	0
AGCATC	68	272	6	90.1	451494475	150	271194132	1632	4	0.754717	3.01887	1.00297	0.0181132	0.00601783	0.16	4.01183e-08	4.01189e-08	1	0	0	1	0	0
AGCATCCATGCCC	60	277	13	90.1	451494475	150	271194132	3601	4.61667	0.665927	3.07436	1.02141	0.0399667	0.0132783	0.400111	8.85209e-08	8.85221e-08	1	0	0	1	0	0
AGCCATCC	1	4	8	90.1	451494475	150	271194132	32	4	0.0110988	0.0443951	0.0147496	0.000355161	0.000117997	0.213333	7.86634e-10	7.86644e-10	1	0	0	1	0	0
AGCCATCG	1	4	8	90.1	451494475	150	271194132	32	4	0.0110988	0.0443951	0.0147496	0.000355161	0.000117997	0.213333	7.86634e-10	7.86644e-10	1	0	0	1	0	0
AGCCCCG	1	4	7	90.1	451494475	150	271194132	28	4	0.0110988	0.0443951	0.0147496	0.000310766	0.000103247	0.186667	6.88305e-10	6.88314e-10	1	0	0	1	0	0
AGCCCG	38	152	6	90.1	451494475	150	271194132	912	4	0.421754	1.68701	0.560484	0.0101221	0.0033629	0.16	2.24191e-08	2.24194e-08	1	0	0	1	0	0
AGCCCGC	76	304	7	90.1	451494475	150	271194132	2128	4	0.843507	3.37403	1.12097	0.0236182	0.00784678	0.186667	5.23112e-08	5.23118e-08	1	0	0	1	0	0
AGCCGC	117	468	6	90.1	451494475	150	271194132	2808	4	1.29856	5.19423	1.7257	0.0311654	0.0103542	0.16	6.90271e-08	6.9028e-08	1	0	0	1	0	0
AGCCGG	88	443	6	90.1	451494475	150	271194132	2658	5.03409	0.976693	4.91676	1.63352	0.0295006	0.0098011	0.201364	6.53398e-08	6.53406e-08	1	0	0	1	0	0
AGCGCG	30	120	6	90.1	451494475	150	271194132	720	4	0.332963	1.33185	0.442487	0.00799112	0.00265492	0.16	1.76993e-08	1.76995e-08	1	0	0	1	0	0
AGCGGG	77	380	6	90.1	451494475	150	271194132	2280	4.93506	0.854606	4.21754	1.40121	0.0253052	0.00840726	0.197403	5.60477e-08	5.60484e-08	1	0	0	1	0	0
AGCTC	5	45	5	90.1	451494475	150	271194132	225	9	0.0554939	0.499445	0.165933	0.00249723	0.000829664	0.3	5.53102e-09	5.53109e-09	1	0	0	1	0	0
AGG	288	2743	3	90.1	451494475	150	271194132	8229	9.52431	3.19645	30.444	10.1145	0.0913319	0.0303436	0.190486	2.02288e-07	2.02291e-07	1	0	0	0	0	0
AGGAGGG	3	13	7	90.1	451494475	150	271194132	91	4.33333	0.0332963	0.144284	0.0479361	0.00100999	0.000335553	0.202222	2.23699e-09	2.23702e-09	1	0	0	1	0	0
AGGATCC	43	211	7	90.1	451494475	150	271194132	1477	4.90698	0.477248	2.34184	0.77804	0.0163929	0.00544628	0.228992	3.63081e-08	3.63086e-08	1	0	0	1	0	0
AGGATG	28	112	6	90.1	451494475	150	271194132	672	4	0.310766	1.24306	0.412988	0.00745838	0.00247793	0.16	1.65193e-08	1.65195e-08	1	0	0	1	0	0
AGGATGG	2	8	7	90.1	451494475	150	271194132	56	4	0.0221976	0.0887902	0.0294992	0.000621532	0.000206494	0.186667	1.37661e-09	1.37663e-09	1	0	0	1	0	0
AGGC	7	139	4	90.1	451494475	150	271194132	556	19.8571	0.0776915	1.54273	0.512548	0.00617092	0.00205019	0.529524	1.36678e-08	1.36679e-08	1	0	0	0	1	0
AGGCATCG	75	321	8	90.1	451494475	150	271194132	2568	4.28	0.832408	3.56271	1.18365	0.0285017	0.00946923	0.228267	6.31274e-08	6.31282e-08	1	0	0	1	0	0
AGGCCC	1	4	6	90.1	451494475	150	271194132	24	4	0.0110988	0.0443951	0.0147496	0.000266371	8.84975e-05	0.16	5.89976e-10	5.89983e-10	1	0	0	1	0	0
AGGCCG	1	4	6	90.1	451494475	150	271194132	24	4	0.0110988	0.0443951	0.0147496	0.000266371	8.84975e-05	0.16	5.89976e-10	5.89983e-10	1	0	0	1	0	0
AGGCG	220	1108	5	90.1	451494475	150	271194132	5540	5.03636	2.44173	12.2974	4.08563	0.0614872	0.0204282	0.167879	1.36186e-07	1.36188e-07	1	0	0	1	0	0
AGGCGG	115	497	6	90.1	451494475	150	271194132	2982	4.32174	1.27636	5.51609	1.83264	0.0330966	0.0109958	0.17287	7.33045e-08	7.33054e-08	1	0	0	1	0	0
AGGCGGCGG	1	4	9	90.1	451494475	150	271194132	36	4	0.0110988	0.0443951	0.0147496	0.000399556	0.000132746	0.24	8.84963e-10	8.84975e-10	1	0	0	1	0	0
AGGCGGG	18	111	7	90.1	451494475	150	271194132	777	6.16667	0.199778	1.23196	0.409301	0.00862375	0.00286511	0.287778	1.91005e-08	1.91007e-08	1	0	0	1	0	0
AGGG	4	26	4	90.1	451494475	150	271194132	104	6.5	0.0443951	0.288568	0.0958723	0.00115427	0.000383489	0.173333	2.55656e-09	2.55659e-09	1	0	0	0	0	0
AGGGCG	274	1157	6	90.1	451494475	150	271194132	6942	4.22263	3.04107	12.8413	4.26632	0.0770477	0.0255979	0.168905	1.7065e-07	1.70653e-07	1	0	0	1	0	0
AGGGCGG	66	264	7	90.1	451494475	150	271194132	1848	4	0.732519	2.93008	0.973472	0.0205105	0.00681431	0.186667	4.54281e-08	4.54287e-08	1	0	0	1	0	0
AGGGGG	4	20	6	90.1	451494475	150	271194132	120	5	0.0443951	0.221976	0.0737479	0.00133185	0.000442487	0.2	2.94988e-09	2.94992e-09	1	0	0	1	0	0
AGGGGGG	1	4	7	90.1	451494475	150	271194132	28	4	0.0110988	0.0443951	0.0147496	0.000310766	0.000103247	0.186667	6.88305e-10	6.88314e-10	1	0	0	1	0	0
AGGGGGGGGGG	1	4	11	90.1	451494475	150	271194132	44	4	0.0110988	0.0443951	0.0147496	0.000488346	0.000162245	0.293333	1.08162e-09	1.08164e-09	1	0	0	1	0	0
AT	86701	1249002	2	90.1	451494475	150	271194132	2498004	14.4059	962.275	13862.4	4605.56	27.7248	9.21113	0.192078	6.14067e-05	6.14075e-05	1	1	1	0	0	0
ATC	4216	59395	3	90.1	451494475	150	271194132	178185	14.088	46.7925	659.212	219.013	1.97764	0.657039	0.28176	4.3802e-06	4.38026e-06	1	0	0	0	0	0
ATCATG	39	156	6	90.1	451494475	150	271194132	936	4	0.432852	1.73141	0.575234	0.0103885	0.0034514	0.16	2.3009e-08	2.30093e-08	1	0	0	1	0	0
ATCC	19	260	4	90.1	451494475	150	271194132	1040	13.6842	0.210877	2.88568	0.958723	0.0115427	0.00383489	0.364912	2.55656e-08	2.55659e-08	1	0	0	0	0	0
ATCCCC	1	4	6	90.1	451494475	150	271194132	24	4	0.0110988	0.0443951	0.0147496	0.000266371	8.84975e-05	0.16	5.89976e-10	5.89983e-10	1	0	0	1	0	0
ATCGCC	143	572	6	90.1	451494475	150	271194132	3432	4	1.58713	6.3485	2.10919	0.038091	0.0126551	0.16	8.43665e-08	8.43676e-08	1	0	0	1	0	0
ATCGGC	3	24	6	90.1	451494475	150	271194132	144	8	0.0332963	0.266371	0.0884975	0.00159822	0.000530985	0.32	3.53985e-09	3.5399e-09	1	0	0	1	0	0
ATGCCC	1	4	6	90.1	451494475	150	271194132	24	4	0.0110988	0.0443951	0.0147496	0.000266371	8.84975e-05	0.16	5.89976e-10	5.89983e-10	1	0	0	1	0	0
CCCCCCG	3	12	7	90.1	451494475	150	271194132	84	4	0.0332963	0.133185	0.0442487	0.000932297	0.000309741	0.186667	2.06491e-09	2.06494e-09	1	0	0	1	0	0
CCCCCG	104	420	6	90.1	451494475	150	271194132	2520	4.03846	1.15427	4.66149	1.54871	0.0279689	0.00929224	0.161538	6.19474e-08	6.19482e-08	1	0	0	1	0	0
CCCCG	55	276	5	90.1	451494475	150	271194132	1380	5.01818	0.610433	3.06326	1.01772	0.0153163	0.00508861	0.167273	3.39236e-08	3.3924e-08	1	0	0	1	0	0
CCCCGCG	1	4	7	90.1	451494475	150	271194132	28	4	0.0110988	0.0443951	0.0147496	0.000310766	0.000103247	0.186667	6.88305e-10	6.88314e-10	1	0	0	1	0	0
CCCCGG	179	716	6	90.1	451494475	150	271194132	4296	4	1.98668	7.94673	2.64018	0.0476804	0.0158411	0.16	1.05606e-07	1.05607e-07	1	0	0	1	0	0
CCCGCCG	22	88	7	90.1	451494475	150	271194132	616	4	0.244173	0.976693	0.324491	0.00683685	0.00227144	0.186667	1.51427e-08	1.51429e-08	1	0	0	1	0	0
CCCGCG	23	98	6	90.1	451494475	150	271194132	588	4.26087	0.255272	1.08768	0.361365	0.00652608	0.00216819	0.170435	1.44544e-08	1.44546e-08	1	0	0	1	0	0
CCG	428	3659	3	90.1	451494475	150	271194132	10977	8.54907	4.75028	40.6104	13.4922	0.121831	0.0404765	0.170981	2.6984e-07	2.69844e-07	1	0	0	0	0	0
CCGCGG	1	4	6	90.1	451494475	150	271194132	24	4	0.0110988	0.0443951	0.0147496	0.000266371	8.84975e-05	0.16	5.89976e-10	5.89983e-10	1	0	0	1	0	0
