# Supplementary material for: Profiles of telomeric repeats in Insecta reveal diverse forms of telomeric motifs in Hymenopterans
Source: Life Sci Alliance. 2022 Apr 1;5(7):e202101163. doi: 10.26508/lsa.202101163 (PMC8977481; doi:10.26508/lsa.202101163)
Supplement: Supplemental Data 2. — Tandem repeat statistics and TRIP TRM calls for 41 species with simple tandem type TRM. [file LSA-2021-01163_Supplemental_Data_2.zip › DataS2/SUSSC_output.csv.0.filtered.xlsx]

## Sheet: Sheet1
Unnamed: 0	reads	repeats	unit_len	avg_genome_cov	genome_size	eff_read_len	num_reads	repeats_total_len	repeats_per_read	reads_per_genome	repeats_per_genome	repeats_per_million_reads	repeats_len_per_genome	repeats_len_per_million_reads	percent_repeats_len_per_read	percent_repeats_len_per_genome	percent_repeat_unit_in_sequences	avg_genome_cov_filter	repeat_containing_reads_filter	repeats_len_per_million_reads_filter	unit_len_filter	percent_repeats_len_per_read_filter	qualified
AAAAAAAAGAG	1	4	11	42.36	2472461935	151	693665606	44	4	0.0236072	0.0944287	0.00576647	0.00103872	6.34311e-05	0.291391	4.20114e-10	4.20074e-10	1	0	0	1	0	0
AAAAAAC	2046	8436	7	42.36	2472461935	151	693665606	59052	4.12317	48.3003	199.15	12.1615	1.39405	0.0851304	0.19114	5.63831e-07	5.63777e-07	1	0	0	1	0	0
AAAAAAG	220	895	7	42.36	2472461935	151	693665606	6265	4.06818	5.19358	21.1284	1.29025	0.147899	0.00903173	0.188591	5.98185e-08	5.98128e-08	1	0	0	1	0	0
AAAAAAT	187	756	7	42.36	2472461935	151	693665606	5292	4.04278	4.41454	17.847	1.08986	0.124929	0.00762904	0.187414	5.05283e-08	5.05234e-08	1	0	0	1	0	0
AAAAAC	11538	48225	6	42.36	2472461935	151	693665606	289350	4.17967	272.38	1138.46	69.522	6.83074	0.417132	0.166079	2.76273e-06	2.76246e-06	1	0	0	1	0	0
AAAAACAAGTACC	3	20	13	42.36	2472461935	151	693665606	260	6.66667	0.0708215	0.472144	0.0288323	0.00613787	0.00037482	0.573951	2.48249e-09	2.48225e-09	1	0	0	1	1	0
AAAAACATGT	3	12	10	42.36	2472461935	151	693665606	120	4	0.0708215	0.283286	0.0172994	0.00283286	0.000172994	0.264901	1.14577e-09	1.14566e-09	1	0	0	1	0	0
AAAAACC	54	221	7	42.36	2472461935	151	693665606	1547	4.09259	1.27479	5.21719	0.318597	0.0365203	0.00223018	0.189723	1.47708e-08	1.47694e-08	1	0	0	1	0	0
AAAAAG	2259	9437	6	42.36	2472461935	151	693665606	56622	4.17751	53.3286	222.781	13.6045	1.33669	0.0816272	0.165994	5.40629e-07	5.40578e-07	1	0	0	1	0	0
AAAAAGAAAGG	1	9	11	42.36	2472461935	151	693665606	99	9	0.0236072	0.212465	0.0129746	0.00233711	0.00014272	0.655629	9.45256e-10	9.45166e-10	1	0	0	1	1	0
AAAAAGAGAGAGAGAGAAG	3	13	19	42.36	2472461935	151	693665606	247	4.33333	0.0708215	0.306893	0.018741	0.00583097	0.000356079	0.545254	2.35837e-09	2.35814e-09	1	0	0	1	1	0
AAAAAGATT	1	4	9	42.36	2472461935	151	693665606	36	4	0.0236072	0.0944287	0.00576647	0.000849858	5.18982e-05	0.238411	3.4373e-10	3.43697e-10	1	0	0	1	0	0
AAAAAGC	15	61	7	42.36	2472461935	151	693665606	427	4.06667	0.354108	1.44004	0.0879386	0.0100803	0.00061557	0.188521	4.07702e-09	4.07663e-09	1	0	0	1	0	0
AAAAAGG	1	4	7	42.36	2472461935	151	693665606	28	4	0.0236072	0.0944287	0.00576647	0.000661001	4.03653e-05	0.18543	2.67345e-10	2.6732e-10	1	0	0	1	0	0
AAAAAGT	2	8	7	42.36	2472461935	151	693665606	56	4	0.0472144	0.188857	0.0115329	0.001322	8.07305e-05	0.18543	5.3469e-10	5.34639e-10	1	0	0	1	0	0
AAAAAT	2538	10472	6	42.36	2472461935	151	693665606	62832	4.12608	59.915	247.214	15.0966	1.48329	0.0905797	0.16395	5.99923e-07	5.99865e-07	1	0	0	1	0	0
AAAAATT	15	60	7	42.36	2472461935	151	693665606	420	4	0.354108	1.41643	0.086497	0.00991501	0.000605479	0.18543	4.01018e-09	4.0098e-09	1	0	0	1	0	0
AAAAC	18293	96756	5	42.36	2472461935	151	693665606	483780	5.28924	431.846	2284.14	139.485	11.4207	0.697425	0.17514	4.61915e-06	4.61871e-06	1	1	0	1	0	0
AAAACAT	2	8	7	42.36	2472461935	151	693665606	56	4	0.0472144	0.188857	0.0115329	0.001322	8.07305e-05	0.18543	5.3469e-10	5.34639e-10	1	0	0	1	0	0
AAAACC	568	2466	6	42.36	2472461935	151	693665606	14796	4.34155	13.4089	58.2153	3.55503	0.349292	0.0213302	0.172512	1.41273e-07	1.41259e-07	1	0	0	1	0	0
AAAACCT	2	8	7	42.36	2472461935	151	693665606	56	4	0.0472144	0.188857	0.0115329	0.001322	8.07305e-05	0.18543	5.3469e-10	5.34639e-10	1	0	0	1	0	0
AAAACT	27	164	6	42.36	2472461935	151	693665606	984	6.07407	0.637394	3.87158	0.236425	0.0232295	0.00141855	0.241354	9.39528e-09	9.39438e-09	1	0	0	1	0	0
AAAACTATAT	1	4	10	42.36	2472461935	151	693665606	40	4	0.0236072	0.0944287	0.00576647	0.000944287	5.76647e-05	0.264901	3.81922e-10	3.81885e-10	1	0	0	1	0	0
AAAAG	5963	41682	5	42.36	2472461935	151	693665606	208410	6.99011	140.77	983.994	60.0895	4.91997	0.300447	0.23146	1.98991e-06	1.98972e-06	1	0	0	1	0	0
AAAAGAAAGG	17	85	10	42.36	2472461935	151	693665606	850	5	0.401322	2.00661	0.122537	0.0200661	0.00122537	0.331126	8.11584e-09	8.11506e-09	1	0	0	1	0	0
AAAAGAAGAG	6	24	10	42.36	2472461935	151	693665606	240	4	0.141643	0.566572	0.0345988	0.00566572	0.000345988	0.264901	2.29153e-09	2.29131e-09	1	0	0	1	0	0
AAAAGAAGTT	1	5	10	42.36	2472461935	151	693665606	50	5	0.0236072	0.118036	0.00720808	0.00118036	7.20808e-05	0.331126	4.77402e-10	4.77357e-10	1	0	0	1	0	0
AAAAGAATTAATTCTCC	4	16	17	42.36	2472461935	151	693665606	272	4	0.0944287	0.377715	0.0230659	0.00642115	0.00039212	0.450331	2.59707e-09	2.59682e-09	1	0	0	1	0	0
AAAAGAC	377	1545	7	42.36	2472461935	151	693665606	10815	4.09814	8.89991	36.4731	2.2273	0.255312	0.0155911	0.18998	1.03262e-07	1.03252e-07	1	0	0	1	0	0
AAAAGACGAAGAAGAAGAAGAGG	1	4	23	42.36	2472461935	151	693665606	92	4	0.0236072	0.0944287	0.00576647	0.00217186	0.000132629	0.609272	8.7842e-10	8.78336e-10	1	0	0	1	1	0
AAAAGAG	1	4	7	42.36	2472461935	151	693665606	28	4	0.0236072	0.0944287	0.00576647	0.000661001	4.03653e-05	0.18543	2.67345e-10	2.6732e-10	1	0	0	1	0	0
AAAAGAGAGAGAAGAG	4	18	16	42.36	2472461935	151	693665606	288	4.5	0.0944287	0.424929	0.0259491	0.00679887	0.000415186	0.476821	2.74984e-09	2.74957e-09	1	0	0	1	0	0
AAAAGAGTTC	1	4	10	42.36	2472461935	151	693665606	40	4	0.0236072	0.0944287	0.00576647	0.000944287	5.76647e-05	0.264901	3.81922e-10	3.81885e-10	1	0	0	1	0	0
AAAAGC	50	278	6	42.36	2472461935	151	693665606	1668	5.56	1.18036	6.5628	0.400769	0.0393768	0.00240462	0.220927	1.59261e-08	1.59246e-08	1	0	0	1	0	0
AAAAGCAAAG	9	39	10	42.36	2472461935	151	693665606	390	4.33333	0.212465	0.92068	0.0562231	0.0092068	0.000562231	0.286976	3.72374e-09	3.72338e-09	1	0	0	1	0	0
AAAAGCACCAAATGCAGTACCAAC	1	4	24	42.36	2472461935	151	693665606	96	4	0.0236072	0.0944287	0.00576647	0.00226629	0.000138395	0.635762	9.16612e-10	9.16525e-10	1	0	0	1	1	0
AAAAGCC	64	274	7	42.36	2472461935	151	693665606	1918	4.28125	1.51086	6.46837	0.395003	0.0452786	0.00276502	0.198469	1.83131e-08	1.83114e-08	1	0	0	1	0	0
AAAAGCTGTATGTATATAT	1	5	19	42.36	2472461935	151	693665606	95	5	0.0236072	0.118036	0.00720808	0.00224268	0.000136954	0.629139	9.07064e-10	9.06977e-10	1	0	0	1	1	0
AAAAGG	60	324	6	42.36	2472461935	151	693665606	1944	5.4	1.41643	7.64873	0.467084	0.0458924	0.0028025	0.21457	1.85614e-08	1.85596e-08	1	0	0	1	0	0
AAAAGGAAAG	13	52	10	42.36	2472461935	151	693665606	520	4	0.306893	1.22757	0.0749641	0.0122757	0.000749641	0.264901	4.96498e-09	4.96451e-09	1	0	0	1	0	0
AAAAGGATATT	2	9	11	42.36	2472461935	151	693665606	99	4.5	0.0472144	0.212465	0.0129746	0.00233711	0.00014272	0.327815	9.45256e-10	9.45166e-10	1	0	0	1	0	0
AAAAGGC	36	157	7	42.36	2472461935	151	693665606	1099	4.36111	0.849858	3.70633	0.226334	0.0259443	0.00158434	0.202171	1.04933e-08	1.04923e-08	1	0	0	1	0	0
AAAAGT	9	40	6	42.36	2472461935	151	693665606	240	4.44444	0.212465	0.944287	0.0576647	0.00566572	0.000345988	0.1766	2.29153e-09	2.29131e-09	1	0	0	1	0	0
AAAAT	25936	171644	5	42.36	2472461935	151	693665606	858220	6.61798	612.276	4052.03	247.445	20.2602	1.23722	0.219139	8.19432e-06	8.19354e-06	1	1	0	1	0	0
AAAATAACCCTC	1	7	12	42.36	2472461935	151	693665606	84	7	0.0236072	0.16525	0.0100913	0.001983	0.000121096	0.556291	8.02036e-10	8.01959e-10	1	0	0	1	1	0
AAAATAC	7	28	7	42.36	2472461935	151	693665606	196	4	0.16525	0.661001	0.0403653	0.00462701	0.000282557	0.18543	1.87142e-09	1.87124e-09	1	0	0	1	0	0
AAAATACTT	1	4	9	42.36	2472461935	151	693665606	36	4	0.0236072	0.0944287	0.00576647	0.000849858	5.18982e-05	0.238411	3.4373e-10	3.43697e-10	1	0	0	1	0	0
AAAATAG	6	24	7	42.36	2472461935	151	693665606	168	4	0.141643	0.566572	0.0345988	0.00396601	0.000242192	0.18543	1.60407e-09	1.60392e-09	1	0	0	1	0	0
AAAATATCTAG	5	21	11	42.36	2472461935	151	693665606	231	4.2	0.118036	0.495751	0.030274	0.00545326	0.000333013	0.30596	2.2056e-09	2.20539e-09	1	0	0	1	0	0
AAAATATTG	2	8	9	42.36	2472461935	151	693665606	72	4	0.0472144	0.188857	0.0115329	0.00169972	0.000103796	0.238411	6.87459e-10	6.87393e-10	1	0	0	1	0	0
AAAATC	37	164	6	42.36	2472461935	151	693665606	984	4.43243	0.873466	3.87158	0.236425	0.0232295	0.00141855	0.176123	9.39528e-09	9.39438e-09	1	0	0	1	0	0
AAAATCC	4	16	7	42.36	2472461935	151	693665606	112	4	0.0944287	0.377715	0.0230659	0.002644	0.000161461	0.18543	1.06938e-09	1.06928e-09	1	0	0	1	0	0
AAAATCT	3	12	7	42.36	2472461935	151	693665606	84	4	0.0708215	0.283286	0.0172994	0.001983	0.000121096	0.18543	8.02036e-10	8.01959e-10	1	0	0	1	0	0
AAAATG	15	60	6	42.36	2472461935	151	693665606	360	4	0.354108	1.41643	0.086497	0.00849858	0.000518982	0.15894	3.4373e-09	3.43697e-09	1	0	0	1	0	0
AAAATGCATGCAG	3	15	13	42.36	2472461935	151	693665606	195	5	0.0708215	0.354108	0.0216243	0.0046034	0.000281115	0.430464	1.86187e-09	1.86169e-09	1	0	0	1	0	0
AAAATGCTAC	1	4	10	42.36	2472461935	151	693665606	40	4	0.0236072	0.0944287	0.00576647	0.000944287	5.76647e-05	0.264901	3.81922e-10	3.81885e-10	1	0	0	1	0	0
AAAATGGTAGCAGCAGC	1	4	17	42.36	2472461935	151	693665606	68	4	0.0236072	0.0944287	0.00576647	0.00160529	9.80299e-05	0.450331	6.49267e-10	6.49205e-10	1	0	0	1	0	0
AAAATGT	5	20	7	42.36	2472461935	151	693665606	140	4	0.118036	0.472144	0.0288323	0.003305	0.000201826	0.18543	1.33673e-09	1.3366e-09	1	0	0	1	0	0
AAAATT	117	486	6	42.36	2472461935	151	693665606	2916	4.15385	2.76204	11.4731	0.700626	0.0688385	0.00420375	0.165053	2.78421e-08	2.78394e-08	1	0	0	1	0	0
AAAATTT	2	8	7	42.36	2472461935	151	693665606	56	4	0.0472144	0.188857	0.0115329	0.001322	8.07305e-05	0.18543	5.3469e-10	5.34639e-10	1	0	0	1	0	0
AAAC	23618	151776	4	42.36	2472461935	151	693665606	607104	6.42629	557.554	3583	218.803	14.332	0.875211	0.170233	5.79666e-06	5.7961e-06	1	1	0	0	0	0
AAACAACAAACAACAAC	1	4	17	42.36	2472461935	151	693665606	68	4	0.0236072	0.0944287	0.00576647	0.00160529	9.80299e-05	0.450331	6.49267e-10	6.49205e-10	1	0	0	1	0	0
AAACAC	4	16	6	42.36	2472461935	151	693665606	96	4	0.0944287	0.377715	0.0230659	0.00226629	0.000138395	0.15894	9.16612e-10	9.16525e-10	1	0	0	1	0	0
AAACACACACACAG	1	4	14	42.36	2472461935	151	693665606	56	4	0.0236072	0.0944287	0.00576647	0.001322	8.07305e-05	0.370861	5.3469e-10	5.34639e-10	1	0	0	1	0	0
AAACAG	13	52	6	42.36	2472461935	151	693665606	312	4	0.306893	1.22757	0.0749641	0.00736544	0.000449784	0.15894	2.97899e-09	2.9787e-09	1	0	0	1	0	0
AAACATATATATCCATATATAC	1	4	22	42.36	2472461935	151	693665606	88	4	0.0236072	0.0944287	0.00576647	0.00207743	0.000126862	0.582781	8.40228e-10	8.40148e-10	1	0	0	1	1	0
AAACATC	2	8	7	42.36	2472461935	151	693665606	56	4	0.0472144	0.188857	0.0115329	0.001322	8.07305e-05	0.18543	5.3469e-10	5.34639e-10	1	0	0	1	0	0
AAACATT	1	4	7	42.36	2472461935	151	693665606	28	4	0.0236072	0.0944287	0.00576647	0.000661001	4.03653e-05	0.18543	2.67345e-10	2.6732e-10	1	0	0	1	0	0
AAACC	875	4893	5	42.36	2472461935	151	693665606	24465	5.592	20.6563	115.51	7.05383	0.57755	0.0352692	0.185166	2.33593e-07	2.33571e-07	1	0	0	1	0	0
AAACCAG	1	4	7	42.36	2472461935	151	693665606	28	4	0.0236072	0.0944287	0.00576647	0.000661001	4.03653e-05	0.18543	2.67345e-10	2.6732e-10	1	0	0	1	0	0
AAACCC	11	46	6	42.36	2472461935	151	693665606	276	4.18182	0.259679	1.08593	0.0663144	0.00651558	0.000397886	0.166165	2.63526e-09	2.63501e-09	1	0	0	1	0	0
AAACCCT	142	1012	7	42.36	2472461935	151	693665606	7084	7.12676	3.35222	23.8905	1.45892	0.167233	0.0102124	0.33038	6.76383e-08	6.76319e-08	1	0	0	1	0	0
AAACCG	1	6	6	42.36	2472461935	151	693665606	36	6	0.0236072	0.141643	0.0086497	0.000849858	5.18982e-05	0.238411	3.4373e-10	3.43697e-10	1	0	0	1	0	0
AAACCT	7	30	6	42.36	2472461935	151	693665606	180	4.28571	0.16525	0.708215	0.0432485	0.00424929	0.000259491	0.170293	1.71865e-09	1.71848e-09	1	0	0	1	0	0
AAACG	8	47	5	42.36	2472461935	151	693665606	235	5.875	0.188857	1.10954	0.067756	0.00554769	0.00033878	0.194536	2.24379e-09	2.24358e-09	1	0	0	1	0	0
AAACGAGGAGAG	20	104	12	42.36	2472461935	151	693665606	1248	5.2	0.472144	2.45515	0.149928	0.0294618	0.00179914	0.413245	1.1916e-08	1.19148e-08	1	0	0	1	0	0
AAACGC	1	6	6	42.36	2472461935	151	693665606	36	6	0.0236072	0.141643	0.0086497	0.000849858	5.18982e-05	0.238411	3.4373e-10	3.43697e-10	1	0	0	1	0	0
AAACT	49	269	5	42.36	2472461935	151	693665606	1345	5.4898	1.15675	6.35033	0.387795	0.0317517	0.00193897	0.181781	1.28421e-08	1.28409e-08	1	0	0	1	0	0
AAACTACATAG	1	4	11	42.36	2472461935	151	693665606	44	4	0.0236072	0.0944287	0.00576647	0.00103872	6.34311e-05	0.291391	4.20114e-10	4.20074e-10	1	0	0	1	0	0
AAACTAG	1	5	7	42.36	2472461935	151	693665606	35	5	0.0236072	0.118036	0.00720808	0.000826251	5.04566e-05	0.231788	3.34182e-10	3.3415e-10	1	0	0	1	0	0
AAACTATT	1	4	8	42.36	2472461935	151	693665606	32	4	0.0236072	0.0944287	0.00576647	0.00075543	4.61317e-05	0.211921	3.05537e-10	3.05508e-10	1	0	0	1	0	0
AAACTC	3	12	6	42.36	2472461935	151	693665606	72	4	0.0708215	0.283286	0.0172994	0.00169972	0.000103796	0.15894	6.87459e-10	6.87393e-10	1	0	0	1	0	0
AAACTCTTAT	5	23	10	42.36	2472461935	151	693665606	230	4.6	0.118036	0.542965	0.0331572	0.00542965	0.000331572	0.304636	2.19605e-09	2.19584e-09	1	0	0	1	0	0
AAAG	63455	716381	4	42.36	2472461935	151	693665606	2865524	11.2896	1497.99	16911.7	1032.75	67.6469	4.13099	0.299062	2.73602e-05	2.73575e-05	1	1	1	0	0	0
AAAGAAAGAGG	6	38	11	42.36	2472461935	151	693665606	418	6.33333	0.141643	0.897073	0.0547814	0.0098678	0.000602596	0.461369	3.99108e-09	3.9907e-09	1	0	0	1	0	0
AAAGAAAGG	110	452	9	42.36	2472461935	151	693665606	4068	4.10909	2.59679	10.6704	0.651611	0.096034	0.0058645	0.244913	3.88414e-08	3.88377e-08	1	0	0	1	0	0
AAAGAAATTAG	7	47	11	42.36	2472461935	151	693665606	517	6.71429	0.16525	1.10954	0.067756	0.0122049	0.000745316	0.48912	4.93634e-09	4.93587e-09	1	0	0	1	0	0
AAAGAAG	24	138	7	42.36	2472461935	151	693665606	966	5.75	0.566572	3.25779	0.198943	0.0228045	0.0013926	0.266556	9.22341e-09	9.22253e-09	1	0	0	1	0	0
AAAGAAGAAGATGGTGAT	1	4	18	42.36	2472461935	151	693665606	72	4	0.0236072	0.0944287	0.00576647	0.00169972	0.000103796	0.476821	6.87459e-10	6.87393e-10	1	0	0	1	0	0
AAAGAAGATATTC	1	6	13	42.36	2472461935	151	693665606	78	6	0.0236072	0.141643	0.0086497	0.00184136	0.000112446	0.516556	7.44747e-10	7.44676e-10	1	0	0	1	1	0
AAAGAAGCC	1	8	9	42.36	2472461935	151	693665606	72	8	0.0236072	0.188857	0.0115329	0.00169972	0.000103796	0.476821	6.87459e-10	6.87393e-10	1	0	0	1	0	0
AAAGAAGG	491	1992	8	42.36	2472461935	151	693665606	15936	4.05703	11.5911	47.0255	2.8717	0.376204	0.0229736	0.214942	1.52158e-07	1.52143e-07	1	0	0	1	0	0
AAAGAAGGG	3	13	9	42.36	2472461935	151	693665606	117	4.33333	0.0708215	0.306893	0.018741	0.00276204	0.000168669	0.258278	1.11712e-09	1.11701e-09	1	0	0	1	0	0
AAAGAC	24	115	6	42.36	2472461935	151	693665606	690	4.79167	0.566572	2.71483	0.165786	0.016289	0.000994716	0.190397	6.58815e-09	6.58752e-09	1	0	0	1	0	0
AAAGACAAG	3	14	9	42.36	2472461935	151	693665606	126	4.66667	0.0708215	0.3305	0.0201826	0.0029745	0.000181644	0.278146	1.20305e-09	1.20294e-09	1	0	0	1	0	0
AAAGACCAG	4	22	9	42.36	2472461935	151	693665606	198	5.5	0.0944287	0.519358	0.0317156	0.00467422	0.00028544	0.327815	1.89051e-09	1.89033e-09	1	0	0	1	0	0
AAAGAG	42	185	6	42.36	2472461935	151	693665606	1110	4.40476	0.991501	4.36733	0.266699	0.026204	0.00160019	0.175024	1.05983e-08	1.05973e-08	1	0	0	1	0	0
AAAGAGAAG	3	13	9	42.36	2472461935	151	693665606	117	4.33333	0.0708215	0.306893	0.018741	0.00276204	0.000168669	0.258278	1.11712e-09	1.11701e-09	1	0	0	1	0	0
AAAGAT	14	56	6	42.36	2472461935	151	693665606	336	4	0.3305	1.322	0.0807305	0.00793201	0.000484383	0.15894	3.20814e-09	3.20784e-09	1	0	0	1	0	0
AAAGATCAACTAAATTGAT	1	4	19	42.36	2472461935	151	693665606	76	4	0.0236072	0.0944287	0.00576647	0.00179415	0.000109563	0.503311	7.25651e-10	7.25582e-10	1	0	0	1	1	0
AAAGATGCAT	1	7	10	42.36	2472461935	151	693665606	70	7	0.0236072	0.16525	0.0100913	0.0016525	0.000100913	0.463576	6.68363e-10	6.68299e-10	1	0	0	1	0	0
AAAGC	105	813	5	42.36	2472461935	151	693665606	4065	7.74286	2.47875	19.1926	1.17203	0.0959632	0.00586017	0.256386	3.88128e-08	3.88091e-08	1	0	0	1	0	0
AAAGCAAGACAG	6	24	12	42.36	2472461935	151	693665606	288	4	0.141643	0.566572	0.0345988	0.00679887	0.000415186	0.317881	2.74984e-09	2.74957e-09	1	0	0	1	0	0
AAAGCAGCAGCAGCAGCG	1	4	18	42.36	2472461935	151	693665606	72	4	0.0236072	0.0944287	0.00576647	0.00169972	0.000103796	0.476821	6.87459e-10	6.87393e-10	1	0	0	1	0	0
AAAGCAT	5	20	7	42.36	2472461935	151	693665606	140	4	0.118036	0.472144	0.0288323	0.003305	0.000201826	0.18543	1.33673e-09	1.3366e-09	1	0	0	1	0	0
AAAGCC	13	53	6	42.36	2472461935	151	693665606	318	4.07692	0.306893	1.25118	0.0764057	0.00750708	0.000458434	0.161997	3.03628e-09	3.03599e-09	1	0	0	1	0	0
AAAGCCAATG	1	4	10	42.36	2472461935	151	693665606	40	4	0.0236072	0.0944287	0.00576647	0.000944287	5.76647e-05	0.264901	3.81922e-10	3.81885e-10	1	0	0	1	0	0
AAAGCGG	1	5	7	42.36	2472461935	151	693665606	35	5	0.0236072	0.118036	0.00720808	0.000826251	5.04566e-05	0.231788	3.34182e-10	3.3415e-10	1	0	0	1	0	0
AAAGCGGG	2	12	8	42.36	2472461935	151	693665606	96	6	0.0472144	0.283286	0.0172994	0.00226629	0.000138395	0.317881	9.16612e-10	9.16525e-10	1	0	0	1	0	0
AAAGCTG	1	4	7	42.36	2472461935	151	693665606	28	4	0.0236072	0.0944287	0.00576647	0.000661001	4.03653e-05	0.18543	2.67345e-10	2.6732e-10	1	0	0	1	0	0
AAAGG	1926	16281	5	42.36	2472461935	151	693665606	81405	8.45327	45.4674	384.348	23.471	1.92174	0.117355	0.27991	7.77259e-07	7.77184e-07	1	0	0	1	0	0
AAAGGC	9	36	6	42.36	2472461935	151	693665606	216	4	0.212465	0.849858	0.0518982	0.00509915	0.000311389	0.15894	2.06238e-09	2.06218e-09	1	0	0	1	0	0
AAAGGG	38	221	6	42.36	2472461935	151	693665606	1326	5.81579	0.897073	5.21719	0.318597	0.0313031	0.00191158	0.231091	1.26607e-08	1.26595e-08	1	0	0	1	0	0
AAAGGGAGG	7	35	9	42.36	2472461935	151	693665606	315	5	0.16525	0.826251	0.0504566	0.00743626	0.000454109	0.298013	3.00763e-09	3.00735e-09	1	0	0	1	0	0
AAAGGGGCG	1	4	9	42.36	2472461935	151	693665606	36	4	0.0236072	0.0944287	0.00576647	0.000849858	5.18982e-05	0.238411	3.4373e-10	3.43697e-10	1	0	0	1	0	0
AAAGT	36	253	5	42.36	2472461935	151	693665606	1265	7.02778	0.849858	5.97262	0.364729	0.0298631	0.00182365	0.232708	1.20783e-08	1.20771e-08	1	0	0	1	0	0
AAAGTATGACGAGAGATCGTTAG	1	4	23	42.36	2472461935	151	693665606	92	4	0.0236072	0.0944287	0.00576647	0.00217186	0.000132629	0.609272	8.7842e-10	8.78336e-10	1	0	0	1	1	0
AAAGTATTATT	3	12	11	42.36	2472461935	151	693665606	132	4	0.0708215	0.283286	0.0172994	0.00311615	0.000190293	0.291391	1.26034e-09	1.26022e-09	1	0	0	1	0	0
AAAGTCT	2	8	7	42.36	2472461935	151	693665606	56	4	0.0472144	0.188857	0.0115329	0.001322	8.07305e-05	0.18543	5.3469e-10	5.34639e-10	1	0	0	1	0	0
AAAGTG	1	4	6	42.36	2472461935	151	693665606	24	4	0.0236072	0.0944287	0.00576647	0.000566572	3.45988e-05	0.15894	2.29153e-10	2.29131e-10	1	0	0	1	0	0
AAAGTT	1	4	6	42.36	2472461935	151	693665606	24	4	0.0236072	0.0944287	0.00576647	0.000566572	3.45988e-05	0.15894	2.29153e-10	2.29131e-10	1	0	0	1	0	0
AAAT	75820	551865	4	42.36	2472461935	151	693665606	2207460	7.27862	1789.9	13028	795.578	52.1119	3.18231	0.192811	2.10769e-05	2.10749e-05	1	1	0	0	0	0
AAATAAG	1	5	7	42.36	2472461935	151	693665606	35	5	0.0236072	0.118036	0.00720808	0.000826251	5.04566e-05	0.231788	3.34182e-10	3.3415e-10	1	0	0	1	0	0
AAATAAT	8	32	7	42.36	2472461935	151	693665606	224	4	0.188857	0.75543	0.0461317	0.00528801	0.000322922	0.18543	2.13876e-09	2.13856e-09	1	0	0	1	0	0
AAATAC	13	52	6	42.36	2472461935	151	693665606	312	4	0.306893	1.22757	0.0749641	0.00736544	0.000449784	0.15894	2.97899e-09	2.9787e-09	1	0	0	1	0	0
AAATACT	1	4	7	42.36	2472461935	151	693665606	28	4	0.0236072	0.0944287	0.00576647	0.000661001	4.03653e-05	0.18543	2.67345e-10	2.6732e-10	1	0	0	1	0	0
AAATACTT	6	26	8	42.36	2472461935	151	693665606	208	4.33333	0.141643	0.613787	0.037482	0.00491029	0.000299856	0.229581	1.98599e-09	1.9858e-09	1	0	0	1	0	0
AAATAG	28	153	6	42.36	2472461935	151	693665606	918	5.46429	0.661001	3.6119	0.220567	0.0216714	0.0013234	0.217124	8.7651e-09	8.76427e-09	1	0	0	1	0	0
AAATAGAAT	1	4	9	42.36	2472461935	151	693665606	36	4	0.0236072	0.0944287	0.00576647	0.000849858	5.18982e-05	0.238411	3.4373e-10	3.43697e-10	1	0	0	1	0	0
AAATAGATAGATAGATAGAC	1	4	20	42.36	2472461935	151	693665606	80	4	0.0236072	0.0944287	0.00576647	0.00188857	0.000115329	0.529801	7.63844e-10	7.6377e-10	1	0	0	1	1	0
AAATAGT	5	21	7	42.36	2472461935	151	693665606	147	4.2	0.118036	0.495751	0.030274	0.00347025	0.000211918	0.194702	1.40356e-09	1.40343e-09	1	0	0	1	0	0
AAATAT	187	939	6	42.36	2472461935	151	693665606	5634	5.02139	4.41454	22.1671	1.35368	0.133003	0.00812207	0.199525	5.37937e-08	5.37885e-08	1	0	0	1	0	0
AAATATATACG	1	4	11	42.36	2472461935	151	693665606	44	4	0.0236072	0.0944287	0.00576647	0.00103872	6.34311e-05	0.291391	4.20114e-10	4.20074e-10	1	0	0	1	0	0
AAATATC	5	20	7	42.36	2472461935	151	693665606	140	4	0.118036	0.472144	0.0288323	0.003305	0.000201826	0.18543	1.33673e-09	1.3366e-09	1	0	0	1	0	0
AAATATCCCTGGAAT	2	8	15	42.36	2472461935	151	693665606	120	4	0.0472144	0.188857	0.0115329	0.00283286	0.000172994	0.397351	1.14577e-09	1.14566e-09	1	0	0	1	0	0
AAATATGGTGAT	5	24	12	42.36	2472461935	151	693665606	288	4.8	0.118036	0.566572	0.0345988	0.00679887	0.000415186	0.381457	2.74984e-09	2.74957e-09	1	0	0	1	0	0
AAATATGT	1	4	8	42.36	2472461935	151	693665606	32	4	0.0236072	0.0944287	0.00576647	0.00075543	4.61317e-05	0.211921	3.05537e-10	3.05508e-10	1	0	0	1	0	0
AAATATT	1	4	7	42.36	2472461935	151	693665606	28	4	0.0236072	0.0944287	0.00576647	0.000661001	4.03653e-05	0.18543	2.67345e-10	2.6732e-10	1	0	0	1	0	0
AAATC	187	1116	5	42.36	2472461935	151	693665606	5580	5.96791	4.41454	26.3456	1.60884	0.131728	0.00804422	0.197613	5.32781e-08	5.3273e-08	1	0	0	1	0	0
AAATCAAATCAT	10	41	12	42.36	2472461935	151	693665606	492	4.1	0.236072	0.967894	0.0591063	0.0116147	0.000709275	0.325828	4.69764e-09	4.69719e-09	1	0	0	1	0	0
AAATCAT	8	32	7	42.36	2472461935	151	693665606	224	4	0.188857	0.75543	0.0461317	0.00528801	0.000322922	0.18543	2.13876e-09	2.13856e-09	1	0	0	1	0	0
AAATCATGTATCAGTAATCAG	5	20	21	42.36	2472461935	151	693665606	420	4	0.118036	0.472144	0.0288323	0.00991501	0.000605479	0.556291	4.01018e-09	4.0098e-09	1	0	0	1	1	0
AAATCC	1	4	6	42.36	2472461935	151	693665606	24	4	0.0236072	0.0944287	0.00576647	0.000566572	3.45988e-05	0.15894	2.29153e-10	2.29131e-10	1	0	0	1	0	0
AAATCCG	1	5	7	42.36	2472461935	151	693665606	35	5	0.0236072	0.118036	0.00720808	0.000826251	5.04566e-05	0.231788	3.34182e-10	3.3415e-10	1	0	0	1	0	0
AAATCT	7	33	6	42.36	2472461935	151	693665606	198	4.71429	0.16525	0.779037	0.0475734	0.00467422	0.00028544	0.187323	1.89051e-09	1.89033e-09	1	0	0	1	0	0
AAATCTATATATATATAT	1	5	18	42.36	2472461935	151	693665606	90	5	0.0236072	0.118036	0.00720808	0.00212465	0.000129746	0.596026	8.59324e-10	8.59242e-10	1	0	0	1	1	0
AAATG	290	1780	5	42.36	2472461935	151	693665606	8900	6.13793	6.84608	42.0208	2.56608	0.210104	0.0128304	0.203243	8.49776e-08	8.49695e-08	1	0	0	1	0	0
AAATGAGGGTCGTTCGTTCGGG	1	4	22	42.36	2472461935	151	693665606	88	4	0.0236072	0.0944287	0.00576647	0.00207743	0.000126862	0.582781	8.40228e-10	8.40148e-10	1	0	0	1	1	0
AAATGC	6	24	6	42.36	2472461935	151	693665606	144	4	0.141643	0.566572	0.0345988	0.00339943	0.000207593	0.15894	1.37492e-09	1.37479e-09	1	0	0	1	0	0
AAATGCAG	1	5	8	42.36	2472461935	151	693665606	40	5	0.0236072	0.118036	0.00720808	0.000944287	5.76647e-05	0.264901	3.81922e-10	3.81885e-10	1	0	0	1	0	0
AAATGGACCT	2	8	10	42.36	2472461935	151	693665606	80	4	0.0472144	0.188857	0.0115329	0.00188857	0.000115329	0.264901	7.63844e-10	7.6377e-10	1	0	0	1	0	0
AAATGT	7	28	6	42.36	2472461935	151	693665606	168	4	0.16525	0.661001	0.0403653	0.00396601	0.000242192	0.15894	1.60407e-09	1.60392e-09	1	0	0	1	0	0
AAATGTAGTAGTAC	2	8	14	42.36	2472461935	151	693665606	112	4	0.0472144	0.188857	0.0115329	0.002644	0.000161461	0.370861	1.06938e-09	1.06928e-09	1	0	0	1	0	0
AAATGTTGTTGC	1	4	12	42.36	2472461935	151	693665606	48	4	0.0236072	0.0944287	0.00576647	0.00113314	6.91976e-05	0.317881	4.58306e-10	4.58262e-10	1	0	0	1	0	0
AAATT	1187	6714	5	42.36	2472461935	151	693665606	33570	5.65628	28.0217	158.499	9.67902	0.792493	0.0483951	0.187294	3.20528e-07	3.20497e-07	1	0	0	1	0	0
AAATTC	2	9	6	42.36	2472461935	151	693665606	54	4.5	0.0472144	0.212465	0.0129746	0.00127479	7.78473e-05	0.178808	5.15594e-10	5.15545e-10	1	0	0	1	0	0
AAATTG	7	28	6	42.36	2472461935	151	693665606	168	4	0.16525	0.661001	0.0403653	0.00396601	0.000242192	0.15894	1.60407e-09	1.60392e-09	1	0	0	1	0	0
AAATTGT	4	20	7	42.36	2472461935	151	693665606	140	5	0.0944287	0.472144	0.0288323	0.003305	0.000201826	0.231788	1.33673e-09	1.3366e-09	1	0	0	1	0	0
AAATTT	19	80	6	42.36	2472461935	151	693665606	480	4.21053	0.448536	1.88857	0.115329	0.0113314	0.000691976	0.167306	4.58306e-09	4.58262e-09	1	0	0	1	0	0
AAATTTC	1	4	7	42.36	2472461935	151	693665606	28	4	0.0236072	0.0944287	0.00576647	0.000661001	4.03653e-05	0.18543	2.67345e-10	2.6732e-10	1	0	0	1	0	0
AAC	28249	254092	3	42.36	2472461935	151	693665606	762276	8.99473	666.879	5998.39	366.303	17.9952	1.09891	0.178703	7.27825e-06	7.27755e-06	1	1	0	0	0	0
AACAACAGCAGCAACAGC	1	4	18	42.36	2472461935	151	693665606	72	4	0.0236072	0.0944287	0.00576647	0.00169972	0.000103796	0.476821	6.87459e-10	6.87393e-10	1	0	0	1	0	0
AACAAT	25	109	6	42.36	2472461935	151	693665606	654	4.36	0.590179	2.57318	0.157136	0.0154391	0.000942817	0.173245	6.24442e-09	6.24382e-09	1	0	0	1	0	0
AACAATATACAGCAGC	1	6	16	42.36	2472461935	151	693665606	96	6	0.0236072	0.141643	0.0086497	0.00226629	0.000138395	0.635762	9.16612e-10	9.16525e-10	1	0	0	1	1	0
AACAATGACAGCAGCAGC	1	4	18	42.36	2472461935	151	693665606	72	4	0.0236072	0.0944287	0.00576647	0.00169972	0.000103796	0.476821	6.87459e-10	6.87393e-10	1	0	0	1	0	0
AACAATGCGTATATAT	1	4	16	42.36	2472461935	151	693665606	64	4	0.0236072	0.0944287	0.00576647	0.00151086	9.22635e-05	0.423841	6.11075e-10	6.11016e-10	1	0	0	1	0	0
AACAATT	2	8	7	42.36	2472461935	151	693665606	56	4	0.0472144	0.188857	0.0115329	0.001322	8.07305e-05	0.18543	5.3469e-10	5.34639e-10	1	0	0	1	0	0
AACAC	46	256	5	42.36	2472461935	151	693665606	1280	5.56522	1.08593	6.04344	0.369054	0.0302172	0.00184527	0.184279	1.22215e-08	1.22203e-08	1	0	0	1	0	0
AACACAC	1	4	7	42.36	2472461935	151	693665606	28	4	0.0236072	0.0944287	0.00576647	0.000661001	4.03653e-05	0.18543	2.67345e-10	2.6732e-10	1	0	0	1	0	0
AACACAG	2	10	7	42.36	2472461935	151	693665606	70	5	0.0472144	0.236072	0.0144162	0.0016525	0.000100913	0.231788	6.68363e-10	6.68299e-10	1	0	0	1	0	0
AACACAGCAC	1	4	10	42.36	2472461935	151	693665606	40	4	0.0236072	0.0944287	0.00576647	0.000944287	5.76647e-05	0.264901	3.81922e-10	3.81885e-10	1	0	0	1	0	0
AACACAGCTCAC	2	9	12	42.36	2472461935	151	693665606	108	4.5	0.0472144	0.212465	0.0129746	0.00254958	0.000155695	0.357616	1.03119e-09	1.03109e-09	1	0	0	1	0	0
AACACAT	4	23	7	42.36	2472461935	151	693665606	161	5.75	0.0944287	0.542965	0.0331572	0.00380076	0.0002321	0.266556	1.53724e-09	1.53709e-09	1	0	0	1	0	0
AACACCC	4	16	7	42.36	2472461935	151	693665606	112	4	0.0944287	0.377715	0.0230659	0.002644	0.000161461	0.18543	1.06938e-09	1.06928e-09	1	0	0	1	0	0
AACACCT	2	8	7	42.36	2472461935	151	693665606	56	4	0.0472144	0.188857	0.0115329	0.001322	8.07305e-05	0.18543	5.3469e-10	5.34639e-10	1	0	0	1	0	0
AACACCTTGTCGG	3	12	13	42.36	2472461935	151	693665606	156	4	0.0708215	0.283286	0.0172994	0.00368272	0.000224892	0.344371	1.48949e-09	1.48935e-09	1	0	0	1	0	0
AACACTGGAAG	1	4	11	42.36	2472461935	151	693665606	44	4	0.0236072	0.0944287	0.00576647	0.00103872	6.34311e-05	0.291391	4.20114e-10	4.20074e-10	1	0	0	1	0	0
AACAG	3045	17057	5	42.36	2472461935	151	693665606	85285	5.60164	71.8839	402.668	24.5897	2.01334	0.122948	0.185485	8.14305e-07	8.14227e-07	1	0	0	1	0	0
AACAGAAGAAGAAG	1	4	14	42.36	2472461935	151	693665606	56	4	0.0236072	0.0944287	0.00576647	0.001322	8.07305e-05	0.370861	5.3469e-10	5.34639e-10	1	0	0	1	0	0
AACAGC	51	237	6	42.36	2472461935	151	693665606	1422	4.64706	1.20397	5.5949	0.341663	0.0335694	0.00204998	0.184651	1.35773e-08	1.3576e-08	1	0	0	1	0	0
AACAGCAACAGCAGT	1	4	15	42.36	2472461935	151	693665606	60	4	0.0236072	0.0944287	0.00576647	0.00141643	8.6497e-05	0.397351	5.72883e-10	5.72828e-10	1	0	0	1	0	0
AACAGCAACTGCAGCAGC	1	5	18	42.36	2472461935	151	693665606	90	5	0.0236072	0.118036	0.00720808	0.00212465	0.000129746	0.596026	8.59324e-10	8.59242e-10	1	0	0	1	1	0
AACAGCAACTGCTGC	1	4	15	42.36	2472461935	151	693665606	60	4	0.0236072	0.0944287	0.00576647	0.00141643	8.6497e-05	0.397351	5.72883e-10	5.72828e-10	1	0	0	1	0	0
AACAGCAGACTGAGAAGC	1	4	18	42.36	2472461935	151	693665606	72	4	0.0236072	0.0944287	0.00576647	0.00169972	0.000103796	0.476821	6.87459e-10	6.87393e-10	1	0	0	1	0	0
AACAGCAGCAACCGC	1	4	15	42.36	2472461935	151	693665606	60	4	0.0236072	0.0944287	0.00576647	0.00141643	8.6497e-05	0.397351	5.72883e-10	5.72828e-10	1	0	0	1	0	0
AACAGCAGCAGCACTCTATAT	1	4	21	42.36	2472461935	151	693665606	84	4	0.0236072	0.0944287	0.00576647	0.001983	0.000121096	0.556291	8.02036e-10	8.01959e-10	1	0	0	1	1	0
AACAGCAGCAGTAGGAGAGGG	1	4	21	42.36	2472461935	151	693665606	84	4	0.0236072	0.0944287	0.00576647	0.001983	0.000121096	0.556291	8.02036e-10	8.01959e-10	1	0	0	1	1	0
AACAGG	1	4	6	42.36	2472461935	151	693665606	24	4	0.0236072	0.0944287	0.00576647	0.000566572	3.45988e-05	0.15894	2.29153e-10	2.29131e-10	1	0	0	1	0	0
AACAGGTGATTCAGACAGC	1	5	19	42.36	2472461935	151	693665606	95	5	0.0236072	0.118036	0.00720808	0.00224268	0.000136954	0.629139	9.07064e-10	9.06977e-10	1	0	0	1	1	0
AACAGTGACAGCAGC	1	4	15	42.36	2472461935	151	693665606	60	4	0.0236072	0.0944287	0.00576647	0.00141643	8.6497e-05	0.397351	5.72883e-10	5.72828e-10	1	0	0	1	0	0
AACAGTGGT	4	16	9	42.36	2472461935	151	693665606	144	4	0.0944287	0.377715	0.0230659	0.00339943	0.000207593	0.238411	1.37492e-09	1.37479e-09	1	0	0	1	0	0
AACAT	273	2039	5	42.36	2472461935	151	693665606	10195	7.46886	6.44476	48.135	2.93946	0.240675	0.0146973	0.247313	9.73423e-08	9.7333e-08	1	0	0	1	0	0
AACATACATATT	5	20	12	42.36	2472461935	151	693665606	240	4	0.118036	0.472144	0.0288323	0.00566572	0.000345988	0.317881	2.29153e-09	2.29131e-09	1	0	0	1	0	0
AACATAGATT	3	12	10	42.36	2472461935	151	693665606	120	4	0.0708215	0.283286	0.0172994	0.00283286	0.000172994	0.264901	1.14577e-09	1.14566e-09	1	0	0	1	0	0
AACATAT	6	29	7	42.36	2472461935	151	693665606	203	4.83333	0.141643	0.684608	0.0418069	0.00479226	0.000292648	0.224062	1.93825e-09	1.93807e-09	1	0	0	1	0	0
AACATC	9	40	6	42.36	2472461935	151	693665606	240	4.44444	0.212465	0.944287	0.0576647	0.00566572	0.000345988	0.1766	2.29153e-09	2.29131e-09	1	0	0	1	0	0
AACATT	4	20	6	42.36	2472461935	151	693665606	120	5	0.0944287	0.472144	0.0288323	0.00283286	0.000172994	0.198675	1.14577e-09	1.14566e-09	1	0	0	1	0	0
AACC	595	3868	4	42.36	2472461935	151	693665606	15472	6.50084	14.0463	91.3126	5.57617	0.36525	0.0223047	0.172208	1.47727e-07	1.47713e-07	1	0	0	0	0	0
AACCAC	14	56	6	42.36	2472461935	151	693665606	336	4	0.3305	1.322	0.0807305	0.00793201	0.000484383	0.15894	3.20814e-09	3.20784e-09	1	0	0	1	0	0
AACCACAGC	2	9	9	42.36	2472461935	151	693665606	81	4.5	0.0472144	0.212465	0.0129746	0.00191218	0.000116771	0.268212	7.73392e-10	7.73318e-10	1	0	0	1	0	0
AACCAG	3	12	6	42.36	2472461935	151	693665606	72	4	0.0708215	0.283286	0.0172994	0.00169972	0.000103796	0.15894	6.87459e-10	6.87393e-10	1	0	0	1	0	0
AACCAGAC	3	12	8	42.36	2472461935	151	693665606	96	4	0.0708215	0.283286	0.0172994	0.00226629	0.000138395	0.211921	9.16612e-10	9.16525e-10	1	0	0	1	0	0
AACCAT	9	36	6	42.36	2472461935	151	693665606	216	4	0.212465	0.849858	0.0518982	0.00509915	0.000311389	0.15894	2.06238e-09	2.06218e-09	1	0	0	1	0	0
AACCATCCTTGGG	1	6	13	42.36	2472461935	151	693665606	78	6	0.0236072	0.141643	0.0086497	0.00184136	0.000112446	0.516556	7.44747e-10	7.44676e-10	1	0	0	1	1	0
AACCC	12	61	5	42.36	2472461935	151	693665606	305	5.08333	0.283286	1.44004	0.0879386	0.00720019	0.000439693	0.168322	2.91215e-09	2.91188e-09	1	0	0	1	0	0
AACCCC	55	281	6	42.36	2472461935	151	693665606	1686	5.10909	1.29839	6.63362	0.405094	0.0398017	0.00243057	0.20301	1.6098e-08	1.60965e-08	1	0	0	1	0	0
AACCCCT	10	43	7	42.36	2472461935	151	693665606	301	4.3	0.236072	1.01511	0.0619895	0.00710576	0.000433927	0.199338	2.87396e-09	2.87369e-09	1	0	0	1	0	0
AACCCCTGC	1	4	9	42.36	2472461935	151	693665606	36	4	0.0236072	0.0944287	0.00576647	0.000849858	5.18982e-05	0.238411	3.4373e-10	3.43697e-10	1	0	0	1	0	0
AACCCG	332	1751	6	42.36	2472461935	151	693665606	10506	5.2741	7.83758	41.3362	2.52427	0.248017	0.0151456	0.209567	1.00312e-07	1.00302e-07	1	0	0	1	0	0
AACCCT	50632	529111	6	42.36	2472461935	151	693665606	3174666	10.4501	1195.28	12490.8	762.775	74.9449	4.57665	0.415237	3.03119e-05	3.0309e-05	1	1	1	1	0	0
AACCCTAAT	2	22	9	42.36	2472461935	151	693665606	198	11	0.0472144	0.519358	0.0317156	0.00467422	0.00028544	0.655629	1.89051e-09	1.89033e-09	1	0	0	1	1	0
AACCCTCT	4	18	8	42.36	2472461935	151	693665606	144	4.5	0.0944287	0.424929	0.0259491	0.00339943	0.000207593	0.238411	1.37492e-09	1.37479e-09	1	0	0	1	0	0
AACCT	10	111	5	42.36	2472461935	151	693665606	555	11.1	0.236072	2.6204	0.160019	0.013102	0.000800097	0.36755	5.29916e-09	5.29866e-09	1	0	0	1	0	0
AACCTCC	4	16	7	42.36	2472461935	151	693665606	112	4	0.0944287	0.377715	0.0230659	0.002644	0.000161461	0.18543	1.06938e-09	1.06928e-09	1	0	0	1	0	0
AACCTCCC	1	4	8	42.36	2472461935	151	693665606	32	4	0.0236072	0.0944287	0.00576647	0.00075543	4.61317e-05	0.211921	3.05537e-10	3.05508e-10	1	0	0	1	0	0
AACCTG	31	130	6	42.36	2472461935	151	693665606	780	4.19355	0.731822	3.06893	0.18741	0.0184136	0.00112446	0.166631	7.44747e-09	7.44676e-09	1	0	0	1	0	0
AACCTGC	7	34	7	42.36	2472461935	151	693665606	238	4.85714	0.16525	0.802644	0.049015	0.00561851	0.000343105	0.225166	2.27243e-09	2.27222e-09	1	0	0	1	0	0
AACCTGG	1	8	7	42.36	2472461935	151	693665606	56	8	0.0236072	0.188857	0.0115329	0.001322	8.07305e-05	0.370861	5.3469e-10	5.34639e-10	1	0	0	1	0	0
AACCTT	6	24	6	42.36	2472461935	151	693665606	144	4	0.141643	0.566572	0.0345988	0.00339943	0.000207593	0.15894	1.37492e-09	1.37479e-09	1	0	0	1	0	0
AACCTTATTCCTGTGTCAT	2	8	19	42.36	2472461935	151	693665606	152	4	0.0472144	0.188857	0.0115329	0.00358829	0.000219126	0.503311	1.4513e-09	1.45116e-09	1	0	0	1	1	0
AACCTTGGGC	2	8	10	42.36	2472461935	151	693665606	80	4	0.0472144	0.188857	0.0115329	0.00188857	0.000115329	0.264901	7.63844e-10	7.6377e-10	1	0	0	1	0	0
AACG	50	326	4	42.36	2472461935	151	693665606	1304	6.52	1.18036	7.69594	0.469967	0.0307838	0.00187987	0.172715	1.24507e-08	1.24495e-08	1	0	0	0	0	0
AACGAGAG	1	4	8	42.36	2472461935	151	693665606	32	4	0.0236072	0.0944287	0.00576647	0.00075543	4.61317e-05	0.211921	3.05537e-10	3.05508e-10	1	0	0	1	0	0
AACGAGAGCAGCAGC	1	4	15	42.36	2472461935	151	693665606	60	4	0.0236072	0.0944287	0.00576647	0.00141643	8.6497e-05	0.397351	5.72883e-10	5.72828e-10	1	0	0	1	0	0
AACGCC	1	4	6	42.36	2472461935	151	693665606	24	4	0.0236072	0.0944287	0.00576647	0.000566572	3.45988e-05	0.15894	2.29153e-10	2.29131e-10	1	0	0	1	0	0
AACGCCACAGC	5	23	11	42.36	2472461935	151	693665606	253	4.6	0.118036	0.542965	0.0331572	0.00597262	0.000364729	0.335099	2.41566e-09	2.41542e-09	1	0	0	1	0	0
AACGCCTTGTCGG	1	4	13	42.36	2472461935	151	693665606	52	4	0.0236072	0.0944287	0.00576647	0.00122757	7.49641e-05	0.344371	4.96498e-10	4.96451e-10	1	0	0	1	0	0
AACGG	3	17	5	42.36	2472461935	151	693665606	85	5.66667	0.0708215	0.401322	0.0245075	0.00200661	0.000122537	0.187638	8.11584e-10	8.11506e-10	1	0	0	1	0	0
AACGT	14	106	5	42.36	2472461935	151	693665606	530	7.57143	0.3305	2.50236	0.152811	0.0125118	0.000764057	0.25071	5.06046e-09	5.05998e-09	1	0	0	1	0	0
AACGTCTT	1	6	8	42.36	2472461935	151	693665606	48	6	0.0236072	0.141643	0.0086497	0.00113314	6.91976e-05	0.317881	4.58306e-10	4.58262e-10	1	0	0	1	0	0
AACGTGCTGATGGCTGCATG	1	5	20	42.36	2472461935	151	693665606	100	5	0.0236072	0.118036	0.00720808	0.00236072	0.000144162	0.662252	9.54804e-10	9.54713e-10	1	0	0	1	1	0
AACT	191	1322	4	42.36	2472461935	151	693665606	5288	6.92147	4.50897	31.2087	1.90582	0.124835	0.00762327	0.18335	5.04901e-08	5.04852e-08	1	0	0	0	0	0
AACTAAG	7	32	7	42.36	2472461935	151	693665606	224	4.57143	0.16525	0.75543	0.0461317	0.00528801	0.000322922	0.211921	2.13876e-09	2.13856e-09	1	0	0	1	0	0
AACTAC	8	36	6	42.36	2472461935	151	693665606	216	4.5	0.188857	0.849858	0.0518982	0.00509915	0.000311389	0.178808	2.06238e-09	2.06218e-09	1	0	0	1	0	0
AACTAG	7	32	6	42.36	2472461935	151	693665606	192	4.57143	0.16525	0.75543	0.0461317	0.00453258	0.00027679	0.181646	1.83322e-09	1.83305e-09	1	0	0	1	0	0
AACTAGTC	1	6	8	42.36	2472461935	151	693665606	48	6	0.0236072	0.141643	0.0086497	0.00113314	6.91976e-05	0.317881	4.58306e-10	4.58262e-10	1	0	0	1	0	0
AACTAT	10	43	6	42.36	2472461935	151	693665606	258	4.3	0.236072	1.01511	0.0619895	0.00609065	0.000371937	0.170861	2.4634e-09	2.46316e-09	1	0	0	1	0	0
AACTATC	6	24	7	42.36	2472461935	151	693665606	168	4	0.141643	0.566572	0.0345988	0.00396601	0.000242192	0.18543	1.60407e-09	1.60392e-09	1	0	0	1	0	0
AACTATT	3	12	7	42.36	2472461935	151	693665606	84	4	0.0708215	0.283286	0.0172994	0.001983	0.000121096	0.18543	8.02036e-10	8.01959e-10	1	0	0	1	0	0
AACTCAGGACT	1	4	11	42.36	2472461935	151	693665606	44	4	0.0236072	0.0944287	0.00576647	0.00103872	6.34311e-05	0.291391	4.20114e-10	4.20074e-10	1	0	0	1	0	0
AACTG	1	5	5	42.36	2472461935	151	693665606	25	5	0.0236072	0.118036	0.00720808	0.000590179	3.60404e-05	0.165563	2.38701e-10	2.38678e-10	1	0	0	1	0	0
AACTGCTGCACTAGCAGC	1	4	18	42.36	2472461935	151	693665606	72	4	0.0236072	0.0944287	0.00576647	0.00169972	0.000103796	0.476821	6.87459e-10	6.87393e-10	1	0	0	1	0	0
AACTGGAGCAGCAGC	1	4	15	42.36	2472461935	151	693665606	60	4	0.0236072	0.0944287	0.00576647	0.00141643	8.6497e-05	0.397351	5.72883e-10	5.72828e-10	1	0	0	1	0	0
AACTGGAGGCCAGCGG	1	4	16	42.36	2472461935	151	693665606	64	4	0.0236072	0.0944287	0.00576647	0.00151086	9.22635e-05	0.423841	6.11075e-10	6.11016e-10	1	0	0	1	0	0
AACTGGG	4	16	7	42.36	2472461935	151	693665606	112	4	0.0944287	0.377715	0.0230659	0.002644	0.000161461	0.18543	1.06938e-09	1.06928e-09	1	0	0	1	0	0
AACTGTCC	1	5	8	42.36	2472461935	151	693665606	40	5	0.0236072	0.118036	0.00720808	0.000944287	5.76647e-05	0.264901	3.81922e-10	3.81885e-10	1	0	0	1	0	0
AACTTAGAT	2	10	9	42.36	2472461935	151	693665606	90	5	0.0472144	0.236072	0.0144162	0.00212465	0.000129746	0.298013	8.59324e-10	8.59242e-10	1	0	0	1	0	0
AAG	2677	29233	3	42.36	2472461935	151	693665606	87699	10.9201	63.1964	690.109	42.1428	2.07033	0.126428	0.216955	8.37354e-07	8.37274e-07	1	0	0	0	0	0
AAGAAGAAGAGGCAG	1	4	15	42.36	2472461935	151	693665606	60	4	0.0236072	0.0944287	0.00576647	0.00141643	8.6497e-05	0.397351	5.72883e-10	5.72828e-10	1	0	0	1	0	0
AAGAAGAGGAGGGAGAAGATG	1	4	21	42.36	2472461935	151	693665606	84	4	0.0236072	0.0944287	0.00576647	0.001983	0.000121096	0.556291	8.02036e-10	8.01959e-10	1	0	0	1	1	0
AAGAAGG	4	16	7	42.36	2472461935	151	693665606	112	4	0.0944287	0.377715	0.0230659	0.002644	0.000161461	0.18543	1.06938e-09	1.06928e-09	1	0	0	1	0	0
AAGAAGGAG	76	312	9	42.36	2472461935	151	693665606	2808	4.10526	1.79415	7.36544	0.449784	0.066289	0.00404806	0.244685	2.68109e-08	2.68083e-08	1	0	0	1	0	0
AAGAAT	31	139	6	42.36	2472461935	151	693665606	834	4.48387	0.731822	3.2814	0.200385	0.0196884	0.00120231	0.178167	7.96307e-09	7.96231e-09	1	0	0	1	0	0
AAGAATT	3	12	7	42.36	2472461935	151	693665606	84	4	0.0708215	0.283286	0.0172994	0.001983	0.000121096	0.18543	8.02036e-10	8.01959e-10	1	0	0	1	0	0
AAGAC	96	860	5	42.36	2472461935	151	693665606	4300	8.95833	2.26629	20.3022	1.23979	0.101511	0.00619895	0.296634	4.10566e-08	4.10527e-08	1	0	0	1	0	0
AAGACAGCAGCAGCAG	1	4	16	42.36	2472461935	151	693665606	64	4	0.0236072	0.0944287	0.00576647	0.00151086	9.22635e-05	0.423841	6.11075e-10	6.11016e-10	1	0	0	1	0	0
AAGACC	7	28	6	42.36	2472461935	151	693665606	168	4	0.16525	0.661001	0.0403653	0.00396601	0.000242192	0.15894	1.60407e-09	1.60392e-09	1	0	0	1	0	0
AAGACG	27	124	6	42.36	2472461935	151	693665606	744	4.59259	0.637394	2.92729	0.17876	0.0175637	0.00107256	0.182487	7.10375e-09	7.10307e-09	1	0	0	1	0	0
AAGAG	459	3604	5	42.36	2472461935	151	693665606	18020	7.85185	10.8357	85.0803	5.19559	0.425401	0.0259779	0.259995	1.72056e-07	1.72039e-07	1	0	0	1	0	0
AAGAGAG	4	16	7	42.36	2472461935	151	693665606	112	4	0.0944287	0.377715	0.0230659	0.002644	0.000161461	0.18543	1.06938e-09	1.06928e-09	1	0	0	1	0	0
AAGAGAGAAGGGAAT	1	4	15	42.36	2472461935	151	693665606	60	4	0.0236072	0.0944287	0.00576647	0.00141643	8.6497e-05	0.397351	5.72883e-10	5.72828e-10	1	0	0	1	0	0
AAGAGC	1	4	6	42.36	2472461935	151	693665606	24	4	0.0236072	0.0944287	0.00576647	0.000566572	3.45988e-05	0.15894	2.29153e-10	2.29131e-10	1	0	0	1	0	0
AAGAGCAGCAGC	2	8	12	42.36	2472461935	151	693665606	96	4	0.0472144	0.188857	0.0115329	0.00226629	0.000138395	0.317881	9.16612e-10	9.16525e-10	1	0	0	1	0	0
AAGAGG	89	443	6	42.36	2472461935	151	693665606	2658	4.97753	2.10104	10.458	0.638636	0.0627479	0.00383182	0.197783	2.53787e-08	2.53763e-08	1	0	0	1	0	0
AAGAGGAAT	1	7	9	42.36	2472461935	151	693665606	63	7	0.0236072	0.16525	0.0100913	0.00148725	9.08219e-05	0.417219	6.01527e-10	6.01469e-10	1	0	0	1	0	0
AAGAGGAGG	17	87	9	42.36	2472461935	151	693665606	783	5.11765	0.401322	2.05382	0.125421	0.0184844	0.00112879	0.305025	7.47612e-09	7.4754e-09	1	0	0	1	0	0
AAGAGGC	2	8	7	42.36	2472461935	151	693665606	56	4	0.0472144	0.188857	0.0115329	0.001322	8.07305e-05	0.18543	5.3469e-10	5.34639e-10	1	0	0	1	0	0
AAGAGGG	4	16	7	42.36	2472461935	151	693665606	112	4	0.0944287	0.377715	0.0230659	0.002644	0.000161461	0.18543	1.06938e-09	1.06928e-09	1	0	0	1	0	0
AAGAGGGC	1	4	8	42.36	2472461935	151	693665606	32	4	0.0236072	0.0944287	0.00576647	0.00075543	4.61317e-05	0.211921	3.05537e-10	3.05508e-10	1	0	0	1	0	0
AAGAGTAGACATTGTCGGATC	1	4	21	42.36	2472461935	151	693665606	84	4	0.0236072	0.0944287	0.00576647	0.001983	0.000121096	0.556291	8.02036e-10	8.01959e-10	1	0	0	1	1	0
AAGAT	32	235	5	42.36	2472461935	151	693665606	1175	7.34375	0.75543	5.54769	0.33878	0.0277384	0.0016939	0.243171	1.1219e-08	1.12179e-08	1	0	0	1	0	0
AAGATACACCTC	1	4	12	42.36	2472461935	151	693665606	48	4	0.0236072	0.0944287	0.00576647	0.00113314	6.91976e-05	0.317881	4.58306e-10	4.58262e-10	1	0	0	1	0	0
AAGATG	26	107	6	42.36	2472461935	151	693665606	642	4.11538	0.613787	2.52597	0.154253	0.0151558	0.000925518	0.163525	6.12984e-09	6.12926e-09	1	0	0	1	0	0
AAGATGATGATAATGATG	1	4	18	42.36	2472461935	151	693665606	72	4	0.0236072	0.0944287	0.00576647	0.00169972	0.000103796	0.476821	6.87459e-10	6.87393e-10	1	0	0	1	0	0
AAGATTAC	4	16	8	42.36	2472461935	151	693665606	128	4	0.0944287	0.377715	0.0230659	0.00302172	0.000184527	0.211921	1.22215e-09	1.22203e-09	1	0	0	1	0	0
AAGC	588	4225	4	42.36	2472461935	151	693665606	16900	7.18537	13.881	99.7403	6.09083	0.398961	0.0243633	0.190341	1.61362e-07	1.61347e-07	1	0	0	0	0	0
AAGCAATCT	2	9	9	42.36	2472461935	151	693665606	81	4.5	0.0472144	0.212465	0.0129746	0.00191218	0.000116771	0.268212	7.73392e-10	7.73318e-10	1	0	0	1	0	0
AAGCAG	24	128	6	42.36	2472461935	151	693665606	768	5.33333	0.566572	3.02172	0.184527	0.0181303	0.00110716	0.211921	7.3329e-09	7.3322e-09	1	0	0	1	0	0
AAGCAGCAGGAGAGCAG	1	4	17	42.36	2472461935	151	693665606	68	4	0.0236072	0.0944287	0.00576647	0.00160529	9.80299e-05	0.450331	6.49267e-10	6.49205e-10	1	0	0	1	0	0
AAGCAT	7	28	6	42.36	2472461935	151	693665606	168	4	0.16525	0.661001	0.0403653	0.00396601	0.000242192	0.15894	1.60407e-09	1.60392e-09	1	0	0	1	0	0
AAGCC	19	115	5	42.36	2472461935	151	693665606	575	6.05263	0.448536	2.71483	0.165786	0.0135741	0.00082893	0.200418	5.49013e-09	5.4896e-09	1	0	0	1	0	0
AAGCCCG	1	4	7	42.36	2472461935	151	693665606	28	4	0.0236072	0.0944287	0.00576647	0.000661001	4.03653e-05	0.18543	2.67345e-10	2.6732e-10	1	0	0	1	0	0
AAGCCCTG	5	20	8	42.36	2472461935	151	693665606	160	4	0.118036	0.472144	0.0288323	0.00377715	0.000230659	0.211921	1.52769e-09	1.52754e-09	1	0	0	1	0	0
AAGCCT	2	9	6	42.36	2472461935	151	693665606	54	4.5	0.0472144	0.212465	0.0129746	0.00127479	7.78473e-05	0.178808	5.15594e-10	5.15545e-10	1	0	0	1	0	0
AAGCCTG	1	4	7	42.36	2472461935	151	693665606	28	4	0.0236072	0.0944287	0.00576647	0.000661001	4.03653e-05	0.18543	2.67345e-10	2.6732e-10	1	0	0	1	0	0
AAGCTAG	1	10	7	42.36	2472461935	151	693665606	70	10	0.0236072	0.236072	0.0144162	0.0016525	0.000100913	0.463576	6.68363e-10	6.68299e-10	1	0	0	1	0	0
AAGCTC	4	16	6	42.36	2472461935	151	693665606	96	4	0.0944287	0.377715	0.0230659	0.00226629	0.000138395	0.15894	9.16612e-10	9.16525e-10	1	0	0	1	0	0
AAGCTG	3	13	6	42.36	2472461935	151	693665606	78	4.33333	0.0708215	0.306893	0.018741	0.00184136	0.000112446	0.172185	7.44747e-10	7.44676e-10	1	0	0	1	0	0
AAGG	17953	152343	4	42.36	2472461935	151	693665606	609372	8.48566	423.82	3596.39	219.62	14.3856	0.878481	0.224786	5.81831e-06	5.81775e-06	1	1	0	0	0	0
AAGGAATCGCAGCAGCAG	1	4	18	42.36	2472461935	151	693665606	72	4	0.0236072	0.0944287	0.00576647	0.00169972	0.000103796	0.476821	6.87459e-10	6.87393e-10	1	0	0	1	0	0
AAGGAC	3	12	6	42.36	2472461935	151	693665606	72	4	0.0708215	0.283286	0.0172994	0.00169972	0.000103796	0.15894	6.87459e-10	6.87393e-10	1	0	0	1	0	0
AAGGACAGAGAGAG	1	4	14	42.36	2472461935	151	693665606	56	4	0.0236072	0.0944287	0.00576647	0.001322	8.07305e-05	0.370861	5.3469e-10	5.34639e-10	1	0	0	1	0	0
AAGGAG	196	1341	6	42.36	2472461935	151	693665606	8046	6.84184	4.62701	31.6572	1.93321	0.189943	0.0115992	0.271861	7.68236e-08	7.68162e-08	1	0	0	1	0	0
AAGGAGAGAG	4	18	10	42.36	2472461935	151	693665606	180	4.5	0.0944287	0.424929	0.0259491	0.00424929	0.000259491	0.298013	1.71865e-09	1.71848e-09	1	0	0	1	0	0
AAGGAGC	3	12	7	42.36	2472461935	151	693665606	84	4	0.0708215	0.283286	0.0172994	0.001983	0.000121096	0.18543	8.02036e-10	8.01959e-10	1	0	0	1	0	0
AAGGAGGCGGGGCCCCG	2	10	17	42.36	2472461935	151	693665606	170	5	0.0472144	0.236072	0.0144162	0.00401322	0.000245075	0.562914	1.62317e-09	1.62301e-09	1	0	0	1	1	0
AAGGC	20	127	5	42.36	2472461935	151	693665606	635	6.35	0.472144	2.99811	0.183085	0.0149906	0.000915427	0.210265	6.06301e-09	6.06243e-09	1	0	0	1	0	0
AAGGCAG	2	8	7	42.36	2472461935	151	693665606	56	4	0.0472144	0.188857	0.0115329	0.001322	8.07305e-05	0.18543	5.3469e-10	5.34639e-10	1	0	0	1	0	0
AAGGCC	8	37	6	42.36	2472461935	151	693665606	222	4.625	0.188857	0.873466	0.0533398	0.00524079	0.000320039	0.183775	2.11967e-09	2.11946e-09	1	0	0	1	0	0
AAGGCTG	5	20	7	42.36	2472461935	151	693665606	140	4	0.118036	0.472144	0.0288323	0.003305	0.000201826	0.18543	1.33673e-09	1.3366e-09	1	0	0	1	0	0
AAGGG	215	1411	5	42.36	2472461935	151	693665606	7055	6.56279	5.07554	33.3097	2.03412	0.166549	0.0101706	0.217311	6.73615e-08	6.7355e-08	1	0	0	1	0	0
AAGGGAGATGGAGGGAGGGGG	1	4	21	42.36	2472461935	151	693665606	84	4	0.0236072	0.0944287	0.00576647	0.001983	0.000121096	0.556291	8.02036e-10	8.01959e-10	1	0	0	1	1	0
AAGGGC	4	20	6	42.36	2472461935	151	693665606	120	5	0.0944287	0.472144	0.0288323	0.00283286	0.000172994	0.198675	1.14577e-09	1.14566e-09	1	0	0	1	0	0
AAGGGCAGCTGTGCAGC	1	4	17	42.36	2472461935	151	693665606	68	4	0.0236072	0.0944287	0.00576647	0.00160529	9.80299e-05	0.450331	6.49267e-10	6.49205e-10	1	0	0	1	0	0
AAGGGG	29	121	6	42.36	2472461935	151	693665606	726	4.17241	0.684608	2.85647	0.174436	0.0171388	0.00104661	0.165791	6.93188e-09	6.93122e-09	1	0	0	1	0	0
AAGGGGATGG	1	4	10	42.36	2472461935	151	693665606	40	4	0.0236072	0.0944287	0.00576647	0.000944287	5.76647e-05	0.264901	3.81922e-10	3.81885e-10	1	0	0	1	0	0
AAGGGT	1	4	6	42.36	2472461935	151	693665606	24	4	0.0236072	0.0944287	0.00576647	0.000566572	3.45988e-05	0.15894	2.29153e-10	2.29131e-10	1	0	0	1	0	0
AAGGT	2	12	5	42.36	2472461935	151	693665606	60	6	0.0472144	0.283286	0.0172994	0.00141643	8.6497e-05	0.198675	5.72883e-10	5.72828e-10	1	0	0	1	0	0
AAGGTC	5	20	6	42.36	2472461935	151	693665606	120	4	0.118036	0.472144	0.0288323	0.00283286	0.000172994	0.15894	1.14577e-09	1.14566e-09	1	0	0	1	0	0
AAGGTG	7	28	6	42.36	2472461935	151	693665606	168	4	0.16525	0.661001	0.0403653	0.00396601	0.000242192	0.15894	1.60407e-09	1.60392e-09	1	0	0	1	0	0
AAGGTGTGTGTGTGTG	1	4	16	42.36	2472461935	151	693665606	64	4	0.0236072	0.0944287	0.00576647	0.00151086	9.22635e-05	0.423841	6.11075e-10	6.11016e-10	1	0	0	1	0	0
AAGT	111	750	4	42.36	2472461935	151	693665606	3000	6.75676	2.6204	17.7054	1.08121	0.0708215	0.00432485	0.178987	2.86441e-08	2.86414e-08	1	0	0	0	0	0
AAGTACC	4	16	7	42.36	2472461935	151	693665606	112	4	0.0944287	0.377715	0.0230659	0.002644	0.000161461	0.18543	1.06938e-09	1.06928e-09	1	0	0	1	0	0
AAGTAT	5	24	6	42.36	2472461935	151	693665606	144	4.8	0.118036	0.566572	0.0345988	0.00339943	0.000207593	0.190728	1.37492e-09	1.37479e-09	1	0	0	1	0	0
AAGTCACTTCTAT	12	61	13	42.36	2472461935	151	693665606	793	5.08333	0.283286	1.44004	0.0879386	0.0187205	0.0011432	0.437638	7.5716e-09	7.57088e-09	1	0	0	1	0	0
AAGTCC	6	24	6	42.36	2472461935	151	693665606	144	4	0.141643	0.566572	0.0345988	0.00339943	0.000207593	0.15894	1.37492e-09	1.37479e-09	1	0	0	1	0	0
AAGTCCC	5	20	7	42.36	2472461935	151	693665606	140	4	0.118036	0.472144	0.0288323	0.003305	0.000201826	0.18543	1.33673e-09	1.3366e-09	1	0	0	1	0	0
AAGTCG	2	8	6	42.36	2472461935	151	693665606	48	4	0.0472144	0.188857	0.0115329	0.00113314	6.91976e-05	0.15894	4.58306e-10	4.58262e-10	1	0	0	1	0	0
AAGTGCC	3	12	7	42.36	2472461935	151	693665606	84	4	0.0708215	0.283286	0.0172994	0.001983	0.000121096	0.18543	8.02036e-10	8.01959e-10	1	0	0	1	0	0
AAGTGCT	1	5	7	42.36	2472461935	151	693665606	35	5	0.0236072	0.118036	0.00720808	0.000826251	5.04566e-05	0.231788	3.34182e-10	3.3415e-10	1	0	0	1	0	0
AAGTGT	1	5	6	42.36	2472461935	151	693665606	30	5	0.0236072	0.118036	0.00720808	0.000708215	4.32485e-05	0.198675	2.86441e-10	2.86414e-10	1	0	0	1	0	0
AAT	17727	175278	3	42.36	2472461935	151	693665606	525834	9.88763	418.484	4137.82	252.684	12.4135	0.758051	0.196443	5.02069e-06	5.02021e-06	1	1	0	0	0	0
AATAC	321	2174	5	42.36	2472461935	151	693665606	10870	6.77259	7.5779	51.322	3.13407	0.25661	0.0156704	0.224258	1.03787e-07	1.03777e-07	1	0	0	1	0	0
AATACAATGAGTGCAGTG	1	5	18	42.36	2472461935	151	693665606	90	5	0.0236072	0.118036	0.00720808	0.00212465	0.000129746	0.596026	8.59324e-10	8.59242e-10	1	0	0	1	1	0
AATACC	5	31	6	42.36	2472461935	151	693665606	186	6.2	0.118036	0.731822	0.0446901	0.00439093	0.000268141	0.246358	1.77594e-09	1.77577e-09	1	0	0	1	0	0
AATACCAGCAGAATATC	1	5	17	42.36	2472461935	151	693665606	85	5	0.0236072	0.118036	0.00720808	0.00200661	0.000122537	0.562914	8.11584e-10	8.11506e-10	1	0	0	1	1	0
AATACT	37	231	6	42.36	2472461935	151	693665606	1386	6.24324	0.873466	5.45326	0.333013	0.0327195	0.00199808	0.248076	1.32336e-08	1.32323e-08	1	0	0	1	0	0
AATAG	28685	199204	5	42.36	2472461935	151	693665606	996020	6.94454	677.172	4702.64	287.176	23.5132	1.43588	0.229952	9.51004e-06	9.50913e-06	1	1	0	1	0	0
AATAGATAG	1	4	9	42.36	2472461935	151	693665606	36	4	0.0236072	0.0944287	0.00576647	0.000849858	5.18982e-05	0.238411	3.4373e-10	3.43697e-10	1	0	0	1	0	0
AATAGC	4	16	6	42.36	2472461935	151	693665606	96	4	0.0944287	0.377715	0.0230659	0.00226629	0.000138395	0.15894	9.16612e-10	9.16525e-10	1	0	0	1	0	0
AATAGCG	1	6	7	42.36	2472461935	151	693665606	42	6	0.0236072	0.141643	0.0086497	0.000991501	6.05479e-05	0.278146	4.01018e-10	4.0098e-10	1	0	0	1	0	0
AATAGCT	5	20	7	42.36	2472461935	151	693665606	140	4	0.118036	0.472144	0.0288323	0.003305	0.000201826	0.18543	1.33673e-09	1.3366e-09	1	0	0	1	0	0
AATAGG	5	20	6	42.36	2472461935	151	693665606	120	4	0.118036	0.472144	0.0288323	0.00283286	0.000172994	0.15894	1.14577e-09	1.14566e-09	1	0	0	1	0	0
AATAGGC	1	4	7	42.36	2472461935	151	693665606	28	4	0.0236072	0.0944287	0.00576647	0.000661001	4.03653e-05	0.18543	2.67345e-10	2.6732e-10	1	0	0	1	0	0
AATAGT	29	146	6	42.36	2472461935	151	693665606	876	5.03448	0.684608	3.44665	0.210476	0.0206799	0.00126286	0.200046	8.36409e-09	8.36329e-09	1	0	0	1	0	0
AATAGTACC	6	24	9	42.36	2472461935	151	693665606	216	4	0.141643	0.566572	0.0345988	0.00509915	0.000311389	0.238411	2.06238e-09	2.06218e-09	1	0	0	1	0	0
AATAGTAGTAGTAGT	1	5	15	42.36	2472461935	151	693665606	75	5	0.0236072	0.118036	0.00720808	0.00177054	0.000108121	0.496689	7.16103e-10	7.16035e-10	1	0	0	1	0	0
AATAT	488	3748	5	42.36	2472461935	151	693665606	18740	7.68033	11.5203	88.4797	5.40318	0.442398	0.0270159	0.254315	1.7893e-07	1.78913e-07	1	0	0	1	0	0
AATATAT	48	217	7	42.36	2472461935	151	693665606	1519	4.52083	1.13314	5.12276	0.312831	0.0358593	0.00218982	0.209575	1.45035e-08	1.45021e-08	1	0	0	1	0	0
AATATC	9	45	6	42.36	2472461935	151	693665606	270	5	0.212465	1.06232	0.0648728	0.00637394	0.000389237	0.198675	2.57797e-09	2.57773e-09	1	0	0	1	0	0
AATATCATC	1	11	9	42.36	2472461935	151	693665606	99	11	0.0236072	0.259679	0.0158578	0.00233711	0.00014272	0.655629	9.45256e-10	9.45166e-10	1	0	0	1	1	0
AATATCTATATAG	1	4	13	42.36	2472461935	151	693665606	52	4	0.0236072	0.0944287	0.00576647	0.00122757	7.49641e-05	0.344371	4.96498e-10	4.96451e-10	1	0	0	1	0	0
AATATG	13	52	6	42.36	2472461935	151	693665606	312	4	0.306893	1.22757	0.0749641	0.00736544	0.000449784	0.15894	2.97899e-09	2.9787e-09	1	0	0	1	0	0
AATATGT	6	24	7	42.36	2472461935	151	693665606	168	4	0.141643	0.566572	0.0345988	0.00396601	0.000242192	0.18543	1.60407e-09	1.60392e-09	1	0	0	1	0	0
AATATGTG	1	4	8	42.36	2472461935	151	693665606	32	4	0.0236072	0.0944287	0.00576647	0.00075543	4.61317e-05	0.211921	3.05537e-10	3.05508e-10	1	0	0	1	0	0
AATATT	24	111	6	42.36	2472461935	151	693665606	666	4.625	0.566572	2.6204	0.160019	0.0157224	0.000960117	0.183775	6.359e-09	6.35839e-09	1	0	0	1	0	0
AATC	1610	10397	4	42.36	2472461935	151	693665606	41588	6.45776	38.0076	245.444	14.9885	0.981775	0.059954	0.171067	3.97084e-07	3.97046e-07	1	0	0	0	0	0
AATCAG	11	44	6	42.36	2472461935	151	693665606	264	4	0.259679	1.03872	0.0634311	0.00623229	0.000380587	0.15894	2.52068e-09	2.52044e-09	1	0	0	1	0	0
AATCAGTGTACAGACAGTCG	1	5	20	42.36	2472461935	151	693665606	100	5	0.0236072	0.118036	0.00720808	0.00236072	0.000144162	0.662252	9.54804e-10	9.54713e-10	1	0	0	1	1	0
AATCAT	21	88	6	42.36	2472461935	151	693665606	528	4.19048	0.495751	2.07743	0.126862	0.0124646	0.000761174	0.166509	5.04137e-09	5.04089e-09	1	0	0	1	0	0
AATCATAGT	1	4	9	42.36	2472461935	151	693665606	36	4	0.0236072	0.0944287	0.00576647	0.000849858	5.18982e-05	0.238411	3.4373e-10	3.43697e-10	1	0	0	1	0	0
AATCC	31	222	5	42.36	2472461935	151	693665606	1110	7.16129	0.731822	5.24079	0.320039	0.026204	0.00160019	0.237129	1.05983e-08	1.05973e-08	1	0	0	1	0	0
AATCCCACGCAGCAGC	1	4	16	42.36	2472461935	151	693665606	64	4	0.0236072	0.0944287	0.00576647	0.00151086	9.22635e-05	0.423841	6.11075e-10	6.11016e-10	1	0	0	1	0	0
AATCCG	1	4	6	42.36	2472461935	151	693665606	24	4	0.0236072	0.0944287	0.00576647	0.000566572	3.45988e-05	0.15894	2.29153e-10	2.29131e-10	1	0	0	1	0	0
AATCCT	10	40	6	42.36	2472461935	151	693665606	240	4	0.236072	0.944287	0.0576647	0.00566572	0.000345988	0.15894	2.29153e-09	2.29131e-09	1	0	0	1	0	0
AATCG	2	12	5	42.36	2472461935	151	693665606	60	6	0.0472144	0.283286	0.0172994	0.00141643	8.6497e-05	0.198675	5.72883e-10	5.72828e-10	1	0	0	1	0	0
AATCGG	13	56	6	42.36	2472461935	151	693665606	336	4.30769	0.306893	1.322	0.0807305	0.00793201	0.000484383	0.171167	3.20814e-09	3.20784e-09	1	0	0	1	0	0
AATCGGC	1	4	7	42.36	2472461935	151	693665606	28	4	0.0236072	0.0944287	0.00576647	0.000661001	4.03653e-05	0.18543	2.67345e-10	2.6732e-10	1	0	0	1	0	0
AATCT	83	536	5	42.36	2472461935	151	693665606	2680	6.45783	1.9594	12.6534	0.772707	0.0632672	0.00386353	0.213835	2.55888e-08	2.55863e-08	1	0	0	1	0	0
AATCTC	6	24	6	42.36	2472461935	151	693665606	144	4	0.141643	0.566572	0.0345988	0.00339943	0.000207593	0.15894	1.37492e-09	1.37479e-09	1	0	0	1	0	0
AATCTCTCGCAGCAGCAG	1	4	18	42.36	2472461935	151	693665606	72	4	0.0236072	0.0944287	0.00576647	0.00169972	0.000103796	0.476821	6.87459e-10	6.87393e-10	1	0	0	1	0	0
AATCTGG	1	8	7	42.36	2472461935	151	693665606	56	8	0.0236072	0.188857	0.0115329	0.001322	8.07305e-05	0.370861	5.3469e-10	5.34639e-10	1	0	0	1	0	0
AATG	4444	28494	4	42.36	2472461935	151	693665606	113976	6.41179	104.91	672.663	41.0774	2.69065	0.16431	0.169849	1.08825e-06	1.08814e-06	1	0	0	0	0	0
AATGAC	9	38	6	42.36	2472461935	151	693665606	228	4.22222	0.212465	0.897073	0.0547814	0.00538244	0.000328689	0.16777	2.17695e-09	2.17675e-09	1	0	0	1	0	0
AATGAG	12	50	6	42.36	2472461935	151	693665606	300	4.16667	0.283286	1.18036	0.0720808	0.00708215	0.000432485	0.165563	2.86441e-09	2.86414e-09	1	0	0	1	0	0
AATGAT	17	70	6	42.36	2472461935	151	693665606	420	4.11765	0.401322	1.6525	0.100913	0.00991501	0.000605479	0.163615	4.01018e-09	4.0098e-09	1	0	0	1	0	0
AATGC	27	182	5	42.36	2472461935	151	693665606	910	6.74074	0.637394	4.29651	0.262374	0.0214825	0.00131187	0.223203	8.68872e-09	8.68789e-09	1	0	0	1	0	0
AATGCT	10	54	6	42.36	2472461935	151	693665606	324	5.4	0.236072	1.27479	0.0778473	0.00764873	0.000467084	0.21457	3.09357e-09	3.09327e-09	1	0	0	1	0	0
AATGG	180	1379	5	42.36	2472461935	151	693665606	6895	7.66111	4.24929	32.5543	1.98799	0.162771	0.00993995	0.253679	6.58338e-08	6.58275e-08	1	0	0	1	0	0
AATGGC	2	8	6	42.36	2472461935	151	693665606	48	4	0.0472144	0.188857	0.0115329	0.00113314	6.91976e-05	0.15894	4.58306e-10	4.58262e-10	1	0	0	1	0	0
AATGGG	8	32	6	42.36	2472461935	151	693665606	192	4	0.188857	0.75543	0.0461317	0.00453258	0.00027679	0.15894	1.83322e-09	1.83305e-09	1	0	0	1	0	0
AATGT	18	119	5	42.36	2472461935	151	693665606	595	6.61111	0.424929	2.80925	0.171552	0.0140463	0.000857762	0.218911	5.68109e-09	5.68054e-09	1	0	0	1	0	0
AATGTC	7	28	6	42.36	2472461935	151	693665606	168	4	0.16525	0.661001	0.0403653	0.00396601	0.000242192	0.15894	1.60407e-09	1.60392e-09	1	0	0	1	0	0
AATGTGG	4	28	7	42.36	2472461935	151	693665606	196	7	0.0944287	0.661001	0.0403653	0.00462701	0.000282557	0.324503	1.87142e-09	1.87124e-09	1	0	0	1	0	0
AATGTGT	7	32	7	42.36	2472461935	151	693665606	224	4.57143	0.16525	0.75543	0.0461317	0.00528801	0.000322922	0.211921	2.13876e-09	2.13856e-09	1	0	0	1	0	0
AATT	1971	12426	4	42.36	2472461935	151	693665606	49704	6.30441	46.5297	293.343	17.9135	1.17337	0.0716541	0.167004	4.74576e-07	4.74531e-07	1	0	0	0	0	0
AATTAC	7	28	6	42.36	2472461935	151	693665606	168	4	0.16525	0.661001	0.0403653	0.00396601	0.000242192	0.15894	1.60407e-09	1.60392e-09	1	0	0	1	0	0
AATTAG	17	79	6	42.36	2472461935	151	693665606	474	4.64706	0.401322	1.86497	0.113888	0.0111898	0.000683326	0.184651	4.52577e-09	4.52534e-09	1	0	0	1	0	0
AATTAGTC	1	7	8	42.36	2472461935	151	693665606	56	7	0.0236072	0.16525	0.0100913	0.001322	8.07305e-05	0.370861	5.3469e-10	5.34639e-10	1	0	0	1	0	0
AATTAT	11	49	6	42.36	2472461935	151	693665606	294	4.45455	0.259679	1.15675	0.0706392	0.00694051	0.000423835	0.177002	2.80713e-09	2.80686e-09	1	0	0	1	0	0
AATTATG	1	11	7	42.36	2472461935	151	693665606	77	11	0.0236072	0.259679	0.0158578	0.00181775	0.000111004	0.509934	7.35199e-10	7.35129e-10	1	0	0	1	1	0
AATTC	47	261	5	42.36	2472461935	151	693665606	1305	5.55319	1.10954	6.16147	0.376262	0.0308074	0.00188131	0.183881	1.24602e-08	1.2459e-08	1	0	0	1	0	0
AATTCAG	3	17	7	42.36	2472461935	151	693665606	119	5.66667	0.0708215	0.401322	0.0245075	0.00280925	0.000171552	0.262693	1.13622e-09	1.13611e-09	1	0	0	1	0	0
AATTCC	23	92	6	42.36	2472461935	151	693665606	552	4	0.542965	2.17186	0.132629	0.0130312	0.000795772	0.15894	5.27052e-09	5.27002e-09	1	0	0	1	0	0
AATTCCC	1	5	7	42.36	2472461935	151	693665606	35	5	0.0236072	0.118036	0.00720808	0.000826251	5.04566e-05	0.231788	3.34182e-10	3.3415e-10	1	0	0	1	0	0
AATTCG	1	4	6	42.36	2472461935	151	693665606	24	4	0.0236072	0.0944287	0.00576647	0.000566572	3.45988e-05	0.15894	2.29153e-10	2.29131e-10	1	0	0	1	0	0
AC	221565	3553443	2	42.36	2472461935	151	693665606	7106886	16.0379	5230.52	83886.8	5122.7	167.774	10.2454	0.212423	6.78569e-05	6.78504e-05	1	1	1	0	0	0
ACACACC	2	8	7	42.36	2472461935	151	693665606	56	4	0.0472144	0.188857	0.0115329	0.001322	8.07305e-05	0.18543	5.3469e-10	5.34639e-10	1	0	0	1	0	0
ACACACGCAGGCAGGCAG	1	4	18	42.36	2472461935	151	693665606	72	4	0.0236072	0.0944287	0.00576647	0.00169972	0.000103796	0.476821	6.87459e-10	6.87393e-10	1	0	0	1	0	0
ACACACT	3	12	7	42.36	2472461935	151	693665606	84	4	0.0708215	0.283286	0.0172994	0.001983	0.000121096	0.18543	8.02036e-10	8.01959e-10	1	0	0	1	0	0
ACACAG	108	494	6	42.36	2472461935	151	693665606	2964	4.57407	2.54958	11.6619	0.712159	0.0699717	0.00427295	0.181751	2.83004e-08	2.82977e-08	1	0	0	1	0	0
ACACAGC	8	32	7	42.36	2472461935	151	693665606	224	4	0.188857	0.75543	0.0461317	0.00528801	0.000322922	0.18543	2.13876e-09	2.13856e-09	1	0	0	1	0	0
ACACAT	37	149	6	42.36	2472461935	151	693665606	894	4.02703	0.873466	3.51747	0.214801	0.0211048	0.00128881	0.160014	8.53595e-09	8.53514e-09	1	0	0	1	0	0
ACACATC	1	4	7	42.36	2472461935	151	693665606	28	4	0.0236072	0.0944287	0.00576647	0.000661001	4.03653e-05	0.18543	2.67345e-10	2.6732e-10	1	0	0	1	0	0
ACACATGCCACATATAG	1	4	17	42.36	2472461935	151	693665606	68	4	0.0236072	0.0944287	0.00576647	0.00160529	9.80299e-05	0.450331	6.49267e-10	6.49205e-10	1	0	0	1	0	0
ACACATGT	4	16	8	42.36	2472461935	151	693665606	128	4	0.0944287	0.377715	0.0230659	0.00302172	0.000184527	0.211921	1.22215e-09	1.22203e-09	1	0	0	1	0	0
ACACC	28	164	5	42.36	2472461935	151	693665606	820	5.85714	0.661001	3.87158	0.236425	0.0193579	0.00118213	0.193945	7.8294e-09	7.82865e-09	1	0	0	1	0	0
ACACCACT	2	8	8	42.36	2472461935	151	693665606	64	4	0.0472144	0.188857	0.0115329	0.00151086	9.22635e-05	0.211921	6.11075e-10	6.11016e-10	1	0	0	1	0	0
ACACCAGCCT	1	4	10	42.36	2472461935	151	693665606	40	4	0.0236072	0.0944287	0.00576647	0.000944287	5.76647e-05	0.264901	3.81922e-10	3.81885e-10	1	0	0	1	0	0
ACACCC	121	514	6	42.36	2472461935	151	693665606	3084	4.24793	2.85647	12.1341	0.740991	0.0728045	0.00444595	0.168792	2.94462e-08	2.94434e-08	1	0	0	1	0	0
ACACCT	11	55	6	42.36	2472461935	151	693665606	330	5	0.259679	1.29839	0.0792889	0.00779037	0.000475734	0.198675	3.15085e-09	3.15055e-09	1	0	0	1	0	0
ACACGC	349	1481	6	42.36	2472461935	151	693665606	8886	4.24355	8.2389	34.9622	2.13503	0.209773	0.0128102	0.168618	8.48439e-08	8.48358e-08	1	0	0	1	0	0
ACACGG	1	4	6	42.36	2472461935	151	693665606	24	4	0.0236072	0.0944287	0.00576647	0.000566572	3.45988e-05	0.15894	2.29153e-10	2.29131e-10	1	0	0	1	0	0
ACACGGC	1	4	7	42.36	2472461935	151	693665606	28	4	0.0236072	0.0944287	0.00576647	0.000661001	4.03653e-05	0.18543	2.67345e-10	2.6732e-10	1	0	0	1	0	0
ACACGTGCGT	9535	54901	10	42.36	2472461935	151	693665606	549010	5.75784	225.094	1296.06	79.1462	12.9606	0.791462	0.381314	5.24197e-06	5.24147e-06	1	0	0	1	0	0
ACACT	7	35	5	42.36	2472461935	151	693665606	175	5	0.16525	0.826251	0.0504566	0.00413126	0.000252283	0.165563	1.67091e-09	1.67075e-09	1	0	0	1	0	0
ACACTC	12	50	6	42.36	2472461935	151	693665606	300	4.16667	0.283286	1.18036	0.0720808	0.00708215	0.000432485	0.165563	2.86441e-09	2.86414e-09	1	0	0	1	0	0
ACACTG	2	8	6	42.36	2472461935	151	693665606	48	4	0.0472144	0.188857	0.0115329	0.00113314	6.91976e-05	0.15894	4.58306e-10	4.58262e-10	1	0	0	1	0	0
ACAG	2487	17029	4	42.36	2472461935	151	693665606	68116	6.84721	58.711	402.007	24.5493	1.60803	0.0981972	0.181383	6.50375e-07	6.50312e-07	1	0	0	0	0	0
ACAGACGG	2	8	8	42.36	2472461935	151	693665606	64	4	0.0472144	0.188857	0.0115329	0.00151086	9.22635e-05	0.211921	6.11075e-10	6.11016e-10	1	0	0	1	0	0
ACAGAG	325	1494	6	42.36	2472461935	151	693665606	8964	4.59692	7.67233	35.2691	2.15378	0.211615	0.0129227	0.182659	8.55887e-08	8.55805e-08	1	0	0	1	0	0
ACAGAGGAGATATATAGAGATAT	1	4	23	42.36	2472461935	151	693665606	92	4	0.0236072	0.0944287	0.00576647	0.00217186	0.000132629	0.609272	8.7842e-10	8.78336e-10	1	0	0	1	1	0
ACAGAGT	1	4	7	42.36	2472461935	151	693665606	28	4	0.0236072	0.0944287	0.00576647	0.000661001	4.03653e-05	0.18543	2.67345e-10	2.6732e-10	1	0	0	1	0	0
ACAGAT	59	299	6	42.36	2472461935	151	693665606	1794	5.0678	1.39282	7.05855	0.431043	0.0423513	0.00258626	0.201369	1.71292e-08	1.71276e-08	1	0	0	1	0	0
ACAGATACATATAT	1	4	14	42.36	2472461935	151	693665606	56	4	0.0236072	0.0944287	0.00576647	0.001322	8.07305e-05	0.370861	5.3469e-10	5.34639e-10	1	0	0	1	0	0
ACAGC	4	20	5	42.36	2472461935	151	693665606	100	5	0.0944287	0.472144	0.0288323	0.00236072	0.000144162	0.165563	9.54804e-10	9.54713e-10	1	0	0	1	0	0
ACAGCAGAGCAGCTCGC	1	4	17	42.36	2472461935	151	693665606	68	4	0.0236072	0.0944287	0.00576647	0.00160529	9.80299e-05	0.450331	6.49267e-10	6.49205e-10	1	0	0	1	0	0
ACAGCAGCAGAGTCAGTG	1	4	18	42.36	2472461935	151	693665606	72	4	0.0236072	0.0944287	0.00576647	0.00169972	0.000103796	0.476821	6.87459e-10	6.87393e-10	1	0	0	1	0	0
ACAGCAGCAGCAGAGTGC	1	4	18	42.36	2472461935	151	693665606	72	4	0.0236072	0.0944287	0.00576647	0.00169972	0.000103796	0.476821	6.87459e-10	6.87393e-10	1	0	0	1	0	0
ACAGCAGCAGCAGCG	1	4	15	42.36	2472461935	151	693665606	60	4	0.0236072	0.0944287	0.00576647	0.00141643	8.6497e-05	0.397351	5.72883e-10	5.72828e-10	1	0	0	1	0	0
ACAGCAGG	6	27	8	42.36	2472461935	151	693665606	216	4.5	0.141643	0.637394	0.0389237	0.00509915	0.000311389	0.238411	2.06238e-09	2.06218e-09	1	0	0	1	0	0
ACAGCATGT	6	26	9	42.36	2472461935	151	693665606	234	4.33333	0.141643	0.613787	0.037482	0.00552408	0.000337338	0.258278	2.23424e-09	2.23403e-09	1	0	0	1	0	0
ACAGCC	8816	36817	6	42.36	2472461935	151	693665606	220902	4.17616	208.121	869.145	53.076	5.21487	0.318456	0.16594	2.10918e-06	2.10898e-06	1	0	0	1	0	0
ACAGCT	54	218	6	42.36	2472461935	151	693665606	1308	4.03704	1.27479	5.14636	0.314272	0.0308782	0.00188563	0.160412	1.24888e-08	1.24876e-08	1	0	0	1	0	0
ACAGCTC	1	4	7	42.36	2472461935	151	693665606	28	4	0.0236072	0.0944287	0.00576647	0.000661001	4.03653e-05	0.18543	2.67345e-10	2.6732e-10	1	0	0	1	0	0
ACAGCTG	6	24	7	42.36	2472461935	151	693665606	168	4	0.141643	0.566572	0.0345988	0.00396601	0.000242192	0.18543	1.60407e-09	1.60392e-09	1	0	0	1	0	0
ACAGG	47	290	5	42.36	2472461935	151	693665606	1450	6.17021	1.10954	6.84608	0.418069	0.0342304	0.00209034	0.204312	1.38447e-08	1.38433e-08	1	0	0	1	0	0
ACAGGC	17	69	6	42.36	2472461935	151	693665606	414	4.05882	0.401322	1.6289	0.0994716	0.00977337	0.000596829	0.161278	3.95289e-09	3.95251e-09	1	0	0	1	0	0
ACAGGCC	2	8	7	42.36	2472461935	151	693665606	56	4	0.0472144	0.188857	0.0115329	0.001322	8.07305e-05	0.18543	5.3469e-10	5.34639e-10	1	0	0	1	0	0
ACAGGG	48	206	6	42.36	2472461935	151	693665606	1236	4.29167	1.13314	4.86308	0.296973	0.0291785	0.00178184	0.17053	1.18014e-08	1.18003e-08	1	0	0	1	0	0
ACAGGGAGAG	1	6	10	42.36	2472461935	151	693665606	60	6	0.0236072	0.141643	0.0086497	0.00141643	8.6497e-05	0.397351	5.72883e-10	5.72828e-10	1	0	0	1	0	0
ACAGGGC	1	4	7	42.36	2472461935	151	693665606	28	4	0.0236072	0.0944287	0.00576647	0.000661001	4.03653e-05	0.18543	2.67345e-10	2.6732e-10	1	0	0	1	0	0
ACAGGGG	1	4	7	42.36	2472461935	151	693665606	28	4	0.0236072	0.0944287	0.00576647	0.000661001	4.03653e-05	0.18543	2.67345e-10	2.6732e-10	1	0	0	1	0	0
ACAGGGGACGGACCCCGCCC	1	5	20	42.36	2472461935	151	693665606	100	5	0.0236072	0.118036	0.00720808	0.00236072	0.000144162	0.662252	9.54804e-10	9.54713e-10	1	0	0	1	1	0
ACAGGGT	3	12	7	42.36	2472461935	151	693665606	84	4	0.0708215	0.283286	0.0172994	0.001983	0.000121096	0.18543	8.02036e-10	8.01959e-10	1	0	0	1	0	0
ACAGGTC	1	5	7	42.36	2472461935	151	693665606	35	5	0.0236072	0.118036	0.00720808	0.000826251	5.04566e-05	0.231788	3.34182e-10	3.3415e-10	1	0	0	1	0	0
ACAGT	3	15	5	42.36	2472461935	151	693665606	75	5	0.0708215	0.354108	0.0216243	0.00177054	0.000108121	0.165563	7.16103e-10	7.16035e-10	1	0	0	1	0	0
ACAGTATCAGG	3	12	11	42.36	2472461935	151	693665606	132	4	0.0708215	0.283286	0.0172994	0.00311615	0.000190293	0.291391	1.26034e-09	1.26022e-09	1	0	0	1	0	0
ACAGTC	5	20	6	42.36	2472461935	151	693665606	120	4	0.118036	0.472144	0.0288323	0.00283286	0.000172994	0.15894	1.14577e-09	1.14566e-09	1	0	0	1	0	0
ACAGTCG	2	8	7	42.36	2472461935	151	693665606	56	4	0.0472144	0.188857	0.0115329	0.001322	8.07305e-05	0.18543	5.3469e-10	5.34639e-10	1	0	0	1	0	0
ACAGTCTACAT	3	12	11	42.36	2472461935	151	693665606	132	4	0.0708215	0.283286	0.0172994	0.00311615	0.000190293	0.291391	1.26034e-09	1.26022e-09	1	0	0	1	0	0
ACAGTG	2	8	6	42.36	2472461935	151	693665606	48	4	0.0472144	0.188857	0.0115329	0.00113314	6.91976e-05	0.15894	4.58306e-10	4.58262e-10	1	0	0	1	0	0
ACAT	3577	25464	4	42.36	2472461935	151	693665606	101856	7.11881	84.4429	601.133	36.7093	2.40453	0.146837	0.188578	9.72526e-07	9.72433e-07	1	0	0	0	0	0
ACATACC	1	4	7	42.36	2472461935	151	693665606	28	4	0.0236072	0.0944287	0.00576647	0.000661001	4.03653e-05	0.18543	2.67345e-10	2.6732e-10	1	0	0	1	0	0
ACATAG	21	86	6	42.36	2472461935	151	693665606	516	4.09524	0.495751	2.03022	0.123979	0.0121813	0.000743874	0.162725	4.92679e-09	4.92632e-09	1	0	0	1	0	0
ACATAGAG	8	34	8	42.36	2472461935	151	693665606	272	4.25	0.188857	0.802644	0.049015	0.00642115	0.00039212	0.225166	2.59707e-09	2.59682e-09	1	0	0	1	0	0
ACATAT	318	1528	6	42.36	2472461935	151	693665606	9168	4.80503	7.50708	36.0718	2.20279	0.216431	0.0132167	0.190928	8.75365e-08	8.75281e-08	1	0	0	1	0	0
ACATATACATATATATAG	1	5	18	42.36	2472461935	151	693665606	90	5	0.0236072	0.118036	0.00720808	0.00212465	0.000129746	0.596026	8.59324e-10	8.59242e-10	1	0	0	1	1	0
ACATC	22	158	5	42.36	2472461935	151	693665606	790	7.18182	0.519358	3.72993	0.227775	0.0186497	0.00113888	0.237809	7.54296e-09	7.54223e-09	1	0	0	1	0	0
ACATCACCATCATCATC	1	4	17	42.36	2472461935	151	693665606	68	4	0.0236072	0.0944287	0.00576647	0.00160529	9.80299e-05	0.450331	6.49267e-10	6.49205e-10	1	0	0	1	0	0
ACATCAT	1	4	7	42.36	2472461935	151	693665606	28	4	0.0236072	0.0944287	0.00576647	0.000661001	4.03653e-05	0.18543	2.67345e-10	2.6732e-10	1	0	0	1	0	0
ACATCCCTCCC	1	4	11	42.36	2472461935	151	693665606	44	4	0.0236072	0.0944287	0.00576647	0.00103872	6.34311e-05	0.291391	4.20114e-10	4.20074e-10	1	0	0	1	0	0
ACATCGTATAT	3	15	11	42.36	2472461935	151	693665606	165	5	0.0708215	0.354108	0.0216243	0.00389518	0.000237867	0.364238	1.57543e-09	1.57528e-09	1	0	0	1	0	0
ACATCT	6	24	6	42.36	2472461935	151	693665606	144	4	0.141643	0.566572	0.0345988	0.00339943	0.000207593	0.15894	1.37492e-09	1.37479e-09	1	0	0	1	0	0
ACATCTC	1	4	7	42.36	2472461935	151	693665606	28	4	0.0236072	0.0944287	0.00576647	0.000661001	4.03653e-05	0.18543	2.67345e-10	2.6732e-10	1	0	0	1	0	0
ACATG	9	48	5	42.36	2472461935	151	693665606	240	5.33333	0.212465	1.13314	0.0691976	0.00566572	0.000345988	0.1766	2.29153e-09	2.29131e-09	1	0	0	1	0	0
ACATGAG	2	8	7	42.36	2472461935	151	693665606	56	4	0.0472144	0.188857	0.0115329	0.001322	8.07305e-05	0.18543	5.3469e-10	5.34639e-10	1	0	0	1	0	0
ACATGC	12	48	6	42.36	2472461935	151	693665606	288	4	0.283286	1.13314	0.0691976	0.00679887	0.000415186	0.15894	2.74984e-09	2.74957e-09	1	0	0	1	0	0
ACATGCACC	3	15	9	42.36	2472461935	151	693665606	135	5	0.0708215	0.354108	0.0216243	0.00318697	0.000194618	0.298013	1.28899e-09	1.28886e-09	1	0	0	1	0	0
ACATGCC	3	12	7	42.36	2472461935	151	693665606	84	4	0.0708215	0.283286	0.0172994	0.001983	0.000121096	0.18543	8.02036e-10	8.01959e-10	1	0	0	1	0	0
ACATGG	2	8	6	42.36	2472461935	151	693665606	48	4	0.0472144	0.188857	0.0115329	0.00113314	6.91976e-05	0.15894	4.58306e-10	4.58262e-10	1	0	0	1	0	0
ACATGGG	3	12	7	42.36	2472461935	151	693665606	84	4	0.0708215	0.283286	0.0172994	0.001983	0.000121096	0.18543	8.02036e-10	8.01959e-10	1	0	0	1	0	0
ACATGGT	4	19	7	42.36	2472461935	151	693665606	133	4.75	0.0944287	0.448536	0.0273907	0.00313975	0.000191735	0.220199	1.26989e-09	1.26977e-09	1	0	0	1	0	0
ACC	529	4722	3	42.36	2472461935	151	693665606	14166	8.92628	12.4882	111.473	6.80731	0.334419	0.0204219	0.177343	1.35258e-07	1.35245e-07	1	0	0	0	0	0
ACCACCC	1	4	7	42.36	2472461935	151	693665606	28	4	0.0236072	0.0944287	0.00576647	0.000661001	4.03653e-05	0.18543	2.67345e-10	2.6732e-10	1	0	0	1	0	0
ACCACT	2	8	6	42.36	2472461935	151	693665606	48	4	0.0472144	0.188857	0.0115329	0.00113314	6.91976e-05	0.15894	4.58306e-10	4.58262e-10	1	0	0	1	0	0
ACCACTC	2	13	7	42.36	2472461935	151	693665606	91	6.5	0.0472144	0.306893	0.018741	0.00214825	0.000131187	0.301325	8.68872e-10	8.68789e-10	1	0	0	1	0	0
ACCAG	31	158	5	42.36	2472461935	151	693665606	790	5.09677	0.731822	3.72993	0.227775	0.0186497	0.00113888	0.168767	7.54296e-09	7.54223e-09	1	0	0	1	0	0
ACCAGAG	6	24	7	42.36	2472461935	151	693665606	168	4	0.141643	0.566572	0.0345988	0.00396601	0.000242192	0.18543	1.60407e-09	1.60392e-09	1	0	0	1	0	0
ACCAGC	27	112	6	42.36	2472461935	151	693665606	672	4.14815	0.637394	2.644	0.161461	0.015864	0.000968766	0.164827	6.41629e-09	6.41567e-09	1	0	0	1	0	0
ACCAGCAGCAGCAGCAGG	1	4	18	42.36	2472461935	151	693665606	72	4	0.0236072	0.0944287	0.00576647	0.00169972	0.000103796	0.476821	6.87459e-10	6.87393e-10	1	0	0	1	0	0
ACCAGCAGCAGGAGC	1	4	15	42.36	2472461935	151	693665606	60	4	0.0236072	0.0944287	0.00576647	0.00141643	8.6497e-05	0.397351	5.72883e-10	5.72828e-10	1	0	0	1	0	0
ACCAGCC	2	8	7	42.36	2472461935	151	693665606	56	4	0.0472144	0.188857	0.0115329	0.001322	8.07305e-05	0.18543	5.3469e-10	5.34639e-10	1	0	0	1	0	0
ACCAGG	11	58	6	42.36	2472461935	151	693665606	348	5.27273	0.259679	1.36922	0.0836138	0.0082153	0.000501683	0.209512	3.32272e-09	3.3224e-09	1	0	0	1	0	0
ACCAGGAGCAGCAGC	1	5	15	42.36	2472461935	151	693665606	75	5	0.0236072	0.118036	0.00720808	0.00177054	0.000108121	0.496689	7.16103e-10	7.16035e-10	1	0	0	1	0	0
ACCAGGG	3	13	7	42.36	2472461935	151	693665606	91	4.33333	0.0708215	0.306893	0.018741	0.00214825	0.000131187	0.200883	8.68872e-10	8.68789e-10	1	0	0	1	0	0
ACCAGTG	3	13	7	42.36	2472461935	151	693665606	91	4.33333	0.0708215	0.306893	0.018741	0.00214825	0.000131187	0.200883	8.68872e-10	8.68789e-10	1	0	0	1	0	0
ACCAT	19	127	5	42.36	2472461935	151	693665606	635	6.68421	0.448536	2.99811	0.183085	0.0149906	0.000915427	0.221331	6.06301e-09	6.06243e-09	1	0	0	1	0	0
ACCATAT	4	16	7	42.36	2472461935	151	693665606	112	4	0.0944287	0.377715	0.0230659	0.002644	0.000161461	0.18543	1.06938e-09	1.06928e-09	1	0	0	1	0	0
ACCATC	86	370	6	42.36	2472461935	151	693665606	2220	4.30233	2.03022	8.73466	0.533398	0.0524079	0.00320039	0.170953	2.11967e-08	2.11946e-08	1	0	0	1	0	0
ACCATG	5	20	6	42.36	2472461935	151	693665606	120	4	0.118036	0.472144	0.0288323	0.00283286	0.000172994	0.15894	1.14577e-09	1.14566e-09	1	0	0	1	0	0
ACCC	14	85	4	42.36	2472461935	151	693665606	340	6.07143	0.3305	2.00661	0.122537	0.00802644	0.00049015	0.160833	3.24634e-09	3.24602e-09	1	0	0	0	0	0
ACCCAG	9	39	6	42.36	2472461935	151	693665606	234	4.33333	0.212465	0.92068	0.0562231	0.00552408	0.000337338	0.172185	2.23424e-09	2.23403e-09	1	0	0	1	0	0
ACCCAGC	13	58	7	42.36	2472461935	151	693665606	406	4.46154	0.306893	1.36922	0.0836138	0.00958451	0.000585296	0.206826	3.87651e-09	3.87614e-09	1	0	0	1	0	0
ACCCAGG	3	12	7	42.36	2472461935	151	693665606	84	4	0.0708215	0.283286	0.0172994	0.001983	0.000121096	0.18543	8.02036e-10	8.01959e-10	1	0	0	1	0	0
ACCCATG	2	8	7	42.36	2472461935	151	693665606	56	4	0.0472144	0.188857	0.0115329	0.001322	8.07305e-05	0.18543	5.3469e-10	5.34639e-10	1	0	0	1	0	0
ACCCATGC	1	4	8	42.36	2472461935	151	693665606	32	4	0.0236072	0.0944287	0.00576647	0.00075543	4.61317e-05	0.211921	3.05537e-10	3.05508e-10	1	0	0	1	0	0
ACCCC	34	171	5	42.36	2472461935	151	693665606	855	5.02941	0.802644	4.03683	0.246516	0.0201841	0.00123258	0.166537	8.16358e-09	8.1628e-09	1	0	0	1	0	0
ACCCCAG	1	4	7	42.36	2472461935	151	693665606	28	4	0.0236072	0.0944287	0.00576647	0.000661001	4.03653e-05	0.18543	2.67345e-10	2.6732e-10	1	0	0	1	0	0
ACCCCAT	1	5	7	42.36	2472461935	151	693665606	35	5	0.0236072	0.118036	0.00720808	0.000826251	5.04566e-05	0.231788	3.34182e-10	3.3415e-10	1	0	0	1	0	0
ACCCCC	69	276	6	42.36	2472461935	151	693665606	1656	4	1.6289	6.51558	0.397886	0.0390935	0.00238732	0.15894	1.58116e-08	1.581e-08	1	0	0	1	0	0
ACCCCCC	1	4	7	42.36	2472461935	151	693665606	28	4	0.0236072	0.0944287	0.00576647	0.000661001	4.03653e-05	0.18543	2.67345e-10	2.6732e-10	1	0	0	1	0	0
ACCCCCCTCC	2	8	10	42.36	2472461935	151	693665606	80	4	0.0472144	0.188857	0.0115329	0.00188857	0.000115329	0.264901	7.63844e-10	7.6377e-10	1	0	0	1	0	0
ACCCCGG	1	4	7	42.36	2472461935	151	693665606	28	4	0.0236072	0.0944287	0.00576647	0.000661001	4.03653e-05	0.18543	2.67345e-10	2.6732e-10	1	0	0	1	0	0
ACCCCT	57	322	6	42.36	2472461935	151	693665606	1932	5.64912	1.34561	7.60151	0.464201	0.0456091	0.0027852	0.224468	1.84468e-08	1.84451e-08	1	0	0	1	0	0
ACCCCTC	1	4	7	42.36	2472461935	151	693665606	28	4	0.0236072	0.0944287	0.00576647	0.000661001	4.03653e-05	0.18543	2.67345e-10	2.6732e-10	1	0	0	1	0	0
ACCCCTCT	1	6	8	42.36	2472461935	151	693665606	48	6	0.0236072	0.141643	0.0086497	0.00113314	6.91976e-05	0.317881	4.58306e-10	4.58262e-10	1	0	0	1	0	0
ACCCCTG	3	12	7	42.36	2472461935	151	693665606	84	4	0.0708215	0.283286	0.0172994	0.001983	0.000121096	0.18543	8.02036e-10	8.01959e-10	1	0	0	1	0	0
ACCCG	4	20	5	42.36	2472461935	151	693665606	100	5	0.0944287	0.472144	0.0288323	0.00236072	0.000144162	0.165563	9.54804e-10	9.54713e-10	1	0	0	1	0	0
ACCCGC	4	18	6	42.36	2472461935	151	693665606	108	4.5	0.0944287	0.424929	0.0259491	0.00254958	0.000155695	0.178808	1.03119e-09	1.03109e-09	1	0	0	1	0	0
ACCCGCGC	2	9	8	42.36	2472461935	151	693665606	72	4.5	0.0472144	0.212465	0.0129746	0.00169972	0.000103796	0.238411	6.87459e-10	6.87393e-10	1	0	0	1	0	0
ACCCGG	1	4	6	42.36	2472461935	151	693665606	24	4	0.0236072	0.0944287	0.00576647	0.000566572	3.45988e-05	0.15894	2.29153e-10	2.29131e-10	1	0	0	1	0	0
ACCCGGAGC	1	4	9	42.36	2472461935	151	693665606	36	4	0.0236072	0.0944287	0.00576647	0.000849858	5.18982e-05	0.238411	3.4373e-10	3.43697e-10	1	0	0	1	0	0
ACCCGGC	1	5	7	42.36	2472461935	151	693665606	35	5	0.0236072	0.118036	0.00720808	0.000826251	5.04566e-05	0.231788	3.34182e-10	3.3415e-10	1	0	0	1	0	0
ACCCGGG	3	12	7	42.36	2472461935	151	693665606	84	4	0.0708215	0.283286	0.0172994	0.001983	0.000121096	0.18543	8.02036e-10	8.01959e-10	1	0	0	1	0	0
ACCCGT	9	45	6	42.36	2472461935	151	693665606	270	5	0.212465	1.06232	0.0648728	0.00637394	0.000389237	0.198675	2.57797e-09	2.57773e-09	1	0	0	1	0	0
ACCCT	6	41	5	42.36	2472461935	151	693665606	205	6.83333	0.141643	0.967894	0.0591063	0.00483947	0.000295531	0.226269	1.95735e-09	1.95716e-09	1	0	0	1	0	0
ACCCTC	28	149	6	42.36	2472461935	151	693665606	894	5.32143	0.661001	3.51747	0.214801	0.0211048	0.00128881	0.211447	8.53595e-09	8.53514e-09	1	0	0	1	0	0
ACCCTCATC	5	20	9	42.36	2472461935	151	693665606	180	4	0.118036	0.472144	0.0288323	0.00424929	0.000259491	0.238411	1.71865e-09	1.71848e-09	1	0	0	1	0	0
ACCCTCC	1	4	7	42.36	2472461935	151	693665606	28	4	0.0236072	0.0944287	0.00576647	0.000661001	4.03653e-05	0.18543	2.67345e-10	2.6732e-10	1	0	0	1	0	0
ACCCTG	69	306	6	42.36	2472461935	151	693665606	1836	4.43478	1.6289	7.2238	0.441135	0.0433428	0.00264681	0.176217	1.75302e-08	1.75285e-08	1	0	0	1	0	0
ACCCTGC	1	5	7	42.36	2472461935	151	693665606	35	5	0.0236072	0.118036	0.00720808	0.000826251	5.04566e-05	0.231788	3.34182e-10	3.3415e-10	1	0	0	1	0	0
ACCCTGG	1	4	7	42.36	2472461935	151	693665606	28	4	0.0236072	0.0944287	0.00576647	0.000661001	4.03653e-05	0.18543	2.67345e-10	2.6732e-10	1	0	0	1	0	0
ACCG	6	36	4	42.36	2472461935	151	693665606	144	6	0.141643	0.849858	0.0518982	0.00339943	0.000207593	0.15894	1.37492e-09	1.37479e-09	1	0	0	0	0	0
ACCGACCT	1	4	8	42.36	2472461935	151	693665606	32	4	0.0236072	0.0944287	0.00576647	0.00075543	4.61317e-05	0.211921	3.05537e-10	3.05508e-10	1	0	0	1	0	0
ACCGAG	2	8	6	42.36	2472461935	151	693665606	48	4	0.0472144	0.188857	0.0115329	0.00113314	6.91976e-05	0.15894	4.58306e-10	4.58262e-10	1	0	0	1	0	0
ACCGCC	9	37	6	42.36	2472461935	151	693665606	222	4.11111	0.212465	0.873466	0.0533398	0.00524079	0.000320039	0.163355	2.11967e-09	2.11946e-09	1	0	0	1	0	0
ACCGCTGCGCACTC	5	20	14	42.36	2472461935	151	693665606	280	4	0.118036	0.472144	0.0288323	0.00661001	0.000403653	0.370861	2.67345e-09	2.6732e-09	1	0	0	1	0	0
ACCGG	1	5	5	42.36	2472461935	151	693665606	25	5	0.0236072	0.118036	0.00720808	0.000590179	3.60404e-05	0.165563	2.38701e-10	2.38678e-10	1	0	0	1	0	0
ACCGGC	5	21	6	42.36	2472461935	151	693665606	126	4.2	0.118036	0.495751	0.030274	0.0029745	0.000181644	0.166887	1.20305e-09	1.20294e-09	1	0	0	1	0	0
ACCGGG	4	16	6	42.36	2472461935	151	693665606	96	4	0.0944287	0.377715	0.0230659	0.00226629	0.000138395	0.15894	9.16612e-10	9.16525e-10	1	0	0	1	0	0
ACCGTC	2	8	6	42.36	2472461935	151	693665606	48	4	0.0472144	0.188857	0.0115329	0.00113314	6.91976e-05	0.15894	4.58306e-10	4.58262e-10	1	0	0	1	0	0
ACCGTG	6	24	6	42.36	2472461935	151	693665606	144	4	0.141643	0.566572	0.0345988	0.00339943	0.000207593	0.15894	1.37492e-09	1.37479e-09	1	0	0	1	0	0
ACCT	196	1300	4	42.36	2472461935	151	693665606	5200	6.63265	4.62701	30.6893	1.8741	0.122757	0.00749641	0.175699	4.96498e-08	4.96451e-08	1	0	0	0	0	0
ACCTAG	12	48	6	42.36	2472461935	151	693665606	288	4	0.283286	1.13314	0.0691976	0.00679887	0.000415186	0.15894	2.74984e-09	2.74957e-09	1	0	0	1	0	0
ACCTAT	12	48	6	42.36	2472461935	151	693665606	288	4	0.283286	1.13314	0.0691976	0.00679887	0.000415186	0.15894	2.74984e-09	2.74957e-09	1	0	0	1	0	0
ACCTC	2	10	5	42.36	2472461935	151	693665606	50	5	0.0472144	0.236072	0.0144162	0.00118036	7.20808e-05	0.165563	4.77402e-10	4.77357e-10	1	0	0	1	0	0
ACCTCC	13	54	6	42.36	2472461935	151	693665606	324	4.15385	0.306893	1.27479	0.0778473	0.00764873	0.000467084	0.165053	3.09357e-09	3.09327e-09	1	0	0	1	0	0
ACCTCCAGT	5	21	9	42.36	2472461935	151	693665606	189	4.2	0.118036	0.495751	0.030274	0.00446176	0.000272466	0.250331	1.80458e-09	1.80441e-09	1	0	0	1	0	0
ACCTCCCGTC	1	4	10	42.36	2472461935	151	693665606	40	4	0.0236072	0.0944287	0.00576647	0.000944287	5.76647e-05	0.264901	3.81922e-10	3.81885e-10	1	0	0	1	0	0
ACCTCG	5	20	6	42.36	2472461935	151	693665606	120	4	0.118036	0.472144	0.0288323	0.00283286	0.000172994	0.15894	1.14577e-09	1.14566e-09	1	0	0	1	0	0
ACCTCGG	2	10	7	42.36	2472461935	151	693665606	70	5	0.0472144	0.236072	0.0144162	0.0016525	0.000100913	0.231788	6.68363e-10	6.68299e-10	1	0	0	1	0	0
ACCTCTGCC	1	4	9	42.36	2472461935	151	693665606	36	4	0.0236072	0.0944287	0.00576647	0.000849858	5.18982e-05	0.238411	3.4373e-10	3.43697e-10	1	0	0	1	0	0
ACCTG	1	5	5	42.36	2472461935	151	693665606	25	5	0.0236072	0.118036	0.00720808	0.000590179	3.60404e-05	0.165563	2.38701e-10	2.38678e-10	1	0	0	1	0	0
ACCTGC	36	150	6	42.36	2472461935	151	693665606	900	4.16667	0.849858	3.54108	0.216243	0.0212465	0.00129746	0.165563	8.59324e-09	8.59242e-09	1	0	0	1	0	0
ACCTGCC	6	24	7	42.36	2472461935	151	693665606	168	4	0.141643	0.566572	0.0345988	0.00396601	0.000242192	0.18543	1.60407e-09	1.60392e-09	1	0	0	1	0	0
ACCTGG	11	44	6	42.36	2472461935	151	693665606	264	4	0.259679	1.03872	0.0634311	0.00623229	0.000380587	0.15894	2.52068e-09	2.52044e-09	1	0	0	1	0	0
ACCTGGG	33	138	7	42.36	2472461935	151	693665606	966	4.18182	0.779037	3.25779	0.198943	0.0228045	0.0013926	0.193859	9.22341e-09	9.22253e-09	1	0	0	1	0	0
ACCTGGGCACGCGC	1	5	14	42.36	2472461935	151	693665606	70	5	0.0236072	0.118036	0.00720808	0.0016525	0.000100913	0.463576	6.68363e-10	6.68299e-10	1	0	0	1	0	0
ACG	24	203	3	42.36	2472461935	151	693665606	609	8.45833	0.566572	4.79226	0.292648	0.0143768	0.000877945	0.168046	5.81476e-09	5.8142e-09	1	0	0	0	0	0
ACGAG	2	10	5	42.36	2472461935	151	693665606	50	5	0.0472144	0.236072	0.0144162	0.00118036	7.20808e-05	0.165563	4.77402e-10	4.77357e-10	1	0	0	1	0	0
ACGAGAGGAG	1	4	10	42.36	2472461935	151	693665606	40	4	0.0236072	0.0944287	0.00576647	0.000944287	5.76647e-05	0.264901	3.81922e-10	3.81885e-10	1	0	0	1	0	0
ACGAGG	8	32	6	42.36	2472461935	151	693665606	192	4	0.188857	0.75543	0.0461317	0.00453258	0.00027679	0.15894	1.83322e-09	1.83305e-09	1	0	0	1	0	0
ACGATAGATATATAT	1	6	15	42.36	2472461935	151	693665606	90	6	0.0236072	0.141643	0.0086497	0.00212465	0.000129746	0.596026	8.59324e-10	8.59242e-10	1	0	0	1	1	0
ACGC	366	2373	4	42.36	2472461935	151	693665606	9492	6.48361	8.64023	56.0198	3.42096	0.224079	0.0136838	0.171751	9.063e-08	9.06214e-08	1	0	0	0	0	0
ACGCAG	3	12	6	42.36	2472461935	151	693665606	72	4	0.0708215	0.283286	0.0172994	0.00169972	0.000103796	0.15894	6.87459e-10	6.87393e-10	1	0	0	1	0	0
ACGCCAG	1	4	7	42.36	2472461935	151	693665606	28	4	0.0236072	0.0944287	0.00576647	0.000661001	4.03653e-05	0.18543	2.67345e-10	2.6732e-10	1	0	0	1	0	0
ACGCCC	1	4	6	42.36	2472461935	151	693665606	24	4	0.0236072	0.0944287	0.00576647	0.000566572	3.45988e-05	0.15894	2.29153e-10	2.29131e-10	1	0	0	1	0	0
ACGCCGC	8	32	7	42.36	2472461935	151	693665606	224	4	0.188857	0.75543	0.0461317	0.00528801	0.000322922	0.18543	2.13876e-09	2.13856e-09	1	0	0	1	0	0
ACGCCTCTCCCCAGCCCT	1	5	18	42.36	2472461935	151	693665606	90	5	0.0236072	0.118036	0.00720808	0.00212465	0.000129746	0.596026	8.59324e-10	8.59242e-10	1	0	0	1	1	0
ACGCGC	2	8	6	42.36	2472461935	151	693665606	48	4	0.0472144	0.188857	0.0115329	0.00113314	6.91976e-05	0.15894	4.58306e-10	4.58262e-10	1	0	0	1	0	0
ACGCGTC	3	12	7	42.36	2472461935	151	693665606	84	4	0.0708215	0.283286	0.0172994	0.001983	0.000121096	0.18543	8.02036e-10	8.01959e-10	1	0	0	1	0	0
ACGG	15	93	4	42.36	2472461935	151	693665606	372	6.2	0.354108	2.19547	0.13407	0.00878187	0.000536281	0.164238	3.55187e-09	3.55153e-09	1	0	0	0	0	0
ACGGAG	2	8	6	42.36	2472461935	151	693665606	48	4	0.0472144	0.188857	0.0115329	0.00113314	6.91976e-05	0.15894	4.58306e-10	4.58262e-10	1	0	0	1	0	0
ACGGCC	72	303	6	42.36	2472461935	151	693665606	1818	4.20833	1.69972	7.15297	0.43681	0.0429178	0.00262086	0.167219	1.73583e-08	1.73567e-08	1	0	0	1	0	0
ACGGCCAGGATGG	3	15	13	42.36	2472461935	151	693665606	195	5	0.0708215	0.354108	0.0216243	0.0046034	0.000281115	0.430464	1.86187e-09	1.86169e-09	1	0	0	1	0	0
ACGGGC	3	12	6	42.36	2472461935	151	693665606	72	4	0.0708215	0.283286	0.0172994	0.00169972	0.000103796	0.15894	6.87459e-10	6.87393e-10	1	0	0	1	0	0
ACGGGG	7	28	6	42.36	2472461935	151	693665606	168	4	0.16525	0.661001	0.0403653	0.00396601	0.000242192	0.15894	1.60407e-09	1.60392e-09	1	0	0	1	0	0
ACGT	2	14	4	42.36	2472461935	151	693665606	56	7	0.0472144	0.3305	0.0201826	0.001322	8.07305e-05	0.18543	5.3469e-10	5.34639e-10	1	0	0	0	0	0
ACGTC	6	41	5	42.36	2472461935	151	693665606	205	6.83333	0.141643	0.967894	0.0591063	0.00483947	0.000295531	0.226269	1.95735e-09	1.95716e-09	1	0	0	1	0	0
ACGTCACTCC	6	26	10	42.36	2472461935	151	693665606	260	4.33333	0.141643	0.613787	0.037482	0.00613787	0.00037482	0.286976	2.48249e-09	2.48225e-09	1	0	0	1	0	0
ACGTCC	1	4	6	42.36	2472461935	151	693665606	24	4	0.0236072	0.0944287	0.00576647	0.000566572	3.45988e-05	0.15894	2.29153e-10	2.29131e-10	1	0	0	1	0	0
ACT	444	4988	3	42.36	2472461935	151	693665606	14964	11.2342	10.4816	117.753	7.19078	0.353258	0.0215724	0.223197	1.42877e-07	1.42863e-07	1	0	0	0	0	0
ACTAG	35	210	5	42.36	2472461935	151	693665606	1050	6	0.826251	4.95751	0.30274	0.0247875	0.0015137	0.198675	1.00254e-08	1.00245e-08	1	0	0	1	0	0
ACTAGC	5	25	6	42.36	2472461935	151	693665606	150	5	0.118036	0.590179	0.0360404	0.00354108	0.000216243	0.198675	1.43221e-09	1.43207e-09	1	0	0	1	0	0
ACTAGGC	5	20	7	42.36	2472461935	151	693665606	140	4	0.118036	0.472144	0.0288323	0.003305	0.000201826	0.18543	1.33673e-09	1.3366e-09	1	0	0	1	0	0
ACTAGT	1	4	6	42.36	2472461935	151	693665606	24	4	0.0236072	0.0944287	0.00576647	0.000566572	3.45988e-05	0.15894	2.29153e-10	2.29131e-10	1	0	0	1	0	0
ACTAT	66	528	5	42.36	2472461935	151	693665606	2640	8	1.55807	12.4646	0.761174	0.0623229	0.00380587	0.264901	2.52068e-08	2.52044e-08	1	0	0	1	0	0
ACTATC	2	10	6	42.36	2472461935	151	693665606	60	5	0.0472144	0.236072	0.0144162	0.00141643	8.6497e-05	0.198675	5.72883e-10	5.72828e-10	1	0	0	1	0	0
ACTATG	6	24	6	42.36	2472461935	151	693665606	144	4	0.141643	0.566572	0.0345988	0.00339943	0.000207593	0.15894	1.37492e-09	1.37479e-09	1	0	0	1	0	0
ACTC	161	1158	4	42.36	2472461935	151	693665606	4632	7.19255	3.80076	27.3371	1.66939	0.109348	0.00667757	0.190531	4.42265e-08	4.42223e-08	1	0	0	0	0	0
ACTCAG	1	4	6	42.36	2472461935	151	693665606	24	4	0.0236072	0.0944287	0.00576647	0.000566572	3.45988e-05	0.15894	2.29153e-10	2.29131e-10	1	0	0	1	0	0
ACTCAGT	1	4	7	42.36	2472461935	151	693665606	28	4	0.0236072	0.0944287	0.00576647	0.000661001	4.03653e-05	0.18543	2.67345e-10	2.6732e-10	1	0	0	1	0	0
ACTCC	28	186	5	42.36	2472461935	151	693665606	930	6.64286	0.661001	4.39093	0.268141	0.0219547	0.0013407	0.219962	8.87968e-09	8.87883e-09	1	0	0	1	0	0
ACTCCC	12	49	6	42.36	2472461935	151	693665606	294	4.08333	0.283286	1.15675	0.0706392	0.00694051	0.000423835	0.162252	2.80713e-09	2.80686e-09	1	0	0	1	0	0
ACTCCGATCTCAGAT	1	4	15	42.36	2472461935	151	693665606	60	4	0.0236072	0.0944287	0.00576647	0.00141643	8.6497e-05	0.397351	5.72883e-10	5.72828e-10	1	0	0	1	0	0
ACTCGG	32	195	6	42.36	2472461935	151	693665606	1170	6.09375	0.75543	4.6034	0.281115	0.0276204	0.00168669	0.242136	1.11712e-08	1.11701e-08	1	0	0	1	0	0
ACTCT	68	474	5	42.36	2472461935	151	693665606	2370	6.97059	1.60529	11.1898	0.683326	0.055949	0.00341663	0.230814	2.26289e-08	2.26267e-08	1	0	0	1	0	0
ACTCTC	2	10	6	42.36	2472461935	151	693665606	60	5	0.0472144	0.236072	0.0144162	0.00141643	8.6497e-05	0.198675	5.72883e-10	5.72828e-10	1	0	0	1	0	0
ACTG	57	364	4	42.36	2472461935	151	693665606	1456	6.38596	1.34561	8.59301	0.524749	0.034372	0.00209899	0.169165	1.3902e-08	1.39006e-08	1	0	0	0	0	0
ACTGAGG	1	4	7	42.36	2472461935	151	693665606	28	4	0.0236072	0.0944287	0.00576647	0.000661001	4.03653e-05	0.18543	2.67345e-10	2.6732e-10	1	0	0	1	0	0
ACTGAT	6	24	6	42.36	2472461935	151	693665606	144	4	0.141643	0.566572	0.0345988	0.00339943	0.000207593	0.15894	1.37492e-09	1.37479e-09	1	0	0	1	0	0
ACTGATCACTGATG	1	5	14	42.36	2472461935	151	693665606	70	5	0.0236072	0.118036	0.00720808	0.0016525	0.000100913	0.463576	6.68363e-10	6.68299e-10	1	0	0	1	0	0
ACTGCAG	2	8	7	42.36	2472461935	151	693665606	56	4	0.0472144	0.188857	0.0115329	0.001322	8.07305e-05	0.18543	5.3469e-10	5.34639e-10	1	0	0	1	0	0
ACTGCAT	5	20	7	42.36	2472461935	151	693665606	140	4	0.118036	0.472144	0.0288323	0.003305	0.000201826	0.18543	1.33673e-09	1.3366e-09	1	0	0	1	0	0
ACTGCC	97	406	6	42.36	2472461935	151	693665606	2436	4.18557	2.2899	9.58451	0.585296	0.0575071	0.00351178	0.166314	2.3259e-08	2.32568e-08	1	0	0	1	0	0
ACTGCG	3	12	6	42.36	2472461935	151	693665606	72	4	0.0708215	0.283286	0.0172994	0.00169972	0.000103796	0.15894	6.87459e-10	6.87393e-10	1	0	0	1	0	0
ACTGCT	40	182	6	42.36	2472461935	151	693665606	1092	4.55	0.944287	4.29651	0.262374	0.025779	0.00157425	0.180795	1.04265e-08	1.04255e-08	1	0	0	1	0	0
ACTGCTC	1	4	7	42.36	2472461935	151	693665606	28	4	0.0236072	0.0944287	0.00576647	0.000661001	4.03653e-05	0.18543	2.67345e-10	2.6732e-10	1	0	0	1	0	0
ACTGG	10	50	5	42.36	2472461935	151	693665606	250	5	0.236072	1.18036	0.0720808	0.00590179	0.000360404	0.165563	2.38701e-09	2.38678e-09	1	0	0	1	0	0
ACTGGC	2	8	6	42.36	2472461935	151	693665606	48	4	0.0472144	0.188857	0.0115329	0.00113314	6.91976e-05	0.15894	4.58306e-10	4.58262e-10	1	0	0	1	0	0
ACTGGCTGG	1	4	9	42.36	2472461935	151	693665606	36	4	0.0236072	0.0944287	0.00576647	0.000849858	5.18982e-05	0.238411	3.4373e-10	3.43697e-10	1	0	0	1	0	0
ACTGGGG	1	4	7	42.36	2472461935	151	693665606	28	4	0.0236072	0.0944287	0.00576647	0.000661001	4.03653e-05	0.18543	2.67345e-10	2.6732e-10	1	0	0	1	0	0
AG	29025	480635	2	42.36	2472461935	151	693665606	961270	16.5593	685.198	11346.4	692.891	22.6929	1.38578	0.219329	9.17825e-06	9.17737e-06	1	1	0	0	0	0
AGAGAGCAGCAGATAT	1	4	16	42.36	2472461935	151	693665606	64	4	0.0236072	0.0944287	0.00576647	0.00151086	9.22635e-05	0.423841	6.11075e-10	6.11016e-10	1	0	0	1	0	0
AGAGAGCGCG	1	5	10	42.36	2472461935	151	693665606	50	5	0.0236072	0.118036	0.00720808	0.00118036	7.20808e-05	0.331126	4.77402e-10	4.77357e-10	1	0	0	1	0	0
AGAGAGGGAGATATATAT	1	5	18	42.36	2472461935	151	693665606	90	5	0.0236072	0.118036	0.00720808	0.00212465	0.000129746	0.596026	8.59324e-10	8.59242e-10	1	0	0	1	1	0
AGAGAT	38	215	6	42.36	2472461935	151	693665606	1290	5.65789	0.897073	5.07554	0.309948	0.0304533	0.00185969	0.224817	1.2317e-08	1.23158e-08	1	0	0	1	0	0
AGAGATC	1	4	7	42.36	2472461935	151	693665606	28	4	0.0236072	0.0944287	0.00576647	0.000661001	4.03653e-05	0.18543	2.67345e-10	2.6732e-10	1	0	0	1	0	0
AGAGC	7	50	5	42.36	2472461935	151	693665606	250	7.14286	0.16525	1.18036	0.0720808	0.00590179	0.000360404	0.236518	2.38701e-09	2.38678e-09	1	0	0	1	0	0
AGAGCAGCAGGAGGG	1	4	15	42.36	2472461935	151	693665606	60	4	0.0236072	0.0944287	0.00576647	0.00141643	8.6497e-05	0.397351	5.72883e-10	5.72828e-10	1	0	0	1	0	0
AGAGCC	57	246	6	42.36	2472461935	151	693665606	1476	4.31579	1.34561	5.80737	0.354638	0.0348442	0.00212783	0.171488	1.40929e-08	1.40916e-08	1	0	0	1	0	0
AGAGCCC	1	4	7	42.36	2472461935	151	693665606	28	4	0.0236072	0.0944287	0.00576647	0.000661001	4.03653e-05	0.18543	2.67345e-10	2.6732e-10	1	0	0	1	0	0
AGAGCCG	2	8	7	42.36	2472461935	151	693665606	56	4	0.0472144	0.188857	0.0115329	0.001322	8.07305e-05	0.18543	5.3469e-10	5.34639e-10	1	0	0	1	0	0
AGAGCG	56	289	6	42.36	2472461935	151	693665606	1734	5.16071	1.322	6.82247	0.416627	0.0409348	0.00249976	0.205061	1.65563e-08	1.65547e-08	1	0	0	1	0	0
AGAGCTGC	4	16	8	42.36	2472461935	151	693665606	128	4	0.0944287	0.377715	0.0230659	0.00302172	0.000184527	0.211921	1.22215e-09	1.22203e-09	1	0	0	1	0	0
AGAGG	114	640	5	42.36	2472461935	151	693665606	3200	5.61404	2.69122	15.1086	0.922635	0.075543	0.00461317	0.185895	3.05537e-08	3.05508e-08	1	0	0	1	0	0
AGAGGC	27	110	6	42.36	2472461935	151	693665606	660	4.07407	0.637394	2.59679	0.158578	0.0155807	0.000951467	0.161884	6.30171e-09	6.30111e-09	1	0	0	1	0	0
AGAGGG	176	806	6	42.36	2472461935	151	693665606	4836	4.57955	4.15486	19.0274	1.16194	0.114164	0.00697166	0.181969	4.61743e-08	4.61699e-08	1	0	0	1	0	0
AGAGGGATGG	3	12	10	42.36	2472461935	151	693665606	120	4	0.0708215	0.283286	0.0172994	0.00283286	0.000172994	0.264901	1.14577e-09	1.14566e-09	1	0	0	1	0	0
AGAGGGC	11	46	7	42.36	2472461935	151	693665606	322	4.18182	0.259679	1.08593	0.0663144	0.00760151	0.000464201	0.193859	3.07447e-09	3.07418e-09	1	0	0	1	0	0
AGAGGGG	3	12	7	42.36	2472461935	151	693665606	84	4	0.0708215	0.283286	0.0172994	0.001983	0.000121096	0.18543	8.02036e-10	8.01959e-10	1	0	0	1	0	0
AGAT	23027	219801	4	42.36	2472461935	151	693665606	879204	9.54536	543.602	5188.88	316.869	20.7555	1.26748	0.252857	8.39468e-06	8.39388e-06	1	1	0	0	0	0
AGATAT	725	3780	6	42.36	2472461935	151	693665606	22680	5.21379	17.1152	89.2351	5.44931	0.535411	0.0326959	0.207171	2.1655e-07	2.16529e-07	1	0	0	1	0	0
AGATC	13	65	5	42.36	2472461935	151	693665606	325	5	0.306893	1.53447	0.0937051	0.00767233	0.000468525	0.165563	3.10311e-09	3.10282e-09	1	0	0	1	0	0
AGATCC	12	50	6	42.36	2472461935	151	693665606	300	4.16667	0.283286	1.18036	0.0720808	0.00708215	0.000432485	0.165563	2.86441e-09	2.86414e-09	1	0	0	1	0	0
AGATCGG	1	4	7	42.36	2472461935	151	693665606	28	4	0.0236072	0.0944287	0.00576647	0.000661001	4.03653e-05	0.18543	2.67345e-10	2.6732e-10	1	0	0	1	0	0
AGATCT	15	60	6	42.36	2472461935	151	693665606	360	4	0.354108	1.41643	0.086497	0.00849858	0.000518982	0.15894	3.4373e-09	3.43697e-09	1	0	0	1	0	0
AGATG	27	164	5	42.36	2472461935	151	693665606	820	6.07407	0.637394	3.87158	0.236425	0.0193579	0.00118213	0.201128	7.8294e-09	7.82865e-09	1	0	0	1	0	0
AGATGAT	3	12	7	42.36	2472461935	151	693665606	84	4	0.0708215	0.283286	0.0172994	0.001983	0.000121096	0.18543	8.02036e-10	8.01959e-10	1	0	0	1	0	0
AGATGATGGGGG	1	4	12	42.36	2472461935	151	693665606	48	4	0.0236072	0.0944287	0.00576647	0.00113314	6.91976e-05	0.317881	4.58306e-10	4.58262e-10	1	0	0	1	0	0
AGATGC	3	12	6	42.36	2472461935	151	693665606	72	4	0.0708215	0.283286	0.0172994	0.00169972	0.000103796	0.15894	6.87459e-10	6.87393e-10	1	0	0	1	0	0
AGATGG	21	84	6	42.36	2472461935	151	693665606	504	4	0.495751	1.983	0.121096	0.011898	0.000726575	0.15894	4.81221e-09	4.81175e-09	1	0	0	1	0	0
AGATGGAGCAGCAGC	1	4	15	42.36	2472461935	151	693665606	60	4	0.0236072	0.0944287	0.00576647	0.00141643	8.6497e-05	0.397351	5.72883e-10	5.72828e-10	1	0	0	1	0	0
AGC	1287	12607	3	42.36	2472461935	151	693665606	37821	9.79565	30.3824	297.616	18.1745	0.892847	0.0545234	0.194616	3.61117e-07	3.61082e-07	1	0	0	0	0	0
AGCAGCC	1	4	7	42.36	2472461935	151	693665606	28	4	0.0236072	0.0944287	0.00576647	0.000661001	4.03653e-05	0.18543	2.67345e-10	2.6732e-10	1	0	0	1	0	0
AGCAGG	33	154	6	42.36	2472461935	151	693665606	924	4.66667	0.779037	3.63551	0.222009	0.021813	0.00133205	0.18543	8.82239e-09	8.82155e-09	1	0	0	1	0	0
AGCAGGATGG	1	4	10	42.36	2472461935	151	693665606	40	4	0.0236072	0.0944287	0.00576647	0.000944287	5.76647e-05	0.264901	3.81922e-10	3.81885e-10	1	0	0	1	0	0
AGCAGGC	1	4	7	42.36	2472461935	151	693665606	28	4	0.0236072	0.0944287	0.00576647	0.000661001	4.03653e-05	0.18543	2.67345e-10	2.6732e-10	1	0	0	1	0	0
AGCAGGG	1	4	7	42.36	2472461935	151	693665606	28	4	0.0236072	0.0944287	0.00576647	0.000661001	4.03653e-05	0.18543	2.67345e-10	2.6732e-10	1	0	0	1	0	0
AGCAT	16	96	5	42.36	2472461935	151	693665606	480	6	0.377715	2.26629	0.138395	0.0113314	0.000691976	0.198675	4.58306e-09	4.58262e-09	1	0	0	1	0	0
AGCATC	27	118	6	42.36	2472461935	151	693665606	708	4.37037	0.637394	2.78565	0.170111	0.0167139	0.00102066	0.173657	6.76002e-09	6.75937e-09	1	0	0	1	0	0
AGCATCCCGCCGCAGGGCGC	2	8	20	42.36	2472461935	151	693665606	160	4	0.0472144	0.188857	0.0115329	0.00377715	0.000230659	0.529801	1.52769e-09	1.52754e-09	1	0	0	1	1	0
AGCC	137	891	4	42.36	2472461935	151	693665606	3564	6.50365	3.23418	21.034	1.28448	0.084136	0.00513792	0.172282	3.40292e-08	3.4026e-08	1	0	0	0	0	0
AGCCAT	12	48	6	42.36	2472461935	151	693665606	288	4	0.283286	1.13314	0.0691976	0.00679887	0.000415186	0.15894	2.74984e-09	2.74957e-09	1	0	0	1	0	0
AGCCATGGG	1	4	9	42.36	2472461935	151	693665606	36	4	0.0236072	0.0944287	0.00576647	0.000849858	5.18982e-05	0.238411	3.4373e-10	3.43697e-10	1	0	0	1	0	0
AGCCC	81	433	5	42.36	2472461935	151	693665606	2165	5.34568	1.91218	10.2219	0.62422	0.0511095	0.0031211	0.177009	2.06715e-08	2.06695e-08	1	0	0	1	0	0
AGCCCC	105	434	6	42.36	2472461935	151	693665606	2604	4.13333	2.47875	10.2455	0.625662	0.0614731	0.00375397	0.164238	2.48631e-08	2.48607e-08	1	0	0	1	0	0
AGCCCCC	1	4	7	42.36	2472461935	151	693665606	28	4	0.0236072	0.0944287	0.00576647	0.000661001	4.03653e-05	0.18543	2.67345e-10	2.6732e-10	1	0	0	1	0	0
AGCCCCG	2	11	7	42.36	2472461935	151	693665606	77	5.5	0.0472144	0.259679	0.0158578	0.00181775	0.000111004	0.254967	7.35199e-10	7.35129e-10	1	0	0	1	0	0
AGCCCCGG	2	8	8	42.36	2472461935	151	693665606	64	4	0.0472144	0.188857	0.0115329	0.00151086	9.22635e-05	0.211921	6.11075e-10	6.11016e-10	1	0	0	1	0	0
AGCCCG	9	40	6	42.36	2472461935	151	693665606	240	4.44444	0.212465	0.944287	0.0576647	0.00566572	0.000345988	0.1766	2.29153e-09	2.29131e-09	1	0	0	1	0	0
AGCCCGC	2	9	7	42.36	2472461935	151	693665606	63	4.5	0.0472144	0.212465	0.0129746	0.00148725	9.08219e-05	0.208609	6.01527e-10	6.01469e-10	1	0	0	1	0	0
AGCCCT	30	180	6	42.36	2472461935	151	693665606	1080	6	0.708215	4.24929	0.259491	0.0254958	0.00155695	0.238411	1.03119e-08	1.03109e-08	1	0	0	1	0	0
AGCCCTC	1	4	7	42.36	2472461935	151	693665606	28	4	0.0236072	0.0944287	0.00576647	0.000661001	4.03653e-05	0.18543	2.67345e-10	2.6732e-10	1	0	0	1	0	0
AGCCCTG	1	4	7	42.36	2472461935	151	693665606	28	4	0.0236072	0.0944287	0.00576647	0.000661001	4.03653e-05	0.18543	2.67345e-10	2.6732e-10	1	0	0	1	0	0
AGCCG	3	16	5	42.36	2472461935	151	693665606	80	5.33333	0.0708215	0.377715	0.0230659	0.00188857	0.000115329	0.1766	7.63844e-10	7.6377e-10	1	0	0	1	0	0
AGCCGC	11	45	6	42.36	2472461935	151	693665606	270	4.09091	0.259679	1.06232	0.0648728	0.00637394	0.000389237	0.162553	2.57797e-09	2.57773e-09	1	0	0	1	0	0
AGCCGG	7	29	6	42.36	2472461935	151	693665606	174	4.14286	0.16525	0.684608	0.0418069	0.00410765	0.000250841	0.164617	1.66136e-09	1.6612e-09	1	0	0	1	0	0
AGCCT	10	55	5	42.36	2472461935	151	693665606	275	5.5	0.236072	1.29839	0.0792889	0.00649197	0.000396445	0.182119	2.62571e-09	2.62546e-09	1	0	0	1	0	0
AGCCTC	27	119	6	42.36	2472461935	151	693665606	714	4.40741	0.637394	2.80925	0.171552	0.0168555	0.00102931	0.175129	6.8173e-09	6.81665e-09	1	0	0	1	0	0
AGCCTCC	1	5	7	42.36	2472461935	151	693665606	35	5	0.0236072	0.118036	0.00720808	0.000826251	5.04566e-05	0.231788	3.34182e-10	3.3415e-10	1	0	0	1	0	0
AGCCTG	10	45	6	42.36	2472461935	151	693665606	270	4.5	0.236072	1.06232	0.0648728	0.00637394	0.000389237	0.178808	2.57797e-09	2.57773e-09	1	0	0	1	0	0
AGCCTGCGCCG	3	25	11	42.36	2472461935	151	693665606	275	8.33333	0.0708215	0.590179	0.0360404	0.00649197	0.000396445	0.607064	2.62571e-09	2.62546e-09	1	0	0	1	1	0
AGCCTGG	6	31	7	42.36	2472461935	151	693665606	217	5.16667	0.141643	0.731822	0.0446901	0.00512276	0.000312831	0.239514	2.07193e-09	2.07173e-09	1	0	0	1	0	0
AGCG	13	83	4	42.36	2472461935	151	693665606	332	6.38462	0.306893	1.9594	0.119654	0.00783758	0.000478617	0.169129	3.16995e-09	3.16965e-09	1	0	0	0	0	0
AGCGATC	3	12	7	42.36	2472461935	151	693665606	84	4	0.0708215	0.283286	0.0172994	0.001983	0.000121096	0.18543	8.02036e-10	8.01959e-10	1	0	0	1	0	0
AGCGC	1	5	5	42.36	2472461935	151	693665606	25	5	0.0236072	0.118036	0.00720808	0.000590179	3.60404e-05	0.165563	2.38701e-10	2.38678e-10	1	0	0	1	0	0
AGCGCC	266	1210	6	42.36	2472461935	151	693665606	7260	4.54887	6.27951	28.5647	1.74436	0.171388	0.0104661	0.18075	6.93188e-08	6.93122e-08	1	0	0	1	0	0
AGCGCCC	3	12	7	42.36	2472461935	151	693665606	84	4	0.0708215	0.283286	0.0172994	0.001983	0.000121096	0.18543	8.02036e-10	8.01959e-10	1	0	0	1	0	0
AGCGCGGGGAGG	3	14	12	42.36	2472461935	151	693665606	168	4.66667	0.0708215	0.3305	0.0201826	0.00396601	0.000242192	0.370861	1.60407e-09	1.60392e-09	1	0	0	1	0	0
AGCGGAGGCGGGGCCG	2	8	16	42.36	2472461935	151	693665606	128	4	0.0472144	0.188857	0.0115329	0.00302172	0.000184527	0.423841	1.22215e-09	1.22203e-09	1	0	0	1	0	0
AGCGGC	11	46	6	42.36	2472461935	151	693665606	276	4.18182	0.259679	1.08593	0.0663144	0.00651558	0.000397886	0.166165	2.63526e-09	2.63501e-09	1	0	0	1	0	0
AGCGGG	8	32	6	42.36	2472461935	151	693665606	192	4	0.188857	0.75543	0.0461317	0.00453258	0.00027679	0.15894	1.83322e-09	1.83305e-09	1	0	0	1	0	0
AGCGGGC	3	12	7	42.36	2472461935	151	693665606	84	4	0.0708215	0.283286	0.0172994	0.001983	0.000121096	0.18543	8.02036e-10	8.01959e-10	1	0	0	1	0	0
AGCT	46	316	4	42.36	2472461935	151	693665606	1264	6.86957	1.08593	7.45987	0.455551	0.0298395	0.0018222	0.181975	1.20687e-08	1.20676e-08	1	0	0	0	0	0
AGCTC	5	26	5	42.36	2472461935	151	693665606	130	5.2	0.118036	0.613787	0.037482	0.00306893	0.00018741	0.172185	1.24125e-09	1.24113e-09	1	0	0	1	0	0
AGCTCC	31	129	6	42.36	2472461935	151	693665606	774	4.16129	0.731822	3.04533	0.185969	0.018272	0.00111581	0.165349	7.39019e-09	7.38948e-09	1	0	0	1	0	0
AGCTCCC	5	21	7	42.36	2472461935	151	693665606	147	4.2	0.118036	0.495751	0.030274	0.00347025	0.000211918	0.194702	1.40356e-09	1.40343e-09	1	0	0	1	0	0
AGCTGAGGC	5	21	9	42.36	2472461935	151	693665606	189	4.2	0.118036	0.495751	0.030274	0.00446176	0.000272466	0.250331	1.80458e-09	1.80441e-09	1	0	0	1	0	0
AGCTGC	75	306	6	42.36	2472461935	151	693665606	1836	4.08	1.77054	7.2238	0.441135	0.0433428	0.00264681	0.162119	1.75302e-08	1.75285e-08	1	0	0	1	0	0
AGG	502	4372	3	42.36	2472461935	151	693665606	13116	8.70916	11.8508	103.211	6.30275	0.309632	0.0189082	0.17303	1.25232e-07	1.2522e-07	1	0	0	0	0	0
AGGAGGC	5	22	7	42.36	2472461935	151	693665606	154	4.4	0.118036	0.519358	0.0317156	0.00363551	0.000222009	0.203974	1.4704e-09	1.47026e-09	1	0	0	1	0	0
AGGAGGG	6	24	7	42.36	2472461935	151	693665606	168	4	0.141643	0.566572	0.0345988	0.00396601	0.000242192	0.18543	1.60407e-09	1.60392e-09	1	0	0	1	0	0
AGGAT	100	904	5	42.36	2472461935	151	693665606	4520	9.04	2.36072	21.3409	1.30322	0.106704	0.00651611	0.299338	4.31572e-08	4.3153e-08	1	0	0	1	0	0
AGGATC	1	4	6	42.36	2472461935	151	693665606	24	4	0.0236072	0.0944287	0.00576647	0.000566572	3.45988e-05	0.15894	2.29153e-10	2.29131e-10	1	0	0	1	0	0
AGGATG	16	66	6	42.36	2472461935	151	693665606	396	4.125	0.377715	1.55807	0.0951467	0.00934844	0.00057088	0.163907	3.78103e-09	3.78066e-09	1	0	0	1	0	0
AGGATGG	7	35	7	42.36	2472461935	151	693665606	245	5	0.16525	0.826251	0.0504566	0.00578376	0.000353196	0.231788	2.33927e-09	2.33905e-09	1	0	0	1	0	0
AGGC	579	4273	4	42.36	2472461935	151	693665606	17092	7.37997	13.6686	100.873	6.16003	0.403494	0.0246401	0.195496	1.63195e-07	1.6318e-07	1	0	0	0	0	0
AGGCAT	3	14	6	42.36	2472461935	151	693665606	84	4.66667	0.0708215	0.3305	0.0201826	0.001983	0.000121096	0.18543	8.02036e-10	8.01959e-10	1	0	0	1	0	0
AGGCC	19	96	5	42.36	2472461935	151	693665606	480	5.05263	0.448536	2.26629	0.138395	0.0113314	0.000691976	0.167306	4.58306e-09	4.58262e-09	1	0	0	1	0	0
AGGCCC	31	129	6	42.36	2472461935	151	693665606	774	4.16129	0.731822	3.04533	0.185969	0.018272	0.00111581	0.165349	7.39019e-09	7.38948e-09	1	0	0	1	0	0
AGGCCCC	4	16	7	42.36	2472461935	151	693665606	112	4	0.0944287	0.377715	0.0230659	0.002644	0.000161461	0.18543	1.06938e-09	1.06928e-09	1	0	0	1	0	0
AGGCCCCGCC	1	4	10	42.36	2472461935	151	693665606	40	4	0.0236072	0.0944287	0.00576647	0.000944287	5.76647e-05	0.264901	3.81922e-10	3.81885e-10	1	0	0	1	0	0
AGGCCCG	1	5	7	42.36	2472461935	151	693665606	35	5	0.0236072	0.118036	0.00720808	0.000826251	5.04566e-05	0.231788	3.34182e-10	3.3415e-10	1	0	0	1	0	0
AGGCCG	25	102	6	42.36	2472461935	151	693665606	612	4.08	0.590179	2.40793	0.147045	0.0144476	0.000882269	0.162119	5.8434e-09	5.84284e-09	1	0	0	1	0	0
AGGCG	2	10	5	42.36	2472461935	151	693665606	50	5	0.0472144	0.236072	0.0144162	0.00118036	7.20808e-05	0.165563	4.77402e-10	4.77357e-10	1	0	0	1	0	0
AGGCGC	11	46	6	42.36	2472461935	151	693665606	276	4.18182	0.259679	1.08593	0.0663144	0.00651558	0.000397886	0.166165	2.63526e-09	2.63501e-09	1	0	0	1	0	0
AGGCGCGGG	3	20	9	42.36	2472461935	151	693665606	180	6.66667	0.0708215	0.472144	0.0288323	0.00424929	0.000259491	0.397351	1.71865e-09	1.71848e-09	1	0	0	1	0	0
AGGCGG	13	60	6	42.36	2472461935	151	693665606	360	4.61538	0.306893	1.41643	0.086497	0.00849858	0.000518982	0.183393	3.4373e-09	3.43697e-09	1	0	0	1	0	0
AGGCGGG	5	22	7	42.36	2472461935	151	693665606	154	4.4	0.118036	0.519358	0.0317156	0.00363551	0.000222009	0.203974	1.4704e-09	1.47026e-09	1	0	0	1	0	0
AGGCGGGC	2	8	8	42.36	2472461935	151	693665606	64	4	0.0472144	0.188857	0.0115329	0.00151086	9.22635e-05	0.211921	6.11075e-10	6.11016e-10	1	0	0	1	0	0
AGGG	321	2011	4	42.36	2472461935	151	693665606	8044	6.2648	7.5779	47.474	2.89909	0.189896	0.0115964	0.165955	7.68045e-08	7.67971e-08	1	0	0	0	0	0
AGGGAT	13	65	6	42.36	2472461935	151	693665606	390	5	0.306893	1.53447	0.0937051	0.0092068	0.000562231	0.198675	3.72374e-09	3.72338e-09	1	0	0	1	0	0
AGGGC	50	276	5	42.36	2472461935	151	693665606	1380	5.52	1.18036	6.51558	0.397886	0.0325779	0.00198943	0.182781	1.31763e-08	1.3175e-08	1	0	0	1	0	0
AGGGCC	41	174	6	42.36	2472461935	151	693665606	1044	4.2439	0.967894	4.10765	0.250841	0.0246459	0.00150505	0.168632	9.96816e-09	9.9672e-09	1	0	0	1	0	0
AGGGCCC	41	170	7	42.36	2472461935	151	693665606	1190	4.14634	0.967894	4.01322	0.245075	0.0280925	0.00171552	0.192215	1.13622e-08	1.13611e-08	1	0	0	1	0	0
AGGGCG	184	983	6	42.36	2472461935	151	693665606	5898	5.34239	4.34372	23.2059	1.41711	0.139235	0.00850266	0.21228	5.63144e-08	5.6309e-08	1	0	0	1	0	0
AGGGCGG	19	82	7	42.36	2472461935	151	693665606	574	4.31579	0.448536	1.93579	0.118213	0.0135505	0.000827488	0.20007	5.48058e-09	5.48005e-09	1	0	0	1	0	0
AGGGG	47	240	5	42.36	2472461935	151	693665606	1200	5.10638	1.10954	5.66572	0.345988	0.0283286	0.00172994	0.169086	1.14577e-08	1.14566e-08	1	0	0	1	0	0
AGGGGATGC	1	4	9	42.36	2472461935	151	693665606	36	4	0.0236072	0.0944287	0.00576647	0.000849858	5.18982e-05	0.238411	3.4373e-10	3.43697e-10	1	0	0	1	0	0
AGGGGC	36	146	6	42.36	2472461935	151	693665606	876	4.05556	0.849858	3.44665	0.210476	0.0206799	0.00126286	0.161148	8.36409e-09	8.36329e-09	1	0	0	1	0	0
AGGGGCC	12	48	7	42.36	2472461935	151	693665606	336	4	0.283286	1.13314	0.0691976	0.00793201	0.000484383	0.18543	3.20814e-09	3.20784e-09	1	0	0	1	0	0
AGGGGCG	1	4	7	42.36	2472461935	151	693665606	28	4	0.0236072	0.0944287	0.00576647	0.000661001	4.03653e-05	0.18543	2.67345e-10	2.6732e-10	1	0	0	1	0	0
AGGGGG	53	214	6	42.36	2472461935	151	693665606	1284	4.03774	1.25118	5.05194	0.308506	0.0303116	0.00185104	0.16044	1.22597e-08	1.22585e-08	1	0	0	1	0	0
AGGGGGATGG	3	12	10	42.36	2472461935	151	693665606	120	4	0.0708215	0.283286	0.0172994	0.00283286	0.000172994	0.264901	1.14577e-09	1.14566e-09	1	0	0	1	0	0
AGGGGGC	1	4	7	42.36	2472461935	151	693665606	28	4	0.0236072	0.0944287	0.00576647	0.000661001	4.03653e-05	0.18543	2.67345e-10	2.6732e-10	1	0	0	1	0	0
AGGGGGG	3	12	7	42.36	2472461935	151	693665606	84	4	0.0708215	0.283286	0.0172994	0.001983	0.000121096	0.18543	8.02036e-10	8.01959e-10	1	0	0	1	0	0
AT	47247	714727	2	42.36	2472461935	151	693665606	1429454	15.1275	1115.37	16872.7	1030.36	33.7454	2.06072	0.200364	1.36485e-05	1.36472e-05	1	1	0	0	0	0
ATATC	54	357	5	42.36	2472461935	151	693665606	1785	6.61111	1.27479	8.42776	0.514657	0.0421388	0.00257329	0.218911	1.70433e-08	1.70416e-08	1	0	0	1	0	0
ATATCC	1	4	6	42.36	2472461935	151	693665606	24	4	0.0236072	0.0944287	0.00576647	0.000566572	3.45988e-05	0.15894	2.29153e-10	2.29131e-10	1	0	0	1	0	0
ATATCCC	2	8	7	42.36	2472461935	151	693665606	56	4	0.0472144	0.188857	0.0115329	0.001322	8.07305e-05	0.18543	5.3469e-10	5.34639e-10	1	0	0	1	0	0
ATATCG	3	12	6	42.36	2472461935	151	693665606	72	4	0.0708215	0.283286	0.0172994	0.00169972	0.000103796	0.15894	6.87459e-10	6.87393e-10	1	0	0	1	0	0
ATATGCC	5	20	7	42.36	2472461935	151	693665606	140	4	0.118036	0.472144	0.0288323	0.003305	0.000201826	0.18543	1.33673e-09	1.3366e-09	1	0	0	1	0	0
ATC	1070	10346	3	42.36	2472461935	151	693665606	31038	9.66916	25.2597	244.24	14.915	0.73272	0.0447449	0.192102	2.96352e-07	2.96324e-07	1	0	0	0	0	0
ATCATCC	18	76	7	42.36	2472461935	151	693665606	532	4.22222	0.424929	1.79415	0.109563	0.012559	0.00076694	0.195732	5.07956e-09	5.07907e-09	1	0	0	1	0	0
ATCC	6340	48559	4	42.36	2472461935	151	693665606	194236	7.65915	149.669	1146.34	70.0035	4.58536	0.280014	0.202891	1.85457e-06	1.8544e-06	1	0	0	0	0	0
ATCCC	27	175	5	42.36	2472461935	151	693665606	875	6.48148	0.637394	4.13126	0.252283	0.0206563	0.00126141	0.214619	8.35454e-09	8.35374e-09	1	0	0	1	0	0
ATCCCC	19	80	6	42.36	2472461935	151	693665606	480	4.21053	0.448536	1.88857	0.115329	0.0113314	0.000691976	0.167306	4.58306e-09	4.58262e-09	1	0	0	1	0	0
ATCCCGCGGGCCCC	3	13	14	42.36	2472461935	151	693665606	182	4.33333	0.0708215	0.306893	0.018741	0.00429651	0.000262374	0.401766	1.73774e-09	1.73758e-09	1	0	0	1	0	0
ATCG	9	58	4	42.36	2472461935	151	693665606	232	6.44444	0.212465	1.36922	0.0836138	0.00547686	0.000334455	0.170714	2.21515e-09	2.21493e-09	1	0	0	0	0	0
ATCGCC	1	5	6	42.36	2472461935	151	693665606	30	5	0.0236072	0.118036	0.00720808	0.000708215	4.32485e-05	0.198675	2.86441e-10	2.86414e-10	1	0	0	1	0	0
ATCGCCC	1	5	7	42.36	2472461935	151	693665606	35	5	0.0236072	0.118036	0.00720808	0.000826251	5.04566e-05	0.231788	3.34182e-10	3.3415e-10	1	0	0	1	0	0
ATCGGC	5	20	6	42.36	2472461935	151	693665606	120	4	0.118036	0.472144	0.0288323	0.00283286	0.000172994	0.15894	1.14577e-09	1.14566e-09	1	0	0	1	0	0
ATGC	47	293	4	42.36	2472461935	151	693665606	1172	6.23404	1.10954	6.9169	0.422394	0.0276676	0.00168957	0.16514	1.11903e-08	1.11892e-08	1	0	0	0	0	0
ATGCC	13	70	5	42.36	2472461935	151	693665606	350	5.38462	0.306893	1.6525	0.100913	0.00826251	0.000504566	0.178299	3.34182e-09	3.3415e-09	1	0	0	1	0	0
ATGCCC	4	16	6	42.36	2472461935	151	693665606	96	4	0.0944287	0.377715	0.0230659	0.00226629	0.000138395	0.15894	9.16612e-10	9.16525e-10	1	0	0	1	0	0
ATGGCC	3	12	6	42.36	2472461935	151	693665606	72	4	0.0708215	0.283286	0.0172994	0.00169972	0.000103796	0.15894	6.87459e-10	6.87393e-10	1	0	0	1	0	0
CCCCCCG	4	16	7	42.36	2472461935	151	693665606	112	4	0.0944287	0.377715	0.0230659	0.002644	0.000161461	0.18543	1.06938e-09	1.06928e-09	1	0	0	1	0	0
CCCCCG	55	223	6	42.36	2472461935	151	693665606	1338	4.05455	1.29839	5.2644	0.321481	0.0315864	0.00192888	0.161108	1.27753e-08	1.27741e-08	1	0	0	1	0	0
CCCCCGG	3	12	7	42.36	2472461935	151	693665606	84	4	0.0708215	0.283286	0.0172994	0.001983	0.000121096	0.18543	8.02036e-10	8.01959e-10	1	0	0	1	0	0
CCCCG	20	100	5	42.36	2472461935	151	693665606	500	5	0.472144	2.36072	0.144162	0.0118036	0.000720808	0.165563	4.77402e-09	4.77357e-09	1	0	0	1	0	0
CCCCGCG	1	4	7	42.36	2472461935	151	693665606	28	4	0.0236072	0.0944287	0.00576647	0.000661001	4.03653e-05	0.18543	2.67345e-10	2.6732e-10	1	0	0	1	0	0
CCCCGG	16	64	6	42.36	2472461935	151	693665606	384	4	0.377715	1.51086	0.0922635	0.00906516	0.000553581	0.15894	3.66645e-09	3.6661e-09	1	0	0	1	0	0
CCCCGGG	1	4	7	42.36	2472461935	151	693665606	28	4	0.0236072	0.0944287	0.00576647	0.000661001	4.03653e-05	0.18543	2.67345e-10	2.6732e-10	1	0	0	1	0	0
CCCG	2	13	4	42.36	2472461935	151	693665606	52	6.5	0.0472144	0.306893	0.018741	0.00122757	7.49641e-05	0.172185	4.96498e-10	4.96451e-10	1	0	0	0	0	0
CCCGCCG	1	4	7	42.36	2472461935	151	693665606	28	4	0.0236072	0.0944287	0.00576647	0.000661001	4.03653e-05	0.18543	2.67345e-10	2.6732e-10	1	0	0	1	0	0
CCCGCG	1	4	6	42.36	2472461935	151	693665606	24	4	0.0236072	0.0944287	0.00576647	0.000566572	3.45988e-05	0.15894	2.29153e-10	2.29131e-10	1	0	0	1	0	0
CCCGCGG	6	25	7	42.36	2472461935	151	693665606	175	4.16667	0.141643	0.590179	0.0360404	0.00413126	0.000252283	0.193157	1.67091e-09	1.67075e-09	1	0	0	1	0	0
CCCGG	12	61	5	42.36	2472461935	151	693665606	305	5.08333	0.283286	1.44004	0.0879386	0.00720019	0.000439693	0.168322	2.91215e-09	2.91188e-09	1	0	0	1	0	0
CCG	559	5440	3	42.36	2472461935	151	693665606	16320	9.73166	13.1964	128.423	7.8424	0.385269	0.0235272	0.193344	1.55824e-07	1.55809e-07	1	0	0	0	0	0
CCGCG	2	11	5	42.36	2472461935	151	693665606	55	5.5	0.0472144	0.259679	0.0158578	0.00129839	7.92889e-05	0.182119	5.25142e-10	5.25092e-10	1	0	0	1	0	0
CCGG	1	6	4	42.36	2472461935	151	693665606	24	6	0.0236072	0.141643	0.0086497	0.000566572	3.45988e-05	0.15894	2.29153e-10	2.29131e-10	1	0	0	0	0	0
CG	31	409	2	42.36	2472461935	151	693665606	818	13.1935	0.731822	9.65534	0.589621	0.0193107	0.00117924	0.174749	7.8103e-09	7.80955e-09	1	0	0	0	0	0
