# Supplementary material for: Profiles of telomeric repeats in Insecta reveal diverse forms of telomeric motifs in Hymenopterans
Source: Life Sci Alliance. 2022 Apr 1;5(7):e202101163. doi: 10.26508/lsa.202101163 (PMC8977481; doi:10.26508/lsa.202101163)
Supplement: Supplemental Data 2. — Tandem repeat statistics and TRIP TRM calls for 41 species with simple tandem type TRM. [file LSA-2021-01163_Supplemental_Data_2.zip › DataS2/TENSI_output.csv.4.filtered.xlsx]

## Sheet: Sheet1
Unnamed: 0	reads	repeats	unit_len	avg_genome_cov	genome_size	eff_read_len	num_reads	repeats_total_len	repeats_per_read	reads_per_genome	repeats_per_genome	repeats_per_million_reads	repeats_len_per_genome	repeats_len_per_million_reads	percent_repeats_len_per_read	percent_repeats_len_per_genome	percent_repeat_unit_in_sequences	avg_genome_cov_filter	repeat_containing_reads_filter	repeats_len_per_million_reads_filter	unit_len_filter	percent_repeats_len_per_read_filter	qualified
AAAAAAAAACTACGC	11	44	15	92.8	1763370666	150	1091366148	660	4	0.118534	0.474138	0.0403164	0.00711207	0.000604747	0.4	4.03322e-09	4.03164e-09	1	0	0	1	0	0
AAAAAAAACCG	6	24	11	92.8	1763370666	150	1091366148	264	4	0.0646552	0.258621	0.0219908	0.00284483	0.000241899	0.293333	1.61329e-09	1.61266e-09	1	0	0	1	0	0
AAAAAAAACGT	242	1109	11	92.8	1763370666	150	1091366148	12199	4.58264	2.60776	11.9504	1.01616	0.131455	0.0111777	0.336061	7.45474e-08	7.45182e-08	1	0	0	1	0	0
AAAAAAAACGTC	21	96	12	92.8	1763370666	150	1091366148	1152	4.57143	0.226293	1.03448	0.0879631	0.0124138	0.00105556	0.365714	7.03981e-09	7.03705e-09	1	0	0	1	0	0
AAAAAAAACGTT	158	1217	12	92.8	1763370666	150	1091366148	14604	7.70253	1.70259	13.1142	1.11512	0.157371	0.0133814	0.616203	8.92442e-08	8.92093e-08	1	0	0	1	1	0
AAAAAAAACTACGC	24	100	14	92.8	1763370666	150	1091366148	1400	4.16667	0.258621	1.07759	0.0916283	0.0150862	0.0012828	0.388889	8.55532e-09	8.55197e-09	1	0	0	1	0	0
AAAAAAAATCATAAT	10	51	15	92.8	1763370666	150	1091366148	765	5.1	0.107759	0.549569	0.0467304	0.00824353	0.000700956	0.51	4.67487e-09	4.67304e-09	1	0	0	1	1	0
AAAAAAAATCATCAT	19	91	15	92.8	1763370666	150	1091366148	1365	4.78947	0.204741	0.980603	0.0833817	0.0147091	0.00125073	0.478947	8.34144e-09	8.33817e-09	1	0	0	1	0	0
AAAAAAAATTAATAATAATAAT	2	8	22	92.8	1763370666	150	1091366148	176	4	0.0215517	0.0862069	0.00733026	0.00189655	0.000161266	0.586667	1.07553e-09	1.07511e-09	1	0	0	1	1	0
AAAAAAAATTTACGCAG	5	25	17	92.8	1763370666	150	1091366148	425	5	0.0538793	0.269397	0.0229071	0.00457974	0.00038942	0.566667	2.59715e-09	2.59613e-09	1	0	0	1	1	0
AAAAAAACAC	54	316	10	92.8	1763370666	150	1091366148	3160	5.85185	0.581897	3.40517	0.289545	0.0340517	0.00289545	0.390123	1.93106e-08	1.9303e-08	1	0	0	1	0	0
AAAAAAACCAAACC	59	415	14	92.8	1763370666	150	1091366148	5810	7.0339	0.635776	4.47198	0.380257	0.0626078	0.0053236	0.656497	3.55046e-08	3.54907e-08	1	0	0	1	1	0
AAAAAAACCG	1	4	10	92.8	1763370666	150	1091366148	40	4	0.0107759	0.0431034	0.00366513	0.000431034	3.66513e-05	0.266667	2.44438e-10	2.44342e-10	1	0	0	1	0	0
AAAAAAACCGT	148	734	11	92.8	1763370666	150	1091366148	8074	4.95946	1.59483	7.90948	0.672552	0.0870043	0.00739807	0.363694	4.93398e-08	4.93204e-08	1	0	0	1	0	0
AAAAAAACGAC	2	8	11	92.8	1763370666	150	1091366148	88	4	0.0215517	0.0862069	0.00733026	0.000948276	8.06329e-05	0.293333	5.37763e-10	5.37553e-10	1	0	0	1	0	0
AAAAAAACGGT	123	520	11	92.8	1763370666	150	1091366148	5720	4.22764	1.32543	5.60345	0.476467	0.0616379	0.00524114	0.310027	3.49546e-08	3.49409e-08	1	0	0	1	0	0
AAAAAAACGT	498	2283	10	92.8	1763370666	150	1091366148	22830	4.58434	5.36638	24.6013	2.09187	0.246013	0.0209187	0.305622	1.39513e-07	1.39458e-07	1	0	0	1	0	0
AAAAAAACGTC	137	806	11	92.8	1763370666	150	1091366148	8866	5.88321	1.47629	8.68534	0.738524	0.0955388	0.00812376	0.431436	5.41796e-08	5.41584e-08	1	0	0	1	0	0
AAAAAAACGTT	138	966	11	92.8	1763370666	150	1091366148	10626	7	1.48707	10.4095	0.885129	0.114504	0.00973642	0.513333	6.49349e-08	6.49095e-08	1	0	0	1	1	0
AAAAAAACGTTT	47	382	12	92.8	1763370666	150	1091366148	4584	8.12766	0.506466	4.11638	0.35002	0.0493966	0.00420024	0.650213	2.80126e-08	2.80016e-08	1	0	0	1	1	0
AAAAAAAGAAACAAAGC	69	327	17	92.8	1763370666	150	1091366148	5559	4.73913	0.743534	3.52371	0.299624	0.059903	0.00509362	0.537101	3.39707e-08	3.39574e-08	1	0	0	1	1	0
AAAAAAAGAAACCAAAC	49	251	17	92.8	1763370666	150	1091366148	4267	5.12245	0.528017	2.70474	0.229987	0.0459806	0.00390978	0.580544	2.60754e-08	2.60652e-08	1	0	0	1	1	0
AAAAAAAGCTTC	123	526	12	92.8	1763370666	150	1091366148	6312	4.27642	1.32543	5.6681	0.481965	0.0680172	0.00578358	0.342114	3.85723e-08	3.85572e-08	1	0	0	1	0	0
AAAAAAAGGAAACGAAAC	221	1255	18	92.8	1763370666	150	1091366148	22590	5.67873	2.38147	13.5237	1.14993	0.243427	0.0206988	0.681448	1.38046e-07	1.37992e-07	1	0	0	1	1	0
AAAAAAAGGAGCGG	327	1936	14	92.8	1763370666	150	1091366148	27104	5.92049	3.52371	20.8621	1.77392	0.292069	0.0248349	0.552579	1.65631e-07	1.65566e-07	1	0	0	1	1	0
AAAAAAAGGGAAAG	18	83	14	92.8	1763370666	150	1091366148	1162	4.61111	0.193966	0.894397	0.0760515	0.0125216	0.00106472	0.43037	7.10092e-09	7.09814e-09	1	0	0	1	0	0
AAAAAAAGGGGCAAAGTCT	220	912	19	92.8	1763370666	150	1091366148	17328	4.14545	2.37069	9.82759	0.83565	0.186724	0.0158773	0.525091	1.0589e-07	1.05849e-07	1	0	0	1	1	0
AAAAAAAGGTTC	180	1021	12	92.8	1763370666	150	1091366148	12252	5.67222	1.93966	11.0022	0.935525	0.132026	0.0112263	0.453778	7.48713e-08	7.4842e-08	1	0	0	1	0	0
AAAAAAATAAAAATAAT	21	105	17	92.8	1763370666	150	1091366148	1785	5	0.226293	1.13147	0.0962097	0.0192349	0.00163556	0.566667	1.0908e-08	1.09038e-08	1	0	0	1	1	0
AAAAAAATAAAATAAACACAAAAT	365	1768	24	92.8	1763370666	150	1091366148	42432	4.84384	3.93319	19.0517	1.61999	0.457241	0.0388797	0.775014	2.593e-07	2.59198e-07	1	0	0	1	1	0
AAAAAAATAAAATAAACACTAAAT	6	24	24	92.8	1763370666	150	1091366148	576	4	0.0646552	0.258621	0.0219908	0.0062069	0.000527779	0.64	3.5199e-09	3.51853e-09	1	0	0	1	1	0
AAAAAAATAAATGAAC	85	615	16	92.8	1763370666	150	1091366148	9840	7.23529	0.915948	6.62716	0.563514	0.106034	0.00901622	0.771765	6.01317e-08	6.01081e-08	1	0	0	1	1	0
AAAAAAATAAT	93	384	11	92.8	1763370666	150	1091366148	4224	4.12903	1.00216	4.13793	0.351853	0.0455172	0.00387038	0.302796	2.58126e-08	2.58025e-08	1	0	0	1	0	0
AAAAAAATCAAACT	73	347	14	92.8	1763370666	150	1091366148	4858	4.75342	0.786638	3.73922	0.31795	0.0523491	0.0044513	0.443653	2.9687e-08	2.96753e-08	1	0	0	1	0	0
AAAAAAATCATCAT	7	29	14	92.8	1763370666	150	1091366148	406	4.14286	0.075431	0.3125	0.0265722	0.004375	0.000372011	0.386667	2.48104e-09	2.48007e-09	1	0	0	1	0	0
AAAAAAC	270	1082	7	92.8	1763370666	150	1091366148	7574	4.00741	2.90948	11.6595	0.991418	0.0816164	0.00693993	0.187012	4.62843e-08	4.62662e-08	1	0	0	1	0	0
AAAAAACAACAATAATAAC	53	230	19	92.8	1763370666	150	1091366148	4370	4.33962	0.571121	2.47845	0.210745	0.0470905	0.00400416	0.549686	2.67048e-08	2.66944e-08	1	0	0	1	1	0
AAAAAACACACACACACAC	43	188	19	92.8	1763370666	150	1091366148	3572	4.37209	0.463362	2.02586	0.172261	0.0384914	0.00327296	0.553798	2.18283e-08	2.18197e-08	1	0	0	1	1	0
AAAAAACACACCAAAAGG	1	5	18	92.8	1763370666	150	1091366148	90	5	0.0107759	0.0538793	0.00458141	0.000969828	8.24654e-05	0.6	5.49985e-10	5.4977e-10	1	0	0	1	1	0
AAAAAACATCAAACT	30	121	15	92.8	1763370666	150	1091366148	1815	4.03333	0.323276	1.30388	0.11087	0.0195582	0.00166305	0.403333	1.10914e-08	1.1087e-08	1	0	0	1	0	0
AAAAAACCACAC	103	818	12	92.8	1763370666	150	1091366148	9816	7.94175	1.10991	8.81466	0.749519	0.105776	0.00899423	0.63534	5.9985e-08	5.99615e-08	1	0	0	1	1	0
AAAAAACCCAAAAAGG	112	569	16	92.8	1763370666	150	1091366148	9104	5.08036	1.2069	6.13147	0.521365	0.0981034	0.00834184	0.541905	5.5634e-08	5.56123e-08	1	0	0	1	1	0
AAAAAACGAC	1	5	10	92.8	1763370666	150	1091366148	50	5	0.0107759	0.0538793	0.00458141	0.000538793	4.58141e-05	0.333333	3.05547e-10	3.05428e-10	1	0	0	1	0	0
AAAAAACGT	734	3566	9	92.8	1763370666	150	1091366148	32094	4.85831	7.90948	38.4267	3.26746	0.345841	0.0294072	0.291499	1.96125e-07	1.96048e-07	1	0	0	1	0	0
AAAAAACGTC	119	739	10	92.8	1763370666	150	1091366148	7390	6.21008	1.28233	7.96336	0.677133	0.0796336	0.00677133	0.414006	4.51599e-08	4.51422e-08	1	0	0	1	0	0
AAAAAACGTT	18	87	10	92.8	1763370666	150	1091366148	870	4.83333	0.193966	0.9375	0.0797166	0.009375	0.000797166	0.322222	5.31652e-09	5.31444e-09	1	0	0	1	0	0
AAAAAACTTTAAAAACGT	34	171	18	92.8	1763370666	150	1091366148	3078	5.02941	0.366379	1.84267	0.156684	0.0331681	0.00282032	0.603529	1.88095e-08	1.88021e-08	1	0	0	1	1	0
AAAAAAG	382	1572	7	92.8	1763370666	150	1091366148	11004	4.11518	4.11638	16.9397	1.4404	0.118578	0.0100828	0.192042	6.72448e-08	6.72185e-08	1	0	0	1	0	0
AAAAAAGAGGGGCAAAACCT	470	2139	20	92.8	1763370666	150	1091366148	42780	4.55106	5.06466	23.0496	1.95993	0.460991	0.0391986	0.606809	2.61426e-07	2.61324e-07	1	0	0	1	1	0
AAAAAAGATAGAAAGG	67	329	16	92.8	1763370666	150	1091366148	5264	4.91045	0.721983	3.54526	0.301457	0.0567241	0.00482331	0.523781	3.2168e-08	3.21554e-08	1	0	0	1	1	0
AAAAAAGCACACACAAAATGC	233	981	21	92.8	1763370666	150	1091366148	20601	4.2103	2.51078	10.5711	0.898873	0.221994	0.0188763	0.589442	1.25892e-07	1.25842e-07	1	0	0	1	1	0
AAAAAAGGAAAAT	46	282	13	92.8	1763370666	150	1091366148	3666	6.13043	0.49569	3.03879	0.258392	0.0395043	0.00335909	0.531304	2.24027e-08	2.2394e-08	1	0	0	1	1	0
AAAAAAGGAAACAAAAC	85	417	17	92.8	1763370666	150	1091366148	7089	4.90588	0.915948	4.49353	0.38209	0.0763901	0.00649553	0.556	4.33205e-08	4.33035e-08	1	0	0	1	1	0
AAAAAAGGAAGC	31	158	12	92.8	1763370666	150	1091366148	1896	5.09677	0.334052	1.70259	0.144773	0.020431	0.00173727	0.407742	1.15864e-08	1.15818e-08	1	0	0	1	0	0
AAAAAAGGAGACAAAAC	91	379	17	92.8	1763370666	150	1091366148	6443	4.16484	0.980603	4.08405	0.347271	0.0694289	0.00590361	0.472015	3.93728e-08	3.93574e-08	1	0	0	1	0	0
AAAAAAGGATAAACACACAAACAC	309	1293	24	92.8	1763370666	150	1091366148	31032	4.18447	3.32974	13.9332	1.18475	0.334397	0.0284341	0.669515	1.89635e-07	1.89561e-07	1	0	0	1	1	0
AAAAAAGGGGAAAAACACAAACAG	226	926	24	92.8	1763370666	150	1091366148	22224	4.09735	2.43534	9.97845	0.848478	0.239483	0.0203635	0.655575	1.3581e-07	1.35756e-07	1	0	0	1	1	0
AAAAAAGGTTC	211	1876	11	92.8	1763370666	150	1091366148	20636	8.891	2.27371	20.2155	1.71895	0.222371	0.0189084	0.652006	1.26105e-07	1.26056e-07	1	0	0	1	1	0
AAAAAAGTAAGT	51	382	12	92.8	1763370666	150	1091366148	4584	7.4902	0.549569	4.11638	0.35002	0.0493966	0.00420024	0.599216	2.80126e-08	2.80016e-08	1	0	0	1	1	0
AAAAAAGTTC	41	192	10	92.8	1763370666	150	1091366148	1920	4.68293	0.44181	2.06897	0.175926	0.0206897	0.00175926	0.312195	1.1733e-08	1.17284e-08	1	0	0	1	0	0
AAAAAAT	578	2404	7	92.8	1763370666	150	1091366148	16828	4.15917	6.22845	25.9052	2.20274	0.181336	0.0154192	0.194095	1.02835e-07	1.02795e-07	1	0	0	1	0	0
AAAAAATAAATAAATAAAAAT	17	72	21	92.8	1763370666	150	1091366148	1512	4.23529	0.18319	0.775862	0.0659724	0.0162931	0.00138542	0.592941	9.23975e-09	9.23613e-09	1	0	0	1	1	0
AAAAAATAAATGGAATG	20	81	17	92.8	1763370666	150	1091366148	1377	4.05	0.215517	0.872845	0.0742189	0.0148384	0.00126172	0.459	8.41477e-09	8.41148e-09	1	0	0	1	0	0
AAAAAATAATAAAAATAAT	7	33	19	92.8	1763370666	150	1091366148	627	4.71429	0.075431	0.355603	0.0302373	0.00675647	0.000574509	0.597143	3.83156e-09	3.83006e-09	1	0	0	1	1	0
AAAAAATAATAATAATG	2	8	17	92.8	1763370666	150	1091366148	136	4	0.0215517	0.0862069	0.00733026	0.00146552	0.000124614	0.453333	8.31089e-10	8.30763e-10	1	0	0	1	0	0
AAAAAATAATGATGATG	1	5	17	92.8	1763370666	150	1091366148	85	5	0.0107759	0.0538793	0.00458141	0.000915948	7.7884e-05	0.566667	5.1943e-10	5.19227e-10	1	0	0	1	1	0
AAAAAATAGGC	10	44	11	92.8	1763370666	150	1091366148	484	4.4	0.107759	0.474138	0.0403164	0.00521552	0.000443481	0.322667	2.9577e-09	2.95654e-09	1	0	0	1	0	0
AAAAAATTTCTAC	23	115	13	92.8	1763370666	150	1091366148	1495	5	0.247845	1.23922	0.105373	0.0161099	0.00136984	0.433333	9.13586e-09	9.13228e-09	1	0	0	1	0	0
AAAAAATTTTATTTTTCC	11	53	18	92.8	1763370666	150	1091366148	954	4.81818	0.118534	0.571121	0.048563	0.0102802	0.000874134	0.578182	5.82984e-09	5.82756e-09	1	0	0	1	1	0
AAAAAC	1838	20641	6	92.8	1763370666	150	1091366148	123846	11.2301	19.806	222.425	18.913	1.33455	0.113478	0.449206	7.56816e-07	7.5652e-07	1	0	0	1	0	0
AAAAACAAAAACAAAAACACACAC	167	839	24	92.8	1763370666	150	1091366148	20136	5.02395	1.79957	9.04095	0.768761	0.216983	0.0184503	0.803832	1.2305e-07	1.23002e-07	1	0	0	1	1	0
AAAAACAAAAACAAAAAT	36	181	18	92.8	1763370666	150	1091366148	3258	5.02778	0.387931	1.95043	0.165847	0.0351078	0.00298525	0.603333	1.99095e-08	1.99017e-08	1	0	0	1	1	0
AAAAACAAAAACAAC	148	865	15	92.8	1763370666	150	1091366148	12975	5.84459	1.59483	9.32112	0.792585	0.139817	0.0118888	0.584459	7.92895e-08	7.92585e-08	1	0	0	1	1	0
AAAAACAAAAACAATTAC	39	163	18	92.8	1763370666	150	1091366148	2934	4.17949	0.420259	1.75647	0.149354	0.0316164	0.00268837	0.501538	1.79295e-08	1.79225e-08	1	0	0	1	1	0
AAAAACAAAC	115	1006	10	92.8	1763370666	150	1091366148	10060	8.74783	1.23922	10.8405	0.92178	0.108405	0.0092178	0.583188	6.14761e-08	6.1452e-08	1	0	0	1	1	0
AAAAACAAC	188	1622	9	92.8	1763370666	150	1091366148	14598	8.62766	2.02586	17.4784	1.48621	0.157306	0.0133759	0.51766	8.92076e-08	8.91726e-08	1	0	0	1	1	0
AAAAACAACAACAACAAC	77	341	18	92.8	1763370666	150	1091366148	6138	4.42857	0.829741	3.67457	0.312452	0.0661422	0.00562414	0.531429	3.7509e-08	3.74943e-08	1	0	0	1	1	0
AAAAACAACAACAACAACAAT	91	405	21	92.8	1763370666	150	1091366148	8505	4.45055	0.980603	4.36422	0.371095	0.0916487	0.00779298	0.623077	5.19736e-08	5.19532e-08	1	0	0	1	1	0
AAAAACAACAACAACAAT	92	500	18	92.8	1763370666	150	1091366148	9000	5.43478	0.991379	5.38793	0.458141	0.0969828	0.00824654	0.652174	5.49985e-08	5.4977e-08	1	0	0	1	1	0
AAAAACAACAACAACAATAACAAT	317	1587	24	92.8	1763370666	150	1091366148	38088	5.00631	3.41595	17.1013	1.45414	0.410431	0.0348994	0.801009	2.32754e-07	2.32663e-07	1	0	0	1	1	0
AAAAACAACAACAAT	19	80	15	92.8	1763370666	150	1091366148	1200	4.21053	0.204741	0.862069	0.0733026	0.012931	0.00109954	0.421053	7.33313e-09	7.33026e-09	1	0	0	1	0	0
AAAAACAACAAT	61	293	12	92.8	1763370666	150	1091366148	3516	4.80328	0.657328	3.15733	0.268471	0.0378879	0.00322165	0.384262	2.14861e-08	2.14777e-08	1	0	0	1	0	0
AAAAACAACAATAAC	473	3491	15	92.8	1763370666	150	1091366148	52365	7.38055	5.09698	37.6185	3.19874	0.564278	0.0479811	0.738055	3.2e-07	3.19874e-07	1	0	0	1	1	0
AAAAACAACAATAACAAT	167	1083	18	92.8	1763370666	150	1091366148	19494	6.48503	1.79957	11.6703	0.992334	0.210065	0.017862	0.778204	1.19127e-07	1.1908e-07	1	0	0	1	1	0
AAAAACAACAATAACAATAAAAAT	247	1243	24	92.8	1763370666	150	1091366148	29832	5.03239	2.66164	13.3944	1.13894	0.321466	0.0273345	0.805182	1.82302e-07	1.8223e-07	1	0	0	1	1	0
AAAAACAACAATAACAATAACAAT	82	394	24	92.8	1763370666	150	1091366148	9456	4.80488	0.883621	4.24569	0.361015	0.101897	0.00866437	0.76878	5.77851e-08	5.77625e-08	1	0	0	1	1	0
AAAAACAACAATAATAATAAT	43	186	21	92.8	1763370666	150	1091366148	3906	4.32558	0.463362	2.00431	0.170429	0.0420905	0.003579	0.605581	2.38694e-08	2.386e-08	1	0	0	1	1	0
AAAAACAAGAACAATAAT	23	110	18	92.8	1763370666	150	1091366148	1980	4.78261	0.247845	1.18534	0.100791	0.0213362	0.00181424	0.573913	1.20997e-08	1.20949e-08	1	0	0	1	1	0
AAAAACAAGGAAAG	67	371	14	92.8	1763370666	150	1091366148	5194	5.53731	0.721983	3.99784	0.339941	0.0559698	0.00475917	0.516816	3.17403e-08	3.17278e-08	1	0	0	1	1	0
AAAAACAAT	83	393	9	92.8	1763370666	150	1091366148	3537	4.73494	0.894397	4.23491	0.360099	0.0381142	0.00324089	0.284096	2.16144e-08	2.16059e-08	1	0	0	1	0	0
AAAAACAATAAC	284	1241	12	92.8	1763370666	150	1091366148	14892	4.36972	3.06034	13.3728	1.13711	0.160474	0.0136453	0.349577	9.10042e-08	9.09686e-08	1	0	0	1	0	0
AAAAACAATAACAACGAC	31	142	18	92.8	1763370666	150	1091366148	2556	4.58065	0.334052	1.53017	0.130112	0.0275431	0.00234202	0.549677	1.56196e-08	1.56135e-08	1	0	0	1	1	0
AAAAACAATAACAATAAT	99	420	18	92.8	1763370666	150	1091366148	7560	4.24242	1.06681	4.52586	0.384839	0.0814655	0.0069271	0.509091	4.61987e-08	4.61807e-08	1	0	0	1	1	0
AAAAACAATAAT	243	1056	12	92.8	1763370666	150	1091366148	12672	4.34568	2.61853	11.3793	0.967595	0.136552	0.0116111	0.347654	7.74379e-08	7.74076e-08	1	0	0	1	0	0
AAAAACAATAGTAACAAT	90	501	18	92.8	1763370666	150	1091366148	9018	5.56667	0.969828	5.39871	0.459058	0.0971767	0.00826304	0.668	5.51085e-08	5.50869e-08	1	0	0	1	1	0
AAAAACAATTAC	40	216	12	92.8	1763370666	150	1091366148	2592	5.4	0.431034	2.32759	0.197917	0.027931	0.002375	0.432	1.58396e-08	1.58334e-08	1	0	0	1	0	0
AAAAACACAAAAGGGG	193	939	16	92.8	1763370666	150	1091366148	15024	4.86528	2.07974	10.1185	0.86039	0.161897	0.0137662	0.518964	9.18108e-08	9.17749e-08	1	0	0	1	1	0
AAAAACACAAACACAC	129	709	16	92.8	1763370666	150	1091366148	11344	5.49612	1.39009	7.64009	0.649644	0.122241	0.0103943	0.586253	6.93226e-08	6.92954e-08	1	0	0	1	1	0
AAAAACACAC	215	1243	10	92.8	1763370666	150	1091366148	12430	5.7814	2.31681	13.3944	1.13894	0.133944	0.0113894	0.385426	7.59591e-08	7.59293e-08	1	0	0	1	0	0
AAAAACACACAAAAGGC	380	1567	17	92.8	1763370666	150	1091366148	26639	4.12368	4.09483	16.8858	1.43582	0.287058	0.0244089	0.467351	1.62789e-07	1.62726e-07	1	0	0	1	0	0
AAAAACACACAAAGC	639	2645	15	92.8	1763370666	150	1091366148	39675	4.13928	6.88578	28.5022	2.42357	0.427532	0.0363535	0.413928	2.42452e-07	2.42357e-07	1	0	0	1	0	0
AAAAACACACCAAAAGGG	396	2001	18	92.8	1763370666	150	1091366148	36018	5.05303	4.26724	21.5625	1.83348	0.388125	0.0330027	0.606364	2.20104e-07	2.20018e-07	1	0	0	1	1	0
AAAAACACT	206	2408	9	92.8	1763370666	150	1091366148	21672	11.6893	2.21983	25.9483	2.20641	0.233534	0.0198577	0.701359	1.32436e-07	1.32385e-07	1	0	0	1	1	0
AAAAACACTCCGAACCCC	249	1085	18	92.8	1763370666	150	1091366148	19530	4.35743	2.68319	11.6918	0.994167	0.210453	0.017895	0.522892	1.19347e-07	1.193e-07	1	0	0	1	1	0
AAAAACAGAATTC	89	408	13	92.8	1763370666	150	1091366148	5304	4.58427	0.959052	4.39655	0.373843	0.0571552	0.00485996	0.397303	3.24125e-08	3.23998e-08	1	0	0	1	0	0
AAAAACAGT	13	52	9	92.8	1763370666	150	1091366148	468	4	0.140086	0.560345	0.0476467	0.0050431	0.00042882	0.24	2.85992e-09	2.8588e-09	1	0	0	1	0	0
AAAAACATTCCAACCCAG	72	305	18	92.8	1763370666	150	1091366148	5490	4.23611	0.775862	3.28664	0.279466	0.0591595	0.00503039	0.508333	3.35491e-08	3.35359e-08	1	0	0	1	1	0
AAAAACG	30	178	7	92.8	1763370666	150	1091366148	1246	5.93333	0.323276	1.9181	0.163098	0.0134267	0.00114169	0.276889	7.61424e-09	7.61126e-09	1	0	0	1	0	0
AAAAACGAAAAGTCGGTT	1594	9453	18	92.8	1763370666	150	1091366148	170154	5.93036	17.1767	101.864	8.66162	1.83356	0.155909	0.711644	1.0398e-06	1.03939e-06	1	0	0	1	1	0
AAAAACGAAGAGAC	1	8	14	92.8	1763370666	150	1091366148	112	8	0.0107759	0.0862069	0.00733026	0.0012069	0.000102624	0.746667	6.84426e-10	6.84158e-10	1	0	0	1	1	0
AAAAACGAGAAGTCGGTT	1966	12460	18	92.8	1763370666	150	1091366148	224280	6.33774	21.1853	134.267	11.4169	2.41681	0.205504	0.760529	1.37056e-06	1.37003e-06	1	0	0	1	1	0
AAAAACGCAAAAT	77	623	13	92.8	1763370666	150	1091366148	8099	8.09091	0.829741	6.71336	0.570844	0.0872737	0.00742097	0.701212	4.94925e-08	4.94732e-08	1	0	0	1	1	0
AAAAACGGAAAAC	770	4747	13	92.8	1763370666	150	1091366148	61711	6.16494	8.29741	51.153	4.34959	0.664989	0.0565447	0.534294	3.77113e-07	3.76965e-07	1	0	0	1	1	0
AAAAACGGAAAAT	646	3746	13	92.8	1763370666	150	1091366148	48698	5.79876	6.96121	40.3664	3.4324	0.524763	0.0446211	0.502559	2.97591e-07	2.97474e-07	1	0	0	1	1	0
AAAAACGGAAGAC	196	1340	13	92.8	1763370666	150	1091366148	17420	6.83673	2.11207	14.4397	1.22782	0.187716	0.0159616	0.592517	1.06453e-07	1.06411e-07	1	0	0	1	1	0
AAAAACGGAAGAT	502	2277	13	92.8	1763370666	150	1091366148	29601	4.53586	5.40948	24.5366	2.08638	0.318976	0.0271229	0.393108	1.8089e-07	1.80819e-07	1	0	0	1	0	0
AAAAACGGAGCGGAAAAC	47	206	18	92.8	1763370666	150	1091366148	3708	4.38298	0.506466	2.21983	0.188754	0.0399569	0.00339758	0.525957	2.26594e-08	2.26505e-08	1	0	0	1	1	0
AAAAACGTAT	50	216	10	92.8	1763370666	150	1091366148	2160	4.32	0.538793	2.32759	0.197917	0.0232759	0.00197917	0.288	1.31996e-08	1.31945e-08	1	0	0	1	0	0
AAAAACGTC	48	309	9	92.8	1763370666	150	1091366148	2781	6.4375	0.517241	3.32974	0.283131	0.0299677	0.00254818	0.38625	1.69945e-08	1.69879e-08	1	0	0	1	0	0
AAAAACGTT	116	889	9	92.8	1763370666	150	1091366148	8001	7.66379	1.25	9.57974	0.814575	0.0862177	0.00733118	0.459828	4.88937e-08	4.88745e-08	1	0	0	1	0	0
AAAAACTAAAAAGAGGGGC	1	5	19	92.8	1763370666	150	1091366148	95	5	0.0107759	0.0538793	0.00458141	0.00102371	8.70469e-05	0.633333	5.8054e-10	5.80312e-10	1	0	0	1	1	0
AAAAAG	1259	5280	6	92.8	1763370666	150	1091366148	31680	4.1938	13.5668	56.8966	4.83797	0.341379	0.0290278	0.167752	1.93595e-07	1.93519e-07	1	0	0	1	0	0
AAAAAGAAAAAGGAAG	1	4	16	92.8	1763370666	150	1091366148	64	4	0.0107759	0.0431034	0.00366513	0.000689655	5.86421e-05	0.426667	3.91101e-10	3.90947e-10	1	0	0	1	0	0
AAAAAGAAAAG	135	540	11	92.8	1763370666	150	1091366148	5940	4	1.45474	5.81897	0.494793	0.0640086	0.00544272	0.293333	3.6299e-08	3.62848e-08	1	0	0	1	0	0
AAAAAGAAAAGAAAGAAAG	26	104	19	92.8	1763370666	150	1091366148	1976	4	0.280172	1.12069	0.0952934	0.0212931	0.00181057	0.506667	1.20752e-08	1.20705e-08	1	0	0	1	1	0
AAAAAGAAACACACAT	1	4	16	92.8	1763370666	150	1091366148	64	4	0.0107759	0.0431034	0.00366513	0.000689655	5.86421e-05	0.426667	3.91101e-10	3.90947e-10	1	0	0	1	0	0
AAAAAGAAAG	1282	5416	10	92.8	1763370666	150	1091366148	54160	4.22465	13.8147	58.3621	4.96259	0.583621	0.0496259	0.281643	3.30969e-07	3.30839e-07	1	0	0	1	0	0
AAAAAGAAAT	3	15	10	92.8	1763370666	150	1091366148	150	5	0.0323276	0.161638	0.0137442	0.00161638	0.000137442	0.333333	9.16642e-10	9.16283e-10	1	0	0	1	0	0
AAAAAGAAGCAG	66	276	12	92.8	1763370666	150	1091366148	3312	4.18182	0.711207	2.97414	0.252894	0.0356897	0.00303473	0.334545	2.02395e-08	2.02315e-08	1	0	0	1	0	0
AAAAAGAAGTGCTCCGCT	95	419	18	92.8	1763370666	150	1091366148	7542	4.41053	1.02371	4.51509	0.383922	0.0812716	0.0069106	0.529263	4.60888e-08	4.60707e-08	1	0	0	1	1	0
AAAAAGAAT	26	137	9	92.8	1763370666	150	1091366148	1233	5.26923	0.280172	1.47629	0.125531	0.0132866	0.00112978	0.316154	7.5348e-09	7.53184e-09	1	0	0	1	0	0
AAAAAGAATTAACGCAG	45	289	17	92.8	1763370666	150	1091366148	4913	6.42222	0.484914	3.11422	0.264806	0.0529418	0.0045017	0.727852	3.00231e-08	3.00113e-08	1	0	0	1	1	0
AAAAAGAG	235	972	8	92.8	1763370666	150	1091366148	7776	4.13617	2.53233	10.4741	0.890627	0.0837931	0.00712501	0.220596	4.75187e-08	4.75001e-08	1	0	0	1	0	0
AAAAAGAGAG	136	684	10	92.8	1763370666	150	1091366148	6840	5.02941	1.46552	7.37069	0.626737	0.0737069	0.00626737	0.335294	4.17989e-08	4.17825e-08	1	0	0	1	0	0
AAAAAGAGAGAAAG	362	1522	14	92.8	1763370666	150	1091366148	21308	4.20442	3.90086	16.4009	1.39458	0.229612	0.0195242	0.392413	1.30212e-07	1.30161e-07	1	0	0	1	0	0
AAAAAGAGG	40	239	9	92.8	1763370666	150	1091366148	2151	5.975	0.431034	2.57543	0.218992	0.0231789	0.00197092	0.3585	1.31446e-08	1.31395e-08	1	0	0	1	0	0
AAAAAGAGGAAC	23	96	12	92.8	1763370666	150	1091366148	1152	4.17391	0.247845	1.03448	0.0879631	0.0124138	0.00105556	0.333913	7.03981e-09	7.03705e-09	1	0	0	1	0	0
AAAAAGAGGAAG	56	277	12	92.8	1763370666	150	1091366148	3324	4.94643	0.603448	2.98491	0.25381	0.035819	0.00304572	0.395714	2.03128e-08	2.03048e-08	1	0	0	1	0	0
AAAAAGAGGAAGAAG	100	537	15	92.8	1763370666	150	1091366148	8055	5.37	1.07759	5.78664	0.492044	0.0867996	0.00738066	0.537	4.92237e-08	4.92044e-08	1	0	0	1	1	0
AAAAAGAGGAGGAAG	167	773	15	92.8	1763370666	150	1091366148	11595	4.62874	1.79957	8.32974	0.708287	0.124946	0.0106243	0.462874	7.08564e-08	7.08287e-08	1	0	0	1	0	0
AAAAAGAGGCAGCAAAGCCT	31	127	20	92.8	1763370666	150	1091366148	2540	4.09677	0.334052	1.36853	0.116368	0.0273707	0.00232736	0.546237	1.55218e-08	1.55157e-08	1	0	0	1	1	0
AAAAAGAGGCGGCAAAGCCT	36	173	20	92.8	1763370666	150	1091366148	3460	4.80556	0.387931	1.86422	0.158517	0.0372845	0.00317034	0.640741	2.11439e-08	2.11356e-08	1	0	0	1	1	0
AAAAAGAGGGAAAGAG	121	562	16	92.8	1763370666	150	1091366148	8992	4.64463	1.30388	6.05603	0.514951	0.0968966	0.00823921	0.495427	5.49496e-08	5.49281e-08	1	0	0	1	0	0
AAAAAGAGGGGCAAAACCT	333	1497	19	92.8	1763370666	150	1091366148	28443	4.4955	3.58836	16.1315	1.37168	0.306498	0.0260618	0.569429	1.73814e-07	1.73746e-07	1	0	0	1	1	0
AAAAAGAGTAAT	4	16	12	92.8	1763370666	150	1091366148	192	4	0.0431034	0.172414	0.0146605	0.00206897	0.000175926	0.32	1.1733e-09	1.17284e-09	1	0	0	1	0	0
AAAAAGAGTTCAC	622	4565	13	92.8	1763370666	150	1091366148	59345	7.33923	6.70259	49.1918	4.18283	0.639494	0.0543768	0.636066	3.62654e-07	3.62512e-07	1	0	0	1	1	0
AAAAAGAT	147	867	8	92.8	1763370666	150	1091366148	6936	5.89796	1.58405	9.34267	0.794417	0.0747414	0.00635534	0.314558	4.23855e-08	4.23689e-08	1	0	0	1	0	0
AAAAAGATAGAAG	39	181	13	92.8	1763370666	150	1091366148	2353	4.64103	0.420259	1.95043	0.165847	0.0253556	0.00215601	0.402222	1.43791e-08	1.43734e-08	1	0	0	1	0	0
AAAAAGCAAAC	1	6	11	92.8	1763370666	150	1091366148	66	6	0.0107759	0.0646552	0.0054977	0.000711207	6.04747e-05	0.44	4.03322e-10	4.03164e-10	1	0	0	1	0	0
AAAAAGCAACAC	85	395	12	92.8	1763370666	150	1091366148	4740	4.64706	0.915948	4.25647	0.361932	0.0510776	0.00434318	0.371765	2.89659e-08	2.89545e-08	1	0	0	1	0	0
AAAAAGCAACACAATT	77	378	16	92.8	1763370666	150	1091366148	6048	4.90909	0.829741	4.07328	0.346355	0.0651724	0.00554168	0.523636	3.6959e-08	3.69445e-08	1	0	0	1	1	0
AAAAAGCAACACACAC	88	364	16	92.8	1763370666	150	1091366148	5824	4.13636	0.948276	3.92241	0.333527	0.0627586	0.00533643	0.441212	3.55901e-08	3.55762e-08	1	0	0	1	0	0
AAAAAGG	99	1187	7	92.8	1763370666	150	1091366148	8309	11.9899	1.06681	12.7909	1.08763	0.0895366	0.00761339	0.559529	5.07758e-08	5.0756e-08	1	0	0	1	1	0
AAAAAGGAAACGAAACAG	35	169	18	92.8	1763370666	150	1091366148	3042	4.82857	0.377155	1.82112	0.154852	0.0327802	0.00278733	0.579429	1.85895e-08	1.85822e-08	1	0	0	1	1	0
AAAAAGGAAAGG	73	334	12	92.8	1763370666	150	1091366148	4008	4.57534	0.786638	3.59914	0.306038	0.0431897	0.00367246	0.366027	2.44927e-08	2.44831e-08	1	0	0	1	0	0
AAAAAGGAACACACGC	270	1354	16	92.8	1763370666	150	1091366148	21664	5.01481	2.90948	14.5905	1.24065	0.233448	0.0198503	0.534914	1.32388e-07	1.32336e-07	1	0	0	1	1	0
AAAAAGGAACACAGAC	267	1408	16	92.8	1763370666	150	1091366148	22528	5.27341	2.87716	15.1724	1.29013	0.242759	0.020642	0.562497	1.37667e-07	1.37613e-07	1	0	0	1	1	0
AAAAAGGAACACAGAT	931	4205	16	92.8	1763370666	150	1091366148	67280	4.51665	10.0323	45.3125	3.85297	0.725	0.0616475	0.481776	4.11144e-07	4.10983e-07	1	0	0	1	0	0
AAAAAGGAACACCCAT	64	284	16	92.8	1763370666	150	1091366148	4544	4.4375	0.689655	3.06034	0.260224	0.0489655	0.00416359	0.473333	2.77681e-08	2.77573e-08	1	0	0	1	0	0
AAAAAGGAACGCACGC	19	91	16	92.8	1763370666	150	1091366148	1456	4.78947	0.204741	0.980603	0.0833817	0.0156897	0.00133411	0.510877	8.89754e-09	8.89405e-09	1	0	0	1	1	0
AAAAAGGATGAAG	2	13	13	92.8	1763370666	150	1091366148	169	6.5	0.0215517	0.140086	0.0119117	0.00182112	0.000154852	0.563333	1.03275e-09	1.03235e-09	1	0	0	1	1	0
AAAAAGGC	66	486	8	92.8	1763370666	150	1091366148	3888	7.36364	0.711207	5.23707	0.445313	0.0418966	0.00356251	0.392727	2.37594e-08	2.375e-08	1	0	0	1	0	0
AAAAAGGGAAAACAAAC	1	4	17	92.8	1763370666	150	1091366148	68	4	0.0107759	0.0431034	0.00366513	0.000732759	6.23072e-05	0.453333	4.15544e-10	4.15382e-10	1	0	0	1	0	0
AAAAAGGGAAAACACAC	638	2736	17	92.8	1763370666	150	1091366148	46512	4.2884	6.875	29.4828	2.50695	0.501207	0.0426181	0.486019	2.84232e-07	2.84121e-07	1	0	0	1	0	0
AAAAAGGGAAAGG	38	208	13	92.8	1763370666	150	1091366148	2704	5.47368	0.409483	2.24138	0.190587	0.0291379	0.00247763	0.474386	1.6524e-08	1.65175e-08	1	0	0	1	0	0
AAAAAGGGAAGG	219	1162	12	92.8	1763370666	150	1091366148	13944	5.30594	2.35991	12.5216	1.06472	0.150259	0.0127766	0.424475	8.5211e-08	8.51776e-08	1	0	0	1	0	0
AAAAAGGGAATACACAC	105	461	17	92.8	1763370666	150	1091366148	7837	4.39048	1.13147	4.96767	0.422406	0.0844504	0.00718091	0.497587	4.78915e-08	4.78727e-08	1	0	0	1	0	0
AAAAAGGGGAAAACGCAC	211	852	18	92.8	1763370666	150	1091366148	15336	4.03791	2.27371	9.18103	0.780673	0.165259	0.0140521	0.48455	9.37175e-08	9.36808e-08	1	0	0	1	0	0
AAAAAGGGGAAGG	28	145	13	92.8	1763370666	150	1091366148	1885	5.17857	0.301724	1.5625	0.132861	0.0203125	0.00172719	0.44881	1.15191e-08	1.15146e-08	1	0	0	1	0	0
AAAAAGGGGTAAACACAG	138	560	18	92.8	1763370666	150	1091366148	10080	4.05797	1.48707	6.03448	0.513118	0.108621	0.00923613	0.486957	6.15983e-08	6.15742e-08	1	0	0	1	0	0
AAAAAGGGTAAAACGCAC	41	165	18	92.8	1763370666	150	1091366148	2970	4.02439	0.44181	1.77802	0.151187	0.0320043	0.00272136	0.482927	1.81495e-08	1.81424e-08	1	0	0	1	0	0
AAAAAGGGTCTTCGAAAT	203	1049	18	92.8	1763370666	150	1091366148	18882	5.16749	2.1875	11.3039	0.961181	0.20347	0.0173013	0.620099	1.15387e-07	1.15342e-07	1	0	0	1	1	0
AAAAAGGGTGTCC	28	124	13	92.8	1763370666	150	1091366148	1612	4.42857	0.301724	1.33621	0.113619	0.0173707	0.00147705	0.38381	9.85084e-09	9.84699e-09	1	0	0	1	0	0
AAAAAGGGTGTCG	329	1790	13	92.8	1763370666	150	1091366148	23270	5.44073	3.54526	19.2888	1.64015	0.250754	0.0213219	0.47153	1.42202e-07	1.42146e-07	1	0	0	1	0	0
AAAAAGGT	2	8	8	92.8	1763370666	150	1091366148	64	4	0.0215517	0.0862069	0.00733026	0.000689655	5.86421e-05	0.213333	3.91101e-10	3.90947e-10	1	0	0	1	0	0
AAAAAGGTAATACACAC	58	272	17	92.8	1763370666	150	1091366148	4624	4.68966	0.625	2.93103	0.249229	0.0498276	0.00423689	0.531494	2.8257e-08	2.82459e-08	1	0	0	1	1	0
AAAAAGGTGTCGG	334	1428	13	92.8	1763370666	150	1091366148	18564	4.27545	3.59914	15.3879	1.30845	0.200043	0.0170099	0.370539	1.13444e-07	1.13399e-07	1	0	0	1	0	0
AAAAAGGTGTCGGG	250	1130	14	92.8	1763370666	150	1091366148	15820	4.52	2.69397	12.1767	1.0354	0.170474	0.0144956	0.421867	9.66752e-08	9.66373e-08	1	0	0	1	0	0
AAAAAGGTTACACAGT	12	48	16	92.8	1763370666	150	1091366148	768	4	0.12931	0.517241	0.0439816	0.00827586	0.000703705	0.426667	4.69321e-09	4.69137e-09	1	0	0	1	0	0
AAAAAGGTTC	267	2591	10	92.8	1763370666	150	1091366148	25910	9.70412	2.87716	27.9203	2.37409	0.279203	0.0237409	0.646941	1.58335e-07	1.58273e-07	1	0	0	1	1	0
AAAAAGTAATAAT	1	4	13	92.8	1763370666	150	1091366148	52	4	0.0107759	0.0431034	0.00366513	0.000560345	4.76467e-05	0.346667	3.17769e-10	3.17645e-10	1	0	0	1	0	0
AAAAAGTAG	37	159	9	92.8	1763370666	150	1091366148	1431	4.2973	0.398707	1.71336	0.145689	0.0154203	0.0013112	0.257838	8.74476e-09	8.74134e-09	1	0	0	1	0	0
AAAAAGTGAACGAACG	68	369	16	92.8	1763370666	150	1091366148	5904	5.42647	0.732759	3.97629	0.338108	0.0636207	0.00540973	0.578824	3.6079e-08	3.60649e-08	1	0	0	1	1	0
AAAAAGTGG	15	110	9	92.8	1763370666	150	1091366148	990	7.33333	0.161638	1.18534	0.100791	0.0106681	0.00090712	0.44	6.04984e-09	6.04747e-09	1	0	0	1	0	0
AAAAAGTGTCGT	73	370	12	92.8	1763370666	150	1091366148	4440	5.06849	0.786638	3.98707	0.339025	0.0478448	0.0040683	0.405479	2.71326e-08	2.7122e-08	1	0	0	1	0	0
AAAAAGTTC	146	1272	9	92.8	1763370666	150	1091366148	11448	8.71233	1.57328	13.7069	1.16551	0.123362	0.0104896	0.52274	6.99581e-08	6.99307e-08	1	0	0	1	1	0
AAAAAT	3888	19910	6	92.8	1763370666	150	1091366148	119460	5.12088	41.8966	214.547	18.2432	1.28728	0.109459	0.204835	7.30014e-07	7.29728e-07	1	0	0	1	0	0
AAAAATAAAAATAAATAATAAT	25	102	22	92.8	1763370666	150	1091366148	2244	4.08	0.269397	1.09914	0.0934608	0.024181	0.00205614	0.5984	1.3713e-08	1.37076e-08	1	0	0	1	1	0
AAAAATAAAAATAATGAT	6	24	18	92.8	1763370666	150	1091366148	432	4	0.0646552	0.258621	0.0219908	0.00465517	0.000395834	0.48	2.63993e-09	2.63889e-09	1	0	0	1	0	0
AAAAATAAAATAAAATAAT	10	43	19	92.8	1763370666	150	1091366148	817	4.3	0.107759	0.463362	0.0394002	0.00880388	0.000748603	0.544667	4.99264e-09	4.99069e-09	1	0	0	1	1	0
AAAAATAAAATAATAATAAT	14	61	20	92.8	1763370666	150	1091366148	1220	4.35714	0.150862	0.657328	0.0558932	0.0131466	0.00111786	0.580952	7.45535e-09	7.45243e-09	1	0	0	1	1	0
AAAAATAAAATAATAATAATAAT	3	12	23	92.8	1763370666	150	1091366148	276	4	0.0323276	0.12931	0.0109954	0.00297414	0.000252894	0.613333	1.68662e-09	1.68596e-09	1	0	0	1	1	0
AAAAATAAAATAGTAAT	3	14	17	92.8	1763370666	150	1091366148	238	4.66667	0.0323276	0.150862	0.012828	0.00256466	0.000218075	0.528889	1.45441e-09	1.45384e-09	1	0	0	1	1	0
AAAAATAAACT	12	92	11	92.8	1763370666	150	1091366148	1012	7.66667	0.12931	0.991379	0.084298	0.0109052	0.000927278	0.562222	6.18428e-09	6.18185e-09	1	0	0	1	1	0
AAAAATAAATAATAATAGT	7	28	19	92.8	1763370666	150	1091366148	532	4	0.075431	0.301724	0.0256559	0.00573276	0.000487462	0.506667	3.25102e-09	3.24975e-09	1	0	0	1	1	0
AAAAATAAATATAT	21	84	14	92.8	1763370666	150	1091366148	1176	4	0.226293	0.905172	0.0769678	0.0126724	0.00107755	0.373333	7.18647e-09	7.18366e-09	1	0	0	1	0	0
AAAAATAACAACAAT	14	57	15	92.8	1763370666	150	1091366148	855	4.07143	0.150862	0.614224	0.0522281	0.00921336	0.000783422	0.407143	5.22486e-09	5.22281e-09	1	0	0	1	0	0
AAAAATAACAAT	294	1556	12	92.8	1763370666	150	1091366148	18672	5.29252	3.1681	16.7672	1.42574	0.201207	0.0171088	0.423401	1.14104e-07	1.14059e-07	1	0	0	1	0	0
AAAAATAACAATAAT	65	286	15	92.8	1763370666	150	1091366148	4290	4.4	0.700431	3.0819	0.262057	0.0462284	0.00393085	0.44	2.6216e-08	2.62057e-08	1	0	0	1	0	0
AAAAATAAT	538	2609	9	92.8	1763370666	150	1091366148	23481	4.84944	5.79741	28.1142	2.39058	0.253028	0.0215152	0.290967	1.43491e-07	1.43435e-07	1	0	0	1	0	0
AAAAATAATAAAAGAATAAAAG	11	49	22	92.8	1763370666	150	1091366148	1078	4.45455	0.118534	0.528017	0.0448979	0.0116164	0.000987753	0.653333	6.5876e-09	6.58502e-09	1	0	0	1	1	0
AAAAATAATAAAATAATAATAAT	26	124	23	92.8	1763370666	150	1091366148	2852	4.76923	0.280172	1.33621	0.113619	0.0307328	0.00261324	0.731282	1.74284e-08	1.74216e-08	1	0	0	1	1	0
AAAAATAATAAAATTAATAAT	1	4	21	92.8	1763370666	150	1091366148	84	4	0.0107759	0.0431034	0.00366513	0.000905172	7.69678e-05	0.56	5.13319e-10	5.13118e-10	1	0	0	1	1	0
AAAAATAATAACAACAATAAT	42	176	21	92.8	1763370666	150	1091366148	3696	4.19048	0.452586	1.89655	0.161266	0.0398276	0.00338658	0.586667	2.25861e-08	2.25772e-08	1	0	0	1	1	0
AAAAATAATAACAACCAT	53	313	18	92.8	1763370666	150	1091366148	5634	5.90566	0.571121	3.37284	0.286797	0.0607112	0.00516234	0.708679	3.44291e-08	3.44156e-08	1	0	0	1	1	0
AAAAATAATAACAACGAC	25	115	18	92.8	1763370666	150	1091366148	2070	4.6	0.269397	1.23922	0.105373	0.022306	0.00189671	0.552	1.26497e-08	1.26447e-08	1	0	0	1	1	0
AAAAATAATAACAACGAT	33	147	18	92.8	1763370666	150	1091366148	2646	4.45455	0.355603	1.58405	0.134694	0.0285129	0.00242448	0.534545	1.61696e-08	1.61632e-08	1	0	0	1	1	0
AAAAATAATAACAATAAT	15	64	18	92.8	1763370666	150	1091366148	1152	4.26667	0.161638	0.689655	0.0586421	0.0124138	0.00105556	0.512	7.03981e-09	7.03705e-09	1	0	0	1	1	0
AAAAATAATAATAAC	36	233	15	92.8	1763370666	150	1091366148	3495	6.47222	0.387931	2.51078	0.213494	0.0376616	0.00320241	0.647222	2.13578e-08	2.13494e-08	1	0	0	1	1	0
AAAAATAATAATAATAAAT	32	148	19	92.8	1763370666	150	1091366148	2812	4.625	0.344828	1.59483	0.13561	0.0303017	0.00257659	0.585833	1.7184e-08	1.71772e-08	1	0	0	1	1	0
AAAAATAATAATAATAAGAATAAT	26	117	24	92.8	1763370666	150	1091366148	2808	4.5	0.280172	1.26078	0.107205	0.0302586	0.00257292	0.72	1.71595e-08	1.71528e-08	1	0	0	1	1	0
AAAAATAATAATAATAATAATTATT	7	32	25	92.8	1763370666	150	1091366148	800	4.57143	0.075431	0.344828	0.029321	0.00862069	0.000733026	0.761905	4.88876e-09	4.88684e-09	1	0	0	1	1	0
AAAAATAATAATAATGAT	47	299	18	92.8	1763370666	150	1091366148	5382	6.3617	0.506466	3.22198	0.273969	0.0579957	0.00493143	0.763404	3.28891e-08	3.28762e-08	1	0	0	1	1	0
AAAAATAATAATAATT	49	199	16	92.8	1763370666	150	1091366148	3184	4.06122	0.528017	2.1444	0.18234	0.0343103	0.00291744	0.433197	1.94573e-08	1.94496e-08	1	0	0	1	0	0
AAAAATAATAATAGT	22	164	15	92.8	1763370666	150	1091366148	2460	7.45455	0.237069	1.76724	0.15027	0.0265086	0.00225406	0.745455	1.50329e-08	1.5027e-08	1	0	0	1	1	0
AAAAATAATAATCATAAT	26	158	18	92.8	1763370666	150	1091366148	2844	6.07692	0.280172	1.70259	0.144773	0.0306466	0.00260591	0.729231	1.73795e-08	1.73727e-08	1	0	0	1	1	0
AAAAATAATAATGATAAT	2	9	18	92.8	1763370666	150	1091366148	162	4.5	0.0215517	0.0969828	0.00824654	0.00174569	0.000148438	0.54	9.89973e-10	9.89585e-10	1	0	0	1	1	0
AAAAATAATAATTAAAATAAT	13	61	21	92.8	1763370666	150	1091366148	1281	4.69231	0.140086	0.657328	0.0558932	0.0138039	0.00117376	0.656923	7.82812e-09	7.82505e-09	1	0	0	1	1	0
AAAAATAATAGT	18	100	12	92.8	1763370666	150	1091366148	1200	5.55556	0.193966	1.07759	0.0916283	0.012931	0.00109954	0.444444	7.33313e-09	7.33026e-09	1	0	0	1	0	0
AAAAATAATAGTAAT	13	94	15	92.8	1763370666	150	1091366148	1410	7.23077	0.140086	1.01293	0.0861306	0.015194	0.00129196	0.723077	8.61643e-09	8.61306e-09	1	0	0	1	1	0
AAAAATAATAGTAATTAAT	8	37	19	92.8	1763370666	150	1091366148	703	4.625	0.0862069	0.398707	0.0339025	0.00757543	0.000644147	0.585833	4.29599e-09	4.29431e-09	1	0	0	1	1	0
AAAAATAATCAT	20	97	12	92.8	1763370666	150	1091366148	1164	4.85	0.215517	1.04526	0.0888794	0.0125431	0.00106655	0.388	7.11314e-09	7.11035e-09	1	0	0	1	0	0
AAAAATAATGATATT	16	113	15	92.8	1763370666	150	1091366148	1695	7.0625	0.172414	1.21767	0.10354	0.0182651	0.0015531	0.70625	1.03581e-08	1.0354e-08	1	0	0	1	1	0
AAAAATAATGTAATT	32	209	15	92.8	1763370666	150	1091366148	3135	6.53125	0.344828	2.25216	0.191503	0.0337823	0.00287255	0.653125	1.91578e-08	1.91503e-08	1	0	0	1	1	0
AAAAATAATTATAGTAGT	5	25	18	92.8	1763370666	150	1091366148	450	5	0.0538793	0.269397	0.0229071	0.00484914	0.000412327	0.6	2.74993e-09	2.74885e-09	1	0	0	1	1	0
AAAAATACT	143	1633	9	92.8	1763370666	150	1091366148	14697	11.4196	1.54095	17.597	1.49629	0.158373	0.0134666	0.685175	8.98126e-08	8.97774e-08	1	0	0	1	1	0
AAAAATAGT	28	224	9	92.8	1763370666	150	1091366148	2016	8	0.301724	2.41379	0.205247	0.0217241	0.00184723	0.48	1.23197e-08	1.23148e-08	1	0	0	1	0	0
AAAAATAGTAATAGT	9	51	15	92.8	1763370666	150	1091366148	765	5.66667	0.0969828	0.549569	0.0467304	0.00824353	0.000700956	0.566667	4.67487e-09	4.67304e-09	1	0	0	1	1	0
AAAAATAGTAATAGTAATAAT	8	38	21	92.8	1763370666	150	1091366148	798	4.75	0.0862069	0.409483	0.0348187	0.00859914	0.000731194	0.665	4.87653e-09	4.87462e-09	1	0	0	1	1	0
AAAAATAGTAATAGTAATAGT	7	39	21	92.8	1763370666	150	1091366148	819	5.57143	0.075431	0.420259	0.035735	0.00882543	0.000750436	0.78	5.00486e-09	5.0029e-09	1	0	0	1	1	0
AAAAATAGTACT	22	149	12	92.8	1763370666	150	1091366148	1788	6.77273	0.237069	1.6056	0.136526	0.0192672	0.00163831	0.541818	1.09264e-08	1.09221e-08	1	0	0	1	1	0
AAAAATAGTAGT	55	358	12	92.8	1763370666	150	1091366148	4296	6.50909	0.592672	3.85776	0.328029	0.0462931	0.00393635	0.520727	2.62526e-08	2.62423e-08	1	0	0	1	1	0
AAAAATAGTAGTAATAATAATAAT	21	102	24	92.8	1763370666	150	1091366148	2448	4.85714	0.226293	1.09914	0.0934608	0.0263793	0.00224306	0.777143	1.49596e-08	1.49537e-08	1	0	0	1	1	0
AAAAATAGTAGTAGTAGTAGTAGT	3	15	24	92.8	1763370666	150	1091366148	360	5	0.0323276	0.161638	0.0137442	0.00387931	0.000329862	0.8	2.19994e-09	2.19908e-09	1	0	0	1	1	0
AAAAATAGTGATATT	5	24	15	92.8	1763370666	150	1091366148	360	4.8	0.0538793	0.258621	0.0219908	0.00387931	0.000329862	0.48	2.19994e-09	2.19908e-09	1	0	0	1	0	0
AAAAATATGGAAATAT	68	311	16	92.8	1763370666	150	1091366148	4976	4.57353	0.732759	3.35129	0.284964	0.0536207	0.00455942	0.487843	3.04081e-08	3.03962e-08	1	0	0	1	0	0
AAAAATATTAATAAAT	37	183	16	92.8	1763370666	150	1091366148	2928	4.94595	0.398707	1.97198	0.16768	0.0315517	0.00268288	0.527568	1.78928e-08	1.78858e-08	1	0	0	1	1	0
AAAAATATTAATAAGT	41	193	16	92.8	1763370666	150	1091366148	3088	4.70732	0.44181	2.07974	0.176843	0.0332759	0.00282948	0.502114	1.88706e-08	1.88632e-08	1	0	0	1	1	0
AAAAATATTATTATTATTAAT	14	61	21	92.8	1763370666	150	1091366148	1281	4.35714	0.150862	0.657328	0.0558932	0.0138039	0.00117376	0.61	7.82812e-09	7.82505e-09	1	0	0	1	1	0
AAAAATCAT	98	1135	9	92.8	1763370666	150	1091366148	10215	11.5816	1.05603	12.2306	1.03998	0.110075	0.00935983	0.694898	6.24233e-08	6.23989e-08	1	0	0	1	1	0
AAAAATCATAATAAAATAAT	14	78	20	92.8	1763370666	150	1091366148	1560	5.57143	0.150862	0.840517	0.0714701	0.0168103	0.0014294	0.742857	9.53308e-09	9.52934e-09	1	0	0	1	1	0
AAAAATCCCACCTCG	94	452	15	92.8	1763370666	150	1091366148	6780	4.80851	1.01293	4.87069	0.41416	0.0730603	0.0062124	0.480851	4.14322e-08	4.1416e-08	1	0	0	1	0	0
AAAAATCCGACACCG	437	2187	15	92.8	1763370666	150	1091366148	32805	5.00458	4.70905	23.5668	2.00391	0.353502	0.0300587	0.500458	2.0047e-07	2.00391e-07	1	0	0	1	1	0
AAAAATCCGACCTCG	300	1377	15	92.8	1763370666	150	1091366148	20655	4.59	3.23276	14.8384	1.26172	0.222575	0.0189258	0.459	1.26222e-07	1.26172e-07	1	0	0	1	0	0
AAAAATCCTTCCTCG	84	495	15	92.8	1763370666	150	1091366148	7425	5.89286	0.905172	5.33405	0.45356	0.0800108	0.0068034	0.589286	4.53738e-08	4.5356e-08	1	0	0	1	1	0
AAAAATCGACCTCG	139	898	14	92.8	1763370666	150	1091366148	12572	6.46043	1.49784	9.67672	0.822822	0.135474	0.0115195	0.602974	7.68268e-08	7.67967e-08	1	0	0	1	1	0
AAAAATCT	35	140	8	92.8	1763370666	150	1091366148	1120	4	0.377155	1.50862	0.12828	0.012069	0.00102624	0.213333	6.84426e-09	6.84158e-09	1	0	0	1	0	0
AAAAATCTTAAACAAT	106	731	16	92.8	1763370666	150	1091366148	11696	6.89623	1.14224	7.87716	0.669803	0.126034	0.0107168	0.735597	7.14736e-08	7.14456e-08	1	0	0	1	1	0
AAAAATCTTAACAAACAAC	113	632	19	92.8	1763370666	150	1091366148	12008	5.59292	1.21767	6.81034	0.579091	0.129397	0.0110027	0.708437	7.33802e-08	7.33515e-08	1	0	0	1	1	0
AAAAATCTTAACAAACAAT	496	3054	19	92.8	1763370666	150	1091366148	58026	6.15726	5.34483	32.9095	2.79833	0.62528	0.0531682	0.779919	3.54594e-07	3.54455e-07	1	0	0	1	1	0
AAAAATCTTACACAAT	346	2672	16	92.8	1763370666	150	1091366148	42752	7.72254	3.72845	28.7931	2.44831	0.46069	0.0391729	0.823738	2.61255e-07	2.61153e-07	1	0	0	1	1	0
AAAAATCTTACACAGT	107	791	16	92.8	1763370666	150	1091366148	12656	7.39252	1.15302	8.52371	0.72478	0.136379	0.0115965	0.788536	7.73401e-08	7.73098e-08	1	0	0	1	1	0
AAAAATCTTATACCGTCAGC	35	142	20	92.8	1763370666	150	1091366148	2840	4.05714	0.377155	1.53017	0.130112	0.0306034	0.00260224	0.540952	1.73551e-08	1.73483e-08	1	0	0	1	1	0
AAAAATG	1	4	7	92.8	1763370666	150	1091366148	28	4	0.0107759	0.0431034	0.00366513	0.000301724	2.56559e-05	0.186667	1.71106e-10	1.71039e-10	1	0	0	1	0	0
AAAAATGAT	3	12	9	92.8	1763370666	150	1091366148	108	4	0.0323276	0.12931	0.0109954	0.00116379	9.89585e-05	0.24	6.59982e-10	6.59724e-10	1	0	0	1	0	0
AAAAATGATAATAAT	27	146	15	92.8	1763370666	150	1091366148	2190	5.40741	0.290948	1.57328	0.133777	0.0235991	0.00200666	0.540741	1.3383e-08	1.33777e-08	1	0	0	1	1	0
AAAAATGATGATGAT	35	146	15	92.8	1763370666	150	1091366148	2190	4.17143	0.377155	1.57328	0.133777	0.0235991	0.00200666	0.417143	1.3383e-08	1.33777e-08	1	0	0	1	0	0
AAAAATT	13	52	7	92.8	1763370666	150	1091366148	364	4	0.140086	0.560345	0.0476467	0.00392241	0.000333527	0.186667	2.22438e-09	2.22351e-09	1	0	0	1	0	0
AAAAATTAAATTAAATATCG	145	686	20	92.8	1763370666	150	1091366148	13720	4.73103	1.5625	7.39224	0.62857	0.147845	0.0125714	0.630805	8.38422e-08	8.38093e-08	1	0	0	1	1	0
AAAAATTACTGC	457	4010	12	92.8	1763370666	150	1091366148	48120	8.77462	4.92457	43.2112	3.67429	0.518534	0.0440915	0.701969	2.94059e-07	2.93944e-07	1	0	0	1	1	0
AAAAATTATTATTATTATTCT	24	101	21	92.8	1763370666	150	1091366148	2121	4.20833	0.258621	1.08836	0.0925446	0.0228556	0.00194344	0.589167	1.29613e-08	1.29562e-08	1	0	0	1	1	0
AAAAATTATTCGAACCCAG	103	490	19	92.8	1763370666	150	1091366148	9310	4.75728	1.10991	5.28017	0.448979	0.100323	0.00853059	0.602589	5.68929e-08	5.68706e-08	1	0	0	1	1	0
AAAAATTGACCG	60	352	12	92.8	1763370666	150	1091366148	4224	5.86667	0.646552	3.7931	0.322532	0.0455172	0.00387038	0.469333	2.58126e-08	2.58025e-08	1	0	0	1	0	0
AAAAATTTAACGCAGAAG	73	456	18	92.8	1763370666	150	1091366148	8208	6.24658	0.786638	4.91379	0.417825	0.0884483	0.00752085	0.749589	5.01586e-08	5.0139e-08	1	0	0	1	1	0
AAAAATTTCAAATTTTG	99	492	17	92.8	1763370666	150	1091366148	8364	4.9697	1.06681	5.30172	0.450811	0.0901293	0.00766379	0.563232	5.11119e-08	5.10919e-08	1	0	0	1	1	0
AAAAC	7865	51127	5	92.8	1763370666	150	1091366148	255635	6.50057	84.7522	550.938	46.8468	2.75469	0.234234	0.216686	1.56217e-06	1.56156e-06	1	0	0	1	0	0
AAAACAAAACAGTAG	53	231	15	92.8	1763370666	150	1091366148	3465	4.35849	0.571121	2.48922	0.211661	0.0373384	0.00317492	0.435849	2.11744e-08	2.11661e-08	1	0	0	1	0	0
AAAACAAAAT	65	410	10	92.8	1763370666	150	1091366148	4100	6.30769	0.700431	4.4181	0.375676	0.044181	0.00375676	0.420513	2.50549e-08	2.50451e-08	1	0	0	1	0	0
AAAACAAAC	120	1018	9	92.8	1763370666	150	1091366148	9162	8.48333	1.2931	10.9698	0.932776	0.0987284	0.00839498	0.509	5.59885e-08	5.59666e-08	1	0	0	1	1	0
AAAACAAACG	3	14	10	92.8	1763370666	150	1091366148	140	4.66667	0.0323276	0.150862	0.012828	0.00150862	0.00012828	0.311111	8.55532e-10	8.55197e-10	1	0	0	1	0	0
AAAACAAACGT	3	12	11	92.8	1763370666	150	1091366148	132	4	0.0323276	0.12931	0.0109954	0.00142241	0.000120949	0.293333	8.06645e-10	8.06329e-10	1	0	0	1	0	0
AAAACAAAT	29	261	9	92.8	1763370666	150	1091366148	2349	9	0.3125	2.8125	0.23915	0.0253125	0.00215235	0.54	1.43546e-08	1.4349e-08	1	0	0	1	1	0
AAAACAAATGAAC	91	506	13	92.8	1763370666	150	1091366148	6578	5.56044	0.980603	5.45259	0.463639	0.0708836	0.00602731	0.481905	4.01978e-08	4.01821e-08	1	0	0	1	0	0
AAAACAACAAC	38	208	11	92.8	1763370666	150	1091366148	2288	5.47368	0.409483	2.24138	0.190587	0.0246552	0.00209645	0.401404	1.39818e-08	1.39764e-08	1	0	0	1	0	0
AAAACAAGAC	51	300	10	92.8	1763370666	150	1091366148	3000	5.88235	0.549569	3.23276	0.274885	0.0323276	0.00274885	0.392157	1.83328e-08	1.83257e-08	1	0	0	1	0	0
AAAACAAGACAGACAGG	154	838	17	92.8	1763370666	150	1091366148	14246	5.44156	1.65948	9.03017	0.767845	0.153513	0.0130534	0.61671	8.70565e-08	8.70224e-08	1	0	0	1	1	0
AAAACAATAAC	12	67	11	92.8	1763370666	150	1091366148	737	5.58333	0.12931	0.721983	0.0613909	0.00794181	0.0006753	0.409444	4.50377e-09	4.502e-09	1	0	0	1	0	0
AAAACAATAACAAT	98	602	14	92.8	1763370666	150	1091366148	8428	6.14286	1.05603	6.48707	0.551602	0.090819	0.00772243	0.573333	5.1503e-08	5.14829e-08	1	0	0	1	1	0
AAAACAC	35	140	7	92.8	1763370666	150	1091366148	980	4	0.377155	1.50862	0.12828	0.0105603	0.000897957	0.186667	5.98873e-09	5.98638e-09	1	0	0	1	0	0
AAAACACAAAAGCTG	27	126	15	92.8	1763370666	150	1091366148	1890	4.66667	0.290948	1.35776	0.115452	0.0203664	0.00173177	0.466667	1.15497e-08	1.15452e-08	1	0	0	1	0	0
AAAACACAAAC	55	434	11	92.8	1763370666	150	1091366148	4774	7.89091	0.592672	4.67672	0.397667	0.051444	0.00437433	0.578667	2.91737e-08	2.91622e-08	1	0	0	1	1	0
AAAACACACACGAAAGGG	26	117	18	92.8	1763370666	150	1091366148	2106	4.5	0.280172	1.26078	0.107205	0.022694	0.00192969	0.54	1.28697e-08	1.28646e-08	1	0	0	1	1	0
AAAACACAG	127	1574	9	92.8	1763370666	150	1091366148	14166	12.3937	1.36853	16.9612	1.44223	0.152651	0.0129801	0.743622	8.65677e-08	8.65337e-08	1	0	0	1	1	0
AAAACACAGAAAAGCTG	423	1778	17	92.8	1763370666	150	1091366148	30226	4.20331	4.55819	19.1595	1.62915	0.325711	0.0276956	0.476375	1.84709e-07	1.84637e-07	1	0	0	1	0	0
AAAACACAGAAGAC	34	159	14	92.8	1763370666	150	1091366148	2226	4.67647	0.366379	1.71336	0.145689	0.0239871	0.00203965	0.436471	1.3603e-08	1.35976e-08	1	0	0	1	0	0
AAAACACC	2951	22181	8	92.8	1763370666	150	1091366148	177448	7.51644	31.7996	239.019	20.3241	1.91216	0.162593	0.400877	1.08438e-06	1.08395e-06	1	0	0	1	0	0
AAAACACCCGCGAAAATT	29	136	18	92.8	1763370666	150	1091366148	2448	4.68966	0.3125	1.46552	0.124614	0.0263793	0.00224306	0.562759	1.49596e-08	1.49537e-08	1	0	0	1	1	0
AAAACACCGAAAAGGGGGG	1	4	19	92.8	1763370666	150	1091366148	76	4	0.0107759	0.0431034	0.00366513	0.000818966	6.96375e-05	0.506667	4.64432e-10	4.6425e-10	1	0	0	1	1	0
AAAACACCGAAAAGTGGGG	26	105	19	92.8	1763370666	150	1091366148	1995	4.03846	0.280172	1.13147	0.0962097	0.0214978	0.00182798	0.511538	1.21913e-08	1.21866e-08	1	0	0	1	1	0
AAAACACGCAAAAGGGG	81	327	17	92.8	1763370666	150	1091366148	5559	4.03704	0.872845	3.52371	0.299624	0.059903	0.00509362	0.457531	3.39707e-08	3.39574e-08	1	0	0	1	0	0
AAAACACT	29	259	8	92.8	1763370666	150	1091366148	2072	8.93103	0.3125	2.79095	0.237317	0.0223276	0.00189854	0.476322	1.26619e-08	1.26569e-08	1	0	0	1	0	0
AAAACAGAC	122	511	9	92.8	1763370666	150	1091366148	4599	4.18852	1.31466	5.50647	0.46822	0.0495582	0.00421398	0.251311	2.81042e-08	2.80932e-08	1	0	0	1	0	0
AAAACAGGAAGACGGG	305	1301	16	92.8	1763370666	150	1091366148	20816	4.26557	3.28664	14.0194	1.19208	0.22431	0.0190733	0.454995	1.27205e-07	1.27156e-07	1	0	0	1	0	0
AAAACAGTAATAAAC	48	219	15	92.8	1763370666	150	1091366148	3285	4.5625	0.517241	2.35991	0.200666	0.0353987	0.00300999	0.45625	2.00745e-08	2.00666e-08	1	0	0	1	0	0
AAAACAT	33	132	7	92.8	1763370666	150	1091366148	924	4	0.355603	1.42241	0.120949	0.0099569	0.000846645	0.186667	5.64651e-09	5.6443e-09	1	0	0	1	0	0
AAAACATAAT	15	119	10	92.8	1763370666	150	1091366148	1190	7.93333	0.161638	1.28233	0.109038	0.0128233	0.00109038	0.528889	7.27203e-09	7.26918e-09	1	0	0	1	1	0
AAAACATACGCGGAAAAT	30	173	18	92.8	1763370666	150	1091366148	3114	5.76667	0.323276	1.86422	0.158517	0.033556	0.0028533	0.692	1.90295e-08	1.9022e-08	1	0	0	1	1	0
AAAACATAGAAACATACATAG	39	169	21	92.8	1763370666	150	1091366148	3549	4.33333	0.420259	1.82112	0.154852	0.0382435	0.00325189	0.606667	2.16877e-08	2.16793e-08	1	0	0	1	1	0
AAAACATCGACATC	158	846	14	92.8	1763370666	150	1091366148	11844	5.35443	1.70259	9.11638	0.775175	0.127629	0.0108525	0.499747	7.2378e-08	7.23497e-08	1	0	0	1	0	0
AAAACATTCCAACCCAG	114	528	17	92.8	1763370666	150	1091366148	8976	4.63158	1.22845	5.68966	0.483797	0.0967241	0.00822455	0.524912	5.48518e-08	5.48304e-08	1	0	0	1	1	0
AAAACC	40	305	6	92.8	1763370666	150	1091366148	1830	7.625	0.431034	3.28664	0.279466	0.0197198	0.0016768	0.305	1.1183e-08	1.11786e-08	1	0	0	1	0	0
AAAACCAAACCAACCAAC	257	1571	18	92.8	1763370666	150	1091366148	28278	6.11284	2.7694	16.9289	1.43948	0.30472	0.0259106	0.733541	1.72805e-07	1.72738e-07	1	0	0	1	1	0
AAAACCAACCAG	101	795	12	92.8	1763370666	150	1091366148	9540	7.87129	1.08836	8.56681	0.728445	0.102802	0.00874134	0.629703	5.82984e-08	5.82756e-08	1	0	0	1	1	0
AAAACCAAGACC	14	70	12	92.8	1763370666	150	1091366148	840	5	0.150862	0.75431	0.0641398	0.00905172	0.000769678	0.4	5.13319e-09	5.13118e-09	1	0	0	1	0	0
AAAACCACACCAAAAGGG	72	341	18	92.8	1763370666	150	1091366148	6138	4.73611	0.775862	3.67457	0.312452	0.0661422	0.00562414	0.568333	3.7509e-08	3.74943e-08	1	0	0	1	1	0
AAAACCCGACATCG	112	749	14	92.8	1763370666	150	1091366148	10486	6.6875	1.2069	8.07112	0.686296	0.112996	0.00960814	0.624167	6.40794e-08	6.40543e-08	1	0	0	1	1	0
AAAACCGCAAGAGAGAGAGAC	1	4	21	92.8	1763370666	150	1091366148	84	4	0.0107759	0.0431034	0.00366513	0.000905172	7.69678e-05	0.56	5.13319e-10	5.13118e-10	1	0	0	1	1	0
AAAACCT	1	4	7	92.8	1763370666	150	1091366148	28	4	0.0107759	0.0431034	0.00366513	0.000301724	2.56559e-05	0.186667	1.71106e-10	1.71039e-10	1	0	0	1	0	0
AAAACG	1103	18089	6	92.8	1763370666	150	1091366148	108534	16.3998	11.8858	194.925	16.5746	1.16955	0.0994478	0.655993	6.63245e-07	6.62986e-07	1	0	0	1	1	0
AAAACGAAAGGGAT	60	371	14	92.8	1763370666	150	1091366148	5194	6.18333	0.646552	3.99784	0.339941	0.0559698	0.00475917	0.577111	3.17403e-08	3.17278e-08	1	0	0	1	1	0
AAAACGAAATG	125	1038	11	92.8	1763370666	150	1091366148	11418	8.304	1.34698	11.1853	0.951102	0.123039	0.0104621	0.60896	6.97748e-08	6.97474e-08	1	0	0	1	1	0
AAAACGAAGACC	43	361	12	92.8	1763370666	150	1091366148	4332	8.39535	0.463362	3.89009	0.330778	0.046681	0.00396934	0.671628	2.64726e-08	2.64622e-08	1	0	0	1	1	0
AAAACGAAGTGCTCCGCC	82	353	18	92.8	1763370666	150	1091366148	6354	4.30488	0.883621	3.80388	0.323448	0.0684698	0.00582206	0.516585	3.88289e-08	3.88137e-08	1	0	0	1	1	0
AAAACGACAACG	188	1244	12	92.8	1763370666	150	1091366148	14928	6.61702	2.02586	13.4052	1.13986	0.160862	0.0136783	0.529362	9.12242e-08	9.11885e-08	1	0	0	1	1	0
AAAACGACAGAGAGAAAGGG	34	140	20	92.8	1763370666	150	1091366148	2800	4.11765	0.366379	1.50862	0.12828	0.0301724	0.00256559	0.54902	1.71106e-08	1.71039e-08	1	0	0	1	1	0
AAAACGAGAGAG	119	549	12	92.8	1763370666	150	1091366148	6588	4.61345	1.28233	5.91595	0.503039	0.0709914	0.00603647	0.369076	4.02589e-08	4.02431e-08	1	0	0	1	0	0
AAAACGAGAGAGAAAG	49	257	16	92.8	1763370666	150	1091366148	4112	5.2449	0.528017	2.7694	0.235485	0.0443103	0.00376775	0.559456	2.51282e-08	2.51184e-08	1	0	0	1	1	0
AAAACGAGAGAGGGAGAG	20	87	18	92.8	1763370666	150	1091366148	1566	4.35	0.215517	0.9375	0.0797166	0.016875	0.0014349	0.522	9.56974e-09	9.56599e-09	1	0	0	1	1	0
AAAACGAGGTAGAACGAAAT	51	249	20	92.8	1763370666	150	1091366148	4980	4.88235	0.549569	2.68319	0.228154	0.0536638	0.00456309	0.65098	3.04325e-08	3.04206e-08	1	0	0	1	1	0
AAAACGATAATG	216	2108	12	92.8	1763370666	150	1091366148	25296	9.75926	2.32759	22.7155	1.93152	0.272586	0.0231783	0.780741	1.54582e-07	1.54522e-07	1	0	0	1	1	0
AAAACGATGACC	2	8	12	92.8	1763370666	150	1091366148	96	4	0.0215517	0.0862069	0.00733026	0.00103448	8.79631e-05	0.32	5.86651e-10	5.86421e-10	1	0	0	1	0	0
AAAACGC	36	146	7	92.8	1763370666	150	1091366148	1022	4.05556	0.387931	1.57328	0.133777	0.0110129	0.000936441	0.189259	6.24539e-09	6.24294e-09	1	0	0	1	0	0
AAAACGCGACATCG	2	10	14	92.8	1763370666	150	1091366148	140	5	0.0215517	0.107759	0.00916283	0.00150862	0.00012828	0.466667	8.55532e-10	8.55197e-10	1	0	0	1	0	0
AAAACGCGTCACGT	61	344	14	92.8	1763370666	150	1091366148	4816	5.63934	0.657328	3.7069	0.315201	0.0518966	0.00441282	0.526339	2.94303e-08	2.94188e-08	1	0	0	1	1	0
AAAACGCTAGAAGTGTTC	802	3976	18	92.8	1763370666	150	1091366148	71568	4.95761	8.64224	42.8448	3.64314	0.771207	0.0655765	0.594913	4.37348e-07	4.37177e-07	1	0	0	1	1	0
AAAACGCTTGAAGTGTTC	159	792	18	92.8	1763370666	150	1091366148	14256	4.98113	1.71336	8.53448	0.725696	0.153621	0.0130625	0.597736	8.71176e-08	8.70835e-08	1	0	0	1	1	0
AAAACGGAAGACG	30	143	13	92.8	1763370666	150	1091366148	1859	4.76667	0.323276	1.54095	0.131028	0.0200323	0.00170337	0.413111	1.13602e-08	1.13558e-08	1	0	0	1	0	0
AAAACGGAAGATG	32	177	13	92.8	1763370666	150	1091366148	2301	5.53125	0.344828	1.90733	0.162182	0.0247953	0.00210837	0.479375	1.40613e-08	1.40558e-08	1	0	0	1	0	0
AAAACGGATTCCCAGCTAG	1	4	19	92.8	1763370666	150	1091366148	76	4	0.0107759	0.0431034	0.00366513	0.000818966	6.96375e-05	0.506667	4.64432e-10	4.6425e-10	1	0	0	1	1	0
AAAACGGGGCG	49	277	11	92.8	1763370666	150	1091366148	3047	5.65306	0.528017	2.98491	0.25381	0.0328341	0.00279191	0.414558	1.86201e-08	1.86128e-08	1	0	0	1	0	0
AAAACGT	2	8	7	92.8	1763370666	150	1091366148	56	4	0.0215517	0.0862069	0.00733026	0.000603448	5.13118e-05	0.186667	3.42213e-10	3.42079e-10	1	0	0	1	0	0
AAAACGTAAAAT	494	4869	12	92.8	1763370666	150	1091366148	58428	9.85628	5.32328	52.4677	4.46138	0.629612	0.0535366	0.788502	3.5705e-07	3.5691e-07	1	0	0	1	1	0
AAAACGTACTTACTT	30	155	15	92.8	1763370666	150	1091366148	2325	5.16667	0.323276	1.67026	0.142024	0.0250539	0.00213036	0.516667	1.42079e-08	1.42024e-08	1	0	0	1	1	0
AAAACGTTAGAAGTGTTC	108	456	18	92.8	1763370666	150	1091366148	8208	4.22222	1.16379	4.91379	0.417825	0.0884483	0.00752085	0.506667	5.01586e-08	5.0139e-08	1	0	0	1	1	0
AAAACT	185	943	6	92.8	1763370666	150	1091366148	5658	5.0973	1.99353	10.1616	0.864055	0.0609698	0.00518433	0.203892	3.45757e-08	3.45622e-08	1	0	0	1	0	0
AAAACTAAATT	41	444	11	92.8	1763370666	150	1091366148	4884	10.8293	0.44181	4.78448	0.40683	0.0526293	0.00447513	0.794146	2.98459e-08	2.98342e-08	1	0	0	1	1	0
AAAACTAACCAG	72	438	12	92.8	1763370666	150	1091366148	5256	6.08333	0.775862	4.71983	0.401332	0.0566379	0.00481598	0.486667	3.21191e-08	3.21065e-08	1	0	0	1	0	0
AAAACTAATAATAAT	34	168	15	92.8	1763370666	150	1091366148	2520	4.94118	0.366379	1.81034	0.153936	0.0271552	0.00230903	0.494118	1.53996e-08	1.53936e-08	1	0	0	1	0	0
AAAACTACTACTACTACTAGT	51	231	21	92.8	1763370666	150	1091366148	4851	4.52941	0.549569	2.48922	0.211661	0.0522737	0.00444489	0.634118	2.96442e-08	2.96326e-08	1	0	0	1	1	0
AAAACTACTACTACTAGT	39	216	18	92.8	1763370666	150	1091366148	3888	5.53846	0.420259	2.32759	0.197917	0.0418966	0.00356251	0.664615	2.37594e-08	2.375e-08	1	0	0	1	1	0
AAAACTAGACATCG	43	277	14	92.8	1763370666	150	1091366148	3878	6.44186	0.463362	2.98491	0.25381	0.0417888	0.00355334	0.60124	2.36982e-08	2.3689e-08	1	0	0	1	1	0
AAAACTATAAAGATAT	87	373	16	92.8	1763370666	150	1091366148	5968	4.28736	0.9375	4.0194	0.341773	0.0643103	0.00546838	0.457318	3.64701e-08	3.64558e-08	1	0	0	1	0	0
AAAACTATGAAAATAT	604	2632	16	92.8	1763370666	150	1091366148	42112	4.35762	6.50862	28.3621	2.41166	0.453793	0.0385865	0.464812	2.57344e-07	2.57243e-07	1	0	0	1	0	0
AAAACTCACTTACTT	257	1957	15	92.8	1763370666	150	1091366148	29355	7.61479	2.7694	21.0884	1.79317	0.316325	0.0268975	0.761479	1.79387e-07	1.79317e-07	1	0	0	1	1	0
AAAACTCCGACACCG	117	628	15	92.8	1763370666	150	1091366148	9420	5.36752	1.26078	6.76724	0.575426	0.101509	0.00863138	0.536752	5.75651e-08	5.75426e-08	1	0	0	1	1	0
AAAACTCCGACATC	372	2205	14	92.8	1763370666	150	1091366148	30870	5.92742	4.00862	23.7608	2.0204	0.332651	0.0282856	0.553226	1.88645e-07	1.88571e-07	1	0	0	1	1	0
AAAACTCCGACCTCG	147	612	15	92.8	1763370666	150	1091366148	9180	4.16327	1.58405	6.59483	0.560765	0.0989224	0.00841148	0.416327	5.60985e-08	5.60765e-08	1	0	0	1	0	0
AAAACTCGACACCG	196	980	14	92.8	1763370666	150	1091366148	13720	5	2.11207	10.5603	0.897957	0.147845	0.0125714	0.466667	8.38422e-08	8.38093e-08	1	0	0	1	0	0
AAAACTCGACACGT	132	561	14	92.8	1763370666	150	1091366148	7854	4.25	1.42241	6.04526	0.514035	0.0846336	0.00719648	0.396667	4.79954e-08	4.79766e-08	1	0	0	1	0	0
AAAACTCGACTTCG	296	1270	14	92.8	1763370666	150	1091366148	17780	4.29054	3.18966	13.6853	1.16368	0.191595	0.0162915	0.40045	1.08653e-07	1.0861e-07	1	0	0	1	0	0
AAAACTCGACTTTG	239	1462	14	92.8	1763370666	150	1091366148	20468	6.11715	2.57543	15.7543	1.33961	0.22056	0.0187545	0.570934	1.25079e-07	1.2503e-07	1	0	0	1	1	0
AAAACTCGAGGTCGAG	56	231	16	92.8	1763370666	150	1091366148	3696	4.125	0.603448	2.48922	0.211661	0.0398276	0.00338658	0.44	2.25861e-08	2.25772e-08	1	0	0	1	0	0
AAAACTGAATGAACTGAG	80	323	18	92.8	1763370666	150	1091366148	5814	4.0375	0.862069	3.4806	0.295959	0.0626509	0.00532727	0.4845	3.5529e-08	3.55151e-08	1	0	0	1	0	0
AAAACTGCAAGAGCTACTC	72	366	19	92.8	1763370666	150	1091366148	6954	5.08333	0.775862	3.94397	0.335359	0.0749353	0.00637183	0.643889	4.24955e-08	4.24789e-08	1	0	0	1	1	0
AAAACTT	24	96	7	92.8	1763370666	150	1091366148	672	4	0.258621	1.03448	0.0879631	0.00724138	0.000615742	0.186667	4.10656e-09	4.10495e-09	1	0	0	1	0	0
AAAACTTAATGAACTGAG	154	942	18	92.8	1763370666	150	1091366148	16956	6.11688	1.65948	10.1509	0.863138	0.182716	0.0155365	0.734026	1.03617e-07	1.03577e-07	1	0	0	1	1	0
AAAACTTACTAACTT	23	137	15	92.8	1763370666	150	1091366148	2055	5.95652	0.247845	1.47629	0.125531	0.0221444	0.00188296	0.595652	1.2558e-08	1.25531e-08	1	0	0	1	1	0
AAAACTTACTTACTT	170	1055	15	92.8	1763370666	150	1091366148	15825	6.20588	1.8319	11.3685	0.966678	0.170528	0.0145002	0.620588	9.67057e-08	9.66678e-08	1	0	0	1	1	0
AAAACTTCGACATC	1199	5592	14	92.8	1763370666	150	1091366148	78288	4.66389	12.9203	60.2586	5.12385	0.843621	0.0717339	0.435296	4.78414e-07	4.78226e-07	1	0	0	1	0	0
AAAACTTGCGAATTAC	592	4157	16	92.8	1763370666	150	1091366148	66512	7.02196	6.37931	44.7953	3.80899	0.716724	0.0609438	0.749009	4.06451e-07	4.06292e-07	1	0	0	1	1	0
AAAACTTTCGAATTAC	85	519	16	92.8	1763370666	150	1091366148	8304	6.10588	0.915948	5.59267	0.475551	0.0894828	0.00760881	0.651294	5.07453e-08	5.07254e-08	1	0	0	1	1	0
AAAAG	4143	32721	5	92.8	1763370666	150	1091366148	163605	7.8979	44.6444	352.597	29.9817	1.76298	0.149908	0.263263	9.99781e-07	9.9939e-07	1	0	0	1	0	0
AAAAGAAAAGAAAAGAGGAG	21	93	20	92.8	1763370666	150	1091366148	1860	4.42857	0.226293	1.00216	0.0852143	0.0200431	0.00170429	0.590476	1.13664e-08	1.13619e-08	1	0	0	1	1	0
AAAAGAAAAGAGGAGAAGAG	26	138	20	92.8	1763370666	150	1091366148	2760	5.30769	0.280172	1.48707	0.126447	0.0297414	0.00252894	0.707692	1.68662e-08	1.68596e-08	1	0	0	1	1	0
AAAAGAAAAGAGGAGAAGAGAAGAG	90	372	25	92.8	1763370666	150	1091366148	9300	4.13333	0.969828	4.00862	0.340857	0.100216	0.00852143	0.688889	5.68318e-08	5.68095e-08	1	0	0	1	1	0
AAAAGAAAAGGAAGG	28	123	15	92.8	1763370666	150	1091366148	1845	4.39286	0.301724	1.32543	0.112703	0.0198815	0.00169054	0.439286	1.12747e-08	1.12703e-08	1	0	0	1	0	0
AAAAGAAAAGGAGGG	93	618	15	92.8	1763370666	150	1091366148	9270	6.64516	1.00216	6.65948	0.566263	0.0998922	0.00849394	0.664516	5.66485e-08	5.66263e-08	1	0	0	1	1	0
AAAAGAAAATG	1	5	11	92.8	1763370666	150	1091366148	55	5	0.0107759	0.0538793	0.00458141	0.000592672	5.03956e-05	0.366667	3.36102e-10	3.3597e-10	1	0	0	1	0	0
AAAAGAAACGAAAT	33	174	14	92.8	1763370666	150	1091366148	2436	5.27273	0.355603	1.875	0.159433	0.02625	0.00223206	0.492121	1.48863e-08	1.48804e-08	1	0	0	1	0	0
AAAAGAAAG	1317	7580	9	92.8	1763370666	150	1091366148	68220	5.7555	14.1918	81.681	6.94542	0.735129	0.0625088	0.34533	4.16889e-07	4.16725e-07	1	0	0	1	0	0
AAAAGAAAGAAAGGAAAGAAAAGGG	311	1273	25	92.8	1763370666	150	1091366148	31825	4.09325	3.35129	13.7177	1.16643	0.342942	0.0291607	0.682208	1.94481e-07	1.94405e-07	1	0	0	1	1	0
AAAAGAAAGAAAGGAAT	82	379	17	92.8	1763370666	150	1091366148	6443	4.62195	0.883621	4.08405	0.347271	0.0694289	0.00590361	0.523821	3.93728e-08	3.93574e-08	1	0	0	1	1	0
AAAAGAAAGAGC	25	149	12	92.8	1763370666	150	1091366148	1788	5.96	0.269397	1.6056	0.136526	0.0192672	0.00163831	0.4768	1.09264e-08	1.09221e-08	1	0	0	1	0	0
AAAAGAAAGAGCGAAAGAAG	146	652	20	92.8	1763370666	150	1091366148	13040	4.46575	1.57328	7.02586	0.597416	0.140517	0.0119483	0.595434	7.96867e-08	7.96555e-08	1	0	0	1	1	0
AAAAGAAAGGAAGGAAGG	1	4	18	92.8	1763370666	150	1091366148	72	4	0.0107759	0.0431034	0.00366513	0.000775862	6.59724e-05	0.48	4.39988e-10	4.39816e-10	1	0	0	1	0	0
AAAAGAAAGGAATAAACAAG	68	279	20	92.8	1763370666	150	1091366148	5580	4.10294	0.732759	3.00647	0.255643	0.0601293	0.00511286	0.547059	3.40991e-08	3.40857e-08	1	0	0	1	1	0
AAAAGAAAGTAAC	22	92	13	92.8	1763370666	150	1091366148	1196	4.18182	0.237069	0.991379	0.084298	0.0128879	0.00109587	0.362424	7.30869e-09	7.30583e-09	1	0	0	1	0	0
AAAAGAAAGTAAGGAAGG	155	838	18	92.8	1763370666	150	1091366148	15084	5.40645	1.67026	9.03017	0.767845	0.162543	0.0138212	0.648774	9.21775e-08	9.21414e-08	1	0	0	1	1	0
AAAAGAAATG	25	184	10	92.8	1763370666	150	1091366148	1840	7.36	0.269397	1.98276	0.168596	0.0198276	0.00168596	0.490667	1.12441e-08	1.12397e-08	1	0	0	1	0	0
AAAAGAAC	109	1081	8	92.8	1763370666	150	1091366148	8648	9.91743	1.17457	11.6487	0.990502	0.0931897	0.00792401	0.52893	5.28475e-08	5.28268e-08	1	0	0	1	1	0
AAAAGAAG	161	949	8	92.8	1763370666	150	1091366148	7592	5.89441	1.73491	10.2263	0.869552	0.0818103	0.00695642	0.314369	4.63943e-08	4.63761e-08	1	0	0	1	0	0
AAAAGAAGAGAAGAGAGGAG	31	139	20	92.8	1763370666	150	1091366148	2780	4.48387	0.334052	1.49784	0.127363	0.0299569	0.00254727	0.597849	1.69884e-08	1.69818e-08	1	0	0	1	1	0
AAAAGAAGAGG	61	474	11	92.8	1763370666	150	1091366148	5214	7.77049	0.657328	5.10776	0.434318	0.0561853	0.0047775	0.569836	3.18625e-08	3.185e-08	1	0	0	1	1	0
AAAAGAAGGAAAGTAG	12	54	16	92.8	1763370666	150	1091366148	864	4.5	0.12931	0.581897	0.0494793	0.00931034	0.000791668	0.48	5.27986e-09	5.27779e-09	1	0	0	1	0	0
AAAAGAAGGG	458	4407	10	92.8	1763370666	150	1091366148	44070	9.62227	4.93534	47.4892	4.03806	0.474892	0.0403806	0.641485	2.69309e-07	2.69204e-07	1	0	0	1	1	0
AAAAGAAGTGCTCCGCTAG	55	252	19	92.8	1763370666	150	1091366148	4788	4.58182	0.592672	2.71552	0.230903	0.0515948	0.00438716	0.580364	2.92592e-08	2.92477e-08	1	0	0	1	1	0
AAAAGAATAAT	2	8	11	92.8	1763370666	150	1091366148	88	4	0.0215517	0.0862069	0.00733026	0.000948276	8.06329e-05	0.293333	5.37763e-10	5.37553e-10	1	0	0	1	0	0
AAAAGAC	44	176	7	92.8	1763370666	150	1091366148	1232	4	0.474138	1.89655	0.161266	0.0132759	0.00112886	0.186667	7.52868e-09	7.52574e-09	1	0	0	1	0	0
AAAAGACAC	60	535	9	92.8	1763370666	150	1091366148	4815	8.91667	0.646552	5.76509	0.490211	0.0518858	0.0044119	0.535	2.94242e-08	2.94127e-08	1	0	0	1	1	0
AAAAGACAGAGAG	33	166	13	92.8	1763370666	150	1091366148	2158	5.0303	0.355603	1.78879	0.152103	0.0232543	0.00197734	0.43596	1.31874e-08	1.31823e-08	1	0	0	1	0	0
AAAAGACGAACG	138	905	12	92.8	1763370666	150	1091366148	10860	6.55797	1.48707	9.75216	0.829236	0.117026	0.00995083	0.524638	6.63649e-08	6.63389e-08	1	0	0	1	1	0
AAAAGAG	1	4	7	92.8	1763370666	150	1091366148	28	4	0.0107759	0.0431034	0.00366513	0.000301724	2.56559e-05	0.186667	1.71106e-10	1.71039e-10	1	0	0	1	0	0
AAAAGAGAACTGTTGCGCT	91	431	19	92.8	1763370666	150	1091366148	8189	4.73626	0.980603	4.6444	0.394918	0.0882435	0.00750344	0.599927	5.00425e-08	5.00229e-08	1	0	0	1	1	0
AAAAGAGAAGAG	45	281	12	92.8	1763370666	150	1091366148	3372	6.24444	0.484914	3.02802	0.257475	0.0363362	0.00308971	0.499556	2.06061e-08	2.0598e-08	1	0	0	1	0	0
AAAAGAGAAGGGAAG	37	197	15	92.8	1763370666	150	1091366148	2955	5.32432	0.398707	2.12284	0.180508	0.0318427	0.00270762	0.532432	1.80578e-08	1.80508e-08	1	0	0	1	1	0
AAAAGAGAATCGAAG	81	345	15	92.8	1763370666	150	1091366148	5175	4.25926	0.872845	3.71767	0.316118	0.0557651	0.00474176	0.425926	3.16241e-08	3.16118e-08	1	0	0	1	0	0
AAAAGAGAGAAAGGGG	164	726	16	92.8	1763370666	150	1091366148	11616	4.42683	1.76724	7.82328	0.665221	0.125172	0.0106435	0.472195	7.09847e-08	7.09569e-08	1	0	0	1	0	0
AAAAGAGAGAGGG	155	790	13	92.8	1763370666	150	1091366148	10270	5.09677	1.67026	8.51293	0.723863	0.110668	0.00941022	0.44172	6.27594e-08	6.27348e-08	1	0	0	1	0	0
AAAAGAGAGC	99	802	10	92.8	1763370666	150	1091366148	8020	8.10101	1.06681	8.64224	0.734859	0.0864224	0.00734859	0.540067	4.90098e-08	4.89906e-08	1	0	0	1	1	0
AAAAGAGAGG	50	438	10	92.8	1763370666	150	1091366148	4380	8.76	0.538793	4.71983	0.401332	0.0471983	0.00401332	0.584	2.67659e-08	2.67555e-08	1	0	0	1	1	0
AAAAGAGCGAGAGT	24	126	14	92.8	1763370666	150	1091366148	1764	5.25	0.258621	1.35776	0.115452	0.0190086	0.00161632	0.49	1.07797e-08	1.07755e-08	1	0	0	1	0	0
AAAAGAGGAAGAAGAGG	44	225	17	92.8	1763370666	150	1091366148	3825	5.11364	0.474138	2.42457	0.206164	0.0412177	0.00350478	0.579545	2.33744e-08	2.33652e-08	1	0	0	1	1	0
AAAAGAGGAGAAAAGGAAAG	54	254	20	92.8	1763370666	150	1091366148	5080	4.7037	0.581897	2.73707	0.232736	0.0547414	0.00465472	0.62716	3.10436e-08	3.10314e-08	1	0	0	1	1	0
AAAAGAGGATGTAAGGG	45	201	17	92.8	1763370666	150	1091366148	3417	4.46667	0.484914	2.16595	0.184173	0.0368211	0.00313094	0.506222	2.08811e-08	2.08729e-08	1	0	0	1	1	0
AAAAGAGGGAAAGAAG	17	74	16	92.8	1763370666	150	1091366148	1184	4.35294	0.18319	0.797414	0.0678049	0.0127586	0.00108488	0.464314	7.23536e-09	7.23253e-09	1	0	0	1	0	0
AAAAGAGTAAAT	1	4	12	92.8	1763370666	150	1091366148	48	4	0.0107759	0.0431034	0.00366513	0.000517241	4.39816e-05	0.32	2.93325e-10	2.9321e-10	1	0	0	1	0	0
AAAAGAGTTCACT	30	143	13	92.8	1763370666	150	1091366148	1859	4.76667	0.323276	1.54095	0.131028	0.0200323	0.00170337	0.413111	1.13602e-08	1.13558e-08	1	0	0	1	0	0
AAAAGAT	1	4	7	92.8	1763370666	150	1091366148	28	4	0.0107759	0.0431034	0.00366513	0.000301724	2.56559e-05	0.186667	1.71106e-10	1.71039e-10	1	0	0	1	0	0
AAAAGATCGACATC	92	387	14	92.8	1763370666	150	1091366148	5418	4.20652	0.991379	4.17026	0.354601	0.0583836	0.00496442	0.392609	3.31091e-08	3.30961e-08	1	0	0	1	0	0
AAAAGATGCATTAGAAGT	126	658	18	92.8	1763370666	150	1091366148	11844	5.22222	1.35776	7.09052	0.602914	0.127629	0.0108525	0.626667	7.2378e-08	7.23497e-08	1	0	0	1	1	0
AAAAGATGTACAGAAAC	95	427	17	92.8	1763370666	150	1091366148	7259	4.49474	1.02371	4.60129	0.391253	0.078222	0.0066513	0.509404	4.43594e-08	4.4342e-08	1	0	0	1	1	0
AAAAGC	235	2740	6	92.8	1763370666	150	1091366148	16440	11.6596	2.53233	29.5259	2.51061	0.177155	0.0150637	0.466383	1.00464e-07	1.00425e-07	1	0	0	1	0	0
AAAAGCAAACAC	110	521	12	92.8	1763370666	150	1091366148	6252	4.73636	1.18534	5.61422	0.477383	0.0673707	0.0057286	0.378909	3.82056e-08	3.81907e-08	1	0	0	1	0	0
AAAAGCAAG	50	500	9	92.8	1763370666	150	1091366148	4500	10	0.538793	5.38793	0.458141	0.0484914	0.00412327	0.6	2.74993e-08	2.74885e-08	1	0	0	1	1	0
AAAAGCAATAACAACAAC	11	47	18	92.8	1763370666	150	1091366148	846	4.27273	0.118534	0.506466	0.0430653	0.00911638	0.000775175	0.512727	5.16986e-09	5.16783e-09	1	0	0	1	1	0
AAAAGCC	15	136	7	92.8	1763370666	150	1091366148	952	9.06667	0.161638	1.46552	0.124614	0.0102586	0.000872301	0.423111	5.81762e-09	5.81534e-09	1	0	0	1	0	0
AAAAGCCTG	2559	14449	9	92.8	1763370666	150	1091366148	130041	5.64635	27.5754	155.7	13.2394	1.4013	0.119154	0.338781	7.94673e-07	7.94362e-07	1	0	0	1	0	0
AAAAGCG	28	221	7	92.8	1763370666	150	1091366148	1547	7.89286	0.301724	2.38147	0.202498	0.0166703	0.00141749	0.368333	9.45363e-09	9.44993e-09	1	0	0	1	0	0
AAAAGCGGAAAAT	1248	10901	13	92.8	1763370666	150	1091366148	141713	8.73478	13.4483	117.468	9.9884	1.52708	0.129849	0.757014	8.66e-07	8.65661e-07	1	0	0	1	1	0
AAAAGCGT	16	74	8	92.8	1763370666	150	1091366148	592	4.625	0.172414	0.797414	0.0678049	0.00637931	0.000542439	0.246667	3.61768e-09	3.61626e-09	1	0	0	1	0	0
AAAAGG	197	963	6	92.8	1763370666	150	1091366148	5778	4.88832	2.12284	10.3772	0.88238	0.0622629	0.00529428	0.195533	3.5309e-08	3.52952e-08	1	0	0	1	0	0
AAAAGGAAACAAGACAAG	56	285	18	92.8	1763370666	150	1091366148	5130	5.08929	0.603448	3.07112	0.261141	0.0552802	0.00470053	0.610714	3.13492e-08	3.13369e-08	1	0	0	1	1	0
AAAAGGAAAG	383	3072	10	92.8	1763370666	150	1091366148	30720	8.02089	4.12716	33.1034	2.81482	0.331034	0.0281482	0.534726	1.87728e-07	1.87655e-07	1	0	0	1	1	0
AAAAGGAAAGG	35	185	11	92.8	1763370666	150	1091366148	2035	5.28571	0.377155	1.99353	0.169512	0.0219289	0.00186464	0.387619	1.24358e-08	1.24309e-08	1	0	0	1	0	0
AAAAGGAAAGGG	124	537	12	92.8	1763370666	150	1091366148	6444	4.33065	1.33621	5.78664	0.492044	0.0694397	0.00590453	0.346452	3.93789e-08	3.93635e-08	1	0	0	1	0	0
AAAAGGAAG	106	806	9	92.8	1763370666	150	1091366148	7254	7.60377	1.14224	8.68534	0.738524	0.0781681	0.00664672	0.456226	4.43288e-08	4.43114e-08	1	0	0	1	0	0
AAAAGGAAGG	45	182	10	92.8	1763370666	150	1091366148	1820	4.04444	0.484914	1.96121	0.166763	0.0196121	0.00166763	0.26963	1.11219e-08	1.11176e-08	1	0	0	1	0	0
AAAAGGAAGGGAGGAAGG	37	158	18	92.8	1763370666	150	1091366148	2844	4.27027	0.398707	1.70259	0.144773	0.0306466	0.00260591	0.512432	1.73795e-08	1.73727e-08	1	0	0	1	1	0
AAAAGGACGGAGAAG	14	66	15	92.8	1763370666	150	1091366148	990	4.71429	0.150862	0.711207	0.0604747	0.0106681	0.00090712	0.471429	6.04984e-09	6.04747e-09	1	0	0	1	0	0
AAAAGGAGAG	41	242	10	92.8	1763370666	150	1091366148	2420	5.90244	0.44181	2.60776	0.22174	0.0260776	0.0022174	0.393496	1.47885e-08	1.47827e-08	1	0	0	1	0	0
AAAAGGAGG	284	1305	9	92.8	1763370666	150	1091366148	11745	4.59507	3.06034	14.0625	1.19575	0.126562	0.0107617	0.275704	7.17731e-08	7.17449e-08	1	0	0	1	0	0
AAAAGGAGGGAGAAAGAG	97	412	18	92.8	1763370666	150	1091366148	7416	4.24742	1.04526	4.43966	0.377509	0.0799138	0.00679515	0.509691	4.53188e-08	4.5301e-08	1	0	0	1	1	0
AAAAGGAGTGAGAGAGG	94	393	17	92.8	1763370666	150	1091366148	6681	4.18085	1.01293	4.23491	0.360099	0.0719935	0.00612169	0.47383	4.08272e-08	4.08112e-08	1	0	0	1	0	0
AAAAGGC	17	80	7	92.8	1763370666	150	1091366148	560	4.70588	0.18319	0.862069	0.0733026	0.00603448	0.000513118	0.219608	3.42213e-09	3.42079e-09	1	0	0	1	0	0
AAAAGGCGACACGT	1	5	14	92.8	1763370666	150	1091366148	70	5	0.0107759	0.0538793	0.00458141	0.00075431	6.41398e-05	0.466667	4.27766e-10	4.27599e-10	1	0	0	1	0	0
AAAAGGCGG	36	305	9	92.8	1763370666	150	1091366148	2745	8.47222	0.387931	3.28664	0.279466	0.0295797	0.0025152	0.508333	1.67745e-08	1.6768e-08	1	0	0	1	1	0
AAAAGGCGGAAAAGGTGG	1	4	18	92.8	1763370666	150	1091366148	72	4	0.0107759	0.0431034	0.00366513	0.000775862	6.59724e-05	0.48	4.39988e-10	4.39816e-10	1	0	0	1	0	0
AAAAGGCGGAG	12	54	11	92.8	1763370666	150	1091366148	594	4.5	0.12931	0.581897	0.0494793	0.00640086	0.000544272	0.33	3.6299e-09	3.62848e-09	1	0	0	1	0	0
AAAAGGG	98	1073	7	92.8	1763370666	150	1091366148	7511	10.949	1.05603	11.5625	0.983171	0.0809375	0.0068822	0.510952	4.58993e-08	4.58813e-08	1	0	0	1	1	0
AAAAGGGAAAGG	121	726	12	92.8	1763370666	150	1091366148	8712	6	1.30388	7.82328	0.665221	0.0938793	0.00798266	0.48	5.32386e-08	5.32177e-08	1	0	0	1	0	0
AAAAGGGAACCACAC	17	73	15	92.8	1763370666	150	1091366148	1095	4.29412	0.18319	0.786638	0.0668886	0.0117996	0.00100333	0.429412	6.69149e-09	6.68886e-09	1	0	0	1	0	0
AAAAGGGAAG	1	4	10	92.8	1763370666	150	1091366148	40	4	0.0107759	0.0431034	0.00366513	0.000431034	3.66513e-05	0.266667	2.44438e-10	2.44342e-10	1	0	0	1	0	0
AAAAGGGAAGGG	25	101	12	92.8	1763370666	150	1091366148	1212	4.04	0.269397	1.08836	0.0925446	0.0130603	0.00111053	0.3232	7.40647e-09	7.40356e-09	1	0	0	1	0	0
AAAAGGGACAAACACACC	51	262	18	92.8	1763370666	150	1091366148	4716	5.13725	0.549569	2.82328	0.240066	0.050819	0.00432119	0.616471	2.88192e-08	2.88079e-08	1	0	0	1	1	0
AAAAGGGACACCACTCTAGC	1	4	20	92.8	1763370666	150	1091366148	80	4	0.0107759	0.0431034	0.00366513	0.000862069	7.33026e-05	0.533333	4.88876e-10	4.88684e-10	1	0	0	1	1	0
AAAAGGGCGAAACAC	51	229	15	92.8	1763370666	150	1091366148	3435	4.4902	0.549569	2.46767	0.209829	0.0370151	0.00314743	0.44902	2.09911e-08	2.09829e-08	1	0	0	1	0	0
AAAAGGGG	15	81	8	92.8	1763370666	150	1091366148	648	5.4	0.161638	0.872845	0.0742189	0.00698276	0.000593751	0.288	3.95989e-09	3.95834e-09	1	0	0	1	0	0
AAAAGGGGAAACACAGG	68	296	17	92.8	1763370666	150	1091366148	5032	4.35294	0.732759	3.18966	0.27122	0.0542241	0.00461073	0.493333	3.07503e-08	3.07382e-08	1	0	0	1	0	0
AAAAGGGGAG	1	4	10	92.8	1763370666	150	1091366148	40	4	0.0107759	0.0431034	0.00366513	0.000431034	3.66513e-05	0.266667	2.44438e-10	2.44342e-10	1	0	0	1	0	0
AAAAGGGGAGAGAGAG	198	793	16	92.8	1763370666	150	1091366148	12688	4.00505	2.13362	8.54526	0.726612	0.136724	0.0116258	0.427205	7.75357e-08	7.75053e-08	1	0	0	1	0	0
AAAAGGGGGAG	1	4	11	92.8	1763370666	150	1091366148	44	4	0.0107759	0.0431034	0.00366513	0.000474138	4.03164e-05	0.293333	2.68882e-10	2.68776e-10	1	0	0	1	0	0
AAAAGGTGG	93	602	9	92.8	1763370666	150	1091366148	5418	6.47312	1.00216	6.48707	0.551602	0.0583836	0.00496442	0.388387	3.31091e-08	3.30961e-08	1	0	0	1	0	0
AAAAGGTGGAG	126	902	11	92.8	1763370666	150	1091366148	9922	7.15873	1.35776	9.71983	0.826487	0.106918	0.00909136	0.524974	6.06328e-08	6.06091e-08	1	0	0	1	1	0
AAAAGGTGTCGGG	118	559	13	92.8	1763370666	150	1091366148	7267	4.73729	1.27155	6.02371	0.512202	0.0783082	0.00665863	0.410565	4.44082e-08	4.43908e-08	1	0	0	1	0	0
AAAAGT	130	1084	6	92.8	1763370666	150	1091366148	6504	8.33846	1.40086	11.681	0.993251	0.0700862	0.0059595	0.333538	3.97456e-08	3.973e-08	1	0	0	1	0	0
AAAAGTAATAATAAT	46	230	15	92.8	1763370666	150	1091366148	3450	5	0.49569	2.47845	0.210745	0.0371767	0.00316118	0.5	2.10828e-08	2.10745e-08	1	0	0	1	0	0
AAAAGTAATAATAGT	2	8	15	92.8	1763370666	150	1091366148	120	4	0.0215517	0.0862069	0.00733026	0.0012931	0.000109954	0.4	7.33313e-10	7.33026e-10	1	0	0	1	0	0
AAAAGTAATAATAGTAATAAT	4	17	21	92.8	1763370666	150	1091366148	357	4.25	0.0431034	0.18319	0.0155768	0.00384698	0.000327113	0.595	2.18161e-09	2.18075e-09	1	0	0	1	1	0
AAAAGTAGCAATAGTAAT	47	258	18	92.8	1763370666	150	1091366148	4644	5.48936	0.506466	2.78017	0.236401	0.0500431	0.00425522	0.658723	2.83792e-08	2.83681e-08	1	0	0	1	1	0
AAAAGTAGTAATAGTAAT	5	23	18	92.8	1763370666	150	1091366148	414	4.6	0.0538793	0.247845	0.0210745	0.00446121	0.000379341	0.552	2.52993e-09	2.52894e-09	1	0	0	1	1	0
AAAAGTCACTCCCG	78	364	14	92.8	1763370666	150	1091366148	5096	4.66667	0.840517	3.92241	0.333527	0.0549138	0.00466938	0.435556	3.11414e-08	3.11292e-08	1	0	0	1	0	0
AAAAGTCCGACCTCG	71	324	15	92.8	1763370666	150	1091366148	4860	4.56338	0.765086	3.49138	0.296876	0.0523707	0.00445313	0.456338	2.96992e-08	2.96876e-08	1	0	0	1	0	0
AAAAGTCGACACGT	177	1125	14	92.8	1763370666	150	1091366148	15750	6.35593	1.90733	12.1228	1.03082	0.16972	0.0144315	0.59322	9.62474e-08	9.62097e-08	1	0	0	1	1	0
AAAAGTCGACATGT	84	398	14	92.8	1763370666	150	1091366148	5572	4.7381	0.905172	4.28879	0.364681	0.0600431	0.00510553	0.442222	3.40502e-08	3.40369e-08	1	0	0	1	0	0
AAAAGTCGTCACGT	17	74	14	92.8	1763370666	150	1091366148	1036	4.35294	0.18319	0.797414	0.0678049	0.0111638	0.000949269	0.406275	6.33094e-09	6.32846e-09	1	0	0	1	0	0
AAAAGTGAAGTAAAATG	92	420	17	92.8	1763370666	150	1091366148	7140	4.56522	0.991379	4.52586	0.384839	0.0769397	0.00654226	0.517391	4.36322e-08	4.36151e-08	1	0	0	1	1	0
AAAAGTGACACCACTCTAGC	645	3151	20	92.8	1763370666	150	1091366148	63020	4.88527	6.95043	33.9547	2.88721	0.679095	0.0577441	0.65137	3.85112e-07	3.84961e-07	1	0	0	1	1	0
AAAAGTGGTAATAGT	432	3455	15	92.8	1763370666	150	1091366148	51825	7.99769	4.65517	37.2306	3.16576	0.558459	0.0474864	0.799769	3.167e-07	3.16576e-07	1	0	0	1	1	0
AAAAGTTCCACATC	44	180	14	92.8	1763370666	150	1091366148	2520	4.09091	0.474138	1.93966	0.164931	0.0271552	0.00230903	0.381818	1.53996e-08	1.53936e-08	1	0	0	1	0	0
AAAAGTTCGACATCC	264	1670	15	92.8	1763370666	150	1091366148	25050	6.32576	2.84483	17.9957	1.53019	0.269935	0.0229529	0.632576	1.53079e-07	1.53019e-07	1	0	0	1	1	0
AAAAT	17453	117205	5	92.8	1763370666	150	1091366148	586025	6.71546	188.071	1262.98	107.393	6.31492	0.536965	0.223849	3.58117e-06	3.57976e-06	1	1	0	1	0	0
AAAATAAAATAAGT	2	11	14	92.8	1763370666	150	1091366148	154	5.5	0.0215517	0.118534	0.0100791	0.00165948	0.000141108	0.513333	9.41086e-10	9.40717e-10	1	0	0	1	1	0
AAAATAAAATAATAAT	9	47	16	92.8	1763370666	150	1091366148	752	5.22222	0.0969828	0.506466	0.0430653	0.00810345	0.000689045	0.557037	4.59543e-09	4.59363e-09	1	0	0	1	1	0
AAAATAAAATAATAATAAT	4	18	19	92.8	1763370666	150	1091366148	342	4.5	0.0431034	0.193966	0.0164931	0.00368534	0.000313369	0.57	2.08994e-09	2.08912e-09	1	0	0	1	1	0
AAAATAAAATAGAATAT	17	83	17	92.8	1763370666	150	1091366148	1411	4.88235	0.18319	0.894397	0.0760515	0.0152047	0.00129287	0.553333	8.62254e-09	8.61917e-09	1	0	0	1	1	0
AAAATAAAATATACGCGG	14	68	18	92.8	1763370666	150	1091366148	1224	4.85714	0.150862	0.732759	0.0623072	0.0131897	0.00112153	0.582857	7.4798e-09	7.47687e-09	1	0	0	1	1	0
AAAATAAAATT	1	5	11	92.8	1763370666	150	1091366148	55	5	0.0107759	0.0538793	0.00458141	0.000592672	5.03956e-05	0.366667	3.36102e-10	3.3597e-10	1	0	0	1	0	0
AAAATAAAGGAG	17	97	12	92.8	1763370666	150	1091366148	1164	5.70588	0.18319	1.04526	0.0888794	0.0125431	0.00106655	0.456471	7.11314e-09	7.11035e-09	1	0	0	1	0	0
AAAATAAAGT	71	744	10	92.8	1763370666	150	1091366148	7440	10.4789	0.765086	8.01724	0.681714	0.0801724	0.00681714	0.698592	4.54654e-08	4.54476e-08	1	0	0	1	1	0
AAAATAAAT	945	5471	9	92.8	1763370666	150	1091366148	49239	5.78942	10.1832	58.9547	5.01298	0.530593	0.0451168	0.347365	3.00897e-07	3.00779e-07	1	0	0	1	0	0
AAAATAAATAAAGT	66	541	14	92.8	1763370666	150	1091366148	7574	8.19697	0.711207	5.82974	0.495709	0.0816164	0.00693993	0.765051	4.62843e-08	4.62662e-08	1	0	0	1	1	0
AAAATAAATAATTAATT	39	243	17	92.8	1763370666	150	1091366148	4131	6.23077	0.420259	2.61853	0.222657	0.0445151	0.00378516	0.706154	2.52443e-08	2.52344e-08	1	0	0	1	1	0
AAAATAAATT	44	431	10	92.8	1763370666	150	1091366148	4310	9.79545	0.474138	4.6444	0.394918	0.046444	0.00394918	0.65303	2.63382e-08	2.63279e-08	1	0	0	1	1	0
AAAATAAATTAAAT	36	196	14	92.8	1763370666	150	1091366148	2744	5.44444	0.387931	2.11207	0.179591	0.029569	0.00251428	0.508148	1.67684e-08	1.67619e-08	1	0	0	1	1	0
AAAATAAATTAAATT	38	292	15	92.8	1763370666	150	1091366148	4380	7.68421	0.409483	3.14655	0.267555	0.0471983	0.00401332	0.768421	2.67659e-08	2.67555e-08	1	0	0	1	1	0
AAAATAAATTACATT	75	536	15	92.8	1763370666	150	1091366148	8040	7.14667	0.80819	5.77586	0.491128	0.0866379	0.00736691	0.714667	4.9132e-08	4.91128e-08	1	0	0	1	1	0
AAAATAAC	145	1386	8	92.8	1763370666	150	1091366148	11088	9.55862	1.5625	14.9353	1.26997	0.119483	0.0101597	0.509793	6.77582e-08	6.77316e-08	1	0	0	1	1	0
AAAATAACAAAATAAT	4	16	16	92.8	1763370666	150	1091366148	256	4	0.0431034	0.172414	0.0146605	0.00275862	0.000234568	0.426667	1.5644e-09	1.56379e-09	1	0	0	1	0	0
AAAATAACAACAATAAT	16	79	17	92.8	1763370666	150	1091366148	1343	4.9375	0.172414	0.851293	0.0723863	0.014472	0.00123057	0.559583	8.207e-09	8.20379e-09	1	0	0	1	1	0
AAAATAACAACACTAAC	15	76	17	92.8	1763370666	150	1091366148	1292	5.06667	0.161638	0.818966	0.0696375	0.0139224	0.00118384	0.574222	7.89534e-09	7.89225e-09	1	0	0	1	1	0
AAAATAACAAT	85	455	11	92.8	1763370666	150	1091366148	5005	5.35294	0.915948	4.90302	0.416909	0.0539332	0.004586	0.392549	3.05853e-08	3.05733e-08	1	0	0	1	0	0
AAAATAACAATAAC	21	84	14	92.8	1763370666	150	1091366148	1176	4	0.226293	0.905172	0.0769678	0.0126724	0.00107755	0.373333	7.18647e-09	7.18366e-09	1	0	0	1	0	0
AAAATAACAATAACAAT	30	155	17	92.8	1763370666	150	1091366148	2635	5.16667	0.323276	1.67026	0.142024	0.0283944	0.00241441	0.585556	1.61023e-08	1.6096e-08	1	0	0	1	1	0
AAAATAACAATAAT	54	254	14	92.8	1763370666	150	1091366148	3556	4.7037	0.581897	2.73707	0.232736	0.038319	0.0032583	0.439012	2.17305e-08	2.1722e-08	1	0	0	1	0	0
AAAATAACAATGAT	3	12	14	92.8	1763370666	150	1091366148	168	4	0.0323276	0.12931	0.0109954	0.00181034	0.000153936	0.373333	1.02664e-09	1.02624e-09	1	0	0	1	0	0
AAAATAACGAGCGG	47	195	14	92.8	1763370666	150	1091366148	2730	4.14894	0.506466	2.10129	0.178675	0.0294181	0.00250145	0.387234	1.66829e-08	1.66763e-08	1	0	0	1	0	0
AAAATAAG	6	35	8	92.8	1763370666	150	1091366148	280	5.83333	0.0646552	0.377155	0.0320699	0.00301724	0.000256559	0.311111	1.71106e-09	1.71039e-09	1	0	0	1	0	0
AAAATAAGAT	75	715	10	92.8	1763370666	150	1091366148	7150	9.53333	0.80819	7.70474	0.655142	0.0770474	0.00655142	0.635556	4.36933e-08	4.36761e-08	1	0	0	1	1	0
AAAATAAGATAAAGATAGATAGAT	69	320	24	92.8	1763370666	150	1091366148	7680	4.63768	0.743534	3.44828	0.29321	0.0827586	0.00703705	0.742029	4.69321e-08	4.69137e-08	1	0	0	1	1	0
AAAATAAGATAAATAGAT	55	289	18	92.8	1763370666	150	1091366148	5202	5.25455	0.592672	3.11422	0.264806	0.056056	0.0047665	0.630545	3.17891e-08	3.17767e-08	1	0	0	1	1	0
AAAATAAGATAGATAGAT	92	532	18	92.8	1763370666	150	1091366148	9576	5.78261	0.991379	5.73276	0.487462	0.10319	0.00877432	0.693913	5.85184e-08	5.84955e-08	1	0	0	1	1	0
AAAATAAGT	80	936	9	92.8	1763370666	150	1091366148	8424	11.7	0.862069	10.0862	0.857641	0.0907759	0.00771877	0.702	5.14786e-08	5.14584e-08	1	0	0	1	1	0
AAAATAAGTAAAG	26	163	13	92.8	1763370666	150	1091366148	2119	6.26923	0.280172	1.75647	0.149354	0.0228341	0.0019416	0.543333	1.29491e-08	1.2944e-08	1	0	0	1	1	0
AAAATAAT	555	2695	8	92.8	1763370666	150	1091366148	21560	4.85586	5.9806	29.0409	2.46938	0.232328	0.0197551	0.258979	1.31752e-07	1.317e-07	1	0	0	1	0	0
AAAATAATAAAATAATAATAAT	32	136	22	92.8	1763370666	150	1091366148	2992	4.25	0.344828	1.46552	0.124614	0.0322414	0.00274152	0.623333	1.82839e-08	1.82768e-08	1	0	0	1	1	0
AAAATAATAACGG	479	2472	13	92.8	1763370666	150	1091366148	32136	5.16075	5.16164	26.6379	2.26505	0.346293	0.0294457	0.447265	1.96381e-07	1.96304e-07	1	0	0	1	0	0
AAAATAATAAT	386	1879	11	92.8	1763370666	150	1091366148	20669	4.86788	4.15948	20.2478	1.7217	0.222726	0.0189386	0.356978	1.26307e-07	1.26258e-07	1	0	0	1	0	0
AAAATAATAATAAC	20	82	14	92.8	1763370666	150	1091366148	1148	4.1	0.215517	0.883621	0.0751352	0.0123707	0.00105189	0.382667	7.01537e-09	7.01262e-09	1	0	0	1	0	0
AAAATAATAATAATAAATAAAT	5	23	22	92.8	1763370666	150	1091366148	506	4.6	0.0538793	0.247845	0.0210745	0.00545259	0.000463639	0.674667	3.09214e-09	3.09093e-09	1	0	0	1	1	0
AAAATAATAATAATAATAATTATT	1	4	24	92.8	1763370666	150	1091366148	96	4	0.0107759	0.0431034	0.00366513	0.00103448	8.79631e-05	0.64	5.86651e-10	5.86421e-10	1	0	0	1	1	0
AAAATAATAATAATAATATG	6	24	20	92.8	1763370666	150	1091366148	480	4	0.0646552	0.258621	0.0219908	0.00517241	0.000439816	0.533333	2.93325e-09	2.9321e-09	1	0	0	1	1	0
AAAATAATAATAATAG	8	56	16	92.8	1763370666	150	1091366148	896	7	0.0862069	0.603448	0.0513118	0.00965517	0.000820989	0.746667	5.47541e-09	5.47326e-09	1	0	0	1	1	0
AAAATAATAATAATCAT	28	122	17	92.8	1763370666	150	1091366148	2074	4.35714	0.301724	1.31466	0.111786	0.0223491	0.00190037	0.49381	1.26741e-08	1.26691e-08	1	0	0	1	0	0
AAAATAATAATAATG	71	421	15	92.8	1763370666	150	1091366148	6315	5.92958	0.765086	4.53664	0.385755	0.0680496	0.00578633	0.592958	3.85906e-08	3.85755e-08	1	0	0	1	1	0
AAAATAATAATAATT	40	165	15	92.8	1763370666	150	1091366148	2475	4.125	0.431034	1.77802	0.151187	0.0266703	0.0022678	0.4125	1.51246e-08	1.51187e-08	1	0	0	1	0	0
AAAATAATAATAATTAAAATT	5	21	21	92.8	1763370666	150	1091366148	441	4.2	0.0538793	0.226293	0.0192419	0.00475216	0.000404081	0.588	2.69493e-09	2.69387e-09	1	0	0	1	1	0
AAAATAATAATG	33	189	12	92.8	1763370666	150	1091366148	2268	5.72727	0.355603	2.03664	0.173177	0.0244397	0.00207813	0.458182	1.38596e-08	1.38542e-08	1	0	0	1	0	0
AAAATAATAATGAT	26	117	14	92.8	1763370666	150	1091366148	1638	4.5	0.280172	1.26078	0.107205	0.0176509	0.00150087	0.42	1.00097e-08	1.00058e-08	1	0	0	1	0	0
AAAATAATAATTAAAATAATT	15	96	21	92.8	1763370666	150	1091366148	2016	6.4	0.161638	1.03448	0.0879631	0.0217241	0.00184723	0.896	1.23197e-08	1.23148e-08	1	0	0	1	1	0
AAAATAATAATTAATAATAATT	2	9	22	92.8	1763370666	150	1091366148	198	4.5	0.0215517	0.0969828	0.00824654	0.00213362	0.000181424	0.66	1.20997e-09	1.20949e-09	1	0	0	1	1	0
AAAATAATACTAAT	6	39	14	92.8	1763370666	150	1091366148	546	6.5	0.0646552	0.420259	0.035735	0.00588362	0.00050029	0.606667	3.33658e-09	3.33527e-09	1	0	0	1	1	0
AAAATAATACTACTAAT	17	105	17	92.8	1763370666	150	1091366148	1785	6.17647	0.18319	1.13147	0.0962097	0.0192349	0.00163556	0.7	1.0908e-08	1.09038e-08	1	0	0	1	1	0
AAAATAATATAATAATAAT	1	6	19	92.8	1763370666	150	1091366148	114	6	0.0107759	0.0646552	0.0054977	0.00122845	0.000104456	0.76	6.96648e-10	6.96375e-10	1	0	0	1	1	0
AAAATAATC	18	149	9	92.8	1763370666	150	1091366148	1341	8.27778	0.193966	1.6056	0.136526	0.0144504	0.00122874	0.496667	8.19478e-09	8.19157e-09	1	0	0	1	0	0
AAAATAATGAT	6	44	11	92.8	1763370666	150	1091366148	484	7.33333	0.0646552	0.474138	0.0403164	0.00521552	0.000443481	0.537778	2.9577e-09	2.95654e-09	1	0	0	1	1	0
AAAATAATGATG	121	967	12	92.8	1763370666	150	1091366148	11604	7.99174	1.30388	10.4203	0.886045	0.125043	0.0106325	0.639339	7.09114e-08	7.08836e-08	1	0	0	1	1	0
AAAATAATT	16	155	9	92.8	1763370666	150	1091366148	1395	9.6875	0.172414	1.67026	0.142024	0.0150323	0.00127821	0.58125	8.52477e-09	8.52143e-09	1	0	0	1	1	0
AAAATAATTAAAATT	18	98	15	92.8	1763370666	150	1091366148	1470	5.44444	0.193966	1.05603	0.0897957	0.0158405	0.00134694	0.544444	8.98309e-09	8.97957e-09	1	0	0	1	1	0
AAAATACAT	12	132	9	92.8	1763370666	150	1091366148	1188	11	0.12931	1.42241	0.120949	0.0128017	0.00108854	0.66	7.2598e-09	7.25696e-09	1	0	0	1	1	0
AAAATACATAATAAT	20	112	15	92.8	1763370666	150	1091366148	1680	5.6	0.215517	1.2069	0.102624	0.0181034	0.00153936	0.56	1.02664e-08	1.02624e-08	1	0	0	1	1	0
AAAATAGAAT	38	400	10	92.8	1763370666	150	1091366148	4000	10.5263	0.409483	4.31034	0.366513	0.0431034	0.00366513	0.701754	2.44438e-08	2.44342e-08	1	0	0	1	1	0
AAAATAGAATT	2	12	11	92.8	1763370666	150	1091366148	132	6	0.0215517	0.12931	0.0109954	0.00142241	0.000120949	0.44	8.06645e-10	8.06329e-10	1	0	0	1	0	0
AAAATAGT	27	126	8	92.8	1763370666	150	1091366148	1008	4.66667	0.290948	1.35776	0.115452	0.0108621	0.000923613	0.248889	6.15983e-09	6.15742e-09	1	0	0	1	0	0
AAAATAGTT	19	76	9	92.8	1763370666	150	1091366148	684	4	0.204741	0.818966	0.0696375	0.00737069	0.000626737	0.24	4.17989e-09	4.17825e-09	1	0	0	1	0	0
AAAATAT	64	284	7	92.8	1763370666	150	1091366148	1988	4.4375	0.689655	3.06034	0.260224	0.0214224	0.00182157	0.207083	1.21486e-08	1.21438e-08	1	0	0	1	0	0
AAAATATTATACAATC	19	128	16	92.8	1763370666	150	1091366148	2048	6.73684	0.204741	1.37931	0.117284	0.022069	0.00187655	0.718596	1.25152e-08	1.25103e-08	1	0	0	1	1	0
AAAATC	116	504	6	92.8	1763370666	150	1091366148	3024	4.34483	1.25	5.43103	0.461807	0.0325862	0.00277084	0.173793	1.84795e-08	1.84723e-08	1	0	0	1	0	0
AAAATCAAACACACGCGG	160	851	18	92.8	1763370666	150	1091366148	15318	5.31875	1.72414	9.17026	0.779757	0.165065	0.0140356	0.63825	9.36075e-08	9.35708e-08	1	0	0	1	1	0
AAAATCAAACACCCGCGG	219	1008	18	92.8	1763370666	150	1091366148	18144	4.60274	2.35991	10.8621	0.923613	0.195517	0.016625	0.552329	1.10877e-07	1.10834e-07	1	0	0	1	1	0
AAAATCAAACTAAAC	38	204	15	92.8	1763370666	150	1091366148	3060	5.36842	0.409483	2.19828	0.186922	0.0329741	0.00280383	0.536842	1.86995e-08	1.86922e-08	1	0	0	1	1	0
AAAATCAAAT	1	4	10	92.8	1763370666	150	1091366148	40	4	0.0107759	0.0431034	0.00366513	0.000431034	3.66513e-05	0.266667	2.44438e-10	2.44342e-10	1	0	0	1	0	0
AAAATCAAATATACTCGAC	66	361	19	92.8	1763370666	150	1091366148	6859	5.4697	0.711207	3.89009	0.330778	0.0739116	0.00628478	0.692828	4.1915e-08	4.18986e-08	1	0	0	1	1	0
AAAATCAATATTAATAATAAT	1	4	21	92.8	1763370666	150	1091366148	84	4	0.0107759	0.0431034	0.00366513	0.000905172	7.69678e-05	0.56	5.13319e-10	5.13118e-10	1	0	0	1	1	0
AAAATCAATCGATCAATATT	145	706	20	92.8	1763370666	150	1091366148	14120	4.86897	1.5625	7.60776	0.646896	0.152155	0.0129379	0.649195	8.62866e-08	8.62528e-08	1	0	0	1	1	0
AAAATCAT	79	551	8	92.8	1763370666	150	1091366148	4408	6.97468	0.851293	5.9375	0.504872	0.0475	0.00403897	0.371983	2.6937e-08	2.69265e-08	1	0	0	1	0	0
AAAATCATATCATAACATCATCAT	97	462	24	92.8	1763370666	150	1091366148	11088	4.76289	1.04526	4.97845	0.423323	0.119483	0.0101597	0.762062	6.77582e-08	6.77316e-08	1	0	0	1	1	0
AAAATCATATCATGAAATCATCAT	56	243	24	92.8	1763370666	150	1091366148	5832	4.33929	0.603448	2.61853	0.222657	0.0628448	0.00534376	0.694286	3.5639e-08	3.56251e-08	1	0	0	1	1	0
AAAATCATC	2	14	9	92.8	1763370666	150	1091366148	126	7	0.0215517	0.150862	0.012828	0.00135776	0.000115452	0.42	7.69979e-10	7.69678e-10	1	0	0	1	0	0
AAAATCCAATATACTCGAC	81	436	19	92.8	1763370666	150	1091366148	8284	5.38272	0.872845	4.69828	0.399499	0.0892672	0.00759049	0.681811	5.06231e-08	5.06032e-08	1	0	0	1	1	0
AAAATCCATTGTCG	107	555	14	92.8	1763370666	150	1091366148	7770	5.18692	1.15302	5.9806	0.508537	0.0837284	0.00711952	0.484112	4.7482e-08	4.74634e-08	1	0	0	1	0	0
AAAATCCCACATCGT	28	124	15	92.8	1763370666	150	1091366148	1860	4.42857	0.301724	1.33621	0.113619	0.0200431	0.00170429	0.442857	1.13664e-08	1.13619e-08	1	0	0	1	0	0
AAAATCCGACACCG	97	485	14	92.8	1763370666	150	1091366148	6790	5	1.04526	5.22629	0.444397	0.0731681	0.00622156	0.466667	4.14933e-08	4.14771e-08	1	0	0	1	0	0
AAAATCCGATATACTCGAC	9	36	19	92.8	1763370666	150	1091366148	684	4	0.0969828	0.387931	0.0329862	0.00737069	0.000626737	0.506667	4.17989e-09	4.17825e-09	1	0	0	1	1	0
AAAATCCGCGAAAATT	12	71	16	92.8	1763370666	150	1091366148	1136	5.91667	0.12931	0.765086	0.0650561	0.0122414	0.0010409	0.631111	6.94203e-09	6.93931e-09	1	0	0	1	1	0
AAAATCCGGCACCG	77	369	14	92.8	1763370666	150	1091366148	5166	4.79221	0.829741	3.97629	0.338108	0.0556681	0.00473352	0.447273	3.15691e-08	3.15568e-08	1	0	0	1	0	0
AAAATCTGTACCGGAATG	307	1315	18	92.8	1763370666	150	1091366148	23670	4.28339	3.30819	14.1703	1.20491	0.255065	0.0216884	0.514007	1.44646e-07	1.44589e-07	1	0	0	1	1	0
AAAATCTTAATAAACACTC	53	231	19	92.8	1763370666	150	1091366148	4389	4.35849	0.571121	2.48922	0.211661	0.0472953	0.00402157	0.552075	2.68209e-08	2.68104e-08	1	0	0	1	1	0
AAAATCTTAATAATAATAAT	15	82	20	92.8	1763370666	150	1091366148	1640	5.46667	0.161638	0.883621	0.0751352	0.0176724	0.0015027	0.728889	1.0022e-08	1.0018e-08	1	0	0	1	1	0
AAAATCTTACACAAACAAT	17	73	19	92.8	1763370666	150	1091366148	1387	4.29412	0.18319	0.786638	0.0668886	0.0149461	0.00127088	0.543922	8.47588e-09	8.47256e-09	1	0	0	1	1	0
AAAATCTTACCCAATC	28	127	16	92.8	1763370666	150	1091366148	2032	4.53571	0.301724	1.36853	0.116368	0.0218966	0.00186189	0.48381	1.24174e-08	1.24126e-08	1	0	0	1	0	0
AAAATCTTATACAATC	206	895	16	92.8	1763370666	150	1091366148	14320	4.34466	2.21983	9.6444	0.820073	0.15431	0.0131212	0.46343	8.75087e-08	8.74745e-08	1	0	0	1	0	0
AAAATG	158	739	6	92.8	1763370666	150	1091366148	4434	4.67722	1.70259	7.96336	0.677133	0.0477802	0.0040628	0.187089	2.70959e-08	2.70853e-08	1	0	0	1	0	0
AAAATGAAAC	57	662	10	92.8	1763370666	150	1091366148	6620	11.614	0.614224	7.13362	0.606579	0.0713362	0.00606579	0.774269	4.04545e-08	4.04386e-08	1	0	0	1	1	0
AAAATGAAAT	90	646	10	92.8	1763370666	150	1091366148	6460	7.17778	0.969828	6.96121	0.591919	0.0696121	0.00591919	0.478519	3.94767e-08	3.94612e-08	1	0	0	1	0	0
AAAATGAAATG	950	7112	11	92.8	1763370666	150	1091366148	78232	7.48632	10.2371	76.6379	6.5166	0.843017	0.0716826	0.548996	4.78071e-07	4.77884e-07	1	0	0	1	1	0
AAAATGATAATG	121	727	12	92.8	1763370666	150	1091366148	8724	6.00826	1.30388	7.83405	0.666138	0.0940086	0.00799365	0.480661	5.33119e-08	5.3291e-08	1	0	0	1	0	0
AAAATGATAATGATAATAATG	47	238	21	92.8	1763370666	150	1091366148	4998	5.06383	0.506466	2.56466	0.218075	0.0538578	0.00457958	0.708936	3.05425e-08	3.05305e-08	1	0	0	1	1	0
AAAATGATAATGATGATGAT	26	112	20	92.8	1763370666	150	1091366148	2240	4.30769	0.280172	1.2069	0.102624	0.0241379	0.00205247	0.574359	1.36885e-08	1.36832e-08	1	0	0	1	1	0
AAAATGATGATG	321	2660	12	92.8	1763370666	150	1091366148	31920	8.2866	3.45905	28.6638	2.43731	0.343966	0.0292477	0.662928	1.95061e-07	1.94985e-07	1	0	0	1	1	0
AAAATGC	6	24	7	92.8	1763370666	150	1091366148	168	4	0.0646552	0.258621	0.0219908	0.00181034	0.000153936	0.186667	1.02664e-09	1.02624e-09	1	0	0	1	0	0
AAAATGCCATGTGT	25	143	14	92.8	1763370666	150	1091366148	2002	5.72	0.269397	1.54095	0.131028	0.0215733	0.0018344	0.533867	1.22341e-08	1.22293e-08	1	0	0	1	1	0
AAAATGGAACACACAT	21	89	16	92.8	1763370666	150	1091366148	1424	4.2381	0.226293	0.959052	0.0815492	0.0153448	0.00130479	0.452063	8.70199e-09	8.69858e-09	1	0	0	1	0	0
AAAATGT	47	188	7	92.8	1763370666	150	1091366148	1316	4	0.506466	2.02586	0.172261	0.014181	0.00120583	0.186667	8.042e-09	8.03885e-09	1	0	0	1	0	0
AAAATGTG	45	195	8	92.8	1763370666	150	1091366148	1560	4.33333	0.484914	2.10129	0.178675	0.0168103	0.0014294	0.231111	9.53308e-09	9.52934e-09	1	0	0	1	0	0
AAAATT	171	1222	6	92.8	1763370666	150	1091366148	7332	7.1462	1.84267	13.1681	1.1197	0.0790086	0.00671819	0.285848	4.48055e-08	4.47879e-08	1	0	0	1	0	0
AAAATTAAATAAACTAATT	19	77	19	92.8	1763370666	150	1091366148	1463	4.05263	0.204741	0.829741	0.0705538	0.0157651	0.00134052	0.513333	8.94031e-09	8.93681e-09	1	0	0	1	1	0
AAAATTAAATAAAT	9	36	14	92.8	1763370666	150	1091366148	504	4	0.0969828	0.387931	0.0329862	0.00543103	0.000461807	0.373333	3.07992e-09	3.07871e-09	1	0	0	1	0	0
AAAATTAAATAAATTAATT	35	158	19	92.8	1763370666	150	1091366148	3002	4.51429	0.377155	1.70259	0.144773	0.0323491	0.00275068	0.57181	1.83451e-08	1.83379e-08	1	0	0	1	1	0
AAAATTAACGCAGAAAG	33	145	17	92.8	1763370666	150	1091366148	2465	4.39394	0.355603	1.5625	0.132861	0.0265625	0.00225864	0.49798	1.50635e-08	1.50576e-08	1	0	0	1	0	0
AAAATTAATAATCATAAT	20	82	18	92.8	1763370666	150	1091366148	1476	4.1	0.215517	0.883621	0.0751352	0.0159052	0.00135243	0.492	9.01976e-09	9.01622e-09	1	0	0	1	0	0
AAAATTACCGATGTC	45	196	15	92.8	1763370666	150	1091366148	2940	4.35556	0.484914	2.11207	0.179591	0.031681	0.00269387	0.435556	1.79662e-08	1.79591e-08	1	0	0	1	0	0
AAAATTAGCAAGAGT	1	4	15	92.8	1763370666	150	1091366148	60	4	0.0107759	0.0431034	0.00366513	0.000646552	5.4977e-05	0.4	3.66657e-10	3.66513e-10	1	0	0	1	0	0
AAAATTATCATCATCATT	164	921	18	92.8	1763370666	150	1091366148	16578	5.61585	1.76724	9.92457	0.843896	0.178642	0.0151901	0.673902	1.01307e-07	1.01268e-07	1	0	0	1	1	0
AAAATTATCATCATT	18	107	15	92.8	1763370666	150	1091366148	1605	5.94444	0.193966	1.15302	0.0980423	0.0172953	0.00147063	0.594444	9.80807e-09	9.80423e-09	1	0	0	1	1	0
AAAATTATTATAATTATT	33	138	18	92.8	1763370666	150	1091366148	2484	4.18182	0.355603	1.48707	0.126447	0.0267672	0.00227605	0.501818	1.51796e-08	1.51736e-08	1	0	0	1	1	0
AAAATTATTATCGTGTCGC	1	5	19	92.8	1763370666	150	1091366148	95	5	0.0107759	0.0538793	0.00458141	0.00102371	8.70469e-05	0.633333	5.8054e-10	5.80312e-10	1	0	0	1	1	0
AAAATTATTATTAT	3	19	14	92.8	1763370666	150	1091366148	266	6.33333	0.0323276	0.204741	0.0174094	0.00286638	0.000243731	0.591111	1.62551e-09	1.62487e-09	1	0	0	1	1	0
AAAATTATTATTATT	83	355	15	92.8	1763370666	150	1091366148	5325	4.27711	0.894397	3.82543	0.32528	0.0573815	0.00487921	0.427711	3.25408e-08	3.2528e-08	1	0	0	1	0	0
AAAATTATTGTTATT	12	48	15	92.8	1763370666	150	1091366148	720	4	0.12931	0.517241	0.0439816	0.00775862	0.000659724	0.4	4.39988e-09	4.39816e-09	1	0	0	1	0	0
AAAATTC	168	672	7	92.8	1763370666	150	1091366148	4704	4	1.81034	7.24138	0.615742	0.0506897	0.00431019	0.186667	2.87459e-08	2.87346e-08	1	0	0	1	0	0
AAAATTCAACATGG	121	558	14	92.8	1763370666	150	1091366148	7812	4.61157	1.30388	6.01293	0.511286	0.084181	0.007158	0.430413	4.77387e-08	4.772e-08	1	0	0	1	0	0
AAAATTCAATGTCG	401	1759	14	92.8	1763370666	150	1091366148	24626	4.38653	4.32112	18.9547	1.61174	0.265366	0.0225644	0.40941	1.50488e-07	1.50429e-07	1	0	0	1	0	0
AAAATTCAATGTCT	37	162	14	92.8	1763370666	150	1091366148	2268	4.37838	0.398707	1.74569	0.148438	0.0244397	0.00207813	0.408649	1.38596e-08	1.38542e-08	1	0	0	1	0	0
AAAATTCCAAGTCG	208	1272	14	92.8	1763370666	150	1091366148	17808	6.11538	2.24138	13.7069	1.16551	0.191897	0.0163172	0.570769	1.08824e-07	1.08781e-07	1	0	0	1	1	0
AAAATTCCACGTCG	127	602	14	92.8	1763370666	150	1091366148	8428	4.74016	1.36853	6.48707	0.551602	0.090819	0.00772243	0.442415	5.1503e-08	5.14829e-08	1	0	0	1	0	0
AAAATTCCATGCCC	52	268	14	92.8	1763370666	150	1091366148	3752	5.15385	0.560345	2.88793	0.245564	0.040431	0.00343789	0.481026	2.29283e-08	2.29193e-08	1	0	0	1	0	0
AAAATTCCATGCCG	54	296	14	92.8	1763370666	150	1091366148	4144	5.48148	0.581897	3.18966	0.27122	0.0446552	0.00379708	0.511605	2.53238e-08	2.53138e-08	1	0	0	1	1	0
AAAATTCCATGTCG	1264	6324	14	92.8	1763370666	150	1091366148	88536	5.00316	13.6207	68.1466	5.79457	0.954052	0.081124	0.466962	5.41039e-07	5.40827e-07	1	0	0	1	0	0
AAAATTCCATGTGT	79	592	14	92.8	1763370666	150	1091366148	8288	7.49367	0.851293	6.37931	0.542439	0.0893103	0.00759415	0.699409	5.06475e-08	5.06277e-08	1	0	0	1	1	0
AAAATTCCGACACCG	40	170	15	92.8	1763370666	150	1091366148	2550	4.25	0.431034	1.8319	0.155768	0.0274784	0.00233652	0.425	1.55829e-08	1.55768e-08	1	0	0	1	0	0
AAAATTCCGACCTCG	313	1618	15	92.8	1763370666	150	1091366148	24270	5.16933	3.37284	17.4353	1.48255	0.26153	0.0222382	0.516933	1.48313e-07	1.48255e-07	1	0	0	1	1	0
AAAATTCGACAACG	46	197	14	92.8	1763370666	150	1091366148	2758	4.28261	0.49569	2.12284	0.180508	0.0297198	0.00252711	0.39971	1.6854e-08	1.68474e-08	1	0	0	1	0	0
AAAATTCGACACCG	603	3138	14	92.8	1763370666	150	1091366148	43932	5.20398	6.49784	33.8147	2.8753	0.473405	0.0402541	0.485705	2.68466e-07	2.68361e-07	1	0	0	1	0	0
AAAATTCGACCTCG	493	2157	14	92.8	1763370666	150	1091366148	30198	4.37525	5.3125	23.2435	1.97642	0.325409	0.0276699	0.408357	1.84538e-07	1.84466e-07	1	0	0	1	0	0
AAAATTCGATGTCC	173	809	14	92.8	1763370666	150	1091366148	11326	4.6763	1.86422	8.71767	0.741273	0.122047	0.0103778	0.436455	6.92126e-08	6.91855e-08	1	0	0	1	0	0
AAAATTCGGCACCG	74	458	14	92.8	1763370666	150	1091366148	6412	6.18919	0.797414	4.93534	0.419658	0.0690948	0.00587521	0.577658	3.91834e-08	3.9168e-08	1	0	0	1	1	0
AAAATTCGGCATCG	815	4945	14	92.8	1763370666	150	1091366148	69230	6.06748	8.78233	53.2866	4.53102	0.746013	0.0634343	0.566299	4.23061e-07	4.22895e-07	1	0	0	1	1	0
AAAATTCGTCACCG	29	127	14	92.8	1763370666	150	1091366148	1778	4.37931	0.3125	1.36853	0.116368	0.0191595	0.00162915	0.408736	1.08653e-08	1.0861e-08	1	0	0	1	0	0
AAAATTGCATGTCG	178	1275	14	92.8	1763370666	150	1091366148	17850	7.16292	1.9181	13.7392	1.16826	0.192349	0.0163556	0.668539	1.0908e-07	1.09038e-07	1	0	0	1	1	0
AAAATTGGCGGAGTCTT	170	702	17	92.8	1763370666	150	1091366148	11934	4.12941	1.8319	7.56466	0.643231	0.128599	0.0109349	0.468	7.2928e-08	7.28995e-08	1	0	0	1	0	0
AAAATTGTAAATCG	44	269	14	92.8	1763370666	150	1091366148	3766	6.11364	0.474138	2.89871	0.24648	0.0405819	0.00345072	0.570606	2.30138e-08	2.30048e-08	1	0	0	1	1	0
AAAATTT	70	282	7	92.8	1763370666	150	1091366148	1974	4.02857	0.75431	3.03879	0.258392	0.0212716	0.00180874	0.188	1.2063e-08	1.20583e-08	1	0	0	1	0	0
AAAATTTAAATAAATAAAT	33	162	19	92.8	1763370666	150	1091366148	3078	4.90909	0.355603	1.74569	0.148438	0.0331681	0.00282032	0.621818	1.88095e-08	1.88021e-08	1	0	0	1	1	0
AAAC	48007	696464	4	92.8	1763370666	150	1091366148	2785856	14.5076	517.317	7505	638.158	30.02	2.55263	0.386868	1.70242e-05	1.70175e-05	1	1	0	0	0	0
AAACAAACAAACAAACAAACAAGG	102	453	24	92.8	1763370666	150	1091366148	10872	4.44118	1.09914	4.88147	0.415076	0.117155	0.00996183	0.710588	6.64382e-08	6.64122e-08	1	0	0	1	1	0
AAACAAACAAACAAACATTT	105	422	20	92.8	1763370666	150	1091366148	8440	4.01905	1.13147	4.54741	0.386671	0.0909483	0.00773343	0.535873	5.15764e-08	5.15562e-08	1	0	0	1	1	0
AAACAAACAAACAAT	14	80	15	92.8	1763370666	150	1091366148	1200	5.71429	0.150862	0.862069	0.0733026	0.012931	0.00109954	0.571429	7.33313e-09	7.33026e-09	1	0	0	1	1	0
AAACAAACAAACAC	119	544	14	92.8	1763370666	150	1091366148	7616	4.57143	1.28233	5.86207	0.498458	0.082069	0.00697841	0.426667	4.6541e-08	4.65227e-08	1	0	0	1	0	0
AAACAAACAAACACAAAT	47	202	18	92.8	1763370666	150	1091366148	3636	4.29787	0.506466	2.17672	0.185089	0.039181	0.0033316	0.515745	2.22194e-08	2.22107e-08	1	0	0	1	1	0
AAACAAACAAACACAT	65	287	16	92.8	1763370666	150	1091366148	4592	4.41538	0.700431	3.09267	0.262973	0.0494828	0.00420757	0.470974	2.80615e-08	2.80505e-08	1	0	0	1	0	0
AAACAAACAAATAAAG	40	165	16	92.8	1763370666	150	1091366148	2640	4.125	0.431034	1.77802	0.151187	0.0284483	0.00241899	0.44	1.61329e-08	1.61266e-08	1	0	0	1	0	0
AAACAAACAAATAAC	98	740	15	92.8	1763370666	150	1091366148	11100	7.55102	1.05603	7.97414	0.678049	0.119612	0.0101707	0.755102	6.78315e-08	6.78049e-08	1	0	0	1	1	0
AAACAAACAAGG	390	3381	12	92.8	1763370666	150	1091366148	40572	8.66923	4.20259	36.4332	3.09795	0.437198	0.0371754	0.693538	2.47933e-07	2.47836e-07	1	0	0	1	1	0
AAACAAACAAGT	12	64	12	92.8	1763370666	150	1091366148	768	5.33333	0.12931	0.689655	0.0586421	0.00827586	0.000703705	0.426667	4.69321e-09	4.69137e-09	1	0	0	1	0	0
AAACAAACAC	107	716	10	92.8	1763370666	150	1091366148	7160	6.69159	1.15302	7.71552	0.656058	0.0771552	0.00656058	0.446106	4.37544e-08	4.37372e-08	1	0	0	1	0	0
AAACAAACACACAAACACTC	56	248	20	92.8	1763370666	150	1091366148	4960	4.42857	0.603448	2.67241	0.227238	0.0534483	0.00454476	0.590476	3.03103e-08	3.02984e-08	1	0	0	1	1	0
AAACAAACACATAAACAC	111	732	18	92.8	1763370666	150	1091366148	13176	6.59459	1.19612	7.88793	0.670719	0.141983	0.0120729	0.791351	8.05178e-08	8.04863e-08	1	0	0	1	1	0
AAACAAACACGG	62	350	12	92.8	1763370666	150	1091366148	4200	5.64516	0.668103	3.77155	0.320699	0.0452586	0.00384839	0.451613	2.5666e-08	2.56559e-08	1	0	0	1	0	0
AAACAAACAGACAGAG	94	409	16	92.8	1763370666	150	1091366148	6544	4.35106	1.01293	4.40733	0.37476	0.0705172	0.00599615	0.464113	3.999e-08	3.99744e-08	1	0	0	1	0	0
AAACAAACATACAAAT	117	634	16	92.8	1763370666	150	1091366148	10144	5.4188	1.26078	6.8319	0.580923	0.10931	0.00929477	0.578006	6.19894e-08	6.19651e-08	1	0	0	1	1	0
AAACAAACCAAC	284	1223	12	92.8	1763370666	150	1091366148	14676	4.30634	3.06034	13.1789	1.12061	0.158147	0.0134474	0.344507	8.96842e-08	8.96491e-08	1	0	0	1	0	0
AAACAAACCAACCAAACCAAG	394	1734	21	92.8	1763370666	150	1091366148	36414	4.40102	4.24569	18.6853	1.58883	0.392392	0.0333655	0.616142	2.22524e-07	2.22437e-07	1	0	0	1	1	0
AAACAAACCTAC	28	154	12	92.8	1763370666	150	1091366148	1848	5.5	0.301724	1.65948	0.141108	0.0199138	0.00169329	0.44	1.1293e-08	1.12886e-08	1	0	0	1	0	0
AAACAAACGAAC	300	1353	12	92.8	1763370666	150	1091366148	16236	4.51	3.23276	14.5797	1.23973	0.174957	0.0148768	0.3608	9.92173e-08	9.91784e-08	1	0	0	1	0	0
AAACAAACGAACACAG	120	727	16	92.8	1763370666	150	1091366148	11632	6.05833	1.2931	7.83405	0.666138	0.125345	0.0106582	0.646222	7.10825e-08	7.10547e-08	1	0	0	1	1	0
AAACAAACGAACCAAACAATC	479	2324	21	92.8	1763370666	150	1091366148	48804	4.85177	5.16164	25.0431	2.12944	0.525905	0.0447183	0.679248	2.98239e-07	2.98122e-07	1	0	0	1	1	0
AAACAAACGAAG	83	623	12	92.8	1763370666	150	1091366148	7476	7.50602	0.894397	6.71336	0.570844	0.0805603	0.00685013	0.600482	4.56854e-08	4.56675e-08	1	0	0	1	1	0
AAACAAACGT	96	678	10	92.8	1763370666	150	1091366148	6780	7.0625	1.03448	7.30603	0.62124	0.0730603	0.0062124	0.470833	4.14322e-08	4.1416e-08	1	0	0	1	0	0
AAACAAAG	10449	75389	8	92.8	1763370666	150	1091366148	603112	7.21495	112.597	812.381	69.0776	6.49905	0.552621	0.384797	3.68558e-06	3.68414e-06	1	0	0	1	0	0
AAACAAAGAAACACAC	93	400	16	92.8	1763370666	150	1091366148	6400	4.30108	1.00216	4.31034	0.366513	0.0689655	0.00586421	0.458781	3.91101e-08	3.90947e-08	1	0	0	1	0	0
AAACAAAGAGAAAGAG	102	563	16	92.8	1763370666	150	1091366148	9008	5.51961	1.09914	6.06681	0.515867	0.097069	0.00825388	0.588758	5.50474e-08	5.50258e-08	1	0	0	1	1	0
AAACAAAGAGAGAAGC	256	1647	16	92.8	1763370666	150	1091366148	26352	6.43359	2.75862	17.7478	1.50912	0.283966	0.0241459	0.68625	1.61036e-07	1.60973e-07	1	0	0	1	1	0
AAACAAAGCAAATAAAG	31	173	17	92.8	1763370666	150	1091366148	2941	5.58065	0.334052	1.86422	0.158517	0.0316918	0.00269479	0.632473	1.79723e-08	1.79653e-08	1	0	0	1	1	0
AAACAAAGGG	202	2297	10	92.8	1763370666	150	1091366148	22970	11.3713	2.17672	24.7522	2.1047	0.247522	0.021047	0.758086	1.40368e-07	1.40313e-07	1	0	0	1	1	0
AAACAAAT	1778	16431	8	92.8	1763370666	150	1091366148	131448	9.24128	19.1595	177.058	15.0554	1.41647	0.120444	0.492868	8.03272e-07	8.02957e-07	1	0	0	1	0	0
AAACAAATAAATATTTAAC	25	114	19	92.8	1763370666	150	1091366148	2166	4.56	0.269397	1.22845	0.104456	0.0233405	0.00198467	0.5776	1.32363e-08	1.32311e-08	1	0	0	1	1	0
AAACAAATAAC	3	16	11	92.8	1763370666	150	1091366148	176	5.33333	0.0323276	0.172414	0.0146605	0.00189655	0.000161266	0.391111	1.07553e-09	1.07511e-09	1	0	0	1	0	0
AAACAAATAACT	98	766	12	92.8	1763370666	150	1091366148	9192	7.81633	1.05603	8.25431	0.701873	0.0990517	0.00842247	0.625306	5.61718e-08	5.61498e-08	1	0	0	1	1	0
AAACAAATAATT	16	86	12	92.8	1763370666	150	1091366148	1032	5.375	0.172414	0.926724	0.0788003	0.0111207	0.000945604	0.43	6.3065e-09	6.30403e-09	1	0	0	1	0	0
AAACAAATACAC	16	91	12	92.8	1763370666	150	1091366148	1092	5.6875	0.172414	0.980603	0.0833817	0.0117672	0.00100058	0.455	6.67315e-09	6.67054e-09	1	0	0	1	0	0
AAACAAATACACACGT	81	330	16	92.8	1763370666	150	1091366148	5280	4.07407	0.872845	3.55603	0.302373	0.0568966	0.00483797	0.434568	3.22658e-08	3.22532e-08	1	0	0	1	0	0
AAACAAATACATAAATAAAT	31	124	20	92.8	1763370666	150	1091366148	2480	4	0.334052	1.33621	0.113619	0.0267241	0.00227238	0.533333	1.51551e-08	1.51492e-08	1	0	0	1	1	0
AAACAAATACATATAT	40	270	16	92.8	1763370666	150	1091366148	4320	6.75	0.431034	2.90948	0.247396	0.0465517	0.00395834	0.72	2.63993e-08	2.63889e-08	1	0	0	1	1	0
AAACAAATAGAC	94	910	12	92.8	1763370666	150	1091366148	10920	9.68085	1.01293	9.80603	0.833817	0.117672	0.0100058	0.774468	6.67315e-08	6.67054e-08	1	0	0	1	1	0
AAACAAC	21	91	7	92.8	1763370666	150	1091366148	637	4.33333	0.226293	0.980603	0.0833817	0.00686422	0.000583672	0.202222	3.89267e-09	3.89115e-09	1	0	0	1	0	0
AAACAACAAC	324	3233	10	92.8	1763370666	150	1091366148	32330	9.9784	3.49138	34.8384	2.96234	0.348384	0.0296234	0.665226	1.97567e-07	1.97489e-07	1	0	0	1	1	0
AAACAACAACAACAG	49	231	15	92.8	1763370666	150	1091366148	3465	4.71429	0.528017	2.48922	0.211661	0.0373384	0.00317492	0.471429	2.11744e-08	2.11661e-08	1	0	0	1	0	0
AAACAACAACC	60	391	11	92.8	1763370666	150	1091366148	4301	6.51667	0.646552	4.21336	0.358267	0.046347	0.00394093	0.477889	2.62832e-08	2.62729e-08	1	0	0	1	0	0
AAACAACAACT	209	2152	11	92.8	1763370666	150	1091366148	23672	10.2967	2.25216	23.1897	1.97184	0.255086	0.0216902	0.755088	1.44658e-07	1.44602e-07	1	0	0	1	1	0
AAACAACAACTAAACAACT	130	645	19	92.8	1763370666	150	1091366148	12255	4.96154	1.40086	6.95043	0.591002	0.132058	0.011229	0.628462	7.48896e-08	7.48603e-08	1	0	0	1	1	0
AAACAACC	105	943	8	92.8	1763370666	150	1091366148	7544	8.98095	1.13147	10.1616	0.864055	0.0812931	0.00691244	0.478984	4.6101e-08	4.60829e-08	1	0	0	1	0	0
AAACAACCAACAAC	42	269	14	92.8	1763370666	150	1091366148	3766	6.40476	0.452586	2.89871	0.24648	0.0405819	0.00345072	0.597778	2.30138e-08	2.30048e-08	1	0	0	1	1	0
AAACAACCAACCAACAACCAC	81	343	21	92.8	1763370666	150	1091366148	7203	4.23457	0.872845	3.69612	0.314285	0.0776185	0.00659998	0.59284	4.40171e-08	4.39999e-08	1	0	0	1	1	0
AAACAACG	76	745	8	92.8	1763370666	150	1091366148	5960	9.80263	0.818966	8.02802	0.682631	0.0642241	0.00546105	0.522807	3.64212e-08	3.6407e-08	1	0	0	1	1	0
AAACAACT	108	1608	8	92.8	1763370666	150	1091366148	12864	14.8889	1.16379	17.3276	1.47338	0.138621	0.0117871	0.794074	7.86112e-08	7.85804e-08	1	0	0	1	1	0
AAACAACTAACT	347	3112	12	92.8	1763370666	150	1091366148	37344	8.9683	3.73922	33.5345	2.85147	0.402414	0.0342177	0.717464	2.28207e-07	2.28118e-07	1	0	0	1	1	0
AAACAACTAACTAACC	430	2954	16	92.8	1763370666	150	1091366148	47264	6.86977	4.63362	31.8319	2.7067	0.50931	0.0433072	0.732775	2.88828e-07	2.88715e-07	1	0	0	1	1	0
AAACAACTACCTAACC	1	4	16	92.8	1763370666	150	1091366148	64	4	0.0107759	0.0431034	0.00366513	0.000689655	5.86421e-05	0.426667	3.91101e-10	3.90947e-10	1	0	0	1	0	0
AAACAACTAGACAACAACT	138	738	19	92.8	1763370666	150	1091366148	14022	5.34783	1.48707	7.95259	0.676217	0.151099	0.0128481	0.677391	8.56877e-08	8.56541e-08	1	0	0	1	1	0
AAACAAG	19	76	7	92.8	1763370666	150	1091366148	532	4	0.204741	0.818966	0.0696375	0.00573276	0.000487462	0.186667	3.25102e-09	3.24975e-09	1	0	0	1	0	0
AAACAAGAAAG	43	247	11	92.8	1763370666	150	1091366148	2717	5.74419	0.463362	2.66164	0.226322	0.029278	0.00248954	0.42124	1.66034e-08	1.65969e-08	1	0	0	1	0	0
AAACAAGAAG	74	349	10	92.8	1763370666	150	1091366148	3490	4.71622	0.797414	3.76078	0.319783	0.0376078	0.00319783	0.314414	2.13272e-08	2.13188e-08	1	0	0	1	0	0
AAACAAGAGAG	52	354	11	92.8	1763370666	150	1091366148	3894	6.80769	0.560345	3.81466	0.324364	0.0419612	0.00356801	0.499231	2.3796e-08	2.37867e-08	1	0	0	1	0	0
AAACAAGC	505	5537	8	92.8	1763370666	150	1091366148	44296	10.9644	5.44181	59.6659	5.07346	0.477328	0.0405877	0.584766	2.7069e-07	2.70584e-07	1	0	0	1	1	0
AAACAAGCAAAT	148	833	12	92.8	1763370666	150	1091366148	9996	5.62838	1.59483	8.97629	0.763264	0.107716	0.00915916	0.45027	6.1085e-08	6.10611e-08	1	0	0	1	0	0
AAACAAGCAAGT	17	73	12	92.8	1763370666	150	1091366148	876	4.29412	0.18319	0.786638	0.0668886	0.00943966	0.000802664	0.343529	5.35319e-09	5.35109e-09	1	0	0	1	0	0
AAACAAGCGAACCAAACAATC	51	225	21	92.8	1763370666	150	1091366148	4725	4.41176	0.549569	2.42457	0.206164	0.0509159	0.00432944	0.617647	2.88742e-08	2.88629e-08	1	0	0	1	1	0
AAACAAGG	398	2805	8	92.8	1763370666	150	1091366148	22440	7.04774	4.28879	30.2263	2.57017	0.24181	0.0205614	0.375879	1.3713e-07	1.37076e-07	1	0	0	1	0	0
AAACAAGGAAAGG	30	132	13	92.8	1763370666	150	1091366148	1716	4.4	0.323276	1.42241	0.120949	0.0184914	0.00157234	0.381333	1.04864e-08	1.04823e-08	1	0	0	1	0	0
AAACAAGGAAGC	176	1516	12	92.8	1763370666	150	1091366148	18192	8.61364	1.89655	16.3362	1.38908	0.196034	0.016669	0.689091	1.1117e-07	1.11127e-07	1	0	0	1	1	0
AAACAAGGAAGGAAGGAGGG	25	101	20	92.8	1763370666	150	1091366148	2020	4.04	0.269397	1.08836	0.0925446	0.0217672	0.00185089	0.538667	1.23441e-08	1.23393e-08	1	0	0	1	1	0
AAACAAGGAGGG	14	65	12	92.8	1763370666	150	1091366148	780	4.64286	0.150862	0.700431	0.0595584	0.00840517	0.000714701	0.371429	4.76654e-09	4.76467e-09	1	0	0	1	0	0
AAACAAGT	936	11336	8	92.8	1763370666	150	1091366148	90688	12.1111	10.0862	122.155	10.387	0.977241	0.0830959	0.645926	5.54189e-07	5.53972e-07	1	0	0	1	1	0
AAACAAGTAAATAAAT	92	488	16	92.8	1763370666	150	1091366148	7808	5.30435	0.991379	5.25862	0.447146	0.0841379	0.00715434	0.565797	4.77143e-08	4.76956e-08	1	0	0	1	1	0
AAACAAGTAAGT	92	377	12	92.8	1763370666	150	1091366148	4524	4.09783	0.991379	4.0625	0.345439	0.04875	0.00414526	0.327826	2.76459e-08	2.76351e-08	1	0	0	1	0	0
AAACAAGTGAAT	3	17	12	92.8	1763370666	150	1091366148	204	5.66667	0.0323276	0.18319	0.0155768	0.00219828	0.000186922	0.453333	1.24663e-09	1.24614e-09	1	0	0	1	0	0
AAACAAGTGAATCAAGT	65	283	17	92.8	1763370666	150	1091366148	4811	4.35385	0.700431	3.04957	0.259308	0.0518427	0.00440824	0.493436	2.93998e-08	2.93882e-08	1	0	0	1	0	0
AAACAAT	81	369	7	92.8	1763370666	150	1091366148	2583	4.55556	0.872845	3.97629	0.338108	0.0278341	0.00236676	0.212593	1.57846e-08	1.57784e-08	1	0	0	1	0	0
AAACAATAACAATAATAG	24	102	18	92.8	1763370666	150	1091366148	1836	4.25	0.258621	1.09914	0.0934608	0.0197845	0.0016823	0.51	1.12197e-08	1.12153e-08	1	0	0	1	1	0
AAACAATAACAG	19	82	12	92.8	1763370666	150	1091366148	984	4.31579	0.204741	0.883621	0.0751352	0.0106034	0.000901622	0.345263	6.01317e-09	6.01081e-09	1	0	0	1	0	0
AAACAATAAGC	116	924	11	92.8	1763370666	150	1091366148	10164	7.96552	1.25	9.9569	0.846645	0.109526	0.0093131	0.584138	6.21117e-08	6.20873e-08	1	0	0	1	1	0
AAACAATAATAACAATAACAT	32	143	21	92.8	1763370666	150	1091366148	3003	4.46875	0.344828	1.54095	0.131028	0.0323599	0.0027516	0.625625	1.83512e-08	1.8344e-08	1	0	0	1	1	0
AAACAATAATAATAACGATTAAT	26	110	23	92.8	1763370666	150	1091366148	2530	4.23077	0.280172	1.18534	0.100791	0.0272629	0.0023182	0.648718	1.54607e-08	1.54546e-08	1	0	0	1	1	0
AAACAATAATAATTAAT	7	31	17	92.8	1763370666	150	1091366148	527	4.42857	0.075431	0.334052	0.0284048	0.00567888	0.000482881	0.501905	3.22047e-09	3.21921e-09	1	0	0	1	1	0
AAACAC	1106	5797	6	92.8	1763370666	150	1091366148	34782	5.24141	11.9181	62.4677	5.31169	0.374806	0.0318701	0.209656	2.12551e-07	2.12468e-07	1	0	0	1	0	0
AAACACAAACTCAT	80	441	14	92.8	1763370666	150	1091366148	6174	5.5125	0.862069	4.75216	0.404081	0.0665302	0.00565713	0.5145	3.7729e-08	3.77142e-08	1	0	0	1	1	0
AAACACAACAACAAC	78	341	15	92.8	1763370666	150	1091366148	5115	4.37179	0.840517	3.67457	0.312452	0.0551185	0.00468679	0.437179	3.12575e-08	3.12452e-08	1	0	0	1	0	0
AAACACAC	2341	10068	8	92.8	1763370666	150	1091366148	80544	4.30073	25.2263	108.491	9.22513	0.867931	0.0738011	0.229372	4.922e-07	4.92007e-07	1	0	0	1	0	0
AAACACACAAAGAGGGT	154	648	17	92.8	1763370666	150	1091366148	11016	4.20779	1.65948	6.98276	0.593751	0.118707	0.0100938	0.476883	6.73182e-08	6.72918e-08	1	0	0	1	0	0
AAACACACAAGCAAAG	61	311	16	92.8	1763370666	150	1091366148	4976	5.09836	0.657328	3.35129	0.284964	0.0536207	0.00455942	0.543825	3.04081e-08	3.03962e-08	1	0	0	1	1	0
AAACACACACAAACAG	102	417	16	92.8	1763370666	150	1091366148	6672	4.08824	1.09914	4.49353	0.38209	0.0718966	0.00611344	0.436078	4.07722e-08	4.07563e-08	1	0	0	1	0	0
AAACACACGCACAAG	19	77	15	92.8	1763370666	150	1091366148	1155	4.05263	0.204741	0.829741	0.0705538	0.0124461	0.00105831	0.405263	7.05814e-09	7.05538e-09	1	0	0	1	0	0
AAACACAGAAATGGGC	80	327	16	92.8	1763370666	150	1091366148	5232	4.0875	0.862069	3.52371	0.299624	0.0563793	0.00479399	0.436	3.19725e-08	3.19599e-08	1	0	0	1	0	0
AAACACAGAAGAGGGGT	29	119	17	92.8	1763370666	150	1091366148	2023	4.10345	0.3125	1.28233	0.109038	0.0217996	0.00185364	0.465057	1.23624e-08	1.23576e-08	1	0	0	1	0	0
AAACACAGACTG	50	204	12	92.8	1763370666	150	1091366148	2448	4.08	0.538793	2.19828	0.186922	0.0263793	0.00224306	0.3264	1.49596e-08	1.49537e-08	1	0	0	1	0	0
AAACACAT	437	4469	8	92.8	1763370666	150	1091366148	35752	10.2265	4.70905	48.1573	4.09487	0.385259	0.0327589	0.545416	2.18479e-07	2.18393e-07	1	0	0	1	1	0
AAACACATAATTACAT	46	247	16	92.8	1763370666	150	1091366148	3952	5.36957	0.49569	2.66164	0.226322	0.0425862	0.00362115	0.572754	2.41505e-08	2.4141e-08	1	0	0	1	1	0
AAACACC	3	14	7	92.8	1763370666	150	1091366148	98	4.66667	0.0323276	0.150862	0.012828	0.00105603	8.97957e-05	0.217778	5.98873e-10	5.98638e-10	1	0	0	1	0	0
AAACACCAAAGGGCG	99	410	15	92.8	1763370666	150	1091366148	6150	4.14141	1.06681	4.4181	0.375676	0.0662716	0.00563514	0.414141	3.75823e-08	3.75676e-08	1	0	0	1	0	0
AAACACCACAC	90	496	11	92.8	1763370666	150	1091366148	5456	5.51111	0.969828	5.34483	0.454476	0.0587931	0.00499924	0.404148	3.33413e-08	3.33283e-08	1	0	0	1	0	0
AAACACCAG	1	4	9	92.8	1763370666	150	1091366148	36	4	0.0107759	0.0431034	0.00366513	0.000387931	3.29862e-05	0.24	2.19994e-10	2.19908e-10	1	0	0	1	0	0
AAACACCCAACGCCCAAATCCGT	5	21	23	92.8	1763370666	150	1091366148	483	4.2	0.0538793	0.226293	0.0192419	0.00520474	0.000442565	0.644	2.95159e-09	2.95043e-09	1	0	0	1	1	0
AAACACGAACACAT	57	271	14	92.8	1763370666	150	1091366148	3794	4.75439	0.614224	2.92026	0.248313	0.0408836	0.00347638	0.443743	2.31849e-08	2.31758e-08	1	0	0	1	0	0
AAACACGC	21	102	8	92.8	1763370666	150	1091366148	816	4.85714	0.226293	1.09914	0.0934608	0.0087931	0.000747687	0.259048	4.98653e-09	4.98458e-09	1	0	0	1	0	0
AAACACGCGAAC	35	196	12	92.8	1763370666	150	1091366148	2352	5.6	0.377155	2.11207	0.179591	0.0253448	0.0021551	0.448	1.43729e-08	1.43673e-08	1	0	0	1	0	0
AAACACGT	11	60	8	92.8	1763370666	150	1091366148	480	5.45455	0.118534	0.646552	0.054977	0.00517241	0.000439816	0.290909	2.93325e-09	2.9321e-09	1	0	0	1	0	0
AAACACT	8	32	7	92.8	1763370666	150	1091366148	224	4	0.0862069	0.344828	0.029321	0.00241379	0.000205247	0.186667	1.36885e-09	1.36832e-09	1	0	0	1	0	0
AAACACTCCTGG	1	4	12	92.8	1763370666	150	1091366148	48	4	0.0107759	0.0431034	0.00366513	0.000517241	4.39816e-05	0.32	2.93325e-10	2.9321e-10	1	0	0	1	0	0
AAACACTCTCAC	709	4714	12	92.8	1763370666	150	1091366148	56568	6.6488	7.64009	50.7974	4.31936	0.609569	0.0518323	0.531904	3.45684e-07	3.45549e-07	1	0	0	1	1	0
AAACAG	125	1252	6	92.8	1763370666	150	1091366148	7512	10.016	1.34698	13.4914	1.14719	0.0809483	0.00688312	0.40064	4.59054e-08	4.58874e-08	1	0	0	1	0	0
AAACAGAAAGAAAG	147	721	14	92.8	1763370666	150	1091366148	10094	4.90476	1.58405	7.7694	0.66064	0.108772	0.00924896	0.457778	6.16839e-08	6.16597e-08	1	0	0	1	0	0
AAACAGAC	519	4480	8	92.8	1763370666	150	1091366148	35840	8.63198	5.59267	48.2759	4.10495	0.386207	0.0328396	0.460373	2.19016e-07	2.1893e-07	1	0	0	1	0	0
AAACAGACAAAG	33	180	12	92.8	1763370666	150	1091366148	2160	5.45455	0.355603	1.93966	0.164931	0.0232759	0.00197917	0.436364	1.31996e-08	1.31945e-08	1	0	0	1	0	0
AAACAGACAAAT	81	364	12	92.8	1763370666	150	1091366148	4368	4.49383	0.872845	3.92241	0.333527	0.047069	0.00400232	0.359506	2.66926e-08	2.66822e-08	1	0	0	1	0	0
AAACAGACAGACAAAG	42	215	16	92.8	1763370666	150	1091366148	3440	5.11905	0.452586	2.31681	0.197001	0.037069	0.00315201	0.546032	2.10217e-08	2.10134e-08	1	0	0	1	1	0
AAACAGACAGACAT	69	349	14	92.8	1763370666	150	1091366148	4886	5.05797	0.743534	3.76078	0.319783	0.0526509	0.00447696	0.472077	2.98581e-08	2.98464e-08	1	0	0	1	0	0
AAACAGACAGGCACAAAGAC	88	356	20	92.8	1763370666	150	1091366148	7120	4.04545	0.948276	3.83621	0.326197	0.0767241	0.00652393	0.539394	4.35099e-08	4.34929e-08	1	0	0	1	1	0
AAACAGACCAAC	157	1319	12	92.8	1763370666	150	1091366148	15828	8.40127	1.69181	14.2134	1.20858	0.17056	0.0145029	0.672102	9.6724e-08	9.66862e-08	1	0	0	1	1	0
AAACAGAG	406	4959	8	92.8	1763370666	150	1091366148	39672	12.2143	4.375	53.4375	4.54385	0.4275	0.0363508	0.651429	2.42433e-07	2.42338e-07	1	0	0	1	1	0
AAACAGAGAG	82	538	10	92.8	1763370666	150	1091366148	5380	6.56098	0.883621	5.79741	0.49296	0.0579741	0.0049296	0.437398	3.28769e-08	3.2864e-08	1	0	0	1	0	0
AAACAGAGAGAG	352	1690	12	92.8	1763370666	150	1091366148	20280	4.80114	3.7931	18.2112	1.54852	0.218534	0.0185822	0.384091	1.2393e-07	1.23881e-07	1	0	0	1	0	0
AAACAGAGAGAGAG	201	1244	14	92.8	1763370666	150	1091366148	17416	6.18905	2.16595	13.4052	1.13986	0.187672	0.015958	0.577645	1.06428e-07	1.06387e-07	1	0	0	1	1	0
AAACAGAGAGAGAGAG	78	373	16	92.8	1763370666	150	1091366148	5968	4.78205	0.840517	4.0194	0.341773	0.0643103	0.00546838	0.510085	3.64701e-08	3.64558e-08	1	0	0	1	1	0
AAACAGAGCCAGAAGG	50	280	16	92.8	1763370666	150	1091366148	4480	5.6	0.538793	3.01724	0.256559	0.0482759	0.00410495	0.597333	2.7377e-08	2.73663e-08	1	0	0	1	1	0
AAACAGAT	132	978	8	92.8	1763370666	150	1091366148	7824	7.40909	1.42241	10.5388	0.896125	0.0843103	0.007169	0.395152	4.7812e-08	4.77933e-08	1	0	0	1	0	0
AAACAGATGCACAGGC	81	492	16	92.8	1763370666	150	1091366148	7872	6.07407	0.872845	5.30172	0.450811	0.0848276	0.00721298	0.647901	4.81054e-08	4.80865e-08	1	0	0	1	1	0
AAACAGCAG	177	955	9	92.8	1763370666	150	1091366148	8595	5.39548	1.90733	10.2909	0.87505	0.0926185	0.00787545	0.323729	5.25236e-08	5.2503e-08	1	0	0	1	0	0
AAACAGCC	136	1539	8	92.8	1763370666	150	1091366148	12312	11.3162	1.46552	16.5841	1.41016	0.132672	0.0112813	0.603529	7.5238e-08	7.52085e-08	1	0	0	1	1	0
AAACAGCGG	84	575	9	92.8	1763370666	150	1091366148	5175	6.84524	0.905172	6.19612	0.526863	0.0557651	0.00474176	0.410714	3.16241e-08	3.16118e-08	1	0	0	1	0	0
AAACAGGAAGGAAAG	167	1191	15	92.8	1763370666	150	1091366148	17865	7.13174	1.79957	12.8341	1.09129	0.192511	0.0163694	0.713174	1.09172e-07	1.09129e-07	1	0	0	1	1	0
AAACAGGC	86	516	8	92.8	1763370666	150	1091366148	4128	6	0.926724	5.56034	0.472802	0.0444828	0.00378242	0.32	2.5226e-08	2.52161e-08	1	0	0	1	0	0
AAACAGGT	137	1795	8	92.8	1763370666	150	1091366148	14360	13.1022	1.47629	19.3427	1.64473	0.154741	0.0131578	0.698783	8.77532e-08	8.77188e-08	1	0	0	1	1	0
AAACAGTAAGC	6	29	11	92.8	1763370666	150	1091366148	319	4.83333	0.0646552	0.3125	0.0265722	0.0034375	0.000292294	0.354444	1.94939e-09	1.94863e-09	1	0	0	1	0	0
AAACAGTCAGGTAAAT	53	231	16	92.8	1763370666	150	1091366148	3696	4.35849	0.571121	2.48922	0.211661	0.0398276	0.00338658	0.464906	2.25861e-08	2.25772e-08	1	0	0	1	0	0
AAACAT	82	447	6	92.8	1763370666	150	1091366148	2682	5.45122	0.883621	4.81681	0.409578	0.0289009	0.00245747	0.218049	1.63896e-08	1.63831e-08	1	0	0	1	0	0
AAACATAAAT	181	903	10	92.8	1763370666	150	1091366148	9030	4.98895	1.95043	9.7306	0.827403	0.097306	0.00827403	0.332597	5.51818e-08	5.51602e-08	1	0	0	1	0	0
AAACATAACAATAACAAT	107	588	18	92.8	1763370666	150	1091366148	10584	5.49533	1.15302	6.33621	0.538774	0.114052	0.00969794	0.659439	6.46782e-08	6.46529e-08	1	0	0	1	1	0
AAACATAACAC	163	1401	11	92.8	1763370666	150	1091366148	15411	8.59509	1.75647	15.097	1.28371	0.166067	0.0141208	0.630307	9.41758e-08	9.41389e-08	1	0	0	1	1	0
AAACATAAT	122	1430	9	92.8	1763370666	150	1091366148	12870	11.7213	1.31466	15.4095	1.31028	0.138685	0.0117926	0.703279	7.86479e-08	7.86171e-08	1	0	0	1	1	0
AAACATAATAATAAT	31	124	15	92.8	1763370666	150	1091366148	1860	4	0.334052	1.33621	0.113619	0.0200431	0.00170429	0.4	1.13664e-08	1.13619e-08	1	0	0	1	0	0
AAACATAATAATAATGATAAT	42	188	21	92.8	1763370666	150	1091366148	3948	4.47619	0.452586	2.02586	0.172261	0.0425431	0.00361748	0.626667	2.4126e-08	2.41166e-08	1	0	0	1	1	0
AAACATAG	30	135	8	92.8	1763370666	150	1091366148	1080	4.5	0.323276	1.45474	0.123698	0.0116379	0.000989585	0.24	6.59982e-09	6.59724e-09	1	0	0	1	0	0
AAACATATAAATAAGTAAAT	27	129	20	92.8	1763370666	150	1091366148	2580	4.77778	0.290948	1.39009	0.1182	0.0278017	0.00236401	0.637037	1.57662e-08	1.57601e-08	1	0	0	1	1	0
AAACATCC	1	7	8	92.8	1763370666	150	1091366148	56	7	0.0107759	0.075431	0.00641398	0.000603448	5.13118e-05	0.373333	3.42213e-10	3.42079e-10	1	0	0	1	0	0
AAACATCGACACCC	226	1354	14	92.8	1763370666	150	1091366148	18956	5.99115	2.43534	14.5905	1.24065	0.204267	0.0173691	0.559174	1.15839e-07	1.15794e-07	1	0	0	1	1	0
AAACATCGACGTCGG	1	4	15	92.8	1763370666	150	1091366148	60	4	0.0107759	0.0431034	0.00366513	0.000646552	5.4977e-05	0.4	3.66657e-10	3.66513e-10	1	0	0	1	0	0
AAACATCGGCACCC	175	999	14	92.8	1763370666	150	1091366148	13986	5.70857	1.88578	10.7651	0.915366	0.150711	0.0128151	0.5328	8.54677e-08	8.54342e-08	1	0	0	1	1	0
AAACATG	1	4	7	92.8	1763370666	150	1091366148	28	4	0.0107759	0.0431034	0.00366513	0.000301724	2.56559e-05	0.186667	1.71106e-10	1.71039e-10	1	0	0	1	0	0
AAACATGGACATCG	170	934	14	92.8	1763370666	150	1091366148	13076	5.49412	1.8319	10.0647	0.855808	0.140905	0.0119813	0.512784	7.99067e-08	7.98754e-08	1	0	0	1	1	0
AAACATGGACTTCG	285	2100	14	92.8	1763370666	150	1091366148	29400	7.36842	3.07112	22.6293	1.92419	0.31681	0.0269387	0.687719	1.79662e-07	1.79591e-07	1	0	0	1	1	0
AAACATT	24	96	7	92.8	1763370666	150	1091366148	672	4	0.258621	1.03448	0.0879631	0.00724138	0.000615742	0.186667	4.10656e-09	4.10495e-09	1	0	0	1	0	0
AAACATTACACAC	1	5	13	92.8	1763370666	150	1091366148	65	5	0.0107759	0.0538793	0.00458141	0.000700431	5.95584e-05	0.433333	3.97211e-10	3.97056e-10	1	0	0	1	0	0
AAACC	5919	39265	5	92.8	1763370666	150	1091366148	196325	6.63372	63.7823	423.114	35.9778	2.11557	0.179889	0.221124	1.19973e-06	1.19926e-06	1	0	0	1	0	0
AAACCAAC	410	3105	8	92.8	1763370666	150	1091366148	24840	7.57317	4.4181	33.4591	2.84506	0.267672	0.0227605	0.403902	1.51796e-07	1.51736e-07	1	0	0	1	0	0
AAACCAACAAAG	65	406	12	92.8	1763370666	150	1091366148	4872	6.24615	0.700431	4.375	0.372011	0.0525	0.00446413	0.499692	2.97725e-08	2.97609e-08	1	0	0	1	0	0
AAACCAACAAATCAAC	88	360	16	92.8	1763370666	150	1091366148	5760	4.09091	0.948276	3.87931	0.329862	0.062069	0.00527779	0.436364	3.5199e-08	3.51853e-08	1	0	0	1	0	0
AAACCAACC	3623	43522	9	92.8	1763370666	150	1091366148	391698	12.0127	39.0409	468.987	39.8785	4.22088	0.358906	0.720762	2.39365e-06	2.39271e-06	1	0	0	1	1	0
AAACCAACCAAACGAGGG	420	1919	18	92.8	1763370666	150	1091366148	34542	4.56905	4.52586	20.6789	1.75835	0.37222	0.0316502	0.548286	2.11084e-07	2.11002e-07	1	0	0	1	1	0
AAACCAACCAAC	394	2731	12	92.8	1763370666	150	1091366148	32772	6.93147	4.24569	29.4289	2.50237	0.353147	0.0300284	0.554518	2.00268e-07	2.00189e-07	1	0	0	1	1	0
AAACCAACCC	165	1553	10	92.8	1763370666	150	1091366148	15530	9.41212	1.77802	16.7349	1.42299	0.167349	0.0142299	0.627475	9.4903e-08	9.48658e-08	1	0	0	1	1	0
AAACCAACCCAAACCC	51	223	16	92.8	1763370666	150	1091366148	3568	4.37255	0.549569	2.40302	0.204331	0.0384483	0.0032693	0.466405	2.18039e-08	2.17953e-08	1	0	0	1	0	0
AAACCAACT	461	3500	9	92.8	1763370666	150	1091366148	31500	7.59219	4.96767	37.7155	3.20699	0.33944	0.0288629	0.455531	1.92495e-07	1.92419e-07	1	0	0	1	0	0
AAACCAAT	56	363	8	92.8	1763370666	150	1091366148	2904	6.48214	0.603448	3.91164	0.332611	0.0312931	0.00266089	0.345714	1.77462e-08	1.77392e-08	1	0	0	1	0	0
AAACCAATAACT	6	48	12	92.8	1763370666	150	1091366148	576	8	0.0646552	0.517241	0.0439816	0.0062069	0.000527779	0.64	3.5199e-09	3.51853e-09	1	0	0	1	1	0
AAACCAC	12	78	7	92.8	1763370666	150	1091366148	546	6.5	0.12931	0.840517	0.0714701	0.00588362	0.00050029	0.303333	3.33658e-09	3.33527e-09	1	0	0	1	0	0
AAACCACAAGAGAGGCAGACT	554	2276	21	92.8	1763370666	150	1091366148	47796	4.1083	5.96983	24.5259	2.08546	0.515043	0.0437947	0.575162	2.92079e-07	2.91964e-07	1	0	0	1	1	0
AAACCACACAC	32	180	11	92.8	1763370666	150	1091366148	1980	5.625	0.344828	1.93966	0.164931	0.0213362	0.00181424	0.4125	1.20997e-08	1.20949e-08	1	0	0	1	0	0
AAACCACGACATCG	200	881	14	92.8	1763370666	150	1091366148	12334	4.405	2.15517	9.49353	0.807245	0.132909	0.0113014	0.411133	7.53724e-08	7.53429e-08	1	0	0	1	0	0
AAACCACGCCT	1	4	11	92.8	1763370666	150	1091366148	44	4	0.0107759	0.0431034	0.00366513	0.000474138	4.03164e-05	0.293333	2.68882e-10	2.68776e-10	1	0	0	1	0	0
AAACCACTAACT	24	175	12	92.8	1763370666	150	1091366148	2100	7.29167	0.258621	1.88578	0.160349	0.0226293	0.00192419	0.583333	1.2833e-08	1.2828e-08	1	0	0	1	1	0
AAACCAGACATCGG	358	2643	14	92.8	1763370666	150	1091366148	37002	7.38268	3.85776	28.4806	2.42174	0.398728	0.0339043	0.68905	2.26117e-07	2.26029e-07	1	0	0	1	1	0
AAACCAT	18	72	7	92.8	1763370666	150	1091366148	504	4	0.193966	0.775862	0.0659724	0.00543103	0.000461807	0.186667	3.07992e-09	3.07871e-09	1	0	0	1	0	0
AAACCC	53	219	6	92.8	1763370666	150	1091366148	1314	4.13208	0.571121	2.35991	0.200666	0.0141595	0.001204	0.165283	8.02978e-09	8.02664e-09	1	0	0	1	0	0
AAACCCAAATATAAAGTC	696	4512	18	92.8	1763370666	150	1091366148	81216	6.48276	7.5	48.6207	4.13427	0.875172	0.0744168	0.777931	4.96307e-07	4.96112e-07	1	0	0	1	1	0
AAACCCAACCCAACC	24	100	15	92.8	1763370666	150	1091366148	1500	4.16667	0.258621	1.07759	0.0916283	0.0161638	0.00137442	0.416667	9.16642e-09	9.16283e-09	1	0	0	1	0	0
AAACCCCGACACCG	82	355	14	92.8	1763370666	150	1091366148	4970	4.32927	0.883621	3.82543	0.32528	0.053556	0.00455393	0.404065	3.03714e-08	3.03595e-08	1	0	0	1	0	0
AAACCCT	95	855	7	92.8	1763370666	150	1091366148	5985	9	1.02371	9.21336	0.783422	0.0644935	0.00548395	0.42	3.6574e-08	3.65597e-08	1	0	0	1	0	0
AAACCG	618	9347	6	92.8	1763370666	150	1091366148	56082	15.1246	6.65948	100.722	8.5645	0.604332	0.051387	0.604984	3.42714e-07	3.4258e-07	1	0	0	1	1	0
AAACCGAAACGG	623	4784	12	92.8	1763370666	150	1091366148	57408	7.67897	6.71336	51.5517	4.3835	0.618621	0.052602	0.614318	3.50817e-07	3.5068e-07	1	0	0	1	1	0
AAACCGAGAAGGAGAG	151	673	16	92.8	1763370666	150	1091366148	10768	4.45695	1.62716	7.25216	0.616658	0.116034	0.00986653	0.475408	6.58027e-08	6.57769e-08	1	0	0	1	0	0
AAACCGAGTAGGAGAG	10	40	16	92.8	1763370666	150	1091366148	640	4	0.107759	0.431034	0.0366513	0.00689655	0.000586421	0.426667	3.91101e-09	3.90947e-09	1	0	0	1	0	0
AAACCT	14	56	6	92.8	1763370666	150	1091366148	336	4	0.150862	0.603448	0.0513118	0.00362069	0.000307871	0.16	2.05328e-09	2.05247e-09	1	0	0	1	0	0
AAACCTAACCTATCC	72	356	15	92.8	1763370666	150	1091366148	5340	4.94444	0.775862	3.83621	0.326197	0.0575431	0.00489295	0.494444	3.26324e-08	3.26197e-08	1	0	0	1	0	0
AAACCTAAGCTAAGC	206	1085	15	92.8	1763370666	150	1091366148	16275	5.26699	2.21983	11.6918	0.994167	0.175377	0.0149125	0.526699	9.94556e-08	9.94167e-08	1	0	0	1	1	0
AAACCTACTGGTCGAGCG	6	29	18	92.8	1763370666	150	1091366148	522	4.83333	0.0646552	0.3125	0.0265722	0.005625	0.0004783	0.58	3.18991e-09	3.18866e-09	1	0	0	1	1	0
AAACCTCGACACCG	198	815	14	92.8	1763370666	150	1091366148	11410	4.11616	2.13362	8.78233	0.74677	0.122953	0.0104548	0.384175	6.97259e-08	6.96986e-08	1	0	0	1	0	0
AAACCTCGACGCCG	589	3034	14	92.8	1763370666	150	1091366148	42476	5.1511	6.34698	32.694	2.78	0.457716	0.03892	0.48077	2.59569e-07	2.59467e-07	1	0	0	1	0	0
AAACCTCGACGTCG	53	245	14	92.8	1763370666	150	1091366148	3430	4.62264	0.571121	2.64009	0.224489	0.0369612	0.00314285	0.431447	2.09605e-08	2.09523e-08	1	0	0	1	0	0
AAACCTCGACTTCG	139	566	14	92.8	1763370666	150	1091366148	7924	4.07194	1.49784	6.09914	0.518616	0.0853879	0.00726062	0.380048	4.84231e-08	4.84042e-08	1	0	0	1	0	0
AAACCTCGCCATCG	149	767	14	92.8	1763370666	150	1091366148	10738	5.14765	1.6056	8.26509	0.702789	0.115711	0.00983904	0.480447	6.56193e-08	6.55936e-08	1	0	0	1	0	0
AAACCTGCAACAGCCACGC	35	141	19	92.8	1763370666	150	1091366148	2679	4.02857	0.377155	1.5194	0.129196	0.0288685	0.00245472	0.510286	1.63712e-08	1.63648e-08	1	0	0	1	1	0
AAACCTGCAAGAGCCACGC	372	1626	19	92.8	1763370666	150	1091366148	30894	4.37097	4.00862	17.5216	1.48988	0.332909	0.0283076	0.553656	1.88792e-07	1.88718e-07	1	0	0	1	1	0
AAACCTGGACATCG	173	1224	14	92.8	1763370666	150	1091366148	17136	7.07514	1.86422	13.1897	1.12153	0.184655	0.0157014	0.660347	1.04717e-07	1.04676e-07	1	0	0	1	1	0
AAACCTGGACTTCG	44	233	14	92.8	1763370666	150	1091366148	3262	5.29545	0.474138	2.51078	0.213494	0.0351509	0.00298891	0.494242	1.99339e-08	1.99261e-08	1	0	0	1	0	0
AAACCTTAACCAGCTT	20	91	16	92.8	1763370666	150	1091366148	1456	4.55	0.215517	0.980603	0.0833817	0.0156897	0.00133411	0.485333	8.89754e-09	8.89405e-09	1	0	0	1	0	0
AAACCTTAACCGACTT	150	691	16	92.8	1763370666	150	1091366148	11056	4.60667	1.61638	7.44612	0.633151	0.119138	0.0101304	0.491378	6.75626e-08	6.75361e-08	1	0	0	1	0	0
AAACCTTAACCTACTT	741	5295	16	92.8	1763370666	150	1091366148	84720	7.14575	7.98491	57.0582	4.85172	0.912931	0.0776275	0.762213	5.17719e-07	5.17517e-07	1	0	0	1	1	0
AAACCTTAACCTGCTT	8	32	16	92.8	1763370666	150	1091366148	512	4	0.0862069	0.344828	0.029321	0.00551724	0.000469137	0.426667	3.1288e-09	3.12758e-09	1	0	0	1	0	0
AAACCTTCGACATC	51	276	14	92.8	1763370666	150	1091366148	3864	5.41176	0.549569	2.97414	0.252894	0.0416379	0.00354052	0.505098	2.36127e-08	2.36034e-08	1	0	0	1	1	0
AAACCTTTATCCACTT	66	331	16	92.8	1763370666	150	1091366148	5296	5.01515	0.711207	3.56681	0.30329	0.057069	0.00485263	0.534949	3.23636e-08	3.23509e-08	1	0	0	1	1	0
AAACCTTTATCTACTT	44	233	16	92.8	1763370666	150	1091366148	3728	5.29545	0.474138	2.51078	0.213494	0.0401724	0.0034159	0.564848	2.27816e-08	2.27727e-08	1	0	0	1	1	0
AAACCTTTGTCCACAT	7	40	16	92.8	1763370666	150	1091366148	640	5.71429	0.075431	0.431034	0.0366513	0.00689655	0.000586421	0.609524	3.91101e-09	3.90947e-09	1	0	0	1	1	0
AAACG	983	16945	5	92.8	1763370666	150	1091366148	84725	17.238	10.5927	182.597	15.5264	0.912985	0.0776321	0.574602	5.1775e-07	5.17547e-07	1	0	0	1	1	0
AAACGAAAG	278	3429	9	92.8	1763370666	150	1091366148	30861	12.3345	2.99569	36.9504	3.14193	0.332554	0.0282774	0.740072	1.8859e-07	1.88516e-07	1	0	0	1	1	0
AAACGAAAGAAC	64	348	12	92.8	1763370666	150	1091366148	4176	5.4375	0.689655	3.75	0.318866	0.045	0.0038264	0.435	2.55193e-08	2.55093e-08	1	0	0	1	0	0
AAACGAAAGAACCGAAC	206	866	17	92.8	1763370666	150	1091366148	14722	4.20388	2.21983	9.3319	0.793501	0.158642	0.0134895	0.47644	8.99653e-08	8.99301e-08	1	0	0	1	0	0
AAACGAAAGACACGAACC	545	2312	18	92.8	1763370666	150	1091366148	41616	4.2422	5.87284	24.9138	2.11845	0.448448	0.038132	0.509064	2.54313e-07	2.54213e-07	1	0	0	1	1	0
AAACGAAAGACACGAAGC	158	667	18	92.8	1763370666	150	1091366148	12006	4.22152	1.70259	7.1875	0.611161	0.129375	0.0110009	0.506582	7.3368e-08	7.33393e-08	1	0	0	1	1	0
AAACGAAAT	5	47	9	92.8	1763370666	150	1091366148	423	9.4	0.0538793	0.506466	0.0430653	0.00455819	0.000387588	0.564	2.58493e-09	2.58392e-09	1	0	0	1	1	0
AAACGAAATCG	32	156	11	92.8	1763370666	150	1091366148	1716	4.875	0.344828	1.68103	0.14294	0.0184914	0.00157234	0.3575	1.04864e-08	1.04823e-08	1	0	0	1	0	0
AAACGAAATG	50	330	10	92.8	1763370666	150	1091366148	3300	6.6	0.538793	3.55603	0.302373	0.0355603	0.00302373	0.44	2.01661e-08	2.01582e-08	1	0	0	1	0	0
AAACGAAATGAAAG	112	741	14	92.8	1763370666	150	1091366148	10374	6.61607	1.2069	7.98491	0.678966	0.111789	0.00950552	0.6175	6.33949e-08	6.33701e-08	1	0	0	1	1	0
AAACGAAC	2102	24494	8	92.8	1763370666	150	1091366148	195952	11.6527	22.6509	263.944	22.4434	2.11155	0.179547	0.621478	1.19745e-06	1.19698e-06	1	0	0	1	1	0
AAACGAACAAAGGAACGAAC	23	104	20	92.8	1763370666	150	1091366148	2080	4.52174	0.247845	1.12069	0.0952934	0.0224138	0.00190587	0.602899	1.27108e-08	1.27058e-08	1	0	0	1	1	0
AAACGAACAAATCAAC	105	420	16	92.8	1763370666	150	1091366148	6720	4	1.13147	4.52586	0.384839	0.0724138	0.00615742	0.426667	4.10656e-08	4.10495e-08	1	0	0	1	0	0
AAACGAACACAT	61	409	12	92.8	1763370666	150	1091366148	4908	6.70492	0.657328	4.40733	0.37476	0.0528879	0.00449712	0.536393	2.99925e-08	2.99808e-08	1	0	0	1	1	0
AAACGAACG	46	234	9	92.8	1763370666	150	1091366148	2106	5.08696	0.49569	2.52155	0.21441	0.022694	0.00192969	0.305217	1.28697e-08	1.28646e-08	1	0	0	1	0	0
AAACGAACGAACAAAT	39	190	16	92.8	1763370666	150	1091366148	3040	4.87179	0.420259	2.04741	0.174094	0.0327586	0.0027855	0.519658	1.85773e-08	1.857e-08	1	0	0	1	1	0
AAACGAACTAAGTGGACT	37	172	18	92.8	1763370666	150	1091366148	3096	4.64865	0.398707	1.85345	0.157601	0.0333621	0.00283681	0.557838	1.89195e-08	1.89121e-08	1	0	0	1	1	0
AAACGAAG	329	3552	8	92.8	1763370666	150	1091366148	28416	10.7964	3.54526	38.2759	3.25464	0.306207	0.0260371	0.575805	1.73649e-07	1.73581e-07	1	0	0	1	1	0
AAACGAAGAAAGAAAGG	35	176	17	92.8	1763370666	150	1091366148	2992	5.02857	0.377155	1.89655	0.161266	0.0322414	0.00274152	0.569905	1.82839e-08	1.82768e-08	1	0	0	1	1	0
AAACGAAGAAGGAAAG	38	155	16	92.8	1763370666	150	1091366148	2480	4.07895	0.409483	1.67026	0.142024	0.0267241	0.00227238	0.435088	1.51551e-08	1.51492e-08	1	0	0	1	0	0
AAACGAAGAAGGAAAGG	22	102	17	92.8	1763370666	150	1091366148	1734	4.63636	0.237069	1.09914	0.0934608	0.0186853	0.00158883	0.525455	1.05964e-08	1.05922e-08	1	0	0	1	1	0
AAACGAAGGAACGAAG	1	4	16	92.8	1763370666	150	1091366148	64	4	0.0107759	0.0431034	0.00366513	0.000689655	5.86421e-05	0.426667	3.91101e-10	3.90947e-10	1	0	0	1	0	0
AAACGAAGGAAGAAAG	33	183	16	92.8	1763370666	150	1091366148	2928	5.54545	0.355603	1.97198	0.16768	0.0315517	0.00268288	0.591515	1.78928e-08	1.78858e-08	1	0	0	1	1	0
AAACGAAGGACAGGAAGG	83	394	18	92.8	1763370666	150	1091366148	7092	4.74699	0.894397	4.24569	0.361015	0.0764224	0.00649828	0.569639	4.33388e-08	4.33218e-08	1	0	0	1	1	0
AAACGAAT	1214	15838	8	92.8	1763370666	150	1091366148	126704	13.0461	13.0819	170.668	14.5121	1.36534	0.116097	0.695794	7.74281e-07	7.73978e-07	1	0	0	1	1	0
AAACGAATGAACGAAAT	29	121	17	92.8	1763370666	150	1091366148	2057	4.17241	0.3125	1.30388	0.11087	0.0221659	0.00188479	0.472874	1.25702e-08	1.25653e-08	1	0	0	1	0	0
AAACGAATGAATGAAAT	20	99	17	92.8	1763370666	150	1091366148	1683	4.95	0.215517	1.06681	0.090712	0.0181358	0.0015421	0.561	1.02847e-08	1.02807e-08	1	0	0	1	1	0
AAACGACACG	97	493	10	92.8	1763370666	150	1091366148	4930	5.08247	1.04526	5.3125	0.451727	0.053125	0.00451727	0.338832	3.0127e-08	3.01152e-08	1	0	0	1	0	0
AAACGACGAAT	69	637	11	92.8	1763370666	150	1091366148	7007	9.23188	0.743534	6.86422	0.583672	0.0755065	0.00642039	0.677005	4.28194e-08	4.28026e-08	1	0	0	1	1	0
AAACGAGC	125	1455	8	92.8	1763370666	150	1091366148	11640	11.64	1.34698	15.6789	1.33319	0.125431	0.0106655	0.6208	7.11314e-08	7.11035e-08	1	0	0	1	1	0
AAACGAGCG	59	338	9	92.8	1763370666	150	1091366148	3042	5.72881	0.635776	3.64224	0.309704	0.0327802	0.00278733	0.343729	1.85895e-08	1.85822e-08	1	0	0	1	0	0
AAACGAGG	281	3105	8	92.8	1763370666	150	1091366148	24840	11.0498	3.02802	33.4591	2.84506	0.267672	0.0227605	0.589324	1.51796e-07	1.51736e-07	1	0	0	1	1	0
AAACGAGGAAGG	40	210	12	92.8	1763370666	150	1091366148	2520	5.25	0.431034	2.26293	0.192419	0.0271552	0.00230903	0.42	1.53996e-08	1.53936e-08	1	0	0	1	0	0
AAACGAGGCGAAGGG	38	170	15	92.8	1763370666	150	1091366148	2550	4.47368	0.409483	1.8319	0.155768	0.0274784	0.00233652	0.447368	1.55829e-08	1.55768e-08	1	0	0	1	0	0
AAACGAGGGGAAGGG	62	255	15	92.8	1763370666	150	1091366148	3825	4.1129	0.668103	2.74784	0.233652	0.0412177	0.00350478	0.41129	2.33744e-08	2.33652e-08	1	0	0	1	0	0
AAACGAGT	204	2532	8	92.8	1763370666	150	1091366148	20256	12.4118	2.19828	27.2845	2.32003	0.218276	0.0185602	0.661961	1.23783e-07	1.23735e-07	1	0	0	1	1	0
AAACGAT	9	44	7	92.8	1763370666	150	1091366148	308	4.88889	0.0969828	0.474138	0.0403164	0.00331897	0.000282215	0.228148	1.88217e-09	1.88143e-09	1	0	0	1	0	0
AAACGATAACAACTAACAAT	180	1027	20	92.8	1763370666	150	1091366148	20540	5.70556	1.93966	11.0668	0.941022	0.221336	0.0188204	0.760741	1.25519e-07	1.2547e-07	1	0	0	1	1	0
AAACGC	43	425	6	92.8	1763370666	150	1091366148	2550	9.88372	0.463362	4.57974	0.38942	0.0274784	0.00233652	0.395349	1.55829e-08	1.55768e-08	1	0	0	1	0	0
AAACGCAC	90	509	8	92.8	1763370666	150	1091366148	4072	5.65556	0.969828	5.48491	0.466388	0.0438793	0.0037311	0.30163	2.48838e-08	2.4874e-08	1	0	0	1	0	0
AAACGCACACGC	18	90	12	92.8	1763370666	150	1091366148	1080	5	0.193966	0.969828	0.0824654	0.0116379	0.000989585	0.4	6.59982e-09	6.59724e-09	1	0	0	1	0	0
AAACGCACCAAGCGAGAG	94	428	18	92.8	1763370666	150	1091366148	7704	4.55319	1.01293	4.61207	0.392169	0.0830172	0.00705904	0.546383	4.70787e-08	4.70603e-08	1	0	0	1	1	0
AAACGCCTCTTTAGTTCTTTG	68	275	21	92.8	1763370666	150	1091366148	5775	4.04412	0.732759	2.96336	0.251978	0.0622306	0.00529153	0.566176	3.52907e-08	3.52769e-08	1	0	0	1	1	0
AAACGCGAGAGG	14	61	12	92.8	1763370666	150	1091366148	732	4.35714	0.150862	0.657328	0.0558932	0.00788793	0.000670719	0.348571	4.47321e-09	4.47146e-09	1	0	0	1	0	0
AAACGGAC	40	267	8	92.8	1763370666	150	1091366148	2136	6.675	0.431034	2.87716	0.244648	0.0230172	0.00195718	0.356	1.3053e-08	1.30479e-08	1	0	0	1	0	0
AAACGGAGAAAG	402	3808	12	92.8	1763370666	150	1091366148	45696	9.47264	4.3319	41.0345	3.4892	0.492414	0.0418705	0.757811	2.79246e-07	2.79136e-07	1	0	0	1	1	0
AAACGGAGAG	69	518	10	92.8	1763370666	150	1091366148	5180	7.50725	0.743534	5.5819	0.474634	0.055819	0.00474634	0.500483	3.16547e-08	3.16423e-08	1	0	0	1	1	0
AAACGGC	25	209	7	92.8	1763370666	150	1091366148	1463	8.36	0.269397	2.25216	0.191503	0.0157651	0.00134052	0.390133	8.94031e-09	8.93681e-09	1	0	0	1	0	0
AAACGGCGAG	102	721	10	92.8	1763370666	150	1091366148	7210	7.06863	1.09914	7.7694	0.66064	0.077694	0.0066064	0.471242	4.40599e-08	4.40427e-08	1	0	0	1	0	0
AAACGGGT	53	566	8	92.8	1763370666	150	1091366148	4528	10.6792	0.571121	6.09914	0.518616	0.0487931	0.00414893	0.56956	2.76704e-08	2.76595e-08	1	0	0	1	1	0
AAACGT	119	549	6	92.8	1763370666	150	1091366148	3294	4.61345	1.28233	5.91595	0.503039	0.0354957	0.00301824	0.184538	2.01295e-08	2.01216e-08	1	0	0	1	0	0
AAACGTAATAATAAT	2	12	15	92.8	1763370666	150	1091366148	180	6	0.0215517	0.12931	0.0109954	0.00193966	0.000164931	0.6	1.09997e-09	1.09954e-09	1	0	0	1	1	0
AAACGTAATAATAATAAT	2	10	18	92.8	1763370666	150	1091366148	180	5	0.0215517	0.107759	0.00916283	0.00193966	0.000164931	0.6	1.09997e-09	1.09954e-09	1	0	0	1	1	0
AAACGTCCCAGCAAC	154	666	15	92.8	1763370666	150	1091366148	9990	4.32468	1.65948	7.17672	0.610244	0.107651	0.00915366	0.432468	6.10483e-08	6.10244e-08	1	0	0	1	0	0
AAACGTCGACATCGG	84	386	15	92.8	1763370666	150	1091366148	5790	4.59524	0.905172	4.15948	0.353685	0.0623922	0.00530528	0.459524	3.53824e-08	3.53685e-08	1	0	0	1	0	0
AAACGTCGACCTCGG	64	367	15	92.8	1763370666	150	1091366148	5505	5.73438	0.689655	3.95474	0.336276	0.0593211	0.00504414	0.573438	3.36408e-08	3.36276e-08	1	0	0	1	1	0
AAACGTCGACGTCGG	62	326	15	92.8	1763370666	150	1091366148	4890	5.25806	0.668103	3.51293	0.298708	0.052694	0.00448062	0.525806	2.98825e-08	2.98708e-08	1	0	0	1	1	0
AAACGTCGGCAAGG	118	672	14	92.8	1763370666	150	1091366148	9408	5.69492	1.27155	7.24138	0.615742	0.101379	0.00862039	0.531525	5.74918e-08	5.74693e-08	1	0	0	1	1	0
AAACGTTCG	41	176	9	92.8	1763370666	150	1091366148	1584	4.29268	0.44181	1.89655	0.161266	0.017069	0.00145139	0.257561	9.67974e-09	9.67595e-09	1	0	0	1	0	0
AAACGTTGACTCCG	329	2127	14	92.8	1763370666	150	1091366148	29778	6.46505	3.54526	22.9203	1.94893	0.320884	0.0272851	0.603404	1.81972e-07	1.819e-07	1	0	0	1	1	0
AAACT	1374	7316	5	92.8	1763370666	150	1091366148	36580	5.3246	14.806	78.8362	6.70352	0.394181	0.0335176	0.177487	2.23538e-07	2.23451e-07	1	0	0	1	0	0
AAACTAAACTAACC	81	509	14	92.8	1763370666	150	1091366148	7126	6.28395	0.872845	5.48491	0.466388	0.0767888	0.00652943	0.586502	4.35466e-08	4.35295e-08	1	0	0	1	1	0
AAACTAAC	31	336	8	92.8	1763370666	150	1091366148	2688	10.8387	0.334052	3.62069	0.307871	0.0289655	0.00246297	0.578065	1.64262e-08	1.64198e-08	1	0	0	1	1	0
AAACTAACCTAACT	61	269	14	92.8	1763370666	150	1091366148	3766	4.40984	0.657328	2.89871	0.24648	0.0405819	0.00345072	0.411585	2.30138e-08	2.30048e-08	1	0	0	1	0	0
AAACTAACT	463	3603	9	92.8	1763370666	150	1091366148	32427	7.78186	4.98922	38.8254	3.30137	0.349429	0.0297123	0.466911	1.9816e-07	1.98082e-07	1	0	0	1	0	0
AAACTAACTAACT	510	2329	13	92.8	1763370666	150	1091366148	30277	4.56667	5.49569	25.097	2.13402	0.326261	0.0277423	0.395778	1.85021e-07	1.84949e-07	1	0	0	1	0	0
AAACTAACTAACTAACT	377	1995	17	92.8	1763370666	150	1091366148	33915	5.29178	4.0625	21.4978	1.82798	0.365463	0.0310757	0.599735	2.07253e-07	2.07172e-07	1	0	0	1	1	0
AAACTAAGT	28	312	9	92.8	1763370666	150	1091366148	2808	11.1429	0.301724	3.36207	0.28588	0.0302586	0.00257292	0.668571	1.71595e-08	1.71528e-08	1	0	0	1	1	0
AAACTACAACAGCTACTC	247	1481	18	92.8	1763370666	150	1091366148	26658	5.99595	2.66164	15.9591	1.35701	0.287263	0.0244263	0.719514	1.62906e-07	1.62842e-07	1	0	0	1	1	0
AAACTACAATAATTACTC	1250	5495	18	92.8	1763370666	150	1091366148	98910	4.396	13.4698	59.2134	5.03497	1.06584	0.0906295	0.52752	6.04434e-07	6.04197e-07	1	0	0	1	1	0
AAACTACAATAGCTACTC	1635	8289	18	92.8	1763370666	150	1091366148	149202	5.06972	17.6185	89.3211	7.59507	1.60778	0.136711	0.608367	9.11765e-07	9.11408e-07	1	0	0	1	1	0
AAACTACAATAGCTGCTC	28	144	18	92.8	1763370666	150	1091366148	2592	5.14286	0.301724	1.55172	0.131945	0.027931	0.002375	0.617143	1.58396e-08	1.58334e-08	1	0	0	1	1	0
AAACTACAATGGCTACTC	214	1184	18	92.8	1763370666	150	1091366148	21312	5.53271	2.30603	12.7586	1.08488	0.229655	0.0195278	0.663925	1.30236e-07	1.30185e-07	1	0	0	1	1	0
AAACTAGACATCGG	81	603	14	92.8	1763370666	150	1091366148	8442	7.44444	0.872845	6.49784	0.552519	0.0909698	0.00773526	0.694815	5.15886e-08	5.15684e-08	1	0	0	1	1	0
AAACTAGCT	22	106	9	92.8	1763370666	150	1091366148	954	4.81818	0.237069	1.14224	0.097126	0.0102802	0.000874134	0.289091	5.82984e-09	5.82756e-09	1	0	0	1	0	0
AAACTAT	67	285	7	92.8	1763370666	150	1091366148	1995	4.25373	0.721983	3.07112	0.261141	0.0214978	0.00182798	0.198507	1.21913e-08	1.21866e-08	1	0	0	1	0	0
AAACTC	3	12	6	92.8	1763370666	150	1091366148	72	4	0.0323276	0.12931	0.0109954	0.000775862	6.59724e-05	0.16	4.39988e-10	4.39816e-10	1	0	0	1	0	0
AAACTCCGACACCCG	365	1802	15	92.8	1763370666	150	1091366148	27030	4.93699	3.93319	19.4181	1.65114	0.291272	0.0247671	0.493699	1.65179e-07	1.65114e-07	1	0	0	1	0	0
AAACTCCGACACCGG	1554	8436	15	92.8	1763370666	150	1091366148	126540	5.42857	16.7457	90.9052	7.72976	1.36358	0.115946	0.542857	7.73279e-07	7.72976e-07	1	0	0	1	1	0
AAACTCCGACCCCG	303	1368	14	92.8	1763370666	150	1091366148	19152	4.51485	3.26509	14.7414	1.25347	0.206379	0.0175486	0.421386	1.17037e-07	1.16991e-07	1	0	0	1	0	0
AAACTCCGACCCCGG	296	1297	15	92.8	1763370666	150	1091366148	19455	4.38176	3.18966	13.9763	1.18842	0.209644	0.0178263	0.438176	1.18888e-07	1.18842e-07	1	0	0	1	0	0
AAACTCCGACCTCG	220	1075	14	92.8	1763370666	150	1091366148	15050	4.88636	2.37069	11.5841	0.985004	0.162177	0.0137901	0.456061	9.19697e-08	9.19337e-08	1	0	0	1	0	0
AAACTCCGACGCCGG	358	1754	15	92.8	1763370666	150	1091366148	26310	4.89944	3.85776	18.9009	1.60716	0.283513	0.0241074	0.489944	1.60779e-07	1.60716e-07	1	0	0	1	0	0
AAACTCCGGCGCCGG	1	5	15	92.8	1763370666	150	1091366148	75	5	0.0107759	0.0538793	0.00458141	0.00080819	6.87212e-05	0.5	4.58321e-10	4.58141e-10	1	0	0	1	0	0
AAACTCCTGCTGAAAGTGG	1151	5365	19	92.8	1763370666	150	1091366148	101935	4.66116	12.403	57.8125	4.91586	1.09844	0.0934013	0.590414	6.22919e-07	6.22675e-07	1	0	0	1	1	0
AAACTCGACACGTC	39	177	14	92.8	1763370666	150	1091366148	2478	4.53846	0.420259	1.90733	0.162182	0.0267026	0.00227055	0.42359	1.51429e-08	1.5137e-08	1	0	0	1	0	0
AAACTCGACACGTG	154	727	14	92.8	1763370666	150	1091366148	10178	4.72078	1.65948	7.83405	0.666138	0.109677	0.00932593	0.440606	6.21972e-08	6.21728e-08	1	0	0	1	0	0
AAACTCGCAGACGCC	48	221	15	92.8	1763370666	150	1091366148	3315	4.60417	0.517241	2.38147	0.202498	0.035722	0.00303748	0.460417	2.02578e-08	2.02498e-08	1	0	0	1	0	0
AAACTCGCAGTCGCC	50	259	15	92.8	1763370666	150	1091366148	3885	5.18	0.538793	2.79095	0.237317	0.0418642	0.00355976	0.518	2.3741e-08	2.37317e-08	1	0	0	1	1	0
AAACTCGGACATCG	276	1773	14	92.8	1763370666	150	1091366148	24822	6.42391	2.97414	19.1056	1.62457	0.267478	0.022744	0.599565	1.51686e-07	1.51626e-07	1	0	0	1	1	0
AAACTCGGGCATCG	283	1640	14	92.8	1763370666	150	1091366148	22960	5.79505	3.04957	17.6724	1.5027	0.247414	0.0210379	0.540872	1.40307e-07	1.40252e-07	1	0	0	1	1	0
AAACTCTTGTCTCG	70	290	14	92.8	1763370666	150	1091366148	4060	4.14286	0.75431	3.125	0.265722	0.04375	0.00372011	0.386667	2.48104e-08	2.48007e-08	1	0	0	1	0	0
AAACTG	170	710	6	92.8	1763370666	150	1091366148	4260	4.17647	1.8319	7.65086	0.650561	0.0459052	0.00390336	0.167059	2.60326e-08	2.60224e-08	1	0	0	1	0	0
AAACTGC	15	60	7	92.8	1763370666	150	1091366148	420	4	0.161638	0.646552	0.054977	0.00452586	0.000384839	0.186667	2.5666e-09	2.56559e-09	1	0	0	1	0	0
AAACTGCAACAGCCACTC	53	276	18	92.8	1763370666	150	1091366148	4968	5.20755	0.571121	2.97414	0.252894	0.0535345	0.00455209	0.624906	3.03592e-08	3.03473e-08	1	0	0	1	1	0
AAACTGCAACAGCTACTC	29	133	18	92.8	1763370666	150	1091366148	2394	4.58621	0.3125	1.43319	0.121866	0.0257974	0.00219358	0.550345	1.46296e-08	1.46239e-08	1	0	0	1	1	0
AAACTGCAAGAGCTACCC	54	282	18	92.8	1763370666	150	1091366148	5076	5.22222	0.581897	3.03879	0.258392	0.0546983	0.00465105	0.626667	3.10192e-08	3.1007e-08	1	0	0	1	1	0
AAACTGCAAGAGCTACTC	111	514	18	92.8	1763370666	150	1091366148	9252	4.63063	1.19612	5.53879	0.470969	0.0996983	0.00847745	0.555676	5.65385e-08	5.65163e-08	1	0	0	1	1	0
AAACTGCAATAGCTACCC	128	642	18	92.8	1763370666	150	1091366148	11556	5.01562	1.37931	6.9181	0.588254	0.124526	0.0105886	0.601875	7.06181e-08	7.05904e-08	1	0	0	1	1	0
AAACTGCGACATCG	108	455	14	92.8	1763370666	150	1091366148	6370	4.21296	1.16379	4.90302	0.416909	0.0686422	0.00583672	0.39321	3.89267e-08	3.89115e-08	1	0	0	1	0	0
AAACTGCGACCACTGCCTC	700	2850	19	92.8	1763370666	150	1091366148	54150	4.07143	7.5431	30.7112	2.61141	0.583513	0.0496167	0.515714	3.30908e-07	3.30778e-07	1	0	0	1	1	0
AAACTGCTACACCC	32	128	14	92.8	1763370666	150	1091366148	1792	4	0.344828	1.37931	0.117284	0.0193103	0.00164198	0.373333	1.09508e-08	1.09465e-08	1	0	0	1	0	0
AAACTGT	8	32	7	92.8	1763370666	150	1091366148	224	4	0.0862069	0.344828	0.029321	0.00241379	0.000205247	0.186667	1.36885e-09	1.36832e-09	1	0	0	1	0	0
AAACTT	246	1872	6	92.8	1763370666	150	1091366148	11232	7.60976	2.65086	20.1724	1.71528	0.121034	0.0102917	0.30439	6.86381e-08	6.86113e-08	1	0	0	1	0	0
AAACTTACTTACT	407	3623	13	92.8	1763370666	150	1091366148	47099	8.90172	4.38578	39.0409	3.31969	0.507532	0.043156	0.771482	2.87819e-07	2.87707e-07	1	0	0	1	1	0
AAACTTATACATCG	242	1238	14	92.8	1763370666	150	1091366148	17332	5.1157	2.60776	13.3405	1.13436	0.186767	0.015881	0.477466	1.05915e-07	1.05873e-07	1	0	0	1	0	0
AAACTTCAGCATGTTGATGT	35	161	20	92.8	1763370666	150	1091366148	3220	4.6	0.377155	1.73491	0.147522	0.0346983	0.00295043	0.613333	1.96772e-08	1.96695e-08	1	0	0	1	1	0
AAACTTCCACACCC	316	1999	14	92.8	1763370666	150	1091366148	27986	6.32595	3.40517	21.5409	1.83165	0.301573	0.0256431	0.590422	1.71021e-07	1.70954e-07	1	0	0	1	1	0
AAACTTCCACACCG	49	201	14	92.8	1763370666	150	1091366148	2814	4.10204	0.528017	2.16595	0.184173	0.0303233	0.00257842	0.382857	1.71962e-08	1.71895e-08	1	0	0	1	0	0
AAACTTCGAAGTATGTCC	240	1275	18	92.8	1763370666	150	1091366148	22950	5.3125	2.58621	13.7392	1.16826	0.247306	0.0210287	0.6375	1.40246e-07	1.40191e-07	1	0	0	1	1	0
AAACTTCGACACAG	103	429	14	92.8	1763370666	150	1091366148	6006	4.16505	1.10991	4.62284	0.393085	0.0647198	0.00550319	0.388738	3.67023e-08	3.6688e-08	1	0	0	1	0	0
AAACTTCGACACCC	1378	8755	14	92.8	1763370666	150	1091366148	122570	6.35341	14.8491	94.3427	8.02206	1.3208	0.112309	0.592985	7.49019e-07	7.48725e-07	1	0	0	1	1	0
AAACTTCGACGCCG	122	524	14	92.8	1763370666	150	1091366148	7336	4.29508	1.31466	5.64655	0.480132	0.0790517	0.00672185	0.400874	4.48299e-08	4.48123e-08	1	0	0	1	0	0
AAACTTCGACGTCGG	49	215	15	92.8	1763370666	150	1091366148	3225	4.38776	0.528017	2.31681	0.197001	0.0347522	0.00295501	0.438776	1.97078e-08	1.97001e-08	1	0	0	1	0	0
AAACTTCGCCATCG	224	1177	14	92.8	1763370666	150	1091366148	16478	5.25446	2.41379	12.6832	1.07846	0.177565	0.0150985	0.490417	1.00696e-07	1.00657e-07	1	0	0	1	0	0
AAACTTCGGACGTCG	463	2704	15	92.8	1763370666	150	1091366148	40560	5.84017	4.98922	29.1379	2.47763	0.437069	0.0371644	0.584017	2.4786e-07	2.47763e-07	1	0	0	1	1	0
AAACTTCGGAGGTCG	185	1084	15	92.8	1763370666	150	1091366148	16260	5.85946	1.99353	11.681	0.993251	0.175216	0.0148988	0.585946	9.9364e-08	9.93251e-08	1	0	0	1	1	0
AAACTTCGGATGTCG	163	1059	15	92.8	1763370666	150	1091366148	15885	6.49693	1.75647	11.4116	0.970343	0.171175	0.0145552	0.649693	9.70724e-08	9.70343e-08	1	0	0	1	1	0
AAACTTCGGCAACG	1	4	14	92.8	1763370666	150	1091366148	56	4	0.0107759	0.0431034	0.00366513	0.000603448	5.13118e-05	0.373333	3.42213e-10	3.42079e-10	1	0	0	1	0	0
AAACTTCGGCAAGG	352	1928	14	92.8	1763370666	150	1091366148	26992	5.47727	3.7931	20.7759	1.76659	0.290862	0.0247323	0.511212	1.64947e-07	1.64882e-07	1	0	0	1	1	0
AAACTTCTACACCG	138	1040	14	92.8	1763370666	150	1091366148	14560	7.53623	1.48707	11.2069	0.952934	0.156897	0.0133411	0.703382	8.89754e-08	8.89405e-08	1	0	0	1	1	0
AAACTTG	1	4	7	92.8	1763370666	150	1091366148	28	4	0.0107759	0.0431034	0.00366513	0.000301724	2.56559e-05	0.186667	1.71106e-10	1.71039e-10	1	0	0	1	0	0
AAACTTGGACACCG	729	4940	14	92.8	1763370666	150	1091366148	69160	6.77641	7.8556	53.2328	4.52644	0.745259	0.0633701	0.632465	4.22633e-07	4.22467e-07	1	0	0	1	1	0
AAACTTGGACATAG	478	2136	14	92.8	1763370666	150	1091366148	29904	4.46862	5.15086	23.0172	1.95718	0.322241	0.0274005	0.417071	1.82742e-07	1.8267e-07	1	0	0	1	0	0
AAACTTGGACATCG	2177	11368	14	92.8	1763370666	150	1091366148	159152	5.22186	23.4591	122.5	10.4163	1.715	0.145828	0.487374	9.72569e-07	9.72188e-07	1	0	0	1	0	0
AAACTTGGACTTGG	47	207	14	92.8	1763370666	150	1091366148	2898	4.40426	0.506466	2.2306	0.189671	0.0312284	0.00265539	0.411064	1.77095e-08	1.77026e-08	1	0	0	1	0	0
AAACTTGTG	726	3826	9	92.8	1763370666	150	1091366148	34434	5.26997	7.82328	41.2284	3.5057	0.371056	0.0315513	0.316198	2.10424e-07	2.10342e-07	1	0	0	1	0	0
AAACTTT	69	276	7	92.8	1763370666	150	1091366148	1932	4	0.743534	2.97414	0.252894	0.020819	0.00177026	0.186667	1.18063e-08	1.18017e-08	1	0	0	1	0	0
AAAG	723105	8553200	4	92.8	1763370666	150	1091366148	34212800	11.8284	7792.08	92168.1	7837.15	368.672	31.3486	0.315425	0.000209073	0.000208991	1	1	1	0	0	0
AAAGAAAGAAAGAAAGGG	79	392	18	92.8	1763370666	150	1091366148	7056	4.96203	0.851293	4.22414	0.359183	0.0760345	0.00646529	0.595443	4.31188e-08	4.31019e-08	1	0	0	1	1	0
AAAGAAAGAAAGAAGAG	91	473	17	92.8	1763370666	150	1091366148	8041	5.1978	0.980603	5.09698	0.433402	0.0866487	0.00736783	0.589084	4.91381e-08	4.91189e-08	1	0	0	1	1	0
AAAGAAAGAAAGAAGGAAGGG	28	128	21	92.8	1763370666	150	1091366148	2688	4.57143	0.301724	1.37931	0.117284	0.0289655	0.00246297	0.64	1.64262e-08	1.64198e-08	1	0	0	1	1	0
AAAGAAAGAAAGAGAGAACG	365	1724	20	92.8	1763370666	150	1091366148	34480	4.72329	3.93319	18.5776	1.57967	0.371552	0.0315934	0.629772	2.10705e-07	2.10623e-07	1	0	0	1	1	0
AAAGAAAGAAAGAGTAAG	117	605	18	92.8	1763370666	150	1091366148	10890	5.17094	1.26078	6.5194	0.554351	0.117349	0.00997832	0.620513	6.65482e-08	6.65221e-08	1	0	0	1	1	0
AAAGAAAGAAAGAT	40	172	14	92.8	1763370666	150	1091366148	2408	4.3	0.431034	1.85345	0.157601	0.0259483	0.00220641	0.401333	1.47152e-08	1.47094e-08	1	0	0	1	0	0
AAAGAAAGAAAGCGAG	194	1087	16	92.8	1763370666	150	1091366148	17392	5.60309	2.09052	11.7134	0.995999	0.187414	0.015936	0.597663	1.06282e-07	1.0624e-07	1	0	0	1	1	0
AAAGAAAGAAAGGACGG	26	118	17	92.8	1763370666	150	1091366148	2006	4.53846	0.280172	1.27155	0.108121	0.0216164	0.00183806	0.514359	1.22586e-08	1.22538e-08	1	0	0	1	1	0
AAAGAAAGAAAGGG	64	288	14	92.8	1763370666	150	1091366148	4032	4.5	0.689655	3.10345	0.263889	0.0434483	0.00369445	0.42	2.46393e-08	2.46297e-08	1	0	0	1	0	0
AAAGAAAGAAATAAAT	70	364	16	92.8	1763370666	150	1091366148	5824	5.2	0.75431	3.92241	0.333527	0.0627586	0.00533643	0.554667	3.55901e-08	3.55762e-08	1	0	0	1	1	0
AAAGAAAGAAATAAATAGAG	19	83	20	92.8	1763370666	150	1091366148	1660	4.36842	0.204741	0.894397	0.0760515	0.0178879	0.00152103	0.582456	1.01442e-08	1.01402e-08	1	0	0	1	1	0
AAAGAAAGAAATAAATAGAT	30	150	20	92.8	1763370666	150	1091366148	3000	5	0.323276	1.61638	0.137442	0.0323276	0.00274885	0.666667	1.83328e-08	1.83257e-08	1	0	0	1	1	0
AAAGAAAGAAATGAAG	116	802	16	92.8	1763370666	150	1091366148	12832	6.91379	1.25	8.64224	0.734859	0.138276	0.0117577	0.737471	7.84157e-08	7.83849e-08	1	0	0	1	1	0
AAAGAAAGAAATGAAT	54	354	16	92.8	1763370666	150	1091366148	5664	6.55556	0.581897	3.81466	0.324364	0.0610345	0.00518983	0.699259	3.46124e-08	3.45988e-08	1	0	0	1	1	0
AAAGAAAGAACC	29	196	12	92.8	1763370666	150	1091366148	2352	6.75862	0.3125	2.11207	0.179591	0.0253448	0.0021551	0.54069	1.43729e-08	1.43673e-08	1	0	0	1	1	0
AAAGAAAGAACGAGAG	224	1096	16	92.8	1763370666	150	1091366148	17536	4.89286	2.41379	11.8103	1.00425	0.188966	0.0160679	0.521905	1.07162e-07	1.0712e-07	1	0	0	1	1	0
AAAGAAAGAAGGAAATAAT	33	141	19	92.8	1763370666	150	1091366148	2679	4.27273	0.355603	1.5194	0.129196	0.0288685	0.00245472	0.541212	1.63712e-08	1.63648e-08	1	0	0	1	1	0
AAAGAAAGAATC	361	3266	12	92.8	1763370666	150	1091366148	39192	9.04709	3.89009	35.194	2.99258	0.422328	0.035911	0.723767	2.395e-07	2.39406e-07	1	0	0	1	1	0
AAAGAAAGACAAG	106	469	13	92.8	1763370666	150	1091366148	6097	4.42453	1.14224	5.05388	0.429737	0.0657004	0.00558658	0.383459	3.72584e-08	3.72438e-08	1	0	0	1	0	0
AAAGAAAGACAGAAAT	46	249	16	92.8	1763370666	150	1091366148	3984	5.41304	0.49569	2.68319	0.228154	0.042931	0.00365047	0.577391	2.4346e-08	2.43365e-08	1	0	0	1	1	0
AAAGAAAGACAGACAG	197	963	16	92.8	1763370666	150	1091366148	15408	4.88832	2.12284	10.3772	0.88238	0.166034	0.0141181	0.521421	9.41574e-08	9.41206e-08	1	0	0	1	1	0
AAAGAAAGACCG	61	330	12	92.8	1763370666	150	1091366148	3960	5.40984	0.657328	3.55603	0.302373	0.0426724	0.00362848	0.432787	2.41993e-08	2.41899e-08	1	0	0	1	0	0
AAAGAAAGACTGACAGACAG	195	814	20	92.8	1763370666	150	1091366148	16280	4.17436	2.10129	8.77155	0.745854	0.175431	0.0149171	0.556581	9.94862e-08	9.94472e-08	1	0	0	1	1	0
AAAGAAAGAG	2034	11739	10	92.8	1763370666	150	1091366148	117390	5.77139	21.9181	126.498	10.7562	1.26498	0.107562	0.384759	7.17364e-07	7.17083e-07	1	0	0	1	0	0
AAAGAAAGAGAAAGG	13	59	15	92.8	1763370666	150	1091366148	885	4.53846	0.140086	0.635776	0.0540607	0.00953664	0.00081091	0.453846	5.40819e-09	5.40607e-09	1	0	0	1	0	0
AAAGAAAGAGACAG	182	854	14	92.8	1763370666	150	1091366148	11956	4.69231	1.96121	9.20259	0.782505	0.128836	0.0109551	0.437949	7.30625e-08	7.30338e-08	1	0	0	1	0	0
AAAGAAAGAGAGAACG	342	1512	16	92.8	1763370666	150	1091366148	24192	4.42105	3.68534	16.2931	1.38542	0.26069	0.0221667	0.471579	1.47836e-07	1.47778e-07	1	0	0	1	0	0
AAAGAAAGAGAGGCAG	39	168	16	92.8	1763370666	150	1091366148	2688	4.30769	0.420259	1.81034	0.153936	0.0289655	0.00246297	0.459487	1.64262e-08	1.64198e-08	1	0	0	1	0	0
AAAGAAAGAGGGAAGG	20	87	16	92.8	1763370666	150	1091366148	1392	4.35	0.215517	0.9375	0.0797166	0.015	0.00127547	0.464	8.50644e-09	8.5031e-09	1	0	0	1	0	0
AAAGAAAGAGGGAGAG	220	955	16	92.8	1763370666	150	1091366148	15280	4.34091	2.37069	10.2909	0.87505	0.164655	0.0140008	0.46303	9.33752e-08	9.33387e-08	1	0	0	1	0	0
AAAGAAAGAGGGCAAGAG	105	536	18	92.8	1763370666	150	1091366148	9648	5.10476	1.13147	5.77586	0.491128	0.103966	0.0088403	0.612571	5.89584e-08	5.89353e-08	1	0	0	1	1	0
AAAGAAAGAGGTAAGC	236	994	16	92.8	1763370666	150	1091366148	15904	4.21186	2.5431	10.7112	0.910785	0.171379	0.0145726	0.449266	9.71885e-08	9.71504e-08	1	0	0	1	0	0
AAAGAAAGAGGTGAGC	35	154	16	92.8	1763370666	150	1091366148	2464	4.4	0.377155	1.65948	0.141108	0.0265517	0.00225772	0.469333	1.50574e-08	1.50515e-08	1	0	0	1	0	0
AAAGAAAGAGTTC	260	2204	13	92.8	1763370666	150	1091366148	28652	8.47692	2.80172	23.75	2.01949	0.30875	0.0262533	0.734667	1.75091e-07	1.75022e-07	1	0	0	1	1	0
AAAGAAAGC	194	1058	9	92.8	1763370666	150	1091366148	9522	5.45361	2.09052	11.4009	0.969427	0.102608	0.00872484	0.327216	5.81884e-08	5.81656e-08	1	0	0	1	0	0
AAAGAAAGG	2861	20564	9	92.8	1763370666	150	1091366148	185076	7.1877	30.8297	221.595	18.8424	1.99435	0.169582	0.431262	1.13099e-06	1.13055e-06	1	0	0	1	0	0
AAAGAAAGGAAAT	117	950	13	92.8	1763370666	150	1091366148	12350	8.11966	1.26078	10.2371	0.870469	0.133082	0.0113161	0.703704	7.54702e-08	7.54406e-08	1	0	0	1	1	0
AAAGAAAGGAACGAAAGG	69	291	18	92.8	1763370666	150	1091366148	5238	4.21739	0.743534	3.13578	0.266638	0.056444	0.00479949	0.506087	3.20091e-08	3.19966e-08	1	0	0	1	1	0
AAAGAAAGGAGAGAGAG	109	448	17	92.8	1763370666	150	1091366148	7616	4.11009	1.17457	4.82759	0.410495	0.082069	0.00697841	0.46581	4.6541e-08	4.65227e-08	1	0	0	1	0	0
AAAGAAAGGG	120	1022	10	92.8	1763370666	150	1091366148	10220	8.51667	1.2931	11.0129	0.936441	0.110129	0.00936441	0.567778	6.24539e-08	6.24294e-08	1	0	0	1	1	0
AAAGAAAGGGAAGGG	66	301	15	92.8	1763370666	150	1091366148	4515	4.56061	0.711207	3.24353	0.275801	0.048653	0.00413702	0.456061	2.75909e-08	2.75801e-08	1	0	0	1	0	0
AAAGAAAGGTAAG	112	672	13	92.8	1763370666	150	1091366148	8736	6	1.2069	7.24138	0.615742	0.0941379	0.00800465	0.52	5.33852e-08	5.33643e-08	1	0	0	1	1	0
AAAGAAAT	577	3850	8	92.8	1763370666	150	1091366148	30800	6.67244	6.21767	41.4871	3.52769	0.331897	0.0282215	0.355864	1.88217e-07	1.88143e-07	1	0	0	1	0	0
AAAGAAATAAAGAAGC	40	160	16	92.8	1763370666	150	1091366148	2560	4	0.431034	1.72414	0.146605	0.0275862	0.00234568	0.426667	1.5644e-08	1.56379e-08	1	0	0	1	0	0
AAAGAAATAAAGACGC	96	558	16	92.8	1763370666	150	1091366148	8928	5.8125	1.03448	6.01293	0.511286	0.0962069	0.00818057	0.62	5.45585e-08	5.45372e-08	1	0	0	1	1	0
AAAGAAATAAAT	823	4091	12	92.8	1763370666	150	1091366148	49092	4.97084	8.86853	44.0841	3.74851	0.529009	0.0449822	0.397667	2.99999e-07	2.99881e-07	1	0	0	1	0	0
AAAGAAATAAATAGATAGAT	47	278	20	92.8	1763370666	150	1091366148	5560	5.91489	0.506466	2.99569	0.254727	0.0599138	0.00509453	0.788652	3.39769e-08	3.39635e-08	1	0	0	1	1	0
AAAGAAATAAATGAAG	23	103	16	92.8	1763370666	150	1091366148	1648	4.47826	0.247845	1.10991	0.0943771	0.0177586	0.00151003	0.477681	1.00708e-08	1.00669e-08	1	0	0	1	0	0
AAAGAAATAACG	13	57	12	92.8	1763370666	150	1091366148	684	4.38462	0.140086	0.614224	0.0522281	0.00737069	0.000626737	0.350769	4.17989e-09	4.17825e-09	1	0	0	1	0	0
AAAGAAATAGATAGAT	11	80	16	92.8	1763370666	150	1091366148	1280	7.27273	0.118534	0.862069	0.0733026	0.0137931	0.00117284	0.775758	7.82201e-09	7.81895e-09	1	0	0	1	1	0
AAAGAAATCCGAACCCAG	62	322	18	92.8	1763370666	150	1091366148	5796	5.19355	0.668103	3.46983	0.295043	0.0624569	0.00531077	0.623226	3.5419e-08	3.54052e-08	1	0	0	1	1	0
AAAGAAATCCGAAGCCAG	353	2057	18	92.8	1763370666	150	1091366148	37026	5.8272	3.80388	22.1659	1.88479	0.398987	0.0339263	0.699263	2.26264e-07	2.26175e-07	1	0	0	1	1	0
AAAGAAATG	3	12	9	92.8	1763370666	150	1091366148	108	4	0.0323276	0.12931	0.0109954	0.00116379	9.89585e-05	0.24	6.59982e-10	6.59724e-10	1	0	0	1	0	0
AAAGAAATGAATGAAT	85	492	16	92.8	1763370666	150	1091366148	7872	5.78824	0.915948	5.30172	0.450811	0.0848276	0.00721298	0.617412	4.81054e-08	4.80865e-08	1	0	0	1	1	0
AAAGAACAACAAT	6	24	13	92.8	1763370666	150	1091366148	312	4	0.0646552	0.258621	0.0219908	0.00336207	0.00028588	0.346667	1.90662e-09	1.90587e-09	1	0	0	1	0	0
AAAGAACG	283	1579	8	92.8	1763370666	150	1091366148	12632	5.57951	3.04957	17.0151	1.44681	0.136121	0.0115745	0.297574	7.71935e-08	7.71632e-08	1	0	0	1	0	0
AAAGAACGAAAGG	6	24	13	92.8	1763370666	150	1091366148	312	4	0.0646552	0.258621	0.0219908	0.00336207	0.00028588	0.346667	1.90662e-09	1.90587e-09	1	0	0	1	0	0
AAAGAACGAACC	148	850	12	92.8	1763370666	150	1091366148	10200	5.74324	1.59483	9.15948	0.77884	0.109914	0.00934608	0.459459	6.23316e-08	6.23072e-08	1	0	0	1	0	0
AAAGAACGACCC	5	30	12	92.8	1763370666	150	1091366148	360	6	0.0538793	0.323276	0.0274885	0.00387931	0.000329862	0.48	2.19994e-09	2.19908e-09	1	0	0	1	0	0
AAAGAAG	112	922	7	92.8	1763370666	150	1091366148	6454	8.23214	1.2069	9.93534	0.844813	0.0695474	0.00591369	0.384167	3.944e-08	3.94246e-08	1	0	0	1	0	0
AAAGAAGAAG	109	545	10	92.8	1763370666	150	1091366148	5450	5	1.17457	5.87284	0.499374	0.0587284	0.00499374	0.333333	3.33047e-08	3.32916e-08	1	0	0	1	0	0
AAAGAAGAAGAAGCG	71	383	15	92.8	1763370666	150	1091366148	5745	5.39437	0.765086	4.12716	0.350936	0.0619073	0.00526404	0.539437	3.51074e-08	3.50936e-08	1	0	0	1	1	0
AAAGAAGAAGAGGAC	97	554	15	92.8	1763370666	150	1091366148	8310	5.71134	1.04526	5.96983	0.507621	0.0895474	0.00761431	0.571134	5.0782e-08	5.07621e-08	1	0	0	1	1	0
AAAGAAGAAGG	191	1260	11	92.8	1763370666	150	1091366148	13860	6.59686	2.05819	13.5776	1.15452	0.149353	0.0126997	0.48377	8.46977e-08	8.46645e-08	1	0	0	1	0	0
AAAGAAGAAGGC	37	193	12	92.8	1763370666	150	1091366148	2316	5.21622	0.398707	2.07974	0.176843	0.0249569	0.00212211	0.417297	1.41529e-08	1.41474e-08	1	0	0	1	0	0
AAAGAAGAC	13	69	9	92.8	1763370666	150	1091366148	621	5.30769	0.140086	0.743534	0.0632235	0.00669181	0.000569012	0.318462	3.7949e-09	3.79341e-09	1	0	0	1	0	0
AAAGAAGACAACATCT	61	259	16	92.8	1763370666	150	1091366148	4144	4.2459	0.657328	2.79095	0.237317	0.0446552	0.00379708	0.452896	2.53238e-08	2.53138e-08	1	0	0	1	0	0
AAAGAAGAG	69	412	9	92.8	1763370666	150	1091366148	3708	5.97101	0.743534	4.43966	0.377509	0.0399569	0.00339758	0.358261	2.26594e-08	2.26505e-08	1	0	0	1	0	0
AAAGAAGAGAG	104	493	11	92.8	1763370666	150	1091366148	5423	4.74038	1.12069	5.3125	0.451727	0.0584375	0.004969	0.347628	3.31397e-08	3.31267e-08	1	0	0	1	0	0
AAAGAAGAGAGGAATG	54	251	16	92.8	1763370666	150	1091366148	4016	4.64815	0.581897	2.70474	0.229987	0.0432759	0.00367979	0.495802	2.45416e-08	2.45319e-08	1	0	0	1	0	0
AAAGAAGAGAGGAGAG	40	172	16	92.8	1763370666	150	1091366148	2752	4.3	0.431034	1.85345	0.157601	0.0296552	0.00252161	0.458667	1.68173e-08	1.68107e-08	1	0	0	1	0	0
AAAGAAGC	275	2242	8	92.8	1763370666	150	1091366148	17936	8.15273	2.96336	24.1595	2.05431	0.193276	0.0164344	0.434812	1.09606e-07	1.09563e-07	1	0	0	1	0	0
AAAGAAGCAACGAAAT	38	182	16	92.8	1763370666	150	1091366148	2912	4.78947	0.409483	1.96121	0.166763	0.0313793	0.00266822	0.510877	1.77951e-08	1.77881e-08	1	0	0	1	1	0
AAAGAAGCAAG	83	654	11	92.8	1763370666	150	1091366148	7194	7.87952	0.894397	7.04741	0.599249	0.0775216	0.00659174	0.577831	4.39621e-08	4.39449e-08	1	0	0	1	1	0
AAAGAAGCAAGAAAGG	39	188	16	92.8	1763370666	150	1091366148	3008	4.82051	0.420259	2.02586	0.172261	0.0324138	0.00275618	0.514188	1.83817e-08	1.83745e-08	1	0	0	1	1	0
AAAGAAGCAAGG	69	328	12	92.8	1763370666	150	1091366148	3936	4.75362	0.743534	3.53448	0.300541	0.0424138	0.00360649	0.38029	2.40527e-08	2.40433e-08	1	0	0	1	0	0
AAAGAAGCCACG	71	465	12	92.8	1763370666	150	1091366148	5580	6.5493	0.765086	5.01078	0.426071	0.0601293	0.00511286	0.523944	3.40991e-08	3.40857e-08	1	0	0	1	1	0
AAAGAAGG	15702	82059	8	92.8	1763370666	150	1091366148	656472	5.22602	169.203	884.256	75.1892	7.07405	0.601514	0.278721	4.01166e-06	4.01009e-06	1	1	0	1	0	0
AAAGAAGGAACC	33	173	12	92.8	1763370666	150	1091366148	2076	5.24242	0.355603	1.86422	0.158517	0.0223707	0.0019022	0.419394	1.26863e-08	1.26814e-08	1	0	0	1	0	0
AAAGAAGGAAGC	124	602	12	92.8	1763370666	150	1091366148	7224	4.85484	1.33621	6.48707	0.551602	0.0778448	0.00661923	0.388387	4.41455e-08	4.41282e-08	1	0	0	1	0	0
AAAGAAGGAAGGAAAGGG	61	254	18	92.8	1763370666	150	1091366148	4572	4.16393	0.657328	2.73707	0.232736	0.0492672	0.00418924	0.499672	2.79392e-08	2.79283e-08	1	0	0	1	0	0
AAAGAAGGAAGGAAATAAGG	36	145	20	92.8	1763370666	150	1091366148	2900	4.02778	0.387931	1.5625	0.132861	0.03125	0.00265722	0.537037	1.77217e-08	1.77148e-08	1	0	0	1	1	0
AAAGAAGGAAGGAAGAAAGG	84	377	20	92.8	1763370666	150	1091366148	7540	4.4881	0.905172	4.0625	0.345439	0.08125	0.00690877	0.598413	4.60765e-08	4.60585e-08	1	0	0	1	1	0
AAAGAAGGAATGAACG	78	415	16	92.8	1763370666	150	1091366148	6640	5.32051	0.840517	4.47198	0.380257	0.0715517	0.00608412	0.567521	4.05767e-08	4.05608e-08	1	0	0	1	1	0
AAAGAAGGACAGAAGG	42	176	16	92.8	1763370666	150	1091366148	2816	4.19048	0.452586	1.89655	0.161266	0.0303448	0.00258025	0.446984	1.72084e-08	1.72017e-08	1	0	0	1	0	0
AAAGAAGGAG	36	208	10	92.8	1763370666	150	1091366148	2080	5.77778	0.387931	2.24138	0.190587	0.0224138	0.00190587	0.385185	1.27108e-08	1.27058e-08	1	0	0	1	0	0
AAAGAAGGAGAAGGAG	70	281	16	92.8	1763370666	150	1091366148	4496	4.01429	0.75431	3.02802	0.257475	0.0484483	0.00411961	0.42819	2.74748e-08	2.7464e-08	1	0	0	1	0	0
AAAGAAGGAGCC	27	192	12	92.8	1763370666	150	1091366148	2304	7.11111	0.290948	2.06897	0.175926	0.0248276	0.00211112	0.568889	1.40796e-08	1.40741e-08	1	0	0	1	1	0
AAAGAAGGCAAGCAGG	78	398	16	92.8	1763370666	150	1091366148	6368	5.10256	0.840517	4.28879	0.364681	0.0686207	0.00583489	0.544274	3.89145e-08	3.88993e-08	1	0	0	1	1	0
AAAGAAGGCAGG	165	830	12	92.8	1763370666	150	1091366148	9960	5.0303	1.77802	8.94397	0.760515	0.107328	0.00912618	0.402424	6.0865e-08	6.08412e-08	1	0	0	1	0	0
AAAGAAGGG	191	1728	9	92.8	1763370666	150	1091366148	15552	9.04712	2.05819	18.6207	1.58334	0.167586	0.01425	0.542827	9.50374e-08	9.50002e-08	1	0	0	1	1	0
AAAGAAGGGG	3	12	10	92.8	1763370666	150	1091366148	120	4	0.0323276	0.12931	0.0109954	0.0012931	0.000109954	0.266667	7.33313e-10	7.33026e-10	1	0	0	1	0	0
AAAGAAGGGGAAGGG	6	24	15	92.8	1763370666	150	1091366148	360	4	0.0646552	0.258621	0.0219908	0.00387931	0.000329862	0.4	2.19994e-09	2.19908e-09	1	0	0	1	0	0
AAAGAAGGTAGGTAAG	17	68	16	92.8	1763370666	150	1091366148	1088	4	0.18319	0.732759	0.0623072	0.0117241	0.000996916	0.426667	6.64871e-09	6.6461e-09	1	0	0	1	0	0
AAAGAAGT	135	1933	8	92.8	1763370666	150	1091366148	15464	14.3185	1.45474	20.8297	1.77117	0.166638	0.0141694	0.763654	9.44997e-08	9.44626e-08	1	0	0	1	1	0
AAAGAAGTAAGG	637	3844	12	92.8	1763370666	150	1091366148	46128	6.03454	6.86422	41.4224	3.52219	0.497069	0.0422663	0.482763	2.81886e-07	2.81775e-07	1	0	0	1	0	0
AAAGAAT	59	338	7	92.8	1763370666	150	1091366148	2366	5.72881	0.635776	3.64224	0.309704	0.0254957	0.00216793	0.267345	1.44585e-08	1.44528e-08	1	0	0	1	0	0
AAAGAATAAT	20	219	10	92.8	1763370666	150	1091366148	2190	10.95	0.215517	2.35991	0.200666	0.0235991	0.00200666	0.73	1.3383e-08	1.33777e-08	1	0	0	1	1	0
AAAGAATAATAATAAAT	4	25	17	92.8	1763370666	150	1091366148	425	6.25	0.0431034	0.269397	0.0229071	0.00457974	0.00038942	0.708333	2.59715e-09	2.59613e-09	1	0	0	1	1	0
AAAGAATAATAATAAATAAAT	9	55	21	92.8	1763370666	150	1091366148	1155	6.11111	0.0969828	0.592672	0.0503956	0.0124461	0.00105831	0.855556	7.05814e-09	7.05538e-09	1	0	0	1	1	0
AAAGAATAATACTAAAT	48	322	17	92.8	1763370666	150	1091366148	5474	6.70833	0.517241	3.46983	0.295043	0.0589871	0.00501573	0.760278	3.34513e-08	3.34382e-08	1	0	0	1	1	0
AAAGAATGAACGAAATG	56	348	17	92.8	1763370666	150	1091366148	5916	6.21429	0.603448	3.75	0.318866	0.06375	0.00542073	0.704286	3.61524e-08	3.61382e-08	1	0	0	1	1	0
AAAGAATGG	45	492	9	92.8	1763370666	150	1091366148	4428	10.9333	0.484914	5.30172	0.450811	0.0477155	0.0040573	0.656	2.70593e-08	2.70487e-08	1	0	0	1	1	0
AAAGAATTCGATGTCG	57	252	16	92.8	1763370666	150	1091366148	4032	4.42105	0.614224	2.71552	0.230903	0.0434483	0.00369445	0.471579	2.46393e-08	2.46297e-08	1	0	0	1	0	0
AAAGAC	9320	171082	6	92.8	1763370666	150	1091366148	1026492	18.3564	100.431	1843.56	156.759	11.0613	0.940557	0.734258	6.27284e-06	6.27038e-06	1	0	0	1	1	0
AAAGACAAGAGAGAAAGAG	124	535	19	92.8	1763370666	150	1091366148	10165	4.31452	1.33621	5.76509	0.490211	0.109537	0.00931401	0.546505	6.21178e-08	6.20934e-08	1	0	0	1	1	0
AAAGACAC	76	472	8	92.8	1763370666	150	1091366148	3776	6.21053	0.818966	5.08621	0.432485	0.0406897	0.00345988	0.331228	2.30749e-08	2.30659e-08	1	0	0	1	0	0
AAAGACACACAGACAG	439	2318	16	92.8	1763370666	150	1091366148	37088	5.28018	4.7306	24.9784	2.12394	0.399655	0.0339831	0.563219	2.26643e-07	2.26554e-07	1	0	0	1	1	0
AAAGACACACAGGCAG	40	191	16	92.8	1763370666	150	1091366148	3056	4.775	0.431034	2.05819	0.17501	0.032931	0.00280016	0.509333	1.8675e-08	1.86677e-08	1	0	0	1	1	0
AAAGACACCAACCAAC	38	166	16	92.8	1763370666	150	1091366148	2656	4.36842	0.409483	1.78879	0.152103	0.0286207	0.00243365	0.465965	1.62307e-08	1.62243e-08	1	0	0	1	0	0
AAAGACAG	713	4475	8	92.8	1763370666	150	1091366148	35800	6.2763	7.68319	48.222	4.10037	0.385776	0.0328029	0.334736	2.18772e-07	2.18686e-07	1	0	0	1	0	0
AAAGACAGAAAGTGAG	135	562	16	92.8	1763370666	150	1091366148	8992	4.16296	1.45474	6.05603	0.514951	0.0968966	0.00823921	0.444049	5.49496e-08	5.49281e-08	1	0	0	1	0	0
AAAGACAGAC	249	1597	10	92.8	1763370666	150	1091366148	15970	6.41365	2.68319	17.2091	1.4633	0.172091	0.014633	0.427577	9.75918e-08	9.75536e-08	1	0	0	1	0	0
AAAGACAGACAC	395	2316	12	92.8	1763370666	150	1091366148	27792	5.86329	4.25647	24.9569	2.12211	0.299483	0.0254653	0.469063	1.69835e-07	1.69769e-07	1	0	0	1	0	0
AAAGACAGACAGACCC	160	741	16	92.8	1763370666	150	1091366148	11856	4.63125	1.72414	7.98491	0.678966	0.127759	0.0108634	0.494	7.24514e-08	7.2423e-08	1	0	0	1	0	0
AAAGACAGACAGAGAG	405	1664	16	92.8	1763370666	150	1091366148	26624	4.10864	4.36422	17.931	1.52469	0.286897	0.0243951	0.438255	1.62698e-07	1.62634e-07	1	0	0	1	0	0
AAAGACAGACAT	176	1190	12	92.8	1763370666	150	1091366148	14280	6.76136	1.89655	12.8233	1.09038	0.153879	0.0130845	0.540909	8.72643e-08	8.72301e-08	1	0	0	1	1	0
AAAGACAGAGAG	1311	8138	12	92.8	1763370666	150	1091366148	97656	6.20748	14.1272	87.694	7.45671	1.05233	0.0894805	0.496598	5.9677e-07	5.96537e-07	1	0	0	1	0	0
AAAGACAGAGGGAG	52	242	14	92.8	1763370666	150	1091366148	3388	4.65385	0.560345	2.60776	0.22174	0.0365086	0.00310437	0.434359	2.07039e-08	2.06958e-08	1	0	0	1	0	0
AAAGACAGCAGGCAG	312	1265	15	92.8	1763370666	150	1091366148	18975	4.05449	3.36207	13.6315	1.1591	0.204472	0.0173865	0.405449	1.15955e-07	1.1591e-07	1	0	0	1	0	0
AAAGACATAGAC	3272	14119	12	92.8	1763370666	150	1091366148	169428	4.3151	35.2586	152.144	12.937	1.82573	0.155244	0.345208	1.03537e-06	1.03496e-06	1	0	0	1	0	0
AAAGACC	12	59	7	92.8	1763370666	150	1091366148	413	4.91667	0.12931	0.635776	0.0540607	0.00445043	0.000378425	0.229444	2.52382e-09	2.52283e-09	1	0	0	1	0	0
AAAGACCG	5	24	8	92.8	1763370666	150	1091366148	192	4.8	0.0538793	0.258621	0.0219908	0.00206897	0.000175926	0.256	1.1733e-09	1.17284e-09	1	0	0	1	0	0
AAAGACCGAAGG	67	375	12	92.8	1763370666	150	1091366148	4500	5.59701	0.721983	4.04095	0.343606	0.0484914	0.00412327	0.447761	2.74993e-08	2.74885e-08	1	0	0	1	0	0
AAAGACCGACAGCAAT	40	170	16	92.8	1763370666	150	1091366148	2720	4.25	0.431034	1.8319	0.155768	0.0293103	0.00249229	0.453333	1.66218e-08	1.66153e-08	1	0	0	1	0	0
AAAGACCGAGAG	30	164	12	92.8	1763370666	150	1091366148	1968	5.46667	0.323276	1.76724	0.15027	0.0212069	0.00180324	0.437333	1.20263e-08	1.20216e-08	1	0	0	1	0	0
AAAGACGAAGACGAAGAAGAC	208	952	21	92.8	1763370666	150	1091366148	19992	4.57692	2.24138	10.2586	0.872301	0.215431	0.0183183	0.640769	1.2217e-07	1.22122e-07	1	0	0	1	1	0
AAAGACGCC	1	4	9	92.8	1763370666	150	1091366148	36	4	0.0107759	0.0431034	0.00366513	0.000387931	3.29862e-05	0.24	2.19994e-10	2.19908e-10	1	0	0	1	0	0
AAAGACGG	321	3387	8	92.8	1763370666	150	1091366148	27096	10.5514	3.45905	36.4978	3.10345	0.291983	0.0248276	0.562741	1.65582e-07	1.65517e-07	1	0	0	1	1	0
AAAGACGGAAAGAG	69	328	14	92.8	1763370666	150	1091366148	4592	4.75362	0.743534	3.53448	0.300541	0.0494828	0.00420757	0.443671	2.80615e-08	2.80505e-08	1	0	0	1	0	0
AAAGACGGAAGG	97	421	12	92.8	1763370666	150	1091366148	5052	4.34021	1.04526	4.53664	0.385755	0.0544397	0.00462906	0.347216	3.08725e-08	3.08604e-08	1	0	0	1	0	0
AAAGACGGACGG	77	315	12	92.8	1763370666	150	1091366148	3780	4.09091	0.829741	3.3944	0.288629	0.0407328	0.00346355	0.327273	2.30994e-08	2.30903e-08	1	0	0	1	0	0
AAAGACGGTGAACGTGAAG	20	97	19	92.8	1763370666	150	1091366148	1843	4.85	0.215517	1.04526	0.0888794	0.0198599	0.00168871	0.614333	1.12625e-08	1.12581e-08	1	0	0	1	1	0
AAAGACT	29	421	7	92.8	1763370666	150	1091366148	2947	14.5172	0.3125	4.53664	0.385755	0.0317565	0.00270029	0.677471	1.8009e-08	1.80019e-08	1	0	0	1	1	0
AAAGACTCGTCACC	155	783	14	92.8	1763370666	150	1091366148	10962	5.05161	1.67026	8.4375	0.717449	0.118125	0.0100443	0.471484	6.69882e-08	6.69619e-08	1	0	0	1	0	0
AAAGACTGACAGACAG	267	1480	16	92.8	1763370666	150	1091366148	23680	5.54307	2.87716	15.9483	1.3561	0.255172	0.0216976	0.591261	1.44707e-07	1.44651e-07	1	0	0	1	1	0
AAAGACTGACAGAGAG	1037	6889	16	92.8	1763370666	150	1091366148	110224	6.6432	11.1746	74.2349	6.31227	1.18776	0.100996	0.708608	6.73573e-07	6.73309e-07	1	0	0	1	1	0
AAAGACTGACCGAGAG	86	472	16	92.8	1763370666	150	1091366148	7552	5.48837	0.926724	5.08621	0.432485	0.0813793	0.00691977	0.585426	4.61499e-08	4.61318e-08	1	0	0	1	1	0
AAAGACTGACTGACTG	398	1945	16	92.8	1763370666	150	1091366148	31120	4.88693	4.28879	20.9591	1.78217	0.335345	0.0285147	0.521273	1.90173e-07	1.90098e-07	1	0	0	1	1	0
AAAGAG	464	4107	6	92.8	1763370666	150	1091366148	24642	8.85129	5	44.2565	3.76317	0.265539	0.022579	0.354052	1.50586e-07	1.50527e-07	1	0	0	1	0	0
AAAGAGAACCAGAGAG	383	1660	16	92.8	1763370666	150	1091366148	26560	4.3342	4.12716	17.8879	1.52103	0.286207	0.0243365	0.462315	1.62307e-07	1.62243e-07	1	0	0	1	0	0
AAAGAGAACGAGAGAG	552	2557	16	92.8	1763370666	150	1091366148	40912	4.63225	5.94828	27.5539	2.34294	0.440862	0.037487	0.494106	2.50011e-07	2.49913e-07	1	0	0	1	0	0
AAAGAGAACGAGAGGGAG	101	461	18	92.8	1763370666	150	1091366148	8298	4.56436	1.08836	4.96767	0.422406	0.0894181	0.00760331	0.547723	5.07086e-08	5.06888e-08	1	0	0	1	1	0
AAAGAGAAGG	79	390	10	92.8	1763370666	150	1091366148	3900	4.93671	0.851293	4.20259	0.35735	0.0420259	0.0035735	0.329114	2.38327e-08	2.38234e-08	1	0	0	1	0	0
AAAGAGAATGAGAGAAGGAG	150	704	20	92.8	1763370666	150	1091366148	14080	4.69333	1.61638	7.58621	0.645063	0.151724	0.0129013	0.625778	8.60421e-08	8.60084e-08	1	0	0	1	1	0
AAAGAGAATGAGGGAG	44	189	16	92.8	1763370666	150	1091366148	3024	4.29545	0.474138	2.03664	0.173177	0.0325862	0.00277084	0.458182	1.84795e-08	1.84723e-08	1	0	0	1	0	0
AAAGAGAC	105	482	8	92.8	1763370666	150	1091366148	3856	4.59048	1.13147	5.19397	0.441648	0.0415517	0.00353319	0.244825	2.35638e-08	2.35546e-08	1	0	0	1	0	0
AAAGAGACAG	116	510	10	92.8	1763370666	150	1091366148	5100	4.39655	1.25	5.49569	0.467304	0.0549569	0.00467304	0.293103	3.11658e-08	3.11536e-08	1	0	0	1	0	0
AAAGAGACAGAAAGAGAG	93	411	18	92.8	1763370666	150	1091366148	7398	4.41935	1.00216	4.42888	0.376592	0.0797198	0.00677866	0.530323	4.52088e-08	4.51911e-08	1	0	0	1	1	0
AAAGAGACAGAAAGAGAGAG	51	209	20	92.8	1763370666	150	1091366148	4180	4.09804	0.549569	2.25216	0.191503	0.0450431	0.00383006	0.546405	2.55438e-08	2.55337e-08	1	0	0	1	1	0
AAAGAGACAGACAG	383	1843	14	92.8	1763370666	150	1091366148	25802	4.81201	4.12716	19.8599	1.68871	0.278039	0.0236419	0.449121	1.57675e-07	1.57613e-07	1	0	0	1	0	0
AAAGAGACAGAGAAAGAGAGAAG	94	427	23	92.8	1763370666	150	1091366148	9821	4.54255	1.01293	4.60129	0.391253	0.10583	0.00899881	0.696525	6.00156e-08	5.99921e-08	1	0	0	1	1	0
AAAGAGACGGAGAGCG	90	461	16	92.8	1763370666	150	1091366148	7376	5.12222	0.969828	4.96767	0.422406	0.0794828	0.0067585	0.54637	4.50743e-08	4.50567e-08	1	0	0	1	1	0
AAAGAGAG	11524	70739	8	92.8	1763370666	150	1091366148	565912	6.13841	124.181	762.274	64.8169	6.09819	0.518535	0.327382	3.45826e-06	3.4569e-06	1	0	0	1	0	0
AAAGAGAGAAAGGAGGG	12	54	17	92.8	1763370666	150	1091366148	918	4.5	0.12931	0.581897	0.0494793	0.00989224	0.000841148	0.51	5.60985e-09	5.60765e-09	1	0	0	1	1	0
AAAGAGAGAAAGTAGACGTAG	300	1501	21	92.8	1763370666	150	1091366148	31521	5.00333	3.23276	16.1746	1.37534	0.339666	0.0288821	0.700467	1.92623e-07	1.92548e-07	1	0	0	1	1	0
AAAGAGAGAAAGTAGAGATAG	84	345	21	92.8	1763370666	150	1091366148	7245	4.10714	0.905172	3.71767	0.316118	0.0780711	0.00663847	0.575	4.42738e-08	4.42565e-08	1	0	0	1	1	0
AAAGAGAGAAAGTGGC	63	284	16	92.8	1763370666	150	1091366148	4544	4.50794	0.678879	3.06034	0.260224	0.0489655	0.00416359	0.480847	2.77681e-08	2.77573e-08	1	0	0	1	0	0
AAAGAGAGAAAT	95	478	12	92.8	1763370666	150	1091366148	5736	5.03158	1.02371	5.15086	0.437983	0.0618103	0.0052558	0.402526	3.50524e-08	3.50387e-08	1	0	0	1	0	0
AAAGAGAGAACGAAGG	128	527	16	92.8	1763370666	150	1091366148	8432	4.11719	1.37931	5.67888	0.482881	0.0908621	0.0077261	0.439167	5.15275e-08	5.15073e-08	1	0	0	1	0	0
AAAGAGAGAAG	49	228	11	92.8	1763370666	150	1091366148	2508	4.65306	0.528017	2.4569	0.208912	0.0270259	0.00229804	0.341224	1.53263e-08	1.53202e-08	1	0	0	1	0	0
AAAGAGAGACAG	822	4079	12	92.8	1763370666	150	1091366148	48948	4.96229	8.85776	43.9547	3.73752	0.527457	0.0448502	0.396983	2.99119e-07	2.99001e-07	1	0	0	1	0	0
AAAGAGAGACCG	20	110	12	92.8	1763370666	150	1091366148	1320	5.5	0.215517	1.18534	0.100791	0.0142241	0.00120949	0.44	8.06645e-09	8.06329e-09	1	0	0	1	0	0
AAAGAGAGAG	4599	22059	10	92.8	1763370666	150	1091366148	220590	4.79648	49.5582	237.705	20.2123	2.37705	0.202123	0.319765	1.34801e-06	1.34749e-06	1	0	0	1	0	0
AAAGAGAGAGAC	373	2510	12	92.8	1763370666	150	1091366148	30120	6.72922	4.0194	27.0474	2.29987	0.324569	0.0275984	0.538338	1.84062e-07	1.8399e-07	1	0	0	1	1	0
AAAGAGAGAGAGAC	163	656	14	92.8	1763370666	150	1091366148	9184	4.02454	1.75647	7.06897	0.601081	0.0989655	0.00841514	0.375624	5.61229e-08	5.61009e-08	1	0	0	1	0	0
AAAGAGAGAGAGCGCG	49	200	16	92.8	1763370666	150	1091366148	3200	4.08163	0.528017	2.15517	0.183257	0.0344828	0.0029321	0.435374	1.9555e-08	1.95474e-08	1	0	0	1	0	0
AAAGAGAGAGAGGGAG	198	830	16	92.8	1763370666	150	1091366148	13280	4.19192	2.13362	8.94397	0.760515	0.143103	0.0121682	0.447138	8.11534e-08	8.11216e-08	1	0	0	1	0	0
AAAGAGAGAGGCAGAG	30	158	16	92.8	1763370666	150	1091366148	2528	5.26667	0.323276	1.70259	0.144773	0.0272414	0.00231636	0.561778	1.54485e-08	1.54424e-08	1	0	0	1	1	0
AAAGAGAGAGTAAG	21	87	14	92.8	1763370666	150	1091366148	1218	4.14286	0.226293	0.9375	0.0797166	0.013125	0.00111603	0.386667	7.44313e-09	7.44022e-09	1	0	0	1	0	0
AAAGAGAGAT	5	30	10	92.8	1763370666	150	1091366148	300	6	0.0538793	0.323276	0.0274885	0.00323276	0.000274885	0.4	1.83328e-09	1.83257e-09	1	0	0	1	0	0
AAAGAGAGC	15	69	9	92.8	1763370666	150	1091366148	621	4.6	0.161638	0.743534	0.0632235	0.00669181	0.000569012	0.276	3.7949e-09	3.79341e-09	1	0	0	1	0	0
AAAGAGAGG	351	3425	9	92.8	1763370666	150	1091366148	30825	9.75783	3.78233	36.9073	3.13827	0.332166	0.0282444	0.58547	1.8837e-07	1.88296e-07	1	0	0	1	1	0
AAAGAGAGGAAG	583	4570	12	92.8	1763370666	150	1091366148	54840	7.83877	6.28233	49.2457	4.18741	0.590948	0.0502489	0.627101	3.35124e-07	3.34993e-07	1	0	0	1	1	0
AAAGAGAGGAAGGAGGG	50	202	17	92.8	1763370666	150	1091366148	3434	4.04	0.538793	2.17672	0.185089	0.0370043	0.00314652	0.457867	2.0985e-08	2.09768e-08	1	0	0	1	0	0
AAAGAGAGGCAG	85	368	12	92.8	1763370666	150	1091366148	4416	4.32941	0.915948	3.96552	0.337192	0.0475862	0.0040463	0.346353	2.69859e-08	2.69754e-08	1	0	0	1	0	0
AAAGAGAGGG	207	1271	10	92.8	1763370666	150	1091366148	12710	6.1401	2.2306	13.6961	1.1646	0.136961	0.011646	0.40934	7.76701e-08	7.76397e-08	1	0	0	1	0	0
AAAGAGAGGGACGG	583	2617	14	92.8	1763370666	150	1091366148	36638	4.48885	6.28233	28.2004	2.39791	0.394806	0.0335708	0.418959	2.23893e-07	2.23805e-07	1	0	0	1	0	0
AAAGAGAGGGAG	690	2935	12	92.8	1763370666	150	1091366148	35220	4.25362	7.43534	31.6272	2.68929	0.379526	0.0322715	0.34029	2.15228e-07	2.15143e-07	1	0	0	1	0	0
AAAGAGAGTGAG	111	452	12	92.8	1763370666	150	1091366148	5424	4.07207	1.19612	4.87069	0.41416	0.0584483	0.00496992	0.325766	3.31458e-08	3.31328e-08	1	0	0	1	0	0
AAAGAGAT	54	407	8	92.8	1763370666	150	1091366148	3256	7.53704	0.581897	4.38578	0.372927	0.0350862	0.00298342	0.401975	1.98972e-08	1.98894e-08	1	0	0	1	0	0
AAAGAGATACAG	45	277	12	92.8	1763370666	150	1091366148	3324	6.15556	0.484914	2.98491	0.25381	0.035819	0.00304572	0.492444	2.03128e-08	2.03048e-08	1	0	0	1	0	0
AAAGAGC	1	4	7	92.8	1763370666	150	1091366148	28	4	0.0107759	0.0431034	0.00366513	0.000301724	2.56559e-05	0.186667	1.71106e-10	1.71039e-10	1	0	0	1	0	0
AAAGAGCAACACACAC	243	1173	16	92.8	1763370666	150	1091366148	18768	4.82716	2.61853	12.6401	1.0748	0.202241	0.0171968	0.514897	1.1469e-07	1.14645e-07	1	0	0	1	1	0
AAAGAGCAACACACGC	99	459	16	92.8	1763370666	150	1091366148	7344	4.63636	1.06681	4.94612	0.420574	0.0791379	0.00672918	0.494545	4.48788e-08	4.48612e-08	1	0	0	1	0	0
AAAGAGCGAGGC	27	109	12	92.8	1763370666	150	1091366148	1308	4.03704	0.290948	1.17457	0.0998748	0.0140948	0.0011985	0.322963	7.99312e-09	7.98999e-09	1	0	0	1	0	0
AAAGAGGAAAGGAGAG	69	304	16	92.8	1763370666	150	1091366148	4864	4.4058	0.743534	3.27586	0.27855	0.0524138	0.0044568	0.469952	2.97236e-08	2.9712e-08	1	0	0	1	0	0
AAAGAGGAACACACAC	3869	18302	16	92.8	1763370666	150	1091366148	292832	4.73042	41.6918	197.22	16.7698	3.15552	0.268317	0.504578	1.78948e-06	1.78878e-06	1	0	0	1	1	0
AAAGAGGAACACACGC	52	241	16	92.8	1763370666	150	1091366148	3856	4.63462	0.560345	2.59698	0.220824	0.0415517	0.00353319	0.494359	2.35638e-08	2.35546e-08	1	0	0	1	0	0
AAAGAGGAACCCACGC	180	856	16	92.8	1763370666	150	1091366148	13696	4.75556	1.93966	9.22414	0.784338	0.147586	0.0125494	0.507259	8.36955e-08	8.36627e-08	1	0	0	1	1	0
AAAGAGGAACGCACAC	2671	12341	16	92.8	1763370666	150	1091366148	197456	4.62037	28.7823	132.985	11.3078	2.12776	0.180926	0.492839	1.20664e-06	1.20617e-06	1	0	0	1	0	0
AAAGAGGAACGCACGC	270	1288	16	92.8	1763370666	150	1091366148	20608	4.77037	2.90948	13.8793	1.18017	0.222069	0.0188828	0.50884	1.25934e-07	1.25885e-07	1	0	0	1	1	0
AAAGAGGAAG	57	329	10	92.8	1763370666	150	1091366148	3290	5.77193	0.614224	3.54526	0.301457	0.0354526	0.00301457	0.384795	2.0105e-08	2.00971e-08	1	0	0	1	0	0
AAAGAGGACGACGAGAGGAGCAG	1	4	23	92.8	1763370666	150	1091366148	92	4	0.0107759	0.0431034	0.00366513	0.000991379	8.4298e-05	0.613333	5.62207e-10	5.61987e-10	1	0	0	1	1	0
AAAGAGGAG	151	995	9	92.8	1763370666	150	1091366148	8955	6.5894	1.62716	10.722	0.911701	0.0964978	0.00820531	0.395364	5.47235e-08	5.47021e-08	1	0	0	1	0	0
AAAGAGGAGAGGGAG	185	905	15	92.8	1763370666	150	1091366148	13575	4.89189	1.99353	9.75216	0.829236	0.146282	0.0124385	0.489189	8.29561e-08	8.29236e-08	1	0	0	1	0	0
AAAGAGGATGAAGAG	36	147	15	92.8	1763370666	150	1091366148	2205	4.08333	0.387931	1.58405	0.134694	0.0237608	0.0020204	0.408333	1.34746e-08	1.34694e-08	1	0	0	1	0	0
AAAGAGGC	103	1044	8	92.8	1763370666	150	1091366148	8352	10.1359	1.10991	11.25	0.956599	0.09	0.00765279	0.540583	5.10386e-08	5.10186e-08	1	0	0	1	1	0
AAAGAGGCACGCACGC	1	5	16	92.8	1763370666	150	1091366148	80	5	0.0107759	0.0538793	0.00458141	0.000862069	7.33026e-05	0.533333	4.88876e-10	4.88684e-10	1	0	0	1	1	0
AAAGAGGG	660	4178	8	92.8	1763370666	150	1091366148	33424	6.3303	7.11207	45.0216	3.82823	0.360172	0.0306258	0.337616	2.04252e-07	2.04172e-07	1	0	0	1	0	0
AAAGAGGGAAGAGAG	85	402	15	92.8	1763370666	150	1091366148	6030	4.72941	0.915948	4.3319	0.368346	0.0649784	0.00552519	0.472941	3.6849e-08	3.68346e-08	1	0	0	1	0	0
AAAGAGGGAAGCGAGG	20	91	16	92.8	1763370666	150	1091366148	1456	4.55	0.215517	0.980603	0.0833817	0.0156897	0.00133411	0.485333	8.89754e-09	8.89405e-09	1	0	0	1	0	0
AAAGAGGGACACACAC	14	71	16	92.8	1763370666	150	1091366148	1136	5.07143	0.150862	0.765086	0.0650561	0.0122414	0.0010409	0.540952	6.94203e-09	6.93931e-09	1	0	0	1	1	0
AAAGAGGGAGAAGAG	3	12	15	92.8	1763370666	150	1091366148	180	4	0.0323276	0.12931	0.0109954	0.00193966	0.000164931	0.4	1.09997e-09	1.09954e-09	1	0	0	1	0	0
AAAGAGGGAGACAGAG	109	530	16	92.8	1763370666	150	1091366148	8480	4.86239	1.17457	5.71121	0.48563	0.0913793	0.00777008	0.518654	5.18208e-08	5.18005e-08	1	0	0	1	1	0
AAAGAGGGAGAGCGG	86	372	15	92.8	1763370666	150	1091366148	5580	4.32558	0.926724	4.00862	0.340857	0.0601293	0.00511286	0.432558	3.40991e-08	3.40857e-08	1	0	0	1	0	0
AAAGAGGGAGCGAAGCCTAT	22	91	20	92.8	1763370666	150	1091366148	1820	4.13636	0.237069	0.980603	0.0833817	0.0196121	0.00166763	0.551515	1.11219e-08	1.11176e-08	1	0	0	1	1	0
AAAGAGGGAGGGAGAGAG	2	10	18	92.8	1763370666	150	1091366148	180	5	0.0215517	0.107759	0.00916283	0.00193966	0.000164931	0.6	1.09997e-09	1.09954e-09	1	0	0	1	1	0
AAAGAGGGAGTGAGAGAG	172	748	18	92.8	1763370666	150	1091366148	13464	4.34884	1.85345	8.06034	0.68538	0.145086	0.0123368	0.52186	8.22778e-08	8.22455e-08	1	0	0	1	1	0
AAAGAGGGCAAGAGAGGG	24	96	18	92.8	1763370666	150	1091366148	1728	4	0.258621	1.03448	0.0879631	0.0186207	0.00158334	0.48	1.05597e-08	1.05556e-08	1	0	0	1	0	0
AAAGAGGT	34	418	8	92.8	1763370666	150	1091366148	3344	12.2941	0.366379	4.50431	0.383006	0.0360345	0.00306405	0.655686	2.0435e-08	2.0427e-08	1	0	0	1	1	0
AAAGAGGTAAGCAATG	323	2006	16	92.8	1763370666	150	1091366148	32096	6.21053	3.4806	21.6164	1.83806	0.345862	0.029409	0.662456	1.96137e-07	1.9606e-07	1	0	0	1	1	0
AAAGAGTCAGAGAG	241	1402	14	92.8	1763370666	150	1091366148	19628	5.81743	2.59698	15.1078	1.28463	0.211509	0.0179848	0.54296	1.19946e-07	1.19899e-07	1	0	0	1	1	0
AAAGAGTGAACGAG	21	86	14	92.8	1763370666	150	1091366148	1204	4.09524	0.226293	0.926724	0.0788003	0.0129741	0.0011032	0.382222	7.35758e-09	7.3547e-09	1	0	0	1	0	0
AAAGAGTGAGAGG	94	435	13	92.8	1763370666	150	1091366148	5655	4.62766	1.01293	4.6875	0.398583	0.0609375	0.00518158	0.401064	3.45574e-08	3.45439e-08	1	0	0	1	0	0
AAAGAGTGCGAGAGAG	102	522	16	92.8	1763370666	150	1091366148	8352	5.11765	1.09914	5.625	0.4783	0.09	0.00765279	0.545882	5.10386e-08	5.10186e-08	1	0	0	1	1	0
AAAGAGTGGACG	62	274	12	92.8	1763370666	150	1091366148	3288	4.41935	0.668103	2.95259	0.251061	0.035431	0.00301274	0.353548	2.00928e-08	2.00849e-08	1	0	0	1	0	0
AAAGAGTGGGAG	232	1300	12	92.8	1763370666	150	1091366148	15600	5.60345	2.5	14.0086	1.19117	0.168103	0.014294	0.448276	9.53308e-08	9.52934e-08	1	0	0	1	0	0
AAAGAGTGGTAG	60	273	12	92.8	1763370666	150	1091366148	3276	4.55	0.646552	2.94181	0.250145	0.0353017	0.00300174	0.364	2.00195e-08	2.00116e-08	1	0	0	1	0	0
AAAGAGTGTC	44	244	10	92.8	1763370666	150	1091366148	2440	5.54545	0.474138	2.62931	0.223573	0.0262931	0.00223573	0.369697	1.49107e-08	1.49049e-08	1	0	0	1	0	0
AAAGAGTGTGAG	62	254	12	92.8	1763370666	150	1091366148	3048	4.09677	0.668103	2.73707	0.232736	0.0328448	0.00279283	0.327742	1.86262e-08	1.86189e-08	1	0	0	1	0	0
AAAGAGTTC	182	1906	9	92.8	1763370666	150	1091366148	17154	10.4725	1.96121	20.5388	1.74643	0.184849	0.0157179	0.628352	1.04827e-07	1.04786e-07	1	0	0	1	1	0
AAAGAGTTCCAAG	78	486	13	92.8	1763370666	150	1091366148	6318	6.23077	0.840517	5.23707	0.445313	0.0680819	0.00578907	0.54	3.8609e-08	3.85938e-08	1	0	0	1	1	0
AAAGAT	114	501	6	92.8	1763370666	150	1091366148	3006	4.39474	1.22845	5.39871	0.459058	0.0323922	0.00275435	0.175789	1.83695e-08	1.83623e-08	1	0	0	1	0	0
AAAGATAACAAT	77	690	12	92.8	1763370666	150	1091366148	8280	8.96104	0.829741	7.43534	0.632235	0.0892241	0.00758682	0.716883	5.05986e-08	5.05788e-08	1	0	0	1	1	0
AAAGATAAT	13	54	9	92.8	1763370666	150	1091366148	486	4.15385	0.140086	0.581897	0.0494793	0.00523707	0.000445313	0.249231	2.96992e-09	2.96876e-09	1	0	0	1	0	0
AAAGATAATAATGAT	51	265	15	92.8	1763370666	150	1091366148	3975	5.19608	0.549569	2.8556	0.242815	0.0428341	0.00364222	0.519608	2.4291e-08	2.42815e-08	1	0	0	1	1	0
AAAGATAG	219	1486	8	92.8	1763370666	150	1091366148	11888	6.78539	2.35991	16.0129	1.3616	0.128103	0.0108928	0.361887	7.26469e-08	7.26185e-08	1	0	0	1	0	0
AAAGATAGAG	113	594	10	92.8	1763370666	150	1091366148	5940	5.25664	1.21767	6.40086	0.544272	0.0640086	0.00544272	0.350442	3.6299e-08	3.62848e-08	1	0	0	1	0	0
AAAGATAGAT	94	1084	10	92.8	1763370666	150	1091366148	10840	11.5319	1.01293	11.681	0.993251	0.11681	0.00993251	0.768794	6.62426e-08	6.62167e-08	1	0	0	1	1	0
AAAGATAGATAGAT	150	1192	14	92.8	1763370666	150	1091366148	16688	7.94667	1.61638	12.8448	1.09221	0.179828	0.0152909	0.741689	1.01979e-07	1.0194e-07	1	0	0	1	1	0
AAAGATATATCTATATCT	1	5	18	92.8	1763370666	150	1091366148	90	5	0.0107759	0.0538793	0.00458141	0.000969828	8.24654e-05	0.6	5.49985e-10	5.4977e-10	1	0	0	1	1	0
AAAGATCGACGTCGG	85	456	15	92.8	1763370666	150	1091366148	6840	5.36471	0.915948	4.91379	0.417825	0.0737069	0.00626737	0.536471	4.17989e-08	4.17825e-08	1	0	0	1	1	0
AAAGATGACAAATCTAAC	1	4	18	92.8	1763370666	150	1091366148	72	4	0.0107759	0.0431034	0.00366513	0.000775862	6.59724e-05	0.48	4.39988e-10	4.39816e-10	1	0	0	1	0	0
AAAGATGAT	7	58	9	92.8	1763370666	150	1091366148	522	8.28571	0.075431	0.625	0.0531444	0.005625	0.0004783	0.497143	3.18991e-09	3.18866e-09	1	0	0	1	0	0
AAAGATGATAATGAT	201	1663	15	92.8	1763370666	150	1091366148	24945	8.27363	2.16595	17.9203	1.52378	0.268804	0.0228567	0.827363	1.52438e-07	1.52378e-07	1	0	0	1	1	0
AAAGATGG	109	931	8	92.8	1763370666	150	1091366148	7448	8.54128	1.17457	10.0323	0.853059	0.0802586	0.00682447	0.455535	4.55143e-08	4.54965e-08	1	0	0	1	0	0
AAAGATTATAATGAT	21	126	15	92.8	1763370666	150	1091366148	1890	6	0.226293	1.35776	0.115452	0.0203664	0.00173177	0.6	1.15497e-08	1.15452e-08	1	0	0	1	1	0
AAAGC	863	6286	5	92.8	1763370666	150	1091366148	31430	7.28389	9.29957	67.7371	5.75975	0.338685	0.0287988	0.242796	1.92067e-07	1.91992e-07	1	0	0	1	0	0
AAAGCAAAGCAAAGG	76	454	15	92.8	1763370666	150	1091366148	6810	5.97368	0.818966	4.89224	0.415992	0.0733836	0.00623989	0.597368	4.16155e-08	4.15992e-08	1	0	0	1	1	0
AAAGCAAAGCG	1	4	11	92.8	1763370666	150	1091366148	44	4	0.0107759	0.0431034	0.00366513	0.000474138	4.03164e-05	0.293333	2.68882e-10	2.68776e-10	1	0	0	1	0	0
AAAGCAAAGG	13	65	10	92.8	1763370666	150	1091366148	650	5	0.140086	0.700431	0.0595584	0.00700431	0.000595584	0.333333	3.97211e-09	3.97056e-09	1	0	0	1	0	0
AAAGCAAAGGAAAGG	70	330	15	92.8	1763370666	150	1091366148	4950	4.71429	0.75431	3.55603	0.302373	0.0533405	0.0045356	0.471429	3.02492e-08	3.02373e-08	1	0	0	1	0	0
AAAGCAACGAAG	32	175	12	92.8	1763370666	150	1091366148	2100	5.46875	0.344828	1.88578	0.160349	0.0226293	0.00192419	0.4375	1.2833e-08	1.2828e-08	1	0	0	1	0	0
AAAGCAAG	389	2689	8	92.8	1763370666	150	1091366148	21512	6.9126	4.19181	28.9763	2.46388	0.23181	0.0197111	0.368672	1.31459e-07	1.31407e-07	1	0	0	1	0	0
AAAGCAAGAAAGTAAG	103	565	16	92.8	1763370666	150	1091366148	9040	5.48544	1.10991	6.08836	0.5177	0.0974138	0.0082832	0.585113	5.52429e-08	5.52213e-08	1	0	0	1	1	0
AAAGCAAGAC	33	209	10	92.8	1763370666	150	1091366148	2090	6.33333	0.355603	2.25216	0.191503	0.0225216	0.00191503	0.422222	1.27719e-08	1.27669e-08	1	0	0	1	0	0
AAAGCAAGAGAG	65	395	12	92.8	1763370666	150	1091366148	4740	6.07692	0.700431	4.25647	0.361932	0.0510776	0.00434318	0.486154	2.89659e-08	2.89545e-08	1	0	0	1	0	0
AAAGCAAGC	204	1063	9	92.8	1763370666	150	1091366148	9567	5.21078	2.19828	11.4547	0.974009	0.103093	0.00876608	0.312647	5.84634e-08	5.84405e-08	1	0	0	1	0	0
AAAGCAAGCGAG	100	422	12	92.8	1763370666	150	1091366148	5064	4.22	1.07759	4.54741	0.386671	0.054569	0.00464006	0.3376	3.09458e-08	3.09337e-08	1	0	0	1	0	0
AAAGCAAGCGAGCAAG	59	256	16	92.8	1763370666	150	1091366148	4096	4.33898	0.635776	2.75862	0.234568	0.0441379	0.00375309	0.462825	2.50304e-08	2.50206e-08	1	0	0	1	0	0
AAAGCAAGG	3853	22247	9	92.8	1763370666	150	1091366148	200223	5.77394	41.5194	239.731	20.3845	2.15758	0.183461	0.346437	1.22355e-06	1.22307e-06	1	0	0	1	0	0
AAAGCAAGGAAG	206	1143	12	92.8	1763370666	150	1091366148	13716	5.54854	2.21983	12.3168	1.04731	0.147802	0.0125677	0.443883	8.38177e-08	8.37849e-08	1	0	0	1	0	0
AAAGCAAGT	27062	181436	9	92.8	1763370666	150	1091366148	1632924	6.70446	291.616	1955.13	166.247	17.5962	1.49622	0.402267	9.97871e-06	9.9748e-06	1	1	0	1	0	0
AAAGCAAGTAAGT	79	380	13	92.8	1763370666	150	1091366148	4940	4.81013	0.851293	4.09483	0.348187	0.0532328	0.00452644	0.416878	3.01881e-08	3.01762e-08	1	0	0	1	0	0
AAAGCAATCAAG	21	95	12	92.8	1763370666	150	1091366148	1140	4.52381	0.226293	1.02371	0.0870469	0.0122845	0.00104456	0.361905	6.96648e-09	6.96375e-09	1	0	0	1	0	0
AAAGCAC	18	72	7	92.8	1763370666	150	1091366148	504	4	0.193966	0.775862	0.0659724	0.00543103	0.000461807	0.186667	3.07992e-09	3.07871e-09	1	0	0	1	0	0
AAAGCAG	60	421	7	92.8	1763370666	150	1091366148	2947	7.01667	0.646552	4.53664	0.385755	0.0317565	0.00270029	0.327444	1.8009e-08	1.80019e-08	1	0	0	1	0	0
AAAGCAGGCGAG	74	382	12	92.8	1763370666	150	1091366148	4584	5.16216	0.797414	4.11638	0.35002	0.0493966	0.00420024	0.412973	2.80126e-08	2.80016e-08	1	0	0	1	0	0
AAAGCAGGT	6509	48019	9	92.8	1763370666	150	1091366148	432171	7.37732	70.1401	517.446	43.999	4.65702	0.395991	0.442639	2.64097e-06	2.63994e-06	1	0	0	1	0	0
AAAGCC	72	288	6	92.8	1763370666	150	1091366148	1728	4	0.775862	3.10345	0.263889	0.0186207	0.00158334	0.16	1.05597e-08	1.05556e-08	1	0	0	1	0	0
AAAGCCAGCGAGCAAG	52	248	16	92.8	1763370666	150	1091366148	3968	4.76923	0.560345	2.67241	0.227238	0.0427586	0.00363581	0.508718	2.42482e-08	2.42387e-08	1	0	0	1	1	0
AAAGCCAGTCCC	52	211	12	92.8	1763370666	150	1091366148	2532	4.05769	0.560345	2.27371	0.193336	0.0272845	0.00232003	0.324615	1.54729e-08	1.54669e-08	1	0	0	1	0	0
AAAGCCC	6	24	7	92.8	1763370666	150	1091366148	168	4	0.0646552	0.258621	0.0219908	0.00181034	0.000153936	0.186667	1.02664e-09	1.02624e-09	1	0	0	1	0	0
AAAGCCCCT	44	191	9	92.8	1763370666	150	1091366148	1719	4.34091	0.474138	2.05819	0.17501	0.0185237	0.00157509	0.260455	1.05047e-08	1.05006e-08	1	0	0	1	0	0
AAAGCCCGACACCG	1	4	14	92.8	1763370666	150	1091366148	56	4	0.0107759	0.0431034	0.00366513	0.000603448	5.13118e-05	0.373333	3.42213e-10	3.42079e-10	1	0	0	1	0	0
AAAGCCG	76	359	7	92.8	1763370666	150	1091366148	2513	4.72368	0.818966	3.86853	0.328946	0.0270797	0.00230262	0.220439	1.53568e-08	1.53508e-08	1	0	0	1	0	0
AAAGCG	41	164	6	92.8	1763370666	150	1091366148	984	4	0.44181	1.76724	0.15027	0.0106034	0.000901622	0.16	6.01317e-09	6.01081e-09	1	0	0	1	0	0
AAAGCGAAGAGAGGCAGAG	92	389	19	92.8	1763370666	150	1091366148	7391	4.22826	0.991379	4.19181	0.356434	0.0796444	0.00677225	0.53558	4.5166e-08	4.51483e-08	1	0	0	1	1	0
AAAGCGAAGCAAGACGGTG	45	181	19	92.8	1763370666	150	1091366148	3439	4.02222	0.484914	1.95043	0.165847	0.0370582	0.0031511	0.509481	2.10155e-08	2.10073e-08	1	0	0	1	1	0
AAAGCGAGAGAGCGAT	181	784	16	92.8	1763370666	150	1091366148	12544	4.33149	1.95043	8.44828	0.718366	0.135172	0.0114939	0.462026	7.66557e-08	7.66257e-08	1	0	0	1	0	0
AAAGCGAT	1	6	8	92.8	1763370666	150	1091366148	48	6	0.0107759	0.0646552	0.0054977	0.000517241	4.39816e-05	0.32	2.93325e-10	2.9321e-10	1	0	0	1	0	0
AAAGCGCTCGC	6	34	11	92.8	1763370666	150	1091366148	374	5.66667	0.0646552	0.366379	0.0311536	0.00403017	0.00034269	0.415556	2.28549e-09	2.2846e-09	1	0	0	1	0	0
AAAGCGTCAGAGAG	113	710	14	92.8	1763370666	150	1091366148	9940	6.28319	1.21767	7.65086	0.650561	0.107112	0.00910785	0.586431	6.07428e-08	6.0719e-08	1	0	0	1	1	0
AAAGCGTTC	40	255	9	92.8	1763370666	150	1091366148	2295	6.375	0.431034	2.74784	0.233652	0.0247306	0.00210287	0.3825	1.40246e-08	1.40191e-08	1	0	0	1	0	0
AAAGCT	1	4	6	92.8	1763370666	150	1091366148	24	4	0.0107759	0.0431034	0.00366513	0.000258621	2.19908e-05	0.16	1.46663e-10	1.46605e-10	1	0	0	1	0	0
AAAGCTC	16	64	7	92.8	1763370666	150	1091366148	448	4	0.172414	0.689655	0.0586421	0.00482759	0.000410495	0.186667	2.7377e-09	2.73663e-09	1	0	0	1	0	0
AAAGCTCGACACGT	50	218	14	92.8	1763370666	150	1091366148	3052	4.36	0.538793	2.34914	0.19975	0.0328879	0.0027965	0.406933	1.86506e-08	1.86433e-08	1	0	0	1	0	0
AAAGCTTCGACGTC	59	267	14	92.8	1763370666	150	1091366148	3738	4.52542	0.635776	2.87716	0.244648	0.0402802	0.00342507	0.422373	2.28427e-08	2.28338e-08	1	0	0	1	0	0
AAAGG	2745	38436	5	92.8	1763370666	150	1091366148	192180	14.0022	29.5797	414.181	35.2182	2.07091	0.176091	0.46674	1.1744e-06	1.17394e-06	1	0	0	1	0	0
AAAGGAAAGGG	33	166	11	92.8	1763370666	150	1091366148	1826	5.0303	0.355603	1.78879	0.152103	0.0196767	0.00167313	0.368889	1.11586e-08	1.11542e-08	1	0	0	1	0	0
AAAGGAAAGGGAAGGAAGG	1	4	19	92.8	1763370666	150	1091366148	76	4	0.0107759	0.0431034	0.00366513	0.000818966	6.96375e-05	0.506667	4.64432e-10	4.6425e-10	1	0	0	1	1	0
AAAGGAAAGGGAAGTAAGG	26	117	19	92.8	1763370666	150	1091366148	2223	4.5	0.280172	1.26078	0.107205	0.0239547	0.0020369	0.57	1.35846e-08	1.35793e-08	1	0	0	1	1	0
AAAGGAAAGGGAGGAAGG	59	246	18	92.8	1763370666	150	1091366148	4428	4.16949	0.635776	2.65086	0.225406	0.0477155	0.0040573	0.500339	2.70593e-08	2.70487e-08	1	0	0	1	1	0
AAAGGAAAGGGGG	10	50	13	92.8	1763370666	150	1091366148	650	5	0.107759	0.538793	0.0458141	0.00700431	0.000595584	0.433333	3.97211e-09	3.97056e-09	1	0	0	1	0	0
AAAGGAAC	152	2024	8	92.8	1763370666	150	1091366148	16192	13.3158	1.63793	21.8103	1.85456	0.174483	0.0148365	0.710175	9.89484e-08	9.89097e-08	1	0	0	1	1	0
AAAGGAACACACGCAC	167	900	16	92.8	1763370666	150	1091366148	14400	5.38922	1.79957	9.69828	0.824654	0.155172	0.0131945	0.57485	8.79976e-08	8.79631e-08	1	0	0	1	1	0
AAAGGAACGAAG	138	1175	12	92.8	1763370666	150	1091366148	14100	8.51449	1.48707	12.6616	1.07663	0.15194	0.0129196	0.681159	8.61643e-08	8.61306e-08	1	0	0	1	1	0
AAAGGAAG	3436	22443	8	92.8	1763370666	150	1091366148	179544	6.53172	37.0259	241.843	20.5641	1.93474	0.164513	0.348359	1.09718e-06	1.09675e-06	1	0	0	1	0	0
AAAGGAAGACAG	33	151	12	92.8	1763370666	150	1091366148	1812	4.57576	0.355603	1.62716	0.138359	0.0195259	0.0016603	0.366061	1.1073e-08	1.10687e-08	1	0	0	1	0	0
AAAGGAAGAGAGACAG	169	714	16	92.8	1763370666	150	1091366148	11424	4.22485	1.82112	7.69397	0.654226	0.123103	0.0104676	0.450651	6.98114e-08	6.97841e-08	1	0	0	1	0	0
AAAGGAAGAGGG	512	2344	12	92.8	1763370666	150	1091366148	28128	4.57812	5.51724	25.2586	2.14777	0.303103	0.0257732	0.36625	1.71889e-07	1.71821e-07	1	0	0	1	0	0
AAAGGAAGG	2399	15675	9	92.8	1763370666	150	1091366148	141075	6.53397	25.8513	168.912	14.3627	1.5202	0.129265	0.392038	8.62102e-07	8.61764e-07	1	0	0	1	0	0
AAAGGAAGGG	86	553	10	92.8	1763370666	150	1091366148	5530	6.43023	0.926724	5.95905	0.506704	0.0595905	0.00506704	0.428682	3.37935e-08	3.37803e-08	1	0	0	1	0	0
AAAGGAAT	15	79	8	92.8	1763370666	150	1091366148	632	5.26667	0.161638	0.851293	0.0723863	0.00681034	0.000579091	0.280889	3.86212e-09	3.8606e-09	1	0	0	1	0	0
AAAGGAC	12	48	7	92.8	1763370666	150	1091366148	336	4	0.12931	0.517241	0.0439816	0.00362069	0.000307871	0.186667	2.05328e-09	2.05247e-09	1	0	0	1	0	0
AAAGGACAC	45	511	9	92.8	1763370666	150	1091366148	4599	11.3556	0.484914	5.50647	0.46822	0.0495582	0.00421398	0.681333	2.81042e-08	2.80932e-08	1	0	0	1	1	0
AAAGGACAG	220	1807	9	92.8	1763370666	150	1091366148	16263	8.21364	2.37069	19.472	1.65572	0.175248	0.0149015	0.492818	9.93823e-08	9.93434e-08	1	0	0	1	0	0
AAAGGACG	35	253	8	92.8	1763370666	150	1091366148	2024	7.22857	0.377155	2.72629	0.23182	0.0218103	0.00185456	0.385524	1.23686e-08	1.23637e-08	1	0	0	1	0	0
AAAGGAG	45	180	7	92.8	1763370666	150	1091366148	1260	4	0.484914	1.93966	0.164931	0.0135776	0.00115452	0.186667	7.69979e-09	7.69678e-09	1	0	0	1	0	0
AAAGGAGAG	72	598	9	92.8	1763370666	150	1091366148	5382	8.30556	0.775862	6.44397	0.547937	0.0579957	0.00493143	0.498333	3.28891e-08	3.28762e-08	1	0	0	1	0	0
AAAGGAGAGAGAG	125	685	13	92.8	1763370666	150	1091366148	8905	5.48	1.34698	7.38147	0.627654	0.0959591	0.0081595	0.474933	5.4418e-08	5.43967e-08	1	0	0	1	0	0
AAAGGAGC	1828	8139	8	92.8	1763370666	150	1091366148	65112	4.45241	19.6983	87.7047	7.45763	0.701638	0.059661	0.237462	3.97896e-07	3.9774e-07	1	0	0	1	0	0
AAAGGAGCGAAG	67	354	12	92.8	1763370666	150	1091366148	4248	5.28358	0.721983	3.81466	0.324364	0.0457759	0.00389237	0.422687	2.59593e-08	2.59491e-08	1	0	0	1	0	0
AAAGGAGG	908	4242	8	92.8	1763370666	150	1091366148	33936	4.67181	9.78448	45.7112	3.88687	0.36569	0.031095	0.249163	2.07381e-07	2.073e-07	1	0	0	1	0	0
AAAGGAGGAGG	23	143	11	92.8	1763370666	150	1091366148	1573	6.21739	0.247845	1.54095	0.131028	0.0169504	0.00144131	0.455942	9.61252e-09	9.60875e-09	1	0	0	1	0	0
AAAGGAGGCAGAGGGG	59	287	16	92.8	1763370666	150	1091366148	4592	4.86441	0.635776	3.09267	0.262973	0.0494828	0.00420757	0.51887	2.80615e-08	2.80505e-08	1	0	0	1	1	0
AAAGGAGGGGC	3	19	11	92.8	1763370666	150	1091366148	209	6.33333	0.0323276	0.204741	0.0174094	0.00225216	0.000191503	0.464444	1.27719e-09	1.27669e-09	1	0	0	1	0	0
AAAGGAGGTGAAGGG	71	297	15	92.8	1763370666	150	1091366148	4455	4.1831	0.765086	3.20043	0.272136	0.0480065	0.00408204	0.41831	2.72243e-08	2.72136e-08	1	0	0	1	0	0
AAAGGAGT	76	534	8	92.8	1763370666	150	1091366148	4272	7.02632	0.818966	5.75431	0.489295	0.0460345	0.00391436	0.374737	2.6106e-08	2.60957e-08	1	0	0	1	0	0
AAAGGC	5363	81084	6	92.8	1763370666	150	1091366148	486504	15.1191	57.7909	873.75	74.2959	5.2425	0.445775	0.604766	2.973e-06	2.97183e-06	1	0	0	1	1	0
AAAGGCAATGCAGGTAAT	1	4	18	92.8	1763370666	150	1091366148	72	4	0.0107759	0.0431034	0.00366513	0.000775862	6.59724e-05	0.48	4.39988e-10	4.39816e-10	1	0	0	1	0	0
AAAGGCAG	40	263	8	92.8	1763370666	150	1091366148	2104	6.575	0.431034	2.83405	0.240982	0.0226724	0.00192786	0.350667	1.28574e-08	1.28524e-08	1	0	0	1	0	0
AAAGGCAGAGACACAG	1	4	16	92.8	1763370666	150	1091366148	64	4	0.0107759	0.0431034	0.00366513	0.000689655	5.86421e-05	0.426667	3.91101e-10	3.90947e-10	1	0	0	1	0	0
AAAGGCAGGAAGAAG	23	95	15	92.8	1763370666	150	1091366148	1425	4.13043	0.247845	1.02371	0.0870469	0.0153556	0.0013057	0.413043	8.7081e-09	8.70469e-09	1	0	0	1	0	0
AAAGGCAGGAAGGAAG	385	2132	16	92.8	1763370666	150	1091366148	34112	5.53766	4.14871	22.9741	1.95351	0.367586	0.0312562	0.590684	2.08457e-07	2.08375e-07	1	0	0	1	1	0
AAAGGCAGGCAG	210	992	12	92.8	1763370666	150	1091366148	11904	4.72381	2.26293	10.6897	0.908953	0.128276	0.0109074	0.377905	7.27447e-08	7.27162e-08	1	0	0	1	0	0
AAAGGCCGAAGG	152	906	12	92.8	1763370666	150	1091366148	10872	5.96053	1.63793	9.76293	0.830152	0.117155	0.00996183	0.476842	6.64382e-08	6.64122e-08	1	0	0	1	0	0
AAAGGCGGAAGC	529	3868	12	92.8	1763370666	150	1091366148	46416	7.31191	5.70043	41.681	3.54418	0.500172	0.0425302	0.584953	2.83646e-07	2.83535e-07	1	0	0	1	1	0
AAAGGCGGAAGG	113	729	12	92.8	1763370666	150	1091366148	8748	6.45133	1.21767	7.8556	0.66797	0.0942672	0.00801564	0.516106	5.34586e-08	5.34376e-08	1	0	0	1	1	0
AAAGGCTACAC	54	248	11	92.8	1763370666	150	1091366148	2728	4.59259	0.581897	2.67241	0.227238	0.0293966	0.00249962	0.33679	1.66707e-08	1.66641e-08	1	0	0	1	0	0
AAAGGCTCGTCACC	32	144	14	92.8	1763370666	150	1091366148	2016	4.5	0.344828	1.55172	0.131945	0.0217241	0.00184723	0.42	1.23197e-08	1.23148e-08	1	0	0	1	0	0
AAAGGG	509	3657	6	92.8	1763370666	150	1091366148	21942	7.18468	5.48491	39.4073	3.35085	0.236444	0.0201051	0.287387	1.34086e-07	1.34034e-07	1	0	0	1	0	0
AAAGGGAACAACACT	19	76	15	92.8	1763370666	150	1091366148	1140	4	0.204741	0.818966	0.0696375	0.0122845	0.00104456	0.4	6.96648e-09	6.96375e-09	1	0	0	1	0	0
AAAGGGAAG	148	1234	9	92.8	1763370666	150	1091366148	11106	8.33784	1.59483	13.2974	1.13069	0.119677	0.0101762	0.50027	6.78682e-08	6.78416e-08	1	0	0	1	1	0
AAAGGGAAGAGAGAGG	36	182	16	92.8	1763370666	150	1091366148	2912	5.05556	0.387931	1.96121	0.166763	0.0313793	0.00266822	0.539259	1.77951e-08	1.77881e-08	1	0	0	1	1	0
AAAGGGAAGG	148	610	10	92.8	1763370666	150	1091366148	6100	4.12162	1.59483	6.57328	0.558932	0.0657328	0.00558932	0.274775	3.72768e-08	3.72622e-08	1	0	0	1	0	0
AAAGGGAAGGAC	26	176	12	92.8	1763370666	150	1091366148	2112	6.76923	0.280172	1.89655	0.161266	0.0227586	0.00193519	0.541538	1.29063e-08	1.29013e-08	1	0	0	1	1	0
AAAGGGAC	37	287	8	92.8	1763370666	150	1091366148	2296	7.75676	0.398707	3.09267	0.262973	0.0247414	0.00210379	0.413694	1.40307e-08	1.40252e-08	1	0	0	1	0	0
AAAGGGACAACACAGAT	246	1169	17	92.8	1763370666	150	1091366148	19873	4.75203	2.65086	12.597	1.07113	0.214149	0.0182093	0.538564	1.21443e-07	1.21395e-07	1	0	0	1	1	0
AAAGGGACACAGACAGACAC	104	466	20	92.8	1763370666	150	1091366148	9320	4.48077	1.12069	5.02155	0.426988	0.100431	0.00853976	0.597436	5.6954e-08	5.69317e-08	1	0	0	1	1	0
AAAGGGACAGAGACAGACAC	90	365	20	92.8	1763370666	150	1091366148	7300	4.05556	0.969828	3.93319	0.334443	0.0786638	0.00668886	0.540741	4.46099e-08	4.45924e-08	1	0	0	1	1	0
AAAGGGACAGGGACTAGC	1	5	18	92.8	1763370666	150	1091366148	90	5	0.0107759	0.0538793	0.00458141	0.000969828	8.24654e-05	0.6	5.49985e-10	5.4977e-10	1	0	0	1	1	0
AAAGGGAG	870	5615	8	92.8	1763370666	150	1091366148	44920	6.45402	9.375	60.5065	5.14493	0.484052	0.0411594	0.344215	2.74504e-07	2.74396e-07	1	0	0	1	0	0
AAAGGGAGAACGACAGAGAG	281	1179	20	92.8	1763370666	150	1091366148	23580	4.19573	3.02802	12.7047	1.0803	0.254095	0.0216059	0.559431	1.44096e-07	1.4404e-07	1	0	0	1	1	0
AAAGGGAGAGAATGGG	62	251	16	92.8	1763370666	150	1091366148	4016	4.04839	0.668103	2.70474	0.229987	0.0432759	0.00367979	0.431828	2.45416e-08	2.45319e-08	1	0	0	1	0	0
AAAGGGAGAGAGAGGCAG	101	421	18	92.8	1763370666	150	1091366148	7578	4.16832	1.08836	4.53664	0.385755	0.0816595	0.00694359	0.500198	4.63087e-08	4.62906e-08	1	0	0	1	1	0
AAAGGGAGG	278	1998	9	92.8	1763370666	150	1091366148	17982	7.18705	2.99569	21.5302	1.83073	0.193772	0.0164766	0.431223	1.09887e-07	1.09844e-07	1	0	0	1	0	0
AAAGGGAGGGAGCCAT	45	183	16	92.8	1763370666	150	1091366148	2928	4.06667	0.484914	1.97198	0.16768	0.0315517	0.00268288	0.433778	1.78928e-08	1.78858e-08	1	0	0	1	0	0
AAAGGGCGAACGAACG	273	1276	16	92.8	1763370666	150	1091366148	20416	4.67399	2.94181	13.75	1.16918	0.22	0.0187068	0.498559	1.24761e-07	1.24712e-07	1	0	0	1	0	0
AAAGGGG	11	71	7	92.8	1763370666	150	1091366148	497	6.45455	0.118534	0.765086	0.0650561	0.0053556	0.000455393	0.301212	3.03714e-09	3.03595e-09	1	0	0	1	0	0
AAAGGGGAG	203	1458	9	92.8	1763370666	150	1091366148	13122	7.18227	2.1875	15.7112	1.33594	0.141401	0.0120235	0.430936	8.01878e-08	8.01564e-08	1	0	0	1	0	0
AAAGGGGAGAAG	18	87	12	92.8	1763370666	150	1091366148	1044	4.83333	0.193966	0.9375	0.0797166	0.01125	0.000956599	0.386667	6.37983e-09	6.37733e-09	1	0	0	1	0	0
AAAGGGGAGG	1	4	10	92.8	1763370666	150	1091366148	40	4	0.0107759	0.0431034	0.00366513	0.000431034	3.66513e-05	0.266667	2.44438e-10	2.44342e-10	1	0	0	1	0	0
AAAGGGGAGGGAGAGG	4	20	16	92.8	1763370666	150	1091366148	320	5	0.0431034	0.215517	0.0183257	0.00344828	0.00029321	0.533333	1.9555e-09	1.95474e-09	1	0	0	1	1	0
AAAGGGGGAG	1	6	10	92.8	1763370666	150	1091366148	60	6	0.0107759	0.0646552	0.0054977	0.000646552	5.4977e-05	0.4	3.66657e-10	3.66513e-10	1	0	0	1	0	0
AAAGGGGGAGAGAGGGGG	1	4	18	92.8	1763370666	150	1091366148	72	4	0.0107759	0.0431034	0.00366513	0.000775862	6.59724e-05	0.48	4.39988e-10	4.39816e-10	1	0	0	1	0	0
AAAGGGGGG	3	12	9	92.8	1763370666	150	1091366148	108	4	0.0323276	0.12931	0.0109954	0.00116379	9.89585e-05	0.24	6.59982e-10	6.59724e-10	1	0	0	1	0	0
AAAGGGT	56	356	7	92.8	1763370666	150	1091366148	2492	6.35714	0.603448	3.83621	0.326197	0.0268534	0.00228338	0.296667	1.52285e-08	1.52225e-08	1	0	0	1	0	0
AAAGGGTAG	2	8	9	92.8	1763370666	150	1091366148	72	4	0.0215517	0.0862069	0.00733026	0.000775862	6.59724e-05	0.24	4.39988e-10	4.39816e-10	1	0	0	1	0	0
AAAGGGTGG	28	213	9	92.8	1763370666	150	1091366148	1917	7.60714	0.301724	2.29526	0.195168	0.0206573	0.00175651	0.456429	1.17147e-08	1.17101e-08	1	0	0	1	0	0
AAAGGGTTCC	51	230	10	92.8	1763370666	150	1091366148	2300	4.5098	0.549569	2.47845	0.210745	0.0247845	0.00210745	0.300654	1.40552e-08	1.40497e-08	1	0	0	1	0	0
AAAGGT	326	3243	6	92.8	1763370666	150	1091366148	19458	9.94785	3.51293	34.9461	2.97151	0.209677	0.017829	0.397914	1.18907e-07	1.1886e-07	1	0	0	1	0	0
AAAGGTGTCGAAG	581	3778	13	92.8	1763370666	150	1091366148	49114	6.50258	6.26078	40.7112	3.46172	0.529246	0.0450023	0.563557	3.00133e-07	3.00015e-07	1	0	0	1	1	0
AAAGGTGTCGAAT	74	362	13	92.8	1763370666	150	1091366148	4706	4.89189	0.797414	3.90086	0.331694	0.0507112	0.00431203	0.423964	2.87581e-08	2.87468e-08	1	0	0	1	0	0
AAAGGTGTCGCAG	180	748	13	92.8	1763370666	150	1091366148	9724	4.15556	1.93966	8.06034	0.68538	0.104784	0.00890993	0.360148	5.94228e-08	5.93996e-08	1	0	0	1	0	0
AAAGGTGTTGAAGGC	22	95	15	92.8	1763370666	150	1091366148	1425	4.31818	0.237069	1.02371	0.0870469	0.0153556	0.0013057	0.431818	8.7081e-09	8.70469e-09	1	0	0	1	0	0
AAAGT	843	14613	5	92.8	1763370666	150	1091366148	73065	17.3345	9.08405	157.468	13.3896	0.787338	0.0669482	0.577817	4.46496e-07	4.46321e-07	1	0	0	1	1	0
AAAGTAAAT	50	200	9	92.8	1763370666	150	1091366148	1800	4	0.538793	2.15517	0.183257	0.0193966	0.00164931	0.24	1.09997e-08	1.09954e-08	1	0	0	1	0	0
AAAGTAACTATTACG	26	106	15	92.8	1763370666	150	1091366148	1590	4.07692	0.280172	1.14224	0.097126	0.0171336	0.00145689	0.407692	9.7164e-09	9.7126e-09	1	0	0	1	0	0
AAAGTAAG	193	1686	8	92.8	1763370666	150	1091366148	13488	8.73575	2.07974	18.1681	1.54485	0.145345	0.0123588	0.465907	8.24244e-08	8.23921e-08	1	0	0	1	0	0
AAAGTAAGC	307	3468	9	92.8	1763370666	150	1091366148	31212	11.2964	3.30819	37.3707	3.17767	0.336336	0.028599	0.677785	1.90735e-07	1.9066e-07	1	0	0	1	1	0
AAAGTAAGT	7612	46720	9	92.8	1763370666	150	1091366148	420480	6.13768	82.0259	503.448	42.8087	4.53103	0.385279	0.368261	2.56953e-06	2.56852e-06	1	0	0	1	0	0
AAAGTAAGTAAGTAAAT	246	1028	17	92.8	1763370666	150	1091366148	17476	4.17886	2.65086	11.0776	0.941939	0.188319	0.016013	0.473604	1.06795e-07	1.06753e-07	1	0	0	1	0	0
AAAGTAAGTTAAGT	1	4	14	92.8	1763370666	150	1091366148	56	4	0.0107759	0.0431034	0.00366513	0.000603448	5.13118e-05	0.373333	3.42213e-10	3.42079e-10	1	0	0	1	0	0
AAAGTAATAAT	6	24	11	92.8	1763370666	150	1091366148	264	4	0.0646552	0.258621	0.0219908	0.00284483	0.000241899	0.293333	1.61329e-09	1.61266e-09	1	0	0	1	0	0
AAAGTAATGC	20	95	10	92.8	1763370666	150	1091366148	950	4.75	0.215517	1.02371	0.0870469	0.0102371	0.000870469	0.316667	5.8054e-09	5.80312e-09	1	0	0	1	0	0
AAAGTAATTGTAATT	90	548	15	92.8	1763370666	150	1091366148	8220	6.08889	0.969828	5.90517	0.502123	0.0885776	0.00753184	0.608889	5.0232e-08	5.02123e-08	1	0	0	1	1	0
AAAGTAGCGAAG	83	602	12	92.8	1763370666	150	1091366148	7224	7.25301	0.894397	6.48707	0.551602	0.0778448	0.00661923	0.580241	4.41455e-08	4.41282e-08	1	0	0	1	1	0
AAAGTAGCT	109	498	9	92.8	1763370666	150	1091366148	4482	4.56881	1.17457	5.36638	0.456309	0.0482974	0.00410678	0.274128	2.73893e-08	2.73785e-08	1	0	0	1	0	0
AAAGTAGG	32	281	8	92.8	1763370666	150	1091366148	2248	8.78125	0.344828	3.02802	0.257475	0.0242241	0.0020598	0.468333	1.37374e-08	1.3732e-08	1	0	0	1	0	0
AAAGTAGGT	95	441	9	92.8	1763370666	150	1091366148	3969	4.64211	1.02371	4.75216	0.404081	0.0427694	0.00363673	0.278526	2.42543e-08	2.42448e-08	1	0	0	1	0	0
AAAGTAGTAGTAAG	69	589	14	92.8	1763370666	150	1091366148	8246	8.53623	0.743534	6.34698	0.539691	0.0888578	0.00755567	0.796715	5.03909e-08	5.03711e-08	1	0	0	1	1	0
AAAGTAGTT	600	3015	9	92.8	1763370666	150	1091366148	27135	5.025	6.46552	32.4892	2.76259	0.292403	0.0248633	0.3015	1.65821e-07	1.65756e-07	1	0	0	1	0	0
AAAGTAGTTGAAGTATCT	143	605	18	92.8	1763370666	150	1091366148	10890	4.23077	1.54095	6.5194	0.554351	0.117349	0.00997832	0.507692	6.65482e-08	6.65221e-08	1	0	0	1	1	0
AAAGTATGAAGTAAGG	18	79	16	92.8	1763370666	150	1091366148	1264	4.38889	0.193966	0.851293	0.0723863	0.0136207	0.00115818	0.468148	7.72424e-09	7.72121e-09	1	0	0	1	0	0
AAAGTC	25	100	6	92.8	1763370666	150	1091366148	600	4	0.269397	1.07759	0.0916283	0.00646552	0.00054977	0.16	3.66657e-09	3.66513e-09	1	0	0	1	0	0
AAAGTCAAAT	3	15	10	92.8	1763370666	150	1091366148	150	5	0.0323276	0.161638	0.0137442	0.00161638	0.000137442	0.333333	9.16642e-10	9.16283e-10	1	0	0	1	0	0
AAAGTCAACAG	13	74	11	92.8	1763370666	150	1091366148	814	5.69231	0.140086	0.797414	0.0678049	0.00877155	0.000745854	0.417436	4.97431e-09	4.97236e-09	1	0	0	1	0	0
AAAGTCACTCCC	256	1117	12	92.8	1763370666	150	1091366148	13404	4.36328	2.75862	12.0366	1.02349	0.14444	0.0122819	0.349062	8.19111e-08	8.1879e-08	1	0	0	1	0	0
AAAGTCAGTCAC	104	751	12	92.8	1763370666	150	1091366148	9012	7.22115	1.12069	8.09267	0.688128	0.0971121	0.00825754	0.577692	5.50718e-08	5.50503e-08	1	0	0	1	1	0
AAAGTCGAACAC	55	239	12	92.8	1763370666	150	1091366148	2868	4.34545	0.592672	2.57543	0.218992	0.0309052	0.0026279	0.347636	1.75262e-08	1.75193e-08	1	0	0	1	0	0
AAAGTCGAAGCATGAGAC	1	4	18	92.8	1763370666	150	1091366148	72	4	0.0107759	0.0431034	0.00366513	0.000775862	6.59724e-05	0.48	4.39988e-10	4.39816e-10	1	0	0	1	0	0
AAAGTCGAGTTATCG	442	2848	15	92.8	1763370666	150	1091366148	42720	6.44344	4.76293	30.6897	2.60957	0.460345	0.0391436	0.644344	2.6106e-07	2.60957e-07	1	0	0	1	1	0
AAAGTCGGACAC	53	237	12	92.8	1763370666	150	1091366148	2844	4.4717	0.571121	2.55388	0.217159	0.0306466	0.00260591	0.357736	1.73795e-08	1.73727e-08	1	0	0	1	0	0
AAAGTCTCGATGTC	365	1544	14	92.8	1763370666	150	1091366148	21616	4.23014	3.93319	16.6379	1.41474	0.232931	0.0198064	0.394813	1.32094e-07	1.32042e-07	1	0	0	1	0	0
AAAGTCTCGTCAG	132	591	13	92.8	1763370666	150	1091366148	7683	4.47727	1.42241	6.36853	0.541523	0.0827909	0.0070398	0.38803	4.69504e-08	4.6932e-08	1	0	0	1	0	0
AAAGTG	433	1851	6	92.8	1763370666	150	1091366148	11106	4.27483	4.66595	19.9461	1.69604	0.119677	0.0101762	0.170993	6.78682e-08	6.78416e-08	1	0	0	1	0	0
AAAGTGAAGGCGAGTG	118	589	16	92.8	1763370666	150	1091366148	9424	4.99153	1.27155	6.34698	0.539691	0.101552	0.00863505	0.532429	5.75896e-08	5.7567e-08	1	0	0	1	1	0
AAAGTGAAGGTGAGTG	81	380	16	92.8	1763370666	150	1091366148	6080	4.69136	0.872845	4.09483	0.348187	0.0655172	0.005571	0.500412	3.71545e-08	3.714e-08	1	0	0	1	1	0
AAAGTGAAGT	17	180	10	92.8	1763370666	150	1091366148	1800	10.5882	0.18319	1.93966	0.164931	0.0193966	0.00164931	0.705882	1.09997e-08	1.09954e-08	1	0	0	1	1	0
AAAGTGAAGTAAGT	54	359	14	92.8	1763370666	150	1091366148	5026	6.64815	0.581897	3.86853	0.328946	0.0541595	0.00460524	0.620494	3.07136e-08	3.07016e-08	1	0	0	1	1	0
AAAGTGAAGTGTTAGGC	276	1473	17	92.8	1763370666	150	1091366148	25041	5.33696	2.97414	15.8728	1.34968	0.269838	0.0229446	0.604855	1.53024e-07	1.52964e-07	1	0	0	1	1	0
AAAGTGAAGTGTTAGGG	144	622	17	92.8	1763370666	150	1091366148	10574	4.31944	1.55172	6.70259	0.569928	0.113944	0.00968877	0.489537	6.46171e-08	6.45918e-08	1	0	0	1	0	0
AAAGTGACGT	23	127	10	92.8	1763370666	150	1091366148	1270	5.52174	0.247845	1.36853	0.116368	0.0136853	0.00116368	0.368116	7.7609e-09	7.75786e-09	1	0	0	1	0	0
AAAGTGAGAG	123	1066	10	92.8	1763370666	150	1091366148	10660	8.66667	1.32543	11.4871	0.976757	0.114871	0.00976757	0.577778	6.51427e-08	6.51172e-08	1	0	0	1	1	0
AAAGTGAGAGAGAT	171	719	14	92.8	1763370666	150	1091366148	10066	4.20468	1.84267	7.74784	0.658807	0.10847	0.0092233	0.392437	6.15128e-08	6.14887e-08	1	0	0	1	0	0
AAAGTGAGT	36899	187227	9	92.8	1763370666	150	1091366148	1685043	5.07404	397.619	2017.53	171.553	18.1578	1.54398	0.304442	1.02972e-05	1.02932e-05	1	1	0	1	0	0
AAAGTGTAATAT	24	166	12	92.8	1763370666	150	1091366148	1992	6.91667	0.258621	1.78879	0.152103	0.0214655	0.00182524	0.553333	1.2173e-08	1.21682e-08	1	0	0	1	1	0
AAAGTGTCACTCCC	123	606	14	92.8	1763370666	150	1091366148	8484	4.92683	1.32543	6.53017	0.555267	0.0914224	0.00777374	0.459837	5.18453e-08	5.1825e-08	1	0	0	1	0	0
AAAGTGTCCAATGGGTTC	332	1732	18	92.8	1763370666	150	1091366148	31176	5.21687	3.57759	18.6638	1.587	0.335948	0.028566	0.626024	1.90515e-07	1.9044e-07	1	0	0	1	1	0
AAAGTGTCCG	493	4624	10	92.8	1763370666	150	1091366148	46240	9.37931	5.3125	49.8276	4.23689	0.498276	0.0423689	0.625287	2.8257e-07	2.82459e-07	1	0	0	1	1	0
AAAGTGTCCGAACTGTTC	130	612	18	92.8	1763370666	150	1091366148	11016	4.70769	1.40086	6.59483	0.560765	0.118707	0.0100938	0.564923	6.73182e-08	6.72918e-08	1	0	0	1	1	0
AAAGTGTCCGAAGAGTGC	33	134	18	92.8	1763370666	150	1091366148	2412	4.06061	0.355603	1.44397	0.122782	0.0259914	0.00221007	0.487273	1.47396e-08	1.47338e-08	1	0	0	1	0	0
AAAGTGTCCGAATTGTTC	179	828	18	92.8	1763370666	150	1091366148	14904	4.6257	1.92888	8.92241	0.758682	0.160603	0.0136563	0.555084	9.10775e-08	9.10419e-08	1	0	0	1	1	0
AAAGTGTGCG	26	161	10	92.8	1763370666	150	1091366148	1610	6.19231	0.280172	1.73491	0.147522	0.0173491	0.00147522	0.412821	9.83862e-09	9.83477e-09	1	0	0	1	0	0
AAAGTT	42	168	6	92.8	1763370666	150	1091366148	1008	4	0.452586	1.81034	0.153936	0.0108621	0.000923613	0.16	6.15983e-09	6.15742e-09	1	0	0	1	0	0
AAAGTTACGATGTC	310	2335	14	92.8	1763370666	150	1091366148	32690	7.53226	3.34052	25.1616	2.13952	0.352263	0.0299533	0.703011	1.99767e-07	1.99689e-07	1	0	0	1	1	0
AAAGTTCCATGTCC	50	328	14	92.8	1763370666	150	1091366148	4592	6.56	0.538793	3.53448	0.300541	0.0494828	0.00420757	0.612267	2.80615e-08	2.80505e-08	1	0	0	1	1	0
AAAGTTCCATGTCG	388	2338	14	92.8	1763370666	150	1091366148	32732	6.02577	4.18103	25.194	2.14227	0.352716	0.0299918	0.562405	2.00023e-07	1.99945e-07	1	0	0	1	1	0
AAAGTTCCGATGTC	67	283	14	92.8	1763370666	150	1091366148	3962	4.22388	0.721983	3.04957	0.259308	0.042694	0.00363031	0.394229	2.42116e-08	2.42021e-08	1	0	0	1	0	0
AAAGTTCGACATCG	2818	11908	14	92.8	1763370666	150	1091366148	166712	4.22569	30.3664	128.319	10.9111	1.79647	0.152755	0.394398	1.01877e-06	1.01837e-06	1	0	0	1	0	0
AAAGTTCGACATTG	161	734	14	92.8	1763370666	150	1091366148	10276	4.55901	1.73491	7.90948	0.672552	0.110733	0.00941572	0.425507	6.27961e-08	6.27715e-08	1	0	0	1	0	0
AAAGTTCGACCACG	444	2296	14	92.8	1763370666	150	1091366148	32144	5.17117	4.78448	24.7414	2.10379	0.346379	0.029453	0.482643	1.9643e-07	1.96353e-07	1	0	0	1	0	0
AAAGTTCGACCCCG	88	533	14	92.8	1763370666	150	1091366148	7462	6.05682	0.948276	5.74353	0.488379	0.0804095	0.0068373	0.565303	4.55999e-08	4.5582e-08	1	0	0	1	1	0
AAAGTTCGACCTCG	315	1925	14	92.8	1763370666	150	1091366148	26950	6.11111	3.3944	20.7435	1.76384	0.290409	0.0246938	0.57037	1.6469e-07	1.64625e-07	1	0	0	1	1	0
AAAGTTCGACCTCT	55	228	14	92.8	1763370666	150	1091366148	3192	4.14545	0.592672	2.4569	0.208912	0.0343966	0.00292477	0.386909	1.95061e-08	1.94985e-08	1	0	0	1	0	0
AAAGTTCGACTTCG	174	1210	14	92.8	1763370666	150	1091366148	16940	6.95402	1.875	13.0388	1.1087	0.182543	0.0155218	0.649042	1.03519e-07	1.03479e-07	1	0	0	1	1	0
AAAGTTG	24	96	7	92.8	1763370666	150	1091366148	672	4	0.258621	1.03448	0.0879631	0.00724138	0.000615742	0.186667	4.10656e-09	4.10495e-09	1	0	0	1	0	0
AAAGTTGGACATCG	105	808	14	92.8	1763370666	150	1091366148	11312	7.69524	1.13147	8.7069	0.740356	0.121897	0.010365	0.718222	6.9127e-08	6.90999e-08	1	0	0	1	1	0
AAAGTTGGACGTGT	610	4193	14	92.8	1763370666	150	1091366148	58702	6.87377	6.57328	45.1832	3.84197	0.632565	0.0537876	0.641552	3.58725e-07	3.58584e-07	1	0	0	1	1	0
AAAGTTGGGATCTGTAGC	109	482	18	92.8	1763370666	150	1091366148	8676	4.42202	1.17457	5.19397	0.441648	0.0934914	0.00794967	0.530642	5.30186e-08	5.29978e-08	1	0	0	1	1	0
AAAT	264915	4013399	4	92.8	1763370666	150	1091366148	16053596	15.1498	2854.69	43247.8	3677.41	172.991	14.7096	0.403994	9.81027e-05	9.80642e-05	1	1	1	0	0	0
AAATAAATAAATAAATAAGG	106	619	20	92.8	1763370666	150	1091366148	12380	5.83962	1.14224	6.67026	0.567179	0.133405	0.0113436	0.778616	7.56535e-08	7.56239e-08	1	0	0	1	1	0
AAATAAATAAATAAATAAGTAACT	41	167	24	92.8	1763370666	150	1091366148	4008	4.07317	0.44181	1.79957	0.153019	0.0431897	0.00367246	0.651707	2.44927e-08	2.44831e-08	1	0	0	1	1	0
AAATAAATAAATAAATAATTAAGT	2	8	24	92.8	1763370666	150	1091366148	192	4	0.0215517	0.0862069	0.00733026	0.00206897	0.000175926	0.64	1.1733e-09	1.17284e-09	1	0	0	1	1	0
AAATAAATAAATAAATAGAC	22	89	20	92.8	1763370666	150	1091366148	1780	4.04545	0.237069	0.959052	0.0815492	0.019181	0.00163098	0.539394	1.08775e-08	1.08732e-08	1	0	0	1	1	0
AAATAAATAAATAACG	29	178	16	92.8	1763370666	150	1091366148	2848	6.13793	0.3125	1.9181	0.163098	0.0306897	0.00260957	0.654713	1.7404e-08	1.73972e-08	1	0	0	1	1	0
AAATAAATAAATAACT	235	982	16	92.8	1763370666	150	1091366148	15712	4.17872	2.53233	10.5819	0.89979	0.16931	0.0143966	0.44573	9.60152e-08	9.59776e-08	1	0	0	1	0	0
AAATAAATAAATAATG	67	445	16	92.8	1763370666	150	1091366148	7120	6.64179	0.721983	4.79526	0.407746	0.0767241	0.00652393	0.708458	4.35099e-08	4.34929e-08	1	0	0	1	1	0
AAATAAATAAATAATTAAGT	2	10	20	92.8	1763370666	150	1091366148	200	5	0.0215517	0.107759	0.00916283	0.00215517	0.000183257	0.666667	1.22219e-09	1.22171e-09	1	0	0	1	1	0
AAATAAATAAATACGT	20	91	16	92.8	1763370666	150	1091366148	1456	4.55	0.215517	0.980603	0.0833817	0.0156897	0.00133411	0.485333	8.89754e-09	8.89405e-09	1	0	0	1	0	0
AAATAAATAAATACTT	5	20	16	92.8	1763370666	150	1091366148	320	4	0.0538793	0.215517	0.0183257	0.00344828	0.00029321	0.426667	1.9555e-09	1.95474e-09	1	0	0	1	0	0
AAATAAATAAATATTTAAC	5	22	19	92.8	1763370666	150	1091366148	418	4.4	0.0538793	0.237069	0.0201582	0.00450431	0.000383006	0.557333	2.55438e-09	2.55337e-09	1	0	0	1	1	0
AAATAAATAAATATTTAAT	41	170	19	92.8	1763370666	150	1091366148	3230	4.14634	0.44181	1.8319	0.155768	0.034806	0.00295959	0.525203	1.97384e-08	1.97306e-08	1	0	0	1	1	0
AAATAAATAAATCAAG	2	8	16	92.8	1763370666	150	1091366148	128	4	0.0215517	0.0862069	0.00733026	0.00137931	0.000117284	0.426667	7.82201e-10	7.81895e-10	1	0	0	1	0	0
AAATAAATAAATCAT	50	206	15	92.8	1763370666	150	1091366148	3090	4.12	0.538793	2.21983	0.188754	0.0332974	0.00283131	0.412	1.88828e-08	1.88754e-08	1	0	0	1	0	0
AAATAAATAAATGAAC	58	407	16	92.8	1763370666	150	1091366148	6512	7.01724	0.625	4.38578	0.372927	0.0701724	0.00596683	0.748506	3.97945e-08	3.97789e-08	1	0	0	1	1	0
AAATAAATAAATGGAT	25	106	16	92.8	1763370666	150	1091366148	1696	4.24	0.269397	1.14224	0.097126	0.0182759	0.00155402	0.452267	1.03642e-08	1.03601e-08	1	0	0	1	0	0
AAATAAATAAATTGAAT	16	75	17	92.8	1763370666	150	1091366148	1275	4.6875	0.172414	0.80819	0.0687212	0.0137392	0.00116826	0.53125	7.79146e-09	7.7884e-09	1	0	0	1	1	0
AAATAAATAACTAAATAACT	135	549	20	92.8	1763370666	150	1091366148	10980	4.06667	1.45474	5.91595	0.503039	0.118319	0.0100608	0.542222	6.70982e-08	6.70719e-08	1	0	0	1	1	0
AAATAAATAACTAACTAACT	109	450	20	92.8	1763370666	150	1091366148	9000	4.12844	1.17457	4.84914	0.412327	0.0969828	0.00824654	0.550459	5.49985e-08	5.4977e-08	1	0	0	1	1	0
AAATAAATAAGTAACT	37	239	16	92.8	1763370666	150	1091366148	3824	6.45946	0.398707	2.57543	0.218992	0.0412069	0.00350387	0.689009	2.33683e-08	2.33591e-08	1	0	0	1	1	0
AAATAAATAAGTAAGT	769	4852	16	92.8	1763370666	150	1091366148	77632	6.30949	8.28664	52.2845	4.4458	0.836552	0.0711329	0.673013	4.74405e-07	4.74219e-07	1	0	0	1	1	0
AAATAAATAAGTGAGT	129	1025	16	92.8	1763370666	150	1091366148	16400	7.94574	1.39009	11.0453	0.93919	0.176724	0.015027	0.847545	1.0022e-07	1.0018e-07	1	0	0	1	1	0
AAATAAATAAT	207	954	11	92.8	1763370666	150	1091366148	10494	4.6087	2.2306	10.2802	0.874134	0.113082	0.00961547	0.337971	6.41283e-08	6.41031e-08	1	0	0	1	0	0
AAATAAATAATAATAATT	1	4	18	92.8	1763370666	150	1091366148	72	4	0.0107759	0.0431034	0.00366513	0.000775862	6.59724e-05	0.48	4.39988e-10	4.39816e-10	1	0	0	1	0	0
AAATAAATAATAATACTAAT	11	56	20	92.8	1763370666	150	1091366148	1120	5.09091	0.118534	0.603448	0.0513118	0.012069	0.00102624	0.678788	6.84426e-09	6.84158e-09	1	0	0	1	1	0
AAATAAATAATAATAG	29	130	16	92.8	1763370666	150	1091366148	2080	4.48276	0.3125	1.40086	0.119117	0.0224138	0.00190587	0.478161	1.27108e-08	1.27058e-08	1	0	0	1	0	0
AAATAAATAATGATAATAAT	47	264	20	92.8	1763370666	150	1091366148	5280	5.61702	0.506466	2.84483	0.241899	0.0568966	0.00483797	0.748936	3.22658e-08	3.22532e-08	1	0	0	1	1	0
AAATAAATAATGATGATGATAAT	40	182	23	92.8	1763370666	150	1091366148	4186	4.55	0.431034	1.96121	0.166763	0.0451078	0.00383556	0.697667	2.55804e-08	2.55704e-08	1	0	0	1	1	0
AAATAAATAATTAATAAT	10	58	18	92.8	1763370666	150	1091366148	1044	5.8	0.107759	0.625	0.0531444	0.01125	0.000956599	0.696	6.37983e-09	6.37733e-09	1	0	0	1	1	0
AAATAAATAATTAATT	7	29	16	92.8	1763370666	150	1091366148	464	4.14286	0.075431	0.3125	0.0265722	0.005	0.000425155	0.441905	2.83548e-09	2.83437e-09	1	0	0	1	0	0
AAATAAATACAC	62	357	12	92.8	1763370666	150	1091366148	4284	5.75806	0.668103	3.84698	0.327113	0.0461638	0.00392536	0.460645	2.61793e-08	2.6169e-08	1	0	0	1	0	0
AAATAAATACACACATACAT	24	127	20	92.8	1763370666	150	1091366148	2540	5.29167	0.258621	1.36853	0.116368	0.0273707	0.00232736	0.705556	1.55218e-08	1.55157e-08	1	0	0	1	1	0
AAATAAATACATACATACAT	43	253	20	92.8	1763370666	150	1091366148	5060	5.88372	0.463362	2.72629	0.23182	0.0545259	0.00463639	0.784496	3.09214e-08	3.09093e-08	1	0	0	1	1	0
AAATAAATATGTATGTATGT	6	24	20	92.8	1763370666	150	1091366148	480	4	0.0646552	0.258621	0.0219908	0.00517241	0.000439816	0.533333	2.93325e-09	2.9321e-09	1	0	0	1	1	0
AAATAAATATT	23	104	11	92.8	1763370666	150	1091366148	1144	4.52174	0.247845	1.12069	0.0952934	0.0123276	0.00104823	0.331594	6.99092e-09	6.98818e-09	1	0	0	1	0	0
AAATAAATG	78	535	9	92.8	1763370666	150	1091366148	4815	6.85897	0.840517	5.76509	0.490211	0.0518858	0.0044119	0.411538	2.94242e-08	2.94127e-08	1	0	0	1	0	0
AAATAAATGAAATGAAT	94	553	17	92.8	1763370666	150	1091366148	9401	5.88298	1.01293	5.95905	0.506704	0.101304	0.00861397	0.666738	5.7449e-08	5.74265e-08	1	0	0	1	1	0
AAATAAATGAAC	22	199	12	92.8	1763370666	150	1091366148	2388	9.04545	0.237069	2.1444	0.18234	0.0257328	0.00218808	0.723636	1.45929e-08	1.45872e-08	1	0	0	1	1	0
AAATAAATGAACTGAGAG	38	195	18	92.8	1763370666	150	1091366148	3510	5.13158	0.409483	2.10129	0.178675	0.0378233	0.00321615	0.615789	2.14494e-08	2.1441e-08	1	0	0	1	1	0
AAATAAATGAATG	44	316	13	92.8	1763370666	150	1091366148	4108	7.18182	0.474138	3.40517	0.289545	0.0442672	0.00376409	0.622424	2.51038e-08	2.50939e-08	1	0	0	1	1	0
AAATAAATGAATGAATG	74	335	17	92.8	1763370666	150	1091366148	5695	4.52703	0.797414	3.60991	0.306955	0.0613685	0.00521823	0.513063	3.48018e-08	3.47882e-08	1	0	0	1	1	0
AAATAAATGAATT	34	227	13	92.8	1763370666	150	1091366148	2951	6.67647	0.366379	2.44612	0.207996	0.0317996	0.00270395	0.578627	1.80334e-08	1.80263e-08	1	0	0	1	1	0
AAATAAATGACT	48	478	12	92.8	1763370666	150	1091366148	5736	9.95833	0.517241	5.15086	0.437983	0.0618103	0.0052558	0.796667	3.50524e-08	3.50387e-08	1	0	0	1	1	0
AAATAAATGAGAT	13	98	13	92.8	1763370666	150	1091366148	1274	7.53846	0.140086	1.05603	0.0897957	0.0137284	0.00116734	0.653333	7.78534e-09	7.7823e-09	1	0	0	1	1	0
AAATAAATGAGT	401	3228	12	92.8	1763370666	150	1091366148	38736	8.04988	4.32112	34.7845	2.95776	0.417414	0.0354931	0.64399	2.36714e-07	2.36621e-07	1	0	0	1	1	0
AAATAAATGAGTAAATGAGT	43	215	20	92.8	1763370666	150	1091366148	4300	5	0.463362	2.31681	0.197001	0.0463362	0.00394002	0.666667	2.62771e-08	2.62668e-08	1	0	0	1	1	0
AAATAAATGCAT	156	1017	12	92.8	1763370666	150	1091366148	12204	6.51923	1.68103	10.9591	0.93186	0.131509	0.0111823	0.521538	7.4578e-08	7.45488e-08	1	0	0	1	1	0
AAATAAATGGAATGAAT	16	73	17	92.8	1763370666	150	1091366148	1241	4.5625	0.172414	0.786638	0.0668886	0.0133728	0.00113711	0.517083	7.58368e-09	7.58071e-09	1	0	0	1	1	0
AAATAAATT	443	2980	9	92.8	1763370666	150	1091366148	26820	6.72686	4.77371	32.1121	2.73052	0.289009	0.0245747	0.403612	1.63896e-07	1.63831e-07	1	0	0	1	0	0
AAATAAATTAAATT	22	189	14	92.8	1763370666	150	1091366148	2646	8.59091	0.237069	2.03664	0.173177	0.0285129	0.00242448	0.801818	1.61696e-08	1.61632e-08	1	0	0	1	1	0
AAATAAATTAACAATAATAAT	2	8	21	92.8	1763370666	150	1091366148	168	4	0.0215517	0.0862069	0.00733026	0.00181034	0.000153936	0.56	1.02664e-09	1.02624e-09	1	0	0	1	1	0
AAATAAATTAATT	114	476	13	92.8	1763370666	150	1091366148	6188	4.17544	1.22845	5.12931	0.436151	0.066681	0.00566996	0.361871	3.78145e-08	3.77997e-08	1	0	0	1	0	0
AAATAAATTACATTG	384	3366	15	92.8	1763370666	150	1091366148	50490	8.76562	4.13793	36.2716	3.08421	0.544073	0.0462631	0.876563	3.08542e-07	3.08421e-07	1	0	0	1	1	0
AAATAAATTGAT	26	125	12	92.8	1763370666	150	1091366148	1500	4.80769	0.280172	1.34698	0.114535	0.0161638	0.00137442	0.384615	9.16642e-09	9.16283e-09	1	0	0	1	0	0
AAATAAC	110	1370	7	92.8	1763370666	150	1091366148	9590	12.4545	1.18534	14.7629	1.25531	0.103341	0.00878715	0.581212	5.8604e-08	5.8581e-08	1	0	0	1	1	0
AAATAACAAATAATAATAC	37	208	19	92.8	1763370666	150	1091366148	3952	5.62162	0.398707	2.24138	0.190587	0.0425862	0.00362115	0.712072	2.41505e-08	2.4141e-08	1	0	0	1	1	0
AAATAACAAT	31	163	10	92.8	1763370666	150	1091366148	1630	5.25806	0.334052	1.75647	0.149354	0.0175647	0.00149354	0.350538	9.96084e-09	9.95694e-09	1	0	0	1	0	0
AAATAACAATAATAAC	32	135	16	92.8	1763370666	150	1091366148	2160	4.21875	0.344828	1.45474	0.123698	0.0232759	0.00197917	0.45	1.31996e-08	1.31945e-08	1	0	0	1	0	0
AAATAACAATAATAATAATAAT	15	68	22	92.8	1763370666	150	1091366148	1496	4.53333	0.161638	0.732759	0.0623072	0.0161207	0.00137076	0.664889	9.14197e-09	9.13839e-09	1	0	0	1	1	0
AAATAACACT	23	113	10	92.8	1763370666	150	1091366148	1130	4.91304	0.247845	1.21767	0.10354	0.0121767	0.0010354	0.327536	6.90537e-09	6.90266e-09	1	0	0	1	0	0
AAATAACC	40	505	8	92.8	1763370666	150	1091366148	4040	12.625	0.431034	5.44181	0.462723	0.0435345	0.00370178	0.673333	2.46882e-08	2.46785e-08	1	0	0	1	1	0
AAATAACG	115	1647	8	92.8	1763370666	150	1091366148	13176	14.3217	1.23922	17.7478	1.50912	0.141983	0.0120729	0.763826	8.05178e-08	8.04863e-08	1	0	0	1	1	0
AAATAACGAT	24	243	10	92.8	1763370666	150	1091366148	2430	10.125	0.258621	2.61853	0.222657	0.0261853	0.00222657	0.675	1.48496e-08	1.48438e-08	1	0	0	1	1	0
AAATAACGATAGTAAT	41	206	16	92.8	1763370666	150	1091366148	3296	5.02439	0.44181	2.21983	0.188754	0.0355172	0.00302007	0.535935	2.01417e-08	2.01338e-08	1	0	0	1	1	0
AAATAACT	725	8057	8	92.8	1763370666	150	1091366148	64456	11.1131	7.8125	86.8211	7.38249	0.694569	0.0590599	0.592699	3.93887e-07	3.93733e-07	1	0	0	1	1	0
AAATAACTAAATAACTAACT	56	247	20	92.8	1763370666	150	1091366148	4940	4.41071	0.603448	2.66164	0.226322	0.0532328	0.00452644	0.588095	3.01881e-08	3.01762e-08	1	0	0	1	1	0
AAATAACTAACT	186	954	12	92.8	1763370666	150	1091366148	11448	5.12903	2.00431	10.2802	0.874134	0.123362	0.0104896	0.410323	6.99581e-08	6.99307e-08	1	0	0	1	0	0
AAATAACTAACTAACT	79	373	16	92.8	1763370666	150	1091366148	5968	4.72152	0.851293	4.0194	0.341773	0.0643103	0.00546838	0.503629	3.64701e-08	3.64558e-08	1	0	0	1	1	0
AAATAACTACAT	11	62	12	92.8	1763370666	150	1091366148	744	5.63636	0.118534	0.668103	0.0568095	0.00801724	0.000681714	0.450909	4.54654e-09	4.54476e-09	1	0	0	1	0	0
AAATAAG	18	167	7	92.8	1763370666	150	1091366148	1169	9.27778	0.193966	1.79957	0.153019	0.012597	0.00107113	0.432963	7.1437e-09	7.1409e-09	1	0	0	1	0	0
AAATAAGAAGAATAACAATAAT	101	536	22	92.8	1763370666	150	1091366148	11792	5.30693	1.08836	5.77586	0.491128	0.127069	0.0108048	0.77835	7.20603e-08	7.2032e-08	1	0	0	1	1	0
AAATAAGAATAAGAATAAT	12	61	19	92.8	1763370666	150	1091366148	1159	5.08333	0.12931	0.657328	0.0558932	0.0124892	0.00106197	0.643889	7.08259e-09	7.07981e-09	1	0	0	1	1	0
AAATAAGAATAATAAT	16	106	16	92.8	1763370666	150	1091366148	1696	6.625	0.172414	1.14224	0.097126	0.0182759	0.00155402	0.706667	1.03642e-08	1.03601e-08	1	0	0	1	1	0
AAATAAGAT	17	83	9	92.8	1763370666	150	1091366148	747	4.88235	0.18319	0.894397	0.0760515	0.00804957	0.000684463	0.292941	4.56488e-09	4.56309e-09	1	0	0	1	0	0
AAATAAGC	309	3934	8	92.8	1763370666	150	1091366148	31472	12.7314	3.32974	42.3922	3.60466	0.339138	0.0288373	0.679008	1.92324e-07	1.92248e-07	1	0	0	1	1	0
AAATAAGG	279	2851	8	92.8	1763370666	150	1091366148	22808	10.2186	3.00647	30.722	2.61232	0.245776	0.0208986	0.544994	1.39378e-07	1.39324e-07	1	0	0	1	1	0
AAATAAGGAAGG	1031	5212	12	92.8	1763370666	150	1091366148	62544	5.05529	11.1099	56.1638	4.77567	0.673966	0.057308	0.404423	3.82203e-07	3.82053e-07	1	0	0	1	0	0
AAATAAGGAAGGAGAT	13	67	16	92.8	1763370666	150	1091366148	1072	5.15385	0.140086	0.721983	0.0613909	0.0115517	0.000982255	0.549744	6.55093e-09	6.54837e-09	1	0	0	1	1	0
AAATAAGGATGG	53	214	12	92.8	1763370666	150	1091366148	2568	4.03774	0.571121	2.30603	0.196085	0.0276724	0.00235301	0.323019	1.56929e-08	1.56868e-08	1	0	0	1	0	0
AAATAAGT	5792	59758	8	92.8	1763370666	150	1091366148	478064	10.3173	62.4138	643.944	54.7552	5.15155	0.438042	0.550258	2.92142e-06	2.92028e-06	1	0	0	1	1	0
AAATAAGTAAATCAAGGAGT	46	194	20	92.8	1763370666	150	1091366148	3880	4.21739	0.49569	2.09052	0.177759	0.0418103	0.00355518	0.562319	2.37105e-08	2.37012e-08	1	0	0	1	1	0
AAATAAGTAAATGAAT	22	103	16	92.8	1763370666	150	1091366148	1648	4.68182	0.237069	1.10991	0.0943771	0.0177586	0.00151003	0.499394	1.00708e-08	1.00669e-08	1	0	0	1	0	0
AAATAAGTAAATTTGT	20	85	16	92.8	1763370666	150	1091366148	1360	4.25	0.215517	0.915948	0.077884	0.0146552	0.00124614	0.453333	8.31089e-09	8.30763e-09	1	0	0	1	0	0
AAATAAGTAAGGC	15	97	13	92.8	1763370666	150	1091366148	1261	6.46667	0.161638	1.04526	0.0888794	0.0135884	0.00115543	0.560444	7.7059e-09	7.70288e-09	1	0	0	1	1	0
AAATAAGTAAGT	2191	12987	12	92.8	1763370666	150	1091366148	155844	5.92743	23.6099	139.946	11.8998	1.67935	0.142797	0.474194	9.52354e-07	9.51981e-07	1	0	0	1	0	0
AAATAAGTAAGTAAGT	815	4281	16	92.8	1763370666	150	1091366148	68496	5.25276	8.78233	46.1315	3.92261	0.738103	0.0627617	0.560294	4.18575e-07	4.18411e-07	1	0	0	1	1	0
AAATAAGTAAGTGAATAAGT	41	176	20	92.8	1763370666	150	1091366148	3520	4.29268	0.44181	1.89655	0.161266	0.037931	0.00322532	0.572358	2.15105e-08	2.15021e-08	1	0	0	1	1	0
AAATAAGTACATACATACAT	19	87	20	92.8	1763370666	150	1091366148	1740	4.57895	0.204741	0.9375	0.0797166	0.01875	0.00159433	0.610526	1.0633e-08	1.06289e-08	1	0	0	1	1	0
AAATAAGTAGGT	44	223	12	92.8	1763370666	150	1091366148	2676	5.06818	0.474138	2.40302	0.204331	0.0288362	0.00245197	0.405455	1.63529e-08	1.63465e-08	1	0	0	1	0	0
AAATAAGTGAGT	532	4661	12	92.8	1763370666	150	1091366148	55932	8.76128	5.73276	50.2263	4.27079	0.602716	0.0512495	0.700902	3.41797e-07	3.41664e-07	1	0	0	1	1	0
AAATAAGTGAGTAAGT	74	497	16	92.8	1763370666	150	1091366148	7952	6.71622	0.797414	5.3556	0.455393	0.0856897	0.00728628	0.716396	4.85942e-08	4.85752e-08	1	0	0	1	1	0
AAATAAT	884	5884	7	92.8	1763370666	150	1091366148	41188	6.65611	9.52586	63.4052	5.39141	0.443836	0.0377399	0.310618	2.51698e-07	2.51599e-07	1	0	0	1	0	0
AAATAATAAATAATAATAATATAAT	17	71	25	92.8	1763370666	150	1091366148	1775	4.17647	0.18319	0.765086	0.0650561	0.0191272	0.0016264	0.696078	1.08469e-08	1.08427e-08	1	0	0	1	1	0
AAATAATAAATAATAATAGC	33	190	20	92.8	1763370666	150	1091366148	3800	5.75758	0.355603	2.04741	0.174094	0.0409483	0.00348187	0.767677	2.32216e-08	2.32125e-08	1	0	0	1	1	0
AAATAATAAC	168	1321	10	92.8	1763370666	150	1091366148	13210	7.8631	1.81034	14.2349	1.21041	0.142349	0.0121041	0.524206	8.07256e-08	8.0694e-08	1	0	0	1	1	0
AAATAATAACAAC	40	307	13	92.8	1763370666	150	1091366148	3991	7.675	0.431034	3.30819	0.281299	0.0430065	0.00365688	0.665167	2.43888e-08	2.43792e-08	1	0	0	1	1	0
AAATAATAACAATAATAAT	30	144	19	92.8	1763370666	150	1091366148	2736	4.8	0.323276	1.55172	0.131945	0.0294828	0.00250695	0.608	1.67195e-08	1.6713e-08	1	0	0	1	1	0
AAATAATAACAATAATTAAT	12	49	20	92.8	1763370666	150	1091366148	980	4.08333	0.12931	0.528017	0.0448979	0.0105603	0.000897957	0.544444	5.98873e-09	5.98638e-09	1	0	0	1	1	0
AAATAATAACAATTAT	28	172	16	92.8	1763370666	150	1091366148	2752	6.14286	0.301724	1.85345	0.157601	0.0296552	0.00252161	0.655238	1.68173e-08	1.68107e-08	1	0	0	1	1	0
AAATAATAAGC	179	1810	11	92.8	1763370666	150	1091366148	19910	10.1117	1.92888	19.5043	1.65847	0.214547	0.0182432	0.741527	1.21669e-07	1.21621e-07	1	0	0	1	1	0
AAATAATAAGTAAGT	31	171	15	92.8	1763370666	150	1091366148	2565	5.51613	0.334052	1.84267	0.156684	0.0276401	0.00235027	0.551613	1.56746e-08	1.56684e-08	1	0	0	1	1	0
AAATAATAAT	1437	6845	10	92.8	1763370666	150	1091366148	68450	4.7634	15.4849	73.7608	6.27196	0.737608	0.0627196	0.31756	4.18294e-07	4.1813e-07	1	0	0	1	0	0
AAATAATAATAAATAATGAT	1	4	20	92.8	1763370666	150	1091366148	80	4	0.0107759	0.0431034	0.00366513	0.000862069	7.33026e-05	0.533333	4.88876e-10	4.88684e-10	1	0	0	1	1	0
AAATAATAATAAC	86	534	13	92.8	1763370666	150	1091366148	6942	6.2093	0.926724	5.75431	0.489295	0.074806	0.00636084	0.53814	4.24222e-08	4.24056e-08	1	0	0	1	1	0
AAATAATAATAACAATAT	8	34	18	92.8	1763370666	150	1091366148	612	4.25	0.0862069	0.366379	0.0311536	0.00659483	0.000560765	0.51	3.7399e-09	3.73843e-09	1	0	0	1	1	0
AAATAATAATAATAAG	27	126	16	92.8	1763370666	150	1091366148	2016	4.66667	0.290948	1.35776	0.115452	0.0217241	0.00184723	0.497778	1.23197e-08	1.23148e-08	1	0	0	1	0	0
AAATAATAATAATAATAATAGT	11	44	22	92.8	1763370666	150	1091366148	968	4	0.118534	0.474138	0.0403164	0.010431	0.000886962	0.586667	5.9154e-09	5.91308e-09	1	0	0	1	1	0
AAATAATAATAATAATAGAAATAG	32	138	24	92.8	1763370666	150	1091366148	3312	4.3125	0.344828	1.48707	0.126447	0.0356897	0.00303473	0.69	2.02395e-08	2.02315e-08	1	0	0	1	1	0
AAATAATAATAATAATAGT	22	89	19	92.8	1763370666	150	1091366148	1691	4.04545	0.237069	0.959052	0.0815492	0.018222	0.00154943	0.512424	1.03336e-08	1.03296e-08	1	0	0	1	1	0
AAATAATAATAATAATATCAAT	2	10	22	92.8	1763370666	150	1091366148	220	5	0.0215517	0.107759	0.00916283	0.00237069	0.000201582	0.733333	1.34441e-09	1.34388e-09	1	0	0	1	1	0
AAATAATAATAATAATGAT	35	169	19	92.8	1763370666	150	1091366148	3211	4.82857	0.377155	1.82112	0.154852	0.0346013	0.00294218	0.611619	1.96222e-08	1.96146e-08	1	0	0	1	1	0
AAATAATAATAATAATGATT	4	17	20	92.8	1763370666	150	1091366148	340	4.25	0.0431034	0.18319	0.0155768	0.00366379	0.000311536	0.566667	2.07772e-09	2.07691e-09	1	0	0	1	1	0
AAATAATAATAATAC	34	162	15	92.8	1763370666	150	1091366148	2430	4.76471	0.366379	1.74569	0.148438	0.0261853	0.00222657	0.476471	1.48496e-08	1.48438e-08	1	0	0	1	0	0
AAATAATAATAATACTAAT	11	48	19	92.8	1763370666	150	1091366148	912	4.36364	0.118534	0.517241	0.0439816	0.00982759	0.00083565	0.552727	5.57318e-09	5.571e-09	1	0	0	1	1	0
AAATAATAATAATACTAATAATAAT	12	52	25	92.8	1763370666	150	1091366148	1300	4.33333	0.12931	0.560345	0.0476467	0.0140086	0.00119117	0.722222	7.94423e-09	7.94112e-09	1	0	0	1	1	0
AAATAATAATAATAGT	17	83	16	92.8	1763370666	150	1091366148	1328	4.88235	0.18319	0.894397	0.0760515	0.0143103	0.00121682	0.520784	8.11534e-09	8.11216e-09	1	0	0	1	1	0
AAATAATAATAATAGTAAT	10	41	19	92.8	1763370666	150	1091366148	779	4.1	0.107759	0.44181	0.0375676	0.0083944	0.000713784	0.519333	4.76043e-09	4.75856e-09	1	0	0	1	1	0
AAATAATAATAATAGTAATAT	6	26	21	92.8	1763370666	150	1091366148	546	4.33333	0.0646552	0.280172	0.0238234	0.00588362	0.00050029	0.606667	3.33658e-09	3.33527e-09	1	0	0	1	1	0
AAATAATAATAATCAT	10	45	16	92.8	1763370666	150	1091366148	720	4.5	0.107759	0.484914	0.0412327	0.00775862	0.000659724	0.48	4.39988e-09	4.39816e-09	1	0	0	1	0	0
AAATAATAATAATGATAAT	9	37	19	92.8	1763370666	150	1091366148	703	4.11111	0.0969828	0.398707	0.0339025	0.00757543	0.000644147	0.520741	4.29599e-09	4.29431e-09	1	0	0	1	1	0
AAATAATAATAATGATAG	5	28	18	92.8	1763370666	150	1091366148	504	5.6	0.0538793	0.301724	0.0256559	0.00543103	0.000461807	0.672	3.07992e-09	3.07871e-09	1	0	0	1	1	0
AAATAATAATAATGATGAT	45	235	19	92.8	1763370666	150	1091366148	4465	5.22222	0.484914	2.53233	0.215326	0.0481142	0.0040912	0.661481	2.72854e-08	2.72747e-08	1	0	0	1	1	0
AAATAATAATAATTAATGAATT	5	20	22	92.8	1763370666	150	1091366148	440	4	0.0538793	0.215517	0.0183257	0.00474138	0.000403164	0.586667	2.68882e-09	2.68776e-09	1	0	0	1	1	0
AAATAATAATAATTAATT	6	33	18	92.8	1763370666	150	1091366148	594	5.5	0.0646552	0.355603	0.0302373	0.00640086	0.000544272	0.66	3.6299e-09	3.62848e-09	1	0	0	1	1	0
AAATAATAATAATTATAAT	1	4	19	92.8	1763370666	150	1091366148	76	4	0.0107759	0.0431034	0.00366513	0.000818966	6.96375e-05	0.506667	4.64432e-10	4.6425e-10	1	0	0	1	1	0
AAATAATAATAATTATAG	13	52	18	92.8	1763370666	150	1091366148	936	4	0.140086	0.560345	0.0476467	0.0100862	0.000857641	0.48	5.71985e-09	5.7176e-09	1	0	0	1	0	0
AAATAATAATAGCAATTAAT	11	74	20	92.8	1763370666	150	1091366148	1480	6.72727	0.118534	0.797414	0.0678049	0.0159483	0.0013561	0.89697	9.0442e-09	9.04066e-09	1	0	0	1	1	0
AAATAATAATAGT	59	257	13	92.8	1763370666	150	1091366148	3341	4.35593	0.635776	2.7694	0.235485	0.0360022	0.0030613	0.377514	2.04167e-08	2.04087e-08	1	0	0	1	0	0
AAATAATAATAGTAATAG	1	5	18	92.8	1763370666	150	1091366148	90	5	0.0107759	0.0538793	0.00458141	0.000969828	8.24654e-05	0.6	5.49985e-10	5.4977e-10	1	0	0	1	1	0
AAATAATAATATTATT	5	32	16	92.8	1763370666	150	1091366148	512	6.4	0.0538793	0.344828	0.029321	0.00551724	0.000469137	0.682667	3.1288e-09	3.12758e-09	1	0	0	1	1	0
AAATAATAATC	3	20	11	92.8	1763370666	150	1091366148	220	6.66667	0.0323276	0.215517	0.0183257	0.00237069	0.000201582	0.488889	1.34441e-09	1.34388e-09	1	0	0	1	0	0
AAATAATAATCATAATAAT	4	22	19	92.8	1763370666	150	1091366148	418	5.5	0.0431034	0.237069	0.0201582	0.00450431	0.000383006	0.696667	2.55438e-09	2.55337e-09	1	0	0	1	1	0
AAATAATAATCATAATAATAAT	5	23	22	92.8	1763370666	150	1091366148	506	4.6	0.0538793	0.247845	0.0210745	0.00545259	0.000463639	0.674667	3.09214e-09	3.09093e-09	1	0	0	1	1	0
AAATAATAATCATAATAATC	118	705	20	92.8	1763370666	150	1091366148	14100	5.97458	1.27155	7.59698	0.645979	0.15194	0.0129196	0.79661	8.61643e-08	8.61306e-08	1	0	0	1	1	0
AAATAATAATGATACTAATAATAG	11	55	24	92.8	1763370666	150	1091366148	1320	5	0.118534	0.592672	0.0503956	0.0142241	0.00120949	0.8	8.06645e-09	8.06329e-09	1	0	0	1	1	0
AAATAATAATGATCT	71	424	15	92.8	1763370666	150	1091366148	6360	5.97183	0.765086	4.56897	0.388504	0.0685345	0.00582756	0.597183	3.88656e-08	3.88504e-08	1	0	0	1	1	0
AAATAATAATT	12	98	11	92.8	1763370666	150	1091366148	1078	8.16667	0.12931	1.05603	0.0897957	0.0116164	0.000987753	0.598889	6.5876e-09	6.58502e-09	1	0	0	1	1	0
AAATAATAATTTAT	52	270	14	92.8	1763370666	150	1091366148	3780	5.19231	0.560345	2.90948	0.247396	0.0407328	0.00346355	0.484615	2.30994e-08	2.30903e-08	1	0	0	1	0	0
AAATAATAC	52	380	9	92.8	1763370666	150	1091366148	3420	7.30769	0.560345	4.09483	0.348187	0.0368534	0.00313369	0.438462	2.08994e-08	2.08912e-08	1	0	0	1	0	0
AAATAATACGT	34	246	11	92.8	1763370666	150	1091366148	2706	7.23529	0.366379	2.65086	0.225406	0.0291595	0.00247946	0.530588	1.65362e-08	1.65297e-08	1	0	0	1	1	0
AAATAATACT	26	105	10	92.8	1763370666	150	1091366148	1050	4.03846	0.280172	1.13147	0.0962097	0.0113147	0.000962097	0.269231	6.41649e-09	6.41398e-09	1	0	0	1	0	0
AAATAATAG	9	57	9	92.8	1763370666	150	1091366148	513	6.33333	0.0969828	0.614224	0.0522281	0.00552802	0.000470053	0.38	3.13492e-09	3.13369e-09	1	0	0	1	0	0
AAATAATAGAAATAG	10	48	15	92.8	1763370666	150	1091366148	720	4.8	0.107759	0.517241	0.0439816	0.00775862	0.000659724	0.48	4.39988e-09	4.39816e-09	1	0	0	1	0	0
AAATAATAGATAATAATAAT	1	4	20	92.8	1763370666	150	1091366148	80	4	0.0107759	0.0431034	0.00366513	0.000862069	7.33026e-05	0.533333	4.88876e-10	4.88684e-10	1	0	0	1	1	0
AAATAATAGGAATAATAAT	10	42	19	92.8	1763370666	150	1091366148	798	4.2	0.107759	0.452586	0.0384839	0.00859914	0.000731194	0.532	4.87653e-09	4.87462e-09	1	0	0	1	1	0
AAATAATAGT	3	22	10	92.8	1763370666	150	1091366148	220	7.33333	0.0323276	0.237069	0.0201582	0.00237069	0.000201582	0.488889	1.34441e-09	1.34388e-09	1	0	0	1	0	0
AAATAATAGTAAT	104	421	13	92.8	1763370666	150	1091366148	5473	4.04808	1.12069	4.53664	0.385755	0.0589763	0.00501482	0.350833	3.34452e-08	3.34321e-08	1	0	0	1	0	0
AAATAATAGTAATAAT	21	87	16	92.8	1763370666	150	1091366148	1392	4.14286	0.226293	0.9375	0.0797166	0.015	0.00127547	0.441905	8.50644e-09	8.5031e-09	1	0	0	1	0	0
AAATAATAGTAATACAAATAC	66	268	21	92.8	1763370666	150	1091366148	5628	4.06061	0.711207	2.88793	0.245564	0.0606466	0.00515684	0.568485	3.43924e-08	3.43789e-08	1	0	0	1	1	0
AAATAATAT	204	817	9	92.8	1763370666	150	1091366148	7353	4.0049	2.19828	8.80388	0.748603	0.0792349	0.00673743	0.240294	4.49338e-08	4.49162e-08	1	0	0	1	0	0
AAATAATATAAGTAAGTAAGT	89	379	21	92.8	1763370666	150	1091366148	7959	4.25843	0.959052	4.08405	0.347271	0.0857651	0.00729269	0.59618	4.8637e-08	4.8618e-08	1	0	0	1	1	0
AAATAATATTAAATAATTAATAAT	3	15	24	92.8	1763370666	150	1091366148	360	5	0.0323276	0.161638	0.0137442	0.00387931	0.000329862	0.8	2.19994e-09	2.19908e-09	1	0	0	1	1	0
AAATAATATTAATAATAT	4	17	18	92.8	1763370666	150	1091366148	306	4.25	0.0431034	0.18319	0.0155768	0.00329741	0.000280383	0.51	1.86995e-09	1.86922e-09	1	0	0	1	1	0
AAATAATC	62	345	8	92.8	1763370666	150	1091366148	2760	5.56452	0.668103	3.71767	0.316118	0.0297414	0.00252894	0.296774	1.68662e-08	1.68596e-08	1	0	0	1	0	0
AAATAATCACAATAAT	19	117	16	92.8	1763370666	150	1091366148	1872	6.15789	0.204741	1.26078	0.107205	0.0201724	0.00171528	0.656842	1.14397e-08	1.14352e-08	1	0	0	1	1	0
AAATAATCAT	13	110	10	92.8	1763370666	150	1091366148	1100	8.46154	0.140086	1.18534	0.100791	0.0118534	0.00100791	0.564103	6.72204e-09	6.71941e-09	1	0	0	1	1	0
AAATAATCATAAT	20	102	13	92.8	1763370666	150	1091366148	1326	5.1	0.215517	1.09914	0.0934608	0.0142888	0.00121499	0.442	8.10311e-09	8.09994e-09	1	0	0	1	0	0
AAATAATCATAATCAT	26	104	16	92.8	1763370666	150	1091366148	1664	4	0.280172	1.12069	0.0952934	0.017931	0.00152469	0.426667	1.01686e-08	1.01646e-08	1	0	0	1	0	0
AAATAATCATATC	40	200	13	92.8	1763370666	150	1091366148	2600	5	0.431034	2.15517	0.183257	0.0280172	0.00238234	0.433333	1.58885e-08	1.58822e-08	1	0	0	1	0	0
AAATAATG	11	77	8	92.8	1763370666	150	1091366148	616	7	0.118534	0.829741	0.0705538	0.00663793	0.00056443	0.373333	3.76434e-09	3.76287e-09	1	0	0	1	0	0
AAATAATGAAT	197	1868	11	92.8	1763370666	150	1091366148	20548	9.48223	2.12284	20.1293	1.71162	0.221422	0.0188278	0.695364	1.25568e-07	1.25519e-07	1	0	0	1	1	0
AAATAATGACGAT	66	285	13	92.8	1763370666	150	1091366148	3705	4.31818	0.711207	3.07112	0.261141	0.0399246	0.00339483	0.374242	2.26411e-08	2.26322e-08	1	0	0	1	0	0
AAATAATGAT	187	1482	10	92.8	1763370666	150	1091366148	14820	7.92513	2.01509	15.9698	1.35793	0.159698	0.0135793	0.528342	9.05642e-08	9.05287e-08	1	0	0	1	1	0
AAATAATGATAAT	96	528	13	92.8	1763370666	150	1091366148	6864	5.5	1.03448	5.68966	0.483797	0.0739655	0.00628936	0.476667	4.19455e-08	4.19291e-08	1	0	0	1	0	0
AAATAATGATAATAG	25	146	15	92.8	1763370666	150	1091366148	2190	5.84	0.269397	1.57328	0.133777	0.0235991	0.00200666	0.584	1.3383e-08	1.33777e-08	1	0	0	1	1	0
AAATAATGATAATGATAG	22	118	18	92.8	1763370666	150	1091366148	2124	5.36364	0.237069	1.27155	0.108121	0.0228879	0.00194618	0.643636	1.29796e-08	1.29746e-08	1	0	0	1	1	0
AAATAATGATGATCT	9	47	15	92.8	1763370666	150	1091366148	705	5.22222	0.0969828	0.506466	0.0430653	0.00759698	0.000645979	0.522222	4.30822e-09	4.30653e-09	1	0	0	1	1	0
AAATAATT	202	1130	8	92.8	1763370666	150	1091366148	9040	5.59406	2.17672	12.1767	1.0354	0.0974138	0.0082832	0.29835	5.52429e-08	5.52213e-08	1	0	0	1	0	0
AAATAATTAAATAGATAGAC	27	129	20	92.8	1763370666	150	1091366148	2580	4.77778	0.290948	1.39009	0.1182	0.0278017	0.00236401	0.637037	1.57662e-08	1.57601e-08	1	0	0	1	1	0
AAATAATTAAATATAT	10	52	16	92.8	1763370666	150	1091366148	832	5.2	0.107759	0.560345	0.0476467	0.00896552	0.000762347	0.554667	5.08431e-09	5.08232e-09	1	0	0	1	1	0
AAATAATTAAC	123	765	11	92.8	1763370666	150	1091366148	8415	6.21951	1.32543	8.24353	0.700956	0.0906789	0.00771052	0.456098	5.14236e-08	5.14035e-08	1	0	0	1	0	0
AAATAATTAAT	5	24	11	92.8	1763370666	150	1091366148	264	4.8	0.0538793	0.258621	0.0219908	0.00284483	0.000241899	0.352	1.61329e-09	1.61266e-09	1	0	0	1	0	0
AAATAATTAATAATGATAATAAT	2	8	23	92.8	1763370666	150	1091366148	184	4	0.0215517	0.0862069	0.00733026	0.00198276	0.000168596	0.613333	1.12441e-09	1.12397e-09	1	0	0	1	1	0
AAATAATTATTATTATTATTAT	1	4	22	92.8	1763370666	150	1091366148	88	4	0.0107759	0.0431034	0.00366513	0.000948276	8.06329e-05	0.586667	5.37763e-10	5.37553e-10	1	0	0	1	1	0
AAATAC	372	2071	6	92.8	1763370666	150	1091366148	12426	5.5672	4.00862	22.3168	1.89762	0.133901	0.0113857	0.222688	7.59346e-08	7.59049e-08	1	0	0	1	0	0
AAATACAAT	48	301	9	92.8	1763370666	150	1091366148	2709	6.27083	0.517241	3.24353	0.275801	0.0291918	0.00248221	0.37625	1.65546e-08	1.65481e-08	1	0	0	1	0	0
AAATACAATAACAATAACAAT	177	987	21	92.8	1763370666	150	1091366148	20727	5.57627	1.90733	10.6358	0.904371	0.223351	0.0189918	0.780678	1.26662e-07	1.26612e-07	1	0	0	1	1	0
AAATACAC	152	1057	8	92.8	1763370666	150	1091366148	8456	6.95395	1.63793	11.3901	0.968511	0.0911207	0.00774809	0.370877	5.16742e-08	5.16539e-08	1	0	0	1	0	0
AAATACACAC	187	1388	10	92.8	1763370666	150	1091366148	13880	7.42246	2.01509	14.9569	1.2718	0.149569	0.012718	0.494831	8.48199e-08	8.47867e-08	1	0	0	1	0	0
AAATACAG	28	202	8	92.8	1763370666	150	1091366148	1616	7.21429	0.301724	2.17672	0.185089	0.0174138	0.00148071	0.384762	9.87529e-09	9.87142e-09	1	0	0	1	0	0
AAATACAGT	23	193	9	92.8	1763370666	150	1091366148	1737	8.3913	0.247845	2.07974	0.176843	0.0187177	0.00159158	0.503478	1.06147e-08	1.06106e-08	1	0	0	1	1	0
AAATACAT	1338	10608	8	92.8	1763370666	150	1091366148	84864	7.92825	14.4181	114.31	9.71993	0.914483	0.0777594	0.42284	5.18599e-07	5.18396e-07	1	0	0	1	0	0
AAATACATAAATACATAATACAT	1	4	23	92.8	1763370666	150	1091366148	92	4	0.0107759	0.0431034	0.00366513	0.000991379	8.4298e-05	0.613333	5.62207e-10	5.61987e-10	1	0	0	1	1	0
AAATACATAAATGAAT	92	707	16	92.8	1763370666	150	1091366148	11312	7.68478	0.991379	7.61853	0.647812	0.121897	0.010365	0.81971	6.9127e-08	6.90999e-08	1	0	0	1	1	0
AAATACATAATT	3	12	12	92.8	1763370666	150	1091366148	144	4	0.0323276	0.12931	0.0109954	0.00155172	0.000131945	0.32	8.79976e-10	8.79631e-10	1	0	0	1	0	0
AAATACATAGAT	89	697	12	92.8	1763370666	150	1091366148	8364	7.83146	0.959052	7.51078	0.638649	0.0901293	0.00766379	0.626517	5.11119e-08	5.10919e-08	1	0	0	1	1	0
AAATACATGAAC	212	2050	12	92.8	1763370666	150	1091366148	24600	9.66981	2.28448	22.0905	1.87838	0.265086	0.0225406	0.773585	1.50329e-07	1.5027e-07	1	0	0	1	1	0
AAATACC	25	100	7	92.8	1763370666	150	1091366148	700	4	0.269397	1.07759	0.0916283	0.0075431	0.000641398	0.186667	4.27766e-09	4.27599e-09	1	0	0	1	0	0
AAATACCAATAATAATAATAC	8	33	21	92.8	1763370666	150	1091366148	693	4.125	0.0862069	0.355603	0.0302373	0.00746767	0.000634984	0.5775	4.23489e-09	4.23323e-09	1	0	0	1	1	0
AAATACCAT	5	31	9	92.8	1763370666	150	1091366148	279	6.2	0.0538793	0.334052	0.0284048	0.00300647	0.000255643	0.372	1.70495e-09	1.70429e-09	1	0	0	1	0	0
AAATACCT	93	1027	8	92.8	1763370666	150	1091366148	8216	11.043	1.00216	11.0668	0.941022	0.0885345	0.00752818	0.588961	5.02075e-08	5.01879e-08	1	0	0	1	1	0
AAATACCTACAT	44	349	12	92.8	1763370666	150	1091366148	4188	7.93182	0.474138	3.76078	0.319783	0.0451293	0.00383739	0.634545	2.55926e-08	2.55826e-08	1	0	0	1	1	0
AAATACGT	781	5446	8	92.8	1763370666	150	1091366148	43568	6.97311	8.41595	58.6853	4.99008	0.469483	0.0399206	0.371899	2.66242e-07	2.66137e-07	1	0	0	1	0	0
AAATACGTAAGT	53	455	12	92.8	1763370666	150	1091366148	5460	8.58491	0.571121	4.90302	0.416909	0.0588362	0.0050029	0.686792	3.33658e-08	3.33527e-08	1	0	0	1	1	0
AAATACT	48	192	7	92.8	1763370666	150	1091366148	1344	4	0.517241	2.06897	0.175926	0.0144828	0.00123148	0.186667	8.21311e-09	8.20989e-09	1	0	0	1	0	0
AAATACTAATAATAATAATAAT	3	12	22	92.8	1763370666	150	1091366148	264	4	0.0323276	0.12931	0.0109954	0.00284483	0.000241899	0.586667	1.61329e-09	1.61266e-09	1	0	0	1	1	0
AAATACTTCTATATCT	19	90	16	92.8	1763370666	150	1091366148	1440	4.73684	0.204741	0.969828	0.0824654	0.0155172	0.00131945	0.505263	8.79976e-09	8.79631e-09	1	0	0	1	1	0
AAATACTTCTGCGCAT	59	249	16	92.8	1763370666	150	1091366148	3984	4.22034	0.635776	2.68319	0.228154	0.042931	0.00365047	0.450169	2.4346e-08	2.43365e-08	1	0	0	1	0	0
AAATAG	161	644	6	92.8	1763370666	150	1091366148	3864	4	1.73491	6.93966	0.590086	0.0416379	0.00354052	0.16	2.36127e-08	2.36034e-08	1	0	0	1	0	0
AAATAGAAT	27	181	9	92.8	1763370666	150	1091366148	1629	6.7037	0.290948	1.95043	0.165847	0.0175539	0.00149262	0.402222	9.95473e-09	9.95083e-09	1	0	0	1	0	0
AAATAGAC	92	764	8	92.8	1763370666	150	1091366148	6112	8.30435	0.991379	8.23276	0.70004	0.0658621	0.00560032	0.442899	3.73501e-08	3.73355e-08	1	0	0	1	0	0
AAATAGAT	1751	15470	8	92.8	1763370666	150	1091366148	123760	8.83495	18.8685	166.703	14.1749	1.33362	0.113399	0.471197	7.56291e-07	7.55994e-07	1	0	0	1	0	0
AAATAGATAAATT	16	79	13	92.8	1763370666	150	1091366148	1027	4.9375	0.172414	0.851293	0.0723863	0.0110668	0.000941022	0.427917	6.27594e-09	6.27348e-09	1	0	0	1	0	0
AAATAGATAACT	23	181	12	92.8	1763370666	150	1091366148	2172	7.86957	0.247845	1.95043	0.165847	0.0234052	0.00199017	0.629565	1.3273e-08	1.32678e-08	1	0	0	1	1	0
AAATAGATAAGG	19	104	12	92.8	1763370666	150	1091366148	1248	5.47368	0.204741	1.12069	0.0952934	0.0134483	0.00114352	0.437895	7.62646e-09	7.62347e-09	1	0	0	1	0	0
AAATAGATAAGT	14	78	12	92.8	1763370666	150	1091366148	936	5.57143	0.150862	0.840517	0.0714701	0.0100862	0.000857641	0.445714	5.71985e-09	5.7176e-09	1	0	0	1	0	0
AAATAGATAATAAC	31	186	14	92.8	1763370666	150	1091366148	2604	6	0.334052	2.00431	0.170429	0.0280603	0.002386	0.56	1.59129e-08	1.59067e-08	1	0	0	1	1	0
AAATAGATAATAACAATAATAAC	33	133	23	92.8	1763370666	150	1091366148	3059	4.0303	0.355603	1.43319	0.121866	0.0329634	0.00280291	0.61798	1.86934e-08	1.86861e-08	1	0	0	1	1	0
AAATAGATAGAT	563	3124	12	92.8	1763370666	150	1091366148	37488	5.54885	6.06681	33.6638	2.86247	0.403966	0.0343496	0.443908	2.29087e-07	2.28997e-07	1	0	0	1	0	0
AAATAGATAGATTAAT	91	669	16	92.8	1763370666	150	1091366148	10704	7.35165	0.980603	7.20905	0.612993	0.115345	0.00980789	0.784176	6.54116e-08	6.53859e-08	1	0	0	1	1	0
AAATAGATCAATT	144	1348	13	92.8	1763370666	150	1091366148	17524	9.36111	1.55172	14.5259	1.23515	0.188836	0.0160569	0.811296	1.07088e-07	1.07046e-07	1	0	0	1	1	0
AAATAGATGAAT	62	340	12	92.8	1763370666	150	1091366148	4080	5.48387	0.668103	3.66379	0.311536	0.0439655	0.00373843	0.43871	2.49327e-08	2.49229e-08	1	0	0	1	0	0
AAATAGATTT	1	5	10	92.8	1763370666	150	1091366148	50	5	0.0107759	0.0538793	0.00458141	0.000538793	4.58141e-05	0.333333	3.05547e-10	3.05428e-10	1	0	0	1	0	0
AAATAGGAGC	56	444	10	92.8	1763370666	150	1091366148	4440	7.92857	0.603448	4.78448	0.40683	0.0478448	0.0040683	0.528571	2.71326e-08	2.7122e-08	1	0	0	1	1	0
AAATAGGC	3	15	8	92.8	1763370666	150	1091366148	120	5	0.0323276	0.161638	0.0137442	0.0012931	0.000109954	0.266667	7.33313e-10	7.33026e-10	1	0	0	1	0	0
AAATAGGT	466	4971	8	92.8	1763370666	150	1091366148	39768	10.6674	5.02155	53.5668	4.55484	0.428534	0.0364387	0.568927	2.4302e-07	2.42925e-07	1	0	0	1	1	0
AAATAGT	46	356	7	92.8	1763370666	150	1091366148	2492	7.73913	0.49569	3.83621	0.326197	0.0268534	0.00228338	0.361159	1.52285e-08	1.52225e-08	1	0	0	1	0	0
AAATAGTAAC	28	319	10	92.8	1763370666	150	1091366148	3190	11.3929	0.301724	3.4375	0.292294	0.034375	0.00292294	0.759524	1.94939e-08	1.94863e-08	1	0	0	1	1	0
AAATAGTAAGC	47	329	11	92.8	1763370666	150	1091366148	3619	7	0.506466	3.54526	0.301457	0.0389978	0.00331603	0.513333	2.21155e-08	2.21068e-08	1	0	0	1	1	0
AAATAGTAATAAC	19	118	13	92.8	1763370666	150	1091366148	1534	6.21053	0.204741	1.27155	0.108121	0.0165302	0.00140558	0.538246	9.37419e-09	9.37052e-09	1	0	0	1	1	0
AAATAGTTGAAGAACTG	222	1403	17	92.8	1763370666	150	1091366148	23851	6.31982	2.39224	15.1185	1.28554	0.257015	0.0218543	0.716246	1.45752e-07	1.45695e-07	1	0	0	1	1	0
AAATAT	701	3507	6	92.8	1763370666	150	1091366148	21042	5.00285	7.55388	37.7909	3.2134	0.226746	0.0192804	0.200114	1.28587e-07	1.28536e-07	1	0	0	1	0	0
AAATATAACAT	9	98	11	92.8	1763370666	150	1091366148	1078	10.8889	0.0969828	1.05603	0.0897957	0.0116164	0.000987753	0.798519	6.5876e-09	6.58502e-09	1	0	0	1	1	0
AAATATAAGT	64	748	10	92.8	1763370666	150	1091366148	7480	11.6875	0.689655	8.06034	0.68538	0.0806034	0.0068538	0.779167	4.57099e-08	4.5692e-08	1	0	0	1	1	0
AAATATAATAATAATAATATG	18	75	21	92.8	1763370666	150	1091366148	1575	4.16667	0.193966	0.80819	0.0687212	0.016972	0.00144315	0.583333	9.62474e-09	9.62097e-09	1	0	0	1	1	0
AAATATAGAGTAGTT	3	14	15	92.8	1763370666	150	1091366148	210	4.66667	0.0323276	0.150862	0.012828	0.00226293	0.000192419	0.466667	1.2833e-09	1.2828e-09	1	0	0	1	0	0
AAATATATAAATCAAT	1	4	16	92.8	1763370666	150	1091366148	64	4	0.0107759	0.0431034	0.00366513	0.000689655	5.86421e-05	0.426667	3.91101e-10	3.90947e-10	1	0	0	1	0	0
AAATATATATCTCATATAT	2	8	19	92.8	1763370666	150	1091366148	152	4	0.0215517	0.0862069	0.00733026	0.00163793	0.000139275	0.506667	9.28864e-10	9.285e-10	1	0	0	1	1	0
AAATATCATAAGAATCAT	28	142	18	92.8	1763370666	150	1091366148	2556	5.07143	0.301724	1.53017	0.130112	0.0275431	0.00234202	0.608571	1.56196e-08	1.56135e-08	1	0	0	1	1	0
AAATATG	3	12	7	92.8	1763370666	150	1091366148	84	4	0.0323276	0.12931	0.0109954	0.000905172	7.69678e-05	0.186667	5.13319e-10	5.13118e-10	1	0	0	1	0	0
AAATATGAT	3	26	9	92.8	1763370666	150	1091366148	234	8.66667	0.0323276	0.280172	0.0238234	0.00252155	0.00021441	0.52	1.42996e-09	1.4294e-09	1	0	0	1	1	0
AAATATT	48	192	7	92.8	1763370666	150	1091366148	1344	4	0.517241	2.06897	0.175926	0.0144828	0.00123148	0.186667	8.21311e-09	8.20989e-09	1	0	0	1	0	0
AAATATTACTATAATTATTATTAT	1	5	24	92.8	1763370666	150	1091366148	120	5	0.0107759	0.0538793	0.00458141	0.0012931	0.000109954	0.8	7.33313e-10	7.33026e-10	1	0	0	1	1	0
AAATC	1716	22979	5	92.8	1763370666	150	1091366148	114895	13.391	18.4914	247.619	21.0553	1.23809	0.105276	0.446368	7.02117e-07	7.01842e-07	1	0	0	1	0	0
AAATCAAC	96	1104	8	92.8	1763370666	150	1091366148	8832	11.5	1.03448	11.8966	1.01158	0.0951724	0.00809261	0.613333	5.39719e-08	5.39507e-08	1	0	0	1	1	0
AAATCAAG	84	512	8	92.8	1763370666	150	1091366148	4096	6.09524	0.905172	5.51724	0.469137	0.0441379	0.00375309	0.325079	2.50304e-08	2.50206e-08	1	0	0	1	0	0
AAATCAAGAAGG	35	243	12	92.8	1763370666	150	1091366148	2916	6.94286	0.377155	2.61853	0.222657	0.0314224	0.00267188	0.555429	1.78195e-08	1.78125e-08	1	0	0	1	1	0
AAATCAAT	1005	8402	8	92.8	1763370666	150	1091366148	67216	8.3602	10.8297	90.5388	7.69861	0.72431	0.0615889	0.445877	4.10753e-07	4.10592e-07	1	0	0	1	0	0
AAATCAATAGATACGT	29	175	16	92.8	1763370666	150	1091366148	2800	6.03448	0.3125	1.88578	0.160349	0.0301724	0.00256559	0.643678	1.71106e-08	1.71039e-08	1	0	0	1	1	0
AAATCAATAGATATGT	18	81	16	92.8	1763370666	150	1091366148	1296	4.5	0.193966	0.872845	0.0742189	0.0139655	0.0011875	0.48	7.91979e-09	7.91668e-09	1	0	0	1	0	0
AAATCAATCAAT	526	2192	12	92.8	1763370666	150	1091366148	26304	4.1673	5.6681	23.6207	2.00849	0.283448	0.0241019	0.333384	1.60742e-07	1.60679e-07	1	0	0	1	0	0
AAATCAATCATT	101	881	12	92.8	1763370666	150	1091366148	10572	8.72277	1.08836	9.49353	0.807245	0.113922	0.00968694	0.697822	6.46049e-08	6.45796e-08	1	0	0	1	1	0
AAATCACGCAGTG	262	1744	13	92.8	1763370666	150	1091366148	22672	6.65649	2.82328	18.7931	1.598	0.24431	0.020774	0.576896	1.38547e-07	1.38493e-07	1	0	0	1	1	0
AAATCAG	1	4	7	92.8	1763370666	150	1091366148	28	4	0.0107759	0.0431034	0.00366513	0.000301724	2.56559e-05	0.186667	1.71106e-10	1.71039e-10	1	0	0	1	0	0
AAATCAGT	215	2434	8	92.8	1763370666	150	1091366148	19472	11.3209	2.31681	26.2284	2.23023	0.209828	0.0178419	0.603783	1.18992e-07	1.18946e-07	1	0	0	1	1	0
AAATCAT	25	228	7	92.8	1763370666	150	1091366148	1596	9.12	0.269397	2.4569	0.208912	0.0171983	0.00146239	0.4256	9.75307e-09	9.74925e-09	1	0	0	1	0	0
AAATCATAAT	12	48	10	92.8	1763370666	150	1091366148	480	4	0.12931	0.517241	0.0439816	0.00517241	0.000439816	0.266667	2.93325e-09	2.9321e-09	1	0	0	1	0	0
AAATCATAATAATGATGAT	9	40	19	92.8	1763370666	150	1091366148	760	4.44444	0.0969828	0.431034	0.0366513	0.00818966	0.000696375	0.562963	4.64432e-09	4.6425e-09	1	0	0	1	1	0
AAATCATAATGATGATG	41	171	17	92.8	1763370666	150	1091366148	2907	4.17073	0.44181	1.84267	0.156684	0.0313254	0.00266363	0.472683	1.77645e-08	1.77576e-08	1	0	0	1	0	0
AAATCATAATGATGATGATG	125	509	20	92.8	1763370666	150	1091366148	10180	4.072	1.34698	5.48491	0.466388	0.109698	0.00932776	0.542933	6.22094e-08	6.21851e-08	1	0	0	1	1	0
AAATCATC	71	895	8	92.8	1763370666	150	1091366148	7160	12.6056	0.765086	9.6444	0.820073	0.0771552	0.00656058	0.6723	4.37544e-08	4.37372e-08	1	0	0	1	1	0
AAATCATCAAATCATCATC	61	246	19	92.8	1763370666	150	1091366148	4674	4.03279	0.657328	2.65086	0.225406	0.0503664	0.00428271	0.51082	2.85626e-08	2.85514e-08	1	0	0	1	1	0
AAATCATCACATCATCATC	65	345	19	92.8	1763370666	150	1091366148	6555	5.30769	0.700431	3.71767	0.316118	0.0706358	0.00600623	0.672308	4.00572e-08	4.00416e-08	1	0	0	1	1	0
AAATCATCATC	42	263	11	92.8	1763370666	150	1091366148	2893	6.2619	0.452586	2.83405	0.240982	0.0311746	0.00265081	0.459206	1.7679e-08	1.7672e-08	1	0	0	1	0	0
AAATCATGATAATGATGAT	27	157	19	92.8	1763370666	150	1091366148	2983	5.81481	0.290948	1.69181	0.143856	0.0321444	0.00273327	0.736543	1.8229e-08	1.82218e-08	1	0	0	1	1	0
AAATCATGATGATGATG	46	207	17	92.8	1763370666	150	1091366148	3519	4.5	0.49569	2.2306	0.189671	0.0379203	0.0032244	0.51	2.15044e-08	2.1496e-08	1	0	0	1	1	0
AAATCC	1849	7397	6	92.8	1763370666	150	1091366148	44382	4.00054	19.9246	79.7091	6.77774	0.478254	0.0406665	0.160022	2.71216e-07	2.7111e-07	1	0	0	1	0	0
AAATCCATCCC	142	1220	11	92.8	1763370666	150	1091366148	13420	8.59155	1.53017	13.1466	1.11786	0.144612	0.0122965	0.630047	8.20089e-08	8.19768e-08	1	0	0	1	1	0
AAATCCGACTCCGG	131	799	14	92.8	1763370666	150	1091366148	11186	6.09924	1.41164	8.60991	0.73211	0.120539	0.0102495	0.569262	6.8357e-08	6.83303e-08	1	0	0	1	1	0
AAATCCGACTTCGG	1329	7260	14	92.8	1763370666	150	1091366148	101640	5.46275	14.3211	78.2328	6.65221	1.09526	0.093131	0.509857	6.21117e-07	6.20873e-07	1	0	0	1	1	0
AAATCCGGCACCGG	44	199	14	92.8	1763370666	150	1091366148	2786	4.52273	0.474138	2.1444	0.18234	0.0300216	0.00255276	0.422121	1.70251e-08	1.70184e-08	1	0	0	1	0	0
AAATCCTCGACATC	29	134	14	92.8	1763370666	150	1091366148	1876	4.62069	0.3125	1.44397	0.122782	0.0202155	0.00171895	0.431264	1.14641e-08	1.14596e-08	1	0	0	1	0	0
AAATCGAATAAT	7	39	12	92.8	1763370666	150	1091366148	468	5.57143	0.075431	0.420259	0.035735	0.0050431	0.00042882	0.445714	2.85992e-09	2.8588e-09	1	0	0	1	0	0
AAATCGAATCG	271	2580	11	92.8	1763370666	150	1091366148	28380	9.5203	2.92026	27.8017	2.36401	0.305819	0.0260041	0.698155	1.73429e-07	1.73361e-07	1	0	0	1	1	0
AAATCGAGATC	297	2851	11	92.8	1763370666	150	1091366148	31361	9.59933	3.20043	30.722	2.61232	0.337942	0.0287355	0.703951	1.91645e-07	1.9157e-07	1	0	0	1	1	0
AAATCGAGTCG	206	1652	11	92.8	1763370666	150	1091366148	18172	8.01942	2.21983	17.8017	1.5137	0.195819	0.0166507	0.588091	1.11048e-07	1.11005e-07	1	0	0	1	1	0
AAATCGCGCAGTG	69	407	13	92.8	1763370666	150	1091366148	5291	5.89855	0.743534	4.38578	0.372927	0.0570151	0.00484805	0.511208	3.2333e-08	3.23203e-08	1	0	0	1	1	0
AAATCGCGTCACGT	1	4	14	92.8	1763370666	150	1091366148	56	4	0.0107759	0.0431034	0.00366513	0.000603448	5.13118e-05	0.373333	3.42213e-10	3.42079e-10	1	0	0	1	0	0
AAATCGGATTACCG	67	284	14	92.8	1763370666	150	1091366148	3976	4.23881	0.721983	3.06034	0.260224	0.0428448	0.00364314	0.395622	2.42971e-08	2.42876e-08	1	0	0	1	0	0
AAATCT	1	4	6	92.8	1763370666	150	1091366148	24	4	0.0107759	0.0431034	0.00366513	0.000258621	2.19908e-05	0.16	1.46663e-10	1.46605e-10	1	0	0	1	0	0
AAATCTAT	8	54	8	92.8	1763370666	150	1091366148	432	6.75	0.0862069	0.581897	0.0494793	0.00465517	0.000395834	0.36	2.63993e-09	2.63889e-09	1	0	0	1	0	0
AAATCTATCTATC	68	657	13	92.8	1763370666	150	1091366148	8541	9.66176	0.732759	7.07974	0.601998	0.0920366	0.00782597	0.837353	5.21936e-08	5.21731e-08	1	0	0	1	1	0
AAATCTCGTCACGT	402	1666	14	92.8	1763370666	150	1091366148	23324	4.14428	4.3319	17.9526	1.52653	0.251336	0.0213714	0.386799	1.42532e-07	1.42476e-07	1	0	0	1	0	0
AAATCTG	82	356	7	92.8	1763370666	150	1091366148	2492	4.34146	0.883621	3.83621	0.326197	0.0268534	0.00228338	0.202602	1.52285e-08	1.52225e-08	1	0	0	1	0	0
AAATG	2150	21205	5	92.8	1763370666	150	1091366148	106025	9.86279	23.1681	228.502	19.4298	1.14251	0.0971489	0.32876	6.47913e-07	6.47659e-07	1	0	0	1	0	0
AAATGAAATGAGAT	17	95	14	92.8	1763370666	150	1091366148	1330	5.58824	0.18319	1.02371	0.0870469	0.0143319	0.00121866	0.521569	8.12756e-09	8.12437e-09	1	0	0	1	1	0
AAATGAAC	1807	24628	8	92.8	1763370666	150	1091366148	197024	13.6292	19.472	265.388	22.5662	2.1231	0.18053	0.726892	1.204e-06	1.20353e-06	1	0	0	1	1	0
AAATGAACAAGACGAAC	68	378	17	92.8	1763370666	150	1091366148	6426	5.55882	0.732759	4.07328	0.346355	0.0692457	0.00588803	0.63	3.92689e-08	3.92536e-08	1	0	0	1	1	0
AAATGAACAGACGAAC	75	478	16	92.8	1763370666	150	1091366148	7648	6.37333	0.80819	5.15086	0.437983	0.0824138	0.00700773	0.679822	4.67365e-08	4.67182e-08	1	0	0	1	1	0
AAATGAACG	77	637	9	92.8	1763370666	150	1091366148	5733	8.27273	0.829741	6.86422	0.583672	0.061778	0.00525305	0.496364	3.50341e-08	3.50203e-08	1	0	0	1	0	0
AAATGAACGAAGGAAT	45	231	16	92.8	1763370666	150	1091366148	3696	5.13333	0.484914	2.48922	0.211661	0.0398276	0.00338658	0.547556	2.25861e-08	2.25772e-08	1	0	0	1	1	0
AAATGAACGAGTGAGT	102	532	16	92.8	1763370666	150	1091366148	8512	5.21569	1.09914	5.73276	0.487462	0.0917241	0.0077994	0.55634	5.20164e-08	5.1996e-08	1	0	0	1	1	0
AAATGAAGAAGTG	92	451	13	92.8	1763370666	150	1091366148	5863	4.90217	0.991379	4.85991	0.413244	0.0631789	0.00537217	0.424855	3.58285e-08	3.58144e-08	1	0	0	1	0	0
AAATGAAGC	6	39	9	92.8	1763370666	150	1091366148	351	6.5	0.0646552	0.420259	0.035735	0.00378233	0.000321615	0.39	2.14494e-09	2.1441e-09	1	0	0	1	0	0
AAATGAAGT	138	1733	9	92.8	1763370666	150	1091366148	15597	12.558	1.48707	18.6746	1.58792	0.168071	0.0142913	0.753478	9.53124e-08	9.52751e-08	1	0	0	1	1	0
AAATGAAGTG	198	1206	10	92.8	1763370666	150	1091366148	12060	6.09091	2.13362	12.9957	1.10504	0.129957	0.0110504	0.406061	7.3698e-08	7.36691e-08	1	0	0	1	0	0
AAATGAAT	4908	47195	8	92.8	1763370666	150	1091366148	377560	9.61593	52.8879	508.567	43.244	4.06853	0.345952	0.51285	2.30725e-06	2.30634e-06	1	0	0	1	1	0
AAATGAATAACT	374	3619	12	92.8	1763370666	150	1091366148	43428	9.67647	4.03017	38.9978	3.31603	0.467974	0.0397923	0.774118	2.65386e-07	2.65282e-07	1	0	0	1	1	0
AAATGAATACAT	10	52	12	92.8	1763370666	150	1091366148	624	5.2	0.107759	0.560345	0.0476467	0.00672414	0.00057176	0.416	3.81323e-09	3.81174e-09	1	0	0	1	0	0
AAATGAATCACT	43	309	12	92.8	1763370666	150	1091366148	3708	7.18605	0.463362	3.32974	0.283131	0.0399569	0.00339758	0.574884	2.26594e-08	2.26505e-08	1	0	0	1	1	0
AAATGAATG	222	1665	9	92.8	1763370666	150	1091366148	14985	7.5	2.39224	17.9418	1.52561	0.161476	0.0137305	0.45	9.15725e-08	9.15366e-08	1	0	0	1	0	0
AAATGAATGAATGAACG	20	101	17	92.8	1763370666	150	1091366148	1717	5.05	0.215517	1.08836	0.0925446	0.0185022	0.00157326	0.572333	1.04925e-08	1.04884e-08	1	0	0	1	1	0
AAATGAATGAGT	53	249	12	92.8	1763370666	150	1091366148	2988	4.69811	0.571121	2.68319	0.228154	0.0321983	0.00273785	0.375849	1.82595e-08	1.82524e-08	1	0	0	1	0	0
AAATGAC	44	521	7	92.8	1763370666	150	1091366148	3647	11.8409	0.474138	5.61422	0.477383	0.0392996	0.00334168	0.552576	2.22866e-08	2.22779e-08	1	0	0	1	1	0
AAATGACATG	97	397	10	92.8	1763370666	150	1091366148	3970	4.09278	1.04526	4.27802	0.363764	0.0427802	0.00363764	0.272852	2.42605e-08	2.4251e-08	1	0	0	1	0	0
AAATGACGAAT	102	758	11	92.8	1763370666	150	1091366148	8338	7.43137	1.09914	8.1681	0.694542	0.0898491	0.00763997	0.544967	5.09531e-08	5.09331e-08	1	0	0	1	1	0
AAATGACGATACT	46	226	13	92.8	1763370666	150	1091366148	2938	4.91304	0.49569	2.43534	0.20708	0.0316595	0.00269204	0.425797	1.7954e-08	1.79469e-08	1	0	0	1	0	0
AAATGAGAATCCGCATCG	183	870	18	92.8	1763370666	150	1091366148	15660	4.7541	1.97198	9.375	0.797166	0.16875	0.014349	0.570492	9.56974e-08	9.56599e-08	1	0	0	1	1	0
AAATGAGAATG	28	165	11	92.8	1763370666	150	1091366148	1815	5.89286	0.301724	1.77802	0.151187	0.0195582	0.00166305	0.432143	1.10914e-08	1.1087e-08	1	0	0	1	0	0
AAATGAGATG	26	242	10	92.8	1763370666	150	1091366148	2420	9.30769	0.280172	2.60776	0.22174	0.0260776	0.0022174	0.620513	1.47885e-08	1.47827e-08	1	0	0	1	1	0
AAATGAGC	8	50	8	92.8	1763370666	150	1091366148	400	6.25	0.0862069	0.538793	0.0458141	0.00431034	0.000366513	0.333333	2.44438e-09	2.44342e-09	1	0	0	1	0	0
AAATGAGT	1232	14222	8	92.8	1763370666	150	1091366148	113776	11.5438	13.2759	153.254	13.0314	1.22603	0.104251	0.615671	6.95279e-07	6.95007e-07	1	0	0	1	1	0
AAATGAGTAATGAGT	1	4	15	92.8	1763370666	150	1091366148	60	4	0.0107759	0.0431034	0.00366513	0.000646552	5.4977e-05	0.4	3.66657e-10	3.66513e-10	1	0	0	1	0	0
AAATGAGTCGAAG	43	233	13	92.8	1763370666	150	1091366148	3029	5.4186	0.463362	2.51078	0.213494	0.0326401	0.00277542	0.469612	1.85101e-08	1.85028e-08	1	0	0	1	0	0
AAATGAT	61	462	7	92.8	1763370666	150	1091366148	3234	7.57377	0.657328	4.97845	0.423323	0.0348491	0.00296326	0.353443	1.97628e-08	1.97551e-08	1	0	0	1	0	0
AAATGATAAC	45	462	10	92.8	1763370666	150	1091366148	4620	10.2667	0.484914	4.97845	0.423323	0.0497845	0.00423323	0.684444	2.82326e-08	2.82215e-08	1	0	0	1	1	0
AAATGATAAT	74	525	10	92.8	1763370666	150	1091366148	5250	7.09459	0.797414	5.65733	0.481048	0.0565733	0.00481048	0.472973	3.20825e-08	3.20699e-08	1	0	0	1	0	0
AAATGATAATAAATT	3	12	15	92.8	1763370666	150	1091366148	180	4	0.0323276	0.12931	0.0109954	0.00193966	0.000164931	0.4	1.09997e-09	1.09954e-09	1	0	0	1	0	0
AAATGATAATAATAAT	1	4	16	92.8	1763370666	150	1091366148	64	4	0.0107759	0.0431034	0.00366513	0.000689655	5.86421e-05	0.426667	3.91101e-10	3.90947e-10	1	0	0	1	0	0
AAATGATAATAATAATAAT	4	17	19	92.8	1763370666	150	1091366148	323	4.25	0.0431034	0.18319	0.0155768	0.0034806	0.000295959	0.538333	1.97384e-09	1.97306e-09	1	0	0	1	1	0
AAATGATGATGATAATAAATT	19	83	21	92.8	1763370666	150	1091366148	1743	4.36842	0.204741	0.894397	0.0760515	0.0187823	0.00159708	0.611579	1.06514e-08	1.06472e-08	1	0	0	1	1	0
AAATGATGT	3	18	9	92.8	1763370666	150	1091366148	162	6	0.0323276	0.193966	0.0164931	0.00174569	0.000148438	0.36	9.89973e-10	9.89585e-10	1	0	0	1	0	0
AAATGATT	57	749	8	92.8	1763370666	150	1091366148	5992	13.1404	0.614224	8.07112	0.686296	0.064569	0.00549037	0.700819	3.66168e-08	3.66024e-08	1	0	0	1	1	0
AAATGATTATGATTATT	43	290	17	92.8	1763370666	150	1091366148	4930	6.74419	0.463362	3.125	0.265722	0.053125	0.00451727	0.764341	3.0127e-08	3.01152e-08	1	0	0	1	1	0
AAATGC	61	269	6	92.8	1763370666	150	1091366148	1614	4.40984	0.657328	2.89871	0.24648	0.0173922	0.00147888	0.176393	9.86307e-09	9.8592e-09	1	0	0	1	0	0
AAATGCAATG	54	405	10	92.8	1763370666	150	1091366148	4050	7.5	0.581897	4.36422	0.371095	0.0436422	0.00371095	0.5	2.47493e-08	2.47396e-08	1	0	0	1	0	0
AAATGCAC	23	185	8	92.8	1763370666	150	1091366148	1480	8.04348	0.247845	1.99353	0.169512	0.0159483	0.0013561	0.428986	9.0442e-09	9.04066e-09	1	0	0	1	0	0
AAATGCAT	182	1976	8	92.8	1763370666	150	1091366148	15808	10.8571	1.96121	21.2931	1.81057	0.170345	0.0144846	0.579048	9.66018e-08	9.6564e-08	1	0	0	1	1	0
AAATGCATACAT	48	426	12	92.8	1763370666	150	1091366148	5112	8.875	0.517241	4.59052	0.390336	0.0550862	0.00468404	0.71	3.12392e-08	3.12269e-08	1	0	0	1	1	0
AAATGCGATG	12	65	10	92.8	1763370666	150	1091366148	650	5.41667	0.12931	0.700431	0.0595584	0.00700431	0.000595584	0.361111	3.97211e-09	3.97056e-09	1	0	0	1	0	0
AAATGCGT	13	87	8	92.8	1763370666	150	1091366148	696	6.69231	0.140086	0.9375	0.0797166	0.0075	0.000637733	0.356923	4.25322e-09	4.25155e-09	1	0	0	1	0	0
AAATGCTAATAATAC	64	385	15	92.8	1763370666	150	1091366148	5775	6.01562	0.689655	4.14871	0.352769	0.0622306	0.00529153	0.601562	3.52907e-08	3.52769e-08	1	0	0	1	1	0
AAATGG	42	188	6	92.8	1763370666	150	1091366148	1128	4.47619	0.452586	2.02586	0.172261	0.0121552	0.00103357	0.179048	6.89315e-09	6.89045e-09	1	0	0	1	0	0
AAATGGAGAGAG	96	672	12	92.8	1763370666	150	1091366148	8064	7	1.03448	7.24138	0.615742	0.0868966	0.0073889	0.56	4.92787e-08	4.92594e-08	1	0	0	1	1	0
AAATGGAT	32	343	8	92.8	1763370666	150	1091366148	2744	10.7188	0.344828	3.69612	0.314285	0.029569	0.00251428	0.571667	1.67684e-08	1.67619e-08	1	0	0	1	1	0
AAATGGGATG	44	238	10	92.8	1763370666	150	1091366148	2380	5.40909	0.474138	2.56466	0.218075	0.0256466	0.00218075	0.360606	1.45441e-08	1.45384e-08	1	0	0	1	0	0
AAATGGGGAG	14	87	10	92.8	1763370666	150	1091366148	870	6.21429	0.150862	0.9375	0.0797166	0.009375	0.000797166	0.414286	5.31652e-09	5.31444e-09	1	0	0	1	0	0
AAATGGGT	99	1191	8	92.8	1763370666	150	1091366148	9528	12.0303	1.06681	12.8341	1.09129	0.102672	0.00873034	0.641616	5.82251e-08	5.82023e-08	1	0	0	1	1	0
AAATGGGTAGAAGAATGGATGGAT	60	249	24	92.8	1763370666	150	1091366148	5976	4.15	0.646552	2.68319	0.228154	0.0643966	0.00547571	0.664	3.6519e-08	3.65047e-08	1	0	0	1	1	0
AAATGGT	7	35	7	92.8	1763370666	150	1091366148	245	5	0.075431	0.377155	0.0320699	0.00264009	0.000224489	0.233333	1.49718e-09	1.4966e-09	1	0	0	1	0	0
AAATGGTAATGG	5	29	12	92.8	1763370666	150	1091366148	348	5.8	0.0538793	0.3125	0.0265722	0.00375	0.000318866	0.464	2.12661e-09	2.12578e-09	1	0	0	1	0	0
AAATGT	431	2057	6	92.8	1763370666	150	1091366148	12342	4.77262	4.6444	22.1659	1.88479	0.132996	0.0113088	0.190905	7.54213e-08	7.53917e-08	1	0	0	1	0	0
AAATGTAAGACTCCGCC	84	401	17	92.8	1763370666	150	1091366148	6817	4.77381	0.905172	4.32112	0.367429	0.0734591	0.0062463	0.541032	4.16583e-08	4.1642e-08	1	0	0	1	1	0
AAATGTATAGTC	6573	28686	12	92.8	1763370666	150	1091366148	344232	4.36422	70.8297	309.116	26.2845	3.7094	0.315414	0.349137	2.10358e-06	2.10276e-06	1	0	0	1	0	0
AAATGTATGTTGT	16	112	13	92.8	1763370666	150	1091366148	1456	7	0.172414	1.2069	0.102624	0.0156897	0.00133411	0.606667	8.89754e-09	8.89405e-09	1	0	0	1	1	0
AAATGTCTCCAAGCGTAACG	144	594	20	92.8	1763370666	150	1091366148	11880	4.125	1.55172	6.40086	0.544272	0.128017	0.0108854	0.55	7.2598e-08	7.25696e-08	1	0	0	1	1	0
AAATGTG	6611	37441	7	92.8	1763370666	150	1091366148	262087	5.66344	71.2392	403.459	34.3065	2.82421	0.240146	0.264294	1.6016e-06	1.60097e-06	1	0	0	1	0	0
AAATGTGAAT	20	86	10	92.8	1763370666	150	1091366148	860	4.3	0.215517	0.926724	0.0788003	0.00926724	0.000788003	0.286667	5.25541e-09	5.25335e-09	1	0	0	1	0	0
AAATGTGCCTATCC	2	8	14	92.8	1763370666	150	1091366148	112	4	0.0215517	0.0862069	0.00733026	0.0012069	0.000102624	0.373333	6.84426e-10	6.84158e-10	1	0	0	1	0	0
AAATT	2037	13289	5	92.8	1763370666	150	1091366148	66445	6.52381	21.9504	143.2	12.1765	0.716002	0.0608824	0.21746	4.06042e-07	4.05883e-07	1	0	0	1	0	0
AAATTAAATTAAT	2	10	13	92.8	1763370666	150	1091366148	130	5	0.0215517	0.107759	0.00916283	0.00140086	0.000119117	0.433333	7.94423e-10	7.94112e-10	1	0	0	1	0	0
AAATTAAGTAAGT	41	267	13	92.8	1763370666	150	1091366148	3471	6.5122	0.44181	2.87716	0.244648	0.037403	0.00318042	0.56439	2.12111e-08	2.12028e-08	1	0	0	1	1	0
AAATTAAT	163	1406	8	92.8	1763370666	150	1091366148	11248	8.62577	1.75647	15.1509	1.28829	0.121207	0.0103063	0.460041	6.87359e-08	6.8709e-08	1	0	0	1	0	0
AAATTACCTAACCTAT	61	348	16	92.8	1763370666	150	1091366148	5568	5.70492	0.657328	3.75	0.318866	0.06	0.00510186	0.608525	3.40257e-08	3.40124e-08	1	0	0	1	1	0
AAATTAGG	39	408	8	92.8	1763370666	150	1091366148	3264	10.4615	0.420259	4.39655	0.373843	0.0351724	0.00299075	0.557949	1.99461e-08	1.99383e-08	1	0	0	1	1	0
AAATTAGTAAGTAACTAAGT	77	311	20	92.8	1763370666	150	1091366148	6220	4.03896	0.829741	3.35129	0.284964	0.0670259	0.00569928	0.538528	3.80101e-08	3.79952e-08	1	0	0	1	1	0
AAATTAT	94	376	7	92.8	1763370666	150	1091366148	2632	4	1.01293	4.05172	0.344522	0.0283621	0.00241166	0.186667	1.6084e-08	1.60777e-08	1	0	0	1	0	0
AAATTATCAT	16	73	10	92.8	1763370666	150	1091366148	730	4.5625	0.172414	0.786638	0.0668886	0.00786638	0.000668886	0.304167	4.46099e-09	4.45924e-09	1	0	0	1	0	0
AAATTATGATCATGATTCTTCC	995	5277	22	92.8	1763370666	150	1091366148	116094	5.30352	10.722	56.8642	4.83522	1.25101	0.106375	0.777849	7.09444e-07	7.09166e-07	1	0	0	1	1	0
AAATTATTATTATT	58	262	14	92.8	1763370666	150	1091366148	3668	4.51724	0.625	2.82328	0.240066	0.0395259	0.00336093	0.421609	2.24149e-08	2.24062e-08	1	0	0	1	0	0
AAATTATTATTATTATATT	1	4	19	92.8	1763370666	150	1091366148	76	4	0.0107759	0.0431034	0.00366513	0.000818966	6.96375e-05	0.506667	4.64432e-10	4.6425e-10	1	0	0	1	1	0
AAATTATTATTATTATTAAT	3	12	20	92.8	1763370666	150	1091366148	240	4	0.0323276	0.12931	0.0109954	0.00258621	0.000219908	0.533333	1.46663e-09	1.46605e-09	1	0	0	1	1	0
AAATTATTATTATTATTATTATTAT	2	8	25	92.8	1763370666	150	1091366148	200	4	0.0215517	0.0862069	0.00733026	0.00215517	0.000183257	0.666667	1.22219e-09	1.22171e-09	1	0	0	1	1	0
AAATTC	476	1934	6	92.8	1763370666	150	1091366148	11604	4.06303	5.12931	20.8405	1.77209	0.125043	0.0106325	0.162521	7.09114e-08	7.08836e-08	1	0	0	1	0	0
AAATTCGGCTTCGG	34	211	14	92.8	1763370666	150	1091366148	2954	6.20588	0.366379	2.27371	0.193336	0.0318319	0.0027067	0.579216	1.80517e-08	1.80447e-08	1	0	0	1	1	0
AAATTCT	33	132	7	92.8	1763370666	150	1091366148	924	4	0.355603	1.42241	0.120949	0.0099569	0.000846645	0.186667	5.64651e-09	5.6443e-09	1	0	0	1	0	0
AAATTCTCGAT	393	3802	11	92.8	1763370666	150	1091366148	41822	9.6743	4.23491	40.9698	3.48371	0.450668	0.0383208	0.709449	2.55572e-07	2.55472e-07	1	0	0	1	1	0
AAATTG	163	691	6	92.8	1763370666	150	1091366148	4146	4.23926	1.75647	7.44612	0.633151	0.0446767	0.00379891	0.169571	2.5336e-08	2.53261e-08	1	0	0	1	0	0
AAATTGG	2	9	7	92.8	1763370666	150	1091366148	63	4.5	0.0215517	0.0969828	0.00824654	0.000678879	5.77258e-05	0.21	3.8499e-10	3.84839e-10	1	0	0	1	0	0
AAATTGTAGT	20	80	10	92.8	1763370666	150	1091366148	800	4	0.215517	0.862069	0.0733026	0.00862069	0.000733026	0.266667	4.88876e-09	4.88684e-09	1	0	0	1	0	0
AAATTGTATG	71	799	10	92.8	1763370666	150	1091366148	7990	11.2535	0.765086	8.60991	0.73211	0.0860991	0.0073211	0.750235	4.88265e-08	4.88073e-08	1	0	0	1	1	0
AAATTT	113	505	6	92.8	1763370666	150	1091366148	3030	4.46903	1.21767	5.44181	0.462723	0.0326509	0.00277634	0.178761	1.85162e-08	1.85089e-08	1	0	0	1	0	0
AAATTTAATAATAATAATAAT	2	9	21	92.8	1763370666	150	1091366148	189	4.5	0.0215517	0.0969828	0.00824654	0.00203664	0.000173177	0.63	1.15497e-09	1.15452e-09	1	0	0	1	1	0
AAATTTAATACTCCGCC	98	455	17	92.8	1763370666	150	1091366148	7735	4.64286	1.05603	4.90302	0.416909	0.0833513	0.00708745	0.52619	4.72682e-08	4.72496e-08	1	0	0	1	1	0
AAATTTC	44	176	7	92.8	1763370666	150	1091366148	1232	4	0.474138	1.89655	0.161266	0.0132759	0.00112886	0.186667	7.52868e-09	7.52574e-09	1	0	0	1	0	0
AAC	88401	894504	3	92.8	1763370666	150	1091366148	2683512	10.1187	952.597	9639.05	819.619	28.9172	2.45886	0.202374	1.63988e-05	1.63924e-05	1	1	0	0	0	0
AACAACAACAACAACCACAGT	37	149	21	92.8	1763370666	150	1091366148	3129	4.02703	0.398707	1.6056	0.136526	0.0337177	0.00286705	0.563784	1.91211e-08	1.91137e-08	1	0	0	1	1	0
AACAACAACAACAACTAATAAT	10	40	22	92.8	1763370666	150	1091366148	880	4	0.107759	0.431034	0.0366513	0.00948276	0.000806329	0.586667	5.37763e-09	5.37553e-09	1	0	0	1	1	0
AACAACAACAACAATACT	4	20	18	92.8	1763370666	150	1091366148	360	5	0.0431034	0.215517	0.0183257	0.00387931	0.000329862	0.6	2.19994e-09	2.19908e-09	1	0	0	1	1	0
AACAACAACAACAATC	102	439	16	92.8	1763370666	150	1091366148	7024	4.30392	1.09914	4.7306	0.402248	0.0756897	0.00643597	0.459085	4.29233e-08	4.29065e-08	1	0	0	1	0	0
AACAACAACAACAGTAGC	46	251	18	92.8	1763370666	150	1091366148	4518	5.45652	0.49569	2.70474	0.229987	0.0486853	0.00413977	0.654783	2.76093e-08	2.75984e-08	1	0	0	1	1	0
AACAACAACAACCAC	134	606	15	92.8	1763370666	150	1091366148	9090	4.52239	1.44397	6.53017	0.555267	0.0979526	0.00832901	0.452239	5.55485e-08	5.55267e-08	1	0	0	1	0	0
AACAACAACAAG	2952	16193	12	92.8	1763370666	150	1091366148	194316	5.48543	31.8103	174.494	14.8374	2.09392	0.178048	0.438835	1.18745e-06	1.18699e-06	1	0	0	1	0	0
AACAACAACAAGAACAAT	42	239	18	92.8	1763370666	150	1091366148	4302	5.69048	0.452586	2.57543	0.218992	0.0463578	0.00394185	0.682857	2.62893e-08	2.6279e-08	1	0	0	1	1	0
AACAACAACAAGAATGAC	78	312	18	92.8	1763370666	150	1091366148	5616	4	0.840517	3.36207	0.28588	0.0605172	0.00514584	0.48	3.43191e-08	3.43056e-08	1	0	0	1	0	0
AACAACAACAATAACCAT	27	110	18	92.8	1763370666	150	1091366148	1980	4.07407	0.290948	1.18534	0.100791	0.0213362	0.00181424	0.488889	1.20997e-08	1.20949e-08	1	0	0	1	0	0
AACAACAACAATAACGACAACGAC	91	366	24	92.8	1763370666	150	1091366148	8784	4.02198	0.980603	3.94397	0.335359	0.0946552	0.00804863	0.643516	5.36785e-08	5.36575e-08	1	0	0	1	1	0
AACAACAACAATAATACT	49	207	18	92.8	1763370666	150	1091366148	3726	4.22449	0.528017	2.2306	0.189671	0.0401509	0.00341407	0.506939	2.27694e-08	2.27605e-08	1	0	0	1	1	0
AACAACAACAATAATAGT	112	482	18	92.8	1763370666	150	1091366148	8676	4.30357	1.2069	5.19397	0.441648	0.0934914	0.00794967	0.516429	5.30186e-08	5.29978e-08	1	0	0	1	1	0
AACAACAACAATACT	167	1292	15	92.8	1763370666	150	1091366148	19380	7.73653	1.79957	13.9224	1.18384	0.208836	0.0177576	0.773653	1.1843e-07	1.18384e-07	1	0	0	1	1	0
AACAACAACAATAGT	19	77	15	92.8	1763370666	150	1091366148	1155	4.05263	0.204741	0.829741	0.0705538	0.0124461	0.00105831	0.405263	7.05814e-09	7.05538e-09	1	0	0	1	0	0
AACAACAACAATAGTAATAAT	63	270	21	92.8	1763370666	150	1091366148	5670	4.28571	0.678879	2.90948	0.247396	0.0610991	0.00519532	0.6	3.46491e-08	3.46355e-08	1	0	0	1	1	0
AACAACAACAATC	67	444	13	92.8	1763370666	150	1091366148	5772	6.62687	0.721983	4.78448	0.40683	0.0621983	0.00528878	0.574328	3.52724e-08	3.52586e-08	1	0	0	1	1	0
AACAACAACAATTATAAT	2	8	18	92.8	1763370666	150	1091366148	144	4	0.0215517	0.0862069	0.00733026	0.00155172	0.000131945	0.48	8.79976e-10	8.79631e-10	1	0	0	1	0	0
AACAACAACAC	82	469	11	92.8	1763370666	150	1091366148	5159	5.71951	0.883621	5.05388	0.429737	0.0555927	0.0047271	0.419431	3.15264e-08	3.1514e-08	1	0	0	1	0	0
AACAACAACACT	1280	11159	12	92.8	1763370666	150	1091366148	133908	8.71797	13.7931	120.248	10.2248	1.44297	0.122698	0.697437	8.18304e-07	8.17984e-07	1	0	0	1	1	0
AACAACAACAGCTGTAGTATC	164	656	21	92.8	1763370666	150	1091366148	13776	4	1.76724	7.06897	0.601081	0.148448	0.0126227	0.56	8.41844e-08	8.41514e-08	1	0	0	1	1	0
AACAACAACAGG	287	2631	12	92.8	1763370666	150	1091366148	31572	9.16725	3.09267	28.3513	2.41074	0.340216	0.0289289	0.73338	1.92935e-07	1.92859e-07	1	0	0	1	1	0
AACAACAACAGTAAT	158	873	15	92.8	1763370666	150	1091366148	13095	5.52532	1.70259	9.40733	0.799915	0.14111	0.0119987	0.552532	8.00228e-08	7.99915e-08	1	0	0	1	1	0
AACAACAACAT	65	566	11	92.8	1763370666	150	1091366148	6226	8.70769	0.700431	6.09914	0.518616	0.0670905	0.00570478	0.638564	3.80467e-08	3.80318e-08	1	0	0	1	1	0
AACAACAACATCAACAAG	60	304	18	92.8	1763370666	150	1091366148	5472	5.06667	0.646552	3.27586	0.27855	0.0589655	0.0050139	0.608	3.34391e-08	3.3426e-08	1	0	0	1	1	0
AACAACAACC	141	1270	10	92.8	1763370666	150	1091366148	12700	9.00709	1.5194	13.6853	1.16368	0.136853	0.0116368	0.600473	7.7609e-08	7.75786e-08	1	0	0	1	1	0
AACAACAACCAATAGT	20	94	16	92.8	1763370666	150	1091366148	1504	4.7	0.215517	1.01293	0.0861306	0.0162069	0.00137809	0.501333	9.19086e-09	9.18726e-09	1	0	0	1	1	0
AACAACAACCACTGAT	34	179	16	92.8	1763370666	150	1091366148	2864	5.26471	0.366379	1.92888	0.164015	0.0308621	0.00262423	0.561569	1.75017e-08	1.74949e-08	1	0	0	1	1	0
AACAACAACCAT	120	764	12	92.8	1763370666	150	1091366148	9168	6.36667	1.2931	8.23276	0.70004	0.0987931	0.00840048	0.509333	5.60251e-08	5.60032e-08	1	0	0	1	1	0
AACAACAACCATAAG	2	10	15	92.8	1763370666	150	1091366148	150	5	0.0215517	0.107759	0.00916283	0.00161638	0.000137442	0.5	9.16642e-10	9.16283e-10	1	0	0	1	0	0
AACAACAACCATAAT	29	135	15	92.8	1763370666	150	1091366148	2025	4.65517	0.3125	1.45474	0.123698	0.0218211	0.00185547	0.465517	1.23747e-08	1.23698e-08	1	0	0	1	0	0
AACAACAACGAG	43	303	12	92.8	1763370666	150	1091366148	3636	7.04651	0.463362	3.26509	0.277634	0.039181	0.0033316	0.563721	2.22194e-08	2.22107e-08	1	0	0	1	1	0
AACAACAACGAT	151	1134	12	92.8	1763370666	150	1091366148	13608	7.50993	1.62716	12.2198	1.03906	0.146638	0.0124688	0.600795	8.31577e-08	8.31252e-08	1	0	0	1	1	0
AACAACAACGATAGTAAG	59	254	18	92.8	1763370666	150	1091366148	4572	4.30508	0.635776	2.73707	0.232736	0.0492672	0.00418924	0.51661	2.79392e-08	2.79283e-08	1	0	0	1	1	0
AACAACAACGGT	1032	6294	12	92.8	1763370666	150	1091366148	75528	6.09884	11.1207	67.8233	5.76708	0.813879	0.069205	0.487907	4.61547e-07	4.61367e-07	1	0	0	1	0	0
AACAACAACGGTAGTATC	33	167	18	92.8	1763370666	150	1091366148	3006	5.06061	0.355603	1.79957	0.153019	0.0323922	0.00275435	0.607273	1.83695e-08	1.83623e-08	1	0	0	1	1	0
AACAACAACT	135	1584	10	92.8	1763370666	150	1091366148	15840	11.7333	1.45474	17.069	1.45139	0.17069	0.0145139	0.782222	9.67974e-08	9.67595e-08	1	0	0	1	1	0
AACAACAACTACAAT	2399	11458	15	92.8	1763370666	150	1091366148	171870	4.77616	25.8513	123.47	10.4988	1.85205	0.157482	0.477616	1.05029e-06	1.04988e-06	1	0	0	1	0	0
AACAACAACTACTACAACAAT	60	308	21	92.8	1763370666	150	1091366148	6468	5.13333	0.646552	3.31897	0.282215	0.0696983	0.00592652	0.718667	3.95256e-08	3.95101e-08	1	0	0	1	1	0
AACAACAACTACTACTAC	644	2783	18	92.8	1763370666	150	1091366148	50094	4.32143	6.93966	29.9892	2.55001	0.539806	0.0459003	0.518571	3.06122e-07	3.06002e-07	1	0	0	1	1	0
AACAACAAG	1975	16682	9	92.8	1763370666	150	1091366148	150138	8.44658	21.2823	179.763	15.2854	1.61787	0.137569	0.506795	9.17485e-07	9.17126e-07	1	0	0	1	1	0
AACAACAAGAAT	1853	18396	12	92.8	1763370666	150	1091366148	220752	9.92768	19.9677	198.233	16.8559	2.37879	0.202271	0.794215	1.349e-06	1.34848e-06	1	0	0	1	1	0
AACAACAAGAATAACAAT	182	832	18	92.8	1763370666	150	1091366148	14976	4.57143	1.96121	8.96552	0.762347	0.161379	0.0137223	0.548571	9.15175e-08	9.14817e-08	1	0	0	1	1	0
AACAACAAGAATAAGAAGAATAAT	83	377	24	92.8	1763370666	150	1091366148	9048	4.54217	0.894397	4.0625	0.345439	0.0975	0.00829053	0.726747	5.52918e-08	5.52702e-08	1	0	0	1	1	0
AACAACAAGAATAAT	13	72	15	92.8	1763370666	150	1091366148	1080	5.53846	0.140086	0.775862	0.0659724	0.0116379	0.000989585	0.553846	6.59982e-09	6.59724e-09	1	0	0	1	1	0
AACAACAAGAATAATAACAAT	80	329	21	92.8	1763370666	150	1091366148	6909	4.1125	0.862069	3.54526	0.301457	0.0744504	0.0063306	0.57575	4.22205e-08	4.2204e-08	1	0	0	1	1	0
AACAACAAGAATAATAAT	259	1160	18	92.8	1763370666	150	1091366148	20880	4.47876	2.79095	12.5	1.06289	0.225	0.019132	0.537452	1.27597e-07	1.27547e-07	1	0	0	1	1	0
AACAACAAGATC	158	1493	12	92.8	1763370666	150	1091366148	17916	9.44937	1.70259	16.0884	1.36801	0.19306	0.0164161	0.755949	1.09484e-07	1.09441e-07	1	0	0	1	1	0
AACAACAAGCAACACAC	73	323	17	92.8	1763370666	150	1091366148	5491	4.42466	0.786638	3.4806	0.295959	0.0591703	0.00503131	0.501461	3.35552e-08	3.35421e-08	1	0	0	1	1	0
AACAACAAT	11027	85140	9	92.8	1763370666	150	1091366148	766260	7.72105	118.825	917.457	78.0123	8.25711	0.702111	0.463263	4.68257e-06	4.68074e-06	1	0	0	1	0	0
AACAACAATAACAACAGCAGC	77	358	21	92.8	1763370666	150	1091366148	7518	4.64935	0.829741	3.85776	0.328029	0.0810129	0.00688861	0.650909	4.59421e-08	4.59241e-08	1	0	0	1	1	0
AACAACAATAACAATAATAATAGC	62	258	24	92.8	1763370666	150	1091366148	6192	4.16129	0.668103	2.78017	0.236401	0.0667241	0.00567362	0.665806	3.7839e-08	3.78242e-08	1	0	0	1	1	0
AACAACAATAACAATAATAGC	111	457	21	92.8	1763370666	150	1091366148	9597	4.11712	1.19612	4.92457	0.418741	0.103416	0.00879357	0.576396	5.86467e-08	5.86238e-08	1	0	0	1	1	0
AACAACAATAACAATAGTAAT	71	295	21	92.8	1763370666	150	1091366148	6195	4.15493	0.765086	3.17888	0.270303	0.0667565	0.00567637	0.58169	3.78573e-08	3.78425e-08	1	0	0	1	1	0
AACAACAATAACTT	87	434	14	92.8	1763370666	150	1091366148	6076	4.98851	0.9375	4.67672	0.397667	0.0654741	0.00556733	0.465594	3.71301e-08	3.71156e-08	1	0	0	1	0	0
AACAACAATAATAACAGC	62	352	18	92.8	1763370666	150	1091366148	6336	5.67742	0.668103	3.7931	0.322532	0.0682759	0.00580557	0.68129	3.8719e-08	3.87038e-08	1	0	0	1	1	0
AACAACAATAATAATGAC	37	219	18	92.8	1763370666	150	1091366148	3942	5.91892	0.398707	2.35991	0.200666	0.0424784	0.00361199	0.71027	2.40893e-08	2.40799e-08	1	0	0	1	1	0
AACAACAATAATAGT	175	1198	15	92.8	1763370666	150	1091366148	17970	6.84571	1.88578	12.9095	1.09771	0.193642	0.0164656	0.684571	1.09814e-07	1.09771e-07	1	0	0	1	1	0
AACAACAATAATATT	17	74	15	92.8	1763370666	150	1091366148	1110	4.35294	0.18319	0.797414	0.0678049	0.0119612	0.00101707	0.435294	6.78315e-09	6.78049e-09	1	0	0	1	0	0
AACAACAATAATGAGAATAAT	30	157	21	92.8	1763370666	150	1091366148	3297	5.23333	0.323276	1.69181	0.143856	0.035528	0.00302098	0.732667	2.01478e-08	2.01399e-08	1	0	0	1	1	0
AACAACAATAATGAT	6	31	15	92.8	1763370666	150	1091366148	465	5.16667	0.0646552	0.334052	0.0284048	0.00501078	0.000426071	0.516667	2.84159e-09	2.84048e-09	1	0	0	1	1	0
AACAACAATAATTAC	80	558	15	92.8	1763370666	150	1091366148	8370	6.975	0.862069	6.01293	0.511286	0.090194	0.00766929	0.6975	5.11486e-08	5.11286e-08	1	0	0	1	1	0
AACAACAATACCAACACC	24	96	18	92.8	1763370666	150	1091366148	1728	4	0.258621	1.03448	0.0879631	0.0186207	0.00158334	0.48	1.05597e-08	1.05556e-08	1	0	0	1	0	0
AACAACAATACCACCACCACC	155	709	21	92.8	1763370666	150	1091366148	14889	4.57419	1.67026	7.64009	0.649644	0.160442	0.0136425	0.640387	9.09859e-08	9.09502e-08	1	0	0	1	1	0
AACAACAATACT	236	1868	12	92.8	1763370666	150	1091366148	22416	7.91525	2.5431	20.1293	1.71162	0.241552	0.0205394	0.63322	1.36983e-07	1.36929e-07	1	0	0	1	1	0
AACAACAATACTAATACT	17	87	18	92.8	1763370666	150	1091366148	1566	5.11765	0.18319	0.9375	0.0797166	0.016875	0.0014349	0.614118	9.56974e-09	9.56599e-09	1	0	0	1	1	0
AACAACAATAGC	223	1101	12	92.8	1763370666	150	1091366148	13212	4.93722	2.40302	11.8642	1.00883	0.142371	0.0121059	0.394978	8.07378e-08	8.07062e-08	1	0	0	1	0	0
AACAACAATAGT	639	5304	12	92.8	1763370666	150	1091366148	63648	8.30047	6.88578	57.1552	4.85996	0.685862	0.0583196	0.664038	3.88949e-07	3.88797e-07	1	0	0	1	1	0
AACAACAATATT	23	95	12	92.8	1763370666	150	1091366148	1140	4.13043	0.247845	1.02371	0.0870469	0.0122845	0.00104456	0.330435	6.96648e-09	6.96375e-09	1	0	0	1	0	0
AACAACAATC	24	111	10	92.8	1763370666	150	1091366148	1110	4.625	0.258621	1.19612	0.101707	0.0119612	0.00101707	0.308333	6.78315e-09	6.78049e-09	1	0	0	1	0	0
AACAACAATCATAAG	23	122	15	92.8	1763370666	150	1091366148	1830	5.30435	0.247845	1.31466	0.111786	0.0197198	0.0016768	0.530435	1.1183e-08	1.11786e-08	1	0	0	1	1	0
AACAACAATTATAATAATAAT	49	235	21	92.8	1763370666	150	1091366148	4935	4.79592	0.528017	2.53233	0.215326	0.0531789	0.00452186	0.671429	3.01575e-08	3.01457e-08	1	0	0	1	1	0
AACAACAC	119	1227	8	92.8	1763370666	150	1091366148	9816	10.3109	1.28233	13.222	1.12428	0.105776	0.00899423	0.549916	5.9985e-08	5.99615e-08	1	0	0	1	1	0
AACAACACC	462	2609	9	92.8	1763370666	150	1091366148	23481	5.64719	4.97845	28.1142	2.39058	0.253028	0.0215152	0.338831	1.43491e-07	1.43435e-07	1	0	0	1	0	0
AACAACACCAACAAT	73	326	15	92.8	1763370666	150	1091366148	4890	4.46575	0.786638	3.51293	0.298708	0.052694	0.00448062	0.446575	2.98825e-08	2.98708e-08	1	0	0	1	0	0
AACAACACGAACACC	25	109	15	92.8	1763370666	150	1091366148	1635	4.36	0.269397	1.17457	0.0998748	0.0176185	0.00149812	0.436	9.9914e-09	9.98748e-09	1	0	0	1	0	0
AACAACACT	362	2777	9	92.8	1763370666	150	1091366148	24993	7.67127	3.90086	29.9246	2.54452	0.269321	0.0229007	0.460276	1.52731e-07	1.52671e-07	1	0	0	1	0	0
AACAACACTAACAAT	71	371	15	92.8	1763370666	150	1091366148	5565	5.22535	0.765086	3.99784	0.339941	0.0599677	0.00509911	0.522535	3.40074e-08	3.39941e-08	1	0	0	1	1	0
AACAACACTAACACT	17	68	15	92.8	1763370666	150	1091366148	1020	4	0.18319	0.732759	0.0623072	0.0109914	0.000934608	0.4	6.23316e-09	6.23072e-09	1	0	0	1	0	0
AACAACACTAACGACGAC	41	190	18	92.8	1763370666	150	1091366148	3420	4.63415	0.44181	2.04741	0.174094	0.0368534	0.00313369	0.556098	2.08994e-08	2.08912e-08	1	0	0	1	1	0
AACAACACTAAT	58	475	12	92.8	1763370666	150	1091366148	5700	8.18966	0.625	5.11853	0.435234	0.0614224	0.00522281	0.655172	3.48324e-08	3.48187e-08	1	0	0	1	1	0
AACAACACTACAACAAT	123	724	17	92.8	1763370666	150	1091366148	12308	5.88618	1.32543	7.80172	0.663389	0.132629	0.0112776	0.6671	7.52135e-08	7.51841e-08	1	0	0	1	1	0
AACAACAGC	2380	14047	9	92.8	1763370666	150	1091366148	126423	5.9021	25.6466	151.369	12.871	1.36232	0.115839	0.354126	7.72564e-07	7.72261e-07	1	0	0	1	0	0
AACAACAGCAACAACTAC	1	4	18	92.8	1763370666	150	1091366148	72	4	0.0107759	0.0431034	0.00366513	0.000775862	6.59724e-05	0.48	4.39988e-10	4.39816e-10	1	0	0	1	0	0
AACAACAGCAACAGTAACAGC	188	952	21	92.8	1763370666	150	1091366148	19992	5.06383	2.02586	10.2586	0.872301	0.215431	0.0183183	0.708936	1.2217e-07	1.22122e-07	1	0	0	1	1	0
AACAACAGG	17	141	9	92.8	1763370666	150	1091366148	1269	8.29412	0.18319	1.5194	0.129196	0.0136746	0.00116276	0.497647	7.75479e-09	7.75175e-09	1	0	0	1	0	0
AACAACAGT	25286	113814	9	92.8	1763370666	150	1091366148	1024326	4.50107	272.478	1226.44	104.286	11.038	0.938572	0.270064	6.2596e-06	6.25715e-06	1	1	0	1	0	0
AACAACAGTAATAATAATAAT	16	71	21	92.8	1763370666	150	1091366148	1491	4.4375	0.172414	0.765086	0.0650561	0.0160668	0.00136618	0.62125	9.11142e-09	9.10785e-09	1	0	0	1	1	0
AACAACAGTAATAGT	25	128	15	92.8	1763370666	150	1091366148	1920	5.12	0.269397	1.37931	0.117284	0.0206897	0.00175926	0.512	1.1733e-08	1.17284e-08	1	0	0	1	1	0
AACAACATTATT	17	155	12	92.8	1763370666	150	1091366148	1860	9.11765	0.18319	1.67026	0.142024	0.0200431	0.00170429	0.729412	1.13664e-08	1.13619e-08	1	0	0	1	1	0
AACAACC	143	1339	7	92.8	1763370666	150	1091366148	9373	9.36364	1.54095	14.4289	1.2269	0.101002	0.00858832	0.43697	5.72779e-08	5.72555e-08	1	0	0	1	0	0
AACAACCAC	2079	10938	9	92.8	1763370666	150	1091366148	98442	5.26118	22.403	117.866	10.0223	1.0608	0.0902007	0.315671	6.01574e-07	6.01338e-07	1	0	0	1	0	0
AACAACCACAACAGC	43	216	15	92.8	1763370666	150	1091366148	3240	5.02326	0.463362	2.32759	0.197917	0.0349138	0.00296876	0.502326	1.97995e-08	1.97917e-08	1	0	0	1	1	0
AACAACCACAAG	232	2155	12	92.8	1763370666	150	1091366148	25860	9.28879	2.5	23.222	1.97459	0.278664	0.0236951	0.743103	1.58029e-07	1.57967e-07	1	0	0	1	1	0
AACAACCACAATC	121	920	13	92.8	1763370666	150	1091366148	11960	7.60331	1.30388	9.91379	0.84298	0.128879	0.0109587	0.658953	7.30869e-08	7.30583e-08	1	0	0	1	1	0
AACAACCACC	385	4062	10	92.8	1763370666	150	1091366148	40620	10.5506	4.14871	43.7716	3.72194	0.437716	0.0372194	0.703377	2.48227e-07	2.48129e-07	1	0	0	1	1	0
AACAACCACCAG	204	1768	12	92.8	1763370666	150	1091366148	21216	8.66667	2.19828	19.0517	1.61999	0.228621	0.0194399	0.693333	1.2965e-07	1.29599e-07	1	0	0	1	1	0
AACAACCAT	88	796	9	92.8	1763370666	150	1091366148	7164	9.04545	0.948276	8.57759	0.729361	0.0771983	0.00656425	0.542727	4.37788e-08	4.37617e-08	1	0	0	1	1	0
AACAACCGT	9	51	9	92.8	1763370666	150	1091366148	459	5.66667	0.0969828	0.549569	0.0467304	0.00494612	0.000420574	0.34	2.80492e-09	2.80383e-09	1	0	0	1	0	0
AACAACCGTCACCGT	1	4	15	92.8	1763370666	150	1091366148	60	4	0.0107759	0.0431034	0.00366513	0.000646552	5.4977e-05	0.4	3.66657e-10	3.66513e-10	1	0	0	1	0	0
AACAACCGTCATCAT	76	344	15	92.8	1763370666	150	1091366148	5160	4.52632	0.818966	3.7069	0.315201	0.0556034	0.00472802	0.452632	3.15325e-08	3.15201e-08	1	0	0	1	0	0
AACAACCGTCATCGT	132	701	15	92.8	1763370666	150	1091366148	10515	5.31061	1.42241	7.55388	0.642314	0.113308	0.00963471	0.531061	6.42566e-08	6.42314e-08	1	0	0	1	1	0
AACAACCGTCATGAT	22	95	15	92.8	1763370666	150	1091366148	1425	4.31818	0.237069	1.02371	0.0870469	0.0153556	0.0013057	0.431818	8.7081e-09	8.70469e-09	1	0	0	1	0	0
AACAACGAC	352	3319	9	92.8	1763370666	150	1091366148	29871	9.42898	3.7931	35.7651	3.04114	0.321886	0.0273703	0.565739	1.8254e-07	1.82469e-07	1	0	0	1	1	0
AACAACGACAACAGT	15	73	15	92.8	1763370666	150	1091366148	1095	4.86667	0.161638	0.786638	0.0668886	0.0117996	0.00100333	0.486667	6.69149e-09	6.68886e-09	1	0	0	1	0	0
AACAACGACAACC	185	1430	13	92.8	1763370666	150	1091366148	18590	7.72973	1.99353	15.4095	1.31028	0.200323	0.0170337	0.66991	1.13602e-07	1.13558e-07	1	0	0	1	1	0
AACAACGACAACCGTAGT	179	827	18	92.8	1763370666	150	1091366148	14886	4.62011	1.92888	8.91164	0.757766	0.160409	0.0136398	0.554413	9.09675e-08	9.09319e-08	1	0	0	1	1	0
AACAACGACAAT	70	291	12	92.8	1763370666	150	1091366148	3492	4.15714	0.75431	3.13578	0.266638	0.0376293	0.00319966	0.332571	2.13394e-08	2.13311e-08	1	0	0	1	0	0
AACAACGACAATAACGAT	103	608	18	92.8	1763370666	150	1091366148	10944	5.90291	1.10991	6.55172	0.5571	0.117931	0.0100278	0.70835	6.68782e-08	6.6852e-08	1	0	0	1	1	0
AACAACGACACTAACGAT	101	518	18	92.8	1763370666	150	1091366148	9324	5.12871	1.08836	5.5819	0.474634	0.100474	0.00854342	0.615446	5.69785e-08	5.69561e-08	1	0	0	1	1	0
AACAACGACAT	1	4	11	92.8	1763370666	150	1091366148	44	4	0.0107759	0.0431034	0.00366513	0.000474138	4.03164e-05	0.293333	2.68882e-10	2.68776e-10	1	0	0	1	0	0
AACAACGACGACAGT	87	496	15	92.8	1763370666	150	1091366148	7440	5.70115	0.9375	5.34483	0.454476	0.0801724	0.00681714	0.570115	4.54654e-08	4.54476e-08	1	0	0	1	1	0
AACAACGACGATAACGAT	96	480	18	92.8	1763370666	150	1091366148	8640	5	1.03448	5.17241	0.439816	0.0931034	0.00791668	0.6	5.27986e-08	5.27779e-08	1	0	0	1	1	0
AACAACGAG	256	3001	9	92.8	1763370666	150	1091366148	27009	11.7227	2.75862	32.3384	2.74976	0.291045	0.0247479	0.703359	1.65051e-07	1.64986e-07	1	0	0	1	1	0
AACAACGAT	264	2658	9	92.8	1763370666	150	1091366148	23922	10.0682	2.84483	28.6422	2.43548	0.25778	0.0219193	0.604091	1.46186e-07	1.46129e-07	1	0	0	1	1	0
AACAACGATAAT	53	390	12	92.8	1763370666	150	1091366148	4680	7.35849	0.571121	4.20259	0.35735	0.050431	0.0042882	0.588679	2.85992e-08	2.8588e-08	1	0	0	1	1	0
AACAACGATAATAAT	42	181	15	92.8	1763370666	150	1091366148	2715	4.30952	0.452586	1.95043	0.165847	0.0292565	0.00248771	0.430952	1.65912e-08	1.65847e-08	1	0	0	1	0	0
AACAACGATACT	42	221	12	92.8	1763370666	150	1091366148	2652	5.2619	0.452586	2.38147	0.202498	0.0285776	0.00242998	0.420952	1.62062e-08	1.61999e-08	1	0	0	1	0	0
AACAACGATGAC	25	189	12	92.8	1763370666	150	1091366148	2268	7.56	0.269397	2.03664	0.173177	0.0244397	0.00207813	0.6048	1.38596e-08	1.38542e-08	1	0	0	1	1	0
AACAACGG	1	5	8	92.8	1763370666	150	1091366148	40	5	0.0107759	0.0538793	0.00458141	0.000431034	3.66513e-05	0.266667	2.44438e-10	2.44342e-10	1	0	0	1	0	0
AACAACGGC	239304	1080186	9	92.8	1763370666	150	1091366148	9721674	4.51387	2578.71	11639.9	989.756	104.759	8.9078	0.270832	5.94086e-05	5.93853e-05	1	1	1	1	0	0
AACAACGGTGGT	1	5	12	92.8	1763370666	150	1091366148	60	5	0.0107759	0.0538793	0.00458141	0.000646552	5.4977e-05	0.4	3.66657e-10	3.66513e-10	1	0	0	1	0	0
AACAACTAC	955	5953	9	92.8	1763370666	150	1091366148	53577	6.23351	10.2909	64.1487	5.45463	0.577338	0.0490917	0.37401	3.27406e-07	3.27278e-07	1	0	0	1	0	0
AACAACTACAAT	106	445	12	92.8	1763370666	150	1091366148	5340	4.19811	1.14224	4.79526	0.407746	0.0575431	0.00489295	0.335849	3.26324e-08	3.26197e-08	1	0	0	1	0	0
AACAACTACAGC	474	1951	12	92.8	1763370666	150	1091366148	23412	4.11603	5.10776	21.0237	1.78767	0.252284	0.021452	0.329283	1.43069e-07	1.43013e-07	1	0	0	1	0	0
AACAACTACC	40	360	10	92.8	1763370666	150	1091366148	3600	9	0.431034	3.87931	0.329862	0.0387931	0.00329862	0.6	2.19994e-08	2.19908e-08	1	0	0	1	1	0
AACAACTACTACTACAGC	134	684	18	92.8	1763370666	150	1091366148	12312	5.10448	1.44397	7.37069	0.626737	0.132672	0.0112813	0.612537	7.5238e-08	7.52085e-08	1	0	0	1	1	0
AACAACTGCACTATC	40	212	15	92.8	1763370666	150	1091366148	3180	5.3	0.431034	2.28448	0.194252	0.0342672	0.00291378	0.53	1.94328e-08	1.94252e-08	1	0	0	1	1	0
AACAACTGTAGAATC	298	1307	15	92.8	1763370666	150	1091366148	19605	4.38591	3.21121	14.0841	1.19758	0.211261	0.0179637	0.438591	1.19805e-07	1.19758e-07	1	0	0	1	0	0
AACAACTGTAGTATCAACTAC	66	273	21	92.8	1763370666	150	1091366148	5733	4.13636	0.711207	2.94181	0.250145	0.061778	0.00525305	0.579091	3.50341e-08	3.50203e-08	1	0	0	1	1	0
AACAACTTCTACTAC	81	375	15	92.8	1763370666	150	1091366148	5625	4.62963	0.872845	4.04095	0.343606	0.0606142	0.00515409	0.462963	3.43741e-08	3.43606e-08	1	0	0	1	0	0
AACAAG	9703	146261	6	92.8	1763370666	150	1091366148	877566	15.0738	104.558	1576.09	134.016	9.45653	0.804099	0.602952	5.36276e-06	5.36066e-06	1	0	0	1	1	0
AACAAGAACAAGAACAATCACAAG	265	1334	24	92.8	1763370666	150	1091366148	32016	5.03396	2.8556	14.375	1.22232	0.345	0.0293357	0.805434	1.95648e-07	1.95571e-07	1	0	0	1	1	0
AACAAGAACAAGAAGACC	76	350	18	92.8	1763370666	150	1091366148	6300	4.60526	0.818966	3.77155	0.320699	0.0678879	0.00577258	0.552632	3.8499e-08	3.84839e-08	1	0	0	1	1	0
AACAAGAACAAGAGG	13	69	15	92.8	1763370666	150	1091366148	1035	5.30769	0.140086	0.743534	0.0632235	0.011153	0.000948353	0.530769	6.32483e-09	6.32235e-09	1	0	0	1	1	0
AACAAGAACAATCACAAG	866	5448	18	92.8	1763370666	150	1091366148	98064	6.29099	9.3319	58.7069	4.99191	1.05672	0.0898544	0.754919	5.99264e-07	5.99029e-07	1	0	0	1	1	0
AACAAGAACACT	9	36	12	92.8	1763370666	150	1091366148	432	4	0.0969828	0.387931	0.0329862	0.00465517	0.000395834	0.32	2.63993e-09	2.63889e-09	1	0	0	1	0	0
AACAAGAACAGCAGCAACAGC	49	224	21	92.8	1763370666	150	1091366148	4704	4.57143	0.528017	2.41379	0.205247	0.0506897	0.00431019	0.64	2.87459e-08	2.87346e-08	1	0	0	1	1	0
AACAAGAACTAT	80	556	12	92.8	1763370666	150	1091366148	6672	6.95	0.862069	5.99138	0.509453	0.0718966	0.00611344	0.556	4.07722e-08	4.07563e-08	1	0	0	1	1	0
AACAAGAAG	3239	23979	9	92.8	1763370666	150	1091366148	215811	7.40321	34.903	258.394	21.9715	2.32555	0.197744	0.444193	1.31881e-06	1.31829e-06	1	0	0	1	0	0
AACAAGAAGAAGAAGAAT	187	844	18	92.8	1763370666	150	1091366148	15192	4.51337	2.01509	9.09483	0.773343	0.163707	0.0139202	0.541604	9.28375e-08	9.28011e-08	1	0	0	1	1	0
AACAAGAAGAAGAAGCAG	9	40	18	92.8	1763370666	150	1091366148	720	4.44444	0.0969828	0.431034	0.0366513	0.00775862	0.000659724	0.533333	4.39988e-09	4.39816e-09	1	0	0	1	1	0
AACAAGAAGAAGAG	9	36	14	92.8	1763370666	150	1091366148	504	4	0.0969828	0.387931	0.0329862	0.00543103	0.000461807	0.373333	3.07992e-09	3.07871e-09	1	0	0	1	0	0
AACAAGAAGAAT	65	293	12	92.8	1763370666	150	1091366148	3516	4.50769	0.700431	3.15733	0.268471	0.0378879	0.00322165	0.360615	2.14861e-08	2.14777e-08	1	0	0	1	0	0
AACAAGAAGACT	26	120	12	92.8	1763370666	150	1091366148	1440	4.61538	0.280172	1.2931	0.109954	0.0155172	0.00131945	0.369231	8.79976e-09	8.79631e-09	1	0	0	1	0	0
AACAAGAAGAGG	441	2136	12	92.8	1763370666	150	1091366148	25632	4.84354	4.75216	23.0172	1.95718	0.276207	0.0234862	0.387483	1.56636e-07	1.56574e-07	1	0	0	1	0	0
AACAAGAAGAGGAAGAGG	112	450	18	92.8	1763370666	150	1091366148	8100	4.01786	1.2069	4.84914	0.412327	0.0872845	0.00742189	0.482143	4.94987e-08	4.94793e-08	1	0	0	1	0	0
AACAAGAAT	665	5426	9	92.8	1763370666	150	1091366148	48834	8.1594	7.16595	58.4698	4.97175	0.526228	0.0447458	0.489564	2.98422e-07	2.98305e-07	1	0	0	1	0	0
AACAAGAATAAGAAT	110	478	15	92.8	1763370666	150	1091366148	7170	4.34545	1.18534	5.15086	0.437983	0.0772629	0.00656975	0.434545	4.38155e-08	4.37983e-08	1	0	0	1	0	0
AACAAGAATAAT	335	2017	12	92.8	1763370666	150	1091366148	24204	6.0209	3.60991	21.7349	1.84814	0.260819	0.0221777	0.481672	1.47909e-07	1.47851e-07	1	0	0	1	0	0
AACAAGAATAATAAG	929	6534	15	92.8	1763370666	150	1091366148	98010	7.03337	10.0108	70.4095	5.98699	1.05614	0.0898049	0.703337	5.98934e-07	5.98699e-07	1	0	0	1	1	0
AACAAGAATAATAAGAAT	23	108	18	92.8	1763370666	150	1091366148	1944	4.69565	0.247845	1.16379	0.0989585	0.0209483	0.00178125	0.563478	1.18797e-08	1.1875e-08	1	0	0	1	1	0
AACAAGAATCAAT	36	151	13	92.8	1763370666	150	1091366148	1963	4.19444	0.387931	1.62716	0.138359	0.021153	0.00179866	0.363519	1.19958e-08	1.19911e-08	1	0	0	1	0	0
AACAAGACC	202	999	9	92.8	1763370666	150	1091366148	8991	4.94554	2.17672	10.7651	0.915366	0.0968858	0.0082383	0.296733	5.49435e-08	5.4922e-08	1	0	0	1	0	0
AACAAGACT	21	131	9	92.8	1763370666	150	1091366148	1179	6.2381	0.226293	1.41164	0.120033	0.0127047	0.0010803	0.374286	7.2048e-09	7.20198e-09	1	0	0	1	0	0
AACAAGAGC	55	370	9	92.8	1763370666	150	1091366148	3330	6.72727	0.592672	3.98707	0.339025	0.0358836	0.00305122	0.403636	2.03494e-08	2.03415e-08	1	0	0	1	0	0
AACAAGAGCAAGAAGACG	33	143	18	92.8	1763370666	150	1091366148	2574	4.33333	0.355603	1.54095	0.131028	0.0277371	0.00235851	0.52	1.57296e-08	1.57234e-08	1	0	0	1	1	0
AACAAGAGG	388	2879	9	92.8	1763370666	150	1091366148	25911	7.4201	4.18103	31.0237	2.63798	0.279213	0.0237418	0.445206	1.58341e-07	1.58279e-07	1	0	0	1	0	0
AACAAGAGGAAGAGGAAG	217	998	18	92.8	1763370666	150	1091366148	17964	4.59908	2.33836	10.7543	0.91445	0.193578	0.0164601	0.551889	1.09777e-07	1.09734e-07	1	0	0	1	1	0
AACAAGAGGAAT	7773	31233	12	92.8	1763370666	150	1091366148	374796	4.01814	83.7608	336.562	28.6183	4.03875	0.343419	0.321451	2.29036e-06	2.28946e-06	1	0	0	1	0	0
AACAAGAGT	51	478	9	92.8	1763370666	150	1091366148	4302	9.37255	0.549569	5.15086	0.437983	0.0463578	0.00394185	0.562353	2.62893e-08	2.6279e-08	1	0	0	1	1	0
AACAAGATCGATAGG	17	74	15	92.8	1763370666	150	1091366148	1110	4.35294	0.18319	0.797414	0.0678049	0.0119612	0.00101707	0.435294	6.78315e-09	6.78049e-09	1	0	0	1	0	0
AACAAGC	42	277	7	92.8	1763370666	150	1091366148	1939	6.59524	0.452586	2.98491	0.25381	0.0208944	0.00177667	0.307778	1.18491e-08	1.18445e-08	1	0	0	1	0	0
AACAAGCAAGAAG	78	605	13	92.8	1763370666	150	1091366148	7865	7.75641	0.840517	6.5194	0.554351	0.0847522	0.00720656	0.672222	4.80626e-08	4.80438e-08	1	0	0	1	1	0
AACAAGCACAATCACAAG	1	5	18	92.8	1763370666	150	1091366148	90	5	0.0107759	0.0538793	0.00458141	0.000969828	8.24654e-05	0.6	5.49985e-10	5.4977e-10	1	0	0	1	1	0
AACAAGCATCAT	115	492	12	92.8	1763370666	150	1091366148	5904	4.27826	1.23922	5.30172	0.450811	0.0636207	0.00540973	0.342261	3.6079e-08	3.60649e-08	1	0	0	1	0	0
AACAAGCG	228	2993	8	92.8	1763370666	150	1091366148	23944	13.1272	2.4569	32.2522	2.74243	0.258017	0.0219395	0.700117	1.4632e-07	1.46263e-07	1	0	0	1	1	0
AACAAGGAACACACAC	537	2272	16	92.8	1763370666	150	1091366148	36352	4.23091	5.78664	24.4828	2.08179	0.391724	0.0333087	0.451297	2.22145e-07	2.22058e-07	1	0	0	1	0	0
AACAAGGACAAGGACGAG	59	310	18	92.8	1763370666	150	1091366148	5580	5.25424	0.635776	3.34052	0.284048	0.0601293	0.00511286	0.630508	3.40991e-08	3.40857e-08	1	0	0	1	1	0
AACAAGGAG	76	425	9	92.8	1763370666	150	1091366148	3825	5.59211	0.818966	4.57974	0.38942	0.0412177	0.00350478	0.335526	2.33744e-08	2.33652e-08	1	0	0	1	0	0
AACAAGGAT	157	2045	9	92.8	1763370666	150	1091366148	18405	13.0255	1.69181	22.0366	1.8738	0.19833	0.0168642	0.781529	1.12472e-07	1.12428e-07	1	0	0	1	1	0
AACAAGGGACTAGCCTATATAAGAG	1065	4744	25	92.8	1763370666	150	1091366148	118600	4.45446	11.4763	51.1207	4.34685	1.27802	0.108671	0.74241	7.24758e-07	7.24474e-07	1	0	0	1	1	0
AACAAGT	34	517	7	92.8	1763370666	150	1091366148	3619	15.2059	0.366379	5.57112	0.473718	0.0389978	0.00331603	0.709608	2.21155e-08	2.21068e-08	1	0	0	1	1	0
AACAAGTAAGTG	36	166	12	92.8	1763370666	150	1091366148	1992	4.61111	0.387931	1.78879	0.152103	0.0214655	0.00182524	0.368889	1.2173e-08	1.21682e-08	1	0	0	1	0	0
AACAAGTAATAATAAT	3	12	16	92.8	1763370666	150	1091366148	192	4	0.0323276	0.12931	0.0109954	0.00206897	0.000175926	0.426667	1.1733e-09	1.17284e-09	1	0	0	1	0	0
AACAAT	31214	378289	6	92.8	1763370666	150	1091366148	2269734	12.1192	336.358	4076.39	346.62	24.4583	2.07972	0.484768	1.38702e-05	1.38648e-05	1	1	0	1	0	0
AACAATAACAATAACGAT	50	263	18	92.8	1763370666	150	1091366148	4734	5.26	0.538793	2.83405	0.240982	0.0510129	0.00433768	0.6312	2.89292e-08	2.89179e-08	1	0	0	1	1	0
AACAATAACAATAATAATACC	35	188	21	92.8	1763370666	150	1091366148	3948	5.37143	0.377155	2.02586	0.172261	0.0425431	0.00361748	0.752	2.4126e-08	2.41166e-08	1	0	0	1	1	0
AACAATAACAATAATACT	19	85	18	92.8	1763370666	150	1091366148	1530	4.47368	0.204741	0.915948	0.077884	0.0164871	0.00140191	0.536842	9.34975e-09	9.34608e-09	1	0	0	1	1	0
AACAATAACAATAATAGCAATAGC	79	327	24	92.8	1763370666	150	1091366148	7848	4.13924	0.851293	3.52371	0.299624	0.084569	0.00719099	0.662278	4.79587e-08	4.79399e-08	1	0	0	1	1	0
AACAATAACAATAATAGT	67	328	18	92.8	1763370666	150	1091366148	5904	4.89552	0.721983	3.53448	0.300541	0.0636207	0.00540973	0.587463	3.6079e-08	3.60649e-08	1	0	0	1	1	0
AACAATAACAATAATATAATAAT	6	25	23	92.8	1763370666	150	1091366148	575	4.16667	0.0646552	0.269397	0.0229071	0.00619612	0.000526863	0.638889	3.51379e-09	3.51242e-09	1	0	0	1	1	0
AACAATAACAATAATCACAAT	72	367	21	92.8	1763370666	150	1091366148	7707	5.09722	0.775862	3.95474	0.336276	0.0830496	0.00706179	0.713611	4.70971e-08	4.70786e-08	1	0	0	1	1	0
AACAATAACAATAATGAT	73	408	18	92.8	1763370666	150	1091366148	7344	5.58904	0.786638	4.39655	0.373843	0.0791379	0.00672918	0.670685	4.48788e-08	4.48612e-08	1	0	0	1	1	0
AACAATAACAATACTAAT	64	258	18	92.8	1763370666	150	1091366148	4644	4.03125	0.689655	2.78017	0.236401	0.0500431	0.00425522	0.48375	2.83792e-08	2.83681e-08	1	0	0	1	0	0
AACAATAACAATAGCCAT	88	588	18	92.8	1763370666	150	1091366148	10584	6.68182	0.948276	6.33621	0.538774	0.114052	0.00969794	0.801818	6.46782e-08	6.46529e-08	1	0	0	1	1	0
AACAATAACAATAGGT	78	510	16	92.8	1763370666	150	1091366148	8160	6.53846	0.840517	5.49569	0.467304	0.087931	0.00747687	0.697436	4.98653e-08	4.98458e-08	1	0	0	1	1	0
AACAATAACAATAGTAATAATAAT	123	637	24	92.8	1763370666	150	1091366148	15288	5.17886	1.32543	6.86422	0.583672	0.164741	0.0140081	0.828618	9.34241e-08	9.33875e-08	1	0	0	1	1	0
AACAATAACAATAGTAATATCAAT	26	110	24	92.8	1763370666	150	1091366148	2640	4.23077	0.280172	1.18534	0.100791	0.0284483	0.00241899	0.676923	1.61329e-08	1.61266e-08	1	0	0	1	1	0
AACAATAACAATAT	44	210	14	92.8	1763370666	150	1091366148	2940	4.77273	0.474138	2.26293	0.192419	0.031681	0.00269387	0.445455	1.79662e-08	1.79591e-08	1	0	0	1	0	0
AACAATAACAATATTAATAATAAT	9	42	24	92.8	1763370666	150	1091366148	1008	4.66667	0.0969828	0.452586	0.0384839	0.0108621	0.000923613	0.746667	6.15983e-09	6.15742e-09	1	0	0	1	1	0
AACAATAACAATCAC	12	48	15	92.8	1763370666	150	1091366148	720	4	0.12931	0.517241	0.0439816	0.00775862	0.000659724	0.4	4.39988e-09	4.39816e-09	1	0	0	1	0	0
AACAATAACAATTAC	159	1145	15	92.8	1763370666	150	1091366148	17175	7.20126	1.71336	12.3384	1.04914	0.185075	0.0157372	0.720126	1.04955e-07	1.04914e-07	1	0	0	1	1	0
AACAATAACACG	57	436	12	92.8	1763370666	150	1091366148	5232	7.64912	0.614224	4.69828	0.399499	0.0563793	0.00479399	0.61193	3.19725e-08	3.19599e-08	1	0	0	1	1	0
AACAATAACAGCAACAGC	67	308	18	92.8	1763370666	150	1091366148	5544	4.59701	0.721983	3.31897	0.282215	0.0597414	0.00507987	0.551642	3.38791e-08	3.38658e-08	1	0	0	1	1	0
AACAATAACAGCAAT	58	269	15	92.8	1763370666	150	1091366148	4035	4.63793	0.625	2.89871	0.24648	0.0434806	0.0036972	0.463793	2.46577e-08	2.4648e-08	1	0	0	1	0	0
AACAATAACAGTAATAAT	115	504	18	92.8	1763370666	150	1091366148	9072	4.38261	1.23922	5.43103	0.461807	0.0977586	0.00831252	0.525913	5.54385e-08	5.54168e-08	1	0	0	1	1	0
AACAATAACAGTAATATT	26	108	18	92.8	1763370666	150	1091366148	1944	4.15385	0.280172	1.16379	0.0989585	0.0209483	0.00178125	0.498462	1.18797e-08	1.1875e-08	1	0	0	1	0	0
AACAATAACATT	28	197	12	92.8	1763370666	150	1091366148	2364	7.03571	0.301724	2.12284	0.180508	0.0254741	0.00216609	0.562857	1.44463e-08	1.44406e-08	1	0	0	1	1	0
AACAATAACATTAAT	64	350	15	92.8	1763370666	150	1091366148	5250	5.46875	0.689655	3.77155	0.320699	0.0565733	0.00481048	0.546875	3.20825e-08	3.20699e-08	1	0	0	1	1	0
AACAATAACATTAATATT	16	88	18	92.8	1763370666	150	1091366148	1584	5.5	0.172414	0.948276	0.0806329	0.017069	0.00145139	0.66	9.67974e-09	9.67595e-09	1	0	0	1	1	0
AACAATAACC	11	68	10	92.8	1763370666	150	1091366148	680	6.18182	0.118534	0.732759	0.0623072	0.00732759	0.000623072	0.412121	4.15544e-09	4.15382e-09	1	0	0	1	0	0
AACAATAACCAT	261	2213	12	92.8	1763370666	150	1091366148	26556	8.47893	2.8125	23.847	2.02773	0.286164	0.0243328	0.678314	1.62282e-07	1.62219e-07	1	0	0	1	1	0
AACAATAACCATAATAAT	10	51	18	92.8	1763370666	150	1091366148	918	5.1	0.107759	0.549569	0.0467304	0.00989224	0.000841148	0.612	5.60985e-09	5.60765e-09	1	0	0	1	1	0
AACAATAACGACAAT	287	1949	15	92.8	1763370666	150	1091366148	29235	6.79094	3.09267	21.0022	1.78584	0.315032	0.0267875	0.679094	1.78653e-07	1.78584e-07	1	0	0	1	1	0
AACAATAACGACAATAAT	136	846	18	92.8	1763370666	150	1091366148	15228	6.22059	1.46552	9.11638	0.775175	0.164095	0.0139532	0.746471	9.30575e-08	9.3021e-08	1	0	0	1	1	0
AACAATAACGAT	324	1657	12	92.8	1763370666	150	1091366148	19884	5.1142	3.49138	17.8556	1.51828	0.214267	0.0182194	0.409136	1.2151e-07	1.21462e-07	1	0	0	1	0	0
AACAATAACGATAATAAT	75	508	18	92.8	1763370666	150	1091366148	9144	6.77333	0.80819	5.47414	0.465472	0.0985345	0.00837849	0.8128	5.58785e-08	5.58566e-08	1	0	0	1	1	0
AACAATAACGATGACGAT	69	280	18	92.8	1763370666	150	1091366148	5040	4.05797	0.743534	3.01724	0.256559	0.0543103	0.00461807	0.486957	3.07992e-08	3.07871e-08	1	0	0	1	0	0
AACAATAACGATGAGAAT	67	413	18	92.8	1763370666	150	1091366148	7434	6.16418	0.721983	4.45043	0.378425	0.0801078	0.00681165	0.739701	4.54288e-08	4.5411e-08	1	0	0	1	1	0
AACAATAACT	17	74	10	92.8	1763370666	150	1091366148	740	4.35294	0.18319	0.797414	0.0678049	0.00797414	0.000678049	0.290196	4.5221e-09	4.52033e-09	1	0	0	1	0	0
AACAATAACTATTAAT	93	399	16	92.8	1763370666	150	1091366148	6384	4.29032	1.00216	4.29957	0.365597	0.0687931	0.00584955	0.457634	3.90123e-08	3.8997e-08	1	0	0	1	0	0
AACAATAAG	129	1128	9	92.8	1763370666	150	1091366148	10152	8.74419	1.39009	12.1552	1.03357	0.109397	0.0093021	0.524651	6.20383e-08	6.2014e-08	1	0	0	1	1	0
AACAATAAGAATAAT	129	631	15	92.8	1763370666	150	1091366148	9465	4.89147	1.39009	6.79957	0.578174	0.101994	0.00867262	0.489147	5.78401e-08	5.78174e-08	1	0	0	1	0	0
AACAATAAGAATTAGAATAATAAG	360	1585	24	92.8	1763370666	150	1091366148	38040	4.40278	3.87931	17.0797	1.45231	0.409914	0.0348554	0.704444	2.3246e-07	2.32369e-07	1	0	0	1	1	0
AACAATAAGGAG	39	216	12	92.8	1763370666	150	1091366148	2592	5.53846	0.420259	2.32759	0.197917	0.027931	0.002375	0.443077	1.58396e-08	1.58334e-08	1	0	0	1	0	0
AACAATAAT	13062	89189	9	92.8	1763370666	150	1091366148	802701	6.82813	140.754	961.088	81.7223	8.6498	0.735501	0.409688	4.90526e-06	4.90334e-06	1	1	0	1	0	0
AACAATAATAACACT	222	1210	15	92.8	1763370666	150	1091366148	18150	5.45045	2.39224	13.0388	1.1087	0.195582	0.0166305	0.545045	1.10914e-07	1.1087e-07	1	0	0	1	1	0
AACAATAATAACTAT	4	16	15	92.8	1763370666	150	1091366148	240	4	0.0431034	0.172414	0.0146605	0.00258621	0.000219908	0.4	1.46663e-09	1.46605e-09	1	0	0	1	0	0
AACAATAATAAGAAT	144	597	15	92.8	1763370666	150	1091366148	8955	4.14583	1.55172	6.43319	0.547021	0.0964978	0.00820531	0.414583	5.47235e-08	5.47021e-08	1	0	0	1	0	0
AACAATAATAATAACACT	13	68	18	92.8	1763370666	150	1091366148	1224	5.23077	0.140086	0.732759	0.0623072	0.0131897	0.00112153	0.627692	7.4798e-09	7.47687e-09	1	0	0	1	1	0
AACAATAATAATAACGAC	89	431	18	92.8	1763370666	150	1091366148	7758	4.8427	0.959052	4.6444	0.394918	0.0835991	0.00710852	0.581124	4.74087e-08	4.73901e-08	1	0	0	1	1	0
AACAATAATAATAATAATAAGAAT	53	237	24	92.8	1763370666	150	1091366148	5688	4.4717	0.571121	2.55388	0.217159	0.0612931	0.00521182	0.715472	3.47591e-08	3.47454e-08	1	0	0	1	1	0
AACAATAATAATAATAATAATACC	6	27	24	92.8	1763370666	150	1091366148	648	4.5	0.0646552	0.290948	0.0247396	0.00698276	0.000593751	0.72	3.95989e-09	3.95834e-09	1	0	0	1	1	0
AACAATAATAATAATAATAATGAAT	4	16	25	92.8	1763370666	150	1091366148	400	4	0.0431034	0.172414	0.0146605	0.00431034	0.000366513	0.666667	2.44438e-09	2.44342e-09	1	0	0	1	1	0
AACAATAATAATAATAATACC	9	39	21	92.8	1763370666	150	1091366148	819	4.33333	0.0969828	0.420259	0.035735	0.00882543	0.000750436	0.606667	5.00486e-09	5.0029e-09	1	0	0	1	1	0
AACAATAATAATAATAATAT	6	30	20	92.8	1763370666	150	1091366148	600	5	0.0646552	0.323276	0.0274885	0.00646552	0.00054977	0.666667	3.66657e-09	3.66513e-09	1	0	0	1	1	0
AACAATAATAATAATACC	12	66	18	92.8	1763370666	150	1091366148	1188	5.5	0.12931	0.711207	0.0604747	0.0128017	0.00108854	0.66	7.2598e-09	7.25696e-09	1	0	0	1	1	0
AACAATAATAATAATAGATAAT	27	122	22	92.8	1763370666	150	1091366148	2684	4.51852	0.290948	1.31466	0.111786	0.0289224	0.0024593	0.662716	1.64018e-08	1.63954e-08	1	0	0	1	1	0
AACAATAATAATAATAGTAGT	15	86	21	92.8	1763370666	150	1091366148	1806	5.73333	0.161638	0.926724	0.0788003	0.0194612	0.00165481	0.802667	1.10364e-08	1.1032e-08	1	0	0	1	1	0
AACAATAATAATAATAT	8	38	17	92.8	1763370666	150	1091366148	646	4.75	0.0862069	0.409483	0.0348187	0.00696121	0.000591919	0.538333	3.94767e-09	3.94612e-09	1	0	0	1	1	0
AACAATAATAATAATT	9	39	16	92.8	1763370666	150	1091366148	624	4.33333	0.0969828	0.420259	0.035735	0.00672414	0.00057176	0.462222	3.81323e-09	3.81174e-09	1	0	0	1	0	0
AACAATAATAATAGTAGT	10	56	18	92.8	1763370666	150	1091366148	1008	5.6	0.107759	0.603448	0.0513118	0.0108621	0.000923613	0.672	6.15983e-09	6.15742e-09	1	0	0	1	1	0
AACAATAATAATAT	3	12	14	92.8	1763370666	150	1091366148	168	4	0.0323276	0.12931	0.0109954	0.00181034	0.000153936	0.373333	1.02664e-09	1.02624e-09	1	0	0	1	0	0
AACAATAATAATATT	143	727	15	92.8	1763370666	150	1091366148	10905	5.08392	1.54095	7.83405	0.666138	0.117511	0.00999206	0.508392	6.66399e-08	6.66138e-08	1	0	0	1	1	0
AACAATAATAATATTAACAATATT	31	127	24	92.8	1763370666	150	1091366148	3048	4.09677	0.334052	1.36853	0.116368	0.0328448	0.00279283	0.655484	1.86262e-08	1.86189e-08	1	0	0	1	1	0
AACAATAATAATATTAATATT	17	95	21	92.8	1763370666	150	1091366148	1995	5.58824	0.18319	1.02371	0.0870469	0.0214978	0.00182798	0.782353	1.21913e-08	1.21866e-08	1	0	0	1	1	0
AACAATAATAATCAT	17	79	15	92.8	1763370666	150	1091366148	1185	4.64706	0.18319	0.851293	0.0723863	0.0127694	0.0010858	0.464706	7.24147e-09	7.23863e-09	1	0	0	1	0	0
AACAATAATACCAATACC	13	55	18	92.8	1763370666	150	1091366148	990	4.23077	0.140086	0.592672	0.0503956	0.0106681	0.00090712	0.507692	6.04984e-09	6.04747e-09	1	0	0	1	1	0
AACAATAATACT	93	464	12	92.8	1763370666	150	1091366148	5568	4.98925	1.00216	5	0.425155	0.06	0.00510186	0.39914	3.40257e-08	3.40124e-08	1	0	0	1	0	0
AACAATAATACTAATACT	34	157	18	92.8	1763370666	150	1091366148	2826	4.61765	0.366379	1.69181	0.143856	0.0304526	0.00258942	0.554118	1.72695e-08	1.72628e-08	1	0	0	1	1	0
AACAATAATAGAT	22	147	13	92.8	1763370666	150	1091366148	1911	6.68182	0.237069	1.58405	0.134694	0.0205927	0.00175102	0.579091	1.1678e-08	1.16734e-08	1	0	0	1	1	0
AACAATAATAGC	32	136	12	92.8	1763370666	150	1091366148	1632	4.25	0.344828	1.46552	0.124614	0.0175862	0.00149537	0.34	9.97306e-09	9.96916e-09	1	0	0	1	0	0
AACAATAATAGTAAT	301	1384	15	92.8	1763370666	150	1091366148	20760	4.59801	3.24353	14.9138	1.26814	0.223707	0.019022	0.459801	1.26863e-07	1.26814e-07	1	0	0	1	0	0
AACAATAATAGTAATAATAATAGT	23	104	24	92.8	1763370666	150	1091366148	2496	4.52174	0.247845	1.12069	0.0952934	0.0268966	0.00228704	0.723478	1.52529e-08	1.52469e-08	1	0	0	1	1	0
AACAATAATAGTAATGATAAT	15	83	21	92.8	1763370666	150	1091366148	1743	5.53333	0.161638	0.894397	0.0760515	0.0187823	0.00159708	0.774667	1.06514e-08	1.06472e-08	1	0	0	1	1	0
AACAATAATAGTAATGGTAAT	61	246	21	92.8	1763370666	150	1091366148	5166	4.03279	0.657328	2.65086	0.225406	0.0556681	0.00473352	0.56459	3.15691e-08	3.15568e-08	1	0	0	1	1	0
AACAATAATAGTACT	88	648	15	92.8	1763370666	150	1091366148	9720	7.36364	0.948276	6.98276	0.593751	0.104741	0.00890627	0.736364	5.93984e-08	5.93751e-08	1	0	0	1	1	0
AACAATAATATC	30	122	12	92.8	1763370666	150	1091366148	1464	4.06667	0.323276	1.31466	0.111786	0.0157759	0.00134144	0.325333	8.94642e-09	8.94292e-09	1	0	0	1	0	0
AACAATAATATCAAT	42	179	15	92.8	1763370666	150	1091366148	2685	4.2619	0.452586	1.92888	0.164015	0.0289332	0.00246022	0.42619	1.64079e-08	1.64015e-08	1	0	0	1	0	0
AACAATAATATTAAT	12	69	15	92.8	1763370666	150	1091366148	1035	5.75	0.12931	0.743534	0.0632235	0.011153	0.000948353	0.575	6.32483e-09	6.32235e-09	1	0	0	1	1	0
AACAATAATATTAATATT	19	104	18	92.8	1763370666	150	1091366148	1872	5.47368	0.204741	1.12069	0.0952934	0.0201724	0.00171528	0.656842	1.14397e-08	1.14352e-08	1	0	0	1	1	0
AACAATAATCAT	220	999	12	92.8	1763370666	150	1091366148	11988	4.54091	2.37069	10.7651	0.915366	0.129181	0.0109844	0.363273	7.3258e-08	7.32293e-08	1	0	0	1	0	0
AACAATAATCATAAT	92	452	15	92.8	1763370666	150	1091366148	6780	4.91304	0.991379	4.87069	0.41416	0.0730603	0.0062124	0.491304	4.14322e-08	4.1416e-08	1	0	0	1	0	0
AACAATAATCATAATCAT	18	80	18	92.8	1763370666	150	1091366148	1440	4.44444	0.193966	0.862069	0.0733026	0.0155172	0.00131945	0.533333	8.79976e-09	8.79631e-09	1	0	0	1	1	0
AACAATAATCCATAAT	32	239	16	92.8	1763370666	150	1091366148	3824	7.46875	0.344828	2.57543	0.218992	0.0412069	0.00350387	0.796667	2.33683e-08	2.33591e-08	1	0	0	1	1	0
AACAATAATGAAT	42	175	13	92.8	1763370666	150	1091366148	2275	4.16667	0.452586	1.88578	0.160349	0.0245151	0.00208454	0.361111	1.39024e-08	1.3897e-08	1	0	0	1	0	0
AACAATAATGACAAT	12	56	15	92.8	1763370666	150	1091366148	840	4.66667	0.12931	0.603448	0.0513118	0.00905172	0.000769678	0.466667	5.13319e-09	5.13118e-09	1	0	0	1	0	0
AACAATAATGAGAATAATCAG	66	340	21	92.8	1763370666	150	1091366148	7140	5.15152	0.711207	3.66379	0.311536	0.0769397	0.00654226	0.721212	4.36322e-08	4.36151e-08	1	0	0	1	1	0
AACAATAATGGC	5	20	12	92.8	1763370666	150	1091366148	240	4	0.0538793	0.215517	0.0183257	0.00258621	0.000219908	0.32	1.46663e-09	1.46605e-09	1	0	0	1	0	0
AACAATAATGGT	1	4	12	92.8	1763370666	150	1091366148	48	4	0.0107759	0.0431034	0.00366513	0.000517241	4.39816e-05	0.32	2.93325e-10	2.9321e-10	1	0	0	1	0	0
AACAATAATGTAAT	14	69	14	92.8	1763370666	150	1091366148	966	4.92857	0.150862	0.743534	0.0632235	0.0104095	0.000885129	0.46	5.90317e-09	5.90086e-09	1	0	0	1	0	0
AACAATAATT	153	1475	10	92.8	1763370666	150	1091366148	14750	9.64052	1.64871	15.8944	1.35152	0.158944	0.0135152	0.642702	9.01364e-08	9.01011e-08	1	0	0	1	1	0
AACAATAATTAC	37	289	12	92.8	1763370666	150	1091366148	3468	7.81081	0.398707	3.11422	0.264806	0.0373707	0.00317767	0.624865	2.11928e-08	2.11845e-08	1	0	0	1	1	0
AACAATAATTATAAT	14	97	15	92.8	1763370666	150	1091366148	1455	6.92857	0.150862	1.04526	0.0888794	0.0156789	0.00133319	0.692857	8.89143e-09	8.88794e-09	1	0	0	1	1	0
AACAATACCAATAGT	15	67	15	92.8	1763370666	150	1091366148	1005	4.46667	0.161638	0.721983	0.0613909	0.0108297	0.000920864	0.446667	6.1415e-09	6.13909e-09	1	0	0	1	0	0
AACAATACCACC	114	919	12	92.8	1763370666	150	1091366148	11028	8.0614	1.22845	9.90302	0.842064	0.118836	0.0101048	0.644912	6.73915e-08	6.73651e-08	1	0	0	1	1	0
AACAATACGATC	19	89	12	92.8	1763370666	150	1091366148	1068	4.68421	0.204741	0.959052	0.0815492	0.0115086	0.00097859	0.374737	6.52649e-09	6.52393e-09	1	0	0	1	0	0
AACAATACT	137	809	9	92.8	1763370666	150	1091366148	7281	5.90511	1.47629	8.71767	0.741273	0.0784591	0.00667145	0.354307	4.44938e-08	4.44764e-08	1	0	0	1	0	0
[truncated: 4,063 more rows]
