# Supplementary material for: Profiles of telomeric repeats in Insecta reveal diverse forms of telomeric motifs in Hymenopterans
Source: Life Sci Alliance. 2022 Apr 1;5(7):e202101163. doi: 10.26508/lsa.202101163 (PMC8977481; doi:10.26508/lsa.202101163)
Supplement: Supplemental Data 2. — Tandem repeat statistics and TRIP TRM calls for 41 species with simple tandem type TRM. [file LSA-2021-01163_Supplemental_Data_2.zip › DataS2/TIMCR_output.csv.1.filtered.xlsx]

## Sheet: Sheet1
Unnamed: 0	reads	repeats	unit_len	avg_genome_cov	genome_size	eff_read_len	num_reads	repeats_total_len	repeats_per_read	reads_per_genome	repeats_per_genome	repeats_per_million_reads	repeats_len_per_genome	repeats_len_per_million_reads	percent_repeats_len_per_read	percent_repeats_len_per_genome	percent_repeat_unit_in_sequences	avg_genome_cov_filter	repeat_containing_reads_filter	repeats_len_per_million_reads_filter	unit_len_filter	percent_repeats_len_per_read_filter	qualified
AAAAAAAAAGGTCTTG	4	20	16	20.25	1100654316	100	222842796	320	5	0.197531	0.987654	0.0897494	0.0158025	0.00143599	0.8	1.43573e-08	1.43599e-08	1	0	0	1	1	0
AAAAAAAATT	9	36	10	20.25	1100654316	100	222842796	360	4	0.444444	1.77778	0.161549	0.0177778	0.00161549	0.4	1.6152e-08	1.61549e-08	1	0	0	1	0	0
AAAAAAAATTG	2	14	11	20.25	1100654316	100	222842796	154	7	0.0987654	0.691358	0.0628246	0.00760494	0.00069107	0.77	6.90947e-09	6.9107e-09	1	0	0	1	1	0
AAAAAAAATTT	6	24	11	20.25	1100654316	100	222842796	264	4	0.296296	1.18519	0.107699	0.013037	0.00118469	0.44	1.18448e-08	1.18469e-08	1	0	0	1	0	0
AAAAAAATG	15	83	9	20.25	1100654316	100	222842796	747	5.53333	0.740741	4.09877	0.37246	0.0368889	0.00335214	0.498	3.35154e-08	3.35214e-08	1	0	0	1	0	0
AAAAAAATT	87	351	9	20.25	1100654316	100	222842796	3159	4.03448	4.2963	17.3333	1.5751	0.156	0.0141759	0.363103	1.41734e-07	1.41759e-07	1	0	0	1	0	0
AAAAAAATTC	3	12	10	20.25	1100654316	100	222842796	120	4	0.148148	0.592593	0.0538496	0.00592593	0.000538496	0.4	5.384e-09	5.38496e-09	1	0	0	1	0	0
AAAAAAATTT	15	95	10	20.25	1100654316	100	222842796	950	6.33333	0.740741	4.69136	0.426309	0.0469136	0.00426309	0.633333	4.26234e-08	4.26309e-08	1	0	0	1	1	0
AAAAAAC	65	388	7	20.25	1100654316	100	222842796	2716	5.96923	3.20988	19.1605	1.74114	0.134123	0.012188	0.417846	1.21858e-07	1.2188e-07	1	0	0	1	0	0
AAAAAAG	85	432	7	20.25	1100654316	100	222842796	3024	5.08235	4.19753	21.3333	1.93859	0.149333	0.0135701	0.355765	1.35677e-07	1.35701e-07	1	0	0	1	0	0
AAAAAAGC	2	8	8	20.25	1100654316	100	222842796	64	4	0.0987654	0.395062	0.0358997	0.00316049	0.000287198	0.32	2.87147e-09	2.87198e-09	1	0	0	1	0	0
AAAAAAT	140	691	7	20.25	1100654316	100	222842796	4837	4.93571	6.91358	34.1235	3.10084	0.238864	0.0217059	0.3455	2.1702e-07	2.17059e-07	1	0	0	1	0	0
AAAAAATTG	9	42	9	20.25	1100654316	100	222842796	378	4.66667	0.444444	2.07407	0.188474	0.0186667	0.00169626	0.42	1.69596e-08	1.69626e-08	1	0	0	1	0	0
AAAAAATTT	58	328	9	20.25	1100654316	100	222842796	2952	5.65517	2.8642	16.1975	1.47189	0.145778	0.013247	0.508966	1.32446e-07	1.3247e-07	1	0	0	1	1	0
AAAAAC	270	1451	6	20.25	1100654316	100	222842796	8706	5.37407	13.3333	71.6543	6.51132	0.429926	0.0390679	0.322444	3.90609e-07	3.90679e-07	1	0	0	1	0	0
AAAAACAAC	19	88	9	20.25	1100654316	100	222842796	792	4.63158	0.938272	4.34568	0.394897	0.0391111	0.00355407	0.416842	3.55344e-08	3.55407e-08	1	0	0	1	0	0
AAAAACACAC	3	12	10	20.25	1100654316	100	222842796	120	4	0.148148	0.592593	0.0538496	0.00592593	0.000538496	0.4	5.384e-09	5.38496e-09	1	0	0	1	0	0
AAAAACC	46	291	7	20.25	1100654316	100	222842796	2037	6.32609	2.2716	14.3704	1.30585	0.100593	0.00914097	0.442826	9.13934e-08	9.14097e-08	1	0	0	1	0	0
AAAAACG	9	92	7	20.25	1100654316	100	222842796	644	10.2222	0.444444	4.54321	0.412847	0.0318025	0.00288993	0.715556	2.88941e-08	2.88993e-08	1	0	0	1	1	0
AAAAACTC	2	12	8	20.25	1100654316	100	222842796	96	6	0.0987654	0.592593	0.0538496	0.00474074	0.000430797	0.48	4.3072e-09	4.30797e-09	1	0	0	1	0	0
AAAAAG	161	686	6	20.25	1100654316	100	222842796	4116	4.26087	7.95062	33.8765	3.0784	0.203259	0.0184704	0.255652	1.84671e-07	1.84704e-07	1	0	0	1	0	0
AAAAAGAAATT	7	57	11	20.25	1100654316	100	222842796	627	8.14286	0.345679	2.81481	0.255786	0.030963	0.00281364	0.895714	2.81314e-08	2.81364e-08	1	0	0	1	1	0
AAAAAGAAG	15	62	9	20.25	1100654316	100	222842796	558	4.13333	0.740741	3.06173	0.278223	0.0275556	0.00250401	0.372	2.50356e-08	2.50401e-08	1	0	0	1	0	0
AAAAAGGCGTTTGGCCT	2	8	17	20.25	1100654316	100	222842796	136	4	0.0987654	0.395062	0.0358997	0.00671605	0.000610296	0.68	6.10187e-09	6.10296e-09	1	0	0	1	1	0
AAAAAGT	4	16	7	20.25	1100654316	100	222842796	112	4	0.197531	0.790123	0.0717995	0.00553086	0.000502596	0.28	5.02507e-09	5.02596e-09	1	0	0	1	0	0
AAAAAGTACGATT	4	24	13	20.25	1100654316	100	222842796	312	6	0.197531	1.18519	0.107699	0.0154074	0.00140009	0.78	1.39984e-08	1.40009e-08	1	0	0	1	1	0
AAAAAT	624	2762	6	20.25	1100654316	100	222842796	16572	4.42628	30.8148	136.395	12.3944	0.81837	0.0743663	0.265577	7.43531e-07	7.43663e-07	1	0	0	1	0	0
AAAAATAAAAT	19	78	11	20.25	1100654316	100	222842796	858	4.10526	0.938272	3.85185	0.350023	0.0423704	0.00385025	0.451579	3.84956e-08	3.85025e-08	1	0	0	1	0	0
AAAAATC	11	63	7	20.25	1100654316	100	222842796	441	5.72727	0.54321	3.11111	0.282711	0.0217778	0.00197897	0.400909	1.97862e-08	1.97897e-08	1	0	0	1	0	0
AAAAATG	18	140	7	20.25	1100654316	100	222842796	980	7.77778	0.888889	6.91358	0.628246	0.0483951	0.00439772	0.544444	4.39694e-08	4.39772e-08	1	0	0	1	1	0
AAAAATT	17	79	7	20.25	1100654316	100	222842796	553	4.64706	0.839506	3.90123	0.35451	0.0273086	0.00248157	0.325294	2.48113e-08	2.48157e-08	1	0	0	1	0	0
AAAAATTAT	6	24	9	20.25	1100654316	100	222842796	216	4	0.296296	1.18519	0.107699	0.0106667	0.000969293	0.36	9.69121e-09	9.69293e-09	1	0	0	1	0	0
AAAAATTCAGC	2	8	11	20.25	1100654316	100	222842796	88	4	0.0987654	0.395062	0.0358997	0.00434568	0.000394897	0.44	3.94827e-09	3.94897e-09	1	0	0	1	0	0
AAAAC	265	1440	5	20.25	1100654316	100	222842796	7200	5.43396	13.0864	71.1111	6.46195	0.355556	0.0323098	0.271698	3.2304e-07	3.23098e-07	1	0	0	1	0	0
AAAACAAACACACAAACAC	5	21	19	20.25	1100654316	100	222842796	399	4.2	0.246914	1.03704	0.0942368	0.0197037	0.0017905	0.798	1.79018e-08	1.7905e-08	1	0	0	1	1	0
AAAACAC	6	24	7	20.25	1100654316	100	222842796	168	4	0.296296	1.18519	0.107699	0.0082963	0.000753895	0.28	7.5376e-09	7.53895e-09	1	0	0	1	0	0
AAAACAG	1	4	7	20.25	1100654316	100	222842796	28	4	0.0493827	0.197531	0.0179499	0.00138272	0.000125649	0.28	1.25627e-09	1.25649e-09	1	0	0	1	0	0
AAAACAT	12	142	7	20.25	1100654316	100	222842796	994	11.8333	0.592593	7.01235	0.637221	0.0490864	0.00446054	0.828333	4.45975e-08	4.46054e-08	1	0	0	1	1	0
AAAACATAC	3	21	9	20.25	1100654316	100	222842796	189	7	0.148148	1.03704	0.0942368	0.00933333	0.000848132	0.63	8.4798e-09	8.48132e-09	1	0	0	1	1	0
AAAACATTAC	9	87	10	20.25	1100654316	100	222842796	870	9.66667	0.444444	4.2963	0.39041	0.042963	0.0039041	0.966667	3.9034e-08	3.9041e-08	1	0	0	1	1	0
AAAACC	31	174	6	20.25	1100654316	100	222842796	1044	5.6129	1.53086	8.59259	0.780819	0.0515556	0.00468492	0.336774	4.68408e-08	4.68492e-08	1	0	0	1	0	0
AAAACCACCGACTCCAAC	1	5	18	20.25	1100654316	100	222842796	90	5	0.0493827	0.246914	0.0224373	0.00444444	0.000403872	0.9	4.038e-09	4.03872e-09	1	0	0	1	1	0
AAAACCAG	7	42	8	20.25	1100654316	100	222842796	336	6	0.345679	2.07407	0.188474	0.0165926	0.00150779	0.48	1.50752e-08	1.50779e-08	1	0	0	1	0	0
AAAACCC	3	14	7	20.25	1100654316	100	222842796	98	4.66667	0.148148	0.691358	0.0628246	0.00483951	0.000439772	0.326667	4.39694e-09	4.39772e-09	1	0	0	1	0	0
AAAACCG	2	10	7	20.25	1100654316	100	222842796	70	5	0.0987654	0.493827	0.0448747	0.00345679	0.000314123	0.35	3.14067e-09	3.14123e-09	1	0	0	1	0	0
AAAACG	5	20	6	20.25	1100654316	100	222842796	120	4	0.246914	0.987654	0.0897494	0.00592593	0.000538496	0.24	5.384e-09	5.38496e-09	1	0	0	1	0	0
AAAACT	32	146	6	20.25	1100654316	100	222842796	876	4.5625	1.58025	7.20988	0.65517	0.0432593	0.00393102	0.27375	3.93032e-08	3.93102e-08	1	0	0	1	0	0
AAAACTACCCTTGTAT	17	69	16	20.25	1100654316	100	222842796	1104	4.05882	0.839506	3.40741	0.309635	0.0545185	0.00495417	0.649412	4.95328e-08	4.95417e-08	1	0	0	1	1	0
AAAACTACGACAACACC	5	20	17	20.25	1100654316	100	222842796	340	4	0.246914	0.987654	0.0897494	0.0167901	0.00152574	0.68	1.52547e-08	1.52574e-08	1	0	0	1	1	0
AAAACTACGACAACACT	3	13	17	20.25	1100654316	100	222842796	221	4.33333	0.148148	0.641975	0.0583371	0.0109136	0.000991731	0.736667	9.91554e-09	9.91731e-09	1	0	0	1	1	0
AAAACTC	9	36	7	20.25	1100654316	100	222842796	252	4	0.444444	1.77778	0.161549	0.0124444	0.00113084	0.28	1.13064e-08	1.13084e-08	1	0	0	1	0	0
AAAACTCACACCGGTGAT	1	4	18	20.25	1100654316	100	222842796	72	4	0.0493827	0.197531	0.0179499	0.00355556	0.000323098	0.72	3.2304e-09	3.23098e-09	1	0	0	1	1	0
AAAACTGAAAGT	5	20	12	20.25	1100654316	100	222842796	240	4	0.246914	0.987654	0.0897494	0.0118519	0.00107699	0.48	1.0768e-08	1.07699e-08	1	0	0	1	0	0
AAAACTGCCACAAGAG	9	40	16	20.25	1100654316	100	222842796	640	4.44444	0.444444	1.97531	0.179499	0.0316049	0.00287198	0.711111	2.87147e-08	2.87198e-08	1	0	0	1	1	0
AAAACTGGAT	8	39	10	20.25	1100654316	100	222842796	390	4.875	0.395062	1.92593	0.175011	0.0192593	0.00175011	0.4875	1.7498e-08	1.75011e-08	1	0	0	1	0	0
AAAACTGGTAAACTCTAAAC	12	54	20	20.25	1100654316	100	222842796	1080	4.5	0.592593	2.66667	0.242323	0.0533333	0.00484647	0.9	4.8456e-08	4.84647e-08	1	0	0	1	1	0
AAAAG	128	809	5	20.25	1100654316	100	222842796	4045	6.32031	6.32099	39.9506	3.63036	0.199753	0.0181518	0.316016	1.81486e-07	1.81518e-07	1	0	0	1	0	0
AAAAGAAG	5	20	8	20.25	1100654316	100	222842796	160	4	0.246914	0.987654	0.0897494	0.00790123	0.000717995	0.32	7.17867e-09	7.17995e-09	1	0	0	1	0	0
AAAAGAAGAAG	23	102	11	20.25	1100654316	100	222842796	1122	4.43478	1.1358	5.03704	0.457722	0.0554074	0.00503494	0.487826	5.03404e-08	5.03494e-08	1	0	0	1	0	0
AAAAGAC	6	30	7	20.25	1100654316	100	222842796	210	5	0.296296	1.48148	0.134624	0.0103704	0.000942368	0.35	9.422e-09	9.42368e-09	1	0	0	1	0	0
AAAAGAT	1	4	7	20.25	1100654316	100	222842796	28	4	0.0493827	0.197531	0.0179499	0.00138272	0.000125649	0.28	1.25627e-09	1.25649e-09	1	0	0	1	0	0
AAAAGATAGGAAGTGG	32	129	16	20.25	1100654316	100	222842796	2064	4.03125	1.58025	6.37037	0.578883	0.101926	0.00926213	0.645	9.26048e-08	9.26213e-08	1	0	0	1	1	0
AAAAGC	5	20	6	20.25	1100654316	100	222842796	120	4	0.246914	0.987654	0.0897494	0.00592593	0.000538496	0.24	5.384e-09	5.38496e-09	1	0	0	1	0	0
AAAAGCC	2	10	7	20.25	1100654316	100	222842796	70	5	0.0987654	0.493827	0.0448747	0.00345679	0.000314123	0.35	3.14067e-09	3.14123e-09	1	0	0	1	0	0
AAAAGCCC	4	24	8	20.25	1100654316	100	222842796	192	6	0.197531	1.18519	0.107699	0.00948148	0.000861594	0.48	8.6144e-09	8.61594e-09	1	0	0	1	0	0
AAAAGG	11	49	6	20.25	1100654316	100	222842796	294	4.45455	0.54321	2.41975	0.219886	0.0145185	0.00131932	0.267273	1.31908e-08	1.31932e-08	1	0	0	1	0	0
AAAAGGAATACAGCTATATC	4	17	20	20.25	1100654316	100	222842796	340	4.25	0.197531	0.839506	0.076287	0.0167901	0.00152574	0.85	1.52547e-08	1.52574e-08	1	0	0	1	1	0
AAAAGGGATTG	23	101	11	20.25	1100654316	100	222842796	1111	4.3913	1.1358	4.98765	0.453234	0.0548642	0.00498558	0.483043	4.98469e-08	4.98558e-08	1	0	0	1	0	0
AAAAGGGGTAG	4	16	11	20.25	1100654316	100	222842796	176	4	0.197531	0.790123	0.0717995	0.00869136	0.000789794	0.44	7.89654e-09	7.89794e-09	1	0	0	1	0	0
AAAAGGGTCT	15	90	10	20.25	1100654316	100	222842796	900	6	0.740741	4.44444	0.403872	0.0444444	0.00403872	0.6	4.038e-08	4.03872e-08	1	0	0	1	1	0
AAAAGGTGTG	25	105	10	20.25	1100654316	100	222842796	1050	4.2	1.23457	5.18519	0.471184	0.0518519	0.00471184	0.42	4.711e-08	4.71184e-08	1	0	0	1	0	0
AAAAGT	1	4	6	20.25	1100654316	100	222842796	24	4	0.0493827	0.197531	0.0179499	0.00118519	0.000107699	0.24	1.0768e-09	1.07699e-09	1	0	0	1	0	0
AAAAGTAAGT	17	70	10	20.25	1100654316	100	222842796	700	4.11765	0.839506	3.45679	0.314123	0.0345679	0.00314123	0.411765	3.14067e-08	3.14123e-08	1	0	0	1	0	0
AAAAGTATATATATAT	1	4	16	20.25	1100654316	100	222842796	64	4	0.0493827	0.197531	0.0179499	0.00316049	0.000287198	0.64	2.87147e-09	2.87198e-09	1	0	0	1	1	0
AAAAGTCTAT	1	4	10	20.25	1100654316	100	222842796	40	4	0.0493827	0.197531	0.0179499	0.00197531	0.000179499	0.4	1.79467e-09	1.79499e-09	1	0	0	1	0	0
AAAAGTG	33	140	7	20.25	1100654316	100	222842796	980	4.24242	1.62963	6.91358	0.628246	0.0483951	0.00439772	0.29697	4.39694e-08	4.39772e-08	1	0	0	1	0	0
AAAAT	1361	7275	5	20.25	1100654316	100	222842796	36375	5.34533	67.2099	359.259	32.6463	1.7963	0.163232	0.267267	1.63203e-06	1.63232e-06	1	0	0	1	0	0
AAAATAAAC	1	4	9	20.25	1100654316	100	222842796	36	4	0.0493827	0.197531	0.0179499	0.00177778	0.000161549	0.36	1.6152e-09	1.61549e-09	1	0	0	1	0	0
AAAATAATAT	4	16	10	20.25	1100654316	100	222842796	160	4	0.197531	0.790123	0.0717995	0.00790123	0.000717995	0.4	7.17867e-09	7.17995e-09	1	0	0	1	0	0
AAAATAATG	11	46	9	20.25	1100654316	100	222842796	414	4.18182	0.54321	2.2716	0.206424	0.0204444	0.00185781	0.376364	1.85748e-08	1.85781e-08	1	0	0	1	0	0
AAAATAC	4	34	7	20.25	1100654316	100	222842796	238	8.5	0.197531	1.67901	0.152574	0.0117531	0.00106802	0.595	1.06783e-08	1.06802e-08	1	0	0	1	1	0
AAAATACAT	9	45	9	20.25	1100654316	100	222842796	405	5	0.444444	2.22222	0.201936	0.02	0.00181742	0.45	1.8171e-08	1.81742e-08	1	0	0	1	0	0
AAAATAG	6	27	7	20.25	1100654316	100	222842796	189	4.5	0.296296	1.33333	0.121162	0.00933333	0.000848132	0.315	8.4798e-09	8.48132e-09	1	0	0	1	0	0
AAAATAGGT	7	43	9	20.25	1100654316	100	222842796	387	6.14286	0.345679	2.12346	0.192961	0.0191111	0.00173665	0.552857	1.73634e-08	1.73665e-08	1	0	0	1	1	0
AAAATAT	12	52	7	20.25	1100654316	100	222842796	364	4.33333	0.592593	2.5679	0.233348	0.0179753	0.00163344	0.303333	1.63315e-08	1.63344e-08	1	0	0	1	0	0
AAAATATATATATATATTTAAT	1	4	22	20.25	1100654316	100	222842796	88	4	0.0493827	0.197531	0.0179499	0.00434568	0.000394897	0.88	3.94827e-09	3.94897e-09	1	0	0	1	1	0
AAAATC	50	208	6	20.25	1100654316	100	222842796	1248	4.16	2.46914	10.2716	0.933393	0.0616296	0.00560036	0.2496	5.59936e-08	5.60036e-08	1	0	0	1	0	0
AAAATCAAGATGGGG	4	16	15	20.25	1100654316	100	222842796	240	4	0.197531	0.790123	0.0717995	0.0118519	0.00107699	0.6	1.0768e-08	1.07699e-08	1	0	0	1	1	0
AAAATCAGC	2	8	9	20.25	1100654316	100	222842796	72	4	0.0987654	0.395062	0.0358997	0.00355556	0.000323098	0.36	3.2304e-09	3.23098e-09	1	0	0	1	0	0
AAAATCC	7	28	7	20.25	1100654316	100	222842796	196	4	0.345679	1.38272	0.125649	0.00967901	0.000879544	0.28	8.79387e-09	8.79544e-09	1	0	0	1	0	0
AAAATCCCTCTATCTC	2	10	16	20.25	1100654316	100	222842796	160	5	0.0987654	0.493827	0.0448747	0.00790123	0.000717995	0.8	7.17867e-09	7.17995e-09	1	0	0	1	1	0
AAAATCTAGAGAGAGGG	4	20	17	20.25	1100654316	100	222842796	340	5	0.197531	0.987654	0.0897494	0.0167901	0.00152574	0.85	1.52547e-08	1.52574e-08	1	0	0	1	1	0
AAAATG	55	256	6	20.25	1100654316	100	222842796	1536	4.65455	2.71605	12.642	1.14879	0.0758519	0.00689275	0.279273	6.89152e-08	6.89275e-08	1	0	0	1	0	0
AAAATGAGAGGAGGAC	25	111	16	20.25	1100654316	100	222842796	1776	4.44	1.23457	5.48148	0.498109	0.0877037	0.00796974	0.7104	7.96832e-08	7.96974e-08	1	0	0	1	1	0
AAAATGC	4	16	7	20.25	1100654316	100	222842796	112	4	0.197531	0.790123	0.0717995	0.00553086	0.000502596	0.28	5.02507e-09	5.02596e-09	1	0	0	1	0	0
AAAATGG	11	44	7	20.25	1100654316	100	222842796	308	4	0.54321	2.17284	0.197449	0.0152099	0.00138214	0.28	1.38189e-08	1.38214e-08	1	0	0	1	0	0
AAAATT	192	776	6	20.25	1100654316	100	222842796	4656	4.04167	9.48148	38.321	3.48228	0.229926	0.0208937	0.2425	2.08899e-07	2.08937e-07	1	0	0	1	0	0
AAAATTAG	3	12	8	20.25	1100654316	100	222842796	96	4	0.148148	0.592593	0.0538496	0.00474074	0.000430797	0.32	4.3072e-09	4.30797e-09	1	0	0	1	0	0
AAAATTAGGTCTTGT	33	149	15	20.25	1100654316	100	222842796	2235	4.51515	1.62963	7.35802	0.668633	0.11037	0.0100295	0.677273	1.00277e-07	1.00295e-07	1	0	0	1	1	0
AAAATTC	33	137	7	20.25	1100654316	100	222842796	959	4.15152	1.62963	6.76543	0.614783	0.047358	0.00430348	0.290606	4.30272e-08	4.30348e-08	1	0	0	1	0	0
AAAATTCT	4	16	8	20.25	1100654316	100	222842796	128	4	0.197531	0.790123	0.0717995	0.00632099	0.000574396	0.32	5.74294e-09	5.74396e-09	1	0	0	1	0	0
AAAATTG	8	33	7	20.25	1100654316	100	222842796	231	4.125	0.395062	1.62963	0.148086	0.0114074	0.00103661	0.28875	1.03642e-08	1.03661e-08	1	0	0	1	0	0
AAAATTT	20	80	7	20.25	1100654316	100	222842796	560	4	0.987654	3.95062	0.358997	0.0276543	0.00251298	0.28	2.51253e-08	2.51298e-08	1	0	0	1	0	0
AAAC	4210	28592	4	20.25	1100654316	100	222842796	114368	6.79145	207.901	1411.95	128.306	5.6478	0.513223	0.271658	5.13131e-06	5.13223e-06	1	0	0	0	0	0
AAACAAACCTAACCT	17	70	15	20.25	1100654316	100	222842796	1050	4.11765	0.839506	3.45679	0.314123	0.0518519	0.00471184	0.617647	4.711e-08	4.71184e-08	1	0	0	1	1	0
AAACAAAGAGACAGAC	16	72	16	20.25	1100654316	100	222842796	1152	4.5	0.790123	3.55556	0.323098	0.0568889	0.00516956	0.72	5.16864e-08	5.16956e-08	1	0	0	1	1	0
AAACAAC	1	4	7	20.25	1100654316	100	222842796	28	4	0.0493827	0.197531	0.0179499	0.00138272	0.000125649	0.28	1.25627e-09	1.25649e-09	1	0	0	1	0	0
AAACAACTCCAAGGCAACT	15	61	19	20.25	1100654316	100	222842796	1159	4.06667	0.740741	3.01235	0.273736	0.0572346	0.00520098	0.772667	5.20005e-08	5.20098e-08	1	0	0	1	1	0
AAACAAG	3	12	7	20.25	1100654316	100	222842796	84	4	0.148148	0.592593	0.0538496	0.00414815	0.000376947	0.28	3.7688e-09	3.76947e-09	1	0	0	1	0	0
AAACAAGATAC	14	56	11	20.25	1100654316	100	222842796	616	4	0.691358	2.76543	0.251298	0.0304198	0.00276428	0.44	2.76379e-08	2.76428e-08	1	0	0	1	0	0
AAACAAT	9	36	7	20.25	1100654316	100	222842796	252	4	0.444444	1.77778	0.161549	0.0124444	0.00113084	0.28	1.13064e-08	1.13084e-08	1	0	0	1	0	0
AAACAATACATAC	3	18	13	20.25	1100654316	100	222842796	234	6	0.148148	0.888889	0.0807744	0.0115556	0.00105007	0.78	1.04988e-08	1.05007e-08	1	0	0	1	1	0
AAACAATGTTGGC	5	20	13	20.25	1100654316	100	222842796	260	4	0.246914	0.987654	0.0897494	0.0128395	0.00116674	0.52	1.16653e-08	1.16674e-08	1	0	0	1	1	0
AAACAC	234	1070	6	20.25	1100654316	100	222842796	6420	4.57265	11.5556	52.8395	4.80159	0.317037	0.0288095	0.274359	2.88044e-07	2.88095e-07	1	0	0	1	0	0
AAACACAC	194	787	8	20.25	1100654316	100	222842796	6296	4.0567	9.58025	38.8642	3.53164	0.310914	0.0282531	0.324536	2.82481e-07	2.82531e-07	1	0	0	1	0	0
AAACACAT	56	243	8	20.25	1100654316	100	222842796	1944	4.33929	2.76543	12	1.09045	0.096	0.00872364	0.347143	8.72208e-08	8.72364e-08	1	0	0	1	0	0
AAACACTCCCGACAATGTCC	4	16	20	20.25	1100654316	100	222842796	320	4	0.197531	0.790123	0.0717995	0.0158025	0.00143599	0.8	1.43573e-08	1.43599e-08	1	0	0	1	1	0
AAACACTGGTT	12	55	11	20.25	1100654316	100	222842796	605	4.58333	0.592593	2.71605	0.246811	0.0298765	0.00271492	0.504167	2.71443e-08	2.71492e-08	1	0	0	1	1	0
AAACACTTTGAGCTT	4	19	15	20.25	1100654316	100	222842796	285	4.75	0.197531	0.938272	0.0852619	0.0140741	0.00127893	0.7125	1.2787e-08	1.27893e-08	1	0	0	1	1	0
AAACAG	2	8	6	20.25	1100654316	100	222842796	48	4	0.0987654	0.395062	0.0358997	0.00237037	0.000215398	0.24	2.1536e-09	2.15398e-09	1	0	0	1	0	0
AAACAGAAACC	6	24	11	20.25	1100654316	100	222842796	264	4	0.296296	1.18519	0.107699	0.013037	0.00118469	0.44	1.18448e-08	1.18469e-08	1	0	0	1	0	0
AAACAGACTCGGTGTTAAGATAT	6	24	23	20.25	1100654316	100	222842796	552	4	0.296296	1.18519	0.107699	0.0272593	0.00247708	0.92	2.47664e-08	2.47708e-08	1	0	0	1	1	0
AAACAGCCATGG	5	30	12	20.25	1100654316	100	222842796	360	6	0.246914	1.48148	0.134624	0.0177778	0.00161549	0.72	1.6152e-08	1.61549e-08	1	0	0	1	1	0
AAACAGTCATGG	57	271	12	20.25	1100654316	100	222842796	3252	4.75439	2.81481	13.3827	1.2161	0.160593	0.0145932	0.570526	1.45906e-07	1.45932e-07	1	0	0	1	1	0
AAACAT	111	462	6	20.25	1100654316	100	222842796	2772	4.16216	5.48148	22.8148	2.07321	0.136889	0.0124393	0.24973	1.2437e-07	1.24393e-07	1	0	0	1	0	0
AAACATACAT	37	190	10	20.25	1100654316	100	222842796	1900	5.13514	1.82716	9.38272	0.852619	0.0938272	0.00852619	0.513514	8.52467e-08	8.52619e-08	1	0	0	1	1	0
AAACATATCCACCACAGACATTGAC	1	4	25	20.25	1100654316	100	222842796	100	4	0.0493827	0.197531	0.0179499	0.00493827	0.000448747	1	4.48667e-09	4.48747e-09	1	0	0	1	1	0
AAACATGGACAGGTAG	11	53	16	20.25	1100654316	100	222842796	848	4.81818	0.54321	2.61728	0.237836	0.0418765	0.00380537	0.770909	3.8047e-08	3.80537e-08	1	0	0	1	1	0
AAACC	165	975	5	20.25	1100654316	100	222842796	4875	5.90909	8.14815	48.1481	4.37528	0.240741	0.0218764	0.295455	2.18725e-07	2.18764e-07	1	0	0	1	0	0
AAACCAAAGCGGCTTGAAG	4	16	19	20.25	1100654316	100	222842796	304	4	0.197531	0.790123	0.0717995	0.0150123	0.00136419	0.76	1.36395e-08	1.36419e-08	1	0	0	1	1	0
AAACCAGTGAGGAG	37	154	14	20.25	1100654316	100	222842796	2156	4.16216	1.82716	7.60494	0.69107	0.106469	0.00967498	0.582703	9.67326e-08	9.67498e-08	1	0	0	1	1	0
AAACCAT	11	44	7	20.25	1100654316	100	222842796	308	4	0.54321	2.17284	0.197449	0.0152099	0.00138214	0.28	1.38189e-08	1.38214e-08	1	0	0	1	0	0
AAACCATAT	6	24	9	20.25	1100654316	100	222842796	216	4	0.296296	1.18519	0.107699	0.0106667	0.000969293	0.36	9.69121e-09	9.69293e-09	1	0	0	1	0	0
AAACCCAACC	38	241	10	20.25	1100654316	100	222842796	2410	6.34211	1.87654	11.9012	1.08148	0.119012	0.0108148	0.634211	1.08129e-07	1.08148e-07	1	0	0	1	1	0
AAACCCAACTT	2	8	11	20.25	1100654316	100	222842796	88	4	0.0987654	0.395062	0.0358997	0.00434568	0.000394897	0.44	3.94827e-09	3.94897e-09	1	0	0	1	0	0
AAACCCC	4	20	7	20.25	1100654316	100	222842796	140	5	0.197531	0.987654	0.0897494	0.00691358	0.000628246	0.35	6.28134e-09	6.28246e-09	1	0	0	1	0	0
AAACCCG	1	14	7	20.25	1100654316	100	222842796	98	14	0.0493827	0.691358	0.0628246	0.00483951	0.000439772	0.98	4.39694e-09	4.39772e-09	1	0	0	1	1	0
AAACCCT	1452	15432	7	20.25	1100654316	100	222842796	108024	10.6281	71.7037	762.074	69.2506	5.33452	0.484754	0.743967	4.84668e-06	4.84754e-06	1	0	0	1	1	0
AAACCG	7	42	6	20.25	1100654316	100	222842796	252	6	0.345679	2.07407	0.188474	0.0124444	0.00113084	0.36	1.13064e-08	1.13084e-08	1	0	0	1	0	0
AAACCT	142	681	6	20.25	1100654316	100	222842796	4086	4.79577	7.01235	33.6296	3.05597	0.201778	0.0183358	0.287746	1.83325e-07	1.83358e-07	1	0	0	1	0	0
AAACCTAACT	9	36	10	20.25	1100654316	100	222842796	360	4	0.444444	1.77778	0.161549	0.0177778	0.00161549	0.4	1.6152e-08	1.61549e-08	1	0	0	1	0	0
AAACCTC	1	4	7	20.25	1100654316	100	222842796	28	4	0.0493827	0.197531	0.0179499	0.00138272	0.000125649	0.28	1.25627e-09	1.25649e-09	1	0	0	1	0	0
AAACCTCTAGTCCATC	11	45	16	20.25	1100654316	100	222842796	720	4.09091	0.54321	2.22222	0.201936	0.0355556	0.00323098	0.654545	3.2304e-08	3.23098e-08	1	0	0	1	1	0
AAACCTG	1	4	7	20.25	1100654316	100	222842796	28	4	0.0493827	0.197531	0.0179499	0.00138272	0.000125649	0.28	1.25627e-09	1.25649e-09	1	0	0	1	0	0
AAACCTT	13	52	7	20.25	1100654316	100	222842796	364	4	0.641975	2.5679	0.233348	0.0179753	0.00163344	0.28	1.63315e-08	1.63344e-08	1	0	0	1	0	0
AAACCTTGG	4	16	9	20.25	1100654316	100	222842796	144	4	0.197531	0.790123	0.0717995	0.00711111	0.000646195	0.36	6.4608e-09	6.46195e-09	1	0	0	1	0	0
AAACGACCTTGGGCAAAGTGATG	3	12	23	20.25	1100654316	100	222842796	276	4	0.148148	0.592593	0.0538496	0.0136296	0.00123854	0.92	1.23832e-08	1.23854e-08	1	0	0	1	1	0
AAACGC	10	40	6	20.25	1100654316	100	222842796	240	4	0.493827	1.97531	0.179499	0.0118519	0.00107699	0.24	1.0768e-08	1.07699e-08	1	0	0	1	0	0
AAACGCATATTGCCACTATGGCG	1	4	23	20.25	1100654316	100	222842796	92	4	0.0493827	0.197531	0.0179499	0.00454321	0.000412847	0.92	4.12774e-09	4.12847e-09	1	0	0	1	1	0
AAACGCCCTTTAGGCC	10	40	16	20.25	1100654316	100	222842796	640	4	0.493827	1.97531	0.179499	0.0316049	0.00287198	0.64	2.87147e-08	2.87198e-08	1	0	0	1	1	0
AAACGT	3	15	6	20.25	1100654316	100	222842796	90	5	0.148148	0.740741	0.067312	0.00444444	0.000403872	0.3	4.038e-09	4.03872e-09	1	0	0	1	0	0
AAACGTCAGTTAGCCT	20	84	16	20.25	1100654316	100	222842796	1344	4.2	0.987654	4.14815	0.376947	0.0663704	0.00603116	0.672	6.03008e-08	6.03116e-08	1	0	0	1	1	0
AAACT	370	2167	5	20.25	1100654316	100	222842796	10835	5.85676	18.2716	107.012	9.72434	0.535062	0.0486217	0.292838	4.86131e-07	4.86217e-07	1	0	0	1	0	0
AAACTAC	16	64	7	20.25	1100654316	100	222842796	448	4	0.790123	3.16049	0.287198	0.0221235	0.00201039	0.28	2.01003e-08	2.01039e-08	1	0	0	1	0	0
AAACTAGGAACATAAATATGGACC	1	4	24	20.25	1100654316	100	222842796	96	4	0.0493827	0.197531	0.0179499	0.00474074	0.000430797	0.96	4.3072e-09	4.30797e-09	1	0	0	1	1	0
AAACTAGGAGC	28	139	11	20.25	1100654316	100	222842796	1529	4.96429	1.38272	6.8642	0.623758	0.0755062	0.00686134	0.546071	6.86012e-08	6.86134e-08	1	0	0	1	1	0
AAACTATATATAT	4	16	13	20.25	1100654316	100	222842796	208	4	0.197531	0.790123	0.0717995	0.0102716	0.000933393	0.52	9.33227e-09	9.33393e-09	1	0	0	1	1	0
AAACTC	6	24	6	20.25	1100654316	100	222842796	144	4	0.296296	1.18519	0.107699	0.00711111	0.000646195	0.24	6.4608e-09	6.46195e-09	1	0	0	1	0	0
AAACTCAACC	7	28	10	20.25	1100654316	100	222842796	280	4	0.345679	1.38272	0.125649	0.0138272	0.00125649	0.4	1.25627e-08	1.25649e-08	1	0	0	1	0	0
AAACTCACTATCACCATC	6	24	18	20.25	1100654316	100	222842796	432	4	0.296296	1.18519	0.107699	0.0213333	0.00193859	0.72	1.93824e-08	1.93859e-08	1	0	0	1	1	0
AAACTCCCTCTATCTCTC	3	12	18	20.25	1100654316	100	222842796	216	4	0.148148	0.592593	0.0538496	0.0106667	0.000969293	0.72	9.69121e-09	9.69293e-09	1	0	0	1	1	0
AAACTG	16	65	6	20.25	1100654316	100	222842796	390	4.0625	0.790123	3.20988	0.291685	0.0192593	0.00175011	0.24375	1.7498e-08	1.75011e-08	1	0	0	1	0	0
AAACTGACGCCAGTC	3	12	15	20.25	1100654316	100	222842796	180	4	0.148148	0.592593	0.0538496	0.00888889	0.000807744	0.6	8.076e-09	8.07744e-09	1	0	0	1	1	0
AAACTGC	3	12	7	20.25	1100654316	100	222842796	84	4	0.148148	0.592593	0.0538496	0.00414815	0.000376947	0.28	3.7688e-09	3.76947e-09	1	0	0	1	0	0
AAACTGT	27	114	7	20.25	1100654316	100	222842796	798	4.22222	1.33333	5.62963	0.511571	0.0394074	0.003581	0.295556	3.58036e-08	3.581e-08	1	0	0	1	0	0
AAACTGTT	1	4	8	20.25	1100654316	100	222842796	32	4	0.0493827	0.197531	0.0179499	0.00158025	0.000143599	0.32	1.43573e-09	1.43599e-09	1	0	0	1	0	0
AAACTT	55	220	6	20.25	1100654316	100	222842796	1320	4	2.71605	10.8642	0.987243	0.0651852	0.00592346	0.24	5.9224e-08	5.92346e-08	1	0	0	1	0	0
AAACTTCACTGGCCACC	3	12	17	20.25	1100654316	100	222842796	204	4	0.148148	0.592593	0.0538496	0.0100741	0.000915444	0.68	9.1528e-09	9.15444e-09	1	0	0	1	1	0
AAACTTGATGC	2	8	11	20.25	1100654316	100	222842796	88	4	0.0987654	0.395062	0.0358997	0.00434568	0.000394897	0.44	3.94827e-09	3.94897e-09	1	0	0	1	0	0
AAACTTGGT	2	8	9	20.25	1100654316	100	222842796	72	4	0.0987654	0.395062	0.0358997	0.00355556	0.000323098	0.36	3.2304e-09	3.23098e-09	1	0	0	1	0	0
AAACTTGT	3	13	8	20.25	1100654316	100	222842796	104	4.33333	0.148148	0.641975	0.0583371	0.0051358	0.000466697	0.346667	4.66614e-09	4.66697e-09	1	0	0	1	0	0
AAACTTTAT	3	12	9	20.25	1100654316	100	222842796	108	4	0.148148	0.592593	0.0538496	0.00533333	0.000484647	0.36	4.8456e-09	4.84647e-09	1	0	0	1	0	0
AAAG	1258	8207	4	20.25	1100654316	100	222842796	32828	6.52385	62.1235	405.284	36.8287	1.62114	0.147315	0.260954	1.47288e-06	1.47315e-06	1	0	0	0	0	0
AAAGAAC	26	104	7	20.25	1100654316	100	222842796	728	4	1.28395	5.1358	0.466697	0.0359506	0.00326688	0.28	3.2663e-08	3.26688e-08	1	0	0	1	0	0
AAAGAAG	6	24	7	20.25	1100654316	100	222842796	168	4	0.296296	1.18519	0.107699	0.0082963	0.000753895	0.28	7.5376e-09	7.53895e-09	1	0	0	1	0	0
AAAGAC	14	65	6	20.25	1100654316	100	222842796	390	4.64286	0.691358	3.20988	0.291685	0.0192593	0.00175011	0.278571	1.7498e-08	1.75011e-08	1	0	0	1	0	0
AAAGACAACTAAGGGGTACGT	5	20	21	20.25	1100654316	100	222842796	420	4	0.246914	0.987654	0.0897494	0.0207407	0.00188474	0.84	1.8844e-08	1.88474e-08	1	0	0	1	1	0
AAAGACC	5	35	7	20.25	1100654316	100	222842796	245	7	0.246914	1.7284	0.157061	0.0120988	0.00109943	0.49	1.09923e-08	1.09943e-08	1	0	0	1	0	0
AAAGACGCCAGGACAGACAG	20	82	20	20.25	1100654316	100	222842796	1640	4.1	0.987654	4.04938	0.367972	0.0809877	0.00735945	0.82	7.35814e-08	7.35945e-08	1	0	0	1	1	0
AAAGACTAT	10	50	9	20.25	1100654316	100	222842796	450	5	0.493827	2.46914	0.224373	0.0222222	0.00201936	0.45	2.019e-08	2.01936e-08	1	0	0	1	0	0
AAAGACTGAGGATT	10	46	14	20.25	1100654316	100	222842796	644	4.6	0.493827	2.2716	0.206424	0.0318025	0.00288993	0.644	2.88941e-08	2.88993e-08	1	0	0	1	1	0
AAAGAG	134	1048	6	20.25	1100654316	100	222842796	6288	7.8209	6.61728	51.7531	4.70287	0.310519	0.0282172	0.469254	2.82122e-07	2.82172e-07	1	0	0	1	0	0
AAAGAGAG	122	571	8	20.25	1100654316	100	222842796	4568	4.68033	6.02469	28.1975	2.56234	0.22558	0.0204988	0.374426	2.04951e-07	2.04988e-07	1	0	0	1	0	0
AAAGAGAGAGACAGAG	6	28	16	20.25	1100654316	100	222842796	448	4.66667	0.296296	1.38272	0.125649	0.0221235	0.00201039	0.746667	2.01003e-08	2.01039e-08	1	0	0	1	1	0
AAAGAGAGAGAGGGAG	4	16	16	20.25	1100654316	100	222842796	256	4	0.197531	0.790123	0.0717995	0.012642	0.00114879	0.64	1.14859e-08	1.14879e-08	1	0	0	1	1	0
AAAGAGGAAGATGGAGGAAGG	3	12	21	20.25	1100654316	100	222842796	252	4	0.148148	0.592593	0.0538496	0.0124444	0.00113084	0.84	1.13064e-08	1.13084e-08	1	0	0	1	1	0
AAAGAGGGTGAGTCTGAG	16	66	18	20.25	1100654316	100	222842796	1188	4.125	0.790123	3.25926	0.296173	0.0586667	0.00533111	0.7425	5.33016e-08	5.33111e-08	1	0	0	1	1	0
AAAGAGTGAGTG	9	56	12	20.25	1100654316	100	222842796	672	6.22222	0.444444	2.76543	0.251298	0.0331852	0.00301558	0.746667	3.01504e-08	3.01558e-08	1	0	0	1	1	0
AAAGAGTGAGTGAGTG	15	63	16	20.25	1100654316	100	222842796	1008	4.2	0.740741	3.11111	0.282711	0.0497778	0.00452337	0.672	4.52256e-08	4.52337e-08	1	0	0	1	1	0
AAAGAT	11	44	6	20.25	1100654316	100	222842796	264	4	0.54321	2.17284	0.197449	0.013037	0.00118469	0.24	1.18448e-08	1.18469e-08	1	0	0	1	0	0
AAAGATAAT	1	4	9	20.25	1100654316	100	222842796	36	4	0.0493827	0.197531	0.0179499	0.00177778	0.000161549	0.36	1.6152e-09	1.61549e-09	1	0	0	1	0	0
AAAGATAG	10	45	8	20.25	1100654316	100	222842796	360	4.5	0.493827	2.22222	0.201936	0.0177778	0.00161549	0.36	1.6152e-08	1.61549e-08	1	0	0	1	0	0
AAAGATCAAGGCTC	35	154	14	20.25	1100654316	100	222842796	2156	4.4	1.7284	7.60494	0.69107	0.106469	0.00967498	0.616	9.67326e-08	9.67498e-08	1	0	0	1	1	0
AAAGATGAT	2	10	9	20.25	1100654316	100	222842796	90	5	0.0987654	0.493827	0.0448747	0.00444444	0.000403872	0.45	4.038e-09	4.03872e-09	1	0	0	1	0	0
AAAGATT	3	15	7	20.25	1100654316	100	222842796	105	5	0.148148	0.740741	0.067312	0.00518519	0.000471184	0.35	4.711e-09	4.71184e-09	1	0	0	1	0	0
AAAGATTC	7	28	8	20.25	1100654316	100	222842796	224	4	0.345679	1.38272	0.125649	0.0110617	0.00100519	0.32	1.00501e-08	1.00519e-08	1	0	0	1	0	0
AAAGC	3	15	5	20.25	1100654316	100	222842796	75	5	0.148148	0.740741	0.067312	0.0037037	0.00033656	0.25	3.365e-09	3.3656e-09	1	0	0	1	0	0
AAAGCAC	6	24	7	20.25	1100654316	100	222842796	168	4	0.296296	1.18519	0.107699	0.0082963	0.000753895	0.28	7.5376e-09	7.53895e-09	1	0	0	1	0	0
AAAGCACAT	10	41	9	20.25	1100654316	100	222842796	369	4.1	0.493827	2.02469	0.183986	0.0182222	0.00165588	0.369	1.65558e-08	1.65588e-08	1	0	0	1	0	0
AAAGCC	2	8	6	20.25	1100654316	100	222842796	48	4	0.0987654	0.395062	0.0358997	0.00237037	0.000215398	0.24	2.1536e-09	2.15398e-09	1	0	0	1	0	0
AAAGCCAAGCC	10	43	11	20.25	1100654316	100	222842796	473	4.3	0.493827	2.12346	0.192961	0.023358	0.00212257	0.473	2.12219e-08	2.12257e-08	1	0	0	1	0	0
AAAGCT	2	8	6	20.25	1100654316	100	222842796	48	4	0.0987654	0.395062	0.0358997	0.00237037	0.000215398	0.24	2.1536e-09	2.15398e-09	1	0	0	1	0	0
AAAGCTCGT	1	4	9	20.25	1100654316	100	222842796	36	4	0.0493827	0.197531	0.0179499	0.00177778	0.000161549	0.36	1.6152e-09	1.61549e-09	1	0	0	1	0	0
AAAGCTG	2	8	7	20.25	1100654316	100	222842796	56	4	0.0987654	0.395062	0.0358997	0.00276543	0.000251298	0.28	2.51253e-09	2.51298e-09	1	0	0	1	0	0
AAAGGAAT	2	10	8	20.25	1100654316	100	222842796	80	5	0.0987654	0.493827	0.0448747	0.00395062	0.000358997	0.4	3.58934e-09	3.58997e-09	1	0	0	1	0	0
AAAGGACGATTAT	16	68	13	20.25	1100654316	100	222842796	884	4.25	0.790123	3.35802	0.305148	0.0436543	0.00396692	0.5525	3.96622e-08	3.96692e-08	1	0	0	1	1	0
AAAGGC	11	48	6	20.25	1100654316	100	222842796	288	4.36364	0.54321	2.37037	0.215398	0.0142222	0.00129239	0.261818	1.29216e-08	1.29239e-08	1	0	0	1	0	0
AAAGGCC	2	8	7	20.25	1100654316	100	222842796	56	4	0.0987654	0.395062	0.0358997	0.00276543	0.000251298	0.28	2.51253e-09	2.51298e-09	1	0	0	1	0	0
AAAGGCGTGAT	3	12	11	20.25	1100654316	100	222842796	132	4	0.148148	0.592593	0.0538496	0.00651852	0.000592346	0.44	5.9224e-09	5.92346e-09	1	0	0	1	0	0
AAAGGG	9	37	6	20.25	1100654316	100	222842796	222	4.11111	0.444444	1.82716	0.166036	0.010963	0.000996218	0.246667	9.96041e-09	9.96218e-09	1	0	0	1	0	0
AAAGGT	14	69	6	20.25	1100654316	100	222842796	414	4.92857	0.691358	3.40741	0.309635	0.0204444	0.00185781	0.295714	1.85748e-08	1.85781e-08	1	0	0	1	0	0
AAAGGTC	78	316	7	20.25	1100654316	100	222842796	2212	4.05128	3.85185	15.6049	1.41804	0.109235	0.00992628	0.28359	9.92451e-08	9.92628e-08	1	0	0	1	0	0
AAAGGTG	10	40	7	20.25	1100654316	100	222842796	280	4	0.493827	1.97531	0.179499	0.0138272	0.00125649	0.28	1.25627e-08	1.25649e-08	1	0	0	1	0	0
AAAGGTT	13	73	7	20.25	1100654316	100	222842796	511	5.61538	0.641975	3.60494	0.327585	0.0252346	0.0022931	0.393077	2.29269e-08	2.2931e-08	1	0	0	1	0	0
AAAGGTTATCCACCAGTT	1	4	18	20.25	1100654316	100	222842796	72	4	0.0493827	0.197531	0.0179499	0.00355556	0.000323098	0.72	3.2304e-09	3.23098e-09	1	0	0	1	1	0
AAAGT	323	1836	5	20.25	1100654316	100	222842796	9180	5.68421	15.9506	90.6667	8.23899	0.453333	0.041195	0.284211	4.11876e-07	4.1195e-07	1	0	0	1	0	0
AAAGTAC	19	76	7	20.25	1100654316	100	222842796	532	4	0.938272	3.75309	0.341048	0.0262716	0.00238733	0.28	2.38691e-08	2.38733e-08	1	0	0	1	0	0
AAAGTAG	29	131	7	20.25	1100654316	100	222842796	917	4.51724	1.4321	6.46914	0.587858	0.045284	0.00411501	0.316207	4.11428e-08	4.11501e-08	1	0	0	1	0	0
AAAGTAGAT	7	33	9	20.25	1100654316	100	222842796	297	4.71429	0.345679	1.62963	0.148086	0.0146667	0.00133278	0.424286	1.33254e-08	1.33278e-08	1	0	0	1	0	0
AAAGTATACTACAAC	17	75	15	20.25	1100654316	100	222842796	1125	4.41176	0.839506	3.7037	0.33656	0.0555556	0.0050484	0.661765	5.0475e-08	5.0484e-08	1	0	0	1	1	0
AAAGTATT	3	12	8	20.25	1100654316	100	222842796	96	4	0.148148	0.592593	0.0538496	0.00474074	0.000430797	0.32	4.3072e-09	4.30797e-09	1	0	0	1	0	0
AAAGTC	27	108	6	20.25	1100654316	100	222842796	648	4	1.33333	5.33333	0.484647	0.032	0.00290788	0.24	2.90736e-08	2.90788e-08	1	0	0	1	0	0
AAAGTG	17	68	6	20.25	1100654316	100	222842796	408	4	0.839506	3.35802	0.305148	0.0201481	0.00183089	0.24	1.83056e-08	1.83089e-08	1	0	0	1	0	0
AAAGTGACCAC	3	12	11	20.25	1100654316	100	222842796	132	4	0.148148	0.592593	0.0538496	0.00651852	0.000592346	0.44	5.9224e-09	5.92346e-09	1	0	0	1	0	0
AAAGTGT	3	12	7	20.25	1100654316	100	222842796	84	4	0.148148	0.592593	0.0538496	0.00414815	0.000376947	0.28	3.7688e-09	3.76947e-09	1	0	0	1	0	0
AAAGTGTAGAG	6	32	11	20.25	1100654316	100	222842796	352	5.33333	0.296296	1.58025	0.143599	0.0173827	0.00157959	0.586667	1.57931e-08	1.57959e-08	1	0	0	1	1	0
AAAGTGTAGAT	3	12	11	20.25	1100654316	100	222842796	132	4	0.148148	0.592593	0.0538496	0.00651852	0.000592346	0.44	5.9224e-09	5.92346e-09	1	0	0	1	0	0
AAAGTGTG	36	160	8	20.25	1100654316	100	222842796	1280	4.44444	1.77778	7.90123	0.717995	0.0632099	0.00574396	0.355556	5.74294e-08	5.74396e-08	1	0	0	1	0	0
AAAGTT	30	120	6	20.25	1100654316	100	222842796	720	4	1.48148	5.92593	0.538496	0.0355556	0.00323098	0.24	3.2304e-08	3.23098e-08	1	0	0	1	0	0
AAAGTTC	3	26	7	20.25	1100654316	100	222842796	182	8.66667	0.148148	1.28395	0.116674	0.00898765	0.000816719	0.606667	8.16574e-09	8.16719e-09	1	0	0	1	1	0
AAAT	3887	25005	4	20.25	1100654316	100	222842796	100020	6.43298	191.951	1234.81	112.209	4.93926	0.448837	0.257319	4.48757e-06	4.48837e-06	1	0	0	0	0	0
AAATAAATT	1	7	9	20.25	1100654316	100	222842796	63	7	0.0493827	0.345679	0.0314123	0.00311111	0.000282711	0.63	2.8266e-09	2.82711e-09	1	0	0	1	1	0
AAATAACACT	18	94	10	20.25	1100654316	100	222842796	940	5.22222	0.888889	4.64198	0.421822	0.0464198	0.00421822	0.522222	4.21747e-08	4.21822e-08	1	0	0	1	1	0
AAATAAGTT	2	10	9	20.25	1100654316	100	222842796	90	5	0.0987654	0.493827	0.0448747	0.00444444	0.000403872	0.45	4.038e-09	4.03872e-09	1	0	0	1	0	0
AAATAAT	35	230	7	20.25	1100654316	100	222842796	1610	6.57143	1.7284	11.358	1.03212	0.0795062	0.00722482	0.46	7.22354e-08	7.22482e-08	1	0	0	1	0	0
AAATAATTAATATTTACATT	2	8	20	20.25	1100654316	100	222842796	160	4	0.0987654	0.395062	0.0358997	0.00790123	0.000717995	0.8	7.17867e-09	7.17995e-09	1	0	0	1	1	0
AAATAC	109	456	6	20.25	1100654316	100	222842796	2736	4.18349	5.38272	22.5185	2.04629	0.135111	0.0122777	0.251009	1.22755e-07	1.22777e-07	1	0	0	1	0	0
AAATACAATATCTCTTGC	2	8	18	20.25	1100654316	100	222842796	144	4	0.0987654	0.395062	0.0358997	0.00711111	0.000646195	0.72	6.4608e-09	6.46195e-09	1	0	0	1	1	0
AAATACACACACAC	18	81	14	20.25	1100654316	100	222842796	1134	4.5	0.888889	4	0.363485	0.056	0.00508879	0.63	5.08788e-08	5.08879e-08	1	0	0	1	1	0
AAATACCGCTTGTACC	3	12	16	20.25	1100654316	100	222842796	192	4	0.148148	0.592593	0.0538496	0.00948148	0.000861594	0.64	8.6144e-09	8.61594e-09	1	0	0	1	1	0
AAATACT	13	52	7	20.25	1100654316	100	222842796	364	4	0.641975	2.5679	0.233348	0.0179753	0.00163344	0.28	1.63315e-08	1.63344e-08	1	0	0	1	0	0
AAATACTTATATATAT	1	4	16	20.25	1100654316	100	222842796	64	4	0.0493827	0.197531	0.0179499	0.00316049	0.000287198	0.64	2.87147e-09	2.87198e-09	1	0	0	1	1	0
AAATAG	1	4	6	20.25	1100654316	100	222842796	24	4	0.0493827	0.197531	0.0179499	0.00118519	0.000107699	0.24	1.0768e-09	1.07699e-09	1	0	0	1	0	0
AAATAGAGTG	11	48	10	20.25	1100654316	100	222842796	480	4.36364	0.54321	2.37037	0.215398	0.0237037	0.00215398	0.436364	2.1536e-08	2.15398e-08	1	0	0	1	0	0
AAATAGC	10	49	7	20.25	1100654316	100	222842796	343	4.9	0.493827	2.41975	0.219886	0.0169383	0.0015392	0.343	1.53893e-08	1.5392e-08	1	0	0	1	0	0
AAATAGCT	2	8	8	20.25	1100654316	100	222842796	64	4	0.0987654	0.395062	0.0358997	0.00316049	0.000287198	0.32	2.87147e-09	2.87198e-09	1	0	0	1	0	0
AAATAT	917	3933	6	20.25	1100654316	100	222842796	23598	4.28899	45.284	194.222	17.6492	1.16533	0.105895	0.257339	1.05876e-06	1.05895e-06	1	0	0	1	0	0
AAATATAAATATATGTAT	2	8	18	20.25	1100654316	100	222842796	144	4	0.0987654	0.395062	0.0358997	0.00711111	0.000646195	0.72	6.4608e-09	6.46195e-09	1	0	0	1	1	0
AAATATAACAATAAC	7	36	15	20.25	1100654316	100	222842796	540	5.14286	0.345679	1.77778	0.161549	0.0266667	0.00242323	0.771429	2.4228e-08	2.42323e-08	1	0	0	1	1	0
AAATATACAC	5	20	10	20.25	1100654316	100	222842796	200	4	0.246914	0.987654	0.0897494	0.00987654	0.000897494	0.4	8.97334e-09	8.97494e-09	1	0	0	1	0	0
AAATATACATACAT	1	4	14	20.25	1100654316	100	222842796	56	4	0.0493827	0.197531	0.0179499	0.00276543	0.000251298	0.56	2.51253e-09	2.51298e-09	1	0	0	1	1	0
AAATATATAGATATATATAGCCT	1	4	23	20.25	1100654316	100	222842796	92	4	0.0493827	0.197531	0.0179499	0.00454321	0.000412847	0.92	4.12774e-09	4.12847e-09	1	0	0	1	1	0
AAATATATATACTATATAT	1	5	19	20.25	1100654316	100	222842796	95	5	0.0493827	0.246914	0.0224373	0.00469136	0.000426309	0.95	4.26234e-09	4.26309e-09	1	0	0	1	1	0
AAATATATATAGATATATAT	4	16	20	20.25	1100654316	100	222842796	320	4	0.197531	0.790123	0.0717995	0.0158025	0.00143599	0.8	1.43573e-08	1.43599e-08	1	0	0	1	1	0
AAATATATATATACT	1	4	15	20.25	1100654316	100	222842796	60	4	0.0493827	0.197531	0.0179499	0.00296296	0.000269248	0.6	2.692e-09	2.69248e-09	1	0	0	1	1	0
AAATATATATATATATATTATGCT	1	4	24	20.25	1100654316	100	222842796	96	4	0.0493827	0.197531	0.0179499	0.00474074	0.000430797	0.96	4.3072e-09	4.30797e-09	1	0	0	1	1	0
AAATATATATATGATATATATAT	1	4	23	20.25	1100654316	100	222842796	92	4	0.0493827	0.197531	0.0179499	0.00454321	0.000412847	0.92	4.12774e-09	4.12847e-09	1	0	0	1	1	0
AAATATC	5	30	7	20.25	1100654316	100	222842796	210	6	0.246914	1.48148	0.134624	0.0103704	0.000942368	0.42	9.422e-09	9.42368e-09	1	0	0	1	0	0
AAATATCT	4	20	8	20.25	1100654316	100	222842796	160	5	0.197531	0.987654	0.0897494	0.00790123	0.000717995	0.4	7.17867e-09	7.17995e-09	1	0	0	1	0	0
AAATATG	4	16	7	20.25	1100654316	100	222842796	112	4	0.197531	0.790123	0.0717995	0.00553086	0.000502596	0.28	5.02507e-09	5.02596e-09	1	0	0	1	0	0
AAATATGATC	5	25	10	20.25	1100654316	100	222842796	250	5	0.246914	1.23457	0.112187	0.0123457	0.00112187	0.5	1.12167e-08	1.12187e-08	1	0	0	1	0	0
AAATATT	16	64	7	20.25	1100654316	100	222842796	448	4	0.790123	3.16049	0.287198	0.0221235	0.00201039	0.28	2.01003e-08	2.01039e-08	1	0	0	1	0	0
AAATC	51	261	5	20.25	1100654316	100	222842796	1305	5.11765	2.51852	12.8889	1.17123	0.0644444	0.00585615	0.255882	5.8551e-08	5.85615e-08	1	0	0	1	0	0
AAATCAC	6	24	7	20.25	1100654316	100	222842796	168	4	0.296296	1.18519	0.107699	0.0082963	0.000753895	0.28	7.5376e-09	7.53895e-09	1	0	0	1	0	0
AAATCAT	1	4	7	20.25	1100654316	100	222842796	28	4	0.0493827	0.197531	0.0179499	0.00138272	0.000125649	0.28	1.25627e-09	1.25649e-09	1	0	0	1	0	0
AAATCC	13	52	6	20.25	1100654316	100	222842796	312	4	0.641975	2.5679	0.233348	0.0154074	0.00140009	0.24	1.39984e-08	1.40009e-08	1	0	0	1	0	0
AAATCCTT	9	36	8	20.25	1100654316	100	222842796	288	4	0.444444	1.77778	0.161549	0.0142222	0.00129239	0.32	1.29216e-08	1.29239e-08	1	0	0	1	0	0
AAATCG	7	28	6	20.25	1100654316	100	222842796	168	4	0.345679	1.38272	0.125649	0.0082963	0.000753895	0.24	7.5376e-09	7.53895e-09	1	0	0	1	0	0
AAATCT	43	178	6	20.25	1100654316	100	222842796	1068	4.13953	2.12346	8.79012	0.798769	0.0527407	0.00479262	0.248372	4.79176e-08	4.79262e-08	1	0	0	1	0	0
AAATCTCCTCGAGGTT	2	8	16	20.25	1100654316	100	222842796	128	4	0.0987654	0.395062	0.0358997	0.00632099	0.000574396	0.64	5.74294e-09	5.74396e-09	1	0	0	1	1	0
AAATCTCCTTGAGGTT	5	20	16	20.25	1100654316	100	222842796	320	4	0.246914	0.987654	0.0897494	0.0158025	0.00143599	0.64	1.43573e-08	1.43599e-08	1	0	0	1	1	0
AAATG	37	191	5	20.25	1100654316	100	222842796	955	5.16216	1.82716	9.4321	0.857106	0.0471605	0.00428553	0.258108	4.28477e-08	4.28553e-08	1	0	0	1	0	0
AAATGAAATGC	2	8	11	20.25	1100654316	100	222842796	88	4	0.0987654	0.395062	0.0358997	0.00434568	0.000394897	0.44	3.94827e-09	3.94897e-09	1	0	0	1	0	0
AAATGAG	3	16	7	20.25	1100654316	100	222842796	112	5.33333	0.148148	0.790123	0.0717995	0.00553086	0.000502596	0.373333	5.02507e-09	5.02596e-09	1	0	0	1	0	0
AAATGAGGAT	8	32	10	20.25	1100654316	100	222842796	320	4	0.395062	1.58025	0.143599	0.0158025	0.00143599	0.4	1.43573e-08	1.43599e-08	1	0	0	1	0	0
AAATGAT	3	12	7	20.25	1100654316	100	222842796	84	4	0.148148	0.592593	0.0538496	0.00414815	0.000376947	0.28	3.7688e-09	3.76947e-09	1	0	0	1	0	0
AAATGATATATATATATAT	1	4	19	20.25	1100654316	100	222842796	76	4	0.0493827	0.197531	0.0179499	0.00375309	0.000341048	0.76	3.40987e-09	3.41048e-09	1	0	0	1	1	0
AAATGC	16	76	6	20.25	1100654316	100	222842796	456	4.75	0.790123	3.75309	0.341048	0.0225185	0.00204629	0.285	2.04592e-08	2.04629e-08	1	0	0	1	0	0
AAATGCATATATATAT	2	8	16	20.25	1100654316	100	222842796	128	4	0.0987654	0.395062	0.0358997	0.00632099	0.000574396	0.64	5.74294e-09	5.74396e-09	1	0	0	1	1	0
AAATGCATGTAT	2	10	12	20.25	1100654316	100	222842796	120	5	0.0987654	0.493827	0.0448747	0.00592593	0.000538496	0.6	5.384e-09	5.38496e-09	1	0	0	1	1	0
AAATGCTC	2	12	8	20.25	1100654316	100	222842796	96	6	0.0987654	0.592593	0.0538496	0.00474074	0.000430797	0.48	4.3072e-09	4.30797e-09	1	0	0	1	0	0
AAATGG	47	199	6	20.25	1100654316	100	222842796	1194	4.23404	2.32099	9.82716	0.893006	0.058963	0.00535804	0.254043	5.35708e-08	5.35804e-08	1	0	0	1	0	0
AAATGGAGG	3	12	9	20.25	1100654316	100	222842796	108	4	0.148148	0.592593	0.0538496	0.00533333	0.000484647	0.36	4.8456e-09	4.84647e-09	1	0	0	1	0	0
AAATGGAGGGGGAGATAT	6	24	18	20.25	1100654316	100	222842796	432	4	0.296296	1.18519	0.107699	0.0213333	0.00193859	0.72	1.93824e-08	1.93859e-08	1	0	0	1	1	0
AAATGGG	2	10	7	20.25	1100654316	100	222842796	70	5	0.0987654	0.493827	0.0448747	0.00345679	0.000314123	0.35	3.14067e-09	3.14123e-09	1	0	0	1	0	0
AAATGGGAG	2	14	9	20.25	1100654316	100	222842796	126	7	0.0987654	0.691358	0.0628246	0.00622222	0.000565421	0.63	5.6532e-09	5.65421e-09	1	0	0	1	1	0
AAATGGT	7	28	7	20.25	1100654316	100	222842796	196	4	0.345679	1.38272	0.125649	0.00967901	0.000879544	0.28	8.79387e-09	8.79544e-09	1	0	0	1	0	0
AAATGT	184	1461	6	20.25	1100654316	100	222842796	8766	7.94022	9.08642	72.1481	6.55619	0.432889	0.0393371	0.476413	3.93301e-07	3.93371e-07	1	0	0	1	0	0
AAATGTAGC	23	124	9	20.25	1100654316	100	222842796	1116	5.3913	1.1358	6.12346	0.556446	0.0551111	0.00500801	0.485217	5.00712e-08	5.00801e-08	1	0	0	1	0	0
AAATGTCGAAC	2	8	11	20.25	1100654316	100	222842796	88	4	0.0987654	0.395062	0.0358997	0.00434568	0.000394897	0.44	3.94827e-09	3.94897e-09	1	0	0	1	0	0
AAATGTG	24	157	7	20.25	1100654316	100	222842796	1099	6.54167	1.18519	7.75309	0.704533	0.0542716	0.00493173	0.457917	4.93085e-08	4.93173e-08	1	0	0	1	0	0
AAATGTGGTT	3	12	10	20.25	1100654316	100	222842796	120	4	0.148148	0.592593	0.0538496	0.00592593	0.000538496	0.4	5.384e-09	5.38496e-09	1	0	0	1	0	0
AAATT	982	5469	5	20.25	1100654316	100	222842796	27345	5.56925	48.4938	270.074	24.542	1.35037	0.12271	0.278462	1.22688e-06	1.2271e-06	1	0	0	1	0	0
AAATTAC	2	8	7	20.25	1100654316	100	222842796	56	4	0.0987654	0.395062	0.0358997	0.00276543	0.000251298	0.28	2.51253e-09	2.51298e-09	1	0	0	1	0	0
AAATTAT	6	24	7	20.25	1100654316	100	222842796	168	4	0.296296	1.18519	0.107699	0.0082963	0.000753895	0.28	7.5376e-09	7.53895e-09	1	0	0	1	0	0
AAATTC	87	374	6	20.25	1100654316	100	222842796	2244	4.29885	4.2963	18.4691	1.67831	0.110815	0.0100699	0.257931	1.00681e-07	1.00699e-07	1	0	0	1	0	0
AAATTCC	9	45	7	20.25	1100654316	100	222842796	315	5	0.444444	2.22222	0.201936	0.0155556	0.00141355	0.35	1.4133e-08	1.41355e-08	1	0	0	1	0	0
AAATTCCTCC	4	19	10	20.25	1100654316	100	222842796	190	4.75	0.197531	0.938272	0.0852619	0.00938272	0.000852619	0.475	8.52467e-09	8.52619e-09	1	0	0	1	0	0
AAATTCG	3	12	7	20.25	1100654316	100	222842796	84	4	0.148148	0.592593	0.0538496	0.00414815	0.000376947	0.28	3.7688e-09	3.76947e-09	1	0	0	1	0	0
AAATTG	380	1583	6	20.25	1100654316	100	222842796	9498	4.16579	18.7654	78.1728	7.10366	0.469037	0.042622	0.249947	4.26144e-07	4.2622e-07	1	0	0	1	0	0
AAATTGCCTG	5	20	10	20.25	1100654316	100	222842796	200	4	0.246914	0.987654	0.0897494	0.00987654	0.000897494	0.4	8.97334e-09	8.97494e-09	1	0	0	1	0	0
AAATTGT	10	40	7	20.25	1100654316	100	222842796	280	4	0.493827	1.97531	0.179499	0.0138272	0.00125649	0.28	1.25627e-08	1.25649e-08	1	0	0	1	0	0
AAATTT	153	636	6	20.25	1100654316	100	222842796	3816	4.15686	7.55556	31.4074	2.85403	0.188444	0.0171242	0.249412	1.71211e-07	1.71242e-07	1	0	0	1	0	0
AAATTTAC	11	48	8	20.25	1100654316	100	222842796	384	4.36364	0.54321	2.37037	0.215398	0.018963	0.00172319	0.349091	1.72288e-08	1.72319e-08	1	0	0	1	0	0
AAATTTC	4	16	7	20.25	1100654316	100	222842796	112	4	0.197531	0.790123	0.0717995	0.00553086	0.000502596	0.28	5.02507e-09	5.02596e-09	1	0	0	1	0	0
AAC	7061	68660	3	20.25	1100654316	100	222842796	205980	9.72384	348.691	3390.62	308.11	10.1719	0.924329	0.291715	9.24164e-06	9.24329e-06	1	0	0	0	0	0
AACAACACC	37	217	9	20.25	1100654316	100	222842796	1953	5.86486	1.82716	10.716	0.973781	0.0964444	0.00876403	0.527838	8.76246e-08	8.76403e-08	1	0	0	1	1	0
AACAACAGC	54	231	9	20.25	1100654316	100	222842796	2079	4.27778	2.66667	11.4074	1.03661	0.102667	0.00932945	0.385	9.32778e-08	9.32945e-08	1	0	0	1	0	0
AACAACCACTTACTAATATCCCT	2	8	23	20.25	1100654316	100	222842796	184	4	0.0987654	0.395062	0.0358997	0.00908642	0.000825694	0.92	8.25547e-09	8.25694e-09	1	0	0	1	1	0
AACAAG	17	72	6	20.25	1100654316	100	222842796	432	4.23529	0.839506	3.55556	0.323098	0.0213333	0.00193859	0.254118	1.93824e-08	1.93859e-08	1	0	0	1	0	0
AACAAGC	9	38	7	20.25	1100654316	100	222842796	266	4.22222	0.444444	1.87654	0.170524	0.0131358	0.00119367	0.295556	1.19345e-08	1.19367e-08	1	0	0	1	0	0
AACAAGG	3	12	7	20.25	1100654316	100	222842796	84	4	0.148148	0.592593	0.0538496	0.00414815	0.000376947	0.28	3.7688e-09	3.76947e-09	1	0	0	1	0	0
AACAAGGGGTGAAG	32	152	14	20.25	1100654316	100	222842796	2128	4.75	1.58025	7.50617	0.682095	0.105086	0.00954933	0.665	9.54763e-08	9.54933e-08	1	0	0	1	1	0
AACAAT	374	2014	6	20.25	1100654316	100	222842796	12084	5.38503	18.4691	99.4568	9.03776	0.596741	0.0542266	0.323102	5.42169e-07	5.42266e-07	1	0	0	1	0	0
AACAATACAC	12	48	10	20.25	1100654316	100	222842796	480	4	0.592593	2.37037	0.215398	0.0237037	0.00215398	0.4	2.1536e-08	2.15398e-08	1	0	0	1	0	0
AACAATAGTC	9	50	10	20.25	1100654316	100	222842796	500	5.55556	0.444444	2.46914	0.224373	0.0246914	0.00224373	0.555556	2.24333e-08	2.24373e-08	1	0	0	1	1	0
AACAC	155	878	5	20.25	1100654316	100	222842796	4390	5.66452	7.65432	43.358	3.94	0.21679	0.0197	0.283226	1.96965e-07	1.97e-07	1	0	0	1	0	0
AACACAAGAT	6	30	10	20.25	1100654316	100	222842796	300	5	0.296296	1.48148	0.134624	0.0148148	0.00134624	0.5	1.346e-08	1.34624e-08	1	0	0	1	0	0
AACACAAGGAG	9	36	11	20.25	1100654316	100	222842796	396	4	0.444444	1.77778	0.161549	0.0195556	0.00177704	0.44	1.77672e-08	1.77704e-08	1	0	0	1	0	0
AACACAC	1	4	7	20.25	1100654316	100	222842796	28	4	0.0493827	0.197531	0.0179499	0.00138272	0.000125649	0.28	1.25627e-09	1.25649e-09	1	0	0	1	0	0
AACACACAG	24	126	9	20.25	1100654316	100	222842796	1134	5.25	1.18519	6.22222	0.565421	0.056	0.00508879	0.4725	5.08788e-08	5.08879e-08	1	0	0	1	0	0
AACACACCTAG	17	68	11	20.25	1100654316	100	222842796	748	4	0.839506	3.35802	0.305148	0.0369383	0.00335663	0.44	3.35603e-08	3.35663e-08	1	0	0	1	0	0
AACACACGGAG	8	33	11	20.25	1100654316	100	222842796	363	4.125	0.395062	1.62963	0.148086	0.0179259	0.00162895	0.45375	1.62866e-08	1.62895e-08	1	0	0	1	0	0
AACACAG	13	52	7	20.25	1100654316	100	222842796	364	4	0.641975	2.5679	0.233348	0.0179753	0.00163344	0.28	1.63315e-08	1.63344e-08	1	0	0	1	0	0
AACACATAT	1	6	9	20.25	1100654316	100	222842796	54	6	0.0493827	0.296296	0.0269248	0.00266667	0.000242323	0.54	2.4228e-09	2.42323e-09	1	0	0	1	1	0
AACACC	115	489	6	20.25	1100654316	100	222842796	2934	4.25217	5.67901	24.1481	2.19437	0.144889	0.0131662	0.25513	1.31639e-07	1.31662e-07	1	0	0	1	0	0
AACACCACAC	7	33	10	20.25	1100654316	100	222842796	330	4.71429	0.345679	1.62963	0.148086	0.0162963	0.00148086	0.471429	1.4806e-08	1.48086e-08	1	0	0	1	0	0
AACACCATC	9	36	9	20.25	1100654316	100	222842796	324	4	0.444444	1.77778	0.161549	0.016	0.00145394	0.36	1.45368e-08	1.45394e-08	1	0	0	1	0	0
AACACCATTAG	26	138	11	20.25	1100654316	100	222842796	1518	5.30769	1.28395	6.81481	0.619271	0.074963	0.00681198	0.583846	6.81076e-08	6.81198e-08	1	0	0	1	1	0
AACACCCCCTG	2	8	11	20.25	1100654316	100	222842796	88	4	0.0987654	0.395062	0.0358997	0.00434568	0.000394897	0.44	3.94827e-09	3.94897e-09	1	0	0	1	0	0
AACACCG	69	454	7	20.25	1100654316	100	222842796	3178	6.57971	3.40741	22.4198	2.03731	0.156938	0.0142612	0.46058	1.42586e-07	1.42612e-07	1	0	0	1	0	0
AACACCTC	5	40	8	20.25	1100654316	100	222842796	320	8	0.246914	1.97531	0.179499	0.0158025	0.00143599	0.64	1.43573e-08	1.43599e-08	1	0	0	1	1	0
AACACCTTGCGAGCT	7	28	15	20.25	1100654316	100	222842796	420	4	0.345679	1.38272	0.125649	0.0207407	0.00188474	0.6	1.8844e-08	1.88474e-08	1	0	0	1	1	0
AACACGC	6	24	7	20.25	1100654316	100	222842796	168	4	0.296296	1.18519	0.107699	0.0082963	0.000753895	0.28	7.5376e-09	7.53895e-09	1	0	0	1	0	0
AACACGGT	11	44	8	20.25	1100654316	100	222842796	352	4	0.54321	2.17284	0.197449	0.0173827	0.00157959	0.32	1.57931e-08	1.57959e-08	1	0	0	1	0	0
AACACT	93	510	6	20.25	1100654316	100	222842796	3060	5.48387	4.59259	25.1852	2.28861	0.151111	0.0137317	0.329032	1.37292e-07	1.37317e-07	1	0	0	1	0	0
AACACTAGCCC	2	8	11	20.25	1100654316	100	222842796	88	4	0.0987654	0.395062	0.0358997	0.00434568	0.000394897	0.44	3.94827e-09	3.94897e-09	1	0	0	1	0	0
AACACTC	9	45	7	20.25	1100654316	100	222842796	315	5	0.444444	2.22222	0.201936	0.0155556	0.00141355	0.35	1.4133e-08	1.41355e-08	1	0	0	1	0	0
AACACTG	4	20	7	20.25	1100654316	100	222842796	140	5	0.197531	0.987654	0.0897494	0.00691358	0.000628246	0.35	6.28134e-09	6.28246e-09	1	0	0	1	0	0
AACACTGCCTCCTAAGAG	16	72	18	20.25	1100654316	100	222842796	1296	4.5	0.790123	3.55556	0.323098	0.064	0.00581576	0.81	5.81472e-08	5.81576e-08	1	0	0	1	1	0
AACACTGGCCC	1	4	11	20.25	1100654316	100	222842796	44	4	0.0493827	0.197531	0.0179499	0.00217284	0.000197449	0.44	1.97413e-09	1.97449e-09	1	0	0	1	0	0
AACACTGGCTCC	2	10	12	20.25	1100654316	100	222842796	120	5	0.0987654	0.493827	0.0448747	0.00592593	0.000538496	0.6	5.384e-09	5.38496e-09	1	0	0	1	1	0
AACACTGGTCC	4	19	11	20.25	1100654316	100	222842796	209	4.75	0.197531	0.938272	0.0852619	0.010321	0.000937881	0.5225	9.37714e-09	9.37881e-09	1	0	0	1	1	0
AACACTGTCCC	15	67	11	20.25	1100654316	100	222842796	737	4.46667	0.740741	3.30864	0.30066	0.0363951	0.00330726	0.491333	3.30668e-08	3.30726e-08	1	0	0	1	0	0
AACAG	58	295	5	20.25	1100654316	100	222842796	1475	5.08621	2.8642	14.5679	1.3238	0.0728395	0.00661902	0.25431	6.61784e-08	6.61902e-08	1	0	0	1	0	0
AACAGAC	5	20	7	20.25	1100654316	100	222842796	140	4	0.246914	0.987654	0.0897494	0.00691358	0.000628246	0.28	6.28134e-09	6.28246e-09	1	0	0	1	0	0
AACAGACGAG	5	20	10	20.25	1100654316	100	222842796	200	4	0.246914	0.987654	0.0897494	0.00987654	0.000897494	0.4	8.97334e-09	8.97494e-09	1	0	0	1	0	0
AACAGATAGGTATACATATG	2	8	20	20.25	1100654316	100	222842796	160	4	0.0987654	0.395062	0.0358997	0.00790123	0.000717995	0.8	7.17867e-09	7.17995e-09	1	0	0	1	1	0
AACAGC	14	68	6	20.25	1100654316	100	222842796	408	4.85714	0.691358	3.35802	0.305148	0.0201481	0.00183089	0.291429	1.83056e-08	1.83089e-08	1	0	0	1	0	0
AACAGG	14	56	6	20.25	1100654316	100	222842796	336	4	0.691358	2.76543	0.251298	0.0165926	0.00150779	0.24	1.50752e-08	1.50779e-08	1	0	0	1	0	0
AACAGGC	9	46	7	20.25	1100654316	100	222842796	322	5.11111	0.444444	2.2716	0.206424	0.0159012	0.00144496	0.357778	1.44471e-08	1.44496e-08	1	0	0	1	0	0
AACAGGT	5	20	7	20.25	1100654316	100	222842796	140	4	0.246914	0.987654	0.0897494	0.00691358	0.000628246	0.28	6.28134e-09	6.28246e-09	1	0	0	1	0	0
AACAGT	35	182	6	20.25	1100654316	100	222842796	1092	5.2	1.7284	8.98765	0.816719	0.0539259	0.00490032	0.312	4.89944e-08	4.90032e-08	1	0	0	1	0	0
AACAGTC	8	44	7	20.25	1100654316	100	222842796	308	5.5	0.395062	2.17284	0.197449	0.0152099	0.00138214	0.385	1.38189e-08	1.38214e-08	1	0	0	1	0	0
AACAGTCAC	2	8	9	20.25	1100654316	100	222842796	72	4	0.0987654	0.395062	0.0358997	0.00355556	0.000323098	0.36	3.2304e-09	3.23098e-09	1	0	0	1	0	0
AACAGTG	15	82	7	20.25	1100654316	100	222842796	574	5.46667	0.740741	4.04938	0.367972	0.0283457	0.00257581	0.382667	2.57535e-08	2.57581e-08	1	0	0	1	0	0
AACAGTGATGT	5	20	11	20.25	1100654316	100	222842796	220	4	0.246914	0.987654	0.0897494	0.0108642	0.000987243	0.44	9.87067e-09	9.87243e-09	1	0	0	1	0	0
AACAGTGGTGGGTGGGAC	3	12	18	20.25	1100654316	100	222842796	216	4	0.148148	0.592593	0.0538496	0.0106667	0.000969293	0.72	9.69121e-09	9.69293e-09	1	0	0	1	1	0
AACAGTTCCAC	28	206	11	20.25	1100654316	100	222842796	2266	7.35714	1.38272	10.1728	0.924418	0.111901	0.0101686	0.809286	1.01668e-07	1.01686e-07	1	0	0	1	1	0
AACAT	508	3914	5	20.25	1100654316	100	222842796	19570	7.70472	25.0864	193.284	17.564	0.96642	0.0878198	0.385236	8.78041e-07	8.78198e-07	1	0	0	1	0	0
AACATAC	58	234	7	20.25	1100654316	100	222842796	1638	4.03448	2.8642	11.5556	1.05007	0.0808889	0.00735047	0.282414	7.34916e-08	7.35047e-08	1	0	0	1	0	0
AACATACAC	22	91	9	20.25	1100654316	100	222842796	819	4.13636	1.08642	4.49383	0.40836	0.0404444	0.00367524	0.372273	3.67458e-08	3.67524e-08	1	0	0	1	0	0
AACATACAT	749	4066	9	20.25	1100654316	100	222842796	36594	5.42857	36.9877	200.79	18.246	1.80711	0.164214	0.488571	1.64185e-06	1.64214e-06	1	0	0	1	0	0
AACATACATT	15	81	10	20.25	1100654316	100	222842796	810	5.4	0.740741	4	0.363485	0.04	0.00363485	0.54	3.6342e-08	3.63485e-08	1	0	0	1	1	0
AACATACCAT	105	614	10	20.25	1100654316	100	222842796	6140	5.84762	5.18519	30.321	2.75531	0.30321	0.0275531	0.584762	2.75481e-07	2.75531e-07	1	0	0	1	1	0
AACATACCC	29	148	9	20.25	1100654316	100	222842796	1332	5.10345	1.4321	7.30864	0.664145	0.0657778	0.00597731	0.45931	5.97624e-08	5.97731e-08	1	0	0	1	0	0
AACATACT	12	57	8	20.25	1100654316	100	222842796	456	4.75	0.592593	2.81481	0.255786	0.0225185	0.00204629	0.38	2.04592e-08	2.04629e-08	1	0	0	1	0	0
AACATACTCTAGT	13	61	13	20.25	1100654316	100	222842796	793	4.69231	0.641975	3.01235	0.273736	0.0391605	0.00355856	0.61	3.55793e-08	3.55856e-08	1	0	0	1	1	0
AACATAG	30	128	7	20.25	1100654316	100	222842796	896	4.26667	1.48148	6.32099	0.574396	0.0442469	0.00402077	0.298667	4.02006e-08	4.02077e-08	1	0	0	1	0	0
AACATATAT	27	117	9	20.25	1100654316	100	222842796	1053	4.33333	1.33333	5.77778	0.525034	0.052	0.0047253	0.39	4.72446e-08	4.7253e-08	1	0	0	1	0	0
AACATATCC	10	42	9	20.25	1100654316	100	222842796	378	4.2	0.493827	2.07407	0.188474	0.0186667	0.00169626	0.378	1.69596e-08	1.69626e-08	1	0	0	1	0	0
AACATATGTG	2	10	10	20.25	1100654316	100	222842796	100	5	0.0987654	0.493827	0.0448747	0.00493827	0.000448747	0.5	4.48667e-09	4.48747e-09	1	0	0	1	0	0
AACATATTAT	6	24	10	20.25	1100654316	100	222842796	240	4	0.296296	1.18519	0.107699	0.0118519	0.00107699	0.4	1.0768e-08	1.07699e-08	1	0	0	1	0	0
AACATC	193	820	6	20.25	1100654316	100	222842796	4920	4.2487	9.53086	40.4938	3.67972	0.242963	0.0220783	0.254922	2.20744e-07	2.20783e-07	1	0	0	1	0	0
AACATCACC	28	170	9	20.25	1100654316	100	222842796	1530	6.07143	1.38272	8.39506	0.76287	0.0755556	0.00686583	0.546429	6.8646e-08	6.86583e-08	1	0	0	1	1	0
AACATCC	16	64	7	20.25	1100654316	100	222842796	448	4	0.790123	3.16049	0.287198	0.0221235	0.00201039	0.28	2.01003e-08	2.01039e-08	1	0	0	1	0	0
AACATCG	9	80	7	20.25	1100654316	100	222842796	560	8.88889	0.444444	3.95062	0.358997	0.0276543	0.00251298	0.622222	2.51253e-08	2.51298e-08	1	0	0	1	1	0
AACATG	146	656	6	20.25	1100654316	100	222842796	3936	4.49315	7.20988	32.3951	2.94378	0.19437	0.0176627	0.269589	1.76595e-07	1.76627e-07	1	0	0	1	0	0
AACATGC	6	24	7	20.25	1100654316	100	222842796	168	4	0.296296	1.18519	0.107699	0.0082963	0.000753895	0.28	7.5376e-09	7.53895e-09	1	0	0	1	0	0
AACATGCATACATACAT	1	4	17	20.25	1100654316	100	222842796	68	4	0.0493827	0.197531	0.0179499	0.00335802	0.000305148	0.68	3.05093e-09	3.05148e-09	1	0	0	1	1	0
AACATGG	41	177	7	20.25	1100654316	100	222842796	1239	4.31707	2.02469	8.74074	0.794282	0.0611852	0.00555997	0.302195	5.55898e-08	5.55997e-08	1	0	0	1	0	0
AACATGGAG	6	28	9	20.25	1100654316	100	222842796	252	4.66667	0.296296	1.38272	0.125649	0.0124444	0.00113084	0.42	1.13064e-08	1.13084e-08	1	0	0	1	0	0
AACATGGAT	11	56	9	20.25	1100654316	100	222842796	504	5.09091	0.54321	2.76543	0.251298	0.0248889	0.00226168	0.458182	2.26128e-08	2.26168e-08	1	0	0	1	0	0
AACATGGCAGT	18	74	11	20.25	1100654316	100	222842796	814	4.11111	0.888889	3.65432	0.332073	0.0401975	0.0036528	0.452222	3.65215e-08	3.6528e-08	1	0	0	1	0	0
AACATGT	53	228	7	20.25	1100654316	100	222842796	1596	4.30189	2.61728	11.2593	1.02314	0.0788148	0.007162	0.301132	7.16072e-08	7.162e-08	1	0	0	1	0	0
AACATGTAT	3	12	9	20.25	1100654316	100	222842796	108	4	0.148148	0.592593	0.0538496	0.00533333	0.000484647	0.36	4.8456e-09	4.84647e-09	1	0	0	1	0	0
AACATT	137	581	6	20.25	1100654316	100	222842796	3486	4.24088	6.76543	28.6914	2.60722	0.172148	0.0156433	0.254453	1.56405e-07	1.56433e-07	1	0	0	1	0	0
AACATTACAT	82	552	10	20.25	1100654316	100	222842796	5520	6.73171	4.04938	27.2593	2.47708	0.272593	0.0247708	0.673171	2.47664e-07	2.47708e-07	1	0	0	1	1	0
AACATTAGCACCAGG	2	8	15	20.25	1100654316	100	222842796	120	4	0.0987654	0.395062	0.0358997	0.00592593	0.000538496	0.6	5.384e-09	5.38496e-09	1	0	0	1	1	0
AACATTAGTT	2	10	10	20.25	1100654316	100	222842796	100	5	0.0987654	0.493827	0.0448747	0.00493827	0.000448747	0.5	4.48667e-09	4.48747e-09	1	0	0	1	0	0
AACATTAT	2	8	8	20.25	1100654316	100	222842796	64	4	0.0987654	0.395062	0.0358997	0.00316049	0.000287198	0.32	2.87147e-09	2.87198e-09	1	0	0	1	0	0
AACATTG	30	142	7	20.25	1100654316	100	222842796	994	4.73333	1.48148	7.01235	0.637221	0.0490864	0.00446054	0.331333	4.45975e-08	4.46054e-08	1	0	0	1	0	0
AACATTGAAGTT	7	29	12	20.25	1100654316	100	222842796	348	4.14286	0.345679	1.4321	0.130137	0.0171852	0.00156164	0.497143	1.56136e-08	1.56164e-08	1	0	0	1	0	0
AACC	355	2481	4	20.25	1100654316	100	222842796	9924	6.98873	17.5309	122.519	11.1334	0.490074	0.0445336	0.279549	4.45257e-07	4.45336e-07	1	0	0	0	0	0
AACCAACGTTCAGT	4	20	14	20.25	1100654316	100	222842796	280	5	0.197531	0.987654	0.0897494	0.0138272	0.00125649	0.7	1.25627e-08	1.25649e-08	1	0	0	1	1	0
AACCAAG	2	10	7	20.25	1100654316	100	222842796	70	5	0.0987654	0.493827	0.0448747	0.00345679	0.000314123	0.35	3.14067e-09	3.14123e-09	1	0	0	1	0	0
AACCAC	43	181	6	20.25	1100654316	100	222842796	1086	4.2093	2.12346	8.93827	0.812232	0.0536296	0.00487339	0.252558	4.87252e-08	4.87339e-08	1	0	0	1	0	0
AACCACCCATATATTACACC	1	4	20	20.25	1100654316	100	222842796	80	4	0.0493827	0.197531	0.0179499	0.00395062	0.000358997	0.8	3.58934e-09	3.58997e-09	1	0	0	1	1	0
AACCAG	57	246	6	20.25	1100654316	100	222842796	1476	4.31579	2.81481	12.1481	1.10392	0.0728889	0.0066235	0.258947	6.62232e-08	6.6235e-08	1	0	0	1	0	0
AACCAT	33	174	6	20.25	1100654316	100	222842796	1044	5.27273	1.62963	8.59259	0.780819	0.0515556	0.00468492	0.316364	4.68408e-08	4.68492e-08	1	0	0	1	0	0
AACCATACATAT	1	4	12	20.25	1100654316	100	222842796	48	4	0.0493827	0.197531	0.0179499	0.00237037	0.000215398	0.48	2.1536e-09	2.15398e-09	1	0	0	1	0	0
AACCATCATC	21	94	10	20.25	1100654316	100	222842796	940	4.47619	1.03704	4.64198	0.421822	0.0464198	0.00421822	0.447619	4.21747e-08	4.21822e-08	1	0	0	1	0	0
AACCATCCTCTGCCCGCTTC	12	49	20	20.25	1100654316	100	222842796	980	4.08333	0.592593	2.41975	0.219886	0.0483951	0.00439772	0.816667	4.39694e-08	4.39772e-08	1	0	0	1	1	0
AACCATG	21	84	7	20.25	1100654316	100	222842796	588	4	1.03704	4.14815	0.376947	0.029037	0.00263863	0.28	2.63816e-08	2.63863e-08	1	0	0	1	0	0
AACCATGT	354	1553	8	20.25	1100654316	100	222842796	12424	4.38701	17.4815	76.6914	6.96904	0.613531	0.0557523	0.35096	5.57424e-07	5.57523e-07	1	0	0	1	0	0
AACCC	121	698	5	20.25	1100654316	100	222842796	3490	5.7686	5.97531	34.4691	3.13225	0.172346	0.0156613	0.28843	1.56585e-07	1.56613e-07	1	0	0	1	0	0
AACCCAACCT	13	63	10	20.25	1100654316	100	222842796	630	4.84615	0.641975	3.11111	0.282711	0.0311111	0.00282711	0.484615	2.8266e-08	2.82711e-08	1	0	0	1	0	0
AACCCAATCC	6	24	10	20.25	1100654316	100	222842796	240	4	0.296296	1.18519	0.107699	0.0118519	0.00107699	0.4	1.0768e-08	1.07699e-08	1	0	0	1	0	0
AACCCC	3	12	6	20.25	1100654316	100	222842796	72	4	0.148148	0.592593	0.0538496	0.00355556	0.000323098	0.24	3.2304e-09	3.23098e-09	1	0	0	1	0	0
AACCCCG	346	1561	7	20.25	1100654316	100	222842796	10927	4.51156	17.0864	77.0864	7.00494	0.539605	0.0490346	0.315809	4.90258e-07	4.90346e-07	1	0	0	1	0	0
AACCCCT	10	75	7	20.25	1100654316	100	222842796	525	7.5	0.493827	3.7037	0.33656	0.0259259	0.00235592	0.525	2.3555e-08	2.35592e-08	1	0	0	1	1	0
AACCCG	1	4	6	20.25	1100654316	100	222842796	24	4	0.0493827	0.197531	0.0179499	0.00118519	0.000107699	0.24	1.0768e-09	1.07699e-09	1	0	0	1	0	0
AACCCGG	36	272	7	20.25	1100654316	100	222842796	1904	7.55556	1.77778	13.4321	1.22059	0.0940247	0.00854414	0.528889	8.54262e-08	8.54414e-08	1	0	0	1	1	0
AACCCT	24	212	6	20.25	1100654316	100	222842796	1272	8.83333	1.18519	10.4691	0.951343	0.0628148	0.00570806	0.53	5.70704e-08	5.70806e-08	1	0	0	1	1	0
AACCCTG	33	258	7	20.25	1100654316	100	222842796	1806	7.81818	1.62963	12.7407	1.15777	0.0891852	0.00810437	0.547273	8.10292e-08	8.10437e-08	1	0	0	1	1	0
AACCCTGATT	6	24	10	20.25	1100654316	100	222842796	240	4	0.296296	1.18519	0.107699	0.0118519	0.00107699	0.4	1.0768e-08	1.07699e-08	1	0	0	1	0	0
AACCCTTG	13	52	8	20.25	1100654316	100	222842796	416	4	0.641975	2.5679	0.233348	0.0205432	0.00186679	0.32	1.86645e-08	1.86679e-08	1	0	0	1	0	0
AACCCTTGACTACTTG	1	4	16	20.25	1100654316	100	222842796	64	4	0.0493827	0.197531	0.0179499	0.00316049	0.000287198	0.64	2.87147e-09	2.87198e-09	1	0	0	1	1	0
AACCG	11	55	5	20.25	1100654316	100	222842796	275	5	0.54321	2.71605	0.246811	0.0135802	0.00123405	0.25	1.23383e-08	1.23405e-08	1	0	0	1	0	0
AACCGCG	20	114	7	20.25	1100654316	100	222842796	798	5.7	0.987654	5.62963	0.511571	0.0394074	0.003581	0.399	3.58036e-08	3.581e-08	1	0	0	1	0	0
AACCGG	1	4	6	20.25	1100654316	100	222842796	24	4	0.0493827	0.197531	0.0179499	0.00118519	0.000107699	0.24	1.0768e-09	1.07699e-09	1	0	0	1	0	0
AACCT	31878	362619	5	20.25	1100654316	100	222842796	1813095	11.3752	1574.22	17907.1	1627.24	89.5356	8.13621	0.568761	8.13476e-05	8.13621e-05	1	1	1	1	1	1
AACCTAACTC	98	406	10	20.25	1100654316	100	222842796	4060	4.14286	4.83951	20.0494	1.82191	0.200494	0.0182191	0.414286	1.82159e-07	1.82191e-07	1	0	0	1	0	0
AACCTAACTT	76	335	10	20.25	1100654316	100	222842796	3350	4.40789	3.75309	16.5432	1.5033	0.165432	0.015033	0.440789	1.50303e-07	1.5033e-07	1	0	0	1	0	0
AACCTAACTTG	48	231	11	20.25	1100654316	100	222842796	2541	4.8125	2.37037	11.4074	1.03661	0.125481	0.0114027	0.529375	1.14006e-07	1.14027e-07	1	0	0	1	1	0
AACCTACCCTACCCT	1	4	15	20.25	1100654316	100	222842796	60	4	0.0493827	0.197531	0.0179499	0.00296296	0.000269248	0.6	2.692e-09	2.69248e-09	1	0	0	1	1	0
AACCTACCT	31	163	9	20.25	1100654316	100	222842796	1467	5.25806	1.53086	8.04938	0.731457	0.0724444	0.00658312	0.473226	6.58194e-08	6.58312e-08	1	0	0	1	0	0
AACCTACTGT	6	24	10	20.25	1100654316	100	222842796	240	4	0.296296	1.18519	0.107699	0.0118519	0.00107699	0.4	1.0768e-08	1.07699e-08	1	0	0	1	0	0
AACCTAG	16	72	7	20.25	1100654316	100	222842796	504	4.5	0.790123	3.55556	0.323098	0.0248889	0.00226168	0.315	2.26128e-08	2.26168e-08	1	0	0	1	0	0
AACCTC	85	422	6	20.25	1100654316	100	222842796	2532	4.96471	4.19753	20.8395	1.89371	0.125037	0.0113623	0.297882	1.13602e-07	1.13623e-07	1	0	0	1	0	0
AACCTCAGGGCTAGG	16	64	15	20.25	1100654316	100	222842796	960	4	0.790123	3.16049	0.287198	0.0474074	0.00430797	0.6	4.3072e-08	4.30797e-08	1	0	0	1	1	0
AACCTCG	73	572	7	20.25	1100654316	100	222842796	4004	7.83562	3.60494	28.2469	2.56683	0.197728	0.0179678	0.548493	1.79646e-07	1.79678e-07	1	0	0	1	1	0
AACCTCT	4	20	7	20.25	1100654316	100	222842796	140	5	0.197531	0.987654	0.0897494	0.00691358	0.000628246	0.35	6.28134e-09	6.28246e-09	1	0	0	1	0	0
AACCTG	7	31	6	20.25	1100654316	100	222842796	186	4.42857	0.345679	1.53086	0.139112	0.00918519	0.000834669	0.265714	8.3452e-09	8.34669e-09	1	0	0	1	0	0
AACCTGC	1	4	7	20.25	1100654316	100	222842796	28	4	0.0493827	0.197531	0.0179499	0.00138272	0.000125649	0.28	1.25627e-09	1.25649e-09	1	0	0	1	0	0
AACCTT	28	136	6	20.25	1100654316	100	222842796	816	4.85714	1.38272	6.71605	0.610296	0.0402963	0.00366177	0.291429	3.66112e-08	3.66177e-08	1	0	0	1	0	0
AACCTTAC	26	113	8	20.25	1100654316	100	222842796	904	4.34615	1.28395	5.58025	0.507084	0.044642	0.00405667	0.347692	4.05595e-08	4.05667e-08	1	0	0	1	0	0
AACCTTATAT	4	16	10	20.25	1100654316	100	222842796	160	4	0.197531	0.790123	0.0717995	0.00790123	0.000717995	0.4	7.17867e-09	7.17995e-09	1	0	0	1	0	0
AACCTTG	3	15	7	20.25	1100654316	100	222842796	105	5	0.148148	0.740741	0.067312	0.00518519	0.000471184	0.35	4.711e-09	4.71184e-09	1	0	0	1	0	0
AACG	44	295	4	20.25	1100654316	100	222842796	1180	6.70455	2.17284	14.5679	1.3238	0.0582716	0.00529521	0.268182	5.29427e-08	5.29521e-08	1	0	0	0	0	0
AACGAAG	7	84	7	20.25	1100654316	100	222842796	588	12	0.345679	4.14815	0.376947	0.029037	0.00263863	0.84	2.63816e-08	2.63863e-08	1	0	0	1	1	0
AACGATAGAGACTTG	32	142	15	20.25	1100654316	100	222842796	2130	4.4375	1.58025	7.01235	0.637221	0.105185	0.00955831	0.665625	9.5566e-08	9.55831e-08	1	0	0	1	1	0
AACGATC	8	32	7	20.25	1100654316	100	222842796	224	4	0.395062	1.58025	0.143599	0.0110617	0.00100519	0.28	1.00501e-08	1.00519e-08	1	0	0	1	0	0
AACGC	3	15	5	20.25	1100654316	100	222842796	75	5	0.148148	0.740741	0.067312	0.0037037	0.00033656	0.25	3.365e-09	3.3656e-09	1	0	0	1	0	0
AACGCACC	10	42	8	20.25	1100654316	100	222842796	336	4.2	0.493827	2.07407	0.188474	0.0165926	0.00150779	0.336	1.50752e-08	1.50779e-08	1	0	0	1	0	0
AACGCCG	3	33	7	20.25	1100654316	100	222842796	231	11	0.148148	1.62963	0.148086	0.0114074	0.00103661	0.77	1.03642e-08	1.03661e-08	1	0	0	1	1	0
AACGCCGGTG	4	16	10	20.25	1100654316	100	222842796	160	4	0.197531	0.790123	0.0717995	0.00790123	0.000717995	0.4	7.17867e-09	7.17995e-09	1	0	0	1	0	0
AACGCGAAG	2	10	9	20.25	1100654316	100	222842796	90	5	0.0987654	0.493827	0.0448747	0.00444444	0.000403872	0.45	4.038e-09	4.03872e-09	1	0	0	1	0	0
AACGCTTCCT	7	50	10	20.25	1100654316	100	222842796	500	7.14286	0.345679	2.46914	0.224373	0.0246914	0.00224373	0.714286	2.24333e-08	2.24373e-08	1	0	0	1	1	0
AACGG	18	99	5	20.25	1100654316	100	222842796	495	5.5	0.888889	4.88889	0.444259	0.0244444	0.0022213	0.275	2.2209e-08	2.2213e-08	1	0	0	1	0	0
AACGGAT	15	60	7	20.25	1100654316	100	222842796	420	4	0.740741	2.96296	0.269248	0.0207407	0.00188474	0.28	1.8844e-08	1.88474e-08	1	0	0	1	0	0
AACGGCTAAGGAGG	65	272	14	20.25	1100654316	100	222842796	3808	4.18462	3.20988	13.4321	1.22059	0.188049	0.0170883	0.585846	1.70852e-07	1.70883e-07	1	0	0	1	1	0
AACGGGTAGT	10	45	10	20.25	1100654316	100	222842796	450	4.5	0.493827	2.22222	0.201936	0.0222222	0.00201936	0.45	2.019e-08	2.01936e-08	1	0	0	1	0	0
AACGGGTATT	2	8	10	20.25	1100654316	100	222842796	80	4	0.0987654	0.395062	0.0358997	0.00395062	0.000358997	0.4	3.58934e-09	3.58997e-09	1	0	0	1	0	0
AACGGT	33	132	6	20.25	1100654316	100	222842796	792	4	1.62963	6.51852	0.592346	0.0391111	0.00355407	0.24	3.55344e-08	3.55407e-08	1	0	0	1	0	0
AACGGTC	3	18	7	20.25	1100654316	100	222842796	126	6	0.148148	0.888889	0.0807744	0.00622222	0.000565421	0.42	5.6532e-09	5.65421e-09	1	0	0	1	0	0
AACGGTCACCCC	2	8	12	20.25	1100654316	100	222842796	96	4	0.0987654	0.395062	0.0358997	0.00474074	0.000430797	0.48	4.3072e-09	4.30797e-09	1	0	0	1	0	0
AACGT	433	2337	5	20.25	1100654316	100	222842796	11685	5.39723	21.3827	115.407	10.4872	0.577037	0.0524361	0.269861	5.24267e-07	5.24361e-07	1	0	0	1	0	0
AACGTAGATAC	9	40	11	20.25	1100654316	100	222842796	440	4.44444	0.444444	1.97531	0.179499	0.0217284	0.00197449	0.488889	1.97413e-08	1.97449e-08	1	0	0	1	0	0
AACGTAT	4	19	7	20.25	1100654316	100	222842796	133	4.75	0.197531	0.938272	0.0852619	0.0065679	0.000596833	0.3325	5.96727e-09	5.96833e-09	1	0	0	1	0	0
AACGTC	2	8	6	20.25	1100654316	100	222842796	48	4	0.0987654	0.395062	0.0358997	0.00237037	0.000215398	0.24	2.1536e-09	2.15398e-09	1	0	0	1	0	0
AACGTG	7	28	6	20.25	1100654316	100	222842796	168	4	0.345679	1.38272	0.125649	0.0082963	0.000753895	0.24	7.5376e-09	7.53895e-09	1	0	0	1	0	0
AACGTGG	6	24	7	20.25	1100654316	100	222842796	168	4	0.296296	1.18519	0.107699	0.0082963	0.000753895	0.28	7.5376e-09	7.53895e-09	1	0	0	1	0	0
AACT	533	4395	4	20.25	1100654316	100	222842796	17580	8.24578	26.321	217.037	19.7224	0.868148	0.0788897	0.329831	7.88756e-07	7.88897e-07	1	0	0	0	0	0
AACTAACTAGTCT	9	37	13	20.25	1100654316	100	222842796	481	4.11111	0.444444	1.82716	0.166036	0.0237531	0.00215847	0.534444	2.15809e-08	2.15847e-08	1	0	0	1	1	0
AACTAATAT	25	107	9	20.25	1100654316	100	222842796	963	4.28	1.23457	5.28395	0.480159	0.0475556	0.00432143	0.3852	4.32066e-08	4.32143e-08	1	0	0	1	0	0
AACTAC	98	514	6	20.25	1100654316	100	222842796	3084	5.2449	4.83951	25.3827	2.30656	0.152296	0.0138394	0.314694	1.38369e-07	1.38394e-07	1	0	0	1	0	0
AACTACC	7	35	7	20.25	1100654316	100	222842796	245	5	0.345679	1.7284	0.157061	0.0120988	0.00109943	0.35	1.09923e-08	1.09943e-08	1	0	0	1	0	0
AACTACT	10	40	7	20.25	1100654316	100	222842796	280	4	0.493827	1.97531	0.179499	0.0138272	0.00125649	0.28	1.25627e-08	1.25649e-08	1	0	0	1	0	0
AACTACTACT	30	135	10	20.25	1100654316	100	222842796	1350	4.5	1.48148	6.66667	0.605808	0.0666667	0.00605808	0.45	6.057e-08	6.05808e-08	1	0	0	1	0	0
AACTACTAT	19	158	9	20.25	1100654316	100	222842796	1422	8.31579	0.938272	7.80247	0.70902	0.0702222	0.00638118	0.748421	6.38004e-08	6.38118e-08	1	0	0	1	1	0
AACTAGACT	21	92	9	20.25	1100654316	100	222842796	828	4.38095	1.03704	4.54321	0.412847	0.0408889	0.00371562	0.394286	3.71496e-08	3.71562e-08	1	0	0	1	0	0
AACTAGCTCAAGTCGT	21	89	16	20.25	1100654316	100	222842796	1424	4.2381	1.03704	4.39506	0.399385	0.070321	0.00639015	0.678095	6.38902e-08	6.39015e-08	1	0	0	1	1	0
AACTAGCTCGAGTCGT	5	23	16	20.25	1100654316	100	222842796	368	4.6	0.246914	1.1358	0.103212	0.0181728	0.00165139	0.736	1.65109e-08	1.65139e-08	1	0	0	1	1	0
AACTAGG	6	24	7	20.25	1100654316	100	222842796	168	4	0.296296	1.18519	0.107699	0.0082963	0.000753895	0.28	7.5376e-09	7.53895e-09	1	0	0	1	0	0
AACTAGT	1	4	7	20.25	1100654316	100	222842796	28	4	0.0493827	0.197531	0.0179499	0.00138272	0.000125649	0.28	1.25627e-09	1.25649e-09	1	0	0	1	0	0
AACTAGTAT	5	25	9	20.25	1100654316	100	222842796	225	5	0.246914	1.23457	0.112187	0.0111111	0.00100968	0.45	1.0095e-08	1.00968e-08	1	0	0	1	0	0
AACTAGTCCAGAGGTCAGACTC	1	4	22	20.25	1100654316	100	222842796	88	4	0.0493827	0.197531	0.0179499	0.00434568	0.000394897	0.88	3.94827e-09	3.94897e-09	1	0	0	1	1	0
AACTAT	31	136	6	20.25	1100654316	100	222842796	816	4.3871	1.53086	6.71605	0.610296	0.0402963	0.00366177	0.263226	3.66112e-08	3.66177e-08	1	0	0	1	0	0
AACTATATATAATATATAT	1	4	19	20.25	1100654316	100	222842796	76	4	0.0493827	0.197531	0.0179499	0.00375309	0.000341048	0.76	3.40987e-09	3.41048e-09	1	0	0	1	1	0
AACTATATTGGT	2	8	12	20.25	1100654316	100	222842796	96	4	0.0987654	0.395062	0.0358997	0.00474074	0.000430797	0.48	4.3072e-09	4.30797e-09	1	0	0	1	0	0
AACTATC	3	12	7	20.25	1100654316	100	222842796	84	4	0.148148	0.592593	0.0538496	0.00414815	0.000376947	0.28	3.7688e-09	3.76947e-09	1	0	0	1	0	0
AACTATCATC	6	28	10	20.25	1100654316	100	222842796	280	4.66667	0.296296	1.38272	0.125649	0.0138272	0.00125649	0.466667	1.25627e-08	1.25649e-08	1	0	0	1	0	0
AACTATCCT	26	152	9	20.25	1100654316	100	222842796	1368	5.84615	1.28395	7.50617	0.682095	0.0675556	0.00613886	0.526154	6.13776e-08	6.13886e-08	1	0	0	1	1	0
AACTATG	31	124	7	20.25	1100654316	100	222842796	868	4	1.53086	6.12346	0.556446	0.0428642	0.00389512	0.28	3.89443e-08	3.89512e-08	1	0	0	1	0	0
AACTATTATATT	2	10	12	20.25	1100654316	100	222842796	120	5	0.0987654	0.493827	0.0448747	0.00592593	0.000538496	0.6	5.384e-09	5.38496e-09	1	0	0	1	1	0
AACTC	44	237	5	20.25	1100654316	100	222842796	1185	5.38636	2.17284	11.7037	1.06353	0.0585185	0.00531765	0.269318	5.3167e-08	5.31765e-08	1	0	0	1	0	0
AACTCAC	33	196	7	20.25	1100654316	100	222842796	1372	5.93939	1.62963	9.67901	0.879544	0.0677531	0.00615681	0.415758	6.15571e-08	6.15681e-08	1	0	0	1	0	0
AACTCACCAC	23	109	10	20.25	1100654316	100	222842796	1090	4.73913	1.1358	5.38272	0.489134	0.0538272	0.00489134	0.473913	4.89047e-08	4.89134e-08	1	0	0	1	0	0
AACTCACTCACT	27	139	12	20.25	1100654316	100	222842796	1668	5.14815	1.33333	6.8642	0.623758	0.0823704	0.0074851	0.617778	7.48376e-08	7.4851e-08	1	0	0	1	1	0
AACTCC	9	36	6	20.25	1100654316	100	222842796	216	4	0.444444	1.77778	0.161549	0.0106667	0.000969293	0.24	9.69121e-09	9.69293e-09	1	0	0	1	0	0
AACTCCATACAT	35	145	12	20.25	1100654316	100	222842796	1740	4.14286	1.7284	7.16049	0.650683	0.0859259	0.00780819	0.497143	7.8068e-08	7.80819e-08	1	0	0	1	0	0
AACTCCATCTTG	10	58	12	20.25	1100654316	100	222842796	696	5.8	0.493827	2.8642	0.260273	0.0343704	0.00312328	0.696	3.12272e-08	3.12328e-08	1	0	0	1	1	0
AACTCCC	18	72	7	20.25	1100654316	100	222842796	504	4	0.888889	3.55556	0.323098	0.0248889	0.00226168	0.28	2.26128e-08	2.26168e-08	1	0	0	1	0	0
AACTCCCAGT	6	24	10	20.25	1100654316	100	222842796	240	4	0.296296	1.18519	0.107699	0.0118519	0.00107699	0.4	1.0768e-08	1.07699e-08	1	0	0	1	0	0
AACTCCG	49	368	7	20.25	1100654316	100	222842796	2576	7.5102	2.41975	18.1728	1.65139	0.12721	0.0115597	0.525714	1.15577e-07	1.15597e-07	1	0	0	1	1	0
AACTCGTATTCGT	16	85	13	20.25	1100654316	100	222842796	1105	5.3125	0.790123	4.19753	0.381435	0.0545679	0.00495865	0.690625	4.95777e-08	4.95865e-08	1	0	0	1	1	0
AACTCGTGTATCTCG	6	30	15	20.25	1100654316	100	222842796	450	5	0.296296	1.48148	0.134624	0.0222222	0.00201936	0.75	2.019e-08	2.01936e-08	1	0	0	1	1	0
AACTCTAGT	6	24	9	20.25	1100654316	100	222842796	216	4	0.296296	1.18519	0.107699	0.0106667	0.000969293	0.36	9.69121e-09	9.69293e-09	1	0	0	1	0	0
AACTCTC	2	8	7	20.25	1100654316	100	222842796	56	4	0.0987654	0.395062	0.0358997	0.00276543	0.000251298	0.28	2.51253e-09	2.51298e-09	1	0	0	1	0	0
AACTCTTGCTC	26	136	11	20.25	1100654316	100	222842796	1496	5.23077	1.28395	6.71605	0.610296	0.0738765	0.00671325	0.575385	6.71206e-08	6.71325e-08	1	0	0	1	1	0
AACTG	93	589	5	20.25	1100654316	100	222842796	2945	6.33333	4.59259	29.0864	2.64312	0.145432	0.0132156	0.316667	1.32132e-07	1.32156e-07	1	0	0	1	0	0
AACTGAC	44	176	7	20.25	1100654316	100	222842796	1232	4	2.17284	8.69136	0.789794	0.0608395	0.00552856	0.28	5.52758e-08	5.52856e-08	1	0	0	1	0	0
AACTGAG	4	16	7	20.25	1100654316	100	222842796	112	4	0.197531	0.790123	0.0717995	0.00553086	0.000502596	0.28	5.02507e-09	5.02596e-09	1	0	0	1	0	0
AACTGC	16	86	6	20.25	1100654316	100	222842796	516	5.375	0.790123	4.24691	0.385922	0.0254815	0.00231553	0.3225	2.31512e-08	2.31553e-08	1	0	0	1	0	0
AACTGCT	10	40	7	20.25	1100654316	100	222842796	280	4	0.493827	1.97531	0.179499	0.0138272	0.00125649	0.28	1.25627e-08	1.25649e-08	1	0	0	1	0	0
AACTGCTAT	9	62	9	20.25	1100654316	100	222842796	558	6.88889	0.444444	3.06173	0.278223	0.0275556	0.00250401	0.62	2.50356e-08	2.50401e-08	1	0	0	1	1	0
AACTGCTG	28	129	8	20.25	1100654316	100	222842796	1032	4.60714	1.38272	6.37037	0.578883	0.050963	0.00463107	0.368571	4.63024e-08	4.63107e-08	1	0	0	1	0	0
AACTGGGCC	14	84	9	20.25	1100654316	100	222842796	756	6	0.691358	4.14815	0.376947	0.0373333	0.00339253	0.54	3.39192e-08	3.39253e-08	1	0	0	1	1	0
AACTGGT	27	108	7	20.25	1100654316	100	222842796	756	4	1.33333	5.33333	0.484647	0.0373333	0.00339253	0.28	3.39192e-08	3.39253e-08	1	0	0	1	0	0
AACTGT	28	112	6	20.25	1100654316	100	222842796	672	4	1.38272	5.53086	0.502596	0.0331852	0.00301558	0.24	3.01504e-08	3.01558e-08	1	0	0	1	0	0
AACTGTC	30	124	7	20.25	1100654316	100	222842796	868	4.13333	1.48148	6.12346	0.556446	0.0428642	0.00389512	0.289333	3.89443e-08	3.89512e-08	1	0	0	1	0	0
AACTGTG	17	68	7	20.25	1100654316	100	222842796	476	4	0.839506	3.35802	0.305148	0.0235062	0.00213603	0.28	2.13565e-08	2.13603e-08	1	0	0	1	0	0
AACTT	128	662	5	20.25	1100654316	100	222842796	3310	5.17188	6.32099	32.6914	2.9707	0.163457	0.0148535	0.258594	1.48509e-07	1.48535e-07	1	0	0	1	0	0
AACTTAC	10	45	7	20.25	1100654316	100	222842796	315	4.5	0.493827	2.22222	0.201936	0.0155556	0.00141355	0.315	1.4133e-08	1.41355e-08	1	0	0	1	0	0
AACTTACCT	4	16	9	20.25	1100654316	100	222842796	144	4	0.197531	0.790123	0.0717995	0.00711111	0.000646195	0.36	6.4608e-09	6.46195e-09	1	0	0	1	0	0
AACTTAT	14	56	7	20.25	1100654316	100	222842796	392	4	0.691358	2.76543	0.251298	0.019358	0.00175909	0.28	1.75877e-08	1.75909e-08	1	0	0	1	0	0
AACTTC	99	430	6	20.25	1100654316	100	222842796	2580	4.34343	4.88889	21.2346	1.92961	0.127407	0.0115777	0.260606	1.15756e-07	1.15777e-07	1	0	0	1	0	0
AACTTCACTGGACCT	3	12	15	20.25	1100654316	100	222842796	180	4	0.148148	0.592593	0.0538496	0.00888889	0.000807744	0.6	8.076e-09	8.07744e-09	1	0	0	1	1	0
AACTTCC	4	16	7	20.25	1100654316	100	222842796	112	4	0.197531	0.790123	0.0717995	0.00553086	0.000502596	0.28	5.02507e-09	5.02596e-09	1	0	0	1	0	0
AACTTG	80	338	6	20.25	1100654316	100	222842796	2028	4.225	3.95062	16.6914	1.51676	0.100148	0.00910059	0.2535	9.09896e-08	9.10059e-08	1	0	0	1	0	0
AACTTGACCT	11	57	10	20.25	1100654316	100	222842796	570	5.18182	0.54321	2.81481	0.255786	0.0281481	0.00255786	0.518182	2.5574e-08	2.55786e-08	1	0	0	1	1	0
AACTTGG	4	18	7	20.25	1100654316	100	222842796	126	4.5	0.197531	0.888889	0.0807744	0.00622222	0.000565421	0.315	5.6532e-09	5.65421e-09	1	0	0	1	0	0
AAG	3410	33005	3	20.25	1100654316	100	222842796	99015	9.67889	168.395	1629.88	148.109	4.88963	0.444327	0.290367	4.44248e-06	4.44327e-06	1	0	0	0	0	0
AAGAAGAAGAG	8	32	11	20.25	1100654316	100	222842796	352	4	0.395062	1.58025	0.143599	0.0173827	0.00157959	0.44	1.57931e-08	1.57959e-08	1	0	0	1	0	0
AAGAAGACG	8	39	9	20.25	1100654316	100	222842796	351	4.875	0.395062	1.92593	0.175011	0.0173333	0.0015751	0.43875	1.57482e-08	1.5751e-08	1	0	0	1	0	0
AAGAAGAGG	8	40	9	20.25	1100654316	100	222842796	360	5	0.395062	1.97531	0.179499	0.0177778	0.00161549	0.45	1.6152e-08	1.61549e-08	1	0	0	1	0	0
AAGAAGTGTCCGAG	7	38	14	20.25	1100654316	100	222842796	532	5.42857	0.345679	1.87654	0.170524	0.0262716	0.00238733	0.76	2.38691e-08	2.38733e-08	1	0	0	1	1	0
AAGAAT	38	160	6	20.25	1100654316	100	222842796	960	4.21053	1.87654	7.90123	0.717995	0.0474074	0.00430797	0.252632	4.3072e-08	4.30797e-08	1	0	0	1	0	0
AAGAATCCGGAG	3	12	12	20.25	1100654316	100	222842796	144	4	0.148148	0.592593	0.0538496	0.00711111	0.000646195	0.48	6.4608e-09	6.46195e-09	1	0	0	1	0	0
AAGAATCTTCTATCGTGAGAG	2	8	21	20.25	1100654316	100	222842796	168	4	0.0987654	0.395062	0.0358997	0.0082963	0.000753895	0.84	7.5376e-09	7.53895e-09	1	0	0	1	1	0
AAGAATG	3	12	7	20.25	1100654316	100	222842796	84	4	0.148148	0.592593	0.0538496	0.00414815	0.000376947	0.28	3.7688e-09	3.76947e-09	1	0	0	1	0	0
AAGAC	78	412	5	20.25	1100654316	100	222842796	2060	5.28205	3.85185	20.3457	1.84884	0.101728	0.00924418	0.264103	9.24254e-08	9.24418e-08	1	0	0	1	0	0
AAGACACCAGTGAG	104	503	14	20.25	1100654316	100	222842796	7042	4.83654	5.1358	24.8395	2.2572	0.347753	0.0316008	0.677115	3.15951e-07	3.16008e-07	1	0	0	1	1	0
AAGACAT	84	563	7	20.25	1100654316	100	222842796	3941	6.70238	4.14815	27.8025	2.52644	0.194617	0.0176851	0.469167	1.7682e-07	1.76851e-07	1	0	0	1	0	0
AAGACATACACGCT	14	58	14	20.25	1100654316	100	222842796	812	4.14286	0.691358	2.8642	0.260273	0.0400988	0.00364382	0.58	3.64318e-08	3.64382e-08	1	0	0	1	1	0
AAGACATTAG	16	69	10	20.25	1100654316	100	222842796	690	4.3125	0.790123	3.40741	0.309635	0.0340741	0.00309635	0.43125	3.0958e-08	3.09635e-08	1	0	0	1	0	0
AAGACC	10	40	6	20.25	1100654316	100	222842796	240	4	0.493827	1.97531	0.179499	0.0118519	0.00107699	0.24	1.0768e-08	1.07699e-08	1	0	0	1	0	0
AAGACCT	3	12	7	20.25	1100654316	100	222842796	84	4	0.148148	0.592593	0.0538496	0.00414815	0.000376947	0.28	3.7688e-09	3.76947e-09	1	0	0	1	0	0
AAGACG	11	44	6	20.25	1100654316	100	222842796	264	4	0.54321	2.17284	0.197449	0.013037	0.00118469	0.24	1.18448e-08	1.18469e-08	1	0	0	1	0	0
AAGACGCTGT	6	24	10	20.25	1100654316	100	222842796	240	4	0.296296	1.18519	0.107699	0.0118519	0.00107699	0.4	1.0768e-08	1.07699e-08	1	0	0	1	0	0
AAGACGGTGATGGTGAGT	23	96	18	20.25	1100654316	100	222842796	1728	4.17391	1.1358	4.74074	0.430797	0.0853333	0.00775435	0.751304	7.75296e-08	7.75435e-08	1	0	0	1	1	0
AAGACGT	13	96	7	20.25	1100654316	100	222842796	672	7.38462	0.641975	4.74074	0.430797	0.0331852	0.00301558	0.516923	3.01504e-08	3.01558e-08	1	0	0	1	1	0
AAGACTACTG	4	16	10	20.25	1100654316	100	222842796	160	4	0.197531	0.790123	0.0717995	0.00790123	0.000717995	0.4	7.17867e-09	7.17995e-09	1	0	0	1	0	0
AAGACTC	29	161	7	20.25	1100654316	100	222842796	1127	5.55172	1.4321	7.95062	0.722482	0.0556543	0.00505738	0.388621	5.05648e-08	5.05738e-08	1	0	0	1	0	0
AAGACTG	4	16	7	20.25	1100654316	100	222842796	112	4	0.197531	0.790123	0.0717995	0.00553086	0.000502596	0.28	5.02507e-09	5.02596e-09	1	0	0	1	0	0
AAGACTGGTAAGGACCAAGGACTT	3	12	24	20.25	1100654316	100	222842796	288	4	0.148148	0.592593	0.0538496	0.0142222	0.00129239	0.96	1.29216e-08	1.29239e-08	1	0	0	1	1	0
AAGACTGGTGGGAAGGCTGGGGG	2	8	23	20.25	1100654316	100	222842796	184	4	0.0987654	0.395062	0.0358997	0.00908642	0.000825694	0.92	8.25547e-09	8.25694e-09	1	0	0	1	1	0
AAGACTGTGAGT	58	286	12	20.25	1100654316	100	222842796	3432	4.93103	2.8642	14.1235	1.28342	0.169481	0.015401	0.591724	1.53982e-07	1.5401e-07	1	0	0	1	1	0
AAGACTT	194	1605	7	20.25	1100654316	100	222842796	11235	8.2732	9.58025	79.2593	7.20239	0.554815	0.0504167	0.579124	5.04077e-07	5.04167e-07	1	0	0	1	1	0
AAGAG	6	30	5	20.25	1100654316	100	222842796	150	5	0.296296	1.48148	0.134624	0.00740741	0.00067312	0.25	6.73e-09	6.7312e-09	1	0	0	1	0	0
AAGAGAG	3	12	7	20.25	1100654316	100	222842796	84	4	0.148148	0.592593	0.0538496	0.00414815	0.000376947	0.28	3.7688e-09	3.76947e-09	1	0	0	1	0	0
AAGAGAGAGAGAGGATAG	1	4	18	20.25	1100654316	100	222842796	72	4	0.0493827	0.197531	0.0179499	0.00355556	0.000323098	0.72	3.2304e-09	3.23098e-09	1	0	0	1	1	0
AAGAGATCACC	23	96	11	20.25	1100654316	100	222842796	1056	4.17391	1.1358	4.74074	0.430797	0.0521481	0.00473877	0.45913	4.73792e-08	4.73877e-08	1	0	0	1	0	0
AAGAGC	7	29	6	20.25	1100654316	100	222842796	174	4.14286	0.345679	1.4321	0.130137	0.00859259	0.000780819	0.248571	7.8068e-09	7.80819e-09	1	0	0	1	0	0
AAGAGG	19	91	6	20.25	1100654316	100	222842796	546	4.78947	0.938272	4.49383	0.40836	0.026963	0.00245016	0.287368	2.44972e-08	2.45016e-08	1	0	0	1	0	0
AAGAGGAGCTT	15	72	11	20.25	1100654316	100	222842796	792	4.8	0.740741	3.55556	0.323098	0.0391111	0.00355407	0.528	3.55344e-08	3.55407e-08	1	0	0	1	1	0
AAGAGGG	5	20	7	20.25	1100654316	100	222842796	140	4	0.246914	0.987654	0.0897494	0.00691358	0.000628246	0.28	6.28134e-09	6.28246e-09	1	0	0	1	0	0
AAGAGGT	3	12	7	20.25	1100654316	100	222842796	84	4	0.148148	0.592593	0.0538496	0.00414815	0.000376947	0.28	3.7688e-09	3.76947e-09	1	0	0	1	0	0
AAGAGGTC	8	40	8	20.25	1100654316	100	222842796	320	5	0.395062	1.97531	0.179499	0.0158025	0.00143599	0.4	1.43573e-08	1.43599e-08	1	0	0	1	0	0
AAGAGTCCATTGGG	40	163	14	20.25	1100654316	100	222842796	2282	4.075	1.97531	8.04938	0.731457	0.112691	0.0102404	0.5705	1.02386e-07	1.02404e-07	1	0	0	1	1	0
AAGAGTGAG	9	39	9	20.25	1100654316	100	222842796	351	4.33333	0.444444	1.92593	0.175011	0.0173333	0.0015751	0.39	1.57482e-08	1.5751e-08	1	0	0	1	0	0
AAGAT	21	112	5	20.25	1100654316	100	222842796	560	5.33333	1.03704	5.53086	0.502596	0.0276543	0.00251298	0.266667	2.51253e-08	2.51298e-08	1	0	0	1	0	0
AAGATAC	19	94	7	20.25	1100654316	100	222842796	658	4.94737	0.938272	4.64198	0.421822	0.0324938	0.00295275	0.346316	2.95223e-08	2.95275e-08	1	0	0	1	0	0
AAGATAGTGATAG	16	89	13	20.25	1100654316	100	222842796	1157	5.5625	0.790123	4.39506	0.399385	0.0571358	0.005192	0.723125	5.19108e-08	5.192e-08	1	0	0	1	1	0
AAGATATCC	17	77	9	20.25	1100654316	100	222842796	693	4.52941	0.839506	3.80247	0.345535	0.0342222	0.00310982	0.407647	3.10926e-08	3.10982e-08	1	0	0	1	0	0
AAGATATCTATATCATACAGTGGGC	1	4	25	20.25	1100654316	100	222842796	100	4	0.0493827	0.197531	0.0179499	0.00493827	0.000448747	1	4.48667e-09	4.48747e-09	1	0	0	1	1	0
AAGATATTGGTGACCATCAAT	4	16	21	20.25	1100654316	100	222842796	336	4	0.197531	0.790123	0.0717995	0.0165926	0.00150779	0.84	1.50752e-08	1.50779e-08	1	0	0	1	1	0
AAGATC	9	36	6	20.25	1100654316	100	222842796	216	4	0.444444	1.77778	0.161549	0.0106667	0.000969293	0.24	9.69121e-09	9.69293e-09	1	0	0	1	0	0
AAGATCATC	4	24	9	20.25	1100654316	100	222842796	216	6	0.197531	1.18519	0.107699	0.0106667	0.000969293	0.54	9.69121e-09	9.69293e-09	1	0	0	1	1	0
AAGATG	162	924	6	20.25	1100654316	100	222842796	5544	5.7037	8	45.6296	4.14642	0.273778	0.0248785	0.342222	2.48741e-07	2.48785e-07	1	0	0	1	0	0
AAGATGC	1	5	7	20.25	1100654316	100	222842796	35	5	0.0493827	0.246914	0.0224373	0.0017284	0.000157061	0.35	1.57033e-09	1.57061e-09	1	0	0	1	0	0
AAGATGCT	6	25	8	20.25	1100654316	100	222842796	200	4.16667	0.296296	1.23457	0.112187	0.00987654	0.000897494	0.333333	8.97334e-09	8.97494e-09	1	0	0	1	0	0
AAGATGGC	129	521	8	20.25	1100654316	100	222842796	4168	4.03876	6.37037	25.7284	2.33797	0.205827	0.0187038	0.323101	1.87004e-07	1.87038e-07	1	0	0	1	0	0
AAGATGGTGAG	47	193	11	20.25	1100654316	100	222842796	2123	4.10638	2.32099	9.53086	0.866081	0.10484	0.0095269	0.451702	9.5252e-08	9.5269e-08	1	0	0	1	0	0
AAGATT	16	71	6	20.25	1100654316	100	222842796	426	4.4375	0.790123	3.50617	0.31861	0.021037	0.00191166	0.26625	1.91132e-08	1.91166e-08	1	0	0	1	0	0
AAGATTG	3	12	7	20.25	1100654316	100	222842796	84	4	0.148148	0.592593	0.0538496	0.00414815	0.000376947	0.28	3.7688e-09	3.76947e-09	1	0	0	1	0	0
AAGC	39	256	4	20.25	1100654316	100	222842796	1024	6.5641	1.92593	12.642	1.14879	0.0505679	0.00459517	0.262564	4.59435e-08	4.59517e-08	1	0	0	0	0	0
AAGCAC	5	29	6	20.25	1100654316	100	222842796	174	5.8	0.246914	1.4321	0.130137	0.00859259	0.000780819	0.348	7.8068e-09	7.80819e-09	1	0	0	1	0	0
AAGCACCCTT	2	8	10	20.25	1100654316	100	222842796	80	4	0.0987654	0.395062	0.0358997	0.00395062	0.000358997	0.4	3.58934e-09	3.58997e-09	1	0	0	1	0	0
AAGCAG	5	22	6	20.25	1100654316	100	222842796	132	4.4	0.246914	1.08642	0.0987243	0.00651852	0.000592346	0.264	5.9224e-09	5.92346e-09	1	0	0	1	0	0
AAGCATACAT	1	4	10	20.25	1100654316	100	222842796	40	4	0.0493827	0.197531	0.0179499	0.00197531	0.000179499	0.4	1.79467e-09	1.79499e-09	1	0	0	1	0	0
AAGCATG	30	135	7	20.25	1100654316	100	222842796	945	4.5	1.48148	6.66667	0.605808	0.0466667	0.00424066	0.315	4.2399e-08	4.24066e-08	1	0	0	1	0	0
AAGCC	114	1260	5	20.25	1100654316	100	222842796	6300	11.0526	5.62963	62.2222	5.65421	0.311111	0.0282711	0.552632	2.8266e-07	2.82711e-07	1	0	0	1	1	0
AAGCCAT	3	18	7	20.25	1100654316	100	222842796	126	6	0.148148	0.888889	0.0807744	0.00622222	0.000565421	0.42	5.6532e-09	5.65421e-09	1	0	0	1	0	0
AAGCCC	2	8	6	20.25	1100654316	100	222842796	48	4	0.0987654	0.395062	0.0358997	0.00237037	0.000215398	0.24	2.1536e-09	2.15398e-09	1	0	0	1	0	0
AAGCCCG	7	48	7	20.25	1100654316	100	222842796	336	6.85714	0.345679	2.37037	0.215398	0.0165926	0.00150779	0.48	1.50752e-08	1.50779e-08	1	0	0	1	0	0
AAGCCG	15	60	6	20.25	1100654316	100	222842796	360	4	0.740741	2.96296	0.269248	0.0177778	0.00161549	0.24	1.6152e-08	1.61549e-08	1	0	0	1	0	0
AAGCCT	7	28	6	20.25	1100654316	100	222842796	168	4	0.345679	1.38272	0.125649	0.0082963	0.000753895	0.24	7.5376e-09	7.53895e-09	1	0	0	1	0	0
AAGCCTAGCC	2	8	10	20.25	1100654316	100	222842796	80	4	0.0987654	0.395062	0.0358997	0.00395062	0.000358997	0.4	3.58934e-09	3.58997e-09	1	0	0	1	0	0
AAGCGAG	8	32	7	20.25	1100654316	100	222842796	224	4	0.395062	1.58025	0.143599	0.0110617	0.00100519	0.28	1.00501e-08	1.00519e-08	1	0	0	1	0	0
AAGCGTAT	178	1006	8	20.25	1100654316	100	222842796	8048	5.65169	8.79012	49.679	4.51439	0.397432	0.0361151	0.452135	3.61087e-07	3.61151e-07	1	0	0	1	0	0
AAGCGTC	2	8	7	20.25	1100654316	100	222842796	56	4	0.0987654	0.395062	0.0358997	0.00276543	0.000251298	0.28	2.51253e-09	2.51298e-09	1	0	0	1	0	0
AAGCGTGT	63	271	8	20.25	1100654316	100	222842796	2168	4.30159	3.11111	13.3827	1.2161	0.107062	0.00972883	0.344127	9.7271e-08	9.72883e-08	1	0	0	1	0	0
AAGCT	360	2001	5	20.25	1100654316	100	222842796	10005	5.55833	17.7778	98.8148	8.97942	0.494074	0.0448971	0.277917	4.48891e-07	4.48971e-07	1	0	0	1	0	0
AAGCTAC	13	56	7	20.25	1100654316	100	222842796	392	4.30769	0.641975	2.76543	0.251298	0.019358	0.00175909	0.301538	1.75877e-08	1.75909e-08	1	0	0	1	0	0
AAGCTC	43	175	6	20.25	1100654316	100	222842796	1050	4.06977	2.12346	8.64198	0.785307	0.0518519	0.00471184	0.244186	4.711e-08	4.71184e-08	1	0	0	1	0	0
AAGCTCC	6	24	7	20.25	1100654316	100	222842796	168	4	0.296296	1.18519	0.107699	0.0082963	0.000753895	0.28	7.5376e-09	7.53895e-09	1	0	0	1	0	0
AAGCTCG	4	42	7	20.25	1100654316	100	222842796	294	10.5	0.197531	2.07407	0.188474	0.0145185	0.00131932	0.735	1.31908e-08	1.31932e-08	1	0	0	1	1	0
AAGCTG	6	24	6	20.25	1100654316	100	222842796	144	4	0.296296	1.18519	0.107699	0.00711111	0.000646195	0.24	6.4608e-09	6.46195e-09	1	0	0	1	0	0
AAGCTGGCTG	1	4	10	20.25	1100654316	100	222842796	40	4	0.0493827	0.197531	0.0179499	0.00197531	0.000179499	0.4	1.79467e-09	1.79499e-09	1	0	0	1	0	0
AAGCTT	6	24	6	20.25	1100654316	100	222842796	144	4	0.296296	1.18519	0.107699	0.00711111	0.000646195	0.24	6.4608e-09	6.46195e-09	1	0	0	1	0	0
AAGG	110	721	4	20.25	1100654316	100	222842796	2884	6.55455	5.4321	35.6049	3.23546	0.14242	0.0129419	0.262182	1.29396e-07	1.29419e-07	1	0	0	0	0	0
AAGGACAAGGACAGATTG	3	12	18	20.25	1100654316	100	222842796	216	4	0.148148	0.592593	0.0538496	0.0106667	0.000969293	0.72	9.69121e-09	9.69293e-09	1	0	0	1	1	0
AAGGACC	4	16	7	20.25	1100654316	100	222842796	112	4	0.197531	0.790123	0.0717995	0.00553086	0.000502596	0.28	5.02507e-09	5.02596e-09	1	0	0	1	0	0
AAGGAG	32	139	6	20.25	1100654316	100	222842796	834	4.34375	1.58025	6.8642	0.623758	0.0411852	0.00374255	0.260625	3.74188e-08	3.74255e-08	1	0	0	1	0	0
AAGGAGAC	3	12	8	20.25	1100654316	100	222842796	96	4	0.148148	0.592593	0.0538496	0.00474074	0.000430797	0.32	4.3072e-09	4.30797e-09	1	0	0	1	0	0
AAGGAGAGAG	3	12	10	20.25	1100654316	100	222842796	120	4	0.148148	0.592593	0.0538496	0.00592593	0.000538496	0.4	5.384e-09	5.38496e-09	1	0	0	1	0	0
AAGGAGG	8	32	7	20.25	1100654316	100	222842796	224	4	0.395062	1.58025	0.143599	0.0110617	0.00100519	0.28	1.00501e-08	1.00519e-08	1	0	0	1	0	0
AAGGAGTGATGTGTAGTG	8	35	18	20.25	1100654316	100	222842796	630	4.375	0.395062	1.7284	0.157061	0.0311111	0.00282711	0.7875	2.8266e-08	2.82711e-08	1	0	0	1	1	0
AAGGATG	2	8	7	20.25	1100654316	100	222842796	56	4	0.0987654	0.395062	0.0358997	0.00276543	0.000251298	0.28	2.51253e-09	2.51298e-09	1	0	0	1	0	0
AAGGATGAGT	1	5	10	20.25	1100654316	100	222842796	50	5	0.0493827	0.246914	0.0224373	0.00246914	0.000224373	0.5	2.24333e-09	2.24373e-09	1	0	0	1	0	0
AAGGATGGAGG	23	93	11	20.25	1100654316	100	222842796	1023	4.04348	1.1358	4.59259	0.417335	0.0505185	0.00459068	0.444783	4.58986e-08	4.59068e-08	1	0	0	1	0	0
AAGGATGGATG	3	12	11	20.25	1100654316	100	222842796	132	4	0.148148	0.592593	0.0538496	0.00651852	0.000592346	0.44	5.9224e-09	5.92346e-09	1	0	0	1	0	0
AAGGATGGCCCACTCCTATG	3	12	20	20.25	1100654316	100	222842796	240	4	0.148148	0.592593	0.0538496	0.0118519	0.00107699	0.8	1.0768e-08	1.07699e-08	1	0	0	1	1	0
AAGGATTCGATGACTC	1	4	16	20.25	1100654316	100	222842796	64	4	0.0493827	0.197531	0.0179499	0.00316049	0.000287198	0.64	2.87147e-09	2.87198e-09	1	0	0	1	1	0
AAGGC	29	148	5	20.25	1100654316	100	222842796	740	5.10345	1.4321	7.30864	0.664145	0.0365432	0.00332073	0.255172	3.32014e-08	3.32073e-08	1	0	0	1	0	0
AAGGCAT	1	4	7	20.25	1100654316	100	222842796	28	4	0.0493827	0.197531	0.0179499	0.00138272	0.000125649	0.28	1.25627e-09	1.25649e-09	1	0	0	1	0	0
AAGGCC	1	4	6	20.25	1100654316	100	222842796	24	4	0.0493827	0.197531	0.0179499	0.00118519	0.000107699	0.24	1.0768e-09	1.07699e-09	1	0	0	1	0	0
AAGGCGGAATGG	21	123	12	20.25	1100654316	100	222842796	1476	5.85714	1.03704	6.07407	0.551959	0.0728889	0.0066235	0.702857	6.62232e-08	6.6235e-08	1	0	0	1	1	0
AAGGCT	233	1044	6	20.25	1100654316	100	222842796	6264	4.48069	11.5062	51.5556	4.68492	0.309333	0.0281095	0.268841	2.81045e-07	2.81095e-07	1	0	0	1	0	0
AAGGG	14	70	5	20.25	1100654316	100	222842796	350	5	0.691358	3.45679	0.314123	0.017284	0.00157061	0.25	1.57033e-08	1.57061e-08	1	0	0	1	0	0
AAGGGG	9	36	6	20.25	1100654316	100	222842796	216	4	0.444444	1.77778	0.161549	0.0106667	0.000969293	0.24	9.69121e-09	9.69293e-09	1	0	0	1	0	0
AAGGGGT	2	8	7	20.25	1100654316	100	222842796	56	4	0.0987654	0.395062	0.0358997	0.00276543	0.000251298	0.28	2.51253e-09	2.51298e-09	1	0	0	1	0	0
AAGGGT	13	63	6	20.25	1100654316	100	222842796	378	4.84615	0.641975	3.11111	0.282711	0.0186667	0.00169626	0.290769	1.69596e-08	1.69626e-08	1	0	0	1	0	0
AAGGT	37	225	5	20.25	1100654316	100	222842796	1125	6.08108	1.82716	11.1111	1.00968	0.0555556	0.0050484	0.304054	5.0475e-08	5.0484e-08	1	0	0	1	0	0
AAGGTAC	1	5	7	20.25	1100654316	100	222842796	35	5	0.0493827	0.246914	0.0224373	0.0017284	0.000157061	0.35	1.57033e-09	1.57061e-09	1	0	0	1	0	0
AAGGTCCGGCGTGTGGCAGT	2	8	20	20.25	1100654316	100	222842796	160	4	0.0987654	0.395062	0.0358997	0.00790123	0.000717995	0.8	7.17867e-09	7.17995e-09	1	0	0	1	1	0
AAGGTG	4	16	6	20.25	1100654316	100	222842796	96	4	0.197531	0.790123	0.0717995	0.00474074	0.000430797	0.24	4.3072e-09	4.30797e-09	1	0	0	1	0	0
AAGGTGAGAG	9	36	10	20.25	1100654316	100	222842796	360	4	0.444444	1.77778	0.161549	0.0177778	0.00161549	0.4	1.6152e-08	1.61549e-08	1	0	0	1	0	0
AAGGTGCCCG	8	40	10	20.25	1100654316	100	222842796	400	5	0.395062	1.97531	0.179499	0.0197531	0.00179499	0.5	1.79467e-08	1.79499e-08	1	0	0	1	0	0
AAGGTGGCCG	11	80	10	20.25	1100654316	100	222842796	800	7.27273	0.54321	3.95062	0.358997	0.0395062	0.00358997	0.727273	3.58934e-08	3.58997e-08	1	0	0	1	1	0
AAGGTGGCT	7	28	9	20.25	1100654316	100	222842796	252	4	0.345679	1.38272	0.125649	0.0124444	0.00113084	0.36	1.13064e-08	1.13084e-08	1	0	0	1	0	0
AAGGTGT	33	142	7	20.25	1100654316	100	222842796	994	4.30303	1.62963	7.01235	0.637221	0.0490864	0.00446054	0.301212	4.45975e-08	4.46054e-08	1	0	0	1	0	0
AAGT	1908	13466	4	20.25	1100654316	100	222842796	53864	7.05765	94.2222	664.988	60.4282	2.65995	0.241713	0.282306	2.4167e-06	2.41713e-06	1	0	0	0	0	0
AAGTAAGTAGT	23	183	11	20.25	1100654316	100	222842796	2013	7.95652	1.1358	9.03704	0.821207	0.0994074	0.00903327	0.875217	9.03166e-08	9.03327e-08	1	0	0	1	1	0
AAGTAAGTAGTAGT	20	96	14	20.25	1100654316	100	222842796	1344	4.8	0.987654	4.74074	0.430797	0.0663704	0.00603116	0.672	6.03008e-08	6.03116e-08	1	0	0	1	1	0
AAGTAAGTAGTAGTAGT	10	40	17	20.25	1100654316	100	222842796	680	4	0.493827	1.97531	0.179499	0.0335802	0.00305148	0.68	3.05093e-08	3.05148e-08	1	0	0	1	1	0
AAGTAAGTAT	11	56	10	20.25	1100654316	100	222842796	560	5.09091	0.54321	2.76543	0.251298	0.0276543	0.00251298	0.509091	2.51253e-08	2.51298e-08	1	0	0	1	1	0
AAGTAATC	6	29	8	20.25	1100654316	100	222842796	232	4.83333	0.296296	1.4321	0.130137	0.0114568	0.00104109	0.386667	1.04091e-08	1.04109e-08	1	0	0	1	0	0
AAGTAC	21	118	6	20.25	1100654316	100	222842796	708	5.61905	1.03704	5.82716	0.529521	0.034963	0.00317713	0.337143	3.17656e-08	3.17713e-08	1	0	0	1	0	0
AAGTACC	5	20	7	20.25	1100654316	100	222842796	140	4	0.246914	0.987654	0.0897494	0.00691358	0.000628246	0.28	6.28134e-09	6.28246e-09	1	0	0	1	0	0
AAGTACT	23	92	7	20.25	1100654316	100	222842796	644	4	1.1358	4.54321	0.412847	0.0318025	0.00288993	0.28	2.88941e-08	2.88993e-08	1	0	0	1	0	0
AAGTACTTGCATTCAGAGAC	2	8	20	20.25	1100654316	100	222842796	160	4	0.0987654	0.395062	0.0358997	0.00790123	0.000717995	0.8	7.17867e-09	7.17995e-09	1	0	0	1	1	0
AAGTAG	6	30	6	20.25	1100654316	100	222842796	180	5	0.296296	1.48148	0.134624	0.00888889	0.000807744	0.3	8.076e-09	8.07744e-09	1	0	0	1	0	0
AAGTAGATG	3	18	9	20.25	1100654316	100	222842796	162	6	0.148148	0.888889	0.0807744	0.008	0.00072697	0.54	7.2684e-09	7.2697e-09	1	0	0	1	1	0
AAGTAGT	43	309	7	20.25	1100654316	100	222842796	2163	7.18605	2.12346	15.2593	1.38663	0.106815	0.00970639	0.503023	9.70467e-08	9.70639e-08	1	0	0	1	1	0
AAGTAT	55	234	6	20.25	1100654316	100	222842796	1404	4.25455	2.71605	11.5556	1.05007	0.0693333	0.00630041	0.255273	6.29928e-08	6.30041e-08	1	0	0	1	0	0
AAGTATATTATATATAT	1	4	17	20.25	1100654316	100	222842796	68	4	0.0493827	0.197531	0.0179499	0.00335802	0.000305148	0.68	3.05093e-09	3.05148e-09	1	0	0	1	1	0
AAGTATGGATAAGTGTGAAT	2	8	20	20.25	1100654316	100	222842796	160	4	0.0987654	0.395062	0.0358997	0.00790123	0.000717995	0.8	7.17867e-09	7.17995e-09	1	0	0	1	1	0
AAGTATGT	39	203	8	20.25	1100654316	100	222842796	1624	5.20513	1.92593	10.0247	0.910956	0.0801975	0.00728765	0.41641	7.28635e-08	7.28765e-08	1	0	0	1	0	0
AAGTATT	4	16	7	20.25	1100654316	100	222842796	112	4	0.197531	0.790123	0.0717995	0.00553086	0.000502596	0.28	5.02507e-09	5.02596e-09	1	0	0	1	0	0
AAGTC	30	180	5	20.25	1100654316	100	222842796	900	6	1.48148	8.88889	0.807744	0.0444444	0.00403872	0.3	4.038e-08	4.03872e-08	1	0	0	1	0	0
AAGTCAT	32	302	7	20.25	1100654316	100	222842796	2114	9.4375	1.58025	14.9136	1.35522	0.104395	0.00948651	0.660625	9.48482e-08	9.48651e-08	1	0	0	1	1	0
AAGTCC	13	109	6	20.25	1100654316	100	222842796	654	8.38462	0.641975	5.38272	0.489134	0.0322963	0.0029348	0.503077	2.93428e-08	2.9348e-08	1	0	0	1	1	0
AAGTCCT	9	46	7	20.25	1100654316	100	222842796	322	5.11111	0.444444	2.2716	0.206424	0.0159012	0.00144496	0.357778	1.44471e-08	1.44496e-08	1	0	0	1	0	0
AAGTCG	11	44	6	20.25	1100654316	100	222842796	264	4	0.54321	2.17284	0.197449	0.013037	0.00118469	0.24	1.18448e-08	1.18469e-08	1	0	0	1	0	0
AAGTCGC	2	8	7	20.25	1100654316	100	222842796	56	4	0.0987654	0.395062	0.0358997	0.00276543	0.000251298	0.28	2.51253e-09	2.51298e-09	1	0	0	1	0	0
AAGTCGGAGAGACC	3	12	14	20.25	1100654316	100	222842796	168	4	0.148148	0.592593	0.0538496	0.0082963	0.000753895	0.56	7.5376e-09	7.53895e-09	1	0	0	1	1	0
AAGTCGGAGT	4	16	10	20.25	1100654316	100	222842796	160	4	0.197531	0.790123	0.0717995	0.00790123	0.000717995	0.4	7.17867e-09	7.17995e-09	1	0	0	1	0	0
AAGTCGTGAGT	16	64	11	20.25	1100654316	100	222842796	704	4	0.790123	3.16049	0.287198	0.0347654	0.00315918	0.44	3.15861e-08	3.15918e-08	1	0	0	1	0	0
AAGTCT	2	8	6	20.25	1100654316	100	222842796	48	4	0.0987654	0.395062	0.0358997	0.00237037	0.000215398	0.24	2.1536e-09	2.15398e-09	1	0	0	1	0	0
AAGTCTG	2	8	7	20.25	1100654316	100	222842796	56	4	0.0987654	0.395062	0.0358997	0.00276543	0.000251298	0.28	2.51253e-09	2.51298e-09	1	0	0	1	0	0
AAGTCTGGTGGCCATGT	2	8	17	20.25	1100654316	100	222842796	136	4	0.0987654	0.395062	0.0358997	0.00671605	0.000610296	0.68	6.10187e-09	6.10296e-09	1	0	0	1	1	0
AAGTG	86	444	5	20.25	1100654316	100	222842796	2220	5.16279	4.24691	21.9259	1.99244	0.10963	0.00996218	0.25814	9.96041e-08	9.96218e-08	1	0	0	1	0	0
AAGTGAC	2	8	7	20.25	1100654316	100	222842796	56	4	0.0987654	0.395062	0.0358997	0.00276543	0.000251298	0.28	2.51253e-09	2.51298e-09	1	0	0	1	0	0
AAGTGAGTCAGCCACCTC	23	96	18	20.25	1100654316	100	222842796	1728	4.17391	1.1358	4.74074	0.430797	0.0853333	0.00775435	0.751304	7.75296e-08	7.75435e-08	1	0	0	1	1	0
AAGTGAGTG	10	56	9	20.25	1100654316	100	222842796	504	5.6	0.493827	2.76543	0.251298	0.0248889	0.00226168	0.504	2.26128e-08	2.26168e-08	1	0	0	1	1	0
AAGTGAT	9	39	7	20.25	1100654316	100	222842796	273	4.33333	0.444444	1.92593	0.175011	0.0134815	0.00122508	0.303333	1.22486e-08	1.22508e-08	1	0	0	1	0	0
AAGTGATGG	3	12	9	20.25	1100654316	100	222842796	108	4	0.148148	0.592593	0.0538496	0.00533333	0.000484647	0.36	4.8456e-09	4.84647e-09	1	0	0	1	0	0
AAGTGC	13	52	6	20.25	1100654316	100	222842796	312	4	0.641975	2.5679	0.233348	0.0154074	0.00140009	0.24	1.39984e-08	1.40009e-08	1	0	0	1	0	0
AAGTGCAT	13	103	8	20.25	1100654316	100	222842796	824	7.92308	0.641975	5.08642	0.462209	0.0406914	0.00369767	0.633846	3.69702e-08	3.69767e-08	1	0	0	1	1	0
AAGTGCGT	16	64	8	20.25	1100654316	100	222842796	512	4	0.790123	3.16049	0.287198	0.025284	0.00229758	0.32	2.29717e-08	2.29758e-08	1	0	0	1	0	0
AAGTGG	35	151	6	20.25	1100654316	100	222842796	906	4.31429	1.7284	7.45679	0.677608	0.0447407	0.00406565	0.258857	4.06492e-08	4.06565e-08	1	0	0	1	0	0
AAGTGGAGGAG	22	95	11	20.25	1100654316	100	222842796	1045	4.31818	1.08642	4.69136	0.426309	0.0516049	0.0046894	0.475	4.68857e-08	4.6894e-08	1	0	0	1	0	0
AAGTGGCC	7	28	8	20.25	1100654316	100	222842796	224	4	0.345679	1.38272	0.125649	0.0110617	0.00100519	0.32	1.00501e-08	1.00519e-08	1	0	0	1	0	0
AAGTGT	119	710	6	20.25	1100654316	100	222842796	4260	5.96639	5.87654	35.0617	3.1861	0.21037	0.0191166	0.357983	1.91132e-07	1.91166e-07	1	0	0	1	0	0
AAGTGTAG	15	78	8	20.25	1100654316	100	222842796	624	5.2	0.740741	3.85185	0.350023	0.0308148	0.00280018	0.416	2.79968e-08	2.80018e-08	1	0	0	1	0	0
AAGTGTAT	10321	75869	8	20.25	1100654316	100	222842796	606952	7.35093	509.679	3746.62	340.46	29.9729	2.72368	0.588075	2.72319e-05	2.72368e-05	1	0	0	1	1	0
AAGTGTC	17	78	7	20.25	1100654316	100	222842796	546	4.58824	0.839506	3.85185	0.350023	0.026963	0.00245016	0.321176	2.44972e-08	2.45016e-08	1	0	0	1	0	0
AAGTGTCT	650	3211	8	20.25	1100654316	100	222842796	25688	4.94	32.0988	158.568	14.4093	1.26854	0.115274	0.3952	1.15254e-06	1.15274e-06	1	0	0	1	0	0
AAGTGTG	18	72	7	20.25	1100654316	100	222842796	504	4	0.888889	3.55556	0.323098	0.0248889	0.00226168	0.28	2.26128e-08	2.26168e-08	1	0	0	1	0	0
AAGTGTGT	5531	37740	8	20.25	1100654316	100	222842796	301920	6.82336	273.136	1863.7	169.357	14.9096	1.35486	0.545869	1.35462e-05	1.35486e-05	1	0	0	1	1	0
AAT	700328	7929435	3	20.25	1100654316	100	222842796	23788305	11.3225	34584.1	391577	35583.1	1174.73	106.749	0.339674	0.0010673	0.00106749	1	1	1	0	0	0
AATAATACAC	9	42	10	20.25	1100654316	100	222842796	420	4.66667	0.444444	2.07407	0.188474	0.0207407	0.00188474	0.466667	1.8844e-08	1.88474e-08	1	0	0	1	0	0
AATAATAGATGATGAT	2	10	16	20.25	1100654316	100	222842796	160	5	0.0987654	0.493827	0.0448747	0.00790123	0.000717995	0.8	7.17867e-09	7.17995e-09	1	0	0	1	1	0
AATAATAGT	158	687	9	20.25	1100654316	100	222842796	6183	4.3481	7.80247	33.9259	3.08289	0.305333	0.027746	0.391329	2.77411e-07	2.7746e-07	1	0	0	1	0	0
AATAATATATTATATATATAT	1	4	21	20.25	1100654316	100	222842796	84	4	0.0493827	0.197531	0.0179499	0.00414815	0.000376947	0.84	3.7688e-09	3.76947e-09	1	0	0	1	1	0
AATAATT	3	13	7	20.25	1100654316	100	222842796	91	4.33333	0.148148	0.641975	0.0583371	0.00449383	0.00040836	0.303333	4.08287e-09	4.0836e-09	1	0	0	1	0	0
AATAC	952	6065	5	20.25	1100654316	100	222842796	30325	6.3708	47.0123	299.506	27.2165	1.49753	0.136082	0.31854	1.36058e-06	1.36082e-06	1	0	0	1	0	0
AATACAC	21	92	7	20.25	1100654316	100	222842796	644	4.38095	1.03704	4.54321	0.412847	0.0318025	0.00288993	0.306667	2.88941e-08	2.88993e-08	1	0	0	1	0	0
AATACACAC	63	316	9	20.25	1100654316	100	222842796	2844	5.01587	3.11111	15.6049	1.41804	0.140444	0.0127624	0.451429	1.27601e-07	1.27624e-07	1	0	0	1	0	0
AATACATAC	174	754	9	20.25	1100654316	100	222842796	6786	4.33333	8.59259	37.2346	3.38355	0.335111	0.030452	0.39	3.04465e-07	3.0452e-07	1	0	0	1	0	0
AATACATAG	7	28	9	20.25	1100654316	100	222842796	252	4	0.345679	1.38272	0.125649	0.0124444	0.00113084	0.36	1.13064e-08	1.13084e-08	1	0	0	1	0	0
AATACATATAC	13	54	11	20.25	1100654316	100	222842796	594	4.15385	0.641975	2.66667	0.242323	0.0293333	0.00266556	0.456923	2.66508e-08	2.66556e-08	1	0	0	1	0	0
AATACATTAC	20	101	10	20.25	1100654316	100	222842796	1010	5.05	0.987654	4.98765	0.453234	0.0498765	0.00453234	0.505	4.53154e-08	4.53234e-08	1	0	0	1	1	0
AATACC	20	82	6	20.25	1100654316	100	222842796	492	4.1	0.987654	4.04938	0.367972	0.0242963	0.00220783	0.246	2.20744e-08	2.20783e-08	1	0	0	1	0	0
AATACCATAC	30	122	10	20.25	1100654316	100	222842796	1220	4.06667	1.48148	6.02469	0.547471	0.0602469	0.00547471	0.406667	5.47374e-08	5.47471e-08	1	0	0	1	0	0
AATACCC	6	36	7	20.25	1100654316	100	222842796	252	6	0.296296	1.77778	0.161549	0.0124444	0.00113084	0.42	1.13064e-08	1.13084e-08	1	0	0	1	0	0
AATACGT	4	20	7	20.25	1100654316	100	222842796	140	5	0.197531	0.987654	0.0897494	0.00691358	0.000628246	0.35	6.28134e-09	6.28246e-09	1	0	0	1	0	0
AATACGTACT	6	24	10	20.25	1100654316	100	222842796	240	4	0.296296	1.18519	0.107699	0.0118519	0.00107699	0.4	1.0768e-08	1.07699e-08	1	0	0	1	0	0
AATACGTATATATATATT	1	5	18	20.25	1100654316	100	222842796	90	5	0.0493827	0.246914	0.0224373	0.00444444	0.000403872	0.9	4.038e-09	4.03872e-09	1	0	0	1	1	0
AATACT	284	1329	6	20.25	1100654316	100	222842796	7974	4.67958	14.0247	65.6296	5.96385	0.393778	0.0357831	0.280775	3.57767e-07	3.57831e-07	1	0	0	1	0	0
AATACTACACC	4	20	11	20.25	1100654316	100	222842796	220	5	0.197531	0.987654	0.0897494	0.0108642	0.000987243	0.55	9.87067e-09	9.87243e-09	1	0	0	1	1	0
AATACTATAC	5	20	10	20.25	1100654316	100	222842796	200	4	0.246914	0.987654	0.0897494	0.00987654	0.000897494	0.4	8.97334e-09	8.97494e-09	1	0	0	1	0	0
AATACTC	5	41	7	20.25	1100654316	100	222842796	287	8.2	0.246914	2.02469	0.183986	0.0141728	0.0012879	0.574	1.28767e-08	1.2879e-08	1	0	0	1	1	0
AATAG	7	38	5	20.25	1100654316	100	222842796	190	5.42857	0.345679	1.87654	0.170524	0.00938272	0.000852619	0.271429	8.52467e-09	8.52619e-09	1	0	0	1	0	0
AATAGAC	8	43	7	20.25	1100654316	100	222842796	301	5.375	0.395062	2.12346	0.192961	0.0148642	0.00135073	0.37625	1.35049e-08	1.35073e-08	1	0	0	1	0	0
AATAGACC	5	25	8	20.25	1100654316	100	222842796	200	5	0.246914	1.23457	0.112187	0.00987654	0.000897494	0.4	8.97334e-09	8.97494e-09	1	0	0	1	0	0
AATAGATTGGTC	7	28	12	20.25	1100654316	100	222842796	336	4	0.345679	1.38272	0.125649	0.0165926	0.00150779	0.48	1.50752e-08	1.50779e-08	1	0	0	1	0	0
AATAGC	6	26	6	20.25	1100654316	100	222842796	156	4.33333	0.296296	1.28395	0.116674	0.0077037	0.000700045	0.26	6.9992e-09	7.00045e-09	1	0	0	1	0	0
AATAGCACT	31	126	9	20.25	1100654316	100	222842796	1134	4.06452	1.53086	6.22222	0.565421	0.056	0.00508879	0.365806	5.08788e-08	5.08879e-08	1	0	0	1	0	0
AATAGCT	3	12	7	20.25	1100654316	100	222842796	84	4	0.148148	0.592593	0.0538496	0.00414815	0.000376947	0.28	3.7688e-09	3.76947e-09	1	0	0	1	0	0
AATAGG	1	4	6	20.25	1100654316	100	222842796	24	4	0.0493827	0.197531	0.0179499	0.00118519	0.000107699	0.24	1.0768e-09	1.07699e-09	1	0	0	1	0	0
AATAGGC	38	156	7	20.25	1100654316	100	222842796	1092	4.10526	1.87654	7.7037	0.700045	0.0539259	0.00490032	0.287368	4.89944e-08	4.90032e-08	1	0	0	1	0	0
AATAGGT	9	36	7	20.25	1100654316	100	222842796	252	4	0.444444	1.77778	0.161549	0.0124444	0.00113084	0.28	1.13064e-08	1.13084e-08	1	0	0	1	0	0
AATAGT	347	2608	6	20.25	1100654316	100	222842796	15648	7.51585	17.1358	128.79	11.7033	0.772741	0.0702199	0.450951	7.02074e-07	7.02199e-07	1	0	0	1	0	0
AATAGTAGT	274	1136	9	20.25	1100654316	100	222842796	10224	4.14599	13.5309	56.0988	5.09776	0.504889	0.0458799	0.373139	4.58717e-07	4.58799e-07	1	0	0	1	0	0
AATAGTC	10	46	7	20.25	1100654316	100	222842796	322	4.6	0.493827	2.2716	0.206424	0.0159012	0.00144496	0.322	1.44471e-08	1.44496e-08	1	0	0	1	0	0
AATAGTCGTAGC	11	56	12	20.25	1100654316	100	222842796	672	5.09091	0.54321	2.76543	0.251298	0.0331852	0.00301558	0.610909	3.01504e-08	3.01558e-08	1	0	0	1	1	0
AATAGTCGTAGT	25	122	12	20.25	1100654316	100	222842796	1464	4.88	1.23457	6.02469	0.547471	0.0722963	0.00656965	0.5856	6.56848e-08	6.56965e-08	1	0	0	1	1	0
AATAGTG	90	728	7	20.25	1100654316	100	222842796	5096	8.08889	4.44444	35.9506	3.26688	0.251654	0.0228681	0.566222	2.28641e-07	2.28681e-07	1	0	0	1	1	0
AATAGTGGAGG	11	44	11	20.25	1100654316	100	222842796	484	4	0.54321	2.17284	0.197449	0.0239012	0.00217193	0.44	2.17155e-08	2.17193e-08	1	0	0	1	0	0
AATAT	1032	6082	5	20.25	1100654316	100	222842796	30410	5.89341	50.963	300.346	27.2928	1.50173	0.136464	0.294671	1.3644e-06	1.36464e-06	1	0	0	1	0	0
AATATAC	13	52	7	20.25	1100654316	100	222842796	364	4	0.641975	2.5679	0.233348	0.0179753	0.00163344	0.28	1.63315e-08	1.63344e-08	1	0	0	1	0	0
AATATACAT	17	91	9	20.25	1100654316	100	222842796	819	5.35294	0.839506	4.49383	0.40836	0.0404444	0.00367524	0.481765	3.67458e-08	3.67524e-08	1	0	0	1	0	0
AATATAG	43	175	7	20.25	1100654316	100	222842796	1225	4.06977	2.12346	8.64198	0.785307	0.0604938	0.00549715	0.284884	5.49617e-08	5.49715e-08	1	0	0	1	0	0
AATATAGCCT	10	56	10	20.25	1100654316	100	222842796	560	5.6	0.493827	2.76543	0.251298	0.0276543	0.00251298	0.56	2.51253e-08	2.51298e-08	1	0	0	1	1	0
AATATAT	82	351	7	20.25	1100654316	100	222842796	2457	4.28049	4.04938	17.3333	1.5751	0.121333	0.0110257	0.299634	1.10237e-07	1.10257e-07	1	0	0	1	0	0
AATATATAATATATATATTAT	1	4	21	20.25	1100654316	100	222842796	84	4	0.0493827	0.197531	0.0179499	0.00414815	0.000376947	0.84	3.7688e-09	3.76947e-09	1	0	0	1	1	0
AATATATATGTGTATAT	3	15	17	20.25	1100654316	100	222842796	255	5	0.148148	0.740741	0.067312	0.0125926	0.0011443	0.85	1.1441e-08	1.1443e-08	1	0	0	1	1	0
AATATATATT	1	5	10	20.25	1100654316	100	222842796	50	5	0.0493827	0.246914	0.0224373	0.00246914	0.000224373	0.5	2.24333e-09	2.24373e-09	1	0	0	1	0	0
AATATC	96	419	6	20.25	1100654316	100	222842796	2514	4.36458	4.74074	20.6914	1.88025	0.124148	0.0112815	0.261875	1.12795e-07	1.12815e-07	1	0	0	1	0	0
AATATCACACATGGGTGGG	8	32	19	20.25	1100654316	100	222842796	608	4	0.395062	1.58025	0.143599	0.0300247	0.00272838	0.76	2.72789e-08	2.72838e-08	1	0	0	1	1	0
AATATCC	3	12	7	20.25	1100654316	100	222842796	84	4	0.148148	0.592593	0.0538496	0.00414815	0.000376947	0.28	3.7688e-09	3.76947e-09	1	0	0	1	0	0
AATATCG	1	4	7	20.25	1100654316	100	222842796	28	4	0.0493827	0.197531	0.0179499	0.00138272	0.000125649	0.28	1.25627e-09	1.25649e-09	1	0	0	1	0	0
AATATCGAGGAGCTACAGACCAT	5	20	23	20.25	1100654316	100	222842796	460	4	0.246914	0.987654	0.0897494	0.022716	0.00206424	0.92	2.06387e-08	2.06424e-08	1	0	0	1	1	0
AATATG	38	179	6	20.25	1100654316	100	222842796	1074	4.71053	1.87654	8.83951	0.803257	0.053037	0.00481954	0.282632	4.81868e-08	4.81954e-08	1	0	0	1	0	0
AATATGAT	18	84	8	20.25	1100654316	100	222842796	672	4.66667	0.888889	4.14815	0.376947	0.0331852	0.00301558	0.373333	3.01504e-08	3.01558e-08	1	0	0	1	0	0
AATATGC	2	8	7	20.25	1100654316	100	222842796	56	4	0.0987654	0.395062	0.0358997	0.00276543	0.000251298	0.28	2.51253e-09	2.51298e-09	1	0	0	1	0	0
AATATGG	3	12	7	20.25	1100654316	100	222842796	84	4	0.148148	0.592593	0.0538496	0.00414815	0.000376947	0.28	3.7688e-09	3.76947e-09	1	0	0	1	0	0
AATATGGGACAGTGATG	6	25	17	20.25	1100654316	100	222842796	425	4.16667	0.296296	1.23457	0.112187	0.0209877	0.00190717	0.708333	1.90683e-08	1.90717e-08	1	0	0	1	1	0
AATATGGTGAG	10	44	11	20.25	1100654316	100	222842796	484	4.4	0.493827	2.17284	0.197449	0.0239012	0.00217193	0.484	2.17155e-08	2.17193e-08	1	0	0	1	0	0
AATATGT	1	4	7	20.25	1100654316	100	222842796	28	4	0.0493827	0.197531	0.0179499	0.00138272	0.000125649	0.28	1.25627e-09	1.25649e-09	1	0	0	1	0	0
AATATGTATGT	11	48	11	20.25	1100654316	100	222842796	528	4.36364	0.54321	2.37037	0.215398	0.0260741	0.00236938	0.48	2.36896e-08	2.36938e-08	1	0	0	1	0	0
AATATGTATGTAC	10	62	13	20.25	1100654316	100	222842796	806	6.2	0.493827	3.06173	0.278223	0.0398025	0.0036169	0.806	3.61626e-08	3.6169e-08	1	0	0	1	1	0
AATATT	117	499	6	20.25	1100654316	100	222842796	2994	4.26496	5.77778	24.642	2.23925	0.147852	0.0134355	0.255897	1.34331e-07	1.34355e-07	1	0	0	1	0	0
AATATTATC	1	5	9	20.25	1100654316	100	222842796	45	5	0.0493827	0.246914	0.0224373	0.00222222	0.000201936	0.45	2.019e-09	2.01936e-09	1	0	0	1	0	0
AATC	1265	9718	4	20.25	1100654316	100	222842796	38872	7.68221	62.4691	479.901	43.6092	1.9196	0.174437	0.307289	1.74406e-06	1.74437e-06	1	0	0	0	0	0
AATCAC	94	402	6	20.25	1100654316	100	222842796	2412	4.2766	4.64198	19.8519	1.80396	0.119111	0.0108238	0.256596	1.08218e-07	1.08238e-07	1	0	0	1	0	0
AATCACC	3	12	7	20.25	1100654316	100	222842796	84	4	0.148148	0.592593	0.0538496	0.00414815	0.000376947	0.28	3.7688e-09	3.76947e-09	1	0	0	1	0	0
AATCACCATCAC	7	28	12	20.25	1100654316	100	222842796	336	4	0.345679	1.38272	0.125649	0.0165926	0.00150779	0.48	1.50752e-08	1.50779e-08	1	0	0	1	0	0
AATCAG	7	28	6	20.25	1100654316	100	222842796	168	4	0.345679	1.38272	0.125649	0.0082963	0.000753895	0.24	7.5376e-09	7.53895e-09	1	0	0	1	0	0
AATCAGACCT	5	23	10	20.25	1100654316	100	222842796	230	4.6	0.246914	1.1358	0.103212	0.011358	0.00103212	0.46	1.03193e-08	1.03212e-08	1	0	0	1	0	0
AATCAGC	7	28	7	20.25	1100654316	100	222842796	196	4	0.345679	1.38272	0.125649	0.00967901	0.000879544	0.28	8.79387e-09	8.79544e-09	1	0	0	1	0	0
AATCAT	439	2497	6	20.25	1100654316	100	222842796	14982	5.68793	21.679	123.309	11.2052	0.739852	0.0672313	0.341276	6.72193e-07	6.72313e-07	1	0	0	1	0	0
AATCATC	23	113	7	20.25	1100654316	100	222842796	791	4.91304	1.1358	5.58025	0.507084	0.0390617	0.00354959	0.343913	3.54896e-08	3.54959e-08	1	0	0	1	0	0
AATCATG	6	24	7	20.25	1100654316	100	222842796	168	4	0.296296	1.18519	0.107699	0.0082963	0.000753895	0.28	7.5376e-09	7.53895e-09	1	0	0	1	0	0
AATCC	40	203	5	20.25	1100654316	100	222842796	1015	5.075	1.97531	10.0247	0.910956	0.0501235	0.00455478	0.25375	4.55397e-08	4.55478e-08	1	0	0	1	0	0
AATCCAT	11	44	7	20.25	1100654316	100	222842796	308	4	0.54321	2.17284	0.197449	0.0152099	0.00138214	0.28	1.38189e-08	1.38214e-08	1	0	0	1	0	0
AATCCC	18	81	6	20.25	1100654316	100	222842796	486	4.5	0.888889	4	0.363485	0.024	0.00218091	0.27	2.18052e-08	2.18091e-08	1	0	0	1	0	0
AATCCG	10	40	6	20.25	1100654316	100	222842796	240	4	0.493827	1.97531	0.179499	0.0118519	0.00107699	0.24	1.0768e-08	1.07699e-08	1	0	0	1	0	0
AATCCGT	7	28	7	20.25	1100654316	100	222842796	196	4	0.345679	1.38272	0.125649	0.00967901	0.000879544	0.28	8.79387e-09	8.79544e-09	1	0	0	1	0	0
AATCCT	15	60	6	20.25	1100654316	100	222842796	360	4	0.740741	2.96296	0.269248	0.0177778	0.00161549	0.24	1.6152e-08	1.61549e-08	1	0	0	1	0	0
AATCCTCC	3	15	8	20.25	1100654316	100	222842796	120	5	0.148148	0.740741	0.067312	0.00592593	0.000538496	0.4	5.384e-09	5.38496e-09	1	0	0	1	0	0
AATCCTG	5	20	7	20.25	1100654316	100	222842796	140	4	0.246914	0.987654	0.0897494	0.00691358	0.000628246	0.28	6.28134e-09	6.28246e-09	1	0	0	1	0	0
AATCG	7	35	5	20.25	1100654316	100	222842796	175	5	0.345679	1.7284	0.157061	0.00864198	0.000785307	0.25	7.85167e-09	7.85307e-09	1	0	0	1	0	0
AATCGT	31	180	6	20.25	1100654316	100	222842796	1080	5.80645	1.53086	8.88889	0.807744	0.0533333	0.00484647	0.348387	4.8456e-08	4.84647e-08	1	0	0	1	0	0
AATCGTACAC	19	76	10	20.25	1100654316	100	222842796	760	4	0.938272	3.75309	0.341048	0.0375309	0.00341048	0.4	3.40987e-08	3.41048e-08	1	0	0	1	0	0
AATCGTACGC	4	20	10	20.25	1100654316	100	222842796	200	5	0.197531	0.987654	0.0897494	0.00987654	0.000897494	0.5	8.97334e-09	8.97494e-09	1	0	0	1	0	0
AATCGTAGAC	14	66	10	20.25	1100654316	100	222842796	660	4.71429	0.691358	3.25926	0.296173	0.0325926	0.00296173	0.471429	2.9612e-08	2.96173e-08	1	0	0	1	0	0
AATCT	117	604	5	20.25	1100654316	100	222842796	3020	5.16239	5.77778	29.8272	2.71043	0.149136	0.0135522	0.25812	1.35497e-07	1.35522e-07	1	0	0	1	0	0
AATCTACATTCTAC	25	161	14	20.25	1100654316	100	222842796	2254	6.44	1.23457	7.95062	0.722482	0.111309	0.0101148	0.9016	1.0113e-07	1.01148e-07	1	0	0	1	1	0
AATCTAG	17	68	7	20.25	1100654316	100	222842796	476	4	0.839506	3.35802	0.305148	0.0235062	0.00213603	0.28	2.13565e-08	2.13603e-08	1	0	0	1	0	0
AATCTAT	7	31	7	20.25	1100654316	100	222842796	217	4.42857	0.345679	1.53086	0.139112	0.010716	0.000973781	0.31	9.73607e-09	9.73781e-09	1	0	0	1	0	0
AATCTC	52	243	6	20.25	1100654316	100	222842796	1458	4.67308	2.5679	12	1.09045	0.072	0.00654273	0.280385	6.54156e-08	6.54273e-08	1	0	0	1	0	0
AATCTCG	2	10	7	20.25	1100654316	100	222842796	70	5	0.0987654	0.493827	0.0448747	0.00345679	0.000314123	0.35	3.14067e-09	3.14123e-09	1	0	0	1	0	0
AATCTG	17	68	6	20.25	1100654316	100	222842796	408	4	0.839506	3.35802	0.305148	0.0201481	0.00183089	0.24	1.83056e-08	1.83089e-08	1	0	0	1	0	0
AATG	908	6311	4	20.25	1100654316	100	222842796	25244	6.95044	44.8395	311.654	28.3204	1.24662	0.113282	0.278018	1.13261e-06	1.13282e-06	1	0	0	0	0	0
AATGAC	222	1121	6	20.25	1100654316	100	222842796	6726	5.04955	10.963	55.358	5.03045	0.332148	0.0301827	0.302973	3.01773e-07	3.01827e-07	1	0	0	1	0	0
AATGACC	4	16	7	20.25	1100654316	100	222842796	112	4	0.197531	0.790123	0.0717995	0.00553086	0.000502596	0.28	5.02507e-09	5.02596e-09	1	0	0	1	0	0
AATGAG	15	60	6	20.25	1100654316	100	222842796	360	4	0.740741	2.96296	0.269248	0.0177778	0.00161549	0.24	1.6152e-08	1.61549e-08	1	0	0	1	0	0
AATGAGCAC	10	44	9	20.25	1100654316	100	222842796	396	4.4	0.493827	2.17284	0.197449	0.0195556	0.00177704	0.396	1.77672e-08	1.77704e-08	1	0	0	1	0	0
AATGAGG	8	32	7	20.25	1100654316	100	222842796	224	4	0.395062	1.58025	0.143599	0.0110617	0.00100519	0.28	1.00501e-08	1.00519e-08	1	0	0	1	0	0
AATGAGT	5	20	7	20.25	1100654316	100	222842796	140	4	0.246914	0.987654	0.0897494	0.00691358	0.000628246	0.28	6.28134e-09	6.28246e-09	1	0	0	1	0	0
AATGAGTGT	14	66	9	20.25	1100654316	100	222842796	594	4.71429	0.691358	3.25926	0.296173	0.0293333	0.00266556	0.424286	2.66508e-08	2.66556e-08	1	0	0	1	0	0
AATGAT	1522	8849	6	20.25	1100654316	100	222842796	53094	5.81406	75.1605	436.988	39.7096	2.62193	0.238258	0.348844	2.38215e-06	2.38258e-06	1	0	0	1	0	0
AATGATACT	4	24	9	20.25	1100654316	100	222842796	216	6	0.197531	1.18519	0.107699	0.0106667	0.000969293	0.54	9.69121e-09	9.69293e-09	1	0	0	1	1	0
AATGATAGAGACTCG	17	70	15	20.25	1100654316	100	222842796	1050	4.11765	0.839506	3.45679	0.314123	0.0518519	0.00471184	0.617647	4.711e-08	4.71184e-08	1	0	0	1	1	0
AATGATGAT	141	572	9	20.25	1100654316	100	222842796	5148	4.05674	6.96296	28.2469	2.56683	0.254222	0.0231015	0.365106	2.30974e-07	2.31015e-07	1	0	0	1	0	0
AATGC	88	492	5	20.25	1100654316	100	222842796	2460	5.59091	4.34568	24.2963	2.20783	0.121481	0.0110392	0.279545	1.10372e-07	1.10392e-07	1	0	0	1	0	0
AATGCAG	2	8	7	20.25	1100654316	100	222842796	56	4	0.0987654	0.395062	0.0358997	0.00276543	0.000251298	0.28	2.51253e-09	2.51298e-09	1	0	0	1	0	0
AATGCAT	4	16	7	20.25	1100654316	100	222842796	112	4	0.197531	0.790123	0.0717995	0.00553086	0.000502596	0.28	5.02507e-09	5.02596e-09	1	0	0	1	0	0
AATGCATGGT	2	8	10	20.25	1100654316	100	222842796	80	4	0.0987654	0.395062	0.0358997	0.00395062	0.000358997	0.4	3.58934e-09	3.58997e-09	1	0	0	1	0	0
AATGCC	33	132	6	20.25	1100654316	100	222842796	792	4	1.62963	6.51852	0.592346	0.0391111	0.00355407	0.24	3.55344e-08	3.55407e-08	1	0	0	1	0	0
AATGCCT	5	20	7	20.25	1100654316	100	222842796	140	4	0.246914	0.987654	0.0897494	0.00691358	0.000628246	0.28	6.28134e-09	6.28246e-09	1	0	0	1	0	0
AATGCG	8	48	6	20.25	1100654316	100	222842796	288	6	0.395062	2.37037	0.215398	0.0142222	0.00129239	0.36	1.29216e-08	1.29239e-08	1	0	0	1	0	0
AATGCGG	9	36	7	20.25	1100654316	100	222842796	252	4	0.444444	1.77778	0.161549	0.0124444	0.00113084	0.28	1.13064e-08	1.13084e-08	1	0	0	1	0	0
AATGCGT	16	64	7	20.25	1100654316	100	222842796	448	4	0.790123	3.16049	0.287198	0.0221235	0.00201039	0.28	2.01003e-08	2.01039e-08	1	0	0	1	0	0
AATGCGTGT	10	49	9	20.25	1100654316	100	222842796	441	4.9	0.493827	2.41975	0.219886	0.0217778	0.00197897	0.441	1.97862e-08	1.97897e-08	1	0	0	1	0	0
AATGCT	31	128	6	20.25	1100654316	100	222842796	768	4.12903	1.53086	6.32099	0.574396	0.0379259	0.00344638	0.247742	3.44576e-08	3.44638e-08	1	0	0	1	0	0
AATGG	27	135	5	20.25	1100654316	100	222842796	675	5	1.33333	6.66667	0.605808	0.0333333	0.00302904	0.25	3.0285e-08	3.02904e-08	1	0	0	1	0	0
AATGGAC	7	28	7	20.25	1100654316	100	222842796	196	4	0.345679	1.38272	0.125649	0.00967901	0.000879544	0.28	8.79387e-09	8.79544e-09	1	0	0	1	0	0
AATGGC	33	140	6	20.25	1100654316	100	222842796	840	4.24242	1.62963	6.91358	0.628246	0.0414815	0.00376947	0.254545	3.7688e-08	3.76947e-08	1	0	0	1	0	0
AATGGGAGT	13	87	9	20.25	1100654316	100	222842796	783	6.69231	0.641975	4.2963	0.39041	0.0386667	0.00351369	0.602308	3.51306e-08	3.51369e-08	1	0	0	1	1	0
AATGGT	353	3371	6	20.25	1100654316	100	222842796	20226	9.54958	17.4321	166.469	15.1273	0.998815	0.0907635	0.572975	9.07474e-07	9.07635e-07	1	0	0	1	1	0
AATGGTAATGT	12	58	11	20.25	1100654316	100	222842796	638	4.83333	0.592593	2.8642	0.260273	0.0315062	0.002863	0.531667	2.86249e-08	2.863e-08	1	0	0	1	1	0
AATGGTAATTGT	34	186	12	20.25	1100654316	100	222842796	2232	5.47059	1.67901	9.18519	0.834669	0.110222	0.010016	0.656471	1.00142e-07	1.0016e-07	1	0	0	1	1	0
AATGGTATAGGT	3	12	12	20.25	1100654316	100	222842796	144	4	0.148148	0.592593	0.0538496	0.00711111	0.000646195	0.48	6.4608e-09	6.46195e-09	1	0	0	1	0	0
AATGGTCAG	1	4	9	20.25	1100654316	100	222842796	36	4	0.0493827	0.197531	0.0179499	0.00177778	0.000161549	0.36	1.6152e-09	1.61549e-09	1	0	0	1	0	0
AATGGTCTCCTCCC	33	159	14	20.25	1100654316	100	222842796	2226	4.81818	1.62963	7.85185	0.713507	0.109926	0.0099891	0.674545	9.98733e-08	9.9891e-08	1	0	0	1	1	0
AATGGTG	21	86	7	20.25	1100654316	100	222842796	602	4.09524	1.03704	4.24691	0.385922	0.0297284	0.00270146	0.286667	2.70097e-08	2.70146e-08	1	0	0	1	0	0
AATGGTGATAGCGAGTAT	2	8	18	20.25	1100654316	100	222842796	144	4	0.0987654	0.395062	0.0358997	0.00711111	0.000646195	0.72	6.4608e-09	6.46195e-09	1	0	0	1	1	0
AATGT	615	3997	5	20.25	1100654316	100	222842796	19985	6.49919	30.3704	197.383	17.9364	0.986914	0.0896821	0.324959	8.96661e-07	8.96821e-07	1	0	0	1	0	0
AATGTAG	6	39	7	20.25	1100654316	100	222842796	273	6.5	0.296296	1.92593	0.175011	0.0134815	0.00122508	0.455	1.22486e-08	1.22508e-08	1	0	0	1	0	0
AATGTAGCAT	20	107	10	20.25	1100654316	100	222842796	1070	5.35	0.987654	5.28395	0.480159	0.0528395	0.00480159	0.535	4.80074e-08	4.80159e-08	1	0	0	1	1	0
AATGTAGGG	2	8	9	20.25	1100654316	100	222842796	72	4	0.0987654	0.395062	0.0358997	0.00355556	0.000323098	0.36	3.2304e-09	3.23098e-09	1	0	0	1	0	0
AATGTAT	3	16	7	20.25	1100654316	100	222842796	112	5.33333	0.148148	0.790123	0.0717995	0.00553086	0.000502596	0.373333	5.02507e-09	5.02596e-09	1	0	0	1	0	0
AATGTATG	71	315	8	20.25	1100654316	100	222842796	2520	4.43662	3.50617	15.5556	1.41355	0.124444	0.0113084	0.35493	1.13064e-07	1.13084e-07	1	0	0	1	0	0
AATGTATGT	772	4137	9	20.25	1100654316	100	222842796	37233	5.35881	38.1235	204.296	18.5647	1.83867	0.167082	0.482293	1.67052e-06	1.67082e-06	1	0	0	1	0	0
AATGTC	63	264	6	20.25	1100654316	100	222842796	1584	4.19048	3.11111	13.037	1.18469	0.0782222	0.00710815	0.251429	7.10688e-08	7.10815e-08	1	0	0	1	0	0
AATGTCAT	7	28	8	20.25	1100654316	100	222842796	224	4	0.345679	1.38272	0.125649	0.0110617	0.00100519	0.32	1.00501e-08	1.00519e-08	1	0	0	1	0	0
AATGTCATGT	11	95	10	20.25	1100654316	100	222842796	950	8.63636	0.54321	4.69136	0.426309	0.0469136	0.00426309	0.863636	4.26234e-08	4.26309e-08	1	0	0	1	1	0
AATGTCT	50	222	7	20.25	1100654316	100	222842796	1554	4.44	2.46914	10.963	0.996218	0.0767407	0.00697353	0.3108	6.97228e-08	6.97353e-08	1	0	0	1	0	0
AATGTG	116	613	6	20.25	1100654316	100	222842796	3678	5.28448	5.7284	30.2716	2.75082	0.18163	0.0165049	0.317069	1.6502e-07	1.65049e-07	1	0	0	1	0	0
AATGTGAGAGAGTGTG	8	40	16	20.25	1100654316	100	222842796	640	5	0.395062	1.97531	0.179499	0.0316049	0.00287198	0.8	2.87147e-08	2.87198e-08	1	0	0	1	1	0
AATGTGC	14	74	7	20.25	1100654316	100	222842796	518	5.28571	0.691358	3.65432	0.332073	0.0255802	0.00232451	0.37	2.32409e-08	2.32451e-08	1	0	0	1	0	0
AATGTGT	30	145	7	20.25	1100654316	100	222842796	1015	4.83333	1.48148	7.16049	0.650683	0.0501235	0.00455478	0.338333	4.55397e-08	4.55478e-08	1	0	0	1	0	0
AATGTGTGT	75	319	9	20.25	1100654316	100	222842796	2871	4.25333	3.7037	15.7531	1.4315	0.141778	0.0128835	0.3828	1.28812e-07	1.28835e-07	1	0	0	1	0	0
AATT	720	4454	4	20.25	1100654316	100	222842796	17816	6.18611	35.5556	219.951	19.9872	0.879802	0.0799487	0.247444	7.99345e-07	7.99487e-07	1	0	0	0	0	0
AATTAC	111	607	6	20.25	1100654316	100	222842796	3642	5.46847	5.48148	29.9753	2.72389	0.179852	0.0163434	0.328108	1.63404e-07	1.63434e-07	1	0	0	1	0	0
AATTACC	11	44	7	20.25	1100654316	100	222842796	308	4	0.54321	2.17284	0.197449	0.0152099	0.00138214	0.28	1.38189e-08	1.38214e-08	1	0	0	1	0	0
AATTACCCT	2	8	9	20.25	1100654316	100	222842796	72	4	0.0987654	0.395062	0.0358997	0.00355556	0.000323098	0.36	3.2304e-09	3.23098e-09	1	0	0	1	0	0
AATTACCGT	2	8	9	20.25	1100654316	100	222842796	72	4	0.0987654	0.395062	0.0358997	0.00355556	0.000323098	0.36	3.2304e-09	3.23098e-09	1	0	0	1	0	0
AATTACT	13	56	7	20.25	1100654316	100	222842796	392	4.30769	0.641975	2.76543	0.251298	0.019358	0.00175909	0.301538	1.75877e-08	1.75909e-08	1	0	0	1	0	0
AATTAG	15	60	6	20.25	1100654316	100	222842796	360	4	0.740741	2.96296	0.269248	0.0177778	0.00161549	0.24	1.6152e-08	1.61549e-08	1	0	0	1	0	0
AATTAT	129	594	6	20.25	1100654316	100	222842796	3564	4.60465	6.37037	29.3333	2.66556	0.176	0.0159933	0.276279	1.59905e-07	1.59933e-07	1	0	0	1	0	0
AATTATC	20	124	7	20.25	1100654316	100	222842796	868	6.2	0.987654	6.12346	0.556446	0.0428642	0.00389512	0.434	3.89443e-08	3.89512e-08	1	0	0	1	0	0
AATTC	45	236	5	20.25	1100654316	100	222842796	1180	5.24444	2.22222	11.6543	1.05904	0.0582716	0.00529521	0.262222	5.29427e-08	5.29521e-08	1	0	0	1	0	0
AATTCACC	1	7	8	20.25	1100654316	100	222842796	56	7	0.0493827	0.345679	0.0314123	0.00276543	0.000251298	0.56	2.51253e-09	2.51298e-09	1	0	0	1	1	0
AATTCC	6	24	6	20.25	1100654316	100	222842796	144	4	0.296296	1.18519	0.107699	0.00711111	0.000646195	0.24	6.4608e-09	6.46195e-09	1	0	0	1	0	0
AATTCGACCC	5	20	10	20.25	1100654316	100	222842796	200	4	0.246914	0.987654	0.0897494	0.00987654	0.000897494	0.4	8.97334e-09	8.97494e-09	1	0	0	1	0	0
AATTCTC	4	16	7	20.25	1100654316	100	222842796	112	4	0.197531	0.790123	0.0717995	0.00553086	0.000502596	0.28	5.02507e-09	5.02596e-09	1	0	0	1	0	0
AATTGAC	16	64	7	20.25	1100654316	100	222842796	448	4	0.790123	3.16049	0.287198	0.0221235	0.00201039	0.28	2.01003e-08	2.01039e-08	1	0	0	1	0	0
AATTGGTGAC	5	29	10	20.25	1100654316	100	222842796	290	5.8	0.246914	1.4321	0.130137	0.014321	0.00130137	0.58	1.30113e-08	1.30137e-08	1	0	0	1	1	0
AC	123858	2112968	2	20.25	1100654316	100	222842796	4225936	17.0596	6116.44	104344	9481.88	208.688	18.9638	0.341192	0.000189604	0.000189638	1	1	1	0	0	0
ACACACACAGTC	36	177	12	20.25	1100654316	100	222842796	2124	4.91667	1.77778	8.74074	0.794282	0.104889	0.00953138	0.59	9.52968e-08	9.53138e-08	1	0	0	1	1	0
ACACACACAGTCAT	12	48	14	20.25	1100654316	100	222842796	672	4	0.592593	2.37037	0.215398	0.0331852	0.00301558	0.56	3.01504e-08	3.01558e-08	1	0	0	1	1	0
ACACACACC	1	4	9	20.25	1100654316	100	222842796	36	4	0.0493827	0.197531	0.0179499	0.00177778	0.000161549	0.36	1.6152e-09	1.61549e-09	1	0	0	1	0	0
ACACACACCACC	2	14	12	20.25	1100654316	100	222842796	168	7	0.0987654	0.691358	0.0628246	0.0082963	0.000753895	0.84	7.5376e-09	7.53895e-09	1	0	0	1	1	0
ACACACACT	18	86	9	20.25	1100654316	100	222842796	774	4.77778	0.888889	4.24691	0.385922	0.0382222	0.0034733	0.43	3.47268e-08	3.4733e-08	1	0	0	1	0	0
ACACACACTC	106	514	10	20.25	1100654316	100	222842796	5140	4.84906	5.23457	25.3827	2.30656	0.253827	0.0230656	0.484906	2.30615e-07	2.30656e-07	1	0	0	1	0	0
ACACACAGAGACAT	1	4	14	20.25	1100654316	100	222842796	56	4	0.0493827	0.197531	0.0179499	0.00276543	0.000251298	0.56	2.51253e-09	2.51298e-09	1	0	0	1	1	0
ACACACAGTCAT	68	350	12	20.25	1100654316	100	222842796	4200	5.14706	3.35802	17.284	1.57061	0.207407	0.0188474	0.617647	1.8844e-07	1.88474e-07	1	0	0	1	1	0
ACACACAT	3936	15868	8	20.25	1100654316	100	222842796	126944	4.0315	194.37	783.605	71.2071	6.26884	0.569657	0.32252	5.69556e-06	5.69657e-06	1	0	0	1	0	0
ACACACATACGTAT	3	18	14	20.25	1100654316	100	222842796	252	6	0.148148	0.888889	0.0807744	0.0124444	0.00113084	0.84	1.13064e-08	1.13084e-08	1	0	0	1	1	0
ACACACATCC	1	4	10	20.25	1100654316	100	222842796	40	4	0.0493827	0.197531	0.0179499	0.00197531	0.000179499	0.4	1.79467e-09	1.79499e-09	1	0	0	1	0	0
ACACACATCCCTATCCC	85	367	17	20.25	1100654316	100	222842796	6239	4.31765	4.19753	18.1235	1.6469	0.308099	0.0279973	0.734	2.79923e-07	2.79973e-07	1	0	0	1	1	0
ACACACATCTGC	2	9	12	20.25	1100654316	100	222842796	108	4.5	0.0987654	0.444444	0.0403872	0.00533333	0.000484647	0.54	4.8456e-09	4.84647e-09	1	0	0	1	1	0
ACACACC	8	38	7	20.25	1100654316	100	222842796	266	4.75	0.395062	1.87654	0.170524	0.0131358	0.00119367	0.3325	1.19345e-08	1.19367e-08	1	0	0	1	0	0
ACACACCACC	2	10	10	20.25	1100654316	100	222842796	100	5	0.0987654	0.493827	0.0448747	0.00493827	0.000448747	0.5	4.48667e-09	4.48747e-09	1	0	0	1	0	0
ACACACCCCATACATATAGATAT	3	12	23	20.25	1100654316	100	222842796	276	4	0.148148	0.592593	0.0538496	0.0136296	0.00123854	0.92	1.23832e-08	1.23854e-08	1	0	0	1	1	0
ACACACCG	15	61	8	20.25	1100654316	100	222842796	488	4.06667	0.740741	3.01235	0.273736	0.0240988	0.00218988	0.325333	2.18949e-08	2.18988e-08	1	0	0	1	0	0
ACACACGCGC	13	59	10	20.25	1100654316	100	222842796	590	4.53846	0.641975	2.91358	0.264761	0.0291358	0.00264761	0.453846	2.64713e-08	2.64761e-08	1	0	0	1	0	0
ACACACGT	88	465	8	20.25	1100654316	100	222842796	3720	5.28409	4.34568	22.963	2.08667	0.183704	0.0166934	0.422727	1.66904e-07	1.66934e-07	1	0	0	1	0	0
ACACACGTACGT	36	147	12	20.25	1100654316	100	222842796	1764	4.08333	1.77778	7.25926	0.659658	0.0871111	0.00791589	0.49	7.91448e-08	7.91589e-08	1	0	0	1	0	0
ACACACT	102	461	7	20.25	1100654316	100	222842796	3227	4.51961	5.03704	22.7654	2.06872	0.159358	0.0144811	0.316373	1.44785e-07	1.44811e-07	1	0	0	1	0	0
ACACACTAGCTAT	103	439	13	20.25	1100654316	100	222842796	5707	4.26214	5.08642	21.679	1.97	0.281827	0.02561	0.554078	2.56054e-07	2.561e-07	1	0	0	1	1	0
ACACACTGCACCCT	2	8	14	20.25	1100654316	100	222842796	112	4	0.0987654	0.395062	0.0358997	0.00553086	0.000502596	0.56	5.02507e-09	5.02596e-09	1	0	0	1	1	0
ACACAG	180	817	6	20.25	1100654316	100	222842796	4902	4.53889	8.88889	40.3457	3.66626	0.242074	0.0219976	0.272333	2.19937e-07	2.19976e-07	1	0	0	1	0	0
ACACAGACAG	2	12	10	20.25	1100654316	100	222842796	120	6	0.0987654	0.592593	0.0538496	0.00592593	0.000538496	0.6	5.384e-09	5.38496e-09	1	0	0	1	1	0
ACACAGAG	65	580	8	20.25	1100654316	100	222842796	4640	8.92308	3.20988	28.642	2.60273	0.229136	0.0208219	0.713846	2.08181e-07	2.08219e-07	1	0	0	1	1	0
ACACAGAGCT	8	32	10	20.25	1100654316	100	222842796	320	4	0.395062	1.58025	0.143599	0.0158025	0.00143599	0.4	1.43573e-08	1.43599e-08	1	0	0	1	0	0
ACACAGAGTCAT	13	75	12	20.25	1100654316	100	222842796	900	5.76923	0.641975	3.7037	0.33656	0.0444444	0.00403872	0.692308	4.038e-08	4.03872e-08	1	0	0	1	1	0
ACACAGG	69	362	7	20.25	1100654316	100	222842796	2534	5.24638	3.40741	17.8765	1.62446	0.125136	0.0113712	0.367246	1.13692e-07	1.13712e-07	1	0	0	1	0	0
ACACAGT	96	469	7	20.25	1100654316	100	222842796	3283	4.88542	4.74074	23.1605	2.10462	0.162123	0.0147324	0.341979	1.47297e-07	1.47324e-07	1	0	0	1	0	0
ACACAGTCAT	17	132	10	20.25	1100654316	100	222842796	1320	7.76471	0.839506	6.51852	0.592346	0.0651852	0.00592346	0.776471	5.9224e-08	5.92346e-08	1	0	0	1	1	0
ACACAT	2753	15807	6	20.25	1100654316	100	222842796	94842	5.74174	135.951	780.593	70.9334	4.68356	0.4256	0.344504	4.25525e-06	4.256e-06	1	0	0	1	0	0
ACACATAG	24	144	8	20.25	1100654316	100	222842796	1152	6	1.18519	7.11111	0.646195	0.0568889	0.00516956	0.48	5.16864e-08	5.16956e-08	1	0	0	1	0	0
ACACATAT	282	1146	8	20.25	1100654316	100	222842796	9168	4.06383	13.9259	56.5926	5.14264	0.452741	0.0411411	0.325106	4.11338e-07	4.11411e-07	1	0	0	1	0	0
ACACATATACACCC	6	25	14	20.25	1100654316	100	222842796	350	4.16667	0.296296	1.23457	0.112187	0.017284	0.00157061	0.583333	1.57033e-08	1.57061e-08	1	0	0	1	1	0
ACACATC	10	43	7	20.25	1100654316	100	222842796	301	4.3	0.493827	2.12346	0.192961	0.0148642	0.00135073	0.301	1.35049e-08	1.35073e-08	1	0	0	1	0	0
ACACATG	13	52	7	20.25	1100654316	100	222842796	364	4	0.641975	2.5679	0.233348	0.0179753	0.00163344	0.28	1.63315e-08	1.63344e-08	1	0	0	1	0	0
ACACATGCATATATATGTAT	1	4	20	20.25	1100654316	100	222842796	80	4	0.0493827	0.197531	0.0179499	0.00395062	0.000358997	0.8	3.58934e-09	3.58997e-09	1	0	0	1	1	0
ACACC	250	1730	5	20.25	1100654316	100	222842796	8650	6.92	12.3457	85.4321	7.76332	0.42716	0.0388166	0.346	3.88097e-07	3.88166e-07	1	0	0	1	0	0
ACACCAT	4	16	7	20.25	1100654316	100	222842796	112	4	0.197531	0.790123	0.0717995	0.00553086	0.000502596	0.28	5.02507e-09	5.02596e-09	1	0	0	1	0	0
ACACCC	49	217	6	20.25	1100654316	100	222842796	1302	4.42857	2.41975	10.716	0.973781	0.0642963	0.00584268	0.265714	5.84164e-08	5.84268e-08	1	0	0	1	0	0
ACACCCCAGATGACGAG	3	14	17	20.25	1100654316	100	222842796	238	4.66667	0.148148	0.691358	0.0628246	0.0117531	0.00106802	0.793333	1.06783e-08	1.06802e-08	1	0	0	1	1	0
ACACCCGCCACC	7	28	12	20.25	1100654316	100	222842796	336	4	0.345679	1.38272	0.125649	0.0165926	0.00150779	0.48	1.50752e-08	1.50779e-08	1	0	0	1	0	0
ACACCCT	2	8	7	20.25	1100654316	100	222842796	56	4	0.0987654	0.395062	0.0358997	0.00276543	0.000251298	0.28	2.51253e-09	2.51298e-09	1	0	0	1	0	0
ACACCCTCTCTATATACCCT	4	16	20	20.25	1100654316	100	222842796	320	4	0.197531	0.790123	0.0717995	0.0158025	0.00143599	0.8	1.43573e-08	1.43599e-08	1	0	0	1	1	0
ACACCG	21	85	6	20.25	1100654316	100	222842796	510	4.04762	1.03704	4.19753	0.381435	0.0251852	0.00228861	0.242857	2.2882e-08	2.28861e-08	1	0	0	1	0	0
ACACCT	642	2991	6	20.25	1100654316	100	222842796	17946	4.65888	31.7037	147.704	13.422	0.886222	0.0805321	0.279533	8.05178e-07	8.05321e-07	1	0	0	1	0	0
ACACCTAT	129	1246	8	20.25	1100654316	100	222842796	9968	9.65891	6.37037	61.5309	5.59139	0.492247	0.0447311	0.772713	4.47231e-07	4.47311e-07	1	0	0	1	1	0
ACACCTC	17	86	7	20.25	1100654316	100	222842796	602	5.05882	0.839506	4.24691	0.385922	0.0297284	0.00270146	0.354118	2.70097e-08	2.70146e-08	1	0	0	1	0	0
ACACCTCT	3	12	8	20.25	1100654316	100	222842796	96	4	0.148148	0.592593	0.0538496	0.00474074	0.000430797	0.32	4.3072e-09	4.30797e-09	1	0	0	1	0	0
ACACCTG	5	22	7	20.25	1100654316	100	222842796	154	4.4	0.246914	1.08642	0.0987243	0.00760494	0.00069107	0.308	6.90947e-09	6.9107e-09	1	0	0	1	0	0
ACACCTGGGTGCCAGG	2	8	16	20.25	1100654316	100	222842796	128	4	0.0987654	0.395062	0.0358997	0.00632099	0.000574396	0.64	5.74294e-09	5.74396e-09	1	0	0	1	1	0
ACACG	314	1820	5	20.25	1100654316	100	222842796	9100	5.79618	15.5062	89.8765	8.16719	0.449383	0.040836	0.289809	4.08287e-07	4.0836e-07	1	0	0	1	0	0
ACACGC	539	2889	6	20.25	1100654316	100	222842796	17334	5.35993	26.6173	142.667	12.9643	0.856	0.0777858	0.321596	7.77719e-07	7.77858e-07	1	0	0	1	0	0
ACACGCATATATATAT	8	35	16	20.25	1100654316	100	222842796	560	4.375	0.395062	1.7284	0.157061	0.0276543	0.00251298	0.7	2.51253e-08	2.51298e-08	1	0	0	1	1	0
ACACGCGC	30	166	8	20.25	1100654316	100	222842796	1328	5.53333	1.48148	8.19753	0.74492	0.0655802	0.00595936	0.442667	5.9583e-08	5.95936e-08	1	0	0	1	0	0
ACACGCT	8	32	7	20.25	1100654316	100	222842796	224	4	0.395062	1.58025	0.143599	0.0110617	0.00100519	0.28	1.00501e-08	1.00519e-08	1	0	0	1	0	0
ACACGGAGTGTACT	79	355	14	20.25	1100654316	100	222842796	4970	4.49367	3.90123	17.5309	1.59305	0.245432	0.0223027	0.629114	2.22987e-07	2.23027e-07	1	0	0	1	1	0
ACACGGT	13	58	7	20.25	1100654316	100	222842796	406	4.46154	0.641975	2.8642	0.260273	0.0200494	0.00182191	0.312308	1.82159e-08	1.82191e-08	1	0	0	1	0	0
ACACGT	14	92	6	20.25	1100654316	100	222842796	552	6.57143	0.691358	4.54321	0.412847	0.0272593	0.00247708	0.394286	2.47664e-08	2.47708e-08	1	0	0	1	0	0
ACACGTC	16	64	7	20.25	1100654316	100	222842796	448	4	0.790123	3.16049	0.287198	0.0221235	0.00201039	0.28	2.01003e-08	2.01039e-08	1	0	0	1	0	0
ACACGTCT	5	20	8	20.25	1100654316	100	222842796	160	4	0.246914	0.987654	0.0897494	0.00790123	0.000717995	0.32	7.17867e-09	7.17995e-09	1	0	0	1	0	0
ACACT	223	1325	5	20.25	1100654316	100	222842796	6625	5.9417	11.0123	65.4321	5.9459	0.32716	0.0297295	0.297085	2.97242e-07	2.97295e-07	1	0	0	1	0	0
ACACTACAT	45	211	9	20.25	1100654316	100	222842796	1899	4.68889	2.22222	10.4198	0.946856	0.0937778	0.0085217	0.422	8.52018e-08	8.5217e-08	1	0	0	1	0	0
ACACTACTAT	10	40	10	20.25	1100654316	100	222842796	400	4	0.493827	1.97531	0.179499	0.0197531	0.00179499	0.4	1.79467e-08	1.79499e-08	1	0	0	1	0	0
ACACTAGC	13	52	8	20.25	1100654316	100	222842796	416	4	0.641975	2.5679	0.233348	0.0205432	0.00186679	0.32	1.86645e-08	1.86679e-08	1	0	0	1	0	0
ACACTAGTC	4	16	9	20.25	1100654316	100	222842796	144	4	0.197531	0.790123	0.0717995	0.00711111	0.000646195	0.36	6.4608e-09	6.46195e-09	1	0	0	1	0	0
ACACTAT	27	108	7	20.25	1100654316	100	222842796	756	4	1.33333	5.33333	0.484647	0.0373333	0.00339253	0.28	3.39192e-08	3.39253e-08	1	0	0	1	0	0
ACACTATCC	4	16	9	20.25	1100654316	100	222842796	144	4	0.197531	0.790123	0.0717995	0.00711111	0.000646195	0.36	6.4608e-09	6.46195e-09	1	0	0	1	0	0
ACACTC	487	2745	6	20.25	1100654316	100	222842796	16470	5.63655	24.0494	135.556	12.3181	0.813333	0.0739086	0.338193	7.38954e-07	7.39086e-07	1	0	0	1	0	0
ACACTCACCAT	6	24	11	20.25	1100654316	100	222842796	264	4	0.296296	1.18519	0.107699	0.013037	0.00118469	0.44	1.18448e-08	1.18469e-08	1	0	0	1	0	0
ACACTCACTC	33	139	10	20.25	1100654316	100	222842796	1390	4.21212	1.62963	6.8642	0.623758	0.068642	0.00623758	0.421212	6.23647e-08	6.23758e-08	1	0	0	1	0	0
ACACTCACTCACTG	50	303	14	20.25	1100654316	100	222842796	4242	6.06	2.46914	14.963	1.3597	0.209481	0.0190358	0.8484	1.90324e-07	1.90358e-07	1	0	0	1	1	0
ACACTCAT	18	80	8	20.25	1100654316	100	222842796	640	4.44444	0.888889	3.95062	0.358997	0.0316049	0.00287198	0.355556	2.87147e-08	2.87198e-08	1	0	0	1	0	0
ACACTCGTCT	2	10	10	20.25	1100654316	100	222842796	100	5	0.0987654	0.493827	0.0448747	0.00493827	0.000448747	0.5	4.48667e-09	4.48747e-09	1	0	0	1	0	0
ACACTCGTGCTACCAGTG	9	36	18	20.25	1100654316	100	222842796	648	4	0.444444	1.77778	0.161549	0.032	0.00290788	0.72	2.90736e-08	2.90788e-08	1	0	0	1	1	0
ACACTCT	22	88	7	20.25	1100654316	100	222842796	616	4	1.08642	4.34568	0.394897	0.0304198	0.00276428	0.28	2.76379e-08	2.76428e-08	1	0	0	1	0	0
ACACTGC	6	35	7	20.25	1100654316	100	222842796	245	5.83333	0.296296	1.7284	0.157061	0.0120988	0.00109943	0.408333	1.09923e-08	1.09943e-08	1	0	0	1	0	0
ACACTGGGGT	2	8	10	20.25	1100654316	100	222842796	80	4	0.0987654	0.395062	0.0358997	0.00395062	0.000358997	0.4	3.58934e-09	3.58997e-09	1	0	0	1	0	0
ACAG	8774	60311	4	20.25	1100654316	100	222842796	241244	6.87383	433.284	2978.32	270.644	11.9133	1.08257	0.274953	1.08238e-05	1.08257e-05	1	0	0	0	0	0
ACAGACAGAG	7	44	10	20.25	1100654316	100	222842796	440	6.28571	0.345679	2.17284	0.197449	0.0217284	0.00197449	0.628571	1.97413e-08	1.97449e-08	1	0	0	1	1	0
ACAGACATACCTGAGGGCAG	2	8	20	20.25	1100654316	100	222842796	160	4	0.0987654	0.395062	0.0358997	0.00790123	0.000717995	0.8	7.17867e-09	7.17995e-09	1	0	0	1	1	0
ACAGACATGCATACAT	3	12	16	20.25	1100654316	100	222842796	192	4	0.148148	0.592593	0.0538496	0.00948148	0.000861594	0.64	8.6144e-09	8.61594e-09	1	0	0	1	1	0
ACAGACT	12	52	7	20.25	1100654316	100	222842796	364	4.33333	0.592593	2.5679	0.233348	0.0179753	0.00163344	0.303333	1.63315e-08	1.63344e-08	1	0	0	1	0	0
ACAGAG	86	419	6	20.25	1100654316	100	222842796	2514	4.87209	4.24691	20.6914	1.88025	0.124148	0.0112815	0.292326	1.12795e-07	1.12815e-07	1	0	0	1	0	0
ACAGAGG	21	84	7	20.25	1100654316	100	222842796	588	4	1.03704	4.14815	0.376947	0.029037	0.00263863	0.28	2.63816e-08	2.63863e-08	1	0	0	1	0	0
ACAGAGTCAT	7	38	10	20.25	1100654316	100	222842796	380	5.42857	0.345679	1.87654	0.170524	0.0187654	0.00170524	0.542857	1.70493e-08	1.70524e-08	1	0	0	1	1	0
ACAGAT	45	250	6	20.25	1100654316	100	222842796	1500	5.55556	2.22222	12.3457	1.12187	0.0740741	0.0067312	0.333333	6.73e-08	6.7312e-08	1	0	0	1	0	0
ACAGATATACTG	7	28	12	20.25	1100654316	100	222842796	336	4	0.345679	1.38272	0.125649	0.0165926	0.00150779	0.48	1.50752e-08	1.50779e-08	1	0	0	1	0	0
ACAGATCAGG	4	25	10	20.25	1100654316	100	222842796	250	6.25	0.197531	1.23457	0.112187	0.0123457	0.00112187	0.625	1.12167e-08	1.12187e-08	1	0	0	1	1	0
ACAGATG	23	100	7	20.25	1100654316	100	222842796	700	4.34783	1.1358	4.93827	0.448747	0.0345679	0.00314123	0.304348	3.14067e-08	3.14123e-08	1	0	0	1	0	0
ACAGATGGATAG	10	48	12	20.25	1100654316	100	222842796	576	4.8	0.493827	2.37037	0.215398	0.0284444	0.00258478	0.576	2.58432e-08	2.58478e-08	1	0	0	1	1	0
ACAGC	161	996	5	20.25	1100654316	100	222842796	4980	6.18634	7.95062	49.1852	4.46952	0.245926	0.0223476	0.309317	2.23436e-07	2.23476e-07	1	0	0	1	0	0
ACAGCCAT	8	32	8	20.25	1100654316	100	222842796	256	4	0.395062	1.58025	0.143599	0.012642	0.00114879	0.32	1.14859e-08	1.14879e-08	1	0	0	1	0	0
ACAGCCT	8	32	7	20.25	1100654316	100	222842796	224	4	0.395062	1.58025	0.143599	0.0110617	0.00100519	0.28	1.00501e-08	1.00519e-08	1	0	0	1	0	0
ACAGCGC	5	20	7	20.25	1100654316	100	222842796	140	4	0.246914	0.987654	0.0897494	0.00691358	0.000628246	0.28	6.28134e-09	6.28246e-09	1	0	0	1	0	0
ACAGCGG	9	36	7	20.25	1100654316	100	222842796	252	4	0.444444	1.77778	0.161549	0.0124444	0.00113084	0.28	1.13064e-08	1.13084e-08	1	0	0	1	0	0
ACAGCT	33	166	6	20.25	1100654316	100	222842796	996	5.0303	1.62963	8.19753	0.74492	0.0491852	0.00446952	0.301818	4.46872e-08	4.46952e-08	1	0	0	1	0	0
ACAGCTC	69	284	7	20.25	1100654316	100	222842796	1988	4.11594	3.40741	14.0247	1.27444	0.0981728	0.00892109	0.288116	8.9195e-08	8.92109e-08	1	0	0	1	0	0
ACAGCTG	106	426	7	20.25	1100654316	100	222842796	2982	4.01887	5.23457	21.037	1.91166	0.147259	0.0133816	0.281321	1.33792e-07	1.33816e-07	1	0	0	1	0	0
ACAGG	121	777	5	20.25	1100654316	100	222842796	3885	6.42149	5.97531	38.3704	3.48676	0.191852	0.0174338	0.321074	1.74307e-07	1.74338e-07	1	0	0	1	0	0
ACAGGAGGTAG	24	112	11	20.25	1100654316	100	222842796	1232	4.66667	1.18519	5.53086	0.502596	0.0608395	0.00552856	0.513333	5.52758e-08	5.52856e-08	1	0	0	1	1	0
ACAGGATGAG	3	12	10	20.25	1100654316	100	222842796	120	4	0.148148	0.592593	0.0538496	0.00592593	0.000538496	0.4	5.384e-09	5.38496e-09	1	0	0	1	0	0
ACAGGCT	10	40	7	20.25	1100654316	100	222842796	280	4	0.493827	1.97531	0.179499	0.0138272	0.00125649	0.28	1.25627e-08	1.25649e-08	1	0	0	1	0	0
ACAGGG	42	203	6	20.25	1100654316	100	222842796	1218	4.83333	2.07407	10.0247	0.910956	0.0601481	0.00546574	0.29	5.46476e-08	5.46574e-08	1	0	0	1	0	0
ACAGGGGACAT	26	112	11	20.25	1100654316	100	222842796	1232	4.30769	1.28395	5.53086	0.502596	0.0608395	0.00552856	0.473846	5.52758e-08	5.52856e-08	1	0	0	1	0	0
ACAGGT	4	16	6	20.25	1100654316	100	222842796	96	4	0.197531	0.790123	0.0717995	0.00474074	0.000430797	0.24	4.3072e-09	4.30797e-09	1	0	0	1	0	0
ACAGGTATG	1	4	9	20.25	1100654316	100	222842796	36	4	0.0493827	0.197531	0.0179499	0.00177778	0.000161549	0.36	1.6152e-09	1.61549e-09	1	0	0	1	0	0
ACAGGTCAT	59	300	9	20.25	1100654316	100	222842796	2700	5.08475	2.91358	14.8148	1.34624	0.133333	0.0121162	0.457627	1.2114e-07	1.21162e-07	1	0	0	1	0	0
ACAGGTCGT	13	55	9	20.25	1100654316	100	222842796	495	4.23077	0.641975	2.71605	0.246811	0.0244444	0.0022213	0.380769	2.2209e-08	2.2213e-08	1	0	0	1	0	0
ACAGT	273	1477	5	20.25	1100654316	100	222842796	7385	5.41026	13.4815	72.9383	6.62799	0.364691	0.03314	0.270513	3.31341e-07	3.314e-07	1	0	0	1	0	0
ACAGTAG	89	703	7	20.25	1100654316	100	222842796	4921	7.89888	4.39506	34.716	3.15469	0.243012	0.0220828	0.552921	2.20789e-07	2.20828e-07	1	0	0	1	1	0
ACAGTAT	9	45	7	20.25	1100654316	100	222842796	315	5	0.444444	2.22222	0.201936	0.0155556	0.00141355	0.35	1.4133e-08	1.41355e-08	1	0	0	1	0	0
ACAGTC	51	229	6	20.25	1100654316	100	222842796	1374	4.4902	2.51852	11.3086	1.02763	0.0678519	0.00616578	0.269412	6.16468e-08	6.16578e-08	1	0	0	1	0	0
ACAGTCC	2	10	7	20.25	1100654316	100	222842796	70	5	0.0987654	0.493827	0.0448747	0.00345679	0.000314123	0.35	3.14067e-09	3.14123e-09	1	0	0	1	0	0
ACAGTCT	8	40	7	20.25	1100654316	100	222842796	280	5	0.395062	1.97531	0.179499	0.0138272	0.00125649	0.35	1.25627e-08	1.25649e-08	1	0	0	1	0	0
ACAGTCTACAT	7	28	11	20.25	1100654316	100	222842796	308	4	0.345679	1.38272	0.125649	0.0152099	0.00138214	0.44	1.38189e-08	1.38214e-08	1	0	0	1	0	0
ACAGTCTACTG	15	80	11	20.25	1100654316	100	222842796	880	5.33333	0.740741	3.95062	0.358997	0.0434568	0.00394897	0.586667	3.94827e-08	3.94897e-08	1	0	0	1	1	0
ACAGTG	47	190	6	20.25	1100654316	100	222842796	1140	4.04255	2.32099	9.38272	0.852619	0.0562963	0.00511571	0.242553	5.1148e-08	5.11571e-08	1	0	0	1	0	0
ACAGTGG	101	510	7	20.25	1100654316	100	222842796	3570	5.0495	4.98765	25.1852	2.28861	0.176296	0.0160203	0.353465	1.60174e-07	1.60203e-07	1	0	0	1	0	0
ACAGTGGGGTCCTGGTACGAGGT	1	4	23	20.25	1100654316	100	222842796	92	4	0.0493827	0.197531	0.0179499	0.00454321	0.000412847	0.92	4.12774e-09	4.12847e-09	1	0	0	1	1	0
ACAT	217552	2627360	4	20.25	1100654316	100	222842796	10509440	12.0769	10743.3	129746	11790.2	518.985	47.1608	0.483077	0.000471524	0.000471608	1	1	1	0	0	0
ACATACATACATG	11	48	13	20.25	1100654316	100	222842796	624	4.36364	0.54321	2.37037	0.215398	0.0308148	0.00280018	0.567273	2.79968e-08	2.80018e-08	1	0	0	1	1	0
ACATACATACTG	148	669	12	20.25	1100654316	100	222842796	8028	4.52027	7.30864	33.037	3.00212	0.396444	0.0360254	0.542432	3.6019e-07	3.60254e-07	1	0	0	1	1	0
ACATACATAT	778	3663	10	20.25	1100654316	100	222842796	36630	4.70823	38.4198	180.889	16.4376	1.80889	0.164376	0.470823	1.64347e-06	1.64376e-06	1	0	0	1	0	0
ACATACATC	1	4	9	20.25	1100654316	100	222842796	36	4	0.0493827	0.197531	0.0179499	0.00177778	0.000161549	0.36	1.6152e-09	1.61549e-09	1	0	0	1	0	0
ACATACATGAGTATATATAT	1	4	20	20.25	1100654316	100	222842796	80	4	0.0493827	0.197531	0.0179499	0.00395062	0.000358997	0.8	3.58934e-09	3.58997e-09	1	0	0	1	1	0
ACATACCAT	98	421	9	20.25	1100654316	100	222842796	3789	4.29592	4.83951	20.7901	1.88922	0.187111	0.017003	0.386633	1.7e-07	1.7003e-07	1	0	0	1	0	0
ACATACCATACCAT	42	180	14	20.25	1100654316	100	222842796	2520	4.28571	2.07407	8.88889	0.807744	0.124444	0.0113084	0.6	1.13064e-07	1.13084e-07	1	0	0	1	1	0
ACATACCT	72	389	8	20.25	1100654316	100	222842796	3112	5.40278	3.55556	19.2099	1.74563	0.153679	0.013965	0.432222	1.39625e-07	1.3965e-07	1	0	0	1	0	0
ACATACCTG	14	59	9	20.25	1100654316	100	222842796	531	4.21429	0.691358	2.91358	0.264761	0.0262222	0.00238285	0.379286	2.38242e-08	2.38285e-08	1	0	0	1	0	0
ACATACGC	1	4	8	20.25	1100654316	100	222842796	32	4	0.0493827	0.197531	0.0179499	0.00158025	0.000143599	0.32	1.43573e-09	1.43599e-09	1	0	0	1	0	0
ACATACGT	599	2783	8	20.25	1100654316	100	222842796	22264	4.64608	29.5802	137.432	12.4886	1.09946	0.099909	0.371686	9.98912e-07	9.9909e-07	1	0	0	1	0	0
ACATACGTGCAT	4	18	12	20.25	1100654316	100	222842796	216	4.5	0.197531	0.888889	0.0807744	0.0106667	0.000969293	0.54	9.69121e-09	9.69293e-09	1	0	0	1	1	0
ACATACGTGCGT	9	50	12	20.25	1100654316	100	222842796	600	5.55556	0.444444	2.46914	0.224373	0.0296296	0.00269248	0.666667	2.692e-08	2.69248e-08	1	0	0	1	1	0
ACATACTGC	36	150	9	20.25	1100654316	100	222842796	1350	4.16667	1.77778	7.40741	0.67312	0.0666667	0.00605808	0.375	6.057e-08	6.05808e-08	1	0	0	1	0	0
ACATAG	36	151	6	20.25	1100654316	100	222842796	906	4.19444	1.77778	7.45679	0.677608	0.0447407	0.00406565	0.251667	4.06492e-08	4.06565e-08	1	0	0	1	0	0
ACATAGAT	49	247	8	20.25	1100654316	100	222842796	1976	5.04082	2.41975	12.1975	1.1084	0.0975802	0.00886724	0.403265	8.86566e-08	8.86724e-08	1	0	0	1	0	0
ACATAGCAG	20	86	9	20.25	1100654316	100	222842796	774	4.3	0.987654	4.24691	0.385922	0.0382222	0.0034733	0.387	3.47268e-08	3.4733e-08	1	0	0	1	0	0
ACATAGCAT	33	172	9	20.25	1100654316	100	222842796	1548	5.21212	1.62963	8.49383	0.771845	0.0764444	0.0069466	0.469091	6.94536e-08	6.9466e-08	1	0	0	1	0	0
ACATAGCTCCAT	3	16	12	20.25	1100654316	100	222842796	192	5.33333	0.148148	0.790123	0.0717995	0.00948148	0.000861594	0.64	8.6144e-09	8.61594e-09	1	0	0	1	1	0
ACATAGGGGG	1	4	10	20.25	1100654316	100	222842796	40	4	0.0493827	0.197531	0.0179499	0.00197531	0.000179499	0.4	1.79467e-09	1.79499e-09	1	0	0	1	0	0
ACATAGT	56	237	7	20.25	1100654316	100	222842796	1659	4.23214	2.76543	11.7037	1.06353	0.0819259	0.00744471	0.29625	7.44338e-08	7.44471e-08	1	0	0	1	0	0
ACATAT	503	2798	6	20.25	1100654316	100	222842796	16788	5.56262	24.8395	138.173	12.5559	0.829037	0.0753356	0.333757	7.53222e-07	7.53356e-07	1	0	0	1	0	0
ACATATACTACTCCCATACATGC	3	12	23	20.25	1100654316	100	222842796	276	4	0.148148	0.592593	0.0538496	0.0136296	0.00123854	0.92	1.23832e-08	1.23854e-08	1	0	0	1	1	0
ACATATATATCATAT	5	20	15	20.25	1100654316	100	222842796	300	4	0.246914	0.987654	0.0897494	0.0148148	0.00134624	0.6	1.346e-08	1.34624e-08	1	0	0	1	1	0
ACATATATG	7	34	9	20.25	1100654316	100	222842796	306	4.85714	0.345679	1.67901	0.152574	0.0151111	0.00137317	0.437143	1.37292e-08	1.37317e-08	1	0	0	1	0	0
ACATATC	5	20	7	20.25	1100654316	100	222842796	140	4	0.246914	0.987654	0.0897494	0.00691358	0.000628246	0.28	6.28134e-09	6.28246e-09	1	0	0	1	0	0
ACATATCAT	14	58	9	20.25	1100654316	100	222842796	522	4.14286	0.691358	2.8642	0.260273	0.0257778	0.00234246	0.372857	2.34204e-08	2.34246e-08	1	0	0	1	0	0
ACATATCTCT	17	75	10	20.25	1100654316	100	222842796	750	4.41176	0.839506	3.7037	0.33656	0.037037	0.0033656	0.441176	3.365e-08	3.3656e-08	1	0	0	1	0	0
ACATATG	2	10	7	20.25	1100654316	100	222842796	70	5	0.0987654	0.493827	0.0448747	0.00345679	0.000314123	0.35	3.14067e-09	3.14123e-09	1	0	0	1	0	0
ACATATGCAT	12	48	10	20.25	1100654316	100	222842796	480	4	0.592593	2.37037	0.215398	0.0237037	0.00215398	0.4	2.1536e-08	2.15398e-08	1	0	0	1	0	0
ACATC	309	1993	5	20.25	1100654316	100	222842796	9965	6.44984	15.2593	98.4198	8.94352	0.492099	0.0447176	0.322492	4.47097e-07	4.47176e-07	1	0	0	1	0	0
ACATCACCATC	4	16	11	20.25	1100654316	100	222842796	176	4	0.197531	0.790123	0.0717995	0.00869136	0.000789794	0.44	7.89654e-09	7.89794e-09	1	0	0	1	0	0
ACATCACT	19	106	8	20.25	1100654316	100	222842796	848	5.57895	0.938272	5.23457	0.475672	0.0418765	0.00380537	0.446316	3.8047e-08	3.80537e-08	1	0	0	1	0	0
ACATCACTACTCCC	4	16	14	20.25	1100654316	100	222842796	224	4	0.197531	0.790123	0.0717995	0.0110617	0.00100519	0.56	1.00501e-08	1.00519e-08	1	0	0	1	1	0
ACATCACTG	26	179	9	20.25	1100654316	100	222842796	1611	6.88462	1.28395	8.83951	0.803257	0.0795556	0.00722931	0.619615	7.22802e-08	7.22931e-08	1	0	0	1	1	0
ACATCACTGCT	30	129	11	20.25	1100654316	100	222842796	1419	4.3	1.48148	6.37037	0.578883	0.0700741	0.00636772	0.473	6.36658e-08	6.36772e-08	1	0	0	1	0	0
ACATCAG	9	101	7	20.25	1100654316	100	222842796	707	11.2222	0.444444	4.98765	0.453234	0.0349136	0.00317264	0.785556	3.17207e-08	3.17264e-08	1	0	0	1	1	0
ACATCAT	6	24	7	20.25	1100654316	100	222842796	168	4	0.296296	1.18519	0.107699	0.0082963	0.000753895	0.28	7.5376e-09	7.53895e-09	1	0	0	1	0	0
ACATCATCC	2	8	9	20.25	1100654316	100	222842796	72	4	0.0987654	0.395062	0.0358997	0.00355556	0.000323098	0.36	3.2304e-09	3.23098e-09	1	0	0	1	0	0
ACATCC	20	87	6	20.25	1100654316	100	222842796	522	4.35	0.987654	4.2963	0.39041	0.0257778	0.00234246	0.261	2.34204e-08	2.34246e-08	1	0	0	1	0	0
ACATCCT	8	38	7	20.25	1100654316	100	222842796	266	4.75	0.395062	1.87654	0.170524	0.0131358	0.00119367	0.3325	1.19345e-08	1.19367e-08	1	0	0	1	0	0
ACATCGC	4	16	7	20.25	1100654316	100	222842796	112	4	0.197531	0.790123	0.0717995	0.00553086	0.000502596	0.28	5.02507e-09	5.02596e-09	1	0	0	1	0	0
ACATCT	35	189	6	20.25	1100654316	100	222842796	1134	5.4	1.7284	9.33333	0.848132	0.056	0.00508879	0.324	5.08788e-08	5.08879e-08	1	0	0	1	0	0
ACATCTAG	9	40	8	20.25	1100654316	100	222842796	320	4.44444	0.444444	1.97531	0.179499	0.0158025	0.00143599	0.355556	1.43573e-08	1.43599e-08	1	0	0	1	0	0
ACATCTG	4	16	7	20.25	1100654316	100	222842796	112	4	0.197531	0.790123	0.0717995	0.00553086	0.000502596	0.28	5.02507e-09	5.02596e-09	1	0	0	1	0	0
ACATG	182	1234	5	20.25	1100654316	100	222842796	6170	6.78022	8.98765	60.9383	5.53754	0.304691	0.0276877	0.339011	2.76827e-07	2.76877e-07	1	0	0	1	0	0
ACATGACT	31	147	8	20.25	1100654316	100	222842796	1176	4.74194	1.53086	7.25926	0.659658	0.0580741	0.00527726	0.379355	5.27632e-08	5.27726e-08	1	0	0	1	0	0
ACATGAG	9	36	7	20.25	1100654316	100	222842796	252	4	0.444444	1.77778	0.161549	0.0124444	0.00113084	0.28	1.13064e-08	1.13084e-08	1	0	0	1	0	0
ACATGAGGAG	8	39	10	20.25	1100654316	100	222842796	390	4.875	0.395062	1.92593	0.175011	0.0192593	0.00175011	0.4875	1.7498e-08	1.75011e-08	1	0	0	1	0	0
ACATGC	42	201	6	20.25	1100654316	100	222842796	1206	4.78571	2.07407	9.92593	0.901981	0.0595556	0.00541189	0.287143	5.41092e-08	5.41189e-08	1	0	0	1	0	0
ACATGCAT	1153	6721	8	20.25	1100654316	100	222842796	53768	5.82914	56.9383	331.901	30.1603	2.65521	0.241282	0.466331	2.41239e-06	2.41282e-06	1	0	0	1	0	0
ACATGCCT	3	12	8	20.25	1100654316	100	222842796	96	4	0.148148	0.592593	0.0538496	0.00474074	0.000430797	0.32	4.3072e-09	4.30797e-09	1	0	0	1	0	0
ACATGCT	123	516	7	20.25	1100654316	100	222842796	3612	4.19512	6.07407	25.4815	2.31553	0.17837	0.0162087	0.293659	1.62058e-07	1.62087e-07	1	0	0	1	0	0
ACATGCTG	36	164	8	20.25	1100654316	100	222842796	1312	4.55556	1.77778	8.09877	0.735945	0.0647901	0.00588756	0.364444	5.88651e-08	5.88756e-08	1	0	0	1	0	0
ACATGGAT	2	8	8	20.25	1100654316	100	222842796	64	4	0.0987654	0.395062	0.0358997	0.00316049	0.000287198	0.32	2.87147e-09	2.87198e-09	1	0	0	1	0	0
ACATGGT	19	89	7	20.25	1100654316	100	222842796	623	4.68421	0.938272	4.39506	0.399385	0.0307654	0.00279569	0.327895	2.79519e-08	2.79569e-08	1	0	0	1	0	0
ACATGT	12	48	6	20.25	1100654316	100	222842796	288	4	0.592593	2.37037	0.215398	0.0142222	0.00129239	0.24	1.29216e-08	1.29239e-08	1	0	0	1	0	0
ACATGTC	6	24	7	20.25	1100654316	100	222842796	168	4	0.296296	1.18519	0.107699	0.0082963	0.000753895	0.28	7.5376e-09	7.53895e-09	1	0	0	1	0	0
ACC	3647	33741	3	20.25	1100654316	100	222842796	101223	9.25171	180.099	1666.22	151.412	4.99867	0.454235	0.277551	4.54154e-06	4.54235e-06	1	0	0	0	0	0
ACCACCACCTC	4	21	11	20.25	1100654316	100	222842796	231	5.25	0.197531	1.03704	0.0942368	0.0114074	0.00103661	0.5775	1.03642e-08	1.03661e-08	1	0	0	1	1	0
ACCACCC	4	16	7	20.25	1100654316	100	222842796	112	4	0.197531	0.790123	0.0717995	0.00553086	0.000502596	0.28	5.02507e-09	5.02596e-09	1	0	0	1	0	0
ACCACCT	6	24	7	20.25	1100654316	100	222842796	168	4	0.296296	1.18519	0.107699	0.0082963	0.000753895	0.28	7.5376e-09	7.53895e-09	1	0	0	1	0	0
ACCACCTCC	3	12	9	20.25	1100654316	100	222842796	108	4	0.148148	0.592593	0.0538496	0.00533333	0.000484647	0.36	4.8456e-09	4.84647e-09	1	0	0	1	0	0
ACCACG	13	96	6	20.25	1100654316	100	222842796	576	7.38462	0.641975	4.74074	0.430797	0.0284444	0.00258478	0.443077	2.58432e-08	2.58478e-08	1	0	0	1	0	0
ACCACT	2840	19624	6	20.25	1100654316	100	222842796	117744	6.90986	140.247	969.086	88.0621	5.81452	0.528372	0.414592	5.28278e-06	5.28372e-06	1	0	0	1	0	0
ACCACTAG	32	177	8	20.25	1100654316	100	222842796	1416	5.53125	1.58025	8.74074	0.794282	0.0699259	0.00635426	0.4425	6.35312e-08	6.35426e-08	1	0	0	1	0	0
ACCACTC	19	76	7	20.25	1100654316	100	222842796	532	4	0.938272	3.75309	0.341048	0.0262716	0.00238733	0.28	2.38691e-08	2.38733e-08	1	0	0	1	0	0
ACCACTCCTG	2	12	10	20.25	1100654316	100	222842796	120	6	0.0987654	0.592593	0.0538496	0.00592593	0.000538496	0.6	5.384e-09	5.38496e-09	1	0	0	1	1	0
ACCACTG	4	16	7	20.25	1100654316	100	222842796	112	4	0.197531	0.790123	0.0717995	0.00553086	0.000502596	0.28	5.02507e-09	5.02596e-09	1	0	0	1	0	0
ACCAG	82	496	5	20.25	1100654316	100	222842796	2480	6.04878	4.04938	24.4938	2.22578	0.122469	0.0111289	0.302439	1.11269e-07	1.11289e-07	1	0	0	1	0	0
ACCAGACT	8	40	8	20.25	1100654316	100	222842796	320	5	0.395062	1.97531	0.179499	0.0158025	0.00143599	0.4	1.43573e-08	1.43599e-08	1	0	0	1	0	0
ACCAGAGTG	17	72	9	20.25	1100654316	100	222842796	648	4.23529	0.839506	3.55556	0.323098	0.032	0.00290788	0.381176	2.90736e-08	2.90788e-08	1	0	0	1	0	0
ACCAGAT	2	16	7	20.25	1100654316	100	222842796	112	8	0.0987654	0.790123	0.0717995	0.00553086	0.000502596	0.56	5.02507e-09	5.02596e-09	1	0	0	1	1	0
ACCAGC	10	40	6	20.25	1100654316	100	222842796	240	4	0.493827	1.97531	0.179499	0.0118519	0.00107699	0.24	1.0768e-08	1.07699e-08	1	0	0	1	0	0
ACCAGCAGC	1	4	9	20.25	1100654316	100	222842796	36	4	0.0493827	0.197531	0.0179499	0.00177778	0.000161549	0.36	1.6152e-09	1.61549e-09	1	0	0	1	0	0
ACCAGGC	19	76	7	20.25	1100654316	100	222842796	532	4	0.938272	3.75309	0.341048	0.0262716	0.00238733	0.28	2.38691e-08	2.38733e-08	1	0	0	1	0	0
ACCAGGG	7	28	7	20.25	1100654316	100	222842796	196	4	0.345679	1.38272	0.125649	0.00967901	0.000879544	0.28	8.79387e-09	8.79544e-09	1	0	0	1	0	0
ACCAGT	17	68	6	20.25	1100654316	100	222842796	408	4	0.839506	3.35802	0.305148	0.0201481	0.00183089	0.24	1.83056e-08	1.83089e-08	1	0	0	1	0	0
ACCAGTG	9	55	7	20.25	1100654316	100	222842796	385	6.11111	0.444444	2.71605	0.246811	0.0190123	0.00172768	0.427778	1.72737e-08	1.72768e-08	1	0	0	1	0	0
ACCAT	233	2075	5	20.25	1100654316	100	222842796	10375	8.90558	11.5062	102.469	9.3115	0.512346	0.0465575	0.445279	4.65492e-07	4.65575e-07	1	0	0	1	0	0
ACCATAG	3	12	7	20.25	1100654316	100	222842796	84	4	0.148148	0.592593	0.0538496	0.00414815	0.000376947	0.28	3.7688e-09	3.76947e-09	1	0	0	1	0	0
ACCATAGCAT	4	30	10	20.25	1100654316	100	222842796	300	7.5	0.197531	1.48148	0.134624	0.0148148	0.00134624	0.75	1.346e-08	1.34624e-08	1	0	0	1	1	0
ACCATC	707	3281	6	20.25	1100654316	100	222842796	19686	4.64074	34.9136	162.025	14.7234	0.972148	0.0883403	0.278444	8.83246e-07	8.83403e-07	1	0	0	1	0	0
ACCATCAT	75	310	8	20.25	1100654316	100	222842796	2480	4.13333	3.7037	15.3086	1.39112	0.122469	0.0111289	0.330667	1.11269e-07	1.11289e-07	1	0	0	1	0	0
ACCATCC	3	12	7	20.25	1100654316	100	222842796	84	4	0.148148	0.592593	0.0538496	0.00414815	0.000376947	0.28	3.7688e-09	3.76947e-09	1	0	0	1	0	0
ACCATCCT	61	297	8	20.25	1100654316	100	222842796	2376	4.86885	3.01235	14.6667	1.33278	0.117333	0.0106622	0.389508	1.06603e-07	1.06622e-07	1	0	0	1	0	0
ACCATCTCATC	5	20	11	20.25	1100654316	100	222842796	220	4	0.246914	0.987654	0.0897494	0.0108642	0.000987243	0.44	9.87067e-09	9.87243e-09	1	0	0	1	0	0
ACCATG	99	440	6	20.25	1100654316	100	222842796	2640	4.44444	4.88889	21.7284	1.97449	0.13037	0.0118469	0.266667	1.18448e-07	1.18469e-07	1	0	0	1	0	0
ACCCACT	8	66	7	20.25	1100654316	100	222842796	462	8.25	0.395062	3.25926	0.296173	0.0228148	0.00207321	0.5775	2.07284e-08	2.07321e-08	1	0	0	1	1	0
ACCCAG	24	123	6	20.25	1100654316	100	222842796	738	5.125	1.18519	6.07407	0.551959	0.0364444	0.00331175	0.3075	3.31116e-08	3.31175e-08	1	0	0	1	0	0
ACCCAGACTCCT	2	8	12	20.25	1100654316	100	222842796	96	4	0.0987654	0.395062	0.0358997	0.00474074	0.000430797	0.48	4.3072e-09	4.30797e-09	1	0	0	1	0	0
ACCCAGGAT	3	12	9	20.25	1100654316	100	222842796	108	4	0.148148	0.592593	0.0538496	0.00533333	0.000484647	0.36	4.8456e-09	4.84647e-09	1	0	0	1	0	0
ACCCAGT	21	94	7	20.25	1100654316	100	222842796	658	4.47619	1.03704	4.64198	0.421822	0.0324938	0.00295275	0.313333	2.95223e-08	2.95275e-08	1	0	0	1	0	0
ACCCAGTCC	10	47	9	20.25	1100654316	100	222842796	423	4.7	0.493827	2.32099	0.210911	0.0208889	0.0018982	0.423	1.89786e-08	1.8982e-08	1	0	0	1	0	0
ACCCAT	18	75	6	20.25	1100654316	100	222842796	450	4.16667	0.888889	3.7037	0.33656	0.0222222	0.00201936	0.25	2.019e-08	2.01936e-08	1	0	0	1	0	0
ACCCATC	5	26	7	20.25	1100654316	100	222842796	182	5.2	0.246914	1.28395	0.116674	0.00898765	0.000816719	0.364	8.16574e-09	8.16719e-09	1	0	0	1	0	0
ACCCATG	4	24	7	20.25	1100654316	100	222842796	168	6	0.197531	1.18519	0.107699	0.0082963	0.000753895	0.42	7.5376e-09	7.53895e-09	1	0	0	1	0	0
ACCCC	11	56	5	20.25	1100654316	100	222842796	280	5.09091	0.54321	2.76543	0.251298	0.0138272	0.00125649	0.254545	1.25627e-08	1.25649e-08	1	0	0	1	0	0
ACCCCC	8	32	6	20.25	1100654316	100	222842796	192	4	0.395062	1.58025	0.143599	0.00948148	0.000861594	0.24	8.6144e-09	8.61594e-09	1	0	0	1	0	0
ACCCCG	5	20	6	20.25	1100654316	100	222842796	120	4	0.246914	0.987654	0.0897494	0.00592593	0.000538496	0.24	5.384e-09	5.38496e-09	1	0	0	1	0	0
ACCCCGG	10	65	7	20.25	1100654316	100	222842796	455	6.5	0.493827	3.20988	0.291685	0.0224691	0.0020418	0.455	2.04143e-08	2.0418e-08	1	0	0	1	0	0
ACCCCT	2	8	6	20.25	1100654316	100	222842796	48	4	0.0987654	0.395062	0.0358997	0.00237037	0.000215398	0.24	2.1536e-09	2.15398e-09	1	0	0	1	0	0
ACCCG	19	97	5	20.25	1100654316	100	222842796	485	5.10526	0.938272	4.79012	0.435284	0.0239506	0.00217642	0.255263	2.17603e-08	2.17642e-08	1	0	0	1	0	0
ACCCGG	6	49	6	20.25	1100654316	100	222842796	294	8.16667	0.296296	2.41975	0.219886	0.0145185	0.00131932	0.49	1.31908e-08	1.31932e-08	1	0	0	1	0	0
ACCCT	51	391	5	20.25	1100654316	100	222842796	1955	7.66667	2.51852	19.3086	1.7546	0.0965432	0.008773	0.383333	8.77144e-08	8.773e-08	1	0	0	1	0	0
ACCCTAG	6	51	7	20.25	1100654316	100	222842796	357	8.5	0.296296	2.51852	0.228861	0.0176296	0.00160203	0.595	1.60174e-08	1.60203e-08	1	0	0	1	1	0
ACCCTATC	4	21	8	20.25	1100654316	100	222842796	168	5.25	0.197531	1.03704	0.0942368	0.0082963	0.000753895	0.42	7.5376e-09	7.53895e-09	1	0	0	1	0	0
ACCCTC	22	98	6	20.25	1100654316	100	222842796	588	4.45455	1.08642	4.83951	0.439772	0.029037	0.00263863	0.267273	2.63816e-08	2.63863e-08	1	0	0	1	0	0
ACCCTCGATAG	4	28	11	20.25	1100654316	100	222842796	308	7	0.197531	1.38272	0.125649	0.0152099	0.00138214	0.77	1.38189e-08	1.38214e-08	1	0	0	1	1	0
ACCCTCT	40	231	7	20.25	1100654316	100	222842796	1617	5.775	1.97531	11.4074	1.03661	0.0798519	0.00725624	0.40425	7.25494e-08	7.25624e-08	1	0	0	1	0	0
ACCCTCTCTCTC	9	38	12	20.25	1100654316	100	222842796	456	4.22222	0.444444	1.87654	0.170524	0.0225185	0.00204629	0.506667	2.04592e-08	2.04629e-08	1	0	0	1	1	0
ACCG	140	1025	4	20.25	1100654316	100	222842796	4100	7.32143	6.91358	50.6173	4.59966	0.202469	0.0183986	0.292857	1.83953e-07	1.83986e-07	1	0	0	0	0	0
ACCGAG	1	4	6	20.25	1100654316	100	222842796	24	4	0.0493827	0.197531	0.0179499	0.00118519	0.000107699	0.24	1.0768e-09	1.07699e-09	1	0	0	1	0	0
ACCGC	65	331	5	20.25	1100654316	100	222842796	1655	5.09231	3.20988	16.3457	1.48535	0.0817284	0.00742676	0.254615	7.42544e-08	7.42676e-08	1	0	0	1	0	0
ACCGCC	27	121	6	20.25	1100654316	100	222842796	726	4.48148	1.33333	5.97531	0.542984	0.0358519	0.0032579	0.268889	3.25732e-08	3.2579e-08	1	0	0	1	0	0
ACCGCCGCC	4	16	9	20.25	1100654316	100	222842796	144	4	0.197531	0.790123	0.0717995	0.00711111	0.000646195	0.36	6.4608e-09	6.46195e-09	1	0	0	1	0	0
ACCGCT	29	211	6	20.25	1100654316	100	222842796	1266	7.27586	1.4321	10.4198	0.946856	0.0625185	0.00568113	0.436552	5.68012e-08	5.68113e-08	1	0	0	1	0	0
ACCGCTGGGCT	9	46	11	20.25	1100654316	100	222842796	506	5.11111	0.444444	2.2716	0.206424	0.0249877	0.00227066	0.562222	2.27025e-08	2.27066e-08	1	0	0	1	1	0
ACCGG	19	109	5	20.25	1100654316	100	222842796	545	5.73684	0.938272	5.38272	0.489134	0.0269136	0.00244567	0.286842	2.44523e-08	2.44567e-08	1	0	0	1	0	0
ACCGGT	2	8	6	20.25	1100654316	100	222842796	48	4	0.0987654	0.395062	0.0358997	0.00237037	0.000215398	0.24	2.1536e-09	2.15398e-09	1	0	0	1	0	0
ACCGT	7	35	5	20.25	1100654316	100	222842796	175	5	0.345679	1.7284	0.157061	0.00864198	0.000785307	0.25	7.85167e-09	7.85307e-09	1	0	0	1	0	0
ACCGTC	26	161	6	20.25	1100654316	100	222842796	966	6.19231	1.28395	7.95062	0.722482	0.0477037	0.00433489	0.371538	4.33412e-08	4.33489e-08	1	0	0	1	0	0
ACCGTCAGCACT	5	20	12	20.25	1100654316	100	222842796	240	4	0.246914	0.987654	0.0897494	0.0118519	0.00107699	0.48	1.0768e-08	1.07699e-08	1	0	0	1	0	0
ACCGTCAT	22	111	8	20.25	1100654316	100	222842796	888	5.04545	1.08642	5.48148	0.498109	0.0438519	0.00398487	0.403636	3.98416e-08	3.98487e-08	1	0	0	1	0	0
ACCGTGGACT	10	53	10	20.25	1100654316	100	222842796	530	5.3	0.493827	2.61728	0.237836	0.0261728	0.00237836	0.53	2.37793e-08	2.37836e-08	1	0	0	1	1	0
ACCT	1105	8541	4	20.25	1100654316	100	222842796	34164	7.72941	54.5679	421.778	38.3275	1.68711	0.15331	0.309176	1.53283e-06	1.5331e-06	1	0	0	0	0	0
ACCTACCTAT	48	200	10	20.25	1100654316	100	222842796	2000	4.16667	2.37037	9.87654	0.897494	0.0987654	0.00897494	0.416667	8.97334e-08	8.97494e-08	1	0	0	1	0	0
ACCTAG	29	143	6	20.25	1100654316	100	222842796	858	4.93103	1.4321	7.06173	0.641708	0.0423704	0.00385025	0.295862	3.84956e-08	3.85025e-08	1	0	0	1	0	0
ACCTAGC	3	12	7	20.25	1100654316	100	222842796	84	4	0.148148	0.592593	0.0538496	0.00414815	0.000376947	0.28	3.7688e-09	3.76947e-09	1	0	0	1	0	0
ACCTAT	23	122	6	20.25	1100654316	100	222842796	732	5.30435	1.1358	6.02469	0.547471	0.0361481	0.00328483	0.318261	3.28424e-08	3.28483e-08	1	0	0	1	0	0
ACCTATGAG	45	197	9	20.25	1100654316	100	222842796	1773	4.37778	2.22222	9.7284	0.884031	0.0875556	0.00795628	0.394	7.95486e-08	7.95628e-08	1	0	0	1	0	0
ACCTC	154	1062	5	20.25	1100654316	100	222842796	5310	6.8961	7.60494	52.4444	4.76569	0.262222	0.0238285	0.344805	2.38242e-07	2.38285e-07	1	0	0	1	0	0
ACCTCACTC	4	21	9	20.25	1100654316	100	222842796	189	5.25	0.197531	1.03704	0.0942368	0.00933333	0.000848132	0.4725	8.4798e-09	8.48132e-09	1	0	0	1	0	0
ACCTCAT	5	20	7	20.25	1100654316	100	222842796	140	4	0.246914	0.987654	0.0897494	0.00691358	0.000628246	0.28	6.28134e-09	6.28246e-09	1	0	0	1	0	0
ACCTCATCAG	17	87	10	20.25	1100654316	100	222842796	870	5.11765	0.839506	4.2963	0.39041	0.042963	0.0039041	0.511765	3.9034e-08	3.9041e-08	1	0	0	1	1	0
ACCTCC	28	138	6	20.25	1100654316	100	222842796	828	4.92857	1.38272	6.81481	0.619271	0.0408889	0.00371562	0.295714	3.71496e-08	3.71562e-08	1	0	0	1	0	0
ACCTCCT	2	8	7	20.25	1100654316	100	222842796	56	4	0.0987654	0.395062	0.0358997	0.00276543	0.000251298	0.28	2.51253e-09	2.51298e-09	1	0	0	1	0	0
ACCTCG	3	12	6	20.25	1100654316	100	222842796	72	4	0.148148	0.592593	0.0538496	0.00355556	0.000323098	0.24	3.2304e-09	3.23098e-09	1	0	0	1	0	0
ACCTCGG	4	24	7	20.25	1100654316	100	222842796	168	6	0.197531	1.18519	0.107699	0.0082963	0.000753895	0.42	7.5376e-09	7.53895e-09	1	0	0	1	0	0
ACCTCT	346	1644	6	20.25	1100654316	100	222842796	9864	4.75145	17.0864	81.1852	7.3774	0.487111	0.0442644	0.285087	4.42565e-07	4.42644e-07	1	0	0	1	0	0
ACCTCTAG	5	20	8	20.25	1100654316	100	222842796	160	4	0.246914	0.987654	0.0897494	0.00790123	0.000717995	0.32	7.17867e-09	7.17995e-09	1	0	0	1	0	0
ACCTCTC	11	44	7	20.25	1100654316	100	222842796	308	4	0.54321	2.17284	0.197449	0.0152099	0.00138214	0.28	1.38189e-08	1.38214e-08	1	0	0	1	0	0
ACCTCTCAGAGC	15	105	12	20.25	1100654316	100	222842796	1260	7	0.740741	5.18519	0.471184	0.0622222	0.00565421	0.84	5.6532e-08	5.65421e-08	1	0	0	1	1	0
ACCTG	54	310	5	20.25	1100654316	100	222842796	1550	5.74074	2.66667	15.3086	1.39112	0.0765432	0.00695558	0.287037	6.95434e-08	6.95558e-08	1	0	0	1	0	0
ACCTGCC	3	12	7	20.25	1100654316	100	222842796	84	4	0.148148	0.592593	0.0538496	0.00414815	0.000376947	0.28	3.7688e-09	3.76947e-09	1	0	0	1	0	0
ACCTGCT	24	110	7	20.25	1100654316	100	222842796	770	4.58333	1.18519	5.4321	0.493622	0.0380247	0.00345535	0.320833	3.45474e-08	3.45535e-08	1	0	0	1	0	0
ACCTGG	8	54	6	20.25	1100654316	100	222842796	324	6.75	0.395062	2.66667	0.242323	0.016	0.00145394	0.405	1.45368e-08	1.45394e-08	1	0	0	1	0	0
ACG	239	3002	3	20.25	1100654316	100	222842796	9006	12.5607	11.8025	148.247	13.4714	0.444741	0.0404141	0.37682	4.04069e-07	4.04141e-07	1	0	0	0	0	0
ACGACGACT	6	26	9	20.25	1100654316	100	222842796	234	4.33333	0.296296	1.28395	0.116674	0.0115556	0.00105007	0.39	1.04988e-08	1.05007e-08	1	0	0	1	0	0
ACGACGGCAGGAGGG	7	33	15	20.25	1100654316	100	222842796	495	4.71429	0.345679	1.62963	0.148086	0.0244444	0.0022213	0.707143	2.2209e-08	2.2213e-08	1	0	0	1	1	0
ACGACT	24	141	6	20.25	1100654316	100	222842796	846	5.875	1.18519	6.96296	0.632733	0.0417778	0.0037964	0.3525	3.79572e-08	3.7964e-08	1	0	0	1	0	0
ACGACTACT	3	15	9	20.25	1100654316	100	222842796	135	5	0.148148	0.740741	0.067312	0.00666667	0.000605808	0.45	6.057e-09	6.05808e-09	1	0	0	1	0	0
ACGAG	75	471	5	20.25	1100654316	100	222842796	2355	6.28	3.7037	23.2593	2.1136	0.116296	0.010568	0.314	1.05661e-07	1.0568e-07	1	0	0	1	0	0
ACGAGCT	1	4	7	20.25	1100654316	100	222842796	28	4	0.0493827	0.197531	0.0179499	0.00138272	0.000125649	0.28	1.25627e-09	1.25649e-09	1	0	0	1	0	0
ACGAGG	5	25	6	20.25	1100654316	100	222842796	150	5	0.246914	1.23457	0.112187	0.00740741	0.00067312	0.3	6.73e-09	6.7312e-09	1	0	0	1	0	0
ACGAGTGGG	25	116	9	20.25	1100654316	100	222842796	1044	4.64	1.23457	5.7284	0.520546	0.0515556	0.00468492	0.4176	4.68408e-08	4.68492e-08	1	0	0	1	0	0
ACGAT	56	363	5	20.25	1100654316	100	222842796	1815	6.48214	2.76543	17.9259	1.62895	0.0896296	0.00814476	0.324107	8.1433e-08	8.14476e-08	1	0	0	1	0	0
ACGATAGC	19	76	8	20.25	1100654316	100	222842796	608	4	0.938272	3.75309	0.341048	0.0300247	0.00272838	0.32	2.72789e-08	2.72838e-08	1	0	0	1	0	0
ACGATC	2	8	6	20.25	1100654316	100	222842796	48	4	0.0987654	0.395062	0.0358997	0.00237037	0.000215398	0.24	2.1536e-09	2.15398e-09	1	0	0	1	0	0
ACGATG	129	702	6	20.25	1100654316	100	222842796	4212	5.44186	6.37037	34.6667	3.1502	0.208	0.0189012	0.326512	1.88978e-07	1.89012e-07	1	0	0	1	0	0
ACGATGG	2	8	7	20.25	1100654316	100	222842796	56	4	0.0987654	0.395062	0.0358997	0.00276543	0.000251298	0.28	2.51253e-09	2.51298e-09	1	0	0	1	0	0
ACGC	443	3307	4	20.25	1100654316	100	222842796	13228	7.46501	21.8765	163.309	14.8401	0.653235	0.0593602	0.2986	5.93497e-07	5.93602e-07	1	0	0	0	0	0
ACGCACTC	15	122	8	20.25	1100654316	100	222842796	976	8.13333	0.740741	6.02469	0.547471	0.0481975	0.00437977	0.650667	4.37899e-08	4.37977e-08	1	0	0	1	1	0
ACGCAG	13	65	6	20.25	1100654316	100	222842796	390	5	0.641975	3.20988	0.291685	0.0192593	0.00175011	0.3	1.7498e-08	1.75011e-08	1	0	0	1	0	0
ACGCAT	4	20	6	20.25	1100654316	100	222842796	120	5	0.197531	0.987654	0.0897494	0.00592593	0.000538496	0.3	5.384e-09	5.38496e-09	1	0	0	1	0	0
ACGCATCGC	10	40	9	20.25	1100654316	100	222842796	360	4	0.493827	1.97531	0.179499	0.0177778	0.00161549	0.36	1.6152e-08	1.61549e-08	1	0	0	1	0	0
ACGCC	203	1238	5	20.25	1100654316	100	222842796	6190	6.09852	10.0247	61.1358	5.55549	0.305679	0.0277774	0.304926	2.77725e-07	2.77774e-07	1	0	0	1	0	0
ACGCCC	16	64	6	20.25	1100654316	100	222842796	384	4	0.790123	3.16049	0.287198	0.018963	0.00172319	0.24	1.72288e-08	1.72319e-08	1	0	0	1	0	0
ACGCCG	1	4	6	20.25	1100654316	100	222842796	24	4	0.0493827	0.197531	0.0179499	0.00118519	0.000107699	0.24	1.0768e-09	1.07699e-09	1	0	0	1	0	0
ACGCG	6	30	5	20.25	1100654316	100	222842796	150	5	0.296296	1.48148	0.134624	0.00740741	0.00067312	0.25	6.73e-09	6.7312e-09	1	0	0	1	0	0
ACGCGC	13	57	6	20.25	1100654316	100	222842796	342	4.38462	0.641975	2.81481	0.255786	0.0168889	0.00153471	0.263077	1.53444e-08	1.53471e-08	1	0	0	1	0	0
ACGCGTC	8	32	7	20.25	1100654316	100	222842796	224	4	0.395062	1.58025	0.143599	0.0110617	0.00100519	0.28	1.00501e-08	1.00519e-08	1	0	0	1	0	0
ACGCT	26	142	5	20.25	1100654316	100	222842796	710	5.46154	1.28395	7.01235	0.637221	0.0350617	0.0031861	0.273077	3.18553e-08	3.1861e-08	1	0	0	1	0	0
ACGCTC	3	15	6	20.25	1100654316	100	222842796	90	5	0.148148	0.740741	0.067312	0.00444444	0.000403872	0.3	4.038e-09	4.03872e-09	1	0	0	1	0	0
ACGCTCGC	3	12	8	20.25	1100654316	100	222842796	96	4	0.148148	0.592593	0.0538496	0.00474074	0.000430797	0.32	4.3072e-09	4.30797e-09	1	0	0	1	0	0
ACGG	156	1110	4	20.25	1100654316	100	222842796	4440	7.11538	7.7037	54.8148	4.98109	0.219259	0.0199244	0.284615	1.99208e-07	1.99244e-07	1	0	0	0	0	0
ACGGACT	44	210	7	20.25	1100654316	100	222842796	1470	4.77273	2.17284	10.3704	0.942368	0.0725926	0.00659658	0.334091	6.5954e-08	6.59658e-08	1	0	0	1	0	0
ACGGAT	1	4	6	20.25	1100654316	100	222842796	24	4	0.0493827	0.197531	0.0179499	0.00118519	0.000107699	0.24	1.0768e-09	1.07699e-09	1	0	0	1	0	0
ACGGC	29	152	5	20.25	1100654316	100	222842796	760	5.24138	1.4321	7.50617	0.682095	0.0375309	0.00341048	0.262069	3.40987e-08	3.41048e-08	1	0	0	1	0	0
ACGT	44	341	4	20.25	1100654316	100	222842796	1364	7.75	2.17284	16.8395	1.53023	0.067358	0.00612091	0.31	6.11982e-08	6.12091e-08	1	0	0	0	0	0
ACGTACTAGAG	18	92	11	20.25	1100654316	100	222842796	1012	5.11111	0.888889	4.54321	0.412847	0.0499753	0.00454132	0.562222	4.54051e-08	4.54132e-08	1	0	0	1	1	0
ACGTAGC	16	70	7	20.25	1100654316	100	222842796	490	4.375	0.790123	3.45679	0.314123	0.0241975	0.00219886	0.30625	2.19847e-08	2.19886e-08	1	0	0	1	0	0
ACGTATAT	25	120	8	20.25	1100654316	100	222842796	960	4.8	1.23457	5.92593	0.538496	0.0474074	0.00430797	0.384	4.3072e-08	4.30797e-08	1	0	0	1	0	0
ACGTATC	30	133	7	20.25	1100654316	100	222842796	931	4.43333	1.48148	6.5679	0.596833	0.0459753	0.00417783	0.310333	4.17709e-08	4.17783e-08	1	0	0	1	0	0
ACGTATG	17	82	7	20.25	1100654316	100	222842796	574	4.82353	0.839506	4.04938	0.367972	0.0283457	0.00257581	0.337647	2.57535e-08	2.57581e-08	1	0	0	1	0	0
ACGTATGC	7	56	8	20.25	1100654316	100	222842796	448	8	0.345679	2.76543	0.251298	0.0221235	0.00201039	0.64	2.01003e-08	2.01039e-08	1	0	0	1	1	0
ACGTC	155	882	5	20.25	1100654316	100	222842796	4410	5.69032	7.65432	43.5556	3.95795	0.217778	0.0197897	0.284516	1.97862e-07	1.97897e-07	1	0	0	1	0	0
ACGTCATCTGCC	3	20	12	20.25	1100654316	100	222842796	240	6.66667	0.148148	0.987654	0.0897494	0.0118519	0.00107699	0.8	1.0768e-08	1.07699e-08	1	0	0	1	1	0
ACGTGC	3	26	6	20.25	1100654316	100	222842796	156	8.66667	0.148148	1.28395	0.116674	0.0077037	0.000700045	0.52	6.9992e-09	7.00045e-09	1	0	0	1	1	0
ACT	105792	1407217	3	20.25	1100654316	100	222842796	4221651	13.3017	5224.3	69492.2	6314.84	208.477	18.9445	0.399052	0.000189412	0.000189445	1	1	1	0	0	0
ACTACTAG	91	475	8	20.25	1100654316	100	222842796	3800	5.21978	4.49383	23.4568	2.13155	0.187654	0.0170524	0.417582	1.70493e-07	1.70524e-07	1	0	0	1	0	0
ACTACTAGT	62	429	9	20.25	1100654316	100	222842796	3861	6.91935	3.06173	21.1852	1.92512	0.190667	0.0173261	0.622742	1.7323e-07	1.73261e-07	1	0	0	1	1	0
ACTACTC	124	1013	7	20.25	1100654316	100	222842796	7091	8.16935	6.12346	50.0247	4.54581	0.350173	0.0318206	0.571855	3.1815e-07	3.18206e-07	1	0	0	1	1	0
ACTACTCACTC	2	8	11	20.25	1100654316	100	222842796	88	4	0.0987654	0.395062	0.0358997	0.00434568	0.000394897	0.44	3.94827e-09	3.94897e-09	1	0	0	1	0	0
ACTACTGCT	404	1726	9	20.25	1100654316	100	222842796	15534	4.27228	19.9506	85.2346	7.74537	0.767111	0.0697083	0.384505	6.96959e-07	6.97083e-07	1	0	0	1	0	0
ACTAG	173	1087	5	20.25	1100654316	100	222842796	5435	6.28324	8.54321	53.679	4.87788	0.268395	0.0243894	0.314162	2.4385e-07	2.43894e-07	1	0	0	1	0	0
ACTAGAT	9	39	7	20.25	1100654316	100	222842796	273	4.33333	0.444444	1.92593	0.175011	0.0134815	0.00122508	0.303333	1.22486e-08	1.22508e-08	1	0	0	1	0	0
ACTAGC	27	210	6	20.25	1100654316	100	222842796	1260	7.77778	1.33333	10.3704	0.942368	0.0622222	0.00565421	0.466667	5.6532e-08	5.65421e-08	1	0	0	1	0	0
ACTAGCCAGC	31	144	10	20.25	1100654316	100	222842796	1440	4.64516	1.53086	7.11111	0.646195	0.0711111	0.00646195	0.464516	6.4608e-08	6.46195e-08	1	0	0	1	0	0
ACTAGCT	4	16	7	20.25	1100654316	100	222842796	112	4	0.197531	0.790123	0.0717995	0.00553086	0.000502596	0.28	5.02507e-09	5.02596e-09	1	0	0	1	0	0
ACTAGG	48	195	6	20.25	1100654316	100	222842796	1170	4.0625	2.37037	9.62963	0.875056	0.0577778	0.00525034	0.24375	5.2494e-08	5.25034e-08	1	0	0	1	0	0
ACTAGGC	3	14	7	20.25	1100654316	100	222842796	98	4.66667	0.148148	0.691358	0.0628246	0.00483951	0.000439772	0.326667	4.39694e-09	4.39772e-09	1	0	0	1	0	0
ACTAGT	8	47	6	20.25	1100654316	100	222842796	282	5.875	0.395062	2.32099	0.210911	0.0139259	0.00126547	0.3525	1.26524e-08	1.26547e-08	1	0	0	1	0	0
ACTAGTC	18	106	7	20.25	1100654316	100	222842796	742	5.88889	0.888889	5.23457	0.475672	0.036642	0.0033297	0.412222	3.32911e-08	3.3297e-08	1	0	0	1	0	0
ACTAT	394	2309	5	20.25	1100654316	100	222842796	11545	5.86041	19.4568	114.025	10.3616	0.570123	0.0518078	0.29302	5.17986e-07	5.18078e-07	1	0	0	1	0	0
ACTATAG	2	8	7	20.25	1100654316	100	222842796	56	4	0.0987654	0.395062	0.0358997	0.00276543	0.000251298	0.28	2.51253e-09	2.51298e-09	1	0	0	1	0	0
ACTATAT	12	50	7	20.25	1100654316	100	222842796	350	4.16667	0.592593	2.46914	0.224373	0.017284	0.00157061	0.291667	1.57033e-08	1.57061e-08	1	0	0	1	0	0
ACTATC	184	1022	6	20.25	1100654316	100	222842796	6132	5.55435	9.08642	50.4691	4.58619	0.302815	0.0275172	0.333261	2.75123e-07	2.75172e-07	1	0	0	1	0	0
ACTATCG	4	16	7	20.25	1100654316	100	222842796	112	4	0.197531	0.790123	0.0717995	0.00553086	0.000502596	0.28	5.02507e-09	5.02596e-09	1	0	0	1	0	0
ACTATCT	11	49	7	20.25	1100654316	100	222842796	343	4.45455	0.54321	2.41975	0.219886	0.0169383	0.0015392	0.311818	1.53893e-08	1.5392e-08	1	0	0	1	0	0
ACTATCTCCATACTC	2	8	15	20.25	1100654316	100	222842796	120	4	0.0987654	0.395062	0.0358997	0.00592593	0.000538496	0.6	5.384e-09	5.38496e-09	1	0	0	1	1	0
ACTATCTCTC	24	121	10	20.25	1100654316	100	222842796	1210	5.04167	1.18519	5.97531	0.542984	0.0597531	0.00542984	0.504167	5.42887e-08	5.42984e-08	1	0	0	1	1	0
ACTATG	44	401	6	20.25	1100654316	100	222842796	2406	9.11364	2.17284	19.8025	1.79947	0.118815	0.0107968	0.546818	1.07949e-07	1.07968e-07	1	0	0	1	1	0
ACTATGC	7	31	7	20.25	1100654316	100	222842796	217	4.42857	0.345679	1.53086	0.139112	0.010716	0.000973781	0.31	9.73607e-09	9.73781e-09	1	0	0	1	0	0
ACTC	3656	31549	4	20.25	1100654316	100	222842796	126196	8.62938	180.543	1557.98	141.575	6.2319	0.566301	0.345175	5.662e-06	5.66301e-06	1	0	0	0	0	0
ACTCACTGACTGACTG	24	100	16	20.25	1100654316	100	222842796	1600	4.16667	1.18519	4.93827	0.448747	0.0790123	0.00717995	0.666667	7.17867e-08	7.17995e-08	1	0	0	1	1	0
ACTCAG	14	126	6	20.25	1100654316	100	222842796	756	9	0.691358	6.22222	0.565421	0.0373333	0.00339253	0.54	3.39192e-08	3.39253e-08	1	0	0	1	1	0
ACTCAGC	11	58	7	20.25	1100654316	100	222842796	406	5.27273	0.54321	2.8642	0.260273	0.0200494	0.00182191	0.369091	1.82159e-08	1.82191e-08	1	0	0	1	0	0
ACTCAGCCAT	41	260	10	20.25	1100654316	100	222842796	2600	6.34146	2.02469	12.8395	1.16674	0.128395	0.0116674	0.634146	1.16653e-07	1.16674e-07	1	0	0	1	1	0
ACTCAGT	17	68	7	20.25	1100654316	100	222842796	476	4	0.839506	3.35802	0.305148	0.0235062	0.00213603	0.28	2.13565e-08	2.13603e-08	1	0	0	1	0	0
ACTCAT	39	181	6	20.25	1100654316	100	222842796	1086	4.64103	1.92593	8.93827	0.812232	0.0536296	0.00487339	0.278462	4.87252e-08	4.87339e-08	1	0	0	1	0	0
ACTCATC	54	265	7	20.25	1100654316	100	222842796	1855	4.90741	2.66667	13.0864	1.18918	0.0916049	0.00832425	0.343519	8.32277e-08	8.32425e-08	1	0	0	1	0	0
ACTCATCCT	18	78	9	20.25	1100654316	100	222842796	702	4.33333	0.888889	3.85185	0.350023	0.0346667	0.0031502	0.39	3.14964e-08	3.1502e-08	1	0	0	1	0	0
ACTCATG	12	94	7	20.25	1100654316	100	222842796	658	7.83333	0.592593	4.64198	0.421822	0.0324938	0.00295275	0.548333	2.95223e-08	2.95275e-08	1	0	0	1	1	0
ACTCC	144	892	5	20.25	1100654316	100	222842796	4460	6.19444	7.11111	44.0494	4.00282	0.220247	0.0200141	0.309722	2.00105e-07	2.00141e-07	1	0	0	1	0	0
ACTCCAT	78	339	7	20.25	1100654316	100	222842796	2373	4.34615	3.85185	16.7407	1.52125	0.117185	0.0106488	0.304231	1.06469e-07	1.06488e-07	1	0	0	1	0	0
ACTCCC	12	56	6	20.25	1100654316	100	222842796	336	4.66667	0.592593	2.76543	0.251298	0.0165926	0.00150779	0.28	1.50752e-08	1.50779e-08	1	0	0	1	0	0
ACTCCCT	6	24	7	20.25	1100654316	100	222842796	168	4	0.296296	1.18519	0.107699	0.0082963	0.000753895	0.28	7.5376e-09	7.53895e-09	1	0	0	1	0	0
ACTCCG	6	30	6	20.25	1100654316	100	222842796	180	5	0.296296	1.48148	0.134624	0.00888889	0.000807744	0.3	8.076e-09	8.07744e-09	1	0	0	1	0	0
ACTCCT	21	109	6	20.25	1100654316	100	222842796	654	5.19048	1.03704	5.38272	0.489134	0.0322963	0.0029348	0.311429	2.93428e-08	2.9348e-08	1	0	0	1	0	0
ACTCG	18	95	5	20.25	1100654316	100	222842796	475	5.27778	0.888889	4.69136	0.426309	0.0234568	0.00213155	0.263889	2.13117e-08	2.13155e-08	1	0	0	1	0	0
ACTCGAT	84	346	7	20.25	1100654316	100	222842796	2422	4.11905	4.14815	17.0864	1.55266	0.119605	0.0108686	0.288333	1.08667e-07	1.08686e-07	1	0	0	1	0	0
ACTCGC	83	857	6	20.25	1100654316	100	222842796	5142	10.3253	4.09877	42.321	3.84576	0.253926	0.0230746	0.619518	2.30705e-07	2.30746e-07	1	0	0	1	1	0
ACTCGG	22	88	6	20.25	1100654316	100	222842796	528	4	1.08642	4.34568	0.394897	0.0260741	0.00236938	0.24	2.36896e-08	2.36938e-08	1	0	0	1	0	0
ACTCT	11	55	5	20.25	1100654316	100	222842796	275	5	0.54321	2.71605	0.246811	0.0135802	0.00123405	0.25	1.23383e-08	1.23405e-08	1	0	0	1	0	0
ACTCTAG	1	4	7	20.25	1100654316	100	222842796	28	4	0.0493827	0.197531	0.0179499	0.00138272	0.000125649	0.28	1.25627e-09	1.25649e-09	1	0	0	1	0	0
ACTCTATC	18	78	8	20.25	1100654316	100	222842796	624	4.33333	0.888889	3.85185	0.350023	0.0308148	0.00280018	0.346667	2.79968e-08	2.80018e-08	1	0	0	1	0	0
ACTCTC	130	596	6	20.25	1100654316	100	222842796	3576	4.58462	6.41975	29.4321	2.67453	0.176593	0.0160472	0.275077	1.60443e-07	1.60472e-07	1	0	0	1	0	0
ACTCTCC	45	218	7	20.25	1100654316	100	222842796	1526	4.84444	2.22222	10.7654	0.978268	0.075358	0.00684788	0.339111	6.84666e-08	6.84788e-08	1	0	0	1	0	0
ACTCTCCATCTCATCAT	2	8	17	20.25	1100654316	100	222842796	136	4	0.0987654	0.395062	0.0358997	0.00671605	0.000610296	0.68	6.10187e-09	6.10296e-09	1	0	0	1	1	0
ACTCTCT	2	10	7	20.25	1100654316	100	222842796	70	5	0.0987654	0.493827	0.0448747	0.00345679	0.000314123	0.35	3.14067e-09	3.14123e-09	1	0	0	1	0	0
ACTCTCTCTC	91	392	10	20.25	1100654316	100	222842796	3920	4.30769	4.49383	19.358	1.75909	0.19358	0.0175909	0.430769	1.75877e-07	1.75909e-07	1	0	0	1	0	0
ACTCTCTCTCCC	1	4	12	20.25	1100654316	100	222842796	48	4	0.0493827	0.197531	0.0179499	0.00237037	0.000215398	0.48	2.1536e-09	2.15398e-09	1	0	0	1	0	0
ACTCTG	8	32	6	20.25	1100654316	100	222842796	192	4	0.395062	1.58025	0.143599	0.00948148	0.000861594	0.24	8.6144e-09	8.61594e-09	1	0	0	1	0	0
ACTG	17762	146036	4	20.25	1100654316	100	222842796	584144	8.22182	877.136	7211.65	655.332	28.8466	2.62133	0.328873	2.62086e-05	2.62133e-05	1	1	0	0	0	0
ACTGACTGACTGACTGG	4	17	17	20.25	1100654316	100	222842796	289	4.25	0.197531	0.839506	0.076287	0.0142716	0.00129688	0.7225	1.29665e-08	1.29688e-08	1	0	0	1	1	0
ACTGAG	9	36	6	20.25	1100654316	100	222842796	216	4	0.444444	1.77778	0.161549	0.0106667	0.000969293	0.24	9.69121e-09	9.69293e-09	1	0	0	1	0	0
ACTGAGCTGC	13	52	10	20.25	1100654316	100	222842796	520	4	0.641975	2.5679	0.233348	0.025679	0.00233348	0.4	2.33307e-08	2.33348e-08	1	0	0	1	0	0
ACTGAT	4	16	6	20.25	1100654316	100	222842796	96	4	0.197531	0.790123	0.0717995	0.00474074	0.000430797	0.24	4.3072e-09	4.30797e-09	1	0	0	1	0	0
ACTGC	228	1256	5	20.25	1100654316	100	222842796	6280	5.50877	11.2593	62.0247	5.63626	0.310123	0.0281813	0.275439	2.81763e-07	2.81813e-07	1	0	0	1	0	0
ACTGCC	60	260	6	20.25	1100654316	100	222842796	1560	4.33333	2.96296	12.8395	1.16674	0.077037	0.00700045	0.26	6.9992e-08	7.00045e-08	1	0	0	1	0	0
ACTGCCT	3	12	7	20.25	1100654316	100	222842796	84	4	0.148148	0.592593	0.0538496	0.00414815	0.000376947	0.28	3.7688e-09	3.76947e-09	1	0	0	1	0	0
ACTGCG	41	179	6	20.25	1100654316	100	222842796	1074	4.36585	2.02469	8.83951	0.803257	0.053037	0.00481954	0.261951	4.81868e-08	4.81954e-08	1	0	0	1	0	0
ACTGCT	1089	11085	6	20.25	1100654316	100	222842796	66510	10.1791	53.7778	547.407	49.7436	3.28444	0.298462	0.610744	2.98408e-06	2.98462e-06	1	0	0	1	1	0
ACTGCTCT	17	68	8	20.25	1100654316	100	222842796	544	4	0.839506	3.35802	0.305148	0.0268642	0.00244118	0.32	2.44075e-08	2.44118e-08	1	0	0	1	0	0
ACTGCTG	16	64	7	20.25	1100654316	100	222842796	448	4	0.790123	3.16049	0.287198	0.0221235	0.00201039	0.28	2.01003e-08	2.01039e-08	1	0	0	1	0	0
ACTGCTGCT	195	1300	9	20.25	1100654316	100	222842796	11700	6.66667	9.62963	64.1975	5.83371	0.577778	0.0525034	0.6	5.2494e-07	5.25034e-07	1	0	0	1	1	0
ACTGG	160	1600	5	20.25	1100654316	100	222842796	8000	10	7.90123	79.0123	7.17995	0.395062	0.0358997	0.5	3.58934e-07	3.58997e-07	1	0	0	1	0	0
ACTGGAT	2	8	7	20.25	1100654316	100	222842796	56	4	0.0987654	0.395062	0.0358997	0.00276543	0.000251298	0.28	2.51253e-09	2.51298e-09	1	0	0	1	0	0
ACTGGC	11	51	6	20.25	1100654316	100	222842796	306	4.63636	0.54321	2.51852	0.228861	0.0151111	0.00137317	0.278182	1.37292e-08	1.37317e-08	1	0	0	1	0	0
ACTGGCT	8	32	7	20.25	1100654316	100	222842796	224	4	0.395062	1.58025	0.143599	0.0110617	0.00100519	0.28	1.00501e-08	1.00519e-08	1	0	0	1	0	0
ACTGGG	29	161	6	20.25	1100654316	100	222842796	966	5.55172	1.4321	7.95062	0.722482	0.0477037	0.00433489	0.333103	4.33412e-08	4.33489e-08	1	0	0	1	0	0
AG	57009	833251	2	20.25	1100654316	100	222842796	1666502	14.6161	2815.26	41148.2	3739.19	82.2964	7.47838	0.292323	7.47704e-05	7.47838e-05	1	1	1	0	0	0
AGAGAGAGAT	46	213	10	20.25	1100654316	100	222842796	2130	4.63043	2.2716	10.5185	0.955831	0.105185	0.00955831	0.463043	9.5566e-08	9.55831e-08	1	0	0	1	0	0
AGAGAGAGATATAT	19	105	14	20.25	1100654316	100	222842796	1470	5.52632	0.938272	5.18519	0.471184	0.0725926	0.00659658	0.773684	6.5954e-08	6.59658e-08	1	0	0	1	1	0
AGAGAGAT	78	613	8	20.25	1100654316	100	222842796	4904	7.85897	3.85185	30.2716	2.75082	0.242173	0.0220065	0.628718	2.20026e-07	2.20065e-07	1	0	0	1	1	0
AGAGAGG	17	71	7	20.25	1100654316	100	222842796	497	4.17647	0.839506	3.50617	0.31861	0.0245432	0.00223027	0.292353	2.22987e-08	2.23027e-08	1	0	0	1	0	0
AGAGAT	70	585	6	20.25	1100654316	100	222842796	3510	8.35714	3.45679	28.8889	2.62517	0.173333	0.015751	0.501429	1.57482e-07	1.5751e-07	1	0	0	1	1	0
AGAGATC	2	8	7	20.25	1100654316	100	222842796	56	4	0.0987654	0.395062	0.0358997	0.00276543	0.000251298	0.28	2.51253e-09	2.51298e-09	1	0	0	1	0	0
AGAGATG	1	4	7	20.25	1100654316	100	222842796	28	4	0.0493827	0.197531	0.0179499	0.00138272	0.000125649	0.28	1.25627e-09	1.25649e-09	1	0	0	1	0	0
AGAGC	18	90	5	20.25	1100654316	100	222842796	450	5	0.888889	4.44444	0.403872	0.0222222	0.00201936	0.25	2.019e-08	2.01936e-08	1	0	0	1	0	0
AGAGCAT	2	8	7	20.25	1100654316	100	222842796	56	4	0.0987654	0.395062	0.0358997	0.00276543	0.000251298	0.28	2.51253e-09	2.51298e-09	1	0	0	1	0	0
AGAGCC	45	386	6	20.25	1100654316	100	222842796	2316	8.57778	2.22222	19.0617	1.73216	0.11437	0.010393	0.514667	1.03911e-07	1.0393e-07	1	0	0	1	1	0
AGAGCCT	1	4	7	20.25	1100654316	100	222842796	28	4	0.0493827	0.197531	0.0179499	0.00138272	0.000125649	0.28	1.25627e-09	1.25649e-09	1	0	0	1	0	0
AGAGG	17	87	5	20.25	1100654316	100	222842796	435	5.11765	0.839506	4.2963	0.39041	0.0214815	0.00195205	0.255882	1.9517e-08	1.95205e-08	1	0	0	1	0	0
AGAGGC	3	12	6	20.25	1100654316	100	222842796	72	4	0.148148	0.592593	0.0538496	0.00355556	0.000323098	0.24	3.2304e-09	3.23098e-09	1	0	0	1	0	0
AGAGGCAT	14	62	8	20.25	1100654316	100	222842796	496	4.42857	0.691358	3.06173	0.278223	0.0244938	0.00222578	0.354286	2.22539e-08	2.22578e-08	1	0	0	1	0	0
AGAGGG	26	109	6	20.25	1100654316	100	222842796	654	4.19231	1.28395	5.38272	0.489134	0.0322963	0.0029348	0.251538	2.93428e-08	2.9348e-08	1	0	0	1	0	0
AGAGGGAT	3	12	8	20.25	1100654316	100	222842796	96	4	0.148148	0.592593	0.0538496	0.00474074	0.000430797	0.32	4.3072e-09	4.30797e-09	1	0	0	1	0	0
AGAGGGCT	17	92	8	20.25	1100654316	100	222842796	736	5.41176	0.839506	4.54321	0.412847	0.0363457	0.00330278	0.432941	3.30219e-08	3.30278e-08	1	0	0	1	0	0
AGAGGGG	19	76	7	20.25	1100654316	100	222842796	532	4	0.938272	3.75309	0.341048	0.0262716	0.00238733	0.28	2.38691e-08	2.38733e-08	1	0	0	1	0	0
AGAT	4358	38172	4	20.25	1100654316	100	222842796	152688	8.75906	215.21	1885.04	171.296	7.54015	0.685183	0.350363	6.85061e-06	6.85183e-06	1	0	0	0	0	0
AGATAGATAT	10	44	10	20.25	1100654316	100	222842796	440	4.4	0.493827	2.17284	0.197449	0.0217284	0.00197449	0.44	1.97413e-08	1.97449e-08	1	0	0	1	0	0
AGATAT	107	493	6	20.25	1100654316	100	222842796	2958	4.60748	5.28395	24.3457	2.21232	0.146074	0.0132739	0.276449	1.32716e-07	1.32739e-07	1	0	0	1	0	0
AGATATC	2	8	7	20.25	1100654316	100	222842796	56	4	0.0987654	0.395062	0.0358997	0.00276543	0.000251298	0.28	2.51253e-09	2.51298e-09	1	0	0	1	0	0
AGATCC	29	116	6	20.25	1100654316	100	222842796	696	4	1.4321	5.7284	0.520546	0.0343704	0.00312328	0.24	3.12272e-08	3.12328e-08	1	0	0	1	0	0
AGATCT	3	12	6	20.25	1100654316	100	222842796	72	4	0.148148	0.592593	0.0538496	0.00355556	0.000323098	0.24	3.2304e-09	3.23098e-09	1	0	0	1	0	0
AGATG	162	917	5	20.25	1100654316	100	222842796	4585	5.66049	8	45.284	4.11501	0.22642	0.020575	0.283025	2.05714e-07	2.0575e-07	1	0	0	1	0	0
AGATGAT	14	64	7	20.25	1100654316	100	222842796	448	4.57143	0.691358	3.16049	0.287198	0.0221235	0.00201039	0.32	2.01003e-08	2.01039e-08	1	0	0	1	0	0
AGATGC	11	44	6	20.25	1100654316	100	222842796	264	4	0.54321	2.17284	0.197449	0.013037	0.00118469	0.24	1.18448e-08	1.18469e-08	1	0	0	1	0	0
AGATGCG	10	40	7	20.25	1100654316	100	222842796	280	4	0.493827	1.97531	0.179499	0.0138272	0.00125649	0.28	1.25627e-08	1.25649e-08	1	0	0	1	0	0
AGATGG	59	293	6	20.25	1100654316	100	222842796	1758	4.9661	2.91358	14.4691	1.31483	0.0868148	0.00788897	0.297966	7.88756e-08	7.88897e-08	1	0	0	1	0	0
AGC	217	3381	3	20.25	1100654316	100	222842796	10143	15.5806	10.716	166.963	15.1721	0.500889	0.0455164	0.467419	4.55083e-07	4.55164e-07	1	0	0	0	0	0
AGCAGG	15	84	6	20.25	1100654316	100	222842796	504	5.6	0.740741	4.14815	0.376947	0.0248889	0.00226168	0.336	2.26128e-08	2.26168e-08	1	0	0	1	0	0
AGCAT	202	1107	5	20.25	1100654316	100	222842796	5535	5.4802	9.97531	54.6667	4.96763	0.273333	0.0248381	0.27401	2.48337e-07	2.48381e-07	1	0	0	1	0	0
AGCATC	5	21	6	20.25	1100654316	100	222842796	126	4.2	0.246914	1.03704	0.0942368	0.00622222	0.000565421	0.252	5.6532e-09	5.65421e-09	1	0	0	1	0	0
AGCATCC	10	40	7	20.25	1100654316	100	222842796	280	4	0.493827	1.97531	0.179499	0.0138272	0.00125649	0.28	1.25627e-08	1.25649e-08	1	0	0	1	0	0
AGCATG	24	118	6	20.25	1100654316	100	222842796	708	4.91667	1.18519	5.82716	0.529521	0.034963	0.00317713	0.295	3.17656e-08	3.17713e-08	1	0	0	1	0	0
AGCC	26	180	4	20.25	1100654316	100	222842796	720	6.92308	1.28395	8.88889	0.807744	0.0355556	0.00323098	0.276923	3.2304e-08	3.23098e-08	1	0	0	0	0	0
AGCCAT	4	16	6	20.25	1100654316	100	222842796	96	4	0.197531	0.790123	0.0717995	0.00474074	0.000430797	0.24	4.3072e-09	4.30797e-09	1	0	0	1	0	0
AGCCATC	5	20	7	20.25	1100654316	100	222842796	140	4	0.246914	0.987654	0.0897494	0.00691358	0.000628246	0.28	6.28134e-09	6.28246e-09	1	0	0	1	0	0
AGCCC	10	50	5	20.25	1100654316	100	222842796	250	5	0.493827	2.46914	0.224373	0.0123457	0.00112187	0.25	1.12167e-08	1.12187e-08	1	0	0	1	0	0
AGCCCCG	1	4	7	20.25	1100654316	100	222842796	28	4	0.0493827	0.197531	0.0179499	0.00138272	0.000125649	0.28	1.25627e-09	1.25649e-09	1	0	0	1	0	0
AGCCCGG	1	7	7	20.25	1100654316	100	222842796	49	7	0.0493827	0.345679	0.0314123	0.00241975	0.000219886	0.49	2.19847e-09	2.19886e-09	1	0	0	1	0	0
AGCCCTATATATATATATAT	1	4	20	20.25	1100654316	100	222842796	80	4	0.0493827	0.197531	0.0179499	0.00395062	0.000358997	0.8	3.58934e-09	3.58997e-09	1	0	0	1	1	0
AGCCG	48	272	5	20.25	1100654316	100	222842796	1360	5.66667	2.37037	13.4321	1.22059	0.0671605	0.00610296	0.283333	6.10187e-08	6.10296e-08	1	0	0	1	0	0
AGCCGG	3	12	6	20.25	1100654316	100	222842796	72	4	0.148148	0.592593	0.0538496	0.00355556	0.000323098	0.24	3.2304e-09	3.23098e-09	1	0	0	1	0	0
AGCCT	50	264	5	20.25	1100654316	100	222842796	1320	5.28	2.46914	13.037	1.18469	0.0651852	0.00592346	0.264	5.9224e-08	5.92346e-08	1	0	0	1	0	0
AGCCTAT	10	40	7	20.25	1100654316	100	222842796	280	4	0.493827	1.97531	0.179499	0.0138272	0.00125649	0.28	1.25627e-08	1.25649e-08	1	0	0	1	0	0
AGCCTC	7	34	6	20.25	1100654316	100	222842796	204	4.85714	0.345679	1.67901	0.152574	0.0100741	0.000915444	0.291429	9.1528e-09	9.15444e-09	1	0	0	1	0	0
AGCCTG	10	63	6	20.25	1100654316	100	222842796	378	6.3	0.493827	3.11111	0.282711	0.0186667	0.00169626	0.378	1.69596e-08	1.69626e-08	1	0	0	1	0	0
AGCG	322	2071	4	20.25	1100654316	100	222842796	8284	6.43168	15.9012	102.272	9.29355	0.409086	0.0371742	0.257267	3.71676e-07	3.71742e-07	1	0	0	0	0	0
AGCGAT	3	12	6	20.25	1100654316	100	222842796	72	4	0.148148	0.592593	0.0538496	0.00355556	0.000323098	0.24	3.2304e-09	3.23098e-09	1	0	0	1	0	0
AGCGCAT	4	16	7	20.25	1100654316	100	222842796	112	4	0.197531	0.790123	0.0717995	0.00553086	0.000502596	0.28	5.02507e-09	5.02596e-09	1	0	0	1	0	0
AGCT	37	227	4	20.25	1100654316	100	222842796	908	6.13514	1.82716	11.2099	1.01866	0.0448395	0.00407462	0.245405	4.0739e-08	4.07462e-08	1	0	0	0	0	0
AGCTC	11	58	5	20.25	1100654316	100	222842796	290	5.27273	0.54321	2.8642	0.260273	0.014321	0.00130137	0.263636	1.30113e-08	1.30137e-08	1	0	0	1	0	0
AGCTCC	9	36	6	20.25	1100654316	100	222842796	216	4	0.444444	1.77778	0.161549	0.0106667	0.000969293	0.24	9.69121e-09	9.69293e-09	1	0	0	1	0	0
AGG	500	4323	3	20.25	1100654316	100	222842796	12969	8.646	24.6914	213.481	19.3993	0.640444	0.058198	0.25938	5.81876e-07	5.8198e-07	1	0	0	0	0	0
AGGAGGATCCGG	15	61	12	20.25	1100654316	100	222842796	732	4.06667	0.740741	3.01235	0.273736	0.0361481	0.00328483	0.488	3.28424e-08	3.28483e-08	1	0	0	1	0	0
AGGAT	10	51	5	20.25	1100654316	100	222842796	255	5.1	0.493827	2.51852	0.228861	0.0125926	0.0011443	0.255	1.1441e-08	1.1443e-08	1	0	0	1	0	0
AGGATC	8	32	6	20.25	1100654316	100	222842796	192	4	0.395062	1.58025	0.143599	0.00948148	0.000861594	0.24	8.6144e-09	8.61594e-09	1	0	0	1	0	0
AGGATCATGG	2	8	10	20.25	1100654316	100	222842796	80	4	0.0987654	0.395062	0.0358997	0.00395062	0.000358997	0.4	3.58934e-09	3.58997e-09	1	0	0	1	0	0
AGGATG	430	1789	6	20.25	1100654316	100	222842796	10734	4.16047	21.2346	88.3457	8.02808	0.530074	0.0481685	0.249628	4.81599e-07	4.81685e-07	1	0	0	1	0	0
AGGC	47	322	4	20.25	1100654316	100	222842796	1288	6.85106	2.32099	15.9012	1.44496	0.0636049	0.00577986	0.274043	5.77883e-08	5.77986e-08	1	0	0	0	0	0
AGGCAT	4	16	6	20.25	1100654316	100	222842796	96	4	0.197531	0.790123	0.0717995	0.00474074	0.000430797	0.24	4.3072e-09	4.30797e-09	1	0	0	1	0	0
AGGCC	5	25	5	20.25	1100654316	100	222842796	125	5	0.246914	1.23457	0.112187	0.00617284	0.000560934	0.25	5.60834e-09	5.60934e-09	1	0	0	1	0	0
AGGCCAT	4	16	7	20.25	1100654316	100	222842796	112	4	0.197531	0.790123	0.0717995	0.00553086	0.000502596	0.28	5.02507e-09	5.02596e-09	1	0	0	1	0	0
AGGCCC	10	40	6	20.25	1100654316	100	222842796	240	4	0.493827	1.97531	0.179499	0.0118519	0.00107699	0.24	1.0768e-08	1.07699e-08	1	0	0	1	0	0
AGGCG	15	85	5	20.25	1100654316	100	222842796	425	5.66667	0.740741	4.19753	0.381435	0.0209877	0.00190717	0.283333	1.90683e-08	1.90717e-08	1	0	0	1	0	0
AGGG	103	634	4	20.25	1100654316	100	222842796	2536	6.15534	5.08642	31.3086	2.84505	0.125235	0.0113802	0.246214	1.13782e-07	1.13802e-07	1	0	0	0	0	0
AGGGAT	35	144	6	20.25	1100654316	100	222842796	864	4.11429	1.7284	7.11111	0.646195	0.0426667	0.00387717	0.246857	3.87648e-08	3.87717e-08	1	0	0	1	0	0
AGGGATG	3	15	7	20.25	1100654316	100	222842796	105	5	0.148148	0.740741	0.067312	0.00518519	0.000471184	0.35	4.711e-09	4.71184e-09	1	0	0	1	0	0
AGGGC	5	29	5	20.25	1100654316	100	222842796	145	5.8	0.246914	1.4321	0.130137	0.00716049	0.000650683	0.29	6.50567e-09	6.50683e-09	1	0	0	1	0	0
AGGGCGG	1	5	7	20.25	1100654316	100	222842796	35	5	0.0493827	0.246914	0.0224373	0.0017284	0.000157061	0.35	1.57033e-09	1.57061e-09	1	0	0	1	0	0
AGGGG	38	192	5	20.25	1100654316	100	222842796	960	5.05263	1.87654	9.48148	0.861594	0.0474074	0.00430797	0.252632	4.3072e-08	4.30797e-08	1	0	0	1	0	0
AGGGGC	1	4	6	20.25	1100654316	100	222842796	24	4	0.0493827	0.197531	0.0179499	0.00118519	0.000107699	0.24	1.0768e-09	1.07699e-09	1	0	0	1	0	0
AGGGGG	2	8	6	20.25	1100654316	100	222842796	48	4	0.0987654	0.395062	0.0358997	0.00237037	0.000215398	0.24	2.1536e-09	2.15398e-09	1	0	0	1	0	0
AGGGGGATGG	2	8	10	20.25	1100654316	100	222842796	80	4	0.0987654	0.395062	0.0358997	0.00395062	0.000358997	0.4	3.58934e-09	3.58997e-09	1	0	0	1	0	0
AT	147758	2407946	2	20.25	1100654316	100	222842796	4815892	16.2966	7296.69	118911	10805.6	237.822	21.6112	0.325931	0.000216073	0.000216112	1	1	1	0	0	0
ATATATC	3	12	7	20.25	1100654316	100	222842796	84	4	0.148148	0.592593	0.0538496	0.00414815	0.000376947	0.28	3.7688e-09	3.76947e-09	1	0	0	1	0	0
ATATC	64	356	5	20.25	1100654316	100	222842796	1780	5.5625	3.16049	17.5802	1.59754	0.0879012	0.00798769	0.278125	7.98627e-08	7.98769e-08	1	0	0	1	0	0
ATATCC	18	72	6	20.25	1100654316	100	222842796	432	4	0.888889	3.55556	0.323098	0.0213333	0.00193859	0.24	1.93824e-08	1.93859e-08	1	0	0	1	0	0
ATC	43794	479996	3	20.25	1100654316	100	222842796	1439988	10.9603	2162.67	23703.5	2153.97	71.1105	6.4619	0.328809	6.46075e-05	6.4619e-05	1	1	1	0	0	0
ATCATCATCC	47	196	10	20.25	1100654316	100	222842796	1960	4.17021	2.32099	9.67901	0.879544	0.0967901	0.00879544	0.417021	8.79387e-08	8.79544e-08	1	0	0	1	0	0
ATCATCC	32	188	7	20.25	1100654316	100	222842796	1316	5.875	1.58025	9.28395	0.843644	0.0649877	0.00590551	0.41125	5.90446e-08	5.90551e-08	1	0	0	1	0	0
ATCATG	25	100	6	20.25	1100654316	100	222842796	600	4	1.23457	4.93827	0.448747	0.0296296	0.00269248	0.24	2.692e-08	2.69248e-08	1	0	0	1	0	0
ATCC	711	5134	4	20.25	1100654316	100	222842796	20536	7.22082	35.1111	253.531	23.0387	1.01412	0.0921547	0.288833	9.21382e-07	9.21547e-07	1	0	0	0	0	0
ATCCC	21	105	5	20.25	1100654316	100	222842796	525	5	1.03704	5.18519	0.471184	0.0259259	0.00235592	0.25	2.3555e-08	2.35592e-08	1	0	0	1	0	0
ATCCCATGGC	1	4	10	20.25	1100654316	100	222842796	40	4	0.0493827	0.197531	0.0179499	0.00197531	0.000179499	0.4	1.79467e-09	1.79499e-09	1	0	0	1	0	0
ATCCCC	8	32	6	20.25	1100654316	100	222842796	192	4	0.395062	1.58025	0.143599	0.00948148	0.000861594	0.24	8.6144e-09	8.61594e-09	1	0	0	1	0	0
ATCCCG	2	8	6	20.25	1100654316	100	222842796	48	4	0.0987654	0.395062	0.0358997	0.00237037	0.000215398	0.24	2.1536e-09	2.15398e-09	1	0	0	1	0	0
ATCCG	2	12	5	20.25	1100654316	100	222842796	60	6	0.0987654	0.592593	0.0538496	0.00296296	0.000269248	0.3	2.692e-09	2.69248e-09	1	0	0	1	0	0
ATCGC	7	37	5	20.25	1100654316	100	222842796	185	5.28571	0.345679	1.82716	0.166036	0.0091358	0.000830182	0.264286	8.30034e-09	8.30182e-09	1	0	0	1	0	0
ATCGCC	5	25	6	20.25	1100654316	100	222842796	150	5	0.246914	1.23457	0.112187	0.00740741	0.00067312	0.3	6.73e-09	6.7312e-09	1	0	0	1	0	0
ATGC	59	381	4	20.25	1100654316	100	222842796	1524	6.45763	2.91358	18.8148	1.70973	0.0752593	0.0068389	0.258305	6.83768e-08	6.8389e-08	1	0	0	0	0	0
ATGCC	16	86	5	20.25	1100654316	100	222842796	430	5.375	0.790123	4.24691	0.385922	0.0212346	0.00192961	0.26875	1.92927e-08	1.92961e-08	1	0	0	1	0	0
CCCCG	2	10	5	20.25	1100654316	100	222842796	50	5	0.0987654	0.493827	0.0448747	0.00246914	0.000224373	0.25	2.24333e-09	2.24373e-09	1	0	0	1	0	0
CCCGG	8	53	5	20.25	1100654316	100	222842796	265	6.625	0.395062	2.61728	0.237836	0.0130864	0.00118918	0.33125	1.18897e-08	1.18918e-08	1	0	0	1	0	0
CCG	68	568	3	20.25	1100654316	100	222842796	1704	8.35294	3.35802	28.0494	2.54888	0.0841481	0.00764665	0.250588	7.64528e-08	7.64665e-08	1	0	0	0	0	0
CCGCG	1	5	5	20.25	1100654316	100	222842796	25	5	0.0493827	0.246914	0.0224373	0.00123457	0.000112187	0.25	1.12167e-09	1.12187e-09	1	0	0	1	0	0
CG	2	24	2	20.25	1100654316	100	222842796	48	12	0.0987654	1.18519	0.107699	0.00237037	0.000215398	0.24	2.1536e-09	2.15398e-09	1	0	0	0	0	0
