# Supplementary material for: Profiles of telomeric repeats in Insecta reveal diverse forms of telomeric motifs in Hymenopterans
Source: Life Sci Alliance. 2022 Apr 1;5(7):e202101163. doi: 10.26508/lsa.202101163 (PMC8977481; doi:10.26508/lsa.202101163)
Supplement: Supplemental Data 2. — Tandem repeat statistics and TRIP TRM calls for 41 species with simple tandem type TRM. [file LSA-2021-01163_Supplemental_Data_2.zip › DataS2/XENLA_output.csv.1.filtered.xlsx]

## Sheet: Sheet1
Unnamed: 0	reads	repeats	unit_len	avg_genome_cov	genome_size	eff_read_len	num_reads	repeats_total_len	repeats_per_read	reads_per_genome	repeats_per_genome	repeats_per_million_reads	repeats_len_per_genome	repeats_len_per_million_reads	percent_repeats_len_per_read	percent_repeats_len_per_genome	percent_repeat_unit_in_sequences	avg_genome_cov_filter	repeat_containing_reads_filter	repeats_len_per_million_reads_filter	unit_len_filter	percent_repeats_len_per_read_filter	qualified
AAAAAAAACAG	91	415	11	83	1977789221	123.95	2364805624	4565	4.56044	1.09639	5	0.17549	0.055	0.00193039	0.404718	2.78088e-08	1.5574e-08	1	0	0	1	0	0
AAAAAAATG	60	270	9	83	1977789221	123.95	2364805624	2430	4.5	0.722892	3.25301	0.114174	0.0292771	0.00102757	0.326745	1.48029e-08	8.29019e-09	1	0	0	1	0	0
AAAAAAATTCGAATT	48	193	15	83	1977789221	123.95	2364805624	2895	4.02083	0.578313	2.3253	0.0816135	0.0348795	0.0012242	0.486587	1.76356e-08	9.87658e-09	1	0	0	1	0	0
AAAAAAC	205	821	7	83	1977789221	123.95	2364805624	5747	4.00488	2.46988	9.89157	0.347174	0.069241	0.00243022	0.226173	3.50093e-08	1.96065e-08	1	0	0	1	0	0
AAAAAACAGG	99	487	10	83	1977789221	123.95	2364805624	4870	4.91919	1.19277	5.86747	0.205937	0.0586747	0.00205937	0.396869	2.96668e-08	1.66145e-08	1	0	0	1	0	0
AAAAAACGTTTGC	88	360	13	83	1977789221	123.95	2364805624	4680	4.09091	1.06024	4.33735	0.152232	0.0563855	0.00197902	0.429059	2.85094e-08	1.59663e-08	1	0	0	1	0	0
AAAAAAG	120	480	7	83	1977789221	123.95	2364805624	3360	4	1.44578	5.78313	0.202977	0.0404819	0.00142084	0.225898	2.04683e-08	1.1463e-08	1	0	0	1	0	0
AAAAAAGAG	38	172	9	83	1977789221	123.95	2364805624	1548	4.52632	0.457831	2.07229	0.0727333	0.0186506	0.000654599	0.328655	9.43003e-09	5.28116e-09	1	0	0	1	0	0
AAAAAAT	300	1258	7	83	1977789221	123.95	2364805624	8806	4.19333	3.61446	15.1566	0.531968	0.106096	0.00372377	0.236816	5.36439e-08	3.00425e-08	1	0	0	1	0	0
AAAAAATCAACG	110	479	12	83	1977789221	123.95	2364805624	5748	4.35455	1.3253	5.77108	0.202554	0.069253	0.00243064	0.421578	3.50154e-08	1.96099e-08	1	0	0	1	0	0
AAAAAATTGACT	1	5	12	83	1977789221	123.95	2364805624	60	5	0.0120482	0.060241	0.00211434	0.000722892	2.53721e-05	0.484066	3.65505e-10	2.04696e-10	1	0	0	1	0	0
AAAAAC	448	1811	6	83	1977789221	123.95	2364805624	10866	4.04241	5.39759	21.8193	0.765813	0.130916	0.00459488	0.195679	6.61929e-08	3.70704e-08	1	0	0	1	0	0
AAAAACAC	373	1622	8	83	1977789221	123.95	2364805624	12976	4.34853	4.49398	19.5422	0.685891	0.156337	0.00548713	0.280663	7.90465e-08	4.42689e-08	1	0	0	1	0	0
AAAAACCCAAAATCG	1	4	15	83	1977789221	123.95	2364805624	60	4	0.0120482	0.0481928	0.00169147	0.000722892	2.53721e-05	0.484066	3.65505e-10	2.04696e-10	1	0	0	1	0	0
AAAAAG	283	1226	6	83	1977789221	123.95	2364805624	7356	4.33216	3.40964	14.7711	0.518436	0.0886265	0.00311062	0.209705	4.48109e-08	2.50957e-08	1	0	0	1	0	0
AAAAAGAAAG	416	1761	10	83	1977789221	123.95	2364805624	17610	4.23317	5.01205	21.2169	0.74467	0.212169	0.0074467	0.341523	1.07276e-07	6.00783e-08	1	0	0	1	0	0
AAAAAGAAG	99	477	9	83	1977789221	123.95	2364805624	4293	4.81818	1.19277	5.74699	0.201708	0.0517229	0.00181537	0.349848	2.61519e-08	1.4646e-08	1	0	0	1	0	0
AAAAAGAGAG	143	878	10	83	1977789221	123.95	2364805624	8780	6.13986	1.72289	10.5783	0.371278	0.105783	0.00371278	0.49535	5.34855e-08	2.99538e-08	1	0	0	1	0	0
AAAAAGATCT	69	280	10	83	1977789221	123.95	2364805624	2800	4.05797	0.831325	3.37349	0.118403	0.0337349	0.00118403	0.327388	1.70569e-08	9.55248e-09	1	0	0	1	0	0
AAAAAGTATGAAT	114	568	13	83	1977789221	123.95	2364805624	7384	4.98246	1.37349	6.84337	0.240189	0.0889639	0.00312246	0.522565	4.49815e-08	2.51912e-08	1	0	0	1	1	0
AAAAAGTCAC	78	455	10	83	1977789221	123.95	2364805624	4550	5.83333	0.939759	5.48193	0.192405	0.0548193	0.00192405	0.47062	2.77175e-08	1.55228e-08	1	0	0	1	0	0
AAAAAT	1158	4710	6	83	1977789221	123.95	2364805624	28260	4.06736	13.9518	56.747	1.99171	0.340482	0.0119502	0.196887	1.72153e-07	9.64118e-08	1	0	0	1	0	0
AAAAATAAAAGTAACTTT	70	289	18	83	1977789221	123.95	2364805624	5202	4.12857	0.843373	3.48193	0.122209	0.0626747	0.00219976	0.599551	3.16893e-08	1.77471e-08	1	0	0	1	1	0
AAAAATAAATT	5	31	11	83	1977789221	123.95	2364805624	341	6.2	0.060241	0.373494	0.0131089	0.00410843	0.000144198	0.550222	2.07729e-09	1.16336e-09	1	0	0	1	1	0
AAAAATCAC	948	3881	9	83	1977789221	123.95	2364805624	34929	4.09388	11.4217	46.759	1.64115	0.420831	0.0147703	0.297256	2.12779e-07	1.19164e-07	1	0	0	1	0	0
AAAAATG	33	132	7	83	1977789221	123.95	2364805624	924	4	0.39759	1.59036	0.0558185	0.0111325	0.00039073	0.225898	5.62877e-09	3.15232e-09	1	0	0	1	0	0
AAAAATGAGTG	92	406	11	83	1977789221	123.95	2364805624	4466	4.41304	1.10843	4.89157	0.171684	0.0538072	0.00188853	0.391638	2.72057e-08	1.52362e-08	1	0	0	1	0	0
AAAAATGTATT	36	156	11	83	1977789221	123.95	2364805624	1716	4.33333	0.433735	1.87952	0.0659674	0.0206747	0.000725641	0.384564	1.04534e-08	5.8543e-09	1	0	0	1	0	0
AAAAATT	2	8	7	83	1977789221	123.95	2364805624	56	4	0.0240964	0.0963855	0.00338294	0.000674699	2.36806e-05	0.225898	3.41138e-10	1.9105e-10	1	0	0	1	0	0
AAAAATTCAAG	85	516	11	83	1977789221	123.95	2364805624	5676	6.07059	1.0241	6.21687	0.2182	0.0683855	0.0024002	0.538737	3.45768e-08	1.93642e-08	1	0	0	1	1	0
AAAAATTCAG	20	87	10	83	1977789221	123.95	2364805624	870	4.35	0.240964	1.04819	0.0367895	0.0104819	0.000367895	0.350948	5.29982e-09	2.96809e-09	1	0	0	1	0	0
AAAAATTTTGCAGTGAC	80	320	17	83	1977789221	123.95	2364805624	5440	4	0.963855	3.85542	0.135318	0.0655422	0.0023004	0.548608	3.31391e-08	1.85591e-08	1	0	0	1	1	0
AAAAC	658	3310	5	83	1977789221	123.95	2364805624	16550	5.0304	7.92771	39.8795	1.39969	0.199398	0.00699846	0.20292	1.00818e-07	5.6462e-08	1	0	0	1	0	0
AAAACAAACAGCGCAGAC	209	925	18	83	1977789221	123.95	2364805624	16650	4.42584	2.51807	11.1446	0.391153	0.200602	0.00704075	0.642719	1.01428e-07	5.68031e-08	1	0	0	1	1	0
AAAACAACCC	1	7	10	83	1977789221	123.95	2364805624	70	7	0.0120482	0.0843373	0.00296007	0.000843373	2.96007e-05	0.564744	4.26422e-10	2.38812e-10	1	0	0	1	1	0
AAAACAACTGGAATAG	114	464	16	83	1977789221	123.95	2364805624	7424	4.07018	1.37349	5.59036	0.196211	0.0894458	0.00313937	0.525396	4.52251e-08	2.53277e-08	1	0	0	1	1	0
AAAACAC	5	20	7	83	1977789221	123.95	2364805624	140	4	0.060241	0.240964	0.00845735	0.00168675	5.92015e-05	0.225898	8.52845e-10	4.77624e-10	1	0	0	1	0	0
AAAACACTAAT	59	255	11	83	1977789221	123.95	2364805624	2805	4.32203	0.710843	3.07229	0.107831	0.0337952	0.00118614	0.383561	1.70874e-08	9.56954e-09	1	0	0	1	0	0
AAAACAGAAG	81	350	10	83	1977789221	123.95	2364805624	3500	4.32099	0.975904	4.21687	0.148004	0.0421687	0.00148004	0.348607	2.13211e-08	1.19406e-08	1	0	0	1	0	0
AAAACAGAT	130	582	9	83	1977789221	123.95	2364805624	5238	4.47692	1.56627	7.01205	0.246109	0.0631084	0.00221498	0.325069	3.19086e-08	1.787e-08	1	0	0	1	0	0
AAAACAGCATG	127	648	11	83	1977789221	123.95	2364805624	7128	5.10236	1.53012	7.80723	0.274018	0.0858795	0.0030142	0.452811	4.3422e-08	2.43179e-08	1	0	0	1	0	0
AAAACAGTAACAGCAGAC	129	557	18	83	1977789221	123.95	2364805624	10026	4.31783	1.55422	6.71084	0.235537	0.120795	0.00423967	0.627035	6.10759e-08	3.42047e-08	1	0	0	1	1	0
AAAACC	62	248	6	83	1977789221	123.95	2364805624	1488	4	0.746988	2.98795	0.104871	0.0179277	0.000629227	0.193626	9.06452e-09	5.07646e-09	1	0	0	1	0	0
AAAACCC	2	8	7	83	1977789221	123.95	2364805624	56	4	0.0240964	0.0963855	0.00338294	0.000674699	2.36806e-05	0.225898	3.41138e-10	1.9105e-10	1	0	0	1	0	0
AAAACCGTG	80	401	9	83	1977789221	123.95	2364805624	3609	5.0125	0.963855	4.83133	0.16957	0.0434819	0.00152613	0.363957	2.19851e-08	1.23125e-08	1	0	0	1	0	0
AAAACCTTACC	74	383	11	83	1977789221	123.95	2364805624	4213	5.17568	0.891566	4.61446	0.161958	0.050759	0.00178154	0.459318	2.56645e-08	1.43731e-08	1	0	0	1	0	0
AAAACCTTG	1929	11397	9	83	1977789221	123.95	2364805624	102573	5.90824	23.241	137.313	4.81942	1.23582	0.0433748	0.428997	6.24849e-07	3.49938e-07	1	0	0	1	0	0
AAAACT	39	156	6	83	1977789221	123.95	2364805624	936	4	0.46988	1.87952	0.0659674	0.0112771	0.000395804	0.193626	5.70188e-09	3.19326e-09	1	0	0	1	0	0
AAAACTAAACAT	111	525	12	83	1977789221	123.95	2364805624	6300	4.72973	1.33735	6.3253	0.222006	0.0759036	0.00266407	0.4579	3.8378e-08	2.14931e-08	1	0	0	1	0	0
AAAACTACTG	88	480	10	83	1977789221	123.95	2364805624	4800	5.45455	1.06024	5.78313	0.202977	0.0578313	0.00202977	0.44006	2.92404e-08	1.63757e-08	1	0	0	1	0	0
AAAACTAGAG	73	442	10	83	1977789221	123.95	2364805624	4420	6.05479	0.879518	5.3253	0.186908	0.053253	0.00186908	0.488487	2.69255e-08	1.50793e-08	1	0	0	1	0	0
AAAACTCGAACTTCG	313	1617	15	83	1977789221	123.95	2364805624	24255	5.16613	3.77108	19.4819	0.683777	0.292229	0.0102567	0.625188	1.47755e-07	8.27483e-08	1	0	0	1	1	0
AAAACTG	1	4	7	83	1977789221	123.95	2364805624	28	4	0.0120482	0.0481928	0.00169147	0.000337349	1.18403e-05	0.225898	1.70569e-10	9.55248e-11	1	0	0	1	0	0
AAAACTGCGGGTGCAT	213	914	16	83	1977789221	123.95	2364805624	14624	4.29108	2.56627	11.012	0.386501	0.176193	0.00618402	0.553911	8.90857e-08	4.98912e-08	1	0	0	1	1	0
AAAACTGCTGGAAGAGT	155	639	17	83	1977789221	123.95	2364805624	10863	4.12258	1.86747	7.6988	0.270212	0.13088	0.00459361	0.56542	6.61747e-08	3.70602e-08	1	0	0	1	1	0
AAAACTGGGGAT	90	364	12	83	1977789221	123.95	2364805624	4368	4.04444	1.08434	4.38554	0.153924	0.0526265	0.00184709	0.391556	2.66088e-08	1.49019e-08	1	0	0	1	0	0
AAAACTGGTGT	89	490	11	83	1977789221	123.95	2364805624	5390	5.50562	1.07229	5.90361	0.207205	0.0649398	0.00227926	0.488599	3.28345e-08	1.83885e-08	1	0	0	1	0	0
AAAACTGTCTGTTCTGC	303	1380	17	83	1977789221	123.95	2364805624	23460	4.55446	3.6506	16.6265	0.583557	0.282651	0.00992048	0.624653	1.42912e-07	8.00361e-08	1	0	0	1	1	0
AAAAG	161	817	5	83	1977789221	123.95	2364805624	4085	5.07453	1.93976	9.84337	0.345483	0.0492169	0.00172741	0.204701	2.48848e-08	1.39364e-08	1	0	0	1	0	0
AAAAGAAAG	337	2047	9	83	1977789221	123.95	2364805624	18423	6.07418	4.06024	24.6627	0.86561	0.221964	0.00779049	0.441046	1.12228e-07	6.28519e-08	1	0	0	1	0	0
AAAAGAAGACAACT	81	328	14	83	1977789221	123.95	2364805624	4592	4.04938	0.975904	3.95181	0.138701	0.0553253	0.00194181	0.457373	2.79733e-08	1.56661e-08	1	0	0	1	0	0
AAAAGAAGGAG	84	397	11	83	1977789221	123.95	2364805624	4367	4.72619	1.01205	4.78313	0.167878	0.0526145	0.00184666	0.419428	2.66027e-08	1.48985e-08	1	0	0	1	0	0
AAAAGAATAT	39	202	10	83	1977789221	123.95	2364805624	2020	5.17949	0.46988	2.43373	0.0854193	0.0243373	0.000854193	0.417869	1.23053e-08	6.89143e-09	1	0	0	1	0	0
AAAAGAC	1	5	7	83	1977789221	123.95	2364805624	35	5	0.0120482	0.060241	0.00211434	0.000421687	1.48004e-05	0.282372	2.13211e-10	1.19406e-10	1	0	0	1	0	0
AAAAGAG	42	357	7	83	1977789221	123.95	2364805624	2499	8.5	0.506024	4.3012	0.150964	0.0301084	0.00105675	0.480032	1.52233e-08	8.52559e-09	1	0	0	1	0	0
AAAAGAGTGAGAGC	1	4	14	83	1977789221	123.95	2364805624	56	4	0.0120482	0.0481928	0.00169147	0.000674699	2.36806e-05	0.451795	3.41138e-10	1.9105e-10	1	0	0	1	0	0
AAAAGC	1	5	6	83	1977789221	123.95	2364805624	30	5	0.0120482	0.060241	0.00211434	0.000361446	1.2686e-05	0.242033	1.82752e-10	1.02348e-10	1	0	0	1	0	0
AAAAGCAAT	157	733	9	83	1977789221	123.95	2364805624	6597	4.66879	1.89157	8.83133	0.309962	0.0794819	0.00278966	0.339	4.01873e-08	2.25063e-08	1	0	0	1	0	0
AAAAGCAGAGAT	144	579	12	83	1977789221	123.95	2364805624	6948	4.02083	1.73494	6.9759	0.24484	0.0837108	0.00293809	0.38927	4.23255e-08	2.37038e-08	1	0	0	1	0	0
AAAAGCTAC	136	647	9	83	1977789221	123.95	2364805624	5823	4.75735	1.63855	7.79518	0.273595	0.0701566	0.00246236	0.345431	3.54722e-08	1.98657e-08	1	0	0	1	0	0
AAAAGG	52	208	6	83	1977789221	123.95	2364805624	1248	4	0.626506	2.50602	0.0879565	0.0150361	0.000527739	0.193626	7.6025e-09	4.25768e-09	1	0	0	1	0	0
AAAAGGAGCCAAAGTCAC	253	1101	18	83	1977789221	123.95	2364805624	19818	4.35178	3.04819	13.2651	0.465577	0.238771	0.00838039	0.631965	1.20726e-07	6.76111e-08	1	0	0	1	1	0
AAAAGGAGCCAACGTCAC	524	2223	18	83	1977789221	123.95	2364805624	40014	4.24237	6.31325	26.7831	0.940035	0.482096	0.0169206	0.616076	2.43755e-07	1.36512e-07	1	0	0	1	1	0
AAAAGGCAAGG	67	320	11	83	1977789221	123.95	2364805624	3520	4.77612	0.807229	3.85542	0.135318	0.0424096	0.00148849	0.423859	2.1443e-08	1.20088e-08	1	0	0	1	0	0
AAAAGGGGCAGCAGT	129	568	15	83	1977789221	123.95	2364805624	8520	4.4031	1.55422	6.84337	0.240189	0.102651	0.00360283	0.532848	5.19017e-08	2.90668e-08	1	0	0	1	1	0
AAAAGGGTAACAGAT	103	412	15	83	1977789221	123.95	2364805624	6180	4	1.24096	4.96386	0.174222	0.0744578	0.00261332	0.484066	3.7647e-08	2.10837e-08	1	0	0	1	0	0
AAAAGT	155	620	6	83	1977789221	123.95	2364805624	3720	4	1.86747	7.46988	0.262178	0.0448193	0.00157307	0.193626	2.26613e-08	1.26911e-08	1	0	0	1	0	0
AAAAGTAAAGT	157	932	11	83	1977789221	123.95	2364805624	10252	5.93631	1.89157	11.2289	0.394113	0.123518	0.00433524	0.52682	6.24526e-08	3.49757e-08	1	0	0	1	1	0
AAAAGTAGACACGTGGGC	199	802	18	83	1977789221	123.95	2364805624	14436	4.03015	2.39759	9.66265	0.33914	0.173928	0.00610452	0.585258	8.79405e-08	4.92498e-08	1	0	0	1	1	0
AAAAGTCAAAGTC	120	495	13	83	1977789221	123.95	2364805624	6435	4.125	1.44578	5.96386	0.20932	0.0775301	0.00272115	0.432634	3.92004e-08	2.19536e-08	1	0	0	1	0	0
AAAAGTCACACGTATGT	631	3085	17	83	1977789221	123.95	2364805624	52445	4.88906	7.60241	37.1687	1.30455	0.631867	0.0221773	0.670545	3.19482e-07	1.78921e-07	1	0	0	1	1	0
AAAAGTGCAATGTG	135	569	14	83	1977789221	123.95	2364805624	7966	4.21481	1.62651	6.85542	0.240612	0.0959759	0.00336856	0.476058	4.85269e-08	2.71768e-08	1	0	0	1	0	0
AAAAGTGCATT	167	998	11	83	1977789221	123.95	2364805624	10978	5.97605	2.01205	12.0241	0.422022	0.132265	0.00464224	0.530347	6.68752e-08	3.74525e-08	1	0	0	1	1	0
AAAAT	817	4166	5	83	1977789221	123.95	2364805624	20830	5.09914	9.84337	50.1928	1.76167	0.250964	0.00880833	0.205694	1.26891e-07	7.10636e-08	1	0	0	1	0	0
AAAATAATAC	4	24	10	83	1977789221	123.95	2364805624	240	6	0.0481928	0.289157	0.0101488	0.00289157	0.000101488	0.484066	1.46202e-09	8.18784e-10	1	0	0	1	0	0
AAAATAGAT	29	118	9	83	1977789221	123.95	2364805624	1062	4.06897	0.349398	1.42169	0.0498984	0.0127952	0.000449086	0.295447	6.46944e-09	3.62312e-09	1	0	0	1	0	0
AAAATAT	2	8	7	83	1977789221	123.95	2364805624	56	4	0.0240964	0.0963855	0.00338294	0.000674699	2.36806e-05	0.225898	3.41138e-10	1.9105e-10	1	0	0	1	0	0
AAAATATAC	156	672	9	83	1977789221	123.95	2364805624	6048	4.30769	1.87952	8.09639	0.284167	0.0728675	0.0025575	0.312781	3.68429e-08	2.06334e-08	1	0	0	1	0	0
AAAATATTTAG	24	101	11	83	1977789221	123.95	2364805624	1111	4.20833	0.289157	1.21687	0.0427096	0.0133855	0.000469806	0.37347	6.76793e-09	3.79029e-09	1	0	0	1	0	0
AAAATC	72	288	6	83	1977789221	123.95	2364805624	1728	4	0.86747	3.46988	0.121786	0.0208193	0.000730715	0.193626	1.05265e-08	5.89524e-09	1	0	0	1	0	0
AAAATCACAG	61	394	10	83	1977789221	123.95	2364805624	3940	6.45902	0.73494	4.74699	0.16661	0.0474699	0.0016661	0.521099	2.40015e-08	1.34417e-08	1	0	0	1	1	0
AAAATCAGAAATC	100	458	13	83	1977789221	123.95	2364805624	5954	4.58	1.20482	5.51807	0.193673	0.0717349	0.00251775	0.480355	3.62703e-08	2.03127e-08	1	0	0	1	0	0
AAAATCAGGCAAAG	151	688	14	83	1977789221	123.95	2364805624	9632	4.55629	1.81928	8.28916	0.290933	0.116048	0.00407306	0.514628	5.86757e-08	3.28605e-08	1	0	0	1	1	0
AAAATCC	62	324	7	83	1977789221	123.95	2364805624	2268	5.22581	0.746988	3.90361	0.137009	0.0273253	0.000959064	0.295124	1.38161e-08	7.73751e-09	1	0	0	1	0	0
AAAATCGAAAT	70	361	11	83	1977789221	123.95	2364805624	3971	5.15714	0.843373	4.3494	0.152655	0.0478434	0.00167921	0.457673	2.41903e-08	1.35475e-08	1	0	0	1	0	0
AAAATCTTG	114	550	9	83	1977789221	123.95	2364805624	4950	4.82456	1.37349	6.62651	0.232577	0.0596386	0.0020932	0.350311	3.01542e-08	1.68874e-08	1	0	0	1	0	0
AAAATG	51	204	6	83	1977789221	123.95	2364805624	1224	4	0.614458	2.45783	0.086265	0.014747	0.00051759	0.193626	7.4563e-09	4.1758e-09	1	0	0	1	0	0
AAAATGAACT	43	206	10	83	1977789221	123.95	2364805624	2060	4.7907	0.518072	2.48193	0.0871108	0.0248193	0.000871108	0.386502	1.2549e-08	7.02789e-09	1	0	0	1	0	0
AAAATGAGTTGCC	166	888	13	83	1977789221	123.95	2364805624	11544	5.3494	2	10.6988	0.375507	0.139084	0.00488159	0.56105	7.03231e-08	3.93835e-08	1	0	0	1	1	0
AAAATGAT	195	996	8	83	1977789221	123.95	2364805624	7968	5.10769	2.3494	12	0.421176	0.096	0.00336941	0.329661	4.8539e-08	2.71836e-08	1	0	0	1	0	0
AAAATGATGATGT	125	528	13	83	1977789221	123.95	2364805624	6864	4.224	1.50602	6.36145	0.223274	0.0826988	0.00290256	0.443017	4.18138e-08	2.34172e-08	1	0	0	1	0	0
AAAATGCAGAAT	149	647	12	83	1977789221	123.95	2364805624	7764	4.34228	1.79518	7.79518	0.273595	0.0935422	0.00328315	0.42039	4.72963e-08	2.64877e-08	1	0	0	1	0	0
AAAATGCATTTAC	92	431	13	83	1977789221	123.95	2364805624	5603	4.68478	1.10843	5.19277	0.182256	0.067506	0.00236933	0.491345	3.41321e-08	1.91152e-08	1	0	0	1	0	0
AAAATGT	51	204	7	83	1977789221	123.95	2364805624	1428	4	0.614458	2.45783	0.086265	0.0172048	0.000603855	0.225898	8.69902e-09	4.87176e-09	1	0	0	1	0	0
AAAATGTAAGTAAGG	169	752	15	83	1977789221	123.95	2364805624	11280	4.4497	2.03614	9.06024	0.317997	0.135904	0.00476995	0.538488	6.87149e-08	3.84828e-08	1	0	0	1	1	0
AAAATGTACT	85	475	10	83	1977789221	123.95	2364805624	4750	5.58824	1.0241	5.72289	0.200862	0.0572289	0.00200862	0.450846	2.89358e-08	1.62051e-08	1	0	0	1	0	0
AAAATGTGC	107	446	9	83	1977789221	123.95	2364805624	4014	4.16822	1.28916	5.37349	0.188599	0.0483614	0.00169739	0.302654	2.44523e-08	1.36942e-08	1	0	0	1	0	0
AAAATT	123	492	6	83	1977789221	123.95	2364805624	2952	4	1.48193	5.92771	0.208051	0.0355663	0.00124831	0.193626	1.79828e-08	1.0071e-08	1	0	0	1	0	0
AAAATTC	2	8	7	83	1977789221	123.95	2364805624	56	4	0.0240964	0.0963855	0.00338294	0.000674699	2.36806e-05	0.225898	3.41138e-10	1.9105e-10	1	0	0	1	0	0
AAAATTCAGCTG	105	505	12	83	1977789221	123.95	2364805624	6060	4.80952	1.26506	6.08434	0.213548	0.073012	0.00256258	0.465626	3.6916e-08	2.06743e-08	1	0	0	1	0	0
AAAATTGAGT	1	4	10	83	1977789221	123.95	2364805624	40	4	0.0120482	0.0481928	0.00169147	0.000481928	1.69147e-05	0.322711	2.4367e-10	1.36464e-10	1	0	0	1	0	0
AAAATTGGC	46	205	9	83	1977789221	123.95	2364805624	1845	4.45652	0.554217	2.46988	0.0866879	0.0222289	0.000780191	0.323588	1.12393e-08	6.2944e-09	1	0	0	1	0	0
AAAATTT	1	4	7	83	1977789221	123.95	2364805624	28	4	0.0120482	0.0481928	0.00169147	0.000337349	1.18403e-05	0.225898	1.70569e-10	9.55248e-11	1	0	0	1	0	0
AAAATTTGATGG	104	446	12	83	1977789221	123.95	2364805624	5352	4.28846	1.25301	5.37349	0.188599	0.0644819	0.00226319	0.41518	3.2603e-08	1.82589e-08	1	0	0	1	0	0
AAAC	7238	50366	4	83	1977789221	123.95	2364805624	201464	6.95855	87.2048	606.819	21.2982	2.42728	0.0851926	0.22456	1.22727e-06	6.87314e-07	1	0	0	0	0	0
AAACAAACGCACACTCAG	459	2078	18	83	1977789221	123.95	2364805624	37404	4.52723	5.53012	25.0361	0.878719	0.450651	0.0158169	0.657444	2.27856e-07	1.27607e-07	1	0	0	1	1	0
AAACAAC	3	12	7	83	1977789221	123.95	2364805624	84	4	0.0361446	0.144578	0.00507441	0.00101205	3.55209e-05	0.225898	5.11707e-10	2.86574e-10	1	0	0	1	0	0
AAACAACAAGAGCCT	257	1279	15	83	1977789221	123.95	2364805624	19185	4.97665	3.09639	15.4096	0.540848	0.231145	0.00811272	0.602257	1.1687e-07	6.54515e-08	1	0	0	1	1	0
AAACAAGAAACTCAT	65	294	15	83	1977789221	123.95	2364805624	4410	4.52308	0.783133	3.54217	0.124323	0.0531325	0.00186485	0.547367	2.68646e-08	1.50452e-08	1	0	0	1	1	0
AAACAAGTGGAGTTAT	154	711	16	83	1977789221	123.95	2364805624	11376	4.61688	1.85542	8.56627	0.300659	0.13706	0.00481054	0.595967	6.92997e-08	3.88104e-08	1	0	0	1	1	0
AAACAATAGTAACTGG	146	629	16	83	1977789221	123.95	2364805624	10064	4.30822	1.75904	7.57831	0.265984	0.121253	0.00425574	0.556123	6.13073e-08	3.43343e-08	1	0	0	1	1	0
AAACAATCGTCGGAC	201	894	15	83	1977789221	123.95	2364805624	13410	4.44776	2.42169	10.7711	0.378044	0.161566	0.00567066	0.538253	8.16903e-08	4.57495e-08	1	0	0	1	1	0
AAACAC	226	909	6	83	1977789221	123.95	2364805624	5454	4.02212	2.72289	10.9518	0.384387	0.0657108	0.00230632	0.194697	3.32244e-08	1.86069e-08	1	0	0	1	0	0
AAACACAAACGCT	258	1214	13	83	1977789221	123.95	2364805624	15782	4.70543	3.10843	14.6265	0.513361	0.190145	0.0066737	0.49351	9.614e-08	5.38419e-08	1	0	0	1	0	0
AAACACAATGT	152	743	11	83	1977789221	123.95	2364805624	8173	4.88816	1.83133	8.95181	0.314191	0.0984699	0.0034561	0.433802	4.97879e-08	2.7883e-08	1	0	0	1	0	0
AAACACAC	1017	4798	8	83	1977789221	123.95	2364805624	38384	4.7178	12.253	57.8072	2.02892	0.462458	0.0162314	0.304497	2.33826e-07	1.30951e-07	1	0	0	1	0	0
AAACACACACACAGAGAGAG	1	4	20	83	1977789221	123.95	2364805624	80	4	0.0120482	0.0481928	0.00169147	0.000963855	3.38294e-05	0.645422	4.8734e-10	2.72928e-10	1	0	0	1	1	0
AAACACACACC	216	1227	11	83	1977789221	123.95	2364805624	13497	5.68056	2.60241	14.7831	0.518859	0.162614	0.00570745	0.504124	8.22203e-08	4.60464e-08	1	0	0	1	1	0
AAACACACCAAC	234	1090	12	83	1977789221	123.95	2364805624	13080	4.65812	2.81928	13.1325	0.460926	0.15759	0.00553111	0.450968	7.96801e-08	4.46237e-08	1	0	0	1	0	0
AAACACAGAGGCGCGCTC	316	1379	18	83	1977789221	123.95	2364805624	24822	4.36392	3.80723	16.6145	0.583135	0.29906	0.0104964	0.633728	1.51209e-07	8.46827e-08	1	0	0	1	1	0
AAACACAGGGAGAATCAGTCAG	1	4	22	83	1977789221	123.95	2364805624	88	4	0.0120482	0.0481928	0.00169147	0.00106024	3.72124e-05	0.709964	5.36074e-10	3.00221e-10	1	0	0	1	1	0
AAACACATAC	69	309	10	83	1977789221	123.95	2364805624	3090	4.47826	0.831325	3.72289	0.130666	0.0372289	0.00130666	0.361296	1.88235e-08	1.05418e-08	1	0	0	1	0	0
AAACACCAC	82	492	9	83	1977789221	123.95	2364805624	4428	6	0.987952	5.92771	0.208051	0.0533494	0.00187246	0.43566	2.69743e-08	1.51066e-08	1	0	0	1	0	0
AAACACCGATATAGTG	1	4	16	83	1977789221	123.95	2364805624	64	4	0.0120482	0.0481928	0.00169147	0.000771084	2.70635e-05	0.516337	3.89872e-10	2.18342e-10	1	0	0	1	1	0
AAACACTGGAAT	117	495	12	83	1977789221	123.95	2364805624	5940	4.23077	1.40964	5.96386	0.20932	0.0715663	0.00251183	0.409594	3.6185e-08	2.02649e-08	1	0	0	1	0	0
AAACAG	3	13	6	83	1977789221	123.95	2364805624	78	4.33333	0.0361446	0.156627	0.00549728	0.000939759	3.29837e-05	0.209762	4.75156e-10	2.66105e-10	1	0	0	1	0	0
AAACAGAACTCCAT	114	498	14	83	1977789221	123.95	2364805624	6972	4.36842	1.37349	6	0.210588	0.084	0.00294823	0.493408	4.24717e-08	2.37857e-08	1	0	0	1	0	0
AAACAGAATGGG	107	461	12	83	1977789221	123.95	2364805624	5532	4.30841	1.28916	5.55422	0.194942	0.0666506	0.0023393	0.417111	3.36995e-08	1.8873e-08	1	0	0	1	0	0
AAACAGACACCCACAC	318	1464	16	83	1977789221	123.95	2364805624	23424	4.60377	3.83133	17.6386	0.619078	0.282217	0.00990525	0.594275	1.42693e-07	7.99133e-08	1	0	0	1	1	0
AAACAGCAGTGGAAT	197	946	15	83	1977789221	123.95	2364805624	14190	4.80203	2.37349	11.3976	0.400033	0.170964	0.00600049	0.581125	8.64419e-08	4.84106e-08	1	0	0	1	1	0
AAACAGG	1	4	7	83	1977789221	123.95	2364805624	28	4	0.0120482	0.0481928	0.00169147	0.000337349	1.18403e-05	0.225898	1.70569e-10	9.55248e-11	1	0	0	1	0	0
AAACAGGAACTATGG	173	793	15	83	1977789221	123.95	2364805624	11895	4.58382	2.08434	9.55422	0.335334	0.143313	0.00503001	0.554717	7.24613e-08	4.0581e-08	1	0	0	1	1	0
AAACAGTATACAGG	116	464	14	83	1977789221	123.95	2364805624	6496	4	1.39759	5.59036	0.196211	0.0782651	0.00274695	0.451795	3.9572e-08	2.21617e-08	1	0	0	1	0	0
AAACAT	86	344	6	83	1977789221	123.95	2364805624	2064	4	1.03614	4.14458	0.145467	0.0248675	0.000872799	0.193626	1.25734e-08	7.04154e-09	1	0	0	1	0	0
AAACATATACGGAACAAC	1293	6009	18	83	1977789221	123.95	2364805624	108162	4.64733	15.5783	72.3976	2.54101	1.30316	0.0457382	0.674885	6.58896e-07	3.69005e-07	1	0	0	1	1	0
AAACATT	1	4	7	83	1977789221	123.95	2364805624	28	4	0.0120482	0.0481928	0.00169147	0.000337349	1.18403e-05	0.225898	1.70569e-10	9.55248e-11	1	0	0	1	0	0
AAACC	92	489	5	83	1977789221	123.95	2364805624	2445	5.31522	1.10843	5.89157	0.206782	0.0294578	0.00103391	0.21441	1.48943e-08	8.34136e-09	1	0	0	1	0	0
AAACCAACACAT	134	542	12	83	1977789221	123.95	2364805624	6504	4.04478	1.61446	6.53012	0.229194	0.0783614	0.00275033	0.391588	3.96207e-08	2.2189e-08	1	0	0	1	0	0
AAACCAC	37	176	7	83	1977789221	123.95	2364805624	1232	4.75676	0.445783	2.12048	0.0744247	0.0148434	0.000520973	0.268635	7.50503e-09	4.20309e-09	1	0	0	1	0	0
AAACCACAAC	1	4	10	83	1977789221	123.95	2364805624	40	4	0.0120482	0.0481928	0.00169147	0.000481928	1.69147e-05	0.322711	2.4367e-10	1.36464e-10	1	0	0	1	0	0
AAACCAGACATT	114	533	12	83	1977789221	123.95	2364805624	6396	4.67544	1.37349	6.42169	0.225389	0.0770602	0.00270466	0.452644	3.89628e-08	2.18206e-08	1	0	0	1	0	0
AAACCAGGACCC	1	9	12	83	1977789221	123.95	2364805624	108	9	0.0120482	0.108434	0.00380581	0.0013012	4.56697e-05	0.871319	6.57909e-10	3.68453e-10	1	0	0	1	1	0
AAACCATTAT	56	244	10	83	1977789221	123.95	2364805624	2440	4.35714	0.674699	2.93976	0.10318	0.0293976	0.0010318	0.351524	1.48639e-08	8.3243e-09	1	0	0	1	0	0
AAACCC	47	238	6	83	1977789221	123.95	2364805624	1428	5.06383	0.566265	2.86747	0.100643	0.0172048	0.000603855	0.245123	8.69902e-09	4.87176e-09	1	0	0	1	0	0
AAACCCC	1	4	7	83	1977789221	123.95	2364805624	28	4	0.0120482	0.0481928	0.00169147	0.000337349	1.18403e-05	0.225898	1.70569e-10	9.55248e-11	1	0	0	1	0	0
AAACCG	1	4	6	83	1977789221	123.95	2364805624	24	4	0.0120482	0.0481928	0.00169147	0.000289157	1.01488e-05	0.193626	1.46202e-10	8.18784e-11	1	0	0	1	0	0
AAACCT	4	17	6	83	1977789221	123.95	2364805624	102	4.25	0.0481928	0.204819	0.00718875	0.00122892	4.31325e-05	0.205728	6.21358e-10	3.47983e-10	1	0	0	1	0	0
AAACCTAAAT	69	341	10	83	1977789221	123.95	2364805624	3410	4.94203	0.831325	4.10843	0.144198	0.0410843	0.00144198	0.398711	2.07729e-08	1.16336e-08	1	0	0	1	0	0
AAACCTAACTCAC	139	567	13	83	1977789221	123.95	2364805624	7371	4.07914	1.6747	6.83133	0.239766	0.0888072	0.00311696	0.427824	4.49023e-08	2.51469e-08	1	0	0	1	0	0
AAACCTCGATACCTGG	262	1062	16	83	1977789221	123.95	2364805624	16992	4.05344	3.15663	12.7952	0.449086	0.204723	0.00718537	0.523235	1.03511e-07	5.79699e-08	1	0	0	1	1	0
AAACCTGTAAT	94	456	11	83	1977789221	123.95	2364805624	5016	4.85106	1.13253	5.49398	0.192828	0.0604337	0.0021211	0.43051	3.05562e-08	1.71126e-08	1	0	0	1	0	0
AAACCTTGAGCTTGATAG	302	1252	18	83	1977789221	123.95	2364805624	22536	4.1457	3.63855	15.0843	0.52943	0.271518	0.00952975	0.602037	1.37284e-07	7.68838e-08	1	0	0	1	1	0
AAACGCTGGAACAAG	242	1115	15	83	1977789221	123.95	2364805624	16725	4.60744	2.91566	13.4337	0.471498	0.201506	0.00707246	0.557576	1.01884e-07	5.7059e-08	1	0	0	1	1	0
AAACGCTGTCTCT	575	3276	13	83	1977789221	123.95	2364805624	42588	5.69739	6.92771	39.4699	1.38531	0.513108	0.0180091	0.597548	2.59435e-07	1.45293e-07	1	0	0	1	1	0
AAACGGAAATCCCTTAT	164	752	17	83	1977789221	123.95	2364805624	12784	4.58537	1.9759	9.06024	0.317997	0.154024	0.00540594	0.628892	7.78769e-08	4.36139e-08	1	0	0	1	1	0
AAACGTATCGACC	329	1576	13	83	1977789221	123.95	2364805624	20488	4.79027	3.96386	18.988	0.66644	0.246843	0.00866371	0.502409	1.24808e-07	6.98968e-08	1	0	0	1	1	0
AAACGTATCGACT	986	5315	13	83	1977789221	123.95	2364805624	69095	5.39047	11.8795	64.0361	2.24754	0.83247	0.029218	0.565358	4.20909e-07	2.35724e-07	1	0	0	1	1	0
AAACT	75	375	5	83	1977789221	123.95	2364805624	1875	5	0.903614	4.51807	0.158575	0.0225904	0.000792877	0.201694	1.1422e-08	6.39675e-09	1	0	0	1	0	0
AAACTAAACTAT	77	320	12	83	1977789221	123.95	2364805624	3840	4.15584	0.927711	3.85542	0.135318	0.0462651	0.00162381	0.402341	2.33923e-08	1.31005e-08	1	0	0	1	0	0
AAACTAAGGGC	20	83	11	83	1977789221	123.95	2364805624	913	4.15	0.240964	1	0.035098	0.011	0.000386078	0.368294	5.56177e-09	3.11479e-09	1	0	0	1	0	0
AAACTAT	74	594	7	83	1977789221	123.95	2364805624	4158	8.02703	0.891566	7.15663	0.251183	0.0500964	0.00175828	0.453321	2.53295e-08	1.41854e-08	1	0	0	1	0	0
AAACTCAAATCGATC	98	426	15	83	1977789221	123.95	2364805624	6390	4.34694	1.18072	5.13253	0.180142	0.076988	0.00270212	0.526051	3.89263e-08	2.18001e-08	1	0	0	1	1	0
AAACTCCATCCT	120	491	12	83	1977789221	123.95	2364805624	5892	4.09167	1.44578	5.91566	0.207628	0.070988	0.00249154	0.396127	3.58926e-08	2.01011e-08	1	0	0	1	0	0
AAACTCTACTTTCT	118	589	14	83	1977789221	123.95	2364805624	8246	4.99153	1.42169	7.09639	0.249069	0.0993494	0.00348697	0.563787	5.02326e-08	2.8132e-08	1	0	0	1	1	0
AAACTCTGGAACAGG	129	579	15	83	1977789221	123.95	2364805624	8685	4.48837	1.55422	6.9759	0.24484	0.104639	0.00367261	0.543167	5.29068e-08	2.96297e-08	1	0	0	1	1	0
AAACTGAAGCT	91	462	11	83	1977789221	123.95	2364805624	5082	5.07692	1.09639	5.56627	0.195365	0.0612289	0.00214901	0.450554	3.09583e-08	1.73377e-08	1	0	0	1	0	0
AAACTGAGTGTATAATAT	137	558	18	83	1977789221	123.95	2364805624	10044	4.07299	1.6506	6.72289	0.23596	0.121012	0.00424728	0.591479	6.11855e-08	3.42661e-08	1	0	0	1	1	0
AAACTGGAATACT	153	663	13	83	1977789221	123.95	2364805624	8619	4.33333	1.84337	7.98795	0.280361	0.103843	0.0036447	0.454484	5.25048e-08	2.94046e-08	1	0	0	1	0	0
AAACTGGGTAAGTAC	105	433	15	83	1977789221	123.95	2364805624	6495	4.12381	1.26506	5.21687	0.183102	0.078253	0.00274653	0.499049	3.95659e-08	2.21583e-08	1	0	0	1	0	0
AAACTGGTCATC	113	465	12	83	1977789221	123.95	2364805624	5580	4.11504	1.36145	5.60241	0.196633	0.0672289	0.0023596	0.398391	3.3992e-08	1.90367e-08	1	0	0	1	0	0
AAACTGT	44	176	7	83	1977789221	123.95	2364805624	1232	4	0.53012	2.12048	0.0744247	0.0148434	0.000520973	0.225898	7.50503e-09	4.20309e-09	1	0	0	1	0	0
AAACTGTCTGTCTC	199	888	14	83	1977789221	123.95	2364805624	12432	4.46231	2.39759	10.6988	0.375507	0.149783	0.00525709	0.504013	7.57326e-08	4.2413e-08	1	0	0	1	1	0
AAACTGTGAGT	63	278	11	83	1977789221	123.95	2364805624	3058	4.4127	0.759036	3.3494	0.117557	0.0368434	0.00129313	0.391607	1.86286e-08	1.04327e-08	1	0	0	1	0	0
AAACTGTGTG	1	4	10	83	1977789221	123.95	2364805624	40	4	0.0120482	0.0481928	0.00169147	0.000481928	1.69147e-05	0.322711	2.4367e-10	1.36464e-10	1	0	0	1	0	0
AAACTGTTCCTTT	174	875	13	83	1977789221	123.95	2364805624	11375	5.02874	2.09639	10.5422	0.370009	0.137048	0.00481012	0.527419	6.92936e-08	3.88069e-08	1	0	0	1	1	0
AAACTTGGGAGTC	97	417	13	83	1977789221	123.95	2364805624	5421	4.29897	1.16867	5.0241	0.176336	0.0653133	0.00229237	0.45088	3.30234e-08	1.84943e-08	1	0	0	1	0	0
AAAG	149708	1923164	4	83	1977789221	123.95	2364805624	7692656	12.8461	1803.71	23170.7	813.244	92.6826	3.25298	0.414557	4.68617e-05	2.62443e-05	1	1	0	0	0	0
AAAGAAAGTT	99	462	10	83	1977789221	123.95	2364805624	4620	4.66667	1.19277	5.56627	0.195365	0.0556627	0.00195365	0.376496	2.81439e-08	1.57616e-08	1	0	0	1	0	0
AAAGAAG	15	60	7	83	1977789221	123.95	2364805624	420	4	0.180723	0.722892	0.0253721	0.00506024	0.000177604	0.225898	2.55853e-09	1.43287e-09	1	0	0	1	0	0
AAAGAAGAAGG	71	338	11	83	1977789221	123.95	2364805624	3718	4.76056	0.855422	4.07229	0.142929	0.0447952	0.00157222	0.422478	2.26491e-08	1.26843e-08	1	0	0	1	0	0
AAAGAAGAG	137	716	9	83	1977789221	123.95	2364805624	6444	5.22628	1.6506	8.62651	0.302773	0.0776386	0.00272496	0.37948	3.92552e-08	2.19843e-08	1	0	0	1	0	0
AAAGAAGG	127	729	8	83	1977789221	123.95	2364805624	5832	5.74016	1.53012	8.78313	0.308271	0.0702651	0.00246616	0.370482	3.55271e-08	1.98964e-08	1	0	0	1	0	0
AAAGAAGGG	1	4	9	83	1977789221	123.95	2364805624	36	4	0.0120482	0.0481928	0.00169147	0.000433735	1.52232e-05	0.29044	2.19303e-10	1.22818e-10	1	0	0	1	0	0
AAAGAATACTATACTTATGATTTGG	2070	8758	25	83	1977789221	123.95	2364805624	218950	4.23092	24.9398	105.518	3.70348	2.63795	0.0925869	0.853352	1.33379e-06	7.4697e-07	1	0	0	1	1	0
AAAGAC	98	470	6	83	1977789221	123.95	2364805624	2820	4.79592	1.18072	5.66265	0.198748	0.0339759	0.00119249	0.232154	1.71787e-08	9.62071e-09	1	0	0	1	0	0
AAAGACACAGGCAGAGAC	608	2437	18	83	1977789221	123.95	2364805624	43866	4.00822	7.3253	29.3614	1.03053	0.528506	0.0185495	0.582074	2.67221e-07	1.49653e-07	1	0	0	1	1	0
AAAGACCCAAAGCGGT	9385	48675	16	83	1977789221	123.95	2364805624	778800	5.18647	113.072	586.446	20.5831	9.38313	0.329329	0.669492	4.74425e-06	2.65695e-06	1	0	0	1	1	0
AAAGACGGGCCC	165	811	12	83	1977789221	123.95	2364805624	9732	4.91515	1.98795	9.77108	0.342946	0.117253	0.00411535	0.475852	5.92849e-08	3.32017e-08	1	0	0	1	0	0
AAAGACTATAC	58	234	11	83	1977789221	123.95	2364805624	2574	4.03448	0.698795	2.81928	0.0989511	0.031012	0.00108846	0.358042	1.56802e-08	8.78146e-09	1	0	0	1	0	0
AAAGACTGTACC	312	1539	12	83	1977789221	123.95	2364805624	18468	4.93269	3.75904	18.5422	0.650793	0.222506	0.00780952	0.47755	1.12502e-07	6.30054e-08	1	0	0	1	0	0
AAAGAG	524	3752	6	83	1977789221	123.95	2364805624	22512	7.16031	6.31325	45.2048	1.5866	0.271229	0.0095196	0.346606	1.37137e-07	7.68019e-08	1	0	0	1	0	0
AAAGAGAAT	85	382	9	83	1977789221	123.95	2364805624	3438	4.49412	1.0241	4.60241	0.161535	0.0414217	0.00145382	0.326318	2.09434e-08	1.17291e-08	1	0	0	1	0	0
AAAGAGAG	4044	24624	8	83	1977789221	123.95	2364805624	196992	6.08902	48.7229	296.675	10.4127	2.3734	0.0833016	0.392999	1.20003e-06	6.72058e-07	1	0	0	1	0	0
AAAGAGAGAAG	156	686	11	83	1977789221	123.95	2364805624	7546	4.39744	1.87952	8.26506	0.290087	0.0909157	0.00319096	0.390252	4.59683e-08	2.57439e-08	1	0	0	1	0	0
AAAGAGAGAG	2222	11083	10	83	1977789221	123.95	2364805624	110830	4.98785	26.7711	133.53	4.68664	1.3353	0.0468664	0.402408	6.75148e-07	3.78108e-07	1	0	0	1	0	0
AAAGAGAGAGAT	198	956	12	83	1977789221	123.95	2364805624	11472	4.82828	2.38554	11.5181	0.404262	0.138217	0.00485114	0.467442	6.98845e-08	3.91379e-08	1	0	0	1	0	0
AAAGAGAGAGCG	78	324	12	83	1977789221	123.95	2364805624	3888	4.15385	0.939759	3.90361	0.137009	0.0468434	0.00164411	0.402147	2.36847e-08	1.32643e-08	1	0	0	1	0	0
AAAGAGAGGG	108	606	10	83	1977789221	123.95	2364805624	6060	5.61111	1.3012	7.3012	0.256258	0.073012	0.00256258	0.452691	3.6916e-08	2.06743e-08	1	0	0	1	0	0
AAAGAGATATATAG	42	200	14	83	1977789221	123.95	2364805624	2800	4.7619	0.506024	2.40964	0.0845735	0.0337349	0.00118403	0.537851	1.70569e-08	9.55248e-09	1	0	0	1	1	0
AAAGAGC	106	509	7	83	1977789221	123.95	2364805624	3563	4.80189	1.27711	6.13253	0.21524	0.0429277	0.00150668	0.271184	2.17049e-08	1.21555e-08	1	0	0	1	0	0
AAAGAGCCAACGTCAC	124	496	16	83	1977789221	123.95	2364805624	7936	4	1.49398	5.9759	0.209742	0.0956145	0.00335588	0.516337	4.83441e-08	2.70745e-08	1	0	0	1	1	0
AAAGAGGGAGAGAG	81	388	14	83	1977789221	123.95	2364805624	5432	4.79012	0.975904	4.6747	0.164073	0.0654458	0.00229702	0.541039	3.30904e-08	1.85318e-08	1	0	0	1	1	0
AAAGAGTATC	126	669	10	83	1977789221	123.95	2364805624	6690	5.30952	1.51807	8.06024	0.282899	0.0806024	0.00282899	0.42836	4.07538e-08	2.28236e-08	1	0	0	1	0	0
AAAGAGTCCAAGTC	102	423	14	83	1977789221	123.95	2364805624	5922	4.14706	1.22892	5.09639	0.178873	0.0713494	0.00250422	0.468405	3.60753e-08	2.02035e-08	1	0	0	1	0	0
AAAGAGTCCAGCCC	147	640	14	83	1977789221	123.95	2364805624	8960	4.35374	1.77108	7.71084	0.270635	0.107952	0.00378889	0.49175	5.45821e-08	3.05679e-08	1	0	0	1	0	0
AAAGAGTGCAAGTG	317	1324	14	83	1977789221	123.95	2364805624	18536	4.17666	3.81928	15.9518	0.559877	0.223325	0.00783828	0.471748	1.12917e-07	6.32374e-08	1	0	0	1	0	0
AAAGAGTGGTATAT	178	732	14	83	1977789221	123.95	2364805624	10248	4.11236	2.14458	8.81928	0.309539	0.12347	0.00433355	0.464486	6.24282e-08	3.49621e-08	1	0	0	1	0	0
AAAGAT	47	188	6	83	1977789221	123.95	2364805624	1128	4	0.566265	2.26506	0.0794991	0.0135904	0.000476995	0.193626	6.87149e-09	3.84828e-09	1	0	0	1	0	0
AAAGATGATGT	1	5	11	83	1977789221	123.95	2364805624	55	5	0.0120482	0.060241	0.00211434	0.000662651	2.32577e-05	0.443727	3.35046e-10	1.87638e-10	1	0	0	1	0	0
AAAGC	124	620	5	83	1977789221	123.95	2364805624	3100	5	1.49398	7.46988	0.262178	0.0373494	0.00131089	0.201694	1.88844e-08	1.0576e-08	1	0	0	1	0	0
AAAGCAAATAT	93	397	11	83	1977789221	123.95	2364805624	4367	4.26882	1.12048	4.78313	0.167878	0.0526145	0.00184666	0.378838	2.66027e-08	1.48985e-08	1	0	0	1	0	0
AAAGCAAGAGAACTGC	473	2116	16	83	1977789221	123.95	2364805624	33856	4.47357	5.6988	25.494	0.894788	0.407904	0.0143166	0.577468	2.06242e-07	1.15503e-07	1	0	0	1	1	0
AAAGCACACACTC	45	198	13	83	1977789221	123.95	2364805624	2574	4.4	0.542169	2.38554	0.0837278	0.031012	0.00108846	0.461476	1.56802e-08	8.78146e-09	1	0	0	1	0	0
AAAGCAGAGC	83	350	10	83	1977789221	123.95	2364805624	3500	4.21687	1	4.21687	0.148004	0.0421687	0.00148004	0.340207	2.13211e-08	1.19406e-08	1	0	0	1	0	0
AAAGCAGCGGGAAT	571	2720	14	83	1977789221	123.95	2364805624	38080	4.76357	6.87952	32.7711	1.1502	0.458795	0.0161028	0.53804	2.31974e-07	1.29914e-07	1	0	0	1	1	0
AAAGCAGG	70	313	8	83	1977789221	123.95	2364805624	2504	4.47143	0.843373	3.77108	0.132358	0.0301687	0.00105886	0.288596	1.52537e-08	8.54264e-09	1	0	0	1	0	0
AAAGCATGT	94	423	9	83	1977789221	123.95	2364805624	3807	4.5	1.13253	5.09639	0.178873	0.0458675	0.00160986	0.326745	2.31913e-08	1.2988e-08	1	0	0	1	0	0
AAAGCC	38	152	6	83	1977789221	123.95	2364805624	912	4	0.457831	1.83133	0.0642759	0.010988	0.000385655	0.193626	5.55567e-09	3.11138e-09	1	0	0	1	0	0
AAAGCCGGTAT	107	572	11	83	1977789221	123.95	2364805624	6292	5.34579	1.28916	6.89157	0.24188	0.0758072	0.00266068	0.474415	3.83293e-08	2.14658e-08	1	0	0	1	0	0
AAAGCCTATCGTTGG	324	1627	15	83	1977789221	123.95	2364805624	24405	5.0216	3.90361	19.6024	0.688006	0.294036	0.0103201	0.607697	1.48669e-07	8.32601e-08	1	0	0	1	1	0
AAAGCCTTGATCCCTG	107	448	16	83	1977789221	123.95	2364805624	7168	4.18692	1.28916	5.39759	0.189445	0.0863614	0.00303112	0.540465	4.36656e-08	2.44543e-08	1	0	0	1	1	0
AAAGCGACTCTGT	131	565	13	83	1977789221	123.95	2364805624	7345	4.31298	1.57831	6.80723	0.23892	0.088494	0.00310596	0.452349	4.47439e-08	2.50582e-08	1	0	0	1	0	0
AAAGCTGCTCTCTT	151	670	14	83	1977789221	123.95	2364805624	9380	4.43709	1.81928	8.07229	0.283321	0.113012	0.0039665	0.501163	5.71406e-08	3.20008e-08	1	0	0	1	1	0
AAAGG	93	962	5	83	1977789221	123.95	2364805624	4810	10.3441	1.12048	11.5904	0.406799	0.0579518	0.00203399	0.417268	2.93013e-08	1.64098e-08	1	0	0	1	0	0
AAAGGAAGG	295	1551	9	83	1977789221	123.95	2364805624	13959	5.25763	3.55422	18.6867	0.655868	0.168181	0.00590281	0.381756	8.50347e-08	4.76225e-08	1	0	0	1	0	0
AAAGGAAGGG	82	421	10	83	1977789221	123.95	2364805624	4210	5.13415	0.987952	5.07229	0.178027	0.0507229	0.00178027	0.414211	2.56463e-08	1.43628e-08	1	0	0	1	0	0
AAAGGATAGTCGCAAT	208	884	16	83	1977789221	123.95	2364805624	14144	4.25	2.50602	10.6506	0.373815	0.17041	0.00598104	0.548608	8.61617e-08	4.82537e-08	1	0	0	1	1	0
AAAGGATAGTCGCAGT	275	1267	16	83	1977789221	123.95	2364805624	20272	4.60727	3.31325	15.2651	0.535773	0.244241	0.00857237	0.594727	1.23492e-07	6.91599e-08	1	0	0	1	1	0
AAAGGATTTAATGCAAGG	154	737	18	83	1977789221	123.95	2364805624	13266	4.78571	1.85542	8.87952	0.311654	0.159831	0.00560976	0.694981	8.08131e-08	4.52583e-08	1	0	0	1	1	0
AAAGGC	1	4	6	83	1977789221	123.95	2364805624	24	4	0.0120482	0.0481928	0.00169147	0.000289157	1.01488e-05	0.193626	1.46202e-10	8.18784e-11	1	0	0	1	0	0
AAAGGCAACAT	996	4868	11	83	1977789221	123.95	2364805624	53548	4.88755	12	58.6506	2.05852	0.645157	0.0226437	0.433748	3.26201e-07	1.82684e-07	1	0	0	1	0	0
AAAGGCCTTGGGGAGCAACATT	1	4	22	83	1977789221	123.95	2364805624	88	4	0.0120482	0.0481928	0.00169147	0.00106024	3.72124e-05	0.709964	5.36074e-10	3.00221e-10	1	0	0	1	1	0
AAAGGCGTTCTTCCACGGGCCC	1	4	22	83	1977789221	123.95	2364805624	88	4	0.0120482	0.0481928	0.00169147	0.00106024	3.72124e-05	0.709964	5.36074e-10	3.00221e-10	1	0	0	1	1	0
AAAGGCTCCCAGAAATCTT	151	643	19	83	1977789221	123.95	2364805624	12217	4.25828	1.81928	7.74699	0.271904	0.147193	0.00516618	0.652741	7.44229e-08	4.16795e-08	1	0	0	1	1	0
AAAGGCTCTAACT	169	896	13	83	1977789221	123.95	2364805624	11648	5.30178	2.03614	10.7952	0.378889	0.140337	0.00492556	0.556055	7.09567e-08	3.97383e-08	1	0	0	1	1	0
AAAGGG	18	90	6	83	1977789221	123.95	2364805624	540	5	0.216867	1.08434	0.0380581	0.00650602	0.000228349	0.242033	3.28954e-09	1.84226e-09	1	0	0	1	0	0
AAAGGGAAGAT	523	2096	11	83	1977789221	123.95	2364805624	23056	4.00765	6.3012	25.253	0.886331	0.277783	0.00974964	0.355661	1.40451e-07	7.86578e-08	1	0	0	1	0	0
AAAGGGC	1	4	7	83	1977789221	123.95	2364805624	28	4	0.0120482	0.0481928	0.00169147	0.000337349	1.18403e-05	0.225898	1.70569e-10	9.55248e-11	1	0	0	1	0	0
AAAGGGCAAT	103	434	10	83	1977789221	123.95	2364805624	4340	4.21359	1.24096	5.22892	0.183525	0.0522892	0.00183525	0.339943	2.64382e-08	1.48063e-08	1	0	0	1	0	0
AAAGGGT	85	340	7	83	1977789221	123.95	2364805624	2380	4	1.0241	4.09639	0.143775	0.0286747	0.00100643	0.225898	1.44984e-08	8.11961e-09	1	0	0	1	0	0
AAAGGT	83	332	6	83	1977789221	123.95	2364805624	1992	4	1	4	0.140392	0.024	0.000842353	0.193626	1.21348e-08	6.79591e-09	1	0	0	1	0	0
AAAGGTAGACTATAGG	193	883	16	83	1977789221	123.95	2364805624	14128	4.57513	2.3253	10.6386	0.373392	0.170217	0.00597428	0.590577	8.60642e-08	4.81991e-08	1	0	0	1	1	0
AAAGGTTAGACCAGACT	184	765	17	83	1977789221	123.95	2364805624	13005	4.15761	2.21687	9.21687	0.323494	0.156687	0.00549939	0.570225	7.92232e-08	4.43678e-08	1	0	0	1	1	0
AAAGT	422	2145	5	83	1977789221	123.95	2364805624	10725	5.08294	5.08434	25.8434	0.907051	0.129217	0.00453526	0.20504	6.5334e-08	3.65894e-08	1	0	0	1	0	0
AAAGTAAC	140	915	8	83	1977789221	123.95	2364805624	7320	6.53571	1.68675	11.0241	0.386924	0.0881928	0.00309539	0.421829	4.45916e-08	2.49729e-08	1	0	0	1	0	0
AAAGTAACAAT	161	989	11	83	1977789221	123.95	2364805624	10879	6.14286	1.93976	11.9157	0.418216	0.131072	0.00460038	0.545151	6.62721e-08	3.71148e-08	1	0	0	1	1	0
AAAGTAAGGGC	159	959	11	83	1977789221	123.95	2364805624	10549	6.03145	1.91566	11.5542	0.40553	0.127096	0.00446083	0.535264	6.42618e-08	3.5989e-08	1	0	0	1	1	0
AAAGTAAGTATAGAG	479	2009	15	83	1977789221	123.95	2364805624	30135	4.19415	5.77108	24.2048	0.849541	0.363072	0.0127431	0.507562	1.83575e-07	1.02809e-07	1	0	0	1	1	0
AAAGTAC	44	176	7	83	1977789221	123.95	2364805624	1232	4	0.53012	2.12048	0.0744247	0.0148434	0.000520973	0.225898	7.50503e-09	4.20309e-09	1	0	0	1	0	0
AAAGTATCAACCC	124	687	13	83	1977789221	123.95	2364805624	8931	5.54032	1.49398	8.27711	0.29051	0.107602	0.00377663	0.581075	5.44054e-08	3.0469e-08	1	0	0	1	1	0
AAAGTC	187	748	6	83	1977789221	123.95	2364805624	4488	4	2.25301	9.01205	0.316305	0.0540723	0.00189783	0.193626	2.73398e-08	1.53113e-08	1	0	0	1	0	0
AAAGTCCATAT	1307	6081	11	83	1977789221	123.95	2364805624	66891	4.65264	15.747	73.2651	2.57146	0.805916	0.028286	0.412901	4.07483e-07	2.28205e-07	1	0	0	1	0	0
AAAGTCCGAC	1	4	10	83	1977789221	123.95	2364805624	40	4	0.0120482	0.0481928	0.00169147	0.000481928	1.69147e-05	0.322711	2.4367e-10	1.36464e-10	1	0	0	1	0	0
AAAGTCTATAT	131	651	11	83	1977789221	123.95	2364805624	7161	4.96947	1.57831	7.84337	0.275287	0.0862771	0.00302816	0.441018	4.3623e-08	2.44305e-08	1	0	0	1	0	0
AAAGTCTTGAGTC	144	654	13	83	1977789221	123.95	2364805624	8502	4.54167	1.73494	7.87952	0.276555	0.102434	0.00359522	0.476335	5.1792e-08	2.90054e-08	1	0	0	1	0	0
AAAGTG	93	372	6	83	1977789221	123.95	2364805624	2232	4	1.12048	4.48193	0.157307	0.0268916	0.000943841	0.193626	1.35968e-08	7.61469e-09	1	0	0	1	0	0
AAAGTGACAC	142	883	10	83	1977789221	123.95	2364805624	8830	6.21831	1.71084	10.6386	0.373392	0.106386	0.00373392	0.501679	5.37901e-08	3.01244e-08	1	0	0	1	1	0
AAAGTGATACAC	159	665	12	83	1977789221	123.95	2364805624	7980	4.18239	1.91566	8.01205	0.281207	0.0961446	0.00337448	0.404911	4.86121e-08	2.72246e-08	1	0	0	1	0	0
AAAGTGCAATGTGT	89	360	14	83	1977789221	123.95	2364805624	5040	4.04494	1.07229	4.33735	0.152232	0.0607229	0.00213125	0.456871	3.07024e-08	1.71945e-08	1	0	0	1	0	0
AAAGTGCGGAC	40	210	11	83	1977789221	123.95	2364805624	2310	5.25	0.481928	2.53012	0.0888022	0.0278313	0.000976824	0.465914	1.40719e-08	7.88079e-09	1	0	0	1	0	0
AAAGTGT	35	140	7	83	1977789221	123.95	2364805624	980	4	0.421687	1.68675	0.0592015	0.0118072	0.00041441	0.225898	5.96991e-09	3.34337e-09	1	0	0	1	0	0
AAAGTGTACAT	97	438	11	83	1977789221	123.95	2364805624	4818	4.51546	1.16867	5.27711	0.185216	0.0580482	0.00203738	0.400727	2.935e-08	1.64371e-08	1	0	0	1	0	0
AAAGTGTCAGAT	4405	18286	12	83	1977789221	123.95	2364805624	219432	4.15119	53.0723	220.313	7.73256	2.64376	0.0927907	0.40189	1.33672e-06	7.48614e-07	1	0	0	1	0	0
AAAGTGTCAGTATT	176	870	14	83	1977789221	123.95	2364805624	12180	4.94318	2.12048	10.4819	0.367895	0.146747	0.00515053	0.558326	7.41975e-08	4.15533e-08	1	0	0	1	1	0
AAAGTGTCGCTGCTC	153	638	15	83	1977789221	123.95	2364805624	9570	4.16993	1.84337	7.68675	0.26979	0.115301	0.00404684	0.504631	5.8298e-08	3.2649e-08	1	0	0	1	1	0
AAAGTGTTCTAGTATT	177	810	16	83	1977789221	123.95	2364805624	12960	4.57627	2.13253	9.75904	0.342523	0.156145	0.00548037	0.590725	7.8949e-08	4.42143e-08	1	0	0	1	1	0
AAAGTT	251	3777	6	83	1977789221	123.95	2364805624	22662	15.0478	3.0241	45.506	1.59717	0.273036	0.00958303	0.728413	1.38051e-07	7.73137e-08	1	0	0	1	1	0
AAAGTTAG	78	353	8	83	1977789221	123.95	2364805624	2824	4.52564	0.939759	4.25301	0.149272	0.0340241	0.00119418	0.292095	1.72031e-08	9.63436e-09	1	0	0	1	0	0
AAAT	14344	94503	4	83	1977789221	123.95	2364805624	378012	6.58833	172.819	1138.59	39.9623	4.55436	0.159849	0.212612	2.30275e-06	1.28963e-06	1	1	0	0	0	0
AAATAAATAGAG	56	262	12	83	1977789221	123.95	2364805624	3144	4.67857	0.674699	3.15663	0.110791	0.0378795	0.0013295	0.452948	1.91525e-08	1.07261e-08	1	0	0	1	0	0
AAATAAG	1	4	7	83	1977789221	123.95	2364805624	28	4	0.0120482	0.0481928	0.00169147	0.000337349	1.18403e-05	0.225898	1.70569e-10	9.55248e-11	1	0	0	1	0	0
AAATAATAG	88	376	9	83	1977789221	123.95	2364805624	3384	4.27273	1.06024	4.53012	0.158998	0.0407711	0.00143098	0.310242	2.06145e-08	1.15449e-08	1	0	0	1	0	0
AAATAATAGTG	1	5	11	83	1977789221	123.95	2364805624	55	5	0.0120482	0.060241	0.00211434	0.000662651	2.32577e-05	0.443727	3.35046e-10	1.87638e-10	1	0	0	1	0	0
AAATAATG	199	800	8	83	1977789221	123.95	2364805624	6400	4.0201	2.39759	9.63855	0.338294	0.0771084	0.00270635	0.259466	3.89872e-08	2.18342e-08	1	0	0	1	0	0
AAATAC	59	236	6	83	1977789221	123.95	2364805624	1416	4	0.710843	2.84337	0.0997968	0.0170602	0.000598781	0.193626	8.62591e-09	4.83082e-09	1	0	0	1	0	0
AAATACAATGG	100	424	11	83	1977789221	123.95	2364805624	4664	4.24	1.20482	5.10843	0.179296	0.0561928	0.00197226	0.376281	2.84119e-08	1.59117e-08	1	0	0	1	0	0
AAATACAGAG	383	2227	10	83	1977789221	123.95	2364805624	22270	5.81462	4.61446	26.8313	0.941726	0.268313	0.00941726	0.46911	1.35663e-07	7.59763e-08	1	0	0	1	0	0
AAATACAT	275	1130	8	83	1977789221	123.95	2364805624	9040	4.10909	3.31325	13.6145	0.477841	0.108916	0.00382272	0.26521	5.50694e-08	3.08409e-08	1	0	0	1	0	0
AAATACATTAT	17	79	11	83	1977789221	123.95	2364805624	869	4.64706	0.204819	0.951807	0.0334066	0.0104699	0.000367472	0.412405	5.29373e-09	2.96468e-09	1	0	0	1	0	0
AAATACCAGATCC	98	411	13	83	1977789221	123.95	2364805624	5343	4.19388	1.18072	4.95181	0.173799	0.0643735	0.00225938	0.439858	3.25482e-08	1.82282e-08	1	0	0	1	0	0
AAATACGG	94	472	8	83	1977789221	123.95	2364805624	3776	5.02128	1.13253	5.68675	0.199594	0.045494	0.00159675	0.324084	2.30024e-08	1.28822e-08	1	0	0	1	0	0
AAATACTCCATG	110	441	12	83	1977789221	123.95	2364805624	5292	4.00909	1.3253	5.31325	0.186485	0.063759	0.00223782	0.388133	3.22375e-08	1.80542e-08	1	0	0	1	0	0
AAATAG	119	477	6	83	1977789221	123.95	2364805624	2862	4.0084	1.43373	5.74699	0.201708	0.0344819	0.00121025	0.194033	1.74346e-08	9.764e-09	1	0	0	1	0	0
AAATAGAAGCCC	128	634	12	83	1977789221	123.95	2364805624	7608	4.95312	1.54217	7.63855	0.268098	0.0916627	0.00321718	0.479528	4.6346e-08	2.59554e-08	1	0	0	1	0	0
AAATAGAATAG	18	80	11	83	1977789221	123.95	2364805624	880	4.44444	0.216867	0.963855	0.0338294	0.0106024	0.000372124	0.394424	5.36074e-09	3.00221e-09	1	0	0	1	0	0
AAATAGTATACAGT	480	2173	14	83	1977789221	123.95	2364805624	30422	4.52708	5.78313	26.1807	0.918892	0.36653	0.0128645	0.511328	1.85323e-07	1.03788e-07	1	0	0	1	1	0
AAATAGTGTACAGT	212	1117	14	83	1977789221	123.95	2364805624	15638	5.26887	2.55422	13.4578	0.472343	0.18841	0.00661281	0.595112	9.52627e-08	5.33506e-08	1	0	0	1	1	0
AAATAT	376	1540	6	83	1977789221	123.95	2364805624	9240	4.09574	4.53012	18.5542	0.651216	0.111325	0.0039073	0.198261	5.62877e-08	3.15232e-08	1	0	0	1	0	0
AAATATAATGT	35	145	11	83	1977789221	123.95	2364805624	1595	4.14286	0.421687	1.74699	0.0613158	0.0192169	0.000674474	0.36766	9.71634e-09	5.4415e-09	1	0	0	1	0	0
AAATATATATATATCTAG	2	8	18	83	1977789221	123.95	2364805624	144	4	0.0240964	0.0963855	0.00338294	0.00173494	6.0893e-05	0.580879	8.77212e-10	4.9127e-10	1	0	0	1	1	0
AAATATATCGACAT	20	81	14	83	1977789221	123.95	2364805624	1134	4.05	0.240964	0.975904	0.0342523	0.0136627	0.000479532	0.457443	6.90804e-09	3.86875e-09	1	0	0	1	0	0
AAATATC	72	288	7	83	1977789221	123.95	2364805624	2016	4	0.86747	3.46988	0.121786	0.0242892	0.000852501	0.225898	1.2281e-08	6.87778e-09	1	0	0	1	0	0
AAATATCTCCAACAT	122	505	15	83	1977789221	123.95	2364805624	7575	4.13934	1.46988	6.08434	0.213548	0.0912651	0.00320322	0.500929	4.6145e-08	2.58429e-08	1	0	0	1	1	0
AAATATGTATAG	76	347	12	83	1977789221	123.95	2364805624	4164	4.56579	0.915663	4.18072	0.146735	0.0501687	0.00176082	0.442029	2.5366e-08	1.42059e-08	1	0	0	1	0	0
AAATC	834	4546	5	83	1977789221	123.95	2364805624	22730	5.45084	10.0482	54.7711	1.92236	0.273855	0.00961178	0.219881	1.38465e-07	7.75457e-08	1	0	0	1	0	0
AAATCAAATTC	96	469	11	83	1977789221	123.95	2364805624	5159	4.88542	1.15663	5.6506	0.198325	0.0621566	0.00218157	0.433559	3.14273e-08	1.76004e-08	1	0	0	1	0	0
AAATCAACGTATC	229	1105	13	83	1977789221	123.95	2364805624	14365	4.82533	2.75904	13.3133	0.467269	0.173072	0.0060745	0.506085	8.7508e-08	4.90076e-08	1	0	0	1	1	0
AAATCACTAACACAT	122	495	15	83	1977789221	123.95	2364805624	7425	4.05738	1.46988	5.96386	0.20932	0.0894578	0.00313979	0.49101	4.52312e-08	2.53311e-08	1	0	0	1	0	0
AAATCAGGCCAACT	152	748	14	83	1977789221	123.95	2364805624	10472	4.92105	1.83133	9.01205	0.316305	0.126169	0.00442827	0.555827	6.37928e-08	3.57263e-08	1	0	0	1	1	0
AAATCAGTAGAAG	78	435	13	83	1977789221	123.95	2364805624	5655	5.57692	0.939759	5.24096	0.183947	0.0681325	0.00239132	0.584913	3.44488e-08	1.92926e-08	1	0	0	1	1	0
AAATCAT	1	4	7	83	1977789221	123.95	2364805624	28	4	0.0120482	0.0481928	0.00169147	0.000337349	1.18403e-05	0.225898	1.70569e-10	9.55248e-11	1	0	0	1	0	0
AAATCATATC	119	833	10	83	1977789221	123.95	2364805624	8330	7	1.43373	10.0361	0.352249	0.100361	0.00352249	0.564744	5.07443e-08	2.84186e-08	1	0	0	1	1	0
AAATCATCAAT	88	423	11	83	1977789221	123.95	2364805624	4653	4.80682	1.06024	5.09639	0.178873	0.0560602	0.0019676	0.426583	2.83449e-08	1.58742e-08	1	0	0	1	0	0
AAATCATCTTCATT	140	587	14	83	1977789221	123.95	2364805624	8218	4.19286	1.68675	7.07229	0.248223	0.099012	0.00347513	0.473578	5.0062e-08	2.80365e-08	1	0	0	1	0	0
AAATCC	2	8	6	83	1977789221	123.95	2364805624	48	4	0.0240964	0.0963855	0.00338294	0.000578313	2.02977e-05	0.193626	2.92404e-10	1.63757e-10	1	0	0	1	0	0
AAATCCAG	87	426	8	83	1977789221	123.95	2364805624	3408	4.89655	1.04819	5.13253	0.180142	0.0410602	0.00144113	0.316034	2.07607e-08	1.16267e-08	1	0	0	1	0	0
AAATCCAGAGCC	115	472	12	83	1977789221	123.95	2364805624	5664	4.10435	1.38554	5.68675	0.199594	0.068241	0.00239512	0.397355	3.45037e-08	1.93233e-08	1	0	0	1	0	0
AAATCCATCAATAT	122	545	14	83	1977789221	123.95	2364805624	7630	4.46721	1.46988	6.56627	0.230463	0.0919277	0.00322648	0.504566	4.648e-08	2.60305e-08	1	0	0	1	1	0
AAATCCCCTAATT	40	178	13	83	1977789221	123.95	2364805624	2314	4.45	0.481928	2.14458	0.0752705	0.0278795	0.000978516	0.46672	1.40963e-08	7.89444e-09	1	0	0	1	0	0
AAATCCTAATCTGCACGTGC	322	1347	20	83	1977789221	123.95	2364805624	26940	4.18323	3.87952	16.2289	0.569603	0.324578	0.0113921	0.674987	1.64112e-07	9.19085e-08	1	0	0	1	1	0
AAATCCTTG	1	4	9	83	1977789221	123.95	2364805624	36	4	0.0120482	0.0481928	0.00169147	0.000433735	1.52232e-05	0.29044	2.19303e-10	1.22818e-10	1	0	0	1	0	0
AAATCCTTGTTCCTG	189	882	15	83	1977789221	123.95	2364805624	13230	4.66667	2.27711	10.6265	0.372969	0.159398	0.00559454	0.564744	8.05938e-08	4.51355e-08	1	0	0	1	1	0
AAATCT	133	539	6	83	1977789221	123.95	2364805624	3234	4.05263	1.60241	6.49398	0.227926	0.0389639	0.00136755	0.196174	1.97007e-08	1.10331e-08	1	0	0	1	0	0
AAATCTC	60	240	7	83	1977789221	123.95	2364805624	1680	4	0.722892	2.89157	0.101488	0.020241	0.000710418	0.225898	1.02341e-08	5.73149e-09	1	0	0	1	0	0
AAATCTTAACC	116	729	11	83	1977789221	123.95	2364805624	8019	6.28448	1.39759	8.78313	0.308271	0.0966145	0.00339098	0.557719	4.88497e-08	2.73576e-08	1	0	0	1	1	0
AAATGAAGGAAT	83	390	12	83	1977789221	123.95	2364805624	4680	4.6988	1	4.6988	0.164918	0.0563855	0.00197902	0.454906	2.85094e-08	1.59663e-08	1	0	0	1	0	0
AAATGAATG	85	469	9	83	1977789221	123.95	2364805624	4221	5.51765	1.0241	5.6506	0.198325	0.0508554	0.00178492	0.400636	2.57133e-08	1.44004e-08	1	0	0	1	0	0
AAATGACAAG	87	424	10	83	1977789221	123.95	2364805624	4240	4.87356	1.04819	5.10843	0.179296	0.0510843	0.00179296	0.393188	2.5829e-08	1.44652e-08	1	0	0	1	0	0
AAATGAGG	96	432	8	83	1977789221	123.95	2364805624	3456	4.5	1.15663	5.20482	0.182679	0.0416386	0.00146143	0.29044	2.10531e-08	1.17905e-08	1	0	0	1	0	0
AAATGAGTG	98	512	9	83	1977789221	123.95	2364805624	4608	5.22449	1.18072	6.16867	0.216508	0.0555181	0.00194857	0.37935	2.80708e-08	1.57206e-08	1	0	0	1	0	0
AAATGAGTGT	1086	4567	10	83	1977789221	123.95	2364805624	45670	4.20534	13.0843	55.0241	1.93124	0.550241	0.0193124	0.339277	2.7821e-07	1.55808e-07	1	0	0	1	0	0
AAATGAGTGTGTGTAT	500	2179	16	83	1977789221	123.95	2364805624	34864	4.358	6.0241	26.253	0.921429	0.420048	0.0147429	0.562549	2.12383e-07	1.18942e-07	1	0	0	1	1	0
AAATGATG	9	49	8	83	1977789221	123.95	2364805624	392	5.44444	0.108434	0.590361	0.0207205	0.00472289	0.000165764	0.351396	2.38797e-09	1.33735e-09	1	0	0	1	0	0
AAATGC	52	208	6	83	1977789221	123.95	2364805624	1248	4	0.626506	2.50602	0.0879565	0.0150361	0.000527739	0.193626	7.6025e-09	4.25768e-09	1	0	0	1	0	0
AAATGCAGCAACT	210	969	13	83	1977789221	123.95	2364805624	12597	4.61429	2.53012	11.6747	0.409759	0.151771	0.00532686	0.483951	7.67377e-08	4.29759e-08	1	0	0	1	0	0
AAATGCAGCAGCT	160	648	13	83	1977789221	123.95	2364805624	8424	4.05	1.92771	7.80723	0.274018	0.101494	0.00356224	0.424768	5.13169e-08	2.87393e-08	1	0	0	1	0	0
AAATGCATATATATAT	1	4	16	83	1977789221	123.95	2364805624	64	4	0.0120482	0.0481928	0.00169147	0.000771084	2.70635e-05	0.516337	3.89872e-10	2.18342e-10	1	0	0	1	1	0
AAATGG	21	84	6	83	1977789221	123.95	2364805624	504	4	0.253012	1.01205	0.0355209	0.00607229	0.000213125	0.193626	3.07024e-09	1.71945e-09	1	0	0	1	0	0
AAATGGATTGATAATG	48	206	16	83	1977789221	123.95	2364805624	3296	4.29167	0.578313	2.48193	0.0871108	0.0397108	0.00139377	0.553987	2.00784e-08	1.12446e-08	1	0	0	1	1	0
AAATGGT	54	216	7	83	1977789221	123.95	2364805624	1512	4	0.650602	2.60241	0.0913394	0.0182169	0.000639376	0.225898	9.21072e-09	5.15834e-09	1	0	0	1	0	0
AAATGT	61	244	6	83	1977789221	123.95	2364805624	1464	4	0.73494	2.93976	0.10318	0.0176386	0.000619078	0.193626	8.91832e-09	4.99458e-09	1	0	0	1	0	0
AAATGTACCCACT	159	786	13	83	1977789221	123.95	2364805624	10218	4.9434	1.91566	9.46988	0.332374	0.123108	0.00432086	0.518468	6.22455e-08	3.48597e-08	1	0	0	1	1	0
AAATGTATAT	46	192	10	83	1977789221	123.95	2364805624	1920	4.17391	0.554217	2.31325	0.0811906	0.0231325	0.000811906	0.336742	1.16962e-08	6.55027e-09	1	0	0	1	0	0
AAATGTATCCGCT	115	506	13	83	1977789221	123.95	2364805624	6578	4.4	1.38554	6.09639	0.213971	0.079253	0.00278162	0.461476	4.00715e-08	2.24415e-08	1	0	0	1	0	0
AAATGTATCGGCT	286	1348	13	83	1977789221	123.95	2364805624	17524	4.71329	3.44578	16.241	0.570026	0.211133	0.00741033	0.494334	1.06752e-07	5.97849e-08	1	0	0	1	0	0
AAATGTATCTACT	100	423	13	83	1977789221	123.95	2364805624	5499	4.23	1.20482	5.09639	0.178873	0.066253	0.00232535	0.443647	3.34985e-08	1.87604e-08	1	0	0	1	0	0
AAATGTCTAAT	147	681	11	83	1977789221	123.95	2364805624	7491	4.63265	1.77108	8.20482	0.287973	0.090253	0.0031677	0.411127	4.56333e-08	2.55563e-08	1	0	0	1	0	0
AAATGTCTGATATC	111	510	14	83	1977789221	123.95	2364805624	7140	4.59459	1.33735	6.14458	0.215663	0.0860241	0.00301928	0.518954	4.34951e-08	2.43588e-08	1	0	0	1	1	0
AAATGTG	65	260	7	83	1977789221	123.95	2364805624	1820	4	0.783133	3.13253	0.109946	0.0219277	0.000769619	0.225898	1.1087e-08	6.20911e-09	1	0	0	1	0	0
AAATGTGCAGT	138	634	11	83	1977789221	123.95	2364805624	6974	4.5942	1.66265	7.63855	0.268098	0.0840241	0.00294908	0.407715	4.24838e-08	2.37925e-08	1	0	0	1	0	0
AAATGTGGTAT	102	432	11	83	1977789221	123.95	2364805624	4752	4.23529	1.22892	5.20482	0.182679	0.057253	0.00200947	0.375863	2.8948e-08	1.62119e-08	1	0	0	1	0	0
AAATT	405	2070	5	83	1977789221	123.95	2364805624	10350	5.11111	4.87952	24.9398	0.875336	0.124699	0.00437668	0.206176	6.30496e-08	3.53101e-08	1	0	0	1	0	0
AAATTAT	87	348	7	83	1977789221	123.95	2364805624	2436	4	1.04819	4.19277	0.147158	0.0293494	0.00103011	0.225898	1.48395e-08	8.31066e-09	1	0	0	1	0	0
AAATTATAG	17	71	9	83	1977789221	123.95	2364805624	639	4.17647	0.204819	0.855422	0.0300236	0.0076988	0.000270212	0.303253	3.89263e-09	2.18001e-09	1	0	0	1	0	0
AAATTC	737	3420	6	83	1977789221	123.95	2364805624	20520	4.64043	8.87952	41.2048	1.44621	0.247229	0.00867725	0.224628	1.25003e-07	7.0006e-08	1	0	0	1	0	0
AAATTCCTGAC	55	272	11	83	1977789221	123.95	2364805624	2992	4.94545	0.662651	3.27711	0.11502	0.0360482	0.00126522	0.438887	1.82265e-08	1.02075e-08	1	0	0	1	0	0
AAATTCGATTC	55	271	11	83	1977789221	123.95	2364805624	2981	4.92727	0.662651	3.26506	0.114597	0.0359157	0.00126057	0.437273	1.81595e-08	1.017e-08	1	0	0	1	0	0
AAATTG	1	5	6	83	1977789221	123.95	2364805624	30	5	0.0120482	0.060241	0.00211434	0.000361446	1.2686e-05	0.242033	1.82752e-10	1.02348e-10	1	0	0	1	0	0
AAATTGGCTGAT	196	1087	12	83	1977789221	123.95	2364805624	13044	5.54592	2.36145	13.0964	0.459657	0.157157	0.00551589	0.536918	7.94608e-08	4.45009e-08	1	0	0	1	1	0
AAATTGGGT	71	423	9	83	1977789221	123.95	2364805624	3807	5.95775	0.855422	5.09639	0.178873	0.0458675	0.00160986	0.432592	2.31913e-08	1.2988e-08	1	0	0	1	0	0
AAATTGGTCC	169	716	10	83	1977789221	123.95	2364805624	7160	4.23669	2.03614	8.62651	0.302773	0.0862651	0.00302773	0.341806	4.36169e-08	2.44271e-08	1	0	0	1	0	0
AAATTT	28	112	6	83	1977789221	123.95	2364805624	672	4	0.337349	1.3494	0.0473612	0.00809639	0.000284167	0.193626	4.09365e-09	2.29259e-09	1	0	0	1	0	0
AAC	3367	30597	3	83	1977789221	123.95	2364805624	91791	9.08732	40.5663	368.639	12.9385	1.10592	0.0388155	0.219943	5.59168e-07	3.13154e-07	1	0	0	0	0	0
AACAACACACC	1	5	11	83	1977789221	123.95	2364805624	55	5	0.0120482	0.060241	0.00211434	0.000662651	2.32577e-05	0.443727	3.35046e-10	1.87638e-10	1	0	0	1	0	0
AACAACAGT	151	662	9	83	1977789221	123.95	2364805624	5958	4.38411	1.81928	7.9759	0.279938	0.0717831	0.00251945	0.31833	3.62946e-08	2.03263e-08	1	0	0	1	0	0
AACAACTCATTGTAT	170	749	15	83	1977789221	123.95	2364805624	11235	4.40588	2.04819	9.0241	0.316728	0.135361	0.00475092	0.533185	6.84408e-08	3.83293e-08	1	0	0	1	1	0
AACAAG	39	252	6	83	1977789221	123.95	2364805624	1512	6.46154	0.46988	3.03614	0.106563	0.0182169	0.000639376	0.312781	9.21072e-09	5.15834e-09	1	0	0	1	0	0
AACAAGAAG	329	1752	9	83	1977789221	123.95	2364805624	15768	5.32523	3.96386	21.1084	0.740864	0.189976	0.00666778	0.386664	9.60547e-08	5.37941e-08	1	0	0	1	0	0
AACAAGAGAAG	94	469	11	83	1977789221	123.95	2364805624	5159	4.98936	1.13253	5.6506	0.198325	0.0621566	0.00218157	0.442783	3.14273e-08	1.76004e-08	1	0	0	1	0	0
AACAAGAGAGAGAGAGACAAG	1	4	21	83	1977789221	123.95	2364805624	84	4	0.0120482	0.0481928	0.00169147	0.00101205	3.55209e-05	0.677693	5.11707e-10	2.86574e-10	1	0	0	1	1	0
AACAAGATGTAT	228	1250	12	83	1977789221	123.95	2364805624	15000	5.48246	2.74699	15.0602	0.528585	0.180723	0.00634302	0.530774	9.13762e-08	5.1174e-08	1	0	0	1	1	0
AACAAGT	95	380	7	83	1977789221	123.95	2364805624	2660	4	1.14458	4.57831	0.16069	0.0320482	0.00112483	0.225898	1.6204e-08	9.07485e-09	1	0	0	1	0	0
AACAAGTGGAGGGGCAGGTGGG	1	4	22	83	1977789221	123.95	2364805624	88	4	0.0120482	0.0481928	0.00169147	0.00106024	3.72124e-05	0.709964	5.36074e-10	3.00221e-10	1	0	0	1	1	0
AACAAT	60	243	6	83	1977789221	123.95	2364805624	1458	4.05	0.722892	2.92771	0.102757	0.0175663	0.000616541	0.196047	8.88177e-09	4.97411e-09	1	0	0	1	0	0
AACAATACACAGGGGT	722	2962	16	83	1977789221	123.95	2364805624	47392	4.10249	8.6988	35.6867	1.25253	0.570988	0.0200405	0.529567	2.887e-07	1.61683e-07	1	0	0	1	1	0
AACAATACTACTAG	118	485	14	83	1977789221	123.95	2364805624	6790	4.11017	1.42169	5.84337	0.205091	0.0818072	0.00287127	0.464239	4.1363e-08	2.31648e-08	1	0	0	1	0	0
AACAATCCCTAT	748	3959	12	83	1977789221	123.95	2364805624	47508	5.29278	9.01205	47.6988	1.67413	0.572386	0.0200896	0.512411	2.89407e-07	1.62078e-07	1	0	0	1	1	0
AACAC	100	501	5	83	1977789221	123.95	2364805624	2505	5.01	1.20482	6.03614	0.211857	0.0301807	0.00105928	0.202098	1.52598e-08	8.54606e-09	1	0	0	1	0	0
AACACAAG	109	475	8	83	1977789221	123.95	2364805624	3800	4.3578	1.31325	5.72289	0.200862	0.0457831	0.0016069	0.281262	2.31486e-08	1.29641e-08	1	0	0	1	0	0
AACACAATAATGT	213	957	13	83	1977789221	123.95	2364805624	12441	4.49296	2.56627	11.5301	0.404684	0.149892	0.0052609	0.471226	7.57874e-08	4.24437e-08	1	0	0	1	0	0
AACACAATAC	386	1678	10	83	1977789221	123.95	2364805624	16780	4.34715	4.6506	20.2169	0.709572	0.202169	0.00709572	0.350718	1.0222e-07	5.72466e-08	1	0	0	1	0	0
AACACAATAT	217	915	10	83	1977789221	123.95	2364805624	9150	4.21659	2.61446	11.0241	0.386924	0.110241	0.00386924	0.340185	5.57395e-08	3.12161e-08	1	0	0	1	0	0
AACACAC	4	17	7	83	1977789221	123.95	2364805624	119	4.25	0.0481928	0.204819	0.00718875	0.00143373	5.03213e-05	0.240016	7.24918e-10	4.0598e-10	1	0	0	1	0	0
AACACACAACACGAT	229	922	15	83	1977789221	123.95	2364805624	13830	4.0262	2.75904	11.1084	0.389884	0.166627	0.00584826	0.487237	8.42489e-08	4.71824e-08	1	0	0	1	0	0
AACACACACTCAC	241	972	13	83	1977789221	123.95	2364805624	12636	4.0332	2.90361	11.7108	0.411027	0.152241	0.00534336	0.423006	7.69753e-08	4.3109e-08	1	0	0	1	0	0
AACACACC	235	1186	8	83	1977789221	123.95	2364805624	9488	5.04681	2.83133	14.2892	0.501521	0.114313	0.00401217	0.325732	5.77985e-08	3.23693e-08	1	0	0	1	0	0
AACACACCACT	1676	7825	11	83	1977789221	123.95	2364805624	86075	4.66885	20.1928	94.2771	3.30894	1.03705	0.0363983	0.41434	5.24347e-07	2.93653e-07	1	0	0	1	0	0
AACACACCAGT	9642	39926	11	83	1977789221	123.95	2364805624	439186	4.14084	116.169	481.036	16.8834	5.2914	0.185718	0.367481	2.67541e-06	1.49833e-06	1	0	0	1	0	0
AACACACTCACT	474	1930	12	83	1977789221	123.95	2364805624	23160	4.07173	5.71084	23.253	0.816135	0.279036	0.00979362	0.394197	1.41085e-07	7.90126e-08	1	0	0	1	0	0
AACACACTGACACAC	220	881	15	83	1977789221	123.95	2364805624	13215	4.00455	2.6506	10.6145	0.372546	0.159217	0.0055882	0.484616	8.05024e-08	4.50843e-08	1	0	0	1	0	0
AACACAGAAGT	214	1298	11	83	1977789221	123.95	2364805624	14278	6.06542	2.57831	15.6386	0.548882	0.172024	0.00603771	0.538279	8.6978e-08	4.87108e-08	1	0	0	1	1	0
AACACAGACTGGCAG	86	374	15	83	1977789221	123.95	2364805624	5610	4.34884	1.03614	4.50602	0.158153	0.0675904	0.00237229	0.526281	3.41747e-08	1.91391e-08	1	0	0	1	1	0
AACACAGGCAATGCCAC	172	726	17	83	1977789221	123.95	2364805624	12342	4.22093	2.07229	8.74699	0.307002	0.148699	0.00521903	0.578909	7.51843e-08	4.2106e-08	1	0	0	1	1	0
AACACAGT	7163	35680	8	83	1977789221	123.95	2364805624	285440	4.98115	86.3012	429.88	15.0879	3.43904	0.120703	0.321494	1.73883e-06	9.73807e-07	1	0	0	1	0	0
AACACAGTACTACT	311	1376	14	83	1977789221	123.95	2364805624	19264	4.42444	3.74699	16.5783	0.581866	0.232096	0.00814612	0.499735	1.17351e-07	6.5721e-08	1	0	0	1	0	0
AACACATAACTGCATG	199	802	16	83	1977789221	123.95	2364805624	12832	4.03015	2.39759	9.66265	0.33914	0.154602	0.00542624	0.520229	7.81693e-08	4.37776e-08	1	0	0	1	1	0
AACACATAAGGCACT	433	1980	15	83	1977789221	123.95	2364805624	29700	4.57275	5.21687	23.8554	0.837278	0.357831	0.0125592	0.553378	1.80925e-07	1.01324e-07	1	0	0	1	1	0
AACACATAT	118	557	9	83	1977789221	123.95	2364805624	5013	4.72034	1.42169	6.71084	0.235537	0.0603976	0.00211984	0.342743	3.05379e-08	1.71023e-08	1	0	0	1	0	0
AACACATTAG	310	1481	10	83	1977789221	123.95	2364805624	14810	4.77742	3.73494	17.8434	0.626267	0.178434	0.00626267	0.385431	9.02188e-08	5.05258e-08	1	0	0	1	0	0
AACACC	14	57	6	83	1977789221	123.95	2364805624	342	4.07143	0.168675	0.686747	0.0241035	0.00412048	0.000144621	0.197084	2.08338e-09	1.16677e-09	1	0	0	1	0	0
AACACCAGCACT	151	690	12	83	1977789221	123.95	2364805624	8280	4.56954	1.81928	8.31325	0.291779	0.099759	0.00350134	0.442392	5.04397e-08	2.8248e-08	1	0	0	1	0	0
AACACCAGGC	71	305	10	83	1977789221	123.95	2364805624	3050	4.29577	0.855422	3.6747	0.128975	0.036747	0.00128975	0.346573	1.85798e-08	1.04054e-08	1	0	0	1	0	0
AACACCATC	871	4782	9	83	1977789221	123.95	2364805624	43038	5.49024	10.494	57.6145	2.02215	0.51853	0.0181994	0.398646	2.62177e-07	1.46828e-07	1	0	0	1	0	0
AACACCC	32	128	7	83	1977789221	123.95	2364805624	896	4	0.385542	1.54217	0.0541271	0.0107952	0.000378889	0.225898	5.45821e-09	3.05679e-09	1	0	0	1	0	0
AACACCCACTCT	171	717	12	83	1977789221	123.95	2364805624	8604	4.19298	2.06024	8.63855	0.303196	0.103663	0.00363835	0.405936	5.24134e-08	2.93534e-08	1	0	0	1	0	0
AACACGCACACACACAC	1	4	17	83	1977789221	123.95	2364805624	68	4	0.0120482	0.0481928	0.00169147	0.000819277	2.8755e-05	0.548608	4.14239e-10	2.31989e-10	1	0	0	1	1	0
AACACGCACACTCAT	417	1861	15	83	1977789221	123.95	2364805624	27915	4.46283	5.0241	22.4217	0.786957	0.336325	0.0118044	0.540076	1.70051e-07	9.52348e-08	1	0	0	1	1	0
AACACGCACACTCT	610	2621	14	83	1977789221	123.95	2364805624	36694	4.29672	7.3494	31.5783	1.10834	0.442096	0.0155167	0.485309	2.23531e-07	1.25185e-07	1	0	0	1	0	0
AACACGCACAG	582	3332	11	83	1977789221	123.95	2364805624	36652	5.72509	7.01205	40.1446	1.409	0.44159	0.0154989	0.508075	2.23275e-07	1.25042e-07	1	0	0	1	1	0
AACACGCTGACTGT	351	1429	14	83	1977789221	123.95	2364805624	20006	4.07123	4.22892	17.2169	0.604278	0.241036	0.00845989	0.45984	1.21872e-07	6.82525e-08	1	0	0	1	0	0
AACACT	81	324	6	83	1977789221	123.95	2364805624	1944	4	0.975904	3.90361	0.137009	0.0234217	0.000822055	0.193626	1.18424e-08	6.63215e-09	1	0	0	1	0	0
AACACTAATAC	550	2790	11	83	1977789221	123.95	2364805624	30690	5.07273	6.62651	33.6145	1.1798	0.369759	0.0129778	0.450182	1.86956e-07	1.04702e-07	1	0	0	1	0	0
AACACTACACT	93	379	11	83	1977789221	123.95	2364805624	4169	4.07527	1.12048	4.56627	0.160267	0.0502289	0.00176294	0.361662	2.53965e-08	1.4223e-08	1	0	0	1	0	0
AACACTATACTCAC	962	4481	14	83	1977789221	123.95	2364805624	62734	4.658	11.5904	53.988	1.89487	0.755831	0.0265282	0.526116	3.8216e-07	2.14023e-07	1	0	0	1	1	0
AACACTCACTGT	6222	26818	12	83	1977789221	123.95	2364805624	321816	4.31019	74.9639	323.108	11.3405	3.8773	0.136086	0.417283	1.96042e-06	1.09791e-06	1	0	0	1	0	0
AACACTCAGCTCT	174	746	13	83	1977789221	123.95	2364805624	9698	4.28736	2.09639	8.98795	0.315459	0.116843	0.00410097	0.449662	5.90778e-08	3.30857e-08	1	0	0	1	0	0
AACACTCCTATATAAT	219	940	16	83	1977789221	123.95	2364805624	15040	4.29224	2.63855	11.3253	0.397496	0.181205	0.00635993	0.554061	9.16199e-08	5.13105e-08	1	0	0	1	1	0
AACACTGGTAC	118	671	11	83	1977789221	123.95	2364805624	7381	5.68644	1.42169	8.08434	0.283744	0.0889277	0.00312119	0.504646	4.49632e-08	2.5181e-08	1	0	0	1	1	0
AACACTGTATACCCC	311	1399	15	83	1977789221	123.95	2364805624	20985	4.49839	3.74699	16.8554	0.591592	0.252831	0.00887388	0.54438	1.27835e-07	7.15924e-08	1	0	0	1	1	0
AACACTGTCACACACTAT	669	2721	18	83	1977789221	123.95	2364805624	48978	4.06726	8.06024	32.7831	1.15062	0.590096	0.0207112	0.590648	2.98362e-07	1.67093e-07	1	0	0	1	1	0
AACAG	66	330	5	83	1977789221	123.95	2364805624	1650	5	0.795181	3.9759	0.139546	0.0198795	0.000697732	0.201694	1.00514e-08	5.62914e-09	1	0	0	1	0	0
AACAGACAGACGTAC	430	2043	15	83	1977789221	123.95	2364805624	30645	4.75116	5.18072	24.6145	0.863919	0.369217	0.0129588	0.574969	1.86682e-07	1.04548e-07	1	0	0	1	1	0
AACAGACAGGT	147	713	11	83	1977789221	123.95	2364805624	7843	4.85034	1.77108	8.59036	0.301505	0.094494	0.00331655	0.430446	4.77776e-08	2.67572e-08	1	0	0	1	0	0
AACAGAGT	456	2295	8	83	1977789221	123.95	2364805624	18360	5.03289	5.49398	27.6506	0.970481	0.221205	0.00776385	0.324834	1.11844e-07	6.2637e-08	1	0	0	1	0	0
AACAGAGTGAGAGC	488	2086	14	83	1977789221	123.95	2364805624	29204	4.27459	5.87952	25.1325	0.882102	0.351855	0.0123494	0.48281	1.77903e-07	9.96323e-08	1	0	0	1	0	0
AACAGC	42	173	6	83	1977789221	123.95	2364805624	1038	4.11905	0.506024	2.08434	0.0731561	0.012506	0.000438937	0.199389	6.32323e-09	3.54124e-09	1	0	0	1	0	0
AACAGCAGT	100	430	9	83	1977789221	123.95	2364805624	3870	4.3	1.20482	5.18072	0.181833	0.0466265	0.0016365	0.312223	2.35751e-08	1.32029e-08	1	0	0	1	0	0
AACAGCATAGT	105	456	11	83	1977789221	123.95	2364805624	5016	4.34286	1.26506	5.49398	0.192828	0.0604337	0.0021211	0.385409	3.05562e-08	1.71126e-08	1	0	0	1	0	0
AACAGCCCGTC	311	1627	11	83	1977789221	123.95	2364805624	17897	5.23151	3.74699	19.6024	0.688006	0.215627	0.00756806	0.464273	1.09024e-07	6.10574e-08	1	0	0	1	0	0
AACAGCG	63	252	7	83	1977789221	123.95	2364805624	1764	4	0.759036	3.03614	0.106563	0.021253	0.000745939	0.225898	1.07458e-08	6.01806e-09	1	0	0	1	0	0
AACAGCTCACT	98	468	11	83	1977789221	123.95	2364805624	5148	4.77551	1.18072	5.63855	0.197902	0.0620241	0.00217692	0.423805	3.13603e-08	1.75629e-08	1	0	0	1	0	0
AACAGG	157	634	6	83	1977789221	123.95	2364805624	3804	4.03822	1.89157	7.63855	0.268098	0.0458313	0.00160859	0.195476	2.3173e-08	1.29777e-08	1	0	0	1	0	0
AACAGGAAGAGACCTGC	130	552	17	83	1977789221	123.95	2364805624	9384	4.24615	1.56627	6.6506	0.233423	0.11306	0.00396819	0.582369	5.7165e-08	3.20144e-08	1	0	0	1	1	0
AACAGGACT	83	447	9	83	1977789221	123.95	2364805624	4023	5.38554	1	5.38554	0.189022	0.0484699	0.0017012	0.391044	2.45071e-08	1.37249e-08	1	0	0	1	0	0
AACAGGAGT	77	344	9	83	1977789221	123.95	2364805624	3096	4.46753	0.927711	4.14458	0.145467	0.0373012	0.0013092	0.324387	1.88601e-08	1.05623e-08	1	0	0	1	0	0
AACAGGAGTCAGGT	163	743	14	83	1977789221	123.95	2364805624	10402	4.55828	1.96386	8.95181	0.314191	0.125325	0.00439867	0.514852	6.33664e-08	3.54875e-08	1	0	0	1	1	0
AACAGGATTCAGGC	129	564	14	83	1977789221	123.95	2364805624	7896	4.37209	1.55422	6.79518	0.238497	0.0951325	0.00333896	0.493823	4.81004e-08	2.6938e-08	1	0	0	1	0	0
AACAGGC	66	264	7	83	1977789221	123.95	2364805624	1848	4	0.795181	3.18072	0.111637	0.0222651	0.00078146	0.225898	1.12575e-08	6.30464e-09	1	0	0	1	0	0
AACAGGCACAATAAT	237	1025	15	83	1977789221	123.95	2364805624	15375	4.32489	2.85542	12.3494	0.433439	0.185241	0.00650159	0.523384	9.36606e-08	5.24533e-08	1	0	0	1	1	0
AACAGGGAGGAGG	1	4	13	83	1977789221	123.95	2364805624	52	4	0.0120482	0.0481928	0.00169147	0.000626506	2.19891e-05	0.419524	3.16771e-10	1.77403e-10	1	0	0	1	0	0
AACAGGGGCAG	1	5	11	83	1977789221	123.95	2364805624	55	5	0.0120482	0.060241	0.00211434	0.000662651	2.32577e-05	0.443727	3.35046e-10	1.87638e-10	1	0	0	1	0	0
AACAGGGTTCAGGT	143	635	14	83	1977789221	123.95	2364805624	8890	4.44056	1.72289	7.6506	0.268521	0.107108	0.00375929	0.501556	5.41556e-08	3.03291e-08	1	0	0	1	1	0
AACAGT	149	596	6	83	1977789221	123.95	2364805624	3576	4	1.79518	7.18072	0.252029	0.0430843	0.00151218	0.193626	2.17841e-08	1.21999e-08	1	0	0	1	0	0
AACAGTATCTATCGG	671	3635	15	83	1977789221	123.95	2364805624	54525	5.41729	8.08434	43.7952	1.53712	0.656928	0.0230569	0.655581	3.32153e-07	1.86017e-07	1	0	0	1	1	0
AACAGTCCCTGACTCT	263	1083	16	83	1977789221	123.95	2364805624	17328	4.11787	3.16867	13.0482	0.457966	0.208771	0.00732745	0.531552	1.05558e-07	5.91162e-08	1	0	0	1	1	0
AACAGTCCCTGACTCTT	461	2035	17	83	1977789221	123.95	2364805624	34595	4.41432	5.55422	24.5181	0.860536	0.416807	0.0146291	0.605433	2.10744e-07	1.18024e-07	1	0	0	1	1	0
AACAGTCTGGTATATT	762	3254	16	83	1977789221	123.95	2364805624	52064	4.27034	9.18072	39.2048	1.37601	0.627277	0.0220162	0.551234	3.17161e-07	1.77622e-07	1	0	0	1	1	0
AACAGTTAGAGG	1	4	12	83	1977789221	123.95	2364805624	48	4	0.0120482	0.0481928	0.00169147	0.000578313	2.02977e-05	0.387253	2.92404e-10	1.63757e-10	1	0	0	1	0	0
AACAT	48	244	5	83	1977789221	123.95	2364805624	1220	5.08333	0.578313	2.93976	0.10318	0.0146988	0.000515899	0.205056	7.43193e-09	4.16215e-09	1	0	0	1	0	0
AACATACACAG	1339	6029	11	83	1977789221	123.95	2364805624	66319	4.50261	16.1325	72.6386	2.54947	0.799024	0.0280442	0.399587	4.03999e-07	2.26254e-07	1	0	0	1	0	0
AACATACACAT	284	1156	11	83	1977789221	123.95	2364805624	12716	4.07042	3.42169	13.9277	0.488835	0.153205	0.00537719	0.361232	7.74627e-08	4.33819e-08	1	0	0	1	0	0
AACATACAT	539	4581	9	83	1977789221	123.95	2364805624	41229	8.49907	6.49398	55.1928	1.93716	0.496735	0.0174344	0.617117	2.51157e-07	1.40657e-07	1	0	0	1	1	0
AACATACGGCTCT	355	1719	13	83	1977789221	123.95	2364805624	22347	4.84225	4.27711	20.7108	0.72691	0.269241	0.00944983	0.50786	1.36132e-07	7.6239e-08	1	0	0	1	1	0
AACATAG	63	252	7	83	1977789221	123.95	2364805624	1764	4	0.759036	3.03614	0.106563	0.021253	0.000745939	0.225898	1.07458e-08	6.01806e-09	1	0	0	1	0	0
AACATAGCAGAGG	157	709	13	83	1977789221	123.95	2364805624	9217	4.51592	1.89157	8.54217	0.299813	0.111048	0.00389757	0.473635	5.61476e-08	3.14447e-08	1	0	0	1	0	0
AACATAGG	197	909	8	83	1977789221	123.95	2364805624	7272	4.61421	2.37349	10.9518	0.384387	0.0876145	0.00307509	0.297811	4.42992e-08	2.48092e-08	1	0	0	1	0	0
AACATAGGTC	157	793	10	83	1977789221	123.95	2364805624	7930	5.05096	1.89157	9.55422	0.335334	0.0955422	0.00335334	0.407499	4.83076e-08	2.7054e-08	1	0	0	1	0	0
AACATAT	3	17	7	83	1977789221	123.95	2364805624	119	5.66667	0.0361446	0.204819	0.00718875	0.00143373	5.03213e-05	0.320022	7.24918e-10	4.0598e-10	1	0	0	1	0	0
AACATATAACGG	188	921	12	83	1977789221	123.95	2364805624	11052	4.89894	2.26506	11.0964	0.389461	0.133157	0.00467353	0.474282	6.7326e-08	3.7705e-08	1	0	0	1	0	0
AACATATTGAT	107	539	11	83	1977789221	123.95	2364805624	5929	5.03738	1.28916	6.49398	0.227926	0.0714337	0.00250718	0.447045	3.6118e-08	2.02274e-08	1	0	0	1	0	0
AACATC	119	524	6	83	1977789221	123.95	2364805624	3144	4.40336	1.43373	6.31325	0.221583	0.0378795	0.0013295	0.213152	1.91525e-08	1.07261e-08	1	0	0	1	0	0
AACATCAACCT	139	784	11	83	1977789221	123.95	2364805624	8624	5.64029	1.6747	9.44578	0.331528	0.103904	0.00364681	0.50055	5.25352e-08	2.94216e-08	1	0	0	1	1	0
AACATCACATAT	2262	9453	12	83	1977789221	123.95	2364805624	113436	4.17905	27.253	113.892	3.99737	1.3667	0.0479684	0.404587	6.91023e-07	3.86998e-07	1	0	0	1	0	0
AACATCCACTG	100	490	11	83	1977789221	123.95	2364805624	5390	4.9	1.20482	5.90361	0.207205	0.0649398	0.00227926	0.434853	3.28345e-08	1.83885e-08	1	0	0	1	0	0
AACATCCACTGCAGTC	190	799	16	83	1977789221	123.95	2364805624	12784	4.20526	2.28916	9.62651	0.337871	0.154024	0.00540594	0.542833	7.78769e-08	4.36139e-08	1	0	0	1	1	0
AACATCTAGAGG	190	855	12	83	1977789221	123.95	2364805624	10260	4.5	2.28916	10.3012	0.361552	0.123614	0.00433862	0.43566	6.25013e-08	3.5003e-08	1	0	0	1	0	0
AACATG	2	8	6	83	1977789221	123.95	2364805624	48	4	0.0240964	0.0963855	0.00338294	0.000578313	2.02977e-05	0.193626	2.92404e-10	1.63757e-10	1	0	0	1	0	0
AACATGAATAT	153	697	11	83	1977789221	123.95	2364805624	7667	4.55556	1.84337	8.39759	0.294739	0.0923735	0.00324213	0.404285	4.67054e-08	2.61567e-08	1	0	0	1	0	0
AACATGAG	3	12	8	83	1977789221	123.95	2364805624	96	4	0.0361446	0.144578	0.00507441	0.00115663	4.05953e-05	0.258169	5.84808e-10	3.27514e-10	1	0	0	1	0	0
AACATGCACTC	226	982	11	83	1977789221	123.95	2364805624	10802	4.34513	2.72289	11.8313	0.415256	0.130145	0.00456782	0.385611	6.58031e-08	3.68521e-08	1	0	0	1	0	0
AACATGCAGTCC	127	517	12	83	1977789221	123.95	2364805624	6204	4.07087	1.53012	6.22892	0.218623	0.074747	0.00262347	0.394114	3.77932e-08	2.11656e-08	1	0	0	1	0	0
AACATGGAGC	110	463	10	83	1977789221	123.95	2364805624	4630	4.20909	1.3253	5.57831	0.195788	0.0557831	0.00195788	0.33958	2.82048e-08	1.57957e-08	1	0	0	1	0	0
AACATGGAGGCCC	88	370	13	83	1977789221	123.95	2364805624	4810	4.20455	1.06024	4.45783	0.156461	0.0579518	0.00203399	0.440977	2.93013e-08	1.64098e-08	1	0	0	1	0	0
AACATGGGCCTAAT	217	1052	14	83	1977789221	123.95	2364805624	14728	4.84793	2.61446	12.6747	0.444857	0.177446	0.006228	0.547567	8.97193e-08	5.0246e-08	1	0	0	1	1	0
AACATTAGCGGACGT	2968	15972	15	83	1977789221	123.95	2364805624	239580	5.3814	35.759	192.434	6.75404	2.88651	0.101311	0.651239	1.45946e-06	8.17351e-07	1	0	0	1	1	0
AACATTC	87	428	7	83	1977789221	123.95	2364805624	2996	4.91954	1.04819	5.15663	0.180987	0.0360964	0.00126691	0.277828	1.82509e-08	1.02212e-08	1	0	0	1	0	0
AACATTCAGT	117	636	10	83	1977789221	123.95	2364805624	6360	5.4359	1.40964	7.66265	0.268944	0.0766265	0.00268944	0.438556	3.87435e-08	2.16978e-08	1	0	0	1	0	0
AACATTGCAGGTATG	198	912	15	83	1977789221	123.95	2364805624	13680	4.60606	2.38554	10.988	0.385655	0.164819	0.00578483	0.55741	8.33351e-08	4.66707e-08	1	0	0	1	1	0
AACC	1510	9837	4	83	1977789221	123.95	2364805624	39348	6.51457	18.1928	118.518	4.15975	0.474072	0.016639	0.210232	2.39698e-07	1.3424e-07	1	0	0	0	0	0
AACCAACTCATC	124	585	12	83	1977789221	123.95	2364805624	7020	4.71774	1.49398	7.04819	0.247378	0.0845783	0.00296853	0.45674	4.27641e-08	2.39494e-08	1	0	0	1	0	0
AACCAACTGTAGC	132	574	13	83	1977789221	123.95	2364805624	7462	4.34848	1.59036	6.91566	0.242726	0.0899036	0.00315544	0.456073	4.54566e-08	2.54574e-08	1	0	0	1	0	0
AACCAAGAAG	101	415	10	83	1977789221	123.95	2364805624	4150	4.10891	1.21687	5	0.17549	0.05	0.0017549	0.331497	2.52808e-08	1.41581e-08	1	0	0	1	0	0
AACCAC	45	181	6	83	1977789221	123.95	2364805624	1086	4.02222	0.542169	2.18072	0.0765391	0.0130843	0.000459234	0.194702	6.61564e-09	3.705e-09	1	0	0	1	0	0
AACCACAGAGACAG	173	718	14	83	1977789221	123.95	2364805624	10052	4.15029	2.08434	8.6506	0.303619	0.121108	0.00425067	0.46877	6.12342e-08	3.42934e-08	1	0	0	1	0	0
AACCACTAATATACTTCCTAG	303	1248	21	83	1977789221	123.95	2364805624	26208	4.11881	3.6506	15.0361	0.527739	0.315759	0.0110825	0.697822	1.59653e-07	8.94112e-08	1	0	0	1	1	0
AACCAG	19	76	6	83	1977789221	123.95	2364805624	456	4	0.228916	0.915663	0.0321379	0.00549398	0.000192828	0.193626	2.77784e-09	1.55569e-09	1	0	0	1	0	0
AACCAGAGC	82	382	9	83	1977789221	123.95	2364805624	3438	4.65854	0.987952	4.60241	0.161535	0.0414217	0.00145382	0.338256	2.09434e-08	1.17291e-08	1	0	0	1	0	0
AACCAGCCC	2	8	9	83	1977789221	123.95	2364805624	72	4	0.0240964	0.0963855	0.00338294	0.00086747	3.04465e-05	0.29044	4.38606e-10	2.45635e-10	1	0	0	1	0	0
AACCAGTCC	233	1131	9	83	1977789221	123.95	2364805624	10179	4.85408	2.80723	13.6265	0.478263	0.122639	0.00430437	0.352454	6.20079e-08	3.47267e-08	1	0	0	1	0	0
AACCAT	43	172	6	83	1977789221	123.95	2364805624	1032	4	0.518072	2.07229	0.0727333	0.0124337	0.0004364	0.193626	6.28668e-09	3.52077e-09	1	0	0	1	0	0
AACCATACTC	284	1680	10	83	1977789221	123.95	2364805624	16800	5.91549	3.42169	20.241	0.710418	0.20241	0.00710418	0.477248	1.02341e-07	5.73149e-08	1	0	0	1	0	0
AACCATAGACTC	183	912	12	83	1977789221	123.95	2364805624	10944	4.98361	2.20482	10.988	0.385655	0.131855	0.00462786	0.482479	6.66681e-08	3.73365e-08	1	0	0	1	0	0
AACCATATTCCCCATG	152	660	16	83	1977789221	123.95	2364805624	10560	4.34211	1.83133	7.95181	0.279093	0.127229	0.00446548	0.560498	6.43289e-08	3.60265e-08	1	0	0	1	1	0
AACCATATTCTAACCTG	651	2638	17	83	1977789221	123.95	2364805624	44846	4.05223	7.84337	31.7831	1.11553	0.540313	0.0189639	0.555771	2.73191e-07	1.52997e-07	1	0	0	1	1	0
AACCATCACATGCGAG	85	389	16	83	1977789221	123.95	2364805624	6224	4.57647	1.0241	4.68675	0.164496	0.074988	0.00263193	0.590751	3.7915e-08	2.12338e-08	1	0	0	1	1	0
AACCATCAGATGCGAG	215	997	16	83	1977789221	123.95	2364805624	15952	4.63721	2.59036	12.012	0.421599	0.192193	0.00674559	0.598591	9.71756e-08	5.44218e-08	1	0	0	1	1	0
AACCATCTATCTATCT	91	381	16	83	1977789221	123.95	2364805624	6096	4.18681	1.09639	4.59036	0.161113	0.0734458	0.0025778	0.540452	3.71353e-08	2.07971e-08	1	0	0	1	1	0
AACCATG	58	232	7	83	1977789221	123.95	2364805624	1624	4	0.698795	2.79518	0.0981053	0.0195663	0.000686737	0.225898	9.893e-09	5.54044e-09	1	0	0	1	0	0
AACCC	11	59	5	83	1977789221	123.95	2364805624	295	5.36364	0.13253	0.710843	0.0249492	0.00355422	0.000124746	0.216363	1.79707e-09	1.00642e-09	1	0	0	1	0	0
AACCCAAGCCTTAACCCT	596	2493	18	83	1977789221	123.95	2364805624	44874	4.18289	7.18072	30.0361	1.05421	0.540651	0.0189758	0.607438	2.73361e-07	1.53092e-07	1	0	0	1	1	0
AACCCAGAGTTAC	298	1676	13	83	1977789221	123.95	2364805624	21788	5.62416	3.59036	20.1928	0.708726	0.262506	0.00921344	0.589868	1.32727e-07	7.43319e-08	1	0	0	1	1	0
AACCCAGCAGT	71	327	11	83	1977789221	123.95	2364805624	3597	4.60563	0.855422	3.93976	0.138278	0.0433373	0.00152106	0.408729	2.1912e-08	1.22715e-08	1	0	0	1	0	0
AACCCAGTAC	152	843	10	83	1977789221	123.95	2364805624	8430	5.54605	1.83133	10.1566	0.356478	0.101566	0.00356478	0.447443	5.13534e-08	2.87598e-08	1	0	0	1	0	0
AACCCC	317	1920	6	83	1977789221	123.95	2364805624	11520	6.05678	3.81928	23.1325	0.811906	0.138795	0.00487144	0.293188	7.01769e-08	3.93016e-08	1	0	0	1	0	0
AACCCCATC	1	4	9	83	1977789221	123.95	2364805624	36	4	0.0120482	0.0481928	0.00169147	0.000433735	1.52232e-05	0.29044	2.19303e-10	1.22818e-10	1	0	0	1	0	0
AACCCCC	1	4	7	83	1977789221	123.95	2364805624	28	4	0.0120482	0.0481928	0.00169147	0.000337349	1.18403e-05	0.225898	1.70569e-10	9.55248e-11	1	0	0	1	0	0
AACCCCTCAGACTGT	159	637	15	83	1977789221	123.95	2364805624	9555	4.00629	1.91566	7.6747	0.269367	0.11512	0.0040405	0.484827	5.82066e-08	3.25978e-08	1	0	0	1	0	0
AACCCG	1	5	6	83	1977789221	123.95	2364805624	30	5	0.0120482	0.060241	0.00211434	0.000361446	1.2686e-05	0.242033	1.82752e-10	1.02348e-10	1	0	0	1	0	0
AACCCGC	51	204	7	83	1977789221	123.95	2364805624	1428	4	0.614458	2.45783	0.086265	0.0172048	0.000603855	0.225898	8.69902e-09	4.87176e-09	1	0	0	1	0	0
AACCCT	580336	6143275	6	83	1977789221	123.95	2364805624	36859650	10.5857	6992	74015.4	2597.79	444.092	15.5868	0.512419	0.00022454	0.00012575	1	1	1	1	1	1
AACCCTAACTCC	1369	9121	12	83	1977789221	123.95	2364805624	109452	6.66253	16.494	109.892	3.85698	1.3187	0.0462837	0.645021	6.66754e-07	3.73406e-07	1	0	0	1	1	0
AACCCTAAT	70	320	9	83	1977789221	123.95	2364805624	2880	4.57143	0.843373	3.85542	0.135318	0.0346988	0.00121786	0.331931	1.75442e-08	9.82541e-09	1	0	0	1	0	0
AACCCTAATAT	1	4	11	83	1977789221	123.95	2364805624	44	4	0.0120482	0.0481928	0.00169147	0.00053012	1.86062e-05	0.354982	2.68037e-10	1.5011e-10	1	0	0	1	0	0
AACCCTACC	100	476	9	83	1977789221	123.95	2364805624	4284	4.76	1.20482	5.73494	0.201285	0.0516145	0.00181157	0.345623	2.6097e-08	1.46153e-08	1	0	0	1	0	0
AACCCTGCAGT	162	902	11	83	1977789221	123.95	2364805624	9922	5.5679	1.95181	10.8675	0.381427	0.119542	0.00419569	0.494126	6.04423e-08	3.38499e-08	1	0	0	1	0	0
AACCGAATGT	253	1036	10	83	1977789221	123.95	2364805624	10360	4.09486	3.04819	12.4819	0.438091	0.124819	0.00438091	0.330364	6.31105e-08	3.53442e-08	1	0	0	1	0	0
AACCGATC	3	12	8	83	1977789221	123.95	2364805624	96	4	0.0361446	0.144578	0.00507441	0.00115663	4.05953e-05	0.258169	5.84808e-10	3.27514e-10	1	0	0	1	0	0
AACCGATTGCAGCAG	368	1850	15	83	1977789221	123.95	2364805624	27750	5.02717	4.43373	22.2892	0.782305	0.334337	0.0117346	0.608371	1.69046e-07	9.46719e-08	1	0	0	1	1	0
AACCGGC	2	8	7	83	1977789221	123.95	2364805624	56	4	0.0240964	0.0963855	0.00338294	0.000674699	2.36806e-05	0.225898	3.41138e-10	1.9105e-10	1	0	0	1	0	0
AACCT	1	7	5	83	1977789221	123.95	2364805624	35	7	0.0120482	0.0843373	0.00296007	0.000421687	1.48004e-05	0.282372	2.13211e-10	1.19406e-10	1	0	0	1	0	0
AACCTATATGT	84	371	11	83	1977789221	123.95	2364805624	4081	4.41667	1.01205	4.46988	0.156884	0.0491687	0.00172572	0.391959	2.48604e-08	1.39227e-08	1	0	0	1	0	0
AACCTC	70	280	6	83	1977789221	123.95	2364805624	1680	4	0.843373	3.37349	0.118403	0.020241	0.000710418	0.193626	1.02341e-08	5.73149e-09	1	0	0	1	0	0
AACCTCTCT	66	292	9	83	1977789221	123.95	2364805624	2628	4.42424	0.795181	3.51807	0.123477	0.0316627	0.0011113	0.321244	1.60091e-08	8.96568e-09	1	0	0	1	0	0
AACCTG	2234	13154	6	83	1977789221	123.95	2364805624	78924	5.88809	26.9157	158.482	5.5624	0.950892	0.0333744	0.285023	4.80785e-07	2.69257e-07	1	0	0	1	0	0
AACCTGAATCTGTACCTG	190	803	18	83	1977789221	123.95	2364805624	14454	4.22632	2.28916	9.6747	0.339563	0.174145	0.00611213	0.613745	8.80501e-08	4.93113e-08	1	0	0	1	1	0
AACCTGATCCC	1	4	11	83	1977789221	123.95	2364805624	44	4	0.0120482	0.0481928	0.00169147	0.00053012	1.86062e-05	0.354982	2.68037e-10	1.5011e-10	1	0	0	1	0	0
AACCTGTGAGTACC	124	555	14	83	1977789221	123.95	2364805624	7770	4.47581	1.49398	6.68675	0.234692	0.0936145	0.00328568	0.505537	4.73329e-08	2.65081e-08	1	0	0	1	1	0
AACCTGTGCAGC	106	439	12	83	1977789221	123.95	2364805624	5268	4.14151	1.27711	5.28916	0.185639	0.0634699	0.00222767	0.400953	3.20913e-08	1.79723e-08	1	0	0	1	0	0
AACCTGTGTGC	113	473	11	83	1977789221	123.95	2364805624	5203	4.18584	1.36145	5.6988	0.200016	0.0626867	0.00220018	0.371474	3.16954e-08	1.77506e-08	1	0	0	1	0	0
AACCTT	94	460	6	83	1977789221	123.95	2364805624	2760	4.89362	1.13253	5.54217	0.194519	0.033253	0.00116711	0.236883	1.68132e-08	9.41601e-09	1	0	0	1	0	0
AACCTTCTATACTG	198	898	14	83	1977789221	123.95	2364805624	12572	4.53535	2.38554	10.8193	0.379735	0.15147	0.00531629	0.512263	7.65855e-08	4.28906e-08	1	0	0	1	1	0
AACCTTGAGTATC	180	756	13	83	1977789221	123.95	2364805624	9828	4.2	2.16867	9.10843	0.319688	0.11841	0.00415594	0.4405	5.98697e-08	3.35292e-08	1	0	0	1	0	0
AACCTTGAGTCTG	458	2528	13	83	1977789221	123.95	2364805624	32864	5.51965	5.51807	30.4578	1.06901	0.395952	0.0138971	0.578906	2.00199e-07	1.12119e-07	1	0	0	1	1	0
AACG	156	936	4	83	1977789221	123.95	2364805624	3744	6	1.87952	11.2771	0.395804	0.0451084	0.00158322	0.193626	2.28075e-08	1.2773e-08	1	0	0	0	0	0
AACGACAGATAG	190	1009	12	83	1977789221	123.95	2364805624	12108	5.31053	2.28916	12.1566	0.426674	0.14588	0.00512008	0.514129	7.37589e-08	4.13076e-08	1	0	0	1	1	0
AACGACAGTTGGGTAG	99	408	16	83	1977789221	123.95	2364805624	6528	4.12121	1.19277	4.91566	0.17253	0.0786506	0.00276048	0.531984	3.97669e-08	2.22709e-08	1	0	0	1	1	0
AACGAGAAGG	74	341	10	83	1977789221	123.95	2364805624	3410	4.60811	0.891566	4.10843	0.144198	0.0410843	0.00144198	0.371772	2.07729e-08	1.16336e-08	1	0	0	1	0	0
AACGAGAGAGAGAG	328	1322	14	83	1977789221	123.95	2364805624	18508	4.03049	3.95181	15.9277	0.559031	0.222988	0.00782644	0.455239	1.12746e-07	6.31419e-08	1	0	0	1	0	0
AACGAGATTCAGAT	141	693	14	83	1977789221	123.95	2364805624	9702	4.91489	1.6988	8.3494	0.293047	0.116892	0.00410266	0.555131	5.91021e-08	3.30993e-08	1	0	0	1	1	0
AACGAGCAGAG	161	684	11	83	1977789221	123.95	2364805624	7524	4.24845	1.93976	8.24096	0.289242	0.0906506	0.00318166	0.37703	4.58343e-08	2.56689e-08	1	0	0	1	0	0
AACGAGCG	71	370	8	83	1977789221	123.95	2364805624	2960	5.21127	0.855422	4.45783	0.156461	0.0356627	0.00125169	0.336346	1.80316e-08	1.00983e-08	1	0	0	1	0	0
AACGATACGCCGATAGT	358	1476	17	83	1977789221	123.95	2364805624	25092	4.12291	4.31325	17.7831	0.624153	0.302313	0.0106106	0.565465	1.52854e-07	8.56039e-08	1	0	0	1	1	0
AACGCAGCG	92	386	9	83	1977789221	123.95	2364805624	3474	4.19565	1.10843	4.6506	0.163227	0.0418554	0.00146904	0.304646	2.11627e-08	1.18519e-08	1	0	0	1	0	0
AACGCAGCGACTC	147	691	13	83	1977789221	123.95	2364805624	8983	4.70068	1.77108	8.3253	0.292202	0.108229	0.00379862	0.493012	5.47222e-08	3.06464e-08	1	0	0	1	0	0
AACGCAGT	3965	17524	8	83	1977789221	123.95	2364805624	140192	4.41967	47.7711	211.133	7.41033	1.68906	0.0592827	0.285255	8.54014e-07	4.78279e-07	1	0	0	1	0	0
AACGCT	1	4	6	83	1977789221	123.95	2364805624	24	4	0.0120482	0.0481928	0.00169147	0.000289157	1.01488e-05	0.193626	1.46202e-10	8.18784e-11	1	0	0	1	0	0
AACGGAATCCTG	156	734	12	83	1977789221	123.95	2364805624	8808	4.70513	1.87952	8.84337	0.310385	0.10612	0.00372462	0.455519	5.36561e-08	3.00494e-08	1	0	0	1	0	0
AACGGGACTCTAAG	1162	6543	14	83	1977789221	123.95	2364805624	91602	5.63081	14	78.8313	2.76682	1.10364	0.0387355	0.635993	5.58016e-07	3.12509e-07	1	0	0	1	1	0
AACGGGTAAGAGATACT	122	528	17	83	1977789221	123.95	2364805624	8976	4.32787	1.46988	6.36145	0.223274	0.108145	0.00379566	0.593576	5.46795e-08	3.06225e-08	1	0	0	1	1	0
AACGGTATCGGCT	440	2069	13	83	1977789221	123.95	2364805624	26897	4.70227	5.3012	24.9277	0.874913	0.32406	0.0113739	0.493179	1.6385e-07	9.17618e-08	1	0	0	1	0	0
AACGTACATGGGAACT	190	827	16	83	1977789221	123.95	2364805624	13232	4.35263	2.28916	9.96386	0.349712	0.159422	0.00559539	0.561856	8.0606e-08	4.51423e-08	1	0	0	1	1	0
AACGTACTAATC	111	472	12	83	1977789221	123.95	2364805624	5664	4.25225	1.33735	5.68675	0.199594	0.068241	0.00239512	0.411674	3.45037e-08	1.93233e-08	1	0	0	1	0	0
AACGTAGAGAAGGGG	700	2835	15	83	1977789221	123.95	2364805624	42525	4.05	8.43373	34.1566	1.19883	0.512349	0.0179825	0.490117	2.59052e-07	1.45078e-07	1	0	0	1	0	0
AACGTAGG	119	637	8	83	1977789221	123.95	2364805624	5096	5.35294	1.43373	7.6747	0.269367	0.0613976	0.00215493	0.34549	3.10435e-08	1.73855e-08	1	0	0	1	0	0
AACGTATCAACTC	674	3162	13	83	1977789221	123.95	2364805624	41106	4.69139	8.12048	38.0964	1.33711	0.495253	0.0173824	0.492038	2.50407e-07	1.40237e-07	1	0	0	1	0	0
AACGTCACAC	101	435	10	83	1977789221	123.95	2364805624	4350	4.30693	1.21687	5.24096	0.183947	0.0524096	0.00183947	0.347473	2.64991e-08	1.48405e-08	1	0	0	1	0	0
AACGTCTCACC	56	247	11	83	1977789221	123.95	2364805624	2717	4.41071	0.674699	2.9759	0.104448	0.0327349	0.00114893	0.391431	1.65513e-08	9.26932e-09	1	0	0	1	0	0
AACGTCTGCCCTCT	264	1091	14	83	1977789221	123.95	2364805624	15274	4.13258	3.18072	13.1446	0.461349	0.184024	0.00645888	0.466769	9.30454e-08	5.21088e-08	1	0	0	1	0	0
AACGTGAGT	113	518	9	83	1977789221	123.95	2364805624	4662	4.58407	1.36145	6.24096	0.219045	0.0561687	0.00197141	0.332849	2.83997e-08	1.59049e-08	1	0	0	1	0	0
AACGTGCCCTAGACT	206	836	15	83	1977789221	123.95	2364805624	12540	4.05825	2.48193	10.0723	0.353517	0.151084	0.00530276	0.491116	7.63905e-08	4.27815e-08	1	0	0	1	0	0
AACGTGTAT	326	1434	9	83	1977789221	123.95	2364805624	12906	4.39877	3.92771	17.2771	0.606392	0.155494	0.00545753	0.319395	7.86201e-08	4.40301e-08	1	0	0	1	0	0
AACGTGTCCTAGAGGGGGTG	1	4	20	83	1977789221	123.95	2364805624	80	4	0.0120482	0.0481928	0.00169147	0.000963855	3.38294e-05	0.645422	4.8734e-10	2.72928e-10	1	0	0	1	1	0
AACGTTACAC	150	613	10	83	1977789221	123.95	2364805624	6130	4.08667	1.80723	7.38554	0.259218	0.0738554	0.00259218	0.329703	3.73424e-08	2.09131e-08	1	0	0	1	0	0
AACGTTCAGACTC	1128	6715	13	83	1977789221	123.95	2364805624	87295	5.95301	13.5904	80.9036	2.83956	1.05175	0.0369142	0.624358	5.31779e-07	2.97816e-07	1	0	0	1	1	0
AACT	8822	69326	4	83	1977789221	123.95	2364805624	277304	7.85831	106.289	835.253	29.3157	3.34101	0.117263	0.253596	1.68927e-06	9.4605e-07	1	0	0	0	0	0
AACTAACTATATGT	148	614	14	83	1977789221	123.95	2364805624	8596	4.14865	1.78313	7.39759	0.259641	0.103566	0.00363497	0.468585	5.23647e-08	2.93261e-08	1	0	0	1	0	0
AACTAAGTGTGTC	163	772	13	83	1977789221	123.95	2364805624	10036	4.7362	1.96386	9.3012	0.326454	0.120916	0.0042439	0.496737	6.11368e-08	3.42388e-08	1	0	0	1	0	0
AACTAATACAT	66	269	11	83	1977789221	123.95	2364805624	2959	4.07576	0.795181	3.24096	0.113751	0.0356506	0.00125127	0.361705	1.80255e-08	1.00949e-08	1	0	0	1	0	0
AACTAATCCAT	77	374	11	83	1977789221	123.95	2364805624	4114	4.85714	0.927711	4.50602	0.158153	0.0495663	0.00173968	0.431049	2.50614e-08	1.40353e-08	1	0	0	1	0	0
AACTAC	56	224	6	83	1977789221	123.95	2364805624	1344	4	0.674699	2.6988	0.0947224	0.0161928	0.000568334	0.193626	8.18731e-09	4.58519e-09	1	0	0	1	0	0
AACTACACAC	176	865	10	83	1977789221	123.95	2364805624	8650	4.91477	2.12048	10.4217	0.365781	0.104217	0.00365781	0.396513	5.26936e-08	2.95103e-08	1	0	0	1	0	0
AACTACAGACACAC	160	656	14	83	1977789221	123.95	2364805624	9184	4.1	1.92771	7.90361	0.277401	0.110651	0.00388362	0.46309	5.59466e-08	3.13321e-08	1	0	0	1	0	0
AACTACT	64	256	7	83	1977789221	123.95	2364805624	1792	4	0.771084	3.08434	0.108254	0.0215904	0.000757779	0.225898	1.09164e-08	6.11359e-09	1	0	0	1	0	0
AACTACTTGTAGC	247	1003	13	83	1977789221	123.95	2364805624	13039	4.06073	2.9759	12.0843	0.424136	0.157096	0.00551377	0.425893	7.94303e-08	4.44838e-08	1	0	0	1	0	0
AACTAG	1	4	6	83	1977789221	123.95	2364805624	24	4	0.0120482	0.0481928	0.00169147	0.000289157	1.01488e-05	0.193626	1.46202e-10	8.18784e-11	1	0	0	1	0	0
AACTAGTATCTATC	176	871	14	83	1977789221	123.95	2364805624	12194	4.94886	2.12048	10.494	0.368318	0.146916	0.00515645	0.558968	7.42828e-08	4.1601e-08	1	0	0	1	1	0
AACTAT	242	1012	6	83	1977789221	123.95	2364805624	6072	4.18182	2.91566	12.1928	0.427942	0.0731566	0.00256765	0.202428	3.69891e-08	2.07152e-08	1	0	0	1	0	0
AACTATAG	75	450	8	83	1977789221	123.95	2364805624	3600	6	0.903614	5.42169	0.19029	0.0433735	0.00152232	0.387253	2.19303e-08	1.22818e-08	1	0	0	1	0	0
AACTATATAT	31	184	10	83	1977789221	123.95	2364805624	1840	5.93548	0.373494	2.21687	0.0778077	0.0221687	0.000778077	0.478861	1.12088e-08	6.27734e-09	1	0	0	1	0	0
AACTATATCT	68	453	10	83	1977789221	123.95	2364805624	4530	6.66176	0.819277	5.45783	0.191559	0.0545783	0.00191559	0.537456	2.75956e-08	1.54545e-08	1	0	0	1	1	0
AACTC	1	5	5	83	1977789221	123.95	2364805624	25	5	0.0120482	0.060241	0.00211434	0.000301205	1.05717e-05	0.201694	1.52294e-10	8.529e-11	1	0	0	1	0	0
AACTCACAATCCT	118	527	13	83	1977789221	123.95	2364805624	6851	4.4661	1.42169	6.3494	0.222851	0.0825422	0.00289707	0.468409	4.17346e-08	2.33729e-08	1	0	0	1	0	0
AACTCACTATAT	105	482	12	83	1977789221	123.95	2364805624	5784	4.59048	1.26506	5.80723	0.203822	0.0696867	0.00244587	0.444419	3.52347e-08	1.97327e-08	1	0	0	1	0	0
AACTCACTGCAGC	157	642	13	83	1977789221	123.95	2364805624	8346	4.08917	1.89157	7.73494	0.271481	0.100554	0.00352925	0.428876	5.08417e-08	2.84732e-08	1	0	0	1	0	0
AACTCAGACTCT	128	554	12	83	1977789221	123.95	2364805624	6648	4.32812	1.54217	6.6747	0.234269	0.0800964	0.00281122	0.41902	4.04979e-08	2.26803e-08	1	0	0	1	0	0
AACTCAGAGCT	177	1124	11	83	1977789221	123.95	2364805624	12364	6.35028	2.13253	13.5422	0.475303	0.148964	0.00522834	0.563559	7.53184e-08	4.2181e-08	1	0	0	1	1	0
AACTCATGCACC	143	616	12	83	1977789221	123.95	2364805624	7392	4.30769	1.72289	7.42169	0.260487	0.0890602	0.00312584	0.417042	4.50302e-08	2.52185e-08	1	0	0	1	0	0
AACTCC	1	4	6	83	1977789221	123.95	2364805624	24	4	0.0120482	0.0481928	0.00169147	0.000289157	1.01488e-05	0.193626	1.46202e-10	8.18784e-11	1	0	0	1	0	0
AACTCCATATACAG	309	1336	14	83	1977789221	123.95	2364805624	18704	4.32362	3.72289	16.0964	0.564951	0.225349	0.00790932	0.488348	1.1394e-07	6.38106e-08	1	0	0	1	0	0
AACTCCCAGGCATTATAG	297	1297	18	83	1977789221	123.95	2364805624	23346	4.367	3.57831	15.6265	0.548459	0.281277	0.00987227	0.634176	1.42218e-07	7.96472e-08	1	0	0	1	1	0
AACTCCCTCTATCATGG	204	863	17	83	1977789221	123.95	2364805624	14671	4.23039	2.45783	10.3976	0.364935	0.176759	0.00620389	0.580207	8.9372e-08	5.00516e-08	1	0	0	1	1	0
AACTCT	47	188	6	83	1977789221	123.95	2364805624	1128	4	0.566265	2.26506	0.0794991	0.0135904	0.000476995	0.193626	6.87149e-09	3.84828e-09	1	0	0	1	0	0
AACTCTAATAT	795	3513	11	83	1977789221	123.95	2364805624	38643	4.41887	9.57831	42.3253	1.48553	0.465578	0.0163409	0.392154	2.35403e-07	1.31834e-07	1	0	0	1	0	0
AACTCTACACAT	493	3045	12	83	1977789221	123.95	2364805624	36540	6.17647	5.93976	36.6867	1.28763	0.440241	0.0154516	0.597964	2.22592e-07	1.2466e-07	1	0	0	1	1	0
AACTCTAT	1	4	8	83	1977789221	123.95	2364805624	32	4	0.0120482	0.0481928	0.00169147	0.000385542	1.35318e-05	0.258169	1.94936e-10	1.09171e-10	1	0	0	1	0	0
AACTCTCCATACAGC	237	1133	15	83	1977789221	123.95	2364805624	16995	4.78059	2.85542	13.6506	0.479109	0.204759	0.00718664	0.578531	1.03529e-07	5.79801e-08	1	0	0	1	1	0
AACTCTCTCT	194	892	10	83	1977789221	123.95	2364805624	8920	4.59794	2.33735	10.747	0.377198	0.10747	0.00377198	0.370951	5.43384e-08	3.04315e-08	1	0	0	1	0	0
AACTCTCTCTCTAT	258	1220	14	83	1977789221	123.95	2364805624	17080	4.72868	3.10843	14.6988	0.515899	0.205783	0.00722258	0.534099	1.04047e-07	5.82701e-08	1	0	0	1	1	0
AACTCTG	1	4	7	83	1977789221	123.95	2364805624	28	4	0.0120482	0.0481928	0.00169147	0.000337349	1.18403e-05	0.225898	1.70569e-10	9.55248e-11	1	0	0	1	0	0
AACTG	267	1518	5	83	1977789221	123.95	2364805624	7590	5.68539	3.21687	18.2892	0.641913	0.0914458	0.00320957	0.229342	4.62364e-08	2.5894e-08	1	0	0	1	0	0
AACTGAAGCC	65	381	10	83	1977789221	123.95	2364805624	3810	5.86154	0.783133	4.59036	0.161113	0.0459036	0.00161113	0.472895	2.32096e-08	1.29982e-08	1	0	0	1	0	0
AACTGAATCCG	54	243	11	83	1977789221	123.95	2364805624	2673	4.5	0.650602	2.92771	0.102757	0.0322048	0.00113033	0.399355	1.62832e-08	9.1192e-09	1	0	0	1	0	0
AACTGAGGGGTAT	240	1000	13	83	1977789221	123.95	2364805624	13000	4.16667	2.89157	12.0482	0.422868	0.156627	0.00549728	0.437004	7.91927e-08	4.43508e-08	1	0	0	1	0	0
AACTGATACAC	101	426	11	83	1977789221	123.95	2364805624	4686	4.21782	1.21687	5.13253	0.180142	0.0564578	0.00198156	0.374313	2.85459e-08	1.59868e-08	1	0	0	1	0	0
AACTGATATAG	60	261	11	83	1977789221	123.95	2364805624	2871	4.35	0.722892	3.14458	0.110368	0.0345904	0.00121405	0.386043	1.74894e-08	9.7947e-09	1	0	0	1	0	0
AACTGATGTGAT	118	472	12	83	1977789221	123.95	2364805624	5664	4	1.42169	5.68675	0.199594	0.068241	0.00239512	0.387253	3.45037e-08	1.93233e-08	1	0	0	1	0	0
AACTGATTAT	58	271	10	83	1977789221	123.95	2364805624	2710	4.67241	0.698795	3.26506	0.114597	0.0326506	0.00114597	0.37696	1.65086e-08	9.24543e-09	1	0	0	1	0	0
AACTGATTC	142	897	9	83	1977789221	123.95	2364805624	8073	6.3169	1.71084	10.8072	0.379312	0.0972651	0.00341381	0.45867	4.91787e-08	2.75418e-08	1	0	0	1	0	0
AACTGATTGTAGC	140	632	13	83	1977789221	123.95	2364805624	8216	4.51429	1.68675	7.61446	0.267252	0.098988	0.00347428	0.473463	5.00498e-08	2.80297e-08	1	0	0	1	0	0
AACTGATTGTATC	187	944	13	83	1977789221	123.95	2364805624	12272	5.04813	2.25301	11.3735	0.399187	0.147855	0.00518943	0.529453	7.47579e-08	4.18671e-08	1	0	0	1	1	0
AACTGC	68	272	6	83	1977789221	123.95	2364805624	1632	4	0.819277	3.27711	0.11502	0.0196627	0.00069012	0.193626	9.94173e-09	5.56773e-09	1	0	0	1	0	0
AACTGCAC	247	1151	8	83	1977789221	123.95	2364805624	9208	4.65992	2.9759	13.8675	0.486721	0.11094	0.00389377	0.300761	5.60928e-08	3.1414e-08	1	0	0	1	0	0
AACTGCCAGACTTAC	143	587	15	83	1977789221	123.95	2364805624	8805	4.1049	1.72289	7.07229	0.248223	0.106084	0.00372335	0.49676	5.36378e-08	3.00391e-08	1	0	0	1	0	0
AACTGCCATGT	139	688	11	83	1977789221	123.95	2364805624	7568	4.94964	1.6747	8.28916	0.290933	0.0911807	0.00320026	0.439258	4.61023e-08	2.5819e-08	1	0	0	1	0	0
AACTGCTCAATCTG	550	3204	14	83	1977789221	123.95	2364805624	44856	5.82545	6.62651	38.6024	1.35487	0.540434	0.0189682	0.657978	2.73251e-07	1.53031e-07	1	0	0	1	1	0
AACTGCTGCAC	89	391	11	83	1977789221	123.95	2364805624	4301	4.39326	1.07229	4.71084	0.165341	0.0518193	0.00181875	0.389882	2.62006e-08	1.46733e-08	1	0	0	1	0	0
AACTGGATCACTGT	360	1800	14	83	1977789221	123.95	2364805624	25200	5	4.33735	21.6867	0.761162	0.303614	0.0106563	0.564744	1.53512e-07	8.59723e-08	1	0	0	1	1	0
AACTGGCGAGT	87	490	11	83	1977789221	123.95	2364805624	5390	5.63218	1.04819	5.90361	0.207205	0.0649398	0.00227926	0.499831	3.28345e-08	1.83885e-08	1	0	0	1	0	0
AACTGGTAT	75	332	9	83	1977789221	123.95	2364805624	2988	4.42667	0.903614	4	0.140392	0.036	0.00126353	0.32142	1.82021e-08	1.01939e-08	1	0	0	1	0	0
AACTGGTATAAT	145	730	12	83	1977789221	123.95	2364805624	8760	5.03448	1.74699	8.79518	0.308693	0.105542	0.00370432	0.487405	5.33637e-08	2.98856e-08	1	0	0	1	0	0
AACTGGTGTCC	102	477	11	83	1977789221	123.95	2364805624	5247	4.67647	1.22892	5.74699	0.201708	0.0632169	0.00221879	0.415016	3.19634e-08	1.79007e-08	1	0	0	1	0	0
AACTGTCAAGCC	114	472	12	83	1977789221	123.95	2364805624	5664	4.14035	1.37349	5.68675	0.199594	0.068241	0.00239512	0.400841	3.45037e-08	1.93233e-08	1	0	0	1	0	0
AACTGTCATATTGCCC	301	1307	16	83	1977789221	123.95	2364805624	20912	4.34219	3.62651	15.747	0.552688	0.251952	0.00884301	0.560509	1.27391e-07	7.13434e-08	1	0	0	1	1	0
AACTGTCATCCTTCTCC	192	776	17	83	1977789221	123.95	2364805624	13192	4.04167	2.31325	9.3494	0.328145	0.15894	0.00557847	0.554323	8.03623e-08	4.50058e-08	1	0	0	1	1	0
AACTGTCCTGGGGTGT	864	3458	16	83	1977789221	123.95	2364805624	55328	4.00231	10.4096	41.6627	1.46228	0.666602	0.0233964	0.516636	3.37044e-07	1.88757e-07	1	0	0	1	1	0
AACTGTCTGAT	1	4	11	83	1977789221	123.95	2364805624	44	4	0.0120482	0.0481928	0.00169147	0.00053012	1.86062e-05	0.354982	2.68037e-10	1.5011e-10	1	0	0	1	0	0
AACTGTGCTCTCT	296	1527	13	83	1977789221	123.95	2364805624	19851	5.15878	3.56627	18.3976	0.645719	0.239169	0.00839435	0.541058	1.20927e-07	6.77237e-08	1	0	0	1	1	0
AACTGTGT	18007	72398	8	83	1977789221	123.95	2364805624	579184	4.02055	216.952	872.265	30.6148	6.97812	0.244918	0.259495	3.52824e-06	1.97594e-06	1	1	0	1	0	0
AACTGTGTCTCTCC	166	669	14	83	1977789221	123.95	2364805624	9366	4.03012	2	8.06024	0.282899	0.112843	0.00396058	0.455197	5.70553e-08	3.1953e-08	1	0	0	1	0	0
AACTTATATCAG	133	563	12	83	1977789221	123.95	2364805624	6756	4.23308	1.60241	6.78313	0.238075	0.0813976	0.00285689	0.409818	4.11558e-08	2.30488e-08	1	0	0	1	0	0
AACTTATGT	1	4	9	83	1977789221	123.95	2364805624	36	4	0.0120482	0.0481928	0.00169147	0.000433735	1.52232e-05	0.29044	2.19303e-10	1.22818e-10	1	0	0	1	0	0
AACTTCAGTGT	1	4	11	83	1977789221	123.95	2364805624	44	4	0.0120482	0.0481928	0.00169147	0.00053012	1.86062e-05	0.354982	2.68037e-10	1.5011e-10	1	0	0	1	0	0
AACTTCATCTCC	110	514	12	83	1977789221	123.95	2364805624	6168	4.67273	1.3253	6.19277	0.217354	0.0743133	0.00260825	0.452382	3.75739e-08	2.10427e-08	1	0	0	1	0	0
AACTTCCCATG	107	552	11	83	1977789221	123.95	2364805624	6072	5.15888	1.28916	6.6506	0.233423	0.0731566	0.00256765	0.457827	3.69891e-08	2.07152e-08	1	0	0	1	0	0
AACTTCT	47	188	7	83	1977789221	123.95	2364805624	1316	4	0.566265	2.26506	0.0794991	0.0158554	0.000556494	0.225898	8.01674e-09	4.48966e-09	1	0	0	1	0	0
AACTTCTACGTCTTC	339	1668	15	83	1977789221	123.95	2364805624	25020	4.92035	4.08434	20.0964	0.705343	0.301446	0.0105802	0.595444	1.52416e-07	8.53582e-08	1	0	0	1	1	0
AACTTCTCC	157	723	9	83	1977789221	123.95	2364805624	6507	4.6051	1.89157	8.71084	0.305733	0.0783976	0.0027516	0.334376	3.9639e-08	2.21993e-08	1	0	0	1	0	0
AACTTG	244	1031	6	83	1977789221	123.95	2364805624	6186	4.22541	2.93976	12.4217	0.435977	0.0745301	0.00261586	0.204538	3.76836e-08	2.11042e-08	1	0	0	1	0	0
AACTTGAATG	91	390	10	83	1977789221	123.95	2364805624	3900	4.28571	1.09639	4.6988	0.164918	0.046988	0.00164918	0.345762	2.37578e-08	1.33052e-08	1	0	0	1	0	0
AACTTGCTCAATCACTCATT	1	4	20	83	1977789221	123.95	2364805624	80	4	0.0120482	0.0481928	0.00169147	0.000963855	3.38294e-05	0.645422	4.8734e-10	2.72928e-10	1	0	0	1	1	0
AACTTGCTGAAT	203	1332	12	83	1977789221	123.95	2364805624	15984	6.56158	2.44578	16.0482	0.56326	0.192578	0.00675912	0.635247	9.73705e-08	5.4531e-08	1	0	0	1	1	0
AACTTGG	113	452	7	83	1977789221	123.95	2364805624	3164	4	1.36145	5.44578	0.191136	0.0381205	0.00133795	0.225898	1.92743e-08	1.07943e-08	1	0	0	1	0	0
AACTTGTAGACTC	232	1357	13	83	1977789221	123.95	2364805624	17641	5.84914	2.79518	16.3494	0.573832	0.212542	0.00745981	0.613463	1.07465e-07	6.0184e-08	1	0	0	1	1	0
AAG	15919	206268	3	83	1977789221	123.95	2364805624	618804	12.9573	191.795	2485.16	87.2241	7.45547	0.261672	0.313611	3.7696e-06	2.11111e-06	1	1	0	0	0	0
AAGAAGAAT	1	4	9	83	1977789221	123.95	2364805624	36	4	0.0120482	0.0481928	0.00169147	0.000433735	1.52232e-05	0.29044	2.19303e-10	1.22818e-10	1	0	0	1	0	0
AAGAAGG	209	1116	7	83	1977789221	123.95	2364805624	7812	5.33971	2.51807	13.4458	0.47192	0.0941205	0.00330344	0.301557	4.75887e-08	2.66514e-08	1	0	0	1	0	0
AAGAAGGAG	315	1345	9	83	1977789221	123.95	2364805624	12105	4.26984	3.79518	16.2048	0.568757	0.145843	0.00511881	0.310033	7.37406e-08	4.12974e-08	1	0	0	1	0	0
AAGAAT	136	616	6	83	1977789221	123.95	2364805624	3696	4.52941	1.63855	7.42169	0.260487	0.0445301	0.00156292	0.219253	2.25151e-08	1.26093e-08	1	0	0	1	0	0
AAGAATAATG	129	523	10	83	1977789221	123.95	2364805624	5230	4.05426	1.55422	6.3012	0.22116	0.063012	0.0022116	0.327089	3.18598e-08	1.78427e-08	1	0	0	1	0	0
AAGAATATGG	115	622	10	83	1977789221	123.95	2364805624	6220	5.4087	1.38554	7.49398	0.263024	0.0749398	0.00263024	0.436361	3.78907e-08	2.12201e-08	1	0	0	1	0	0
AAGAATATGGG	1	4	11	83	1977789221	123.95	2364805624	44	4	0.0120482	0.0481928	0.00169147	0.00053012	1.86062e-05	0.354982	2.68037e-10	1.5011e-10	1	0	0	1	0	0
AAGAATCAAGGG	80	412	12	83	1977789221	123.95	2364805624	4944	5.15	0.963855	4.96386	0.174222	0.0595663	0.00209066	0.498588	3.01176e-08	1.68669e-08	1	0	0	1	0	0
AAGAATGAGT	1	4	10	83	1977789221	123.95	2364805624	40	4	0.0120482	0.0481928	0.00169147	0.000481928	1.69147e-05	0.322711	2.4367e-10	1.36464e-10	1	0	0	1	0	0
AAGAC	131	859	5	83	1977789221	123.95	2364805624	4295	6.55725	1.57831	10.3494	0.363243	0.051747	0.00181622	0.264512	2.61641e-08	1.46528e-08	1	0	0	1	0	0
AAGACAGACACTC	147	649	13	83	1977789221	123.95	2364805624	8437	4.41497	1.77108	7.81928	0.274441	0.101651	0.00356774	0.463046	5.13961e-08	2.87837e-08	1	0	0	1	0	0
AAGACAGAT	116	800	9	83	1977789221	123.95	2364805624	7200	6.89655	1.39759	9.63855	0.338294	0.086747	0.00304465	0.500758	4.38606e-08	2.45635e-08	1	0	0	1	1	0
AAGACAT	17	89	7	83	1977789221	123.95	2364805624	623	5.23529	0.204819	1.07229	0.0376352	0.00750602	0.000263447	0.29566	3.79516e-09	2.12543e-09	1	0	0	1	0	0
AAGACCGAATG	67	302	11	83	1977789221	123.95	2364805624	3322	4.50746	0.807229	3.63855	0.127706	0.0400241	0.00140477	0.400017	2.02368e-08	1.13333e-08	1	0	0	1	0	0
AAGACGTAGATGTGG	163	681	15	83	1977789221	123.95	2364805624	10215	4.17791	1.96386	8.20482	0.287973	0.123072	0.00431959	0.505597	6.22272e-08	3.48495e-08	1	0	0	1	1	0
AAGACT	71	284	6	83	1977789221	123.95	2364805624	1704	4	0.855422	3.42169	0.120094	0.0205301	0.000720567	0.193626	1.03803e-08	5.81337e-09	1	0	0	1	0	0
AAGACTATACAC	516	2539	12	83	1977789221	123.95	2364805624	30468	4.92054	6.21687	30.5904	1.07366	0.367084	0.0128839	0.476374	1.85603e-07	1.03945e-07	1	0	0	1	0	0
AAGAG	15	100	5	83	1977789221	123.95	2364805624	500	6.66667	0.180723	1.20482	0.0422868	0.0060241	0.000211434	0.268926	3.04587e-09	1.7058e-09	1	0	0	1	0	0
AAGAGAATAT	1	4	10	83	1977789221	123.95	2364805624	40	4	0.0120482	0.0481928	0.00169147	0.000481928	1.69147e-05	0.322711	2.4367e-10	1.36464e-10	1	0	0	1	0	0
AAGAGACAGT	85	348	10	83	1977789221	123.95	2364805624	3480	4.09412	1.0241	4.19277	0.147158	0.0419277	0.00147158	0.330304	2.11993e-08	1.18724e-08	1	0	0	1	0	0
AAGAGAG	418	2381	7	83	1977789221	123.95	2364805624	16667	5.69617	5.03614	28.6867	1.00685	0.200807	0.00704794	0.321688	1.01531e-07	5.68611e-08	1	0	0	1	0	0
AAGAGAGAG	617	3088	9	83	1977789221	123.95	2364805624	27792	5.00486	7.43373	37.2048	1.30582	0.334843	0.0117523	0.363403	1.69302e-07	9.48152e-08	1	0	0	1	0	0
AAGAGAGAT	138	1200	9	83	1977789221	123.95	2364805624	10800	8.69565	1.66265	14.4578	0.507441	0.13012	0.00456697	0.631391	6.57909e-08	3.68453e-08	1	0	0	1	1	0
AAGAGAGCGAGTATGT	224	920	16	83	1977789221	123.95	2364805624	14720	4.10714	2.6988	11.0843	0.389038	0.177349	0.00622461	0.530168	8.96705e-08	5.02187e-08	1	0	0	1	1	0
AAGAGAGGAG	112	503	10	83	1977789221	123.95	2364805624	5030	4.49107	1.3494	6.06024	0.212702	0.0606024	0.00212702	0.362329	3.06415e-08	1.71603e-08	1	0	0	1	0	0
AAGAGAGGAGAGGGCCG	1	4	17	83	1977789221	123.95	2364805624	68	4	0.0120482	0.0481928	0.00169147	0.000819277	2.8755e-05	0.548608	4.14239e-10	2.31989e-10	1	0	0	1	1	0
AAGAGAGGGAGAGTCT	500	2315	16	83	1977789221	123.95	2364805624	37040	4.63	6.0241	27.8916	0.978939	0.446265	0.015663	0.59766	2.25638e-07	1.26366e-07	1	0	0	1	1	0
AAGAGAGTAT	130	789	10	83	1977789221	123.95	2364805624	7890	6.06923	1.56627	9.50602	0.333643	0.0950602	0.00333643	0.489652	4.80639e-08	2.69175e-08	1	0	0	1	0	0
AAGAGATGAG	248	1484	10	83	1977789221	123.95	2364805624	14840	5.98387	2.98795	17.8795	0.627536	0.178795	0.00627536	0.482765	9.04015e-08	5.06281e-08	1	0	0	1	0	0
AAGAGATTCTGTCGGT	163	659	16	83	1977789221	123.95	2364805624	10544	4.04294	1.96386	7.93976	0.27867	0.127036	0.00445872	0.521881	6.42314e-08	3.59719e-08	1	0	0	1	1	0
AAGAGC	1	4	6	83	1977789221	123.95	2364805624	24	4	0.0120482	0.0481928	0.00169147	0.000289157	1.01488e-05	0.193626	1.46202e-10	8.18784e-11	1	0	0	1	0	0
AAGAGCCTACAGACCC	1	4	16	83	1977789221	123.95	2364805624	64	4	0.0120482	0.0481928	0.00169147	0.000771084	2.70635e-05	0.516337	3.89872e-10	2.18342e-10	1	0	0	1	1	0
AAGAGG	275	1108	6	83	1977789221	123.95	2364805624	6648	4.02909	3.31325	13.3494	0.468537	0.0800964	0.00281122	0.195035	4.04979e-08	2.26803e-08	1	0	0	1	0	0
AAGAGGACATG	825	3450	11	83	1977789221	123.95	2364805624	37950	4.18182	9.93976	41.5663	1.45889	0.457229	0.0160478	0.371117	2.31182e-07	1.2947e-07	1	0	0	1	0	0
AAGAGGAGAGTAT	47	204	13	83	1977789221	123.95	2364805624	2652	4.34043	0.566265	2.45783	0.086265	0.0319518	0.00112145	0.455228	1.61553e-08	9.04756e-09	1	0	0	1	0	0
AAGAGGAGGG	92	516	10	83	1977789221	123.95	2364805624	5160	5.6087	1.10843	6.21687	0.2182	0.0621687	0.002182	0.452497	3.14334e-08	1.76039e-08	1	0	0	1	0	0
AAGAGGTCCCAGTAGGCT	139	558	18	83	1977789221	123.95	2364805624	10044	4.01439	1.6747	6.72289	0.23596	0.121012	0.00424728	0.582969	6.11855e-08	3.42661e-08	1	0	0	1	1	0
AAGAGT	5	20	6	83	1977789221	123.95	2364805624	120	4	0.060241	0.240964	0.00845735	0.00144578	5.07441e-05	0.193626	7.3101e-10	4.09392e-10	1	0	0	1	0	0
AAGAGTAAGT	110	579	10	83	1977789221	123.95	2364805624	5790	5.26364	1.3253	6.9759	0.24484	0.069759	0.0024484	0.424658	3.52712e-08	1.97532e-08	1	0	0	1	0	0
AAGAGTCAGTAC	167	744	12	83	1977789221	123.95	2364805624	8928	4.45509	2.01205	8.96386	0.314614	0.107566	0.00377536	0.431312	5.43871e-08	3.04588e-08	1	0	0	1	0	0
AAGAGTGAGTGAGAGAT	168	693	17	83	1977789221	123.95	2364805624	11781	4.125	2.0241	8.3494	0.293047	0.14194	0.0049818	0.565752	7.17669e-08	4.01921e-08	1	0	0	1	1	0
AAGAGTGGGGAAGG	198	820	14	83	1977789221	123.95	2364805624	11480	4.14141	2.38554	9.87952	0.346752	0.138313	0.00485452	0.467768	6.99333e-08	3.91652e-08	1	0	0	1	0	0
AAGAGTGTAGAT	161	694	12	83	1977789221	123.95	2364805624	8328	4.31056	1.93976	8.36145	0.29347	0.100337	0.00352164	0.417319	5.07321e-08	2.84118e-08	1	0	0	1	0	0
AAGAT	167	835	5	83	1977789221	123.95	2364805624	4175	5	2.01205	10.0602	0.353095	0.0503012	0.00176547	0.201694	2.5433e-08	1.42434e-08	1	0	0	1	0	0
AAGATAG	89	661	7	83	1977789221	123.95	2364805624	4627	7.42697	1.07229	7.96386	0.279516	0.055747	0.00195661	0.419433	2.81865e-08	1.57855e-08	1	0	0	1	0	0
AAGATAGAGAC	66	277	11	83	1977789221	123.95	2364805624	3047	4.19697	0.795181	3.33735	0.117134	0.0367108	0.00128848	0.372462	1.85616e-08	1.03951e-08	1	0	0	1	0	0
AAGATAGAGAGAGAGCT	161	653	17	83	1977789221	123.95	2364805624	11101	4.0559	1.93976	7.86747	0.276133	0.133747	0.00469425	0.556275	6.76245e-08	3.78722e-08	1	0	0	1	1	0
AAGATAGAGAGCT	295	1856	13	83	1977789221	123.95	2364805624	24128	6.29153	3.55422	22.3614	0.784843	0.290699	0.010203	0.659861	1.46982e-07	8.23151e-08	1	0	0	1	1	0
AAGATAGAGATAGAG	95	437	15	83	1977789221	123.95	2364805624	6555	4.6	1.14458	5.26506	0.184793	0.0789759	0.0027719	0.556676	3.99314e-08	2.2363e-08	1	0	0	1	1	0
AAGATAGAT	730	3324	9	83	1977789221	123.95	2364805624	29916	4.55342	8.79518	40.0482	1.40561	0.360434	0.0126505	0.330624	1.82241e-07	1.02061e-07	1	0	0	1	0	0
AAGATAGATAG	368	2121	11	83	1977789221	123.95	2364805624	23331	5.76359	4.43373	25.5542	0.896902	0.281096	0.00986593	0.511492	1.42127e-07	7.9596e-08	1	0	0	1	1	0
AAGATAGATAGAGAGCT	81	327	17	83	1977789221	123.95	2364805624	5559	4.03704	0.975904	3.93976	0.138278	0.0669759	0.00235072	0.553688	3.3864e-08	1.89651e-08	1	0	0	1	1	0
AAGATAGATATG	53	240	12	83	1977789221	123.95	2364805624	2880	4.5283	0.638554	2.89157	0.101488	0.0346988	0.00121786	0.4384	1.75442e-08	9.82541e-09	1	0	0	1	0	0
AAGATAGATGATAG	262	1154	14	83	1977789221	123.95	2364805624	16156	4.40458	3.15663	13.9036	0.487989	0.194651	0.00683185	0.497492	9.84183e-08	5.51178e-08	1	0	0	1	0	0
AAGATAGCCATGTAATATAC	854	3960	20	83	1977789221	123.95	2364805624	79200	4.637	10.2892	47.7108	1.67456	0.954217	0.0334911	0.748205	4.82466e-07	2.70199e-07	1	0	0	1	1	0
AAGATAGCCATGTGATATAC	376	1527	20	83	1977789221	123.95	2364805624	30540	4.06117	4.53012	18.3976	0.645719	0.367952	0.0129144	0.655292	1.86042e-07	1.0419e-07	1	0	0	1	1	0
AAGATAT	41	164	7	83	1977789221	123.95	2364805624	1148	4	0.493976	1.9759	0.0693503	0.0138313	0.000485452	0.225898	6.99333e-09	3.91652e-09	1	0	0	1	0	0
AAGATATAATAGCC	121	564	14	83	1977789221	123.95	2364805624	7896	4.66116	1.45783	6.79518	0.238497	0.0951325	0.00333896	0.526472	4.81004e-08	2.6938e-08	1	0	0	1	1	0
AAGATATAG	134	1010	9	83	1977789221	123.95	2364805624	9090	7.53731	1.61446	12.1687	0.427096	0.109518	0.00384387	0.547284	5.5374e-08	3.10114e-08	1	0	0	1	1	0
AAGATATAGAG	118	601	11	83	1977789221	123.95	2364805624	6611	5.09322	1.42169	7.24096	0.254144	0.0796506	0.00279558	0.452	4.02725e-08	2.25541e-08	1	0	0	1	0	0
AAGATATTG	53	237	9	83	1977789221	123.95	2364805624	2133	4.4717	0.638554	2.85542	0.10022	0.0256988	0.000901977	0.32469	1.29937e-08	7.27694e-09	1	0	0	1	0	0
AAGATCCATC	98	451	10	83	1977789221	123.95	2364805624	4510	4.60204	1.18072	5.43373	0.190713	0.0543373	0.00190713	0.371282	2.74738e-08	1.53863e-08	1	0	0	1	0	0
AAGATG	3	12	6	83	1977789221	123.95	2364805624	72	4	0.0361446	0.144578	0.00507441	0.00086747	3.04465e-05	0.193626	4.38606e-10	2.45635e-10	1	0	0	1	0	0
AAGATGTAG	131	625	9	83	1977789221	123.95	2364805624	5625	4.77099	1.57831	7.53012	0.264292	0.0677711	0.00237863	0.346421	3.42661e-08	1.91902e-08	1	0	0	1	0	0
AAGATTGGGCAGT	2156	9129	13	83	1977789221	123.95	2364805624	118677	4.23423	25.9759	109.988	3.86036	1.42984	0.0501847	0.44409	7.2295e-07	4.04878e-07	1	0	0	1	0	0
AAGC	71	426	4	83	1977789221	123.95	2364805624	1704	6	0.855422	5.13253	0.180142	0.0205301	0.000720567	0.193626	1.03803e-08	5.81337e-09	1	0	0	0	0	0
AAGCAAT	69	330	7	83	1977789221	123.95	2364805624	2310	4.78261	0.831325	3.9759	0.139546	0.0278313	0.000976824	0.270095	1.40719e-08	7.88079e-09	1	0	0	1	0	0
AAGCACAGTCTG	2006	8312	12	83	1977789221	123.95	2364805624	99744	4.14357	24.1687	100.145	3.51488	1.20173	0.0421785	0.401152	6.07615e-07	3.40287e-07	1	0	0	1	0	0
AAGCACTTCCTTC	141	603	13	83	1977789221	123.95	2364805624	7839	4.2766	1.6988	7.26506	0.254989	0.0944458	0.00331486	0.448534	4.77532e-08	2.67435e-08	1	0	0	1	0	0
AAGCAGAGAG	114	491	10	83	1977789221	123.95	2364805624	4910	4.30702	1.37349	5.91566	0.207628	0.0591566	0.00207628	0.34748	2.99105e-08	1.6751e-08	1	0	0	1	0	0
AAGCAGCAGAG	67	290	11	83	1977789221	123.95	2364805624	3190	4.32836	0.807229	3.49398	0.122632	0.0384337	0.00134895	0.384122	1.94327e-08	1.0883e-08	1	0	0	1	0	0
AAGCAGG	69	276	7	83	1977789221	123.95	2364805624	1932	4	0.831325	3.3253	0.116711	0.0232771	0.00081698	0.225898	1.17693e-08	6.59121e-09	1	0	0	1	0	0
AAGCAGGGGAGCAAGG	638	2603	16	83	1977789221	123.95	2364805624	41648	4.07994	7.68675	31.3614	1.10072	0.501783	0.0176116	0.526656	2.53709e-07	1.42086e-07	1	0	0	1	1	0
AAGCAGTGAGT	158	804	11	83	1977789221	123.95	2364805624	8844	5.08861	1.90361	9.68675	0.339986	0.106554	0.00373984	0.451591	5.38754e-08	3.01722e-08	1	0	0	1	0	0
AAGCAT	85	340	6	83	1977789221	123.95	2364805624	2040	4	1.0241	4.09639	0.143775	0.0245783	0.00086265	0.193626	1.24272e-08	6.95966e-09	1	0	0	1	0	0
AAGCATAGACTC	204	1034	12	83	1977789221	123.95	2364805624	12408	5.06863	2.45783	12.4578	0.437245	0.149494	0.00524694	0.49071	7.55864e-08	4.23311e-08	1	0	0	1	0	0
AAGCATCCCAC	1	4	11	83	1977789221	123.95	2364805624	44	4	0.0120482	0.0481928	0.00169147	0.00053012	1.86062e-05	0.354982	2.68037e-10	1.5011e-10	1	0	0	1	0	0
AAGCCAC	25	100	7	83	1977789221	123.95	2364805624	700	4	0.301205	1.20482	0.0422868	0.00843373	0.000296007	0.225898	4.26422e-09	2.38812e-09	1	0	0	1	0	0
AAGCCATGTAT	86	378	11	83	1977789221	123.95	2364805624	4158	4.39535	1.03614	4.55422	0.159844	0.0500964	0.00175828	0.390067	2.53295e-08	1.41854e-08	1	0	0	1	0	0
AAGCCC	161	645	6	83	1977789221	123.95	2364805624	3870	4.00621	1.93976	7.77108	0.27275	0.0466265	0.0016365	0.193927	2.35751e-08	1.32029e-08	1	0	0	1	0	0
AAGCGCCTGTACTC	174	734	14	83	1977789221	123.95	2364805624	10276	4.21839	2.09639	8.84337	0.310385	0.123807	0.00434539	0.476462	6.25988e-08	3.50576e-08	1	0	0	1	0	0
AAGCTCATACACTCT	179	726	15	83	1977789221	123.95	2364805624	10890	4.05587	2.15663	8.74699	0.307002	0.131205	0.00460503	0.490827	6.63391e-08	3.71523e-08	1	0	0	1	0	0
AAGCTCATACCCTCT	1	4	15	83	1977789221	123.95	2364805624	60	4	0.0120482	0.0481928	0.00169147	0.000722892	2.53721e-05	0.484066	3.65505e-10	2.04696e-10	1	0	0	1	0	0
AAGCTG	107	733	6	83	1977789221	123.95	2364805624	4398	6.85047	1.28916	8.83133	0.309962	0.052988	0.00185977	0.331608	2.67915e-08	1.50042e-08	1	0	0	1	0	0
AAGG	20525	186991	4	83	1977789221	123.95	2364805624	747964	9.1104	247.289	2252.9	79.0725	9.01161	0.31629	0.294002	4.55641e-06	2.55175e-06	1	1	0	0	0	0
AAGGAATCTAAT	30	166	12	83	1977789221	123.95	2364805624	1992	5.53333	0.361446	2	0.070196	0.024	0.000842353	0.5357	1.21348e-08	6.79591e-09	1	0	0	1	1	0
AAGGACATGTCTGATG	116	472	16	83	1977789221	123.95	2364805624	7552	4.06897	1.39759	5.68675	0.199594	0.090988	0.0031935	0.52524	4.60049e-08	2.57644e-08	1	0	0	1	1	0
AAGGACTCACATAT	267	1255	14	83	1977789221	123.95	2364805624	17570	4.70037	3.21687	15.1205	0.530699	0.211687	0.00742979	0.530902	1.07032e-07	5.99418e-08	1	0	0	1	1	0
AAGGAG	99	396	6	83	1977789221	123.95	2364805624	2376	4	1.19277	4.77108	0.167456	0.0286265	0.00100473	0.193626	1.4474e-08	8.10596e-09	1	0	0	1	0	0
AAGGAGAG	382	1790	8	83	1977789221	123.95	2364805624	14320	4.68586	4.60241	21.5663	0.756933	0.17253	0.00605547	0.302436	8.72338e-08	4.88541e-08	1	0	0	1	0	0
AAGGAGGAATGGAGAGTC	300	1236	18	83	1977789221	123.95	2364805624	22248	4.12	3.61446	14.8916	0.522665	0.268048	0.00940796	0.598306	1.35529e-07	7.59013e-08	1	0	0	1	1	0
AAGGAGGAGG	28	115	10	83	1977789221	123.95	2364805624	1150	4.10714	0.337349	1.38554	0.0486298	0.0138554	0.000486298	0.331355	7.00551e-09	3.92334e-09	1	0	0	1	0	0
AAGGAT	1	4	6	83	1977789221	123.95	2364805624	24	4	0.0120482	0.0481928	0.00169147	0.000289157	1.01488e-05	0.193626	1.46202e-10	8.18784e-11	1	0	0	1	0	0
AAGGATAGAT	89	428	10	83	1977789221	123.95	2364805624	4280	4.80899	1.07229	5.15663	0.180987	0.0515663	0.00180987	0.387978	2.60727e-08	1.46016e-08	1	0	0	1	0	0
AAGGATAGATACAG	125	516	14	83	1977789221	123.95	2364805624	7224	4.128	1.50602	6.21687	0.2182	0.0870361	0.0030548	0.466253	4.40068e-08	2.46454e-08	1	0	0	1	0	0
AAGGATATAAGGGAGGC	266	1073	17	83	1977789221	123.95	2364805624	18241	4.03383	3.20482	12.9277	0.453737	0.219771	0.00771353	0.553249	1.1112e-07	6.2231e-08	1	0	0	1	1	0
AAGGATG	56	224	7	83	1977789221	123.95	2364805624	1568	4	0.674699	2.6988	0.0947224	0.0188916	0.000663057	0.225898	9.55186e-09	5.34939e-09	1	0	0	1	0	0
AAGGC	925	5850	5	83	1977789221	123.95	2364805624	29250	6.32432	11.1446	70.4819	2.47378	0.35241	0.0123689	0.255116	1.78184e-07	9.97893e-08	1	0	0	1	0	0
AAGGCAC	106	424	7	83	1977789221	123.95	2364805624	2968	4	1.27711	5.10843	0.179296	0.035759	0.00125507	0.225898	1.80803e-08	1.01256e-08	1	0	0	1	0	0
AAGGCATTC	141	577	9	83	1977789221	123.95	2364805624	5193	4.0922	1.6988	6.95181	0.243995	0.0625663	0.00219595	0.297134	3.16344e-08	1.77164e-08	1	0	0	1	0	0
AAGGCC	11	46	6	83	1977789221	123.95	2364805624	276	4.18182	0.13253	0.554217	0.0194519	0.0033253	0.000116711	0.202428	1.68132e-09	9.41601e-10	1	0	0	1	0	0
AAGGCGGCG	59	242	9	83	1977789221	123.95	2364805624	2178	4.10169	0.710843	2.91566	0.102334	0.026241	0.000921006	0.297824	1.32678e-08	7.43046e-09	1	0	0	1	0	0
AAGGCT	31	125	6	83	1977789221	123.95	2364805624	750	4.03226	0.373494	1.50602	0.0528585	0.00903614	0.000317151	0.195188	4.56881e-09	2.5587e-09	1	0	0	1	0	0
AAGGG	111	555	5	83	1977789221	123.95	2364805624	2775	5	1.33735	6.68675	0.234692	0.0334337	0.00117346	0.201694	1.69046e-08	9.46719e-09	1	0	0	1	0	0
AAGGGAG	1	10	7	83	1977789221	123.95	2364805624	70	10	0.0120482	0.120482	0.00422868	0.000843373	2.96007e-05	0.564744	4.26422e-10	2.38812e-10	1	0	0	1	1	0
AAGGGAGAG	94	457	9	83	1977789221	123.95	2364805624	4113	4.8617	1.13253	5.50602	0.193251	0.0495542	0.00173925	0.353008	2.50554e-08	1.40319e-08	1	0	0	1	0	0
AAGGGC	97	388	6	83	1977789221	123.95	2364805624	2328	4	1.16867	4.6747	0.164073	0.0280482	0.000984436	0.193626	1.41816e-08	7.9422e-09	1	0	0	1	0	0
AAGGGCAGTGGTGT	321	1374	14	83	1977789221	123.95	2364805624	19236	4.28037	3.86747	16.5542	0.58102	0.231759	0.00813428	0.483463	1.17181e-07	6.56255e-08	1	0	0	1	0	0
AAGGGCCAAGT	50	211	11	83	1977789221	123.95	2364805624	2321	4.22	0.60241	2.54217	0.0892251	0.0279639	0.000981476	0.374506	1.41389e-08	7.91832e-09	1	0	0	1	0	0
AAGGGCTATGT	215	1306	11	83	1977789221	123.95	2364805624	14366	6.07442	2.59036	15.7349	0.552265	0.173084	0.00607492	0.539077	8.7514e-08	4.9011e-08	1	0	0	1	1	0
AAGGGG	2	8	6	83	1977789221	123.95	2364805624	48	4	0.0240964	0.0963855	0.00338294	0.000578313	2.02977e-05	0.193626	2.92404e-10	1.63757e-10	1	0	0	1	0	0
AAGGGGG	1	4	7	83	1977789221	123.95	2364805624	28	4	0.0120482	0.0481928	0.00169147	0.000337349	1.18403e-05	0.225898	1.70569e-10	9.55248e-11	1	0	0	1	0	0
AAGGGT	1	6	6	83	1977789221	123.95	2364805624	36	6	0.0120482	0.0722892	0.00253721	0.000433735	1.52232e-05	0.29044	2.19303e-10	1.22818e-10	1	0	0	1	0	0
AAGGGTC	1	4	7	83	1977789221	123.95	2364805624	28	4	0.0120482	0.0481928	0.00169147	0.000337349	1.18403e-05	0.225898	1.70569e-10	9.55248e-11	1	0	0	1	0	0
AAGGGTGGATG	35	155	11	83	1977789221	123.95	2364805624	1705	4.42857	0.421687	1.86747	0.0655445	0.0205422	0.000720989	0.393016	1.03864e-08	5.81678e-09	1	0	0	1	0	0
AAGGT	101	506	5	83	1977789221	123.95	2364805624	2530	5.0099	1.21687	6.09639	0.213971	0.0304819	0.00106986	0.202094	1.54121e-08	8.63135e-09	1	0	0	1	0	0
AAGGTC	1	4	6	83	1977789221	123.95	2364805624	24	4	0.0120482	0.0481928	0.00169147	0.000289157	1.01488e-05	0.193626	1.46202e-10	8.18784e-11	1	0	0	1	0	0
AAGGTCG	78	312	7	83	1977789221	123.95	2364805624	2184	4	0.939759	3.75904	0.131935	0.0263133	0.000923543	0.225898	1.33044e-08	7.45093e-09	1	0	0	1	0	0
AAGGTG	72	288	6	83	1977789221	123.95	2364805624	1728	4	0.86747	3.46988	0.121786	0.0208193	0.000730715	0.193626	1.05265e-08	5.89524e-09	1	0	0	1	0	0
AAGGTGAAT	83	437	9	83	1977789221	123.95	2364805624	3933	5.26506	1	5.26506	0.184793	0.0473855	0.00166314	0.382296	2.39588e-08	1.34178e-08	1	0	0	1	0	0
AAGGTGAGG	1	4	9	83	1977789221	123.95	2364805624	36	4	0.0120482	0.0481928	0.00169147	0.000433735	1.52232e-05	0.29044	2.19303e-10	1.22818e-10	1	0	0	1	0	0
AAGGTGCAGTG	147	720	11	83	1977789221	123.95	2364805624	7920	4.89796	1.77108	8.6747	0.304465	0.0954217	0.00334911	0.434672	4.82466e-08	2.70199e-08	1	0	0	1	0	0
AAGGTGGGGG	1	4	10	83	1977789221	123.95	2364805624	40	4	0.0120482	0.0481928	0.00169147	0.000481928	1.69147e-05	0.322711	2.4367e-10	1.36464e-10	1	0	0	1	0	0
AAGGTGTATAT	188	1009	11	83	1977789221	123.95	2364805624	11099	5.36702	2.26506	12.1566	0.426674	0.133723	0.00469341	0.476299	6.76123e-08	3.78653e-08	1	0	0	1	0	0
AAGGTGTGT	2747	12736	9	83	1977789221	123.95	2364805624	114624	4.63633	33.0964	153.446	5.38564	1.38101	0.0484708	0.336644	6.9826e-07	3.91051e-07	1	0	0	1	0	0
AAGGTGTGTGT	609	3095	11	83	1977789221	123.95	2364805624	34045	5.0821	7.33735	37.2892	1.30878	0.410181	0.0143965	0.451013	2.07394e-07	1.16148e-07	1	0	0	1	0	0
AAGT	4253	61574	4	83	1977789221	123.95	2364805624	246296	14.4778	51.241	741.855	26.0377	2.96742	0.104151	0.467214	1.50037e-06	8.40263e-07	1	0	0	0	0	0
AAGTAAGTGTGTC	87	428	13	83	1977789221	123.95	2364805624	5564	4.91954	1.04819	5.15663	0.180987	0.0670361	0.00235284	0.515966	3.38945e-08	1.89821e-08	1	0	0	1	1	0
AAGTAAT	105	420	7	83	1977789221	123.95	2364805624	2940	4	1.26506	5.06024	0.177604	0.0354217	0.00124323	0.225898	1.79097e-08	1.00301e-08	1	0	0	1	0	0
AAGTAATATGG	67	287	11	83	1977789221	123.95	2364805624	3157	4.28358	0.807229	3.45783	0.121363	0.0380361	0.00133499	0.380148	1.92316e-08	1.07704e-08	1	0	0	1	0	0
AAGTAATCTGACAGC	221	1055	15	83	1977789221	123.95	2364805624	15825	4.77376	2.66265	12.7108	0.446125	0.190663	0.00669188	0.577703	9.64019e-08	5.39886e-08	1	0	0	1	1	0
AAGTAATGTGT	75	378	11	83	1977789221	123.95	2364805624	4158	5.04	0.903614	4.55422	0.159844	0.0500964	0.00175828	0.447277	2.53295e-08	1.41854e-08	1	0	0	1	0	0
AAGTAC	225	900	6	83	1977789221	123.95	2364805624	5400	4	2.71084	10.8434	0.380581	0.0650602	0.00228349	0.193626	3.28954e-08	1.84226e-08	1	0	0	1	0	0
AAGTACACAGCAGT	387	1653	14	83	1977789221	123.95	2364805624	23142	4.27132	4.66265	19.9157	0.699	0.278819	0.00978601	0.48244	1.40975e-07	7.89512e-08	1	0	0	1	0	0
AAGTACACGACAGT	368	1766	14	83	1977789221	123.95	2364805624	24724	4.79891	4.43373	21.2771	0.746784	0.29788	0.010455	0.542031	1.50612e-07	8.43484e-08	1	0	0	1	1	0
AAGTACCAC	84	454	9	83	1977789221	123.95	2364805624	4086	5.40476	1.01205	5.46988	0.191982	0.0492289	0.00172784	0.392439	2.48909e-08	1.39398e-08	1	0	0	1	0	0
AAGTACGATCG	305	1303	11	83	1977789221	123.95	2364805624	14333	4.27213	3.6747	15.6988	0.550997	0.172687	0.00606096	0.379132	8.7313e-08	4.88985e-08	1	0	0	1	0	0
AAGTACT	60	240	7	83	1977789221	123.95	2364805624	1680	4	0.722892	2.89157	0.101488	0.020241	0.000710418	0.225898	1.02341e-08	5.73149e-09	1	0	0	1	0	0
AAGTACTCTATCT	82	367	13	83	1977789221	123.95	2364805624	4771	4.47561	0.987952	4.42169	0.155192	0.0574819	0.0020175	0.469406	2.90637e-08	1.62767e-08	1	0	0	1	0	0
AAGTAG	6	24	6	83	1977789221	123.95	2364805624	144	4	0.0722892	0.289157	0.0101488	0.00173494	6.0893e-05	0.193626	8.77212e-10	4.9127e-10	1	0	0	1	0	0
AAGTAGATAGATGC	201	987	14	83	1977789221	123.95	2364805624	13818	4.91045	2.42169	11.8916	0.41737	0.166482	0.00584319	0.554629	8.41758e-08	4.71415e-08	1	0	0	1	1	0
AAGTAGCAGCAG	155	686	12	83	1977789221	123.95	2364805624	8232	4.42581	1.86747	8.26506	0.290087	0.0991807	0.00348105	0.428477	5.01473e-08	2.80843e-08	1	0	0	1	0	0
AAGTAGG	69	276	7	83	1977789221	123.95	2364805624	1932	4	0.831325	3.3253	0.116711	0.0232771	0.00081698	0.225898	1.17693e-08	6.59121e-09	1	0	0	1	0	0
AAGTAGTAATAC	125	520	12	83	1977789221	123.95	2364805624	6240	4.16	1.50602	6.26506	0.219891	0.0751807	0.00263869	0.402743	3.80125e-08	2.12884e-08	1	0	0	1	0	0
AAGTAGTACCAG	1	4	12	83	1977789221	123.95	2364805624	48	4	0.0120482	0.0481928	0.00169147	0.000578313	2.02977e-05	0.387253	2.92404e-10	1.63757e-10	1	0	0	1	0	0
AAGTAGTAGG	68	286	10	83	1977789221	123.95	2364805624	2860	4.20588	0.819277	3.44578	0.12094	0.0344578	0.0012094	0.339321	1.74224e-08	9.75717e-09	1	0	0	1	0	0
AAGTAGTAGTAGCAGATG	433	1846	18	83	1977789221	123.95	2364805624	33228	4.26328	5.21687	22.241	0.780614	0.400337	0.014051	0.619113	2.02417e-07	1.13361e-07	1	0	0	1	1	0
AAGTAT	155	620	6	83	1977789221	123.95	2364805624	3720	4	1.86747	7.46988	0.262178	0.0448193	0.00157307	0.193626	2.26613e-08	1.26911e-08	1	0	0	1	0	0
AAGTATAGAG	2	9	10	83	1977789221	123.95	2364805624	90	4.5	0.0240964	0.108434	0.00380581	0.00108434	3.80581e-05	0.36305	5.48257e-10	3.07044e-10	1	0	0	1	0	0
AAGTATGAGT	10636	47995	10	83	1977789221	123.95	2364805624	479950	4.5125	128.145	578.253	20.2955	5.78253	0.202955	0.364058	2.92373e-06	1.6374e-06	1	0	0	1	0	0
AAGTATGGGACCT	404	2015	13	83	1977789221	123.95	2364805624	26195	4.98762	4.86747	24.2771	0.852078	0.315602	0.011077	0.523107	1.59573e-07	8.93668e-08	1	0	0	1	1	0
AAGTATT	1	4	7	83	1977789221	123.95	2364805624	28	4	0.0120482	0.0481928	0.00169147	0.000337349	1.18403e-05	0.225898	1.70569e-10	9.55248e-11	1	0	0	1	0	0
AAGTC	901	4596	5	83	1977789221	123.95	2364805624	22980	5.101	10.8554	55.3735	1.9435	0.276867	0.0097175	0.205768	1.39988e-07	7.83986e-08	1	0	0	1	0	0
AAGTCAC	80	382	7	83	1977789221	123.95	2364805624	2674	4.775	0.963855	4.60241	0.161535	0.0322169	0.00113075	0.269665	1.62893e-08	9.12262e-09	1	0	0	1	0	0
AAGTCACAC	95	409	9	83	1977789221	123.95	2364805624	3681	4.30526	1.14458	4.92771	0.172953	0.0443494	0.00155658	0.312605	2.24237e-08	1.25581e-08	1	0	0	1	0	0
AAGTCACAG	1185	4747	9	83	1977789221	123.95	2364805624	42723	4.00591	14.2771	57.1928	2.00735	0.514735	0.0180662	0.290869	2.60258e-07	1.45754e-07	1	0	0	1	0	0
AAGTCAGAG	93	415	9	83	1977789221	123.95	2364805624	3735	4.46237	1.12048	5	0.17549	0.045	0.00157941	0.324012	2.27527e-08	1.27423e-08	1	0	0	1	0	0
AAGTCATACTGT	192	1007	12	83	1977789221	123.95	2364805624	12084	5.24479	2.31325	12.1325	0.425828	0.14559	0.00510993	0.507765	7.36127e-08	4.12258e-08	1	0	0	1	1	0
AAGTCATAGTGT	1791	8004	12	83	1977789221	123.95	2364805624	96048	4.46901	21.5783	96.4337	3.38463	1.1572	0.0406156	0.432659	5.851e-07	3.27677e-07	1	0	0	1	0	0
AAGTCC	61	244	6	83	1977789221	123.95	2364805624	1464	4	0.73494	2.93976	0.10318	0.0176386	0.000619078	0.193626	8.91832e-09	4.99458e-09	1	0	0	1	0	0
AAGTCCAGGGCACGT	193	816	15	83	1977789221	123.95	2364805624	12240	4.22798	2.3253	9.83133	0.34506	0.14747	0.0051759	0.511655	7.4563e-08	4.1758e-08	1	0	0	1	1	0
AAGTCG	188	753	6	83	1977789221	123.95	2364805624	4518	4.00532	2.26506	9.07229	0.318419	0.0544337	0.00191052	0.193884	2.75225e-08	1.54136e-08	1	0	0	1	0	0
AAGTCGTGTAG	284	1187	11	83	1977789221	123.95	2364805624	13057	4.17958	3.42169	14.3012	0.501944	0.157313	0.00552138	0.370919	7.95399e-08	4.45453e-08	1	0	0	1	0	0
AAGTCTAGTATT	190	1072	12	83	1977789221	123.95	2364805624	12864	5.64211	2.28916	12.9157	0.453314	0.154988	0.00543977	0.54623	7.83642e-08	4.38868e-08	1	0	0	1	1	0
AAGTCTATAT	343	1534	10	83	1977789221	123.95	2364805624	15340	4.4723	4.13253	18.4819	0.648679	0.184819	0.00648679	0.360815	9.34474e-08	5.23339e-08	1	0	0	1	0	0
AAGTCTGGTGGCTAC	205	876	15	83	1977789221	123.95	2364805624	13140	4.27317	2.46988	10.5542	0.370432	0.158313	0.00555648	0.517124	8.00456e-08	4.48284e-08	1	0	0	1	1	0
AAGTGACAGTAGGT	167	697	14	83	1977789221	123.95	2364805624	9758	4.17365	2.01205	8.39759	0.294739	0.117566	0.00412634	0.471409	5.94433e-08	3.32904e-08	1	0	0	1	0	0
AAGTGAGTAGT	154	735	11	83	1977789221	123.95	2364805624	8085	4.77273	1.85542	8.85542	0.310808	0.0974096	0.00341889	0.423558	4.92518e-08	2.75828e-08	1	0	0	1	0	0
AAGTGAGTATG	85	393	11	83	1977789221	123.95	2364805624	4323	4.62353	1.0241	4.73494	0.166187	0.0520843	0.00182806	0.410317	2.63346e-08	1.47483e-08	1	0	0	1	0	0
AAGTGAGTCAGT	170	822	12	83	1977789221	123.95	2364805624	9864	4.83529	2.04819	9.90361	0.347597	0.118843	0.00417117	0.46812	6.0089e-08	3.3652e-08	1	0	0	1	0	0
AAGTGAGTGAGTCAGT	1849	7490	16	83	1977789221	123.95	2364805624	119840	4.05084	22.2771	90.241	3.16728	1.44386	0.0506765	0.5229	7.30035e-07	4.08846e-07	1	0	0	1	1	0
AAGTGATAGAT	97	441	11	83	1977789221	123.95	2364805624	4851	4.54639	1.16867	5.31325	0.186485	0.0584458	0.00205133	0.403472	2.95511e-08	1.65497e-08	1	0	0	1	0	0
AAGTGC	290	3260	6	83	1977789221	123.95	2364805624	19560	11.2414	3.49398	39.2771	1.37855	0.235663	0.00827129	0.544157	1.19155e-07	6.67309e-08	1	0	0	1	1	0
AAGTGCATAC	215	1305	10	83	1977789221	123.95	2364805624	13050	6.06977	2.59036	15.7229	0.551842	0.157229	0.00551842	0.489695	7.94973e-08	4.45214e-08	1	0	0	1	0	0
AAGTGCATGT	112	569	10	83	1977789221	123.95	2364805624	5690	5.08036	1.3494	6.85542	0.240612	0.0685542	0.00240612	0.409871	3.4662e-08	1.9412e-08	1	0	0	1	0	0
AAGTGG	139	556	6	83	1977789221	123.95	2364805624	3336	4	1.6747	6.6988	0.235114	0.0401928	0.00141069	0.193626	2.03221e-08	1.13811e-08	1	0	0	1	0	0
AAGTGGAGTGGG	172	760	12	83	1977789221	123.95	2364805624	9120	4.4186	2.07229	9.15663	0.321379	0.10988	0.00385655	0.427779	5.55567e-08	3.11138e-08	1	0	0	1	0	0
AAGTGGCG	136	588	8	83	1977789221	123.95	2364805624	4704	4.32353	1.63855	7.08434	0.248646	0.0566747	0.00198917	0.27905	2.86556e-08	1.60482e-08	1	0	0	1	0	0
AAGTGGTGAGT	132	600	11	83	1977789221	123.95	2364805624	6600	4.54545	1.59036	7.22892	0.253721	0.0795181	0.00279093	0.403388	4.02055e-08	2.25166e-08	1	0	0	1	0	0
AAGTGT	52	208	6	83	1977789221	123.95	2364805624	1248	4	0.626506	2.50602	0.0879565	0.0150361	0.000527739	0.193626	7.6025e-09	4.25768e-09	1	0	0	1	0	0
AAGTGTATAGT	639	2989	11	83	1977789221	123.95	2364805624	32879	4.67762	7.6988	36.012	1.26395	0.396133	0.0139035	0.415118	2.00291e-07	1.1217e-07	1	0	0	1	0	0
AAGTGTGACAT	360	2260	11	83	1977789221	123.95	2364805624	24860	6.27778	4.33735	27.2289	0.955681	0.299518	0.0105125	0.557124	1.51441e-07	8.48124e-08	1	0	0	1	1	0
AAT	101514	936378	3	83	1977789221	123.95	2364805624	2809134	9.22413	1223.06	11281.7	395.964	33.845	1.18789	0.223254	1.71125e-05	9.58364e-06	1	1	0	0	0	0
AATAATAATATAGC	117	536	14	83	1977789221	123.95	2364805624	7504	4.5812	1.40964	6.45783	0.226657	0.0904096	0.0031732	0.517441	4.57125e-08	2.56006e-08	1	0	0	1	1	0
AATAATACAC	374	2082	10	83	1977789221	123.95	2364805624	20820	5.56684	4.50602	25.0843	0.880411	0.250843	0.00880411	0.44912	1.2683e-07	7.10295e-08	1	0	0	1	0	0
AATAATAGCCTCTGGGG	159	660	17	83	1977789221	123.95	2364805624	11220	4.15094	1.91566	7.95181	0.279093	0.135181	0.00474458	0.569311	6.83494e-08	3.82781e-08	1	0	0	1	1	0
AATAATATCT	19	77	10	83	1977789221	123.95	2364805624	770	4.05263	0.228916	0.927711	0.0325608	0.00927711	0.000325608	0.326957	4.69065e-09	2.62693e-09	1	0	0	1	0	0
AATAATGAGAC	72	381	11	83	1977789221	123.95	2364805624	4191	5.29167	0.86747	4.59036	0.161113	0.050494	0.00177224	0.469611	2.55305e-08	1.4298e-08	1	0	0	1	0	0
AATAATT	14	56	7	83	1977789221	123.95	2364805624	392	4	0.168675	0.674699	0.0236806	0.00472289	0.000165764	0.225898	2.38797e-09	1.33735e-09	1	0	0	1	0	0
AATAATTAGTG	52	231	11	83	1977789221	123.95	2364805624	2541	4.44231	0.626506	2.78313	0.0976824	0.0306145	0.00107451	0.394235	1.54791e-08	8.66887e-09	1	0	0	1	0	0
AATAC	1644	9714	5	83	1977789221	123.95	2364805624	48570	5.90876	19.8072	117.036	4.10774	0.585181	0.0205387	0.238353	2.95876e-07	1.65701e-07	1	0	0	1	0	0
AATACAATCT	260	1222	10	83	1977789221	123.95	2364805624	12220	4.7	3.13253	14.7229	0.516744	0.147229	0.00516744	0.379185	7.44412e-08	4.16897e-08	1	0	0	1	0	0
AATACAATTCT	70	309	11	83	1977789221	123.95	2364805624	3399	4.41429	0.843373	3.72289	0.130666	0.0409518	0.00143733	0.391748	2.07059e-08	1.1596e-08	1	0	0	1	0	0
AATACACACC	150	702	10	83	1977789221	123.95	2364805624	7020	4.68	1.80723	8.45783	0.296853	0.0845783	0.00296853	0.377572	4.27641e-08	2.39494e-08	1	0	0	1	0	0
AATACACACTATCCTAT	369	1563	17	83	1977789221	123.95	2364805624	26571	4.23577	4.44578	18.8313	0.660942	0.320133	0.011236	0.580945	1.61864e-07	9.06496e-08	1	0	0	1	1	0
AATACACT	494	3790	8	83	1977789221	123.95	2364805624	30320	7.67206	5.95181	45.6627	1.60267	0.365301	0.0128213	0.495172	1.84702e-07	1.0344e-07	1	0	0	1	0	0
AATACACTG	570	2415	9	83	1977789221	123.95	2364805624	21735	4.23684	6.86747	29.0964	1.02123	0.261867	0.00919103	0.307637	1.32404e-07	7.41511e-08	1	0	0	1	0	0
AATACAGAC	343	1513	9	83	1977789221	123.95	2364805624	13617	4.41108	4.13253	18.2289	0.639799	0.16406	0.00575819	0.320288	8.29513e-08	4.64557e-08	1	0	0	1	0	0
AATACAGATAC	126	711	11	83	1977789221	123.95	2364805624	7821	5.64286	1.51807	8.56627	0.300659	0.0942289	0.00330725	0.500778	4.76436e-08	2.66821e-08	1	0	0	1	1	0
AATACAGATTAGAT	160	703	14	83	1977789221	123.95	2364805624	9842	4.39375	1.92771	8.46988	0.297276	0.118578	0.00416186	0.496269	5.9955e-08	3.3577e-08	1	0	0	1	0	0
AATACATATACT	82	378	12	83	1977789221	123.95	2364805624	4536	4.60976	0.987952	4.55422	0.159844	0.0546506	0.00191813	0.446285	2.76322e-08	1.5475e-08	1	0	0	1	0	0
AATACATGGG	101	499	10	83	1977789221	123.95	2364805624	4990	4.94059	1.21687	6.01205	0.211011	0.0601205	0.00211011	0.398596	3.03978e-08	1.70239e-08	1	0	0	1	0	0
AATACATTG	86	440	9	83	1977789221	123.95	2364805624	3960	5.11628	1.03614	5.3012	0.186062	0.0477108	0.00167456	0.371493	2.41233e-08	1.35099e-08	1	0	0	1	0	0
AATACC	1241	5044	6	83	1977789221	123.95	2364805624	30264	4.06446	14.9518	60.7711	2.13294	0.364627	0.0127977	0.196747	1.84361e-07	1.03249e-07	1	0	0	1	0	0
AATACCACTGCCCT	209	926	14	83	1977789221	123.95	2364805624	12964	4.43062	2.51807	11.1566	0.391576	0.156193	0.00548206	0.500433	7.89734e-08	4.4228e-08	1	0	0	1	1	0
AATACCTATCTATCC	72	310	15	83	1977789221	123.95	2364805624	4650	4.30556	0.86747	3.73494	0.131089	0.0560241	0.00196633	0.521043	2.83266e-08	1.58639e-08	1	0	0	1	1	0
AATACCTATCTATCG	325	1744	15	83	1977789221	123.95	2364805624	26160	5.36615	3.91566	21.012	0.737481	0.315181	0.0110622	0.649393	1.5936e-07	8.92474e-08	1	0	0	1	1	0
AATACGTAG	1	4	9	83	1977789221	123.95	2364805624	36	4	0.0120482	0.0481928	0.00169147	0.000433735	1.52232e-05	0.29044	2.19303e-10	1.22818e-10	1	0	0	1	0	0
AATACT	275	1292	6	83	1977789221	123.95	2364805624	7752	4.69818	3.31325	15.5663	0.546345	0.0933976	0.00327807	0.227423	4.72232e-08	2.64467e-08	1	0	0	1	0	0
AATACTACAGAGG	172	726	13	83	1977789221	123.95	2364805624	9438	4.22093	2.07229	8.74699	0.307002	0.113711	0.00399103	0.442695	5.74939e-08	3.21987e-08	1	0	0	1	0	0
AATACTACT	245	1064	9	83	1977789221	123.95	2364805624	9576	4.34286	2.95181	12.8193	0.449931	0.115373	0.00404938	0.315335	5.83346e-08	3.26695e-08	1	0	0	1	0	0
AATACTATTCATTGCTC	1464	7049	17	83	1977789221	123.95	2364805624	119833	4.81489	17.6386	84.9277	2.98079	1.44377	0.0506735	0.660372	7.29992e-07	4.08822e-07	1	0	0	1	1	0
AATACTCACT	162	856	10	83	1977789221	123.95	2364805624	8560	5.28395	1.95181	10.3133	0.361975	0.103133	0.00361975	0.426297	5.21454e-08	2.92033e-08	1	0	0	1	0	0
AATACTCCAGCTATC	3031	12663	15	83	1977789221	123.95	2364805624	189945	4.17783	36.5181	152.566	5.35477	2.28849	0.0803216	0.505586	1.1571e-06	6.48016e-07	1	0	0	1	1	0
AATACTGATAC	6761	29019	11	83	1977789221	123.95	2364805624	319209	4.29212	81.4578	349.627	12.2712	3.84589	0.134983	0.380906	1.94454e-06	1.08901e-06	1	0	0	1	0	0
AATACTGGTAC	178	729	11	83	1977789221	123.95	2364805624	8019	4.09551	2.14458	8.78313	0.308271	0.0966145	0.00339098	0.363458	4.88497e-08	2.73576e-08	1	0	0	1	0	0
AATAG	268	1984	5	83	1977789221	123.95	2364805624	9920	7.40299	3.22892	23.9036	0.83897	0.119518	0.00419485	0.298628	6.04301e-08	3.38431e-08	1	0	0	1	0	0
AATAGAGACTGTAGAGC	487	2295	17	83	1977789221	123.95	2364805624	39015	4.71253	5.86747	27.6506	0.970481	0.47006	0.0164982	0.646333	2.3767e-07	1.33104e-07	1	0	0	1	1	0
AATAGAGATACGG	1619	6995	13	83	1977789221	123.95	2364805624	90935	4.32057	19.506	84.2771	2.95796	1.0956	0.0384535	0.453146	5.53953e-07	3.10234e-07	1	0	0	1	0	0
AATAGAGATGCGG	281	1385	13	83	1977789221	123.95	2364805624	18005	4.92883	3.38554	16.6867	0.585672	0.216928	0.00761373	0.51694	1.09682e-07	6.14258e-08	1	0	0	1	1	0
AATAGAGTCAG	1	4	11	83	1977789221	123.95	2364805624	44	4	0.0120482	0.0481928	0.00169147	0.00053012	1.86062e-05	0.354982	2.68037e-10	1.5011e-10	1	0	0	1	0	0
AATAGAGTGC	160	855	10	83	1977789221	123.95	2364805624	8550	5.34375	1.92771	10.3012	0.361552	0.103012	0.00361552	0.431121	5.20844e-08	2.91692e-08	1	0	0	1	0	0
AATAGAT	9	36	7	83	1977789221	123.95	2364805624	252	4	0.108434	0.433735	0.0152232	0.00303614	0.000106563	0.225898	1.53512e-09	8.59723e-10	1	0	0	1	0	0
AATAGATAC	256	1290	9	83	1977789221	123.95	2364805624	11610	5.03906	3.08434	15.5422	0.545499	0.13988	0.00490949	0.365886	7.07252e-08	3.96087e-08	1	0	0	1	0	0
AATAGATAG	193	812	9	83	1977789221	123.95	2364805624	7308	4.20725	2.3253	9.78313	0.343369	0.0880482	0.00309032	0.305488	4.45185e-08	2.4932e-08	1	0	0	1	0	0
AATAGATAGACAC	84	390	13	83	1977789221	123.95	2364805624	5070	4.64286	1.01205	4.6988	0.164918	0.0610843	0.00214394	0.486948	3.08852e-08	1.72968e-08	1	0	0	1	0	0
AATAGATAGGTAGAT	136	620	15	83	1977789221	123.95	2364805624	9300	4.55882	1.63855	7.46988	0.262178	0.112048	0.00393267	0.551693	5.66533e-08	3.17279e-08	1	0	0	1	1	0
AATAGATAGT	407	1657	10	83	1977789221	123.95	2364805624	16570	4.07125	4.90361	19.9639	0.700692	0.199639	0.00700692	0.328459	1.0094e-07	5.65302e-08	1	0	0	1	0	0
AATAGATAT	57	265	9	83	1977789221	123.95	2364805624	2385	4.64912	0.686747	3.19277	0.11206	0.0287349	0.00100854	0.337572	1.45288e-08	8.13666e-09	1	0	0	1	0	0
AATAGATGGAC	76	362	11	83	1977789221	123.95	2364805624	3982	4.76316	0.915663	4.36145	0.153078	0.0479759	0.00168386	0.422709	2.42573e-08	1.3585e-08	1	0	0	1	0	0
AATAGC	88	352	6	83	1977789221	123.95	2364805624	2112	4	1.06024	4.24096	0.148849	0.0254458	0.000893097	0.193626	1.28658e-08	7.2053e-09	1	0	0	1	0	0
AATAGCCGGCATAC	122	613	14	83	1977789221	123.95	2364805624	8582	5.02459	1.46988	7.38554	0.259218	0.103398	0.00362905	0.567521	5.22794e-08	2.92783e-08	1	0	0	1	1	0
AATAGCCTCATCT	152	713	13	83	1977789221	123.95	2364805624	9269	4.69079	1.83133	8.59036	0.301505	0.111675	0.00391956	0.491975	5.64644e-08	3.16221e-08	1	0	0	1	0	0
AATAGGATAGGG	184	797	12	83	1977789221	123.95	2364805624	9564	4.33152	2.21687	9.60241	0.337026	0.115229	0.00404431	0.419349	5.82615e-08	3.26285e-08	1	0	0	1	0	0
AATAGGCTAGGC	145	590	12	83	1977789221	123.95	2364805624	7080	4.06897	1.74699	7.10843	0.249492	0.0853012	0.0029939	0.39393	4.31296e-08	2.41541e-08	1	0	0	1	0	0
AATAGGGATT	43	222	10	83	1977789221	123.95	2364805624	2220	5.16279	0.518072	2.6747	0.0938766	0.026747	0.000938766	0.416522	1.35237e-08	7.57375e-09	1	0	0	1	0	0
AATAGGGGCCCCAGGAGG	121	489	18	83	1977789221	123.95	2364805624	8802	4.04132	1.45783	5.89157	0.206782	0.106048	0.00372208	0.58688	5.36196e-08	3.00289e-08	1	0	0	1	1	0
AATAGGTGAGT	236	1438	11	83	1977789221	123.95	2364805624	15818	6.09322	2.84337	17.3253	0.608084	0.190578	0.00668892	0.540746	9.63593e-08	5.39647e-08	1	0	0	1	1	0
AATAGT	283	1273	6	83	1977789221	123.95	2364805624	7638	4.49823	3.40964	15.3373	0.538311	0.0920241	0.00322986	0.217744	4.65288e-08	2.60578e-08	1	0	0	1	0	0
AATAGTCAGGC	1	4	11	83	1977789221	123.95	2364805624	44	4	0.0120482	0.0481928	0.00169147	0.00053012	1.86062e-05	0.354982	2.68037e-10	1.5011e-10	1	0	0	1	0	0
AATAGTCATTG	69	277	11	83	1977789221	123.95	2364805624	3047	4.01449	0.831325	3.33735	0.117134	0.0367108	0.00128848	0.356268	1.85616e-08	1.03951e-08	1	0	0	1	0	0
AATAGTGAGCATGTCTACT	231	939	19	83	1977789221	123.95	2364805624	17841	4.06494	2.78313	11.3133	0.397073	0.214952	0.00754438	0.623104	1.08683e-07	6.08663e-08	1	0	0	1	1	0
AATAGTGAGTAGC	236	1262	13	83	1977789221	123.95	2364805624	16406	5.34746	2.84337	15.2048	0.533659	0.197663	0.00693757	0.560847	9.99412e-08	5.59707e-08	1	0	0	1	1	0
AATAGTGAGTAGT	214	860	13	83	1977789221	123.95	2364805624	11180	4.01869	2.57831	10.3614	0.363666	0.134699	0.00472766	0.421484	6.81057e-08	3.81417e-08	1	0	0	1	0	0
AATAGTGT	2704	10952	8	83	1977789221	123.95	2364805624	87616	4.0503	32.5783	131.952	4.63125	1.05561	0.03705	0.261415	5.33735e-07	2.98911e-07	1	0	0	1	0	0
AATAT	501	2607	5	83	1977789221	123.95	2364805624	13035	5.20359	6.03614	31.4096	1.10242	0.157048	0.00551208	0.209907	7.94059e-08	4.44702e-08	1	0	0	1	0	0
AATATAC	27	111	7	83	1977789221	123.95	2364805624	777	4.11111	0.325301	1.33735	0.0469383	0.00936145	0.000328568	0.232172	4.73329e-09	2.65081e-09	1	0	0	1	0	0
AATATACAC	482	2352	9	83	1977789221	123.95	2364805624	21168	4.87967	5.80723	28.3373	0.994585	0.255036	0.00895126	0.354312	1.2895e-07	7.22167e-08	1	0	0	1	0	0
AATATACATAC	206	829	11	83	1977789221	123.95	2364805624	9119	4.02427	2.48193	9.98795	0.350557	0.109867	0.00385613	0.357136	5.55506e-08	3.11104e-08	1	0	0	1	0	0
AATATACC	221	1117	8	83	1977789221	123.95	2364805624	8936	5.0543	2.66265	13.4578	0.472343	0.107663	0.00377875	0.326215	5.44359e-08	3.04861e-08	1	0	0	1	0	0
AATATACTGAG	173	777	11	83	1977789221	123.95	2364805624	8547	4.49133	2.08434	9.36145	0.328568	0.102976	0.00361425	0.398585	5.20662e-08	2.91589e-08	1	0	0	1	0	0
AATATAG	73	292	7	83	1977789221	123.95	2364805624	2044	4	0.879518	3.51807	0.123477	0.0246265	0.000864342	0.225898	1.24515e-08	6.97331e-09	1	0	0	1	0	0
AATATAGAGAT	51	267	11	83	1977789221	123.95	2364805624	2937	5.23529	0.614458	3.21687	0.112906	0.0353855	0.00124196	0.464609	1.78915e-08	1.00199e-08	1	0	0	1	0	0
AATATAT	35	149	7	83	1977789221	123.95	2364805624	1043	4.25714	0.421687	1.79518	0.0630073	0.0125663	0.000441051	0.24042	6.35369e-09	3.5583e-09	1	0	0	1	0	0
AATATATAGAGGGG	169	754	14	83	1977789221	123.95	2364805624	10556	4.46154	2.03614	9.08434	0.318842	0.127181	0.00446379	0.503925	6.43045e-08	3.60128e-08	1	0	0	1	1	0
AATATATATAGATTAT	12	53	16	83	1977789221	123.95	2364805624	848	4.41667	0.144578	0.638554	0.022412	0.0102169	0.000358592	0.570122	5.1658e-09	2.89304e-09	1	0	0	1	1	0
AATATATGTGTGTGT	322	1358	15	83	1977789221	123.95	2364805624	20370	4.21739	3.87952	16.3614	0.574254	0.245422	0.00861382	0.510374	1.24089e-07	6.94943e-08	1	0	0	1	1	0
AATATC	103	412	6	83	1977789221	123.95	2364805624	2472	4	1.24096	4.96386	0.174222	0.0297831	0.00104533	0.193626	1.50588e-08	8.43347e-09	1	0	0	1	0	0
AATATCC	54	216	7	83	1977789221	123.95	2364805624	1512	4	0.650602	2.60241	0.0913394	0.0182169	0.000639376	0.225898	9.21072e-09	5.15834e-09	1	0	0	1	0	0
AATATCGATTCG	115	560	12	83	1977789221	123.95	2364805624	6720	4.86957	1.38554	6.74699	0.236806	0.0809639	0.00284167	0.471438	4.09365e-08	2.29259e-08	1	0	0	1	0	0
AATATCTATAT	2	8	11	83	1977789221	123.95	2364805624	88	4	0.0240964	0.0963855	0.00338294	0.00106024	3.72124e-05	0.354982	5.36074e-10	3.00221e-10	1	0	0	1	0	0
AATATCTGCACAATC	585	2596	15	83	1977789221	123.95	2364805624	38940	4.43761	7.04819	31.2771	1.09776	0.469157	0.0164665	0.537024	2.37213e-07	1.32848e-07	1	0	0	1	1	0
AATATG	101	408	6	83	1977789221	123.95	2364805624	2448	4.0396	1.21687	4.91566	0.17253	0.029494	0.00103518	0.195544	1.49126e-08	8.3516e-09	1	0	0	1	0	0
AATATGC	50	200	7	83	1977789221	123.95	2364805624	1400	4	0.60241	2.40964	0.0845735	0.0168675	0.000592015	0.225898	8.52845e-09	4.77624e-09	1	0	0	1	0	0
AATATGCTAC	111	532	10	83	1977789221	123.95	2364805624	5320	4.79279	1.33735	6.40964	0.224966	0.0640964	0.00224966	0.386671	3.24081e-08	1.81497e-08	1	0	0	1	0	0
AATATGGGTGC	241	1249	11	83	1977789221	123.95	2364805624	13739	5.18257	2.90361	15.0482	0.528162	0.16553	0.00580978	0.45993	8.36945e-08	4.6872e-08	1	0	0	1	0	0
AATATGT	56	224	7	83	1977789221	123.95	2364805624	1568	4	0.674699	2.6988	0.0947224	0.0188916	0.000663057	0.225898	9.55186e-09	5.34939e-09	1	0	0	1	0	0
AATATGTATATATATATG	2	8	18	83	1977789221	123.95	2364805624	144	4	0.0240964	0.0963855	0.00338294	0.00173494	6.0893e-05	0.580879	8.77212e-10	4.9127e-10	1	0	0	1	1	0
AATATT	58	239	6	83	1977789221	123.95	2364805624	1434	4.12069	0.698795	2.87952	0.101065	0.0172771	0.000606392	0.199469	8.73557e-09	4.89223e-09	1	0	0	1	0	0
AATATTACTACTCC	126	651	14	83	1977789221	123.95	2364805624	9114	5.16667	1.51807	7.84337	0.275287	0.109807	0.00385402	0.583569	5.55202e-08	3.10933e-08	1	0	0	1	1	0
AATATTACTACTCT	55	263	14	83	1977789221	123.95	2364805624	3682	4.78182	0.662651	3.16867	0.111214	0.0443614	0.001557	0.5401	2.24298e-08	1.25615e-08	1	0	0	1	1	0
AATATTCCTACTCC	234	1379	14	83	1977789221	123.95	2364805624	19306	5.89316	2.81928	16.6145	0.583135	0.232602	0.00816388	0.665625	1.17607e-07	6.58643e-08	1	0	0	1	1	0
AATC	4482	31127	4	83	1977789221	123.95	2364805624	124508	6.94489	54	375.024	13.1626	1.5001	0.0526504	0.224119	7.58471e-07	4.24771e-07	1	0	0	0	0	0
AATCAATCACTCATTC	159	666	16	83	1977789221	123.95	2364805624	10656	4.18868	1.91566	8.0241	0.28163	0.128386	0.00450608	0.540693	6.49137e-08	3.6354e-08	1	0	0	1	1	0
AATCAC	65	260	6	83	1977789221	123.95	2364805624	1560	4	0.783133	3.13253	0.109946	0.0187952	0.000659674	0.193626	9.50313e-09	5.32209e-09	1	0	0	1	0	0
AATCACAGTC	282	1589	10	83	1977789221	123.95	2364805624	15890	5.63475	3.39759	19.1446	0.671937	0.191446	0.00671937	0.454599	9.67979e-08	5.42103e-08	1	0	0	1	0	0
AATCACCTG	59	261	9	83	1977789221	123.95	2364805624	2349	4.42373	0.710843	3.14458	0.110368	0.0283012	0.000993316	0.321207	1.43095e-08	8.01385e-09	1	0	0	1	0	0
AATCACT	76	304	7	83	1977789221	123.95	2364805624	2128	4	0.915663	3.66265	0.128552	0.0256386	0.000899863	0.225898	1.29632e-08	7.25988e-09	1	0	0	1	0	0
AATCACTCACACTCACT	318	1276	17	83	1977789221	123.95	2364805624	21692	4.01258	3.83133	15.3735	0.539579	0.261349	0.00917285	0.550333	1.32142e-07	7.40044e-08	1	0	0	1	1	0
AATCACTCACTCATTC	257	1073	16	83	1977789221	123.95	2364805624	17168	4.1751	3.09639	12.9277	0.453737	0.206843	0.00725979	0.53894	1.04583e-07	5.85703e-08	1	0	0	1	1	0
AATCACTCATTC	384	1945	12	83	1977789221	123.95	2364805624	23340	5.0651	4.62651	23.4337	0.822478	0.281205	0.00986973	0.490369	1.42181e-07	7.96267e-08	1	0	0	1	0	0
AATCACTCATTCATTC	71	285	16	83	1977789221	123.95	2364805624	4560	4.01408	0.855422	3.43373	0.120517	0.0549398	0.00192828	0.518155	2.77784e-08	1.55569e-08	1	0	0	1	1	0
AATCACTCTCTCTC	144	586	14	83	1977789221	123.95	2364805624	8204	4.06944	1.73494	7.06024	0.2478	0.0988434	0.00346921	0.459639	4.99767e-08	2.79888e-08	1	0	0	1	0	0
AATCAG	1	4	6	83	1977789221	123.95	2364805624	24	4	0.0120482	0.0481928	0.00169147	0.000289157	1.01488e-05	0.193626	1.46202e-10	8.18784e-11	1	0	0	1	0	0
AATCAGCTATAT	114	470	12	83	1977789221	123.95	2364805624	5640	4.12281	1.37349	5.66265	0.198748	0.0679518	0.00238497	0.399142	3.43575e-08	1.92414e-08	1	0	0	1	0	0
AATCAGG	46	225	7	83	1977789221	123.95	2364805624	1575	4.8913	0.554217	2.71084	0.0951452	0.0189759	0.000666017	0.276233	9.5945e-09	5.37327e-09	1	0	0	1	0	0
AATCAGTC	451	2031	8	83	1977789221	123.95	2364805624	16248	4.50333	5.43373	24.4699	0.858844	0.195759	0.00687075	0.290654	9.89787e-08	5.54317e-08	1	0	0	1	0	0
AATCAT	108	433	6	83	1977789221	123.95	2364805624	2598	4.00926	1.3012	5.21687	0.183102	0.0313012	0.00109861	0.194075	1.58264e-08	8.86334e-09	1	0	0	1	0	0
AATCATC	166	1328	7	83	1977789221	123.95	2364805624	9296	8	2	16	0.561568	0.112	0.00393098	0.451795	5.66289e-08	3.17142e-08	1	0	0	1	0	0
AATCATCATC	1624	8625	10	83	1977789221	123.95	2364805624	86250	5.31096	19.5663	103.916	3.64723	1.03916	0.0364723	0.428476	5.25413e-07	2.9425e-07	1	0	0	1	0	0
AATCATCTATC	74	331	11	83	1977789221	123.95	2364805624	3641	4.47297	0.891566	3.98795	0.139969	0.0438675	0.00153966	0.396956	2.21801e-08	1.24216e-08	1	0	0	1	0	0
AATCATTAGCAATCCC	157	628	16	83	1977789221	123.95	2364805624	10048	4	1.89157	7.56627	0.265561	0.12106	0.00424898	0.516337	6.12099e-08	3.42797e-08	1	0	0	1	1	0
AATCC	62	310	5	83	1977789221	123.95	2364805624	1550	5	0.746988	3.73494	0.131089	0.0186747	0.000655445	0.201694	9.44221e-09	5.28798e-09	1	0	0	1	0	0
AATCCAGGCAG	39	197	11	83	1977789221	123.95	2364805624	2167	5.05128	0.46988	2.37349	0.0833049	0.0261084	0.000916354	0.448278	1.32008e-08	7.39294e-09	1	0	0	1	0	0
AATCCAGGCTG	55	278	11	83	1977789221	123.95	2364805624	3058	5.05455	0.662651	3.3494	0.117557	0.0368434	0.00129313	0.448568	1.86286e-08	1.04327e-08	1	0	0	1	0	0
AATCCATACAC	128	527	11	83	1977789221	123.95	2364805624	5797	4.11719	1.54217	6.3494	0.222851	0.0698434	0.00245136	0.365382	3.53139e-08	1.9777e-08	1	0	0	1	0	0
AATCCC	74	296	6	83	1977789221	123.95	2364805624	1776	4	0.891566	3.56627	0.125169	0.0213976	0.000751013	0.193626	1.08189e-08	6.059e-09	1	0	0	1	0	0
AATCCCAG	1	4	8	83	1977789221	123.95	2364805624	32	4	0.0120482	0.0481928	0.00169147	0.000385542	1.35318e-05	0.258169	1.94936e-10	1.09171e-10	1	0	0	1	0	0
AATCCCAGTC	1467	6013	10	83	1977789221	123.95	2364805624	60130	4.09884	17.6747	72.4458	2.5427	0.724458	0.025427	0.330685	3.66297e-07	2.05139e-07	1	0	0	1	0	0
AATCCCTATACAC	501	2222	13	83	1977789221	123.95	2364805624	28886	4.43513	6.03614	26.7711	0.939612	0.348024	0.012215	0.465161	1.75966e-07	9.85475e-08	1	0	0	1	0	0
AATCCCTCATCCTC	278	1266	14	83	1977789221	123.95	2364805624	17724	4.55396	3.3494	15.253	0.535351	0.213542	0.00749491	0.514364	1.0797e-07	6.04672e-08	1	0	0	1	1	0
AATCCCTCTATC	165	874	12	83	1977789221	123.95	2364805624	10488	5.29697	1.98795	10.5301	0.369586	0.126361	0.00443504	0.512817	6.38902e-08	3.57809e-08	1	0	0	1	1	0
AATCCG	5	20	6	83	1977789221	123.95	2364805624	120	4	0.060241	0.240964	0.00845735	0.00144578	5.07441e-05	0.193626	7.3101e-10	4.09392e-10	1	0	0	1	0	0
AATCCT	76	433	6	83	1977789221	123.95	2364805624	2598	5.69737	0.915663	5.21687	0.183102	0.0313012	0.00109861	0.27579	1.58264e-08	8.86334e-09	1	0	0	1	0	0
AATCCTC	54	216	7	83	1977789221	123.95	2364805624	1512	4	0.650602	2.60241	0.0913394	0.0182169	0.000639376	0.225898	9.21072e-09	5.15834e-09	1	0	0	1	0	0
AATCG	67	335	5	83	1977789221	123.95	2364805624	1675	5	0.807229	4.03614	0.141661	0.0201807	0.000708303	0.201694	1.02037e-08	5.71443e-09	1	0	0	1	0	0
AATCGGC	6	29	7	83	1977789221	123.95	2364805624	203	4.83333	0.0722892	0.349398	0.0122632	0.00244578	8.58422e-05	0.27296	1.23662e-09	6.92555e-10	1	0	0	1	0	0
AATCGGCTCAGG	36	145	12	83	1977789221	123.95	2364805624	1740	4.02778	0.433735	1.74699	0.0613158	0.0209639	0.00073579	0.389942	1.05996e-08	5.93618e-09	1	0	0	1	0	0
AATCT	528	2668	5	83	1977789221	123.95	2364805624	13340	5.05303	6.36145	32.1446	1.12821	0.160723	0.00564106	0.203833	8.12639e-08	4.55107e-08	1	0	0	1	0	0
AATCTAGTCAGTGGCTC	141	569	17	83	1977789221	123.95	2364805624	9673	4.03546	1.6988	6.85542	0.240612	0.116542	0.0040904	0.553472	5.89255e-08	3.30004e-08	1	0	0	1	1	0
AATCTAGTGCAGAG	91	373	14	83	1977789221	123.95	2364805624	5222	4.0989	1.09639	4.49398	0.15773	0.0629157	0.00220822	0.462966	3.18111e-08	1.78154e-08	1	0	0	1	0	0
AATCTAT	70	344	7	83	1977789221	123.95	2364805624	2408	4.91429	0.843373	4.14458	0.145467	0.029012	0.00101827	0.277531	1.46689e-08	8.21513e-09	1	0	0	1	0	0
AATCTATATCT	329	2347	11	83	1977789221	123.95	2364805624	25817	7.13374	3.96386	28.2771	0.992471	0.311048	0.0109172	0.633087	1.57271e-07	8.80773e-08	1	0	0	1	1	0
AATCTATCATT	51	215	11	83	1977789221	123.95	2364805624	2365	4.21569	0.614458	2.59036	0.0909166	0.028494	0.00100008	0.374123	1.4407e-08	8.06843e-09	1	0	0	1	0	0
AATCTATCCATCTCTC	330	1582	16	83	1977789221	123.95	2364805624	25312	4.79394	3.9759	19.0602	0.668977	0.304964	0.0107036	0.618822	1.54194e-07	8.63544e-08	1	0	0	1	1	0
AATCTATCT	806	4361	9	83	1977789221	123.95	2364805624	39249	5.41067	9.71084	52.5422	1.84413	0.47288	0.0165971	0.392868	2.39095e-07	1.33902e-07	1	0	0	1	0	0
AATCTATCTATCTATCG	32	128	17	83	1977789221	123.95	2364805624	2176	4	0.385542	1.54217	0.0541271	0.0262169	0.00092016	0.548608	1.32556e-08	7.42364e-09	1	0	0	1	1	0
AATCTC	94	376	6	83	1977789221	123.95	2364805624	2256	4	1.13253	4.53012	0.158998	0.0271807	0.00095399	0.193626	1.3743e-08	7.69657e-09	1	0	0	1	0	0
AATCTCAGTCT	152	833	11	83	1977789221	123.95	2364805624	9163	5.48026	1.83133	10.0361	0.352249	0.110398	0.00387474	0.486348	5.58187e-08	3.12605e-08	1	0	0	1	0	0
AATCTCATCTGTACC	141	575	15	83	1977789221	123.95	2364805624	8625	4.07801	1.6988	6.92771	0.243149	0.103916	0.00364723	0.493507	5.25413e-08	2.9425e-08	1	0	0	1	0	0
AATCTCTATC	58	275	10	83	1977789221	123.95	2364805624	2750	4.74138	0.698795	3.31325	0.116289	0.0331325	0.00116289	0.382524	1.67523e-08	9.3819e-09	1	0	0	1	0	0
AATCTCTATCTATCT	39	164	15	83	1977789221	123.95	2364805624	2460	4.20513	0.46988	1.9759	0.0693503	0.0296386	0.00104025	0.50889	1.49857e-08	8.39253e-09	1	0	0	1	1	0
AATCTCTATCTCT	417	2695	13	83	1977789221	123.95	2364805624	35035	6.46283	5.0241	32.4699	1.13963	0.422108	0.0148152	0.677828	2.13424e-07	1.19525e-07	1	0	0	1	1	0
AATCTCTC	68	434	8	83	1977789221	123.95	2364805624	3472	6.38235	0.819277	5.22892	0.183525	0.0418313	0.0014682	0.411931	2.11505e-08	1.18451e-08	1	0	0	1	0	0
AATCTCTCTATC	151	768	12	83	1977789221	123.95	2364805624	9216	5.08609	1.81928	9.25301	0.324762	0.111036	0.00389715	0.492401	5.61415e-08	3.14413e-08	1	0	0	1	0	0
AATCTCTCTATCGG	219	1151	14	83	1977789221	123.95	2364805624	16114	5.25571	2.63855	13.8675	0.486721	0.194145	0.00681409	0.593626	9.81624e-08	5.49745e-08	1	0	0	1	1	0
AATCTCTGTGC	102	523	11	83	1977789221	123.95	2364805624	5753	5.12745	1.22892	6.3012	0.22116	0.0693133	0.00243276	0.455038	3.50458e-08	1.96269e-08	1	0	0	1	0	0
AATCTG	17269	134666	6	83	1977789221	123.95	2364805624	807996	7.79814	208.06	1622.48	56.9459	9.73489	0.341675	0.377481	4.92211e-06	2.75656e-06	1	1	0	1	0	0
AATCTGACTC	182	847	10	83	1977789221	123.95	2364805624	8470	4.65385	2.19277	10.2048	0.358169	0.102048	0.00358169	0.375462	5.15971e-08	2.88962e-08	1	0	0	1	0	0
AATCTGC	328	1312	7	83	1977789221	123.95	2364805624	9184	4	3.95181	15.8072	0.554802	0.110651	0.00388362	0.225898	5.59466e-08	3.13321e-08	1	0	0	1	0	0
AATCTGT	45	180	7	83	1977789221	123.95	2364805624	1260	4	0.542169	2.16867	0.0761162	0.0151807	0.000532813	0.225898	7.6756e-09	4.29862e-09	1	0	0	1	0	0
AATCTGTC	136	923	8	83	1977789221	123.95	2364805624	7384	6.78676	1.63855	11.1205	0.390307	0.0889639	0.00312246	0.438032	4.49815e-08	2.51912e-08	1	0	0	1	0	0
AATCTGTCCACC	486	2196	12	83	1977789221	123.95	2364805624	26352	4.51852	5.85542	26.4578	0.928618	0.317494	0.0111434	0.437452	1.6053e-07	8.99025e-08	1	0	0	1	0	0
AATCTGTCTATCG	171	879	13	83	1977789221	123.95	2364805624	11427	5.14035	2.06024	10.5904	0.371701	0.137675	0.00483211	0.539125	6.96104e-08	3.89843e-08	1	0	0	1	1	0
AATG	9127	63830	4	83	1977789221	123.95	2364805624	255320	6.99354	109.964	769.036	26.9916	3.07614	0.107967	0.225689	1.55535e-06	8.7105e-07	1	0	0	0	0	0
AATGAATGCAGCGGG	148	622	15	83	1977789221	123.95	2364805624	9330	4.2027	1.78313	7.49398	0.263024	0.11241	0.00394536	0.508597	5.6836e-08	3.18302e-08	1	0	0	1	1	0
AATGACGAGAG	98	563	11	83	1977789221	123.95	2364805624	6193	5.7449	1.18072	6.78313	0.238075	0.0746145	0.00261882	0.509834	3.77262e-08	2.1128e-08	1	0	0	1	1	0
AATGACTGGCACACT	1222	5027	15	83	1977789221	123.95	2364805624	75405	4.11375	14.7229	60.5663	2.12576	0.908494	0.0318863	0.497832	4.59348e-07	2.57252e-07	1	0	0	1	0	0
AATGACTGGGACACT	326	1383	15	83	1977789221	123.95	2364805624	20745	4.24233	3.92771	16.6627	0.584826	0.24994	0.00877239	0.513392	1.26373e-07	7.07736e-08	1	0	0	1	1	0
AATGAG	1	4	6	83	1977789221	123.95	2364805624	24	4	0.0120482	0.0481928	0.00169147	0.000289157	1.01488e-05	0.193626	1.46202e-10	8.18784e-11	1	0	0	1	0	0
AATGAGACTACCAG	144	686	14	83	1977789221	123.95	2364805624	9604	4.76389	1.73494	8.26506	0.290087	0.115711	0.00406122	0.538075	5.85051e-08	3.2765e-08	1	0	0	1	1	0
AATGAGAGAGTGAGTG	247	1039	16	83	1977789221	123.95	2364805624	16624	4.20648	2.9759	12.5181	0.43936	0.200289	0.00702975	0.54299	1.01269e-07	5.67144e-08	1	0	0	1	1	0
AATGAGAGT	1349	5750	9	83	1977789221	123.95	2364805624	51750	4.26242	16.253	69.2771	2.43149	0.623494	0.0218834	0.309494	3.15248e-07	1.7655e-07	1	0	0	1	0	0
AATGAGCTGAT	112	472	11	83	1977789221	123.95	2364805624	5192	4.21429	1.3494	5.68675	0.199594	0.0625542	0.00219553	0.373999	3.16284e-08	1.7713e-08	1	0	0	1	0	0
AATGAGT	48	192	7	83	1977789221	123.95	2364805624	1344	4	0.578313	2.31325	0.0811906	0.0161928	0.000568334	0.225898	8.18731e-09	4.58519e-09	1	0	0	1	0	0
AATGAGTAG	908	4721	9	83	1977789221	123.95	2364805624	42489	5.19934	10.9398	56.8795	1.99636	0.511916	0.0179672	0.377524	2.58832e-07	1.44955e-07	1	0	0	1	0	0
AATGAGTATAGG	278	1263	12	83	1977789221	123.95	2364805624	15156	4.54317	3.3494	15.2169	0.534082	0.182602	0.00640898	0.439839	9.23265e-08	5.17062e-08	1	0	0	1	0	0
AATGAGTGATAG	403	1808	12	83	1977789221	123.95	2364805624	21696	4.48635	4.85542	21.7831	0.764545	0.261398	0.00917454	0.434338	1.32167e-07	7.40181e-08	1	0	0	1	0	0
AATGAGTGATATCT	145	655	14	83	1977789221	123.95	2364805624	9170	4.51724	1.74699	7.89157	0.276978	0.110482	0.0038777	0.510217	5.58613e-08	3.12844e-08	1	0	0	1	1	0
AATGAGTGATCG	182	1096	12	83	1977789221	123.95	2364805624	13152	6.02198	2.19277	13.2048	0.463463	0.158458	0.00556156	0.583007	8.01187e-08	4.48694e-08	1	0	0	1	1	0
AATGAGTGT	4554	21502	9	83	1977789221	123.95	2364805624	193518	4.72156	54.8675	259.06	9.0925	2.33154	0.0818325	0.342832	1.17886e-06	6.60206e-07	1	0	0	1	0	0
AATGAGTGTG	315	1313	10	83	1977789221	123.95	2364805624	13130	4.16825	3.79518	15.8193	0.555225	0.158193	0.00555225	0.336285	7.99846e-08	4.47943e-08	1	0	0	1	0	0
AATGAGTGTGTGAGAG	463	2251	16	83	1977789221	123.95	2364805624	36016	4.86177	5.57831	27.1205	0.951875	0.433928	0.01523	0.627578	2.194e-07	1.22872e-07	1	0	0	1	1	0
AATGAT	283	1132	6	83	1977789221	123.95	2364805624	6792	4	3.40964	13.6386	0.478686	0.0818313	0.00287212	0.193626	4.13751e-08	2.31716e-08	1	0	0	1	0	0
AATGATAATGGATAG	213	1015	15	83	1977789221	123.95	2364805624	15225	4.76526	2.56627	12.2289	0.429211	0.183434	0.00643816	0.576675	9.27469e-08	5.19416e-08	1	0	0	1	1	0
AATGATACAC	99	416	10	83	1977789221	123.95	2364805624	4160	4.20202	1.19277	5.01205	0.175913	0.0501205	0.00175913	0.339009	2.53417e-08	1.41923e-08	1	0	0	1	0	0
AATGATAGTAT	73	340	11	83	1977789221	123.95	2364805624	3740	4.65753	0.879518	4.09639	0.143775	0.0450602	0.00158153	0.413335	2.27831e-08	1.27594e-08	1	0	0	1	0	0
AATGATC	44	176	7	83	1977789221	123.95	2364805624	1232	4	0.53012	2.12048	0.0744247	0.0148434	0.000520973	0.225898	7.50503e-09	4.20309e-09	1	0	0	1	0	0
AATGATCAGAGATCTCTATAG	200	808	21	83	1977789221	123.95	2364805624	16968	4.04	2.40964	9.73494	0.341677	0.204434	0.00717522	0.68447	1.03365e-07	5.7888e-08	1	0	0	1	1	0
AATGATCCAGTG	233	1281	12	83	1977789221	123.95	2364805624	15372	5.49785	2.80723	15.4337	0.541694	0.185205	0.00650032	0.532265	9.36423e-08	5.24431e-08	1	0	0	1	1	0
AATGATGGAC	156	790	10	83	1977789221	123.95	2364805624	7900	5.0641	1.87952	9.51807	0.334066	0.0951807	0.00334066	0.40856	4.81248e-08	2.69516e-08	1	0	0	1	0	0
AATGATGT	161	662	8	83	1977789221	123.95	2364805624	5296	4.1118	1.93976	7.9759	0.279938	0.0638072	0.00223951	0.265385	3.22619e-08	1.80678e-08	1	0	0	1	0	0
AATGC	227	1636	5	83	1977789221	123.95	2364805624	8180	7.20705	2.73494	19.7108	0.691812	0.0985542	0.00345906	0.290724	4.98305e-08	2.79069e-08	1	0	0	1	0	0
AATGCAATGGAATGG	1	4	15	83	1977789221	123.95	2364805624	60	4	0.0120482	0.0481928	0.00169147	0.000722892	2.53721e-05	0.484066	3.65505e-10	2.04696e-10	1	0	0	1	0	0
AATGCACAGAC	185	897	11	83	1977789221	123.95	2364805624	9867	4.84865	2.22892	10.8072	0.379312	0.11888	0.00417244	0.430296	6.01073e-08	3.36623e-08	1	0	0	1	0	0
AATGCACTACAC	695	3562	12	83	1977789221	123.95	2364805624	42744	5.12518	8.37349	42.9157	1.50625	0.514988	0.0180751	0.496185	2.60386e-07	1.45825e-07	1	0	0	1	0	0
AATGCAGGACCC	98	398	12	83	1977789221	123.95	2364805624	4776	4.06122	1.18072	4.79518	0.168301	0.0575422	0.00201962	0.39318	2.90942e-08	1.62938e-08	1	0	0	1	0	0
AATGCAGGAGGTG	162	676	13	83	1977789221	123.95	2364805624	8788	4.17284	1.95181	8.14458	0.285859	0.10588	0.00371616	0.437652	5.35343e-08	2.99811e-08	1	0	0	1	0	0
AATGCATACTC	202	1016	11	83	1977789221	123.95	2364805624	11176	5.0297	2.43373	12.241	0.429634	0.134651	0.00472597	0.446363	6.80814e-08	3.8128e-08	1	0	0	1	0	0
AATGCATCAATTC	221	1071	13	83	1977789221	123.95	2364805624	13923	4.84615	2.66265	12.9036	0.452891	0.167747	0.00588759	0.508269	8.48154e-08	4.74997e-08	1	0	0	1	1	0
AATGCATCTCGGCTC	209	860	15	83	1977789221	123.95	2364805624	12900	4.11483	2.51807	10.3614	0.363666	0.155422	0.00545499	0.497963	7.85835e-08	4.40096e-08	1	0	0	1	0	0
AATGCCAGTGCTACT	426	1749	15	83	1977789221	123.95	2364805624	26235	4.10563	5.13253	21.0723	0.739596	0.316084	0.0110939	0.49685	1.59817e-07	8.95033e-08	1	0	0	1	0	0
AATGCCTGGGATAG	111	451	14	83	1977789221	123.95	2364805624	6314	4.06306	1.33735	5.43373	0.190713	0.0760723	0.00266999	0.458918	3.84633e-08	2.15408e-08	1	0	0	1	0	0
AATGCGACTGCTG	127	508	13	83	1977789221	123.95	2364805624	6604	4	1.53012	6.12048	0.214817	0.0795663	0.00279262	0.419524	4.02299e-08	2.25302e-08	1	0	0	1	0	0
AATGCGACTGCTGTACTACATGT	1101	4473	23	83	1977789221	123.95	2364805624	102879	4.06267	13.2651	53.8916	1.89149	1.23951	0.0435042	0.753864	6.26713e-07	3.50982e-07	1	0	0	1	1	0
AATGCT	121	484	6	83	1977789221	123.95	2364805624	2904	4	1.45783	5.83133	0.204668	0.034988	0.00122801	0.193626	1.76904e-08	9.90728e-09	1	0	0	1	0	0
AATGCTAGGGT	85	351	11	83	1977789221	123.95	2364805624	3861	4.12941	1.0241	4.22892	0.148427	0.0465181	0.00163269	0.366467	2.35202e-08	1.31722e-08	1	0	0	1	0	0
AATGCTAGTACGGTGTCCT	851	3537	19	83	1977789221	123.95	2364805624	67203	4.15629	10.253	42.6145	1.49568	0.809675	0.028418	0.637107	4.09384e-07	2.2927e-07	1	0	0	1	1	0
AATGCTC	49	196	7	83	1977789221	123.95	2364805624	1372	4	0.590361	2.36145	0.0828821	0.0165301	0.000580175	0.225898	8.35788e-09	4.68071e-09	1	0	0	1	0	0
AATGCTCGATATCAG	129	518	15	83	1977789221	123.95	2364805624	7770	4.0155	1.55422	6.24096	0.219045	0.0936145	0.00328568	0.485942	4.73329e-08	2.65081e-08	1	0	0	1	0	0
AATGCTG	129	516	7	83	1977789221	123.95	2364805624	3612	4	1.55422	6.21687	0.2182	0.0435181	0.0015274	0.225898	2.20034e-08	1.23227e-08	1	0	0	1	0	0
AATGCTGCTC	219	1285	10	83	1977789221	123.95	2364805624	12850	5.86758	2.63855	15.4819	0.543385	0.154819	0.00543385	0.473383	7.8279e-08	4.38391e-08	1	0	0	1	0	0
AATGG	433	2585	5	83	1977789221	123.95	2364805624	12925	5.96998	5.21687	31.1446	1.09311	0.155723	0.00546557	0.240822	7.87358e-08	4.40949e-08	1	0	0	1	0	0
AATGGACATAC	163	940	11	83	1977789221	123.95	2364805624	10340	5.76687	1.96386	11.3253	0.397496	0.124578	0.00437245	0.511784	6.29887e-08	3.52759e-08	1	0	0	1	1	0
AATGGACTG	457	3319	9	83	1977789221	123.95	2364805624	29871	7.26258	5.50602	39.988	1.4035	0.359892	0.0126315	0.527336	1.81967e-07	1.01908e-07	1	0	0	1	1	0
AATGGCTATGCACT	186	758	14	83	1977789221	123.95	2364805624	10612	4.07527	2.24096	9.13253	0.320534	0.127855	0.00448747	0.460297	6.46456e-08	3.62039e-08	1	0	0	1	0	0
AATGGGAG	96	422	8	83	1977789221	123.95	2364805624	3376	4.39583	1.15663	5.08434	0.17845	0.0406747	0.0014276	0.283717	2.05657e-08	1.15176e-08	1	0	0	1	0	0
AATGGGC	62	352	7	83	1977789221	123.95	2364805624	2464	5.67742	0.746988	4.24096	0.148849	0.0296867	0.00104195	0.320629	1.50101e-08	8.40618e-09	1	0	0	1	0	0
AATGGGCTCACC	163	659	12	83	1977789221	123.95	2364805624	7908	4.04294	1.96386	7.93976	0.27867	0.0952771	0.00334404	0.391411	4.81735e-08	2.69789e-08	1	0	0	1	0	0
AATGGGCTCATAG	163	767	13	83	1977789221	123.95	2364805624	9971	4.70552	1.96386	9.24096	0.32434	0.120133	0.00421641	0.49352	6.07408e-08	3.40171e-08	1	0	0	1	0	0
AATGGGCTGAGT	341	1530	12	83	1977789221	123.95	2364805624	18360	4.4868	4.10843	18.4337	0.646988	0.221205	0.00776385	0.434382	1.11844e-07	6.2637e-08	1	0	0	1	0	0
AATGGGT	139	938	7	83	1977789221	123.95	2364805624	6566	6.7482	1.6747	11.3012	0.39665	0.0791084	0.00277655	0.381101	3.99984e-08	2.24006e-08	1	0	0	1	0	0
AATGGT	107	428	6	83	1977789221	123.95	2364805624	2568	4	1.28916	5.15663	0.180987	0.0309398	0.00108592	0.193626	1.56436e-08	8.76099e-09	1	0	0	1	0	0
AATGGTATG	115	594	9	83	1977789221	123.95	2364805624	5346	5.16522	1.38554	7.15663	0.251183	0.0644096	0.00226065	0.375046	3.25665e-08	1.82384e-08	1	0	0	1	0	0
AATGGTC	64	256	7	83	1977789221	123.95	2364805624	1792	4	0.771084	3.08434	0.108254	0.0215904	0.000757779	0.225898	1.09164e-08	6.11359e-09	1	0	0	1	0	0
AATGGTCAGGC	156	691	11	83	1977789221	123.95	2364805624	7601	4.42949	1.87952	8.3253	0.292202	0.0915783	0.00321422	0.393097	4.63034e-08	2.59316e-08	1	0	0	1	0	0
AATGGTGGAGT	106	509	11	83	1977789221	123.95	2364805624	5599	4.80189	1.27711	6.13253	0.21524	0.0674578	0.00236764	0.426146	3.41077e-08	1.91015e-08	1	0	0	1	0	0
AATGT	360	1800	5	83	1977789221	123.95	2364805624	9000	5	4.33735	21.6867	0.761162	0.108434	0.00380581	0.201694	5.48257e-08	3.07044e-08	1	0	0	1	0	0
AATGTACCCTG	406	1775	11	83	1977789221	123.95	2364805624	19525	4.37192	4.89157	21.3855	0.75059	0.235241	0.00825649	0.387988	1.18941e-07	6.66115e-08	1	0	0	1	0	0
AATGTAG	59	236	7	83	1977789221	123.95	2364805624	1652	4	0.710843	2.84337	0.0997968	0.0199036	0.000698577	0.225898	1.00636e-08	5.63596e-09	1	0	0	1	0	0
AATGTAGGGTCCGTGTCTCTATCT	1	4	24	83	1977789221	123.95	2364805624	96	4	0.0120482	0.0481928	0.00169147	0.00115663	4.05953e-05	0.774506	5.84808e-10	3.27514e-10	1	0	0	1	1	0
AATGTAT	1751	8545	7	83	1977789221	123.95	2364805624	59815	4.88007	21.0964	102.952	3.6134	0.720663	0.0252938	0.275599	3.64378e-07	2.04065e-07	1	0	0	1	0	0
AATGTATACCC	61	265	11	83	1977789221	123.95	2364805624	2915	4.34426	0.73494	3.19277	0.11206	0.0351205	0.00123266	0.385534	1.77574e-08	9.94481e-09	1	0	0	1	0	0
AATGTATCCGCTG	344	1395	13	83	1977789221	123.95	2364805624	18135	4.05523	4.14458	16.8072	0.5899	0.218494	0.00766871	0.425317	1.10474e-07	6.18694e-08	1	0	0	1	0	0
AATGTATGGCCT	1522	6319	12	83	1977789221	123.95	2364805624	75828	4.15177	18.3373	76.1325	2.6721	0.91359	0.0320652	0.401947	4.61925e-07	2.58695e-07	1	0	0	1	0	0
AATGTATGTGT	76	321	11	83	1977789221	123.95	2364805624	3531	4.22368	0.915663	3.86747	0.135741	0.0425422	0.00149315	0.374833	2.151e-08	1.20464e-08	1	0	0	1	0	0
AATGTCTCTATATC	155	663	14	83	1977789221	123.95	2364805624	9282	4.27742	1.86747	7.98795	0.280361	0.111831	0.00392506	0.483129	5.65436e-08	3.16665e-08	1	0	0	1	0	0
AATGTG	71	284	6	83	1977789221	123.95	2364805624	1704	4	0.855422	3.42169	0.120094	0.0205301	0.000720567	0.193626	1.03803e-08	5.81337e-09	1	0	0	1	0	0
AATGTGACT	2630	17646	9	83	1977789221	123.95	2364805624	158814	6.70951	31.6867	212.602	7.46192	1.91342	0.0671573	0.487177	9.67455e-07	5.4181e-07	1	0	0	1	0	0
AATGTGACTC	325483	1639700	10	83	1977789221	123.95	2364805624	16397000	5.03774	3921.48	19755.4	693.376	197.554	6.93376	0.406434	9.98864e-05	5.594e-05	1	1	1	1	0	0
AATGTGAGT	142	791	9	83	1977789221	123.95	2364805624	7119	5.57042	1.71084	9.53012	0.334488	0.0857711	0.0030104	0.404468	4.33672e-08	2.42872e-08	1	0	0	1	0	0
AATGTGCCACCCCCCTGCTCCC	1	4	22	83	1977789221	123.95	2364805624	88	4	0.0120482	0.0481928	0.00169147	0.00106024	3.72124e-05	0.709964	5.36074e-10	3.00221e-10	1	0	0	1	1	0
AATGTGGTGC	225	1032	10	83	1977789221	123.95	2364805624	10320	4.58667	2.71084	12.4337	0.4364	0.124337	0.004364	0.370042	6.28668e-08	3.52077e-08	1	0	0	1	0	0
AATGTGTCCGCTG	299	1638	13	83	1977789221	123.95	2364805624	21294	5.47826	3.60241	19.7349	0.692657	0.256554	0.00900455	0.574565	1.29718e-07	7.26466e-08	1	0	0	1	1	0
AATGTGTCTAGT	380	1944	12	83	1977789221	123.95	2364805624	23328	5.11579	4.57831	23.4217	0.822055	0.28106	0.00986466	0.495276	1.42108e-07	7.95858e-08	1	0	0	1	0	0
AATGTGTGTCCTACT	317	1497	15	83	1977789221	123.95	2364805624	22455	4.7224	3.81928	18.0361	0.633033	0.270542	0.0094955	0.571488	1.3679e-07	7.66075e-08	1	0	0	1	1	0
AATT	3811	26070	4	83	1977789221	123.95	2364805624	104280	6.84072	45.9157	314.096	11.0242	1.25639	0.0440966	0.220758	6.35247e-07	3.55762e-07	1	0	0	0	0	0
AATTAC	67	268	6	83	1977789221	123.95	2364805624	1608	4	0.807229	3.22892	0.113329	0.0193735	0.000679971	0.193626	9.79553e-09	5.48585e-09	1	0	0	1	0	0
AATTACACT	190	816	9	83	1977789221	123.95	2364805624	7344	4.29474	2.28916	9.83133	0.34506	0.0884819	0.00310554	0.311841	4.47378e-08	2.50548e-08	1	0	0	1	0	0
AATTACC	20	80	7	83	1977789221	123.95	2364805624	560	4	0.240964	0.963855	0.0338294	0.00674699	0.000236806	0.225898	3.41138e-09	1.9105e-09	1	0	0	1	0	0
AATTAG	216	864	6	83	1977789221	123.95	2364805624	5184	4	2.60241	10.4096	0.365358	0.0624578	0.00219215	0.193626	3.15796e-08	1.76857e-08	1	0	0	1	0	0
AATTAGATG	92	472	9	83	1977789221	123.95	2364805624	4248	5.13043	1.10843	5.68675	0.199594	0.0511807	0.00179634	0.37252	2.58777e-08	1.44925e-08	1	0	0	1	0	0
AATTAGGCAC	1	4	10	83	1977789221	123.95	2364805624	40	4	0.0120482	0.0481928	0.00169147	0.000481928	1.69147e-05	0.322711	2.4367e-10	1.36464e-10	1	0	0	1	0	0
AATTAGTAG	87	430	9	83	1977789221	123.95	2364805624	3870	4.94253	1.04819	5.18072	0.181833	0.0466265	0.0016365	0.358877	2.35751e-08	1.32029e-08	1	0	0	1	0	0
AATTAT	2	8	6	83	1977789221	123.95	2364805624	48	4	0.0240964	0.0963855	0.00338294	0.000578313	2.02977e-05	0.193626	2.92404e-10	1.63757e-10	1	0	0	1	0	0
AATTATC	40	160	7	83	1977789221	123.95	2364805624	1120	4	0.481928	1.92771	0.0676588	0.013494	0.000473612	0.225898	6.82276e-09	3.82099e-09	1	0	0	1	0	0
AATTC	85	425	5	83	1977789221	123.95	2364805624	2125	5	1.0241	5.12048	0.179719	0.0256024	0.000898594	0.201694	1.2945e-08	7.24965e-09	1	0	0	1	0	0
AATTCAG	48	192	7	83	1977789221	123.95	2364805624	1344	4	0.578313	2.31325	0.0811906	0.0161928	0.000568334	0.225898	8.18731e-09	4.58519e-09	1	0	0	1	0	0
AATTCCC	79	382	7	83	1977789221	123.95	2364805624	2674	4.83544	0.951807	4.60241	0.161535	0.0322169	0.00113075	0.273079	1.62893e-08	9.12262e-09	1	0	0	1	0	0
AATTCCGCACTCC	241	1033	13	83	1977789221	123.95	2364805624	13429	4.28631	2.90361	12.4458	0.436822	0.161795	0.00567869	0.449552	8.18061e-08	4.58144e-08	1	0	0	1	0	0
AATTCGAC	79	345	8	83	1977789221	123.95	2364805624	2760	4.36709	0.951807	4.15663	0.145889	0.033253	0.00116711	0.281861	1.68132e-08	9.41601e-09	1	0	0	1	0	0
AC	823443	16178148	2	83	1977789221	123.95	2364805624	32356296	19.647	9921	194917	6841.22	389.835	13.6824	0.317014	0.000197106	0.000110387	1	1	1	0	0	0
ACACACACACAGAGAGAGAT	2060	9043	20	83	1977789221	123.95	2364805624	180860	4.38981	24.8193	108.952	3.82399	2.17904	0.0764799	0.708319	1.10175e-06	6.17022e-07	1	0	0	1	1	0
ACACACACACGTATAT	209	1030	16	83	1977789221	123.95	2364805624	16480	4.92823	2.51807	12.4096	0.435554	0.198554	0.00696886	0.636157	1.00392e-07	5.62232e-08	1	0	0	1	1	0
ACACACACAG	11352	47505	10	83	1977789221	123.95	2364805624	475050	4.18473	136.771	572.349	20.0883	5.72349	0.200883	0.337614	2.89388e-06	1.62068e-06	1	0	0	1	0	0
ACACACACAT	4958	19918	10	83	1977789221	123.95	2364805624	199180	4.01735	59.7349	239.976	8.42268	2.39976	0.0842268	0.32411	1.21335e-06	6.79522e-07	1	0	0	1	0	0
ACACACACATCCGC	456	1924	14	83	1977789221	123.95	2364805624	26936	4.2193	5.49398	23.1807	0.813598	0.32453	0.0113904	0.476565	1.64087e-07	9.18948e-08	1	0	0	1	0	0
ACACACACC	829	3738	9	83	1977789221	123.95	2364805624	33642	4.50905	9.98795	45.0361	1.58068	0.405325	0.0142261	0.327402	2.04939e-07	1.14773e-07	1	0	0	1	0	0
ACACACACCAT	130	521	11	83	1977789221	123.95	2364805624	5731	4.00769	1.56627	6.27711	0.220314	0.0690482	0.00242345	0.355665	3.49118e-08	1.95519e-08	1	0	0	1	0	0
ACACACACGT	309	1524	10	83	1977789221	123.95	2364805624	15240	4.93204	3.72289	18.3614	0.64445	0.183614	0.0064445	0.397906	9.28382e-08	5.19928e-08	1	0	0	1	0	0
ACACACACGTATATAT	70	302	16	83	1977789221	123.95	2364805624	4832	4.31429	0.843373	3.63855	0.127706	0.0582169	0.0020433	0.556907	2.94353e-08	1.64848e-08	1	0	0	1	1	0
ACACACACTAT	3229	16529	11	83	1977789221	123.95	2364805624	181819	5.11892	38.9036	199.145	6.98958	2.19059	0.0768854	0.454281	1.1076e-06	6.20294e-07	1	0	0	1	0	0
ACACACACTC	8871	35567	10	83	1977789221	123.95	2364805624	355670	4.00936	106.88	428.518	15.0401	4.28518	0.150401	0.323466	2.16665e-06	1.2134e-06	1	0	0	1	0	0
ACACACACTCAGAG	363	1727	14	83	1977789221	123.95	2364805624	24178	4.75758	4.37349	20.8072	0.730293	0.291301	0.0102241	0.537362	1.47286e-07	8.24856e-08	1	0	0	1	1	0
ACACACAG	9733	46975	8	83	1977789221	123.95	2364805624	375800	4.82636	117.265	565.964	19.8642	4.52771	0.158914	0.311504	2.28928e-06	1.28208e-06	1	0	0	1	0	0
ACACACAGACAGTAT	216	917	15	83	1977789221	123.95	2364805624	13755	4.24537	2.60241	11.0482	0.38777	0.165723	0.00581655	0.51376	8.3792e-08	4.69265e-08	1	0	0	1	1	0
ACACACAGACGC	242	970	12	83	1977789221	123.95	2364805624	11640	4.00826	2.91566	11.6867	0.410182	0.140241	0.00492218	0.388053	7.09079e-08	3.9711e-08	1	0	0	1	0	0
ACACACAGAG	251	1487	10	83	1977789221	123.95	2364805624	14870	5.9243	3.0241	17.9157	0.628804	0.179157	0.00628804	0.477959	9.05843e-08	5.07305e-08	1	0	0	1	0	0
ACACACAGAGAGACAG	286	1202	16	83	1977789221	123.95	2364805624	19232	4.2028	3.44578	14.4819	0.508287	0.231711	0.00813259	0.542515	1.17156e-07	6.56119e-08	1	0	0	1	1	0
ACACACAGAGAGACCC	426	1756	16	83	1977789221	123.95	2364805624	28096	4.12207	5.13253	21.1566	0.742556	0.338506	0.0118809	0.532094	1.71154e-07	9.58523e-08	1	0	0	1	1	0
ACACACAGAGCGAGAG	849	3697	16	83	1977789221	123.95	2364805624	59152	4.35453	10.2289	44.5422	1.56334	0.712675	0.0250135	0.562102	3.60339e-07	2.01803e-07	1	0	0	1	1	0
ACACACAGAT	336	2063	10	83	1977789221	123.95	2364805624	20630	6.13988	4.04819	24.8554	0.872376	0.248554	0.00872376	0.495351	1.25673e-07	7.03813e-08	1	0	0	1	0	0
ACACACAGTACAT	752	3431	13	83	1977789221	123.95	2364805624	44603	4.5625	9.06024	41.3373	1.45086	0.537386	0.0188612	0.47852	2.7171e-07	1.52168e-07	1	0	0	1	0	0
ACACACAT	16759	106557	8	83	1977789221	123.95	2364805624	852456	6.3582	201.916	1283.82	45.0595	10.2706	0.360476	0.410372	5.19295e-06	2.90824e-06	1	1	0	1	0	0
ACACACATAT	3595	15231	10	83	1977789221	123.95	2364805624	152310	4.23672	43.3133	183.506	6.4407	1.83506	0.064407	0.341809	9.27834e-07	5.19621e-07	1	0	0	1	0	0
ACACACATCT	115	484	10	83	1977789221	123.95	2364805624	4840	4.2087	1.38554	5.83133	0.204668	0.0583133	0.00204668	0.339548	2.94841e-08	1.65121e-08	1	0	0	1	0	0
ACACACATGAGCC	192	771	13	83	1977789221	123.95	2364805624	10023	4.01562	2.31325	9.28916	0.326031	0.120759	0.0042384	0.421163	6.10576e-08	3.41945e-08	1	0	0	1	0	0
ACACACATGTAT	258	1086	12	83	1977789221	123.95	2364805624	13032	4.2093	3.10843	13.0843	0.459234	0.157012	0.00551081	0.407516	7.93877e-08	4.446e-08	1	0	0	1	0	0
ACACACC	218	1110	7	83	1977789221	123.95	2364805624	7770	5.09174	2.62651	13.3735	0.469383	0.0936145	0.00328568	0.287553	4.73329e-08	2.65081e-08	1	0	0	1	0	0
ACACACCCACT	204	822	11	83	1977789221	123.95	2364805624	9042	4.02941	2.45783	9.90361	0.347597	0.10894	0.00382357	0.357592	5.50816e-08	3.08477e-08	1	0	0	1	0	0
ACACACCCATATCC	106	496	14	83	1977789221	123.95	2364805624	6944	4.67925	1.27711	5.9759	0.209742	0.0836627	0.00293639	0.528515	4.23011e-08	2.36901e-08	1	0	0	1	1	0
ACACACCCATATCT	46	191	14	83	1977789221	123.95	2364805624	2674	4.15217	0.554217	2.3012	0.0807677	0.0322169	0.00113075	0.468983	1.62893e-08	9.12262e-09	1	0	0	1	0	0
ACACACCT	2	8	8	83	1977789221	123.95	2364805624	64	4	0.0240964	0.0963855	0.00338294	0.000771084	2.70635e-05	0.258169	3.89872e-10	2.18342e-10	1	0	0	1	0	0
ACACACCTATC	104	435	11	83	1977789221	123.95	2364805624	4785	4.18269	1.25301	5.24096	0.183947	0.0576506	0.00202342	0.371195	2.9149e-08	1.63245e-08	1	0	0	1	0	0
ACACACG	15	60	7	83	1977789221	123.95	2364805624	420	4	0.180723	0.722892	0.0253721	0.00506024	0.000177604	0.225898	2.55853e-09	1.43287e-09	1	0	0	1	0	0
ACACACGCACACAG	287	1181	14	83	1977789221	123.95	2364805624	16534	4.11498	3.45783	14.2289	0.499407	0.199205	0.0069917	0.464782	1.00721e-07	5.64074e-08	1	0	0	1	0	0
ACACACGCACGCAG	107	455	14	83	1977789221	123.95	2364805624	6370	4.25234	1.28916	5.48193	0.192405	0.076747	0.00269367	0.480296	3.88044e-08	2.17319e-08	1	0	0	1	0	0
ACACACGCAG	254	1154	10	83	1977789221	123.95	2364805624	11540	4.54331	3.06024	13.9036	0.487989	0.139036	0.00487989	0.366544	7.02988e-08	3.93699e-08	1	0	0	1	0	0
ACACACGT	271	1484	8	83	1977789221	123.95	2364805624	11872	5.47601	3.26506	17.8795	0.627536	0.143036	0.00502029	0.353434	7.23212e-08	4.05025e-08	1	0	0	1	0	0
ACACACGTATATGCATAT	358	1594	18	83	1977789221	123.95	2364805624	28692	4.45251	4.31325	19.2048	0.674051	0.345687	0.0121329	0.646593	1.74784e-07	9.78856e-08	1	0	0	1	1	0
ACACACT	52	208	7	83	1977789221	123.95	2364805624	1456	4	0.626506	2.50602	0.0879565	0.0175422	0.000615695	0.225898	8.86958e-09	4.96729e-09	1	0	0	1	0	0
ACACACTAT	3195	13383	9	83	1977789221	123.95	2364805624	120447	4.18873	38.494	161.241	5.65924	1.45117	0.0509332	0.304144	7.33733e-07	4.10917e-07	1	0	0	1	0	0
ACACACTATGC	209	883	11	83	1977789221	123.95	2364805624	9713	4.22488	2.51807	10.6386	0.373392	0.117024	0.00410731	0.374939	5.91691e-08	3.31369e-08	1	0	0	1	0	0
ACACACTCACCT	259	1099	12	83	1977789221	123.95	2364805624	13188	4.24324	3.12048	13.241	0.464732	0.158892	0.00557678	0.410802	8.0338e-08	4.49922e-08	1	0	0	1	0	0
ACACACTCACTAT	897	3626	13	83	1977789221	123.95	2364805624	47138	4.04236	10.8072	43.6867	1.53332	0.567928	0.0199331	0.423967	2.87153e-07	1.60816e-07	1	0	0	1	0	0
ACACACTCTAT	494	2671	11	83	1977789221	123.95	2364805624	29381	5.40688	5.95181	32.1807	1.12948	0.353988	0.0124243	0.479836	1.78982e-07	1.00236e-07	1	0	0	1	0	0
ACACACTCTC	4252	22994	10	83	1977789221	123.95	2364805624	229940	5.40781	51.2289	277.036	9.72342	2.77036	0.0972342	0.436289	1.40074e-06	7.84463e-07	1	0	0	1	0	0
ACACACTGACCCTCGG	1	4	16	83	1977789221	123.95	2364805624	64	4	0.0120482	0.0481928	0.00169147	0.000771084	2.70635e-05	0.516337	3.89872e-10	2.18342e-10	1	0	0	1	1	0
ACACACTGAT	2883	12378	10	83	1977789221	123.95	2364805624	123780	4.29344	34.7349	149.133	5.23426	1.49133	0.0523426	0.346385	7.54037e-07	4.22288e-07	1	0	0	1	0	0
ACACACTGATACACC	475	2031	15	83	1977789221	123.95	2364805624	30465	4.27579	5.72289	24.4699	0.858844	0.367048	0.0128827	0.517441	1.85585e-07	1.03934e-07	1	0	0	1	1	0
ACACACTGATAT	422	1738	12	83	1977789221	123.95	2364805624	20856	4.11848	5.08434	20.9398	0.734944	0.251277	0.00881933	0.398724	1.27049e-07	7.11523e-08	1	0	0	1	0	0
ACACACTGCAGGTGAG	283	1192	16	83	1977789221	123.95	2364805624	19072	4.21201	3.40964	14.3614	0.504058	0.229783	0.00806493	0.543705	1.16182e-07	6.5066e-08	1	0	0	1	1	0
ACACAG	410	1694	6	83	1977789221	123.95	2364805624	10164	4.13171	4.93976	20.4096	0.716338	0.122458	0.00429803	0.200002	6.19165e-08	3.46755e-08	1	0	0	1	0	0
ACACAGACAG	1713	7775	10	83	1977789221	123.95	2364805624	77750	4.53882	20.6386	93.6747	3.2878	0.936747	0.032878	0.366182	4.73633e-07	2.65252e-07	1	0	0	1	0	0
ACACAGACAGACACAGGC	381	1531	18	83	1977789221	123.95	2364805624	27558	4.01837	4.59036	18.4458	0.647411	0.332024	0.0116534	0.583547	1.67876e-07	9.40169e-08	1	0	0	1	1	0
ACACAGACGC	86	360	10	83	1977789221	123.95	2364805624	3600	4.18605	1.03614	4.33735	0.152232	0.0433735	0.00152232	0.337721	2.19303e-08	1.22818e-08	1	0	0	1	0	0
ACACAGAGACGCAG	111	486	14	83	1977789221	123.95	2364805624	6804	4.37838	1.33735	5.85542	0.205514	0.0819759	0.00287719	0.494532	4.14483e-08	2.32125e-08	1	0	0	1	0	0
ACACAGAGATAT	108	454	12	83	1977789221	123.95	2364805624	5448	4.2037	1.3012	5.46988	0.191982	0.0656386	0.00230378	0.406974	3.31878e-08	1.85864e-08	1	0	0	1	0	0
ACACAGAT	382	1546	8	83	1977789221	123.95	2364805624	12368	4.04712	4.60241	18.6265	0.653754	0.149012	0.00523003	0.26121	7.53427e-08	4.21947e-08	1	0	0	1	0	0
ACACAGATAT	141	578	10	83	1977789221	123.95	2364805624	5780	4.09929	1.6988	6.96386	0.244418	0.0696386	0.00244418	0.330721	3.52103e-08	1.9719e-08	1	0	0	1	0	0
ACACAGC	48	192	7	83	1977789221	123.95	2364805624	1344	4	0.578313	2.31325	0.0811906	0.0161928	0.000568334	0.225898	8.18731e-09	4.58519e-09	1	0	0	1	0	0
ACACAGCTAT	754	3109	10	83	1977789221	123.95	2364805624	31090	4.12334	9.08434	37.4578	1.3147	0.374578	0.013147	0.332662	1.89392e-07	1.06067e-07	1	0	0	1	0	0
ACACAGCTGT	95	405	10	83	1977789221	123.95	2364805624	4050	4.26316	1.14458	4.87952	0.171261	0.0487952	0.00171261	0.343942	2.46716e-08	1.3817e-08	1	0	0	1	0	0
ACACAGGAGCAT	351	1421	12	83	1977789221	123.95	2364805624	17052	4.04843	4.22892	17.1205	0.600895	0.205446	0.00721074	0.391942	1.03876e-07	5.81746e-08	1	0	0	1	0	0
ACACAGGCAGACAGACAG	705	2994	18	83	1977789221	123.95	2364805624	53892	4.24681	8.49398	36.0723	1.26607	0.649301	0.0227892	0.616721	3.28296e-07	1.83858e-07	1	0	0	1	1	0
ACACAGGGATAGAGAG	2044	9007	16	83	1977789221	123.95	2364805624	144112	4.40656	24.6265	108.518	3.80877	1.73629	0.0609403	0.568817	8.77894e-07	4.91652e-07	1	0	0	1	1	0
ACACAGT	67	268	7	83	1977789221	123.95	2364805624	1876	4	0.807229	3.22892	0.113329	0.0226024	0.0007933	0.225898	1.14281e-08	6.40016e-09	1	0	0	1	0	0
ACACAT	4340	33481	6	83	1977789221	123.95	2364805624	200886	7.71452	52.2892	403.386	14.158	2.42031	0.0849482	0.373434	1.22375e-06	6.85343e-07	1	0	0	1	0	0
ACACATACACATACATATATAT	932	4027	22	83	1977789221	123.95	2364805624	88594	4.32082	11.2289	48.5181	1.70289	1.0674	0.0374635	0.766906	5.39692e-07	3.02247e-07	1	0	0	1	1	0
ACACATACAGTC	325	1584	12	83	1977789221	123.95	2364805624	19008	4.87385	3.91566	19.0843	0.669822	0.229012	0.00803787	0.471853	1.15792e-07	6.48477e-08	1	0	0	1	0	0
ACACATACAT	1373	5688	10	83	1977789221	123.95	2364805624	56880	4.14275	16.5422	68.5301	2.40527	0.685301	0.0240527	0.334228	3.46499e-07	1.94052e-07	1	0	0	1	0	0
ACACATAGATAG	247	1129	12	83	1977789221	123.95	2364805624	13548	4.57085	2.9759	13.6024	0.477418	0.163229	0.00572901	0.442519	8.2531e-08	4.62203e-08	1	0	0	1	0	0
ACACATAT	4369	21402	8	83	1977789221	123.95	2364805624	171216	4.8986	52.6386	257.855	9.05022	2.06284	0.0724017	0.316166	1.043e-06	5.8412e-07	1	0	0	1	0	0
ACACATATACCT	120	485	12	83	1977789221	123.95	2364805624	5820	4.04167	1.44578	5.84337	0.205091	0.0701205	0.00246109	0.391287	3.5454e-08	1.98555e-08	1	0	0	1	0	0
ACACATATAG	190	769	10	83	1977789221	123.95	2364805624	7690	4.04737	2.28916	9.26506	0.325185	0.0926506	0.00325185	0.326532	4.68455e-08	2.62352e-08	1	0	0	1	0	0
ACACATATAT	2962	12911	10	83	1977789221	123.95	2364805624	129110	4.35888	35.6867	155.554	5.45965	1.55554	0.0545965	0.351664	7.86506e-07	4.40472e-07	1	0	0	1	0	0
ACACATATGTC	212	1476	11	83	1977789221	123.95	2364805624	16236	6.96226	2.55422	17.7831	0.624153	0.195614	0.00686568	0.617869	9.89056e-08	5.53907e-08	1	0	0	1	1	0
ACACATC	307	3317	7	83	1977789221	123.95	2364805624	23219	10.8046	3.6988	39.9639	1.40265	0.279747	0.00981857	0.610181	1.41444e-07	7.92139e-08	1	0	0	1	1	0
ACACATCACAT	618	2475	11	83	1977789221	123.95	2364805624	27225	4.00485	7.44578	29.8193	1.0466	0.328012	0.0115126	0.355413	1.65848e-07	9.28808e-08	1	0	0	1	0	0
ACACC	11	55	5	83	1977789221	123.95	2364805624	275	5	0.13253	0.662651	0.0232577	0.00331325	0.000116289	0.201694	1.67523e-09	9.3819e-10	1	0	0	1	0	0
ACACCACCC	56	248	9	83	1977789221	123.95	2364805624	2232	4.42857	0.674699	2.98795	0.104871	0.0268916	0.000943841	0.321558	1.35968e-08	7.61469e-09	1	0	0	1	0	0
ACACCAGTAGT	96	475	11	83	1977789221	123.95	2364805624	5225	4.94792	1.15663	5.72289	0.200862	0.0629518	0.00220948	0.439105	3.18294e-08	1.78256e-08	1	0	0	1	0	0
ACACCATAT	200	1220	9	83	1977789221	123.95	2364805624	10980	6.1	2.40964	14.6988	0.515899	0.132289	0.00464309	0.442921	6.68874e-08	3.74594e-08	1	0	0	1	0	0
ACACCATGAT	548	2942	10	83	1977789221	123.95	2364805624	29420	5.36861	6.60241	35.4458	1.24408	0.354458	0.0124408	0.433127	1.79219e-07	1.00369e-07	1	0	0	1	0	0
ACACCC	274	1289	6	83	1977789221	123.95	2364805624	7734	4.70438	3.3012	15.5301	0.545077	0.0931807	0.00327046	0.227723	4.71136e-08	2.63853e-08	1	0	0	1	0	0
ACACCCACAG	160	1067	10	83	1977789221	123.95	2364805624	10670	6.66875	1.92771	12.8554	0.4512	0.128554	0.004512	0.538019	6.49989e-08	3.64018e-08	1	0	0	1	1	0
ACACCCACT	97	481	9	83	1977789221	123.95	2364805624	4329	4.95876	1.16867	5.79518	0.203399	0.0521566	0.00183059	0.360055	2.63712e-08	1.47688e-08	1	0	0	1	0	0
ACACCCAGACAG	258	1338	12	83	1977789221	123.95	2364805624	16056	5.18605	3.10843	16.1205	0.565797	0.193446	0.00678956	0.502078	9.78091e-08	5.47766e-08	1	0	0	1	1	0
ACACCCATATCTATATCTAT	137	566	20	83	1977789221	123.95	2364805624	11320	4.13139	1.6506	6.81928	0.239343	0.136386	0.00478686	0.666622	6.89586e-08	3.86193e-08	1	0	0	1	1	0
ACACCCC	2	8	7	83	1977789221	123.95	2364805624	56	4	0.0240964	0.0963855	0.00338294	0.000674699	2.36806e-05	0.225898	3.41138e-10	1.9105e-10	1	0	0	1	0	0
ACACCT	1	4	6	83	1977789221	123.95	2364805624	24	4	0.0120482	0.0481928	0.00169147	0.000289157	1.01488e-05	0.193626	1.46202e-10	8.18784e-11	1	0	0	1	0	0
ACACCTAT	266	1374	8	83	1977789221	123.95	2364805624	10992	5.16541	3.20482	16.5542	0.58102	0.132434	0.00464816	0.333387	6.69605e-08	3.75003e-08	1	0	0	1	0	0
ACACCTATAT	290	1180	10	83	1977789221	123.95	2364805624	11800	4.06897	3.49398	14.2169	0.498984	0.142169	0.00498984	0.328275	7.18826e-08	4.02569e-08	1	0	0	1	0	0
ACACGC	594	3077	6	83	1977789221	123.95	2364805624	18462	5.18013	7.15663	37.0723	1.30116	0.222434	0.00780698	0.250753	1.12466e-07	6.29849e-08	1	0	0	1	0	0
ACACGCGCGCTCGTCT	351	1508	16	83	1977789221	123.95	2364805624	24128	4.2963	4.22892	18.1687	0.637685	0.290699	0.010203	0.554584	1.46982e-07	8.23151e-08	1	0	0	1	1	0
ACACGCGCTCTC	485	2755	12	83	1977789221	123.95	2364805624	33060	5.68041	5.84337	33.1928	1.165	0.398313	0.01398	0.549939	2.01393e-07	1.12787e-07	1	0	0	1	1	0
ACACGG	1	4	6	83	1977789221	123.95	2364805624	24	4	0.0120482	0.0481928	0.00169147	0.000289157	1.01488e-05	0.193626	1.46202e-10	8.18784e-11	1	0	0	1	0	0
ACACGGGCCAT	66	279	11	83	1977789221	123.95	2364805624	3069	4.22727	0.795181	3.36145	0.11798	0.0369759	0.00129778	0.375151	1.86956e-08	1.04702e-08	1	0	0	1	0	0
ACACGTACTCGC	217	1024	12	83	1977789221	123.95	2364805624	12288	4.71889	2.61446	12.3373	0.433017	0.148048	0.0051962	0.456851	7.48554e-08	4.19217e-08	1	0	0	1	0	0
ACACGTAT	96	432	8	83	1977789221	123.95	2364805624	3456	4.5	1.15663	5.20482	0.182679	0.0416386	0.00146143	0.29044	2.10531e-08	1.17905e-08	1	0	0	1	0	0
ACACGTGAGGGGGG	1	4	14	83	1977789221	123.95	2364805624	56	4	0.0120482	0.0481928	0.00169147	0.000674699	2.36806e-05	0.451795	3.41138e-10	1.9105e-10	1	0	0	1	0	0
ACACT	1565	12921	5	83	1977789221	123.95	2364805624	64605	8.25623	18.8554	155.675	5.46387	0.778373	0.0273194	0.333047	3.93557e-07	2.20406e-07	1	0	0	1	0	0
ACACTACAT	734	3198	9	83	1977789221	123.95	2364805624	28782	4.35695	8.84337	38.5301	1.35233	0.346771	0.012171	0.316358	1.75333e-07	9.81927e-08	1	0	0	1	0	0
ACACTAT	246	1069	7	83	1977789221	123.95	2364805624	7483	4.34553	2.96386	12.8795	0.452046	0.0901566	0.00316432	0.245411	4.55845e-08	2.5529e-08	1	0	0	1	0	0
ACACTATACTC	715	3306	11	83	1977789221	123.95	2364805624	36366	4.62378	8.61446	39.8313	1.398	0.438145	0.015378	0.410339	2.21532e-07	1.24066e-07	1	0	0	1	0	0
ACACTATATACTGT	208	954	14	83	1977789221	123.95	2364805624	13356	4.58654	2.50602	11.494	0.403416	0.160916	0.00564782	0.518044	8.13614e-08	4.55653e-08	1	0	0	1	1	0
ACACTATGAGCC	430	2196	12	83	1977789221	123.95	2364805624	26352	5.10698	5.18072	26.4578	0.928618	0.317494	0.0111434	0.494423	1.6053e-07	8.99025e-08	1	0	0	1	0	0
ACACTATGAT	138	838	10	83	1977789221	123.95	2364805624	8380	6.07246	1.66265	10.0964	0.354363	0.100964	0.00354363	0.489912	5.10488e-08	2.85892e-08	1	0	0	1	0	0
ACACTC	7121	31097	6	83	1977789221	123.95	2364805624	186582	4.36694	85.7952	374.663	13.1499	2.24798	0.0788995	0.211389	1.13661e-06	6.36543e-07	1	0	0	1	0	0
ACACTCACAG	267	1728	10	83	1977789221	123.95	2364805624	17280	6.47191	3.21687	20.8193	0.730715	0.208193	0.00730715	0.522139	1.05265e-07	5.89524e-08	1	0	0	1	1	0
ACACTCAGCTC	101	411	11	83	1977789221	123.95	2364805624	4521	4.06931	1.21687	4.95181	0.173799	0.0544699	0.00191179	0.361133	2.75408e-08	1.54238e-08	1	0	0	1	0	0
ACACTCAGG	91	421	9	83	1977789221	123.95	2364805624	3789	4.62637	1.09639	5.07229	0.178027	0.0456506	0.00160225	0.335921	2.30816e-08	1.29265e-08	1	0	0	1	0	0
ACACTCAGTCTC	545	2641	12	83	1977789221	123.95	2364805624	31692	4.84587	6.56627	31.8193	1.11679	0.381831	0.0134015	0.469144	1.9306e-07	1.0812e-07	1	0	0	1	0	0
ACACTCT	404	3452	7	83	1977789221	123.95	2364805624	24164	8.54455	4.86747	41.5904	1.45974	0.291133	0.0102182	0.482548	1.47201e-07	8.24379e-08	1	0	0	1	0	0
ACACTCTATCT	262	1645	11	83	1977789221	123.95	2364805624	18095	6.27863	3.15663	19.8193	0.695617	0.218012	0.00765179	0.5572	1.1023e-07	6.17329e-08	1	0	0	1	1	0
ACACTCTC	1392	6751	8	83	1977789221	123.95	2364805624	54008	4.84986	16.7711	81.3373	2.85478	0.650699	0.0228382	0.31302	3.29003e-07	1.84254e-07	1	0	0	1	0	0
ACACTCTCTC	1663	8389	10	83	1977789221	123.95	2364805624	83890	5.0445	20.0361	101.072	3.54744	1.01072	0.0354744	0.406978	5.11037e-07	2.86199e-07	1	0	0	1	0	0
ACACTCTCTCTCTGTCTC	1	4	18	83	1977789221	123.95	2364805624	72	4	0.0120482	0.0481928	0.00169147	0.00086747	3.04465e-05	0.580879	4.38606e-10	2.45635e-10	1	0	0	1	1	0
ACACTCTGCCTACT	347	1547	14	83	1977789221	123.95	2364805624	21658	4.45821	4.18072	18.6386	0.654176	0.26094	0.00915847	0.50355	1.31935e-07	7.38884e-08	1	0	0	1	1	0
ACACTCTGGCTACC	244	1013	14	83	1977789221	123.95	2364805624	14182	4.15164	2.93976	12.2048	0.428365	0.170867	0.00599711	0.468923	8.63932e-08	4.83833e-08	1	0	0	1	0	0
ACACTCTGTCTCTC	966	5104	14	83	1977789221	123.95	2364805624	71456	5.28364	11.6386	61.494	2.15832	0.860916	0.0302164	0.596781	4.35292e-07	2.43779e-07	1	0	0	1	1	0
ACACTG	1	4	6	83	1977789221	123.95	2364805624	24	4	0.0120482	0.0481928	0.00169147	0.000289157	1.01488e-05	0.193626	1.46202e-10	8.18784e-11	1	0	0	1	0	0
ACACTGACTGTG	153	746	12	83	1977789221	123.95	2364805624	8952	4.87582	1.84337	8.98795	0.315459	0.107855	0.00378551	0.472044	5.45333e-08	3.05406e-08	1	0	0	1	0	0
ACACTGAG	95	506	8	83	1977789221	123.95	2364805624	4048	5.32632	1.14458	6.09639	0.213971	0.0487711	0.00171177	0.343772	2.46594e-08	1.38102e-08	1	0	0	1	0	0
ACACTGAT	278	1432	8	83	1977789221	123.95	2364805624	11456	5.15108	3.3494	17.253	0.605547	0.138024	0.00484437	0.332462	6.97871e-08	3.90833e-08	1	0	0	1	0	0
ACACTGATAT	12154	58094	10	83	1977789221	123.95	2364805624	580940	4.77983	146.434	699.928	24.5661	6.99928	0.245661	0.385625	3.53894e-06	1.98193e-06	1	1	0	1	0	0
ACACTGATCTAT	1902	10349	12	83	1977789221	123.95	2364805624	124188	5.44111	22.9157	124.687	4.37626	1.49624	0.0525151	0.526772	7.56522e-07	4.2368e-07	1	0	0	1	1	0
ACACTGCACCT	164	700	11	83	1977789221	123.95	2364805624	7700	4.26829	1.9759	8.43373	0.296007	0.0927711	0.00325608	0.378792	4.69065e-08	2.62693e-08	1	0	0	1	0	0
ACACTGCGAG	539	2240	10	83	1977789221	123.95	2364805624	22400	4.15584	6.49398	26.988	0.947224	0.26988	0.00947224	0.335284	1.36455e-07	7.64198e-08	1	0	0	1	0	0
ACACTGCTAGTGG	278	1436	13	83	1977789221	123.95	2364805624	18668	5.16547	3.3494	17.3012	0.607238	0.224916	0.00789409	0.541759	1.13721e-07	6.36877e-08	1	0	0	1	1	0
ACACTGCTCACTCT	387	1715	14	83	1977789221	123.95	2364805624	24010	4.43152	4.66265	20.6627	0.725218	0.289277	0.0101531	0.500535	1.46263e-07	8.19125e-08	1	0	0	1	1	0
ACACTGTGAGACATACAG	1577	6662	18	83	1977789221	123.95	2364805624	119916	4.22448	19	80.2651	2.81714	1.44477	0.0507086	0.613478	7.30498e-07	4.09105e-07	1	0	0	1	1	0
ACAG	163333	1486443	4	83	1977789221	123.95	2364805624	5945772	9.10069	1967.87	17909	628.569	71.6358	2.51428	0.293689	3.62201e-05	2.02846e-05	1	1	0	0	0	0
ACAGACAGACGCCTG	371	1592	15	83	1977789221	123.95	2364805624	23880	4.29111	4.46988	19.1807	0.673205	0.287711	0.0100981	0.519295	1.45471e-07	8.1469e-08	1	0	0	1	1	0
ACAGACAGATAGATG	703	2901	15	83	1977789221	123.95	2364805624	43515	4.1266	8.46988	34.9518	1.22674	0.524277	0.0184011	0.499387	2.65082e-07	1.48456e-07	1	0	0	1	0	0
ACAGACAGCACT	187	904	12	83	1977789221	123.95	2364805624	10848	4.83422	2.25301	10.8916	0.382272	0.130699	0.00458727	0.468017	6.60833e-08	3.7009e-08	1	0	0	1	0	0
ACAGACAGGC	599	3500	10	83	1977789221	123.95	2364805624	35000	5.84307	7.21687	42.1687	1.48004	0.421687	0.0148004	0.471406	2.13211e-07	1.19406e-07	1	0	0	1	0	0
ACAGACATAGAGATG	132	636	15	83	1977789221	123.95	2364805624	9540	4.81818	1.59036	7.66265	0.268944	0.11494	0.00403416	0.58308	5.81153e-08	3.25467e-08	1	0	0	1	1	0
ACAGACCGAGAG	185	932	12	83	1977789221	123.95	2364805624	11184	5.03784	2.22892	11.2289	0.394113	0.134747	0.00472935	0.487729	6.81301e-08	3.81553e-08	1	0	0	1	0	0
ACAGACGCACGC	175	717	12	83	1977789221	123.95	2364805624	8604	4.09714	2.10843	8.63855	0.303196	0.103663	0.00363835	0.396658	5.24134e-08	2.93534e-08	1	0	0	1	0	0
ACAGACTACAT	112	489	11	83	1977789221	123.95	2364805624	5379	4.36607	1.3494	5.89157	0.206782	0.0648072	0.00227461	0.387469	3.27675e-08	1.8351e-08	1	0	0	1	0	0
ACAGACTCACG	98	458	11	83	1977789221	123.95	2364805624	5038	4.67347	1.18072	5.51807	0.193673	0.0606988	0.00213041	0.414749	3.06902e-08	1.71876e-08	1	0	0	1	0	0
ACAGACTGATACT	166	700	13	83	1977789221	123.95	2364805624	9100	4.21687	2	8.43373	0.296007	0.109639	0.0038481	0.442269	5.54349e-08	3.10456e-08	1	0	0	1	0	0
ACAGAG	1945	11006	6	83	1977789221	123.95	2364805624	66036	5.65861	23.4337	132.602	4.65408	0.795614	0.0279245	0.273914	4.02275e-07	2.25288e-07	1	0	0	1	0	0
ACAGAGACAGAGTC	175	802	14	83	1977789221	123.95	2364805624	11228	4.58286	2.10843	9.66265	0.33914	0.135277	0.00474796	0.517628	6.83981e-08	3.83054e-08	1	0	0	1	1	0
ACAGAGAG	3630	15475	8	83	1977789221	123.95	2364805624	123800	4.26309	43.7349	186.446	6.54388	1.49157	0.052351	0.275149	7.54158e-07	4.22356e-07	1	0	0	1	0	0
ACAGAGAGACCG	158	906	12	83	1977789221	123.95	2364805624	10872	5.73418	1.90361	10.9157	0.383118	0.130988	0.00459742	0.555144	6.62295e-08	3.70909e-08	1	0	0	1	1	0
ACAGAGAGAT	385	2450	10	83	1977789221	123.95	2364805624	24500	6.36364	4.63855	29.5181	1.03603	0.295181	0.0103603	0.513403	1.49248e-07	8.35842e-08	1	0	0	1	1	0
ACAGAGAGATAT	691	2906	12	83	1977789221	123.95	2364805624	34872	4.2055	8.3253	35.012	1.22885	0.420145	0.0147462	0.407148	2.12431e-07	1.18969e-07	1	0	0	1	0	0
ACAGAGAGTG	382	1693	10	83	1977789221	123.95	2364805624	16930	4.43194	4.60241	20.3976	0.715915	0.203976	0.00715915	0.357558	1.03133e-07	5.77584e-08	1	0	0	1	0	0
ACAGAGATACAGAT	266	1247	14	83	1977789221	123.95	2364805624	17458	4.68797	3.20482	15.0241	0.527316	0.210337	0.00738242	0.5295	1.0635e-07	5.95597e-08	1	0	0	1	1	0
ACAGAGATAG	38	156	10	83	1977789221	123.95	2364805624	1560	4.10526	0.457831	1.87952	0.0659674	0.0187952	0.000659674	0.331203	9.50313e-09	5.32209e-09	1	0	0	1	0	0
ACAGAGATAT	116	540	10	83	1977789221	123.95	2364805624	5400	4.65517	1.39759	6.50602	0.228349	0.0650602	0.00228349	0.375569	3.28954e-08	1.84226e-08	1	0	0	1	0	0
ACAGAGCGAGAGAGAG	209	841	16	83	1977789221	123.95	2364805624	13456	4.02392	2.51807	10.1325	0.355632	0.16212	0.00569011	0.519425	8.19706e-08	4.59065e-08	1	0	0	1	1	0
ACAGAGGCACGGAGGG	421	1712	16	83	1977789221	123.95	2364805624	27392	4.06651	5.07229	20.6265	0.72395	0.330024	0.0115832	0.524922	1.66865e-07	9.34505e-08	1	0	0	1	1	0
ACAGAGGG	1884	7621	8	83	1977789221	123.95	2364805624	60968	4.04512	22.6988	91.8193	3.22268	0.734554	0.0257814	0.261081	3.71402e-07	2.07998e-07	1	0	0	1	0	0
ACAGAGGGAGGGAGAGAGGG	1	4	20	83	1977789221	123.95	2364805624	80	4	0.0120482	0.0481928	0.00169147	0.000963855	3.38294e-05	0.645422	4.8734e-10	2.72928e-10	1	0	0	1	1	0
ACAGAGT	53	212	7	83	1977789221	123.95	2364805624	1484	4	0.638554	2.55422	0.089648	0.0178795	0.000627536	0.225898	9.04015e-09	5.06281e-09	1	0	0	1	0	0
ACAGAGTCCCATACAGAT	306	1264	18	83	1977789221	123.95	2364805624	22752	4.13072	3.68675	15.2289	0.534505	0.27412	0.00962109	0.599862	1.38599e-07	7.76207e-08	1	0	0	1	1	0
ACAGAGTCCGTC	233	1174	12	83	1977789221	123.95	2364805624	14088	5.03863	2.80723	14.1446	0.496447	0.169735	0.00595736	0.487806	8.58205e-08	4.80626e-08	1	0	0	1	0	0
ACAGAGTCGGTC	135	625	12	83	1977789221	123.95	2364805624	7500	4.62963	1.62651	7.53012	0.264292	0.0903614	0.00317151	0.448209	4.56881e-08	2.5587e-08	1	0	0	1	0	0
ACAGAGTG	370	1499	8	83	1977789221	123.95	2364805624	11992	4.05135	4.45783	18.0602	0.633879	0.144482	0.00507103	0.261483	7.30522e-08	4.09119e-08	1	0	0	1	0	0
ACAGAT	379	2229	6	83	1977789221	123.95	2364805624	13374	5.88127	4.56627	26.8554	0.942572	0.161133	0.00565543	0.284692	8.1471e-08	4.56267e-08	1	0	0	1	0	0
ACAGATAG	2865	12435	8	83	1977789221	123.95	2364805624	99480	4.34031	34.5181	149.819	5.25836	1.19855	0.0420669	0.280133	6.06007e-07	3.39386e-07	1	0	0	1	0	0
ACAGATAGAGAGGG	308	1590	14	83	1977789221	123.95	2364805624	22260	5.16234	3.71084	19.1566	0.67236	0.268193	0.00941304	0.58308	1.35602e-07	7.59422e-08	1	0	0	1	1	0
ACAGATAGAT	605	3362	10	83	1977789221	123.95	2364805624	33620	5.55702	7.28916	40.506	1.42168	0.40506	0.0142168	0.448328	2.04805e-07	1.14698e-07	1	0	0	1	0	0
ACAGATAGATAGAG	232	1003	14	83	1977789221	123.95	2364805624	14042	4.32328	2.79518	12.0843	0.424136	0.169181	0.00593791	0.488309	8.55403e-08	4.79057e-08	1	0	0	1	0	0
ACAGATAGATAGGTC	272	1294	15	83	1977789221	123.95	2364805624	19410	4.75735	3.27711	15.5904	0.547191	0.233855	0.00820786	0.575718	1.18241e-07	6.62191e-08	1	0	0	1	1	0
ACAGATAGATAGGTG	163	706	15	83	1977789221	123.95	2364805624	10590	4.33129	1.96386	8.50602	0.298545	0.12759	0.00447817	0.524158	6.45116e-08	3.61288e-08	1	0	0	1	1	0
ACAGATAGGTG	97	551	11	83	1977789221	123.95	2364805624	6061	5.68041	1.16867	6.63855	0.233	0.0730241	0.002563	0.504111	3.69221e-08	2.06777e-08	1	0	0	1	1	0
ACAGATATAGT	1227	5980	11	83	1977789221	123.95	2364805624	65780	4.87368	14.7831	72.0482	2.52875	0.79253	0.0278162	0.432517	4.00715e-07	2.24415e-07	1	0	0	1	0	0
ACAGATG	158	632	7	83	1977789221	123.95	2364805624	4424	4	1.90361	7.61446	0.267252	0.0533012	0.00187077	0.225898	2.69499e-08	1.50929e-08	1	0	0	1	0	0
ACAGATGATAG	168	882	11	83	1977789221	123.95	2364805624	9702	5.25	2.0241	10.6265	0.372969	0.116892	0.00410266	0.465914	5.91021e-08	3.30993e-08	1	0	0	1	0	0
ACAGATGCACAGATGGAG	8369	44703	18	83	1977789221	123.95	2364805624	804654	5.3415	100.831	538.59	18.9035	9.69463	0.340262	0.775692	4.90175e-06	2.74516e-06	1	0	0	1	1	0
ACAGATGG	73	436	8	83	1977789221	123.95	2364805624	3488	5.9726	0.879518	5.25301	0.18437	0.0420241	0.00147496	0.385485	2.1248e-08	1.18997e-08	1	0	0	1	0	0
ACAGATGGGTGG	285	1246	12	83	1977789221	123.95	2364805624	14952	4.37193	3.43373	15.012	0.526893	0.180145	0.00632272	0.423261	9.10838e-08	5.10102e-08	1	0	0	1	0	0
ACAGC	1	6	5	83	1977789221	123.95	2364805624	30	6	0.0120482	0.0722892	0.00253721	0.000361446	1.2686e-05	0.242033	1.82752e-10	1.02348e-10	1	0	0	1	0	0
ACAGCAGC	113	478	8	83	1977789221	123.95	2364805624	3824	4.23009	1.36145	5.75904	0.202131	0.0460723	0.00161705	0.273019	2.32948e-08	1.3046e-08	1	0	0	1	0	0
ACAGCGGGAG	1	5	10	83	1977789221	123.95	2364805624	50	5	0.0120482	0.060241	0.00211434	0.00060241	2.11434e-05	0.403388	3.04587e-10	1.7058e-10	1	0	0	1	0	0
ACAGCGTGCAGAGAG	152	608	15	83	1977789221	123.95	2364805624	9120	4	1.83133	7.3253	0.257104	0.10988	0.00385655	0.484066	5.55567e-08	3.11138e-08	1	0	0	1	0	0
ACAGCGTGGACATGGAGGGTAT	1	4	22	83	1977789221	123.95	2364805624	88	4	0.0120482	0.0481928	0.00169147	0.00106024	3.72124e-05	0.709964	5.36074e-10	3.00221e-10	1	0	0	1	1	0
ACAGCTACCATCT	207	886	13	83	1977789221	123.95	2364805624	11518	4.28019	2.49398	10.6747	0.374661	0.138771	0.00487059	0.448911	7.01647e-08	3.92948e-08	1	0	0	1	0	0
ACAGG	262	1310	5	83	1977789221	123.95	2364805624	6550	5	3.15663	15.7831	0.553957	0.0789157	0.00276978	0.201694	3.99009e-08	2.2346e-08	1	0	0	1	0	0
ACAGGAGAGT	1	4	10	83	1977789221	123.95	2364805624	40	4	0.0120482	0.0481928	0.00169147	0.000481928	1.69147e-05	0.322711	2.4367e-10	1.36464e-10	1	0	0	1	0	0
ACAGGC	91	443	6	83	1977789221	123.95	2364805624	2658	4.86813	1.09639	5.33735	0.18733	0.0320241	0.00112398	0.23565	1.61919e-08	9.06803e-09	1	0	0	1	0	0
ACAGGCACTATAT	326	1468	13	83	1977789221	123.95	2364805624	19084	4.50307	3.92771	17.6867	0.62077	0.229928	0.00807001	0.472286	1.16255e-07	6.5107e-08	1	0	0	1	0	0
ACAGGCTCTGCGGGAG	246	1007	16	83	1977789221	123.95	2364805624	16112	4.0935	2.96386	12.1325	0.425828	0.19412	0.00681324	0.528406	9.81502e-08	5.49677e-08	1	0	0	1	1	0
ACAGGG	64	412	6	83	1977789221	123.95	2364805624	2472	6.4375	0.771084	4.96386	0.174222	0.0297831	0.00104533	0.311618	1.50588e-08	8.43347e-09	1	0	0	1	0	0
ACAGGGGCTAT	108	435	11	83	1977789221	123.95	2364805624	4785	4.02778	1.3012	5.24096	0.183947	0.0576506	0.00202342	0.357447	2.9149e-08	1.63245e-08	1	0	0	1	0	0
ACAGGGGTACGCAT	219	932	14	83	1977789221	123.95	2364805624	13048	4.25571	2.63855	11.2289	0.394113	0.157205	0.00551758	0.480677	7.94851e-08	4.45145e-08	1	0	0	1	0	0
ACAGGGTATGAG	3236	14407	12	83	1977789221	123.95	2364805624	172884	4.4521	38.988	173.578	6.09226	2.08294	0.0731071	0.431022	1.05317e-06	5.89811e-07	1	0	0	1	0	0
ACAGGT	195	781	6	83	1977789221	123.95	2364805624	4686	4.00513	2.3494	9.40964	0.33026	0.0564578	0.00198156	0.193875	2.85459e-08	1.59868e-08	1	0	0	1	0	0
ACAGGTACTGATACTC	1335	5798	16	83	1977789221	123.95	2364805624	92768	4.34307	16.0843	69.8554	2.45179	1.11769	0.0392286	0.560622	5.65119e-07	3.16487e-07	1	0	0	1	1	0
ACAGGTGAGT	2242	9036	10	83	1977789221	123.95	2364805624	90360	4.03033	27.012	108.867	3.82103	1.08867	0.0382103	0.325158	5.5045e-07	3.08272e-07	1	0	0	1	0	0
ACAGGTGAT	217	889	9	83	1977789221	123.95	2364805624	8001	4.09677	2.61446	10.7108	0.375929	0.0963976	0.00338336	0.297466	4.87401e-08	2.72962e-08	1	0	0	1	0	0
ACAGGTGCAGT	246	1252	11	83	1977789221	123.95	2364805624	13772	5.08943	2.96386	15.0843	0.52943	0.165928	0.00582373	0.451664	8.38955e-08	4.69845e-08	1	0	0	1	0	0
ACAGT	357	1792	5	83	1977789221	123.95	2364805624	8960	5.01961	4.3012	21.5904	0.757779	0.107952	0.00378889	0.202485	5.45821e-08	3.05679e-08	1	0	0	1	0	0
ACAGTAT	2	8	7	83	1977789221	123.95	2364805624	56	4	0.0240964	0.0963855	0.00338294	0.000674699	2.36806e-05	0.225898	3.41138e-10	1.9105e-10	1	0	0	1	0	0
ACAGTCACAT	1838	8365	10	83	1977789221	123.95	2364805624	83650	4.55114	22.1446	100.783	3.53729	1.00783	0.0353729	0.367176	5.09575e-07	2.8538e-07	1	0	0	1	0	0
ACAGTCAG	137	591	8	83	1977789221	123.95	2364805624	4728	4.31387	1.6506	7.12048	0.249915	0.0569639	0.00199932	0.278426	2.88018e-08	1.613e-08	1	0	0	1	0	0
ACAGTCC	127	508	7	83	1977789221	123.95	2364805624	3556	4	1.53012	6.12048	0.214817	0.0428434	0.00150372	0.225898	2.16623e-08	1.21316e-08	1	0	0	1	0	0
ACAGTCCAGAT	167	932	11	83	1977789221	123.95	2364805624	10252	5.58084	2.01205	11.2289	0.394113	0.123518	0.00433524	0.495274	6.24526e-08	3.49757e-08	1	0	0	1	0	0
ACAGTCCAT	1	4	9	83	1977789221	123.95	2364805624	36	4	0.0120482	0.0481928	0.00169147	0.000433735	1.52232e-05	0.29044	2.19303e-10	1.22818e-10	1	0	0	1	0	0
ACAGTCCC	43	210	8	83	1977789221	123.95	2364805624	1680	4.88372	0.518072	2.53012	0.0888022	0.020241	0.000710418	0.315206	1.02341e-08	5.73149e-09	1	0	0	1	0	0
ACAGTCTCTAT	132	616	11	83	1977789221	123.95	2364805624	6776	4.66667	1.59036	7.42169	0.260487	0.0816386	0.00286535	0.414145	4.12777e-08	2.3117e-08	1	0	0	1	0	0
ACAGTG	2	8	6	83	1977789221	123.95	2364805624	48	4	0.0240964	0.0963855	0.00338294	0.000578313	2.02977e-05	0.193626	2.92404e-10	1.63757e-10	1	0	0	1	0	0
ACAGTGAG	1543	6278	8	83	1977789221	123.95	2364805624	50224	4.0687	18.5904	75.6386	2.65476	0.605108	0.0212381	0.262602	3.05952e-07	1.71344e-07	1	0	0	1	0	0
ACAGTGAGATGG	313	1401	12	83	1977789221	123.95	2364805624	16812	4.47604	3.77108	16.8795	0.592438	0.202554	0.00710925	0.43334	1.02414e-07	5.73558e-08	1	0	0	1	0	0
ACAGTGAGT	389	1604	9	83	1977789221	123.95	2364805624	14436	4.12339	4.68675	19.3253	0.67828	0.173928	0.00610452	0.299399	8.79405e-08	4.92498e-08	1	0	0	1	0	0
ACAGTGATAT	333	1411	10	83	1977789221	123.95	2364805624	14110	4.23724	4.01205	17	0.596666	0.17	0.00596666	0.341851	8.59546e-08	4.81377e-08	1	0	0	1	0	0
ACAGTGC	50	200	7	83	1977789221	123.95	2364805624	1400	4	0.60241	2.40964	0.0845735	0.0168675	0.000592015	0.225898	8.52845e-09	4.77624e-09	1	0	0	1	0	0
ACAT	158865	1361723	4	83	1977789221	123.95	2364805624	5446892	8.57157	1914.04	16406.3	575.829	65.6252	2.30331	0.276614	3.31811e-05	1.85826e-05	1	1	0	0	0	0
ACATACATAT	2899	13907	10	83	1977789221	123.95	2364805624	139070	4.79717	34.9277	167.554	5.88082	1.67554	0.0588082	0.387025	8.47179e-07	4.74451e-07	1	0	0	1	0	0
ACATACATATAG	6	28	12	83	1977789221	123.95	2364805624	336	4.66667	0.0722892	0.337349	0.0118403	0.00404819	0.000142084	0.451795	2.04683e-09	1.1463e-09	1	0	0	1	0	0
ACATACATATATGTAT	16	64	16	83	1977789221	123.95	2364805624	1024	4	0.192771	0.771084	0.0270635	0.0123373	0.000433017	0.516337	6.23795e-09	3.49348e-09	1	0	0	1	1	0
ACATACATATCATAT	167	684	15	83	1977789221	123.95	2364805624	10260	4.09581	2.01205	8.24096	0.289242	0.123614	0.00433862	0.495661	6.25013e-08	3.5003e-08	1	0	0	1	0	0
ACATACATGC	51	297	10	83	1977789221	123.95	2364805624	2970	5.82353	0.614458	3.57831	0.125592	0.0357831	0.00125592	0.469829	1.80925e-08	1.01324e-08	1	0	0	1	0	0
ACATACATGCTACCAT	326	1465	16	83	1977789221	123.95	2364805624	23440	4.49387	3.92771	17.6506	0.619501	0.28241	0.00991202	0.580087	1.42791e-07	7.99679e-08	1	0	0	1	1	0
ACATACATGCTCCCAT	1	4	16	83	1977789221	123.95	2364805624	64	4	0.0120482	0.0481928	0.00169147	0.000771084	2.70635e-05	0.516337	3.89872e-10	2.18342e-10	1	0	0	1	1	0
ACATACCT	318	1305	8	83	1977789221	123.95	2364805624	10440	4.10377	3.83133	15.7229	0.551842	0.125783	0.00441474	0.264866	6.35978e-08	3.56171e-08	1	0	0	1	0	0
ACATACGCTC	167	1011	10	83	1977789221	123.95	2364805624	10110	6.05389	2.01205	12.1807	0.427519	0.121807	0.00427519	0.488414	6.15876e-08	3.44913e-08	1	0	0	1	0	0
ACATACTAT	156	638	9	83	1977789221	123.95	2364805624	5742	4.08974	1.87952	7.68675	0.26979	0.0691807	0.00242811	0.296956	3.49788e-08	1.95894e-08	1	0	0	1	0	0
ACATACTATAT	1	4	11	83	1977789221	123.95	2364805624	44	4	0.0120482	0.0481928	0.00169147	0.00053012	1.86062e-05	0.354982	2.68037e-10	1.5011e-10	1	0	0	1	0	0
ACATACTCACT	645	2753	11	83	1977789221	123.95	2364805624	30283	4.26822	7.77108	33.1687	1.16415	0.364855	0.0128057	0.378785	1.84476e-07	1.03313e-07	1	0	0	1	0	0
ACATACTCAT	212	1156	10	83	1977789221	123.95	2364805624	11560	5.45283	2.55422	13.9277	0.488835	0.139277	0.00488835	0.439922	7.04206e-08	3.94381e-08	1	0	0	1	0	0
ACATACTCCTGC	204	865	12	83	1977789221	123.95	2364805624	10380	4.2402	2.45783	10.4217	0.365781	0.12506	0.00438937	0.410507	6.32323e-08	3.54124e-08	1	0	0	1	0	0
ACATACTCTC	250	1704	10	83	1977789221	123.95	2364805624	17040	6.816	3.01205	20.5301	0.720567	0.205301	0.00720567	0.549899	1.03803e-07	5.81337e-08	1	0	0	1	1	0
ACATAG	94	379	6	83	1977789221	123.95	2364805624	2274	4.03191	1.13253	4.56627	0.160267	0.0273976	0.000961601	0.195171	1.38526e-08	7.75798e-09	1	0	0	1	0	0
ACATAGACT	154	736	9	83	1977789221	123.95	2364805624	6624	4.77922	1.85542	8.86747	0.311231	0.0798072	0.00280108	0.347019	4.03517e-08	2.25984e-08	1	0	0	1	0	0
ACATAGAG	80	497	8	83	1977789221	123.95	2364805624	3976	6.2125	0.963855	5.98795	0.210165	0.0479036	0.00168132	0.400968	2.42208e-08	1.35645e-08	1	0	0	1	0	0
ACATAGAGAT	411	1655	10	83	1977789221	123.95	2364805624	16550	4.02676	4.95181	19.9398	0.699846	0.199398	0.00699846	0.32487	1.00818e-07	5.6462e-08	1	0	0	1	0	0
ACATAGAGC	125	673	9	83	1977789221	123.95	2364805624	6057	5.384	1.50602	8.10843	0.28459	0.0729759	0.00256131	0.390932	3.68977e-08	2.06641e-08	1	0	0	1	0	0
ACATAGAGGGATGGAT	214	957	16	83	1977789221	123.95	2364805624	15312	4.47196	2.57831	11.5301	0.404684	0.184482	0.00647495	0.57726	9.32768e-08	5.22384e-08	1	0	0	1	1	0
ACATAGAT	1720	7134	8	83	1977789221	123.95	2364805624	57072	4.14767	20.7229	85.9518	3.01674	0.687614	0.0241339	0.2677	3.47668e-07	1.94707e-07	1	0	0	1	0	0
ACATAGATAG	70	363	10	83	1977789221	123.95	2364805624	3630	5.18571	0.843373	4.37349	0.153501	0.0437349	0.00153501	0.418371	2.2113e-08	1.23841e-08	1	0	0	1	0	0
ACATAGATATAGAGAGT	196	988	17	83	1977789221	123.95	2364805624	16796	5.04082	2.36145	11.9036	0.417793	0.202361	0.00710249	0.691358	1.02317e-07	5.73012e-08	1	0	0	1	1	0
ACATAGATATATAGAGT	677	3186	17	83	1977789221	123.95	2364805624	54162	4.70606	8.15663	38.3855	1.34726	0.652554	0.0229034	0.645445	3.29941e-07	1.84779e-07	1	0	0	1	1	0
ACATAGCTAGAGAT	203	1114	14	83	1977789221	123.95	2364805624	15596	5.48768	2.44578	13.4217	0.471075	0.187904	0.00659505	0.619827	9.50069e-08	5.32073e-08	1	0	0	1	1	0
ACATAGGC	187	1420	8	83	1977789221	123.95	2364805624	11360	7.59358	2.25301	17.1084	0.600472	0.136867	0.00480378	0.490106	6.92023e-08	3.87558e-08	1	0	0	1	0	0
ACATAGGCAGAT	253	1251	12	83	1977789221	123.95	2364805624	15012	4.94466	3.04819	15.0723	0.529008	0.180867	0.00634809	0.478709	9.14493e-08	5.12149e-08	1	0	0	1	0	0
ACATAGT	68	272	7	83	1977789221	123.95	2364805624	1904	4	0.819277	3.27711	0.11502	0.0229398	0.00080514	0.225898	1.15987e-08	6.49569e-09	1	0	0	1	0	0
ACATAGTGCAGGT	174	702	13	83	1977789221	123.95	2364805624	9126	4.03448	2.09639	8.45783	0.296853	0.109952	0.00385909	0.423141	5.55933e-08	3.11343e-08	1	0	0	1	0	0
ACATAT	6779	41022	6	83	1977789221	123.95	2364805624	246132	6.05134	81.6747	494.241	17.3469	2.96545	0.104081	0.292925	1.49937e-06	8.39704e-07	1	0	0	1	0	0
ACATATAGAGAGTAT	272	1107	15	83	1977789221	123.95	2364805624	16605	4.06985	3.27711	13.3373	0.468115	0.20006	0.00702172	0.49252	1.01153e-07	5.66496e-08	1	0	0	1	0	0
ACATATATC	83	363	9	83	1977789221	123.95	2364805624	3267	4.37349	1	4.37349	0.153501	0.0393614	0.00138151	0.317559	1.99017e-08	1.11457e-08	1	0	0	1	0	0
ACATATC	118	472	7	83	1977789221	123.95	2364805624	3304	4	1.42169	5.68675	0.199594	0.0398072	0.00139715	0.225898	2.01271e-08	1.12719e-08	1	0	0	1	0	0
ACATATCAT	230	1107	9	83	1977789221	123.95	2364805624	9963	4.81304	2.77108	13.3373	0.468115	0.120036	0.00421303	0.349475	6.06921e-08	3.39898e-08	1	0	0	1	0	0
ACATATCT	235	1033	8	83	1977789221	123.95	2364805624	8264	4.39574	2.83133	12.4458	0.436822	0.0995663	0.00349458	0.283711	5.03422e-08	2.81935e-08	1	0	0	1	0	0
ACATATCTATCTAT	42	249	14	83	1977789221	123.95	2364805624	3486	5.92857	0.506024	3	0.105294	0.042	0.00147412	0.669625	2.12358e-08	1.18928e-08	1	0	0	1	1	0
ACATCACTATCATGC	338	1458	15	83	1977789221	123.95	2364805624	21870	4.31361	4.07229	17.5663	0.616541	0.263494	0.00924812	0.522018	1.33227e-07	7.46117e-08	1	0	0	1	1	0
ACATCAGTAG	102	494	10	83	1977789221	123.95	2364805624	4940	4.84314	1.22892	5.95181	0.208897	0.0595181	0.00208897	0.390733	3.00932e-08	1.68533e-08	1	0	0	1	0	0
ACATCAT	3148	18296	7	83	1977789221	123.95	2364805624	128072	5.81194	37.9277	220.434	7.73679	1.54304	0.0541575	0.328226	7.80182e-07	4.3693e-07	1	0	0	1	0	0
ACATCATAT	727	4492	9	83	1977789221	123.95	2364805624	40428	6.17882	8.75904	54.1205	1.89952	0.487084	0.0170957	0.448643	2.46277e-07	1.37924e-07	1	0	0	1	0	0
ACATCATATAT	54	253	11	83	1977789221	123.95	2364805624	2783	4.68519	0.650602	3.04819	0.106986	0.0335301	0.00117684	0.415789	1.69533e-08	9.49448e-09	1	0	0	1	0	0
ACATCATGGGGC	100	419	12	83	1977789221	123.95	2364805624	5028	4.19	1.20482	5.04819	0.177182	0.0605783	0.00212618	0.405647	3.06293e-08	1.71535e-08	1	0	0	1	0	0
ACATCCAGGACTCT	168	735	14	83	1977789221	123.95	2364805624	10290	4.375	2.0241	8.85542	0.310808	0.123976	0.00435131	0.494151	6.26841e-08	3.51054e-08	1	0	0	1	0	0
ACATCGATCACT	271	1680	12	83	1977789221	123.95	2364805624	20160	6.19926	3.26506	20.241	0.710418	0.242892	0.00852501	0.600171	1.2281e-07	6.87778e-08	1	0	0	1	1	0
ACATCT	130	520	6	83	1977789221	123.95	2364805624	3120	4	1.56627	6.26506	0.219891	0.0375904	0.00131935	0.193626	1.90063e-08	1.06442e-08	1	0	0	1	0	0
ACATCTACTCAT	359	1979	12	83	1977789221	123.95	2364805624	23748	5.51253	4.3253	23.8434	0.836855	0.28612	0.0100423	0.533686	1.44667e-07	8.10187e-08	1	0	0	1	1	0
ACATCTAGAGGC	97	461	12	83	1977789221	123.95	2364805624	5532	4.75258	1.16867	5.55422	0.194942	0.0666506	0.0023393	0.460112	3.36995e-08	1.8873e-08	1	0	0	1	0	0
ACATCTCTAT	88	421	10	83	1977789221	123.95	2364805624	4210	4.78409	1.06024	5.07229	0.178027	0.0507229	0.00178027	0.385969	2.56463e-08	1.43628e-08	1	0	0	1	0	0
ACATG	1	7	5	83	1977789221	123.95	2364805624	35	7	0.0120482	0.0843373	0.00296007	0.000421687	1.48004e-05	0.282372	2.13211e-10	1.19406e-10	1	0	0	1	0	0
ACATGAGCAT	50	212	10	83	1977789221	123.95	2364805624	2120	4.24	0.60241	2.55422	0.089648	0.0255422	0.00089648	0.342073	1.29145e-08	7.23259e-09	1	0	0	1	0	0
ACATGAGT	739	3188	8	83	1977789221	123.95	2364805624	25504	4.31394	8.90361	38.4096	1.3481	0.307277	0.0107848	0.278431	1.55364e-07	8.70094e-08	1	0	0	1	0	0
ACATGAT	87	348	7	83	1977789221	123.95	2364805624	2436	4	1.04819	4.19277	0.147158	0.0293494	0.00103011	0.225898	1.48395e-08	8.31066e-09	1	0	0	1	0	0
ACATGC	266	1064	6	83	1977789221	123.95	2364805624	6384	4	3.20482	12.8193	0.449931	0.0769157	0.00269959	0.193626	3.88897e-08	2.17797e-08	1	0	0	1	0	0
ACATGCACCAT	143	701	11	83	1977789221	123.95	2364805624	7711	4.9021	1.72289	8.44578	0.29643	0.0929036	0.00326073	0.435039	4.69735e-08	2.63068e-08	1	0	0	1	0	0
ACATGCCATACTC	117	475	13	83	1977789221	123.95	2364805624	6175	4.05983	1.40964	5.72289	0.200862	0.0743976	0.00261121	0.425799	3.76165e-08	2.10666e-08	1	0	0	1	0	0
ACATGCT	48	192	7	83	1977789221	123.95	2364805624	1344	4	0.578313	2.31325	0.0811906	0.0161928	0.000568334	0.225898	8.18731e-09	4.58519e-09	1	0	0	1	0	0
ACATGGCATC	107	511	10	83	1977789221	123.95	2364805624	5110	4.7757	1.28916	6.15663	0.216085	0.0615663	0.00216085	0.385293	3.11288e-08	1.74333e-08	1	0	0	1	0	0
ACATGT	2	8	6	83	1977789221	123.95	2364805624	48	4	0.0240964	0.0963855	0.00338294	0.000578313	2.02977e-05	0.193626	2.92404e-10	1.63757e-10	1	0	0	1	0	0
ACATGTATC	329	1411	9	83	1977789221	123.95	2364805624	12699	4.28875	3.96386	17	0.596666	0.153	0.00537	0.311406	7.73591e-08	4.33239e-08	1	0	0	1	0	0
ACC	1529	12898	3	83	1977789221	123.95	2364805624	38694	8.43558	18.4217	155.398	5.45415	0.466193	0.0163624	0.204169	2.35714e-07	1.32008e-07	1	0	0	0	0	0
ACCACCACGC	109	479	10	83	1977789221	123.95	2364805624	4790	4.3945	1.31325	5.77108	0.202554	0.0577108	0.00202554	0.354538	2.91795e-08	1.63416e-08	1	0	0	1	0	0
ACCACCC	1	4	7	83	1977789221	123.95	2364805624	28	4	0.0120482	0.0481928	0.00169147	0.000337349	1.18403e-05	0.225898	1.70569e-10	9.55248e-11	1	0	0	1	0	0
ACCACT	74	297	6	83	1977789221	123.95	2364805624	1782	4.01351	0.891566	3.57831	0.125592	0.0214699	0.00075355	0.194281	1.08555e-08	6.07947e-09	1	0	0	1	0	0
ACCAGAG	55	220	7	83	1977789221	123.95	2364805624	1540	4	0.662651	2.6506	0.0930309	0.0185542	0.000651216	0.225898	9.38129e-09	5.25386e-09	1	0	0	1	0	0
ACCAGAT	59	236	7	83	1977789221	123.95	2364805624	1652	4	0.710843	2.84337	0.0997968	0.0199036	0.000698577	0.225898	1.00636e-08	5.63596e-09	1	0	0	1	0	0
ACCAGC	172	688	6	83	1977789221	123.95	2364805624	4128	4	2.07229	8.28916	0.290933	0.0497349	0.0017456	0.193626	2.51467e-08	1.40831e-08	1	0	0	1	0	0
ACCAGCATCCC	1	4	11	83	1977789221	123.95	2364805624	44	4	0.0120482	0.0481928	0.00169147	0.00053012	1.86062e-05	0.354982	2.68037e-10	1.5011e-10	1	0	0	1	0	0
ACCAGG	1	4	6	83	1977789221	123.95	2364805624	24	4	0.0120482	0.0481928	0.00169147	0.000289157	1.01488e-05	0.193626	1.46202e-10	8.18784e-11	1	0	0	1	0	0
ACCAGGAG	96	579	8	83	1977789221	123.95	2364805624	4632	6.03125	1.15663	6.9759	0.24484	0.0558072	0.00195872	0.38927	2.8217e-08	1.58025e-08	1	0	0	1	0	0
ACCAGT	127	552	6	83	1977789221	123.95	2364805624	3312	4.34646	1.53012	6.6506	0.233423	0.0399036	0.00140054	0.210397	2.01759e-08	1.12992e-08	1	0	0	1	0	0
ACCAGTCGTAGT	128	576	12	83	1977789221	123.95	2364805624	6912	4.5	1.54217	6.93976	0.243572	0.0832771	0.00292286	0.43566	4.21062e-08	2.3581e-08	1	0	0	1	0	0
ACCAGTCTCTC	429	1763	11	83	1977789221	123.95	2364805624	19393	4.10956	5.16867	21.241	0.745516	0.233651	0.00820067	0.364705	1.18137e-07	6.61611e-08	1	0	0	1	0	0
ACCAT	100	542	5	83	1977789221	123.95	2364805624	2710	5.42	1.20482	6.53012	0.229194	0.0326506	0.00114597	0.218637	1.65086e-08	9.24543e-09	1	0	0	1	0	0
ACCATAGAT	19	94	9	83	1977789221	123.95	2364805624	846	4.94737	0.228916	1.13253	0.0397496	0.0101928	0.000357746	0.359228	5.15362e-09	2.88621e-09	1	0	0	1	0	0
ACCATC	3	12	6	83	1977789221	123.95	2364805624	72	4	0.0361446	0.144578	0.00507441	0.00086747	3.04465e-05	0.193626	4.38606e-10	2.45635e-10	1	0	0	1	0	0
ACCATCATC	98	486	9	83	1977789221	123.95	2364805624	4374	4.95918	1.18072	5.85542	0.205514	0.0526988	0.00184962	0.360086	2.66453e-08	1.49223e-08	1	0	0	1	0	0
ACCATCG	43	172	7	83	1977789221	123.95	2364805624	1204	4	0.518072	2.07229	0.0727333	0.014506	0.000509133	0.225898	7.33446e-09	4.10757e-09	1	0	0	1	0	0
ACCC	63	445	4	83	1977789221	123.95	2364805624	1780	7.06349	0.759036	5.36145	0.188176	0.0214458	0.000752705	0.227946	1.08433e-08	6.07265e-09	1	0	0	0	0	0
ACCCACCCC	64	292	9	83	1977789221	123.95	2364805624	2628	4.5625	0.771084	3.51807	0.123477	0.0316627	0.0011113	0.331283	1.60091e-08	8.96568e-09	1	0	0	1	0	0
ACCCAG	59	236	6	83	1977789221	123.95	2364805624	1416	4	0.710843	2.84337	0.0997968	0.0170602	0.000598781	0.193626	8.62591e-09	4.83082e-09	1	0	0	1	0	0
ACCCAGC	1	4	7	83	1977789221	123.95	2364805624	28	4	0.0120482	0.0481928	0.00169147	0.000337349	1.18403e-05	0.225898	1.70569e-10	9.55248e-11	1	0	0	1	0	0
ACCCAGCT	34	238	8	83	1977789221	123.95	2364805624	1904	7	0.409639	2.86747	0.100643	0.0229398	0.00080514	0.451795	1.15987e-08	6.49569e-09	1	0	0	1	0	0
ACCCAGTCC	462	1932	9	83	1977789221	123.95	2364805624	17388	4.18182	5.56627	23.2771	0.81698	0.209494	0.00735282	0.303641	1.05923e-07	5.93209e-08	1	0	0	1	0	0
ACCCATCT	1	4	8	83	1977789221	123.95	2364805624	32	4	0.0120482	0.0481928	0.00169147	0.000385542	1.35318e-05	0.258169	1.94936e-10	1.09171e-10	1	0	0	1	0	0
ACCCATCTATCATCC	330	1451	15	83	1977789221	123.95	2364805624	21765	4.39697	3.9759	17.4819	0.613581	0.262229	0.00920372	0.532106	1.32587e-07	7.42535e-08	1	0	0	1	1	0
ACCCATCTATCT	45	240	12	83	1977789221	123.95	2364805624	2880	5.33333	0.542169	2.89157	0.101488	0.0346988	0.00121786	0.516337	1.75442e-08	9.82541e-09	1	0	0	1	1	0
ACCCC	29	150	5	83	1977789221	123.95	2364805624	750	5.17241	0.349398	1.80723	0.0634302	0.00903614	0.000317151	0.208649	4.56881e-09	2.5587e-09	1	0	0	1	0	0
ACCCCAGCCC	1	4	10	83	1977789221	123.95	2364805624	40	4	0.0120482	0.0481928	0.00169147	0.000481928	1.69147e-05	0.322711	2.4367e-10	1.36464e-10	1	0	0	1	0	0
ACCCCC	149	617	6	83	1977789221	123.95	2364805624	3702	4.14094	1.79518	7.43373	0.260909	0.0446024	0.00156546	0.200449	2.25516e-08	1.26297e-08	1	0	0	1	0	0
ACCCCCC	16	64	7	83	1977789221	123.95	2364805624	448	4	0.192771	0.771084	0.0270635	0.00539759	0.000189445	0.225898	2.7291e-09	1.5284e-09	1	0	0	1	0	0
ACCCCCG	25	100	7	83	1977789221	123.95	2364805624	700	4	0.301205	1.20482	0.0422868	0.00843373	0.000296007	0.225898	4.26422e-09	2.38812e-09	1	0	0	1	0	0
ACCCCGGCCC	1	4	10	83	1977789221	123.95	2364805624	40	4	0.0120482	0.0481928	0.00169147	0.000481928	1.69147e-05	0.322711	2.4367e-10	1.36464e-10	1	0	0	1	0	0
ACCCCT	315	1949	6	83	1977789221	123.95	2364805624	11694	6.1873	3.79518	23.4819	0.824169	0.140892	0.00494502	0.299506	7.12369e-08	3.98952e-08	1	0	0	1	0	0
ACCCGCGCCCG	14	57	11	83	1977789221	123.95	2364805624	627	4.07143	0.168675	0.686747	0.0241035	0.00755422	0.000265138	0.361321	3.81953e-09	2.13907e-09	1	0	0	1	0	0
ACCCGG	1	4	6	83	1977789221	123.95	2364805624	24	4	0.0120482	0.0481928	0.00169147	0.000289157	1.01488e-05	0.193626	1.46202e-10	8.18784e-11	1	0	0	1	0	0
ACCCT	6	35	5	83	1977789221	123.95	2364805624	175	5.83333	0.0722892	0.421687	0.0148004	0.00210843	7.40019e-05	0.23531	1.06606e-09	5.9703e-10	1	0	0	1	0	0
ACCCTAT	1	4	7	83	1977789221	123.95	2364805624	28	4	0.0120482	0.0481928	0.00169147	0.000337349	1.18403e-05	0.225898	1.70569e-10	9.55248e-11	1	0	0	1	0	0
ACCCTATCT	3	14	9	83	1977789221	123.95	2364805624	126	4.66667	0.0361446	0.168675	0.00592015	0.00151807	5.32813e-05	0.338846	7.6756e-10	4.29862e-10	1	0	0	1	0	0
ACCCTC	271	1322	6	83	1977789221	123.95	2364805624	7932	4.87823	3.26506	15.9277	0.559031	0.0955663	0.00335419	0.236139	4.83197e-08	2.70608e-08	1	0	0	1	0	0
ACCCTCGGACTCTG	247	1126	14	83	1977789221	123.95	2364805624	15764	4.5587	2.9759	13.5663	0.476149	0.189928	0.00666609	0.5149	9.60303e-08	5.37805e-08	1	0	0	1	1	0
ACCCTCT	2	9	7	83	1977789221	123.95	2364805624	63	4.5	0.0240964	0.108434	0.00380581	0.000759036	2.66407e-05	0.254135	3.8378e-10	2.14931e-10	1	0	0	1	0	0
ACCCTCTACCTATCCTCT	1114	4467	18	83	1977789221	123.95	2364805624	80406	4.00987	13.4217	53.8193	1.88895	0.968747	0.0340011	0.582313	4.89813e-07	2.74313e-07	1	0	0	1	1	0
ACCCTCTATCT	73	358	11	83	1977789221	123.95	2364805624	3938	4.90411	0.879518	4.31325	0.151387	0.0474458	0.00166525	0.435217	2.39893e-08	1.34349e-08	1	0	0	1	0	0
ACCCTCTCACTG	1	4	12	83	1977789221	123.95	2364805624	48	4	0.0120482	0.0481928	0.00169147	0.000578313	2.02977e-05	0.387253	2.92404e-10	1.63757e-10	1	0	0	1	0	0
ACCCTCTCTC	1	4	10	83	1977789221	123.95	2364805624	40	4	0.0120482	0.0481928	0.00169147	0.000481928	1.69147e-05	0.322711	2.4367e-10	1.36464e-10	1	0	0	1	0	0
ACCCTG	148	763	6	83	1977789221	123.95	2364805624	4578	5.15541	1.78313	9.19277	0.322648	0.0551566	0.00193589	0.249556	2.7888e-08	1.56183e-08	1	0	0	1	0	0
ACCCTGC	96	409	7	83	1977789221	123.95	2364805624	2863	4.26042	1.15663	4.92771	0.172953	0.034494	0.00121067	0.240604	1.74407e-08	9.76741e-09	1	0	0	1	0	0
ACCG	9	80	4	83	1977789221	123.95	2364805624	320	8.88889	0.108434	0.963855	0.0338294	0.00385542	0.000135318	0.286854	1.94936e-09	1.09171e-09	1	0	0	0	0	0
ACCGACTCATAG	268	1293	12	83	1977789221	123.95	2364805624	15516	4.82463	3.22892	15.5783	0.546768	0.18694	0.00656122	0.467088	9.45196e-08	5.29344e-08	1	0	0	1	0	0
ACCGAGAG	30	129	8	83	1977789221	123.95	2364805624	1032	4.3	0.361446	1.55422	0.0545499	0.0124337	0.0004364	0.277531	6.28668e-09	3.52077e-09	1	0	0	1	0	0
ACCGCC	2	8	6	83	1977789221	123.95	2364805624	48	4	0.0240964	0.0963855	0.00338294	0.000578313	2.02977e-05	0.193626	2.92404e-10	1.63757e-10	1	0	0	1	0	0
ACCGGATGG	4996	20223	9	83	1977789221	123.95	2364805624	182007	4.04784	60.1928	243.651	8.55165	2.19286	0.0769649	0.293913	1.10874e-06	6.20935e-07	1	0	0	1	0	0
ACCGTACGTATAT	219	938	13	83	1977789221	123.95	2364805624	12194	4.28311	2.63855	11.3012	0.39665	0.146916	0.00515645	0.449216	7.42828e-08	4.1601e-08	1	0	0	1	0	0
ACCT	1870	12950	4	83	1977789221	123.95	2364805624	51800	6.92513	22.5301	156.024	5.47614	0.624096	0.0219045	0.223482	3.15553e-07	1.76721e-07	1	0	0	0	0	0
ACCTACTAT	620	2680	9	83	1977789221	123.95	2364805624	24120	4.32258	7.46988	32.2892	1.13329	0.290602	0.0101996	0.313862	1.46933e-07	8.22878e-08	1	0	0	1	0	0
ACCTACTCAT	223	1063	10	83	1977789221	123.95	2364805624	10630	4.76682	2.68675	12.8072	0.449508	0.128072	0.00449508	0.384576	6.47553e-08	3.62653e-08	1	0	0	1	0	0
ACCTAT	214	1615	6	83	1977789221	123.95	2364805624	9690	7.54673	2.57831	19.4578	0.682931	0.116747	0.00409759	0.365312	5.9029e-08	3.30584e-08	1	0	0	1	0	0
ACCTATAGAGAG	114	506	12	83	1977789221	123.95	2364805624	6072	4.4386	1.37349	6.09639	0.213971	0.0731566	0.00256765	0.429715	3.69891e-08	2.07152e-08	1	0	0	1	0	0
ACCTATCT	609	3352	8	83	1977789221	123.95	2364805624	26816	5.50411	7.33735	40.3855	1.41745	0.323084	0.0113396	0.355247	1.63356e-07	9.14854e-08	1	0	0	1	0	0
ACCTATG	1	4	7	83	1977789221	123.95	2364805624	28	4	0.0120482	0.0481928	0.00169147	0.000337349	1.18403e-05	0.225898	1.70569e-10	9.55248e-11	1	0	0	1	0	0
ACCTC	129	645	5	83	1977789221	123.95	2364805624	3225	5	1.55422	7.77108	0.27275	0.0388554	0.00136375	0.201694	1.96459e-08	1.10024e-08	1	0	0	1	0	0
ACCTCAGCTGC	118	495	11	83	1977789221	123.95	2364805624	5445	4.19492	1.42169	5.96386	0.20932	0.0656024	0.00230251	0.37228	3.31696e-08	1.85762e-08	1	0	0	1	0	0
ACCTCC	152	608	6	83	1977789221	123.95	2364805624	3648	4	1.83133	7.3253	0.257104	0.0439518	0.00154262	0.193626	2.22227e-08	1.24455e-08	1	0	0	1	0	0
ACCTCCATC	133	753	9	83	1977789221	123.95	2364805624	6777	5.66165	1.60241	9.07229	0.318419	0.0816506	0.00286577	0.411092	4.12838e-08	2.31204e-08	1	0	0	1	0	0
ACCTCCCT	1	4	8	83	1977789221	123.95	2364805624	32	4	0.0120482	0.0481928	0.00169147	0.000385542	1.35318e-05	0.258169	1.94936e-10	1.09171e-10	1	0	0	1	0	0
ACCTCT	5	20	6	83	1977789221	123.95	2364805624	120	4	0.060241	0.240964	0.00845735	0.00144578	5.07441e-05	0.193626	7.3101e-10	4.09392e-10	1	0	0	1	0	0
ACCTCTCTAT	134	742	10	83	1977789221	123.95	2364805624	7420	5.53731	1.61446	8.93976	0.313768	0.0893976	0.00313768	0.446738	4.52008e-08	2.53141e-08	1	0	0	1	0	0
ACCTCTCTCT	497	3155	10	83	1977789221	123.95	2364805624	31550	6.34809	5.98795	38.012	1.33415	0.38012	0.0133415	0.512149	1.92195e-07	1.07636e-07	1	0	0	1	1	0
ACCTCTGCACTC	161	652	12	83	1977789221	123.95	2364805624	7824	4.04969	1.93976	7.85542	0.27571	0.0942651	0.00330852	0.392064	4.76618e-08	2.66924e-08	1	0	0	1	0	0
ACCTG	67	335	5	83	1977789221	123.95	2364805624	1675	5	0.807229	4.03614	0.141661	0.0201807	0.000708303	0.201694	1.02037e-08	5.71443e-09	1	0	0	1	0	0
ACCTGCACTC	273	1538	10	83	1977789221	123.95	2364805624	15380	5.6337	3.28916	18.5301	0.650371	0.185301	0.00650371	0.454514	9.36911e-08	5.24704e-08	1	0	0	1	0	0
ACCTGCCACTC	78	360	11	83	1977789221	123.95	2364805624	3960	4.61538	0.939759	4.33735	0.152232	0.0477108	0.00167456	0.409594	2.41233e-08	1.35099e-08	1	0	0	1	0	0
ACCTGGAGGC	581	3219	10	83	1977789221	123.95	2364805624	32190	5.54045	7	38.7831	1.36121	0.387831	0.0136121	0.446991	1.96093e-07	1.09819e-07	1	0	0	1	0	0
ACG	63	504	3	83	1977789221	123.95	2364805624	1512	8	0.759036	6.07229	0.213125	0.0182169	0.000639376	0.193626	9.21072e-09	5.15834e-09	1	0	0	0	0	0
ACGACGATG	147	724	9	83	1977789221	123.95	2364805624	6516	4.92517	1.77108	8.72289	0.306156	0.078506	0.00275541	0.357616	3.96938e-08	2.223e-08	1	0	0	1	0	0
ACGACT	378	1512	6	83	1977789221	123.95	2364805624	9072	4	4.55422	18.2169	0.639376	0.109301	0.00383626	0.193626	5.52643e-08	3.095e-08	1	0	0	1	0	0
ACGAGATAGAT	134	588	11	83	1977789221	123.95	2364805624	6468	4.38806	1.61446	7.08434	0.248646	0.0779277	0.00273511	0.38942	3.94014e-08	2.20662e-08	1	0	0	1	0	0
ACGATAGAT	393	1782	9	83	1977789221	123.95	2364805624	16038	4.53435	4.73494	21.4699	0.75355	0.193229	0.00678195	0.329239	9.76994e-08	5.47152e-08	1	0	0	1	0	0
ACGATAGATAG	88	387	11	83	1977789221	123.95	2364805624	4257	4.39773	1.06024	4.66265	0.16365	0.0512892	0.00180015	0.390278	2.59326e-08	1.45232e-08	1	0	0	1	0	0
ACGATCTATCTATCTG	105	490	16	83	1977789221	123.95	2364805624	7840	4.66667	1.26506	5.90361	0.207205	0.0944578	0.00331528	0.602393	4.77593e-08	2.67469e-08	1	0	0	1	1	0
ACGC	3434	24664	4	83	1977789221	123.95	2364805624	98656	7.18229	41.3735	297.157	10.4296	1.18863	0.0417184	0.23178	6.00987e-07	3.36575e-07	1	0	0	0	0	0
ACGCACGCAG	183	898	10	83	1977789221	123.95	2364805624	8980	4.9071	2.20482	10.8193	0.379735	0.108193	0.00379735	0.395894	5.47039e-08	3.06362e-08	1	0	0	1	0	0
ACGCCGGGCTGAT	91	405	13	83	1977789221	123.95	2364805624	5265	4.45055	1.09639	4.87952	0.171261	0.0634337	0.0022264	0.466778	3.20731e-08	1.79621e-08	1	0	0	1	0	0
ACGCTCTCTC	142	683	10	83	1977789221	123.95	2364805624	6830	4.80986	1.71084	8.22892	0.288819	0.0822892	0.00288819	0.388048	4.16066e-08	2.33012e-08	1	0	0	1	0	0
ACGCTG	53	212	6	83	1977789221	123.95	2364805624	1272	4	0.638554	2.55422	0.089648	0.0153253	0.000537888	0.193626	7.7487e-09	4.33955e-09	1	0	0	1	0	0
ACGG	2417	18900	4	83	1977789221	123.95	2364805624	75600	7.81961	29.1205	227.711	7.9922	0.910843	0.0319688	0.252347	4.60536e-07	2.57917e-07	1	0	0	0	0	0
ACGGACTGAGTGAGTG	710	3080	16	83	1977789221	123.95	2364805624	49280	4.33803	8.55422	37.1084	1.30243	0.593735	0.0208389	0.559971	3.00201e-07	1.68124e-07	1	0	0	1	1	0
ACGGACTGATGG	182	973	12	83	1977789221	123.95	2364805624	11676	5.34615	2.19277	11.7229	0.41145	0.140675	0.0049374	0.517578	7.11272e-08	3.98338e-08	1	0	0	1	1	0
ACGGAGAG	64	346	8	83	1977789221	123.95	2364805624	2768	5.40625	0.771084	4.16867	0.146312	0.0333494	0.0011705	0.348931	1.6862e-08	9.44331e-09	1	0	0	1	0	0
ACGGAGCATATACGGATG	643	2609	18	83	1977789221	123.95	2364805624	46962	4.05754	7.74699	31.4337	1.10326	0.565807	0.0198587	0.589236	2.86081e-07	1.60216e-07	1	0	0	1	1	0
ACGGATAGATG	264	1521	11	83	1977789221	123.95	2364805624	16731	5.76136	3.18072	18.3253	0.643182	0.201578	0.007075	0.511295	1.01921e-07	5.70795e-08	1	0	0	1	1	0
ACGGCTC	39	156	7	83	1977789221	123.95	2364805624	1092	4	0.46988	1.87952	0.0659674	0.0131566	0.000461772	0.225898	6.65219e-09	3.72547e-09	1	0	0	1	0	0
ACGGGACTAGC	157	811	11	83	1977789221	123.95	2364805624	8921	5.16561	1.89157	9.77108	0.342946	0.107482	0.0037724	0.458424	5.43445e-08	3.04349e-08	1	0	0	1	0	0
ACGGGAG	2	8	7	83	1977789221	123.95	2364805624	56	4	0.0240964	0.0963855	0.00338294	0.000674699	2.36806e-05	0.225898	3.41138e-10	1.9105e-10	1	0	0	1	0	0
ACGGGATGG	278	1334	9	83	1977789221	123.95	2364805624	12006	4.79856	3.3494	16.0723	0.564106	0.144651	0.00507695	0.348423	7.31375e-08	4.09597e-08	1	0	0	1	0	0
ACGT	1533	13512	4	83	1977789221	123.95	2364805624	54048	8.81409	18.4699	162.795	5.71379	0.651181	0.0228552	0.28444	3.29247e-07	1.8439e-07	1	0	0	0	0	0
ACGTAGAGGGATAG	261	1113	14	83	1977789221	123.95	2364805624	15582	4.26437	3.14458	13.4096	0.470652	0.187735	0.00658913	0.481655	9.49216e-08	5.31595e-08	1	0	0	1	0	0
ACGTAGCCTGCCC	159	686	13	83	1977789221	123.95	2364805624	8918	4.31447	1.91566	8.26506	0.290087	0.107446	0.00377113	0.452505	5.43262e-08	3.04246e-08	1	0	0	1	0	0
ACGTCAGGC	79	334	9	83	1977789221	123.95	2364805624	3006	4.22785	0.951807	4.0241	0.141238	0.0362169	0.00127114	0.306984	1.83118e-08	1.02553e-08	1	0	0	1	0	0
ACT	313894	2964153	3	83	1977789221	123.95	2364805624	8892459	9.44317	3781.86	35712.7	1253.44	107.138	3.76033	0.228556	5.41706e-05	3.03375e-05	1	1	0	0	0	0
ACTACTC	78	312	7	83	1977789221	123.95	2364805624	2184	4	0.939759	3.75904	0.131935	0.0263133	0.000923543	0.225898	1.33044e-08	7.45093e-09	1	0	0	1	0	0
ACTACTG	131	624	7	83	1977789221	123.95	2364805624	4368	4.76336	1.57831	7.51807	0.263869	0.0526265	0.00184709	0.269008	2.66088e-08	1.49019e-08	1	0	0	1	0	0
ACTACTGAT	135	594	9	83	1977789221	123.95	2364805624	5346	4.4	1.62651	7.15663	0.251183	0.0644096	0.00226065	0.319484	3.25665e-08	1.82384e-08	1	0	0	1	0	0
ACTAG	111	603	5	83	1977789221	123.95	2364805624	3015	5.43243	1.33735	7.26506	0.254989	0.0363253	0.00127495	0.219138	1.83666e-08	1.0286e-08	1	0	0	1	0	0
ACTAGAGAG	108	498	9	83	1977789221	123.95	2364805624	4482	4.61111	1.3012	6	0.210588	0.054	0.00189529	0.334812	2.73032e-08	1.52908e-08	1	0	0	1	0	0
ACTAGAGAGAG	1	4	11	83	1977789221	123.95	2364805624	44	4	0.0120482	0.0481928	0.00169147	0.00053012	1.86062e-05	0.354982	2.68037e-10	1.5011e-10	1	0	0	1	0	0
ACTAGATATAG	283	1308	11	83	1977789221	123.95	2364805624	14388	4.62191	3.40964	15.759	0.553111	0.173349	0.00608422	0.410173	8.76481e-08	4.90861e-08	1	0	0	1	0	0
ACTAGC	1	4	6	83	1977789221	123.95	2364805624	24	4	0.0120482	0.0481928	0.00169147	0.000289157	1.01488e-05	0.193626	1.46202e-10	8.18784e-11	1	0	0	1	0	0
ACTAGCAGGGG	59	285	11	83	1977789221	123.95	2364805624	3135	4.83051	0.710843	3.43373	0.120517	0.0377711	0.00132569	0.428686	1.90976e-08	1.06954e-08	1	0	0	1	0	0
ACTAGCT	1	4	7	83	1977789221	123.95	2364805624	28	4	0.0120482	0.0481928	0.00169147	0.000337349	1.18403e-05	0.225898	1.70569e-10	9.55248e-11	1	0	0	1	0	0
ACTAGTATAT	1	4	10	83	1977789221	123.95	2364805624	40	4	0.0120482	0.0481928	0.00169147	0.000481928	1.69147e-05	0.322711	2.4367e-10	1.36464e-10	1	0	0	1	0	0
ACTAT	1447	8258	5	83	1977789221	123.95	2364805624	41290	5.70698	17.4337	99.494	3.49204	0.49747	0.0174602	0.230213	2.51528e-07	1.40865e-07	1	0	0	1	0	0
ACTATACTCTC	248	1097	11	83	1977789221	123.95	2364805624	12067	4.42339	2.98795	13.2169	0.463886	0.145386	0.00510274	0.392556	7.35091e-08	4.11678e-08	1	0	0	1	0	0
ACTATAT	43	194	7	83	1977789221	123.95	2364805624	1358	4.51163	0.518072	2.33735	0.0820363	0.0163614	0.000574254	0.254791	8.27259e-09	4.63295e-09	1	0	0	1	0	0
ACTATATACTC	535	2221	11	83	1977789221	123.95	2364805624	24431	4.1514	6.44578	26.759	0.939189	0.294349	0.0103311	0.368418	1.48827e-07	8.33488e-08	1	0	0	1	0	0
ACTATATATG	111	459	10	83	1977789221	123.95	2364805624	4590	4.13514	1.33735	5.53012	0.194096	0.0553012	0.00194096	0.333613	2.79611e-08	1.56592e-08	1	0	0	1	0	0
ACTATATCT	107	494	9	83	1977789221	123.95	2364805624	4446	4.61682	1.28916	5.95181	0.208897	0.0535663	0.00188007	0.335227	2.70839e-08	1.5168e-08	1	0	0	1	0	0
ACTATATCTATC	745	4371	12	83	1977789221	123.95	2364805624	52452	5.86711	8.9759	52.6627	1.84835	0.631952	0.0221803	0.568014	3.19524e-07	1.78945e-07	1	0	0	1	1	0
ACTATC	62	248	6	83	1977789221	123.95	2364805624	1488	4	0.746988	2.98795	0.104871	0.0179277	0.000629227	0.193626	9.06452e-09	5.07646e-09	1	0	0	1	0	0
ACTATCAGAGAG	112	478	12	83	1977789221	123.95	2364805624	5736	4.26786	1.3494	5.75904	0.202131	0.0691084	0.00242557	0.413185	3.49423e-08	1.95689e-08	1	0	0	1	0	0
ACTATCTATCCT	223	934	12	83	1977789221	123.95	2364805624	11208	4.18834	2.68675	11.253	0.394958	0.135036	0.0047395	0.405487	6.82763e-08	3.82372e-08	1	0	0	1	0	0
ACTATGATGG	93	406	10	83	1977789221	123.95	2364805624	4060	4.36559	1.12048	4.89157	0.171684	0.0489157	0.00171684	0.352206	2.47325e-08	1.38511e-08	1	0	0	1	0	0
ACTC	8092	58011	4	83	1977789221	123.95	2364805624	232044	7.16893	97.494	698.928	24.531	2.79571	0.0981239	0.231349	1.41355e-06	7.91641e-07	1	0	0	0	0	0
ACTCACTCAT	775	3455	10	83	1977789221	123.95	2364805624	34550	4.45806	9.33735	41.6265	1.46101	0.416265	0.0146101	0.359666	2.1047e-07	1.17871e-07	1	0	0	1	0	0
ACTCACTCTC	1034	5338	10	83	1977789221	123.95	2364805624	53380	5.16248	12.4578	64.3133	2.25727	0.643133	0.0225727	0.416497	3.25177e-07	1.82111e-07	1	0	0	1	0	0
ACTCACTG	858	4493	8	83	1977789221	123.95	2364805624	35944	5.2366	10.3373	54.1325	1.89994	0.43306	0.0151996	0.337981	2.18962e-07	1.22627e-07	1	0	0	1	0	0
ACTCACTGATAT	785	3427	12	83	1977789221	123.95	2364805624	41124	4.36561	9.45783	41.2892	1.44917	0.49547	0.01739	0.422648	2.50517e-07	1.40299e-07	1	0	0	1	0	0
ACTCACTGC	105	450	9	83	1977789221	123.95	2364805624	4050	4.28571	1.26506	5.42169	0.19029	0.0487952	0.00171261	0.311185	2.46716e-08	1.3817e-08	1	0	0	1	0	0
ACTCAGATCTGC	97	438	12	83	1977789221	123.95	2364805624	5256	4.51546	1.16867	5.27711	0.185216	0.0633253	0.00222259	0.437157	3.20182e-08	1.79314e-08	1	0	0	1	0	0
ACTCAGTCATC	140	749	11	83	1977789221	123.95	2364805624	8239	5.35	1.68675	9.0241	0.316728	0.0992651	0.00348401	0.474788	5.01899e-08	2.81082e-08	1	0	0	1	0	0
ACTCAGTGATGCCATG	643	3023	16	83	1977789221	123.95	2364805624	48368	4.7014	7.74699	36.4217	1.27833	0.582747	0.0204533	0.606877	2.94646e-07	1.65012e-07	1	0	0	1	1	0
ACTCAT	70	280	6	83	1977789221	123.95	2364805624	1680	4	0.843373	3.37349	0.118403	0.020241	0.000710418	0.193626	1.02341e-08	5.73149e-09	1	0	0	1	0	0
ACTCATAT	350	1559	8	83	1977789221	123.95	2364805624	12472	4.45429	4.21687	18.7831	0.659251	0.150265	0.00527401	0.287489	7.59763e-08	4.25495e-08	1	0	0	1	0	0
ACTCATCAT	1880	9027	9	83	1977789221	123.95	2364805624	81243	4.8016	22.6506	108.759	3.81723	0.978831	0.034355	0.348643	4.94912e-07	2.77169e-07	1	0	0	1	0	0
ACTCATCCCCC	20	81	11	83	1977789221	123.95	2364805624	891	4.05	0.240964	0.975904	0.0342523	0.0107349	0.000376775	0.359419	5.42775e-09	3.03973e-09	1	0	0	1	0	0
ACTCATCCCTCAGT	201	863	14	83	1977789221	123.95	2364805624	12082	4.29353	2.42169	10.3976	0.364935	0.145566	0.00510909	0.484949	7.36005e-08	4.12189e-08	1	0	0	1	0	0
ACTCATGC	659	4039	8	83	1977789221	123.95	2364805624	32312	6.12898	7.93976	48.6627	1.70796	0.389301	0.0136637	0.395578	1.96837e-07	1.10236e-07	1	0	0	1	0	0
ACTCC	3	21	5	83	1977789221	123.95	2364805624	105	7	0.0361446	0.253012	0.00888022	0.00126506	4.44011e-05	0.282372	6.39633e-10	3.58218e-10	1	0	0	1	0	0
ACTCCATAT	174	771	9	83	1977789221	123.95	2364805624	6939	4.43103	2.09639	9.28916	0.326031	0.0836024	0.00293428	0.321737	4.22706e-08	2.36731e-08	1	0	0	1	0	0
ACTCCC	3	12	6	83	1977789221	123.95	2364805624	72	4	0.0361446	0.144578	0.00507441	0.00086747	3.04465e-05	0.193626	4.38606e-10	2.45635e-10	1	0	0	1	0	0
ACTCCCCTGCACTGC	1	4	15	83	1977789221	123.95	2364805624	60	4	0.0120482	0.0481928	0.00169147	0.000722892	2.53721e-05	0.484066	3.65505e-10	2.04696e-10	1	0	0	1	0	0
ACTCCCTGC	60	267	9	83	1977789221	123.95	2364805624	2403	4.45	0.722892	3.21687	0.112906	0.0289518	0.00101615	0.323114	1.46385e-08	8.19807e-09	1	0	0	1	0	0
ACTCCT	16	66	6	83	1977789221	123.95	2364805624	396	4.125	0.192771	0.795181	0.0279093	0.00477108	0.000167456	0.199677	2.41233e-09	1.35099e-09	1	0	0	1	0	0
ACTCCTCCTC	40	162	10	83	1977789221	123.95	2364805624	1620	4.05	0.481928	1.95181	0.0685046	0.0195181	0.000685046	0.326745	9.86863e-09	5.52679e-09	1	0	0	1	0	0
ACTCGAGAGATCC	111	451	13	83	1977789221	123.95	2364805624	5863	4.06306	1.33735	5.43373	0.190713	0.0706386	0.00247927	0.426138	3.57159e-08	2.00022e-08	1	0	0	1	0	0
ACTCGCAGCAG	166	724	11	83	1977789221	123.95	2364805624	7964	4.36145	2	8.72289	0.306156	0.0959518	0.00336772	0.387059	4.85147e-08	2.717e-08	1	0	0	1	0	0
ACTCGGCCGGGG	60	254	12	83	1977789221	123.95	2364805624	3048	4.23333	0.722892	3.06024	0.107408	0.0367229	0.0012889	0.409843	1.85676e-08	1.03986e-08	1	0	0	1	0	0
ACTCGGCTCAGG	107	436	12	83	1977789221	123.95	2364805624	5232	4.07477	1.28916	5.25301	0.18437	0.0630361	0.00221244	0.394491	3.1872e-08	1.78495e-08	1	0	0	1	0	0
ACTCT	383	2009	5	83	1977789221	123.95	2364805624	10045	5.24543	4.61446	24.2048	0.849541	0.121024	0.00424771	0.211595	6.11916e-08	3.42695e-08	1	0	0	1	0	0
ACTCTAGGCTCAG	212	987	13	83	1977789221	123.95	2364805624	12831	4.65566	2.55422	11.8916	0.41737	0.15459	0.00542582	0.48829	7.81632e-08	4.37742e-08	1	0	0	1	0	0
ACTCTAT	307	1613	7	83	1977789221	123.95	2364805624	11291	5.25407	3.6988	19.4337	0.682086	0.136036	0.0047746	0.29672	6.87819e-08	3.85204e-08	1	0	0	1	0	0
ACTCTATCT	192	1070	9	83	1977789221	123.95	2364805624	9630	5.57292	2.31325	12.8916	0.452468	0.116024	0.00407222	0.404649	5.86635e-08	3.28537e-08	1	0	0	1	0	0
ACTCTATGGCTC	221	977	12	83	1977789221	123.95	2364805624	11724	4.42081	2.66265	11.7711	0.413142	0.141253	0.0049577	0.427993	7.14196e-08	3.99976e-08	1	0	0	1	0	0
ACTCTC	637	3944	6	83	1977789221	123.95	2364805624	23664	6.19152	7.6747	47.5181	1.66779	0.285108	0.0100067	0.299711	1.44155e-07	8.07321e-08	1	0	0	1	0	0
ACTCTCC	206	1718	7	83	1977789221	123.95	2364805624	12026	8.33981	2.48193	20.6988	0.726487	0.144892	0.00508541	0.470985	7.32594e-08	4.10279e-08	1	0	0	1	0	0
ACTCTCTATAT	143	662	11	83	1977789221	123.95	2364805624	7282	4.62937	1.72289	7.9759	0.279938	0.0877349	0.00307932	0.410836	4.43601e-08	2.48433e-08	1	0	0	1	0	0
ACTCTCTATATCTC	406	1831	14	83	1977789221	123.95	2364805624	25634	4.50985	4.89157	22.0602	0.774271	0.308843	0.0108398	0.509382	1.56156e-07	8.74529e-08	1	0	0	1	1	0
ACTCTCTATCCCCC	1	4	14	83	1977789221	123.95	2364805624	56	4	0.0120482	0.0481928	0.00169147	0.000674699	2.36806e-05	0.451795	3.41138e-10	1.9105e-10	1	0	0	1	0	0
ACTCTCTATCTCGG	335	1676	14	83	1977789221	123.95	2364805624	23464	5.00299	4.03614	20.1928	0.708726	0.282699	0.00992217	0.565081	1.42937e-07	8.00498e-08	1	0	0	1	1	0
ACTCTCTC	1860	9441	8	83	1977789221	123.95	2364805624	75528	5.07581	22.4096	113.747	3.99229	0.909976	0.0319384	0.327603	4.60098e-07	2.57671e-07	1	0	0	1	0	0
ACTCTCTCTCTATC	71	315	14	83	1977789221	123.95	2364805624	4410	4.43662	0.855422	3.79518	0.133203	0.0531325	0.00186485	0.501111	2.68646e-08	1.50452e-08	1	0	0	1	1	0
ACTCTCTCTG	41	197	10	83	1977789221	123.95	2364805624	1970	4.80488	0.493976	2.37349	0.0833049	0.0237349	0.000833049	0.387646	1.20007e-08	6.72085e-09	1	0	0	1	0	0
ACTCTG	48	192	6	83	1977789221	123.95	2364805624	1152	4	0.578313	2.31325	0.0811906	0.0138795	0.000487144	0.193626	7.01769e-09	3.93016e-09	1	0	0	1	0	0
ACTCTGCCAGGG	72	324	12	83	1977789221	123.95	2364805624	3888	4.5	0.86747	3.90361	0.137009	0.0468434	0.00164411	0.43566	2.36847e-08	1.32643e-08	1	0	0	1	0	0
ACTCTGCCTCCAT	536	2516	13	83	1977789221	123.95	2364805624	32708	4.69403	6.45783	30.3133	1.06394	0.394072	0.0138312	0.492315	1.99249e-07	1.11587e-07	1	0	0	1	0	0
ACTCTGCTCCT	213	1162	11	83	1977789221	123.95	2364805624	12782	5.4554	2.56627	14	0.491372	0.154	0.0054051	0.484142	7.78647e-08	4.36071e-08	1	0	0	1	0	0
ACTCTGCTGCGCTG	145	635	14	83	1977789221	123.95	2364805624	8890	4.37931	1.74699	7.6506	0.268521	0.107108	0.00375929	0.494638	5.41556e-08	3.03291e-08	1	0	0	1	0	0
ACTG	9711	92875	4	83	1977789221	123.95	2364805624	371500	9.5639	117	1118.98	39.2738	4.4759	0.157095	0.308637	2.26308e-06	1.26741e-06	1	0	0	0	0	0
ACTGACTGAT	796	3469	10	83	1977789221	123.95	2364805624	34690	4.35804	9.59036	41.7952	1.46693	0.417952	0.0146693	0.351597	2.11323e-07	1.18348e-07	1	0	0	1	0	0
ACTGACTGATG	205	1310	11	83	1977789221	123.95	2364805624	14410	6.39024	2.46988	15.7831	0.553957	0.173614	0.00609352	0.567105	8.77821e-08	4.91611e-08	1	0	0	1	1	0
ACTGAG	197	951	6	83	1977789221	123.95	2364805624	5706	4.82741	2.37349	11.4578	0.402147	0.068747	0.00241288	0.233679	3.47595e-08	1.94666e-08	1	0	0	1	0	0
ACTGAGAT	121	555	8	83	1977789221	123.95	2364805624	4440	4.58678	1.45783	6.68675	0.234692	0.053494	0.00187753	0.29604	2.70474e-08	1.51475e-08	1	0	0	1	0	0
ACTGAGCCCCT	82	361	11	83	1977789221	123.95	2364805624	3971	4.40244	0.987952	4.3494	0.152655	0.0478434	0.00167921	0.390696	2.41903e-08	1.35475e-08	1	0	0	1	0	0
ACTGAT	1026	5286	6	83	1977789221	123.95	2364805624	31716	5.15205	12.3614	63.6867	2.23528	0.38212	0.0134117	0.249393	1.93206e-07	1.08202e-07	1	0	0	1	0	0
ACTGATAT	244	1154	8	83	1977789221	123.95	2364805624	9232	4.72951	2.93976	13.9036	0.487989	0.111229	0.00390391	0.305253	5.6239e-08	3.14959e-08	1	0	0	1	0	0
ACTGC	119	764	5	83	1977789221	123.95	2364805624	3820	6.42017	1.43373	9.20482	0.323071	0.0460241	0.00161535	0.258982	2.32705e-08	1.30323e-08	1	0	0	1	0	0
ACTGCATCATCTGAGG	909	4198	16	83	1977789221	123.95	2364805624	67168	4.61826	10.9518	50.5783	1.7752	0.809253	0.0284032	0.596145	4.09171e-07	2.2915e-07	1	0	0	1	1	0
ACTGCATGG	845	6159	9	83	1977789221	123.95	2364805624	55431	7.28876	10.1807	74.2048	2.60444	0.667843	0.02344	0.529236	3.37672e-07	1.89108e-07	1	0	0	1	1	0
ACTGCCCTC	257	1433	9	83	1977789221	123.95	2364805624	12897	5.57588	3.09639	17.2651	0.605969	0.155386	0.00545373	0.404864	7.85653e-08	4.39994e-08	1	0	0	1	0	0
ACTGCGG	77	308	7	83	1977789221	123.95	2364805624	2156	4	0.927711	3.71084	0.130243	0.0259759	0.000911703	0.225898	1.31338e-08	7.35541e-09	1	0	0	1	0	0
ACTGCT	92	368	6	83	1977789221	123.95	2364805624	2208	4	1.10843	4.43373	0.155615	0.0266024	0.000933692	0.193626	1.34506e-08	7.53281e-09	1	0	0	1	0	0
ACTGCTAT	393	1692	8	83	1977789221	123.95	2364805624	13536	4.30534	4.73494	20.3855	0.715492	0.163084	0.00572394	0.277876	8.24579e-08	4.61794e-08	1	0	0	1	0	0
ACTGCTG	1	4	7	83	1977789221	123.95	2364805624	28	4	0.0120482	0.0481928	0.00169147	0.000337349	1.18403e-05	0.225898	1.70569e-10	9.55248e-11	1	0	0	1	0	0
ACTGGATCAGG	131	578	11	83	1977789221	123.95	2364805624	6358	4.41221	1.57831	6.96386	0.244418	0.0766024	0.00268859	0.391564	3.87313e-08	2.16909e-08	1	0	0	1	0	0
ACTGGATGG	342403	2103668	9	83	1977789221	123.95	2364805624	18933012	6.14384	4125.34	25345.4	889.573	228.109	8.00616	0.446103	0.000115335	6.45919e-05	1	1	1	1	0	0
ACTGGC	155	770	6	83	1977789221	123.95	2364805624	4620	4.96774	1.86747	9.27711	0.325608	0.0556627	0.00195365	0.240472	2.81439e-08	1.57616e-08	1	0	0	1	0	0
ACTGGCC	67	268	7	83	1977789221	123.95	2364805624	1876	4	0.807229	3.22892	0.113329	0.0226024	0.0007933	0.225898	1.14281e-08	6.40016e-09	1	0	0	1	0	0
ACTGGCT	67	357	7	83	1977789221	123.95	2364805624	2499	5.32836	0.807229	4.3012	0.150964	0.0301084	0.00105675	0.300916	1.52233e-08	8.52559e-09	1	0	0	1	0	0
ACTGGCTCTATATC	125	507	14	83	1977789221	123.95	2364805624	7098	4.056	1.50602	6.10843	0.214394	0.0855181	0.00300152	0.45812	4.32392e-08	2.42155e-08	1	0	0	1	0	0
ACTGGGATGG	11941	51758	10	83	1977789221	123.95	2364805624	517580	4.33448	143.867	623.59	21.8868	6.2359	0.218868	0.349696	3.15297e-06	1.76578e-06	1	0	0	1	0	0
ACTGGGCATC	93	390	10	83	1977789221	123.95	2364805624	3900	4.19355	1.12048	4.6988	0.164918	0.046988	0.00164918	0.338326	2.37578e-08	1.33052e-08	1	0	0	1	0	0
AG	902499	17030766	2	83	1977789221	123.95	2364805624	34061532	18.8707	10873.5	205190	7201.76	410.38	14.4035	0.304489	0.000207494	0.000116204	1	1	1	0	0	0
AGAGAGAGAGAGATG	1735	7338	15	83	1977789221	123.95	2364805624	110070	4.22939	20.9036	88.4096	3.103	1.32614	0.0465451	0.511827	6.70519e-07	3.75515e-07	1	0	0	1	1	0
AGAGAGAGAGATATGG	455	1936	16	83	1977789221	123.95	2364805624	30976	4.25495	5.48193	23.3253	0.818672	0.373205	0.0130988	0.549247	1.88698e-07	1.05678e-07	1	0	0	1	1	0
AGAGAGAGAT	3658	15788	10	83	1977789221	123.95	2364805624	157880	4.31602	44.0723	190.217	6.67624	1.90217	0.0667624	0.348207	9.61765e-07	5.38623e-07	1	0	0	1	0	0
AGAGAGAGATCC	27	133	12	83	1977789221	123.95	2364805624	1596	4.92593	0.325301	1.60241	0.0562414	0.0192289	0.000674897	0.476895	9.72243e-09	5.44491e-09	1	0	0	1	0	0
AGAGAGAGATCG	451	1985	12	83	1977789221	123.95	2364805624	23820	4.40133	5.43373	23.9157	0.839392	0.286988	0.0100727	0.426107	1.45105e-07	8.12643e-08	1	0	0	1	0	0
AGAGAGAGATG	571	3717	11	83	1977789221	123.95	2364805624	40887	6.50963	6.87952	44.7831	1.5718	0.492614	0.0172898	0.5777	2.49073e-07	1.3949e-07	1	0	0	1	1	0
AGAGAGAGCG	1765	8455	10	83	1977789221	123.95	2364805624	84550	4.79037	21.2651	101.867	3.57535	1.01867	0.0357535	0.386476	5.15057e-07	2.88451e-07	1	0	0	1	0	0
AGAGAGAGCGAT	332	1744	12	83	1977789221	123.95	2364805624	20928	5.25301	4	21.012	0.737481	0.252145	0.00884978	0.508561	1.27488e-07	7.1398e-08	1	0	0	1	1	0
AGAGAGAGCT	159	786	10	83	1977789221	123.95	2364805624	7860	4.9434	1.91566	9.46988	0.332374	0.0946988	0.00332374	0.398822	4.78811e-08	2.68152e-08	1	0	0	1	0	0
AGAGAGAT	7801	44626	8	83	1977789221	123.95	2364805624	357008	5.72055	93.988	537.663	18.8709	4.3013	0.150967	0.369217	2.1748e-06	1.21797e-06	1	0	0	1	0	0
AGAGAGATAGGG	281	1266	12	83	1977789221	123.95	2364805624	15192	4.50534	3.38554	15.253	0.535351	0.183036	0.00642421	0.436176	9.25458e-08	5.1829e-08	1	0	0	1	0	0
AGAGAGATAT	1307	8626	10	83	1977789221	123.95	2364805624	86260	6.59985	15.747	103.928	3.64766	1.03928	0.0364766	0.53246	5.25474e-07	2.94285e-07	1	0	0	1	1	0
AGAGAGATCG	208	1164	10	83	1977789221	123.95	2364805624	11640	5.59615	2.50602	14.0241	0.492218	0.140241	0.00492218	0.451485	7.09079e-08	3.9711e-08	1	0	0	1	0	0
AGAGAGATG	54	265	9	83	1977789221	123.95	2364805624	2385	4.90741	0.650602	3.19277	0.11206	0.0287349	0.00100854	0.356326	1.45288e-08	8.13666e-09	1	0	0	1	0	0
AGAGAGATGAGGG	183	792	13	83	1977789221	123.95	2364805624	10296	4.32787	2.20482	9.54217	0.334911	0.124048	0.00435385	0.453911	6.27206e-08	3.51258e-08	1	0	0	1	0	0
AGAGAGATGAT	218	894	11	83	1977789221	123.95	2364805624	9834	4.10092	2.62651	10.7711	0.378044	0.118482	0.00415848	0.363938	5.99062e-08	3.35497e-08	1	0	0	1	0	0
AGAGAGATGG	138	583	10	83	1977789221	123.95	2364805624	5830	4.22464	1.66265	7.0241	0.246532	0.070241	0.00246532	0.340834	3.55149e-08	1.98896e-08	1	0	0	1	0	0
AGAGAGCG	1284	5270	8	83	1977789221	123.95	2364805624	42160	4.10436	15.4699	63.494	2.22851	0.507952	0.0178281	0.264904	2.56828e-07	1.43833e-07	1	0	0	1	0	0
AGAGAGCGCG	301	1221	10	83	1977789221	123.95	2364805624	12210	4.05648	3.62651	14.7108	0.516322	0.147108	0.00516322	0.327267	7.43802e-08	4.16556e-08	1	0	0	1	0	0
AGAGAGG	340	1592	7	83	1977789221	123.95	2364805624	11144	4.68235	4.09639	19.1807	0.673205	0.134265	0.00471244	0.264433	6.78864e-08	3.80189e-08	1	0	0	1	0	0
AGAGAT	8167	62258	6	83	1977789221	123.95	2364805624	373548	7.62312	98.3976	750.096	26.3269	4.50058	0.157961	0.369009	2.27556e-06	1.2744e-06	1	0	0	1	0	0
AGAGATAGAGGAT	19	88	13	83	1977789221	123.95	2364805624	1144	4.63158	0.228916	1.06024	0.0372124	0.0137831	0.000483761	0.485765	6.96896e-09	3.90287e-09	1	0	0	1	0	0
AGAGATAGAT	18273	87032	10	83	1977789221	123.95	2364805624	870320	4.76287	220.157	1048.58	36.803	10.4858	0.36803	0.384258	5.30177e-06	2.96918e-06	1	1	0	1	0	0
AGAGATAGATG	120	538	11	83	1977789221	123.95	2364805624	5918	4.48333	1.44578	6.48193	0.227503	0.0713012	0.00250253	0.397875	3.6051e-08	2.01898e-08	1	0	0	1	0	0
AGAGATAGCGATGAT	212	954	15	83	1977789221	123.95	2364805624	14310	4.5	2.55422	11.494	0.403416	0.17241	0.00605124	0.544574	8.71729e-08	4.882e-08	1	0	0	1	1	0
AGAGATAT	3774	26323	8	83	1977789221	123.95	2364805624	210584	6.97483	45.4699	317.145	11.1311	2.53716	0.0890492	0.45017	1.28282e-06	7.18428e-07	1	0	0	1	0	0
AGAGATATAGCTATATCT	40	166	18	83	1977789221	123.95	2364805624	2988	4.15	0.481928	2	0.070196	0.036	0.00126353	0.602662	1.82021e-08	1.01939e-08	1	0	0	1	1	0
AGAGATATAT	775	3358	10	83	1977789221	123.95	2364805624	33580	4.3329	9.33735	40.4578	1.41999	0.404578	0.0141999	0.349569	2.04561e-07	1.14562e-07	1	0	0	1	0	0
AGAGATATCGATAGAT	437	2360	16	83	1977789221	123.95	2364805624	37760	5.40046	5.26506	28.4337	0.997968	0.45494	0.0159675	0.697114	2.30024e-07	1.28822e-07	1	0	0	1	1	0
AGAGATATCT	25	116	10	83	1977789221	123.95	2364805624	1160	4.64	0.301205	1.39759	0.0490527	0.0139759	0.000490527	0.374344	7.06643e-09	3.95746e-09	1	0	0	1	0	0
AGAGATATGAGAT	28	135	13	83	1977789221	123.95	2364805624	1755	4.82143	0.337349	1.62651	0.0570871	0.0211446	0.000742133	0.505676	1.0691e-08	5.98736e-09	1	0	0	1	1	0
AGAGATCCTCC	1	4	11	83	1977789221	123.95	2364805624	44	4	0.0120482	0.0481928	0.00169147	0.00053012	1.86062e-05	0.354982	2.68037e-10	1.5011e-10	1	0	0	1	0	0
AGAGATCTAT	9	38	10	83	1977789221	123.95	2364805624	380	4.22222	0.108434	0.457831	0.016069	0.00457831	0.00016069	0.340639	2.31486e-09	1.29641e-09	1	0	0	1	0	0
AGAGATG	101	454	7	83	1977789221	123.95	2364805624	3178	4.49505	1.21687	5.46988	0.191982	0.0382892	0.00134387	0.253855	1.93596e-08	1.08421e-08	1	0	0	1	0	0
AGAGATGAGATAGATAT	92	387	17	83	1977789221	123.95	2364805624	6579	4.20652	1.10843	4.66265	0.16365	0.0792651	0.00278205	0.576933	4.00776e-08	2.24449e-08	1	0	0	1	1	0
AGAGATGAT	400	2004	9	83	1977789221	123.95	2364805624	18036	5.01	4.81928	24.1446	0.847427	0.217301	0.00762684	0.363776	1.09871e-07	6.15316e-08	1	0	0	1	0	0
AGAGATGGAT	102	566	10	83	1977789221	123.95	2364805624	5660	5.54902	1.22892	6.81928	0.239343	0.0681928	0.00239343	0.447682	3.44793e-08	1.93097e-08	1	0	0	1	0	0
AGAGATGGATAGAGCG	193	834	16	83	1977789221	123.95	2364805624	13344	4.32124	2.3253	10.0482	0.352672	0.160771	0.00564275	0.557805	8.12883e-08	4.55244e-08	1	0	0	1	1	0
AGAGATGGATAGATAT	399	1771	16	83	1977789221	123.95	2364805624	28336	4.4386	4.80723	21.3373	0.748899	0.341398	0.0119824	0.572953	1.72616e-07	9.66711e-08	1	0	0	1	1	0
AGAGATGGGC	63	261	10	83	1977789221	123.95	2364805624	2610	4.14286	0.759036	3.14458	0.110368	0.0314458	0.00110368	0.334236	1.58995e-08	8.90427e-09	1	0	0	1	0	0
AGAGATGGGG	97	604	10	83	1977789221	123.95	2364805624	6040	6.2268	1.16867	7.27711	0.255412	0.0727711	0.00255412	0.502364	3.67942e-08	2.06061e-08	1	0	0	1	1	0
AGAGC	83	415	5	83	1977789221	123.95	2364805624	2075	5	1	5	0.17549	0.025	0.000877451	0.201694	1.26404e-08	7.07907e-09	1	0	0	1	0	0
AGAGCAGC	90	413	8	83	1977789221	123.95	2364805624	3304	4.58889	1.08434	4.9759	0.174644	0.0398072	0.00139715	0.296177	2.01271e-08	1.12719e-08	1	0	0	1	0	0
AGAGCG	98	471	6	83	1977789221	123.95	2364805624	2826	4.80612	1.18072	5.6747	0.199171	0.0340482	0.00119502	0.232648	1.72153e-08	9.64118e-09	1	0	0	1	0	0
AGAGCT	21	115	6	83	1977789221	123.95	2364805624	690	5.47619	0.253012	1.38554	0.0486298	0.00831325	0.000291779	0.265084	4.20331e-09	2.354e-09	1	0	0	1	0	0
AGAGCTAT	27	125	8	83	1977789221	123.95	2364805624	1000	4.62963	0.325301	1.50602	0.0528585	0.0120482	0.000422868	0.298806	6.09175e-09	3.4116e-09	1	0	0	1	0	0
AGAGCTG	117	728	7	83	1977789221	123.95	2364805624	5096	6.22222	1.40964	8.77108	0.307848	0.0613976	0.00215493	0.351396	3.10435e-08	1.73855e-08	1	0	0	1	0	0
AGAGG	187	955	5	83	1977789221	123.95	2364805624	4775	5.10695	2.25301	11.506	0.403839	0.0575301	0.00201919	0.206009	2.90881e-08	1.62904e-08	1	0	0	1	0	0
AGAGGAGAT	1	4	9	83	1977789221	123.95	2364805624	36	4	0.0120482	0.0481928	0.00169147	0.000433735	1.52232e-05	0.29044	2.19303e-10	1.22818e-10	1	0	0	1	0	0
AGAGGAT	82	328	7	83	1977789221	123.95	2364805624	2296	4	0.987952	3.95181	0.138701	0.0276627	0.000970904	0.225898	1.39867e-08	7.83303e-09	1	0	0	1	0	0
AGAGGC	5	37	6	83	1977789221	123.95	2364805624	222	7.4	0.060241	0.445783	0.0156461	0.0026747	9.38766e-05	0.358209	1.35237e-09	7.57375e-10	1	0	0	1	0	0
AGAGGG	1069	5034	6	83	1977789221	123.95	2364805624	30204	4.70907	12.8795	60.6506	2.12872	0.363904	0.0127723	0.22795	1.83995e-07	1.03044e-07	1	0	0	1	0	0
AGAGGGAT	228	1020	8	83	1977789221	123.95	2364805624	8160	4.47368	2.74699	12.2892	0.431325	0.0983133	0.0034506	0.288741	4.97087e-08	2.78387e-08	1	0	0	1	0	0
AGAGGGG	5	20	7	83	1977789221	123.95	2364805624	140	4	0.060241	0.240964	0.00845735	0.00168675	5.92015e-05	0.225898	8.52845e-10	4.77624e-10	1	0	0	1	0	0
AGAT	1827222	19920385	4	83	1977789221	123.95	2364805624	79681540	10.902	22014.7	240005	8423.69	960.019	33.6948	0.351819	0.0004854	0.000271841	1	1	1	0	0	0
AGATAGATAGATCT	243	1086	14	83	1977789221	123.95	2364805624	15204	4.46914	2.92771	13.0843	0.459234	0.183181	0.00642928	0.504783	9.26189e-08	5.187e-08	1	0	0	1	1	0
AGATAGATAT	9062	40123	10	83	1977789221	123.95	2364805624	401230	4.42761	109.181	483.41	16.9667	4.8341	0.169667	0.357209	2.44419e-06	1.36884e-06	1	0	0	1	0	0
AGATAGATATGGAGATAT	188	876	18	83	1977789221	123.95	2364805624	15768	4.65957	2.26506	10.5542	0.370432	0.189976	0.00666778	0.676663	9.60547e-08	5.37941e-08	1	0	0	1	1	0
AGATAGATCCAT	66	268	12	83	1977789221	123.95	2364805624	3216	4.06061	0.795181	3.22892	0.113329	0.038747	0.00135994	0.39312	1.95911e-08	1.09717e-08	1	0	0	1	0	0
AGATAGATCTAGATCT	50	206	16	83	1977789221	123.95	2364805624	3296	4.12	0.60241	2.48193	0.0871108	0.0397108	0.00139377	0.531827	2.00784e-08	1.12446e-08	1	0	0	1	1	0
AGATAGATGGATCT	97	444	14	83	1977789221	123.95	2364805624	6216	4.57732	1.16867	5.3494	0.187753	0.0748916	0.00262855	0.517003	3.78663e-08	2.12065e-08	1	0	0	1	1	0
AGATAGCT	1215	5591	8	83	1977789221	123.95	2364805624	44728	4.60165	14.6386	67.3614	2.36425	0.538892	0.018914	0.297	2.72472e-07	1.52594e-07	1	0	0	1	0	0
AGATAGGAT	2332	20712	9	83	1977789221	123.95	2364805624	186408	8.88165	28.0964	249.542	8.75844	2.24588	0.0788259	0.644896	1.13555e-06	6.35949e-07	1	0	0	1	1	0
AGATAGGC	39	157	8	83	1977789221	123.95	2364805624	1256	4.02564	0.46988	1.89157	0.0663902	0.0151325	0.000531122	0.259824	7.65124e-09	4.28497e-09	1	0	0	1	0	0
AGATAT	11970	66896	6	83	1977789221	123.95	2364805624	401376	5.58864	144.217	805.976	28.2882	4.83586	0.169729	0.270527	2.44508e-06	1.36933e-06	1	0	0	1	0	0
AGATATAGATATG	21	84	13	83	1977789221	123.95	2364805624	1092	4	0.253012	1.01205	0.0355209	0.0131566	0.000461772	0.419524	6.65219e-09	3.72547e-09	1	0	0	1	0	0
AGATATAGCT	79	371	10	83	1977789221	123.95	2364805624	3710	4.6962	0.951807	4.46988	0.156884	0.0446988	0.00156884	0.378879	2.26004e-08	1.2657e-08	1	0	0	1	0	0
AGATATAGCTAGCTAGCT	201	831	18	83	1977789221	123.95	2364805624	14958	4.13433	2.42169	10.012	0.351403	0.180217	0.00632526	0.600387	9.11204e-08	5.10307e-08	1	0	0	1	1	0
AGATATAGCTAT	185	801	12	83	1977789221	123.95	2364805624	9612	4.32973	2.22892	9.6506	0.338717	0.115807	0.0040646	0.419175	5.85539e-08	3.27923e-08	1	0	0	1	0	0
AGATATAGCTATAGCT	36	189	16	83	1977789221	123.95	2364805624	3024	5.25	0.433735	2.27711	0.079922	0.0364337	0.00127875	0.677693	1.84214e-08	1.03167e-08	1	0	0	1	1	0
AGATATAGCTATATATCT	56	226	18	83	1977789221	123.95	2364805624	4068	4.03571	0.674699	2.72289	0.0955681	0.049012	0.00172023	0.586066	2.47812e-08	1.38784e-08	1	0	0	1	1	0
AGATATATCG	28	178	10	83	1977789221	123.95	2364805624	1780	6.35714	0.337349	2.14458	0.0752705	0.0214458	0.000752705	0.51288	1.08433e-08	6.07265e-09	1	0	0	1	1	0
AGATATATCTATCG	45	199	14	83	1977789221	123.95	2364805624	2786	4.42222	0.542169	2.39759	0.0841507	0.0335663	0.00117811	0.499485	1.69716e-08	9.50472e-09	1	0	0	1	0	0
AGATATATGAT	27	116	11	83	1977789221	123.95	2364805624	1276	4.2963	0.325301	1.39759	0.0490527	0.0153735	0.000539579	0.381277	7.77307e-09	4.3532e-09	1	0	0	1	0	0
AGATATCG	24	118	8	83	1977789221	123.95	2364805624	944	4.91667	0.289157	1.42169	0.0498984	0.0113735	0.000399187	0.317332	5.75061e-09	3.22055e-09	1	0	0	1	0	0
AGATATCGAT	120	645	10	83	1977789221	123.95	2364805624	6450	5.375	1.44578	7.77108	0.27275	0.0777108	0.0027275	0.433643	3.92918e-08	2.20048e-08	1	0	0	1	0	0
AGATATGAGCATGG	1146	5110	14	83	1977789221	123.95	2364805624	71540	4.45899	13.8072	61.5663	2.16085	0.861928	0.030252	0.503637	4.35804e-07	2.44066e-07	1	0	0	1	1	0
AGATATGAT	243	1207	9	83	1977789221	123.95	2364805624	10863	4.96708	2.92771	14.5422	0.510401	0.13088	0.00459361	0.360659	6.61747e-08	3.70602e-08	1	0	0	1	0	0
AGATATGATGAT	214	1042	12	83	1977789221	123.95	2364805624	12504	4.86916	2.57831	12.5542	0.440628	0.150651	0.00528754	0.471399	7.61712e-08	4.26586e-08	1	0	0	1	0	0
AGATC	2	10	5	83	1977789221	123.95	2364805624	50	5	0.0240964	0.120482	0.00422868	0.00060241	2.11434e-05	0.201694	3.04587e-10	1.7058e-10	1	0	0	1	0	0
AGATCC	1	4	6	83	1977789221	123.95	2364805624	24	4	0.0120482	0.0481928	0.00169147	0.000289157	1.01488e-05	0.193626	1.46202e-10	8.18784e-11	1	0	0	1	0	0
AGATCCATCCATCT	97	472	14	83	1977789221	123.95	2364805624	6608	4.86598	1.16867	5.68675	0.199594	0.0796145	0.00279431	0.549606	4.02543e-08	2.25438e-08	1	0	0	1	1	0
AGATCCGAT	94	727	9	83	1977789221	123.95	2364805624	6543	7.73404	1.13253	8.75904	0.307425	0.0788313	0.00276682	0.561568	3.98583e-08	2.23221e-08	1	0	0	1	1	0
AGATCT	23	117	6	83	1977789221	123.95	2364805624	702	5.08696	0.277108	1.40964	0.0494755	0.00845783	0.000296853	0.246242	4.27641e-09	2.39494e-09	1	0	0	1	0	0
AGATG	1	5	5	83	1977789221	123.95	2364805624	25	5	0.0120482	0.060241	0.00211434	0.000301205	1.05717e-05	0.201694	1.52294e-10	8.529e-11	1	0	0	1	0	0
AGATGAT	1946	11082	7	83	1977789221	123.95	2364805624	77574	5.69476	23.4458	133.518	4.68622	0.934627	0.0328035	0.321608	4.72561e-07	2.64651e-07	1	0	0	1	0	0
AGATGATAGGAT	144	659	12	83	1977789221	123.95	2364805624	7908	4.57639	1.73494	7.93976	0.27867	0.0952771	0.00334404	0.443055	4.81735e-08	2.69789e-08	1	0	0	1	0	0
AGATGATGATGCTAT	563	3246	15	83	1977789221	123.95	2364805624	48690	5.76554	6.78313	39.1084	1.37263	0.586627	0.0205894	0.697726	2.96607e-07	1.66111e-07	1	0	0	1	1	0
AGATGATGGAT	341	1784	11	83	1977789221	123.95	2364805624	19624	5.23167	4.10843	21.494	0.754396	0.236434	0.00829836	0.464287	1.19544e-07	6.69492e-08	1	0	0	1	0	0
AGATGCAGCCGCT	138	563	13	83	1977789221	123.95	2364805624	7319	4.07971	1.66265	6.78313	0.238075	0.0881807	0.00309497	0.427884	4.45855e-08	2.49695e-08	1	0	0	1	0	0
AGATGG	11922	178579	6	83	1977789221	123.95	2364805624	1071474	14.9789	143.639	2151.55	75.5153	12.9093	0.453092	0.72508	6.52715e-06	3.65544e-06	1	0	0	1	1	0
AGATGGAT	8252	54800	8	83	1977789221	123.95	2364805624	438400	6.64081	99.4217	660.241	23.1732	5.28193	0.185385	0.428612	2.67062e-06	1.49565e-06	1	0	0	1	0	0
AGATGGATGAT	2159	17724	11	83	1977789221	123.95	2364805624	194964	8.20936	26.012	213.542	7.49491	2.34896	0.082444	0.728543	1.18767e-06	6.65139e-07	1	0	0	1	1	0
AGATGGC	33	134	7	83	1977789221	123.95	2364805624	938	4.06061	0.39759	1.61446	0.0566643	0.0113012	0.00039665	0.22932	5.71406e-09	3.20008e-09	1	0	0	1	0	0
AGATGGCT	79	428	8	83	1977789221	123.95	2364805624	3424	5.41772	0.951807	5.15663	0.180987	0.041253	0.0014479	0.349671	2.08581e-08	1.16813e-08	1	0	0	1	0	0
AGATGGCTG	40	181	9	83	1977789221	123.95	2364805624	1629	4.525	0.481928	2.18072	0.0765391	0.0196265	0.000688852	0.32856	9.92346e-09	5.5575e-09	1	0	0	1	0	0
AGC	18044	166297	3	83	1977789221	123.95	2364805624	498891	9.21619	217.398	2003.58	70.3216	6.01073	0.210965	0.223062	3.03912e-06	1.70202e-06	1	1	0	0	0	0
AGCAGCCC	246	1369	8	83	1977789221	123.95	2364805624	10952	5.56504	2.96386	16.494	0.578906	0.131952	0.00463125	0.35918	6.67168e-08	3.73638e-08	1	0	0	1	0	0
AGCAGCCCATC	55	233	11	83	1977789221	123.95	2364805624	2563	4.23636	0.662651	2.80723	0.0985282	0.0308795	0.00108381	0.375958	1.56131e-08	8.74393e-09	1	0	0	1	0	0
AGCAGG	395	1694	6	83	1977789221	123.95	2364805624	10164	4.28861	4.75904	20.4096	0.716338	0.122458	0.00429803	0.207597	6.19165e-08	3.46755e-08	1	0	0	1	0	0
AGCAGGC	181	779	7	83	1977789221	123.95	2364805624	5453	4.30387	2.18072	9.38554	0.329414	0.0656988	0.0023059	0.243058	3.32183e-08	1.86035e-08	1	0	0	1	0	0
AGCATCATC	76	349	9	83	1977789221	123.95	2364805624	3141	4.59211	0.915663	4.20482	0.147581	0.0378434	0.00132823	0.333432	1.91342e-08	1.07158e-08	1	0	0	1	0	0
AGCATCC	4	42	7	83	1977789221	123.95	2364805624	294	10.5	0.0481928	0.506024	0.0177604	0.00354217	0.000124323	0.592981	1.79097e-09	1.00301e-09	1	0	0	1	1	0
AGCATG	64	256	6	83	1977789221	123.95	2364805624	1536	4	0.771084	3.08434	0.108254	0.018506	0.000649525	0.193626	9.35692e-09	5.24022e-09	1	0	0	1	0	0
AGCC	97	673	4	83	1977789221	123.95	2364805624	2692	6.93814	1.16867	8.10843	0.28459	0.0324337	0.00113836	0.223901	1.6399e-08	9.18403e-09	1	0	0	0	0	0
AGCCAT	50	200	6	83	1977789221	123.95	2364805624	1200	4	0.60241	2.40964	0.0845735	0.0144578	0.000507441	0.193626	7.3101e-09	4.09392e-09	1	0	0	1	0	0
AGCCC	70	407	5	83	1977789221	123.95	2364805624	2035	5.81429	0.843373	4.90361	0.172107	0.0245181	0.000860536	0.234542	1.23967e-08	6.9426e-09	1	0	0	1	0	0
AGCCCAT	35	140	7	83	1977789221	123.95	2364805624	980	4	0.421687	1.68675	0.0592015	0.0118072	0.00041441	0.225898	5.96991e-09	3.34337e-09	1	0	0	1	0	0
AGCCCATCC	5293	27023	9	83	1977789221	123.95	2364805624	243207	5.10542	63.7711	325.578	11.4272	2.9302	0.102844	0.370704	1.48156e-06	8.29725e-07	1	0	0	1	0	0
AGCCCCTC	30	143	8	83	1977789221	123.95	2364805624	1144	4.76667	0.361446	1.72289	0.0604701	0.0137831	0.000483761	0.307651	6.96896e-09	3.90287e-09	1	0	0	1	0	0
AGCCCGC	49	329	7	83	1977789221	123.95	2364805624	2303	6.71429	0.590361	3.96386	0.139123	0.027747	0.000973864	0.379185	1.40293e-08	7.85691e-09	1	0	0	1	0	0
AGCCCT	6	26	6	83	1977789221	123.95	2364805624	156	4.33333	0.0722892	0.313253	0.0109946	0.00187952	6.59674e-05	0.209762	9.50313e-10	5.32209e-10	1	0	0	1	0	0
AGCCCTC	2	8	7	83	1977789221	123.95	2364805624	56	4	0.0240964	0.0963855	0.00338294	0.000674699	2.36806e-05	0.225898	3.41138e-10	1.9105e-10	1	0	0	1	0	0
AGCCCTGG	58	340	8	83	1977789221	123.95	2364805624	2720	5.86207	0.698795	4.09639	0.143775	0.0327711	0.0011502	0.378351	1.65696e-08	9.27955e-09	1	0	0	1	0	0
AGCCTCATAT	1	4	10	83	1977789221	123.95	2364805624	40	4	0.0120482	0.0481928	0.00169147	0.000481928	1.69147e-05	0.322711	2.4367e-10	1.36464e-10	1	0	0	1	0	0
AGCCTG	2	12	6	83	1977789221	123.95	2364805624	72	6	0.0240964	0.144578	0.00507441	0.00086747	3.04465e-05	0.29044	4.38606e-10	2.45635e-10	1	0	0	1	0	0
AGCCTGC	88	352	7	83	1977789221	123.95	2364805624	2464	4	1.06024	4.24096	0.148849	0.0296867	0.00104195	0.225898	1.50101e-08	8.40618e-09	1	0	0	1	0	0
AGCG	38	258	4	83	1977789221	123.95	2364805624	1032	6.78947	0.457831	3.10843	0.1091	0.0124337	0.0004364	0.219104	6.28668e-09	3.52077e-09	1	0	0	0	0	0
AGCGC	71	355	5	83	1977789221	123.95	2364805624	1775	5	0.855422	4.27711	0.150118	0.0213855	0.00075059	0.201694	1.08129e-08	6.05559e-09	1	0	0	1	0	0
AGCGGC	1	6	6	83	1977789221	123.95	2364805624	36	6	0.0120482	0.0722892	0.00253721	0.000433735	1.52232e-05	0.29044	2.19303e-10	1.22818e-10	1	0	0	1	0	0
AGCT	292	2294	4	83	1977789221	123.95	2364805624	9176	7.85616	3.51807	27.6386	0.970059	0.110554	0.00388023	0.253527	5.58979e-08	3.13048e-08	1	0	0	0	0	0
AGCTATATAT	54	245	10	83	1977789221	123.95	2364805624	2450	4.53704	0.650602	2.95181	0.103603	0.0295181	0.00103603	0.366038	1.49248e-08	8.35842e-09	1	0	0	1	0	0
AGCTC	56	280	5	83	1977789221	123.95	2364805624	1400	5	0.674699	3.37349	0.118403	0.0168675	0.000592015	0.201694	8.52845e-09	4.77624e-09	1	0	0	1	0	0
AGCTCC	345	2267	6	83	1977789221	123.95	2364805624	13602	6.57101	4.15663	27.3133	0.958641	0.16388	0.00575185	0.318081	8.286e-08	4.64046e-08	1	0	0	1	0	0
AGCTCCATCC	1	4	10	83	1977789221	123.95	2364805624	40	4	0.0120482	0.0481928	0.00169147	0.000481928	1.69147e-05	0.322711	2.4367e-10	1.36464e-10	1	0	0	1	0	0
AGG	16224	143386	3	83	1977789221	123.95	2364805624	430158	8.83789	195.47	1727.54	60.6333	5.18263	0.1819	0.213906	2.62041e-06	1.46753e-06	1	1	0	0	0	0
AGGAGGG	25	120	7	83	1977789221	123.95	2364805624	840	4.8	0.301205	1.44578	0.0507441	0.0101205	0.000355209	0.271077	5.11707e-09	2.86574e-09	1	0	0	1	0	0
AGGAT	93	479	5	83	1977789221	123.95	2364805624	2395	5.15054	1.12048	5.77108	0.202554	0.0288554	0.00101277	0.207767	1.45897e-08	8.17078e-09	1	0	0	1	0	0
AGGATC	174	696	6	83	1977789221	123.95	2364805624	4176	4	2.09639	8.38554	0.294316	0.0503133	0.0017659	0.193626	2.54391e-08	1.42468e-08	1	0	0	1	0	0
AGGATG	79	316	6	83	1977789221	123.95	2364805624	1896	4	0.951807	3.80723	0.133626	0.0228434	0.000801757	0.193626	1.155e-08	6.46839e-09	1	0	0	1	0	0
AGGC	100275	1092584	4	83	1977789221	123.95	2364805624	4370336	10.8959	1208.13	13163.7	462.019	52.6547	1.84807	0.351622	2.6623e-05	1.49098e-05	1	1	0	0	0	0
AGGCAT	1	4	6	83	1977789221	123.95	2364805624	24	4	0.0120482	0.0481928	0.00169147	0.000289157	1.01488e-05	0.193626	1.46202e-10	8.18784e-11	1	0	0	1	0	0
AGGCATC	1440	8059	7	83	1977789221	123.95	2364805624	56413	5.59653	17.3494	97.0964	3.40789	0.679675	0.0238552	0.31606	3.43654e-07	1.92459e-07	1	0	0	1	0	0
AGGCCATCC	257	1309	9	83	1977789221	123.95	2364805624	11781	5.09339	3.09639	15.7711	0.553534	0.14194	0.0049818	0.36983	7.17669e-08	4.01921e-08	1	0	0	1	0	0
AGGCCC	71	302	6	83	1977789221	123.95	2364805624	1812	4.25352	0.855422	3.63855	0.127706	0.0218313	0.000766236	0.205899	1.10382e-08	6.18182e-09	1	0	0	1	0	0
AGGCCT	296	1184	6	83	1977789221	123.95	2364805624	7104	4	3.56627	14.2651	0.500675	0.0855904	0.00300405	0.193626	4.32758e-08	2.4236e-08	1	0	0	1	0	0
AGGCGC	1	4	6	83	1977789221	123.95	2364805624	24	4	0.0120482	0.0481928	0.00169147	0.000289157	1.01488e-05	0.193626	1.46202e-10	8.18784e-11	1	0	0	1	0	0
AGGG	947	5958	4	83	1977789221	123.95	2364805624	23832	6.29145	11.4096	71.7831	2.51945	0.287133	0.0100778	0.203032	1.45179e-07	8.13052e-08	1	0	0	0	0	0
AGGGAT	26	134	6	83	1977789221	123.95	2364805624	804	5.15385	0.313253	1.61446	0.0566643	0.00968675	0.000339986	0.24948	4.89777e-09	2.74293e-09	1	0	0	1	0	0
AGGGATG	56	307	7	83	1977789221	123.95	2364805624	2149	5.48214	0.674699	3.6988	0.12982	0.0258916	0.000908743	0.309601	1.30912e-08	7.33153e-09	1	0	0	1	0	0
AGGGATGG	461	1862	8	83	1977789221	123.95	2364805624	14896	4.03905	5.55422	22.4337	0.78738	0.17947	0.00629904	0.260689	9.07427e-08	5.08192e-08	1	0	0	1	0	0
AGGGCC	35	140	6	83	1977789221	123.95	2364805624	840	4	0.421687	1.68675	0.0592015	0.0101205	0.000355209	0.193626	5.11707e-09	2.86574e-09	1	0	0	1	0	0
AGGGCGGC	45	304	8	83	1977789221	123.95	2364805624	2432	6.75556	0.542169	3.66265	0.128552	0.0293012	0.00102841	0.436018	1.48151e-08	8.29701e-09	1	0	0	1	0	0
AGGGG	18	96	5	83	1977789221	123.95	2364805624	480	5.33333	0.216867	1.15663	0.0405953	0.00578313	0.000202977	0.215141	2.92404e-09	1.63757e-09	1	0	0	1	0	0
AGGGGC	14	56	6	83	1977789221	123.95	2364805624	336	4	0.168675	0.674699	0.0236806	0.00404819	0.000142084	0.193626	2.04683e-09	1.1463e-09	1	0	0	1	0	0
AGGGGG	144	623	6	83	1977789221	123.95	2364805624	3738	4.32639	1.73494	7.50602	0.263447	0.0450361	0.00158068	0.209426	2.2771e-08	1.27526e-08	1	0	0	1	0	0
AGGGGGG	10	40	7	83	1977789221	123.95	2364805624	280	4	0.120482	0.481928	0.0169147	0.00337349	0.000118403	0.225898	1.70569e-09	9.55248e-10	1	0	0	1	0	0
AT	228186	3351537	2	83	1977789221	123.95	2364805624	6703074	14.6877	2749.23	40380	1417.26	80.7599	2.83451	0.236995	4.08334e-05	2.28682e-05	1	1	0	0	0	0
ATATATCG	32	201	8	83	1977789221	123.95	2364805624	1608	6.28125	0.385542	2.42169	0.0849964	0.0193735	0.000679971	0.405405	9.79553e-09	5.48585e-09	1	0	0	1	0	0
ATATC	99	531	5	83	1977789221	123.95	2364805624	2655	5.36364	1.19277	6.39759	0.224543	0.031988	0.00112271	0.216363	1.61736e-08	9.0578e-09	1	0	0	1	0	0
ATATCATCC	139	867	9	83	1977789221	123.95	2364805624	7803	6.23741	1.6747	10.4458	0.366626	0.094012	0.00329964	0.452898	4.75339e-08	2.66207e-08	1	0	0	1	0	0
ATATCATGG	153	1001	9	83	1977789221	123.95	2364805624	9009	6.54248	1.84337	12.0602	0.423291	0.108542	0.00380962	0.475049	5.48806e-08	3.07351e-08	1	0	0	1	0	0
ATATCC	102	550	6	83	1977789221	123.95	2364805624	3300	5.39216	1.22892	6.62651	0.232577	0.039759	0.00139546	0.261016	2.01028e-08	1.12583e-08	1	0	0	1	0	0
ATATCG	103	628	6	83	1977789221	123.95	2364805624	3768	6.09709	1.24096	7.56627	0.265561	0.0453976	0.00159337	0.295139	2.29537e-08	1.28549e-08	1	0	0	1	0	0
ATATGC	73	292	6	83	1977789221	123.95	2364805624	1752	4	0.879518	3.51807	0.123477	0.0211084	0.000740864	0.193626	1.06727e-08	5.97712e-09	1	0	0	1	0	0
ATC	60801	588932	3	83	1977789221	123.95	2364805624	1766796	9.68622	732.542	7095.57	249.04	21.2867	0.747121	0.234439	1.07629e-05	6.0276e-06	1	1	0	0	0	0
ATCATCC	289	2414	7	83	1977789221	123.95	2364805624	16898	8.35294	3.48193	29.0843	1.0208	0.20359	0.00714562	0.471727	1.02938e-07	5.76492e-08	1	0	0	1	0	0
ATCATCCATCC	888	4151	11	83	1977789221	123.95	2364805624	45661	4.67455	10.6988	50.012	1.75532	0.550133	0.0193086	0.414845	2.78155e-07	1.55777e-07	1	0	0	1	0	0
ATCATCG	3	12	7	83	1977789221	123.95	2364805624	84	4	0.0361446	0.144578	0.00507441	0.00101205	3.55209e-05	0.225898	5.11707e-10	2.86574e-10	1	0	0	1	0	0
ATCATGGATGG	70	285	11	83	1977789221	123.95	2364805624	3135	4.07143	0.843373	3.43373	0.120517	0.0377711	0.00132569	0.361321	1.90976e-08	1.06954e-08	1	0	0	1	0	0
ATCC	28919	301011	4	83	1977789221	123.95	2364805624	1204044	10.4088	348.422	3626.64	127.288	14.5066	0.509151	0.335902	7.33473e-06	4.10772e-06	1	1	0	0	0	0
ATCCC	2	11	5	83	1977789221	123.95	2364805624	55	5.5	0.0240964	0.13253	0.00465155	0.000662651	2.32577e-05	0.221864	3.35046e-10	1.87638e-10	1	0	0	1	0	0
ATCCCC	2	13	6	83	1977789221	123.95	2364805624	78	6.5	0.0240964	0.156627	0.00549728	0.000939759	3.29837e-05	0.314643	4.75156e-10	2.66105e-10	1	0	0	1	0	0
ATCCCCC	1	4	7	83	1977789221	123.95	2364805624	28	4	0.0120482	0.0481928	0.00169147	0.000337349	1.18403e-05	0.225898	1.70569e-10	9.55248e-11	1	0	0	1	0	0
ATCG	491	3647	4	83	1977789221	123.95	2364805624	14588	7.4277	5.91566	43.9398	1.5422	0.175759	0.00616879	0.2397	8.88664e-08	4.97684e-08	1	0	0	0	0	0
ATCGGC	11	54	6	83	1977789221	123.95	2364805624	324	4.90909	0.13253	0.650602	0.0228349	0.00390361	0.000137009	0.237632	1.97373e-09	1.10536e-09	1	0	0	1	0	0
ATCGGGC	54	358	7	83	1977789221	123.95	2364805624	2506	6.62963	0.650602	4.31325	0.151387	0.0301928	0.00105971	0.374404	1.52659e-08	8.54947e-09	1	0	0	1	0	0
ATGC	181	1154	4	83	1977789221	123.95	2364805624	4616	6.37569	2.18072	13.9036	0.487989	0.0556145	0.00195196	0.20575	2.81195e-08	1.57479e-08	1	0	0	0	0	0
ATGCCC	90	360	6	83	1977789221	123.95	2364805624	2160	4	1.08434	4.33735	0.152232	0.0260241	0.000913394	0.193626	1.31582e-08	7.36905e-09	1	0	0	1	0	0
CCCCCCG	1	4	7	83	1977789221	123.95	2364805624	28	4	0.0120482	0.0481928	0.00169147	0.000337349	1.18403e-05	0.225898	1.70569e-10	9.55248e-11	1	0	0	1	0	0
CCCCCG	14	56	6	83	1977789221	123.95	2364805624	336	4	0.168675	0.674699	0.0236806	0.00404819	0.000142084	0.193626	2.04683e-09	1.1463e-09	1	0	0	1	0	0
CCCCG	1	5	5	83	1977789221	123.95	2364805624	25	5	0.0120482	0.060241	0.00211434	0.000301205	1.05717e-05	0.201694	1.52294e-10	8.529e-11	1	0	0	1	0	0
CCCCGG	5	21	6	83	1977789221	123.95	2364805624	126	4.2	0.060241	0.253012	0.00888022	0.00151807	5.32813e-05	0.203308	7.6756e-10	4.29862e-10	1	0	0	1	0	0
CCCG	9	63	4	83	1977789221	123.95	2364805624	252	7	0.108434	0.759036	0.0266407	0.00303614	0.000106563	0.225898	1.53512e-09	8.59723e-10	1	0	0	0	0	0
CCCGG	1	5	5	83	1977789221	123.95	2364805624	25	5	0.0120482	0.060241	0.00211434	0.000301205	1.05717e-05	0.201694	1.52294e-10	8.529e-11	1	0	0	1	0	0
CCG	84	737	3	83	1977789221	123.95	2364805624	2211	8.77381	1.01205	8.87952	0.311654	0.0266386	0.000934961	0.212355	1.34689e-08	7.54305e-09	1	0	0	0	0	0
CG	13	188	2	83	1977789221	123.95	2364805624	376	14.4615	0.156627	2.26506	0.0794991	0.00453012	0.000158998	0.233345	2.2905e-09	1.28276e-09	1	0	0	0	0	0
