# Supplementary material for: Profiles of telomeric repeats in Insecta reveal diverse forms of telomeric motifs in Hymenopterans
Source: Life Sci Alliance. 2022 Apr 1;5(7):e202101163. doi: 10.26508/lsa.202101163 (PMC8977481; doi:10.26508/lsa.202101163)
Supplement: Supplemental Data 2. — Tandem repeat statistics and TRIP TRM calls for 41 species with simple tandem type TRM. [file LSA-2021-01163_Supplemental_Data_2.zip › DataS2/ZOONE_output.csv.1.filtered.xlsx]

## Sheet: Sheet1
Unnamed: 0	reads	repeats	unit_len	avg_genome_cov	genome_size	eff_read_len	num_reads	repeats_total_len	repeats_per_read	reads_per_genome	repeats_per_genome	repeats_per_million_reads	repeats_len_per_genome	repeats_len_per_million_reads	percent_repeats_len_per_read	percent_repeats_len_per_genome	percent_repeat_unit_in_sequences	avg_genome_cov_filter	repeat_containing_reads_filter	repeats_len_per_million_reads_filter	unit_len_filter	percent_repeats_len_per_read_filter	qualified
AAAAAAAGAAGACAAGAAGAAGAAG	1	4	25	47.19	464273917	100	219108840	100	4	0.0211909	0.0847637	0.0182558	0.00211909	0.000456394	1	4.56432e-09	4.56394e-09	1	0	0	1	1	0
AAAAAAATGTGGATTGAAGGAG	1	4	22	47.19	464273917	100	219108840	88	4	0.0211909	0.0847637	0.0182558	0.0018648	0.000401627	0.88	4.0166e-09	4.01627e-09	1	0	0	1	1	0
AAAAAAC	1	4	7	47.19	464273917	100	219108840	28	4	0.0211909	0.0847637	0.0182558	0.000593346	0.00012779	0.28	1.27801e-09	1.2779e-09	1	0	0	1	0	0
AAAAAAG	1	4	7	47.19	464273917	100	219108840	28	4	0.0211909	0.0847637	0.0182558	0.000593346	0.00012779	0.28	1.27801e-09	1.2779e-09	1	0	0	1	0	0
AAAAAAGAAAG	1	4	11	47.19	464273917	100	219108840	44	4	0.0211909	0.0847637	0.0182558	0.000932401	0.000200813	0.44	2.0083e-09	2.00813e-09	1	0	0	1	0	0
AAAAAAT	3	12	7	47.19	464273917	100	219108840	84	4	0.0635728	0.254291	0.0547673	0.00178004	0.000383371	0.28	3.83403e-09	3.83371e-09	1	0	0	1	0	0
AAAAAC	219	944	6	47.19	464273917	100	219108840	5664	4.3105	4.64081	20.0042	4.30836	0.120025	0.0258502	0.25863	2.58523e-07	2.58502e-07	1	0	0	1	0	0
AAAAAG	107	805	6	47.19	464273917	100	219108840	4830	7.52336	2.26743	17.0587	3.67397	0.102352	0.0220438	0.451402	2.20456e-07	2.20438e-07	1	0	0	1	0	0
AAAAAGATAATT	1	5	12	47.19	464273917	100	219108840	60	5	0.0211909	0.105955	0.0228197	0.00127146	0.000273837	0.6	2.73859e-09	2.73837e-09	1	0	0	1	1	0
AAAAAGGCTT	2	8	10	47.19	464273917	100	219108840	80	4	0.0423819	0.169527	0.0365115	0.00169527	0.000365115	0.4	3.65145e-09	3.65115e-09	1	0	0	1	0	0
AAAAAGTTGCC	1	4	11	47.19	464273917	100	219108840	44	4	0.0211909	0.0847637	0.0182558	0.000932401	0.000200813	0.44	2.0083e-09	2.00813e-09	1	0	0	1	0	0
AAAAAT	379	1517	6	47.19	464273917	100	219108840	9102	4.00264	8.03136	32.1466	6.9235	0.19288	0.041541	0.240158	4.15444e-07	4.1541e-07	1	0	0	1	0	0
AAAAATT	1	4	7	47.19	464273917	100	219108840	28	4	0.0211909	0.0847637	0.0182558	0.000593346	0.00012779	0.28	1.27801e-09	1.2779e-09	1	0	0	1	0	0
AAAAATTGGGG	4	26	11	47.19	464273917	100	219108840	286	6.5	0.0847637	0.550964	0.118662	0.00606061	0.00130529	0.715	1.30539e-08	1.30529e-08	1	0	0	1	1	0
AAAAC	26952	224504	5	47.19	464273917	100	219108840	1122520	8.32977	571.138	4757.45	1024.62	23.7872	5.12312	0.416489	5.12354e-05	5.12312e-05	1	1	1	1	0	0
AAAACAAAGC	1	4	10	47.19	464273917	100	219108840	40	4	0.0211909	0.0847637	0.0182558	0.000847637	0.000182558	0.4	1.82573e-09	1.82558e-09	1	0	0	1	0	0
AAAACAC	1	4	7	47.19	464273917	100	219108840	28	4	0.0211909	0.0847637	0.0182558	0.000593346	0.00012779	0.28	1.27801e-09	1.2779e-09	1	0	0	1	0	0
AAAACATTCCGATATCAATGC	1	4	21	47.19	464273917	100	219108840	84	4	0.0211909	0.0847637	0.0182558	0.00178004	0.000383371	0.84	3.83403e-09	3.83371e-09	1	0	0	1	1	0
AAAACC	40	160	6	47.19	464273917	100	219108840	960	4	0.847637	3.39055	0.730231	0.0203433	0.00438138	0.24	4.38174e-08	4.38138e-08	1	0	0	1	0	0
AAAACCTAACCT	155	798	12	47.19	464273917	100	219108840	9576	5.14839	3.28459	16.9104	3.64203	0.202924	0.0437043	0.617806	4.37079e-07	4.37043e-07	1	0	0	1	1	0
AAAACGATTAATTGATAG	1	4	18	47.19	464273917	100	219108840	72	4	0.0211909	0.0847637	0.0182558	0.00152575	0.000328604	0.72	3.28631e-09	3.28604e-09	1	0	0	1	1	0
AAAACGCCAACCAAGGTGCCGAGC	2	8	24	47.19	464273917	100	219108840	192	4	0.0423819	0.169527	0.0365115	0.00406866	0.000876277	0.96	8.76349e-09	8.76277e-09	1	0	0	1	1	0
AAAACGT	34	136	7	47.19	464273917	100	219108840	952	4	0.720492	2.88197	0.620696	0.0201738	0.00434487	0.28	4.34523e-08	4.34487e-08	1	0	0	1	0	0
AAAAG	538	3029	5	47.19	464273917	100	219108840	15145	5.63011	11.4007	64.1873	13.8242	0.320937	0.0691209	0.281506	6.91266e-07	6.91209e-07	1	0	0	1	0	0
AAAAGAAAAGGTC	1	4	13	47.19	464273917	100	219108840	52	4	0.0211909	0.0847637	0.0182558	0.00110193	0.000237325	0.52	2.37344e-09	2.37325e-09	1	0	0	1	1	0
AAAAGAG	1	4	7	47.19	464273917	100	219108840	28	4	0.0211909	0.0847637	0.0182558	0.000593346	0.00012779	0.28	1.27801e-09	1.2779e-09	1	0	0	1	0	0
AAAAGATG	1	5	8	47.19	464273917	100	219108840	40	5	0.0211909	0.105955	0.0228197	0.000847637	0.000182558	0.4	1.82573e-09	1.82558e-09	1	0	0	1	0	0
AAAAGC	1	4	6	47.19	464273917	100	219108840	24	4	0.0211909	0.0847637	0.0182558	0.000508582	0.000109535	0.24	1.09544e-09	1.09535e-09	1	0	0	1	0	0
AAAAGG	51	204	6	47.19	464273917	100	219108840	1224	4	1.08074	4.32295	0.931044	0.0259377	0.00558626	0.24	5.58672e-08	5.58626e-08	1	0	0	1	0	0
AAAAGGAGGAAG	4	32	12	47.19	464273917	100	219108840	384	8	0.0847637	0.67811	0.146046	0.00813732	0.00175255	0.96	1.7527e-08	1.75255e-08	1	0	0	1	1	0
AAAAGGCG	5	25	8	47.19	464273917	100	219108840	200	5	0.105955	0.529773	0.114099	0.00423819	0.000912788	0.4	9.12863e-09	9.12788e-09	1	0	0	1	0	0
AAAAGTAAAGTAAGT	1	6	15	47.19	464273917	100	219108840	90	6	0.0211909	0.127146	0.0273837	0.00190718	0.000410755	0.9	4.10788e-09	4.10755e-09	1	0	0	1	1	0
AAAAT	855	4697	5	47.19	464273917	100	219108840	23485	5.49357	18.1182	99.5338	21.4368	0.497669	0.107184	0.274678	1.07193e-06	1.07184e-06	1	0	0	1	0	0
AAAATAT	15	60	7	47.19	464273917	100	219108840	420	4	0.317864	1.27146	0.273837	0.00890019	0.00191686	0.28	1.91701e-08	1.91686e-08	1	0	0	1	0	0
AAAATATCTAT	1	5	11	47.19	464273917	100	219108840	55	5	0.0211909	0.105955	0.0228197	0.0011655	0.000251017	0.55	2.51037e-09	2.51017e-09	1	0	0	1	1	0
AAAATC	51	280	6	47.19	464273917	100	219108840	1680	5.4902	1.08074	5.93346	1.2779	0.0356008	0.00766742	0.329412	7.66805e-08	7.66742e-08	1	0	0	1	0	0
AAAATCCT	2	11	8	47.19	464273917	100	219108840	88	5.5	0.0423819	0.2331	0.0502034	0.0018648	0.000401627	0.44	4.0166e-09	4.01627e-09	1	0	0	1	0	0
AAAATCG	1	4	7	47.19	464273917	100	219108840	28	4	0.0211909	0.0847637	0.0182558	0.000593346	0.00012779	0.28	1.27801e-09	1.2779e-09	1	0	0	1	0	0
AAAATCTCCTCC	1	4	12	47.19	464273917	100	219108840	48	4	0.0211909	0.0847637	0.0182558	0.00101716	0.000219069	0.48	2.19087e-09	2.19069e-09	1	0	0	1	0	0
AAAATG	28	112	6	47.19	464273917	100	219108840	672	4	0.593346	2.37338	0.511161	0.0142403	0.00306697	0.24	3.06722e-08	3.06697e-08	1	0	0	1	0	0
AAAATT	598	2447	6	47.19	464273917	100	219108840	14682	4.09197	12.6722	51.8542	11.168	0.311125	0.0670078	0.245518	6.70133e-07	6.70078e-07	1	0	0	1	0	0
AAAATTGGGG	1	4	10	47.19	464273917	100	219108840	40	4	0.0211909	0.0847637	0.0182558	0.000847637	0.000182558	0.4	1.82573e-09	1.82558e-09	1	0	0	1	0	0
AAAATTGGGGG	1	4	11	47.19	464273917	100	219108840	44	4	0.0211909	0.0847637	0.0182558	0.000932401	0.000200813	0.44	2.0083e-09	2.00813e-09	1	0	0	1	0	0
AAAATTT	354	1504	7	47.19	464273917	100	219108840	10528	4.24859	7.50159	31.8712	6.86417	0.223098	0.0480492	0.297401	4.80531e-07	4.80492e-07	1	0	0	1	0	0
AAAC	5248	36005	4	47.19	464273917	100	219108840	144020	6.86071	111.21	762.979	164.325	3.05192	0.657299	0.274428	6.57353e-06	6.57299e-06	1	0	0	0	0	0
AAACAAATAAACCAGCTG	2	10	18	47.19	464273917	100	219108840	180	5	0.0423819	0.211909	0.0456394	0.00381437	0.00082151	0.9	8.21577e-09	8.2151e-09	1	0	0	1	1	0
AAACAC	3	12	6	47.19	464273917	100	219108840	72	4	0.0635728	0.254291	0.0547673	0.00152575	0.000328604	0.24	3.28631e-09	3.28604e-09	1	0	0	1	0	0
AAACAGATTCAG	2	11	12	47.19	464273917	100	219108840	132	5.5	0.0423819	0.2331	0.0502034	0.0027972	0.00060244	0.66	6.0249e-09	6.0244e-09	1	0	0	1	1	0
AAACAT	37	148	6	47.19	464273917	100	219108840	888	4	0.784064	3.13626	0.675463	0.0188175	0.00405278	0.24	4.05311e-08	4.05278e-08	1	0	0	1	0	0
AAACATCTCGAATGTTCGGG	2	8	20	47.19	464273917	100	219108840	160	4	0.0423819	0.169527	0.0365115	0.00339055	0.000730231	0.8	7.30291e-09	7.30231e-09	1	0	0	1	1	0
AAACC	390	2072	5	47.19	464273917	100	219108840	10360	5.31282	8.26446	43.9076	9.45649	0.219538	0.0472824	0.265641	4.72863e-07	4.72824e-07	1	0	0	1	0	0
AAACCT	19	92	6	47.19	464273917	100	219108840	552	4.84211	0.402628	1.94957	0.419883	0.0116974	0.0025193	0.290526	2.5195e-08	2.5193e-08	1	0	0	1	0	0
AAACCTC	10	40	7	47.19	464273917	100	219108840	280	4	0.211909	0.847637	0.182558	0.00593346	0.0012779	0.28	1.27801e-08	1.2779e-08	1	0	0	1	0	0
AAACG	6	36	5	47.19	464273917	100	219108840	180	6	0.127146	0.762873	0.164302	0.00381437	0.00082151	0.3	8.21577e-09	8.2151e-09	1	0	0	1	0	0
AAACGT	54	249	6	47.19	464273917	100	219108840	1494	4.61111	1.14431	5.27654	1.13642	0.0316592	0.00681853	0.276667	6.81909e-08	6.81853e-08	1	0	0	1	0	0
AAACT	99	588	5	47.19	464273917	100	219108840	2940	5.93939	2.0979	12.4603	2.6836	0.0623013	0.013418	0.29697	1.34191e-07	1.3418e-07	1	0	0	1	0	0
AAACTC	9	36	6	47.19	464273917	100	219108840	216	4	0.190718	0.762873	0.164302	0.00457724	0.000985811	0.24	9.85892e-09	9.85811e-09	1	0	0	1	0	0
AAACTGGCCGTACC	1	4	14	47.19	464273917	100	219108840	56	4	0.0211909	0.0847637	0.0182558	0.00118669	0.000255581	0.56	2.55602e-09	2.55581e-09	1	0	0	1	1	0
AAAG	11089	88030	4	47.19	464273917	100	219108840	352120	7.9385	234.986	1865.44	401.764	7.46175	1.60706	0.31754	1.60719e-05	1.60706e-05	1	0	0	0	0	0
AAAGAAAGAAG	278	1292	11	47.19	464273917	100	219108840	14212	4.64748	5.89108	27.3787	5.89661	0.301166	0.0648627	0.511223	6.48681e-07	6.48627e-07	1	0	0	1	1	0
AAAGAAG	22	88	7	47.19	464273917	100	219108840	616	4	0.4662	1.8648	0.401627	0.0130536	0.00281139	0.28	2.81162e-08	2.81139e-08	1	0	0	1	0	0
AAAGAAGGG	6	63	9	47.19	464273917	100	219108840	567	10.5	0.127146	1.33503	0.287528	0.0120153	0.00258776	0.945	2.58797e-08	2.58776e-08	1	0	0	1	1	0
AAAGAATT	1	6	8	47.19	464273917	100	219108840	48	6	0.0211909	0.127146	0.0273837	0.00101716	0.000219069	0.48	2.19087e-09	2.19069e-09	1	0	0	1	0	0
AAAGAATTGAATTG	154	630	14	47.19	464273917	100	219108840	8820	4.09091	3.2634	13.3503	2.87528	0.186904	0.040254	0.572727	4.02573e-07	4.0254e-07	1	0	0	1	1	0
AAAGACC	2	8	7	47.19	464273917	100	219108840	56	4	0.0423819	0.169527	0.0365115	0.00118669	0.000255581	0.28	2.55602e-09	2.55581e-09	1	0	0	1	0	0
AAAGACCAAAGATC	1	4	14	47.19	464273917	100	219108840	56	4	0.0211909	0.0847637	0.0182558	0.00118669	0.000255581	0.56	2.55602e-09	2.55581e-09	1	0	0	1	1	0
AAAGAG	2	32	6	47.19	464273917	100	219108840	192	16	0.0423819	0.67811	0.146046	0.00406866	0.000876277	0.96	8.76349e-09	8.76277e-09	1	0	0	1	1	0
AAAGAGG	41	400	7	47.19	464273917	100	219108840	2800	9.7561	0.868828	8.47637	1.82558	0.0593346	0.012779	0.682927	1.27801e-07	1.2779e-07	1	0	0	1	1	0
AAAGAGTGTTACG	151	831	13	47.19	464273917	100	219108840	10803	5.50331	3.19983	17.6097	3.79264	0.228926	0.0493043	0.71543	4.93083e-07	4.93043e-07	1	0	0	1	1	0
AAAGAGTTGAAG	1	4	12	47.19	464273917	100	219108840	48	4	0.0211909	0.0847637	0.0182558	0.00101716	0.000219069	0.48	2.19087e-09	2.19069e-09	1	0	0	1	0	0
AAAGAT	22	88	6	47.19	464273917	100	219108840	528	4	0.4662	1.8648	0.401627	0.0111888	0.00240976	0.24	2.40996e-08	2.40976e-08	1	0	0	1	0	0
AAAGATC	6	29	7	47.19	464273917	100	219108840	203	4.83333	0.127146	0.614537	0.132354	0.00430176	0.00092648	0.338333	9.26556e-09	9.2648e-09	1	0	0	1	0	0
AAAGATTC	2	12	8	47.19	464273917	100	219108840	96	6	0.0423819	0.254291	0.0547673	0.00203433	0.000438138	0.48	4.38174e-09	4.38138e-09	1	0	0	1	0	0
AAAGC	217	3581	5	47.19	464273917	100	219108840	17905	16.5023	4.59843	75.8847	16.3435	0.379424	0.0817174	0.825115	8.17241e-07	8.17174e-07	1	0	0	1	1	0
AAAGCAACG	1	5	9	47.19	464273917	100	219108840	45	5	0.0211909	0.105955	0.0228197	0.000953592	0.000205377	0.45	2.05394e-09	2.05377e-09	1	0	0	1	0	0
AAAGCCCAACACCAG	1	6	15	47.19	464273917	100	219108840	90	6	0.0211909	0.127146	0.0273837	0.00190718	0.000410755	0.9	4.10788e-09	4.10755e-09	1	0	0	1	1	0
AAAGCGAAGC	62	442	10	47.19	464273917	100	219108840	4420	7.12903	1.31384	9.36639	2.01726	0.0936639	0.0201726	0.712903	2.01743e-07	2.01726e-07	1	0	0	1	1	0
AAAGG	186	1012	5	47.19	464273917	100	219108840	5060	5.44086	3.94151	21.4452	4.61871	0.107226	0.0230935	0.272043	2.30954e-07	2.30935e-07	1	0	0	1	0	0
AAAGGAAG	312	1530	8	47.19	464273917	100	219108840	12240	4.90385	6.61157	32.4221	6.98283	0.259377	0.0558626	0.392308	5.58672e-07	5.58626e-07	1	0	0	1	0	0
AAAGGAAGGACCCTTTCCCCCCAC	1	4	24	47.19	464273917	100	219108840	96	4	0.0211909	0.0847637	0.0182558	0.00203433	0.000438138	0.96	4.38174e-09	4.38138e-09	1	0	0	1	1	0
AAAGGAGGAATGGAAGGAGAGG	1	4	22	47.19	464273917	100	219108840	88	4	0.0211909	0.0847637	0.0182558	0.0018648	0.000401627	0.88	4.0166e-09	4.01627e-09	1	0	0	1	1	0
AAAGGC	17	68	6	47.19	464273917	100	219108840	408	4	0.360246	1.44098	0.310348	0.0086459	0.00186209	0.24	1.86224e-08	1.86209e-08	1	0	0	1	0	0
AAAGGG	3	12	6	47.19	464273917	100	219108840	72	4	0.0635728	0.254291	0.0547673	0.00152575	0.000328604	0.24	3.28631e-09	3.28604e-09	1	0	0	1	0	0
AAAGGGAAGG	2	20	10	47.19	464273917	100	219108840	200	10	0.0423819	0.423819	0.0912788	0.00423819	0.000912788	1	9.12863e-09	9.12788e-09	1	0	0	1	1	0
AAAGGTAAGG	1	4	10	47.19	464273917	100	219108840	40	4	0.0211909	0.0847637	0.0182558	0.000847637	0.000182558	0.4	1.82573e-09	1.82558e-09	1	0	0	1	0	0
AAAGGTG	13	54	7	47.19	464273917	100	219108840	378	4.15385	0.275482	1.14431	0.246453	0.00801017	0.00172517	0.290769	1.72531e-08	1.72517e-08	1	0	0	1	0	0
AAAGT	1267	7136	5	47.19	464273917	100	219108840	35680	5.6322	26.8489	151.218	32.5683	0.756092	0.162841	0.28161	1.62855e-06	1.62841e-06	1	0	0	1	0	0
AAAGTAT	23	92	7	47.19	464273917	100	219108840	644	4	0.487391	1.94957	0.419883	0.013647	0.00293918	0.28	2.93942e-08	2.93918e-08	1	0	0	1	0	0
AAAGTC	27	108	6	47.19	464273917	100	219108840	648	4	0.572155	2.28862	0.492906	0.0137317	0.00295743	0.24	2.95768e-08	2.95743e-08	1	0	0	1	0	0
AAAGTTC	35	219	7	47.19	464273917	100	219108840	1533	6.25714	0.741683	4.64081	0.999503	0.0324857	0.00699652	0.438	6.9971e-08	6.99652e-08	1	0	0	1	0	0
AAAGTTG	13	52	7	47.19	464273917	100	219108840	364	4	0.275482	1.10193	0.237325	0.0077135	0.00166127	0.28	1.66141e-08	1.66127e-08	1	0	0	1	0	0
AAAT	6367	40453	4	47.19	464273917	100	219108840	161812	6.35354	134.923	857.237	184.625	3.42895	0.738501	0.254142	7.38561e-06	7.38501e-06	1	0	0	0	0	0
AAATAAT	31	124	7	47.19	464273917	100	219108840	868	4	0.656919	2.62768	0.565929	0.0183937	0.0039615	0.28	3.96183e-08	3.9615e-08	1	0	0	1	0	0
AAATAC	33	132	6	47.19	464273917	100	219108840	792	4	0.699301	2.7972	0.60244	0.0167832	0.00361464	0.24	3.61494e-08	3.61464e-08	1	0	0	1	0	0
AAATAG	9	36	6	47.19	464273917	100	219108840	216	4	0.190718	0.762873	0.164302	0.00457724	0.000985811	0.24	9.85892e-09	9.85811e-09	1	0	0	1	0	0
AAATAT	87	348	6	47.19	464273917	100	219108840	2088	4	1.84361	7.37444	1.58825	0.0442467	0.00952951	0.24	9.53029e-08	9.52951e-08	1	0	0	1	0	0
AAATATC	2	9	7	47.19	464273917	100	219108840	63	4.5	0.0423819	0.190718	0.0410755	0.00133503	0.000287528	0.315	2.87552e-09	2.87528e-09	1	0	0	1	0	0
AAATATTATATCTG	2	14	14	47.19	464273917	100	219108840	196	7	0.0423819	0.296673	0.0638952	0.00415342	0.000894533	0.98	8.94606e-09	8.94533e-09	1	0	0	1	1	0
AAATC	6	30	5	47.19	464273917	100	219108840	150	5	0.127146	0.635728	0.136918	0.00317864	0.000684591	0.25	6.84647e-09	6.84591e-09	1	0	0	1	0	0
AAATCAG	117	507	7	47.19	464273917	100	219108840	3549	4.33333	2.47934	10.7438	2.31392	0.0752066	0.0161974	0.303333	1.61988e-07	1.61974e-07	1	0	0	1	0	0
AAATCAGTTATGGCACAATT	1	4	20	47.19	464273917	100	219108840	80	4	0.0211909	0.0847637	0.0182558	0.00169527	0.000365115	0.8	3.65145e-09	3.65115e-09	1	0	0	1	1	0
AAATCCT	1	5	7	47.19	464273917	100	219108840	35	5	0.0211909	0.105955	0.0228197	0.000741683	0.000159738	0.35	1.59751e-09	1.59738e-09	1	0	0	1	0	0
AAATCTATTGCTCCC	2	8	15	47.19	464273917	100	219108840	120	4	0.0423819	0.169527	0.0365115	0.00254291	0.000547673	0.6	5.47718e-09	5.47673e-09	1	0	0	1	1	0
AAATG	86	455	5	47.19	464273917	100	219108840	2275	5.2907	1.82242	9.64187	2.07659	0.0482094	0.010383	0.264535	1.03838e-07	1.0383e-07	1	0	0	1	0	0
AAATGAGTCAGAGAGAGT	2	10	18	47.19	464273917	100	219108840	180	5	0.0423819	0.211909	0.0456394	0.00381437	0.00082151	0.9	8.21577e-09	8.2151e-09	1	0	0	1	1	0
AAATGAT	13	52	7	47.19	464273917	100	219108840	364	4	0.275482	1.10193	0.237325	0.0077135	0.00166127	0.28	1.66141e-08	1.66127e-08	1	0	0	1	0	0
AAATGC	1	4	6	47.19	464273917	100	219108840	24	4	0.0211909	0.0847637	0.0182558	0.000508582	0.000109535	0.24	1.09544e-09	1.09535e-09	1	0	0	1	0	0
AAATGCCCTAAGCCT	12	67	15	47.19	464273917	100	219108840	1005	5.58333	0.254291	1.41979	0.305784	0.0212969	0.00458676	0.8375	4.58714e-08	4.58676e-08	1	0	0	1	1	0
AAATGT	10	40	6	47.19	464273917	100	219108840	240	4	0.211909	0.847637	0.182558	0.00508582	0.00109535	0.24	1.09544e-08	1.09535e-08	1	0	0	1	0	0
AAATGTAATG	108	516	10	47.19	464273917	100	219108840	5160	4.77778	2.28862	10.9345	2.35499	0.109345	0.0235499	0.477778	2.35519e-07	2.35499e-07	1	0	0	1	0	0
AAATT	600	3101	5	47.19	464273917	100	219108840	15505	5.16833	12.7146	65.7131	14.1528	0.328565	0.0707639	0.258417	7.07697e-07	7.07639e-07	1	0	0	1	0	0
AAATTAGCTGCC	52	270	12	47.19	464273917	100	219108840	3240	5.19231	1.10193	5.72155	1.23226	0.0686586	0.0147872	0.623077	1.47884e-07	1.47872e-07	1	0	0	1	1	0
AAATTAT	6	24	7	47.19	464273917	100	219108840	168	4	0.127146	0.508582	0.109535	0.00356008	0.000766742	0.28	7.66805e-09	7.66742e-09	1	0	0	1	0	0
AAATTATACAT	11	50	11	47.19	464273917	100	219108840	550	4.54545	0.2331	1.05955	0.228197	0.011655	0.00251017	0.5	2.51037e-08	2.51017e-08	1	0	0	1	0	0
AAATTCAGGAC	1	5	11	47.19	464273917	100	219108840	55	5	0.0211909	0.105955	0.0228197	0.0011655	0.000251017	0.55	2.51037e-09	2.51017e-09	1	0	0	1	1	0
AAATTCGTTGCT	196	1145	12	47.19	464273917	100	219108840	13740	5.84184	4.15342	24.2636	5.22571	0.291163	0.0627086	0.70102	6.27137e-07	6.27086e-07	1	0	0	1	1	0
AAATTCTCTCCC	1	4	12	47.19	464273917	100	219108840	48	4	0.0211909	0.0847637	0.0182558	0.00101716	0.000219069	0.48	2.19087e-09	2.19069e-09	1	0	0	1	0	0
AAATTG	16	64	6	47.19	464273917	100	219108840	384	4	0.339055	1.35622	0.292092	0.00813732	0.00175255	0.24	1.7527e-08	1.75255e-08	1	0	0	1	0	0
AAATTGC	32	183	7	47.19	464273917	100	219108840	1281	5.71875	0.67811	3.87794	0.835201	0.0271456	0.00584641	0.400313	5.84689e-08	5.84641e-08	1	0	0	1	0	0
AAATTT	236	944	6	47.19	464273917	100	219108840	5664	4	5.00106	20.0042	4.30836	0.120025	0.0258502	0.24	2.58523e-07	2.58502e-07	1	0	0	1	0	0
AAC	5572	52714	3	47.19	464273917	100	219108840	158142	9.46052	118.076	1117.06	240.584	3.35118	0.721751	0.283816	7.2181e-06	7.21751e-06	1	0	0	0	0	0
AACAACAGC	1	4	9	47.19	464273917	100	219108840	36	4	0.0211909	0.0847637	0.0182558	0.000762873	0.000164302	0.36	1.64315e-09	1.64302e-09	1	0	0	1	0	0
AACAAG	63	252	6	47.19	464273917	100	219108840	1512	4	1.33503	5.34011	1.15011	0.0320407	0.00690068	0.24	6.90125e-08	6.90068e-08	1	0	0	1	0	0
AACAAGGGCGTC	1	4	12	47.19	464273917	100	219108840	48	4	0.0211909	0.0847637	0.0182558	0.00101716	0.000219069	0.48	2.19087e-09	2.19069e-09	1	0	0	1	0	0
AACAAGT	1	5	7	47.19	464273917	100	219108840	35	5	0.0211909	0.105955	0.0228197	0.000741683	0.000159738	0.35	1.59751e-09	1.59738e-09	1	0	0	1	0	0
AACAAT	33	132	6	47.19	464273917	100	219108840	792	4	0.699301	2.7972	0.60244	0.0167832	0.00361464	0.24	3.61494e-08	3.61464e-08	1	0	0	1	0	0
AACAC	249	1422	5	47.19	464273917	100	219108840	7110	5.71084	5.27654	30.1335	6.48993	0.150668	0.0324496	0.285542	3.24523e-07	3.24496e-07	1	0	0	1	0	0
AACACAC	1	4	7	47.19	464273917	100	219108840	28	4	0.0211909	0.0847637	0.0182558	0.000593346	0.00012779	0.28	1.27801e-09	1.2779e-09	1	0	0	1	0	0
AACACC	5	40	6	47.19	464273917	100	219108840	240	8	0.105955	0.847637	0.182558	0.00508582	0.00109535	0.48	1.09544e-08	1.09535e-08	1	0	0	1	0	0
AACACCAACCCC	1	4	12	47.19	464273917	100	219108840	48	4	0.0211909	0.0847637	0.0182558	0.00101716	0.000219069	0.48	2.19087e-09	2.19069e-09	1	0	0	1	0	0
AACACGCAGGTCTTAGGT	2	9	18	47.19	464273917	100	219108840	162	4.5	0.0423819	0.190718	0.0410755	0.00343293	0.000739359	0.81	7.39419e-09	7.39359e-09	1	0	0	1	1	0
AACACT	58	236	6	47.19	464273917	100	219108840	1416	4.06897	1.22907	5.00106	1.07709	0.0300064	0.00646254	0.244138	6.46307e-08	6.46254e-08	1	0	0	1	0	0
AACAG	69	379	5	47.19	464273917	100	219108840	1895	5.49275	1.46217	8.03136	1.72973	0.0401568	0.00864867	0.274638	8.64938e-08	8.64867e-08	1	0	0	1	0	0
AACAGAAGC	3	13	9	47.19	464273917	100	219108840	117	4.33333	0.0635728	0.275482	0.0593312	0.00247934	0.000533981	0.39	5.34025e-09	5.33981e-09	1	0	0	1	0	0
AACAGATCCGG	9	36	11	47.19	464273917	100	219108840	396	4	0.190718	0.762873	0.164302	0.00839161	0.00180732	0.44	1.80747e-08	1.80732e-08	1	0	0	1	0	0
AACAGC	31	125	6	47.19	464273917	100	219108840	750	4.03226	0.656919	2.64887	0.570493	0.0158932	0.00342296	0.241935	3.42324e-08	3.42296e-08	1	0	0	1	0	0
AACAT	373	2705	5	47.19	464273917	100	219108840	13525	7.25201	7.90422	57.3215	12.3455	0.286607	0.0617273	0.362601	6.17324e-07	6.17273e-07	1	0	0	1	0	0
AACATAACCT	1361	6175	10	47.19	464273917	100	219108840	61750	4.53711	28.8409	130.854	28.1823	1.30854	0.281823	0.453711	2.81847e-06	2.81823e-06	1	0	0	1	0	0
AACATAGAAT	6	43	10	47.19	464273917	100	219108840	430	7.16667	0.127146	0.91121	0.196249	0.0091121	0.00196249	0.716667	1.96266e-08	1.96249e-08	1	0	0	1	1	0
AACATT	11	44	6	47.19	464273917	100	219108840	264	4	0.2331	0.932401	0.200813	0.00559441	0.00120488	0.24	1.20498e-08	1.20488e-08	1	0	0	1	0	0
AACC	1076	7030	4	47.19	464273917	100	219108840	28120	6.53346	22.8014	148.972	32.0845	0.595889	0.128338	0.261338	1.28349e-06	1.28338e-06	1	0	0	0	0	0
AACCAC	2	8	6	47.19	464273917	100	219108840	48	4	0.0423819	0.169527	0.0365115	0.00101716	0.000219069	0.24	2.19087e-09	2.19069e-09	1	0	0	1	0	0
AACCAG	2	8	6	47.19	464273917	100	219108840	48	4	0.0423819	0.169527	0.0365115	0.00101716	0.000219069	0.24	2.19087e-09	2.19069e-09	1	0	0	1	0	0
AACCAGCAACCC	2	9	12	47.19	464273917	100	219108840	108	4.5	0.0423819	0.190718	0.0410755	0.00228862	0.000492906	0.54	4.92946e-09	4.92906e-09	1	0	0	1	1	0
AACCAT	18	72	6	47.19	464273917	100	219108840	432	4	0.381437	1.52575	0.328604	0.00915448	0.00197162	0.24	1.97178e-08	1.97162e-08	1	0	0	1	0	0
AACCC	6713	45076	5	47.19	464273917	100	219108840	225380	6.71473	142.255	955.202	205.724	4.77601	1.02862	0.335737	1.02871e-05	1.02862e-05	1	0	0	1	0	0
AACCCC	7	29	6	47.19	464273917	100	219108840	174	4.14286	0.148337	0.614537	0.132354	0.00368722	0.000794126	0.248571	7.94191e-09	7.94126e-09	1	0	0	1	0	0
AACCCG	1	4	6	47.19	464273917	100	219108840	24	4	0.0211909	0.0847637	0.0182558	0.000508582	0.000109535	0.24	1.09544e-09	1.09535e-09	1	0	0	1	0	0
AACCCT	12	83	6	47.19	464273917	100	219108840	498	6.91667	0.254291	1.75885	0.378807	0.0105531	0.00227284	0.415	2.27303e-08	2.27284e-08	1	0	0	1	0	0
AACCT	1874589	25118523	5	47.19	464273917	100	219108840	125592615	13.3995	39724.3	532285	114639	2661.42	573.197	0.669974	0.00573244	0.00573197	1	1	1	1	1	1
AACCTAAGCACT	2	8	12	47.19	464273917	100	219108840	96	4	0.0423819	0.169527	0.0365115	0.00203433	0.000438138	0.48	4.38174e-09	4.38138e-09	1	0	0	1	0	0
AACCTAATCTT	1	4	11	47.19	464273917	100	219108840	44	4	0.0211909	0.0847637	0.0182558	0.000932401	0.000200813	0.44	2.0083e-09	2.00813e-09	1	0	0	1	0	0
AACCTC	57	253	6	47.19	464273917	100	219108840	1518	4.4386	1.20788	5.36131	1.15468	0.0321678	0.00692806	0.266316	6.92863e-08	6.92806e-08	1	0	0	1	0	0
AACCTGACCC	43	234	10	47.19	464273917	100	219108840	2340	5.44186	0.91121	4.95868	1.06796	0.0495868	0.0106796	0.544186	1.06805e-07	1.06796e-07	1	0	0	1	1	0
AACCTGACCT	137	618	10	47.19	464273917	100	219108840	6180	4.51095	2.90316	13.096	2.82052	0.13096	0.0282052	0.451095	2.82075e-07	2.82052e-07	1	0	0	1	0	0
AACCTT	4	16	6	47.19	464273917	100	219108840	96	4	0.0847637	0.339055	0.0730231	0.00203433	0.000438138	0.24	4.38174e-09	4.38138e-09	1	0	0	1	0	0
AACCTTC	1	9	7	47.19	464273917	100	219108840	63	9	0.0211909	0.190718	0.0410755	0.00133503	0.000287528	0.63	2.87552e-09	2.87528e-09	1	0	0	1	1	0
AACCTTG	11	44	7	47.19	464273917	100	219108840	308	4	0.2331	0.932401	0.200813	0.00652681	0.00140569	0.28	1.40581e-08	1.40569e-08	1	0	0	1	0	0
AACG	192	1158	4	47.19	464273917	100	219108840	4632	6.03125	4.06866	24.5391	5.28504	0.0981564	0.0211402	0.24125	2.11419e-07	2.11402e-07	1	0	0	0	0	0
AACGAAT	24	96	7	47.19	464273917	100	219108840	672	4	0.508582	2.03433	0.438138	0.0142403	0.00306697	0.28	3.06722e-08	3.06697e-08	1	0	0	1	0	0
AACGACAGGAGCAAG	2	8	15	47.19	464273917	100	219108840	120	4	0.0423819	0.169527	0.0365115	0.00254291	0.000547673	0.6	5.47718e-09	5.47673e-09	1	0	0	1	1	0
AACGC	52	277	5	47.19	464273917	100	219108840	1385	5.32692	1.10193	5.86989	1.26421	0.0293494	0.00632106	0.266346	6.32158e-08	6.32106e-08	1	0	0	1	0	0
AACGG	26	137	5	47.19	464273917	100	219108840	685	5.26923	0.550964	2.90316	0.62526	0.0145158	0.0031263	0.263462	3.12656e-08	3.1263e-08	1	0	0	1	0	0
AACGGC	1	6	6	47.19	464273917	100	219108840	36	6	0.0211909	0.127146	0.0273837	0.000762873	0.000164302	0.36	1.64315e-09	1.64302e-09	1	0	0	1	0	0
AACGT	157	794	5	47.19	464273917	100	219108840	3970	5.05732	3.32698	16.8256	3.62377	0.084128	0.0181188	0.252866	1.81203e-07	1.81188e-07	1	0	0	1	0	0
AACGTAAGCCTAAGCCT	1	4	17	47.19	464273917	100	219108840	68	4	0.0211909	0.0847637	0.0182558	0.00144098	0.000310348	0.68	3.10374e-09	3.10348e-09	1	0	0	1	1	0
AACGTAG	42	224	7	47.19	464273917	100	219108840	1568	5.33333	0.890019	4.74677	1.02232	0.0332274	0.00715626	0.373333	7.15685e-08	7.15626e-08	1	0	0	1	0	0
AACT	13360	93260	4	47.19	464273917	100	219108840	373040	6.98054	283.111	1976.27	425.633	7.90506	1.70253	0.279222	1.70267e-05	1.70253e-05	1	1	0	0	0	0
AACTACTGTACC	1	8	12	47.19	464273917	100	219108840	96	8	0.0211909	0.169527	0.0365115	0.00203433	0.000438138	0.96	4.38174e-09	4.38138e-09	1	0	0	1	1	0
AACTC	45	248	5	47.19	464273917	100	219108840	1240	5.51111	0.953592	5.25535	1.13186	0.0262768	0.00565929	0.275556	5.65975e-08	5.65929e-08	1	0	0	1	0	0
AACTCACG	1	8	8	47.19	464273917	100	219108840	64	8	0.0211909	0.169527	0.0365115	0.00135622	0.000292092	0.64	2.92116e-09	2.92092e-09	1	0	0	1	1	0
AACTCC	1	5	6	47.19	464273917	100	219108840	30	5	0.0211909	0.105955	0.0228197	0.000635728	0.000136918	0.3	1.36929e-09	1.36918e-09	1	0	0	1	0	0
AACTCCATCACT	2	11	12	47.19	464273917	100	219108840	132	5.5	0.0423819	0.2331	0.0502034	0.0027972	0.00060244	0.66	6.0249e-09	6.0244e-09	1	0	0	1	1	0
AACTCTC	2	12	7	47.19	464273917	100	219108840	84	6	0.0423819	0.254291	0.0547673	0.00178004	0.000383371	0.42	3.83403e-09	3.83371e-09	1	0	0	1	0	0
AACTCTCTTCTACGCTAGAGGAC	1	4	23	47.19	464273917	100	219108840	92	4	0.0211909	0.0847637	0.0182558	0.00194957	0.000419883	0.92	4.19917e-09	4.19883e-09	1	0	0	1	1	0
AACTG	212	1204	5	47.19	464273917	100	219108840	6020	5.67925	4.49248	25.5139	5.49499	0.127569	0.0274749	0.283962	2.74772e-07	2.74749e-07	1	0	0	1	0	0
AACTGGT	1	4	7	47.19	464273917	100	219108840	28	4	0.0211909	0.0847637	0.0182558	0.000593346	0.00012779	0.28	1.27801e-09	1.2779e-09	1	0	0	1	0	0
AACTGT	3	12	6	47.19	464273917	100	219108840	72	4	0.0635728	0.254291	0.0547673	0.00152575	0.000328604	0.24	3.28631e-09	3.28604e-09	1	0	0	1	0	0
AACTT	778	7076	5	47.19	464273917	100	219108840	35380	9.09512	16.4865	149.947	32.2945	0.749735	0.161472	0.454756	1.61486e-06	1.61472e-06	1	0	0	1	0	0
AACTTC	27	108	6	47.19	464273917	100	219108840	648	4	0.572155	2.28862	0.492906	0.0137317	0.00295743	0.24	2.95768e-08	2.95743e-08	1	0	0	1	0	0
AACTTG	1	5	6	47.19	464273917	100	219108840	30	5	0.0211909	0.105955	0.0228197	0.000635728	0.000136918	0.3	1.36929e-09	1.36918e-09	1	0	0	1	0	0
AAG	13015	128328	3	47.19	464273917	100	219108840	384984	9.86001	275.8	2719.39	585.682	8.15817	1.75704	0.2958	1.75719e-05	1.75704e-05	1	1	0	0	0	0
AAGAAGAAGAAGG	10	53	13	47.19	464273917	100	219108840	689	5.3	0.211909	1.12312	0.241889	0.0146006	0.00314456	0.689	3.14481e-08	3.14456e-08	1	0	0	1	1	0
AAGAAGAAGAC	2	13	11	47.19	464273917	100	219108840	143	6.5	0.0423819	0.275482	0.0593312	0.0030303	0.000652644	0.715	6.52697e-09	6.52644e-09	1	0	0	1	1	0
AAGAAGAG	4	29	8	47.19	464273917	100	219108840	232	7.25	0.0847637	0.614537	0.132354	0.0049163	0.00105883	0.58	1.05892e-08	1.05883e-08	1	0	0	1	1	0
AAGAAGAGAG	5	25	10	47.19	464273917	100	219108840	250	5	0.105955	0.529773	0.114099	0.00529773	0.00114099	0.5	1.14108e-08	1.14099e-08	1	0	0	1	0	0
AAGAAGAGGAAGAAGGGGATTCGG	1	4	24	47.19	464273917	100	219108840	96	4	0.0211909	0.0847637	0.0182558	0.00203433	0.000438138	0.96	4.38174e-09	4.38138e-09	1	0	0	1	1	0
AAGAAGAGGAG	30	123	11	47.19	464273917	100	219108840	1353	4.1	0.635728	2.60648	0.561365	0.0286713	0.00617501	0.451	6.17552e-08	6.17501e-08	1	0	0	1	0	0
AAGAAGCAG	2	10	9	47.19	464273917	100	219108840	90	5	0.0423819	0.211909	0.0456394	0.00190718	0.000410755	0.45	4.10788e-09	4.10755e-09	1	0	0	1	0	0
AAGAAGGAG	696	2956	9	47.19	464273917	100	219108840	26604	4.24713	14.7489	62.6404	13.491	0.563764	0.121419	0.382241	1.21429e-06	1.21419e-06	1	0	0	1	0	0
AAGAAGGGG	2	10	9	47.19	464273917	100	219108840	90	5	0.0423819	0.211909	0.0456394	0.00190718	0.000410755	0.45	4.10788e-09	4.10755e-09	1	0	0	1	0	0
AAGAAT	19	76	6	47.19	464273917	100	219108840	456	4	0.402628	1.61051	0.34686	0.00966306	0.00208116	0.24	2.08133e-08	2.08116e-08	1	0	0	1	0	0
AAGAC	47	246	5	47.19	464273917	100	219108840	1230	5.23404	0.995974	5.21297	1.12273	0.0260648	0.00561365	0.261702	5.61411e-08	5.61365e-08	1	0	0	1	0	0
AAGACATAGAAGG	1	7	13	47.19	464273917	100	219108840	91	7	0.0211909	0.148337	0.0319476	0.00192837	0.000415319	0.91	4.15353e-09	4.15319e-09	1	0	0	1	1	0
AAGACATCG	2	20	9	47.19	464273917	100	219108840	180	10	0.0423819	0.423819	0.0912788	0.00381437	0.00082151	0.9	8.21577e-09	8.2151e-09	1	0	0	1	1	0
AAGACG	1	4	6	47.19	464273917	100	219108840	24	4	0.0211909	0.0847637	0.0182558	0.000508582	0.000109535	0.24	1.09544e-09	1.09535e-09	1	0	0	1	0	0
AAGAG	505	4754	5	47.19	464273917	100	219108840	23770	9.41386	10.7014	100.742	21.697	0.503708	0.108485	0.470693	1.08494e-06	1.08485e-06	1	0	0	1	0	0
AAGAGAAGAGGG	2	13	12	47.19	464273917	100	219108840	156	6.5	0.0423819	0.275482	0.0593312	0.00330579	0.000711975	0.78	7.12033e-09	7.11975e-09	1	0	0	1	1	0
AAGAGAATG	6	63	9	47.19	464273917	100	219108840	567	10.5	0.127146	1.33503	0.287528	0.0120153	0.00258776	0.945	2.58797e-08	2.58776e-08	1	0	0	1	1	0
AAGAGAG	5	47	7	47.19	464273917	100	219108840	329	9.4	0.105955	0.995974	0.214505	0.00697182	0.00150154	0.658	1.50166e-08	1.50154e-08	1	0	0	1	1	0
AAGAGAGAG	2	9	9	47.19	464273917	100	219108840	81	4.5	0.0423819	0.190718	0.0410755	0.00171647	0.000369679	0.405	3.6971e-09	3.69679e-09	1	0	0	1	0	0
AAGAGAGGAG	4	24	10	47.19	464273917	100	219108840	240	6	0.0847637	0.508582	0.109535	0.00508582	0.00109535	0.6	1.09544e-08	1.09535e-08	1	0	0	1	1	0
AAGAGAGGGAGG	2	9	12	47.19	464273917	100	219108840	108	4.5	0.0423819	0.190718	0.0410755	0.00228862	0.000492906	0.54	4.92946e-09	4.92906e-09	1	0	0	1	1	0
AAGAGG	8	79	6	47.19	464273917	100	219108840	474	9.875	0.169527	1.67408	0.360551	0.0100445	0.00216331	0.5925	2.16349e-08	2.16331e-08	1	0	0	1	1	0
AAGAGGAATGATCAGTCTGC	11	52	20	47.19	464273917	100	219108840	1040	4.72727	0.2331	1.10193	0.237325	0.0220386	0.0047465	0.945455	4.74689e-08	4.7465e-08	1	0	0	1	1	0
AAGAGGAATGGAAGG	1	5	15	47.19	464273917	100	219108840	75	5	0.0211909	0.105955	0.0228197	0.00158932	0.000342296	0.75	3.42324e-09	3.42296e-09	1	0	0	1	1	0
AAGAGGAATGGACG	4	22	14	47.19	464273917	100	219108840	308	5.5	0.0847637	0.4662	0.100407	0.00652681	0.00140569	0.77	1.40581e-08	1.40569e-08	1	0	0	1	1	0
AAGAGGAGGAG	1	5	11	47.19	464273917	100	219108840	55	5	0.0211909	0.105955	0.0228197	0.0011655	0.000251017	0.55	2.51037e-09	2.51017e-09	1	0	0	1	1	0
AAGAGGATGGAGG	4	16	13	47.19	464273917	100	219108840	208	4	0.0847637	0.339055	0.0730231	0.00440771	0.0009493	0.52	9.49378e-09	9.493e-09	1	0	0	1	1	0
AAGAGGGAG	1	5	9	47.19	464273917	100	219108840	45	5	0.0211909	0.105955	0.0228197	0.000953592	0.000205377	0.45	2.05394e-09	2.05377e-09	1	0	0	1	0	0
AAGAGGGAGGTG	1	6	12	47.19	464273917	100	219108840	72	6	0.0211909	0.127146	0.0273837	0.00152575	0.000328604	0.72	3.28631e-09	3.28604e-09	1	0	0	1	1	0
AAGAGTC	41	199	7	47.19	464273917	100	219108840	1393	4.85366	0.868828	4.217	0.908224	0.029519	0.00635757	0.339756	6.35809e-08	6.35757e-08	1	0	0	1	0	0
AAGAT	68	379	5	47.19	464273917	100	219108840	1895	5.57353	1.44098	8.03136	1.72973	0.0401568	0.00864867	0.278676	8.64938e-08	8.64867e-08	1	0	0	1	0	0
AAGATAC	3	12	7	47.19	464273917	100	219108840	84	4	0.0635728	0.254291	0.0547673	0.00178004	0.000383371	0.28	3.83403e-09	3.83371e-09	1	0	0	1	0	0
AAGATC	30	120	6	47.19	464273917	100	219108840	720	4	0.635728	2.54291	0.547673	0.0152575	0.00328604	0.24	3.28631e-08	3.28604e-08	1	0	0	1	0	0
AAGATCC	11	47	7	47.19	464273917	100	219108840	329	4.27273	0.2331	0.995974	0.214505	0.00697182	0.00150154	0.299091	1.50166e-08	1.50154e-08	1	0	0	1	0	0
AAGATCCC	1	4	8	47.19	464273917	100	219108840	32	4	0.0211909	0.0847637	0.0182558	0.00067811	0.000146046	0.32	1.46058e-09	1.46046e-09	1	0	0	1	0	0
AAGATG	7	28	6	47.19	464273917	100	219108840	168	4	0.148337	0.593346	0.12779	0.00356008	0.000766742	0.24	7.66805e-09	7.66742e-09	1	0	0	1	0	0
AAGATT	1	4	6	47.19	464273917	100	219108840	24	4	0.0211909	0.0847637	0.0182558	0.000508582	0.000109535	0.24	1.09544e-09	1.09535e-09	1	0	0	1	0	0
AAGATTC	1	10	7	47.19	464273917	100	219108840	70	10	0.0211909	0.211909	0.0456394	0.00148337	0.000319476	0.7	3.19502e-09	3.19476e-09	1	0	0	1	1	0
AAGCAAGTGAGAGAG	1	5	15	47.19	464273917	100	219108840	75	5	0.0211909	0.105955	0.0228197	0.00158932	0.000342296	0.75	3.42324e-09	3.42296e-09	1	0	0	1	1	0
AAGCAAT	11	44	7	47.19	464273917	100	219108840	308	4	0.2331	0.932401	0.200813	0.00652681	0.00140569	0.28	1.40581e-08	1.40569e-08	1	0	0	1	0	0
AAGCAT	8	39	6	47.19	464273917	100	219108840	234	4.875	0.169527	0.826446	0.177994	0.00495868	0.00106796	0.2925	1.06805e-08	1.06796e-08	1	0	0	1	0	0
AAGCC	17	85	5	47.19	464273917	100	219108840	425	5	0.360246	1.80123	0.387935	0.00900615	0.00193968	0.25	1.93983e-08	1.93968e-08	1	0	0	1	0	0
AAGCCAAGG	1	4	9	47.19	464273917	100	219108840	36	4	0.0211909	0.0847637	0.0182558	0.000762873	0.000164302	0.36	1.64315e-09	1.64302e-09	1	0	0	1	0	0
AAGCCT	573	6844	6	47.19	464273917	100	219108840	41064	11.9442	12.1424	145.031	31.2356	0.870184	0.187414	0.716649	1.87429e-06	1.87414e-06	1	0	0	1	1	0
AAGCG	14	142	5	47.19	464273917	100	219108840	710	10.1429	0.296673	3.00911	0.64808	0.0150456	0.0032404	0.507143	3.24066e-08	3.2404e-08	1	0	0	1	1	0
AAGCT	174	989	5	47.19	464273917	100	219108840	4945	5.68391	3.68722	20.9578	4.51374	0.104789	0.0225687	0.284195	2.25705e-07	2.25687e-07	1	0	0	1	0	0
AAGCTAGGCG	1	4	10	47.19	464273917	100	219108840	40	4	0.0211909	0.0847637	0.0182558	0.000847637	0.000182558	0.4	1.82573e-09	1.82558e-09	1	0	0	1	0	0
AAGCTGATCCTG	1	4	12	47.19	464273917	100	219108840	48	4	0.0211909	0.0847637	0.0182558	0.00101716	0.000219069	0.48	2.19087e-09	2.19069e-09	1	0	0	1	0	0
AAGG	2475	21935	4	47.19	464273917	100	219108840	87740	8.86263	52.4476	464.823	100.11	1.85929	0.40044	0.354505	4.00473e-06	4.0044e-06	1	0	0	0	0	0
AAGGAATGGAG	1	7	11	47.19	464273917	100	219108840	77	7	0.0211909	0.148337	0.0319476	0.0016317	0.000351424	0.77	3.51452e-09	3.51424e-09	1	0	0	1	1	0
AAGGACG	15	73	7	47.19	464273917	100	219108840	511	4.86667	0.317864	1.54694	0.333168	0.0108286	0.00233217	0.340667	2.33237e-08	2.33217e-08	1	0	0	1	0	0
AAGGAG	476	2758	6	47.19	464273917	100	219108840	16548	5.79412	10.0869	58.4446	12.5874	0.350668	0.0755241	0.347647	7.55303e-07	7.55241e-07	1	0	0	1	0	0
AAGGATCC	5	20	8	47.19	464273917	100	219108840	160	4	0.105955	0.423819	0.0912788	0.00339055	0.000730231	0.32	7.30291e-09	7.30231e-09	1	0	0	1	0	0
AAGGATCT	1	4	8	47.19	464273917	100	219108840	32	4	0.0211909	0.0847637	0.0182558	0.00067811	0.000146046	0.32	1.46058e-09	1.46046e-09	1	0	0	1	0	0
AAGGATG	6	42	7	47.19	464273917	100	219108840	294	7	0.127146	0.890019	0.191686	0.00623013	0.0013418	0.49	1.34191e-08	1.3418e-08	1	0	0	1	0	0
AAGGATTC	1	6	8	47.19	464273917	100	219108840	48	6	0.0211909	0.127146	0.0273837	0.00101716	0.000219069	0.48	2.19087e-09	2.19069e-09	1	0	0	1	0	0
AAGGC	54637	330990	5	47.19	464273917	100	219108840	1654950	6.05798	1157.81	7013.99	1510.62	35.0699	7.5531	0.302899	7.55372e-05	7.5531e-05	1	1	1	1	0	0
AAGGCCAT	41	214	8	47.19	464273917	100	219108840	1712	5.21951	0.868828	4.53486	0.976684	0.0362789	0.00781347	0.417561	7.81411e-08	7.81347e-08	1	0	0	1	0	0
AAGGCG	53	231	6	47.19	464273917	100	219108840	1386	4.35849	1.12312	4.8951	1.05427	0.0293706	0.00632562	0.261509	6.32614e-08	6.32562e-08	1	0	0	1	0	0
AAGGCTCTC	3	15	9	47.19	464273917	100	219108840	135	5	0.0635728	0.317864	0.0684591	0.00286078	0.000616132	0.45	6.16183e-09	6.16132e-09	1	0	0	1	0	0
AAGGCTGACCATGGTGGGCT	1	4	20	47.19	464273917	100	219108840	80	4	0.0211909	0.0847637	0.0182558	0.00169527	0.000365115	0.8	3.65145e-09	3.65115e-09	1	0	0	1	1	0
AAGGG	93	486	5	47.19	464273917	100	219108840	2430	5.22581	1.97076	10.2988	2.21808	0.051494	0.0110904	0.26129	1.10913e-07	1.10904e-07	1	0	0	1	0	0
AAGGGAG	8	72	7	47.19	464273917	100	219108840	504	9	0.169527	1.52575	0.328604	0.0106802	0.00230023	0.63	2.30042e-08	2.30023e-08	1	0	0	1	1	0
AAGGGC	1	4	6	47.19	464273917	100	219108840	24	4	0.0211909	0.0847637	0.0182558	0.000508582	0.000109535	0.24	1.09544e-09	1.09535e-09	1	0	0	1	0	0
AAGGGGGGGG	1	4	10	47.19	464273917	100	219108840	40	4	0.0211909	0.0847637	0.0182558	0.000847637	0.000182558	0.4	1.82573e-09	1.82558e-09	1	0	0	1	0	0
AAGGT	7545	68768	5	47.19	464273917	100	219108840	343840	9.11438	159.886	1457.26	313.853	7.28629	1.56927	0.455719	1.56939e-05	1.56927e-05	1	0	0	1	0	0
AAGGTATATG	1	4	10	47.19	464273917	100	219108840	40	4	0.0211909	0.0847637	0.0182558	0.000847637	0.000182558	0.4	1.82573e-09	1.82558e-09	1	0	0	1	0	0
AAGGTC	220	961	6	47.19	464273917	100	219108840	5766	4.36818	4.662	20.3645	4.38595	0.122187	0.0263157	0.262091	2.63178e-07	2.63157e-07	1	0	0	1	0	0
AAGGTGAGGT	150	1157	10	47.19	464273917	100	219108840	11570	7.71333	3.17864	24.5179	5.28048	0.245179	0.0528048	0.771333	5.28091e-07	5.28048e-07	1	0	0	1	1	0
AAGT	449	3713	4	47.19	464273917	100	219108840	14852	8.26949	9.51473	78.6819	16.9459	0.314728	0.0677837	0.33078	6.77892e-07	6.77837e-07	1	0	0	0	0	0
AAGTAG	36	184	6	47.19	464273917	100	219108840	1104	5.11111	0.762873	3.89913	0.839765	0.0233948	0.00503859	0.306667	5.03901e-08	5.03859e-08	1	0	0	1	0	0
AAGTAGT	9	36	7	47.19	464273917	100	219108840	252	4	0.190718	0.762873	0.164302	0.00534011	0.00115011	0.28	1.15021e-08	1.15011e-08	1	0	0	1	0	0
AAGTATGCG	1	4	9	47.19	464273917	100	219108840	36	4	0.0211909	0.0847637	0.0182558	0.000762873	0.000164302	0.36	1.64315e-09	1.64302e-09	1	0	0	1	0	0
AAGTC	11	96	5	47.19	464273917	100	219108840	480	8.72727	0.2331	2.03433	0.438138	0.0101716	0.00219069	0.436364	2.19087e-08	2.19069e-08	1	0	0	1	0	0
AAGTCG	1	4	6	47.19	464273917	100	219108840	24	4	0.0211909	0.0847637	0.0182558	0.000508582	0.000109535	0.24	1.09544e-09	1.09535e-09	1	0	0	1	0	0
AAGTG	188	1177	5	47.19	464273917	100	219108840	5885	6.26064	3.98389	24.9417	5.37176	0.124709	0.0268588	0.313032	2.6861e-07	2.68588e-07	1	0	0	1	0	0
AAGTGACACTAAT	2	12	13	47.19	464273917	100	219108840	156	6	0.0423819	0.254291	0.0547673	0.00330579	0.000711975	0.78	7.12033e-09	7.11975e-09	1	0	0	1	1	0
AAGTGCATTG	28	115	10	47.19	464273917	100	219108840	1150	4.10714	0.593346	2.43696	0.524853	0.0243696	0.00524853	0.410714	5.24896e-08	5.24853e-08	1	0	0	1	0	0
AAGTGG	3	14	6	47.19	464273917	100	219108840	84	4.66667	0.0635728	0.296673	0.0638952	0.00178004	0.000383371	0.28	3.83403e-09	3.83371e-09	1	0	0	1	0	0
AAGTGT	7	28	6	47.19	464273917	100	219108840	168	4	0.148337	0.593346	0.12779	0.00356008	0.000766742	0.24	7.66805e-09	7.66742e-09	1	0	0	1	0	0
AAGTGTGC	1	4	8	47.19	464273917	100	219108840	32	4	0.0211909	0.0847637	0.0182558	0.00067811	0.000146046	0.32	1.46058e-09	1.46046e-09	1	0	0	1	0	0
AAT	45824	423382	3	47.19	464273917	100	219108840	1270146	9.23931	971.053	8971.86	1932.29	26.9156	5.79687	0.277179	5.79735e-05	5.79687e-05	1	1	1	0	0	0
AATAC	39	252	5	47.19	464273917	100	219108840	1260	6.46154	0.826446	5.34011	1.15011	0.0267006	0.00575057	0.323077	5.75104e-08	5.75057e-08	1	0	0	1	0	0
AATACATTAC	91	437	10	47.19	464273917	100	219108840	4370	4.8022	1.92837	9.26044	1.99444	0.0926044	0.0199444	0.48022	1.99461e-07	1.99444e-07	1	0	0	1	0	0
AATACCC	1	5	7	47.19	464273917	100	219108840	35	5	0.0211909	0.105955	0.0228197	0.000741683	0.000159738	0.35	1.59751e-09	1.59738e-09	1	0	0	1	0	0
AATACT	21	84	6	47.19	464273917	100	219108840	504	4	0.44501	1.78004	0.383371	0.0106802	0.00230023	0.24	2.30042e-08	2.30023e-08	1	0	0	1	0	0
AATAG	132	680	5	47.19	464273917	100	219108840	3400	5.15152	2.7972	14.4098	3.10348	0.0720492	0.0155174	0.257576	1.55187e-07	1.55174e-07	1	0	0	1	0	0
AATAGT	7	28	6	47.19	464273917	100	219108840	168	4	0.148337	0.593346	0.12779	0.00356008	0.000766742	0.24	7.66805e-09	7.66742e-09	1	0	0	1	0	0
AATAT	326	1717	5	47.19	464273917	100	219108840	8585	5.26687	6.90824	36.3848	7.83629	0.181924	0.0391814	0.263344	3.91847e-07	3.91814e-07	1	0	0	1	0	0
AATATAT	39	156	7	47.19	464273917	100	219108840	1092	4	0.826446	3.30579	0.711975	0.0231405	0.00498382	0.28	4.98423e-08	4.98382e-08	1	0	0	1	0	0
AATATT	122	492	6	47.19	464273917	100	219108840	2952	4.03279	2.58529	10.4259	2.24546	0.0625556	0.0134728	0.241967	1.34739e-07	1.34728e-07	1	0	0	1	0	0
AATC	1118	7321	4	47.19	464273917	100	219108840	29284	6.5483	23.6915	155.139	33.4126	0.620555	0.13365	0.261932	1.33661e-06	1.3365e-06	1	0	0	0	0	0
AATCAC	25	100	6	47.19	464273917	100	219108840	600	4	0.529773	2.11909	0.456394	0.0127146	0.00273837	0.24	2.73859e-08	2.73837e-08	1	0	0	1	0	0
AATCAGATG	4	18	9	47.19	464273917	100	219108840	162	4.5	0.0847637	0.381437	0.082151	0.00343293	0.000739359	0.405	7.39419e-09	7.39359e-09	1	0	0	1	0	0
AATCAT	87	348	6	47.19	464273917	100	219108840	2088	4	1.84361	7.37444	1.58825	0.0442467	0.00952951	0.24	9.53029e-08	9.52951e-08	1	0	0	1	0	0
AATCATCC	1	4	8	47.19	464273917	100	219108840	32	4	0.0211909	0.0847637	0.0182558	0.00067811	0.000146046	0.32	1.46058e-09	1.46046e-09	1	0	0	1	0	0
AATCC	80	437	5	47.19	464273917	100	219108840	2185	5.4625	1.69527	9.26044	1.99444	0.0463022	0.00997221	0.273125	9.97303e-08	9.97221e-08	1	0	0	1	0	0
AATCCATCC	3	15	9	47.19	464273917	100	219108840	135	5	0.0635728	0.317864	0.0684591	0.00286078	0.000616132	0.45	6.16183e-09	6.16132e-09	1	0	0	1	0	0
AATCCCGAG	2	10	9	47.19	464273917	100	219108840	90	5	0.0423819	0.211909	0.0456394	0.00190718	0.000410755	0.45	4.10788e-09	4.10755e-09	1	0	0	1	0	0
AATCCCT	37	148	7	47.19	464273917	100	219108840	1036	4	0.784064	3.13626	0.675463	0.0219538	0.00472824	0.28	4.72863e-08	4.72824e-08	1	0	0	1	0	0
AATCCGACGATG	1	4	12	47.19	464273917	100	219108840	48	4	0.0211909	0.0847637	0.0182558	0.00101716	0.000219069	0.48	2.19087e-09	2.19069e-09	1	0	0	1	0	0
AATCCT	1	4	6	47.19	464273917	100	219108840	24	4	0.0211909	0.0847637	0.0182558	0.000508582	0.000109535	0.24	1.09544e-09	1.09535e-09	1	0	0	1	0	0
AATCT	54	291	5	47.19	464273917	100	219108840	1455	5.38889	1.14431	6.16656	1.32811	0.0308328	0.00664054	0.269444	6.64108e-08	6.64054e-08	1	0	0	1	0	0
AATCTG	3	38	6	47.19	464273917	100	219108840	228	12.6667	0.0635728	0.805255	0.17343	0.00483153	0.00104058	0.76	1.04066e-08	1.04058e-08	1	0	0	1	1	0
AATG	1089	7423	4	47.19	464273917	100	219108840	29692	6.81635	23.0769	157.3	33.8781	0.629201	0.135513	0.272654	1.35524e-06	1.35513e-06	1	0	0	0	0	0
AATGAATGG	2	14	9	47.19	464273917	100	219108840	126	7	0.0423819	0.296673	0.0638952	0.00267006	0.000575057	0.63	5.75104e-09	5.75057e-09	1	0	0	1	1	0
AATGAATGGATG	4	16	12	47.19	464273917	100	219108840	192	4	0.0847637	0.339055	0.0730231	0.00406866	0.000876277	0.48	8.76349e-09	8.76277e-09	1	0	0	1	0	0
AATGAG	37	196	6	47.19	464273917	100	219108840	1176	5.2973	0.784064	4.15342	0.894533	0.0249205	0.0053672	0.317838	5.36764e-08	5.3672e-08	1	0	0	1	0	0
AATGAT	110	460	6	47.19	464273917	100	219108840	2760	4.18182	2.331	9.74783	2.09941	0.058487	0.0125965	0.250909	1.25975e-07	1.25965e-07	1	0	0	1	0	0
AATGC	31	155	5	47.19	464273917	100	219108840	775	5	0.656919	3.28459	0.707411	0.016423	0.00353705	0.25	3.53735e-08	3.53705e-08	1	0	0	1	0	0
AATGCCTCCTCTAG	2	11	14	47.19	464273917	100	219108840	154	5.5	0.0423819	0.2331	0.0502034	0.0032634	0.000702847	0.77	7.02905e-09	7.02847e-09	1	0	0	1	1	0
AATGG	67	448	5	47.19	464273917	100	219108840	2240	6.68657	1.41979	9.49354	2.04465	0.0474677	0.0102232	0.334328	1.02241e-07	1.02232e-07	1	0	0	1	0	0
AATGGAATGGAATGGAG	2	8	17	47.19	464273917	100	219108840	136	4	0.0423819	0.169527	0.0365115	0.00288197	0.000620696	0.68	6.20747e-09	6.20696e-09	1	0	0	1	1	0
AATGGAATGGAGGG	1	4	14	47.19	464273917	100	219108840	56	4	0.0211909	0.0847637	0.0182558	0.00118669	0.000255581	0.56	2.55602e-09	2.55581e-09	1	0	0	1	1	0
AATGGAATGGG	6	47	11	47.19	464273917	100	219108840	517	7.83333	0.127146	0.995974	0.214505	0.0109557	0.00235956	0.861667	2.35975e-08	2.35956e-08	1	0	0	1	1	0
AATGGAG	4	21	7	47.19	464273917	100	219108840	147	5.25	0.0847637	0.44501	0.0958428	0.00311507	0.000670899	0.3675	6.70955e-09	6.70899e-09	1	0	0	1	0	0
AATGGAGAGAGAGAG	5	23	15	47.19	464273917	100	219108840	345	4.6	0.105955	0.487391	0.104971	0.00731087	0.00157456	0.69	1.57469e-08	1.57456e-08	1	0	0	1	1	0
AATGGAGAGGAGG	3	13	13	47.19	464273917	100	219108840	169	4.33333	0.0635728	0.275482	0.0593312	0.00358127	0.000771306	0.563333	7.71369e-09	7.71306e-09	1	0	0	1	1	0
AATGGAGATGG	2	17	11	47.19	464273917	100	219108840	187	8.5	0.0423819	0.360246	0.077587	0.0039627	0.000853457	0.935	8.53527e-09	8.53457e-09	1	0	0	1	1	0
AATGGAGG	24	128	8	47.19	464273917	100	219108840	1024	5.33333	0.508582	2.71244	0.584185	0.0216995	0.00467348	0.426667	4.67386e-08	4.67348e-08	1	0	0	1	0	0
AATGGAGGATGG	1	4	12	47.19	464273917	100	219108840	48	4	0.0211909	0.0847637	0.0182558	0.00101716	0.000219069	0.48	2.19087e-09	2.19069e-09	1	0	0	1	0	0
AATGGATAG	1	11	9	47.19	464273917	100	219108840	99	11	0.0211909	0.2331	0.0502034	0.0020979	0.00045183	0.99	4.51867e-09	4.5183e-09	1	0	0	1	1	0
AATGGATCG	1	8	9	47.19	464273917	100	219108840	72	8	0.0211909	0.169527	0.0365115	0.00152575	0.000328604	0.72	3.28631e-09	3.28604e-09	1	0	0	1	1	0
AATGGATG	7	48	8	47.19	464273917	100	219108840	384	6.85714	0.148337	1.01716	0.219069	0.00813732	0.00175255	0.548571	1.7527e-08	1.75255e-08	1	0	0	1	1	0
AATGGATGG	24	177	9	47.19	464273917	100	219108840	1593	7.375	0.508582	3.75079	0.807818	0.0337572	0.00727036	0.66375	7.27096e-08	7.27036e-08	1	0	0	1	1	0
AATGGATGGAGG	3	16	12	47.19	464273917	100	219108840	192	5.33333	0.0635728	0.339055	0.0730231	0.00406866	0.000876277	0.64	8.76349e-09	8.76277e-09	1	0	0	1	1	0
AATGGATGGAGGATGGAGG	2	8	19	47.19	464273917	100	219108840	152	4	0.0423819	0.169527	0.0365115	0.00322102	0.000693719	0.76	6.93776e-09	6.93719e-09	1	0	0	1	1	0
AATGGCT	20	80	7	47.19	464273917	100	219108840	560	4	0.423819	1.69527	0.365115	0.0118669	0.00255581	0.28	2.55602e-08	2.55581e-08	1	0	0	1	0	0
AATGGG	11	44	6	47.19	464273917	100	219108840	264	4	0.2331	0.932401	0.200813	0.00559441	0.00120488	0.24	1.20498e-08	1.20488e-08	1	0	0	1	0	0
AATGGGGATGGAGG	11	52	14	47.19	464273917	100	219108840	728	4.72727	0.2331	1.10193	0.237325	0.015427	0.00332255	0.661818	3.32282e-08	3.32255e-08	1	0	0	1	1	0
AATGGTG	22	88	7	47.19	464273917	100	219108840	616	4	0.4662	1.8648	0.401627	0.0130536	0.00281139	0.28	2.81162e-08	2.81139e-08	1	0	0	1	0	0
AATGT	3146	19552	5	47.19	464273917	100	219108840	97760	6.21488	66.6667	414.325	89.2342	2.07163	0.446171	0.310744	4.46208e-06	4.46171e-06	1	0	0	1	0	0
AATGTG	22	101	6	47.19	464273917	100	219108840	606	4.59091	0.4662	2.14028	0.460958	0.0128417	0.00276575	0.275455	2.76598e-08	2.76575e-08	1	0	0	1	0	0
AATGTGG	23	92	7	47.19	464273917	100	219108840	644	4	0.487391	1.94957	0.419883	0.013647	0.00293918	0.28	2.93942e-08	2.93918e-08	1	0	0	1	0	0
AATT	623	3864	4	47.19	464273917	100	219108840	15456	6.20225	13.2019	81.8818	17.6351	0.327527	0.0705403	0.24809	7.05461e-07	7.05403e-07	1	0	0	0	0	0
AATTACG	2	8	7	47.19	464273917	100	219108840	56	4	0.0423819	0.169527	0.0365115	0.00118669	0.000255581	0.28	2.55602e-09	2.55581e-09	1	0	0	1	0	0
AATTAG	59	236	6	47.19	464273917	100	219108840	1416	4	1.25026	5.00106	1.07709	0.0300064	0.00646254	0.24	6.46307e-08	6.46254e-08	1	0	0	1	0	0
AATTC	4223	22713	5	47.19	464273917	100	219108840	113565	5.3784	89.4893	481.31	103.661	2.40655	0.518304	0.26892	5.18347e-06	5.18304e-06	1	0	0	1	0	0
AC	26794	402431	2	47.19	464273917	100	219108840	804862	15.0194	567.79	8527.89	1836.67	17.0558	3.67334	0.300389	3.67364e-05	3.67334e-05	1	1	0	0	0	0
ACACACAT	129	571	8	47.19	464273917	100	219108840	4568	4.42636	2.73363	12.1	2.60601	0.0968002	0.0208481	0.354109	2.08498e-07	2.08481e-07	1	0	0	1	0	0
ACACACC	12	74	7	47.19	464273917	100	219108840	518	6.16667	0.254291	1.56813	0.337732	0.0109769	0.00236412	0.431667	2.36432e-08	2.36412e-08	1	0	0	1	0	0
ACACAT	23	93	6	47.19	464273917	100	219108840	558	4.04348	0.487391	1.97076	0.424447	0.0118245	0.00254668	0.242609	2.54689e-08	2.54668e-08	1	0	0	1	0	0
ACACATGC	29	119	8	47.19	464273917	100	219108840	952	4.10345	0.614537	2.52172	0.543109	0.0201738	0.00434487	0.328276	4.34523e-08	4.34487e-08	1	0	0	1	0	0
ACACC	1526	9395	5	47.19	464273917	100	219108840	46975	6.15662	32.3374	199.089	42.8782	0.995444	0.214391	0.307831	2.14409e-06	2.14391e-06	1	0	0	1	0	0
ACACCC	9	38	6	47.19	464273917	100	219108840	228	4.22222	0.190718	0.805255	0.17343	0.00483153	0.00104058	0.253333	1.04066e-08	1.04058e-08	1	0	0	1	0	0
ACACCG	47	210	6	47.19	464273917	100	219108840	1260	4.46809	0.995974	4.4501	0.958428	0.0267006	0.00575057	0.268085	5.75104e-08	5.75057e-08	1	0	0	1	0	0
ACACCT	36	144	6	47.19	464273917	100	219108840	864	4	0.762873	3.05149	0.657208	0.018309	0.00394325	0.24	3.94357e-08	3.94325e-08	1	0	0	1	0	0
ACACG	111	627	5	47.19	464273917	100	219108840	3135	5.64865	2.35219	13.2867	2.86159	0.0664336	0.014308	0.282432	1.43091e-07	1.4308e-07	1	0	0	1	0	0
ACACGG	17	83	6	47.19	464273917	100	219108840	498	4.88235	0.360246	1.75885	0.378807	0.0105531	0.00227284	0.292941	2.27303e-08	2.27284e-08	1	0	0	1	0	0
ACACGT	6	24	6	47.19	464273917	100	219108840	144	4	0.127146	0.508582	0.109535	0.00305149	0.000657208	0.24	6.57262e-09	6.57208e-09	1	0	0	1	0	0
ACACT	222	1460	5	47.19	464273917	100	219108840	7300	6.57658	4.70439	30.9388	6.66336	0.154694	0.0333168	0.328829	3.33195e-07	3.33168e-07	1	0	0	1	0	0
ACACTACTCT	36	175	10	47.19	464273917	100	219108840	1750	4.86111	0.762873	3.70841	0.79869	0.0370841	0.0079869	0.486111	7.98755e-08	7.9869e-08	1	0	0	1	0	0
ACAG	4685	31322	4	47.19	464273917	100	219108840	125288	6.68559	99.2795	663.742	142.952	2.65497	0.571807	0.267424	5.71854e-06	5.71807e-06	1	0	0	0	0	0
ACAGAG	65	281	6	47.19	464273917	100	219108840	1686	4.32308	1.37741	5.95465	1.28247	0.0357279	0.00769481	0.259385	7.69544e-08	7.69481e-08	1	0	0	1	0	0
ACAGATC	29	139	7	47.19	464273917	100	219108840	973	4.7931	0.614537	2.94554	0.634388	0.0206188	0.00444072	0.335517	4.44108e-08	4.44072e-08	1	0	0	1	0	0
ACAGC	2	11	5	47.19	464273917	100	219108840	55	5.5	0.0423819	0.2331	0.0502034	0.0011655	0.000251017	0.275	2.51037e-09	2.51017e-09	1	0	0	1	0	0
ACAGG	34	176	5	47.19	464273917	100	219108840	880	5.17647	0.720492	3.7296	0.803254	0.018648	0.00401627	0.258824	4.0166e-08	4.01627e-08	1	0	0	1	0	0
ACAGGAT	4	16	7	47.19	464273917	100	219108840	112	4	0.0847637	0.339055	0.0730231	0.00237338	0.000511161	0.28	5.11203e-09	5.11161e-09	1	0	0	1	0	0
ACAGGGC	21	85	7	47.19	464273917	100	219108840	595	4.04762	0.44501	1.80123	0.387935	0.0126086	0.00271555	0.283333	2.71577e-08	2.71555e-08	1	0	0	1	0	0
ACAGGGGGACTGC	1	4	13	47.19	464273917	100	219108840	52	4	0.0211909	0.0847637	0.0182558	0.00110193	0.000237325	0.52	2.37344e-09	2.37325e-09	1	0	0	1	1	0
ACAGT	162	863	5	47.19	464273917	100	219108840	4315	5.32716	3.43293	18.2878	3.93868	0.0914389	0.0196934	0.266358	1.9695e-07	1.96934e-07	1	0	0	1	0	0
ACAGTG	89	378	6	47.19	464273917	100	219108840	2268	4.24719	1.88599	8.01017	1.72517	0.048061	0.010351	0.254831	1.03519e-07	1.0351e-07	1	0	0	1	0	0
ACAT	5315	77390	4	47.19	464273917	100	219108840	309560	14.5607	112.63	1639.97	353.203	6.55986	1.41281	0.582427	1.41293e-05	1.41281e-05	1	0	0	0	1	0
ACATAT	2	13	6	47.19	464273917	100	219108840	78	6.5	0.0423819	0.275482	0.0593312	0.00165289	0.000355987	0.39	3.56017e-09	3.55987e-09	1	0	0	1	0	0
ACATATCTCCTG	1	4	12	47.19	464273917	100	219108840	48	4	0.0211909	0.0847637	0.0182558	0.00101716	0.000219069	0.48	2.19087e-09	2.19069e-09	1	0	0	1	0	0
ACATC	41	205	5	47.19	464273917	100	219108840	1025	5	0.868828	4.34414	0.935608	0.0217207	0.00467804	0.25	4.67842e-08	4.67804e-08	1	0	0	1	0	0
ACATCATCATC	2	9	11	47.19	464273917	100	219108840	99	4.5	0.0423819	0.190718	0.0410755	0.0020979	0.00045183	0.495	4.51867e-09	4.5183e-09	1	0	0	1	0	0
ACATCG	36	149	6	47.19	464273917	100	219108840	894	4.13889	0.762873	3.15745	0.680027	0.0189447	0.00408016	0.248333	4.0805e-08	4.08016e-08	1	0	0	1	0	0
ACATCT	20	80	6	47.19	464273917	100	219108840	480	4	0.423819	1.69527	0.365115	0.0101716	0.00219069	0.24	2.19087e-08	2.19069e-08	1	0	0	1	0	0
ACATG	441	5145	5	47.19	464273917	100	219108840	25725	11.6667	9.3452	109.027	23.4815	0.545137	0.117407	0.583333	1.17417e-06	1.17407e-06	1	0	0	1	1	0
ACATGC	38	152	6	47.19	464273917	100	219108840	912	4	0.805255	3.22102	0.693719	0.0193261	0.00416231	0.24	4.16266e-08	4.16231e-08	1	0	0	1	0	0
ACC	464	4131	3	47.19	464273917	100	219108840	12393	8.90302	9.83259	87.5397	18.8536	0.262619	0.0565609	0.267091	5.65656e-07	5.65609e-07	1	0	0	0	0	0
ACCACT	52	208	6	47.19	464273917	100	219108840	1248	4	1.10193	4.40771	0.9493	0.0264463	0.0056958	0.24	5.69627e-08	5.6958e-08	1	0	0	1	0	0
ACCACTCCC	1	10	9	47.19	464273917	100	219108840	90	10	0.0211909	0.211909	0.0456394	0.00190718	0.000410755	0.9	4.10788e-09	4.10755e-09	1	0	0	1	1	0
ACCAGTATC	3	14	9	47.19	464273917	100	219108840	126	4.66667	0.0635728	0.296673	0.0638952	0.00267006	0.000575057	0.42	5.75104e-09	5.75057e-09	1	0	0	1	0	0
ACCAGTC	13	52	7	47.19	464273917	100	219108840	364	4	0.275482	1.10193	0.237325	0.0077135	0.00166127	0.28	1.66141e-08	1.66127e-08	1	0	0	1	0	0
ACCAGTG	18	72	7	47.19	464273917	100	219108840	504	4	0.381437	1.52575	0.328604	0.0106802	0.00230023	0.28	2.30042e-08	2.30023e-08	1	0	0	1	0	0
ACCATATCCGTG	219	1045	12	47.19	464273917	100	219108840	12540	4.77169	4.64081	22.1445	4.76932	0.265734	0.0572318	0.572603	5.72365e-07	5.72318e-07	1	0	0	1	1	0
ACCATC	1	5	6	47.19	464273917	100	219108840	30	5	0.0211909	0.105955	0.0228197	0.000635728	0.000136918	0.3	1.36929e-09	1.36918e-09	1	0	0	1	0	0
ACCATCG	25	112	7	47.19	464273917	100	219108840	784	4.48	0.529773	2.37338	0.511161	0.0166137	0.00357813	0.3136	3.57842e-08	3.57813e-08	1	0	0	1	0	0
ACCCAG	5	43	6	47.19	464273917	100	219108840	258	8.6	0.105955	0.91121	0.196249	0.00546726	0.0011775	0.516	1.17759e-08	1.1775e-08	1	0	0	1	1	0
ACCCC	66	353	5	47.19	464273917	100	219108840	1765	5.34848	1.3986	7.4804	1.61107	0.037402	0.00805536	0.267424	8.05602e-08	8.05536e-08	1	0	0	1	0	0
ACCCCATCAGG	6	26	11	47.19	464273917	100	219108840	286	4.33333	0.127146	0.550964	0.118662	0.00606061	0.00130529	0.476667	1.30539e-08	1.30529e-08	1	0	0	1	0	0
ACCCCATCTGG	2	9	11	47.19	464273917	100	219108840	99	4.5	0.0423819	0.190718	0.0410755	0.0020979	0.00045183	0.495	4.51867e-09	4.5183e-09	1	0	0	1	0	0
ACCCCC	27	109	6	47.19	464273917	100	219108840	654	4.03704	0.572155	2.30981	0.49747	0.0138589	0.00298482	0.242222	2.98506e-08	2.98482e-08	1	0	0	1	0	0
ACCCCG	3	14	6	47.19	464273917	100	219108840	84	4.66667	0.0635728	0.296673	0.0638952	0.00178004	0.000383371	0.28	3.83403e-09	3.83371e-09	1	0	0	1	0	0
ACCCG	12	74	5	47.19	464273917	100	219108840	370	6.16667	0.254291	1.56813	0.337732	0.00784064	0.00168866	0.308333	1.6888e-08	1.68866e-08	1	0	0	1	0	0
ACCCGCC	1	4	7	47.19	464273917	100	219108840	28	4	0.0211909	0.0847637	0.0182558	0.000593346	0.00012779	0.28	1.27801e-09	1.2779e-09	1	0	0	1	0	0
ACCCT	2541	16541	5	47.19	464273917	100	219108840	82705	6.50964	53.8462	350.519	75.4922	1.7526	0.377461	0.325482	3.77492e-06	3.77461e-06	1	0	0	1	0	0
ACCCTC	21	84	6	47.19	464273917	100	219108840	504	4	0.44501	1.78004	0.383371	0.0106802	0.00230023	0.24	2.30042e-08	2.30023e-08	1	0	0	1	0	0
ACCG	115	720	4	47.19	464273917	100	219108840	2880	6.26087	2.43696	15.2575	3.28604	0.0610299	0.0131442	0.250435	1.31452e-07	1.31442e-07	1	0	0	0	0	0
ACCGAG	30	132	6	47.19	464273917	100	219108840	792	4.4	0.635728	2.7972	0.60244	0.0167832	0.00361464	0.264	3.61494e-08	3.61464e-08	1	0	0	1	0	0
ACCGGCTCG	1	6	9	47.19	464273917	100	219108840	54	6	0.0211909	0.127146	0.0273837	0.00114431	0.000246453	0.54	2.46473e-09	2.46453e-09	1	0	0	1	1	0
ACCT	134	936	4	47.19	464273917	100	219108840	3744	6.98507	2.83958	19.8347	4.27185	0.0793388	0.0170874	0.279403	1.70888e-07	1.70874e-07	1	0	0	0	0	0
ACCTAG	15	60	6	47.19	464273917	100	219108840	360	4	0.317864	1.27146	0.273837	0.00762873	0.00164302	0.24	1.64315e-08	1.64302e-08	1	0	0	1	0	0
ACCTATCT	33	304	8	47.19	464273917	100	219108840	2432	9.21212	0.699301	6.44204	1.38744	0.0515363	0.0110995	0.73697	1.11004e-07	1.10995e-07	1	0	0	1	1	0
ACCTC	130	1177	5	47.19	464273917	100	219108840	5885	9.05385	2.75482	24.9417	5.37176	0.124709	0.0268588	0.452692	2.6861e-07	2.68588e-07	1	0	0	1	0	0
ACCTCC	15	68	6	47.19	464273917	100	219108840	408	4.53333	0.317864	1.44098	0.310348	0.0086459	0.00186209	0.272	1.86224e-08	1.86209e-08	1	0	0	1	0	0
ACCTCCT	21	176	7	47.19	464273917	100	219108840	1232	8.38095	0.44501	3.7296	0.803254	0.0261072	0.00562278	0.586667	5.62324e-08	5.62278e-08	1	0	0	1	1	0
ACCTCG	7	28	6	47.19	464273917	100	219108840	168	4	0.148337	0.593346	0.12779	0.00356008	0.000766742	0.24	7.66805e-09	7.66742e-09	1	0	0	1	0	0
ACCTCGG	3	12	7	47.19	464273917	100	219108840	84	4	0.0635728	0.254291	0.0547673	0.00178004	0.000383371	0.28	3.83403e-09	3.83371e-09	1	0	0	1	0	0
ACCTCT	22	88	6	47.19	464273917	100	219108840	528	4	0.4662	1.8648	0.401627	0.0111888	0.00240976	0.24	2.40996e-08	2.40976e-08	1	0	0	1	0	0
ACCTG	16238	161219	5	47.19	464273917	100	219108840	806095	9.9285	344.098	3416.38	735.794	17.0819	3.67897	0.496425	3.67927e-05	3.67897e-05	1	1	0	1	0	0
ACCTGCC	3	12	7	47.19	464273917	100	219108840	84	4	0.0635728	0.254291	0.0547673	0.00178004	0.000383371	0.28	3.83403e-09	3.83371e-09	1	0	0	1	0	0
ACCTGCG	8	39	7	47.19	464273917	100	219108840	273	4.875	0.169527	0.826446	0.177994	0.00578512	0.00124596	0.34125	1.24606e-08	1.24596e-08	1	0	0	1	0	0
ACCTGCT	17	68	7	47.19	464273917	100	219108840	476	4	0.360246	1.44098	0.310348	0.0100869	0.00217244	0.28	2.17261e-08	2.17244e-08	1	0	0	1	0	0
ACCTGG	25	100	6	47.19	464273917	100	219108840	600	4	0.529773	2.11909	0.456394	0.0127146	0.00273837	0.24	2.73859e-08	2.73837e-08	1	0	0	1	0	0
ACG	122	1077	3	47.19	464273917	100	219108840	3231	8.82787	2.58529	22.8226	4.91537	0.0684679	0.0147461	0.264836	1.47473e-07	1.47461e-07	1	0	0	0	0	0
ACGAG	61	378	5	47.19	464273917	100	219108840	1890	6.19672	1.29265	8.01017	1.72517	0.0400509	0.00862585	0.309836	8.62656e-08	8.62585e-08	1	0	0	1	0	0
ACGAGC	4	24	6	47.19	464273917	100	219108840	144	6	0.0847637	0.508582	0.109535	0.00305149	0.000657208	0.36	6.57262e-09	6.57208e-09	1	0	0	1	0	0
ACGAGCGGG	1	4	9	47.19	464273917	100	219108840	36	4	0.0211909	0.0847637	0.0182558	0.000762873	0.000164302	0.36	1.64315e-09	1.64302e-09	1	0	0	1	0	0
ACGAGG	98	484	6	47.19	464273917	100	219108840	2904	4.93878	2.07671	10.2564	2.20895	0.0615385	0.0132537	0.296327	1.32548e-07	1.32537e-07	1	0	0	1	0	0
ACGAGT	1	7	6	47.19	464273917	100	219108840	42	7	0.0211909	0.148337	0.0319476	0.000890019	0.000191686	0.42	1.91701e-09	1.91686e-09	1	0	0	1	0	0
ACGATCC	17	68	7	47.19	464273917	100	219108840	476	4	0.360246	1.44098	0.310348	0.0100869	0.00217244	0.28	2.17261e-08	2.17244e-08	1	0	0	1	0	0
ACGC	396	2532	4	47.19	464273917	100	219108840	10128	6.39394	8.39161	53.6554	11.5559	0.214622	0.0462236	0.255758	4.62274e-07	4.62236e-07	1	0	0	0	0	0
ACGCAG	28	112	6	47.19	464273917	100	219108840	672	4	0.593346	2.37338	0.511161	0.0142403	0.00306697	0.24	3.06722e-08	3.06697e-08	1	0	0	1	0	0
ACGCC	1	5	5	47.19	464273917	100	219108840	25	5	0.0211909	0.105955	0.0228197	0.000529773	0.000114099	0.25	1.14108e-09	1.14099e-09	1	0	0	1	0	0
ACGCCAG	19	76	7	47.19	464273917	100	219108840	532	4	0.402628	1.61051	0.34686	0.0112736	0.00242802	0.28	2.42822e-08	2.42802e-08	1	0	0	1	0	0
ACGCCG	15	60	6	47.19	464273917	100	219108840	360	4	0.317864	1.27146	0.273837	0.00762873	0.00164302	0.24	1.64315e-08	1.64302e-08	1	0	0	1	0	0
ACGCCT	18	76	6	47.19	464273917	100	219108840	456	4.22222	0.381437	1.61051	0.34686	0.00966306	0.00208116	0.253333	2.08133e-08	2.08116e-08	1	0	0	1	0	0
ACGCCTG	10	40	7	47.19	464273917	100	219108840	280	4	0.211909	0.847637	0.182558	0.00593346	0.0012779	0.28	1.27801e-08	1.2779e-08	1	0	0	1	0	0
ACGCG	4	20	5	47.19	464273917	100	219108840	100	5	0.0847637	0.423819	0.0912788	0.00211909	0.000456394	0.25	4.56432e-09	4.56394e-09	1	0	0	1	0	0
ACGCGCGC	4	18	8	47.19	464273917	100	219108840	144	4.5	0.0847637	0.381437	0.082151	0.00305149	0.000657208	0.36	6.57262e-09	6.57208e-09	1	0	0	1	0	0
ACGCTG	27	108	6	47.19	464273917	100	219108840	648	4	0.572155	2.28862	0.492906	0.0137317	0.00295743	0.24	2.95768e-08	2.95743e-08	1	0	0	1	0	0
ACGG	871	5623	4	47.19	464273917	100	219108840	22492	6.4558	18.4573	119.157	25.663	0.476626	0.102652	0.258232	1.02661e-06	1.02652e-06	1	0	0	0	0	0
ACGGAG	38	289	6	47.19	464273917	100	219108840	1734	7.60526	0.805255	6.12418	1.31898	0.0367451	0.00791388	0.456316	7.91452e-08	7.91388e-08	1	0	0	1	0	0
ACGGAGG	6	24	7	47.19	464273917	100	219108840	168	4	0.127146	0.508582	0.109535	0.00356008	0.000766742	0.28	7.66805e-09	7.66742e-09	1	0	0	1	0	0
ACGGAGGAGAG	1	9	11	47.19	464273917	100	219108840	99	9	0.0211909	0.190718	0.0410755	0.0020979	0.00045183	0.99	4.51867e-09	4.5183e-09	1	0	0	1	1	0
ACGGC	36	192	5	47.19	464273917	100	219108840	960	5.33333	0.762873	4.06866	0.876277	0.0203433	0.00438138	0.266667	4.38174e-08	4.38138e-08	1	0	0	1	0	0
ACGGCG	1	4	6	47.19	464273917	100	219108840	24	4	0.0211909	0.0847637	0.0182558	0.000508582	0.000109535	0.24	1.09544e-09	1.09535e-09	1	0	0	1	0	0
ACGGCGG	3	13	7	47.19	464273917	100	219108840	91	4.33333	0.0635728	0.275482	0.0593312	0.00192837	0.000415319	0.303333	4.15353e-09	4.15319e-09	1	0	0	1	0	0
ACGGG	11	56	5	47.19	464273917	100	219108840	280	5.09091	0.2331	1.18669	0.255581	0.00593346	0.0012779	0.254545	1.27801e-08	1.2779e-08	1	0	0	1	0	0
ACGGGAG	11	44	7	47.19	464273917	100	219108840	308	4	0.2331	0.932401	0.200813	0.00652681	0.00140569	0.28	1.40581e-08	1.40569e-08	1	0	0	1	0	0
ACGT	39	236	4	47.19	464273917	100	219108840	944	6.05128	0.826446	5.00106	1.07709	0.0200042	0.00430836	0.242051	4.30871e-08	4.30836e-08	1	0	0	0	0	0
ACGTC	10	92	5	47.19	464273917	100	219108840	460	9.2	0.211909	1.94957	0.419883	0.00974783	0.00209941	0.46	2.09959e-08	2.09941e-08	1	0	0	1	0	0
ACGTCAG	28	112	7	47.19	464273917	100	219108840	784	4	0.593346	2.37338	0.511161	0.0166137	0.00357813	0.28	3.57842e-08	3.57813e-08	1	0	0	1	0	0
ACGTCCG	7	28	7	47.19	464273917	100	219108840	196	4	0.148337	0.593346	0.12779	0.00415342	0.000894533	0.28	8.94606e-09	8.94533e-09	1	0	0	1	0	0
ACGTCGC	2	8	7	47.19	464273917	100	219108840	56	4	0.0423819	0.169527	0.0365115	0.00118669	0.000255581	0.28	2.55602e-09	2.55581e-09	1	0	0	1	0	0
ACT	5141	58158	3	47.19	464273917	100	219108840	174474	11.3126	108.943	1232.42	265.43	3.69727	0.796289	0.339378	7.96355e-06	7.96289e-06	1	0	0	0	0	0
ACTACTGAT	2	13	9	47.19	464273917	100	219108840	117	6.5	0.0423819	0.275482	0.0593312	0.00247934	0.000533981	0.585	5.34025e-09	5.33981e-09	1	0	0	1	1	0
ACTAG	46	247	5	47.19	464273917	100	219108840	1235	5.36957	0.974783	5.23416	1.12729	0.0261708	0.00563647	0.268478	5.63693e-08	5.63647e-08	1	0	0	1	0	0
ACTAGT	42	168	6	47.19	464273917	100	219108840	1008	4	0.890019	3.56008	0.766742	0.0213605	0.00460045	0.24	4.60083e-08	4.60045e-08	1	0	0	1	0	0
ACTAT	101	530	5	47.19	464273917	100	219108840	2650	5.24752	2.14028	11.2312	2.41889	0.056156	0.0120944	0.262376	1.20954e-07	1.20944e-07	1	0	0	1	0	0
ACTC	903	7596	4	47.19	464273917	100	219108840	30384	8.41196	19.1354	160.966	34.6677	0.643865	0.138671	0.336478	1.38682e-06	1.38671e-06	1	0	0	0	0	0
ACTCAGG	17	76	7	47.19	464273917	100	219108840	532	4.47059	0.360246	1.61051	0.34686	0.0112736	0.00242802	0.312941	2.42822e-08	2.42802e-08	1	0	0	1	0	0
ACTCAGTC	2	19	8	47.19	464273917	100	219108840	152	9.5	0.0423819	0.402628	0.0867149	0.00322102	0.000693719	0.76	6.93776e-09	6.93719e-09	1	0	0	1	1	0
ACTCC	26	186	5	47.19	464273917	100	219108840	930	7.15385	0.550964	3.94151	0.848893	0.0197076	0.00424447	0.357692	4.24481e-08	4.24447e-08	1	0	0	1	0	0
ACTCCCTG	1	6	8	47.19	464273917	100	219108840	48	6	0.0211909	0.127146	0.0273837	0.00101716	0.000219069	0.48	2.19087e-09	2.19069e-09	1	0	0	1	0	0
ACTCCG	32	140	6	47.19	464273917	100	219108840	840	4.375	0.67811	2.96673	0.638952	0.0178004	0.00383371	0.2625	3.83403e-08	3.83371e-08	1	0	0	1	0	0
ACTCCTCC	1	8	8	47.19	464273917	100	219108840	64	8	0.0211909	0.169527	0.0365115	0.00135622	0.000292092	0.64	2.92116e-09	2.92092e-09	1	0	0	1	1	0
ACTCG	42	247	5	47.19	464273917	100	219108840	1235	5.88095	0.890019	5.23416	1.12729	0.0261708	0.00563647	0.294048	5.63693e-08	5.63647e-08	1	0	0	1	0	0
ACTCT	457	2654	5	47.19	464273917	100	219108840	13270	5.80744	9.68426	56.2407	12.1127	0.281204	0.0605635	0.290372	6.05685e-07	6.05635e-07	1	0	0	1	0	0
ACTCTAG	14	56	7	47.19	464273917	100	219108840	392	4	0.296673	1.18669	0.255581	0.00830684	0.00178907	0.28	1.78921e-08	1.78907e-08	1	0	0	1	0	0
ACTG	1601	12769	4	47.19	464273917	100	219108840	51076	7.97564	33.9267	270.587	58.277	1.08235	0.233108	0.319026	2.33127e-06	2.33108e-06	1	0	0	0	0	0
ACTGC	61	352	5	47.19	464273917	100	219108840	1760	5.77049	1.29265	7.45921	1.60651	0.037296	0.00803254	0.288525	8.0332e-08	8.03254e-08	1	0	0	1	0	0
ACTGCC	12	57	6	47.19	464273917	100	219108840	342	4.75	0.254291	1.20788	0.260145	0.0072473	0.00156087	0.285	1.561e-08	1.56087e-08	1	0	0	1	0	0
ACTGCT	108	627	6	47.19	464273917	100	219108840	3762	5.80556	2.28862	13.2867	2.86159	0.0797203	0.0171695	0.348333	1.7171e-07	1.71695e-07	1	0	0	1	0	0
ACTGCTG	6	24	7	47.19	464273917	100	219108840	168	4	0.127146	0.508582	0.109535	0.00356008	0.000766742	0.28	7.66805e-09	7.66742e-09	1	0	0	1	0	0
ACTGG	16	80	5	47.19	464273917	100	219108840	400	5	0.339055	1.69527	0.365115	0.00847637	0.00182558	0.25	1.82573e-08	1.82558e-08	1	0	0	1	0	0
AG	36100	577962	2	47.19	464273917	100	219108840	1155924	16.01	764.993	12247.6	2637.78	24.4951	5.27557	0.320201	5.276e-05	5.27557e-05	1	1	1	0	0	0
AGAGAGAGAT	2	8	10	47.19	464273917	100	219108840	80	4	0.0423819	0.169527	0.0365115	0.00169527	0.000365115	0.4	3.65145e-09	3.65115e-09	1	0	0	1	0	0
AGAGAGC	22	130	7	47.19	464273917	100	219108840	910	5.90909	0.4662	2.75482	0.593312	0.0192837	0.00415319	0.413636	4.15353e-08	4.15319e-08	1	0	0	1	0	0
AGAGAGG	16	65	7	47.19	464273917	100	219108840	455	4.0625	0.339055	1.37741	0.296656	0.00964187	0.00207659	0.284375	2.07676e-08	2.07659e-08	1	0	0	1	0	0
AGAGAT	40	188	6	47.19	464273917	100	219108840	1128	4.7	0.847637	3.98389	0.858021	0.0239034	0.00514813	0.282	5.14855e-08	5.14813e-08	1	0	0	1	0	0
AGAGATG	66	556	7	47.19	464273917	100	219108840	3892	8.42424	1.3986	11.7822	2.53755	0.0824751	0.0177629	0.589697	1.77643e-07	1.77629e-07	1	0	0	1	1	0
AGAGCC	22	88	6	47.19	464273917	100	219108840	528	4	0.4662	1.8648	0.401627	0.0111888	0.00240976	0.24	2.40996e-08	2.40976e-08	1	0	0	1	0	0
AGAGCCT	25	100	7	47.19	464273917	100	219108840	700	4	0.529773	2.11909	0.456394	0.0148337	0.00319476	0.28	3.19502e-08	3.19476e-08	1	0	0	1	0	0
AGAGCTG	6	24	7	47.19	464273917	100	219108840	168	4	0.127146	0.508582	0.109535	0.00356008	0.000766742	0.28	7.66805e-09	7.66742e-09	1	0	0	1	0	0
AGAGG	249	1416	5	47.19	464273917	100	219108840	7080	5.68675	5.27654	30.0064	6.46254	0.150032	0.0323127	0.284337	3.23154e-07	3.23127e-07	1	0	0	1	0	0
AGAGGAGGG	1	5	9	47.19	464273917	100	219108840	45	5	0.0211909	0.105955	0.0228197	0.000953592	0.000205377	0.45	2.05394e-09	2.05377e-09	1	0	0	1	0	0
AGAGGAT	64	543	7	47.19	464273917	100	219108840	3801	8.48438	1.35622	11.5067	2.47822	0.0805467	0.0173475	0.593906	1.7349e-07	1.73475e-07	1	0	0	1	1	0
AGAGGG	34	139	6	47.19	464273917	100	219108840	834	4.08824	0.720492	2.94554	0.634388	0.0176732	0.00380633	0.245294	3.80664e-08	3.80633e-08	1	0	0	1	0	0
AGAGGGAGG	3	22	9	47.19	464273917	100	219108840	198	7.33333	0.0635728	0.4662	0.100407	0.0041958	0.00090366	0.66	9.03735e-09	9.0366e-09	1	0	0	1	1	0
AGAGGGC	6	24	7	47.19	464273917	100	219108840	168	4	0.127146	0.508582	0.109535	0.00356008	0.000766742	0.28	7.66805e-09	7.66742e-09	1	0	0	1	0	0
AGAGGGGGG	1	4	9	47.19	464273917	100	219108840	36	4	0.0211909	0.0847637	0.0182558	0.000762873	0.000164302	0.36	1.64315e-09	1.64302e-09	1	0	0	1	0	0
AGAT	2771	31398	4	47.19	464273917	100	219108840	125592	11.3309	58.7201	665.353	143.299	2.66141	0.573195	0.453237	5.73242e-06	5.73195e-06	1	0	0	0	0	0
AGATC	34	170	5	47.19	464273917	100	219108840	850	5	0.720492	3.60246	0.77587	0.0180123	0.00387935	0.25	3.87967e-08	3.87935e-08	1	0	0	1	0	0
AGATCC	23	92	6	47.19	464273917	100	219108840	552	4	0.487391	1.94957	0.419883	0.0116974	0.0025193	0.24	2.5195e-08	2.5193e-08	1	0	0	1	0	0
AGATCCT	1	6	7	47.19	464273917	100	219108840	42	6	0.0211909	0.127146	0.0273837	0.000890019	0.000191686	0.42	1.91701e-09	1.91686e-09	1	0	0	1	0	0
AGATCCTC	46	231	8	47.19	464273917	100	219108840	1848	5.02174	0.974783	4.8951	1.05427	0.0391608	0.00843416	0.401739	8.43486e-08	8.43416e-08	1	0	0	1	0	0
AGATG	44	296	5	47.19	464273917	100	219108840	1480	6.72727	0.932401	6.27252	1.35093	0.0313626	0.00675463	0.336364	6.75519e-08	6.75463e-08	1	0	0	1	0	0
AGC	598	5144	3	47.19	464273917	100	219108840	15432	8.60201	12.6722	109.006	23.4769	0.327018	0.0704308	0.25806	7.04365e-07	7.04308e-07	1	0	0	0	0	0
AGCATC	1	4	6	47.19	464273917	100	219108840	24	4	0.0211909	0.0847637	0.0182558	0.000508582	0.000109535	0.24	1.09544e-09	1.09535e-09	1	0	0	1	0	0
AGCC	79	513	4	47.19	464273917	100	219108840	2052	6.49367	1.67408	10.8709	2.3413	0.0434838	0.00936521	0.259747	9.36598e-08	9.36521e-08	1	0	0	0	0	0
AGCCCC	1	4	6	47.19	464273917	100	219108840	24	4	0.0211909	0.0847637	0.0182558	0.000508582	0.000109535	0.24	1.09544e-09	1.09535e-09	1	0	0	1	0	0
AGCCCG	1	4	6	47.19	464273917	100	219108840	24	4	0.0211909	0.0847637	0.0182558	0.000508582	0.000109535	0.24	1.09544e-09	1.09535e-09	1	0	0	1	0	0
AGCCT	54	459	5	47.19	464273917	100	219108840	2295	8.5	1.14431	9.72664	2.09485	0.0486332	0.0104742	0.425	1.04751e-07	1.04742e-07	1	0	0	1	0	0
AGCG	9	61	4	47.19	464273917	100	219108840	244	6.77778	0.190718	1.29265	0.2784	0.00517059	0.0011136	0.271111	1.11369e-08	1.1136e-08	1	0	0	0	0	0
AGCTCC	67	268	6	47.19	464273917	100	219108840	1608	4	1.41979	5.67917	1.22314	0.034075	0.00733882	0.24	7.33942e-08	7.33882e-08	1	0	0	1	0	0
AGG	1415	13812	3	47.19	464273917	100	219108840	41436	9.76113	29.9852	292.689	63.0372	0.878067	0.189111	0.292834	1.89127e-06	1.89111e-06	1	0	0	0	0	0
AGGAGGATGG	2	18	10	47.19	464273917	100	219108840	180	9	0.0423819	0.381437	0.082151	0.00381437	0.00082151	0.9	8.21577e-09	8.2151e-09	1	0	0	1	1	0
AGGAT	2	11	5	47.19	464273917	100	219108840	55	5.5	0.0423819	0.2331	0.0502034	0.0011655	0.000251017	0.275	2.51037e-09	2.51017e-09	1	0	0	1	0	0
AGGATC	8	91	6	47.19	464273917	100	219108840	546	11.375	0.169527	1.92837	0.415319	0.0115702	0.00249191	0.6825	2.49212e-08	2.49191e-08	1	0	0	1	1	0
AGGATCG	8	63	7	47.19	464273917	100	219108840	441	7.875	0.169527	1.33503	0.287528	0.0093452	0.0020127	0.55125	2.01286e-08	2.0127e-08	1	0	0	1	1	0
AGGATCGAGGATGG	1	4	14	47.19	464273917	100	219108840	56	4	0.0211909	0.0847637	0.0182558	0.00118669	0.000255581	0.56	2.55602e-09	2.55581e-09	1	0	0	1	1	0
AGGATG	7	68	6	47.19	464273917	100	219108840	408	9.71429	0.148337	1.44098	0.310348	0.0086459	0.00186209	0.582857	1.86224e-08	1.86209e-08	1	0	0	1	1	0
AGGATGG	79	689	7	47.19	464273917	100	219108840	4823	8.72152	1.67408	14.6006	3.14456	0.102204	0.0220119	0.610506	2.20137e-07	2.20119e-07	1	0	0	1	1	0
AGGC	159	1042	4	47.19	464273917	100	219108840	4168	6.55346	3.36936	22.0809	4.75563	0.0883238	0.0190225	0.262138	1.90241e-07	1.90225e-07	1	0	0	0	0	0
AGGCC	8	56	5	47.19	464273917	100	219108840	280	7	0.169527	1.18669	0.255581	0.00593346	0.0012779	0.35	1.27801e-08	1.2779e-08	1	0	0	1	0	0
AGGCCC	44	206	6	47.19	464273917	100	219108840	1236	4.68182	0.932401	4.36533	0.940172	0.026192	0.00564103	0.280909	5.6415e-08	5.64103e-08	1	0	0	1	0	0
AGGCG	67	355	5	47.19	464273917	100	219108840	1775	5.29851	1.41979	7.52278	1.6202	0.0376139	0.008101	0.264925	8.10166e-08	8.101e-08	1	0	0	1	0	0
AGGCGG	23	92	6	47.19	464273917	100	219108840	552	4	0.487391	1.94957	0.419883	0.0116974	0.0025193	0.24	2.5195e-08	2.5193e-08	1	0	0	1	0	0
AGGG	150	934	4	47.19	464273917	100	219108840	3736	6.22667	3.17864	19.7923	4.26272	0.0791693	0.0170509	0.249067	1.70523e-07	1.70509e-07	1	0	0	0	0	0
AGGGATGG	2	8	8	47.19	464273917	100	219108840	64	4	0.0423819	0.169527	0.0365115	0.00135622	0.000292092	0.32	2.92116e-09	2.92092e-09	1	0	0	1	0	0
AGGGC	6177	33026	5	47.19	464273917	100	219108840	165130	5.34661	130.896	699.852	150.729	3.49926	0.753644	0.26733	7.53706e-06	7.53644e-06	1	0	0	1	0	0
AGGGG	121	616	5	47.19	464273917	100	219108840	3080	5.09091	2.5641	13.0536	2.81139	0.0652681	0.0140569	0.254545	1.40581e-07	1.40569e-07	1	0	0	1	0	0
AGGGGG	11	44	6	47.19	464273917	100	219108840	264	4	0.2331	0.932401	0.200813	0.00559441	0.00120488	0.24	1.20498e-08	1.20488e-08	1	0	0	1	0	0
AGGGGGG	1	4	7	47.19	464273917	100	219108840	28	4	0.0211909	0.0847637	0.0182558	0.000593346	0.00012779	0.28	1.27801e-09	1.2779e-09	1	0	0	1	0	0
AT	21313	313032	2	47.19	464273917	100	219108840	626064	14.6874	451.642	6633.44	1428.66	13.2669	2.85732	0.293747	2.85755e-05	2.85732e-05	1	1	0	0	0	0
ATATC	49	245	5	47.19	464273917	100	219108840	1225	5	1.03836	5.19178	1.11817	0.0259589	0.00559083	0.25	5.59129e-08	5.59083e-08	1	0	0	1	0	0
ATATCC	23	92	6	47.19	464273917	100	219108840	552	4	0.487391	1.94957	0.419883	0.0116974	0.0025193	0.24	2.5195e-08	2.5193e-08	1	0	0	1	0	0
ATC	8430	74811	3	47.19	464273917	100	219108840	224433	8.87438	178.64	1585.31	341.433	4.75594	1.0243	0.266231	1.02438e-05	1.0243e-05	1	0	0	0	0	0
ATCATCG	12	48	7	47.19	464273917	100	219108840	336	4	0.254291	1.01716	0.219069	0.00712015	0.00153348	0.28	1.53361e-08	1.53348e-08	1	0	0	1	0	0
ATCC	687	5810	4	47.19	464273917	100	219108840	23240	8.45706	14.5582	123.119	26.5165	0.492477	0.106066	0.338282	1.06075e-06	1.06066e-06	1	0	0	0	0	0
ATCCC	13	65	5	47.19	464273917	100	219108840	325	5	0.275482	1.37741	0.296656	0.00688705	0.00148328	0.25	1.4834e-08	1.48328e-08	1	0	0	1	0	0
ATCG	146	947	4	47.19	464273917	100	219108840	3788	6.4863	3.09388	20.0678	4.32205	0.0802712	0.0172882	0.259452	1.72896e-07	1.72882e-07	1	0	0	0	0	0
ATGC	59	359	4	47.19	464273917	100	219108840	1436	6.08475	1.25026	7.60754	1.63846	0.0304302	0.00655382	0.24339	6.55436e-08	6.55382e-08	1	0	0	0	0	0
CCCCCG	1	4	6	47.19	464273917	100	219108840	24	4	0.0211909	0.0847637	0.0182558	0.000508582	0.000109535	0.24	1.09544e-09	1.09535e-09	1	0	0	1	0	0
CCCCG	14	70	5	47.19	464273917	100	219108840	350	5	0.296673	1.48337	0.319476	0.00741683	0.00159738	0.25	1.59751e-08	1.59738e-08	1	0	0	1	0	0
CCCCGG	1	6	6	47.19	464273917	100	219108840	36	6	0.0211909	0.127146	0.0273837	0.000762873	0.000164302	0.36	1.64315e-09	1.64302e-09	1	0	0	1	0	0
CCCG	5	32	4	47.19	464273917	100	219108840	128	6.4	0.105955	0.67811	0.146046	0.00271244	0.000584185	0.256	5.84232e-09	5.84185e-09	1	0	0	0	0	0
CCG	16	132	3	47.19	464273917	100	219108840	396	8.25	0.339055	2.7972	0.60244	0.00839161	0.00180732	0.2475	1.80747e-08	1.80732e-08	1	0	0	0	0	0
CCGCG	16	93	5	47.19	464273917	100	219108840	465	5.8125	0.339055	1.97076	0.424447	0.00985378	0.00212223	0.290625	2.12241e-08	2.12223e-08	1	0	0	1	0	0
CG	11	135	2	47.19	464273917	100	219108840	270	12.2727	0.2331	2.86078	0.616132	0.00572155	0.00123226	0.245455	1.23237e-08	1.23226e-08	1	0	0	0	0	0
