# Supplementary material for: Profiles of telomeric repeats in Insecta reveal diverse forms of telomeric motifs in Hymenopterans
Source: Life Sci Alliance. 2022 Apr 1;5(7):e202101163. doi: 10.26508/lsa.202101163 (PMC8977481; doi:10.26508/lsa.202101163)
Supplement: Supplemental Data 3. — Tandem repeat statistics for 50 species without simple tandem type TRM. [file LSA-2021-01163_Supplemental_Data_3.zip]

Archive with 51 entries (50 files):
- DataS3/
- DataS3/AEDAL_output.csv.20.filtered.xlsx
- DataS3/AMMSA_output.csv.0.filtered.xlsx
- DataS3/ANDCU_output.csv.0.filtered.xlsx
- DataS3/ANDGR_output.csv.0.filtered.xlsx
- DataS3/ANDIN_output.csv.3.filtered.xlsx
- DataS3/ANDQU_output.csv.0.filtered.xlsx
- DataS3/ANOCO_output.csv.0.filtered.xlsx
- DataS3/ANOGA_output.csv.1.filtered.xlsx
- DataS3/ANOIN_output.csv.0.filtered.xlsx
- DataS3/CALRG_output.csv.0.filtered.xlsx
- DataS3/CHIRI_output.csv.1.filtered.xlsx
- DataS3/CHRCA_output.csv.0.filtered.xlsx
- DataS3/CHRIG_output.csv.0.filtered.xlsx
- DataS3/CHRRE_output.csv.0.filtered.xlsx
- DataS3/CLODI_output.csv.0.filtered.xlsx
- DataS3/COESC_output.csv.0.filtered.xlsx
- DataS3/DASDI_output.csv.0.filtered.xlsx
- DataS3/DIACO_output.csv.4.filtered.xlsx
- DataS3/DIASE_output.csv.1.filtered.xlsx
- DataS3/DIPSP_output.csv.0.filtered.xlsx
- DataS3/DROME_output.csv.13.filtered.xlsx
- DataS3/EUSHE_output.csv.0.filtered.xlsx
- DataS3/HYPDI_output.csv.3.filtered.xlsx
- DataS3/LADFU_output.csv.2.filtered.xlsx
- DataS3/LIBAN_output.csv.0.filtered.xlsx
- DataS3/MARBO_output.csv.0.filtered.xlsx
- DataS3/MELAR_output.csv.0.filtered.xlsx
- DataS3/NESTE_output.csv.21.filtered.xlsx
- DataS3/NEUQU_output.csv.0.filtered.xlsx
- DataS3/ONTTA_output.csv.2.filtered.xlsx
- DataS3/ORYMI_output.csv.0.filtered.xlsx
- DataS3/PHITR_output.csv.0.filtered.xlsx
- DataS3/PHYFL_output.csv.0.filtered.xlsx
- DataS3/POLCA_output.csv.9.filtered.xlsx
- DataS3/POLDO_output.csv.0.filtered.xlsx
- DataS3/POLFU_output.csv.3.filtered.xlsx
- DataS3/POLGA_output.csv.4.filtered.xlsx
- DataS3/POLME_output.csv.2.filtered.xlsx
- DataS3/POLNU_output.csv.0.filtered.xlsx
- DataS3/POLPE_output.csv.1.filtered.xlsx
- DataS3/POLVA_output.csv.0.filtered.xlsx
- DataS3/POPJA_output.csv.0.filtered.xlsx
- DataS3/PROCO_output.csv.1.filtered.xlsx
- DataS3/PSESA_output.csv.0.filtered.xlsx
- DataS3/SAPQU_output.csv.0.filtered.xlsx
- DataS3/STIAN_output.csv.0.filtered.xlsx
- DataS3/SYNJA_output.csv.0.filtered.xlsx
- DataS3/SYNUM_output.csv.0.filtered.xlsx
- DataS3/TRISP_output.csv.1.filtered.xlsx
- DataS3/VESVE_output.csv.0.filtered.xlsx
