# Supplementary material for: Profiles of telomeric repeats in Insecta reveal diverse forms of telomeric motifs in Hymenopterans
Source: Life Sci Alliance. 2022 Apr 1;5(7):e202101163. doi: 10.26508/lsa.202101163 (PMC8977481; doi:10.26508/lsa.202101163)
Supplement: Supplemental Data 3. — Tandem repeat statistics for 50 species without simple tandem type TRM. [file LSA-2021-01163_Supplemental_Data_3.zip › DataS3/AEDAL_output.csv.20.filtered.xlsx]

## Sheet: Sheet1
Unnamed: 0	reads	repeats	unit_len	avg_genome_cov	genome_size	eff_read_len	num_reads	repeats_total_len	repeats_per_read	reads_per_genome	repeats_per_genome	repeats_per_million_reads	repeats_len_per_genome	repeats_len_per_million_reads	percent_repeats_len_per_read	percent_repeats_len_per_genome	percent_repeat_unit_in_sequences	avg_genome_cov_filter	repeat_containing_reads_filter	repeats_len_per_million_reads_filter	unit_len_filter	percent_repeats_len_per_read_filter	qualified
AAAAAAC	6	24	7	30.142	1776217663	116.8	458379966	168	4	0.199058	0.796231	0.0523583	0.00557362	0.000366508	0.239726	3.13791e-09	3.13791e-09	1	0	0	1	0	0
AAAAAACT	63	355	8	30.142	1776217663	116.8	458379966	2840	5.63492	2.09011	11.7776	0.774467	0.0942207	0.00619573	0.385954	5.30457e-08	5.30457e-08	1	0	0	1	0	0
AAAAAAG	89	359	7	30.142	1776217663	116.8	458379966	2513	4.03371	2.95269	11.9103	0.783193	0.083372	0.00548235	0.241746	4.6938e-08	4.6938e-08	1	0	0	1	0	0
AAAAAAT	203	881	7	30.142	1776217663	116.8	458379966	6167	4.3399	6.73479	29.2283	1.92199	0.204598	0.0134539	0.260097	1.15188e-07	1.15188e-07	1	0	0	1	0	0
AAAAAATTCTCAGAATTTCAG	12	52	21	30.142	1776217663	116.8	458379966	1092	4.33333	0.398116	1.72517	0.113443	0.0362285	0.0023823	0.77911	2.03964e-08	2.03964e-08	1	0	0	1	1	0
AAAAAC	283	1458	6	30.142	1776217663	116.8	458379966	8748	5.15194	9.38889	48.371	3.18077	0.290226	0.0190846	0.264655	1.63396e-07	1.63396e-07	1	0	0	1	0	0
AAAAACG	13	127	7	30.142	1776217663	116.8	458379966	889	9.76923	0.431292	4.21339	0.277063	0.0294937	0.00193944	0.585485	1.66048e-08	1.66048e-08	1	0	0	1	1	0
AAAAACTGG	39	307	9	30.142	1776217663	116.8	458379966	2763	7.87179	1.29388	10.1851	0.66975	0.0916661	0.00602775	0.60656	5.16075e-08	5.16075e-08	1	0	0	1	1	0
AAAAAG	234	1534	6	30.142	1776217663	116.8	458379966	9204	6.55556	7.76325	50.8924	3.34657	0.305355	0.0200794	0.336758	1.71913e-07	1.71913e-07	1	0	0	1	0	0
AAAAAGAACTG	4	16	11	30.142	1776217663	116.8	458379966	176	4	0.132705	0.530821	0.0349055	0.00583903	0.000383961	0.376712	3.28734e-09	3.28734e-09	1	0	0	1	0	0
AAAAAGAC	933	10229	8	30.142	1776217663	116.8	458379966	81832	10.9636	30.9535	339.36	22.3155	2.71488	0.178524	0.750929	1.52846e-06	1.52846e-06	1	0	0	1	1	0
AAAAAGACAG	22	132	10	30.142	1776217663	116.8	458379966	1320	6	0.729878	4.37927	0.287971	0.0437927	0.00287971	0.513699	2.4655e-08	2.4655e-08	1	0	0	1	1	0
AAAAAGACC	17	83	9	30.142	1776217663	116.8	458379966	747	4.88235	0.563997	2.75363	0.181072	0.0247827	0.00162965	0.376209	1.39525e-08	1.39525e-08	1	0	0	1	0	0
AAAAAGAGT	18	78	9	30.142	1776217663	116.8	458379966	702	4.33333	0.597173	2.58775	0.170165	0.0232898	0.00153148	0.333904	1.3112e-08	1.3112e-08	1	0	0	1	0	0
AAAAAGCTACGAGCTTTTTCC	9	37	21	30.142	1776217663	116.8	458379966	777	4.11111	0.298587	1.22752	0.0807191	0.025778	0.0016951	0.739156	1.45129e-08	1.45129e-08	1	0	0	1	1	0
AAAAAGG	1	7	7	30.142	1776217663	116.8	458379966	49	7	0.0331763	0.232234	0.0152712	0.00162564	0.000106898	0.419521	9.15225e-10	9.15225e-10	1	0	0	1	0	0
AAAAAGGC	270	2483	8	30.142	1776217663	116.8	458379966	19864	9.1963	8.9576	82.3767	5.4169	0.659014	0.0433352	0.629884	3.71021e-07	3.71021e-07	1	0	0	1	1	0
AAAAAGT	6	24	7	30.142	1776217663	116.8	458379966	168	4	0.199058	0.796231	0.0523583	0.00557362	0.000366508	0.239726	3.13791e-09	3.13791e-09	1	0	0	1	0	0
AAAAAGTT	101	894	8	30.142	1776217663	116.8	458379966	7152	8.85149	3.35081	29.6596	1.95035	0.237277	0.0156028	0.606266	1.33585e-07	1.33585e-07	1	0	0	1	1	0
AAAAAT	1293	8711	6	30.142	1776217663	116.8	458379966	52266	6.73705	42.8969	288.999	19.0039	1.73399	0.114023	0.346081	9.76227e-07	9.76227e-07	1	0	0	1	0	0
AAAAATAAAAT	58	285	11	30.142	1776217663	116.8	458379966	3135	4.91379	1.92423	9.45524	0.621755	0.104008	0.0068393	0.462772	5.85557e-08	5.85557e-08	1	0	0	1	0	0
AAAAATAT	415	2219	8	30.142	1776217663	116.8	458379966	17752	5.34699	13.7682	73.6182	4.84096	0.588946	0.0387277	0.366232	3.31573e-07	3.31573e-07	1	0	0	1	0	0
AAAAATATCCTTG	5	20	13	30.142	1776217663	116.8	458379966	260	4	0.165881	0.663526	0.0436319	0.00862584	0.000567215	0.445206	4.85629e-09	4.85629e-09	1	0	0	1	0	0
AAAAATC	11	44	7	30.142	1776217663	116.8	458379966	308	4	0.364939	1.45976	0.0959902	0.0102183	0.000671932	0.239726	5.75284e-09	5.75284e-09	1	0	0	1	0	0
AAAAATCCT	46	257	9	30.142	1776217663	116.8	458379966	2313	5.58696	1.52611	8.52631	0.56067	0.0767368	0.00504603	0.430502	4.32023e-08	4.32023e-08	1	0	0	1	0	0
AAAAATCCTTTCAAGATTTTTGG	71	290	23	30.142	1776217663	116.8	458379966	6670	4.08451	2.35552	9.62113	0.632663	0.221286	0.0145512	0.804312	1.24583e-07	1.24583e-07	1	0	0	1	1	0
AAAAATCCTTTCAGGATTTTGGG	30	120	23	30.142	1776217663	116.8	458379966	2760	4	0.995289	3.98116	0.261792	0.0915666	0.00602121	0.787672	5.15514e-08	5.15514e-08	1	0	0	1	1	0
AAAAATCT	555	6112	8	30.142	1776217663	116.8	458379966	48896	11.0126	18.4128	202.774	13.3339	1.62219	0.106671	0.754289	9.13282e-07	9.13282e-07	1	0	0	1	1	0
AAAAATCTT	147	1300	9	30.142	1776217663	116.8	458379966	11700	8.84354	4.87692	43.1292	2.83608	0.388163	0.0255247	0.681437	2.18533e-07	2.18533e-07	1	0	0	1	1	0
AAAAATG	20	93	7	30.142	1776217663	116.8	458379966	651	4.65	0.663526	3.0854	0.202888	0.0215978	0.00142022	0.278682	1.21594e-08	1.21594e-08	1	0	0	1	0	0
AAAAATGAACT	19	82	11	30.142	1776217663	116.8	458379966	902	4.31579	0.63035	2.72046	0.178891	0.029925	0.0019678	0.406453	1.68476e-08	1.68476e-08	1	0	0	1	0	0
AAAAATT	92	980	7	30.142	1776217663	116.8	458379966	6860	10.6522	3.05222	32.5128	2.13796	0.227589	0.0149658	0.638401	1.28131e-07	1.28131e-07	1	0	0	1	1	0
AAAAATTAT	126	950	9	30.142	1776217663	116.8	458379966	8550	7.53968	4.18021	31.5175	2.07252	0.283657	0.0186526	0.580969	1.59697e-07	1.59697e-07	1	0	0	1	1	0
AAAAATTC	222	1405	8	30.142	1776217663	116.8	458379966	11240	6.32883	7.36514	46.6127	3.06514	0.372902	0.0245211	0.433482	2.09941e-07	2.09941e-07	1	0	0	1	0	0
AAAAATTCC	35	196	9	30.142	1776217663	116.8	458379966	1764	5.6	1.16117	6.50255	0.427593	0.058523	0.00384834	0.431507	3.29481e-08	3.29481e-08	1	0	0	1	0	0
AAAAATTCCTG	12	67	11	30.142	1776217663	116.8	458379966	737	5.58333	0.398116	2.22281	0.146167	0.0244509	0.00160784	0.525828	1.37657e-08	1.37657e-08	1	0	0	1	1	0
AAAAATTCT	577	5306	9	30.142	1776217663	116.8	458379966	47754	9.19584	19.1427	176.033	11.5755	1.5843	0.10418	0.708584	8.91952e-07	8.91952e-07	1	0	0	1	1	0
AAAAATTCTT	131	645	10	30.142	1776217663	116.8	458379966	6450	4.92366	4.34609	21.3987	1.40713	0.213987	0.0140713	0.421547	1.20473e-07	1.20473e-07	1	0	0	1	0	0
AAAAATTCTTAAATTC	1	5	16	30.142	1776217663	116.8	458379966	80	5	0.0331763	0.165881	0.010908	0.0026541	0.000174528	0.684932	1.49424e-09	1.49424e-09	1	0	0	1	1	0
AAAAATTG	134	769	8	30.142	1776217663	116.8	458379966	6152	5.73881	4.44562	25.5126	1.67765	0.204101	0.0134212	0.393069	1.14907e-07	1.14907e-07	1	0	0	1	0	0
AAAAATTGT	151	1497	9	30.142	1776217663	116.8	458379966	13473	9.91391	5.00962	49.6649	3.26585	0.446984	0.0293926	0.763914	2.51649e-07	2.51649e-07	1	0	0	1	1	0
AAAAATTT	252	1699	8	30.142	1776217663	116.8	458379966	13592	6.74206	8.36043	56.3665	3.70653	0.450932	0.0296523	0.461785	2.53872e-07	2.53872e-07	1	0	0	1	0	0
AAAAATTTCT	113	490	10	30.142	1776217663	116.8	458379966	4900	4.33628	3.74892	16.2564	1.06898	0.162564	0.0106898	0.371257	9.15225e-08	9.15225e-08	1	0	0	1	0	0
AAAAATTTT	51	244	9	30.142	1776217663	116.8	458379966	2196	4.78431	1.69199	8.09502	0.532309	0.0728551	0.00479079	0.368654	4.1017e-08	4.1017e-08	1	0	0	1	0	0
AAAAC	134	692	5	30.142	1776217663	116.8	458379966	3460	5.16418	4.44562	22.958	1.50966	0.11479	0.00754832	0.221069	6.46261e-08	6.46261e-08	1	0	0	1	0	0
AAAACAAAAGC	13	61	11	30.142	1776217663	116.8	458379966	671	4.69231	0.431292	2.02375	0.133077	0.0222613	0.00146385	0.441913	1.2533e-08	1.2533e-08	1	0	0	1	0	0
AAAACAAC	42	183	8	30.142	1776217663	116.8	458379966	1464	4.35714	1.3934	6.07126	0.399232	0.0485701	0.00319386	0.298435	2.73447e-08	2.73447e-08	1	0	0	1	0	0
AAAACAACAG	91	694	10	30.142	1776217663	116.8	458379966	6940	7.62637	3.01904	23.0243	1.51403	0.230243	0.0151403	0.652943	1.29626e-07	1.29626e-07	1	0	0	1	1	0
AAAACAAG	900	10889	8	30.142	1776217663	116.8	458379966	87112	12.0989	29.8587	361.257	23.7554	2.89005	0.190043	0.828691	1.62708e-06	1.62708e-06	1	0	0	1	1	0
AAAACAC	8	32	7	30.142	1776217663	116.8	458379966	224	4	0.26541	1.06164	0.0698111	0.00743149	0.000488678	0.239726	4.18388e-09	4.18388e-09	1	0	0	1	0	0
AAAACAG	1380	19926	7	30.142	1776217663	116.8	458379966	139482	14.4391	45.7833	661.071	43.4705	4.6275	0.304293	0.865359	2.60525e-06	2.60525e-06	1	0	0	1	1	0
AAAACAGACAG	941	5178	11	30.142	1776217663	116.8	458379966	56958	5.50266	31.2189	171.787	11.2963	1.88966	0.124259	0.51823	1.06386e-06	1.06386e-06	1	0	0	1	1	0
AAAACAGAGAC	11	62	11	30.142	1776217663	116.8	458379966	682	5.63636	0.364939	2.05693	0.135259	0.0226262	0.00148785	0.530822	1.27384e-08	1.27384e-08	1	0	0	1	1	0
AAAACAGC	55	220	8	30.142	1776217663	116.8	458379966	1760	4	1.8247	7.29878	0.479951	0.0583903	0.00383961	0.273973	3.28734e-08	3.28734e-08	1	0	0	1	0	0
AAAACAGGGAG	123	595	11	30.142	1776217663	116.8	458379966	6545	4.8374	4.08068	19.7399	1.29805	0.217139	0.0142785	0.455577	1.22248e-07	1.22248e-07	1	0	0	1	0	0
AAAACAGGGAT	4	20	11	30.142	1776217663	116.8	458379966	220	5	0.132705	0.663526	0.0436319	0.00729878	0.000479951	0.470891	4.10917e-09	4.10917e-09	1	0	0	1	0	0
AAAACATATTTTCAATAG	3	12	18	30.142	1776217663	116.8	458379966	216	4	0.0995289	0.398116	0.0261792	0.00716608	0.000471225	0.616439	4.03446e-09	4.03446e-09	1	0	0	1	1	0
AAAACC	22	112	6	30.142	1776217663	116.8	458379966	672	5.09091	0.729878	3.71574	0.244339	0.0222945	0.00146603	0.261519	1.25517e-08	1.25517e-08	1	0	0	1	0	0
AAAACCAAACC	639	4646	11	30.142	1776217663	116.8	458379966	51106	7.27074	21.1997	154.137	10.1357	1.69551	0.111493	0.684744	9.54561e-07	9.54561e-07	1	0	0	1	1	0
AAAACCCTTCCAGGATTTCGTGGG	86	348	24	30.142	1776217663	116.8	458379966	8352	4.04651	2.85316	11.5454	0.759195	0.277088	0.0182207	0.831475	1.55999e-07	1.55999e-07	1	0	0	1	1	0
AAAACCGAATCGAAATC	3	14	17	30.142	1776217663	116.8	458379966	238	4.66667	0.0995289	0.464468	0.0305423	0.00789596	0.00051922	0.679224	4.44538e-09	4.44538e-09	1	0	0	1	1	0
AAAACG	1	5	6	30.142	1776217663	116.8	458379966	30	5	0.0331763	0.165881	0.010908	0.000995289	6.54479e-05	0.256849	5.60342e-10	5.60342e-10	1	0	0	1	0	0
AAAACGAAAAG	1	5	11	30.142	1776217663	116.8	458379966	55	5	0.0331763	0.165881	0.010908	0.0018247	0.000119988	0.470891	1.02729e-09	1.02729e-09	1	0	0	1	0	0
AAAACGAAACG	2091	17926	11	30.142	1776217663	116.8	458379966	197186	8.57293	69.3716	594.718	39.1073	6.5419	0.43018	0.807383	3.68305e-06	3.68305e-06	1	0	0	1	1	0
AAAACGAGCTG	4	16	11	30.142	1776217663	116.8	458379966	176	4	0.132705	0.530821	0.0349055	0.00583903	0.000383961	0.376712	3.28734e-09	3.28734e-09	1	0	0	1	0	0
AAAACGG	23	230	7	30.142	1776217663	116.8	458379966	1610	10	0.763055	7.63055	0.501767	0.0534138	0.00351237	0.599315	3.00717e-08	3.00717e-08	1	0	0	1	1	0
AAAACGGC	40	248	8	30.142	1776217663	116.8	458379966	1984	6.2	1.32705	8.22772	0.541036	0.0658218	0.00432829	0.424658	3.70573e-08	3.70573e-08	1	0	0	1	0	0
AAAACGGCAAAAGGC	25	113	15	30.142	1776217663	116.8	458379966	1695	4.52	0.829407	3.74892	0.24652	0.0562338	0.00369781	0.58048	3.16593e-08	3.16593e-08	1	0	0	1	1	0
AAAACGGTCTTTAGGCCG	338	1537	18	30.142	1776217663	116.8	458379966	27666	4.54734	11.2136	50.992	3.35311	0.917855	0.060356	0.700789	5.16747e-07	5.16747e-07	1	0	0	1	1	0
AAAACGTCGAAGGAC	373	1766	15	30.142	1776217663	116.8	458379966	26490	4.73458	12.3748	58.5893	3.8527	0.87884	0.0577905	0.608038	4.94782e-07	4.94782e-07	1	0	0	1	1	0
AAAACT	407	5685	6	30.142	1776217663	116.8	458379966	34110	13.9681	13.5028	188.607	12.4024	1.13164	0.0744142	0.717538	6.37109e-07	6.37109e-07	1	0	0	1	1	0
AAAACTAAACT	3188	29805	11	30.142	1776217663	116.8	458379966	327855	9.34912	105.766	988.819	65.0225	10.877	0.715247	0.880483	6.12369e-06	6.12369e-06	1	0	0	1	1	0
AAAACTAAAGT	12	88	11	30.142	1776217663	116.8	458379966	968	7.33333	0.398116	2.91951	0.19198	0.0321147	0.00211179	0.69064	1.80804e-08	1.80804e-08	1	0	0	1	1	0
AAAACTAAGC	3	12	10	30.142	1776217663	116.8	458379966	120	4	0.0995289	0.398116	0.0261792	0.00398116	0.000261792	0.342466	2.24137e-09	2.24137e-09	1	0	0	1	0	0
AAAACTAG	135	1041	8	30.142	1776217663	116.8	458379966	8328	7.71111	4.4788	34.5365	2.27104	0.276292	0.0181683	0.528158	1.55551e-07	1.55551e-07	1	0	0	1	1	0
AAAACTG	10	58	7	30.142	1776217663	116.8	458379966	406	5.8	0.331763	1.92423	0.126533	0.0134696	0.000885728	0.347603	7.58329e-09	7.58329e-09	1	0	0	1	0	0
AAAACTGAACAG	2	8	12	30.142	1776217663	116.8	458379966	96	4	0.0663526	0.26541	0.0174528	0.00318492	0.000209433	0.410959	1.79309e-09	1.79309e-09	1	0	0	1	0	0
AAAACTTCCGGAGGAAGTTGCC	3	12	22	30.142	1776217663	116.8	458379966	264	4	0.0995289	0.398116	0.0261792	0.00875854	0.000575941	0.753425	4.93101e-09	4.93101e-09	1	0	0	1	1	0
AAAACTTCCTCCGGAAGCTTGG	331	1345	22	30.142	1776217663	116.8	458379966	29590	4.06344	10.9814	44.6221	2.93425	0.981687	0.0645534	0.765375	5.52684e-07	5.52684e-07	1	0	0	1	1	0
AAAACTTTTAATAAT	14	65	15	30.142	1776217663	116.8	458379966	975	4.64286	0.464468	2.15646	0.141804	0.0323469	0.00212706	0.596258	1.82111e-08	1.82111e-08	1	0	0	1	1	0
AAAAG	210	1279	5	30.142	1776217663	116.8	458379966	6395	6.09048	6.96702	42.4325	2.79026	0.212162	0.0139513	0.260723	1.19446e-07	1.19446e-07	1	0	0	1	0	0
AAAAGAAAAGC	1	4	11	30.142	1776217663	116.8	458379966	44	4	0.0331763	0.132705	0.00872638	0.00145976	9.59902e-05	0.376712	8.21835e-10	8.21835e-10	1	0	0	1	0	0
AAAAGAAAT	11	55	9	30.142	1776217663	116.8	458379966	495	5	0.364939	1.8247	0.119988	0.0164223	0.00107989	0.385274	9.24564e-09	9.24564e-09	1	0	0	1	0	0
AAAAGAAATCCCAGGAGGGATTTCC	45	190	25	30.142	1776217663	116.8	458379966	4750	4.22222	1.49293	6.3035	0.414503	0.157587	0.0103626	0.903729	8.87208e-08	8.87208e-08	1	0	0	1	1	0
AAAAGAAGC	459	4755	9	30.142	1776217663	116.8	458379966	42795	10.3595	15.2279	157.753	10.3735	1.41978	0.0933614	0.798248	7.99327e-07	7.99327e-07	1	0	0	1	1	0
AAAAGAATAG	42	171	10	30.142	1776217663	116.8	458379966	1710	4.07143	1.3934	5.67315	0.373053	0.0567315	0.00373053	0.348581	3.19395e-08	3.19395e-08	1	0	0	1	0	0
AAAAGAATAGAATAG	6	24	15	30.142	1776217663	116.8	458379966	360	4	0.199058	0.796231	0.0523583	0.0119435	0.000785375	0.513699	6.7241e-09	6.7241e-09	1	0	0	1	1	0
AAAAGAATC	234	2138	9	30.142	1776217663	116.8	458379966	19242	9.13675	7.76325	70.9309	4.66425	0.638378	0.0419783	0.704031	3.59403e-07	3.59403e-07	1	0	0	1	1	0
AAAAGAATCCTCTCGGGATTCTG	35	152	23	30.142	1776217663	116.8	458379966	3496	4.34286	1.16117	5.0428	0.331603	0.115984	0.00762686	0.855186	6.52985e-08	6.52985e-08	1	0	0	1	1	0
AAAAGAATCCTGAGTAGGATTCT	226	914	23	30.142	1776217663	116.8	458379966	21022	4.04425	7.49784	30.3231	1.99398	0.697432	0.0458615	0.796385	3.9265e-07	3.9265e-07	1	0	0	1	1	0
AAAAGAATCCTGCAAGGATTCTG	409	1838	23	30.142	1776217663	116.8	458379966	42274	4.49389	13.5691	60.978	4.00977	1.40249	0.0922248	0.884927	7.89596e-07	7.89596e-07	1	0	0	1	1	0
AAAAGAC	20	109	7	30.142	1776217663	116.8	458379966	763	5.45	0.663526	3.61622	0.237794	0.0253135	0.00166456	0.326627	1.42514e-08	1.42514e-08	1	0	0	1	0	0
AAAAGACAAT	290	1965	10	30.142	1776217663	116.8	458379966	19650	6.77586	9.62113	65.1914	4.28684	0.651914	0.0428684	0.580125	3.67024e-07	3.67024e-07	1	0	0	1	1	0
AAAAGACAG	196	1088	9	30.142	1776217663	116.8	458379966	9792	5.55102	6.50255	36.0958	2.37358	0.324862	0.0213622	0.427733	1.82896e-07	1.82896e-07	1	0	0	1	0	0
AAAAGACAGAG	323	2011	11	30.142	1776217663	116.8	458379966	22121	6.22601	10.7159	66.7175	4.38719	0.733893	0.0482591	0.586354	4.13177e-07	4.13177e-07	1	0	0	1	1	0
AAAAGACC	379	2193	8	30.142	1776217663	116.8	458379966	17544	5.78628	12.5738	72.7556	4.78424	0.582045	0.0382739	0.396321	3.27688e-07	3.27688e-07	1	0	0	1	0	0
AAAAGACCTTCTCGGCCT	63	268	18	30.142	1776217663	116.8	458379966	4824	4.25397	2.09011	8.89125	0.584668	0.160042	0.010524	0.655578	9.01029e-08	9.01029e-08	1	0	0	1	1	0
AAAAGACG	175	1791	8	30.142	1776217663	116.8	458379966	14328	10.2343	5.80585	59.4187	3.90724	0.47535	0.0312579	0.700979	2.67619e-07	2.67619e-07	1	0	0	1	1	0
AAAAGACT	63	433	8	30.142	1776217663	116.8	458379966	3464	6.87302	2.09011	14.3653	0.944631	0.114923	0.00755705	0.470755	6.47008e-08	6.47008e-08	1	0	0	1	0	0
AAAAGACTTCATCCAGAAGGCTG	425	1779	23	30.142	1776217663	116.8	458379966	40917	4.18588	14.0999	59.0206	3.88106	1.35747	0.0892644	0.824275	7.6425e-07	7.6425e-07	1	0	0	1	1	0
AAAAGACTTCCAGAGGAAGTCC	1	4	22	30.142	1776217663	116.8	458379966	88	4	0.0331763	0.132705	0.00872638	0.00291951	0.00019198	0.753425	1.64367e-09	1.64367e-09	1	0	0	1	1	0
AAAAGAG	114	1136	7	30.142	1776217663	116.8	458379966	7952	9.96491	3.7821	37.6883	2.47829	0.263818	0.0173481	0.597212	1.48528e-07	1.48528e-07	1	0	0	1	1	0
AAAAGAGGC	60	409	9	30.142	1776217663	116.8	458379966	3681	6.81667	1.99058	13.5691	0.892273	0.122122	0.00803046	0.525257	6.87539e-08	6.87539e-08	1	0	0	1	1	0
AAAAGAT	307	3185	7	30.142	1776217663	116.8	458379966	22295	10.3746	10.1851	105.666	6.94838	0.739665	0.0486387	0.621765	4.16427e-07	4.16427e-07	1	0	0	1	1	0
AAAAGATTCTTCCGAATCTTTGG	31	134	23	30.142	1776217663	116.8	458379966	3082	4.32258	1.02847	4.44562	0.292334	0.102249	0.00672368	0.851193	5.75658e-08	5.75658e-08	1	0	0	1	1	0
AAAAGC	136	1113	6	30.142	1776217663	116.8	458379966	6678	8.18382	4.51198	36.9252	2.42812	0.221551	0.0145687	0.420402	1.24732e-07	1.24732e-07	1	0	0	1	0	0
AAAAGCAAACC	34	176	11	30.142	1776217663	116.8	458379966	1936	5.17647	1.12799	5.83903	0.383961	0.0642293	0.00422357	0.48751	3.61607e-08	3.61607e-08	1	0	0	1	0	0
AAAAGCAAAG	4	17	10	30.142	1776217663	116.8	458379966	170	4.25	0.132705	0.563997	0.0370871	0.00563997	0.000370871	0.36387	3.17527e-09	3.17527e-09	1	0	0	1	0	0
AAAAGCAAAGC	8263	72464	11	30.142	1776217663	116.8	458379966	797104	8.7697	274.136	2404.09	158.087	26.445	1.73896	0.825913	1.48884e-05	1.48884e-05	1	0	0	1	1	0
AAAAGCAAATGC	366	2657	12	30.142	1776217663	116.8	458379966	31884	7.25956	12.1425	88.1494	5.7965	1.05779	0.069558	0.745846	5.95531e-07	5.95531e-07	1	0	0	1	1	0
AAAAGCAGAAGC	248	1530	12	30.142	1776217663	116.8	458379966	18360	6.16935	8.22772	50.7597	3.33784	0.609117	0.0400541	0.633838	3.42929e-07	3.42929e-07	1	0	0	1	1	0
AAAAGCAGACGC	128	776	12	30.142	1776217663	116.8	458379966	9312	6.0625	4.24657	25.7448	1.69292	0.308938	0.020315	0.62286	1.7393e-07	1.7393e-07	1	0	0	1	1	0
AAAAGCAGAGC	5318	41793	11	30.142	1776217663	116.8	458379966	459723	7.85878	176.432	1386.54	91.1755	15.2519	1.00293	0.740125	8.58673e-06	8.58673e-06	1	0	0	1	1	0
AAAAGCAGGAGC	3473	18096	12	30.142	1776217663	116.8	458379966	217152	5.21048	115.221	600.358	39.4782	7.2043	0.473738	0.535324	4.05598e-06	4.05598e-06	1	0	0	1	1	0
AAAAGCC	8	32	7	30.142	1776217663	116.8	458379966	224	4	0.26541	1.06164	0.0698111	0.00743149	0.000488678	0.239726	4.18388e-09	4.18388e-09	1	0	0	1	0	0
AAAAGCCAAGC	84	615	11	30.142	1776217663	116.8	458379966	6765	7.32143	2.78681	20.4034	1.34168	0.224438	0.0147585	0.689518	1.26357e-07	1.26357e-07	1	0	0	1	1	0
AAAAGCCGCCCG	10	40	12	30.142	1776217663	116.8	458379966	480	4	0.331763	1.32705	0.0872638	0.0159246	0.00104717	0.410959	8.96547e-09	8.96547e-09	1	0	0	1	0	0
AAAAGCCTCAGGAGCTTTTCTGG	29	128	23	30.142	1776217663	116.8	458379966	2944	4.41379	0.962113	4.24657	0.279244	0.097671	0.00642262	0.869155	5.49882e-08	5.49882e-08	1	0	0	1	1	0
AAAAGCGGAGC	311	2202	11	30.142	1776217663	116.8	458379966	24222	7.08039	10.3178	73.0542	4.80387	0.803596	0.0528426	0.666817	4.5242e-07	4.5242e-07	1	0	0	1	1	0
AAAAGCGGGGC	10	51	11	30.142	1776217663	116.8	458379966	561	5.1	0.331763	1.69199	0.111261	0.0186119	0.00122388	0.480308	1.04784e-08	1.04784e-08	1	0	0	1	0	0
AAAAGCT	1	4	7	30.142	1776217663	116.8	458379966	28	4	0.0331763	0.132705	0.00872638	0.000928936	6.10847e-05	0.239726	5.22986e-10	5.22986e-10	1	0	0	1	0	0
AAAAGCTAGAAGCT	934	5997	14	30.142	1776217663	116.8	458379966	83958	6.42077	30.9867	198.958	13.083	2.78542	0.183162	0.769613	1.56817e-06	1.56817e-06	1	0	0	1	1	0
AAAAGCTAGAAGCTAG	175	877	16	30.142	1776217663	116.8	458379966	14032	5.01143	5.80585	29.0956	1.91326	0.46553	0.0306122	0.686497	2.6209e-07	2.6209e-07	1	0	0	1	1	0
AAAAGCTCAGC	491	4526	11	30.142	1776217663	116.8	458379966	49786	9.21792	16.2896	150.156	9.8739	1.65171	0.108613	0.868127	9.29906e-07	9.29906e-07	1	0	0	1	1	0
AAAAGCTCGAAGGCTTTCCCCG	53	212	22	30.142	1776217663	116.8	458379966	4664	4	1.75834	7.03337	0.462498	0.154734	0.010175	0.753425	8.71145e-08	8.71145e-08	1	0	0	1	1	0
AAAAGCTCTCCCGGCTTCCGGG	17	73	22	30.142	1776217663	116.8	458379966	1606	4.29412	0.563997	2.42187	0.159257	0.0532811	0.00350364	0.808824	2.9997e-08	2.9997e-08	1	0	0	1	1	0
AAAAGCTTCTCAGCTTCTGTG	54	254	21	30.142	1776217663	116.8	458379966	5334	4.7037	1.79152	8.42678	0.554125	0.176962	0.0116366	0.8457	9.96288e-08	9.96288e-08	1	0	0	1	1	0
AAAAGCTTCTCTCAGAAGCTG	56	268	21	30.142	1776217663	116.8	458379966	5628	4.78571	1.85787	8.89125	0.584668	0.186716	0.012278	0.860446	1.0512e-07	1.0512e-07	1	0	0	1	1	0
AAAAGCTTCTTACAGAAGCTGC	12	51	22	30.142	1776217663	116.8	458379966	1122	4.25	0.398116	1.69199	0.111261	0.0372238	0.00244775	0.800514	2.09568e-08	2.09568e-08	1	0	0	1	1	0
AAAAGCTTTCCAAGCTTCTGAG	211	895	22	30.142	1776217663	116.8	458379966	19690	4.24171	7.0002	29.6928	1.95253	0.653241	0.0429556	0.798952	3.67771e-07	3.67771e-07	1	0	0	1	1	0
AAAAGCTTTCTAAGAGAAGCTTG	275	1157	23	30.142	1776217663	116.8	458379966	26611	4.20727	9.12348	38.385	2.52411	0.882854	0.0580545	0.828487	4.97042e-07	4.97042e-07	1	0	0	1	1	0
AAAAGG	1257	18596	6	30.142	1776217663	116.8	458379966	111576	14.794	41.7026	616.946	40.569	3.70168	0.243414	0.759964	2.08402e-06	2.08402e-06	1	0	0	1	1	0
AAAAGGAAAGG	2	8	11	30.142	1776217663	116.8	458379966	88	4	0.0663526	0.26541	0.0174528	0.00291951	0.00019198	0.376712	1.64367e-09	1.64367e-09	1	0	0	1	0	0
AAAAGGAATAGG	1586	12316	12	30.142	1776217663	116.8	458379966	147792	7.76545	52.6176	408.599	26.8685	4.90319	0.322422	0.79782	2.76047e-06	2.76047e-06	1	0	0	1	1	0
AAAAGGAATTAC	1	4	12	30.142	1776217663	116.8	458379966	48	4	0.0331763	0.132705	0.00872638	0.00159246	0.000104717	0.410959	8.96547e-10	8.96547e-10	1	0	0	1	0	0
AAAAGGACTGG	49	249	11	30.142	1776217663	116.8	458379966	2739	5.08163	1.62564	8.2609	0.543217	0.0908699	0.00597539	0.478579	5.11592e-08	5.11592e-08	1	0	0	1	0	0
AAAAGGACTTTAGGCCG	89	459	17	30.142	1776217663	116.8	458379966	7803	5.1573	2.95269	15.2279	1.00135	0.258875	0.017023	0.750635	1.45745e-07	1.45745e-07	1	0	0	1	1	0
AAAAGGAGACC	688	6218	11	30.142	1776217663	116.8	458379966	68398	9.03779	22.8253	206.29	13.5652	2.26919	0.149217	0.851162	1.27754e-06	1.27754e-06	1	0	0	1	1	0
AAAAGGAGCTG	90	362	11	30.142	1776217663	116.8	458379966	3982	4.02222	2.98587	12.0098	0.789738	0.132108	0.00868712	0.378805	7.4376e-08	7.4376e-08	1	0	0	1	0	0
AAAAGGATCCAGAGGATACCCGG	332	1408	23	30.142	1776217663	116.8	458379966	32384	4.24096	11.0145	46.7122	3.07169	1.07438	0.0706488	0.835122	6.0487e-07	6.0487e-07	1	0	0	1	1	0
AAAAGGATCCAGAGGATCCCCG	412	1819	22	30.142	1776217663	116.8	458379966	40018	4.41505	13.6686	60.3477	3.96832	1.32765	0.0873031	0.831602	7.47458e-07	7.47458e-07	1	0	0	1	1	0
AAAAGGATTCTCTCCAGAATCCTC	113	459	24	30.142	1776217663	116.8	458379966	11016	4.06195	3.74892	15.2279	1.00135	0.36547	0.0240325	0.834647	2.05757e-07	2.05757e-07	1	0	0	1	1	0
AAAAGGATTCTCTCCGAATCCTG	382	1575	23	30.142	1776217663	116.8	458379966	36225	4.12304	12.6733	52.2527	3.43601	1.20181	0.0790283	0.8119	6.76613e-07	6.76613e-07	1	0	0	1	1	0
AAAAGGATTCTGAGAAGAATCCT	256	1042	23	30.142	1776217663	116.8	458379966	23966	4.07031	8.49313	34.5697	2.27322	0.795103	0.0522841	0.801517	4.47638e-07	4.47638e-07	1	0	0	1	1	0
AAAAGGATTCTGGTGGAATCCTG	1	5	23	30.142	1776217663	116.8	458379966	115	5	0.0331763	0.165881	0.010908	0.00381527	0.000250884	0.984589	2.14798e-09	2.14798e-09	1	0	0	1	1	0
AAAAGGATTCTTTCAGAATCCTG	579	2332	23	30.142	1776217663	116.8	458379966	53636	4.02763	19.2091	77.3671	5.08748	1.77944	0.117012	0.793113	1.00182e-06	1.00182e-06	1	0	0	1	1	0
AAAAGGATTTGCTTCAAATCCTG	76	315	23	30.142	1776217663	116.8	458379966	7245	4.14474	2.5214	10.4505	0.687203	0.240362	0.0158057	0.816173	1.35323e-07	1.35323e-07	1	0	0	1	1	0
AAAAGGC	657	8561	7	30.142	1776217663	116.8	458379966	59927	13.0304	21.7968	284.022	18.6766	1.98816	0.130737	0.780934	1.11932e-06	1.11932e-06	1	0	0	1	1	0
AAAAGGCCTTTAGGCCG	96	446	17	30.142	1776217663	116.8	458379966	7582	4.64583	3.18492	14.7966	0.972992	0.251543	0.0165409	0.676192	1.41617e-07	1.41617e-07	1	0	0	1	1	0
AAAAGGCCTTTGGGCCG	115	583	17	30.142	1776217663	116.8	458379966	9911	5.06957	3.81527	19.3418	1.27187	0.32881	0.0216218	0.737865	1.85118e-07	1.85118e-07	1	0	0	1	1	0
AAAAGGT	11	44	7	30.142	1776217663	116.8	458379966	308	4	0.364939	1.45976	0.0959902	0.0102183	0.000671932	0.239726	5.75284e-09	5.75284e-09	1	0	0	1	0	0
AAAAGGTCACCAGGCCG	40	208	17	30.142	1776217663	116.8	458379966	3536	5.2	1.32705	6.90067	0.453772	0.117311	0.00771412	0.75685	6.60456e-08	6.60456e-08	1	0	0	1	1	0
AAAAGGTCATTAGGCCG	284	1236	17	30.142	1776217663	116.8	458379966	21012	4.35211	9.42207	41.0059	2.69645	0.6971	0.0458397	0.633441	3.92463e-07	3.92463e-07	1	0	0	1	1	0
AAAAGGTCCAATGGAC	523	3026	16	30.142	1776217663	116.8	458379966	48416	5.78585	17.3512	100.391	6.60151	1.60626	0.105624	0.792583	9.04317e-07	9.04317e-07	1	0	0	1	1	0
AAAAGGTCTCCAGGCCG	57	285	17	30.142	1776217663	116.8	458379966	4845	5	1.89105	9.45524	0.621755	0.160739	0.0105698	0.72774	9.04952e-08	9.04952e-08	1	0	0	1	1	0
AAAAGGTCTCTAGGCCG	623	3349	17	30.142	1776217663	116.8	458379966	56933	5.3756	20.6688	111.107	7.30617	1.88883	0.124205	0.782408	1.0634e-06	1.0634e-06	1	0	0	1	1	0
AAAAGGTCTTCAAGCCG	31	134	17	30.142	1776217663	116.8	458379966	2278	4.32258	1.02847	4.44562	0.292334	0.0755756	0.00496968	0.629143	4.25486e-08	4.25486e-08	1	0	0	1	1	0
AAAAGGTCTTCAGGCCG	2071	9724	17	30.142	1776217663	116.8	458379966	165308	4.69532	68.7081	322.606	21.2138	5.48431	0.360635	0.683394	3.08763e-06	3.08763e-06	1	0	0	1	1	0
AAAAGGTCTTCCGGCCG	103	451	17	30.142	1776217663	116.8	458379966	7667	4.37864	3.41716	14.9625	0.9839	0.254363	0.0167263	0.637302	1.43205e-07	1.43205e-07	1	0	0	1	1	0
AAAAGGTCTTGAGGCCG	446	2290	17	30.142	1776217663	116.8	458379966	38930	5.13453	14.7966	75.9737	4.99586	1.29155	0.0849295	0.74732	7.27137e-07	7.27137e-07	1	0	0	1	1	0
AAAAGGTCTTTAACCCG	3	19	17	30.142	1776217663	116.8	458379966	323	6.33333	0.0995289	0.63035	0.0414503	0.0107159	0.000704656	0.921804	6.03301e-09	6.03301e-09	1	0	0	1	1	0
AAAAGGTCTTTAGACCG	286	1751	17	30.142	1776217663	116.8	458379966	29767	6.12238	9.48842	58.0917	3.81997	0.987559	0.0649396	0.8911	5.5599e-07	5.5599e-07	1	0	0	1	1	0
AAAAGGTCTTTAGAGGCCG	47	209	19	30.142	1776217663	116.8	458379966	3971	4.44681	1.55929	6.93385	0.455954	0.131743	0.00866312	0.723368	7.41706e-08	7.41706e-08	1	0	0	1	1	0
AAAAGGTCTTTAGCCCG	97	410	17	30.142	1776217663	116.8	458379966	6970	4.2268	3.2181	13.6023	0.894454	0.231239	0.0152057	0.615203	1.30186e-07	1.30186e-07	1	0	0	1	1	0
AAAAGGTCTTTAGGCCC	718	3629	17	30.142	1776217663	116.8	458379966	61693	5.05432	23.8206	120.397	7.91701	2.04675	0.134589	0.735646	1.15231e-06	1.15231e-06	1	0	0	1	1	0
AAAAGGTCTTTAGGCCG	43465	229658	17	30.142	1776217663	116.8	458379966	3904186	5.28375	1442.01	7619.2	501.021	129.526	8.51736	0.769039	7.29226e-05	7.29226e-05	1	1	1	1	1	1
AAAAGGTCTTTAGGGCCG	88	354	18	30.142	1776217663	116.8	458379966	6372	4.02273	2.91951	11.7444	0.772285	0.211399	0.0139011	0.619941	1.19017e-07	1.19017e-07	1	0	0	1	1	0
AAAAGGTCTTTCAGGCCGAG	59	259	20	30.142	1776217663	116.8	458379966	5180	4.38983	1.9574	8.59266	0.565033	0.171853	0.0113007	0.751684	9.67523e-08	9.67523e-08	1	0	0	1	1	0
AAAAGGTGTTCAGGCCG	28	114	17	30.142	1776217663	116.8	458379966	1938	4.07143	0.928936	3.7821	0.248702	0.0642957	0.00422793	0.592588	3.61981e-08	3.61981e-08	1	0	0	1	1	0
AAAAGGTTATTAGGCCG	12	54	17	30.142	1776217663	116.8	458379966	918	4.5	0.398116	1.79152	0.117806	0.0304558	0.00200271	0.654966	1.71465e-08	1.71465e-08	1	0	0	1	1	0
AAAAGT	130	807	6	30.142	1776217663	116.8	458379966	4842	6.20769	4.31292	26.7733	1.76055	0.16064	0.0105633	0.318888	9.04392e-08	9.04392e-08	1	0	0	1	0	0
AAAAGTAAACT	25	123	11	30.142	1776217663	116.8	458379966	1353	4.92	0.829407	4.08068	0.268336	0.0448875	0.0029517	0.463356	2.52714e-08	2.52714e-08	1	0	0	1	0	0
AAAAGTAAAGT	688	6719	11	30.142	1776217663	116.8	458379966	73909	9.76599	22.8253	222.912	14.6581	2.45203	0.16124	0.919742	1.38048e-06	1.38048e-06	1	0	0	1	1	0
AAAAGTAAC	182	1835	9	30.142	1776217663	116.8	458379966	16515	10.0824	6.03809	60.8785	4.00323	0.547907	0.0360291	0.776899	3.08468e-07	3.08468e-07	1	0	0	1	1	0
AAAAGTAC	671	7354	8	30.142	1776217663	116.8	458379966	58832	10.9598	22.2613	243.978	16.0435	1.95183	0.128348	0.750669	1.09887e-06	1.09887e-06	1	0	0	1	1	0
AAAAGTCCTC	12	63	10	30.142	1776217663	116.8	458379966	630	5.25	0.398116	2.09011	0.137441	0.0209011	0.00137441	0.449486	1.17672e-08	1.17672e-08	1	0	0	1	0	0
AAAAGTT	41	164	7	30.142	1776217663	116.8	458379966	1148	4	1.36023	5.44091	0.357782	0.0380864	0.00250447	0.239726	2.14424e-08	2.14424e-08	1	0	0	1	0	0
AAAAT	6033	40375	5	30.142	1776217663	116.8	458379966	201875	6.69236	200.153	1339.49	88.0819	6.69746	0.44041	0.286488	3.77063e-06	3.77063e-06	1	0	0	1	0	0
AAAATAAAATT	74	306	11	30.142	1776217663	116.8	458379966	3366	4.13514	2.45505	10.1519	0.667568	0.111671	0.00734325	0.389439	6.28703e-08	6.28703e-08	1	0	0	1	0	0
AAAATAAAT	409	2875	9	30.142	1776217663	116.8	458379966	25875	7.02934	13.5691	95.3818	6.27209	0.858437	0.0564488	0.541645	4.83295e-07	4.83295e-07	1	0	0	1	1	0
AAAATAAC	58	599	8	30.142	1776217663	116.8	458379966	4792	10.3276	1.92423	19.8726	1.30678	0.158981	0.0104542	0.707369	8.95052e-08	8.95052e-08	1	0	0	1	1	0
AAAATAATG	7	28	9	30.142	1776217663	116.8	458379966	252	4	0.232234	0.928936	0.0610847	0.00836043	0.000549762	0.308219	4.70687e-09	4.70687e-09	1	0	0	1	0	0
AAAATAC	129	631	7	30.142	1776217663	116.8	458379966	4417	4.89147	4.27974	20.9342	1.37659	0.14654	0.00963611	0.293153	8.2501e-08	8.2501e-08	1	0	0	1	0	0
AAAATACAAT	42	177	10	30.142	1776217663	116.8	458379966	1770	4.21429	1.3934	5.8722	0.386143	0.058722	0.00386143	0.360812	3.30602e-08	3.30602e-08	1	0	0	1	0	0
AAAATACAT	78	900	9	30.142	1776217663	116.8	458379966	8100	11.5385	2.58775	29.8587	1.96344	0.268728	0.0176709	0.889094	1.51292e-07	1.51292e-07	1	0	0	1	1	0
AAAATACGTT	22	106	10	30.142	1776217663	116.8	458379966	1060	4.81818	0.729878	3.51669	0.231249	0.0351669	0.00231249	0.412516	1.97987e-08	1.97987e-08	1	0	0	1	0	0
AAAATAG	16	64	7	30.142	1776217663	116.8	458379966	448	4	0.530821	2.12328	0.139622	0.014863	0.000977355	0.239726	8.36777e-09	8.36777e-09	1	0	0	1	0	0
AAAATAGACT	2	8	10	30.142	1776217663	116.8	458379966	80	4	0.0663526	0.26541	0.0174528	0.0026541	0.000174528	0.342466	1.49424e-09	1.49424e-09	1	0	0	1	0	0
AAAATAT	71	284	7	30.142	1776217663	116.8	458379966	1988	4	2.35552	9.42207	0.619573	0.0659545	0.00433701	0.239726	3.7132e-08	3.7132e-08	1	0	0	1	0	0
AAAATATT	79	590	8	30.142	1776217663	116.8	458379966	4720	7.46835	2.62093	19.574	1.28714	0.156592	0.0102971	0.511531	8.81604e-08	8.81604e-08	1	0	0	1	1	0
AAAATC	170	1021	6	30.142	1776217663	116.8	458379966	6126	6.00588	5.63997	33.873	2.22741	0.203238	0.0133645	0.308521	1.14422e-07	1.14422e-07	1	0	0	1	0	0
AAAATCAG	1802	20404	8	30.142	1776217663	116.8	458379966	163232	11.323	59.7837	676.929	44.5133	5.41543	0.356106	0.775546	3.04886e-06	3.04886e-06	1	0	0	1	1	0
AAAATCC	46	564	7	30.142	1776217663	116.8	458379966	3948	12.2609	1.52611	18.7114	1.23042	0.13098	0.00861294	0.734813	7.3741e-08	7.3741e-08	1	0	0	1	1	0
AAAATCCAATC	329	1339	11	30.142	1776217663	116.8	458379966	14729	4.06991	10.915	44.4231	2.92116	0.488654	0.0321327	0.383296	2.75109e-07	2.75109e-07	1	0	0	1	0	0
AAAATCCACATC	11	44	12	30.142	1776217663	116.8	458379966	528	4	0.364939	1.45976	0.0959902	0.0175171	0.00115188	0.410959	9.86201e-09	9.86201e-09	1	0	0	1	0	0
AAAATCCCGAGAGGATTTCTCCG	24	107	23	30.142	1776217663	116.8	458379966	2461	4.45833	0.796231	3.54986	0.233431	0.0816469	0.00536891	0.877926	4.59667e-08	4.59667e-08	1	0	0	1	1	0
AAAATCCTCAGGACTTCCTCCGG	27	113	23	30.142	1776217663	116.8	458379966	2599	4.18519	0.89576	3.74892	0.24652	0.0862252	0.00566997	0.824138	4.85443e-08	4.85443e-08	1	0	0	1	1	0
AAAATCCTCTCCGGATTG	17	72	18	30.142	1776217663	116.8	458379966	1296	4.23529	0.563997	2.38869	0.157075	0.0429965	0.00282735	0.6527	2.42068e-08	2.42068e-08	1	0	0	1	1	0
AAAATCCTGACAGGGATTCTGGG	68	281	23	30.142	1776217663	116.8	458379966	6463	4.13235	2.25599	9.32254	0.613029	0.214418	0.0140997	0.813734	1.20716e-07	1.20716e-07	1	0	0	1	1	0
AAAATCCTGCGAAGGATTCTCCC	25	108	23	30.142	1776217663	116.8	458379966	2484	4.32	0.829407	3.58304	0.235612	0.0824099	0.00541909	0.850685	4.63963e-08	4.63963e-08	1	0	0	1	1	0
AAAATCCTGCGAGGATTTCTCCG	79	349	23	30.142	1776217663	116.8	458379966	8027	4.41772	2.62093	11.5785	0.761377	0.266306	0.0175117	0.869928	1.49929e-07	1.49929e-07	1	0	0	1	1	0
AAAATCCTGCTCAGGATTCCGGG	22	89	23	30.142	1776217663	116.8	458379966	2047	4.04545	0.729878	2.95269	0.194162	0.0679119	0.00446573	0.796622	3.8234e-08	3.8234e-08	1	0	0	1	1	0
AAAATCCTGTCGAGGATTCTCTC	5	21	23	30.142	1776217663	116.8	458379966	483	4.2	0.165881	0.696702	0.0458135	0.0160242	0.00105371	0.827055	9.0215e-09	9.0215e-09	1	0	0	1	1	0
AAAATCCTGTTCAGGATTCCTGG	29	117	23	30.142	1776217663	116.8	458379966	2691	4.03448	0.962113	3.88163	0.255247	0.0892774	0.00587068	0.794462	5.02627e-08	5.02627e-08	1	0	0	1	1	0
AAAATCCTTAGAGGATTCTCCTC	205	828	23	30.142	1776217663	116.8	458379966	19044	4.03902	6.80114	27.47	1.80636	0.631809	0.0415463	0.795356	3.55705e-07	3.55705e-07	1	0	0	1	1	0
AAAATCCTTCCAGGATTGCGAGG	367	1653	23	30.142	1776217663	116.8	458379966	38019	4.50409	12.1757	54.8404	3.60618	1.26133	0.0829421	0.886935	7.10121e-07	7.10121e-07	1	0	0	1	1	0
AAAATCCTTCCAGGATTTCGAAG	75	301	23	30.142	1776217663	116.8	458379966	6923	4.01333	2.48822	9.98606	0.65666	0.229679	0.0151032	0.790297	1.29308e-07	1.29308e-07	1	0	0	1	1	0
AAAATCCTTCCAGGATTTCGAGG	260	1076	23	30.142	1776217663	116.8	458379966	24748	4.13846	8.62584	35.6977	2.3474	0.821047	0.0539901	0.814937	4.62245e-07	4.62245e-07	1	0	0	1	1	0
AAAATCCTTCCAGGATTTCGGAG	72	335	23	30.142	1776217663	116.8	458379966	7705	4.65278	2.38869	11.1141	0.730835	0.255623	0.0168092	0.916215	1.43914e-07	1.43914e-07	1	0	0	1	1	0
AAAATCCTTGAAGGATTTCCAGG	95	421	23	30.142	1776217663	116.8	458379966	9683	4.43158	3.15175	13.9672	0.918452	0.321246	0.0211244	0.872657	1.8086e-07	1.8086e-07	1	0	0	1	1	0
AAAATCCTTGGAGGATTCTGACG	7	28	23	30.142	1776217663	116.8	458379966	644	4	0.232234	0.928936	0.0610847	0.0213655	0.00140495	0.787672	1.20287e-08	1.20287e-08	1	0	0	1	1	0
AAAATCCTTGGAGGATTTCCACC	14	58	23	30.142	1776217663	116.8	458379966	1334	4.14286	0.464468	1.92423	0.126533	0.0442572	0.00291025	0.815803	2.49165e-08	2.49165e-08	1	0	0	1	1	0
AAAATCCTTGGGAGGATTCTTCC	256	1031	23	30.142	1776217663	116.8	458379966	23713	4.02734	8.49313	34.2048	2.24923	0.786709	0.0517322	0.793056	4.42913e-07	4.42913e-07	1	0	0	1	1	0
AAAATCG	6	39	7	30.142	1776217663	116.8	458379966	273	6.5	0.199058	1.29388	0.0850823	0.00905713	0.000595576	0.389555	5.09911e-09	5.09911e-09	1	0	0	1	0	0
AAAATCGG	22	106	8	30.142	1776217663	116.8	458379966	848	4.81818	0.729878	3.51669	0.231249	0.0281335	0.00184999	0.330013	1.5839e-08	1.5839e-08	1	0	0	1	0	0
AAAATCT	116	520	7	30.142	1776217663	116.8	458379966	3640	4.48276	3.84845	17.2517	1.13443	0.120762	0.00794101	0.268659	6.79881e-08	6.79881e-08	1	0	0	1	0	0
AAAATCTCTCCAGAGATTCTGGG	217	900	23	30.142	1776217663	116.8	458379966	20700	4.14747	7.19926	29.8587	1.96344	0.686749	0.045159	0.81671	3.86636e-07	3.86636e-07	1	0	0	1	1	0
AAAATCTGG	3	12	9	30.142	1776217663	116.8	458379966	108	4	0.0995289	0.398116	0.0261792	0.00358304	0.000235612	0.308219	2.01723e-09	2.01723e-09	1	0	0	1	0	0
AAAATCTT	19	136	8	30.142	1776217663	116.8	458379966	1088	7.15789	0.63035	4.51198	0.296697	0.0360958	0.00237358	0.490267	2.03217e-08	2.03217e-08	1	0	0	1	0	0
AAAATCTTCTAGATTTCCGGAGG	34	149	23	30.142	1776217663	116.8	458379966	3427	4.38235	1.12799	4.94327	0.325058	0.113695	0.00747633	0.862964	6.40097e-08	6.40097e-08	1	0	0	1	1	0
AAAATCTTCTCCGGAAGATTTGG	7	28	23	30.142	1776217663	116.8	458379966	644	4	0.232234	0.928936	0.0610847	0.0213655	0.00140495	0.787672	1.20287e-08	1.20287e-08	1	0	0	1	1	0
AAAATG	4096	17194	6	30.142	1776217663	116.8	458379966	103164	4.19775	135.89	570.433	37.5104	3.4226	0.225062	0.215638	1.9269e-06	1.9269e-06	1	0	0	1	0	0
AAAATGAAAGGAAAG	2	8	15	30.142	1776217663	116.8	458379966	120	4	0.0663526	0.26541	0.0174528	0.00398116	0.000261792	0.513699	2.24137e-09	2.24137e-09	1	0	0	1	1	0
AAAATGAAATT	25	126	11	30.142	1776217663	116.8	458379966	1386	5.04	0.829407	4.18021	0.274881	0.0459823	0.00302369	0.474658	2.58878e-08	2.58878e-08	1	0	0	1	0	0
AAAATGAACAG	23	92	11	30.142	1776217663	116.8	458379966	1012	4	0.763055	3.05222	0.200707	0.0335744	0.00220778	0.376712	1.89022e-08	1.89022e-08	1	0	0	1	0	0
AAAATGAACTG	143	816	11	30.142	1776217663	116.8	458379966	8976	5.70629	4.74421	27.0719	1.78018	0.29779	0.019582	0.537408	1.67654e-07	1.67654e-07	1	0	0	1	1	0
AAAATGAG	178	1837	8	30.142	1776217663	116.8	458379966	14696	10.3202	5.90538	60.9449	4.00759	0.487559	0.0320607	0.706865	2.74493e-07	2.74493e-07	1	0	0	1	1	0
AAAATGC	11	44	7	30.142	1776217663	116.8	458379966	308	4	0.364939	1.45976	0.0959902	0.0102183	0.000671932	0.239726	5.75284e-09	5.75284e-09	1	0	0	1	0	0
AAAATGGCCTTGCGAAGGCC	129	677	20	30.142	1776217663	116.8	458379966	13540	5.24806	4.27974	22.4604	1.47694	0.449207	0.0295388	0.898641	2.52901e-07	2.52901e-07	1	0	0	1	1	0
AAAATGGCCTTGTGAAGGCC	331	1512	20	30.142	1776217663	116.8	458379966	30240	4.56798	10.9814	50.1626	3.29857	1.00325	0.0659715	0.782188	5.64824e-07	5.64824e-07	1	0	0	1	1	0
AAAATGGCCTTGTTGAGGCC	201	1062	20	30.142	1776217663	116.8	458379966	21240	5.28358	6.66844	35.2332	2.31686	0.704664	0.0463371	0.904723	3.96722e-07	3.96722e-07	1	0	0	1	1	0
AAAATGGCTTTGGGAAAGCC	201	899	20	30.142	1776217663	116.8	458379966	17980	4.47264	6.66844	29.8255	1.96125	0.59651	0.0392251	0.765863	3.35831e-07	3.35831e-07	1	0	0	1	1	0
AAAATGGCTTTGGGAACGCC	22	92	20	30.142	1776217663	116.8	458379966	1840	4.18182	0.729878	3.05222	0.200707	0.0610444	0.00401414	0.716065	3.43676e-08	3.43676e-08	1	0	0	1	1	0
AAAATGGCTTTGTGGAAAGCC	65	263	21	30.142	1776217663	116.8	458379966	5523	4.04615	2.15646	8.72537	0.57376	0.183233	0.012049	0.727477	1.03159e-07	1.03159e-07	1	0	0	1	1	0
AAAATGGGGTGTTGCC	1	4	16	30.142	1776217663	116.8	458379966	64	4	0.0331763	0.132705	0.00872638	0.00212328	0.000139622	0.547945	1.1954e-09	1.1954e-09	1	0	0	1	1	0
AAAATGT	91	906	7	30.142	1776217663	116.8	458379966	6342	9.95604	3.01904	30.0577	1.97653	0.210404	0.0138357	0.596681	1.18456e-07	1.18456e-07	1	0	0	1	1	0
AAAATGTAG	47	585	9	30.142	1776217663	116.8	458379966	5265	12.4468	1.55929	19.4081	1.27623	0.174673	0.0114861	0.959087	9.834e-08	9.834e-08	1	0	0	1	1	0
AAAATGTAT	10	59	9	30.142	1776217663	116.8	458379966	531	5.9	0.331763	1.9574	0.128714	0.0176166	0.00115843	0.454623	9.91805e-09	9.91805e-09	1	0	0	1	0	0
AAAATGTTGT	42	241	10	30.142	1776217663	116.8	458379966	2410	5.7381	1.3934	7.99549	0.525765	0.0799549	0.00525765	0.491275	4.50141e-08	4.50141e-08	1	0	0	1	0	0
AAAATT	32284	540216	6	30.142	1776217663	116.8	458379966	3241296	16.7332	1071.06	17922.4	1178.53	107.534	7.0712	0.859585	6.05411e-05	6.05411e-05	1	1	1	1	1	1
AAAATTAAAGTT	38	231	12	30.142	1776217663	116.8	458379966	2772	6.07895	1.2607	7.66372	0.503949	0.0919647	0.00604738	0.62455	5.17756e-08	5.17756e-08	1	0	0	1	1	0
AAAATTAAATT	49386	452425	11	30.142	1776217663	116.8	458379966	4976675	9.161	1638.44	15009.8	987.009	165.108	10.8571	0.862765	9.29546e-05	9.29546e-05	1	1	1	1	1	1
AAAATTAACAG	5	21	11	30.142	1776217663	116.8	458379966	231	4.2	0.165881	0.696702	0.0458135	0.00766372	0.000503949	0.395548	4.31463e-09	4.31463e-09	1	0	0	1	0	0
AAAATTAACATT	7	46	12	30.142	1776217663	116.8	458379966	552	6.57143	0.232234	1.52611	0.100353	0.0183133	0.00120424	0.675147	1.03103e-08	1.03103e-08	1	0	0	1	1	0
AAAATTAACTT	9	55	11	30.142	1776217663	116.8	458379966	605	6.11111	0.298587	1.8247	0.119988	0.0200717	0.00131987	0.575533	1.13002e-08	1.13002e-08	1	0	0	1	1	0
AAAATTAATTT	1	4	11	30.142	1776217663	116.8	458379966	44	4	0.0331763	0.132705	0.00872638	0.00145976	9.59902e-05	0.376712	8.21835e-10	8.21835e-10	1	0	0	1	0	0
AAAATTAC	118	665	8	30.142	1776217663	116.8	458379966	5320	5.63559	3.9148	22.0622	1.45076	0.176498	0.0116061	0.386	9.93673e-08	9.93673e-08	1	0	0	1	0	0
AAAATTC	241	2840	7	30.142	1776217663	116.8	458379966	19880	11.7842	7.99549	94.2207	6.19573	0.659545	0.0433701	0.706247	3.7132e-07	3.7132e-07	1	0	0	1	1	0
AAAATTCAATT	29	160	11	30.142	1776217663	116.8	458379966	1760	5.51724	0.962113	5.30821	0.349055	0.0583903	0.00383961	0.519603	3.28734e-08	3.28734e-08	1	0	0	1	1	0
AAAATTCAG	130	594	9	30.142	1776217663	116.8	458379966	5346	4.56923	4.31292	19.7067	1.29587	0.17736	0.0116628	0.352081	9.98529e-08	9.98529e-08	1	0	0	1	0	0
AAAATTCC	36	167	8	30.142	1776217663	116.8	458379966	1336	4.63889	1.19435	5.54044	0.364327	0.0443235	0.00291461	0.317732	2.49539e-08	2.49539e-08	1	0	0	1	0	0
AAAATTCCCTGCAGGAATTCTTCC	2	9	24	30.142	1776217663	116.8	458379966	216	4.5	0.0663526	0.298587	0.0196344	0.00716608	0.000471225	0.924658	4.03446e-09	4.03446e-09	1	0	0	1	1	0
AAAATTCCG	4	20	9	30.142	1776217663	116.8	458379966	180	5	0.132705	0.663526	0.0436319	0.00597173	0.000392687	0.385274	3.36205e-09	3.36205e-09	1	0	0	1	0	0
AAAATTCCT	748	6886	9	30.142	1776217663	116.8	458379966	61974	9.20588	24.8159	228.452	15.0225	2.05607	0.135202	0.709358	1.15755e-06	1.15755e-06	1	0	0	1	1	0
AAAATTCCTCTGGAATTTCTCCG	1	4	23	30.142	1776217663	116.8	458379966	92	4	0.0331763	0.132705	0.00872638	0.00305222	0.000200707	0.787672	1.71838e-09	1.71838e-09	1	0	0	1	1	0
AAAATTCT	233	2135	8	30.142	1776217663	116.8	458379966	17080	9.16309	7.73008	70.8314	4.65771	0.566651	0.0372617	0.627609	3.19021e-07	3.19021e-07	1	0	0	1	1	0
AAAATTCTC	113	701	9	30.142	1776217663	116.8	458379966	6309	6.20354	3.74892	23.2566	1.5293	0.209309	0.0137637	0.478013	1.1784e-07	1.1784e-07	1	0	0	1	0	0
AAAATTCTG	45	365	9	30.142	1776217663	116.8	458379966	3285	8.11111	1.49293	12.1093	0.796283	0.108984	0.00716654	0.625	6.13574e-08	6.13574e-08	1	0	0	1	1	0
AAAATTCTGCAAGAATTTCTCCG	43	182	23	30.142	1776217663	116.8	458379966	4186	4.23256	1.42658	6.03809	0.397051	0.138876	0.00913216	0.833466	7.81863e-08	7.81863e-08	1	0	0	1	1	0
AAAATTCTT	113	738	9	30.142	1776217663	116.8	458379966	6642	6.53097	3.74892	24.4841	1.61002	0.220357	0.0144902	0.503243	1.2406e-07	1.2406e-07	1	0	0	1	1	0
AAAATTCTTG	103	889	10	30.142	1776217663	116.8	458379966	8890	8.63107	3.41716	29.4937	1.93944	0.294937	0.0193944	0.738962	1.66048e-07	1.66048e-07	1	0	0	1	1	0
AAAATTG	38	152	7	30.142	1776217663	116.8	458379966	1064	4	1.2607	5.0428	0.331603	0.0352996	0.00232122	0.239726	1.98735e-08	1.98735e-08	1	0	0	1	0	0
AAAATTGGCAATTG	4	19	14	30.142	1776217663	116.8	458379966	266	4.75	0.132705	0.63035	0.0414503	0.00882489	0.000580305	0.56935	4.96836e-09	4.96836e-09	1	0	0	1	1	0
AAAATTGTCAATTG	716	3770	14	30.142	1776217663	116.8	458379966	52780	5.26536	23.7542	125.075	8.22462	1.75104	0.115145	0.631123	9.85828e-07	9.85828e-07	1	0	0	1	1	0
AAAATTGTTT	742	3339	10	30.142	1776217663	116.8	458379966	33390	4.5	24.6168	110.776	7.28435	1.10776	0.0728435	0.385274	6.2366e-07	6.2366e-07	1	0	0	1	0	0
AAAATTT	19	221	7	30.142	1776217663	116.8	458379966	1547	11.6316	0.63035	7.33196	0.482133	0.0513237	0.00337493	0.697098	2.8895e-08	2.8895e-08	1	0	0	1	1	0
AAAATTTAATT	1832	9520	11	30.142	1776217663	116.8	458379966	104720	5.19651	60.779	315.838	20.7688	3.47422	0.228457	0.489397	1.95597e-06	1.95597e-06	1	0	0	1	0	0
AAAATTTAC	2918	32096	9	30.142	1776217663	116.8	458379966	288864	10.9993	96.8084	1064.83	70.0205	9.58344	0.630185	0.84755	5.39542e-06	5.39542e-06	1	0	0	1	1	0
AAAATTTACC	74	396	10	30.142	1776217663	116.8	458379966	3960	5.35135	2.45505	13.1378	0.863912	0.131378	0.00863912	0.458164	7.39651e-08	7.39651e-08	1	0	0	1	0	0
AAAATTTAG	3568	36017	9	30.142	1776217663	116.8	458379966	324153	10.0945	118.373	1194.91	78.5746	10.7542	0.707171	0.777826	6.05455e-06	6.05455e-06	1	0	0	1	1	0
AAAATTTAT	172	1254	9	30.142	1776217663	116.8	458379966	11286	7.2907	5.70632	41.6031	2.73572	0.374428	0.0246215	0.561783	2.10801e-07	2.10801e-07	1	0	0	1	1	0
AAAATTTCAG	72	333	10	30.142	1776217663	116.8	458379966	3330	4.625	2.38869	11.0477	0.726472	0.110477	0.00726472	0.395976	6.21979e-08	6.21979e-08	1	0	0	1	0	0
AAAATTTCC	143	1152	9	30.142	1776217663	116.8	458379966	10368	8.05594	4.74421	38.2191	2.5132	0.343972	0.0226188	0.620749	1.93654e-07	1.93654e-07	1	0	0	1	1	0
AAAATTTCT	378	3596	9	30.142	1776217663	116.8	458379966	32364	9.51323	12.5406	119.302	7.84502	1.07372	0.0706052	0.73304	6.04497e-07	6.04497e-07	1	0	0	1	1	0
AAAATTTCTG	31	138	10	30.142	1776217663	116.8	458379966	1380	4.45161	1.02847	4.57833	0.30106	0.0457833	0.0030106	0.381131	2.57757e-08	2.57757e-08	1	0	0	1	0	0
AAAATTTCTT	31	133	10	30.142	1776217663	116.8	458379966	1330	4.29032	1.02847	4.41245	0.290152	0.0441245	0.00290152	0.367322	2.48418e-08	2.48418e-08	1	0	0	1	0	0
AAAATTTCTTCCAGAAATTCTGG	2	8	23	30.142	1776217663	116.8	458379966	184	4	0.0663526	0.26541	0.0174528	0.00610444	0.000401414	0.787672	3.43676e-09	3.43676e-09	1	0	0	1	1	0
AAAATTTGGT	96	615	10	30.142	1776217663	116.8	458379966	6150	6.40625	3.18492	20.4034	1.34168	0.204034	0.0134168	0.548481	1.1487e-07	1.1487e-07	1	0	0	1	1	0
AAAATTTGT	98	787	9	30.142	1776217663	116.8	458379966	7083	8.03061	3.25128	26.1097	1.71692	0.234988	0.0154522	0.618797	1.32297e-07	1.32297e-07	1	0	0	1	1	0
AAAATTTTAAT	428	1787	11	30.142	1776217663	116.8	458379966	19657	4.17523	14.1995	59.286	3.89851	0.652146	0.0428836	0.393216	3.67155e-07	3.67155e-07	1	0	0	1	0	0
AAAATTTTAG	48	314	10	30.142	1776217663	116.8	458379966	3140	6.54167	1.59246	10.4174	0.685021	0.104174	0.00685021	0.560074	5.86491e-08	5.86491e-08	1	0	0	1	1	0
AAAATTTTC	21	131	9	30.142	1776217663	116.8	458379966	1179	6.2381	0.696702	4.34609	0.285789	0.0391149	0.0025721	0.480675	2.20214e-08	2.20214e-08	1	0	0	1	0	0
AAAC	13153	318337	4	30.142	1776217663	116.8	458379966	1273348	24.2026	436.368	10561.2	694.483	42.245	2.77793	0.828857	2.37837e-05	2.37837e-05	1	1	0	0	1	0
AAACAAACT	266	2656	9	30.142	1776217663	116.8	458379966	23904	9.98496	8.82489	88.1162	5.79432	0.793046	0.0521489	0.76939	4.4648e-07	4.4648e-07	1	0	0	1	1	0
AAACAAAG	671	8385	8	30.142	1776217663	116.8	458379966	67080	12.4963	22.2613	278.183	18.2927	2.22547	0.146341	0.85591	1.25292e-06	1.25292e-06	1	0	0	1	1	0
AAACAAAT	28340	314588	8	30.142	1776217663	116.8	458379966	2516704	11.1005	940.216	10436.9	686.304	83.4949	5.49043	0.760308	4.70071e-05	4.70071e-05	1	1	1	1	1	1
AAACAAC	200	2802	7	30.142	1776217663	116.8	458379966	19614	14.01	6.63526	92.96	6.11283	0.65072	0.0427898	0.839641	3.66351e-07	3.66351e-07	1	0	0	1	1	0
AAACAACAACAAG	53	429	13	30.142	1776217663	116.8	458379966	5577	8.09434	1.75834	14.2326	0.935905	0.185024	0.0121668	0.900911	1.04168e-07	1.04168e-07	1	0	0	1	1	0
AAACAACAAG	454	3983	10	30.142	1776217663	116.8	458379966	39830	8.77313	15.062	132.141	8.6893	1.32141	0.086893	0.751124	7.43947e-07	7.43947e-07	1	0	0	1	1	0
AAACAACAG	63	256	9	30.142	1776217663	116.8	458379966	2304	4.06349	2.09011	8.49313	0.558489	0.0764382	0.0050264	0.313112	4.30342e-08	4.30342e-08	1	0	0	1	0	0
AAACAACTAG	2	8	10	30.142	1776217663	116.8	458379966	80	4	0.0663526	0.26541	0.0174528	0.0026541	0.000174528	0.342466	1.49424e-09	1.49424e-09	1	0	0	1	0	0
AAACAAG	2529	37234	7	30.142	1776217663	116.8	458379966	260638	14.7228	83.9028	1235.29	81.2296	8.647	0.568607	0.882361	4.86821e-06	4.86821e-06	1	0	0	1	1	0
AAACAAGAC	398	4090	9	30.142	1776217663	116.8	458379966	36810	10.2764	13.2042	135.691	8.92273	1.22122	0.0803046	0.791845	6.87539e-07	6.87539e-07	1	0	0	1	1	0
AAACAAGAG	19	89	9	30.142	1776217663	116.8	458379966	801	4.68421	0.63035	2.95269	0.194162	0.0265742	0.00174746	0.360941	1.49611e-08	1.49611e-08	1	0	0	1	0	0
AAACAAGATACAAG	11	44	14	30.142	1776217663	116.8	458379966	616	4	0.364939	1.45976	0.0959902	0.0204366	0.00134386	0.479452	1.15057e-08	1.15057e-08	1	0	0	1	0	0
AAACAAGC	715	8185	8	30.142	1776217663	116.8	458379966	65480	11.4476	23.7211	271.548	17.8564	2.17238	0.142851	0.784079	1.22304e-06	1.22304e-06	1	0	0	1	1	0
AAACAAGCT	132	1367	9	30.142	1776217663	116.8	458379966	12303	10.3561	4.37927	45.352	2.98224	0.408168	0.0268402	0.797984	2.29796e-07	2.29796e-07	1	0	0	1	1	0
AAACAAGT	29	276	8	30.142	1776217663	116.8	458379966	2208	9.51724	0.962113	9.15666	0.602121	0.0732533	0.00481696	0.651866	4.12411e-08	4.12411e-08	1	0	0	1	1	0
AAACAAGTAAG	8	37	11	30.142	1776217663	116.8	458379966	407	4.625	0.26541	1.22752	0.0807191	0.0135028	0.00088791	0.435574	7.60197e-09	7.60197e-09	1	0	0	1	0	0
AAACAAT	2495	34694	7	30.142	1776217663	116.8	458379966	242858	13.9054	82.7749	1151.02	75.6883	8.05713	0.529818	0.833373	4.53612e-06	4.53612e-06	1	0	0	1	1	0
AAACAATC	1429	17881	8	30.142	1776217663	116.8	458379966	143048	12.5129	47.4089	593.225	39.0091	4.7458	0.312073	0.857051	2.67186e-06	2.67186e-06	1	0	0	1	1	0
AAACAC	11	44	6	30.142	1776217663	116.8	458379966	264	4	0.364939	1.45976	0.0959902	0.00875854	0.000575941	0.20548	4.93101e-09	4.93101e-09	1	0	0	1	0	0
AAACACAAG	479	4643	9	30.142	1776217663	116.8	458379966	41787	9.69311	15.8914	154.038	10.1292	1.38634	0.0911624	0.746901	7.805e-07	7.805e-07	1	0	0	1	1	0
AAACACACAC	15	72	10	30.142	1776217663	116.8	458379966	720	4.8	0.497644	2.38869	0.157075	0.0238869	0.00157075	0.410959	1.34482e-08	1.34482e-08	1	0	0	1	0	0
AAACACAGG	8	55	9	30.142	1776217663	116.8	458379966	495	6.875	0.26541	1.8247	0.119988	0.0164223	0.00107989	0.529752	9.24564e-09	9.24564e-09	1	0	0	1	1	0
AAACACC	273	2675	7	30.142	1776217663	116.8	458379966	18725	9.79853	9.05713	88.7466	5.83577	0.621226	0.0408504	0.587241	3.49747e-07	3.49747e-07	1	0	0	1	1	0
AAACACGGAGCAG	531	3694	13	30.142	1776217663	116.8	458379966	48022	6.95669	17.6166	122.553	8.05882	1.59319	0.104765	0.774289	8.96958e-07	8.96958e-07	1	0	0	1	1	0
AAACACT	2	8	7	30.142	1776217663	116.8	458379966	56	4	0.0663526	0.26541	0.0174528	0.00185787	0.000122169	0.239726	1.04597e-09	1.04597e-09	1	0	0	1	0	0
AAACAG	672	8573	6	30.142	1776217663	116.8	458379966	51438	12.7574	22.2945	284.42	18.7028	1.70652	0.112217	0.655348	9.60762e-07	9.60762e-07	1	0	0	1	1	0
AAACAGAAATGG	446	2396	12	30.142	1776217663	116.8	458379966	28752	5.3722	14.7966	79.4904	5.2271	0.953885	0.0627253	0.551938	5.37031e-07	5.37031e-07	1	0	0	1	1	0
AAACAGAAC	65	552	9	30.142	1776217663	116.8	458379966	4968	8.49231	2.15646	18.3133	1.20424	0.16482	0.0108382	0.654373	9.27926e-08	9.27926e-08	1	0	0	1	1	0
AAACAGAACAG	8844	79213	11	30.142	1776217663	116.8	458379966	871343	8.95669	293.411	2627.99	172.811	28.9079	1.90092	0.843525	1.6275e-05	1.6275e-05	1	0	0	1	1	0
AAACAGAATCAG	2279	17503	12	30.142	1776217663	116.8	458379966	210036	7.68012	75.6088	580.685	38.1845	6.96822	0.458214	0.789054	3.92306e-06	3.92306e-06	1	0	0	1	1	0
AAACAGAATCCCTCTCGGGATTC	2	8	23	30.142	1776217663	116.8	458379966	184	4	0.0663526	0.26541	0.0174528	0.00610444	0.000401414	0.787672	3.43676e-09	3.43676e-09	1	0	0	1	1	0
AAACAGAATCCTGTGAGGATTCTG	1	5	24	30.142	1776217663	116.8	458379966	120	5	0.0331763	0.165881	0.010908	0.00398116	0.000261792	1.0274	2.24137e-09	2.24137e-09	1	0	0	1	1	0
AAACAGAC	519	6133	8	30.142	1776217663	116.8	458379966	49064	11.817	17.2185	203.47	13.3797	1.62776	0.107038	0.809381	9.1642e-07	9.1642e-07	1	0	0	1	1	0
AAACAGACAGG	31	240	11	30.142	1776217663	116.8	458379966	2640	7.74194	1.02847	7.96231	0.523583	0.0875854	0.00575941	0.729121	4.93101e-08	4.93101e-08	1	0	0	1	1	0
AAACAGACATTCTT	2	8	14	30.142	1776217663	116.8	458379966	112	4	0.0663526	0.26541	0.0174528	0.00371574	0.000244339	0.479452	2.09194e-09	2.09194e-09	1	0	0	1	0	0
AAACAGAG	538	5336	8	30.142	1776217663	116.8	458379966	42688	9.91822	17.8488	177.029	11.641	1.41623	0.093128	0.67933	7.97329e-07	7.97329e-07	1	0	0	1	1	0
AAACAGC	66	846	7	30.142	1776217663	116.8	458379966	5922	12.8182	2.18964	28.0671	1.84563	0.19647	0.0129194	0.768213	1.10611e-07	1.10611e-07	1	0	0	1	1	0
AAACAGCTTCTCACAGAAGCT	89	364	21	30.142	1776217663	116.8	458379966	7644	4.08989	2.95269	12.0762	0.794101	0.2536	0.0166761	0.73534	1.42775e-07	1.42775e-07	1	0	0	1	1	0
AAACAGGAACAG	381	2267	12	30.142	1776217663	116.8	458379966	27204	5.95013	12.6402	75.2107	4.94568	0.902528	0.0593481	0.611315	5.08118e-07	5.08118e-07	1	0	0	1	1	0
AAACAGGAC	35	168	9	30.142	1776217663	116.8	458379966	1512	4.8	1.16117	5.57362	0.366508	0.0501626	0.00329857	0.369863	2.82412e-08	2.82412e-08	1	0	0	1	0	0
AAACAGT	24	96	7	30.142	1776217663	116.8	458379966	672	4	0.796231	3.18492	0.209433	0.0222945	0.00146603	0.239726	1.25517e-08	1.25517e-08	1	0	0	1	0	0
AAACAGTT	5	20	8	30.142	1776217663	116.8	458379966	160	4	0.165881	0.663526	0.0436319	0.00530821	0.000349055	0.273973	2.98849e-09	2.98849e-09	1	0	0	1	0	0
AAACAT	503	2672	6	30.142	1776217663	116.8	458379966	16032	5.31213	16.6877	88.6471	5.82923	0.531882	0.0349754	0.272883	2.99447e-07	2.99447e-07	1	0	0	1	0	0
AAACATAC	5946	61049	8	30.142	1776217663	116.8	458379966	488392	10.2672	197.266	2025.38	133.184	16.203	1.06547	0.703236	9.12221e-06	9.12221e-06	1	0	0	1	1	0
AAACATAT	878	9980	8	30.142	1776217663	116.8	458379966	79840	11.3667	29.1288	331.099	21.7723	2.6488	0.174179	0.778544	1.49126e-06	1.49126e-06	1	0	0	1	1	0
AAACATATC	46	196	9	30.142	1776217663	116.8	458379966	1764	4.26087	1.52611	6.50255	0.427593	0.058523	0.00384834	0.328321	3.29481e-08	3.29481e-08	1	0	0	1	0	0
AAACATC	16	73	7	30.142	1776217663	116.8	458379966	511	4.5625	0.530821	2.42187	0.159257	0.0169531	0.0011148	0.273438	9.54449e-09	9.54449e-09	1	0	0	1	0	0
AAACATG	926	12434	7	30.142	1776217663	116.8	458379966	87038	13.4276	30.7212	412.514	27.126	2.8876	0.189882	0.804739	1.6257e-06	1.6257e-06	1	0	0	1	1	0
AAACATT	14	61	7	30.142	1776217663	116.8	458379966	427	4.35714	0.464468	2.02375	0.133077	0.0141663	0.000931542	0.26113	7.97553e-09	7.97553e-09	1	0	0	1	0	0
AAACATTT	395	3773	8	30.142	1776217663	116.8	458379966	30184	9.5519	13.1046	125.174	8.23116	1.00139	0.0658493	0.65424	5.63778e-07	5.63778e-07	1	0	0	1	1	0
AAACC	20	100	5	30.142	1776217663	116.8	458379966	500	5	0.663526	3.31763	0.21816	0.0165881	0.0010908	0.214041	9.33903e-09	9.33903e-09	1	0	0	1	0	0
AAACCAAAGCC	44	229	11	30.142	1776217663	116.8	458379966	2519	5.20455	1.45976	7.59737	0.499586	0.0835711	0.00549544	0.490154	4.705e-08	4.705e-08	1	0	0	1	0	0
AAACCAAT	40	342	8	30.142	1776217663	116.8	458379966	2736	8.55	1.32705	11.3463	0.746106	0.0907703	0.00596885	0.585617	5.11032e-08	5.11032e-08	1	0	0	1	1	0
AAACCAATG	30	143	9	30.142	1776217663	116.8	458379966	1287	4.76667	0.995289	4.74421	0.311968	0.0426979	0.00280771	0.367295	2.40387e-08	2.40387e-08	1	0	0	1	0	0
AAACCAGAATCCTGCGAGGATTCT	28	114	24	30.142	1776217663	116.8	458379966	2736	4.07143	0.928936	3.7821	0.248702	0.0907703	0.00596885	0.836595	5.11032e-08	5.11032e-08	1	0	0	1	1	0
AAACCAGAGAGCTTCTCTGG	347	1613	20	30.142	1776217663	116.8	458379966	32260	4.64841	11.5122	53.5134	3.51891	1.07027	0.0703783	0.795962	6.02554e-07	6.02554e-07	1	0	0	1	1	0
AAACCAGTCCACGGGACCTGGT	155	620	22	30.142	1776217663	116.8	458379966	13640	4	5.14233	20.5693	1.35259	0.452525	0.029757	0.753425	2.54769e-07	2.54769e-07	1	0	0	1	1	0
AAACCC	6	24	6	30.142	1776217663	116.8	458379966	144	4	0.199058	0.796231	0.0523583	0.00477739	0.00031415	0.20548	2.68964e-09	2.68964e-09	1	0	0	1	0	0
AAACCCTTGAG	25	139	11	30.142	1776217663	116.8	458379966	1529	5.56	0.829407	4.6115	0.303242	0.0507266	0.00333566	0.52363	2.85587e-08	2.85587e-08	1	0	0	1	1	0
AAACCCTTGTTG	60	249	12	30.142	1776217663	116.8	458379966	2988	4.15	1.99058	8.2609	0.543217	0.0991308	0.00651861	0.42637	5.581e-08	5.581e-08	1	0	0	1	0	0
AAACCG	31	124	6	30.142	1776217663	116.8	458379966	744	4	1.02847	4.11386	0.270518	0.0246832	0.00162311	0.20548	1.38965e-08	1.38965e-08	1	0	0	1	0	0
AAACCGAG	96	1087	8	30.142	1776217663	116.8	458379966	8696	11.3229	3.18492	36.0626	2.3714	0.288501	0.0189712	0.775543	1.62424e-07	1.62424e-07	1	0	0	1	1	0
AAACCGCC	18	75	8	30.142	1776217663	116.8	458379966	600	4.16667	0.597173	2.48822	0.16362	0.0199058	0.00130896	0.285388	1.12068e-08	1.12068e-08	1	0	0	1	0	0
AAACCT	54	221	6	30.142	1776217663	116.8	458379966	1326	4.09259	1.79152	7.33196	0.482133	0.0439918	0.0028928	0.210236	2.47671e-08	2.47671e-08	1	0	0	1	0	0
AAACCTAC	1	6	8	30.142	1776217663	116.8	458379966	48	6	0.0331763	0.199058	0.0130896	0.00159246	0.000104717	0.410959	8.96547e-10	8.96547e-10	1	0	0	1	0	0
AAACCTG	28	112	7	30.142	1776217663	116.8	458379966	784	4	0.928936	3.71574	0.244339	0.0260102	0.00171037	0.239726	1.46436e-08	1.46436e-08	1	0	0	1	0	0
AAACCTGACAGGGATTCCAGGGG	16	64	23	30.142	1776217663	116.8	458379966	1472	4	0.530821	2.12328	0.139622	0.0488355	0.00321131	0.787672	2.74941e-08	2.74941e-08	1	0	0	1	1	0
AAACCTTCCAGCTTCTGGAAGG	35	146	22	30.142	1776217663	116.8	458379966	3212	4.17143	1.16117	4.84374	0.318513	0.106562	0.00700729	0.785715	5.99939e-08	5.99939e-08	1	0	0	1	1	0
AAACCTTCCCAGGATTCTGGGAG	16	67	23	30.142	1776217663	116.8	458379966	1541	4.1875	0.530821	2.22281	0.146167	0.0511247	0.00336184	0.824594	2.87829e-08	2.87829e-08	1	0	0	1	1	0
AAACG	545	8469	5	30.142	1776217663	116.8	458379966	42345	15.5394	18.0811	280.97	18.4759	1.40485	0.0923797	0.665216	7.90922e-07	7.90922e-07	1	0	0	1	1	0
AAACGAAAGC	71	652	10	30.142	1776217663	116.8	458379966	6520	9.1831	2.35552	21.6309	1.4224	0.216309	0.014224	0.786224	1.21781e-07	1.21781e-07	1	0	0	1	1	0
AAACGAAT	40	178	8	30.142	1776217663	116.8	458379966	1424	4.45	1.32705	5.90538	0.388324	0.047243	0.00310659	0.304795	2.65976e-08	2.65976e-08	1	0	0	1	0	0
AAACGAATG	1433	12122	9	30.142	1776217663	116.8	458379966	109098	8.45918	47.5416	402.163	26.4453	3.61947	0.238008	0.65182	2.03774e-06	2.03774e-06	1	0	0	1	1	0
AAACGAC	113	707	7	30.142	1776217663	116.8	458379966	4949	6.25664	3.74892	23.4556	1.54239	0.164189	0.0107967	0.37497	9.24377e-08	9.24377e-08	1	0	0	1	0	0
AAACGAG	107	1206	7	30.142	1776217663	116.8	458379966	8442	11.271	3.54986	40.0106	2.63101	0.280074	0.018417	0.67549	1.5768e-07	1.5768e-07	1	0	0	1	1	0
AAACGAGAATG	129	681	11	30.142	1776217663	116.8	458379966	7491	5.27907	4.27974	22.5931	1.48567	0.248524	0.0163423	0.497173	1.39917e-07	1.39917e-07	1	0	0	1	0	0
AAACGAT	9	36	7	30.142	1776217663	116.8	458379966	252	4	0.298587	1.19435	0.0785375	0.00836043	0.000549762	0.239726	4.70687e-09	4.70687e-09	1	0	0	1	0	0
AAACGATTG	15	60	9	30.142	1776217663	116.8	458379966	540	4	0.497644	1.99058	0.130896	0.0179152	0.00117806	0.308219	1.00862e-08	1.00862e-08	1	0	0	1	0	0
AAACGCAGAGC	34	138	11	30.142	1776217663	116.8	458379966	1518	4.05882	1.12799	4.57833	0.30106	0.0503616	0.00331166	0.382252	2.83533e-08	2.83533e-08	1	0	0	1	0	0
AAACGCCCCTG	2	8	11	30.142	1776217663	116.8	458379966	88	4	0.0663526	0.26541	0.0174528	0.00291951	0.00019198	0.376712	1.64367e-09	1.64367e-09	1	0	0	1	0	0
AAACGG	20	80	6	30.142	1776217663	116.8	458379966	480	4	0.663526	2.6541	0.174528	0.0159246	0.00104717	0.20548	8.96547e-09	8.96547e-09	1	0	0	1	0	0
AAACGGAATCCTGGGAGGATTCC	18	73	23	30.142	1776217663	116.8	458379966	1679	4.05556	0.597173	2.42187	0.159257	0.055703	0.0036629	0.798611	3.13605e-08	3.13605e-08	1	0	0	1	1	0
AAACGGAATTCTTGAAGAATTCC	88	358	23	30.142	1776217663	116.8	458379966	8234	4.06818	2.91951	11.8771	0.781011	0.273174	0.0179633	0.801098	1.53795e-07	1.53795e-07	1	0	0	1	1	0
AAACGGAG	63	511	8	30.142	1776217663	116.8	458379966	4088	8.11111	2.09011	16.9531	1.1148	0.135625	0.00891837	0.555556	7.63559e-08	7.63559e-08	1	0	0	1	1	0
AAACGGATTCTCCCAGAATCCTG	33	139	23	30.142	1776217663	116.8	458379966	3197	4.21212	1.09482	4.6115	0.303242	0.106065	0.00697456	0.829442	5.97137e-08	5.97137e-08	1	0	0	1	1	0
AAACGGCCTTTGGCC	2	16	15	30.142	1776217663	116.8	458379966	240	8	0.0663526	0.530821	0.0349055	0.00796231	0.000523583	1.0274	4.48273e-09	4.48273e-09	1	0	0	1	1	0
AAACGGT	13	52	7	30.142	1776217663	116.8	458379966	364	4	0.431292	1.72517	0.113443	0.0120762	0.000794101	0.239726	6.79881e-09	6.79881e-09	1	0	0	1	0	0
AAACGGTCGAATGGAC	19	94	16	30.142	1776217663	116.8	458379966	1504	4.94737	0.63035	3.11857	0.20507	0.0498971	0.00328112	0.677722	2.80918e-08	2.80918e-08	1	0	0	1	1	0
AAACGGTCTTTAGGGCG	2	8	17	30.142	1776217663	116.8	458379966	136	4	0.0663526	0.26541	0.0174528	0.00451198	0.000296697	0.582192	2.54022e-09	2.54022e-09	1	0	0	1	1	0
AAACGT	50	215	6	30.142	1776217663	116.8	458379966	1290	4.3	1.65881	7.1329	0.469043	0.0427974	0.00281426	0.22089	2.40947e-08	2.40947e-08	1	0	0	1	0	0
AAACGTC	20	80	7	30.142	1776217663	116.8	458379966	560	4	0.663526	2.6541	0.174528	0.0185787	0.00122169	0.239726	1.04597e-08	1.04597e-08	1	0	0	1	0	0
AAACT	2239	42671	5	30.142	1776217663	116.8	458379966	213355	19.0581	74.2817	1415.67	93.0909	7.07833	0.465454	0.815842	3.98506e-06	3.98506e-06	1	0	0	1	1	0
AAACTAAAGC	141	1378	10	30.142	1776217663	116.8	458379966	13780	9.77305	4.67786	45.7169	3.00624	0.457169	0.0300624	0.836734	2.57384e-07	2.57384e-07	1	0	0	1	1	0
AAACTAAC	1100	12907	8	30.142	1776217663	116.8	458379966	103256	11.7336	36.4939	428.206	28.1579	3.42565	0.225263	0.803674	1.92862e-06	1.92862e-06	1	0	0	1	1	0
AAACTAACCT	16	135	10	30.142	1776217663	116.8	458379966	1350	8.4375	0.530821	4.4788	0.294515	0.044788	0.00294515	0.722389	2.52154e-08	2.52154e-08	1	0	0	1	1	0
AAACTAACG	977	10032	9	30.142	1776217663	116.8	458379966	90288	10.2682	32.4132	332.825	21.8858	2.99542	0.196972	0.791212	1.6864e-06	1.6864e-06	1	0	0	1	1	0
AAACTAACT	1226	13606	9	30.142	1776217663	116.8	458379966	122454	11.0979	40.6741	451.397	29.6828	4.06257	0.267145	0.855145	2.2872e-06	2.2872e-06	1	0	0	1	1	0
AAACTAAGCT	852	6774	10	30.142	1776217663	116.8	458379966	67740	7.9507	28.2662	224.736	14.7781	2.24736	0.147781	0.680711	1.26525e-06	1.26525e-06	1	0	0	1	1	0
AAACTAAT	181	1472	8	30.142	1776217663	116.8	458379966	11776	8.1326	6.00491	48.8355	3.21131	0.390684	0.0256905	0.557027	2.19953e-07	2.19953e-07	1	0	0	1	1	0
AAACTAC	82	328	7	30.142	1776217663	116.8	458379966	2296	4	2.72046	10.8818	0.715564	0.0761728	0.00500894	0.239726	4.28848e-08	4.28848e-08	1	0	0	1	0	0
AAACTAG	172	1808	7	30.142	1776217663	116.8	458379966	12656	10.5116	5.70632	59.9827	3.94433	0.419879	0.0276103	0.629978	2.36389e-07	2.36389e-07	1	0	0	1	1	0
AAACTAT	10	40	7	30.142	1776217663	116.8	458379966	280	4	0.331763	1.32705	0.0872638	0.00928936	0.000610847	0.239726	5.22986e-09	5.22986e-09	1	0	0	1	0	0
AAACTC	16	64	6	30.142	1776217663	116.8	458379966	384	4	0.530821	2.12328	0.139622	0.0127397	0.000837733	0.20548	7.17237e-09	7.17237e-09	1	0	0	1	0	0
AAACTCAAC	29	203	9	30.142	1776217663	116.8	458379966	1827	7	0.962113	6.73479	0.442864	0.0606131	0.00398578	0.539384	3.41248e-08	3.41248e-08	1	0	0	1	1	0
AAACTCAACTG	7	28	11	30.142	1776217663	116.8	458379966	308	4	0.232234	0.928936	0.0610847	0.0102183	0.000671932	0.376712	5.75284e-09	5.75284e-09	1	0	0	1	0	0
AAACTCACGAGTTTCTGTCTG	23	103	21	30.142	1776217663	116.8	458379966	2163	4.47826	0.763055	3.41716	0.224704	0.0717603	0.00471879	0.805167	4.04006e-08	4.04006e-08	1	0	0	1	1	0
AAACTCACGAGTTTCTGTTCG	124	596	21	30.142	1776217663	116.8	458379966	12516	4.80645	4.11386	19.7731	1.30023	0.415235	0.0273049	0.864174	2.33775e-07	2.33775e-07	1	0	0	1	1	0
AAACTCAGAACTG	322	1680	13	30.142	1776217663	116.8	458379966	21840	5.21739	10.6828	55.7362	3.66508	0.72457	0.0476461	0.580703	4.07929e-07	4.07929e-07	1	0	0	1	1	0
AAACTCC	31	124	7	30.142	1776217663	116.8	458379966	868	4	1.02847	4.11386	0.270518	0.028797	0.00189363	0.239726	1.62126e-08	1.62126e-08	1	0	0	1	0	0
AAACTCCCGGAGAG	21	109	14	30.142	1776217663	116.8	458379966	1526	5.19048	0.696702	3.61622	0.237794	0.050627	0.00332912	0.622146	2.85027e-08	2.85027e-08	1	0	0	1	1	0
AAACTCCCGGAGGAATTTCTGGG	1	4	23	30.142	1776217663	116.8	458379966	92	4	0.0331763	0.132705	0.00872638	0.00305222	0.000200707	0.787672	1.71838e-09	1.71838e-09	1	0	0	1	1	0
AAACTCCGAAGGGATTTCCCCGGG	35	142	24	30.142	1776217663	116.8	458379966	3408	4.05714	1.16117	4.71103	0.309787	0.113065	0.00743488	0.83366	6.36548e-08	6.36548e-08	1	0	0	1	1	0
AAACTCCGAAGGGATTTCCGCAGG	331	1465	24	30.142	1776217663	116.8	458379966	35160	4.42598	10.9814	48.6033	3.19604	1.16648	0.0767049	0.909449	6.5672e-07	6.5672e-07	1	0	0	1	1	0
AAACTCCGGAGGGATTTCCGCAGG	2	10	24	30.142	1776217663	116.8	458379966	240	5	0.0663526	0.331763	0.021816	0.00796231	0.000523583	1.0274	4.48273e-09	4.48273e-09	1	0	0	1	1	0
AAACTCCTGAAAGGATTTCCGGG	4	20	23	30.142	1776217663	116.8	458379966	460	5	0.132705	0.663526	0.0436319	0.0152611	0.00100353	0.984589	8.59191e-09	8.59191e-09	1	0	0	1	1	0
AAACTCCTGCAAGGATTTCCGGG	53	213	23	30.142	1776217663	116.8	458379966	4899	4.01887	1.75834	7.06655	0.46468	0.162531	0.0106876	0.791387	9.15038e-08	9.15038e-08	1	0	0	1	1	0
AAACTCCTGGAAGAATTCCAGGAG	11	44	24	30.142	1776217663	116.8	458379966	1056	4	0.364939	1.45976	0.0959902	0.0350342	0.00230377	0.821918	1.9724e-08	1.9724e-08	1	0	0	1	1	0
AAACTCCTGGAAGGATTTCCGGG	1206	5106	23	30.142	1776217663	116.8	458379966	117438	4.23383	40.0106	169.398	11.1392	3.89616	0.256202	0.833717	2.19351e-06	2.19351e-06	1	0	0	1	1	0
AAACTCCTGGAGGATTTCCCGGGG	290	1243	24	30.142	1776217663	116.8	458379966	29832	4.28621	9.62113	41.2381	2.71172	0.989715	0.0650814	0.880728	5.57204e-07	5.57204e-07	1	0	0	1	1	0
AAACTCTACGCGAGTTG	21	93	17	30.142	1776217663	116.8	458379966	1581	4.42857	0.696702	3.0854	0.202888	0.0524517	0.0034491	0.64457	2.953e-08	2.953e-08	1	0	0	1	1	0
AAACTCTCCCGGAGGATCCGGAG	27	112	23	30.142	1776217663	116.8	458379966	2576	4.14815	0.89576	3.71574	0.244339	0.0854621	0.00561979	0.816845	4.81147e-08	4.81147e-08	1	0	0	1	1	0
AAACTCTGAACTG	93	558	13	30.142	1776217663	116.8	458379966	7254	6	3.0854	18.5124	1.21733	0.240661	0.0158253	0.667808	1.35491e-07	1.35491e-07	1	0	0	1	1	0
AAACTG	20	94	6	30.142	1776217663	116.8	458379966	564	4.7	0.663526	3.11857	0.20507	0.0187114	0.00123042	0.241438	1.05344e-08	1.05344e-08	1	0	0	1	0	0
AAACTGAACAGTTTCTTACAG	169	698	21	30.142	1776217663	116.8	458379966	14658	4.13018	5.60679	23.1571	1.52275	0.486298	0.0319778	0.742584	2.73783e-07	2.73783e-07	1	0	0	1	1	0
AAACTGAACGG	146	859	11	30.142	1776217663	116.8	458379966	9449	5.88356	4.84374	28.4984	1.87399	0.313483	0.0206139	0.554103	1.76489e-07	1.76489e-07	1	0	0	1	1	0
AAACTGAACTG	17174	151191	11	30.142	1776217663	116.8	458379966	1663101	8.80348	569.77	5015.96	329.838	55.1755	3.62821	0.829095	3.10635e-05	3.10635e-05	1	1	0	1	1	0
AAACTGAAGCTG	91	404	12	30.142	1776217663	116.8	458379966	4848	4.43956	3.01904	13.4032	0.881365	0.160839	0.0105764	0.456119	9.05512e-08	9.05512e-08	1	0	0	1	0	0
AAACTGT	9	36	7	30.142	1776217663	116.8	458379966	252	4	0.298587	1.19435	0.0785375	0.00836043	0.000549762	0.239726	4.70687e-09	4.70687e-09	1	0	0	1	0	0
AAACTGTAGTG	126	637	11	30.142	1776217663	116.8	458379966	7007	5.05556	4.18021	21.1333	1.38968	0.232466	0.0152864	0.476123	1.30877e-07	1.30877e-07	1	0	0	1	0	0
AAACTGTC	6	45	8	30.142	1776217663	116.8	458379966	360	7.5	0.199058	1.49293	0.0981718	0.0119435	0.000785375	0.513699	6.7241e-09	6.7241e-09	1	0	0	1	1	0
AAACTGTTC	8	35	9	30.142	1776217663	116.8	458379966	315	4.375	0.26541	1.16117	0.0763559	0.0104505	0.000687203	0.337115	5.88359e-09	5.88359e-09	1	0	0	1	0	0
AAACTGTTCAGTTC	11	73	14	30.142	1776217663	116.8	458379966	1022	6.63636	0.364939	2.42187	0.159257	0.0339062	0.00222959	0.795455	1.9089e-08	1.9089e-08	1	0	0	1	1	0
AAACTT	199	1628	6	30.142	1776217663	116.8	458379966	9768	8.1809	6.60208	54.011	3.55164	0.324066	0.0213098	0.420252	1.82447e-07	1.82447e-07	1	0	0	1	0	0
AAACTTAACTT	1824	16907	11	30.142	1776217663	116.8	458379966	185977	9.26919	60.5136	560.912	36.8842	6.17003	0.405727	0.872955	3.47369e-06	3.47369e-06	1	0	0	1	1	0
AAACTTACG	6	35	9	30.142	1776217663	116.8	458379966	315	5.83333	0.199058	1.16117	0.0763559	0.0104505	0.000687203	0.449486	5.88359e-09	5.88359e-09	1	0	0	1	0	0
AAACTTC	2	8	7	30.142	1776217663	116.8	458379966	56	4	0.0663526	0.26541	0.0174528	0.00185787	0.000122169	0.239726	1.04597e-09	1.04597e-09	1	0	0	1	0	0
AAACTTCACAGAAGTTTGGAG	264	1311	21	30.142	1776217663	116.8	458379966	27531	4.96591	8.75854	43.4941	2.86007	0.913377	0.0600615	0.892844	5.14226e-07	5.14226e-07	1	0	0	1	1	0
AAACTTCCAGTGGAAGAC	488	2813	18	30.142	1776217663	116.8	458379966	50634	5.76434	16.19	93.3249	6.13683	1.67985	0.110463	0.888341	9.45745e-07	9.45745e-07	1	0	0	1	1	0
AAACTTCCCCAGGAAGTTTCGGGG	13	58	24	30.142	1776217663	116.8	458379966	1392	4.46154	0.431292	1.92423	0.126533	0.0461814	0.00303678	0.916755	2.59999e-08	2.59999e-08	1	0	0	1	1	0
AAACTTCCCGGGGAAGCCTTTGC	6	24	23	30.142	1776217663	116.8	458379966	552	4	0.199058	0.796231	0.0523583	0.0183133	0.00120424	0.787672	1.03103e-08	1.03103e-08	1	0	0	1	1	0
AAACTTCCGGAGGAATTCCTGGAGG	8	33	25	30.142	1776217663	116.8	458379966	825	4.125	0.26541	1.09482	0.0719927	0.0273704	0.00179982	0.88292	1.54094e-08	1.54094e-08	1	0	0	1	1	0
AAACTTG	20	80	7	30.142	1776217663	116.8	458379966	560	4	0.663526	2.6541	0.174528	0.0185787	0.00122169	0.239726	1.04597e-08	1.04597e-08	1	0	0	1	0	0
AAACTTT	22	129	7	30.142	1776217663	116.8	458379966	903	5.86364	0.729878	4.27974	0.281426	0.0299582	0.00196998	0.351417	1.68663e-08	1.68663e-08	1	0	0	1	0	0
AAAG	338	2380	4	30.142	1776217663	116.8	458379966	9520	7.04142	11.2136	78.9596	5.1922	0.315838	0.0207688	0.241145	1.77815e-07	1.77815e-07	1	0	0	0	0	0
AAAGAAAT	1994	16591	8	30.142	1776217663	116.8	458379966	132728	8.32046	66.1535	550.428	36.1949	4.40342	0.289559	0.569895	2.4791e-06	2.4791e-06	1	0	0	1	1	0
AAAGAAATCCTGGGGGATTTCC	6	26	22	30.142	1776217663	116.8	458379966	572	4.33333	0.199058	0.862584	0.0567215	0.0189768	0.00124787	0.81621	1.06838e-08	1.06838e-08	1	0	0	1	1	0
AAAGAAATCCTTCCAGGATTTCG	174	709	23	30.142	1776217663	116.8	458379966	16307	4.07471	5.77268	23.522	1.54675	0.541006	0.0355753	0.802384	3.04583e-07	3.04583e-07	1	0	0	1	1	0
AAAGAAC	282	4403	7	30.142	1776217663	116.8	458379966	30821	15.6135	9.35572	146.075	9.60557	1.02253	0.067239	0.935739	5.75676e-07	5.75676e-07	1	0	0	1	1	0
AAAGAACGAAG	2	20	11	30.142	1776217663	116.8	458379966	220	10	0.0663526	0.663526	0.0436319	0.00729878	0.000479951	0.941781	4.10917e-09	4.10917e-09	1	0	0	1	1	0
AAAGAACT	367	4963	8	30.142	1776217663	116.8	458379966	39704	13.5232	12.1757	164.654	10.8273	1.31723	0.0866181	0.926244	7.41594e-07	7.41594e-07	1	0	0	1	1	0
AAAGAACTT	102	706	9	30.142	1776217663	116.8	458379966	6354	6.92157	3.38398	23.4225	1.54021	0.210802	0.0138619	0.53334	1.1868e-07	1.1868e-07	1	0	0	1	1	0
AAAGAAG	201	1750	7	30.142	1776217663	116.8	458379966	12250	8.70647	6.66844	58.0585	3.81779	0.40641	0.0267246	0.521792	2.28806e-07	2.28806e-07	1	0	0	1	1	0
AAAGAAGAAGAG	49	215	12	30.142	1776217663	116.8	458379966	2580	4.38776	1.62564	7.1329	0.469043	0.0855948	0.00562852	0.450797	4.81894e-08	4.81894e-08	1	0	0	1	0	0
AAAGAAGAC	357	3060	9	30.142	1776217663	116.8	458379966	27540	8.57143	11.8439	101.519	6.67568	0.913675	0.0600812	0.66047	5.14394e-07	5.14394e-07	1	0	0	1	1	0
AAAGAAGCC	161	1459	9	30.142	1776217663	116.8	458379966	13131	9.06211	5.34138	48.4042	3.18295	0.435638	0.0286465	0.698279	2.45262e-07	2.45262e-07	1	0	0	1	1	0
AAAGAAGCT	26	132	9	30.142	1776217663	116.8	458379966	1188	5.07692	0.862584	4.37927	0.287971	0.0394134	0.00259174	0.391201	2.21895e-08	2.21895e-08	1	0	0	1	0	0
AAAGAAGCTTCCAAGCTTCGGG	145	641	22	30.142	1776217663	116.8	458379966	14102	4.42069	4.81056	21.266	1.3984	0.467852	0.0307649	0.832664	2.63398e-07	2.63398e-07	1	0	0	1	1	0
AAAGAAGCTTCCAAGCTTCTGG	464	1939	22	30.142	1776217663	116.8	458379966	42658	4.17888	15.3938	64.3288	4.23012	1.41523	0.0930625	0.787118	7.96769e-07	7.96769e-07	1	0	0	1	1	0
AAAGAAGCTTCCAGCTTCTGG	1261	6042	21	30.142	1776217663	116.8	458379966	126882	4.79144	41.8353	200.451	13.1812	4.20947	0.276805	0.861474	2.36991e-06	2.36991e-06	1	0	0	1	1	0
AAAGAAGCTTCTAAGCTTCTGG	23	95	22	30.142	1776217663	116.8	458379966	2090	4.13043	0.763055	3.15175	0.207252	0.0693385	0.00455954	0.777993	3.90371e-08	3.90371e-08	1	0	0	1	1	0
AAAGAAGTC	296	2390	9	30.142	1776217663	116.8	458379966	21510	8.07432	9.82018	79.2913	5.21401	0.713622	0.0469261	0.622166	4.01765e-07	4.01765e-07	1	0	0	1	1	0
AAAGAAGTTCGAAGAACTTCTC	210	865	22	30.142	1776217663	116.8	458379966	19030	4.11905	6.96702	28.6975	1.88708	0.631345	0.0415158	0.775848	3.55443e-07	3.55443e-07	1	0	0	1	1	0
AAAGAAT	997	12626	7	30.142	1776217663	116.8	458379966	88382	12.664	33.0768	418.884	27.5448	2.93219	0.192814	0.758972	1.6508e-06	1.6508e-06	1	0	0	1	1	0
AAAGAATAG	39	240	9	30.142	1776217663	116.8	458379966	2160	6.15385	1.29388	7.96231	0.523583	0.0716608	0.00471225	0.474184	4.03446e-08	4.03446e-08	1	0	0	1	0	0
AAAGAATC	1706	21124	8	30.142	1776217663	116.8	458379966	168992	12.3822	56.5988	700.816	46.084	5.60653	0.368672	0.848095	3.15644e-06	3.15644e-06	1	0	0	1	1	0
AAAGAATCCACTCAGGATTCTG	21	87	22	30.142	1776217663	116.8	458379966	1914	4.14286	0.696702	2.88634	0.189799	0.0634994	0.00417558	0.780333	3.57498e-08	3.57498e-08	1	0	0	1	1	0
AAAGAATCCCAACAGGATTCTGC	151	650	23	30.142	1776217663	116.8	458379966	14950	4.30464	5.00962	21.5646	1.41804	0.495986	0.0326149	0.84766	2.79237e-07	2.79237e-07	1	0	0	1	1	0
AAAGAATCCCTCCCCGGGATTCG	23	94	23	30.142	1776217663	116.8	458379966	2162	4.08696	0.763055	3.11857	0.20507	0.0717271	0.00471661	0.804795	4.0382e-08	4.0382e-08	1	0	0	1	1	0
AAAGAATCCCTCTCAGGGATTCG	4	16	23	30.142	1776217663	116.8	458379966	368	4	0.132705	0.530821	0.0349055	0.0122089	0.000802827	0.787672	6.87352e-09	6.87352e-09	1	0	0	1	1	0
AAAGAATCCCTCTCCGGGATTCG	628	2626	23	30.142	1776217663	116.8	458379966	60398	4.18153	20.8347	87.1209	5.72887	2.00378	0.131764	0.823418	1.12812e-06	1.12812e-06	1	0	0	1	1	0
AAAGAATCCCTTCAGGATCCTGG	14	59	23	30.142	1776217663	116.8	458379966	1357	4.21429	0.464468	1.9574	0.128714	0.0450202	0.00296043	0.829868	2.53461e-08	2.53461e-08	1	0	0	1	1	0
AAAGAATCCGAAGAGGATTCTGC	223	919	23	30.142	1776217663	116.8	458379966	21137	4.12108	7.39831	30.489	2.00489	0.701247	0.0461124	0.811514	3.94798e-07	3.94798e-07	1	0	0	1	1	0
AAAGAATCCGGAAAGGATTCTGC	228	945	23	30.142	1776217663	116.8	458379966	21735	4.14474	7.5642	31.3516	2.06161	0.721087	0.047417	0.816173	4.05968e-07	4.05968e-07	1	0	0	1	1	0
AAAGAATCCGGAACGGGATTCT	556	2389	22	30.142	1776217663	116.8	458379966	52558	4.29676	18.446	79.2582	5.21183	1.74368	0.11466	0.809322	9.81681e-07	9.81681e-07	1	0	0	1	1	0
AAAGAATCCGGAGAGGATTCTGC	2262	9470	23	30.142	1776217663	116.8	458379966	217810	4.18656	75.0448	314.18	20.6597	7.22613	0.475173	0.824409	4.06827e-06	4.06827e-06	1	0	0	1	1	0
AAAGAATCCGTTCCAGGATTCTG	27	118	23	30.142	1776217663	116.8	458379966	2714	4.37037	0.89576	3.9148	0.257428	0.0900405	0.00592085	0.860604	5.06922e-08	5.06922e-08	1	0	0	1	1	0
AAAGAATCCTAAGAGGATTCTGC	244	1059	23	30.142	1776217663	116.8	458379966	24357	4.34016	8.09502	35.1337	2.31031	0.808075	0.0531371	0.854656	4.54941e-07	4.54941e-07	1	0	0	1	1	0
AAAGAATCCTCTCAGGATTCTCG	16	66	23	30.142	1776217663	116.8	458379966	1518	4.125	0.530821	2.18964	0.143985	0.0503616	0.00331166	0.812286	2.83533e-08	2.83533e-08	1	0	0	1	1	0
AAAGAATCCTGACAGGATTCTGC	64	262	23	30.142	1776217663	116.8	458379966	6026	4.09375	2.12328	8.69219	0.571578	0.19992	0.0131463	0.806133	1.12554e-07	1.12554e-07	1	0	0	1	1	0
AAAGAATCCTGCAAGGATTCGGG	277	1180	23	30.142	1776217663	116.8	458379966	27140	4.25993	9.18983	39.148	2.57428	0.900405	0.0592085	0.838856	5.06922e-07	5.06922e-07	1	0	0	1	1	0
AAAGAATCCTGGTCAGGATTCTG	23	97	23	30.142	1776217663	116.8	458379966	2231	4.21739	0.763055	3.2181	0.211615	0.0740163	0.00486714	0.83048	4.16707e-08	4.16707e-08	1	0	0	1	1	0
AAAGAATCCTTCCCAGGATTCGG	424	1823	23	30.142	1776217663	116.8	458379966	41929	4.29953	14.0667	60.4804	3.97705	1.39105	0.0914721	0.846654	7.83152e-07	7.83152e-07	1	0	0	1	1	0
AAAGAATCCTTGACAGGATTCCG	350	1534	23	30.142	1776217663	116.8	458379966	35282	4.38286	11.6117	50.8924	3.34657	1.17053	0.0769711	0.863063	6.58999e-07	6.58999e-07	1	0	0	1	1	0
AAAGAATCCTTGTCAGGATTCTG	1904	8190	23	30.142	1776217663	116.8	458379966	188370	4.30147	63.1677	271.714	17.8673	6.24942	0.410947	0.847036	3.51839e-06	3.51839e-06	1	0	0	1	1	0
AAAGAATCCTTTCAGGATTCCGG	284	1183	23	30.142	1776217663	116.8	458379966	27209	4.16549	9.42207	39.2476	2.58083	0.902694	0.0593591	0.82026	5.08211e-07	5.08211e-07	1	0	0	1	1	0
AAAGAATCTC	1127	9802	10	30.142	1776217663	116.8	458379966	98020	8.69743	37.3897	325.194	21.384	3.25194	0.21384	0.744643	1.83082e-06	1.83082e-06	1	0	0	1	1	0
AAAGAATCTCTGTAGAGATTCTG	16	67	23	30.142	1776217663	116.8	458379966	1541	4.1875	0.530821	2.22281	0.146167	0.0511247	0.00336184	0.824594	2.87829e-08	2.87829e-08	1	0	0	1	1	0
AAAGAATGG	412	2782	9	30.142	1776217663	116.8	458379966	25038	6.75243	13.6686	92.2965	6.0692	0.830668	0.0546228	0.520307	4.67661e-07	4.67661e-07	1	0	0	1	1	0
AAAGAATT	69	625	8	30.142	1776217663	116.8	458379966	5000	9.05797	2.28916	20.7352	1.3635	0.165881	0.010908	0.620409	9.33903e-08	9.33903e-08	1	0	0	1	1	0
AAAGAATTCCCTTCAGGAATTCC	349	1499	23	30.142	1776217663	116.8	458379966	34477	4.29513	11.5785	49.7313	3.27021	1.14382	0.0752149	0.845788	6.43963e-07	6.43963e-07	1	0	0	1	1	0
AAAGAATTCCGCCCCGGAATTCG	113	470	23	30.142	1776217663	116.8	458379966	10810	4.15929	3.74892	15.5929	1.02535	0.358636	0.0235831	0.819039	2.0191e-07	2.0191e-07	1	0	0	1	1	0
AAAGAATTCCTCCAGGAATTCCG	10	40	23	30.142	1776217663	116.8	458379966	920	4	0.331763	1.32705	0.0872638	0.0305222	0.00200707	0.787672	1.71838e-08	1.71838e-08	1	0	0	1	1	0
AAAGAATTCT	675	6281	10	30.142	1776217663	116.8	458379966	62810	9.30519	22.394	208.38	13.7026	2.0838	0.137026	0.796677	1.17317e-06	1.17317e-06	1	0	0	1	1	0
AAAGAATTCTGAAGAATTCT	68	380	20	30.142	1776217663	116.8	458379966	7600	5.58824	2.25599	12.607	0.829007	0.25214	0.0165801	0.95689	1.41953e-07	1.41953e-07	1	0	0	1	1	0
AAAGAATTCTGAGAGAATTCGG	56	225	22	30.142	1776217663	116.8	458379966	4950	4.01786	1.85787	7.46467	0.490859	0.164223	0.0107989	0.756788	9.24564e-08	9.24564e-08	1	0	0	1	1	0
AAAGAATTCTGATAGGATTCTGC	3	12	23	30.142	1776217663	116.8	458379966	276	4	0.0995289	0.398116	0.0261792	0.00915666	0.000602121	0.787672	5.15514e-09	5.15514e-09	1	0	0	1	1	0
AAAGAATTT	72	575	9	30.142	1776217663	116.8	458379966	5175	7.98611	2.38869	19.0764	1.25442	0.171687	0.0112898	0.615368	9.66589e-08	9.66589e-08	1	0	0	1	1	0
AAAGAATTTCCTCCGGAAATTCG	137	565	23	30.142	1776217663	116.8	458379966	12995	4.12409	4.54515	18.7446	1.2326	0.431126	0.0283498	0.812107	2.42721e-07	2.42721e-07	1	0	0	1	1	0
AAAGAC	4	19	6	30.142	1776217663	116.8	458379966	114	4.75	0.132705	0.63035	0.0414503	0.0037821	0.000248702	0.244007	2.1293e-09	2.1293e-09	1	0	0	1	0	0
AAAGACACTCGGTCC	48	237	15	30.142	1776217663	116.8	458379966	3555	4.9375	1.59246	7.86278	0.517038	0.117942	0.00775557	0.634097	6.64005e-08	6.64005e-08	1	0	0	1	1	0
AAAGACACTTGGTCC	102	561	15	30.142	1776217663	116.8	458379966	8415	5.5	3.38398	18.6119	1.22388	0.279179	0.0183581	0.706336	1.57176e-07	1.57176e-07	1	0	0	1	1	0
AAAGACAG	2084	24179	8	30.142	1776217663	116.8	458379966	193432	11.6022	69.1394	802.17	52.7488	6.41736	0.421991	0.794672	3.61293e-06	3.61293e-06	1	0	0	1	1	0
AAAGACAGTTGGTCC	152	846	15	30.142	1776217663	116.8	458379966	12690	5.56579	5.0428	28.0671	1.84563	0.421007	0.0276845	0.714785	2.37025e-07	2.37025e-07	1	0	0	1	1	0
AAAGACC	1	5	7	30.142	1776217663	116.8	458379966	35	5	0.0331763	0.165881	0.010908	0.00116117	7.63559e-05	0.299658	6.53732e-10	6.53732e-10	1	0	0	1	0	0
AAAGACCAC	2	9	9	30.142	1776217663	116.8	458379966	81	4.5	0.0663526	0.298587	0.0196344	0.00268728	0.000176709	0.346747	1.51292e-09	1.51292e-09	1	0	0	1	0	0
AAAGACCAG	634	3633	9	30.142	1776217663	116.8	458379966	32697	5.73028	21.0338	120.529	7.92574	1.08477	0.0713317	0.441546	6.10716e-07	6.10716e-07	1	0	0	1	0	0
AAAGACCTATTCGGCCT	56	309	17	30.142	1776217663	116.8	458379966	5253	5.51786	1.85787	10.2515	0.674113	0.174275	0.0114599	0.803113	9.81158e-08	9.81158e-08	1	0	0	1	1	0
AAAGACCTGCTCGGCCT	33	141	17	30.142	1776217663	116.8	458379966	2397	4.27273	1.09482	4.67786	0.307605	0.0795236	0.00522929	0.621887	4.47713e-08	4.47713e-08	1	0	0	1	1	0
AAAGACCTGTTCGACCT	22	106	17	30.142	1776217663	116.8	458379966	1802	4.81818	0.729878	3.51669	0.231249	0.0597837	0.00393124	0.701277	3.36579e-08	3.36579e-08	1	0	0	1	1	0
AAAGACCTGTTCGGCCT	631	3295	17	30.142	1776217663	116.8	458379966	56015	5.22187	20.9342	109.316	7.18836	1.85837	0.122202	0.760033	1.04625e-06	1.04625e-06	1	0	0	1	1	0
AAAGACCTTATCGGCCC	190	867	17	30.142	1776217663	116.8	458379966	14739	4.56316	6.3035	28.7638	1.89144	0.488985	0.0321545	0.664159	2.75296e-07	2.75296e-07	1	0	0	1	1	0
AAAGACCTTATCGGCCT	228	1014	17	30.142	1776217663	116.8	458379966	17238	4.44737	7.5642	33.6408	2.21214	0.571893	0.0376064	0.647306	3.21972e-07	3.21972e-07	1	0	0	1	1	0
AAAGACCTTCTCGGAGCCC	60	252	19	30.142	1776217663	116.8	458379966	4788	4.2	1.99058	8.36043	0.549762	0.158848	0.0104455	0.683219	8.94305e-08	8.94305e-08	1	0	0	1	1	0
AAAGACCTTCTCGGCCTG	434	1937	18	30.142	1776217663	116.8	458379966	34866	4.46313	14.3985	64.2625	4.22575	1.15672	0.0760635	0.687812	6.51229e-07	6.51229e-07	1	0	0	1	1	0
AAAGACCTTTACGGCCT	143	671	17	30.142	1776217663	116.8	458379966	11407	4.69231	4.74421	22.2613	1.46385	0.378442	0.0248855	0.682956	2.13061e-07	2.13061e-07	1	0	0	1	1	0
AAAGACCTTTCCGGCCT	93	487	17	30.142	1776217663	116.8	458379966	8279	5.23656	3.0854	16.1569	1.06244	0.274667	0.0180614	0.762171	1.54636e-07	1.54636e-07	1	0	0	1	1	0
AAAGACCTTTGCGGCCT	140	585	17	30.142	1776217663	116.8	458379966	9945	4.17857	4.64468	19.4081	1.27623	0.329938	0.021696	0.608183	1.85753e-07	1.85753e-07	1	0	0	1	1	0
AAAGACG	15	88	7	30.142	1776217663	116.8	458379966	616	5.86667	0.497644	2.91951	0.19198	0.0204366	0.00134386	0.351598	1.15057e-08	1.15057e-08	1	0	0	1	0	0
AAAGACGAAAGAGTCG	299	1467	16	30.142	1776217663	116.8	458379966	23472	4.90635	9.91971	48.6696	3.2004	0.778714	0.0512064	0.672104	4.38411e-07	4.38411e-07	1	0	0	1	1	0
AAAGACGCCCG	3	16	11	30.142	1776217663	116.8	458379966	176	5.33333	0.0995289	0.530821	0.0349055	0.00583903	0.000383961	0.502283	3.28734e-09	3.28734e-09	1	0	0	1	1	0
AAAGACGTCAG	104	748	11	30.142	1776217663	116.8	458379966	8228	7.19231	3.45033	24.8159	1.63183	0.272975	0.0179502	0.677358	1.53683e-07	1.53683e-07	1	0	0	1	1	0
AAAGACGTCAGAATGACGTCAG	41	164	22	30.142	1776217663	116.8	458379966	3608	4	1.36023	5.44091	0.357782	0.1197	0.0078712	0.753425	6.73904e-08	6.73904e-08	1	0	0	1	1	0
AAAGACGTCAGAATGACGTCCC	165	707	22	30.142	1776217663	116.8	458379966	15554	4.28485	5.47409	23.4556	1.54239	0.516024	0.0339325	0.807078	2.90518e-07	2.90518e-07	1	0	0	1	1	0
AAAGACTAGAAG	6	36	12	30.142	1776217663	116.8	458379966	432	6	0.199058	1.19435	0.0785375	0.0143322	0.00094245	0.616439	8.06892e-09	8.06892e-09	1	0	0	1	1	0
AAAGACTGG	8	46	9	30.142	1776217663	116.8	458379966	414	5.75	0.26541	1.52611	0.100353	0.013735	0.000903181	0.443065	7.73272e-09	7.73272e-09	1	0	0	1	0	0
AAAGACTTCCAGCGGAAGCTTGC	98	398	23	30.142	1776217663	116.8	458379966	9154	4.06122	3.25128	13.2042	0.868275	0.303696	0.0199703	0.799728	1.70979e-07	1.70979e-07	1	0	0	1	1	0
AAAGAG	125	1448	6	30.142	1776217663	116.8	458379966	8688	11.584	4.14704	48.0393	3.15895	0.288236	0.0189537	0.595069	1.62275e-07	1.62275e-07	1	0	0	1	1	0
AAAGAGAAC	127	1201	9	30.142	1776217663	116.8	458379966	10809	9.45669	4.21339	39.8447	2.6201	0.358603	0.0235809	0.728684	2.01891e-07	2.01891e-07	1	0	0	1	1	0
AAAGAGAAGAG	93	602	11	30.142	1776217663	116.8	458379966	6622	6.47312	3.0854	19.9721	1.31332	0.219693	0.0144465	0.609626	1.23686e-07	1.23686e-07	1	0	0	1	1	0
AAAGAGAAGCT	101	686	11	30.142	1776217663	116.8	458379966	7546	6.79208	3.35081	22.7589	1.49658	0.250348	0.0164623	0.639665	1.40945e-07	1.40945e-07	1	0	0	1	1	0
AAAGAGAATCCTGAACGGATTCT	22	88	23	30.142	1776217663	116.8	458379966	2024	4	0.729878	2.91951	0.19198	0.0671488	0.00441555	0.787672	3.78044e-08	3.78044e-08	1	0	0	1	1	0
AAAGAGAATCCTGAAGGGATTCT	228	912	23	30.142	1776217663	116.8	458379966	20976	4	7.5642	30.2568	1.98962	0.695906	0.0457612	0.787672	3.91791e-07	3.91791e-07	1	0	0	1	1	0
AAAGAGAATCCTTTCAGGATTCTG	516	2077	24	30.142	1776217663	116.8	458379966	49848	4.02519	17.119	68.9072	4.53118	1.65377	0.108748	0.827095	9.31064e-07	9.31064e-07	1	0	0	1	1	0
AAAGAGACAG	86	656	10	30.142	1776217663	116.8	458379966	6560	7.62791	2.85316	21.7636	1.43113	0.217636	0.0143113	0.653074	1.22528e-07	1.22528e-07	1	0	0	1	1	0
AAAGAGACC	703	6132	9	30.142	1776217663	116.8	458379966	55188	8.72262	23.3229	203.437	13.3775	1.83093	0.120398	0.67212	1.0308e-06	1.0308e-06	1	0	0	1	1	0
AAAGAGACCTTCTCGGCCT	173	741	19	30.142	1776217663	116.8	458379966	14079	4.28324	5.7395	24.5836	1.61656	0.467089	0.0307147	0.69676	2.62968e-07	2.62968e-07	1	0	0	1	1	0
AAAGAGACT	538	6009	9	30.142	1776217663	116.8	458379966	54081	11.1691	17.8488	199.356	13.1092	1.79421	0.117983	0.860636	1.01013e-06	1.01013e-06	1	0	0	1	1	0
AAAGAGAT	252	2834	8	30.142	1776217663	116.8	458379966	22672	11.246	8.36043	94.0216	6.18264	0.752173	0.0494611	0.770276	4.23469e-07	4.23469e-07	1	0	0	1	1	0
AAAGAGATTCCTGGAGGAGTCCCT	1	4	24	30.142	1776217663	116.8	458379966	96	4	0.0331763	0.132705	0.00872638	0.00318492	0.000209433	0.821918	1.79309e-09	1.79309e-09	1	0	0	1	1	0
AAAGAGCCT	6	39	9	30.142	1776217663	116.8	458379966	351	6.5	0.199058	1.29388	0.0850823	0.0116449	0.00076574	0.500856	6.556e-09	6.556e-09	1	0	0	1	1	0
AAAGAGGATTCTGCTTCAGAATCC	17	69	24	30.142	1776217663	116.8	458379966	1656	4.05882	0.563997	2.28916	0.15053	0.0549399	0.00361272	0.834005	3.09309e-08	3.09309e-08	1	0	0	1	1	0
AAAGAGGC	2	8	8	30.142	1776217663	116.8	458379966	64	4	0.0663526	0.26541	0.0174528	0.00212328	0.000139622	0.273973	1.1954e-09	1.1954e-09	1	0	0	1	0	0
AAAGAGT	26	104	7	30.142	1776217663	116.8	458379966	728	4	0.862584	3.45033	0.226886	0.0241523	0.0015882	0.239726	1.35976e-08	1.35976e-08	1	0	0	1	0	0
AAAGAGTTCCTGGAGGAATCCCTG	7	35	24	30.142	1776217663	116.8	458379966	840	5	0.232234	1.16117	0.0763559	0.0278681	0.00183254	1.0274	1.56896e-08	1.56896e-08	1	0	0	1	1	0
AAAGAT	4159	67253	6	30.142	1776217663	116.8	458379966	403518	16.1705	137.98	2231.21	146.719	13.3872	0.880313	0.830675	7.53693e-06	7.53693e-06	1	0	0	1	1	0
AAAGATAAAGATAATGGT	59	241	18	30.142	1776217663	116.8	458379966	4338	4.08475	1.9574	7.99549	0.525765	0.143919	0.00946376	0.629499	8.10254e-08	8.10254e-08	1	0	0	1	1	0
AAAGATAAGAT	1946	17321	11	30.142	1776217663	116.8	458379966	190531	8.90082	64.5611	574.647	37.7874	6.32111	0.415662	0.838263	3.55875e-06	3.55875e-06	1	0	0	1	1	0
AAAGATAG	5329	63475	8	30.142	1776217663	116.8	458379966	507800	11.9112	176.796	2105.87	138.477	16.8469	1.10781	0.815839	9.48472e-06	9.48472e-06	1	0	0	1	1	0
AAAGATC	222	3294	7	30.142	1776217663	116.8	458379966	23058	14.8378	7.36514	109.283	7.18618	0.764979	0.0503032	0.889254	4.30679e-07	4.30679e-07	1	0	0	1	1	0
AAAGATCCAGAGGACCTAGG	6	26	20	30.142	1776217663	116.8	458379966	520	4.33333	0.199058	0.862584	0.0567215	0.0172517	0.00113443	0.742009	9.71259e-09	9.71259e-09	1	0	0	1	1	0
AAAGATCCAGAGGATCTAGG	191	937	20	30.142	1776217663	116.8	458379966	18740	4.90576	6.33667	31.0862	2.04416	0.621724	0.0408831	0.840028	3.50027e-07	3.50027e-07	1	0	0	1	1	0
AAAGATG	1981	27581	7	30.142	1776217663	116.8	458379966	193067	13.9228	65.7222	915.035	60.1706	6.40525	0.421194	0.834413	3.60612e-06	3.60612e-06	1	0	0	1	1	0
AAAGATGAAGATG	27	129	13	30.142	1776217663	116.8	458379966	1677	4.77778	0.89576	4.27974	0.281426	0.0556366	0.00365854	0.531773	3.13231e-08	3.13231e-08	1	0	0	1	1	0
AAAGATGGATTCCAGACGGAATCC	18	74	24	30.142	1776217663	116.8	458379966	1776	4.11111	0.597173	2.45505	0.161438	0.0589211	0.00387451	0.844749	3.31722e-08	3.31722e-08	1	0	0	1	1	0
AAAGATT	18	72	7	30.142	1776217663	116.8	458379966	504	4	0.597173	2.38869	0.157075	0.0167209	0.00109952	0.239726	9.41374e-09	9.41374e-09	1	0	0	1	0	0
AAAGATTC	533	6421	8	30.142	1776217663	116.8	458379966	51368	12.0469	17.683	213.025	14.008	1.7042	0.112064	0.825131	9.59454e-07	9.59454e-07	1	0	0	1	1	0
AAAGATTCCAGAAGGAATCTG	102	495	21	30.142	1776217663	116.8	458379966	10395	4.85294	3.38398	16.4223	1.07989	0.344868	0.0226777	0.872533	1.94158e-07	1.94158e-07	1	0	0	1	1	0
AAAGATTCCTCCGGGGAATCCGG	312	1308	23	30.142	1776217663	116.8	458379966	30084	4.19231	10.351	43.3946	2.85353	0.998076	0.0656311	0.82554	5.61911e-07	5.61911e-07	1	0	0	1	1	0
AAAGATTCCTTCCAGGAATCCTGG	135	552	24	30.142	1776217663	116.8	458379966	13248	4.08889	4.4788	18.3133	1.20424	0.43952	0.0289018	0.840183	2.47447e-07	2.47447e-07	1	0	0	1	1	0
AAAGATTCCTTCCAGGAATCGGG	286	1145	23	30.142	1776217663	116.8	458379966	26335	4.0035	9.48842	37.9869	2.49793	0.873698	0.0574523	0.78836	4.91887e-07	4.91887e-07	1	0	0	1	1	0
AAAGATTCCTTGGAATCTCTTCC	103	413	23	30.142	1776217663	116.8	458379966	9499	4.00971	3.41716	13.7018	0.900999	0.315142	0.020723	0.789583	1.77423e-07	1.77423e-07	1	0	0	1	1	0
AAAGATTTCAGAGAAATCCTGCC	10	42	23	30.142	1776217663	116.8	458379966	966	4.2	0.331763	1.3934	0.091627	0.0320483	0.00210742	0.827055	1.8043e-08	1.8043e-08	1	0	0	1	1	0
AAAGC	58911	1093224	5	30.142	1776217663	116.8	458379966	5466120	18.5572	1954.45	36269.1	2384.97	181.346	11.9249	0.794402	0.000102097	0.000102097	1	1	1	1	1	1
AAAGCAAAGCAAAGCG	27	126	16	30.142	1776217663	116.8	458379966	2016	4.66667	0.89576	4.18021	0.274881	0.0668834	0.0043981	0.63927	3.7655e-08	3.7655e-08	1	0	0	1	1	0
AAAGCAAAGCC	2481	19336	11	30.142	1776217663	116.8	458379966	212696	7.79363	82.3104	641.497	42.1833	7.05647	0.464017	0.73399	3.97275e-06	3.97275e-06	1	0	0	1	1	0
AAAGCAAAGCG	2818	22408	11	30.142	1776217663	116.8	458379966	246488	7.95174	93.4908	743.414	48.8852	8.17756	0.537737	0.74888	4.60392e-06	4.60392e-06	1	0	0	1	1	0
AAAGCAAAGCGAAAGTG	79	387	17	30.142	1776217663	116.8	458379966	6579	4.89873	2.62093	12.8392	0.844278	0.218267	0.0143527	0.713001	1.22883e-07	1.22883e-07	1	0	0	1	1	0
AAAGCAAAGCT	1430	12971	11	30.142	1776217663	116.8	458379966	142681	9.07063	47.4421	430.33	28.2975	4.73363	0.311272	0.854255	2.665e-06	2.665e-06	1	0	0	1	1	0
AAAGCAAAGCTAT	175	1315	13	30.142	1776217663	116.8	458379966	17095	7.51429	5.80585	43.6268	2.8688	0.567149	0.0372944	0.836351	3.19301e-07	3.19301e-07	1	0	0	1	1	0
AAAGCAAAGGAC	1	4	12	30.142	1776217663	116.8	458379966	48	4	0.0331763	0.132705	0.00872638	0.00159246	0.000104717	0.410959	8.96547e-10	8.96547e-10	1	0	0	1	0	0
AAAGCAAAGGC	3404	26148	11	30.142	1776217663	116.8	458379966	287628	7.68155	112.932	867.494	57.0444	9.54243	0.627488	0.723434	5.37233e-06	5.37233e-06	1	0	0	1	1	0
AAAGCAAAGGCG	67	402	12	30.142	1776217663	116.8	458379966	4824	6	2.22281	13.3369	0.877002	0.160042	0.010524	0.616439	9.01029e-08	9.01029e-08	1	0	0	1	1	0
AAAGCAAAGT	2620	22483	10	30.142	1776217663	116.8	458379966	224830	8.5813	86.9219	745.903	49.0488	7.45903	0.490488	0.7347	4.19939e-06	4.19939e-06	1	0	0	1	1	0
AAAGCAAATCG	1	4	11	30.142	1776217663	116.8	458379966	44	4	0.0331763	0.132705	0.00872638	0.00145976	9.59902e-05	0.376712	8.21835e-10	8.21835e-10	1	0	0	1	0	0
AAAGCAAATGC	99	630	11	30.142	1776217663	116.8	458379966	6930	6.36364	3.28445	20.9011	1.37441	0.229912	0.0151185	0.599315	1.29439e-07	1.29439e-07	1	0	0	1	1	0
AAAGCAAC	43	400	8	30.142	1776217663	116.8	458379966	3200	9.30233	1.42658	13.2705	0.872638	0.106164	0.00698111	0.637146	5.97698e-08	5.97698e-08	1	0	0	1	1	0
AAAGCAACAGC	183	1285	11	30.142	1776217663	116.8	458379966	14135	7.02186	6.07126	42.6315	2.80335	0.468947	0.0308369	0.661305	2.64014e-07	2.64014e-07	1	0	0	1	1	0
AAAGCAAGAAGC	26	106	12	30.142	1776217663	116.8	458379966	1272	4.07692	0.862584	3.51669	0.231249	0.0422002	0.00277499	0.418862	2.37585e-08	2.37585e-08	1	0	0	1	0	0
AAAGCAAGAGC	492	4060	11	30.142	1776217663	116.8	458379966	44660	8.25203	16.3227	134.696	8.85728	1.48165	0.0974301	0.777161	8.34162e-07	8.34162e-07	1	0	0	1	1	0
AAAGCAAGC	7950	85945	9	30.142	1776217663	116.8	458379966	773505	10.8107	263.752	2851.34	187.497	25.662	1.68748	0.833016	1.44476e-05	1.44476e-05	1	0	0	1	1	0
AAAGCAAGCAC	57	365	11	30.142	1776217663	116.8	458379966	4015	6.40351	1.89105	12.1093	0.796283	0.133203	0.00875911	0.60307	7.49924e-08	7.49924e-08	1	0	0	1	1	0
AAAGCAAGCC	35	260	10	30.142	1776217663	116.8	458379966	2600	7.42857	1.16117	8.62584	0.567215	0.0862584	0.00567215	0.636008	4.85629e-08	4.85629e-08	1	0	0	1	1	0
AAAGCAAGGC	56	392	10	30.142	1776217663	116.8	458379966	3920	7	1.85787	13.0051	0.855186	0.130051	0.00855186	0.599315	7.3218e-08	7.3218e-08	1	0	0	1	1	0
AAAGCAAGGCT	503	3972	11	30.142	1776217663	116.8	458379966	43692	7.89662	16.6877	131.776	8.6653	1.44954	0.0953183	0.743689	8.16082e-07	8.16082e-07	1	0	0	1	1	0
AAAGCAAT	1148	13382	8	30.142	1776217663	116.8	458379966	107056	11.6568	38.0864	443.965	29.1941	3.55172	0.233553	0.798411	1.9996e-06	1.9996e-06	1	0	0	1	1	0
AAAGCAATGC	177	1416	10	30.142	1776217663	116.8	458379966	14160	8	5.8722	46.9776	3.08914	0.469776	0.0308914	0.684932	2.64481e-07	2.64481e-07	1	0	0	1	1	0
AAAGCAATGCT	69	327	11	30.142	1776217663	116.8	458379966	3597	4.73913	2.28916	10.8486	0.713382	0.119335	0.0078472	0.446322	6.7185e-08	6.7185e-08	1	0	0	1	0	0
AAAGCAG	741	9652	7	30.142	1776217663	116.8	458379966	67564	13.0256	24.5836	320.218	21.0568	2.24152	0.147397	0.780647	1.26196e-06	1.26196e-06	1	0	0	1	1	0
AAAGCAGAAGC	1424	10575	11	30.142	1776217663	116.8	458379966	116325	7.42626	47.243	350.839	23.0704	3.85923	0.253774	0.699392	2.17272e-06	2.17272e-06	1	0	0	1	1	0
AAAGCAGAATC	199	879	11	30.142	1776217663	116.8	458379966	9669	4.41709	6.60208	29.162	1.91762	0.320782	0.0210939	0.415993	1.80598e-07	1.80598e-07	1	0	0	1	0	0
AAAGCAGAC	11	57	9	30.142	1776217663	116.8	458379966	513	5.18182	0.364939	1.89105	0.124351	0.0170194	0.00111916	0.399284	9.58184e-09	9.58184e-09	1	0	0	1	0	0
AAAGCAGAGCC	118	734	11	30.142	1776217663	116.8	458379966	8074	6.22034	3.9148	24.3514	1.60129	0.267865	0.0176142	0.58582	1.50807e-07	1.50807e-07	1	0	0	1	1	0
AAAGCAGAGCT	204	1886	11	30.142	1776217663	116.8	458379966	20746	9.2451	6.76796	62.5705	4.11449	0.688275	0.0452594	0.870686	3.87495e-07	3.87495e-07	1	0	0	1	1	0
AAAGCAGAGCTG	17	98	12	30.142	1776217663	116.8	458379966	1176	5.76471	0.563997	3.25128	0.213796	0.0390153	0.00256556	0.592265	2.19654e-08	2.19654e-08	1	0	0	1	1	0
AAAGCAT	406	5311	7	30.142	1776217663	116.8	458379966	37177	13.0813	13.4696	176.199	11.5865	1.2334	0.0811052	0.783981	6.94394e-07	6.94394e-07	1	0	0	1	1	0
AAAGCATAAGC	1166	9642	11	30.142	1776217663	116.8	458379966	106062	8.2693	38.6836	319.886	21.035	3.51874	0.231384	0.778787	1.98103e-06	1.98103e-06	1	0	0	1	1	0
AAAGCC	700	10375	6	30.142	1776217663	116.8	458379966	62250	14.8214	23.2234	344.204	22.6341	2.06522	0.135804	0.761375	1.16271e-06	1.16271e-06	1	0	0	1	1	0
AAAGCCAAAGCCAAAGGC	125	676	18	30.142	1776217663	116.8	458379966	12168	5.408	4.14704	22.4272	1.47476	0.403689	0.0265457	0.833425	2.27275e-07	2.27275e-07	1	0	0	1	1	0
AAAGCCAAAGGC	954	6208	12	30.142	1776217663	116.8	458379966	74496	6.50734	31.6502	205.958	13.5433	2.4715	0.16252	0.668562	1.39144e-06	1.39144e-06	1	0	0	1	1	0
AAAGCCAACATGGCTTTGGG	6	29	20	30.142	1776217663	116.8	458379966	580	4.83333	0.199058	0.962113	0.0632663	0.0192423	0.00126533	0.827626	1.08333e-08	1.08333e-08	1	0	0	1	1	0
AAAGCCAAGC	776	7259	10	30.142	1776217663	116.8	458379966	72590	9.35438	25.7448	240.827	15.8362	2.40827	0.158362	0.800889	1.35584e-06	1.35584e-06	1	0	0	1	1	0
AAAGCCAAGTCC	272	1566	12	30.142	1776217663	116.8	458379966	18792	5.75735	9.02395	51.9541	3.41638	0.623449	0.0409966	0.591509	3.50998e-07	3.50998e-07	1	0	0	1	1	0
AAAGCCAATCC	1510	6550	11	30.142	1776217663	116.8	458379966	72050	4.33775	50.0962	217.305	14.2895	2.39035	0.157184	0.408521	1.34575e-06	1.34575e-06	1	0	0	1	0	0
AAAGCCACAAGCTTCG	88	492	16	30.142	1776217663	116.8	458379966	7872	5.59091	2.91951	16.3227	1.07335	0.261164	0.0171735	0.765878	1.47034e-07	1.47034e-07	1	0	0	1	1	0
AAAGCCAGAGC	154	1010	11	30.142	1776217663	116.8	458379966	11110	6.55844	5.10915	33.5081	2.20341	0.368589	0.0242375	0.617662	2.07513e-07	2.07513e-07	1	0	0	1	1	0
AAAGCCAGAGCC	487	2878	12	30.142	1776217663	116.8	458379966	34536	5.90965	16.1569	95.4814	6.27863	1.14578	0.0753436	0.607156	6.45065e-07	6.45065e-07	1	0	0	1	1	0
AAAGCCAGGGC	228	1744	11	30.142	1776217663	116.8	458379966	19184	7.64912	7.5642	57.8595	3.8047	0.636454	0.0418517	0.72038	3.5832e-07	3.5832e-07	1	0	0	1	1	0
AAAGCCATTCTGGCTTCTGC	454	2231	20	30.142	1776217663	116.8	458379966	44620	4.9141	15.062	74.0163	4.86714	1.48033	0.0973428	0.841455	8.33415e-07	8.33415e-07	1	0	0	1	1	0
AAAGCCATTGC	115	749	11	30.142	1776217663	116.8	458379966	8239	6.51304	3.81527	24.849	1.63402	0.273339	0.0179742	0.613386	1.53889e-07	1.53889e-07	1	0	0	1	1	0
AAAGCCCAGAAGCTTGG	2042	8862	17	30.142	1776217663	116.8	458379966	150654	4.33986	67.746	294.008	19.3333	4.99814	0.328666	0.631658	2.81392e-06	2.81392e-06	1	0	0	1	1	0
AAAGCGAAGGC	2	8	11	30.142	1776217663	116.8	458379966	88	4	0.0663526	0.26541	0.0174528	0.00291951	0.00019198	0.376712	1.64367e-09	1.64367e-09	1	0	0	1	0	0
AAAGCGC	6	24	7	30.142	1776217663	116.8	458379966	168	4	0.199058	0.796231	0.0523583	0.00557362	0.000366508	0.239726	3.13791e-09	3.13791e-09	1	0	0	1	0	0
AAAGCGCAAGC	10	43	11	30.142	1776217663	116.8	458379966	473	4.3	0.331763	1.42658	0.0938086	0.0156924	0.0010319	0.404966	8.83472e-09	8.83472e-09	1	0	0	1	0	0
AAAGCTAAGCC	246	1699	11	30.142	1776217663	116.8	458379966	18689	6.9065	8.16137	56.3665	3.70653	0.620032	0.0407719	0.650442	3.49074e-07	3.49074e-07	1	0	0	1	1	0
AAAGCTAAGCT	4964	43190	11	30.142	1776217663	116.8	458379966	475090	8.70064	164.687	1432.88	94.2231	15.7617	1.03645	0.81941	8.87376e-06	8.87376e-06	1	0	0	1	1	0
AAAGCTACGCT	309	2979	11	30.142	1776217663	116.8	458379966	32769	9.64078	10.2515	98.8322	6.49898	1.08715	0.0714887	0.90795	6.12061e-07	6.12061e-07	1	0	0	1	1	0
AAAGCTAG	43	175	8	30.142	1776217663	116.8	458379966	1400	4.06977	1.42658	5.80585	0.381779	0.0464468	0.00305423	0.278751	2.61493e-08	2.61493e-08	1	0	0	1	0	0
AAAGCTAGAAGCTC	5	29	14	30.142	1776217663	116.8	458379966	406	5.8	0.165881	0.962113	0.0632663	0.0134696	0.000885728	0.695206	7.58329e-09	7.58329e-09	1	0	0	1	1	0
AAAGCTAGAAGCTT	881	5279	14	30.142	1776217663	116.8	458379966	73906	5.99205	29.2283	175.138	11.5166	2.45193	0.161233	0.718226	1.38042e-06	1.38042e-06	1	0	0	1	1	0
AAAGCTAGACGCTG	4	30	14	30.142	1776217663	116.8	458379966	420	7.5	0.132705	0.995289	0.0654479	0.013934	0.00091627	0.898973	7.84478e-09	7.84478e-09	1	0	0	1	1	0
AAAGCTAGGCT	18	169	11	30.142	1776217663	116.8	458379966	1859	9.38889	0.597173	5.60679	0.36869	0.0616747	0.00405559	0.884228	3.47225e-08	3.47225e-08	1	0	0	1	1	0
AAAGCTCAAGC	73	459	11	30.142	1776217663	116.8	458379966	5049	6.28767	2.42187	15.2279	1.00135	0.167507	0.0110149	0.592161	9.43055e-08	9.43055e-08	1	0	0	1	1	0
AAAGCTCCAATCC	260	1077	13	30.142	1776217663	116.8	458379966	14001	4.14231	8.62584	35.7309	2.34958	0.464501	0.0305445	0.461045	2.61511e-07	2.61511e-07	1	0	0	1	0	0
AAAGCTCCTCCGGAAGCTTCGG	168	690	22	30.142	1776217663	116.8	458379966	15180	4.10714	5.57362	22.8916	1.5053	0.503616	0.0331166	0.773606	2.83533e-07	2.83533e-07	1	0	0	1	1	0
AAAGCTCGAAGCTG	30	242	14	30.142	1776217663	116.8	458379966	3388	8.06667	0.995289	8.02866	0.527946	0.112401	0.00739125	0.966895	6.32813e-08	6.32813e-08	1	0	0	1	1	0
AAAGCTTAAGC	1	11	11	30.142	1776217663	116.8	458379966	121	11	0.0331763	0.364939	0.0239976	0.00401433	0.000263973	1.03596	2.26004e-09	2.26004e-09	1	0	0	1	1	0
AAAGCTTCCAACCAGAAGCTTGG	1	4	23	30.142	1776217663	116.8	458379966	92	4	0.0331763	0.132705	0.00872638	0.00305222	0.000200707	0.787672	1.71838e-09	1.71838e-09	1	0	0	1	1	0
AAAGCTTCCACCAGAAGCTTGG	104	443	22	30.142	1776217663	116.8	458379966	9746	4.25962	3.45033	14.6971	0.966447	0.323336	0.0212618	0.802325	1.82036e-07	1.82036e-07	1	0	0	1	1	0
AAAGCTTCCACTAGAAGCTGGG	23	93	22	30.142	1776217663	116.8	458379966	2046	4.04348	0.763055	3.0854	0.202888	0.0678787	0.00446355	0.761614	3.82153e-08	3.82153e-08	1	0	0	1	1	0
AAAGCTTCCAGCAGAAGCCTTGG	525	2125	23	30.142	1776217663	116.8	458379966	48875	4.04762	17.4176	70.4996	4.63589	1.62149	0.106626	0.797049	9.1289e-07	9.1289e-07	1	0	0	1	1	0
AAAGCTTCCAGTGAAGCCTCGG	579	2465	22	30.142	1776217663	116.8	458379966	54230	4.25734	19.2091	81.7796	5.37763	1.79915	0.118308	0.801897	1.01291e-06	1.01291e-06	1	0	0	1	1	0
AAAGCTTCCCAGAAGCCTGGGG	14	59	22	30.142	1776217663	116.8	458379966	1298	4.21429	0.464468	1.9574	0.128714	0.0430628	0.00283171	0.793787	2.42441e-08	2.42441e-08	1	0	0	1	1	0
AAAGCTTCCCAGAGGAGCTTGG	86	364	22	30.142	1776217663	116.8	458379966	8008	4.23256	2.85316	12.0762	0.794101	0.265676	0.0174702	0.797229	1.49574e-07	1.49574e-07	1	0	0	1	1	0
AAAGCTTCCGGACGAAGCCTGG	125	544	22	30.142	1776217663	116.8	458379966	11968	4.352	4.14704	18.0479	1.18679	0.397054	0.0261093	0.819726	2.23539e-07	2.23539e-07	1	0	0	1	1	0
AAAGCTTCCGGAGAAGCCTTGCG	310	1323	23	30.142	1776217663	116.8	458379966	30429	4.26774	10.2847	43.8922	2.88625	1.00952	0.0663838	0.840395	5.68355e-07	5.68355e-07	1	0	0	1	1	0
AAAGCTTCCGGAGAAGCTCTGCC	18	76	23	30.142	1776217663	116.8	458379966	1748	4.22222	0.597173	2.5214	0.165801	0.0579922	0.00381343	0.831431	3.26492e-08	3.26492e-08	1	0	0	1	1	0
AAAGCTTCCGGAGAAGCTCTGGG	109	459	23	30.142	1776217663	116.8	458379966	10557	4.21101	3.61622	15.2279	1.00135	0.350242	0.0230311	0.829223	1.97184e-07	1.97184e-07	1	0	0	1	1	0
AAAGCTTCCGGCAGAAGCTGGG	76	312	22	30.142	1776217663	116.8	458379966	6864	4.10526	2.5214	10.351	0.680658	0.227722	0.0149745	0.773252	1.28206e-07	1.28206e-07	1	0	0	1	1	0
AAAGCTTCCGGGGAAGCTCTGG	226	907	22	30.142	1776217663	116.8	458379966	19954	4.01327	7.49784	30.0909	1.97871	0.662	0.0435316	0.755925	3.72702e-07	3.72702e-07	1	0	0	1	1	0
AAAGCTTCCTCCAGGAAGCCTGG	319	1411	23	30.142	1776217663	116.8	458379966	32453	4.4232	10.5832	46.8118	3.07823	1.07667	0.0707993	0.871007	6.06159e-07	6.06159e-07	1	0	0	1	1	0
AAAGCTTCCTCCGGGAAGCCTGG	871	3628	23	30.142	1776217663	116.8	458379966	83444	4.16533	28.8966	120.364	7.91483	2.76836	0.182041	0.820227	1.55857e-06	1.55857e-06	1	0	0	1	1	0
AAAGCTTCCTCCTGGAAGCCTGG	1863	7997	23	30.142	1776217663	116.8	458379966	183931	4.29254	61.8074	265.311	17.4462	6.10215	0.401263	0.845278	3.43547e-06	3.43547e-06	1	0	0	1	1	0
AAAGCTTCCTTCCAGAAGCTGGG	66	264	23	30.142	1776217663	116.8	458379966	6072	4	2.18964	8.75854	0.575941	0.201446	0.0132467	0.787672	1.13413e-07	1.13413e-07	1	0	0	1	1	0
AAAGCTTCCTTCCCGGAAGCTGG	107	457	23	30.142	1776217663	116.8	458379966	10511	4.27103	3.54986	15.1616	0.996989	0.348716	0.0229308	0.841042	1.96325e-07	1.96325e-07	1	0	0	1	1	0
AAAGCTTCCTTCTGGAAGCCTGG	147	636	23	30.142	1776217663	116.8	458379966	14628	4.32653	4.87692	21.1001	1.3875	0.485303	0.0319124	0.851971	2.73223e-07	2.73223e-07	1	0	0	1	1	0
AAAGCTTCGCCTGGAAGCTTGG	115	531	22	30.142	1776217663	116.8	458379966	11682	4.61739	3.81527	17.6166	1.15843	0.387565	0.0254854	0.869714	2.18197e-07	2.18197e-07	1	0	0	1	1	0
AAAGCTTCGGCTCAGAAGCTTGG	119	526	23	30.142	1776217663	116.8	458379966	12098	4.42017	3.94798	17.4507	1.14752	0.401367	0.026393	0.87041	2.25967e-07	2.25967e-07	1	0	0	1	1	0
AAAGCTTCGGGAGAAGCTCTGG	94	410	22	30.142	1776217663	116.8	458379966	9020	4.3617	3.11857	13.6023	0.894454	0.29925	0.019678	0.821554	1.68476e-07	1.68476e-07	1	0	0	1	1	0
AAAGCTTCTAGCCTGAAGCTTGG	30	137	23	30.142	1776217663	116.8	458379966	3151	4.56667	0.995289	4.54515	0.298879	0.104539	0.00687421	0.899258	5.88546e-08	5.88546e-08	1	0	0	1	1	0
AAAGCTTCTAGCTT	145	947	14	30.142	1776217663	116.8	458379966	13258	6.53103	4.81056	31.418	2.06597	0.439851	0.0289236	0.78283	2.47634e-07	2.47634e-07	1	0	0	1	1	0
AAAGCTTCTCACAGAAGCTGC	277	1116	21	30.142	1776217663	116.8	458379966	23436	4.02888	9.18983	37.0247	2.43466	0.77752	0.0511279	0.724371	4.37739e-07	4.37739e-07	1	0	0	1	1	0
AAAGCTTCTCACCGAAGCTTGG	149	626	22	30.142	1776217663	116.8	458379966	13772	4.20134	4.94327	20.7684	1.36568	0.456904	0.0300449	0.791349	2.57234e-07	2.57234e-07	1	0	0	1	1	0
AAAGCTTCTCAGCAGAAGCTGG	82	365	22	30.142	1776217663	116.8	458379966	8030	4.45122	2.72046	12.1093	0.796283	0.266406	0.0175182	0.838415	1.49985e-07	1.49985e-07	1	0	0	1	1	0
AAAGCTTCTCATCAGAAGCTG	248	1089	21	30.142	1776217663	116.8	458379966	22869	4.39113	8.22772	36.129	2.37576	0.758709	0.0498909	0.789501	4.27148e-07	4.27148e-07	1	0	0	1	1	0
AAAGCTTCTCATCAGAAGTTGG	79	332	22	30.142	1776217663	116.8	458379966	7304	4.20253	2.62093	11.0145	0.72429	0.24232	0.0159344	0.791573	1.36425e-07	1.36425e-07	1	0	0	1	1	0
AAAGCTTCTCCCAGAAGCTGGG	21	87	22	30.142	1776217663	116.8	458379966	1914	4.14286	0.696702	2.88634	0.189799	0.0634994	0.00417558	0.780333	3.57498e-08	3.57498e-08	1	0	0	1	1	0
AAAGCTTCTCCCTGGAAGCTGG	3272	14116	22	30.142	1776217663	116.8	458379966	310552	4.31418	108.553	468.317	30.7954	10.303	0.677499	0.812603	5.80051e-06	5.80051e-06	1	0	0	1	1	0
AAAGCTTCTCGCAGGAGCTGAG	62	249	22	30.142	1776217663	116.8	458379966	5478	4.01613	2.05693	8.2609	0.543217	0.18174	0.0119508	0.756463	1.02318e-07	1.02318e-07	1	0	0	1	1	0
AAAGCTTCTCTCAGAAGCTGGG	39	163	22	30.142	1776217663	116.8	458379966	3586	4.17949	1.29388	5.40774	0.3556	0.11897	0.0078232	0.787232	6.69795e-08	6.69795e-08	1	0	0	1	1	0
AAAGCTTCTGGACGAAGCTCGG	294	1201	22	30.142	1776217663	116.8	458379966	26422	4.08503	9.75383	39.8447	2.6201	0.876584	0.0576421	0.769442	4.93512e-07	4.93512e-07	1	0	0	1	1	0
AAAGCTTCTGGGAAGCTTCTGC	331	1495	22	30.142	1776217663	116.8	458379966	32890	4.51662	10.9814	49.5986	3.26149	1.09117	0.0717527	0.850733	6.14321e-07	6.14321e-07	1	0	0	1	1	0
AAAGCTTCTTACAGAAGCTCAG	283	1221	22	30.142	1776217663	116.8	458379966	26862	4.31449	9.38889	40.5083	2.66373	0.891182	0.058602	0.812661	5.0173e-07	5.0173e-07	1	0	0	1	1	0
AAAGCTTCTTCAGCAGAAGCTTG	36	144	23	30.142	1776217663	116.8	458379966	3312	4	1.19435	4.77739	0.31415	0.10988	0.00722545	0.787672	6.18617e-08	6.18617e-08	1	0	0	1	1	0
AAAGCTTCTTCCAAGAAGCTGG	302	1297	22	30.142	1776217663	116.8	458379966	28534	4.2947	10.0192	43.0297	2.82953	0.946652	0.0622497	0.808934	5.3296e-07	5.3296e-07	1	0	0	1	1	0
AAAGG	762	9359	5	30.142	1776217663	116.8	458379966	46795	12.2822	25.2803	310.497	20.4176	1.55248	0.102088	0.525777	8.7404e-07	8.7404e-07	1	0	0	1	1	0
AAAGGAAATC	3	14	10	30.142	1776217663	116.8	458379966	140	4.66667	0.0995289	0.464468	0.0305423	0.00464468	0.000305423	0.399544	2.61493e-09	2.61493e-09	1	0	0	1	0	0
AAAGGAAATG	289	1518	10	30.142	1776217663	116.8	458379966	15180	5.2526	9.58795	50.3616	3.31166	0.503616	0.0331166	0.449709	2.83533e-07	2.83533e-07	1	0	0	1	0	0
AAAGGAAATGG	568	4126	11	30.142	1776217663	116.8	458379966	45386	7.26408	18.8441	136.885	9.00127	1.50574	0.0990139	0.684118	8.47722e-07	8.47722e-07	1	0	0	1	1	0
AAAGGAACAGG	41	225	11	30.142	1776217663	116.8	458379966	2475	5.4878	1.36023	7.46467	0.490859	0.0821113	0.00539945	0.516831	4.62282e-08	4.62282e-08	1	0	0	1	1	0
AAAGGAACCTCCACAGAGATTCC	1	5	23	30.142	1776217663	116.8	458379966	115	5	0.0331763	0.165881	0.010908	0.00381527	0.000250884	0.984589	2.14798e-09	2.14798e-09	1	0	0	1	1	0
AAAGGAACCTGG	81	491	12	30.142	1776217663	116.8	458379966	5892	6.06173	2.68728	16.2896	1.07116	0.195475	0.012854	0.622781	1.10051e-07	1.10051e-07	1	0	0	1	1	0
AAAGGAACT	416	4087	9	30.142	1776217663	116.8	458379966	36783	9.82452	13.8013	135.592	8.91618	1.22032	0.0802457	0.757027	6.87035e-07	6.87035e-07	1	0	0	1	1	0
AAAGGAACTCCTGGAGGAGTTCC	6	25	23	30.142	1776217663	116.8	458379966	575	4.16667	0.199058	0.829407	0.0545399	0.0190764	0.00125442	0.820491	1.07399e-08	1.07399e-08	1	0	0	1	1	0
AAAGGAACTGC	325	1970	11	30.142	1776217663	116.8	458379966	21670	6.06154	10.7823	65.3573	4.29774	0.71893	0.0472752	0.570864	4.04753e-07	4.04753e-07	1	0	0	1	1	0
AAAGGAACTGG	555	4431	11	30.142	1776217663	116.8	458379966	48741	7.98378	18.4128	147.004	9.66665	1.61705	0.106333	0.751898	9.10387e-07	9.10387e-07	1	0	0	1	1	0
AAAGGAAG	70	597	8	30.142	1776217663	116.8	458379966	4776	8.52857	2.32234	19.8062	1.30241	0.15845	0.0104193	0.584149	8.92064e-08	8.92064e-08	1	0	0	1	1	0
AAAGGAAGG	1067	7606	9	30.142	1776217663	116.8	458379966	68454	7.1284	35.3991	252.339	16.5932	2.27105	0.149339	0.549277	1.27859e-06	1.27859e-06	1	0	0	1	1	0
AAAGGAAGTCCAGAAGACTTCC	452	1870	22	30.142	1776217663	116.8	458379966	41140	4.13717	14.9957	62.0397	4.07958	1.36487	0.0897509	0.779261	7.68415e-07	7.68415e-07	1	0	0	1	1	0
AAAGGAAT	19	94	8	30.142	1776217663	116.8	458379966	752	4.94737	0.63035	3.11857	0.20507	0.0249486	0.00164056	0.338861	1.40459e-08	1.40459e-08	1	0	0	1	0	0
AAAGGAATACCCGAAGGGATTCCT	32	130	24	30.142	1776217663	116.8	458379966	3120	4.0625	1.06164	4.31292	0.283608	0.10351	0.00680658	0.834761	5.82755e-08	5.82755e-08	1	0	0	1	1	0
AAAGGAATCCCAGGAGGATTCCGG	259	1088	24	30.142	1776217663	116.8	458379966	26112	4.20077	8.59266	36.0958	2.37358	0.866299	0.0569658	0.863173	4.87721e-07	4.87721e-07	1	0	0	1	1	0
AAAGGAATCCTTACAGAAATTCCG	1	5	24	30.142	1776217663	116.8	458379966	120	5	0.0331763	0.165881	0.010908	0.00398116	0.000261792	1.0274	2.24137e-09	2.24137e-09	1	0	0	1	1	0
AAAGGAATCTCTCCAGGGATTCC	145	614	23	30.142	1776217663	116.8	458379966	14122	4.23448	4.81056	20.3702	1.3395	0.468516	0.0308085	0.833845	2.63772e-07	2.63772e-07	1	0	0	1	1	0
AAAGGAATGG	1170	9197	10	30.142	1776217663	116.8	458379966	91970	7.86068	38.8163	305.122	20.0641	3.05122	0.200641	0.673004	1.71782e-06	1.71782e-06	1	0	0	1	1	0
AAAGGAATTCAAGTGAATGCCTG	20	90	23	30.142	1776217663	116.8	458379966	2070	4.5	0.663526	2.98587	0.196344	0.0686749	0.0045159	0.88613	3.86636e-08	3.86636e-08	1	0	0	1	1	0
AAAGGAATTCATCCAGAATTCCG	54	225	23	30.142	1776217663	116.8	458379966	5175	4.16667	1.79152	7.46467	0.490859	0.171687	0.0112898	0.820491	9.66589e-08	9.66589e-08	1	0	0	1	1	0
AAAGGAATTCATTCCAATTCCGG	61	257	23	30.142	1776217663	116.8	458379966	5911	4.21311	2.02375	8.52631	0.56067	0.196105	0.0128954	0.829638	1.10406e-07	1.10406e-07	1	0	0	1	1	0
AAAGGAATTCATTCGAATTCCTG	406	1641	23	30.142	1776217663	116.8	458379966	37743	4.04187	13.4696	54.4423	3.58	1.25217	0.08234	0.795917	7.04966e-07	7.04966e-07	1	0	0	1	1	0
AAAGGAATTCCAGAAGGAATTCC	371	1528	23	30.142	1776217663	116.8	458379966	35144	4.1186	12.3084	50.6934	3.33348	1.16595	0.07667	0.811026	6.56422e-07	6.56422e-07	1	0	0	1	1	0
AAAGGAATTCCCGAAGGGATTCCT	118	510	24	30.142	1776217663	116.8	458379966	12240	4.32203	3.9148	16.9199	1.11261	0.406078	0.0267027	0.888089	2.28619e-07	2.28619e-07	1	0	0	1	1	0
AAAGGAATTCCCTCGAATTCCTG	7	28	23	30.142	1776217663	116.8	458379966	644	4	0.232234	0.928936	0.0610847	0.0213655	0.00140495	0.787672	1.20287e-08	1.20287e-08	1	0	0	1	1	0
AAAGGAATTCCGGAAGGAATCCCTG	63	255	25	30.142	1776217663	116.8	458379966	6375	4.04762	2.09011	8.45996	0.556307	0.211499	0.0139077	0.866357	1.19073e-07	1.19073e-07	1	0	0	1	1	0
AAAGGAATTCCGGAGGAATCTCTG	108	465	24	30.142	1776217663	116.8	458379966	11160	4.30556	3.58304	15.427	1.01444	0.370247	0.0243466	0.884704	2.08447e-07	2.08447e-07	1	0	0	1	1	0
AAAGGAATTCGAGTAGAATTCCC	330	1322	23	30.142	1776217663	116.8	458379966	30406	4.00606	10.9482	43.8591	2.88407	1.00876	0.0663336	0.788865	5.67925e-07	5.67925e-07	1	0	0	1	1	0
AAAGGAATTCGTGGAGAATTCCG	91	393	23	30.142	1776217663	116.8	458379966	9039	4.31868	3.01904	13.0383	0.857367	0.299881	0.0197194	0.850426	1.68831e-07	1.68831e-07	1	0	0	1	1	0
AAAGGAATTCTTCCAAGAATTCC	42	177	23	30.142	1776217663	116.8	458379966	4071	4.21429	1.3934	5.8722	0.386143	0.135061	0.00888128	0.829868	7.60384e-08	7.60384e-08	1	0	0	1	1	0
AAAGGAATTCTTCGGAATTCCCG	32	130	23	30.142	1776217663	116.8	458379966	2990	4.0625	1.06164	4.31292	0.283608	0.0991971	0.00652297	0.799979	5.58474e-08	5.58474e-08	1	0	0	1	1	0
AAAGGAATTCTTGTAGAATTCCC	64	273	23	30.142	1776217663	116.8	458379966	6279	4.26562	2.12328	9.05713	0.595576	0.208314	0.0136982	0.839978	1.1728e-07	1.1728e-07	1	0	0	1	1	0
AAAGGAATTTCACAGAATTCCTG	99	420	23	30.142	1776217663	116.8	458379966	9660	4.24242	3.28445	13.934	0.91627	0.320483	0.0210742	0.835409	1.8043e-07	1.8043e-07	1	0	0	1	1	0
AAAGGAATTTCCATAGAAATTCC	6	25	23	30.142	1776217663	116.8	458379966	575	4.16667	0.199058	0.829407	0.0545399	0.0190764	0.00125442	0.820491	1.07399e-08	1.07399e-08	1	0	0	1	1	0
AAAGGAATTTCTGGTGAAATTCC	16	65	23	30.142	1776217663	116.8	458379966	1495	4.0625	0.530821	2.15646	0.141804	0.0495986	0.00326149	0.799979	2.79237e-08	2.79237e-08	1	0	0	1	1	0
AAAGGAC	2	20	7	30.142	1776217663	116.8	458379966	140	10	0.0663526	0.663526	0.0436319	0.00464468	0.000305423	0.599315	2.61493e-09	2.61493e-09	1	0	0	1	1	0
AAAGGACCTGG	475	3559	11	30.142	1776217663	116.8	458379966	39149	7.49263	15.7587	118.074	7.7643	1.29882	0.0854073	0.705642	7.31227e-07	7.31227e-07	1	0	0	1	1	0
AAAGGACCTTCTCGGCCT	135	617	18	30.142	1776217663	116.8	458379966	11106	4.57037	4.4788	20.4698	1.34604	0.368456	0.0242288	0.704338	2.07438e-07	2.07438e-07	1	0	0	1	1	0
AAAGGACT	188	1819	8	30.142	1776217663	116.8	458379966	14552	9.67553	6.23714	60.3477	3.96832	0.482781	0.0317466	0.662708	2.71803e-07	2.71803e-07	1	0	0	1	1	0
AAAGGACTAG	89	366	10	30.142	1776217663	116.8	458379966	3660	4.11236	2.95269	12.1425	0.798464	0.121425	0.00798464	0.352086	6.83617e-08	6.83617e-08	1	0	0	1	0	0
AAAGGACTCCAGAGAGAGTCCTG	62	253	23	30.142	1776217663	116.8	458379966	5819	4.08065	2.05693	8.3936	0.551944	0.193053	0.0126947	0.803552	1.08688e-07	1.08688e-07	1	0	0	1	1	0
AAAGGAT	4	20	7	30.142	1776217663	116.8	458379966	140	5	0.132705	0.663526	0.0436319	0.00464468	0.000305423	0.299658	2.61493e-09	2.61493e-09	1	0	0	1	0	0
AAAGGATCCTCTACAGAATCCTG	22	89	23	30.142	1776217663	116.8	458379966	2047	4.04545	0.729878	2.95269	0.194162	0.0679119	0.00446573	0.796622	3.8234e-08	3.8234e-08	1	0	0	1	1	0
AAAGGATGAATCCTTCC	44	253	17	30.142	1776217663	116.8	458379966	4301	5.75	1.45976	8.3936	0.551944	0.142691	0.00938305	0.836901	8.03343e-08	8.03343e-08	1	0	0	1	1	0
AAAGGATT	61	248	8	30.142	1776217663	116.8	458379966	1984	4.06557	2.02375	8.22772	0.541036	0.0658218	0.00432829	0.278464	3.70573e-08	3.70573e-08	1	0	0	1	0	0
AAAGGATTCCAACGAGAATCCTG	130	542	23	30.142	1776217663	116.8	458379966	12466	4.16923	4.31292	17.9816	1.18243	0.413576	0.0271958	0.820996	2.32841e-07	2.32841e-07	1	0	0	1	1	0
AAAGGATTCCAGAGAGAGTCCTG	265	1106	23	30.142	1776217663	116.8	458379966	25438	4.17358	8.79172	36.693	2.41285	0.843939	0.0554954	0.821854	4.75132e-07	4.75132e-07	1	0	0	1	1	0
AAAGGATTCCAGCAAGAATCCTG	190	768	23	30.142	1776217663	116.8	458379966	17664	4.04211	6.3035	25.4794	1.67547	0.586026	0.0385357	0.795963	3.29929e-07	3.29929e-07	1	0	0	1	1	0
AAAGGATTCCCAAGAGAATCCTG	325	1461	23	30.142	1776217663	116.8	458379966	33603	4.49538	10.7823	48.4706	3.18731	1.11482	0.0733082	0.885222	6.27639e-07	6.27639e-07	1	0	0	1	1	0
AAAGGATTCCCCAAGGAATCTCTG	325	1398	24	30.142	1776217663	116.8	458379966	33552	4.30154	10.7823	46.3805	3.04987	1.11313	0.0731969	0.883878	6.26686e-07	6.26686e-07	1	0	0	1	1	0
AAAGGATTCCCCTCGGAATCCTG	67	279	23	30.142	1776217663	116.8	458379966	6417	4.16418	2.22281	9.25619	0.608665	0.212892	0.0139993	0.820001	1.19857e-07	1.19857e-07	1	0	0	1	1	0
AAAGGATTCCCCTTGGAATCCTG	267	1074	23	30.142	1776217663	116.8	458379966	24702	4.02247	8.85807	35.6313	2.34303	0.819521	0.0538898	0.792097	4.61385e-07	4.61385e-07	1	0	0	1	1	0
AAAGGATTCCCGTCAGAATCCTG	282	1150	23	30.142	1776217663	116.8	458379966	26450	4.07801	9.35572	38.1527	2.50884	0.877513	0.0577032	0.803034	4.94035e-07	4.94035e-07	1	0	0	1	1	0
AAAGGATTCCCTAAGGAATCTCTG	90	368	24	30.142	1776217663	116.8	458379966	8832	4.08889	2.98587	12.2089	0.802827	0.293013	0.0192679	0.840183	1.64965e-07	1.64965e-07	1	0	0	1	1	0
AAAGGATTCCCTCCGGAATCCTG	401	1650	23	30.142	1776217663	116.8	458379966	37950	4.11471	13.3037	54.7409	3.59963	1.25904	0.0827916	0.810261	7.08832e-07	7.08832e-07	1	0	0	1	1	0
AAAGGATTCCCTCGGAATCCTGT	15	63	23	30.142	1776217663	116.8	458379966	1449	4.2	0.497644	2.09011	0.137441	0.0480725	0.00316113	0.827055	2.70645e-08	2.70645e-08	1	0	0	1	1	0
AAAGGATTCCCTTCGGAATCCTG	291	1182	23	30.142	1776217663	116.8	458379966	27186	4.06186	9.6543	39.2144	2.57865	0.901931	0.0593089	0.799852	5.07782e-07	5.07782e-07	1	0	0	1	1	0
AAAGGATTCCCTTGGGAATCTCTG	322	1413	24	30.142	1776217663	116.8	458379966	33912	4.3882	10.6828	46.8781	3.0826	1.12507	0.0739823	0.901685	6.3341e-07	6.3341e-07	1	0	0	1	1	0
AAAGGATTCCCTTTGGAATCCTG	85	358	23	30.142	1776217663	116.8	458379966	8234	4.21176	2.81999	11.8771	0.781011	0.273174	0.0179633	0.829372	1.53795e-07	1.53795e-07	1	0	0	1	1	0
AAAGGATTCCGAAGAGAATCCTG	734	3010	23	30.142	1776217663	116.8	458379966	69230	4.10082	24.3514	99.8606	6.5666	2.29679	0.151032	0.807524	1.29308e-06	1.29308e-06	1	0	0	1	1	0
AAAGGATTCCGACAGGAATTCTG	1572	6947	23	30.142	1776217663	116.8	458379966	159781	4.41921	52.1531	230.476	15.1555	5.30094	0.348578	0.870222	2.9844e-06	2.9844e-06	1	0	0	1	1	0
AAAGGATTCCGCTGGAATCTCTG	59	246	23	30.142	1776217663	116.8	458379966	5658	4.16949	1.9574	8.16137	0.536673	0.187711	0.0123435	0.821047	1.0568e-07	1.0568e-07	1	0	0	1	1	0
AAAGGATTCCTCCCGGAATCCGG	21	85	23	30.142	1776217663	116.8	458379966	1955	4.04762	0.696702	2.81999	0.185436	0.0648597	0.00426502	0.797049	3.65156e-08	3.65156e-08	1	0	0	1	1	0
AAAGGATTCCTCCGGAATTCCTG	76	308	23	30.142	1776217663	116.8	458379966	7084	4.05263	2.5214	10.2183	0.671932	0.235021	0.0154544	0.798036	1.32315e-07	1.32315e-07	1	0	0	1	1	0
AAAGGATTCCTGAAGAGAATCCTG	146	622	24	30.142	1776217663	116.8	458379966	14928	4.26027	4.84374	20.6357	1.35695	0.495256	0.0325669	0.875399	2.78826e-07	2.78826e-07	1	0	0	1	1	0
AAAGGATTCCTGGAGGAATTCCTG	734	2940	24	30.142	1776217663	116.8	458379966	70560	4.00545	24.3514	97.5383	6.41389	2.34092	0.153933	0.823038	1.31792e-06	1.31792e-06	1	0	0	1	1	0
AAAGGATTCGCTTCGCAATCCTG	1339	5920	23	30.142	1776217663	116.8	458379966	136160	4.42121	44.4231	196.404	12.915	4.51728	0.297046	0.870615	2.5432e-06	2.5432e-06	1	0	0	1	1	0
AAAGGATTCGGGACAGAATCCTG	12	48	23	30.142	1776217663	116.8	458379966	1104	4	0.398116	1.59246	0.104717	0.0366266	0.00240848	0.787672	2.06206e-08	2.06206e-08	1	0	0	1	1	0
AAAGGATTCGTACCAGAATCCTG	776	3217	23	30.142	1776217663	116.8	458379966	73991	4.14562	25.7448	106.728	7.0182	2.45475	0.161418	0.816346	1.38201e-06	1.38201e-06	1	0	0	1	1	0
AAAGGATTCGTACGAGAATCCTG	128	545	23	30.142	1776217663	116.8	458379966	12535	4.25781	4.24657	18.0811	1.18897	0.415865	0.0273463	0.838439	2.34129e-07	2.34129e-07	1	0	0	1	1	0
AAAGGATTCGTGACAGAATCCTG	105	467	23	30.142	1776217663	116.8	458379966	10741	4.44762	3.48351	15.4933	1.01881	0.356347	0.0234325	0.875816	2.00621e-07	2.00621e-07	1	0	0	1	1	0
AAAGGATTCTAACGAGAATCCTG	38	152	23	30.142	1776217663	116.8	458379966	3496	4	1.2607	5.0428	0.331603	0.115984	0.00762686	0.787672	6.52985e-08	6.52985e-08	1	0	0	1	1	0
AAAGGATTCTACAGTGAATCCTG	208	840	23	30.142	1776217663	116.8	458379966	19320	4.03846	6.90067	27.8681	1.83254	0.640966	0.0421484	0.795245	3.6086e-07	3.6086e-07	1	0	0	1	1	0
AAAGGATTCTATCCGGAATCCTG	5	20	23	30.142	1776217663	116.8	458379966	460	4	0.165881	0.663526	0.0436319	0.0152611	0.00100353	0.787672	8.59191e-09	8.59191e-09	1	0	0	1	1	0
AAAGGATTCTCAACAGAATCCTG	908	3714	23	30.142	1776217663	116.8	458379966	85422	4.09031	30.1241	123.217	8.10245	2.83399	0.186356	0.805455	1.59552e-06	1.59552e-06	1	0	0	1	1	0
AAAGGATTCTCAACCGAATCCTG	69	302	23	30.142	1776217663	116.8	458379966	6946	4.37681	2.28916	10.0192	0.658842	0.230443	0.0151534	0.861872	1.29738e-07	1.29738e-07	1	0	0	1	1	0
AAAGGATTCTCAGGAGAATCCCTG	53	219	24	30.142	1776217663	116.8	458379966	5256	4.13208	1.75834	7.26561	0.47777	0.174375	0.0114665	0.849057	9.81719e-08	9.81719e-08	1	0	0	1	1	0
AAAGGATTCTCAGGAGAATCCTC	157	631	23	30.142	1776217663	116.8	458379966	14513	4.01911	5.20868	20.9342	1.37659	0.481488	0.0316615	0.791434	2.71075e-07	2.71075e-07	1	0	0	1	1	0
AAAGGATTCTCATCAGAATCCTG	3033	12467	23	30.142	1776217663	116.8	458379966	286741	4.11045	100.624	413.609	27.198	9.513	0.625553	0.809421	5.35576e-06	5.35576e-06	1	0	0	1	1	0
AAAGGATTCTCCACACAGAATCCTG	1	5	25	30.142	1776217663	116.8	458379966	125	5	0.0331763	0.165881	0.010908	0.00414704	0.0002727	1.07021	2.33476e-09	2.33476e-09	1	0	0	1	1	0
AAAGGATTCTCCACAGAATCCCG	544	2280	23	30.142	1776217663	116.8	458379966	52440	4.19118	18.0479	75.642	4.97404	1.73976	0.114403	0.825318	9.79477e-07	9.79477e-07	1	0	0	1	1	0
AAAGGATTCTCCCAGAATCCTGC	191	785	23	30.142	1776217663	116.8	458379966	18055	4.10995	6.33667	26.0434	1.71255	0.598998	0.0393887	0.809322	3.37232e-07	3.37232e-07	1	0	0	1	1	0
AAAGGATTCTCCCCGGAATCCTG	7	28	23	30.142	1776217663	116.8	458379966	644	4	0.232234	0.928936	0.0610847	0.0213655	0.00140495	0.787672	1.20287e-08	1.20287e-08	1	0	0	1	1	0
AAAGGATTCTCCGACGAATCCTTG	230	947	24	30.142	1776217663	116.8	458379966	22728	4.11739	7.63055	31.418	2.06597	0.754031	0.0495833	0.84604	4.24515e-07	4.24515e-07	1	0	0	1	1	0
AAAGGATTCTCCGTCAGAATCCTG	82	339	24	30.142	1776217663	116.8	458379966	8136	4.13415	2.72046	11.2468	0.739561	0.269922	0.0177495	0.849482	1.51965e-07	1.51965e-07	1	0	0	1	1	0
AAAGGATTCTCCTCAGAATCCTCTG	206	865	25	30.142	1776217663	116.8	458379966	21625	4.19903	6.83432	28.6975	1.88708	0.717437	0.047177	0.898765	4.03913e-07	4.03913e-07	1	0	0	1	1	0
AAAGGATTCTCCTCGGAATCCTC	12	49	23	30.142	1776217663	116.8	458379966	1127	4.08333	0.398116	1.62564	0.106898	0.0373897	0.00245866	0.804081	2.10502e-08	2.10502e-08	1	0	0	1	1	0
AAAGGATTCTCCTCGGAATCCTG	3275	13315	23	30.142	1776217663	116.8	458379966	306245	4.06565	108.652	441.742	29.048	10.1601	0.668103	0.800599	5.72006e-06	5.72006e-06	1	0	0	1	1	0
AAAGGATTCTCGACAGAATCCTG	3190	12828	23	30.142	1776217663	116.8	458379966	295044	4.02132	105.832	425.586	27.9855	9.78847	0.643667	0.791869	5.51085e-06	5.51085e-06	1	0	0	1	1	0
AAAGGATTCTCGGACGAATCCTG	252	1020	23	30.142	1776217663	116.8	458379966	23460	4.04762	8.36043	33.8398	2.22523	0.778316	0.0511802	0.797049	4.38187e-07	4.38187e-07	1	0	0	1	1	0
AAAGGATTCTCGTAAGAATCCTG	22	90	23	30.142	1776217663	116.8	458379966	2070	4.09091	0.729878	2.98587	0.196344	0.0686749	0.0045159	0.805573	3.86636e-08	3.86636e-08	1	0	0	1	1	0
AAAGGATTCTCGTCGGAATCCTG	111	453	23	30.142	1776217663	116.8	458379966	10419	4.08108	3.68257	15.0289	0.988263	0.345664	0.0227301	0.803638	1.94607e-07	1.94607e-07	1	0	0	1	1	0
AAAGGATTCTCTACGGAATCCTG	59	271	23	30.142	1776217663	116.8	458379966	6233	4.59322	1.9574	8.99078	0.591213	0.206788	0.0135979	0.904487	1.1642e-07	1.1642e-07	1	0	0	1	1	0
AAAGGATTCTCTCCAGAATCCTCAG	64	263	25	30.142	1776217663	116.8	458379966	6575	4.10938	2.12328	8.72537	0.57376	0.218134	0.014344	0.879575	1.22808e-07	1.22808e-07	1	0	0	1	1	0
AAAGGATTCTCTCCAGAATCCTG	9660	38940	23	30.142	1776217663	116.8	458379966	895620	4.03106	320.483	1291.88	84.9514	29.7134	1.95388	0.793787	1.67284e-05	1.67284e-05	1	0	0	1	1	0
AAAGGATTCTCTCCAGAATCTTG	62	262	23	30.142	1776217663	116.8	458379966	6026	4.22581	2.05693	8.69219	0.571578	0.19992	0.0131463	0.832137	1.12554e-07	1.12554e-07	1	0	0	1	1	0
AAAGGATTCTCTCCGGAATCCTG	3928	16973	23	30.142	1776217663	116.8	458379966	390379	4.32103	130.316	563.101	37.0282	12.9513	0.851649	0.850888	7.29152e-06	7.29152e-06	1	0	0	1	1	0
AAAGGATTCTCTTCAGAATCCTG	6195	25220	23	30.142	1776217663	116.8	458379966	580060	4.07103	205.527	836.706	55.0199	19.2442	1.26546	0.801658	1.08344e-05	1.08344e-05	1	0	0	1	1	0
AAAGGATTCTCTTCAGAATGCTG	7	28	23	30.142	1776217663	116.8	458379966	644	4	0.232234	0.928936	0.0610847	0.0213655	0.00140495	0.787672	1.20287e-08	1.20287e-08	1	0	0	1	1	0
AAAGGATTCTCTTCCAGAATCCTG	73	305	24	30.142	1776217663	116.8	458379966	7320	4.17808	2.42187	10.1188	0.665387	0.24285	0.0159693	0.85851	1.36723e-07	1.36723e-07	1	0	0	1	1	0
AAAGGATTCTCTTCGGAATCCTG	741	3398	23	30.142	1776217663	116.8	458379966	78154	4.5857	24.5836	112.733	7.41306	2.59286	0.1705	0.903005	1.45976e-06	1.45976e-06	1	0	0	1	1	0
AAAGGATTCTGAACGGAATCCTG	223	933	23	30.142	1776217663	116.8	458379966	21459	4.18386	7.39831	30.9535	2.03543	0.71193	0.0468149	0.823876	4.00812e-07	4.00812e-07	1	0	0	1	1	0
AAAGGATTCTGAAGCAGAATCCC	217	874	23	30.142	1776217663	116.8	458379966	20102	4.02765	7.19926	28.9961	1.90672	0.66691	0.0438544	0.793116	3.75466e-07	3.75466e-07	1	0	0	1	1	0
AAAGGATTCTGACAAGAGTCCTG	338	1472	23	30.142	1776217663	116.8	458379966	33856	4.35503	11.2136	48.8355	3.21131	1.12322	0.0738601	0.857583	6.32364e-07	6.32364e-07	1	0	0	1	1	0
AAAGGATTCTGCATAGAATCCTG	104	441	23	30.142	1776217663	116.8	458379966	10143	4.24038	3.45033	14.6307	0.962084	0.336507	0.0221279	0.835008	1.89452e-07	1.89452e-07	1	0	0	1	1	0
AAAGGATTCTGCCAGGAATCCTG	827	3527	23	30.142	1776217663	116.8	458379966	81121	4.26481	27.4368	117.013	7.69449	2.69129	0.176973	0.839818	1.51518e-06	1.51518e-06	1	0	0	1	1	0
AAAGGATTCTGCCCAGAATCCTG	55	224	23	30.142	1776217663	116.8	458379966	5152	4.07273	1.8247	7.43149	0.488678	0.170924	0.0112396	0.801993	9.62293e-08	9.62293e-08	1	0	0	1	1	0
AAAGGATTCTGCCGGAATCCTGG	76	319	23	30.142	1776217663	116.8	458379966	7337	4.19737	2.5214	10.5832	0.695929	0.243414	0.0160064	0.826537	1.37041e-07	1.37041e-07	1	0	0	1	1	0
AAAGGATTCTGGTGAGAATCCCG	1081	4358	23	30.142	1776217663	116.8	458379966	100234	4.03145	35.8636	144.582	9.5074	3.32539	0.21867	0.793865	1.87218e-06	1.87218e-06	1	0	0	1	1	0
AAAGGATTCTGGTGAGAATCCTG	1456	5951	23	30.142	1776217663	116.8	458379966	136873	4.08723	48.3047	197.432	12.9827	4.54094	0.298602	0.804848	2.55652e-06	2.55652e-06	1	0	0	1	1	0
AAAGGATTCTGTAGGGAATCCTG	386	1714	23	30.142	1776217663	116.8	458379966	39422	4.44041	12.806	56.8642	3.73926	1.30788	0.0860029	0.874397	7.36326e-07	7.36326e-07	1	0	0	1	1	0
AAAGGATTCTGTCAAGAATCCTG	1442	6127	23	30.142	1776217663	116.8	458379966	140921	4.24896	47.8402	203.271	13.3666	4.67524	0.307433	0.836696	2.63213e-06	2.63213e-06	1	0	0	1	1	0
AAAGGATTCTGTCGAGAATCCCG	138	609	23	30.142	1776217663	116.8	458379966	14007	4.41304	4.57833	20.2044	1.32859	0.4647	0.0305576	0.869007	2.61624e-07	2.61624e-07	1	0	0	1	1	0
AAAGGATTCTGTCGGAATCCTCC	330	1325	23	30.142	1776217663	116.8	458379966	30475	4.01515	10.9482	43.9586	2.89061	1.01105	0.0664841	0.790655	5.69214e-07	5.69214e-07	1	0	0	1	1	0
AAAGGATTCTGTCTAGAATCCTG	267	1098	23	30.142	1776217663	116.8	458379966	25254	4.11236	8.85807	36.4276	2.39539	0.837834	0.055094	0.809797	4.71696e-07	4.71696e-07	1	0	0	1	1	0
AAAGGATTCTTCCAGAATCCTGG	99	422	23	30.142	1776217663	116.8	458379966	9706	4.26263	3.28445	14.0004	0.920634	0.322009	0.0211746	0.839387	1.81289e-07	1.81289e-07	1	0	0	1	1	0
AAAGGATTCTTCCCAGAATCCTG	985	3980	23	30.142	1776217663	116.8	458379966	91540	4.04061	32.6787	132.042	8.68275	3.03696	0.199703	0.795668	1.70979e-06	1.70979e-06	1	0	0	1	1	0
AAAGGATTCTTCGCAGAATCCTG	14	58	23	30.142	1776217663	116.8	458379966	1334	4.14286	0.464468	1.92423	0.126533	0.0442572	0.00291025	0.815803	2.49165e-08	2.49165e-08	1	0	0	1	1	0
AAAGGATTCTTCTCAGAATCCCG	160	654	23	30.142	1776217663	116.8	458379966	15042	4.0875	5.30821	21.6973	1.42676	0.499038	0.0328156	0.804902	2.80955e-07	2.80955e-07	1	0	0	1	1	0
AAAGGATTCTTCTCAGAATCCGGG	47	191	24	30.142	1776217663	116.8	458379966	4584	4.06383	1.55929	6.33667	0.416685	0.15208	0.0100004	0.835034	8.56202e-08	8.56202e-08	1	0	0	1	1	0
AAAGGATTCTTGCATAAATCCTG	2	8	23	30.142	1776217663	116.8	458379966	184	4	0.0663526	0.26541	0.0174528	0.00610444	0.000401414	0.787672	3.43676e-09	3.43676e-09	1	0	0	1	1	0
AAAGGATTTCCCTCGAAATCCCG	2	10	23	30.142	1776217663	116.8	458379966	230	5	0.0663526	0.331763	0.021816	0.00763055	0.000501767	0.984589	4.29595e-09	4.29595e-09	1	0	0	1	1	0
AAAGGATTTCCCTTCGAAATCCGG	40	174	24	30.142	1776217663	116.8	458379966	4176	4.35	1.32705	5.77268	0.379598	0.138544	0.00911035	0.893836	7.79996e-08	7.79996e-08	1	0	0	1	1	0
AAAGGATTTCCTTCGAAATCCGG	101	441	23	30.142	1776217663	116.8	458379966	10143	4.36634	3.35081	14.6307	0.962084	0.336507	0.0221279	0.85981	1.89452e-07	1.89452e-07	1	0	0	1	1	0
AAAGGATTTCGAAGAGAATCCTG	18	75	23	30.142	1776217663	116.8	458379966	1725	4.16667	0.597173	2.48822	0.16362	0.0572291	0.00376325	0.820491	3.22196e-08	3.22196e-08	1	0	0	1	1	0
AAAGGATTTCTCCGGAAATCCTG	64	262	23	30.142	1776217663	116.8	458379966	6026	4.09375	2.12328	8.69219	0.571578	0.19992	0.0131463	0.806133	1.12554e-07	1.12554e-07	1	0	0	1	1	0
AAAGGATTTCTCCGGAAATTCCG	23	99	23	30.142	1776217663	116.8	458379966	2277	4.30435	0.763055	3.28445	0.215978	0.0755424	0.00496749	0.847603	4.25299e-08	4.25299e-08	1	0	0	1	1	0
AAAGGATTTCTCCTGAAATCCTG	157	640	23	30.142	1776217663	116.8	458379966	14720	4.07643	5.20868	21.2328	1.39622	0.488355	0.0321131	0.802723	2.74941e-07	2.74941e-07	1	0	0	1	1	0
AAAGGC	5143	72123	6	30.142	1776217663	116.8	458379966	432738	14.0235	170.626	2392.77	157.343	14.3566	0.94406	0.720387	8.0827e-06	8.0827e-06	1	0	0	1	1	0
AAAGGCAAAGGCC	279	1765	13	30.142	1776217663	116.8	458379966	22945	6.32616	9.25619	58.5562	3.85052	0.76123	0.0500567	0.704111	4.28568e-07	4.28568e-07	1	0	0	1	1	0
AAAGGCAAGGC	232	1593	11	30.142	1776217663	116.8	458379966	17523	6.86638	7.6969	52.8498	3.47528	0.581348	0.0382281	0.646663	3.27296e-07	3.27296e-07	1	0	0	1	1	0
AAAGGCACAGC	18	131	11	30.142	1776217663	116.8	458379966	1441	7.27778	0.597173	4.34609	0.285789	0.047807	0.00314368	0.685407	2.69151e-08	2.69151e-08	1	0	0	1	1	0
AAAGGCAG	179	1687	8	30.142	1776217663	116.8	458379966	13496	9.42458	5.93856	55.9684	3.68035	0.447747	0.0294428	0.645519	2.52079e-07	2.52079e-07	1	0	0	1	1	0
AAAGGCAGAGC	196	1399	11	30.142	1776217663	116.8	458379966	15389	7.13776	6.50255	46.4136	3.05205	0.51055	0.0335726	0.67222	2.87437e-07	2.87437e-07	1	0	0	1	1	0
AAAGGCATAGC	196	1085	11	30.142	1776217663	116.8	458379966	11935	5.53571	6.50255	35.9963	2.36703	0.395959	0.0260374	0.521343	2.22923e-07	2.22923e-07	1	0	0	1	1	0
AAAGGCC	81	1092	7	30.142	1776217663	116.8	458379966	7644	13.4815	2.68728	36.2285	2.3823	0.2536	0.0166761	0.807966	1.42775e-07	1.42775e-07	1	0	0	1	1	0
AAAGGCCATTAGGCC	30	131	15	30.142	1776217663	116.8	458379966	1965	4.36667	0.995289	4.34609	0.285789	0.0651914	0.00428684	0.560788	3.67024e-08	3.67024e-08	1	0	0	1	1	0
AAAGGCCCAAGCC	16	66	13	30.142	1776217663	116.8	458379966	858	4.125	0.530821	2.18964	0.143985	0.0284653	0.00187181	0.459118	1.60258e-08	1.60258e-08	1	0	0	1	0	0
AAAGGCTTCACCAGGAAGCTTGG	686	2813	23	30.142	1776217663	116.8	458379966	64699	4.10058	22.7589	93.3249	6.13683	2.14647	0.141147	0.807478	1.20845e-06	1.20845e-06	1	0	0	1	1	0
AAAGGCTTCCAGCGGAAGCTTGC	223	925	23	30.142	1776217663	116.8	458379966	21275	4.14798	7.39831	30.6881	2.01798	0.705826	0.0464135	0.816812	3.97376e-07	3.97376e-07	1	0	0	1	1	0
AAAGGCTTCCCAGGGAAGCTTGG	368	1609	23	30.142	1776217663	116.8	458379966	37007	4.37228	12.2089	53.3807	3.51019	1.22776	0.0807343	0.860981	6.91219e-07	6.91219e-07	1	0	0	1	1	0
AAAGGCTTCCCCGGGAAGCTTGT	223	916	23	30.142	1776217663	116.8	458379966	21068	4.10762	7.39831	30.3895	1.99834	0.698958	0.0459619	0.808864	3.93509e-07	3.93509e-07	1	0	0	1	1	0
AAAGGCTTCCCGAGGAAGCTTGG	561	2294	23	30.142	1776217663	116.8	458379966	52762	4.08913	18.6119	76.1064	5.00458	1.75045	0.115105	0.805222	9.85492e-07	9.85492e-07	1	0	0	1	1	0
AAAGGCTTCCCTCGGAAGCTTGC	348	1472	23	30.142	1776217663	116.8	458379966	33856	4.22989	11.5454	48.8355	3.21131	1.12322	0.0738601	0.83294	6.32364e-07	6.32364e-07	1	0	0	1	1	0
AAAGGCTTCCGGCAGAAGCTTGG	122	516	23	30.142	1776217663	116.8	458379966	11868	4.22951	4.04751	17.119	1.1257	0.393736	0.0258912	0.832866	2.21671e-07	2.21671e-07	1	0	0	1	1	0
AAAGGCTTCCTCCGGGAAGCTTGC	206	888	24	30.142	1776217663	116.8	458379966	21312	4.31068	6.83432	29.4605	1.93726	0.707053	0.0464942	0.885756	3.98067e-07	3.98067e-07	1	0	0	1	1	0
AAAGGCTTCCTCCGGGAAGTCTG	327	1449	23	30.142	1776217663	116.8	458379966	33327	4.43119	10.8486	48.0725	3.16113	1.10567	0.0727061	0.872581	6.22484e-07	6.22484e-07	1	0	0	1	1	0
AAAGGCTTCGTCCAGAAGCTTGC	85	343	23	30.142	1776217663	116.8	458379966	7889	4.03529	2.81999	11.3795	0.748288	0.261728	0.0172106	0.794622	1.47351e-07	1.47351e-07	1	0	0	1	1	0
AAAGGCTTCTCACTGGAAGCTCG	48	209	23	30.142	1776217663	116.8	458379966	4807	4.35417	1.59246	6.93385	0.455954	0.159478	0.0104869	0.857413	8.97854e-08	8.97854e-08	1	0	0	1	1	0
AAAGGCTTCTCTCAGAAGCTTG	4	20	22	30.142	1776217663	116.8	458379966	440	5	0.132705	0.663526	0.0436319	0.0145976	0.000959902	0.941781	8.21835e-09	8.21835e-09	1	0	0	1	1	0
AAAGGG	38	156	6	30.142	1776217663	116.8	458379966	936	4.10526	1.2607	5.1755	0.340329	0.031053	0.00204197	0.210887	1.74827e-08	1.74827e-08	1	0	0	1	0	0
AAAGGGAAAGT	9	52	11	30.142	1776217663	116.8	458379966	572	5.77778	0.298587	1.72517	0.113443	0.0189768	0.00124787	0.54414	1.06838e-08	1.06838e-08	1	0	0	1	1	0
AAAGGGAAGGG	1	5	11	30.142	1776217663	116.8	458379966	55	5	0.0331763	0.165881	0.010908	0.0018247	0.000119988	0.470891	1.02729e-09	1.02729e-09	1	0	0	1	0	0
AAAGGGAATCCTTCCAGGATTCC	148	632	23	30.142	1776217663	116.8	458379966	14536	4.27027	4.91009	20.9674	1.37877	0.482251	0.0317117	0.840893	2.71504e-07	2.71504e-07	1	0	0	1	1	0
AAAGGGAATTCCAGGAGGAATCCC	116	516	24	30.142	1776217663	116.8	458379966	12384	4.44828	3.84845	17.119	1.1257	0.410855	0.0270169	0.91403	2.31309e-07	2.31309e-07	1	0	0	1	1	0
AAAGGGAATTGG	382	3108	12	30.142	1776217663	116.8	458379966	37296	8.13613	12.6733	103.112	6.7804	1.23734	0.0813648	0.835904	6.96617e-07	6.96617e-07	1	0	0	1	1	0
AAAGGGATTCCCCCAGAATCCTG	39	172	23	30.142	1776217663	116.8	458379966	3956	4.41026	1.29388	5.70632	0.375235	0.131245	0.00863039	0.868458	7.38904e-08	7.38904e-08	1	0	0	1	1	0
AAAGGGATTCCTCCAGAATCCCG	298	1251	23	30.142	1776217663	116.8	458379966	28773	4.19799	9.88654	41.5035	2.72918	0.954582	0.0627711	0.826659	5.37424e-07	5.37424e-07	1	0	0	1	1	0
AAAGGGATTCCTCCAGAATCCTG	890	3631	23	30.142	1776217663	116.8	458379966	83513	4.07978	29.5269	120.463	7.92138	2.77065	0.182192	0.803381	1.55986e-06	1.55986e-06	1	0	0	1	1	0
AAAGGGATTCGTCCAGAATCCCG	117	505	23	30.142	1776217663	116.8	458379966	11615	4.31624	3.88163	16.754	1.10171	0.385343	0.0253392	0.849945	2.16946e-07	2.16946e-07	1	0	0	1	1	0
AAAGGGATTCTCCAGAATTCCTG	172	711	23	30.142	1776217663	116.8	458379966	16353	4.13372	5.70632	23.5883	1.55111	0.542532	0.0356756	0.814004	3.05442e-07	3.05442e-07	1	0	0	1	1	0
AAAGGGATTCTCCCGAATTCCTG	856	3492	23	30.142	1776217663	116.8	458379966	80316	4.07944	28.3989	115.852	7.61813	2.66459	0.175217	0.803315	1.50015e-06	1.50015e-06	1	0	0	1	1	0
AAAGGGATTCTCGCAGAATCCTG	381	1568	23	30.142	1776217663	116.8	458379966	36064	4.11549	12.6402	52.0204	3.42074	1.19647	0.0786771	0.810413	6.73605e-07	6.73605e-07	1	0	0	1	1	0
AAAGGGATTCTCTCAGAATCCCG	1141	4636	23	30.142	1776217663	116.8	458379966	106628	4.0631	37.8542	153.805	10.1139	3.53752	0.232619	0.800098	1.9916e-06	1.9916e-06	1	0	0	1	1	0
AAAGGGATTCTCTCCGAATCCCG	602	2632	23	30.142	1776217663	116.8	458379966	60536	4.37209	19.9721	87.32	5.74196	2.00836	0.132065	0.860943	1.13069e-06	1.13069e-06	1	0	0	1	1	0
AAAGGGATTCTTCCAGAATCCTG	224	904	23	30.142	1776217663	116.8	458379966	20792	4.03571	7.43149	29.9914	1.97216	0.689802	0.0453597	0.794704	3.88354e-07	3.88354e-07	1	0	0	1	1	0
AAAGGGTTCCCTTCGGAATCCTG	1	4	23	30.142	1776217663	116.8	458379966	92	4	0.0331763	0.132705	0.00872638	0.00305222	0.000200707	0.787672	1.71838e-09	1.71838e-09	1	0	0	1	1	0
AAAGGGTTCCTGGAGGAATCCCTG	179	738	24	30.142	1776217663	116.8	458379966	17712	4.12291	5.93856	24.4841	1.61002	0.587619	0.0386404	0.847173	3.30826e-07	3.30826e-07	1	0	0	1	1	0
AAAGGGTTCTGAGGAGAATCCTG	21	87	23	30.142	1776217663	116.8	458379966	2001	4.14286	0.696702	2.88634	0.189799	0.0663858	0.00436537	0.815803	3.73748e-08	3.73748e-08	1	0	0	1	1	0
AAAGGT	2678	37954	6	30.142	1776217663	116.8	458379966	227724	14.1725	88.8461	1259.17	82.8003	7.55504	0.496802	0.728041	4.25344e-06	4.25344e-06	1	0	0	1	1	0
AAAGGTAAAGT	4007	24114	11	30.142	1776217663	116.8	458379966	265254	6.01797	132.937	800.013	52.607	8.80014	0.578677	0.566761	4.95443e-06	4.95443e-06	1	0	0	1	1	0
AAAGGTAAGCT	2	8	11	30.142	1776217663	116.8	458379966	88	4	0.0663526	0.26541	0.0174528	0.00291951	0.00019198	0.376712	1.64367e-09	1.64367e-09	1	0	0	1	0	0
AAAGGTAAGGT	160	1324	11	30.142	1776217663	116.8	458379966	14564	8.275	5.30821	43.9254	2.88843	0.48318	0.0317728	0.779324	2.72027e-07	2.72027e-07	1	0	0	1	1	0
AAAGGTAATGGT	395	1946	12	30.142	1776217663	116.8	458379966	23352	4.92658	13.1046	64.5611	4.24539	0.774733	0.0509446	0.506156	4.3617e-07	4.3617e-07	1	0	0	1	1	0
AAAGGTCTCTAGGCCGC	3	12	17	30.142	1776217663	116.8	458379966	204	4	0.0995289	0.398116	0.0261792	0.00676796	0.000445046	0.582192	3.81032e-09	3.81032e-09	1	0	0	1	1	0
AAAGGTCTTCAGGCCGG	17	76	17	30.142	1776217663	116.8	458379966	1292	4.47059	0.563997	2.5214	0.165801	0.0428638	0.00281862	0.650685	2.4132e-08	2.4132e-08	1	0	0	1	1	0
AAAGT	1015	20806	5	30.142	1776217663	116.8	458379966	104030	20.4985	33.6739	690.266	45.3903	3.45133	0.226951	0.877506	1.94308e-06	1.94308e-06	1	0	0	1	1	0
AAAGTAAAGTT	462	2982	11	30.142	1776217663	116.8	458379966	32802	6.45455	15.3274	98.9317	6.50552	1.08825	0.0715607	0.607877	6.12678e-07	6.12678e-07	1	0	0	1	1	0
AAAGTAACT	266	2780	9	30.142	1776217663	116.8	458379966	25020	10.4511	8.82489	92.2301	6.06484	0.830071	0.0545835	0.80531	4.67325e-07	4.67325e-07	1	0	0	1	1	0
AAAGTAAG	102	1080	8	30.142	1776217663	116.8	458379966	8640	10.5882	3.38398	35.8304	2.35612	0.286643	0.018849	0.725222	1.61378e-07	1.61378e-07	1	0	0	1	1	0
AAAGTAAGGT	65	422	10	30.142	1776217663	116.8	458379966	4220	6.49231	2.15646	14.0004	0.920634	0.140004	0.00920634	0.555848	7.88214e-08	7.88214e-08	1	0	0	1	1	0
AAAGTACAAGT	174	1226	11	30.142	1776217663	116.8	458379966	13486	7.04598	5.77268	40.6741	2.67464	0.447416	0.029421	0.663577	2.51892e-07	2.51892e-07	1	0	0	1	1	0
AAAGTACGTGT	24	106	11	30.142	1776217663	116.8	458379966	1166	4.41667	0.796231	3.51669	0.231249	0.0386836	0.00254374	0.415953	2.17786e-08	2.17786e-08	1	0	0	1	0	0
AAAGTAGT	286	2841	8	30.142	1776217663	116.8	458379966	22728	9.93357	9.48842	94.2539	6.19791	0.754031	0.0495833	0.680382	4.24515e-07	4.24515e-07	1	0	0	1	1	0
AAAGTAT	61	543	7	30.142	1776217663	116.8	458379966	3801	8.90164	2.02375	18.0147	1.18461	0.126103	0.00829225	0.533489	7.09953e-08	7.09953e-08	1	0	0	1	1	0
AAAGTATCCTCCCAGGATTCTGC	25	100	23	30.142	1776217663	116.8	458379966	2300	4	0.829407	3.31763	0.21816	0.0763055	0.00501767	0.787672	4.29595e-08	4.29595e-08	1	0	0	1	1	0
AAAGTATTCTAAAT	14	67	14	30.142	1776217663	116.8	458379966	938	4.78571	0.464468	2.22281	0.146167	0.0311194	0.00204634	0.57363	1.752e-08	1.752e-08	1	0	0	1	1	0
AAAGTATTCTCGTCAGAATCCTG	1	4	23	30.142	1776217663	116.8	458379966	92	4	0.0331763	0.132705	0.00872638	0.00305222	0.000200707	0.787672	1.71838e-09	1.71838e-09	1	0	0	1	1	0
AAAGTCAAGT	57	449	10	30.142	1776217663	116.8	458379966	4490	7.87719	1.89105	14.8962	0.979537	0.148962	0.00979537	0.674417	8.38645e-08	8.38645e-08	1	0	0	1	1	0
AAAGTCCCCGGGACTTCGAGGG	355	1457	22	30.142	1776217663	116.8	458379966	32054	4.10423	11.7776	48.3379	3.17859	1.06343	0.0699289	0.773056	5.98706e-07	5.98706e-07	1	0	0	1	1	0
AAAGTCCTCCGGACGTTGTCCTG	337	1506	23	30.142	1776217663	116.8	458379966	34638	4.46884	11.1804	49.9635	3.28548	1.14916	0.0755661	0.879995	6.46971e-07	6.46971e-07	1	0	0	1	1	0
AAAGTCCTGGGGATTTCCTCCCGG	451	1825	24	30.142	1776217663	116.8	458379966	43800	4.04656	14.9625	60.5467	3.98141	1.45312	0.0955539	0.831486	8.18099e-07	8.18099e-07	1	0	0	1	1	0
AAAGTCCTGGGGATTTCCTCCGG	315	1296	23	30.142	1776217663	116.8	458379966	29808	4.11429	10.4505	42.9965	2.82735	0.988919	0.065029	0.810176	5.56756e-07	5.56756e-07	1	0	0	1	1	0
AAAGTCTG	133	1764	8	30.142	1776217663	116.8	458379966	14112	13.2632	4.41245	58.523	3.84834	0.468184	0.0307867	0.908436	2.63585e-07	2.63585e-07	1	0	0	1	1	0
AAAGTCTGCAAGTCTG	152	820	16	30.142	1776217663	116.8	458379966	13120	5.39474	5.0428	27.2046	1.78891	0.435273	0.0286225	0.739005	2.45056e-07	2.45056e-07	1	0	0	1	1	0
AAAGTG	39	191	6	30.142	1776217663	116.8	458379966	1146	4.89744	1.29388	6.33667	0.416685	0.03802	0.00250011	0.251581	2.14051e-08	2.14051e-08	1	0	0	1	0	0
AAAGTGAACTG	67	416	11	30.142	1776217663	116.8	458379966	4576	6.20896	2.22281	13.8013	0.907544	0.151815	0.00998298	0.584748	8.54708e-08	8.54708e-08	1	0	0	1	1	0
AAAGTGGCCTTGTGAAGGCC	85	432	20	30.142	1776217663	116.8	458379966	8640	5.08235	2.81999	14.3322	0.94245	0.286643	0.018849	0.870266	1.61378e-07	1.61378e-07	1	0	0	1	1	0
AAAGTGT	1	4	7	30.142	1776217663	116.8	458379966	28	4	0.0331763	0.132705	0.00872638	0.000928936	6.10847e-05	0.239726	5.22986e-10	5.22986e-10	1	0	0	1	0	0
AAAGTGTCAGAGTACGGC	23	99	18	30.142	1776217663	116.8	458379966	1782	4.30435	0.763055	3.28445	0.215978	0.0591202	0.0038876	0.663342	3.32843e-08	3.32843e-08	1	0	0	1	1	0
AAAGTGTGCAAGGAC	3	13	15	30.142	1776217663	116.8	458379966	195	4.33333	0.0995289	0.431292	0.0283608	0.00646938	0.000425411	0.556507	3.64222e-09	3.64222e-09	1	0	0	1	1	0
AAAGTT	310	2029	6	30.142	1776217663	116.8	458379966	12174	6.54516	10.2847	67.3147	4.42646	0.403888	0.0265588	0.336224	2.27387e-07	2.27387e-07	1	0	0	1	0	0
AAAGTTAAGC	43	318	10	30.142	1776217663	116.8	458379966	3180	7.39535	1.42658	10.5501	0.693748	0.105501	0.00693748	0.633164	5.93962e-08	5.93962e-08	1	0	0	1	1	0
AAAGTTAAGTT	2628	24341	11	30.142	1776217663	116.8	458379966	267751	9.26218	87.1873	807.544	53.1022	8.88299	0.584125	0.872294	5.00107e-06	5.00107e-06	1	0	0	1	1	0
AAAGTTCCCGCTGGAAGTTGTGG	11	44	23	30.142	1776217663	116.8	458379966	1012	4	0.364939	1.45976	0.0959902	0.0335744	0.00220778	0.787672	1.89022e-08	1.89022e-08	1	0	0	1	1	0
AAAGTTCCTCGGACTTCCTCCGG	346	1436	23	30.142	1776217663	116.8	458379966	33028	4.15029	11.479	47.6412	3.13277	1.09575	0.0720538	0.817266	6.16899e-07	6.16899e-07	1	0	0	1	1	0
AAAT	70945	584947	4	30.142	1776217663	116.8	458379966	2339788	8.24508	2353.69	19406.4	1276.12	77.6255	5.10447	0.282366	4.37027e-05	4.37027e-05	1	1	1	0	0	0
AAATAAATAAT	29	120	11	30.142	1776217663	116.8	458379966	1320	4.13793	0.962113	3.98116	0.261792	0.0437927	0.00287971	0.389703	2.4655e-08	2.4655e-08	1	0	0	1	0	0
AAATAAATG	68	366	9	30.142	1776217663	116.8	458379966	3294	5.38235	2.25599	12.1425	0.798464	0.109283	0.00718618	0.414736	6.15255e-08	6.15255e-08	1	0	0	1	0	0
AAATAAC	41	463	7	30.142	1776217663	116.8	458379966	3241	11.2927	1.36023	15.3606	1.01008	0.107524	0.00707055	0.676788	6.05356e-08	6.05356e-08	1	0	0	1	1	0
AAATAACAG	52	588	9	30.142	1776217663	116.8	458379966	5292	11.3077	1.72517	19.5077	1.28278	0.175569	0.011545	0.871312	9.88443e-08	9.88443e-08	1	0	0	1	1	0
AAATAACG	36	357	8	30.142	1776217663	116.8	458379966	2856	9.91667	1.19435	11.8439	0.77883	0.0947515	0.00623064	0.679224	5.33445e-08	5.33445e-08	1	0	0	1	1	0
AAATAACT	6788	79674	8	30.142	1776217663	116.8	458379966	637392	11.7375	225.201	2643.29	173.816	21.1463	1.39053	0.803937	1.19052e-05	1.19052e-05	1	0	0	1	1	0
AAATAAGT	257	2906	8	30.142	1776217663	116.8	458379966	23248	11.3074	8.52631	96.4103	6.33972	0.771282	0.0507177	0.774479	4.34227e-07	4.34227e-07	1	0	0	1	1	0
AAATAAT	161	787	7	30.142	1776217663	116.8	458379966	5509	4.8882	5.34138	26.1097	1.71692	0.182768	0.0120184	0.292957	1.02897e-07	1.02897e-07	1	0	0	1	0	0
AAATAATCC	7	30	9	30.142	1776217663	116.8	458379966	270	4.28571	0.232234	0.995289	0.0654479	0.0089576	0.000589031	0.330235	5.04308e-09	5.04308e-09	1	0	0	1	0	0
AAATAC	6259	60398	6	30.142	1776217663	116.8	458379966	362388	9.64978	207.65	2003.78	131.764	12.0227	0.790584	0.495708	6.7687e-06	6.7687e-06	1	0	0	1	0	0
AAATACAATAC	12520	115878	11	30.142	1776217663	116.8	458379966	1274658	9.25543	415.367	3844.4	252.799	42.2884	2.78079	0.871659	2.38081e-05	2.38081e-05	1	1	0	1	1	0
AAATACAC	708	7056	8	30.142	1776217663	116.8	458379966	56448	9.9661	23.4888	234.092	15.3933	1.87274	0.123147	0.68261	1.05434e-06	1.05434e-06	1	0	0	1	1	0
AAATACAG	2453	29817	8	30.142	1776217663	116.8	458379966	238536	12.1553	81.3815	989.218	65.0487	7.91374	0.520389	0.832556	4.45539e-06	4.45539e-06	1	0	0	1	1	0
AAATACAT	403	4462	8	30.142	1776217663	116.8	458379966	35696	11.072	13.37	148.033	9.73428	1.18426	0.0778743	0.758354	6.66732e-07	6.66732e-07	1	0	0	1	1	0
AAATACATAT	16	88	10	30.142	1776217663	116.8	458379966	880	5.5	0.530821	2.91951	0.19198	0.0291951	0.0019198	0.470891	1.64367e-08	1.64367e-08	1	0	0	1	0	0
AAATACC	28	288	7	30.142	1776217663	116.8	458379966	2016	10.2857	0.928936	9.55477	0.6283	0.0668834	0.0043981	0.616439	3.7655e-08	3.7655e-08	1	0	0	1	1	0
AAATACT	15	60	7	30.142	1776217663	116.8	458379966	420	4	0.497644	1.99058	0.130896	0.013934	0.00091627	0.239726	7.84478e-09	7.84478e-09	1	0	0	1	0	0
AAATAG	166	767	6	30.142	1776217663	116.8	458379966	4602	4.62048	5.50726	25.4462	1.67328	0.152677	0.0100397	0.237354	8.59564e-08	8.59564e-08	1	0	0	1	0	0
AAATAGAATAG	320	2859	11	30.142	1776217663	116.8	458379966	31449	8.93437	10.6164	94.851	6.23718	1.04336	0.068609	0.841423	5.87406e-07	5.87406e-07	1	0	0	1	1	0
AAATAGACAG	23	93	10	30.142	1776217663	116.8	458379966	930	4.04348	0.763055	3.0854	0.202888	0.030854	0.00202888	0.346188	1.73706e-08	1.73706e-08	1	0	0	1	0	0
AAATAGACTAG	494	2714	11	30.142	1776217663	116.8	458379966	29854	5.49393	16.3891	90.0405	5.92085	0.990445	0.0651294	0.517408	5.57615e-07	5.57615e-07	1	0	0	1	1	0
AAATAGAGAG	136	836	10	30.142	1776217663	116.8	458379966	8360	6.14706	4.51198	27.7354	1.82381	0.277354	0.0182381	0.526289	1.56149e-07	1.56149e-07	1	0	0	1	1	0
AAATAGT	27	108	7	30.142	1776217663	116.8	458379966	756	4	0.89576	3.58304	0.235612	0.0250813	0.00164929	0.239726	1.41206e-08	1.41206e-08	1	0	0	1	0	0
AAATAGTAAT	3	12	10	30.142	1776217663	116.8	458379966	120	4	0.0995289	0.398116	0.0261792	0.00398116	0.000261792	0.342466	2.24137e-09	2.24137e-09	1	0	0	1	0	0
AAATAT	463	2208	6	30.142	1776217663	116.8	458379966	13248	4.7689	15.3606	73.2533	4.81696	0.43952	0.0289018	0.244978	2.47447e-07	2.47447e-07	1	0	0	1	0	0
AAATATAC	26	129	8	30.142	1776217663	116.8	458379966	1032	4.96154	0.862584	4.27974	0.281426	0.0342379	0.00225141	0.339832	1.92758e-08	1.92758e-08	1	0	0	1	0	0
AAATATAG	169	1635	8	30.142	1776217663	116.8	458379966	13080	9.67456	5.60679	54.2432	3.56691	0.433946	0.0285353	0.662641	2.44309e-07	2.44309e-07	1	0	0	1	1	0
AAATATC	10	40	7	30.142	1776217663	116.8	458379966	280	4	0.331763	1.32705	0.0872638	0.00928936	0.000610847	0.239726	5.22986e-09	5.22986e-09	1	0	0	1	0	0
AAATATCT	239	1869	8	30.142	1776217663	116.8	458379966	14952	7.82008	7.92913	62.0065	4.0774	0.496052	0.0326192	0.535622	2.79274e-07	2.79274e-07	1	0	0	1	1	0
AAATATG	199	2766	7	30.142	1776217663	116.8	458379966	19362	13.8995	6.60208	91.7656	6.0343	0.642359	0.0422401	0.833018	3.61645e-07	3.61645e-07	1	0	0	1	1	0
AAATATGT	122	555	8	30.142	1776217663	116.8	458379966	4440	4.54918	4.04751	18.4128	1.21079	0.147303	0.00968629	0.311588	8.29306e-08	8.29306e-08	1	0	0	1	0	0
AAATATT	54	228	7	30.142	1776217663	116.8	458379966	1596	4.22222	1.79152	7.5642	0.497404	0.0529494	0.00348183	0.253044	2.98102e-08	2.98102e-08	1	0	0	1	0	0
AAATC	741	11438	5	30.142	1776217663	116.8	458379966	57190	15.4359	24.5836	379.47	24.9531	1.89735	0.124765	0.660784	1.0682e-06	1.0682e-06	1	0	0	1	1	0
AAATCAAATCAAATG	3	12	15	30.142	1776217663	116.8	458379966	180	4	0.0995289	0.398116	0.0261792	0.00597173	0.000392687	0.513699	3.36205e-09	3.36205e-09	1	0	0	1	1	0
AAATCAAATG	217	1341	10	30.142	1776217663	116.8	458379966	13410	6.17972	7.19926	44.4894	2.92552	0.444894	0.0292552	0.529086	2.50473e-07	2.50473e-07	1	0	0	1	1	0
AAATCAAC	40	295	8	30.142	1776217663	116.8	458379966	2360	7.375	1.32705	9.78701	0.643571	0.0782961	0.00514857	0.505137	4.40802e-08	4.40802e-08	1	0	0	1	1	0
AAATCAACTC	30	202	10	30.142	1776217663	116.8	458379966	2020	6.73333	0.995289	6.70161	0.440682	0.0670161	0.00440682	0.576484	3.77297e-08	3.77297e-08	1	0	0	1	1	0
AAATCAAG	169	1659	8	30.142	1776217663	116.8	458379966	13272	9.81657	5.60679	55.0395	3.61927	0.440316	0.0289541	0.672368	2.47895e-07	2.47895e-07	1	0	0	1	1	0
AAATCAAT	162	1397	8	30.142	1776217663	116.8	458379966	11176	8.62346	5.37456	46.3473	3.04769	0.370778	0.0243815	0.590648	2.08746e-07	2.08746e-07	1	0	0	1	1	0
AAATCAC	194	2404	7	30.142	1776217663	116.8	458379966	16828	12.3918	6.4362	79.7558	5.24456	0.558291	0.0367119	0.742657	3.14314e-07	3.14314e-07	1	0	0	1	1	0
AAATCAG	14584	206324	7	30.142	1776217663	116.8	458379966	1444268	14.1473	483.843	6845.07	450.116	47.9155	3.15081	0.847868	2.69761e-05	2.69761e-05	1	1	0	1	1	0
AAATCAGAATC	247	1351	11	30.142	1776217663	116.8	458379966	14861	5.46964	8.19454	44.8212	2.94734	0.493033	0.0324207	0.51512	2.77575e-07	2.77575e-07	1	0	0	1	1	0
AAATCAGAATG	327	1999	11	30.142	1776217663	116.8	458379966	21989	6.11315	10.8486	66.3194	4.36101	0.729514	0.0479711	0.575725	4.10712e-07	4.10712e-07	1	0	0	1	1	0
AAATCAT	18	72	7	30.142	1776217663	116.8	458379966	504	4	0.597173	2.38869	0.157075	0.0167209	0.00109952	0.239726	9.41374e-09	9.41374e-09	1	0	0	1	0	0
AAATCC	1348	7813	6	30.142	1776217663	116.8	458379966	46878	5.79599	44.7216	259.206	17.0448	1.55524	0.102269	0.29774	8.7559e-07	8.7559e-07	1	0	0	1	0	0
AAATCCAACAGGATTTCCACTG	7	28	22	30.142	1776217663	116.8	458379966	616	4	0.232234	0.928936	0.0610847	0.0204366	0.00134386	0.753425	1.15057e-08	1.15057e-08	1	0	0	1	1	0
AAATCCAATAC	147	740	11	30.142	1776217663	116.8	458379966	8140	5.03401	4.87692	24.5505	1.61438	0.270055	0.0177582	0.474094	1.52039e-07	1.52039e-07	1	0	0	1	0	0
AAATCCAATCC	381458	2842810	11	30.142	1776217663	116.8	458379966	31270910	7.45248	12655.4	94313.9	6201.86	1037.45	68.2205	0.701861	0.00058408	0.00058408	1	1	1	1	1	1
AAATCCAATCG	887	5591	11	30.142	1776217663	116.8	458379966	61501	6.30327	29.4274	185.489	12.1973	2.04038	0.13417	0.59363	1.14872e-06	1.14872e-06	1	0	0	1	1	0
AAATCCACGCCGGATTTCCCTGG	39	165	23	30.142	1776217663	116.8	458379966	3795	4.23077	1.29388	5.47409	0.359963	0.125904	0.00827916	0.833114	7.08832e-08	7.08832e-08	1	0	0	1	1	0
AAATCCAGAGGAATTCCATGAGG	13	52	23	30.142	1776217663	116.8	458379966	1196	4	0.431292	1.72517	0.113443	0.0396788	0.00260919	0.787672	2.2339e-08	2.2339e-08	1	0	0	1	1	0
AAATCCCAACGGGATTCCTCCAGG	3	12	24	30.142	1776217663	116.8	458379966	288	4	0.0995289	0.398116	0.0261792	0.00955477	0.0006283	0.821918	5.37928e-09	5.37928e-09	1	0	0	1	1	0
AAATCCCAAGGGGATTTCGCCTG	89	359	23	30.142	1776217663	116.8	458379966	8257	4.03371	2.95269	11.9103	0.783193	0.273937	0.0180134	0.794309	1.54225e-07	1.54225e-07	1	0	0	1	1	0
AAATCCCCGGAGGGATTCCCAGGG	23	102	24	30.142	1776217663	116.8	458379966	2448	4.43478	0.763055	3.38398	0.222523	0.0812156	0.00534055	0.911257	4.57239e-08	4.57239e-08	1	0	0	1	1	0
AAATCCCCGGAGGGATTCCGCTG	2	10	23	30.142	1776217663	116.8	458379966	230	5	0.0663526	0.331763	0.021816	0.00763055	0.000501767	0.984589	4.29595e-09	4.29595e-09	1	0	0	1	1	0
AAATCCCGAAGGATTCTCCGAAGG	90	388	24	30.142	1776217663	116.8	458379966	9312	4.31111	2.98587	12.8724	0.846459	0.308938	0.020315	0.885845	1.7393e-07	1.7393e-07	1	0	0	1	1	0
AAATCCCGAAGGGATTCCCAGAGG	584	2453	24	30.142	1776217663	116.8	458379966	58872	4.20034	19.375	81.3815	5.35146	1.95315	0.128435	0.863084	1.09961e-06	1.09961e-06	1	0	0	1	1	0
AAATCCCGACAGGATTTCCGGAG	625	2616	23	30.142	1776217663	116.8	458379966	60168	4.1856	20.7352	86.7892	5.70706	1.99615	0.131262	0.824219	1.12382e-06	1.12382e-06	1	0	0	1	1	0
AAATCCCGAGAGGATTTCTCCGG	486	2209	23	30.142	1776217663	116.8	458379966	50807	4.54527	16.1237	73.2864	4.81915	1.68559	0.11084	0.895044	9.48976e-07	9.48976e-07	1	0	0	1	1	0
AAATCCCGCTAGGATTTCCCTGG	27	123	23	30.142	1776217663	116.8	458379966	2829	4.55556	0.89576	4.08068	0.268336	0.0938557	0.00617174	0.89707	5.28402e-08	5.28402e-08	1	0	0	1	1	0
AAATCCCGGAGGAATTTCCGGGGG	387	1650	24	30.142	1776217663	116.8	458379966	39600	4.26357	12.8392	54.7409	3.59963	1.31378	0.0863912	0.876076	7.39651e-07	7.39651e-07	1	0	0	1	1	0
AAATCCCGGAGGATTCTCCGAAGG	95	389	24	30.142	1776217663	116.8	458379966	9336	4.09474	3.15175	12.9056	0.848641	0.309734	0.0203674	0.841385	1.74378e-07	1.74378e-07	1	0	0	1	1	0
AAATCCCGGAGGATTCTCCGGAGG	51	208	24	30.142	1776217663	116.8	458379966	4992	4.07843	1.69199	6.90067	0.453772	0.165616	0.0108905	0.838034	9.32409e-08	9.32409e-08	1	0	0	1	1	0
AAATCCCGGTAGGATTTCCCTGG	22	91	23	30.142	1776217663	116.8	458379966	2093	4.13636	0.729878	3.01904	0.198525	0.069438	0.00456608	0.814524	3.90932e-08	3.90932e-08	1	0	0	1	1	0
AAATCCCGTCTAGGATTTCCAGGG	162	687	24	30.142	1776217663	116.8	458379966	16488	4.24074	5.37456	22.7921	1.49876	0.547011	0.0359702	0.871385	3.07964e-07	3.07964e-07	1	0	0	1	1	0
AAATCCCGTTAGGATTTCCAGGG	414	1728	23	30.142	1776217663	116.8	458379966	39744	4.17391	13.735	57.3286	3.7698	1.31856	0.0867054	0.821918	7.42341e-07	7.42341e-07	1	0	0	1	1	0
AAATCCCTACAGGATTTCCGGAG	73	300	23	30.142	1776217663	116.8	458379966	6900	4.10959	2.42187	9.95289	0.654479	0.228916	0.015053	0.809252	1.28879e-07	1.28879e-07	1	0	0	1	1	0
AAATCCCTAGAGGATTTCCCAAGG	26	109	24	30.142	1776217663	116.8	458379966	2616	4.19231	0.862584	3.61622	0.237794	0.0867892	0.00570706	0.861433	4.88618e-08	4.88618e-08	1	0	0	1	1	0
AAATCCCTCCAGGGATTCCGGAGG	329	1411	24	30.142	1776217663	116.8	458379966	33864	4.28875	10.915	46.8118	3.07823	1.12348	0.0738776	0.881251	6.32514e-07	6.32514e-07	1	0	0	1	1	0
AAATCCCTCCAGGGATTCCTATGGG	383	1541	25	30.142	1776217663	116.8	458379966	38525	4.0235	12.7065	51.1247	3.36184	1.27812	0.084046	0.861194	7.19572e-07	7.19572e-07	1	0	0	1	1	0
AAATCCCTCCAGGGATTCCTCCGG	72	300	24	30.142	1776217663	116.8	458379966	7200	4.16667	2.38869	9.95289	0.654479	0.238869	0.0157075	0.856165	1.34482e-07	1.34482e-07	1	0	0	1	1	0
AAATCCCTCCGGAGATTCCTCTGG	177	741	24	30.142	1776217663	116.8	458379966	17784	4.18644	5.8722	24.5836	1.61656	0.590007	0.0387975	0.860228	3.32171e-07	3.32171e-07	1	0	0	1	1	0
AAATCCCTCCGGGGATTCCACTGG	83	357	24	30.142	1776217663	116.8	458379966	8568	4.3012	2.75363	11.8439	0.77883	0.284254	0.0186919	0.88381	1.60034e-07	1.60034e-07	1	0	0	1	1	0
AAATCCCTCGGAGGGATTCCGCTG	553	2366	24	30.142	1776217663	116.8	458379966	56784	4.27848	18.3465	78.4951	5.16166	1.88388	0.12388	0.87914	1.06061e-06	1.06061e-06	1	0	0	1	1	0
AAATCCCTCTCAGGGATTCGAAG	1	4	23	30.142	1776217663	116.8	458379966	92	4	0.0331763	0.132705	0.00872638	0.00305222	0.000200707	0.787672	1.71838e-09	1.71838e-09	1	0	0	1	1	0
AAATCCCTGGAGGGATTCCCAGGG	201	840	24	30.142	1776217663	116.8	458379966	20160	4.1791	6.66844	27.8681	1.83254	0.668834	0.043981	0.85872	3.7655e-07	3.7655e-07	1	0	0	1	1	0
AAATCCCTGGAGGGATTCCGGAGG	357	1475	24	30.142	1776217663	116.8	458379966	35400	4.13165	11.8439	48.935	3.21785	1.17444	0.0772285	0.84897	6.61203e-07	6.61203e-07	1	0	0	1	1	0
AAATCCCTTCAGGAATTTCTCCAG	218	884	24	30.142	1776217663	116.8	458379966	21216	4.05505	7.23243	29.3278	1.92853	0.703868	0.0462847	0.833229	3.96274e-07	3.96274e-07	1	0	0	1	1	0
AAATCCCTTCAGGATTTCCCTGG	45	185	23	30.142	1776217663	116.8	458379966	4255	4.11111	1.49293	6.13761	0.403595	0.141165	0.00928269	0.809551	7.94751e-08	7.94751e-08	1	0	0	1	1	0
AAATCCCTTCAGGATTTCCGAAC	5	20	23	30.142	1776217663	116.8	458379966	460	4	0.165881	0.663526	0.0436319	0.0152611	0.00100353	0.787672	8.59191e-09	8.59191e-09	1	0	0	1	1	0
AAATCCCTTCAGGATTTCTAGGG	1	5	23	30.142	1776217663	116.8	458379966	115	5	0.0331763	0.165881	0.010908	0.00381527	0.000250884	0.984589	2.14798e-09	2.14798e-09	1	0	0	1	1	0
AAATCCCTTCAGGATTTCTTGGG	351	1422	23	30.142	1776217663	116.8	458379966	32706	4.05128	11.6449	47.1767	3.10223	1.08506	0.0713513	0.79777	6.10885e-07	6.10885e-07	1	0	0	1	1	0
AAATCCCTTCGGAGATTCCTGCGG	37	151	24	30.142	1776217663	116.8	458379966	3624	4.08108	1.22752	5.00962	0.329421	0.120231	0.0079061	0.838579	6.76893e-08	6.76893e-08	1	0	0	1	1	0
AAATCCCTTCGGGAGTTCCTCCGG	60	244	24	30.142	1776217663	116.8	458379966	5856	4.06667	1.99058	8.09502	0.532309	0.19428	0.0127754	0.835617	1.09379e-07	1.09379e-07	1	0	0	1	1	0
AAATCCG	178	2286	7	30.142	1776217663	116.8	458379966	16002	12.8427	5.90538	75.841	4.98713	0.530887	0.0349099	0.769682	2.98886e-07	2.98886e-07	1	0	0	1	1	0
AAATCCGAACAGGATTTCTCCGG	64	266	23	30.142	1776217663	116.8	458379966	6118	4.15625	2.12328	8.82489	0.580305	0.202973	0.013347	0.81844	1.14272e-07	1.14272e-07	1	0	0	1	1	0
AAATCCGAAGAATTCCTGGAAGG	16	65	23	30.142	1776217663	116.8	458379966	1495	4.0625	0.530821	2.15646	0.141804	0.0495986	0.00326149	0.799979	2.79237e-08	2.79237e-08	1	0	0	1	1	0
AAATCCGAAGAGGATTTCCCCGG	30	130	23	30.142	1776217663	116.8	458379966	2990	4.33333	0.995289	4.31292	0.283608	0.0991971	0.00652297	0.853311	5.58474e-08	5.58474e-08	1	0	0	1	1	0
AAATCCGACAGGATTTCCAGAG	2	10	22	30.142	1776217663	116.8	458379966	220	5	0.0663526	0.331763	0.021816	0.00729878	0.000479951	0.941781	4.10917e-09	4.10917e-09	1	0	0	1	1	0
AAATCCGATCC	5960	25874	11	30.142	1776217663	116.8	458379966	284614	4.34128	197.731	858.403	56.4466	9.44244	0.620913	0.408853	5.31604e-06	5.31604e-06	1	0	0	1	0	0
AAATCCGATCG	189	1199	11	30.142	1776217663	116.8	458379966	13189	6.34392	6.27032	39.7784	2.61573	0.437562	0.0287731	0.597458	2.46345e-07	2.46345e-07	1	0	0	1	1	0
AAATCCGCCCAGGATTTCGTTGG	2	9	23	30.142	1776217663	116.8	458379966	207	4.5	0.0663526	0.298587	0.0196344	0.00686749	0.00045159	0.88613	3.86636e-09	3.86636e-09	1	0	0	1	1	0
AAATCCGCTCCGGATTTCCGGAG	71	286	23	30.142	1776217663	116.8	458379966	6578	4.02817	2.35552	9.48842	0.623937	0.218234	0.0143505	0.793219	1.22864e-07	1.22864e-07	1	0	0	1	1	0
AAATCCGGAAGATTTCCCTGCGG	259	1125	23	30.142	1776217663	116.8	458379966	25875	4.34363	8.59266	37.3233	2.4543	0.858437	0.0564488	0.855338	4.83295e-07	4.83295e-07	1	0	0	1	1	0
AAATCCGGAAGGATTTCGTCTG	246	1033	22	30.142	1776217663	116.8	458379966	22726	4.19919	8.16137	34.2711	2.25359	0.753964	0.049579	0.790943	4.24478e-07	4.24478e-07	1	0	0	1	1	0
AAATCCGGAAGGATTTCTCCCGG	255	1081	23	30.142	1776217663	116.8	458379966	24863	4.23922	8.45996	35.8636	2.35831	0.824862	0.054241	0.834777	4.64393e-07	4.64393e-07	1	0	0	1	1	0
AAATCCGGAGAGGAGTTCCCCCGG	41	167	24	30.142	1776217663	116.8	458379966	4008	4.07317	1.36023	5.54044	0.364327	0.132971	0.00874384	0.836953	7.48617e-08	7.48617e-08	1	0	0	1	1	0
AAATCCGGAGAGGATTTCCCCCGG	201	807	24	30.142	1776217663	116.8	458379966	19368	4.01493	6.66844	26.7733	1.76055	0.642558	0.0422532	0.824985	3.61757e-07	3.61757e-07	1	0	0	1	1	0
AAATCCGGAGAGGATTTCCCCGG	695	2807	23	30.142	1776217663	116.8	458379966	64561	4.03885	23.0575	93.1259	6.12374	2.14189	0.140846	0.795322	1.20587e-06	1.20587e-06	1	0	0	1	1	0
AAATCCGGAGAGGATTTCCCTCCGG	139	596	25	30.142	1776217663	116.8	458379966	14900	4.28777	4.6115	19.7731	1.30023	0.494327	0.0325058	0.917759	2.78303e-07	2.78303e-07	1	0	0	1	1	0
AAATCCGGAGAGGATTTCTACGG	3	12	23	30.142	1776217663	116.8	458379966	276	4	0.0995289	0.398116	0.0261792	0.00915666	0.000602121	0.787672	5.15514e-09	5.15514e-09	1	0	0	1	1	0
AAATCCGGATAGGATTTCTCCGG	221	921	23	30.142	1776217663	116.8	458379966	21183	4.16742	7.33196	30.5554	2.00925	0.702773	0.0462128	0.82064	3.95657e-07	3.95657e-07	1	0	0	1	1	0
AAATCCGGCAAGGATTTCTCCGG	148	623	23	30.142	1776217663	116.8	458379966	14329	4.20946	4.91009	20.6688	1.35913	0.475383	0.0312601	0.828918	2.67638e-07	2.67638e-07	1	0	0	1	1	0
AAATCCGGCAAGGATTTCTCCTGG	117	471	24	30.142	1776217663	116.8	458379966	11304	4.02564	3.88163	15.626	1.02753	0.375025	0.0246608	0.827187	2.11137e-07	2.11137e-07	1	0	0	1	1	0
AAATCCGGGAAGGATTTCCTCCG	110	450	23	30.142	1776217663	116.8	458379966	10350	4.09091	3.64939	14.9293	0.981718	0.343375	0.0225795	0.805573	1.93318e-07	1.93318e-07	1	0	0	1	1	0
AAATCCGGGAAGGATTTCTCCGG	333	1433	23	30.142	1776217663	116.8	458379966	32959	4.3033	11.0477	47.5416	3.12623	1.09346	0.0719032	0.847397	6.1561e-07	6.1561e-07	1	0	0	1	1	0
AAATCCGTAGAGGATTTCCCCTGG	12	50	24	30.142	1776217663	116.8	458379966	1200	4.16667	0.398116	1.65881	0.10908	0.0398116	0.00261792	0.856165	2.24137e-08	2.24137e-08	1	0	0	1	1	0
AAATCCGTTCC	307	1355	11	30.142	1776217663	116.8	458379966	14905	4.41368	10.1851	44.9539	2.95606	0.494493	0.0325167	0.415672	2.78396e-07	2.78396e-07	1	0	0	1	0	0
AAATCCTACAAGGATTTCGAAGG	7	31	23	30.142	1776217663	116.8	458379966	713	4.42857	0.232234	1.02847	0.0676295	0.0236547	0.00155548	0.872065	1.33175e-08	1.33175e-08	1	0	0	1	1	0
AAATCCTAGAAGGATTTCTCTTG	26	124	23	30.142	1776217663	116.8	458379966	2852	4.76923	0.862584	4.11386	0.270518	0.0946188	0.00622191	0.939147	5.32698e-08	5.32698e-08	1	0	0	1	1	0
AAATCCTAGCAGGATTTCCGGAG	9	36	23	30.142	1776217663	116.8	458379966	828	4	0.298587	1.19435	0.0785375	0.02747	0.00180636	0.787672	1.54654e-08	1.54654e-08	1	0	0	1	1	0
AAATCCTCACAGGATTTCGGGAG	93	408	23	30.142	1776217663	116.8	458379966	9384	4.3871	3.0854	13.5359	0.890091	0.311326	0.0204721	0.863898	1.75275e-07	1.75275e-07	1	0	0	1	1	0
AAATCCTCACAGGATTTCGTGAG	1546	6279	23	30.142	1776217663	116.8	458379966	144417	4.06145	51.2906	208.314	13.6982	4.79122	0.31506	0.799772	2.69743e-06	2.69743e-06	1	0	0	1	1	0
AAATCCTCCAAGGATTCCGAAGG	1418	6027	23	30.142	1776217663	116.8	458379966	138621	4.25035	47.044	199.954	13.1485	4.59893	0.302415	0.83697	2.58917e-06	2.58917e-06	1	0	0	1	1	0
AAATCCTCCAAGGATTCCGAGGG	26	107	23	30.142	1776217663	116.8	458379966	2461	4.11538	0.862584	3.54986	0.233431	0.0816469	0.00536891	0.810393	4.59667e-08	4.59667e-08	1	0	0	1	1	0
AAATCCTCCAAGGATTTCCAGGG	258	1110	23	30.142	1776217663	116.8	458379966	25530	4.30233	8.55948	36.8257	2.42157	0.846991	0.0556962	0.847205	4.76851e-07	4.76851e-07	1	0	0	1	1	0
AAATCCTCCAAGGATTTCCGGAG	263	1096	23	30.142	1776217663	116.8	458379966	25208	4.1673	8.72537	36.3612	2.39103	0.836308	0.0549937	0.820616	4.70836e-07	4.70836e-07	1	0	0	1	1	0
AAATCCTCCAAGGATTTCTGGAG	58	232	23	30.142	1776217663	116.8	458379966	5336	4	1.92423	7.6969	0.50613	0.177029	0.011641	0.787672	9.96661e-08	9.96661e-08	1	0	0	1	1	0
AAATCCTCCAGGAATTCGGGGAG	46	205	23	30.142	1776217663	116.8	458379966	4715	4.45652	1.52611	6.80114	0.447227	0.156426	0.0102862	0.877569	8.8067e-08	8.8067e-08	1	0	0	1	1	0
AAATCCTCCAGGAGTTCCCTGGG	32	135	23	30.142	1776217663	116.8	458379966	3105	4.21875	1.06164	4.4788	0.294515	0.103012	0.00677386	0.830747	5.79954e-08	5.79954e-08	1	0	0	1	1	0
AAATCCTCCAGGATTCCCTCTGGG	241	1009	24	30.142	1776217663	116.8	458379966	24216	4.18672	7.99549	33.4749	2.20123	0.803397	0.0528295	0.860286	4.52308e-07	4.52308e-07	1	0	0	1	1	0
AAATCCTCCAGGATTTCTCCGGG	13	52	23	30.142	1776217663	116.8	458379966	1196	4	0.431292	1.72517	0.113443	0.0396788	0.00260919	0.787672	2.2339e-08	2.2339e-08	1	0	0	1	1	0
AAATCCTCCAGGATTTCTGTCGG	608	2453	23	30.142	1776217663	116.8	458379966	56419	4.03454	20.1712	81.3815	5.35146	1.87177	0.123083	0.794473	1.0538e-06	1.0538e-06	1	0	0	1	1	0
AAATCCTCCAGGGATTCCCCTGGG	264	1108	24	30.142	1776217663	116.8	458379966	26592	4.19697	8.75854	36.7593	2.41721	0.882224	0.058013	0.862391	4.96687e-07	4.96687e-07	1	0	0	1	1	0
AAATCCTCCAGGGGTTCCTCCGGG	90	382	24	30.142	1776217663	116.8	458379966	9168	4.24444	2.98587	12.6733	0.83337	0.30416	0.0200009	0.872146	1.7124e-07	1.7124e-07	1	0	0	1	1	0
AAATCCTCCCAGGATTTCCGAAG	141	574	23	30.142	1776217663	116.8	458379966	13202	4.07092	4.67786	19.0432	1.25224	0.437993	0.0288014	0.801637	2.46588e-07	2.46588e-07	1	0	0	1	1	0
AAATCCTCCCAGGATTTCGCAGG	38	162	23	30.142	1776217663	116.8	458379966	3726	4.26316	1.2607	5.37456	0.353419	0.123615	0.00812863	0.839492	6.95944e-08	6.95944e-08	1	0	0	1	1	0
AAATCCTCCCAGGATTTCTCCGG	731	2955	23	30.142	1776217663	116.8	458379966	67965	4.04241	24.2519	98.036	6.44662	2.25483	0.148272	0.796022	1.26945e-06	1.26945e-06	1	0	0	1	1	0
AAATCCTCCGGGAGTTCCCCGGG	122	494	23	30.142	1776217663	116.8	458379966	11362	4.04918	4.04751	16.3891	1.07771	0.376949	0.0247873	0.797356	2.1222e-07	2.1222e-07	1	0	0	1	1	0
AAATCCTCCGGGATTCCGTCAGG	229	998	23	30.142	1776217663	116.8	458379966	22954	4.35808	7.59737	33.1099	2.17723	0.761529	0.0500764	0.858184	4.28736e-07	4.28736e-07	1	0	0	1	1	0
AAATCCTCGAAGGATTCTCCGGG	3500	14280	23	30.142	1776217663	116.8	458379966	328440	4.08	116.117	473.757	31.1532	10.8964	0.716523	0.803425	6.13462e-06	6.13462e-06	1	0	0	1	1	0
AAATCCTCGAAGGATTTCAGGAG	6	24	23	30.142	1776217663	116.8	458379966	552	4	0.199058	0.796231	0.0523583	0.0183133	0.00120424	0.787672	1.03103e-08	1.03103e-08	1	0	0	1	1	0
AAATCCTCGAAGGATTTCCGGAG	50	202	23	30.142	1776217663	116.8	458379966	4646	4.04	1.65881	6.70161	0.440682	0.154137	0.0101357	0.795548	8.67783e-08	8.67783e-08	1	0	0	1	1	0
AAATCCTCGAAGGATTTCGTGAG	1	5	23	30.142	1776217663	116.8	458379966	115	5	0.0331763	0.165881	0.010908	0.00381527	0.000250884	0.984589	2.14798e-09	2.14798e-09	1	0	0	1	1	0
AAATCCTCGAAGGATTTCTTCGG	628	2593	23	30.142	1776217663	116.8	458379966	59639	4.12898	20.8347	86.0261	5.65688	1.9786	0.130108	0.81307	1.11394e-06	1.11394e-06	1	0	0	1	1	0
AAATCCTCGCAGGATTTCTGCGG	10	43	23	30.142	1776217663	116.8	458379966	989	4.3	0.331763	1.42658	0.0938086	0.0328114	0.0021576	0.846747	1.84726e-08	1.84726e-08	1	0	0	1	1	0
AAATCCTCGCCAGGATTCCGGAG	14	60	23	30.142	1776217663	116.8	458379966	1380	4.28571	0.464468	1.99058	0.130896	0.0457833	0.0030106	0.843934	2.57757e-08	2.57757e-08	1	0	0	1	1	0
AAATCCTCGTCAGGATCTTCTCTG	374	1528	24	30.142	1776217663	116.8	458379966	36672	4.08556	12.4079	50.6934	3.33348	1.21664	0.0800035	0.839499	6.84962e-07	6.84962e-07	1	0	0	1	1	0
AAATCCTCGTCAGGATTTCCCGG	162	669	23	30.142	1776217663	116.8	458379966	15387	4.12963	5.37456	22.1949	1.45949	0.510484	0.0335682	0.813198	2.87399e-07	2.87399e-07	1	0	0	1	1	0
AAATCCTCTAGGAGTTCCCCGGG	3	12	23	30.142	1776217663	116.8	458379966	276	4	0.0995289	0.398116	0.0261792	0.00915666	0.000602121	0.787672	5.15514e-09	5.15514e-09	1	0	0	1	1	0
AAATCCTCTCAGGATTCCACTGG	474	1920	23	30.142	1776217663	116.8	458379966	44160	4.05063	15.7256	63.6985	4.18866	1.46507	0.0963393	0.797642	8.24823e-07	8.24823e-07	1	0	0	1	1	0
AAATCCTCTCAGGATTCCGGACGG	235	1034	24	30.142	1776217663	116.8	458379966	24816	4.4	7.79643	34.3043	2.25577	0.823303	0.0541385	0.90411	4.63515e-07	4.63515e-07	1	0	0	1	1	0
AAATCCTCTCAGGATTTCGTTAG	951	3921	23	30.142	1776217663	116.8	458379966	90183	4.12303	31.5507	130.084	8.55404	2.99194	0.196743	0.811898	1.68444e-06	1.68444e-06	1	0	0	1	1	0
AAATCCTCTGAGGATTCCTGCTGG	17	68	24	30.142	1776217663	116.8	458379966	1632	4	0.563997	2.25599	0.148349	0.0541437	0.00356037	0.821918	3.04826e-08	3.04826e-08	1	0	0	1	1	0
AAATCCTGAAGGAATTTCCCGAGG	101	422	24	30.142	1776217663	116.8	458379966	10128	4.17822	3.35081	14.0004	0.920634	0.33601	0.0220952	0.858538	1.89171e-07	1.89171e-07	1	0	0	1	1	0
AAATCCTGAAGGGATTCCCAGGGGG	196	839	25	30.142	1776217663	116.8	458379966	20975	4.28061	6.50255	27.8349	1.83036	0.695873	0.045759	0.916227	3.91772e-07	3.91772e-07	1	0	0	1	1	0
AAATCCTGAAGGGATTCCCGCAGG	34	146	24	30.142	1776217663	116.8	458379966	3504	4.29412	1.12799	4.84374	0.318513	0.11625	0.00764431	0.882353	6.54479e-08	6.54479e-08	1	0	0	1	1	0
AAATCCTGAAGGGATTCCCGGAGG	91	376	24	30.142	1776217663	116.8	458379966	9024	4.13187	3.01904	12.4743	0.82028	0.299383	0.0196867	0.849014	1.68551e-07	1.68551e-07	1	0	0	1	1	0
AAATCCTGACAAGGATTTCAAGG	175	769	23	30.142	1776217663	116.8	458379966	17687	4.39429	5.80585	25.5126	1.67765	0.586789	0.0385859	0.865313	3.30359e-07	3.30359e-07	1	0	0	1	1	0
AAATCCTGACAAGGATTTCAAGT	18	76	23	30.142	1776217663	116.8	458379966	1748	4.22222	0.597173	2.5214	0.165801	0.0579922	0.00381343	0.831431	3.26492e-08	3.26492e-08	1	0	0	1	1	0
AAATCCTGACAGGAATTCCAGGG	9	37	23	30.142	1776217663	116.8	458379966	851	4.11111	0.298587	1.22752	0.0807191	0.028233	0.00185654	0.809551	1.5895e-08	1.5895e-08	1	0	0	1	1	0
AAATCCTGACCAGGATTCAAGTG	75	311	23	30.142	1776217663	116.8	458379966	7153	4.14667	2.48822	10.3178	0.678476	0.23731	0.015605	0.816553	1.33604e-07	1.33604e-07	1	0	0	1	1	0
AAATCCTGCAAGGATTCCCGTGG	139	606	23	30.142	1776217663	116.8	458379966	13938	4.35971	4.6115	20.1048	1.32205	0.462411	0.0304071	0.858505	2.60335e-07	2.60335e-07	1	0	0	1	1	0
AAATCCTGCAAGGATTCTCCGAAGG	328	1474	25	30.142	1776217663	116.8	458379966	36850	4.4939	10.8818	48.9019	3.21567	1.22255	0.0803918	0.96188	6.88286e-07	6.88286e-07	1	0	0	1	1	0
AAATCCTGCAAGGATTTCCCACG	74	301	23	30.142	1776217663	116.8	458379966	6923	4.06757	2.45505	9.98606	0.65666	0.229679	0.0151032	0.800977	1.29308e-07	1.29308e-07	1	0	0	1	1	0
AAATCCTGCAAGGATTTCCTTCG	700	2928	23	30.142	1776217663	116.8	458379966	67344	4.18286	23.2234	97.1402	6.38771	2.23422	0.146917	0.823679	1.25786e-06	1.25786e-06	1	0	0	1	1	0
AAATCCTGCAAGGATTTCGAGGG	1180	4892	23	30.142	1776217663	116.8	458379966	112516	4.14576	39.148	162.298	10.6724	3.73286	0.245464	0.816375	2.10158e-06	2.10158e-06	1	0	0	1	1	0
AAATCCTGCAAGGATTTCTCCGG	406	1738	23	30.142	1776217663	116.8	458379966	39974	4.28079	13.4696	57.6604	3.79161	1.32619	0.0872071	0.842964	7.46637e-07	7.46637e-07	1	0	0	1	1	0
AAATCCTGCAAGGATTTCTCCTG	44	198	23	30.142	1776217663	116.8	458379966	4554	4.5	1.45976	6.56891	0.431956	0.151085	0.00993499	0.88613	8.50599e-08	8.50599e-08	1	0	0	1	1	0
AAATCCTGCAAGGATTTCTTCGG	86	390	23	30.142	1776217663	116.8	458379966	8970	4.53488	2.85316	12.9388	0.850823	0.297591	0.0195689	0.893	1.67542e-07	1.67542e-07	1	0	0	1	1	0
AAATCCTGCAGGAATTCTTCCCAG	9	37	24	30.142	1776217663	116.8	458379966	888	4.11111	0.298587	1.22752	0.0807191	0.0294605	0.00193726	0.844749	1.65861e-08	1.65861e-08	1	0	0	1	1	0
AAATCCTGCCAAGGATTTCAGAG	138	567	23	30.142	1776217663	116.8	458379966	13041	4.1087	4.57833	18.811	1.23697	0.432652	0.0284502	0.809076	2.43581e-07	2.43581e-07	1	0	0	1	1	0
AAATCCTGCTCAGGATTCCACTG	6	25	23	30.142	1776217663	116.8	458379966	575	4.16667	0.199058	0.829407	0.0545399	0.0190764	0.00125442	0.820491	1.07399e-08	1.07399e-08	1	0	0	1	1	0
AAATCCTGGAAGGATCTCCGGTG	287	1157	23	30.142	1776217663	116.8	458379966	26611	4.03136	9.5216	38.385	2.52411	0.882854	0.0580545	0.793847	4.97042e-07	4.97042e-07	1	0	0	1	1	0
AAATCCTGGAAGGATTCCCGTGG	333	1412	23	30.142	1776217663	116.8	458379966	32476	4.24024	11.0477	46.8449	3.08041	1.07743	0.0708495	0.834979	6.06589e-07	6.06589e-07	1	0	0	1	1	0
AAATCCTGGAAGGATTTCACTCG	345	1399	23	30.142	1776217663	116.8	458379966	32177	4.05507	11.4458	46.4136	3.05205	1.06751	0.0701972	0.798516	6.01004e-07	6.01004e-07	1	0	0	1	1	0
AAATCCTGGAAGGATTTCAGGAG	177	746	23	30.142	1776217663	116.8	458379966	17158	4.21469	5.8722	24.7495	1.62747	0.569239	0.0374318	0.829948	3.20478e-07	3.20478e-07	1	0	0	1	1	0
AAATCCTGGAAGGATTTCCAACG	862	3570	23	30.142	1776217663	116.8	458379966	82110	4.14153	28.598	118.439	7.7883	2.72411	0.179131	0.815542	1.53366e-06	1.53366e-06	1	0	0	1	1	0
AAATCCTGGAAGGATTTCCCAAG	89	376	23	30.142	1776217663	116.8	458379966	8648	4.22472	2.95269	12.4743	0.82028	0.286909	0.0188664	0.831923	1.61528e-07	1.61528e-07	1	0	0	1	1	0
AAATCCTGGAAGGATTTCCCCTTG	5	23	24	30.142	1776217663	116.8	458379966	552	4.6	0.165881	0.763055	0.0501767	0.0183133	0.00120424	0.945206	1.03103e-08	1.03103e-08	1	0	0	1	1	0
AAATCCTGGAAGGATTTCCCGCG	23	98	23	30.142	1776217663	116.8	458379966	2254	4.26087	0.763055	3.25128	0.213796	0.0747794	0.00491732	0.839041	4.21003e-08	4.21003e-08	1	0	0	1	1	0
AAATCCTGGAAGGATTTCCGAAG	35	150	23	30.142	1776217663	116.8	458379966	3450	4.28571	1.16117	4.97644	0.327239	0.114458	0.00752651	0.843934	6.44393e-08	6.44393e-08	1	0	0	1	1	0
AAATCCTGGAAGGATTTCCGCTCG	53	221	24	30.142	1776217663	116.8	458379966	5304	4.16981	1.75834	7.33196	0.482133	0.175967	0.0115712	0.856811	9.90684e-08	9.90684e-08	1	0	0	1	1	0
AAATCCTGGAAGGATTTCCGTCG	101	426	23	30.142	1776217663	116.8	458379966	9798	4.21782	3.35081	14.1331	0.92936	0.325061	0.0213753	0.830565	1.83008e-07	1.83008e-07	1	0	0	1	1	0
AAATCCTGGAAGGATTTCCTCAG	170	719	23	30.142	1776217663	116.8	458379966	16537	4.22941	5.63997	23.8538	1.56857	0.548636	0.0360771	0.832847	3.08879e-07	3.08879e-07	1	0	0	1	1	0
AAATCCTGGAAGGATTTCCTCCG	1971	8206	23	30.142	1776217663	116.8	458379966	188738	4.16337	65.3905	272.245	17.9022	6.26163	0.41175	0.819842	3.52526e-06	3.52526e-06	1	0	0	1	1	0
AAATCCTGGAAGGATTTCCTCTCG	208	922	24	30.142	1776217663	116.8	458379966	22128	4.43269	6.90067	30.5885	2.01143	0.734125	0.0482744	0.910828	4.13308e-07	4.13308e-07	1	0	0	1	1	0
AAATCCTGGAAGGATTTCCTTCAG	49	210	24	30.142	1776217663	116.8	458379966	5040	4.28571	1.62564	6.96702	0.458135	0.167209	0.0109952	0.880627	9.41374e-08	9.41374e-08	1	0	0	1	1	0
AAATCCTGGAAGGATTTCCTTCG	3255	13694	23	30.142	1776217663	116.8	458379966	314962	4.20707	107.989	454.316	29.8748	10.4493	0.68712	0.828447	5.88288e-06	5.88288e-06	1	0	0	1	1	0
AAATCCTGGAAGGATTTCTCCGG	397	1691	23	30.142	1776217663	116.8	458379966	38893	4.25945	13.171	56.1011	3.68908	1.29033	0.0848488	0.838761	7.26446e-07	7.26446e-07	1	0	0	1	1	0
AAATCCTGGAAGGATTTCTCCTG	159	678	23	30.142	1776217663	116.8	458379966	15594	4.26415	5.27503	22.4935	1.47912	0.517351	0.0340198	0.839688	2.91266e-07	2.91266e-07	1	0	0	1	1	0
AAATCCTGGAAGGATTTCTCTGG	47	191	23	30.142	1776217663	116.8	458379966	4393	4.06383	1.55929	6.33667	0.416685	0.145743	0.00958375	0.800241	8.20527e-08	8.20527e-08	1	0	0	1	1	0
AAATCCTGGAAGGATTTCTTCCG	884	3690	23	30.142	1776217663	116.8	458379966	84870	4.17421	29.3278	122.421	8.05009	2.81567	0.185152	0.821976	1.58521e-06	1.58521e-06	1	0	0	1	1	0
AAATCCTGGAGGATTCTCCGAAGG	476	2015	24	30.142	1776217663	116.8	458379966	48360	4.23319	15.7919	66.8502	4.39592	1.60441	0.105502	0.869835	9.03271e-07	9.03271e-07	1	0	0	1	1	0
AAATCCTGGGAAGGATTTCCCTCG	2	8	24	30.142	1776217663	116.8	458379966	192	4	0.0663526	0.26541	0.0174528	0.00636985	0.000418866	0.821918	3.58619e-09	3.58619e-09	1	0	0	1	1	0
AAATCCTGGGAAGGATTTCCTTCG	404	1783	24	30.142	1776217663	116.8	458379966	42792	4.41337	13.4032	59.1533	3.88979	1.41968	0.0933549	0.906856	7.99271e-07	7.99271e-07	1	0	0	1	1	0
AAATCCTGGTCAGGATTCTGGAC	7	33	23	30.142	1776217663	116.8	458379966	759	4.71429	0.232234	1.09482	0.0719927	0.0251808	0.00165583	0.928327	1.41766e-08	1.41766e-08	1	0	0	1	1	0
AAATCCTGTAAGGATTTCTCACG	34	136	23	30.142	1776217663	116.8	458379966	3128	4	1.12799	4.51198	0.296697	0.103775	0.00682403	0.787672	5.8425e-08	5.8425e-08	1	0	0	1	1	0
AAATCCTGTCAAGGATTTCCGAG	120	548	23	30.142	1776217663	116.8	458379966	12604	4.56667	3.98116	18.1806	1.19551	0.418154	0.0274968	0.899258	2.35418e-07	2.35418e-07	1	0	0	1	1	0
AAATCCTGTCCGAATTTCCGGAG	4	17	23	30.142	1776217663	116.8	458379966	391	4.25	0.132705	0.563997	0.0370871	0.0129719	0.000853004	0.836901	7.30312e-09	7.30312e-09	1	0	0	1	1	0
AAATCCTGTTCAGGATTCGTCAG	14	56	23	30.142	1776217663	116.8	458379966	1288	4	0.464468	1.85787	0.122169	0.0427311	0.0028099	0.787672	2.40573e-08	2.40573e-08	1	0	0	1	1	0
AAATCCTTCAAGGATTCCTCCTGG	65	288	24	30.142	1776217663	116.8	458379966	6912	4.43077	2.15646	9.55477	0.6283	0.229315	0.0150792	0.910432	1.29103e-07	1.29103e-07	1	0	0	1	1	0
AAATCCTTCAAGGATTTCCAGGG	37	149	23	30.142	1776217663	116.8	458379966	3427	4.02703	1.22752	4.94327	0.325058	0.113695	0.00747633	0.792994	6.40097e-08	6.40097e-08	1	0	0	1	1	0
AAATCCTTCAAGGATTTCGGGGG	67	270	23	30.142	1776217663	116.8	458379966	6210	4.02985	2.22281	8.9576	0.589031	0.206025	0.0135477	0.79355	1.15991e-07	1.15991e-07	1	0	0	1	1	0
AAATCCTTCAGGATTCCTCCTGG	455	1851	23	30.142	1776217663	116.8	458379966	42573	4.06813	15.0952	61.4093	4.03813	1.41241	0.0928771	0.801088	7.95181e-07	7.95181e-07	1	0	0	1	1	0
AAATCCTTCAGGGATTCCTTCAGG	784	3234	24	30.142	1776217663	116.8	458379966	77616	4.125	26.0102	107.292	7.05528	2.57501	0.169327	0.847603	1.44972e-06	1.44972e-06	1	0	0	1	1	0
AAATCCTTCAGGGATTCCTTCCGG	582	2581	24	30.142	1776217663	116.8	458379966	61944	4.43471	19.3086	85.628	5.6307	2.05507	0.135137	0.911242	1.15699e-06	1.15699e-06	1	0	0	1	1	0
AAATCCTTCCAAGATTCCCCGGG	172	722	23	30.142	1776217663	116.8	458379966	16606	4.19767	5.70632	23.9533	1.57511	0.550926	0.0362276	0.826597	3.10168e-07	3.10168e-07	1	0	0	1	1	0
AAATCCTTCCAAGATTTCCGGAG	265	1138	23	30.142	1776217663	116.8	458379966	26174	4.29434	8.79172	37.7546	2.48266	0.868356	0.0571011	0.845632	4.88879e-07	4.88879e-07	1	0	0	1	1	0
AAATCCTTCCAAGATTTCCGGGG	136	583	23	30.142	1776217663	116.8	458379966	13409	4.28676	4.51198	19.3418	1.27187	0.444861	0.029253	0.844141	2.50454e-07	2.50454e-07	1	0	0	1	1	0
AAATCCTTCCAAGGATTTCGCAGG	853	3487	24	30.142	1776217663	116.8	458379966	83688	4.08792	28.2994	115.686	7.60723	2.77646	0.182573	0.839985	1.56313e-06	1.56313e-06	1	0	0	1	1	0
AAATCCTTCCACAGATTTCCCTGG	40	163	24	30.142	1776217663	116.8	458379966	3912	4.075	1.32705	5.40774	0.3556	0.129786	0.0085344	0.837329	7.30686e-08	7.30686e-08	1	0	0	1	1	0
AAATCCTTCCAGAGATTCCCGTGG	467	1929	24	30.142	1776217663	116.8	458379966	46296	4.13062	15.4933	63.9971	4.2083	1.53593	0.100999	0.848758	8.64719e-07	8.64719e-07	1	0	0	1	1	0
AAATCCTTCCAGGAATTTCCCTGG	151	628	24	30.142	1776217663	116.8	458379966	15072	4.15894	5.00962	20.8347	1.37004	0.500033	0.032881	0.854577	2.81516e-07	2.81516e-07	1	0	0	1	1	0
AAATCCTTCCAGGAGTTCCCCCGG	770	3201	24	30.142	1776217663	116.8	458379966	76824	4.15714	25.5457	106.197	6.98329	2.54874	0.167599	0.854208	1.43492e-06	1.43492e-06	1	0	0	1	1	0
AAATCCTTCCAGGAGTTCCCCGG	3881	15793	23	30.142	1776217663	116.8	458379966	363239	4.06931	128.757	523.953	34.4539	12.0509	0.792441	0.80132	6.7846e-06	6.7846e-06	1	0	0	1	1	0
AAATCCTTCCAGGATTCCGAAGGG	85	369	24	30.142	1776217663	116.8	458379966	8856	4.34118	2.81999	12.2421	0.805009	0.293809	0.0193202	0.892023	1.65413e-07	1.65413e-07	1	0	0	1	1	0
AAATCCTTCCAGGATTGTCCGGG	2180	9437	23	30.142	1776217663	116.8	458379966	217051	4.3289	72.3243	313.085	20.5877	7.20095	0.473518	0.852438	4.05409e-06	4.05409e-06	1	0	0	1	1	0
AAATCCTTCCGGAATTCCGGATG	25	120	23	30.142	1776217663	116.8	458379966	2760	4.8	0.829407	3.98116	0.261792	0.0915666	0.00602121	0.945206	5.15514e-08	5.15514e-08	1	0	0	1	1	0
AAATCCTTCGAGGATTCCAGGAG	48	202	23	30.142	1776217663	116.8	458379966	4646	4.20833	1.59246	6.70161	0.440682	0.154137	0.0101357	0.828696	8.67783e-08	8.67783e-08	1	0	0	1	1	0
AAATCCTTCGAGGATTCCTCCGGG	254	1083	24	30.142	1776217663	116.8	458379966	25992	4.26378	8.42678	35.9299	2.36267	0.862318	0.056704	0.876119	4.8548e-07	4.8548e-07	1	0	0	1	1	0
AAATCCTTCGGGATTCCTTCAGG	163	683	23	30.142	1776217663	116.8	458379966	15709	4.19018	5.40774	22.6594	1.49003	0.521166	0.0342707	0.825122	2.93414e-07	2.93414e-07	1	0	0	1	1	0
AAATCCTTCGGGGATTCCTCCCGG	1	4	24	30.142	1776217663	116.8	458379966	96	4	0.0331763	0.132705	0.00872638	0.00318492	0.000209433	0.821918	1.79309e-09	1.79309e-09	1	0	0	1	1	0
AAATCCTTCTCAGGATTCTGGG	87	381	22	30.142	1776217663	116.8	458379966	8382	4.37931	2.88634	12.6402	0.831188	0.278084	0.0182861	0.82487	1.56559e-07	1.56559e-07	1	0	0	1	1	0
AAATCCTTGCAAGATTTCCGGAG	199	818	23	30.142	1776217663	116.8	458379966	18814	4.11055	6.60208	27.1382	1.78455	0.624179	0.0410446	0.809441	3.51409e-07	3.51409e-07	1	0	0	1	1	0
AAATCCTTGGAGGATTGCCTTCG	2	10	23	30.142	1776217663	116.8	458379966	230	5	0.0663526	0.331763	0.021816	0.00763055	0.000501767	0.984589	4.29595e-09	4.29595e-09	1	0	0	1	1	0
AAATCCTTGTCAGGATTCTGGG	634	2775	22	30.142	1776217663	116.8	458379966	61050	4.37697	21.0338	92.0642	6.05393	2.02541	0.133186	0.82443	1.1403e-06	1.1403e-06	1	0	0	1	1	0
AAATCG	205	1074	6	30.142	1776217663	116.8	458379966	6444	5.23902	6.80114	35.6313	2.34303	0.213788	0.0140582	0.269128	1.20361e-07	1.20361e-07	1	0	0	1	0	0
AAATCGAACCG	114	719	11	30.142	1776217663	116.8	458379966	7909	6.30702	3.7821	23.8538	1.56857	0.262391	0.0172542	0.593983	1.47725e-07	1.47725e-07	1	0	0	1	1	0
AAATCGAAGC	465	4085	10	30.142	1776217663	116.8	458379966	40850	8.78495	15.427	135.525	8.91182	1.35525	0.0891182	0.752136	7.62999e-07	7.62999e-07	1	0	0	1	1	0
AAATCGAATCC	319	1472	11	30.142	1776217663	116.8	458379966	16192	4.61442	10.5832	48.8355	3.21131	0.537191	0.0353244	0.434577	3.02435e-07	3.02435e-07	1	0	0	1	0	0
AAATCGAATCG	73861	615611	11	30.142	1776217663	116.8	458379966	6771721	8.33472	2450.43	20423.7	1343.01	224.661	14.7732	0.784949	0.000126483	0.000126483	1	1	1	1	1	1
AAATCGAATCTCG	54	390	13	30.142	1776217663	116.8	458379966	5070	7.22222	1.79152	12.9388	0.850823	0.168204	0.0110607	0.803844	9.46977e-08	9.46977e-08	1	0	0	1	1	0
AAATCGAGTCC	24	98	11	30.142	1776217663	116.8	458379966	1078	4.08333	0.796231	3.25128	0.213796	0.035764	0.00235176	0.384561	2.01349e-08	2.01349e-08	1	0	0	1	0	0
AAATCGATTCG	4	16	11	30.142	1776217663	116.8	458379966	176	4	0.132705	0.530821	0.0349055	0.00583903	0.000383961	0.376712	3.28734e-09	3.28734e-09	1	0	0	1	0	0
AAATCGCAATG	137	768	11	30.142	1776217663	116.8	458379966	8448	5.60584	4.54515	25.4794	1.67547	0.280273	0.0184301	0.527947	1.57792e-07	1.57792e-07	1	0	0	1	1	0
AAATCGG	12	123	7	30.142	1776217663	116.8	458379966	861	10.25	0.398116	4.08068	0.268336	0.0285648	0.00187835	0.614298	1.60818e-08	1.60818e-08	1	0	0	1	1	0
AAATCT	112	549	6	30.142	1776217663	116.8	458379966	3294	4.90179	3.71574	18.2138	1.1977	0.109283	0.00718618	0.251804	6.15255e-08	6.15255e-08	1	0	0	1	0	0
AAATCTAT	845	10842	8	30.142	1776217663	116.8	458379966	86736	12.8308	28.034	359.697	23.6529	2.87758	0.189223	0.87882	1.62006e-06	1.62006e-06	1	0	0	1	1	0
AAATCTATTCTC	6	24	12	30.142	1776217663	116.8	458379966	288	4	0.199058	0.796231	0.0523583	0.00955477	0.0006283	0.410959	5.37928e-09	5.37928e-09	1	0	0	1	0	0
AAATCTC	3	12	7	30.142	1776217663	116.8	458379966	84	4	0.0995289	0.398116	0.0261792	0.00278681	0.000183254	0.239726	1.56896e-09	1.56896e-09	1	0	0	1	0	0
AAATCTCATGGAGATTCCTCTG	1	4	22	30.142	1776217663	116.8	458379966	88	4	0.0331763	0.132705	0.00872638	0.00291951	0.00019198	0.753425	1.64367e-09	1.64367e-09	1	0	0	1	1	0
AAATCTCCAAGAGATTCCAGAGG	80	349	23	30.142	1776217663	116.8	458379966	8027	4.3625	2.6541	11.5785	0.761377	0.266306	0.0175117	0.859054	1.49929e-07	1.49929e-07	1	0	0	1	1	0
AAATCTCCACGGAGATTCCTCTGG	56	235	24	30.142	1776217663	116.8	458379966	5640	4.19643	1.85787	7.79643	0.512675	0.187114	0.0123042	0.86228	1.05344e-07	1.05344e-07	1	0	0	1	1	0
AAATCTCCGGATGAATCCGGGAG	410	1697	23	30.142	1776217663	116.8	458379966	39031	4.13902	13.6023	56.3002	3.70217	1.2949	0.0851499	0.815048	7.29023e-07	7.29023e-07	1	0	0	1	1	0
AAATCTCGGAAGATTCCCTTCGG	692	2824	23	30.142	1776217663	116.8	458379966	64952	4.08092	22.958	93.6899	6.16083	2.15487	0.141699	0.803607	1.21318e-06	1.21318e-06	1	0	0	1	1	0
AAATCTCGGGAGATTCCCTTCGG	66	274	23	30.142	1776217663	116.8	458379966	6302	4.15152	2.18964	9.0903	0.597757	0.209077	0.0137484	0.817508	1.17709e-07	1.17709e-07	1	0	0	1	1	0
AAATCTCT	103	800	8	30.142	1776217663	116.8	458379966	6400	7.76699	3.41716	26.541	1.74528	0.212328	0.0139622	0.531986	1.1954e-07	1.1954e-07	1	0	0	1	1	0
AAATCTCTCCAGAGATTCCTCCGG	55	229	24	30.142	1776217663	116.8	458379966	5496	4.16364	1.8247	7.59737	0.499586	0.182337	0.0119901	0.855542	1.02655e-07	1.02655e-07	1	0	0	1	1	0
AAATCTCTCCAGAGATTTCTTCTG	177	731	24	30.142	1776217663	116.8	458379966	17544	4.12994	5.8722	24.2519	1.59475	0.582045	0.0382739	0.848619	3.27688e-07	3.27688e-07	1	0	0	1	1	0
AAATCTCTGTGAGATTCCCGGTG	2	10	23	30.142	1776217663	116.8	458379966	230	5	0.0663526	0.331763	0.021816	0.00763055	0.000501767	0.984589	4.29595e-09	4.29595e-09	1	0	0	1	1	0
AAATCTCTTGGAGATTCTCTCTG	566	2340	23	30.142	1776217663	116.8	458379966	53820	4.13428	18.7778	77.6325	5.10494	1.78555	0.117414	0.814113	1.00525e-06	1.00525e-06	1	0	0	1	1	0
AAATCTG	10	80	7	30.142	1776217663	116.8	458379966	560	8	0.331763	2.6541	0.174528	0.0185787	0.00122169	0.479452	1.04597e-08	1.04597e-08	1	0	0	1	0	0
AAATCTGGAAGATTTCCCTCCGG	31	140	23	30.142	1776217663	116.8	458379966	3220	4.51613	1.02847	4.64468	0.305423	0.106828	0.00702474	0.889307	6.01433e-08	6.01433e-08	1	0	0	1	1	0
AAATCTGT	21	112	8	30.142	1776217663	116.8	458379966	896	5.33333	0.696702	3.71574	0.244339	0.029726	0.00195471	0.365297	1.67355e-08	1.67355e-08	1	0	0	1	0	0
AAATCTT	24	96	7	30.142	1776217663	116.8	458379966	672	4	0.796231	3.18492	0.209433	0.0222945	0.00146603	0.239726	1.25517e-08	1.25517e-08	1	0	0	1	0	0
AAATCTTGC	20	80	9	30.142	1776217663	116.8	458379966	720	4	0.663526	2.6541	0.174528	0.0238869	0.00157075	0.308219	1.34482e-08	1.34482e-08	1	0	0	1	0	0
AAATG	808	4248	5	30.142	1776217663	116.8	458379966	21240	5.25743	26.8064	140.933	9.26742	0.704664	0.0463371	0.225061	3.96722e-07	3.96722e-07	1	0	0	1	0	0
AAATGAAATGAG	129	627	12	30.142	1776217663	116.8	458379966	7524	4.86047	4.27974	20.8015	1.36786	0.249618	0.0164143	0.499363	1.40534e-07	1.40534e-07	1	0	0	1	0	0
AAATGAAATTG	171	886	11	30.142	1776217663	116.8	458379966	9746	5.18129	5.67315	29.3942	1.93289	0.323336	0.0212618	0.487964	1.82036e-07	1.82036e-07	1	0	0	1	0	0
AAATGAAC	436	4867	8	30.142	1776217663	116.8	458379966	38936	11.1628	14.4649	161.469	10.6178	1.29175	0.0849426	0.764579	7.27249e-07	7.27249e-07	1	0	0	1	1	0
AAATGAAGAAC	20	83	11	30.142	1776217663	116.8	458379966	913	4.15	0.663526	2.75363	0.181072	0.03029	0.0019918	0.390839	1.70531e-08	1.70531e-08	1	0	0	1	0	0
AAATGAAT	453	4224	8	30.142	1776217663	116.8	458379966	33792	9.3245	15.0289	140.137	9.21506	1.12109	0.0737205	0.638665	6.31169e-07	6.31169e-07	1	0	0	1	1	0
AAATGAATG	222	1577	9	30.142	1776217663	116.8	458379966	14193	7.1036	7.36514	52.319	3.44038	0.470871	0.0309634	0.547367	2.65098e-07	2.65098e-07	1	0	0	1	1	0
AAATGAATTCCTATCGGAATTC	36	146	22	30.142	1776217663	116.8	458379966	3212	4.05556	1.19435	4.84374	0.318513	0.106562	0.00700729	0.763889	5.99939e-08	5.99939e-08	1	0	0	1	1	0
AAATGACAATC	30	126	11	30.142	1776217663	116.8	458379966	1386	4.2	0.995289	4.18021	0.274881	0.0459823	0.00302369	0.395548	2.58878e-08	2.58878e-08	1	0	0	1	0	0
AAATGACAATG	201	1125	11	30.142	1776217663	116.8	458379966	12375	5.59701	6.66844	37.3233	2.4543	0.410557	0.0269973	0.527116	2.31141e-07	2.31141e-07	1	0	0	1	1	0
AAATGACAGAG	12	50	11	30.142	1776217663	116.8	458379966	550	4.16667	0.398116	1.65881	0.10908	0.018247	0.00119988	0.392409	1.02729e-08	1.02729e-08	1	0	0	1	0	0
AAATGAG	40	175	7	30.142	1776217663	116.8	458379966	1225	4.375	1.32705	5.80585	0.381779	0.040641	0.00267246	0.2622	2.28806e-08	2.28806e-08	1	0	0	1	0	0
AAATGAGAATG	190	1241	11	30.142	1776217663	116.8	458379966	13651	6.53158	6.3035	41.1718	2.70736	0.45289	0.029781	0.615132	2.54974e-07	2.54974e-07	1	0	0	1	1	0
AAATGAGT	15	64	8	30.142	1776217663	116.8	458379966	512	4.26667	0.497644	2.12328	0.139622	0.0169863	0.00111698	0.292238	9.56317e-09	9.56317e-09	1	0	0	1	0	0
AAATGAT	1863	28339	7	30.142	1776217663	116.8	458379966	198373	15.2115	61.8074	940.183	61.8243	6.58128	0.43277	0.911648	3.70522e-06	3.70522e-06	1	0	0	1	1	0
AAATGATC	42	396	8	30.142	1776217663	116.8	458379966	3168	9.42857	1.3934	13.1378	0.863912	0.105103	0.0069113	0.645793	5.91721e-08	5.91721e-08	1	0	0	1	1	0
AAATGATG	31	332	8	30.142	1776217663	116.8	458379966	2656	10.7097	1.02847	11.0145	0.72429	0.0881162	0.00579432	0.73354	4.96089e-08	4.96089e-08	1	0	0	1	1	0
AAATGC	36	144	6	30.142	1776217663	116.8	458379966	864	4	1.19435	4.77739	0.31415	0.0286643	0.0018849	0.20548	1.61378e-08	1.61378e-08	1	0	0	1	0	0
AAATGCAGAGC	51	278	11	30.142	1776217663	116.8	458379966	3058	5.45098	1.69199	9.22301	0.606484	0.101453	0.00667132	0.513363	5.71175e-08	5.71175e-08	1	0	0	1	1	0
AAATGCCATTG	146	682	11	30.142	1776217663	116.8	458379966	7502	4.67123	4.84374	22.6262	1.48785	0.248889	0.0163663	0.439928	1.40123e-07	1.40123e-07	1	0	0	1	0	0
AAATGCCATTGTGATGGC	6	24	18	30.142	1776217663	116.8	458379966	432	4	0.199058	0.796231	0.0523583	0.0143322	0.00094245	0.616439	8.06892e-09	8.06892e-09	1	0	0	1	1	0
AAATGCTAATGC	10	40	12	30.142	1776217663	116.8	458379966	480	4	0.331763	1.32705	0.0872638	0.0159246	0.00104717	0.410959	8.96547e-09	8.96547e-09	1	0	0	1	0	0
AAATGG	76	645	6	30.142	1776217663	116.8	458379966	3870	8.48684	2.5214	21.3987	1.40713	0.128392	0.00844278	0.435968	7.22841e-08	7.22841e-08	1	0	0	1	0	0
AAATGGAACAG	63	333	11	30.142	1776217663	116.8	458379966	3663	5.28571	2.09011	11.0477	0.726472	0.121525	0.00799119	0.497799	6.84177e-08	6.84177e-08	1	0	0	1	0	0
AAATGGAACCG	93	745	11	30.142	1776217663	116.8	458379966	8195	8.01075	3.0854	24.7163	1.62529	0.27188	0.0178782	0.754438	1.53067e-07	1.53067e-07	1	0	0	1	1	0
AAATGGAACTG	175	1325	11	30.142	1776217663	116.8	458379966	14575	7.57143	5.80585	43.9586	2.89061	0.483544	0.0317968	0.713063	2.72233e-07	2.72233e-07	1	0	0	1	1	0
AAATGGAACTGC	7	47	12	30.142	1776217663	116.8	458379966	564	6.71429	0.232234	1.55929	0.102535	0.0187114	0.00123042	0.689824	1.05344e-08	1.05344e-08	1	0	0	1	1	0
AAATGGAACTGG	415	2142	12	30.142	1776217663	116.8	458379966	25704	5.16145	13.7682	71.0636	4.67298	0.852763	0.0560757	0.530286	4.80101e-07	4.80101e-07	1	0	0	1	1	0
AAATGGAACTGT	17	93	12	30.142	1776217663	116.8	458379966	1116	5.47059	0.563997	3.0854	0.202888	0.0370247	0.00243466	0.562047	2.08447e-08	2.08447e-08	1	0	0	1	1	0
AAATGGAATAG	200	1533	11	30.142	1776217663	116.8	458379966	16863	7.665	6.63526	50.8593	3.34439	0.559452	0.0367883	0.721875	3.14968e-07	3.14968e-07	1	0	0	1	1	0
AAATGGAATG	2	15	10	30.142	1776217663	116.8	458379966	150	7.5	0.0663526	0.497644	0.0327239	0.00497644	0.000327239	0.642124	2.80171e-09	2.80171e-09	1	0	0	1	1	0
AAATGGAATGG	1269	9994	11	30.142	1776217663	116.8	458379966	109934	7.87549	42.1007	331.564	21.8029	3.6472	0.239832	0.741699	2.05335e-06	2.05335e-06	1	0	0	1	1	0
AAATGGAATTGG	3779	28486	12	30.142	1776217663	116.8	458379966	341832	7.53797	125.373	945.06	62.1449	11.3407	0.745739	0.77445	6.38476e-06	6.38476e-06	1	0	0	1	1	0
AAATGGACTGG	312	1606	11	30.142	1776217663	116.8	458379966	17666	5.14744	10.351	53.2811	3.50364	0.586092	0.0385401	0.484776	3.29967e-07	3.29967e-07	1	0	0	1	0	0
AAATGGCAATTG	138	566	12	30.142	1776217663	116.8	458379966	6792	4.10145	4.57833	18.7778	1.23478	0.225333	0.0148174	0.421382	1.26861e-07	1.26861e-07	1	0	0	1	0	0
AAATGGCATTG	419	1976	11	30.142	1776217663	116.8	458379966	21736	4.71599	13.9009	65.5564	4.31083	0.72112	0.0474192	0.444143	4.05986e-07	4.05986e-07	1	0	0	1	0	0
AAATGGTAATG	67	418	11	30.142	1776217663	116.8	458379966	4598	6.23881	2.22281	13.8677	0.911907	0.152545	0.010031	0.587559	8.58817e-08	8.58817e-08	1	0	0	1	1	0
AAATGGTCATG	38	238	11	30.142	1776217663	116.8	458379966	2618	6.26316	1.2607	7.89596	0.51922	0.0868555	0.00571142	0.589852	4.88992e-08	4.88992e-08	1	0	0	1	1	0
AAATGGTCTTCAGCAAGACCAG	492	2020	22	30.142	1776217663	116.8	458379966	44440	4.10569	16.3227	67.0161	4.40682	1.47435	0.0969501	0.773333	8.30053e-07	8.30053e-07	1	0	0	1	1	0
AAATGT	1207	13574	6	30.142	1776217663	116.8	458379966	81444	11.2461	40.0438	450.335	29.613	2.70201	0.177678	0.577709	1.52122e-06	1.52122e-06	1	0	0	1	1	0
AAATGTAAT	21	190	9	30.142	1776217663	116.8	458379966	1710	9.04762	0.696702	6.3035	0.414503	0.0567315	0.00373053	0.697163	3.19395e-08	3.19395e-08	1	0	0	1	1	0
AAATGTG	8	32	7	30.142	1776217663	116.8	458379966	224	4	0.26541	1.06164	0.0698111	0.00743149	0.000488678	0.239726	4.18388e-09	4.18388e-09	1	0	0	1	0	0
AAATGTGCGGT	7	28	11	30.142	1776217663	116.8	458379966	308	4	0.232234	0.928936	0.0610847	0.0102183	0.000671932	0.376712	5.75284e-09	5.75284e-09	1	0	0	1	0	0
AAATGTT	86	344	7	30.142	1776217663	116.8	458379966	2408	4	2.85316	11.4126	0.750469	0.0798885	0.00525328	0.239726	4.49768e-08	4.49768e-08	1	0	0	1	0	0
AAATT	887	5940	5	30.142	1776217663	116.8	458379966	29700	6.69673	29.4274	197.067	12.9587	0.985336	0.0647934	0.286675	5.54738e-07	5.54738e-07	1	0	0	1	0	0
AAATTAAATTC	205	1794	11	30.142	1776217663	116.8	458379966	19734	8.75122	6.80114	59.5183	3.91378	0.654701	0.0430516	0.824173	3.68593e-07	3.68593e-07	1	0	0	1	1	0
AAATTAAATTG	5	23	11	30.142	1776217663	116.8	458379966	253	4.6	0.165881	0.763055	0.0501767	0.0083936	0.000551944	0.433219	4.72555e-09	4.72555e-09	1	0	0	1	0	0
AAATTAAATTT	412	2564	11	30.142	1776217663	116.8	458379966	28204	6.2233	13.6686	85.064	5.59361	0.935704	0.0615297	0.586099	5.26796e-07	5.26796e-07	1	0	0	1	1	0
AAATTAAC	122	828	8	30.142	1776217663	116.8	458379966	6624	6.78689	4.04751	27.47	1.80636	0.21976	0.0144509	0.464855	1.23723e-07	1.23723e-07	1	0	0	1	0	0
AAATTAAG	619	7425	8	30.142	1776217663	116.8	458379966	59400	11.9952	20.5361	246.334	16.1984	1.97067	0.129587	0.821586	1.10948e-06	1.10948e-06	1	0	0	1	1	0
AAATTAAT	961	7457	8	30.142	1776217663	116.8	458379966	59656	7.75963	31.8824	247.396	16.2682	1.97917	0.130145	0.531481	1.11426e-06	1.11426e-06	1	0	0	1	1	0
AAATTAATATT	12	60	11	30.142	1776217663	116.8	458379966	660	5	0.398116	1.99058	0.130896	0.0218964	0.00143985	0.470891	1.23275e-08	1.23275e-08	1	0	0	1	0	0
AAATTAC	800	6633	7	30.142	1776217663	116.8	458379966	46431	8.29125	26.541	220.058	14.4705	1.54041	0.101294	0.496907	8.67241e-07	8.67241e-07	1	0	0	1	0	0
AAATTACAATT	1	8	11	30.142	1776217663	116.8	458379966	88	8	0.0331763	0.26541	0.0174528	0.00291951	0.00019198	0.753425	1.64367e-09	1.64367e-09	1	0	0	1	1	0
AAATTACCAAGGAATTTCCCTGG	7	32	23	30.142	1776217663	116.8	458379966	736	4.57143	0.232234	1.06164	0.0698111	0.0244178	0.00160565	0.900196	1.3747e-08	1.3747e-08	1	0	0	1	1	0
AAATTACCCCGAGGGGGTAAC	183	867	21	30.142	1776217663	116.8	458379966	18207	4.7377	6.07126	28.7638	1.89144	0.604041	0.0397203	0.851814	3.40071e-07	3.40071e-07	1	0	0	1	1	0
AAATTACGAG	132	629	10	30.142	1776217663	116.8	458379966	6290	4.76515	4.37927	20.8679	1.37222	0.208679	0.0137222	0.407975	1.17485e-07	1.17485e-07	1	0	0	1	0	0
AAATTACT	143	1585	8	30.142	1776217663	116.8	458379966	12680	11.0839	4.74421	52.5844	3.45783	0.420675	0.0276626	0.759173	2.36838e-07	2.36838e-07	1	0	0	1	1	0
AAATTAG	15	60	7	30.142	1776217663	116.8	458379966	420	4	0.497644	1.99058	0.130896	0.013934	0.00091627	0.239726	7.84478e-09	7.84478e-09	1	0	0	1	0	0
AAATTAGG	123	1557	8	30.142	1776217663	116.8	458379966	12456	12.6585	4.08068	51.6555	3.39675	0.413244	0.027174	0.867023	2.32654e-07	2.32654e-07	1	0	0	1	1	0
AAATTAT	64	530	7	30.142	1776217663	116.8	458379966	3710	8.28125	2.12328	17.5834	1.15625	0.123084	0.00809372	0.496308	6.92956e-08	6.92956e-08	1	0	0	1	0	0
AAATTATAATT	7	53	11	30.142	1776217663	116.8	458379966	583	7.57143	0.232234	1.75834	0.115625	0.0193418	0.00127187	0.713063	1.08893e-08	1.08893e-08	1	0	0	1	1	0
AAATTATTCAAG	11	49	12	30.142	1776217663	116.8	458379966	588	4.45455	0.364939	1.62564	0.106898	0.0195077	0.00128278	0.457659	1.09827e-08	1.09827e-08	1	0	0	1	0	0
AAATTC	2023	33338	6	30.142	1776217663	116.8	458379966	200028	16.4795	67.1156	1106.03	72.7301	6.63619	0.43638	0.846549	3.73613e-06	3.73613e-06	1	0	0	1	1	0
AAATTCAATCG	24	151	11	30.142	1776217663	116.8	458379966	1661	6.29167	0.796231	5.00962	0.329421	0.0551058	0.00362363	0.592537	3.10243e-08	3.10243e-08	1	0	0	1	1	0
AAATTCAC	66	706	8	30.142	1776217663	116.8	458379966	5648	10.697	2.18964	23.4225	1.54021	0.18738	0.0123217	0.732669	1.05494e-07	1.05494e-07	1	0	0	1	1	0
AAATTCACAG	6	29	10	30.142	1776217663	116.8	458379966	290	4.83333	0.199058	0.962113	0.0632663	0.00962113	0.000632663	0.413813	5.41664e-09	5.41664e-09	1	0	0	1	0	0
AAATTCACCGAAATTTCCAGGGG	7	33	23	30.142	1776217663	116.8	458379966	759	4.71429	0.232234	1.09482	0.0719927	0.0251808	0.00165583	0.928327	1.41766e-08	1.41766e-08	1	0	0	1	1	0
AAATTCACTGGAATTTCCAGGGG	75	322	23	30.142	1776217663	116.8	458379966	7406	4.29333	2.48822	10.6828	0.702474	0.245704	0.0161569	0.845434	1.3833e-07	1.3833e-07	1	0	0	1	1	0
AAATTCAG	3428	38893	8	30.142	1776217663	116.8	458379966	311144	11.3457	113.728	1290.33	84.8488	10.3226	0.678791	0.777102	5.81157e-06	5.81157e-06	1	0	0	1	1	0
AAATTCAGAG	273	1421	10	30.142	1776217663	116.8	458379966	14210	5.20513	9.05713	47.1435	3.10005	0.471435	0.0310005	0.445645	2.65415e-07	2.65415e-07	1	0	0	1	0	0
AAATTCAGAGAAATTCCGTGAGG	5	20	23	30.142	1776217663	116.8	458379966	460	4	0.165881	0.663526	0.0436319	0.0152611	0.00100353	0.787672	8.59191e-09	8.59191e-09	1	0	0	1	1	0
AAATTCAGG	489	3987	9	30.142	1776217663	116.8	458379966	35883	8.15337	16.2232	132.274	8.69802	1.19046	0.0782822	0.628257	6.70225e-07	6.70225e-07	1	0	0	1	1	0
AAATTCAGTTC	7	43	11	30.142	1776217663	116.8	458379966	473	6.14286	0.232234	1.42658	0.0938086	0.0156924	0.0010319	0.578523	8.83472e-09	8.83472e-09	1	0	0	1	1	0
AAATTCAT	361	4381	8	30.142	1776217663	116.8	458379966	35048	12.1357	11.9766	145.345	9.55757	1.16276	0.0764606	0.831215	6.54629e-07	6.54629e-07	1	0	0	1	1	0
AAATTCATCCGAATTTCCAGAGG	596	2409	23	30.142	1776217663	116.8	458379966	55407	4.04195	19.7731	79.9217	5.25547	1.8382	0.120876	0.795932	1.0349e-06	1.0349e-06	1	0	0	1	1	0
AAATTCATCCGAATTTCCAGGGG	137	576	23	30.142	1776217663	116.8	458379966	13248	4.20438	4.54515	19.1095	1.2566	0.43952	0.0289018	0.827918	2.47447e-07	2.47447e-07	1	0	0	1	1	0
AAATTCATCCGAATTTCCTGGGG	116	468	23	30.142	1776217663	116.8	458379966	10764	4.03448	3.84845	15.5265	1.02099	0.35711	0.0234827	0.794462	2.01051e-07	2.01051e-07	1	0	0	1	1	0
AAATTCATTCGAAGTTCCAGGGG	46	186	23	30.142	1776217663	116.8	458379966	4278	4.04348	1.52611	6.17079	0.405777	0.141928	0.00933287	0.796233	7.99047e-08	7.99047e-08	1	0	0	1	1	0
AAATTCATTCGAATTTCCAGCGG	274	1155	23	30.142	1776217663	116.8	458379966	26565	4.21533	9.0903	38.3186	2.51974	0.881328	0.0579541	0.830074	4.96183e-07	4.96183e-07	1	0	0	1	1	0
AAATTCATTCGAATTTCCGGGGC	10	41	23	30.142	1776217663	116.8	458379966	943	4.1	0.331763	1.36023	0.0894454	0.0312852	0.00205725	0.807363	1.76134e-08	1.76134e-08	1	0	0	1	1	0
AAATTCC	840	10070	7	30.142	1776217663	116.8	458379966	70490	11.9881	27.8681	334.085	21.9687	2.3386	0.153781	0.718465	1.31662e-06	1.31662e-06	1	0	0	1	1	0
AAATTCCAACGAATTTCCCCTGG	437	1760	23	30.142	1776217663	116.8	458379966	40480	4.02746	14.498	58.3903	3.83961	1.34298	0.088311	0.793079	7.56088e-07	7.56088e-07	1	0	0	1	1	0
AAATTCCAACGGAATGTCAAGG	2	8	22	30.142	1776217663	116.8	458379966	176	4	0.0663526	0.26541	0.0174528	0.00583903	0.000383961	0.753425	3.28734e-09	3.28734e-09	1	0	0	1	1	0
AAATTCCAACGGAATTTCAGGGG	11	51	23	30.142	1776217663	116.8	458379966	1173	4.63636	0.364939	1.69199	0.111261	0.0389158	0.00255901	0.912983	2.19094e-08	2.19094e-08	1	0	0	1	1	0
AAATTCCAAGAATTTCACTGG	333	1390	21	30.142	1776217663	116.8	458379966	29190	4.17417	11.0477	46.115	3.03242	0.968416	0.0636808	0.750494	5.45212e-07	5.45212e-07	1	0	0	1	1	0
AAATTCCAAGAATTTCTCTAG	48	195	21	30.142	1776217663	116.8	458379966	4095	4.0625	1.59246	6.46938	0.425411	0.135857	0.00893364	0.730416	7.64866e-08	7.64866e-08	1	0	0	1	1	0
AAATTCCAAGGGAATTTCGTCAG	1	4	23	30.142	1776217663	116.8	458379966	92	4	0.0331763	0.132705	0.00872638	0.00305222	0.000200707	0.787672	1.71838e-09	1.71838e-09	1	0	0	1	1	0
AAATTCCAAGGGAATTTCTGGTG	1	4	23	30.142	1776217663	116.8	458379966	92	4	0.0331763	0.132705	0.00872638	0.00305222	0.000200707	0.787672	1.71838e-09	1.71838e-09	1	0	0	1	1	0
AAATTCCACAGGAATTCCACTAG	16	65	23	30.142	1776217663	116.8	458379966	1495	4.0625	0.530821	2.15646	0.141804	0.0495986	0.00326149	0.799979	2.79237e-08	2.79237e-08	1	0	0	1	1	0
AAATTCCACCGAATTTCCGCTGG	25	103	23	30.142	1776217663	116.8	458379966	2369	4.12	0.829407	3.41716	0.224704	0.0785946	0.0051682	0.811302	4.42483e-08	4.42483e-08	1	0	0	1	1	0
AAATTCCAGAGGAATTCCCGGAGG	333	1362	24	30.142	1776217663	116.8	458379966	32688	4.09009	11.0477	45.1861	2.97133	1.08447	0.071312	0.84043	6.10548e-07	6.10548e-07	1	0	0	1	1	0
AAATTCCAGCGAATTTCCCTGGG	25	114	23	30.142	1776217663	116.8	458379966	2622	4.56	0.829407	3.7821	0.248702	0.0869882	0.00572015	0.897946	4.89739e-08	4.89739e-08	1	0	0	1	1	0
AAATTCCAGGG	4	20	11	30.142	1776217663	116.8	458379966	220	5	0.132705	0.663526	0.0436319	0.00729878	0.000479951	0.470891	4.10917e-09	4.10917e-09	1	0	0	1	0	0
AAATTCCAGGGGAATTTCCGGGG	22	96	23	30.142	1776217663	116.8	458379966	2208	4.36364	0.729878	3.18492	0.209433	0.0732533	0.00481696	0.859278	4.12411e-08	4.12411e-08	1	0	0	1	1	0
AAATTCCAGGGGAATTTCTCTAG	2	8	23	30.142	1776217663	116.8	458379966	184	4	0.0663526	0.26541	0.0174528	0.00610444	0.000401414	0.787672	3.43676e-09	3.43676e-09	1	0	0	1	1	0
AAATTCCAGGGGAATTTGAGGAG	6	24	23	30.142	1776217663	116.8	458379966	552	4	0.199058	0.796231	0.0523583	0.0183133	0.00120424	0.787672	1.03103e-08	1.03103e-08	1	0	0	1	1	0
AAATTCCAGTGGGAATTTCAAGG	46	196	23	30.142	1776217663	116.8	458379966	4508	4.26087	1.52611	6.50255	0.427593	0.149559	0.00983464	0.839041	8.42007e-08	8.42007e-08	1	0	0	1	1	0
AAATTCCCAAGGAATTTCCACGG	61	249	23	30.142	1776217663	116.8	458379966	5727	4.08197	2.02375	8.2609	0.543217	0.190001	0.012494	0.803812	1.06969e-07	1.06969e-07	1	0	0	1	1	0
AAATTCCCAGAATTTCTAGAG	15	61	21	30.142	1776217663	116.8	458379966	1281	4.06667	0.497644	2.02375	0.133077	0.0424988	0.00279462	0.731165	2.39266e-08	2.39266e-08	1	0	0	1	1	0
AAATTCCCAGAATTTCTGGAG	71	292	21	30.142	1776217663	116.8	458379966	6132	4.11268	2.35552	9.68748	0.637026	0.203437	0.0133775	0.739437	1.14534e-07	1.14534e-07	1	0	0	1	1	0
AAATTCCCAGGAATTTCCCAG	8	36	21	30.142	1776217663	116.8	458379966	756	4.5	0.26541	1.19435	0.0785375	0.0250813	0.00164929	0.809076	1.41206e-08	1.41206e-08	1	0	0	1	1	0
AAATTCCCAGGGGGGAATTCCTC	2	8	23	30.142	1776217663	116.8	458379966	184	4	0.0663526	0.26541	0.0174528	0.00610444	0.000401414	0.787672	3.43676e-09	3.43676e-09	1	0	0	1	1	0
AAATTCCCCAG	1	4	11	30.142	1776217663	116.8	458379966	44	4	0.0331763	0.132705	0.00872638	0.00145976	9.59902e-05	0.376712	8.21835e-10	8.21835e-10	1	0	0	1	0	0
AAATTCCCCAGGAATTTCCCAG	4	18	22	30.142	1776217663	116.8	458379966	396	4.5	0.132705	0.597173	0.0392687	0.0131378	0.000863912	0.847603	7.39651e-09	7.39651e-09	1	0	0	1	1	0
AAATTCCCCCGGAATTCGTCCGG	139	621	23	30.142	1776217663	116.8	458379966	14283	4.46763	4.6115	20.6025	1.35477	0.473857	0.0311597	0.879755	2.66779e-07	2.66779e-07	1	0	0	1	1	0
AAATTCCCCCTGGAATTCCTTCGG	224	920	24	30.142	1776217663	116.8	458379966	22080	4.10714	7.43149	30.5222	2.00707	0.732533	0.0481696	0.843934	4.12411e-07	4.12411e-07	1	0	0	1	1	0
AAATTCCCCGGAATTTCCACGGG	23	93	23	30.142	1776217663	116.8	458379966	2139	4.04348	0.763055	3.0854	0.202888	0.0709641	0.00466643	0.796233	3.99524e-08	3.99524e-08	1	0	0	1	1	0
AAATTCCCCGGAATTTCCGGGGG	9	36	23	30.142	1776217663	116.8	458379966	828	4	0.298587	1.19435	0.0785375	0.02747	0.00180636	0.787672	1.54654e-08	1.54654e-08	1	0	0	1	1	0
AAATTCCCCTGGAATTCCTCCGG	969	4130	23	30.142	1776217663	116.8	458379966	94990	4.26213	32.1478	137.018	9.00999	3.15142	0.20723	0.839289	1.77423e-06	1.77423e-06	1	0	0	1	1	0
AAATTCCCCTGGAATTCCTCTGG	234	943	23	30.142	1776217663	116.8	458379966	21689	4.02991	7.76325	31.2852	2.05725	0.719561	0.0473166	0.793562	4.05108e-07	4.05108e-07	1	0	0	1	1	0
AAATTCCCGAAGGAATTTCCAAG	533	2165	23	30.142	1776217663	116.8	458379966	49795	4.06191	17.683	71.8267	4.72316	1.65201	0.108633	0.799863	9.30074e-07	9.30074e-07	1	0	0	1	1	0
AAATTCCCGAAGGAATTTCCCAG	8	37	23	30.142	1776217663	116.8	458379966	851	4.625	0.26541	1.22752	0.0807191	0.028233	0.00185654	0.910745	1.5895e-08	1.5895e-08	1	0	0	1	1	0
AAATTCCCGAAGGGAATTCTCCG	1197	4970	23	30.142	1776217663	116.8	458379966	114310	4.15205	39.712	164.886	10.8425	3.79238	0.249378	0.817612	2.13509e-06	2.13509e-06	1	0	0	1	1	0
AAATTCCCGAGAAATTTCCAGTG	11	47	23	30.142	1776217663	116.8	458379966	1081	4.27273	0.364939	1.55929	0.102535	0.0358636	0.00235831	0.841376	2.0191e-08	2.0191e-08	1	0	0	1	1	0
AAATTCCCGAGGAATTCCCGAAGG	267	1092	24	30.142	1776217663	116.8	458379966	26208	4.08989	8.85807	36.2285	2.3823	0.869484	0.0571753	0.840388	4.89515e-07	4.89515e-07	1	0	0	1	1	0
AAATTCCCGAGGAATTCCTGCAG	3	12	23	30.142	1776217663	116.8	458379966	276	4	0.0995289	0.398116	0.0261792	0.00915666	0.000602121	0.787672	5.15514e-09	5.15514e-09	1	0	0	1	1	0
AAATTCCCGAGGAATTTCCGAAG	26	107	23	30.142	1776217663	116.8	458379966	2461	4.11538	0.862584	3.54986	0.233431	0.0816469	0.00536891	0.810393	4.59667e-08	4.59667e-08	1	0	0	1	1	0
AAATTCCCGGAAGGAATTCTCCG	1984	8279	23	30.142	1776217663	116.8	458379966	190417	4.17288	65.8218	274.667	18.0614	6.31733	0.415413	0.821715	3.55662e-06	3.55662e-06	1	0	0	1	1	0
AAATTCCCGGAATTTCCAGGGG	6	24	22	30.142	1776217663	116.8	458379966	528	4	0.199058	0.796231	0.0523583	0.0175171	0.00115188	0.753425	9.86201e-09	9.86201e-09	1	0	0	1	1	0
AAATTCCCGGAGGAATTTCACGG	9	36	23	30.142	1776217663	116.8	458379966	828	4	0.298587	1.19435	0.0785375	0.02747	0.00180636	0.787672	1.54654e-08	1.54654e-08	1	0	0	1	1	0
AAATTCCCGGAGGAATTTCAGTG	10	40	23	30.142	1776217663	116.8	458379966	920	4	0.331763	1.32705	0.0872638	0.0305222	0.00200707	0.787672	1.71838e-08	1.71838e-08	1	0	0	1	1	0
AAATTCCCGGGGAAGTCCTGGAG	5	24	23	30.142	1776217663	116.8	458379966	552	4.8	0.165881	0.796231	0.0523583	0.0183133	0.00120424	0.945206	1.03103e-08	1.03103e-08	1	0	0	1	1	0
AAATTCCCTTAGGAATTCCTCCGG	52	211	24	30.142	1776217663	116.8	458379966	5064	4.05769	1.72517	7.0002	0.460317	0.168005	0.0110476	0.833773	9.45857e-08	9.45857e-08	1	0	0	1	1	0
AAATTCCG	140	1365	8	30.142	1776217663	116.8	458379966	10920	9.75	4.64468	45.2856	2.97788	0.362285	0.023823	0.667808	2.03964e-07	2.03964e-07	1	0	0	1	1	0
AAATTCCGAAGAATTTCCCCCGGG	95	392	24	30.142	1776217663	116.8	458379966	9408	4.12632	3.15175	13.0051	0.855186	0.312123	0.0205245	0.847873	1.75723e-07	1.75723e-07	1	0	0	1	1	0
AAATTCCGCCAGGAATTTCCAAG	2	8	23	30.142	1776217663	116.8	458379966	184	4	0.0663526	0.26541	0.0174528	0.00610444	0.000401414	0.787672	3.43676e-09	3.43676e-09	1	0	0	1	1	0
AAATTCCGGAGAATTCCTCCCGG	130	556	23	30.142	1776217663	116.8	458379966	12788	4.27692	4.31292	18.446	1.21297	0.424258	0.0278983	0.842203	2.38855e-07	2.38855e-07	1	0	0	1	1	0
AAATTCCGGAGAATTTCACGAGG	1	4	23	30.142	1776217663	116.8	458379966	92	4	0.0331763	0.132705	0.00872638	0.00305222	0.000200707	0.787672	1.71838e-09	1.71838e-09	1	0	0	1	1	0
AAATTCCGGAGAATTTCCCCCGGG	5	22	24	30.142	1776217663	116.8	458379966	528	4.4	0.165881	0.729878	0.0479951	0.0175171	0.00115188	0.90411	9.86201e-09	9.86201e-09	1	0	0	1	1	0
AAATTCCGGAGTATGTTCCCCTGG	86	370	24	30.142	1776217663	116.8	458379966	8880	4.30233	2.85316	12.2752	0.807191	0.294605	0.0193726	0.88404	1.65861e-07	1.65861e-07	1	0	0	1	1	0
AAATTCCGGGAAATTTCTTCCAG	3	12	23	30.142	1776217663	116.8	458379966	276	4	0.0995289	0.398116	0.0261792	0.00915666	0.000602121	0.787672	5.15514e-09	5.15514e-09	1	0	0	1	1	0
AAATTCCGGGAGGAATCTCTGAAG	10	43	24	30.142	1776217663	116.8	458379966	1032	4.3	0.331763	1.42658	0.0938086	0.0342379	0.00225141	0.883562	1.92758e-08	1.92758e-08	1	0	0	1	1	0
AAATTCCT	102	672	8	30.142	1776217663	116.8	458379966	5376	6.58824	3.38398	22.2945	1.46603	0.178356	0.0117283	0.451249	1.00413e-07	1.00413e-07	1	0	0	1	0	0
AAATTCCTACAGGAATTCCTACGG	140	582	24	30.142	1776217663	116.8	458379966	13968	4.15714	4.64468	19.3086	1.26969	0.463406	0.0304725	0.854208	2.60895e-07	2.60895e-07	1	0	0	1	1	0
AAATTCCTCAGGAATTTCCCAGG	2	8	23	30.142	1776217663	116.8	458379966	184	4	0.0663526	0.26541	0.0174528	0.00610444	0.000401414	0.787672	3.43676e-09	3.43676e-09	1	0	0	1	1	0
AAATTCCTCCAGGAATTTCGTCGG	10	42	24	30.142	1776217663	116.8	458379966	1008	4.2	0.331763	1.3934	0.091627	0.0334417	0.00219905	0.863014	1.88275e-08	1.88275e-08	1	0	0	1	1	0
AAATTCCTCCGGAATTCGTGCAG	338	1526	23	30.142	1776217663	116.8	458379966	35098	4.51479	11.2136	50.627	3.32912	1.16442	0.0765697	0.889043	6.55562e-07	6.55562e-07	1	0	0	1	1	0
AAATTCCTCGGGAGGAATTCTGC	24	99	23	30.142	1776217663	116.8	458379966	2277	4.125	0.796231	3.28445	0.215978	0.0755424	0.00496749	0.812286	4.25299e-08	4.25299e-08	1	0	0	1	1	0
AAATTCCTGAAGG	276	1286	13	30.142	1776217663	116.8	458379966	16718	4.65942	9.15666	42.6647	2.80553	0.554641	0.0364719	0.5186	3.1226e-07	3.1226e-07	1	0	0	1	1	0
AAATTCCTGAAGGGAATTCTCAG	1161	4804	23	30.142	1776217663	116.8	458379966	110492	4.13781	38.5177	159.379	10.4804	3.66572	0.241049	0.814809	2.06378e-06	2.06378e-06	1	0	0	1	1	0
AAATTCCTGAGGAATTCCCGTTGG	48	201	24	30.142	1776217663	116.8	458379966	4824	4.1875	1.59246	6.66844	0.438501	0.160042	0.010524	0.860446	9.01029e-08	9.01029e-08	1	0	0	1	1	0
AAATTCCTGCAAGGAATTCTCCG	46	188	23	30.142	1776217663	116.8	458379966	4324	4.08696	1.52611	6.23714	0.41014	0.143454	0.00943322	0.804795	8.07639e-08	8.07639e-08	1	0	0	1	1	0
AAATTCCTGCAGGAATCTCCGAAG	7	29	24	30.142	1776217663	116.8	458379966	696	4.14286	0.232234	0.962113	0.0632663	0.0230907	0.00151839	0.851272	1.29999e-08	1.29999e-08	1	0	0	1	1	0
AAATTCCTGGAAGAATTCCGGAGG	3	12	24	30.142	1776217663	116.8	458379966	288	4	0.0995289	0.398116	0.0261792	0.00955477	0.0006283	0.821918	5.37928e-09	5.37928e-09	1	0	0	1	1	0
AAATTCCTGGAAGGAATTCTCCG	1297	5340	23	30.142	1776217663	116.8	458379966	122820	4.11719	43.0297	177.161	11.6497	4.07471	0.267944	0.810749	2.29404e-06	2.29404e-06	1	0	0	1	1	0
AAATTCCTGGAAGGAATTCTTCG	445	1899	23	30.142	1776217663	116.8	458379966	43677	4.26742	14.7635	63.0018	4.14285	1.44904	0.0952856	0.84033	8.15801e-07	8.15801e-07	1	0	0	1	1	0
AAATTCCTGGAGGAATTCCCGTGG	26	107	24	30.142	1776217663	116.8	458379966	2568	4.11538	0.862584	3.54986	0.233431	0.0851967	0.00560234	0.845627	4.79653e-08	4.79653e-08	1	0	0	1	1	0
AAATTCCTGGTGAAATTTCCAGGG	2	8	24	30.142	1776217663	116.8	458379966	192	4	0.0663526	0.26541	0.0174528	0.00636985	0.000418866	0.821918	3.58619e-09	3.58619e-09	1	0	0	1	1	0
AAATTCCTTCCAGAATTTCAGGG	1	4	23	30.142	1776217663	116.8	458379966	92	4	0.0331763	0.132705	0.00872638	0.00305222	0.000200707	0.787672	1.71838e-09	1.71838e-09	1	0	0	1	1	0
AAATTCCTTCCAGGAATTCGGAG	113	462	23	30.142	1776217663	116.8	458379966	10626	4.0885	3.74892	15.3274	1.0079	0.352531	0.0231816	0.805098	1.98473e-07	1.98473e-07	1	0	0	1	1	0
AAATTCCTTCGGAATTCTTGCAG	109	468	23	30.142	1776217663	116.8	458379966	10764	4.29358	3.61622	15.5265	1.02099	0.35711	0.0234827	0.845482	2.01051e-07	2.01051e-07	1	0	0	1	1	0
AAATTCCTTGAGAATTTCCACGG	36	155	23	30.142	1776217663	116.8	458379966	3565	4.30556	1.19435	5.14233	0.338147	0.118273	0.00777739	0.847841	6.65873e-08	6.65873e-08	1	0	0	1	1	0
AAATTCCTTGGGAATTCCCGTGG	6	27	23	30.142	1776217663	116.8	458379966	621	4.5	0.199058	0.89576	0.0589031	0.0206025	0.00135477	0.88613	1.15991e-08	1.15991e-08	1	0	0	1	1	0
AAATTCCTTGGGAATTCCTGGAG	21	90	23	30.142	1776217663	116.8	458379966	2070	4.28571	0.696702	2.98587	0.196344	0.0686749	0.0045159	0.843934	3.86636e-08	3.86636e-08	1	0	0	1	1	0
AAATTCCTTGGGGAATTCCTTGTG	1	4	24	30.142	1776217663	116.8	458379966	96	4	0.0331763	0.132705	0.00872638	0.00318492	0.000209433	0.821918	1.79309e-09	1.79309e-09	1	0	0	1	1	0
AAATTCG	2	8	7	30.142	1776217663	116.8	458379966	56	4	0.0663526	0.26541	0.0174528	0.00185787	0.000122169	0.239726	1.04597e-09	1.04597e-09	1	0	0	1	0	0
AAATTCGAACGAATTTCCTCTGG	29	122	23	30.142	1776217663	116.8	458379966	2806	4.2069	0.962113	4.04751	0.266155	0.0930927	0.00612156	0.828413	5.24106e-08	5.24106e-08	1	0	0	1	1	0
AAATTCGCCTGGAATTCCTCCGG	31	126	23	30.142	1776217663	116.8	458379966	2898	4.06452	1.02847	4.18021	0.274881	0.0961449	0.00632227	0.800376	5.4129e-08	5.4129e-08	1	0	0	1	1	0
AAATTCGG	57	423	8	30.142	1776217663	116.8	458379966	3384	7.42105	1.89105	14.0336	0.922815	0.112269	0.00738252	0.508291	6.32065e-08	6.32065e-08	1	0	0	1	1	0
AAATTCGTCCAGGAATTCCACTGG	3	12	24	30.142	1776217663	116.8	458379966	288	4	0.0995289	0.398116	0.0261792	0.00955477	0.0006283	0.821918	5.37928e-09	5.37928e-09	1	0	0	1	1	0
AAATTCGTTAGAATTTCCAGGGG	6	26	23	30.142	1776217663	116.8	458379966	598	4.33333	0.199058	0.862584	0.0567215	0.0198394	0.00130459	0.853311	1.11695e-08	1.11695e-08	1	0	0	1	1	0
AAATTCT	19	76	7	30.142	1776217663	116.8	458379966	532	4	0.63035	2.5214	0.165801	0.0176498	0.00116061	0.239726	9.93673e-09	9.93673e-09	1	0	0	1	0	0
AAATTCTACAGAATTTCTGGGAG	9	38	23	30.142	1776217663	116.8	458379966	874	4.22222	0.298587	1.2607	0.0829007	0.0289961	0.00190672	0.831431	1.63246e-08	1.63246e-08	1	0	0	1	1	0
AAATTCTAG	375	2556	9	30.142	1776217663	116.8	458379966	23004	6.816	12.4411	84.7986	5.57616	0.763187	0.0501854	0.525206	4.2967e-07	4.2967e-07	1	0	0	1	1	0
AAATTCTAGCAGAATCTCACTCG	130	535	23	30.142	1776217663	116.8	458379966	12305	4.11538	4.31292	17.7493	1.16715	0.408234	0.0268445	0.810393	2.29833e-07	2.29833e-07	1	0	0	1	1	0
AAATTCTAT	192	2093	9	30.142	1776217663	116.8	458379966	18837	10.901	6.36985	69.438	4.56608	0.624942	0.0410947	0.839978	3.51839e-07	3.51839e-07	1	0	0	1	1	0
AAATTCTCAG	39	197	10	30.142	1776217663	116.8	458379966	1970	5.05128	1.29388	6.53573	0.429774	0.0653573	0.00429774	0.432473	3.67958e-08	3.67958e-08	1	0	0	1	0	0
AAATTCTCAGAATTTCAGAAG	10	46	21	30.142	1776217663	116.8	458379966	966	4.6	0.331763	1.52611	0.100353	0.0320483	0.00210742	0.827055	1.8043e-08	1.8043e-08	1	0	0	1	1	0
AAATTCTCCAGAATTTCCAAGCG	1	4	23	30.142	1776217663	116.8	458379966	92	4	0.0331763	0.132705	0.00872638	0.00305222	0.000200707	0.787672	1.71838e-09	1.71838e-09	1	0	0	1	1	0
AAATTCTG	73	477	8	30.142	1776217663	116.8	458379966	3816	6.53425	2.42187	15.8251	1.04062	0.126601	0.00832497	0.447551	7.12755e-08	7.12755e-08	1	0	0	1	0	0
AAATTCTGAG	40	305	10	30.142	1776217663	116.8	458379966	3050	7.625	1.32705	10.1188	0.665387	0.101188	0.00665387	0.652826	5.69681e-08	5.69681e-08	1	0	0	1	1	0
AAATTCTGT	1408	12551	9	30.142	1776217663	116.8	458379966	112959	8.91406	46.7122	416.396	27.3812	3.74756	0.246431	0.686872	2.10985e-06	2.10985e-06	1	0	0	1	1	0
AAATTCTGTGACAATTTCACTTG	3	12	23	30.142	1776217663	116.8	458379966	276	4	0.0995289	0.398116	0.0261792	0.00915666	0.000602121	0.787672	5.15514e-09	5.15514e-09	1	0	0	1	1	0
AAATTCTT	138	1116	8	30.142	1776217663	116.8	458379966	8928	8.08696	4.57833	37.0247	2.43466	0.296198	0.0194773	0.553901	1.66758e-07	1.66758e-07	1	0	0	1	1	0
AAATTCTTC	103	1032	9	30.142	1776217663	116.8	458379966	9288	10.0194	3.41716	34.2379	2.25141	0.308141	0.0202627	0.772044	1.73482e-07	1.73482e-07	1	0	0	1	1	0
AAATTCTTCTG	28	130	11	30.142	1776217663	116.8	458379966	1430	4.64286	0.928936	4.31292	0.283608	0.0474421	0.00311968	0.437256	2.67096e-08	2.67096e-08	1	0	0	1	0	0
AAATTCTTG	239	1564	9	30.142	1776217663	116.8	458379966	14076	6.54393	7.92913	51.8877	3.41202	0.46699	0.0307081	0.504242	2.62912e-07	2.62912e-07	1	0	0	1	1	0
AAATTCTTGCAGAAGTTCCTTCGG	90	402	24	30.142	1776217663	116.8	458379966	9648	4.46667	2.98587	13.3369	0.877002	0.320085	0.021048	0.917809	1.80206e-07	1.80206e-07	1	0	0	1	1	0
AAATTG	1402	21255	6	30.142	1776217663	116.8	458379966	127530	15.1605	46.5132	705.162	46.3698	4.23097	0.278219	0.778792	2.38201e-06	2.38201e-06	1	0	0	1	1	0
AAATTGACTGG	180	1180	11	30.142	1776217663	116.8	458379966	12980	6.55556	5.97173	39.148	2.57428	0.430628	0.0283171	0.61739	2.42441e-07	2.42441e-07	1	0	0	1	1	0
AAATTGGAGAC	167	913	11	30.142	1776217663	116.8	458379966	10043	5.46707	5.54044	30.29	1.9918	0.33319	0.0219098	0.514878	1.87584e-07	1.87584e-07	1	0	0	1	1	0
AAATTGGAT	11	53	9	30.142	1776217663	116.8	458379966	477	4.81818	0.364939	1.75834	0.115625	0.0158251	0.00104062	0.371264	8.90943e-09	8.90943e-09	1	0	0	1	0	0
AAATTGGG	1	5	8	30.142	1776217663	116.8	458379966	40	5	0.0331763	0.165881	0.010908	0.00132705	8.72638e-05	0.342466	7.47122e-10	7.47122e-10	1	0	0	1	0	0
AAATTGT	13	52	7	30.142	1776217663	116.8	458379966	364	4	0.431292	1.72517	0.113443	0.0120762	0.000794101	0.239726	6.79881e-09	6.79881e-09	1	0	0	1	0	0
AAATTGTAATT	15	64	11	30.142	1776217663	116.8	458379966	704	4.26667	0.497644	2.12328	0.139622	0.0233561	0.00153584	0.401827	1.31494e-08	1.31494e-08	1	0	0	1	0	0
AAATTGTAG	30	160	9	30.142	1776217663	116.8	458379966	1440	5.33333	0.995289	5.30821	0.349055	0.0477739	0.0031415	0.410959	2.68964e-08	2.68964e-08	1	0	0	1	0	0
AAATTGTCAG	2	8	10	30.142	1776217663	116.8	458379966	80	4	0.0663526	0.26541	0.0174528	0.0026541	0.000174528	0.342466	1.49424e-09	1.49424e-09	1	0	0	1	0	0
AAATTGTCTG	400	2253	10	30.142	1776217663	116.8	458379966	22530	5.6325	13.2705	74.7462	4.91514	0.747462	0.0491514	0.482235	4.20817e-07	4.20817e-07	1	0	0	1	0	0
AAATTGTGAAATTTCCAGAGG	3	13	21	30.142	1776217663	116.8	458379966	273	4.33333	0.0995289	0.431292	0.0283608	0.00905713	0.000595576	0.77911	5.09911e-09	5.09911e-09	1	0	0	1	1	0
AAATTT	2080	10933	6	30.142	1776217663	116.8	458379966	65598	5.25625	69.0067	362.716	23.8514	2.1763	0.143108	0.270013	1.22524e-06	1.22524e-06	1	0	0	1	0	0
AAATTTAAATTTC	33	179	13	30.142	1776217663	116.8	458379966	2327	5.42424	1.09482	5.93856	0.390506	0.0772012	0.00507657	0.603726	4.34638e-08	4.34638e-08	1	0	0	1	1	0
AAATTTAAG	370	3257	9	30.142	1776217663	116.8	458379966	29313	8.8027	12.2752	108.055	7.10546	0.972497	0.0639491	0.678291	5.4751e-07	5.4751e-07	1	0	0	1	1	0
AAATTTAATT	15	69	10	30.142	1776217663	116.8	458379966	690	4.6	0.497644	2.28916	0.15053	0.0228916	0.0015053	0.393836	1.28879e-08	1.28879e-08	1	0	0	1	0	0
AAATTTAATTC	26	132	11	30.142	1776217663	116.8	458379966	1452	5.07692	0.862584	4.37927	0.287971	0.048172	0.00316768	0.478135	2.71205e-08	2.71205e-08	1	0	0	1	0	0
AAATTTACAG	20	80	10	30.142	1776217663	116.8	458379966	800	4	0.663526	2.6541	0.174528	0.026541	0.00174528	0.342466	1.49424e-08	1.49424e-08	1	0	0	1	0	0
AAATTTACT	13	60	9	30.142	1776217663	116.8	458379966	540	4.61538	0.431292	1.99058	0.130896	0.0179152	0.00117806	0.355638	1.00862e-08	1.00862e-08	1	0	0	1	0	0
AAATTTAGG	392	4086	9	30.142	1776217663	116.8	458379966	36774	10.4235	13.0051	135.558	8.914	1.22003	0.080226	0.803179	6.86867e-07	6.86867e-07	1	0	0	1	1	0
AAATTTAT	3	21	8	30.142	1776217663	116.8	458379966	168	7	0.0995289	0.696702	0.0458135	0.00557362	0.000366508	0.479452	3.13791e-09	3.13791e-09	1	0	0	1	0	0
AAATTTATC	43	256	9	30.142	1776217663	116.8	458379966	2304	5.95349	1.42658	8.49313	0.558489	0.0764382	0.0050264	0.458745	4.30342e-08	4.30342e-08	1	0	0	1	0	0
AAATTTC	24	105	7	30.142	1776217663	116.8	458379966	735	4.375	0.796231	3.48351	0.229068	0.0243846	0.00160347	0.2622	1.37284e-08	1.37284e-08	1	0	0	1	0	0
AAATTTCC	159	1459	8	30.142	1776217663	116.8	458379966	11672	9.1761	5.27503	48.4042	3.18295	0.387234	0.0254636	0.6285	2.1801e-07	2.1801e-07	1	0	0	1	1	0
AAATTTCCCCGAAATTTCTCCAG	2	8	23	30.142	1776217663	116.8	458379966	184	4	0.0663526	0.26541	0.0174528	0.00610444	0.000401414	0.787672	3.43676e-09	3.43676e-09	1	0	0	1	1	0
AAC	10419	214574	3	30.142	1776217663	116.8	458379966	643722	20.5945	345.664	7118.77	468.114	21.3563	1.40434	0.528968	1.20235e-05	1.20235e-05	1	0	0	0	1	0
AACAACAAG	175	1883	9	30.142	1776217663	116.8	458379966	16947	10.76	5.80585	62.471	4.10795	0.562239	0.0369715	0.82911	3.16537e-07	3.16537e-07	1	0	0	1	1	0
AACAACAAT	69	550	9	30.142	1776217663	116.8	458379966	4950	7.97101	2.28916	18.247	1.19988	0.164223	0.0107989	0.614205	9.24564e-08	9.24564e-08	1	0	0	1	1	0
AACAACAATCC	1	4	11	30.142	1776217663	116.8	458379966	44	4	0.0331763	0.132705	0.00872638	0.00145976	9.59902e-05	0.376712	8.21835e-10	8.21835e-10	1	0	0	1	0	0
AACAACAATTC	206	1224	11	30.142	1776217663	116.8	458379966	13464	5.94175	6.83432	40.6078	2.67027	0.446686	0.029373	0.559583	2.51481e-07	2.51481e-07	1	0	0	1	1	0
AACAACAG	1268	14366	8	30.142	1776217663	116.8	458379966	114928	11.3297	42.0675	476.611	31.3408	3.81289	0.250726	0.776004	2.14663e-06	2.14663e-06	1	0	0	1	1	0
AACAACC	39	410	7	30.142	1776217663	116.8	458379966	2870	10.5128	1.29388	13.6023	0.894454	0.095216	0.00626118	0.630049	5.3606e-08	5.3606e-08	1	0	0	1	1	0
AACAACCAG	25	104	9	30.142	1776217663	116.8	458379966	936	4.16	0.829407	3.45033	0.226886	0.031053	0.00204197	0.320548	1.74827e-08	1.74827e-08	1	0	0	1	0	0
AACAACG	217	2331	7	30.142	1776217663	116.8	458379966	16317	10.7419	7.19926	77.3339	5.0853	0.541338	0.0355971	0.643781	3.0477e-07	3.0477e-07	1	0	0	1	1	0
AACAACGAC	102	876	9	30.142	1776217663	116.8	458379966	7884	8.58824	3.38398	29.0624	1.91108	0.261562	0.0171997	0.661765	1.47258e-07	1.47258e-07	1	0	0	1	1	0
AACAACT	7	28	7	30.142	1776217663	116.8	458379966	196	4	0.232234	0.928936	0.0610847	0.00650255	0.000427593	0.239726	3.6609e-09	3.6609e-09	1	0	0	1	0	0
AACAAG	4049	70170	6	30.142	1776217663	116.8	458379966	421020	17.3302	134.331	2327.98	153.083	13.9679	0.918496	0.890251	7.86384e-06	7.86384e-06	1	0	0	1	1	0
AACAAGAACTAG	974	7996	12	30.142	1776217663	116.8	458379966	95952	8.20945	32.3137	265.278	17.444	3.18333	0.209329	0.843437	1.7922e-06	1.7922e-06	1	0	0	1	1	0
AACAAGAATCCCAACATCG	80	395	19	30.142	1776217663	116.8	458379966	7505	4.9375	2.6541	13.1046	0.861731	0.248988	0.0163729	0.80319	1.40179e-07	1.40179e-07	1	0	0	1	1	0
AACAAGAATCTC	11	44	12	30.142	1776217663	116.8	458379966	528	4	0.364939	1.45976	0.0959902	0.0175171	0.00115188	0.410959	9.86201e-09	9.86201e-09	1	0	0	1	0	0
AACAAGAC	172	1825	8	30.142	1776217663	116.8	458379966	14600	10.6105	5.70632	60.5467	3.98141	0.484374	0.0318513	0.726744	2.727e-07	2.727e-07	1	0	0	1	1	0
AACAAGACAAGGACGAC	259	1261	17	30.142	1776217663	116.8	458379966	21437	4.86873	8.59266	41.8353	2.75099	0.7112	0.0467669	0.708633	4.00402e-07	4.00402e-07	1	0	0	1	1	0
AACAAGACT	2	8	9	30.142	1776217663	116.8	458379966	72	4	0.0663526	0.26541	0.0174528	0.00238869	0.000157075	0.308219	1.34482e-09	1.34482e-09	1	0	0	1	0	0
AACAAGACTAG	14	123	11	30.142	1776217663	116.8	458379966	1353	8.78571	0.464468	4.08068	0.268336	0.0448875	0.0029517	0.827422	2.52714e-08	2.52714e-08	1	0	0	1	1	0
AACAAGACTTG	2	8	11	30.142	1776217663	116.8	458379966	88	4	0.0663526	0.26541	0.0174528	0.00291951	0.00019198	0.376712	1.64367e-09	1.64367e-09	1	0	0	1	0	0
AACAAGAG	90	1035	8	30.142	1776217663	116.8	458379966	8280	11.5	2.98587	34.3375	2.25795	0.2747	0.0180636	0.787672	1.54654e-07	1.54654e-07	1	0	0	1	1	0
AACAAGAT	185	2349	8	30.142	1776217663	116.8	458379966	18792	12.6973	6.13761	77.9311	5.12457	0.623449	0.0409966	0.869678	3.50998e-07	3.50998e-07	1	0	0	1	1	0
AACAAGATATCAAGAT	9	36	16	30.142	1776217663	116.8	458379966	576	4	0.298587	1.19435	0.0785375	0.0191095	0.0012566	0.547945	1.07586e-08	1.07586e-08	1	0	0	1	1	0
AACAAGC	181	2203	7	30.142	1776217663	116.8	458379966	15421	12.1713	6.00491	73.0874	4.80606	0.511612	0.0336424	0.729443	2.88034e-07	2.88034e-07	1	0	0	1	1	0
AACAAGCAG	157	1598	9	30.142	1776217663	116.8	458379966	14382	10.1783	5.20868	53.0157	3.48619	0.477141	0.0313757	0.78429	2.68628e-07	2.68628e-07	1	0	0	1	1	0
AACAAGG	26	278	7	30.142	1776217663	116.8	458379966	1946	10.6923	0.862584	9.22301	0.606484	0.0645611	0.00424539	0.640806	3.63475e-08	3.63475e-08	1	0	0	1	1	0
AACAAGGAGCAG	129	859	12	30.142	1776217663	116.8	458379966	10308	6.65891	4.27974	28.4984	1.87399	0.341981	0.0224879	0.684135	1.92533e-07	1.92533e-07	1	0	0	1	1	0
AACAAGGC	117	1046	8	30.142	1776217663	116.8	458379966	8368	8.94017	3.88163	34.7024	2.28195	0.277619	0.0182556	0.612341	1.56298e-07	1.56298e-07	1	0	0	1	1	0
AACAAGT	6194	92975	7	30.142	1776217663	116.8	458379966	650825	15.0105	205.494	3084.57	202.834	21.592	1.41984	0.899602	1.21561e-05	1.21561e-05	1	0	0	1	1	0
AACAAGTCCCAAGGACTTGCTG	276	1124	22	30.142	1776217663	116.8	458379966	24728	4.07246	9.15666	37.2902	2.45211	0.820383	0.0539465	0.767074	4.61871e-07	4.61871e-07	1	0	0	1	1	0
AACAAGTCCCAAGGGCTTGCTG	595	2474	22	30.142	1776217663	116.8	458379966	54428	4.15798	19.7399	82.0782	5.39727	1.80572	0.11874	0.783182	1.01661e-06	1.01661e-06	1	0	0	1	1	0
AACAAGTCCCCAGGACTTGCGG	760	3157	22	30.142	1776217663	116.8	458379966	69454	4.15395	25.214	104.738	6.8873	2.30423	0.151521	0.782422	1.29727e-06	1.29727e-06	1	0	0	1	1	0
AACAAGTCTGGTAGACTTGTCC	69	286	22	30.142	1776217663	116.8	458379966	6292	4.14493	2.28916	9.48842	0.623937	0.208745	0.0137266	0.780723	1.17522e-07	1.17522e-07	1	0	0	1	1	0
AACAAGTGTAG	29	236	11	30.142	1776217663	116.8	458379966	2596	8.13793	0.962113	7.82961	0.514857	0.0861257	0.00566342	0.766415	4.84882e-08	4.84882e-08	1	0	0	1	1	0
AACAAT	4364	67030	6	30.142	1776217663	116.8	458379966	402180	15.3598	144.781	2223.81	146.232	13.3428	0.877394	0.789029	7.51194e-06	7.51194e-06	1	0	0	1	1	0
AACAATAC	126	1229	8	30.142	1776217663	116.8	458379966	9832	9.75397	4.18021	40.7737	2.68118	0.326189	0.0214495	0.66808	1.83643e-07	1.83643e-07	1	0	0	1	1	0
AACAATACAGTT	14	58	12	30.142	1776217663	116.8	458379966	696	4.14286	0.464468	1.92423	0.126533	0.0230907	0.00151839	0.425636	1.29999e-08	1.29999e-08	1	0	0	1	0	0
AACAATC	58	495	7	30.142	1776217663	116.8	458379966	3465	8.53448	1.92423	16.4223	1.07989	0.114956	0.00755923	0.511485	6.47195e-08	6.47195e-08	1	0	0	1	1	0
AACAATCAC	17	80	9	30.142	1776217663	116.8	458379966	720	4.70588	0.563997	2.6541	0.174528	0.0238869	0.00157075	0.362611	1.34482e-08	1.34482e-08	1	0	0	1	0	0
AACAATCCTTCAAGGATTCTTGG	724	3218	23	30.142	1776217663	116.8	458379966	74014	4.44475	24.0196	106.761	7.02038	2.45551	0.161469	0.875251	1.38244e-06	1.38244e-06	1	0	0	1	1	0
AACAATG	96	1152	7	30.142	1776217663	116.8	458379966	8064	12	3.18492	38.2191	2.5132	0.267534	0.0175924	0.719178	1.5062e-07	1.5062e-07	1	0	0	1	1	0
AACAATGC	9	50	8	30.142	1776217663	116.8	458379966	400	5.55556	0.298587	1.65881	0.10908	0.0132705	0.000872638	0.380518	7.47122e-09	7.47122e-09	1	0	0	1	0	0
AACAATGGGAC	59	448	11	30.142	1776217663	116.8	458379966	4928	7.59322	1.9574	14.863	0.977355	0.163493	0.0107509	0.715115	9.20455e-08	9.20455e-08	1	0	0	1	1	0
AACAATGT	60	344	8	30.142	1776217663	116.8	458379966	2752	5.73333	1.99058	11.4126	0.750469	0.0913012	0.00600375	0.392694	5.1402e-08	5.1402e-08	1	0	0	1	0	0
AACAATT	56	258	7	30.142	1776217663	116.8	458379966	1806	4.60714	1.85787	8.55948	0.562852	0.0599164	0.00393996	0.276113	3.37326e-08	3.37326e-08	1	0	0	1	0	0
AACAATTAC	24	166	9	30.142	1776217663	116.8	458379966	1494	6.91667	0.796231	5.50726	0.362145	0.0495654	0.0032593	0.532963	2.7905e-08	2.7905e-08	1	0	0	1	1	0
AACAATTC	512	5950	8	30.142	1776217663	116.8	458379966	47600	11.6211	16.9863	197.399	12.9805	1.57919	0.103844	0.795966	8.89076e-07	8.89076e-07	1	0	0	1	1	0
AACAATTCCCTCCGGAATTCGGT	128	542	23	30.142	1776217663	116.8	458379966	12466	4.23438	4.24657	17.9816	1.18243	0.413576	0.0271958	0.833824	2.32841e-07	2.32841e-07	1	0	0	1	1	0
AACAATTCCTTCGGAATTCCTGG	1	4	23	30.142	1776217663	116.8	458379966	92	4	0.0331763	0.132705	0.00872638	0.00305222	0.000200707	0.787672	1.71838e-09	1.71838e-09	1	0	0	1	1	0
AACAC	39	210	5	30.142	1776217663	116.8	458379966	1050	5.38462	1.29388	6.96702	0.458135	0.0348351	0.00229068	0.230506	1.9612e-08	1.9612e-08	1	0	0	1	0	0
AACACAAG	422	3911	8	30.142	1776217663	116.8	458379966	31288	9.26777	14.0004	129.752	8.53222	1.03802	0.0682578	0.634779	5.84399e-07	5.84399e-07	1	0	0	1	1	0
AACACAAT	47	555	8	30.142	1776217663	116.8	458379966	4440	11.8085	1.55929	18.4128	1.21079	0.147303	0.00968629	0.808802	8.29306e-08	8.29306e-08	1	0	0	1	1	0
AACACAATTC	170	999	10	30.142	1776217663	116.8	458379966	9990	5.87647	5.63997	33.1431	2.17941	0.331431	0.0217941	0.503123	1.86594e-07	1.86594e-07	1	0	0	1	1	0
AACACACAGAG	183	743	11	30.142	1776217663	116.8	458379966	8173	4.06011	6.07126	24.65	1.62093	0.27115	0.0178302	0.382373	1.52656e-07	1.52656e-07	1	0	0	1	0	0
AACACACCCAG	2	8	11	30.142	1776217663	116.8	458379966	88	4	0.0663526	0.26541	0.0174528	0.00291951	0.00019198	0.376712	1.64367e-09	1.64367e-09	1	0	0	1	0	0
AACACAG	446	5980	7	30.142	1776217663	116.8	458379966	41860	13.4081	14.7966	198.394	13.0459	1.38876	0.0913216	0.803566	7.81863e-07	7.81863e-07	1	0	0	1	1	0
AACACAGAC	14	130	9	30.142	1776217663	116.8	458379966	1170	9.28571	0.464468	4.31292	0.283608	0.0388163	0.00255247	0.715509	2.18533e-08	2.18533e-08	1	0	0	1	1	0
AACACAGAG	1672	14203	9	30.142	1776217663	116.8	458379966	127827	8.49462	55.4708	471.203	30.9852	4.24083	0.278867	0.654551	2.38756e-06	2.38756e-06	1	0	0	1	1	0
AACACAGAGAG	161	1149	11	30.142	1776217663	116.8	458379966	12639	7.13665	5.34138	38.1196	2.50665	0.419315	0.0275732	0.672116	2.36072e-07	2.36072e-07	1	0	0	1	1	0
AACACC	44	398	6	30.142	1776217663	116.8	458379966	2388	9.04545	1.45976	13.2042	0.868275	0.079225	0.00520965	0.464664	4.46032e-08	4.46032e-08	1	0	0	1	0	0
AACACCATACCACAC	2	8	15	30.142	1776217663	116.8	458379966	120	4	0.0663526	0.26541	0.0174528	0.00398116	0.000261792	0.513699	2.24137e-09	2.24137e-09	1	0	0	1	1	0
AACACCC	10	44	7	30.142	1776217663	116.8	458379966	308	4.4	0.331763	1.45976	0.0959902	0.0102183	0.000671932	0.263699	5.75284e-09	5.75284e-09	1	0	0	1	0	0
AACACCCAC	1	5	9	30.142	1776217663	116.8	458379966	45	5	0.0331763	0.165881	0.010908	0.00149293	9.81718e-05	0.385274	8.40513e-10	8.40513e-10	1	0	0	1	0	0
AACACCCAG	3	14	9	30.142	1776217663	116.8	458379966	126	4.66667	0.0995289	0.464468	0.0305423	0.00418021	0.000274881	0.359589	2.35344e-09	2.35344e-09	1	0	0	1	0	0
AACACCGAG	3	23	9	30.142	1776217663	116.8	458379966	207	7.66667	0.0995289	0.763055	0.0501767	0.00686749	0.00045159	0.590754	3.86636e-09	3.86636e-09	1	0	0	1	1	0
AACACGAACAGG	5	20	12	30.142	1776217663	116.8	458379966	240	4	0.165881	0.663526	0.0436319	0.00796231	0.000523583	0.410959	4.48273e-09	4.48273e-09	1	0	0	1	0	0
AACACGAATTCCCGGAGGAATTC	40	168	23	30.142	1776217663	116.8	458379966	3864	4.2	1.32705	5.57362	0.366508	0.128193	0.00842969	0.827055	7.2172e-08	7.2172e-08	1	0	0	1	1	0
AACACGAATTCCTGGAAGGAATTCC	110	456	25	30.142	1776217663	116.8	458379966	11400	4.14545	3.64939	15.1284	0.994808	0.37821	0.0248702	0.887298	2.1293e-07	2.1293e-07	1	0	0	1	1	0
AACACGACAGG	6	34	11	30.142	1776217663	116.8	458379966	374	5.66667	0.199058	1.12799	0.0741743	0.0124079	0.000815917	0.533676	6.98559e-09	6.98559e-09	1	0	0	1	1	0
AACACGGAG	285	2676	9	30.142	1776217663	116.8	458379966	24084	9.38947	9.45524	88.7798	5.83795	0.799018	0.0525416	0.723504	4.49842e-07	4.49842e-07	1	0	0	1	1	0
AACACT	72	288	6	30.142	1776217663	116.8	458379966	1728	4	2.38869	9.55477	0.6283	0.0573286	0.0037698	0.20548	3.22757e-08	3.22757e-08	1	0	0	1	0	0
AACACTAGAGCAG	473	3425	13	30.142	1776217663	116.8	458379966	44525	7.24101	15.6924	113.629	7.47197	1.47717	0.0971356	0.805935	8.3164e-07	8.3164e-07	1	0	0	1	1	0
AACACTAGTTCTGGAAG	24	130	17	30.142	1776217663	116.8	458379966	2210	5.41667	0.796231	4.31292	0.283608	0.0733196	0.00482133	0.788385	4.12785e-08	4.12785e-08	1	0	0	1	1	0
AACAG	1078	19509	5	30.142	1776217663	116.8	458379966	97545	18.0974	35.764	647.236	42.5608	3.23618	0.212804	0.774718	1.82195e-06	1.82195e-06	1	0	0	1	1	0
AACAGAACAGAG	1031	5808	12	30.142	1776217663	116.8	458379966	69696	5.63337	34.2048	192.688	12.6707	2.31226	0.152049	0.578771	1.30179e-06	1.30179e-06	1	0	0	1	1	0
AACAGAACAGG	370	3125	11	30.142	1776217663	116.8	458379966	34375	8.44595	12.2752	103.676	6.81749	1.14044	0.0749924	0.795423	6.42058e-07	6.42058e-07	1	0	0	1	1	0
AACAGAACCAG	683	5618	11	30.142	1776217663	116.8	458379966	61798	8.22548	22.6594	186.384	12.2562	2.05023	0.134818	0.77466	1.15427e-06	1.15427e-06	1	0	0	1	1	0
AACAGAACTAG	1085	8144	11	30.142	1776217663	116.8	458379966	89584	7.50599	35.9963	270.188	17.7669	2.97207	0.195436	0.7069	1.67326e-06	1.67326e-06	1	0	0	1	1	0
AACAGAACTG	352	3299	10	30.142	1776217663	116.8	458379966	32990	9.37216	11.6781	109.449	7.19709	1.09449	0.0719709	0.802411	6.16189e-07	6.16189e-07	1	0	0	1	1	0
AACAGAACTGG	28	188	11	30.142	1776217663	116.8	458379966	2068	6.71429	0.928936	6.23714	0.41014	0.0686086	0.00451154	0.632339	3.86262e-08	3.86262e-08	1	0	0	1	1	0
AACAGAAG	2529	30571	8	30.142	1776217663	116.8	458379966	244568	12.0882	83.9028	1014.23	66.6936	8.11386	0.533549	0.827958	4.56806e-06	4.56806e-06	1	0	0	1	1	0
AACAGAAGCTTGGAAGGCTTCTT	103	421	23	30.142	1776217663	116.8	458379966	9683	4.08738	3.41716	13.9672	0.918452	0.321246	0.0211244	0.804878	1.8086e-07	1.8086e-07	1	0	0	1	1	0
AACAGAAT	8985	88863	8	30.142	1776217663	116.8	458379966	710904	9.89015	298.089	2948.15	193.863	23.5852	1.55091	0.677408	1.32783e-05	1.32783e-05	1	0	0	1	1	0
AACAGAATC	84	456	9	30.142	1776217663	116.8	458379966	4104	5.42857	2.78681	15.1284	0.994808	0.136156	0.00895327	0.418298	7.66547e-08	7.66547e-08	1	0	0	1	0	0
AACAGAATCCCCTGCGGGATTCG	162	667	23	30.142	1776217663	116.8	458379966	15341	4.11728	5.37456	22.1286	1.45512	0.508958	0.0334679	0.810767	2.8654e-07	2.8654e-07	1	0	0	1	1	0
AACAGAATCCCGTCTGGGATTCG	40	161	23	30.142	1776217663	116.8	458379966	3703	4.025	1.32705	5.34138	0.351237	0.122852	0.00807845	0.792594	6.91648e-08	6.91648e-08	1	0	0	1	1	0
AACAGAATCCCTAGCGGGATTCG	233	963	23	30.142	1776217663	116.8	458379966	22149	4.13305	7.73008	31.9488	2.10088	0.734822	0.0483202	0.813871	4.137e-07	4.137e-07	1	0	0	1	1	0
AACAGAATCCCTTCCGGGGATTCG	32	144	24	30.142	1776217663	116.8	458379966	3456	4.5	1.06164	4.77739	0.31415	0.114657	0.0075396	0.924658	6.45514e-08	6.45514e-08	1	0	0	1	1	0
AACAGAATCCGAGGTGGATTCTG	1	4	23	30.142	1776217663	116.8	458379966	92	4	0.0331763	0.132705	0.00872638	0.00305222	0.000200707	0.787672	1.71838e-09	1.71838e-09	1	0	0	1	1	0
AACAGAATCCGTCCCACGGATTC	51	208	23	30.142	1776217663	116.8	458379966	4784	4.07843	1.69199	6.90067	0.453772	0.158715	0.0104368	0.803116	8.93558e-08	8.93558e-08	1	0	0	1	1	0
AACAGAATCCTACTCAGGATTCG	239	961	23	30.142	1776217663	116.8	458379966	22103	4.02092	7.92913	31.8824	2.09651	0.733296	0.0482198	0.791791	4.12841e-07	4.12841e-07	1	0	0	1	1	0
AACAGAATCCTAGGAGGATTCTG	45	187	23	30.142	1776217663	116.8	458379966	4301	4.15556	1.49293	6.20397	0.407958	0.142691	0.00938305	0.818303	8.03343e-08	8.03343e-08	1	0	0	1	1	0
AACAGAATCCTCGCAGGATTCTG	27	113	23	30.142	1776217663	116.8	458379966	2599	4.18519	0.89576	3.74892	0.24652	0.0862252	0.00566997	0.824138	4.85443e-08	4.85443e-08	1	0	0	1	1	0
AACAGAATCCTGACAGGATTCCC	258	1039	23	30.142	1776217663	116.8	458379966	23897	4.02713	8.55948	34.4702	2.26668	0.792814	0.0521336	0.793014	4.4635e-07	4.4635e-07	1	0	0	1	1	0
AACAGAATCCTGTAAGGATTCGC	8	36	23	30.142	1776217663	116.8	458379966	828	4.5	0.26541	1.19435	0.0785375	0.02747	0.00180636	0.88613	1.54654e-08	1.54654e-08	1	0	0	1	1	0
AACAGAATCCTGTAAGGATTCTC	120	542	23	30.142	1776217663	116.8	458379966	12466	4.51667	3.98116	17.9816	1.18243	0.413576	0.0271958	0.889412	2.32841e-07	2.32841e-07	1	0	0	1	1	0
AACAGAATCCTGTCAAGGATTCC	266	1123	23	30.142	1776217663	116.8	458379966	25829	4.2218	8.82489	37.257	2.44993	0.856911	0.0563484	0.831349	4.82436e-07	4.82436e-07	1	0	0	1	1	0
AACAGAATCCTGTTCAGGATTCG	465	1902	23	30.142	1776217663	116.8	458379966	43746	4.09032	15.427	63.1013	4.1494	1.45133	0.0954361	0.805458	8.1709e-07	8.1709e-07	1	0	0	1	1	0
AACAGAATCCTTCTCCGGATTCTG	58	234	24	30.142	1776217663	116.8	458379966	5616	4.03448	1.92423	7.76325	0.510494	0.186318	0.0122518	0.829004	1.04896e-07	1.04896e-07	1	0	0	1	1	0
AACAGACAAGT	135	1245	11	30.142	1776217663	116.8	458379966	13695	9.22222	4.4788	41.3045	2.71609	0.454349	0.029877	0.868532	2.55796e-07	2.55796e-07	1	0	0	1	1	0
AACAGACAAGTAGAGACAAGT	355	1525	21	30.142	1776217663	116.8	458379966	32025	4.29577	11.7776	50.5938	3.32693	1.06247	0.0698656	0.772357	5.98165e-07	5.98165e-07	1	0	0	1	1	0
AACAGACAC	3	15	9	30.142	1776217663	116.8	458379966	135	5	0.0995289	0.497644	0.0327239	0.0044788	0.000294515	0.385274	2.52154e-09	2.52154e-09	1	0	0	1	0	0
AACAGACAG	30870	283013	9	30.142	1776217663	116.8	458379966	2547117	9.1679	1024.15	9389.32	617.42	84.5039	5.55678	0.706431	4.75752e-05	4.75752e-05	1	1	1	1	1	1
AACAGACAGACAG	478	2938	13	30.142	1776217663	116.8	458379966	38194	6.14644	15.8583	97.472	6.40953	1.26714	0.0833239	0.684108	7.1339e-07	7.1339e-07	1	0	0	1	1	0
AACAGACAGAG	2673	13103	11	30.142	1776217663	116.8	458379966	144133	4.90198	88.6802	434.709	28.5855	4.7818	0.31444	0.46166	2.69212e-06	2.69212e-06	1	0	0	1	0	0
AACAGACAGGACAG	201	882	14	30.142	1776217663	116.8	458379966	12348	4.38806	6.66844	29.2615	1.92417	0.409661	0.0269384	0.525966	2.30637e-07	2.30637e-07	1	0	0	1	1	0
AACAGACAGTT	26	191	11	30.142	1776217663	116.8	458379966	2101	7.34615	0.862584	6.33667	0.416685	0.0697034	0.00458353	0.691847	3.92426e-08	3.92426e-08	1	0	0	1	1	0
AACAGACATACAG	73	549	13	30.142	1776217663	116.8	458379966	7137	7.52055	2.42187	18.2138	1.1977	0.236779	0.0155701	0.837048	1.33305e-07	1.33305e-07	1	0	0	1	1	0
AACAGACC	12	56	8	30.142	1776217663	116.8	458379966	448	4.66667	0.398116	1.85787	0.122169	0.014863	0.000977355	0.319635	8.36777e-09	8.36777e-09	1	0	0	1	0	0
AACAGACCG	2	9	9	30.142	1776217663	116.8	458379966	81	4.5	0.0663526	0.298587	0.0196344	0.00268728	0.000176709	0.346747	1.51292e-09	1.51292e-09	1	0	0	1	0	0
AACAGACCTGG	21	113	11	30.142	1776217663	116.8	458379966	1243	5.38095	0.696702	3.74892	0.24652	0.0412381	0.00271172	0.506768	2.32168e-08	2.32168e-08	1	0	0	1	1	0
AACAGACGG	3	12	9	30.142	1776217663	116.8	458379966	108	4	0.0995289	0.398116	0.0261792	0.00358304	0.000235612	0.308219	2.01723e-09	2.01723e-09	1	0	0	1	0	0
AACAGACGGAG	439	2310	11	30.142	1776217663	116.8	458379966	25410	5.26196	14.5644	76.6372	5.03949	0.84301	0.0554344	0.495561	4.74609e-07	4.74609e-07	1	0	0	1	0	0
AACAGACGGTG	1	4	11	30.142	1776217663	116.8	458379966	44	4	0.0331763	0.132705	0.00872638	0.00145976	9.59902e-05	0.376712	8.21835e-10	8.21835e-10	1	0	0	1	0	0
AACAGACT	940	8235	8	30.142	1776217663	116.8	458379966	65880	8.76064	31.1857	273.207	17.9654	2.18565	0.143724	0.600044	1.23051e-06	1.23051e-06	1	0	0	1	1	0
AACAGACTC	66	450	9	30.142	1776217663	116.8	458379966	4050	6.81818	2.18964	14.9293	0.981718	0.134364	0.00883546	0.525374	7.56461e-08	7.56461e-08	1	0	0	1	1	0
AACAGACTG	770	5701	9	30.142	1776217663	116.8	458379966	51309	7.4039	25.5457	189.138	12.4373	1.70224	0.111936	0.570506	9.58352e-07	9.58352e-07	1	0	0	1	1	0
AACAGACTGAG	5	23	11	30.142	1776217663	116.8	458379966	253	4.6	0.165881	0.763055	0.0501767	0.0083936	0.000551944	0.433219	4.72555e-09	4.72555e-09	1	0	0	1	0	0
AACAGAG	199	1907	7	30.142	1776217663	116.8	458379966	13349	9.58291	6.60208	63.2672	4.1603	0.44287	0.0291221	0.574319	2.49333e-07	2.49333e-07	1	0	0	1	1	0
AACAGAGACAG	225	1312	11	30.142	1776217663	116.8	458379966	14432	5.83111	7.46467	43.5273	2.86225	0.4788	0.0314848	0.549163	2.69562e-07	2.69562e-07	1	0	0	1	1	0
AACAGAGAG	1754	16508	9	30.142	1776217663	116.8	458379966	148572	9.41163	58.1912	547.674	36.0138	4.92907	0.324124	0.725212	2.77504e-06	2.77504e-06	1	0	0	1	1	0
AACAGAGAGAC	189	1563	11	30.142	1776217663	116.8	458379966	17193	8.26984	6.27032	51.8545	3.40983	0.5704	0.0375082	0.778838	3.21132e-07	3.21132e-07	1	0	0	1	1	0
AACAGAGAGGTG	276	1692	12	30.142	1776217663	116.8	458379966	20304	6.13043	9.15666	56.1343	3.69126	0.673611	0.0442951	0.629839	3.79239e-07	3.79239e-07	1	0	0	1	1	0
AACAGAGAT	3	12	9	30.142	1776217663	116.8	458379966	108	4	0.0995289	0.398116	0.0261792	0.00358304	0.000235612	0.308219	2.01723e-09	2.01723e-09	1	0	0	1	0	0
AACAGAGCG	96	506	9	30.142	1776217663	116.8	458379966	4554	5.27083	3.18492	16.7872	1.10389	0.151085	0.00993499	0.406143	8.50599e-08	8.50599e-08	1	0	0	1	0	0
AACAGAGGAACAGG	167	870	14	30.142	1776217663	116.8	458379966	12180	5.20958	5.54044	28.8634	1.89799	0.404087	0.0265718	0.624436	2.27499e-07	2.27499e-07	1	0	0	1	1	0
AACAGAGGATGAATCCTC	103	510	18	30.142	1776217663	116.8	458379966	9180	4.95146	3.41716	16.9199	1.11261	0.304558	0.0200271	0.763067	1.71465e-07	1.71465e-07	1	0	0	1	1	0
AACAGAGGCAG	25	109	11	30.142	1776217663	116.8	458379966	1199	4.36	0.829407	3.61622	0.237794	0.0397784	0.00261573	0.410617	2.2395e-08	2.2395e-08	1	0	0	1	0	0
AACAGAGTAGAC	26	167	12	30.142	1776217663	116.8	458379966	2004	6.42308	0.862584	5.54044	0.364327	0.0664853	0.00437192	0.659905	3.74308e-08	3.74308e-08	1	0	0	1	1	0
AACAGAGTAGATCCTG	3258	17965	16	30.142	1776217663	116.8	458379966	287440	5.51412	108.088	596.012	39.1924	9.53619	0.627078	0.755359	5.36882e-06	5.36882e-06	1	0	0	1	1	0
AACAGAGTC	254	2297	9	30.142	1776217663	116.8	458379966	20673	9.04331	8.42678	76.2059	5.01113	0.685854	0.0451001	0.69683	3.86131e-07	3.86131e-07	1	0	0	1	1	0
AACAGAT	12	48	7	30.142	1776217663	116.8	458379966	336	4	0.398116	1.59246	0.104717	0.0111472	0.000733016	0.239726	6.27583e-09	6.27583e-09	1	0	0	1	0	0
AACAGATAT	10	53	9	30.142	1776217663	116.8	458379966	477	5.3	0.331763	1.75834	0.115625	0.0158251	0.00104062	0.408391	8.90943e-09	8.90943e-09	1	0	0	1	0	0
AACAGATCTGG	47	206	11	30.142	1776217663	116.8	458379966	2266	4.38298	1.55929	6.83432	0.449409	0.0751775	0.0049435	0.412781	4.23245e-08	4.23245e-08	1	0	0	1	0	0
AACAGATT	32	185	8	30.142	1776217663	116.8	458379966	1480	5.78125	1.06164	6.13761	0.403595	0.0491009	0.00322876	0.395976	2.76435e-08	2.76435e-08	1	0	0	1	0	0
AACAGATTC	78	528	9	30.142	1776217663	116.8	458379966	4752	6.76923	2.58775	17.5171	1.15188	0.157654	0.0103669	0.521602	8.87581e-08	8.87581e-08	1	0	0	1	1	0
AACAGATTCCACTCGGAATCTGG	84	367	23	30.142	1776217663	116.8	458379966	8441	4.36905	2.78681	12.1757	0.800646	0.280041	0.0184149	0.860344	1.57661e-07	1.57661e-07	1	0	0	1	1	0
AACAGATTCCCCTTCGGAATCTGG	18	72	24	30.142	1776217663	116.8	458379966	1728	4	0.597173	2.38869	0.157075	0.0573286	0.0037698	0.821918	3.22757e-08	3.22757e-08	1	0	0	1	1	0
AACAGATTCTGCAAGAATCTGAC	25	102	23	30.142	1776217663	116.8	458379966	2346	4.08	0.829407	3.38398	0.222523	0.0778316	0.00511802	0.803425	4.38187e-08	4.38187e-08	1	0	0	1	1	0
AACAGATTG	538	3650	9	30.142	1776217663	116.8	458379966	32850	6.78439	17.8488	121.093	7.96283	1.08984	0.0716654	0.52277	6.13574e-07	6.13574e-07	1	0	0	1	1	0
AACAGC	74	326	6	30.142	1776217663	116.8	458379966	1956	4.40541	2.45505	10.8155	0.7112	0.0648928	0.0042672	0.226305	3.65343e-08	3.65343e-08	1	0	0	1	0	0
AACAGCAAGC	757	7551	10	30.142	1776217663	116.8	458379966	75510	9.9749	25.1145	250.514	16.4732	2.50514	0.164732	0.854016	1.41038e-06	1.41038e-06	1	0	0	1	1	0
AACAGCAG	10	49	8	30.142	1776217663	116.8	458379966	392	4.9	0.331763	1.62564	0.106898	0.0130051	0.000855186	0.335617	7.3218e-09	7.3218e-09	1	0	0	1	0	0
AACAGCAGAGC	18	161	11	30.142	1776217663	116.8	458379966	1771	8.94444	0.597173	5.34138	0.351237	0.0587552	0.00386361	0.842371	3.30788e-08	3.30788e-08	1	0	0	1	1	0
AACAGCATCCTGGAAGGATTCTC	30	126	23	30.142	1776217663	116.8	458379966	2898	4.2	0.995289	4.18021	0.274881	0.0961449	0.00632227	0.827055	5.4129e-08	5.4129e-08	1	0	0	1	1	0
AACAGCCAG	427	3191	9	30.142	1776217663	116.8	458379966	28719	7.47307	14.1663	105.866	6.96147	0.95279	0.0626533	0.575836	5.36415e-07	5.36415e-07	1	0	0	1	1	0
AACAGCCAGAG	74	309	11	30.142	1776217663	116.8	458379966	3399	4.17568	2.45505	10.2515	0.674113	0.112766	0.00741525	0.393257	6.34867e-08	6.34867e-08	1	0	0	1	0	0
AACAGCCCCAG	42	208	11	30.142	1776217663	116.8	458379966	2288	4.95238	1.3934	6.90067	0.453772	0.0759074	0.00499149	0.466406	4.27354e-08	4.27354e-08	1	0	0	1	0	0
AACAGCGAG	48	456	9	30.142	1776217663	116.8	458379966	4104	9.5	1.59246	15.1284	0.994808	0.136156	0.00895327	0.732021	7.66547e-08	7.66547e-08	1	0	0	1	1	0
AACAGCTTCTCCCAGAAGCTG	24	107	21	30.142	1776217663	116.8	458379966	2247	4.45833	0.796231	3.54986	0.233431	0.0745471	0.00490205	0.801584	4.19696e-08	4.19696e-08	1	0	0	1	1	0
AACAGCTTCTGAGAGAAGCTTG	187	787	22	30.142	1776217663	116.8	458379966	17314	4.20856	6.20397	26.1097	1.71692	0.574414	0.0377722	0.792708	3.23392e-07	3.23392e-07	1	0	0	1	1	0
AACAGG	486	6995	6	30.142	1776217663	116.8	458379966	41970	14.393	16.1237	232.068	15.2603	1.39241	0.0915616	0.739367	7.83918e-07	7.83918e-07	1	0	0	1	1	0
AACAGGAACTG	553	4052	11	30.142	1776217663	116.8	458379966	44572	7.32731	18.3465	134.43	8.83983	1.47873	0.0972381	0.690072	8.32518e-07	8.32518e-07	1	0	0	1	1	0
AACAGGAACTGG	144	1048	12	30.142	1776217663	116.8	458379966	12576	7.27778	4.77739	34.7688	2.28631	0.417225	0.0274358	0.747717	2.34895e-07	2.34895e-07	1	0	0	1	1	0
AACAGGAAGAGG	9	39	12	30.142	1776217663	116.8	458379966	468	4.33333	0.298587	1.29388	0.0850823	0.0155265	0.00102099	0.445206	8.74133e-09	8.74133e-09	1	0	0	1	0	0
AACAGGAATTCTTGTAGAATTCC	22	94	23	30.142	1776217663	116.8	458379966	2162	4.27273	0.729878	3.11857	0.20507	0.0717271	0.00471661	0.841376	4.0382e-08	4.0382e-08	1	0	0	1	1	0
AACAGGACAGAC	77	327	12	30.142	1776217663	116.8	458379966	3924	4.24675	2.55457	10.8486	0.713382	0.130184	0.00856058	0.43631	7.32927e-08	7.32927e-08	1	0	0	1	0	0
AACAGGACCTGG	62	433	12	30.142	1776217663	116.8	458379966	5196	6.98387	2.05693	14.3653	0.944631	0.172384	0.0113356	0.717521	9.70512e-08	9.70512e-08	1	0	0	1	1	0
AACAGGACTAG	37	162	11	30.142	1776217663	116.8	458379966	1782	4.37838	1.22752	5.37456	0.353419	0.0591202	0.0038876	0.412347	3.32843e-08	3.32843e-08	1	0	0	1	0	0
AACAGGAG	139	1069	8	30.142	1776217663	116.8	458379966	8552	7.69065	4.6115	35.4655	2.33213	0.283724	0.018657	0.526757	1.59735e-07	1.59735e-07	1	0	0	1	1	0
AACAGGATTCACTCTGAATCCTG	89	382	23	30.142	1776217663	116.8	458379966	8786	4.29213	2.95269	12.6733	0.83337	0.291487	0.0191675	0.845198	1.64105e-07	1.64105e-07	1	0	0	1	1	0
AACAGGATTCATTCTGAATCCTT	44	185	23	30.142	1776217663	116.8	458379966	4255	4.20455	1.45976	6.13761	0.403595	0.141165	0.00928269	0.82795	7.94751e-08	7.94751e-08	1	0	0	1	1	0
AACAGGATTCCAAGAGAATCCTC	2	9	23	30.142	1776217663	116.8	458379966	207	4.5	0.0663526	0.298587	0.0196344	0.00686749	0.00045159	0.88613	3.86636e-09	3.86636e-09	1	0	0	1	1	0
AACAGGATTCCAGGGGAATCCGG	214	916	23	30.142	1776217663	116.8	458379966	21068	4.28037	7.09973	30.3895	1.99834	0.698958	0.0459619	0.842882	3.93509e-07	3.93509e-07	1	0	0	1	1	0
AACAGGATTCCCTGAGAATCCTG	21	88	23	30.142	1776217663	116.8	458379966	2024	4.19048	0.696702	2.91951	0.19198	0.0671488	0.00441555	0.82518	3.78044e-08	3.78044e-08	1	0	0	1	1	0
AACAGGATTCCGACTGGAATCCG	19	76	23	30.142	1776217663	116.8	458379966	1748	4	0.63035	2.5214	0.165801	0.0579922	0.00381343	0.787672	3.26492e-08	3.26492e-08	1	0	0	1	1	0
AACAGGATTCCGAGAGAATCCTG	70	287	23	30.142	1776217663	116.8	458379966	6601	4.1	2.32234	9.5216	0.626118	0.218997	0.0144007	0.807363	1.23294e-07	1.23294e-07	1	0	0	1	1	0
AACAGGATTCCGGGAGAATCCTG	903	3726	23	30.142	1776217663	116.8	458379966	85698	4.12625	29.9582	123.615	8.12863	2.84314	0.186958	0.812532	1.60067e-06	1.60067e-06	1	0	0	1	1	0
AACAGGATTCCGGTAGAATCCTG	38	160	23	30.142	1776217663	116.8	458379966	3680	4.21053	1.2607	5.30821	0.349055	0.122089	0.00802827	0.829128	6.87352e-08	6.87352e-08	1	0	0	1	1	0
AACAGGATTCCGTTAGAATCCTG	322	1304	23	30.142	1776217663	116.8	458379966	29992	4.04969	10.6828	43.2619	2.8448	0.995023	0.0654304	0.797456	5.60192e-07	5.60192e-07	1	0	0	1	1	0
AACAGGATTCCGTTGGCAATCCTC	29	121	24	30.142	1776217663	116.8	458379966	2904	4.17241	0.962113	4.01433	0.263973	0.096344	0.00633536	0.857346	5.42411e-08	5.42411e-08	1	0	0	1	1	0
AACAGGATTCCTCCAGGAATCCG	2	8	23	30.142	1776217663	116.8	458379966	184	4	0.0663526	0.26541	0.0174528	0.00610444	0.000401414	0.787672	3.43676e-09	3.43676e-09	1	0	0	1	1	0
AACAGGATTCCTCCGGGAATCCT	37	176	23	30.142	1776217663	116.8	458379966	4048	4.75676	1.22752	5.83903	0.383961	0.134298	0.0088311	0.93669	7.56088e-08	7.56088e-08	1	0	0	1	1	0
AACAGGATTCGACCAGAATCCTG	248	1032	23	30.142	1776217663	116.8	458379966	23736	4.16129	8.22772	34.2379	2.25141	0.787473	0.0517824	0.819432	4.43342e-07	4.43342e-07	1	0	0	1	1	0
AACAGGATTCGCTGAGAATCCTG	118	483	23	30.142	1776217663	116.8	458379966	11109	4.09322	3.9148	16.0242	1.05371	0.368555	0.0242354	0.806028	2.07495e-07	2.07495e-07	1	0	0	1	1	0
AACAGGATTCGGAGAGAATCCTC	57	230	23	30.142	1776217663	116.8	458379966	5290	4.03509	1.89105	7.63055	0.501767	0.175503	0.0115406	0.794581	9.88069e-08	9.88069e-08	1	0	0	1	1	0
AACAGGATTCGGCTAGAATCCTG	11	45	23	30.142	1776217663	116.8	458379966	1035	4.09091	0.364939	1.49293	0.0981718	0.0343375	0.00225795	0.805573	1.93318e-08	1.93318e-08	1	0	0	1	1	0
AACAGGATTCGGGAGAATCCTG	86	349	22	30.142	1776217663	116.8	458379966	7678	4.05814	2.85316	11.5785	0.761377	0.254728	0.0167503	0.764376	1.4341e-07	1.4341e-07	1	0	0	1	1	0
AACAGGATTCGGTCGGAATCCTG	141	594	23	30.142	1776217663	116.8	458379966	13662	4.21277	4.67786	19.7067	1.29587	0.453255	0.029805	0.829569	2.5518e-07	2.5518e-07	1	0	0	1	1	0
AACAGGATTCGTCCAGAGTCCTG	3368	14501	23	30.142	1776217663	116.8	458379966	333523	4.30552	111.738	481.089	31.6353	11.0651	0.727613	0.847834	6.22956e-06	6.22956e-06	1	0	0	1	1	0
AACAGGATTCTACCAGAATCCTGG	1	5	24	30.142	1776217663	116.8	458379966	120	5	0.0331763	0.165881	0.010908	0.00398116	0.000261792	1.0274	2.24137e-09	2.24137e-09	1	0	0	1	1	0
AACAGGATTCTACCGGAATCCTG	86	352	23	30.142	1776217663	116.8	458379966	8096	4.09302	2.85316	11.6781	0.767922	0.268595	0.0176622	0.805989	1.51218e-07	1.51218e-07	1	0	0	1	1	0
AACAGGATTCTACTGAGAATCCTG	7	30	24	30.142	1776217663	116.8	458379966	720	4.28571	0.232234	0.995289	0.0654479	0.0238869	0.00157075	0.880627	1.34482e-08	1.34482e-08	1	0	0	1	1	0
AACAGGATTCTCCCAGAATCCGG	28	112	23	30.142	1776217663	116.8	458379966	2576	4	0.928936	3.71574	0.244339	0.0854621	0.00561979	0.787672	4.81147e-08	4.81147e-08	1	0	0	1	1	0
AACAGGATTCTCCCGGGATCCTG	65	265	23	30.142	1776217663	116.8	458379966	6095	4.07692	2.15646	8.79172	0.578123	0.20221	0.0132968	0.802819	1.13843e-07	1.13843e-07	1	0	0	1	1	0
AACAGGATTCTCCTAGAATCCGG	215	930	23	30.142	1776217663	116.8	458379966	21390	4.32558	7.1329	30.854	2.02888	0.709641	0.0466643	0.851784	3.99524e-07	3.99524e-07	1	0	0	1	1	0
AACAGGATTCTCCTCAGAATCCT	23	100	23	30.142	1776217663	116.8	458379966	2300	4.34783	0.763055	3.31763	0.21816	0.0763055	0.00501767	0.856165	4.29595e-08	4.29595e-08	1	0	0	1	1	0
AACAGGATTCTGACGGAATCCTG	100	413	23	30.142	1776217663	116.8	458379966	9499	4.13	3.31763	13.7018	0.900999	0.315142	0.020723	0.813271	1.77423e-07	1.77423e-07	1	0	0	1	1	0
AACAGGATTCTGAGAGAATCCCG	148	598	23	30.142	1776217663	116.8	458379966	13754	4.04054	4.91009	19.8394	1.30459	0.456307	0.0300057	0.795655	2.56898e-07	2.56898e-07	1	0	0	1	1	0
AACAGGATTCTGAGAGAATCCTG	249	1005	23	30.142	1776217663	116.8	458379966	23115	4.03614	8.2609	33.3422	2.1925	0.76687	0.0504276	0.794789	4.31743e-07	4.31743e-07	1	0	0	1	1	0
AACAGGATTCTGCAGGGAATCCTG	93	379	24	30.142	1776217663	116.8	458379966	9096	4.07527	3.0854	12.5738	0.826825	0.301772	0.0198438	0.837384	1.69896e-07	1.69896e-07	1	0	0	1	1	0
AACAGGATTCTGTCGGAATCCGG	500	2031	23	30.142	1776217663	116.8	458379966	46713	4.062	16.5881	67.3811	4.43082	1.54976	0.101909	0.79988	8.72508e-07	8.72508e-07	1	0	0	1	1	0
AACAGGATTCTGTCGGAATCCTC	451	1827	23	30.142	1776217663	116.8	458379966	42021	4.051	14.9625	60.6131	3.98578	1.3941	0.0916729	0.797714	7.84871e-07	7.84871e-07	1	0	0	1	1	0
AACAGGATTCTTCTGGAATCCTG	25	105	23	30.142	1776217663	116.8	458379966	2415	4.2	0.829407	3.48351	0.229068	0.0801208	0.00526855	0.827055	4.51075e-08	4.51075e-08	1	0	0	1	1	0
AACAGGCAGTG	23	96	11	30.142	1776217663	116.8	458379966	1056	4.17391	0.763055	3.18492	0.209433	0.0350342	0.00230377	0.393091	1.9724e-08	1.9724e-08	1	0	0	1	0	0
AACAGGCTCTTCAGGCCG	63	259	18	30.142	1776217663	116.8	458379966	4662	4.11111	2.09011	8.59266	0.565033	0.154668	0.0101706	0.633562	8.70771e-08	8.70771e-08	1	0	0	1	1	0
AACAGGGACTG	21	90	11	30.142	1776217663	116.8	458379966	990	4.28571	0.696702	2.98587	0.196344	0.0328445	0.00215978	0.403621	1.84913e-08	1.84913e-08	1	0	0	1	0	0
AACAGGGATTCTCTCAGAATCCC	95	406	23	30.142	1776217663	116.8	458379966	9338	4.27368	3.15175	13.4696	0.885728	0.3098	0.0203717	0.841565	1.74416e-07	1.74416e-07	1	0	0	1	1	0
AACAGGTCTTCAGGCCG	1505	7573	17	30.142	1776217663	116.8	458379966	128741	5.03189	49.9303	251.244	16.5212	4.27115	0.280861	0.732382	2.40463e-06	2.40463e-06	1	0	0	1	1	0
AACAGGTCTTCTGGCCG	23	96	17	30.142	1776217663	116.8	458379966	1632	4.17391	0.763055	3.18492	0.209433	0.0541437	0.00356037	0.607505	3.04826e-08	3.04826e-08	1	0	0	1	1	0
AACAGT	1726	21759	6	30.142	1776217663	116.8	458379966	130554	12.6066	57.2623	721.883	47.4694	4.3313	0.284816	0.6476	2.4385e-06	2.4385e-06	1	0	0	1	1	0
AACAGTACAGT	11	45	11	30.142	1776217663	116.8	458379966	495	4.09091	0.364939	1.49293	0.0981718	0.0164223	0.00107989	0.385274	9.24564e-09	9.24564e-09	1	0	0	1	0	0
AACAGTCTG	87	355	9	30.142	1776217663	116.8	458379966	3195	4.08046	2.88634	11.7776	0.774467	0.105998	0.0069702	0.314419	5.96764e-08	5.96764e-08	1	0	0	1	0	0
AACAGTCTGGTCACAGACTG	132	645	20	30.142	1776217663	116.8	458379966	12900	4.88636	4.37927	21.3987	1.40713	0.427974	0.0281426	0.836706	2.40947e-07	2.40947e-07	1	0	0	1	1	0
AACAGTGAACAGTT	115	607	14	30.142	1776217663	116.8	458379966	8498	5.27826	3.81527	20.138	1.32423	0.281932	0.0185392	0.632668	1.58726e-07	1.58726e-07	1	0	0	1	1	0
AACAGTGAACATTG	306	1981	14	30.142	1776217663	116.8	458379966	27734	6.47386	10.1519	65.7222	4.32174	0.920111	0.0605044	0.775976	5.18017e-07	5.18017e-07	1	0	0	1	1	0
AACAT	3103	55777	5	30.142	1776217663	116.8	458379966	278885	17.9752	102.946	1850.47	121.683	9.25237	0.608414	0.769486	5.20903e-06	5.20903e-06	1	0	0	1	1	0
AACATAAG	713	8808	8	30.142	1776217663	116.8	458379966	70464	12.3534	23.6547	292.217	19.2155	2.33773	0.153724	0.846126	1.31613e-06	1.31613e-06	1	0	0	1	1	0
AACATAG	10	42	7	30.142	1776217663	116.8	458379966	294	4.2	0.331763	1.3934	0.091627	0.00975383	0.000641389	0.251712	5.49135e-09	5.49135e-09	1	0	0	1	0	0
AACATAGAAT	2	24	10	30.142	1776217663	116.8	458379966	240	12	0.0663526	0.796231	0.0523583	0.00796231	0.000523583	1.0274	4.48273e-09	4.48273e-09	1	0	0	1	1	0
AACATAGG	128	832	8	30.142	1776217663	116.8	458379966	6656	6.5	4.24657	27.6027	1.81509	0.220821	0.0145207	0.445206	1.24321e-07	1.24321e-07	1	0	0	1	0	0
AACATAT	70	324	7	30.142	1776217663	116.8	458379966	2268	4.62857	2.32234	10.7491	0.706837	0.0752438	0.00494786	0.277397	4.23618e-08	4.23618e-08	1	0	0	1	0	0
AACATC	51	739	6	30.142	1776217663	116.8	458379966	4434	14.4902	1.69199	24.5173	1.6122	0.147104	0.0096732	0.74436	8.28185e-08	8.28185e-08	1	0	0	1	1	0
AACATCAT	23	95	8	30.142	1776217663	116.8	458379966	760	4.13043	0.763055	3.15175	0.207252	0.025214	0.00165801	0.282907	1.41953e-08	1.41953e-08	1	0	0	1	0	0
AACATCCAG	52	389	9	30.142	1776217663	116.8	458379966	3501	7.48077	1.72517	12.9056	0.848641	0.11615	0.00763777	0.576429	6.53919e-08	6.53919e-08	1	0	0	1	1	0
AACATG	90	412	6	30.142	1776217663	116.8	458379966	2472	4.57778	2.98587	13.6686	0.898818	0.0820118	0.00539291	0.23516	4.61722e-08	4.61722e-08	1	0	0	1	0	0
AACATGG	9	36	7	30.142	1776217663	116.8	458379966	252	4	0.298587	1.19435	0.0785375	0.00836043	0.000549762	0.239726	4.70687e-09	4.70687e-09	1	0	0	1	0	0
AACATGT	11	44	7	30.142	1776217663	116.8	458379966	308	4	0.364939	1.45976	0.0959902	0.0102183	0.000671932	0.239726	5.75284e-09	5.75284e-09	1	0	0	1	0	0
AACATT	352	4648	6	30.142	1776217663	116.8	458379966	27888	13.2045	11.6781	154.203	10.1401	0.925221	0.0608404	0.678316	5.20894e-07	5.20894e-07	1	0	0	1	1	0
AACATTCAG	116	796	9	30.142	1776217663	116.8	458379966	7164	6.86207	3.84845	26.4083	1.73655	0.237675	0.015629	0.528756	1.3381e-07	1.3381e-07	1	0	0	1	1	0
AACATTCTGGG	234	1519	11	30.142	1776217663	116.8	458379966	16709	6.49145	7.76325	50.3948	3.31384	0.554343	0.0364523	0.611353	3.12092e-07	3.12092e-07	1	0	0	1	1	0
AACATTG	55	223	7	30.142	1776217663	116.8	458379966	1561	4.05455	1.8247	7.39831	0.486496	0.0517882	0.00340547	0.242995	2.91564e-08	2.91564e-08	1	0	0	1	0	0
AACC	1072	7045	4	30.142	1776217663	116.8	458379966	28180	6.57183	35.565	233.727	15.3693	0.934908	0.0614774	0.225063	5.26348e-07	5.26348e-07	1	0	0	0	0	0
AACCAACT	172	1951	8	30.142	1776217663	116.8	458379966	15608	11.343	5.70632	64.727	4.25629	0.517816	0.0340504	0.77692	2.91527e-07	2.91527e-07	1	0	0	1	1	0
AACCAAGAG	1030	8962	9	30.142	1776217663	116.8	458379966	80658	8.70097	34.1716	297.326	19.5515	2.67593	0.175963	0.670452	1.50653e-06	1.50653e-06	1	0	0	1	1	0
AACCAAGAGAG	87	682	11	30.142	1776217663	116.8	458379966	7502	7.83908	2.88634	22.6262	1.48785	0.248889	0.0163663	0.73827	1.40123e-07	1.40123e-07	1	0	0	1	1	0
AACCAAGG	3	15	8	30.142	1776217663	116.8	458379966	120	5	0.0995289	0.497644	0.0327239	0.00398116	0.000261792	0.342466	2.24137e-09	2.24137e-09	1	0	0	1	0	0
AACCAAT	240	3251	7	30.142	1776217663	116.8	458379966	22757	13.5458	7.96231	107.856	7.09237	0.754993	0.0496466	0.811823	4.25057e-07	4.25057e-07	1	0	0	1	1	0
AACCAATCCTGCTCAGGATTGTG	9	41	23	30.142	1776217663	116.8	458379966	943	4.55556	0.298587	1.36023	0.0894454	0.0312852	0.00205725	0.89707	1.76134e-08	1.76134e-08	1	0	0	1	1	0
AACCAC	2	12	6	30.142	1776217663	116.8	458379966	72	6	0.0663526	0.398116	0.0261792	0.00238869	0.000157075	0.308219	1.34482e-09	1.34482e-09	1	0	0	1	0	0
AACCACAAG	18	80	9	30.142	1776217663	116.8	458379966	720	4.44444	0.597173	2.6541	0.174528	0.0238869	0.00157075	0.342466	1.34482e-08	1.34482e-08	1	0	0	1	0	0
AACCAG	248	2144	6	30.142	1776217663	116.8	458379966	12864	8.64516	8.22772	71.13	4.67734	0.42678	0.0280641	0.444101	2.40275e-07	2.40275e-07	1	0	0	1	0	0
AACCAGAAG	2879	22687	9	30.142	1776217663	116.8	458379966	204183	7.88017	95.5146	752.671	49.4939	6.77404	0.445445	0.607205	3.81374e-06	3.81374e-06	1	0	0	1	1	0
AACCAGAAGG	32	240	10	30.142	1776217663	116.8	458379966	2400	7.5	1.06164	7.96231	0.523583	0.0796231	0.00523583	0.642124	4.48273e-08	4.48273e-08	1	0	0	1	1	0
AACCAGAATCCCTAGCGGGATTC	47	195	23	30.142	1776217663	116.8	458379966	4485	4.14894	1.55929	6.46938	0.425411	0.148796	0.00978446	0.817	8.37711e-08	8.37711e-08	1	0	0	1	1	0
AACCAGAATCCGGAAGGATTCTG	22	92	23	30.142	1776217663	116.8	458379966	2116	4.18182	0.729878	3.05222	0.200707	0.070201	0.00461626	0.823475	3.95228e-08	3.95228e-08	1	0	0	1	1	0
AACCAGAATTCCGAAGGATTCTG	25	101	23	30.142	1776217663	116.8	458379966	2323	4.04	0.829407	3.35081	0.220341	0.0770685	0.00506785	0.795548	4.33891e-08	4.33891e-08	1	0	0	1	1	0
AACCAGAGG	1	7	9	30.142	1776217663	116.8	458379966	63	7	0.0331763	0.232234	0.0152712	0.00209011	0.000137441	0.539384	1.17672e-09	1.17672e-09	1	0	0	1	1	0
AACCAGAGGAG	201	934	11	30.142	1776217663	116.8	458379966	10274	4.64677	6.66844	30.9867	2.03761	0.340853	0.0224137	0.437624	1.91898e-07	1.91898e-07	1	0	0	1	0	0
AACCAGG	119	1581	7	30.142	1776217663	116.8	458379966	11067	13.2857	3.94798	52.4517	3.4491	0.367162	0.0241437	0.796233	2.0671e-07	2.0671e-07	1	0	0	1	1	0
AACCAGGAATCCTGGAGGATTCC	90	411	23	30.142	1776217663	116.8	458379966	9453	4.56667	2.98587	13.6355	0.896636	0.313616	0.0206226	0.899258	1.76564e-07	1.76564e-07	1	0	0	1	1	0
AACCAGGATTCTCTCAGAATCCT	2	9	23	30.142	1776217663	116.8	458379966	207	4.5	0.0663526	0.298587	0.0196344	0.00686749	0.00045159	0.88613	3.86636e-09	3.86636e-09	1	0	0	1	1	0
AACCAT	35	154	6	30.142	1776217663	116.8	458379966	924	4.4	1.16117	5.10915	0.335966	0.0306549	0.00201579	0.226027	1.72585e-08	1.72585e-08	1	0	0	1	0	0
AACCATAC	45	509	8	30.142	1776217663	116.8	458379966	4072	11.3111	1.49293	16.8867	1.11043	0.135094	0.00888346	0.774734	7.6057e-08	7.6057e-08	1	0	0	1	1	0
AACCATAG	79	497	8	30.142	1776217663	116.8	458379966	3976	6.29114	2.62093	16.4886	1.08425	0.131909	0.00867403	0.4309	7.4264e-08	7.4264e-08	1	0	0	1	0	0
AACCATT	22	88	7	30.142	1776217663	116.8	458379966	616	4	0.729878	2.91951	0.19198	0.0204366	0.00134386	0.239726	1.15057e-08	1.15057e-08	1	0	0	1	0	0
AACCC	9	45	5	30.142	1776217663	116.8	458379966	225	5	0.298587	1.49293	0.0981718	0.00746467	0.000490859	0.214041	4.20256e-09	4.20256e-09	1	0	0	1	0	0
AACCCAG	7	33	7	30.142	1776217663	116.8	458379966	231	4.71429	0.232234	1.09482	0.0719927	0.00766372	0.000503949	0.282534	4.31463e-09	4.31463e-09	1	0	0	1	0	0
AACCCAGCGGATTCCTAGCGG	98	429	21	30.142	1776217663	116.8	458379966	9009	4.37755	3.25128	14.2326	0.935905	0.298885	0.019654	0.78706	1.68271e-07	1.68271e-07	1	0	0	1	1	0
AACCCAGCGGATTCCTGGCGG	138	631	21	30.142	1776217663	116.8	458379966	13251	4.57246	4.57833	20.9342	1.37659	0.439619	0.0289083	0.822104	2.47503e-07	2.47503e-07	1	0	0	1	1	0
AACCCAGTCAGGATTCCAGGTGG	73	298	23	30.142	1776217663	116.8	458379966	6854	4.08219	2.42187	9.88654	0.650116	0.22739	0.0149527	0.803857	1.28019e-07	1.28019e-07	1	0	0	1	1	0
AACCCATGAT	7	30	10	30.142	1776217663	116.8	458379966	300	4.28571	0.232234	0.995289	0.0654479	0.00995289	0.000654479	0.366928	5.60342e-09	5.60342e-09	1	0	0	1	0	0
AACCCC	6	24	6	30.142	1776217663	116.8	458379966	144	4	0.199058	0.796231	0.0523583	0.00477739	0.00031415	0.20548	2.68964e-09	2.68964e-09	1	0	0	1	0	0
AACCCCAGGAGGAATTCCCGGAGG	5	21	24	30.142	1776217663	116.8	458379966	504	4.2	0.165881	0.696702	0.0458135	0.0167209	0.00109952	0.863014	9.41374e-09	9.41374e-09	1	0	0	1	1	0
AACCCCCTGGAGGAATTCCAGGGGG	68	294	25	30.142	1776217663	116.8	458379966	7350	4.32353	2.25599	9.75383	0.641389	0.243846	0.0160347	0.925413	1.37284e-07	1.37284e-07	1	0	0	1	1	0
AACCCCGAGGGGATTCAGCTTG	375	1540	22	30.142	1776217663	116.8	458379966	33880	4.10667	12.4411	51.0915	3.35966	1.12401	0.0739125	0.773516	6.32813e-07	6.32813e-07	1	0	0	1	1	0
AACCCCGGAAGGATTCCGAGGGG	122	539	23	30.142	1776217663	116.8	458379966	12397	4.41803	4.04751	17.882	1.17588	0.411287	0.0270452	0.86999	2.31552e-07	2.31552e-07	1	0	0	1	1	0
AACCCCGGAGGGAGTTCCCGGAGG	168	700	24	30.142	1776217663	116.8	458379966	16800	4.16667	5.57362	23.2234	1.52712	0.557362	0.0366508	0.856165	3.13791e-07	3.13791e-07	1	0	0	1	1	0
AACCCCTCCAGGGATTCCTTCAGG	27	111	24	30.142	1776217663	116.8	458379966	2664	4.11111	0.89576	3.68257	0.242157	0.0883816	0.00581177	0.844749	4.97583e-08	4.97583e-08	1	0	0	1	1	0
AACCCCTCTCGGGATTCTGATAG	14	57	23	30.142	1776217663	116.8	458379966	1311	4.07143	0.464468	1.89105	0.124351	0.0434941	0.00286007	0.801737	2.44869e-08	2.44869e-08	1	0	0	1	1	0
AACCCCTGAAGGTATTCCTGAAGG	620	2578	24	30.142	1776217663	116.8	458379966	61872	4.15806	20.5693	85.5285	5.62416	2.05268	0.13498	0.854397	1.15565e-06	1.15565e-06	1	0	0	1	1	0
AACCCCTGACGGAGTTCCTGGAGG	251	1049	24	30.142	1776217663	116.8	458379966	25176	4.17928	8.32725	34.8019	2.28849	0.835246	0.0549239	0.858757	4.70239e-07	4.70239e-07	1	0	0	1	1	0
AACCCCTGGAGGAATTCCTGTAGG	2	8	24	30.142	1776217663	116.8	458379966	192	4	0.0663526	0.26541	0.0174528	0.00636985	0.000418866	0.821918	3.58619e-09	3.58619e-09	1	0	0	1	1	0
AACCCG	16	72	6	30.142	1776217663	116.8	458379966	432	4.5	0.530821	2.38869	0.157075	0.0143322	0.00094245	0.231164	8.06892e-09	8.06892e-09	1	0	0	1	0	0
AACCCT	13	56	6	30.142	1776217663	116.8	458379966	336	4.30769	0.431292	1.85787	0.122169	0.0111472	0.000733016	0.221286	6.27583e-09	6.27583e-09	1	0	0	1	0	0
AACCCTCGGAGGATTCCGGAGAG	12	49	23	30.142	1776217663	116.8	458379966	1127	4.08333	0.398116	1.62564	0.106898	0.0373897	0.00245866	0.804081	2.10502e-08	2.10502e-08	1	0	0	1	1	0
AACCCTG	4	19	7	30.142	1776217663	116.8	458379966	133	4.75	0.132705	0.63035	0.0414503	0.00441245	0.000290152	0.284675	2.48418e-09	2.48418e-09	1	0	0	1	0	0
AACCCTGCAAGGATTCTCCTCAG	15	60	23	30.142	1776217663	116.8	458379966	1380	4	0.497644	1.99058	0.130896	0.0457833	0.0030106	0.787672	2.57757e-08	2.57757e-08	1	0	0	1	1	0
AACCCTGGAAGGGATTCGTCCAG	348	1498	23	30.142	1776217663	116.8	458379966	34454	4.3046	11.5454	49.6981	3.26803	1.14306	0.0751647	0.847652	6.43534e-07	6.43534e-07	1	0	0	1	1	0
AACCG	25	125	5	30.142	1776217663	116.8	458379966	625	5	0.829407	4.14704	0.2727	0.0207352	0.0013635	0.214041	1.16738e-08	1.16738e-08	1	0	0	1	0	0
AACCGAATCCTTGGAGGATTCTG	134	539	23	30.142	1776217663	116.8	458379966	12397	4.02239	4.44562	17.882	1.17588	0.411287	0.0270452	0.79208	2.31552e-07	2.31552e-07	1	0	0	1	1	0
AACCGACAG	77	589	9	30.142	1776217663	116.8	458379966	5301	7.64935	2.55457	19.5408	1.28496	0.175868	0.0115646	0.589419	9.90124e-08	9.90124e-08	1	0	0	1	1	0
AACCGAGAG	70	632	9	30.142	1776217663	116.8	458379966	5688	9.02857	2.32234	20.9674	1.37877	0.188707	0.0124089	0.695695	1.06241e-07	1.06241e-07	1	0	0	1	1	0
AACCGAGAGGTG	77	570	12	30.142	1776217663	116.8	458379966	6840	7.4026	2.55457	18.9105	1.24351	0.226926	0.0149221	0.760541	1.27758e-07	1.27758e-07	1	0	0	1	1	0
AACCGAGATTCGACAGAATCTC	40	165	22	30.142	1776217663	116.8	458379966	3630	4.125	1.32705	5.47409	0.359963	0.12043	0.00791919	0.776969	6.78013e-08	6.78013e-08	1	0	0	1	1	0
AACCGG	27	108	6	30.142	1776217663	116.8	458379966	648	4	0.89576	3.58304	0.235612	0.0214982	0.00141367	0.20548	1.21034e-08	1.21034e-08	1	0	0	1	0	0
AACCGGATTCTCTCAGAATCCGG	68	309	23	30.142	1776217663	116.8	458379966	7107	4.54412	2.25599	10.2515	0.674113	0.235784	0.0155046	0.894818	1.32745e-07	1.32745e-07	1	0	0	1	1	0
AACCGT	21	84	6	30.142	1776217663	116.8	458379966	504	4	0.696702	2.78681	0.183254	0.0167209	0.00109952	0.20548	9.41374e-09	9.41374e-09	1	0	0	1	0	0
AACCT	73	439	5	30.142	1776217663	116.8	458379966	2195	6.0137	2.42187	14.5644	0.957721	0.072822	0.0047886	0.257436	4.09983e-08	4.09983e-08	1	0	0	1	0	0
AACCTAAG	163	934	8	30.142	1776217663	116.8	458379966	7472	5.73006	5.40774	30.9867	2.03761	0.247893	0.0163009	0.39247	1.39562e-07	1.39562e-07	1	0	0	1	0	0
AACCTAAT	4	16	8	30.142	1776217663	116.8	458379966	128	4	0.132705	0.530821	0.0349055	0.00424657	0.000279244	0.273973	2.39079e-09	2.39079e-09	1	0	0	1	0	0
AACCTAC	14	56	7	30.142	1776217663	116.8	458379966	392	4	0.464468	1.85787	0.122169	0.0130051	0.000855186	0.239726	7.3218e-09	7.3218e-09	1	0	0	1	0	0
AACCTAGAG	917	9400	9	30.142	1776217663	116.8	458379966	84600	10.2508	30.4227	311.857	20.507	2.80671	0.184563	0.789875	1.58016e-06	1.58016e-06	1	0	0	1	1	0
AACCTAT	19	76	7	30.142	1776217663	116.8	458379966	532	4	0.63035	2.5214	0.165801	0.0176498	0.00116061	0.239726	9.93673e-09	9.93673e-09	1	0	0	1	0	0
AACCTC	46	184	6	30.142	1776217663	116.8	458379966	1104	4	1.52611	6.10444	0.401414	0.0366266	0.00240848	0.20548	2.06206e-08	2.06206e-08	1	0	0	1	0	0
AACCTCCGAAGGAGTTCCTGGAGG	636	2706	24	30.142	1776217663	116.8	458379966	64944	4.25472	21.1001	89.7751	5.9034	2.1546	0.141682	0.874257	1.21303e-06	1.21303e-06	1	0	0	1	1	0
AACCTCCGAGAGATTCCAGGGG	281	1129	22	30.142	1776217663	116.8	458379966	24838	4.01779	9.32254	37.456	2.46302	0.824033	0.0541865	0.756776	4.63926e-07	4.63926e-07	1	0	0	1	1	0
AACCTCCGGAAGAATTCCCGGAGG	13	57	24	30.142	1776217663	116.8	458379966	1368	4.38462	0.431292	1.89105	0.124351	0.0453852	0.00298442	0.900949	2.55516e-08	2.55516e-08	1	0	0	1	1	0
AACCTCCGGAGGAACTCCTGGAGG	104	443	24	30.142	1776217663	116.8	458379966	10632	4.25962	3.45033	14.6971	0.966447	0.35273	0.0231947	0.875264	1.98585e-07	1.98585e-07	1	0	0	1	1	0
AACCTCCGGAGGAAGTCCCGGAGG	172	730	24	30.142	1776217663	116.8	458379966	17520	4.24419	5.70632	24.2187	1.59257	0.581249	0.0382216	0.872093	3.2724e-07	3.2724e-07	1	0	0	1	1	0
AACCTCTGGAAGAGTTCCTGGAGG	78	324	24	30.142	1776217663	116.8	458379966	7776	4.15385	2.58775	10.7491	0.706837	0.257979	0.0169641	0.85353	1.45241e-07	1.45241e-07	1	0	0	1	1	0
AACCTGGCAAGG	5	20	12	30.142	1776217663	116.8	458379966	240	4	0.165881	0.663526	0.0436319	0.00796231	0.000523583	0.410959	4.48273e-09	4.48273e-09	1	0	0	1	0	0
AACCTGT	21	125	7	30.142	1776217663	116.8	458379966	875	5.95238	0.696702	4.14704	0.2727	0.0290293	0.0019089	0.356735	1.63433e-08	1.63433e-08	1	0	0	1	0	0
AACCTT	14	61	6	30.142	1776217663	116.8	458379966	366	4.35714	0.464468	2.02375	0.133077	0.0121425	0.000798464	0.223826	6.83617e-09	6.83617e-09	1	0	0	1	0	0
AACG	622	3919	4	30.142	1776217663	116.8	458379966	15676	6.30064	20.6357	130.018	8.54968	0.520072	0.0341987	0.215776	2.92797e-07	2.92797e-07	1	0	0	0	0	0
AACGAACT	110	1273	8	30.142	1776217663	116.8	458379966	10184	11.5727	3.64939	42.2334	2.77717	0.337867	0.0222174	0.792653	1.90217e-07	1.90217e-07	1	0	0	1	1	0
AACGAAG	705	10527	7	30.142	1776217663	116.8	458379966	73689	14.9319	23.3893	349.247	22.9657	2.44473	0.16076	0.894892	1.37637e-06	1.37637e-06	1	0	0	1	1	0
AACGAAT	86	1164	7	30.142	1776217663	116.8	458379966	8148	13.5349	2.85316	38.6172	2.53938	0.27032	0.0177756	0.811166	1.52189e-07	1.52189e-07	1	0	0	1	1	0
AACGAATC	244	2825	8	30.142	1776217663	116.8	458379966	22600	11.5779	8.09502	93.723	6.16301	0.749784	0.0493041	0.793005	4.22124e-07	4.22124e-07	1	0	0	1	1	0
AACGAATCCCAGAAGGATTCCGG	108	473	23	30.142	1776217663	116.8	458379966	10879	4.37963	3.58304	15.6924	1.0319	0.360925	0.0237336	0.862427	2.03199e-07	2.03199e-07	1	0	0	1	1	0
AACGAATCCCGCGAGGGGATTCC	80	331	23	30.142	1776217663	116.8	458379966	7613	4.1375	2.6541	10.9814	0.722108	0.252571	0.0166085	0.814748	1.42196e-07	1.42196e-07	1	0	0	1	1	0
AACGAATCCCGGAGAGGGATTCC	251	1072	23	30.142	1776217663	116.8	458379966	24656	4.27092	8.32725	35.565	2.33867	0.817995	0.0537894	0.84102	4.60526e-07	4.60526e-07	1	0	0	1	1	0
AACGAATCCCGTCCAGGGATTCC	75	301	23	30.142	1776217663	116.8	458379966	6923	4.01333	2.48822	9.98606	0.65666	0.229679	0.0151032	0.790297	1.29308e-07	1.29308e-07	1	0	0	1	1	0
AACGAATCCCTCTGGGATTCCGG	547	2199	23	30.142	1776217663	116.8	458379966	50577	4.02011	18.1474	72.9547	4.79733	1.67796	0.110339	0.791631	9.4468e-07	9.4468e-07	1	0	0	1	1	0
AACGAATCCCTGGACGGGATTCC	670	2680	23	30.142	1776217663	116.8	458379966	61640	4	22.2281	88.9125	5.84668	2.04499	0.134474	0.787672	1.15132e-06	1.15132e-06	1	0	0	1	1	0
AACGAATCCTGACCAGGATTCTG	63	271	23	30.142	1776217663	116.8	458379966	6233	4.30159	2.09011	8.99078	0.591213	0.206788	0.0135979	0.847059	1.1642e-07	1.1642e-07	1	0	0	1	1	0
AACGAATCCTGCAAGGATTCTGC	43	183	23	30.142	1776217663	116.8	458379966	4209	4.25581	1.42658	6.07126	0.399232	0.139639	0.00918234	0.838046	7.86159e-08	7.86159e-08	1	0	0	1	1	0
AACGAATCTCACGATGAGATTCC	34	144	23	30.142	1776217663	116.8	458379966	3312	4.23529	1.12799	4.77739	0.31415	0.10988	0.00722545	0.834005	6.18617e-08	6.18617e-08	1	0	0	1	1	0
AACGAATCTCCGGGGGAGATTCC	13	55	23	30.142	1776217663	116.8	458379966	1265	4.23077	0.431292	1.8247	0.119988	0.041968	0.00275972	0.833114	2.36277e-08	2.36277e-08	1	0	0	1	1	0
AACGAATCTCTCCGGATTCCTGG	7	29	23	30.142	1776217663	116.8	458379966	667	4.14286	0.232234	0.962113	0.0632663	0.0221286	0.00145512	0.815803	1.24583e-08	1.24583e-08	1	0	0	1	1	0
AACGAATG	34	309	8	30.142	1776217663	116.8	458379966	2472	9.08824	1.12799	10.2515	0.674113	0.0820118	0.00539291	0.622482	4.61722e-08	4.61722e-08	1	0	0	1	1	0
AACGAATGAATG	7	31	12	30.142	1776217663	116.8	458379966	372	4.42857	0.232234	1.02847	0.0676295	0.0123416	0.000811554	0.45499	6.94824e-09	6.94824e-09	1	0	0	1	0	0
AACGAATTCCCGGGGAATCTCGG	56	233	23	30.142	1776217663	116.8	458379966	5359	4.16071	1.85787	7.73008	0.508312	0.177792	0.0116912	0.819319	1.00096e-07	1.00096e-07	1	0	0	1	1	0
AACGAC	9	36	6	30.142	1776217663	116.8	458379966	216	4	0.298587	1.19435	0.0785375	0.00716608	0.000471225	0.20548	4.03446e-09	4.03446e-09	1	0	0	1	0	0
AACGACAAG	472	3051	9	30.142	1776217663	116.8	458379966	27459	6.46398	15.6592	101.221	6.65605	0.910988	0.0599045	0.498081	5.12881e-07	5.12881e-07	1	0	0	1	0	0
AACGACATTCTGGCG	311	1850	15	30.142	1776217663	116.8	458379966	27750	5.94855	10.3178	61.3761	4.03595	0.920642	0.0605393	0.763941	5.18316e-07	5.18316e-07	1	0	0	1	1	0
AACGACCCTTCCGGCCT	57	237	17	30.142	1776217663	116.8	458379966	4029	4.15789	1.89105	7.86278	0.517038	0.133667	0.00878965	0.605173	7.52539e-08	7.52539e-08	1	0	0	1	1	0
AACGACCTGCTCGGCCT	360	1535	17	30.142	1776217663	116.8	458379966	26095	4.26389	11.9435	50.9256	3.34875	0.865735	0.0569288	0.620601	4.87404e-07	4.87404e-07	1	0	0	1	1	0
AACGACTAG	17	73	9	30.142	1776217663	116.8	458379966	657	4.29412	0.563997	2.42187	0.159257	0.0217968	0.00143331	0.330882	1.22715e-08	1.22715e-08	1	0	0	1	0	0
AACGAG	5	20	6	30.142	1776217663	116.8	458379966	120	4	0.165881	0.663526	0.0436319	0.00398116	0.000261792	0.20548	2.24137e-09	2.24137e-09	1	0	0	1	0	0
AACGAGAATCG	191	1375	11	30.142	1776217663	116.8	458379966	15125	7.19895	6.33667	45.6174	2.99969	0.501791	0.0329966	0.677984	2.82506e-07	2.82506e-07	1	0	0	1	1	0
AACGAGAG	297	2724	8	30.142	1776217663	116.8	458379966	21792	9.17172	9.85336	90.3722	5.94267	0.722978	0.0475413	0.6282	4.07032e-07	4.07032e-07	1	0	0	1	1	0
AACGAGATTCCGCAGGGAATCTCC	40	162	24	30.142	1776217663	116.8	458379966	3888	4.05	1.32705	5.37456	0.353419	0.128989	0.00848205	0.832192	7.26203e-08	7.26203e-08	1	0	0	1	1	0
AACGAGATTCTGCAAGAATCTCC	332	1453	23	30.142	1776217663	116.8	458379966	33419	4.37651	11.0145	48.2052	3.16986	1.10872	0.0729068	0.861812	6.24202e-07	6.24202e-07	1	0	0	1	1	0
AACGAT	54	231	6	30.142	1776217663	116.8	458379966	1386	4.27778	1.79152	7.66372	0.503949	0.0459823	0.00302369	0.219749	2.58878e-08	2.58878e-08	1	0	0	1	0	0
AACGATAGTGAT	35	154	12	30.142	1776217663	116.8	458379966	1848	4.4	1.16117	5.10915	0.335966	0.0613098	0.00403159	0.452055	3.4517e-08	3.4517e-08	1	0	0	1	0	0
AACGATC	191	778	7	30.142	1776217663	116.8	458379966	5446	4.0733	6.33667	25.8112	1.69728	0.180678	0.011881	0.244119	1.01721e-07	1.01721e-07	1	0	0	1	0	0
AACGATTCCGAAGGAATCCG	129	595	20	30.142	1776217663	116.8	458379966	11900	4.6124	4.27974	19.7399	1.29805	0.394798	0.025961	0.789795	2.22269e-07	2.22269e-07	1	0	0	1	1	0
AACGATTCCGAAGGAATCTG	953	4663	20	30.142	1776217663	116.8	458379966	93260	4.89297	31.617	154.701	10.1728	3.09402	0.203456	0.837838	1.74192e-06	1.74192e-06	1	0	0	1	1	0
AACGATTCCTGGAAGGAATCCGG	543	2205	23	30.142	1776217663	116.8	458379966	50715	4.06077	18.0147	73.1537	4.81042	1.68254	0.11064	0.799639	9.47258e-07	9.47258e-07	1	0	0	1	1	0
AACGATTCTCCTGAGAATCCCGT	8	34	23	30.142	1776217663	116.8	458379966	782	4.25	0.26541	1.12799	0.0741743	0.0259439	0.00170601	0.836901	1.46062e-08	1.46062e-08	1	0	0	1	1	0
AACGATTCTGGAAGAATCCCTCC	126	531	23	30.142	1776217663	116.8	458379966	12213	4.21429	4.18021	17.6166	1.15843	0.405182	0.0266438	0.829868	2.28115e-07	2.28115e-07	1	0	0	1	1	0
AACGATTCTGTGGAGAATCCTGC	9	37	23	30.142	1776217663	116.8	458379966	851	4.11111	0.298587	1.22752	0.0807191	0.028233	0.00185654	0.809551	1.5895e-08	1.5895e-08	1	0	0	1	1	0
AACGATTGACAATC	43	253	14	30.142	1776217663	116.8	458379966	3542	5.88372	1.42658	8.3936	0.551944	0.11751	0.00772721	0.705241	6.61577e-08	6.61577e-08	1	0	0	1	1	0
AACGC	8932	47515	5	30.142	1776217663	116.8	458379966	237575	5.31964	296.331	1576.37	103.659	7.88186	0.518293	0.227724	4.43744e-06	4.43744e-06	1	0	0	1	0	0
AACGCCTCCGC	4	16	11	30.142	1776217663	116.8	458379966	176	4	0.132705	0.530821	0.0349055	0.00583903	0.000383961	0.376712	3.28734e-09	3.28734e-09	1	0	0	1	0	0
AACGCT	3252	15281	6	30.142	1776217663	116.8	458379966	91686	4.69895	107.889	506.967	33.337	3.0418	0.200022	0.241385	1.71252e-06	1.71252e-06	1	0	0	1	0	0
AACGCTTCCAGCAGAAGCTTGG	650	2770	22	30.142	1776217663	116.8	458379966	60940	4.26154	21.5646	91.8983	6.04302	2.02176	0.132946	0.802687	1.13824e-06	1.13824e-06	1	0	0	1	1	0
AACGCTTG	9	36	8	30.142	1776217663	116.8	458379966	288	4	0.298587	1.19435	0.0785375	0.00955477	0.0006283	0.273973	5.37928e-09	5.37928e-09	1	0	0	1	0	0
AACGG	22	110	5	30.142	1776217663	116.8	458379966	550	5	0.729878	3.64939	0.239976	0.018247	0.00119988	0.214041	1.02729e-08	1.02729e-08	1	0	0	1	0	0
AACGGAACTCCCAGAGGGATTCCGG	60	245	25	30.142	1776217663	116.8	458379966	6125	4.08333	1.99058	8.12819	0.534491	0.203205	0.0133623	0.874001	1.14403e-07	1.14403e-07	1	0	0	1	1	0
AACGGAATCCAAGGAGGATTCCG	298	1193	23	30.142	1776217663	116.8	458379966	27439	4.00336	9.88654	39.5793	2.60264	0.910324	0.0598608	0.788332	5.12507e-07	5.12507e-07	1	0	0	1	1	0
AACGGAATCCAGAGACGGATTCC	370	1483	23	30.142	1776217663	116.8	458379966	34109	4.00811	12.2752	49.2004	3.23531	1.13161	0.0744121	0.789268	6.3709e-07	6.3709e-07	1	0	0	1	1	0
AACGGAATCCAGGAAGGATTCCG	59	244	23	30.142	1776217663	116.8	458379966	5612	4.13559	1.9574	8.09502	0.532309	0.186185	0.0122431	0.814372	1.04821e-07	1.04821e-07	1	0	0	1	1	0
AACGGAATCCCGGAGGGAATTCCT	270	1105	24	30.142	1776217663	116.8	458379966	26520	4.09259	8.9576	36.6598	2.41066	0.879835	0.0578559	0.840944	4.95342e-07	4.95342e-07	1	0	0	1	1	0
AACGGAATCCCTGGAAGGATTCCG	9	38	24	30.142	1776217663	116.8	458379966	912	4.22222	0.298587	1.2607	0.0829007	0.0302568	0.00198962	0.86758	1.70344e-08	1.70344e-08	1	0	0	1	1	0
AACGGAATCCGGAAGGATTCCCTG	284	1183	24	30.142	1776217663	116.8	458379966	28392	4.16549	9.42207	39.2476	2.58083	0.941941	0.0619399	0.855924	5.30307e-07	5.30307e-07	1	0	0	1	1	0
AACGGAATCCTCCGCAGGATTCC	34	136	23	30.142	1776217663	116.8	458379966	3128	4	1.12799	4.51198	0.296697	0.103775	0.00682403	0.787672	5.8425e-08	5.8425e-08	1	0	0	1	1	0
AACGGAATCCTCGACAGGATTCC	1073	4624	23	30.142	1776217663	116.8	458379966	106352	4.30941	35.5982	153.407	10.0877	3.52837	0.232017	0.8486	1.98645e-06	1.98645e-06	1	0	0	1	1	0
AACGGAATCCTCGTCAGGATTCC	104	417	23	30.142	1776217663	116.8	458379966	9591	4.00962	3.45033	13.8345	0.909726	0.318194	0.0209237	0.789565	1.79141e-07	1.79141e-07	1	0	0	1	1	0
AACGGAATCCTGCTGAGGATTCCC	486	2062	24	30.142	1776217663	116.8	458379966	49488	4.2428	16.1237	68.4095	4.49845	1.64183	0.107963	0.871808	9.2434e-07	9.2434e-07	1	0	0	1	1	0
AACGGAATCCTTCCAGGGATTCC	139	584	23	30.142	1776217663	116.8	458379966	13432	4.20144	4.6115	19.375	1.27405	0.445624	0.0293032	0.827338	2.50884e-07	2.50884e-07	1	0	0	1	1	0
AACGGAATCCTTCCAGTGATTCC	113	465	23	30.142	1776217663	116.8	458379966	10695	4.11504	3.74892	15.427	1.01444	0.35482	0.0233322	0.810326	1.99762e-07	1.99762e-07	1	0	0	1	1	0
AACGGAATCCTTGCAGGATTCTC	2	10	23	30.142	1776217663	116.8	458379966	230	5	0.0663526	0.331763	0.021816	0.00763055	0.000501767	0.984589	4.29595e-09	4.29595e-09	1	0	0	1	1	0
AACGGAATCCTTGGAAGGATTCC	2	10	23	30.142	1776217663	116.8	458379966	230	5	0.0663526	0.331763	0.021816	0.00763055	0.000501767	0.984589	4.29595e-09	4.29595e-09	1	0	0	1	1	0
AACGGAATCCTTGTGAGGATTCC	31	131	23	30.142	1776217663	116.8	458379966	3013	4.22581	1.02847	4.34609	0.285789	0.0999602	0.00657315	0.832137	5.6277e-08	5.6277e-08	1	0	0	1	1	0
AACGGAATGGC	4	20	11	30.142	1776217663	116.8	458379966	220	5	0.132705	0.663526	0.0436319	0.00729878	0.000479951	0.470891	4.10917e-09	4.10917e-09	1	0	0	1	0	0
AACGGAATTCCTCCTGGAATTCC	866	3676	23	30.142	1776217663	116.8	458379966	84548	4.2448	28.7307	121.956	8.01955	2.80499	0.18445	0.835878	1.57919e-06	1.57919e-06	1	0	0	1	1	0
AACGGAATTCCTGCAGAATTCCC	136	590	23	30.142	1776217663	116.8	458379966	13570	4.33824	4.51198	19.574	1.28714	0.450202	0.0296043	0.854276	2.53461e-07	2.53461e-07	1	0	0	1	1	0
AACGGAATTCCTGGAGGAATTCCT	20	84	24	30.142	1776217663	116.8	458379966	2016	4.2	0.663526	2.78681	0.183254	0.0668834	0.0043981	0.863014	3.7655e-08	3.7655e-08	1	0	0	1	1	0
AACGGAATTCGAAGAGAATTCCT	59	241	23	30.142	1776217663	116.8	458379966	5543	4.08475	1.9574	7.99549	0.525765	0.183896	0.0120926	0.804359	1.03532e-07	1.03532e-07	1	0	0	1	1	0
AACGGAATTCTAGCAGAATTCC	233	985	22	30.142	1776217663	116.8	458379966	21670	4.22747	7.73008	32.6787	2.14887	0.71893	0.0472752	0.79627	4.04753e-07	4.04753e-07	1	0	0	1	1	0
AACGGAATTCTTGCAGAATTCC	128	521	22	30.142	1776217663	116.8	458379966	11462	4.07031	4.24657	17.2848	1.13661	0.380267	0.0250055	0.766669	2.14088e-07	2.14088e-07	1	0	0	1	1	0
AACGGAATTCTTGCAGAATTCCC	1237	5397	23	30.142	1776217663	116.8	458379966	124131	4.36297	41.0391	179.052	11.7741	4.11821	0.270804	0.859148	2.31853e-06	2.31853e-06	1	0	0	1	1	0
AACGGACAG	66	603	9	30.142	1776217663	116.8	458379966	5427	9.13636	2.18964	20.0053	1.3155	0.180048	0.0118395	0.704001	1.01366e-07	1.01366e-07	1	0	0	1	1	0
AACGGATTCCAGAAGGAATCCTG	129	543	23	30.142	1776217663	116.8	458379966	12489	4.2093	4.27974	18.0147	1.18461	0.414339	0.027246	0.828887	2.3327e-07	2.3327e-07	1	0	0	1	1	0
AACGGATTCCCAGAGGAATCC	4	19	21	30.142	1776217663	116.8	458379966	399	4.75	0.132705	0.63035	0.0414503	0.0132373	0.000870457	0.854024	7.45254e-09	7.45254e-09	1	0	0	1	1	0
AACGGATTCCCAGTGGAATCCC	637	2605	22	30.142	1776217663	116.8	458379966	57310	4.08948	21.1333	86.4242	5.68306	1.90133	0.125027	0.770279	1.07044e-06	1.07044e-06	1	0	0	1	1	0
AACGGATTCCTCCAGAATCCTGG	211	885	23	30.142	1776217663	116.8	458379966	20355	4.19431	7.0002	29.361	1.93071	0.675303	0.0444064	0.825935	3.80192e-07	3.80192e-07	1	0	0	1	1	0
AACGGATTCTCACCAGAATCCTG	41	185	23	30.142	1776217663	116.8	458379966	4255	4.5122	1.36023	6.13761	0.403595	0.141165	0.00928269	0.888532	7.94751e-08	7.94751e-08	1	0	0	1	1	0
AACGGATTCTGGTACAGAATCCC	51	204	23	30.142	1776217663	116.8	458379966	4692	4	1.69199	6.76796	0.445046	0.155663	0.010236	0.787672	8.76374e-08	8.76374e-08	1	0	0	1	1	0
AACGGATTCTGGTACAGAATCGC	7	31	23	30.142	1776217663	116.8	458379966	713	4.42857	0.232234	1.02847	0.0676295	0.0236547	0.00155548	0.872065	1.33175e-08	1.33175e-08	1	0	0	1	1	0
AACGGATTCTGGTGAGAATCCTG	6	26	23	30.142	1776217663	116.8	458379966	598	4.33333	0.199058	0.862584	0.0567215	0.0198394	0.00130459	0.853311	1.11695e-08	1.11695e-08	1	0	0	1	1	0
AACGGC	3	12	6	30.142	1776217663	116.8	458379966	72	4	0.0995289	0.398116	0.0261792	0.00238869	0.000157075	0.20548	1.34482e-09	1.34482e-09	1	0	0	1	0	0
AACGGCCATTAGGCC	6	28	15	30.142	1776217663	116.8	458379966	420	4.66667	0.199058	0.928936	0.0610847	0.013934	0.00091627	0.599315	7.84478e-09	7.84478e-09	1	0	0	1	1	0
AACGGGAAGCCCGCAGGACTTCCCC	93	406	25	30.142	1776217663	116.8	458379966	10150	4.36559	3.0854	13.4696	0.885728	0.336739	0.0221432	0.934416	1.89582e-07	1.89582e-07	1	0	0	1	1	0
AACGGGACAGACAGGACAG	13	54	19	30.142	1776217663	116.8	458379966	1026	4.15385	0.431292	1.79152	0.117806	0.0340389	0.00223832	0.675712	1.91637e-08	1.91637e-08	1	0	0	1	1	0
AACGGGATTCACCCGGGAATCCGG	209	839	24	30.142	1776217663	116.8	458379966	20136	4.01435	6.93385	27.8349	1.83036	0.668038	0.0439286	0.824868	3.76101e-07	3.76101e-07	1	0	0	1	1	0
AACGGGATTCCAGGGGGAATTCC	319	1318	23	30.142	1776217663	116.8	458379966	30314	4.13166	10.5832	43.7264	2.87534	1.00571	0.0661329	0.813598	5.66207e-07	5.66207e-07	1	0	0	1	1	0
AACGGGATTCCGACCGAATCCGG	19	81	23	30.142	1776217663	116.8	458379966	1863	4.26316	0.63035	2.68728	0.176709	0.0618074	0.00406431	0.839492	3.47972e-08	3.47972e-08	1	0	0	1	1	0
AACGGGATTCCGAGTGGAATCCC	10	41	23	30.142	1776217663	116.8	458379966	943	4.1	0.331763	1.36023	0.0894454	0.0312852	0.00205725	0.807363	1.76134e-08	1.76134e-08	1	0	0	1	1	0
AACGGGATTCCGGGAGGAATTCCC	82	353	24	30.142	1776217663	116.8	458379966	8472	4.30488	2.72046	11.7112	0.770103	0.28107	0.0184825	0.884564	1.5824e-07	1.5824e-07	1	0	0	1	1	0
AACGGGATTCCGGGGGAATCCTG	86	373	23	30.142	1776217663	116.8	458379966	8579	4.33721	2.85316	12.3748	0.813735	0.284619	0.0187159	0.854074	1.60239e-07	1.60239e-07	1	0	0	1	1	0
AACGGGATTCGAGTAGAATCCCT	53	236	23	30.142	1776217663	116.8	458379966	5428	4.45283	1.75834	7.82961	0.514857	0.180081	0.0118417	0.876842	1.01384e-07	1.01384e-07	1	0	0	1	1	0
AACGGGATTCGGAGGAGAATCCC	10	40	23	30.142	1776217663	116.8	458379966	920	4	0.331763	1.32705	0.0872638	0.0305222	0.00200707	0.787672	1.71838e-08	1.71838e-08	1	0	0	1	1	0
AACGGGATTCTACTCGAATCCGG	360	1541	23	30.142	1776217663	116.8	458379966	35443	4.28056	11.9435	51.1247	3.36184	1.17587	0.0773223	0.842918	6.62006e-07	6.62006e-07	1	0	0	1	1	0
AACGGGATTCTCTCAGAATCCTG	114	468	23	30.142	1776217663	116.8	458379966	10764	4.10526	3.7821	15.5265	1.02099	0.35711	0.0234827	0.8084	2.01051e-07	2.01051e-07	1	0	0	1	1	0
AACGGT	16	73	6	30.142	1776217663	116.8	458379966	438	4.5625	0.530821	2.42187	0.159257	0.0145312	0.000955539	0.234375	8.18099e-09	8.18099e-09	1	0	0	1	0	0
AACGGTG	2	8	7	30.142	1776217663	116.8	458379966	56	4	0.0663526	0.26541	0.0174528	0.00185787	0.000122169	0.239726	1.04597e-09	1.04597e-09	1	0	0	1	0	0
AACGT	80	561	5	30.142	1776217663	116.8	458379966	2805	7.0125	2.6541	18.6119	1.22388	0.0930595	0.00611938	0.300193	5.23919e-08	5.23919e-08	1	0	0	1	0	0
AACGTAATCCTTCCCAAGGATTC	8	33	23	30.142	1776217663	116.8	458379966	759	4.125	0.26541	1.09482	0.0719927	0.0251808	0.00165583	0.812286	1.41766e-08	1.41766e-08	1	0	0	1	1	0
AACGTAG	32	128	7	30.142	1776217663	116.8	458379966	896	4	1.06164	4.24657	0.279244	0.029726	0.00195471	0.239726	1.67355e-08	1.67355e-08	1	0	0	1	0	0
AACGTAGAG	1	4	9	30.142	1776217663	116.8	458379966	36	4	0.0331763	0.132705	0.00872638	0.00119435	7.85375e-05	0.308219	6.7241e-10	6.7241e-10	1	0	0	1	0	0
AACGTAT	44	202	7	30.142	1776217663	116.8	458379966	1414	4.59091	1.45976	6.70161	0.440682	0.0469113	0.00308478	0.27514	2.64108e-08	2.64108e-08	1	0	0	1	0	0
AACGTCAGTCAGTC	18	76	14	30.142	1776217663	116.8	458379966	1064	4.22222	0.597173	2.5214	0.165801	0.0352996	0.00232122	0.506088	1.98735e-08	1.98735e-08	1	0	0	1	1	0
AACGTCCGGAGGACTGTCAGGAC	369	1528	23	30.142	1776217663	116.8	458379966	35144	4.14092	12.2421	50.6934	3.33348	1.16595	0.07667	0.815421	6.56422e-07	6.56422e-07	1	0	0	1	1	0
AACGTCTTCTG	3	12	11	30.142	1776217663	116.8	458379966	132	4	0.0995289	0.398116	0.0261792	0.00437927	0.000287971	0.376712	2.4655e-09	2.4655e-09	1	0	0	1	0	0
AACGTG	45	180	6	30.142	1776217663	116.8	458379966	1080	4	1.49293	5.97173	0.392687	0.0358304	0.00235612	0.20548	2.01723e-08	2.01723e-08	1	0	0	1	0	0
AACGTT	19	76	6	30.142	1776217663	116.8	458379966	456	4	0.63035	2.5214	0.165801	0.0151284	0.000994808	0.20548	8.51719e-09	8.51719e-09	1	0	0	1	0	0
AACT	24855	643318	4	30.142	1776217663	116.8	458379966	2573272	25.8828	824.597	21342.9	1403.46	85.3716	5.61384	0.886399	4.80637e-05	4.80637e-05	1	1	1	0	1	0
AACTAAG	510	7334	7	30.142	1776217663	116.8	458379966	51338	14.3804	16.9199	243.315	15.9998	1.7032	0.111999	0.861839	9.58894e-07	9.58894e-07	1	0	0	1	1	0
AACTAAGAG	1217	11644	9	30.142	1776217663	116.8	458379966	104796	9.56779	40.3756	386.305	25.4025	3.47674	0.228623	0.737244	1.95739e-06	1.95739e-06	1	0	0	1	1	0
AACTAAT	3121	45511	7	30.142	1776217663	116.8	458379966	318577	14.5822	103.543	1509.89	99.2866	10.5692	0.695006	0.873933	5.9504e-06	5.9504e-06	1	0	0	1	1	0
AACTAC	337	5254	6	30.142	1776217663	116.8	458379966	31524	15.5905	11.1804	174.308	11.4621	1.04585	0.0687726	0.800882	5.88807e-07	5.88807e-07	1	0	0	1	1	0
AACTACAG	788	8235	8	30.142	1776217663	116.8	458379966	65880	10.4505	26.1429	273.207	17.9654	2.18565	0.143724	0.715788	1.23051e-06	1.23051e-06	1	0	0	1	1	0
AACTACC	13	52	7	30.142	1776217663	116.8	458379966	364	4	0.431292	1.72517	0.113443	0.0120762	0.000794101	0.239726	6.79881e-09	6.79881e-09	1	0	0	1	0	0
AACTACCG	209	2441	8	30.142	1776217663	116.8	458379966	19528	11.6794	6.93385	80.9833	5.32528	0.647867	0.0426022	0.799961	3.64745e-07	3.64745e-07	1	0	0	1	1	0
AACTACGG	194	2308	8	30.142	1776217663	116.8	458379966	18464	11.8969	6.4362	76.5709	5.03512	0.612567	0.040281	0.814857	3.44872e-07	3.44872e-07	1	0	0	1	1	0
AACTAG	180	1453	6	30.142	1776217663	116.8	458379966	8718	8.07222	5.97173	48.2052	3.16986	0.289231	0.0190192	0.414669	1.62835e-07	1.62835e-07	1	0	0	1	0	0
AACTAGAACTG	1803	14594	11	30.142	1776217663	116.8	458379966	160534	8.09429	59.8169	484.175	31.8382	5.32592	0.35022	0.762305	2.99846e-06	2.99846e-06	1	0	0	1	1	0
AACTAGAAG	535	4888	9	30.142	1776217663	116.8	458379966	43992	9.13645	17.7493	162.166	10.6636	1.45949	0.0959728	0.704007	8.21685e-07	8.21685e-07	1	0	0	1	1	0
AACTAGAAGGACTAGAAGG	87	434	19	30.142	1776217663	116.8	458379966	8246	4.98851	2.88634	14.3985	0.946813	0.273572	0.0179894	0.811487	1.54019e-07	1.54019e-07	1	0	0	1	1	0
AACTAGAAGTAG	386	1730	12	30.142	1776217663	116.8	458379966	20760	4.48187	12.806	57.395	3.77416	0.68874	0.0452899	0.460466	3.87756e-07	3.87756e-07	1	0	0	1	0	0
AACTAGAATAC	35	154	11	30.142	1776217663	116.8	458379966	1694	4.4	1.16117	5.10915	0.335966	0.0562006	0.00369562	0.414384	3.16406e-08	3.16406e-08	1	0	0	1	0	0
AACTAGAATAG	3763	28957	11	30.142	1776217663	116.8	458379966	318527	7.69519	124.842	960.686	63.1725	10.5675	0.694897	0.724719	5.94947e-06	5.94947e-06	1	0	0	1	1	0
AACTAGAG	915	6840	8	30.142	1776217663	116.8	458379966	54720	7.47541	30.3563	226.926	14.9221	1.81541	0.119377	0.512015	1.02206e-06	1.02206e-06	1	0	0	1	1	0
AACTAGAGG	47	354	9	30.142	1776217663	116.8	458379966	3186	7.53191	1.55929	11.7444	0.772285	0.1057	0.00695057	0.58037	5.95083e-08	5.95083e-08	1	0	0	1	1	0
AACTAGAGTTCTTCCAG	461	2785	17	30.142	1776217663	116.8	458379966	47345	6.04121	15.2943	92.396	6.07575	1.57073	0.103288	0.879287	8.84313e-07	8.84313e-07	1	0	0	1	1	0
AACTAGG	12	81	7	30.142	1776217663	116.8	458379966	567	6.75	0.398116	2.68728	0.176709	0.018811	0.00123697	0.404538	1.05905e-08	1.05905e-08	1	0	0	1	0	0
AACTAGT	3	14	7	30.142	1776217663	116.8	458379966	98	4.66667	0.0995289	0.464468	0.0305423	0.00325128	0.000213796	0.27968	1.83045e-09	1.83045e-09	1	0	0	1	0	0
AACTAT	276	3400	6	30.142	1776217663	116.8	458379966	20400	12.3188	9.15666	112.799	7.41743	0.676796	0.0445046	0.632817	3.81032e-07	3.81032e-07	1	0	0	1	1	0
AACTATAAG	3196	34187	9	30.142	1776217663	116.8	458379966	307683	10.6968	106.031	1134.2	74.5822	10.2078	0.67124	0.824241	5.74692e-06	5.74692e-06	1	0	0	1	1	0
AACTATAG	54	423	8	30.142	1776217663	116.8	458379966	3384	7.83333	1.79152	14.0336	0.922815	0.112269	0.00738252	0.53653	6.32065e-08	6.32065e-08	1	0	0	1	1	0
AACTATC	18	72	7	30.142	1776217663	116.8	458379966	504	4	0.597173	2.38869	0.157075	0.0167209	0.00109952	0.239726	9.41374e-09	9.41374e-09	1	0	0	1	0	0
AACTATCT	33	221	8	30.142	1776217663	116.8	458379966	1768	6.69697	1.09482	7.33196	0.482133	0.0586557	0.00385706	0.458697	3.30228e-08	3.30228e-08	1	0	0	1	0	0
AACTATT	17	83	7	30.142	1776217663	116.8	458379966	581	4.88235	0.563997	2.75363	0.181072	0.0192754	0.00126751	0.292607	1.0852e-08	1.0852e-08	1	0	0	1	0	0
AACTATTACTAT	16	85	12	30.142	1776217663	116.8	458379966	1020	5.3125	0.530821	2.81999	0.185436	0.0338398	0.00222523	0.545805	1.90516e-08	1.90516e-08	1	0	0	1	1	0
AACTC	54	280	5	30.142	1776217663	116.8	458379966	1400	5.18519	1.79152	9.28936	0.610847	0.0464468	0.00305423	0.221969	2.61493e-08	2.61493e-08	1	0	0	1	0	0
AACTCAATTC	1780	16843	10	30.142	1776217663	116.8	458379966	168430	9.46236	59.0538	558.788	36.7446	5.58788	0.367446	0.810134	3.14595e-06	3.14595e-06	1	0	0	1	1	0
AACTCAGTTCAGTTCCG	79	356	17	30.142	1776217663	116.8	458379966	6052	4.50633	2.62093	11.8108	0.776648	0.200783	0.013203	0.655887	1.1304e-07	1.1304e-07	1	0	0	1	1	0
AACTCC	15	60	6	30.142	1776217663	116.8	458379966	360	4	0.497644	1.99058	0.130896	0.0119435	0.000785375	0.20548	6.7241e-09	6.7241e-09	1	0	0	1	0	0
AACTCCAATCC	19	143	11	30.142	1776217663	116.8	458379966	1573	7.52632	0.63035	4.74421	0.311968	0.0521863	0.00343165	0.708814	2.93806e-08	2.93806e-08	1	0	0	1	1	0
AACTCCACAAGGGATTCCGTCAGG	109	446	24	30.142	1776217663	116.8	458379966	10704	4.09174	3.61622	14.7966	0.972992	0.355119	0.0233518	0.840769	1.9993e-07	1.9993e-07	1	0	0	1	1	0
AACTCCAGAGGGAATCCCTGGAGG	30	127	24	30.142	1776217663	116.8	458379966	3048	4.23333	0.995289	4.21339	0.277063	0.101121	0.00664951	0.869863	5.69307e-08	5.69307e-08	1	0	0	1	1	0
AACTCCAGGAGG	575	2580	12	30.142	1776217663	116.8	458379966	30960	4.48696	19.0764	85.5948	5.62852	1.02714	0.0675422	0.460989	5.78273e-07	5.78273e-07	1	0	0	1	0	0
AACTCCAGGAGGAATCCCGGAGG	24	98	23	30.142	1776217663	116.8	458379966	2254	4.08333	0.796231	3.25128	0.213796	0.0747794	0.00491732	0.804081	4.21003e-08	4.21003e-08	1	0	0	1	1	0
AACTCCCAATGGGATTCCTTCAGG	1	5	24	30.142	1776217663	116.8	458379966	120	5	0.0331763	0.165881	0.010908	0.00398116	0.000261792	1.0274	2.24137e-09	2.24137e-09	1	0	0	1	1	0
AACTCCCAGAGG	522	2965	12	30.142	1776217663	116.8	458379966	35580	5.68008	17.318	98.3677	6.46843	1.18041	0.0776212	0.58357	6.64565e-07	6.64565e-07	1	0	0	1	1	0
AACTCCCAGAGGG	78	324	13	30.142	1776217663	116.8	458379966	4212	4.15385	2.58775	10.7491	0.706837	0.139739	0.00918888	0.462329	7.8672e-08	7.8672e-08	1	0	0	1	0	0
AACTCCCAGAGGGATTCCGGGAGG	410	1728	24	30.142	1776217663	116.8	458379966	41472	4.21463	13.6023	57.3286	3.7698	1.37589	0.0904752	0.866021	7.74616e-07	7.74616e-07	1	0	0	1	1	0
AACTCCCGAAGGGATTCCCGGAGG	88	368	24	30.142	1776217663	116.8	458379966	8832	4.18182	2.91951	12.2089	0.802827	0.293013	0.0192679	0.859278	1.64965e-07	1.64965e-07	1	0	0	1	1	0
AACTCCCGAAGGGATTCCTGGAGG	1033	4249	24	30.142	1776217663	116.8	458379966	101976	4.11326	34.2711	140.966	9.2696	3.38319	0.22247	0.845191	1.90471e-06	1.90471e-06	1	0	0	1	1	0
AACTCCCGCAGGGATTCCTCAAGG	357	1451	24	30.142	1776217663	116.8	458379966	34824	4.06443	11.8439	48.1388	3.1655	1.15533	0.0759719	0.835156	6.50445e-07	6.50445e-07	1	0	0	1	1	0
AACTCCCGCAGGGATTCCTCCAGG	740	3019	24	30.142	1776217663	116.8	458379966	72456	4.07973	24.5505	100.159	6.58624	2.40382	0.15807	0.838301	1.35334e-06	1.35334e-06	1	0	0	1	1	0
AACTCCCGCCGGGATTCCTCCAGG	113	500	24	30.142	1776217663	116.8	458379966	12000	4.42478	3.74892	16.5881	1.0908	0.398116	0.0261792	0.909201	2.24137e-07	2.24137e-07	1	0	0	1	1	0
AACTCCCGGAGAGG	24	128	14	30.142	1776217663	116.8	458379966	1792	5.33333	0.796231	4.24657	0.279244	0.0594519	0.00390942	0.63927	3.34711e-08	3.34711e-08	1	0	0	1	1	0
AACTCCCGGAGG	838	3874	12	30.142	1776217663	116.8	458379966	46488	4.62291	27.8017	128.525	8.4515	1.5423	0.101418	0.474957	8.68306e-07	8.68306e-07	1	0	0	1	0	0
AACTCCCGGAGGAATCCCTGACGG	404	1756	24	30.142	1776217663	116.8	458379966	42144	4.34653	13.4032	58.2576	3.83088	1.39818	0.0919412	0.893124	7.87168e-07	7.87168e-07	1	0	0	1	1	0
AACTCCCGGAGGAATCTCCGGAGG	629	2618	24	30.142	1776217663	116.8	458379966	62832	4.16216	20.8679	86.8555	5.71142	2.08453	0.137074	0.855239	1.17358e-06	1.17358e-06	1	0	0	1	1	0
AACTCCCGGAGGAATTCCGGAGG	154	664	23	30.142	1776217663	116.8	458379966	15272	4.31169	5.10915	22.0291	1.44858	0.506668	0.0333173	0.849049	2.85251e-07	2.85251e-07	1	0	0	1	1	0
AACTCCCGGAGGGATCTCCGGAGG	41	173	24	30.142	1776217663	116.8	458379966	4152	4.21951	1.36023	5.7395	0.377416	0.137748	0.00905799	0.867023	7.75513e-08	7.75513e-08	1	0	0	1	1	0
AACTCCCGGAGGGATTCCTGGAGG	43	175	24	30.142	1776217663	116.8	458379966	4200	4.06977	1.42658	5.80585	0.381779	0.13934	0.0091627	0.836254	7.84478e-08	7.84478e-08	1	0	0	1	1	0
AACTCCCGGGAGGAATCCCCGGAGG	1	4	25	30.142	1776217663	116.8	458379966	100	4	0.0331763	0.132705	0.00872638	0.00331763	0.00021816	0.856165	1.86781e-09	1.86781e-09	1	0	0	1	1	0
AACTCCCGGGGGAATTCCCAGAGGG	98	402	25	30.142	1776217663	116.8	458379966	10050	4.10204	3.25128	13.3369	0.877002	0.333422	0.021925	0.878006	1.87714e-07	1.87714e-07	1	0	0	1	1	0
AACTCCCTCAGGGATTCCTGGCGG	78	313	24	30.142	1776217663	116.8	458379966	7512	4.01282	2.58775	10.3842	0.68284	0.24922	0.0163882	0.824552	1.4031e-07	1.4031e-07	1	0	0	1	1	0
AACTCCCTCCGGGATTCCGCCAGG	444	1795	24	30.142	1776217663	116.8	458379966	43080	4.04279	14.7303	59.5514	3.91597	1.42923	0.0939832	0.830711	8.04651e-07	8.04651e-07	1	0	0	1	1	0
AACTCCCTCCGGGGATTCCTGGAGG	208	887	25	30.142	1776217663	116.8	458379966	22175	4.26442	6.90067	29.4274	1.93508	0.735684	0.0483769	0.912762	4.14186e-07	4.14186e-07	1	0	0	1	1	0
AACTCCCTGGAGG	76	331	13	30.142	1776217663	116.8	458379966	4303	4.35526	2.5214	10.9814	0.722108	0.142758	0.00938741	0.484747	8.03717e-08	8.03717e-08	1	0	0	1	0	0
AACTCCCTGTGGGATTCCGAGAGG	69	276	24	30.142	1776217663	116.8	458379966	6624	4	2.28916	9.15666	0.602121	0.21976	0.0144509	0.821918	1.23723e-07	1.23723e-07	1	0	0	1	1	0
AACTCCCTTCAGGGATTCCTCCGGG	332	1341	25	30.142	1776217663	116.8	458379966	33525	4.03916	11.0145	44.4894	2.92552	1.11224	0.073138	0.864546	6.26182e-07	6.26182e-07	1	0	0	1	1	0
AACTCCCTTGGGGATTCCTCCGGG	5	21	24	30.142	1776217663	116.8	458379966	504	4.2	0.165881	0.696702	0.0458135	0.0167209	0.00109952	0.863014	9.41374e-09	9.41374e-09	1	0	0	1	1	0
AACTCCGAGTGAATTCCTGGAGG	1	4	23	30.142	1776217663	116.8	458379966	92	4	0.0331763	0.132705	0.00872638	0.00305222	0.000200707	0.787672	1.71838e-09	1.71838e-09	1	0	0	1	1	0
AACTCCGGGAGAATTCCTGGAGG	47	200	23	30.142	1776217663	116.8	458379966	4600	4.25532	1.55929	6.63526	0.436319	0.152611	0.0100353	0.837948	8.59191e-08	8.59191e-08	1	0	0	1	1	0
AACTCCGTCAGG	461	3716	12	30.142	1776217663	116.8	458379966	44592	8.06074	15.2943	123.283	8.10681	1.4794	0.0972817	0.828158	8.32892e-07	8.32892e-07	1	0	0	1	1	0
AACTCCGTCAGGGATTCCTCCAGG	1218	4883	24	30.142	1776217663	116.8	458379966	117192	4.00903	40.4087	162	10.6527	3.888	0.255666	0.823774	2.18892e-06	2.18892e-06	1	0	0	1	1	0
AACTCCTAAGAGGAATTCAAGTG	36	147	23	30.142	1776217663	116.8	458379966	3381	4.08333	1.19435	4.87692	0.320695	0.112169	0.00737598	0.804081	6.31505e-08	6.31505e-08	1	0	0	1	1	0
AACTCCTACGGAGATTCCTTCGGG	27	110	24	30.142	1776217663	116.8	458379966	2640	4.07407	0.89576	3.64939	0.239976	0.0875854	0.00575941	0.837139	4.93101e-08	4.93101e-08	1	0	0	1	1	0
AACTCCTCCAGGAATCCCTTCAGG	98	406	24	30.142	1776217663	116.8	458379966	9744	4.14286	3.25128	13.4696	0.885728	0.32327	0.0212575	0.851272	1.81999e-07	1.81999e-07	1	0	0	1	1	0
AACTCCTCCGGAAGTTCCTCCAGG	271	1173	24	30.142	1776217663	116.8	458379966	28152	4.32841	8.99078	38.9158	2.55901	0.933979	0.0614163	0.8894	5.25825e-07	5.25825e-07	1	0	0	1	1	0
AACTCCTCCGGGATTCCCCCGGG	130	546	23	30.142	1776217663	116.8	458379966	12558	4.2	4.31292	18.1143	1.19115	0.416628	0.0273965	0.827055	2.34559e-07	2.34559e-07	1	0	0	1	1	0
AACTCCTCTGGAAGTCCCTCCGGG	43	192	24	30.142	1776217663	116.8	458379966	4608	4.46512	1.42658	6.36985	0.418866	0.152876	0.0100528	0.91749	8.60685e-08	8.60685e-08	1	0	0	1	1	0
AACTCCTCTGGAAGTTCCCCCGGG	207	836	24	30.142	1776217663	116.8	458379966	20064	4.03865	6.86749	27.7354	1.82381	0.665649	0.0437715	0.829859	3.74757e-07	3.74757e-07	1	0	0	1	1	0
AACTCCTCTGGGAGG	3	13	15	30.142	1776217663	116.8	458379966	195	4.33333	0.0995289	0.431292	0.0283608	0.00646938	0.000425411	0.556507	3.64222e-09	3.64222e-09	1	0	0	1	1	0
AACTCCTGAAGGAGTGTCTGTAGG	71	305	24	30.142	1776217663	116.8	458379966	7320	4.29577	2.35552	10.1188	0.665387	0.24285	0.0159693	0.882694	1.36723e-07	1.36723e-07	1	0	0	1	1	0
AACTCCTGAAGGATTCCCTGAAGG	16	66	24	30.142	1776217663	116.8	458379966	1584	4.125	0.530821	2.18964	0.143985	0.0525513	0.00345565	0.847603	2.9586e-08	2.9586e-08	1	0	0	1	1	0
AACTCCTGAAGGGAGTCCCAGAGG	305	1256	24	30.142	1776217663	116.8	458379966	30144	4.11803	10.1188	41.6694	2.74008	1.00007	0.065762	0.846171	5.63031e-07	5.63031e-07	1	0	0	1	1	0
AACTCCTGAAGGGATTCCCCGGG	10	41	23	30.142	1776217663	116.8	458379966	943	4.1	0.331763	1.36023	0.0894454	0.0312852	0.00205725	0.807363	1.76134e-08	1.76134e-08	1	0	0	1	1	0
AACTCCTGAAGGGATTCCCGGGG	70	301	23	30.142	1776217663	116.8	458379966	6923	4.3	2.32234	9.98606	0.65666	0.229679	0.0151032	0.846747	1.29308e-07	1.29308e-07	1	0	0	1	1	0
AACTCCTGAAGGGATTCCCGGGGG	12	48	24	30.142	1776217663	116.8	458379966	1152	4	0.398116	1.59246	0.104717	0.0382191	0.0025132	0.821918	2.15171e-08	2.15171e-08	1	0	0	1	1	0
AACTCCTGAAGGGATTCCTCAAGG	300	1210	24	30.142	1776217663	116.8	458379966	29040	4.03333	9.95289	40.1433	2.63973	0.96344	0.0633536	0.828767	5.42411e-07	5.42411e-07	1	0	0	1	1	0
AACTCCTGACGAAGTTCCTGGAGG	43	194	24	30.142	1776217663	116.8	458379966	4656	4.51163	1.42658	6.4362	0.42323	0.154469	0.0101575	0.927047	8.6965e-08	8.6965e-08	1	0	0	1	1	0
AACTCCTGACGGAATCCCGGAGG	77	331	23	30.142	1776217663	116.8	458379966	7613	4.2987	2.55457	10.9814	0.722108	0.252571	0.0166085	0.846491	1.42196e-07	1.42196e-07	1	0	0	1	1	0
AACTCCTGACGGAATTCCCGGAGG	1064	4486	24	30.142	1776217663	116.8	458379966	107664	4.21617	35.2996	148.829	9.78664	3.57189	0.234879	0.866336	2.01095e-06	2.01095e-06	1	0	0	1	1	0
AACTCCTGCAAGGATTCCTCCAGG	115	531	24	30.142	1776217663	116.8	458379966	12744	4.61739	3.81527	17.6166	1.15843	0.422799	0.0278023	0.948779	2.38033e-07	2.38033e-07	1	0	0	1	1	0
AACTCCTGCAGGAATCTCCGGAGG	74	308	24	30.142	1776217663	116.8	458379966	7392	4.16216	2.45505	10.2183	0.671932	0.245239	0.0161264	0.855239	1.38068e-07	1.38068e-07	1	0	0	1	1	0
AACTCCTGGAAGGATTCCCCGGG	198	801	23	30.142	1776217663	116.8	458379966	18423	4.04545	6.56891	26.5742	1.74746	0.611207	0.0401915	0.796622	3.44106e-07	3.44106e-07	1	0	0	1	1	0
AACTCCTGGAAGGATTCCCGGAGG	291	1165	24	30.142	1776217663	116.8	458379966	27960	4.00344	9.6543	38.6504	2.54156	0.927609	0.0609974	0.822624	5.22238e-07	5.22238e-07	1	0	0	1	1	0
AACTCCTGGAGG	5853	23934	12	30.142	1776217663	116.8	458379966	287208	4.08919	194.181	794.041	52.2143	9.5285	0.626572	0.420122	5.36449e-06	5.36449e-06	1	0	0	1	0	0
AACTCCTGGAGGAATCCCCGAGGG	347	1428	24	30.142	1776217663	116.8	458379966	34272	4.11527	11.5122	47.3757	3.11532	1.13702	0.0747677	0.845605	6.40134e-07	6.40134e-07	1	0	0	1	1	0
AACTCCTGGAGGAATCCCCGGGGG	84	346	24	30.142	1776217663	116.8	458379966	8304	4.11905	2.78681	11.479	0.754832	0.275496	0.018116	0.84638	1.55103e-07	1.55103e-07	1	0	0	1	1	0
AACTCCTGGAGGAGTCCCTGAAGG	112	483	24	30.142	1776217663	116.8	458379966	11592	4.3125	3.71574	16.0242	1.05371	0.38458	0.0252891	0.88613	2.16516e-07	2.16516e-07	1	0	0	1	1	0
AACTCCTGGAGGATCTCCCGAGG	671	2805	23	30.142	1776217663	116.8	458379966	64515	4.18033	22.2613	93.0595	6.11938	2.14037	0.140746	0.823181	1.20501e-06	1.20501e-06	1	0	0	1	1	0
AACTCCTGGAGGATTCCCGGAAGG	374	1538	24	30.142	1776217663	116.8	458379966	36912	4.1123	12.4079	51.0251	3.35529	1.2246	0.0805271	0.844993	6.89444e-07	6.89444e-07	1	0	0	1	1	0
AACTCCTGGAGGGATTCCCTGGG	69	280	23	30.142	1776217663	116.8	458379966	6440	4.05797	2.28916	9.28936	0.610847	0.213655	0.0140495	0.799087	1.20287e-07	1.20287e-07	1	0	0	1	1	0
AACTCCTGGGAGGAATCCCTGAAGG	258	1069	25	30.142	1776217663	116.8	458379966	26725	4.14341	8.55948	35.4655	2.33213	0.886636	0.0583032	0.886861	4.99171e-07	4.99171e-07	1	0	0	1	1	0
AACTCCTGTGGAAGTTCCTCCGGG	165	708	24	30.142	1776217663	116.8	458379966	16992	4.29091	5.47409	23.4888	1.54457	0.563732	0.0370697	0.881694	3.17378e-07	3.17378e-07	1	0	0	1	1	0
AACTCCTTCAGGGATTCCCCTGGG	15	68	24	30.142	1776217663	116.8	458379966	1632	4.53333	0.497644	2.25599	0.148349	0.0541437	0.00356037	0.931507	3.04826e-08	3.04826e-08	1	0	0	1	1	0
AACTCCTTCGGAAGTTCCTCCAGG	97	408	24	30.142	1776217663	116.8	458379966	9792	4.20619	3.2181	13.5359	0.890091	0.324862	0.0213622	0.864285	1.82896e-07	1.82896e-07	1	0	0	1	1	0
AACTCCTTCGGAGATTCCTCCGGG	1232	5184	24	30.142	1776217663	116.8	458379966	124416	4.20779	40.8732	171.986	11.3094	4.12766	0.271425	0.864615	2.32385e-06	2.32385e-06	1	0	0	1	1	0
AACTCCTTCGGAGATTCCTCCTGG	839	3376	24	30.142	1776217663	116.8	458379966	81024	4.02384	27.8349	112.003	7.36507	2.68808	0.176762	0.826816	1.51337e-06	1.51337e-06	1	0	0	1	1	0
AACTCCTTCGGAGCTTCCTCCGGG	54	238	24	30.142	1776217663	116.8	458379966	5712	4.40741	1.79152	7.89596	0.51922	0.189503	0.0124613	0.905632	1.06689e-07	1.06689e-07	1	0	0	1	1	0
AACTCGAAG	29	201	9	30.142	1776217663	116.8	458379966	1809	6.93103	0.962113	6.66844	0.438501	0.0600159	0.00394651	0.53407	3.37886e-08	3.37886e-08	1	0	0	1	1	0
AACTCGATTC	8	36	10	30.142	1776217663	116.8	458379966	360	4.5	0.26541	1.19435	0.0785375	0.0119435	0.000785375	0.385274	6.7241e-09	6.7241e-09	1	0	0	1	0	0
AACTCGCTTCCCTTCTGGAGGG	158	632	22	30.142	1776217663	116.8	458379966	13904	4	5.24185	20.9674	1.37877	0.461283	0.0303329	0.753425	2.597e-07	2.597e-07	1	0	0	1	1	0
AACTCT	42	168	6	30.142	1776217663	116.8	458379966	1008	4	1.3934	5.57362	0.366508	0.0334417	0.00219905	0.20548	1.88275e-08	1.88275e-08	1	0	0	1	0	0
AACTCTAAG	459	3965	9	30.142	1776217663	116.8	458379966	35685	8.63834	15.2279	131.544	8.65003	1.1839	0.0778503	0.665626	6.66526e-07	6.66526e-07	1	0	0	1	1	0
AACTCTACTTCTGGAAG	179	1032	17	30.142	1776217663	116.8	458379966	17544	5.76536	5.93856	34.2379	2.25141	0.582045	0.0382739	0.839137	3.27688e-07	3.27688e-07	1	0	0	1	1	0
AACTCTC	59	621	7	30.142	1776217663	116.8	458379966	4347	10.5254	1.9574	20.6025	1.35477	0.144217	0.0094834	0.630805	8.11935e-08	8.11935e-08	1	0	0	1	1	0
AACTCTCCCAAGGGG	66	407	15	30.142	1776217663	116.8	458379966	6105	6.16667	2.18964	13.5028	0.88791	0.202541	0.0133186	0.791952	1.1403e-07	1.1403e-07	1	0	0	1	1	0
AACTCTGAGAGG	75	367	12	30.142	1776217663	116.8	458379966	4404	4.89333	2.48822	12.1757	0.800646	0.146108	0.00960775	0.50274	8.22582e-08	8.22582e-08	1	0	0	1	1	0
AACTCTGCCAGAGTTCTACTGG	47	195	22	30.142	1776217663	116.8	458379966	4290	4.14894	1.55929	6.46938	0.425411	0.142326	0.00935905	0.781478	8.01289e-08	8.01289e-08	1	0	0	1	1	0
AACTCTGGAAGAGTTCCAGTAG	86	356	22	30.142	1776217663	116.8	458379966	7832	4.13953	2.85316	11.8108	0.776648	0.259837	0.0170863	0.779707	1.46287e-07	1.46287e-07	1	0	0	1	1	0
AACTCTTCCAGAAGTTCCTCGGG	302	1239	23	30.142	1776217663	116.8	458379966	28497	4.10265	10.0192	41.1054	2.703	0.945425	0.0621689	0.807885	5.32269e-07	5.32269e-07	1	0	0	1	1	0
AACTCTTCTTCTGGAAG	511	2889	17	30.142	1776217663	116.8	458379966	49113	5.65362	16.9531	95.8463	6.30263	1.62939	0.107145	0.822873	9.17335e-07	9.17335e-07	1	0	0	1	1	0
AACTCTTGCAGG	76	355	12	30.142	1776217663	116.8	458379966	4260	4.67105	2.5214	11.7776	0.774467	0.141331	0.0092936	0.479903	7.95685e-08	7.95685e-08	1	0	0	1	0	0
AACTCTTGGAGG	366	1641	12	30.142	1776217663	116.8	458379966	19692	4.48361	12.1425	54.4423	3.58	0.653308	0.04296	0.460645	3.67808e-07	3.67808e-07	1	0	0	1	0	0
AACTG	708	11619	5	30.142	1776217663	116.8	458379966	58095	16.411	23.4888	385.475	25.348	1.92738	0.12674	0.702527	1.0851e-06	1.0851e-06	1	0	0	1	1	0
AACTGAACTGG	102	532	11	30.142	1776217663	116.8	458379966	5852	5.21569	3.38398	17.6498	1.16061	0.194148	0.0127667	0.491204	1.09304e-07	1.09304e-07	1	0	0	1	0	0
AACTGAACTTG	86	427	11	30.142	1776217663	116.8	458379966	4697	4.96512	2.85316	14.1663	0.931542	0.155829	0.010247	0.467605	8.77308e-08	8.77308e-08	1	0	0	1	0	0
AACTGAAG	20	92	8	30.142	1776217663	116.8	458379966	736	4.6	0.663526	3.05222	0.200707	0.0244178	0.00160565	0.315069	1.3747e-08	1.3747e-08	1	0	0	1	0	0
AACTGAATTCCTCTCAGGAATTC	85	368	23	30.142	1776217663	116.8	458379966	8464	4.32941	2.81999	12.2089	0.802827	0.280804	0.018465	0.852539	1.58091e-07	1.58091e-07	1	0	0	1	1	0
AACTGAATTGG	110	648	11	30.142	1776217663	116.8	458379966	7128	5.89091	3.64939	21.4982	1.41367	0.236481	0.0155504	0.554795	1.33137e-07	1.33137e-07	1	0	0	1	1	0
AACTGAT	3	12	7	30.142	1776217663	116.8	458379966	84	4	0.0995289	0.398116	0.0261792	0.00278681	0.000183254	0.239726	1.56896e-09	1.56896e-09	1	0	0	1	0	0
AACTGC	34	136	6	30.142	1776217663	116.8	458379966	816	4	1.12799	4.51198	0.296697	0.0270719	0.00178018	0.20548	1.52413e-08	1.52413e-08	1	0	0	1	0	0
AACTGCAATGG	507	3176	11	30.142	1776217663	116.8	458379966	34936	6.2643	16.8204	105.368	6.92875	1.15905	0.0762162	0.58996	6.52537e-07	6.52537e-07	1	0	0	1	1	0
AACTGG	44	266	6	30.142	1776217663	116.8	458379966	1596	6.04545	1.45976	8.82489	0.580305	0.0529494	0.00348183	0.310554	2.98102e-08	2.98102e-08	1	0	0	1	0	0
AACTGGAAG	971	9029	9	30.142	1776217663	116.8	458379966	81261	9.29866	32.2142	299.549	19.6976	2.69594	0.177279	0.716507	1.5178e-06	1.5178e-06	1	0	0	1	1	0
AACTGGAAGGG	380	3004	11	30.142	1776217663	116.8	458379966	33044	7.90526	12.607	99.6616	6.55352	1.09628	0.0720887	0.744503	6.17198e-07	6.17198e-07	1	0	0	1	1	0
AACTGGAATGG	1496	10973	11	30.142	1776217663	116.8	458379966	120703	7.33489	49.6317	364.043	23.9387	4.00448	0.263325	0.690786	2.2545e-06	2.2545e-06	1	0	0	1	1	0
AACTGGAATTGG	455	1887	12	30.142	1776217663	116.8	458379966	22644	4.14725	15.0952	62.6037	4.11667	0.751244	0.0494001	0.426088	4.22946e-07	4.22946e-07	1	0	0	1	0	0
AACTGGACCAGG	9	80	12	30.142	1776217663	116.8	458379966	960	8.88889	0.298587	2.6541	0.174528	0.0318492	0.00209433	0.913242	1.79309e-08	1.79309e-08	1	0	0	1	1	0
AACTGGACTGG	325	2509	11	30.142	1776217663	116.8	458379966	27599	7.72	10.7823	83.2393	5.47362	0.915633	0.0602099	0.727055	5.15496e-07	5.15496e-07	1	0	0	1	1	0
AACTGGAGAGATTCTCTCCAGCAG	1	5	24	30.142	1776217663	116.8	458379966	120	5	0.0331763	0.165881	0.010908	0.00398116	0.000261792	1.0274	2.24137e-09	2.24137e-09	1	0	0	1	1	0
AACTGGGACAGG	27	184	12	30.142	1776217663	116.8	458379966	2208	6.81481	0.89576	6.10444	0.401414	0.0732533	0.00481696	0.700152	4.12411e-08	4.12411e-08	1	0	0	1	1	0
AACTGT	190	910	6	30.142	1776217663	116.8	458379966	5460	4.78947	6.3035	30.1904	1.98525	0.181143	0.0119115	0.246035	1.01982e-07	1.01982e-07	1	0	0	1	0	0
AACTGTAAG	46	333	9	30.142	1776217663	116.8	458379966	2997	7.23913	1.52611	11.0477	0.726472	0.0994294	0.00653824	0.55781	5.59781e-08	5.59781e-08	1	0	0	1	1	0
AACTGTC	16	64	7	30.142	1776217663	116.8	458379966	448	4	0.530821	2.12328	0.139622	0.014863	0.000977355	0.239726	8.36777e-09	8.36777e-09	1	0	0	1	0	0
AACTT	224	1376	5	30.142	1776217663	116.8	458379966	6880	6.14286	7.43149	45.6506	3.00188	0.228253	0.0150094	0.262965	1.28505e-07	1.28505e-07	1	0	0	1	0	0
AACTTAAT	38	169	8	30.142	1776217663	116.8	458379966	1352	4.44737	1.2607	5.60679	0.36869	0.0448544	0.00294952	0.304614	2.52527e-08	2.52527e-08	1	0	0	1	0	0
AACTTAATAAT	22	105	11	30.142	1776217663	116.8	458379966	1155	4.77273	0.729878	3.48351	0.229068	0.0383186	0.00251974	0.449486	2.15732e-08	2.15732e-08	1	0	0	1	0	0
AACTTAC	7	28	7	30.142	1776217663	116.8	458379966	196	4	0.232234	0.928936	0.0610847	0.00650255	0.000427593	0.239726	3.6609e-09	3.6609e-09	1	0	0	1	0	0
AACTTACT	112	539	8	30.142	1776217663	116.8	458379966	4312	4.8125	3.71574	17.882	1.17588	0.143056	0.00940704	0.329623	8.05398e-08	8.05398e-08	1	0	0	1	0	0
AACTTAG	36	156	7	30.142	1776217663	116.8	458379966	1092	4.33333	1.19435	5.1755	0.340329	0.0362285	0.0023823	0.259703	2.03964e-08	2.03964e-08	1	0	0	1	0	0
AACTTAT	348	5171	7	30.142	1776217663	116.8	458379966	36197	14.8592	11.5454	171.555	11.281	1.20088	0.0789672	0.890534	6.7609e-07	6.7609e-07	1	0	0	1	1	0
AACTTC	88	400	6	30.142	1776217663	116.8	458379966	2400	4.54545	2.91951	13.2705	0.872638	0.0796231	0.00523583	0.233499	4.48273e-08	4.48273e-08	1	0	0	1	0	0
AACTTCAG	319	3535	8	30.142	1776217663	116.8	458379966	28280	11.0815	10.5832	117.278	7.71194	0.938226	0.0616955	0.759007	5.28215e-07	5.28215e-07	1	0	0	1	1	0
AACTTCC	53	507	7	30.142	1776217663	116.8	458379966	3549	9.56604	1.75834	16.8204	1.10607	0.117743	0.00774248	0.573307	6.62884e-08	6.62884e-08	1	0	0	1	1	0
AACTTCCAGTGGAATTCCTGGAGG	89	363	24	30.142	1776217663	116.8	458379966	8712	4.07865	2.95269	12.043	0.791919	0.289032	0.0190061	0.838079	1.62723e-07	1.62723e-07	1	0	0	1	1	0
AACTTCCGAAGGAATTCCCAGCGGG	595	2432	25	30.142	1776217663	116.8	458379966	60800	4.08739	19.7399	80.6847	5.30564	2.01712	0.132641	0.874871	1.13563e-06	1.13563e-06	1	0	0	1	1	0
AACTTCCGCAGGAATTCCTGGAGG	291	1181	24	30.142	1776217663	116.8	458379966	28344	4.05842	9.6543	39.1812	2.57647	0.940349	0.0618352	0.833922	5.29411e-07	5.29411e-07	1	0	0	1	1	0
AACTTCCGGAGGAATTCCAGGAGG	19	80	24	30.142	1776217663	116.8	458379966	1920	4.21053	0.63035	2.6541	0.174528	0.0636985	0.00418866	0.865177	3.58619e-08	3.58619e-08	1	0	0	1	1	0
AACTTCCGGAGGAATTCCAGGTGG	26	114	24	30.142	1776217663	116.8	458379966	2736	4.38462	0.862584	3.7821	0.248702	0.0907703	0.00596885	0.900949	5.11032e-08	5.11032e-08	1	0	0	1	1	0
AACTTCCGGAGGAATTCCCAGAGG	334	1404	24	30.142	1776217663	116.8	458379966	33696	4.20359	11.0809	46.5795	3.06296	1.11791	0.0735111	0.863752	6.29376e-07	6.29376e-07	1	0	0	1	1	0
AACTTCCGGAGGAATTCCCAGGG	172	719	23	30.142	1776217663	116.8	458379966	16537	4.18023	5.70632	23.8538	1.56857	0.548636	0.0360771	0.823163	3.08879e-07	3.08879e-07	1	0	0	1	1	0
AACTTCCGGAGGAATTCCCGAAGG	147	642	24	30.142	1776217663	116.8	458379966	15408	4.36735	4.87692	21.2992	1.40058	0.51118	0.033614	0.8974	2.87792e-07	2.87792e-07	1	0	0	1	1	0
AACTTCCGGAGGAATTCCCGAGG	896	3832	23	30.142	1776217663	116.8	458379966	88136	4.27679	29.726	127.132	8.35988	2.92403	0.192277	0.842176	1.64621e-06	1.64621e-06	1	0	0	1	1	0
AACTTCCGGAGGAATTCCCGGAGG	588	2443	24	30.142	1776217663	116.8	458379966	58632	4.15476	19.5077	81.0497	5.32964	1.94519	0.127911	0.853719	1.09513e-06	1.09513e-06	1	0	0	1	1	0
AACTTCCGGAGGAATTCCCGGGG	40	160	23	30.142	1776217663	116.8	458379966	3680	4	1.32705	5.30821	0.349055	0.122089	0.00802827	0.787672	6.87352e-08	6.87352e-08	1	0	0	1	1	0
AACTTCCGGAGGAATTCCCGGGGG	713	3062	24	30.142	1776217663	116.8	458379966	73488	4.29453	23.6547	101.586	6.68005	2.43806	0.160321	0.882438	1.37261e-06	1.37261e-06	1	0	0	1	1	0
AACTTCCGGAGGAATTCCTGGAAGG	677	2721	25	30.142	1776217663	116.8	458379966	68025	4.0192	22.4604	90.2727	5.93612	2.25682	0.148403	0.860275	1.27057e-06	1.27057e-06	1	0	0	1	1	0
AACTTCCGGAGGAATTCCTGGAGG	8085	33745	24	30.142	1776217663	116.8	458379966	809880	4.17378	268.23	1119.53	73.618	26.8688	1.76683	0.857626	1.5127e-05	1.5127e-05	1	0	0	1	1	0
AACTTCCGGCGGAATTCCTGGAGG	110	446	24	30.142	1776217663	116.8	458379966	10704	4.05455	3.64939	14.7966	0.972992	0.355119	0.0233518	0.833126	1.9993e-07	1.9993e-07	1	0	0	1	1	0
AACTTCCGGGGGAATTCCCGAAGG	374	1526	24	30.142	1776217663	116.8	458379966	36624	4.08021	12.4079	50.627	3.32912	1.21505	0.0798988	0.8384	6.84065e-07	6.84065e-07	1	0	0	1	1	0
AACTTCCTCCAGG	167	678	13	30.142	1776217663	116.8	458379966	8814	4.05988	5.54044	22.4935	1.47912	0.292416	0.0192286	0.45187	1.64628e-07	1.64628e-07	1	0	0	1	0	0
AACTTCCTGGAGG	449	2828	13	30.142	1776217663	116.8	458379966	36764	6.29844	14.8962	93.8226	6.16955	1.21969	0.0802042	0.701025	6.8668e-07	6.8668e-07	1	0	0	1	1	0
AACTTCTCACAGAAGTTCAAGG	54	217	22	30.142	1776217663	116.8	458379966	4774	4.01852	1.79152	7.19926	0.473406	0.158384	0.0104149	0.756913	8.9169e-08	8.9169e-08	1	0	0	1	1	0
AACTTCTGGTGAAGCTCCTGCGG	580	2510	23	30.142	1776217663	116.8	458379966	57730	4.32759	19.2423	83.2725	5.47581	1.91527	0.125944	0.852179	1.07828e-06	1.07828e-06	1	0	0	1	1	0
AACTTG	30	120	6	30.142	1776217663	116.8	458379966	720	4	0.995289	3.98116	0.261792	0.0238869	0.00157075	0.20548	1.34482e-08	1.34482e-08	1	0	0	1	0	0
AACTTGGTCCTTCTCTGAAGACC	643	2584	23	30.142	1776217663	116.8	458379966	59432	4.01866	21.3324	85.7275	5.63724	1.97173	0.129657	0.791347	1.11007e-06	1.11007e-06	1	0	0	1	1	0
AACTTGGTCCTTCTGTGAAGACC	364	1527	23	30.142	1776217663	116.8	458379966	35121	4.19505	12.0762	50.6602	3.3313	1.16518	0.0766198	0.826081	6.55992e-07	6.55992e-07	1	0	0	1	1	0
AACTTGT	6	24	7	30.142	1776217663	116.8	458379966	168	4	0.199058	0.796231	0.0523583	0.00557362	0.000366508	0.239726	3.13791e-09	3.13791e-09	1	0	0	1	0	0
AAG	130067	1837757	3	30.142	1776217663	116.8	458379966	5513271	14.1293	4315.14	60970	4009.24	182.91	12.0277	0.362911	0.000102977	0.000102977	1	1	1	0	0	0
AAGAAGAAT	205	1384	9	30.142	1776217663	116.8	458379966	12456	6.75122	6.80114	45.916	3.01933	0.413244	0.027174	0.520214	2.32654e-07	2.32654e-07	1	0	0	1	1	0
AAGAAGAATC	57	352	10	30.142	1776217663	116.8	458379966	3520	6.17544	1.89105	11.6781	0.767922	0.116781	0.00767922	0.528719	6.57468e-08	6.57468e-08	1	0	0	1	1	0
AAGAAGAATCTC	198	1450	12	30.142	1776217663	116.8	458379966	17400	7.32323	6.56891	48.1056	3.16331	0.577268	0.0379598	0.752387	3.24998e-07	3.24998e-07	1	0	0	1	1	0
AAGAAGAC	56649	707319	8	30.142	1776217663	116.8	458379966	5658552	12.486	1879.4	23466.2	1543.08	187.73	12.3447	0.855205	0.000105691	0.000105691	1	1	1	1	1	1
AAGAAGACAAGAAGTCGAC	45	191	19	30.142	1776217663	116.8	458379966	3629	4.24444	1.49293	6.33667	0.416685	0.120397	0.00791701	0.690449	6.77827e-08	6.77827e-08	1	0	0	1	1	0
AAGAAGACAC	1498	11105	10	30.142	1776217663	116.8	458379966	111050	7.41322	49.6981	368.423	24.2266	3.68423	0.242266	0.634694	2.0742e-06	2.0742e-06	1	0	0	1	1	0
AAGAAGACAGACTGG	69	328	15	30.142	1776217663	116.8	458379966	4920	4.75362	2.28916	10.8818	0.715564	0.163227	0.0107335	0.610483	9.1896e-08	9.1896e-08	1	0	0	1	1	0
AAGAAGACC	1257	13047	9	30.142	1776217663	116.8	458379966	117423	10.3795	41.7026	432.851	28.4633	3.89566	0.25617	0.799789	2.19323e-06	2.19323e-06	1	0	0	1	1	0
AAGAAGACCT	353	3151	10	30.142	1776217663	116.8	458379966	31510	8.92635	11.7112	104.539	6.87421	1.04539	0.0687421	0.764242	5.88546e-07	5.88546e-07	1	0	0	1	1	0
AAGAAGACGAC	493	3204	11	30.142	1776217663	116.8	458379966	35244	6.49899	16.3559	106.297	6.98983	1.16927	0.0768882	0.612062	6.58289e-07	6.58289e-07	1	0	0	1	1	0
AAGAAGACGTC	298	2612	11	30.142	1776217663	116.8	458379966	28732	8.7651	9.88654	86.6565	5.69833	0.953221	0.0626816	0.825481	5.36658e-07	5.36658e-07	1	0	0	1	1	0
AAGAAGACT	8143	87710	9	30.142	1776217663	116.8	458379966	789390	10.7712	270.155	2909.89	191.348	26.189	1.72213	0.829974	1.47443e-05	1.47443e-05	1	0	0	1	1	0
AAGAAGACTAG	303	2689	11	30.142	1776217663	116.8	458379966	29579	8.87459	10.0524	89.2111	5.86631	0.981322	0.0645294	0.835792	5.52478e-07	5.52478e-07	1	0	0	1	1	0
AAGAAGAGAC	207	1735	10	30.142	1776217663	116.8	458379966	17350	8.38164	6.86749	57.5609	3.78507	0.575609	0.0378507	0.717607	3.24064e-07	3.24064e-07	1	0	0	1	1	0
AAGAAGATCAG	390	3048	11	30.142	1776217663	116.8	458379966	33528	7.81538	12.9388	101.121	6.64951	1.11233	0.0731446	0.736038	6.26238e-07	6.26238e-07	1	0	0	1	1	0
AAGAAGATTCTGGGAATCTTCCT	274	1147	23	30.142	1776217663	116.8	458379966	26381	4.18613	9.0903	38.0532	2.50229	0.875224	0.0575527	0.824324	4.92746e-07	4.92746e-07	1	0	0	1	1	0
AAGAAGC	1666	23518	7	30.142	1776217663	116.8	458379966	164626	14.1164	55.2717	780.24	51.3068	5.46168	0.359147	0.84602	3.07489e-06	3.07489e-06	1	0	0	1	1	0
AAGAAGCAC	1089	9429	9	30.142	1776217663	116.8	458379966	84861	8.6584	36.129	312.819	20.5703	2.81537	0.185132	0.667172	1.58504e-06	1.58504e-06	1	0	0	1	1	0
AAGAAGCATGGAAGCTTCCTCAG	49	214	23	30.142	1776217663	116.8	458379966	4922	4.36735	1.62564	7.09973	0.466862	0.163294	0.0107378	0.860009	9.19334e-08	9.19334e-08	1	0	0	1	1	0
AAGAAGCC	612	6836	8	30.142	1776217663	116.8	458379966	54688	11.1699	20.3039	226.793	14.9134	1.81435	0.119307	0.765064	1.02147e-06	1.02147e-06	1	0	0	1	1	0
AAGAAGCCTTCCAGAGCTTCTCG	28	117	23	30.142	1776217663	116.8	458379966	2691	4.17857	0.928936	3.88163	0.255247	0.0892774	0.00587068	0.822835	5.02627e-08	5.02627e-08	1	0	0	1	1	0
AAGAAGCCTTCCAGAGCTTCTGG	35	146	23	30.142	1776217663	116.8	458379966	3358	4.17143	1.16117	4.84374	0.318513	0.111406	0.0073258	0.821429	6.27209e-08	6.27209e-08	1	0	0	1	1	0
AAGAAGCCTTCCAGCTTCTGGG	2	9	22	30.142	1776217663	116.8	458379966	198	4.5	0.0663526	0.298587	0.0196344	0.00656891	0.000431956	0.847603	3.69826e-09	3.69826e-09	1	0	0	1	1	0
AAGAAGCTAAGCAATAGCTTAGC	107	441	23	30.142	1776217663	116.8	458379966	10143	4.1215	3.54986	14.6307	0.962084	0.336507	0.0221279	0.811596	1.89452e-07	1.89452e-07	1	0	0	1	1	0
AAGAAGCTAGAAGCTAG	14	82	17	30.142	1776217663	116.8	458379966	1394	5.85714	0.464468	2.72046	0.178891	0.0462478	0.00304115	0.852495	2.60372e-08	2.60372e-08	1	0	0	1	1	0
AAGAAGCTC	304	3335	9	30.142	1776217663	116.8	458379966	30015	10.9704	10.0856	110.643	7.27562	0.995786	0.0654806	0.845322	5.60622e-07	5.60622e-07	1	0	0	1	1	0
AAGAAGCTCCGGAGGGCTTCTCCC	10	43	24	30.142	1776217663	116.8	458379966	1032	4.3	0.331763	1.42658	0.0938086	0.0342379	0.00225141	0.883562	1.92758e-08	1.92758e-08	1	0	0	1	1	0
AAGAAGCTTCAG	102	642	12	30.142	1776217663	116.8	458379966	7704	6.29412	3.38398	21.2992	1.40058	0.25559	0.016807	0.646656	1.43896e-07	1.43896e-07	1	0	0	1	1	0
AAGAAGCTTCCAAGCTTCTGCG	107	443	22	30.142	1776217663	116.8	458379966	9746	4.14019	3.54986	14.6971	0.966447	0.323336	0.0212618	0.77983	1.82036e-07	1.82036e-07	1	0	0	1	1	0
AAGAAGCTTCCG	5	25	12	30.142	1776217663	116.8	458379966	300	5	0.165881	0.829407	0.0545399	0.00995289	0.000654479	0.513699	5.60342e-09	5.60342e-09	1	0	0	1	1	0
AAGAAGCTTGAAGCTTCTCAG	510	2410	21	30.142	1776217663	116.8	458379966	50610	4.72549	16.9199	79.9549	5.25765	1.67905	0.110411	0.849618	9.45296e-07	9.45296e-07	1	0	0	1	1	0
AAGAAGCTTGGAAGCTTCCAGG	121	497	22	30.142	1776217663	116.8	458379966	10934	4.10744	4.01433	16.4886	1.08425	0.36275	0.0238536	0.773662	2.04226e-07	2.04226e-07	1	0	0	1	1	0
AAGAAGCTTGGAATGCTTCCAGG	61	249	23	30.142	1776217663	116.8	458379966	5727	4.08197	2.02375	8.2609	0.543217	0.190001	0.012494	0.803812	1.06969e-07	1.06969e-07	1	0	0	1	1	0
AAGAAGG	55	568	7	30.142	1776217663	116.8	458379966	3976	10.3273	1.8247	18.8441	1.23915	0.131909	0.00867403	0.618929	7.4264e-08	7.4264e-08	1	0	0	1	1	0
AAGAAGGAC	216	2145	9	30.142	1776217663	116.8	458379966	19305	9.93056	7.16608	71.1632	4.67952	0.640468	0.0421157	0.765197	3.6058e-07	3.6058e-07	1	0	0	1	1	0
AAGAAGGATTCCTCTGGAATCCTG	153	652	24	30.142	1776217663	116.8	458379966	15648	4.26144	5.07597	21.6309	1.4224	0.519143	0.0341376	0.875638	2.92274e-07	2.92274e-07	1	0	0	1	1	0
AAGAAGGT	712	7926	8	30.142	1776217663	116.8	458379966	63408	11.132	23.6215	262.955	17.2913	2.10364	0.138331	0.762468	1.18434e-06	1.18434e-06	1	0	0	1	1	0
AAGAAGT	591	8367	7	30.142	1776217663	116.8	458379966	58569	14.1574	19.6072	277.586	18.2534	1.9431	0.127774	0.848472	1.09396e-06	1.09396e-06	1	0	0	1	1	0
AAGAAGTAG	1378	12795	9	30.142	1776217663	116.8	458379966	115155	9.2852	45.7169	424.491	27.9135	3.82042	0.251222	0.715469	2.15087e-06	2.15087e-06	1	0	0	1	1	0
AAGAAGTCTTCCAAGGCTTCTGG	332	1352	23	30.142	1776217663	116.8	458379966	31096	4.07229	11.0145	44.8544	2.94952	1.03165	0.0678389	0.801907	5.80813e-07	5.80813e-07	1	0	0	1	1	0
AAGAAGTCTTCCAGGACTTCTGG	442	1834	23	30.142	1776217663	116.8	458379966	42182	4.14932	14.6639	60.8453	4.00105	1.39944	0.0920241	0.817076	7.87878e-07	7.87878e-07	1	0	0	1	1	0
AAGAAT	361	3706	6	30.142	1776217663	116.8	458379966	22236	10.2659	11.9766	122.951	8.085	0.737708	0.04851	0.52736	4.15325e-07	4.15325e-07	1	0	0	1	1	0
AAGAATAAT	692	5851	9	30.142	1776217663	116.8	458379966	52659	8.4552	22.958	194.114	12.7645	1.74703	0.114881	0.651514	9.83568e-07	9.83568e-07	1	0	0	1	1	0
AAGAATAG	21	84	8	30.142	1776217663	116.8	458379966	672	4	0.696702	2.78681	0.183254	0.0222945	0.00146603	0.273973	1.25517e-08	1.25517e-08	1	0	0	1	0	0
AAGAATAGAATAGAG	146	755	15	30.142	1776217663	116.8	458379966	11325	5.17123	4.84374	25.0481	1.64711	0.375722	0.0247066	0.664114	2.11529e-07	2.11529e-07	1	0	0	1	1	0
AAGAATAGAC	77	473	10	30.142	1776217663	116.8	458379966	4730	6.14286	2.55457	15.6924	1.0319	0.156924	0.010319	0.52593	8.83472e-08	8.83472e-08	1	0	0	1	1	0
AAGAATAGACTAGAATAGTC	65	332	20	30.142	1776217663	116.8	458379966	6640	5.10769	2.15646	11.0145	0.72429	0.220291	0.0144858	0.874605	1.24022e-07	1.24022e-07	1	0	0	1	1	0
AAGAATAT	15	91	8	30.142	1776217663	116.8	458379966	728	6.06667	0.497644	3.01904	0.198525	0.0241523	0.0015882	0.415525	1.35976e-08	1.35976e-08	1	0	0	1	0	0
AAGAATATAT	13	62	10	30.142	1776217663	116.8	458379966	620	4.76923	0.431292	2.05693	0.135259	0.0205693	0.00135259	0.408325	1.15804e-08	1.15804e-08	1	0	0	1	0	0
AAGAATC	7849	117628	7	30.142	1776217663	116.8	458379966	823396	14.9864	260.401	3902.46	256.617	27.3172	1.79632	0.898156	1.53794e-05	1.53794e-05	1	0	0	1	1	0
AAGAATCAC	298	2640	9	30.142	1776217663	116.8	458379966	23760	8.85906	9.88654	87.5854	5.75941	0.788269	0.0518347	0.682633	4.43791e-07	4.43791e-07	1	0	0	1	1	0
AAGAATCAG	1580	15708	9	30.142	1776217663	116.8	458379966	141372	9.94177	52.4185	521.133	34.2685	4.6902	0.308417	0.766061	2.64055e-06	2.64055e-06	1	0	0	1	1	0
AAGAATCAGGATTCTGAG	113	504	18	30.142	1776217663	116.8	458379966	9072	4.46018	3.74892	16.7209	1.09952	0.300975	0.0197914	0.687356	1.69447e-07	1.69447e-07	1	0	0	1	1	0
AAGAATCATCAGAAGAATCTTCAG	1	4	24	30.142	1776217663	116.8	458379966	96	4	0.0331763	0.132705	0.00872638	0.00318492	0.000209433	0.821918	1.79309e-09	1.79309e-09	1	0	0	1	1	0
AAGAATCATCCTCAGGATTCTGG	30	125	23	30.142	1776217663	116.8	458379966	2875	4.16667	0.995289	4.14704	0.2727	0.0953818	0.00627209	0.820491	5.36994e-08	5.36994e-08	1	0	0	1	1	0
AAGAATCC	266	2304	8	30.142	1776217663	116.8	458379966	18432	8.66165	8.82489	76.4382	5.0264	0.611505	0.0402112	0.593264	3.44274e-07	3.44274e-07	1	0	0	1	1	0
AAGAATCCAGGAAGGATTCTGAC	292	1226	23	30.142	1776217663	116.8	458379966	28198	4.19863	9.68748	40.6741	2.67464	0.935505	0.0615167	0.826785	5.26684e-07	5.26684e-07	1	0	0	1	1	0
AAGAATCCAGGAGGATTCTATCC	135	590	23	30.142	1776217663	116.8	458379966	13570	4.37037	4.4788	19.574	1.28714	0.450202	0.0296043	0.860604	2.53461e-07	2.53461e-07	1	0	0	1	1	0
AAGAATCCCACCAGGGATTCTAG	26	122	23	30.142	1776217663	116.8	458379966	2806	4.69231	0.862584	4.04751	0.266155	0.0930927	0.00612156	0.923999	5.24106e-08	5.24106e-08	1	0	0	1	1	0
AAGAATCCCCCAGGAGATTCTGG	28	115	23	30.142	1776217663	116.8	458379966	2645	4.10714	0.928936	3.81527	0.250884	0.0877513	0.00577032	0.80877	4.94035e-08	4.94035e-08	1	0	0	1	1	0
AAGAATCCCCGGAGGGATTCCGG	350	1480	23	30.142	1776217663	116.8	458379966	34040	4.22857	11.6117	49.1009	3.22876	1.12932	0.0742615	0.832681	6.35801e-07	6.35801e-07	1	0	0	1	1	0
AAGAATCCCCTCGGGATTCTGGT	475	1953	23	30.142	1776217663	116.8	458379966	44919	4.11158	15.7587	64.7933	4.26066	1.49025	0.0979951	0.809643	8.39e-07	8.39e-07	1	0	0	1	1	0
AAGAATCCCCTGGCGGGATTCTAC	178	776	24	30.142	1776217663	116.8	458379966	18624	4.35955	5.90538	25.7448	1.69292	0.617875	0.04063	0.895798	3.4786e-07	3.4786e-07	1	0	0	1	1	0
AAGAATCCCGACAGGATTCTGCC	252	1032	23	30.142	1776217663	116.8	458379966	23736	4.09524	8.36043	34.2379	2.25141	0.787473	0.0517824	0.806426	4.43342e-07	4.43342e-07	1	0	0	1	1	0
AAGAATCCCGTCAGGATTCTCAC	9	41	23	30.142	1776217663	116.8	458379966	943	4.55556	0.298587	1.36023	0.0894454	0.0312852	0.00205725	0.89707	1.76134e-08	1.76134e-08	1	0	0	1	1	0
AAGAATCCCGTCTGGGATTCTGG	6	27	23	30.142	1776217663	116.8	458379966	621	4.5	0.199058	0.89576	0.0589031	0.0206025	0.00135477	0.88613	1.15991e-08	1.15991e-08	1	0	0	1	1	0
AAGAATCCCTCCAAGGATTCTGG	674	2870	23	30.142	1776217663	116.8	458379966	66010	4.25816	22.3608	95.216	6.26118	2.18997	0.144007	0.838508	1.23294e-06	1.23294e-06	1	0	0	1	1	0
AAGAATCCCTCCAAGGGATTCCG	16	65	23	30.142	1776217663	116.8	458379966	1495	4.0625	0.530821	2.15646	0.141804	0.0495986	0.00326149	0.799979	2.79237e-08	2.79237e-08	1	0	0	1	1	0
AAGAATCCCTCCCAGCATTCTGG	123	499	23	30.142	1776217663	116.8	458379966	11477	4.05691	4.08068	16.555	1.08862	0.380764	0.0250382	0.798878	2.14368e-07	2.14368e-07	1	0	0	1	1	0
AAGAATCCCTCTAGGGATTCCGG	18	73	23	30.142	1776217663	116.8	458379966	1679	4.05556	0.597173	2.42187	0.159257	0.055703	0.0036629	0.798611	3.13605e-08	3.13605e-08	1	0	0	1	1	0
AAGAATCCCTCTCAGGATCCTGG	511	2104	23	30.142	1776217663	116.8	458379966	48392	4.11742	16.9531	69.8029	4.59008	1.60547	0.105572	0.810793	9.03869e-07	9.03869e-07	1	0	0	1	1	0
AAGAATCCCTGGAGGATTCTGG	134	569	22	30.142	1776217663	116.8	458379966	12518	4.24627	4.44562	18.8773	1.24133	0.415301	0.0273092	0.799811	2.33812e-07	2.33812e-07	1	0	0	1	1	0
AAGAATCCCTGGTGGGATTCTAC	110	465	23	30.142	1776217663	116.8	458379966	10695	4.22727	3.64939	15.427	1.01444	0.35482	0.0233322	0.832426	1.99762e-07	1.99762e-07	1	0	0	1	1	0
AAGAATCCCTGTCAGGATTCTGC	85	378	23	30.142	1776217663	116.8	458379966	8694	4.44706	2.81999	12.5406	0.824643	0.288435	0.0189668	0.875705	1.62387e-07	1.62387e-07	1	0	0	1	1	0
AAGAATCCCTGTCAGGATTCTGT	137	578	23	30.142	1776217663	116.8	458379966	13294	4.21898	4.54515	19.1759	1.26096	0.441046	0.0290021	0.830792	2.48306e-07	2.48306e-07	1	0	0	1	1	0
AAGAATCCCTTCCAGGATTCTGC	420	1768	23	30.142	1776217663	116.8	458379966	40664	4.20952	13.934	58.6557	3.85706	1.34908	0.0887124	0.828931	7.59525e-07	7.59525e-07	1	0	0	1	1	0
AAGAATCCCTTCCAGGATTCTGG	1785	7359	23	30.142	1776217663	116.8	458379966	169257	4.12269	59.2197	244.144	16.0544	5.61532	0.36925	0.811831	3.16139e-06	3.16139e-06	1	0	0	1	1	0
AAGAATCCCTTCCGGGATTCGGG	234	957	23	30.142	1776217663	116.8	458379966	22011	4.08974	7.76325	31.7497	2.08779	0.730243	0.0480191	0.805344	4.11123e-07	4.11123e-07	1	0	0	1	1	0
AAGAATCCG	1107	11368	9	30.142	1776217663	116.8	458379966	102312	10.2692	36.7262	377.148	24.8004	3.39433	0.223203	0.791291	1.91099e-06	1.91099e-06	1	0	0	1	1	0
AAGAATCCGGAAGGATTCTCTGC	28	114	23	30.142	1776217663	116.8	458379966	2622	4.07143	0.928936	3.7821	0.248702	0.0869882	0.00572015	0.801737	4.89739e-08	4.89739e-08	1	0	0	1	1	0
AAGAATCCGGAGAGGATTCTGAC	147	604	23	30.142	1776217663	116.8	458379966	13892	4.10884	4.87692	20.0385	1.31768	0.460885	0.0303067	0.809105	2.59476e-07	2.59476e-07	1	0	0	1	1	0
AAGAATCCTACTCAGGATTCTGC	760	3066	23	30.142	1776217663	116.8	458379966	70518	4.03421	25.214	101.719	6.68877	2.33953	0.153842	0.794408	1.31714e-06	1.31714e-06	1	0	0	1	1	0
AAGAATCCTCACAGGATTCTCCC	63	252	23	30.142	1776217663	116.8	458379966	5796	4	2.09011	8.36043	0.549762	0.19229	0.0126445	0.787672	1.08258e-07	1.08258e-07	1	0	0	1	1	0
AAGAATCCTCACAGGATTCTCGG	179	730	23	30.142	1776217663	116.8	458379966	16790	4.07821	5.93856	24.2187	1.59257	0.55703	0.036629	0.803073	3.13605e-07	3.13605e-07	1	0	0	1	1	0
AAGAATCCTCACAGGATTCTGAC	50	206	23	30.142	1776217663	116.8	458379966	4738	4.12	1.65881	6.83432	0.449409	0.157189	0.0103364	0.811302	8.84966e-08	8.84966e-08	1	0	0	1	1	0
AAGAATCCTCACAGGATTCTGGC	608	2497	23	30.142	1776217663	116.8	458379966	57431	4.10691	20.1712	82.8412	5.44745	1.90535	0.125291	0.808724	1.0727e-06	1.0727e-06	1	0	0	1	1	0
AAGAATCCTCCAAGGATTCTTGG	272	1115	23	30.142	1776217663	116.8	458379966	25645	4.09926	9.02395	36.9916	2.43248	0.850806	0.055947	0.807219	4.78999e-07	4.78999e-07	1	0	0	1	1	0
AAGAATCCTCCCAAGGATTCTGG	840	3407	23	30.142	1776217663	116.8	458379966	78361	4.05595	27.8681	113.032	7.4327	2.59973	0.170952	0.79869	1.46363e-06	1.46363e-06	1	0	0	1	1	0
AAGAATCCTCCCAGGATTCTGCG	160	643	23	30.142	1776217663	116.8	458379966	14789	4.01875	5.30821	21.3324	1.40277	0.490644	0.0322636	0.791364	2.7623e-07	2.7623e-07	1	0	0	1	1	0
AAGAATCCTCCCAGGATTCTGCT	47	190	23	30.142	1776217663	116.8	458379966	4370	4.04255	1.55929	6.3035	0.414503	0.14498	0.00953358	0.796051	8.16231e-08	8.16231e-08	1	0	0	1	1	0
AAGAATCCTCCCCAGGATTCTGC	23	98	23	30.142	1776217663	116.8	458379966	2254	4.26087	0.763055	3.25128	0.213796	0.0747794	0.00491732	0.839041	4.21003e-08	4.21003e-08	1	0	0	1	1	0
AAGAATCCTCCCGAGGATTCCGG	74	304	23	30.142	1776217663	116.8	458379966	6992	4.10811	2.45505	10.0856	0.663205	0.231969	0.0152537	0.80896	1.30597e-07	1.30597e-07	1	0	0	1	1	0
AAGAATCCTCCTCAGGATTCTGC	37	149	23	30.142	1776217663	116.8	458379966	3427	4.02703	1.22752	4.94327	0.325058	0.113695	0.00747633	0.792994	6.40097e-08	6.40097e-08	1	0	0	1	1	0
AAGAATCCTCGTCAGGATTCTGC	1	5	23	30.142	1776217663	116.8	458379966	115	5	0.0331763	0.165881	0.010908	0.00381527	0.000250884	0.984589	2.14798e-09	2.14798e-09	1	0	0	1	1	0
AAGAATCCTCTCAGGATTCCGG	24	104	22	30.142	1776217663	116.8	458379966	2288	4.33333	0.796231	3.45033	0.226886	0.0759074	0.00499149	0.81621	4.27354e-08	4.27354e-08	1	0	0	1	1	0
AAGAATCCTCTCAGGATTCCTGG	295	1218	23	30.142	1776217663	116.8	458379966	28014	4.12881	9.78701	40.4087	2.65718	0.929401	0.0611152	0.813037	5.23247e-07	5.23247e-07	1	0	0	1	1	0
AAGAATCCTCTCAGGATTCTCTC	8	32	23	30.142	1776217663	116.8	458379966	736	4	0.26541	1.06164	0.0698111	0.0244178	0.00160565	0.787672	1.3747e-08	1.3747e-08	1	0	0	1	1	0
AAGAATCCTCTCCGGGATTCTGC	482	2181	23	30.142	1776217663	116.8	458379966	50163	4.5249	15.991	72.3575	4.75806	1.66422	0.109435	0.891033	9.36947e-07	9.36947e-07	1	0	0	1	1	0
AAGAATCCTCTTAGGATTCTGAC	123	504	23	30.142	1776217663	116.8	458379966	11592	4.09756	4.08068	16.7209	1.09952	0.38458	0.0252891	0.806883	2.16516e-07	2.16516e-07	1	0	0	1	1	0
AAGAATCCTCTTCAGGATTCTGCT	93	384	24	30.142	1776217663	116.8	458379966	9216	4.12903	3.0854	12.7397	0.837733	0.305753	0.0201056	0.848432	1.72137e-07	1.72137e-07	1	0	0	1	1	0
AAGAATCCTGAGAGGATTCAGCC	13	54	23	30.142	1776217663	116.8	458379966	1242	4.15385	0.431292	1.79152	0.117806	0.041205	0.00270954	0.817967	2.31981e-08	2.31981e-08	1	0	0	1	1	0
AAGAATCCTGAGCAGGATTCTAC	232	986	23	30.142	1776217663	116.8	458379966	22678	4.25	7.6969	32.7118	2.15105	0.752372	0.0494742	0.836901	4.23581e-07	4.23581e-07	1	0	0	1	1	0
AAGAATCCTGATGGATTCTCTCC	3	12	23	30.142	1776217663	116.8	458379966	276	4	0.0995289	0.398116	0.0261792	0.00915666	0.000602121	0.787672	5.15514e-09	5.15514e-09	1	0	0	1	1	0
AAGAATCCTGCAAGGCTTCTGAC	365	1561	23	30.142	1776217663	116.8	458379966	35903	4.27671	12.1093	51.7882	3.40547	1.19113	0.0783258	0.842161	6.70598e-07	6.70598e-07	1	0	0	1	1	0
AAGAATCCTGCCAAGGATTCTAG	36	162	23	30.142	1776217663	116.8	458379966	3726	4.5	1.19435	5.37456	0.353419	0.123615	0.00812863	0.88613	6.95944e-08	6.95944e-08	1	0	0	1	1	0
AAGAATCCTGCCAGGATTCTGAG	12	48	23	30.142	1776217663	116.8	458379966	1104	4	0.398116	1.59246	0.104717	0.0366266	0.00240848	0.787672	2.06206e-08	2.06206e-08	1	0	0	1	1	0
AAGAATCCTGCGAGGATTCTGGG	2	10	23	30.142	1776217663	116.8	458379966	230	5	0.0663526	0.331763	0.021816	0.00763055	0.000501767	0.984589	4.29595e-09	4.29595e-09	1	0	0	1	1	0
AAGAATCCTGGAAGGATTCTGTC	79	356	23	30.142	1776217663	116.8	458379966	8188	4.50633	2.62093	11.8108	0.776648	0.271647	0.0178629	0.887377	1.52936e-07	1.52936e-07	1	0	0	1	1	0
AAGAATCCTGGGAGGATTCTGGT	237	1009	23	30.142	1776217663	116.8	458379966	23207	4.25738	7.86278	33.4749	2.20123	0.769922	0.0506283	0.838355	4.33462e-07	4.33462e-07	1	0	0	1	1	0
AAGAATCCTGTCAGGATTCCGAG	171	714	23	30.142	1776217663	116.8	458379966	16422	4.17544	5.67315	23.6879	1.55766	0.544821	0.0358262	0.822219	3.06731e-07	3.06731e-07	1	0	0	1	1	0
AAGAATCCTGTCGGGATTCTGAC	910	3764	23	30.142	1776217663	116.8	458379966	86572	4.13626	30.1904	124.876	8.21153	2.87214	0.188865	0.814504	1.617e-06	1.617e-06	1	0	0	1	1	0
AAGAATCCTTAGAGGATTCTGAC	232	952	23	30.142	1776217663	116.8	458379966	21896	4.10345	7.6969	31.5838	2.07688	0.726428	0.0477682	0.808042	4.08975e-07	4.08975e-07	1	0	0	1	1	0
AAGAATCCTTATCAGGATTCCGG	1	4	23	30.142	1776217663	116.8	458379966	92	4	0.0331763	0.132705	0.00872638	0.00305222	0.000200707	0.787672	1.71838e-09	1.71838e-09	1	0	0	1	1	0
AAGAATCCTTATCAGGATTCTGG	35	141	23	30.142	1776217663	116.8	458379966	3243	4.02857	1.16117	4.67786	0.307605	0.107591	0.00707492	0.793298	6.05729e-08	6.05729e-08	1	0	0	1	1	0
AAGAATCCTTCAAGGATTCTTGG	142	581	23	30.142	1776217663	116.8	458379966	13363	4.09155	4.71103	19.2754	1.26751	0.443335	0.0291527	0.805699	2.49595e-07	2.49595e-07	1	0	0	1	1	0
AAGAATCCTTCCAGGAATTCTCC	12	55	23	30.142	1776217663	116.8	458379966	1265	4.58333	0.398116	1.8247	0.119988	0.041968	0.00275972	0.90254	2.36277e-08	2.36277e-08	1	0	0	1	1	0
AAGAATCCTTCCAGGATTCCGAG	52	218	23	30.142	1776217663	116.8	458379966	5014	4.19231	1.72517	7.23243	0.475588	0.166346	0.0109385	0.82554	9.36518e-08	9.36518e-08	1	0	0	1	1	0
AAGAATCCTTCCAGGATTCGGAG	1019	4358	23	30.142	1776217663	116.8	458379966	100234	4.27674	33.8066	144.582	9.5074	3.32539	0.21867	0.842167	1.87218e-06	1.87218e-06	1	0	0	1	1	0
AAGAATCCTTCCAGGATTCTGCT	222	916	23	30.142	1776217663	116.8	458379966	21068	4.12613	7.36514	30.3895	1.99834	0.698958	0.0459619	0.812508	3.93509e-07	3.93509e-07	1	0	0	1	1	0
AAGAATCCTTCCAGGATTCTGGC	22	94	23	30.142	1776217663	116.8	458379966	2162	4.27273	0.729878	3.11857	0.20507	0.0717271	0.00471661	0.841376	4.0382e-08	4.0382e-08	1	0	0	1	1	0
AAGAATCCTTCCAGGATTCTGGG	2120	9026	23	30.142	1776217663	116.8	458379966	207598	4.25755	70.3337	299.449	19.6911	6.88733	0.452895	0.838387	3.87753e-06	3.87753e-06	1	0	0	1	1	0
[truncated: 2,420 more rows]
