# Supplementary material for: Profiles of telomeric repeats in Insecta reveal diverse forms of telomeric motifs in Hymenopterans
Source: Life Sci Alliance. 2022 Apr 1;5(7):e202101163. doi: 10.26508/lsa.202101163 (PMC8977481; doi:10.26508/lsa.202101163)
Supplement: Supplemental Data 3. — Tandem repeat statistics for 50 species without simple tandem type TRM. [file LSA-2021-01163_Supplemental_Data_3.zip › DataS3/AMMSA_output.csv.0.filtered.xlsx]

## Sheet: Sheet1
Unnamed: 0	reads	repeats	unit_len	avg_genome_cov	genome_size	eff_read_len	num_reads	repeats_total_len	repeats_per_read	reads_per_genome	repeats_per_genome	repeats_per_million_reads	repeats_len_per_genome	repeats_len_per_million_reads	percent_repeats_len_per_read	percent_repeats_len_per_genome	percent_repeat_unit_in_sequences	avg_genome_cov_filter	repeat_containing_reads_filter	repeats_len_per_million_reads_filter	unit_len_filter	percent_repeats_len_per_read_filter	qualified
AAAAAAC	94	391	7	36.83	211195745	151	51519028	2737	4.15957	2.55227	10.6163	7.58943	0.0743144	0.053126	0.192828	3.51875e-07	3.51828e-07	1	0	0	1	0	0
AAAAAAG	27	110	7	36.83	211195745	151	51519028	770	4.07407	0.733098	2.9867	2.13513	0.0209069	0.0149459	0.188864	9.89929e-08	9.89797e-08	1	0	0	1	0	0
AAAAAAT	2	8	7	36.83	211195745	151	51519028	56	4	0.0543036	0.217214	0.155282	0.0015205	0.00108698	0.18543	7.19948e-09	7.19852e-09	1	0	0	1	0	0
AAAAAC	240	986	6	36.83	211195745	151	51519028	5916	4.10833	6.51643	26.7717	19.1386	0.16063	0.114831	0.163245	7.60574e-07	7.60473e-07	1	0	0	1	0	0
AAAAACT	2	12	7	36.83	211195745	151	51519028	84	6	0.0543036	0.325821	0.232924	0.00228075	0.00163047	0.278146	1.07992e-08	1.07978e-08	1	0	0	1	0	0
AAAAAG	252	1067	6	36.83	211195745	151	51519028	6402	4.23413	6.84225	28.9709	20.7108	0.173826	0.124265	0.168243	8.23055e-07	8.22945e-07	1	0	0	1	0	0
AAAAAGT	6	24	7	36.83	211195745	151	51519028	168	4	0.162911	0.651643	0.465847	0.0045615	0.00326093	0.18543	2.15984e-08	2.15956e-08	1	0	0	1	0	0
AAAAAT	40	162	6	36.83	211195745	151	51519028	972	4.05	1.08607	4.39859	3.14447	0.0263915	0.0188668	0.160927	1.24962e-07	1.24946e-07	1	0	0	1	0	0
AAAAATAATG	4	18	10	36.83	211195745	151	51519028	180	4.5	0.108607	0.488732	0.349385	0.00488732	0.00349385	0.298013	2.31412e-08	2.31381e-08	1	0	0	1	0	0
AAAAATC	6	32	7	36.83	211195745	151	51519028	224	5.33333	0.162911	0.868857	0.62113	0.006082	0.00434791	0.247241	2.87979e-08	2.87941e-08	1	0	0	1	0	0
AAAAATCT	14	73	8	36.83	211195745	151	51519028	584	5.21429	0.380125	1.98208	1.41695	0.0158566	0.0113356	0.276254	7.50803e-08	7.50703e-08	1	0	0	1	0	0
AAAAATG	5	22	7	36.83	211195745	151	51519028	154	4.4	0.135759	0.597339	0.427027	0.00418137	0.00298919	0.203974	1.97986e-08	1.97959e-08	1	0	0	1	0	0
AAAAATGAAT	2	12	10	36.83	211195745	151	51519028	120	6	0.0543036	0.325821	0.232924	0.00325821	0.00232924	0.397351	1.54275e-08	1.54254e-08	1	0	0	1	0	0
AAAAC	79	400	5	36.83	211195745	151	51519028	2000	5.06329	2.14499	10.8607	7.76412	0.0543036	0.0388206	0.167659	2.57124e-07	2.5709e-07	1	0	0	1	0	0
AAAACAATACAACT	2	12	14	36.83	211195745	151	51519028	168	6	0.0543036	0.325821	0.232924	0.0045615	0.00326093	0.556291	2.15984e-08	2.15956e-08	1	0	0	1	1	0
AAAACAC	18	106	7	36.83	211195745	151	51519028	742	5.88889	0.488732	2.87809	2.05749	0.0201466	0.0144024	0.272995	9.53931e-08	9.53804e-08	1	0	0	1	0	0
AAAACAG	41	242	7	36.83	211195745	151	51519028	1694	5.90244	1.11322	6.57073	4.69729	0.0459951	0.0328811	0.273623	2.17784e-07	2.17755e-07	1	0	0	1	0	0
AAAACC	5	20	6	36.83	211195745	151	51519028	120	4	0.135759	0.543036	0.388206	0.00325821	0.00232924	0.15894	1.54275e-08	1.54254e-08	1	0	0	1	0	0
AAAACCCC	3	12	8	36.83	211195745	151	51519028	96	4	0.0814553	0.325821	0.232924	0.00260657	0.00186339	0.211921	1.2342e-08	1.23403e-08	1	0	0	1	0	0
AAAACG	14	56	6	36.83	211195745	151	51519028	336	4	0.380125	1.5205	1.08698	0.009123	0.00652186	0.15894	4.31969e-08	4.31911e-08	1	0	0	1	0	0
AAAACGATACAACT	4	16	14	36.83	211195745	151	51519028	224	4	0.108607	0.434428	0.310565	0.006082	0.00434791	0.370861	2.87979e-08	2.87941e-08	1	0	0	1	0	0
AAAACGCGAATCATTT	32	139	16	36.83	211195745	151	51519028	2224	4.34375	0.868857	3.7741	2.69803	0.0603856	0.0431685	0.460265	2.85922e-07	2.85884e-07	1	0	0	1	0	0
AAAACT	25	100	6	36.83	211195745	151	51519028	600	4	0.678794	2.71518	1.94103	0.0162911	0.0116462	0.15894	7.71373e-08	7.7127e-08	1	0	0	1	0	0
AAAACTATTCAATCAT	2	9	16	36.83	211195745	151	51519028	144	4.5	0.0543036	0.244366	0.174693	0.00390986	0.00279508	0.476821	1.85129e-08	1.85105e-08	1	0	0	1	0	0
AAAACTGAGTTAACGTT	2	14	17	36.83	211195745	151	51519028	238	7	0.0543036	0.380125	0.271744	0.00646212	0.00461965	0.788079	3.05978e-08	3.05937e-08	1	0	0	1	1	0
AAAACTTATGATAC	2	10	14	36.83	211195745	151	51519028	140	5	0.0543036	0.271518	0.194103	0.00380125	0.00271744	0.463576	1.79987e-08	1.79963e-08	1	0	0	1	0	0
AAAAG	211	1130	5	36.83	211195745	151	51519028	5650	5.35545	5.72903	30.6815	21.9336	0.153408	0.109668	0.177333	7.26376e-07	7.2628e-07	1	0	0	1	0	0
AAAAGAG	5	20	7	36.83	211195745	151	51519028	140	4	0.135759	0.543036	0.388206	0.00380125	0.00271744	0.18543	1.79987e-08	1.79963e-08	1	0	0	1	0	0
AAAAGAGATCGG	4	18	12	36.83	211195745	151	51519028	216	4.5	0.108607	0.488732	0.349385	0.00586478	0.00419263	0.357616	2.77694e-08	2.77657e-08	1	0	0	1	0	0
AAAAGATCGGAAG	14	57	13	36.83	211195745	151	51519028	741	4.07143	0.380125	1.54765	1.10639	0.0201195	0.014383	0.35052	9.52646e-08	9.52519e-08	1	0	0	1	0	0
AAAAGATCGGAAGAG	7	29	15	36.83	211195745	151	51519028	435	4.14286	0.190062	0.787402	0.562899	0.011811	0.00844348	0.411542	5.59245e-08	5.59171e-08	1	0	0	1	0	0
AAAAGATCGGAAGAGGAATAT	2	8	21	36.83	211195745	151	51519028	168	4	0.0543036	0.217214	0.155282	0.0045615	0.00326093	0.556291	2.15984e-08	2.15956e-08	1	0	0	1	1	0
AAAAGC	28	112	6	36.83	211195745	151	51519028	672	4	0.76025	3.041	2.17395	0.018246	0.0130437	0.15894	8.63938e-08	8.63823e-08	1	0	0	1	0	0
AAAAGCAGATCGG	4	16	13	36.83	211195745	151	51519028	208	4	0.108607	0.434428	0.310565	0.00564757	0.00403734	0.344371	2.67409e-08	2.67374e-08	1	0	0	1	0	0
AAAAGG	15	60	6	36.83	211195745	151	51519028	360	4	0.407277	1.62911	1.16462	0.00977464	0.00698771	0.15894	4.62824e-08	4.62762e-08	1	0	0	1	0	0
AAAAGGG	8	32	7	36.83	211195745	151	51519028	224	4	0.217214	0.868857	0.62113	0.006082	0.00434791	0.18543	2.87979e-08	2.87941e-08	1	0	0	1	0	0
AAAAGTC	2	8	7	36.83	211195745	151	51519028	56	4	0.0543036	0.217214	0.155282	0.0015205	0.00108698	0.18543	7.19948e-09	7.19852e-09	1	0	0	1	0	0
AAAAT	37	193	5	36.83	211195745	151	51519028	965	5.21622	1.00462	5.24029	3.74619	0.0262015	0.0187309	0.172722	1.24062e-07	1.24046e-07	1	0	0	1	0	0
AAAATAAGTC	6	30	10	36.83	211195745	151	51519028	300	5	0.162911	0.814553	0.582309	0.00814553	0.00582309	0.331126	3.85686e-08	3.85635e-08	1	0	0	1	0	0
AAAATACT	6	30	8	36.83	211195745	151	51519028	240	5	0.162911	0.814553	0.582309	0.00651643	0.00465847	0.264901	3.08549e-08	3.08508e-08	1	0	0	1	0	0
AAAATAGTAG	4	16	10	36.83	211195745	151	51519028	160	4	0.108607	0.434428	0.310565	0.00434428	0.00310565	0.264901	2.05699e-08	2.05672e-08	1	0	0	1	0	0
AAAATC	2	8	6	36.83	211195745	151	51519028	48	4	0.0543036	0.217214	0.155282	0.00130329	0.000931695	0.15894	6.17098e-09	6.17016e-09	1	0	0	1	0	0
AAAATCATATGATGATATGATG	6	24	22	36.83	211195745	151	51519028	528	4	0.162911	0.651643	0.465847	0.0143361	0.0102486	0.582781	6.78808e-08	6.78718e-08	1	0	0	1	1	0
AAAATCT	2	12	7	36.83	211195745	151	51519028	84	6	0.0543036	0.325821	0.232924	0.00228075	0.00163047	0.278146	1.07992e-08	1.07978e-08	1	0	0	1	0	0
AAAATCTCTT	2	8	10	36.83	211195745	151	51519028	80	4	0.0543036	0.217214	0.155282	0.00217214	0.00155282	0.264901	1.0285e-08	1.02836e-08	1	0	0	1	0	0
AAAATG	19	120	6	36.83	211195745	151	51519028	720	6.31579	0.515884	3.25821	2.32924	0.0195493	0.0139754	0.250959	9.25647e-08	9.25524e-08	1	0	0	1	0	0
AAAATTCTGTGC	4	16	12	36.83	211195745	151	51519028	192	4	0.108607	0.434428	0.310565	0.00521314	0.00372678	0.317881	2.46839e-08	2.46807e-08	1	0	0	1	0	0
AAAC	536	3454	4	36.83	211195745	151	51519028	13816	6.44403	14.5534	93.7822	67.0432	0.375129	0.268173	0.170703	1.77621e-06	1.77598e-06	1	0	0	0	0	0
AAACAAATG	14	70	9	36.83	211195745	151	51519028	630	5	0.380125	1.90062	1.35872	0.0171056	0.0122285	0.298013	8.09942e-08	8.09834e-08	1	0	0	1	0	0
AAACAAC	1	4	7	36.83	211195745	151	51519028	28	4	0.0271518	0.108607	0.0776412	0.00076025	0.000543489	0.18543	3.59974e-09	3.59926e-09	1	0	0	1	0	0
AAACAAG	10	40	7	36.83	211195745	151	51519028	280	4	0.271518	1.08607	0.776412	0.0076025	0.00543489	0.18543	3.59974e-08	3.59926e-08	1	0	0	1	0	0
AAACAATGG	1	4	9	36.83	211195745	151	51519028	36	4	0.0271518	0.108607	0.0776412	0.000977464	0.000698771	0.238411	4.62824e-09	4.62762e-09	1	0	0	1	0	0
AAACAC	49	254	6	36.83	211195745	151	51519028	1524	5.18367	1.33044	6.89655	4.93022	0.0413793	0.0295813	0.205974	1.95929e-07	1.95903e-07	1	0	0	1	0	0
AAACAG	4	16	6	36.83	211195745	151	51519028	96	4	0.108607	0.434428	0.310565	0.00260657	0.00186339	0.15894	1.2342e-08	1.23403e-08	1	0	0	1	0	0
AAACAGAATT	10	40	10	36.83	211195745	151	51519028	400	4	0.271518	1.08607	0.776412	0.0108607	0.00776412	0.264901	5.14249e-08	5.1418e-08	1	0	0	1	0	0
AAACAGC	1	4	7	36.83	211195745	151	51519028	28	4	0.0271518	0.108607	0.0776412	0.00076025	0.000543489	0.18543	3.59974e-09	3.59926e-09	1	0	0	1	0	0
AAACAGTT	6	24	8	36.83	211195745	151	51519028	192	4	0.162911	0.651643	0.465847	0.00521314	0.00372678	0.211921	2.46839e-08	2.46807e-08	1	0	0	1	0	0
AAACATTC	14	83	8	36.83	211195745	151	51519028	664	5.92857	0.380125	2.2536	1.61106	0.0180288	0.0128884	0.314096	8.53653e-08	8.53539e-08	1	0	0	1	0	0
AAACC	99	1026	5	36.83	211195745	151	51519028	5130	10.3636	2.68803	27.8577	19.915	0.139289	0.0995749	0.343167	6.59524e-07	6.59436e-07	1	0	0	1	0	0
AAACCAC	110	448	7	36.83	211195745	151	51519028	3136	4.07273	2.9867	12.164	8.69582	0.085148	0.0608707	0.188802	4.03171e-07	4.03117e-07	1	0	0	1	0	0
AAACCCT	8	98	7	36.83	211195745	151	51519028	686	12.25	0.217214	2.66087	1.90221	0.0186261	0.0133155	0.567881	8.81936e-08	8.81819e-08	1	0	0	1	1	0
AAACCG	4	16	6	36.83	211195745	151	51519028	96	4	0.108607	0.434428	0.310565	0.00260657	0.00186339	0.15894	1.2342e-08	1.23403e-08	1	0	0	1	0	0
AAACCTAGT	16	137	9	36.83	211195745	151	51519028	1233	8.5625	0.434428	3.71979	2.65921	0.0334781	0.0239329	0.510348	1.58517e-07	1.58496e-07	1	0	0	1	1	0
AAACCTGGT	10	50	9	36.83	211195745	151	51519028	450	5	0.271518	1.35759	0.970515	0.0122183	0.00873464	0.298013	5.7853e-08	5.78453e-08	1	0	0	1	0	0
AAACG	236	1240	5	36.83	211195745	151	51519028	6200	5.25424	6.40782	33.6682	24.0688	0.168341	0.120344	0.173981	7.97085e-07	7.96979e-07	1	0	0	1	0	0
AAACGAAC	13	59	8	36.83	211195745	151	51519028	472	4.53846	0.352973	1.60195	1.14521	0.0128156	0.00916166	0.240448	6.06813e-08	6.06733e-08	1	0	0	1	0	0
AAACGAATG	12	67	9	36.83	211195745	151	51519028	603	5.58333	0.325821	1.81917	1.30049	0.0163725	0.0117044	0.332781	7.7523e-08	7.75127e-08	1	0	0	1	0	0
AAACGATG	8	32	8	36.83	211195745	151	51519028	256	4	0.217214	0.868857	0.62113	0.00695086	0.00496904	0.211921	3.29119e-08	3.29075e-08	1	0	0	1	0	0
AAACGC	6	24	6	36.83	211195745	151	51519028	144	4	0.162911	0.651643	0.465847	0.00390986	0.00279508	0.15894	1.85129e-08	1.85105e-08	1	0	0	1	0	0
AAACGGG	8	32	7	36.83	211195745	151	51519028	224	4	0.217214	0.868857	0.62113	0.006082	0.00434791	0.18543	2.87979e-08	2.87941e-08	1	0	0	1	0	0
AAACGTC	5	23	7	36.83	211195745	151	51519028	161	4.6	0.135759	0.624491	0.446437	0.00437144	0.00312506	0.213245	2.06985e-08	2.06958e-08	1	0	0	1	0	0
AAACGTT	6	24	7	36.83	211195745	151	51519028	168	4	0.162911	0.651643	0.465847	0.0045615	0.00326093	0.18543	2.15984e-08	2.15956e-08	1	0	0	1	0	0
AAACT	28	156	5	36.83	211195745	151	51519028	780	5.57143	0.76025	4.23568	3.02801	0.0211784	0.01514	0.184484	1.00278e-07	1.00265e-07	1	0	0	1	0	0
AAACTAATG	4	16	9	36.83	211195745	151	51519028	144	4	0.108607	0.434428	0.310565	0.00390986	0.00279508	0.238411	1.85129e-08	1.85105e-08	1	0	0	1	0	0
AAACTACCAGG	6	34	11	36.83	211195745	151	51519028	374	5.66667	0.162911	0.92316	0.65995	0.0101548	0.00725945	0.412804	4.80822e-08	4.80759e-08	1	0	0	1	0	0
AAACTC	2	10	6	36.83	211195745	151	51519028	60	5	0.0543036	0.271518	0.194103	0.00162911	0.00116462	0.198675	7.71373e-09	7.7127e-09	1	0	0	1	0	0
AAACTCGAATG	49	229	11	36.83	211195745	151	51519028	2519	4.67347	1.33044	6.21776	4.44496	0.0683953	0.0488946	0.340451	3.23848e-07	3.23805e-07	1	0	0	1	0	0
AAACTG	39	194	6	36.83	211195745	151	51519028	1164	4.97436	1.05892	5.26745	3.7656	0.0316047	0.0225936	0.197657	1.49646e-07	1.49626e-07	1	0	0	1	0	0
AAACTGT	20	192	7	36.83	211195745	151	51519028	1344	9.6	0.543036	5.21314	3.72678	0.036492	0.0260874	0.445033	1.72788e-07	1.72765e-07	1	0	0	1	0	0
AAACTT	2	8	6	36.83	211195745	151	51519028	48	4	0.0543036	0.217214	0.155282	0.00130329	0.000931695	0.15894	6.17098e-09	6.17016e-09	1	0	0	1	0	0
AAAG	3124	21795	4	36.83	211195745	151	51519028	87180	6.97663	84.8222	591.773	423.048	2.36709	1.69219	0.184811	1.1208e-05	1.12066e-05	1	0	0	0	0	0
AAAGAACT	4	36	8	36.83	211195745	151	51519028	288	9	0.108607	0.977464	0.698771	0.00781971	0.00559017	0.476821	3.70259e-08	3.7021e-08	1	0	0	1	0	0
AAAGAAGAATC	11	55	11	36.83	211195745	151	51519028	605	5	0.29867	1.49335	1.06757	0.0164268	0.0117432	0.364238	7.77801e-08	7.77698e-08	1	0	0	1	0	0
AAAGAAGTCTATTCGACT	2	8	18	36.83	211195745	151	51519028	144	4	0.0543036	0.217214	0.155282	0.00390986	0.00279508	0.476821	1.85129e-08	1.85105e-08	1	0	0	1	0	0
AAAGAATTG	10	68	9	36.83	211195745	151	51519028	612	6.8	0.271518	1.84632	1.3199	0.0166169	0.0118791	0.405298	7.868e-08	7.86696e-08	1	0	0	1	0	0
AAAGACAGAC	18	80	10	36.83	211195745	151	51519028	800	4.44444	0.488732	2.17214	1.55282	0.0217214	0.0155282	0.294334	1.0285e-07	1.02836e-07	1	0	0	1	0	0
AAAGACC	6	24	7	36.83	211195745	151	51519028	168	4	0.162911	0.651643	0.465847	0.0045615	0.00326093	0.18543	2.15984e-08	2.15956e-08	1	0	0	1	0	0
AAAGACGCC	10	40	9	36.83	211195745	151	51519028	360	4	0.271518	1.08607	0.776412	0.00977464	0.00698771	0.238411	4.62824e-08	4.62762e-08	1	0	0	1	0	0
AAAGAG	570	2744	6	36.83	211195745	151	51519028	16464	4.81404	15.4765	74.5045	53.2619	0.447027	0.319571	0.191286	2.11665e-06	2.11637e-06	1	0	0	1	0	0
AAAGAGAAGG	3	12	10	36.83	211195745	151	51519028	120	4	0.0814553	0.325821	0.232924	0.00325821	0.00232924	0.264901	1.54275e-08	1.54254e-08	1	0	0	1	0	0
AAAGAGATAGG	2	8	11	36.83	211195745	151	51519028	88	4	0.0543036	0.217214	0.155282	0.00238936	0.00170811	0.291391	1.13135e-08	1.1312e-08	1	0	0	1	0	0
AAAGAGATCG	8	41	10	36.83	211195745	151	51519028	410	5.125	0.217214	1.11322	0.795822	0.0111322	0.00795822	0.339404	5.27105e-08	5.27035e-08	1	0	0	1	0	0
AAAGAGT	2	8	7	36.83	211195745	151	51519028	56	4	0.0543036	0.217214	0.155282	0.0015205	0.00108698	0.18543	7.19948e-09	7.19852e-09	1	0	0	1	0	0
AAAGAGTAAAGT	4	20	12	36.83	211195745	151	51519028	240	5	0.108607	0.543036	0.388206	0.00651643	0.00465847	0.397351	3.08549e-08	3.08508e-08	1	0	0	1	0	0
AAAGAGTAG	8	53	9	36.83	211195745	151	51519028	477	6.625	0.217214	1.43904	1.02875	0.0129514	0.00925872	0.394868	6.13241e-08	6.1316e-08	1	0	0	1	0	0
AAAGAGTGACC	16	64	11	36.83	211195745	151	51519028	704	4	0.434428	1.73771	1.24226	0.0191149	0.0136649	0.291391	9.05078e-08	9.04957e-08	1	0	0	1	0	0
AAAGAGTGG	16	84	9	36.83	211195745	151	51519028	756	5.25	0.434428	2.28075	1.63047	0.0205267	0.0146742	0.312914	9.7193e-08	9.71801e-08	1	0	0	1	0	0
AAAGAT	18	140	6	36.83	211195745	151	51519028	840	7.77778	0.488732	3.80125	2.71744	0.0228075	0.0163047	0.309051	1.07992e-07	1.07978e-07	1	0	0	1	0	0
AAAGATACTGT	4	16	11	36.83	211195745	151	51519028	176	4	0.108607	0.434428	0.310565	0.00477871	0.00341621	0.291391	2.26269e-08	2.26239e-08	1	0	0	1	0	0
AAAGATAG	5	39	8	36.83	211195745	151	51519028	312	7.8	0.135759	1.05892	0.757002	0.00847135	0.00605601	0.413245	4.01114e-08	4.01061e-08	1	0	0	1	0	0
AAAGATATAG	2	10	10	36.83	211195745	151	51519028	100	5	0.0543036	0.271518	0.194103	0.00271518	0.00194103	0.331126	1.28562e-08	1.28545e-08	1	0	0	1	0	0
AAAGATCGATG	2	8	11	36.83	211195745	151	51519028	88	4	0.0543036	0.217214	0.155282	0.00238936	0.00170811	0.291391	1.13135e-08	1.1312e-08	1	0	0	1	0	0
AAAGATCGG	10	75	9	36.83	211195745	151	51519028	675	7.5	0.271518	2.03638	1.45577	0.0183275	0.013102	0.44702	8.67794e-08	8.67679e-08	1	0	0	1	0	0
AAAGATCGGAAGAGAGT	2	8	17	36.83	211195745	151	51519028	136	4	0.0543036	0.217214	0.155282	0.00369264	0.0026398	0.450331	1.74845e-08	1.74821e-08	1	0	0	1	0	0
AAAGATCGGAAGAGGAAT	3	12	18	36.83	211195745	151	51519028	216	4	0.0814553	0.325821	0.232924	0.00586478	0.00419263	0.476821	2.77694e-08	2.77657e-08	1	0	0	1	0	0
AAAGCAC	246	1212	7	36.83	211195745	151	51519028	8484	4.92683	6.67934	32.908	23.5253	0.230356	0.164677	0.228396	1.09072e-06	1.09058e-06	1	0	0	1	0	0
AAAGCC	10	40	6	36.83	211195745	151	51519028	240	4	0.271518	1.08607	0.776412	0.00651643	0.00465847	0.15894	3.08549e-08	3.08508e-08	1	0	0	1	0	0
AAAGCT	12	48	6	36.83	211195745	151	51519028	288	4	0.325821	1.30329	0.931695	0.00781971	0.00559017	0.15894	3.70259e-08	3.7021e-08	1	0	0	1	0	0
AAAGG	227	1581	5	36.83	211195745	151	51519028	7905	6.96476	6.16345	42.927	30.6877	0.214635	0.153438	0.230621	1.01628e-06	1.01615e-06	1	0	0	1	0	0
AAAGGAG	2	12	7	36.83	211195745	151	51519028	84	6	0.0543036	0.325821	0.232924	0.00228075	0.00163047	0.278146	1.07992e-08	1.07978e-08	1	0	0	1	0	0
AAAGGAT	6	38	7	36.83	211195745	151	51519028	266	6.33333	0.162911	1.03177	0.737592	0.00722237	0.00516314	0.293598	3.41975e-08	3.4193e-08	1	0	0	1	0	0
AAAGGC	22	122	6	36.83	211195745	151	51519028	732	5.54545	0.597339	3.31252	2.36806	0.0198751	0.0142083	0.220349	9.41075e-08	9.4095e-08	1	0	0	1	0	0
AAAGGG	2	10	6	36.83	211195745	151	51519028	60	5	0.0543036	0.271518	0.194103	0.00162911	0.00116462	0.198675	7.71373e-09	7.7127e-09	1	0	0	1	0	0
AAAGGTG	8	32	7	36.83	211195745	151	51519028	224	4	0.217214	0.868857	0.62113	0.006082	0.00434791	0.18543	2.87979e-08	2.87941e-08	1	0	0	1	0	0
AAAGGTTCGACCCGG	2	10	15	36.83	211195745	151	51519028	150	5	0.0543036	0.271518	0.194103	0.00407277	0.00291155	0.496689	1.92843e-08	1.92818e-08	1	0	0	1	0	0
AAAGT	16	114	5	36.83	211195745	151	51519028	570	7.125	0.434428	3.0953	2.21277	0.0154765	0.0110639	0.235927	7.32804e-08	7.32707e-08	1	0	0	1	0	0
AAAGTAAGT	2	12	9	36.83	211195745	151	51519028	108	6	0.0543036	0.325821	0.232924	0.00293239	0.00209631	0.357616	1.38847e-08	1.38829e-08	1	0	0	1	0	0
AAAGTAATTGT	9	43	11	36.83	211195745	151	51519028	473	4.77778	0.244366	1.16753	0.834643	0.0128428	0.00918107	0.34805	6.08099e-08	6.08018e-08	1	0	0	1	0	0
AAAGTAC	2	8	7	36.83	211195745	151	51519028	56	4	0.0543036	0.217214	0.155282	0.0015205	0.00108698	0.18543	7.19948e-09	7.19852e-09	1	0	0	1	0	0
AAAGTACATAGCACACAGCAT	2	9	21	36.83	211195745	151	51519028	189	4.5	0.0543036	0.244366	0.174693	0.00513169	0.00366855	0.625828	2.42982e-08	2.4295e-08	1	0	0	1	1	0
AAAGTATTGT	4	16	10	36.83	211195745	151	51519028	160	4	0.108607	0.434428	0.310565	0.00434428	0.00310565	0.264901	2.05699e-08	2.05672e-08	1	0	0	1	0	0
AAAGTC	2	8	6	36.83	211195745	151	51519028	48	4	0.0543036	0.217214	0.155282	0.00130329	0.000931695	0.15894	6.17098e-09	6.17016e-09	1	0	0	1	0	0
AAAGTCAGT	8	40	9	36.83	211195745	151	51519028	360	5	0.217214	1.08607	0.776412	0.00977464	0.00698771	0.298013	4.62824e-08	4.62762e-08	1	0	0	1	0	0
AAAGTTAT	6	28	8	36.83	211195745	151	51519028	224	4.66667	0.162911	0.76025	0.543489	0.006082	0.00434791	0.247241	2.87979e-08	2.87941e-08	1	0	0	1	0	0
AAAT	365	2470	4	36.83	211195745	151	51519028	9880	6.76712	9.9104	67.0649	47.9435	0.26826	0.191774	0.179262	1.27019e-06	1.27003e-06	1	0	0	0	0	0
AAATAATAATATCCGAAGAATAG	4	17	23	36.83	211195745	151	51519028	391	4.25	0.108607	0.46158	0.329975	0.0106163	0.00758943	0.647351	5.02678e-08	5.02611e-08	1	0	0	1	1	0
AAATAC	10	46	6	36.83	211195745	151	51519028	276	4.6	0.271518	1.24898	0.892874	0.00749389	0.00535724	0.182781	3.54832e-08	3.54784e-08	1	0	0	1	0	0
AAATACACTG	2	10	10	36.83	211195745	151	51519028	100	5	0.0543036	0.271518	0.194103	0.00271518	0.00194103	0.331126	1.28562e-08	1.28545e-08	1	0	0	1	0	0
AAATACTGGC	28	162	10	36.83	211195745	151	51519028	1620	5.78571	0.76025	4.39859	3.14447	0.0439859	0.0314447	0.38316	2.08271e-07	2.08243e-07	1	0	0	1	0	0
AAATAG	4	16	6	36.83	211195745	151	51519028	96	4	0.108607	0.434428	0.310565	0.00260657	0.00186339	0.15894	1.2342e-08	1.23403e-08	1	0	0	1	0	0
AAATAGAAGTAG	4	19	12	36.83	211195745	151	51519028	228	4.75	0.108607	0.515884	0.368796	0.00619061	0.00442555	0.377483	2.93122e-08	2.93083e-08	1	0	0	1	0	0
AAATAGACGTC	4	16	11	36.83	211195745	151	51519028	176	4	0.108607	0.434428	0.310565	0.00477871	0.00341621	0.291391	2.26269e-08	2.26239e-08	1	0	0	1	0	0
AAATAGAT	2	10	8	36.83	211195745	151	51519028	80	5	0.0543036	0.271518	0.194103	0.00217214	0.00155282	0.264901	1.0285e-08	1.02836e-08	1	0	0	1	0	0
AAATAGATCGGAAGAGGG	2	8	18	36.83	211195745	151	51519028	144	4	0.0543036	0.217214	0.155282	0.00390986	0.00279508	0.476821	1.85129e-08	1.85105e-08	1	0	0	1	0	0
AAATAGTGGT	2	10	10	36.83	211195745	151	51519028	100	5	0.0543036	0.271518	0.194103	0.00271518	0.00194103	0.331126	1.28562e-08	1.28545e-08	1	0	0	1	0	0
AAATAT	2	10	6	36.83	211195745	151	51519028	60	5	0.0543036	0.271518	0.194103	0.00162911	0.00116462	0.198675	7.71373e-09	7.7127e-09	1	0	0	1	0	0
AAATATAGAT	2	10	10	36.83	211195745	151	51519028	100	5	0.0543036	0.271518	0.194103	0.00271518	0.00194103	0.331126	1.28562e-08	1.28545e-08	1	0	0	1	0	0
AAATATC	4	16	7	36.83	211195745	151	51519028	112	4	0.108607	0.434428	0.310565	0.003041	0.00217395	0.18543	1.4399e-08	1.4397e-08	1	0	0	1	0	0
AAATATCC	22	100	8	36.83	211195745	151	51519028	800	4.54545	0.597339	2.71518	1.94103	0.0217214	0.0155282	0.240819	1.0285e-07	1.02836e-07	1	0	0	1	0	0
AAATC	83	1003	5	36.83	211195745	151	51519028	5015	12.0843	2.2536	27.2332	19.4685	0.136166	0.0973427	0.400144	6.44739e-07	6.44653e-07	1	0	0	1	0	0
AAATCAAC	8	46	8	36.83	211195745	151	51519028	368	5.75	0.217214	1.24898	0.892874	0.00999185	0.00714299	0.304636	4.73109e-08	4.73046e-08	1	0	0	1	0	0
AAATCAACC	42	256	9	36.83	211195745	151	51519028	2304	6.09524	1.14037	6.95086	4.96904	0.0625577	0.0447213	0.363292	2.96207e-07	2.96168e-07	1	0	0	1	0	0
AAATCAAGT	2	8	9	36.83	211195745	151	51519028	72	4	0.0543036	0.217214	0.155282	0.00195493	0.00139754	0.238411	9.25647e-09	9.25524e-09	1	0	0	1	0	0
AAATCACT	29	145	8	36.83	211195745	151	51519028	1160	5	0.787402	3.93701	2.81449	0.0314961	0.022516	0.264901	1.49132e-07	1.49112e-07	1	0	0	1	0	0
AAATCAGT	18	94	8	36.83	211195745	151	51519028	752	5.22222	0.488732	2.55227	1.82457	0.0204181	0.0145965	0.276674	9.66787e-08	9.66659e-08	1	0	0	1	0	0
AAATCAT	2	8	7	36.83	211195745	151	51519028	56	4	0.0543036	0.217214	0.155282	0.0015205	0.00108698	0.18543	7.19948e-09	7.19852e-09	1	0	0	1	0	0
AAATCATCCG	20	118	10	36.83	211195745	151	51519028	1180	5.9	0.543036	3.20391	2.29042	0.0320391	0.0229042	0.390728	1.51703e-07	1.51683e-07	1	0	0	1	0	0
AAATCATTGT	2	10	10	36.83	211195745	151	51519028	100	5	0.0543036	0.271518	0.194103	0.00271518	0.00194103	0.331126	1.28562e-08	1.28545e-08	1	0	0	1	0	0
AAATCC	13	52	6	36.83	211195745	151	51519028	312	4	0.352973	1.41189	1.00934	0.00847135	0.00605601	0.15894	4.01114e-08	4.01061e-08	1	0	0	1	0	0
AAATCCGGG	2	8	9	36.83	211195745	151	51519028	72	4	0.0543036	0.217214	0.155282	0.00195493	0.00139754	0.238411	9.25647e-09	9.25524e-09	1	0	0	1	0	0
AAATCCT	1	4	7	36.83	211195745	151	51519028	28	4	0.0271518	0.108607	0.0776412	0.00076025	0.000543489	0.18543	3.59974e-09	3.59926e-09	1	0	0	1	0	0
AAATCG	6	24	6	36.83	211195745	151	51519028	144	4	0.162911	0.651643	0.465847	0.00390986	0.00279508	0.15894	1.85129e-08	1.85105e-08	1	0	0	1	0	0
AAATCGAAG	2	8	9	36.83	211195745	151	51519028	72	4	0.0543036	0.217214	0.155282	0.00195493	0.00139754	0.238411	9.25647e-09	9.25524e-09	1	0	0	1	0	0
AAATCGGAAG	6	25	10	36.83	211195745	151	51519028	250	4.16667	0.162911	0.678794	0.485258	0.00678794	0.00485258	0.275938	3.21405e-08	3.21363e-08	1	0	0	1	0	0
AAATCT	12	51	6	36.83	211195745	151	51519028	306	4.25	0.325821	1.38474	0.989926	0.00830844	0.00593955	0.168874	3.934e-08	3.93348e-08	1	0	0	1	0	0
AAATCTG	6	30	7	36.83	211195745	151	51519028	210	5	0.162911	0.814553	0.582309	0.00570187	0.00407616	0.231788	2.69981e-08	2.69945e-08	1	0	0	1	0	0
AAATCTGGAGG	2	8	11	36.83	211195745	151	51519028	88	4	0.0543036	0.217214	0.155282	0.00238936	0.00170811	0.291391	1.13135e-08	1.1312e-08	1	0	0	1	0	0
AAATG	12	74	5	36.83	211195745	151	51519028	370	6.16667	0.325821	2.00923	1.43636	0.0100462	0.00718181	0.204194	4.7568e-08	4.75617e-08	1	0	0	1	0	0
AAATGAAC	56	356	8	36.83	211195745	151	51519028	2848	6.35714	1.5205	9.66603	6.91007	0.0773283	0.0552805	0.336802	3.66145e-07	3.66096e-07	1	0	0	1	0	0
AAATGAACAG	36	223	10	36.83	211195745	151	51519028	2230	6.19444	0.977464	6.05485	4.3285	0.0605485	0.043285	0.410228	2.86694e-07	2.86655e-07	1	0	0	1	0	0
AAATGAGT	4	18	8	36.83	211195745	151	51519028	144	4.5	0.108607	0.488732	0.349385	0.00390986	0.00279508	0.238411	1.85129e-08	1.85105e-08	1	0	0	1	0	0
AAATGATTGATCTAC	2	12	15	36.83	211195745	151	51519028	180	6	0.0543036	0.325821	0.232924	0.00488732	0.00349385	0.596026	2.31412e-08	2.31381e-08	1	0	0	1	1	0
AAATGG	2	8	6	36.83	211195745	151	51519028	48	4	0.0543036	0.217214	0.155282	0.00130329	0.000931695	0.15894	6.17098e-09	6.17016e-09	1	0	0	1	0	0
AAATGGAC	1	4	8	36.83	211195745	151	51519028	32	4	0.0271518	0.108607	0.0776412	0.000868857	0.00062113	0.211921	4.11399e-09	4.11344e-09	1	0	0	1	0	0
AAATGT	4	16	6	36.83	211195745	151	51519028	96	4	0.108607	0.434428	0.310565	0.00260657	0.00186339	0.15894	1.2342e-08	1.23403e-08	1	0	0	1	0	0
AAATT	2	12	5	36.83	211195745	151	51519028	60	6	0.0543036	0.325821	0.232924	0.00162911	0.00116462	0.198675	7.71373e-09	7.7127e-09	1	0	0	1	0	0
AAATTAAC	2	10	8	36.83	211195745	151	51519028	80	5	0.0543036	0.271518	0.194103	0.00217214	0.00155282	0.264901	1.0285e-08	1.02836e-08	1	0	0	1	0	0
AAATTAAGAG	8	34	10	36.83	211195745	151	51519028	340	4.25	0.217214	0.92316	0.65995	0.0092316	0.0065995	0.281457	4.37111e-08	4.37053e-08	1	0	0	1	0	0
AAATTAC	10	68	7	36.83	211195745	151	51519028	476	6.8	0.271518	1.84632	1.3199	0.0129242	0.0092393	0.315232	6.11956e-08	6.11874e-08	1	0	0	1	0	0
AAATTC	36	224	6	36.83	211195745	151	51519028	1344	6.22222	0.977464	6.082	4.34791	0.036492	0.0260874	0.247241	1.72788e-07	1.72765e-07	1	0	0	1	0	0
AAATTCC	10	40	7	36.83	211195745	151	51519028	280	4	0.271518	1.08607	0.776412	0.0076025	0.00543489	0.18543	3.59974e-08	3.59926e-08	1	0	0	1	0	0
AAATTG	8	38	6	36.83	211195745	151	51519028	228	4.75	0.217214	1.03177	0.737592	0.00619061	0.00442555	0.188742	2.93122e-08	2.93083e-08	1	0	0	1	0	0
AAATTGAATTG	6	26	11	36.83	211195745	151	51519028	286	4.33333	0.162911	0.705946	0.504668	0.00776541	0.00555135	0.315673	3.67688e-08	3.67639e-08	1	0	0	1	0	0
AAATTGGAGAT	4	24	11	36.83	211195745	151	51519028	264	6	0.108607	0.651643	0.465847	0.00716807	0.00512432	0.437086	3.39404e-08	3.39359e-08	1	0	0	1	0	0
AAATTGT	6	40	7	36.83	211195745	151	51519028	280	6.66667	0.162911	1.08607	0.776412	0.0076025	0.00543489	0.309051	3.59974e-08	3.59926e-08	1	0	0	1	0	0
AAATTGTT	2	8	8	36.83	211195745	151	51519028	64	4	0.0543036	0.217214	0.155282	0.00173771	0.00124226	0.211921	8.22798e-09	8.22688e-09	1	0	0	1	0	0
AAATTTC	2	8	7	36.83	211195745	151	51519028	56	4	0.0543036	0.217214	0.155282	0.0015205	0.00108698	0.18543	7.19948e-09	7.19852e-09	1	0	0	1	0	0
AAC	1073	10482	3	36.83	211195745	151	51519028	31446	9.76887	29.1339	284.605	203.459	0.853815	0.610376	0.194084	4.04277e-06	4.04223e-06	1	0	0	0	0	0
AACAACAATATG	4	24	12	36.83	211195745	151	51519028	288	6	0.108607	0.651643	0.465847	0.00781971	0.00559017	0.476821	3.70259e-08	3.7021e-08	1	0	0	1	0	0
AACAACCTC	12	52	9	36.83	211195745	151	51519028	468	4.33333	0.325821	1.41189	1.00934	0.012707	0.00908402	0.258278	6.01671e-08	6.01591e-08	1	0	0	1	0	0
AACAACTGAATG	2	10	12	36.83	211195745	151	51519028	120	5	0.0543036	0.271518	0.194103	0.00325821	0.00232924	0.397351	1.54275e-08	1.54254e-08	1	0	0	1	0	0
AACAAG	13	52	6	36.83	211195745	151	51519028	312	4	0.352973	1.41189	1.00934	0.00847135	0.00605601	0.15894	4.01114e-08	4.01061e-08	1	0	0	1	0	0
AACAAGATCGGAAGAG	2	8	16	36.83	211195745	151	51519028	128	4	0.0543036	0.217214	0.155282	0.00347543	0.00248452	0.423841	1.6456e-08	1.64538e-08	1	0	0	1	0	0
AACAAGTATC	2	8	10	36.83	211195745	151	51519028	80	4	0.0543036	0.217214	0.155282	0.00217214	0.00155282	0.264901	1.0285e-08	1.02836e-08	1	0	0	1	0	0
AACAAT	4	17	6	36.83	211195745	151	51519028	102	4.25	0.108607	0.46158	0.329975	0.00276948	0.00197985	0.168874	1.31133e-08	1.31116e-08	1	0	0	1	0	0
AACAATTACGTTACATTATT	2	10	20	36.83	211195745	151	51519028	200	5	0.0543036	0.271518	0.194103	0.00543036	0.00388206	0.662252	2.57124e-08	2.5709e-08	1	0	0	1	1	0
AACAATTGGGTATAAT	2	8	16	36.83	211195745	151	51519028	128	4	0.0543036	0.217214	0.155282	0.00347543	0.00248452	0.423841	1.6456e-08	1.64538e-08	1	0	0	1	0	0
AACAC	5	34	5	36.83	211195745	151	51519028	170	6.8	0.135759	0.92316	0.65995	0.0046158	0.00329975	0.225166	2.18556e-08	2.18527e-08	1	0	0	1	0	0
AACACAC	123	522	7	36.83	211195745	151	51519028	3654	4.2439	3.33967	14.1732	10.1322	0.0992126	0.0709253	0.196737	4.69766e-07	4.69704e-07	1	0	0	1	0	0
AACACACGAG	61	293	10	36.83	211195745	151	51519028	2930	4.80328	1.65626	7.95547	5.68722	0.0795547	0.0568722	0.318098	3.76687e-07	3.76637e-07	1	0	0	1	0	0
AACACAG	69946	428928	7	36.83	211195745	151	51519028	3002496	6.13227	1899.16	11646.2	8325.62	81.5231	58.2794	0.284278	0.000386007	0.000385956	1	1	1	1	0	0
AACACC	40	160	6	36.83	211195745	151	51519028	960	4	1.08607	4.34428	3.10565	0.0260657	0.0186339	0.15894	1.2342e-07	1.23403e-07	1	0	0	1	0	0
AACACCATCC	24	106	10	36.83	211195745	151	51519028	1060	4.41667	0.651643	2.87809	2.05749	0.0287809	0.0205749	0.292494	1.36276e-07	1.36258e-07	1	0	0	1	0	0
AACACCCGTCGTCGC	2	8	15	36.83	211195745	151	51519028	120	4	0.0543036	0.217214	0.155282	0.00325821	0.00232924	0.397351	1.54275e-08	1.54254e-08	1	0	0	1	0	0
AACACCCT	2	18	8	36.83	211195745	151	51519028	144	9	0.0543036	0.488732	0.349385	0.00390986	0.00279508	0.476821	1.85129e-08	1.85105e-08	1	0	0	1	0	0
AACACG	37	164	6	36.83	211195745	151	51519028	984	4.43243	1.00462	4.45289	3.18329	0.0267173	0.0190997	0.176123	1.26505e-07	1.26488e-07	1	0	0	1	0	0
AACAG	67	500	5	36.83	211195745	151	51519028	2500	7.46269	1.81917	13.5759	9.70515	0.0678794	0.0485258	0.247109	3.21405e-07	3.21363e-07	1	0	0	1	0	0
AACAGACAG	91	380	9	36.83	211195745	151	51519028	3420	4.17582	2.47081	10.3177	7.37592	0.0928591	0.0663832	0.24889	4.39683e-07	4.39624e-07	1	0	0	1	0	0
AACAGAGTACAGTAG	4	16	15	36.83	211195745	151	51519028	240	4	0.108607	0.434428	0.310565	0.00651643	0.00465847	0.397351	3.08549e-08	3.08508e-08	1	0	0	1	0	0
AACAGATCGG	2	9	10	36.83	211195745	151	51519028	90	4.5	0.0543036	0.244366	0.174693	0.00244366	0.00174693	0.298013	1.15706e-08	1.15691e-08	1	0	0	1	0	0
AACAGC	222	1344	6	36.83	211195745	151	51519028	8064	6.05405	6.02769	36.492	26.0874	0.218952	0.156525	0.240558	1.03673e-06	1.03659e-06	1	0	0	1	0	0
AACAGT	36	194	6	36.83	211195745	151	51519028	1164	5.38889	0.977464	5.26745	3.7656	0.0316047	0.0225936	0.214128	1.49646e-07	1.49626e-07	1	0	0	1	0	0
AACATACAC	4	16	9	36.83	211195745	151	51519028	144	4	0.108607	0.434428	0.310565	0.00390986	0.00279508	0.238411	1.85129e-08	1.85105e-08	1	0	0	1	0	0
AACATACACACAC	2	8	13	36.83	211195745	151	51519028	104	4	0.0543036	0.217214	0.155282	0.00282378	0.00201867	0.344371	1.33705e-08	1.33687e-08	1	0	0	1	0	0
AACATC	38	361	6	36.83	211195745	151	51519028	2166	9.5	1.03177	9.80179	7.00712	0.0588108	0.0420427	0.377483	2.78466e-07	2.78429e-07	1	0	0	1	0	0
AACATCATCG	9	43	10	36.83	211195745	151	51519028	430	4.77778	0.244366	1.16753	0.834643	0.0116753	0.00834643	0.316409	5.52817e-08	5.52744e-08	1	0	0	1	0	0
AACATCTAC	1	4	9	36.83	211195745	151	51519028	36	4	0.0271518	0.108607	0.0776412	0.000977464	0.000698771	0.238411	4.62824e-09	4.62762e-09	1	0	0	1	0	0
AACATCTC	18	72	8	36.83	211195745	151	51519028	576	4	0.488732	1.95493	1.39754	0.0156394	0.0111803	0.211921	7.40518e-08	7.4042e-08	1	0	0	1	0	0
AACATTC	6	28	7	36.83	211195745	151	51519028	196	4.66667	0.162911	0.76025	0.543489	0.00532175	0.00380442	0.216336	2.51982e-08	2.51948e-08	1	0	0	1	0	0
AACATTCAATGT	2	8	12	36.83	211195745	151	51519028	96	4	0.0543036	0.217214	0.155282	0.00260657	0.00186339	0.317881	1.2342e-08	1.23403e-08	1	0	0	1	0	0
AACC	445	3653	4	36.83	211195745	151	51519028	14612	8.20899	12.0825	99.1854	70.9058	0.396742	0.283623	0.217457	1.87855e-06	1.8783e-06	1	0	0	0	0	0
AACCAC	10	53	6	36.83	211195745	151	51519028	318	5.3	0.271518	1.43904	1.02875	0.00863427	0.00617248	0.210596	4.08828e-08	4.08773e-08	1	0	0	1	0	0
AACCAG	2	8	6	36.83	211195745	151	51519028	48	4	0.0543036	0.217214	0.155282	0.00130329	0.000931695	0.15894	6.17098e-09	6.17016e-09	1	0	0	1	0	0
AACCAGTCGAGGTAG	2	12	15	36.83	211195745	151	51519028	180	6	0.0543036	0.325821	0.232924	0.00488732	0.00349385	0.596026	2.31412e-08	2.31381e-08	1	0	0	1	1	0
AACCATC	2	8	7	36.83	211195745	151	51519028	56	4	0.0543036	0.217214	0.155282	0.0015205	0.00108698	0.18543	7.19948e-09	7.19852e-09	1	0	0	1	0	0
AACCATCTC	2	14	9	36.83	211195745	151	51519028	126	7	0.0543036	0.380125	0.271744	0.00342112	0.0024457	0.417219	1.61988e-08	1.61967e-08	1	0	0	1	0	0
AACCC	3	15	5	36.83	211195745	151	51519028	75	5	0.0814553	0.407277	0.291155	0.00203638	0.00145577	0.165563	9.64216e-09	9.64088e-09	1	0	0	1	0	0
AACCCC	6	25	6	36.83	211195745	151	51519028	150	4.16667	0.162911	0.678794	0.485258	0.00407277	0.00291155	0.165563	1.92843e-08	1.92818e-08	1	0	0	1	0	0
AACCCCTG	4	16	8	36.83	211195745	151	51519028	128	4	0.108607	0.434428	0.310565	0.00347543	0.00248452	0.211921	1.6456e-08	1.64538e-08	1	0	0	1	0	0
AACCCGAACCCT	1	4	12	36.83	211195745	151	51519028	48	4	0.0271518	0.108607	0.0776412	0.00130329	0.000931695	0.317881	6.17098e-09	6.17016e-09	1	0	0	1	0	0
AACCCGAAG	28	225	9	36.83	211195745	151	51519028	2025	8.03571	0.76025	6.10915	4.36732	0.0549824	0.0393059	0.47895	2.60338e-07	2.60304e-07	1	0	0	1	0	0
AACCCGAGGACG	41	193	12	36.83	211195745	151	51519028	2316	4.70732	1.11322	5.24029	3.74619	0.0628835	0.0449543	0.374091	2.9775e-07	2.9771e-07	1	0	0	1	0	0
AACCCT	53	567	6	36.83	211195745	151	51519028	3402	10.6981	1.43904	15.3951	11.0056	0.0923704	0.0660339	0.425091	4.37368e-07	4.3731e-07	1	0	0	1	0	0
AACCCTAAT	2	20	9	36.83	211195745	151	51519028	180	10	0.0543036	0.543036	0.388206	0.00488732	0.00349385	0.596026	2.31412e-08	2.31381e-08	1	0	0	1	1	0
AACCG	30	150	5	36.83	211195745	151	51519028	750	5	0.814553	4.07277	2.91155	0.0203638	0.0145577	0.165563	9.64216e-08	9.64088e-08	1	0	0	1	0	0
AACCGACT	3	12	8	36.83	211195745	151	51519028	96	4	0.0814553	0.325821	0.232924	0.00260657	0.00186339	0.211921	1.2342e-08	1.23403e-08	1	0	0	1	0	0
AACCGAG	2	8	7	36.83	211195745	151	51519028	56	4	0.0543036	0.217214	0.155282	0.0015205	0.00108698	0.18543	7.19948e-09	7.19852e-09	1	0	0	1	0	0
AACCGC	76669	493735	6	36.83	211195745	151	51519028	2962410	6.43983	2081.7	13405.8	9583.55	80.4347	57.5013	0.255887	0.000380854	0.000380803	1	1	1	1	0	0
AACCGCC	12	48	7	36.83	211195745	151	51519028	336	4	0.325821	1.30329	0.931695	0.009123	0.00652186	0.18543	4.31969e-08	4.31911e-08	1	0	0	1	0	0
AACCGG	14	70	6	36.83	211195745	151	51519028	420	5	0.380125	1.90062	1.35872	0.0114037	0.00815233	0.198675	5.39961e-08	5.39889e-08	1	0	0	1	0	0
AACCGGAAG	49	276	9	36.83	211195745	151	51519028	2484	5.63265	1.33044	7.49389	5.35724	0.067445	0.0482152	0.335721	3.19348e-07	3.19306e-07	1	0	0	1	0	0
AACCGTCT	44	226	8	36.83	211195745	151	51519028	1808	5.13636	1.19468	6.1363	4.38673	0.0490904	0.0350938	0.272125	2.3244e-07	2.32409e-07	1	0	0	1	0	0
AACCT	113	994	5	36.83	211195745	151	51519028	4970	8.79646	3.06815	26.9889	19.2938	0.134944	0.0964692	0.291274	6.38954e-07	6.38869e-07	1	0	0	1	0	0
AACCTATCAT	6	24	10	36.83	211195745	151	51519028	240	4	0.162911	0.651643	0.465847	0.00651643	0.00465847	0.264901	3.08549e-08	3.08508e-08	1	0	0	1	0	0
AACCTC	5	24	6	36.83	211195745	151	51519028	144	4.8	0.135759	0.651643	0.465847	0.00390986	0.00279508	0.190728	1.85129e-08	1.85105e-08	1	0	0	1	0	0
AACCTCACCT	10	40	10	36.83	211195745	151	51519028	400	4	0.271518	1.08607	0.776412	0.0108607	0.00776412	0.264901	5.14249e-08	5.1418e-08	1	0	0	1	0	0
AACCTG	1	4	6	36.83	211195745	151	51519028	24	4	0.0271518	0.108607	0.0776412	0.000651643	0.000465847	0.15894	3.08549e-09	3.08508e-09	1	0	0	1	0	0
AACCTTCAATCCGCG	2	10	15	36.83	211195745	151	51519028	150	5	0.0543036	0.271518	0.194103	0.00407277	0.00291155	0.496689	1.92843e-08	1.92818e-08	1	0	0	1	0	0
AACCTTGG	14	67	8	36.83	211195745	151	51519028	536	4.78571	0.380125	1.81917	1.30049	0.0145534	0.0104039	0.253548	6.89093e-08	6.89002e-08	1	0	0	1	0	0
AACG	493	3349	4	36.83	211195745	151	51519028	13396	6.7931	13.3858	90.9313	65.0051	0.363725	0.26002	0.17995	1.72222e-06	1.72199e-06	1	0	0	0	0	0
AACGAATG	28	231	8	36.83	211195745	151	51519028	1848	8.25	0.76025	6.27206	4.48378	0.0501765	0.0358702	0.437086	2.37583e-07	2.37551e-07	1	0	0	1	0	0
AACGAC	20	80	6	36.83	211195745	151	51519028	480	4	0.543036	2.17214	1.55282	0.0130329	0.00931695	0.15894	6.17098e-08	6.17016e-08	1	0	0	1	0	0
AACGACT	8	32	7	36.83	211195745	151	51519028	224	4	0.217214	0.868857	0.62113	0.006082	0.00434791	0.18543	2.87979e-08	2.87941e-08	1	0	0	1	0	0
AACGAG	36	144	6	36.83	211195745	151	51519028	864	4	0.977464	3.90986	2.79508	0.0234591	0.0167705	0.15894	1.11078e-07	1.11063e-07	1	0	0	1	0	0
AACGAGAGAG	48	192	10	36.83	211195745	151	51519028	1920	4	1.30329	5.21314	3.72678	0.0521314	0.0372678	0.264901	2.46839e-07	2.46807e-07	1	0	0	1	0	0
AACGAT	8	32	6	36.83	211195745	151	51519028	192	4	0.217214	0.868857	0.62113	0.00521314	0.00372678	0.15894	2.46839e-08	2.46807e-08	1	0	0	1	0	0
AACGATC	6	24	7	36.83	211195745	151	51519028	168	4	0.162911	0.651643	0.465847	0.0045615	0.00326093	0.18543	2.15984e-08	2.15956e-08	1	0	0	1	0	0
AACGC	21	165	5	36.83	211195745	151	51519028	825	7.85714	0.570187	4.48004	3.2027	0.0224002	0.0160135	0.26017	1.06064e-07	1.0605e-07	1	0	0	1	0	0
AACGCAC	30	143	7	36.83	211195745	151	51519028	1001	4.76667	0.814553	3.8827	2.77567	0.0271789	0.0194297	0.220971	1.28691e-07	1.28674e-07	1	0	0	1	0	0
AACGCAG	1101	4748	7	36.83	211195745	151	51519028	33236	4.31244	29.8941	128.917	92.1601	0.902417	0.645121	0.199915	4.27289e-06	4.27232e-06	1	0	0	1	0	0
AACGCC	4	16	6	36.83	211195745	151	51519028	96	4	0.108607	0.434428	0.310565	0.00260657	0.00186339	0.15894	1.2342e-08	1.23403e-08	1	0	0	1	0	0
AACGCGG	2	14	7	36.83	211195745	151	51519028	98	7	0.0543036	0.380125	0.271744	0.00266087	0.00190221	0.324503	1.25991e-08	1.25974e-08	1	0	0	1	0	0
AACGCTC	2	8	7	36.83	211195745	151	51519028	56	4	0.0543036	0.217214	0.155282	0.0015205	0.00108698	0.18543	7.19948e-09	7.19852e-09	1	0	0	1	0	0
AACGCTTCCGATCTAT	2	9	16	36.83	211195745	151	51519028	144	4.5	0.0543036	0.244366	0.174693	0.00390986	0.00279508	0.476821	1.85129e-08	1.85105e-08	1	0	0	1	0	0
AACGG	89	485	5	36.83	211195745	151	51519028	2425	5.44944	2.41651	13.1686	9.414	0.0658431	0.04707	0.180445	3.11763e-07	3.11722e-07	1	0	0	1	0	0
AACGGATGCTT	8	34	11	36.83	211195745	151	51519028	374	4.25	0.217214	0.92316	0.65995	0.0101548	0.00725945	0.309603	4.80822e-08	4.80759e-08	1	0	0	1	0	0
AACGGC	99	628	6	36.83	211195745	151	51519028	3768	6.34343	2.68803	17.0513	12.1897	0.102308	0.073138	0.252057	4.84422e-07	4.84358e-07	1	0	0	1	0	0
AACGGG	10	47	6	36.83	211195745	151	51519028	282	4.7	0.271518	1.27613	0.912284	0.0076568	0.00547371	0.186755	3.62545e-08	3.62497e-08	1	0	0	1	0	0
AACGGTC	2	8	7	36.83	211195745	151	51519028	56	4	0.0543036	0.217214	0.155282	0.0015205	0.00108698	0.18543	7.19948e-09	7.19852e-09	1	0	0	1	0	0
AACGT	2	10	5	36.83	211195745	151	51519028	50	5	0.0543036	0.271518	0.194103	0.00135759	0.000970515	0.165563	6.42811e-09	6.42725e-09	1	0	0	1	0	0
AACGTAT	2	12	7	36.83	211195745	151	51519028	84	6	0.0543036	0.325821	0.232924	0.00228075	0.00163047	0.278146	1.07992e-08	1.07978e-08	1	0	0	1	0	0
AACGTATTCG	11	51	10	36.83	211195745	151	51519028	510	4.63636	0.29867	1.38474	0.989926	0.0138474	0.00989926	0.307044	6.55667e-08	6.5558e-08	1	0	0	1	0	0
AACGTG	9	45	6	36.83	211195745	151	51519028	270	5	0.244366	1.22183	0.873464	0.00733098	0.00524078	0.198675	3.47118e-08	3.47072e-08	1	0	0	1	0	0
AACT	225	1562	4	36.83	211195745	151	51519028	6248	6.94222	6.10915	42.4111	30.3189	0.169644	0.121276	0.1839	8.03256e-07	8.0315e-07	1	0	0	0	0	0
AACTAATACACT	6	34	12	36.83	211195745	151	51519028	408	5.66667	0.162911	0.92316	0.65995	0.0110779	0.0079194	0.450331	5.24534e-08	5.24464e-08	1	0	0	1	0	0
AACTAATCGAG	4	16	11	36.83	211195745	151	51519028	176	4	0.108607	0.434428	0.310565	0.00477871	0.00341621	0.291391	2.26269e-08	2.26239e-08	1	0	0	1	0	0
AACTAC	61	332	6	36.83	211195745	151	51519028	1992	5.44262	1.65626	9.01439	6.44422	0.0540863	0.0386653	0.216263	2.56096e-07	2.56062e-07	1	0	0	1	0	0
AACTACTGG	10	46	9	36.83	211195745	151	51519028	414	4.6	0.271518	1.24898	0.892874	0.0112408	0.00803587	0.274172	5.32247e-08	5.32177e-08	1	0	0	1	0	0
AACTATCG	25	108	8	36.83	211195745	151	51519028	864	4.32	0.678794	2.93239	2.09631	0.0234591	0.0167705	0.228874	1.11078e-07	1.11063e-07	1	0	0	1	0	0
AACTC	132	1116	5	36.83	211195745	151	51519028	5580	8.45455	3.58403	30.3014	21.6619	0.151507	0.108309	0.279952	7.17377e-07	7.17281e-07	1	0	0	1	0	0
AACTCC	152	897	6	36.83	211195745	151	51519028	5382	5.90132	4.12707	24.3551	17.411	0.146131	0.104466	0.234489	6.91921e-07	6.9183e-07	1	0	0	1	0	0
AACTCCAG	46	261	8	36.83	211195745	151	51519028	2088	5.67391	1.24898	7.08661	5.06609	0.0566929	0.0405287	0.300605	2.68438e-07	2.68402e-07	1	0	0	1	0	0
AACTCCGACCCC	1	4	12	36.83	211195745	151	51519028	48	4	0.0271518	0.108607	0.0776412	0.00130329	0.000931695	0.317881	6.17098e-09	6.17016e-09	1	0	0	1	0	0
AACTCG	16	69	6	36.83	211195745	151	51519028	414	4.3125	0.434428	1.87347	1.33931	0.0112408	0.00803587	0.171358	5.32247e-08	5.32177e-08	1	0	0	1	0	0
AACTCGATTCTC	2	8	12	36.83	211195745	151	51519028	96	4	0.0543036	0.217214	0.155282	0.00260657	0.00186339	0.317881	1.2342e-08	1.23403e-08	1	0	0	1	0	0
AACTCGCTG	2	8	9	36.83	211195745	151	51519028	72	4	0.0543036	0.217214	0.155282	0.00195493	0.00139754	0.238411	9.25647e-09	9.25524e-09	1	0	0	1	0	0
AACTCT	104	552	6	36.83	211195745	151	51519028	3312	5.30769	2.82378	14.9878	10.7145	0.0899267	0.0642869	0.210902	4.25798e-07	4.25741e-07	1	0	0	1	0	0
AACTCTAC	10	50	8	36.83	211195745	151	51519028	400	5	0.271518	1.35759	0.970515	0.0108607	0.00776412	0.264901	5.14249e-08	5.1418e-08	1	0	0	1	0	0
AACTCTACTC	58	315	10	36.83	211195745	151	51519028	3150	5.43103	1.5748	8.55281	6.11425	0.0855281	0.0611425	0.359671	4.04971e-07	4.04917e-07	1	0	0	1	0	0
AACTCTAG	24	112	8	36.83	211195745	151	51519028	896	4.66667	0.651643	3.041	2.17395	0.024328	0.0173916	0.247241	1.15192e-07	1.15176e-07	1	0	0	1	0	0
AACTG	91	878	5	36.83	211195745	151	51519028	4390	9.64835	2.47081	23.8393	17.0422	0.119196	0.0852112	0.319482	5.64388e-07	5.64313e-07	1	0	0	1	0	0
AACTGAAGG	44	237	9	36.83	211195745	151	51519028	2133	5.38636	1.19468	6.43497	4.60024	0.0579147	0.0414022	0.321042	2.74223e-07	2.74187e-07	1	0	0	1	0	0
AACTGACAATC	38	182	11	36.83	211195745	151	51519028	2002	4.78947	1.03177	4.94162	3.53268	0.0543579	0.0388594	0.348902	2.57381e-07	2.57347e-07	1	0	0	1	0	0
AACTGACCT	16	66	9	36.83	211195745	151	51519028	594	4.125	0.434428	1.79202	1.28108	0.0161282	0.0115297	0.245861	7.63659e-08	7.63558e-08	1	0	0	1	0	0
AACTGACT	28	126	8	36.83	211195745	151	51519028	1008	4.5	0.76025	3.42112	2.4457	0.027369	0.0195656	0.238411	1.29591e-07	1.29573e-07	1	0	0	1	0	0
AACTGACTGACT	66	269	12	36.83	211195745	151	51519028	3228	4.07576	1.79202	7.30383	5.22137	0.0876459	0.0626565	0.323901	4.14999e-07	4.14943e-07	1	0	0	1	0	0
AACTGC	945	4482	6	36.83	211195745	151	51519028	26892	4.74286	25.6584	121.694	86.997	0.730166	0.521982	0.188458	3.45729e-06	3.45683e-06	1	0	0	1	0	0
AACTGG	456	2608	6	36.83	211195745	151	51519028	15648	5.7193	12.3812	70.8118	50.6221	0.424871	0.303732	0.227257	2.01174e-06	2.01147e-06	1	0	0	1	0	0
AACTGGACTAG	12	48	11	36.83	211195745	151	51519028	528	4	0.325821	1.30329	0.931695	0.0143361	0.0102486	0.291391	6.78808e-08	6.78718e-08	1	0	0	1	0	0
AACTGGGAC	4	24	9	36.83	211195745	151	51519028	216	6	0.108607	0.651643	0.465847	0.00586478	0.00419263	0.357616	2.77694e-08	2.77657e-08	1	0	0	1	0	0
AACTGGGGCTTGCTC	2	8	15	36.83	211195745	151	51519028	120	4	0.0543036	0.217214	0.155282	0.00325821	0.00232924	0.397351	1.54275e-08	1.54254e-08	1	0	0	1	0	0
AACTGT	25	136	6	36.83	211195745	151	51519028	816	5.44	0.678794	3.69264	2.6398	0.0221559	0.0158388	0.216159	1.04907e-07	1.04893e-07	1	0	0	1	0	0
AACTGTACTG	14	78	10	36.83	211195745	151	51519028	780	5.57143	0.380125	2.11784	1.514	0.0211784	0.01514	0.368969	1.00278e-07	1.00265e-07	1	0	0	1	0	0
AACTGTGTAT	2	8	10	36.83	211195745	151	51519028	80	4	0.0543036	0.217214	0.155282	0.00217214	0.00155282	0.264901	1.0285e-08	1.02836e-08	1	0	0	1	0	0
AACTT	6	30	5	36.83	211195745	151	51519028	150	5	0.162911	0.814553	0.582309	0.00407277	0.00291155	0.165563	1.92843e-08	1.92818e-08	1	0	0	1	0	0
AACTTAAT	4	16	8	36.83	211195745	151	51519028	128	4	0.108607	0.434428	0.310565	0.00347543	0.00248452	0.211921	1.6456e-08	1.64538e-08	1	0	0	1	0	0
AACTTACC	2	25	8	36.83	211195745	151	51519028	200	12.5	0.0543036	0.678794	0.485258	0.00543036	0.00388206	0.662252	2.57124e-08	2.5709e-08	1	0	0	1	1	0
AACTTAGTCT	4	24	10	36.83	211195745	151	51519028	240	6	0.108607	0.651643	0.465847	0.00651643	0.00465847	0.397351	3.08549e-08	3.08508e-08	1	0	0	1	0	0
AACTTG	2	8	6	36.83	211195745	151	51519028	48	4	0.0543036	0.217214	0.155282	0.00130329	0.000931695	0.15894	6.17098e-09	6.17016e-09	1	0	0	1	0	0
AACTTGAATTG	2	8	11	36.83	211195745	151	51519028	88	4	0.0543036	0.217214	0.155282	0.00238936	0.00170811	0.291391	1.13135e-08	1.1312e-08	1	0	0	1	0	0
AACTTGCC	8	36	8	36.83	211195745	151	51519028	288	4.5	0.217214	0.977464	0.698771	0.00781971	0.00559017	0.238411	3.70259e-08	3.7021e-08	1	0	0	1	0	0
AACTTGCT	11	50	8	36.83	211195745	151	51519028	400	4.54545	0.29867	1.35759	0.970515	0.0108607	0.00776412	0.240819	5.14249e-08	5.1418e-08	1	0	0	1	0	0
AAG	5105	46366	3	36.83	211195745	151	51519028	139098	9.08247	138.61	1258.92	899.978	3.77676	2.69993	0.180446	1.78827e-05	1.78804e-05	1	0	0	0	0	0
AAGAAGAATCC	8	40	11	36.83	211195745	151	51519028	440	5	0.217214	1.08607	0.776412	0.0119468	0.00854053	0.364238	5.65673e-08	5.65598e-08	1	0	0	1	0	0
AAGAAGAATCG	11	44	11	36.83	211195745	151	51519028	484	4	0.29867	1.19468	0.854053	0.0131415	0.00939459	0.291391	6.22241e-08	6.22158e-08	1	0	0	1	0	0
AAGAAGAATCT	2	12	11	36.83	211195745	151	51519028	132	6	0.0543036	0.325821	0.232924	0.00358403	0.00256216	0.437086	1.69702e-08	1.69679e-08	1	0	0	1	0	0
AAGAAGATCGG	1051	5364	11	36.83	211195745	151	51519028	59004	5.10371	28.5365	145.642	104.117	1.60206	1.14529	0.371793	7.58568e-06	7.58467e-06	1	0	0	1	0	0
AAGAAGG	2	12	7	36.83	211195745	151	51519028	84	6	0.0543036	0.325821	0.232924	0.00228075	0.00163047	0.278146	1.07992e-08	1.07978e-08	1	0	0	1	0	0
AAGAAGTGG	2	12	9	36.83	211195745	151	51519028	108	6	0.0543036	0.325821	0.232924	0.00293239	0.00209631	0.357616	1.38847e-08	1.38829e-08	1	0	0	1	0	0
AAGAAT	4	16	6	36.83	211195745	151	51519028	96	4	0.108607	0.434428	0.310565	0.00260657	0.00186339	0.15894	1.2342e-08	1.23403e-08	1	0	0	1	0	0
AAGAATCCAGTATCC	26	107	15	36.83	211195745	151	51519028	1605	4.11538	0.705946	2.90524	2.0769	0.0435786	0.0311535	0.408813	2.06342e-07	2.06315e-07	1	0	0	1	0	0
AAGAATCGG	38	217	9	36.83	211195745	151	51519028	1953	5.71053	1.03177	5.89194	4.21204	0.0530274	0.0379083	0.340362	2.51082e-07	2.51049e-07	1	0	0	1	0	0
AAGAATTC	1	4	8	36.83	211195745	151	51519028	32	4	0.0271518	0.108607	0.0776412	0.000868857	0.00062113	0.211921	4.11399e-09	4.11344e-09	1	0	0	1	0	0
AAGAATTCAGAAGTC	6	24	15	36.83	211195745	151	51519028	360	4	0.162911	0.651643	0.465847	0.00977464	0.00698771	0.397351	4.62824e-08	4.62762e-08	1	0	0	1	0	0
AAGACC	6	24	6	36.83	211195745	151	51519028	144	4	0.162911	0.651643	0.465847	0.00390986	0.00279508	0.15894	1.85129e-08	1.85105e-08	1	0	0	1	0	0
AAGACCCCG	1	5	9	36.83	211195745	151	51519028	45	5	0.0271518	0.135759	0.0970515	0.00122183	0.000873464	0.298013	5.7853e-09	5.78453e-09	1	0	0	1	0	0
AAGACG	26	104	6	36.83	211195745	151	51519028	624	4	0.705946	2.82378	2.01867	0.0169427	0.012112	0.15894	8.02228e-08	8.02121e-08	1	0	0	1	0	0
AAGAG	171	960	5	36.83	211195745	151	51519028	4800	5.61404	4.64295	26.0657	18.6339	0.130329	0.0931695	0.185895	6.17098e-07	6.17016e-07	1	0	0	1	0	0
AAGAGAAGGATGT	9	40	13	36.83	211195745	151	51519028	520	4.44444	0.244366	1.08607	0.776412	0.0141189	0.0100934	0.382634	6.68523e-08	6.68434e-08	1	0	0	1	0	0
AAGAGAATCGG	75	386	11	36.83	211195745	151	51519028	4246	5.14667	2.03638	10.4806	7.49238	0.115286	0.0824162	0.374923	5.45875e-07	5.45802e-07	1	0	0	1	0	0
AAGAGAG	57	307	7	36.83	211195745	151	51519028	2149	5.38596	1.54765	8.3356	5.95896	0.0583492	0.0417127	0.24968	2.7628e-07	2.76243e-07	1	0	0	1	0	0
AAGAGAGAATAGATCGG	2	8	17	36.83	211195745	151	51519028	136	4	0.0543036	0.217214	0.155282	0.00369264	0.0026398	0.450331	1.74845e-08	1.74821e-08	1	0	0	1	0	0
AAGAGAGACGG	13	59	11	36.83	211195745	151	51519028	649	4.53846	0.352973	1.60195	1.14521	0.0176215	0.0125973	0.330616	8.34368e-08	8.34257e-08	1	0	0	1	0	0
AAGAGAGATCCGG	2	9	13	36.83	211195745	151	51519028	117	4.5	0.0543036	0.244366	0.174693	0.00317676	0.00227101	0.387417	1.50418e-08	1.50398e-08	1	0	0	1	0	0
AAGAGAGATCG	9	37	11	36.83	211195745	151	51519028	407	4.11111	0.244366	1.00462	0.718181	0.0110508	0.00789999	0.299485	5.23248e-08	5.23178e-08	1	0	0	1	0	0
AAGAGAGATCGGG	8	33	13	36.83	211195745	151	51519028	429	4.125	0.217214	0.896009	0.64054	0.0116481	0.00832702	0.355132	5.51532e-08	5.51458e-08	1	0	0	1	0	0
AAGAGAGTCGG	5	20	11	36.83	211195745	151	51519028	220	4	0.135759	0.543036	0.388206	0.00597339	0.00427027	0.291391	2.82837e-08	2.82799e-08	1	0	0	1	0	0
AAGAGATAGCCAGATCGG	2	9	18	36.83	211195745	151	51519028	162	4.5	0.0543036	0.244366	0.174693	0.00439859	0.00314447	0.536424	2.08271e-08	2.08243e-08	1	0	0	1	1	0
AAGAGATCCGG	2	9	11	36.83	211195745	151	51519028	99	4.5	0.0543036	0.244366	0.174693	0.00268803	0.00192162	0.327815	1.27277e-08	1.2726e-08	1	0	0	1	0	0
AAGAGATCG	2	27	9	36.83	211195745	151	51519028	243	13.5	0.0543036	0.733098	0.524078	0.00659788	0.0047167	0.804636	3.12406e-08	3.12364e-08	1	0	0	1	1	0
AAGAGATCGG	12245	66122	10	36.83	211195745	151	51519028	661220	5.39992	332.474	1795.33	1283.45	17.9533	12.8345	0.35761	8.50079e-05	8.49966e-05	1	1	1	1	0	0
AAGAGC	24	142	6	36.83	211195745	151	51519028	852	5.91667	0.651643	3.85555	2.75626	0.0231333	0.0165376	0.235099	1.09535e-07	1.0952e-07	1	0	0	1	0	0
AAGAGCAGAGATAGATCGG	2	8	19	36.83	211195745	151	51519028	152	4	0.0543036	0.217214	0.155282	0.00412707	0.00295037	0.503311	1.95414e-08	1.95388e-08	1	0	0	1	1	0
AAGAGCAGCTAAGATCGG	1	4	18	36.83	211195745	151	51519028	72	4	0.0271518	0.108607	0.0776412	0.00195493	0.00139754	0.476821	9.25647e-09	9.25524e-09	1	0	0	1	0	0
AAGAGCAGTCGG	2	9	12	36.83	211195745	151	51519028	108	4.5	0.0543036	0.244366	0.174693	0.00293239	0.00209631	0.357616	1.38847e-08	1.38829e-08	1	0	0	1	0	0
AAGAGCATCGG	4	22	11	36.83	211195745	151	51519028	242	5.5	0.108607	0.597339	0.427027	0.00657073	0.00469729	0.400662	3.1112e-08	3.11079e-08	1	0	0	1	0	0
AAGAGCCCG	1	4	9	36.83	211195745	151	51519028	36	4	0.0271518	0.108607	0.0776412	0.000977464	0.000698771	0.238411	4.62824e-09	4.62762e-09	1	0	0	1	0	0
AAGAGCCGG	32	176	9	36.83	211195745	151	51519028	1584	5.5	0.868857	4.77871	3.41621	0.0430084	0.0307459	0.327815	2.03642e-07	2.03615e-07	1	0	0	1	0	0
AAGAGCGGG	7	29	9	36.83	211195745	151	51519028	261	4.14286	0.190062	0.787402	0.562899	0.00708661	0.00506609	0.246925	3.35547e-08	3.35503e-08	1	0	0	1	0	0
AAGAGCGTCGTGTATGGTAGATCGG	1	4	25	36.83	211195745	151	51519028	100	4	0.0271518	0.108607	0.0776412	0.00271518	0.00194103	0.662252	1.28562e-08	1.28545e-08	1	0	0	1	1	0
AAGAGG	145	631	6	36.83	211195745	151	51519028	3786	4.35172	3.93701	17.1328	12.2479	0.102797	0.0734874	0.172916	4.86736e-07	4.86672e-07	1	0	0	1	0	0
AAGAGGAGC	78	339	9	36.83	211195745	151	51519028	3051	4.34615	2.11784	9.20445	6.58009	0.0828401	0.0592208	0.259042	3.92243e-07	3.92191e-07	1	0	0	1	0	0
AAGAGGAGG	337	1554	9	36.83	211195745	151	51519028	13986	4.61128	9.15015	42.1939	30.1636	0.379745	0.271473	0.274844	1.79807e-06	1.79783e-06	1	0	0	1	0	0
AAGAGGATCGG	16	64	11	36.83	211195745	151	51519028	704	4	0.434428	1.73771	1.24226	0.0191149	0.0136649	0.291391	9.05078e-08	9.04957e-08	1	0	0	1	0	0
AAGAGGATTATAGATCGG	4	16	18	36.83	211195745	151	51519028	288	4	0.108607	0.434428	0.310565	0.00781971	0.00559017	0.476821	3.70259e-08	3.7021e-08	1	0	0	1	0	0
AAGAGGT	3	18	7	36.83	211195745	151	51519028	126	6	0.0814553	0.488732	0.349385	0.00342112	0.0024457	0.278146	1.61988e-08	1.61967e-08	1	0	0	1	0	0
AAGAGT	14	68	6	36.83	211195745	151	51519028	408	4.85714	0.380125	1.84632	1.3199	0.0110779	0.0079194	0.192999	5.24534e-08	5.24464e-08	1	0	0	1	0	0
AAGATACAAGGTAC	10	45	14	36.83	211195745	151	51519028	630	4.5	0.271518	1.22183	0.873464	0.0171056	0.0122285	0.417219	8.09942e-08	8.09834e-08	1	0	0	1	0	0
AAGATC	1	4	6	36.83	211195745	151	51519028	24	4	0.0271518	0.108607	0.0776412	0.000651643	0.000465847	0.15894	3.08549e-09	3.08508e-09	1	0	0	1	0	0
AAGATCGAGCC	22	115	11	36.83	211195745	151	51519028	1265	5.22727	0.597339	3.12245	2.23218	0.034347	0.024554	0.380795	1.62631e-07	1.6261e-07	1	0	0	1	0	0
AAGATCGG	107	839	8	36.83	211195745	151	51519028	6712	7.84112	2.90524	22.7803	16.2852	0.182243	0.130282	0.415424	8.62909e-07	8.62794e-07	1	0	0	1	0	0
AAGATCGGAAGCAT	4	16	14	36.83	211195745	151	51519028	224	4	0.108607	0.434428	0.310565	0.006082	0.00434791	0.370861	2.87979e-08	2.87941e-08	1	0	0	1	0	0
AAGATG	20	98	6	36.83	211195745	151	51519028	588	4.9	0.543036	2.66087	1.90221	0.0159652	0.0114133	0.194702	7.55945e-08	7.55845e-08	1	0	0	1	0	0
AAGC	49	350	4	36.83	211195745	151	51519028	1400	7.14286	1.33044	9.50312	6.79361	0.0380125	0.0271744	0.189215	1.79987e-07	1.79963e-07	1	0	0	0	0	0
AAGCAG	9	40	6	36.83	211195745	151	51519028	240	4.44444	0.244366	1.08607	0.776412	0.00651643	0.00465847	0.1766	3.08549e-08	3.08508e-08	1	0	0	1	0	0
AAGCAGATCGG	288	1257	11	36.83	211195745	151	51519028	13827	4.36458	7.81971	34.1298	24.3988	0.375428	0.268386	0.31795	1.77763e-06	1.77739e-06	1	0	0	1	0	0
AAGCAGC	1	5	7	36.83	211195745	151	51519028	35	5	0.0271518	0.135759	0.0970515	0.000950312	0.000679361	0.231788	4.49968e-09	4.49908e-09	1	0	0	1	0	0
AAGCCC	15	101	6	36.83	211195745	151	51519028	606	6.73333	0.407277	2.74233	1.96044	0.016454	0.0117626	0.26755	7.79087e-08	7.78983e-08	1	0	0	1	0	0
AAGCCCG	21	156	7	36.83	211195745	151	51519028	1092	7.42857	0.570187	4.23568	3.02801	0.0296497	0.0211961	0.344371	1.4039e-07	1.40371e-07	1	0	0	1	0	0
AAGCCG	7	34	6	36.83	211195745	151	51519028	204	4.85714	0.190062	0.92316	0.65995	0.00553896	0.0039597	0.192999	2.62267e-08	2.62232e-08	1	0	0	1	0	0
AAGCCGC	1	11	7	36.83	211195745	151	51519028	77	11	0.0271518	0.29867	0.213513	0.00209069	0.00149459	0.509934	9.89929e-09	9.89797e-09	1	0	0	1	1	0
AAGCGC	2	8	6	36.83	211195745	151	51519028	48	4	0.0543036	0.217214	0.155282	0.00130329	0.000931695	0.15894	6.17098e-09	6.17016e-09	1	0	0	1	0	0
AAGCGG	3	12	6	36.83	211195745	151	51519028	72	4	0.0814553	0.325821	0.232924	0.00195493	0.00139754	0.15894	9.25647e-09	9.25524e-09	1	0	0	1	0	0
AAGCGGACG	10	51	9	36.83	211195745	151	51519028	459	5.1	0.271518	1.38474	0.989926	0.0124627	0.00890933	0.303974	5.901e-08	5.90022e-08	1	0	0	1	0	0
AAGCTATAGATCGG	2	10	14	36.83	211195745	151	51519028	140	5	0.0543036	0.271518	0.194103	0.00380125	0.00271744	0.463576	1.79987e-08	1.79963e-08	1	0	0	1	0	0
AAGCTG	18	80	6	36.83	211195745	151	51519028	480	4.44444	0.488732	2.17214	1.55282	0.0130329	0.00931695	0.1766	6.17098e-08	6.17016e-08	1	0	0	1	0	0
AAGG	1967	14522	4	36.83	211195745	151	51519028	58088	7.38282	53.4075	394.298	281.876	1.57719	1.12751	0.195571	7.46792e-06	7.46693e-06	1	0	0	0	0	0
AAGGAATAGATCGG	9	38	14	36.83	211195745	151	51519028	532	4.22222	0.244366	1.03177	0.737592	0.0144447	0.0103263	0.391464	6.83951e-08	6.8386e-08	1	0	0	1	0	0
AAGGACC	16	75	7	36.83	211195745	151	51519028	525	4.6875	0.434428	2.03638	1.45577	0.0142547	0.0101904	0.217301	6.74951e-08	6.74862e-08	1	0	0	1	0	0
AAGGAG	95	426	6	36.83	211195745	151	51519028	2556	4.48421	2.57942	11.5667	8.26879	0.0693999	0.0496127	0.178181	3.28605e-07	3.28561e-07	1	0	0	1	0	0
AAGGAGATCGG	319	1517	11	36.83	211195745	151	51519028	16687	4.75549	8.66142	41.1892	29.4454	0.453082	0.3239	0.346426	2.14532e-06	2.14503e-06	1	0	0	1	0	0
AAGGAGG	24	96	7	36.83	211195745	151	51519028	672	4	0.651643	2.60657	1.86339	0.018246	0.0130437	0.18543	8.63938e-08	8.63823e-08	1	0	0	1	0	0
AAGGAGGAG	877	3820	9	36.83	211195745	151	51519028	34380	4.35576	23.8121	103.72	74.1474	0.933478	0.667326	0.259615	4.41997e-06	4.41938e-06	1	0	0	1	0	0
AAGGAT	11	55	6	36.83	211195745	151	51519028	330	5	0.29867	1.49335	1.06757	0.00896009	0.0064054	0.198675	4.24255e-08	4.24199e-08	1	0	0	1	0	0
AAGGATC	10	52	7	36.83	211195745	151	51519028	364	5.2	0.271518	1.41189	1.00934	0.00988325	0.00706535	0.24106	4.67966e-08	4.67904e-08	1	0	0	1	0	0
AAGGATGATCTGGAATTC	4	17	18	36.83	211195745	151	51519028	306	4.25	0.108607	0.46158	0.329975	0.00830844	0.00593955	0.506623	3.934e-08	3.93348e-08	1	0	0	1	1	0
AAGGATTAGATCGG	2	9	14	36.83	211195745	151	51519028	126	4.5	0.0543036	0.244366	0.174693	0.00342112	0.0024457	0.417219	1.61988e-08	1.61967e-08	1	0	0	1	0	0
AAGGC	3	30	5	36.83	211195745	151	51519028	150	10	0.0814553	0.814553	0.582309	0.00407277	0.00291155	0.331126	1.92843e-08	1.92818e-08	1	0	0	1	0	0
AAGGCAC	3	12	7	36.83	211195745	151	51519028	84	4	0.0814553	0.325821	0.232924	0.00228075	0.00163047	0.18543	1.07992e-08	1.07978e-08	1	0	0	1	0	0
AAGGCAGG	14	64	8	36.83	211195745	151	51519028	512	4.57143	0.380125	1.73771	1.24226	0.0139017	0.00993808	0.242195	6.58238e-08	6.58151e-08	1	0	0	1	0	0
AAGGCATC	15	96	8	36.83	211195745	151	51519028	768	6.4	0.407277	2.60657	1.86339	0.0208526	0.0149071	0.339073	9.87357e-08	9.87226e-08	1	0	0	1	0	0
AAGGCG	22	145	6	36.83	211195745	151	51519028	870	6.59091	0.597339	3.93701	2.81449	0.023622	0.016887	0.26189	1.11849e-07	1.11834e-07	1	0	0	1	0	0
AAGGCGACG	6	24	9	36.83	211195745	151	51519028	216	4	0.162911	0.651643	0.465847	0.00586478	0.00419263	0.238411	2.77694e-08	2.77657e-08	1	0	0	1	0	0
AAGGCTAGCT	2	8	10	36.83	211195745	151	51519028	80	4	0.0543036	0.217214	0.155282	0.00217214	0.00155282	0.264901	1.0285e-08	1.02836e-08	1	0	0	1	0	0
AAGGG	14	74	5	36.83	211195745	151	51519028	370	5.28571	0.380125	2.00923	1.43636	0.0100462	0.00718181	0.175024	4.7568e-08	4.75617e-08	1	0	0	1	0	0
AAGGGCTG	22	102	8	36.83	211195745	151	51519028	816	4.63636	0.597339	2.76948	1.97985	0.0221559	0.0158388	0.245635	1.04907e-07	1.04893e-07	1	0	0	1	0	0
AAGGGCTGTACCGT	2	13	14	36.83	211195745	151	51519028	182	6.5	0.0543036	0.352973	0.252334	0.00494162	0.00353268	0.602649	2.33983e-08	2.33952e-08	1	0	0	1	1	0
AAGGGG	16	64	6	36.83	211195745	151	51519028	384	4	0.434428	1.73771	1.24226	0.0104263	0.00745356	0.15894	4.93679e-08	4.93613e-08	1	0	0	1	0	0
AAGGGGTAAT	2	8	10	36.83	211195745	151	51519028	80	4	0.0543036	0.217214	0.155282	0.00217214	0.00155282	0.264901	1.0285e-08	1.02836e-08	1	0	0	1	0	0
AAGGTAC	4	16	7	36.83	211195745	151	51519028	112	4	0.108607	0.434428	0.310565	0.003041	0.00217395	0.18543	1.4399e-08	1.4397e-08	1	0	0	1	0	0
AAGGTCTGGT	13	54	10	36.83	211195745	151	51519028	540	4.15385	0.352973	1.4662	1.04816	0.014662	0.0104816	0.275089	6.94236e-08	6.94143e-08	1	0	0	1	0	0
AAGGTCTGT	3	15	9	36.83	211195745	151	51519028	135	5	0.0814553	0.407277	0.291155	0.00366549	0.00262039	0.298013	1.73559e-08	1.73536e-08	1	0	0	1	0	0
AAGGTGG	50	305	7	36.83	211195745	151	51519028	2135	6.1	1.35759	8.28129	5.92014	0.057969	0.041441	0.282781	2.7448e-07	2.74444e-07	1	0	0	1	0	0
AAGGTGT	2	8	7	36.83	211195745	151	51519028	56	4	0.0543036	0.217214	0.155282	0.0015205	0.00108698	0.18543	7.19948e-09	7.19852e-09	1	0	0	1	0	0
AAGGTGTACC	8	34	10	36.83	211195745	151	51519028	340	4.25	0.217214	0.92316	0.65995	0.0092316	0.0065995	0.281457	4.37111e-08	4.37053e-08	1	0	0	1	0	0
AAGT	100	764	4	36.83	211195745	151	51519028	3056	7.64	2.71518	20.744	14.8295	0.0829758	0.0593179	0.202384	3.92886e-07	3.92834e-07	1	0	0	0	0	0
AAGTAC	4	34	6	36.83	211195745	151	51519028	204	8.5	0.108607	0.92316	0.65995	0.00553896	0.0039597	0.337748	2.62267e-08	2.62232e-08	1	0	0	1	0	0
AAGTACCTC	8	38	9	36.83	211195745	151	51519028	342	4.75	0.217214	1.03177	0.737592	0.00928591	0.00663832	0.283113	4.39683e-08	4.39624e-08	1	0	0	1	0	0
AAGTACG	8	68	7	36.83	211195745	151	51519028	476	8.5	0.217214	1.84632	1.3199	0.0129242	0.0092393	0.39404	6.11956e-08	6.11874e-08	1	0	0	1	0	0
AAGTACTGT	4	20	9	36.83	211195745	151	51519028	180	5	0.108607	0.543036	0.388206	0.00488732	0.00349385	0.298013	2.31412e-08	2.31381e-08	1	0	0	1	0	0
AAGTAG	6	34	6	36.83	211195745	151	51519028	204	5.66667	0.162911	0.92316	0.65995	0.00553896	0.0039597	0.225166	2.62267e-08	2.62232e-08	1	0	0	1	0	0
AAGTAGACTTAG	2	10	12	36.83	211195745	151	51519028	120	5	0.0543036	0.271518	0.194103	0.00325821	0.00232924	0.397351	1.54275e-08	1.54254e-08	1	0	0	1	0	0
AAGTAGATCGG	2	13	11	36.83	211195745	151	51519028	143	6.5	0.0543036	0.352973	0.252334	0.0038827	0.00277567	0.47351	1.83844e-08	1.83819e-08	1	0	0	1	0	0
AAGTAGT	12	64	7	36.83	211195745	151	51519028	448	5.33333	0.325821	1.73771	1.24226	0.012164	0.00869582	0.247241	5.75958e-08	5.75882e-08	1	0	0	1	0	0
AAGTC	42	369	5	36.83	211195745	151	51519028	1845	8.78571	1.14037	10.019	7.1624	0.050095	0.035812	0.290918	2.37197e-07	2.37166e-07	1	0	0	1	0	0
AAGTCC	8	42	6	36.83	211195745	151	51519028	252	5.25	0.217214	1.14037	0.815233	0.00684225	0.0048914	0.208609	3.23977e-08	3.23934e-08	1	0	0	1	0	0
AAGTCCTAT	4	16	9	36.83	211195745	151	51519028	144	4	0.108607	0.434428	0.310565	0.00390986	0.00279508	0.238411	1.85129e-08	1.85105e-08	1	0	0	1	0	0
AAGTCG	22	111	6	36.83	211195745	151	51519028	666	5.04545	0.597339	3.01385	2.15454	0.0180831	0.0129273	0.200482	8.56224e-08	8.5611e-08	1	0	0	1	0	0
AAGTCGTG	1	4	8	36.83	211195745	151	51519028	32	4	0.0271518	0.108607	0.0776412	0.000868857	0.00062113	0.211921	4.11399e-09	4.11344e-09	1	0	0	1	0	0
AAGTGAG	1	4	7	36.83	211195745	151	51519028	28	4	0.0271518	0.108607	0.0776412	0.00076025	0.000543489	0.18543	3.59974e-09	3.59926e-09	1	0	0	1	0	0
AAGTGC	6	24	6	36.83	211195745	151	51519028	144	4	0.162911	0.651643	0.465847	0.00390986	0.00279508	0.15894	1.85129e-08	1.85105e-08	1	0	0	1	0	0
AAGTGG	12	58	6	36.83	211195745	151	51519028	348	4.83333	0.325821	1.5748	1.1258	0.00944882	0.00675479	0.192053	4.47396e-08	4.47337e-08	1	0	0	1	0	0
AAGTGTG	2	16	7	36.83	211195745	151	51519028	112	8	0.0543036	0.434428	0.310565	0.003041	0.00217395	0.370861	1.4399e-08	1.4397e-08	1	0	0	1	0	0
AAT	560	5536	3	36.83	211195745	151	51519028	16608	9.88571	15.205	150.312	107.455	0.450937	0.322366	0.196405	2.13516e-06	2.13488e-06	1	0	0	0	0	0
AATAATG	2	10	7	36.83	211195745	151	51519028	70	5	0.0543036	0.271518	0.194103	0.00190062	0.00135872	0.231788	8.99935e-09	8.99815e-09	1	0	0	1	0	0
AATAC	4	20	5	36.83	211195745	151	51519028	100	5	0.108607	0.543036	0.388206	0.00271518	0.00194103	0.165563	1.28562e-08	1.28545e-08	1	0	0	1	0	0
AATACACAC	2	14	9	36.83	211195745	151	51519028	126	7	0.0543036	0.380125	0.271744	0.00342112	0.0024457	0.417219	1.61988e-08	1.61967e-08	1	0	0	1	0	0
AATACAG	5	24	7	36.83	211195745	151	51519028	168	4.8	0.135759	0.651643	0.465847	0.0045615	0.00326093	0.222517	2.15984e-08	2.15956e-08	1	0	0	1	0	0
AATACATAC	8	42	9	36.83	211195745	151	51519028	378	5.25	0.217214	1.14037	0.815233	0.0102634	0.00733709	0.312914	4.85965e-08	4.859e-08	1	0	0	1	0	0
AATACCACTG	32	150	10	36.83	211195745	151	51519028	1500	4.6875	0.868857	4.07277	2.91155	0.0407277	0.0291155	0.31043	1.92843e-07	1.92818e-07	1	0	0	1	0	0
AATACCAGAG	6	24	10	36.83	211195745	151	51519028	240	4	0.162911	0.651643	0.465847	0.00651643	0.00465847	0.264901	3.08549e-08	3.08508e-08	1	0	0	1	0	0
AATACT	4	50	6	36.83	211195745	151	51519028	300	12.5	0.108607	1.35759	0.970515	0.00814553	0.00582309	0.496689	3.85686e-08	3.85635e-08	1	0	0	1	0	0
AATACTC	3	14	7	36.83	211195745	151	51519028	98	4.66667	0.0814553	0.380125	0.271744	0.00266087	0.00190221	0.216336	1.25991e-08	1.25974e-08	1	0	0	1	0	0
AATAG	6	30	5	36.83	211195745	151	51519028	150	5	0.162911	0.814553	0.582309	0.00407277	0.00291155	0.165563	1.92843e-08	1.92818e-08	1	0	0	1	0	0
AATAGAATAGTG	20	131	12	36.83	211195745	151	51519028	1572	6.55	0.543036	3.55688	2.54275	0.0426826	0.030513	0.52053	2.021e-07	2.02073e-07	1	0	0	1	1	0
AATAGAATTC	2	10	10	36.83	211195745	151	51519028	100	5	0.0543036	0.271518	0.194103	0.00271518	0.00194103	0.331126	1.28562e-08	1.28545e-08	1	0	0	1	0	0
AATAGACATTG	2	10	11	36.83	211195745	151	51519028	110	5	0.0543036	0.271518	0.194103	0.0029867	0.00213513	0.364238	1.41418e-08	1.414e-08	1	0	0	1	0	0
AATAGC	10	54	6	36.83	211195745	151	51519028	324	5.4	0.271518	1.4662	1.04816	0.00879718	0.00628894	0.21457	4.16541e-08	4.16486e-08	1	0	0	1	0	0
AATAGCAG	67	390	8	36.83	211195745	151	51519028	3120	5.8209	1.81917	10.5892	7.57002	0.0847135	0.0605601	0.308392	4.01114e-07	4.01061e-07	1	0	0	1	0	0
AATAGCC	6	24	7	36.83	211195745	151	51519028	168	4	0.162911	0.651643	0.465847	0.0045615	0.00326093	0.18543	2.15984e-08	2.15956e-08	1	0	0	1	0	0
AATAGGAGG	24	122	9	36.83	211195745	151	51519028	1098	5.08333	0.651643	3.31252	2.36806	0.0298127	0.0213125	0.30298	1.41161e-07	1.41142e-07	1	0	0	1	0	0
AATAGT	6	24	6	36.83	211195745	151	51519028	144	4	0.162911	0.651643	0.465847	0.00390986	0.00279508	0.15894	1.85129e-08	1.85105e-08	1	0	0	1	0	0
AATAGTC	8	88	7	36.83	211195745	151	51519028	616	11	0.217214	2.38936	1.70811	0.0167255	0.0119567	0.509934	7.91943e-08	7.91838e-08	1	0	0	1	1	0
AATAGTG	8	40	7	36.83	211195745	151	51519028	280	5	0.217214	1.08607	0.776412	0.0076025	0.00543489	0.231788	3.59974e-08	3.59926e-08	1	0	0	1	0	0
AATAT	6	30	5	36.83	211195745	151	51519028	150	5	0.162911	0.814553	0.582309	0.00407277	0.00291155	0.165563	1.92843e-08	1.92818e-08	1	0	0	1	0	0
AATATAC	1	5	7	36.83	211195745	151	51519028	35	5	0.0271518	0.135759	0.0970515	0.000950312	0.000679361	0.231788	4.49968e-09	4.49908e-09	1	0	0	1	0	0
AATATACG	7	41	8	36.83	211195745	151	51519028	328	5.85714	0.190062	1.11322	0.795822	0.00890578	0.00636658	0.310312	4.21684e-08	4.21628e-08	1	0	0	1	0	0
AATATATCCGTAATATATCTCT	2	8	22	36.83	211195745	151	51519028	176	4	0.0543036	0.217214	0.155282	0.00477871	0.00341621	0.582781	2.26269e-08	2.26239e-08	1	0	0	1	1	0
AATATC	27	140	6	36.83	211195745	151	51519028	840	5.18519	0.733098	3.80125	2.71744	0.0228075	0.0163047	0.206034	1.07992e-07	1.07978e-07	1	0	0	1	0	0
AATATGTG	2	12	8	36.83	211195745	151	51519028	96	6	0.0543036	0.325821	0.232924	0.00260657	0.00186339	0.317881	1.2342e-08	1.23403e-08	1	0	0	1	0	0
AATC	308	2183	4	36.83	211195745	151	51519028	8732	7.08766	8.36275	59.2723	42.3727	0.237089	0.169491	0.187753	1.1226e-06	1.12246e-06	1	0	0	0	0	0
AATCAATCAATG	6	35	12	36.83	211195745	151	51519028	420	5.83333	0.162911	0.950312	0.679361	0.0114037	0.00815233	0.463576	5.39961e-08	5.39889e-08	1	0	0	1	0	0
AATCAATG	22	109	8	36.83	211195745	151	51519028	872	4.95455	0.597339	2.95954	2.11572	0.0236764	0.0169258	0.262492	1.12106e-07	1.12091e-07	1	0	0	1	0	0
AATCAC	32	134	6	36.83	211195745	151	51519028	804	4.1875	0.868857	3.63834	2.60098	0.02183	0.0156059	0.166391	1.03364e-07	1.0335e-07	1	0	0	1	0	0
AATCACTC	19	78	8	36.83	211195745	151	51519028	624	4.10526	0.515884	2.11784	1.514	0.0169427	0.012112	0.217497	8.02228e-08	8.02121e-08	1	0	0	1	0	0
AATCAG	2	8	6	36.83	211195745	151	51519028	48	4	0.0543036	0.217214	0.155282	0.00130329	0.000931695	0.15894	6.17098e-09	6.17016e-09	1	0	0	1	0	0
AATCAGCAG	4	16	9	36.83	211195745	151	51519028	144	4	0.108607	0.434428	0.310565	0.00390986	0.00279508	0.238411	1.85129e-08	1.85105e-08	1	0	0	1	0	0
AATCAGTC	672	3451	8	36.83	211195745	151	51519028	27608	5.13542	18.246	93.7008	66.985	0.749606	0.53588	0.272075	3.54934e-06	3.54887e-06	1	0	0	1	0	0
AATCAT	6	28	6	36.83	211195745	151	51519028	168	4.66667	0.162911	0.76025	0.543489	0.0045615	0.00326093	0.18543	2.15984e-08	2.15956e-08	1	0	0	1	0	0
AATCATTG	6	34	8	36.83	211195745	151	51519028	272	5.66667	0.162911	0.92316	0.65995	0.00738528	0.0052796	0.300221	3.49689e-08	3.49643e-08	1	0	0	1	0	0
AATCC	6	42	5	36.83	211195745	151	51519028	210	7	0.162911	1.14037	0.815233	0.00570187	0.00407616	0.231788	2.69981e-08	2.69945e-08	1	0	0	1	0	0
AATCCATCCAG	52	228	11	36.83	211195745	151	51519028	2508	4.38462	1.41189	6.19061	4.42555	0.0680967	0.048681	0.319409	3.22434e-07	3.22391e-07	1	0	0	1	0	0
AATCCC	14	68	6	36.83	211195745	151	51519028	408	4.85714	0.380125	1.84632	1.3199	0.0110779	0.0079194	0.192999	5.24534e-08	5.24464e-08	1	0	0	1	0	0
AATCCCG	2	10	7	36.83	211195745	151	51519028	70	5	0.0543036	0.271518	0.194103	0.00190062	0.00135872	0.231788	8.99935e-09	8.99815e-09	1	0	0	1	0	0
AATCCG	5	26	6	36.83	211195745	151	51519028	156	5.2	0.135759	0.705946	0.504668	0.00423568	0.00302801	0.206623	2.00557e-08	2.0053e-08	1	0	0	1	0	0
AATCCGC	2	8	7	36.83	211195745	151	51519028	56	4	0.0543036	0.217214	0.155282	0.0015205	0.00108698	0.18543	7.19948e-09	7.19852e-09	1	0	0	1	0	0
AATCCTC	22	90	7	36.83	211195745	151	51519028	630	4.09091	0.597339	2.44366	1.74693	0.0171056	0.0122285	0.189645	8.09942e-08	8.09834e-08	1	0	0	1	0	0
AATCCTCC	4	18	8	36.83	211195745	151	51519028	144	4.5	0.108607	0.488732	0.349385	0.00390986	0.00279508	0.238411	1.85129e-08	1.85105e-08	1	0	0	1	0	0
AATCG	39	231	5	36.83	211195745	151	51519028	1155	5.92308	1.05892	6.27206	4.48378	0.0313603	0.0224189	0.196128	1.48489e-07	1.4847e-07	1	0	0	1	0	0
AATCGC	135	591	6	36.83	211195745	151	51519028	3546	4.37778	3.66549	16.0467	11.4715	0.0962802	0.0688289	0.173951	4.55881e-07	4.55821e-07	1	0	0	1	0	0
AATCGCCT	2	8	8	36.83	211195745	151	51519028	64	4	0.0543036	0.217214	0.155282	0.00173771	0.00124226	0.211921	8.22798e-09	8.22688e-09	1	0	0	1	0	0
AATCGGAGTAG	6	31	11	36.83	211195745	151	51519028	341	5.16667	0.162911	0.841705	0.601719	0.00925876	0.00661891	0.37638	4.38397e-08	4.38339e-08	1	0	0	1	0	0
AATCGTAG	8	54	8	36.83	211195745	151	51519028	432	6.75	0.217214	1.4662	1.04816	0.0117296	0.00838525	0.357616	5.55388e-08	5.55315e-08	1	0	0	1	0	0
AATCGTCT	28	140	8	36.83	211195745	151	51519028	1120	5	0.76025	3.80125	2.71744	0.03041	0.0217395	0.264901	1.4399e-07	1.4397e-07	1	0	0	1	0	0
AATCGTCTCTATCGCTCTAT	2	8	20	36.83	211195745	151	51519028	160	4	0.0543036	0.217214	0.155282	0.00434428	0.00310565	0.529801	2.05699e-08	2.05672e-08	1	0	0	1	1	0
AATCT	18	90	5	36.83	211195745	151	51519028	450	5	0.488732	2.44366	1.74693	0.0122183	0.00873464	0.165563	5.7853e-08	5.78453e-08	1	0	0	1	0	0
AATCTAC	8	52	7	36.83	211195745	151	51519028	364	6.5	0.217214	1.41189	1.00934	0.00988325	0.00706535	0.301325	4.67966e-08	4.67904e-08	1	0	0	1	0	0
AATCTACCG	6	28	9	36.83	211195745	151	51519028	252	4.66667	0.162911	0.76025	0.543489	0.00684225	0.0048914	0.278146	3.23977e-08	3.23934e-08	1	0	0	1	0	0
AATCTACTG	12	60	9	36.83	211195745	151	51519028	540	5	0.325821	1.62911	1.16462	0.014662	0.0104816	0.298013	6.94236e-08	6.94143e-08	1	0	0	1	0	0
AATCTAGTCG	2	8	10	36.83	211195745	151	51519028	80	4	0.0543036	0.217214	0.155282	0.00217214	0.00155282	0.264901	1.0285e-08	1.02836e-08	1	0	0	1	0	0
AATCTATACG	10	59	10	36.83	211195745	151	51519028	590	5.9	0.271518	1.60195	1.14521	0.0160195	0.0114521	0.390728	7.58517e-08	7.58416e-08	1	0	0	1	0	0
AATCTATC	2	14	8	36.83	211195745	151	51519028	112	7	0.0543036	0.380125	0.271744	0.003041	0.00217395	0.370861	1.4399e-08	1.4397e-08	1	0	0	1	0	0
AATCTC	13	52	6	36.83	211195745	151	51519028	312	4	0.352973	1.41189	1.00934	0.00847135	0.00605601	0.15894	4.01114e-08	4.01061e-08	1	0	0	1	0	0
AATCTCG	5	20	7	36.83	211195745	151	51519028	140	4	0.135759	0.543036	0.388206	0.00380125	0.00271744	0.18543	1.79987e-08	1.79963e-08	1	0	0	1	0	0
AATCTG	29	121	6	36.83	211195745	151	51519028	726	4.17241	0.787402	3.28537	2.34865	0.0197122	0.0140919	0.165791	9.33361e-08	9.33237e-08	1	0	0	1	0	0
AATCTGTG	2	11	8	36.83	211195745	151	51519028	88	5.5	0.0543036	0.29867	0.213513	0.00238936	0.00170811	0.291391	1.13135e-08	1.1312e-08	1	0	0	1	0	0
AATG	80	640	4	36.83	211195745	151	51519028	2560	8	2.17214	17.3771	12.4226	0.0695086	0.0496904	0.211921	3.29119e-07	3.29075e-07	1	0	0	0	0	0
AATGAC	14	68	6	36.83	211195745	151	51519028	408	4.85714	0.380125	1.84632	1.3199	0.0110779	0.0079194	0.192999	5.24534e-08	5.24464e-08	1	0	0	1	0	0
AATGACC	2	12	7	36.83	211195745	151	51519028	84	6	0.0543036	0.325821	0.232924	0.00228075	0.00163047	0.278146	1.07992e-08	1.07978e-08	1	0	0	1	0	0
AATGACTG	101	430	8	36.83	211195745	151	51519028	3440	4.25743	2.74233	11.6753	8.34643	0.0934021	0.0667714	0.225559	4.42254e-07	4.42195e-07	1	0	0	1	0	0
AATGAG	10	40	6	36.83	211195745	151	51519028	240	4	0.271518	1.08607	0.776412	0.00651643	0.00465847	0.15894	3.08549e-08	3.08508e-08	1	0	0	1	0	0
AATGAGGG	13	62	8	36.83	211195745	151	51519028	496	4.76923	0.352973	1.68341	1.20344	0.0134673	0.00962751	0.252674	6.37668e-08	6.37583e-08	1	0	0	1	0	0
AATGAT	6	24	6	36.83	211195745	151	51519028	144	4	0.162911	0.651643	0.465847	0.00390986	0.00279508	0.15894	1.85129e-08	1.85105e-08	1	0	0	1	0	0
AATGATAGATCAT	3	12	13	36.83	211195745	151	51519028	156	4	0.0814553	0.325821	0.232924	0.00423568	0.00302801	0.344371	2.00557e-08	2.0053e-08	1	0	0	1	0	0
AATGATCCG	2	8	9	36.83	211195745	151	51519028	72	4	0.0543036	0.217214	0.155282	0.00195493	0.00139754	0.238411	9.25647e-09	9.25524e-09	1	0	0	1	0	0
AATGCC	11	45	6	36.83	211195745	151	51519028	270	4.09091	0.29867	1.22183	0.873464	0.00733098	0.00524078	0.162553	3.47118e-08	3.47072e-08	1	0	0	1	0	0
AATGCG	35	148	6	36.83	211195745	151	51519028	888	4.22857	0.950312	4.01846	2.87273	0.0241108	0.0172364	0.168023	1.14163e-07	1.14148e-07	1	0	0	1	0	0
AATGCT	5	38	6	36.83	211195745	151	51519028	228	7.6	0.135759	1.03177	0.737592	0.00619061	0.00442555	0.301987	2.93122e-08	2.93083e-08	1	0	0	1	0	0
AATGCTC	3	12	7	36.83	211195745	151	51519028	84	4	0.0814553	0.325821	0.232924	0.00228075	0.00163047	0.18543	1.07992e-08	1.07978e-08	1	0	0	1	0	0
AATGG	205	1367	5	36.83	211195745	151	51519028	6835	6.66829	5.56611	37.1165	26.5339	0.185582	0.132669	0.220804	8.78722e-07	8.78605e-07	1	0	0	1	0	0
AATGGAATGGTGTGCG	1	4	16	36.83	211195745	151	51519028	64	4	0.0271518	0.108607	0.0776412	0.00173771	0.00124226	0.423841	8.22798e-09	8.22688e-09	1	0	0	1	0	0
AATGGG	11	52	6	36.83	211195745	151	51519028	312	4.72727	0.29867	1.41189	1.00934	0.00847135	0.00605601	0.187839	4.01114e-08	4.01061e-08	1	0	0	1	0	0
AATGGT	8	44	6	36.83	211195745	151	51519028	264	5.5	0.217214	1.19468	0.854053	0.00716807	0.00512432	0.218543	3.39404e-08	3.39359e-08	1	0	0	1	0	0
AATGGTCAC	2	8	9	36.83	211195745	151	51519028	72	4	0.0543036	0.217214	0.155282	0.00195493	0.00139754	0.238411	9.25647e-09	9.25524e-09	1	0	0	1	0	0
AATGGTGTGCG	1	4	11	36.83	211195745	151	51519028	44	4	0.0271518	0.108607	0.0776412	0.00119468	0.000854053	0.291391	5.65673e-09	5.65598e-09	1	0	0	1	0	0
AATGT	4	20	5	36.83	211195745	151	51519028	100	5	0.108607	0.543036	0.388206	0.00271518	0.00194103	0.165563	1.28562e-08	1.28545e-08	1	0	0	1	0	0
AATGTACTGT	2	8	10	36.83	211195745	151	51519028	80	4	0.0543036	0.217214	0.155282	0.00217214	0.00155282	0.264901	1.0285e-08	1.02836e-08	1	0	0	1	0	0
AATGTC	31	240	6	36.83	211195745	151	51519028	1440	7.74194	0.841705	6.51643	4.65847	0.0390986	0.0279508	0.307627	1.85129e-07	1.85105e-07	1	0	0	1	0	0
AATGTCAATTC	9	45	11	36.83	211195745	151	51519028	495	5	0.244366	1.22183	0.873464	0.0134401	0.0096081	0.364238	6.36383e-08	6.36298e-08	1	0	0	1	0	0
AATT	32	202	4	36.83	211195745	151	51519028	808	6.3125	0.868857	5.48466	3.92088	0.0219386	0.0156835	0.167219	1.03878e-07	1.03864e-07	1	0	0	0	0	0
AATTAC	5	22	6	36.83	211195745	151	51519028	132	4.4	0.135759	0.597339	0.427027	0.00358403	0.00256216	0.174834	1.69702e-08	1.69679e-08	1	0	0	1	0	0
AATTACG	18	87	7	36.83	211195745	151	51519028	609	4.83333	0.488732	2.3622	1.6887	0.0165354	0.0118209	0.224062	7.82943e-08	7.82839e-08	1	0	0	1	0	0
AATTAG	2	8	6	36.83	211195745	151	51519028	48	4	0.0543036	0.217214	0.155282	0.00130329	0.000931695	0.15894	6.17098e-09	6.17016e-09	1	0	0	1	0	0
AATTCC	6	28	6	36.83	211195745	151	51519028	168	4.66667	0.162911	0.76025	0.543489	0.0045615	0.00326093	0.18543	2.15984e-08	2.15956e-08	1	0	0	1	0	0
AATTCG	4	16	6	36.83	211195745	151	51519028	96	4	0.108607	0.434428	0.310565	0.00260657	0.00186339	0.15894	1.2342e-08	1.23403e-08	1	0	0	1	0	0
AATTCTACTCC	4	24	11	36.83	211195745	151	51519028	264	6	0.108607	0.651643	0.465847	0.00716807	0.00512432	0.437086	3.39404e-08	3.39359e-08	1	0	0	1	0	0
AATTCTC	4	18	7	36.83	211195745	151	51519028	126	4.5	0.108607	0.488732	0.349385	0.00342112	0.0024457	0.208609	1.61988e-08	1.61967e-08	1	0	0	1	0	0
AATTGAC	4	16	7	36.83	211195745	151	51519028	112	4	0.108607	0.434428	0.310565	0.003041	0.00217395	0.18543	1.4399e-08	1.4397e-08	1	0	0	1	0	0
AATTGATAC	2	8	9	36.83	211195745	151	51519028	72	4	0.0543036	0.217214	0.155282	0.00195493	0.00139754	0.238411	9.25647e-09	9.25524e-09	1	0	0	1	0	0
AC	120419	2663331	2	36.83	211195745	151	51519028	5326662	22.1172	3269.59	72314.2	51696.1	144.628	103.392	0.292943	0.000684807	0.000684716	1	1	1	0	0	0
ACACACACGC	1004	4365	10	36.83	211195745	151	51519028	43650	4.34761	27.2604	118.518	84.726	1.18518	0.84726	0.287921	5.61174e-06	5.61099e-06	1	0	0	1	0	0
ACACACAG	3664	21049	8	36.83	211195745	151	51519028	168392	5.74481	99.4841	571.518	408.567	4.57214	3.26854	0.304361	2.16488e-05	2.1646e-05	1	0	0	1	0	0
ACACACAGAT	34	167	10	36.83	211195745	151	51519028	1670	4.91176	0.92316	4.53435	3.24152	0.0453435	0.0324152	0.325282	2.14699e-07	2.1467e-07	1	0	0	1	0	0
ACACACATAT	38	160	10	36.83	211195745	151	51519028	1600	4.21053	1.03177	4.34428	3.10565	0.0434428	0.0310565	0.278843	2.05699e-07	2.05672e-07	1	0	0	1	0	0
ACACACATC	1	4	9	36.83	211195745	151	51519028	36	4	0.0271518	0.108607	0.0776412	0.000977464	0.000698771	0.238411	4.62824e-09	4.62762e-09	1	0	0	1	0	0
ACACACC	1057844	5935586	7	36.83	211195745	151	51519028	41549102	5.61102	28722.3	161162	115212	1128.13	806.481	0.260114	0.00534164	0.00534093	1	1	1	1	0	0
ACACACCC	211262	937471	8	36.83	211195745	151	51519028	7499768	4.43748	5736.14	25454	18196.6	203.632	145.573	0.235098	0.000964186	0.000964058	1	1	1	1	0	0
ACACACCGC	221	936	9	36.83	211195745	151	51519028	8424	4.23529	6.00054	25.4141	18.168	0.228727	0.163512	0.252435	1.08301e-06	1.08286e-06	1	0	0	1	0	0
ACACACG	82	361	7	36.83	211195745	151	51519028	2527	4.40244	2.22645	9.80179	7.00712	0.0686125	0.0490498	0.204087	3.24877e-07	3.24833e-07	1	0	0	1	0	0
ACACACGC	2147	9692	8	36.83	211195745	151	51519028	77536	4.51421	58.2949	263.155	188.125	2.10524	1.505	0.239163	9.96819e-06	9.96687e-06	1	0	0	1	0	0
ACACACGCGC	33	142	10	36.83	211195745	151	51519028	1420	4.30303	0.896009	3.85555	2.75626	0.0385555	0.0275626	0.284969	1.82558e-07	1.82534e-07	1	0	0	1	0	0
ACACACT	4	16	7	36.83	211195745	151	51519028	112	4	0.108607	0.434428	0.310565	0.003041	0.00217395	0.18543	1.4399e-08	1.4397e-08	1	0	0	1	0	0
ACACAG	808	4751	6	36.83	211195745	151	51519028	28506	5.87995	21.9386	128.998	92.2184	0.773989	0.55331	0.23364	3.66479e-06	3.66431e-06	1	0	0	1	0	0
ACACAGACG	6	24	9	36.83	211195745	151	51519028	216	4	0.162911	0.651643	0.465847	0.00586478	0.00419263	0.238411	2.77694e-08	2.77657e-08	1	0	0	1	0	0
ACACAGC	860613	4581434	7	36.83	211195745	151	51519028	32070038	5.32345	23367.2	124394	88927	870.759	622.489	0.246783	0.00412299	0.00412244	1	1	1	1	0	0
ACACAGG	44	190	7	36.83	211195745	151	51519028	1330	4.31818	1.19468	5.15884	3.68796	0.0361119	0.0258157	0.200181	1.70988e-07	1.70965e-07	1	0	0	1	0	0
ACACAGT	15	60	7	36.83	211195745	151	51519028	420	4	0.407277	1.62911	1.16462	0.0114037	0.00815233	0.18543	5.39961e-08	5.39889e-08	1	0	0	1	0	0
ACACAT	124	678	6	36.83	211195745	151	51519028	4068	5.46774	3.36682	18.4089	13.1602	0.110453	0.0789611	0.217261	5.22991e-07	5.22921e-07	1	0	0	1	0	0
ACACATACAG	50	230	10	36.83	211195745	151	51519028	2300	4.6	1.35759	6.24491	4.46437	0.0624491	0.0446437	0.304636	2.95693e-07	2.95654e-07	1	0	0	1	0	0
ACACATAG	63	328	8	36.83	211195745	151	51519028	2624	5.20635	1.71056	8.90578	6.36658	0.0712463	0.0509326	0.275833	3.37347e-07	3.37302e-07	1	0	0	1	0	0
ACACATATGCACAT	4	24	14	36.83	211195745	151	51519028	336	6	0.108607	0.651643	0.465847	0.009123	0.00652186	0.556291	4.31969e-08	4.31911e-08	1	0	0	1	1	0
ACACATC	5	20	7	36.83	211195745	151	51519028	140	4	0.135759	0.543036	0.388206	0.00380125	0.00271744	0.18543	1.79987e-08	1.79963e-08	1	0	0	1	0	0
ACACATCT	2	8	8	36.83	211195745	151	51519028	64	4	0.0543036	0.217214	0.155282	0.00173771	0.00124226	0.211921	8.22798e-09	8.22688e-09	1	0	0	1	0	0
ACACC	24	135	5	36.83	211195745	151	51519028	675	5.625	0.651643	3.66549	2.62039	0.0183275	0.013102	0.186258	8.67794e-08	8.67679e-08	1	0	0	1	0	0
ACACCAG	161	857	7	36.83	211195745	151	51519028	5999	5.32298	4.37144	23.2691	16.6346	0.162884	0.116442	0.246761	7.71244e-07	7.71142e-07	1	0	0	1	0	0
ACACCAT	8	36	7	36.83	211195745	151	51519028	252	4.5	0.217214	0.977464	0.698771	0.00684225	0.0048914	0.208609	3.23977e-08	3.23934e-08	1	0	0	1	0	0
ACACCC	276	1335	6	36.83	211195745	151	51519028	8010	4.83696	7.49389	36.2476	25.9128	0.217486	0.155477	0.192197	1.02978e-06	1.02965e-06	1	0	0	1	0	0
ACACCCC	45	199	7	36.83	211195745	151	51519028	1393	4.42222	1.22183	5.4032	3.86265	0.0378224	0.0270386	0.205004	1.79087e-07	1.79063e-07	1	0	0	1	0	0
ACACCG	17	80	6	36.83	211195745	151	51519028	480	4.70588	0.46158	2.17214	1.55282	0.0130329	0.00931695	0.186989	6.17098e-08	6.17016e-08	1	0	0	1	0	0
ACACCGC	12565	65506	7	36.83	211195745	151	51519028	458542	5.21337	341.162	1778.6	1271.49	12.4502	8.90044	0.241679	5.89511e-05	5.89433e-05	1	1	1	1	0	0
ACACCT	35	239	6	36.83	211195745	151	51519028	1434	6.82857	0.950312	6.48928	4.63906	0.0389357	0.0278344	0.271334	1.84358e-07	1.84334e-07	1	0	0	1	0	0
ACACCTC	2	12	7	36.83	211195745	151	51519028	84	6	0.0543036	0.325821	0.232924	0.00228075	0.00163047	0.278146	1.07992e-08	1.07978e-08	1	0	0	1	0	0
ACACCTCCC	2	15	9	36.83	211195745	151	51519028	135	7.5	0.0543036	0.407277	0.291155	0.00366549	0.00262039	0.44702	1.73559e-08	1.73536e-08	1	0	0	1	0	0
ACACG	12	80	5	36.83	211195745	151	51519028	400	6.66667	0.325821	2.17214	1.55282	0.0108607	0.00776412	0.220751	5.14249e-08	5.1418e-08	1	0	0	1	0	0
ACACGC	6211	40580	6	36.83	211195745	151	51519028	243480	6.53357	168.64	1101.82	787.67	6.61092	4.72602	0.259612	3.13023e-05	3.12982e-05	1	0	1	1	0	0
ACACGCC	14709	82586	7	36.83	211195745	151	51519028	578102	5.61466	399.376	2242.36	1603.02	15.6965	11.2211	0.260282	7.4322e-05	7.43122e-05	1	1	1	1	0	0
ACACGCCC	225	1062	8	36.83	211195745	151	51519028	8496	4.72	6.10915	28.8352	20.6137	0.230682	0.16491	0.250066	1.09226e-06	1.09212e-06	1	0	0	1	0	0
ACACGCGC	181	827	8	36.83	211195745	151	51519028	6616	4.56906	4.91447	22.4545	16.0523	0.179636	0.128419	0.242069	8.50567e-07	8.50454e-07	1	0	0	1	0	0
ACACGG	11	44	6	36.83	211195745	151	51519028	264	4	0.29867	1.19468	0.854053	0.00716807	0.00512432	0.15894	3.39404e-08	3.39359e-08	1	0	0	1	0	0
ACACGGC	71	344	7	36.83	211195745	151	51519028	2408	4.84507	1.92778	9.34021	6.67714	0.0653815	0.04674	0.224606	3.09578e-07	3.09537e-07	1	0	0	1	0	0
ACACGT	64	317	6	36.83	211195745	151	51519028	1902	4.95312	1.73771	8.60711	6.15307	0.0516427	0.0369184	0.196813	2.44525e-07	2.44493e-07	1	0	0	1	0	0
ACACGTAT	2	10	8	36.83	211195745	151	51519028	80	5	0.0543036	0.271518	0.194103	0.00217214	0.00155282	0.264901	1.0285e-08	1.02836e-08	1	0	0	1	0	0
ACACGTG	4	16	7	36.83	211195745	151	51519028	112	4	0.108607	0.434428	0.310565	0.003041	0.00217395	0.18543	1.4399e-08	1.4397e-08	1	0	0	1	0	0
ACACTATCAGT	2	8	11	36.83	211195745	151	51519028	88	4	0.0543036	0.217214	0.155282	0.00238936	0.00170811	0.291391	1.13135e-08	1.1312e-08	1	0	0	1	0	0
ACACTC	72	470	6	36.83	211195745	151	51519028	2820	6.52778	1.95493	12.7613	9.12284	0.076568	0.0547371	0.259382	3.62545e-07	3.62497e-07	1	0	0	1	0	0
ACACTCACTC	26	116	10	36.83	211195745	151	51519028	1160	4.46154	0.705946	3.14961	2.2516	0.0314961	0.022516	0.295466	1.49132e-07	1.49112e-07	1	0	0	1	0	0
ACACTCC	1	4	7	36.83	211195745	151	51519028	28	4	0.0271518	0.108607	0.0776412	0.00076025	0.000543489	0.18543	3.59974e-09	3.59926e-09	1	0	0	1	0	0
ACACTG	14	58	6	36.83	211195745	151	51519028	348	4.14286	0.380125	1.5748	1.1258	0.00944882	0.00675479	0.164617	4.47396e-08	4.47337e-08	1	0	0	1	0	0
ACACTGCC	2	8	8	36.83	211195745	151	51519028	64	4	0.0543036	0.217214	0.155282	0.00173771	0.00124226	0.211921	8.22798e-09	8.22688e-09	1	0	0	1	0	0
ACAG	4582	38524	4	36.83	211195745	151	51519028	154096	8.40768	124.409	1046	747.763	4.18398	2.99105	0.22272	1.98109e-05	1.98083e-05	1	0	0	0	0	0
ACAGACAGAG	455	1980	10	36.83	211195745	151	51519028	19800	4.35165	12.3541	53.7605	38.4324	0.537605	0.384324	0.288189	2.54553e-06	2.54519e-06	1	0	0	1	0	0
ACAGACAT	38	169	8	36.83	211195745	151	51519028	1352	4.44737	1.03177	4.58865	3.28034	0.0367092	0.0262427	0.235622	1.73816e-07	1.73793e-07	1	0	0	1	0	0
ACAGACC	116	535	7	36.83	211195745	151	51519028	3745	4.61207	3.14961	14.5262	10.3845	0.101683	0.0726916	0.213805	4.81465e-07	4.81401e-07	1	0	0	1	0	0
ACAGACCAG	78	354	9	36.83	211195745	151	51519028	3186	4.53846	2.11784	9.61173	6.87125	0.0865056	0.0618412	0.270504	4.09599e-07	4.09545e-07	1	0	0	1	0	0
ACAGACGC	48	216	8	36.83	211195745	151	51519028	1728	4.5	1.30329	5.86478	4.19263	0.0469183	0.033541	0.238411	2.22155e-07	2.22126e-07	1	0	0	1	0	0
ACAGAG	1396	9809	6	36.83	211195745	151	51519028	58854	7.0265	37.9039	266.332	190.396	1.59799	1.14237	0.279199	7.5664e-06	7.56539e-06	1	0	0	1	0	0
ACAGAGAG	4766	33513	8	36.83	211195745	151	51519028	268104	7.03168	129.405	909.938	650.498	7.2795	5.20398	0.372539	3.4468e-05	3.44634e-05	1	0	1	1	0	0
ACAGAGAGAG	315	1356	10	36.83	211195745	151	51519028	13560	4.30476	8.55281	36.8178	26.3204	0.368178	0.263204	0.285084	1.7433e-06	1.74307e-06	1	0	0	1	0	0
ACAGAGC	337	1783	7	36.83	211195745	151	51519028	12481	5.2908	9.15015	48.4116	34.6086	0.338881	0.24226	0.245269	1.60458e-06	1.60437e-06	1	0	0	1	0	0
ACAGAGGC	2	8	8	36.83	211195745	151	51519028	64	4	0.0543036	0.217214	0.155282	0.00173771	0.00124226	0.211921	8.22798e-09	8.22688e-09	1	0	0	1	0	0
ACAGAT	28	168	6	36.83	211195745	151	51519028	1008	6	0.76025	4.5615	3.26093	0.027369	0.0195656	0.238411	1.29591e-07	1.29573e-07	1	0	0	1	0	0
ACAGATAG	119	526	8	36.83	211195745	151	51519028	4208	4.42017	3.23106	14.2818	10.2098	0.114255	0.0816786	0.234181	5.4099e-07	5.40918e-07	1	0	0	1	0	0
ACAGC	6052	34276	5	36.83	211195745	151	51519028	171380	5.66358	164.323	930.654	665.308	4.65327	3.32654	0.187536	2.2033e-05	2.20301e-05	1	0	0	1	0	0
ACAGCAG	14	58	7	36.83	211195745	151	51519028	406	4.14286	0.380125	1.5748	1.1258	0.0110236	0.00788058	0.192053	5.21962e-08	5.21893e-08	1	0	0	1	0	0
ACAGCAT	469	2073	7	36.83	211195745	151	51519028	14511	4.42004	12.7342	56.2856	40.2376	0.393999	0.281663	0.204903	1.86557e-06	1.86532e-06	1	0	0	1	0	0
ACAGCC	177445	1100897	6	36.83	211195745	151	51519028	6605382	6.20416	4817.95	29891.3	21368.7	179.348	128.212	0.246523	0.000849202	0.000849089	1	1	1	1	0	0
ACAGCCC	599	3005	7	36.83	211195745	151	51519028	21035	5.01669	16.2639	81.5911	58.328	0.571138	0.408296	0.232562	2.7043e-06	2.70395e-06	1	0	0	1	0	0
ACAGCCT	6	30	7	36.83	211195745	151	51519028	210	5	0.162911	0.814553	0.582309	0.00570187	0.00407616	0.231788	2.69981e-08	2.69945e-08	1	0	0	1	0	0
ACAGCG	535	2617	6	36.83	211195745	151	51519028	15702	4.89159	14.5262	71.0562	50.7968	0.426337	0.304781	0.194368	2.01868e-06	2.01841e-06	1	0	0	1	0	0
ACAGCGC	7719	42722	7	36.83	211195745	151	51519028	299054	5.53465	209.585	1159.98	829.247	8.11985	5.80473	0.256573	3.8447e-05	3.84419e-05	1	0	1	1	0	0
ACAGCT	55	376	6	36.83	211195745	151	51519028	2256	6.83636	1.49335	10.2091	7.29827	0.0612544	0.0437896	0.271644	2.90036e-07	2.89998e-07	1	0	0	1	0	0
ACAGGC	2	8	6	36.83	211195745	151	51519028	48	4	0.0543036	0.217214	0.155282	0.00130329	0.000931695	0.15894	6.17098e-09	6.17016e-09	1	0	0	1	0	0
ACAGGCC	67	463	7	36.83	211195745	151	51519028	3241	6.91045	1.81917	12.5713	8.98697	0.0879989	0.0629088	0.320352	4.1667e-07	4.16615e-07	1	0	0	1	0	0
ACAGGCTCAGCC	2	10	12	36.83	211195745	151	51519028	120	5	0.0543036	0.271518	0.194103	0.00325821	0.00232924	0.397351	1.54275e-08	1.54254e-08	1	0	0	1	0	0
ACAGGG	83	400	6	36.83	211195745	151	51519028	2400	4.81928	2.2536	10.8607	7.76412	0.0651643	0.0465847	0.191494	3.08549e-07	3.08508e-07	1	0	0	1	0	0
ACAGGTGG	2	8	8	36.83	211195745	151	51519028	64	4	0.0543036	0.217214	0.155282	0.00173771	0.00124226	0.211921	8.22798e-09	8.22688e-09	1	0	0	1	0	0
ACAGT	54	342	5	36.83	211195745	151	51519028	1710	6.33333	1.4662	9.28591	6.63832	0.0464295	0.0331916	0.209713	2.19841e-07	2.19812e-07	1	0	0	1	0	0
ACAGTAG	4	16	7	36.83	211195745	151	51519028	112	4	0.108607	0.434428	0.310565	0.003041	0.00217395	0.18543	1.4399e-08	1.4397e-08	1	0	0	1	0	0
ACAGTAGGAT	12	77	10	36.83	211195745	151	51519028	770	6.41667	0.325821	2.09069	1.49459	0.0209069	0.0149459	0.424945	9.89929e-08	9.89797e-08	1	0	0	1	0	0
ACAGTAT	2	8	7	36.83	211195745	151	51519028	56	4	0.0543036	0.217214	0.155282	0.0015205	0.00108698	0.18543	7.19948e-09	7.19852e-09	1	0	0	1	0	0
ACAGTC	74	316	6	36.83	211195745	151	51519028	1896	4.27027	2.00923	8.57996	6.13366	0.0514798	0.0368019	0.16968	2.43754e-07	2.43721e-07	1	0	0	1	0	0
ACAGTG	38	185	6	36.83	211195745	151	51519028	1110	4.86842	1.03177	5.02308	3.59091	0.0301385	0.0215454	0.193447	1.42704e-07	1.42685e-07	1	0	0	1	0	0
ACAT	1135	9468	4	36.83	211195745	151	51519028	37872	8.34185	30.8173	257.073	183.777	1.02829	0.735107	0.220976	4.86891e-06	4.86826e-06	1	0	0	0	0	0
ACATACATAT	2	8	10	36.83	211195745	151	51519028	80	4	0.0543036	0.217214	0.155282	0.00217214	0.00155282	0.264901	1.0285e-08	1.02836e-08	1	0	0	1	0	0
ACATACCAGT	3	12	10	36.83	211195745	151	51519028	120	4	0.0814553	0.325821	0.232924	0.00325821	0.00232924	0.264901	1.54275e-08	1.54254e-08	1	0	0	1	0	0
ACATAG	64	394	6	36.83	211195745	151	51519028	2364	6.15625	1.73771	10.6978	7.64766	0.0641868	0.045886	0.244619	3.03921e-07	3.03881e-07	1	0	0	1	0	0
ACATAGACATAT	2	8	12	36.83	211195745	151	51519028	96	4	0.0543036	0.217214	0.155282	0.00260657	0.00186339	0.317881	1.2342e-08	1.23403e-08	1	0	0	1	0	0
ACATAGC	3	12	7	36.83	211195745	151	51519028	84	4	0.0814553	0.325821	0.232924	0.00228075	0.00163047	0.18543	1.07992e-08	1.07978e-08	1	0	0	1	0	0
ACATAT	32	136	6	36.83	211195745	151	51519028	816	4.25	0.868857	3.69264	2.6398	0.0221559	0.0158388	0.168874	1.04907e-07	1.04893e-07	1	0	0	1	0	0
ACATC	1	5	5	36.83	211195745	151	51519028	25	5	0.0271518	0.135759	0.0970515	0.000678794	0.000485258	0.165563	3.21405e-09	3.21363e-09	1	0	0	1	0	0
ACATCC	4	22	6	36.83	211195745	151	51519028	132	5.5	0.108607	0.597339	0.427027	0.00358403	0.00256216	0.218543	1.69702e-08	1.69679e-08	1	0	0	1	0	0
ACATCT	12	64	6	36.83	211195745	151	51519028	384	5.33333	0.325821	1.73771	1.24226	0.0104263	0.00745356	0.211921	4.93679e-08	4.93613e-08	1	0	0	1	0	0
ACATGGCGG	8	36	9	36.83	211195745	151	51519028	324	4.5	0.217214	0.977464	0.698771	0.00879718	0.00628894	0.268212	4.16541e-08	4.16486e-08	1	0	0	1	0	0
ACC	857	7272	3	36.83	211195745	151	51519028	21816	8.48541	23.2691	197.448	141.152	0.592343	0.423455	0.168584	2.80471e-06	2.80434e-06	1	0	0	0	0	0
ACCACCC	6	24	7	36.83	211195745	151	51519028	168	4	0.162911	0.651643	0.465847	0.0045615	0.00326093	0.18543	2.15984e-08	2.15956e-08	1	0	0	1	0	0
ACCACG	3952	18470	6	36.83	211195745	151	51519028	110820	4.67358	107.304	501.493	358.508	3.00896	2.15105	0.185705	1.42473e-05	1.42454e-05	1	0	0	1	0	0
ACCACGC	100931	578493	7	36.83	211195745	151	51519028	4049451	5.73157	2740.46	15707.1	11228.7	109.95	78.6011	0.265702	0.000520606	0.000520537	1	1	1	1	0	0
ACCACT	4	18	6	36.83	211195745	151	51519028	108	4.5	0.108607	0.488732	0.349385	0.00293239	0.00209631	0.178808	1.38847e-08	1.38829e-08	1	0	0	1	0	0
ACCACTATCCT	12	48	11	36.83	211195745	151	51519028	528	4	0.325821	1.30329	0.931695	0.0143361	0.0102486	0.291391	6.78808e-08	6.78718e-08	1	0	0	1	0	0
ACCACTG	6	28	7	36.83	211195745	151	51519028	196	4.66667	0.162911	0.76025	0.543489	0.00532175	0.00380442	0.216336	2.51982e-08	2.51948e-08	1	0	0	1	0	0
ACCAG	86	915	5	36.83	211195745	151	51519028	4575	10.6395	2.33505	24.8439	17.7604	0.124219	0.0888021	0.352302	5.88172e-07	5.88094e-07	1	0	0	1	0	0
ACCAGC	77	358	6	36.83	211195745	151	51519028	2148	4.64935	2.09069	9.72034	6.94889	0.058322	0.0416933	0.184742	2.76151e-07	2.76115e-07	1	0	0	1	0	0
ACCAGCACGAGGCAG	2	10	15	36.83	211195745	151	51519028	150	5	0.0543036	0.271518	0.194103	0.00407277	0.00291155	0.496689	1.92843e-08	1.92818e-08	1	0	0	1	0	0
ACCAGGAGAG	14	62	10	36.83	211195745	151	51519028	620	4.42857	0.380125	1.68341	1.20344	0.0168341	0.0120344	0.293283	7.97085e-08	7.96979e-08	1	0	0	1	0	0
ACCAGT	31	186	6	36.83	211195745	151	51519028	1116	6	0.841705	5.05023	3.61032	0.0303014	0.0216619	0.238411	1.43475e-07	1.43456e-07	1	0	0	1	0	0
ACCAT	2	18	5	36.83	211195745	151	51519028	90	9	0.0543036	0.488732	0.349385	0.00244366	0.00174693	0.298013	1.15706e-08	1.15691e-08	1	0	0	1	0	0
ACCATC	152	840	6	36.83	211195745	151	51519028	5040	5.52632	4.12707	22.8075	16.3047	0.136845	0.0978279	0.219589	6.47953e-07	6.47867e-07	1	0	0	1	0	0
ACCATG	8	48	6	36.83	211195745	151	51519028	288	6	0.217214	1.30329	0.931695	0.00781971	0.00559017	0.238411	3.70259e-08	3.7021e-08	1	0	0	1	0	0
ACCC	19	139	4	36.83	211195745	151	51519028	556	7.31579	0.515884	3.7741	2.69803	0.0150964	0.0107921	0.193796	7.14806e-08	7.14711e-08	1	0	0	0	0	0
ACCCACG	2	10	7	36.83	211195745	151	51519028	70	5	0.0543036	0.271518	0.194103	0.00190062	0.00135872	0.231788	8.99935e-09	8.99815e-09	1	0	0	1	0	0
ACCCAG	4	16	6	36.83	211195745	151	51519028	96	4	0.108607	0.434428	0.310565	0.00260657	0.00186339	0.15894	1.2342e-08	1.23403e-08	1	0	0	1	0	0
ACCCAGC	1	5	7	36.83	211195745	151	51519028	35	5	0.0271518	0.135759	0.0970515	0.000950312	0.000679361	0.231788	4.49968e-09	4.49908e-09	1	0	0	1	0	0
ACCCAT	4	16	6	36.83	211195745	151	51519028	96	4	0.108607	0.434428	0.310565	0.00260657	0.00186339	0.15894	1.2342e-08	1.23403e-08	1	0	0	1	0	0
ACCCC	3	15	5	36.83	211195745	151	51519028	75	5	0.0814553	0.407277	0.291155	0.00203638	0.00145577	0.165563	9.64216e-09	9.64088e-09	1	0	0	1	0	0
ACCCCC	15	60	6	36.83	211195745	151	51519028	360	4	0.407277	1.62911	1.16462	0.00977464	0.00698771	0.15894	4.62824e-08	4.62762e-08	1	0	0	1	0	0
ACCCCCC	11	44	7	36.83	211195745	151	51519028	308	4	0.29867	1.19468	0.854053	0.00836275	0.00597837	0.18543	3.95971e-08	3.95919e-08	1	0	0	1	0	0
ACCCCGC	5	21	7	36.83	211195745	151	51519028	147	4.2	0.135759	0.570187	0.407616	0.00399131	0.00285331	0.194702	1.88986e-08	1.88961e-08	1	0	0	1	0	0
ACCCG	83	451	5	36.83	211195745	151	51519028	2255	5.43373	2.2536	12.2455	8.75405	0.0612273	0.0437702	0.179925	2.89908e-07	2.89869e-07	1	0	0	1	0	0
ACCCGC	6	24	6	36.83	211195745	151	51519028	144	4	0.162911	0.651643	0.465847	0.00390986	0.00279508	0.15894	1.85129e-08	1.85105e-08	1	0	0	1	0	0
ACCCGT	2	8	6	36.83	211195745	151	51519028	48	4	0.0543036	0.217214	0.155282	0.00130329	0.000931695	0.15894	6.17098e-09	6.17016e-09	1	0	0	1	0	0
ACCCT	2	10	5	36.83	211195745	151	51519028	50	5	0.0543036	0.271518	0.194103	0.00135759	0.000970515	0.165563	6.42811e-09	6.42725e-09	1	0	0	1	0	0
ACCCTCTCTC	756	3549	10	36.83	211195745	151	51519028	35490	4.69444	20.5267	96.3617	68.8872	0.963617	0.688872	0.31089	4.56267e-06	4.56206e-06	1	0	0	1	0	0
ACCG	146	922	4	36.83	211195745	151	51519028	3688	6.31507	3.96416	25.0339	17.8963	0.100136	0.0715852	0.167287	4.74137e-07	4.74074e-07	1	0	0	0	0	0
ACCGAG	76	404	6	36.83	211195745	151	51519028	2424	5.31579	2.06354	10.9693	7.84176	0.0658159	0.0470506	0.211223	3.11635e-07	3.11593e-07	1	0	0	1	0	0
ACCGAT	2	8	6	36.83	211195745	151	51519028	48	4	0.0543036	0.217214	0.155282	0.00130329	0.000931695	0.15894	6.17098e-09	6.17016e-09	1	0	0	1	0	0
ACCGC	87	573	5	36.83	211195745	151	51519028	2865	6.58621	2.3622	15.558	11.1221	0.0777898	0.0556105	0.218086	3.68331e-07	3.68282e-07	1	0	0	1	0	0
ACCGCC	79	322	6	36.83	211195745	151	51519028	1932	4.07595	2.14499	8.74287	6.25012	0.0524572	0.0375007	0.161958	2.48382e-07	2.48349e-07	1	0	0	1	0	0
ACCGCCT	33	207	7	36.83	211195745	151	51519028	1449	6.27273	0.896009	5.62042	4.01793	0.0393429	0.0281255	0.290789	1.86287e-07	1.86262e-07	1	0	0	1	0	0
ACCGCG	180	966	6	36.83	211195745	151	51519028	5796	5.36667	4.88732	26.2286	18.7504	0.157372	0.112502	0.213245	7.45146e-07	7.45047e-07	1	0	0	1	0	0
ACCGCGC	6	24	7	36.83	211195745	151	51519028	168	4	0.162911	0.651643	0.465847	0.0045615	0.00326093	0.18543	2.15984e-08	2.15956e-08	1	0	0	1	0	0
ACCGG	4	20	5	36.83	211195745	151	51519028	100	5	0.108607	0.543036	0.388206	0.00271518	0.00194103	0.165563	1.28562e-08	1.28545e-08	1	0	0	1	0	0
ACCGGC	19	76	6	36.83	211195745	151	51519028	456	4	0.515884	2.06354	1.47518	0.0123812	0.0088511	0.15894	5.86243e-08	5.86165e-08	1	0	0	1	0	0
ACCGT	10	50	5	36.83	211195745	151	51519028	250	5	0.271518	1.35759	0.970515	0.00678794	0.00485258	0.165563	3.21405e-08	3.21363e-08	1	0	0	1	0	0
ACCGTC	16	70	6	36.83	211195745	151	51519028	420	4.375	0.434428	1.90062	1.35872	0.0114037	0.00815233	0.173841	5.39961e-08	5.39889e-08	1	0	0	1	0	0
ACCGTGGCCCTGG	2	8	13	36.83	211195745	151	51519028	104	4	0.0543036	0.217214	0.155282	0.00282378	0.00201867	0.344371	1.33705e-08	1.33687e-08	1	0	0	1	0	0
ACCT	278	1925	4	36.83	211195745	151	51519028	7700	6.92446	7.54819	52.2672	37.3648	0.209069	0.149459	0.183429	9.89929e-07	9.89797e-07	1	0	0	0	0	0
ACCTACT	14	80	7	36.83	211195745	151	51519028	560	5.71429	0.380125	2.17214	1.55282	0.015205	0.0108698	0.264901	7.19948e-08	7.19852e-08	1	0	0	1	0	0
ACCTC	8	50	5	36.83	211195745	151	51519028	250	6.25	0.217214	1.35759	0.970515	0.00678794	0.00485258	0.206954	3.21405e-08	3.21363e-08	1	0	0	1	0	0
ACCTCC	14	66	6	36.83	211195745	151	51519028	396	4.71429	0.380125	1.79202	1.28108	0.0107521	0.00768648	0.187323	5.09106e-08	5.09038e-08	1	0	0	1	0	0
ACCTCGC	1	4	7	36.83	211195745	151	51519028	28	4	0.0271518	0.108607	0.0776412	0.00076025	0.000543489	0.18543	3.59974e-09	3.59926e-09	1	0	0	1	0	0
ACCTCTG	2	10	7	36.83	211195745	151	51519028	70	5	0.0543036	0.271518	0.194103	0.00190062	0.00135872	0.231788	8.99935e-09	8.99815e-09	1	0	0	1	0	0
ACCTG	19	156	5	36.83	211195745	151	51519028	780	8.21053	0.515884	4.23568	3.02801	0.0211784	0.01514	0.271872	1.00278e-07	1.00265e-07	1	0	0	1	0	0
ACCTGACTG	32	147	9	36.83	211195745	151	51519028	1323	4.59375	0.868857	3.99131	2.85331	0.0359218	0.0256798	0.2738	1.70088e-07	1.70065e-07	1	0	0	1	0	0
ACCTGC	3	12	6	36.83	211195745	151	51519028	72	4	0.0814553	0.325821	0.232924	0.00195493	0.00139754	0.15894	9.25647e-09	9.25524e-09	1	0	0	1	0	0
ACCTGG	4	16	6	36.83	211195745	151	51519028	96	4	0.108607	0.434428	0.310565	0.00260657	0.00186339	0.15894	1.2342e-08	1.23403e-08	1	0	0	1	0	0
ACG	2731	29468	3	36.83	211195745	151	51519028	88404	10.7902	74.1515	800.109	571.983	2.40033	1.71595	0.214375	1.13654e-05	1.13639e-05	1	0	0	0	0	0
ACGACGACT	760	4380	9	36.83	211195745	151	51519028	39420	5.76316	20.6354	118.925	85.0171	1.07032	0.765154	0.343499	5.06792e-06	5.06725e-06	1	0	0	1	0	0
ACGACGC	30	165	7	36.83	211195745	151	51519028	1155	5.5	0.814553	4.48004	3.2027	0.0313603	0.0224189	0.254967	1.48489e-07	1.4847e-07	1	0	0	1	0	0
ACGACT	2385	21327	6	36.83	211195745	151	51519028	127962	8.94214	64.757	579.066	413.964	3.4744	2.48378	0.355317	1.64511e-05	1.64489e-05	1	0	0	1	0	0
ACGACTGG	54	304	8	36.83	211195745	151	51519028	2432	5.62963	1.4662	8.25414	5.90073	0.0660331	0.0472059	0.298259	3.12663e-07	3.12622e-07	1	0	0	1	0	0
ACGAG	41	205	5	36.83	211195745	151	51519028	1025	5	1.11322	5.56611	3.97911	0.0278306	0.0198956	0.165563	1.31776e-07	1.31759e-07	1	0	0	1	0	0
ACGAGACTAG	17	79	10	36.83	211195745	151	51519028	790	4.64706	0.46158	2.14499	1.53341	0.0214499	0.0153341	0.307752	1.01564e-07	1.01551e-07	1	0	0	1	0	0
ACGAGAG	32	237	7	36.83	211195745	151	51519028	1659	7.40625	0.868857	6.43497	4.60024	0.0450448	0.0322017	0.343336	2.13285e-07	2.13256e-07	1	0	0	1	0	0
ACGAGG	53	212	6	36.83	211195745	151	51519028	1272	4	1.43904	5.75618	4.11498	0.0345371	0.0246899	0.15894	1.63531e-07	1.63509e-07	1	0	0	1	0	0
ACGAT	7	35	5	36.83	211195745	151	51519028	175	5	0.190062	0.950312	0.679361	0.00475156	0.0033968	0.165563	2.24984e-08	2.24954e-08	1	0	0	1	0	0
ACGATAG	8	40	7	36.83	211195745	151	51519028	280	5	0.217214	1.08607	0.776412	0.0076025	0.00543489	0.231788	3.59974e-08	3.59926e-08	1	0	0	1	0	0
ACGATC	30	235	6	36.83	211195745	151	51519028	1410	7.83333	0.814553	6.38067	4.56142	0.038284	0.0273685	0.311258	1.81273e-07	1.81249e-07	1	0	0	1	0	0
ACGATCC	7	28	7	36.83	211195745	151	51519028	196	4	0.190062	0.76025	0.543489	0.00532175	0.00380442	0.18543	2.51982e-08	2.51948e-08	1	0	0	1	0	0
ACGATCGAG	10	40	9	36.83	211195745	151	51519028	360	4	0.271518	1.08607	0.776412	0.00977464	0.00698771	0.238411	4.62824e-08	4.62762e-08	1	0	0	1	0	0
ACGATG	95	574	6	36.83	211195745	151	51519028	3444	6.04211	2.57942	15.5851	11.1415	0.0935107	0.0668491	0.240084	4.42768e-07	4.42709e-07	1	0	0	1	0	0
ACGATGGATAG	24	111	11	36.83	211195745	151	51519028	1221	4.625	0.651643	3.01385	2.15454	0.0331523	0.0237	0.336921	1.56974e-07	1.56954e-07	1	0	0	1	0	0
ACGC	4875	45238	4	36.83	211195745	151	51519028	180952	9.27959	132.365	1228.29	878.083	4.91317	3.51233	0.245817	2.32636e-05	2.32605e-05	1	0	0	0	0	0
ACGCACT	2	8	7	36.83	211195745	151	51519028	56	4	0.0543036	0.217214	0.155282	0.0015205	0.00108698	0.18543	7.19948e-09	7.19852e-09	1	0	0	1	0	0
ACGCAGC	1174	5144	7	36.83	211195745	151	51519028	36008	4.3816	31.8762	139.669	99.8466	0.977681	0.698926	0.203121	4.62927e-06	4.62865e-06	1	0	0	1	0	0
ACGCAT	6	28	6	36.83	211195745	151	51519028	168	4.66667	0.162911	0.76025	0.543489	0.0045615	0.00326093	0.18543	2.15984e-08	2.15956e-08	1	0	0	1	0	0
ACGCATATAT	2	8	10	36.83	211195745	151	51519028	80	4	0.0543036	0.217214	0.155282	0.00217214	0.00155282	0.264901	1.0285e-08	1.02836e-08	1	0	0	1	0	0
ACGCATC	2	8	7	36.83	211195745	151	51519028	56	4	0.0543036	0.217214	0.155282	0.0015205	0.00108698	0.18543	7.19948e-09	7.19852e-09	1	0	0	1	0	0
ACGCC	9	48	5	36.83	211195745	151	51519028	240	5.33333	0.244366	1.30329	0.931695	0.00651643	0.00465847	0.1766	3.08549e-08	3.08508e-08	1	0	0	1	0	0
ACGCCC	80	465	6	36.83	211195745	151	51519028	2790	5.8125	2.17214	12.6256	9.02579	0.0757535	0.0541547	0.23096	3.58688e-07	3.58641e-07	1	0	0	1	0	0
ACGCCCC	1	5	7	36.83	211195745	151	51519028	35	5	0.0271518	0.135759	0.0970515	0.000950312	0.000679361	0.231788	4.49968e-09	4.49908e-09	1	0	0	1	0	0
ACGCCCGC	11	50	8	36.83	211195745	151	51519028	400	4.54545	0.29867	1.35759	0.970515	0.0108607	0.00776412	0.240819	5.14249e-08	5.1418e-08	1	0	0	1	0	0
ACGCCG	164	722	6	36.83	211195745	151	51519028	4332	4.40244	4.45289	19.6036	14.0142	0.117622	0.0840854	0.174931	5.56931e-07	5.56857e-07	1	0	0	1	0	0
ACGCCGC	12	64	7	36.83	211195745	151	51519028	448	5.33333	0.325821	1.73771	1.24226	0.012164	0.00869582	0.247241	5.75958e-08	5.75882e-08	1	0	0	1	0	0
ACGCG	24	141	5	36.83	211195745	151	51519028	705	5.875	0.651643	3.8284	2.73685	0.019142	0.0136843	0.194536	9.06363e-08	9.06243e-08	1	0	0	1	0	0
ACGCGC	90	448	6	36.83	211195745	151	51519028	2688	4.97778	2.44366	12.164	8.69582	0.072984	0.0521749	0.197792	3.45575e-07	3.45529e-07	1	0	0	1	0	0
ACGCGCC	17	88	7	36.83	211195745	151	51519028	616	5.17647	0.46158	2.38936	1.70811	0.0167255	0.0119567	0.239969	7.91943e-08	7.91838e-08	1	0	0	1	0	0
ACGCGCCC	29	126	8	36.83	211195745	151	51519028	1008	4.34483	0.787402	3.42112	2.4457	0.027369	0.0195656	0.23019	1.29591e-07	1.29573e-07	1	0	0	1	0	0
ACGCGG	30	125	6	36.83	211195745	151	51519028	750	4.16667	0.814553	3.39397	2.42629	0.0203638	0.0145577	0.165563	9.64216e-08	9.64088e-08	1	0	0	1	0	0
ACGCTC	14	70	6	36.83	211195745	151	51519028	420	5	0.380125	1.90062	1.35872	0.0114037	0.00815233	0.198675	5.39961e-08	5.39889e-08	1	0	0	1	0	0
ACGCTG	4	16	6	36.83	211195745	151	51519028	96	4	0.108607	0.434428	0.310565	0.00260657	0.00186339	0.15894	1.2342e-08	1.23403e-08	1	0	0	1	0	0
ACGG	119	817	4	36.83	211195745	151	51519028	3268	6.86555	3.23106	22.183	15.8582	0.088732	0.0634329	0.181869	4.20141e-07	4.20085e-07	1	0	0	0	0	0
ACGGAG	44	188	6	36.83	211195745	151	51519028	1128	4.27273	1.19468	5.10453	3.64914	0.0306272	0.0218948	0.169777	1.45018e-07	1.44999e-07	1	0	0	1	0	0
ACGGAGGG	2985	14722	8	36.83	211195745	151	51519028	117776	4.93199	81.0481	399.728	285.758	3.19783	2.28607	0.261298	1.51415e-05	1.51395e-05	1	0	0	1	0	0
ACGGATCGAT	2	8	10	36.83	211195745	151	51519028	80	4	0.0543036	0.217214	0.155282	0.00217214	0.00155282	0.264901	1.0285e-08	1.02836e-08	1	0	0	1	0	0
ACGGCC	19	76	6	36.83	211195745	151	51519028	456	4	0.515884	2.06354	1.47518	0.0123812	0.0088511	0.15894	5.86243e-08	5.86165e-08	1	0	0	1	0	0
ACGGCG	46	196	6	36.83	211195745	151	51519028	1176	4.26087	1.24898	5.32175	3.80442	0.0319305	0.0228265	0.169306	1.51189e-07	1.51169e-07	1	0	0	1	0	0
ACGGCGACT	134	721	9	36.83	211195745	151	51519028	6489	5.3806	3.63834	19.5764	13.9948	0.176188	0.125953	0.320698	8.3424e-07	8.34129e-07	1	0	0	1	0	0
ACGGCT	3	12	6	36.83	211195745	151	51519028	72	4	0.0814553	0.325821	0.232924	0.00195493	0.00139754	0.15894	9.25647e-09	9.25524e-09	1	0	0	1	0	0
ACGGG	18	96	5	36.83	211195745	151	51519028	480	5.33333	0.488732	2.60657	1.86339	0.0130329	0.00931695	0.1766	6.17098e-08	6.17016e-08	1	0	0	1	0	0
ACGGGAG	14	98	7	36.83	211195745	151	51519028	686	7	0.380125	2.66087	1.90221	0.0186261	0.0133155	0.324503	8.81936e-08	8.81819e-08	1	0	0	1	0	0
ACGGGATAGGATAGG	6	28	15	36.83	211195745	151	51519028	420	4.66667	0.162911	0.76025	0.543489	0.0114037	0.00815233	0.463576	5.39961e-08	5.39889e-08	1	0	0	1	0	0
ACGGGC	8	44	6	36.83	211195745	151	51519028	264	5.5	0.217214	1.19468	0.854053	0.00716807	0.00512432	0.218543	3.39404e-08	3.39359e-08	1	0	0	1	0	0
ACGGGG	12	48	6	36.83	211195745	151	51519028	288	4	0.325821	1.30329	0.931695	0.00781971	0.00559017	0.15894	3.70259e-08	3.7021e-08	1	0	0	1	0	0
ACGT	30	180	4	36.83	211195745	151	51519028	720	6	0.814553	4.88732	3.49385	0.0195493	0.0139754	0.15894	9.25647e-08	9.25524e-08	1	0	0	0	0	0
ACGTC	25	132	5	36.83	211195745	151	51519028	660	5.28	0.678794	3.58403	2.56216	0.0179202	0.0128108	0.174834	8.4851e-08	8.48397e-08	1	0	0	1	0	0
ACGTCG	16	64	6	36.83	211195745	151	51519028	384	4	0.434428	1.73771	1.24226	0.0104263	0.00745356	0.15894	4.93679e-08	4.93613e-08	1	0	0	1	0	0
ACT	765	8840	3	36.83	211195745	151	51519028	26520	11.5556	20.7711	240.022	171.587	0.720065	0.514761	0.229581	3.40947e-06	3.40901e-06	1	0	0	0	0	0
ACTACTACTACTAGT	2	8	15	36.83	211195745	151	51519028	120	4	0.0543036	0.217214	0.155282	0.00325821	0.00232924	0.397351	1.54275e-08	1.54254e-08	1	0	0	1	0	0
ACTACTAG	12	103	8	36.83	211195745	151	51519028	824	8.58333	0.325821	2.79663	1.99926	0.0223731	0.0159941	0.454746	1.05935e-07	1.05921e-07	1	0	0	1	0	0
ACTACTGCT	6	34	9	36.83	211195745	151	51519028	306	5.66667	0.162911	0.92316	0.65995	0.00830844	0.00593955	0.337748	3.934e-08	3.93348e-08	1	0	0	1	0	0
ACTAGAT	4	16	7	36.83	211195745	151	51519028	112	4	0.108607	0.434428	0.310565	0.003041	0.00217395	0.18543	1.4399e-08	1.4397e-08	1	0	0	1	0	0
ACTAGCC	2	8	7	36.83	211195745	151	51519028	56	4	0.0543036	0.217214	0.155282	0.0015205	0.00108698	0.18543	7.19948e-09	7.19852e-09	1	0	0	1	0	0
ACTAT	4	26	5	36.83	211195745	151	51519028	130	6.5	0.108607	0.705946	0.504668	0.00352973	0.00252334	0.215232	1.67131e-08	1.67109e-08	1	0	0	1	0	0
ACTATC	2	8	6	36.83	211195745	151	51519028	48	4	0.0543036	0.217214	0.155282	0.00130329	0.000931695	0.15894	6.17098e-09	6.17016e-09	1	0	0	1	0	0
ACTATG	2	8	6	36.83	211195745	151	51519028	48	4	0.0543036	0.217214	0.155282	0.00130329	0.000931695	0.15894	6.17098e-09	6.17016e-09	1	0	0	1	0	0
ACTC	1192	11342	4	36.83	211195745	151	51519028	45368	9.5151	32.3649	307.955	220.152	1.23182	0.880607	0.252056	5.83261e-06	5.83183e-06	1	0	0	0	0	0
ACTCAGATCT	16	72	10	36.83	211195745	151	51519028	720	4.5	0.434428	1.95493	1.39754	0.0195493	0.0139754	0.298013	9.25647e-08	9.25524e-08	1	0	0	1	0	0
ACTCAGC	1	4	7	36.83	211195745	151	51519028	28	4	0.0271518	0.108607	0.0776412	0.00076025	0.000543489	0.18543	3.59974e-09	3.59926e-09	1	0	0	1	0	0
ACTCAGCC	12	49	8	36.83	211195745	151	51519028	392	4.08333	0.325821	1.33044	0.951105	0.0106435	0.00760884	0.216336	5.03964e-08	5.03897e-08	1	0	0	1	0	0
ACTCAGT	6	28	7	36.83	211195745	151	51519028	196	4.66667	0.162911	0.76025	0.543489	0.00532175	0.00380442	0.216336	2.51982e-08	2.51948e-08	1	0	0	1	0	0
ACTCAGTC	23	114	8	36.83	211195745	151	51519028	912	4.95652	0.624491	3.0953	2.21277	0.0247624	0.0177022	0.262597	1.17249e-07	1.17233e-07	1	0	0	1	0	0
ACTCAT	10	86	6	36.83	211195745	151	51519028	516	8.6	0.271518	2.33505	1.66929	0.0140103	0.0100157	0.341722	6.63381e-08	6.63293e-08	1	0	0	1	0	0
ACTCC	12	83	5	36.83	211195745	151	51519028	415	6.91667	0.325821	2.2536	1.61106	0.011268	0.00805528	0.229029	5.33533e-08	5.33462e-08	1	0	0	1	0	0
ACTCCACTCT	33	141	10	36.83	211195745	151	51519028	1410	4.27273	0.896009	3.8284	2.73685	0.038284	0.0273685	0.282962	1.81273e-07	1.81249e-07	1	0	0	1	0	0
ACTCCC	6	24	6	36.83	211195745	151	51519028	144	4	0.162911	0.651643	0.465847	0.00390986	0.00279508	0.15894	1.85129e-08	1.85105e-08	1	0	0	1	0	0
ACTCCG	14	62	6	36.83	211195745	151	51519028	372	4.42857	0.380125	1.68341	1.20344	0.0101005	0.00722063	0.17597	4.78251e-08	4.78188e-08	1	0	0	1	0	0
ACTCCT	12	58	6	36.83	211195745	151	51519028	348	4.83333	0.325821	1.5748	1.1258	0.00944882	0.00675479	0.192053	4.47396e-08	4.47337e-08	1	0	0	1	0	0
ACTCG	130	737	5	36.83	211195745	151	51519028	3685	5.66923	3.52973	20.0109	14.3054	0.100054	0.071527	0.187723	4.73752e-07	4.73689e-07	1	0	0	1	0	0
ACTCGACTCT	6	24	10	36.83	211195745	151	51519028	240	4	0.162911	0.651643	0.465847	0.00651643	0.00465847	0.264901	3.08549e-08	3.08508e-08	1	0	0	1	0	0
ACTCGC	27	137	6	36.83	211195745	151	51519028	822	5.07407	0.733098	3.71979	2.65921	0.0223188	0.0159553	0.201619	1.05678e-07	1.05664e-07	1	0	0	1	0	0
ACTCGCC	9	36	7	36.83	211195745	151	51519028	252	4	0.244366	0.977464	0.698771	0.00684225	0.0048914	0.18543	3.23977e-08	3.23934e-08	1	0	0	1	0	0
ACTCGCGGC	2	8	9	36.83	211195745	151	51519028	72	4	0.0543036	0.217214	0.155282	0.00195493	0.00139754	0.238411	9.25647e-09	9.25524e-09	1	0	0	1	0	0
ACTCGCTC	12	59	8	36.83	211195745	151	51519028	472	4.91667	0.325821	1.60195	1.14521	0.0128156	0.00916166	0.260486	6.06813e-08	6.06733e-08	1	0	0	1	0	0
ACTCGG	14	77	6	36.83	211195745	151	51519028	462	5.5	0.380125	2.09069	1.49459	0.0125441	0.00896756	0.218543	5.93957e-08	5.93878e-08	1	0	0	1	0	0
ACTCGGCGG	4	23	9	36.83	211195745	151	51519028	207	5.75	0.108607	0.624491	0.446437	0.00562042	0.00401793	0.342715	2.66124e-08	2.66088e-08	1	0	0	1	0	0
ACTCGGG	4	24	7	36.83	211195745	151	51519028	168	6	0.108607	0.651643	0.465847	0.0045615	0.00326093	0.278146	2.15984e-08	2.15956e-08	1	0	0	1	0	0
ACTCT	105	967	5	36.83	211195745	151	51519028	4835	9.20952	2.85094	26.2558	18.7698	0.131279	0.0938488	0.304951	6.21598e-07	6.21515e-07	1	0	0	1	0	0
ACTCTACTG	34	168	9	36.83	211195745	151	51519028	1512	4.94118	0.92316	4.5615	3.26093	0.0410535	0.0293484	0.294507	1.94386e-07	1.9436e-07	1	0	0	1	0	0
ACTCTAG	4	20	7	36.83	211195745	151	51519028	140	5	0.108607	0.543036	0.388206	0.00380125	0.00271744	0.231788	1.79987e-08	1.79963e-08	1	0	0	1	0	0
ACTCTAT	14	56	7	36.83	211195745	151	51519028	392	4	0.380125	1.5205	1.08698	0.0106435	0.00760884	0.18543	5.03964e-08	5.03897e-08	1	0	0	1	0	0
ACTCTC	97	421	6	36.83	211195745	151	51519028	2526	4.34021	2.63372	11.4309	8.17174	0.0685854	0.0490304	0.172459	3.24748e-07	3.24705e-07	1	0	0	1	0	0
ACTCTCT	2	8	7	36.83	211195745	151	51519028	56	4	0.0543036	0.217214	0.155282	0.0015205	0.00108698	0.18543	7.19948e-09	7.19852e-09	1	0	0	1	0	0
ACTCTCTC	377	1798	8	36.83	211195745	151	51519028	14384	4.76923	10.2362	48.8189	34.8997	0.390551	0.279198	0.252674	1.84924e-06	1.84899e-06	1	0	0	1	0	0
ACTCTCTCTC	748	3690	10	36.83	211195745	151	51519028	36900	4.93316	20.3095	100.19	71.624	1.0019	0.71624	0.326699	4.74394e-06	4.74331e-06	1	0	0	1	0	0
ACTCTCTG	67	284	8	36.83	211195745	151	51519028	2272	4.23881	1.81917	7.71111	5.51253	0.0616888	0.0441002	0.224573	2.92093e-07	2.92054e-07	1	0	0	1	0	0
ACTCTG	13	66	6	36.83	211195745	151	51519028	396	5.07692	0.352973	1.79202	1.28108	0.0107521	0.00768648	0.201732	5.09106e-08	5.09038e-08	1	0	0	1	0	0
ACTCTGAT	8	45	8	36.83	211195745	151	51519028	360	5.625	0.217214	1.22183	0.873464	0.00977464	0.00698771	0.298013	4.62824e-08	4.62762e-08	1	0	0	1	0	0
ACTG	1120	9390	4	36.83	211195745	151	51519028	37560	8.38393	30.41	254.955	182.263	1.01982	0.729051	0.222091	4.82879e-06	4.82815e-06	1	0	0	0	0	0
ACTGAG	72	362	6	36.83	211195745	151	51519028	2172	5.02778	1.95493	9.82894	7.02653	0.0589737	0.0421592	0.199779	2.79237e-07	2.792e-07	1	0	0	1	0	0
ACTGAT	2	8	6	36.83	211195745	151	51519028	48	4	0.0543036	0.217214	0.155282	0.00130329	0.000931695	0.15894	6.17098e-09	6.17016e-09	1	0	0	1	0	0
ACTGC	2	12	5	36.83	211195745	151	51519028	60	6	0.0543036	0.325821	0.232924	0.00162911	0.00116462	0.198675	7.71373e-09	7.7127e-09	1	0	0	1	0	0
ACTGCC	60	259	6	36.83	211195745	151	51519028	1554	4.31667	1.62911	7.03231	5.02727	0.0421939	0.0301636	0.171523	1.99786e-07	1.99759e-07	1	0	0	1	0	0
ACTGCCT	1	6	7	36.83	211195745	151	51519028	42	6	0.0271518	0.162911	0.116462	0.00114037	0.000815233	0.278146	5.39961e-09	5.39889e-09	1	0	0	1	0	0
ACTGCG	428	1967	6	36.83	211195745	151	51519028	11802	4.59579	11.621	53.4075	38.1801	0.320445	0.22908	0.182614	1.51729e-06	1.51709e-06	1	0	0	1	0	0
ACTGCT	228	1410	6	36.83	211195745	151	51519028	8460	6.18421	6.19061	38.284	27.3685	0.229704	0.164211	0.24573	1.08764e-06	1.08749e-06	1	0	0	1	0	0
ACTGCTC	8	33	7	36.83	211195745	151	51519028	231	4.125	0.217214	0.896009	0.64054	0.00627206	0.00448378	0.191225	2.96979e-08	2.96939e-08	1	0	0	1	0	0
ACTGG	20	100	5	36.83	211195745	151	51519028	500	5	0.543036	2.71518	1.94103	0.0135759	0.00970515	0.165563	6.42811e-08	6.42725e-08	1	0	0	1	0	0
ACTGGC	18	74	6	36.83	211195745	151	51519028	444	4.11111	0.488732	2.00923	1.43636	0.0120554	0.00861818	0.163355	5.70816e-08	5.7074e-08	1	0	0	1	0	0
ACTGGG	10	40	6	36.83	211195745	151	51519028	240	4	0.271518	1.08607	0.776412	0.00651643	0.00465847	0.15894	3.08549e-08	3.08508e-08	1	0	0	1	0	0
AG	1274087	24714152	2	36.83	211195745	151	51519028	49428304	19.3975	34593.7	671033	479709	1342.07	959.418	0.256921	0.00635461	0.00635376	1	1	1	0	0	0
AGAGAGAGC	2	13	9	36.83	211195745	151	51519028	117	6.5	0.0543036	0.352973	0.252334	0.00317676	0.00227101	0.387417	1.50418e-08	1.50398e-08	1	0	0	1	0	0
AGAGAGAGCG	666	3137	10	36.83	211195745	151	51519028	31370	4.71021	18.0831	85.1751	60.8901	0.851751	0.608901	0.311934	4.03299e-06	4.03246e-06	1	0	0	1	0	0
AGAGAGATCGG	14	62	11	36.83	211195745	151	51519028	682	4.42857	0.380125	1.68341	1.20344	0.0185175	0.0132378	0.322611	8.76794e-08	8.76677e-08	1	0	0	1	0	0
AGAGAGATGG	92	529	10	36.83	211195745	151	51519028	5290	5.75	2.49796	14.3633	10.2681	0.143633	0.102681	0.380795	6.80094e-07	6.80003e-07	1	0	0	1	0	0
AGAGAGCG	1290	7138	8	36.83	211195745	151	51519028	57104	5.53333	35.0258	193.809	138.551	1.55048	1.10841	0.293157	7.34141e-06	7.34044e-06	1	0	0	1	0	0
AGAGAGCGGG	4	18	10	36.83	211195745	151	51519028	180	4.5	0.108607	0.488732	0.349385	0.00488732	0.00349385	0.298013	2.31412e-08	2.31381e-08	1	0	0	1	0	0
AGAGAGG	81	324	7	36.83	211195745	151	51519028	2268	4	2.19929	8.79718	6.28894	0.0615802	0.0440226	0.18543	2.91579e-07	2.9154e-07	1	0	0	1	0	0
AGAGAGGC	47	195	8	36.83	211195745	151	51519028	1560	4.14894	1.27613	5.2946	3.78501	0.0423568	0.0302801	0.219811	2.00557e-07	2.0053e-07	1	0	0	1	0	0
AGAGAGGG	3890	16778	8	36.83	211195745	151	51519028	134224	4.31311	105.62	455.553	325.666	3.64442	2.60533	0.228509	1.72561e-05	1.72538e-05	1	0	0	1	0	0
AGAGAGGGCG	79	344	10	36.83	211195745	151	51519028	3440	4.35443	2.14499	9.34021	6.67714	0.0934021	0.0667714	0.288373	4.42254e-07	4.42195e-07	1	0	0	1	0	0
AGAGAT	80	361	6	36.83	211195745	151	51519028	2166	4.5125	2.17214	9.80179	7.00712	0.0588108	0.0420427	0.179305	2.78466e-07	2.78429e-07	1	0	0	1	0	0
AGAGATCGGG	2	9	10	36.83	211195745	151	51519028	90	4.5	0.0543036	0.244366	0.174693	0.00244366	0.00174693	0.298013	1.15706e-08	1.15691e-08	1	0	0	1	0	0
AGAGC	59	364	5	36.83	211195745	151	51519028	1820	6.16949	1.60195	9.88325	7.06535	0.0494162	0.0353268	0.204288	2.33983e-07	2.33952e-07	1	0	0	1	0	0
AGAGCC	5081	34605	6	36.83	211195745	151	51519028	207630	6.81067	137.958	939.587	671.694	5.63752	4.03016	0.270623	2.66934e-05	2.66898e-05	1	0	1	1	0	0
AGAGCCT	10	40	7	36.83	211195745	151	51519028	280	4	0.271518	1.08607	0.776412	0.0076025	0.00543489	0.18543	3.59974e-08	3.59926e-08	1	0	0	1	0	0
AGAGCG	91	409	6	36.83	211195745	151	51519028	2454	4.49451	2.47081	11.1051	7.93881	0.0666305	0.0476329	0.17859	3.15492e-07	3.1545e-07	1	0	0	1	0	0
AGAGCGAGGG	363	1721	10	36.83	211195745	151	51519028	17210	4.74105	9.8561	46.7282	33.4051	0.467282	0.334051	0.313977	2.21255e-06	2.21226e-06	1	0	0	1	0	0
AGAGCGG	8	32	7	36.83	211195745	151	51519028	224	4	0.217214	0.868857	0.62113	0.006082	0.00434791	0.18543	2.87979e-08	2.87941e-08	1	0	0	1	0	0
AGAGCGGG	42	193	8	36.83	211195745	151	51519028	1544	4.59524	1.14037	5.24029	3.74619	0.0419223	0.0299695	0.243456	1.985e-07	1.98474e-07	1	0	0	1	0	0
AGAGCGGGGCC	10	40	11	36.83	211195745	151	51519028	440	4	0.271518	1.08607	0.776412	0.0119468	0.00854053	0.291391	5.65673e-08	5.65598e-08	1	0	0	1	0	0
AGAGG	4092	22820	5	36.83	211195745	151	51519028	114100	5.57674	111.105	619.604	442.943	3.09802	2.21472	0.18466	1.46689e-05	1.4667e-05	1	0	0	1	0	0
AGAGGC	155	926	6	36.83	211195745	151	51519028	5556	5.97419	4.20853	25.1425	17.9739	0.150855	0.107844	0.237385	7.14291e-07	7.14196e-07	1	0	0	1	0	0
AGAGGG	1574	8070	6	36.83	211195745	151	51519028	48420	5.12706	42.7369	219.115	156.641	1.31469	0.939847	0.203724	6.22498e-06	6.22415e-06	1	0	0	1	0	0
AGAGGGCG	68	288	8	36.83	211195745	151	51519028	2304	4.23529	1.84632	7.81971	5.59017	0.0625577	0.0447213	0.224386	2.96207e-07	2.96168e-07	1	0	0	1	0	0
AGAGGGG	8	34	7	36.83	211195745	151	51519028	238	4.25	0.217214	0.92316	0.65995	0.00646212	0.00461965	0.19702	3.05978e-08	3.05937e-08	1	0	0	1	0	0
AGAT	1987	18196	4	36.83	211195745	151	51519028	72784	9.15752	53.9506	494.054	353.19	1.97622	1.41276	0.242583	9.35727e-06	9.35602e-06	1	0	0	0	0	0
AGATAGATCGG	2	20	11	36.83	211195745	151	51519028	220	10	0.0543036	0.543036	0.388206	0.00597339	0.00427027	0.728477	2.82837e-08	2.82799e-08	1	0	0	1	1	0
AGATAT	2	8	6	36.83	211195745	151	51519028	48	4	0.0543036	0.217214	0.155282	0.00130329	0.000931695	0.15894	6.17098e-09	6.17016e-09	1	0	0	1	0	0
AGATC	6	30	5	36.83	211195745	151	51519028	150	5	0.162911	0.814553	0.582309	0.00407277	0.00291155	0.165563	1.92843e-08	1.92818e-08	1	0	0	1	0	0
AGATCATGCT	6	24	10	36.83	211195745	151	51519028	240	4	0.162911	0.651643	0.465847	0.00651643	0.00465847	0.264901	3.08549e-08	3.08508e-08	1	0	0	1	0	0
AGATCCT	10	40	7	36.83	211195745	151	51519028	280	4	0.271518	1.08607	0.776412	0.0076025	0.00543489	0.18543	3.59974e-08	3.59926e-08	1	0	0	1	0	0
AGATCG	86	383	6	36.83	211195745	151	51519028	2298	4.45349	2.33505	10.3991	7.43415	0.0623948	0.0446049	0.17696	2.95436e-07	2.95397e-07	1	0	0	1	0	0
AGATCT	5	20	6	36.83	211195745	151	51519028	120	4	0.135759	0.543036	0.388206	0.00325821	0.00232924	0.15894	1.54275e-08	1.54254e-08	1	0	0	1	0	0
AGATGAT	8	64	7	36.83	211195745	151	51519028	448	8	0.217214	1.73771	1.24226	0.012164	0.00869582	0.370861	5.75958e-08	5.75882e-08	1	0	0	1	0	0
AGATGC	6	24	6	36.83	211195745	151	51519028	144	4	0.162911	0.651643	0.465847	0.00390986	0.00279508	0.15894	1.85129e-08	1.85105e-08	1	0	0	1	0	0
AGATGGCGG	161	994	9	36.83	211195745	151	51519028	8946	6.17391	4.37144	26.9889	19.2938	0.2429	0.173645	0.367982	1.15012e-06	1.14996e-06	1	0	0	1	0	0
AGC	1390	12367	3	36.83	211195745	151	51519028	37101	8.89712	37.741	335.786	240.047	1.00736	0.720142	0.176764	4.76978e-06	4.76915e-06	1	0	0	0	0	0
AGCAGG	118	714	6	36.83	211195745	151	51519028	4284	6.05085	3.20391	19.3864	13.859	0.116318	0.0831537	0.240431	5.5076e-07	5.50687e-07	1	0	0	1	0	0
AGCAGGATGG	30	120	10	36.83	211195745	151	51519028	1200	4	0.814553	3.25821	2.32924	0.0325821	0.0232924	0.264901	1.54275e-07	1.54254e-07	1	0	0	1	0	0
AGCAGGCG	14	56	8	36.83	211195745	151	51519028	448	4	0.380125	1.5205	1.08698	0.012164	0.00869582	0.211921	5.75958e-08	5.75882e-08	1	0	0	1	0	0
AGCAT	4	24	5	36.83	211195745	151	51519028	120	6	0.108607	0.651643	0.465847	0.00325821	0.00232924	0.198675	1.54275e-08	1.54254e-08	1	0	0	1	0	0
AGCATC	23	92	6	36.83	211195745	151	51519028	552	4	0.624491	2.49796	1.78575	0.0149878	0.0107145	0.15894	7.09663e-08	7.09569e-08	1	0	0	1	0	0
AGCC	525	3614	4	36.83	211195745	151	51519028	14456	6.88381	14.2547	98.1265	70.1488	0.392506	0.280595	0.182353	1.85849e-06	1.85825e-06	1	0	0	0	0	0
AGCCAT	172	714	6	36.83	211195745	151	51519028	4284	4.15116	4.67011	19.3864	13.859	0.116318	0.0831537	0.164947	5.5076e-07	5.50687e-07	1	0	0	1	0	0
AGCCCC	5	20	6	36.83	211195745	151	51519028	120	4	0.135759	0.543036	0.388206	0.00325821	0.00232924	0.15894	1.54275e-08	1.54254e-08	1	0	0	1	0	0
AGCCCG	12	48	6	36.83	211195745	151	51519028	288	4	0.325821	1.30329	0.931695	0.00781971	0.00559017	0.15894	3.70259e-08	3.7021e-08	1	0	0	1	0	0
AGCCCTG	1	4	7	36.83	211195745	151	51519028	28	4	0.0271518	0.108607	0.0776412	0.00076025	0.000543489	0.18543	3.59974e-09	3.59926e-09	1	0	0	1	0	0
AGCCG	90	498	5	36.83	211195745	151	51519028	2490	5.53333	2.44366	13.5216	9.66633	0.0676079	0.0483317	0.183223	3.2012e-07	3.20077e-07	1	0	0	1	0	0
AGCCGC	2069	11857	6	36.83	211195745	151	51519028	71142	5.73079	56.177	321.939	230.148	1.93163	1.38089	0.227713	9.14617e-06	9.14495e-06	1	0	0	1	0	0
AGCCTC	6	24	6	36.83	211195745	151	51519028	144	4	0.162911	0.651643	0.465847	0.00390986	0.00279508	0.15894	1.85129e-08	1.85105e-08	1	0	0	1	0	0
AGCCTG	1	4	6	36.83	211195745	151	51519028	24	4	0.0271518	0.108607	0.0776412	0.000651643	0.000465847	0.15894	3.08549e-09	3.08508e-09	1	0	0	1	0	0
AGCG	651	4012	4	36.83	211195745	151	51519028	16048	6.16283	17.6758	108.933	77.8741	0.435732	0.311497	0.163254	2.06317e-06	2.06289e-06	1	0	0	0	0	0
AGCGAT	3	12	6	36.83	211195745	151	51519028	72	4	0.0814553	0.325821	0.232924	0.00195493	0.00139754	0.15894	9.25647e-09	9.25524e-09	1	0	0	1	0	0
AGCGCG	26	104	6	36.83	211195745	151	51519028	624	4	0.705946	2.82378	2.01867	0.0169427	0.012112	0.15894	8.02228e-08	8.02121e-08	1	0	0	1	0	0
AGCGG	94	546	5	36.83	211195745	151	51519028	2730	5.80851	2.55227	14.8249	10.598	0.0741244	0.0529901	0.192335	3.50975e-07	3.50928e-07	1	0	0	1	0	0
AGCGGC	22	92	6	36.83	211195745	151	51519028	552	4.18182	0.597339	2.49796	1.78575	0.0149878	0.0107145	0.166165	7.09663e-08	7.09569e-08	1	0	0	1	0	0
AGCGGG	23	107	6	36.83	211195745	151	51519028	642	4.65217	0.624491	2.90524	2.0769	0.0174314	0.0124614	0.184855	8.25369e-08	8.25259e-08	1	0	0	1	0	0
AGCT	21	135	4	36.83	211195745	151	51519028	540	6.42857	0.570187	3.66549	2.62039	0.014662	0.0104816	0.170293	6.94236e-08	6.94143e-08	1	0	0	0	0	0
AGCTC	2	14	5	36.83	211195745	151	51519028	70	7	0.0543036	0.380125	0.271744	0.00190062	0.00135872	0.231788	8.99935e-09	8.99815e-09	1	0	0	1	0	0
AGCTCC	53	247	6	36.83	211195745	151	51519028	1482	4.66038	1.43904	6.70649	4.79435	0.0402389	0.0287661	0.185181	1.90529e-07	1.90504e-07	1	0	0	1	0	0
AGCTGC	361	1444	6	36.83	211195745	151	51519028	8664	4	9.80179	39.2072	28.0285	0.235243	0.168171	0.15894	1.11386e-06	1.11371e-06	1	0	0	1	0	0
AGG	19395	173349	3	36.83	211195745	151	51519028	520047	8.93782	526.609	4706.73	3364.76	14.1202	10.0943	0.177573	6.68584e-05	6.68495e-05	1	1	1	0	0	0
AGGAGGATCG	107	555	10	36.83	211195745	151	51519028	5550	5.18692	2.90524	15.0692	10.7727	0.150692	0.107727	0.343504	7.1352e-07	7.13425e-07	1	0	0	1	0	0
AGGAGGG	6	24	7	36.83	211195745	151	51519028	168	4	0.162911	0.651643	0.465847	0.0045615	0.00326093	0.18543	2.15984e-08	2.15956e-08	1	0	0	1	0	0
AGGAT	4	20	5	36.83	211195745	151	51519028	100	5	0.108607	0.543036	0.388206	0.00271518	0.00194103	0.165563	1.28562e-08	1.28545e-08	1	0	0	1	0	0
AGGATAT	3	16	7	36.83	211195745	151	51519028	112	5.33333	0.0814553	0.434428	0.310565	0.003041	0.00217395	0.247241	1.4399e-08	1.4397e-08	1	0	0	1	0	0
AGGATCC	2	8	7	36.83	211195745	151	51519028	56	4	0.0543036	0.217214	0.155282	0.0015205	0.00108698	0.18543	7.19948e-09	7.19852e-09	1	0	0	1	0	0
AGGATCG	23	94	7	36.83	211195745	151	51519028	658	4.08696	0.624491	2.55227	1.82457	0.0178659	0.012772	0.189462	8.45939e-08	8.45826e-08	1	0	0	1	0	0
AGGATG	77	343	6	36.83	211195745	151	51519028	2058	4.45455	2.09069	9.31306	6.65773	0.0558784	0.0399464	0.177002	2.64581e-07	2.64546e-07	1	0	0	1	0	0
AGGC	522	3816	4	36.83	211195745	151	51519028	15264	7.31034	14.1732	103.611	74.0697	0.414445	0.296279	0.193652	1.96237e-06	1.96211e-06	1	0	0	0	0	0
AGGCAGGGGC	2	8	10	36.83	211195745	151	51519028	80	4	0.0543036	0.217214	0.155282	0.00217214	0.00155282	0.264901	1.0285e-08	1.02836e-08	1	0	0	1	0	0
AGGCAT	4	16	6	36.83	211195745	151	51519028	96	4	0.108607	0.434428	0.310565	0.00260657	0.00186339	0.15894	1.2342e-08	1.23403e-08	1	0	0	1	0	0
AGGCC	9	47	5	36.83	211195745	151	51519028	235	5.22222	0.244366	1.27613	0.912284	0.00638067	0.00456142	0.172921	3.02121e-08	3.02081e-08	1	0	0	1	0	0
AGGCCG	16	64	6	36.83	211195745	151	51519028	384	4	0.434428	1.73771	1.24226	0.0104263	0.00745356	0.15894	4.93679e-08	4.93613e-08	1	0	0	1	0	0
AGGCG	220	1186	5	36.83	211195745	151	51519028	5930	5.39091	5.97339	32.202	23.0206	0.16101	0.115103	0.178507	7.62374e-07	7.62272e-07	1	0	0	1	0	0
AGGCGAT	28	120	7	36.83	211195745	151	51519028	840	4.28571	0.76025	3.25821	2.32924	0.0228075	0.0163047	0.198675	1.07992e-07	1.07978e-07	1	0	0	1	0	0
AGGCGC	2	10	6	36.83	211195745	151	51519028	60	5	0.0543036	0.271518	0.194103	0.00162911	0.00116462	0.198675	7.71373e-09	7.7127e-09	1	0	0	1	0	0
AGGCGG	13	60	6	36.83	211195745	151	51519028	360	4.61538	0.352973	1.62911	1.16462	0.00977464	0.00698771	0.183393	4.62824e-08	4.62762e-08	1	0	0	1	0	0
AGGG	87	563	4	36.83	211195745	151	51519028	2252	6.47126	2.3622	15.2865	10.928	0.0611458	0.043712	0.171424	2.89522e-07	2.89483e-07	1	0	0	0	0	0
AGGGAT	12	74	6	36.83	211195745	151	51519028	444	6.16667	0.325821	2.00923	1.43636	0.0120554	0.00861818	0.245033	5.70816e-08	5.7074e-08	1	0	0	1	0	0
AGGGCG	54	299	6	36.83	211195745	151	51519028	1794	5.53704	1.4662	8.11838	5.80368	0.0487103	0.0348221	0.220015	2.3064e-07	2.3061e-07	1	0	0	1	0	0
AGGGG	39	197	5	36.83	211195745	151	51519028	985	5.05128	1.05892	5.3489	3.82383	0.0267445	0.0191191	0.167261	1.26634e-07	1.26617e-07	1	0	0	1	0	0
AGGGGG	28	113	6	36.83	211195745	151	51519028	678	4.03571	0.76025	3.06815	2.19336	0.0184089	0.0131602	0.16036	8.71651e-08	8.71536e-08	1	0	0	1	0	0
AGGGGGG	2	8	7	36.83	211195745	151	51519028	56	4	0.0543036	0.217214	0.155282	0.0015205	0.00108698	0.18543	7.19948e-09	7.19852e-09	1	0	0	1	0	0
AT	755	11723	2	36.83	211195745	151	51519028	23446	15.5272	20.4996	318.3	227.547	0.636601	0.455094	0.205658	3.01427e-06	3.01387e-06	1	0	0	0	0	0
ATATC	4	20	5	36.83	211195745	151	51519028	100	5	0.108607	0.543036	0.388206	0.00271518	0.00194103	0.165563	1.28562e-08	1.28545e-08	1	0	0	1	0	0
ATC	958	8962	3	36.83	211195745	151	51519028	26886	9.35491	26.0114	243.334	173.955	0.730003	0.521865	0.185859	3.45652e-06	3.45606e-06	1	0	0	0	0	0
ATCATCGGG	2	8	9	36.83	211195745	151	51519028	72	4	0.0543036	0.217214	0.155282	0.00195493	0.00139754	0.238411	9.25647e-09	9.25524e-09	1	0	0	1	0	0
ATCATGG	24	140	7	36.83	211195745	151	51519028	980	5.83333	0.651643	3.80125	2.71744	0.0266087	0.0190221	0.270419	1.25991e-07	1.25974e-07	1	0	0	1	0	0
ATCC	86	594	4	36.83	211195745	151	51519028	2376	6.90698	2.33505	16.1282	11.5297	0.0645126	0.0461189	0.182966	3.05464e-07	3.05423e-07	1	0	0	0	0	0
ATCCC	8	50	5	36.83	211195745	151	51519028	250	6.25	0.217214	1.35759	0.970515	0.00678794	0.00485258	0.206954	3.21405e-08	3.21363e-08	1	0	0	1	0	0
ATCCCCG	6	24	7	36.83	211195745	151	51519028	168	4	0.162911	0.651643	0.465847	0.0045615	0.00326093	0.18543	2.15984e-08	2.15956e-08	1	0	0	1	0	0
ATCCCG	1	4	6	36.83	211195745	151	51519028	24	4	0.0271518	0.108607	0.0776412	0.000651643	0.000465847	0.15894	3.08549e-09	3.08508e-09	1	0	0	1	0	0
ATCCG	27	163	5	36.83	211195745	151	51519028	815	6.03704	0.733098	4.42574	3.16388	0.0221287	0.0158194	0.199902	1.04778e-07	1.04764e-07	1	0	0	1	0	0
ATCCGC	424	2286	6	36.83	211195745	151	51519028	13716	5.39151	11.5124	62.069	44.372	0.372414	0.266232	0.214232	1.76336e-06	1.76312e-06	1	0	0	1	0	0
ATCG	246	1514	4	36.83	211195745	151	51519028	6056	6.15447	6.67934	41.1078	29.3872	0.164431	0.117549	0.163032	7.78572e-07	7.78469e-07	1	0	0	0	0	0
ATCGC	18	98	5	36.83	211195745	151	51519028	490	5.44444	0.488732	2.66087	1.90221	0.0133044	0.00951105	0.18028	6.29955e-08	6.29871e-08	1	0	0	1	0	0
ATCGCC	14	56	6	36.83	211195745	151	51519028	336	4	0.380125	1.5205	1.08698	0.009123	0.00652186	0.15894	4.31969e-08	4.31911e-08	1	0	0	1	0	0
ATCGCG	6	24	6	36.83	211195745	151	51519028	144	4	0.162911	0.651643	0.465847	0.00390986	0.00279508	0.15894	1.85129e-08	1.85105e-08	1	0	0	1	0	0
ATCGGC	12	62	6	36.83	211195745	151	51519028	372	5.16667	0.325821	1.68341	1.20344	0.0101005	0.00722063	0.205298	4.78251e-08	4.78188e-08	1	0	0	1	0	0
ATGC	4	24	4	36.83	211195745	151	51519028	96	6	0.108607	0.651643	0.465847	0.00260657	0.00186339	0.15894	1.2342e-08	1.23403e-08	1	0	0	0	0	0
CCCCCG	3	12	6	36.83	211195745	151	51519028	72	4	0.0814553	0.325821	0.232924	0.00195493	0.00139754	0.15894	9.25647e-09	9.25524e-09	1	0	0	1	0	0
CCCCG	1	5	5	36.83	211195745	151	51519028	25	5	0.0271518	0.135759	0.0970515	0.000678794	0.000485258	0.165563	3.21405e-09	3.21363e-09	1	0	0	1	0	0
CCCGCG	7	28	6	36.83	211195745	151	51519028	168	4	0.190062	0.76025	0.543489	0.0045615	0.00326093	0.15894	2.15984e-08	2.15956e-08	1	0	0	1	0	0
CCG	229	1873	3	36.83	211195745	151	51519028	5619	8.17904	6.21776	50.8553	36.3555	0.152566	0.109066	0.162497	7.22391e-07	7.22295e-07	1	0	0	0	0	0
CCGCG	25	127	5	36.83	211195745	151	51519028	635	5.08	0.678794	3.44828	2.46511	0.0172414	0.0123255	0.168212	8.1637e-08	8.16261e-08	1	0	0	1	0	0
CG	267	3403	2	36.83	211195745	151	51519028	6806	12.7453	7.24952	92.3975	66.0533	0.184795	0.132107	0.168812	8.74994e-07	8.74878e-07	1	0	0	0	0	0
