# Supplementary material for: Profiles of telomeric repeats in Insecta reveal diverse forms of telomeric motifs in Hymenopterans
Source: Life Sci Alliance. 2022 Apr 1;5(7):e202101163. doi: 10.26508/lsa.202101163 (PMC8977481; doi:10.26508/lsa.202101163)
Supplement: Supplemental Data 3. — Tandem repeat statistics for 50 species without simple tandem type TRM. [file LSA-2021-01163_Supplemental_Data_3.zip › DataS3/ANDCU_output.csv.0.filtered.xlsx]

## Sheet: Sheet1
Unnamed: 0	reads	repeats	unit_len	avg_genome_cov	genome_size	eff_read_len	num_reads	repeats_total_len	repeats_per_read	reads_per_genome	repeats_per_genome	repeats_per_million_reads	repeats_len_per_genome	repeats_len_per_million_reads	percent_repeats_len_per_read	percent_repeats_len_per_genome	percent_repeat_unit_in_sequences	avg_genome_cov_filter	repeat_containing_reads_filter	repeats_len_per_million_reads_filter	unit_len_filter	percent_repeats_len_per_read_filter	qualified
AAAAAAAATATTTATAT	14	57	17	38.4077	1496550106	150	383193178	969	4.07143	0.364511	1.48408	0.14875	0.0252293	0.00252875	0.461429	1.68583e-08	1.68583e-08	1	0	0	1	0	0
AAAAAAAATGATAAC	7	28	15	38.4077	1496550106	150	383193178	420	4	0.182255	0.729021	0.0730702	0.0109353	0.00109605	0.4	7.30702e-09	7.30702e-09	1	0	0	1	0	0
AAAAAAATTCAATTTTCCAT	1	4	20	38.4077	1496550106	150	383193178	80	4	0.0260365	0.104146	0.0104386	0.00208292	0.000208772	0.533333	1.39181e-09	1.39181e-09	1	0	0	1	1	0
AAAAAAC	7	28	7	38.4077	1496550106	150	383193178	196	4	0.182255	0.729021	0.0730702	0.00510315	0.000511491	0.186667	3.40994e-09	3.40994e-09	1	0	0	1	0	0
AAAAAACCAGTGCTG	10	41	15	38.4077	1496550106	150	383193178	615	4.1	0.260365	1.0675	0.106996	0.0160124	0.00160493	0.41	1.06996e-08	1.06996e-08	1	0	0	1	0	0
AAAAAACCTGAAGAG	39	156	15	38.4077	1496550106	150	383193178	2340	4	1.01542	4.06169	0.407105	0.0609254	0.00610658	0.4	4.07105e-08	4.07105e-08	1	0	0	1	0	0
AAAAAACTTAATTTTCATT	6	29	19	38.4077	1496550106	150	383193178	551	4.83333	0.156219	0.755058	0.0756798	0.0143461	0.00143792	0.612222	9.58611e-09	9.58611e-09	1	0	0	1	1	0
AAAAAAG	31	125	7	38.4077	1496550106	150	383193178	875	4.03226	0.807131	3.25456	0.326206	0.0227819	0.00228344	0.188172	1.5223e-08	1.5223e-08	1	0	0	1	0	0
AAAAAAGAGTCTTGGTGGCT	9	43	20	38.4077	1496550106	150	383193178	860	4.77778	0.234328	1.11957	0.112215	0.0223914	0.0022443	0.637037	1.4962e-08	1.4962e-08	1	0	0	1	1	0
AAAAAAGATAATTTTTGAC	4	16	19	38.4077	1496550106	150	383193178	304	4	0.104146	0.416584	0.0417544	0.00791509	0.000793334	0.506667	5.28889e-09	5.28889e-09	1	0	0	1	1	0
AAAAAAGCGT	3	12	10	38.4077	1496550106	150	383193178	120	4	0.0781094	0.312438	0.0313158	0.00312438	0.000313158	0.266667	2.08772e-09	2.08772e-09	1	0	0	1	0	0
AAAAAAGTTAATTTTTTATT	2	8	20	38.4077	1496550106	150	383193178	160	4	0.052073	0.208292	0.0208772	0.00416584	0.000417544	0.533333	2.78363e-09	2.78363e-09	1	0	0	1	1	0
AAAAAAT	140	685	7	38.4077	1496550106	150	383193178	4795	4.89286	3.64511	17.835	1.78761	0.124845	0.0125133	0.228333	8.34218e-08	8.34218e-08	1	0	0	1	0	0
AAAAAATAAATTTTTAAC	1	4	18	38.4077	1496550106	150	383193178	72	4	0.0260365	0.104146	0.0104386	0.00187463	0.000187895	0.48	1.25263e-09	1.25263e-09	1	0	0	1	0	0
AAAAAATAAT	11	44	10	38.4077	1496550106	150	383193178	440	4	0.286401	1.14561	0.114825	0.0114561	0.00114825	0.266667	7.65497e-09	7.65497e-09	1	0	0	1	0	0
AAAAAATATAATTT	96	421	14	38.4077	1496550106	150	383193178	5894	4.38542	2.4995	10.9614	1.09866	0.153459	0.0153813	0.409306	1.02542e-07	1.02542e-07	1	0	0	1	0	0
AAAAAATATCAATTTTTGAACT	3	12	22	38.4077	1496550106	150	383193178	264	4	0.0781094	0.312438	0.0313158	0.00687363	0.000688948	0.586667	4.59298e-09	4.59298e-09	1	0	0	1	1	0
AAAAAATTAGG	8	32	11	38.4077	1496550106	150	383193178	352	4	0.208292	0.833167	0.0835088	0.00916484	0.000918597	0.293333	6.12398e-09	6.12398e-09	1	0	0	1	0	0
AAAAAATTCTG	4	16	11	38.4077	1496550106	150	383193178	176	4	0.104146	0.416584	0.0417544	0.00458242	0.000459298	0.293333	3.06199e-09	3.06199e-09	1	0	0	1	0	0
AAAAAATTGATGGATGACTTGATG	9	36	24	38.4077	1496550106	150	383193178	864	4	0.234328	0.937313	0.0939474	0.0224955	0.00225474	0.64	1.50316e-08	1.50316e-08	1	0	0	1	1	0
AAAAAC	53	558	6	38.4077	1496550106	150	383193178	3348	10.5283	1.37993	14.5284	1.45618	0.0871701	0.00873711	0.421132	5.82474e-08	5.82474e-08	1	0	0	1	0	0
AAAAACAAT	1	4	9	38.4077	1496550106	150	383193178	36	4	0.0260365	0.104146	0.0104386	0.000937313	9.39474e-05	0.24	6.26316e-10	6.26316e-10	1	0	0	1	0	0
AAAAACATC	1	4	9	38.4077	1496550106	150	383193178	36	4	0.0260365	0.104146	0.0104386	0.000937313	9.39474e-05	0.24	6.26316e-10	6.26316e-10	1	0	0	1	0	0
AAAAACCCC	1	4	9	38.4077	1496550106	150	383193178	36	4	0.0260365	0.104146	0.0104386	0.000937313	9.39474e-05	0.24	6.26316e-10	6.26316e-10	1	0	0	1	0	0
AAAAACT	24	231	7	38.4077	1496550106	150	383193178	1617	9.625	0.624875	6.01443	0.602829	0.042101	0.0042198	0.449167	2.8132e-08	2.8132e-08	1	0	0	1	0	0
AAAAAG	295	1657	6	38.4077	1496550106	150	383193178	9942	5.61695	7.68076	43.1424	4.32419	0.258855	0.0259451	0.224678	1.72968e-07	1.72968e-07	1	0	0	1	0	0
AAAAAGAGGCGCGGTTTATGT	5	20	21	38.4077	1496550106	150	383193178	420	4	0.130182	0.52073	0.052193	0.0109353	0.00109605	0.56	7.30702e-09	7.30702e-09	1	0	0	1	1	0
AAAAAGAGTAATTTTTAACC	3	12	20	38.4077	1496550106	150	383193178	240	4	0.0781094	0.312438	0.0313158	0.00624875	0.000626316	0.533333	4.17544e-09	4.17544e-09	1	0	0	1	1	0
AAAAAGC	4	16	7	38.4077	1496550106	150	383193178	112	4	0.104146	0.416584	0.0417544	0.00291609	0.000292281	0.186667	1.94854e-09	1.94854e-09	1	0	0	1	0	0
AAAAAGCT	4	17	8	38.4077	1496550106	150	383193178	136	4.25	0.104146	0.44262	0.044364	0.00354096	0.000354912	0.226667	2.36608e-09	2.36608e-09	1	0	0	1	0	0
AAAAAGCTTCTAG	20	88	13	38.4077	1496550106	150	383193178	1144	4.4	0.52073	2.29121	0.229649	0.0297857	0.00298544	0.381333	1.99029e-08	1.99029e-08	1	0	0	1	0	0
AAAAAGGAAT	15	62	10	38.4077	1496550106	150	383193178	620	4.13333	0.390547	1.61426	0.161798	0.0161426	0.00161798	0.275556	1.07866e-08	1.07866e-08	1	0	0	1	0	0
AAAAAGGAG	105	425	9	38.4077	1496550106	150	383193178	3825	4.04762	2.73383	11.0655	1.1091	0.0995895	0.00998191	0.242857	6.65461e-08	6.65461e-08	1	0	0	1	0	0
AAAAAGGGT	5	20	9	38.4077	1496550106	150	383193178	180	4	0.130182	0.52073	0.052193	0.00468657	0.000469737	0.24	3.13158e-09	3.13158e-09	1	0	0	1	0	0
AAAAAGT	4	16	7	38.4077	1496550106	150	383193178	112	4	0.104146	0.416584	0.0417544	0.00291609	0.000292281	0.186667	1.94854e-09	1.94854e-09	1	0	0	1	0	0
AAAAAGTACTTATTCCCT	18	76	18	38.4077	1496550106	150	383193178	1368	4.22222	0.468657	1.97877	0.198333	0.0356179	0.00357	0.506667	2.38e-08	2.38e-08	1	0	0	1	1	0
AAAAAGTACTTATTTGGT	22	106	18	38.4077	1496550106	150	383193178	1908	4.81818	0.572803	2.75987	0.276623	0.0496776	0.00497921	0.578182	3.31947e-08	3.31947e-08	1	0	0	1	1	0
AAAAAGTCTTG	7	34	11	38.4077	1496550106	150	383193178	374	4.85714	0.182255	0.88524	0.0887281	0.00973764	0.000976009	0.35619	6.50673e-09	6.50673e-09	1	0	0	1	0	0
AAAAAT	427	2159	6	38.4077	1496550106	150	383193178	12954	5.05621	11.1176	56.2128	5.63423	0.337277	0.0338054	0.202248	2.25369e-07	2.25369e-07	1	0	0	1	0	0
AAAAATAAAAT	16	81	11	38.4077	1496550106	150	383193178	891	5.0625	0.416584	2.10895	0.211382	0.0231985	0.0023252	0.37125	1.55013e-08	1.55013e-08	1	0	0	1	0	0
AAAAATAAATAG	48	197	12	38.4077	1496550106	150	383193178	2364	4.10417	1.24975	5.12919	0.514101	0.0615502	0.00616921	0.328333	4.11281e-08	4.11281e-08	1	0	0	1	0	0
AAAAATAAATAGT	38	158	13	38.4077	1496550106	150	383193178	2054	4.15789	0.989386	4.11376	0.412325	0.0534789	0.00536022	0.360351	3.57348e-08	3.57348e-08	1	0	0	1	0	0
AAAAATAAATTTTCAAGTG	1	4	19	38.4077	1496550106	150	383193178	76	4	0.0260365	0.104146	0.0104386	0.00197877	0.000198333	0.506667	1.32222e-09	1.32222e-09	1	0	0	1	1	0
AAAAATAATTTTAAAATGATTT	1	4	22	38.4077	1496550106	150	383193178	88	4	0.0260365	0.104146	0.0104386	0.00229121	0.000229649	0.586667	1.53099e-09	1.53099e-09	1	0	0	1	1	0
AAAAATACCC	4	16	10	38.4077	1496550106	150	383193178	160	4	0.104146	0.416584	0.0417544	0.00416584	0.000417544	0.266667	2.78363e-09	2.78363e-09	1	0	0	1	0	0
AAAAATATAATTTTTCAAG	6	26	19	38.4077	1496550106	150	383193178	494	4.33333	0.156219	0.676948	0.0678509	0.012862	0.00128917	0.548889	8.59445e-09	8.59445e-09	1	0	0	1	1	0
AAAAATATATG	6	28	11	38.4077	1496550106	150	383193178	308	4.66667	0.156219	0.729021	0.0730702	0.00801924	0.000803772	0.342222	5.35848e-09	5.35848e-09	1	0	0	1	0	0
AAAAATATCAATTTATAATT	5	21	20	38.4077	1496550106	150	383193178	420	4.2	0.130182	0.546766	0.0548026	0.0109353	0.00109605	0.56	7.30702e-09	7.30702e-09	1	0	0	1	1	0
AAAAATATGAAATTTTTG	1	4	18	38.4077	1496550106	150	383193178	72	4	0.0260365	0.104146	0.0104386	0.00187463	0.000187895	0.48	1.25263e-09	1.25263e-09	1	0	0	1	0	0
AAAAATATTAG	11	53	11	38.4077	1496550106	150	383193178	583	4.81818	0.286401	1.37993	0.138311	0.0151793	0.00152143	0.353333	1.01428e-08	1.01428e-08	1	0	0	1	0	0
AAAAATATTTATATATT	1	4	17	38.4077	1496550106	150	383193178	68	4	0.0260365	0.104146	0.0104386	0.00177048	0.000177456	0.453333	1.18304e-09	1.18304e-09	1	0	0	1	0	0
AAAAATC	2	8	7	38.4077	1496550106	150	383193178	56	4	0.052073	0.208292	0.0208772	0.00145804	0.00014614	0.186667	9.74269e-10	9.74269e-10	1	0	0	1	0	0
AAAAATCTTTG	13	74	11	38.4077	1496550106	150	383193178	814	5.69231	0.338474	1.9267	0.193114	0.0211937	0.00212425	0.417436	1.41617e-08	1.41617e-08	1	0	0	1	0	0
AAAAATG	64	350	7	38.4077	1496550106	150	383193178	2450	5.46875	1.66633	9.11277	0.913377	0.0637894	0.00639364	0.255208	4.26243e-08	4.26243e-08	1	0	0	1	0	0
AAAAATGAACTATTTTGTT	6	25	19	38.4077	1496550106	150	383193178	475	4.16667	0.156219	0.650912	0.0652412	0.0123673	0.00123958	0.527778	8.26389e-09	8.26389e-09	1	0	0	1	1	0
AAAAATGC	16	68	8	38.4077	1496550106	150	383193178	544	4.25	0.416584	1.77048	0.177456	0.0141638	0.00141965	0.226667	9.46433e-09	9.46433e-09	1	0	0	1	0	0
AAAAATT	208	1704	7	38.4077	1496550106	150	383193178	11928	8.19231	5.41559	44.3662	4.44684	0.310563	0.0311279	0.382308	2.07519e-07	2.07519e-07	1	0	0	1	0	0
AAAAATTAATTTTCAATTT	24	97	19	38.4077	1496550106	150	383193178	1843	4.04167	0.624875	2.52554	0.253136	0.0479852	0.00480958	0.511944	3.20639e-08	3.20639e-08	1	0	0	1	1	0
AAAAATTAATTTTCAGTAG	1	4	19	38.4077	1496550106	150	383193178	76	4	0.0260365	0.104146	0.0104386	0.00197877	0.000198333	0.506667	1.32222e-09	1.32222e-09	1	0	0	1	1	0
AAAAATTCAATTTTTAAC	4	24	18	38.4077	1496550106	150	383193178	432	6	0.104146	0.624875	0.0626316	0.0112478	0.00112737	0.72	7.51579e-09	7.51579e-09	1	0	0	1	1	0
AAAAATTCT	18	79	9	38.4077	1496550106	150	383193178	711	4.38889	0.468657	2.05688	0.206162	0.0185119	0.00185546	0.263333	1.23697e-08	1.23697e-08	1	0	0	1	0	0
AAAAATTGAAAATT	2	8	14	38.4077	1496550106	150	383193178	112	4	0.052073	0.208292	0.0208772	0.00291609	0.000292281	0.373333	1.94854e-09	1.94854e-09	1	0	0	1	0	0
AAAAATTGC	14	58	9	38.4077	1496550106	150	383193178	522	4.14286	0.364511	1.51012	0.15136	0.013591	0.00136224	0.248571	9.08158e-09	9.08158e-09	1	0	0	1	0	0
AAAAATTTATAAAATTAT	2	8	18	38.4077	1496550106	150	383193178	144	4	0.052073	0.208292	0.0208772	0.00374925	0.00037579	0.48	2.50526e-09	2.50526e-09	1	0	0	1	0	0
AAAAATTTATATTTTGTT	4	17	18	38.4077	1496550106	150	383193178	306	4.25	0.104146	0.44262	0.044364	0.00796716	0.000798553	0.51	5.32369e-09	5.32369e-09	1	0	0	1	1	0
AAAAATTTCAAGAATTTT	1	4	18	38.4077	1496550106	150	383193178	72	4	0.0260365	0.104146	0.0104386	0.00187463	0.000187895	0.48	1.25263e-09	1.25263e-09	1	0	0	1	0	0
AAAAATTTTAAACAAATTAC	2	8	20	38.4077	1496550106	150	383193178	160	4	0.052073	0.208292	0.0208772	0.00416584	0.000417544	0.533333	2.78363e-09	2.78363e-09	1	0	0	1	1	0
AAAAATTTTCATAATTTT	4	17	18	38.4077	1496550106	150	383193178	306	4.25	0.104146	0.44262	0.044364	0.00796716	0.000798553	0.51	5.32369e-09	5.32369e-09	1	0	0	1	1	0
AAAAC	198	3759	5	38.4077	1496550106	150	383193178	18795	18.9848	5.15522	97.8711	9.80967	0.489356	0.0490484	0.632828	3.26989e-07	3.26989e-07	1	0	0	1	1	0
AAAACAAAC	54	436	9	38.4077	1496550106	150	383193178	3924	8.07407	1.40597	11.3519	1.13781	0.102167	0.0102403	0.484444	6.82684e-08	6.82684e-08	1	0	0	1	0	0
AAAACAAACGC	4	16	11	38.4077	1496550106	150	383193178	176	4	0.104146	0.416584	0.0417544	0.00458242	0.000459298	0.293333	3.06199e-09	3.06199e-09	1	0	0	1	0	0
AAAACAAAT	34	373	9	38.4077	1496550106	150	383193178	3357	10.9706	0.88524	9.71161	0.973399	0.0874045	0.00876059	0.658235	5.8404e-08	5.8404e-08	1	0	0	1	1	0
AAAACAATTT	6	24	10	38.4077	1496550106	150	383193178	240	4	0.156219	0.624875	0.0626316	0.00624875	0.000626316	0.266667	4.17544e-09	4.17544e-09	1	0	0	1	0	0
AAAACAG	1	4	7	38.4077	1496550106	150	383193178	28	4	0.0260365	0.104146	0.0104386	0.000729021	7.30702e-05	0.186667	4.87135e-10	4.87135e-10	1	0	0	1	0	0
AAAACAT	10	40	7	38.4077	1496550106	150	383193178	280	4	0.260365	1.04146	0.104386	0.00729021	0.000730702	0.186667	4.87135e-09	4.87135e-09	1	0	0	1	0	0
AAAACATGC	7	33	9	38.4077	1496550106	150	383193178	297	4.71429	0.182255	0.859204	0.0861184	0.00773283	0.000775066	0.282857	5.16711e-09	5.16711e-09	1	0	0	1	0	0
AAAACC	32	129	6	38.4077	1496550106	150	383193178	774	4.03125	0.833167	3.35871	0.336645	0.0201522	0.00201987	0.16125	1.34658e-08	1.34658e-08	1	0	0	1	0	0
AAAACCC	1	4	7	38.4077	1496550106	150	383193178	28	4	0.0260365	0.104146	0.0104386	0.000729021	7.30702e-05	0.186667	4.87135e-10	4.87135e-10	1	0	0	1	0	0
AAAACG	5	25	6	38.4077	1496550106	150	383193178	150	5	0.130182	0.650912	0.0652412	0.00390547	0.000391447	0.2	2.60965e-09	2.60965e-09	1	0	0	1	0	0
AAAACGAAT	11	137	9	38.4077	1496550106	150	383193178	1233	12.4545	0.286401	3.567	0.357522	0.032103	0.0032177	0.747273	2.14513e-08	2.14513e-08	1	0	0	1	1	0
AAAACT	106	726	6	38.4077	1496550106	150	383193178	4356	6.84906	2.75987	18.9025	1.89461	0.113415	0.0113676	0.273962	7.57842e-08	7.57842e-08	1	0	0	1	0	0
AAAACTAAGAT	13	74	11	38.4077	1496550106	150	383193178	814	5.69231	0.338474	1.9267	0.193114	0.0211937	0.00212425	0.417436	1.41617e-08	1.41617e-08	1	0	0	1	0	0
AAAACTAT	70	873	8	38.4077	1496550106	150	383193178	6984	12.4714	1.82255	22.7298	2.27822	0.181839	0.0182258	0.665143	1.21505e-07	1.21505e-07	1	0	0	1	1	0
AAAACTC	18	99	7	38.4077	1496550106	150	383193178	693	5.5	0.468657	2.57761	0.258355	0.0180433	0.00180849	0.256667	1.20566e-08	1.20566e-08	1	0	0	1	0	0
AAAACTG	19	80	7	38.4077	1496550106	150	383193178	560	4.21053	0.494693	2.08292	0.208772	0.0145804	0.0014614	0.196491	9.74269e-09	9.74269e-09	1	0	0	1	0	0
AAAACTT	32	284	7	38.4077	1496550106	150	383193178	1988	8.875	0.833167	7.39436	0.741141	0.0517605	0.00518798	0.414167	3.45866e-08	3.45866e-08	1	0	0	1	0	0
AAAACTTAAACTT	33	168	13	38.4077	1496550106	150	383193178	2184	5.09091	0.859204	4.37413	0.438421	0.0568637	0.00569948	0.441212	3.79965e-08	3.79965e-08	1	0	0	1	0	0
AAAACTTCAT	58	235	10	38.4077	1496550106	150	383193178	2350	4.05172	1.51012	6.11857	0.613268	0.0611857	0.00613268	0.270115	4.08845e-08	4.08845e-08	1	0	0	1	0	0
AAAACTTT	15	69	8	38.4077	1496550106	150	383193178	552	4.6	0.390547	1.79652	0.180066	0.0143721	0.00144053	0.245333	9.60351e-09	9.60351e-09	1	0	0	1	0	0
AAAAG	120	979	5	38.4077	1496550106	150	383193178	4895	8.15833	3.12438	25.4897	2.55485	0.127449	0.0127742	0.271944	8.51616e-08	8.51616e-08	1	0	0	1	0	0
AAAAGAAT	43	203	8	38.4077	1496550106	150	383193178	1624	4.72093	1.11957	5.28541	0.529759	0.0422832	0.00423807	0.251783	2.82538e-08	2.82538e-08	1	0	0	1	0	0
AAAAGAATAG	3	14	10	38.4077	1496550106	150	383193178	140	4.66667	0.0781094	0.364511	0.0365351	0.00364511	0.000365351	0.311111	2.43567e-09	2.43567e-09	1	0	0	1	0	0
AAAAGAATTCAAGCAATTC	10	40	19	38.4077	1496550106	150	383193178	760	4	0.260365	1.04146	0.104386	0.0197877	0.00198333	0.506667	1.32222e-08	1.32222e-08	1	0	0	1	1	0
AAAAGAATTCAATTTTCCAT	12	56	20	38.4077	1496550106	150	383193178	1120	4.66667	0.312438	1.45804	0.14614	0.0291609	0.00292281	0.622222	1.94854e-08	1.94854e-08	1	0	0	1	1	0
AAAAGAATTTC	2	8	11	38.4077	1496550106	150	383193178	88	4	0.052073	0.208292	0.0208772	0.00229121	0.000229649	0.293333	1.53099e-09	1.53099e-09	1	0	0	1	0	0
AAAAGAC	1	8	7	38.4077	1496550106	150	383193178	56	8	0.0260365	0.208292	0.0208772	0.00145804	0.00014614	0.373333	9.74269e-10	9.74269e-10	1	0	0	1	0	0
AAAAGACACATG	8	50	12	38.4077	1496550106	150	383193178	600	6.25	0.208292	1.30182	0.130482	0.0156219	0.00156579	0.5	1.04386e-08	1.04386e-08	1	0	0	1	0	0
AAAAGAG	64	388	7	38.4077	1496550106	150	383193178	2716	6.0625	1.66633	10.1022	1.01254	0.0707151	0.00708781	0.282917	4.72521e-08	4.72521e-08	1	0	0	1	0	0
AAAAGAGAAG	11	44	10	38.4077	1496550106	150	383193178	440	4	0.286401	1.14561	0.114825	0.0114561	0.00114825	0.266667	7.65497e-09	7.65497e-09	1	0	0	1	0	0
AAAAGAGC	41	225	8	38.4077	1496550106	150	383193178	1800	5.4878	1.0675	5.85821	0.587171	0.0468657	0.00469737	0.292683	3.13158e-08	3.13158e-08	1	0	0	1	0	0
AAAAGAT	67	957	7	38.4077	1496550106	150	383193178	6699	14.2836	1.74444	24.9169	2.49743	0.174418	0.017482	0.666567	1.16547e-07	1.16547e-07	1	0	0	1	1	0
AAAAGC	13	60	6	38.4077	1496550106	150	383193178	360	4.61538	0.338474	1.56219	0.156579	0.00937313	0.000939474	0.184615	6.26316e-09	6.26316e-09	1	0	0	1	0	0
AAAAGCATTTC	2	8	11	38.4077	1496550106	150	383193178	88	4	0.052073	0.208292	0.0208772	0.00229121	0.000229649	0.293333	1.53099e-09	1.53099e-09	1	0	0	1	0	0
AAAAGCCTTT	6	24	10	38.4077	1496550106	150	383193178	240	4	0.156219	0.624875	0.0626316	0.00624875	0.000626316	0.266667	4.17544e-09	4.17544e-09	1	0	0	1	0	0
AAAAGG	117	732	6	38.4077	1496550106	150	383193178	4392	6.25641	3.04627	19.0587	1.91026	0.114352	0.0114616	0.250256	7.64105e-08	7.64105e-08	1	0	0	1	0	0
AAAAGGAGC	11	51	9	38.4077	1496550106	150	383193178	459	4.63636	0.286401	1.32786	0.133092	0.0119507	0.00119783	0.278182	7.98553e-09	7.98553e-09	1	0	0	1	0	0
AAAAGGATTTAGAAGAATTC	4	17	20	38.4077	1496550106	150	383193178	340	4.25	0.104146	0.44262	0.044364	0.0088524	0.000887281	0.566667	5.91521e-09	5.91521e-09	1	0	0	1	1	0
AAAAGGCAAGGC	130	688	12	38.4077	1496550106	150	383193178	8256	5.29231	3.38474	17.9131	1.79544	0.214957	0.0215453	0.423385	1.43635e-07	1.43635e-07	1	0	0	1	0	0
AAAAGGG	22	109	7	38.4077	1496550106	150	383193178	763	4.95455	0.572803	2.83798	0.284452	0.0198658	0.00199116	0.231212	1.32744e-08	1.32744e-08	1	0	0	1	0	0
AAAAGGGGATT	4	20	11	38.4077	1496550106	150	383193178	220	5	0.104146	0.52073	0.052193	0.00572803	0.000574123	0.366667	3.82749e-09	3.82749e-09	1	0	0	1	0	0
AAAAGGTAT	39	172	9	38.4077	1496550106	150	383193178	1548	4.41026	1.01542	4.47827	0.44886	0.0403045	0.00403974	0.264615	2.69316e-08	2.69316e-08	1	0	0	1	0	0
AAAAGGTG	26	122	8	38.4077	1496550106	150	383193178	976	4.69231	0.676948	3.17645	0.318377	0.0254116	0.00254702	0.250256	1.69801e-08	1.69801e-08	1	0	0	1	0	0
AAAAGT	106	479	6	38.4077	1496550106	150	383193178	2874	4.51887	2.75987	12.4715	1.25002	0.0748288	0.00750013	0.180755	5.00009e-08	5.00009e-08	1	0	0	1	0	0
AAAAGTAATTTTCAGTGG	3	16	18	38.4077	1496550106	150	383193178	288	5.33333	0.0781094	0.416584	0.0417544	0.00749851	0.000751579	0.64	5.01053e-09	5.01053e-09	1	0	0	1	1	0
AAAAGTAG	1	4	8	38.4077	1496550106	150	383193178	32	4	0.0260365	0.104146	0.0104386	0.000833167	8.35088e-05	0.213333	5.56725e-10	5.56725e-10	1	0	0	1	0	0
AAAAGTAGGGAAGG	1	5	14	38.4077	1496550106	150	383193178	70	5	0.0260365	0.130182	0.0130482	0.00182255	0.000182675	0.466667	1.21784e-09	1.21784e-09	1	0	0	1	0	0
AAAAGTGAAAG	17	68	11	38.4077	1496550106	150	383193178	748	4	0.44262	1.77048	0.177456	0.0194753	0.00195202	0.293333	1.30135e-08	1.30135e-08	1	0	0	1	0	0
AAAAGTT	38	159	7	38.4077	1496550106	150	383193178	1113	4.18421	0.989386	4.1398	0.414934	0.0289786	0.00290454	0.195263	1.93636e-08	1.93636e-08	1	0	0	1	0	0
AAAAGTTAATTTTCAATAG	4	18	19	38.4077	1496550106	150	383193178	342	4.5	0.104146	0.468657	0.0469737	0.00890448	0.0008925	0.57	5.95e-09	5.95e-09	1	0	0	1	1	0
AAAAT	819	6744	5	38.4077	1496550106	150	383193178	33720	8.23443	21.3239	175.59	17.5995	0.87795	0.0879974	0.274481	5.86649e-07	5.86649e-07	1	0	0	1	0	0
AAAATAAACAG	15	73	11	38.4077	1496550106	150	383193178	803	4.86667	0.390547	1.90066	0.190504	0.0209073	0.00209555	0.356889	1.39703e-08	1.39703e-08	1	0	0	1	0	0
AAAATAAAG	37	362	9	38.4077	1496550106	150	383193178	3258	9.78378	0.96335	9.4252	0.944693	0.0848268	0.00850224	0.587027	5.66816e-08	5.66816e-08	1	0	0	1	1	0
AAAATAAAT	1143	10503	9	38.4077	1496550106	150	383193178	94527	9.18898	29.7597	273.461	27.4092	2.46115	0.246682	0.551339	1.64455e-06	1.64455e-06	1	0	0	1	1	0
AAAATAAATAAAATAGCT	49	249	18	38.4077	1496550106	150	383193178	4482	5.08163	1.27579	6.48308	0.649803	0.116695	0.0116965	0.609796	7.79763e-08	7.79763e-08	1	0	0	1	1	0
AAAATAACT	1	4	9	38.4077	1496550106	150	383193178	36	4	0.0260365	0.104146	0.0104386	0.000937313	9.39474e-05	0.24	6.26316e-10	6.26316e-10	1	0	0	1	0	0
AAAATAAGT	22	112	9	38.4077	1496550106	150	383193178	1008	5.09091	0.572803	2.91609	0.292281	0.0262448	0.00263053	0.305455	1.75368e-08	1.75368e-08	1	0	0	1	0	0
AAAATAATAC	4	16	10	38.4077	1496550106	150	383193178	160	4	0.104146	0.416584	0.0417544	0.00416584	0.000417544	0.266667	2.78363e-09	2.78363e-09	1	0	0	1	0	0
AAAATAATTTT	3	12	11	38.4077	1496550106	150	383193178	132	4	0.0781094	0.312438	0.0313158	0.00343682	0.000344474	0.293333	2.29649e-09	2.29649e-09	1	0	0	1	0	0
AAAATAC	24	106	7	38.4077	1496550106	150	383193178	742	4.41667	0.624875	2.75987	0.276623	0.0193191	0.00193636	0.206111	1.29091e-08	1.29091e-08	1	0	0	1	0	0
AAAATACT	186	883	8	38.4077	1496550106	150	383193178	7064	4.74731	4.84278	22.9902	2.30432	0.183922	0.0184346	0.25319	1.22897e-07	1.22897e-07	1	0	0	1	0	0
AAAATAG	34	171	7	38.4077	1496550106	150	383193178	1197	5.02941	0.88524	4.45224	0.44625	0.0311657	0.00312375	0.234706	2.0825e-08	2.0825e-08	1	0	0	1	0	0
AAAATAGAT	177	1591	9	38.4077	1496550106	150	383193178	14319	8.9887	4.60846	41.424	4.15195	0.372816	0.0373676	0.539322	2.49117e-07	2.49117e-07	1	0	0	1	1	0
AAAATAGCCG	2	8	10	38.4077	1496550106	150	383193178	80	4	0.052073	0.208292	0.0208772	0.00208292	0.000208772	0.266667	1.39181e-09	1.39181e-09	1	0	0	1	0	0
AAAATAGGGGAAAGGGG	2	8	17	38.4077	1496550106	150	383193178	136	4	0.052073	0.208292	0.0208772	0.00354096	0.000354912	0.453333	2.36608e-09	2.36608e-09	1	0	0	1	0	0
AAAATAGTGTT	5	20	11	38.4077	1496550106	150	383193178	220	4	0.130182	0.52073	0.052193	0.00572803	0.000574123	0.293333	3.82749e-09	3.82749e-09	1	0	0	1	0	0
AAAATAGTTAAATTTACATG	1	4	20	38.4077	1496550106	150	383193178	80	4	0.0260365	0.104146	0.0104386	0.00208292	0.000208772	0.533333	1.39181e-09	1.39181e-09	1	0	0	1	1	0
AAAATAT	53	320	7	38.4077	1496550106	150	383193178	2240	6.03774	1.37993	8.33167	0.835088	0.0583217	0.00584562	0.281761	3.89708e-08	3.89708e-08	1	0	0	1	0	0
AAAATATAAAT	5	21	11	38.4077	1496550106	150	383193178	231	4.2	0.130182	0.546766	0.0548026	0.00601443	0.000602829	0.308	4.01886e-09	4.01886e-09	1	0	0	1	0	0
AAAATATAAATTTTAAC	14	56	17	38.4077	1496550106	150	383193178	952	4	0.364511	1.45804	0.14614	0.0247867	0.00248439	0.453333	1.65626e-08	1.65626e-08	1	0	0	1	0	0
AAAATATGAAT	6	68	11	38.4077	1496550106	150	383193178	748	11.3333	0.156219	1.77048	0.177456	0.0194753	0.00195202	0.831111	1.30135e-08	1.30135e-08	1	0	0	1	1	0
AAAATATGT	17	75	9	38.4077	1496550106	150	383193178	675	4.41176	0.44262	1.95274	0.195724	0.0175746	0.00176151	0.264706	1.17434e-08	1.17434e-08	1	0	0	1	0	0
AAAATATTTCC	11	52	11	38.4077	1496550106	150	383193178	572	4.72727	0.286401	1.3539	0.135702	0.0148929	0.00149272	0.346667	9.95146e-09	9.95146e-09	1	0	0	1	0	0
AAAATC	11	44	6	38.4077	1496550106	150	383193178	264	4	0.286401	1.14561	0.114825	0.00687363	0.000688948	0.16	4.59298e-09	4.59298e-09	1	0	0	1	0	0
AAAATCAACT	1	4	10	38.4077	1496550106	150	383193178	40	4	0.0260365	0.104146	0.0104386	0.00104146	0.000104386	0.266667	6.95907e-10	6.95907e-10	1	0	0	1	0	0
AAAATCAAT	136	729	9	38.4077	1496550106	150	383193178	6561	5.36029	3.54096	18.9806	1.90243	0.170825	0.0171219	0.321618	1.14146e-07	1.14146e-07	1	0	0	1	0	0
AAAATCC	3	12	7	38.4077	1496550106	150	383193178	84	4	0.0781094	0.312438	0.0313158	0.00218706	0.000219211	0.186667	1.4614e-09	1.4614e-09	1	0	0	1	0	0
AAAATCG	11	54	7	38.4077	1496550106	150	383193178	378	4.90909	0.286401	1.40597	0.140921	0.00984179	0.000986448	0.229091	6.57632e-09	6.57632e-09	1	0	0	1	0	0
AAAATCT	14	113	7	38.4077	1496550106	150	383193178	791	8.07143	0.364511	2.94212	0.29489	0.0205949	0.00206423	0.376667	1.37616e-08	1.37616e-08	1	0	0	1	0	0
AAAATCTTAAC	10	43	11	38.4077	1496550106	150	383193178	473	4.3	0.260365	1.11957	0.112215	0.0123153	0.00123436	0.315333	8.2291e-09	8.2291e-09	1	0	0	1	0	0
AAAATCTTTC	10	42	10	38.4077	1496550106	150	383193178	420	4.2	0.260365	1.09353	0.109605	0.0109353	0.00109605	0.28	7.30702e-09	7.30702e-09	1	0	0	1	0	0
AAAATG	137	583	6	38.4077	1496550106	150	383193178	3498	4.25547	3.567	15.1793	1.52143	0.0910756	0.00912855	0.170219	6.0857e-08	6.0857e-08	1	0	0	1	0	0
AAAATGAAAT	116	480	10	38.4077	1496550106	150	383193178	4800	4.13793	3.02023	12.4975	1.25263	0.124975	0.0125263	0.275862	8.35088e-08	8.35088e-08	1	0	0	1	0	0
AAAATGAAATG	242	2348	11	38.4077	1496550106	150	383193178	25828	9.70248	6.30083	61.1337	6.12746	0.67247	0.067402	0.711515	4.49347e-07	4.49347e-07	1	0	0	1	1	0
AAAATGAAG	6	92	9	38.4077	1496550106	150	383193178	828	15.3333	0.156219	2.39536	0.240088	0.0215582	0.00216079	0.92	1.44053e-08	1.44053e-08	1	0	0	1	1	0
AAAATGAAT	646	6841	9	38.4077	1496550106	150	383193178	61569	10.5898	16.8196	178.116	17.8526	1.60304	0.160674	0.635387	1.07116e-06	1.07116e-06	1	0	0	1	1	0
AAAATGAATTT	1	4	11	38.4077	1496550106	150	383193178	44	4	0.0260365	0.104146	0.0104386	0.00114561	0.000114825	0.293333	7.65497e-10	7.65497e-10	1	0	0	1	0	0
AAAATGAGT	8	71	9	38.4077	1496550106	150	383193178	639	8.875	0.208292	1.84859	0.185285	0.0166373	0.00166757	0.5325	1.11171e-08	1.11171e-08	1	0	0	1	1	0
AAAATGATGAATTTTGAAAT	7	37	20	38.4077	1496550106	150	383193178	740	5.28571	0.182255	0.96335	0.096557	0.019267	0.00193114	0.704762	1.28743e-08	1.28743e-08	1	0	0	1	1	0
AAAATGC	18	72	7	38.4077	1496550106	150	383193178	504	4	0.468657	1.87463	0.187895	0.0131224	0.00131526	0.186667	8.76842e-09	8.76842e-09	1	0	0	1	0	0
AAAATGG	27	108	7	38.4077	1496550106	150	383193178	756	4	0.702985	2.81194	0.281842	0.0196836	0.0019729	0.186667	1.31526e-08	1.31526e-08	1	0	0	1	0	0
AAAATGGAAAT	43	190	11	38.4077	1496550106	150	383193178	2090	4.4186	1.11957	4.94693	0.495833	0.0544162	0.00545417	0.324031	3.63611e-08	3.63611e-08	1	0	0	1	0	0
AAAATGGAAT	57	356	10	38.4077	1496550106	150	383193178	3560	6.24561	1.48408	9.26899	0.929035	0.0926899	0.00929035	0.416374	6.19357e-08	6.19357e-08	1	0	0	1	0	0
AAAATGGAT	2	14	9	38.4077	1496550106	150	383193178	126	7	0.052073	0.364511	0.0365351	0.0032806	0.000328816	0.42	2.19211e-09	2.19211e-09	1	0	0	1	0	0
AAAATGT	115	796	7	38.4077	1496550106	150	383193178	5572	6.92174	2.99419	20.725	2.07728	0.145075	0.014541	0.323014	9.69398e-08	9.69398e-08	1	0	0	1	0	0
AAAATGTGACTTGCTG	26	105	16	38.4077	1496550106	150	383193178	1680	4.03846	0.676948	2.73383	0.274013	0.0437413	0.00438421	0.430769	2.92281e-08	2.92281e-08	1	0	0	1	0	0
AAAATT	1082	7302	6	38.4077	1496550106	150	383193178	43812	6.74861	28.1715	190.118	19.0557	1.14071	0.114334	0.269945	7.62227e-07	7.62227e-07	1	0	0	1	0	0
AAAATTAAACAATTTAGTTG	28	134	20	38.4077	1496550106	150	383193178	2680	4.78571	0.729021	3.48889	0.349693	0.0697778	0.00699386	0.638095	4.66257e-08	4.66257e-08	1	0	0	1	1	0
AAAATTAAATT	50	279	11	38.4077	1496550106	150	383193178	3069	5.58	1.30182	7.26418	0.728092	0.079906	0.00800902	0.4092	5.33934e-08	5.33934e-08	1	0	0	1	0	0
AAAATTAAC	12	64	9	38.4077	1496550106	150	383193178	576	5.33333	0.312438	1.66633	0.167018	0.014997	0.00150316	0.32	1.00211e-08	1.00211e-08	1	0	0	1	0	0
AAAATTAAT	51	287	9	38.4077	1496550106	150	383193178	2583	5.62745	1.32786	7.47247	0.748969	0.0672522	0.00674073	0.337647	4.49382e-08	4.49382e-08	1	0	0	1	0	0
AAAATTACAT	46	219	10	38.4077	1496550106	150	383193178	2190	4.76087	1.19768	5.70199	0.571513	0.0570199	0.00571513	0.317391	3.81009e-08	3.81009e-08	1	0	0	1	0	0
AAAATTACATT	15	90	11	38.4077	1496550106	150	383193178	990	6	0.390547	2.34328	0.234868	0.0257761	0.00258355	0.44	1.72237e-08	1.72237e-08	1	0	0	1	0	0
AAAATTAGAT	2	8	10	38.4077	1496550106	150	383193178	80	4	0.052073	0.208292	0.0208772	0.00208292	0.000208772	0.266667	1.39181e-09	1.39181e-09	1	0	0	1	0	0
AAAATTCAGAAT	6	24	12	38.4077	1496550106	150	383193178	288	4	0.156219	0.624875	0.0626316	0.00749851	0.000751579	0.32	5.01053e-09	5.01053e-09	1	0	0	1	0	0
AAAATTCAGAGAATTCTT	5	22	18	38.4077	1496550106	150	383193178	396	4.4	0.130182	0.572803	0.0574123	0.0103104	0.00103342	0.528	6.88948e-09	6.88948e-09	1	0	0	1	1	0
AAAATTCAGAGAATTTAG	3	14	18	38.4077	1496550106	150	383193178	252	4.66667	0.0781094	0.364511	0.0365351	0.00656119	0.000657632	0.56	4.38421e-09	4.38421e-09	1	0	0	1	1	0
AAAATTCATATAATTGGTTG	2	8	20	38.4077	1496550106	150	383193178	160	4	0.052073	0.208292	0.0208772	0.00416584	0.000417544	0.533333	2.78363e-09	2.78363e-09	1	0	0	1	1	0
AAAATTCTACTAATTGGTTG	3	12	20	38.4077	1496550106	150	383193178	240	4	0.0781094	0.312438	0.0313158	0.00624875	0.000626316	0.533333	4.17544e-09	4.17544e-09	1	0	0	1	1	0
AAAATTCTAGGAATTTAC	42	184	18	38.4077	1496550106	150	383193178	3312	4.38095	1.09353	4.79071	0.480176	0.0862328	0.00864316	0.525714	5.76211e-08	5.76211e-08	1	0	0	1	1	0
AAAATTCTTGAATTATTAG	28	143	19	38.4077	1496550106	150	383193178	2717	5.10714	0.729021	3.72322	0.37318	0.0707411	0.00709042	0.646905	4.72695e-08	4.72695e-08	1	0	0	1	1	0
AAAATTCTTTAAACG	5	20	15	38.4077	1496550106	150	383193178	300	4	0.130182	0.52073	0.052193	0.00781094	0.000782895	0.4	5.2193e-09	5.2193e-09	1	0	0	1	0	0
AAAATTCTTTGAATTTAC	2	10	18	38.4077	1496550106	150	383193178	180	5	0.052073	0.260365	0.0260965	0.00468657	0.000469737	0.6	3.13158e-09	3.13158e-09	1	0	0	1	1	0
AAAATTG	4	20	7	38.4077	1496550106	150	383193178	140	5	0.104146	0.52073	0.052193	0.00364511	0.000365351	0.233333	2.43567e-09	2.43567e-09	1	0	0	1	0	0
AAAATTGGT	13	53	9	38.4077	1496550106	150	383193178	477	4.07692	0.338474	1.37993	0.138311	0.0124194	0.0012448	0.244615	8.29869e-09	8.29869e-09	1	0	0	1	0	0
AAAATTGTACCTTG	32	160	14	38.4077	1496550106	150	383193178	2240	5	0.833167	4.16584	0.417544	0.0583217	0.00584562	0.466667	3.89708e-08	3.89708e-08	1	0	0	1	0	0
AAAATTT	183	1586	7	38.4077	1496550106	150	383193178	11102	8.66667	4.76468	41.2939	4.1389	0.289057	0.0289723	0.404444	1.93149e-07	1.93149e-07	1	0	0	1	0	0
AAAATTTGATAAATTTATT	3	14	19	38.4077	1496550106	150	383193178	266	4.66667	0.0781094	0.364511	0.0365351	0.0069257	0.000694167	0.591111	4.62778e-09	4.62778e-09	1	0	0	1	1	0
AAAATTTGCGG	4	16	11	38.4077	1496550106	150	383193178	176	4	0.104146	0.416584	0.0417544	0.00458242	0.000459298	0.293333	3.06199e-09	3.06199e-09	1	0	0	1	0	0
AAAATTTGGTCC	3	12	12	38.4077	1496550106	150	383193178	144	4	0.0781094	0.312438	0.0313158	0.00374925	0.00037579	0.32	2.50526e-09	2.50526e-09	1	0	0	1	0	0
AAAATTTTGAC	11	44	11	38.4077	1496550106	150	383193178	484	4	0.286401	1.14561	0.114825	0.0126017	0.00126307	0.293333	8.42047e-09	8.42047e-09	1	0	0	1	0	0
AAAC	94	591	4	38.4077	1496550106	150	383193178	2364	6.28723	2.44743	15.3876	1.5423	0.0615502	0.00616921	0.16766	4.11281e-08	4.11281e-08	1	0	0	0	0	0
AAACAAATG	34	208	9	38.4077	1496550106	150	383193178	1872	6.11765	0.88524	5.41559	0.542807	0.0487403	0.00488526	0.367059	3.25684e-08	3.25684e-08	1	0	0	1	0	0
AAACAAC	437	6251	7	38.4077	1496550106	150	383193178	43757	14.3043	11.3779	162.754	16.3129	1.13928	0.11419	0.667536	7.6127e-07	7.6127e-07	1	0	0	1	1	0
AAACAAG	27	325	7	38.4077	1496550106	150	383193178	2275	12.037	0.702985	8.46186	0.848136	0.059233	0.00593695	0.561728	3.95797e-08	3.95797e-08	1	0	0	1	1	0
AAACAAGTG	19	127	9	38.4077	1496550106	150	383193178	1143	6.68421	0.494693	3.30663	0.331426	0.0297597	0.00298283	0.401053	1.98855e-08	1.98855e-08	1	0	0	1	0	0
AAACAAT	551	7797	7	38.4077	1496550106	150	383193178	54579	14.1506	14.3461	203.006	20.3474	1.42104	0.142432	0.660363	9.49547e-07	9.49547e-07	1	0	0	1	1	0
AAACAATAAG	12	48	10	38.4077	1496550106	150	383193178	480	4	0.312438	1.24975	0.125263	0.0124975	0.00125263	0.266667	8.35088e-09	8.35088e-09	1	0	0	1	0	0
AAACAATTTAGTTGAATT	5	22	18	38.4077	1496550106	150	383193178	396	4.4	0.130182	0.572803	0.0574123	0.0103104	0.00103342	0.528	6.88948e-09	6.88948e-09	1	0	0	1	1	0
AAACAC	52	590	6	38.4077	1496550106	150	383193178	3540	11.3462	1.3539	15.3615	1.53969	0.0921691	0.00923816	0.453846	6.15877e-08	6.15877e-08	1	0	0	1	0	0
AAACACC	23	92	7	38.4077	1496550106	150	383193178	644	4	0.598839	2.39536	0.240088	0.0167675	0.00168061	0.186667	1.12041e-08	1.12041e-08	1	0	0	1	0	0
AAACAG	141	1021	6	38.4077	1496550106	150	383193178	6126	7.24113	3.67114	26.5832	2.66445	0.159499	0.0159867	0.289645	1.06578e-07	1.06578e-07	1	0	0	1	0	0
AAACAGAAT	15	103	9	38.4077	1496550106	150	383193178	927	6.86667	0.390547	2.68176	0.268794	0.0241358	0.00241915	0.412	1.61276e-08	1.61276e-08	1	0	0	1	0	0
AAACAGC	8	86	7	38.4077	1496550106	150	383193178	602	10.75	0.208292	2.23914	0.22443	0.015674	0.00157101	0.501667	1.04734e-08	1.04734e-08	1	0	0	1	1	0
AAACAGT	33	249	7	38.4077	1496550106	150	383193178	1743	7.54545	0.859204	6.48308	0.649803	0.0453816	0.00454862	0.352121	3.03241e-08	3.03241e-08	1	0	0	1	0	0
AAACAT	40	174	6	38.4077	1496550106	150	383193178	1044	4.35	1.04146	4.53035	0.454079	0.0271821	0.00272447	0.174	1.81632e-08	1.81632e-08	1	0	0	1	0	0
AAACATAACAC	1	4	11	38.4077	1496550106	150	383193178	44	4	0.0260365	0.104146	0.0104386	0.00114561	0.000114825	0.293333	7.65497e-10	7.65497e-10	1	0	0	1	0	0
AAACATAACAT	332	2713	11	38.4077	1496550106	150	383193178	29843	8.17169	8.64411	70.637	7.07998	0.777007	0.0778798	0.599257	5.19199e-07	5.19199e-07	1	0	0	1	1	0
AAACATAG	30	141	8	38.4077	1496550106	150	383193178	1128	4.7	0.781094	3.67114	0.367961	0.0293691	0.00294368	0.250667	1.96246e-08	1.96246e-08	1	0	0	1	0	0
AAACATC	8	32	7	38.4077	1496550106	150	383193178	224	4	0.208292	0.833167	0.0835088	0.00583217	0.000584562	0.186667	3.89708e-09	3.89708e-09	1	0	0	1	0	0
AAACATCCTCTGG	11	44	13	38.4077	1496550106	150	383193178	572	4	0.286401	1.14561	0.114825	0.0148929	0.00149272	0.346667	9.95146e-09	9.95146e-09	1	0	0	1	0	0
AAACATGACC	4	16	10	38.4077	1496550106	150	383193178	160	4	0.104146	0.416584	0.0417544	0.00416584	0.000417544	0.266667	2.78363e-09	2.78363e-09	1	0	0	1	0	0
AAACATT	4	20	7	38.4077	1496550106	150	383193178	140	5	0.104146	0.52073	0.052193	0.00364511	0.000365351	0.233333	2.43567e-09	2.43567e-09	1	0	0	1	0	0
AAACATTGT	21	88	9	38.4077	1496550106	150	383193178	792	4.19048	0.546766	2.29121	0.229649	0.0206209	0.00206684	0.251429	1.3779e-08	1.3779e-08	1	0	0	1	0	0
AAACATTTGGT	10	41	11	38.4077	1496550106	150	383193178	451	4.1	0.260365	1.0675	0.106996	0.0117425	0.00117695	0.300667	7.84635e-09	7.84635e-09	1	0	0	1	0	0
AAACC	24	135	5	38.4077	1496550106	150	383193178	675	5.625	0.624875	3.51492	0.352303	0.0175746	0.00176151	0.1875	1.17434e-08	1.17434e-08	1	0	0	1	0	0
AAACCAC	11	51	7	38.4077	1496550106	150	383193178	357	4.63636	0.286401	1.32786	0.133092	0.00929502	0.000931645	0.216364	6.21097e-09	6.21097e-09	1	0	0	1	0	0
AAACCAT	23	204	7	38.4077	1496550106	150	383193178	1428	8.86957	0.598839	5.31144	0.532369	0.0371801	0.00372658	0.413913	2.48439e-08	2.48439e-08	1	0	0	1	0	0
AAACCC	1	5	6	38.4077	1496550106	150	383193178	30	5	0.0260365	0.130182	0.0130482	0.000781094	7.82895e-05	0.2	5.2193e-10	5.2193e-10	1	0	0	1	0	0
AAACCCC	1	4	7	38.4077	1496550106	150	383193178	28	4	0.0260365	0.104146	0.0104386	0.000729021	7.30702e-05	0.186667	4.87135e-10	4.87135e-10	1	0	0	1	0	0
AAACCCT	8	94	7	38.4077	1496550106	150	383193178	658	11.75	0.208292	2.44743	0.245307	0.017132	0.00171715	0.548333	1.14477e-08	1.14477e-08	1	0	0	1	1	0
AAACCCTCT	1	4	9	38.4077	1496550106	150	383193178	36	4	0.0260365	0.104146	0.0104386	0.000937313	9.39474e-05	0.24	6.26316e-10	6.26316e-10	1	0	0	1	0	0
AAACCG	14	68	6	38.4077	1496550106	150	383193178	408	4.85714	0.364511	1.77048	0.177456	0.0106229	0.00106474	0.194286	7.09825e-09	7.09825e-09	1	0	0	1	0	0
AAACCGAAG	10	49	9	38.4077	1496550106	150	383193178	441	4.9	0.260365	1.27579	0.127873	0.0114821	0.00115086	0.294	7.67237e-09	7.67237e-09	1	0	0	1	0	0
AAACCT	56	433	6	38.4077	1496550106	150	383193178	2598	7.73214	1.45804	11.2738	1.12998	0.0676428	0.00677987	0.309286	4.51991e-08	4.51991e-08	1	0	0	1	0	0
AAACCTC	8	32	7	38.4077	1496550106	150	383193178	224	4	0.208292	0.833167	0.0835088	0.00583217	0.000584562	0.186667	3.89708e-09	3.89708e-09	1	0	0	1	0	0
AAACCTT	11	44	7	38.4077	1496550106	150	383193178	308	4	0.286401	1.14561	0.114825	0.00801924	0.000803772	0.186667	5.35848e-09	5.35848e-09	1	0	0	1	0	0
AAACG	29	338	5	38.4077	1496550106	150	383193178	1690	11.6552	0.755058	8.80033	0.882062	0.0440016	0.00441031	0.388506	2.94021e-08	2.94021e-08	1	0	0	1	0	0
AAACGAAC	7	32	8	38.4077	1496550106	150	383193178	256	4.57143	0.182255	0.833167	0.0835088	0.00666534	0.00066807	0.24381	4.4538e-09	4.4538e-09	1	0	0	1	0	0
AAACGAAGTG	6	35	10	38.4077	1496550106	150	383193178	350	5.83333	0.156219	0.911277	0.0913377	0.00911277	0.000913377	0.388889	6.08918e-09	6.08918e-09	1	0	0	1	0	0
AAACGAATG	41	233	9	38.4077	1496550106	150	383193178	2097	5.68293	1.0675	6.0665	0.608048	0.0545985	0.00547244	0.340976	3.64829e-08	3.64829e-08	1	0	0	1	0	0
AAACGAC	12	148	7	38.4077	1496550106	150	383193178	1036	12.3333	0.312438	3.8534	0.386228	0.0269738	0.0027036	0.575556	1.8024e-08	1.8024e-08	1	0	0	1	1	0
AAACGC	10	40	6	38.4077	1496550106	150	383193178	240	4	0.260365	1.04146	0.104386	0.00624875	0.000626316	0.16	4.17544e-09	4.17544e-09	1	0	0	1	0	0
AAACGGAAGAG	9	51	11	38.4077	1496550106	150	383193178	561	5.66667	0.234328	1.32786	0.133092	0.0146065	0.00146401	0.415556	9.76009e-09	9.76009e-09	1	0	0	1	0	0
AAACGT	8	36	6	38.4077	1496550106	150	383193178	216	4.5	0.208292	0.937313	0.0939474	0.00562388	0.000563684	0.18	3.7579e-09	3.7579e-09	1	0	0	1	0	0
AAACT	780	8612	5	38.4077	1496550106	150	383193178	43060	11.041	20.3085	224.226	22.4743	1.12113	0.112372	0.368034	7.49143e-07	7.49143e-07	1	0	0	1	0	0
AAACTAAC	64	449	8	38.4077	1496550106	150	383193178	3592	7.01562	1.66633	11.6904	1.17173	0.093523	0.00937386	0.374167	6.24924e-08	6.24924e-08	1	0	0	1	0	0
AAACTAACT	713	8135	9	38.4077	1496550106	150	383193178	73215	11.4095	18.564	211.807	21.2295	1.90626	0.191066	0.684572	1.27377e-06	1.27377e-06	1	0	0	1	1	0
AAACTAAT	58	256	8	38.4077	1496550106	150	383193178	2048	4.41379	1.51012	6.66534	0.66807	0.0533227	0.00534456	0.235402	3.56304e-08	3.56304e-08	1	0	0	1	0	0
AAACTAATG	12	61	9	38.4077	1496550106	150	383193178	549	5.08333	0.312438	1.58823	0.159189	0.014294	0.0014327	0.305	9.55132e-09	9.55132e-09	1	0	0	1	0	0
AAACTAATT	2	16	9	38.4077	1496550106	150	383193178	144	8	0.052073	0.416584	0.0417544	0.00374925	0.00037579	0.48	2.50526e-09	2.50526e-09	1	0	0	1	0	0
AAACTAC	16	129	7	38.4077	1496550106	150	383193178	903	8.0625	0.416584	3.35871	0.336645	0.0235109	0.00235651	0.37625	1.57101e-08	1.57101e-08	1	0	0	1	0	0
AAACTACATATAT	30	129	13	38.4077	1496550106	150	383193178	1677	4.3	0.781094	3.35871	0.336645	0.0436632	0.00437638	0.372667	2.91759e-08	2.91759e-08	1	0	0	1	0	0
AAACTAGACCT	19	76	11	38.4077	1496550106	150	383193178	836	4	0.494693	1.97877	0.198333	0.0217665	0.00218167	0.293333	1.45444e-08	1.45444e-08	1	0	0	1	0	0
AAACTAGCT	8	43	9	38.4077	1496550106	150	383193178	387	5.375	0.208292	1.11957	0.112215	0.0100761	0.00100993	0.3225	6.7329e-09	6.7329e-09	1	0	0	1	0	0
AAACTAT	212	2695	7	38.4077	1496550106	150	383193178	18865	12.7123	5.51973	70.1683	7.03301	0.491178	0.049231	0.593239	3.28207e-07	3.28207e-07	1	0	0	1	1	0
AAACTATT	72	427	8	38.4077	1496550106	150	383193178	3416	5.93056	1.87463	11.1176	1.11432	0.0889406	0.00891456	0.316296	5.94304e-08	5.94304e-08	1	0	0	1	0	0
AAACTC	4	28	6	38.4077	1496550106	150	383193178	168	7	0.104146	0.729021	0.0730702	0.00437413	0.000438421	0.28	2.92281e-09	2.92281e-09	1	0	0	1	0	0
AAACTCC	35	376	7	38.4077	1496550106	150	383193178	2632	10.7429	0.911277	9.78972	0.981228	0.068528	0.0068686	0.501333	4.57907e-08	4.57907e-08	1	0	0	1	1	0
AAACTCT	164	1384	7	38.4077	1496550106	150	383193178	9688	8.43902	4.26998	36.0345	3.61176	0.252241	0.0252823	0.393821	1.68549e-07	1.68549e-07	1	0	0	1	0	0
AAACTCTTACCCAT	47	196	14	38.4077	1496550106	150	383193178	2744	4.17021	1.22371	5.10315	0.511491	0.0714441	0.00716088	0.38922	4.77392e-08	4.77392e-08	1	0	0	1	0	0
AAACTG	40	163	6	38.4077	1496550106	150	383193178	978	4.075	1.04146	4.24395	0.425373	0.0254637	0.00255224	0.163	1.70149e-08	1.70149e-08	1	0	0	1	0	0
AAACTGC	6	24	7	38.4077	1496550106	150	383193178	168	4	0.156219	0.624875	0.0626316	0.00437413	0.000438421	0.186667	2.92281e-09	2.92281e-09	1	0	0	1	0	0
AAACTGT	11	44	7	38.4077	1496550106	150	383193178	308	4	0.286401	1.14561	0.114825	0.00801924	0.000803772	0.186667	5.35848e-09	5.35848e-09	1	0	0	1	0	0
AAACTGTCAGTAC	27	128	13	38.4077	1496550106	150	383193178	1664	4.74074	0.702985	3.33267	0.334035	0.0433247	0.00434246	0.410864	2.89497e-08	2.89497e-08	1	0	0	1	0	0
AAACTT	51	210	6	38.4077	1496550106	150	383193178	1260	4.11765	1.32786	5.46766	0.548026	0.032806	0.00328816	0.164706	2.19211e-08	2.19211e-08	1	0	0	1	0	0
AAACTTAACT	30	332	10	38.4077	1496550106	150	383193178	3320	11.0667	0.781094	8.64411	0.866404	0.0864411	0.00866404	0.737778	5.77602e-08	5.77602e-08	1	0	0	1	1	0
AAACTTAT	6	24	8	38.4077	1496550106	150	383193178	192	4	0.156219	0.624875	0.0626316	0.004999	0.000501053	0.213333	3.34035e-09	3.34035e-09	1	0	0	1	0	0
AAACTTGCATC	212	996	11	38.4077	1496550106	150	383193178	10956	4.69811	5.51973	25.9323	2.59921	0.285256	0.0285913	0.344528	1.90609e-07	1.90609e-07	1	0	0	1	0	0
AAACTTT	16	72	7	38.4077	1496550106	150	383193178	504	4.5	0.416584	1.87463	0.187895	0.0131224	0.00131526	0.21	8.76842e-09	8.76842e-09	1	0	0	1	0	0
AAAG	476	3021	4	38.4077	1496550106	150	383193178	12084	6.34664	12.3934	78.6562	7.88375	0.314625	0.031535	0.169244	2.10233e-07	2.10233e-07	1	0	0	0	0	0
AAAGAAAT	167	2140	8	38.4077	1496550106	150	383193178	17120	12.8144	4.34809	55.7181	5.58465	0.445745	0.0446772	0.683433	2.97848e-07	2.97848e-07	1	0	0	1	1	0
AAAGAAATC	21	86	9	38.4077	1496550106	150	383193178	774	4.09524	0.546766	2.23914	0.22443	0.0201522	0.00201987	0.245714	1.34658e-08	1.34658e-08	1	0	0	1	0	0
AAAGAAATG	3	34	9	38.4077	1496550106	150	383193178	306	11.3333	0.0781094	0.88524	0.0887281	0.00796716	0.000798553	0.68	5.32369e-09	5.32369e-09	1	0	0	1	1	0
AAAGAAG	54	575	7	38.4077	1496550106	150	383193178	4025	10.6481	1.40597	14.971	1.50055	0.104797	0.0105038	0.496914	7.00256e-08	7.00256e-08	1	0	0	1	0	0
AAAGAAGG	134	914	8	38.4077	1496550106	150	383193178	7312	6.8209	3.48889	23.7973	2.38522	0.190379	0.0190818	0.363781	1.27212e-07	1.27212e-07	1	0	0	1	0	0
AAAGAAGT	100	1056	8	38.4077	1496550106	150	383193178	8448	10.56	2.60365	27.4945	2.75579	0.219956	0.0220463	0.5632	1.46975e-07	1.46975e-07	1	0	0	1	1	0
AAAGAAGTATGAGTGCAT	22	89	18	38.4077	1496550106	150	383193178	1602	4.04545	0.572803	2.31725	0.232259	0.0417104	0.00418066	0.485455	2.78711e-08	2.78711e-08	1	0	0	1	0	0
AAAGAAT	10	67	7	38.4077	1496550106	150	383193178	469	6.7	0.260365	1.74444	0.174847	0.0122111	0.00122393	0.312667	8.15951e-09	8.15951e-09	1	0	0	1	0	0
AAAGAATAATG	5	20	11	38.4077	1496550106	150	383193178	220	4	0.130182	0.52073	0.052193	0.00572803	0.000574123	0.293333	3.82749e-09	3.82749e-09	1	0	0	1	0	0
AAAGAATTTAAATAATTCT	7	31	19	38.4077	1496550106	150	383193178	589	4.42857	0.182255	0.807131	0.0808991	0.0153355	0.00153708	0.560952	1.02472e-08	1.02472e-08	1	0	0	1	1	0
AAAGAC	139	2242	6	38.4077	1496550106	150	383193178	13452	16.1295	3.61907	58.3738	5.85083	0.350243	0.035105	0.64518	2.34033e-07	2.34033e-07	1	0	0	1	1	0
AAAGACAACGACAC	121	822	14	38.4077	1496550106	150	383193178	11508	6.79339	3.15041	21.402	2.14513	0.299628	0.0300318	0.63405	2.00212e-07	2.00212e-07	1	0	0	1	1	0
AAAGACAACGAGAC	1	4	14	38.4077	1496550106	150	383193178	56	4	0.0260365	0.104146	0.0104386	0.00145804	0.00014614	0.373333	9.74269e-10	9.74269e-10	1	0	0	1	0	0
AAAGACAACGGCAC	11	61	14	38.4077	1496550106	150	383193178	854	5.54545	0.286401	1.58823	0.159189	0.0222352	0.00222864	0.517576	1.48576e-08	1.48576e-08	1	0	0	1	1	0
AAAGACC	13	60	7	38.4077	1496550106	150	383193178	420	4.61538	0.338474	1.56219	0.156579	0.0109353	0.00109605	0.215385	7.30702e-09	7.30702e-09	1	0	0	1	0	0
AAAGACCAAG	1	4	10	38.4077	1496550106	150	383193178	40	4	0.0260365	0.104146	0.0104386	0.00104146	0.000104386	0.266667	6.95907e-10	6.95907e-10	1	0	0	1	0	0
AAAGACT	6	24	7	38.4077	1496550106	150	383193178	168	4	0.156219	0.624875	0.0626316	0.00437413	0.000438421	0.186667	2.92281e-09	2.92281e-09	1	0	0	1	0	0
AAAGACTGT	31	131	9	38.4077	1496550106	150	383193178	1179	4.22581	0.807131	3.41078	0.341864	0.030697	0.00307678	0.253548	2.05118e-08	2.05118e-08	1	0	0	1	0	0
AAAGAG	1414	21664	6	38.4077	1496550106	150	383193178	129984	15.3211	36.8156	564.054	56.5355	3.38433	0.339213	0.612843	2.26142e-06	2.26142e-06	1	0	0	1	1	0
AAAGAGAAT	4	20	9	38.4077	1496550106	150	383193178	180	5	0.104146	0.52073	0.052193	0.00468657	0.000469737	0.3	3.13158e-09	3.13158e-09	1	0	0	1	0	0
AAAGAGCAGAGAGAGGGAG	1	4	19	38.4077	1496550106	150	383193178	76	4	0.0260365	0.104146	0.0104386	0.00197877	0.000198333	0.506667	1.32222e-09	1.32222e-09	1	0	0	1	1	0
AAAGAGG	725	10475	7	38.4077	1496550106	150	383193178	73325	14.4483	18.8764	272.732	27.3361	1.90912	0.191353	0.674253	1.27568e-06	1.27568e-06	1	0	0	1	1	0
AAAGAGGGGC	4	18	10	38.4077	1496550106	150	383193178	180	4.5	0.104146	0.468657	0.0469737	0.00468657	0.000469737	0.3	3.13158e-09	3.13158e-09	1	0	0	1	0	0
AAAGAGT	119	1139	7	38.4077	1496550106	150	383193178	7973	9.57143	3.09834	29.6555	2.97239	0.207589	0.0208067	0.446667	1.38712e-07	1.38712e-07	1	0	0	1	0	0
AAAGAT	165	2166	6	38.4077	1496550106	150	383193178	12996	13.1273	4.29602	56.395	5.6525	0.33837	0.033915	0.525091	2.261e-07	2.261e-07	1	0	0	1	1	0
AAAGATAGATAGGTAG	8	34	16	38.4077	1496550106	150	383193178	544	4.25	0.208292	0.88524	0.0887281	0.0141638	0.00141965	0.453333	9.46433e-09	9.46433e-09	1	0	0	1	0	0
AAAGATAGGTAG	41	261	12	38.4077	1496550106	150	383193178	3132	6.36585	1.0675	6.79552	0.681119	0.0815462	0.00817342	0.509268	5.44895e-08	5.44895e-08	1	0	0	1	1	0
AAAGATATTTGGTGATGCC	2	10	19	38.4077	1496550106	150	383193178	190	5	0.052073	0.260365	0.0260965	0.00494693	0.000495833	0.633333	3.30556e-09	3.30556e-09	1	0	0	1	1	0
AAAGATG	39	288	7	38.4077	1496550106	150	383193178	2016	7.38462	1.01542	7.49851	0.751579	0.0524895	0.00526105	0.344615	3.50737e-08	3.50737e-08	1	0	0	1	0	0
AAAGATT	67	452	7	38.4077	1496550106	150	383193178	3164	6.74627	1.74444	11.7685	1.17956	0.0823794	0.00825693	0.314826	5.50462e-08	5.50462e-08	1	0	0	1	0	0
AAAGATTTCAGAATGTTC	4	16	18	38.4077	1496550106	150	383193178	288	4	0.104146	0.416584	0.0417544	0.00749851	0.000751579	0.48	5.01053e-09	5.01053e-09	1	0	0	1	0	0
AAAGATTTCGC	5	20	11	38.4077	1496550106	150	383193178	220	4	0.130182	0.52073	0.052193	0.00572803	0.000574123	0.293333	3.82749e-09	3.82749e-09	1	0	0	1	0	0
AAAGC	199	3288	5	38.4077	1496550106	150	383193178	16440	16.5226	5.18126	85.6079	8.58053	0.42804	0.0429026	0.550754	2.86018e-07	2.86018e-07	1	0	0	1	1	0
AAAGCAGT	10	40	8	38.4077	1496550106	150	383193178	320	4	0.260365	1.04146	0.104386	0.00833167	0.000835088	0.213333	5.56725e-09	5.56725e-09	1	0	0	1	0	0
AAAGCGTGAGC	20	91	11	38.4077	1496550106	150	383193178	1001	4.55	0.52073	2.36932	0.237478	0.0260625	0.00261226	0.333667	1.74151e-08	1.74151e-08	1	0	0	1	0	0
AAAGCT	17	68	6	38.4077	1496550106	150	383193178	408	4	0.44262	1.77048	0.177456	0.0106229	0.00106474	0.16	7.09825e-09	7.09825e-09	1	0	0	1	0	0
AAAGCTAAAT	1	4	10	38.4077	1496550106	150	383193178	40	4	0.0260365	0.104146	0.0104386	0.00104146	0.000104386	0.266667	6.95907e-10	6.95907e-10	1	0	0	1	0	0
AAAGG	58	508	5	38.4077	1496550106	150	383193178	2540	8.75862	1.51012	13.2265	1.3257	0.0661327	0.00662851	0.291954	4.41901e-08	4.41901e-08	1	0	0	1	0	0
AAAGGAAATG	26	139	10	38.4077	1496550106	150	383193178	1390	5.34615	0.676948	3.61907	0.362741	0.0361907	0.00362741	0.35641	2.41828e-08	2.41828e-08	1	0	0	1	0	0
AAAGGAATG	27	309	9	38.4077	1496550106	150	383193178	2781	11.4444	0.702985	8.04527	0.806382	0.0724074	0.00725744	0.686667	4.83829e-08	4.83829e-08	1	0	0	1	1	0
AAAGGAC	22	88	7	38.4077	1496550106	150	383193178	616	4	0.572803	2.29121	0.229649	0.0160385	0.00160754	0.186667	1.0717e-08	1.0717e-08	1	0	0	1	0	0
AAAGGAG	2	10	7	38.4077	1496550106	150	383193178	70	5	0.052073	0.260365	0.0260965	0.00182255	0.000182675	0.233333	1.21784e-09	1.21784e-09	1	0	0	1	0	0
AAAGGAGAGG	40	174	10	38.4077	1496550106	150	383193178	1740	4.35	1.04146	4.53035	0.454079	0.0453035	0.00454079	0.29	3.02719e-08	3.02719e-08	1	0	0	1	0	0
AAAGGAGTG	17	68	9	38.4077	1496550106	150	383193178	612	4	0.44262	1.77048	0.177456	0.0159343	0.00159711	0.24	1.06474e-08	1.06474e-08	1	0	0	1	0	0
AAAGGAT	411	4250	7	38.4077	1496550106	150	383193178	29750	10.3406	10.701	110.655	11.091	0.774585	0.0776371	0.482563	5.17581e-07	5.17581e-07	1	0	0	1	0	0
AAAGGATAAGGGAT	2	8	14	38.4077	1496550106	150	383193178	112	4	0.052073	0.208292	0.0208772	0.00291609	0.000292281	0.373333	1.94854e-09	1.94854e-09	1	0	0	1	0	0
AAAGGATGT	39	171	9	38.4077	1496550106	150	383193178	1539	4.38462	1.01542	4.45224	0.44625	0.0400701	0.00401625	0.263077	2.6775e-08	2.6775e-08	1	0	0	1	0	0
AAAGGC	11	79	6	38.4077	1496550106	150	383193178	474	7.18182	0.286401	2.05688	0.206162	0.0123413	0.00123697	0.287273	8.24649e-09	8.24649e-09	1	0	0	1	0	0
AAAGGG	397	4023	6	38.4077	1496550106	150	383193178	24138	10.1335	10.3365	104.745	10.4986	0.628469	0.0629917	0.40534	4.19945e-07	4.19945e-07	1	0	0	1	0	0
AAAGGGAGCGC	6	25	11	38.4077	1496550106	150	383193178	275	4.16667	0.156219	0.650912	0.0652412	0.00716003	0.000717654	0.305556	4.78436e-09	4.78436e-09	1	0	0	1	0	0
AAAGGGC	3	12	7	38.4077	1496550106	150	383193178	84	4	0.0781094	0.312438	0.0313158	0.00218706	0.000219211	0.186667	1.4614e-09	1.4614e-09	1	0	0	1	0	0
AAAGGGG	116	589	7	38.4077	1496550106	150	383193178	4123	5.07759	3.02023	15.3355	1.53708	0.107348	0.0107596	0.236954	7.17306e-08	7.17306e-08	1	0	0	1	0	0
AAAGGGGT	11	46	8	38.4077	1496550106	150	383193178	368	4.18182	0.286401	1.19768	0.120044	0.00958142	0.000960351	0.22303	6.40234e-09	6.40234e-09	1	0	0	1	0	0
AAAGGGGTGG	7	34	10	38.4077	1496550106	150	383193178	340	4.85714	0.182255	0.88524	0.0887281	0.0088524	0.000887281	0.32381	5.91521e-09	5.91521e-09	1	0	0	1	0	0
AAAGGGT	234	2224	7	38.4077	1496550106	150	383193178	15568	9.50427	6.09254	57.9051	5.80386	0.405336	0.040627	0.443533	2.70847e-07	2.70847e-07	1	0	0	1	0	0
AAAGGT	146	1008	6	38.4077	1496550106	150	383193178	6048	6.90411	3.80133	26.2448	2.63053	0.157469	0.0157832	0.276164	1.05221e-07	1.05221e-07	1	0	0	1	0	0
AAAGGTACC	15	83	9	38.4077	1496550106	150	383193178	747	5.53333	0.390547	2.16103	0.216601	0.0194492	0.00194941	0.332	1.29961e-08	1.29961e-08	1	0	0	1	0	0
AAAGGTC	7	28	7	38.4077	1496550106	150	383193178	196	4	0.182255	0.729021	0.0730702	0.00510315	0.000511491	0.186667	3.40994e-09	3.40994e-09	1	0	0	1	0	0
AAAGGTCAGTC	5	21	11	38.4077	1496550106	150	383193178	231	4.2	0.130182	0.546766	0.0548026	0.00601443	0.000602829	0.308	4.01886e-09	4.01886e-09	1	0	0	1	0	0
AAAGGTGGAAT	6	24	11	38.4077	1496550106	150	383193178	264	4	0.156219	0.624875	0.0626316	0.00687363	0.000688948	0.293333	4.59298e-09	4.59298e-09	1	0	0	1	0	0
AAAGGTT	24	340	7	38.4077	1496550106	150	383193178	2380	14.1667	0.624875	8.8524	0.887281	0.0619668	0.00621097	0.661111	4.14064e-08	4.14064e-08	1	0	0	1	1	0
AAAGT	753	15417	5	38.4077	1496550106	150	383193178	77085	20.4741	19.6055	401.404	40.233	2.00702	0.201165	0.68247	1.3411e-06	1.3411e-06	1	0	0	1	1	0
AAAGTAAAGTGT	91	463	12	38.4077	1496550106	150	383193178	5556	5.08791	2.36932	12.0549	1.20827	0.144659	0.0144992	0.407033	9.66614e-08	9.66614e-08	1	0	0	1	0	0
AAAGTAAAT	129	1204	9	38.4077	1496550106	150	383193178	10836	9.33333	3.35871	31.3479	3.14202	0.282131	0.0282782	0.56	1.88521e-07	1.88521e-07	1	0	0	1	1	0
AAAGTAAC	36	220	8	38.4077	1496550106	150	383193178	1760	6.11111	0.937313	5.72803	0.574123	0.0458242	0.00459298	0.325926	3.06199e-08	3.06199e-08	1	0	0	1	0	0
AAAGTAACGTCAAGCTAACGTT	7	32	22	38.4077	1496550106	150	383193178	704	4.57143	0.182255	0.833167	0.0835088	0.0183297	0.00183719	0.670476	1.2248e-08	1.2248e-08	1	0	0	1	1	0
AAAGTAACGTT	461	1969	11	38.4077	1496550106	150	383193178	21659	4.27115	12.0028	51.2658	5.1384	0.563924	0.0565224	0.313218	3.76816e-07	3.76816e-07	1	0	0	1	0	0
AAAGTAAGT	116	939	9	38.4077	1496550106	150	383193178	8451	8.09483	3.02023	24.4483	2.45046	0.220034	0.0220542	0.48569	1.47028e-07	1.47028e-07	1	0	0	1	0	0
AAAGTAAGTAAGT	63	362	13	38.4077	1496550106	150	383193178	4706	5.74603	1.6403	9.4252	0.944693	0.122528	0.012281	0.497989	8.18734e-08	8.18734e-08	1	0	0	1	0	0
AAAGTAATCTACTTGTAATCC	24	97	21	38.4077	1496550106	150	383193178	2037	4.04167	0.624875	2.52554	0.253136	0.0530363	0.00531586	0.565833	3.5439e-08	3.5439e-08	1	0	0	1	1	0
AAAGTAATGT	17	89	10	38.4077	1496550106	150	383193178	890	5.23529	0.44262	2.31725	0.232259	0.0231725	0.00232259	0.34902	1.54839e-08	1.54839e-08	1	0	0	1	0	0
AAAGTAATTT	5	20	10	38.4077	1496550106	150	383193178	200	4	0.130182	0.52073	0.052193	0.0052073	0.00052193	0.266667	3.47953e-09	3.47953e-09	1	0	0	1	0	0
AAAGTAC	5	29	7	38.4077	1496550106	150	383193178	203	5.8	0.130182	0.755058	0.0756798	0.00528541	0.000529759	0.270667	3.53173e-09	3.53173e-09	1	0	0	1	0	0
AAAGTAG	31	327	7	38.4077	1496550106	150	383193178	2289	10.5484	0.807131	8.51393	0.853355	0.0595975	0.00597349	0.492258	3.98233e-08	3.98233e-08	1	0	0	1	0	0
AAAGTAGCG	7	41	9	38.4077	1496550106	150	383193178	369	5.85714	0.182255	1.0675	0.106996	0.00960746	0.000962961	0.351429	6.41974e-09	6.41974e-09	1	0	0	1	0	0
AAAGTAT	4	16	7	38.4077	1496550106	150	383193178	112	4	0.104146	0.416584	0.0417544	0.00291609	0.000292281	0.186667	1.94854e-09	1.94854e-09	1	0	0	1	0	0
AAAGTATTACGT	32	136	12	38.4077	1496550106	150	383193178	1632	4.25	0.833167	3.54096	0.354912	0.0424915	0.00425895	0.34	2.8393e-08	2.8393e-08	1	0	0	1	0	0
AAAGTG	27	108	6	38.4077	1496550106	150	383193178	648	4	0.702985	2.81194	0.281842	0.0168716	0.00169105	0.16	1.12737e-08	1.12737e-08	1	0	0	1	0	0
AAAGTGAAT	77	710	9	38.4077	1496550106	150	383193178	6390	9.22078	2.00481	18.4859	1.85285	0.166373	0.0166757	0.553247	1.11171e-07	1.11171e-07	1	0	0	1	1	0
AAAGTGG	28	225	7	38.4077	1496550106	150	383193178	1575	8.03571	0.729021	5.85821	0.587171	0.0410075	0.0041102	0.375	2.74013e-08	2.74013e-08	1	0	0	1	0	0
AAAGTGGT	19	87	8	38.4077	1496550106	150	383193178	696	4.57895	0.494693	2.26517	0.22704	0.0181214	0.00181632	0.244211	1.21088e-08	1.21088e-08	1	0	0	1	0	0
AAAGTGT	321	2481	7	38.4077	1496550106	150	383193178	17367	7.72897	8.35771	64.5965	6.47454	0.452176	0.0453218	0.360685	3.02145e-07	3.02145e-07	1	0	0	1	0	0
AAAGTT	248	3490	6	38.4077	1496550106	150	383193178	20940	14.0726	6.45705	90.8673	9.10768	0.545204	0.0546461	0.562903	3.64307e-07	3.64307e-07	1	0	0	1	1	0
AAAGTTC	5	20	7	38.4077	1496550106	150	383193178	140	4	0.130182	0.52073	0.052193	0.00364511	0.000365351	0.186667	2.43567e-09	2.43567e-09	1	0	0	1	0	0
AAAGTTCATATTGAGC	1	4	16	38.4077	1496550106	150	383193178	64	4	0.0260365	0.104146	0.0104386	0.00166633	0.000167018	0.426667	1.11345e-09	1.11345e-09	1	0	0	1	0	0
AAAGTTCGC	6	24	9	38.4077	1496550106	150	383193178	216	4	0.156219	0.624875	0.0626316	0.00562388	0.000563684	0.24	3.7579e-09	3.7579e-09	1	0	0	1	0	0
AAAGTTG	9	45	7	38.4077	1496550106	150	383193178	315	5	0.234328	1.17164	0.117434	0.00820149	0.00082204	0.233333	5.48026e-09	5.48026e-09	1	0	0	1	0	0
AAAGTTGTGT	10	51	10	38.4077	1496550106	150	383193178	510	5.1	0.260365	1.32786	0.133092	0.0132786	0.00133092	0.34	8.87281e-09	8.87281e-09	1	0	0	1	0	0
AAAT	5012	32226	4	38.4077	1496550106	150	383193178	128904	6.42977	130.495	839.052	84.0986	3.35621	0.336394	0.17146	2.24263e-06	2.24263e-06	1	0	0	0	0	0
AAATAAATAAATAAATCT	10	40	18	38.4077	1496550106	150	383193178	720	4	0.260365	1.04146	0.104386	0.0187463	0.00187895	0.48	1.25263e-08	1.25263e-08	1	0	0	1	0	0
AAATAAATC	29	147	9	38.4077	1496550106	150	383193178	1323	5.06897	0.755058	3.82736	0.383619	0.0344463	0.00345257	0.304138	2.30171e-08	2.30171e-08	1	0	0	1	0	0
AAATAAATG	868	9880	9	38.4077	1496550106	150	383193178	88920	11.3825	22.5997	257.24	25.7833	2.31516	0.23205	0.682949	1.547e-06	1.547e-06	1	0	0	1	1	0
AAATAAATGAT	5	27	11	38.4077	1496550106	150	383193178	297	5.4	0.130182	0.702985	0.0704605	0.00773283	0.000775066	0.396	5.16711e-09	5.16711e-09	1	0	0	1	0	0
AAATAAATT	189	1081	9	38.4077	1496550106	150	383193178	9729	5.71958	4.92089	28.1454	2.82103	0.253309	0.0253893	0.343175	1.69262e-07	1.69262e-07	1	0	0	1	0	0
AAATAAATTT	3	12	10	38.4077	1496550106	150	383193178	120	4	0.0781094	0.312438	0.0313158	0.00312438	0.000313158	0.266667	2.08772e-09	2.08772e-09	1	0	0	1	0	0
AAATAAC	4	24	7	38.4077	1496550106	150	383193178	168	6	0.104146	0.624875	0.0626316	0.00437413	0.000438421	0.28	2.92281e-09	2.92281e-09	1	0	0	1	0	0
AAATAACGT	7	35	9	38.4077	1496550106	150	383193178	315	5	0.182255	0.911277	0.0913377	0.00820149	0.00082204	0.3	5.48026e-09	5.48026e-09	1	0	0	1	0	0
AAATAACT	254	1542	8	38.4077	1496550106	150	383193178	12336	6.07087	6.61327	40.1482	4.02408	0.321186	0.0321926	0.32378	2.14618e-07	2.14618e-07	1	0	0	1	0	0
AAATAAG	107	1503	7	38.4077	1496550106	150	383193178	10521	14.0467	2.7859	39.1328	3.9223	0.27393	0.0274561	0.655514	1.83041e-07	1.83041e-07	1	0	0	1	1	0
AAATAAGAG	42	175	9	38.4077	1496550106	150	383193178	1575	4.16667	1.09353	4.55638	0.456689	0.0410075	0.0041102	0.25	2.74013e-08	2.74013e-08	1	0	0	1	0	0
AAATAAGAT	162	1363	9	38.4077	1496550106	150	383193178	12267	8.41358	4.21791	35.4877	3.55695	0.319389	0.0320126	0.504815	2.13417e-07	2.13417e-07	1	0	0	1	1	0
AAATAAGTG	165	768	9	38.4077	1496550106	150	383193178	6912	4.65455	4.29602	19.996	2.00421	0.179964	0.0180379	0.279273	1.20253e-07	1.20253e-07	1	0	0	1	0	0
AAATAAT	338	1821	7	38.4077	1496550106	150	383193178	12747	5.38757	8.80033	47.4124	4.75217	0.331887	0.0332652	0.25142	2.21768e-07	2.21768e-07	1	0	0	1	0	0
AAATAATAATT	6	25	11	38.4077	1496550106	150	383193178	275	4.16667	0.156219	0.650912	0.0652412	0.00716003	0.000717654	0.305556	4.78436e-09	4.78436e-09	1	0	0	1	0	0
AAATAATACATT	14	58	12	38.4077	1496550106	150	383193178	696	4.14286	0.364511	1.51012	0.15136	0.0181214	0.00181632	0.331429	1.21088e-08	1.21088e-08	1	0	0	1	0	0
AAATAATTTG	21	98	10	38.4077	1496550106	150	383193178	980	4.66667	0.546766	2.55157	0.255746	0.0255157	0.00255746	0.311111	1.70497e-08	1.70497e-08	1	0	0	1	0	0
AAATAC	956	4227	6	38.4077	1496550106	150	383193178	25362	4.42155	24.8909	110.056	11.031	0.660337	0.0661859	0.176862	4.4124e-07	4.4124e-07	1	0	0	1	0	0
AAATACAAT	232	2891	9	38.4077	1496550106	150	383193178	26019	12.4612	6.04046	75.2715	7.5445	0.677443	0.0679005	0.747672	4.5267e-07	4.5267e-07	1	0	0	1	1	0
AAATACAATAC	169	1103	11	38.4077	1496550106	150	383193178	12133	6.52663	4.40016	28.7182	2.87844	0.315901	0.0316629	0.478619	2.11086e-07	2.11086e-07	1	0	0	1	0	0
AAATACAGT	72	901	9	38.4077	1496550106	150	383193178	8109	12.5139	1.87463	23.4589	2.35129	0.21113	0.0211617	0.750833	1.41078e-07	1.41078e-07	1	0	0	1	1	0
AAATACT	26	157	7	38.4077	1496550106	150	383193178	1099	6.03846	0.676948	4.08773	0.409715	0.0286141	0.00286801	0.281795	1.912e-08	1.912e-08	1	0	0	1	0	0
AAATACTACT	12	74	10	38.4077	1496550106	150	383193178	740	6.16667	0.312438	1.9267	0.193114	0.019267	0.00193114	0.411111	1.28743e-08	1.28743e-08	1	0	0	1	0	0
AAATAG	135	994	6	38.4077	1496550106	150	383193178	5964	7.36296	3.51492	25.8803	2.59399	0.155282	0.015564	0.294519	1.0376e-07	1.0376e-07	1	0	0	1	0	0
AAATAGAAT	280	3203	9	38.4077	1496550106	150	383193178	28827	11.4393	7.29021	83.3948	8.35871	0.750554	0.0752284	0.686357	5.01522e-07	5.01522e-07	1	0	0	1	1	0
AAATAGAATAG	26	138	11	38.4077	1496550106	150	383193178	1518	5.30769	0.676948	3.59303	0.360132	0.0395234	0.00396145	0.389231	2.64097e-08	2.64097e-08	1	0	0	1	0	0
AAATAGAGT	9	110	9	38.4077	1496550106	150	383193178	990	12.2222	0.234328	2.86401	0.287061	0.0257761	0.00258355	0.733333	1.72237e-08	1.72237e-08	1	0	0	1	1	0
AAATAGATC	9	61	9	38.4077	1496550106	150	383193178	549	6.77778	0.234328	1.58823	0.159189	0.014294	0.0014327	0.406667	9.55132e-09	9.55132e-09	1	0	0	1	0	0
AAATAGATG	8	75	9	38.4077	1496550106	150	383193178	675	9.375	0.208292	1.95274	0.195724	0.0175746	0.00176151	0.5625	1.17434e-08	1.17434e-08	1	0	0	1	1	0
AAATAGC	20	90	7	38.4077	1496550106	150	383193178	630	4.5	0.52073	2.34328	0.234868	0.016403	0.00164408	0.21	1.09605e-08	1.09605e-08	1	0	0	1	0	0
AAATAGCAATATCAATAG	3	15	18	38.4077	1496550106	150	383193178	270	5	0.0781094	0.390547	0.0391447	0.00702985	0.000704605	0.6	4.69737e-09	4.69737e-09	1	0	0	1	1	0
AAATAGG	5	20	7	38.4077	1496550106	150	383193178	140	4	0.130182	0.52073	0.052193	0.00364511	0.000365351	0.186667	2.43567e-09	2.43567e-09	1	0	0	1	0	0
AAATAGGTG	3	18	9	38.4077	1496550106	150	383193178	162	6	0.0781094	0.468657	0.0469737	0.00421791	0.000422763	0.36	2.81842e-09	2.81842e-09	1	0	0	1	0	0
AAATAGT	242	1939	7	38.4077	1496550106	150	383193178	13573	8.0124	6.30083	50.4847	5.06011	0.353393	0.0354208	0.373912	2.36139e-07	2.36139e-07	1	0	0	1	0	0
AAATAGTAGTGAGGCAT	32	128	17	38.4077	1496550106	150	383193178	2176	4	0.833167	3.33267	0.334035	0.0566554	0.0056786	0.453333	3.78573e-08	3.78573e-08	1	0	0	1	0	0
AAATAT	525	2550	6	38.4077	1496550106	150	383193178	15300	4.85714	13.6692	66.393	6.65461	0.398358	0.0399276	0.194286	2.66184e-07	2.66184e-07	1	0	0	1	0	0
AAATATAAATGAT	3	12	13	38.4077	1496550106	150	383193178	156	4	0.0781094	0.312438	0.0313158	0.00406169	0.000407105	0.346667	2.71404e-09	2.71404e-09	1	0	0	1	0	0
AAATATACAT	13	59	10	38.4077	1496550106	150	383193178	590	4.53846	0.338474	1.53615	0.153969	0.0153615	0.00153969	0.302564	1.02646e-08	1.02646e-08	1	0	0	1	0	0
AAATATATATTTATG	13	53	15	38.4077	1496550106	150	383193178	795	4.07692	0.338474	1.37993	0.138311	0.020699	0.00207467	0.407692	1.38311e-08	1.38311e-08	1	0	0	1	0	0
AAATATC	15	83	7	38.4077	1496550106	150	383193178	581	5.53333	0.390547	2.16103	0.216601	0.0151272	0.00151621	0.258222	1.0108e-08	1.0108e-08	1	0	0	1	0	0
AAATATCAAATCAAATC	13	52	17	38.4077	1496550106	150	383193178	884	4	0.338474	1.3539	0.135702	0.0230162	0.00230693	0.453333	1.53795e-08	1.53795e-08	1	0	0	1	0	0
AAATATCAAGTATT	2	8	14	38.4077	1496550106	150	383193178	112	4	0.052073	0.208292	0.0208772	0.00291609	0.000292281	0.373333	1.94854e-09	1.94854e-09	1	0	0	1	0	0
AAATATCCTGAAGTATATG	1	4	19	38.4077	1496550106	150	383193178	76	4	0.0260365	0.104146	0.0104386	0.00197877	0.000198333	0.506667	1.32222e-09	1.32222e-09	1	0	0	1	1	0
AAATATG	10	78	7	38.4077	1496550106	150	383193178	546	7.8	0.260365	2.03085	0.203553	0.0142159	0.00142487	0.364	9.49913e-09	9.49913e-09	1	0	0	1	0	0
AAATATT	47	260	7	38.4077	1496550106	150	383193178	1820	5.53191	1.22371	6.76948	0.678509	0.0473864	0.00474956	0.258156	3.16638e-08	3.16638e-08	1	0	0	1	0	0
AAATATTCC	16	85	9	38.4077	1496550106	150	383193178	765	5.3125	0.416584	2.2131	0.22182	0.0199179	0.00199638	0.31875	1.33092e-08	1.33092e-08	1	0	0	1	0	0
AAATATTCTCACT	42	199	13	38.4077	1496550106	150	383193178	2587	4.7381	1.09353	5.18126	0.51932	0.0673564	0.00675116	0.410635	4.50078e-08	4.50078e-08	1	0	0	1	0	0
AAATATTCTTC	2	8	11	38.4077	1496550106	150	383193178	88	4	0.052073	0.208292	0.0208772	0.00229121	0.000229649	0.293333	1.53099e-09	1.53099e-09	1	0	0	1	0	0
AAATC	254	4993	5	38.4077	1496550106	150	383193178	24965	19.6575	6.61327	130	13.03	0.650001	0.0651499	0.655249	4.34333e-07	4.34333e-07	1	0	0	1	1	0
AAATCAACATTTCAT	33	157	15	38.4077	1496550106	150	383193178	2355	4.75758	0.859204	4.08773	0.409715	0.0613159	0.00614573	0.475758	4.09715e-08	4.09715e-08	1	0	0	1	0	0
AAATCAATG	62	517	9	38.4077	1496550106	150	383193178	4653	8.33871	1.61426	13.4609	1.34919	0.121148	0.0121427	0.500323	8.09513e-08	8.09513e-08	1	0	0	1	1	0
AAATCAATT	24	174	9	38.4077	1496550106	150	383193178	1566	7.25	0.624875	4.53035	0.454079	0.0407731	0.00408671	0.435	2.72447e-08	2.72447e-08	1	0	0	1	0	0
AAATCAC	16	112	7	38.4077	1496550106	150	383193178	784	7	0.416584	2.91609	0.292281	0.0204126	0.00204597	0.326667	1.36398e-08	1.36398e-08	1	0	0	1	0	0
AAATCACATG	28	118	10	38.4077	1496550106	150	383193178	1180	4.21429	0.729021	3.0723	0.307939	0.030723	0.00307939	0.280952	2.05292e-08	2.05292e-08	1	0	0	1	0	0
AAATCAG	7	48	7	38.4077	1496550106	150	383193178	336	6.85714	0.182255	1.24975	0.125263	0.00874826	0.000876842	0.32	5.84562e-09	5.84562e-09	1	0	0	1	0	0
AAATCAT	101	1811	7	38.4077	1496550106	150	383193178	12677	17.9307	2.62968	47.1521	4.72608	0.330064	0.0330825	0.836766	2.2055e-07	2.2055e-07	1	0	0	1	1	0
AAATCATGT	3	12	9	38.4077	1496550106	150	383193178	108	4	0.0781094	0.312438	0.0313158	0.00281194	0.000281842	0.24	1.87895e-09	1.87895e-09	1	0	0	1	0	0
AAATCATTAG	2	8	10	38.4077	1496550106	150	383193178	80	4	0.052073	0.208292	0.0208772	0.00208292	0.000208772	0.266667	1.39181e-09	1.39181e-09	1	0	0	1	0	0
AAATCC	19	117	6	38.4077	1496550106	150	383193178	702	6.15789	0.494693	3.04627	0.305329	0.0182776	0.00183197	0.246316	1.22132e-08	1.22132e-08	1	0	0	1	0	0
AAATCCCCCGTGATTCTTGG	32	139	20	38.4077	1496550106	150	383193178	2780	4.34375	0.833167	3.61907	0.362741	0.0723814	0.00725483	0.579167	4.83655e-08	4.83655e-08	1	0	0	1	1	0
AAATCCT	5	20	7	38.4077	1496550106	150	383193178	140	4	0.130182	0.52073	0.052193	0.00364511	0.000365351	0.186667	2.43567e-09	2.43567e-09	1	0	0	1	0	0
AAATCCTTGTG	2	8	11	38.4077	1496550106	150	383193178	88	4	0.052073	0.208292	0.0208772	0.00229121	0.000229649	0.293333	1.53099e-09	1.53099e-09	1	0	0	1	0	0
AAATCG	2	8	6	38.4077	1496550106	150	383193178	48	4	0.052073	0.208292	0.0208772	0.00124975	0.000125263	0.16	8.35088e-10	8.35088e-10	1	0	0	1	0	0
AAATCGG	13	64	7	38.4077	1496550106	150	383193178	448	4.92308	0.338474	1.66633	0.167018	0.0116643	0.00116912	0.229744	7.79415e-09	7.79415e-09	1	0	0	1	0	0
AAATCGGATT	12	48	10	38.4077	1496550106	150	383193178	480	4	0.312438	1.24975	0.125263	0.0124975	0.00125263	0.266667	8.35088e-09	8.35088e-09	1	0	0	1	0	0
AAATCGGTAG	5	20	10	38.4077	1496550106	150	383193178	200	4	0.130182	0.52073	0.052193	0.0052073	0.00052193	0.266667	3.47953e-09	3.47953e-09	1	0	0	1	0	0
AAATCT	144	954	6	38.4077	1496550106	150	383193178	5724	6.625	3.74925	24.8388	2.48961	0.149033	0.0149376	0.265	9.95842e-08	9.95842e-08	1	0	0	1	0	0
AAATCTCTT	11	47	9	38.4077	1496550106	150	383193178	423	4.27273	0.286401	1.22371	0.122654	0.0110134	0.00110388	0.256364	7.35921e-09	7.35921e-09	1	0	0	1	0	0
AAATCTT	10	96	7	38.4077	1496550106	150	383193178	672	9.6	0.260365	2.4995	0.250526	0.0174965	0.00175368	0.448	1.16912e-08	1.16912e-08	1	0	0	1	0	0
AAATG	974	15781	5	38.4077	1496550106	150	383193178	78905	16.2023	25.3595	410.882	41.1829	2.05441	0.205914	0.540075	1.37276e-06	1.37276e-06	1	0	0	1	1	0
AAATGAAATT	36	257	10	38.4077	1496550106	150	383193178	2570	7.13889	0.937313	6.69137	0.67068	0.0669137	0.0067068	0.475926	4.4712e-08	4.4712e-08	1	0	0	1	0	0
AAATGAACG	15	207	9	38.4077	1496550106	150	383193178	1863	13.8	0.390547	5.38955	0.540198	0.048506	0.00486178	0.828	3.24119e-08	3.24119e-08	1	0	0	1	1	0
AAATGAAGG	14	130	9	38.4077	1496550106	150	383193178	1170	9.28571	0.364511	3.38474	0.339254	0.0304627	0.00305329	0.557143	2.03553e-08	2.03553e-08	1	0	0	1	1	0
AAATGAAGT	33	257	9	38.4077	1496550106	150	383193178	2313	7.78788	0.859204	6.69137	0.67068	0.0602224	0.00603612	0.467273	4.02408e-08	4.02408e-08	1	0	0	1	0	0
AAATGAAGTG	31	426	10	38.4077	1496550106	150	383193178	4260	13.7419	0.807131	11.0915	1.11171	0.110915	0.0111171	0.916129	7.41141e-08	7.41141e-08	1	0	0	1	1	0
AAATGAAT	927	12082	8	38.4077	1496550106	150	383193178	96656	13.0334	24.1358	314.573	31.5298	2.51658	0.252238	0.695117	1.68159e-06	1.68159e-06	1	0	0	1	1	0
AAATGAATAT	40	227	10	38.4077	1496550106	150	383193178	2270	5.675	1.04146	5.91028	0.592391	0.0591028	0.00592391	0.378333	3.94927e-08	3.94927e-08	1	0	0	1	0	0
AAATGAATC	3	20	9	38.4077	1496550106	150	383193178	180	6.66667	0.0781094	0.52073	0.052193	0.00468657	0.000469737	0.4	3.13158e-09	3.13158e-09	1	0	0	1	0	0
AAATGAATG	2349	29680	9	38.4077	1496550106	150	383193178	267120	12.6352	61.1597	772.763	77.4544	6.95486	0.69709	0.75811	4.64726e-06	4.64726e-06	1	0	0	1	1	0
AAATGAATGAATG	82	349	13	38.4077	1496550106	150	383193178	4537	4.2561	2.13499	9.08673	0.910768	0.118128	0.01184	0.368862	7.89332e-08	7.89332e-08	1	0	0	1	0	0
AAATGAATT	50	358	9	38.4077	1496550106	150	383193178	3222	7.16	1.30182	9.32106	0.934255	0.0838895	0.00840829	0.4296	5.60553e-08	5.60553e-08	1	0	0	1	0	0
AAATGAC	22	137	7	38.4077	1496550106	150	383193178	959	6.22727	0.572803	3.567	0.357522	0.024969	0.00250265	0.290606	1.66844e-08	1.66844e-08	1	0	0	1	0	0
AAATGACATG	51	207	10	38.4077	1496550106	150	383193178	2070	4.05882	1.32786	5.38955	0.540198	0.0538955	0.00540198	0.270588	3.60132e-08	3.60132e-08	1	0	0	1	0	0
AAATGACATGAC	125	513	12	38.4077	1496550106	150	383193178	6156	4.104	3.25456	13.3567	1.33875	0.160281	0.016065	0.32832	1.071e-07	1.071e-07	1	0	0	1	0	0
AAATGACGT	1	7	9	38.4077	1496550106	150	383193178	63	7	0.0260365	0.182255	0.0182675	0.0016403	0.000164408	0.42	1.09605e-09	1.09605e-09	1	0	0	1	0	0
AAATGAGAC	1	6	9	38.4077	1496550106	150	383193178	54	6	0.0260365	0.156219	0.0156579	0.00140597	0.000140921	0.36	9.39474e-10	9.39474e-10	1	0	0	1	0	0
AAATGAGAGC	20	96	10	38.4077	1496550106	150	383193178	960	4.8	0.52073	2.4995	0.250526	0.024995	0.00250526	0.32	1.67018e-08	1.67018e-08	1	0	0	1	0	0
AAATGAGAT	25	275	9	38.4077	1496550106	150	383193178	2475	11	0.650912	7.16003	0.717654	0.0644403	0.00645888	0.66	4.30592e-08	4.30592e-08	1	0	0	1	1	0
AAATGAGGGGAAGGG	12	51	15	38.4077	1496550106	150	383193178	765	4.25	0.312438	1.32786	0.133092	0.0199179	0.00199638	0.425	1.33092e-08	1.33092e-08	1	0	0	1	0	0
AAATGAGTG	148	749	9	38.4077	1496550106	150	383193178	6741	5.06081	3.8534	19.5013	1.95463	0.175512	0.0175916	0.303649	1.17278e-07	1.17278e-07	1	0	0	1	0	0
AAATGAT	387	5992	7	38.4077	1496550106	150	383193178	41944	15.4832	10.0761	156.011	15.637	1.09207	0.109459	0.72255	7.29728e-07	7.29728e-07	1	0	0	1	1	0
AAATGC	47	418	6	38.4077	1496550106	150	383193178	2508	8.89362	1.22371	10.8832	1.09083	0.0652995	0.006545	0.355745	4.36333e-08	4.36333e-08	1	0	0	1	0	0
AAATGCATG	1	10	9	38.4077	1496550106	150	383193178	90	10	0.0260365	0.260365	0.0260965	0.00234328	0.000234868	0.6	1.56579e-09	1.56579e-09	1	0	0	1	1	0
AAATGCT	29	116	7	38.4077	1496550106	150	383193178	812	4	0.755058	3.02023	0.302719	0.0211416	0.00211904	0.186667	1.41269e-08	1.41269e-08	1	0	0	1	0	0
AAATGG	30	196	6	38.4077	1496550106	150	383193178	1176	6.53333	0.781094	5.10315	0.511491	0.0306189	0.00306895	0.261333	2.04597e-08	2.04597e-08	1	0	0	1	0	0
AAATGGAAATTGT	2	8	13	38.4077	1496550106	150	383193178	104	4	0.052073	0.208292	0.0208772	0.00270779	0.000271404	0.346667	1.80936e-09	1.80936e-09	1	0	0	1	0	0
AAATGGAAGG	64	776	10	38.4077	1496550106	150	383193178	7760	12.125	1.66633	20.2043	2.02509	0.202043	0.0202509	0.808333	1.35006e-07	1.35006e-07	1	0	0	1	1	0
AAATGGAATG	331	2745	10	38.4077	1496550106	150	383193178	27450	8.29305	8.61807	71.4701	7.16349	0.714701	0.0716349	0.55287	4.77566e-07	4.77566e-07	1	0	0	1	1	0
AAATGGAGG	8	78	9	38.4077	1496550106	150	383193178	702	9.75	0.208292	2.03085	0.203553	0.0182776	0.00183197	0.585	1.22132e-08	1.22132e-08	1	0	0	1	1	0
AAATGGAGTG	11	63	10	38.4077	1496550106	150	383193178	630	5.72727	0.286401	1.6403	0.164408	0.016403	0.00164408	0.381818	1.09605e-08	1.09605e-08	1	0	0	1	0	0
AAATGGATG	4	24	9	38.4077	1496550106	150	383193178	216	6	0.104146	0.624875	0.0626316	0.00562388	0.000563684	0.36	3.7579e-09	3.7579e-09	1	0	0	1	0	0
AAATGGC	26	104	7	38.4077	1496550106	150	383193178	728	4	0.676948	2.70779	0.271404	0.0189546	0.00189983	0.186667	1.26655e-08	1.26655e-08	1	0	0	1	0	0
AAATGGCTG	3	15	9	38.4077	1496550106	150	383193178	135	5	0.0781094	0.390547	0.0391447	0.00351492	0.000352303	0.3	2.34868e-09	2.34868e-09	1	0	0	1	0	0
AAATGGG	4	40	7	38.4077	1496550106	150	383193178	280	10	0.104146	1.04146	0.104386	0.00729021	0.000730702	0.466667	4.87135e-09	4.87135e-09	1	0	0	1	0	0
AAATGGGT	9	63	8	38.4077	1496550106	150	383193178	504	7	0.234328	1.6403	0.164408	0.0131224	0.00131526	0.373333	8.76842e-09	8.76842e-09	1	0	0	1	0	0
AAATGGGTCATTAAC	26	110	15	38.4077	1496550106	150	383193178	1650	4.23077	0.676948	2.86401	0.287061	0.0429602	0.00430592	0.423077	2.87061e-08	2.87061e-08	1	0	0	1	0	0
AAATGGT	77	845	7	38.4077	1496550106	150	383193178	5915	10.974	2.00481	22.0008	2.20515	0.154006	0.0154361	0.512121	1.02907e-07	1.02907e-07	1	0	0	1	1	0
AAATGT	190	1631	6	38.4077	1496550106	150	383193178	9786	8.58421	4.94693	42.4655	4.25634	0.254793	0.025538	0.343368	1.70254e-07	1.70254e-07	1	0	0	1	0	0
AAATGTAAATTGT	167	1217	13	38.4077	1496550106	150	383193178	15821	7.28743	4.34809	31.6864	3.17594	0.411923	0.0412873	0.631577	2.75248e-07	2.75248e-07	1	0	0	1	1	0
AAATGTAATG	31	167	10	38.4077	1496550106	150	383193178	1670	5.3871	0.807131	4.34809	0.435812	0.0434809	0.00435812	0.35914	2.90541e-08	2.90541e-08	1	0	0	1	0	0
AAATGTAATGT	40	358	11	38.4077	1496550106	150	383193178	3938	8.95	1.04146	9.32106	0.934255	0.102532	0.0102768	0.656333	6.8512e-08	6.8512e-08	1	0	0	1	1	0
AAATGTAATGTAATGT	93	386	16	38.4077	1496550106	150	383193178	6176	4.15054	2.42139	10.0501	1.00732	0.160801	0.0161172	0.442724	1.07448e-07	1.07448e-07	1	0	0	1	0	0
AAATGTC	15	75	7	38.4077	1496550106	150	383193178	525	5	0.390547	1.95274	0.195724	0.0136692	0.00137007	0.233333	9.13377e-09	9.13377e-09	1	0	0	1	0	0
AAATGTG	23	263	7	38.4077	1496550106	150	383193178	1841	11.4348	0.598839	6.84759	0.686338	0.0479332	0.00480437	0.533623	3.20291e-08	3.20291e-08	1	0	0	1	1	0
AAATGTGACAT	19	80	11	38.4077	1496550106	150	383193178	880	4.21053	0.494693	2.08292	0.208772	0.0229121	0.00229649	0.308772	1.53099e-08	1.53099e-08	1	0	0	1	0	0
AAATGTT	56	607	7	38.4077	1496550106	150	383193178	4249	10.8393	1.45804	15.8041	1.58406	0.110629	0.0110884	0.505833	7.39227e-08	7.39227e-08	1	0	0	1	1	0
AAATT	1583	10280	5	38.4077	1496550106	150	383193178	51400	6.494	41.2157	267.655	26.8272	1.33827	0.134136	0.216467	8.9424e-07	8.9424e-07	1	0	0	1	0	0
AAATTAAATTT	34	183	11	38.4077	1496550106	150	383193178	2013	5.38235	0.88524	4.76468	0.477566	0.0524114	0.00525323	0.394706	3.50215e-08	3.50215e-08	1	0	0	1	0	0
AAATTAATG	82	404	9	38.4077	1496550106	150	383193178	3636	4.92683	2.13499	10.5187	1.0543	0.0946686	0.00948869	0.29561	6.32579e-08	6.32579e-08	1	0	0	1	0	0
AAATTAATT	636	3029	9	38.4077	1496550106	150	383193178	27261	4.76258	16.5592	78.8645	7.90463	0.70978	0.0711417	0.285755	4.74278e-07	4.74278e-07	1	0	0	1	0	0
AAATTAATTG	6	37	10	38.4077	1496550106	150	383193178	370	6.16667	0.156219	0.96335	0.096557	0.0096335	0.00096557	0.411111	6.43714e-09	6.43714e-09	1	0	0	1	0	0
AAATTAC	84	339	7	38.4077	1496550106	150	383193178	2373	4.03571	2.18706	8.82637	0.884671	0.0617846	0.0061927	0.188333	4.12847e-08	4.12847e-08	1	0	0	1	0	0
AAATTACATT	55	240	10	38.4077	1496550106	150	383193178	2400	4.36364	1.43201	6.24875	0.626316	0.0624875	0.00626316	0.290909	4.17544e-08	4.17544e-08	1	0	0	1	0	0
AAATTAG	7	28	7	38.4077	1496550106	150	383193178	196	4	0.182255	0.729021	0.0730702	0.00510315	0.000511491	0.186667	3.40994e-09	3.40994e-09	1	0	0	1	0	0
AAATTAGTG	33	174	9	38.4077	1496550106	150	383193178	1566	5.27273	0.859204	4.53035	0.454079	0.0407731	0.00408671	0.316364	2.72447e-08	2.72447e-08	1	0	0	1	0	0
AAATTAT	42	259	7	38.4077	1496550106	150	383193178	1813	6.16667	1.09353	6.74345	0.675899	0.0472041	0.0047313	0.287778	3.1542e-08	3.1542e-08	1	0	0	1	0	0
AAATTATTGTAT	5	40	12	38.4077	1496550106	150	383193178	480	8	0.130182	1.04146	0.104386	0.0124975	0.00125263	0.64	8.35088e-09	8.35088e-09	1	0	0	1	1	0
AAATTC	82	390	6	38.4077	1496550106	150	383193178	2340	4.7561	2.13499	10.1542	1.01776	0.0609254	0.00610658	0.190244	4.07105e-08	4.07105e-08	1	0	0	1	0	0
AAATTCAAGAAATTTACG	6	28	18	38.4077	1496550106	150	383193178	504	4.66667	0.156219	0.729021	0.0730702	0.0131224	0.00131526	0.56	8.76842e-09	8.76842e-09	1	0	0	1	1	0
AAATTCAAGAGAATTTAAG	7	28	19	38.4077	1496550106	150	383193178	532	4	0.182255	0.729021	0.0730702	0.0138514	0.00138833	0.506667	9.25556e-09	9.25556e-09	1	0	0	1	1	0
AAATTCAATGAATTTCAT	12	49	18	38.4077	1496550106	150	383193178	882	4.08333	0.312438	1.27579	0.127873	0.0229642	0.00230171	0.49	1.53447e-08	1.53447e-08	1	0	0	1	0	0
AAATTCACTTGAATTCTTGC	3	12	20	38.4077	1496550106	150	383193178	240	4	0.0781094	0.312438	0.0313158	0.00624875	0.000626316	0.533333	4.17544e-09	4.17544e-09	1	0	0	1	1	0
AAATTCATGGAATTTAAT	15	73	18	38.4077	1496550106	150	383193178	1314	4.86667	0.390547	1.90066	0.190504	0.0342119	0.00342908	0.584	2.28605e-08	2.28605e-08	1	0	0	1	1	0
AAATTCT	17	71	7	38.4077	1496550106	150	383193178	497	4.17647	0.44262	1.84859	0.185285	0.0129401	0.001297	0.194902	8.64664e-09	8.64664e-09	1	0	0	1	0	0
AAATTCTGAGAATTCTAT	32	135	18	38.4077	1496550106	150	383193178	2430	4.21875	0.833167	3.51492	0.352303	0.0632686	0.00634145	0.50625	4.22763e-08	4.22763e-08	1	0	0	1	1	0
AAATTCTT	15	94	8	38.4077	1496550106	150	383193178	752	6.26667	0.390547	2.44743	0.245307	0.0195794	0.00196246	0.334222	1.3083e-08	1.3083e-08	1	0	0	1	0	0
AAATTG	190	1454	6	38.4077	1496550106	150	383193178	8724	7.65263	4.94693	37.857	3.79443	0.227142	0.0227666	0.306105	1.51777e-07	1.51777e-07	1	0	0	1	0	0
AAATTGCAATC	1	4	11	38.4077	1496550106	150	383193178	44	4	0.0260365	0.104146	0.0104386	0.00114561	0.000114825	0.293333	7.65497e-10	7.65497e-10	1	0	0	1	0	0
AAATTGG	2	13	7	38.4077	1496550106	150	383193178	91	6.5	0.052073	0.338474	0.0339254	0.00236932	0.000237478	0.303333	1.58319e-09	1.58319e-09	1	0	0	1	0	0
AAATTGT	113	640	7	38.4077	1496550106	150	383193178	4480	5.66372	2.94212	16.6633	1.67018	0.116643	0.0116912	0.264307	7.79415e-08	7.79415e-08	1	0	0	1	0	0
AAATTT	440	1898	6	38.4077	1496550106	150	383193178	11388	4.31364	11.4561	49.4172	4.95312	0.296503	0.0297187	0.172545	1.98125e-07	1.98125e-07	1	0	0	1	0	0
AAATTTAATT	5	24	10	38.4077	1496550106	150	383193178	240	4.8	0.130182	0.624875	0.0626316	0.00624875	0.000626316	0.32	4.17544e-09	4.17544e-09	1	0	0	1	0	0
AAATTTAC	87	349	8	38.4077	1496550106	150	383193178	2792	4.01149	2.26517	9.08673	0.910768	0.0726938	0.00728614	0.213946	4.85743e-08	4.85743e-08	1	0	0	1	0	0
AAATTTAGAAATTTGAAT	4	26	18	38.4077	1496550106	150	383193178	468	6.5	0.104146	0.676948	0.0678509	0.0121851	0.00122132	0.78	8.14211e-09	8.14211e-09	1	0	0	1	1	0
AAATTTC	10	40	7	38.4077	1496550106	150	383193178	280	4	0.260365	1.04146	0.104386	0.00729021	0.000730702	0.186667	4.87135e-09	4.87135e-09	1	0	0	1	0	0
AAATTTCATAC	3	12	11	38.4077	1496550106	150	383193178	132	4	0.0781094	0.312438	0.0313158	0.00343682	0.000344474	0.293333	2.29649e-09	2.29649e-09	1	0	0	1	0	0
AAC	1016	10063	3	38.4077	1496550106	150	383193178	30189	9.90453	26.4531	262.005	26.2609	0.786015	0.0787827	0.198091	5.25218e-07	5.25218e-07	1	0	0	0	0	0
AACAACG	6	24	7	38.4077	1496550106	150	383193178	168	4	0.156219	0.624875	0.0626316	0.00437413	0.000438421	0.186667	2.92281e-09	2.92281e-09	1	0	0	1	0	0
AACAACGAC	222	1418	9	38.4077	1496550106	150	383193178	12762	6.38739	5.7801	36.9197	3.70048	0.332278	0.0333044	0.383243	2.22029e-07	2.22029e-07	1	0	0	1	0	0
AACAACT	300	3511	7	38.4077	1496550106	150	383193178	24577	11.7033	7.81094	91.4141	9.16248	0.639899	0.0641374	0.546156	4.27582e-07	4.27582e-07	1	0	0	1	1	0
AACAAG	25	286	6	38.4077	1496550106	150	383193178	1716	11.44	0.650912	7.44643	0.74636	0.0446786	0.00447816	0.4576	2.98544e-08	2.98544e-08	1	0	0	1	0	0
AACAAGAACGACAACGAC	6	28	18	38.4077	1496550106	150	383193178	504	4.66667	0.156219	0.729021	0.0730702	0.0131224	0.00131526	0.56	8.76842e-09	8.76842e-09	1	0	0	1	1	0
AACAAGC	7	49	7	38.4077	1496550106	150	383193178	343	7	0.182255	1.27579	0.127873	0.00893051	0.00089511	0.326667	5.9674e-09	5.9674e-09	1	0	0	1	0	0
AACAAGT	16	112	7	38.4077	1496550106	150	383193178	784	7	0.416584	2.91609	0.292281	0.0204126	0.00204597	0.326667	1.36398e-08	1.36398e-08	1	0	0	1	0	0
AACAAT	1012	12578	6	38.4077	1496550106	150	383193178	75468	12.4289	26.3489	327.487	32.8242	1.96492	0.196945	0.497154	1.31297e-06	1.31297e-06	1	0	0	1	0	0
AACAATAACAT	128	828	11	38.4077	1496550106	150	383193178	9108	6.46875	3.33267	21.5582	2.16079	0.23714	0.0237687	0.474375	1.58458e-07	1.58458e-07	1	0	0	1	0	0
AACAATG	53	559	7	38.4077	1496550106	150	383193178	3913	10.5472	1.37993	14.5544	1.45879	0.101881	0.0102116	0.492201	6.80771e-08	6.80771e-08	1	0	0	1	0	0
AACAATT	75	337	7	38.4077	1496550106	150	383193178	2359	4.49333	1.95274	8.77429	0.879452	0.0614201	0.00615616	0.209689	4.10411e-08	4.10411e-08	1	0	0	1	0	0
AACAC	183	2523	5	38.4077	1496550106	150	383193178	12615	13.7869	4.76468	65.69	6.58415	0.32845	0.0329207	0.459563	2.19472e-07	2.19472e-07	1	0	0	1	0	0
AACACAC	5	64	7	38.4077	1496550106	150	383193178	448	12.8	0.130182	1.66633	0.167018	0.0116643	0.00116912	0.597333	7.79415e-09	7.79415e-09	1	0	0	1	1	0
AACACACCCACATACACTTACAT	7	29	23	38.4077	1496550106	150	383193178	667	4.14286	0.182255	0.755058	0.0756798	0.0173663	0.00174064	0.635238	1.16042e-08	1.16042e-08	1	0	0	1	1	0
AACACAT	56	797	7	38.4077	1496550106	150	383193178	5579	14.2321	1.45804	20.7511	2.07989	0.145258	0.0145592	0.664167	9.70616e-08	9.70616e-08	1	0	0	1	1	0
AACACC	50	433	6	38.4077	1496550106	150	383193178	2598	8.66	1.30182	11.2738	1.12998	0.0676428	0.00677987	0.3464	4.51991e-08	4.51991e-08	1	0	0	1	0	0
AACACCC	1	4	7	38.4077	1496550106	150	383193178	28	4	0.0260365	0.104146	0.0104386	0.000729021	7.30702e-05	0.186667	4.87135e-10	4.87135e-10	1	0	0	1	0	0
AACACCT	87	817	7	38.4077	1496550106	150	383193178	5719	9.3908	2.26517	21.2718	2.13208	0.148903	0.0149246	0.438238	9.94972e-08	9.94972e-08	1	0	0	1	0	0
AACACGAC	16	200	8	38.4077	1496550106	150	383193178	1600	12.5	0.416584	5.2073	0.52193	0.0416584	0.00417544	0.666667	2.78363e-08	2.78363e-08	1	0	0	1	1	0
AACACT	103	968	6	38.4077	1496550106	150	383193178	5808	9.39806	2.68176	25.2033	2.52614	0.15122	0.0151568	0.375922	1.01046e-07	1.01046e-07	1	0	0	1	0	0
AACAG	314	5306	5	38.4077	1496550106	150	383193178	26530	16.8981	8.17545	138.15	13.8468	0.690748	0.069234	0.56327	4.6156e-07	4.6156e-07	1	0	0	1	1	0
AACAGAAG	83	873	8	38.4077	1496550106	150	383193178	6984	10.5181	2.16103	22.7298	2.27822	0.181839	0.0182258	0.560964	1.21505e-07	1.21505e-07	1	0	0	1	1	0
AACAGAATAG	18	77	10	38.4077	1496550106	150	383193178	770	4.27778	0.468657	2.00481	0.200943	0.0200481	0.00200943	0.285185	1.33962e-08	1.33962e-08	1	0	0	1	0	0
AACAGAATGG	2	10	10	38.4077	1496550106	150	383193178	100	5	0.052073	0.260365	0.0260965	0.00260365	0.000260965	0.333333	1.73977e-09	1.73977e-09	1	0	0	1	0	0
AACAGAC	101	1277	7	38.4077	1496550106	150	383193178	8939	12.6436	2.62968	33.2486	3.33252	0.23274	0.0233277	0.590033	1.55518e-07	1.55518e-07	1	0	0	1	1	0
AACAGATAC	7	55	9	38.4077	1496550106	150	383193178	495	7.85714	0.182255	1.43201	0.143531	0.0128881	0.00129178	0.471429	8.61184e-09	8.61184e-09	1	0	0	1	0	0
AACAGATAT	15	124	9	38.4077	1496550106	150	383193178	1116	8.26667	0.390547	3.22852	0.323597	0.0290567	0.00291237	0.496	1.94158e-08	1.94158e-08	1	0	0	1	0	0
AACAGC	12	48	6	38.4077	1496550106	150	383193178	288	4	0.312438	1.24975	0.125263	0.00749851	0.000751579	0.16	5.01053e-09	5.01053e-09	1	0	0	1	0	0
AACAGCC	6	24	7	38.4077	1496550106	150	383193178	168	4	0.156219	0.624875	0.0626316	0.00437413	0.000438421	0.186667	2.92281e-09	2.92281e-09	1	0	0	1	0	0
AACAGCG	30	173	7	38.4077	1496550106	150	383193178	1211	5.76667	0.781094	4.50431	0.451469	0.0315302	0.00316029	0.269111	2.10686e-08	2.10686e-08	1	0	0	1	0	0
AACAGG	40	174	6	38.4077	1496550106	150	383193178	1044	4.35	1.04146	4.53035	0.454079	0.0271821	0.00272447	0.174	1.81632e-08	1.81632e-08	1	0	0	1	0	0
AACAGGAGGTGAC	22	93	13	38.4077	1496550106	150	383193178	1209	4.22727	0.572803	2.42139	0.242697	0.0314781	0.00315507	0.366364	2.10338e-08	2.10338e-08	1	0	0	1	0	0
AACAGGG	4	16	7	38.4077	1496550106	150	383193178	112	4	0.104146	0.416584	0.0417544	0.00291609	0.000292281	0.186667	1.94854e-09	1.94854e-09	1	0	0	1	0	0
AACAGT	154	1714	6	38.4077	1496550106	150	383193178	10284	11.1299	4.00962	44.6265	4.47294	0.267759	0.0268376	0.445195	1.78918e-07	1.78918e-07	1	0	0	1	0	0
AACAGTG	3	12	7	38.4077	1496550106	150	383193178	84	4	0.0781094	0.312438	0.0313158	0.00218706	0.000219211	0.186667	1.4614e-09	1.4614e-09	1	0	0	1	0	0
AACAGTT	10	123	7	38.4077	1496550106	150	383193178	861	12.3	0.260365	3.20249	0.320987	0.0224174	0.00224691	0.574	1.49794e-08	1.49794e-08	1	0	0	1	1	0
AACAGTTGGTGAC	16	103	13	38.4077	1496550106	150	383193178	1339	6.4375	0.416584	2.68176	0.268794	0.0348628	0.00349432	0.557917	2.32955e-08	2.32955e-08	1	0	0	1	1	0
AACAT	592	8528	5	38.4077	1496550106	150	383193178	42640	14.4054	15.4136	222.039	22.2551	1.1102	0.111275	0.48018	7.41836e-07	7.41836e-07	1	0	0	1	0	0
AACATAC	54	475	7	38.4077	1496550106	150	383193178	3325	8.7963	1.40597	12.3673	1.23958	0.0865713	0.00867709	0.410494	5.78472e-08	5.78472e-08	1	0	0	1	0	0
AACATAG	3	15	7	38.4077	1496550106	150	383193178	105	5	0.0781094	0.390547	0.0391447	0.00273383	0.000274013	0.233333	1.82675e-09	1.82675e-09	1	0	0	1	0	0
AACATAGAT	30	154	9	38.4077	1496550106	150	383193178	1386	5.13333	0.781094	4.00962	0.401886	0.0360866	0.00361697	0.308	2.41132e-08	2.41132e-08	1	0	0	1	0	0
AACATAGCAAT	17	77	11	38.4077	1496550106	150	383193178	847	4.52941	0.44262	2.00481	0.200943	0.0220529	0.00221037	0.332157	1.47358e-08	1.47358e-08	1	0	0	1	0	0
AACATAT	146	1239	7	38.4077	1496550106	150	383193178	8673	8.4863	3.80133	32.2592	3.23336	0.225814	0.0226335	0.396027	1.5089e-07	1.5089e-07	1	0	0	1	0	0
AACATC	31	125	6	38.4077	1496550106	150	383193178	750	4.03226	0.807131	3.25456	0.326206	0.0195274	0.00195724	0.16129	1.30482e-08	1.30482e-08	1	0	0	1	0	0
AACATCC	19	102	7	38.4077	1496550106	150	383193178	714	5.36842	0.494693	2.65572	0.266184	0.01859	0.00186329	0.250526	1.24219e-08	1.24219e-08	1	0	0	1	0	0
AACATCCAT	2	8	9	38.4077	1496550106	150	383193178	72	4	0.052073	0.208292	0.0208772	0.00187463	0.000187895	0.24	1.25263e-09	1.25263e-09	1	0	0	1	0	0
AACATCTGG	6	24	9	38.4077	1496550106	150	383193178	216	4	0.156219	0.624875	0.0626316	0.00562388	0.000563684	0.24	3.7579e-09	3.7579e-09	1	0	0	1	0	0
AACATCTTCC	70	363	10	38.4077	1496550106	150	383193178	3630	5.18571	1.82255	9.45124	0.947303	0.0945124	0.00947303	0.345714	6.31535e-08	6.31535e-08	1	0	0	1	0	0
AACATG	165	3232	6	38.4077	1496550106	150	383193178	19392	19.5879	4.29602	84.1499	8.43439	0.504899	0.0506063	0.783515	3.37376e-07	3.37376e-07	1	0	0	1	1	0
AACATGACAAT	31	199	11	38.4077	1496550106	150	383193178	2189	6.41935	0.807131	5.18126	0.51932	0.0569939	0.00571252	0.470753	3.80835e-08	3.80835e-08	1	0	0	1	0	0
AACATGATAC	1	4	10	38.4077	1496550106	150	383193178	40	4	0.0260365	0.104146	0.0104386	0.00104146	0.000104386	0.266667	6.95907e-10	6.95907e-10	1	0	0	1	0	0
AACATGTCGGT	13	52	11	38.4077	1496550106	150	383193178	572	4	0.338474	1.3539	0.135702	0.0148929	0.00149272	0.293333	9.95146e-09	9.95146e-09	1	0	0	1	0	0
AACATT	223	1940	6	38.4077	1496550106	150	383193178	11640	8.69955	5.80613	50.5108	5.06272	0.303065	0.0303763	0.347982	2.02509e-07	2.02509e-07	1	0	0	1	0	0
AACATTACAC	10	47	10	38.4077	1496550106	150	383193178	470	4.7	0.260365	1.22371	0.122654	0.0122371	0.00122654	0.313333	8.1769e-09	8.1769e-09	1	0	0	1	0	0
AACATTG	27	108	7	38.4077	1496550106	150	383193178	756	4	0.702985	2.81194	0.281842	0.0196836	0.0019729	0.186667	1.31526e-08	1.31526e-08	1	0	0	1	0	0
AACATTGCACC	43	174	11	38.4077	1496550106	150	383193178	1914	4.04651	1.11957	4.53035	0.454079	0.0498338	0.00499487	0.296744	3.32991e-08	3.32991e-08	1	0	0	1	0	0
AACATTGCATC	70	283	11	38.4077	1496550106	150	383193178	3113	4.04286	1.82255	7.36832	0.738531	0.0810516	0.00812384	0.296476	5.41589e-08	5.41589e-08	1	0	0	1	0	0
AACATTGGTGC	25	106	11	38.4077	1496550106	150	383193178	1166	4.24	0.650912	2.75987	0.276623	0.0303585	0.00304285	0.310933	2.02857e-08	2.02857e-08	1	0	0	1	0	0
AACC	29	226	4	38.4077	1496550106	150	383193178	904	7.7931	0.755058	5.88424	0.589781	0.023537	0.00235912	0.207816	1.57275e-08	1.57275e-08	1	0	0	0	0	0
AACCAAT	14	113	7	38.4077	1496550106	150	383193178	791	8.07143	0.364511	2.94212	0.29489	0.0205949	0.00206423	0.376667	1.37616e-08	1.37616e-08	1	0	0	1	0	0
AACCAC	18	74	6	38.4077	1496550106	150	383193178	444	4.11111	0.468657	1.9267	0.193114	0.0115602	0.00115868	0.164444	7.72456e-09	7.72456e-09	1	0	0	1	0	0
AACCACT	19	76	7	38.4077	1496550106	150	383193178	532	4	0.494693	1.97877	0.198333	0.0138514	0.00138833	0.186667	9.25556e-09	9.25556e-09	1	0	0	1	0	0
AACCAG	13	52	6	38.4077	1496550106	150	383193178	312	4	0.338474	1.3539	0.135702	0.00812338	0.000814211	0.16	5.42807e-09	5.42807e-09	1	0	0	1	0	0
AACCAT	55	252	6	38.4077	1496550106	150	383193178	1512	4.58182	1.43201	6.56119	0.657632	0.0393672	0.00394579	0.183273	2.63053e-08	2.63053e-08	1	0	0	1	0	0
AACCATC	72	708	7	38.4077	1496550106	150	383193178	4956	9.83333	1.87463	18.4338	1.84763	0.129037	0.0129334	0.458889	8.62228e-08	8.62228e-08	1	0	0	1	0	0
AACCATG	28	160	7	38.4077	1496550106	150	383193178	1120	5.71429	0.729021	4.16584	0.417544	0.0291609	0.00292281	0.266667	1.94854e-08	1.94854e-08	1	0	0	1	0	0
AACCATT	29	124	7	38.4077	1496550106	150	383193178	868	4.27586	0.755058	3.22852	0.323597	0.0225997	0.00226518	0.19954	1.51012e-08	1.51012e-08	1	0	0	1	0	0
AACCC	6	42	5	38.4077	1496550106	150	383193178	210	7	0.156219	1.09353	0.109605	0.00546766	0.000548026	0.233333	3.65351e-09	3.65351e-09	1	0	0	1	0	0
AACCCAC	1	4	7	38.4077	1496550106	150	383193178	28	4	0.0260365	0.104146	0.0104386	0.000729021	7.30702e-05	0.186667	4.87135e-10	4.87135e-10	1	0	0	1	0	0
AACCCAT	17	108	7	38.4077	1496550106	150	383193178	756	6.35294	0.44262	2.81194	0.281842	0.0196836	0.0019729	0.296471	1.31526e-08	1.31526e-08	1	0	0	1	0	0
AACCCCT	3	17	7	38.4077	1496550106	150	383193178	119	5.66667	0.0781094	0.44262	0.044364	0.00309834	0.000310548	0.264444	2.07032e-09	2.07032e-09	1	0	0	1	0	0
AACCCG	10	40	6	38.4077	1496550106	150	383193178	240	4	0.260365	1.04146	0.104386	0.00624875	0.000626316	0.16	4.17544e-09	4.17544e-09	1	0	0	1	0	0
AACCCT	123	1200	6	38.4077	1496550106	150	383193178	7200	9.7561	3.20249	31.2438	3.13158	0.187463	0.0187895	0.390244	1.25263e-07	1.25263e-07	1	0	0	1	0	0
AACCGAAGGTG	5	21	11	38.4077	1496550106	150	383193178	231	4.2	0.130182	0.546766	0.0548026	0.00601443	0.000602829	0.308	4.01886e-09	4.01886e-09	1	0	0	1	0	0
AACCT	158	1660	5	38.4077	1496550106	150	383193178	8300	10.5063	4.11376	43.2206	4.33202	0.216103	0.0216601	0.350211	1.44401e-07	1.44401e-07	1	0	0	1	0	0
AACCTAG	13	52	7	38.4077	1496550106	150	383193178	364	4	0.338474	1.3539	0.135702	0.00947728	0.000949913	0.186667	6.33275e-09	6.33275e-09	1	0	0	1	0	0
AACCTC	137	1390	6	38.4077	1496550106	150	383193178	8340	10.146	3.567	36.1907	3.62741	0.217144	0.0217645	0.405839	1.45097e-07	1.45097e-07	1	0	0	1	0	0
AACCTCAACCTCACCTC	41	182	17	38.4077	1496550106	150	383193178	3094	4.43902	1.0675	4.73864	0.474956	0.0805569	0.00807426	0.503089	5.38284e-08	5.38284e-08	1	0	0	1	1	0
AACCTCACCTCACCTC	244	1244	16	38.4077	1496550106	150	383193178	19904	5.09836	6.3529	32.3894	3.2464	0.51823	0.0519425	0.543825	3.46283e-07	3.46283e-07	1	0	0	1	1	0
AACCTCATC	48	221	9	38.4077	1496550106	150	383193178	1989	4.60417	1.24975	5.75406	0.576733	0.0517866	0.00519059	0.27625	3.4604e-08	3.4604e-08	1	0	0	1	0	0
AACCTCT	32	267	7	38.4077	1496550106	150	383193178	1869	8.34375	0.833167	6.95174	0.696776	0.0486622	0.00487744	0.389375	3.25162e-08	3.25162e-08	1	0	0	1	0	0
AACCTG	75	423	6	38.4077	1496550106	150	383193178	2538	5.64	1.95274	11.0134	1.10388	0.0660806	0.00662329	0.2256	4.41553e-08	4.41553e-08	1	0	0	1	0	0
AACCTGG	23	106	7	38.4077	1496550106	150	383193178	742	4.6087	0.598839	2.75987	0.276623	0.0193191	0.00193636	0.215072	1.29091e-08	1.29091e-08	1	0	0	1	0	0
AACCTT	383	5193	6	38.4077	1496550106	150	383193178	31158	13.5587	9.97197	135.207	13.5519	0.811245	0.0813115	0.54235	5.42076e-07	5.42076e-07	1	0	0	1	1	0
AACCTTAT	44	208	8	38.4077	1496550106	150	383193178	1664	4.72727	1.14561	5.41559	0.542807	0.0433247	0.00434246	0.252121	2.89497e-08	2.89497e-08	1	0	0	1	0	0
AACCTTC	7	82	7	38.4077	1496550106	150	383193178	574	11.7143	0.182255	2.13499	0.213991	0.0149449	0.00149794	0.546667	9.98626e-09	9.98626e-09	1	0	0	1	1	0
AACG	19	224	4	38.4077	1496550106	150	383193178	896	11.7895	0.494693	5.83217	0.584562	0.0233287	0.00233825	0.314386	1.55883e-08	1.55883e-08	1	0	0	0	0	0
AACGAAGTGATG	19	111	12	38.4077	1496550106	150	383193178	1332	5.84211	0.494693	2.89005	0.289671	0.0346806	0.00347605	0.467368	2.31737e-08	2.31737e-08	1	0	0	1	0	0
AACGAAT	7	99	7	38.4077	1496550106	150	383193178	693	14.1429	0.182255	2.57761	0.258355	0.0180433	0.00180849	0.66	1.20566e-08	1.20566e-08	1	0	0	1	1	0
AACGAATGC	1	6	9	38.4077	1496550106	150	383193178	54	6	0.0260365	0.156219	0.0156579	0.00140597	0.000140921	0.36	9.39474e-10	9.39474e-10	1	0	0	1	0	0
AACGAATTGAATTC	3	12	14	38.4077	1496550106	150	383193178	168	4	0.0781094	0.312438	0.0313158	0.00437413	0.000438421	0.373333	2.92281e-09	2.92281e-09	1	0	0	1	0	0
AACGAC	97584	915251	6	38.4077	1496550106	150	383193178	5491506	9.37911	2540.74	23829.9	2388.48	142.979	14.3309	0.375164	9.55394e-05	9.55394e-05	1	1	1	1	0	0
AACGACAAT	78	374	9	38.4077	1496550106	150	383193178	3366	4.79487	2.03085	9.73764	0.976009	0.0876388	0.00878408	0.287692	5.85605e-08	5.85605e-08	1	0	0	1	0	0
AACGACAGTGACGAG	39	178	15	38.4077	1496550106	150	383193178	2670	4.5641	1.01542	4.63449	0.464518	0.0695174	0.00696776	0.45641	4.64518e-08	4.64518e-08	1	0	0	1	0	0
AACGACC	15	98	7	38.4077	1496550106	150	383193178	686	6.53333	0.390547	2.55157	0.255746	0.017861	0.00179022	0.304889	1.19348e-08	1.19348e-08	1	0	0	1	0	0
AACGACCG	2	8	8	38.4077	1496550106	150	383193178	64	4	0.052073	0.208292	0.0208772	0.00166633	0.000167018	0.213333	1.11345e-09	1.11345e-09	1	0	0	1	0	0
AACGACG	12	49	7	38.4077	1496550106	150	383193178	343	4.08333	0.312438	1.27579	0.127873	0.00893051	0.00089511	0.190556	5.9674e-09	5.9674e-09	1	0	0	1	0	0
AACGACGAC	681	3409	9	38.4077	1496550106	150	383193178	30681	5.00587	17.7308	88.7584	8.8963	0.798825	0.0800667	0.300352	5.33778e-07	5.33778e-07	1	0	0	1	0	0
AACGAG	159	2341	6	38.4077	1496550106	150	383193178	14046	14.7233	4.1398	60.9514	6.10919	0.365708	0.0366551	0.588931	2.44368e-07	2.44368e-07	1	0	0	1	1	0
AACGAGT	4	16	7	38.4077	1496550106	150	383193178	112	4	0.104146	0.416584	0.0417544	0.00291609	0.000292281	0.186667	1.94854e-09	1.94854e-09	1	0	0	1	0	0
AACGAT	70	467	6	38.4077	1496550106	150	383193178	2802	6.67143	1.82255	12.159	1.21871	0.0729542	0.00731224	0.266857	4.87483e-08	4.87483e-08	1	0	0	1	0	0
AACGATG	35	205	7	38.4077	1496550106	150	383193178	1435	5.85714	0.911277	5.33748	0.534978	0.0373623	0.00374485	0.273333	2.49656e-08	2.49656e-08	1	0	0	1	0	0
AACGC	223	3531	5	38.4077	1496550106	150	383193178	17655	15.8341	5.80613	91.9348	9.21467	0.459674	0.0460734	0.527803	3.07156e-07	3.07156e-07	1	0	0	1	1	0
AACGCAT	18	83	7	38.4077	1496550106	150	383193178	581	4.61111	0.468657	2.16103	0.216601	0.0151272	0.00151621	0.215185	1.0108e-08	1.0108e-08	1	0	0	1	0	0
AACGCC	15	155	6	38.4077	1496550106	150	383193178	930	10.3333	0.390547	4.03565	0.404496	0.0242139	0.00242697	0.413333	1.61798e-08	1.61798e-08	1	0	0	1	0	0
AACGCG	20	108	6	38.4077	1496550106	150	383193178	648	5.4	0.52073	2.81194	0.281842	0.0168716	0.00169105	0.216	1.12737e-08	1.12737e-08	1	0	0	1	0	0
AACGCTATG	18	72	9	38.4077	1496550106	150	383193178	648	4	0.468657	1.87463	0.187895	0.0168716	0.00169105	0.24	1.12737e-08	1.12737e-08	1	0	0	1	0	0
AACGCTC	31	132	7	38.4077	1496550106	150	383193178	924	4.25806	0.807131	3.43682	0.344474	0.0240577	0.00241132	0.19871	1.60754e-08	1.60754e-08	1	0	0	1	0	0
AACGG	44	581	5	38.4077	1496550106	150	383193178	2905	13.2045	1.14561	15.1272	1.51621	0.075636	0.00758103	0.440152	5.05402e-08	5.05402e-08	1	0	0	1	0	0
AACGGAC	92	1300	7	38.4077	1496550106	150	383193178	9100	14.1304	2.39536	33.8474	3.39254	0.236932	0.0237478	0.65942	1.58319e-07	1.58319e-07	1	0	0	1	1	0
AACGGC	393	4768	6	38.4077	1496550106	150	383193178	28608	12.1323	10.2323	124.142	12.4428	0.744852	0.0746569	0.485293	4.97712e-07	4.97712e-07	1	0	0	1	0	0
AACGGCC	21	96	7	38.4077	1496550106	150	383193178	672	4.57143	0.546766	2.4995	0.250526	0.0174965	0.00175368	0.213333	1.16912e-08	1.16912e-08	1	0	0	1	0	0
AACGGG	20	80	6	38.4077	1496550106	150	383193178	480	4	0.52073	2.08292	0.208772	0.0124975	0.00125263	0.16	8.35088e-09	8.35088e-09	1	0	0	1	0	0
AACGGGAGTGT	57	387	11	38.4077	1496550106	150	383193178	4257	6.78947	1.48408	10.0761	1.00993	0.110837	0.0111093	0.497895	7.40619e-08	7.40619e-08	1	0	0	1	0	0
AACGGT	229	1538	6	38.4077	1496550106	150	383193178	9228	6.71616	5.96235	40.0441	4.01364	0.240265	0.0240818	0.268646	1.60546e-07	1.60546e-07	1	0	0	1	0	0
AACGGTAACTTACCGTAAGT	46	206	20	38.4077	1496550106	150	383193178	4120	4.47826	1.19768	5.36351	0.537588	0.10727	0.0107518	0.597101	7.16784e-08	7.16784e-08	1	0	0	1	1	0
AACGGTG	2	8	7	38.4077	1496550106	150	383193178	56	4	0.052073	0.208292	0.0208772	0.00145804	0.00014614	0.186667	9.74269e-10	9.74269e-10	1	0	0	1	0	0
AACGT	156	1979	5	38.4077	1496550106	150	383193178	9895	12.6859	4.06169	51.5262	5.1645	0.257631	0.0258225	0.422863	1.7215e-07	1.7215e-07	1	0	0	1	0	0
AACGTG	97	565	6	38.4077	1496550106	150	383193178	3390	5.82474	2.52554	14.7106	1.47445	0.0882637	0.00884671	0.23299	5.89781e-08	5.89781e-08	1	0	0	1	0	0
AACGTTC	3	13	7	38.4077	1496550106	150	383193178	91	4.33333	0.0781094	0.338474	0.0339254	0.00236932	0.000237478	0.202222	1.58319e-09	1.58319e-09	1	0	0	1	0	0
AACT	541	3425	4	38.4077	1496550106	150	383193178	13700	6.33087	14.0857	89.1749	8.93805	0.3567	0.0357522	0.168823	2.38348e-07	2.38348e-07	1	0	0	0	0	0
AACTAACTG	33	247	9	38.4077	1496550106	150	383193178	2223	7.48485	0.859204	6.43101	0.644584	0.0578791	0.00580125	0.449091	3.8675e-08	3.8675e-08	1	0	0	1	0	0
AACTAACTT	46	286	9	38.4077	1496550106	150	383193178	2574	6.21739	1.19768	7.44643	0.74636	0.0670179	0.00671724	0.373043	4.47816e-08	4.47816e-08	1	0	0	1	0	0
AACTAAG	9	36	7	38.4077	1496550106	150	383193178	252	4	0.234328	0.937313	0.0939474	0.00656119	0.000657632	0.186667	4.38421e-09	4.38421e-09	1	0	0	1	0	0
AACTAAT	19	87	7	38.4077	1496550106	150	383193178	609	4.57895	0.494693	2.26517	0.22704	0.0158562	0.00158928	0.213684	1.05952e-08	1.05952e-08	1	0	0	1	0	0
AACTACACCTAC	38	164	12	38.4077	1496550106	150	383193178	1968	4.31579	0.989386	4.26998	0.427983	0.0512398	0.00513579	0.345263	3.42386e-08	3.42386e-08	1	0	0	1	0	0
AACTACCATAGACATGGT	6	28	18	38.4077	1496550106	150	383193178	504	4.66667	0.156219	0.729021	0.0730702	0.0131224	0.00131526	0.56	8.76842e-09	8.76842e-09	1	0	0	1	1	0
AACTACT	4	42	7	38.4077	1496550106	150	383193178	294	10.5	0.104146	1.09353	0.109605	0.00765472	0.000767237	0.49	5.11491e-09	5.11491e-09	1	0	0	1	0	0
AACTACTACT	2	10	10	38.4077	1496550106	150	383193178	100	5	0.052073	0.260365	0.0260965	0.00260365	0.000260965	0.333333	1.73977e-09	1.73977e-09	1	0	0	1	0	0
AACTAG	26	106	6	38.4077	1496550106	150	383193178	636	4.07692	0.676948	2.75987	0.276623	0.0165592	0.00165974	0.163077	1.10649e-08	1.10649e-08	1	0	0	1	0	0
AACTAGAAT	51	462	9	38.4077	1496550106	150	383193178	4158	9.05882	1.32786	12.0289	1.20566	0.10826	0.0108509	0.543529	7.23395e-08	7.23395e-08	1	0	0	1	1	0
AACTAGCG	38	189	8	38.4077	1496550106	150	383193178	1512	4.97368	0.989386	4.92089	0.493224	0.0393672	0.00394579	0.265263	2.63053e-08	2.63053e-08	1	0	0	1	0	0
AACTAGT	5	20	7	38.4077	1496550106	150	383193178	140	4	0.130182	0.52073	0.052193	0.00364511	0.000365351	0.186667	2.43567e-09	2.43567e-09	1	0	0	1	0	0
AACTAGTAACTGT	107	752	13	38.4077	1496550106	150	383193178	9776	7.02804	2.7859	19.5794	1.96246	0.254533	0.0255119	0.609097	1.7008e-07	1.7008e-07	1	0	0	1	1	0
AACTAGTCAGT	1	4	11	38.4077	1496550106	150	383193178	44	4	0.0260365	0.104146	0.0104386	0.00114561	0.000114825	0.293333	7.65497e-10	7.65497e-10	1	0	0	1	0	0
AACTAT	108	493	6	38.4077	1496550106	150	383193178	2958	4.56481	2.81194	12.836	1.28656	0.0770159	0.00771934	0.182593	5.14623e-08	5.14623e-08	1	0	0	1	0	0
AACTATATTCT	26	111	11	38.4077	1496550106	150	383193178	1221	4.26923	0.676948	2.89005	0.289671	0.0317905	0.00318638	0.313077	2.12425e-08	2.12425e-08	1	0	0	1	0	0
AACTATC	102	1127	7	38.4077	1496550106	150	383193178	7889	11.049	2.65572	29.3431	2.94108	0.205402	0.0205875	0.515621	1.3725e-07	1.3725e-07	1	0	0	1	1	0
AACTATG	23	92	7	38.4077	1496550106	150	383193178	644	4	0.598839	2.39536	0.240088	0.0167675	0.00168061	0.186667	1.12041e-08	1.12041e-08	1	0	0	1	0	0
AACTATT	155	1370	7	38.4077	1496550106	150	383193178	9590	8.83871	4.03565	35.67	3.57522	0.24969	0.0250265	0.412473	1.66844e-07	1.66844e-07	1	0	0	1	0	0
AACTATTAGT	10	55	10	38.4077	1496550106	150	383193178	550	5.5	0.260365	1.43201	0.143531	0.0143201	0.00143531	0.366667	9.56872e-09	9.56872e-09	1	0	0	1	0	0
AACTC	431	10610	5	38.4077	1496550106	150	383193178	53050	24.6172	11.2217	276.247	27.6884	1.38124	0.138442	0.820572	9.22946e-07	9.22946e-07	1	0	0	1	1	0
AACTCAAGG	95	391	9	38.4077	1496550106	150	383193178	3519	4.11579	2.47347	10.1803	1.02037	0.0916224	0.00918336	0.246947	6.12224e-08	6.12224e-08	1	0	0	1	0	0
AACTCAC	2935	26915	7	38.4077	1496550106	150	383193178	188405	9.17036	76.4171	700.772	70.2387	4.9054	0.491671	0.42795	3.27781e-06	3.27781e-06	1	0	0	1	0	0
AACTCACAACTCGT	41	208	14	38.4077	1496550106	150	383193178	2912	5.07317	1.0675	5.41559	0.542807	0.0758182	0.0075993	0.473496	5.0662e-08	5.0662e-08	1	0	0	1	0	0
AACTCAGG	3	12	8	38.4077	1496550106	150	383193178	96	4	0.0781094	0.312438	0.0313158	0.0024995	0.000250526	0.213333	1.67018e-09	1.67018e-09	1	0	0	1	0	0
AACTCAT	1555	16273	7	38.4077	1496550106	150	383193178	113911	10.465	40.4867	423.692	42.4668	2.96584	0.297268	0.488364	1.98179e-06	1.98179e-06	1	0	0	1	0	0
AACTCC	33	527	6	38.4077	1496550106	150	383193178	3162	15.9697	0.859204	13.7212	1.37529	0.0823273	0.00825171	0.638788	5.50114e-08	5.50114e-08	1	0	0	1	1	0
AACTCCC	192	2205	7	38.4077	1496550106	150	383193178	15435	11.4844	4.999	57.4104	5.75428	0.401873	0.0402799	0.535937	2.68533e-07	2.68533e-07	1	0	0	1	1	0
AACTCCT	1687	17988	7	38.4077	1496550106	150	383193178	125916	10.6627	43.9235	468.344	46.9424	3.27841	0.328597	0.497593	2.19064e-06	2.19064e-06	1	0	0	1	0	0
AACTCCTT	29	127	8	38.4077	1496550106	150	383193178	1016	4.37931	0.755058	3.30663	0.331426	0.0264531	0.0026514	0.233563	1.7676e-08	1.7676e-08	1	0	0	1	0	0
AACTCGC	24	131	7	38.4077	1496550106	150	383193178	917	5.45833	0.624875	3.41078	0.341864	0.0238755	0.00239305	0.254722	1.59537e-08	1.59537e-08	1	0	0	1	0	0
AACTCGT	115	911	7	38.4077	1496550106	150	383193178	6377	7.92174	2.99419	23.7192	2.37739	0.166035	0.0166417	0.369681	1.10945e-07	1.10945e-07	1	0	0	1	0	0
AACTCT	224	3128	6	38.4077	1496550106	150	383193178	18768	13.9643	5.83217	81.4421	8.16298	0.488653	0.0489779	0.558571	3.26519e-07	3.26519e-07	1	0	0	1	1	0
AACTCTAAG	5	22	9	38.4077	1496550106	150	383193178	198	4.4	0.130182	0.572803	0.0574123	0.00515522	0.000516711	0.264	3.44474e-09	3.44474e-09	1	0	0	1	0	0
AACTCTACTCT	9	39	11	38.4077	1496550106	150	383193178	429	4.33333	0.234328	1.01542	0.101776	0.0111696	0.00111954	0.317778	7.4636e-09	7.4636e-09	1	0	0	1	0	0
AACTCTC	78	827	7	38.4077	1496550106	150	383193178	5789	10.6026	2.03085	21.5322	2.15818	0.150725	0.0151073	0.494786	1.00715e-07	1.00715e-07	1	0	0	1	0	0
AACTCTCC	6	29	8	38.4077	1496550106	150	383193178	232	4.83333	0.156219	0.755058	0.0756798	0.00604046	0.000605439	0.257778	4.03626e-09	4.03626e-09	1	0	0	1	0	0
AACTCTT	143	2260	7	38.4077	1496550106	150	383193178	15820	15.8042	3.72322	58.8424	5.89781	0.411897	0.0412847	0.737529	2.75231e-07	2.75231e-07	1	0	0	1	1	0
AACTG	193	3091	5	38.4077	1496550106	150	383193178	15455	16.0155	5.02504	80.4788	8.06643	0.402394	0.0403321	0.533851	2.68881e-07	2.68881e-07	1	0	0	1	1	0
AACTGAAT	1	4	8	38.4077	1496550106	150	383193178	32	4	0.0260365	0.104146	0.0104386	0.000833167	8.35088e-05	0.213333	5.56725e-10	5.56725e-10	1	0	0	1	0	0
AACTGAC	52	255	7	38.4077	1496550106	150	383193178	1785	4.90385	1.3539	6.6393	0.665461	0.0464751	0.00465822	0.228846	3.10548e-08	3.10548e-08	1	0	0	1	0	0
AACTGACGAT	15	60	10	38.4077	1496550106	150	383193178	600	4	0.390547	1.56219	0.156579	0.0156219	0.00156579	0.266667	1.04386e-08	1.04386e-08	1	0	0	1	0	0
AACTGACTG	6	32	9	38.4077	1496550106	150	383193178	288	5.33333	0.156219	0.833167	0.0835088	0.00749851	0.000751579	0.32	5.01053e-09	5.01053e-09	1	0	0	1	0	0
AACTGAG	4	16	7	38.4077	1496550106	150	383193178	112	4	0.104146	0.416584	0.0417544	0.00291609	0.000292281	0.186667	1.94854e-09	1.94854e-09	1	0	0	1	0	0
AACTGAT	12	48	7	38.4077	1496550106	150	383193178	336	4	0.312438	1.24975	0.125263	0.00874826	0.000876842	0.186667	5.84562e-09	5.84562e-09	1	0	0	1	0	0
AACTGC	10	45	6	38.4077	1496550106	150	383193178	270	4.5	0.260365	1.17164	0.117434	0.00702985	0.000704605	0.18	4.69737e-09	4.69737e-09	1	0	0	1	0	0
AACTGG	18	72	6	38.4077	1496550106	150	383193178	432	4	0.468657	1.87463	0.187895	0.0112478	0.00112737	0.16	7.51579e-09	7.51579e-09	1	0	0	1	0	0
AACTGGAGAGG	3	16	11	38.4077	1496550106	150	383193178	176	5.33333	0.0781094	0.416584	0.0417544	0.00458242	0.000459298	0.391111	3.06199e-09	3.06199e-09	1	0	0	1	0	0
AACTGGCTG	20	192	9	38.4077	1496550106	150	383193178	1728	9.6	0.52073	4.999	0.501053	0.044991	0.00450947	0.576	3.00632e-08	3.00632e-08	1	0	0	1	1	0
AACTGGT	22	275	7	38.4077	1496550106	150	383193178	1925	12.5	0.572803	7.16003	0.717654	0.0501202	0.00502358	0.583333	3.34905e-08	3.34905e-08	1	0	0	1	1	0
AACTGT	22	101	6	38.4077	1496550106	150	383193178	606	4.59091	0.572803	2.62968	0.263575	0.0157781	0.00158145	0.183636	1.0543e-08	1.0543e-08	1	0	0	1	0	0
AACTGTAACTT	14	62	11	38.4077	1496550106	150	383193178	682	4.42857	0.364511	1.61426	0.161798	0.0177569	0.00177978	0.324762	1.18652e-08	1.18652e-08	1	0	0	1	0	0
AACTGTC	19	114	7	38.4077	1496550106	150	383193178	798	6	0.494693	2.96816	0.2975	0.0207771	0.0020825	0.28	1.38833e-08	1.38833e-08	1	0	0	1	0	0
AACTGTCATGTC	4	20	12	38.4077	1496550106	150	383193178	240	5	0.104146	0.52073	0.052193	0.00624875	0.000626316	0.4	4.17544e-09	4.17544e-09	1	0	0	1	0	0
AACTGTGGGGT	6	24	11	38.4077	1496550106	150	383193178	264	4	0.156219	0.624875	0.0626316	0.00687363	0.000688948	0.293333	4.59298e-09	4.59298e-09	1	0	0	1	0	0
AACTT	118	652	5	38.4077	1496550106	150	383193178	3260	5.52542	3.0723	16.9758	1.70149	0.0848789	0.00850746	0.184181	5.67164e-08	5.67164e-08	1	0	0	1	0	0
AACTTAC	1	4	7	38.4077	1496550106	150	383193178	28	4	0.0260365	0.104146	0.0104386	0.000729021	7.30702e-05	0.186667	4.87135e-10	4.87135e-10	1	0	0	1	0	0
AACTTAGGTGAGAAGTG	92	447	17	38.4077	1496550106	150	383193178	7599	4.8587	2.39536	11.6383	1.16651	0.197851	0.0198307	0.550652	1.32205e-07	1.32205e-07	1	0	0	1	1	0
AACTTAT	19	115	7	38.4077	1496550106	150	383193178	805	6.05263	0.494693	2.99419	0.30011	0.0209594	0.00210077	0.282456	1.40051e-08	1.40051e-08	1	0	0	1	0	0
AACTTCATTACCCTCTTCTCT	1	4	21	38.4077	1496550106	150	383193178	84	4	0.0260365	0.104146	0.0104386	0.00218706	0.000219211	0.56	1.4614e-09	1.4614e-09	1	0	0	1	1	0
AACTTCT	109	1147	7	38.4077	1496550106	150	383193178	8029	10.5229	2.83798	29.8638	2.99327	0.209047	0.0209529	0.49107	1.39686e-07	1.39686e-07	1	0	0	1	0	0
AACTTCTGAACTTGAAGG	68	378	18	38.4077	1496550106	150	383193178	6804	5.55882	1.77048	9.84179	0.986448	0.177152	0.0177561	0.667059	1.18374e-07	1.18374e-07	1	0	0	1	1	0
AACTTG	36	161	6	38.4077	1496550106	150	383193178	966	4.47222	0.937313	4.19187	0.420154	0.0251512	0.00252092	0.178889	1.68061e-08	1.68061e-08	1	0	0	1	0	0
AACTTGCACTC	15	64	11	38.4077	1496550106	150	383193178	704	4.26667	0.390547	1.66633	0.167018	0.0183297	0.00183719	0.312889	1.2248e-08	1.2248e-08	1	0	0	1	0	0
AACTTGT	17	79	7	38.4077	1496550106	150	383193178	553	4.64706	0.44262	2.05688	0.206162	0.0143982	0.00144314	0.216863	9.62091e-09	9.62091e-09	1	0	0	1	0	0
AAG	9083	111378	3	38.4077	1496550106	150	383193178	334134	12.2622	236.489	2899.89	290.658	8.69967	0.871973	0.245245	5.81315e-06	5.81315e-06	1	0	0	0	0	0
AAGAAGACTAT	6	24	11	38.4077	1496550106	150	383193178	264	4	0.156219	0.624875	0.0626316	0.00687363	0.000688948	0.293333	4.59298e-09	4.59298e-09	1	0	0	1	0	0
AAGAAGAG	901	4207	8	38.4077	1496550106	150	383193178	33656	4.66926	23.4589	109.535	10.9788	0.876284	0.0878304	0.249027	5.85536e-07	5.85536e-07	1	0	0	1	0	0
AAGAAGG	125	1521	7	38.4077	1496550106	150	383193178	10647	12.168	3.25456	39.6015	3.96928	0.27721	0.0277849	0.56784	1.85233e-07	1.85233e-07	1	0	0	1	1	0
AAGAAGGAAGAAGGAAGACGG	1	4	21	38.4077	1496550106	150	383193178	84	4	0.0260365	0.104146	0.0104386	0.00218706	0.000219211	0.56	1.4614e-09	1.4614e-09	1	0	0	1	1	0
AAGAAGT	20	172	7	38.4077	1496550106	150	383193178	1204	8.6	0.52073	4.47827	0.44886	0.0313479	0.00314202	0.401333	2.09468e-08	2.09468e-08	1	0	0	1	0	0
AAGAAT	36	174	6	38.4077	1496550106	150	383193178	1044	4.83333	0.937313	4.53035	0.454079	0.0271821	0.00272447	0.193333	1.81632e-08	1.81632e-08	1	0	0	1	0	0
AAGAATC	60	877	7	38.4077	1496550106	150	383193178	6139	14.6167	1.56219	22.834	2.28866	0.159838	0.0160206	0.682111	1.06804e-07	1.06804e-07	1	0	0	1	1	0
AAGAATCTAATCCTC	26	107	15	38.4077	1496550106	150	383193178	1605	4.11538	0.676948	2.7859	0.279233	0.0417885	0.00418849	0.411538	2.79233e-08	2.79233e-08	1	0	0	1	0	0
AAGAATG	374	4876	7	38.4077	1496550106	150	383193178	34132	13.0374	9.73764	126.954	12.7247	0.888677	0.0890726	0.608414	5.93817e-07	5.93817e-07	1	0	0	1	1	0
AAGAATT	64	589	7	38.4077	1496550106	150	383193178	4123	9.20312	1.66633	15.3355	1.53708	0.107348	0.0107596	0.429479	7.17306e-08	7.17306e-08	1	0	0	1	0	0
AAGAATTCACCGAATTCG	13	56	18	38.4077	1496550106	150	383193178	1008	4.30769	0.338474	1.45804	0.14614	0.0262448	0.00263053	0.516923	1.75368e-08	1.75368e-08	1	0	0	1	1	0
AAGAC	438	7317	5	38.4077	1496550106	150	383193178	36585	16.7055	11.404	190.509	19.0948	0.952545	0.095474	0.556849	6.36494e-07	6.36494e-07	1	0	0	1	1	0
AAGACAC	19	183	7	38.4077	1496550106	150	383193178	1281	9.63158	0.494693	4.76468	0.477566	0.0333527	0.00334296	0.449474	2.22864e-08	2.22864e-08	1	0	0	1	0	0
AAGACACATGAC	361	1656	12	38.4077	1496550106	150	383193178	19872	4.58726	9.39917	43.1164	4.32158	0.517397	0.051859	0.366981	3.45726e-07	3.45726e-07	1	0	0	1	0	0
AAGACAT	225	2159	7	38.4077	1496550106	150	383193178	15113	9.59556	5.85821	56.2128	5.63423	0.393489	0.0394396	0.447793	2.62931e-07	2.62931e-07	1	0	0	1	0	0
AAGACATAT	45	234	9	38.4077	1496550106	150	383193178	2106	5.2	1.17164	6.09254	0.610658	0.0548328	0.00549592	0.312	3.66395e-08	3.66395e-08	1	0	0	1	0	0
AAGACCTC	8	39	8	38.4077	1496550106	150	383193178	312	4.875	0.208292	1.01542	0.101776	0.00812338	0.000814211	0.26	5.42807e-09	5.42807e-09	1	0	0	1	0	0
AAGACG	90	1412	6	38.4077	1496550106	150	383193178	8472	15.6889	2.34328	36.7635	3.68483	0.220581	0.022109	0.627556	1.47393e-07	1.47393e-07	1	0	0	1	1	0
AAGACGG	22	238	7	38.4077	1496550106	150	383193178	1666	10.8182	0.572803	6.19668	0.621097	0.0433768	0.00434768	0.504848	2.89845e-08	2.89845e-08	1	0	0	1	1	0
AAGACT	9	36	6	38.4077	1496550106	150	383193178	216	4	0.234328	0.937313	0.0939474	0.00562388	0.000563684	0.16	3.7579e-09	3.7579e-09	1	0	0	1	0	0
AAGACTAG	14	56	8	38.4077	1496550106	150	383193178	448	4	0.364511	1.45804	0.14614	0.0116643	0.00116912	0.213333	7.79415e-09	7.79415e-09	1	0	0	1	0	0
AAGACTAGTG	3	12	10	38.4077	1496550106	150	383193178	120	4	0.0781094	0.312438	0.0313158	0.00312438	0.000313158	0.266667	2.08772e-09	2.08772e-09	1	0	0	1	0	0
AAGACTG	80	645	7	38.4077	1496550106	150	383193178	4515	8.0625	2.08292	16.7935	1.68322	0.117555	0.0117826	0.37625	7.85505e-08	7.85505e-08	1	0	0	1	0	0
AAGACTT	9	36	7	38.4077	1496550106	150	383193178	252	4	0.234328	0.937313	0.0939474	0.00656119	0.000657632	0.186667	4.38421e-09	4.38421e-09	1	0	0	1	0	0
AAGAG	1289	23229	5	38.4077	1496550106	150	383193178	116145	18.0209	33.561	604.801	60.6196	3.02401	0.303098	0.600698	2.02065e-06	2.02065e-06	1	0	0	1	1	0
AAGAGAC	16	64	7	38.4077	1496550106	150	383193178	448	4	0.416584	1.66633	0.167018	0.0116643	0.00116912	0.186667	7.79415e-09	7.79415e-09	1	0	0	1	0	0
AAGAGAG	412	4408	7	38.4077	1496550106	150	383193178	30856	10.699	10.727	114.769	11.5033	0.803382	0.0805234	0.499288	5.36822e-07	5.36822e-07	1	0	0	1	0	0
AAGAGAGG	150	1025	8	38.4077	1496550106	150	383193178	8200	6.83333	3.90547	26.6874	2.67489	0.213499	0.0213991	0.364444	1.42661e-07	1.42661e-07	1	0	0	1	0	0
AAGAGAT	10	40	7	38.4077	1496550106	150	383193178	280	4	0.260365	1.04146	0.104386	0.00729021	0.000730702	0.186667	4.87135e-09	4.87135e-09	1	0	0	1	0	0
AAGAGC	181	1907	6	38.4077	1496550106	150	383193178	11442	10.5359	4.7126	49.6516	4.9766	0.297909	0.0298596	0.421436	1.99064e-07	1.99064e-07	1	0	0	1	0	0
AAGAGG	3197	57893	6	38.4077	1496550106	150	383193178	347358	18.1085	83.2386	1507.33	151.08	9.04398	0.906483	0.724342	6.04322e-06	6.04322e-06	1	0	0	1	1	0
AAGAGGAG	299	1952	8	38.4077	1496550106	150	383193178	15616	6.52843	7.78491	50.8232	5.09404	0.406586	0.0407523	0.348183	2.71682e-07	2.71682e-07	1	0	0	1	0	0
AAGAGGG	860	11326	7	38.4077	1496550106	150	383193178	79282	13.1698	22.3914	294.889	29.5569	2.06422	0.206898	0.614589	1.37932e-06	1.37932e-06	1	0	0	1	1	0
AAGAGGGC	5	38	8	38.4077	1496550106	150	383193178	304	7.6	0.130182	0.989386	0.0991667	0.00791509	0.000793334	0.405333	5.28889e-09	5.28889e-09	1	0	0	1	0	0
AAGAGGGT	142	1372	8	38.4077	1496550106	150	383193178	10976	9.66197	3.69718	35.722	3.58044	0.285776	0.0286435	0.515305	1.90957e-07	1.90957e-07	1	0	0	1	1	0
AAGAGGT	3	17	7	38.4077	1496550106	150	383193178	119	5.66667	0.0781094	0.44262	0.044364	0.00309834	0.000310548	0.264444	2.07032e-09	2.07032e-09	1	0	0	1	0	0
AAGAGT	12	101	6	38.4077	1496550106	150	383193178	606	8.41667	0.312438	2.62968	0.263575	0.0157781	0.00158145	0.336667	1.0543e-08	1.0543e-08	1	0	0	1	0	0
AAGAGTG	45	531	7	38.4077	1496550106	150	383193178	3717	11.8	1.17164	13.8254	1.38572	0.0967776	0.00970007	0.550667	6.46671e-08	6.46671e-08	1	0	0	1	1	0
AAGAT	87	1044	5	38.4077	1496550106	150	383193178	5220	12	2.26517	27.1821	2.72447	0.13591	0.0136224	0.4	9.08158e-08	9.08158e-08	1	0	0	1	0	0
AAGATAAGT	17	257	9	38.4077	1496550106	150	383193178	2313	15.1176	0.44262	6.69137	0.67068	0.0602224	0.00603612	0.907059	4.02408e-08	4.02408e-08	1	0	0	1	1	0
AAGATAG	277	4038	7	38.4077	1496550106	150	383193178	28266	14.5776	7.2121	105.135	10.5378	0.735947	0.0737644	0.680289	4.91762e-07	4.91762e-07	1	0	0	1	1	0
AAGATAGC	28	112	8	38.4077	1496550106	150	383193178	896	4	0.729021	2.91609	0.292281	0.0233287	0.00233825	0.213333	1.55883e-08	1.55883e-08	1	0	0	1	0	0
AAGATAGG	80	791	8	38.4077	1496550106	150	383193178	6328	9.8875	2.08292	20.5949	2.06423	0.164759	0.0165139	0.527333	1.10092e-07	1.10092e-07	1	0	0	1	1	0
AAGATAT	21	191	7	38.4077	1496550106	150	383193178	1337	9.09524	0.546766	4.97297	0.498443	0.0348108	0.0034891	0.424444	2.32607e-08	2.32607e-08	1	0	0	1	0	0
AAGATC	12	48	6	38.4077	1496550106	150	383193178	288	4	0.312438	1.24975	0.125263	0.00749851	0.000751579	0.16	5.01053e-09	5.01053e-09	1	0	0	1	0	0
AAGATCC	9	36	7	38.4077	1496550106	150	383193178	252	4	0.234328	0.937313	0.0939474	0.00656119	0.000657632	0.186667	4.38421e-09	4.38421e-09	1	0	0	1	0	0
AAGATG	326	4431	6	38.4077	1496550106	150	383193178	26586	13.592	8.48789	115.368	11.5634	0.692206	0.0693801	0.543681	4.62534e-07	4.62534e-07	1	0	0	1	1	0
AAGATGAAT	23	98	9	38.4077	1496550106	150	383193178	882	4.26087	0.598839	2.55157	0.255746	0.0229642	0.00230171	0.255652	1.53447e-08	1.53447e-08	1	0	0	1	0	0
AAGATGC	4	16	7	38.4077	1496550106	150	383193178	112	4	0.104146	0.416584	0.0417544	0.00291609	0.000292281	0.186667	1.94854e-09	1.94854e-09	1	0	0	1	0	0
AAGATGG	128	1924	7	38.4077	1496550106	150	383193178	13468	15.0312	3.33267	50.0942	5.02097	0.350659	0.0351468	0.701458	2.34312e-07	2.34312e-07	1	0	0	1	1	0
AAGATGGAAT	3	15	10	38.4077	1496550106	150	383193178	150	5	0.0781094	0.390547	0.0391447	0.00390547	0.000391447	0.333333	2.60965e-09	2.60965e-09	1	0	0	1	0	0
AAGATT	137	590	6	38.4077	1496550106	150	383193178	3540	4.30657	3.567	15.3615	1.53969	0.0921691	0.00923816	0.172263	6.15877e-08	6.15877e-08	1	0	0	1	0	0
AAGATTC	63	346	7	38.4077	1496550106	150	383193178	2422	5.49206	1.6403	9.00862	0.902939	0.0630603	0.00632057	0.256296	4.21371e-08	4.21371e-08	1	0	0	1	0	0
AAGATTG	247	2905	7	38.4077	1496550106	150	383193178	20335	11.7611	6.43101	75.636	7.58103	0.529452	0.0530672	0.548853	3.53782e-07	3.53782e-07	1	0	0	1	1	0
AAGC	159	3780	4	38.4077	1496550106	150	383193178	15120	23.7736	4.1398	98.4179	9.86448	0.393672	0.0394579	0.633962	2.63053e-07	2.63053e-07	1	0	0	0	1	0
AAGCAAGTGCAGACG	55	221	15	38.4077	1496550106	150	383193178	3315	4.01818	1.43201	5.75406	0.576733	0.0863109	0.00865099	0.401818	5.76733e-08	5.76733e-08	1	0	0	1	0	0
AAGCAAT	83	1091	7	38.4077	1496550106	150	383193178	7637	13.1446	2.16103	28.4058	2.84713	0.198841	0.0199299	0.613414	1.32866e-07	1.32866e-07	1	0	0	1	1	0
AAGCAC	55	921	6	38.4077	1496550106	150	383193178	5526	16.7455	1.43201	23.9796	2.40349	0.143878	0.0144209	0.669818	9.61395e-08	9.61395e-08	1	0	0	1	1	0
AAGCAG	22	206	6	38.4077	1496550106	150	383193178	1236	9.36364	0.572803	5.36351	0.537588	0.0321811	0.00322553	0.374545	2.15035e-08	2.15035e-08	1	0	0	1	0	0
AAGCAT	4	16	6	38.4077	1496550106	150	383193178	96	4	0.104146	0.416584	0.0417544	0.0024995	0.000250526	0.16	1.67018e-09	1.67018e-09	1	0	0	1	0	0
AAGCC	47	544	5	38.4077	1496550106	150	383193178	2720	11.5745	1.22371	14.1638	1.41965	0.0708192	0.00709825	0.385816	4.73216e-08	4.73216e-08	1	0	0	1	0	0
AAGCCCCCAT	3	12	10	38.4077	1496550106	150	383193178	120	4	0.0781094	0.312438	0.0313158	0.00312438	0.000313158	0.266667	2.08772e-09	2.08772e-09	1	0	0	1	0	0
AAGCCG	22	88	6	38.4077	1496550106	150	383193178	528	4	0.572803	2.29121	0.229649	0.0137473	0.0013779	0.16	9.18597e-09	9.18597e-09	1	0	0	1	0	0
AAGCCT	9	36	6	38.4077	1496550106	150	383193178	216	4	0.234328	0.937313	0.0939474	0.00562388	0.000563684	0.16	3.7579e-09	3.7579e-09	1	0	0	1	0	0
AAGCCTATG	9	36	9	38.4077	1496550106	150	383193178	324	4	0.234328	0.937313	0.0939474	0.00843582	0.000845527	0.24	5.63684e-09	5.63684e-09	1	0	0	1	0	0
AAGCG	11	72	5	38.4077	1496550106	150	383193178	360	6.54545	0.286401	1.87463	0.187895	0.00937313	0.000939474	0.218182	6.26316e-09	6.26316e-09	1	0	0	1	0	0
AAGCGAGAGAGC	13	72	12	38.4077	1496550106	150	383193178	864	5.53846	0.338474	1.87463	0.187895	0.0224955	0.00225474	0.443077	1.50316e-08	1.50316e-08	1	0	0	1	0	0
AAGCGAGGCG	307	1377	10	38.4077	1496550106	150	383193178	13770	4.48534	7.9932	35.8522	3.59349	0.358522	0.0359349	0.299023	2.39566e-07	2.39566e-07	1	0	0	1	0	0
AAGCGAGTGCG	489	2287	11	38.4077	1496550106	150	383193178	25157	4.67689	12.7318	59.5454	5.96827	0.655	0.065651	0.342972	4.37673e-07	4.37673e-07	1	0	0	1	0	0
AAGCGATGGATGCCGGCAG	11	47	19	38.4077	1496550106	150	383193178	893	4.27273	0.286401	1.22371	0.122654	0.0232506	0.00233042	0.541212	1.55361e-08	1.55361e-08	1	0	0	1	1	0
AAGCGTG	1	5	7	38.4077	1496550106	150	383193178	35	5	0.0260365	0.130182	0.0130482	0.000911277	9.13377e-05	0.233333	6.08918e-10	6.08918e-10	1	0	0	1	0	0
AAGCGTGAGTGTG	7	28	13	38.4077	1496550106	150	383193178	364	4	0.182255	0.729021	0.0730702	0.00947728	0.000949913	0.346667	6.33275e-09	6.33275e-09	1	0	0	1	0	0
AAGCGTGGAGT	2	8	11	38.4077	1496550106	150	383193178	88	4	0.052073	0.208292	0.0208772	0.00229121	0.000229649	0.293333	1.53099e-09	1.53099e-09	1	0	0	1	0	0
AAGCGTGTGCG	39	233	11	38.4077	1496550106	150	383193178	2563	5.97436	1.01542	6.0665	0.608048	0.0667315	0.00668853	0.43812	4.45902e-08	4.45902e-08	1	0	0	1	0	0
AAGCT	27	215	5	38.4077	1496550106	150	383193178	1075	7.96296	0.702985	5.59784	0.561075	0.0279892	0.00280537	0.265432	1.87025e-08	1.87025e-08	1	0	0	1	0	0
AAGCTAC	9	36	7	38.4077	1496550106	150	383193178	252	4	0.234328	0.937313	0.0939474	0.00656119	0.000657632	0.186667	4.38421e-09	4.38421e-09	1	0	0	1	0	0
AAGCTACAAT	17	83	10	38.4077	1496550106	150	383193178	830	4.88235	0.44262	2.16103	0.216601	0.0216103	0.00216601	0.32549	1.44401e-08	1.44401e-08	1	0	0	1	0	0
AAGCTC	58	352	6	38.4077	1496550106	150	383193178	2112	6.06897	1.51012	9.16484	0.918597	0.054989	0.00551158	0.242759	3.67439e-08	3.67439e-08	1	0	0	1	0	0
AAGG	98	590	4	38.4077	1496550106	150	383193178	2360	6.02041	2.55157	15.3615	1.53969	0.0614461	0.00615877	0.160544	4.10585e-08	4.10585e-08	1	0	0	0	0	0
AAGGAAGGG	22	97	9	38.4077	1496550106	150	383193178	873	4.40909	0.572803	2.52554	0.253136	0.0227298	0.00227822	0.264545	1.51882e-08	1.51882e-08	1	0	0	1	0	0
AAGGAAGT	60	243	8	38.4077	1496550106	150	383193178	1944	4.05	1.56219	6.32686	0.634145	0.0506149	0.00507316	0.216	3.38211e-08	3.38211e-08	1	0	0	1	0	0
AAGGAAT	188	2265	7	38.4077	1496550106	150	383193178	15855	12.0479	4.89486	58.9726	5.91086	0.412808	0.041376	0.562234	2.7584e-07	2.7584e-07	1	0	0	1	1	0
AAGGAATG	82	406	8	38.4077	1496550106	150	383193178	3248	4.95122	2.13499	10.5708	1.05952	0.0845665	0.00847614	0.264065	5.65076e-08	5.65076e-08	1	0	0	1	0	0
AAGGAC	303	4566	6	38.4077	1496550106	150	383193178	27396	15.0693	7.88905	118.883	11.9157	0.713295	0.071494	0.602772	4.76626e-07	4.76626e-07	1	0	0	1	1	0
AAGGACG	19	139	7	38.4077	1496550106	150	383193178	973	7.31579	0.494693	3.61907	0.362741	0.0253335	0.00253919	0.341404	1.69279e-08	1.69279e-08	1	0	0	1	0	0
AAGGAG	11137	205504	6	38.4077	1496550106	150	383193178	1233024	18.4524	289.968	5350.6	536.293	32.1036	3.21776	0.738095	2.14517e-05	2.14517e-05	1	0	0	1	1	0
AAGGAGAAGGAGAG	144	965	14	38.4077	1496550106	150	383193178	13510	6.70139	3.74925	25.1252	2.51831	0.351753	0.0352564	0.625463	2.35042e-07	2.35042e-07	1	0	0	1	1	0
AAGGAGAAGGGGAG	34	148	14	38.4077	1496550106	150	383193178	2072	4.35294	0.88524	3.8534	0.386228	0.0539476	0.00540719	0.406275	3.6048e-08	3.6048e-08	1	0	0	1	0	0
AAGGAGAG	83	466	8	38.4077	1496550106	150	383193178	3728	5.61446	2.16103	12.133	1.2161	0.097064	0.00972877	0.299438	6.48585e-08	6.48585e-08	1	0	0	1	0	0
AAGGAGAGAG	5	40	10	38.4077	1496550106	150	383193178	400	8	0.130182	1.04146	0.104386	0.0104146	0.00104386	0.533333	6.95907e-09	6.95907e-09	1	0	0	1	1	0
AAGGAGAGAGGGAG	1	4	14	38.4077	1496550106	150	383193178	56	4	0.0260365	0.104146	0.0104386	0.00145804	0.00014614	0.373333	9.74269e-10	9.74269e-10	1	0	0	1	0	0
AAGGAGAGG	37	153	9	38.4077	1496550106	150	383193178	1377	4.13514	0.96335	3.98358	0.399276	0.0358522	0.00359349	0.248108	2.39566e-08	2.39566e-08	1	0	0	1	0	0
AAGGAGC	1	5	7	38.4077	1496550106	150	383193178	35	5	0.0260365	0.130182	0.0130482	0.000911277	9.13377e-05	0.233333	6.08918e-10	6.08918e-10	1	0	0	1	0	0
AAGGAGCAG	5	22	9	38.4077	1496550106	150	383193178	198	4.4	0.130182	0.572803	0.0574123	0.00515522	0.000516711	0.264	3.44474e-09	3.44474e-09	1	0	0	1	0	0
AAGGAGG	110	729	7	38.4077	1496550106	150	383193178	5103	6.62727	2.86401	18.9806	1.90243	0.132864	0.013317	0.309273	8.87803e-08	8.87803e-08	1	0	0	1	0	0
AAGGAGT	144	1553	7	38.4077	1496550106	150	383193178	10871	10.7847	3.74925	40.4347	4.05279	0.283043	0.0283695	0.503287	1.8913e-07	1.8913e-07	1	0	0	1	1	0
AAGGAT	277	2568	6	38.4077	1496550106	150	383193178	15408	9.27076	7.2121	66.8617	6.70158	0.40117	0.0402095	0.37083	2.68063e-07	2.68063e-07	1	0	0	1	0	0
AAGGATAG	39	431	8	38.4077	1496550106	150	383193178	3448	11.0513	1.01542	11.2217	1.12476	0.0897738	0.00899807	0.589402	5.99872e-08	5.99872e-08	1	0	0	1	1	0
AAGGATATAC	2	10	10	38.4077	1496550106	150	383193178	100	5	0.052073	0.260365	0.0260965	0.00260365	0.000260965	0.333333	1.73977e-09	1.73977e-09	1	0	0	1	0	0
AAGGATATATT	4	16	11	38.4077	1496550106	150	383193178	176	4	0.104146	0.416584	0.0417544	0.00458242	0.000459298	0.293333	3.06199e-09	3.06199e-09	1	0	0	1	0	0
AAGGATC	50	322	7	38.4077	1496550106	150	383193178	2254	6.44	1.30182	8.38375	0.840307	0.0586862	0.00588215	0.300533	3.92143e-08	3.92143e-08	1	0	0	1	0	0
AAGGATG	768	8898	7	38.4077	1496550106	150	383193178	62286	11.5859	19.996	231.673	23.2207	1.62171	0.162545	0.540677	1.08363e-06	1.08363e-06	1	0	0	1	1	0
AAGGATGG	45	292	8	38.4077	1496550106	150	383193178	2336	6.48889	1.17164	7.60265	0.762018	0.0608212	0.00609614	0.346074	4.06409e-08	4.06409e-08	1	0	0	1	0	0
AAGGATT	2	8	7	38.4077	1496550106	150	383193178	56	4	0.052073	0.208292	0.0208772	0.00145804	0.00014614	0.186667	9.74269e-10	9.74269e-10	1	0	0	1	0	0
AAGGATTAC	14	57	9	38.4077	1496550106	150	383193178	513	4.07143	0.364511	1.48408	0.14875	0.0133567	0.00133875	0.244286	8.925e-09	8.925e-09	1	0	0	1	0	0
AAGGC	404	6479	5	38.4077	1496550106	150	383193178	32395	16.0371	10.5187	168.69	16.9079	0.843452	0.0845396	0.534571	5.63597e-07	5.63597e-07	1	0	0	1	1	0
AAGGCAAGGCAC	64	265	12	38.4077	1496550106	150	383193178	3180	4.14062	1.66633	6.89967	0.691557	0.082796	0.00829869	0.33125	5.53246e-08	5.53246e-08	1	0	0	1	0	0
AAGGCAAGGCC	48	419	11	38.4077	1496550106	150	383193178	4609	8.72917	1.24975	10.9093	1.09344	0.120002	0.0120279	0.640139	8.01858e-08	8.01858e-08	1	0	0	1	1	0
AAGGCAC	6	45	7	38.4077	1496550106	150	383193178	315	7.5	0.156219	1.17164	0.117434	0.00820149	0.00082204	0.35	5.48026e-09	5.48026e-09	1	0	0	1	0	0
AAGGCACACATTAT	16	105	14	38.4077	1496550106	150	383193178	1470	6.5625	0.416584	2.73383	0.274013	0.0382736	0.00383619	0.6125	2.55746e-08	2.55746e-08	1	0	0	1	1	0
AAGGCACAGGGC	14	104	12	38.4077	1496550106	150	383193178	1248	7.42857	0.364511	2.70779	0.271404	0.0324935	0.00325684	0.594286	2.17123e-08	2.17123e-08	1	0	0	1	1	0
AAGGCAGGGC	7	68	10	38.4077	1496550106	150	383193178	680	9.71429	0.182255	1.77048	0.177456	0.0177048	0.00177456	0.647619	1.18304e-08	1.18304e-08	1	0	0	1	1	0
AAGGCAT	217	2515	7	38.4077	1496550106	150	383193178	17605	11.5899	5.64992	65.4817	6.56327	0.458372	0.0459429	0.54086	3.06286e-07	3.06286e-07	1	0	0	1	1	0
AAGGCC	1	4	6	38.4077	1496550106	150	383193178	24	4	0.0260365	0.104146	0.0104386	0.000624875	6.26316e-05	0.16	4.17544e-10	4.17544e-10	1	0	0	1	0	0
AAGGCG	59	1037	6	38.4077	1496550106	150	383193178	6222	17.5763	1.53615	26.9998	2.70621	0.161999	0.0162372	0.703051	1.08248e-07	1.08248e-07	1	0	0	1	1	0
AAGGCGAGCTG	25	183	11	38.4077	1496550106	150	383193178	2013	7.32	0.650912	4.76468	0.477566	0.0524114	0.00525323	0.5368	3.50215e-08	3.50215e-08	1	0	0	1	1	0
AAGGCGGAG	5	30	9	38.4077	1496550106	150	383193178	270	6	0.130182	0.781094	0.0782895	0.00702985	0.000704605	0.36	4.69737e-09	4.69737e-09	1	0	0	1	0	0
AAGGG	688	5526	5	38.4077	1496550106	150	383193178	27630	8.03198	17.9131	143.878	14.4209	0.719388	0.0721046	0.267733	4.80697e-07	4.80697e-07	1	0	0	1	0	0
AAGGGAATG	2	9	9	38.4077	1496550106	150	383193178	81	4.5	0.052073	0.234328	0.0234868	0.00210895	0.000211382	0.27	1.40921e-09	1.40921e-09	1	0	0	1	0	0
AAGGGAC	65	766	7	38.4077	1496550106	150	383193178	5362	11.7846	1.69237	19.9439	1.99899	0.139608	0.0139929	0.549949	9.32863e-08	9.32863e-08	1	0	0	1	1	0
AAGGGACC	3	13	8	38.4077	1496550106	150	383193178	104	4.33333	0.0781094	0.338474	0.0339254	0.00270779	0.000271404	0.231111	1.80936e-09	1.80936e-09	1	0	0	1	0	0
AAGGGAG	328	4350	7	38.4077	1496550106	150	383193178	30450	13.2622	8.53996	113.259	11.352	0.792811	0.0794638	0.618902	5.29759e-07	5.29759e-07	1	0	0	1	1	0
AAGGGAGT	24	174	8	38.4077	1496550106	150	383193178	1392	7.25	0.624875	4.53035	0.454079	0.0362428	0.00363263	0.386667	2.42176e-08	2.42176e-08	1	0	0	1	0	0
AAGGGAT	70	521	7	38.4077	1496550106	150	383193178	3647	7.44286	1.82255	13.565	1.35963	0.094955	0.00951739	0.347333	6.34493e-08	6.34493e-08	1	0	0	1	0	0
AAGGGC	55	571	6	38.4077	1496550106	150	383193178	3426	10.3818	1.43201	14.8668	1.49011	0.089201	0.00894066	0.415273	5.96044e-08	5.96044e-08	1	0	0	1	0	0
AAGGGG	96	485	6	38.4077	1496550106	150	383193178	2910	5.05208	2.4995	12.6277	1.26568	0.0757662	0.00759408	0.202083	5.06272e-08	5.06272e-08	1	0	0	1	0	0
AAGGGGAAGT	1	4	10	38.4077	1496550106	150	383193178	40	4	0.0260365	0.104146	0.0104386	0.00104146	0.000104386	0.266667	6.95907e-10	6.95907e-10	1	0	0	1	0	0
AAGGGGG	1	4	7	38.4077	1496550106	150	383193178	28	4	0.0260365	0.104146	0.0104386	0.000729021	7.30702e-05	0.186667	4.87135e-10	4.87135e-10	1	0	0	1	0	0
AAGGGGT	38	219	7	38.4077	1496550106	150	383193178	1533	5.76316	0.989386	5.70199	0.571513	0.0399139	0.00400059	0.268947	2.66706e-08	2.66706e-08	1	0	0	1	0	0
AAGGGTACCG	68	542	10	38.4077	1496550106	150	383193178	5420	7.97059	1.77048	14.1118	1.41443	0.141118	0.0141443	0.531373	9.42953e-08	9.42953e-08	1	0	0	1	1	0
AAGGGTAT	55	331	8	38.4077	1496550106	150	383193178	2648	6.01818	1.43201	8.61807	0.863794	0.0689446	0.00691035	0.32097	4.6069e-08	4.6069e-08	1	0	0	1	0	0
AAGGGTG	9	44	7	38.4077	1496550106	150	383193178	308	4.88889	0.234328	1.14561	0.114825	0.00801924	0.000803772	0.228148	5.35848e-09	5.35848e-09	1	0	0	1	0	0
AAGGT	123	1347	5	38.4077	1496550106	150	383193178	6735	10.9512	3.20249	35.0711	3.5152	0.175356	0.017576	0.365041	1.17173e-07	1.17173e-07	1	0	0	1	0	0
AAGGTAGGT	375	4661	9	38.4077	1496550106	150	383193178	41949	12.4293	9.76368	121.356	12.1636	1.0922	0.109472	0.74576	7.29815e-07	7.29815e-07	1	0	0	1	1	0
AAGGTAGTCGGGACTGAC	3	12	18	38.4077	1496550106	150	383193178	216	4	0.0781094	0.312438	0.0313158	0.00562388	0.000563684	0.48	3.7579e-09	3.7579e-09	1	0	0	1	0	0
AAGGTC	56	336	6	38.4077	1496550106	150	383193178	2016	6	1.45804	8.74826	0.876842	0.0524895	0.00526105	0.24	3.50737e-08	3.50737e-08	1	0	0	1	0	0
AAGGTCATTC	3	12	10	38.4077	1496550106	150	383193178	120	4	0.0781094	0.312438	0.0313158	0.00312438	0.000313158	0.266667	2.08772e-09	2.08772e-09	1	0	0	1	0	0
AAGGTCG	6	45	7	38.4077	1496550106	150	383193178	315	7.5	0.156219	1.17164	0.117434	0.00820149	0.00082204	0.35	5.48026e-09	5.48026e-09	1	0	0	1	0	0
AAGGTG	84	1006	6	38.4077	1496550106	150	383193178	6036	11.9762	2.18706	26.1927	2.62531	0.157156	0.0157518	0.479048	1.05012e-07	1.05012e-07	1	0	0	1	0	0
AAGGTGCCACCATGCCC	25	131	17	38.4077	1496550106	150	383193178	2227	5.24	0.650912	3.41078	0.341864	0.0579832	0.00581169	0.593867	3.87446e-08	3.87446e-08	1	0	0	1	1	0
AAGGTGG	9	36	7	38.4077	1496550106	150	383193178	252	4	0.234328	0.937313	0.0939474	0.00656119	0.000657632	0.186667	4.38421e-09	4.38421e-09	1	0	0	1	0	0
AAGT	1109	7778	4	38.4077	1496550106	150	383193178	31112	7.01353	28.8745	202.512	20.2979	0.810047	0.0811914	0.187027	5.41276e-07	5.41276e-07	1	0	0	0	0	0
AAGTAAGTG	32	134	9	38.4077	1496550106	150	383193178	1206	4.1875	0.833167	3.48889	0.349693	0.0314	0.00314724	0.25125	2.09816e-08	2.09816e-08	1	0	0	1	0	0
AAGTAAT	442	6257	7	38.4077	1496550106	150	383193178	43799	14.1561	11.5081	162.91	16.3286	1.14037	0.1143	0.660618	7.62e-07	7.62e-07	1	0	0	1	1	0
AAGTAATTAATAGAATTC	4	17	18	38.4077	1496550106	150	383193178	306	4.25	0.104146	0.44262	0.044364	0.00796716	0.000798553	0.51	5.32369e-09	5.32369e-09	1	0	0	1	1	0
AAGTAC	138	1460	6	38.4077	1496550106	150	383193178	8760	10.5797	3.59303	38.0133	3.81009	0.22808	0.0228605	0.423188	1.52404e-07	1.52404e-07	1	0	0	1	0	0
AAGTACCCC	11	56	9	38.4077	1496550106	150	383193178	504	5.09091	0.286401	1.45804	0.14614	0.0131224	0.00131526	0.305455	8.76842e-09	8.76842e-09	1	0	0	1	0	0
AAGTACT	9	36	7	38.4077	1496550106	150	383193178	252	4	0.234328	0.937313	0.0939474	0.00656119	0.000657632	0.186667	4.38421e-09	4.38421e-09	1	0	0	1	0	0
AAGTAG	126	885	6	38.4077	1496550106	150	383193178	5310	7.02381	3.2806	23.0423	2.30954	0.138254	0.0138572	0.280952	9.23816e-08	9.23816e-08	1	0	0	1	0	0
AAGTAGAG	99	462	8	38.4077	1496550106	150	383193178	3696	4.66667	2.57761	12.0289	1.20566	0.0962308	0.00964527	0.248889	6.43018e-08	6.43018e-08	1	0	0	1	0	0
AAGTAGAGTAG	102	421	11	38.4077	1496550106	150	383193178	4631	4.12745	2.65572	10.9614	1.09866	0.120575	0.0120853	0.30268	8.05686e-08	8.05686e-08	1	0	0	1	0	0
AAGTAGG	116	1365	7	38.4077	1496550106	150	383193178	9555	11.7672	3.02023	35.5398	3.56217	0.248779	0.0249352	0.549138	1.66235e-07	1.66235e-07	1	0	0	1	1	0
AAGTAGGG	187	932	8	38.4077	1496550106	150	383193178	7456	4.98396	4.86882	24.266	2.43219	0.194128	0.0194575	0.265811	1.29717e-07	1.29717e-07	1	0	0	1	0	0
AAGTAGT	195	1799	7	38.4077	1496550106	150	383193178	12593	9.22564	5.07711	46.8396	4.69476	0.327877	0.0328633	0.43053	2.19089e-07	2.19089e-07	1	0	0	1	0	0
AAGTAGTAGTGAGGCAT	7	29	17	38.4077	1496550106	150	383193178	493	4.14286	0.182255	0.755058	0.0756798	0.012836	0.00128656	0.469524	8.57705e-09	8.57705e-09	1	0	0	1	0	0
AAGTAGTATTGAGGCAT	13	76	17	38.4077	1496550106	150	383193178	1292	5.84615	0.338474	1.97877	0.198333	0.0336391	0.00337167	0.662564	2.24778e-08	2.24778e-08	1	0	0	1	1	0
AAGTAT	225	2298	6	38.4077	1496550106	150	383193178	13788	10.2133	5.85821	59.8318	5.99698	0.358991	0.0359819	0.408533	2.39879e-07	2.39879e-07	1	0	0	1	0	0
AAGTATAAGTGC	33	202	12	38.4077	1496550106	150	383193178	2424	6.12121	0.859204	5.25937	0.527149	0.0631124	0.00632579	0.489697	4.21719e-08	4.21719e-08	1	0	0	1	0	0
AAGTATC	77	863	7	38.4077	1496550106	150	383193178	6041	11.2078	2.00481	22.4695	2.25213	0.157286	0.0157649	0.52303	1.05099e-07	1.05099e-07	1	0	0	1	1	0
AAGTATG	14	89	7	38.4077	1496550106	150	383193178	623	6.35714	0.364511	2.31725	0.232259	0.0162207	0.00162581	0.296667	1.08387e-08	1.08387e-08	1	0	0	1	0	0
AAGTATGT	38	161	8	38.4077	1496550106	150	383193178	1288	4.23684	0.989386	4.19187	0.420154	0.033535	0.00336123	0.225965	2.24082e-08	2.24082e-08	1	0	0	1	0	0
AAGTATT	114	1169	7	38.4077	1496550106	150	383193178	8183	10.2544	2.96816	30.4366	3.05068	0.213056	0.0213548	0.478538	1.42365e-07	1.42365e-07	1	0	0	1	0	0
AAGTATTCTC	21	90	10	38.4077	1496550106	150	383193178	900	4.28571	0.546766	2.34328	0.234868	0.0234328	0.00234868	0.285714	1.56579e-08	1.56579e-08	1	0	0	1	0	0
AAGTC	600	15464	5	38.4077	1496550106	150	383193178	77320	25.7733	15.6219	402.628	40.3556	2.01314	0.201778	0.859111	1.34519e-06	1.34519e-06	1	0	0	1	1	0
AAGTCAC	7	60	7	38.4077	1496550106	150	383193178	420	8.57143	0.182255	1.56219	0.156579	0.0109353	0.00109605	0.4	7.30702e-09	7.30702e-09	1	0	0	1	0	0
AAGTCACATTGCGAT	42	205	15	38.4077	1496550106	150	383193178	3075	4.88095	1.09353	5.33748	0.534978	0.0800622	0.00802467	0.488095	5.34978e-08	5.34978e-08	1	0	0	1	0	0
AAGTCCC	5	20	7	38.4077	1496550106	150	383193178	140	4	0.130182	0.52073	0.052193	0.00364511	0.000365351	0.186667	2.43567e-09	2.43567e-09	1	0	0	1	0	0
AAGTCCT	66	548	7	38.4077	1496550106	150	383193178	3836	8.30303	1.71841	14.268	1.43009	0.0998759	0.0100106	0.387475	6.67374e-08	6.67374e-08	1	0	0	1	0	0
AAGTCG	13	52	6	38.4077	1496550106	150	383193178	312	4	0.338474	1.3539	0.135702	0.00812338	0.000814211	0.16	5.42807e-09	5.42807e-09	1	0	0	1	0	0
AAGTCGC	21	89	7	38.4077	1496550106	150	383193178	623	4.2381	0.546766	2.31725	0.232259	0.0162207	0.00162581	0.197778	1.08387e-08	1.08387e-08	1	0	0	1	0	0
AAGTCT	4	16	6	38.4077	1496550106	150	383193178	96	4	0.104146	0.416584	0.0417544	0.0024995	0.000250526	0.16	1.67018e-09	1.67018e-09	1	0	0	1	0	0
AAGTG	941	22960	5	38.4077	1496550106	150	383193178	114800	24.3996	24.5003	597.798	59.9176	2.98899	0.299588	0.813319	1.99725e-06	1.99725e-06	1	0	0	1	1	0
AAGTGAAT	33	199	8	38.4077	1496550106	150	383193178	1592	6.0303	0.859204	5.18126	0.51932	0.0414501	0.00415456	0.321616	2.76971e-08	2.76971e-08	1	0	0	1	0	0
AAGTGAATG	1564	13654	9	38.4077	1496550106	150	383193178	122886	8.73018	40.7211	355.502	35.6322	3.19952	0.320689	0.523811	2.13793e-06	2.13793e-06	1	0	0	1	1	0
AAGTGAATTCGAATGAATTC	12	48	20	38.4077	1496550106	150	383193178	960	4	0.312438	1.24975	0.125263	0.024995	0.00250526	0.533333	1.67018e-08	1.67018e-08	1	0	0	1	1	0
AAGTGAC	1	6	7	38.4077	1496550106	150	383193178	42	6	0.0260365	0.156219	0.0156579	0.00109353	0.000109605	0.28	7.30702e-10	7.30702e-10	1	0	0	1	0	0
AAGTGAG	24	148	7	38.4077	1496550106	150	383193178	1036	6.16667	0.624875	3.8534	0.386228	0.0269738	0.0027036	0.287778	1.8024e-08	1.8024e-08	1	0	0	1	0	0
AAGTGAGTG	5	20	9	38.4077	1496550106	150	383193178	180	4	0.130182	0.52073	0.052193	0.00468657	0.000469737	0.24	3.13158e-09	3.13158e-09	1	0	0	1	0	0
AAGTGAT	248	3043	7	38.4077	1496550106	150	383193178	21301	12.2702	6.45705	79.229	7.94116	0.554603	0.0555882	0.572608	3.70588e-07	3.70588e-07	1	0	0	1	1	0
AAGTGC	102	591	6	38.4077	1496550106	150	383193178	3546	5.79412	2.65572	15.3876	1.5423	0.0923254	0.00925382	0.231765	6.16921e-08	6.16921e-08	1	0	0	1	0	0
AAGTGCATG	13	56	9	38.4077	1496550106	150	383193178	504	4.30769	0.338474	1.45804	0.14614	0.0131224	0.00131526	0.258462	8.76842e-09	8.76842e-09	1	0	0	1	0	0
AAGTGG	150	698	6	38.4077	1496550106	150	383193178	4188	4.65333	3.90547	18.1735	1.82154	0.109041	0.0109292	0.186133	7.28614e-08	7.28614e-08	1	0	0	1	0	0
AAGTGGAGCG	10	48	10	38.4077	1496550106	150	383193178	480	4.8	0.260365	1.24975	0.125263	0.0124975	0.00125263	0.32	8.35088e-09	8.35088e-09	1	0	0	1	0	0
AAGTGGTGGAGGGAG	17	73	15	38.4077	1496550106	150	383193178	1095	4.29412	0.44262	1.90066	0.190504	0.0285099	0.00285757	0.429412	1.90504e-08	1.90504e-08	1	0	0	1	0	0
AAGTGT	10	96	6	38.4077	1496550106	150	383193178	576	9.6	0.260365	2.4995	0.250526	0.014997	0.00150316	0.384	1.00211e-08	1.00211e-08	1	0	0	1	0	0
AAGTGTC	32	146	7	38.4077	1496550106	150	383193178	1022	4.5625	0.833167	3.80133	0.381009	0.0266093	0.00266706	0.212917	1.77804e-08	1.77804e-08	1	0	0	1	0	0
AAGTGTCGTGTC	1409	7936	12	38.4077	1496550106	150	383193178	95232	5.63236	36.6854	206.625	20.7102	2.47951	0.248522	0.450589	1.65681e-06	1.65681e-06	1	0	0	1	0	0
AAGTGTG	97	729	7	38.4077	1496550106	150	383193178	5103	7.51546	2.52554	18.9806	1.90243	0.132864	0.013317	0.350722	8.87803e-08	8.87803e-08	1	0	0	1	0	0
AAGTGTGAGCGCG	41	207	13	38.4077	1496550106	150	383193178	2691	5.04878	1.0675	5.38955	0.540198	0.0700642	0.00702257	0.437561	4.68171e-08	4.68171e-08	1	0	0	1	0	0
AAT	86402	792382	3	38.4077	1496550106	150	383193178	2377146	9.17088	2249.6	20630.8	2067.84	61.8925	6.20352	0.183418	4.13568e-05	4.13568e-05	1	1	1	0	0	0
AATAATAATC	55	253	10	38.4077	1496550106	150	383193178	2530	4.6	1.43201	6.58723	0.660241	0.0658723	0.00660241	0.306667	4.40161e-08	4.40161e-08	1	0	0	1	0	0
AATAATATGT	40	199	10	38.4077	1496550106	150	383193178	1990	4.975	1.04146	5.18126	0.51932	0.0518126	0.0051932	0.331667	3.46214e-08	3.46214e-08	1	0	0	1	0	0
AATAATC	39	194	7	38.4077	1496550106	150	383193178	1358	4.97436	1.01542	5.05108	0.506272	0.0353575	0.0035439	0.232137	2.3626e-08	2.3626e-08	1	0	0	1	0	0
AATAATG	90	481	7	38.4077	1496550106	150	383193178	3367	5.34444	2.34328	12.5235	1.25524	0.0876648	0.00878669	0.249407	5.85779e-08	5.85779e-08	1	0	0	1	0	0
AATAATGTAT	17	78	10	38.4077	1496550106	150	383193178	780	4.58824	0.44262	2.03085	0.203553	0.0203085	0.00203553	0.305882	1.35702e-08	1.35702e-08	1	0	0	1	0	0
AATAATT	214	1008	7	38.4077	1496550106	150	383193178	7056	4.71028	5.57181	26.2448	2.63053	0.183713	0.0184137	0.219813	1.22758e-07	1.22758e-07	1	0	0	1	0	0
AATAATTATGT	11	50	11	38.4077	1496550106	150	383193178	550	4.54545	0.286401	1.30182	0.130482	0.0143201	0.00143531	0.333333	9.56872e-09	9.56872e-09	1	0	0	1	0	0
AATAC	1446	16253	5	38.4077	1496550106	150	383193178	81265	11.24	37.6487	423.171	42.4146	2.11585	0.212073	0.374666	1.41382e-06	1.41382e-06	1	0	0	1	0	0
AATACAATACATAC	180	1024	14	38.4077	1496550106	150	383193178	14336	5.68889	4.68657	26.6614	2.67228	0.373259	0.0374119	0.530963	2.49413e-07	2.49413e-07	1	0	0	1	1	0
AATACAATAT	18	74	10	38.4077	1496550106	150	383193178	740	4.11111	0.468657	1.9267	0.193114	0.019267	0.00193114	0.274074	1.28743e-08	1.28743e-08	1	0	0	1	0	0
AATACAC	19	115	7	38.4077	1496550106	150	383193178	805	6.05263	0.494693	2.99419	0.30011	0.0209594	0.00210077	0.282456	1.40051e-08	1.40051e-08	1	0	0	1	0	0
AATACAG	20	109	7	38.4077	1496550106	150	383193178	763	5.45	0.52073	2.83798	0.284452	0.0198658	0.00199116	0.254333	1.32744e-08	1.32744e-08	1	0	0	1	0	0
AATACAT	137	1399	7	38.4077	1496550106	150	383193178	9793	10.2117	3.567	36.425	3.6509	0.254975	0.0255563	0.476545	1.70375e-07	1.70375e-07	1	0	0	1	0	0
AATACATAC	85	460	9	38.4077	1496550106	150	383193178	4140	5.41176	2.2131	11.9768	1.20044	0.107791	0.010804	0.324706	7.20263e-08	7.20263e-08	1	0	0	1	0	0
AATACATACATAC	73	296	13	38.4077	1496550106	150	383193178	3848	4.05479	1.90066	7.7068	0.772456	0.100188	0.0100419	0.351416	6.69462e-08	6.69462e-08	1	0	0	1	0	0
AATACC	161	2210	6	38.4077	1496550106	150	383193178	13260	13.7267	4.19187	57.5406	5.76733	0.345244	0.034604	0.549068	2.30693e-07	2.30693e-07	1	0	0	1	1	0
AATACCG	33	146	7	38.4077	1496550106	150	383193178	1022	4.42424	0.859204	3.80133	0.381009	0.0266093	0.00266706	0.206465	1.77804e-08	1.77804e-08	1	0	0	1	0	0
AATACCT	14	115	7	38.4077	1496550106	150	383193178	805	8.21429	0.364511	2.99419	0.30011	0.0209594	0.00210077	0.383333	1.40051e-08	1.40051e-08	1	0	0	1	0	0
AATACG	8	32	6	38.4077	1496550106	150	383193178	192	4	0.208292	0.833167	0.0835088	0.004999	0.000501053	0.16	3.34035e-09	3.34035e-09	1	0	0	1	0	0
AATACT	404	4109	6	38.4077	1496550106	150	383193178	24654	10.1708	10.5187	106.984	10.7231	0.641903	0.0643383	0.406832	4.28922e-07	4.28922e-07	1	0	0	1	0	0
AATACTC	57	677	7	38.4077	1496550106	150	383193178	4739	11.8772	1.48408	17.6267	1.76673	0.123387	0.0123671	0.554269	8.24475e-08	8.24475e-08	1	0	0	1	1	0
AATACTG	27	112	7	38.4077	1496550106	150	383193178	784	4.14815	0.702985	2.91609	0.292281	0.0204126	0.00204597	0.19358	1.36398e-08	1.36398e-08	1	0	0	1	0	0
AATAG	4531	54417	5	38.4077	1496550106	150	383193178	272085	12.0099	117.971	1416.83	142.009	7.08414	0.710047	0.400331	4.73364e-06	4.73364e-06	1	0	0	1	0	0
AATAGAATG	135	1334	9	38.4077	1496550106	150	383193178	12006	9.88148	3.51492	34.7327	3.48127	0.312594	0.0313315	0.592889	2.08876e-07	2.08876e-07	1	0	0	1	1	0
AATAGAATGC	2	8	10	38.4077	1496550106	150	383193178	80	4	0.052073	0.208292	0.0208772	0.00208292	0.000208772	0.266667	1.39181e-09	1.39181e-09	1	0	0	1	0	0
AATAGAATGG	955	4490	10	38.4077	1496550106	150	383193178	44900	4.70157	24.8648	116.904	11.7173	1.16904	0.117173	0.313438	7.81155e-07	7.81155e-07	1	0	0	1	0	0
AATAGAATTG	47	222	10	38.4077	1496550106	150	383193178	2220	4.7234	1.22371	5.7801	0.579342	0.057801	0.00579342	0.314894	3.86228e-08	3.86228e-08	1	0	0	1	0	0
AATAGAC	24	112	7	38.4077	1496550106	150	383193178	784	4.66667	0.624875	2.91609	0.292281	0.0204126	0.00204597	0.217778	1.36398e-08	1.36398e-08	1	0	0	1	0	0
AATAGACAG	16	106	9	38.4077	1496550106	150	383193178	954	6.625	0.416584	2.75987	0.276623	0.0248388	0.00248961	0.3975	1.65974e-08	1.65974e-08	1	0	0	1	0	0
AATAGAG	35	412	7	38.4077	1496550106	150	383193178	2884	11.7714	0.911277	10.727	1.07518	0.0750892	0.00752623	0.549333	5.01749e-08	5.01749e-08	1	0	0	1	1	0
AATAGAGTAG	90	459	10	38.4077	1496550106	150	383193178	4590	5.1	2.34328	11.9507	1.19783	0.119507	0.0119783	0.34	7.98553e-08	7.98553e-08	1	0	0	1	0	0
AATAGAT	93	1119	7	38.4077	1496550106	150	383193178	7833	12.0323	2.42139	29.1348	2.9202	0.203944	0.0204414	0.561505	1.36276e-07	1.36276e-07	1	0	0	1	1	0
AATAGATAC	5	30	9	38.4077	1496550106	150	383193178	270	6	0.130182	0.781094	0.0782895	0.00702985	0.000704605	0.36	4.69737e-09	4.69737e-09	1	0	0	1	0	0
AATAGATAG	67	859	9	38.4077	1496550106	150	383193178	7731	12.8209	1.74444	22.3653	2.24169	0.201288	0.0201752	0.769254	1.34501e-07	1.34501e-07	1	0	0	1	1	0
AATAGATAGATAG	64	418	13	38.4077	1496550106	150	383193178	5434	6.53125	1.66633	10.8832	1.09083	0.141482	0.0141808	0.566042	9.45389e-08	9.45389e-08	1	0	0	1	1	0
AATAGC	232	2260	6	38.4077	1496550106	150	383193178	13560	9.74138	6.04046	58.8424	5.89781	0.353055	0.0353869	0.389655	2.35912e-07	2.35912e-07	1	0	0	1	0	0
AATAGCAATATC	29	132	12	38.4077	1496550106	150	383193178	1584	4.55172	0.755058	3.43682	0.344474	0.0412418	0.00413369	0.364138	2.75579e-08	2.75579e-08	1	0	0	1	0	0
AATAGCATAG	100	431	10	38.4077	1496550106	150	383193178	4310	4.31	2.60365	11.2217	1.12476	0.112217	0.0112476	0.287333	7.49839e-08	7.49839e-08	1	0	0	1	0	0
AATAGCC	30	130	7	38.4077	1496550106	150	383193178	910	4.33333	0.781094	3.38474	0.339254	0.0236932	0.00237478	0.202222	1.58319e-08	1.58319e-08	1	0	0	1	0	0
AATAGG	26	108	6	38.4077	1496550106	150	383193178	648	4.15385	0.676948	2.81194	0.281842	0.0168716	0.00169105	0.166154	1.12737e-08	1.12737e-08	1	0	0	1	0	0
AATAGGAATATAGG	410	2650	14	38.4077	1496550106	150	383193178	37100	6.46341	10.675	68.9967	6.91557	0.965953	0.096818	0.603252	6.45453e-07	6.45453e-07	1	0	0	1	1	0
AATAGGATATGATAG	46	184	15	38.4077	1496550106	150	383193178	2760	4	1.19768	4.79071	0.480176	0.0718607	0.00720263	0.4	4.80176e-08	4.80176e-08	1	0	0	1	0	0
AATAGGC	1	5	7	38.4077	1496550106	150	383193178	35	5	0.0260365	0.130182	0.0130482	0.000911277	9.13377e-05	0.233333	6.08918e-10	6.08918e-10	1	0	0	1	0	0
AATAGGG	121	1132	7	38.4077	1496550106	150	383193178	7924	9.35537	3.15041	29.4733	2.95412	0.206313	0.0206789	0.436584	1.37859e-07	1.37859e-07	1	0	0	1	0	0
AATAGGT	24	131	7	38.4077	1496550106	150	383193178	917	5.45833	0.624875	3.41078	0.341864	0.0238755	0.00239305	0.254722	1.59537e-08	1.59537e-08	1	0	0	1	0	0
AATAGT	275	1526	6	38.4077	1496550106	150	383193178	9156	5.54909	7.16003	39.7317	3.98233	0.23839	0.023894	0.221964	1.59293e-07	1.59293e-07	1	0	0	1	0	0
AATAGTC	45	326	7	38.4077	1496550106	150	383193178	2282	7.24444	1.17164	8.48789	0.850746	0.0594152	0.00595522	0.338074	3.97015e-08	3.97015e-08	1	0	0	1	0	0
AATAGTG	43	288	7	38.4077	1496550106	150	383193178	2016	6.69767	1.11957	7.49851	0.751579	0.0524895	0.00526105	0.312558	3.50737e-08	3.50737e-08	1	0	0	1	0	0
AATAT	1924	10690	5	38.4077	1496550106	150	383193178	53450	5.55613	50.0942	278.33	27.8972	1.39165	0.139486	0.185204	9.29905e-07	9.29905e-07	1	0	0	1	0	0
AATATAATATGAC	84	517	13	38.4077	1496550106	150	383193178	6721	6.15476	2.18706	13.4609	1.34919	0.174991	0.0175395	0.533413	1.1693e-07	1.1693e-07	1	0	0	1	1	0
AATATAC	39	173	7	38.4077	1496550106	150	383193178	1211	4.4359	1.01542	4.50431	0.451469	0.0315302	0.00316029	0.207009	2.10686e-08	2.10686e-08	1	0	0	1	0	0
AATATACG	3	12	8	38.4077	1496550106	150	383193178	96	4	0.0781094	0.312438	0.0313158	0.0024995	0.000250526	0.213333	1.67018e-09	1.67018e-09	1	0	0	1	0	0
AATATAGAGAATATTCGGG	44	204	19	38.4077	1496550106	150	383193178	3876	4.63636	1.14561	5.31144	0.532369	0.100917	0.010115	0.587273	6.74334e-08	6.74334e-08	1	0	0	1	1	0
AATATAGAT	33	132	9	38.4077	1496550106	150	383193178	1188	4	0.859204	3.43682	0.344474	0.0309313	0.00310026	0.24	2.06684e-08	2.06684e-08	1	0	0	1	0	0
AATATAGG	22	96	8	38.4077	1496550106	150	383193178	768	4.36364	0.572803	2.4995	0.250526	0.019996	0.00200421	0.232727	1.33614e-08	1.33614e-08	1	0	0	1	0	0
AATATAGTCG	22	121	10	38.4077	1496550106	150	383193178	1210	5.5	0.572803	3.15041	0.315768	0.0315041	0.00315768	0.366667	2.10512e-08	2.10512e-08	1	0	0	1	0	0
AATATAT	634	2730	7	38.4077	1496550106	150	383193178	19110	4.30599	16.5071	71.0796	7.12434	0.497557	0.0498704	0.200946	3.32469e-07	3.32469e-07	1	0	0	1	0	0
AATATATATG	1	4	10	38.4077	1496550106	150	383193178	40	4	0.0260365	0.104146	0.0104386	0.00104146	0.000104386	0.266667	6.95907e-10	6.95907e-10	1	0	0	1	0	0
AATATC	156	1826	6	38.4077	1496550106	150	383193178	10956	11.7051	4.06169	47.5426	4.76522	0.285256	0.0285913	0.468205	1.90609e-07	1.90609e-07	1	0	0	1	0	0
AATATG	133	717	6	38.4077	1496550106	150	383193178	4302	5.39098	3.46285	18.6682	1.87112	0.112009	0.0112267	0.215639	7.48448e-08	7.48448e-08	1	0	0	1	0	0
AATATGATTGT	30	154	11	38.4077	1496550106	150	383193178	1694	5.13333	0.781094	4.00962	0.401886	0.0441058	0.00442075	0.376444	2.94716e-08	2.94716e-08	1	0	0	1	0	0
AATATGC	1	4	7	38.4077	1496550106	150	383193178	28	4	0.0260365	0.104146	0.0104386	0.000729021	7.30702e-05	0.186667	4.87135e-10	4.87135e-10	1	0	0	1	0	0
AATATGCAATGC	19	112	12	38.4077	1496550106	150	383193178	1344	5.89474	0.494693	2.91609	0.292281	0.034993	0.00350737	0.471579	2.33825e-08	2.33825e-08	1	0	0	1	0	0
AATATGCGT	1	6	9	38.4077	1496550106	150	383193178	54	6	0.0260365	0.156219	0.0156579	0.00140597	0.000140921	0.36	9.39474e-10	9.39474e-10	1	0	0	1	0	0
AATATGG	6	32	7	38.4077	1496550106	150	383193178	224	5.33333	0.156219	0.833167	0.0835088	0.00583217	0.000584562	0.248889	3.89708e-09	3.89708e-09	1	0	0	1	0	0
AATATGT	207	1698	7	38.4077	1496550106	150	383193178	11886	8.2029	5.38955	44.2099	4.43119	0.30947	0.0310183	0.382802	2.06789e-07	2.06789e-07	1	0	0	1	0	0
AATATT	300	1248	6	38.4077	1496550106	150	383193178	7488	4.16	7.81094	32.4935	3.25684	0.194961	0.0195411	0.1664	1.30274e-07	1.30274e-07	1	0	0	1	0	0
AATATTC	38	157	7	38.4077	1496550106	150	383193178	1099	4.13158	0.989386	4.08773	0.409715	0.0286141	0.00286801	0.192807	1.912e-08	1.912e-08	1	0	0	1	0	0
AATATTCATTGC	845	3916	12	38.4077	1496550106	150	383193178	46992	4.63432	22.0008	101.959	10.2194	1.22351	0.122633	0.370746	8.17551e-07	8.17551e-07	1	0	0	1	0	0
AATC	576	4382	4	38.4077	1496550106	150	383193178	17528	7.60764	14.997	114.092	11.4355	0.456367	0.0457419	0.20287	3.04946e-07	3.04946e-07	1	0	0	0	0	0
AATCAATGT	10	48	9	38.4077	1496550106	150	383193178	432	4.8	0.260365	1.24975	0.125263	0.0112478	0.00112737	0.288	7.51579e-09	7.51579e-09	1	0	0	1	0	0
AATCACC	51	600	7	38.4077	1496550106	150	383193178	4200	11.7647	1.32786	15.6219	1.56579	0.109353	0.0109605	0.54902	7.30702e-08	7.30702e-08	1	0	0	1	1	0
AATCACG	3	12	7	38.4077	1496550106	150	383193178	84	4	0.0781094	0.312438	0.0313158	0.00218706	0.000219211	0.186667	1.4614e-09	1.4614e-09	1	0	0	1	0	0
AATCACGATCAC	36	158	12	38.4077	1496550106	150	383193178	1896	4.38889	0.937313	4.11376	0.412325	0.0493652	0.0049479	0.351111	3.2986e-08	3.2986e-08	1	0	0	1	0	0
AATCACT	5	20	7	38.4077	1496550106	150	383193178	140	4	0.130182	0.52073	0.052193	0.00364511	0.000365351	0.186667	2.43567e-09	2.43567e-09	1	0	0	1	0	0
AATCAG	23	119	6	38.4077	1496550106	150	383193178	714	5.17391	0.598839	3.09834	0.310548	0.01859	0.00186329	0.206957	1.24219e-08	1.24219e-08	1	0	0	1	0	0
AATCAGG	50	302	7	38.4077	1496550106	150	383193178	2114	6.04	1.30182	7.86302	0.788114	0.0550411	0.0055168	0.281867	3.67787e-08	3.67787e-08	1	0	0	1	0	0
AATCAGT	9	36	7	38.4077	1496550106	150	383193178	252	4	0.234328	0.937313	0.0939474	0.00656119	0.000657632	0.186667	4.38421e-09	4.38421e-09	1	0	0	1	0	0
AATCAGTGATCAGT	7	35	14	38.4077	1496550106	150	383193178	490	5	0.182255	0.911277	0.0913377	0.0127579	0.00127873	0.466667	8.52486e-09	8.52486e-09	1	0	0	1	0	0
AATCAT	196	2111	6	38.4077	1496550106	150	383193178	12666	10.7704	5.10315	54.963	5.50897	0.329778	0.0330538	0.430816	2.20359e-07	2.20359e-07	1	0	0	1	0	0
AATCATC	142	2391	7	38.4077	1496550106	150	383193178	16737	16.838	3.69718	62.2532	6.23967	0.435773	0.0436777	0.785775	2.91185e-07	2.91185e-07	1	0	0	1	1	0
AATCATG	61	509	7	38.4077	1496550106	150	383193178	3563	8.34426	1.58823	13.2526	1.32831	0.092768	0.00929818	0.389399	6.19879e-08	6.19879e-08	1	0	0	1	0	0
AATCC	1290	21117	5	38.4077	1496550106	150	383193178	105585	16.3698	33.5871	549.812	55.108	2.74906	0.27554	0.545659	1.83693e-06	1.83693e-06	1	0	0	1	1	0
AATCCAGTGTAATCTGGAGT	18	74	20	38.4077	1496550106	150	383193178	1480	4.11111	0.468657	1.9267	0.193114	0.038534	0.00386228	0.548148	2.57485e-08	2.57485e-08	1	0	0	1	1	0
AATCCAT	31	127	7	38.4077	1496550106	150	383193178	889	4.09677	0.807131	3.30663	0.331426	0.0231464	0.00231998	0.191183	1.54665e-08	1.54665e-08	1	0	0	1	0	0
AATCCC	101	1270	6	38.4077	1496550106	150	383193178	7620	12.5743	2.62968	33.0663	3.31426	0.198398	0.0198855	0.50297	1.3257e-07	1.3257e-07	1	0	0	1	1	0
AATCCG	42	182	6	38.4077	1496550106	150	383193178	1092	4.33333	1.09353	4.73864	0.474956	0.0284318	0.00284974	0.173333	1.89983e-08	1.89983e-08	1	0	0	1	0	0
AATCCT	100	418	6	38.4077	1496550106	150	383193178	2508	4.18	2.60365	10.8832	1.09083	0.0652995	0.006545	0.1672	4.36333e-08	4.36333e-08	1	0	0	1	0	0
AATCCTAATTCT	17	85	12	38.4077	1496550106	150	383193178	1020	5	0.44262	2.2131	0.22182	0.0265572	0.00266184	0.4	1.77456e-08	1.77456e-08	1	0	0	1	0	0
AATCCTACTCCT	26	114	12	38.4077	1496550106	150	383193178	1368	4.38462	0.676948	2.96816	0.2975	0.0356179	0.00357	0.350769	2.38e-08	2.38e-08	1	0	0	1	0	0
AATCCTC	26	405	7	38.4077	1496550106	150	383193178	2835	15.5769	0.676948	10.5448	1.05691	0.0738134	0.00739836	0.726923	4.93224e-08	4.93224e-08	1	0	0	1	1	0
AATCG	39	451	5	38.4077	1496550106	150	383193178	2255	11.5641	1.01542	11.7425	1.17695	0.0587123	0.00588476	0.38547	3.92317e-08	3.92317e-08	1	0	0	1	0	0
AATCGCG	11	44	7	38.4077	1496550106	150	383193178	308	4	0.286401	1.14561	0.114825	0.00801924	0.000803772	0.186667	5.35848e-09	5.35848e-09	1	0	0	1	0	0
AATCGGATAG	50	226	10	38.4077	1496550106	150	383193178	2260	4.52	1.30182	5.88424	0.589781	0.0588424	0.00589781	0.301333	3.93187e-08	3.93187e-08	1	0	0	1	0	0
AATCGTC	101	698	7	38.4077	1496550106	150	383193178	4886	6.91089	2.62968	18.1735	1.82154	0.127214	0.0127507	0.322508	8.5005e-08	8.5005e-08	1	0	0	1	0	0
AATCGTCCTCCTGCC	27	108	15	38.4077	1496550106	150	383193178	1620	4	0.702985	2.81194	0.281842	0.0421791	0.00422763	0.4	2.81842e-08	2.81842e-08	1	0	0	1	0	0
AATCGTGACGAC	2	8	12	38.4077	1496550106	150	383193178	96	4	0.052073	0.208292	0.0208772	0.0024995	0.000250526	0.32	1.67018e-09	1.67018e-09	1	0	0	1	0	0
AATCT	270	1752	5	38.4077	1496550106	150	383193178	8760	6.48889	7.02985	45.6159	4.57211	0.22808	0.0228605	0.216296	1.52404e-07	1.52404e-07	1	0	0	1	0	0
AATCTACT	7	28	8	38.4077	1496550106	150	383193178	224	4	0.182255	0.729021	0.0730702	0.00583217	0.000584562	0.213333	3.89708e-09	3.89708e-09	1	0	0	1	0	0
AATCTAG	32	128	7	38.4077	1496550106	150	383193178	896	4	0.833167	3.33267	0.334035	0.0233287	0.00233825	0.186667	1.55883e-08	1.55883e-08	1	0	0	1	0	0
AATCTAT	198	1683	7	38.4077	1496550106	150	383193178	11781	8.5	5.15522	43.8194	4.39204	0.306736	0.0307443	0.396667	2.04962e-07	2.04962e-07	1	0	0	1	0	0
AATCTATC	230	2934	8	38.4077	1496550106	150	383193178	23472	12.7565	5.98839	76.391	7.65671	0.611128	0.0612537	0.680348	4.08358e-07	4.08358e-07	1	0	0	1	1	0
AATCTC	11	65	6	38.4077	1496550106	150	383193178	390	5.90909	0.286401	1.69237	0.169627	0.0101542	0.00101776	0.236364	6.78509e-09	6.78509e-09	1	0	0	1	0	0
AATCTG	7	28	6	38.4077	1496550106	150	383193178	168	4	0.182255	0.729021	0.0730702	0.00437413	0.000438421	0.16	2.92281e-09	2.92281e-09	1	0	0	1	0	0
AATG	1444	15838	4	38.4077	1496550106	150	383193178	63352	10.9681	37.5967	412.366	41.3316	1.64946	0.165327	0.292484	1.10218e-06	1.10218e-06	1	0	0	0	0	0
AATGAATGATG	19	100	11	38.4077	1496550106	150	383193178	1100	5.26316	0.494693	2.60365	0.260965	0.0286401	0.00287061	0.385965	1.91374e-08	1.91374e-08	1	0	0	1	0	0
AATGAATGC	18	145	9	38.4077	1496550106	150	383193178	1305	8.05556	0.468657	3.77529	0.378399	0.0339776	0.00340559	0.483333	2.2704e-08	2.2704e-08	1	0	0	1	0	0
AATGAATGG	116	774	9	38.4077	1496550106	150	383193178	6966	6.67241	3.02023	20.1522	2.01987	0.18137	0.0181788	0.400345	1.21192e-07	1.21192e-07	1	0	0	1	0	0
AATGAATTG	29	226	9	38.4077	1496550106	150	383193178	2034	7.7931	0.755058	5.88424	0.589781	0.0529582	0.00530803	0.467586	3.53869e-08	3.53869e-08	1	0	0	1	0	0
AATGAC	313	4247	6	38.4077	1496550106	150	383193178	25482	13.5687	8.14942	110.577	11.0832	0.663462	0.0664991	0.542748	4.43327e-07	4.43327e-07	1	0	0	1	1	0
AATGACACG	14	159	9	38.4077	1496550106	150	383193178	1431	11.3571	0.364511	4.1398	0.414934	0.0372582	0.00373441	0.681429	2.48961e-08	2.48961e-08	1	0	0	1	1	0
AATGACATG	223	2423	9	38.4077	1496550106	150	383193178	21807	10.8655	5.80613	63.0864	6.32318	0.567777	0.0569086	0.651928	3.79391e-07	3.79391e-07	1	0	0	1	1	0
AATGACATGAC	3222	22313	11	38.4077	1496550106	150	383193178	245443	6.9252	83.8895	580.952	58.2291	6.39047	0.64052	0.507848	4.27014e-06	4.27014e-06	1	0	0	1	1	0
AATGACC	4	16	7	38.4077	1496550106	150	383193178	112	4	0.104146	0.416584	0.0417544	0.00291609	0.000292281	0.186667	1.94854e-09	1.94854e-09	1	0	0	1	0	0
AATGACG	3183	29816	7	38.4077	1496550106	150	383193178	208712	9.36726	82.8741	776.304	77.8093	5.43413	0.544665	0.437139	3.6311e-06	3.6311e-06	1	0	0	1	0	0
AATGACGTG	6	38	9	38.4077	1496550106	150	383193178	342	6.33333	0.156219	0.989386	0.0991667	0.00890448	0.0008925	0.38	5.95e-09	5.95e-09	1	0	0	1	0	0
AATGACGTGAC	43	357	11	38.4077	1496550106	150	383193178	3927	8.30233	1.11957	9.29502	0.931645	0.102245	0.0102481	0.608837	6.83206e-08	6.83206e-08	1	0	0	1	1	0
AATGAG	296	5400	6	38.4077	1496550106	150	383193178	32400	18.2432	7.7068	140.597	14.0921	0.843582	0.0845527	0.72973	5.63684e-07	5.63684e-07	1	0	0	1	1	0
AATGAGACG	2	12	9	38.4077	1496550106	150	383193178	108	6	0.052073	0.312438	0.0313158	0.00281194	0.000281842	0.36	1.87895e-09	1.87895e-09	1	0	0	1	0	0
AATGAGAG	39	168	8	38.4077	1496550106	150	383193178	1344	4.30769	1.01542	4.37413	0.438421	0.034993	0.00350737	0.229744	2.33825e-08	2.33825e-08	1	0	0	1	0	0
AATGAGAGGGTCATCT	125	560	16	38.4077	1496550106	150	383193178	8960	4.48	3.25456	14.5804	1.4614	0.233287	0.0233825	0.477867	1.55883e-07	1.55883e-07	1	0	0	1	0	0
AATGAGAGGTG	10	46	11	38.4077	1496550106	150	383193178	506	4.6	0.260365	1.19768	0.120044	0.0131745	0.00132048	0.337333	8.80322e-09	8.80322e-09	1	0	0	1	0	0
AATGAGATG	289	3611	9	38.4077	1496550106	150	383193178	32499	12.4948	7.52454	94.0177	9.42345	0.846159	0.084811	0.749689	5.65407e-07	5.65407e-07	1	0	0	1	1	0
AATGAGATGG	184	1238	10	38.4077	1496550106	150	383193178	12380	6.72826	4.79071	32.2332	3.23075	0.322332	0.0323075	0.448551	2.15383e-07	2.15383e-07	1	0	0	1	0	0
AATGAGC	69	658	7	38.4077	1496550106	150	383193178	4606	9.53623	1.79652	17.132	1.71715	0.119924	0.01202	0.445024	8.01336e-08	8.01336e-08	1	0	0	1	0	0
AATGAGG	393	5359	7	38.4077	1496550106	150	383193178	37513	13.6361	10.2323	139.529	13.9851	0.976706	0.0978958	0.636353	6.52639e-07	6.52639e-07	1	0	0	1	1	0
AATGAGGTG	2	16	9	38.4077	1496550106	150	383193178	144	8	0.052073	0.416584	0.0417544	0.00374925	0.00037579	0.48	2.50526e-09	2.50526e-09	1	0	0	1	0	0
AATGAGT	324	3090	7	38.4077	1496550106	150	383193178	21630	9.53704	8.43582	80.4527	8.06382	0.563169	0.0564467	0.445062	3.76312e-07	3.76312e-07	1	0	0	1	0	0
AATGAT	645	7330	6	38.4077	1496550106	150	383193178	43980	11.3643	16.7935	190.847	19.1287	1.14508	0.114772	0.454574	7.65149e-07	7.65149e-07	1	0	0	1	0	0
AATGATC	83	1145	7	38.4077	1496550106	150	383193178	8015	13.7952	2.16103	29.8118	2.98805	0.208682	0.0209163	0.643775	1.39442e-07	1.39442e-07	1	0	0	1	1	0
AATGATG	15761	208628	7	38.4077	1496550106	150	383193178	1460396	13.237	410.361	5431.94	544.446	38.0236	3.81112	0.617726	2.54075e-05	2.54075e-05	1	1	0	1	1	0
AATGC	503	8612	5	38.4077	1496550106	150	383193178	43060	17.1213	13.0963	224.226	22.4743	1.12113	0.112372	0.570709	7.49143e-07	7.49143e-07	1	0	0	1	1	0
AATGCAATGT	25	104	10	38.4077	1496550106	150	383193178	1040	4.16	0.650912	2.70779	0.271404	0.0270779	0.00271404	0.277333	1.80936e-08	1.80936e-08	1	0	0	1	0	0
AATGCAGT	12	48	8	38.4077	1496550106	150	383193178	384	4	0.312438	1.24975	0.125263	0.00999801	0.00100211	0.213333	6.6807e-09	6.6807e-09	1	0	0	1	0	0
AATGCAGTG	1	6	9	38.4077	1496550106	150	383193178	54	6	0.0260365	0.156219	0.0156579	0.00140597	0.000140921	0.36	9.39474e-10	9.39474e-10	1	0	0	1	0	0
AATGCAGTGT	1	4	10	38.4077	1496550106	150	383193178	40	4	0.0260365	0.104146	0.0104386	0.00104146	0.000104386	0.266667	6.95907e-10	6.95907e-10	1	0	0	1	0	0
AATGCAT	4	16	7	38.4077	1496550106	150	383193178	112	4	0.104146	0.416584	0.0417544	0.00291609	0.000292281	0.186667	1.94854e-09	1.94854e-09	1	0	0	1	0	0
AATGCATC	33	166	8	38.4077	1496550106	150	383193178	1328	5.0303	0.859204	4.32206	0.433202	0.0345764	0.00346561	0.268283	2.31041e-08	2.31041e-08	1	0	0	1	0	0
AATGCATCAG	5	29	10	38.4077	1496550106	150	383193178	290	5.8	0.130182	0.755058	0.0756798	0.00755058	0.000756798	0.386667	5.04532e-09	5.04532e-09	1	0	0	1	0	0
AATGCATG	3	15	8	38.4077	1496550106	150	383193178	120	5	0.0781094	0.390547	0.0391447	0.00312438	0.000313158	0.266667	2.08772e-09	2.08772e-09	1	0	0	1	0	0
AATGCC	258	3466	6	38.4077	1496550106	150	383193178	20796	13.4341	6.71741	90.2424	9.04505	0.541455	0.0542703	0.537364	3.61802e-07	3.61802e-07	1	0	0	1	1	0
AATGCG	25	221	6	38.4077	1496550106	150	383193178	1326	8.84	0.650912	5.75406	0.576733	0.0345244	0.0034604	0.3536	2.30693e-08	2.30693e-08	1	0	0	1	0	0
AATGCGG	4	28	7	38.4077	1496550106	150	383193178	196	7	0.104146	0.729021	0.0730702	0.00510315	0.000511491	0.326667	3.40994e-09	3.40994e-09	1	0	0	1	0	0
AATGCT	291	2170	6	38.4077	1496550106	150	383193178	13020	7.45704	7.57662	56.4992	5.66294	0.338995	0.0339776	0.298282	2.26518e-07	2.26518e-07	1	0	0	1	0	0
AATGCTC	13	52	7	38.4077	1496550106	150	383193178	364	4	0.338474	1.3539	0.135702	0.00947728	0.000949913	0.186667	6.33275e-09	6.33275e-09	1	0	0	1	0	0
AATGCTG	1	4	7	38.4077	1496550106	150	383193178	28	4	0.0260365	0.104146	0.0104386	0.000729021	7.30702e-05	0.186667	4.87135e-10	4.87135e-10	1	0	0	1	0	0
AATGCTGCTGCTGCT	4	17	15	38.4077	1496550106	150	383193178	255	4.25	0.104146	0.44262	0.044364	0.0066393	0.000665461	0.425	4.4364e-09	4.4364e-09	1	0	0	1	0	0
AATGG	2208	37973	5	38.4077	1496550106	150	383193178	189865	17.1979	57.4885	988.683	99.0962	4.94342	0.495481	0.573264	3.30321e-06	3.30321e-06	1	0	0	1	1	0
AATGGAATGGG	137	1268	11	38.4077	1496550106	150	383193178	13948	9.25547	3.567	33.0143	3.30904	0.363157	0.0363994	0.678735	2.42663e-07	2.42663e-07	1	0	0	1	1	0
AATGGAATTGG	234	1764	11	38.4077	1496550106	150	383193178	19404	7.53846	6.09254	45.9283	4.60342	0.505212	0.0506376	0.552821	3.37584e-07	3.37584e-07	1	0	0	1	1	0
AATGGAG	53	647	7	38.4077	1496550106	150	383193178	4529	12.2075	1.37993	16.8456	1.68844	0.117919	0.0118191	0.569686	7.8794e-08	7.8794e-08	1	0	0	1	1	0
AATGGAGTG	17	155	9	38.4077	1496550106	150	383193178	1395	9.11765	0.44262	4.03565	0.404496	0.0363209	0.00364046	0.547059	2.42697e-08	2.42697e-08	1	0	0	1	1	0
AATGGAGTGG	1	4	10	38.4077	1496550106	150	383193178	40	4	0.0260365	0.104146	0.0104386	0.00104146	0.000104386	0.266667	6.95907e-10	6.95907e-10	1	0	0	1	0	0
AATGGAT	18	151	7	38.4077	1496550106	150	383193178	1057	8.38889	0.468657	3.93151	0.394057	0.0275206	0.0027584	0.391481	1.83893e-08	1.83893e-08	1	0	0	1	0	0
AATGGATATAT	2	9	11	38.4077	1496550106	150	383193178	99	4.5	0.052073	0.234328	0.0234868	0.00257761	0.000258355	0.33	1.72237e-09	1.72237e-09	1	0	0	1	0	0
AATGGATG	38	340	8	38.4077	1496550106	150	383193178	2720	8.94737	0.989386	8.8524	0.887281	0.0708192	0.00709825	0.477193	4.73216e-08	4.73216e-08	1	0	0	1	0	0
AATGGC	37	218	6	38.4077	1496550106	150	383193178	1308	5.89189	0.96335	5.67595	0.568904	0.0340557	0.00341342	0.235676	2.27561e-08	2.27561e-08	1	0	0	1	0	0
AATGGCATG	43	402	9	38.4077	1496550106	150	383193178	3618	9.34884	1.11957	10.4667	1.04908	0.0942	0.00944171	0.56093	6.29448e-08	6.29448e-08	1	0	0	1	1	0
AATGGCATGAC	15	85	11	38.4077	1496550106	150	383193178	935	5.66667	0.390547	2.2131	0.22182	0.0243441	0.00244002	0.415556	1.62668e-08	1.62668e-08	1	0	0	1	0	0
AATGGCG	95	533	7	38.4077	1496550106	150	383193178	3731	5.61053	2.47347	13.8774	1.39094	0.0971421	0.0097366	0.261825	6.49107e-08	6.49107e-08	1	0	0	1	0	0
AATGGG	409	4556	6	38.4077	1496550106	150	383193178	27336	11.1394	10.6489	118.622	11.8896	0.711733	0.0713374	0.445575	4.75583e-07	4.75583e-07	1	0	0	1	0	0
AATGGGAGTGG	5	32	11	38.4077	1496550106	150	383193178	352	6.4	0.130182	0.833167	0.0835088	0.00916484	0.000918597	0.469333	6.12398e-09	6.12398e-09	1	0	0	1	0	0
AATGGGG	6	50	7	38.4077	1496550106	150	383193178	350	8.33333	0.156219	1.30182	0.130482	0.00911277	0.000913377	0.388889	6.08918e-09	6.08918e-09	1	0	0	1	0	0
AATGGGT	21	233	7	38.4077	1496550106	150	383193178	1631	11.0952	0.546766	6.0665	0.608048	0.0424655	0.00425634	0.517778	2.83756e-08	2.83756e-08	1	0	0	1	1	0
AATGGT	70	300	6	38.4077	1496550106	150	383193178	1800	4.28571	1.82255	7.81094	0.782895	0.0468657	0.00469737	0.171429	3.13158e-08	3.13158e-08	1	0	0	1	0	0
AATGGTC	513	3185	7	38.4077	1496550106	150	383193178	22295	6.20858	13.3567	82.9262	8.31173	0.580483	0.0581821	0.289734	3.87881e-07	3.87881e-07	1	0	0	1	0	0
AATGGTG	4171	40795	7	38.4077	1496550106	150	383193178	285565	9.78063	108.598	1062.16	106.461	7.43511	0.745225	0.456429	4.96816e-06	4.96816e-06	1	0	0	1	0	0
AATGT	1046	12238	5	38.4077	1496550106	150	383193178	61190	11.6998	27.2342	318.634	31.9369	1.59317	0.159684	0.389994	1.06456e-06	1.06456e-06	1	0	0	1	0	0
AATGTAC	48	197	7	38.4077	1496550106	150	383193178	1379	4.10417	1.24975	5.12919	0.514101	0.0359043	0.00359871	0.191528	2.39914e-08	2.39914e-08	1	0	0	1	0	0
AATGTAG	10	70	7	38.4077	1496550106	150	383193178	490	7	0.260365	1.82255	0.182675	0.0127579	0.00127873	0.326667	8.52486e-09	8.52486e-09	1	0	0	1	0	0
AATGTAGTGT	46	416	10	38.4077	1496550106	150	383193178	4160	9.04348	1.19768	10.8312	1.08561	0.108312	0.0108561	0.602899	7.23743e-08	7.23743e-08	1	0	0	1	1	0
AATGTAT	15	69	7	38.4077	1496550106	150	383193178	483	4.6	0.390547	1.79652	0.180066	0.0125756	0.00126046	0.214667	8.40307e-09	8.40307e-09	1	0	0	1	0	0
AATGTATG	256	1657	8	38.4077	1496550106	150	383193178	13256	6.47266	6.66534	43.1424	4.32419	0.34514	0.0345935	0.345208	2.30623e-07	2.30623e-07	1	0	0	1	0	0
AATGTATGAT	10	44	10	38.4077	1496550106	150	383193178	440	4.4	0.260365	1.14561	0.114825	0.0114561	0.00114825	0.293333	7.65497e-09	7.65497e-09	1	0	0	1	0	0
AATGTC	726	10879	6	38.4077	1496550106	150	383193178	65274	14.9848	18.9025	283.251	28.3904	1.69951	0.170342	0.599394	1.13562e-06	1.13562e-06	1	0	0	1	1	0
AATGTCATGAATTCGTAG	61	252	18	38.4077	1496550106	150	383193178	4536	4.13115	1.58823	6.56119	0.657632	0.118101	0.0118374	0.495738	7.89158e-08	7.89158e-08	1	0	0	1	0	0
AATGTCTAATT	2	10	11	38.4077	1496550106	150	383193178	110	5	0.052073	0.260365	0.0260965	0.00286401	0.000287061	0.366667	1.91374e-09	1.91374e-09	1	0	0	1	0	0
AATGTG	124	969	6	38.4077	1496550106	150	383193178	5814	7.81452	3.22852	25.2293	2.52875	0.151376	0.0151725	0.312581	1.0115e-07	1.0115e-07	1	0	0	1	0	0
AATGTGACT	5	25	9	38.4077	1496550106	150	383193178	225	5	0.130182	0.650912	0.0652412	0.00585821	0.000587171	0.3	3.91447e-09	3.91447e-09	1	0	0	1	0	0
AATGTGC	15	60	7	38.4077	1496550106	150	383193178	420	4	0.390547	1.56219	0.156579	0.0109353	0.00109605	0.186667	7.30702e-09	7.30702e-09	1	0	0	1	0	0
AATGTGG	23	172	7	38.4077	1496550106	150	383193178	1204	7.47826	0.598839	4.47827	0.44886	0.0313479	0.00314202	0.348986	2.09468e-08	2.09468e-08	1	0	0	1	0	0
AATGTGT	11	51	7	38.4077	1496550106	150	383193178	357	4.63636	0.286401	1.32786	0.133092	0.00929502	0.000931645	0.216364	6.21097e-09	6.21097e-09	1	0	0	1	0	0
AATT	3448	22150	4	38.4077	1496550106	150	383193178	88600	6.42401	89.7738	576.708	57.8037	2.30683	0.231215	0.171307	1.54143e-06	1.54143e-06	1	0	0	0	0	0
AATTAATTC	3	17	9	38.4077	1496550106	150	383193178	153	5.66667	0.0781094	0.44262	0.044364	0.00398358	0.000399276	0.34	2.66184e-09	2.66184e-09	1	0	0	1	0	0
AATTAC	257	1704	6	38.4077	1496550106	150	383193178	10224	6.63035	6.69137	44.3662	4.44684	0.266197	0.0266811	0.265214	1.77874e-07	1.77874e-07	1	0	0	1	0	0
AATTACC	36	253	7	38.4077	1496550106	150	383193178	1771	7.02778	0.937313	6.58723	0.660241	0.0461106	0.00462169	0.327963	3.08113e-08	3.08113e-08	1	0	0	1	0	0
AATTACGT	25	100	8	38.4077	1496550106	150	383193178	800	4	0.650912	2.60365	0.260965	0.0208292	0.00208772	0.213333	1.39181e-08	1.39181e-08	1	0	0	1	0	0
AATTACT	123	497	7	38.4077	1496550106	150	383193178	3479	4.04065	3.20249	12.9401	1.297	0.0905809	0.00907897	0.188564	6.05265e-08	6.05265e-08	1	0	0	1	0	0
AATTAG	227	1735	6	38.4077	1496550106	150	383193178	10410	7.64317	5.91028	45.1733	4.52774	0.27104	0.0271665	0.305727	1.8111e-07	1.8111e-07	1	0	0	1	0	0
AATTAGATG	16	102	9	38.4077	1496550106	150	383193178	918	6.375	0.416584	2.65572	0.266184	0.0239015	0.00239566	0.3825	1.59711e-08	1.59711e-08	1	0	0	1	0	0
AATTAGCAGAATTCATAG	4	19	18	38.4077	1496550106	150	383193178	342	4.75	0.104146	0.494693	0.0495833	0.00890448	0.0008925	0.57	5.95e-09	5.95e-09	1	0	0	1	1	0
AATTAGCT	2	8	8	38.4077	1496550106	150	383193178	64	4	0.052073	0.208292	0.0208772	0.00166633	0.000167018	0.213333	1.11345e-09	1.11345e-09	1	0	0	1	0	0
AATTAGG	136	1027	7	38.4077	1496550106	150	383193178	7189	7.55147	3.54096	26.7395	2.68011	0.187176	0.0187608	0.352402	1.25072e-07	1.25072e-07	1	0	0	1	0	0
AATTAT	292	1233	6	38.4077	1496550106	150	383193178	7398	4.2226	7.60265	32.103	3.2177	0.192618	0.0193062	0.168904	1.28708e-07	1.28708e-07	1	0	0	1	0	0
AATTATC	69	490	7	38.4077	1496550106	150	383193178	3430	7.10145	1.79652	12.7579	1.27873	0.0893051	0.0089511	0.331401	5.9674e-08	5.9674e-08	1	0	0	1	0	0
AATTATCAT	31	136	9	38.4077	1496550106	150	383193178	1224	4.3871	0.807131	3.54096	0.354912	0.0318686	0.00319421	0.263226	2.12947e-08	2.12947e-08	1	0	0	1	0	0
AATTATG	17	68	7	38.4077	1496550106	150	383193178	476	4	0.44262	1.77048	0.177456	0.0123934	0.00124219	0.186667	8.28129e-09	8.28129e-09	1	0	0	1	0	0
AATTC	1768	25990	5	38.4077	1496550106	150	383193178	129950	14.7002	46.0325	676.688	67.8248	3.38344	0.339124	0.490008	2.26083e-06	2.26083e-06	1	0	0	1	0	0
AATTCAC	29	129	7	38.4077	1496550106	150	383193178	903	4.44828	0.755058	3.35871	0.336645	0.0235109	0.00235651	0.207586	1.57101e-08	1.57101e-08	1	0	0	1	0	0
AATTCAGAGAATTCTATG	3	12	18	38.4077	1496550106	150	383193178	216	4	0.0781094	0.312438	0.0313158	0.00562388	0.000563684	0.48	3.7579e-09	3.7579e-09	1	0	0	1	0	0
AATTCC	3	12	6	38.4077	1496550106	150	383193178	72	4	0.0781094	0.312438	0.0313158	0.00187463	0.000187895	0.16	1.25263e-09	1.25263e-09	1	0	0	1	0	0
AATTCCC	38	249	7	38.4077	1496550106	150	383193178	1743	6.55263	0.989386	6.48308	0.649803	0.0453816	0.00454862	0.305789	3.03241e-08	3.03241e-08	1	0	0	1	0	0
AATTCCCTC	1	4	9	38.4077	1496550106	150	383193178	36	4	0.0260365	0.104146	0.0104386	0.000937313	9.39474e-05	0.24	6.26316e-10	6.26316e-10	1	0	0	1	0	0
AATTCGAGGTGGATACC	9	41	17	38.4077	1496550106	150	383193178	697	4.55556	0.234328	1.0675	0.106996	0.0181474	0.00181893	0.516296	1.21262e-08	1.21262e-08	1	0	0	1	1	0
AATTCTC	123	1334	7	38.4077	1496550106	150	383193178	9338	10.8455	3.20249	34.7327	3.48127	0.243129	0.0243689	0.506125	1.62459e-07	1.62459e-07	1	0	0	1	1	0
AATTGAC	54	222	7	38.4077	1496550106	150	383193178	1554	4.11111	1.40597	5.7801	0.579342	0.0404607	0.0040554	0.191852	2.7036e-08	2.7036e-08	1	0	0	1	0	0
AATTGC	6	30	6	38.4077	1496550106	150	383193178	180	5	0.156219	0.781094	0.0782895	0.00468657	0.000469737	0.2	3.13158e-09	3.13158e-09	1	0	0	1	0	0
AC	23421	402719	2	38.4077	1496550106	150	383193178	805438	17.1948	609.8	10485.4	1050.96	20.9708	2.10191	0.229264	1.40127e-05	1.40127e-05	1	1	0	0	0	0
ACACACACGC	4	23	10	38.4077	1496550106	150	383193178	230	5.75	0.104146	0.598839	0.0600219	0.00598839	0.000600219	0.383333	4.00146e-09	4.00146e-09	1	0	0	1	0	0
ACACACAG	22	117	8	38.4077	1496550106	150	383193178	936	5.31818	0.572803	3.04627	0.305329	0.0243701	0.00244263	0.283636	1.62842e-08	1.62842e-08	1	0	0	1	0	0
ACACACC	10	112	7	38.4077	1496550106	150	383193178	784	11.2	0.260365	2.91609	0.292281	0.0204126	0.00204597	0.522667	1.36398e-08	1.36398e-08	1	0	0	1	1	0
ACACACGACGTG	21	121	12	38.4077	1496550106	150	383193178	1452	5.7619	0.546766	3.15041	0.315768	0.037805	0.00378921	0.460952	2.52614e-08	2.52614e-08	1	0	0	1	0	0
ACACACGGCGTG	18	81	12	38.4077	1496550106	150	383193178	972	4.5	0.468657	2.10895	0.211382	0.0253075	0.00253658	0.36	1.69105e-08	1.69105e-08	1	0	0	1	0	0
ACACAG	68	768	6	38.4077	1496550106	150	383193178	4608	11.2941	1.77048	19.996	2.00421	0.119976	0.0120253	0.451765	8.01684e-08	8.01684e-08	1	0	0	1	0	0
ACACAGG	4	28	7	38.4077	1496550106	150	383193178	196	7	0.104146	0.729021	0.0730702	0.00510315	0.000511491	0.326667	3.40994e-09	3.40994e-09	1	0	0	1	0	0
ACACAT	259	2629	6	38.4077	1496550106	150	383193178	15774	10.1506	6.74345	68.4499	6.86077	0.410699	0.0411646	0.406023	2.74431e-07	2.74431e-07	1	0	0	1	0	0
ACACATC	274	3465	7	38.4077	1496550106	150	383193178	24255	12.646	7.13399	90.2164	9.04244	0.631515	0.0632971	0.590146	4.2198e-07	4.2198e-07	1	0	0	1	1	0
ACACATCACCTG	2	10	12	38.4077	1496550106	150	383193178	120	5	0.052073	0.260365	0.0260965	0.00312438	0.000313158	0.4	2.08772e-09	2.08772e-09	1	0	0	1	0	0
ACACATG	632	5184	7	38.4077	1496550106	150	383193178	36288	8.20253	16.4551	134.973	13.5284	0.944812	0.094699	0.382785	6.31326e-07	6.31326e-07	1	0	0	1	0	0
ACACATGACATG	311963	1433966	12	38.4077	1496550106	150	383193178	17207592	4.59659	8122.42	37335.4	3742.15	448.025	44.9058	0.367727	0.000299372	0.000299372	1	1	1	1	0	0
ACACC	574	7027	5	38.4077	1496550106	150	383193178	35135	12.2422	14.9449	182.958	18.338	0.914792	0.09169	0.408072	6.11267e-07	6.11267e-07	1	0	0	1	0	0
ACACCC	349	2640	6	38.4077	1496550106	150	383193178	15840	7.56447	9.08673	68.7363	6.88948	0.412418	0.0413369	0.302579	2.75579e-07	2.75579e-07	1	0	0	1	0	0
ACACCCC	1	4	7	38.4077	1496550106	150	383193178	28	4	0.0260365	0.104146	0.0104386	0.000729021	7.30702e-05	0.186667	4.87135e-10	4.87135e-10	1	0	0	1	0	0
ACACCCCACTCC	1	4	12	38.4077	1496550106	150	383193178	48	4	0.0260365	0.104146	0.0104386	0.00124975	0.000125263	0.32	8.35088e-10	8.35088e-10	1	0	0	1	0	0
ACACCCCT	5	22	8	38.4077	1496550106	150	383193178	176	4.4	0.130182	0.572803	0.0574123	0.00458242	0.000459298	0.234667	3.06199e-09	3.06199e-09	1	0	0	1	0	0
ACACCG	19	125	6	38.4077	1496550106	150	383193178	750	6.57895	0.494693	3.25456	0.326206	0.0195274	0.00195724	0.263158	1.30482e-08	1.30482e-08	1	0	0	1	0	0
ACACCT	39	398	6	38.4077	1496550106	150	383193178	2388	10.2051	1.01542	10.3625	1.03864	0.0621751	0.00623184	0.408205	4.15456e-08	4.15456e-08	1	0	0	1	0	0
ACACG	604	6952	5	38.4077	1496550106	150	383193178	34760	11.5099	15.726	181.006	18.1423	0.905028	0.0907114	0.383664	6.04743e-07	6.04743e-07	1	0	0	1	0	0
ACACGACACGCCACG	1	4	15	38.4077	1496550106	150	383193178	60	4	0.0260365	0.104146	0.0104386	0.00156219	0.000156579	0.4	1.04386e-09	1.04386e-09	1	0	0	1	0	0
ACACGACACTGG	9	38	12	38.4077	1496550106	150	383193178	456	4.22222	0.234328	0.989386	0.0991667	0.0118726	0.00119	0.337778	7.93334e-09	7.93334e-09	1	0	0	1	0	0
ACACGACG	3	15	8	38.4077	1496550106	150	383193178	120	5	0.0781094	0.390547	0.0391447	0.00312438	0.000313158	0.266667	2.08772e-09	2.08772e-09	1	0	0	1	0	0
ACACGAGACATG	36	177	12	38.4077	1496550106	150	383193178	2124	4.91667	0.937313	4.60846	0.461908	0.0553015	0.0055429	0.393333	3.69526e-08	3.69526e-08	1	0	0	1	0	0
ACACGC	63	428	6	38.4077	1496550106	150	383193178	2568	6.79365	1.6403	11.1436	1.11693	0.0668617	0.00670158	0.271746	4.46772e-08	4.46772e-08	1	0	0	1	0	0
ACACGT	28	187	6	38.4077	1496550106	150	383193178	1122	6.67857	0.729021	4.86882	0.488005	0.0292129	0.00292803	0.267143	1.95202e-08	1.95202e-08	1	0	0	1	0	0
ACACGTG	7	43	7	38.4077	1496550106	150	383193178	301	6.14286	0.182255	1.11957	0.112215	0.00783698	0.000785505	0.286667	5.2367e-09	5.2367e-09	1	0	0	1	0	0
ACACGTGCCAGGAGG	1	4	15	38.4077	1496550106	150	383193178	60	4	0.0260365	0.104146	0.0104386	0.00156219	0.000156579	0.4	1.04386e-09	1.04386e-09	1	0	0	1	0	0
ACACT	1111	13752	5	38.4077	1496550106	150	383193178	68760	12.378	28.9265	358.054	35.8879	1.79027	0.17944	0.412601	1.19626e-06	1.19626e-06	1	0	0	1	0	0
ACACTAT	6	28	7	38.4077	1496550106	150	383193178	196	4.66667	0.156219	0.729021	0.0730702	0.00510315	0.000511491	0.217778	3.40994e-09	3.40994e-09	1	0	0	1	0	0
ACACTC	235	2784	6	38.4077	1496550106	150	383193178	16704	11.8468	6.11857	72.4856	7.26527	0.434913	0.0435916	0.473872	2.90611e-07	2.90611e-07	1	0	0	1	0	0
ACACTCACC	23	123	9	38.4077	1496550106	150	383193178	1107	5.34783	0.598839	3.20249	0.320987	0.0288224	0.00288888	0.32087	1.92592e-08	1.92592e-08	1	0	0	1	0	0
ACACTCC	3	15	7	38.4077	1496550106	150	383193178	105	5	0.0781094	0.390547	0.0391447	0.00273383	0.000274013	0.233333	1.82675e-09	1.82675e-09	1	0	0	1	0	0
ACACTCCACGCT	1	4	12	38.4077	1496550106	150	383193178	48	4	0.0260365	0.104146	0.0104386	0.00124975	0.000125263	0.32	8.35088e-10	8.35088e-10	1	0	0	1	0	0
ACACTCCACTCC	277	1838	12	38.4077	1496550106	150	383193178	22056	6.63538	7.2121	47.855	4.79654	0.574261	0.0575584	0.53083	3.83723e-07	3.83723e-07	1	0	0	1	1	0
ACACTCCC	7	38	8	38.4077	1496550106	150	383193178	304	5.42857	0.182255	0.989386	0.0991667	0.00791509	0.000793334	0.289524	5.28889e-09	5.28889e-09	1	0	0	1	0	0
ACACTCT	245	1549	7	38.4077	1496550106	150	383193178	10843	6.32245	6.37894	40.3305	4.04235	0.282314	0.0282964	0.295048	1.88643e-07	1.88643e-07	1	0	0	1	0	0
ACACTCTC	52	469	8	38.4077	1496550106	150	383193178	3752	9.01923	1.3539	12.2111	1.22393	0.0976889	0.00979141	0.481026	6.5276e-08	6.5276e-08	1	0	0	1	0	0
ACACTG	4	37	6	38.4077	1496550106	150	383193178	222	9.25	0.104146	0.96335	0.096557	0.0057801	0.000579342	0.37	3.86228e-09	3.86228e-09	1	0	0	1	0	0
ACACTGC	5	20	7	38.4077	1496550106	150	383193178	140	4	0.130182	0.52073	0.052193	0.00364511	0.000365351	0.186667	2.43567e-09	2.43567e-09	1	0	0	1	0	0
ACAG	295199	2496823	4	38.4077	1496550106	150	383193178	9987292	8.4581	7685.94	65008.5	6515.83	260.034	26.0633	0.225549	0.000173756	0.000173756	1	1	1	0	0	0
ACAGACAGACATAG	204	1022	14	38.4077	1496550106	150	383193178	14308	5.0098	5.31144	26.6093	2.66706	0.37253	0.0373389	0.467582	2.48926e-07	2.48926e-07	1	0	0	1	0	0
ACAGACAT	689	2974	8	38.4077	1496550106	150	383193178	23792	4.3164	17.9391	77.4325	7.7611	0.61946	0.0620888	0.230208	4.13925e-07	4.13925e-07	1	0	0	1	0	0
ACAGACGG	109	549	8	38.4077	1496550106	150	383193178	4392	5.0367	2.83798	14.294	1.4327	0.114352	0.0114616	0.268624	7.64105e-08	7.64105e-08	1	0	0	1	0	0
ACAGACT	2006	11639	7	38.4077	1496550106	150	383193178	81473	5.80209	52.2292	303.039	30.3737	2.12127	0.212616	0.270764	1.41744e-06	1.41744e-06	1	0	0	1	0	0
ACAGAG	459	8222	6	38.4077	1496550106	150	383193178	49332	17.9129	11.9507	214.072	21.4565	1.28443	0.128739	0.716514	8.58262e-07	8.58262e-07	1	0	0	1	1	0
ACAGAGAG	81	986	8	38.4077	1496550106	150	383193178	7888	12.1728	2.10895	25.672	2.57311	0.205376	0.0205849	0.649218	1.37233e-07	1.37233e-07	1	0	0	1	1	0
ACAGAGG	564	6671	7	38.4077	1496550106	150	383193178	46697	11.828	14.6846	173.689	17.409	1.21583	0.121863	0.551974	8.12419e-07	8.12419e-07	1	0	0	1	1	0
ACAGAGGACGGAGG	3	12	14	38.4077	1496550106	150	383193178	168	4	0.0781094	0.312438	0.0313158	0.00437413	0.000438421	0.373333	2.92281e-09	2.92281e-09	1	0	0	1	0	0
ACAGAGGAG	12	65	9	38.4077	1496550106	150	383193178	585	5.41667	0.312438	1.69237	0.169627	0.0152313	0.00152665	0.325	1.01776e-08	1.01776e-08	1	0	0	1	0	0
ACAGAGT	288	1801	7	38.4077	1496550106	150	383193178	12607	6.25347	7.49851	46.8917	4.69998	0.328242	0.0328999	0.291829	2.19332e-07	2.19332e-07	1	0	0	1	0	0
ACAGAT	140	1168	6	38.4077	1496550106	150	383193178	7008	8.34286	3.64511	30.4106	3.04807	0.182464	0.0182884	0.333714	1.21923e-07	1.21923e-07	1	0	0	1	0	0
ACAGATAG	1519	16841	8	38.4077	1496550106	150	383193178	134728	11.0869	39.5494	438.48	43.9491	3.50784	0.351593	0.591301	2.34395e-06	2.34395e-06	1	0	0	1	1	0
ACAGATG	36	190	7	38.4077	1496550106	150	383193178	1330	5.27778	0.937313	4.94693	0.495833	0.0346285	0.00347083	0.246296	2.31389e-08	2.31389e-08	1	0	0	1	0	0
ACAGATGG	19	84	8	38.4077	1496550106	150	383193178	672	4.42105	0.494693	2.18706	0.219211	0.0174965	0.00175368	0.235789	1.16912e-08	1.16912e-08	1	0	0	1	0	0
ACAGC	117	1486	5	38.4077	1496550106	150	383193178	7430	12.7009	3.04627	38.6902	3.87794	0.193451	0.0193897	0.423362	1.29265e-07	1.29265e-07	1	0	0	1	0	0
ACAGCAG	11	84	7	38.4077	1496550106	150	383193178	588	7.63636	0.286401	2.18706	0.219211	0.0153094	0.00153447	0.356364	1.02298e-08	1.02298e-08	1	0	0	1	0	0
ACAGCAT	21	89	7	38.4077	1496550106	150	383193178	623	4.2381	0.546766	2.31725	0.232259	0.0162207	0.00162581	0.197778	1.08387e-08	1.08387e-08	1	0	0	1	0	0
ACAGCATGAT	8	37	10	38.4077	1496550106	150	383193178	370	4.625	0.208292	0.96335	0.096557	0.0096335	0.00096557	0.308333	6.43714e-09	6.43714e-09	1	0	0	1	0	0
ACAGCATGGCG	11	44	11	38.4077	1496550106	150	383193178	484	4	0.286401	1.14561	0.114825	0.0126017	0.00126307	0.293333	8.42047e-09	8.42047e-09	1	0	0	1	0	0
ACAGCC	7	33	6	38.4077	1496550106	150	383193178	198	4.71429	0.182255	0.859204	0.0861184	0.00515522	0.000516711	0.188571	3.44474e-09	3.44474e-09	1	0	0	1	0	0
ACAGCG	2016	28463	6	38.4077	1496550106	150	383193178	170778	14.1186	52.4895	741.076	74.2785	4.44646	0.445671	0.564742	2.97114e-06	2.97114e-06	1	0	0	1	1	0
ACAGCT	5	20	6	38.4077	1496550106	150	383193178	120	4	0.130182	0.52073	0.052193	0.00312438	0.000313158	0.16	2.08772e-09	2.08772e-09	1	0	0	1	0	0
ACAGCTC	3	21	7	38.4077	1496550106	150	383193178	147	7	0.0781094	0.546766	0.0548026	0.00382736	0.000383619	0.326667	2.55746e-09	2.55746e-09	1	0	0	1	0	0
ACAGG	176	1872	5	38.4077	1496550106	150	383193178	9360	10.6364	4.58242	48.7403	4.88526	0.243701	0.0244263	0.354545	1.62842e-07	1.62842e-07	1	0	0	1	0	0
ACAGGAGTCAGGAGTC	40	206	16	38.4077	1496550106	150	383193178	3296	5.15	1.04146	5.36351	0.537588	0.0858162	0.00860141	0.549333	5.73427e-08	5.73427e-08	1	0	0	1	1	0
ACAGGC	21	102	6	38.4077	1496550106	150	383193178	612	4.85714	0.546766	2.65572	0.266184	0.0159343	0.00159711	0.194286	1.06474e-08	1.06474e-08	1	0	0	1	0	0
ACAGGCAG	46	278	8	38.4077	1496550106	150	383193178	2224	6.04348	1.19768	7.23814	0.725483	0.0579051	0.00580386	0.322319	3.86924e-08	3.86924e-08	1	0	0	1	0	0
ACAGGG	109	1227	6	38.4077	1496550106	150	383193178	7362	11.2569	2.83798	31.9468	3.20204	0.191681	0.0192122	0.450275	1.28082e-07	1.28082e-07	1	0	0	1	0	0
ACAGGGG	1	5	7	38.4077	1496550106	150	383193178	35	5	0.0260365	0.130182	0.0130482	0.000911277	9.13377e-05	0.233333	6.08918e-10	6.08918e-10	1	0	0	1	0	0
ACAGGT	28	117	6	38.4077	1496550106	150	383193178	702	4.17857	0.729021	3.04627	0.305329	0.0182776	0.00183197	0.167143	1.22132e-08	1.22132e-08	1	0	0	1	0	0
ACAGGTAG	14	147	8	38.4077	1496550106	150	383193178	1176	10.5	0.364511	3.82736	0.383619	0.0306189	0.00306895	0.56	2.04597e-08	2.04597e-08	1	0	0	1	1	0
ACAGGTG	12	178	7	38.4077	1496550106	150	383193178	1246	14.8333	0.312438	4.63449	0.464518	0.0324415	0.00325162	0.692222	2.16775e-08	2.16775e-08	1	0	0	1	1	0
ACAGT	67	465	5	38.4077	1496550106	150	383193178	2325	6.9403	1.74444	12.107	1.21349	0.0605348	0.00606744	0.231343	4.04496e-08	4.04496e-08	1	0	0	1	0	0
ACAGTAG	65	527	7	38.4077	1496550106	150	383193178	3689	8.10769	1.69237	13.7212	1.37529	0.0960486	0.009627	0.378359	6.418e-08	6.418e-08	1	0	0	1	0	0
ACAGTAGAT	4	19	9	38.4077	1496550106	150	383193178	171	4.75	0.104146	0.494693	0.0495833	0.00445224	0.00044625	0.285	2.975e-09	2.975e-09	1	0	0	1	0	0
ACAGTAT	6	24	7	38.4077	1496550106	150	383193178	168	4	0.156219	0.624875	0.0626316	0.00437413	0.000438421	0.186667	2.92281e-09	2.92281e-09	1	0	0	1	0	0
ACAGTATAGT	16	65	10	38.4077	1496550106	150	383193178	650	4.0625	0.416584	1.69237	0.169627	0.0169237	0.00169627	0.270833	1.13085e-08	1.13085e-08	1	0	0	1	0	0
ACAGTC	5	60	6	38.4077	1496550106	150	383193178	360	12	0.130182	1.56219	0.156579	0.00937313	0.000939474	0.48	6.26316e-09	6.26316e-09	1	0	0	1	0	0
ACAGTCCAGTCC	45	195	12	38.4077	1496550106	150	383193178	2340	4.33333	1.17164	5.07711	0.508882	0.0609254	0.00610658	0.346667	4.07105e-08	4.07105e-08	1	0	0	1	0	0
ACAGTG	83	766	6	38.4077	1496550106	150	383193178	4596	9.22892	2.16103	19.9439	1.99899	0.119664	0.011994	0.369157	7.99597e-08	7.99597e-08	1	0	0	1	0	0
ACAT	36707	281652	4	38.4077	1496550106	150	383193178	1126608	7.67298	955.721	7333.23	735.013	29.3329	2.94005	0.204613	1.96003e-05	1.96003e-05	1	1	0	0	0	0
ACATACATGACATG	28	122	14	38.4077	1496550106	150	383193178	1708	4.35714	0.729021	3.17645	0.318377	0.0444703	0.00445728	0.406667	2.97152e-08	2.97152e-08	1	0	0	1	0	0
ACATACG	77	806	7	38.4077	1496550106	150	383193178	5642	10.4675	2.00481	20.9854	2.10338	0.146898	0.0147236	0.488485	9.81576e-08	9.81576e-08	1	0	0	1	0	0
ACATAG	257	3438	6	38.4077	1496550106	150	383193178	20628	13.3774	6.69137	89.5134	8.97198	0.53708	0.0538319	0.535097	3.58879e-07	3.58879e-07	1	0	0	1	1	0
ACATAGGAT	8	38	9	38.4077	1496550106	150	383193178	342	4.75	0.208292	0.989386	0.0991667	0.00890448	0.0008925	0.285	5.95e-09	5.95e-09	1	0	0	1	0	0
ACATAGGGT	3	15	9	38.4077	1496550106	150	383193178	135	5	0.0781094	0.390547	0.0391447	0.00351492	0.000352303	0.3	2.34868e-09	2.34868e-09	1	0	0	1	0	0
ACATAGT	9	39	7	38.4077	1496550106	150	383193178	273	4.33333	0.234328	1.01542	0.101776	0.00710796	0.000712434	0.202222	4.74956e-09	4.74956e-09	1	0	0	1	0	0
ACATAGTGG	13	57	9	38.4077	1496550106	150	383193178	513	4.38462	0.338474	1.48408	0.14875	0.0133567	0.00133875	0.263077	8.925e-09	8.925e-09	1	0	0	1	0	0
ACATAT	3266	28955	6	38.4077	1496550106	150	383193178	173730	8.86558	85.0351	753.886	75.5624	4.52332	0.453374	0.354623	3.0225e-06	3.0225e-06	1	0	0	1	0	0
ACATATACTAT	26	119	11	38.4077	1496550106	150	383193178	1309	4.57692	0.676948	3.09834	0.310548	0.0340817	0.00341603	0.335641	2.27735e-08	2.27735e-08	1	0	0	1	0	0
ACATATATGC	2	8	10	38.4077	1496550106	150	383193178	80	4	0.052073	0.208292	0.0208772	0.00208292	0.000208772	0.266667	1.39181e-09	1.39181e-09	1	0	0	1	0	0
ACATATC	70	999	7	38.4077	1496550106	150	383193178	6993	14.2714	1.82255	26.0104	2.60704	0.182073	0.0182493	0.666	1.21662e-07	1.21662e-07	1	0	0	1	1	0
ACATATG	6	24	7	38.4077	1496550106	150	383193178	168	4	0.156219	0.624875	0.0626316	0.00437413	0.000438421	0.186667	2.92281e-09	2.92281e-09	1	0	0	1	0	0
ACATATGACATG	677	2972	12	38.4077	1496550106	150	383193178	35664	4.38996	17.6267	77.3804	7.75588	0.928565	0.0930706	0.351196	6.2047e-07	6.2047e-07	1	0	0	1	0	0
ACATATGACATGGCATG	4	16	17	38.4077	1496550106	150	383193178	272	4	0.104146	0.416584	0.0417544	0.00708192	0.000709825	0.453333	4.73216e-09	4.73216e-09	1	0	0	1	0	0
ACATC	502	10536	5	38.4077	1496550106	150	383193178	52680	20.988	13.0703	274.32	27.4953	1.3716	0.137476	0.699602	9.16509e-07	9.16509e-07	1	0	0	1	1	0
ACATCAG	28	211	7	38.4077	1496550106	150	383193178	1477	7.53571	0.729021	5.4937	0.550636	0.0384559	0.00385445	0.351667	2.56964e-08	2.56964e-08	1	0	0	1	0	0
ACATCC	126	1574	6	38.4077	1496550106	150	383193178	9444	12.4921	3.2806	40.9814	4.10759	0.245888	0.0246455	0.499683	1.64304e-07	1.64304e-07	1	0	0	1	0	0
ACATCCC	17	211	7	38.4077	1496550106	150	383193178	1477	12.4118	0.44262	5.4937	0.550636	0.0384559	0.00385445	0.579216	2.56964e-08	2.56964e-08	1	0	0	1	1	0
ACATCG	1	4	6	38.4077	1496550106	150	383193178	24	4	0.0260365	0.104146	0.0104386	0.000624875	6.26316e-05	0.16	4.17544e-10	4.17544e-10	1	0	0	1	0	0
ACATCT	79	814	6	38.4077	1496550106	150	383193178	4884	10.3038	2.05688	21.1937	2.12425	0.127162	0.0127455	0.412152	8.49702e-08	8.49702e-08	1	0	0	1	0	0
ACATG	32860	443253	5	38.4077	1496550106	150	383193178	2216265	13.4891	855.559	11540.7	1156.74	57.7037	5.78368	0.449638	3.85578e-05	3.85578e-05	1	1	1	1	0	0
ACATGACGCATG	452	1833	12	38.4077	1496550106	150	383193178	21996	4.05531	11.7685	47.7249	4.78349	0.572698	0.0574019	0.324425	3.82679e-07	3.82679e-07	1	0	0	1	0	0
ACATGACGCGTG	98	470	12	38.4077	1496550106	150	383193178	5640	4.79592	2.55157	12.2371	1.22654	0.146846	0.0147184	0.383673	9.81228e-08	9.81228e-08	1	0	0	1	0	0
ACATGAG	37	444	7	38.4077	1496550106	150	383193178	3108	12	0.96335	11.5602	1.15868	0.0809214	0.00811079	0.56	5.40719e-08	5.40719e-08	1	0	0	1	1	0
ACATGAGATGGG	1	4	12	38.4077	1496550106	150	383193178	48	4	0.0260365	0.104146	0.0104386	0.00124975	0.000125263	0.32	8.35088e-10	8.35088e-10	1	0	0	1	0	0
ACATGAT	8	46	7	38.4077	1496550106	150	383193178	322	5.75	0.208292	1.19768	0.120044	0.00838375	0.000840307	0.268333	5.60205e-09	5.60205e-09	1	0	0	1	0	0
ACATGC	36	412	6	38.4077	1496550106	150	383193178	2472	11.4444	0.937313	10.727	1.07518	0.0643622	0.00645105	0.457778	4.3007e-08	4.3007e-08	1	0	0	1	0	0
ACATGCC	14	115	7	38.4077	1496550106	150	383193178	805	8.21429	0.364511	2.99419	0.30011	0.0209594	0.00210077	0.383333	1.40051e-08	1.40051e-08	1	0	0	1	0	0
ACATGCCACGTC	21	92	12	38.4077	1496550106	150	383193178	1104	4.38095	0.546766	2.39536	0.240088	0.0287443	0.00288105	0.350476	1.9207e-08	1.9207e-08	1	0	0	1	0	0
ACATGCT	7	48	7	38.4077	1496550106	150	383193178	336	6.85714	0.182255	1.24975	0.125263	0.00874826	0.000876842	0.32	5.84562e-09	5.84562e-09	1	0	0	1	0	0
ACATGG	54	593	6	38.4077	1496550106	150	383193178	3558	10.9815	1.40597	15.4396	1.54752	0.0926378	0.00928513	0.439259	6.19009e-08	6.19009e-08	1	0	0	1	0	0
ACATGGCACGAG	14	76	12	38.4077	1496550106	150	383193178	912	5.42857	0.364511	1.97877	0.198333	0.0237453	0.00238	0.434286	1.58667e-08	1.58667e-08	1	0	0	1	0	0
ACATGGCACGGC	1	4	12	38.4077	1496550106	150	383193178	48	4	0.0260365	0.104146	0.0104386	0.00124975	0.000125263	0.32	8.35088e-10	8.35088e-10	1	0	0	1	0	0
ACATGGT	91	651	7	38.4077	1496550106	150	383193178	4557	7.15385	2.36932	16.9497	1.69888	0.118648	0.0118922	0.333846	7.92812e-08	7.92812e-08	1	0	0	1	0	0
ACATGT	19	77	6	38.4077	1496550106	150	383193178	462	4.05263	0.494693	2.00481	0.200943	0.0120289	0.00120566	0.162105	8.03772e-09	8.03772e-09	1	0	0	1	0	0
ACATGTC	35	339	7	38.4077	1496550106	150	383193178	2373	9.68571	0.911277	8.82637	0.884671	0.0617846	0.0061927	0.452	4.12847e-08	4.12847e-08	1	0	0	1	0	0
ACATGTCACGTC	129	1023	12	38.4077	1496550106	150	383193178	12276	7.93023	3.35871	26.6353	2.66967	0.319624	0.0320361	0.634419	2.13574e-07	2.13574e-07	1	0	0	1	1	0
ACC	127	1129	3	38.4077	1496550106	150	383193178	3387	8.88976	3.30663	29.3952	2.94629	0.0881856	0.00883888	0.177795	5.89259e-08	5.89259e-08	1	0	0	0	0	0
ACCACCACTACT	26	149	12	38.4077	1496550106	150	383193178	1788	5.73077	0.676948	3.87944	0.388838	0.0465532	0.00466605	0.458462	3.1107e-08	3.1107e-08	1	0	0	1	0	0
ACCACCATC	22	88	9	38.4077	1496550106	150	383193178	792	4	0.572803	2.29121	0.229649	0.0206209	0.00206684	0.24	1.3779e-08	1.3779e-08	1	0	0	1	0	0
ACCACCCAG	1	4	9	38.4077	1496550106	150	383193178	36	4	0.0260365	0.104146	0.0104386	0.000937313	9.39474e-05	0.24	6.26316e-10	6.26316e-10	1	0	0	1	0	0
ACCACCTAT	9	37	9	38.4077	1496550106	150	383193178	333	4.11111	0.234328	0.96335	0.096557	0.00867015	0.000869013	0.246667	5.79342e-09	5.79342e-09	1	0	0	1	0	0
ACCACG	117	1173	6	38.4077	1496550106	150	383193178	7038	10.0256	3.04627	30.5408	3.06112	0.183245	0.0183667	0.401026	1.22445e-07	1.22445e-07	1	0	0	1	0	0
ACCACGT	12	142	7	38.4077	1496550106	150	383193178	994	11.8333	0.312438	3.69718	0.37057	0.0258803	0.00259399	0.552222	1.72933e-08	1.72933e-08	1	0	0	1	1	0
ACCACT	134	1278	6	38.4077	1496550106	150	383193178	7668	9.53731	3.48889	33.2746	3.33513	0.199648	0.0200108	0.381493	1.33405e-07	1.33405e-07	1	0	0	1	0	0
ACCACTACT	2	8	9	38.4077	1496550106	150	383193178	72	4	0.052073	0.208292	0.0208772	0.00187463	0.000187895	0.24	1.25263e-09	1.25263e-09	1	0	0	1	0	0
ACCACTC	19	156	7	38.4077	1496550106	150	383193178	1092	8.21053	0.494693	4.06169	0.407105	0.0284318	0.00284974	0.383158	1.89983e-08	1.89983e-08	1	0	0	1	0	0
ACCACTGCT	383	3612	9	38.4077	1496550106	150	383193178	32508	9.43081	9.97197	94.0438	9.42606	0.846394	0.0848345	0.565849	5.65563e-07	5.65563e-07	1	0	0	1	1	0
ACCAGC	25	100	6	38.4077	1496550106	150	383193178	600	4	0.650912	2.60365	0.260965	0.0156219	0.00156579	0.16	1.04386e-08	1.04386e-08	1	0	0	1	0	0
ACCAGG	42	203	6	38.4077	1496550106	150	383193178	1218	4.83333	1.09353	5.28541	0.529759	0.0317124	0.00317855	0.193333	2.11904e-08	2.11904e-08	1	0	0	1	0	0
ACCAGT	55	245	6	38.4077	1496550106	150	383193178	1470	4.45455	1.43201	6.37894	0.639364	0.0382736	0.00383619	0.178182	2.55746e-08	2.55746e-08	1	0	0	1	0	0
ACCAGTAT	16	65	8	38.4077	1496550106	150	383193178	520	4.0625	0.416584	1.69237	0.169627	0.013539	0.00135702	0.216667	9.04679e-09	9.04679e-09	1	0	0	1	0	0
ACCAGTC	31	498	7	38.4077	1496550106	150	383193178	3486	16.0645	0.807131	12.9662	1.29961	0.0907632	0.00909724	0.749677	6.06483e-08	6.06483e-08	1	0	0	1	1	0
ACCAGTG	25	107	7	38.4077	1496550106	150	383193178	749	4.28	0.650912	2.7859	0.279233	0.0195013	0.00195463	0.199733	1.30309e-08	1.30309e-08	1	0	0	1	0	0
ACCAT	1320	15898	5	38.4077	1496550106	150	383193178	79490	12.0439	34.3682	413.928	41.4882	2.06964	0.207441	0.401465	1.38294e-06	1.38294e-06	1	0	0	1	0	0
ACCATAT	24	119	7	38.4077	1496550106	150	383193178	833	4.95833	0.624875	3.09834	0.310548	0.0216884	0.00217384	0.231389	1.44923e-08	1.44923e-08	1	0	0	1	0	0
ACCATC	635	8303	6	38.4077	1496550106	150	383193178	49818	13.0756	16.5332	216.181	21.6679	1.29709	0.130008	0.523024	8.66717e-07	8.66717e-07	1	0	0	1	1	0
ACCATCATC	60	297	9	38.4077	1496550106	150	383193178	2673	4.95	1.56219	7.73283	0.775066	0.0695955	0.00697559	0.297	4.6504e-08	4.6504e-08	1	0	0	1	0	0
ACCATCC	71	682	7	38.4077	1496550106	150	383193178	4774	9.60563	1.84859	17.7569	1.77978	0.124298	0.0124585	0.448263	8.30565e-08	8.30565e-08	1	0	0	1	0	0
ACCATCCCAT	4	21	10	38.4077	1496550106	150	383193178	210	5.25	0.104146	0.546766	0.0548026	0.00546766	0.000548026	0.35	3.65351e-09	3.65351e-09	1	0	0	1	0	0
ACCATCG	4	23	7	38.4077	1496550106	150	383193178	161	5.75	0.104146	0.598839	0.0600219	0.00419187	0.000420154	0.268333	2.80102e-09	2.80102e-09	1	0	0	1	0	0
ACCATCT	36	439	7	38.4077	1496550106	150	383193178	3073	12.1944	0.937313	11.43	1.14564	0.0800101	0.00801945	0.569074	5.3463e-08	5.3463e-08	1	0	0	1	1	0
ACCATG	154	648	6	38.4077	1496550106	150	383193178	3888	4.20779	4.00962	16.8716	1.69105	0.10123	0.0101463	0.168312	6.76421e-08	6.76421e-08	1	0	0	1	0	0
ACCATGACT	30	151	9	38.4077	1496550106	150	383193178	1359	5.03333	0.781094	3.93151	0.394057	0.0353836	0.00354651	0.302	2.36434e-08	2.36434e-08	1	0	0	1	0	0
ACCC	7	48	4	38.4077	1496550106	150	383193178	192	6.85714	0.182255	1.24975	0.125263	0.004999	0.000501053	0.182857	3.34035e-09	3.34035e-09	1	0	0	0	0	0
ACCCACCT	17	98	8	38.4077	1496550106	150	383193178	784	5.76471	0.44262	2.55157	0.255746	0.0204126	0.00204597	0.307451	1.36398e-08	1.36398e-08	1	0	0	1	0	0
ACCCACTC	16	95	8	38.4077	1496550106	150	383193178	760	5.9375	0.416584	2.47347	0.247917	0.0197877	0.00198333	0.316667	1.32222e-08	1.32222e-08	1	0	0	1	0	0
ACCCAG	17	78	6	38.4077	1496550106	150	383193178	468	4.58824	0.44262	2.03085	0.203553	0.0121851	0.00122132	0.183529	8.14211e-09	8.14211e-09	1	0	0	1	0	0
ACCCAT	83	880	6	38.4077	1496550106	150	383193178	5280	10.6024	2.16103	22.9121	2.29649	0.137473	0.013779	0.424096	9.18597e-08	9.18597e-08	1	0	0	1	0	0
ACCCATACCCATC	71	315	13	38.4077	1496550106	150	383193178	4095	4.43662	1.84859	8.20149	0.82204	0.106619	0.0106865	0.384507	7.12434e-08	7.12434e-08	1	0	0	1	0	0
ACCCATC	49	440	7	38.4077	1496550106	150	383193178	3080	8.97959	1.27579	11.4561	1.14825	0.0801924	0.00803772	0.419048	5.35848e-08	5.35848e-08	1	0	0	1	0	0
ACCCATCC	13	67	8	38.4077	1496550106	150	383193178	536	5.15385	0.338474	1.74444	0.174847	0.0139556	0.00139877	0.274872	9.32515e-09	9.32515e-09	1	0	0	1	0	0
ACCCATCT	2	8	8	38.4077	1496550106	150	383193178	64	4	0.052073	0.208292	0.0208772	0.00166633	0.000167018	0.213333	1.11345e-09	1.11345e-09	1	0	0	1	0	0
ACCCATCTC	8	44	9	38.4077	1496550106	150	383193178	396	5.5	0.208292	1.14561	0.114825	0.0103104	0.00103342	0.33	6.88948e-09	6.88948e-09	1	0	0	1	0	0
ACCCC	7	44	5	38.4077	1496550106	150	383193178	220	6.28571	0.182255	1.14561	0.114825	0.00572803	0.000574123	0.209524	3.82749e-09	3.82749e-09	1	0	0	1	0	0
ACCCCC	35	140	6	38.4077	1496550106	150	383193178	840	4	0.911277	3.64511	0.365351	0.0218706	0.00219211	0.16	1.4614e-08	1.4614e-08	1	0	0	1	0	0
ACCCCCC	2	9	7	38.4077	1496550106	150	383193178	63	4.5	0.052073	0.234328	0.0234868	0.0016403	0.000164408	0.21	1.09605e-09	1.09605e-09	1	0	0	1	0	0
ACCCCTGGCC	5	21	10	38.4077	1496550106	150	383193178	210	4.2	0.130182	0.546766	0.0548026	0.00546766	0.000548026	0.28	3.65351e-09	3.65351e-09	1	0	0	1	0	0
ACCCG	1	9	5	38.4077	1496550106	150	383193178	45	9	0.0260365	0.234328	0.0234868	0.00117164	0.000117434	0.3	7.82895e-10	7.82895e-10	1	0	0	1	0	0
ACCCGT	3	29	6	38.4077	1496550106	150	383193178	174	9.66667	0.0781094	0.755058	0.0756798	0.00453035	0.000454079	0.386667	3.02719e-09	3.02719e-09	1	0	0	1	0	0
ACCCGTAT	2	9	8	38.4077	1496550106	150	383193178	72	4.5	0.052073	0.234328	0.0234868	0.00187463	0.000187895	0.24	1.25263e-09	1.25263e-09	1	0	0	1	0	0
ACCCT	712	4710	5	38.4077	1496550106	150	383193178	23550	6.61517	18.538	122.632	12.2915	0.613159	0.0614573	0.220506	4.09715e-07	4.09715e-07	1	0	0	1	0	0
ACCCTACCT	22	155	9	38.4077	1496550106	150	383193178	1395	7.04545	0.572803	4.03565	0.404496	0.0363209	0.00364046	0.422727	2.42697e-08	2.42697e-08	1	0	0	1	0	0
ACCCTC	108	1103	6	38.4077	1496550106	150	383193178	6618	10.213	2.81194	28.7182	2.87844	0.172309	0.0172707	0.408519	1.15138e-07	1.15138e-07	1	0	0	1	0	0
ACCCTCT	140	1630	7	38.4077	1496550106	150	383193178	11410	11.6429	3.64511	42.4395	4.25373	0.297076	0.0297761	0.543333	1.98507e-07	1.98507e-07	1	0	0	1	1	0
ACCCTCTC	9	71	8	38.4077	1496550106	150	383193178	568	7.88889	0.234328	1.84859	0.185285	0.0147887	0.00148228	0.420741	9.88187e-09	9.88187e-09	1	0	0	1	0	0
ACCCTG	2	40	6	38.4077	1496550106	150	383193178	240	20	0.052073	1.04146	0.104386	0.00624875	0.000626316	0.8	4.17544e-09	4.17544e-09	1	0	0	1	1	0
ACCG	22	211	4	38.4077	1496550106	150	383193178	844	9.59091	0.572803	5.4937	0.550636	0.0219748	0.00220254	0.255758	1.46836e-08	1.46836e-08	1	0	0	0	0	0
ACCGAGAG	14	122	8	38.4077	1496550106	150	383193178	976	8.71429	0.364511	3.17645	0.318377	0.0254116	0.00254702	0.464762	1.69801e-08	1.69801e-08	1	0	0	1	0	0
ACCGAGATCAGTG	5	22	13	38.4077	1496550106	150	383193178	286	4.4	0.130182	0.572803	0.0574123	0.00744643	0.00074636	0.381333	4.97573e-09	4.97573e-09	1	0	0	1	0	0
ACCGAT	11	44	6	38.4077	1496550106	150	383193178	264	4	0.286401	1.14561	0.114825	0.00687363	0.000688948	0.16	4.59298e-09	4.59298e-09	1	0	0	1	0	0
ACCGATAG	26	207	8	38.4077	1496550106	150	383193178	1656	7.96154	0.676948	5.38955	0.540198	0.0431164	0.00432158	0.424615	2.88105e-08	2.88105e-08	1	0	0	1	0	0
ACCGATAT	19	80	8	38.4077	1496550106	150	383193178	640	4.21053	0.494693	2.08292	0.208772	0.0166633	0.00167018	0.224561	1.11345e-08	1.11345e-08	1	0	0	1	0	0
ACCGC	23	285	5	38.4077	1496550106	150	383193178	1425	12.3913	0.598839	7.4204	0.74375	0.037102	0.00371875	0.413043	2.47917e-08	2.47917e-08	1	0	0	1	0	0
ACCGCAT	9	36	7	38.4077	1496550106	150	383193178	252	4	0.234328	0.937313	0.0939474	0.00656119	0.000657632	0.186667	4.38421e-09	4.38421e-09	1	0	0	1	0	0
ACCGCC	6	26	6	38.4077	1496550106	150	383193178	156	4.33333	0.156219	0.676948	0.0678509	0.00406169	0.000407105	0.173333	2.71404e-09	2.71404e-09	1	0	0	1	0	0
ACCGCG	3	25	6	38.4077	1496550106	150	383193178	150	8.33333	0.0781094	0.650912	0.0652412	0.00390547	0.000391447	0.333333	2.60965e-09	2.60965e-09	1	0	0	1	0	0
ACCGGGAGCAGTC	14	57	13	38.4077	1496550106	150	383193178	741	4.07143	0.364511	1.48408	0.14875	0.019293	0.00193375	0.352857	1.28917e-08	1.28917e-08	1	0	0	1	0	0
ACCGT	48	651	5	38.4077	1496550106	150	383193178	3255	13.5625	1.24975	16.9497	1.69888	0.0847487	0.00849441	0.452083	5.66294e-08	5.66294e-08	1	0	0	1	0	0
ACCGTAGGGG	11	44	10	38.4077	1496550106	150	383193178	440	4	0.286401	1.14561	0.114825	0.0114561	0.00114825	0.266667	7.65497e-09	7.65497e-09	1	0	0	1	0	0
ACCGTC	83	774	6	38.4077	1496550106	150	383193178	4644	9.3253	2.16103	20.1522	2.01987	0.120913	0.0121192	0.373012	8.07948e-08	8.07948e-08	1	0	0	1	0	0
ACCGTCATCT	14	72	10	38.4077	1496550106	150	383193178	720	5.14286	0.364511	1.87463	0.187895	0.0187463	0.00187895	0.342857	1.25263e-08	1.25263e-08	1	0	0	1	0	0
ACCGTCC	2	18	7	38.4077	1496550106	150	383193178	126	9	0.052073	0.468657	0.0469737	0.0032806	0.000328816	0.42	2.19211e-09	2.19211e-09	1	0	0	1	0	0
ACCGTCG	5	20	7	38.4077	1496550106	150	383193178	140	4	0.130182	0.52073	0.052193	0.00364511	0.000365351	0.186667	2.43567e-09	2.43567e-09	1	0	0	1	0	0
ACCGTG	36	144	6	38.4077	1496550106	150	383193178	864	4	0.937313	3.74925	0.37579	0.0224955	0.00225474	0.16	1.50316e-08	1.50316e-08	1	0	0	1	0	0
ACCT	2621	56466	4	38.4077	1496550106	150	383193178	225864	21.5437	68.2416	1470.18	147.356	5.8807	0.589426	0.574498	3.92951e-06	3.92951e-06	1	0	0	0	1	0
ACCTACGTC	21	114	9	38.4077	1496550106	150	383193178	1026	5.42857	0.546766	2.96816	0.2975	0.0267134	0.0026775	0.325714	1.785e-08	1.785e-08	1	0	0	1	0	0
ACCTACTC	1	5	8	38.4077	1496550106	150	383193178	40	5	0.0260365	0.130182	0.0130482	0.00104146	0.000104386	0.266667	6.95907e-10	6.95907e-10	1	0	0	1	0	0
ACCTAGT	11	52	7	38.4077	1496550106	150	383193178	364	4.72727	0.286401	1.3539	0.135702	0.00947728	0.000949913	0.220606	6.33275e-09	6.33275e-09	1	0	0	1	0	0
ACCTAT	312	2888	6	38.4077	1496550106	150	383193178	17328	9.25641	8.12338	75.1933	7.53667	0.45116	0.04522	0.370256	3.01467e-07	3.01467e-07	1	0	0	1	0	0
ACCTATC	7	81	7	38.4077	1496550106	150	383193178	567	11.5714	0.182255	2.10895	0.211382	0.0147627	0.00147967	0.54	9.86448e-09	9.86448e-09	1	0	0	1	1	0
ACCTATCC	82	584	8	38.4077	1496550106	150	383193178	4672	7.12195	2.13499	15.2053	1.52404	0.121642	0.0121923	0.379837	8.12819e-08	8.12819e-08	1	0	0	1	0	0
ACCTATCT	200	1041	8	38.4077	1496550106	150	383193178	8328	5.205	5.2073	27.104	2.71665	0.216832	0.0217332	0.2776	1.44888e-07	1.44888e-07	1	0	0	1	0	0
ACCTATG	7	28	7	38.4077	1496550106	150	383193178	196	4	0.182255	0.729021	0.0730702	0.00510315	0.000511491	0.186667	3.40994e-09	3.40994e-09	1	0	0	1	0	0
ACCTATGC	9	36	8	38.4077	1496550106	150	383193178	288	4	0.234328	0.937313	0.0939474	0.00749851	0.000751579	0.213333	5.01053e-09	5.01053e-09	1	0	0	1	0	0
ACCTC	606	10752	5	38.4077	1496550106	150	383193178	53760	17.7426	15.7781	279.944	28.059	1.39972	0.140295	0.591419	9.35298e-07	9.35298e-07	1	0	0	1	1	0
ACCTCC	297	2310	6	38.4077	1496550106	150	383193178	13860	7.77778	7.73283	60.1443	6.02829	0.360866	0.0361697	0.311111	2.41132e-07	2.41132e-07	1	0	0	1	0	0
ACCTCCT	413	3943	7	38.4077	1496550106	150	383193178	27601	9.54722	10.7531	102.662	10.2898	0.718633	0.0720289	0.445537	4.80193e-07	4.80193e-07	1	0	0	1	0	0
ACCTCG	28	121	6	38.4077	1496550106	150	383193178	726	4.32143	0.729021	3.15041	0.315768	0.0189025	0.00189461	0.172857	1.26307e-08	1.26307e-08	1	0	0	1	0	0
ACCTCT	85	871	6	38.4077	1496550106	150	383193178	5226	10.2471	2.2131	22.6778	2.273	0.136067	0.013638	0.409882	9.09202e-08	9.09202e-08	1	0	0	1	0	0
ACCTCTC	31	294	7	38.4077	1496550106	150	383193178	2058	9.48387	0.807131	7.65472	0.767237	0.0535831	0.00537066	0.442581	3.58044e-08	3.58044e-08	1	0	0	1	0	0
ACCTCTG	7	28	7	38.4077	1496550106	150	383193178	196	4	0.182255	0.729021	0.0730702	0.00510315	0.000511491	0.186667	3.40994e-09	3.40994e-09	1	0	0	1	0	0
ACCTG	10	160	5	38.4077	1496550106	150	383193178	800	16	0.260365	4.16584	0.417544	0.0208292	0.00208772	0.533333	1.39181e-08	1.39181e-08	1	0	0	1	1	0
ACCTGAT	147	1603	7	38.4077	1496550106	150	383193178	11221	10.9048	3.82736	41.7365	4.18327	0.292155	0.0292829	0.508889	1.95219e-07	1.95219e-07	1	0	0	1	1	0
ACCTGCC	11	44	7	38.4077	1496550106	150	383193178	308	4	0.286401	1.14561	0.114825	0.00801924	0.000803772	0.186667	5.35848e-09	5.35848e-09	1	0	0	1	0	0
ACCTGCCT	21	132	8	38.4077	1496550106	150	383193178	1056	6.28571	0.546766	3.43682	0.344474	0.0274945	0.00275579	0.335238	1.83719e-08	1.83719e-08	1	0	0	1	0	0
ACCTGG	194	1103	6	38.4077	1496550106	150	383193178	6618	5.68557	5.05108	28.7182	2.87844	0.172309	0.0172707	0.227423	1.15138e-07	1.15138e-07	1	0	0	1	0	0
ACG	69761	1011363	3	38.4077	1496550106	150	383193178	3034089	14.4975	1816.33	26332.3	2639.3	78.997	7.91791	0.289951	5.27861e-05	5.27861e-05	1	1	1	0	0	0
ACGACT	3	16	6	38.4077	1496550106	150	383193178	96	5.33333	0.0781094	0.416584	0.0417544	0.0024995	0.000250526	0.213333	1.67018e-09	1.67018e-09	1	0	0	1	0	0
ACGACTC	8	58	7	38.4077	1496550106	150	383193178	406	7.25	0.208292	1.51012	0.15136	0.0105708	0.00105952	0.338333	7.06345e-09	7.06345e-09	1	0	0	1	0	0
ACGACTG	92	827	7	38.4077	1496550106	150	383193178	5789	8.98913	2.39536	21.5322	2.15818	0.150725	0.0151073	0.419493	1.00715e-07	1.00715e-07	1	0	0	1	0	0
ACGACTGACGTC	13	70	12	38.4077	1496550106	150	383193178	840	5.38462	0.338474	1.82255	0.182675	0.0218706	0.00219211	0.430769	1.4614e-08	1.4614e-08	1	0	0	1	0	0
ACGAG	324	3787	5	38.4077	1496550106	150	383193178	18935	11.6883	8.43582	98.6001	9.88274	0.493001	0.0494137	0.389609	3.29425e-07	3.29425e-07	1	0	0	1	0	0
ACGAGAG	73	988	7	38.4077	1496550106	150	383193178	6916	13.5342	1.90066	25.724	2.57833	0.180068	0.0180483	0.631598	1.20322e-07	1.20322e-07	1	0	0	1	1	0
ACGAGC	67	268	6	38.4077	1496550106	150	383193178	1608	4	1.74444	6.97778	0.699386	0.0418667	0.00419632	0.16	2.79754e-08	2.79754e-08	1	0	0	1	0	0
ACGAGG	105	980	6	38.4077	1496550106	150	383193178	5880	9.33333	2.73383	25.5157	2.55746	0.153094	0.0153447	0.373333	1.02298e-07	1.02298e-07	1	0	0	1	0	0
ACGAGGG	19	170	7	38.4077	1496550106	150	383193178	1190	8.94737	0.494693	4.4262	0.44364	0.0309834	0.00310548	0.417544	2.07032e-08	2.07032e-08	1	0	0	1	0	0
ACGAGT	20	80	6	38.4077	1496550106	150	383193178	480	4	0.52073	2.08292	0.208772	0.0124975	0.00125263	0.16	8.35088e-09	8.35088e-09	1	0	0	1	0	0
ACGAGTG	193	2771	7	38.4077	1496550106	150	383193178	19397	14.3575	5.02504	72.1471	7.23134	0.50503	0.0506194	0.670017	3.37463e-07	3.37463e-07	1	0	0	1	1	0
ACGAT	283	4134	5	38.4077	1496550106	150	383193178	20670	14.6078	7.36832	107.635	10.7883	0.538174	0.0539415	0.486926	3.5961e-07	3.5961e-07	1	0	0	1	0	0
ACGATAGTAG	39	156	10	38.4077	1496550106	150	383193178	1560	4	1.01542	4.06169	0.407105	0.0406169	0.00407105	0.266667	2.71404e-08	2.71404e-08	1	0	0	1	0	0
ACGATAT	8	32	7	38.4077	1496550106	150	383193178	224	4	0.208292	0.833167	0.0835088	0.00583217	0.000584562	0.186667	3.89708e-09	3.89708e-09	1	0	0	1	0	0
ACGATCC	5	20	7	38.4077	1496550106	150	383193178	140	4	0.130182	0.52073	0.052193	0.00364511	0.000365351	0.186667	2.43567e-09	2.43567e-09	1	0	0	1	0	0
ACGATG	143	1565	6	38.4077	1496550106	150	383193178	9390	10.9441	3.72322	40.7471	4.0841	0.244483	0.0245046	0.437762	1.63364e-07	1.63364e-07	1	0	0	1	0	0
ACGATGC	56	802	7	38.4077	1496550106	150	383193178	5614	14.3214	1.45804	20.8813	2.09294	0.146169	0.0146506	0.668333	9.76705e-08	9.76705e-08	1	0	0	1	1	0
ACGATGG	6	51	7	38.4077	1496550106	150	383193178	357	8.5	0.156219	1.32786	0.133092	0.00929502	0.000931645	0.396667	6.21097e-09	6.21097e-09	1	0	0	1	0	0
ACGC	386	4917	4	38.4077	1496550106	150	383193178	19668	12.7383	10.0501	128.021	12.8316	0.512085	0.0513266	0.339689	3.42177e-07	3.42177e-07	1	0	0	0	0	0
ACGCAG	30	454	6	38.4077	1496550106	150	383193178	2724	15.1333	0.781094	11.8206	1.18478	0.0709234	0.00710869	0.605333	4.73912e-08	4.73912e-08	1	0	0	1	1	0
ACGCAT	53	1003	6	38.4077	1496550106	150	383193178	6018	18.9245	1.37993	26.1146	2.61748	0.156688	0.0157049	0.756981	1.04699e-07	1.04699e-07	1	0	0	1	1	0
ACGCATC	13	129	7	38.4077	1496550106	150	383193178	903	9.92308	0.338474	3.35871	0.336645	0.0235109	0.00235651	0.463077	1.57101e-08	1.57101e-08	1	0	0	1	0	0
ACGCATCCTG	7	33	10	38.4077	1496550106	150	383193178	330	4.71429	0.182255	0.859204	0.0861184	0.00859204	0.000861184	0.314286	5.74123e-09	5.74123e-09	1	0	0	1	0	0
ACGCATGGCTC	10	43	11	38.4077	1496550106	150	383193178	473	4.3	0.260365	1.11957	0.112215	0.0123153	0.00123436	0.315333	8.2291e-09	8.2291e-09	1	0	0	1	0	0
ACGCC	79	800	5	38.4077	1496550106	150	383193178	4000	10.1266	2.05688	20.8292	2.08772	0.104146	0.0104386	0.337553	6.95907e-08	6.95907e-08	1	0	0	1	0	0
ACGCCCG	1	5	7	38.4077	1496550106	150	383193178	35	5	0.0260365	0.130182	0.0130482	0.000911277	9.13377e-05	0.233333	6.08918e-10	6.08918e-10	1	0	0	1	0	0
ACGCCT	10	40	6	38.4077	1496550106	150	383193178	240	4	0.260365	1.04146	0.104386	0.00624875	0.000626316	0.16	4.17544e-09	4.17544e-09	1	0	0	1	0	0
ACGCCTG	1	4	7	38.4077	1496550106	150	383193178	28	4	0.0260365	0.104146	0.0104386	0.000729021	7.30702e-05	0.186667	4.87135e-10	4.87135e-10	1	0	0	1	0	0
ACGCG	5	55	5	38.4077	1496550106	150	383193178	275	11	0.130182	1.43201	0.143531	0.00716003	0.000717654	0.366667	4.78436e-09	4.78436e-09	1	0	0	1	0	0
ACGCGTCATCTC	89	578	12	38.4077	1496550106	150	383193178	6936	6.49438	2.31725	15.0491	1.50838	0.180589	0.0181005	0.519551	1.2067e-07	1.2067e-07	1	0	0	1	1	0
ACGCT	74	426	5	38.4077	1496550106	150	383193178	2130	5.75676	1.9267	11.0915	1.11171	0.0554577	0.00555855	0.191892	3.7057e-08	3.7057e-08	1	0	0	1	0	0
ACGCTACTCT	37	148	10	38.4077	1496550106	150	383193178	1480	4	0.96335	3.8534	0.386228	0.038534	0.00386228	0.266667	2.57485e-08	2.57485e-08	1	0	0	1	0	0
ACGCTAGCTATGCTATGCT	73	302	19	38.4077	1496550106	150	383193178	5738	4.13699	1.90066	7.86302	0.788114	0.149397	0.0149742	0.524018	9.98278e-08	9.98278e-08	1	0	0	1	1	0
ACGCTATAGC	1	4	10	38.4077	1496550106	150	383193178	40	4	0.0260365	0.104146	0.0104386	0.00104146	0.000104386	0.266667	6.95907e-10	6.95907e-10	1	0	0	1	0	0
ACGCTC	111	1453	6	38.4077	1496550106	150	383193178	8718	13.0901	2.89005	37.831	3.79182	0.226986	0.0227509	0.523604	1.51673e-07	1.51673e-07	1	0	0	1	1	0
ACGCTGC	1	4	7	38.4077	1496550106	150	383193178	28	4	0.0260365	0.104146	0.0104386	0.000729021	7.30702e-05	0.186667	4.87135e-10	4.87135e-10	1	0	0	1	0	0
ACGCTGCGCT	12	49	10	38.4077	1496550106	150	383193178	490	4.08333	0.312438	1.27579	0.127873	0.0127579	0.00127873	0.272222	8.52486e-09	8.52486e-09	1	0	0	1	0	0
ACGG	267	3512	4	38.4077	1496550106	150	383193178	14048	13.1536	6.95174	91.4401	9.16509	0.36576	0.0366604	0.350762	2.44402e-07	2.44402e-07	1	0	0	0	0	0
ACGGAG	177	3521	6	38.4077	1496550106	150	383193178	21126	19.8927	4.60846	91.6744	9.18858	0.550047	0.0551315	0.795706	3.67543e-07	3.67543e-07	1	0	0	1	1	0
ACGGAGG	2	10	7	38.4077	1496550106	150	383193178	70	5	0.052073	0.260365	0.0260965	0.00182255	0.000182675	0.233333	1.21784e-09	1.21784e-09	1	0	0	1	0	0
ACGGATGG	110	737	8	38.4077	1496550106	150	383193178	5896	6.7	2.86401	19.1889	1.92331	0.153511	0.0153865	0.357333	1.02577e-07	1.02577e-07	1	0	0	1	0	0
ACGGCC	6	71	6	38.4077	1496550106	150	383193178	426	11.8333	0.156219	1.84859	0.185285	0.0110915	0.00111171	0.473333	7.41141e-09	7.41141e-09	1	0	0	1	0	0
ACGGCG	7	34	6	38.4077	1496550106	150	383193178	204	4.85714	0.182255	0.88524	0.0887281	0.00531144	0.000532369	0.194286	3.54912e-09	3.54912e-09	1	0	0	1	0	0
ACGGCT	34	136	6	38.4077	1496550106	150	383193178	816	4	0.88524	3.54096	0.354912	0.0212458	0.00212947	0.16	1.41965e-08	1.41965e-08	1	0	0	1	0	0
ACGGG	295	3452	5	38.4077	1496550106	150	383193178	17260	11.7017	7.68076	89.8779	9.00851	0.44939	0.0450426	0.390056	3.00284e-07	3.00284e-07	1	0	0	1	0	0
ACGGGAG	5	30	7	38.4077	1496550106	150	383193178	210	6	0.130182	0.781094	0.0782895	0.00546766	0.000548026	0.28	3.65351e-09	3.65351e-09	1	0	0	1	0	0
ACGGGG	3	14	6	38.4077	1496550106	150	383193178	84	4.66667	0.0781094	0.364511	0.0365351	0.00218706	0.000219211	0.186667	1.4614e-09	1.4614e-09	1	0	0	1	0	0
ACGT	17	104	4	38.4077	1496550106	150	383193178	416	6.11765	0.44262	2.70779	0.271404	0.0108312	0.00108561	0.163137	7.23743e-09	7.23743e-09	1	0	0	0	0	0
ACGTAGATAG	22	94	10	38.4077	1496550106	150	383193178	940	4.27273	0.572803	2.44743	0.245307	0.0244743	0.00245307	0.284848	1.63538e-08	1.63538e-08	1	0	0	1	0	0
ACGTAT	19	76	6	38.4077	1496550106	150	383193178	456	4	0.494693	1.97877	0.198333	0.0118726	0.00119	0.16	7.93334e-09	7.93334e-09	1	0	0	1	0	0
ACGTATC	4	16	7	38.4077	1496550106	150	383193178	112	4	0.104146	0.416584	0.0417544	0.00291609	0.000292281	0.186667	1.94854e-09	1.94854e-09	1	0	0	1	0	0
ACGTC	340	6183	5	38.4077	1496550106	150	383193178	30915	18.1853	8.8524	160.984	16.1355	0.804918	0.0806773	0.606176	5.37849e-07	5.37849e-07	1	0	0	1	1	0
ACGTCC	22	107	6	38.4077	1496550106	150	383193178	642	4.86364	0.572803	2.7859	0.279233	0.0167154	0.0016754	0.194545	1.11693e-08	1.11693e-08	1	0	0	1	0	0
ACGTGC	20	80	6	38.4077	1496550106	150	383193178	480	4	0.52073	2.08292	0.208772	0.0124975	0.00125263	0.16	8.35088e-09	8.35088e-09	1	0	0	1	0	0
ACT	37744	1346298	3	38.4077	1496550106	150	383193178	4038894	35.6692	982.721	35052.9	3513.37	105.159	10.5401	0.713384	7.02673e-05	7.02673e-05	1	1	1	0	1	0
ACTACTACTCCTCCT	9	38	15	38.4077	1496550106	150	383193178	570	4.22222	0.234328	0.989386	0.0991667	0.0148408	0.0014875	0.422222	9.91667e-09	9.91667e-09	1	0	0	1	0	0
ACTACTACTGCT	50	203	12	38.4077	1496550106	150	383193178	2436	4.06	1.30182	5.28541	0.529759	0.0634249	0.00635711	0.3248	4.23807e-08	4.23807e-08	1	0	0	1	0	0
ACTACTAT	58	255	8	38.4077	1496550106	150	383193178	2040	4.39655	1.51012	6.6393	0.665461	0.0531144	0.00532369	0.234483	3.54912e-08	3.54912e-08	1	0	0	1	0	0
ACTACTC	96	810	7	38.4077	1496550106	150	383193178	5670	8.4375	2.4995	21.0895	2.11382	0.147627	0.0147967	0.39375	9.86448e-08	9.86448e-08	1	0	0	1	0	0
ACTACTCC	127	723	8	38.4077	1496550106	150	383193178	5784	5.69291	3.30663	18.8244	1.88678	0.150595	0.0150942	0.303622	1.00628e-07	1.00628e-07	1	0	0	1	0	0
ACTACTGCT	324	2834	9	38.4077	1496550106	150	383193178	25506	8.74691	8.43582	73.7874	7.39575	0.664086	0.0665617	0.524815	4.43745e-07	4.43745e-07	1	0	0	1	1	0
ACTACTGCTGCT	12	49	12	38.4077	1496550106	150	383193178	588	4.08333	0.312438	1.27579	0.127873	0.0153094	0.00153447	0.326667	1.02298e-08	1.02298e-08	1	0	0	1	0	0
ACTAG	222	3520	5	38.4077	1496550106	150	383193178	17600	15.8559	5.7801	91.6484	9.18597	0.458242	0.0459298	0.528529	3.06199e-07	3.06199e-07	1	0	0	1	1	0
ACTAGC	67	495	6	38.4077	1496550106	150	383193178	2970	7.38806	1.74444	12.8881	1.29178	0.0773283	0.00775066	0.295522	5.16711e-08	5.16711e-08	1	0	0	1	0	0
ACTAGCT	22	161	7	38.4077	1496550106	150	383193178	1127	7.31818	0.572803	4.19187	0.420154	0.0293431	0.00294108	0.341515	1.96072e-08	1.96072e-08	1	0	0	1	0	0
ACTAGGAT	23	114	8	38.4077	1496550106	150	383193178	912	4.95652	0.598839	2.96816	0.2975	0.0237453	0.00238	0.264348	1.58667e-08	1.58667e-08	1	0	0	1	0	0
ACTAGT	50	200	6	38.4077	1496550106	150	383193178	1200	4	1.30182	5.2073	0.52193	0.0312438	0.00313158	0.16	2.08772e-08	2.08772e-08	1	0	0	1	0	0
ACTAGTC	24	96	7	38.4077	1496550106	150	383193178	672	4	0.624875	2.4995	0.250526	0.0174965	0.00175368	0.186667	1.16912e-08	1.16912e-08	1	0	0	1	0	0
ACTAT	551	4512	5	38.4077	1496550106	150	383193178	22560	8.18875	14.3461	117.477	11.7747	0.587383	0.0588737	0.272958	3.92491e-07	3.92491e-07	1	0	0	1	0	0
ACTATAG	55	236	7	38.4077	1496550106	150	383193178	1652	4.29091	1.43201	6.14461	0.615877	0.0430123	0.00431114	0.200242	2.87409e-08	2.87409e-08	1	0	0	1	0	0
ACTATAT	140	586	7	38.4077	1496550106	150	383193178	4102	4.18571	3.64511	15.2574	1.52925	0.106802	0.0107048	0.195333	7.13652e-08	7.13652e-08	1	0	0	1	0	0
ACTATC	32	144	6	38.4077	1496550106	150	383193178	864	4.5	0.833167	3.74925	0.37579	0.0224955	0.00225474	0.18	1.50316e-08	1.50316e-08	1	0	0	1	0	0
ACTATCT	49	321	7	38.4077	1496550106	150	383193178	2247	6.55102	1.27579	8.35771	0.837698	0.058504	0.00586388	0.305714	3.90926e-08	3.90926e-08	1	0	0	1	0	0
ACTATCTC	10	40	8	38.4077	1496550106	150	383193178	320	4	0.260365	1.04146	0.104386	0.00833167	0.000835088	0.213333	5.56725e-09	5.56725e-09	1	0	0	1	0	0
ACTATG	68	796	6	38.4077	1496550106	150	383193178	4776	11.7059	1.77048	20.725	2.07728	0.12435	0.0124637	0.468235	8.30912e-08	8.30912e-08	1	0	0	1	0	0
ACTC	3255	74855	4	38.4077	1496550106	150	383193178	299420	22.9969	84.7487	1948.96	195.345	7.79584	0.781381	0.613251	5.20921e-06	5.20921e-06	1	0	0	0	1	0
ACTCACTCCGCTCACTCGCTC	2	8	21	38.4077	1496550106	150	383193178	168	4	0.052073	0.208292	0.0208772	0.00437413	0.000438421	0.56	2.92281e-09	2.92281e-09	1	0	0	1	1	0
ACTCACTCTCTC	110	909	12	38.4077	1496550106	150	383193178	10908	8.26364	2.86401	23.6672	2.37217	0.284006	0.0284661	0.661091	1.89774e-07	1.89774e-07	1	0	0	1	1	0
ACTCAG	29	139	6	38.4077	1496550106	150	383193178	834	4.7931	0.755058	3.61907	0.362741	0.0217144	0.00217645	0.191724	1.45097e-08	1.45097e-08	1	0	0	1	0	0
ACTCAT	51	857	6	38.4077	1496550106	150	383193178	5142	16.8039	1.32786	22.3133	2.23647	0.13388	0.0134188	0.672157	8.94588e-08	8.94588e-08	1	0	0	1	1	0
ACTCATC	1809	17226	7	38.4077	1496550106	150	383193178	120582	9.52239	47.1	448.504	44.9538	3.13953	0.314677	0.444378	2.09785e-06	2.09785e-06	1	0	0	1	0	0
ACTCATCTC	48	338	9	38.4077	1496550106	150	383193178	3042	7.04167	1.24975	8.80033	0.882062	0.079203	0.00793855	0.4225	5.29237e-08	5.29237e-08	1	0	0	1	0	0
ACTCATG	63	556	7	38.4077	1496550106	150	383193178	3892	8.8254	1.6403	14.4763	1.45097	0.101334	0.0101568	0.411852	6.77117e-08	6.77117e-08	1	0	0	1	0	0
ACTCC	3661	56556	5	38.4077	1496550106	150	383193178	282780	15.4482	95.3195	1472.52	147.591	7.3626	0.737957	0.514941	4.91971e-06	4.91971e-06	1	0	0	1	1	0
ACTCCACTCTCC	8	37	12	38.4077	1496550106	150	383193178	444	4.625	0.208292	0.96335	0.096557	0.0115602	0.00115868	0.37	7.72456e-09	7.72456e-09	1	0	0	1	0	0
ACTCCC	18	155	6	38.4077	1496550106	150	383193178	930	8.61111	0.468657	4.03565	0.404496	0.0242139	0.00242697	0.344444	1.61798e-08	1.61798e-08	1	0	0	1	0	0
ACTCCCAT	59	445	8	38.4077	1496550106	150	383193178	3560	7.54237	1.53615	11.5862	1.16129	0.0926899	0.00929035	0.40226	6.19357e-08	6.19357e-08	1	0	0	1	0	0
ACTCCCC	2	17	7	38.4077	1496550106	150	383193178	119	8.5	0.052073	0.44262	0.044364	0.00309834	0.000310548	0.396667	2.07032e-09	2.07032e-09	1	0	0	1	0	0
ACTCCCT	164	1777	7	38.4077	1496550106	150	383193178	12439	10.8354	4.26998	46.2668	4.63735	0.323868	0.0324614	0.50565	2.1641e-07	2.1641e-07	1	0	0	1	1	0
ACTCCT	45	350	6	38.4077	1496550106	150	383193178	2100	7.77778	1.17164	9.11277	0.913377	0.0546766	0.00548026	0.311111	3.65351e-08	3.65351e-08	1	0	0	1	0	0
ACTCCTACTCG	27	126	11	38.4077	1496550106	150	383193178	1386	4.66667	0.702985	3.2806	0.328816	0.0360866	0.00361697	0.342222	2.41132e-08	2.41132e-08	1	0	0	1	0	0
ACTCCTC	143	1304	7	38.4077	1496550106	150	383193178	9128	9.11888	3.72322	33.9516	3.40298	0.237661	0.0238209	0.425548	1.58806e-07	1.58806e-07	1	0	0	1	0	0
ACTCCTCT	219	1398	8	38.4077	1496550106	150	383193178	11184	6.38356	5.70199	36.399	3.64829	0.291192	0.0291863	0.340457	1.94575e-07	1.94575e-07	1	0	0	1	0	0
ACTCCTG	145	1189	7	38.4077	1496550106	150	383193178	8323	8.2	3.77529	30.9574	3.10287	0.216702	0.0217201	0.382667	1.44801e-07	1.44801e-07	1	0	0	1	0	0
ACTCG	270	4758	5	38.4077	1496550106	150	383193178	23790	17.6222	7.02985	123.882	12.4167	0.619408	0.0620836	0.587407	4.1389e-07	4.1389e-07	1	0	0	1	1	0
ACTCGAT	1	5	7	38.4077	1496550106	150	383193178	35	5	0.0260365	0.130182	0.0130482	0.000911277	9.13377e-05	0.233333	6.08918e-10	6.08918e-10	1	0	0	1	0	0
ACTCGC	5	35	6	38.4077	1496550106	150	383193178	210	7	0.130182	0.911277	0.0913377	0.00546766	0.000548026	0.28	3.65351e-09	3.65351e-09	1	0	0	1	0	0
ACTCGCT	4	43	7	38.4077	1496550106	150	383193178	301	10.75	0.104146	1.11957	0.112215	0.00783698	0.000785505	0.501667	5.2367e-09	5.2367e-09	1	0	0	1	1	0
ACTCT	9201	89255	5	38.4077	1496550106	150	383193178	446275	9.70058	239.562	2323.89	232.924	11.6194	1.16462	0.323353	7.76414e-06	7.76414e-06	1	0	0	1	0	0
ACTCTC	779	13533	6	38.4077	1496550106	150	383193178	81198	17.3723	20.2824	352.352	35.3164	2.11411	0.211898	0.694891	1.41266e-06	1.41266e-06	1	0	0	1	1	0
ACTCTCACTCTCTC	7	31	14	38.4077	1496550106	150	383193178	434	4.42857	0.182255	0.807131	0.0808991	0.0112998	0.00113259	0.413333	7.55059e-09	7.55059e-09	1	0	0	1	0	0
ACTCTCACTCTG	7	48	12	38.4077	1496550106	150	383193178	576	6.85714	0.182255	1.24975	0.125263	0.014997	0.00150316	0.548571	1.00211e-08	1.00211e-08	1	0	0	1	1	0
ACTCTCC	423	3116	7	38.4077	1496550106	150	383193178	21812	7.36643	11.0134	81.1297	8.13167	0.567908	0.0569217	0.343767	3.79478e-07	3.79478e-07	1	0	0	1	0	0
ACTCTCCT	39	157	8	38.4077	1496550106	150	383193178	1256	4.02564	1.01542	4.08773	0.409715	0.0327018	0.00327772	0.214701	2.18515e-08	2.18515e-08	1	0	0	1	0	0
ACTCTCG	3	12	7	38.4077	1496550106	150	383193178	84	4	0.0781094	0.312438	0.0313158	0.00218706	0.000219211	0.186667	1.4614e-09	1.4614e-09	1	0	0	1	0	0
ACTCTCT	29776	291376	7	38.4077	1496550106	150	383193178	2039632	9.7856	775.262	7586.4	760.389	53.1048	5.32273	0.456661	3.54848e-05	3.54848e-05	1	1	1	1	0	0
ACTCTCTC	21	101	8	38.4077	1496550106	150	383193178	808	4.80952	0.546766	2.62968	0.263575	0.0210375	0.0021086	0.256508	1.40573e-08	1.40573e-08	1	0	0	1	0	0
ACTCTG	54	932	6	38.4077	1496550106	150	383193178	5592	17.2593	1.40597	24.266	2.43219	0.145596	0.0145932	0.69037	9.72877e-08	9.72877e-08	1	0	0	1	1	0
ACTG	274	4126	4	38.4077	1496550106	150	383193178	16504	15.0584	7.13399	107.427	10.7674	0.429706	0.0430697	0.401557	2.87131e-07	2.87131e-07	1	0	0	0	0	0
ACTGACTGG	41	210	9	38.4077	1496550106	150	383193178	1890	5.12195	1.0675	5.46766	0.548026	0.0492089	0.00493224	0.307317	3.28816e-08	3.28816e-08	1	0	0	1	0	0
ACTGAGG	20	127	7	38.4077	1496550106	150	383193178	889	6.35	0.52073	3.30663	0.331426	0.0231464	0.00231998	0.296333	1.54665e-08	1.54665e-08	1	0	0	1	0	0
ACTGAT	33	198	6	38.4077	1496550106	150	383193178	1188	6	0.859204	5.15522	0.516711	0.0309313	0.00310026	0.24	2.06684e-08	2.06684e-08	1	0	0	1	0	0
ACTGATC	14	159	7	38.4077	1496550106	150	383193178	1113	11.3571	0.364511	4.1398	0.414934	0.0289786	0.00290454	0.53	1.93636e-08	1.93636e-08	1	0	0	1	1	0
ACTGATG	103	1408	7	38.4077	1496550106	150	383193178	9856	13.6699	2.68176	36.6594	3.67439	0.256616	0.0257207	0.637929	1.71471e-07	1.71471e-07	1	0	0	1	1	0
ACTGC	98	898	5	38.4077	1496550106	150	383193178	4490	9.16327	2.55157	23.3808	2.34347	0.116904	0.0117173	0.305442	7.81155e-08	7.81155e-08	1	0	0	1	0	0
ACTGCAT	2	8	7	38.4077	1496550106	150	383193178	56	4	0.052073	0.208292	0.0208772	0.00145804	0.00014614	0.186667	9.74269e-10	9.74269e-10	1	0	0	1	0	0
ACTGCC	76	363	6	38.4077	1496550106	150	383193178	2178	4.77632	1.97877	9.45124	0.947303	0.0567074	0.00568382	0.191053	3.78921e-08	3.78921e-08	1	0	0	1	0	0
ACTGCG	23	92	6	38.4077	1496550106	150	383193178	552	4	0.598839	2.39536	0.240088	0.0143721	0.00144053	0.16	9.60351e-09	9.60351e-09	1	0	0	1	0	0
ACTGCT	2310	36625	6	38.4077	1496550106	150	383193178	219750	15.855	60.1443	953.586	95.5784	5.72152	0.573471	0.634199	3.82314e-06	3.82314e-06	1	0	0	1	1	0
ACTGCTAT	13	53	8	38.4077	1496550106	150	383193178	424	4.07692	0.338474	1.37993	0.138311	0.0110395	0.00110649	0.217436	7.37661e-09	7.37661e-09	1	0	0	1	0	0
ACTGCTC	47	312	7	38.4077	1496550106	150	383193178	2184	6.6383	1.22371	8.12338	0.814211	0.0568637	0.00569948	0.309787	3.79965e-08	3.79965e-08	1	0	0	1	0	0
ACTGCTGCT	67	743	9	38.4077	1496550106	150	383193178	6687	11.0896	1.74444	19.3451	1.93897	0.174106	0.0174507	0.665373	1.16338e-07	1.16338e-07	1	0	0	1	1	0
ACTGG	249	5119	5	38.4077	1496550106	150	383193178	25595	20.5582	6.48308	133.281	13.3588	0.666404	0.066794	0.685274	4.45293e-07	4.45293e-07	1	0	0	1	1	0
ACTGGC	7	31	6	38.4077	1496550106	150	383193178	186	4.42857	0.182255	0.807131	0.0808991	0.00484278	0.000485395	0.177143	3.23597e-09	3.23597e-09	1	0	0	1	0	0
AG	54321	931680	2	38.4077	1496550106	150	383193178	1863360	17.1514	1414.33	24257.7	2431.36	48.5153	4.86272	0.228685	3.24181e-05	3.24181e-05	1	1	1	0	0	0
AGAGAGAGCG	8	36	10	38.4077	1496550106	150	383193178	360	4.5	0.208292	0.937313	0.0939474	0.00937313	0.000939474	0.3	6.26316e-09	6.26316e-09	1	0	0	1	0	0
AGAGAGAT	524	6199	8	38.4077	1496550106	150	383193178	49592	11.8302	13.6431	161.4	16.1772	1.2912	0.129418	0.630941	8.62785e-07	8.62785e-07	1	0	0	1	1	0
AGAGAGATAGATAGAGAT	95	539	18	38.4077	1496550106	150	383193178	9702	5.67368	2.47347	14.0337	1.4066	0.252606	0.0253188	0.680842	1.68792e-07	1.68792e-07	1	0	0	1	1	0
AGAGAGC	871	9335	7	38.4077	1496550106	150	383193178	65345	10.7176	22.6778	243.051	24.3611	1.70135	0.170528	0.500153	1.13685e-06	1.13685e-06	1	0	0	1	1	0
AGAGAGG	637	3733	7	38.4077	1496550106	150	383193178	26131	5.86028	16.5852	97.1942	9.74182	0.680359	0.0681928	0.27348	4.54618e-07	4.54618e-07	1	0	0	1	0	0
AGAGAGGG	118	473	8	38.4077	1496550106	150	383193178	3784	4.00847	3.0723	12.3153	1.23436	0.098522	0.00987491	0.213785	6.58328e-08	6.58328e-08	1	0	0	1	0	0
AGAGAT	606	7053	6	38.4077	1496550106	150	383193178	42318	11.6386	15.7781	183.635	18.4059	1.10181	0.110435	0.465545	7.36234e-07	7.36234e-07	1	0	0	1	0	0
AGAGATG	260	3789	7	38.4077	1496550106	150	383193178	26523	14.5731	6.76948	98.6522	9.88796	0.690566	0.0692157	0.680077	4.61438e-07	4.61438e-07	1	0	0	1	1	0
AGAGATGG	6	33	8	38.4077	1496550106	150	383193178	264	5.5	0.156219	0.859204	0.0861184	0.00687363	0.000688948	0.293333	4.59298e-09	4.59298e-09	1	0	0	1	0	0
AGAGC	67	584	5	38.4077	1496550106	150	383193178	2920	8.71642	1.74444	15.2053	1.52404	0.0760265	0.00762018	0.290547	5.08012e-08	5.08012e-08	1	0	0	1	0	0
AGAGCC	7	60	6	38.4077	1496550106	150	383193178	360	8.57143	0.182255	1.56219	0.156579	0.00937313	0.000939474	0.342857	6.26316e-09	6.26316e-09	1	0	0	1	0	0
AGAGCG	326	2966	6	38.4077	1496550106	150	383193178	17796	9.09816	8.48789	77.2242	7.74022	0.463345	0.0464413	0.363926	3.09609e-07	3.09609e-07	1	0	0	1	0	0
AGAGCGG	20	196	7	38.4077	1496550106	150	383193178	1372	9.8	0.52073	5.10315	0.511491	0.035722	0.00358044	0.457333	2.38696e-08	2.38696e-08	1	0	0	1	0	0
AGAGCGGGAGCG	24	113	12	38.4077	1496550106	150	383193178	1356	4.70833	0.624875	2.94212	0.29489	0.0353055	0.00353869	0.376667	2.35912e-08	2.35912e-08	1	0	0	1	0	0
AGAGCT	14	69	6	38.4077	1496550106	150	383193178	414	4.92857	0.364511	1.79652	0.180066	0.0107791	0.0010804	0.197143	7.20263e-09	7.20263e-09	1	0	0	1	0	0
AGAGG	1759	12962	5	38.4077	1496550106	150	383193178	64810	7.36896	45.7982	337.485	33.8263	1.68742	0.169131	0.245632	1.12754e-06	1.12754e-06	1	0	0	1	0	0
AGAGGAGAT	213	1298	9	38.4077	1496550106	150	383193178	11682	6.0939	5.54577	33.7953	3.38733	0.304158	0.0304859	0.365634	2.0324e-07	2.0324e-07	1	0	0	1	0	0
AGAGGAT	2567	27990	7	38.4077	1496550106	150	383193178	195930	10.9038	66.8356	728.761	73.0441	5.10133	0.511309	0.508843	3.40872e-06	3.40872e-06	1	0	0	1	1	0
AGAGGC	185	1856	6	38.4077	1496550106	150	383193178	11136	10.0324	4.81675	48.3237	4.84351	0.289942	0.0290611	0.401297	1.9374e-07	1.9374e-07	1	0	0	1	0	0
AGAGGCG	1	10	7	38.4077	1496550106	150	383193178	70	10	0.0260365	0.260365	0.0260965	0.00182255	0.000182675	0.466667	1.21784e-09	1.21784e-09	1	0	0	1	0	0
AGAGGG	3583	19638	6	38.4077	1496550106	150	383193178	117828	5.48088	93.2887	511.304	51.2483	3.06783	0.30749	0.219235	2.04993e-06	2.04993e-06	1	0	0	1	0	0
AGAGGGC	1	4	7	38.4077	1496550106	150	383193178	28	4	0.0260365	0.104146	0.0104386	0.000729021	7.30702e-05	0.186667	4.87135e-10	4.87135e-10	1	0	0	1	0	0
AGAGGGG	13	62	7	38.4077	1496550106	150	383193178	434	4.76923	0.338474	1.61426	0.161798	0.0112998	0.00113259	0.222564	7.55059e-09	7.55059e-09	1	0	0	1	0	0
AGAT	22072	529788	4	38.4077	1496550106	150	383193178	2119152	24.0027	574.677	13793.8	1382.56	55.1753	5.53024	0.640072	3.68683e-05	3.68683e-05	1	1	1	0	1	0
AGATAGATAT	12	48	10	38.4077	1496550106	150	383193178	480	4	0.312438	1.24975	0.125263	0.0124975	0.00125263	0.266667	8.35088e-09	8.35088e-09	1	0	0	1	0	0
AGATAGATCGAT	3	12	12	38.4077	1496550106	150	383193178	144	4	0.0781094	0.312438	0.0313158	0.00374925	0.00037579	0.32	2.50526e-09	2.50526e-09	1	0	0	1	0	0
AGATAGG	199	2694	7	38.4077	1496550106	150	383193178	18858	13.5377	5.18126	70.1423	7.0304	0.490996	0.0492128	0.631759	3.28085e-07	3.28085e-07	1	0	0	1	1	0
AGATAGGAT	9	37	9	38.4077	1496550106	150	383193178	333	4.11111	0.234328	0.96335	0.096557	0.00867015	0.000869013	0.246667	5.79342e-09	5.79342e-09	1	0	0	1	0	0
AGATAT	966	13585	6	38.4077	1496550106	150	383193178	81510	14.0631	25.1512	353.706	35.4521	2.12223	0.212713	0.562526	1.41808e-06	1.41808e-06	1	0	0	1	1	0
AGATATAGATCGAT	4	16	14	38.4077	1496550106	150	383193178	224	4	0.104146	0.416584	0.0417544	0.00583217	0.000584562	0.373333	3.89708e-09	3.89708e-09	1	0	0	1	0	0
AGATC	25	125	5	38.4077	1496550106	150	383193178	625	5	0.650912	3.25456	0.326206	0.0162728	0.00163103	0.166667	1.08735e-08	1.08735e-08	1	0	0	1	0	0
AGATCC	42	180	6	38.4077	1496550106	150	383193178	1080	4.28571	1.09353	4.68657	0.469737	0.0281194	0.00281842	0.171429	1.87895e-08	1.87895e-08	1	0	0	1	0	0
AGATCCC	5	20	7	38.4077	1496550106	150	383193178	140	4	0.130182	0.52073	0.052193	0.00364511	0.000365351	0.186667	2.43567e-09	2.43567e-09	1	0	0	1	0	0
AGATCGAT	30	209	8	38.4077	1496550106	150	383193178	1672	6.96667	0.781094	5.44162	0.545417	0.043533	0.00436333	0.371556	2.90889e-08	2.90889e-08	1	0	0	1	0	0
AGATCT	6	28	6	38.4077	1496550106	150	383193178	168	4.66667	0.156219	0.729021	0.0730702	0.00437413	0.000438421	0.186667	2.92281e-09	2.92281e-09	1	0	0	1	0	0
AGATG	20	205	5	38.4077	1496550106	150	383193178	1025	10.25	0.52073	5.33748	0.534978	0.0266874	0.00267489	0.341667	1.78326e-08	1.78326e-08	1	0	0	1	0	0
AGATGAT	629	10694	7	38.4077	1496550106	150	383193178	74858	17.0016	16.3769	278.434	27.9076	1.94904	0.195353	0.793408	1.30235e-06	1.30235e-06	1	0	0	1	1	0
AGATGC	68	585	6	38.4077	1496550106	150	383193178	3510	8.60294	1.77048	15.2313	1.52665	0.091388	0.00915987	0.344118	6.10658e-08	6.10658e-08	1	0	0	1	0	0
AGATGCAGGATGG	6	30	13	38.4077	1496550106	150	383193178	390	5	0.156219	0.781094	0.0782895	0.0101542	0.00101776	0.433333	6.78509e-09	6.78509e-09	1	0	0	1	0	0
AGATGG	65	404	6	38.4077	1496550106	150	383193178	2424	6.21538	1.69237	10.5187	1.0543	0.0631124	0.00632579	0.248615	4.21719e-08	4.21719e-08	1	0	0	1	0	0
AGATGGAT	268	3090	8	38.4077	1496550106	150	383193178	24720	11.5299	6.97778	80.4527	8.06382	0.643622	0.0645105	0.614925	4.3007e-07	4.3007e-07	1	0	0	1	1	0
AGATGGATGGAT	126	1000	12	38.4077	1496550106	150	383193178	12000	7.93651	3.2806	26.0365	2.60965	0.312438	0.0313158	0.634921	2.08772e-07	2.08772e-07	1	0	0	1	1	0
AGATGGG	16	79	7	38.4077	1496550106	150	383193178	553	4.9375	0.416584	2.05688	0.206162	0.0143982	0.00144314	0.230417	9.62091e-09	9.62091e-09	1	0	0	1	0	0
AGC	2041	31739	3	38.4077	1496550106	150	383193178	95217	15.5507	53.1405	826.372	82.8277	2.47912	0.248483	0.311014	1.65655e-06	1.65655e-06	1	0	0	0	0	0
AGCAGG	22	244	6	38.4077	1496550106	150	383193178	1464	11.0909	0.572803	6.3529	0.636755	0.0381174	0.00382053	0.443636	2.54702e-08	2.54702e-08	1	0	0	1	0	0
AGCAT	1066	11149	5	38.4077	1496550106	150	383193178	55745	10.4587	27.7549	290.281	29.095	1.4514	0.145475	0.348624	9.69833e-07	9.69833e-07	1	0	0	1	0	0
AGCATAT	6	24	7	38.4077	1496550106	150	383193178	168	4	0.156219	0.624875	0.0626316	0.00437413	0.000438421	0.186667	2.92281e-09	2.92281e-09	1	0	0	1	0	0
AGCATC	10	40	6	38.4077	1496550106	150	383193178	240	4	0.260365	1.04146	0.104386	0.00624875	0.000626316	0.16	4.17544e-09	4.17544e-09	1	0	0	1	0	0
AGCATCATC	19	145	9	38.4077	1496550106	150	383193178	1305	7.63158	0.494693	3.77529	0.378399	0.0339776	0.00340559	0.457895	2.2704e-08	2.2704e-08	1	0	0	1	0	0
AGCATG	29	290	6	38.4077	1496550106	150	383193178	1740	10	0.755058	7.55058	0.756798	0.0453035	0.00454079	0.4	3.02719e-08	3.02719e-08	1	0	0	1	0	0
AGCATGG	7	28	7	38.4077	1496550106	150	383193178	196	4	0.182255	0.729021	0.0730702	0.00510315	0.000511491	0.186667	3.40994e-09	3.40994e-09	1	0	0	1	0	0
AGCC	46	372	4	38.4077	1496550106	150	383193178	1488	8.08696	1.19768	9.68557	0.97079	0.0387423	0.00388316	0.215652	2.58877e-08	2.58877e-08	1	0	0	0	0	0
AGCCAGGCAGGC	1	4	12	38.4077	1496550106	150	383193178	48	4	0.0260365	0.104146	0.0104386	0.00124975	0.000125263	0.32	8.35088e-10	8.35088e-10	1	0	0	1	0	0
AGCCAT	45	199	6	38.4077	1496550106	150	383193178	1194	4.42222	1.17164	5.18126	0.51932	0.0310876	0.00311592	0.176889	2.07728e-08	2.07728e-08	1	0	0	1	0	0
AGCCCT	1	10	6	38.4077	1496550106	150	383193178	60	10	0.0260365	0.260365	0.0260965	0.00156219	0.000156579	0.4	1.04386e-09	1.04386e-09	1	0	0	1	0	0
AGCCT	10	74	5	38.4077	1496550106	150	383193178	370	7.4	0.260365	1.9267	0.193114	0.0096335	0.00096557	0.246667	6.43714e-09	6.43714e-09	1	0	0	1	0	0
AGCCTC	24	113	6	38.4077	1496550106	150	383193178	678	4.70833	0.624875	2.94212	0.29489	0.0176527	0.00176934	0.188333	1.17956e-08	1.17956e-08	1	0	0	1	0	0
AGCCTG	19	76	6	38.4077	1496550106	150	383193178	456	4	0.494693	1.97877	0.198333	0.0118726	0.00119	0.16	7.93334e-09	7.93334e-09	1	0	0	1	0	0
AGCG	12	86	4	38.4077	1496550106	150	383193178	344	7.16667	0.312438	2.23914	0.22443	0.00895655	0.00089772	0.191111	5.9848e-09	5.9848e-09	1	0	0	0	0	0
AGCGAT	2	12	6	38.4077	1496550106	150	383193178	72	6	0.052073	0.312438	0.0313158	0.00187463	0.000187895	0.24	1.25263e-09	1.25263e-09	1	0	0	1	0	0
AGCGCAT	10	40	7	38.4077	1496550106	150	383193178	280	4	0.260365	1.04146	0.104386	0.00729021	0.000730702	0.186667	4.87135e-09	4.87135e-09	1	0	0	1	0	0
AGCGCCG	7	28	7	38.4077	1496550106	150	383193178	196	4	0.182255	0.729021	0.0730702	0.00510315	0.000511491	0.186667	3.40994e-09	3.40994e-09	1	0	0	1	0	0
AGCGCG	7	28	6	38.4077	1496550106	150	383193178	168	4	0.182255	0.729021	0.0730702	0.00437413	0.000438421	0.16	2.92281e-09	2.92281e-09	1	0	0	1	0	0
AGCGG	2	12	5	38.4077	1496550106	150	383193178	60	6	0.052073	0.312438	0.0313158	0.00156219	0.000156579	0.2	1.04386e-09	1.04386e-09	1	0	0	1	0	0
AGCGGATAGCT	9	37	11	38.4077	1496550106	150	383193178	407	4.11111	0.234328	0.96335	0.096557	0.0105968	0.00106213	0.301481	7.08085e-09	7.08085e-09	1	0	0	1	0	0
AGCGGC	9	101	6	38.4077	1496550106	150	383193178	606	11.2222	0.234328	2.62968	0.263575	0.0157781	0.00158145	0.448889	1.0543e-08	1.0543e-08	1	0	0	1	0	0
AGCGGG	81	1004	6	38.4077	1496550106	150	383193178	6024	12.3951	2.10895	26.1406	2.62009	0.156844	0.0157205	0.495802	1.04804e-07	1.04804e-07	1	0	0	1	0	0
AGCT	12	72	4	38.4077	1496550106	150	383193178	288	6	0.312438	1.87463	0.187895	0.00749851	0.000751579	0.16	5.01053e-09	5.01053e-09	1	0	0	0	0	0
AGCTAT	36	147	6	38.4077	1496550106	150	383193178	882	4.08333	0.937313	3.82736	0.383619	0.0229642	0.00230171	0.163333	1.53447e-08	1.53447e-08	1	0	0	1	0	0
AGCTATC	9	45	7	38.4077	1496550106	150	383193178	315	5	0.234328	1.17164	0.117434	0.00820149	0.00082204	0.233333	5.48026e-09	5.48026e-09	1	0	0	1	0	0
AGCTATG	16	78	7	38.4077	1496550106	150	383193178	546	4.875	0.416584	2.03085	0.203553	0.0142159	0.00142487	0.2275	9.49913e-09	9.49913e-09	1	0	0	1	0	0
AGCTCC	38	159	6	38.4077	1496550106	150	383193178	954	4.18421	0.989386	4.1398	0.414934	0.0248388	0.00248961	0.167368	1.65974e-08	1.65974e-08	1	0	0	1	0	0
AGCTCCCATCC	1	5	11	38.4077	1496550106	150	383193178	55	5	0.0260365	0.130182	0.0130482	0.00143201	0.000143531	0.366667	9.56872e-10	9.56872e-10	1	0	0	1	0	0
AGCTCG	3	12	6	38.4077	1496550106	150	383193178	72	4	0.0781094	0.312438	0.0313158	0.00187463	0.000187895	0.16	1.25263e-09	1.25263e-09	1	0	0	1	0	0
AGG	10988	114883	3	38.4077	1496550106	150	383193178	344649	10.4553	286.089	2991.15	299.804	8.97345	0.899413	0.209106	5.99609e-06	5.99609e-06	1	0	0	0	0	0
AGGAGGAT	2	8	8	38.4077	1496550106	150	383193178	64	4	0.052073	0.208292	0.0208772	0.00166633	0.000167018	0.213333	1.11345e-09	1.11345e-09	1	0	0	1	0	0
AGGAGGG	3	19	7	38.4077	1496550106	150	383193178	133	6.33333	0.0781094	0.494693	0.0495833	0.00346285	0.000347083	0.295556	2.31389e-09	2.31389e-09	1	0	0	1	0	0
AGGAGGGG	5	22	8	38.4077	1496550106	150	383193178	176	4.4	0.130182	0.572803	0.0574123	0.00458242	0.000459298	0.234667	3.06199e-09	3.06199e-09	1	0	0	1	0	0
AGGAT	7119	78708	5	38.4077	1496550106	150	383193178	393540	11.056	185.354	2049.28	205.4	10.2464	1.027	0.368535	6.84668e-06	6.84668e-06	1	0	0	1	0	0
AGGATAT	47	411	7	38.4077	1496550106	150	383193178	2877	8.74468	1.22371	10.701	1.07257	0.0749069	0.00750796	0.408085	5.00531e-08	5.00531e-08	1	0	0	1	0	0
AGGATC	25	113	6	38.4077	1496550106	150	383193178	678	4.52	0.650912	2.94212	0.29489	0.0176527	0.00176934	0.1808	1.17956e-08	1.17956e-08	1	0	0	1	0	0
AGGATG	2868	49290	6	38.4077	1496550106	150	383193178	295740	17.1862	74.6726	1283.34	128.63	7.70003	0.771778	0.687448	5.14519e-06	5.14519e-06	1	0	0	1	1	0
AGGATGG	320	3689	7	38.4077	1496550106	150	383193178	25823	11.5281	8.33167	96.0486	9.627	0.67234	0.067389	0.537979	4.4926e-07	4.4926e-07	1	0	0	1	1	0
AGGATGGATGGAT	198	1480	13	38.4077	1496550106	150	383193178	19240	7.47475	5.15522	38.534	3.86228	0.500942	0.0502097	0.647811	3.34731e-07	3.34731e-07	1	0	0	1	1	0
AGGC	1140	17522	4	38.4077	1496550106	150	383193178	70088	15.3702	29.6816	456.211	45.7263	1.82484	0.182905	0.409871	1.21937e-06	1.21937e-06	1	0	0	0	0	0
AGGCAT	4	31	6	38.4077	1496550106	150	383193178	186	7.75	0.104146	0.807131	0.0808991	0.00484278	0.000485395	0.31	3.23597e-09	3.23597e-09	1	0	0	1	0	0
AGGCATC	1	7	7	38.4077	1496550106	150	383193178	49	7	0.0260365	0.182255	0.0182675	0.00127579	0.000127873	0.326667	8.52486e-10	8.52486e-10	1	0	0	1	0	0
AGGCATG	33	349	7	38.4077	1496550106	150	383193178	2443	10.5758	0.859204	9.08673	0.910768	0.0636071	0.00637537	0.493535	4.25025e-08	4.25025e-08	1	0	0	1	0	0
AGGCG	38	336	5	38.4077	1496550106	150	383193178	1680	8.84211	0.989386	8.74826	0.876842	0.0437413	0.00438421	0.294737	2.92281e-08	2.92281e-08	1	0	0	1	0	0
AGGCGC	4	16	6	38.4077	1496550106	150	383193178	96	4	0.104146	0.416584	0.0417544	0.0024995	0.000250526	0.16	1.67018e-09	1.67018e-09	1	0	0	1	0	0
AGGCGG	2	14	6	38.4077	1496550106	150	383193178	84	7	0.052073	0.364511	0.0365351	0.00218706	0.000219211	0.28	1.4614e-09	1.4614e-09	1	0	0	1	0	0
AGGG	31	257	4	38.4077	1496550106	150	383193178	1028	8.29032	0.807131	6.69137	0.67068	0.0267655	0.00268272	0.221075	1.78848e-08	1.78848e-08	1	0	0	0	0	0
AGGGAT	281	3421	6	38.4077	1496550106	150	383193178	20526	12.1744	7.31625	89.0708	8.92761	0.534425	0.0535657	0.486975	3.57104e-07	3.57104e-07	1	0	0	1	0	0
AGGGATG	243	2275	7	38.4077	1496550106	150	383193178	15925	9.36214	6.32686	59.233	5.93695	0.414631	0.0415587	0.4369	2.77058e-07	2.77058e-07	1	0	0	1	0	0
AGGGC	44	261	5	38.4077	1496550106	150	383193178	1305	5.93182	1.14561	6.79552	0.681119	0.0339776	0.00340559	0.197727	2.2704e-08	2.2704e-08	1	0	0	1	0	0
AGGGCAT	2	8	7	38.4077	1496550106	150	383193178	56	4	0.052073	0.208292	0.0208772	0.00145804	0.00014614	0.186667	9.74269e-10	9.74269e-10	1	0	0	1	0	0
AGGGCC	20	80	6	38.4077	1496550106	150	383193178	480	4	0.52073	2.08292	0.208772	0.0124975	0.00125263	0.16	8.35088e-09	8.35088e-09	1	0	0	1	0	0
AGGGCG	8	42	6	38.4077	1496550106	150	383193178	252	5.25	0.208292	1.09353	0.109605	0.00656119	0.000657632	0.21	4.38421e-09	4.38421e-09	1	0	0	1	0	0
AGGGG	17	97	5	38.4077	1496550106	150	383193178	485	5.70588	0.44262	2.52554	0.253136	0.0126277	0.00126568	0.190196	8.43787e-09	8.43787e-09	1	0	0	1	0	0
AGGGGAT	25	167	7	38.4077	1496550106	150	383193178	1169	6.68	0.650912	4.34809	0.435812	0.0304366	0.00305068	0.311733	2.03379e-08	2.03379e-08	1	0	0	1	0	0
AGGGGC	13	52	6	38.4077	1496550106	150	383193178	312	4	0.338474	1.3539	0.135702	0.00812338	0.000814211	0.16	5.42807e-09	5.42807e-09	1	0	0	1	0	0
AGGGGG	12	53	6	38.4077	1496550106	150	383193178	318	4.41667	0.312438	1.37993	0.138311	0.0082796	0.000829869	0.176667	5.53246e-09	5.53246e-09	1	0	0	1	0	0
AGGGGGG	4	16	7	38.4077	1496550106	150	383193178	112	4	0.104146	0.416584	0.0417544	0.00291609	0.000292281	0.186667	1.94854e-09	1.94854e-09	1	0	0	1	0	0
AT	145032	1944034	2	38.4077	1496550106	150	383193178	3888068	13.4042	3776.12	50615.8	5073.25	101.232	10.1465	0.178722	6.76433e-05	6.76433e-05	1	1	1	0	0	0
ATATATC	86	613	7	38.4077	1496550106	150	383193178	4291	7.12791	2.23914	15.9604	1.59972	0.111723	0.011198	0.332636	7.46534e-08	7.46534e-08	1	0	0	1	0	0
ATATATCATATC	746	3838	12	38.4077	1496550106	150	383193178	46056	5.14477	19.4232	99.928	10.0158	1.19914	0.12019	0.411582	8.01267e-07	8.01267e-07	1	0	0	1	0	0
ATATC	2249	43778	5	38.4077	1496550106	150	383193178	218890	19.4655	58.556	1139.82	114.245	5.69912	0.571226	0.648851	3.80817e-06	3.80817e-06	1	0	0	1	1	0
ATATCATATCATC	48	219	13	38.4077	1496550106	150	383193178	2847	4.5625	1.24975	5.70199	0.571513	0.0741259	0.00742967	0.395417	4.95312e-08	4.95312e-08	1	0	0	1	0	0
ATATCC	44	583	6	38.4077	1496550106	150	383193178	3498	13.25	1.14561	15.1793	1.52143	0.0910756	0.00912855	0.53	6.0857e-08	6.0857e-08	1	0	0	1	1	0
ATATCCC	6	53	7	38.4077	1496550106	150	383193178	371	8.83333	0.156219	1.37993	0.138311	0.00965953	0.00096818	0.412222	6.45453e-09	6.45453e-09	1	0	0	1	0	0
ATATCCCG	6	24	8	38.4077	1496550106	150	383193178	192	4	0.156219	0.624875	0.0626316	0.004999	0.000501053	0.213333	3.34035e-09	3.34035e-09	1	0	0	1	0	0
ATATCGC	5	20	7	38.4077	1496550106	150	383193178	140	4	0.130182	0.52073	0.052193	0.00364511	0.000365351	0.186667	2.43567e-09	2.43567e-09	1	0	0	1	0	0
ATATGC	41	194	6	38.4077	1496550106	150	383193178	1164	4.73171	1.0675	5.05108	0.506272	0.0303065	0.00303763	0.189268	2.02509e-08	2.02509e-08	1	0	0	1	0	0
ATC	58611	2156135	3	38.4077	1496550106	150	383193178	6468405	36.7872	1526.02	56138.2	5626.76	168.414	16.8803	0.735744	0.000112535	0.000112535	1	1	1	0	1	0
ATCATCC	18	205	7	38.4077	1496550106	150	383193178	1435	11.3889	0.468657	5.33748	0.534978	0.0373623	0.00374485	0.531481	2.49656e-08	2.49656e-08	1	0	0	1	1	0
ATCATG	83	332	6	38.4077	1496550106	150	383193178	1992	4	2.16103	8.64411	0.866404	0.0518647	0.00519842	0.16	3.46561e-08	3.46561e-08	1	0	0	1	0	0
ATCC	19123	483110	4	38.4077	1496550106	150	383193178	1932440	25.2633	497.896	12578.5	1260.75	50.3139	5.04299	0.673688	3.36199e-05	3.36199e-05	1	1	1	0	1	0
ATCCATCG	14	102	8	38.4077	1496550106	150	383193178	816	7.28571	0.364511	2.65572	0.266184	0.0212458	0.00212947	0.388571	1.41965e-08	1.41965e-08	1	0	0	1	0	0
ATCCC	1492	12018	5	38.4077	1496550106	150	383193178	60090	8.05496	38.8464	312.906	31.3628	1.56453	0.156814	0.268499	1.04543e-06	1.04543e-06	1	0	0	1	0	0
ATCCCATCGC	3	15	10	38.4077	1496550106	150	383193178	150	5	0.0781094	0.390547	0.0391447	0.00390547	0.000391447	0.333333	2.60965e-09	2.60965e-09	1	0	0	1	0	0
ATCCCC	30	147	6	38.4077	1496550106	150	383193178	882	4.9	0.781094	3.82736	0.383619	0.0229642	0.00230171	0.196	1.53447e-08	1.53447e-08	1	0	0	1	0	0
ATCCCG	12	48	6	38.4077	1496550106	150	383193178	288	4	0.312438	1.24975	0.125263	0.00749851	0.000751579	0.16	5.01053e-09	5.01053e-09	1	0	0	1	0	0
ATCCG	26	388	5	38.4077	1496550106	150	383193178	1940	14.9231	0.676948	10.1022	1.01254	0.0505108	0.00506272	0.497436	3.37515e-08	3.37515e-08	1	0	0	1	0	0
ATCCGC	18	72	6	38.4077	1496550106	150	383193178	432	4	0.468657	1.87463	0.187895	0.0112478	0.00112737	0.16	7.51579e-09	7.51579e-09	1	0	0	1	0	0
ATCG	29	196	4	38.4077	1496550106	150	383193178	784	6.75862	0.755058	5.10315	0.511491	0.0204126	0.00204597	0.18023	1.36398e-08	1.36398e-08	1	0	0	0	0	0
ATCGC	121	2142	5	38.4077	1496550106	150	383193178	10710	17.7025	3.15041	55.7701	5.58987	0.278851	0.0279493	0.590083	1.86329e-07	1.86329e-07	1	0	0	1	1	0
ATCGCC	166	1680	6	38.4077	1496550106	150	383193178	10080	10.1205	4.32206	43.7413	4.38421	0.262448	0.0263053	0.404819	1.75368e-07	1.75368e-07	1	0	0	1	0	0
ATGC	17	106	4	38.4077	1496550106	150	383193178	424	6.23529	0.44262	2.75987	0.276623	0.0110395	0.00110649	0.166275	7.37661e-09	7.37661e-09	1	0	0	0	0	0
ATGCC	77	837	5	38.4077	1496550106	150	383193178	4185	10.8701	2.00481	21.7925	2.18428	0.108963	0.0109214	0.362338	7.28092e-08	7.28092e-08	1	0	0	1	0	0
ATGCCC	8	49	6	38.4077	1496550106	150	383193178	294	6.125	0.208292	1.27579	0.127873	0.00765472	0.000767237	0.245	5.11491e-09	5.11491e-09	1	0	0	1	0	0
ATGCCCC	1	6	7	38.4077	1496550106	150	383193178	42	6	0.0260365	0.156219	0.0156579	0.00109353	0.000109605	0.28	7.30702e-10	7.30702e-10	1	0	0	1	0	0
CCCCCCCGG	1	5	9	38.4077	1496550106	150	383193178	45	5	0.0260365	0.130182	0.0130482	0.00117164	0.000117434	0.3	7.82895e-10	7.82895e-10	1	0	0	1	0	0
CCCCCG	1	7	6	38.4077	1496550106	150	383193178	42	7	0.0260365	0.182255	0.0182675	0.00109353	0.000109605	0.28	7.30702e-10	7.30702e-10	1	0	0	1	0	0
CCCCG	1	10	5	38.4077	1496550106	150	383193178	50	10	0.0260365	0.260365	0.0260965	0.00130182	0.000130482	0.333333	8.69883e-10	8.69883e-10	1	0	0	1	0	0
CCCGGG	1	4	6	38.4077	1496550106	150	383193178	24	4	0.0260365	0.104146	0.0104386	0.000624875	6.26316e-05	0.16	4.17544e-10	4.17544e-10	1	0	0	1	0	0
CCG	96	845	3	38.4077	1496550106	150	383193178	2535	8.80208	2.4995	22.0008	2.20515	0.0660025	0.00661546	0.176042	4.41031e-08	4.41031e-08	1	0	0	0	0	0
CCGCG	3	18	5	38.4077	1496550106	150	383193178	90	6	0.0781094	0.468657	0.0469737	0.00234328	0.000234868	0.2	1.56579e-09	1.56579e-09	1	0	0	1	0	0
CCGG	2	13	4	38.4077	1496550106	150	383193178	52	6.5	0.052073	0.338474	0.0339254	0.0013539	0.000135702	0.173333	9.04679e-10	9.04679e-10	1	0	0	0	0	0
CG	52	679	2	38.4077	1496550106	150	383193178	1358	13.0577	1.3539	17.6788	1.77195	0.0353575	0.0035439	0.174103	2.3626e-08	2.3626e-08	1	0	0	0	0	0
