# Supplementary material for: Profiles of telomeric repeats in Insecta reveal diverse forms of telomeric motifs in Hymenopterans
Source: Life Sci Alliance. 2022 Apr 1;5(7):e202101163. doi: 10.26508/lsa.202101163 (PMC8977481; doi:10.26508/lsa.202101163)
Supplement: Supplemental Data 3. — Tandem repeat statistics for 50 species without simple tandem type TRM. [file LSA-2021-01163_Supplemental_Data_3.zip › DataS3/ANDGR_output.csv.0.filtered.xlsx]

## Sheet: Sheet1
Unnamed: 0	reads	repeats	unit_len	avg_genome_cov	genome_size	eff_read_len	num_reads	repeats_total_len	repeats_per_read	reads_per_genome	repeats_per_genome	repeats_per_million_reads	repeats_len_per_genome	repeats_len_per_million_reads	percent_repeats_len_per_read	percent_repeats_len_per_genome	percent_repeat_unit_in_sequences	avg_genome_cov_filter	repeat_containing_reads_filter	repeats_len_per_million_reads_filter	unit_len_filter	percent_repeats_len_per_read_filter	qualified
AAAAAAAGG	50	206	9	128.101	1412432003	150.706	1200579774	1854	4.12	0.390316	1.6081	0.171584	0.0144729	0.00154425	0.246042	1.02468e-08	1.02468e-08	1	0	0	1	0	0
AAAAAAAGTGTCGCAG	4	16	16	128.101	1412432003	150.706	1200579774	256	4	0.0312253	0.124901	0.0133269	0.00199842	0.00021323	0.424668	1.41488e-09	1.41488e-09	1	0	0	1	0	0
AAAAAAATTGGTTGAATTTTCAAC	27	119	24	128.101	1412432003	150.706	1200579774	2856	4.40741	0.210771	0.928952	0.0991188	0.0222948	0.00237885	0.701882	1.57847e-08	1.57847e-08	1	0	0	1	1	0
AAAAAAC	242	1782	7	128.101	1412432003	150.706	1200579774	12474	7.36364	1.88913	13.9109	1.48428	0.097376	0.01039	0.342027	6.89421e-08	6.89421e-08	1	0	0	1	0	0
AAAAAAG	3533	32739	7	128.101	1412432003	150.706	1200579774	229173	9.26663	27.5797	255.571	27.2693	1.789	0.190885	0.430417	1.26661e-06	1.26661e-06	1	0	0	1	0	0
AAAAAAGTTGT	4	16	11	128.101	1412432003	150.706	1200579774	176	4	0.0312253	0.124901	0.0133269	0.00137391	0.000146596	0.291959	9.72728e-10	9.72728e-10	1	0	0	1	0	0
AAAAAAT	287	1837	7	128.101	1412432003	150.706	1200579774	12859	6.4007	2.24041	14.3402	1.53009	0.100381	0.0107107	0.2973	7.10699e-08	7.10699e-08	1	0	0	1	0	0
AAAAAATAGTTGAATTTTCAACAAC	12	56	25	128.101	1412432003	150.706	1200579774	1400	4.66667	0.0936758	0.437154	0.0466441	0.0109288	0.0011661	0.774134	7.73761e-09	7.73761e-09	1	0	0	1	1	0
AAAAAATATTT	59	353	11	128.101	1412432003	150.706	1200579774	3883	5.98305	0.460573	2.75563	0.294025	0.0303119	0.00323427	0.436702	2.14608e-08	2.14608e-08	1	0	0	1	0	0
AAAAAC	215	1895	6	128.101	1412432003	150.706	1200579774	11370	8.81395	1.67836	14.793	1.5784	0.0887578	0.00947042	0.350907	6.28404e-08	6.28404e-08	1	0	0	1	0	0
AAAAACC	8	32	7	128.101	1412432003	150.706	1200579774	224	4	0.0624505	0.249802	0.0266538	0.00174861	0.000186577	0.185792	1.23802e-09	1.23802e-09	1	0	0	1	0	0
AAAAACCACCATCAC	79	386	15	128.101	1412432003	150.706	1200579774	5790	4.88608	0.616699	3.01324	0.321511	0.0451986	0.00482267	0.486319	3.20005e-08	3.20005e-08	1	0	0	1	0	0
AAAAACG	8	80	7	128.101	1412432003	150.706	1200579774	560	10	0.0624505	0.624505	0.0666345	0.00437154	0.000466441	0.464481	3.09504e-09	3.09504e-09	1	0	0	1	0	0
AAAAACT	108	432	7	128.101	1412432003	150.706	1200579774	3024	4	0.843082	3.37233	0.359826	0.0236063	0.00251878	0.185792	1.67132e-08	1.67132e-08	1	0	0	1	0	0
AAAAAG	804	5919	6	128.101	1412432003	150.706	1200579774	35514	7.36194	6.27628	46.2056	4.93012	0.277233	0.0295807	0.293098	1.96281e-07	1.96281e-07	1	0	0	1	0	0
AAAAAGAAAAG	225	1224	11	128.101	1412432003	150.706	1200579774	13464	5.44	1.75642	9.55493	1.01951	0.105104	0.0112146	0.397065	7.44137e-08	7.44137e-08	1	0	0	1	0	0
AAAAAGGACGT	23	92	11	128.101	1412432003	150.706	1200579774	1012	4	0.179545	0.718181	0.0766296	0.00789999	0.000842926	0.291959	5.59318e-09	5.59318e-09	1	0	0	1	0	0
AAAAAGGGGCAAGTCCTGCGG	8	32	21	128.101	1412432003	150.706	1200579774	672	4	0.0624505	0.249802	0.0266538	0.00524584	0.00055973	0.557377	3.71405e-09	3.71405e-09	1	0	0	1	1	0
AAAAAGGTACCTATACATTAAGAG	4	16	24	128.101	1412432003	150.706	1200579774	384	4	0.0312253	0.124901	0.0133269	0.00299763	0.000319845	0.637002	2.12231e-09	2.12231e-09	1	0	0	1	1	0
AAAAAGT	78	345	7	128.101	1412432003	150.706	1200579774	2415	4.42308	0.608893	2.69318	0.287361	0.0188523	0.00201153	0.205443	1.33474e-08	1.33474e-08	1	0	0	1	0	0
AAAAAT	2290	11600	6	128.101	1412432003	150.706	1200579774	69600	5.0655	17.8765	90.5533	9.662	0.54332	0.057972	0.201671	3.8467e-07	3.8467e-07	1	0	0	1	0	0
AAAAATAAAT	374	1504	10	128.101	1412432003	150.706	1200579774	15040	4.02139	2.91956	11.7407	1.25273	0.117407	0.0125273	0.266837	8.3124e-08	8.3124e-08	1	0	0	1	0	0
AAAAATAATTG	12	48	11	128.101	1412432003	150.706	1200579774	528	4	0.0936758	0.374703	0.0399807	0.00412173	0.000439788	0.291959	2.91818e-09	2.91818e-09	1	0	0	1	0	0
AAAAATAGTTCAATTTTTAT	24	116	20	128.101	1412432003	150.706	1200579774	2320	4.83333	0.187352	0.905533	0.09662	0.0181107	0.0019324	0.641426	1.28223e-08	1.28223e-08	1	0	0	1	1	0
AAAAATATACT	4	16	11	128.101	1412432003	150.706	1200579774	176	4	0.0312253	0.124901	0.0133269	0.00137391	0.000146596	0.291959	9.72728e-10	9.72728e-10	1	0	0	1	0	0
AAAAATCAAAAC	4	16	12	128.101	1412432003	150.706	1200579774	192	4	0.0312253	0.124901	0.0133269	0.00149881	0.000159923	0.318501	1.06116e-09	1.06116e-09	1	0	0	1	0	0
AAAAATCAAATC	10376	53159	12	128.101	1412432003	150.706	1200579774	637908	5.12327	80.9983	414.976	44.2778	4.97971	0.531333	0.407941	3.52563e-06	3.52563e-06	1	0	0	1	0	0
AAAAATCGAC	23	92	10	128.101	1412432003	150.706	1200579774	920	4	0.179545	0.718181	0.0766296	0.00718181	0.000766296	0.265418	5.08471e-09	5.08471e-09	1	0	0	1	0	0
AAAAATGATTCC	205	1426	12	128.101	1412432003	150.706	1200579774	17112	6.9561	1.60029	11.1318	1.18776	0.133582	0.0142531	0.553881	9.45756e-08	9.45756e-08	1	0	0	1	1	0
AAAAATGGAATTTTTAACAATT	20	88	22	128.101	1412432003	150.706	1200579774	1936	4.4	0.156126	0.686956	0.0732979	0.015113	0.00161255	0.64231	1.07e-08	1.07e-08	1	0	0	1	1	0
AAAAATGTAAAATTACAACAAC	4	16	22	128.101	1412432003	150.706	1200579774	352	4	0.0312253	0.124901	0.0133269	0.00274782	0.000293192	0.583919	1.94546e-09	1.94546e-09	1	0	0	1	1	0
AAAAATGTGAGC	65	277	12	128.101	1412432003	150.706	1200579774	3324	4.26154	0.507411	2.16235	0.230722	0.0259482	0.00276866	0.339326	1.83713e-08	1.83713e-08	1	0	0	1	0	0
AAAAATT	1672	13274	7	128.101	1412432003	150.706	1200579774	92918	7.939	13.0522	103.621	11.0563	0.725347	0.0773943	0.368751	5.13545e-07	5.13545e-07	1	0	0	1	0	0
AAAAATTAAATGATATTTAATTTTG	4	16	25	128.101	1412432003	150.706	1200579774	400	4	0.0312253	0.124901	0.0133269	0.00312253	0.000333172	0.663544	2.21074e-09	2.21074e-09	1	0	0	1	1	0
AAAAATTAAGCCATTCTTAC	31	130	20	128.101	1412432003	150.706	1200579774	2600	4.19355	0.241996	1.01482	0.108281	0.0202964	0.00216562	0.556521	1.43698e-08	1.43698e-08	1	0	0	1	1	0
AAAAATTAAT	89	368	10	128.101	1412432003	150.706	1200579774	3680	4.13483	0.694762	2.87272	0.306519	0.0287272	0.00306519	0.274364	2.03388e-08	2.03388e-08	1	0	0	1	0	0
AAAAATTATAGAAATTTTGAAT	73	365	22	128.101	1412432003	150.706	1200579774	8030	5	0.569861	2.84931	0.30402	0.0626847	0.00668844	0.729898	4.43807e-08	4.43807e-08	1	0	0	1	1	0
AAAAATTCAAGTGAATTAAC	8	32	20	128.101	1412432003	150.706	1200579774	640	4	0.0624505	0.249802	0.0266538	0.00499604	0.000533076	0.530835	3.53719e-09	3.53719e-09	1	0	0	1	1	0
AAAAATTCAGAGAATTCT	8	32	18	128.101	1412432003	150.706	1200579774	576	4	0.0624505	0.249802	0.0266538	0.00449644	0.000479768	0.477752	3.18347e-09	3.18347e-09	1	0	0	1	0	0
AAAAATTGG	54	325	9	128.101	1412432003	150.706	1200579774	2925	6.01852	0.421541	2.53705	0.270703	0.0228335	0.00243632	0.35942	1.61661e-08	1.61661e-08	1	0	0	1	0	0
AAAAATTGGT	40	200	10	128.101	1412432003	150.706	1200579774	2000	5	0.312253	1.56126	0.166586	0.0156126	0.00166586	0.331772	1.10537e-08	1.10537e-08	1	0	0	1	0	0
AAAAATTTAATTATTTGGTG	12	52	20	128.101	1412432003	150.706	1200579774	1040	4.33333	0.0936758	0.405928	0.0433124	0.00811857	0.000866248	0.575071	5.74794e-09	5.74794e-09	1	0	0	1	1	0
AAAAC	645	5228	5	128.101	1412432003	150.706	1200579774	26140	8.10543	5.03507	40.8114	4.35456	0.204057	0.0217728	0.268915	1.44472e-07	1.44472e-07	1	0	0	1	0	0
AAAACAAAT	84	648	9	128.101	1412432003	150.706	1200579774	5832	7.71429	0.655731	5.05849	0.539739	0.0455264	0.00485765	0.460689	3.22327e-08	3.22327e-08	1	0	0	1	0	0
AAAACAC	8	32	7	128.101	1412432003	150.706	1200579774	224	4	0.0624505	0.249802	0.0266538	0.00174861	0.000186577	0.185792	1.23802e-09	1.23802e-09	1	0	0	1	0	0
AAAACAG	142	604	7	128.101	1412432003	150.706	1200579774	4228	4.25352	1.1085	4.71501	0.50309	0.0330051	0.00352163	0.197568	2.33676e-08	2.33676e-08	1	0	0	1	0	0
AAAACAT	124	1204	7	128.101	1412432003	150.706	1200579774	8428	9.70968	0.967983	9.3988	1.00285	0.0657916	0.00701994	0.450996	4.65804e-08	4.65804e-08	1	0	0	1	0	0
AAAACCT	109	514	7	128.101	1412432003	150.706	1200579774	3598	4.7156	0.850888	4.01245	0.428126	0.0280871	0.00299689	0.21903	1.98856e-08	1.98856e-08	1	0	0	1	0	0
AAAACG	91	937	6	128.101	1412432003	150.706	1200579774	5622	10.2967	0.710375	7.31452	0.780456	0.0438871	0.00468274	0.409939	3.1072e-08	3.1072e-08	1	0	0	1	0	0
AAAACGAAT	128	752	9	128.101	1412432003	150.706	1200579774	6768	5.875	0.999208	5.87035	0.626364	0.0528331	0.00563728	0.350849	3.74058e-08	3.74058e-08	1	0	0	1	0	0
AAAACGT	25	226	7	128.101	1412432003	150.706	1200579774	1582	9.04	0.195158	1.76423	0.188242	0.0123496	0.0013177	0.419891	8.74349e-09	8.74349e-09	1	0	0	1	0	0
AAAACT	664	5879	6	128.101	1412432003	150.706	1200579774	35274	8.85392	5.18339	45.8933	4.8968	0.27536	0.0293808	0.352498	1.94955e-07	1.94955e-07	1	0	0	1	0	0
AAAACTACCAGGGATTTCAT	51	258	20	128.101	1412432003	150.706	1200579774	5160	5.05882	0.398122	2.01403	0.214896	0.0402806	0.00429792	0.67135	2.85186e-08	2.85186e-08	1	0	0	1	1	0
AAAACTC	163	1652	7	128.101	1412432003	150.706	1200579774	11564	10.135	1.27243	12.896	1.376	0.0902722	0.00963201	0.47075	6.39126e-08	6.39126e-08	1	0	0	1	0	0
AAAACTCTTTAAAGTGAATTT	8	32	21	128.101	1412432003	150.706	1200579774	672	4	0.0624505	0.249802	0.0266538	0.00524584	0.00055973	0.557377	3.71405e-09	3.71405e-09	1	0	0	1	1	0
AAAACTG	39	173	7	128.101	1412432003	150.706	1200579774	1211	4.4359	0.304446	1.35049	0.144097	0.00945345	0.00100868	0.206039	6.69303e-09	6.69303e-09	1	0	0	1	0	0
AAAACTT	24	96	7	128.101	1412432003	150.706	1200579774	672	4	0.187352	0.749406	0.0799614	0.00524584	0.00055973	0.185792	3.71405e-09	3.71405e-09	1	0	0	1	0	0
AAAACTTGAATCT	93	507	13	128.101	1412432003	150.706	1200579774	6591	5.45161	0.725987	3.9578	0.422296	0.0514514	0.00548985	0.47026	3.64275e-08	3.64275e-08	1	0	0	1	0	0
AAAACTTTT	26	104	9	128.101	1412432003	150.706	1200579774	936	4	0.202964	0.811857	0.0866248	0.00730671	0.000779623	0.238876	5.17314e-09	5.17314e-09	1	0	0	1	0	0
AAAAG	530	4799	5	128.101	1412432003	150.706	1200579774	23995	9.05472	4.13735	37.4625	3.99724	0.187313	0.0199862	0.30041	1.32617e-07	1.32617e-07	1	0	0	1	0	0
AAAAGAATT	199	816	9	128.101	1412432003	150.706	1200579774	7344	4.1005	1.55346	6.36995	0.679672	0.0573296	0.00611704	0.244878	4.05893e-08	4.05893e-08	1	0	0	1	0	0
AAAAGAATTCTACTGAATTC	131	528	20	128.101	1412432003	150.706	1200579774	10560	4.03053	1.02263	4.12173	0.439788	0.0824347	0.00879575	0.534887	5.83637e-08	5.83637e-08	1	0	0	1	1	0
AAAAGAATTGAATGTTCAAC	106	536	20	128.101	1412432003	150.706	1200579774	10720	5.0566	0.827469	4.18419	0.446451	0.0836837	0.00892902	0.671056	5.9248e-08	5.9248e-08	1	0	0	1	1	0
AAAAGAC	32	144	7	128.101	1412432003	150.706	1200579774	1008	4.5	0.249802	1.12411	0.119942	0.00786877	0.000839594	0.209016	5.57108e-09	5.57108e-09	1	0	0	1	0	0
AAAAGAG	93	376	7	128.101	1412432003	150.706	1200579774	2632	4.04301	0.725987	2.93517	0.313182	0.0205462	0.00219227	0.18779	1.45467e-08	1.45467e-08	1	0	0	1	0	0
AAAAGAGAGG	26	118	10	128.101	1412432003	150.706	1200579774	1180	4.53846	0.202964	0.921145	0.0982858	0.00921145	0.000982858	0.301147	6.5217e-09	6.5217e-09	1	0	0	1	0	0
AAAAGAGAGT	131	529	10	128.101	1412432003	150.706	1200579774	5290	4.03817	1.02263	4.12954	0.44062	0.0412954	0.0044062	0.26795	2.92371e-08	2.92371e-08	1	0	0	1	0	0
AAAAGAGAT	8	88	9	128.101	1412432003	150.706	1200579774	792	11	0.0624505	0.686956	0.0732979	0.0061826	0.000659681	0.656908	4.37727e-09	4.37727e-09	1	0	0	1	1	0
AAAAGAGG	269	1371	8	128.101	1412432003	150.706	1200579774	10968	5.09665	2.0999	10.7025	1.14195	0.0856197	0.00913559	0.270548	6.06186e-08	6.06186e-08	1	0	0	1	0	0
AAAAGAT	332	3343	7	128.101	1412432003	150.706	1200579774	23401	10.0693	2.5917	26.0965	2.78449	0.182676	0.0194914	0.467698	1.29334e-07	1.29334e-07	1	0	0	1	0	0
AAAAGATTTTG	8	40	11	128.101	1412432003	150.706	1200579774	440	5	0.0624505	0.312253	0.0333172	0.00343478	0.00036649	0.364949	2.43182e-09	2.43182e-09	1	0	0	1	0	0
AAAAGC	88	352	6	128.101	1412432003	150.706	1200579774	2112	4	0.686956	2.74782	0.293192	0.0164869	0.00175915	0.159251	1.16727e-08	1.16727e-08	1	0	0	1	0	0
AAAAGCT	58	428	7	128.101	1412432003	150.706	1200579774	2996	7.37931	0.452766	3.3411	0.356494	0.0233877	0.00249546	0.342755	1.65585e-08	1.65585e-08	1	0	0	1	0	0
AAAAGG	454	3592	6	128.101	1412432003	150.706	1200579774	21552	7.91189	3.54407	28.0403	2.99189	0.168242	0.0179513	0.314993	1.19115e-07	1.19115e-07	1	0	0	1	0	0
AAAAGGATTG	114	513	10	128.101	1412432003	150.706	1200579774	5130	4.5	0.88992	4.00464	0.427294	0.0400464	0.00427294	0.298595	2.83528e-08	2.83528e-08	1	0	0	1	0	0
AAAAGGG	64	312	7	128.101	1412432003	150.706	1200579774	2184	4.875	0.499604	2.43557	0.259874	0.017049	0.00181912	0.226434	1.20707e-08	1.20707e-08	1	0	0	1	0	0
AAAAGGT	40	160	7	128.101	1412432003	150.706	1200579774	1120	4	0.312253	1.24901	0.133269	0.00874307	0.000932883	0.185792	6.19008e-09	6.19008e-09	1	0	0	1	0	0
AAAAGT	214	986	6	128.101	1412432003	150.706	1200579774	5916	4.60748	1.67055	7.69703	0.82127	0.0461822	0.00492762	0.183436	3.26969e-08	3.26969e-08	1	0	0	1	0	0
AAAAGTCAACTTTTCTGGTTG	12	48	21	128.101	1412432003	150.706	1200579774	1008	4	0.0936758	0.374703	0.0399807	0.00786877	0.000839594	0.557377	5.57108e-09	5.57108e-09	1	0	0	1	1	0
AAAAGTCCCT	14	56	10	128.101	1412432003	150.706	1200579774	560	4	0.109288	0.437154	0.0466441	0.00437154	0.000466441	0.265418	3.09504e-09	3.09504e-09	1	0	0	1	0	0
AAAAGTG	170	748	7	128.101	1412432003	150.706	1200579774	5236	4.4	1.32707	5.83912	0.623032	0.0408739	0.00436123	0.204371	2.89386e-08	2.89386e-08	1	0	0	1	0	0
AAAAGTGG	121	494	8	128.101	1412432003	150.706	1200579774	3952	4.08264	0.944564	3.85632	0.411468	0.0308506	0.00329174	0.216721	2.18422e-08	2.18422e-08	1	0	0	1	0	0
AAAAGTT	279	2478	7	128.101	1412432003	150.706	1200579774	17346	8.88172	2.17796	19.3441	2.064	0.135408	0.014448	0.412539	9.58689e-08	9.58689e-08	1	0	0	1	0	0
AAAAGTTACT	26	104	10	128.101	1412432003	150.706	1200579774	1040	4	0.202964	0.811857	0.0866248	0.00811857	0.000866248	0.265418	5.74794e-09	5.74794e-09	1	0	0	1	0	0
AAAAT	2175	16707	5	128.101	1412432003	150.706	1200579774	83535	7.68138	16.9787	130.42	13.9158	0.652101	0.0695789	0.254847	4.61686e-07	4.61686e-07	1	0	0	1	0	0
AAAATAAAT	2238	16543	9	128.101	1412432003	150.706	1200579774	148887	7.39187	17.4705	129.14	13.7792	1.16226	0.124013	0.441435	8.22878e-07	8.22878e-07	1	0	0	1	0	0
AAAATAAATTTTCTTGTTG	25	103	19	128.101	1412432003	150.706	1200579774	1957	4.12	0.195158	0.804051	0.0857919	0.015277	0.00163005	0.519422	1.08161e-08	1.08161e-08	1	0	0	1	1	0
AAAATAAG	113	607	8	128.101	1412432003	150.706	1200579774	4856	5.37168	0.882114	4.73843	0.505589	0.0379075	0.00404471	0.285148	2.68384e-08	2.68384e-08	1	0	0	1	0	0
AAAATAAGT	26	106	9	128.101	1412432003	150.706	1200579774	954	4.07692	0.202964	0.827469	0.0882907	0.00744723	0.000794616	0.24347	5.27263e-09	5.27263e-09	1	0	0	1	0	0
AAAATAC	16	64	7	128.101	1412432003	150.706	1200579774	448	4	0.124901	0.499604	0.0533076	0.00349723	0.000373153	0.185792	2.47603e-09	2.47603e-09	1	0	0	1	0	0
AAAATACCAT	23	92	10	128.101	1412432003	150.706	1200579774	920	4	0.179545	0.718181	0.0766296	0.00718181	0.000766296	0.265418	5.08471e-09	5.08471e-09	1	0	0	1	0	0
AAAATACCTGC	16	64	11	128.101	1412432003	150.706	1200579774	704	4	0.124901	0.499604	0.0533076	0.00549565	0.000586383	0.291959	3.89091e-09	3.89091e-09	1	0	0	1	0	0
AAAATACGT	16	64	9	128.101	1412432003	150.706	1200579774	576	4	0.124901	0.499604	0.0533076	0.00449644	0.000479768	0.238876	3.18347e-09	3.18347e-09	1	0	0	1	0	0
AAAATACTGTAG	4	16	12	128.101	1412432003	150.706	1200579774	192	4	0.0312253	0.124901	0.0133269	0.00149881	0.000159923	0.318501	1.06116e-09	1.06116e-09	1	0	0	1	0	0
AAAATAGAAT	1405	5657	10	128.101	1412432003	150.706	1200579774	56570	4.02633	10.9679	44.1603	4.71189	0.441603	0.0471189	0.267165	3.12655e-07	3.12655e-07	1	0	0	1	0	0
AAAATAGAT	22214	135193	9	128.101	1412432003	150.706	1200579774	1216737	6.08594	173.409	1055.36	112.606	9.49823	1.01346	0.363446	6.72474e-06	6.72474e-06	1	1	0	1	0	0
AAAATAGTGAAGTTG	128	579	15	128.101	1412432003	150.706	1200579774	8685	4.52344	0.999208	4.51986	0.482267	0.0677979	0.007234	0.450225	4.80008e-08	4.80008e-08	1	0	0	1	0	0
AAAATAGTTGAATTTTCAACAAG	20	104	23	128.101	1412432003	150.706	1200579774	2392	5.2	0.156126	0.811857	0.0866248	0.0186727	0.00199237	0.793598	1.32203e-08	1.32203e-08	1	0	0	1	1	0
AAAATAT	232	1600	7	128.101	1412432003	150.706	1200579774	11200	6.89655	1.81107	12.4901	1.33269	0.0874307	0.00932883	0.320331	6.19008e-08	6.19008e-08	1	0	0	1	0	0
AAAATATGG	107	453	9	128.101	1412432003	150.706	1200579774	4077	4.23364	0.835276	3.53626	0.377318	0.0318263	0.00339586	0.252829	2.2533e-08	2.2533e-08	1	0	0	1	0	0
AAAATATTAATTTTCAACAAG	20	80	21	128.101	1412432003	150.706	1200579774	1680	4	0.156126	0.624505	0.0666345	0.0131146	0.00139932	0.557377	9.28513e-09	9.28513e-09	1	0	0	1	1	0
AAAATATTTTAAAATCTTG	28	112	19	128.101	1412432003	150.706	1200579774	2128	4	0.218577	0.874307	0.0932883	0.0166118	0.00177248	0.504293	1.17612e-08	1.17612e-08	1	0	0	1	1	0
AAAATC	245	2743	6	128.101	1412432003	150.706	1200579774	16458	11.1959	1.91255	21.4127	2.28473	0.128476	0.0137084	0.445739	9.09611e-08	9.09611e-08	1	0	0	1	0	0
AAAATCACG	46	184	9	128.101	1412432003	150.706	1200579774	1656	4	0.359091	1.43636	0.153259	0.0129273	0.00137933	0.238876	9.15248e-09	9.15248e-09	1	0	0	1	0	0
AAAATCC	46	184	7	128.101	1412432003	150.706	1200579774	1288	4	0.359091	1.43636	0.153259	0.0100545	0.00107282	0.185792	7.1186e-09	7.1186e-09	1	0	0	1	0	0
AAAATCCTG	132	554	9	128.101	1412432003	150.706	1200579774	4986	4.19697	1.03043	4.3247	0.461444	0.0389223	0.00415299	0.250639	2.75569e-08	2.75569e-08	1	0	0	1	0	0
AAAATCTGATTTCT	19	95	14	128.101	1412432003	150.706	1200579774	1330	5	0.14832	0.7416	0.0791284	0.0103824	0.0011078	0.464481	7.35073e-09	7.35073e-09	1	0	0	1	0	0
AAAATG	640	3120	6	128.101	1412432003	150.706	1200579774	18720	4.875	4.99604	24.3557	2.59874	0.146134	0.0155925	0.194087	1.03463e-07	1.03463e-07	1	0	0	1	0	0
AAAATGAAACTATTTCATTTG	16	64	21	128.101	1412432003	150.706	1200579774	1344	4	0.124901	0.499604	0.0533076	0.0104917	0.00111946	0.557377	7.4281e-09	7.4281e-09	1	0	0	1	1	0
AAAATGAAAT	1818	8055	10	128.101	1412432003	150.706	1200579774	80550	4.43069	14.1919	62.8799	6.70926	0.628799	0.0670926	0.293996	4.45189e-07	4.45189e-07	1	0	0	1	0	0
AAAATGAAATG	192	1212	11	128.101	1412432003	150.706	1200579774	13332	6.3125	1.49881	9.46125	1.00951	0.104074	0.0111046	0.460748	7.36841e-08	7.36841e-08	1	0	0	1	0	0
AAAATGAAT	1758	12978	9	128.101	1412432003	150.706	1200579774	116802	7.38225	13.7235	101.31	10.8098	0.911793	0.097288	0.44086	6.45548e-07	6.45548e-07	1	0	0	1	0	0
AAAATGAATTTTAAACCGAG	11	44	20	128.101	1412432003	150.706	1200579774	880	4	0.0858695	0.343478	0.036649	0.00686956	0.000732979	0.530835	4.86364e-09	4.86364e-09	1	0	0	1	1	0
AAAATGAGT	20	244	9	128.101	1412432003	150.706	1200579774	2196	12.2	0.156126	1.90474	0.203235	0.0171427	0.00182912	0.728571	1.2137e-08	1.2137e-08	1	0	0	1	1	0
AAAATGCAT	63	404	9	128.101	1412432003	150.706	1200579774	3636	6.4127	0.491798	3.15375	0.336504	0.0283838	0.00302854	0.38296	2.00957e-08	2.00957e-08	1	0	0	1	0	0
AAAATGCTCTC	32	154	11	128.101	1412432003	150.706	1200579774	1694	4.8125	0.249802	1.20217	0.128271	0.0132239	0.00141098	0.351263	9.3625e-09	9.3625e-09	1	0	0	1	0	0
AAAATGG	135	540	7	128.101	1412432003	150.706	1200579774	3780	4	1.05385	4.21541	0.449783	0.0295079	0.00314848	0.185792	2.08915e-08	2.08915e-08	1	0	0	1	0	0
AAAATGT	960	7635	7	128.101	1412432003	150.706	1200579774	53445	7.95312	7.49406	59.6012	6.35943	0.417209	0.044516	0.369407	2.95383e-07	2.95383e-07	1	0	0	1	0	0
AAAATT	4572	27842	6	128.101	1412432003	150.706	1200579774	167052	6.08968	35.6905	217.343	23.1905	1.30406	0.139143	0.242446	9.23273e-07	9.23273e-07	1	0	0	1	0	0
AAAATTAAATT	257	1964	11	128.101	1412432003	150.706	1200579774	21604	7.64202	2.00622	15.3316	1.63588	0.168648	0.0179946	0.55779	1.19402e-07	1.19402e-07	1	0	0	1	1	0
AAAATTAAT	337	1399	9	128.101	1412432003	150.706	1200579774	12591	4.15134	2.63073	10.921	1.16527	0.0982893	0.0104874	0.247913	6.95887e-08	6.95887e-08	1	0	0	1	0	0
AAAATTAATTTTCAACATG	12	48	19	128.101	1412432003	150.706	1200579774	912	4	0.0936758	0.374703	0.0399807	0.00711936	0.000759633	0.504293	5.0405e-09	5.0405e-09	1	0	0	1	1	0
AAAATTATGATAAC	4	20	14	128.101	1412432003	150.706	1200579774	280	5	0.0312253	0.156126	0.0166586	0.00218577	0.000233221	0.464481	1.54752e-09	1.54752e-09	1	0	0	1	0	0
AAAATTATTCAATTAC	114	566	16	128.101	1412432003	150.706	1200579774	9056	4.96491	0.88992	4.41837	0.471439	0.070694	0.00754302	0.52711	5.00513e-08	5.00513e-08	1	0	0	1	1	0
AAAATTC	50	237	7	128.101	1412432003	150.706	1200579774	1659	4.74	0.390316	1.8501	0.197405	0.0129507	0.00138183	0.220164	9.16906e-09	9.16906e-09	1	0	0	1	0	0
AAAATTCAACTATCTTGTTG	101	409	20	128.101	1412432003	150.706	1200579774	8180	4.0495	0.788438	3.19278	0.340669	0.0638557	0.00681337	0.537405	4.52097e-08	4.52097e-08	1	0	0	1	1	0
AAAATTCAACTTCTGTTG	8	32	18	128.101	1412432003	150.706	1200579774	576	4	0.0624505	0.249802	0.0266538	0.00449644	0.000479768	0.477752	3.18347e-09	3.18347e-09	1	0	0	1	0	0
AAAATTCAAGACAATTT	31	157	17	128.101	1412432003	150.706	1200579774	2669	5.06452	0.241996	1.22559	0.13077	0.0208351	0.00222309	0.57129	1.47512e-08	1.47512e-08	1	0	0	1	1	0
AAAATTCAATT	12	48	11	128.101	1412432003	150.706	1200579774	528	4	0.0936758	0.374703	0.0399807	0.00412173	0.000439788	0.291959	2.91818e-09	2.91818e-09	1	0	0	1	0	0
AAAATTCAG	402	1620	9	128.101	1412432003	150.706	1200579774	14580	4.02985	3.13814	12.6462	1.34935	0.113816	0.0121441	0.240658	8.05816e-08	8.05816e-08	1	0	0	1	0	0
AAAATTCAGAGAATTCAT	90	379	18	128.101	1412432003	150.706	1200579774	6822	4.21111	0.702568	2.95859	0.315681	0.0532547	0.00568225	0.502966	3.77042e-08	3.77042e-08	1	0	0	1	1	0
AAAATTCCATGAATTCAT	40	182	18	128.101	1412432003	150.706	1200579774	3276	4.55	0.312253	1.42075	0.151593	0.0255735	0.00272868	0.543442	1.8106e-08	1.8106e-08	1	0	0	1	1	0
AAAATTCCTCT	36	148	11	128.101	1412432003	150.706	1200579774	1628	4.11111	0.281027	1.15533	0.123274	0.0127087	0.00135601	0.300069	8.99773e-09	8.99773e-09	1	0	0	1	0	0
AAAATTCCTTGAATTTCT	12	68	18	128.101	1412432003	150.706	1200579774	1224	5.66667	0.0936758	0.530829	0.0566393	0.00955493	0.00101951	0.676815	6.76488e-09	6.76488e-09	1	0	0	1	1	0
AAAATTCTACAATTTTGTAG	3	12	20	128.101	1412432003	150.706	1200579774	240	4	0.0234189	0.0936758	0.00999517	0.00187352	0.000199903	0.530835	1.32645e-09	1.32645e-09	1	0	0	1	1	0
AAAATTG	388	2093	7	128.101	1412432003	150.706	1200579774	14651	5.39433	3.02885	16.3386	1.74332	0.11437	0.0122033	0.250556	8.0974e-08	8.0974e-08	1	0	0	1	0	0
AAAATTGAC	110	482	9	128.101	1412432003	150.706	1200579774	4338	4.38182	0.858695	3.76264	0.401473	0.0338638	0.00361325	0.261678	2.39755e-08	2.39755e-08	1	0	0	1	0	0
AAAATTGAG	274	1186	9	128.101	1412432003	150.706	1200579774	10674	4.32847	2.13893	9.25829	0.987856	0.0833246	0.0088907	0.258491	5.89937e-08	5.89937e-08	1	0	0	1	0	0
AAAATTGAT	69	489	9	128.101	1412432003	150.706	1200579774	4401	7.08696	0.538636	3.81729	0.407303	0.0343556	0.00366573	0.423226	2.43237e-08	2.43237e-08	1	0	0	1	0	0
AAAATTGGT	312	1370	9	128.101	1412432003	150.706	1200579774	12330	4.39103	2.43557	10.6947	1.14112	0.0962519	0.01027	0.262227	6.81462e-08	6.81462e-08	1	0	0	1	0	0
AAAATTT	444	3299	7	128.101	1412432003	150.706	1200579774	23093	7.43018	3.466	25.753	2.74784	0.180271	0.0192349	0.345117	1.27632e-07	1.27632e-07	1	0	0	1	0	0
AAAATTTAACTGTTTAGTTG	269	1375	20	128.101	1412432003	150.706	1200579774	27500	5.11152	2.0999	10.7337	1.14528	0.214674	0.0229056	0.678344	1.51989e-07	1.51989e-07	1	0	0	1	1	0
AAAATTTAATAATCTTGTTG	16	68	20	128.101	1412432003	150.706	1200579774	1360	4.25	0.124901	0.530829	0.0566393	0.0106166	0.00113279	0.564012	7.51653e-09	7.51653e-09	1	0	0	1	1	0
AAAATTTACAAATTTAAT	8	44	18	128.101	1412432003	150.706	1200579774	792	5.5	0.0624505	0.343478	0.036649	0.0061826	0.000659681	0.656908	4.37727e-09	4.37727e-09	1	0	0	1	1	0
AAAATTTAT	78	314	9	128.101	1412432003	150.706	1200579774	2826	4.02564	0.608893	2.45118	0.26154	0.0220606	0.00235386	0.240407	1.56189e-08	1.56189e-08	1	0	0	1	0	0
AAAATTTATTAAATTTGG	4	20	18	128.101	1412432003	150.706	1200579774	360	5	0.0312253	0.156126	0.0166586	0.00281027	0.000299855	0.597189	1.98967e-09	1.98967e-09	1	0	0	1	1	0
AAAATTTCTTT	28	112	11	128.101	1412432003	150.706	1200579774	1232	4	0.218577	0.874307	0.0932883	0.00961738	0.00102617	0.291959	6.80909e-09	6.80909e-09	1	0	0	1	0	0
AAAATTTGG	20	80	9	128.101	1412432003	150.706	1200579774	720	4	0.156126	0.624505	0.0666345	0.00562055	0.00059971	0.238876	3.97934e-09	3.97934e-09	1	0	0	1	0	0
AAAATTTGT	144	672	9	128.101	1412432003	150.706	1200579774	6048	4.66667	1.12411	5.24584	0.55973	0.0472126	0.00503757	0.278688	3.34265e-08	3.34265e-08	1	0	0	1	0	0
AAAATTTGTAAATTTGT	4	24	17	128.101	1412432003	150.706	1200579774	408	6	0.0312253	0.187352	0.0199903	0.00318498	0.000339836	0.676815	2.25496e-09	2.25496e-09	1	0	0	1	1	0
AAAATTTTAGAAATTTG	11	44	17	128.101	1412432003	150.706	1200579774	748	4	0.0858695	0.343478	0.036649	0.00583912	0.000623032	0.45121	4.13409e-09	4.13409e-09	1	0	0	1	0	0
AAAC	400	2532	4	128.101	1412432003	150.706	1200579774	10128	6.33	3.12253	19.7656	2.10898	0.0790624	0.00843592	0.168009	5.59761e-08	5.59761e-08	1	0	0	0	0	0
AAACAAC	306	2527	7	128.101	1412432003	150.706	1200579774	17689	8.25817	2.38873	19.7266	2.10482	0.138086	0.0147337	0.383576	9.77646e-08	9.77646e-08	1	0	0	1	0	0
AAACAAG	78	515	7	128.101	1412432003	150.706	1200579774	3605	6.60256	0.608893	4.02025	0.428959	0.0281418	0.00300272	0.306676	1.99243e-08	1.99243e-08	1	0	0	1	0	0
AAACAAT	426	2381	7	128.101	1412432003	150.706	1200579774	16667	5.5892	3.32549	18.5868	1.98321	0.130108	0.0138825	0.259608	9.21162e-08	9.21162e-08	1	0	0	1	0	0
AAACAATC	30	142	8	128.101	1412432003	150.706	1200579774	1136	4.73333	0.234189	1.1085	0.118276	0.00886797	0.00094621	0.251262	6.27851e-09	6.27851e-09	1	0	0	1	0	0
AAACAC	220	2115	6	128.101	1412432003	150.706	1200579774	12690	9.61364	1.71739	16.5104	1.76165	0.0990621	0.0105699	0.382744	7.01359e-08	7.01359e-08	1	0	0	1	0	0
AAACACAC	28	372	8	128.101	1412432003	150.706	1200579774	2976	13.2857	0.218577	2.90395	0.30985	0.0232316	0.0024788	0.705252	1.64479e-08	1.64479e-08	1	0	0	1	1	0
AAACACATAC	76	420	10	128.101	1412432003	150.706	1200579774	4200	5.52632	0.59328	3.27865	0.349831	0.0327865	0.00349831	0.366695	2.32128e-08	2.32128e-08	1	0	0	1	0	0
AAACAG	111	444	6	128.101	1412432003	150.706	1200579774	2664	4	0.866501	3.466	0.369821	0.020796	0.00221893	0.159251	1.47236e-08	1.47236e-08	1	0	0	1	0	0
AAACAT	205	1538	6	128.101	1412432003	150.706	1200579774	9228	7.50244	1.60029	12.0061	1.28105	0.0720367	0.00768629	0.298692	5.10019e-08	5.10019e-08	1	0	0	1	0	0
AAACATAACAT	968	4826	11	128.101	1412432003	150.706	1200579774	53086	4.98554	7.55651	37.6733	4.01972	0.414406	0.044217	0.363893	2.93399e-07	2.93399e-07	1	0	0	1	0	0
AAACATC	131	839	7	128.101	1412432003	150.706	1200579774	5873	6.40458	1.02263	6.5495	0.698829	0.0458465	0.0048918	0.29748	3.24593e-08	3.24593e-08	1	0	0	1	0	0
AAACATCTCTGCAACAG	4	16	17	128.101	1412432003	150.706	1200579774	272	4	0.0312253	0.124901	0.0133269	0.00212332	0.000226557	0.45121	1.50331e-09	1.50331e-09	1	0	0	1	0	0
AAACATT	182	728	7	128.101	1412432003	150.706	1200579774	5096	4	1.42075	5.683	0.606374	0.039781	0.00424462	0.185792	2.81649e-08	2.81649e-08	1	0	0	1	0	0
AAACC	86	434	5	128.101	1412432003	150.706	1200579774	2170	5.04651	0.671343	3.38794	0.361492	0.0169397	0.00180746	0.167429	1.19933e-08	1.19933e-08	1	0	0	1	0	0
AAACCAT	77	308	7	128.101	1412432003	150.706	1200579774	2156	4	0.601086	2.40435	0.256543	0.0168304	0.0017958	0.185792	1.19159e-08	1.19159e-08	1	0	0	1	0	0
AAACCCC	4	20	7	128.101	1412432003	150.706	1200579774	140	5	0.0312253	0.156126	0.0166586	0.00109288	0.00011661	0.23224	7.73761e-10	7.73761e-10	1	0	0	1	0	0
AAACCCT	7	147	7	128.101	1412432003	150.706	1200579774	1029	21	0.0546442	1.14753	0.122441	0.0080327	0.000857086	0.975409	5.68714e-09	5.68714e-09	1	0	0	1	1	0
AAACCG	232	936	6	128.101	1412432003	150.706	1200579774	5616	4.03448	1.81107	7.30671	0.779623	0.0438403	0.00467774	0.160623	3.10389e-08	3.10389e-08	1	0	0	1	0	0
AAACCT	252	1050	6	128.101	1412432003	150.706	1200579774	6300	4.16667	1.96719	8.19663	0.874577	0.0491798	0.00524746	0.165886	3.48192e-08	3.48192e-08	1	0	0	1	0	0
AAACCTGGC	67	291	9	128.101	1412432003	150.706	1200579774	2619	4.34328	0.523023	2.27164	0.242383	0.0204447	0.00218145	0.259376	1.44748e-08	1.44748e-08	1	0	0	1	0	0
AAACGAATTCTGGAGAATTC	120	483	20	128.101	1412432003	150.706	1200579774	9660	4.025	0.936758	3.77045	0.402306	0.075409	0.00804611	0.534153	5.33895e-08	5.33895e-08	1	0	0	1	1	0
AAACGAT	14	56	7	128.101	1412432003	150.706	1200579774	392	4	0.109288	0.437154	0.0466441	0.00306008	0.000326509	0.185792	2.16653e-09	2.16653e-09	1	0	0	1	0	0
AAACGC	102	408	6	128.101	1412432003	150.706	1200579774	2448	4	0.796244	3.18498	0.339836	0.0191099	0.00203901	0.159251	1.35298e-08	1.35298e-08	1	0	0	1	0	0
AAACGTG	62	248	7	128.101	1412432003	150.706	1200579774	1736	4	0.483992	1.93597	0.206567	0.0135518	0.00144597	0.185792	9.59463e-09	9.59463e-09	1	0	0	1	0	0
AAACGTGTTCAGTT	64	292	14	128.101	1412432003	150.706	1200579774	4088	4.5625	0.499604	2.27944	0.243216	0.0319122	0.00340502	0.423839	2.25938e-08	2.25938e-08	1	0	0	1	0	0
AAACT	1628	14163	5	128.101	1412432003	150.706	1200579774	70815	8.69963	12.7087	110.561	11.7968	0.552804	0.058984	0.288629	3.91385e-07	3.91385e-07	1	0	0	1	0	0
AAACTAAC	824	3855	8	128.101	1412432003	150.706	1200579774	30840	4.6784	6.4324	30.0933	3.21095	0.240747	0.0256876	0.248346	1.70448e-07	1.70448e-07	1	0	0	1	0	0
AAACTAACT	1925	10469	9	128.101	1412432003	150.706	1200579774	94221	5.43844	15.0272	81.7243	8.71995	0.735519	0.0784796	0.324778	5.20746e-07	5.20746e-07	1	0	0	1	0	0
AAACTAACTAACT	784	3192	13	128.101	1412432003	150.706	1200579774	41496	4.07143	6.12015	24.9178	2.65872	0.323931	0.0345633	0.351204	2.29343e-07	2.29343e-07	1	0	0	1	0	0
AAACTACTAGGGGATACGTG	67	279	20	128.101	1412432003	150.706	1200579774	5580	4.16418	0.523023	2.17796	0.232388	0.0435592	0.00464775	0.552623	3.08399e-08	3.08399e-08	1	0	0	1	1	0
AAACTAT	283	1989	7	128.101	1412432003	150.706	1200579774	13923	7.02827	2.20919	15.5268	1.6567	0.108687	0.0115969	0.326449	7.69505e-08	7.69505e-08	1	0	0	1	0	0
AAACTATATT	42	169	10	128.101	1412432003	150.706	1200579774	1690	4.02381	0.327865	1.31927	0.140765	0.0131927	0.00140765	0.266997	9.3404e-09	9.3404e-09	1	0	0	1	0	0
AAACTATT	864	6706	8	128.101	1412432003	150.706	1200579774	53648	7.76157	6.74466	52.3492	5.58563	0.418793	0.0446851	0.412012	2.96505e-07	2.96505e-07	1	0	0	1	0	0
AAACTC	152	703	6	128.101	1412432003	150.706	1200579774	4218	4.625	1.18656	5.48784	0.58555	0.032927	0.0035133	0.184133	2.33123e-08	2.33123e-08	1	0	0	1	0	0
AAACTCAACT	12	60	10	128.101	1412432003	150.706	1200579774	600	5	0.0936758	0.468379	0.0499759	0.00468379	0.000499759	0.331772	3.31612e-09	3.31612e-09	1	0	0	1	0	0
AAACTCATGGAGTTTATG	28	116	18	128.101	1412432003	150.706	1200579774	2088	4.14286	0.218577	0.905533	0.09662	0.0162996	0.00173916	0.494814	1.15401e-08	1.15401e-08	1	0	0	1	0	0
AAACTCG	19	76	7	128.101	1412432003	150.706	1200579774	532	4	0.14832	0.59328	0.0633027	0.00415296	0.000443119	0.185792	2.94029e-09	2.94029e-09	1	0	0	1	0	0
AAACTCT	1065	8267	7	128.101	1412432003	150.706	1200579774	57869	7.76244	8.31373	64.5348	6.88584	0.451744	0.0482009	0.36055	3.19834e-07	3.19834e-07	1	0	0	1	0	0
AAACTG	80	355	6	128.101	1412432003	150.706	1200579774	2130	4.4375	0.624505	2.77124	0.29569	0.0166275	0.00177414	0.176669	1.17722e-08	1.17722e-08	1	0	0	1	0	0
AAACTGT	18	72	7	128.101	1412432003	150.706	1200579774	504	4	0.140514	0.562055	0.059971	0.00393438	0.000419797	0.185792	2.78554e-09	2.78554e-09	1	0	0	1	0	0
AAACTGTCTCG	28	126	11	128.101	1412432003	150.706	1200579774	1386	4.5	0.218577	0.983596	0.104949	0.0108196	0.00115444	0.328454	7.66023e-09	7.66023e-09	1	0	0	1	0	0
AAACTT	327	1363	6	128.101	1412432003	150.706	1200579774	8178	4.1682	2.55267	10.64	1.13528	0.06384	0.00681171	0.165947	4.51987e-08	4.51987e-08	1	0	0	1	0	0
AAACTTATTCTAG	217	876	13	128.101	1412432003	150.706	1200579774	11388	4.03687	1.69397	6.83833	0.729647	0.0888983	0.00948542	0.348223	6.29399e-08	6.29399e-08	1	0	0	1	0	0
AAACTTC	24	96	7	128.101	1412432003	150.706	1200579774	672	4	0.187352	0.749406	0.0799614	0.00524584	0.00055973	0.185792	3.71405e-09	3.71405e-09	1	0	0	1	0	0
AAACTTCCC	7	35	9	128.101	1412432003	150.706	1200579774	315	5	0.0546442	0.273221	0.0291526	0.00245899	0.000262373	0.298595	1.74096e-09	1.74096e-09	1	0	0	1	0	0
AAACTTCT	28	128	8	128.101	1412432003	150.706	1200579774	1024	4.57143	0.218577	0.999208	0.106615	0.00799367	0.000852921	0.242667	5.65951e-09	5.65951e-09	1	0	0	1	0	0
AAACTTG	11	44	7	128.101	1412432003	150.706	1200579774	308	4	0.0858695	0.343478	0.036649	0.00240435	0.000256543	0.185792	1.70227e-09	1.70227e-09	1	0	0	1	0	0
AAACTTT	121	940	7	128.101	1412432003	150.706	1200579774	6580	7.7686	0.944564	7.33794	0.782955	0.0513656	0.00548069	0.360836	3.63667e-08	3.63667e-08	1	0	0	1	0	0
AAACTTTCGTG	168	1085	11	128.101	1412432003	150.706	1200579774	11935	6.45833	1.31146	8.46985	0.90373	0.0931684	0.00994103	0.471393	6.59631e-08	6.59631e-08	1	0	0	1	0	0
AAAG	1912	14572	4	128.101	1412432003	150.706	1200579774	58288	7.62134	14.9257	113.754	12.1375	0.455015	0.0485499	0.202284	3.2215e-07	3.2215e-07	1	0	0	0	0	0
AAAGAAAGAAG	427	1828	11	128.101	1412432003	150.706	1200579774	20108	4.28103	3.3333	14.2699	1.5226	0.156969	0.0167486	0.312472	1.11134e-07	1.11134e-07	1	0	0	1	0	0
AAAGAAAGG	139	770	9	128.101	1412432003	150.706	1200579774	6930	5.53957	1.08508	6.01086	0.641357	0.0540978	0.00577221	0.330817	3.83011e-08	3.83011e-08	1	0	0	1	0	0
AAAGAAAT	444	3021	8	128.101	1412432003	150.706	1200579774	24168	6.80405	3.466	23.5829	2.51628	0.188663	0.0201303	0.361183	1.33573e-07	1.33573e-07	1	0	0	1	0	0
AAAGAAATAAAGAGAT	4	16	16	128.101	1412432003	150.706	1200579774	256	4	0.0312253	0.124901	0.0133269	0.00199842	0.00021323	0.424668	1.41488e-09	1.41488e-09	1	0	0	1	0	0
AAAGAAG	93	407	7	128.101	1412432003	150.706	1200579774	2849	4.37634	0.725987	3.17717	0.339003	0.0222402	0.00237302	0.203273	1.5746e-08	1.5746e-08	1	0	0	1	0	0
AAAGAAGAG	19	129	9	128.101	1412432003	150.706	1200579774	1161	6.78947	0.14832	1.00701	0.107448	0.00906313	0.000967033	0.40546	6.41669e-09	6.41669e-09	1	0	0	1	0	0
AAAGAAGGG	20	100	9	128.101	1412432003	150.706	1200579774	900	5	0.156126	0.780632	0.0832931	0.00702568	0.000749638	0.298595	4.97418e-09	4.97418e-09	1	0	0	1	0	0
AAAGAAGT	763	3336	8	128.101	1412432003	150.706	1200579774	26688	4.37221	5.95622	26.0419	2.77866	0.208335	0.0222293	0.232092	1.47501e-07	1.47501e-07	1	0	0	1	0	0
AAAGAAT	770	8349	7	128.101	1412432003	150.706	1200579774	58443	10.8429	6.01086	65.1749	6.95414	0.456225	0.048679	0.50363	3.23006e-07	3.23006e-07	1	0	0	1	1	0
AAAGAATATT	16	80	10	128.101	1412432003	150.706	1200579774	800	5	0.124901	0.624505	0.0666345	0.00624505	0.000666345	0.331772	4.42149e-09	4.42149e-09	1	0	0	1	0	0
AAAGAATTCAAGGATTTC	14	56	18	128.101	1412432003	150.706	1200579774	1008	4	0.109288	0.437154	0.0466441	0.00786877	0.000839594	0.477752	5.57108e-09	5.57108e-09	1	0	0	1	0	0
AAAGAATTCCAATGAATTC	12	48	19	128.101	1412432003	150.706	1200579774	912	4	0.0936758	0.374703	0.0399807	0.00711936	0.000759633	0.504293	5.0405e-09	5.0405e-09	1	0	0	1	1	0
AAAGAATTCG	63	260	10	128.101	1412432003	150.706	1200579774	2600	4.12698	0.491798	2.02964	0.216562	0.0202964	0.00216562	0.273843	1.43698e-08	1.43698e-08	1	0	0	1	0	0
AAAGAC	26	318	6	128.101	1412432003	150.706	1200579774	1908	12.2308	0.202964	2.48241	0.264872	0.0148945	0.00158923	0.486939	1.05453e-08	1.05453e-08	1	0	0	1	0	0
AAAGACAT	393	2090	8	128.101	1412432003	150.706	1200579774	16720	5.31807	3.06788	16.3152	1.74083	0.130522	0.0139266	0.282302	9.24091e-08	9.24091e-08	1	0	0	1	0	0
AAAGACG	25	284	7	128.101	1412432003	150.706	1200579774	1988	11.36	0.195158	2.21699	0.236552	0.015519	0.00165587	0.52765	1.09874e-08	1.09874e-08	1	0	0	1	1	0
AAAGAG	2078	21021	6	128.101	1412432003	150.706	1200579774	126126	10.116	16.2215	164.097	17.509	0.984579	0.105054	0.402744	6.97081e-07	6.97081e-07	1	0	0	1	0	0
AAAGAGAATGAG	1577	8807	12	128.101	1412432003	150.706	1200579774	105684	5.58465	12.3106	68.7502	7.33562	0.825003	0.0880275	0.44468	5.84101e-07	5.84101e-07	1	0	0	1	0	0
AAAGAGC	136	871	7	128.101	1412432003	150.706	1200579774	6097	6.40441	1.06166	6.7993	0.725483	0.0475951	0.00507838	0.297473	3.36973e-08	3.36973e-08	1	0	0	1	0	0
AAAGAGG	415	4544	7	128.101	1412432003	150.706	1200579774	31808	10.9494	3.23962	35.4719	3.78484	0.248303	0.0264939	0.508578	1.75798e-07	1.75798e-07	1	0	0	1	1	0
AAAGAGGAAATGGG	66	393	14	128.101	1412432003	150.706	1200579774	5502	5.95455	0.515217	3.06788	0.327342	0.0429503	0.00458279	0.553154	3.04088e-08	3.04088e-08	1	0	0	1	1	0
AAAGAGGG	319	1755	8	128.101	1412432003	150.706	1200579774	14040	5.50157	2.49021	13.7001	1.46179	0.109601	0.0116943	0.292042	7.75971e-08	7.75971e-08	1	0	0	1	0	0
AAAGAGT	1349	11756	7	128.101	1412432003	150.706	1200579774	82292	8.7146	10.5307	91.771	9.79194	0.642397	0.0685436	0.404776	4.54816e-07	4.54816e-07	1	0	0	1	0	0
AAAGAGTCACAGGT	64	260	14	128.101	1412432003	150.706	1200579774	3640	4.0625	0.499604	2.02964	0.216562	0.028415	0.00303187	0.377391	2.01178e-08	2.01178e-08	1	0	0	1	0	0
AAAGAGTTCGG	1369	5898	11	128.101	1412432003	150.706	1200579774	64878	4.30825	10.6868	46.0416	4.91263	0.506458	0.0540389	0.314459	3.58572e-07	3.58572e-07	1	0	0	1	0	0
AAAGAT	212	1421	6	128.101	1412432003	150.706	1200579774	8526	6.70283	1.65494	11.0928	1.18359	0.0665566	0.00710157	0.266857	4.7122e-08	4.7122e-08	1	0	0	1	0	0
AAAGATAAAGATG	292	1504	13	128.101	1412432003	150.706	1200579774	19552	5.15068	2.27944	11.7407	1.25273	0.152629	0.0162855	0.444302	1.08061e-07	1.08061e-07	1	0	0	1	0	0
AAAGATAG	1480	6261	8	128.101	1412432003	150.706	1200579774	50088	4.23041	11.5533	48.8753	5.21498	0.391003	0.0417198	0.224565	2.76829e-07	2.76829e-07	1	0	0	1	0	0
AAAGATG	349	4343	7	128.101	1412432003	150.706	1200579774	30401	12.4441	2.7244	33.9028	3.61742	0.23732	0.0253219	0.578006	1.68022e-07	1.68022e-07	1	0	0	1	1	0
AAAGATGG	957	4010	8	128.101	1412432003	150.706	1200579774	32080	4.19018	7.47064	31.3033	3.34005	0.250427	0.0267204	0.222429	1.77302e-07	1.77302e-07	1	0	0	1	0	0
AAAGATT	14	84	7	128.101	1412432003	150.706	1200579774	588	6	0.109288	0.655731	0.0699662	0.00459011	0.000489763	0.278688	3.24979e-09	3.24979e-09	1	0	0	1	0	0
AAAGATTCCAG	4	16	11	128.101	1412432003	150.706	1200579774	176	4	0.0312253	0.124901	0.0133269	0.00137391	0.000146596	0.291959	9.72728e-10	9.72728e-10	1	0	0	1	0	0
AAAGC	101	655	5	128.101	1412432003	150.706	1200579774	3275	6.48515	0.788438	5.11314	0.54557	0.0255657	0.00272785	0.215159	1.81005e-08	1.81005e-08	1	0	0	1	0	0
AAAGCAAG	100	522	8	128.101	1412432003	150.706	1200579774	4176	5.22	0.780632	4.0749	0.43479	0.0325992	0.00347832	0.277096	2.30802e-08	2.30802e-08	1	0	0	1	0	0
AAAGCAATGTT	4	16	11	128.101	1412432003	150.706	1200579774	176	4	0.0312253	0.124901	0.0133269	0.00137391	0.000146596	0.291959	9.72728e-10	9.72728e-10	1	0	0	1	0	0
AAAGCACAGC	4	16	10	128.101	1412432003	150.706	1200579774	160	4	0.0312253	0.124901	0.0133269	0.00124901	0.000133269	0.265418	8.84298e-10	8.84298e-10	1	0	0	1	0	0
AAAGCCT	23	102	7	128.101	1412432003	150.706	1200579774	714	4.43478	0.179545	0.796244	0.084959	0.00557371	0.000594713	0.205987	3.94618e-09	3.94618e-09	1	0	0	1	0	0
AAAGCGAGTGC	57	281	11	128.101	1412432003	150.706	1200579774	3091	4.92982	0.44496	2.19357	0.234054	0.0241293	0.00257459	0.359827	1.70835e-08	1.70835e-08	1	0	0	1	0	0
AAAGCGG	8	72	7	128.101	1412432003	150.706	1200579774	504	9	0.0624505	0.562055	0.059971	0.00393438	0.000419797	0.418033	2.78554e-09	2.78554e-09	1	0	0	1	0	0
AAAGCT	147	752	6	128.101	1412432003	150.706	1200579774	4512	5.11565	1.14753	5.87035	0.626364	0.0352221	0.00375818	0.203667	2.49372e-08	2.49372e-08	1	0	0	1	0	0
AAAGCTAAAT	3	12	10	128.101	1412432003	150.706	1200579774	120	4	0.0234189	0.0936758	0.00999517	0.000936758	9.99517e-05	0.265418	6.63223e-10	6.63223e-10	1	0	0	1	0	0
AAAGG	192	1097	5	128.101	1412432003	150.706	1200579774	5485	5.71354	1.49881	8.56353	0.913725	0.0428176	0.00456863	0.189559	3.03148e-08	3.03148e-08	1	0	0	1	0	0
AAAGGAAG	327	1458	8	128.101	1412432003	150.706	1200579774	11664	4.45872	2.55267	11.3816	1.21441	0.0910529	0.00971531	0.236684	6.44653e-08	6.44653e-08	1	0	0	1	0	0
AAAGGAAGG	267	1730	9	128.101	1412432003	150.706	1200579774	15570	6.4794	2.08429	13.5049	1.44097	0.121544	0.0129687	0.386943	8.60532e-08	8.60532e-08	1	0	0	1	0	0
AAAGGAAGGGT	16	76	11	128.101	1412432003	150.706	1200579774	836	4.75	0.124901	0.59328	0.0633027	0.00652608	0.00069633	0.346702	4.62046e-09	4.62046e-09	1	0	0	1	0	0
AAAGGAG	138	1104	7	128.101	1412432003	150.706	1200579774	7728	8	1.07727	8.61817	0.919556	0.0603272	0.00643689	0.371585	4.27116e-08	4.27116e-08	1	0	0	1	0	0
AAAGGAGAGG	42	191	10	128.101	1412432003	150.706	1200579774	1910	4.54762	0.327865	1.49101	0.15909	0.0149101	0.0015909	0.301754	1.05563e-08	1.05563e-08	1	0	0	1	0	0
AAAGGAGGCAG	85	354	11	128.101	1412432003	150.706	1200579774	3894	4.16471	0.663537	2.76344	0.294858	0.0303978	0.00324343	0.303981	2.15216e-08	2.15216e-08	1	0	0	1	0	0
AAAGGAGGT	56	281	9	128.101	1412432003	150.706	1200579774	2529	5.01786	0.437154	2.19357	0.234054	0.0197422	0.00210648	0.299661	1.39774e-08	1.39774e-08	1	0	0	1	0	0
AAAGGAT	127	807	7	128.101	1412432003	150.706	1200579774	5649	6.35433	0.991402	6.2997	0.672175	0.0440979	0.00470523	0.295146	3.12212e-08	3.12212e-08	1	0	0	1	0	0
AAAGGATTAG	12	48	10	128.101	1412432003	150.706	1200579774	480	4	0.0936758	0.374703	0.0399807	0.00374703	0.000399807	0.265418	2.65289e-09	2.65289e-09	1	0	0	1	0	0
AAAGGC	392	4238	6	128.101	1412432003	150.706	1200579774	25428	10.8112	3.06008	33.0832	3.52996	0.198499	0.0211798	0.430423	1.40537e-07	1.40537e-07	1	0	0	1	0	0
AAAGGCAAAGGG	19	83	12	128.101	1412432003	150.706	1200579774	996	4.36842	0.14832	0.647924	0.0691333	0.00777509	0.000829599	0.347837	5.50475e-09	5.50475e-09	1	0	0	1	0	0
AAAGGG	600	4730	6	128.101	1412432003	150.706	1200579774	28380	7.88333	4.68379	36.9239	3.93976	0.221543	0.0236386	0.313856	1.56852e-07	1.56852e-07	1	0	0	1	0	0
AAAGGGAAG	4	16	9	128.101	1412432003	150.706	1200579774	144	4	0.0312253	0.124901	0.0133269	0.00112411	0.000119942	0.238876	7.95868e-10	7.95868e-10	1	0	0	1	0	0
AAAGGGG	1395	7636	7	128.101	1412432003	150.706	1200579774	53452	5.47384	10.8898	59.609	6.36026	0.417263	0.0445218	0.254249	2.95422e-07	2.95422e-07	1	0	0	1	0	0
AAAGGGGTG	89	359	9	128.101	1412432003	150.706	1200579774	3231	4.03371	0.694762	2.80247	0.299022	0.0252222	0.0026912	0.240889	1.78573e-08	1.78573e-08	1	0	0	1	0	0
AAAGGGT	273	1663	7	128.101	1412432003	150.706	1200579774	11641	6.09158	2.13112	12.9819	1.38516	0.0908733	0.00969615	0.282942	6.43382e-08	6.43382e-08	1	0	0	1	0	0
AAAGGT	1568	10494	6	128.101	1412432003	150.706	1200579774	62964	6.6926	12.2403	81.9195	8.74078	0.491517	0.0524447	0.26645	3.47993e-07	3.47993e-07	1	0	0	1	0	0
AAAGGTAG	447	2518	8	128.101	1412432003	150.706	1200579774	20144	5.63311	3.48942	19.6563	2.09732	0.15725	0.0167786	0.299025	1.11333e-07	1.11333e-07	1	0	0	1	0	0
AAAGGTC	203	862	7	128.101	1412432003	150.706	1200579774	6034	4.24631	1.58468	6.72904	0.717986	0.0471033	0.00502591	0.197233	3.33491e-08	3.33491e-08	1	0	0	1	0	0
AAAGGTG	202	2094	7	128.101	1412432003	150.706	1200579774	14658	10.3663	1.57688	16.3464	1.74416	0.114425	0.0122091	0.481496	8.10127e-08	8.10127e-08	1	0	0	1	0	0
AAAGGTGG	99	825	8	128.101	1412432003	150.706	1200579774	6600	8.33333	0.772825	6.44021	0.687168	0.0515217	0.00549734	0.442363	3.64773e-08	3.64773e-08	1	0	0	1	0	0
AAAGGTT	190	911	7	128.101	1412432003	150.706	1200579774	6377	4.79474	1.4832	7.11155	0.7588	0.0497809	0.0053116	0.222706	3.52448e-08	3.52448e-08	1	0	0	1	0	0
AAAGT	1186	11443	5	128.101	1412432003	150.706	1200579774	57215	9.6484	9.25829	89.3277	9.53123	0.446638	0.0476561	0.320107	3.16219e-07	3.16219e-07	1	0	0	1	0	0
AAAGTAAAT	113	499	9	128.101	1412432003	150.706	1200579774	4491	4.41593	0.882114	3.89535	0.415633	0.0350582	0.00374069	0.263715	2.48211e-08	2.48211e-08	1	0	0	1	0	0
AAAGTAAGG	146	609	9	128.101	1412432003	150.706	1200579774	5481	4.17123	1.13972	4.75405	0.507255	0.0427864	0.00456529	0.249102	3.02927e-08	3.02927e-08	1	0	0	1	0	0
AAAGTAC	68	321	7	128.101	1412432003	150.706	1200579774	2247	4.72059	0.530829	2.50583	0.267371	0.0175408	0.0018716	0.219262	1.24189e-08	1.24189e-08	1	0	0	1	0	0
AAAGTACGG	47	189	9	128.101	1412432003	150.706	1200579774	1701	4.02128	0.366897	1.47539	0.157424	0.0132785	0.00141682	0.240146	9.40119e-09	9.40119e-09	1	0	0	1	0	0
AAAGTAG	8	84	7	128.101	1412432003	150.706	1200579774	588	10.5	0.0624505	0.655731	0.0699662	0.00459011	0.000489763	0.487705	3.24979e-09	3.24979e-09	1	0	0	1	0	0
AAAGTAT	115	793	7	128.101	1412432003	150.706	1200579774	5551	6.89565	0.897726	6.19041	0.660514	0.0433329	0.0046236	0.32029	3.06796e-08	3.06796e-08	1	0	0	1	0	0
AAAGTATAAGTAT	458	2200	13	128.101	1412432003	150.706	1200579774	28600	4.80349	3.57529	17.1739	1.83245	0.223261	0.0238218	0.414353	1.58068e-07	1.58068e-07	1	0	0	1	0	0
AAAGTATATAATCCGGC	155	680	17	128.101	1412432003	150.706	1200579774	11560	4.3871	1.20998	5.30829	0.566393	0.090241	0.00962868	0.494875	6.38905e-08	6.38905e-08	1	0	0	1	0	0
AAAGTCAAT	44	176	9	128.101	1412432003	150.706	1200579774	1584	4	0.343478	1.37391	0.146596	0.0123652	0.00131936	0.238876	8.75455e-09	8.75455e-09	1	0	0	1	0	0
AAAGTCG	28	112	7	128.101	1412432003	150.706	1200579774	784	4	0.218577	0.874307	0.0932883	0.00612015	0.000653018	0.185792	4.33306e-09	4.33306e-09	1	0	0	1	0	0
AAAGTG	209	836	6	128.101	1412432003	150.706	1200579774	5016	4	1.63152	6.52608	0.69633	0.0391565	0.00417798	0.159251	2.77227e-08	2.77227e-08	1	0	0	1	0	0
AAAGTGAAT	158	1233	9	128.101	1412432003	150.706	1200579774	11097	7.8038	1.2334	9.62519	1.027	0.0866267	0.00924303	0.466035	6.13316e-08	6.13316e-08	1	0	0	1	0	0
AAAGTGAG	43	345	8	128.101	1412432003	150.706	1200579774	2760	8.02326	0.335672	2.69318	0.287361	0.0215454	0.00229889	0.425903	1.52541e-08	1.52541e-08	1	0	0	1	0	0
AAAGTGG	12	60	7	128.101	1412432003	150.706	1200579774	420	5	0.0936758	0.468379	0.0499759	0.00327865	0.000349831	0.23224	2.32128e-09	2.32128e-09	1	0	0	1	0	0
AAAGTGGAGG	26	166	10	128.101	1412432003	150.706	1200579774	1660	6.38462	0.202964	1.29585	0.138267	0.0129585	0.00138267	0.423647	9.17459e-09	9.17459e-09	1	0	0	1	0	0
AAAGTGGG	8	64	8	128.101	1412432003	150.706	1200579774	512	8	0.0624505	0.499604	0.0533076	0.00399683	0.000426461	0.424668	2.82975e-09	2.82975e-09	1	0	0	1	0	0
AAAGTGT	316	2092	7	128.101	1412432003	150.706	1200579774	14644	6.62025	2.4668	16.3308	1.74249	0.114316	0.0121974	0.307498	8.09354e-08	8.09354e-08	1	0	0	1	0	0
AAAGTT	510	2201	6	128.101	1412432003	150.706	1200579774	13206	4.31569	3.98122	17.1817	1.83328	0.10309	0.0109997	0.171819	7.29877e-08	7.29877e-08	1	0	0	1	0	0
AAAGTTC	12	48	7	128.101	1412432003	150.706	1200579774	336	4	0.0936758	0.374703	0.0399807	0.00262292	0.000279865	0.185792	1.85703e-09	1.85703e-09	1	0	0	1	0	0
AAAGTTCT	4	60	8	128.101	1412432003	150.706	1200579774	480	15	0.0312253	0.468379	0.0499759	0.00374703	0.000399807	0.796253	2.65289e-09	2.65289e-09	1	0	0	1	1	0
AAAGTTCTAC	22	103	10	128.101	1412432003	150.706	1200579774	1030	4.68182	0.171739	0.804051	0.0857919	0.00804051	0.000857919	0.310659	5.69267e-09	5.69267e-09	1	0	0	1	0	0
AAAGTTG	279	2168	7	128.101	1412432003	150.706	1200579774	15176	7.77061	2.17796	16.9241	1.80579	0.118469	0.0126406	0.36093	8.38756e-08	8.38756e-08	1	0	0	1	0	0
AAAT	8277	53039	4	128.101	1412432003	150.706	1200579774	212156	6.408	64.6129	414.039	44.1778	1.65616	0.176711	0.170079	1.17256e-06	1.17256e-06	1	0	0	0	0	0
AAATAAATC	43	229	9	128.101	1412432003	150.706	1200579774	2061	5.32558	0.335672	1.78765	0.190741	0.0160888	0.00171667	0.318038	1.13909e-08	1.13909e-08	1	0	0	1	0	0
AAATAAATG	1457	8379	9	128.101	1412432003	150.706	1200579774	75411	5.75086	11.3738	65.4091	6.97913	0.588682	0.0628122	0.343435	4.16786e-07	4.16786e-07	1	0	0	1	0	0
AAATAAATT	1454	6450	9	128.101	1412432003	150.706	1200579774	58050	4.43604	11.3504	50.3507	5.3724	0.453157	0.0483516	0.264916	3.20834e-07	3.20834e-07	1	0	0	1	0	0
AAATAACT	3233	15288	8	128.101	1412432003	150.706	1200579774	122304	4.72873	25.2378	119.343	12.7338	0.954744	0.101871	0.251018	6.75957e-07	6.75957e-07	1	0	0	1	0	0
AAATAACTAT	97	441	10	128.101	1412432003	150.706	1200579774	4410	4.54639	0.757213	3.44259	0.367323	0.0344259	0.00367323	0.301673	2.43735e-08	2.43735e-08	1	0	0	1	0	0
AAATAACTT	11	44	9	128.101	1412432003	150.706	1200579774	396	4	0.0858695	0.343478	0.036649	0.0030913	0.000329841	0.238876	2.18864e-09	2.18864e-09	1	0	0	1	0	0
AAATAAG	731	6490	7	128.101	1412432003	150.706	1200579774	45430	8.87825	5.70642	50.663	5.40572	0.354641	0.0378401	0.412377	2.51085e-07	2.51085e-07	1	0	0	1	0	0
AAATAAGT	240	1175	8	128.101	1412432003	150.706	1200579774	9400	4.89583	1.87352	9.17242	0.978694	0.0733794	0.00782955	0.259888	5.19525e-08	5.19525e-08	1	0	0	1	0	0
AAATAAT	2303	11821	7	128.101	1412432003	150.706	1200579774	82747	5.13287	17.9779	92.2785	9.84608	0.645949	0.0689225	0.238412	4.57331e-07	4.57331e-07	1	0	0	1	0	0
AAATAATAG	26	124	9	128.101	1412432003	150.706	1200579774	1116	4.76923	0.202964	0.967983	0.103283	0.00871185	0.000929551	0.284813	6.16798e-09	6.16798e-09	1	0	0	1	0	0
AAATAATTAAT	12	60	11	128.101	1412432003	150.706	1200579774	660	5	0.0936758	0.468379	0.0499759	0.00515217	0.000549734	0.364949	3.64773e-09	3.64773e-09	1	0	0	1	0	0
AAATAC	2743	12315	6	128.101	1412432003	150.706	1200579774	73890	4.48961	21.4127	96.1348	10.2575	0.576809	0.0615453	0.178743	4.0838e-07	4.0838e-07	1	0	0	1	0	0
AAATACAAT	86	525	9	128.101	1412432003	150.706	1200579774	4725	6.10465	0.671343	4.09832	0.437289	0.0368848	0.0039356	0.364563	2.61144e-08	2.61144e-08	1	0	0	1	0	0
AAATACAGT	4	20	9	128.101	1412432003	150.706	1200579774	180	5	0.0312253	0.156126	0.0166586	0.00140514	0.000149928	0.298595	9.94835e-10	9.94835e-10	1	0	0	1	0	0
AAATACAT	390	1877	8	128.101	1412432003	150.706	1200579774	15016	4.81282	3.04446	14.6525	1.56341	0.11722	0.0125073	0.255481	8.29913e-08	8.29913e-08	1	0	0	1	0	0
AAATACATT	186	765	9	128.101	1412432003	150.706	1200579774	6885	4.1129	1.45197	5.97183	0.637192	0.0537465	0.00573473	0.245618	3.80524e-08	3.80524e-08	1	0	0	1	0	0
AAATACG	4	80	7	128.101	1412432003	150.706	1200579774	560	20	0.0312253	0.624505	0.0666345	0.00437154	0.000466441	0.928961	3.09504e-09	3.09504e-09	1	0	0	1	1	0
AAATACT	4	16	7	128.101	1412432003	150.706	1200579774	112	4	0.0312253	0.124901	0.0133269	0.000874307	9.32883e-05	0.185792	6.19008e-10	6.19008e-10	1	0	0	1	0	0
AAATAG	1744	11141	6	128.101	1412432003	150.706	1200579774	66846	6.38819	13.6142	86.9702	9.27968	0.521821	0.0556781	0.254331	3.69449e-07	3.69449e-07	1	0	0	1	0	0
AAATAGAAC	150	620	9	128.101	1412432003	150.706	1200579774	5580	4.13333	1.17095	4.83992	0.516417	0.0435592	0.00464775	0.246838	3.08399e-08	3.08399e-08	1	0	0	1	0	0
AAATAGAAT	590	5560	9	128.101	1412432003	150.706	1200579774	50040	9.42373	4.60573	43.4031	4.6311	0.390628	0.0416799	0.562775	2.76564e-07	2.76564e-07	1	0	0	1	1	0
AAATAGAG	176	1004	8	128.101	1412432003	150.706	1200579774	8032	5.70455	1.37391	7.83754	0.836263	0.0627003	0.0066901	0.302817	4.43917e-08	4.43917e-08	1	0	0	1	0	0
AAATAGATC	171	1493	9	128.101	1412432003	150.706	1200579774	13437	8.73099	1.33488	11.6548	1.24357	0.104893	0.0111921	0.521406	7.42644e-08	7.42644e-08	1	0	0	1	1	0
AAATAGC	149	596	7	128.101	1412432003	150.706	1200579774	4172	4	1.16314	4.65256	0.496427	0.0325679	0.00347499	0.185792	2.30581e-08	2.30581e-08	1	0	0	1	0	0
AAATAGCCG	109	513	9	128.101	1412432003	150.706	1200579774	4617	4.70642	0.850888	4.00464	0.427294	0.0360418	0.00384564	0.281063	2.55175e-08	2.55175e-08	1	0	0	1	0	0
AAATAGG	16	64	7	128.101	1412432003	150.706	1200579774	448	4	0.124901	0.499604	0.0533076	0.00349723	0.000373153	0.185792	2.47603e-09	2.47603e-09	1	0	0	1	0	0
AAATAGT	2310	13917	7	128.101	1412432003	150.706	1200579774	97419	6.02468	18.0326	108.64	11.5919	0.760483	0.0811433	0.279835	5.38421e-07	5.38421e-07	1	0	0	1	0	0
AAATAGTG	185	827	8	128.101	1412432003	150.706	1200579774	6616	4.47027	1.44417	6.45582	0.688834	0.0516466	0.00551067	0.237298	3.65657e-08	3.65657e-08	1	0	0	1	0	0
AAATAGTTAAATTTCCAAGT	8	48	20	128.101	1412432003	150.706	1200579774	960	6	0.0624505	0.374703	0.0399807	0.00749406	0.000799614	0.796253	5.30579e-09	5.30579e-09	1	0	0	1	1	0
AAATAGTTAGTT	147	616	12	128.101	1412432003	150.706	1200579774	7392	4.19048	1.14753	4.80869	0.513085	0.0577043	0.00615703	0.333668	4.08546e-08	4.08546e-08	1	0	0	1	0	0
AAATAT	1822	8167	6	128.101	1412432003	150.706	1200579774	49002	4.48244	14.2231	63.7542	6.80255	0.382525	0.0408153	0.178458	2.70827e-07	2.70827e-07	1	0	0	1	0	0
AAATATACCTG	15	71	11	128.101	1412432003	150.706	1200579774	781	4.73333	0.117095	0.554248	0.0591381	0.00609673	0.000650519	0.345485	4.31648e-09	4.31648e-09	1	0	0	1	0	0
AAATATC	56	302	7	128.101	1412432003	150.706	1200579774	2114	5.39286	0.437154	2.35751	0.251545	0.0165026	0.00176082	0.250488	1.16838e-08	1.16838e-08	1	0	0	1	0	0
AAATATG	90	360	7	128.101	1412432003	150.706	1200579774	2520	4	0.702568	2.81027	0.299855	0.0196719	0.00209899	0.185792	1.39277e-08	1.39277e-08	1	0	0	1	0	0
AAATATT	71	384	7	128.101	1412432003	150.706	1200579774	2688	5.40845	0.554248	2.99763	0.319845	0.0209834	0.00223892	0.251212	1.48562e-08	1.48562e-08	1	0	0	1	0	0
AAATATTAAATG	258	1312	12	128.101	1412432003	150.706	1200579774	15744	5.08527	2.01403	10.2419	1.09281	0.122903	0.0131137	0.404916	8.70149e-08	8.70149e-08	1	0	0	1	0	0
AAATC	158	967	5	128.101	1412432003	150.706	1200579774	4835	6.12025	1.2334	7.54871	0.805444	0.0377435	0.00402722	0.203053	2.67224e-08	2.67224e-08	1	0	0	1	0	0
AAATCAATC	593	3540	9	128.101	1412432003	150.706	1200579774	31860	5.96965	4.62915	27.6344	2.94858	0.248709	0.0265372	0.356501	1.76086e-07	1.76086e-07	1	0	0	1	0	0
AAATCAC	16	80	7	128.101	1412432003	150.706	1200579774	560	5	0.124901	0.624505	0.0666345	0.00437154	0.000466441	0.23224	3.09504e-09	3.09504e-09	1	0	0	1	0	0
AAATCACG	26	104	8	128.101	1412432003	150.706	1200579774	832	4	0.202964	0.811857	0.0866248	0.00649485	0.000692999	0.212334	4.59835e-09	4.59835e-09	1	0	0	1	0	0
AAATCAG	4	20	7	128.101	1412432003	150.706	1200579774	140	5	0.0312253	0.156126	0.0166586	0.00109288	0.00011661	0.23224	7.73761e-10	7.73761e-10	1	0	0	1	0	0
AAATCAT	234	1478	7	128.101	1412432003	150.706	1200579774	10346	6.31624	1.82668	11.5377	1.23107	0.0807641	0.0086175	0.293377	5.71809e-08	5.71809e-08	1	0	0	1	0	0
AAATCC	26	144	6	128.101	1412432003	150.706	1200579774	864	5.53846	0.202964	1.12411	0.119942	0.00674466	0.000719652	0.220501	4.77521e-09	4.77521e-09	1	0	0	1	0	0
AAATCCCCG	44	176	9	128.101	1412432003	150.706	1200579774	1584	4	0.343478	1.37391	0.146596	0.0123652	0.00131936	0.238876	8.75455e-09	8.75455e-09	1	0	0	1	0	0
AAATCCCTGGTAGTCTGATG	75	315	20	128.101	1412432003	150.706	1200579774	6300	4.2	0.585474	2.45899	0.262373	0.0491798	0.00524746	0.557377	3.48192e-08	3.48192e-08	1	0	0	1	1	0
AAATCG	45	180	6	128.101	1412432003	150.706	1200579774	1080	4	0.351284	1.40514	0.149928	0.00843082	0.000899565	0.159251	5.96901e-09	5.96901e-09	1	0	0	1	0	0
AAATCGT	76	347	7	128.101	1412432003	150.706	1200579774	2429	4.56579	0.59328	2.70879	0.289027	0.0189615	0.00202319	0.212072	1.34247e-08	1.34247e-08	1	0	0	1	0	0
AAATCT	331	1424	6	128.101	1412432003	150.706	1200579774	8544	4.30211	2.58389	11.1162	1.18609	0.0666972	0.00711656	0.171278	4.72215e-08	4.72215e-08	1	0	0	1	0	0
AAATCTCTGTG	4	16	11	128.101	1412432003	150.706	1200579774	176	4	0.0312253	0.124901	0.0133269	0.00137391	0.000146596	0.291959	9.72728e-10	9.72728e-10	1	0	0	1	0	0
AAATCTG	99	396	7	128.101	1412432003	150.706	1200579774	2772	4	0.772825	3.0913	0.329841	0.0216391	0.00230888	0.185792	1.53205e-08	1.53205e-08	1	0	0	1	0	0
AAATCTGATG	40	184	10	128.101	1412432003	150.706	1200579774	1840	4.6	0.312253	1.43636	0.153259	0.0143636	0.00153259	0.30523	1.01694e-08	1.01694e-08	1	0	0	1	0	0
AAATCTGTCCG	7	28	11	128.101	1412432003	150.706	1200579774	308	4	0.0546442	0.218577	0.0233221	0.00240435	0.000256543	0.291959	1.70227e-09	1.70227e-09	1	0	0	1	0	0
AAATCTT	37	148	7	128.101	1412432003	150.706	1200579774	1036	4	0.288834	1.15533	0.123274	0.00808734	0.000862916	0.185792	5.72583e-09	5.72583e-09	1	0	0	1	0	0
AAATG	1540	16153	5	128.101	1412432003	150.706	1200579774	80765	10.489	12.0217	126.095	13.4543	0.630477	0.0672717	0.347994	4.46377e-07	4.46377e-07	1	0	0	1	0	0
AAATGAAATTG	144	892	11	128.101	1412432003	150.706	1200579774	9812	6.19444	1.12411	6.96323	0.742974	0.0765956	0.00817272	0.452131	5.42296e-08	5.42296e-08	1	0	0	1	0	0
AAATGAAGT	166	732	9	128.101	1412432003	150.706	1200579774	6588	4.40964	1.29585	5.71422	0.609705	0.051428	0.00548735	0.263339	3.6411e-08	3.6411e-08	1	0	0	1	0	0
AAATGAAT	1190	10382	8	128.101	1412432003	150.706	1200579774	83056	8.72437	9.28952	81.0452	8.64749	0.648361	0.0691799	0.46312	4.59039e-07	4.59039e-07	1	0	0	1	0	0
AAATGAATG	3267	25447	9	128.101	1412432003	150.706	1200579774	229023	7.7891	25.5032	198.647	21.1956	1.78783	0.19076	0.465157	1.26578e-06	1.26578e-06	1	0	0	1	0	0
AAATGAATGAATG	4	24	13	128.101	1412432003	150.706	1200579774	312	6	0.0312253	0.187352	0.0199903	0.00243557	0.000259874	0.517564	1.72438e-09	1.72438e-09	1	0	0	1	1	0
AAATGAATT	70	294	9	128.101	1412432003	150.706	1200579774	2646	4.2	0.546442	2.29506	0.244882	0.0206555	0.00220394	0.25082	1.46241e-08	1.46241e-08	1	0	0	1	0	0
AAATGAATTCATAGGAATTC	24	104	20	128.101	1412432003	150.706	1200579774	2080	4.33333	0.187352	0.811857	0.0866248	0.0162371	0.0017325	0.575071	1.14959e-08	1.14959e-08	1	0	0	1	1	0
AAATGAC	121	595	7	128.101	1412432003	150.706	1200579774	4165	4.91736	0.944564	4.64476	0.495594	0.0325133	0.00346916	0.228402	2.30194e-08	2.30194e-08	1	0	0	1	0	0
AAATGAG	73	1115	7	128.101	1412432003	150.706	1200579774	7805	15.274	0.569861	8.70404	0.928718	0.0609283	0.00650103	0.709446	4.31372e-08	4.31372e-08	1	0	0	1	1	0
AAATGAGAG	35	155	9	128.101	1412432003	150.706	1200579774	1395	4.42857	0.273221	1.20998	0.129104	0.0108898	0.00116194	0.26447	7.70997e-09	7.70997e-09	1	0	0	1	0	0
AAATGAGTG	3448	22931	9	128.101	1412432003	150.706	1200579774	206379	6.65052	26.9162	179.007	19.0999	1.61106	0.171899	0.397162	1.14063e-06	1.14063e-06	1	0	0	1	0	0
AAATGAT	2033	14948	7	128.101	1412432003	150.706	1200579774	104636	7.35268	15.8702	116.689	12.4507	0.816822	0.0871546	0.341518	5.78309e-07	5.78309e-07	1	0	0	1	0	0
AAATGATGAGAGGGG	4	16	15	128.101	1412432003	150.706	1200579774	240	4	0.0312253	0.124901	0.0133269	0.00187352	0.000199903	0.398126	1.32645e-09	1.32645e-09	1	0	0	1	0	0
AAATGCT	96	411	7	128.101	1412432003	150.706	1200579774	2877	4.28125	0.749406	3.2084	0.342335	0.0224588	0.00239634	0.198856	1.59008e-08	1.59008e-08	1	0	0	1	0	0
AAATGG	27	108	6	128.101	1412432003	150.706	1200579774	648	4	0.210771	0.843082	0.0899565	0.00505849	0.000539739	0.159251	3.58141e-09	3.58141e-09	1	0	0	1	0	0
AAATGGAAT	148	1590	9	128.101	1412432003	150.706	1200579774	14310	10.7432	1.15533	12.412	1.32436	0.111708	0.0119192	0.641575	7.90894e-08	7.90894e-08	1	0	0	1	1	0
AAATGGAATG	1847	11638	10	128.101	1412432003	150.706	1200579774	116380	6.30103	14.4183	90.8499	9.69365	0.908499	0.0969365	0.418101	6.43216e-07	6.43216e-07	1	0	0	1	0	0
AAATGGAG	38	154	8	128.101	1412432003	150.706	1200579774	1232	4.05263	0.29664	1.20217	0.128271	0.00961738	0.00102617	0.215128	6.80909e-09	6.80909e-09	1	0	0	1	0	0
AAATGGATAG	235	1171	10	128.101	1412432003	150.706	1200579774	11710	4.98298	1.83448	9.1412	0.975362	0.091412	0.00975362	0.330642	6.47195e-08	6.47195e-08	1	0	0	1	0	0
AAATGGATG	55	460	9	128.101	1412432003	150.706	1200579774	4140	8.36364	0.429347	3.59091	0.383148	0.0323181	0.00344833	0.499467	2.28812e-08	2.28812e-08	1	0	0	1	0	0
AAATGGG	12	60	7	128.101	1412432003	150.706	1200579774	420	5	0.0936758	0.468379	0.0499759	0.00327865	0.000349831	0.23224	2.32128e-09	2.32128e-09	1	0	0	1	0	0
AAATGGT	415	1903	7	128.101	1412432003	150.706	1200579774	13321	4.58554	3.23962	14.8554	1.58507	0.103988	0.0110955	0.21299	7.36233e-08	7.36233e-08	1	0	0	1	0	0
AAATGGTAT	212	1070	9	128.101	1412432003	150.706	1200579774	9630	5.04717	1.65494	8.35276	0.891236	0.0751748	0.00802112	0.301412	5.32237e-08	5.32237e-08	1	0	0	1	0	0
AAATGGTGAACCTCC	108	512	15	128.101	1412432003	150.706	1200579774	7680	4.74074	0.843082	3.99683	0.426461	0.0599525	0.00639691	0.471853	4.24463e-08	4.24463e-08	1	0	0	1	0	0
AAATGT	311	1244	6	128.101	1412432003	150.706	1200579774	7464	4	2.42776	9.71106	1.03617	0.0582663	0.006217	0.159251	4.12525e-08	4.12525e-08	1	0	0	1	0	0
AAATGTAAATTGT	569	2748	13	128.101	1412432003	150.706	1200579774	35724	4.82953	4.44179	21.4518	2.28889	0.278873	0.0297556	0.416598	1.97442e-07	1.97442e-07	1	0	0	1	0	0
AAATGTAATGC	102	408	11	128.101	1412432003	150.706	1200579774	4488	4	0.796244	3.18498	0.339836	0.0350347	0.00373819	0.291959	2.48046e-08	2.48046e-08	1	0	0	1	0	0
AAATGTAATGT	655	4643	11	128.101	1412432003	150.706	1200579774	51073	7.08855	5.11314	36.2447	3.8673	0.398692	0.0425403	0.517392	2.82273e-07	2.82273e-07	1	0	0	1	1	0
AAATGTAATGTAATGGAATG	49	224	20	128.101	1412432003	150.706	1200579774	4480	4.57143	0.382509	1.74861	0.186577	0.0349723	0.00373153	0.606669	2.47603e-08	2.47603e-08	1	0	0	1	1	0
AAATGTC	59	282	7	128.101	1412432003	150.706	1200579774	1974	4.77966	0.460573	2.20138	0.234887	0.0154097	0.00164421	0.222006	1.091e-08	1.091e-08	1	0	0	1	0	0
AAATGTG	4	16	7	128.101	1412432003	150.706	1200579774	112	4	0.0312253	0.124901	0.0133269	0.000874307	9.32883e-05	0.185792	6.19008e-10	6.19008e-10	1	0	0	1	0	0
AAATGTT	60	240	7	128.101	1412432003	150.706	1200579774	1680	4	0.468379	1.87352	0.199903	0.0131146	0.00139932	0.185792	9.28513e-09	9.28513e-09	1	0	0	1	0	0
AAATT	5441	33190	5	128.101	1412432003	150.706	1200579774	165950	6.09998	42.4742	259.092	27.645	1.29546	0.138225	0.20238	9.17183e-07	9.17183e-07	1	0	0	1	0	0
AAATTAAATTG	4	20	11	128.101	1412432003	150.706	1200579774	220	5	0.0312253	0.156126	0.0166586	0.00171739	0.000183245	0.364949	1.21591e-09	1.21591e-09	1	0	0	1	0	0
AAATTAAATTT	392	1836	11	128.101	1412432003	150.706	1200579774	20196	4.68367	3.06008	14.3324	1.52926	0.157656	0.0168219	0.34186	1.1162e-07	1.1162e-07	1	0	0	1	0	0
AAATTAATAG	12	48	10	128.101	1412432003	150.706	1200579774	480	4	0.0936758	0.374703	0.0399807	0.00374703	0.000399807	0.265418	2.65289e-09	2.65289e-09	1	0	0	1	0	0
AAATTAATC	223	926	9	128.101	1412432003	150.706	1200579774	8334	4.15247	1.74081	7.22865	0.771294	0.0650578	0.00694165	0.247981	4.60609e-08	4.60609e-08	1	0	0	1	0	0
AAATTAATG	874	4830	9	128.101	1412432003	150.706	1200579774	43470	5.52632	6.82272	37.7045	4.02306	0.339341	0.0362075	0.330026	2.40253e-07	2.40253e-07	1	0	0	1	0	0
AAATTAATT	3084	14590	9	128.101	1412432003	150.706	1200579774	131310	4.73087	24.0747	113.894	12.1525	1.02505	0.109372	0.282522	7.25732e-07	7.25732e-07	1	0	0	1	0	0
AAATTAC	207	861	7	128.101	1412432003	150.706	1200579774	6027	4.15942	1.61591	6.72124	0.717154	0.0470487	0.00502007	0.193197	3.33104e-08	3.33104e-08	1	0	0	1	0	0
AAATTACTT	145	583	9	128.101	1412432003	150.706	1200579774	5247	4.02069	1.13192	4.55108	0.485599	0.0409597	0.00437039	0.240111	2.89994e-08	2.89994e-08	1	0	0	1	0	0
AAATTAG	124	508	7	128.101	1412432003	150.706	1200579774	3556	4.09677	0.967983	3.96561	0.423129	0.0277593	0.0029619	0.190287	1.96535e-08	1.96535e-08	1	0	0	1	0	0
AAATTAT	736	4055	7	128.101	1412432003	150.706	1200579774	28385	5.50951	5.74545	31.6546	3.37753	0.221582	0.0236427	0.255906	1.5688e-07	1.5688e-07	1	0	0	1	0	0
AAATTATATG	4	16	10	128.101	1412432003	150.706	1200579774	160	4	0.0312253	0.124901	0.0133269	0.00124901	0.000133269	0.265418	8.84298e-10	8.84298e-10	1	0	0	1	0	0
AAATTATT	2772	12111	8	128.101	1412432003	150.706	1200579774	96888	4.36905	21.6391	94.5423	10.0876	0.756338	0.080701	0.231924	5.35487e-07	5.35487e-07	1	0	0	1	0	0
AAATTATTAAGTTATT	1139	5572	16	128.101	1412432003	150.706	1200579774	89152	4.89201	8.89139	43.4968	4.64109	0.695949	0.0742575	0.51937	4.92731e-07	4.92731e-07	1	0	0	1	1	0
AAATTC	611	2886	6	128.101	1412432003	150.706	1200579774	17316	4.7234	4.76966	22.529	2.40384	0.135174	0.014423	0.188051	9.57031e-08	9.57031e-08	1	0	0	1	0	0
AAATTCAATTC	658	4005	11	128.101	1412432003	150.706	1200579774	44055	6.08663	5.13656	31.2643	3.33589	0.343907	0.0366948	0.444262	2.43486e-07	2.43486e-07	1	0	0	1	0	0
AAATTCAATTT	4	16	11	128.101	1412432003	150.706	1200579774	176	4	0.0312253	0.124901	0.0133269	0.00137391	0.000146596	0.291959	9.72728e-10	9.72728e-10	1	0	0	1	0	0
AAATTCACTTGAATTCTTAT	32	128	20	128.101	1412432003	150.706	1200579774	2560	4	0.249802	0.999208	0.106615	0.0199842	0.0021323	0.530835	1.41488e-08	1.41488e-08	1	0	0	1	1	0
AAATTCAGCCTC	84	436	12	128.101	1412432003	150.706	1200579774	5232	5.19048	0.655731	3.40355	0.363158	0.0408426	0.00435789	0.413293	2.89165e-08	2.89165e-08	1	0	0	1	0	0
AAATTCCAAGAATTTCAAG	23	95	19	128.101	1412432003	150.706	1200579774	1805	4.13043	0.179545	0.7416	0.0791284	0.0140904	0.00150344	0.520738	9.97598e-09	9.97598e-09	1	0	0	1	1	0
AAATTCT	145	1086	7	128.101	1412432003	150.706	1200579774	7602	7.48966	1.13192	8.47766	0.904563	0.0593436	0.00633194	0.34788	4.20152e-08	4.20152e-08	1	0	0	1	0	0
AAATTG	937	4835	6	128.101	1412432003	150.706	1200579774	29010	5.16009	7.31452	37.7435	4.02722	0.226461	0.0241633	0.205437	1.60334e-07	1.60334e-07	1	0	0	1	0	0
AAATTGAAT	209	1130	9	128.101	1412432003	150.706	1200579774	10170	5.4067	1.63152	8.82114	0.941212	0.0793902	0.00847091	0.322882	5.62082e-08	5.62082e-08	1	0	0	1	0	0
AAATTGATAG	35	140	10	128.101	1412432003	150.706	1200579774	1400	4	0.273221	1.09288	0.11661	0.0109288	0.0011661	0.265418	7.73761e-09	7.73761e-09	1	0	0	1	0	0
AAATTGC	168	730	7	128.101	1412432003	150.706	1200579774	5110	4.34524	1.31146	5.69861	0.60804	0.0398903	0.00425628	0.201828	2.82423e-08	2.82423e-08	1	0	0	1	0	0
AAATTGGTG	8	48	9	128.101	1412432003	150.706	1200579774	432	6	0.0624505	0.374703	0.0399807	0.00337233	0.000359826	0.358314	2.3876e-09	2.3876e-09	1	0	0	1	0	0
AAATTGT	1522	9382	7	128.101	1412432003	150.706	1200579774	65674	6.16426	11.8812	73.2389	7.81456	0.512672	0.0547019	0.286318	3.62971e-07	3.62971e-07	1	0	0	1	0	0
AAATTGTGT	27	108	9	128.101	1412432003	150.706	1200579774	972	4	0.210771	0.843082	0.0899565	0.00758774	0.000809609	0.238876	5.37211e-09	5.37211e-09	1	0	0	1	0	0
AAATTGTGTGT	187	808	11	128.101	1412432003	150.706	1200579774	8888	4.32086	1.45978	6.3075	0.673008	0.0693825	0.00740309	0.315378	4.91227e-08	4.91227e-08	1	0	0	1	0	0
AAATTT	960	3960	6	128.101	1412432003	150.706	1200579774	23760	4.125	7.49406	30.913	3.29841	0.185478	0.0197904	0.164227	1.31318e-07	1.31318e-07	1	0	0	1	0	0
AAATTTACC	4	16	9	128.101	1412432003	150.706	1200579774	144	4	0.0312253	0.124901	0.0133269	0.00112411	0.000119942	0.238876	7.95868e-10	7.95868e-10	1	0	0	1	0	0
AAATTTATG	186	773	9	128.101	1412432003	150.706	1200579774	6957	4.15591	1.45197	6.03428	0.643856	0.0543085	0.0057947	0.248187	3.84504e-08	3.84504e-08	1	0	0	1	0	0
AAATTTC	121	508	7	128.101	1412432003	150.706	1200579774	3556	4.19835	0.944564	3.96561	0.423129	0.0277593	0.0029619	0.195005	1.96535e-08	1.96535e-08	1	0	0	1	0	0
AAC	2633	24732	3	128.101	1412432003	150.706	1200579774	74196	9.39309	20.554	193.066	20.6	0.579197	0.0618001	0.186982	4.10071e-07	4.10071e-07	1	0	0	0	0	0
AACAACAATCTCCTCAC	4	20	17	128.101	1412432003	150.706	1200579774	340	5	0.0312253	0.156126	0.0166586	0.00265415	0.000283197	0.564012	1.87913e-09	1.87913e-09	1	0	0	1	1	0
AACAAGAAG	279	1139	9	128.101	1412432003	150.706	1200579774	10251	4.08244	2.17796	8.89139	0.948708	0.0800225	0.00853837	0.243799	5.66559e-08	5.66559e-08	1	0	0	1	0	0
AACAAGCG	86	552	8	128.101	1412432003	150.706	1200579774	4416	6.4186	0.671343	4.30909	0.459778	0.0344727	0.00367822	0.340722	2.44066e-08	2.44066e-08	1	0	0	1	0	0
AACAAGG	227	1084	7	128.101	1412432003	150.706	1200579774	7588	4.77533	1.77203	8.46205	0.902897	0.0592343	0.00632028	0.221805	4.19378e-08	4.19378e-08	1	0	0	1	0	0
AACAAGT	86	821	7	128.101	1412432003	150.706	1200579774	5747	9.54651	0.671343	6.40899	0.683836	0.0448629	0.00478685	0.443417	3.17629e-08	3.17629e-08	1	0	0	1	0	0
AACAAT	1301	9925	6	128.101	1412432003	150.706	1200579774	59550	7.62875	10.156	77.4777	8.26684	0.464866	0.049601	0.30372	3.29125e-07	3.29125e-07	1	0	0	1	0	0
AACAATC	735	4684	7	128.101	1412432003	150.706	1200579774	32788	6.37279	5.73764	36.5648	3.90145	0.255953	0.0273101	0.296004	1.81215e-07	1.81215e-07	1	0	0	1	0	0
AACAATT	89	356	7	128.101	1412432003	150.706	1200579774	2492	4	0.694762	2.77905	0.296523	0.0194533	0.00207566	0.185792	1.37729e-08	1.37729e-08	1	0	0	1	0	0
AACAC	361	3531	5	128.101	1412432003	150.706	1200579774	17655	9.78116	2.81808	27.5641	2.94108	0.137821	0.0147054	0.324512	9.75767e-08	9.75767e-08	1	0	0	1	0	0
AACACATACG	20	91	10	128.101	1412432003	150.706	1200579774	910	4.55	0.156126	0.710375	0.0757967	0.00710375	0.000757967	0.301912	5.02944e-09	5.02944e-09	1	0	0	1	0	0
AACACCT	58	270	7	128.101	1412432003	150.706	1200579774	1890	4.65517	0.452766	2.10771	0.224891	0.0147539	0.00157424	0.216224	1.04458e-08	1.04458e-08	1	0	0	1	0	0
AACACG	4	16	6	128.101	1412432003	150.706	1200579774	96	4	0.0312253	0.124901	0.0133269	0.000749406	7.99614e-05	0.159251	5.30579e-10	5.30579e-10	1	0	0	1	0	0
AACACT	166	748	6	128.101	1412432003	150.706	1200579774	4488	4.50602	1.29585	5.83912	0.623032	0.0350347	0.00373819	0.179397	2.48046e-08	2.48046e-08	1	0	0	1	0	0
AACACTC	272	2701	7	128.101	1412432003	150.706	1200579774	18907	9.93015	2.12332	21.0849	2.24975	0.147594	0.0157482	0.461236	1.04496e-07	1.04496e-07	1	0	0	1	0	0
AACACTCT	209	978	8	128.101	1412432003	150.706	1200579774	7824	4.67943	1.63152	7.63458	0.814606	0.0610766	0.00651685	0.2484	4.32422e-08	4.32422e-08	1	0	0	1	0	0
AACACTT	40	175	7	128.101	1412432003	150.706	1200579774	1225	4.375	0.312253	1.36611	0.145763	0.00956274	0.00102034	0.20321	6.7704e-09	6.7704e-09	1	0	0	1	0	0
AACAG	251	2703	5	128.101	1412432003	150.706	1200579774	13515	10.7689	1.95939	21.1005	2.25141	0.105502	0.0112571	0.357283	7.46955e-08	7.46955e-08	1	0	0	1	0	0
AACAGAC	114	668	7	128.101	1412432003	150.706	1200579774	4676	5.85965	0.88992	5.21462	0.556398	0.0365023	0.00389478	0.272169	2.58436e-08	2.58436e-08	1	0	0	1	0	0
AACAGAGGAG	48	220	10	128.101	1412432003	150.706	1200579774	2200	4.58333	0.374703	1.71739	0.183245	0.0171739	0.00183245	0.304124	1.21591e-08	1.21591e-08	1	0	0	1	0	0
AACAGAT	95	1133	7	128.101	1412432003	150.706	1200579774	7931	11.9263	0.7416	8.84456	0.943711	0.0619119	0.00660598	0.553954	4.38335e-08	4.38335e-08	1	0	0	1	1	0
AACAGC	18	72	6	128.101	1412432003	150.706	1200579774	432	4	0.140514	0.562055	0.059971	0.00337233	0.000359826	0.159251	2.3876e-09	2.3876e-09	1	0	0	1	0	0
AACAGG	105	512	6	128.101	1412432003	150.706	1200579774	3072	4.87619	0.819663	3.99683	0.426461	0.023981	0.00255876	0.194134	1.69785e-08	1.69785e-08	1	0	0	1	0	0
AACAGGAG	4	20	8	128.101	1412432003	150.706	1200579774	160	5	0.0312253	0.156126	0.0166586	0.00124901	0.000133269	0.265418	8.84298e-10	8.84298e-10	1	0	0	1	0	0
AACAGGT	39	156	7	128.101	1412432003	150.706	1200579774	1092	4	0.304446	1.21779	0.129937	0.0085245	0.000909561	0.185792	6.03533e-09	6.03533e-09	1	0	0	1	0	0
AACAGT	254	1587	6	128.101	1412432003	150.706	1200579774	9522	6.24803	1.9828	12.3886	1.32186	0.0743317	0.00793117	0.248751	5.26268e-08	5.26268e-08	1	0	0	1	0	0
AACAGTAATGTTACAGTTATGT	55	264	22	128.101	1412432003	150.706	1200579774	5808	4.8	0.429347	2.06087	0.219894	0.0453391	0.00483766	0.700702	3.21e-08	3.21e-08	1	0	0	1	1	0
AACAGTATC	164	723	9	128.101	1412432003	150.706	1200579774	6507	4.40854	1.28024	5.64397	0.602209	0.0507957	0.00541988	0.263273	3.59633e-08	3.59633e-08	1	0	0	1	0	0
AACAGTC	3	12	7	128.101	1412432003	150.706	1200579774	84	4	0.0234189	0.0936758	0.00999517	0.000655731	6.99662e-05	0.185792	4.64256e-10	4.64256e-10	1	0	0	1	0	0
AACAT	1170	8306	5	128.101	1412432003	150.706	1200579774	41530	7.09915	9.13339	64.8393	6.91832	0.324196	0.0345916	0.23553	2.29531e-07	2.29531e-07	1	0	0	1	0	0
AACATAACCT	78	338	10	128.101	1412432003	150.706	1200579774	3380	4.33333	0.608893	2.63853	0.281531	0.0263853	0.00281531	0.287536	1.86808e-08	1.86808e-08	1	0	0	1	0	0
AACATAATAG	224	1049	10	128.101	1412432003	150.706	1200579774	10490	4.68304	1.74861	8.18883	0.873745	0.0818883	0.00873745	0.31074	5.79768e-08	5.79768e-08	1	0	0	1	0	0
AACATAG	44	180	7	128.101	1412432003	150.706	1200579774	1260	4.09091	0.343478	1.40514	0.149928	0.00983596	0.00104949	0.190015	6.96385e-09	6.96385e-09	1	0	0	1	0	0
AACATAGAGGGGTGGT	4	24	16	128.101	1412432003	150.706	1200579774	384	6	0.0312253	0.187352	0.0199903	0.00299763	0.000319845	0.637002	2.12231e-09	2.12231e-09	1	0	0	1	1	0
AACATAGAT	21127	124670	9	128.101	1412432003	150.706	1200579774	1122030	5.90098	164.924	973.213	103.841	8.75892	0.934573	0.3524	6.2013e-06	6.2013e-06	1	1	0	1	0	0
AACATAT	2210	14290	7	128.101	1412432003	150.706	1200579774	100030	6.46606	17.252	111.552	11.9026	0.780866	0.0833181	0.300336	5.52852e-07	5.52852e-07	1	0	0	1	0	0
AACATC	207	888	6	128.101	1412432003	150.706	1200579774	5328	4.28986	1.61591	6.93201	0.739643	0.041592	0.00443786	0.17079	2.94471e-08	2.94471e-08	1	0	0	1	0	0
AACATGGAT	144	764	9	128.101	1412432003	150.706	1200579774	6876	5.30556	1.12411	5.96403	0.636359	0.0536762	0.00572723	0.316842	3.80027e-08	3.80027e-08	1	0	0	1	0	0
AACATGT	83	332	7	128.101	1412432003	150.706	1200579774	2324	4	0.647924	2.5917	0.276533	0.0181419	0.00193573	0.185792	1.28444e-08	1.28444e-08	1	0	0	1	0	0
AACATGTACATG	142	589	12	128.101	1412432003	150.706	1200579774	7068	4.14789	1.1085	4.59792	0.490596	0.055175	0.00588716	0.330277	3.90639e-08	3.90639e-08	1	0	0	1	0	0
AACATT	1137	7656	6	128.101	1412432003	150.706	1200579774	45936	6.73351	8.87578	59.7652	6.37692	0.358591	0.0382615	0.268079	2.53882e-07	2.53882e-07	1	0	0	1	0	0
AACATTC	48	192	7	128.101	1412432003	150.706	1200579774	1344	4	0.374703	1.49881	0.159923	0.0104917	0.00111946	0.185792	7.4281e-09	7.4281e-09	1	0	0	1	0	0
AACATTCTT	84	361	9	128.101	1412432003	150.706	1200579774	3249	4.29762	0.655731	2.81808	0.300688	0.0253627	0.00270619	0.256649	1.79568e-08	1.79568e-08	1	0	0	1	0	0
AACATTG	160	1056	7	128.101	1412432003	150.706	1200579774	7392	6.6	1.24901	8.24347	0.879575	0.0577043	0.00615703	0.306557	4.08546e-08	4.08546e-08	1	0	0	1	0	0
AACC	273	1936	4	128.101	1412432003	150.706	1200579774	7744	7.09158	2.13112	15.113	1.61255	0.0604521	0.00645022	0.188223	4.28e-08	4.28e-08	1	0	0	0	0	0
AACCAAGCTTCTAG	83	332	14	128.101	1412432003	150.706	1200579774	4648	4	0.647924	2.5917	0.276533	0.0362838	0.00387146	0.371585	2.56889e-08	2.56889e-08	1	0	0	1	0	0
AACCAAGGCT	68	375	10	128.101	1412432003	150.706	1200579774	3750	5.51471	0.530829	2.92737	0.312349	0.0292737	0.00312349	0.365925	2.07257e-08	2.07257e-08	1	0	0	1	0	0
AACCAAT	15	60	7	128.101	1412432003	150.706	1200579774	420	4	0.117095	0.468379	0.0499759	0.00327865	0.000349831	0.185792	2.32128e-09	2.32128e-09	1	0	0	1	0	0
AACCAC	374	1868	6	128.101	1412432003	150.706	1200579774	11208	4.99465	2.91956	14.5822	1.55591	0.0874932	0.00933549	0.19885	6.19451e-08	6.19451e-08	1	0	0	1	0	0
AACCACTT	64	317	8	128.101	1412432003	150.706	1200579774	2536	4.95312	0.499604	2.4746	0.264039	0.0197968	0.00211231	0.262929	1.40161e-08	1.40161e-08	1	0	0	1	0	0
AACCAG	114	456	6	128.101	1412432003	150.706	1200579774	2736	4	0.88992	3.55968	0.379816	0.0213581	0.0022789	0.159251	1.51215e-08	1.51215e-08	1	0	0	1	0	0
AACCAT	135347	1065749	6	128.101	1412432003	150.706	1200579774	6394494	7.8742	1056.56	8319.57	887.695	49.9174	5.32617	0.313492	3.53415e-05	3.53415e-05	1	1	1	1	0	0
AACCATAGTTCGT	139	579	13	128.101	1412432003	150.706	1200579774	7527	4.16547	1.08508	4.51986	0.482267	0.0587581	0.00626947	0.359316	4.16007e-08	4.16007e-08	1	0	0	1	0	0
AACCATC	288	1806	7	128.101	1412432003	150.706	1200579774	12642	6.27083	2.24822	14.0982	1.50427	0.0986874	0.0105299	0.291268	6.98706e-08	6.98706e-08	1	0	0	1	0	0
AACCATG	38	152	7	128.101	1412432003	150.706	1200579774	1064	4	0.29664	1.18656	0.126605	0.00830592	0.000886238	0.185792	5.88058e-09	5.88058e-09	1	0	0	1	0	0
AACCC	25	141	5	128.101	1412432003	150.706	1200579774	705	5.64	0.195158	1.10069	0.117443	0.00550345	0.000587216	0.187119	3.89644e-09	3.89644e-09	1	0	0	1	0	0
AACCCACGCGAACGCT	85	355	16	128.101	1412432003	150.706	1200579774	5680	4.17647	0.663537	2.77124	0.29569	0.0443399	0.00473105	0.443403	3.13926e-08	3.13926e-08	1	0	0	1	0	0
AACCCAG	23	92	7	128.101	1412432003	150.706	1200579774	644	4	0.179545	0.718181	0.0766296	0.00502727	0.000536408	0.185792	3.5593e-09	3.5593e-09	1	0	0	1	0	0
AACCCC	32	128	6	128.101	1412432003	150.706	1200579774	768	4	0.249802	0.999208	0.106615	0.00599525	0.000639691	0.159251	4.24463e-09	4.24463e-09	1	0	0	1	0	0
AACCCCG	22	91	7	128.101	1412432003	150.706	1200579774	637	4.13636	0.171739	0.710375	0.0757967	0.00497262	0.000530577	0.192126	3.52061e-09	3.52061e-09	1	0	0	1	0	0
AACCCCT	4	16	7	128.101	1412432003	150.706	1200579774	112	4	0.0312253	0.124901	0.0133269	0.000874307	9.32883e-05	0.185792	6.19008e-10	6.19008e-10	1	0	0	1	0	0
AACCCT	124	758	6	128.101	1412432003	150.706	1200579774	4548	6.1129	0.967983	5.91719	0.631362	0.0355031	0.00378817	0.243371	2.51362e-08	2.51362e-08	1	0	0	1	0	0
AACCCTT	57	505	7	128.101	1412432003	150.706	1200579774	3535	8.85965	0.44496	3.94219	0.42063	0.0275953	0.00294441	0.411514	1.95375e-08	1.95375e-08	1	0	0	1	0	0
AACCGAAGGGT	133	713	11	128.101	1412432003	150.706	1200579774	7843	5.3609	1.03824	5.5659	0.59388	0.0612249	0.00653268	0.391291	4.33472e-08	4.33472e-08	1	0	0	1	0	0
AACCGAG	72	376	7	128.101	1412432003	150.706	1200579774	2632	5.22222	0.562055	2.93517	0.313182	0.0205462	0.00219227	0.242562	1.45467e-08	1.45467e-08	1	0	0	1	0	0
AACCGT	49	219	6	128.101	1412432003	150.706	1200579774	1314	4.46939	0.382509	1.70958	0.182412	0.0102575	0.00109447	0.177938	7.2623e-09	7.2623e-09	1	0	0	1	0	0
AACCGTGGG	4	16	9	128.101	1412432003	150.706	1200579774	144	4	0.0312253	0.124901	0.0133269	0.00112411	0.000119942	0.238876	7.95868e-10	7.95868e-10	1	0	0	1	0	0
AACCT	541	4069	5	128.101	1412432003	150.706	1200579774	20345	7.52126	4.22322	31.7639	3.3892	0.158819	0.016946	0.249534	1.12444e-07	1.12444e-07	1	0	0	1	0	0
AACCTAACT	11	44	9	128.101	1412432003	150.706	1200579774	396	4	0.0858695	0.343478	0.036649	0.0030913	0.000329841	0.238876	2.18864e-09	2.18864e-09	1	0	0	1	0	0
AACCTAC	21	84	7	128.101	1412432003	150.706	1200579774	588	4	0.163933	0.655731	0.0699662	0.00459011	0.000489763	0.185792	3.24979e-09	3.24979e-09	1	0	0	1	0	0
AACCTATT	42	200	8	128.101	1412432003	150.706	1200579774	1600	4.7619	0.327865	1.56126	0.166586	0.0124901	0.00133269	0.252779	8.84298e-09	8.84298e-09	1	0	0	1	0	0
AACCTC	325	2104	6	128.101	1412432003	150.706	1200579774	12624	6.47385	2.53705	16.4245	1.75249	0.0985469	0.0105149	0.257741	6.97711e-08	6.97711e-08	1	0	0	1	0	0
AACCTCT	163	1574	7	128.101	1412432003	150.706	1200579774	11018	9.65644	1.27243	12.2871	1.31103	0.08601	0.00917723	0.448523	6.0895e-08	6.0895e-08	1	0	0	1	0	0
AACCTG	62	300	6	128.101	1412432003	150.706	1200579774	1800	4.83871	0.483992	2.34189	0.249879	0.0140514	0.00149928	0.192642	9.94835e-09	9.94835e-09	1	0	0	1	0	0
AACCTT	112	544	6	128.101	1412432003	150.706	1200579774	3264	4.85714	0.874307	4.24664	0.453114	0.0254798	0.00271869	0.193376	1.80397e-08	1.80397e-08	1	0	0	1	0	0
AACG	57	342	4	128.101	1412432003	150.706	1200579774	1368	6	0.44496	2.66976	0.284862	0.010679	0.00113945	0.159251	7.56075e-09	7.56075e-09	1	0	0	0	0	0
AACGAAG	52	415	7	128.101	1412432003	150.706	1200579774	2905	7.98077	0.405928	3.23962	0.345666	0.0226773	0.00241966	0.370691	1.60555e-08	1.60555e-08	1	0	0	1	0	0
AACGAAT	36	144	7	128.101	1412432003	150.706	1200579774	1008	4	0.281027	1.12411	0.119942	0.00786877	0.000839594	0.185792	5.57108e-09	5.57108e-09	1	0	0	1	0	0
AACGAATTC	178	1161	9	128.101	1412432003	150.706	1200579774	10449	6.52247	1.38952	9.06313	0.967033	0.0815682	0.0087033	0.389515	5.77502e-08	5.77502e-08	1	0	0	1	0	0
AACGAC	2227	17123	6	128.101	1412432003	150.706	1200579774	102738	7.68882	17.3847	133.668	14.2623	0.802005	0.0855737	0.306112	5.67819e-07	5.67819e-07	1	0	0	1	0	0
AACGACCG	63	329	8	128.101	1412432003	150.706	1200579774	2632	5.22222	0.491798	2.56828	0.274034	0.0205462	0.00219227	0.277214	1.45467e-08	1.45467e-08	1	0	0	1	0	0
AACGACGCGTG	26	118	11	128.101	1412432003	150.706	1200579774	1298	4.53846	0.202964	0.921145	0.0982858	0.0101326	0.00108114	0.331261	7.17387e-09	7.17387e-09	1	0	0	1	0	0
AACGAG	164	1064	6	128.101	1412432003	150.706	1200579774	6384	6.4878	1.28024	8.30592	0.886238	0.0498355	0.00531743	0.258297	3.52835e-08	3.52835e-08	1	0	0	1	0	0
AACGAGG	16	160	7	128.101	1412432003	150.706	1200579774	1120	10	0.124901	1.24901	0.133269	0.00874307	0.000932883	0.464481	6.19008e-09	6.19008e-09	1	0	0	1	0	0
AACGAT	7	28	6	128.101	1412432003	150.706	1200579774	168	4	0.0546442	0.218577	0.0233221	0.00131146	0.000139932	0.159251	9.28513e-10	9.28513e-10	1	0	0	1	0	0
AACGATG	12	180	7	128.101	1412432003	150.706	1200579774	1260	15	0.0936758	1.40514	0.149928	0.00983596	0.00104949	0.696721	6.96385e-09	6.96385e-09	1	0	0	1	1	0
AACGATT	24	96	7	128.101	1412432003	150.706	1200579774	672	4	0.187352	0.749406	0.0799614	0.00524584	0.00055973	0.185792	3.71405e-09	3.71405e-09	1	0	0	1	0	0
AACGC	141	797	5	128.101	1412432003	150.706	1200579774	3985	5.65248	1.10069	6.22163	0.663846	0.0311082	0.00331923	0.187533	2.20245e-08	2.20245e-08	1	0	0	1	0	0
AACGCAC	8	32	7	128.101	1412432003	150.706	1200579774	224	4	0.0624505	0.249802	0.0266538	0.00174861	0.000186577	0.185792	1.23802e-09	1.23802e-09	1	0	0	1	0	0
AACGCAT	84	406	7	128.101	1412432003	150.706	1200579774	2842	4.83333	0.655731	3.16936	0.33817	0.0221855	0.00236719	0.224499	1.57073e-08	1.57073e-08	1	0	0	1	0	0
AACGCC	4	16	6	128.101	1412432003	150.706	1200579774	96	4	0.0312253	0.124901	0.0133269	0.000749406	7.99614e-05	0.159251	5.30579e-10	5.30579e-10	1	0	0	1	0	0
AACGCTC	59	236	7	128.101	1412432003	150.706	1200579774	1652	4	0.460573	1.84229	0.196572	0.012896	0.001376	0.185792	9.13037e-09	9.13037e-09	1	0	0	1	0	0
AACGG	3	18	5	128.101	1412432003	150.706	1200579774	90	6	0.0234189	0.140514	0.0149928	0.000702568	7.49638e-05	0.199063	4.97418e-10	4.97418e-10	1	0	0	1	0	0
AACGGAG	7	28	7	128.101	1412432003	150.706	1200579774	196	4	0.0546442	0.218577	0.0233221	0.00153004	0.000163254	0.185792	1.08326e-09	1.08326e-09	1	0	0	1	0	0
AACGGG	190	760	6	128.101	1412432003	150.706	1200579774	4560	4	1.4832	5.9328	0.633027	0.0355968	0.00379816	0.159251	2.52025e-08	2.52025e-08	1	0	0	1	0	0
AACGGT	1052	6940	6	128.101	1412432003	150.706	1200579774	41640	6.59696	8.21224	54.1758	5.78054	0.325055	0.0346832	0.262642	2.30138e-07	2.30138e-07	1	0	0	1	0	0
AACGGTAACGGTATAGGT	10	44	18	128.101	1412432003	150.706	1200579774	792	4.4	0.0780632	0.343478	0.036649	0.0061826	0.000659681	0.525527	4.37727e-09	4.37727e-09	1	0	0	1	1	0
AACGTCAGGG	101	473	10	128.101	1412432003	150.706	1200579774	4730	4.68317	0.788438	3.69239	0.393976	0.0369239	0.00393976	0.310749	2.61421e-08	2.61421e-08	1	0	0	1	0	0
AACGTCC	92	624	7	128.101	1412432003	150.706	1200579774	4368	6.78261	0.718181	4.87114	0.519749	0.034098	0.00363824	0.315039	2.41413e-08	2.41413e-08	1	0	0	1	0	0
AACGTG	157	870	6	128.101	1412432003	150.706	1200579774	5220	5.5414	1.22559	6.79149	0.72465	0.040749	0.0043479	0.220618	2.88502e-08	2.88502e-08	1	0	0	1	0	0
AACT	2423	15334	4	128.101	1412432003	150.706	1200579774	61336	6.32852	18.9147	119.702	12.7722	0.478808	0.0510887	0.16797	3.38996e-07	3.38996e-07	1	0	0	0	0	0
AACTAAT	485	2978	7	128.101	1412432003	150.706	1200579774	20846	6.14021	3.78606	23.2472	2.48047	0.16273	0.0173633	0.285201	1.15213e-07	1.15213e-07	1	0	0	1	0	0
AACTAATAATGT	8	32	12	128.101	1412432003	150.706	1200579774	384	4	0.0624505	0.249802	0.0266538	0.00299763	0.000319845	0.318501	2.12231e-09	2.12231e-09	1	0	0	1	0	0
AACTAG	233	1234	6	128.101	1412432003	150.706	1200579774	7404	5.29614	1.81887	9.63299	1.02784	0.057798	0.00616702	0.210853	4.09209e-08	4.09209e-08	1	0	0	1	0	0
AACTAGAAGTAG	98	537	12	128.101	1412432003	150.706	1200579774	6444	5.47959	0.765019	4.19199	0.447284	0.0503039	0.00536741	0.436314	3.56151e-08	3.56151e-08	1	0	0	1	0	0
AACTAGC	13	52	7	128.101	1412432003	150.706	1200579774	364	4	0.101482	0.405928	0.0433124	0.0028415	0.000303187	0.185792	2.01178e-09	2.01178e-09	1	0	0	1	0	0
AACTAGG	11	44	7	128.101	1412432003	150.706	1200579774	308	4	0.0858695	0.343478	0.036649	0.00240435	0.000256543	0.185792	1.70227e-09	1.70227e-09	1	0	0	1	0	0
AACTAGGGATACGAGTAGGG	4	16	20	128.101	1412432003	150.706	1200579774	320	4	0.0312253	0.124901	0.0133269	0.00249802	0.000266538	0.530835	1.7686e-09	1.7686e-09	1	0	0	1	1	0
AACTAGT	19	76	7	128.101	1412432003	150.706	1200579774	532	4	0.14832	0.59328	0.0633027	0.00415296	0.000443119	0.185792	2.94029e-09	2.94029e-09	1	0	0	1	0	0
AACTAT	439	1866	6	128.101	1412432003	150.706	1200579774	11196	4.25057	3.42697	14.5666	1.55425	0.0873995	0.00932549	0.169226	6.18787e-08	6.18787e-08	1	0	0	1	0	0
AACTATATAT	100	493	10	128.101	1412432003	150.706	1200579774	4930	4.93	0.780632	3.84851	0.410635	0.0384851	0.00410635	0.327127	2.72474e-08	2.72474e-08	1	0	0	1	0	0
AACTATC	269	1973	7	128.101	1412432003	150.706	1200579774	13811	7.33457	2.0999	15.4019	1.64337	0.107813	0.0115036	0.340677	7.63315e-08	7.63315e-08	1	0	0	1	0	0
AACTATT	312	2555	7	128.101	1412432003	150.706	1200579774	17885	8.1891	2.43557	19.9451	2.12814	0.139616	0.014897	0.380368	9.88479e-08	9.88479e-08	1	0	0	1	0	0
AACTATTCAGG	85	364	11	128.101	1412432003	150.706	1200579774	4004	4.28235	0.663537	2.8415	0.303187	0.0312565	0.00333506	0.312568	2.21296e-08	2.21296e-08	1	0	0	1	0	0
AACTC	11	55	5	128.101	1412432003	150.706	1200579774	275	5	0.0858695	0.429347	0.0458112	0.00214674	0.000229056	0.165886	1.51989e-09	1.51989e-09	1	0	0	1	0	0
AACTCAC	8753	59753	7	128.101	1412432003	150.706	1200579774	418271	6.82657	68.3287	466.451	49.7701	3.26516	0.348391	0.317081	2.31173e-06	2.31173e-06	1	0	0	1	0	0
AACTCACC	53	237	8	128.101	1412432003	150.706	1200579774	1896	4.4717	0.413735	1.8501	0.197405	0.0148008	0.00157924	0.237373	1.04789e-08	1.04789e-08	1	0	0	1	0	0
AACTCAT	1868	13768	7	128.101	1412432003	150.706	1200579774	96376	7.37045	14.5822	107.477	11.4678	0.752341	0.0802745	0.342343	5.32657e-07	5.32657e-07	1	0	0	1	0	0
AACTCC	229	1718	6	128.101	1412432003	150.706	1200579774	10308	7.50218	1.78765	13.4113	1.43098	0.0804675	0.00858585	0.298682	5.69709e-08	5.69709e-08	1	0	0	1	0	0
AACTCCC	332	2282	7	128.101	1412432003	150.706	1200579774	15974	6.87349	2.5917	17.814	1.90075	0.124698	0.0133052	0.31926	8.82861e-08	8.82861e-08	1	0	0	1	0	0
AACTCCT	3191	23934	7	128.101	1412432003	150.706	1200579774	167538	7.50047	24.91	186.836	19.9354	1.30785	0.139548	0.348382	9.25959e-07	9.25959e-07	1	0	0	1	0	0
AACTCCTAACTCTC	7	28	14	128.101	1412432003	150.706	1200579774	392	4	0.0546442	0.218577	0.0233221	0.00306008	0.000326509	0.371585	2.16653e-09	2.16653e-09	1	0	0	1	0	0
AACTCCTCTACTCTCC	13	89	16	128.101	1412432003	150.706	1200579774	1424	6.84615	0.101482	0.694762	0.0741309	0.0111162	0.00118609	0.726836	7.87025e-09	7.87025e-09	1	0	0	1	1	0
AACTCGAT	89	591	8	128.101	1412432003	150.706	1200579774	4728	6.64045	0.694762	4.61353	0.492262	0.0369083	0.0039381	0.352498	2.6131e-08	2.6131e-08	1	0	0	1	0	0
AACTCGC	66	581	7	128.101	1412432003	150.706	1200579774	4067	8.80303	0.515217	4.53547	0.483933	0.0317483	0.00338753	0.408884	2.24777e-08	2.24777e-08	1	0	0	1	0	0
AACTCGT	146	780	7	128.101	1412432003	150.706	1200579774	5460	5.34247	1.13972	6.08893	0.649686	0.0426225	0.0045478	0.248147	3.01767e-08	3.01767e-08	1	0	0	1	0	0
AACTCT	638	6114	6	128.101	1412432003	150.706	1200579774	36684	9.58307	4.98043	47.7278	5.09254	0.286367	0.0305552	0.381527	2.02747e-07	2.02747e-07	1	0	0	1	0	0
AACTCTC	448	4044	7	128.101	1412432003	150.706	1200579774	28308	9.02679	3.49723	31.5687	3.36837	0.220981	0.0235786	0.419277	1.56454e-07	1.56454e-07	1	0	0	1	0	0
AACTCTCCTC	15	63	10	128.101	1412432003	150.706	1200579774	630	4.2	0.117095	0.491798	0.0524746	0.00491798	0.000524746	0.278688	3.48192e-09	3.48192e-09	1	0	0	1	0	0
AACTCTG	104	675	7	128.101	1412432003	150.706	1200579774	4725	6.49038	0.811857	5.26926	0.562228	0.0368848	0.0039356	0.301466	2.61144e-08	2.61144e-08	1	0	0	1	0	0
AACTCTT	592	6470	7	128.101	1412432003	150.706	1200579774	45290	10.9291	4.62134	50.5069	5.38906	0.353548	0.0377234	0.507633	2.50312e-07	2.50312e-07	1	0	0	1	1	0
AACTG	396	2696	5	128.101	1412432003	150.706	1200579774	13480	6.80808	3.0913	21.0458	2.24558	0.105229	0.0112279	0.225873	7.45021e-08	7.45021e-08	1	0	0	1	0	0
AACTGAATAG	14	56	10	128.101	1412432003	150.706	1200579774	560	4	0.109288	0.437154	0.0466441	0.00437154	0.000466441	0.265418	3.09504e-09	3.09504e-09	1	0	0	1	0	0
AACTGACGAT	4	16	10	128.101	1412432003	150.706	1200579774	160	4	0.0312253	0.124901	0.0133269	0.00124901	0.000133269	0.265418	8.84298e-10	8.84298e-10	1	0	0	1	0	0
AACTGAT	16	112	7	128.101	1412432003	150.706	1200579774	784	7	0.124901	0.874307	0.0932883	0.00612015	0.000653018	0.325136	4.33306e-09	4.33306e-09	1	0	0	1	0	0
AACTGC	119	476	6	128.101	1412432003	150.706	1200579774	2856	4	0.928952	3.71581	0.396475	0.0222948	0.00237885	0.159251	1.57847e-08	1.57847e-08	1	0	0	1	0	0
AACTGG	382	1594	6	128.101	1412432003	150.706	1200579774	9564	4.17277	2.98201	12.4433	1.32769	0.0746596	0.00796615	0.166129	5.28589e-08	5.28589e-08	1	0	0	1	0	0
AACTGGAGC	124	519	9	128.101	1412432003	150.706	1200579774	4671	4.18548	0.967983	4.05148	0.432291	0.0364633	0.00389062	0.249953	2.5816e-08	2.5816e-08	1	0	0	1	0	0
AACTGGT	282	1158	7	128.101	1412432003	150.706	1200579774	8106	4.10638	2.20138	9.03971	0.964534	0.063278	0.00675174	0.190734	4.48007e-08	4.48007e-08	1	0	0	1	0	0
AACTGT	165	660	6	128.101	1412432003	150.706	1200579774	3960	4	1.28804	5.15217	0.549734	0.030913	0.00329841	0.159251	2.18864e-08	2.18864e-08	1	0	0	1	0	0
AACTGTC	96	593	7	128.101	1412432003	150.706	1200579774	4151	6.17708	0.749406	4.62915	0.493928	0.032404	0.0034575	0.286914	2.2942e-08	2.2942e-08	1	0	0	1	0	0
AACTT	488	2720	5	128.101	1412432003	150.706	1200579774	13600	5.57377	3.80948	21.2332	2.26557	0.106166	0.0113279	0.184922	7.51653e-08	7.51653e-08	1	0	0	1	0	0
AACTTAT	560	4018	7	128.101	1412432003	150.706	1200579774	28126	7.175	4.37154	31.3658	3.34672	0.21956	0.023427	0.333265	1.55448e-07	1.55448e-07	1	0	0	1	0	0
AACTTATGTAT	53	237	11	128.101	1412432003	150.706	1200579774	2607	4.4717	0.413735	1.8501	0.197405	0.0203511	0.00217145	0.326388	1.44085e-08	1.44085e-08	1	0	0	1	0	0
AACTTC	166	1213	6	128.101	1412432003	150.706	1200579774	7278	7.30723	1.29585	9.46906	1.01035	0.0568144	0.00606207	0.29092	4.02245e-08	4.02245e-08	1	0	0	1	0	0
AACTTCC	18	72	7	128.101	1412432003	150.706	1200579774	504	4	0.140514	0.562055	0.059971	0.00393438	0.000419797	0.185792	2.78554e-09	2.78554e-09	1	0	0	1	0	0
AACTTCT	124	1179	7	128.101	1412432003	150.706	1200579774	8253	9.50806	0.967983	9.20365	0.982026	0.0644255	0.00687418	0.441631	4.56132e-08	4.56132e-08	1	0	0	1	0	0
AACTTG	97	388	6	128.101	1412432003	150.706	1200579774	2328	4	0.757213	3.02885	0.323177	0.0181731	0.00193906	0.159251	1.28665e-08	1.28665e-08	1	0	0	1	0	0
AACTTGC	10	40	7	128.101	1412432003	150.706	1200579774	280	4	0.0780632	0.312253	0.0333172	0.00218577	0.000233221	0.185792	1.54752e-09	1.54752e-09	1	0	0	1	0	0
AACTTGT	102	446	7	128.101	1412432003	150.706	1200579774	3122	4.37255	0.796244	3.48162	0.371487	0.0243713	0.00260041	0.203096	1.72549e-08	1.72549e-08	1	0	0	1	0	0
AAG	24889	268396	3	128.101	1412432003	150.706	1200579774	805188	10.7837	194.291	2095.18	223.555	6.28555	0.670666	0.214664	4.45016e-06	4.45016e-06	1	1	0	0	0	0
AAGAAGAAGAG	104	513	11	128.101	1412432003	150.706	1200579774	5643	4.93269	0.811857	4.00464	0.427294	0.044051	0.00470023	0.360036	3.11881e-08	3.11881e-08	1	0	0	1	0	0
AAGAAGAG	2445	13932	8	128.101	1412432003	150.706	1200579774	111456	5.69816	19.0864	108.758	11.6044	0.870061	0.0928351	0.302478	6.16002e-07	6.16002e-07	1	0	0	1	0	0
AAGAAGATAGAGG	4	20	13	128.101	1412432003	150.706	1200579774	260	5	0.0312253	0.156126	0.0166586	0.00202964	0.000216562	0.431303	1.43698e-09	1.43698e-09	1	0	0	1	0	0
AAGAAGG	422	3709	7	128.101	1412432003	150.706	1200579774	25963	8.7891	3.29427	28.9536	3.08934	0.202675	0.0216254	0.408237	1.43494e-07	1.43494e-07	1	0	0	1	0	0
AAGAAGGG	78	355	8	128.101	1412432003	150.706	1200579774	2840	4.55128	0.608893	2.77124	0.29569	0.0221699	0.00236552	0.241598	1.56963e-08	1.56963e-08	1	0	0	1	0	0
AAGAAGT	100	430	7	128.101	1412432003	150.706	1200579774	3010	4.3	0.780632	3.35672	0.35816	0.023497	0.00250712	0.199727	1.66359e-08	1.66359e-08	1	0	0	1	0	0
AAGAAGTAG	356	1873	9	128.101	1412432003	150.706	1200579774	16857	5.26124	2.77905	14.6212	1.56008	0.131591	0.0140407	0.314195	9.31663e-08	9.31663e-08	1	0	0	1	0	0
AAGAAGTC	51	255	8	128.101	1412432003	150.706	1200579774	2040	5	0.398122	1.99061	0.212397	0.0159249	0.00169918	0.265418	1.12748e-08	1.12748e-08	1	0	0	1	0	0
AAGAAGTGAGCG	130	838	12	128.101	1412432003	150.706	1200579774	10056	6.44615	1.01482	6.54169	0.697996	0.0785003	0.00837595	0.513277	5.55781e-08	5.55781e-08	1	0	0	1	1	0
AAGAAT	293	1188	6	128.101	1412432003	150.706	1200579774	7128	4.05461	2.28725	9.2739	0.989522	0.0556434	0.00593713	0.161425	3.93955e-08	3.93955e-08	1	0	0	1	0	0
AAGAATC	23	92	7	128.101	1412432003	150.706	1200579774	644	4	0.179545	0.718181	0.0766296	0.00502727	0.000536408	0.185792	3.5593e-09	3.5593e-09	1	0	0	1	0	0
AAGAATG	837	9298	7	128.101	1412432003	150.706	1200579774	65086	11.1087	6.53389	72.5831	7.74459	0.508082	0.0542121	0.515979	3.59721e-07	3.59721e-07	1	0	0	1	1	0
AAGAATGAAT	121	957	10	128.101	1412432003	150.706	1200579774	9570	7.90909	0.944564	7.47064	0.797115	0.0747064	0.00797115	0.524803	5.28921e-08	5.28921e-08	1	0	0	1	1	0
AAGAATT	163	988	7	128.101	1412432003	150.706	1200579774	6916	6.06135	1.27243	7.71264	0.822936	0.0539885	0.00576055	0.281538	3.82238e-08	3.82238e-08	1	0	0	1	0	0
AAGAATTAGAATT	341	1766	13	128.101	1412432003	150.706	1200579774	22958	5.17889	2.66195	13.786	1.47096	0.179217	0.0191224	0.446734	1.26886e-07	1.26886e-07	1	0	0	1	0	0
AAGAATTCAC	68	284	10	128.101	1412432003	150.706	1200579774	2840	4.17647	0.530829	2.21699	0.236552	0.0221699	0.00236552	0.277127	1.56963e-08	1.56963e-08	1	0	0	1	0	0
AAGAATTCAG	412	1673	10	128.101	1412432003	150.706	1200579774	16730	4.06068	3.2162	13.06	1.39349	0.1306	0.0139349	0.269444	9.24644e-08	9.24644e-08	1	0	0	1	0	0
AAGAATTCAT	180	821	10	128.101	1412432003	150.706	1200579774	8210	4.56111	1.40514	6.40899	0.683836	0.0640899	0.00683836	0.30265	4.53755e-08	4.53755e-08	1	0	0	1	0	0
AAGAC	379	5262	5	128.101	1412432003	150.706	1200579774	26310	13.8839	2.95859	41.0768	4.38288	0.205384	0.0219144	0.460629	1.45412e-07	1.45412e-07	1	0	0	1	0	0
AAGACAAGACC	8	68	11	128.101	1412432003	150.706	1200579774	748	8.5	0.0624505	0.530829	0.0566393	0.00583912	0.000623032	0.620413	4.13409e-09	4.13409e-09	1	0	0	1	1	0
AAGACAC	455	4184	7	128.101	1412432003	150.706	1200579774	29288	9.1956	3.55187	32.6616	3.48498	0.228631	0.0243949	0.427118	1.61871e-07	1.61871e-07	1	0	0	1	0	0
AAGACACTCTGAGG	41	174	14	128.101	1412432003	150.706	1200579774	2436	4.2439	0.320059	1.3583	0.14493	0.0190162	0.00202902	0.394242	1.34634e-08	1.34634e-08	1	0	0	1	0	0
AAGACAG	104	1028	7	128.101	1412432003	150.706	1200579774	7196	9.88462	0.811857	8.02489	0.856253	0.0561742	0.00599377	0.459121	3.97713e-08	3.97713e-08	1	0	0	1	0	0
AAGACAGAC	151	664	9	128.101	1412432003	150.706	1200579774	5976	4.39735	1.17875	5.18339	0.553066	0.0466505	0.0049776	0.262605	3.30285e-08	3.30285e-08	1	0	0	1	0	0
AAGACAT	334	2480	7	128.101	1412432003	150.706	1200579774	17360	7.42515	2.60731	19.3597	2.06567	0.135518	0.0144597	0.344884	9.59463e-08	9.59463e-08	1	0	0	1	0	0
AAGACATGAC	32	200	10	128.101	1412432003	150.706	1200579774	2000	6.25	0.249802	1.56126	0.166586	0.0156126	0.00166586	0.414715	1.10537e-08	1.10537e-08	1	0	0	1	0	0
AAGACATGACACATGAGACGACAC	4	20	24	128.101	1412432003	150.706	1200579774	480	5	0.0312253	0.156126	0.0166586	0.00374703	0.000399807	0.796253	2.65289e-09	2.65289e-09	1	0	0	1	1	0
AAGACCC	12	48	7	128.101	1412432003	150.706	1200579774	336	4	0.0936758	0.374703	0.0399807	0.00262292	0.000279865	0.185792	1.85703e-09	1.85703e-09	1	0	0	1	0	0
AAGACCGGAATGAGTGTG	29	117	18	128.101	1412432003	150.706	1200579774	2106	4.03448	0.226383	0.913339	0.0974529	0.0164401	0.00175415	0.48187	1.16396e-08	1.16396e-08	1	0	0	1	0	0
AAGACG	4	16	6	128.101	1412432003	150.706	1200579774	96	4	0.0312253	0.124901	0.0133269	0.000749406	7.99614e-05	0.159251	5.30579e-10	5.30579e-10	1	0	0	1	0	0
AAGACGAAGTC	23	92	11	128.101	1412432003	150.706	1200579774	1012	4	0.179545	0.718181	0.0766296	0.00789999	0.000842926	0.291959	5.59318e-09	5.59318e-09	1	0	0	1	0	0
AAGACGT	110	618	7	128.101	1412432003	150.706	1200579774	4326	5.61818	0.858695	4.8243	0.514751	0.0337701	0.00360326	0.260954	2.39092e-08	2.39092e-08	1	0	0	1	0	0
AAGACGTCGTGAGCG	163	668	15	128.101	1412432003	150.706	1200579774	10020	4.09816	1.27243	5.21462	0.556398	0.0782193	0.00834597	0.407896	5.53791e-08	5.53791e-08	1	0	0	1	0	0
AAGACTC	35	362	7	128.101	1412432003	150.706	1200579774	2534	10.3429	0.273221	2.82589	0.301521	0.0197812	0.00211065	0.480406	1.40051e-08	1.40051e-08	1	0	0	1	0	0
AAGACTG	505	3307	7	128.101	1412432003	150.706	1200579774	23149	6.54851	3.94219	25.8155	2.7545	0.180708	0.0192815	0.304166	1.27941e-07	1.27941e-07	1	0	0	1	0	0
AAGAG	1229	12409	5	128.101	1412432003	150.706	1200579774	62045	10.0968	9.59396	96.8686	10.3358	0.484343	0.0516792	0.334984	3.42914e-07	3.42914e-07	1	0	0	1	0	0
AAGAGAAGGAGAAGT	54	233	15	128.101	1412432003	150.706	1200579774	3495	4.31481	0.421541	1.81887	0.194073	0.0272831	0.00291109	0.42946	1.93164e-08	1.93164e-08	1	0	0	1	0	0
AAGAGAATCG	4	20	10	128.101	1412432003	150.706	1200579774	200	5	0.0312253	0.156126	0.0166586	0.00156126	0.000166586	0.331772	1.10537e-09	1.10537e-09	1	0	0	1	0	0
AAGAGAATCTT	14	62	11	128.101	1412432003	150.706	1200579774	682	4.42857	0.109288	0.483992	0.0516417	0.00532391	0.000568059	0.323241	3.76932e-09	3.76932e-09	1	0	0	1	0	0
AAGAGAATTC	259	1081	10	128.101	1412432003	150.706	1200579774	10810	4.17375	2.02184	8.43863	0.900398	0.0843863	0.00900398	0.276946	5.97454e-08	5.97454e-08	1	0	0	1	0	0
AAGAGAG	1295	10539	7	128.101	1412432003	150.706	1200579774	73773	8.13822	10.1092	82.2708	8.77826	0.575895	0.0614478	0.378005	4.07733e-07	4.07733e-07	1	0	0	1	0	0
AAGAGAGAGG	43	208	10	128.101	1412432003	150.706	1200579774	2080	4.83721	0.335672	1.62371	0.17325	0.0162371	0.0017325	0.32097	1.14959e-08	1.14959e-08	1	0	0	1	0	0
AAGAGAGG	193	902	8	128.101	1412432003	150.706	1200579774	7216	4.67358	1.50662	7.0413	0.751304	0.0563304	0.00601043	0.24809	3.98818e-08	3.98818e-08	1	0	0	1	0	0
AAGAGAGT	439	2552	8	128.101	1412432003	150.706	1200579774	20416	5.81321	3.42697	19.9217	2.12564	0.159374	0.0170051	0.308586	1.12836e-07	1.12836e-07	1	0	0	1	0	0
AAGAGAT	230	2378	7	128.101	1412432003	150.706	1200579774	16646	10.3391	1.79545	18.5634	1.98071	0.129944	0.013865	0.480233	9.20001e-08	9.20001e-08	1	0	0	1	0	0
AAGAGATGG	565	3291	9	128.101	1412432003	150.706	1200579774	29619	5.82478	4.41057	25.6906	2.74118	0.231215	0.0246706	0.34785	1.637e-07	1.637e-07	1	0	0	1	0	0
AAGAGC	4	16	6	128.101	1412432003	150.706	1200579774	96	4	0.0312253	0.124901	0.0133269	0.000749406	7.99614e-05	0.159251	5.30579e-10	5.30579e-10	1	0	0	1	0	0
AAGAGCC	116	1259	7	128.101	1412432003	150.706	1200579774	8813	10.8534	0.905533	9.82815	1.04866	0.0687971	0.00734062	0.504122	4.87082e-08	4.87082e-08	1	0	0	1	1	0
AAGAGCG	31	205	7	128.101	1412432003	150.706	1200579774	1435	6.6129	0.241996	1.60029	0.170751	0.0112021	0.00119526	0.307157	7.93105e-09	7.93105e-09	1	0	0	1	0	0
AAGAGG	2800	30720	6	128.101	1412432003	150.706	1200579774	184320	10.9714	21.8577	239.81	25.5876	1.43886	0.153526	0.436801	1.01871e-06	1.01871e-06	1	0	0	1	0	0
AAGAGGAG	1539	8098	8	128.101	1412432003	150.706	1200579774	64784	5.26186	12.0139	63.2155	6.74507	0.505724	0.0539606	0.279318	3.58052e-07	3.58052e-07	1	0	0	1	0	0
AAGAGGAGAG	35	140	10	128.101	1412432003	150.706	1200579774	1400	4	0.273221	1.09288	0.11661	0.0109288	0.0011661	0.265418	7.73761e-09	7.73761e-09	1	0	0	1	0	0
AAGAGGATG	494	2080	9	128.101	1412432003	150.706	1200579774	18720	4.21053	3.85632	16.2371	1.7325	0.146134	0.0155925	0.251448	1.03463e-07	1.03463e-07	1	0	0	1	0	0
AAGAGGC	87	359	7	128.101	1412432003	150.706	1200579774	2513	4.12644	0.679149	2.80247	0.299022	0.0196173	0.00209316	0.191665	1.3889e-08	1.3889e-08	1	0	0	1	0	0
AAGAGGG	1136	10412	7	128.101	1412432003	150.706	1200579774	72884	9.16549	8.86797	81.2794	8.67248	0.568956	0.0607073	0.425719	4.0282e-07	4.0282e-07	1	0	0	1	0	0
AAGAGGGT	158	1140	8	128.101	1412432003	150.706	1200579774	9120	7.21519	1.2334	8.8992	0.949541	0.0711936	0.00759633	0.383008	5.0405e-08	5.0405e-08	1	0	0	1	0	0
AAGAGGGTGCAGCTGGCG	4	16	18	128.101	1412432003	150.706	1200579774	288	4	0.0312253	0.124901	0.0133269	0.00224822	0.000239884	0.477752	1.59174e-09	1.59174e-09	1	0	0	1	0	0
AAGAGT	3	12	6	128.101	1412432003	150.706	1200579774	72	4	0.0234189	0.0936758	0.00999517	0.000562055	5.9971e-05	0.159251	3.97934e-10	3.97934e-10	1	0	0	1	0	0
AAGAGTAG	44	338	8	128.101	1412432003	150.706	1200579774	2704	7.68182	0.343478	2.63853	0.281531	0.0211083	0.00225225	0.407778	1.49446e-08	1.49446e-08	1	0	0	1	0	0
AAGAGTC	75	301	7	128.101	1412432003	150.706	1200579774	2107	4.01333	0.585474	2.3497	0.250712	0.0164479	0.00175499	0.186412	1.16451e-08	1.16451e-08	1	0	0	1	0	0
AAGAGTG	429	4033	7	128.101	1412432003	150.706	1200579774	28231	9.40093	3.34891	31.4829	3.35921	0.22038	0.0235145	0.436655	1.56029e-07	1.56029e-07	1	0	0	1	0	0
AAGAGTGAG	108	556	9	128.101	1412432003	150.706	1200579774	5004	5.14815	0.843082	4.34031	0.46311	0.0390628	0.00416799	0.307442	2.76564e-08	2.76564e-08	1	0	0	1	0	0
AAGAT	253	2032	5	128.101	1412432003	150.706	1200579774	10160	8.03162	1.975	15.8624	1.69252	0.0793122	0.00846258	0.266467	5.61529e-08	5.61529e-08	1	0	0	1	0	0
AAGATAAT	98	417	8	128.101	1412432003	150.706	1200579774	3336	4.2551	0.765019	3.25523	0.347332	0.0260419	0.00277866	0.225876	1.84376e-08	1.84376e-08	1	0	0	1	0	0
AAGATAG	694	6024	7	128.101	1412432003	150.706	1200579774	42168	8.68012	5.41758	47.0252	5.01758	0.329177	0.035123	0.403175	2.33057e-07	2.33057e-07	1	0	0	1	0	0
AAGATAGAT	579	3588	9	128.101	1412432003	150.706	1200579774	32292	6.19689	4.51986	28.0091	2.98856	0.252082	0.026897	0.370072	1.78473e-07	1.78473e-07	1	0	0	1	0	0
AAGATAGG	430	1762	8	128.101	1412432003	150.706	1200579774	14096	4.09767	3.35672	13.7547	1.46762	0.110038	0.011741	0.217519	7.79066e-08	7.79066e-08	1	0	0	1	0	0
AAGATAT	293	1240	7	128.101	1412432003	150.706	1200579774	8680	4.23208	2.28725	9.67983	1.03283	0.0677588	0.00722984	0.196572	4.79732e-08	4.79732e-08	1	0	0	1	0	0
AAGATATG	4	20	8	128.101	1412432003	150.706	1200579774	160	5	0.0312253	0.156126	0.0166586	0.00124901	0.000133269	0.265418	8.84298e-10	8.84298e-10	1	0	0	1	0	0
AAGATG	1008	7482	6	128.101	1412432003	150.706	1200579774	44892	7.42262	7.86877	58.4069	6.23199	0.350441	0.0373919	0.295514	2.48112e-07	2.48112e-07	1	0	0	1	0	0
AAGATGG	170	1975	7	128.101	1412432003	150.706	1200579774	13825	11.6176	1.32707	15.4175	1.64504	0.107922	0.0115153	0.539617	7.64089e-08	7.64089e-08	1	0	0	1	1	0
AAGATGGAT	21	84	9	128.101	1412432003	150.706	1200579774	756	4	0.163933	0.655731	0.0699662	0.00590157	0.000629696	0.238876	4.17831e-09	4.17831e-09	1	0	0	1	0	0
AAGATGT	153	720	7	128.101	1412432003	150.706	1200579774	5040	4.70588	1.19437	5.62055	0.59971	0.0393438	0.00419797	0.218579	2.78554e-08	2.78554e-08	1	0	0	1	0	0
AAGATT	622	2895	6	128.101	1412432003	150.706	1200579774	17370	4.65434	4.85553	22.5993	2.41133	0.135596	0.014468	0.185302	9.60016e-08	9.60016e-08	1	0	0	1	0	0
AAGATTACAC	122	494	10	128.101	1412432003	150.706	1200579774	4940	4.04918	0.952371	3.85632	0.411468	0.0385632	0.00411468	0.268681	2.73027e-08	2.73027e-08	1	0	0	1	0	0
AAGATTG	1385	10657	7	128.101	1412432003	150.706	1200579774	74599	7.69458	10.8117	83.1919	8.87654	0.582343	0.0621358	0.357399	4.12298e-07	4.12298e-07	1	0	0	1	0	0
AAGC	330	2055	4	128.101	1412432003	150.706	1200579774	8220	6.22727	2.57608	16.042	1.71167	0.0641679	0.00684669	0.165283	4.54308e-08	4.54308e-08	1	0	0	0	0	0
AAGCAAT	99	593	7	128.101	1412432003	150.706	1200579774	4151	5.9899	0.772825	4.62915	0.493928	0.032404	0.0034575	0.278219	2.2942e-08	2.2942e-08	1	0	0	1	0	0
AAGCAC	157	1513	6	128.101	1412432003	150.706	1200579774	9078	9.63694	1.22559	11.811	1.26022	0.0708657	0.00756135	0.383672	5.01728e-08	5.01728e-08	1	0	0	1	0	0
AAGCACAC	58	676	8	128.101	1412432003	150.706	1200579774	5408	11.6552	0.452766	5.27707	0.563061	0.0422166	0.00450449	0.618697	2.98893e-08	2.98893e-08	1	0	0	1	1	0
AAGCAG	15	131	6	128.101	1412432003	150.706	1200579774	786	8.73333	0.117095	1.02263	0.109114	0.00613576	0.000654684	0.347697	4.34411e-09	4.34411e-09	1	0	0	1	0	0
AAGCAGAAGCAGAAT	4	16	15	128.101	1412432003	150.706	1200579774	240	4	0.0312253	0.124901	0.0133269	0.00187352	0.000199903	0.398126	1.32645e-09	1.32645e-09	1	0	0	1	0	0
AAGCAT	3492	20856	6	128.101	1412432003	150.706	1200579774	125136	5.97251	27.2597	162.809	17.3716	0.976851	0.10423	0.237781	6.91609e-07	6.91609e-07	1	0	0	1	0	0
AAGCATC	11	66	7	128.101	1412432003	150.706	1200579774	462	6	0.0858695	0.515217	0.0549734	0.00360652	0.000384814	0.278688	2.55341e-09	2.55341e-09	1	0	0	1	0	0
AAGCC	124	686	5	128.101	1412432003	150.706	1200579774	3430	5.53226	0.967983	5.35513	0.571391	0.0267757	0.00285695	0.183545	1.89571e-08	1.89571e-08	1	0	0	1	0	0
AAGCCAT	77	386	7	128.101	1412432003	150.706	1200579774	2702	5.01299	0.601086	3.01324	0.321511	0.0210927	0.00225058	0.232844	1.49336e-08	1.49336e-08	1	0	0	1	0	0
AAGCCG	132	568	6	128.101	1412432003	150.706	1200579774	3408	4.30303	1.03043	4.43399	0.473105	0.0266039	0.00283863	0.171315	1.88355e-08	1.88355e-08	1	0	0	1	0	0
AAGCCT	24	96	6	128.101	1412432003	150.706	1200579774	576	4	0.187352	0.749406	0.0799614	0.00449644	0.000479768	0.159251	3.18347e-09	3.18347e-09	1	0	0	1	0	0
AAGCG	28	140	5	128.101	1412432003	150.706	1200579774	700	5	0.218577	1.09288	0.11661	0.00546442	0.000583052	0.165886	3.8688e-09	3.8688e-09	1	0	0	1	0	0
AAGCGAATGCG	152	805	11	128.101	1412432003	150.706	1200579774	8855	5.29605	1.18656	6.28408	0.670509	0.0691249	0.0073756	0.386558	4.89404e-08	4.89404e-08	1	0	0	1	0	0
AAGCGACG	21	84	8	128.101	1412432003	150.706	1200579774	672	4	0.163933	0.655731	0.0699662	0.00524584	0.00055973	0.212334	3.71405e-09	3.71405e-09	1	0	0	1	0	0
AAGCGAGTGCG	619	3242	11	128.101	1412432003	150.706	1200579774	35662	5.23748	4.83211	25.3081	2.70036	0.278389	0.029704	0.382283	1.97099e-07	1.97099e-07	1	0	0	1	0	0
AAGCGC	25	100	6	128.101	1412432003	150.706	1200579774	600	4	0.195158	0.780632	0.0832931	0.00468379	0.000499759	0.159251	3.31612e-09	3.31612e-09	1	0	0	1	0	0
AAGCGGCACGT	4	16	11	128.101	1412432003	150.706	1200579774	176	4	0.0312253	0.124901	0.0133269	0.00137391	0.000146596	0.291959	9.72728e-10	9.72728e-10	1	0	0	1	0	0
AAGCGGT	93	372	7	128.101	1412432003	150.706	1200579774	2604	4	0.725987	2.90395	0.30985	0.0203276	0.00216895	0.185792	1.43919e-08	1.43919e-08	1	0	0	1	0	0
AAGCGTGTGCG	308	1459	11	128.101	1412432003	150.706	1200579774	16049	4.73701	2.40435	11.3894	1.21525	0.125284	0.0133677	0.345754	8.87006e-08	8.87006e-08	1	0	0	1	0	0
AAGCT	59	295	5	128.101	1412432003	150.706	1200579774	1475	5	0.460573	2.30286	0.245715	0.0115143	0.00122857	0.165886	8.15212e-09	8.15212e-09	1	0	0	1	0	0
AAGCTAC	22	88	7	128.101	1412432003	150.706	1200579774	616	4	0.171739	0.686956	0.0732979	0.00480869	0.000513085	0.185792	3.40455e-09	3.40455e-09	1	0	0	1	0	0
AAGCTC	456	3690	6	128.101	1412432003	150.706	1200579774	22140	8.09211	3.55968	28.8053	3.07352	0.172832	0.0184411	0.322168	1.22365e-07	1.22365e-07	1	0	0	1	0	0
AAGCTCCACTTGTG	363	1632	14	128.101	1412432003	150.706	1200579774	22848	4.49587	2.83369	12.7399	1.35934	0.178359	0.0190308	0.417649	1.26278e-07	1.26278e-07	1	0	0	1	0	0
AAGCTG	60	268	6	128.101	1412432003	150.706	1200579774	1608	4.46667	0.468379	2.09209	0.223225	0.0125526	0.00133935	0.17783	8.88719e-09	8.88719e-09	1	0	0	1	0	0
AAGCTT	38	220	6	128.101	1412432003	150.706	1200579774	1320	5.78947	0.29664	1.71739	0.183245	0.0103043	0.00109947	0.230494	7.29546e-09	7.29546e-09	1	0	0	1	0	0
AAGG	631	4301	4	128.101	1412432003	150.706	1200579774	17204	6.81616	4.92579	33.575	3.58244	0.1343	0.0143297	0.180913	9.50841e-08	9.50841e-08	1	0	0	0	0	0
AAGGAAT	514	3273	7	128.101	1412432003	150.706	1200579774	22911	6.3677	4.01245	25.5501	2.72618	0.17885	0.0190833	0.295768	1.26626e-07	1.26626e-07	1	0	0	1	0	0
AAGGAATATG	33	152	10	128.101	1412432003	150.706	1200579774	1520	4.60606	0.257608	1.18656	0.126605	0.0118656	0.00126605	0.305632	8.40083e-09	8.40083e-09	1	0	0	1	0	0
AAGGAC	568	5723	6	128.101	1412432003	150.706	1200579774	34338	10.0757	4.43399	44.6755	4.76686	0.268053	0.0286012	0.40114	1.89781e-07	1.89781e-07	1	0	0	1	0	0
AAGGACGATTG	4	36	11	128.101	1412432003	150.706	1200579774	396	9	0.0312253	0.281027	0.0299855	0.0030913	0.000329841	0.656908	2.18864e-09	2.18864e-09	1	0	0	1	1	0
AAGGAG	8645	95116	6	128.101	1412432003	150.706	1200579774	570696	11.0024	67.4856	742.506	79.2251	4.45503	0.47535	0.438036	3.15416e-06	3.15416e-06	1	0	0	1	0	0
AAGGAGAG	454	2917	8	128.101	1412432003	150.706	1200579774	23336	6.42511	3.54407	22.771	2.42966	0.182168	0.0194373	0.341067	1.28975e-07	1.28975e-07	1	0	0	1	0	0
AAGGAGCCACTG	4	16	12	128.101	1412432003	150.706	1200579774	192	4	0.0312253	0.124901	0.0133269	0.00149881	0.000159923	0.318501	1.06116e-09	1.06116e-09	1	0	0	1	0	0
AAGGAGG	165	1092	7	128.101	1412432003	150.706	1200579774	7644	6.61818	1.28804	8.5245	0.909561	0.0596715	0.00636692	0.307402	4.22473e-08	4.22473e-08	1	0	0	1	0	0
AAGGAGT	343	2169	7	128.101	1412432003	150.706	1200579774	15183	6.32362	2.67757	16.9319	1.80663	0.118523	0.0126464	0.29372	8.39143e-08	8.39143e-08	1	0	0	1	0	0
AAGGAGTAG	19	76	9	128.101	1412432003	150.706	1200579774	684	4	0.14832	0.59328	0.0633027	0.00533952	0.000569725	0.238876	3.78037e-09	3.78037e-09	1	0	0	1	0	0
AAGGAT	1584	15497	6	128.101	1412432003	150.706	1200579774	92982	9.78346	12.3652	120.974	12.9079	0.725847	0.0774476	0.389505	5.13899e-07	5.13899e-07	1	0	0	1	0	0
AAGGATAG	309	2199	8	128.101	1412432003	150.706	1200579774	17592	7.1165	2.41215	17.1661	1.83162	0.137329	0.0146529	0.377769	9.72285e-08	9.72285e-08	1	0	0	1	0	0
AAGGATATCTCAGAATATCCT	137	564	21	128.101	1412432003	150.706	1200579774	11844	4.11679	1.06947	4.40276	0.469773	0.092458	0.00986523	0.573651	6.54601e-08	6.54601e-08	1	0	0	1	1	0
AAGGATG	694	6343	7	128.101	1412432003	150.706	1200579774	44401	9.13977	5.41758	49.5155	5.28328	0.346608	0.036983	0.424525	2.45398e-07	2.45398e-07	1	0	0	1	0	0
AAGGATGG	194	1287	8	128.101	1412432003	150.706	1200579774	10296	6.63402	1.51443	10.0467	1.07198	0.0803738	0.00857586	0.352157	5.69046e-08	5.69046e-08	1	0	0	1	0	0
AAGGC	170	1807	5	128.101	1412432003	150.706	1200579774	9035	10.6294	1.32707	14.106	1.50511	0.0705301	0.00752553	0.352654	4.99352e-08	4.99352e-08	1	0	0	1	0	0
AAGGCAAGGGC	39	189	11	128.101	1412432003	150.706	1200579774	2079	4.84615	0.304446	1.47539	0.157424	0.0162293	0.00173166	0.35372	1.14903e-08	1.14903e-08	1	0	0	1	0	0
AAGGCAGTGCG	18	95	11	128.101	1412432003	150.706	1200579774	1045	5.27778	0.140514	0.7416	0.0791284	0.0081576	0.000870413	0.385224	5.77557e-09	5.77557e-09	1	0	0	1	0	0
AAGGCAT	36	180	7	128.101	1412432003	150.706	1200579774	1260	5	0.281027	1.40514	0.149928	0.00983596	0.00104949	0.23224	6.96385e-09	6.96385e-09	1	0	0	1	0	0
AAGGCT	80	320	6	128.101	1412432003	150.706	1200579774	1920	4	0.624505	2.49802	0.266538	0.0149881	0.00159923	0.159251	1.06116e-08	1.06116e-08	1	0	0	1	0	0
AAGGG	216	1249	5	128.101	1412432003	150.706	1200579774	6245	5.78241	1.68616	9.75009	1.04033	0.0487504	0.00520165	0.191844	3.45152e-08	3.45152e-08	1	0	0	1	0	0
AAGGGAATTC	137	597	10	128.101	1412432003	150.706	1200579774	5970	4.35766	1.06947	4.66037	0.49726	0.0466037	0.0049726	0.28915	3.29954e-08	3.29954e-08	1	0	0	1	0	0
AAGGGAG	668	6127	7	128.101	1412432003	150.706	1200579774	42889	9.17216	5.21462	47.8293	5.10337	0.334805	0.0357236	0.426029	2.37042e-07	2.37042e-07	1	0	0	1	0	0
AAGGGAGAG	110	586	9	128.101	1412432003	150.706	1200579774	5274	5.32727	0.858695	4.5745	0.488098	0.0411705	0.00439288	0.318139	2.91487e-08	2.91487e-08	1	0	0	1	0	0
AAGGGAGAGG	51	230	10	128.101	1412432003	150.706	1200579774	2300	4.5098	0.398122	1.79545	0.191574	0.0179545	0.00191574	0.299245	1.27118e-08	1.27118e-08	1	0	0	1	0	0
AAGGGAGG	87	555	8	128.101	1412432003	150.706	1200579774	4440	6.37931	0.679149	4.33251	0.462277	0.03466	0.00369821	0.338636	2.45393e-08	2.45393e-08	1	0	0	1	0	0
AAGGGAT	561	4926	7	128.101	1412432003	150.706	1200579774	34482	8.78075	4.37934	38.4539	4.10302	0.269177	0.0287211	0.407849	1.90577e-07	1.90577e-07	1	0	0	1	0	0
AAGGGATGGG	12	60	10	128.101	1412432003	150.706	1200579774	600	5	0.0936758	0.468379	0.0499759	0.00468379	0.000499759	0.331772	3.31612e-09	3.31612e-09	1	0	0	1	0	0
AAGGGCGAG	19	76	9	128.101	1412432003	150.706	1200579774	684	4	0.14832	0.59328	0.0633027	0.00533952	0.000569725	0.238876	3.78037e-09	3.78037e-09	1	0	0	1	0	0
AAGGGG	509	2529	6	128.101	1412432003	150.706	1200579774	15174	4.96857	3.97341	19.7422	2.10648	0.118453	0.0126389	0.197812	8.38646e-08	8.38646e-08	1	0	0	1	0	0
AAGGGGAG	28	126	8	128.101	1412432003	150.706	1200579774	1008	4.5	0.218577	0.983596	0.104949	0.00786877	0.000839594	0.238876	5.57108e-09	5.57108e-09	1	0	0	1	0	0
AAGGGGG	8	32	7	128.101	1412432003	150.706	1200579774	224	4	0.0624505	0.249802	0.0266538	0.00174861	0.000186577	0.185792	1.23802e-09	1.23802e-09	1	0	0	1	0	0
AAGGGGT	7	35	7	128.101	1412432003	150.706	1200579774	245	5	0.0546442	0.273221	0.0291526	0.00191255	0.000204068	0.23224	1.35408e-09	1.35408e-09	1	0	0	1	0	0
AAGGGTG	141	1030	7	128.101	1412432003	150.706	1200579774	7210	7.30496	1.10069	8.04051	0.857919	0.0562835	0.00600543	0.339301	3.98487e-08	3.98487e-08	1	0	0	1	0	0
AAGGT	186	982	5	128.101	1412432003	150.706	1200579774	4910	5.27957	1.45197	7.6658	0.817938	0.038329	0.00408969	0.175161	2.71369e-08	2.71369e-08	1	0	0	1	0	0
AAGGTAT	79	323	7	128.101	1412432003	150.706	1200579774	2261	4.08861	0.616699	2.52144	0.269037	0.0176501	0.00188326	0.189908	1.24962e-08	1.24962e-08	1	0	0	1	0	0
AAGGTATGGGTGTGG	4	16	15	128.101	1412432003	150.706	1200579774	240	4	0.0312253	0.124901	0.0133269	0.00187352	0.000199903	0.398126	1.32645e-09	1.32645e-09	1	0	0	1	0	0
AAGGTC	336	1392	6	128.101	1412432003	150.706	1200579774	8352	4.14286	2.62292	10.8664	1.15944	0.0651983	0.00695664	0.164938	4.61603e-08	4.61603e-08	1	0	0	1	0	0
AAGGTG	8	32	6	128.101	1412432003	150.706	1200579774	192	4	0.0624505	0.249802	0.0266538	0.00149881	0.000159923	0.159251	1.06116e-09	1.06116e-09	1	0	0	1	0	0
AAGGTGG	92	368	7	128.101	1412432003	150.706	1200579774	2576	4	0.718181	2.87272	0.306519	0.0201091	0.00214563	0.185792	1.42372e-08	1.42372e-08	1	0	0	1	0	0
AAGT	1185	9552	4	128.101	1412432003	150.706	1200579774	38208	8.06076	9.25048	74.5659	7.95616	0.298264	0.0318246	0.213947	2.1117e-07	2.1117e-07	1	0	0	0	0	0
AAGTAAT	756	6182	7	128.101	1412432003	150.706	1200579774	43274	8.17725	5.90157	48.2586	5.14918	0.337811	0.0360443	0.379817	2.39169e-07	2.39169e-07	1	0	0	1	0	0
AAGTAC	267	1343	6	128.101	1412432003	150.706	1200579774	8058	5.02996	2.08429	10.4839	1.11863	0.0629033	0.00671176	0.200256	4.45354e-08	4.45354e-08	1	0	0	1	0	0
AAGTACAAT	25	117	9	128.101	1412432003	150.706	1200579774	1053	4.68	0.195158	0.913339	0.0974529	0.00822005	0.000877076	0.279485	5.81978e-09	5.81978e-09	1	0	0	1	0	0
AAGTACC	123	1118	7	128.101	1412432003	150.706	1200579774	7826	9.08943	0.960177	8.72746	0.931217	0.0610922	0.00651852	0.422186	4.32532e-08	4.32532e-08	1	0	0	1	0	0
AAGTACCCC	4	16	9	128.101	1412432003	150.706	1200579774	144	4	0.0312253	0.124901	0.0133269	0.00112411	0.000119942	0.238876	7.95868e-10	7.95868e-10	1	0	0	1	0	0
AAGTACG	14	64	7	128.101	1412432003	150.706	1200579774	448	4.57143	0.109288	0.499604	0.0533076	0.00349723	0.000373153	0.212334	2.47603e-09	2.47603e-09	1	0	0	1	0	0
AAGTACT	14	56	7	128.101	1412432003	150.706	1200579774	392	4	0.109288	0.437154	0.0466441	0.00306008	0.000326509	0.185792	2.16653e-09	2.16653e-09	1	0	0	1	0	0
AAGTAG	399	2822	6	128.101	1412432003	150.706	1200579774	16932	7.07268	3.11472	22.0294	2.35053	0.132177	0.0141032	0.281582	9.35808e-08	9.35808e-08	1	0	0	1	0	0
AAGTAGAAT	16	204	9	128.101	1412432003	150.706	1200579774	1836	12.75	0.124901	1.59249	0.169918	0.0143324	0.00152926	0.761416	1.01473e-08	1.01473e-08	1	0	0	1	1	0
AAGTAGC	83	468	7	128.101	1412432003	150.706	1200579774	3276	5.63855	0.647924	3.65336	0.389812	0.0255735	0.00272868	0.2619	1.8106e-08	1.8106e-08	1	0	0	1	0	0
AAGTAGCGAGACAT	4	16	14	128.101	1412432003	150.706	1200579774	224	4	0.0312253	0.124901	0.0133269	0.00174861	0.000186577	0.371585	1.23802e-09	1.23802e-09	1	0	0	1	0	0
AAGTAGCGG	74	313	9	128.101	1412432003	150.706	1200579774	2817	4.22973	0.577667	2.44338	0.260707	0.0219904	0.00234637	0.252595	1.55692e-08	1.55692e-08	1	0	0	1	0	0
AAGTAGG	185	1629	7	128.101	1412432003	150.706	1200579774	11403	8.80541	1.44417	12.7165	1.35684	0.0890154	0.00949791	0.408994	6.30228e-08	6.30228e-08	1	0	0	1	0	0
AAGTAGT	22	88	7	128.101	1412432003	150.706	1200579774	616	4	0.171739	0.686956	0.0732979	0.00480869	0.000513085	0.185792	3.40455e-09	3.40455e-09	1	0	0	1	0	0
AAGTAGTGAGACAT	109	465	14	128.101	1412432003	150.706	1200579774	6510	4.26606	0.850888	3.62994	0.387313	0.0508191	0.00542238	0.3963	3.59799e-08	3.59799e-08	1	0	0	1	0	0
AAGTAT	703	3527	6	128.101	1412432003	150.706	1200579774	21162	5.01707	5.48784	27.5329	2.93775	0.165197	0.0176265	0.199743	1.16959e-07	1.16959e-07	1	0	0	1	0	0
AAGTATC	52	208	7	128.101	1412432003	150.706	1200579774	1456	4	0.405928	1.62371	0.17325	0.011366	0.00121275	0.185792	8.04711e-09	8.04711e-09	1	0	0	1	0	0
AAGTATG	78	808	7	128.101	1412432003	150.706	1200579774	5656	10.359	0.608893	6.3075	0.673008	0.0441525	0.00471106	0.481154	3.12599e-08	3.12599e-08	1	0	0	1	0	0
AAGTATGAGTCACATTC	120	610	17	128.101	1412432003	150.706	1200579774	10370	5.08333	0.936758	4.76185	0.508088	0.0809515	0.00863749	0.573412	5.73136e-08	5.73136e-08	1	0	0	1	1	0
AAGTATT	568	4131	7	128.101	1412432003	150.706	1200579774	28917	7.27289	4.43399	32.2479	3.44084	0.225735	0.0240859	0.337812	1.5982e-07	1.5982e-07	1	0	0	1	0	0
AAGTC	259	4967	5	128.101	1412432003	150.706	1200579774	24835	19.1776	2.02184	38.774	4.13717	0.19387	0.0206858	0.636259	1.3726e-07	1.3726e-07	1	0	0	1	1	0
AAGTCAC	101	764	7	128.101	1412432003	150.706	1200579774	5348	7.56436	0.788438	5.96403	0.636359	0.0417482	0.00445451	0.35135	2.95577e-08	2.95577e-08	1	0	0	1	0	0
AAGTCACATAGCGAC	109	538	15	128.101	1412432003	150.706	1200579774	8070	4.93578	0.850888	4.1998	0.448117	0.062997	0.00672175	0.491266	4.46018e-08	4.46018e-08	1	0	0	1	0	0
AAGTCAG	4	20	7	128.101	1412432003	150.706	1200579774	140	5	0.0312253	0.156126	0.0166586	0.00109288	0.00011661	0.23224	7.73761e-10	7.73761e-10	1	0	0	1	0	0
AAGTCAGATG	78	357	10	128.101	1412432003	150.706	1200579774	3570	4.57692	0.608893	2.78685	0.297356	0.0278685	0.00297356	0.303699	1.97309e-08	1.97309e-08	1	0	0	1	0	0
AAGTCAT	46	184	7	128.101	1412432003	150.706	1200579774	1288	4	0.359091	1.43636	0.153259	0.0100545	0.00107282	0.185792	7.1186e-09	7.1186e-09	1	0	0	1	0	0
AAGTCATATT	6	24	10	128.101	1412432003	150.706	1200579774	240	4	0.0468379	0.187352	0.0199903	0.00187352	0.000199903	0.265418	1.32645e-09	1.32645e-09	1	0	0	1	0	0
AAGTCATGTCAT	47	246	12	128.101	1412432003	150.706	1200579774	2952	5.23404	0.366897	1.92035	0.204901	0.0230442	0.00245881	0.416762	1.63153e-08	1.63153e-08	1	0	0	1	0	0
AAGTCGC	70	328	7	128.101	1412432003	150.706	1200579774	2296	4.68571	0.546442	2.56047	0.273201	0.0179233	0.00191241	0.217642	1.26897e-08	1.26897e-08	1	0	0	1	0	0
AAGTCGCGAGTCGC	76	327	14	128.101	1412432003	150.706	1200579774	4578	4.30263	0.59328	2.55267	0.272368	0.0357373	0.00381316	0.399698	2.5302e-08	2.5302e-08	1	0	0	1	0	0
AAGTCGCTCCTC	89	369	12	128.101	1412432003	150.706	1200579774	4428	4.14607	0.694762	2.88053	0.307352	0.0345664	0.00368822	0.330132	2.44729e-08	2.44729e-08	1	0	0	1	0	0
AAGTG	158	2000	5	128.101	1412432003	150.706	1200579774	10000	12.6582	1.2334	15.6126	1.66586	0.0780632	0.00832931	0.419964	5.52686e-08	5.52686e-08	1	0	0	1	0	0
AAGTGAATG	556	3587	9	128.101	1412432003	150.706	1200579774	32283	6.45144	4.34031	28.0013	2.98772	0.252011	0.0268895	0.385273	1.78424e-07	1.78424e-07	1	0	0	1	0	0
AAGTGAATGG	25	100	10	128.101	1412432003	150.706	1200579774	1000	4	0.195158	0.780632	0.0832931	0.00780632	0.000832931	0.265418	5.52686e-09	5.52686e-09	1	0	0	1	0	0
AAGTGAATT	88	352	9	128.101	1412432003	150.706	1200579774	3168	4	0.686956	2.74782	0.293192	0.0247304	0.00263873	0.238876	1.75091e-08	1.75091e-08	1	0	0	1	0	0
AAGTGAG	461	2760	7	128.101	1412432003	150.706	1200579774	19320	5.98698	3.59871	21.5454	2.29889	0.150818	0.0160922	0.278084	1.06779e-07	1.06779e-07	1	0	0	1	0	0
AAGTGAGG	151	1124	8	128.101	1412432003	150.706	1200579774	8992	7.44371	1.17875	8.7743	0.936214	0.0701944	0.00748971	0.395138	4.96975e-08	4.96975e-08	1	0	0	1	0	0
AAGTGAGT	88	368	8	128.101	1412432003	150.706	1200579774	2944	4.18182	0.686956	2.87272	0.306519	0.0229818	0.00245215	0.221986	1.62711e-08	1.62711e-08	1	0	0	1	0	0
AAGTGAT	74	452	7	128.101	1412432003	150.706	1200579774	3164	6.10811	0.577667	3.52845	0.376485	0.0246992	0.00263539	0.28371	1.7487e-08	1.7487e-08	1	0	0	1	0	0
AAGTGC	132	528	6	128.101	1412432003	150.706	1200579774	3168	4	1.03043	4.12173	0.439788	0.0247304	0.00263873	0.159251	1.75091e-08	1.75091e-08	1	0	0	1	0	0
AAGTGCAAT	89	563	9	128.101	1412432003	150.706	1200579774	5067	6.32584	0.694762	4.39496	0.46894	0.0395546	0.00422046	0.377773	2.80046e-08	2.80046e-08	1	0	0	1	0	0
AAGTGCT	39	160	7	128.101	1412432003	150.706	1200579774	1120	4.10256	0.304446	1.24901	0.133269	0.00874307	0.000932883	0.190556	6.19008e-09	6.19008e-09	1	0	0	1	0	0
AAGTGG	155	674	6	128.101	1412432003	150.706	1200579774	4044	4.34839	1.20998	5.26146	0.561395	0.0315687	0.00336837	0.173121	2.23506e-08	2.23506e-08	1	0	0	1	0	0
AAGTGGAAT	59	825	9	128.101	1412432003	150.706	1200579774	7425	13.9831	0.460573	6.44021	0.687168	0.0579619	0.00618451	0.835053	4.10369e-08	4.10369e-08	1	0	0	1	1	0
AAGTGGAATG	483	2716	10	128.101	1412432003	150.706	1200579774	27160	5.62319	3.77045	21.202	2.26224	0.21202	0.0226224	0.373123	1.5011e-07	1.5011e-07	1	0	0	1	0	0
AAGTGGCAG	4	16	9	128.101	1412432003	150.706	1200579774	144	4	0.0312253	0.124901	0.0133269	0.00112411	0.000119942	0.238876	7.95868e-10	7.95868e-10	1	0	0	1	0	0
AAGTGGT	8	32	7	128.101	1412432003	150.706	1200579774	224	4	0.0624505	0.249802	0.0266538	0.00174861	0.000186577	0.185792	1.23802e-09	1.23802e-09	1	0	0	1	0	0
AAGTGTATTAT	4	16	11	128.101	1412432003	150.706	1200579774	176	4	0.0312253	0.124901	0.0133269	0.00137391	0.000146596	0.291959	9.72728e-10	9.72728e-10	1	0	0	1	0	0
AAGTGTC	49	256	7	128.101	1412432003	150.706	1200579774	1792	5.22449	0.382509	1.99842	0.21323	0.0139889	0.00149261	0.242667	9.90414e-09	9.90414e-09	1	0	0	1	0	0
AAGTGTG	49	441	7	128.101	1412432003	150.706	1200579774	3087	9	0.382509	3.44259	0.367323	0.0240981	0.00257126	0.418033	1.70614e-08	1.70614e-08	1	0	0	1	0	0
AAT	468379	4452306	3	128.101	1412432003	150.706	1200579774	13356918	9.50578	3656.31	34756.1	3708.46	104.268	11.1254	0.189225	7.38218e-05	7.38218e-05	1	1	1	0	0	0
AATAATAGGG	19	89	10	128.101	1412432003	150.706	1200579774	890	4.68421	0.14832	0.694762	0.0741309	0.00694762	0.000741309	0.310818	4.91891e-09	4.91891e-09	1	0	0	1	0	0
AATAATC	149	652	7	128.101	1412432003	150.706	1200579774	4564	4.37584	1.16314	5.08972	0.543071	0.035628	0.0038015	0.203249	2.52246e-08	2.52246e-08	1	0	0	1	0	0
AATAATCAT	379	2639	9	128.101	1412432003	150.706	1200579774	23751	6.96306	2.95859	20.6009	2.1981	0.185408	0.0197829	0.415827	1.31268e-07	1.31268e-07	1	0	0	1	0	0
AATAATG	395	2311	7	128.101	1412432003	150.706	1200579774	16177	5.85063	3.08349	18.0404	1.9249	0.126283	0.0134743	0.271751	8.9408e-08	8.9408e-08	1	0	0	1	0	0
AATAATGCAATTCCCG	68	334	16	128.101	1412432003	150.706	1200579774	5344	4.91176	0.530829	2.60731	0.278199	0.041717	0.00445118	0.521467	2.95355e-08	2.95355e-08	1	0	0	1	1	0
AATAATT	985	4443	7	128.101	1412432003	150.706	1200579774	31101	4.51066	7.68922	34.6835	3.70071	0.242784	0.025905	0.209511	1.71891e-07	1.71891e-07	1	0	0	1	0	0
AATAATTCAGAGAATTCAG	8	36	19	128.101	1412432003	150.706	1200579774	684	4.5	0.0624505	0.281027	0.0299855	0.00533952	0.000569725	0.56733	3.78037e-09	3.78037e-09	1	0	0	1	1	0
AATAC	7085	51346	5	128.101	1412432003	150.706	1200579774	256730	7.24714	55.3077	400.823	42.7677	2.00412	0.213838	0.24044	1.41891e-06	1.41891e-06	1	0	0	1	0	0
AATACAC	1008	4797	7	128.101	1412432003	150.706	1200579774	33579	4.75893	7.86877	37.4469	3.99557	0.262128	0.027969	0.221043	1.85586e-07	1.85586e-07	1	0	0	1	0	0
AATACAG	14	61	7	128.101	1412432003	150.706	1200579774	427	4.35714	0.109288	0.476185	0.0508088	0.0033333	0.000355661	0.202381	2.35997e-09	2.35997e-09	1	0	0	1	0	0
AATACAGTAC	200	813	10	128.101	1412432003	150.706	1200579774	8130	4.065	1.56126	6.34653	0.677173	0.0634653	0.00677173	0.269731	4.49334e-08	4.49334e-08	1	0	0	1	0	0
AATACAT	124	557	7	128.101	1412432003	150.706	1200579774	3899	4.49194	0.967983	4.34812	0.463943	0.0304368	0.0032476	0.208642	2.15492e-08	2.15492e-08	1	0	0	1	0	0
AATACATTG	24	108	9	128.101	1412432003	150.706	1200579774	972	4.5	0.187352	0.843082	0.0899565	0.00758774	0.000809609	0.268735	5.37211e-09	5.37211e-09	1	0	0	1	0	0
AATACC	651	5589	6	128.101	1412432003	150.706	1200579774	33534	8.58525	5.08191	43.6295	4.65525	0.261777	0.0279315	0.341801	1.85338e-07	1.85338e-07	1	0	0	1	0	0
AATACCT	83	332	7	128.101	1412432003	150.706	1200579774	2324	4	0.647924	2.5917	0.276533	0.0181419	0.00193573	0.185792	1.28444e-08	1.28444e-08	1	0	0	1	0	0
AATACG	37	165	6	128.101	1412432003	150.706	1200579774	990	4.45946	0.288834	1.28804	0.137434	0.00772825	0.000824602	0.177543	5.47159e-09	5.47159e-09	1	0	0	1	0	0
AATACGATG	63	378	9	128.101	1412432003	150.706	1200579774	3402	6	0.491798	2.95079	0.314848	0.0265571	0.00283363	0.358314	1.88024e-08	1.88024e-08	1	0	0	1	0	0
AATACT	752	5239	6	128.101	1412432003	150.706	1200579774	31434	6.96676	5.87035	40.8973	4.36373	0.245384	0.0261824	0.277365	1.73731e-07	1.73731e-07	1	0	0	1	0	0
AATACTG	57	240	7	128.101	1412432003	150.706	1200579774	1680	4.21053	0.44496	1.87352	0.199903	0.0131146	0.00139932	0.195571	9.28513e-09	9.28513e-09	1	0	0	1	0	0
AATAG	32328	239361	5	128.101	1412432003	150.706	1200579774	1196805	7.40414	252.363	1868.53	199.371	9.34264	0.996856	0.245649	6.61458e-06	6.61458e-06	1	1	0	1	0	0
AATAGAATAGG	549	2311	11	128.101	1412432003	150.706	1200579774	25421	4.20947	4.28567	18.0404	1.9249	0.198444	0.0211739	0.307249	1.40498e-07	1.40498e-07	1	0	0	1	0	0
AATAGAATG	20	204	9	128.101	1412432003	150.706	1200579774	1836	10.2	0.156126	1.59249	0.169918	0.0143324	0.00152926	0.609133	1.01473e-08	1.01473e-08	1	0	0	1	1	0
AATAGAATGG	4087	17751	10	128.101	1412432003	150.706	1200579774	177510	4.34328	31.9044	138.57	14.7854	1.3857	0.147854	0.288196	9.81073e-07	9.81073e-07	1	0	0	1	0	0
AATAGAATTC	919	4089	10	128.101	1412432003	150.706	1200579774	40890	4.4494	7.174	31.92	3.40585	0.3192	0.0340585	0.295237	2.25993e-07	2.25993e-07	1	0	0	1	0	0
AATAGAC	232	928	7	128.101	1412432003	150.706	1200579774	6496	4	1.81107	7.24426	0.77296	0.0507098	0.00541072	0.185792	3.59025e-08	3.59025e-08	1	0	0	1	0	0
AATAGAG	392	3641	7	128.101	1412432003	150.706	1200579774	25487	9.28827	3.06008	28.4228	3.0327	0.19896	0.0212289	0.431422	1.40863e-07	1.40863e-07	1	0	0	1	0	0
AATAGAGTAG	26	132	10	128.101	1412432003	150.706	1200579774	1320	5.07692	0.202964	1.03043	0.109947	0.0103043	0.00109947	0.336876	7.29546e-09	7.29546e-09	1	0	0	1	0	0
AATAGAT	1103	7751	7	128.101	1412432003	150.706	1200579774	54257	7.0272	8.61037	60.5068	6.45605	0.423547	0.0451923	0.3264	2.99871e-07	2.99871e-07	1	0	0	1	0	0
AATAGATGG	125	613	9	128.101	1412432003	150.706	1200579774	5517	4.904	0.975789	4.78527	0.510587	0.0430674	0.00459528	0.292862	3.04917e-08	3.04917e-08	1	0	0	1	0	0
AATAGC	1182	6872	6	128.101	1412432003	150.706	1200579774	41232	5.81387	9.22707	53.645	5.7239	0.32187	0.0343434	0.231466	2.27884e-07	2.27884e-07	1	0	0	1	0	0
AATAGCATC	80	366	9	128.101	1412432003	150.706	1200579774	3294	4.575	0.624505	2.85711	0.304853	0.025714	0.00274367	0.273214	1.82055e-08	1.82055e-08	1	0	0	1	0	0
AATAGCC	49	225	7	128.101	1412432003	150.706	1200579774	1575	4.59184	0.382509	1.75642	0.187409	0.0122949	0.00131187	0.213282	8.70481e-09	8.70481e-09	1	0	0	1	0	0
AATAGCCGT	93	399	9	128.101	1412432003	150.706	1200579774	3591	4.29032	0.725987	3.11472	0.332339	0.0280325	0.00299105	0.256214	1.9847e-08	1.9847e-08	1	0	0	1	0	0
AATAGCG	85	340	7	128.101	1412432003	150.706	1200579774	2380	4	0.663537	2.65415	0.283197	0.018579	0.00198238	0.185792	1.31539e-08	1.31539e-08	1	0	0	1	0	0
AATAGG	320	1821	6	128.101	1412432003	150.706	1200579774	10926	5.69062	2.49802	14.2153	1.51677	0.0852918	0.0091006	0.226559	6.03865e-08	6.03865e-08	1	0	0	1	0	0
AATAGGAATATAGG	219	1047	14	128.101	1412432003	150.706	1200579774	14658	4.78082	1.70958	8.17321	0.872079	0.114425	0.0122091	0.44412	8.10127e-08	8.10127e-08	1	0	0	1	0	0
AATAGGATGG	29	116	10	128.101	1412432003	150.706	1200579774	1160	4	0.226383	0.905533	0.09662	0.00905533	0.0009662	0.265418	6.41116e-09	6.41116e-09	1	0	0	1	0	0
AATAGGATTCTGATT	210	1003	15	128.101	1412432003	150.706	1200579774	15045	4.77619	1.63933	7.82973	0.83543	0.117446	0.0125314	0.475382	8.31516e-08	8.31516e-08	1	0	0	1	0	0
AATAGGC	21	84	7	128.101	1412432003	150.706	1200579774	588	4	0.163933	0.655731	0.0699662	0.00459011	0.000489763	0.185792	3.24979e-09	3.24979e-09	1	0	0	1	0	0
AATAGGG	165	1655	7	128.101	1412432003	150.706	1200579774	11585	10.0303	1.28804	12.9195	1.3785	0.0904362	0.0096495	0.465888	6.40287e-08	6.40287e-08	1	0	0	1	0	0
AATAGGT	188	1429	7	128.101	1412432003	150.706	1200579774	10003	7.60106	1.46759	11.1552	1.19026	0.0780866	0.00833181	0.353055	5.52852e-08	5.52852e-08	1	0	0	1	0	0
AATAGT	1436	6800	6	128.101	1412432003	150.706	1200579774	40800	4.73538	11.2099	53.0829	5.66393	0.318498	0.0339836	0.188528	2.25496e-07	2.25496e-07	1	0	0	1	0	0
AATAGTC	52	216	7	128.101	1412432003	150.706	1200579774	1512	4.15385	0.405928	1.68616	0.179913	0.0118031	0.00125939	0.192938	8.35661e-09	8.35661e-09	1	0	0	1	0	0
AATAGTG	226	1356	7	128.101	1412432003	150.706	1200579774	9492	6	1.76423	10.5854	1.12945	0.0740975	0.00790618	0.278688	5.2461e-08	5.2461e-08	1	0	0	1	0	0
AATAT	9888	55967	5	128.101	1412432003	150.706	1200579774	279835	5.66009	77.1888	436.896	46.6166	2.18448	0.233083	0.187786	1.54661e-06	1.54661e-06	1	0	0	1	0	0
AATATAATGT	43	454	10	128.101	1412432003	150.706	1200579774	4540	10.5581	0.335672	3.54407	0.378151	0.0354407	0.00378151	0.700579	2.50919e-08	2.50919e-08	1	0	0	1	1	0
AATATAC	373	1864	7	128.101	1412432003	150.706	1200579774	13048	4.99732	2.91176	14.551	1.55258	0.101857	0.0108681	0.232116	7.21145e-08	7.21145e-08	1	0	0	1	0	0
AATATAG	573	3549	7	128.101	1412432003	150.706	1200579774	24843	6.19372	4.47302	27.7046	2.95607	0.193932	0.0206925	0.287686	1.37304e-07	1.37304e-07	1	0	0	1	0	0
AATATAT	2823	12128	7	128.101	1412432003	150.706	1200579774	84896	4.29614	22.0372	94.675	10.1018	0.662725	0.0707125	0.199547	4.69208e-07	4.69208e-07	1	0	0	1	0	0
AATATATGTC	8	32	10	128.101	1412432003	150.706	1200579774	320	4	0.0624505	0.249802	0.0266538	0.00249802	0.000266538	0.265418	1.7686e-09	1.7686e-09	1	0	0	1	0	0
AATATATGTG	183	770	10	128.101	1412432003	150.706	1200579774	7700	4.20765	1.42856	6.01086	0.641357	0.0601086	0.00641357	0.279196	4.25568e-08	4.25568e-08	1	0	0	1	0	0
AATATC	1171	11070	6	128.101	1412432003	150.706	1200579774	66420	9.45346	9.1412	86.4159	9.22055	0.518495	0.0553233	0.376367	3.67094e-07	3.67094e-07	1	0	0	1	0	0
AATATCC	93	393	7	128.101	1412432003	150.706	1200579774	2751	4.22581	0.725987	3.06788	0.327342	0.0214752	0.00229139	0.196281	1.52044e-08	1.52044e-08	1	0	0	1	0	0
AATATCCT	240	1267	8	128.101	1412432003	150.706	1200579774	10136	5.27917	1.87352	9.8906	1.05532	0.0791248	0.00844259	0.280237	5.60203e-08	5.60203e-08	1	0	0	1	0	0
AATATCT	162	1012	7	128.101	1412432003	150.706	1200579774	7084	6.24691	1.26462	7.89999	0.842926	0.0552999	0.00590048	0.290157	3.91523e-08	3.91523e-08	1	0	0	1	0	0
AATATG	659	2858	6	128.101	1412432003	150.706	1200579774	17148	4.33687	5.14436	22.3104	2.38052	0.133863	0.0142831	0.172662	9.47746e-08	9.47746e-08	1	0	0	1	0	0
AATATGATG	115	522	9	128.101	1412432003	150.706	1200579774	4698	4.53913	0.897726	4.0749	0.43479	0.0366741	0.00391311	0.271072	2.59652e-08	2.59652e-08	1	0	0	1	0	0
AATATGC	210	1104	7	128.101	1412432003	150.706	1200579774	7728	5.25714	1.63933	8.61817	0.919556	0.0603272	0.00643689	0.244184	4.27116e-08	4.27116e-08	1	0	0	1	0	0
AATATGG	11	44	7	128.101	1412432003	150.706	1200579774	308	4	0.0858695	0.343478	0.036649	0.00240435	0.000256543	0.185792	1.70227e-09	1.70227e-09	1	0	0	1	0	0
AATATGT	486	2951	7	128.101	1412432003	150.706	1200579774	20657	6.07202	3.79387	23.0364	2.45798	0.161255	0.0172059	0.282033	1.14168e-07	1.14168e-07	1	0	0	1	0	0
AATATT	398	1768	6	128.101	1412432003	150.706	1200579774	10608	4.44221	3.10691	13.8016	1.47262	0.0828094	0.00883573	0.176856	5.86289e-08	5.86289e-08	1	0	0	1	0	0
AATATTC	88	431	7	128.101	1412432003	150.706	1200579774	3017	4.89773	0.686956	3.36452	0.358993	0.0235517	0.00251295	0.22749	1.66745e-08	1.66745e-08	1	0	0	1	0	0
AATATTCATCAC	164	832	12	128.101	1412432003	150.706	1200579774	9984	5.07317	1.28024	6.49485	0.692999	0.0779383	0.00831598	0.403953	5.51802e-08	5.51802e-08	1	0	0	1	0	0
AATATTCTC	35	141	9	128.101	1412432003	150.706	1200579774	1269	4.02857	0.273221	1.10069	0.117443	0.00990621	0.00105699	0.240582	7.01359e-09	7.01359e-09	1	0	0	1	0	0
AATC	1324	11063	4	128.101	1412432003	150.706	1200579774	44252	8.35574	10.3356	86.3613	9.21471	0.345445	0.0368589	0.221776	2.44575e-07	2.44575e-07	1	0	0	0	0	0
AATCAC	196	2803	6	128.101	1412432003	150.706	1200579774	16818	14.301	1.53004	21.8811	2.33471	0.131287	0.0140082	0.569361	9.29508e-08	9.29508e-08	1	0	0	1	1	0
AATCACC	20	112	7	128.101	1412432003	150.706	1200579774	784	5.6	0.156126	0.874307	0.0932883	0.00612015	0.000653018	0.260109	4.33306e-09	4.33306e-09	1	0	0	1	0	0
AATCACT	131	1043	7	128.101	1412432003	150.706	1200579774	7301	7.96183	1.02263	8.14199	0.868747	0.0569939	0.00608123	0.369812	4.03516e-08	4.03516e-08	1	0	0	1	0	0
AATCAG	162	725	6	128.101	1412432003	150.706	1200579774	4350	4.47531	1.26462	5.65958	0.603875	0.0339575	0.00362325	0.178174	2.40418e-08	2.40418e-08	1	0	0	1	0	0
AATCAGG	18	72	7	128.101	1412432003	150.706	1200579774	504	4	0.140514	0.562055	0.059971	0.00393438	0.000419797	0.185792	2.78554e-09	2.78554e-09	1	0	0	1	0	0
AATCAGGC	18	72	8	128.101	1412432003	150.706	1200579774	576	4	0.140514	0.562055	0.059971	0.00449644	0.000479768	0.212334	3.18347e-09	3.18347e-09	1	0	0	1	0	0
AATCAGGG	15	60	8	128.101	1412432003	150.706	1200579774	480	4	0.117095	0.468379	0.0499759	0.00374703	0.000399807	0.212334	2.65289e-09	2.65289e-09	1	0	0	1	0	0
AATCAGT	100	412	7	128.101	1412432003	150.706	1200579774	2884	4.12	0.780632	3.2162	0.343168	0.0225134	0.00240217	0.191366	1.59395e-08	1.59395e-08	1	0	0	1	0	0
AATCAT	83955	673671	6	128.101	1412432003	150.706	1200579774	4042026	8.02419	655.379	5258.89	561.121	31.5533	3.36673	0.319464	2.23397e-05	2.23397e-05	1	1	0	1	0	0
AATCATC	1544	13371	7	128.101	1412432003	150.706	1200579774	93597	8.65997	12.053	104.378	11.1371	0.730648	0.0779598	0.402239	5.17298e-07	5.17298e-07	1	0	0	1	0	0
AATCATCC	8	32	8	128.101	1412432003	150.706	1200579774	256	4	0.0624505	0.249802	0.0266538	0.00199842	0.00021323	0.212334	1.41488e-09	1.41488e-09	1	0	0	1	0	0
AATCATCGTG	17	72	10	128.101	1412432003	150.706	1200579774	720	4.23529	0.132707	0.562055	0.059971	0.00562055	0.00059971	0.28103	3.97934e-09	3.97934e-09	1	0	0	1	0	0
AATCATT	89	771	7	128.101	1412432003	150.706	1200579774	5397	8.66292	0.694762	6.01867	0.64219	0.0421307	0.00449533	0.402376	2.98285e-08	2.98285e-08	1	0	0	1	0	0
AATCATTC	1606	8057	8	128.101	1412432003	150.706	1200579774	64456	5.01681	12.5369	62.8955	6.71092	0.503164	0.0536874	0.26631	3.56239e-07	3.56239e-07	1	0	0	1	0	0
AATCATTGC	61	244	9	128.101	1412432003	150.706	1200579774	2196	4	0.476185	1.90474	0.203235	0.0171427	0.00182912	0.238876	1.2137e-08	1.2137e-08	1	0	0	1	0	0
AATCC	3980	42699	5	128.101	1412432003	150.706	1200579774	213495	10.7284	31.0691	333.322	35.5653	1.66661	0.177827	0.355938	1.17996e-06	1.17996e-06	1	0	0	1	0	0
AATCCAATTC	204	925	10	128.101	1412432003	150.706	1200579774	9250	4.53431	1.59249	7.22084	0.770461	0.0722084	0.00770461	0.300872	5.11235e-08	5.11235e-08	1	0	0	1	0	0
AATCCACATGT	178	756	11	128.101	1412432003	150.706	1200579774	8316	4.24719	1.38952	5.90157	0.629696	0.0649173	0.00692665	0.310002	4.59614e-08	4.59614e-08	1	0	0	1	0	0
AATCCAT	1692	10294	7	128.101	1412432003	150.706	1200579774	72058	6.08392	13.2083	80.3582	8.57419	0.562507	0.0600193	0.282587	3.98255e-07	3.98255e-07	1	0	0	1	0	0
AATCCATC	104	419	8	128.101	1412432003	150.706	1200579774	3352	4.02885	0.811857	3.27085	0.348998	0.0261668	0.00279198	0.213865	1.8526e-08	1.8526e-08	1	0	0	1	0	0
AATCCC	89	945	6	128.101	1412432003	150.706	1200579774	5670	10.618	0.694762	7.37697	0.78712	0.0442618	0.00472272	0.42273	3.13373e-08	3.13373e-08	1	0	0	1	0	0
AATCCCATCC	4	16	10	128.101	1412432003	150.706	1200579774	160	4	0.0312253	0.124901	0.0133269	0.00124901	0.000133269	0.265418	8.84298e-10	8.84298e-10	1	0	0	1	0	0
AATCCCT	107	679	7	128.101	1412432003	150.706	1200579774	4753	6.34579	0.835276	5.30049	0.56556	0.0371034	0.00395892	0.29475	2.62692e-08	2.62692e-08	1	0	0	1	0	0
AATCCG	70	280	6	128.101	1412432003	150.706	1200579774	1680	4	0.546442	2.18577	0.233221	0.0131146	0.00139932	0.159251	9.28513e-09	9.28513e-09	1	0	0	1	0	0
AATCCT	524	2549	6	128.101	1412432003	150.706	1200579774	15294	4.8645	4.09051	19.8983	2.12314	0.11939	0.0127388	0.193669	8.45278e-08	8.45278e-08	1	0	0	1	0	0
AATCCTC	245	1831	7	128.101	1412432003	150.706	1200579774	12817	7.47347	1.91255	14.2934	1.5251	0.100054	0.0106757	0.347128	7.08378e-08	7.08378e-08	1	0	0	1	0	0
AATCCTCT	3	21	8	128.101	1412432003	150.706	1200579774	168	7	0.0234189	0.163933	0.0174915	0.00131146	0.000139932	0.371585	9.28513e-10	9.28513e-10	1	0	0	1	0	0
AATCG	113	737	5	128.101	1412432003	150.706	1200579774	3685	6.52212	0.882114	5.75325	0.61387	0.0287663	0.00306935	0.216386	2.03665e-08	2.03665e-08	1	0	0	1	0	0
AATCGAATTCATAGAATT	24	96	18	128.101	1412432003	150.706	1200579774	1728	4	0.187352	0.749406	0.0799614	0.0134893	0.0014393	0.477752	9.55042e-09	9.55042e-09	1	0	0	1	0	0
AATCGAGT	204	951	8	128.101	1412432003	150.706	1200579774	7608	4.66176	1.59249	7.42381	0.792117	0.0593904	0.00633694	0.247463	4.20484e-08	4.20484e-08	1	0	0	1	0	0
AATCGC	132	585	6	128.101	1412432003	150.706	1200579774	3510	4.43182	1.03043	4.56669	0.487265	0.0274002	0.00292359	0.176442	1.93993e-08	1.93993e-08	1	0	0	1	0	0
AATCGG	288	1152	6	128.101	1412432003	150.706	1200579774	6912	4	2.24822	8.99288	0.959536	0.0539573	0.00575722	0.159251	3.82017e-08	3.82017e-08	1	0	0	1	0	0
AATCGGG	7	35	7	128.101	1412432003	150.706	1200579774	245	5	0.0546442	0.273221	0.0291526	0.00191255	0.000204068	0.23224	1.35408e-09	1.35408e-09	1	0	0	1	0	0
AATCGT	377	3685	6	128.101	1412432003	150.706	1200579774	22110	9.77454	2.94298	28.7663	3.06935	0.172598	0.0184161	0.38915	1.22199e-07	1.22199e-07	1	0	0	1	0	0
AATCGTAC	92	369	8	128.101	1412432003	150.706	1200579774	2952	4.01087	0.718181	2.88053	0.307352	0.0230442	0.00245881	0.212911	1.63153e-08	1.63153e-08	1	0	0	1	0	0
AATCGTC	293	1472	7	128.101	1412432003	150.706	1200579774	10304	5.02389	2.28725	11.4909	1.22607	0.0804363	0.00858252	0.23335	5.69488e-08	5.69488e-08	1	0	0	1	0	0
AATCT	712	4320	5	128.101	1412432003	150.706	1200579774	21600	6.06742	5.5581	33.7233	3.59826	0.168616	0.0179913	0.2013	1.1938e-07	1.1938e-07	1	0	0	1	0	0
AATCTAATGT	110	656	10	128.101	1412432003	150.706	1200579774	6560	5.96364	0.858695	5.12094	0.546403	0.0512094	0.00546403	0.395713	3.62562e-08	3.62562e-08	1	0	0	1	0	0
AATCTAG	138	698	7	128.101	1412432003	150.706	1200579774	4886	5.05797	1.07727	5.44881	0.581386	0.0381417	0.0040697	0.234933	2.70042e-08	2.70042e-08	1	0	0	1	0	0
AATCTAT	809	6027	7	128.101	1412432003	150.706	1200579774	42189	7.44994	6.31531	47.0487	5.02007	0.329341	0.0351405	0.346035	2.33173e-07	2.33173e-07	1	0	0	1	0	0
AATCTC	70	280	6	128.101	1412432003	150.706	1200579774	1680	4	0.546442	2.18577	0.233221	0.0131146	0.00139932	0.159251	9.28513e-09	9.28513e-09	1	0	0	1	0	0
AATCTGT	35	140	7	128.101	1412432003	150.706	1200579774	980	4	0.273221	1.09288	0.11661	0.00765019	0.000816272	0.185792	5.41632e-09	5.41632e-09	1	0	0	1	0	0
AATG	2369	15999	4	128.101	1412432003	150.706	1200579774	63996	6.75348	18.4932	124.893	13.3261	0.499573	0.0533042	0.179249	3.53697e-07	3.53697e-07	1	0	0	0	0	0
AATGAATGG	328	2097	9	128.101	1412432003	150.706	1200579774	18873	6.39329	2.56047	16.3698	1.74666	0.147329	0.0157199	0.381801	1.04308e-07	1.04308e-07	1	0	0	1	0	0
AATGAATT	16	64	8	128.101	1412432003	150.706	1200579774	512	4	0.124901	0.499604	0.0533076	0.00399683	0.000426461	0.212334	2.82975e-09	2.82975e-09	1	0	0	1	0	0
AATGAC	321	2838	6	128.101	1412432003	150.706	1200579774	17028	8.84112	2.50583	22.1543	2.36386	0.132926	0.0141831	0.351988	9.41114e-08	9.41114e-08	1	0	0	1	0	0
AATGACG	76	636	7	128.101	1412432003	150.706	1200579774	4452	8.36842	0.59328	4.96482	0.529744	0.0347537	0.00370821	0.388697	2.46056e-08	2.46056e-08	1	0	0	1	0	0
AATGAG	181	870	6	128.101	1412432003	150.706	1200579774	5220	4.80663	1.41294	6.79149	0.72465	0.040749	0.0043479	0.191365	2.88502e-08	2.88502e-08	1	0	0	1	0	0
AATGAGAGAGAG	62	248	12	128.101	1412432003	150.706	1200579774	2976	4	0.483992	1.93597	0.206567	0.0232316	0.0024788	0.318501	1.64479e-08	1.64479e-08	1	0	0	1	0	0
AATGAGATG	809	6850	9	128.101	1412432003	150.706	1200579774	61650	8.46724	6.31531	53.4733	5.70558	0.481259	0.0513502	0.505655	3.40731e-07	3.40731e-07	1	0	0	1	1	0
AATGAGC	98	603	7	128.101	1412432003	150.706	1200579774	4221	6.15306	0.765019	4.70721	0.502257	0.0329505	0.0035158	0.285798	2.33289e-08	2.33289e-08	1	0	0	1	0	0
AATGAGG	474	5485	7	128.101	1412432003	150.706	1200579774	38395	11.5717	3.70019	42.8176	4.56863	0.299723	0.0319804	0.537484	2.12204e-07	2.12204e-07	1	0	0	1	1	0
AATGAGT	136	632	7	128.101	1412432003	150.706	1200579774	4424	4.64706	1.06166	4.93359	0.526412	0.0345351	0.00368489	0.215847	2.44508e-08	2.44508e-08	1	0	0	1	0	0
AATGAT	1517	9040	6	128.101	1412432003	150.706	1200579774	54240	5.95913	11.8422	70.5691	7.5297	0.423415	0.0451782	0.237249	2.99777e-07	2.99777e-07	1	0	0	1	0	0
AATGATC	11	52	7	128.101	1412432003	150.706	1200579774	364	4.72727	0.0858695	0.405928	0.0433124	0.0028415	0.000303187	0.219573	2.01178e-09	2.01178e-09	1	0	0	1	0	0
AATGATCT	160	790	8	128.101	1412432003	150.706	1200579774	6320	4.9375	1.24901	6.16699	0.658015	0.0493359	0.00526412	0.2621	3.49298e-08	3.49298e-08	1	0	0	1	0	0
AATGATG	2177	18310	7	128.101	1412432003	150.706	1200579774	128170	8.41066	16.9943	142.934	15.251	1.00054	0.106757	0.390659	7.08378e-07	7.08378e-07	1	0	0	1	0	0
AATGC	1033	9431	5	128.101	1412432003	150.706	1200579774	47155	9.12972	8.06392	73.6214	7.85537	0.368107	0.0392769	0.302898	2.60619e-07	2.60619e-07	1	0	0	1	0	0
AATGCAATGT	20	112	10	128.101	1412432003	150.706	1200579774	1120	5.6	0.156126	0.874307	0.0932883	0.00874307	0.000932883	0.371585	6.19008e-09	6.19008e-09	1	0	0	1	0	0
AATGCAG	110	520	7	128.101	1412432003	150.706	1200579774	3640	4.72727	0.858695	4.05928	0.433124	0.028415	0.00303187	0.219573	2.01178e-08	2.01178e-08	1	0	0	1	0	0
AATGCAGGGT	122	524	10	128.101	1412432003	150.706	1200579774	5240	4.29508	0.952371	4.09051	0.436456	0.0409051	0.00436456	0.284997	2.89608e-08	2.89608e-08	1	0	0	1	0	0
AATGCGT	193	821	7	128.101	1412432003	150.706	1200579774	5747	4.25389	1.50662	6.40899	0.683836	0.0448629	0.00478685	0.197585	3.17629e-08	3.17629e-08	1	0	0	1	0	0
AATGCT	177	1368	6	128.101	1412432003	150.706	1200579774	8208	7.72881	1.38172	10.679	1.13945	0.0640742	0.0068367	0.307704	4.53645e-08	4.53645e-08	1	0	0	1	0	0
AATGG	2505	23011	5	128.101	1412432003	150.706	1200579774	115055	9.18603	19.5548	179.631	19.1666	0.898156	0.0958329	0.304767	6.35893e-07	6.35893e-07	1	0	0	1	0	0
AATGGAATGGG	447	2047	11	128.101	1412432003	150.706	1200579774	22517	4.57942	3.48942	15.9795	1.70501	0.175775	0.0187551	0.334251	1.24448e-07	1.24448e-07	1	0	0	1	0	0
AATGGAATGT	418	3997	10	128.101	1412432003	150.706	1200579774	39970	9.5622	3.26304	31.2018	3.32922	0.312018	0.0332922	0.634494	2.20909e-07	2.20909e-07	1	0	0	1	1	0
AATGGAATTC	496	2000	10	128.101	1412432003	150.706	1200579774	20000	4.03226	3.87193	15.6126	1.66586	0.156126	0.0166586	0.267558	1.10537e-07	1.10537e-07	1	0	0	1	0	0
AATGGAATTCGGAGAATTC	24	104	19	128.101	1412432003	150.706	1200579774	1976	4.33333	0.187352	0.811857	0.0866248	0.0154253	0.00164587	0.546318	1.09211e-08	1.09211e-08	1	0	0	1	1	0
AATGGAATTG	831	3465	10	128.101	1412432003	150.706	1200579774	34650	4.16968	6.48705	27.0489	2.88611	0.270489	0.0288611	0.276676	1.91506e-07	1.91506e-07	1	0	0	1	0	0
AATGGAG	167	965	7	128.101	1412432003	150.706	1200579774	6755	5.77844	1.30365	7.53309	0.803778	0.0527317	0.00562645	0.268397	3.73339e-08	3.73339e-08	1	0	0	1	0	0
AATGGAT	214	1479	7	128.101	1412432003	150.706	1200579774	10353	6.91121	1.67055	11.5455	1.2319	0.0808188	0.00862333	0.321013	5.72196e-08	5.72196e-08	1	0	0	1	0	0
AATGGATAG	4	44	9	128.101	1412432003	150.706	1200579774	396	11	0.0312253	0.343478	0.036649	0.0030913	0.000329841	0.656908	2.18864e-09	2.18864e-09	1	0	0	1	1	0
AATGGATG	696	3293	8	128.101	1412432003	150.706	1200579774	26344	4.73132	5.4332	25.7062	2.74284	0.20565	0.0219427	0.251155	1.456e-07	1.456e-07	1	0	0	1	0	0
AATGGC	113	676	6	128.101	1412432003	150.706	1200579774	4056	5.9823	0.882114	5.27707	0.563061	0.0316624	0.00337837	0.238171	2.24169e-08	2.24169e-08	1	0	0	1	0	0
AATGGCG	4	24	7	128.101	1412432003	150.706	1200579774	168	6	0.0312253	0.187352	0.0199903	0.00131146	0.000139932	0.278688	9.28513e-10	9.28513e-10	1	0	0	1	0	0
AATGGCT	35	140	7	128.101	1412432003	150.706	1200579774	980	4	0.273221	1.09288	0.11661	0.00765019	0.000816272	0.185792	5.41632e-09	5.41632e-09	1	0	0	1	0	0
AATGGG	637	3455	6	128.101	1412432003	150.706	1200579774	20730	5.42386	4.97262	26.9708	2.87778	0.161825	0.0172667	0.215938	1.14572e-07	1.14572e-07	1	0	0	1	0	0
AATGGGAGGG	7	28	10	128.101	1412432003	150.706	1200579774	280	4	0.0546442	0.218577	0.0233221	0.00218577	0.000233221	0.265418	1.54752e-09	1.54752e-09	1	0	0	1	0	0
AATGGGG	26	104	7	128.101	1412432003	150.706	1200579774	728	4	0.202964	0.811857	0.0866248	0.005683	0.000606374	0.185792	4.02355e-09	4.02355e-09	1	0	0	1	0	0
AATGGT	4	16	6	128.101	1412432003	150.706	1200579774	96	4	0.0312253	0.124901	0.0133269	0.000749406	7.99614e-05	0.159251	5.30579e-10	5.30579e-10	1	0	0	1	0	0
AATGGTC	77	308	7	128.101	1412432003	150.706	1200579774	2156	4	0.601086	2.40435	0.256543	0.0168304	0.0017958	0.185792	1.19159e-08	1.19159e-08	1	0	0	1	0	0
AATGGTG	164	988	7	128.101	1412432003	150.706	1200579774	6916	6.02439	1.28024	7.71264	0.822936	0.0539885	0.00576055	0.279821	3.82238e-08	3.82238e-08	1	0	0	1	0	0
AATGT	2873	24839	5	128.101	1412432003	150.706	1200579774	124195	8.64567	22.4275	193.901	20.6892	0.969505	0.103446	0.286839	6.86409e-07	6.86409e-07	1	0	0	1	0	0
AATGTAC	46	192	7	128.101	1412432003	150.706	1200579774	1344	4.17391	0.359091	1.49881	0.159923	0.0104917	0.00111946	0.19387	7.4281e-09	7.4281e-09	1	0	0	1	0	0
AATGTACGC	144	648	9	128.101	1412432003	150.706	1200579774	5832	4.5	1.12411	5.05849	0.539739	0.0455264	0.00485765	0.268735	3.22327e-08	3.22327e-08	1	0	0	1	0	0
AATGTAG	439	4806	7	128.101	1412432003	150.706	1200579774	33642	10.9476	3.42697	37.5172	4.00307	0.26262	0.0280215	0.508495	1.85935e-07	1.85935e-07	1	0	0	1	1	0
AATGTAGTGT	12	68	10	128.101	1412432003	150.706	1200579774	680	5.66667	0.0936758	0.530829	0.0566393	0.00530829	0.000566393	0.376008	3.75827e-09	3.75827e-09	1	0	0	1	0	0
AATGTAT	182	818	7	128.101	1412432003	150.706	1200579774	5726	4.49451	1.42075	6.38557	0.681337	0.044699	0.00476936	0.208761	3.16468e-08	3.16468e-08	1	0	0	1	0	0
AATGTATATGT	122	634	11	128.101	1412432003	150.706	1200579774	6974	5.19672	0.952371	4.9492	0.528078	0.0544412	0.00580886	0.379308	3.85443e-08	3.85443e-08	1	0	0	1	0	0
AATGTC	209	1263	6	128.101	1412432003	150.706	1200579774	7578	6.04306	1.63152	9.85938	1.05199	0.0591563	0.00631195	0.24059	4.18826e-08	4.18826e-08	1	0	0	1	0	0
AATGTCG	4	16	7	128.101	1412432003	150.706	1200579774	112	4	0.0312253	0.124901	0.0133269	0.000874307	9.32883e-05	0.185792	6.19008e-10	6.19008e-10	1	0	0	1	0	0
AATGTG	104	462	6	128.101	1412432003	150.706	1200579774	2772	4.44231	0.811857	3.60652	0.384814	0.0216391	0.00230888	0.17686	1.53205e-08	1.53205e-08	1	0	0	1	0	0
AATGTGC	25	100	7	128.101	1412432003	150.706	1200579774	700	4	0.195158	0.780632	0.0832931	0.00546442	0.000583052	0.185792	3.8688e-09	3.8688e-09	1	0	0	1	0	0
AATT	22792	144688	4	128.101	1412432003	150.706	1200579774	578752	6.34819	177.922	1129.48	120.515	4.51792	0.48206	0.168492	3.19868e-06	3.19868e-06	1	1	0	0	0	0
AATTAC	799	3868	6	128.101	1412432003	150.706	1200579774	23208	4.84105	6.23725	30.1948	3.22178	0.181169	0.0193307	0.192735	1.28267e-07	1.28267e-07	1	0	0	1	0	0
AATTACC	163	710	7	128.101	1412432003	150.706	1200579774	4970	4.35583	1.27243	5.54248	0.591381	0.0387974	0.00413967	0.20232	2.74685e-08	2.74685e-08	1	0	0	1	0	0
AATTACT	356	1768	7	128.101	1412432003	150.706	1200579774	12376	4.96629	2.77905	13.8016	1.47262	0.096611	0.0103084	0.230675	6.84004e-08	6.84004e-08	1	0	0	1	0	0
AATTACTACT	27	129	10	128.101	1412432003	150.706	1200579774	1290	4.77778	0.210771	1.00701	0.107448	0.0100701	0.00107448	0.317026	7.12965e-09	7.12965e-09	1	0	0	1	0	0
AATTAG	423	1760	6	128.101	1412432003	150.706	1200579774	10560	4.16076	3.30207	13.7391	1.46596	0.0824347	0.00879575	0.165651	5.83637e-08	5.83637e-08	1	0	0	1	0	0
AATTAGAATTAGG	65	344	13	128.101	1412432003	150.706	1200579774	4472	5.29231	0.507411	2.68537	0.286528	0.0349098	0.00372487	0.456518	2.47161e-08	2.47161e-08	1	0	0	1	0	0
AATTAGAATTCGG	41	248	13	128.101	1412432003	150.706	1200579774	3224	6.04878	0.320059	1.93597	0.206567	0.0251676	0.00268537	0.521772	1.78186e-08	1.78186e-08	1	0	0	1	1	0
AATTAGG	74	412	7	128.101	1412432003	150.706	1200579774	2884	5.56757	0.577667	3.2162	0.343168	0.0225134	0.00240217	0.258603	1.59395e-08	1.59395e-08	1	0	0	1	0	0
AATTAT	1096	4654	6	128.101	1412432003	150.706	1200579774	27924	4.24635	8.55572	36.3306	3.87646	0.217984	0.0232588	0.169058	1.54332e-07	1.54332e-07	1	0	0	1	0	0
AATTATACG	80	513	9	128.101	1412432003	150.706	1200579774	4617	6.4125	0.624505	4.00464	0.427294	0.0360418	0.00384564	0.382948	2.55175e-08	2.55175e-08	1	0	0	1	0	0
AATTATC	73	316	7	128.101	1412432003	150.706	1200579774	2212	4.32877	0.569861	2.4668	0.263206	0.0172676	0.00184244	0.201063	1.22254e-08	1.22254e-08	1	0	0	1	0	0
AATTC	2387	22766	5	128.101	1412432003	150.706	1200579774	113830	9.53749	18.6337	177.719	18.9625	0.888593	0.0948125	0.316427	6.29123e-07	6.29123e-07	1	0	0	1	0	0
AATTCAC	65	287	7	128.101	1412432003	150.706	1200579774	2009	4.41538	0.507411	2.24041	0.239051	0.0156829	0.00167336	0.205086	1.11035e-08	1.11035e-08	1	0	0	1	0	0
AATTCACCCTAGCCG	45	182	15	128.101	1412432003	150.706	1200579774	2730	4.04444	0.351284	1.42075	0.151593	0.0213112	0.0022739	0.40255	1.50883e-08	1.50883e-08	1	0	0	1	0	0
AATTCC	46	184	6	128.101	1412432003	150.706	1200579774	1104	4	0.359091	1.43636	0.153259	0.00861817	0.000919556	0.159251	6.10165e-09	6.10165e-09	1	0	0	1	0	0
AATTCGC	61	244	7	128.101	1412432003	150.706	1200579774	1708	4	0.476185	1.90474	0.203235	0.0133332	0.00142265	0.185792	9.43988e-09	9.43988e-09	1	0	0	1	0	0
AATTCGGAG	11	44	9	128.101	1412432003	150.706	1200579774	396	4	0.0858695	0.343478	0.036649	0.0030913	0.000329841	0.238876	2.18864e-09	2.18864e-09	1	0	0	1	0	0
AATTCTATCC	4	16	10	128.101	1412432003	150.706	1200579774	160	4	0.0312253	0.124901	0.0133269	0.00124901	0.000133269	0.265418	8.84298e-10	8.84298e-10	1	0	0	1	0	0
AATTCTC	51	443	7	128.101	1412432003	150.706	1200579774	3101	8.68627	0.398122	3.4582	0.368988	0.0242074	0.00258292	0.403461	1.71388e-08	1.71388e-08	1	0	0	1	0	0
AATTGAC	271	1084	7	128.101	1412432003	150.706	1200579774	7588	4	2.11551	8.46205	0.902897	0.0592343	0.00632028	0.185792	4.19378e-08	4.19378e-08	1	0	0	1	0	0
AATTGC	65	260	6	128.101	1412432003	150.706	1200579774	1560	4	0.507411	2.02964	0.216562	0.0121779	0.00129937	0.159251	8.6219e-09	8.6219e-09	1	0	0	1	0	0
AATTGGTAC	83	391	9	128.101	1412432003	150.706	1200579774	3519	4.71084	0.647924	3.05227	0.325676	0.0274704	0.00293108	0.281327	1.9449e-08	1.9449e-08	1	0	0	1	0	0
AC	90173	1439141	2	128.101	1412432003	150.706	1200579774	2878282	15.9598	703.919	11234.4	1198.71	22.4688	2.39741	0.2118	1.59079e-05	1.59079e-05	1	1	0	0	0	0
ACACACAG	27	138	8	128.101	1412432003	150.706	1200579774	1104	5.11111	0.210771	1.07727	0.114944	0.00861817	0.000919556	0.271316	6.10165e-09	6.10165e-09	1	0	0	1	0	0
ACACAG	25	211	6	128.101	1412432003	150.706	1200579774	1266	8.44	0.195158	1.64713	0.175748	0.0098828	0.00105449	0.336019	6.99701e-09	6.99701e-09	1	0	0	1	0	0
ACACAT	538	3273	6	128.101	1412432003	150.706	1200579774	19638	6.08364	4.1998	25.5501	2.72618	0.1533	0.0163571	0.242206	1.08536e-07	1.08536e-07	1	0	0	1	0	0
ACACATATGCAGTG	7	35	14	128.101	1412432003	150.706	1200579774	490	5	0.0546442	0.273221	0.0291526	0.00382509	0.000408136	0.464481	2.70816e-09	2.70816e-09	1	0	0	1	0	0
ACACATC	401	3116	7	128.101	1412432003	150.706	1200579774	21812	7.77057	3.13033	24.3245	2.59541	0.170271	0.0181679	0.360928	1.20552e-07	1.20552e-07	1	0	0	1	0	0
ACACATG	6263	28185	7	128.101	1412432003	150.706	1200579774	197295	4.50024	48.891	220.021	23.4762	1.54015	0.164333	0.209027	1.09042e-06	1.09042e-06	1	0	0	1	0	0
ACACATGACTGG	85	668	12	128.101	1412432003	150.706	1200579774	8016	7.85882	0.663537	5.21462	0.556398	0.0625754	0.00667677	0.625761	4.43033e-08	4.43033e-08	1	0	0	1	1	0
ACACATGCAGTG	83	588	12	128.101	1412432003	150.706	1200579774	7056	7.08434	0.647924	4.59011	0.489763	0.0550814	0.00587716	0.564092	3.89975e-08	3.89975e-08	1	0	0	1	1	0
ACACC	550	5539	5	128.101	1412432003	150.706	1200579774	27695	10.0709	4.29347	43.2392	4.6136	0.216196	0.023068	0.334124	1.53066e-07	1.53066e-07	1	0	0	1	0	0
ACACCAGC	75	310	8	128.101	1412432003	150.706	1200579774	2480	4.13333	0.585474	2.41996	0.258209	0.0193597	0.00206567	0.219412	1.37066e-08	1.37066e-08	1	0	0	1	0	0
ACACCAT	43	238	7	128.101	1412432003	150.706	1200579774	1666	5.53488	0.335672	1.8579	0.198238	0.0130053	0.00138766	0.257085	9.20775e-09	9.20775e-09	1	0	0	1	0	0
ACACCC	538	3302	6	128.101	1412432003	150.706	1200579774	19812	6.13755	4.1998	25.7765	2.75034	0.154659	0.016502	0.244352	1.09498e-07	1.09498e-07	1	0	0	1	0	0
ACACCG	14	74	6	128.101	1412432003	150.706	1200579774	444	5.28571	0.109288	0.577667	0.0616369	0.003466	0.000369821	0.210438	2.45393e-09	2.45393e-09	1	0	0	1	0	0
ACACCT	265	1234	6	128.101	1412432003	150.706	1200579774	7404	4.6566	2.06867	9.63299	1.02784	0.057798	0.00616702	0.185392	4.09209e-08	4.09209e-08	1	0	0	1	0	0
ACACG	101	1307	5	128.101	1412432003	150.706	1200579774	6535	12.9406	0.788438	10.2029	1.08864	0.0510143	0.0054432	0.429333	3.6118e-08	3.6118e-08	1	0	0	1	0	0
ACACGACACGGC	44	280	12	128.101	1412432003	150.706	1200579774	3360	6.36364	0.343478	2.18577	0.233221	0.0262292	0.00279865	0.506706	1.85703e-08	1.85703e-08	1	0	0	1	1	0
ACACGAT	144	1302	7	128.101	1412432003	150.706	1200579774	9114	9.04167	1.12411	10.1638	1.08448	0.0711468	0.00759133	0.419968	5.03718e-08	5.03718e-08	1	0	0	1	0	0
ACACGC	61	264	6	128.101	1412432003	150.706	1200579774	1584	4.32787	0.476185	2.06087	0.219894	0.0123652	0.00131936	0.172304	8.75455e-09	8.75455e-09	1	0	0	1	0	0
ACACGG	30	146	6	128.101	1412432003	150.706	1200579774	876	4.86667	0.234189	1.13972	0.121608	0.00683833	0.000729647	0.193755	4.84153e-09	4.84153e-09	1	0	0	1	0	0
ACACGGCGCATG	97	550	12	128.101	1412432003	150.706	1200579774	6600	5.6701	0.757213	4.29347	0.458112	0.0515217	0.00549734	0.451483	3.64773e-08	3.64773e-08	1	0	0	1	0	0
ACACT	505	4204	5	128.101	1412432003	150.706	1200579774	21020	8.32475	3.94219	32.8178	3.50164	0.164089	0.0175082	0.276192	1.16175e-07	1.16175e-07	1	0	0	1	0	0
ACACTC	118	472	6	128.101	1412432003	150.706	1200579774	2832	4	0.921145	3.68458	0.393143	0.0221075	0.00235886	0.159251	1.56521e-08	1.56521e-08	1	0	0	1	0	0
ACACTCC	136	1265	7	128.101	1412432003	150.706	1200579774	8855	9.30147	1.06166	9.87499	1.05366	0.0691249	0.0073756	0.432035	4.89404e-08	4.89404e-08	1	0	0	1	0	0
ACACTCG	23	191	7	128.101	1412432003	150.706	1200579774	1337	8.30435	0.179545	1.49101	0.15909	0.010437	0.00111363	0.385721	7.38941e-09	7.38941e-09	1	0	0	1	0	0
ACACTCT	246	1343	7	128.101	1412432003	150.706	1200579774	9401	5.45935	1.92035	10.4839	1.11863	0.0733872	0.00783038	0.253576	5.1958e-08	5.1958e-08	1	0	0	1	0	0
ACACTGTACT	18	72	10	128.101	1412432003	150.706	1200579774	720	4	0.140514	0.562055	0.059971	0.00562055	0.00059971	0.265418	3.97934e-09	3.97934e-09	1	0	0	1	0	0
ACAG	25712	236522	4	128.101	1412432003	150.706	1200579774	946088	9.1989	200.716	1846.37	197.006	7.38546	0.788026	0.244155	5.2289e-06	5.2289e-06	1	1	0	0	0	0
ACAGACAGATAGACTG	105	498	16	128.101	1412432003	150.706	1200579774	7968	4.74286	0.819663	3.88755	0.4148	0.0622007	0.00663679	0.503535	4.4038e-08	4.4038e-08	1	0	0	1	1	0
ACAGACT	5982	30866	7	128.101	1412432003	150.706	1200579774	216062	5.15981	46.6974	240.95	25.7092	1.68665	0.179965	0.239663	1.19414e-06	1.19414e-06	1	0	0	1	0	0
ACAGAG	292	2267	6	128.101	1412432003	150.706	1200579774	13602	7.7637	2.27944	17.6969	1.88825	0.106182	0.0113295	0.309093	7.51764e-08	7.51764e-08	1	0	0	1	0	0
ACAGAGG	500	4210	7	128.101	1412432003	150.706	1200579774	29470	8.42	3.90316	32.8646	3.50664	0.230052	0.0245465	0.391093	1.62877e-07	1.62877e-07	1	0	0	1	0	0
ACAGAGT	63	282	7	128.101	1412432003	150.706	1200579774	1974	4.47619	0.491798	2.20138	0.234887	0.0154097	0.00164421	0.20791	1.091e-08	1.091e-08	1	0	0	1	0	0
ACAGAT	143	774	6	128.101	1412432003	150.706	1200579774	4644	5.41259	1.1163	6.04209	0.644689	0.0362525	0.00386813	0.215489	2.56667e-08	2.56667e-08	1	0	0	1	0	0
ACAGATAG	85028	503271	8	128.101	1412432003	150.706	1200579774	4026168	5.91889	663.755	3928.69	419.19	31.4295	3.35352	0.314195	2.22521e-05	2.22521e-05	1	1	0	1	0	0
ACAGATCG	40	296	8	128.101	1412432003	150.706	1200579774	2368	7.4	0.312253	2.31067	0.246548	0.0184854	0.00197238	0.392818	1.30876e-08	1.30876e-08	1	0	0	1	0	0
ACAGATG	155	781	7	128.101	1412432003	150.706	1200579774	5467	5.03871	1.20998	6.09673	0.650519	0.0426771	0.00455363	0.234038	3.02154e-08	3.02154e-08	1	0	0	1	0	0
ACAGC	55	924	5	128.101	1412432003	150.706	1200579774	4620	16.8	0.429347	7.21304	0.769628	0.0360652	0.00384814	0.557377	2.55341e-08	2.55341e-08	1	0	0	1	1	0
ACAGCAT	19	220	7	128.101	1412432003	150.706	1200579774	1540	11.5789	0.14832	1.71739	0.183245	0.0120217	0.00128271	0.53782	8.51137e-09	8.51137e-09	1	0	0	1	1	0
ACAGCC	4	16	6	128.101	1412432003	150.706	1200579774	96	4	0.0312253	0.124901	0.0133269	0.000749406	7.99614e-05	0.159251	5.30579e-10	5.30579e-10	1	0	0	1	0	0
ACAGCG	47	554	6	128.101	1412432003	150.706	1200579774	3324	11.7872	0.366897	4.3247	0.461444	0.0259482	0.00276866	0.469281	1.83713e-08	1.83713e-08	1	0	0	1	0	0
ACAGCT	12	48	6	128.101	1412432003	150.706	1200579774	288	4	0.0936758	0.374703	0.0399807	0.00224822	0.000239884	0.159251	1.59174e-09	1.59174e-09	1	0	0	1	0	0
ACAGG	143	1439	5	128.101	1412432003	150.706	1200579774	7195	10.0629	1.1163	11.2333	1.19859	0.0561664	0.00599294	0.33386	3.97658e-08	3.97658e-08	1	0	0	1	0	0
ACAGGAGG	7	62	8	128.101	1412432003	150.706	1200579774	496	8.85714	0.0546442	0.483992	0.0516417	0.00387193	0.000413134	0.470168	2.74132e-09	2.74132e-09	1	0	0	1	0	0
ACAGGAT	22	117	7	128.101	1412432003	150.706	1200579774	819	5.31818	0.171739	0.913339	0.0974529	0.00639337	0.00068217	0.247019	4.5265e-09	4.5265e-09	1	0	0	1	0	0
ACAGGCAGAT	100	422	10	128.101	1412432003	150.706	1200579774	4220	4.22	0.780632	3.29427	0.351497	0.0329427	0.00351497	0.280015	2.33234e-08	2.33234e-08	1	0	0	1	0	0
ACAGGCAT	22	104	8	128.101	1412432003	150.706	1200579774	832	4.72727	0.171739	0.811857	0.0866248	0.00649485	0.000692999	0.25094	4.59835e-09	4.59835e-09	1	0	0	1	0	0
ACAGGG	39	172	6	128.101	1412432003	150.706	1200579774	1032	4.41026	0.304446	1.34269	0.143264	0.00805612	0.000859585	0.175584	5.70372e-09	5.70372e-09	1	0	0	1	0	0
ACAGGGG	8	48	7	128.101	1412432003	150.706	1200579774	336	6	0.0624505	0.374703	0.0399807	0.00262292	0.000279865	0.278688	1.85703e-09	1.85703e-09	1	0	0	1	0	0
ACAGGT	22	88	6	128.101	1412432003	150.706	1200579774	528	4	0.171739	0.686956	0.0732979	0.00412173	0.000439788	0.159251	2.91818e-09	2.91818e-09	1	0	0	1	0	0
ACAGGTCGT	24	96	9	128.101	1412432003	150.706	1200579774	864	4	0.187352	0.749406	0.0799614	0.00674466	0.000719652	0.238876	4.77521e-09	4.77521e-09	1	0	0	1	0	0
ACAGT	269	1823	5	128.101	1412432003	150.706	1200579774	9115	6.77695	2.0999	14.2309	1.51843	0.0711546	0.00759217	0.22484	5.03773e-08	5.03773e-08	1	0	0	1	0	0
ACAGTAT	4	16	7	128.101	1412432003	150.706	1200579774	112	4	0.0312253	0.124901	0.0133269	0.000874307	9.32883e-05	0.185792	6.19008e-10	6.19008e-10	1	0	0	1	0	0
ACAGTC	25	361	6	128.101	1412432003	150.706	1200579774	2166	14.44	0.195158	2.81808	0.300688	0.0169085	0.00180413	0.574894	1.19712e-08	1.19712e-08	1	0	0	1	1	0
ACAGTCT	10	40	7	128.101	1412432003	150.706	1200579774	280	4	0.0780632	0.312253	0.0333172	0.00218577	0.000233221	0.185792	1.54752e-09	1.54752e-09	1	0	0	1	0	0
ACAT	130939	990631	4	128.101	1412432003	150.706	1200579774	3962524	7.56559	1022.15	7733.18	825.127	30.9327	3.30051	0.200804	2.19003e-05	2.19003e-05	1	1	0	0	0	0
ACATACATACCT	95	444	12	128.101	1412432003	150.706	1200579774	5328	4.67368	0.7416	3.466	0.369821	0.041592	0.00443786	0.372143	2.94471e-08	2.94471e-08	1	0	0	1	0	0
ACATACC	68	272	7	128.101	1412432003	150.706	1200579774	1904	4	0.530829	2.12332	0.226557	0.0148632	0.0015859	0.185792	1.05231e-08	1.05231e-08	1	0	0	1	0	0
ACATACG	4	20	7	128.101	1412432003	150.706	1200579774	140	5	0.0312253	0.156126	0.0166586	0.00109288	0.00011661	0.23224	7.73761e-10	7.73761e-10	1	0	0	1	0	0
ACATACT	109	859	7	128.101	1412432003	150.706	1200579774	6013	7.88073	0.850888	6.70563	0.715488	0.0469394	0.00500841	0.366045	3.3233e-08	3.3233e-08	1	0	0	1	0	0
ACATAG	992	8867	6	128.101	1412432003	150.706	1200579774	53202	8.93851	7.74387	69.2186	7.3856	0.415312	0.0443136	0.355865	2.9404e-07	2.9404e-07	1	0	0	1	0	0
ACATAGCAT	81	372	9	128.101	1412432003	150.706	1200579774	3348	4.59259	0.632312	2.90395	0.30985	0.0261355	0.00278865	0.274265	1.85039e-08	1.85039e-08	1	0	0	1	0	0
ACATAGG	511	4019	7	128.101	1412432003	150.706	1200579774	28133	7.86497	3.98903	31.3736	3.34755	0.219615	0.0234328	0.365313	1.55487e-07	1.55487e-07	1	0	0	1	0	0
ACATAGT	101	404	7	128.101	1412432003	150.706	1200579774	2828	4	0.788438	3.15375	0.336504	0.0220763	0.00235553	0.185792	1.563e-08	1.563e-08	1	0	0	1	0	0
ACATAT	7204	45348	6	128.101	1412432003	150.706	1200579774	272088	6.29484	56.2367	354.001	37.7718	2.124	0.226631	0.250614	1.50379e-06	1.50379e-06	1	0	0	1	0	0
ACATATC	106	811	7	128.101	1412432003	150.706	1200579774	5677	7.65094	0.827469	6.33092	0.675507	0.0443165	0.00472855	0.355372	3.1376e-08	3.1376e-08	1	0	0	1	0	0
ACATATG	1062	4472	7	128.101	1412432003	150.706	1200579774	31304	4.21092	8.29031	34.9098	3.72487	0.244369	0.0260741	0.195589	1.73013e-07	1.73013e-07	1	0	0	1	0	0
ACATATGCACTGAG	34	138	14	128.101	1412432003	150.706	1200579774	1932	4.05882	0.265415	1.07727	0.114944	0.0150818	0.00160922	0.377049	1.06779e-08	1.06779e-08	1	0	0	1	0	0
ACATATGCAGTGAG	99	422	14	128.101	1412432003	150.706	1200579774	5908	4.26263	0.772825	3.29427	0.351497	0.0461197	0.00492096	0.395981	3.26527e-08	3.26527e-08	1	0	0	1	0	0
ACATATGCCCATAT	12	52	14	128.101	1412432003	150.706	1200579774	728	4.33333	0.0936758	0.405928	0.0433124	0.005683	0.000606374	0.40255	4.02355e-09	4.02355e-09	1	0	0	1	0	0
ACATC	1482	20885	5	128.101	1412432003	150.706	1200579774	104425	14.0924	11.569	163.035	17.3958	0.815175	0.0869788	0.467548	5.77142e-07	5.77142e-07	1	0	0	1	0	0
ACATCAT	96	586	7	128.101	1412432003	150.706	1200579774	4102	6.10417	0.749406	4.5745	0.488098	0.0320215	0.00341668	0.283527	2.26712e-08	2.26712e-08	1	0	0	1	0	0
ACATCC	978	9506	6	128.101	1412432003	150.706	1200579774	57036	9.71984	7.63458	74.2068	7.91784	0.445241	0.047507	0.386972	3.1523e-07	3.1523e-07	1	0	0	1	0	0
ACATCCAT	233	972	8	128.101	1412432003	150.706	1200579774	7776	4.17167	1.81887	7.58774	0.809609	0.0607019	0.00647687	0.221447	4.29769e-08	4.29769e-08	1	0	0	1	0	0
ACATCCC	8	32	7	128.101	1412432003	150.706	1200579774	224	4	0.0624505	0.249802	0.0266538	0.00174861	0.000186577	0.185792	1.23802e-09	1.23802e-09	1	0	0	1	0	0
ACATCG	59	329	6	128.101	1412432003	150.706	1200579774	1974	5.57627	0.460573	2.56828	0.274034	0.0154097	0.00164421	0.222006	1.091e-08	1.091e-08	1	0	0	1	0	0
ACATCGC	42	182	7	128.101	1412432003	150.706	1200579774	1274	4.33333	0.327865	1.42075	0.151593	0.00994525	0.00106115	0.201275	7.04122e-09	7.04122e-09	1	0	0	1	0	0
ACATCGT	67	272	7	128.101	1412432003	150.706	1200579774	1904	4.0597	0.523023	2.12332	0.226557	0.0148632	0.0015859	0.188565	1.05231e-08	1.05231e-08	1	0	0	1	0	0
ACATCT	258	1410	6	128.101	1412432003	150.706	1200579774	8460	5.46512	2.01403	11.0069	1.17443	0.0660414	0.0070466	0.217581	4.67572e-08	4.67572e-08	1	0	0	1	0	0
ACATCTCT	124	718	8	128.101	1412432003	150.706	1200579774	5744	5.79032	0.967983	5.60493	0.598044	0.0448395	0.00478436	0.307371	3.17463e-08	3.17463e-08	1	0	0	1	0	0
ACATG	30573	208555	5	128.101	1412432003	150.706	1200579774	1042775	6.82154	238.662	1628.05	173.712	8.14023	0.86856	0.22632	5.76327e-06	5.76327e-06	1	1	0	1	0	0
ACATGACATGACTAG	323	1395	15	128.101	1412432003	150.706	1200579774	20925	4.31889	2.52144	10.8898	1.16194	0.163347	0.0174291	0.429865	1.1565e-07	1.1565e-07	1	0	0	1	0	0
ACATGACGTGACTAG	46	190	15	128.101	1412432003	150.706	1200579774	2850	4.13043	0.359091	1.4832	0.158257	0.022248	0.00237385	0.411109	1.57516e-08	1.57516e-08	1	0	0	1	0	0
ACATGAG	37	148	7	128.101	1412432003	150.706	1200579774	1036	4	0.288834	1.15533	0.123274	0.00808734	0.000862916	0.185792	5.72583e-09	5.72583e-09	1	0	0	1	0	0
ACATGAT	61	244	7	128.101	1412432003	150.706	1200579774	1708	4	0.476185	1.90474	0.203235	0.0133332	0.00142265	0.185792	9.43988e-09	9.43988e-09	1	0	0	1	0	0
ACATGG	109	513	6	128.101	1412432003	150.706	1200579774	3078	4.70642	0.850888	4.00464	0.427294	0.0240278	0.00256376	0.187375	1.70117e-08	1.70117e-08	1	0	0	1	0	0
ACATGGG	10	70	7	128.101	1412432003	150.706	1200579774	490	7	0.0780632	0.546442	0.0583052	0.00382509	0.000408136	0.325136	2.70816e-09	2.70816e-09	1	0	0	1	0	0
ACATGGTCGT	94	436	10	128.101	1412432003	150.706	1200579774	4360	4.6383	0.733794	3.40355	0.363158	0.0340355	0.00363158	0.307771	2.40971e-08	2.40971e-08	1	0	0	1	0	0
ACATGT	69	276	6	128.101	1412432003	150.706	1200579774	1656	4	0.538636	2.15454	0.229889	0.0129273	0.00137933	0.159251	9.15248e-09	9.15248e-09	1	0	0	1	0	0
ACATGTAG	26	104	8	128.101	1412432003	150.706	1200579774	832	4	0.202964	0.811857	0.0866248	0.00649485	0.000692999	0.212334	4.59835e-09	4.59835e-09	1	0	0	1	0	0
ACC	1063	10141	3	128.101	1412432003	150.706	1200579774	30423	9.53998	8.29811	79.1638	8.44675	0.237492	0.0253403	0.189906	1.68144e-07	1.68144e-07	1	0	0	0	0	0
ACCACCACCATG	4	16	12	128.101	1412432003	150.706	1200579774	192	4	0.0312253	0.124901	0.0133269	0.00149881	0.000159923	0.318501	1.06116e-09	1.06116e-09	1	0	0	1	0	0
ACCACCACT	96	738	9	128.101	1412432003	150.706	1200579774	6642	7.6875	0.749406	5.76106	0.614703	0.0518495	0.00553233	0.459089	3.67094e-08	3.67094e-08	1	0	0	1	0	0
ACCACG	90	364	6	128.101	1412432003	150.706	1200579774	2184	4.04444	0.702568	2.8415	0.303187	0.017049	0.00181912	0.16102	1.20707e-08	1.20707e-08	1	0	0	1	0	0
ACCACT	22122	202571	6	128.101	1412432003	150.706	1200579774	1215426	9.15699	172.691	1581.33	168.728	9.488	1.01237	0.364564	6.71749e-06	6.71749e-06	1	1	0	1	0	0
ACCACTACT	237	1465	9	128.101	1412432003	150.706	1200579774	13185	6.18143	1.8501	11.4363	1.22024	0.102926	0.0109822	0.369149	7.28717e-08	7.28717e-08	1	0	0	1	0	0
ACCACTC	69	541	7	128.101	1412432003	150.706	1200579774	3787	7.84058	0.538636	4.22322	0.450616	0.0295625	0.00315431	0.36418	2.09302e-08	2.09302e-08	1	0	0	1	0	0
ACCAG	71	369	5	128.101	1412432003	150.706	1200579774	1845	5.19718	0.554248	2.88053	0.307352	0.0144027	0.00153676	0.172428	1.01971e-08	1.01971e-08	1	0	0	1	0	0
ACCAGAGCC	4	16	9	128.101	1412432003	150.706	1200579774	144	4	0.0312253	0.124901	0.0133269	0.00112411	0.000119942	0.238876	7.95868e-10	7.95868e-10	1	0	0	1	0	0
ACCAGC	4	16	6	128.101	1412432003	150.706	1200579774	96	4	0.0312253	0.124901	0.0133269	0.000749406	7.99614e-05	0.159251	5.30579e-10	5.30579e-10	1	0	0	1	0	0
ACCAGG	78	312	6	128.101	1412432003	150.706	1200579774	1872	4	0.608893	2.43557	0.259874	0.0146134	0.00155925	0.159251	1.03463e-08	1.03463e-08	1	0	0	1	0	0
ACCAGT	382	1528	6	128.101	1412432003	150.706	1200579774	9168	4	2.98201	11.9281	1.27272	0.0715683	0.00763631	0.159251	5.06703e-08	5.06703e-08	1	0	0	1	0	0
ACCAGTG	70	360	7	128.101	1412432003	150.706	1200579774	2520	5.14286	0.546442	2.81027	0.299855	0.0196719	0.00209899	0.238876	1.39277e-08	1.39277e-08	1	0	0	1	0	0
ACCAT	1512	13751	5	128.101	1412432003	150.706	1200579774	68755	9.09458	11.8031	107.345	11.4536	0.536723	0.0572682	0.301732	3.79999e-07	3.79999e-07	1	0	0	1	0	0
ACCATAG	72	288	7	128.101	1412432003	150.706	1200579774	2016	4	0.562055	2.24822	0.239884	0.0157375	0.00167919	0.185792	1.11422e-08	1.11422e-08	1	0	0	1	0	0
ACCATAT	101	719	7	128.101	1412432003	150.706	1200579774	5033	7.11881	0.788438	5.61274	0.598877	0.0392892	0.00419214	0.330655	2.78167e-08	2.78167e-08	1	0	0	1	0	0
ACCATATCCT	49	232	10	128.101	1412432003	150.706	1200579774	2320	4.73469	0.382509	1.81107	0.19324	0.0181107	0.0019324	0.314168	1.28223e-08	1.28223e-08	1	0	0	1	0	0
ACCATC	501	3682	6	128.101	1412432003	150.706	1200579774	22092	7.3493	3.91096	28.7429	3.06685	0.172457	0.0184011	0.292595	1.22099e-07	1.22099e-07	1	0	0	1	0	0
ACCATCACT	11	47	9	128.101	1412432003	150.706	1200579774	423	4.27273	0.0858695	0.366897	0.0391478	0.00330207	0.00035233	0.255163	2.33786e-09	2.33786e-09	1	0	0	1	0	0
ACCATCATC	70	314	9	128.101	1412432003	150.706	1200579774	2826	4.48571	0.546442	2.45118	0.26154	0.0220606	0.00235386	0.267882	1.56189e-08	1.56189e-08	1	0	0	1	0	0
ACCATG	244	1104	6	128.101	1412432003	150.706	1200579774	6624	4.52459	1.90474	8.61817	0.919556	0.051709	0.00551733	0.180136	3.66099e-08	3.66099e-08	1	0	0	1	0	0
ACCCACCT	21	88	8	128.101	1412432003	150.706	1200579774	704	4.19048	0.163933	0.686956	0.0732979	0.00549565	0.000586383	0.222445	3.89091e-09	3.89091e-09	1	0	0	1	0	0
ACCCACG	29	116	7	128.101	1412432003	150.706	1200579774	812	4	0.226383	0.905533	0.09662	0.00633873	0.00067634	0.185792	4.48781e-09	4.48781e-09	1	0	0	1	0	0
ACCCACGT	18	76	8	128.101	1412432003	150.706	1200579774	608	4.22222	0.140514	0.59328	0.0633027	0.00474624	0.000506422	0.22413	3.36033e-09	3.36033e-09	1	0	0	1	0	0
ACCCAG	62	304	6	128.101	1412432003	150.706	1200579774	1824	4.90323	0.483992	2.37312	0.253211	0.0142387	0.00151927	0.19521	1.0081e-08	1.0081e-08	1	0	0	1	0	0
ACCCAGG	4	16	7	128.101	1412432003	150.706	1200579774	112	4	0.0312253	0.124901	0.0133269	0.000874307	9.32883e-05	0.185792	6.19008e-10	6.19008e-10	1	0	0	1	0	0
ACCCAT	318	1655	6	128.101	1412432003	150.706	1200579774	9930	5.2044	2.48241	12.9195	1.3785	0.0775167	0.008271	0.207201	5.48817e-08	5.48817e-08	1	0	0	1	0	0
ACCCATC	216	1525	7	128.101	1412432003	150.706	1200579774	10675	7.06019	1.68616	11.9046	1.27022	0.0833324	0.00889154	0.327932	5.89992e-08	5.89992e-08	1	0	0	1	0	0
ACCCC	29	145	5	128.101	1412432003	150.706	1200579774	725	5	0.226383	1.13192	0.120775	0.00565958	0.000603875	0.165886	4.00697e-09	4.00697e-09	1	0	0	1	0	0
ACCCCC	8	32	6	128.101	1412432003	150.706	1200579774	192	4	0.0624505	0.249802	0.0266538	0.00149881	0.000159923	0.159251	1.06116e-09	1.06116e-09	1	0	0	1	0	0
ACCCCG	15	72	6	128.101	1412432003	150.706	1200579774	432	4.8	0.117095	0.562055	0.059971	0.00337233	0.000359826	0.191101	2.3876e-09	2.3876e-09	1	0	0	1	0	0
ACCCCT	4	28	6	128.101	1412432003	150.706	1200579774	168	7	0.0312253	0.218577	0.0233221	0.00131146	0.000139932	0.278688	9.28513e-10	9.28513e-10	1	0	0	1	0	0
ACCCG	4	20	5	128.101	1412432003	150.706	1200579774	100	5	0.0312253	0.156126	0.0166586	0.000780632	8.32931e-05	0.165886	5.52686e-10	5.52686e-10	1	0	0	1	0	0
ACCCT	147	941	5	128.101	1412432003	150.706	1200579774	4705	6.40136	1.14753	7.34574	0.783788	0.0367287	0.00391894	0.212379	2.60039e-08	2.60039e-08	1	0	0	1	0	0
ACCCTACCT	61	321	9	128.101	1412432003	150.706	1200579774	2889	5.2623	0.476185	2.50583	0.267371	0.0225524	0.00240634	0.314259	1.59671e-08	1.59671e-08	1	0	0	1	0	0
ACCCTC	176	1223	6	128.101	1412432003	150.706	1200579774	7338	6.94886	1.37391	9.54712	1.01867	0.0572827	0.00611205	0.276653	4.05561e-08	4.05561e-08	1	0	0	1	0	0
ACCCTCT	47	208	7	128.101	1412432003	150.706	1200579774	1456	4.42553	0.366897	1.62371	0.17325	0.011366	0.00121275	0.205557	8.04711e-09	8.04711e-09	1	0	0	1	0	0
ACCG	345	2638	4	128.101	1412432003	150.706	1200579774	10552	7.64638	2.69318	20.5931	2.19727	0.0823722	0.00878909	0.202948	5.83194e-08	5.83194e-08	1	0	0	0	0	0
ACCGAG	8	36	6	128.101	1412432003	150.706	1200579774	216	4.5	0.0624505	0.281027	0.0299855	0.00168616	0.000179913	0.179157	1.1938e-09	1.1938e-09	1	0	0	1	0	0
ACCGAGT	26	104	7	128.101	1412432003	150.706	1200579774	728	4	0.202964	0.811857	0.0866248	0.005683	0.000606374	0.185792	4.02355e-09	4.02355e-09	1	0	0	1	0	0
ACCGC	55	368	5	128.101	1412432003	150.706	1200579774	1840	6.69091	0.429347	2.87272	0.306519	0.0143636	0.00153259	0.221986	1.01694e-08	1.01694e-08	1	0	0	1	0	0
ACCGCG	36	144	6	128.101	1412432003	150.706	1200579774	864	4	0.281027	1.12411	0.119942	0.00674466	0.000719652	0.159251	4.77521e-09	4.77521e-09	1	0	0	1	0	0
ACCGCT	4	20	6	128.101	1412432003	150.706	1200579774	120	5	0.0312253	0.156126	0.0166586	0.000936758	9.99517e-05	0.199063	6.63223e-10	6.63223e-10	1	0	0	1	0	0
ACCGGC	4	16	6	128.101	1412432003	150.706	1200579774	96	4	0.0312253	0.124901	0.0133269	0.000749406	7.99614e-05	0.159251	5.30579e-10	5.30579e-10	1	0	0	1	0	0
ACCGTC	87	396	6	128.101	1412432003	150.706	1200579774	2376	4.55172	0.679149	3.0913	0.329841	0.0185478	0.00197904	0.181216	1.31318e-08	1.31318e-08	1	0	0	1	0	0
ACCT	3837	50794	4	128.101	1412432003	150.706	1200579774	203176	13.2379	29.9528	396.514	42.3079	1.58606	0.169232	0.351358	1.12293e-06	1.12293e-06	1	0	0	0	0	0
ACCTACT	78	448	7	128.101	1412432003	150.706	1200579774	3136	5.74359	0.608893	3.49723	0.373153	0.0244806	0.00261207	0.266779	1.73322e-08	1.73322e-08	1	0	0	1	0	0
ACCTAG	71	284	6	128.101	1412432003	150.706	1200579774	1704	4	0.554248	2.21699	0.236552	0.013302	0.00141931	0.159251	9.41777e-09	9.41777e-09	1	0	0	1	0	0
ACCTAGTAT	143	607	9	128.101	1412432003	150.706	1200579774	5463	4.24476	1.1163	4.73843	0.505589	0.0426459	0.0045503	0.253492	3.01932e-08	3.01932e-08	1	0	0	1	0	0
ACCTAT	692	4922	6	128.101	1412432003	150.706	1200579774	29532	7.11272	5.40197	38.4227	4.09969	0.230536	0.0245981	0.283176	1.63219e-07	1.63219e-07	1	0	0	1	0	0
ACCTATC	39	156	7	128.101	1412432003	150.706	1200579774	1092	4	0.304446	1.21779	0.129937	0.0085245	0.000909561	0.185792	6.03533e-09	6.03533e-09	1	0	0	1	0	0
ACCTATG	31	124	7	128.101	1412432003	150.706	1200579774	868	4	0.241996	0.967983	0.103283	0.00677588	0.000722984	0.185792	4.79732e-09	4.79732e-09	1	0	0	1	0	0
ACCTC	90	468	5	128.101	1412432003	150.706	1200579774	2340	5.2	0.702568	3.65336	0.389812	0.0182668	0.00194906	0.172521	1.29329e-08	1.29329e-08	1	0	0	1	0	0
ACCTCAT	282	2418	7	128.101	1412432003	150.706	1200579774	16926	8.57447	2.20138	18.8757	2.01403	0.13213	0.0140982	0.398267	9.35477e-08	9.35477e-08	1	0	0	1	0	0
ACCTCC	316	2117	6	128.101	1412432003	150.706	1200579774	12702	6.69937	2.4668	16.526	1.76331	0.0991558	0.0105799	0.266719	7.02022e-08	7.02022e-08	1	0	0	1	0	0
ACCTCCT	193	1788	7	128.101	1412432003	150.706	1200579774	12516	9.26425	1.50662	13.9577	1.48928	0.0977038	0.010425	0.430306	6.91742e-08	6.91742e-08	1	0	0	1	0	0
ACCTCGT	32	128	7	128.101	1412432003	150.706	1200579774	896	4	0.249802	0.999208	0.106615	0.00699446	0.000746306	0.185792	4.95207e-09	4.95207e-09	1	0	0	1	0	0
ACCTCT	67	738	6	128.101	1412432003	150.706	1200579774	4428	11.0149	0.523023	5.76106	0.614703	0.0345664	0.00368822	0.438533	2.44729e-08	2.44729e-08	1	0	0	1	0	0
ACCTCTC	96	928	7	128.101	1412432003	150.706	1200579774	6496	9.66667	0.749406	7.24426	0.77296	0.0507098	0.00541072	0.448998	3.59025e-08	3.59025e-08	1	0	0	1	0	0
ACCTCTCC	66	274	8	128.101	1412432003	150.706	1200579774	2192	4.15152	0.515217	2.13893	0.228223	0.0171114	0.00182578	0.220377	1.21149e-08	1.21149e-08	1	0	0	1	0	0
ACCTCTG	22	122	7	128.101	1412432003	150.706	1200579774	854	5.54545	0.171739	0.952371	0.101618	0.00666659	0.000711323	0.257576	4.71994e-09	4.71994e-09	1	0	0	1	0	0
ACCTG	100	914	5	128.101	1412432003	150.706	1200579774	4570	9.14	0.780632	7.13497	0.761299	0.0356749	0.00380649	0.30324	2.52578e-08	2.52578e-08	1	0	0	1	0	0
ACCTGACGTGACTAG	50	260	15	128.101	1412432003	150.706	1200579774	3900	5.2	0.390316	2.02964	0.216562	0.0304446	0.00324843	0.517564	2.15548e-08	2.15548e-08	1	0	0	1	1	0
ACCTGACT	74	302	8	128.101	1412432003	150.706	1200579774	2416	4.08108	0.577667	2.35751	0.251545	0.0188601	0.00201236	0.216638	1.33529e-08	1.33529e-08	1	0	0	1	0	0
ACCTGC	71	317	6	128.101	1412432003	150.706	1200579774	1902	4.46479	0.554248	2.4746	0.264039	0.0148476	0.00158423	0.177755	1.05121e-08	1.05121e-08	1	0	0	1	0	0
ACCTGCC	23	92	7	128.101	1412432003	150.706	1200579774	644	4	0.179545	0.718181	0.0766296	0.00502727	0.000536408	0.185792	3.5593e-09	3.5593e-09	1	0	0	1	0	0
ACCTGCCC	4	16	8	128.101	1412432003	150.706	1200579774	128	4	0.0312253	0.124901	0.0133269	0.000999208	0.000106615	0.212334	7.07438e-10	7.07438e-10	1	0	0	1	0	0
ACCTGG	1020	4338	6	128.101	1412432003	150.706	1200579774	26028	4.25294	7.96244	33.8638	3.61325	0.203183	0.0216795	0.169321	1.43853e-07	1.43853e-07	1	0	0	1	0	0
ACG	23065	248562	3	128.101	1412432003	150.706	1200579774	745686	10.7766	180.053	1940.35	207.035	5.82106	0.621105	0.214522	4.1213e-06	4.1213e-06	1	1	0	0	0	0
ACGACGATG	98	455	9	128.101	1412432003	150.706	1200579774	4095	4.64286	0.765019	3.55187	0.378984	0.0319669	0.00341085	0.277267	2.26325e-08	2.26325e-08	1	0	0	1	0	0
ACGACGC	80	500	7	128.101	1412432003	150.706	1200579774	3500	6.25	0.624505	3.90316	0.416465	0.0273221	0.00291526	0.2903	1.9344e-08	1.9344e-08	1	0	0	1	0	0
ACGACGG	430	2037	7	128.101	1412432003	150.706	1200579774	14259	4.73721	3.35672	15.9015	1.69668	0.11131	0.0118768	0.220034	7.88075e-08	7.88075e-08	1	0	0	1	0	0
ACGACTC	264	1605	7	128.101	1412432003	150.706	1200579774	11235	6.07955	2.06087	12.5291	1.33685	0.087704	0.00935798	0.282383	6.20943e-08	6.20943e-08	1	0	0	1	0	0
ACGAG	548	3308	5	128.101	1412432003	150.706	1200579774	16540	6.0365	4.27786	25.8233	2.75534	0.129116	0.0137767	0.200274	9.14143e-08	9.14143e-08	1	0	0	1	0	0
ACGAGATCGAG	12	48	11	128.101	1412432003	150.706	1200579774	528	4	0.0936758	0.374703	0.0399807	0.00412173	0.000439788	0.291959	2.91818e-09	2.91818e-09	1	0	0	1	0	0
ACGAGG	11	95	6	128.101	1412432003	150.706	1200579774	570	8.63636	0.0858695	0.7416	0.0791284	0.0044496	0.000474771	0.343836	3.15031e-09	3.15031e-09	1	0	0	1	0	0
ACGAGTC	88	352	7	128.101	1412432003	150.706	1200579774	2464	4	0.686956	2.74782	0.293192	0.0192348	0.00205234	0.185792	1.36182e-08	1.36182e-08	1	0	0	1	0	0
ACGAT	299	1532	5	128.101	1412432003	150.706	1200579774	7660	5.12375	2.33409	11.9593	1.27605	0.0597964	0.00638025	0.169991	4.23358e-08	4.23358e-08	1	0	0	1	0	0
ACGATAT	8	32	7	128.101	1412432003	150.706	1200579774	224	4	0.0624505	0.249802	0.0266538	0.00174861	0.000186577	0.185792	1.23802e-09	1.23802e-09	1	0	0	1	0	0
ACGATC	49	196	6	128.101	1412432003	150.706	1200579774	1176	4	0.382509	1.53004	0.163254	0.00918023	0.000979527	0.159251	6.49959e-09	6.49959e-09	1	0	0	1	0	0
ACGATG	1444	14567	6	128.101	1412432003	150.706	1200579774	87402	10.088	11.2723	113.715	12.1333	0.682288	0.0727998	0.401628	4.83059e-07	4.83059e-07	1	0	0	1	0	0
ACGC	306	2972	4	128.101	1412432003	150.706	1200579774	11888	9.71242	2.38873	23.2004	2.47547	0.0928015	0.00990188	0.257785	6.57033e-08	6.57033e-08	1	0	0	0	0	0
ACGCAT	8	32	6	128.101	1412432003	150.706	1200579774	192	4	0.0624505	0.249802	0.0266538	0.00149881	0.000159923	0.159251	1.06116e-09	1.06116e-09	1	0	0	1	0	0
ACGCC	30	308	5	128.101	1412432003	150.706	1200579774	1540	10.2667	0.234189	2.40435	0.256543	0.0120217	0.00128271	0.340619	8.51137e-09	8.51137e-09	1	0	0	1	0	0
ACGCCAT	29	116	7	128.101	1412432003	150.706	1200579774	812	4	0.226383	0.905533	0.09662	0.00633873	0.00067634	0.185792	4.48781e-09	4.48781e-09	1	0	0	1	0	0
ACGCCCCCG	4	16	9	128.101	1412432003	150.706	1200579774	144	4	0.0312253	0.124901	0.0133269	0.00112411	0.000119942	0.238876	7.95868e-10	7.95868e-10	1	0	0	1	0	0
ACGCCTCGCT	26	104	10	128.101	1412432003	150.706	1200579774	1040	4	0.202964	0.811857	0.0866248	0.00811857	0.000866248	0.265418	5.74794e-09	5.74794e-09	1	0	0	1	0	0
ACGCG	56	315	5	128.101	1412432003	150.706	1200579774	1575	5.625	0.437154	2.45899	0.262373	0.0122949	0.00131187	0.186622	8.70481e-09	8.70481e-09	1	0	0	1	0	0
ACGCTAGTAGT	66	273	11	128.101	1412432003	150.706	1200579774	3003	4.13636	0.515217	2.13112	0.22739	0.0234424	0.00250129	0.301912	1.65972e-08	1.65972e-08	1	0	0	1	0	0
ACGCTC	17	68	6	128.101	1412432003	150.706	1200579774	408	4	0.132707	0.530829	0.0566393	0.00318498	0.000339836	0.159251	2.25496e-09	2.25496e-09	1	0	0	1	0	0
ACGCTCCTCTCT	143	604	12	128.101	1412432003	150.706	1200579774	7248	4.22378	1.1163	4.71501	0.50309	0.0565802	0.00603708	0.336319	4.00587e-08	4.00587e-08	1	0	0	1	0	0
ACGG	593	4457	4	128.101	1412432003	150.706	1200579774	17828	7.51602	4.62915	34.7927	3.71237	0.139171	0.0148495	0.199488	9.85329e-08	9.85329e-08	1	0	0	0	0	0
ACGGAG	340	3669	6	128.101	1412432003	150.706	1200579774	22014	10.7912	2.65415	28.6414	3.05602	0.171848	0.0183361	0.429625	1.21668e-07	1.21668e-07	1	0	0	1	0	0
ACGGAGG	420	4137	7	128.101	1412432003	150.706	1200579774	28959	9.85	3.27865	32.2947	3.44584	0.226063	0.0241208	0.457513	1.60052e-07	1.60052e-07	1	0	0	1	0	0
ACGGAT	4	20	6	128.101	1412432003	150.706	1200579774	120	5	0.0312253	0.156126	0.0166586	0.000936758	9.99517e-05	0.199063	6.63223e-10	6.63223e-10	1	0	0	1	0	0
ACGGATGG	321	1284	8	128.101	1412432003	150.706	1200579774	10272	4	2.50583	10.0233	1.06948	0.0801865	0.00855587	0.212334	5.67719e-08	5.67719e-08	1	0	0	1	0	0
ACGGCG	4	20	6	128.101	1412432003	150.706	1200579774	120	5	0.0312253	0.156126	0.0166586	0.000936758	9.99517e-05	0.199063	6.63223e-10	6.63223e-10	1	0	0	1	0	0
ACGGCTG	55	269	7	128.101	1412432003	150.706	1200579774	1883	4.89091	0.429347	2.0999	0.224058	0.0146993	0.00156841	0.227173	1.04071e-08	1.04071e-08	1	0	0	1	0	0
ACGGG	49	557	5	128.101	1412432003	150.706	1200579774	2785	11.3673	0.382509	4.34812	0.463943	0.0217406	0.00231971	0.377137	1.53923e-08	1.53923e-08	1	0	0	1	0	0
ACGGGAGCC	58	254	9	128.101	1412432003	150.706	1200579774	2286	4.37931	0.452766	1.9828	0.211564	0.0178452	0.00190408	0.261528	1.26344e-08	1.26344e-08	1	0	0	1	0	0
ACGGGG	13	75	6	128.101	1412432003	150.706	1200579774	450	5.76923	0.101482	0.585474	0.0624698	0.00351284	0.000374819	0.229688	2.48709e-09	2.48709e-09	1	0	0	1	0	0
ACGT	33	198	4	128.101	1412432003	150.706	1200579774	792	6	0.257608	1.54565	0.16492	0.0061826	0.000659681	0.159251	4.37727e-09	4.37727e-09	1	0	0	0	0	0
ACGTC	554	6742	5	128.101	1412432003	150.706	1200579774	33710	12.1697	4.3247	52.6302	5.61562	0.263151	0.0280781	0.403756	1.8631e-07	1.8631e-07	1	0	0	1	0	0
ACGTCC	28	112	6	128.101	1412432003	150.706	1200579774	672	4	0.218577	0.874307	0.0932883	0.00524584	0.00055973	0.159251	3.71405e-09	3.71405e-09	1	0	0	1	0	0
ACT	174440	2806926	3	128.101	1412432003	150.706	1200579774	8420778	16.0911	1361.73	21911.8	2337.98	65.7353	7.01393	0.320314	4.65405e-05	4.65405e-05	1	1	1	0	0	0
ACTACTC	74	296	7	128.101	1412432003	150.706	1200579774	2072	4	0.577667	2.31067	0.246548	0.0161747	0.00172583	0.185792	1.14517e-08	1.14517e-08	1	0	0	1	0	0
ACTACTGCT	755	4858	9	128.101	1412432003	150.706	1200579774	43722	6.43444	5.89377	37.9231	4.04638	0.341308	0.0364174	0.384258	2.41645e-07	2.41645e-07	1	0	0	1	0	0
ACTAG	978	6340	5	128.101	1412432003	150.706	1200579774	31700	6.48262	7.63458	49.492	5.28078	0.24746	0.0264039	0.215075	1.75201e-07	1.75201e-07	1	0	0	1	0	0
ACTAGAG	80	345	7	128.101	1412432003	150.706	1200579774	2415	4.3125	0.624505	2.69318	0.287361	0.0188523	0.00201153	0.200307	1.33474e-08	1.33474e-08	1	0	0	1	0	0
ACTAGC	58	232	6	128.101	1412432003	150.706	1200579774	1392	4	0.452766	1.81107	0.19324	0.0108664	0.00115944	0.159251	7.69339e-09	7.69339e-09	1	0	0	1	0	0
ACTAGG	68	272	6	128.101	1412432003	150.706	1200579774	1632	4	0.530829	2.12332	0.226557	0.0127399	0.00135934	0.159251	9.01984e-09	9.01984e-09	1	0	0	1	0	0
ACTAGGC	68	418	7	128.101	1412432003	150.706	1200579774	2926	6.14706	0.530829	3.26304	0.348165	0.0228413	0.00243716	0.285519	1.61716e-08	1.61716e-08	1	0	0	1	0	0
ACTAGT	150	600	6	128.101	1412432003	150.706	1200579774	3600	4	1.17095	4.68379	0.499759	0.0281027	0.00299855	0.159251	1.98967e-08	1.98967e-08	1	0	0	1	0	0
ACTAT	2332	15545	5	128.101	1412432003	150.706	1200579774	77725	6.66595	18.2043	121.349	12.9479	0.606746	0.0647396	0.221158	4.29575e-07	4.29575e-07	1	0	0	1	0	0
ACTATAG	138	671	7	128.101	1412432003	150.706	1200579774	4697	4.86232	1.07727	5.23804	0.558897	0.0366663	0.00391228	0.225845	2.59597e-08	2.59597e-08	1	0	0	1	0	0
ACTATAT	508	2601	7	128.101	1412432003	150.706	1200579774	18207	5.12008	3.96561	20.3042	2.16645	0.14213	0.0151652	0.237818	1.00628e-07	1.00628e-07	1	0	0	1	0	0
ACTATC	105	464	6	128.101	1412432003	150.706	1200579774	2784	4.41905	0.819663	3.62213	0.38648	0.0217328	0.00231888	0.175934	1.53868e-08	1.53868e-08	1	0	0	1	0	0
ACTATCC	230	1537	7	128.101	1412432003	150.706	1200579774	10759	6.68261	1.79545	11.9983	1.28021	0.0839881	0.0089615	0.310394	5.94635e-08	5.94635e-08	1	0	0	1	0	0
ACTATCG	36	208	7	128.101	1412432003	150.706	1200579774	1456	5.77778	0.281027	1.62371	0.17325	0.011366	0.00121275	0.268367	8.04711e-09	8.04711e-09	1	0	0	1	0	0
ACTATCT	51	204	7	128.101	1412432003	150.706	1200579774	1428	4	0.398122	1.59249	0.169918	0.0111474	0.00118943	0.185792	7.89236e-09	7.89236e-09	1	0	0	1	0	0
ACTATG	183	2329	6	128.101	1412432003	150.706	1200579774	13974	12.7268	1.42856	18.1809	1.9399	0.109085	0.0116394	0.506686	7.72324e-08	7.72324e-08	1	0	0	1	1	0
ACTATGATC	32	139	9	128.101	1412432003	150.706	1200579774	1251	4.34375	0.249802	1.08508	0.115777	0.0097657	0.001042	0.259404	6.9141e-09	6.9141e-09	1	0	0	1	0	0
ACTATGC	8	36	7	128.101	1412432003	150.706	1200579774	252	4.5	0.0624505	0.281027	0.0299855	0.00196719	0.000209899	0.209016	1.39277e-09	1.39277e-09	1	0	0	1	0	0
ACTC	5925	51732	4	128.101	1412432003	150.706	1200579774	206928	8.73114	46.2524	403.836	43.0892	1.61535	0.172357	0.23174	1.14366e-06	1.14366e-06	1	0	0	0	0	0
ACTCACTCC	12	60	9	128.101	1412432003	150.706	1200579774	540	5	0.0936758	0.468379	0.0499759	0.00421541	0.000449783	0.298595	2.98451e-09	2.98451e-09	1	0	0	1	0	0
ACTCAGC	25	100	7	128.101	1412432003	150.706	1200579774	700	4	0.195158	0.780632	0.0832931	0.00546442	0.000583052	0.185792	3.8688e-09	3.8688e-09	1	0	0	1	0	0
ACTCAGT	61	269	7	128.101	1412432003	150.706	1200579774	1883	4.40984	0.476185	2.0999	0.224058	0.0146993	0.00156841	0.204828	1.04071e-08	1.04071e-08	1	0	0	1	0	0
ACTCAT	158	728	6	128.101	1412432003	150.706	1200579774	4368	4.60759	1.2334	5.683	0.606374	0.034098	0.00363824	0.18344	2.41413e-08	2.41413e-08	1	0	0	1	0	0
ACTCATC	3108	25128	7	128.101	1412432003	150.706	1200579774	175896	8.08494	24.262	196.157	20.9299	1.3731	0.146509	0.37553	9.72153e-07	9.72153e-07	1	0	0	1	0	0
ACTCATG	85	441	7	128.101	1412432003	150.706	1200579774	3087	5.18824	0.663537	3.44259	0.367323	0.0240981	0.00257126	0.240983	1.70614e-08	1.70614e-08	1	0	0	1	0	0
ACTCC	3219	32078	5	128.101	1412432003	150.706	1200579774	160390	9.96521	25.1285	250.411	26.7188	1.25205	0.133594	0.330618	8.86453e-07	8.86453e-07	1	0	0	1	0	0
ACTCCAG	69	705	7	128.101	1412432003	150.706	1200579774	4935	10.2174	0.538636	5.50345	0.587216	0.0385242	0.00411051	0.474578	2.72751e-08	2.72751e-08	1	0	0	1	0	0
ACTCCC	169	1230	6	128.101	1412432003	150.706	1200579774	7380	7.27811	1.31927	9.60177	1.02451	0.0576106	0.00614703	0.289761	4.07882e-08	4.07882e-08	1	0	0	1	0	0
ACTCCCT	546	4236	7	128.101	1412432003	150.706	1200579774	29652	7.75824	4.26225	33.0676	3.5283	0.231473	0.0246981	0.360355	1.63882e-07	1.63882e-07	1	0	0	1	0	0
ACTCCCTC	64	470	8	128.101	1412432003	150.706	1200579774	3760	7.34375	0.499604	3.66897	0.391478	0.0293517	0.00313182	0.389832	2.0781e-08	2.0781e-08	1	0	0	1	0	0
ACTCCG	31	124	6	128.101	1412432003	150.706	1200579774	744	4	0.241996	0.967983	0.103283	0.0058079	0.000619701	0.159251	4.11198e-09	4.11198e-09	1	0	0	1	0	0
ACTCCGCTGCC	4	16	11	128.101	1412432003	150.706	1200579774	176	4	0.0312253	0.124901	0.0133269	0.00137391	0.000146596	0.291959	9.72728e-10	9.72728e-10	1	0	0	1	0	0
ACTCCT	86	630	6	128.101	1412432003	150.706	1200579774	3780	7.32558	0.671343	4.91798	0.524746	0.0295079	0.00314848	0.291651	2.08915e-08	2.08915e-08	1	0	0	1	0	0
ACTCCTAGCTCCTG	16	68	14	128.101	1412432003	150.706	1200579774	952	4.25	0.124901	0.530829	0.0566393	0.00743161	0.00079295	0.394809	5.26157e-09	5.26157e-09	1	0	0	1	0	0
ACTCCTC	188	1711	7	128.101	1412432003	150.706	1200579774	11977	9.10106	1.46759	13.3566	1.42514	0.0934962	0.00997601	0.422727	6.61952e-08	6.61952e-08	1	0	0	1	0	0
ACTCCTCCTCT	92	444	11	128.101	1412432003	150.706	1200579774	4884	4.82609	0.718181	3.466	0.369821	0.038126	0.00406803	0.352255	2.69932e-08	2.69932e-08	1	0	0	1	0	0
ACTCCTCT	292	1681	8	128.101	1412432003	150.706	1200579774	13448	5.75685	2.27944	13.1224	1.40016	0.104979	0.0112013	0.305594	7.43252e-08	7.43252e-08	1	0	0	1	0	0
ACTCCTG	71	560	7	128.101	1412432003	150.706	1200579774	3920	7.88732	0.554248	4.37154	0.466441	0.0306008	0.00326509	0.366351	2.16653e-08	2.16653e-08	1	0	0	1	0	0
ACTCCTGAGGAT	64	412	12	128.101	1412432003	150.706	1200579774	4944	6.4375	0.499604	3.2162	0.343168	0.0385944	0.00411801	0.512588	2.73248e-08	2.73248e-08	1	0	0	1	1	0
ACTCG	504	3277	5	128.101	1412432003	150.706	1200579774	16385	6.50198	3.93438	25.5813	2.72951	0.127906	0.0136476	0.215718	9.05576e-08	9.05576e-08	1	0	0	1	0	0
ACTCGCACTCTC	56	365	12	128.101	1412432003	150.706	1200579774	4380	6.51786	0.437154	2.84931	0.30402	0.0341917	0.00364824	0.518986	2.42077e-08	2.42077e-08	1	0	0	1	1	0
ACTCGCT	12	80	7	128.101	1412432003	150.706	1200579774	560	6.66667	0.0936758	0.624505	0.0666345	0.00437154	0.000466441	0.309654	3.09504e-09	3.09504e-09	1	0	0	1	0	0
ACTCGGGGG	4	16	9	128.101	1412432003	150.706	1200579774	144	4	0.0312253	0.124901	0.0133269	0.00112411	0.000119942	0.238876	7.95868e-10	7.95868e-10	1	0	0	1	0	0
ACTCT	939	6602	5	128.101	1412432003	150.706	1200579774	33010	7.03088	7.33013	51.5373	5.49901	0.257686	0.027495	0.233265	1.82442e-07	1.82442e-07	1	0	0	1	0	0
ACTCTAG	444	2842	7	128.101	1412432003	150.706	1200579774	19894	6.4009	3.466	22.1855	2.36719	0.155299	0.0165703	0.297309	1.09951e-07	1.09951e-07	1	0	0	1	0	0
ACTCTAT	23	92	7	128.101	1412432003	150.706	1200579774	644	4	0.179545	0.718181	0.0766296	0.00502727	0.000536408	0.185792	3.5593e-09	3.5593e-09	1	0	0	1	0	0
ACTCTC	340	3857	6	128.101	1412432003	150.706	1200579774	23142	11.3441	2.65415	30.109	3.21261	0.180654	0.0192757	0.451639	1.27903e-07	1.27903e-07	1	0	0	1	0	0
ACTCTCC	166	1205	7	128.101	1412432003	150.706	1200579774	8435	7.25904	1.29585	9.40661	1.00368	0.0658463	0.00702577	0.337168	4.66191e-08	4.66191e-08	1	0	0	1	0	0
ACTCTCCT	141	729	8	128.101	1412432003	150.706	1200579774	5832	5.17021	1.10069	5.6908	0.607207	0.0455264	0.00485765	0.274453	3.22327e-08	3.22327e-08	1	0	0	1	0	0
ACTCTCCTC	249	1008	9	128.101	1412432003	150.706	1200579774	9072	4.04819	1.94377	7.86877	0.839594	0.0708189	0.00755635	0.241754	5.01397e-08	5.01397e-08	1	0	0	1	0	0
ACTCTCT	2018	14351	7	128.101	1412432003	150.706	1200579774	100457	7.1115	15.7531	112.028	11.9534	0.784199	0.0836737	0.330315	5.55212e-07	5.55212e-07	1	0	0	1	0	0
ACTCTG	8	48	6	128.101	1412432003	150.706	1200579774	288	6	0.0624505	0.374703	0.0399807	0.00224822	0.000239884	0.238876	1.59174e-09	1.59174e-09	1	0	0	1	0	0
ACTCTGG	104	903	7	128.101	1412432003	150.706	1200579774	6321	8.68269	0.811857	7.0491	0.752137	0.0493437	0.00526496	0.403294	3.49353e-08	3.49353e-08	1	0	0	1	0	0
ACTG	1288	12078	4	128.101	1412432003	150.706	1200579774	48312	9.37733	10.0545	94.2847	10.0601	0.377139	0.0402406	0.248891	2.67014e-07	2.67014e-07	1	0	0	0	0	0
ACTGAGG	11	44	7	128.101	1412432003	150.706	1200579774	308	4	0.0858695	0.343478	0.036649	0.00240435	0.000256543	0.185792	1.70227e-09	1.70227e-09	1	0	0	1	0	0
ACTGAT	154	1312	6	128.101	1412432003	150.706	1200579774	7872	8.51948	1.20217	10.2419	1.09281	0.0614513	0.00655683	0.339183	4.35075e-08	4.35075e-08	1	0	0	1	0	0
ACTGATAG	874	4315	8	128.101	1412432003	150.706	1200579774	34520	4.93707	6.82272	33.6843	3.5941	0.269474	0.0287528	0.262077	1.90787e-07	1.90787e-07	1	0	0	1	0	0
ACTGC	68	666	5	128.101	1412432003	150.706	1200579774	3330	9.79412	0.530829	5.19901	0.554732	0.025995	0.00277366	0.324941	1.84044e-08	1.84044e-08	1	0	0	1	0	0
ACTGCAG	30	120	7	128.101	1412432003	150.706	1200579774	840	4	0.234189	0.936758	0.0999517	0.00655731	0.000699662	0.185792	4.64256e-09	4.64256e-09	1	0	0	1	0	0
ACTGCC	35	260	6	128.101	1412432003	150.706	1200579774	1560	7.42857	0.273221	2.02964	0.216562	0.0121779	0.00129937	0.295751	8.6219e-09	8.6219e-09	1	0	0	1	0	0
ACTGCCG	58	290	7	128.101	1412432003	150.706	1200579774	2030	5	0.452766	2.26383	0.24155	0.0158468	0.00169085	0.23224	1.12195e-08	1.12195e-08	1	0	0	1	0	0
ACTGCG	4	20	6	128.101	1412432003	150.706	1200579774	120	5	0.0312253	0.156126	0.0166586	0.000936758	9.99517e-05	0.199063	6.63223e-10	6.63223e-10	1	0	0	1	0	0
ACTGCGG	4	16	7	128.101	1412432003	150.706	1200579774	112	4	0.0312253	0.124901	0.0133269	0.000874307	9.32883e-05	0.185792	6.19008e-10	6.19008e-10	1	0	0	1	0	0
ACTGCT	157392	1291851	6	128.101	1412432003	150.706	1200579774	7751106	8.20786	1228.65	10084.6	1076.02	60.5076	6.45614	0.326776	4.28393e-05	4.28393e-05	1	1	1	1	0	0
ACTGCTC	90	360	7	128.101	1412432003	150.706	1200579774	2520	4	0.702568	2.81027	0.299855	0.0196719	0.00209899	0.185792	1.39277e-08	1.39277e-08	1	0	0	1	0	0
ACTGG	120	1456	5	128.101	1412432003	150.706	1200579774	7280	12.1333	0.936758	11.366	1.21275	0.05683	0.00606374	0.40255	4.02355e-08	4.02355e-08	1	0	0	1	0	0
ACTGGG	24	96	6	128.101	1412432003	150.706	1200579774	576	4	0.187352	0.749406	0.0799614	0.00449644	0.000479768	0.159251	3.18347e-09	3.18347e-09	1	0	0	1	0	0
AG	303054	4829017	2	128.101	1412432003	150.706	1200579774	9658034	15.9345	2365.74	37696.8	4022.24	75.3937	8.04448	0.211465	5.33786e-05	5.33786e-05	1	1	1	0	0	0
AGAGAGAT	41485	317743	8	128.101	1412432003	150.706	1200579774	2541944	7.65923	323.845	2480.4	264.658	19.8432	2.11726	0.406579	1.4049e-05	1.4049e-05	1	1	0	1	0	0
AGAGAGC	164	1016	7	128.101	1412432003	150.706	1200579774	7112	6.19512	1.28024	7.93122	0.846258	0.0555185	0.0059238	0.287751	3.9307e-08	3.9307e-08	1	0	0	1	0	0
AGAGAGG	706	3841	7	128.101	1412432003	150.706	1200579774	26887	5.44051	5.51126	29.9841	3.19929	0.209888	0.022395	0.252701	1.48601e-07	1.48601e-07	1	0	0	1	0	0
AGAGAT	1100	10941	6	128.101	1412432003	150.706	1200579774	65646	9.94636	8.58695	85.4089	9.1131	0.512453	0.0546786	0.395991	3.62816e-07	3.62816e-07	1	0	0	1	0	0
AGAGATAGG	41	193	9	128.101	1412432003	150.706	1200579774	1737	4.70732	0.320059	1.50662	0.160756	0.0135596	0.0014468	0.281116	9.60016e-09	9.60016e-09	1	0	0	1	0	0
AGAGATG	117	1216	7	128.101	1412432003	150.706	1200579774	8512	10.3932	0.913339	9.49248	1.01284	0.0664474	0.00708991	0.482742	4.70446e-08	4.70446e-08	1	0	0	1	0	0
AGAGC	143	716	5	128.101	1412432003	150.706	1200579774	3580	5.00699	1.1163	5.58932	0.596379	0.0279466	0.00298189	0.166118	1.97862e-08	1.97862e-08	1	0	0	1	0	0
AGAGCC	194	971	6	128.101	1412432003	150.706	1200579774	5826	5.00515	1.51443	7.57993	0.808776	0.0454796	0.00485266	0.199268	3.21995e-08	3.21995e-08	1	0	0	1	0	0
AGAGCCGAGC	108	453	10	128.101	1412432003	150.706	1200579774	4530	4.19444	0.843082	3.53626	0.377318	0.0353626	0.00377318	0.27832	2.50367e-08	2.50367e-08	1	0	0	1	0	0
AGAGCT	540	3300	6	128.101	1412432003	150.706	1200579774	19800	6.11111	4.21541	25.7608	2.74867	0.154565	0.016492	0.243299	1.09432e-07	1.09432e-07	1	0	0	1	0	0
AGAGCTG	88	408	7	128.101	1412432003	150.706	1200579774	2856	4.63636	0.686956	3.18498	0.339836	0.0222948	0.00237885	0.21535	1.57847e-08	1.57847e-08	1	0	0	1	0	0
AGAGCTGCT	21	97	9	128.101	1412432003	150.706	1200579774	873	4.61905	0.163933	0.757213	0.0807943	0.00681491	0.000727149	0.275845	4.82495e-09	4.82495e-09	1	0	0	1	0	0
AGAGG	3611	24034	5	128.101	1412432003	150.706	1200579774	120170	6.65577	28.1886	187.617	20.0187	0.938085	0.100093	0.22082	6.64163e-07	6.64163e-07	1	0	0	1	0	0
AGAGGAGGG	70	287	9	128.101	1412432003	150.706	1200579774	2583	4.1	0.546442	2.24041	0.239051	0.0201637	0.00215146	0.244848	1.42759e-08	1.42759e-08	1	0	0	1	0	0
AGAGGAT	6238	53758	7	128.101	1412432003	150.706	1200579774	376306	8.61783	48.6958	419.652	44.7767	2.93756	0.313437	0.400281	2.07979e-06	2.07979e-06	1	0	0	1	0	0
AGAGGATG	224	1771	8	128.101	1412432003	150.706	1200579774	14168	7.90625	1.74861	13.825	1.47512	0.1106	0.011801	0.419691	7.83046e-08	7.83046e-08	1	0	0	1	0	0
AGAGGC	410	3376	6	128.101	1412432003	150.706	1200579774	20256	8.23415	3.20059	26.3541	2.81197	0.158125	0.0168718	0.327823	1.11952e-07	1.11952e-07	1	0	0	1	0	0
AGAGGG	6703	36225	6	128.101	1412432003	150.706	1200579774	217350	5.4043	52.3257	282.784	30.1729	1.6967	0.181038	0.215159	1.20126e-06	1.20126e-06	1	0	0	1	0	0
AGAGGGAT	44	211	8	128.101	1412432003	150.706	1200579774	1688	4.79545	0.343478	1.64713	0.175748	0.0131771	0.00140599	0.25456	9.32934e-09	9.32934e-09	1	0	0	1	0	0
AGAGGGC	4	16	7	128.101	1412432003	150.706	1200579774	112	4	0.0312253	0.124901	0.0133269	0.000874307	9.32883e-05	0.185792	6.19008e-10	6.19008e-10	1	0	0	1	0	0
AGAGGGG	7	32	7	128.101	1412432003	150.706	1200579774	224	4.57143	0.0546442	0.249802	0.0266538	0.00174861	0.000186577	0.212334	1.23802e-09	1.23802e-09	1	0	0	1	0	0
AGAT	708067	9770171	4	128.101	1412432003	150.706	1200579774	39080684	13.7984	5527.39	76269	8137.88	305.076	32.5515	0.366233	0.000215994	0.000215994	1	1	1	0	0	0
AGATAGCAT	1342	9128	9	128.101	1412432003	150.706	1200579774	82152	6.80179	10.4761	71.256	7.60299	0.641304	0.0684269	0.406196	4.54043e-07	4.54043e-07	1	0	0	1	0	0
AGATAT	1125	9122	6	128.101	1412432003	150.706	1200579774	54732	8.10844	8.78211	71.2092	7.598	0.427255	0.045588	0.322818	3.02496e-07	3.02496e-07	1	0	0	1	0	0
AGATATG	26	212	7	128.101	1412432003	150.706	1200579774	1484	8.15385	0.202964	1.65494	0.176581	0.0115846	0.00123607	0.37873	8.20186e-09	8.20186e-09	1	0	0	1	0	0
AGATC	419	2932	5	128.101	1412432003	150.706	1200579774	14660	6.99761	3.27085	22.8881	2.44215	0.114441	0.0122108	0.232161	8.10238e-08	8.10238e-08	1	0	0	1	0	0
AGATCAT	37	181	7	128.101	1412432003	150.706	1200579774	1267	4.89189	0.288834	1.41294	0.15076	0.0098906	0.00105532	0.227219	7.00253e-09	7.00253e-09	1	0	0	1	0	0
AGATCC	113	702	6	128.101	1412432003	150.706	1200579774	4212	6.21239	0.882114	5.48003	0.584717	0.0328802	0.0035083	0.247332	2.32791e-08	2.32791e-08	1	0	0	1	0	0
AGATCCC	15	60	7	128.101	1412432003	150.706	1200579774	420	4	0.117095	0.468379	0.0499759	0.00327865	0.000349831	0.185792	2.32128e-09	2.32128e-09	1	0	0	1	0	0
AGATG	368	2629	5	128.101	1412432003	150.706	1200579774	13145	7.14402	2.87272	20.5228	2.18978	0.102614	0.0109489	0.237019	7.26506e-08	7.26506e-08	1	0	0	1	0	0
AGATGAT	125	568	7	128.101	1412432003	150.706	1200579774	3976	4.544	0.975789	4.43399	0.473105	0.0310379	0.00331173	0.21106	2.19748e-08	2.19748e-08	1	0	0	1	0	0
AGATGC	191	812	6	128.101	1412432003	150.706	1200579774	4872	4.25131	1.49101	6.33873	0.67634	0.0380324	0.00405804	0.169256	2.69269e-08	2.69269e-08	1	0	0	1	0	0
AGATGG	512	5492	6	128.101	1412432003	150.706	1200579774	32952	10.7266	3.99683	42.8723	4.57446	0.257234	0.0274467	0.427053	1.82121e-07	1.82121e-07	1	0	0	1	0	0
AGATGGAT	231934	1550413	8	128.101	1412432003	150.706	1200579774	12403304	6.68472	1810.55	12103	1291.39	96.8241	10.3311	0.354848	6.85513e-05	6.85513e-05	1	1	1	1	0	0
AGATGGG	142	1237	7	128.101	1412432003	150.706	1200579774	8659	8.71127	1.1085	9.65641	1.03034	0.0675949	0.00721235	0.404622	4.78571e-08	4.78571e-08	1	0	0	1	0	0
AGC	11231	151479	3	128.101	1412432003	150.706	1200579774	454437	13.4876	87.6727	1182.49	126.172	3.54748	0.378515	0.268488	2.51161e-06	2.51161e-06	1	0	0	0	0	0
AGCAGCC	16	64	7	128.101	1412432003	150.706	1200579774	448	4	0.124901	0.499604	0.0533076	0.00349723	0.000373153	0.185792	2.47603e-09	2.47603e-09	1	0	0	1	0	0
AGCAGGG	61	244	7	128.101	1412432003	150.706	1200579774	1708	4	0.476185	1.90474	0.203235	0.0133332	0.00142265	0.185792	9.43988e-09	9.43988e-09	1	0	0	1	0	0
AGCAT	567	3857	5	128.101	1412432003	150.706	1200579774	19285	6.80247	4.42618	30.109	3.21261	0.150545	0.0160631	0.225687	1.06586e-07	1.06586e-07	1	0	0	1	0	0
AGCATC	464	3017	6	128.101	1412432003	150.706	1200579774	18102	6.50216	3.62213	23.5517	2.51295	0.14131	0.0150777	0.258868	1.00047e-07	1.00047e-07	1	0	0	1	0	0
AGCATG	142	847	6	128.101	1412432003	150.706	1200579774	5082	5.96479	1.1085	6.61195	0.705492	0.0396717	0.00423295	0.237474	2.80875e-08	2.80875e-08	1	0	0	1	0	0
AGCC	218	1611	4	128.101	1412432003	150.706	1200579774	6444	7.38991	1.70178	12.576	1.34185	0.0503039	0.00536741	0.196141	3.56151e-08	3.56151e-08	1	0	0	0	0	0
AGCCAT	192	1046	6	128.101	1412432003	150.706	1200579774	6276	5.44792	1.49881	8.16541	0.871246	0.0489924	0.00522747	0.216896	3.46866e-08	3.46866e-08	1	0	0	1	0	0
AGCCATC	80	320	7	128.101	1412432003	150.706	1200579774	2240	4	0.624505	2.49802	0.266538	0.0174861	0.00186577	0.185792	1.23802e-08	1.23802e-08	1	0	0	1	0	0
AGCCCC	4	16	6	128.101	1412432003	150.706	1200579774	96	4	0.0312253	0.124901	0.0133269	0.000749406	7.99614e-05	0.159251	5.30579e-10	5.30579e-10	1	0	0	1	0	0
AGCCCCAGG	4	16	9	128.101	1412432003	150.706	1200579774	144	4	0.0312253	0.124901	0.0133269	0.00112411	0.000119942	0.238876	7.95868e-10	7.95868e-10	1	0	0	1	0	0
AGCCCG	4	16	6	128.101	1412432003	150.706	1200579774	96	4	0.0312253	0.124901	0.0133269	0.000749406	7.99614e-05	0.159251	5.30579e-10	5.30579e-10	1	0	0	1	0	0
AGCCGC	4	16	6	128.101	1412432003	150.706	1200579774	96	4	0.0312253	0.124901	0.0133269	0.000749406	7.99614e-05	0.159251	5.30579e-10	5.30579e-10	1	0	0	1	0	0
AGCCT	67	412	5	128.101	1412432003	150.706	1200579774	2060	6.14925	0.523023	3.2162	0.343168	0.016081	0.00171584	0.204015	1.13853e-08	1.13853e-08	1	0	0	1	0	0
AGCCTC	94	376	6	128.101	1412432003	150.706	1200579774	2256	4	0.733794	2.93517	0.313182	0.017611	0.00187909	0.159251	1.24686e-08	1.24686e-08	1	0	0	1	0	0
AGCCTG	124	580	6	128.101	1412432003	150.706	1200579774	3480	4.67742	0.967983	4.52766	0.4831	0.027166	0.0028986	0.18622	1.92335e-08	1.92335e-08	1	0	0	1	0	0
AGCG	121	771	4	128.101	1412432003	150.706	1200579774	3084	6.3719	0.944564	6.01867	0.64219	0.0240747	0.00256876	0.169121	1.70448e-08	1.70448e-08	1	0	0	0	0	0
AGCGC	29	200	5	128.101	1412432003	150.706	1200579774	1000	6.89655	0.226383	1.56126	0.166586	0.00780632	0.000832931	0.228808	5.52686e-09	5.52686e-09	1	0	0	1	0	0
AGCGCATATG	88	358	10	128.101	1412432003	150.706	1200579774	3580	4.06818	0.686956	2.79466	0.298189	0.0279466	0.00298189	0.269942	1.97862e-08	1.97862e-08	1	0	0	1	0	0
AGCGCCC	4	16	7	128.101	1412432003	150.706	1200579774	112	4	0.0312253	0.124901	0.0133269	0.000874307	9.32883e-05	0.185792	6.19008e-10	6.19008e-10	1	0	0	1	0	0
AGCTAT	155	620	6	128.101	1412432003	150.706	1200579774	3720	4	1.20998	4.83992	0.516417	0.0290395	0.0030985	0.159251	2.05599e-08	2.05599e-08	1	0	0	1	0	0
AGCTATAT	15	60	8	128.101	1412432003	150.706	1200579774	480	4	0.117095	0.468379	0.0499759	0.00374703	0.000399807	0.212334	2.65289e-09	2.65289e-09	1	0	0	1	0	0
AGCTCC	256	1204	6	128.101	1412432003	150.706	1200579774	7224	4.70312	1.99842	9.3988	1.00285	0.0563928	0.00601709	0.187244	3.9926e-08	3.9926e-08	1	0	0	1	0	0
AGCTCG	79	316	6	128.101	1412432003	150.706	1200579774	1896	4	0.616699	2.4668	0.263206	0.0148008	0.00157924	0.159251	1.04789e-08	1.04789e-08	1	0	0	1	0	0
AGG	18848	174346	3	128.101	1412432003	150.706	1200579774	523038	9.25011	147.133	1361	145.218	4.083	0.435655	0.184136	2.89076e-06	2.89076e-06	1	1	0	0	0	0
AGGAGGC	3	15	7	128.101	1412432003	150.706	1200579774	105	5	0.0234189	0.117095	0.012494	0.000819663	8.74577e-05	0.23224	5.8032e-10	5.8032e-10	1	0	0	1	0	0
AGGAGGCGG	11	44	9	128.101	1412432003	150.706	1200579774	396	4	0.0858695	0.343478	0.036649	0.0030913	0.000329841	0.238876	2.18864e-09	2.18864e-09	1	0	0	1	0	0
AGGAT	9737	68192	5	128.101	1412432003	150.706	1200579774	340960	7.00339	76.0101	532.328	56.7992	2.66164	0.283996	0.232353	1.88444e-06	1.88444e-06	1	0	0	1	0	0
AGGATAT	80	320	7	128.101	1412432003	150.706	1200579774	2240	4	0.624505	2.49802	0.266538	0.0174861	0.00186577	0.185792	1.23802e-08	1.23802e-08	1	0	0	1	0	0
AGGATC	242	1007	6	128.101	1412432003	150.706	1200579774	6042	4.16116	1.88913	7.86096	0.838761	0.0471658	0.00503257	0.165667	3.33933e-08	3.33933e-08	1	0	0	1	0	0
AGGATCG	68	272	7	128.101	1412432003	150.706	1200579774	1904	4	0.530829	2.12332	0.226557	0.0148632	0.0015859	0.185792	1.05231e-08	1.05231e-08	1	0	0	1	0	0
AGGATG	3146	29575	6	128.101	1412432003	150.706	1200579774	177450	9.40083	24.5587	230.872	24.6339	1.38523	0.147804	0.374272	9.80742e-07	9.80742e-07	1	0	0	1	0	0
AGGATGG	2809	25157	7	128.101	1412432003	150.706	1200579774	176099	8.95586	21.9279	196.383	20.954	1.37468	0.146678	0.415982	9.73275e-07	9.73275e-07	1	0	0	1	0	0
AGGC	461	2969	4	128.101	1412432003	150.706	1200579774	11876	6.44035	3.59871	23.177	2.47297	0.0927078	0.00989189	0.170938	6.5637e-08	6.5637e-08	1	0	0	0	0	0
AGGCAT	240	2073	6	128.101	1412432003	150.706	1200579774	12438	8.6375	1.87352	16.1825	1.72667	0.097095	0.01036	0.343882	6.87431e-08	6.87431e-08	1	0	0	1	0	0
AGGCG	181	1603	5	128.101	1412432003	150.706	1200579774	8015	8.85635	1.41294	12.5135	1.33519	0.0625676	0.00667594	0.293829	4.42978e-08	4.42978e-08	1	0	0	1	0	0
AGGG	11	66	4	128.101	1412432003	150.706	1200579774	264	6	0.0858695	0.515217	0.0549734	0.00206087	0.000219894	0.159251	1.45909e-09	1.45909e-09	1	0	0	0	0	0
AGGGAT	1440	12883	6	128.101	1412432003	150.706	1200579774	77298	8.94653	11.2411	100.569	10.7306	0.603413	0.0643839	0.356185	4.27215e-07	4.27215e-07	1	0	0	1	0	0
AGGGATAT	6058	31889	8	128.101	1412432003	150.706	1200579774	255112	5.26395	47.2907	248.936	26.5613	1.99148	0.212491	0.279429	1.40997e-06	1.40997e-06	1	0	0	1	0	0
AGGGATG	346	2604	7	128.101	1412432003	150.706	1200579774	18228	7.52601	2.70099	20.3276	2.16895	0.142294	0.0151827	0.349569	1.00744e-07	1.00744e-07	1	0	0	1	0	0
AGGGC	25	125	5	128.101	1412432003	150.706	1200579774	625	5	0.195158	0.975789	0.104116	0.00487895	0.000520582	0.165886	3.45429e-09	3.45429e-09	1	0	0	1	0	0
AGGGG	8	44	5	128.101	1412432003	150.706	1200579774	220	5.5	0.0624505	0.343478	0.036649	0.00171739	0.000183245	0.182475	1.21591e-09	1.21591e-09	1	0	0	1	0	0
AGGGGAT	16	92	7	128.101	1412432003	150.706	1200579774	644	5.75	0.124901	0.718181	0.0766296	0.00502727	0.000536408	0.267076	3.5593e-09	3.5593e-09	1	0	0	1	0	0
AGGGGG	10	40	6	128.101	1412432003	150.706	1200579774	240	4	0.0780632	0.312253	0.0333172	0.00187352	0.000199903	0.159251	1.32645e-09	1.32645e-09	1	0	0	1	0	0
AT	501931	6792371	2	128.101	1412432003	150.706	1200579774	13584742	13.5325	3918.23	53023.4	5657.58	106.047	11.3152	0.179588	7.5081e-05	7.5081e-05	1	1	1	0	0	0
ATATATC	290	1488	7	128.101	1412432003	150.706	1200579774	10416	5.13103	2.26383	11.6158	1.2394	0.0813106	0.00867581	0.238327	5.75678e-08	5.75678e-08	1	0	0	1	0	0
ATATC	4390	45822	5	128.101	1412432003	150.706	1200579774	229110	10.4378	34.2697	357.701	38.1666	1.7885	0.190833	0.346297	1.26626e-06	1.26626e-06	1	0	0	1	0	0
ATATCATATCATC	312	1263	13	128.101	1412432003	150.706	1200579774	16419	4.04808	2.43557	9.85938	1.05199	0.128172	0.0136759	0.34919	9.07455e-08	9.07455e-08	1	0	0	1	0	0
ATATCC	601	4205	6	128.101	1412432003	150.706	1200579774	25230	6.99667	4.6916	32.8256	3.50247	0.196953	0.0210148	0.278556	1.39443e-07	1.39443e-07	1	0	0	1	0	0
ATATCCCATCCC	133	735	12	128.101	1412432003	150.706	1200579774	8820	5.52632	1.03824	5.73764	0.612204	0.0688517	0.00734645	0.440034	4.87469e-08	4.87469e-08	1	0	0	1	0	0
ATATCG	166	664	6	128.101	1412432003	150.706	1200579774	3984	4	1.29585	5.18339	0.553066	0.0311004	0.0033184	0.159251	2.2019e-08	2.2019e-08	1	0	0	1	0	0
ATATGC	194	816	6	128.101	1412432003	150.706	1200579774	4896	4.20619	1.51443	6.36995	0.679672	0.0382197	0.00407803	0.167459	2.70595e-08	2.70595e-08	1	0	0	1	0	0
ATC	33775	471811	3	128.101	1412432003	150.706	1200579774	1415433	13.9692	263.658	3683.11	392.986	11.0493	1.17896	0.278076	7.8229e-06	7.8229e-06	1	1	0	0	0	0
ATCATCATCC	92	391	10	128.101	1412432003	150.706	1200579774	3910	4.25	0.718181	3.05227	0.325676	0.0305227	0.00325676	0.282006	2.161e-08	2.161e-08	1	0	0	1	0	0
ATCATCC	1534	14197	7	128.101	1412432003	150.706	1200579774	99379	9.25489	11.9749	110.826	11.8251	0.775784	0.0827758	0.429872	5.49254e-07	5.49254e-07	1	0	0	1	0	0
ATCATCG	52	208	7	128.101	1412432003	150.706	1200579774	1456	4	0.405928	1.62371	0.17325	0.011366	0.00121275	0.185792	8.04711e-09	8.04711e-09	1	0	0	1	0	0
ATCATG	27	210	6	128.101	1412432003	150.706	1200579774	1260	7.77778	0.210771	1.63933	0.174915	0.00983596	0.00104949	0.309654	6.96385e-09	6.96385e-09	1	0	0	1	0	0
ATCATGC	7	49	7	128.101	1412432003	150.706	1200579774	343	7	0.0546442	0.382509	0.0408136	0.00267757	0.000285695	0.325136	1.89571e-09	1.89571e-09	1	0	0	1	0	0
ATCATGG	4	24	7	128.101	1412432003	150.706	1200579774	168	6	0.0312253	0.187352	0.0199903	0.00131146	0.000139932	0.278688	9.28513e-10	9.28513e-10	1	0	0	1	0	0
ATCC	229724	3025592	4	128.101	1412432003	150.706	1200579774	12102368	13.1706	1793.3	23618.7	2520.11	94.4749	10.0804	0.34957	6.68881e-05	6.68881e-05	1	1	1	0	0	0
ATCCATCCATGC	8	32	12	128.101	1412432003	150.706	1200579774	384	4	0.0624505	0.249802	0.0266538	0.00299763	0.000319845	0.318501	2.12231e-09	2.12231e-09	1	0	0	1	0	0
ATCCATCG	263	1294	8	128.101	1412432003	150.706	1200579774	10352	4.92015	2.05306	10.1014	1.07781	0.080811	0.0086225	0.261179	5.72141e-08	5.72141e-08	1	0	0	1	0	0
ATCCC	3310	25861	5	128.101	1412432003	150.706	1200579774	129305	7.81299	25.8389	201.879	21.5404	1.0094	0.107702	0.259213	7.14651e-07	7.14651e-07	1	0	0	1	0	0
ATCCCC	65	362	6	128.101	1412432003	150.706	1200579774	2172	5.56923	0.507411	2.82589	0.301521	0.0169553	0.00180913	0.221726	1.20043e-08	1.20043e-08	1	0	0	1	0	0
ATCCCG	131	550	6	128.101	1412432003	150.706	1200579774	3300	4.19847	1.02263	4.29347	0.458112	0.0257608	0.00274867	0.167152	1.82386e-08	1.82386e-08	1	0	0	1	0	0
ATCCG	11	66	5	128.101	1412432003	150.706	1200579774	330	6	0.0858695	0.515217	0.0549734	0.00257608	0.000274867	0.199063	1.82386e-09	1.82386e-09	1	0	0	1	0	0
ATCCGC	10	40	6	128.101	1412432003	150.706	1200579774	240	4	0.0780632	0.312253	0.0333172	0.00187352	0.000199903	0.159251	1.32645e-09	1.32645e-09	1	0	0	1	0	0
ATCCGG	41	164	6	128.101	1412432003	150.706	1200579774	984	4	0.320059	1.28024	0.136601	0.00768141	0.000819604	0.159251	5.43843e-09	5.43843e-09	1	0	0	1	0	0
ATCG	79	490	4	128.101	1412432003	150.706	1200579774	1960	6.20253	0.616699	3.82509	0.408136	0.0153004	0.00163254	0.164626	1.08326e-08	1.08326e-08	1	0	0	0	0	0
ATCGC	374	4232	5	128.101	1412432003	150.706	1200579774	21160	11.3155	2.91956	33.0363	3.52496	0.165182	0.0176248	0.375417	1.16948e-07	1.16948e-07	1	0	0	1	0	0
ATCGCC	71	494	6	128.101	1412432003	150.706	1200579774	2964	6.95775	0.554248	3.85632	0.411468	0.0231379	0.00246881	0.277006	1.63816e-08	1.63816e-08	1	0	0	1	0	0
ATCGCCC	4	16	7	128.101	1412432003	150.706	1200579774	112	4	0.0312253	0.124901	0.0133269	0.000874307	9.32883e-05	0.185792	6.19008e-10	6.19008e-10	1	0	0	1	0	0
ATGC	100	652	4	128.101	1412432003	150.706	1200579774	2608	6.52	0.780632	5.08972	0.543071	0.0203589	0.00217228	0.173052	1.44141e-08	1.44141e-08	1	0	0	0	0	0
ATGCC	154	1201	5	128.101	1412432003	150.706	1200579774	6005	7.7987	1.20217	9.37539	1.00035	0.0468769	0.00500175	0.258739	3.31888e-08	3.31888e-08	1	0	0	1	0	0
CCCCGG	24	96	6	128.101	1412432003	150.706	1200579774	576	4	0.187352	0.749406	0.0799614	0.00449644	0.000479768	0.159251	3.18347e-09	3.18347e-09	1	0	0	1	0	0
CCG	8	64	3	128.101	1412432003	150.706	1200579774	192	8	0.0624505	0.499604	0.0533076	0.00149881	0.000159923	0.159251	1.06116e-09	1.06116e-09	1	0	0	0	0	0
CCGCG	31	155	5	128.101	1412432003	150.706	1200579774	775	5	0.241996	1.20998	0.129104	0.00604989	0.000645521	0.165886	4.28332e-09	4.28332e-09	1	0	0	1	0	0
CG	119	1584	2	128.101	1412432003	150.706	1200579774	3168	13.3109	0.928952	12.3652	1.31936	0.0247304	0.00263873	0.176648	1.75091e-08	1.75091e-08	1	0	0	0	0	0
