# Supplementary material for: Profiles of telomeric repeats in Insecta reveal diverse forms of telomeric motifs in Hymenopterans
Source: Life Sci Alliance. 2022 Apr 1;5(7):e202101163. doi: 10.26508/lsa.202101163 (PMC8977481; doi:10.26508/lsa.202101163)
Supplement: Supplemental Data 3. — Tandem repeat statistics for 50 species without simple tandem type TRM. [file LSA-2021-01163_Supplemental_Data_3.zip › DataS3/ANDIN_output.csv.3.filtered.xlsx]

## Sheet: Sheet1
Unnamed: 0	reads	repeats	unit_len	avg_genome_cov	genome_size	eff_read_len	num_reads	repeats_total_len	repeats_per_read	reads_per_genome	repeats_per_genome	repeats_per_million_reads	repeats_len_per_genome	repeats_len_per_million_reads	percent_repeats_len_per_read	percent_repeats_len_per_genome	percent_repeat_unit_in_sequences	avg_genome_cov_filter	repeat_containing_reads_filter	repeats_len_per_million_reads_filter	unit_len_filter	percent_repeats_len_per_read_filter	qualified
AAAAAAAAAG	4393	19953	10	37.7881	1651881132	150	416142770	199530	4.542	116.254	528.024	47.9475	5.28024	0.479475	0.3028	3.1965e-06	3.1965e-06	1	0	0	1	0	0
AAAAAAAAAGGCGTGCTTTAAG	1	4	22	37.7881	1651881132	150	416142770	88	4	0.0264634	0.105853	0.00961209	0.00232878	0.000211466	0.586667	1.40977e-09	1.40977e-09	1	0	0	1	1	0
AAAAAAAAAGGCGTGGCCTAAGT	1	4	23	37.7881	1651881132	150	416142770	92	4	0.0264634	0.105853	0.00961209	0.00243463	0.000221078	0.613333	1.47385e-09	1.47385e-09	1	0	0	1	1	0
AAAAAAAAGACGTGGCTTAAGT	14	57	22	37.7881	1651881132	150	416142770	1254	4.07143	0.370487	1.50841	0.136972	0.0331851	0.00301339	0.597143	2.00893e-08	2.00893e-08	1	0	0	1	1	0
AAAAAAAAGATGTGGCTTAAGT	1	4	22	37.7881	1651881132	150	416142770	88	4	0.0264634	0.105853	0.00961209	0.00232878	0.000211466	0.586667	1.40977e-09	1.40977e-09	1	0	0	1	1	0
AAAAAAAAGGCGTGGCTTACGT	1	6	22	37.7881	1651881132	150	416142770	132	6	0.0264634	0.15878	0.0144181	0.00349317	0.000317199	0.88	2.11466e-09	2.11466e-09	1	0	0	1	1	0
AAAAAAAAGTCCTGGCTTAAGT	59	240	22	37.7881	1651881132	150	416142770	5280	4.0678	1.56134	6.35121	0.576725	0.139727	0.012688	0.59661	8.45864e-08	8.45864e-08	1	0	0	1	1	0
AAAAAAACACTAAGTTTTT	22	94	19	37.7881	1651881132	150	416142770	1786	4.27273	0.582194	2.48756	0.225884	0.0472636	0.0042918	0.541212	2.8612e-08	2.8612e-08	1	0	0	1	1	0
AAAAAAAGATAACTTTTCAAC	2	8	21	37.7881	1651881132	150	416142770	168	4	0.0529267	0.211707	0.0192242	0.00444585	0.000403708	0.56	2.69138e-09	2.69138e-09	1	0	0	1	1	0
AAAAAAAGATGAATTAAC	16	89	18	37.7881	1651881132	150	416142770	1602	5.5625	0.423414	2.35524	0.213869	0.0423943	0.00384964	0.6675	2.56643e-08	2.56643e-08	1	0	0	1	1	0
AAAAAAAGATGAGTTTTCAT	9	36	20	37.7881	1651881132	150	416142770	720	4	0.23817	0.952681	0.0865088	0.0190536	0.00173018	0.533333	1.15345e-08	1.15345e-08	1	0	0	1	1	0
AAAAAAAGCGTGGCCTACGT	1	4	20	37.7881	1651881132	150	416142770	80	4	0.0264634	0.105853	0.00961209	0.00211707	0.000192242	0.533333	1.28161e-09	1.28161e-09	1	0	0	1	1	0
AAAAAAAGGCGTGGCAAG	1	5	18	37.7881	1651881132	150	416142770	90	5	0.0264634	0.132317	0.0120151	0.0023817	0.000216272	0.6	1.44181e-09	1.44181e-09	1	0	0	1	1	0
AAAAAAAGGCGTGGCTCAAGT	1	4	21	37.7881	1651881132	150	416142770	84	4	0.0264634	0.105853	0.00961209	0.00222292	0.000201854	0.56	1.34569e-09	1.34569e-09	1	0	0	1	1	0
AAAAAAAGGCGTGGCTTAAG	7	31	20	37.7881	1651881132	150	416142770	620	4.42857	0.185244	0.820365	0.0744937	0.0164073	0.00148987	0.590476	9.93249e-09	9.93249e-09	1	0	0	1	1	0
AAAAAAAGGCGTGGTTTACGT	21	112	21	37.7881	1651881132	150	416142770	2352	5.33333	0.555731	2.9639	0.269138	0.0622419	0.00565191	0.746667	3.76794e-08	3.76794e-08	1	0	0	1	1	0
AAAAAAAGT	15	60	9	37.7881	1651881132	150	416142770	540	4	0.396951	1.5878	0.144181	0.0142902	0.00129763	0.24	8.65088e-09	8.65088e-09	1	0	0	1	0	0
AAAAAAATGGGGTGGTTTATGT	10	40	22	37.7881	1651881132	150	416142770	880	4	0.264634	1.05853	0.0961209	0.0232878	0.00211466	0.586667	1.40977e-08	1.40977e-08	1	0	0	1	1	0
AAAAAAC	1	4	7	37.7881	1651881132	150	416142770	28	4	0.0264634	0.105853	0.00961209	0.000740974	6.72846e-05	0.186667	4.48564e-10	4.48564e-10	1	0	0	1	0	0
AAAAAACGGGCGTGTCTTATAT	14	62	22	37.7881	1651881132	150	416142770	1364	4.42857	0.370487	1.64073	0.148987	0.036096	0.00327772	0.649524	2.18515e-08	2.18515e-08	1	0	0	1	1	0
AAAAAACTAATTTTCGATG	7	29	19	37.7881	1651881132	150	416142770	551	4.14286	0.185244	0.767438	0.0696876	0.0145813	0.00132406	0.524762	8.8271e-09	8.8271e-09	1	0	0	1	1	0
AAAAAAG	63	274	7	37.7881	1651881132	150	416142770	1918	4.34921	1.66719	7.25096	0.658428	0.0507567	0.004609	0.202963	3.07266e-08	3.07266e-08	1	0	0	1	0	0
AAAAAAGGCGTGGCGAAGT	5	20	19	37.7881	1651881132	150	416142770	380	4	0.132317	0.529267	0.0480604	0.0100561	0.000913148	0.506667	6.08765e-09	6.08765e-09	1	0	0	1	1	0
AAAAAAGGCGTGGTTTACGT	16	70	20	37.7881	1651881132	150	416142770	1400	4.375	0.423414	1.85244	0.168212	0.0370487	0.00336423	0.583333	2.24282e-08	2.24282e-08	1	0	0	1	1	0
AAAAAAT	67	343	7	37.7881	1651881132	150	416142770	2401	5.1194	1.77305	9.07694	0.824236	0.0635386	0.00576965	0.238905	3.84644e-08	3.84644e-08	1	0	0	1	0	0
AAAAAATGGCTTGGCTTAAGT	1	4	21	37.7881	1651881132	150	416142770	84	4	0.0264634	0.105853	0.00961209	0.00222292	0.000201854	0.56	1.34569e-09	1.34569e-09	1	0	0	1	1	0
AAAAAATGGG	1	4	10	37.7881	1651881132	150	416142770	40	4	0.0264634	0.105853	0.00961209	0.00105853	9.61209e-05	0.266667	6.40806e-10	6.40806e-10	1	0	0	1	0	0
AAAAAATTACAATTTTTAT	8	34	19	37.7881	1651881132	150	416142770	646	4.25	0.211707	0.899755	0.0817027	0.0170953	0.00155235	0.538333	1.0349e-08	1.0349e-08	1	0	0	1	1	0
AAAAAATTCAAATTTTAAT	2	8	19	37.7881	1651881132	150	416142770	152	4	0.0529267	0.211707	0.0192242	0.00402243	0.000365259	0.506667	2.43506e-09	2.43506e-09	1	0	0	1	1	0
AAAAAC	73	504	6	37.7881	1651881132	150	416142770	3024	6.90411	1.93183	13.3375	1.21112	0.0800252	0.00726674	0.276164	4.84449e-08	4.84449e-08	1	0	0	1	0	0
AAAAACATAAATTTTTAATT	5	20	20	37.7881	1651881132	150	416142770	400	4	0.132317	0.529267	0.0480604	0.0105853	0.000961209	0.533333	6.40806e-09	6.40806e-09	1	0	0	1	1	0
AAAAACCT	4	16	8	37.7881	1651881132	150	416142770	128	4	0.105853	0.423414	0.0384483	0.00338731	0.000307587	0.213333	2.05058e-09	2.05058e-09	1	0	0	1	0	0
AAAAACG	3	14	7	37.7881	1651881132	150	416142770	98	4.66667	0.0793901	0.370487	0.0336423	0.00259341	0.000235496	0.217778	1.56997e-09	1.56997e-09	1	0	0	1	0	0
AAAAACGACAACG	15	70	13	37.7881	1651881132	150	416142770	910	4.66667	0.396951	1.85244	0.168212	0.0240817	0.00218675	0.404444	1.45783e-08	1.45783e-08	1	0	0	1	0	0
AAAAACTTCATGTTCAGTTT	6	28	20	37.7881	1651881132	150	416142770	560	4.66667	0.15878	0.740974	0.0672846	0.0148195	0.00134569	0.622222	8.97128e-09	8.97128e-09	1	0	0	1	1	0
AAAAAG	196	1548	6	37.7881	1651881132	150	416142770	9288	7.89796	5.18682	40.9653	3.71988	0.245792	0.0223193	0.315918	1.48795e-07	1.48795e-07	1	0	0	1	0	0
AAAAAGAAAAG	17	140	11	37.7881	1651881132	150	416142770	1540	8.23529	0.449877	3.70487	0.336423	0.0407536	0.00370065	0.603922	2.4671e-08	2.4671e-08	1	0	0	1	1	0
AAAAAGAAGGCGTGGCCTACGT	21	86	22	37.7881	1651881132	150	416142770	1892	4.09524	0.555731	2.27585	0.20666	0.0500687	0.00454652	0.600635	3.03101e-08	3.03101e-08	1	0	0	1	1	0
AAAAAGAAGGGCGTGGCTTAAGT	61	258	23	37.7881	1651881132	150	416142770	5934	4.22951	1.61427	6.82755	0.61998	0.157034	0.0142595	0.648525	9.50635e-08	9.50635e-08	1	0	0	1	1	0
AAAAAGATG	19	88	9	37.7881	1651881132	150	416142770	792	4.63158	0.502804	2.32878	0.211466	0.020959	0.00190319	0.277895	1.2688e-08	1.2688e-08	1	0	0	1	0	0
AAAAAGATTTCAAACGATTTT	2	9	21	37.7881	1651881132	150	416142770	189	4.5	0.0529267	0.23817	0.0216272	0.00500158	0.000454171	0.63	3.02781e-09	3.02781e-09	1	0	0	1	1	0
AAAAAGG	22	109	7	37.7881	1651881132	150	416142770	763	4.95455	0.582194	2.88451	0.261929	0.0201916	0.00183351	0.231212	1.22234e-08	1.22234e-08	1	0	0	1	0	0
AAAAAGGATTTTCTACC	852	4263	17	37.7881	1651881132	150	416142770	72471	5.00352	22.5468	112.813	10.2441	1.91783	0.174149	0.567066	1.161e-06	1.161e-06	1	0	0	1	1	0
AAAAAGT	28	112	7	37.7881	1651881132	150	416142770	784	4	0.740974	2.9639	0.269138	0.0207473	0.00188397	0.186667	1.25598e-08	1.25598e-08	1	0	0	1	0	0
AAAAAGTTC	7	28	9	37.7881	1651881132	150	416142770	252	4	0.185244	0.740974	0.0672846	0.00666877	0.000605561	0.24	4.03708e-09	4.03708e-09	1	0	0	1	0	0
AAAAAT	577	2525	6	37.7881	1651881132	150	416142770	15150	4.37608	15.2694	66.82	6.06763	0.40092	0.0364058	0.175043	2.42705e-07	2.42705e-07	1	0	0	1	0	0
AAAAATAAATTATTTTGTTG	7	32	20	37.7881	1651881132	150	416142770	640	4.57143	0.185244	0.846828	0.0768967	0.0169366	0.00153793	0.609524	1.02529e-08	1.02529e-08	1	0	0	1	1	0
AAAAATAATTTAATAATTT	2	10	19	37.7881	1651881132	150	416142770	190	5	0.0529267	0.264634	0.0240302	0.00502804	0.000456574	0.633333	3.04383e-09	3.04383e-09	1	0	0	1	1	0
AAAAATACAAGCCCC	1	4	15	37.7881	1651881132	150	416142770	60	4	0.0264634	0.105853	0.00961209	0.0015878	0.000144181	0.4	9.61209e-10	9.61209e-10	1	0	0	1	0	0
AAAAATACAAT	1	4	11	37.7881	1651881132	150	416142770	44	4	0.0264634	0.105853	0.00961209	0.00116439	0.000105733	0.293333	7.04886e-10	7.04886e-10	1	0	0	1	0	0
AAAAATAGATATAT	3	13	14	37.7881	1651881132	150	416142770	182	4.33333	0.0793901	0.344024	0.0312393	0.00481633	0.00043735	0.404444	2.91567e-09	2.91567e-09	1	0	0	1	0	0
AAAAATATCAATTTTTAATT	3	13	20	37.7881	1651881132	150	416142770	260	4.33333	0.0793901	0.344024	0.0312393	0.00688048	0.000624786	0.577778	4.16524e-09	4.16524e-09	1	0	0	1	1	0
AAAAATCTTGATTTTCAAC	1	7	19	37.7881	1651881132	150	416142770	133	7	0.0264634	0.185244	0.0168212	0.00351963	0.000319602	0.886667	2.13068e-09	2.13068e-09	1	0	0	1	1	0
AAAAATG	24	103	7	37.7881	1651881132	150	416142770	721	4.29167	0.635121	2.72573	0.247511	0.0190801	0.00173258	0.200278	1.15505e-08	1.15505e-08	1	0	0	1	0	0
AAAAATGAATTTTCAAATAT	1	5	20	37.7881	1651881132	150	416142770	100	5	0.0264634	0.132317	0.0120151	0.00264634	0.000240302	0.666667	1.60201e-09	1.60201e-09	1	0	0	1	1	0
AAAAATGC	1	4	8	37.7881	1651881132	150	416142770	32	4	0.0264634	0.105853	0.00961209	0.000846828	7.68967e-05	0.213333	5.12645e-10	5.12645e-10	1	0	0	1	0	0
AAAAATGGGGTGGTTTATGT	3	13	20	37.7881	1651881132	150	416142770	260	4.33333	0.0793901	0.344024	0.0312393	0.00688048	0.000624786	0.577778	4.16524e-09	4.16524e-09	1	0	0	1	1	0
AAAAATT	155	822	7	37.7881	1651881132	150	416142770	5754	5.30323	4.10182	21.7529	1.97528	0.15227	0.013827	0.247484	9.21799e-08	9.21799e-08	1	0	0	1	0	0
AAAAATTAAAAATTAATT	4	16	18	37.7881	1651881132	150	416142770	288	4	0.105853	0.423414	0.0384483	0.00762145	0.00069207	0.48	4.6138e-09	4.6138e-09	1	0	0	1	0	0
AAAAATTCAAGGAATTTT	7	35	18	37.7881	1651881132	150	416142770	630	5	0.185244	0.926218	0.0841058	0.0166719	0.0015139	0.6	1.00927e-08	1.00927e-08	1	0	0	1	1	0
AAAAATTGTACAAAATTTG	17	83	19	37.7881	1651881132	150	416142770	1577	4.88235	0.449877	2.19646	0.199451	0.0417327	0.00378956	0.618431	2.52638e-08	2.52638e-08	1	0	0	1	1	0
AAAAATTGTTTAAGCAAAT	16	65	19	37.7881	1651881132	150	416142770	1235	4.0625	0.423414	1.72012	0.156196	0.0326823	0.00296773	0.514583	1.97849e-08	1.97849e-08	1	0	0	1	1	0
AAAAATTTATGAAATTTCT	1	5	19	37.7881	1651881132	150	416142770	95	5	0.0264634	0.132317	0.0120151	0.00251402	0.000228287	0.633333	1.52191e-09	1.52191e-09	1	0	0	1	1	0
AAAAATTTGTGAAATTTT	2	8	18	37.7881	1651881132	150	416142770	144	4	0.0529267	0.211707	0.0192242	0.00381073	0.000346035	0.48	2.3069e-09	2.3069e-09	1	0	0	1	0	0
AAAAC	22	141	5	37.7881	1651881132	150	416142770	705	6.40909	0.582194	3.73134	0.338826	0.0186567	0.00169413	0.213636	1.12942e-08	1.12942e-08	1	0	0	1	0	0
AAAACAAAATTTGTTTGAAT	14	65	20	37.7881	1651881132	150	416142770	1300	4.64286	0.370487	1.72012	0.156196	0.0344024	0.00312393	0.619048	2.08262e-08	2.08262e-08	1	0	0	1	1	0
AAAACAAAC	18	105	9	37.7881	1651881132	150	416142770	945	5.83333	0.476341	2.77865	0.252317	0.0250079	0.00227086	0.35	1.5139e-08	1.5139e-08	1	0	0	1	0	0
AAAACAAAT	21	104	9	37.7881	1651881132	150	416142770	936	4.95238	0.555731	2.75219	0.249914	0.0247697	0.00224923	0.297143	1.49949e-08	1.49949e-08	1	0	0	1	0	0
AAAACAAGGCGTGATTTAAGT	50	200	21	37.7881	1651881132	150	416142770	4200	4	1.32317	5.29267	0.480604	0.111146	0.0100927	0.56	6.72846e-08	6.72846e-08	1	0	0	1	1	0
AAAACATGATGTTTGAT	17	81	17	37.7881	1651881132	150	416142770	1377	4.76471	0.449877	2.14353	0.194645	0.0364401	0.00330896	0.54	2.20597e-08	2.20597e-08	1	0	0	1	1	0
AAAACCT	5	20	7	37.7881	1651881132	150	416142770	140	4	0.132317	0.529267	0.0480604	0.00370487	0.000336423	0.186667	2.24282e-09	2.24282e-09	1	0	0	1	0	0
AAAACCTACACC	11	46	12	37.7881	1651881132	150	416142770	552	4.18182	0.291097	1.21732	0.110539	0.0146078	0.00132647	0.334545	8.84312e-09	8.84312e-09	1	0	0	1	0	0
AAAACG	50	686	6	37.7881	1651881132	150	416142770	4116	13.72	1.32317	18.1539	1.64847	0.108923	0.00989084	0.5488	6.59389e-08	6.59389e-08	1	0	0	1	1	0
AAAACGT	4	16	7	37.7881	1651881132	150	416142770	112	4	0.105853	0.423414	0.0384483	0.0029639	0.000269138	0.186667	1.79426e-09	1.79426e-09	1	0	0	1	0	0
AAAACT	118	593	6	37.7881	1651881132	150	416142770	3558	5.02542	3.12268	15.6928	1.42499	0.0941567	0.00854995	0.201017	5.69997e-08	5.69997e-08	1	0	0	1	0	0
AAAACTCCAAGAGTTTAT	11	44	18	37.7881	1651881132	150	416142770	792	4	0.291097	1.16439	0.105733	0.020959	0.00190319	0.48	1.2688e-08	1.2688e-08	1	0	0	1	0	0
AAAACTCTTTTGTT	2	8	14	37.7881	1651881132	150	416142770	112	4	0.0529267	0.211707	0.0192242	0.0029639	0.000269138	0.373333	1.79426e-09	1.79426e-09	1	0	0	1	0	0
AAAACTG	5	20	7	37.7881	1651881132	150	416142770	140	4	0.132317	0.529267	0.0480604	0.00370487	0.000336423	0.186667	2.24282e-09	2.24282e-09	1	0	0	1	0	0
AAAACTGGC	5	20	9	37.7881	1651881132	150	416142770	180	4	0.132317	0.529267	0.0480604	0.00476341	0.000432544	0.24	2.88363e-09	2.88363e-09	1	0	0	1	0	0
AAAACTT	13	59	7	37.7881	1651881132	150	416142770	413	4.53846	0.344024	1.56134	0.141778	0.0109294	0.000992448	0.211795	6.61632e-09	6.61632e-09	1	0	0	1	0	0
AAAAG	65	401	5	37.7881	1651881132	150	416142770	2005	6.16923	1.72012	10.6118	0.963612	0.0530591	0.00481806	0.205641	3.21204e-08	3.21204e-08	1	0	0	1	0	0
AAAAGAAAAGG	6	31	11	37.7881	1651881132	150	416142770	341	5.16667	0.15878	0.820365	0.0744937	0.00902401	0.00081943	0.378889	5.46287e-09	5.46287e-09	1	0	0	1	0	0
AAAAGAAAGAG	4	16	11	37.7881	1651881132	150	416142770	176	4	0.105853	0.423414	0.0384483	0.00465755	0.000422932	0.293333	2.81955e-09	2.81955e-09	1	0	0	1	0	0
AAAAGAAAGG	33	152	10	37.7881	1651881132	150	416142770	1520	4.60606	0.873291	4.02243	0.365259	0.0402243	0.00365259	0.307071	2.43506e-08	2.43506e-08	1	0	0	1	0	0
AAAAGAAAT	8	46	9	37.7881	1651881132	150	416142770	414	5.75	0.211707	1.21732	0.110539	0.0109558	0.000994851	0.345	6.63234e-09	6.63234e-09	1	0	0	1	0	0
AAAAGAG	14	56	7	37.7881	1651881132	150	416142770	392	4	0.370487	1.48195	0.134569	0.0103736	0.000941984	0.186667	6.2799e-09	6.2799e-09	1	0	0	1	0	0
AAAAGAGC	11	48	8	37.7881	1651881132	150	416142770	384	4.36364	0.291097	1.27024	0.115345	0.0101619	0.00092276	0.232727	6.15173e-09	6.15173e-09	1	0	0	1	0	0
AAAAGAT	60	296	7	37.7881	1651881132	150	416142770	2072	4.93333	1.5878	7.83316	0.711294	0.0548321	0.00497906	0.230222	3.31937e-08	3.31937e-08	1	0	0	1	0	0
AAAAGATAAAGAT	221	1602	13	37.7881	1651881132	150	416142770	20826	7.24887	5.84841	42.3943	3.84964	0.551126	0.0500453	0.628235	3.33635e-07	3.33635e-07	1	0	0	1	1	0
AAAAGATAAGAT	71	386	12	37.7881	1651881132	150	416142770	4632	5.43662	1.8789	10.2149	0.927566	0.122578	0.0111308	0.43493	7.42053e-08	7.42053e-08	1	0	0	1	0	0
AAAAGATAAT	5	21	10	37.7881	1651881132	150	416142770	210	4.2	0.132317	0.555731	0.0504635	0.00555731	0.000504635	0.28	3.36423e-09	3.36423e-09	1	0	0	1	0	0
AAAAGATATT	2	8	10	37.7881	1651881132	150	416142770	80	4	0.0529267	0.211707	0.0192242	0.00211707	0.000192242	0.266667	1.28161e-09	1.28161e-09	1	0	0	1	0	0
AAAAGATTTCGCAAAGATTTC	2	8	21	37.7881	1651881132	150	416142770	168	4	0.0529267	0.211707	0.0192242	0.00444585	0.000403708	0.56	2.69138e-09	2.69138e-09	1	0	0	1	1	0
AAAAGC	39	156	6	37.7881	1651881132	150	416142770	936	4	1.03207	4.12829	0.374871	0.0247697	0.00224923	0.16	1.49949e-08	1.49949e-08	1	0	0	1	0	0
AAAAGCG	21	84	7	37.7881	1651881132	150	416142770	588	4	0.555731	2.22292	0.201854	0.0155605	0.00141298	0.186667	9.41984e-09	9.41984e-09	1	0	0	1	0	0
AAAAGG	37	312	6	37.7881	1651881132	150	416142770	1872	8.43243	0.979145	8.25657	0.749743	0.0495394	0.00449846	0.337297	2.99897e-08	2.99897e-08	1	0	0	1	0	0
AAAAGGAAAGG	28	170	11	37.7881	1651881132	150	416142770	1870	6.07143	0.740974	4.49877	0.408514	0.0494865	0.00449365	0.445238	2.99577e-08	2.99577e-08	1	0	0	1	0	0
AAAAGGAAAGGG	34	217	12	37.7881	1651881132	150	416142770	2604	6.38235	0.899755	5.74255	0.521456	0.0689106	0.00625747	0.510588	4.17165e-08	4.17165e-08	1	0	0	1	1	0
AAAAGGC	25	104	7	37.7881	1651881132	150	416142770	728	4.16	0.661584	2.75219	0.249914	0.0192653	0.0017494	0.194133	1.16627e-08	1.16627e-08	1	0	0	1	0	0
AAAAGGCT	25	199	8	37.7881	1651881132	150	416142770	1592	7.96	0.661584	5.26621	0.478201	0.0421297	0.00382561	0.424533	2.55041e-08	2.55041e-08	1	0	0	1	0	0
AAAAGGG	10	40	7	37.7881	1651881132	150	416142770	280	4	0.264634	1.05853	0.0961209	0.00740974	0.000672846	0.186667	4.48564e-09	4.48564e-09	1	0	0	1	0	0
AAAAGGGCGTGGTTTACGTAG	3	13	21	37.7881	1651881132	150	416142770	273	4.33333	0.0793901	0.344024	0.0312393	0.0072245	0.000656025	0.606667	4.3735e-09	4.3735e-09	1	0	0	1	1	0
AAAAGGGCGTGGTTTATGTG	2	8	20	37.7881	1651881132	150	416142770	160	4	0.0529267	0.211707	0.0192242	0.00423414	0.000384483	0.533333	2.56322e-09	2.56322e-09	1	0	0	1	1	0
AAAAGT	62	273	6	37.7881	1651881132	150	416142770	1638	4.40323	1.64073	7.2245	0.656025	0.043347	0.00393615	0.176129	2.6241e-08	2.6241e-08	1	0	0	1	0	0
AAAAGTGGAATGTG	30	121	14	37.7881	1651881132	150	416142770	1694	4.03333	0.793901	3.20207	0.290766	0.044829	0.00407072	0.376444	2.71381e-08	2.71381e-08	1	0	0	1	0	0
AAAAGTT	5	28	7	37.7881	1651881132	150	416142770	196	5.6	0.132317	0.740974	0.0672846	0.00518682	0.000470992	0.261333	3.13995e-09	3.13995e-09	1	0	0	1	0	0
AAAAGTTGT	42	203	9	37.7881	1651881132	150	416142770	1827	4.83333	1.11146	5.37206	0.487813	0.0483486	0.00439032	0.29	2.92688e-08	2.92688e-08	1	0	0	1	0	0
AAAAT	765	5253	5	37.7881	1651881132	150	416142770	26265	6.86667	20.2445	139.012	12.6231	0.69506	0.0631154	0.228889	4.20769e-07	4.20769e-07	1	0	0	1	0	0
AAAATAAAATATAAAT	32	128	16	37.7881	1651881132	150	416142770	2048	4	0.846828	3.38731	0.307587	0.054197	0.00492139	0.426667	3.28093e-08	3.28093e-08	1	0	0	1	0	0
AAAATAAAATTAAATTAAAATT	1	4	22	37.7881	1651881132	150	416142770	88	4	0.0264634	0.105853	0.00961209	0.00232878	0.000211466	0.586667	1.40977e-09	1.40977e-09	1	0	0	1	1	0
AAAATAAAC	10	61	9	37.7881	1651881132	150	416142770	549	6.1	0.264634	1.61427	0.146584	0.0145284	0.00131926	0.366	8.79506e-09	8.79506e-09	1	0	0	1	0	0
AAAATAAAG	56	280	9	37.7881	1651881132	150	416142770	2520	5	1.48195	7.40974	0.672846	0.0666877	0.00605561	0.3	4.03708e-08	4.03708e-08	1	0	0	1	0	0
AAAATAAAT	6782	55170	9	37.7881	1651881132	150	416142770	496530	8.13477	179.475	1459.98	132.575	13.1399	1.19317	0.488086	7.95448e-06	7.95448e-06	1	0	0	1	0	0
AAAATAAC	38	166	8	37.7881	1651881132	150	416142770	1328	4.36842	1.00561	4.39292	0.398902	0.0351434	0.00319121	0.232982	2.12747e-08	2.12747e-08	1	0	0	1	0	0
AAAATAACT	10	46	9	37.7881	1651881132	150	416142770	414	4.6	0.264634	1.21732	0.110539	0.0109558	0.000994851	0.276	6.63234e-09	6.63234e-09	1	0	0	1	0	0
AAAATAAGT	56	354	9	37.7881	1651881132	150	416142770	3186	6.32143	1.48195	9.36803	0.85067	0.0843123	0.00765603	0.379286	5.10402e-08	5.10402e-08	1	0	0	1	0	0
AAAATAATCCAAAGAATTC	152	612	19	37.7881	1651881132	150	416142770	11628	4.02632	4.02243	16.1956	1.47065	0.307716	0.0279423	0.51	1.86282e-07	1.86282e-07	1	0	0	1	1	0
AAAATAC	42	168	7	37.7881	1651881132	150	416142770	1176	4	1.11146	4.44585	0.403708	0.0311209	0.00282595	0.186667	1.88397e-08	1.88397e-08	1	0	0	1	0	0
AAAATACAT	7	32	9	37.7881	1651881132	150	416142770	288	4.57143	0.185244	0.846828	0.0768967	0.00762145	0.00069207	0.274286	4.6138e-09	4.6138e-09	1	0	0	1	0	0
AAAATACATTATTGAATAAT	12	53	20	37.7881	1651881132	150	416142770	1060	4.41667	0.31756	1.40256	0.12736	0.0280512	0.0025472	0.588889	1.69814e-08	1.69814e-08	1	0	0	1	1	0
AAAATACCTAGTAATTTATCGT	29	118	22	37.7881	1651881132	150	416142770	2596	4.06897	0.767438	3.12268	0.283557	0.0686989	0.00623824	0.596782	4.15883e-08	4.15883e-08	1	0	0	1	1	0
AAAATAG	7	28	7	37.7881	1651881132	150	416142770	196	4	0.185244	0.740974	0.0672846	0.00518682	0.000470992	0.186667	3.13995e-09	3.13995e-09	1	0	0	1	0	0
AAAATAGAT	55	349	9	37.7881	1651881132	150	416142770	3141	6.34545	1.45549	9.23572	0.838654	0.0831215	0.00754789	0.380727	5.03193e-08	5.03193e-08	1	0	0	1	0	0
AAAATAT	53	230	7	37.7881	1651881132	150	416142770	1610	4.33962	1.40256	6.08658	0.552695	0.042606	0.00386886	0.202516	2.57924e-08	2.57924e-08	1	0	0	1	0	0
AAAATATAAG	2	13	10	37.7881	1651881132	150	416142770	130	6.5	0.0529267	0.344024	0.0312393	0.00344024	0.000312393	0.433333	2.08262e-09	2.08262e-09	1	0	0	1	0	0
AAAATATAGAT	9	36	11	37.7881	1651881132	150	416142770	396	4	0.23817	0.952681	0.0865088	0.0104795	0.000951596	0.293333	6.34398e-09	6.34398e-09	1	0	0	1	0	0
AAAATATATT	7	28	10	37.7881	1651881132	150	416142770	280	4	0.185244	0.740974	0.0672846	0.00740974	0.000672846	0.266667	4.48564e-09	4.48564e-09	1	0	0	1	0	0
AAAATATGTT	2	8	10	37.7881	1651881132	150	416142770	80	4	0.0529267	0.211707	0.0192242	0.00211707	0.000192242	0.266667	1.28161e-09	1.28161e-09	1	0	0	1	0	0
AAAATATTATT	3	12	11	37.7881	1651881132	150	416142770	132	4	0.0793901	0.31756	0.0288363	0.00349317	0.000317199	0.293333	2.11466e-09	2.11466e-09	1	0	0	1	0	0
AAAATATTTCAGATGATTTC	8	33	20	37.7881	1651881132	150	416142770	660	4.125	0.211707	0.873291	0.0792997	0.0174658	0.00158599	0.55	1.05733e-08	1.05733e-08	1	0	0	1	1	0
AAAATATTTG	2	8	10	37.7881	1651881132	150	416142770	80	4	0.0529267	0.211707	0.0192242	0.00211707	0.000192242	0.266667	1.28161e-09	1.28161e-09	1	0	0	1	0	0
AAAATC	42	176	6	37.7881	1651881132	150	416142770	1056	4.19048	1.11146	4.65755	0.422932	0.0279453	0.00253759	0.167619	1.69173e-08	1.69173e-08	1	0	0	1	0	0
AAAATCAAATC	7	28	11	37.7881	1651881132	150	416142770	308	4	0.185244	0.740974	0.0672846	0.00815072	0.000740131	0.293333	4.9342e-09	4.9342e-09	1	0	0	1	0	0
AAAATCAAT	13	150	9	37.7881	1651881132	150	416142770	1350	11.5385	0.344024	3.96951	0.360453	0.0357256	0.00324408	0.692308	2.16272e-08	2.16272e-08	1	0	0	1	1	0
AAAATCT	14	56	7	37.7881	1651881132	150	416142770	392	4	0.370487	1.48195	0.134569	0.0103736	0.000941984	0.186667	6.2799e-09	6.2799e-09	1	0	0	1	0	0
AAAATCTTGTT	5	20	11	37.7881	1651881132	150	416142770	220	4	0.132317	0.529267	0.0480604	0.00582194	0.000528665	0.293333	3.52443e-09	3.52443e-09	1	0	0	1	0	0
AAAATG	145	687	6	37.7881	1651881132	150	416142770	4122	4.73793	3.83719	18.1803	1.65088	0.109082	0.00990525	0.189517	6.6035e-08	6.6035e-08	1	0	0	1	0	0
AAAATGAAAT	171	738	10	37.7881	1651881132	150	416142770	7380	4.31579	4.52524	19.53	1.77343	0.1953	0.0177343	0.287719	1.18229e-07	1.18229e-07	1	0	0	1	0	0
AAAATGAAATG	190	1584	11	37.7881	1651881132	150	416142770	17424	8.33684	5.02804	41.918	3.80639	0.461098	0.0418702	0.611368	2.79135e-07	2.79135e-07	1	0	0	1	1	0
AAAATGAAT	154	1210	9	37.7881	1651881132	150	416142770	10890	7.85714	4.07536	32.0207	2.90766	0.288186	0.0261689	0.471429	1.74459e-07	1.74459e-07	1	0	0	1	0	0
AAAATGAATGTTCAAC	4	23	16	37.7881	1651881132	150	416142770	368	5.75	0.105853	0.608658	0.0552695	0.00973852	0.000884312	0.613333	5.89541e-09	5.89541e-09	1	0	0	1	1	0
AAAATGC	21	84	7	37.7881	1651881132	150	416142770	588	4	0.555731	2.22292	0.201854	0.0155605	0.00141298	0.186667	9.41984e-09	9.41984e-09	1	0	0	1	0	0
AAAATGG	18	78	7	37.7881	1651881132	150	416142770	546	4.33333	0.476341	2.06414	0.187436	0.014449	0.00131205	0.202222	8.747e-09	8.747e-09	1	0	0	1	0	0
AAAATGT	109	456	7	37.7881	1651881132	150	416142770	3192	4.18349	2.88451	12.0673	1.09578	0.0844711	0.00767044	0.195229	5.11363e-08	5.11363e-08	1	0	0	1	0	0
AAAATGTAATGTAATGT	50	201	17	37.7881	1651881132	150	416142770	3417	4.02	1.32317	5.31914	0.483007	0.0904253	0.00821112	0.4556	5.47408e-08	5.47408e-08	1	0	0	1	0	0
AAAATGTAGTATCTGAAGATG	29	118	21	37.7881	1651881132	150	416142770	2478	4.06897	0.767438	3.12268	0.283557	0.0655762	0.00595469	0.569655	3.96979e-08	3.96979e-08	1	0	0	1	1	0
AAAATGTCCAAATAAT	13	58	16	37.7881	1651881132	150	416142770	928	4.46154	0.344024	1.53488	0.139375	0.024558	0.00223	0.475897	1.48667e-08	1.48667e-08	1	0	0	1	0	0
AAAATGTTCTT	6	24	11	37.7881	1651881132	150	416142770	264	4	0.15878	0.635121	0.0576725	0.00698633	0.000634398	0.293333	4.22932e-09	4.22932e-09	1	0	0	1	0	0
AAAATGTTTCAAATTCTTT	10	58	19	37.7881	1651881132	150	416142770	1102	5.8	0.264634	1.53488	0.139375	0.0291626	0.00264813	0.734667	1.76542e-08	1.76542e-08	1	0	0	1	1	0
AAAATT	1303	6291	6	37.7881	1651881132	150	416142770	37746	4.82809	34.4818	166.481	15.1174	0.998886	0.0907044	0.193124	6.04696e-07	6.04696e-07	1	0	0	1	0	0
AAAATTAAAGAAAATTC	2	8	17	37.7881	1651881132	150	416142770	136	4	0.0529267	0.211707	0.0192242	0.00359902	0.000326811	0.453333	2.17874e-09	2.17874e-09	1	0	0	1	0	0
AAAATTAAATAAATG	11	49	15	37.7881	1651881132	150	416142770	735	4.45455	0.291097	1.29671	0.117748	0.0194506	0.00176622	0.445455	1.17748e-08	1.17748e-08	1	0	0	1	0	0
AAAATTAAATT	177	1058	11	37.7881	1651881132	150	416142770	11638	5.9774	4.68402	27.9982	2.5424	0.307981	0.0279664	0.438343	1.86442e-07	1.86442e-07	1	0	0	1	0	0
AAAATTAAATTTTAAATT	3	16	18	37.7881	1651881132	150	416142770	288	5.33333	0.0793901	0.423414	0.0384483	0.00762145	0.00069207	0.64	4.6138e-09	4.6138e-09	1	0	0	1	1	0
AAAATTAATATTTAACATT	9	38	19	37.7881	1651881132	150	416142770	722	4.22222	0.23817	1.00561	0.0913148	0.0191066	0.00173498	0.534815	1.15665e-08	1.15665e-08	1	0	0	1	1	0
AAAATTACCAATTTTATTTG	2	8	20	37.7881	1651881132	150	416142770	160	4	0.0529267	0.211707	0.0192242	0.00423414	0.000384483	0.533333	2.56322e-09	2.56322e-09	1	0	0	1	1	0
AAAATTCACGGAATTTGT	7	31	18	37.7881	1651881132	150	416142770	558	4.42857	0.185244	0.820365	0.0744937	0.0147666	0.00134089	0.531429	8.93924e-09	8.93924e-09	1	0	0	1	1	0
AAAATTCACTGAATTTAG	18	111	18	37.7881	1651881132	150	416142770	1998	6.16667	0.476341	2.93743	0.266735	0.0528738	0.00480124	0.74	3.20082e-08	3.20082e-08	1	0	0	1	1	0
AAAATTCATGAAATTTGTC	11	48	19	37.7881	1651881132	150	416142770	912	4.36364	0.291097	1.27024	0.115345	0.0241346	0.00219156	0.552727	1.46104e-08	1.46104e-08	1	0	0	1	1	0
AAAATTCATT	8	32	10	37.7881	1651881132	150	416142770	320	4	0.211707	0.846828	0.0768967	0.00846828	0.000768967	0.266667	5.12645e-09	5.12645e-09	1	0	0	1	0	0
AAAATTCGTAGAATTCAT	2	11	18	37.7881	1651881132	150	416142770	198	5.5	0.0529267	0.291097	0.0264332	0.00523975	0.000475798	0.66	3.17199e-09	3.17199e-09	1	0	0	1	1	0
AAAATTCGTGGAATTTAT	17	80	18	37.7881	1651881132	150	416142770	1440	4.70588	0.449877	2.11707	0.192242	0.0381073	0.00346035	0.564706	2.3069e-08	2.3069e-08	1	0	0	1	1	0
AAAATTCTATGAATTCCCT	5	20	19	37.7881	1651881132	150	416142770	380	4	0.132317	0.529267	0.0480604	0.0100561	0.000913148	0.506667	6.08765e-09	6.08765e-09	1	0	0	1	1	0
AAAATTCTTTGAATTTCT	7	28	18	37.7881	1651881132	150	416142770	504	4	0.185244	0.740974	0.0672846	0.0133375	0.00121112	0.48	8.07415e-09	8.07415e-09	1	0	0	1	0	0
AAAATTG	13	53	7	37.7881	1651881132	150	416142770	371	4.07692	0.344024	1.40256	0.12736	0.00981791	0.000891521	0.190256	5.94347e-09	5.94347e-09	1	0	0	1	0	0
AAAATTGAATAATTT	10	44	15	37.7881	1651881132	150	416142770	660	4.4	0.264634	1.16439	0.105733	0.0174658	0.00158599	0.44	1.05733e-08	1.05733e-08	1	0	0	1	0	0
AAAATTGGTC	16	71	10	37.7881	1651881132	150	416142770	710	4.4375	0.423414	1.8789	0.170615	0.018789	0.00170615	0.295833	1.13743e-08	1.13743e-08	1	0	0	1	0	0
AAAATTGTTT	44	178	10	37.7881	1651881132	150	416142770	1780	4.04545	1.16439	4.71048	0.427738	0.0471048	0.00427738	0.269697	2.85159e-08	2.85159e-08	1	0	0	1	0	0
AAAATTT	91	503	7	37.7881	1651881132	150	416142770	3521	5.52747	2.40817	13.3111	1.20872	0.0931775	0.00846104	0.257949	5.64069e-08	5.64069e-08	1	0	0	1	0	0
AAAATTTAATTTAAATTT	4	16	18	37.7881	1651881132	150	416142770	288	4	0.105853	0.423414	0.0384483	0.00762145	0.00069207	0.48	4.6138e-09	4.6138e-09	1	0	0	1	0	0
AAAATTTATCTTTCGGTAG	7	36	19	37.7881	1651881132	150	416142770	684	5.14286	0.185244	0.952681	0.0865088	0.0181009	0.00164367	0.651429	1.09578e-08	1.09578e-08	1	0	0	1	1	0
AAAATTTATGAAATTTCT	1	4	18	37.7881	1651881132	150	416142770	72	4	0.0264634	0.105853	0.00961209	0.00190536	0.000173018	0.48	1.15345e-09	1.15345e-09	1	0	0	1	0	0
AAAATTTGGTG	18	86	11	37.7881	1651881132	150	416142770	946	4.77778	0.476341	2.27585	0.20666	0.0250343	0.00227326	0.35037	1.51551e-08	1.51551e-08	1	0	0	1	0	0
AAAATTTTATTAAATTTG	9	45	18	37.7881	1651881132	150	416142770	810	5	0.23817	1.19085	0.108136	0.0214353	0.00194645	0.6	1.29763e-08	1.29763e-08	1	0	0	1	1	0
AAAC	55	357	4	37.7881	1651881132	150	416142770	1428	6.49091	1.45549	9.44742	0.857879	0.0377897	0.00343151	0.173091	2.28768e-08	2.28768e-08	1	0	0	0	0	0
AAACAAAT	54	246	8	37.7881	1651881132	150	416142770	1968	4.55556	1.42902	6.50999	0.591143	0.0520799	0.00472915	0.242963	3.15276e-08	3.15276e-08	1	0	0	1	0	0
AAACAAG	8	32	7	37.7881	1651881132	150	416142770	224	4	0.211707	0.846828	0.0768967	0.0059278	0.000538277	0.186667	3.58851e-09	3.58851e-09	1	0	0	1	0	0
AAACAAGTG	8	80	9	37.7881	1651881132	150	416142770	720	10	0.211707	2.11707	0.192242	0.0190536	0.00173018	0.6	1.15345e-08	1.15345e-08	1	0	0	1	1	0
AAACAAGTT	9	36	9	37.7881	1651881132	150	416142770	324	4	0.23817	0.952681	0.0865088	0.00857413	0.000778579	0.24	5.19053e-09	5.19053e-09	1	0	0	1	0	0
AAACAAT	19	76	7	37.7881	1651881132	150	416142770	532	4	0.502804	2.01122	0.18263	0.0140785	0.00127841	0.186667	8.52272e-09	8.52272e-09	1	0	0	1	0	0
AAACAATAAACAT	118	631	13	37.7881	1651881132	150	416142770	8203	5.34746	3.12268	16.6984	1.51631	0.217079	0.019712	0.463446	1.31413e-07	1.31413e-07	1	0	0	1	0	0
AAACAATTTC	5	20	10	37.7881	1651881132	150	416142770	200	4	0.132317	0.529267	0.0480604	0.00529267	0.000480604	0.266667	3.20403e-09	3.20403e-09	1	0	0	1	0	0
AAACAC	78	424	6	37.7881	1651881132	150	416142770	2544	5.4359	2.06414	11.2205	1.01888	0.0673228	0.00611329	0.217436	4.07552e-08	4.07552e-08	1	0	0	1	0	0
AAACACCC	3	12	8	37.7881	1651881132	150	416142770	96	4	0.0793901	0.31756	0.0288363	0.00254048	0.00023069	0.213333	1.53793e-09	1.53793e-09	1	0	0	1	0	0
AAACACCTAGTGTC	60	251	14	37.7881	1651881132	150	416142770	3514	4.18333	1.5878	6.64231	0.603158	0.0929923	0.00844422	0.390444	5.62948e-08	5.62948e-08	1	0	0	1	0	0
AAACAG	25	128	6	37.7881	1651881132	150	416142770	768	5.12	0.661584	3.38731	0.307587	0.0203239	0.00184552	0.2048	1.23035e-08	1.23035e-08	1	0	0	1	0	0
AAACAGAAT	2	11	9	37.7881	1651881132	150	416142770	99	5.5	0.0529267	0.291097	0.0264332	0.00261987	0.000237899	0.33	1.58599e-09	1.58599e-09	1	0	0	1	0	0
AAACAGACACACAGCC	5	20	16	37.7881	1651881132	150	416142770	320	4	0.132317	0.529267	0.0480604	0.00846828	0.000768967	0.426667	5.12645e-09	5.12645e-09	1	0	0	1	0	0
AAACAGACAGAC	7713	30954	12	37.7881	1651881132	150	416142770	371448	4.01322	204.112	819.147	74.3831	9.82977	0.892598	0.321058	5.95065e-06	5.95065e-06	1	0	0	1	0	0
AAACAGT	14	56	7	37.7881	1651881132	150	416142770	392	4	0.370487	1.48195	0.134569	0.0103736	0.000941984	0.186667	6.2799e-09	6.2799e-09	1	0	0	1	0	0
AAACAT	135	765	6	37.7881	1651881132	150	416142770	4590	5.66667	3.57256	20.2445	1.83831	0.121467	0.0110299	0.226667	7.35325e-08	7.35325e-08	1	0	0	1	0	0
AAACATAACAT	257	1717	11	37.7881	1651881132	150	416142770	18887	6.68093	6.80109	45.4376	4.12599	0.499814	0.0453859	0.489935	3.02572e-07	3.02572e-07	1	0	0	1	0	0
AAACATC	4	16	7	37.7881	1651881132	150	416142770	112	4	0.105853	0.423414	0.0384483	0.0029639	0.000269138	0.186667	1.79426e-09	1.79426e-09	1	0	0	1	0	0
AAACATT	43	206	7	37.7881	1651881132	150	416142770	1442	4.7907	1.13792	5.45145	0.495022	0.0381602	0.00346516	0.223566	2.3101e-08	2.3101e-08	1	0	0	1	0	0
AAACC	33	219	5	37.7881	1651881132	150	416142770	1095	6.63636	0.873291	5.79548	0.526262	0.0289774	0.00263131	0.221212	1.75421e-08	1.75421e-08	1	0	0	1	0	0
AAACCAATATGT	1	4	12	37.7881	1651881132	150	416142770	48	4	0.0264634	0.105853	0.00961209	0.00127024	0.000115345	0.32	7.68967e-10	7.68967e-10	1	0	0	1	0	0
AAACCACCT	2	8	9	37.7881	1651881132	150	416142770	72	4	0.0529267	0.211707	0.0192242	0.00190536	0.000173018	0.24	1.15345e-09	1.15345e-09	1	0	0	1	0	0
AAACCCACC	1	4	9	37.7881	1651881132	150	416142770	36	4	0.0264634	0.105853	0.00961209	0.000952681	8.65088e-05	0.24	5.76725e-10	5.76725e-10	1	0	0	1	0	0
AAACCCAGACGTGCCTTAAGT	14	57	21	37.7881	1651881132	150	416142770	1197	4.07143	0.370487	1.50841	0.136972	0.0316767	0.00287642	0.57	1.91761e-08	1.91761e-08	1	0	0	1	1	0
AAACCCC	5	20	7	37.7881	1651881132	150	416142770	140	4	0.132317	0.529267	0.0480604	0.00370487	0.000336423	0.186667	2.24282e-09	2.24282e-09	1	0	0	1	0	0
AAACCCT	2	29	7	37.7881	1651881132	150	416142770	203	14.5	0.0529267	0.767438	0.0696876	0.00537206	0.000487813	0.676667	3.25209e-09	3.25209e-09	1	0	0	1	1	0
AAACCG	331	1341	6	37.7881	1651881132	150	416142770	8046	4.05136	8.75938	35.4874	3.22245	0.212924	0.0193347	0.162054	1.28898e-07	1.28898e-07	1	0	0	1	0	0
AAACCT	44	398	6	37.7881	1651881132	150	416142770	2388	9.04545	1.16439	10.5324	0.956403	0.0631945	0.00573842	0.361818	3.82561e-08	3.82561e-08	1	0	0	1	0	0
AAACCTC	4	16	7	37.7881	1651881132	150	416142770	112	4	0.105853	0.423414	0.0384483	0.0029639	0.000269138	0.186667	1.79426e-09	1.79426e-09	1	0	0	1	0	0
AAACCTT	3	12	7	37.7881	1651881132	150	416142770	84	4	0.0793901	0.31756	0.0288363	0.00222292	0.000201854	0.186667	1.34569e-09	1.34569e-09	1	0	0	1	0	0
AAACG	29	153	5	37.7881	1651881132	150	416142770	765	5.27586	0.767438	4.0489	0.367662	0.0202445	0.00183831	0.175862	1.22554e-08	1.22554e-08	1	0	0	1	0	0
AAACGAACCTCACTGGTT	42	199	18	37.7881	1651881132	150	416142770	3582	4.7381	1.11146	5.26621	0.478201	0.0947918	0.00860762	0.568571	5.73842e-08	5.73842e-08	1	0	0	1	1	0
AAACGAATG	4	21	9	37.7881	1651881132	150	416142770	189	5.25	0.105853	0.555731	0.0504635	0.00500158	0.000454171	0.315	3.02781e-09	3.02781e-09	1	0	0	1	0	0
AAACGACGCCCATTTCTTACTT	4	17	22	37.7881	1651881132	150	416142770	374	4.25	0.105853	0.449877	0.0408514	0.0098973	0.00089873	0.623333	5.99153e-09	5.99153e-09	1	0	0	1	1	0
AAACGAG	5	20	7	37.7881	1651881132	150	416142770	140	4	0.132317	0.529267	0.0480604	0.00370487	0.000336423	0.186667	2.24282e-09	2.24282e-09	1	0	0	1	0	0
AAACGAGCGAATGC	13	70	14	37.7881	1651881132	150	416142770	980	5.38462	0.344024	1.85244	0.168212	0.0259341	0.00235496	0.502564	1.56997e-08	1.56997e-08	1	0	0	1	1	0
AAACGC	3	12	6	37.7881	1651881132	150	416142770	72	4	0.0793901	0.31756	0.0288363	0.00190536	0.000173018	0.16	1.15345e-09	1.15345e-09	1	0	0	1	0	0
AAACGGT	1	9	7	37.7881	1651881132	150	416142770	63	9	0.0264634	0.23817	0.0216272	0.00166719	0.00015139	0.42	1.00927e-09	1.00927e-09	1	0	0	1	0	0
AAACGT	7	28	6	37.7881	1651881132	150	416142770	168	4	0.185244	0.740974	0.0672846	0.00444585	0.000403708	0.16	2.69138e-09	2.69138e-09	1	0	0	1	0	0
AAACT	254	1956	5	37.7881	1651881132	150	416142770	9780	7.70079	6.7217	51.7624	4.70031	0.258812	0.0235015	0.256693	1.56677e-07	1.56677e-07	1	0	0	1	0	0
AAACTAACT	82	469	9	37.7881	1651881132	150	416142770	4221	5.71951	2.17	12.4113	1.12702	0.111702	0.0101432	0.343171	6.7621e-08	6.7621e-08	1	0	0	1	0	0
AAACTAACTAACT	129	886	13	37.7881	1651881132	150	416142770	11518	6.86822	3.41377	23.4465	2.12908	0.304805	0.027678	0.595245	1.8452e-07	1.8452e-07	1	0	0	1	1	0
AAACTAAGTACT	27	116	12	37.7881	1651881132	150	416142770	1392	4.2963	0.714511	3.06975	0.27875	0.036837	0.00334501	0.343704	2.23e-08	2.23e-08	1	0	0	1	0	0
AAACTAC	29	116	7	37.7881	1651881132	150	416142770	812	4	0.767438	3.06975	0.27875	0.0214883	0.00195125	0.186667	1.30084e-08	1.30084e-08	1	0	0	1	0	0
AAACTACGAT	10	50	10	37.7881	1651881132	150	416142770	500	5	0.264634	1.32317	0.120151	0.0132317	0.00120151	0.333333	8.01007e-09	8.01007e-09	1	0	0	1	0	0
AAACTAGATACT	25	100	12	37.7881	1651881132	150	416142770	1200	4	0.661584	2.64634	0.240302	0.031756	0.00288363	0.32	1.92242e-08	1.92242e-08	1	0	0	1	0	0
AAACTAT	42	353	7	37.7881	1651881132	150	416142770	2471	8.40476	1.11146	9.34157	0.848267	0.065391	0.00593787	0.392222	3.95858e-08	3.95858e-08	1	0	0	1	0	0
AAACTATTATG	21	92	11	37.7881	1651881132	150	416142770	1012	4.38095	0.555731	2.43463	0.221078	0.0267809	0.00243186	0.32127	1.62124e-08	1.62124e-08	1	0	0	1	0	0
AAACTC	5	20	6	37.7881	1651881132	150	416142770	120	4	0.132317	0.529267	0.0480604	0.0031756	0.000288363	0.16	1.92242e-09	1.92242e-09	1	0	0	1	0	0
AAACTCAAGGC	1	4	11	37.7881	1651881132	150	416142770	44	4	0.0264634	0.105853	0.00961209	0.00116439	0.000105733	0.293333	7.04886e-10	7.04886e-10	1	0	0	1	0	0
AAACTCC	2	8	7	37.7881	1651881132	150	416142770	56	4	0.0529267	0.211707	0.0192242	0.00148195	0.000134569	0.186667	8.97128e-10	8.97128e-10	1	0	0	1	0	0
AAACTCT	69	288	7	37.7881	1651881132	150	416142770	2016	4.17391	1.82597	7.62145	0.69207	0.0533502	0.00484449	0.194783	3.22966e-08	3.22966e-08	1	0	0	1	0	0
AAACTCTAGTC	3	12	11	37.7881	1651881132	150	416142770	132	4	0.0793901	0.31756	0.0288363	0.00349317	0.000317199	0.293333	2.11466e-09	2.11466e-09	1	0	0	1	0	0
AAACTG	27	108	6	37.7881	1651881132	150	416142770	648	4	0.714511	2.85804	0.259526	0.0171483	0.00155716	0.16	1.03811e-08	1.03811e-08	1	0	0	1	0	0
AAACTGAAGTAGTTAGTTGAC	135	801	21	37.7881	1651881132	150	416142770	16821	5.93333	3.57256	21.1972	1.92482	0.44514	0.0404212	0.830667	2.69475e-07	2.69475e-07	1	0	0	1	1	0
AAACTGGAAG	1	4	10	37.7881	1651881132	150	416142770	40	4	0.0264634	0.105853	0.00961209	0.00105853	9.61209e-05	0.266667	6.40806e-10	6.40806e-10	1	0	0	1	0	0
AAACTGGAGTAATCCACTTGT	129	811	21	37.7881	1651881132	150	416142770	17031	6.28682	3.41377	21.4618	1.94885	0.450698	0.0409259	0.880155	2.72839e-07	2.72839e-07	1	0	0	1	1	0
AAACTT	43	185	6	37.7881	1651881132	150	416142770	1110	4.30233	1.13792	4.89572	0.444559	0.0293743	0.00266735	0.172093	1.77824e-08	1.77824e-08	1	0	0	1	0	0
AAACTTAAACTTC	13	56	13	37.7881	1651881132	150	416142770	728	4.30769	0.344024	1.48195	0.134569	0.0192653	0.0017494	0.373333	1.16627e-08	1.16627e-08	1	0	0	1	0	0
AAACTTAT	4	18	8	37.7881	1651881132	150	416142770	144	4.5	0.105853	0.476341	0.0432544	0.00381073	0.000346035	0.24	2.3069e-09	2.3069e-09	1	0	0	1	0	0
AAACTTGGAGTGTC	141	696	14	37.7881	1651881132	150	416142770	9744	4.93617	3.73134	18.4185	1.6725	0.257859	0.023415	0.460709	1.561e-07	1.561e-07	1	0	0	1	0	0
AAACTTT	12	48	7	37.7881	1651881132	150	416142770	336	4	0.31756	1.27024	0.115345	0.00889169	0.000807415	0.186667	5.38277e-09	5.38277e-09	1	0	0	1	0	0
AAACTTTGAGTGTC	40	190	14	37.7881	1651881132	150	416142770	2660	4.75	1.05853	5.02804	0.456574	0.0703926	0.00639204	0.443333	4.26136e-08	4.26136e-08	1	0	0	1	0	0
AAAG	116	719	4	37.7881	1651881132	150	416142770	2876	6.19828	3.06975	19.0272	1.72777	0.0761087	0.00691109	0.165287	4.60739e-08	4.60739e-08	1	0	0	0	0	0
AAAGAATC	3	18	8	37.7881	1651881132	150	416142770	144	6	0.0793901	0.476341	0.0432544	0.00381073	0.000346035	0.32	2.3069e-09	2.3069e-09	1	0	0	1	0	0
AAAGAATTCGCGGAATCC	16	66	18	37.7881	1651881132	150	416142770	1188	4.125	0.423414	1.74658	0.158599	0.0314385	0.00285479	0.495	1.90319e-08	1.90319e-08	1	0	0	1	0	0
AAAGAATTCTGTGAATTC	89	400	18	37.7881	1651881132	150	416142770	7200	4.49438	2.35524	10.5853	0.961209	0.190536	0.0173018	0.539326	1.15345e-07	1.15345e-07	1	0	0	1	1	0
AAAGAATTTACTAAATTC	10	56	18	37.7881	1651881132	150	416142770	1008	5.6	0.264634	1.48195	0.134569	0.0266751	0.00242225	0.672	1.61483e-08	1.61483e-08	1	0	0	1	1	0
AAAGAATTTAGGTAATTC	8	35	18	37.7881	1651881132	150	416142770	630	4.375	0.211707	0.926218	0.0841058	0.0166719	0.0015139	0.525	1.00927e-08	1.00927e-08	1	0	0	1	1	0
AAAGAATTTGATAAATTC	28	150	18	37.7881	1651881132	150	416142770	2700	5.35714	0.740974	3.96951	0.360453	0.0714511	0.00648816	0.642857	4.32544e-08	4.32544e-08	1	0	0	1	1	0
AAAGAC	1	4	6	37.7881	1651881132	150	416142770	24	4	0.0264634	0.105853	0.00961209	0.000635121	5.76725e-05	0.16	3.84483e-10	3.84483e-10	1	0	0	1	0	0
AAAGACC	2	9	7	37.7881	1651881132	150	416142770	63	4.5	0.0529267	0.23817	0.0216272	0.00166719	0.00015139	0.21	1.00927e-09	1.00927e-09	1	0	0	1	0	0
AAAGACCAAAGGCC	10	50	14	37.7881	1651881132	150	416142770	700	5	0.264634	1.32317	0.120151	0.0185244	0.00168212	0.466667	1.12141e-08	1.12141e-08	1	0	0	1	0	0
AAAGACCCTCAGGACC	108	517	16	37.7881	1651881132	150	416142770	8272	4.78704	2.85804	13.6816	1.24236	0.218905	0.0198778	0.510617	1.32519e-07	1.32519e-07	1	0	0	1	1	0
AAAGACG	13	53	7	37.7881	1651881132	150	416142770	371	4.07692	0.344024	1.40256	0.12736	0.00981791	0.000891521	0.190256	5.94347e-09	5.94347e-09	1	0	0	1	0	0
AAAGAG	76	389	6	37.7881	1651881132	150	416142770	2334	5.11842	2.01122	10.2943	0.934775	0.0617655	0.00560865	0.204737	3.7391e-08	3.7391e-08	1	0	0	1	0	0
AAAGAGC	10	40	7	37.7881	1651881132	150	416142770	280	4	0.264634	1.05853	0.0961209	0.00740974	0.000672846	0.186667	4.48564e-09	4.48564e-09	1	0	0	1	0	0
AAAGAGG	21	86	7	37.7881	1651881132	150	416142770	602	4.09524	0.555731	2.27585	0.20666	0.0159309	0.00144662	0.191111	9.64413e-09	9.64413e-09	1	0	0	1	0	0
AAAGAGT	28	130	7	37.7881	1651881132	150	416142770	910	4.64286	0.740974	3.44024	0.312393	0.0240817	0.00218675	0.216667	1.45783e-08	1.45783e-08	1	0	0	1	0	0
AAAGAT	80	748	6	37.7881	1651881132	150	416142770	4488	9.35	2.11707	19.7946	1.79746	0.118768	0.0107848	0.374	7.18984e-08	7.18984e-08	1	0	0	1	0	0
AAAGATATATAGTGGATCC	356	1680	19	37.7881	1651881132	150	416142770	31920	4.7191	9.42096	44.4585	4.03708	0.844711	0.0767044	0.597753	5.11363e-07	5.11363e-07	1	0	0	1	1	0
AAAGATCATT	23	104	10	37.7881	1651881132	150	416142770	1040	4.52174	0.608658	2.75219	0.249914	0.0275219	0.00249914	0.301449	1.66609e-08	1.66609e-08	1	0	0	1	0	0
AAAGATCTCT	5	25	10	37.7881	1651881132	150	416142770	250	5	0.132317	0.661584	0.0600755	0.00661584	0.000600755	0.333333	4.00504e-09	4.00504e-09	1	0	0	1	0	0
AAAGATGAATTTCCAACATG	14	60	20	37.7881	1651881132	150	416142770	1200	4.28571	0.370487	1.5878	0.144181	0.031756	0.00288363	0.571429	1.92242e-08	1.92242e-08	1	0	0	1	1	0
AAAGATGCGTTCTGAGCG	1	4	18	37.7881	1651881132	150	416142770	72	4	0.0264634	0.105853	0.00961209	0.00190536	0.000173018	0.48	1.15345e-09	1.15345e-09	1	0	0	1	0	0
AAAGATT	560	5386	7	37.7881	1651881132	150	416142770	37702	9.61786	14.8195	142.532	12.9427	0.997722	0.0905987	0.448833	6.03991e-07	6.03991e-07	1	0	0	1	0	0
AAAGATTCC	2	8	9	37.7881	1651881132	150	416142770	72	4	0.0529267	0.211707	0.0192242	0.00190536	0.000173018	0.24	1.15345e-09	1.15345e-09	1	0	0	1	0	0
AAAGATTTAAGAAAGCT	24	99	17	37.7881	1651881132	150	416142770	1683	4.125	0.635121	2.61987	0.237899	0.0445379	0.00404429	0.4675	2.69619e-08	2.69619e-08	1	0	0	1	0	0
AAAGC	63	920	5	37.7881	1651881132	150	416142770	4600	14.6032	1.66719	24.3463	2.21078	0.121732	0.0110539	0.486772	7.36927e-08	7.36927e-08	1	0	0	1	0	0
AAAGCAAT	8	40	8	37.7881	1651881132	150	416142770	320	5	0.211707	1.05853	0.0961209	0.00846828	0.000768967	0.266667	5.12645e-09	5.12645e-09	1	0	0	1	0	0
AAAGCAG	32	204	7	37.7881	1651881132	150	416142770	1428	6.375	0.846828	5.39853	0.490216	0.0377897	0.00343151	0.2975	2.28768e-08	2.28768e-08	1	0	0	1	0	0
AAAGCAGC	6	27	8	37.7881	1651881132	150	416142770	216	4.5	0.15878	0.714511	0.0648816	0.00571609	0.000519053	0.24	3.46035e-09	3.46035e-09	1	0	0	1	0	0
AAAGCC	15	60	6	37.7881	1651881132	150	416142770	360	4	0.396951	1.5878	0.144181	0.00952681	0.000865088	0.16	5.76725e-09	5.76725e-09	1	0	0	1	0	0
AAAGCCC	6	24	7	37.7881	1651881132	150	416142770	168	4	0.15878	0.635121	0.0576725	0.00444585	0.000403708	0.186667	2.69138e-09	2.69138e-09	1	0	0	1	0	0
AAAGCCCC	4	16	8	37.7881	1651881132	150	416142770	128	4	0.105853	0.423414	0.0384483	0.00338731	0.000307587	0.213333	2.05058e-09	2.05058e-09	1	0	0	1	0	0
AAAGCGAAC	11	51	9	37.7881	1651881132	150	416142770	459	4.63636	0.291097	1.34963	0.122554	0.0121467	0.00110299	0.278182	7.35325e-09	7.35325e-09	1	0	0	1	0	0
AAAGCT	8	40	6	37.7881	1651881132	150	416142770	240	5	0.211707	1.05853	0.0961209	0.00635121	0.000576725	0.2	3.84483e-09	3.84483e-09	1	0	0	1	0	0
AAAGCTGTCGAC	166	1402	12	37.7881	1651881132	150	416142770	16824	8.44578	4.39292	37.1016	3.36904	0.44522	0.0404284	0.675663	2.69523e-07	2.69523e-07	1	0	0	1	1	0
AAAGCTTATT	13	55	10	37.7881	1651881132	150	416142770	550	4.23077	0.344024	1.45549	0.132166	0.0145549	0.00132166	0.282051	8.81108e-09	8.81108e-09	1	0	0	1	0	0
AAAGG	18	91	5	37.7881	1651881132	150	416142770	455	5.05556	0.476341	2.40817	0.218675	0.0120408	0.00109337	0.168519	7.28917e-09	7.28917e-09	1	0	0	1	0	0
AAAGGAAAGGAC	1	4	12	37.7881	1651881132	150	416142770	48	4	0.0264634	0.105853	0.00961209	0.00127024	0.000115345	0.32	7.68967e-10	7.68967e-10	1	0	0	1	0	0
AAAGGAATG	115	1471	9	37.7881	1651881132	150	416142770	13239	12.7913	3.04329	38.9276	3.53484	0.350349	0.0318136	0.767478	2.12091e-07	2.12091e-07	1	0	0	1	1	0
AAAGGAT	41	451	7	37.7881	1651881132	150	416142770	3157	11	1.085	11.935	1.08376	0.0835449	0.00758634	0.513333	5.05756e-08	5.05756e-08	1	0	0	1	1	0
AAAGGC	24	96	6	37.7881	1651881132	150	416142770	576	4	0.635121	2.54048	0.23069	0.0152429	0.00138414	0.16	9.2276e-09	9.2276e-09	1	0	0	1	0	0
AAAGGG	46	379	6	37.7881	1651881132	150	416142770	2274	8.23913	1.21732	10.0296	0.910745	0.0601777	0.00546447	0.329565	3.64298e-08	3.64298e-08	1	0	0	1	0	0
AAAGGGG	46	219	7	37.7881	1651881132	150	416142770	1533	4.76087	1.21732	5.79548	0.526262	0.0405683	0.00368383	0.222174	2.45589e-08	2.45589e-08	1	0	0	1	0	0
AAAGGGGTGG	3	12	10	37.7881	1651881132	150	416142770	120	4	0.0793901	0.31756	0.0288363	0.0031756	0.000288363	0.266667	1.92242e-09	1.92242e-09	1	0	0	1	0	0
AAAGGGT	6	40	7	37.7881	1651881132	150	416142770	280	6.66667	0.15878	1.05853	0.0961209	0.00740974	0.000672846	0.311111	4.48564e-09	4.48564e-09	1	0	0	1	0	0
AAAGGT	25	100	6	37.7881	1651881132	150	416142770	600	4	0.661584	2.64634	0.240302	0.015878	0.00144181	0.16	9.61209e-09	9.61209e-09	1	0	0	1	0	0
AAAGGTT	21	140	7	37.7881	1651881132	150	416142770	980	6.66667	0.555731	3.70487	0.336423	0.0259341	0.00235496	0.311111	1.56997e-08	1.56997e-08	1	0	0	1	0	0
AAAGT	331	3408	5	37.7881	1651881132	150	416142770	17040	10.2961	8.75938	90.1872	8.1895	0.450936	0.0409475	0.343202	2.72983e-07	2.72983e-07	1	0	0	1	0	0
AAAGTAAAT	271	2635	9	37.7881	1651881132	150	416142770	23715	9.72325	7.17157	69.731	6.33196	0.627579	0.0569877	0.583395	3.79918e-07	3.79918e-07	1	0	0	1	1	0
AAAGTAACCT	21	100	10	37.7881	1651881132	150	416142770	1000	4.7619	0.555731	2.64634	0.240302	0.0264634	0.00240302	0.31746	1.60201e-08	1.60201e-08	1	0	0	1	0	0
AAAGTAAGGGAGTGG	24	96	15	37.7881	1651881132	150	416142770	1440	4	0.635121	2.54048	0.23069	0.0381073	0.00346035	0.4	2.3069e-08	2.3069e-08	1	0	0	1	0	0
AAAGTAC	33	132	7	37.7881	1651881132	150	416142770	924	4	0.873291	3.49317	0.317199	0.0244522	0.00222039	0.186667	1.48026e-08	1.48026e-08	1	0	0	1	0	0
AAAGTACAT	100	490	9	37.7881	1651881132	150	416142770	4410	4.9	2.64634	12.9671	1.17748	0.116703	0.0105973	0.294	7.06488e-08	7.06488e-08	1	0	0	1	0	0
AAAGTAG	1	5	7	37.7881	1651881132	150	416142770	35	5	0.0264634	0.132317	0.0120151	0.000926218	8.41058e-05	0.233333	5.60705e-10	5.60705e-10	1	0	0	1	0	0
AAAGTAGAGGAGAAGGTAGAG	6	26	21	37.7881	1651881132	150	416142770	546	4.33333	0.15878	0.688048	0.0624786	0.014449	0.00131205	0.606667	8.747e-09	8.747e-09	1	0	0	1	1	0
AAAGTAGGAATTGGT	14	62	15	37.7881	1651881132	150	416142770	930	4.42857	0.370487	1.64073	0.148987	0.0246109	0.00223481	0.442857	1.48987e-08	1.48987e-08	1	0	0	1	0	0
AAAGTAT	1	4	7	37.7881	1651881132	150	416142770	28	4	0.0264634	0.105853	0.00961209	0.000740974	6.72846e-05	0.186667	4.48564e-10	4.48564e-10	1	0	0	1	0	0
AAAGTATAT	2	11	9	37.7881	1651881132	150	416142770	99	5.5	0.0529267	0.291097	0.0264332	0.00261987	0.000237899	0.33	1.58599e-09	1.58599e-09	1	0	0	1	0	0
AAAGTCAAT	10	40	9	37.7881	1651881132	150	416142770	360	4	0.264634	1.05853	0.0961209	0.00952681	0.000865088	0.24	5.76725e-09	5.76725e-09	1	0	0	1	0	0
AAAGTCACAT	27	109	10	37.7881	1651881132	150	416142770	1090	4.03704	0.714511	2.88451	0.261929	0.0288451	0.00261929	0.269136	1.7462e-08	1.7462e-08	1	0	0	1	0	0
AAAGTG	13	55	6	37.7881	1651881132	150	416142770	330	4.23077	0.344024	1.45549	0.132166	0.00873291	0.000792997	0.169231	5.28665e-09	5.28665e-09	1	0	0	1	0	0
AAAGTGAAT	5	51	9	37.7881	1651881132	150	416142770	459	10.2	0.132317	1.34963	0.122554	0.0121467	0.00110299	0.612	7.35325e-09	7.35325e-09	1	0	0	1	1	0
AAAGTGAATCATC	113	490	13	37.7881	1651881132	150	416142770	6370	4.33628	2.99036	12.9671	1.17748	0.168572	0.0153072	0.375811	1.02048e-07	1.02048e-07	1	0	0	1	0	0
AAAGTGC	2	8	7	37.7881	1651881132	150	416142770	56	4	0.0529267	0.211707	0.0192242	0.00148195	0.000134569	0.186667	8.97128e-10	8.97128e-10	1	0	0	1	0	0
AAAGTGG	19	76	7	37.7881	1651881132	150	416142770	532	4	0.502804	2.01122	0.18263	0.0140785	0.00127841	0.186667	8.52272e-09	8.52272e-09	1	0	0	1	0	0
AAAGTGGT	18	76	8	37.7881	1651881132	150	416142770	608	4.22222	0.476341	2.01122	0.18263	0.0160897	0.00146104	0.225185	9.74025e-09	9.74025e-09	1	0	0	1	0	0
AAAGTGT	13	54	7	37.7881	1651881132	150	416142770	378	4.15385	0.344024	1.42902	0.129763	0.0100032	0.000908342	0.193846	6.05561e-09	6.05561e-09	1	0	0	1	0	0
AAAGTGTAGAAT	96	565	12	37.7881	1651881132	150	416142770	6780	5.88542	2.54048	14.9518	1.35771	0.179422	0.0162925	0.470833	1.08617e-07	1.08617e-07	1	0	0	1	0	0
AAAGTT	73	299	6	37.7881	1651881132	150	416142770	1794	4.09589	1.93183	7.91255	0.718503	0.0474753	0.00431102	0.163836	2.87401e-08	2.87401e-08	1	0	0	1	0	0
AAAGTTACTACGTGC	2	8	15	37.7881	1651881132	150	416142770	120	4	0.0529267	0.211707	0.0192242	0.0031756	0.000288363	0.4	1.92242e-09	1.92242e-09	1	0	0	1	0	0
AAAGTTG	18	72	7	37.7881	1651881132	150	416142770	504	4	0.476341	1.90536	0.173018	0.0133375	0.00121112	0.186667	8.07415e-09	8.07415e-09	1	0	0	1	0	0
AAAGTTGGTGC	13	52	11	37.7881	1651881132	150	416142770	572	4	0.344024	1.3761	0.124957	0.015137	0.00137453	0.293333	9.16352e-09	9.16352e-09	1	0	0	1	0	0
AAAGTTGTCGT	5	20	11	37.7881	1651881132	150	416142770	220	4	0.132317	0.529267	0.0480604	0.00582194	0.000528665	0.293333	3.52443e-09	3.52443e-09	1	0	0	1	0	0
AAAT	2272	14099	4	37.7881	1651881132	150	416142770	56396	6.20555	60.1248	373.107	33.8802	1.49243	0.135521	0.165481	9.03472e-07	9.03472e-07	1	0	0	0	0	0
AAATAAATATG	13	56	11	37.7881	1651881132	150	416142770	616	4.30769	0.344024	1.48195	0.134569	0.0163014	0.00148026	0.315897	9.86841e-09	9.86841e-09	1	0	0	1	0	0
AAATAAATC	33	451	9	37.7881	1651881132	150	416142770	4059	13.6667	0.873291	11.935	1.08376	0.107415	0.00975386	0.82	6.50258e-08	6.50258e-08	1	0	0	1	1	0
AAATAAATG	588	3435	9	37.7881	1651881132	150	416142770	30915	5.84184	15.5605	90.9017	8.25438	0.818115	0.0742894	0.35051	4.95263e-07	4.95263e-07	1	0	0	1	0	0
AAATAAATTTAAATTT	10	40	16	37.7881	1651881132	150	416142770	640	4	0.264634	1.05853	0.0961209	0.0169366	0.00153793	0.426667	1.02529e-08	1.02529e-08	1	0	0	1	0	0
AAATAAC	13	57	7	37.7881	1651881132	150	416142770	399	4.38462	0.344024	1.50841	0.136972	0.0105589	0.000958806	0.204615	6.39204e-09	6.39204e-09	1	0	0	1	0	0
AAATAAG	65	795	7	37.7881	1651881132	150	416142770	5565	12.2308	1.72012	21.0384	1.9104	0.147269	0.0133728	0.570769	8.91521e-08	8.91521e-08	1	0	0	1	1	0
AAATAAGAT	121	634	9	37.7881	1651881132	150	416142770	5706	5.23967	3.20207	16.7778	1.52352	0.151	0.0137116	0.31438	9.14109e-08	9.14109e-08	1	0	0	1	0	0
AAATAAGGT	2	9	9	37.7881	1651881132	150	416142770	81	4.5	0.0529267	0.23817	0.0216272	0.00214353	0.000194645	0.27	1.29763e-09	1.29763e-09	1	0	0	1	0	0
AAATAAT	245	1105	7	37.7881	1651881132	150	416142770	7735	4.5102	6.48353	29.242	2.65534	0.204694	0.0185874	0.210476	1.23916e-07	1.23916e-07	1	0	0	1	0	0
AAATAATATAGGATCGGAT	603	3145	19	37.7881	1651881132	150	416142770	59755	5.21559	15.9574	83.2273	7.5575	1.58132	0.143593	0.660641	9.57284e-07	9.57284e-07	1	0	0	1	1	0
AAATAC	1947	7931	6	37.7881	1651881132	150	416142770	47586	4.07345	51.5242	209.881	19.0584	1.25929	0.11435	0.162938	7.62335e-07	7.62335e-07	1	0	0	1	0	0
AAATACAAT	40	265	9	37.7881	1651881132	150	416142770	2385	6.625	1.05853	7.01279	0.636801	0.0631151	0.00573121	0.3975	3.8208e-08	3.8208e-08	1	0	0	1	0	0
AAATACG	10	50	7	37.7881	1651881132	150	416142770	350	5	0.264634	1.32317	0.120151	0.00926218	0.000841058	0.233333	5.60705e-09	5.60705e-09	1	0	0	1	0	0
AAATAG	68	282	6	37.7881	1651881132	150	416142770	1692	4.14706	1.79951	7.46267	0.677652	0.044776	0.00406591	0.165882	2.71061e-08	2.71061e-08	1	0	0	1	0	0
AAATAGAAT	173	1664	9	37.7881	1651881132	150	416142770	14976	9.6185	4.57816	44.0351	3.99863	0.396315	0.0359876	0.57711	2.39918e-07	2.39918e-07	1	0	0	1	1	0
AAATAGAGT	5	36	9	37.7881	1651881132	150	416142770	324	7.2	0.132317	0.952681	0.0865088	0.00857413	0.000778579	0.432	5.19053e-09	5.19053e-09	1	0	0	1	0	0
AAATAGATAAATTTCCTG	4	17	18	37.7881	1651881132	150	416142770	306	4.25	0.105853	0.449877	0.0408514	0.00809779	0.000735325	0.51	4.90216e-09	4.90216e-09	1	0	0	1	1	0
AAATAGATTACTTAGAATTAC	7	29	21	37.7881	1651881132	150	416142770	609	4.14286	0.185244	0.767438	0.0696876	0.0161162	0.00146344	0.58	9.75627e-09	9.75627e-09	1	0	0	1	1	0
AAATAGC	7	28	7	37.7881	1651881132	150	416142770	196	4	0.185244	0.740974	0.0672846	0.00518682	0.000470992	0.186667	3.13995e-09	3.13995e-09	1	0	0	1	0	0
AAATAGG	7	28	7	37.7881	1651881132	150	416142770	196	4	0.185244	0.740974	0.0672846	0.00518682	0.000470992	0.186667	3.13995e-09	3.13995e-09	1	0	0	1	0	0
AAATAGGAGAATGAGAGTCGAGT	2	8	23	37.7881	1651881132	150	416142770	184	4	0.0529267	0.211707	0.0192242	0.00486926	0.000442156	0.613333	2.94771e-09	2.94771e-09	1	0	0	1	1	0
AAATAGGG	2	8	8	37.7881	1651881132	150	416142770	64	4	0.0529267	0.211707	0.0192242	0.00169366	0.000153793	0.213333	1.02529e-09	1.02529e-09	1	0	0	1	0	0
AAATAGGTCGTAGAGAATATG	8	34	21	37.7881	1651881132	150	416142770	714	4.25	0.211707	0.899755	0.0817027	0.0188948	0.00171576	0.595	1.14384e-08	1.14384e-08	1	0	0	1	1	0
AAATAGT	61	261	7	37.7881	1651881132	150	416142770	1827	4.27869	1.61427	6.90694	0.627189	0.0483486	0.00439032	0.199672	2.92688e-08	2.92688e-08	1	0	0	1	0	0
AAATAT	555	2447	6	37.7881	1651881132	150	416142770	14682	4.40901	14.6872	64.7559	5.88019	0.388535	0.0352812	0.17636	2.35208e-07	2.35208e-07	1	0	0	1	0	0
AAATATAATTG	2	8	11	37.7881	1651881132	150	416142770	88	4	0.0529267	0.211707	0.0192242	0.00232878	0.000211466	0.293333	1.40977e-09	1.40977e-09	1	0	0	1	0	0
AAATATC	12	48	7	37.7881	1651881132	150	416142770	336	4	0.31756	1.27024	0.115345	0.00889169	0.000807415	0.186667	5.38277e-09	5.38277e-09	1	0	0	1	0	0
AAATATCATAT	10	55	11	37.7881	1651881132	150	416142770	605	5.5	0.264634	1.45549	0.132166	0.0160103	0.00145383	0.403333	9.69219e-09	9.69219e-09	1	0	0	1	0	0
AAATATCTG	3	32	9	37.7881	1651881132	150	416142770	288	10.6667	0.0793901	0.846828	0.0768967	0.00762145	0.00069207	0.64	4.6138e-09	4.6138e-09	1	0	0	1	1	0
AAATATCTGGT	13	58	11	37.7881	1651881132	150	416142770	638	4.46154	0.344024	1.53488	0.139375	0.0168836	0.00153313	0.327179	1.02209e-08	1.02209e-08	1	0	0	1	0	0
AAATATT	31	134	7	37.7881	1651881132	150	416142770	938	4.32258	0.820365	3.54609	0.322005	0.0248226	0.00225403	0.20172	1.50269e-08	1.50269e-08	1	0	0	1	0	0
AAATATTATC	10	40	10	37.7881	1651881132	150	416142770	400	4	0.264634	1.05853	0.0961209	0.0105853	0.000961209	0.266667	6.40806e-09	6.40806e-09	1	0	0	1	0	0
AAATC	37	187	5	37.7881	1651881132	150	416142770	935	5.05405	0.979145	4.94865	0.449365	0.0247433	0.00224683	0.168468	1.49788e-08	1.49788e-08	1	0	0	1	0	0
AAATCAAGTCGGATC	25	111	15	37.7881	1651881132	150	416142770	1665	4.44	0.661584	2.93743	0.266735	0.0440615	0.00400103	0.444	2.66735e-08	2.66735e-08	1	0	0	1	0	0
AAATCAATT	26	130	9	37.7881	1651881132	150	416142770	1170	5	0.688048	3.44024	0.312393	0.0309621	0.00281154	0.3	1.87436e-08	1.87436e-08	1	0	0	1	0	0
AAATCACATC	35	149	10	37.7881	1651881132	150	416142770	1490	4.25714	0.926218	3.94304	0.35805	0.0394304	0.0035805	0.28381	2.387e-08	2.387e-08	1	0	0	1	0	0
AAATCAG	2	8	7	37.7881	1651881132	150	416142770	56	4	0.0529267	0.211707	0.0192242	0.00148195	0.000134569	0.186667	8.97128e-10	8.97128e-10	1	0	0	1	0	0
AAATCAGCC	5	21	9	37.7881	1651881132	150	416142770	189	4.2	0.132317	0.555731	0.0504635	0.00500158	0.000454171	0.252	3.02781e-09	3.02781e-09	1	0	0	1	0	0
AAATCAGTAATGAATTAACTGATTC	15	71	25	37.7881	1651881132	150	416142770	1775	4.73333	0.396951	1.8789	0.170615	0.0469725	0.00426536	0.788889	2.84358e-08	2.84358e-08	1	0	0	1	1	0
AAATCAT	16	64	7	37.7881	1651881132	150	416142770	448	4	0.423414	1.69366	0.153793	0.0118556	0.00107655	0.186667	7.17702e-09	7.17702e-09	1	0	0	1	0	0
AAATCC	48	202	6	37.7881	1651881132	150	416142770	1212	4.20833	1.27024	5.3456	0.48541	0.0320736	0.00291246	0.168333	1.94164e-08	1.94164e-08	1	0	0	1	0	0
AAATCCAATC	7	34	10	37.7881	1651881132	150	416142770	340	4.85714	0.185244	0.899755	0.0817027	0.00899755	0.000817027	0.32381	5.44685e-09	5.44685e-09	1	0	0	1	0	0
AAATCCT	8	39	7	37.7881	1651881132	150	416142770	273	4.875	0.211707	1.03207	0.0937178	0.0072245	0.000656025	0.2275	4.3735e-09	4.3735e-09	1	0	0	1	0	0
AAATCGC	3	15	7	37.7881	1651881132	150	416142770	105	5	0.0793901	0.396951	0.0360453	0.00277865	0.000252317	0.233333	1.68212e-09	1.68212e-09	1	0	0	1	0	0
AAATCGG	14	69	7	37.7881	1651881132	150	416142770	483	4.92857	0.370487	1.82597	0.165808	0.0127818	0.00116066	0.23	7.73773e-09	7.73773e-09	1	0	0	1	0	0
AAATCT	27	116	6	37.7881	1651881132	150	416142770	696	4.2963	0.714511	3.06975	0.27875	0.0184185	0.0016725	0.171852	1.115e-08	1.115e-08	1	0	0	1	0	0
AAATCTATT	12	50	9	37.7881	1651881132	150	416142770	450	4.16667	0.31756	1.32317	0.120151	0.0119085	0.00108136	0.25	7.20906e-09	7.20906e-09	1	0	0	1	0	0
AAATCTCTG	13	109	9	37.7881	1651881132	150	416142770	981	8.38462	0.344024	2.88451	0.261929	0.0259606	0.00235736	0.503077	1.57158e-08	1.57158e-08	1	0	0	1	1	0
AAATCTT	7	28	7	37.7881	1651881132	150	416142770	196	4	0.185244	0.740974	0.0672846	0.00518682	0.000470992	0.186667	3.13995e-09	3.13995e-09	1	0	0	1	0	0
AAATG	1950	21454	5	37.7881	1651881132	150	416142770	107270	11.0021	51.6036	567.745	51.5544	2.83873	0.257772	0.366735	1.71848e-06	1.71848e-06	1	0	0	1	0	0
AAATGAAATT	258	1650	10	37.7881	1651881132	150	416142770	16500	6.39535	6.82755	43.6646	3.96499	0.436646	0.0396499	0.426357	2.64332e-07	2.64332e-07	1	0	0	1	0	0
AAATGAAGAATT	62	250	12	37.7881	1651881132	150	416142770	3000	4.03226	1.64073	6.61584	0.600755	0.0793901	0.00720906	0.322581	4.80604e-08	4.80604e-08	1	0	0	1	0	0
AAATGAAGG	44	559	9	37.7881	1651881132	150	416142770	5031	12.7045	1.16439	14.793	1.34329	0.133137	0.0120896	0.762273	8.05973e-08	8.05973e-08	1	0	0	1	1	0
AAATGAATG	1089	12339	9	37.7881	1651881132	150	416142770	111051	11.3306	28.8186	326.532	29.6509	2.93878	0.266858	0.679835	1.77905e-06	1.77905e-06	1	0	0	1	1	0
AAATGAATT	40	457	9	37.7881	1651881132	150	416142770	4113	11.425	1.05853	12.0938	1.09818	0.108844	0.00988363	0.6855	6.58908e-08	6.58908e-08	1	0	0	1	1	0
AAATGAATTG	79	341	10	37.7881	1651881132	150	416142770	3410	4.31646	2.09061	9.02401	0.81943	0.0902401	0.0081943	0.287764	5.46287e-08	5.46287e-08	1	0	0	1	0	0
AAATGACTG	3	12	9	37.7881	1651881132	150	416142770	108	4	0.0793901	0.31756	0.0288363	0.00285804	0.000259526	0.24	1.73018e-09	1.73018e-09	1	0	0	1	0	0
AAATGAG	49	219	7	37.7881	1651881132	150	416142770	1533	4.46939	1.29671	5.79548	0.526262	0.0405683	0.00368383	0.208571	2.45589e-08	2.45589e-08	1	0	0	1	0	0
AAATGAGTG	2567	10794	9	37.7881	1651881132	150	416142770	97146	4.20491	67.9315	285.646	25.9382	2.57081	0.233444	0.252295	1.55629e-06	1.55629e-06	1	0	0	1	0	0
AAATGAT	71	293	7	37.7881	1651881132	150	416142770	2051	4.12676	1.8789	7.75377	0.704085	0.0542764	0.0049286	0.192582	3.28573e-08	3.28573e-08	1	0	0	1	0	0
AAATGC	17	70	6	37.7881	1651881132	150	416142770	420	4.11765	0.449877	1.85244	0.168212	0.0111146	0.00100927	0.164706	6.72846e-09	6.72846e-09	1	0	0	1	0	0
AAATGCCT	4	16	8	37.7881	1651881132	150	416142770	128	4	0.105853	0.423414	0.0384483	0.00338731	0.000307587	0.213333	2.05058e-09	2.05058e-09	1	0	0	1	0	0
AAATGCGTG	4	33	9	37.7881	1651881132	150	416142770	297	8.25	0.105853	0.873291	0.0792997	0.00785962	0.000713697	0.495	4.75798e-09	4.75798e-09	1	0	0	1	0	0
AAATGCT	11	44	7	37.7881	1651881132	150	416142770	308	4	0.291097	1.16439	0.105733	0.00815072	0.000740131	0.186667	4.9342e-09	4.9342e-09	1	0	0	1	0	0
AAATGG	10	40	6	37.7881	1651881132	150	416142770	240	4	0.264634	1.05853	0.0961209	0.00635121	0.000576725	0.16	3.84483e-09	3.84483e-09	1	0	0	1	0	0
AAATGGAATG	79	341	10	37.7881	1651881132	150	416142770	3410	4.31646	2.09061	9.02401	0.81943	0.0902401	0.0081943	0.287764	5.46287e-08	5.46287e-08	1	0	0	1	0	0
AAATGGACTC	9	40	10	37.7881	1651881132	150	416142770	400	4.44444	0.23817	1.05853	0.0961209	0.0105853	0.000961209	0.296296	6.40806e-09	6.40806e-09	1	0	0	1	0	0
AAATGGT	24	107	7	37.7881	1651881132	150	416142770	749	4.45833	0.635121	2.83158	0.257123	0.0198211	0.00179986	0.208056	1.19991e-08	1.19991e-08	1	0	0	1	0	0
AAATGGTG	13	52	8	37.7881	1651881132	150	416142770	416	4	0.344024	1.3761	0.124957	0.0110088	0.000999657	0.213333	6.66438e-09	6.66438e-09	1	0	0	1	0	0
AAATGT	107	534	6	37.7881	1651881132	150	416142770	3204	4.99065	2.83158	14.1314	1.28321	0.0847886	0.00769928	0.199626	5.13285e-08	5.13285e-08	1	0	0	1	0	0
AAATGTAAATTGT	143	907	13	37.7881	1651881132	150	416142770	11791	6.34266	3.78426	24.0023	2.17954	0.31203	0.028334	0.549697	1.88894e-07	1.88894e-07	1	0	0	1	1	0
AAATGTAATGT	33	146	11	37.7881	1651881132	150	416142770	1606	4.42424	0.873291	3.86365	0.350841	0.0425002	0.00385925	0.324444	2.57283e-08	2.57283e-08	1	0	0	1	0	0
AAATGTC	1	4	7	37.7881	1651881132	150	416142770	28	4	0.0264634	0.105853	0.00961209	0.000740974	6.72846e-05	0.186667	4.48564e-10	4.48564e-10	1	0	0	1	0	0
AAATGTT	16	65	7	37.7881	1651881132	150	416142770	455	4.0625	0.423414	1.72012	0.156196	0.0120408	0.00109337	0.189583	7.28917e-09	7.28917e-09	1	0	0	1	0	0
AAATGTTGGATG	1	9	12	37.7881	1651881132	150	416142770	108	9	0.0264634	0.23817	0.0216272	0.00285804	0.000259526	0.72	1.73018e-09	1.73018e-09	1	0	0	1	1	0
AAATT	1482	10665	5	37.7881	1651881132	150	416142770	53325	7.19636	39.2187	282.232	25.6282	1.41116	0.128141	0.239879	8.54274e-07	8.54274e-07	1	0	0	1	0	0
AAATTAAATTT	82	406	11	37.7881	1651881132	150	416142770	4466	4.95122	2.17	10.7441	0.975627	0.118185	0.0107319	0.363089	7.1546e-08	7.1546e-08	1	0	0	1	0	0
AAATTAACGT	5	20	10	37.7881	1651881132	150	416142770	200	4	0.132317	0.529267	0.0480604	0.00529267	0.000480604	0.266667	3.20403e-09	3.20403e-09	1	0	0	1	0	0
AAATTAATG	70	586	9	37.7881	1651881132	150	416142770	5274	8.37143	1.85244	15.5075	1.40817	0.139568	0.0126735	0.502286	8.44902e-08	8.44902e-08	1	0	0	1	1	0
AAATTAATT	702	2874	9	37.7881	1651881132	150	416142770	25866	4.09402	18.5773	76.0557	6.90628	0.684502	0.0621566	0.245641	4.14377e-07	4.14377e-07	1	0	0	1	0	0
AAATTAC	50	200	7	37.7881	1651881132	150	416142770	1400	4	1.32317	5.29267	0.480604	0.0370487	0.00336423	0.186667	2.24282e-08	2.24282e-08	1	0	0	1	0	0
AAATTACAGTTGAC	5	27	14	37.7881	1651881132	150	416142770	378	5.4	0.132317	0.714511	0.0648816	0.0100032	0.000908342	0.504	6.05561e-09	6.05561e-09	1	0	0	1	1	0
AAATTACATCATATTAC	47	339	17	37.7881	1651881132	150	416142770	5763	7.21277	1.24378	8.97108	0.814624	0.152508	0.0138486	0.817447	9.23241e-08	9.23241e-08	1	0	0	1	1	0
AAATTAT	46	281	7	37.7881	1651881132	150	416142770	1967	6.1087	1.21732	7.43621	0.675249	0.0520535	0.00472674	0.285072	3.15116e-08	3.15116e-08	1	0	0	1	0	0
AAATTATATT	4	18	10	37.7881	1651881132	150	416142770	180	4.5	0.105853	0.476341	0.0432544	0.00476341	0.000432544	0.3	2.88363e-09	2.88363e-09	1	0	0	1	0	0
AAATTC	221	1011	6	37.7881	1651881132	150	416142770	6066	4.57466	5.84841	26.7545	2.42945	0.160527	0.0145767	0.182986	9.71782e-08	9.71782e-08	1	0	0	1	0	0
AAATTCAATAGAATTCGAG	9	42	19	37.7881	1651881132	150	416142770	798	4.66667	0.23817	1.11146	0.100927	0.0211178	0.00191761	0.591111	1.27841e-08	1.27841e-08	1	0	0	1	1	0
AAATTCACAGAATTTAAT	9	41	18	37.7881	1651881132	150	416142770	738	4.55556	0.23817	1.085	0.0985239	0.01953	0.00177343	0.546667	1.18229e-08	1.18229e-08	1	0	0	1	1	0
AAATTCAGAGAATTTAAC	18	78	18	37.7881	1651881132	150	416142770	1404	4.33333	0.476341	2.06414	0.187436	0.0371546	0.00337384	0.52	2.24923e-08	2.24923e-08	1	0	0	1	1	0
AAATTCATGT	3	12	10	37.7881	1651881132	150	416142770	120	4	0.0793901	0.31756	0.0288363	0.0031756	0.000288363	0.266667	1.92242e-09	1.92242e-09	1	0	0	1	0	0
AAATTCATTGAATTCCTT	66	288	18	37.7881	1651881132	150	416142770	5184	4.36364	1.74658	7.62145	0.69207	0.137186	0.0124573	0.523636	8.30484e-08	8.30484e-08	1	0	0	1	1	0
AAATTCCATGAATTCAGG	13	53	18	37.7881	1651881132	150	416142770	954	4.07692	0.344024	1.40256	0.12736	0.0252461	0.00229248	0.489231	1.52832e-08	1.52832e-08	1	0	0	1	0	0
AAATTCCCTGAATTCTAT	419	2246	18	37.7881	1651881132	150	416142770	40428	5.36038	11.0882	59.4367	5.39719	1.06986	0.0971494	0.643246	6.47662e-07	6.47662e-07	1	0	0	1	1	0
AAATTCT	35	159	7	37.7881	1651881132	150	416142770	1113	4.54286	0.926218	4.20768	0.38208	0.0294537	0.00267456	0.212	1.78304e-08	1.78304e-08	1	0	0	1	0	0
AAATTCTACGAATTCTAT	11	56	18	37.7881	1651881132	150	416142770	1008	5.09091	0.291097	1.48195	0.134569	0.0266751	0.00242225	0.610909	1.61483e-08	1.61483e-08	1	0	0	1	1	0
AAATTCTACGAATTCTTC	110	634	18	37.7881	1651881132	150	416142770	11412	5.76364	2.91097	16.7778	1.52352	0.302	0.0274233	0.691636	1.82822e-07	1.82822e-07	1	0	0	1	1	0
AAATTCTCT	9	76	9	37.7881	1651881132	150	416142770	684	8.44444	0.23817	2.01122	0.18263	0.0181009	0.00164367	0.506667	1.09578e-08	1.09578e-08	1	0	0	1	1	0
AAATTCTGTGAATTCCAG	18	75	18	37.7881	1651881132	150	416142770	1350	4.16667	0.476341	1.98475	0.180227	0.0357256	0.00324408	0.5	2.16272e-08	2.16272e-08	1	0	0	1	0	0
AAATTCTTC	8	38	9	37.7881	1651881132	150	416142770	342	4.75	0.211707	1.00561	0.0913148	0.00905047	0.000821833	0.285	5.47889e-09	5.47889e-09	1	0	0	1	0	0
AAATTG	155	631	6	37.7881	1651881132	150	416142770	3786	4.07097	4.10182	16.6984	1.51631	0.10019	0.00909784	0.162839	6.06523e-08	6.06523e-08	1	0	0	1	0	0
AAATTGAAT	20	125	9	37.7881	1651881132	150	416142770	1125	6.25	0.529267	3.30792	0.300378	0.0297713	0.0027034	0.375	1.80227e-08	1.80227e-08	1	0	0	1	0	0
AAATTGAATTGATAGT	12	57	16	37.7881	1651881132	150	416142770	912	4.75	0.31756	1.50841	0.136972	0.0241346	0.00219156	0.506667	1.46104e-08	1.46104e-08	1	0	0	1	1	0
AAATTGC	20	83	7	37.7881	1651881132	150	416142770	581	4.15	0.529267	2.19646	0.199451	0.0153752	0.00139616	0.193667	9.3077e-09	9.3077e-09	1	0	0	1	0	0
AAATTGG	8	39	7	37.7881	1651881132	150	416142770	273	4.875	0.211707	1.03207	0.0937178	0.0072245	0.000656025	0.2275	4.3735e-09	4.3735e-09	1	0	0	1	0	0
AAATTGT	138	760	7	37.7881	1651881132	150	416142770	5320	5.50725	3.65195	20.1122	1.8263	0.140785	0.0127841	0.257005	8.52272e-08	8.52272e-08	1	0	0	1	0	0
AAATTT	422	1744	6	37.7881	1651881132	150	416142770	10464	4.1327	11.1675	46.1521	4.19087	0.276913	0.0251452	0.165308	1.67635e-07	1.67635e-07	1	0	0	1	0	0
AAATTTAACTTATT	1	4	14	37.7881	1651881132	150	416142770	56	4	0.0264634	0.105853	0.00961209	0.00148195	0.000134569	0.373333	8.97128e-10	8.97128e-10	1	0	0	1	0	0
AAATTTATC	15	62	9	37.7881	1651881132	150	416142770	558	4.13333	0.396951	1.64073	0.148987	0.0147666	0.00134089	0.248	8.93924e-09	8.93924e-09	1	0	0	1	0	0
AAATTTATTC	2	9	10	37.7881	1651881132	150	416142770	90	4.5	0.0529267	0.23817	0.0216272	0.0023817	0.000216272	0.3	1.44181e-09	1.44181e-09	1	0	0	1	0	0
AAATTTC	2	10	7	37.7881	1651881132	150	416142770	70	5	0.0529267	0.264634	0.0240302	0.00185244	0.000168212	0.233333	1.12141e-09	1.12141e-09	1	0	0	1	0	0
AAC	375	3242	3	37.7881	1651881132	150	416142770	9726	8.64533	9.92376	85.7943	7.7906	0.257383	0.0233718	0.172907	1.55812e-07	1.55812e-07	1	0	0	0	0	0
AACAACAACAACAACAGC	1	4	18	37.7881	1651881132	150	416142770	72	4	0.0264634	0.105853	0.00961209	0.00190536	0.000173018	0.48	1.15345e-09	1.15345e-09	1	0	0	1	0	0
AACAACACC	2	8	9	37.7881	1651881132	150	416142770	72	4	0.0529267	0.211707	0.0192242	0.00190536	0.000173018	0.24	1.15345e-09	1.15345e-09	1	0	0	1	0	0
AACAACT	9	36	7	37.7881	1651881132	150	416142770	252	4	0.23817	0.952681	0.0865088	0.00666877	0.000605561	0.186667	4.03708e-09	4.03708e-09	1	0	0	1	0	0
AACAAG	21	99	6	37.7881	1651881132	150	416142770	594	4.71429	0.555731	2.61987	0.237899	0.0157192	0.00142739	0.188571	9.51596e-09	9.51596e-09	1	0	0	1	0	0
AACAAGT	18	109	7	37.7881	1651881132	150	416142770	763	6.05556	0.476341	2.88451	0.261929	0.0201916	0.00183351	0.282593	1.22234e-08	1.22234e-08	1	0	0	1	0	0
AACAAT	149	761	6	37.7881	1651881132	150	416142770	4566	5.10738	3.94304	20.1386	1.8287	0.120832	0.0109722	0.204295	7.3148e-08	7.3148e-08	1	0	0	1	0	0
AACAATAACAT	11	70	11	37.7881	1651881132	150	416142770	770	6.36364	0.291097	1.85244	0.168212	0.0203768	0.00185033	0.466667	1.23355e-08	1.23355e-08	1	0	0	1	0	0
AACAATCATCATCATCATC	1	4	19	37.7881	1651881132	150	416142770	76	4	0.0264634	0.105853	0.00961209	0.00201122	0.00018263	0.506667	1.21753e-09	1.21753e-09	1	0	0	1	1	0
AACAATGCG	1	4	9	37.7881	1651881132	150	416142770	36	4	0.0264634	0.105853	0.00961209	0.000952681	8.65088e-05	0.24	5.76725e-10	5.76725e-10	1	0	0	1	0	0
AACAATT	44	176	7	37.7881	1651881132	150	416142770	1232	4	1.16439	4.65755	0.422932	0.0326029	0.00296052	0.186667	1.97368e-08	1.97368e-08	1	0	0	1	0	0
AACAATTGT	28	116	9	37.7881	1651881132	150	416142770	1044	4.14286	0.740974	3.06975	0.27875	0.0276278	0.00250875	0.248571	1.6725e-08	1.6725e-08	1	0	0	1	0	0
AACAC	75	608	5	37.7881	1651881132	150	416142770	3040	8.10667	1.98475	16.0897	1.46104	0.0804487	0.00730519	0.270222	4.87012e-08	4.87012e-08	1	0	0	1	0	0
AACACAACC	1	6	9	37.7881	1651881132	150	416142770	54	6	0.0264634	0.15878	0.0144181	0.00142902	0.000129763	0.36	8.65088e-10	8.65088e-10	1	0	0	1	0	0
AACACAT	19	76	7	37.7881	1651881132	150	416142770	532	4	0.502804	2.01122	0.18263	0.0140785	0.00127841	0.186667	8.52272e-09	8.52272e-09	1	0	0	1	0	0
AACACC	123	643	6	37.7881	1651881132	150	416142770	3858	5.22764	3.25499	17.0159	1.54514	0.102096	0.00927086	0.209106	6.18057e-08	6.18057e-08	1	0	0	1	0	0
AACACCACC	11359	77927	9	37.7881	1651881132	150	416142770	701343	6.86038	300.597	2062.21	187.26	18.5599	1.68534	0.411623	1.12356e-05	1.12356e-05	1	0	0	1	0	0
AACACCATG	13	59	9	37.7881	1651881132	150	416142770	531	4.53846	0.344024	1.56134	0.141778	0.0140521	0.001276	0.272308	8.5067e-09	8.5067e-09	1	0	0	1	0	0
AACACCC	2	9	7	37.7881	1651881132	150	416142770	63	4.5	0.0529267	0.23817	0.0216272	0.00166719	0.00015139	0.21	1.00927e-09	1.00927e-09	1	0	0	1	0	0
AACACCCCC	17	70	9	37.7881	1651881132	150	416142770	630	4.11765	0.449877	1.85244	0.168212	0.0166719	0.0015139	0.247059	1.00927e-08	1.00927e-08	1	0	0	1	0	0
AACACT	14	75	6	37.7881	1651881132	150	416142770	450	5.35714	0.370487	1.98475	0.180227	0.0119085	0.00108136	0.214286	7.20906e-09	7.20906e-09	1	0	0	1	0	0
AACACTAATGT	25	109	11	37.7881	1651881132	150	416142770	1199	4.36	0.661584	2.88451	0.261929	0.0317296	0.00288122	0.319733	1.92082e-08	1.92082e-08	1	0	0	1	0	0
AACACTGGCAAGACAGC	1	4	17	37.7881	1651881132	150	416142770	68	4	0.0264634	0.105853	0.00961209	0.00179951	0.000163405	0.453333	1.08937e-09	1.08937e-09	1	0	0	1	0	0
AACACTT	10	40	7	37.7881	1651881132	150	416142770	280	4	0.264634	1.05853	0.0961209	0.00740974	0.000672846	0.186667	4.48564e-09	4.48564e-09	1	0	0	1	0	0
AACAGAC	3	12	7	37.7881	1651881132	150	416142770	84	4	0.0793901	0.31756	0.0288363	0.00222292	0.000201854	0.186667	1.34569e-09	1.34569e-09	1	0	0	1	0	0
AACAGAGTT	18	79	9	37.7881	1651881132	150	416142770	711	4.38889	0.476341	2.09061	0.189839	0.0188155	0.00170855	0.263333	1.13903e-08	1.13903e-08	1	0	0	1	0	0
AACAGATTC	4	16	9	37.7881	1651881132	150	416142770	144	4	0.105853	0.423414	0.0384483	0.00381073	0.000346035	0.24	2.3069e-09	2.3069e-09	1	0	0	1	0	0
AACAGC	1	4	6	37.7881	1651881132	150	416142770	24	4	0.0264634	0.105853	0.00961209	0.000635121	5.76725e-05	0.16	3.84483e-10	3.84483e-10	1	0	0	1	0	0
AACAGCAACCCATCC	90	463	15	37.7881	1651881132	150	416142770	6945	5.14444	2.3817	12.2525	1.1126	0.183788	0.016689	0.514444	1.1126e-07	1.1126e-07	1	0	0	1	1	0
AACAGCAACCCCTCC	1	6	15	37.7881	1651881132	150	416142770	90	6	0.0264634	0.15878	0.0144181	0.0023817	0.000216272	0.6	1.44181e-09	1.44181e-09	1	0	0	1	1	0
AACAGCAGC	4	16	9	37.7881	1651881132	150	416142770	144	4	0.105853	0.423414	0.0384483	0.00381073	0.000346035	0.24	2.3069e-09	2.3069e-09	1	0	0	1	0	0
AACAGCCTGACGAC	32	136	14	37.7881	1651881132	150	416142770	1904	4.25	0.846828	3.59902	0.326811	0.0503863	0.00457535	0.396667	3.05024e-08	3.05024e-08	1	0	0	1	0	0
AACAGG	9	41	6	37.7881	1651881132	150	416142770	246	4.55556	0.23817	1.085	0.0985239	0.00650999	0.000591143	0.182222	3.94096e-09	3.94096e-09	1	0	0	1	0	0
AACAGGC	2	8	7	37.7881	1651881132	150	416142770	56	4	0.0529267	0.211707	0.0192242	0.00148195	0.000134569	0.186667	8.97128e-10	8.97128e-10	1	0	0	1	0	0
AACAGT	93	508	6	37.7881	1651881132	150	416142770	3048	5.46237	2.46109	13.4434	1.22073	0.0806604	0.00732441	0.218495	4.88294e-08	4.88294e-08	1	0	0	1	0	0
AACAGTC	17	79	7	37.7881	1651881132	150	416142770	553	4.64706	0.449877	2.09061	0.189839	0.0146342	0.00132887	0.216863	8.85914e-09	8.85914e-09	1	0	0	1	0	0
AACAGTG	4	18	7	37.7881	1651881132	150	416142770	126	4.5	0.105853	0.476341	0.0432544	0.00333438	0.000302781	0.21	2.01854e-09	2.01854e-09	1	0	0	1	0	0
AACAGTT	6	24	7	37.7881	1651881132	150	416142770	168	4	0.15878	0.635121	0.0576725	0.00444585	0.000403708	0.186667	2.69138e-09	2.69138e-09	1	0	0	1	0	0
AACAGTTACAT	17	72	11	37.7881	1651881132	150	416142770	792	4.23529	0.449877	1.90536	0.173018	0.020959	0.00190319	0.310588	1.2688e-08	1.2688e-08	1	0	0	1	0	0
AACAGTTCTCC	11	47	11	37.7881	1651881132	150	416142770	517	4.27273	0.291097	1.24378	0.112942	0.0136816	0.00124236	0.313333	8.28241e-09	8.28241e-09	1	0	0	1	0	0
AACAT	277	3957	5	37.7881	1651881132	150	416142770	19785	14.2852	7.33035	104.716	9.50876	0.523578	0.0475438	0.476173	3.16959e-07	3.16959e-07	1	0	0	1	0	0
AACATAG	15	60	7	37.7881	1651881132	150	416142770	420	4	0.396951	1.5878	0.144181	0.0111146	0.00100927	0.186667	6.72846e-09	6.72846e-09	1	0	0	1	0	0
AACATAT	272	1192	7	37.7881	1651881132	150	416142770	8344	4.38235	7.19804	31.5443	2.8644	0.22081	0.0200508	0.20451	1.33672e-07	1.33672e-07	1	0	0	1	0	0
AACATATAC	10	40	9	37.7881	1651881132	150	416142770	360	4	0.264634	1.05853	0.0961209	0.00952681	0.000865088	0.24	5.76725e-09	5.76725e-09	1	0	0	1	0	0
AACATATCCTGTCCT	33	141	15	37.7881	1651881132	150	416142770	2115	4.27273	0.873291	3.73134	0.338826	0.05597	0.00508239	0.427273	3.38826e-08	3.38826e-08	1	0	0	1	0	0
AACATC	33	181	6	37.7881	1651881132	150	416142770	1086	5.48485	0.873291	4.78987	0.434947	0.0287392	0.00260968	0.219394	1.73979e-08	1.73979e-08	1	0	0	1	0	0
AACATCATCATC	228	1860	12	37.7881	1651881132	150	416142770	22320	8.15789	6.03365	49.2219	4.46962	0.590662	0.0536354	0.652632	3.5757e-07	3.5757e-07	1	0	0	1	1	0
AACATCATCATCATC	169	1041	15	37.7881	1651881132	150	416142770	15615	6.15976	4.47231	27.5484	2.50155	0.413226	0.0375232	0.615976	2.50155e-07	2.50155e-07	1	0	0	1	1	0
AACATCATT	26	128	9	37.7881	1651881132	150	416142770	1152	4.92308	0.688048	3.38731	0.307587	0.0304858	0.00276828	0.295385	1.84552e-08	1.84552e-08	1	0	0	1	0	0
AACATCGAATTCTCC	6	24	15	37.7881	1651881132	150	416142770	360	4	0.15878	0.635121	0.0576725	0.00952681	0.000865088	0.4	5.76725e-09	5.76725e-09	1	0	0	1	0	0
AACATG	15	60	6	37.7881	1651881132	150	416142770	360	4	0.396951	1.5878	0.144181	0.00952681	0.000865088	0.16	5.76725e-09	5.76725e-09	1	0	0	1	0	0
AACATGTAC	4	18	9	37.7881	1651881132	150	416142770	162	4.5	0.105853	0.476341	0.0432544	0.00428707	0.000389289	0.27	2.59526e-09	2.59526e-09	1	0	0	1	0	0
AACATT	100	415	6	37.7881	1651881132	150	416142770	2490	4.15	2.64634	10.9823	0.997254	0.0658938	0.00598352	0.166	3.98902e-08	3.98902e-08	1	0	0	1	0	0
AACATTG	12	48	7	37.7881	1651881132	150	416142770	336	4	0.31756	1.27024	0.115345	0.00889169	0.000807415	0.186667	5.38277e-09	5.38277e-09	1	0	0	1	0	0
AACC	30	202	4	37.7881	1651881132	150	416142770	808	6.73333	0.793901	5.3456	0.48541	0.0213824	0.00194164	0.179556	1.29443e-08	1.29443e-08	1	0	0	0	0	0
AACCAC	4	21	6	37.7881	1651881132	150	416142770	126	5.25	0.105853	0.555731	0.0504635	0.00333438	0.000302781	0.21	2.01854e-09	2.01854e-09	1	0	0	1	0	0
AACCACCAC	1	5	9	37.7881	1651881132	150	416142770	45	5	0.0264634	0.132317	0.0120151	0.00119085	0.000108136	0.3	7.20906e-10	7.20906e-10	1	0	0	1	0	0
AACCACCACC	142	1038	10	37.7881	1651881132	150	416142770	10380	7.30986	3.7578	27.469	2.49434	0.27469	0.0249434	0.487324	1.66289e-07	1.66289e-07	1	0	0	1	0	0
AACCACCT	5	40	8	37.7881	1651881132	150	416142770	320	8	0.132317	1.05853	0.0961209	0.00846828	0.000768967	0.426667	5.12645e-09	5.12645e-09	1	0	0	1	0	0
AACCACTTCCGT	9	40	12	37.7881	1651881132	150	416142770	480	4.44444	0.23817	1.05853	0.0961209	0.0127024	0.00115345	0.355556	7.68967e-09	7.68967e-09	1	0	0	1	0	0
AACCAG	35	165	6	37.7881	1651881132	150	416142770	990	4.71429	0.926218	4.36646	0.396499	0.0261987	0.00237899	0.188571	1.58599e-08	1.58599e-08	1	0	0	1	0	0
AACCAT	12	50	6	37.7881	1651881132	150	416142770	300	4.16667	0.31756	1.32317	0.120151	0.00793901	0.000720906	0.166667	4.80604e-09	4.80604e-09	1	0	0	1	0	0
AACCATC	83	362	7	37.7881	1651881132	150	416142770	2534	4.36145	2.19646	9.57974	0.869894	0.0670582	0.00608926	0.203534	4.0595e-08	4.0595e-08	1	0	0	1	0	0
AACCATT	9	48	7	37.7881	1651881132	150	416142770	336	5.33333	0.23817	1.27024	0.115345	0.00889169	0.000807415	0.248889	5.38277e-09	5.38277e-09	1	0	0	1	0	0
AACCC	714	6315	5	37.7881	1651881132	150	416142770	31575	8.84454	18.8948	167.116	15.1751	0.835581	0.0758754	0.294818	5.05836e-07	5.05836e-07	1	0	0	1	0	0
AACCCAC	1	4	7	37.7881	1651881132	150	416142770	28	4	0.0264634	0.105853	0.00961209	0.000740974	6.72846e-05	0.186667	4.48564e-10	4.48564e-10	1	0	0	1	0	0
AACCCAGGGCCTTGCGT	1	4	17	37.7881	1651881132	150	416142770	68	4	0.0264634	0.105853	0.00961209	0.00179951	0.000163405	0.453333	1.08937e-09	1.08937e-09	1	0	0	1	0	0
AACCCAT	4	16	7	37.7881	1651881132	150	416142770	112	4	0.105853	0.423414	0.0384483	0.0029639	0.000269138	0.186667	1.79426e-09	1.79426e-09	1	0	0	1	0	0
AACCCC	3	14	6	37.7881	1651881132	150	416142770	84	4.66667	0.0793901	0.370487	0.0336423	0.00222292	0.000201854	0.186667	1.34569e-09	1.34569e-09	1	0	0	1	0	0
AACCCCAGG	21	91	9	37.7881	1651881132	150	416142770	819	4.33333	0.555731	2.40817	0.218675	0.0216735	0.00196807	0.26	1.31205e-08	1.31205e-08	1	0	0	1	0	0
AACCCCC	2	8	7	37.7881	1651881132	150	416142770	56	4	0.0529267	0.211707	0.0192242	0.00148195	0.000134569	0.186667	8.97128e-10	8.97128e-10	1	0	0	1	0	0
AACCCCCCC	26	105	9	37.7881	1651881132	150	416142770	945	4.03846	0.688048	2.77865	0.252317	0.0250079	0.00227086	0.242308	1.5139e-08	1.5139e-08	1	0	0	1	0	0
AACCCT	14	60	6	37.7881	1651881132	150	416142770	360	4.28571	0.370487	1.5878	0.144181	0.00952681	0.000865088	0.171429	5.76725e-09	5.76725e-09	1	0	0	1	0	0
AACCG	15	75	5	37.7881	1651881132	150	416142770	375	5	0.396951	1.98475	0.180227	0.00992376	0.000901133	0.166667	6.00755e-09	6.00755e-09	1	0	0	1	0	0
AACCGC	9	44	6	37.7881	1651881132	150	416142770	264	4.88889	0.23817	1.16439	0.105733	0.00698633	0.000634398	0.195556	4.22932e-09	4.22932e-09	1	0	0	1	0	0
AACCGGT	24	134	7	37.7881	1651881132	150	416142770	938	5.58333	0.635121	3.54609	0.322005	0.0248226	0.00225403	0.260556	1.50269e-08	1.50269e-08	1	0	0	1	0	0
AACCT	15	111	5	37.7881	1651881132	150	416142770	555	7.4	0.396951	2.93743	0.266735	0.0146872	0.00133368	0.246667	8.89118e-09	8.89118e-09	1	0	0	1	0	0
AACCTACCT	3	12	9	37.7881	1651881132	150	416142770	108	4	0.0793901	0.31756	0.0288363	0.00285804	0.000259526	0.24	1.73018e-09	1.73018e-09	1	0	0	1	0	0
AACCTAT	12	48	7	37.7881	1651881132	150	416142770	336	4	0.31756	1.27024	0.115345	0.00889169	0.000807415	0.186667	5.38277e-09	5.38277e-09	1	0	0	1	0	0
AACCTATACC	2	8	10	37.7881	1651881132	150	416142770	80	4	0.0529267	0.211707	0.0192242	0.00211707	0.000192242	0.266667	1.28161e-09	1.28161e-09	1	0	0	1	0	0
AACCTC	6	26	6	37.7881	1651881132	150	416142770	156	4.33333	0.15878	0.688048	0.0624786	0.00412829	0.000374871	0.173333	2.49914e-09	2.49914e-09	1	0	0	1	0	0
AACCTCT	1	8	7	37.7881	1651881132	150	416142770	56	8	0.0264634	0.211707	0.0192242	0.00148195	0.000134569	0.373333	8.97128e-10	8.97128e-10	1	0	0	1	0	0
AACCTG	46	184	6	37.7881	1651881132	150	416142770	1104	4	1.21732	4.86926	0.442156	0.0292156	0.00265294	0.16	1.76862e-08	1.76862e-08	1	0	0	1	0	0
AACCTT	40	271	6	37.7881	1651881132	150	416142770	1626	6.775	1.05853	7.17157	0.651219	0.0430294	0.00390731	0.271	2.60488e-08	2.60488e-08	1	0	0	1	0	0
AACG	14	84	4	37.7881	1651881132	150	416142770	336	6	0.370487	2.22292	0.201854	0.00889169	0.000807415	0.16	5.38277e-09	5.38277e-09	1	0	0	0	0	0
AACGAAT	1	6	7	37.7881	1651881132	150	416142770	42	6	0.0264634	0.15878	0.0144181	0.00111146	0.000100927	0.28	6.72846e-10	6.72846e-10	1	0	0	1	0	0
AACGAC	765	3741	6	37.7881	1651881132	150	416142770	22446	4.8902	20.2445	98.9995	8.9897	0.593997	0.0539382	0.195608	3.59588e-07	3.59588e-07	1	0	0	1	0	0
AACGACAGTGAC	74	335	12	37.7881	1651881132	150	416142770	4020	4.52703	1.95829	8.86523	0.805012	0.106383	0.00966015	0.362162	6.4401e-08	6.4401e-08	1	0	0	1	0	0
AACGAGAGGC	1	4	10	37.7881	1651881132	150	416142770	40	4	0.0264634	0.105853	0.00961209	0.00105853	9.61209e-05	0.266667	6.40806e-10	6.40806e-10	1	0	0	1	0	0
AACGAGG	6	24	7	37.7881	1651881132	150	416142770	168	4	0.15878	0.635121	0.0576725	0.00444585	0.000403708	0.186667	2.69138e-09	2.69138e-09	1	0	0	1	0	0
AACGAT	3	15	6	37.7881	1651881132	150	416142770	90	5	0.0793901	0.396951	0.0360453	0.0023817	0.000216272	0.2	1.44181e-09	1.44181e-09	1	0	0	1	0	0
AACGC	1	5	5	37.7881	1651881132	150	416142770	25	5	0.0264634	0.132317	0.0120151	0.000661584	6.00755e-05	0.166667	4.00504e-10	4.00504e-10	1	0	0	1	0	0
AACGCAT	16	64	7	37.7881	1651881132	150	416142770	448	4	0.423414	1.69366	0.153793	0.0118556	0.00107655	0.186667	7.17702e-09	7.17702e-09	1	0	0	1	0	0
AACGCC	9	36	6	37.7881	1651881132	150	416142770	216	4	0.23817	0.952681	0.0865088	0.00571609	0.000519053	0.16	3.46035e-09	3.46035e-09	1	0	0	1	0	0
AACGCG	18	72	6	37.7881	1651881132	150	416142770	432	4	0.476341	1.90536	0.173018	0.0114322	0.00103811	0.16	6.9207e-09	6.9207e-09	1	0	0	1	0	0
AACGCGCCCCGTGTGAC	1	4	17	37.7881	1651881132	150	416142770	68	4	0.0264634	0.105853	0.00961209	0.00179951	0.000163405	0.453333	1.08937e-09	1.08937e-09	1	0	0	1	0	0
AACGCT	19	109	6	37.7881	1651881132	150	416142770	654	5.73684	0.502804	2.88451	0.261929	0.017307	0.00157158	0.229474	1.04772e-08	1.04772e-08	1	0	0	1	0	0
AACGCTC	5	20	7	37.7881	1651881132	150	416142770	140	4	0.132317	0.529267	0.0480604	0.00370487	0.000336423	0.186667	2.24282e-09	2.24282e-09	1	0	0	1	0	0
AACGCTGACGCT	2	12	12	37.7881	1651881132	150	416142770	144	6	0.0529267	0.31756	0.0288363	0.00381073	0.000346035	0.48	2.3069e-09	2.3069e-09	1	0	0	1	0	0
AACGGC	34	136	6	37.7881	1651881132	150	416142770	816	4	0.899755	3.59902	0.326811	0.0215941	0.00196087	0.16	1.30724e-08	1.30724e-08	1	0	0	1	0	0
AACGGGC	3	12	7	37.7881	1651881132	150	416142770	84	4	0.0793901	0.31756	0.0288363	0.00222292	0.000201854	0.186667	1.34569e-09	1.34569e-09	1	0	0	1	0	0
AACGGT	56	224	6	37.7881	1651881132	150	416142770	1344	4	1.48195	5.9278	0.538277	0.0355668	0.00322966	0.16	2.15311e-08	2.15311e-08	1	0	0	1	0	0
AACGT	15	157	5	37.7881	1651881132	150	416142770	785	10.4667	0.396951	4.15475	0.377274	0.0207737	0.00188637	0.348889	1.25758e-08	1.25758e-08	1	0	0	1	0	0
AACGTCGTGTGT	19	77	12	37.7881	1651881132	150	416142770	924	4.05263	0.502804	2.03768	0.185033	0.0244522	0.00222039	0.324211	1.48026e-08	1.48026e-08	1	0	0	1	0	0
AACGTG	22	121	6	37.7881	1651881132	150	416142770	726	5.5	0.582194	3.20207	0.290766	0.0192124	0.00174459	0.22	1.16306e-08	1.16306e-08	1	0	0	1	0	0
AACGTTC	24	116	7	37.7881	1651881132	150	416142770	812	4.83333	0.635121	3.06975	0.27875	0.0214883	0.00195125	0.225556	1.30084e-08	1.30084e-08	1	0	0	1	0	0
AACT	61	385	4	37.7881	1651881132	150	416142770	1540	6.31148	1.61427	10.1884	0.925163	0.0407536	0.00370065	0.168306	2.4671e-08	2.4671e-08	1	0	0	0	0	0
AACTAACTT	11	46	9	37.7881	1651881132	150	416142770	414	4.18182	0.291097	1.21732	0.110539	0.0109558	0.000994851	0.250909	6.63234e-09	6.63234e-09	1	0	0	1	0	0
AACTAAGTTGT	9	37	11	37.7881	1651881132	150	416142770	407	4.11111	0.23817	0.979145	0.0889118	0.0107706	0.00097803	0.301481	6.5202e-09	6.5202e-09	1	0	0	1	0	0
AACTAAT	53	349	7	37.7881	1651881132	150	416142770	2443	6.58491	1.40256	9.23572	0.838654	0.06465	0.00587058	0.307296	3.91372e-08	3.91372e-08	1	0	0	1	0	0
AACTAATCCTCCCCTTCCTC	1	4	20	37.7881	1651881132	150	416142770	80	4	0.0264634	0.105853	0.00961209	0.00211707	0.000192242	0.533333	1.28161e-09	1.28161e-09	1	0	0	1	1	0
AACTAC	38	170	6	37.7881	1651881132	150	416142770	1020	4.47368	1.00561	4.49877	0.408514	0.0269926	0.00245108	0.178947	1.63405e-08	1.63405e-08	1	0	0	1	0	0
AACTACAGTC	1	4	10	37.7881	1651881132	150	416142770	40	4	0.0264634	0.105853	0.00961209	0.00105853	9.61209e-05	0.266667	6.40806e-10	6.40806e-10	1	0	0	1	0	0
AACTACC	7	28	7	37.7881	1651881132	150	416142770	196	4	0.185244	0.740974	0.0672846	0.00518682	0.000470992	0.186667	3.13995e-09	3.13995e-09	1	0	0	1	0	0
AACTACT	197	3784	7	37.7881	1651881132	150	416142770	26488	19.2081	5.21328	100.137	9.09303	0.700962	0.0636512	0.896379	4.24342e-07	4.24342e-07	1	0	0	1	1	0
AACTACTAC	20	259	9	37.7881	1651881132	150	416142770	2331	12.95	0.529267	6.85401	0.622383	0.0616861	0.00560144	0.777	3.7343e-08	3.7343e-08	1	0	0	1	1	0
AACTACTACT	10	49	10	37.7881	1651881132	150	416142770	490	4.9	0.264634	1.29671	0.117748	0.0129671	0.00117748	0.326667	7.84987e-09	7.84987e-09	1	0	0	1	0	0
AACTACTACTAC	249	1196	12	37.7881	1651881132	150	416142770	14352	4.80321	6.58938	31.6502	2.87401	0.379802	0.0344882	0.384257	2.29921e-07	2.29921e-07	1	0	0	1	0	0
AACTACTACTACT	121	896	13	37.7881	1651881132	150	416142770	11648	7.40496	3.20207	23.7112	2.15311	0.308245	0.0279904	0.641763	1.86603e-07	1.86603e-07	1	0	0	1	1	0
AACTACTACTACTACT	135	544	16	37.7881	1651881132	150	416142770	8704	4.02963	3.57256	14.3961	1.30724	0.230337	0.0209159	0.429827	1.39439e-07	1.39439e-07	1	0	0	1	0	0
AACTAGAGGC	1	4	10	37.7881	1651881132	150	416142770	40	4	0.0264634	0.105853	0.00961209	0.00105853	9.61209e-05	0.266667	6.40806e-10	6.40806e-10	1	0	0	1	0	0
AACTAGAGTC	3919	16214	10	37.7881	1651881132	150	416142770	162140	4.13728	103.71	429.077	38.9626	4.29077	0.389626	0.275819	2.59751e-06	2.59751e-06	1	0	0	1	0	0
AACTAGG	2	9	7	37.7881	1651881132	150	416142770	63	4.5	0.0529267	0.23817	0.0216272	0.00166719	0.00015139	0.21	1.00927e-09	1.00927e-09	1	0	0	1	0	0
AACTAGT	23	92	7	37.7881	1651881132	150	416142770	644	4	0.608658	2.43463	0.221078	0.0170424	0.00154755	0.186667	1.0317e-08	1.0317e-08	1	0	0	1	0	0
AACTAGTACTAC	29	174	12	37.7881	1651881132	150	416142770	2088	6	0.767438	4.60463	0.418126	0.0552555	0.00501751	0.48	3.34501e-08	3.34501e-08	1	0	0	1	0	0
AACTAGTCGCCGGAC	16	67	15	37.7881	1651881132	150	416142770	1005	4.1875	0.423414	1.77305	0.161002	0.0265957	0.00241504	0.41875	1.61002e-08	1.61002e-08	1	0	0	1	0	0
AACTAT	89	404	6	37.7881	1651881132	150	416142770	2424	4.53933	2.35524	10.6912	0.970821	0.0641472	0.00582492	0.181573	3.88328e-08	3.88328e-08	1	0	0	1	0	0
AACTATAC	16	73	8	37.7881	1651881132	150	416142770	584	4.5625	0.423414	1.93183	0.175421	0.0154546	0.00140336	0.243333	9.35576e-09	9.35576e-09	1	0	0	1	0	0
AACTATATT	3	12	9	37.7881	1651881132	150	416142770	108	4	0.0793901	0.31756	0.0288363	0.00285804	0.000259526	0.24	1.73018e-09	1.73018e-09	1	0	0	1	0	0
AACTATC	27	108	7	37.7881	1651881132	150	416142770	756	4	0.714511	2.85804	0.259526	0.0200063	0.00181668	0.186667	1.21112e-08	1.21112e-08	1	0	0	1	0	0
AACTATG	12	48	7	37.7881	1651881132	150	416142770	336	4	0.31756	1.27024	0.115345	0.00889169	0.000807415	0.186667	5.38277e-09	5.38277e-09	1	0	0	1	0	0
AACTATGCGGATCCGTGTGC	12	51	20	37.7881	1651881132	150	416142770	1020	4.25	0.31756	1.34963	0.122554	0.0269926	0.00245108	0.566667	1.63405e-08	1.63405e-08	1	0	0	1	1	0
AACTATT	22	88	7	37.7881	1651881132	150	416142770	616	4	0.582194	2.32878	0.211466	0.0163014	0.00148026	0.186667	9.86841e-09	9.86841e-09	1	0	0	1	0	0
AACTC	28	147	5	37.7881	1651881132	150	416142770	735	5.25	0.740974	3.89012	0.353244	0.0194506	0.00176622	0.175	1.17748e-08	1.17748e-08	1	0	0	1	0	0
AACTCAC	379	1878	7	37.7881	1651881132	150	416142770	13146	4.95515	10.0296	49.6982	4.51287	0.347887	0.0315901	0.23124	2.10601e-07	2.10601e-07	1	0	0	1	0	0
AACTCACAGAATTCATTG	14	63	18	37.7881	1651881132	150	416142770	1134	4.5	0.370487	1.66719	0.15139	0.0300095	0.00272503	0.54	1.81668e-08	1.81668e-08	1	0	0	1	1	0
AACTCACAGAATTCGTAG	70	306	18	37.7881	1651881132	150	416142770	5508	4.37143	1.85244	8.09779	0.735325	0.14576	0.0132358	0.524571	8.82389e-08	8.82389e-08	1	0	0	1	1	0
AACTCACTTCACATT	6	28	15	37.7881	1651881132	150	416142770	420	4.66667	0.15878	0.740974	0.0672846	0.0111146	0.00100927	0.466667	6.72846e-09	6.72846e-09	1	0	0	1	0	0
AACTCAT	44	239	7	37.7881	1651881132	150	416142770	1673	5.43182	1.16439	6.32475	0.574322	0.0442732	0.00402025	0.253485	2.68017e-08	2.68017e-08	1	0	0	1	0	0
AACTCC	2	8	6	37.7881	1651881132	150	416142770	48	4	0.0529267	0.211707	0.0192242	0.00127024	0.000115345	0.16	7.68967e-10	7.68967e-10	1	0	0	1	0	0
AACTCCC	10	41	7	37.7881	1651881132	150	416142770	287	4.1	0.264634	1.085	0.0985239	0.00759499	0.000689667	0.191333	4.59778e-09	4.59778e-09	1	0	0	1	0	0
AACTCCGTGAATTCTACG	22	105	18	37.7881	1651881132	150	416142770	1890	4.77273	0.582194	2.77865	0.252317	0.0500158	0.00454171	0.572727	3.02781e-08	3.02781e-08	1	0	0	1	1	0
AACTCCT	65	302	7	37.7881	1651881132	150	416142770	2114	4.64615	1.72012	7.99194	0.725712	0.0559436	0.00507999	0.216821	3.38666e-08	3.38666e-08	1	0	0	1	0	0
AACTCCTC	14	165	8	37.7881	1651881132	150	416142770	1320	11.7857	0.370487	4.36646	0.396499	0.0349317	0.00317199	0.628571	2.11466e-08	2.11466e-08	1	0	0	1	1	0
AACTCCTGACTCAT	6	27	14	37.7881	1651881132	150	416142770	378	4.5	0.15878	0.714511	0.0648816	0.0100032	0.000908342	0.42	6.05561e-09	6.05561e-09	1	0	0	1	0	0
AACTCGC	3	12	7	37.7881	1651881132	150	416142770	84	4	0.0793901	0.31756	0.0288363	0.00222292	0.000201854	0.186667	1.34569e-09	1.34569e-09	1	0	0	1	0	0
AACTCGT	5	41	7	37.7881	1651881132	150	416142770	287	8.2	0.132317	1.085	0.0985239	0.00759499	0.000689667	0.382667	4.59778e-09	4.59778e-09	1	0	0	1	0	0
AACTCT	34	136	6	37.7881	1651881132	150	416142770	816	4	0.899755	3.59902	0.326811	0.0215941	0.00196087	0.16	1.30724e-08	1.30724e-08	1	0	0	1	0	0
AACTCTC	32	473	7	37.7881	1651881132	150	416142770	3311	14.7812	0.846828	12.5172	1.13663	0.0876202	0.0079564	0.689792	5.30427e-08	5.30427e-08	1	0	0	1	1	0
AACTG	52	285	5	37.7881	1651881132	150	416142770	1425	5.48077	1.3761	7.54206	0.684861	0.0377103	0.00342431	0.182692	2.28287e-08	2.28287e-08	1	0	0	1	0	0
AACTGAC	59	270	7	37.7881	1651881132	150	416142770	1890	4.57627	1.56134	7.14511	0.648816	0.0500158	0.00454171	0.213559	3.02781e-08	3.02781e-08	1	0	0	1	0	0
AACTGACTGAT	3	12	11	37.7881	1651881132	150	416142770	132	4	0.0793901	0.31756	0.0288363	0.00349317	0.000317199	0.293333	2.11466e-09	2.11466e-09	1	0	0	1	0	0
AACTGAG	1	4	7	37.7881	1651881132	150	416142770	28	4	0.0264634	0.105853	0.00961209	0.000740974	6.72846e-05	0.186667	4.48564e-10	4.48564e-10	1	0	0	1	0	0
AACTGC	26	104	6	37.7881	1651881132	150	416142770	624	4	0.688048	2.75219	0.249914	0.0165131	0.00149949	0.16	9.99657e-09	9.99657e-09	1	0	0	1	0	0
AACTGG	15	76	6	37.7881	1651881132	150	416142770	456	5.06667	0.396951	2.01122	0.18263	0.0120673	0.00109578	0.202667	7.30519e-09	7.30519e-09	1	0	0	1	0	0
AACTGGACCTTATAG	42	240	15	37.7881	1651881132	150	416142770	3600	5.71429	1.11146	6.35121	0.576725	0.0952681	0.00865088	0.571429	5.76725e-08	5.76725e-08	1	0	0	1	1	0
AACTGGC	22	97	7	37.7881	1651881132	150	416142770	679	4.40909	0.582194	2.56695	0.233093	0.0179686	0.00163165	0.205758	1.08777e-08	1.08777e-08	1	0	0	1	0	0
AACTGGCTG	16	68	9	37.7881	1651881132	150	416142770	612	4.25	0.423414	1.79951	0.163405	0.0161956	0.00147065	0.255	9.80433e-09	9.80433e-09	1	0	0	1	0	0
AACTGGG	1	4	7	37.7881	1651881132	150	416142770	28	4	0.0264634	0.105853	0.00961209	0.000740974	6.72846e-05	0.186667	4.48564e-10	4.48564e-10	1	0	0	1	0	0
AACTGT	44	178	6	37.7881	1651881132	150	416142770	1068	4.04545	1.16439	4.71048	0.427738	0.0282629	0.00256643	0.161818	1.71095e-08	1.71095e-08	1	0	0	1	0	0
AACTGTC	5	20	7	37.7881	1651881132	150	416142770	140	4	0.132317	0.529267	0.0480604	0.00370487	0.000336423	0.186667	2.24282e-09	2.24282e-09	1	0	0	1	0	0
AACTT	42	289	5	37.7881	1651881132	150	416142770	1445	6.88095	1.11146	7.64791	0.694473	0.0382396	0.00347237	0.229365	2.31491e-08	2.31491e-08	1	0	0	1	0	0
AACTTAATC	19	85	9	37.7881	1651881132	150	416142770	765	4.47368	0.502804	2.24939	0.204257	0.0202445	0.00183831	0.268421	1.22554e-08	1.22554e-08	1	0	0	1	0	0
AACTTAC	27	108	7	37.7881	1651881132	150	416142770	756	4	0.714511	2.85804	0.259526	0.0200063	0.00181668	0.186667	1.21112e-08	1.21112e-08	1	0	0	1	0	0
AACTTAT	4	20	7	37.7881	1651881132	150	416142770	140	5	0.105853	0.529267	0.0480604	0.00370487	0.000336423	0.233333	2.24282e-09	2.24282e-09	1	0	0	1	0	0
AACTTATTC	4	38	9	37.7881	1651881132	150	416142770	342	9.5	0.105853	1.00561	0.0913148	0.00905047	0.000821833	0.57	5.47889e-09	5.47889e-09	1	0	0	1	1	0
AACTTATTGT	41	186	10	37.7881	1651881132	150	416142770	1860	4.53659	1.085	4.92219	0.446962	0.0492219	0.00446962	0.302439	2.97975e-08	2.97975e-08	1	0	0	1	0	0
AACTTC	13	52	6	37.7881	1651881132	150	416142770	312	4	0.344024	1.3761	0.124957	0.00825657	0.000749743	0.16	4.99828e-09	4.99828e-09	1	0	0	1	0	0
AACTTG	27	154	6	37.7881	1651881132	150	416142770	924	5.7037	0.714511	4.07536	0.370065	0.0244522	0.00222039	0.228148	1.48026e-08	1.48026e-08	1	0	0	1	0	0
AACTTGCACTC	2	9	11	37.7881	1651881132	150	416142770	99	4.5	0.0529267	0.23817	0.0216272	0.00261987	0.000237899	0.33	1.58599e-09	1.58599e-09	1	0	0	1	0	0
AACTTGT	19	93	7	37.7881	1651881132	150	416142770	651	4.89474	0.502804	2.46109	0.223481	0.0172277	0.00156437	0.228421	1.04291e-08	1.04291e-08	1	0	0	1	0	0
AAG	1396	12313	3	37.7881	1651881132	150	416142770	36939	8.8202	36.9429	325.843	29.5884	0.97753	0.0887652	0.176404	5.91768e-07	5.91768e-07	1	0	0	0	0	0
AAGAAGAAGCATGCATGTC	14	57	19	37.7881	1651881132	150	416142770	1083	4.07143	0.370487	1.50841	0.136972	0.0286598	0.00260247	0.515714	1.73498e-08	1.73498e-08	1	0	0	1	1	0
AAGAAGCC	10	53	8	37.7881	1651881132	150	416142770	424	5.3	0.264634	1.40256	0.12736	0.0112205	0.00101888	0.282667	6.79254e-09	6.79254e-09	1	0	0	1	0	0
AAGAAGG	40	160	7	37.7881	1651881132	150	416142770	1120	4	1.05853	4.23414	0.384483	0.029639	0.00269138	0.186667	1.79426e-08	1.79426e-08	1	0	0	1	0	0
AAGAAGGTG	22	117	9	37.7881	1651881132	150	416142770	1053	5.31818	0.582194	3.09621	0.281154	0.0278659	0.00253038	0.319091	1.68692e-08	1.68692e-08	1	0	0	1	0	0
AAGAAGT	4	16	7	37.7881	1651881132	150	416142770	112	4	0.105853	0.423414	0.0384483	0.0029639	0.000269138	0.186667	1.79426e-09	1.79426e-09	1	0	0	1	0	0
AAGAAT	41	221	6	37.7881	1651881132	150	416142770	1326	5.39024	1.085	5.84841	0.531068	0.0350904	0.00318641	0.21561	2.12427e-08	2.12427e-08	1	0	0	1	0	0
AAGAATATT	12	69	9	37.7881	1651881132	150	416142770	621	5.75	0.31756	1.82597	0.165808	0.0164338	0.00149228	0.345	9.94851e-09	9.94851e-09	1	0	0	1	0	0
AAGAATC	3	12	7	37.7881	1651881132	150	416142770	84	4	0.0793901	0.31756	0.0288363	0.00222292	0.000201854	0.186667	1.34569e-09	1.34569e-09	1	0	0	1	0	0
AAGAATCAG	6	28	9	37.7881	1651881132	150	416142770	252	4.66667	0.15878	0.740974	0.0672846	0.00666877	0.000605561	0.28	4.03708e-09	4.03708e-09	1	0	0	1	0	0
AAGAATG	37	148	7	37.7881	1651881132	150	416142770	1036	4	0.979145	3.91658	0.355647	0.0274161	0.00248953	0.186667	1.65969e-08	1.65969e-08	1	0	0	1	0	0
AAGAATT	37	318	7	37.7881	1651881132	150	416142770	2226	8.59459	0.979145	8.41535	0.764161	0.0589075	0.00534913	0.401081	3.56608e-08	3.56608e-08	1	0	0	1	0	0
AAGAATTCAGAGAATTCT	36	153	18	37.7881	1651881132	150	416142770	2754	4.25	0.952681	4.0489	0.367662	0.0728801	0.00661792	0.51	4.41195e-08	4.41195e-08	1	0	0	1	1	0
AAGAATTCATAGAATTCAT	20	81	19	37.7881	1651881132	150	416142770	1539	4.05	0.529267	2.14353	0.194645	0.0407271	0.00369825	0.513	2.4655e-08	2.4655e-08	1	0	0	1	1	0
AAGAATTCATTCAATTCT	10	41	18	37.7881	1651881132	150	416142770	738	4.1	0.264634	1.085	0.0985239	0.01953	0.00177343	0.492	1.18229e-08	1.18229e-08	1	0	0	1	0	0
AAGAATTCCGAGAATTCT	130	585	18	37.7881	1651881132	150	416142770	10530	4.5	3.44024	15.4811	1.40577	0.278659	0.0253038	0.54	1.68692e-07	1.68692e-07	1	0	0	1	1	0
AAGAATTCTATGAATTCG	27	116	18	37.7881	1651881132	150	416142770	2088	4.2963	0.714511	3.06975	0.27875	0.0552555	0.00501751	0.515556	3.34501e-08	3.34501e-08	1	0	0	1	1	0
AAGAATTCTGGTAATTCT	16	65	18	37.7881	1651881132	150	416142770	1170	4.0625	0.423414	1.72012	0.156196	0.0309621	0.00281154	0.4875	1.87436e-08	1.87436e-08	1	0	0	1	0	0
AAGAC	39	439	5	37.7881	1651881132	150	416142770	2195	11.2564	1.03207	11.6174	1.05493	0.0580871	0.00527463	0.375214	3.51642e-08	3.51642e-08	1	0	0	1	0	0
AAGACACTTGAC	7	28	12	37.7881	1651881132	150	416142770	336	4	0.185244	0.740974	0.0672846	0.00889169	0.000807415	0.32	5.38277e-09	5.38277e-09	1	0	0	1	0	0
AAGACAGACTGACTGAC	558	3396	17	37.7881	1651881132	150	416142770	57732	6.08602	14.7666	89.8696	8.16066	1.52778	0.138731	0.689749	9.24875e-07	9.24875e-07	1	0	0	1	1	0
AAGACAT	10	54	7	37.7881	1651881132	150	416142770	378	5.4	0.264634	1.42902	0.129763	0.0100032	0.000908342	0.252	6.05561e-09	6.05561e-09	1	0	0	1	0	0
AAGACCG	9	36	7	37.7881	1651881132	150	416142770	252	4	0.23817	0.952681	0.0865088	0.00666877	0.000605561	0.186667	4.03708e-09	4.03708e-09	1	0	0	1	0	0
AAGACCT	6	24	7	37.7881	1651881132	150	416142770	168	4	0.15878	0.635121	0.0576725	0.00444585	0.000403708	0.186667	2.69138e-09	2.69138e-09	1	0	0	1	0	0
AAGACCTGGCAGGAC	9	54	15	37.7881	1651881132	150	416142770	810	6	0.23817	1.42902	0.129763	0.0214353	0.00194645	0.6	1.29763e-08	1.29763e-08	1	0	0	1	1	0
AAGACG	8	32	6	37.7881	1651881132	150	416142770	192	4	0.211707	0.846828	0.0768967	0.00508097	0.00046138	0.16	3.07587e-09	3.07587e-09	1	0	0	1	0	0
AAGACT	6	27	6	37.7881	1651881132	150	416142770	162	4.5	0.15878	0.714511	0.0648816	0.00428707	0.000389289	0.18	2.59526e-09	2.59526e-09	1	0	0	1	0	0
AAGACTC	16	64	7	37.7881	1651881132	150	416142770	448	4	0.423414	1.69366	0.153793	0.0118556	0.00107655	0.186667	7.17702e-09	7.17702e-09	1	0	0	1	0	0
AAGACTGGG	14	63	9	37.7881	1651881132	150	416142770	567	4.5	0.370487	1.66719	0.15139	0.0150047	0.00136251	0.27	9.08342e-09	9.08342e-09	1	0	0	1	0	0
AAGACTT	9	40	7	37.7881	1651881132	150	416142770	280	4.44444	0.23817	1.05853	0.0961209	0.00740974	0.000672846	0.207407	4.48564e-09	4.48564e-09	1	0	0	1	0	0
AAGACTTCAGAGAATTCG	4	18	18	37.7881	1651881132	150	416142770	324	4.5	0.105853	0.476341	0.0432544	0.00857413	0.000778579	0.54	5.19053e-09	5.19053e-09	1	0	0	1	1	0
AAGAG	19	107	5	37.7881	1651881132	150	416142770	535	5.63158	0.502804	2.83158	0.257123	0.0141579	0.00128562	0.187719	8.57078e-09	8.57078e-09	1	0	0	1	0	0
AAGAGAATT	7	28	9	37.7881	1651881132	150	416142770	252	4	0.185244	0.740974	0.0672846	0.00666877	0.000605561	0.24	4.03708e-09	4.03708e-09	1	0	0	1	0	0
AAGAGAATTCTAATGAATTC	7	29	20	37.7881	1651881132	150	416142770	580	4.14286	0.185244	0.767438	0.0696876	0.0153488	0.00139375	0.552381	9.29168e-09	9.29168e-09	1	0	0	1	1	0
AAGAGACACGAC	6	43	12	37.7881	1651881132	150	416142770	516	7.16667	0.15878	1.13792	0.10333	0.0136551	0.00123996	0.573333	8.26639e-09	8.26639e-09	1	0	0	1	1	0
AAGAGAG	99	623	7	37.7881	1651881132	150	416142770	4361	6.29293	2.61987	16.4867	1.49708	0.115407	0.0104796	0.29367	6.98638e-08	6.98638e-08	1	0	0	1	0	0
AAGAGAGT	70	359	8	37.7881	1651881132	150	416142770	2872	5.12857	1.85244	9.50035	0.862685	0.0760028	0.00690148	0.273524	4.60099e-08	4.60099e-08	1	0	0	1	0	0
AAGAGAT	41	248	7	37.7881	1651881132	150	416142770	1736	6.04878	1.085	6.56292	0.595949	0.0459404	0.00417165	0.282276	2.7811e-08	2.7811e-08	1	0	0	1	0	0
AAGAGC	84	428	6	37.7881	1651881132	150	416142770	2568	5.09524	2.22292	11.3263	1.02849	0.0679579	0.00617096	0.20381	4.11397e-08	4.11397e-08	1	0	0	1	0	0
AAGAGG	98	484	6	37.7881	1651881132	150	416142770	2904	4.93878	2.59341	12.8083	1.16306	0.0768496	0.00697837	0.197551	4.65225e-08	4.65225e-08	1	0	0	1	0	0
AAGAGGAGGTAGTAG	16	74	15	37.7881	1651881132	150	416142770	1110	4.625	0.423414	1.95829	0.177824	0.0293743	0.00266735	0.4625	1.77824e-08	1.77824e-08	1	0	0	1	0	0
AAGAGGC	6	24	7	37.7881	1651881132	150	416142770	168	4	0.15878	0.635121	0.0576725	0.00444585	0.000403708	0.186667	2.69138e-09	2.69138e-09	1	0	0	1	0	0
AAGAGGG	26	198	7	37.7881	1651881132	150	416142770	1386	7.61538	0.688048	5.23975	0.475798	0.0366782	0.00333059	0.355385	2.22039e-08	2.22039e-08	1	0	0	1	0	0
AAGAGGGT	2	8	8	37.7881	1651881132	150	416142770	64	4	0.0529267	0.211707	0.0192242	0.00169366	0.000153793	0.213333	1.02529e-09	1.02529e-09	1	0	0	1	0	0
AAGAGGGTG	30	123	9	37.7881	1651881132	150	416142770	1107	4.1	0.793901	3.25499	0.295572	0.029295	0.00266014	0.246	1.77343e-08	1.77343e-08	1	0	0	1	0	0
AAGAGGT	7	33	7	37.7881	1651881132	150	416142770	231	4.71429	0.185244	0.873291	0.0792997	0.00611304	0.000555098	0.22	3.70065e-09	3.70065e-09	1	0	0	1	0	0
AAGAGGTGGAGGAGG	1	4	15	37.7881	1651881132	150	416142770	60	4	0.0264634	0.105853	0.00961209	0.0015878	0.000144181	0.4	9.61209e-10	9.61209e-10	1	0	0	1	0	0
AAGAGT	32	286	6	37.7881	1651881132	150	416142770	1716	8.9375	0.846828	7.56852	0.687264	0.0454111	0.00412358	0.3575	2.74906e-08	2.74906e-08	1	0	0	1	0	0
AAGAGTAGAGG	56	240	11	37.7881	1651881132	150	416142770	2640	4.28571	1.48195	6.35121	0.576725	0.0698633	0.00634398	0.314286	4.22932e-08	4.22932e-08	1	0	0	1	0	0
AAGAGTC	24	109	7	37.7881	1651881132	150	416142770	763	4.54167	0.635121	2.88451	0.261929	0.0201916	0.00183351	0.211944	1.22234e-08	1.22234e-08	1	0	0	1	0	0
AAGAGTG	324	1974	7	37.7881	1651881132	150	416142770	13818	6.09259	8.57413	52.2387	4.74356	0.365671	0.033205	0.284321	2.21366e-07	2.21366e-07	1	0	0	1	0	0
AAGAGTGGAG	11	55	10	37.7881	1651881132	150	416142770	550	5	0.291097	1.45549	0.132166	0.0145549	0.00132166	0.333333	8.81108e-09	8.81108e-09	1	0	0	1	0	0
AAGAT	9	45	5	37.7881	1651881132	150	416142770	225	5	0.23817	1.19085	0.108136	0.00595426	0.00054068	0.166667	3.60453e-09	3.60453e-09	1	0	0	1	0	0
AAGATAATAAT	5	20	11	37.7881	1651881132	150	416142770	220	4	0.132317	0.529267	0.0480604	0.00582194	0.000528665	0.293333	3.52443e-09	3.52443e-09	1	0	0	1	0	0
AAGATAG	130	627	7	37.7881	1651881132	150	416142770	4389	4.82308	3.44024	16.5925	1.50669	0.116148	0.0105469	0.225077	7.03124e-08	7.03124e-08	1	0	0	1	0	0
AAGATATT	21	84	8	37.7881	1651881132	150	416142770	672	4	0.555731	2.22292	0.201854	0.0177834	0.00161483	0.213333	1.07655e-08	1.07655e-08	1	0	0	1	0	0
AAGATC	8	32	6	37.7881	1651881132	150	416142770	192	4	0.211707	0.846828	0.0768967	0.00508097	0.00046138	0.16	3.07587e-09	3.07587e-09	1	0	0	1	0	0
AAGATCGTAGACG	1	9	13	37.7881	1651881132	150	416142770	117	9	0.0264634	0.23817	0.0216272	0.00309621	0.000281154	0.78	1.87436e-09	1.87436e-09	1	0	0	1	1	0
AAGATG	146	1018	6	37.7881	1651881132	150	416142770	6108	6.9726	3.86365	26.9397	2.44628	0.161638	0.0146777	0.278904	9.7851e-08	9.7851e-08	1	0	0	1	0	0
AAGATGGTGAGGATGGGG	16	67	18	37.7881	1651881132	150	416142770	1206	4.1875	0.423414	1.77305	0.161002	0.0319148	0.00289804	0.5025	1.93203e-08	1.93203e-08	1	0	0	1	1	0
AAGATT	67	279	6	37.7881	1651881132	150	416142770	1674	4.16418	1.77305	7.38328	0.670443	0.0442997	0.00402266	0.166567	2.68177e-08	2.68177e-08	1	0	0	1	0	0
AAGATTACTAT	4	19	11	37.7881	1651881132	150	416142770	209	4.75	0.105853	0.502804	0.0456574	0.00553084	0.000502231	0.348333	3.34821e-09	3.34821e-09	1	0	0	1	0	0
AAGATTAT	1	4	8	37.7881	1651881132	150	416142770	32	4	0.0264634	0.105853	0.00961209	0.000846828	7.68967e-05	0.213333	5.12645e-10	5.12645e-10	1	0	0	1	0	0
AAGATTCT	3	15	8	37.7881	1651881132	150	416142770	120	5	0.0793901	0.396951	0.0360453	0.0031756	0.000288363	0.266667	1.92242e-09	1.92242e-09	1	0	0	1	0	0
AAGATTG	281	1793	7	37.7881	1651881132	150	416142770	12551	6.38078	7.43621	47.4488	4.30862	0.332142	0.0301603	0.29777	2.01069e-07	2.01069e-07	1	0	0	1	0	0
AAGATTGCATGTGATTGC	113	502	18	37.7881	1651881132	150	416142770	9036	4.44248	2.99036	13.2846	1.20632	0.239123	0.0217137	0.533097	1.44758e-07	1.44758e-07	1	0	0	1	1	0
AAGC	43	274	4	37.7881	1651881132	150	416142770	1096	6.37209	1.13792	7.25096	0.658428	0.0290039	0.00263371	0.169922	1.75581e-08	1.75581e-08	1	0	0	0	0	0
AAGCAC	12	49	6	37.7881	1651881132	150	416142770	294	4.08333	0.31756	1.29671	0.117748	0.00778023	0.000706488	0.163333	4.70992e-09	4.70992e-09	1	0	0	1	0	0
AAGCACCG	10	49	8	37.7881	1651881132	150	416142770	392	4.9	0.264634	1.29671	0.117748	0.0103736	0.000941984	0.261333	6.2799e-09	6.2799e-09	1	0	0	1	0	0
AAGCAG	47	212	6	37.7881	1651881132	150	416142770	1272	4.51064	1.24378	5.61023	0.509441	0.0336614	0.00305664	0.180426	2.03776e-08	2.03776e-08	1	0	0	1	0	0
AAGCAGAG	1	5	8	37.7881	1651881132	150	416142770	40	5	0.0264634	0.132317	0.0120151	0.00105853	9.61209e-05	0.266667	6.40806e-10	6.40806e-10	1	0	0	1	0	0
AAGCAGAGAGCAGAT	13	61	15	37.7881	1651881132	150	416142770	915	4.69231	0.344024	1.61427	0.146584	0.024214	0.00219876	0.469231	1.46584e-08	1.46584e-08	1	0	0	1	0	0
AAGCAGT	7	28	7	37.7881	1651881132	150	416142770	196	4	0.185244	0.740974	0.0672846	0.00518682	0.000470992	0.186667	3.13995e-09	3.13995e-09	1	0	0	1	0	0
AAGCAT	53	397	6	37.7881	1651881132	150	416142770	2382	7.49057	1.40256	10.506	0.954	0.0630358	0.005724	0.299623	3.816e-08	3.816e-08	1	0	0	1	0	0
AAGCATTAC	1	4	9	37.7881	1651881132	150	416142770	36	4	0.0264634	0.105853	0.00961209	0.000952681	8.65088e-05	0.24	5.76725e-10	5.76725e-10	1	0	0	1	0	0
AAGCCAGACTGACTGAC	1	5	17	37.7881	1651881132	150	416142770	85	5	0.0264634	0.132317	0.0120151	0.00224939	0.000204257	0.566667	1.36171e-09	1.36171e-09	1	0	0	1	1	0
AAGCCT	10	40	6	37.7881	1651881132	150	416142770	240	4	0.264634	1.05853	0.0961209	0.00635121	0.000576725	0.16	3.84483e-09	3.84483e-09	1	0	0	1	0	0
AAGCCTAC	5	20	8	37.7881	1651881132	150	416142770	160	4	0.132317	0.529267	0.0480604	0.00423414	0.000384483	0.213333	2.56322e-09	2.56322e-09	1	0	0	1	0	0
AAGCCTC	6	24	7	37.7881	1651881132	150	416142770	168	4	0.15878	0.635121	0.0576725	0.00444585	0.000403708	0.186667	2.69138e-09	2.69138e-09	1	0	0	1	0	0
AAGCCTG	14	56	7	37.7881	1651881132	150	416142770	392	4	0.370487	1.48195	0.134569	0.0103736	0.000941984	0.186667	6.2799e-09	6.2799e-09	1	0	0	1	0	0
AAGCG	23	141	5	37.7881	1651881132	150	416142770	705	6.13043	0.608658	3.73134	0.338826	0.0186567	0.00169413	0.204348	1.12942e-08	1.12942e-08	1	0	0	1	0	0
AAGCGACAGCGG	12	59	12	37.7881	1651881132	150	416142770	708	4.91667	0.31756	1.56134	0.141778	0.0187361	0.00170134	0.393333	1.13423e-08	1.13423e-08	1	0	0	1	0	0
AAGCGAGAGCGC	40	264	12	37.7881	1651881132	150	416142770	3168	6.6	1.05853	6.98633	0.634398	0.083836	0.00761277	0.528	5.07518e-08	5.07518e-08	1	0	0	1	1	0
AAGCGAGGGCG	2	8	11	37.7881	1651881132	150	416142770	88	4	0.0529267	0.211707	0.0192242	0.00232878	0.000211466	0.293333	1.40977e-09	1.40977e-09	1	0	0	1	0	0
AAGCGAGTG	9	79	9	37.7881	1651881132	150	416142770	711	8.77778	0.23817	2.09061	0.189839	0.0188155	0.00170855	0.526667	1.13903e-08	1.13903e-08	1	0	0	1	1	0
AAGCGAGTGCG	262	1401	11	37.7881	1651881132	150	416142770	15411	5.34733	6.9334	37.0752	3.36663	0.407827	0.037033	0.392137	2.46886e-07	2.46886e-07	1	0	0	1	0	0
AAGCGGCAGCGT	7	46	12	37.7881	1651881132	150	416142770	552	6.57143	0.185244	1.21732	0.110539	0.0146078	0.00132647	0.525714	8.84312e-09	8.84312e-09	1	0	0	1	1	0
AAGCGT	112	1737	6	37.7881	1651881132	150	416142770	10422	15.5089	2.9639	45.9669	4.17405	0.275801	0.0250443	0.620357	1.66962e-07	1.66962e-07	1	0	0	1	1	0
AAGCGTCAGCGT	1993	15962	12	37.7881	1651881132	150	416142770	191544	8.00903	52.7415	422.408	38.357	5.0689	0.460284	0.640723	3.06856e-06	3.06856e-06	1	0	0	1	1	0
AAGCGTGTGCGGGC	14	59	14	37.7881	1651881132	150	416142770	826	4.21429	0.370487	1.56134	0.141778	0.0218587	0.0019849	0.393333	1.32326e-08	1.32326e-08	1	0	0	1	0	0
AAGCTAATGAT	16	83	11	37.7881	1651881132	150	416142770	913	5.1875	0.423414	2.19646	0.199451	0.0241611	0.00219396	0.380417	1.46264e-08	1.46264e-08	1	0	0	1	0	0
AAGCTC	11	44	6	37.7881	1651881132	150	416142770	264	4	0.291097	1.16439	0.105733	0.00698633	0.000634398	0.16	4.22932e-09	4.22932e-09	1	0	0	1	0	0
AAGCTG	13	61	6	37.7881	1651881132	150	416142770	366	4.69231	0.344024	1.61427	0.146584	0.00968559	0.000879506	0.187692	5.86337e-09	5.86337e-09	1	0	0	1	0	0
AAGG	98	663	4	37.7881	1651881132	150	416142770	2652	6.76531	2.59341	17.5452	1.5932	0.0701809	0.00637281	0.180408	4.24854e-08	4.24854e-08	1	0	0	0	0	0
AAGGAAGGCAGAGAAGGC	1	4	18	37.7881	1651881132	150	416142770	72	4	0.0264634	0.105853	0.00961209	0.00190536	0.000173018	0.48	1.15345e-09	1.15345e-09	1	0	0	1	0	0
AAGGAATTCATAGAATTC	86164	369228	18	37.7881	1651881132	150	416142770	6646104	4.28518	2280.19	9771.02	887.263	175.878	15.9707	0.514221	0.000106472	0.000106472	1	1	1	1	1	1
AAGGAATTCGTAGAATTC	6224	25098	18	37.7881	1651881132	150	416142770	451764	4.03246	164.708	664.178	60.311	11.9552	1.0856	0.483895	7.23732e-06	7.23732e-06	1	0	0	1	0	0
AAGGAATTCTGATGAATTC	11	45	19	37.7881	1651881132	150	416142770	855	4.09091	0.291097	1.19085	0.108136	0.0226262	0.00205458	0.518182	1.36972e-08	1.36972e-08	1	0	0	1	1	0
AAGGAC	44	490	6	37.7881	1651881132	150	416142770	2940	11.1364	1.16439	12.9671	1.17748	0.0778023	0.00706488	0.445455	4.70992e-08	4.70992e-08	1	0	0	1	0	0
AAGGACATG	9	44	9	37.7881	1651881132	150	416142770	396	4.88889	0.23817	1.16439	0.105733	0.0104795	0.000951596	0.293333	6.34398e-09	6.34398e-09	1	0	0	1	0	0
AAGGACTTCATAGAATTC	22	110	18	37.7881	1651881132	150	416142770	1980	5	0.582194	2.91097	0.264332	0.0523975	0.00475798	0.6	3.17199e-08	3.17199e-08	1	0	0	1	1	0
AAGGAG	94	430	6	37.7881	1651881132	150	416142770	2580	4.57447	2.48756	11.3792	1.0333	0.0682755	0.0061998	0.182979	4.1332e-08	4.1332e-08	1	0	0	1	0	0
AAGGAGG	22	99	7	37.7881	1651881132	150	416142770	693	4.5	0.582194	2.61987	0.237899	0.0183391	0.00166529	0.21	1.1102e-08	1.1102e-08	1	0	0	1	0	0
AAGGAT	69	363	6	37.7881	1651881132	150	416142770	2178	5.26087	1.82597	9.6062	0.872297	0.0576372	0.00523378	0.210435	3.48919e-08	3.48919e-08	1	0	0	1	0	0
AAGGATG	48	214	7	37.7881	1651881132	150	416142770	1498	4.45833	1.27024	5.66316	0.514247	0.0396421	0.00359973	0.208056	2.39982e-08	2.39982e-08	1	0	0	1	0	0
AAGGC	142	1953	5	37.7881	1651881132	150	416142770	9765	13.7535	3.7578	51.683	4.6931	0.258415	0.0234655	0.458451	1.56437e-07	1.56437e-07	1	0	0	1	0	0
AAGGCAT	17	120	7	37.7881	1651881132	150	416142770	840	7.05882	0.449877	3.1756	0.288363	0.0222292	0.00201854	0.329412	1.34569e-08	1.34569e-08	1	0	0	1	0	0
AAGGCC	2	8	6	37.7881	1651881132	150	416142770	48	4	0.0529267	0.211707	0.0192242	0.00127024	0.000115345	0.16	7.68967e-10	7.68967e-10	1	0	0	1	0	0
AAGGCCAGGC	3	15	10	37.7881	1651881132	150	416142770	150	5	0.0793901	0.396951	0.0360453	0.00396951	0.000360453	0.333333	2.40302e-09	2.40302e-09	1	0	0	1	0	0
AAGGCT	21	89	6	37.7881	1651881132	150	416142770	534	4.2381	0.555731	2.35524	0.213869	0.0141314	0.00128321	0.169524	8.55476e-09	8.55476e-09	1	0	0	1	0	0
AAGGCTCGTCAGT	20	81	13	37.7881	1651881132	150	416142770	1053	4.05	0.529267	2.14353	0.194645	0.0278659	0.00253038	0.351	1.68692e-08	1.68692e-08	1	0	0	1	0	0
AAGGG	4	20	5	37.7881	1651881132	150	416142770	100	5	0.105853	0.529267	0.0480604	0.00264634	0.000240302	0.166667	1.60201e-09	1.60201e-09	1	0	0	1	0	0
AAGGGAATG	9	55	9	37.7881	1651881132	150	416142770	495	6.11111	0.23817	1.45549	0.132166	0.0130994	0.0011895	0.366667	7.92997e-09	7.92997e-09	1	0	0	1	0	0
AAGGGAG	1	4	7	37.7881	1651881132	150	416142770	28	4	0.0264634	0.105853	0.00961209	0.000740974	6.72846e-05	0.186667	4.48564e-10	4.48564e-10	1	0	0	1	0	0
AAGGGG	12	48	6	37.7881	1651881132	150	416142770	288	4	0.31756	1.27024	0.115345	0.00762145	0.00069207	0.16	4.6138e-09	4.6138e-09	1	0	0	1	0	0
AAGGGGTGCC	1	4	10	37.7881	1651881132	150	416142770	40	4	0.0264634	0.105853	0.00961209	0.00105853	9.61209e-05	0.266667	6.40806e-10	6.40806e-10	1	0	0	1	0	0
AAGGGTG	7	43	7	37.7881	1651881132	150	416142770	301	6.14286	0.185244	1.13792	0.10333	0.00796547	0.000723309	0.286667	4.82206e-09	4.82206e-09	1	0	0	1	0	0
AAGGT	49	457	5	37.7881	1651881132	150	416142770	2285	9.32653	1.29671	12.0938	1.09818	0.0604688	0.0054909	0.310884	3.6606e-08	3.6606e-08	1	0	0	1	0	0
AAGGTAT	12	48	7	37.7881	1651881132	150	416142770	336	4	0.31756	1.27024	0.115345	0.00889169	0.000807415	0.186667	5.38277e-09	5.38277e-09	1	0	0	1	0	0
AAGGTC	35	152	6	37.7881	1651881132	150	416142770	912	4.34286	0.926218	4.02243	0.365259	0.0241346	0.00219156	0.173714	1.46104e-08	1.46104e-08	1	0	0	1	0	0
AAGGTG	19	76	6	37.7881	1651881132	150	416142770	456	4	0.502804	2.01122	0.18263	0.0120673	0.00109578	0.16	7.30519e-09	7.30519e-09	1	0	0	1	0	0
AAGGTGC	5	21	7	37.7881	1651881132	150	416142770	147	4.2	0.132317	0.555731	0.0504635	0.00389012	0.000353244	0.196	2.35496e-09	2.35496e-09	1	0	0	1	0	0
AAGGTGG	11	44	7	37.7881	1651881132	150	416142770	308	4	0.291097	1.16439	0.105733	0.00815072	0.000740131	0.186667	4.9342e-09	4.9342e-09	1	0	0	1	0	0
AAGT	11	66	4	37.7881	1651881132	150	416142770	264	6	0.291097	1.74658	0.158599	0.00698633	0.000634398	0.16	4.22932e-09	4.22932e-09	1	0	0	0	0	0
AAGTAAGTAGTGAGACAT	13	53	18	37.7881	1651881132	150	416142770	954	4.07692	0.344024	1.40256	0.12736	0.0252461	0.00229248	0.489231	1.52832e-08	1.52832e-08	1	0	0	1	0	0
AAGTAAT	20	84	7	37.7881	1651881132	150	416142770	588	4.2	0.529267	2.22292	0.201854	0.0155605	0.00141298	0.196	9.41984e-09	9.41984e-09	1	0	0	1	0	0
AAGTACC	6	24	7	37.7881	1651881132	150	416142770	168	4	0.15878	0.635121	0.0576725	0.00444585	0.000403708	0.186667	2.69138e-09	2.69138e-09	1	0	0	1	0	0
AAGTAG	97	558	6	37.7881	1651881132	150	416142770	3348	5.75258	2.56695	14.7666	1.34089	0.0885994	0.00804532	0.230103	5.36354e-08	5.36354e-08	1	0	0	1	0	0
AAGTAGACGC	1	4	10	37.7881	1651881132	150	416142770	40	4	0.0264634	0.105853	0.00961209	0.00105853	9.61209e-05	0.266667	6.40806e-10	6.40806e-10	1	0	0	1	0	0
AAGTAGACTC	997	8427	10	37.7881	1651881132	150	416142770	84270	8.45236	26.384	223.007	20.2503	2.23007	0.202503	0.56349	1.35002e-06	1.35002e-06	1	0	0	1	1	0
AAGTAGC	11	54	7	37.7881	1651881132	150	416142770	378	4.90909	0.291097	1.42902	0.129763	0.0100032	0.000908342	0.229091	6.05561e-09	6.05561e-09	1	0	0	1	0	0
AAGTAGG	12	48	7	37.7881	1651881132	150	416142770	336	4	0.31756	1.27024	0.115345	0.00889169	0.000807415	0.186667	5.38277e-09	5.38277e-09	1	0	0	1	0	0
AAGTAGGTG	107	432	9	37.7881	1651881132	150	416142770	3888	4.03738	2.83158	11.4322	1.03811	0.10289	0.00934295	0.242243	6.22863e-08	6.22863e-08	1	0	0	1	0	0
AAGTAGTGAGACAT	20	95	14	37.7881	1651881132	150	416142770	1330	4.75	0.529267	2.51402	0.228287	0.0351963	0.00319602	0.443333	2.13068e-08	2.13068e-08	1	0	0	1	0	0
AAGTAT	100	473	6	37.7881	1651881132	150	416142770	2838	4.73	2.64634	12.5172	1.13663	0.075103	0.00681977	0.1892	4.54652e-08	4.54652e-08	1	0	0	1	0	0
AAGTATC	10	40	7	37.7881	1651881132	150	416142770	280	4	0.264634	1.05853	0.0961209	0.00740974	0.000672846	0.186667	4.48564e-09	4.48564e-09	1	0	0	1	0	0
AAGTATCAT	16	75	9	37.7881	1651881132	150	416142770	675	4.6875	0.423414	1.98475	0.180227	0.0178628	0.00162204	0.28125	1.08136e-08	1.08136e-08	1	0	0	1	0	0
AAGTATG	9	37	7	37.7881	1651881132	150	416142770	259	4.11111	0.23817	0.979145	0.0889118	0.00685401	0.000622383	0.191852	4.14922e-09	4.14922e-09	1	0	0	1	0	0
AAGTATT	2	8	7	37.7881	1651881132	150	416142770	56	4	0.0529267	0.211707	0.0192242	0.00148195	0.000134569	0.186667	8.97128e-10	8.97128e-10	1	0	0	1	0	0
AAGTCAC	12	89	7	37.7881	1651881132	150	416142770	623	7.41667	0.31756	2.35524	0.213869	0.0164867	0.00149708	0.346111	9.98055e-09	9.98055e-09	1	0	0	1	0	0
AAGTCAGATTCATCAG	22	89	16	37.7881	1651881132	150	416142770	1424	4.04545	0.582194	2.35524	0.213869	0.0376838	0.0034219	0.431515	2.28127e-08	2.28127e-08	1	0	0	1	0	0
AAGTCAT	5	20	7	37.7881	1651881132	150	416142770	140	4	0.132317	0.529267	0.0480604	0.00370487	0.000336423	0.186667	2.24282e-09	2.24282e-09	1	0	0	1	0	0
AAGTCTG	10	57	7	37.7881	1651881132	150	416142770	399	5.7	0.264634	1.50841	0.136972	0.0105589	0.000958806	0.266	6.39204e-09	6.39204e-09	1	0	0	1	0	0
AAGTG	244	4300	5	37.7881	1651881132	150	416142770	21500	17.623	6.45706	113.792	10.333	0.568962	0.051665	0.587432	3.44433e-07	3.44433e-07	1	0	0	1	1	0
AAGTGAATG	183	1351	9	37.7881	1651881132	150	416142770	12159	7.38251	4.8428	35.752	3.24648	0.321768	0.0292183	0.442951	1.94789e-07	1.94789e-07	1	0	0	1	0	0
AAGTGAATT	7	64	9	37.7881	1651881132	150	416142770	576	9.14286	0.185244	1.69366	0.153793	0.0152429	0.00138414	0.548571	9.2276e-09	9.2276e-09	1	0	0	1	1	0
AAGTGAGTG	203	823	9	37.7881	1651881132	150	416142770	7407	4.05419	5.37206	21.7794	1.97769	0.196014	0.0177992	0.243251	1.18661e-07	1.18661e-07	1	0	0	1	0	0
AAGTGAT	21	86	7	37.7881	1651881132	150	416142770	602	4.09524	0.555731	2.27585	0.20666	0.0159309	0.00144662	0.191111	9.64413e-09	9.64413e-09	1	0	0	1	0	0
AAGTGCC	7	28	7	37.7881	1651881132	150	416142770	196	4	0.185244	0.740974	0.0672846	0.00518682	0.000470992	0.186667	3.13995e-09	3.13995e-09	1	0	0	1	0	0
AAGTGGAATT	13	53	10	37.7881	1651881132	150	416142770	530	4.07692	0.344024	1.40256	0.12736	0.0140256	0.0012736	0.271795	8.49068e-09	8.49068e-09	1	0	0	1	0	0
AAGTGGATTACTCCAGACTAC	36	165	21	37.7881	1651881132	150	416142770	3465	4.58333	0.952681	4.36646	0.396499	0.0916956	0.00832647	0.641667	5.55098e-08	5.55098e-08	1	0	0	1	1	0
AAGTGGG	3	12	7	37.7881	1651881132	150	416142770	84	4	0.0793901	0.31756	0.0288363	0.00222292	0.000201854	0.186667	1.34569e-09	1.34569e-09	1	0	0	1	0	0
AAGTGT	2	10	6	37.7881	1651881132	150	416142770	60	5	0.0529267	0.264634	0.0240302	0.0015878	0.000144181	0.2	9.61209e-10	9.61209e-10	1	0	0	1	0	0
AAGTGTAGATTG	9	45	12	37.7881	1651881132	150	416142770	540	5	0.23817	1.19085	0.108136	0.0142902	0.00129763	0.4	8.65088e-09	8.65088e-09	1	0	0	1	0	0
AAT	77525	714725	3	37.7881	1651881132	150	416142770	2144175	9.21928	2051.57	18914	1717.5	56.7421	5.1525	0.184386	3.435e-05	3.435e-05	1	1	1	0	0	0
AATAATATAC	12	63	10	37.7881	1651881132	150	416142770	630	5.25	0.31756	1.66719	0.15139	0.0166719	0.0015139	0.35	1.00927e-08	1.00927e-08	1	0	0	1	0	0
AATAATC	7	28	7	37.7881	1651881132	150	416142770	196	4	0.185244	0.740974	0.0672846	0.00518682	0.000470992	0.186667	3.13995e-09	3.13995e-09	1	0	0	1	0	0
AATAATCATCATCAT	1	6	15	37.7881	1651881132	150	416142770	90	6	0.0264634	0.15878	0.0144181	0.0023817	0.000216272	0.6	1.44181e-09	1.44181e-09	1	0	0	1	1	0
AATAATG	45	210	7	37.7881	1651881132	150	416142770	1470	4.66667	1.19085	5.55731	0.504635	0.0389012	0.00353244	0.217778	2.35496e-08	2.35496e-08	1	0	0	1	0	0
AATAATT	119	511	7	37.7881	1651881132	150	416142770	3577	4.29412	3.14914	13.5228	1.22794	0.0946595	0.00859561	0.200392	5.73041e-08	5.73041e-08	1	0	0	1	0	0
AATAATTCTATGAATTCG	17	86	18	37.7881	1651881132	150	416142770	1548	5.05882	0.449877	2.27585	0.20666	0.0409653	0.00371988	0.607059	2.47992e-08	2.47992e-08	1	0	0	1	1	0
AATAC	489	3600	5	37.7881	1651881132	150	416142770	18000	7.36196	12.9406	95.2681	8.65088	0.476341	0.0432544	0.245399	2.88363e-07	2.88363e-07	1	0	0	1	0	0
AATACAGACAG	3	12	11	37.7881	1651881132	150	416142770	132	4	0.0793901	0.31756	0.0288363	0.00349317	0.000317199	0.293333	2.11466e-09	2.11466e-09	1	0	0	1	0	0
AATACAGAGTAATCCAATTGT	12	50	21	37.7881	1651881132	150	416142770	1050	4.16667	0.31756	1.32317	0.120151	0.0277865	0.00252317	0.583333	1.68212e-08	1.68212e-08	1	0	0	1	1	0
AATACAT	19	81	7	37.7881	1651881132	150	416142770	567	4.26316	0.502804	2.14353	0.194645	0.0150047	0.00136251	0.198947	9.08342e-09	9.08342e-09	1	0	0	1	0	0
AATACC	25	100	6	37.7881	1651881132	150	416142770	600	4	0.661584	2.64634	0.240302	0.015878	0.00144181	0.16	9.61209e-09	9.61209e-09	1	0	0	1	0	0
AATACGT	4	20	7	37.7881	1651881132	150	416142770	140	5	0.105853	0.529267	0.0480604	0.00370487	0.000336423	0.233333	2.24282e-09	2.24282e-09	1	0	0	1	0	0
AATACT	695	11905	6	37.7881	1651881132	150	416142770	71430	17.1295	18.392	315.046	28.608	1.89028	0.171648	0.68518	1.14432e-06	1.14432e-06	1	0	0	1	1	0
AATACTACT	960	11958	9	37.7881	1651881132	150	416142770	107622	12.4563	25.4048	316.449	28.7353	2.84804	0.258618	0.747375	1.72412e-06	1.72412e-06	1	0	0	1	1	0
AATACTACTACT	2848	25327	12	37.7881	1651881132	150	416142770	303924	8.89291	75.3677	670.238	60.8613	8.04285	0.730336	0.711433	4.86891e-06	4.86891e-06	1	0	0	1	1	0
AATACTACTACTACT	361	2693	15	37.7881	1651881132	150	416142770	40395	7.45983	9.55328	71.2659	6.47134	1.06899	0.0970701	0.745983	6.47134e-07	6.47134e-07	1	0	0	1	1	0
AATACTACTACTACTACT	83	388	18	37.7881	1651881132	150	416142770	6984	4.6747	2.19646	10.2678	0.932372	0.18482	0.0167827	0.560964	1.11885e-07	1.11885e-07	1	0	0	1	1	0
AATACTG	21	93	7	37.7881	1651881132	150	416142770	651	4.42857	0.555731	2.46109	0.223481	0.0172277	0.00156437	0.206667	1.04291e-08	1.04291e-08	1	0	0	1	0	0
AATAG	624	3779	5	37.7881	1651881132	150	416142770	18895	6.05609	16.5131	100.005	9.08102	0.500025	0.0454051	0.20187	3.02701e-07	3.02701e-07	1	0	0	1	0	0
AATAGAATAT	32	129	10	37.7881	1651881132	150	416142770	1290	4.03125	0.846828	3.41377	0.30999	0.0341377	0.0030999	0.26875	2.0666e-08	2.0666e-08	1	0	0	1	0	0
AATAGAC	15	60	7	37.7881	1651881132	150	416142770	420	4	0.396951	1.5878	0.144181	0.0111146	0.00100927	0.186667	6.72846e-09	6.72846e-09	1	0	0	1	0	0
AATAGAT	16	76	7	37.7881	1651881132	150	416142770	532	4.75	0.423414	2.01122	0.18263	0.0140785	0.00127841	0.221667	8.52272e-09	8.52272e-09	1	0	0	1	0	0
AATAGATT	15	62	8	37.7881	1651881132	150	416142770	496	4.13333	0.396951	1.64073	0.148987	0.0131258	0.0011919	0.220444	7.94599e-09	7.94599e-09	1	0	0	1	0	0
AATAGC	191	955	6	37.7881	1651881132	150	416142770	5730	5	5.0545	25.2725	2.29489	0.151635	0.0137693	0.2	9.17954e-08	9.17954e-08	1	0	0	1	0	0
AATAGCC	12	48	7	37.7881	1651881132	150	416142770	336	4	0.31756	1.27024	0.115345	0.00889169	0.000807415	0.186667	5.38277e-09	5.38277e-09	1	0	0	1	0	0
AATAGG	18	72	6	37.7881	1651881132	150	416142770	432	4	0.476341	1.90536	0.173018	0.0114322	0.00103811	0.16	6.9207e-09	6.9207e-09	1	0	0	1	0	0
AATAGGATAGG	6	28	11	37.7881	1651881132	150	416142770	308	4.66667	0.15878	0.740974	0.0672846	0.00815072	0.000740131	0.342222	4.9342e-09	4.9342e-09	1	0	0	1	0	0
AATAGGG	3	12	7	37.7881	1651881132	150	416142770	84	4	0.0793901	0.31756	0.0288363	0.00222292	0.000201854	0.186667	1.34569e-09	1.34569e-09	1	0	0	1	0	0
AATAGGT	3	12	7	37.7881	1651881132	150	416142770	84	4	0.0793901	0.31756	0.0288363	0.00222292	0.000201854	0.186667	1.34569e-09	1.34569e-09	1	0	0	1	0	0
AATAGT	219	958	6	37.7881	1651881132	150	416142770	5748	4.37443	5.79548	25.3519	2.30209	0.152111	0.0138126	0.174977	9.20838e-08	9.20838e-08	1	0	0	1	0	0
AATAGTATAT	13	63	10	37.7881	1651881132	150	416142770	630	4.84615	0.344024	1.66719	0.15139	0.0166719	0.0015139	0.323077	1.00927e-08	1.00927e-08	1	0	0	1	0	0
AATAGTC	41	186	7	37.7881	1651881132	150	416142770	1302	4.53659	1.085	4.92219	0.446962	0.0344553	0.00312873	0.211707	2.08582e-08	2.08582e-08	1	0	0	1	0	0
AATAGTCAG	21	84	9	37.7881	1651881132	150	416142770	756	4	0.555731	2.22292	0.201854	0.0200063	0.00181668	0.24	1.21112e-08	1.21112e-08	1	0	0	1	0	0
AATAT	2422	13150	5	37.7881	1651881132	150	416142770	65750	5.4294	64.0943	347.993	31.5997	1.73997	0.157999	0.18098	1.05332e-06	1.05332e-06	1	0	0	1	0	0
AATATAC	23	92	7	37.7881	1651881132	150	416142770	644	4	0.608658	2.43463	0.221078	0.0170424	0.00154755	0.186667	1.0317e-08	1.0317e-08	1	0	0	1	0	0
AATATAG	28	130	7	37.7881	1651881132	150	416142770	910	4.64286	0.740974	3.44024	0.312393	0.0240817	0.00218675	0.216667	1.45783e-08	1.45783e-08	1	0	0	1	0	0
AATATAGTC	6	24	9	37.7881	1651881132	150	416142770	216	4	0.15878	0.635121	0.0576725	0.00571609	0.000519053	0.24	3.46035e-09	3.46035e-09	1	0	0	1	0	0
AATATAT	116	502	7	37.7881	1651881132	150	416142770	3514	4.32759	3.06975	13.2846	1.20632	0.0929923	0.00844422	0.201954	5.62948e-08	5.62948e-08	1	0	0	1	0	0
AATATATACC	1	4	10	37.7881	1651881132	150	416142770	40	4	0.0264634	0.105853	0.00961209	0.00105853	9.61209e-05	0.266667	6.40806e-10	6.40806e-10	1	0	0	1	0	0
AATATATATAG	16	77	11	37.7881	1651881132	150	416142770	847	4.8125	0.423414	2.03768	0.185033	0.0224145	0.00203536	0.352917	1.35691e-08	1.35691e-08	1	0	0	1	0	0
AATATC	41	166	6	37.7881	1651881132	150	416142770	996	4.04878	1.085	4.39292	0.398902	0.0263575	0.00239341	0.161951	1.59561e-08	1.59561e-08	1	0	0	1	0	0
AATATCATCACATC	25	104	14	37.7881	1651881132	150	416142770	1456	4.16	0.661584	2.75219	0.249914	0.0385307	0.0034988	0.388267	2.33253e-08	2.33253e-08	1	0	0	1	0	0
AATATCT	5	35	7	37.7881	1651881132	150	416142770	245	7	0.132317	0.926218	0.0841058	0.00648353	0.00058874	0.326667	3.92494e-09	3.92494e-09	1	0	0	1	0	0
AATATG	374	1592	6	37.7881	1651881132	150	416142770	9552	4.25668	9.8973	42.1297	3.82561	0.252778	0.0229537	0.170267	1.53024e-07	1.53024e-07	1	0	0	1	0	0
AATATGACACGT	14	66	12	37.7881	1651881132	150	416142770	792	4.71429	0.370487	1.74658	0.158599	0.020959	0.00190319	0.377143	1.2688e-08	1.2688e-08	1	0	0	1	0	0
AATATGC	12	48	7	37.7881	1651881132	150	416142770	336	4	0.31756	1.27024	0.115345	0.00889169	0.000807415	0.186667	5.38277e-09	5.38277e-09	1	0	0	1	0	0
AATATGGTC	9	47	9	37.7881	1651881132	150	416142770	423	5.22222	0.23817	1.24378	0.112942	0.011194	0.00101648	0.313333	6.77652e-09	6.77652e-09	1	0	0	1	0	0
AATATGT	125	552	7	37.7881	1651881132	150	416142770	3864	4.416	3.30792	14.6078	1.32647	0.102254	0.00928527	0.20608	6.19018e-08	6.19018e-08	1	0	0	1	0	0
AATATT	268	1140	6	37.7881	1651881132	150	416142770	6840	4.25373	7.09218	30.1682	2.73944	0.181009	0.0164367	0.170149	1.09578e-07	1.09578e-07	1	0	0	1	0	0
AATATTC	194	799	7	37.7881	1651881132	150	416142770	5593	4.11856	5.13389	21.1442	1.92001	0.14801	0.0134401	0.192199	8.96007e-08	8.96007e-08	1	0	0	1	0	0
AATC	361	3700	4	37.7881	1651881132	150	416142770	14800	10.2493	9.55328	97.9145	8.89118	0.391658	0.0355647	0.273315	2.37098e-07	2.37098e-07	1	0	0	0	0	0
AATCAC	2	8	6	37.7881	1651881132	150	416142770	48	4	0.0529267	0.211707	0.0192242	0.00127024	0.000115345	0.16	7.68967e-10	7.68967e-10	1	0	0	1	0	0
AATCACCT	4	16	8	37.7881	1651881132	150	416142770	128	4	0.105853	0.423414	0.0384483	0.00338731	0.000307587	0.213333	2.05058e-09	2.05058e-09	1	0	0	1	0	0
AATCACGCACGGGGT	1	5	15	37.7881	1651881132	150	416142770	75	5	0.0264634	0.132317	0.0120151	0.00198475	0.000180227	0.5	1.20151e-09	1.20151e-09	1	0	0	1	0	0
AATCAG	108	497	6	37.7881	1651881132	150	416142770	2982	4.60185	2.85804	13.1523	1.1943	0.0789138	0.00716581	0.184074	4.77721e-08	4.77721e-08	1	0	0	1	0	0
AATCAGAG	6	32	8	37.7881	1651881132	150	416142770	256	5.33333	0.15878	0.846828	0.0768967	0.00677462	0.000615173	0.284444	4.10116e-09	4.10116e-09	1	0	0	1	0	0
AATCAGCATCATCAT	455	3066	15	37.7881	1651881132	150	416142770	45990	6.73846	12.0408	81.1367	7.36766	1.21705	0.110515	0.673846	7.36766e-07	7.36766e-07	1	0	0	1	1	0
AATCAGCATCATCATCAT	52	323	18	37.7881	1651881132	150	416142770	5814	6.21154	1.3761	8.54767	0.776176	0.153858	0.0139712	0.745385	9.31411e-08	9.31411e-08	1	0	0	1	1	0
AATCAGT	12	49	7	37.7881	1651881132	150	416142770	343	4.08333	0.31756	1.29671	0.117748	0.00907694	0.000824236	0.190556	5.49491e-09	5.49491e-09	1	0	0	1	0	0
AATCAT	195	1763	6	37.7881	1651881132	150	416142770	10578	9.04103	5.16036	46.6549	4.23653	0.27993	0.0254192	0.361641	1.69461e-07	1.69461e-07	1	0	0	1	0	0
AATCATAATTCAT	121	703	13	37.7881	1651881132	150	416142770	9139	5.80992	3.20207	18.6038	1.68932	0.241849	0.0219612	0.503526	1.46408e-07	1.46408e-07	1	0	0	1	1	0
AATCATC	608	11521	7	37.7881	1651881132	150	416142770	80647	18.949	16.0897	304.885	27.6852	2.13419	0.193796	0.884287	1.29198e-06	1.29198e-06	1	0	0	1	1	0
AATCATCAT	451	6330	9	37.7881	1651881132	150	416142770	56970	14.0355	11.935	167.513	15.2111	1.50762	0.1369	0.842129	9.12668e-07	9.12668e-07	1	0	0	1	1	0
AATCATCATAT	1	4	11	37.7881	1651881132	150	416142770	44	4	0.0264634	0.105853	0.00961209	0.00116439	0.000105733	0.293333	7.04886e-10	7.04886e-10	1	0	0	1	0	0
AATCATCATC	511	5897	10	37.7881	1651881132	150	416142770	58970	11.5401	13.5228	156.055	14.1706	1.56055	0.141706	0.769341	9.44708e-07	9.44708e-07	1	0	0	1	1	0
AATCATCATCATC	82	495	13	37.7881	1651881132	150	416142770	6435	6.03659	2.17	13.0994	1.1895	0.170292	0.0154634	0.523171	1.0309e-07	1.0309e-07	1	0	0	1	1	0
AATCATCATCATCAT	1239	10928	15	37.7881	1651881132	150	416142770	163920	8.82002	32.7881	289.192	26.2602	4.33788	0.393903	0.882002	2.62602e-06	2.62602e-06	1	0	0	1	1	0
AATCATCATCATCATC	384	2192	16	37.7881	1651881132	150	416142770	35072	5.70833	10.1619	58.0077	5.26742	0.928123	0.0842788	0.608889	5.61858e-07	5.61858e-07	1	0	0	1	1	0
AATCATCATCATCATCATC	367	1644	19	37.7881	1651881132	150	416142770	31236	4.47956	9.71206	43.5058	3.95057	0.82661	0.0750608	0.567411	5.00405e-07	5.00405e-07	1	0	0	1	1	0
AATCATT	5	20	7	37.7881	1651881132	150	416142770	140	4	0.132317	0.529267	0.0480604	0.00370487	0.000336423	0.186667	2.24282e-09	2.24282e-09	1	0	0	1	0	0
AATCATTG	2	8	8	37.7881	1651881132	150	416142770	64	4	0.0529267	0.211707	0.0192242	0.00169366	0.000153793	0.213333	1.02529e-09	1.02529e-09	1	0	0	1	0	0
AATCC	548	3420	5	37.7881	1651881132	150	416142770	17100	6.24088	14.5019	90.5047	8.21833	0.452524	0.0410917	0.208029	2.73944e-07	2.73944e-07	1	0	0	1	0	0
AATCCAC	19	81	7	37.7881	1651881132	150	416142770	567	4.26316	0.502804	2.14353	0.194645	0.0150047	0.00136251	0.198947	9.08342e-09	9.08342e-09	1	0	0	1	0	0
AATCCATCC	14	59	9	37.7881	1651881132	150	416142770	531	4.21429	0.370487	1.56134	0.141778	0.0140521	0.001276	0.252857	8.5067e-09	8.5067e-09	1	0	0	1	0	0
AATCCT	77	308	6	37.7881	1651881132	150	416142770	1848	4	2.03768	8.15072	0.740131	0.0489043	0.00444078	0.16	2.96052e-08	2.96052e-08	1	0	0	1	0	0
AATCCTC	5	25	7	37.7881	1651881132	150	416142770	175	5	0.132317	0.661584	0.0600755	0.00463109	0.000420529	0.233333	2.80353e-09	2.80353e-09	1	0	0	1	0	0
AATCG	4	23	5	37.7881	1651881132	150	416142770	115	5.75	0.105853	0.608658	0.0552695	0.00304329	0.000276347	0.191667	1.84232e-09	1.84232e-09	1	0	0	1	0	0
AATCGAC	13	52	7	37.7881	1651881132	150	416142770	364	4	0.344024	1.3761	0.124957	0.00963267	0.0008747	0.186667	5.83133e-09	5.83133e-09	1	0	0	1	0	0
AATCGAT	3	12	7	37.7881	1651881132	150	416142770	84	4	0.0793901	0.31756	0.0288363	0.00222292	0.000201854	0.186667	1.34569e-09	1.34569e-09	1	0	0	1	0	0
AATCGG	6	24	6	37.7881	1651881132	150	416142770	144	4	0.15878	0.635121	0.0576725	0.00381073	0.000346035	0.16	2.3069e-09	2.3069e-09	1	0	0	1	0	0
AATCGGATAG	17	68	10	37.7881	1651881132	150	416142770	680	4	0.449877	1.79951	0.163405	0.0179951	0.00163405	0.266667	1.08937e-08	1.08937e-08	1	0	0	1	0	0
AATCGGG	4	22	7	37.7881	1651881132	150	416142770	154	5.5	0.105853	0.582194	0.0528665	0.00407536	0.000370065	0.256667	2.4671e-09	2.4671e-09	1	0	0	1	0	0
AATCGGGAG	11	49	9	37.7881	1651881132	150	416142770	441	4.45455	0.291097	1.29671	0.117748	0.0116703	0.00105973	0.267273	7.06488e-09	7.06488e-09	1	0	0	1	0	0
AATCGT	24	160	6	37.7881	1651881132	150	416142770	960	6.66667	0.635121	4.23414	0.384483	0.0254048	0.0023069	0.266667	1.53793e-08	1.53793e-08	1	0	0	1	0	0
AATCGTC	21	84	7	37.7881	1651881132	150	416142770	588	4	0.555731	2.22292	0.201854	0.0155605	0.00141298	0.186667	9.41984e-09	9.41984e-09	1	0	0	1	0	0
AATCGTG	18	72	7	37.7881	1651881132	150	416142770	504	4	0.476341	1.90536	0.173018	0.0133375	0.00121112	0.186667	8.07415e-09	8.07415e-09	1	0	0	1	0	0
AATCT	41	207	5	37.7881	1651881132	150	416142770	1035	5.04878	1.085	5.47792	0.497425	0.0273896	0.00248713	0.168293	1.65808e-08	1.65808e-08	1	0	0	1	0	0
AATCTAATCTCT	34	158	12	37.7881	1651881132	150	416142770	1896	4.64706	0.899755	4.18121	0.379677	0.0501746	0.00455613	0.371765	3.03742e-08	3.03742e-08	1	0	0	1	0	0
AATCTAGGT	15	72	9	37.7881	1651881132	150	416142770	648	4.8	0.396951	1.90536	0.173018	0.0171483	0.00155716	0.288	1.03811e-08	1.03811e-08	1	0	0	1	0	0
AATCTAT	69	471	7	37.7881	1651881132	150	416142770	3297	6.82609	1.82597	12.4642	1.13182	0.0872497	0.00792276	0.318551	5.28184e-08	5.28184e-08	1	0	0	1	0	0
AATCTC	3	12	6	37.7881	1651881132	150	416142770	72	4	0.0793901	0.31756	0.0288363	0.00190536	0.000173018	0.16	1.15345e-09	1.15345e-09	1	0	0	1	0	0
AATCTG	6	24	6	37.7881	1651881132	150	416142770	144	4	0.15878	0.635121	0.0576725	0.00381073	0.000346035	0.16	2.3069e-09	2.3069e-09	1	0	0	1	0	0
AATCTGG	3	12	7	37.7881	1651881132	150	416142770	84	4	0.0793901	0.31756	0.0288363	0.00222292	0.000201854	0.186667	1.34569e-09	1.34569e-09	1	0	0	1	0	0
AATG	205	1275	4	37.7881	1651881132	150	416142770	5100	6.21951	5.42499	33.7408	3.06385	0.134963	0.0122554	0.165854	8.17027e-08	8.17027e-08	1	0	0	0	0	0
AATGAATGG	40	273	9	37.7881	1651881132	150	416142770	2457	6.825	1.05853	7.2245	0.656025	0.0650205	0.00590422	0.4095	3.93615e-08	3.93615e-08	1	0	0	1	0	0
AATGAATTCATCGAATTC	7	29	18	37.7881	1651881132	150	416142770	522	4.14286	0.185244	0.767438	0.0696876	0.0138139	0.00125438	0.497143	8.36251e-09	8.36251e-09	1	0	0	1	0	0
AATGAATTCCACGAATTC	71	308	18	37.7881	1651881132	150	416142770	5544	4.33803	1.8789	8.15072	0.740131	0.146713	0.0133224	0.520563	8.88157e-08	8.88157e-08	1	0	0	1	1	0
AATGAATTCTAGAGAATTC	23	126	19	37.7881	1651881132	150	416142770	2394	5.47826	0.608658	3.33438	0.302781	0.0633533	0.00575283	0.693913	3.83522e-08	3.83522e-08	1	0	0	1	1	0
AATGAC	196	1277	6	37.7881	1651881132	150	416142770	7662	6.51531	5.18682	33.7937	3.06866	0.202762	0.018412	0.260612	1.22746e-07	1.22746e-07	1	0	0	1	0	0
AATGACC	12	48	7	37.7881	1651881132	150	416142770	336	4	0.31756	1.27024	0.115345	0.00889169	0.000807415	0.186667	5.38277e-09	5.38277e-09	1	0	0	1	0	0
AATGACT	6	24	7	37.7881	1651881132	150	416142770	168	4	0.15878	0.635121	0.0576725	0.00444585	0.000403708	0.186667	2.69138e-09	2.69138e-09	1	0	0	1	0	0
AATGAG	90	375	6	37.7881	1651881132	150	416142770	2250	4.16667	2.3817	9.92376	0.901133	0.0595426	0.0054068	0.166667	3.60453e-08	3.60453e-08	1	0	0	1	0	0
AATGAGAATGG	30	135	11	37.7881	1651881132	150	416142770	1485	4.5	0.793901	3.57256	0.324408	0.0392981	0.00356849	0.33	2.37899e-08	2.37899e-08	1	0	0	1	0	0
AATGAGATG	18	80	9	37.7881	1651881132	150	416142770	720	4.44444	0.476341	2.11707	0.192242	0.0190536	0.00173018	0.266667	1.15345e-08	1.15345e-08	1	0	0	1	0	0
AATGAGC	17	68	7	37.7881	1651881132	150	416142770	476	4	0.449877	1.79951	0.163405	0.0125966	0.00114384	0.186667	7.62559e-09	7.62559e-09	1	0	0	1	0	0
AATGAGG	26	419	7	37.7881	1651881132	150	416142770	2933	16.1154	0.688048	11.0882	1.00687	0.0776171	0.00704806	0.752051	4.69871e-08	4.69871e-08	1	0	0	1	1	0
AATGAGT	36	148	7	37.7881	1651881132	150	416142770	1036	4.11111	0.952681	3.91658	0.355647	0.0274161	0.00248953	0.191852	1.65969e-08	1.65969e-08	1	0	0	1	0	0
AATGAT	1537	19953	6	37.7881	1651881132	150	416142770	119718	12.9818	40.6742	528.024	47.9475	3.16814	0.287685	0.519271	1.9179e-06	1.9179e-06	1	0	0	1	1	0
AATGATAATGGT	29	148	12	37.7881	1651881132	150	416142770	1776	5.10345	0.767438	3.91658	0.355647	0.0469989	0.00426777	0.408276	2.84518e-08	2.84518e-08	1	0	0	1	0	0
AATGATG	1299	25043	7	37.7881	1651881132	150	416142770	175301	19.2787	34.3759	662.722	60.1789	4.63906	0.421252	0.899672	2.80835e-06	2.80835e-06	1	0	0	1	1	0
AATGATGAT	187	1787	9	37.7881	1651881132	150	416142770	16083	9.55615	4.94865	47.29	4.2942	0.42561	0.0386478	0.573369	2.57652e-07	2.57652e-07	1	0	0	1	1	0
AATGATGATGAT	419	1799	12	37.7881	1651881132	150	416142770	21588	4.29356	11.0882	47.6076	4.32304	0.571291	0.0518764	0.343484	3.45843e-07	3.45843e-07	1	0	0	1	0	0
AATGATGTC	87	359	9	37.7881	1651881132	150	416142770	3231	4.12644	2.30231	9.50035	0.862685	0.0855032	0.00776416	0.247586	5.17611e-08	5.17611e-08	1	0	0	1	0	0
AATGC	61	385	5	37.7881	1651881132	150	416142770	1925	6.31148	1.61427	10.1884	0.925163	0.050942	0.00462582	0.210383	3.08388e-08	3.08388e-08	1	0	0	1	0	0
AATGCAATGT	10	62	10	37.7881	1651881132	150	416142770	620	6.2	0.264634	1.64073	0.148987	0.0164073	0.00148987	0.413333	9.93249e-09	9.93249e-09	1	0	0	1	0	0
AATGCAGTG	6	24	9	37.7881	1651881132	150	416142770	216	4	0.15878	0.635121	0.0576725	0.00571609	0.000519053	0.24	3.46035e-09	3.46035e-09	1	0	0	1	0	0
AATGCC	13	52	6	37.7881	1651881132	150	416142770	312	4	0.344024	1.3761	0.124957	0.00825657	0.000749743	0.16	4.99828e-09	4.99828e-09	1	0	0	1	0	0
AATGCCATG	1	4	9	37.7881	1651881132	150	416142770	36	4	0.0264634	0.105853	0.00961209	0.000952681	8.65088e-05	0.24	5.76725e-10	5.76725e-10	1	0	0	1	0	0
AATGCT	1003	4770	6	37.7881	1651881132	150	416142770	28620	4.75573	26.5428	126.23	11.4624	0.757382	0.0687745	0.190229	4.58496e-07	4.58496e-07	1	0	0	1	0	0
AATGG	20	233	5	37.7881	1651881132	150	416142770	1165	11.65	0.529267	6.16597	0.559904	0.0308298	0.00279952	0.388333	1.86635e-08	1.86635e-08	1	0	0	1	0	0
AATGGAGTG	12	48	9	37.7881	1651881132	150	416142770	432	4	0.31756	1.27024	0.115345	0.0114322	0.00103811	0.24	6.9207e-09	6.9207e-09	1	0	0	1	0	0
AATGGAT	8	32	7	37.7881	1651881132	150	416142770	224	4	0.211707	0.846828	0.0768967	0.0059278	0.000538277	0.186667	3.58851e-09	3.58851e-09	1	0	0	1	0	0
AATGGATG	94	587	8	37.7881	1651881132	150	416142770	4696	6.24468	2.48756	15.534	1.41057	0.124272	0.0112846	0.33305	7.52306e-08	7.52306e-08	1	0	0	1	0	0
AATGGCT	1	4	7	37.7881	1651881132	150	416142770	28	4	0.0264634	0.105853	0.00961209	0.000740974	6.72846e-05	0.186667	4.48564e-10	4.48564e-10	1	0	0	1	0	0
AATGGG	43	172	6	37.7881	1651881132	150	416142770	1032	4	1.13792	4.5517	0.41332	0.0273102	0.00247992	0.16	1.65328e-08	1.65328e-08	1	0	0	1	0	0
AATGGGGGG	1	4	9	37.7881	1651881132	150	416142770	36	4	0.0264634	0.105853	0.00961209	0.000952681	8.65088e-05	0.24	5.76725e-10	5.76725e-10	1	0	0	1	0	0
AATGGGT	9	38	7	37.7881	1651881132	150	416142770	266	4.22222	0.23817	1.00561	0.0913148	0.00703926	0.000639204	0.197037	4.26136e-09	4.26136e-09	1	0	0	1	0	0
AATGGT	30	121	6	37.7881	1651881132	150	416142770	726	4.03333	0.793901	3.20207	0.290766	0.0192124	0.00174459	0.161333	1.16306e-08	1.16306e-08	1	0	0	1	0	0
AATGGTG	2498	42696	7	37.7881	1651881132	150	416142770	298872	17.0921	66.1055	1129.88	102.599	7.90916	0.718196	0.79763	4.78797e-06	4.78797e-06	1	0	0	1	1	0
AATGT	233	2573	5	37.7881	1651881132	150	416142770	12865	11.0429	6.16597	68.0903	6.18297	0.340451	0.0309149	0.368097	2.06099e-07	2.06099e-07	1	0	0	1	0	0
AATGTAC	6	28	7	37.7881	1651881132	150	416142770	196	4.66667	0.15878	0.740974	0.0672846	0.00518682	0.000470992	0.217778	3.13995e-09	3.13995e-09	1	0	0	1	0	0
AATGTAG	48	204	7	37.7881	1651881132	150	416142770	1428	4.25	1.27024	5.39853	0.490216	0.0377897	0.00343151	0.198333	2.28768e-08	2.28768e-08	1	0	0	1	0	0
AATGTAGT	12	52	8	37.7881	1651881132	150	416142770	416	4.33333	0.31756	1.3761	0.124957	0.0110088	0.000999657	0.231111	6.66438e-09	6.66438e-09	1	0	0	1	0	0
AATGTAT	36	144	7	37.7881	1651881132	150	416142770	1008	4	0.952681	3.81073	0.346035	0.0266751	0.00242225	0.186667	1.61483e-08	1.61483e-08	1	0	0	1	0	0
AATGTC	47	188	6	37.7881	1651881132	150	416142770	1128	4	1.24378	4.97511	0.451768	0.0298507	0.00271061	0.16	1.80707e-08	1.80707e-08	1	0	0	1	0	0
AATGTG	5	20	6	37.7881	1651881132	150	416142770	120	4	0.132317	0.529267	0.0480604	0.0031756	0.000288363	0.16	1.92242e-09	1.92242e-09	1	0	0	1	0	0
AATGTGC	4	16	7	37.7881	1651881132	150	416142770	112	4	0.105853	0.423414	0.0384483	0.0029639	0.000269138	0.186667	1.79426e-09	1.79426e-09	1	0	0	1	0	0
AATT	5439	33893	4	37.7881	1651881132	150	416142770	135572	6.23148	143.934	896.923	81.4456	3.58769	0.325782	0.166173	2.17188e-06	2.17188e-06	1	0	0	0	0	0
AATTAC	66	264	6	37.7881	1651881132	150	416142770	1584	4	1.74658	6.98633	0.634398	0.041918	0.00380639	0.16	2.53759e-08	2.53759e-08	1	0	0	1	0	0
AATTACATGAATTCAGTG	9	40	18	37.7881	1651881132	150	416142770	720	4.44444	0.23817	1.05853	0.0961209	0.0190536	0.00173018	0.533333	1.15345e-08	1.15345e-08	1	0	0	1	1	0
AATTACC	18	89	7	37.7881	1651881132	150	416142770	623	4.94444	0.476341	2.35524	0.213869	0.0164867	0.00149708	0.230741	9.98055e-09	9.98055e-09	1	0	0	1	0	0
AATTACG	6	24	7	37.7881	1651881132	150	416142770	168	4	0.15878	0.635121	0.0576725	0.00444585	0.000403708	0.186667	2.69138e-09	2.69138e-09	1	0	0	1	0	0
AATTACT	7	28	7	37.7881	1651881132	150	416142770	196	4	0.185244	0.740974	0.0672846	0.00518682	0.000470992	0.186667	3.13995e-09	3.13995e-09	1	0	0	1	0	0
AATTACTGGAATTCAGAG	1	5	18	37.7881	1651881132	150	416142770	90	5	0.0264634	0.132317	0.0120151	0.0023817	0.000216272	0.6	1.44181e-09	1.44181e-09	1	0	0	1	1	0
AATTAG	181	795	6	37.7881	1651881132	150	416142770	4770	4.39227	4.78987	21.0384	1.9104	0.12623	0.0114624	0.175691	7.64161e-08	7.64161e-08	1	0	0	1	0	0
AATTAGG	1	4	7	37.7881	1651881132	150	416142770	28	4	0.0264634	0.105853	0.00961209	0.000740974	6.72846e-05	0.186667	4.48564e-10	4.48564e-10	1	0	0	1	0	0
AATTAGTGGAATTCACGG	148	621	18	37.7881	1651881132	150	416142770	11178	4.19595	3.91658	16.4338	1.49228	0.295808	0.026861	0.503514	1.79073e-07	1.79073e-07	1	0	0	1	1	0
AATTAT	201	852	6	37.7881	1651881132	150	416142770	5112	4.23881	5.31914	22.5468	2.04737	0.135281	0.0122842	0.169552	8.1895e-08	8.1895e-08	1	0	0	1	0	0
AATTATC	124	568	7	37.7881	1651881132	150	416142770	3976	4.58065	3.28146	15.0312	1.36492	0.105218	0.00955441	0.213763	6.36961e-08	6.36961e-08	1	0	0	1	0	0
AATTATCTG	15	94	9	37.7881	1651881132	150	416142770	846	6.26667	0.396951	2.48756	0.225884	0.022388	0.00203296	0.376	1.3553e-08	1.3553e-08	1	0	0	1	0	0
AATTATG	27	141	7	37.7881	1651881132	150	416142770	987	5.22222	0.714511	3.73134	0.338826	0.0261193	0.00237178	0.243704	1.58119e-08	1.58119e-08	1	0	0	1	0	0
AATTATGTAG	2	8	10	37.7881	1651881132	150	416142770	80	4	0.0529267	0.211707	0.0192242	0.00211707	0.000192242	0.266667	1.28161e-09	1.28161e-09	1	0	0	1	0	0
AATTC	233	1207	5	37.7881	1651881132	150	416142770	6035	5.18026	6.16597	31.9413	2.90045	0.159706	0.0145022	0.172675	9.66816e-08	9.66816e-08	1	0	0	1	0	0
AATTCACAGAATTCGACG	12	53	18	37.7881	1651881132	150	416142770	954	4.41667	0.31756	1.40256	0.12736	0.0252461	0.00229248	0.53	1.52832e-08	1.52832e-08	1	0	0	1	1	0
AATTCACAGAATTCGATG	335	1346	18	37.7881	1651881132	150	416142770	24228	4.01791	8.86523	35.6197	3.23447	0.641155	0.0582204	0.482149	3.88136e-07	3.88136e-07	1	0	0	1	0	0
AATTCACAGAATTCGTAG	1311	6119	18	37.7881	1651881132	150	416142770	110142	4.66743	34.6935	161.929	14.7041	2.91473	0.264674	0.560092	1.76449e-06	1.76449e-06	1	0	0	1	1	0
AATTCACAGGAATTCATAG	20	101	19	37.7881	1651881132	150	416142770	1919	5.05	0.529267	2.6728	0.242705	0.0507832	0.0046114	0.639667	3.07427e-08	3.07427e-08	1	0	0	1	1	0
AATTCACCGAATTCGATG	9	42	18	37.7881	1651881132	150	416142770	756	4.66667	0.23817	1.11146	0.100927	0.0200063	0.00181668	0.56	1.21112e-08	1.21112e-08	1	0	0	1	1	0
AATTCACGGAATTCATAG	40796	175420	18	37.7881	1651881132	150	416142770	3157560	4.29993	1079.6	4642.2	421.538	83.5597	7.58768	0.515992	5.05846e-05	5.05846e-05	1	1	1	1	1	1
AATTCACGGAATTCGTAG	1100	4557	18	37.7881	1651881132	150	416142770	82026	4.14273	29.1097	120.594	10.9506	2.17068	0.19711	0.497127	1.31407e-06	1.31407e-06	1	0	0	1	0	0
AATTCAG	9	36	7	37.7881	1651881132	150	416142770	252	4	0.23817	0.952681	0.0865088	0.00666877	0.000605561	0.186667	4.03708e-09	4.03708e-09	1	0	0	1	0	0
AATTCAGAGAATTCGATAG	32	141	19	37.7881	1651881132	150	416142770	2679	4.40625	0.846828	3.73134	0.338826	0.0708954	0.00643769	0.558125	4.2918e-08	4.2918e-08	1	0	0	1	1	0
AATTCAGGCAATTCATAG	296	1289	18	37.7881	1651881132	150	416142770	23202	4.35473	7.83316	34.1113	3.09749	0.614003	0.0557549	0.522568	3.71699e-07	3.71699e-07	1	0	0	1	1	0
AATTCAGGGAATTCATAG	10129	49289	18	37.7881	1651881132	150	416142770	887202	4.86613	268.047	1304.35	118.443	23.4784	2.13197	0.583935	1.42131e-05	1.42131e-05	1	0	0	1	1	0
AATTCAGGGAATTCGTAG	313	1375	18	37.7881	1651881132	150	416142770	24750	4.39297	8.28304	36.3871	3.30415	0.654968	0.0594748	0.527157	3.96499e-07	3.96499e-07	1	0	0	1	1	0
AATTCATAGAATTCCACG	32	135	18	37.7881	1651881132	150	416142770	2430	4.21875	0.846828	3.57256	0.324408	0.064306	0.00583934	0.50625	3.89289e-08	3.89289e-08	1	0	0	1	1	0
AATTCATAGAATTCGAGG	1580	6586	18	37.7881	1651881132	150	416142770	118548	4.16835	41.8121	174.288	15.8263	3.13718	0.284873	0.500203	1.89916e-06	1.89916e-06	1	0	0	1	1	0
AATTCATAGAATTCGCAG	46	186	18	37.7881	1651881132	150	416142770	3348	4.04348	1.21732	4.92219	0.446962	0.0885994	0.00804532	0.485217	5.36354e-08	5.36354e-08	1	0	0	1	0	0
AATTCATAGAATTCGGAG	11	49	18	37.7881	1651881132	150	416142770	882	4.45455	0.291097	1.29671	0.117748	0.0233407	0.00211946	0.534545	1.41298e-08	1.41298e-08	1	0	0	1	1	0
AATTCATAGAATTCGTAG	933	3992	18	37.7881	1651881132	150	416142770	71856	4.27867	24.6903	105.642	9.59286	1.90155	0.172672	0.513441	1.15114e-06	1.15114e-06	1	0	0	1	1	0
AATTCATGGAATTCTCAGG	1	4	19	37.7881	1651881132	150	416142770	76	4	0.0264634	0.105853	0.00961209	0.00201122	0.00018263	0.506667	1.21753e-09	1.21753e-09	1	0	0	1	1	0
AATTCC	211	863	6	37.7881	1651881132	150	416142770	5178	4.09005	5.58377	22.8379	2.07381	0.137027	0.0124428	0.163602	8.29523e-08	8.29523e-08	1	0	0	1	0	0
AATTCCCTC	2	8	9	37.7881	1651881132	150	416142770	72	4	0.0529267	0.211707	0.0192242	0.00190536	0.000173018	0.24	1.15345e-09	1.15345e-09	1	0	0	1	0	0
AATTCCGAGAATTCTACG	3	13	18	37.7881	1651881132	150	416142770	234	4.33333	0.0793901	0.344024	0.0312393	0.00619243	0.000562307	0.52	3.74871e-09	3.74871e-09	1	0	0	1	1	0
AATTCGTAG	165	982	9	37.7881	1651881132	150	416142770	8838	5.95152	4.36646	25.987	2.35977	0.233883	0.0212379	0.357091	1.41586e-07	1.41586e-07	1	0	0	1	0	0
AATTCTC	1	5	7	37.7881	1651881132	150	416142770	35	5	0.0264634	0.132317	0.0120151	0.000926218	8.41058e-05	0.233333	5.60705e-10	5.60705e-10	1	0	0	1	0	0
AATTGC	44	176	6	37.7881	1651881132	150	416142770	1056	4	1.16439	4.65755	0.422932	0.0279453	0.00253759	0.16	1.69173e-08	1.69173e-08	1	0	0	1	0	0
AATTGCC	4	16	7	37.7881	1651881132	150	416142770	112	4	0.105853	0.423414	0.0384483	0.0029639	0.000269138	0.186667	1.79426e-09	1.79426e-09	1	0	0	1	0	0
AC	42305	634062	2	37.7881	1651881132	150	416142770	1268124	14.9879	1119.53	16779.4	1523.66	33.5588	3.04733	0.199838	2.03155e-05	2.03155e-05	1	1	0	0	0	0
ACACACGTGGGGGGTCTC	1	4	18	37.7881	1651881132	150	416142770	72	4	0.0264634	0.105853	0.00961209	0.00190536	0.000173018	0.48	1.15345e-09	1.15345e-09	1	0	0	1	0	0
ACACACT	6	28	7	37.7881	1651881132	150	416142770	196	4.66667	0.15878	0.740974	0.0672846	0.00518682	0.000470992	0.217778	3.13995e-09	3.13995e-09	1	0	0	1	0	0
ACACAG	15	91	6	37.7881	1651881132	150	416142770	546	6.06667	0.396951	2.40817	0.218675	0.014449	0.00131205	0.242667	8.747e-09	8.747e-09	1	0	0	1	0	0
ACACAGTC	8	32	8	37.7881	1651881132	150	416142770	256	4	0.211707	0.846828	0.0768967	0.00677462	0.000615173	0.213333	4.10116e-09	4.10116e-09	1	0	0	1	0	0
ACACAT	78	324	6	37.7881	1651881132	150	416142770	1944	4.15385	2.06414	8.57413	0.778579	0.0514448	0.00467147	0.166154	3.11432e-08	3.11432e-08	1	0	0	1	0	0
ACACATACT	2	8	9	37.7881	1651881132	150	416142770	72	4	0.0529267	0.211707	0.0192242	0.00190536	0.000173018	0.24	1.15345e-09	1.15345e-09	1	0	0	1	0	0
ACACATC	6	29	7	37.7881	1651881132	150	416142770	203	4.83333	0.15878	0.767438	0.0696876	0.00537206	0.000487813	0.225556	3.25209e-09	3.25209e-09	1	0	0	1	0	0
ACACATG	2885	13477	7	37.7881	1651881132	150	416142770	94339	4.6714	76.3468	356.647	32.3855	2.49653	0.226699	0.217999	1.51132e-06	1.51132e-06	1	0	0	1	0	0
ACACATGACATATG	67	281	14	37.7881	1651881132	150	416142770	3934	4.19403	1.77305	7.43621	0.675249	0.104107	0.00945349	0.391443	6.30232e-08	6.30232e-08	1	0	0	1	0	0
ACACATGACATG	3475586	14919256	12	37.7881	1651881132	150	416142770	179031072	4.29259	91975.7	394814	35851.3	4737.77	430.216	0.343407	0.0028681	0.0028681	1	1	1	1	0	0
ACACATGACTCG	1341	6049	12	37.7881	1651881132	150	416142770	72588	4.51081	35.4874	160.077	14.5359	1.92092	0.174431	0.360865	1.16287e-06	1.16287e-06	1	0	0	1	0	0
ACACC	94	701	5	37.7881	1651881132	150	416142770	3505	7.45745	2.48756	18.5508	1.68452	0.0927541	0.00842259	0.248582	5.61506e-08	5.61506e-08	1	0	0	1	0	0
ACACCACTCC	7	32	10	37.7881	1651881132	150	416142770	320	4.57143	0.185244	0.846828	0.0768967	0.00846828	0.000768967	0.304762	5.12645e-09	5.12645e-09	1	0	0	1	0	0
ACACCC	69	364	6	37.7881	1651881132	150	416142770	2184	5.27536	1.82597	9.63267	0.8747	0.057796	0.0052482	0.211014	3.4988e-08	3.4988e-08	1	0	0	1	0	0
ACACCCCACATG	1	5	12	37.7881	1651881132	150	416142770	60	5	0.0264634	0.132317	0.0120151	0.0015878	0.000144181	0.4	9.61209e-10	9.61209e-10	1	0	0	1	0	0
ACACCG	17	77	6	37.7881	1651881132	150	416142770	462	4.52941	0.449877	2.03768	0.185033	0.0122261	0.0011102	0.181176	7.40131e-09	7.40131e-09	1	0	0	1	0	0
ACACCT	12	54	6	37.7881	1651881132	150	416142770	324	4.5	0.31756	1.42902	0.129763	0.00857413	0.000778579	0.18	5.19053e-09	5.19053e-09	1	0	0	1	0	0
ACACCTC	6	24	7	37.7881	1651881132	150	416142770	168	4	0.15878	0.635121	0.0576725	0.00444585	0.000403708	0.186667	2.69138e-09	2.69138e-09	1	0	0	1	0	0
ACACCTCACATG	1	5	12	37.7881	1651881132	150	416142770	60	5	0.0264634	0.132317	0.0120151	0.0015878	0.000144181	0.4	9.61209e-10	9.61209e-10	1	0	0	1	0	0
ACACCTCACC	3	13	10	37.7881	1651881132	150	416142770	130	4.33333	0.0793901	0.344024	0.0312393	0.00344024	0.000312393	0.288889	2.08262e-09	2.08262e-09	1	0	0	1	0	0
ACACG	472	2766	5	37.7881	1651881132	150	416142770	13830	5.86017	12.4907	73.1977	6.64676	0.365988	0.0332338	0.195339	2.21559e-07	2.21559e-07	1	0	0	1	0	0
ACACGACACGAG	11	56	12	37.7881	1651881132	150	416142770	672	5.09091	0.291097	1.48195	0.134569	0.0177834	0.00161483	0.407273	1.07655e-08	1.07655e-08	1	0	0	1	0	0
ACACGACATGCC	6	34	12	37.7881	1651881132	150	416142770	408	5.66667	0.15878	0.899755	0.0817027	0.0107971	0.000980433	0.453333	6.53622e-09	6.53622e-09	1	0	0	1	0	0
ACACGC	23	99	6	37.7881	1651881132	150	416142770	594	4.30435	0.608658	2.61987	0.237899	0.0157192	0.00142739	0.172174	9.51596e-09	9.51596e-09	1	0	0	1	0	0
ACACGTC	7	75	7	37.7881	1651881132	150	416142770	525	10.7143	0.185244	1.98475	0.180227	0.0138933	0.00126159	0.5	8.41058e-09	8.41058e-09	1	0	0	1	0	0
ACACT	140	1228	5	37.7881	1651881132	150	416142770	6140	8.77143	3.70487	32.497	2.95091	0.162485	0.0147546	0.292381	9.83637e-08	9.83637e-08	1	0	0	1	0	0
ACACTAT	3	12	7	37.7881	1651881132	150	416142770	84	4	0.0793901	0.31756	0.0288363	0.00222292	0.000201854	0.186667	1.34569e-09	1.34569e-09	1	0	0	1	0	0
ACACTCT	43	178	7	37.7881	1651881132	150	416142770	1246	4.13953	1.13792	4.71048	0.427738	0.0329734	0.00299416	0.193178	1.99611e-08	1.99611e-08	1	0	0	1	0	0
ACACTG	29	116	6	37.7881	1651881132	150	416142770	696	4	0.767438	3.06975	0.27875	0.0184185	0.0016725	0.16	1.115e-08	1.115e-08	1	0	0	1	0	0
ACACTGT	8	33	7	37.7881	1651881132	150	416142770	231	4.125	0.211707	0.873291	0.0792997	0.00611304	0.000555098	0.1925	3.70065e-09	3.70065e-09	1	0	0	1	0	0
ACAG	17337	117720	4	37.7881	1651881132	150	416142770	470880	6.7901	458.795	3115.27	282.884	12.4611	1.13153	0.181069	7.54356e-06	7.54356e-06	1	1	0	0	0	0
ACAGACAGACAGAG	172	811	14	37.7881	1651881132	150	416142770	11354	4.71512	4.5517	21.4618	1.94885	0.300465	0.0272839	0.440078	1.81893e-07	1.81893e-07	1	0	0	1	0	0
ACAGACAGACATAG	155	693	14	37.7881	1651881132	150	416142770	9702	4.47097	4.10182	18.3391	1.66529	0.256748	0.0233141	0.41729	1.55427e-07	1.55427e-07	1	0	0	1	0	0
ACAGACAGACTG	1047	5022	12	37.7881	1651881132	150	416142770	60264	4.79656	27.7072	132.899	12.068	1.59479	0.144816	0.383725	9.65438e-07	9.65438e-07	1	0	0	1	0	0
ACAGACAGATAG	1156	6018	12	37.7881	1651881132	150	416142770	72216	5.20588	30.5917	159.257	14.4614	1.91108	0.173537	0.416471	1.15691e-06	1.15691e-06	1	0	0	1	0	0
ACAGACT	562	2311	7	37.7881	1651881132	150	416142770	16177	4.1121	14.8724	61.1569	5.55338	0.428098	0.0388737	0.191898	2.59158e-07	2.59158e-07	1	0	0	1	0	0
ACAGACTG	89	361	8	37.7881	1651881132	150	416142770	2888	4.05618	2.35524	9.55328	0.867491	0.0764262	0.00693993	0.21633	4.62662e-08	4.62662e-08	1	0	0	1	0	0
ACAGAG	107	672	6	37.7881	1651881132	150	416142770	4032	6.28037	2.83158	17.7834	1.61483	0.1067	0.00968898	0.251215	6.45932e-08	6.45932e-08	1	0	0	1	0	0
ACAGAT	121	634	6	37.7881	1651881132	150	416142770	3804	5.23967	3.20207	16.7778	1.52352	0.100667	0.00914109	0.209587	6.09406e-08	6.09406e-08	1	0	0	1	0	0
ACAGATG	10	40	7	37.7881	1651881132	150	416142770	280	4	0.264634	1.05853	0.0961209	0.00740974	0.000672846	0.186667	4.48564e-09	4.48564e-09	1	0	0	1	0	0
ACAGC	8	67	5	37.7881	1651881132	150	416142770	335	8.375	0.211707	1.77305	0.161002	0.00886523	0.000805012	0.279167	5.36675e-09	5.36675e-09	1	0	0	1	0	0
ACAGCC	14	59	6	37.7881	1651881132	150	416142770	354	4.21429	0.370487	1.56134	0.141778	0.00936803	0.00085067	0.168571	5.67113e-09	5.67113e-09	1	0	0	1	0	0
ACAGCG	232	1319	6	37.7881	1651881132	150	416142770	7914	5.68534	6.1395	34.9052	3.16959	0.209431	0.0190175	0.227414	1.26783e-07	1.26783e-07	1	0	0	1	0	0
ACAGCGTCAGCG	710	3619	12	37.7881	1651881132	150	416142770	43428	5.09718	18.789	95.7709	8.69653	1.14925	0.104358	0.407775	6.95723e-07	6.95723e-07	1	0	0	1	0	0
ACAGCT	11	44	6	37.7881	1651881132	150	416142770	264	4	0.291097	1.16439	0.105733	0.00698633	0.000634398	0.16	4.22932e-09	4.22932e-09	1	0	0	1	0	0
ACAGG	2	10	5	37.7881	1651881132	150	416142770	50	5	0.0529267	0.264634	0.0240302	0.00132317	0.000120151	0.166667	8.01007e-10	8.01007e-10	1	0	0	1	0	0
ACAGGC	9	36	6	37.7881	1651881132	150	416142770	216	4	0.23817	0.952681	0.0865088	0.00571609	0.000519053	0.16	3.46035e-09	3.46035e-09	1	0	0	1	0	0
ACAGGCT	12	48	7	37.7881	1651881132	150	416142770	336	4	0.31756	1.27024	0.115345	0.00889169	0.000807415	0.186667	5.38277e-09	5.38277e-09	1	0	0	1	0	0
ACAGGGC	2	8	7	37.7881	1651881132	150	416142770	56	4	0.0529267	0.211707	0.0192242	0.00148195	0.000134569	0.186667	8.97128e-10	8.97128e-10	1	0	0	1	0	0
ACAGGGGTG	5	20	9	37.7881	1651881132	150	416142770	180	4	0.132317	0.529267	0.0480604	0.00476341	0.000432544	0.24	2.88363e-09	2.88363e-09	1	0	0	1	0	0
ACAGT	36	266	5	37.7881	1651881132	150	416142770	1330	7.38889	0.952681	7.03926	0.639204	0.0351963	0.00319602	0.246296	2.13068e-08	2.13068e-08	1	0	0	1	0	0
ACAGTAG	3	12	7	37.7881	1651881132	150	416142770	84	4	0.0793901	0.31756	0.0288363	0.00222292	0.000201854	0.186667	1.34569e-09	1.34569e-09	1	0	0	1	0	0
ACAGTCT	16	65	7	37.7881	1651881132	150	416142770	455	4.0625	0.423414	1.72012	0.156196	0.0120408	0.00109337	0.189583	7.28917e-09	7.28917e-09	1	0	0	1	0	0
ACAGTG	43	210	6	37.7881	1651881132	150	416142770	1260	4.88372	1.13792	5.55731	0.504635	0.0333438	0.00302781	0.195349	2.01854e-08	2.01854e-08	1	0	0	1	0	0
ACAT	15690	103244	4	37.7881	1651881132	150	416142770	412976	6.58024	415.21	2732.18	248.098	10.9287	0.99239	0.175473	6.61593e-06	6.61593e-06	1	1	0	0	0	0
ACATACATAT	62	305	10	37.7881	1651881132	150	416142770	3050	4.91935	1.64073	8.07133	0.732922	0.0807133	0.00732922	0.327957	4.88614e-08	4.88614e-08	1	0	0	1	0	0
ACATACG	6	29	7	37.7881	1651881132	150	416142770	203	4.83333	0.15878	0.767438	0.0696876	0.00537206	0.000487813	0.225556	3.25209e-09	3.25209e-09	1	0	0	1	0	0
ACATACTACT	4	16	10	37.7881	1651881132	150	416142770	160	4	0.105853	0.423414	0.0384483	0.00423414	0.000384483	0.266667	2.56322e-09	2.56322e-09	1	0	0	1	0	0
ACATACTACTACT	11	56	13	37.7881	1651881132	150	416142770	728	5.09091	0.291097	1.48195	0.134569	0.0192653	0.0017494	0.441212	1.16627e-08	1.16627e-08	1	0	0	1	0	0
ACATAG	278	2275	6	37.7881	1651881132	150	416142770	13650	8.18345	7.35682	60.2042	5.46687	0.361225	0.0328012	0.327338	2.18675e-07	2.18675e-07	1	0	0	1	0	0
ACATAGGACATGAG	11	45	14	37.7881	1651881132	150	416142770	630	4.09091	0.291097	1.19085	0.108136	0.0166719	0.0015139	0.381818	1.00927e-08	1.00927e-08	1	0	0	1	0	0
ACATAGT	6	24	7	37.7881	1651881132	150	416142770	168	4	0.15878	0.635121	0.0576725	0.00444585	0.000403708	0.186667	2.69138e-09	2.69138e-09	1	0	0	1	0	0
ACATAT	814	4167	6	37.7881	1651881132	150	416142770	25002	5.11916	21.5412	110.273	10.0134	0.661637	0.0600803	0.204767	4.00536e-07	4.00536e-07	1	0	0	1	0	0
ACATATC	60	343	7	37.7881	1651881132	150	416142770	2401	5.71667	1.5878	9.07694	0.824236	0.0635386	0.00576965	0.266778	3.84644e-08	3.84644e-08	1	0	0	1	0	0
ACATATG	67	336	7	37.7881	1651881132	150	416142770	2352	5.01493	1.77305	8.89169	0.807415	0.0622419	0.00565191	0.23403	3.76794e-08	3.76794e-08	1	0	0	1	0	0
ACATATGTC	7	32	9	37.7881	1651881132	150	416142770	288	4.57143	0.185244	0.846828	0.0768967	0.00762145	0.00069207	0.274286	4.6138e-09	4.6138e-09	1	0	0	1	0	0
ACATC	204	2376	5	37.7881	1651881132	150	416142770	11880	11.6471	5.39853	62.877	5.70958	0.314385	0.0285479	0.388235	1.90319e-07	1.90319e-07	1	0	0	1	0	0
ACATCACATGTCACATG	206	879	17	37.7881	1651881132	150	416142770	14943	4.26699	5.45145	23.2613	2.11226	0.395442	0.0359083	0.483592	2.39389e-07	2.39389e-07	1	0	0	1	0	0
ACATCAG	4	16	7	37.7881	1651881132	150	416142770	112	4	0.105853	0.423414	0.0384483	0.0029639	0.000269138	0.186667	1.79426e-09	1.79426e-09	1	0	0	1	0	0
ACATCAT	98	542	7	37.7881	1651881132	150	416142770	3794	5.53061	2.59341	14.3431	1.30244	0.100402	0.00911706	0.258095	6.07804e-08	6.07804e-08	1	0	0	1	0	0
ACATCATAT	5	20	9	37.7881	1651881132	150	416142770	180	4	0.132317	0.529267	0.0480604	0.00476341	0.000432544	0.24	2.88363e-09	2.88363e-09	1	0	0	1	0	0
ACATCC	95	769	6	37.7881	1651881132	150	416142770	4614	8.09474	2.51402	20.3503	1.84792	0.122102	0.0110875	0.323789	7.39169e-08	7.39169e-08	1	0	0	1	0	0
ACATCCC	2	8	7	37.7881	1651881132	150	416142770	56	4	0.0529267	0.211707	0.0192242	0.00148195	0.000134569	0.186667	8.97128e-10	8.97128e-10	1	0	0	1	0	0
ACATCCT	27	121	7	37.7881	1651881132	150	416142770	847	4.48148	0.714511	3.20207	0.290766	0.0224145	0.00203536	0.209136	1.35691e-08	1.35691e-08	1	0	0	1	0	0
ACATCGCACATG	2	11	12	37.7881	1651881132	150	416142770	132	5.5	0.0529267	0.291097	0.0264332	0.00349317	0.000317199	0.44	2.11466e-09	2.11466e-09	1	0	0	1	0	0
ACATCT	19	76	6	37.7881	1651881132	150	416142770	456	4	0.502804	2.01122	0.18263	0.0120673	0.00109578	0.16	7.30519e-09	7.30519e-09	1	0	0	1	0	0
ACATG	75752	782715	5	37.7881	1651881132	150	416142770	3913575	10.3326	2004.65	20713.3	1880.88	103.566	9.4044	0.34442	6.2696e-05	6.2696e-05	1	1	1	1	0	0
ACATGACATGACATGTG	192	971	17	37.7881	1651881132	150	416142770	16507	5.05729	5.08097	25.6959	2.33333	0.436831	0.0396667	0.57316	2.64444e-07	2.64444e-07	1	0	0	1	1	0
ACATGAGATG	3	12	10	37.7881	1651881132	150	416142770	120	4	0.0793901	0.31756	0.0288363	0.0031756	0.000288363	0.266667	1.92242e-09	1.92242e-09	1	0	0	1	0	0
ACATGAGC	13	55	8	37.7881	1651881132	150	416142770	440	4.23077	0.344024	1.45549	0.132166	0.0116439	0.00105733	0.225641	7.04886e-09	7.04886e-09	1	0	0	1	0	0
ACATGAT	34	185	7	37.7881	1651881132	150	416142770	1295	5.44118	0.899755	4.89572	0.444559	0.0342701	0.00311191	0.253922	2.07461e-08	2.07461e-08	1	0	0	1	0	0
ACATGC	17	76	6	37.7881	1651881132	150	416142770	456	4.47059	0.449877	2.01122	0.18263	0.0120673	0.00109578	0.178824	7.30519e-09	7.30519e-09	1	0	0	1	0	0
ACATGG	24	96	6	37.7881	1651881132	150	416142770	576	4	0.635121	2.54048	0.23069	0.0152429	0.00138414	0.16	9.2276e-09	9.2276e-09	1	0	0	1	0	0
ACATGT	8	39	6	37.7881	1651881132	150	416142770	234	4.875	0.211707	1.03207	0.0937178	0.00619243	0.000562307	0.195	3.74871e-09	3.74871e-09	1	0	0	1	0	0
ACATGTATATATAGGTGCAT	11	47	20	37.7881	1651881132	150	416142770	940	4.27273	0.291097	1.24378	0.112942	0.0248756	0.00225884	0.569697	1.50589e-08	1.50589e-08	1	0	0	1	1	0
ACATGTC	1	5	7	37.7881	1651881132	150	416142770	35	5	0.0264634	0.132317	0.0120151	0.000926218	8.41058e-05	0.233333	5.60705e-10	5.60705e-10	1	0	0	1	0	0
ACATGTGACGTGCCGC	3	12	16	37.7881	1651881132	150	416142770	192	4	0.0793901	0.31756	0.0288363	0.00508097	0.00046138	0.426667	3.07587e-09	3.07587e-09	1	0	0	1	0	0
ACC	3860	73080	3	37.7881	1651881132	150	416142770	219240	18.9326	102.149	1933.94	175.613	5.80183	0.526838	0.378653	3.51226e-06	3.51226e-06	1	0	0	0	0	0
ACCACCACCACT	243	1092	12	37.7881	1651881132	150	416142770	13104	4.49383	6.4306	28.898	2.6241	0.346776	0.0314892	0.359506	2.09928e-07	2.09928e-07	1	0	0	1	0	0
ACCACCACCACTGCC	74	333	15	37.7881	1651881132	150	416142770	4995	4.5	1.95829	8.8123	0.800206	0.132185	0.0120031	0.45	8.00206e-08	8.00206e-08	1	0	0	1	0	0
ACCACCACT	1024	5836	9	37.7881	1651881132	150	416142770	52524	5.69922	27.0985	154.44	14.024	1.38996	0.126216	0.341953	8.41442e-07	8.41442e-07	1	0	0	1	0	0
ACCACCACTACT	275	1504	12	37.7881	1651881132	150	416142770	18048	5.46909	7.27743	39.8009	3.61414	0.477611	0.0433697	0.437527	2.89132e-07	2.89132e-07	1	0	0	1	0	0
ACCACCACTACTACT	175	953	15	37.7881	1651881132	150	416142770	14295	5.44571	4.63109	25.2196	2.29008	0.378294	0.0343512	0.544571	2.29008e-07	2.29008e-07	1	0	0	1	1	0
ACCACCATC	9587	67776	9	37.7881	1651881132	150	416142770	609984	7.06957	253.704	1793.58	162.867	16.1422	1.4658	0.424174	9.77203e-06	9.77203e-06	1	0	0	1	0	0
ACCACCATCATC	304	1317	12	37.7881	1651881132	150	416142770	15804	4.33224	8.04487	34.8523	3.16478	0.418227	0.0379774	0.346579	2.53182e-07	2.53182e-07	1	0	0	1	0	0
ACCACCC	1	4	7	37.7881	1651881132	150	416142770	28	4	0.0264634	0.105853	0.00961209	0.000740974	6.72846e-05	0.186667	4.48564e-10	4.48564e-10	1	0	0	1	0	0
ACCACCT	11	44	7	37.7881	1651881132	150	416142770	308	4	0.291097	1.16439	0.105733	0.00815072	0.000740131	0.186667	4.9342e-09	4.9342e-09	1	0	0	1	0	0
ACCACGTCC	20	80	9	37.7881	1651881132	150	416142770	720	4	0.529267	2.11707	0.192242	0.0190536	0.00173018	0.24	1.15345e-08	1.15345e-08	1	0	0	1	0	0
ACCACT	3597	53284	6	37.7881	1651881132	150	416142770	319704	14.8135	95.1887	1410.07	128.043	8.46045	0.768256	0.592538	5.1217e-06	5.1217e-06	1	0	0	1	1	0
ACCACTACCACTGCC	17	73	15	37.7881	1651881132	150	416142770	1095	4.29412	0.449877	1.93183	0.175421	0.0289774	0.00263131	0.429412	1.75421e-08	1.75421e-08	1	0	0	1	0	0
ACCACTACT	3991	37946	9	37.7881	1651881132	150	416142770	341514	9.50789	105.615	1004.18	91.1851	9.03761	0.820665	0.570474	5.4711e-06	5.4711e-06	1	0	0	1	1	0
ACCACTACTACT	836	5615	12	37.7881	1651881132	150	416142770	67380	6.71651	22.1234	148.592	13.493	1.7831	0.161916	0.537321	1.07944e-06	1.07944e-06	1	0	0	1	1	0
ACCACTACTACTACT	1034	4904	15	37.7881	1651881132	150	416142770	73560	4.74275	27.3631	129.776	11.7844	1.94665	0.176766	0.474275	1.17844e-06	1.17844e-06	1	0	0	1	0	0
ACCACTC	56	292	7	37.7881	1651881132	150	416142770	2044	5.21429	1.48195	7.7273	0.701682	0.0540911	0.00491178	0.243333	3.27452e-08	3.27452e-08	1	0	0	1	0	0
ACCACTG	11	44	7	37.7881	1651881132	150	416142770	308	4	0.291097	1.16439	0.105733	0.00815072	0.000740131	0.186667	4.9342e-09	4.9342e-09	1	0	0	1	0	0
ACCAG	34	170	5	37.7881	1651881132	150	416142770	850	5	0.899755	4.49877	0.408514	0.0224939	0.00204257	0.166667	1.36171e-08	1.36171e-08	1	0	0	1	0	0
ACCAGACT	172	1819	8	37.7881	1651881132	150	416142770	14552	10.5756	4.5517	48.1369	4.3711	0.385095	0.0349688	0.564031	2.33125e-07	2.33125e-07	1	0	0	1	1	0
ACCAGAT	16	67	7	37.7881	1651881132	150	416142770	469	4.1875	0.423414	1.77305	0.161002	0.0124113	0.00112702	0.195417	7.51345e-09	7.51345e-09	1	0	0	1	0	0
ACCAGATAT	5	20	9	37.7881	1651881132	150	416142770	180	4	0.132317	0.529267	0.0480604	0.00476341	0.000432544	0.24	2.88363e-09	2.88363e-09	1	0	0	1	0	0
ACCAGCATC	2	8	9	37.7881	1651881132	150	416142770	72	4	0.0529267	0.211707	0.0192242	0.00190536	0.000173018	0.24	1.15345e-09	1.15345e-09	1	0	0	1	0	0
ACCAGCT	231	1144	7	37.7881	1651881132	150	416142770	8008	4.95238	6.11304	30.2741	2.74906	0.211919	0.0192434	0.231111	1.28289e-07	1.28289e-07	1	0	0	1	0	0
ACCAGG	4	16	6	37.7881	1651881132	150	416142770	96	4	0.105853	0.423414	0.0384483	0.00254048	0.00023069	0.16	1.53793e-09	1.53793e-09	1	0	0	1	0	0
ACCAT	167	990	5	37.7881	1651881132	150	416142770	4950	5.92814	4.41938	26.1987	2.37899	0.130994	0.011895	0.197605	7.92997e-08	7.92997e-08	1	0	0	1	0	0
ACCATAG	7	28	7	37.7881	1651881132	150	416142770	196	4	0.185244	0.740974	0.0672846	0.00518682	0.000470992	0.186667	3.13995e-09	3.13995e-09	1	0	0	1	0	0
ACCATAT	46	196	7	37.7881	1651881132	150	416142770	1372	4.26087	1.21732	5.18682	0.470992	0.0363077	0.00329695	0.198841	2.19796e-08	2.19796e-08	1	0	0	1	0	0
ACCATC	4949	78114	6	37.7881	1651881132	150	416142770	468684	15.7838	130.967	2067.16	187.71	12.403	1.12626	0.631352	7.50838e-06	7.50838e-06	1	0	0	1	1	0
ACCATCAGC	14	133	9	37.7881	1651881132	150	416142770	1197	9.5	0.370487	3.51963	0.319602	0.0316767	0.00287642	0.57	1.91761e-08	1.91761e-08	1	0	0	1	1	0
ACCATCATC	8569	83279	9	37.7881	1651881132	150	416142770	749511	9.71864	226.765	2203.84	200.121	19.8346	1.80109	0.583118	1.20073e-05	1.20073e-05	1	0	0	1	1	0
ACCATCATCATC	556	3016	12	37.7881	1651881132	150	416142770	36192	5.42446	14.7136	79.8135	7.24751	0.957762	0.0869702	0.433957	5.79801e-07	5.79801e-07	1	0	0	1	0	0
ACCATCATCATCATCAGC	1	4	18	37.7881	1651881132	150	416142770	72	4	0.0264634	0.105853	0.00961209	0.00190536	0.000173018	0.48	1.15345e-09	1.15345e-09	1	0	0	1	0	0
ACCATCATCCATC	21	130	13	37.7881	1651881132	150	416142770	1690	6.19048	0.555731	3.44024	0.312393	0.0447231	0.00406111	0.536508	2.7074e-08	2.7074e-08	1	0	0	1	1	0
ACCATCC	25	161	7	37.7881	1651881132	150	416142770	1127	6.44	0.661584	4.2606	0.386886	0.0298242	0.00270821	0.300533	1.80547e-08	1.80547e-08	1	0	0	1	0	0
ACCATCTCC	1	6	9	37.7881	1651881132	150	416142770	54	6	0.0264634	0.15878	0.0144181	0.00142902	0.000129763	0.36	8.65088e-10	8.65088e-10	1	0	0	1	0	0
ACCATG	17	68	6	37.7881	1651881132	150	416142770	408	4	0.449877	1.79951	0.163405	0.0107971	0.000980433	0.16	6.53622e-09	6.53622e-09	1	0	0	1	0	0
ACCATGACT	8	38	9	37.7881	1651881132	150	416142770	342	4.75	0.211707	1.00561	0.0913148	0.00905047	0.000821833	0.285	5.47889e-09	5.47889e-09	1	0	0	1	0	0
ACCC	9	61	4	37.7881	1651881132	150	416142770	244	6.77778	0.23817	1.61427	0.146584	0.00645706	0.000586337	0.180741	3.90891e-09	3.90891e-09	1	0	0	0	0	0
ACCCACT	11	44	7	37.7881	1651881132	150	416142770	308	4	0.291097	1.16439	0.105733	0.00815072	0.000740131	0.186667	4.9342e-09	4.9342e-09	1	0	0	1	0	0
ACCCAG	8	32	6	37.7881	1651881132	150	416142770	192	4	0.211707	0.846828	0.0768967	0.00508097	0.00046138	0.16	3.07587e-09	3.07587e-09	1	0	0	1	0	0
ACCCAT	6	24	6	37.7881	1651881132	150	416142770	144	4	0.15878	0.635121	0.0576725	0.00381073	0.000346035	0.16	2.3069e-09	2.3069e-09	1	0	0	1	0	0
ACCCATC	32	170	7	37.7881	1651881132	150	416142770	1190	5.3125	0.846828	4.49877	0.408514	0.0314914	0.0028596	0.247917	1.9064e-08	1.9064e-08	1	0	0	1	0	0
ACCCC	4	21	5	37.7881	1651881132	150	416142770	105	5.25	0.105853	0.555731	0.0504635	0.00277865	0.000252317	0.175	1.68212e-09	1.68212e-09	1	0	0	1	0	0
ACCCCC	104	422	6	37.7881	1651881132	150	416142770	2532	4.05769	2.75219	11.1675	1.01408	0.0670053	0.00608445	0.162308	4.0563e-08	4.0563e-08	1	0	0	1	0	0
ACCCCCC	1	4	7	37.7881	1651881132	150	416142770	28	4	0.0264634	0.105853	0.00961209	0.000740974	6.72846e-05	0.186667	4.48564e-10	4.48564e-10	1	0	0	1	0	0
ACCCCCCCC	75	322	9	37.7881	1651881132	150	416142770	2898	4.29333	1.98475	8.52121	0.773773	0.0766909	0.00696396	0.2576	4.64264e-08	4.64264e-08	1	0	0	1	0	0
ACCCCCG	1	4	7	37.7881	1651881132	150	416142770	28	4	0.0264634	0.105853	0.00961209	0.000740974	6.72846e-05	0.186667	4.48564e-10	4.48564e-10	1	0	0	1	0	0
ACCCCT	9	37	6	37.7881	1651881132	150	416142770	222	4.11111	0.23817	0.979145	0.0889118	0.00587487	0.000533471	0.164444	3.55647e-09	3.55647e-09	1	0	0	1	0	0
ACCCCTCCC	1	4	9	37.7881	1651881132	150	416142770	36	4	0.0264634	0.105853	0.00961209	0.000952681	8.65088e-05	0.24	5.76725e-10	5.76725e-10	1	0	0	1	0	0
ACCCG	14	70	5	37.7881	1651881132	150	416142770	350	5	0.370487	1.85244	0.168212	0.00926218	0.000841058	0.166667	5.60705e-09	5.60705e-09	1	0	0	1	0	0
ACCCGG	11	44	6	37.7881	1651881132	150	416142770	264	4	0.291097	1.16439	0.105733	0.00698633	0.000634398	0.16	4.22932e-09	4.22932e-09	1	0	0	1	0	0
ACCCGT	7	28	6	37.7881	1651881132	150	416142770	168	4	0.185244	0.740974	0.0672846	0.00444585	0.000403708	0.16	2.69138e-09	2.69138e-09	1	0	0	1	0	0
ACCCT	30	164	5	37.7881	1651881132	150	416142770	820	5.46667	0.793901	4.33999	0.394096	0.0217	0.00197048	0.182222	1.31365e-08	1.31365e-08	1	0	0	1	0	0
ACCCTC	3	27	6	37.7881	1651881132	150	416142770	162	9	0.0793901	0.714511	0.0648816	0.00428707	0.000389289	0.36	2.59526e-09	2.59526e-09	1	0	0	1	0	0
ACCCTCT	10	61	7	37.7881	1651881132	150	416142770	427	6.1	0.264634	1.61427	0.146584	0.0112999	0.00102609	0.284667	6.8406e-09	6.8406e-09	1	0	0	1	0	0
ACCG	73	591	4	37.7881	1651881132	150	416142770	2364	8.09589	1.93183	15.6399	1.42019	0.0625594	0.00568074	0.21589	3.78716e-08	3.78716e-08	1	0	0	0	0	0
ACCGAT	14	97	6	37.7881	1651881132	150	416142770	582	6.92857	0.370487	2.56695	0.233093	0.0154017	0.00139856	0.277143	9.32372e-09	9.32372e-09	1	0	0	1	0	0
ACCGC	7	35	5	37.7881	1651881132	150	416142770	175	5	0.185244	0.926218	0.0841058	0.00463109	0.000420529	0.166667	2.80353e-09	2.80353e-09	1	0	0	1	0	0
ACCGCC	7	29	6	37.7881	1651881132	150	416142770	174	4.14286	0.185244	0.767438	0.0696876	0.00460463	0.000418126	0.165714	2.7875e-09	2.7875e-09	1	0	0	1	0	0
ACCGCT	29	377	6	37.7881	1651881132	150	416142770	2262	13	0.767438	9.97669	0.905939	0.0598601	0.00543563	0.52	3.62376e-08	3.62376e-08	1	0	0	1	1	0
ACCGCTC	8	32	7	37.7881	1651881132	150	416142770	224	4	0.211707	0.846828	0.0768967	0.0059278	0.000538277	0.186667	3.58851e-09	3.58851e-09	1	0	0	1	0	0
ACCGGCG	9	45	7	37.7881	1651881132	150	416142770	315	5	0.23817	1.19085	0.108136	0.00833596	0.000756952	0.233333	5.04635e-09	5.04635e-09	1	0	0	1	0	0
ACCGTC	111	822	6	37.7881	1651881132	150	416142770	4932	7.40541	2.93743	21.7529	1.97528	0.130517	0.0118517	0.296216	7.90113e-08	7.90113e-08	1	0	0	1	0	0
ACCGTCATC	65	749	9	37.7881	1651881132	150	416142770	6741	11.5231	1.72012	19.8211	1.79986	0.17839	0.0161988	0.691385	1.07992e-07	1.07992e-07	1	0	0	1	1	0
ACCGTCC	9	61	7	37.7881	1651881132	150	416142770	427	6.77778	0.23817	1.61427	0.146584	0.0112999	0.00102609	0.316296	6.8406e-09	6.8406e-09	1	0	0	1	0	0
ACCT	283	2380	4	37.7881	1651881132	150	416142770	9520	8.40989	7.48913	62.9828	5.71919	0.251931	0.0228768	0.224264	1.52512e-07	1.52512e-07	1	0	0	0	0	0
ACCTACTACTACT	20	139	13	37.7881	1651881132	150	416142770	1807	6.95	0.529267	3.67841	0.33402	0.0478193	0.00434226	0.602333	2.89484e-08	2.89484e-08	1	0	0	1	1	0
ACCTAG	29	116	6	37.7881	1651881132	150	416142770	696	4	0.767438	3.06975	0.27875	0.0184185	0.0016725	0.16	1.115e-08	1.115e-08	1	0	0	1	0	0
ACCTAGG	5	23	7	37.7881	1651881132	150	416142770	161	4.6	0.132317	0.608658	0.0552695	0.0042606	0.000386886	0.214667	2.57924e-09	2.57924e-09	1	0	0	1	0	0
ACCTAT	92	433	6	37.7881	1651881132	150	416142770	2598	4.70652	2.43463	11.4586	1.04051	0.0687518	0.00624305	0.188261	4.16203e-08	4.16203e-08	1	0	0	1	0	0
ACCTATC	3	15	7	37.7881	1651881132	150	416142770	105	5	0.0793901	0.396951	0.0360453	0.00277865	0.000252317	0.233333	1.68212e-09	1.68212e-09	1	0	0	1	0	0
ACCTATCT	458	7275	8	37.7881	1651881132	150	416142770	58200	15.8843	12.1202	192.521	17.482	1.54017	0.139856	0.847162	9.32372e-07	9.32372e-07	1	0	0	1	1	0
ACCTATCTC	11	44	9	37.7881	1651881132	150	416142770	396	4	0.291097	1.16439	0.105733	0.0104795	0.000951596	0.24	6.34398e-09	6.34398e-09	1	0	0	1	0	0
ACCTC	132	1425	5	37.7881	1651881132	150	416142770	7125	10.7955	3.49317	37.7103	3.42431	0.188552	0.0171215	0.359848	1.14144e-07	1.14144e-07	1	0	0	1	0	0
ACCTCC	152	762	6	37.7881	1651881132	150	416142770	4572	5.01316	4.02243	20.1651	1.8311	0.120991	0.0109866	0.200526	7.32441e-08	7.32441e-08	1	0	0	1	0	0
ACCTCCC	2	10	7	37.7881	1651881132	150	416142770	70	5	0.0529267	0.264634	0.0240302	0.00185244	0.000168212	0.233333	1.12141e-09	1.12141e-09	1	0	0	1	0	0
ACCTCCT	215	1552	7	37.7881	1651881132	150	416142770	10864	7.2186	5.68962	41.0712	3.72949	0.287498	0.0261064	0.336868	1.74043e-07	1.74043e-07	1	0	0	1	0	0
ACCTCCTGCAGC	19	83	12	37.7881	1651881132	150	416142770	996	4.36842	0.502804	2.19646	0.199451	0.0263575	0.00239341	0.349474	1.59561e-08	1.59561e-08	1	0	0	1	0	0
ACCTCGG	6	24	7	37.7881	1651881132	150	416142770	168	4	0.15878	0.635121	0.0576725	0.00444585	0.000403708	0.186667	2.69138e-09	2.69138e-09	1	0	0	1	0	0
ACCTCGT	6	32	7	37.7881	1651881132	150	416142770	224	5.33333	0.15878	0.846828	0.0768967	0.0059278	0.000538277	0.248889	3.58851e-09	3.58851e-09	1	0	0	1	0	0
ACCTCT	66	302	6	37.7881	1651881132	150	416142770	1812	4.57576	1.74658	7.99194	0.725712	0.0479516	0.00435427	0.18303	2.90285e-08	2.90285e-08	1	0	0	1	0	0
ACCTG	14	70	5	37.7881	1651881132	150	416142770	350	5	0.370487	1.85244	0.168212	0.00926218	0.000841058	0.166667	5.60705e-09	5.60705e-09	1	0	0	1	0	0
ACCTGAGTCT	73	545	10	37.7881	1651881132	150	416142770	5450	7.46575	1.93183	14.4225	1.30965	0.144225	0.0130965	0.497717	8.73098e-08	8.73098e-08	1	0	0	1	0	0
ACCTGG	135	606	6	37.7881	1651881132	150	416142770	3636	4.48889	3.57256	16.0368	1.45623	0.0962208	0.00873739	0.179556	5.82492e-08	5.82492e-08	1	0	0	1	0	0
ACG	872	10826	3	37.7881	1651881132	150	416142770	32478	12.4151	23.0761	286.492	26.0151	0.859477	0.0780453	0.248303	5.20302e-07	5.20302e-07	1	0	0	0	0	0
ACGACGACT	67	621	9	37.7881	1651881132	150	416142770	5589	9.26866	1.77305	16.4338	1.49228	0.147904	0.0134305	0.556119	8.95366e-08	8.95366e-08	1	0	0	1	1	0
ACGACGATG	99	478	9	37.7881	1651881132	150	416142770	4302	4.82828	2.61987	12.6495	1.14864	0.113845	0.0103378	0.289697	6.89187e-08	6.89187e-08	1	0	0	1	0	0
ACGACT	4	71	6	37.7881	1651881132	150	416142770	426	17.75	0.105853	1.8789	0.170615	0.0112734	0.00102369	0.71	6.82458e-09	6.82458e-09	1	0	0	1	1	0
ACGACTACT	65	866	9	37.7881	1651881132	150	416142770	7794	13.3231	1.72012	22.9173	2.08102	0.206256	0.0187291	0.799385	1.24861e-07	1.24861e-07	1	0	0	1	1	0
ACGACTACTACT	1657	13086	12	37.7881	1651881132	150	416142770	157032	7.8974	43.8498	346.3	31.4459	4.1556	0.377351	0.631792	2.51568e-06	2.51568e-06	1	0	0	1	1	0
ACGACTG	9	111	7	37.7881	1651881132	150	416142770	777	12.3333	0.23817	2.93743	0.266735	0.020562	0.00186715	0.575556	1.24477e-08	1.24477e-08	1	0	0	1	1	0
ACGAG	118	733	5	37.7881	1651881132	150	416142770	3665	6.21186	3.12268	19.3977	1.76141	0.0969883	0.00880707	0.207062	5.87138e-08	5.87138e-08	1	0	0	1	0	0
ACGAGACGGG	3	13	10	37.7881	1651881132	150	416142770	130	4.33333	0.0793901	0.344024	0.0312393	0.00344024	0.000312393	0.288889	2.08262e-09	2.08262e-09	1	0	0	1	0	0
ACGAGG	6	31	6	37.7881	1651881132	150	416142770	186	5.16667	0.15878	0.820365	0.0744937	0.00492219	0.000446962	0.206667	2.97975e-09	2.97975e-09	1	0	0	1	0	0
ACGAGGATG	14	94	9	37.7881	1651881132	150	416142770	846	6.71429	0.370487	2.48756	0.225884	0.022388	0.00203296	0.402857	1.3553e-08	1.3553e-08	1	0	0	1	0	0
ACGAGT	21	84	6	37.7881	1651881132	150	416142770	504	4	0.555731	2.22292	0.201854	0.0133375	0.00121112	0.16	8.07415e-09	8.07415e-09	1	0	0	1	0	0
ACGAT	13	65	5	37.7881	1651881132	150	416142770	325	5	0.344024	1.72012	0.156196	0.0086006	0.000780982	0.166667	5.20655e-09	5.20655e-09	1	0	0	1	0	0
ACGATAG	5	21	7	37.7881	1651881132	150	416142770	147	4.2	0.132317	0.555731	0.0504635	0.00389012	0.000353244	0.196	2.35496e-09	2.35496e-09	1	0	0	1	0	0
ACGATAT	31	140	7	37.7881	1651881132	150	416142770	980	4.51613	0.820365	3.70487	0.336423	0.0259341	0.00235496	0.210753	1.56997e-08	1.56997e-08	1	0	0	1	0	0
ACGATCC	8	43	7	37.7881	1651881132	150	416142770	301	5.375	0.211707	1.13792	0.10333	0.00796547	0.000723309	0.250833	4.82206e-09	4.82206e-09	1	0	0	1	0	0
ACGATG	3075	42079	6	37.7881	1651881132	150	416142770	252474	13.6842	81.3749	1113.55	101.117	6.68131	0.6067	0.547369	4.04467e-06	4.04467e-06	1	0	0	1	1	0
ACGATGATG	2394	23686	9	37.7881	1651881132	150	416142770	213174	9.8939	63.3533	626.811	56.918	5.6413	0.512262	0.593634	3.41508e-06	3.41508e-06	1	0	0	1	1	0
ACGATGATGATG	1003	5922	12	37.7881	1651881132	150	416142770	71064	5.90429	26.5428	156.716	14.2307	1.88059	0.170768	0.472343	1.13846e-06	1.13846e-06	1	0	0	1	0	0
ACGATGCTG	61	558	9	37.7881	1651881132	150	416142770	5022	9.14754	1.61427	14.7666	1.34089	0.132899	0.012068	0.548852	8.04532e-08	8.04532e-08	1	0	0	1	1	0
ACGATGG	60	783	7	37.7881	1651881132	150	416142770	5481	13.05	1.5878	20.7208	1.88157	0.145046	0.013171	0.609	8.78064e-08	8.78064e-08	1	0	0	1	1	0
ACGC	71	684	4	37.7881	1651881132	150	416142770	2736	9.6338	1.8789	18.1009	1.64367	0.0724038	0.00657467	0.256901	4.38311e-08	4.38311e-08	1	0	0	0	0	0
ACGCAT	14	56	6	37.7881	1651881132	150	416142770	336	4	0.370487	1.48195	0.134569	0.00889169	0.000807415	0.16	5.38277e-09	5.38277e-09	1	0	0	1	0	0
ACGCATGCGCT	12	62	11	37.7881	1651881132	150	416142770	682	5.16667	0.31756	1.64073	0.148987	0.018048	0.00163886	0.378889	1.09257e-08	1.09257e-08	1	0	0	1	0	0
ACGCC	2	25	5	37.7881	1651881132	150	416142770	125	12.5	0.0529267	0.661584	0.0600755	0.00330792	0.000300378	0.416667	2.00252e-09	2.00252e-09	1	0	0	1	0	0
ACGCCCG	7	28	7	37.7881	1651881132	150	416142770	196	4	0.185244	0.740974	0.0672846	0.00518682	0.000470992	0.186667	3.13995e-09	3.13995e-09	1	0	0	1	0	0
ACGCCTG	18	76	7	37.7881	1651881132	150	416142770	532	4.22222	0.476341	2.01122	0.18263	0.0140785	0.00127841	0.197037	8.52272e-09	8.52272e-09	1	0	0	1	0	0
ACGCG	11	55	5	37.7881	1651881132	150	416142770	275	5	0.291097	1.45549	0.132166	0.00727743	0.000660831	0.166667	4.40554e-09	4.40554e-09	1	0	0	1	0	0
ACGCGCTGCT	9	47	10	37.7881	1651881132	150	416142770	470	5.22222	0.23817	1.24378	0.112942	0.0124378	0.00112942	0.348148	7.52947e-09	7.52947e-09	1	0	0	1	0	0
ACGCGG	1	13	6	37.7881	1651881132	150	416142770	78	13	0.0264634	0.344024	0.0312393	0.00206414	0.000187436	0.52	1.24957e-09	1.24957e-09	1	0	0	1	1	0
ACGCTAT	2	10	7	37.7881	1651881132	150	416142770	70	5	0.0529267	0.264634	0.0240302	0.00185244	0.000168212	0.233333	1.12141e-09	1.12141e-09	1	0	0	1	0	0
ACGCTCTCGCTG	2	8	12	37.7881	1651881132	150	416142770	96	4	0.0529267	0.211707	0.0192242	0.00254048	0.00023069	0.32	1.53793e-09	1.53793e-09	1	0	0	1	0	0
ACGCTG	195	1095	6	37.7881	1651881132	150	416142770	6570	5.61538	5.16036	28.9774	2.63131	0.173864	0.0157879	0.224615	1.05252e-07	1.05252e-07	1	0	0	1	0	0
ACGG	2340	15134	4	37.7881	1651881132	150	416142770	60536	6.46752	61.9243	400.497	36.3673	1.60199	0.145469	0.172467	9.69795e-07	9.69795e-07	1	0	0	0	0	0
ACGGAG	4	18	6	37.7881	1651881132	150	416142770	108	4.5	0.105853	0.476341	0.0432544	0.00285804	0.000259526	0.18	1.73018e-09	1.73018e-09	1	0	0	1	0	0
ACGGATG	109	1223	7	37.7881	1651881132	150	416142770	8561	11.2202	2.88451	32.3647	2.9389	0.226553	0.0205723	0.523609	1.37148e-07	1.37148e-07	1	0	0	1	1	0
ACGGATGATGAGG	54	377	13	37.7881	1651881132	150	416142770	4901	6.98148	1.42902	9.97669	0.905939	0.129697	0.0117772	0.605062	7.85147e-08	7.85147e-08	1	0	0	1	1	0
ACGGATGATGATG	551	4213	13	37.7881	1651881132	150	416142770	54769	7.6461	14.5813	111.49	10.1239	1.44937	0.131611	0.662662	8.77407e-07	8.77407e-07	1	0	0	1	1	0
ACGGATGATGATGATG	770	4852	16	37.7881	1651881132	150	416142770	77632	6.3013	20.3768	128.4	11.6595	2.0544	0.186551	0.672139	1.24368e-06	1.24368e-06	1	0	0	1	1	0
ACGGATGATGATGATGATG	6709	35106	19	37.7881	1651881132	150	416142770	667014	5.23267	177.543	929.023	84.3605	17.6514	1.60285	0.662805	1.06857e-05	1.06857e-05	1	0	0	1	1	0
ACGGC	15	174	5	37.7881	1651881132	150	416142770	870	11.6	0.396951	4.60463	0.418126	0.0230231	0.00209063	0.386667	1.39375e-08	1.39375e-08	1	0	0	1	0	0
ACGGCC	4	16	6	37.7881	1651881132	150	416142770	96	4	0.105853	0.423414	0.0384483	0.00254048	0.00023069	0.16	1.53793e-09	1.53793e-09	1	0	0	1	0	0
ACGGG	15	85	5	37.7881	1651881132	150	416142770	425	5.66667	0.396951	2.24939	0.204257	0.0112469	0.00102128	0.188889	6.80856e-09	6.80856e-09	1	0	0	1	0	0
ACGTAG	8	32	6	37.7881	1651881132	150	416142770	192	4	0.211707	0.846828	0.0768967	0.00508097	0.00046138	0.16	3.07587e-09	3.07587e-09	1	0	0	1	0	0
ACGTAGG	10	45	7	37.7881	1651881132	150	416142770	315	4.5	0.264634	1.19085	0.108136	0.00833596	0.000756952	0.21	5.04635e-09	5.04635e-09	1	0	0	1	0	0
ACGTAT	10	51	6	37.7881	1651881132	150	416142770	306	5.1	0.264634	1.34963	0.122554	0.00809779	0.000735325	0.204	4.90216e-09	4.90216e-09	1	0	0	1	0	0
ACGTC	1983	30106	5	37.7881	1651881132	150	416142770	150530	15.182	52.4769	796.706	72.3454	3.98353	0.361727	0.506068	2.41151e-06	2.41151e-06	1	0	0	1	1	0
ACGTCATGAGTC	161	715	12	37.7881	1651881132	150	416142770	8580	4.44099	4.2606	18.9213	1.71816	0.227056	0.0206179	0.35528	1.37453e-07	1.37453e-07	1	0	0	1	0	0
ACGTCC	150	858	6	37.7881	1651881132	150	416142770	5148	5.72	3.96951	22.7056	2.06179	0.136233	0.0123708	0.2288	8.24717e-08	8.24717e-08	1	0	0	1	0	0
ACGTCCC	10	54	7	37.7881	1651881132	150	416142770	378	5.4	0.264634	1.42902	0.129763	0.0100032	0.000908342	0.252	6.05561e-09	6.05561e-09	1	0	0	1	0	0
ACT	506950	20907074	3	37.7881	1651881132	150	416142770	62721222	41.2409	13415.6	553272	50240.1	1659.82	150.72	0.824818	0.0010048	0.0010048	1	1	1	0	1	0
ACTACTACTCCT	221	1137	12	37.7881	1651881132	150	416142770	13644	5.1448	5.84841	30.0889	2.73224	0.361066	0.0327868	0.411584	2.18579e-07	2.18579e-07	1	0	0	1	0	0
ACTACTACTCT	52	464	11	37.7881	1651881132	150	416142770	5104	8.92308	1.3761	12.279	1.115	0.135069	0.012265	0.654359	8.17668e-08	8.17668e-08	1	0	0	1	1	0
ACTACTACTGCT	4700	24533	12	37.7881	1651881132	150	416142770	294396	5.21979	124.378	649.226	58.9533	7.79071	0.70744	0.417583	4.71627e-06	4.71627e-06	1	0	0	1	0	0
ACTACTACTGCTGCT	70	317	15	37.7881	1651881132	150	416142770	4755	4.52857	1.85244	8.38889	0.761758	0.125833	0.0114264	0.452857	7.61758e-08	7.61758e-08	1	0	0	1	0	0
ACTACTAGT	50	445	9	37.7881	1651881132	150	416142770	4005	8.9	1.32317	11.7762	1.06934	0.105986	0.0096241	0.534	6.41607e-08	6.41607e-08	1	0	0	1	1	0
ACTACTC	17	68	7	37.7881	1651881132	150	416142770	476	4	0.449877	1.79951	0.163405	0.0125966	0.00114384	0.186667	7.62559e-09	7.62559e-09	1	0	0	1	0	0
ACTACTCCT	20	88	9	37.7881	1651881132	150	416142770	792	4.4	0.529267	2.32878	0.211466	0.020959	0.00190319	0.264	1.2688e-08	1.2688e-08	1	0	0	1	0	0
ACTACTCCTACTCCT	132	553	15	37.7881	1651881132	150	416142770	8295	4.18939	3.49317	14.6342	1.32887	0.219514	0.0199331	0.418939	1.32887e-07	1.32887e-07	1	0	0	1	0	0
ACTACTGCT	2495	19830	9	37.7881	1651881132	150	416142770	178470	7.9479	66.0261	524.769	47.6519	4.72292	0.428867	0.476874	2.85911e-06	2.85911e-06	1	0	0	1	0	0
ACTACTGCTGCT	82	344	12	37.7881	1651881132	150	416142770	4128	4.19512	2.17	9.1034	0.826639	0.109241	0.00991967	0.33561	6.61312e-08	6.61312e-08	1	0	0	1	0	0
ACTAG	171	1084	5	37.7881	1651881132	150	416142770	5420	6.33918	4.52524	28.6863	2.60488	0.143431	0.0130244	0.211306	8.68292e-08	8.68292e-08	1	0	0	1	0	0
ACTAGC	13	221	6	37.7881	1651881132	150	416142770	1326	17	0.344024	5.84841	0.531068	0.0350904	0.00318641	0.68	2.12427e-08	2.12427e-08	1	0	0	1	1	0
ACTAGCAGTAGC	1	8	12	37.7881	1651881132	150	416142770	96	8	0.0264634	0.211707	0.0192242	0.00254048	0.00023069	0.64	1.53793e-09	1.53793e-09	1	0	0	1	1	0
ACTAGG	7	28	6	37.7881	1651881132	150	416142770	168	4	0.185244	0.740974	0.0672846	0.00444585	0.000403708	0.16	2.69138e-09	2.69138e-09	1	0	0	1	0	0
ACTAGGC	11	44	7	37.7881	1651881132	150	416142770	308	4	0.291097	1.16439	0.105733	0.00815072	0.000740131	0.186667	4.9342e-09	4.9342e-09	1	0	0	1	0	0
ACTAGT	40	222	6	37.7881	1651881132	150	416142770	1332	5.55	1.05853	5.87487	0.533471	0.0352492	0.00320082	0.222	2.13388e-08	2.13388e-08	1	0	0	1	0	0
ACTAGTC	11	44	7	37.7881	1651881132	150	416142770	308	4	0.291097	1.16439	0.105733	0.00815072	0.000740131	0.186667	4.9342e-09	4.9342e-09	1	0	0	1	0	0
ACTAT	350	2455	5	37.7881	1651881132	150	416142770	12275	7.01429	9.26218	64.9676	5.89942	0.324838	0.0294971	0.23381	1.96647e-07	1.96647e-07	1	0	0	1	0	0
ACTATAG	55	470	7	37.7881	1651881132	150	416142770	3290	8.54545	1.45549	12.4378	1.12942	0.0870645	0.00790594	0.398788	5.27063e-08	5.27063e-08	1	0	0	1	0	0
ACTATAT	42	176	7	37.7881	1651881132	150	416142770	1232	4.19048	1.11146	4.65755	0.422932	0.0326029	0.00296052	0.195556	1.97368e-08	1.97368e-08	1	0	0	1	0	0
ACTATC	1	4	6	37.7881	1651881132	150	416142770	24	4	0.0264634	0.105853	0.00961209	0.000635121	5.76725e-05	0.16	3.84483e-10	3.84483e-10	1	0	0	1	0	0
ACTATCAT	24	121	8	37.7881	1651881132	150	416142770	968	5.04167	0.635121	3.20207	0.290766	0.0256165	0.00232612	0.268889	1.55075e-08	1.55075e-08	1	0	0	1	0	0
ACTATCATC	93	1282	9	37.7881	1651881132	150	416142770	11538	13.7849	2.46109	33.926	3.08067	0.305334	0.0277261	0.827097	1.8484e-07	1.8484e-07	1	0	0	1	1	0
ACTATCT	2	8	7	37.7881	1651881132	150	416142770	56	4	0.0529267	0.211707	0.0192242	0.00148195	0.000134569	0.186667	8.97128e-10	8.97128e-10	1	0	0	1	0	0
ACTATG	4	16	6	37.7881	1651881132	150	416142770	96	4	0.105853	0.423414	0.0384483	0.00254048	0.00023069	0.16	1.53793e-09	1.53793e-09	1	0	0	1	0	0
ACTATGATG	13	69	9	37.7881	1651881132	150	416142770	621	5.30769	0.344024	1.82597	0.165808	0.0164338	0.00149228	0.318462	9.94851e-09	9.94851e-09	1	0	0	1	0	0
ACTC	343	2688	4	37.7881	1651881132	150	416142770	10752	7.83673	9.07694	71.1335	6.45932	0.284534	0.0258373	0.20898	1.72249e-07	1.72249e-07	1	0	0	0	0	0
ACTCAGAGTAT	27	126	11	37.7881	1651881132	150	416142770	1386	4.66667	0.714511	3.33438	0.302781	0.0366782	0.00333059	0.342222	2.22039e-08	2.22039e-08	1	0	0	1	0	0
ACTCAT	20	90	6	37.7881	1651881132	150	416142770	540	4.5	0.529267	2.3817	0.216272	0.0142902	0.00129763	0.18	8.65088e-09	8.65088e-09	1	0	0	1	0	0
ACTCATC	39	244	7	37.7881	1651881132	150	416142770	1708	6.25641	1.03207	6.45706	0.586337	0.0451994	0.00410436	0.291966	2.73624e-08	2.73624e-08	1	0	0	1	0	0
ACTCC	394	3168	5	37.7881	1651881132	150	416142770	15840	8.04061	10.4266	83.836	7.61277	0.41918	0.0380639	0.26802	2.53759e-07	2.53759e-07	1	0	0	1	0	0
ACTCCACTCT	76	448	10	37.7881	1651881132	150	416142770	4480	5.89474	2.01122	11.8556	1.07655	0.118556	0.0107655	0.392982	7.17702e-08	7.17702e-08	1	0	0	1	0	0
ACTCCAT	2	8	7	37.7881	1651881132	150	416142770	56	4	0.0529267	0.211707	0.0192242	0.00148195	0.000134569	0.186667	8.97128e-10	8.97128e-10	1	0	0	1	0	0
ACTCCATCC	6	26	9	37.7881	1651881132	150	416142770	234	4.33333	0.15878	0.688048	0.0624786	0.00619243	0.000562307	0.26	3.74871e-09	3.74871e-09	1	0	0	1	0	0
ACTCCC	10	63	6	37.7881	1651881132	150	416142770	378	6.3	0.264634	1.66719	0.15139	0.0100032	0.000908342	0.252	6.05561e-09	6.05561e-09	1	0	0	1	0	0
ACTCCCAGT	10	47	9	37.7881	1651881132	150	416142770	423	4.7	0.264634	1.24378	0.112942	0.011194	0.00101648	0.282	6.77652e-09	6.77652e-09	1	0	0	1	0	0
ACTCCCT	21	94	7	37.7881	1651881132	150	416142770	658	4.47619	0.555731	2.48756	0.225884	0.0174129	0.00158119	0.208889	1.05413e-08	1.05413e-08	1	0	0	1	0	0
ACTCCG	18	72	6	37.7881	1651881132	150	416142770	432	4	0.476341	1.90536	0.173018	0.0114322	0.00103811	0.16	6.9207e-09	6.9207e-09	1	0	0	1	0	0
ACTCCT	458	6690	6	37.7881	1651881132	150	416142770	40140	14.607	12.1202	177.04	16.0762	1.06224	0.0964573	0.584279	6.43049e-07	6.43049e-07	1	0	0	1	1	0
ACTCCTACTCT	8	51	11	37.7881	1651881132	150	416142770	561	6.375	0.211707	1.34963	0.122554	0.014846	0.0013481	0.4675	8.9873e-09	8.9873e-09	1	0	0	1	0	0
ACTCCTC	10	54	7	37.7881	1651881132	150	416142770	378	5.4	0.264634	1.42902	0.129763	0.0100032	0.000908342	0.252	6.05561e-09	6.05561e-09	1	0	0	1	0	0
ACTCCTCT	161	987	8	37.7881	1651881132	150	416142770	7896	6.13043	4.2606	26.1193	2.37178	0.208955	0.0189743	0.326957	1.26495e-07	1.26495e-07	1	0	0	1	0	0
ACTCG	48	267	5	37.7881	1651881132	150	416142770	1335	5.5625	1.27024	7.06572	0.641607	0.0353286	0.00320803	0.185417	2.13869e-08	2.13869e-08	1	0	0	1	0	0
ACTCGCTCC	7	28	9	37.7881	1651881132	150	416142770	252	4	0.185244	0.740974	0.0672846	0.00666877	0.000605561	0.24	4.03708e-09	4.03708e-09	1	0	0	1	0	0
ACTCGCTCCGC	6	40	11	37.7881	1651881132	150	416142770	440	6.66667	0.15878	1.05853	0.0961209	0.0116439	0.00105733	0.488889	7.04886e-09	7.04886e-09	1	0	0	1	0	0
ACTCT	118	837	5	37.7881	1651881132	150	416142770	4185	7.09322	3.12268	22.1498	2.01133	0.110749	0.0100566	0.236441	6.70443e-08	6.70443e-08	1	0	0	1	0	0
ACTCTAG	12	48	7	37.7881	1651881132	150	416142770	336	4	0.31756	1.27024	0.115345	0.00889169	0.000807415	0.186667	5.38277e-09	5.38277e-09	1	0	0	1	0	0
ACTCTAT	50	245	7	37.7881	1651881132	150	416142770	1715	4.9	1.32317	6.48353	0.58874	0.0453847	0.00412118	0.228667	2.74745e-08	2.74745e-08	1	0	0	1	0	0
ACTCTATCC	3	20	9	37.7881	1651881132	150	416142770	180	6.66667	0.0793901	0.529267	0.0480604	0.00476341	0.000432544	0.4	2.88363e-09	2.88363e-09	1	0	0	1	0	0
ACTCTC	32	165	6	37.7881	1651881132	150	416142770	990	5.15625	0.846828	4.36646	0.396499	0.0261987	0.00237899	0.20625	1.58599e-08	1.58599e-08	1	0	0	1	0	0
ACTCTCC	20	81	7	37.7881	1651881132	150	416142770	567	4.05	0.529267	2.14353	0.194645	0.0150047	0.00136251	0.189	9.08342e-09	9.08342e-09	1	0	0	1	0	0
ACTCTCCTCT	15	62	10	37.7881	1651881132	150	416142770	620	4.13333	0.396951	1.64073	0.148987	0.0164073	0.00148987	0.275556	9.93249e-09	9.93249e-09	1	0	0	1	0	0
ACTCTCG	7	28	7	37.7881	1651881132	150	416142770	196	4	0.185244	0.740974	0.0672846	0.00518682	0.000470992	0.186667	3.13995e-09	3.13995e-09	1	0	0	1	0	0
ACTCTCT	134	758	7	37.7881	1651881132	150	416142770	5306	5.65672	3.54609	20.0592	1.82149	0.140415	0.0127504	0.26398	8.50029e-08	8.50029e-08	1	0	0	1	0	0
ACTCTG	12	52	6	37.7881	1651881132	150	416142770	312	4.33333	0.31756	1.3761	0.124957	0.00825657	0.000749743	0.173333	4.99828e-09	4.99828e-09	1	0	0	1	0	0
ACTG	2013	26722	4	37.7881	1651881132	150	416142770	106888	13.2747	53.2708	707.154	64.2135	2.82862	0.256854	0.353992	1.71236e-06	1.71236e-06	1	0	0	0	0	0
ACTGACTGGCTG	771	4090	12	37.7881	1651881132	150	416142770	49080	5.3048	20.4033	108.235	9.82836	1.29882	0.11794	0.424384	7.86269e-07	7.86269e-07	1	0	0	1	0	0
ACTGAT	46	464	6	37.7881	1651881132	150	416142770	2784	10.087	1.21732	12.279	1.115	0.073674	0.00669001	0.403478	4.46001e-08	4.46001e-08	1	0	0	1	0	0
ACTGATACTGCT	50	260	12	37.7881	1651881132	150	416142770	3120	5.2	1.32317	6.88048	0.624786	0.0825657	0.00749743	0.416	4.99828e-08	4.99828e-08	1	0	0	1	0	0
ACTGATG	3	27	7	37.7881	1651881132	150	416142770	189	9	0.0793901	0.714511	0.0648816	0.00500158	0.000454171	0.42	3.02781e-09	3.02781e-09	1	0	0	1	0	0
ACTGC	15	80	5	37.7881	1651881132	150	416142770	400	5.33333	0.396951	2.11707	0.192242	0.0105853	0.000961209	0.177778	6.40806e-09	6.40806e-09	1	0	0	1	0	0
ACTGCC	45	274	6	37.7881	1651881132	150	416142770	1644	6.08889	1.19085	7.25096	0.658428	0.0435058	0.00395057	0.243556	2.63371e-08	2.63371e-08	1	0	0	1	0	0
ACTGCCTG	27	119	8	37.7881	1651881132	150	416142770	952	4.40741	0.714511	3.14914	0.28596	0.0251931	0.00228768	0.235062	1.52512e-08	1.52512e-08	1	0	0	1	0	0
ACTGCG	42	174	6	37.7881	1651881132	150	416142770	1044	4.14286	1.11146	4.60463	0.418126	0.0276278	0.00250875	0.165714	1.6725e-08	1.6725e-08	1	0	0	1	0	0
ACTGCT	89523	1371481	6	37.7881	1651881132	150	416142770	8228886	15.3199	2369.08	36294	3295.7	217.764	19.7742	0.612795	0.000131828	0.000131828	1	1	1	1	1	1
ACTGCTGCT	621	3979	9	37.7881	1651881132	150	416142770	35811	6.40741	16.4338	105.298	9.56162	0.94768	0.0860546	0.384444	5.73697e-07	5.73697e-07	1	0	0	1	0	0
ACTGG	6	30	5	37.7881	1651881132	150	416142770	150	5	0.15878	0.793901	0.0720906	0.00396951	0.000360453	0.166667	2.40302e-09	2.40302e-09	1	0	0	1	0	0
ACTGGC	11	44	6	37.7881	1651881132	150	416142770	264	4	0.291097	1.16439	0.105733	0.00698633	0.000634398	0.16	4.22932e-09	4.22932e-09	1	0	0	1	0	0
ACTGGCTG	712	8158	8	37.7881	1651881132	150	416142770	65264	11.4579	18.8419	215.888	19.6038	1.72711	0.156831	0.611086	1.04554e-06	1.04554e-06	1	0	0	1	1	0
AG	31169	422253	2	37.7881	1651881132	150	416142770	844506	13.5472	824.837	11174.2	1014.68	22.3485	2.02937	0.180629	1.35291e-05	1.35291e-05	1	1	0	0	0	0
AGAGAGC	4	21	7	37.7881	1651881132	150	416142770	147	5.25	0.105853	0.555731	0.0504635	0.00389012	0.000353244	0.245	2.35496e-09	2.35496e-09	1	0	0	1	0	0
AGAGAGG	55	259	7	37.7881	1651881132	150	416142770	1813	4.70909	1.45549	6.85401	0.622383	0.0479781	0.00435668	0.219758	2.90445e-08	2.90445e-08	1	0	0	1	0	0
AGAGAT	15	60	6	37.7881	1651881132	150	416142770	360	4	0.396951	1.5878	0.144181	0.00952681	0.000865088	0.16	5.76725e-09	5.76725e-09	1	0	0	1	0	0
AGAGATG	44	270	7	37.7881	1651881132	150	416142770	1890	6.13636	1.16439	7.14511	0.648816	0.0500158	0.00454171	0.286364	3.02781e-08	3.02781e-08	1	0	0	1	0	0
AGAGC	12	60	5	37.7881	1651881132	150	416142770	300	5	0.31756	1.5878	0.144181	0.00793901	0.000720906	0.166667	4.80604e-09	4.80604e-09	1	0	0	1	0	0
AGAGCC	9	56	6	37.7881	1651881132	150	416142770	336	6.22222	0.23817	1.48195	0.134569	0.00889169	0.000807415	0.248889	5.38277e-09	5.38277e-09	1	0	0	1	0	0
AGAGCCG	3	12	7	37.7881	1651881132	150	416142770	84	4	0.0793901	0.31756	0.0288363	0.00222292	0.000201854	0.186667	1.34569e-09	1.34569e-09	1	0	0	1	0	0
AGAGCCT	9	36	7	37.7881	1651881132	150	416142770	252	4	0.23817	0.952681	0.0865088	0.00666877	0.000605561	0.186667	4.03708e-09	4.03708e-09	1	0	0	1	0	0
AGAGCG	80	621	6	37.7881	1651881132	150	416142770	3726	7.7625	2.11707	16.4338	1.49228	0.0986025	0.00895366	0.3105	5.96911e-08	5.96911e-08	1	0	0	1	0	0
AGAGCT	13	52	6	37.7881	1651881132	150	416142770	312	4	0.344024	1.3761	0.124957	0.00825657	0.000749743	0.16	4.99828e-09	4.99828e-09	1	0	0	1	0	0
AGAGG	220	1397	5	37.7881	1651881132	150	416142770	6985	6.35	5.82194	36.9693	3.35702	0.184847	0.0167851	0.211667	1.11901e-07	1.11901e-07	1	0	0	1	0	0
AGAGGAT	776	4293	7	37.7881	1651881132	150	416142770	30051	5.53222	20.5356	113.607	10.3162	0.795251	0.0722132	0.25817	4.81421e-07	4.81421e-07	1	0	0	1	0	0
AGAGGC	15	60	6	37.7881	1651881132	150	416142770	360	4	0.396951	1.5878	0.144181	0.00952681	0.000865088	0.16	5.76725e-09	5.76725e-09	1	0	0	1	0	0
AGAGGCG	2	8	7	37.7881	1651881132	150	416142770	56	4	0.0529267	0.211707	0.0192242	0.00148195	0.000134569	0.186667	8.97128e-10	8.97128e-10	1	0	0	1	0	0
AGAGGG	132	571	6	37.7881	1651881132	150	416142770	3426	4.32576	3.49317	15.1106	1.37213	0.0906635	0.00823275	0.17303	5.4885e-08	5.4885e-08	1	0	0	1	0	0
AGAGGGG	2	10	7	37.7881	1651881132	150	416142770	70	5	0.0529267	0.264634	0.0240302	0.00185244	0.000168212	0.233333	1.12141e-09	1.12141e-09	1	0	0	1	0	0
AGAT	4219	44329	4	37.7881	1651881132	150	416142770	177316	10.507	111.649	1173.09	106.524	4.69238	0.426094	0.280186	2.84063e-06	2.84063e-06	1	0	0	0	0	0
AGATAGG	29	139	7	37.7881	1651881132	150	416142770	973	4.7931	0.767438	3.67841	0.33402	0.0257489	0.00233814	0.223678	1.55876e-08	1.55876e-08	1	0	0	1	0	0
AGATAT	97	431	6	37.7881	1651881132	150	416142770	2586	4.4433	2.56695	11.4057	1.0357	0.0684343	0.00621421	0.177732	4.14281e-08	4.14281e-08	1	0	0	1	0	0
AGATC	27	171	5	37.7881	1651881132	150	416142770	855	6.33333	0.714511	4.52524	0.410917	0.0226262	0.00205458	0.211111	1.36972e-08	1.36972e-08	1	0	0	1	0	0
AGATCC	28	115	6	37.7881	1651881132	150	416142770	690	4.10714	0.740974	3.04329	0.276347	0.0182597	0.00165808	0.164286	1.10539e-08	1.10539e-08	1	0	0	1	0	0
AGATCG	33	132	6	37.7881	1651881132	150	416142770	792	4	0.873291	3.49317	0.317199	0.020959	0.00190319	0.16	1.2688e-08	1.2688e-08	1	0	0	1	0	0
AGATG	114	2268	5	37.7881	1651881132	150	416142770	11340	19.8947	3.01682	60.0189	5.45005	0.300095	0.0272503	0.663158	1.81668e-07	1.81668e-07	1	0	0	1	1	0
AGATGAT	177	929	7	37.7881	1651881132	150	416142770	6503	5.24859	4.68402	24.5845	2.23241	0.172091	0.0156268	0.244934	1.04179e-07	1.04179e-07	1	0	0	1	0	0
AGATGATAT	4342	24161	9	37.7881	1651881132	150	416142770	217449	5.56449	114.904	639.382	58.0594	5.75443	0.522535	0.333869	3.48356e-06	3.48356e-06	1	0	0	1	0	0
AGATGATGATGATAT	449	3978	15	37.7881	1651881132	150	416142770	59670	8.85969	11.8821	105.271	9.55922	1.57907	0.143388	0.885969	9.55922e-07	9.55922e-07	1	0	0	1	1	0
AGATGC	3	12	6	37.7881	1651881132	150	416142770	72	4	0.0793901	0.31756	0.0288363	0.00190536	0.000173018	0.16	1.15345e-09	1.15345e-09	1	0	0	1	0	0
AGATGG	116	1387	6	37.7881	1651881132	150	416142770	8322	11.9569	3.06975	36.7047	3.33299	0.220228	0.0199979	0.478276	1.3332e-07	1.3332e-07	1	0	0	1	0	0
AGATGGAT	250	1746	8	37.7881	1651881132	150	416142770	13968	6.984	6.61584	46.205	4.19568	0.36964	0.0335654	0.37248	2.23769e-07	2.23769e-07	1	0	0	1	0	0
AGATGGATGGAT	241	1237	12	37.7881	1651881132	150	416142770	14844	5.13278	6.37767	32.7352	2.97254	0.392822	0.0356705	0.410622	2.37803e-07	2.37803e-07	1	0	0	1	0	0
AGC	10628	239538	3	37.7881	1651881132	150	416142770	718614	22.5384	281.253	6338.98	575.615	19.0169	1.72684	0.450768	1.15123e-05	1.15123e-05	1	0	0	0	0	0
AGCAGG	165	1545	6	37.7881	1651881132	150	416142770	9270	9.36364	4.36646	40.8859	3.71267	0.245315	0.022276	0.374545	1.48507e-07	1.48507e-07	1	0	0	1	0	0
AGCAT	21	112	5	37.7881	1651881132	150	416142770	560	5.33333	0.555731	2.9639	0.269138	0.0148195	0.00134569	0.177778	8.97128e-09	8.97128e-09	1	0	0	1	0	0
AGCATATAT	13	60	9	37.7881	1651881132	150	416142770	540	4.61538	0.344024	1.5878	0.144181	0.0142902	0.00129763	0.276923	8.65088e-09	8.65088e-09	1	0	0	1	0	0
AGCATC	3474	62546	6	37.7881	1651881132	150	416142770	375276	18.004	91.9338	1655.18	150.299	9.93107	0.901796	0.720161	6.01198e-06	6.01198e-06	1	0	0	1	1	0
AGCATCATC	7020	64167	9	37.7881	1651881132	150	416142770	577503	9.1406	185.773	1698.08	154.195	15.2827	1.38775	0.548436	9.25168e-06	9.25168e-06	1	0	0	1	1	0
AGCATCATCATC	4685	30475	12	37.7881	1651881132	150	416142770	365700	6.5048	123.981	806.471	73.2321	9.67766	0.878785	0.520384	5.85857e-06	5.85857e-06	1	0	0	1	1	0
AGCATCATCATCATC	1000	5084	15	37.7881	1651881132	150	416142770	76260	5.084	26.4634	134.54	12.217	2.0181	0.183254	0.5084	1.2217e-06	1.2217e-06	1	0	0	1	1	0
AGCATG	6	30	6	37.7881	1651881132	150	416142770	180	5	0.15878	0.793901	0.0720906	0.00476341	0.000432544	0.2	2.88363e-09	2.88363e-09	1	0	0	1	0	0
AGCC	1122	15597	4	37.7881	1651881132	150	416142770	62388	13.9011	29.6919	412.749	37.4799	1.651	0.14992	0.370695	9.99465e-07	9.99465e-07	1	0	0	0	0	0
AGCCAT	12	61	6	37.7881	1651881132	150	416142770	366	5.08333	0.31756	1.61427	0.146584	0.00968559	0.000879506	0.203333	5.86337e-09	5.86337e-09	1	0	0	1	0	0
AGCCATCC	17	71	8	37.7881	1651881132	150	416142770	568	4.17647	0.449877	1.8789	0.170615	0.0150312	0.00136492	0.222745	9.09944e-09	9.09944e-09	1	0	0	1	0	0
AGCCG	6	30	5	37.7881	1651881132	150	416142770	150	5	0.15878	0.793901	0.0720906	0.00396951	0.000360453	0.166667	2.40302e-09	2.40302e-09	1	0	0	1	0	0
AGCCGCC	6	24	7	37.7881	1651881132	150	416142770	168	4	0.15878	0.635121	0.0576725	0.00444585	0.000403708	0.186667	2.69138e-09	2.69138e-09	1	0	0	1	0	0
AGCCT	8	46	5	37.7881	1651881132	150	416142770	230	5.75	0.211707	1.21732	0.110539	0.00608658	0.000552695	0.191667	3.68463e-09	3.68463e-09	1	0	0	1	0	0
AGCG	4	24	4	37.7881	1651881132	150	416142770	96	6	0.105853	0.635121	0.0576725	0.00254048	0.00023069	0.16	1.53793e-09	1.53793e-09	1	0	0	0	0	0
AGCGC	3	15	5	37.7881	1651881132	150	416142770	75	5	0.0793901	0.396951	0.0360453	0.00198475	0.000180227	0.166667	1.20151e-09	1.20151e-09	1	0	0	1	0	0
AGCGGC	4	16	6	37.7881	1651881132	150	416142770	96	4	0.105853	0.423414	0.0384483	0.00254048	0.00023069	0.16	1.53793e-09	1.53793e-09	1	0	0	1	0	0
AGCGGG	17	68	6	37.7881	1651881132	150	416142770	408	4	0.449877	1.79951	0.163405	0.0107971	0.000980433	0.16	6.53622e-09	6.53622e-09	1	0	0	1	0	0
AGCTAGG	6	24	7	37.7881	1651881132	150	416142770	168	4	0.15878	0.635121	0.0576725	0.00444585	0.000403708	0.186667	2.69138e-09	2.69138e-09	1	0	0	1	0	0
AGCTAT	23	92	6	37.7881	1651881132	150	416142770	552	4	0.608658	2.43463	0.221078	0.0146078	0.00132647	0.16	8.84312e-09	8.84312e-09	1	0	0	1	0	0
AGCTC	8	40	5	37.7881	1651881132	150	416142770	200	5	0.211707	1.05853	0.0961209	0.00529267	0.000480604	0.166667	3.20403e-09	3.20403e-09	1	0	0	1	0	0
AGCTCG	9	36	6	37.7881	1651881132	150	416142770	216	4	0.23817	0.952681	0.0865088	0.00571609	0.000519053	0.16	3.46035e-09	3.46035e-09	1	0	0	1	0	0
AGG	31856	313678	3	37.7881	1651881132	150	416142770	941034	9.84675	843.017	8300.98	753.775	24.9029	2.26132	0.196935	1.50755e-05	1.50755e-05	1	1	0	0	0	0
AGGAGGG	7	35	7	37.7881	1651881132	150	416142770	245	5	0.185244	0.926218	0.0841058	0.00648353	0.00058874	0.233333	3.92494e-09	3.92494e-09	1	0	0	1	0	0
AGGAT	235	1209	5	37.7881	1651881132	150	416142770	6045	5.14468	6.21889	31.9942	2.90525	0.159971	0.0145263	0.171489	9.68418e-08	9.68418e-08	1	0	0	1	0	0
AGGATC	64	277	6	37.7881	1651881132	150	416142770	1662	4.32812	1.69366	7.33035	0.665637	0.0439821	0.00399382	0.173125	2.66255e-08	2.66255e-08	1	0	0	1	0	0
AGGATG	2504	22639	6	37.7881	1651881132	150	416142770	135834	9.04113	66.2643	599.104	54.402	3.59463	0.326412	0.361645	2.17608e-06	2.17608e-06	1	0	0	1	0	0
AGGATGATG	123	1637	9	37.7881	1651881132	150	416142770	14733	13.3089	3.25499	43.3205	3.93375	0.389885	0.0354037	0.798537	2.36025e-07	2.36025e-07	1	0	0	1	1	0
AGGATGATGATG	58	246	12	37.7881	1651881132	150	416142770	2952	4.24138	1.53488	6.50999	0.591143	0.0781199	0.00709372	0.33931	4.72915e-08	4.72915e-08	1	0	0	1	0	0
AGGATGATGG	105	1045	10	37.7881	1651881132	150	416142770	10450	9.95238	2.77865	27.6542	2.51116	0.276542	0.0251116	0.663492	1.6741e-07	1.6741e-07	1	0	0	1	1	0
AGGATGG	2163	13771	7	37.7881	1651881132	150	416142770	96397	6.36662	57.2403	364.427	33.092	2.55099	0.231644	0.297109	1.54429e-06	1.54429e-06	1	0	0	1	0	0
AGGC	105	681	4	37.7881	1651881132	150	416142770	2724	6.48571	2.77865	18.0216	1.63646	0.0720862	0.00654583	0.172952	4.36389e-08	4.36389e-08	1	0	0	0	0	0
AGGCAT	4	16	6	37.7881	1651881132	150	416142770	96	4	0.105853	0.423414	0.0384483	0.00254048	0.00023069	0.16	1.53793e-09	1.53793e-09	1	0	0	1	0	0
AGGCATG	7	28	7	37.7881	1651881132	150	416142770	196	4	0.185244	0.740974	0.0672846	0.00518682	0.000470992	0.186667	3.13995e-09	3.13995e-09	1	0	0	1	0	0
AGGCC	18	102	5	37.7881	1651881132	150	416142770	510	5.66667	0.476341	2.69926	0.245108	0.0134963	0.00122554	0.188889	8.17027e-09	8.17027e-09	1	0	0	1	0	0
AGGCG	67	346	5	37.7881	1651881132	150	416142770	1730	5.16418	1.77305	9.15633	0.831445	0.0457816	0.00415723	0.172139	2.77148e-08	2.77148e-08	1	0	0	1	0	0
AGGCGG	1	4	6	37.7881	1651881132	150	416142770	24	4	0.0264634	0.105853	0.00961209	0.000635121	5.76725e-05	0.16	3.84483e-10	3.84483e-10	1	0	0	1	0	0
AGGG	10	61	4	37.7881	1651881132	150	416142770	244	6.1	0.264634	1.61427	0.146584	0.00645706	0.000586337	0.162667	3.90891e-09	3.90891e-09	1	0	0	0	0	0
AGGGAT	5	20	6	37.7881	1651881132	150	416142770	120	4	0.132317	0.529267	0.0480604	0.0031756	0.000288363	0.16	1.92242e-09	1.92242e-09	1	0	0	1	0	0
AGGGC	2	12	5	37.7881	1651881132	150	416142770	60	6	0.0529267	0.31756	0.0288363	0.0015878	0.000144181	0.2	9.61209e-10	9.61209e-10	1	0	0	1	0	0
AGGGCCG	1	4	7	37.7881	1651881132	150	416142770	28	4	0.0264634	0.105853	0.00961209	0.000740974	6.72846e-05	0.186667	4.48564e-10	4.48564e-10	1	0	0	1	0	0
AGGGCG	1	4	6	37.7881	1651881132	150	416142770	24	4	0.0264634	0.105853	0.00961209	0.000635121	5.76725e-05	0.16	3.84483e-10	3.84483e-10	1	0	0	1	0	0
AGGGG	14	72	5	37.7881	1651881132	150	416142770	360	5.14286	0.370487	1.90536	0.173018	0.00952681	0.000865088	0.171429	5.76725e-09	5.76725e-09	1	0	0	1	0	0
AGGGGC	2	8	6	37.7881	1651881132	150	416142770	48	4	0.0529267	0.211707	0.0192242	0.00127024	0.000115345	0.16	7.68967e-10	7.68967e-10	1	0	0	1	0	0
AGGGGG	36	173	6	37.7881	1651881132	150	416142770	1038	4.80556	0.952681	4.57816	0.415723	0.027469	0.00249434	0.192222	1.66289e-08	1.66289e-08	1	0	0	1	0	0
AGGGGGG	3	13	7	37.7881	1651881132	150	416142770	91	4.33333	0.0793901	0.344024	0.0312393	0.00240817	0.000218675	0.202222	1.45783e-09	1.45783e-09	1	0	0	1	0	0
AT	237588	3243687	2	37.7881	1651881132	150	416142770	6487374	13.6526	6287.38	85838.9	7794.65	171.678	15.5893	0.182034	0.000103929	0.000103929	1	1	1	0	0	0
ATATATC	235	1483	7	37.7881	1651881132	150	416142770	10381	6.31064	6.21889	39.2452	3.56368	0.274716	0.0249458	0.294496	1.66305e-07	1.66305e-07	1	0	0	1	0	0
ATATATCATATC	413	2019	12	37.7881	1651881132	150	416142770	24228	4.88862	10.9294	53.4295	4.8517	0.641155	0.0582204	0.39109	3.88136e-07	3.88136e-07	1	0	0	1	0	0
ATATC	675	4937	5	37.7881	1651881132	150	416142770	24685	7.31407	17.8628	130.65	11.8637	0.653248	0.0593186	0.243802	3.95457e-07	3.95457e-07	1	0	0	1	0	0
ATATCC	211	1657	6	37.7881	1651881132	150	416142770	9942	7.85308	5.58377	43.8498	3.98181	0.263099	0.0238908	0.314123	1.59272e-07	1.59272e-07	1	0	0	1	0	0
ATATCGC	9	36	7	37.7881	1651881132	150	416142770	252	4	0.23817	0.952681	0.0865088	0.00666877	0.000605561	0.186667	4.03708e-09	4.03708e-09	1	0	0	1	0	0
ATATGC	9	36	6	37.7881	1651881132	150	416142770	216	4	0.23817	0.952681	0.0865088	0.00571609	0.000519053	0.16	3.46035e-09	3.46035e-09	1	0	0	1	0	0
ATC	388309	16988323	3	37.7881	1651881132	150	416142770	50964969	43.7495	10276	449568	40823.3	1348.7	122.47	0.87499	0.000816466	0.000816466	1	1	1	0	1	0
ATCATCATCATCATCATG	12	49	18	37.7881	1651881132	150	416142770	882	4.08333	0.31756	1.29671	0.117748	0.0233407	0.00211946	0.49	1.41298e-08	1.41298e-08	1	0	0	1	0	0
ATCATCATCATCATG	35	163	15	37.7881	1651881132	150	416142770	2445	4.65714	0.926218	4.31353	0.391692	0.0647029	0.00587539	0.465714	3.91692e-08	3.91692e-08	1	0	0	1	0	0
ATCATCATCATCC	286	1243	13	37.7881	1651881132	150	416142770	16159	4.34615	7.56852	32.894	2.98696	0.427622	0.0388304	0.376667	2.58869e-07	2.58869e-07	1	0	0	1	0	0
ATCATCATCC	491	2267	10	37.7881	1651881132	150	416142770	22670	4.61711	12.9935	59.9925	5.44765	0.599925	0.0544765	0.307807	3.63177e-07	3.63177e-07	1	0	0	1	0	0
ATCATCATG	18	173	9	37.7881	1651881132	150	416142770	1557	9.61111	0.476341	4.57816	0.415723	0.0412035	0.0037415	0.576667	2.49434e-08	2.49434e-08	1	0	0	1	1	0
ATCATCC	23116	234561	7	37.7881	1651881132	150	416142770	1641927	10.1471	611.727	6207.27	563.655	43.4509	3.94559	0.473533	2.63039e-05	2.63039e-05	1	1	0	1	0	0
ATCATCCCC	3	15	9	37.7881	1651881132	150	416142770	135	5	0.0793901	0.396951	0.0360453	0.00357256	0.000324408	0.3	2.16272e-09	2.16272e-09	1	0	0	1	0	0
ATCATG	4	19	6	37.7881	1651881132	150	416142770	114	4.75	0.105853	0.502804	0.0456574	0.00301682	0.000273944	0.19	1.8263e-09	1.8263e-09	1	0	0	1	0	0
ATCATGC	38	169	7	37.7881	1651881132	150	416142770	1183	4.44737	1.00561	4.47231	0.406111	0.0313062	0.00284277	0.207544	1.89518e-08	1.89518e-08	1	0	0	1	0	0
ATCC	5876	50296	4	37.7881	1651881132	150	416142770	201184	8.55956	155.499	1331	120.862	5.32401	0.483449	0.228255	3.223e-06	3.223e-06	1	0	0	0	0	0
ATCCATCCC	3	12	9	37.7881	1651881132	150	416142770	108	4	0.0793901	0.31756	0.0288363	0.00285804	0.000259526	0.24	1.73018e-09	1.73018e-09	1	0	0	1	0	0
ATCCC	326	2132	5	37.7881	1651881132	150	416142770	10660	6.53988	8.62706	56.4199	5.12324	0.2821	0.0256162	0.217996	1.70775e-07	1.70775e-07	1	0	0	1	0	0
ATCCCC	5	22	6	37.7881	1651881132	150	416142770	132	4.4	0.132317	0.582194	0.0528665	0.00349317	0.000317199	0.176	2.11466e-09	2.11466e-09	1	0	0	1	0	0
ATCCCCC	1	4	7	37.7881	1651881132	150	416142770	28	4	0.0264634	0.105853	0.00961209	0.000740974	6.72846e-05	0.186667	4.48564e-10	4.48564e-10	1	0	0	1	0	0
ATCCCCCCC	4	17	9	37.7881	1651881132	150	416142770	153	4.25	0.105853	0.449877	0.0408514	0.0040489	0.000367662	0.255	2.45108e-09	2.45108e-09	1	0	0	1	0	0
ATCCCG	9	50	6	37.7881	1651881132	150	416142770	300	5.55556	0.23817	1.32317	0.120151	0.00793901	0.000720906	0.222222	4.80604e-09	4.80604e-09	1	0	0	1	0	0
ATCCG	1	6	5	37.7881	1651881132	150	416142770	30	6	0.0264634	0.15878	0.0144181	0.000793901	7.20906e-05	0.2	4.80604e-10	4.80604e-10	1	0	0	1	0	0
ATCCGC	39	590	6	37.7881	1651881132	150	416142770	3540	15.1282	1.03207	15.6134	1.41778	0.0936803	0.0085067	0.605128	5.67113e-08	5.67113e-08	1	0	0	1	1	0
ATCG	18	113	4	37.7881	1651881132	150	416142770	452	6.27778	0.476341	2.99036	0.271541	0.0119614	0.00108617	0.167407	7.2411e-09	7.2411e-09	1	0	0	0	0	0
ATCGC	60	336	5	37.7881	1651881132	150	416142770	1680	5.6	1.5878	8.89169	0.807415	0.0444585	0.00403708	0.186667	2.69138e-08	2.69138e-08	1	0	0	1	0	0
ATCGCC	30	216	6	37.7881	1651881132	150	416142770	1296	7.2	0.793901	5.71609	0.519053	0.0342965	0.00311432	0.288	2.07621e-08	2.07621e-08	1	0	0	1	0	0
ATCGCG	8	32	6	37.7881	1651881132	150	416142770	192	4	0.211707	0.846828	0.0768967	0.00508097	0.00046138	0.16	3.07587e-09	3.07587e-09	1	0	0	1	0	0
ATCGGC	5	42	6	37.7881	1651881132	150	416142770	252	8.4	0.132317	1.11146	0.100927	0.00666877	0.000605561	0.336	4.03708e-09	4.03708e-09	1	0	0	1	0	0
ATGCC	41	243	5	37.7881	1651881132	150	416142770	1215	5.92683	1.085	6.4306	0.583934	0.032153	0.00291967	0.197561	1.94645e-08	1.94645e-08	1	0	0	1	0	0
ATGCCC	3	12	6	37.7881	1651881132	150	416142770	72	4	0.0793901	0.31756	0.0288363	0.00190536	0.000173018	0.16	1.15345e-09	1.15345e-09	1	0	0	1	0	0
CCCCCCG	1	4	7	37.7881	1651881132	150	416142770	28	4	0.0264634	0.105853	0.00961209	0.000740974	6.72846e-05	0.186667	4.48564e-10	4.48564e-10	1	0	0	1	0	0
CCCCCG	2	8	6	37.7881	1651881132	150	416142770	48	4	0.0529267	0.211707	0.0192242	0.00127024	0.000115345	0.16	7.68967e-10	7.68967e-10	1	0	0	1	0	0
CCCCG	1	5	5	37.7881	1651881132	150	416142770	25	5	0.0264634	0.132317	0.0120151	0.000661584	6.00755e-05	0.166667	4.00504e-10	4.00504e-10	1	0	0	1	0	0
CCCG	1	6	4	37.7881	1651881132	150	416142770	24	6	0.0264634	0.15878	0.0144181	0.000635121	5.76725e-05	0.16	3.84483e-10	3.84483e-10	1	0	0	0	0	0
CCCGCG	17	68	6	37.7881	1651881132	150	416142770	408	4	0.449877	1.79951	0.163405	0.0107971	0.000980433	0.16	6.53622e-09	6.53622e-09	1	0	0	1	0	0
CCG	57	469	3	37.7881	1651881132	150	416142770	1407	8.22807	1.50841	12.4113	1.12702	0.037234	0.00338105	0.164561	2.25403e-08	2.25403e-08	1	0	0	0	0	0
CCGCCGGCG	1	5	9	37.7881	1651881132	150	416142770	45	5	0.0264634	0.132317	0.0120151	0.00119085	0.000108136	0.3	7.20906e-10	7.20906e-10	1	0	0	1	0	0
CCGCG	36	180	5	37.7881	1651881132	150	416142770	900	5	0.952681	4.76341	0.432544	0.023817	0.00216272	0.166667	1.44181e-08	1.44181e-08	1	0	0	1	0	0
CG	25	317	2	37.7881	1651881132	150	416142770	634	12.68	0.661584	8.38889	0.761758	0.0167778	0.00152352	0.169067	1.01568e-08	1.01568e-08	1	0	0	0	0	0
