# Supplementary material for: Profiles of telomeric repeats in Insecta reveal diverse forms of telomeric motifs in Hymenopterans
Source: Life Sci Alliance. 2022 Apr 1;5(7):e202101163. doi: 10.26508/lsa.202101163 (PMC8977481; doi:10.26508/lsa.202101163)
Supplement: Supplemental Data 3. — Tandem repeat statistics for 50 species without simple tandem type TRM. [file LSA-2021-01163_Supplemental_Data_3.zip › DataS3/ANDQU_output.csv.0.filtered.xlsx]

## Sheet: Sheet1
Unnamed: 0	reads	repeats	unit_len	avg_genome_cov	genome_size	eff_read_len	num_reads	repeats_total_len	repeats_per_read	reads_per_genome	repeats_per_genome	repeats_per_million_reads	repeats_len_per_genome	repeats_len_per_million_reads	percent_repeats_len_per_read	percent_repeats_len_per_genome	percent_repeat_unit_in_sequences	avg_genome_cov_filter	repeat_containing_reads_filter	repeats_len_per_million_reads_filter	unit_len_filter	percent_repeats_len_per_read_filter	qualified
AAAAAAAAAGT	11	51	11	20.0829	1335835538	150	178849748	561	4.63636	0.547729	2.53947	0.285156	0.0279342	0.00313671	0.34	2.09114e-08	2.09114e-08	1	0	0	1	0	0
AAAAAAATAAATTATCAAC	13	52	19	20.0829	1335835538	150	178849748	988	4	0.647317	2.58927	0.290747	0.0491961	0.00552419	0.506667	3.68279e-08	3.68279e-08	1	0	0	1	1	0
AAAAAAC	84	864	7	20.0829	1335835538	150	178849748	6048	10.2857	4.18266	43.0217	4.83087	0.301152	0.0338161	0.48	2.25441e-07	2.25441e-07	1	0	0	1	0	0
AAAAAACAATTGAAG	26	127	15	20.0829	1335835538	150	178849748	1905	4.88462	1.29463	6.32379	0.710093	0.0948568	0.0106514	0.488462	7.10093e-08	7.10093e-08	1	0	0	1	0	0
AAAAAACAATTGAGG	16	91	15	20.0829	1335835538	150	178849748	1365	5.6875	0.796697	4.53122	0.508807	0.0679682	0.0076321	0.56875	5.08807e-08	5.08807e-08	1	0	0	1	1	0
AAAAAAG	62	287	7	20.0829	1335835538	150	178849748	2009	4.62903	3.0872	14.2908	1.6047	0.100035	0.0112329	0.216022	7.4886e-08	7.4886e-08	1	0	0	1	0	0
AAAAAAT	149	654	7	20.0829	1335835538	150	178849748	4578	4.38926	7.41924	32.565	3.6567	0.227955	0.0255969	0.204832	1.70646e-07	1.70646e-07	1	0	0	1	0	0
AAAAAATGCTTCTAG	19	98	15	20.0829	1335835538	150	178849748	1470	5.15789	0.946078	4.87977	0.547946	0.0731966	0.00821919	0.515789	5.47946e-08	5.47946e-08	1	0	0	1	1	0
AAAAAATTCT	19	133	10	20.0829	1335835538	150	178849748	1330	7	0.946078	6.62255	0.743641	0.0662255	0.00743641	0.466667	4.95761e-08	4.95761e-08	1	0	0	1	0	0
AAAAAATTTTC	18	80	11	20.0829	1335835538	150	178849748	880	4.44444	0.896285	3.98349	0.447303	0.0438184	0.00492033	0.325926	3.28022e-08	3.28022e-08	1	0	0	1	0	0
AAAAAC	102	1173	6	20.0829	1335835538	150	178849748	7038	11.5	5.07895	58.4079	6.55858	0.350447	0.0393515	0.46	2.62343e-07	2.62343e-07	1	0	0	1	0	0
AAAAACCTAATCTG	23	101	14	20.0829	1335835538	150	178849748	1414	4.3913	1.14525	5.02915	0.56472	0.0704081	0.00790608	0.409855	5.27072e-08	5.27072e-08	1	0	0	1	0	0
AAAAACGAG	26	155	9	20.0829	1335835538	150	178849748	1395	5.96154	1.29463	7.71801	0.866649	0.0694621	0.00779984	0.357692	5.1999e-08	5.1999e-08	1	0	0	1	0	0
AAAAACT	197	2144	7	20.0829	1335835538	150	178849748	15008	10.8832	9.80934	106.757	11.9877	0.747302	0.083914	0.507885	5.59427e-07	5.59427e-07	1	0	0	1	1	0
AAAAAG	794	9148	6	20.0829	1335835538	150	178849748	54888	11.5214	39.5361	455.512	51.1491	2.73307	0.306894	0.460856	2.04596e-06	2.04596e-06	1	0	0	1	0	0
AAAAAGAAAAG	87	459	11	20.0829	1335835538	150	178849748	5049	5.27586	4.33204	22.8553	2.5664	0.251408	0.0282304	0.386897	1.88203e-07	1.88203e-07	1	0	0	1	0	0
AAAAAGAAC	20	132	9	20.0829	1335835538	150	178849748	1188	6.6	0.995872	6.57275	0.73805	0.0591548	0.00664245	0.396	4.4283e-08	4.4283e-08	1	0	0	1	0	0
AAAAAGAGG	41	206	9	20.0829	1335835538	150	178849748	1854	5.02439	2.04154	10.2575	1.1518	0.0923173	0.0103662	0.301463	6.91083e-08	6.91083e-08	1	0	0	1	0	0
AAAAAGATTG	185	821	10	20.0829	1335835538	150	178849748	8210	4.43784	9.21181	40.8805	4.59045	0.408805	0.0459045	0.295856	3.0603e-07	3.0603e-07	1	0	0	1	0	0
AAAAAGATTTT	8	32	11	20.0829	1335835538	150	178849748	352	4	0.398349	1.59339	0.178921	0.0175273	0.00196813	0.293333	1.31209e-08	1.31209e-08	1	0	0	1	0	0
AAAAAGATTTTTGTTTG	28	116	17	20.0829	1335835538	150	178849748	1972	4.14286	1.39422	5.77606	0.648589	0.098193	0.011026	0.469524	7.35068e-08	7.35068e-08	1	0	0	1	0	0
AAAAAGC	32	145	7	20.0829	1335835538	150	178849748	1015	4.53125	1.59339	7.22007	0.810736	0.0505405	0.00567515	0.211458	3.78344e-08	3.78344e-08	1	0	0	1	0	0
AAAAAGCATC	16	73	10	20.0829	1335835538	150	178849748	730	4.5625	0.796697	3.63493	0.408164	0.0363493	0.00408164	0.304167	2.72109e-08	2.72109e-08	1	0	0	1	0	0
AAAAAGG	34	190	7	20.0829	1335835538	150	178849748	1330	5.58824	1.69298	9.46078	1.06234	0.0662255	0.00743641	0.260784	4.95761e-08	4.95761e-08	1	0	0	1	0	0
AAAAAGT	54	378	7	20.0829	1335835538	150	178849748	2646	7	2.68885	18.822	2.11351	0.131754	0.0147945	0.326667	9.86303e-08	9.86303e-08	1	0	0	1	0	0
AAAAAGTGACC	20	97	11	20.0829	1335835538	150	178849748	1067	4.85	0.995872	4.82998	0.542355	0.0531298	0.0059659	0.355667	3.97727e-08	3.97727e-08	1	0	0	1	0	0
AAAAAGTGTT	9	36	10	20.0829	1335835538	150	178849748	360	4	0.448142	1.79257	0.201286	0.0179257	0.00201286	0.266667	1.34191e-08	1.34191e-08	1	0	0	1	0	0
AAAAAT	1009	4303	6	20.0829	1335835538	150	178849748	25818	4.26462	50.2417	214.262	24.0593	1.28557	0.144356	0.170585	9.62372e-07	9.62372e-07	1	0	0	1	0	0
AAAAATC	18	85	7	20.0829	1335835538	150	178849748	595	4.72222	0.896285	4.23245	0.475259	0.0296272	0.00332681	0.22037	2.21788e-08	2.21788e-08	1	0	0	1	0	0
AAAAATCAT	28	115	9	20.0829	1335835538	150	178849748	1035	4.10714	1.39422	5.72626	0.642998	0.0515364	0.00578698	0.246429	3.85799e-08	3.85799e-08	1	0	0	1	0	0
AAAAATCGG	19	89	9	20.0829	1335835538	150	178849748	801	4.68421	0.946078	4.43163	0.497624	0.0398847	0.00447862	0.281053	2.98575e-08	2.98575e-08	1	0	0	1	0	0
AAAAATCGTTT	355	1651	11	20.0829	1335835538	150	178849748	18161	4.6507	17.6767	82.2092	9.23121	0.904301	0.101543	0.341052	6.76956e-07	6.76956e-07	1	0	0	1	0	0
AAAAATG	56	286	7	20.0829	1335835538	150	178849748	2002	5.10714	2.78844	14.241	1.59911	0.0996868	0.0111938	0.238333	7.4625e-08	7.4625e-08	1	0	0	1	0	0
AAAAATGAAT	56	286	10	20.0829	1335835538	150	178849748	2860	5.10714	2.78844	14.241	1.59911	0.14241	0.0159911	0.340476	1.06607e-07	1.06607e-07	1	0	0	1	0	0
AAAAATGAGCATTCTC	14	58	16	20.0829	1335835538	150	178849748	928	4.14286	0.69711	2.88803	0.324295	0.0462084	0.00518871	0.441905	3.45914e-08	3.45914e-08	1	0	0	1	0	0
AAAAATT	4303	21542	7	20.0829	1335835538	150	178849748	150794	5.00627	214.262	1072.65	120.447	7.50857	0.843132	0.233626	5.62088e-06	5.62088e-06	1	0	0	1	0	0
AAAAATTAAC	2	10	10	20.0829	1335835538	150	178849748	100	5	0.0995872	0.497936	0.0559129	0.00497936	0.000559129	0.333333	3.72752e-09	3.72752e-09	1	0	0	1	0	0
AAAAATTTAC	3	14	10	20.0829	1335835538	150	178849748	140	4.66667	0.149381	0.69711	0.078278	0.0069711	0.00078278	0.311111	5.21853e-09	5.21853e-09	1	0	0	1	0	0
AAAAC	58	303	5	20.0829	1335835538	150	178849748	1515	5.22414	2.88803	15.0875	1.69416	0.0754373	0.0084708	0.174138	5.6472e-08	5.6472e-08	1	0	0	1	0	0
AAAACAAAAT	50	270	10	20.0829	1335835538	150	178849748	2700	5.4	2.48968	13.4443	1.50965	0.134443	0.0150965	0.36	1.00643e-07	1.00643e-07	1	0	0	1	0	0
AAAACAAAC	229	2044	9	20.0829	1335835538	150	178849748	18396	8.92576	11.4027	101.778	11.4286	0.916003	0.102857	0.535546	6.85715e-07	6.85715e-07	1	0	0	1	1	0
AAAACAAAT	1	4	9	20.0829	1335835538	150	178849748	36	4	0.0497936	0.199174	0.0223651	0.00179257	0.000201286	0.24	1.34191e-09	1.34191e-09	1	0	0	1	0	0
AAAACAAC	1	4	8	20.0829	1335835538	150	178849748	32	4	0.0497936	0.199174	0.0223651	0.00159339	0.000178921	0.213333	1.19281e-09	1.19281e-09	1	0	0	1	0	0
AAAACAT	7	52	7	20.0829	1335835538	150	178849748	364	7.42857	0.348555	2.58927	0.290747	0.0181249	0.00203523	0.346667	1.35682e-08	1.35682e-08	1	0	0	1	0	0
AAAACATTCGTGT	42	251	13	20.0829	1335835538	150	178849748	3263	5.97619	2.09133	12.4982	1.40341	0.162476	0.0182444	0.517937	1.21629e-07	1.21629e-07	1	0	0	1	1	0
AAAACATTTT	6	27	10	20.0829	1335835538	150	178849748	270	4.5	0.298762	1.34443	0.150965	0.0134443	0.00150965	0.3	1.00643e-08	1.00643e-08	1	0	0	1	0	0
AAAACC	12	48	6	20.0829	1335835538	150	178849748	288	4	0.597523	2.39009	0.268382	0.0143406	0.00161029	0.16	1.07353e-08	1.07353e-08	1	0	0	1	0	0
AAAACCTCTT	10	40	10	20.0829	1335835538	150	178849748	400	4	0.497936	1.99174	0.223651	0.0199174	0.00223651	0.266667	1.49101e-08	1.49101e-08	1	0	0	1	0	0
AAAACG	22	88	6	20.0829	1335835538	150	178849748	528	4	1.09546	4.38184	0.492033	0.026291	0.0029522	0.16	1.96813e-08	1.96813e-08	1	0	0	1	0	0
AAAACT	135	1238	6	20.0829	1335835538	150	178849748	7428	9.17037	6.72213	61.6445	6.92201	0.369867	0.0415321	0.366815	2.7688e-07	2.7688e-07	1	0	0	1	0	0
AAAACTAAACT	135	1235	11	20.0829	1335835538	150	178849748	13585	9.14815	6.72213	61.4951	6.90524	0.676446	0.0759576	0.670864	5.06384e-07	5.06384e-07	1	0	0	1	1	0
AAAACTAATC	8	32	10	20.0829	1335835538	150	178849748	320	4	0.398349	1.59339	0.178921	0.0159339	0.00178921	0.266667	1.19281e-08	1.19281e-08	1	0	0	1	0	0
AAAACTC	18	88	7	20.0829	1335835538	150	178849748	616	4.88889	0.896285	4.38184	0.492033	0.0306728	0.00344423	0.228148	2.29615e-08	2.29615e-08	1	0	0	1	0	0
AAAACTCT	33	140	8	20.0829	1335835538	150	178849748	1120	4.24242	1.64319	6.9711	0.78278	0.0557688	0.00626224	0.226263	4.17483e-08	4.17483e-08	1	0	0	1	0	0
AAAACTT	96	891	7	20.0829	1335835538	150	178849748	6237	9.28125	4.78018	44.3661	4.98184	0.310563	0.0348728	0.433125	2.32486e-07	2.32486e-07	1	0	0	1	0	0
AAAACTTCTTTTGTT	22	90	15	20.0829	1335835538	150	178849748	1350	4.09091	1.09546	4.48142	0.503216	0.0672213	0.00754824	0.409091	5.03216e-08	5.03216e-08	1	0	0	1	0	0
AAAAG	116	925	5	20.0829	1335835538	150	178849748	4625	7.97414	5.77606	46.0591	5.17194	0.230295	0.0258597	0.265805	1.72398e-07	1.72398e-07	1	0	0	1	0	0
AAAAGAAAAGG	34	148	11	20.0829	1335835538	150	178849748	1628	4.35294	1.69298	7.36945	0.82751	0.081064	0.00910261	0.319216	6.06841e-08	6.06841e-08	1	0	0	1	0	0
AAAAGAAAAT	4	28	10	20.0829	1335835538	150	178849748	280	7	0.199174	1.39422	0.156556	0.0139422	0.00156556	0.466667	1.04371e-08	1.04371e-08	1	0	0	1	0	0
AAAAGAAAG	28	127	9	20.0829	1335835538	150	178849748	1143	4.53571	1.39422	6.32379	0.710093	0.0569141	0.00639084	0.272143	4.26056e-08	4.26056e-08	1	0	0	1	0	0
AAAAGAATTC	681	2860	10	20.0829	1335835538	150	178849748	28600	4.19971	33.9094	142.41	15.9911	1.4241	0.159911	0.27998	1.06607e-06	1.06607e-06	1	0	0	1	0	0
AAAAGAATTG	31	129	10	20.0829	1335835538	150	178849748	1290	4.16129	1.5436	6.42337	0.721276	0.0642337	0.00721276	0.277419	4.80851e-08	4.80851e-08	1	0	0	1	0	0
AAAAGACTTC	293	2457	10	20.0829	1335835538	150	178849748	24570	8.38567	14.5895	122.343	13.7378	1.22343	0.137378	0.559044	9.15853e-07	9.15853e-07	1	0	0	1	1	0
AAAAGAT	108	1344	7	20.0829	1335835538	150	178849748	9408	12.4444	5.37771	66.9226	7.51469	0.468458	0.0526028	0.580741	3.50685e-07	3.50685e-07	1	0	0	1	1	0
AAAAGATAAAG	15	65	11	20.0829	1335835538	150	178849748	715	4.33333	0.746904	3.23658	0.363434	0.0356024	0.00399777	0.317778	2.66518e-08	2.66518e-08	1	0	0	1	0	0
AAAAGATAAAGAT	80	356	13	20.0829	1335835538	150	178849748	4628	4.45	3.98349	17.7265	1.9905	0.230445	0.0258765	0.385667	1.7251e-07	1.7251e-07	1	0	0	1	0	0
AAAAGC	67	512	6	20.0829	1335835538	150	178849748	3072	7.64179	3.33617	25.4943	2.86274	0.152966	0.0171764	0.305672	1.1451e-07	1.1451e-07	1	0	0	1	0	0
AAAAGCC	14	56	7	20.0829	1335835538	150	178849748	392	4	0.69711	2.78844	0.313112	0.0195191	0.00219178	0.186667	1.46119e-08	1.46119e-08	1	0	0	1	0	0
AAAAGCG	8	32	7	20.0829	1335835538	150	178849748	224	4	0.398349	1.59339	0.178921	0.0111538	0.00125245	0.186667	8.34965e-09	8.34965e-09	1	0	0	1	0	0
AAAAGCTG	18	72	8	20.0829	1335835538	150	178849748	576	4	0.896285	3.58514	0.402573	0.0286811	0.00322058	0.213333	2.14705e-08	2.14705e-08	1	0	0	1	0	0
AAAAGG	2	8	6	20.0829	1335835538	150	178849748	48	4	0.0995872	0.398349	0.0447303	0.00239009	0.000268382	0.16	1.78921e-09	1.78921e-09	1	0	0	1	0	0
AAAAGGAAAATGG	99	706	13	20.0829	1335835538	150	178849748	9178	7.13131	4.92956	35.1543	3.94745	0.457006	0.0513168	0.618047	3.42112e-07	3.42112e-07	1	0	0	1	1	0
AAAAGGATAG	64	258	10	20.0829	1335835538	150	178849748	2580	4.03125	3.18679	12.8467	1.44255	0.128467	0.0144255	0.26875	9.61701e-08	9.61701e-08	1	0	0	1	0	0
AAAAGGCGTGGCAAATC	42	204	17	20.0829	1335835538	150	178849748	3468	4.85714	2.09133	10.1579	1.14062	0.172684	0.0193906	0.550476	1.29271e-07	1.29271e-07	1	0	0	1	1	0
AAAAGGG	33	132	7	20.0829	1335835538	150	178849748	924	4	1.64319	6.57275	0.73805	0.0460093	0.00516635	0.186667	3.44423e-08	3.44423e-08	1	0	0	1	0	0
AAAAGGT	23	99	7	20.0829	1335835538	150	178849748	693	4.30435	1.14525	4.92956	0.553537	0.034507	0.00387476	0.20087	2.58317e-08	2.58317e-08	1	0	0	1	0	0
AAAAGT	180	777	6	20.0829	1335835538	150	178849748	4662	4.31667	8.96285	38.6896	4.34443	0.232138	0.0260666	0.172667	1.73777e-07	1.73777e-07	1	0	0	1	0	0
AAAAGTAG	21	110	8	20.0829	1335835538	150	178849748	880	5.2381	1.04567	5.47729	0.615041	0.0438184	0.00492033	0.279365	3.28022e-08	3.28022e-08	1	0	0	1	0	0
AAAAGTATTTT	12	69	11	20.0829	1335835538	150	178849748	759	5.75	0.597523	3.43576	0.385799	0.0377933	0.00424379	0.421667	2.82919e-08	2.82919e-08	1	0	0	1	0	0
AAAAGTG	45	474	7	20.0829	1335835538	150	178849748	3318	10.5333	2.24071	23.6022	2.65027	0.165215	0.0185519	0.491556	1.23679e-07	1.23679e-07	1	0	0	1	0	0
AAAAGTGAAAG	43	172	11	20.0829	1335835538	150	178849748	1892	4	2.14112	8.5645	0.961701	0.0942095	0.0105787	0.293333	7.05247e-08	7.05247e-08	1	0	0	1	0	0
AAAAGTGCC	21	106	9	20.0829	1335835538	150	178849748	954	5.04762	1.04567	5.27812	0.592676	0.0475031	0.00533409	0.302857	3.55606e-08	3.55606e-08	1	0	0	1	0	0
AAAAGTGTC	88	776	9	20.0829	1335835538	150	178849748	6984	8.81818	4.38184	38.6398	4.33884	0.347758	0.0390495	0.529091	2.6033e-07	2.6033e-07	1	0	0	1	1	0
AAAAGTT	153	1644	7	20.0829	1335835538	150	178849748	11508	10.7451	7.61842	81.8607	9.19207	0.573025	0.0643445	0.501438	4.28963e-07	4.28963e-07	1	0	0	1	1	0
AAAAT	802	4372	5	20.0829	1335835538	150	178849748	21860	5.45137	39.9345	217.698	24.4451	1.08849	0.122226	0.181712	8.14837e-07	8.14837e-07	1	0	0	1	0	0
AAAATAAAT	436	2657	9	20.0829	1335835538	150	178849748	23913	6.09404	21.71	132.302	14.856	1.19071	0.133704	0.365642	8.91363e-07	8.91363e-07	1	0	0	1	0	0
AAAATAACAC	38	256	10	20.0829	1335835538	150	178849748	2560	6.73684	1.89216	12.7472	1.43137	0.127472	0.0143137	0.449123	9.54246e-08	9.54246e-08	1	0	0	1	0	0
AAAATAAG	68	306	8	20.0829	1335835538	150	178849748	2448	4.5	3.38596	15.2368	1.71093	0.121895	0.0136875	0.24	9.12498e-08	9.12498e-08	1	0	0	1	0	0
AAAATAAGT	39	216	9	20.0829	1335835538	150	178849748	1944	5.53846	1.94195	10.7554	1.20772	0.0967987	0.0108695	0.332308	7.24631e-08	7.24631e-08	1	0	0	1	0	0
AAAATAC	17	68	7	20.0829	1335835538	150	178849748	476	4	0.846491	3.38596	0.380207	0.0237017	0.00266145	0.186667	1.7743e-08	1.7743e-08	1	0	0	1	0	0
AAAATACT	29	212	8	20.0829	1335835538	150	178849748	1696	7.31034	1.44401	10.5562	1.18535	0.0844499	0.00948282	0.389885	6.32188e-08	6.32188e-08	1	0	0	1	0	0
AAAATAG	27	190	7	20.0829	1335835538	150	178849748	1330	7.03704	1.34443	9.46078	1.06234	0.0662255	0.00743641	0.328395	4.95761e-08	4.95761e-08	1	0	0	1	0	0
AAAATAGTGAC	16	75	11	20.0829	1335835538	150	178849748	825	4.6875	0.796697	3.73452	0.419346	0.0410797	0.00461281	0.34375	3.07521e-08	3.07521e-08	1	0	0	1	0	0
AAAATAT	73	395	7	20.0829	1335835538	150	178849748	2765	5.41096	3.63493	19.6685	2.20856	0.137679	0.0154599	0.252511	1.03066e-07	1.03066e-07	1	0	0	1	0	0
AAAATATGCTAAT	17	69	13	20.0829	1335835538	150	178849748	897	4.05882	0.846491	3.43576	0.385799	0.0446648	0.00501538	0.351765	3.34359e-08	3.34359e-08	1	0	0	1	0	0
AAAATC	70	280	6	20.0829	1335835538	150	178849748	1680	4	3.48555	13.9422	1.56556	0.0836532	0.00939336	0.16	6.26224e-08	6.26224e-08	1	0	0	1	0	0
AAAATCAGGG	21	96	10	20.0829	1335835538	150	178849748	960	4.57143	1.04567	4.78018	0.536763	0.0478018	0.00536763	0.304762	3.57842e-08	3.57842e-08	1	0	0	1	0	0
AAAATCT	231	2747	7	20.0829	1335835538	150	178849748	19229	11.8918	11.5023	136.783	15.3593	0.957481	0.107515	0.554949	7.16766e-07	7.16766e-07	1	0	0	1	1	0
AAAATCTT	115	511	8	20.0829	1335835538	150	178849748	4088	4.44348	5.72626	25.4445	2.85715	0.203556	0.0228572	0.236986	1.52381e-07	1.52381e-07	1	0	0	1	0	0
AAAATG	41	164	6	20.0829	1335835538	150	178849748	984	4	2.04154	8.16615	0.916971	0.0489969	0.00550182	0.16	3.66788e-08	3.66788e-08	1	0	0	1	0	0
AAAATGAAATG	39	159	11	20.0829	1335835538	150	178849748	1749	4.07692	1.94195	7.91718	0.889014	0.087089	0.00977916	0.298974	6.51944e-08	6.51944e-08	1	0	0	1	0	0
AAAATGAAT	27	124	9	20.0829	1335835538	150	178849748	1116	4.59259	1.34443	6.1744	0.693319	0.0555696	0.00623987	0.275556	4.15992e-08	4.15992e-08	1	0	0	1	0	0
AAAATGC	52	259	7	20.0829	1335835538	150	178849748	1813	4.98077	2.58927	12.8965	1.44814	0.0902758	0.010137	0.232436	6.758e-08	6.758e-08	1	0	0	1	0	0
AAAATGG	42	168	7	20.0829	1335835538	150	178849748	1176	4	2.09133	8.36532	0.939336	0.0585573	0.00657535	0.186667	4.38357e-08	4.38357e-08	1	0	0	1	0	0
AAAATGGTGC	21	93	10	20.0829	1335835538	150	178849748	930	4.42857	1.04567	4.6308	0.51999	0.046308	0.0051999	0.295238	3.4666e-08	3.4666e-08	1	0	0	1	0	0
AAAATGT	92	711	7	20.0829	1335835538	150	178849748	4977	7.72826	4.58101	35.4032	3.9754	0.247823	0.0278278	0.360652	1.85519e-07	1.85519e-07	1	0	0	1	0	0
AAAATGTCTC	13	52	10	20.0829	1335835538	150	178849748	520	4	0.647317	2.58927	0.290747	0.0258927	0.00290747	0.266667	1.93831e-08	1.93831e-08	1	0	0	1	0	0
AAAATT	1174	5173	6	20.0829	1335835538	150	178849748	31038	4.4063	58.4577	257.582	28.9237	1.54549	0.173542	0.176252	1.15695e-06	1.15695e-06	1	0	0	1	0	0
AAAATTAC	345	1826	8	20.0829	1335835538	150	178849748	14608	5.29275	17.1788	90.9231	10.2097	0.727385	0.0816775	0.28228	5.44517e-07	5.44517e-07	1	0	0	1	0	0
AAAATTAGT	60	253	9	20.0829	1335835538	150	178849748	2277	4.21667	2.98762	12.5978	1.4146	0.11338	0.0127314	0.253	8.48757e-08	8.48757e-08	1	0	0	1	0	0
AAAATTC	200	1298	7	20.0829	1335835538	150	178849748	9086	6.49	9.95872	64.6321	7.25749	0.452425	0.0508024	0.302867	3.38683e-07	3.38683e-07	1	0	0	1	0	0
AAAATTCAAAGAATTTGC	27	125	18	20.0829	1335835538	150	178849748	2250	4.62963	1.34443	6.2242	0.698911	0.112036	0.0125804	0.555556	8.38693e-08	8.38693e-08	1	0	0	1	1	0
AAAATTCAAAGAATTTGT	37	213	18	20.0829	1335835538	150	178849748	3834	5.75676	1.84236	10.606	1.19094	0.190909	0.021437	0.690811	1.42913e-07	1.42913e-07	1	0	0	1	1	0
AAAATTCGAAAG	15	65	12	20.0829	1335835538	150	178849748	780	4.33333	0.746904	3.23658	0.363434	0.038839	0.0043612	0.346667	2.90747e-08	2.90747e-08	1	0	0	1	0	0
AAAATTCGTT	14	61	10	20.0829	1335835538	150	178849748	610	4.35714	0.69711	3.03741	0.341068	0.0303741	0.00341068	0.290476	2.27379e-08	2.27379e-08	1	0	0	1	0	0
AAAATTCTCGGATAAT	15	60	16	20.0829	1335835538	150	178849748	960	4	0.746904	2.98762	0.335477	0.0478018	0.00536763	0.426667	3.57842e-08	3.57842e-08	1	0	0	1	0	0
AAAATTCTG	17	76	9	20.0829	1335835538	150	178849748	684	4.47059	0.846491	3.78431	0.424938	0.0340588	0.00382444	0.268235	2.54963e-08	2.54963e-08	1	0	0	1	0	0
AAAATTG	87	372	7	20.0829	1335835538	150	178849748	2604	4.27586	4.33204	18.5232	2.07996	0.129662	0.0145597	0.19954	9.70647e-08	9.70647e-08	1	0	0	1	0	0
AAAATTGCAGC	14	70	11	20.0829	1335835538	150	178849748	770	5	0.69711	3.48555	0.39139	0.0383411	0.00430529	0.366667	2.87019e-08	2.87019e-08	1	0	0	1	0	0
AAAATTGGTT	18	94	10	20.0829	1335835538	150	178849748	940	5.22222	0.896285	4.6806	0.525581	0.046806	0.00525581	0.348148	3.50387e-08	3.50387e-08	1	0	0	1	0	0
AAAATTGTAG	14	58	10	20.0829	1335835538	150	178849748	580	4.14286	0.69711	2.88803	0.324295	0.0288803	0.00324295	0.27619	2.16196e-08	2.16196e-08	1	0	0	1	0	0
AAAATTGTC	11	62	9	20.0829	1335835538	150	178849748	558	5.63636	0.547729	3.0872	0.34666	0.0277848	0.00311994	0.338182	2.07996e-08	2.07996e-08	1	0	0	1	0	0
AAAATTGTG	28	119	9	20.0829	1335835538	150	178849748	1071	4.25	1.39422	5.92544	0.665363	0.0533289	0.00598827	0.255	3.99218e-08	3.99218e-08	1	0	0	1	0	0
AAAATTT	127	531	7	20.0829	1335835538	150	178849748	3717	4.1811	6.32379	26.4404	2.96897	0.185083	0.0207828	0.195118	1.38552e-07	1.38552e-07	1	0	0	1	0	0
AAAATTTAATC	8	36	11	20.0829	1335835538	150	178849748	396	4.5	0.398349	1.79257	0.201286	0.0197183	0.00221415	0.33	1.4761e-08	1.4761e-08	1	0	0	1	0	0
AAAC	64	447	4	20.0829	1335835538	150	178849748	1788	6.98438	3.18679	22.2577	2.4993	0.0890309	0.00999722	0.18625	6.66481e-08	6.66481e-08	1	0	0	0	0	0
AAACAAAG	10	46	8	20.0829	1335835538	150	178849748	368	4.6	0.497936	2.2905	0.257199	0.018324	0.00205759	0.245333	1.37173e-08	1.37173e-08	1	0	0	1	0	0
AAACAAC	9	45	7	20.0829	1335835538	150	178849748	315	5	0.448142	2.24071	0.251608	0.015685	0.00176125	0.233333	1.17417e-08	1.17417e-08	1	0	0	1	0	0
AAACAAT	11	67	7	20.0829	1335835538	150	178849748	469	6.09091	0.547729	3.33617	0.374616	0.0233532	0.00262231	0.284242	1.74821e-08	1.74821e-08	1	0	0	1	0	0
AAACAATAAT	24	110	10	20.0829	1335835538	150	178849748	1100	4.58333	1.19505	5.47729	0.615041	0.0547729	0.00615041	0.305556	4.10028e-08	4.10028e-08	1	0	0	1	0	0
AAACAC	46	262	6	20.0829	1335835538	150	178849748	1572	5.69565	2.2905	13.0459	1.46492	0.0782755	0.0087895	0.227826	5.85967e-08	5.85967e-08	1	0	0	1	0	0
AAACACC	19	76	7	20.0829	1335835538	150	178849748	532	4	0.946078	3.78431	0.424938	0.0264902	0.00297456	0.186667	1.98304e-08	1.98304e-08	1	0	0	1	0	0
AAACAG	44	267	6	20.0829	1335835538	150	178849748	1602	6.06818	2.19092	13.2949	1.49287	0.0797693	0.00895724	0.242727	5.97149e-08	5.97149e-08	1	0	0	1	0	0
AAACAGT	18	135	7	20.0829	1335835538	150	178849748	945	7.5	0.896285	6.72213	0.754824	0.0470549	0.00528376	0.35	3.52251e-08	3.52251e-08	1	0	0	1	0	0
AAACAGTTG	7	28	9	20.0829	1335835538	150	178849748	252	4	0.348555	1.39422	0.156556	0.012548	0.001409	0.24	9.39336e-09	9.39336e-09	1	0	0	1	0	0
AAACAT	99	396	6	20.0829	1335835538	150	178849748	2376	4	4.92956	19.7183	2.21415	0.11831	0.0132849	0.16	8.8566e-08	8.8566e-08	1	0	0	1	0	0
AAACATAACAT	25	153	11	20.0829	1335835538	150	178849748	1683	6.12	1.24484	7.61842	0.855467	0.0838026	0.00941013	0.4488	6.27342e-08	6.27342e-08	1	0	0	1	0	0
AAACATACGG	15	67	10	20.0829	1335835538	150	178849748	670	4.46667	0.746904	3.33617	0.374616	0.0333617	0.00374616	0.297778	2.49744e-08	2.49744e-08	1	0	0	1	0	0
AAACATC	18	72	7	20.0829	1335835538	150	178849748	504	4	0.896285	3.58514	0.402573	0.025096	0.00281801	0.186667	1.87867e-08	1.87867e-08	1	0	0	1	0	0
AAACATCTTTAG	20	90	12	20.0829	1335835538	150	178849748	1080	4.5	0.995872	4.48142	0.503216	0.0537771	0.00603859	0.36	4.02573e-08	4.02573e-08	1	0	0	1	0	0
AAACATT	17	85	7	20.0829	1335835538	150	178849748	595	5	0.846491	4.23245	0.475259	0.0296272	0.00332681	0.233333	2.21788e-08	2.21788e-08	1	0	0	1	0	0
AAACC	31	279	5	20.0829	1335835538	150	178849748	1395	9	1.5436	13.8924	1.55997	0.0694621	0.00779984	0.3	5.1999e-08	5.1999e-08	1	0	0	1	0	0
AAACCAT	46	184	7	20.0829	1335835538	150	178849748	1288	4	2.2905	9.16202	1.0288	0.0641341	0.00720158	0.186667	4.80105e-08	4.80105e-08	1	0	0	1	0	0
AAACCATAT	8	38	9	20.0829	1335835538	150	178849748	342	4.75	0.398349	1.89216	0.212469	0.0170294	0.00191222	0.285	1.27481e-08	1.27481e-08	1	0	0	1	0	0
AAACCCC	1	4	7	20.0829	1335835538	150	178849748	28	4	0.0497936	0.199174	0.0223651	0.00139422	0.000156556	0.186667	1.04371e-09	1.04371e-09	1	0	0	1	0	0
AAACCG	102	408	6	20.0829	1335835538	150	178849748	2448	4	5.07895	20.3158	2.28124	0.121895	0.0136875	0.16	9.12498e-08	9.12498e-08	1	0	0	1	0	0
AAACCT	48	404	6	20.0829	1335835538	150	178849748	2424	8.41667	2.39009	20.1166	2.25888	0.1207	0.0135533	0.336667	9.03552e-08	9.03552e-08	1	0	0	1	0	0
AAACCTG	118	1346	7	20.0829	1335835538	150	178849748	9422	11.4068	5.87564	67.0222	7.52587	0.469155	0.0526811	0.532316	3.51207e-07	3.51207e-07	1	0	0	1	1	0
AAACCTT	42	193	7	20.0829	1335835538	150	178849748	1351	4.59524	2.09133	9.61016	1.07912	0.0672711	0.00755383	0.214444	5.03588e-08	5.03588e-08	1	0	0	1	0	0
AAACCTTTAGC	18	85	11	20.0829	1335835538	150	178849748	935	4.72222	0.896285	4.23245	0.475259	0.046557	0.00522785	0.346296	3.48523e-08	3.48523e-08	1	0	0	1	0	0
AAACG	7	35	5	20.0829	1335835538	150	178849748	175	5	0.348555	1.74278	0.195695	0.00871388	0.000978475	0.166667	6.52317e-09	6.52317e-09	1	0	0	1	0	0
AAACGAATTC	16	70	10	20.0829	1335835538	150	178849748	700	4.375	0.796697	3.48555	0.39139	0.0348555	0.0039139	0.291667	2.60927e-08	2.60927e-08	1	0	0	1	0	0
AAACGAC	42	226	7	20.0829	1335835538	150	178849748	1582	5.38095	2.09133	11.2534	1.26363	0.0787735	0.00884541	0.251111	5.89694e-08	5.89694e-08	1	0	0	1	0	0
AAACGAG	20	80	7	20.0829	1335835538	150	178849748	560	4	0.995872	3.98349	0.447303	0.0278844	0.00313112	0.186667	2.08741e-08	2.08741e-08	1	0	0	1	0	0
AAACGATT	45	253	8	20.0829	1335835538	150	178849748	2024	5.62222	2.24071	12.5978	1.4146	0.100782	0.0113168	0.299852	7.54451e-08	7.54451e-08	1	0	0	1	0	0
AAACGTCTTGCCGCCT	26	107	16	20.0829	1335835538	150	178849748	1712	4.11538	1.29463	5.32791	0.598268	0.0852466	0.00957228	0.438974	6.38152e-08	6.38152e-08	1	0	0	1	0	0
AAACT	363	2339	5	20.0829	1335835538	150	178849748	11695	6.44353	18.0751	116.467	13.078	0.582336	0.0653901	0.214784	4.35934e-07	4.35934e-07	1	0	0	1	0	0
AAACTAAC	6	30	8	20.0829	1335835538	150	178849748	240	5	0.298762	1.49381	0.167739	0.0119505	0.00134191	0.266667	8.94606e-09	8.94606e-09	1	0	0	1	0	0
AAACTAACT	137	1404	9	20.0829	1335835538	150	178849748	12636	10.2482	6.82172	69.9102	7.85016	0.629192	0.0706515	0.614891	4.7101e-07	4.7101e-07	1	0	0	1	1	0
AAACTAC	38	270	7	20.0829	1335835538	150	178849748	1890	7.10526	1.89216	13.4443	1.50965	0.0941099	0.0105675	0.331579	7.04502e-08	7.04502e-08	1	0	0	1	0	0
AAACTAG	53	673	7	20.0829	1335835538	150	178849748	4711	12.6981	2.63906	33.5111	3.76294	0.234578	0.0263405	0.592579	1.75604e-07	1.75604e-07	1	0	0	1	1	0
AAACTAT	26	137	7	20.0829	1335835538	150	178849748	959	5.26923	1.29463	6.82172	0.766006	0.047752	0.00536204	0.245897	3.5747e-08	3.5747e-08	1	0	0	1	0	0
AAACTC	19	76	6	20.0829	1335835538	150	178849748	456	4	0.946078	3.78431	0.424938	0.0227059	0.00254963	0.16	1.69975e-08	1.69975e-08	1	0	0	1	0	0
AAACTCG	11	54	7	20.0829	1335835538	150	178849748	378	4.90909	0.547729	2.68885	0.301929	0.018822	0.00211351	0.229091	1.409e-08	1.409e-08	1	0	0	1	0	0
AAACTCT	9	42	7	20.0829	1335835538	150	178849748	294	4.66667	0.448142	2.09133	0.234834	0.0146393	0.00164384	0.217778	1.09589e-08	1.09589e-08	1	0	0	1	0	0
AAACTG	106	431	6	20.0829	1335835538	150	178849748	2586	4.06604	5.27812	21.461	2.40984	0.128766	0.0144591	0.162642	9.63938e-08	9.63938e-08	1	0	0	1	0	0
AAACTGAAATATAT	2	11	14	20.0829	1335835538	150	178849748	154	5.5	0.0995872	0.547729	0.0615041	0.00766821	0.000861058	0.513333	5.74039e-09	5.74039e-09	1	0	0	1	1	0
AAACTGATCG	16	89	10	20.0829	1335835538	150	178849748	890	5.5625	0.796697	4.43163	0.497624	0.0443163	0.00497624	0.370833	3.3175e-08	3.3175e-08	1	0	0	1	0	0
AAACTGC	12	48	7	20.0829	1335835538	150	178849748	336	4	0.597523	2.39009	0.268382	0.0167306	0.00187867	0.186667	1.25245e-08	1.25245e-08	1	0	0	1	0	0
AAACTGG	22	146	7	20.0829	1335835538	150	178849748	1022	6.63636	1.09546	7.26986	0.816328	0.050889	0.00571429	0.309697	3.80953e-08	3.80953e-08	1	0	0	1	0	0
AAACTT	81	382	6	20.0829	1335835538	150	178849748	2292	4.71605	4.03328	19.0211	2.13587	0.114127	0.0128152	0.188642	8.54348e-08	8.54348e-08	1	0	0	1	0	0
AAACTTATTCTAG	16	72	13	20.0829	1335835538	150	178849748	936	4.5	0.796697	3.58514	0.402573	0.0466068	0.00523344	0.39	3.48896e-08	3.48896e-08	1	0	0	1	0	0
AAACTTC	12	48	7	20.0829	1335835538	150	178849748	336	4	0.597523	2.39009	0.268382	0.0167306	0.00187867	0.186667	1.25245e-08	1.25245e-08	1	0	0	1	0	0
AAACTTG	2	21	7	20.0829	1335835538	150	178849748	147	10.5	0.0995872	1.04567	0.117417	0.00731966	0.000821919	0.49	5.47946e-09	5.47946e-09	1	0	0	1	0	0
AAACTTT	140	1304	7	20.0829	1335835538	150	178849748	9128	9.31429	6.9711	64.9308	7.29104	0.454516	0.0510373	0.434667	3.40248e-07	3.40248e-07	1	0	0	1	0	0
AAACTTTGTTCTAG	54	241	14	20.0829	1335835538	150	178849748	3374	4.46296	2.68885	12.0003	1.3475	0.168004	0.018865	0.416543	1.25767e-07	1.25767e-07	1	0	0	1	0	0
AAAG	566	3920	4	20.0829	1335835538	150	178849748	15680	6.9258	28.1832	195.191	21.9178	0.780763	0.0876714	0.184688	5.84476e-07	5.84476e-07	1	0	0	0	0	0
AAAGAAATG	48	492	9	20.0829	1335835538	150	178849748	4428	10.25	2.39009	24.4984	2.75091	0.220486	0.0247582	0.615	1.65055e-07	1.65055e-07	1	0	0	1	1	0
AAAGAAATTC	11	44	10	20.0829	1335835538	150	178849748	440	4	0.547729	2.19092	0.246017	0.0219092	0.00246017	0.266667	1.64011e-08	1.64011e-08	1	0	0	1	0	0
AAAGAAG	20	80	7	20.0829	1335835538	150	178849748	560	4	0.995872	3.98349	0.447303	0.0278844	0.00313112	0.186667	2.08741e-08	2.08741e-08	1	0	0	1	0	0
AAAGAAGAG	7	28	9	20.0829	1335835538	150	178849748	252	4	0.348555	1.39422	0.156556	0.012548	0.001409	0.24	9.39336e-09	9.39336e-09	1	0	0	1	0	0
AAAGAAT	11	54	7	20.0829	1335835538	150	178849748	378	4.90909	0.547729	2.68885	0.301929	0.018822	0.00211351	0.229091	1.409e-08	1.409e-08	1	0	0	1	0	0
AAAGAATTC	482	2435	9	20.0829	1335835538	150	178849748	21915	5.05187	24.0005	121.247	13.6148	1.09123	0.122533	0.303112	8.16887e-07	8.16887e-07	1	0	0	1	0	0
AAAGAATTCACAGAATTC	257	1049	18	20.0829	1335835538	150	178849748	18882	4.08171	12.797	52.2335	5.86526	0.940202	0.105575	0.489805	7.03831e-07	7.03831e-07	1	0	0	1	0	0
AAAGAATTCCAAGGAATTCC	15	69	20	20.0829	1335835538	150	178849748	1380	4.6	0.746904	3.43576	0.385799	0.0687151	0.00771597	0.613333	5.14398e-08	5.14398e-08	1	0	0	1	1	0
AAAGAC	21	84	6	20.0829	1335835538	150	178849748	504	4	1.04567	4.18266	0.469668	0.025096	0.00281801	0.16	1.87867e-08	1.87867e-08	1	0	0	1	0	0
AAAGACAT	53	369	8	20.0829	1335835538	150	178849748	2952	6.96226	2.63906	18.3738	2.06318	0.146991	0.0165055	0.371321	1.10036e-07	1.10036e-07	1	0	0	1	0	0
AAAGACC	50	200	7	20.0829	1335835538	150	178849748	1400	4	2.48968	9.95872	1.11826	0.069711	0.0078278	0.186667	5.21853e-08	5.21853e-08	1	0	0	1	0	0
AAAGACGACT	11	44	10	20.0829	1335835538	150	178849748	440	4	0.547729	2.19092	0.246017	0.0219092	0.00246017	0.266667	1.64011e-08	1.64011e-08	1	0	0	1	0	0
AAAGACT	26	104	7	20.0829	1335835538	150	178849748	728	4	1.29463	5.17853	0.581494	0.0362497	0.00407046	0.186667	2.71364e-08	2.71364e-08	1	0	0	1	0	0
AAAGAG	258	1499	6	20.0829	1335835538	150	178849748	8994	5.81008	12.8467	74.6406	8.38134	0.447844	0.050288	0.232403	3.35253e-07	3.35253e-07	1	0	0	1	0	0
AAAGAGAGT	27	119	9	20.0829	1335835538	150	178849748	1071	4.40741	1.34443	5.92544	0.665363	0.0533289	0.00598827	0.264444	3.99218e-08	3.99218e-08	1	0	0	1	0	0
AAAGAGG	50	216	7	20.0829	1335835538	150	178849748	1512	4.32	2.48968	10.7554	1.20772	0.0752879	0.00845402	0.2016	5.63602e-08	5.63602e-08	1	0	0	1	0	0
AAAGAGGGAG	8	35	10	20.0829	1335835538	150	178849748	350	4.375	0.398349	1.74278	0.195695	0.0174278	0.00195695	0.291667	1.30463e-08	1.30463e-08	1	0	0	1	0	0
AAAGAGT	32	153	7	20.0829	1335835538	150	178849748	1071	4.78125	1.59339	7.61842	0.855467	0.0533289	0.00598827	0.223125	3.99218e-08	3.99218e-08	1	0	0	1	0	0
AAAGAGTCTAT	12	48	11	20.0829	1335835538	150	178849748	528	4	0.597523	2.39009	0.268382	0.026291	0.0029522	0.293333	1.96813e-08	1.96813e-08	1	0	0	1	0	0
AAAGAT	101	627	6	20.0829	1335835538	150	178849748	3762	6.20792	5.02915	31.2206	3.50574	0.187323	0.0210344	0.248317	1.40229e-07	1.40229e-07	1	0	0	1	0	0
AAAGATAGT	20	85	9	20.0829	1335835538	150	178849748	765	4.25	0.995872	4.23245	0.475259	0.0380921	0.00427733	0.255	2.85156e-08	2.85156e-08	1	0	0	1	0	0
AAAGATG	30	240	7	20.0829	1335835538	150	178849748	1680	8	1.49381	11.9505	1.34191	0.0836532	0.00939336	0.373333	6.26224e-08	6.26224e-08	1	0	0	1	0	0
AAAGATT	109	788	7	20.0829	1335835538	150	178849748	5516	7.22936	5.4275	39.2373	4.40593	0.274661	0.0308415	0.33737	2.0561e-07	2.0561e-07	1	0	0	1	0	0
AAAGATTACT	19	84	10	20.0829	1335835538	150	178849748	840	4.42105	0.946078	4.18266	0.469668	0.0418266	0.00469668	0.294737	3.13112e-08	3.13112e-08	1	0	0	1	0	0
AAAGATTGT	21	143	9	20.0829	1335835538	150	178849748	1287	6.80952	1.04567	7.12048	0.799554	0.0640843	0.00719598	0.408571	4.79732e-08	4.79732e-08	1	0	0	1	0	0
AAAGATTTAT	15	67	10	20.0829	1335835538	150	178849748	670	4.46667	0.746904	3.33617	0.374616	0.0333617	0.00374616	0.297778	2.49744e-08	2.49744e-08	1	0	0	1	0	0
AAAGC	302	5729	5	20.0829	1335835538	150	178849748	28645	18.9702	15.0377	285.267	32.0325	1.42634	0.160162	0.63234	1.06775e-06	1.06775e-06	1	0	0	1	1	0
AAAGCC	26	104	6	20.0829	1335835538	150	178849748	624	4	1.29463	5.17853	0.581494	0.0310712	0.00348896	0.16	2.32597e-08	2.32597e-08	1	0	0	1	0	0
AAAGCCTC	14	66	8	20.0829	1335835538	150	178849748	528	4.71429	0.69711	3.28638	0.369025	0.026291	0.0029522	0.251429	1.96813e-08	1.96813e-08	1	0	0	1	0	0
AAAGCGT	36	195	7	20.0829	1335835538	150	178849748	1365	5.41667	1.79257	9.70975	1.0903	0.0679682	0.0076321	0.252778	5.08807e-08	5.08807e-08	1	0	0	1	0	0
AAAGCT	15	60	6	20.0829	1335835538	150	178849748	360	4	0.746904	2.98762	0.335477	0.0179257	0.00201286	0.16	1.34191e-08	1.34191e-08	1	0	0	1	0	0
AAAGG	24	120	5	20.0829	1335835538	150	178849748	600	5	1.19505	5.97523	0.670954	0.0298762	0.00335477	0.166667	2.23651e-08	2.23651e-08	1	0	0	1	0	0
AAAGGAATTCGTAGAATT	28	115	18	20.0829	1335835538	150	178849748	2070	4.10714	1.39422	5.72626	0.642998	0.103073	0.011574	0.492857	7.71597e-08	7.71597e-08	1	0	0	1	0	0
AAAGGAC	13	52	7	20.0829	1335835538	150	178849748	364	4	0.647317	2.58927	0.290747	0.0181249	0.00203523	0.186667	1.35682e-08	1.35682e-08	1	0	0	1	0	0
AAAGGAGAT	44	191	9	20.0829	1335835538	150	178849748	1719	4.34091	2.19092	9.51057	1.06794	0.0855952	0.00961142	0.260455	6.40761e-08	6.40761e-08	1	0	0	1	0	0
AAAGGAT	28	128	7	20.0829	1335835538	150	178849748	896	4.57143	1.39422	6.37358	0.715685	0.0446151	0.00500979	0.213333	3.33986e-08	3.33986e-08	1	0	0	1	0	0
AAAGGG	39	192	6	20.0829	1335835538	150	178849748	1152	4.92308	1.94195	9.56037	1.07353	0.0573622	0.00644116	0.196923	4.29411e-08	4.29411e-08	1	0	0	1	0	0
AAAGGGACTGACAAAGTGT	60	276	19	20.0829	1335835538	150	178849748	5244	4.6	2.98762	13.743	1.54319	0.261118	0.0293207	0.582667	1.95471e-07	1.95471e-07	1	0	0	1	1	0
AAAGGGAGGAAAGTTGGGT	25	104	19	20.0829	1335835538	150	178849748	1976	4.16	1.24484	5.17853	0.581494	0.0983921	0.0110484	0.526933	7.36559e-08	7.36559e-08	1	0	0	1	1	0
AAAGGGG	82	337	7	20.0829	1335835538	150	178849748	2359	4.10976	4.08307	16.7804	1.88426	0.117463	0.0131898	0.191789	8.79323e-08	8.79323e-08	1	0	0	1	0	0
AAAGGGT	1	6	7	20.0829	1335835538	150	178849748	42	6	0.0497936	0.298762	0.0335477	0.00209133	0.000234834	0.28	1.56556e-09	1.56556e-09	1	0	0	1	0	0
AAAGGT	61	246	6	20.0829	1335835538	150	178849748	1476	4.03279	3.03741	12.2492	1.37546	0.0734953	0.00825274	0.161311	5.50182e-08	5.50182e-08	1	0	0	1	0	0
AAAGT	359	3236	5	20.0829	1335835538	150	178849748	16180	9.01393	17.8759	161.132	18.0934	0.80566	0.090467	0.300464	6.03113e-07	6.03113e-07	1	0	0	1	0	0
AAAGTAAAT	256	1462	9	20.0829	1335835538	150	178849748	13158	5.71094	12.7472	72.7982	8.17446	0.655184	0.0735701	0.342656	4.90468e-07	4.90468e-07	1	0	0	1	0	0
AAAGTAACAC	3	18	10	20.0829	1335835538	150	178849748	180	6	0.149381	0.896285	0.100643	0.00896285	0.00100643	0.4	6.70954e-09	6.70954e-09	1	0	0	1	0	0
AAAGTAACGTT	1	4	11	20.0829	1335835538	150	178849748	44	4	0.0497936	0.199174	0.0223651	0.00219092	0.000246017	0.293333	1.64011e-09	1.64011e-09	1	0	0	1	0	0
AAAGTACTG	18	106	9	20.0829	1335835538	150	178849748	954	5.88889	0.896285	5.27812	0.592676	0.0475031	0.00533409	0.353333	3.55606e-08	3.55606e-08	1	0	0	1	0	0
AAAGTAG	24	96	7	20.0829	1335835538	150	178849748	672	4	1.19505	4.78018	0.536763	0.0334613	0.00375734	0.186667	2.5049e-08	2.5049e-08	1	0	0	1	0	0
AAAGTAT	17	93	7	20.0829	1335835538	150	178849748	651	5.47059	0.846491	4.6308	0.51999	0.0324156	0.00363993	0.255294	2.42662e-08	2.42662e-08	1	0	0	1	0	0
AAAGTC	28	188	6	20.0829	1335835538	150	178849748	1128	6.71429	1.39422	9.36119	1.05116	0.0561672	0.00630697	0.268571	4.20465e-08	4.20465e-08	1	0	0	1	0	0
AAAGTCACTT	9	54	10	20.0829	1335835538	150	178849748	540	6	0.448142	2.68885	0.301929	0.0268885	0.00301929	0.4	2.01286e-08	2.01286e-08	1	0	0	1	0	0
AAAGTCTGTT	15	60	10	20.0829	1335835538	150	178849748	600	4	0.746904	2.98762	0.335477	0.0298762	0.00335477	0.266667	2.23651e-08	2.23651e-08	1	0	0	1	0	0
AAAGTG	28	130	6	20.0829	1335835538	150	178849748	780	4.64286	1.39422	6.47317	0.726867	0.038839	0.0043612	0.185714	2.90747e-08	2.90747e-08	1	0	0	1	0	0
AAAGTGAAT	82	740	9	20.0829	1335835538	150	178849748	6660	9.02439	4.08307	36.8473	4.13755	0.331625	0.037238	0.541463	2.48253e-07	2.48253e-07	1	0	0	1	1	0
AAAGTGG	14	69	7	20.0829	1335835538	150	178849748	483	4.92857	0.69711	3.43576	0.385799	0.0240503	0.00270059	0.23	1.80039e-08	1.80039e-08	1	0	0	1	0	0
AAAGTGT	13	52	7	20.0829	1335835538	150	178849748	364	4	0.647317	2.58927	0.290747	0.0181249	0.00203523	0.186667	1.35682e-08	1.35682e-08	1	0	0	1	0	0
AAAGTGTC	12	53	8	20.0829	1335835538	150	178849748	424	4.41667	0.597523	2.63906	0.296338	0.0211125	0.00237071	0.235556	1.58047e-08	1.58047e-08	1	0	0	1	0	0
AAAGTGTCT	33	380	9	20.0829	1335835538	150	178849748	3420	11.5152	1.64319	18.9216	2.12469	0.170294	0.0191222	0.690909	1.27481e-07	1.27481e-07	1	0	0	1	1	0
AAAGTT	170	1545	6	20.0829	1335835538	150	178849748	9270	9.08824	8.46491	76.9311	8.63854	0.461587	0.0518312	0.363529	3.45541e-07	3.45541e-07	1	0	0	1	0	0
AAAGTTGATGC	1	4	11	20.0829	1335835538	150	178849748	44	4	0.0497936	0.199174	0.0223651	0.00219092	0.000246017	0.293333	1.64011e-09	1.64011e-09	1	0	0	1	0	0
AAAT	3395	21901	4	20.0829	1335835538	150	178849748	87604	6.45096	169.049	1090.53	122.455	4.36212	0.489819	0.172026	3.26546e-06	3.26546e-06	1	0	0	0	0	0
AAATAAATG	319	2914	9	20.0829	1335835538	150	178849748	26226	9.1348	15.8842	145.099	16.293	1.30589	0.146637	0.548088	9.7758e-07	9.7758e-07	1	0	0	1	1	0
AAATAAATT	55	221	9	20.0829	1335835538	150	178849748	1989	4.01818	2.73865	11.0044	1.23567	0.0990394	0.0111211	0.241091	7.41404e-08	7.41404e-08	1	0	0	1	0	0
AAATAAC	44	434	7	20.0829	1335835538	150	178849748	3038	9.86364	2.19092	21.6104	2.42662	0.151273	0.0169863	0.460303	1.13242e-07	1.13242e-07	1	0	0	1	0	0
AAATAACG	17	71	8	20.0829	1335835538	150	178849748	568	4.17647	0.846491	3.53534	0.396981	0.0282828	0.00317585	0.222745	2.11723e-08	2.11723e-08	1	0	0	1	0	0
AAATAAG	7	28	7	20.0829	1335835538	150	178849748	196	4	0.348555	1.39422	0.156556	0.00975954	0.00109589	0.186667	7.30595e-09	7.30595e-09	1	0	0	1	0	0
AAATAAGAT	44	282	9	20.0829	1335835538	150	178849748	2538	6.40909	2.19092	14.0418	1.57674	0.126376	0.0141907	0.384545	9.46046e-08	9.46046e-08	1	0	0	1	0	0
AAATAAGATG	17	77	10	20.0829	1335835538	150	178849748	770	4.52941	0.846491	3.83411	0.430529	0.0383411	0.00430529	0.301961	2.87019e-08	2.87019e-08	1	0	0	1	0	0
AAATAAGTG	234	1088	9	20.0829	1335835538	150	178849748	9792	4.64957	11.6517	54.1754	6.08332	0.487579	0.0547499	0.278974	3.64999e-07	3.64999e-07	1	0	0	1	0	0
AAATAAT	479	2255	7	20.0829	1335835538	150	178849748	15785	4.70772	23.8511	112.285	12.6083	0.785992	0.0882584	0.219694	5.8839e-07	5.8839e-07	1	0	0	1	0	0
AAATAATAATCAT	19	97	13	20.0829	1335835538	150	178849748	1261	5.10526	0.946078	4.82998	0.542355	0.0627897	0.00705061	0.442456	4.70041e-08	4.70041e-08	1	0	0	1	0	0
AAATAATGCAT	7	28	11	20.0829	1335835538	150	178849748	308	4	0.348555	1.39422	0.156556	0.0153364	0.00172212	0.293333	1.14808e-08	1.14808e-08	1	0	0	1	0	0
AAATAATTC	18	82	9	20.0829	1335835538	150	178849748	738	4.55556	0.896285	4.08307	0.458485	0.0367477	0.00412637	0.273333	2.75091e-08	2.75091e-08	1	0	0	1	0	0
AAATAC	297	1589	6	20.0829	1335835538	150	178849748	9534	5.35017	14.7887	79.122	8.88455	0.474732	0.0533073	0.214007	3.55382e-07	3.55382e-07	1	0	0	1	0	0
AAATACAGTAT	7	28	11	20.0829	1335835538	150	178849748	308	4	0.348555	1.39422	0.156556	0.0153364	0.00172212	0.293333	1.14808e-08	1.14808e-08	1	0	0	1	0	0
AAATACT	54	221	7	20.0829	1335835538	150	178849748	1547	4.09259	2.68885	11.0044	1.23567	0.0770307	0.00864972	0.190988	5.76648e-08	5.76648e-08	1	0	0	1	0	0
AAATAG	163	682	6	20.0829	1335835538	150	178849748	4092	4.18405	8.11635	33.9592	3.81326	0.203755	0.0228795	0.167362	1.5253e-07	1.5253e-07	1	0	0	1	0	0
AAATAGAAT	26	208	9	20.0829	1335835538	150	178849748	1872	8	1.29463	10.3571	1.16299	0.0932136	0.0104669	0.48	6.97792e-08	6.97792e-08	1	0	0	1	0	0
AAATAGAG	41	189	8	20.0829	1335835538	150	178849748	1512	4.60976	2.04154	9.41099	1.05675	0.0752879	0.00845402	0.245854	5.63602e-08	5.63602e-08	1	0	0	1	0	0
AAATAGC	106	745	7	20.0829	1335835538	150	178849748	5215	7.0283	5.27812	37.0962	4.16551	0.259674	0.0291586	0.327987	1.9439e-07	1.9439e-07	1	0	0	1	0	0
AAATAGCG	37	156	8	20.0829	1335835538	150	178849748	1248	4.21622	1.84236	7.7678	0.872241	0.0621424	0.00697792	0.224865	4.65195e-08	4.65195e-08	1	0	0	1	0	0
AAATAGG	8	45	7	20.0829	1335835538	150	178849748	315	5.625	0.398349	2.24071	0.251608	0.015685	0.00176125	0.2625	1.17417e-08	1.17417e-08	1	0	0	1	0	0
AAATAGT	140	968	7	20.0829	1335835538	150	178849748	6776	6.91429	6.9711	48.2002	5.41236	0.337401	0.0378866	0.322667	2.52577e-07	2.52577e-07	1	0	0	1	0	0
AAATAT	714	3251	6	20.0829	1335835538	150	178849748	19506	4.55322	35.5526	161.879	18.1773	0.971274	0.109064	0.182129	7.27091e-07	7.27091e-07	1	0	0	1	0	0
AAATATAAATATAC	9	53	14	20.0829	1335835538	150	178849748	742	5.88889	0.448142	2.63906	0.296338	0.0369468	0.00414873	0.54963	2.76582e-08	2.76582e-08	1	0	0	1	1	0
AAATATAC	89	469	8	20.0829	1335835538	150	178849748	3752	5.26966	4.43163	23.3532	2.62231	0.186826	0.0209785	0.281049	1.39857e-07	1.39857e-07	1	0	0	1	0	0
AAATATACT	13	59	9	20.0829	1335835538	150	178849748	531	4.53846	0.647317	2.93782	0.329886	0.0264404	0.00296897	0.272308	1.97932e-08	1.97932e-08	1	0	0	1	0	0
AAATATAGT	23	154	9	20.0829	1335835538	150	178849748	1386	6.69565	1.14525	7.66821	0.861058	0.0690139	0.00774952	0.401739	5.16635e-08	5.16635e-08	1	0	0	1	0	0
AAATATCTG	17	93	9	20.0829	1335835538	150	178849748	837	5.47059	0.846491	4.6308	0.51999	0.0416772	0.00467991	0.328235	3.11994e-08	3.11994e-08	1	0	0	1	0	0
AAATATGCCC	22	134	10	20.0829	1335835538	150	178849748	1340	6.09091	1.09546	6.67234	0.749232	0.0667234	0.00749232	0.406061	4.99488e-08	4.99488e-08	1	0	0	1	0	0
AAATATT	48	276	7	20.0829	1335835538	150	178849748	1932	5.75	2.39009	13.743	1.54319	0.0962012	0.0108024	0.268333	7.20158e-08	7.20158e-08	1	0	0	1	0	0
AAATATTACC	14	56	10	20.0829	1335835538	150	178849748	560	4	0.69711	2.78844	0.313112	0.0278844	0.00313112	0.266667	2.08741e-08	2.08741e-08	1	0	0	1	0	0
AAATATTGT	35	144	9	20.0829	1335835538	150	178849748	1296	4.11429	1.74278	7.17028	0.805145	0.0645325	0.00724631	0.246857	4.83087e-08	4.83087e-08	1	0	0	1	0	0
AAATC	14	70	5	20.0829	1335835538	150	178849748	350	5	0.69711	3.48555	0.39139	0.0174278	0.00195695	0.166667	1.30463e-08	1.30463e-08	1	0	0	1	0	0
AAATCAACAG	20	96	10	20.0829	1335835538	150	178849748	960	4.8	0.995872	4.78018	0.536763	0.0478018	0.00536763	0.32	3.57842e-08	3.57842e-08	1	0	0	1	0	0
AAATCAACCC	1	4	10	20.0829	1335835538	150	178849748	40	4	0.0497936	0.199174	0.0223651	0.00199174	0.000223651	0.266667	1.49101e-09	1.49101e-09	1	0	0	1	0	0
AAATCAC	5	21	7	20.0829	1335835538	150	178849748	147	4.2	0.248968	1.04567	0.117417	0.00731966	0.000821919	0.196	5.47946e-09	5.47946e-09	1	0	0	1	0	0
AAATCAGCCGCGGAT	34	195	15	20.0829	1335835538	150	178849748	2925	5.73529	1.69298	9.70975	1.0903	0.145646	0.0163545	0.573529	1.0903e-07	1.0903e-07	1	0	0	1	1	0
AAATCAT	1	4	7	20.0829	1335835538	150	178849748	28	4	0.0497936	0.199174	0.0223651	0.00139422	0.000156556	0.186667	1.04371e-09	1.04371e-09	1	0	0	1	0	0
AAATCATGGT	8	38	10	20.0829	1335835538	150	178849748	380	4.75	0.398349	1.89216	0.212469	0.0189216	0.00212469	0.316667	1.41646e-08	1.41646e-08	1	0	0	1	0	0
AAATCGAAT	8	50	9	20.0829	1335835538	150	178849748	450	6.25	0.398349	2.48968	0.279564	0.0224071	0.00251608	0.375	1.67739e-08	1.67739e-08	1	0	0	1	0	0
AAATCGT	12	48	7	20.0829	1335835538	150	178849748	336	4	0.597523	2.39009	0.268382	0.0167306	0.00187867	0.186667	1.25245e-08	1.25245e-08	1	0	0	1	0	0
AAATCT	148	637	6	20.0829	1335835538	150	178849748	3822	4.30405	7.36945	31.7185	3.56165	0.190311	0.0213699	0.172162	1.42466e-07	1.42466e-07	1	0	0	1	0	0
AAATCTGC	10	43	8	20.0829	1335835538	150	178849748	344	4.3	0.497936	2.14112	0.240425	0.017129	0.0019234	0.229333	1.28227e-08	1.28227e-08	1	0	0	1	0	0
AAATCTGTT	17	80	9	20.0829	1335835538	150	178849748	720	4.70588	0.846491	3.98349	0.447303	0.0358514	0.00402573	0.282353	2.68382e-08	2.68382e-08	1	0	0	1	0	0
AAATCTT	53	629	7	20.0829	1335835538	150	178849748	4403	11.8679	2.63906	31.3202	3.51692	0.219241	0.0246184	0.553836	1.64123e-07	1.64123e-07	1	0	0	1	1	0
AAATG	192	1059	5	20.0829	1335835538	150	178849748	5295	5.51562	9.56037	52.7314	5.92117	0.263657	0.0296059	0.183854	1.97372e-07	1.97372e-07	1	0	0	1	0	0
AAATGAAATGAAATGAATG	140	691	19	20.0829	1335835538	150	178849748	13129	4.93571	6.9711	34.4074	3.86358	0.65374	0.073408	0.62519	4.89387e-07	4.89387e-07	1	0	0	1	1	0
AAATGAAATGAAGTGAATG	8	36	19	20.0829	1335835538	150	178849748	684	4.5	0.398349	1.79257	0.201286	0.0340588	0.00382444	0.57	2.54963e-08	2.54963e-08	1	0	0	1	1	0
AAATGAAGT	204	2481	9	20.0829	1335835538	150	178849748	22329	12.1618	10.1579	123.538	13.872	1.11184	0.124848	0.729706	8.32319e-07	8.32319e-07	1	0	0	1	1	0
AAATGAAGTG	18	96	10	20.0829	1335835538	150	178849748	960	5.33333	0.896285	4.78018	0.536763	0.0478018	0.00536763	0.355556	3.57842e-08	3.57842e-08	1	0	0	1	0	0
AAATGAAT	86	528	8	20.0829	1335835538	150	178849748	4224	6.13953	4.28225	26.291	2.9522	0.210328	0.0236176	0.327442	1.57451e-07	1.57451e-07	1	0	0	1	0	0
AAATGAATAATG	53	221	12	20.0829	1335835538	150	178849748	2652	4.16981	2.63906	11.0044	1.23567	0.132053	0.0148281	0.333585	9.88539e-08	9.88539e-08	1	0	0	1	0	0
AAATGAATG	115	1067	9	20.0829	1335835538	150	178849748	9603	9.27826	5.72626	53.1298	5.9659	0.478168	0.0536931	0.556696	3.57954e-07	3.57954e-07	1	0	0	1	1	0
AAATGAATT	24	100	9	20.0829	1335835538	150	178849748	900	4.16667	1.19505	4.97936	0.559129	0.0448142	0.00503216	0.25	3.35477e-08	3.35477e-08	1	0	0	1	0	0
AAATGAGAT	231	1719	9	20.0829	1335835538	150	178849748	15471	7.44156	11.5023	85.5952	9.61142	0.770357	0.0865028	0.446494	5.76685e-07	5.76685e-07	1	0	0	1	0	0
AAATGAGCAAGAGCGAG	24	99	17	20.0829	1335835538	150	178849748	1683	4.125	1.19505	4.92956	0.553537	0.0838026	0.00941013	0.4675	6.27342e-08	6.27342e-08	1	0	0	1	0	0
AAATGAGTG	7	42	9	20.0829	1335835538	150	178849748	378	6	0.348555	2.09133	0.234834	0.018822	0.00211351	0.36	1.409e-08	1.409e-08	1	0	0	1	0	0
AAATGAT	74	459	7	20.0829	1335835538	150	178849748	3213	6.2027	3.68473	22.8553	2.5664	0.159987	0.0179648	0.289459	1.19765e-07	1.19765e-07	1	0	0	1	0	0
AAATGC	41	222	6	20.0829	1335835538	150	178849748	1332	5.41463	2.04154	11.0542	1.24127	0.0663251	0.00744759	0.216585	4.96506e-08	4.96506e-08	1	0	0	1	0	0
AAATGG	14	60	6	20.0829	1335835538	150	178849748	360	4.28571	0.69711	2.98762	0.335477	0.0179257	0.00201286	0.171429	1.34191e-08	1.34191e-08	1	0	0	1	0	0
AAATGGAAT	29	144	9	20.0829	1335835538	150	178849748	1296	4.96552	1.44401	7.17028	0.805145	0.0645325	0.00724631	0.297931	4.83087e-08	4.83087e-08	1	0	0	1	0	0
AAATGGCATT	26	116	10	20.0829	1335835538	150	178849748	1160	4.46154	1.29463	5.77606	0.648589	0.0577606	0.00648589	0.297436	4.32393e-08	4.32393e-08	1	0	0	1	0	0
AAATGGCT	20	102	8	20.0829	1335835538	150	178849748	816	5.1	0.995872	5.07895	0.570311	0.0406316	0.00456249	0.272	3.04166e-08	3.04166e-08	1	0	0	1	0	0
AAATGGT	21	84	7	20.0829	1335835538	150	178849748	588	4	1.04567	4.18266	0.469668	0.0292786	0.00328768	0.186667	2.19178e-08	2.19178e-08	1	0	0	1	0	0
AAATGT	122	619	6	20.0829	1335835538	150	178849748	3714	5.07377	6.07482	30.8222	3.46101	0.184933	0.020766	0.202951	1.3844e-07	1.3844e-07	1	0	0	1	0	0
AAATGTAAT	62	385	9	20.0829	1335835538	150	178849748	3465	6.20968	3.0872	19.1705	2.15264	0.172535	0.0193738	0.372581	1.29159e-07	1.29159e-07	1	0	0	1	0	0
AAATGTATAT	5	24	10	20.0829	1335835538	150	178849748	240	4.8	0.248968	1.19505	0.134191	0.0119505	0.00134191	0.32	8.94606e-09	8.94606e-09	1	0	0	1	0	0
AAATGTC	17	68	7	20.0829	1335835538	150	178849748	476	4	0.846491	3.38596	0.380207	0.0237017	0.00266145	0.186667	1.7743e-08	1.7743e-08	1	0	0	1	0	0
AAATGTG	24	105	7	20.0829	1335835538	150	178849748	735	4.375	1.19505	5.22833	0.587085	0.0365983	0.00410959	0.204167	2.73973e-08	2.73973e-08	1	0	0	1	0	0
AAATGTGC	37	171	8	20.0829	1335835538	150	178849748	1368	4.62162	1.84236	8.5147	0.95611	0.0681176	0.00764888	0.246486	5.09925e-08	5.09925e-08	1	0	0	1	0	0
AAATGTGGTGGTTGG	19	76	15	20.0829	1335835538	150	178849748	1140	4	0.946078	3.78431	0.424938	0.0567647	0.00637407	0.4	4.24938e-08	4.24938e-08	1	0	0	1	0	0
AAATGTT	24	164	7	20.0829	1335835538	150	178849748	1148	6.83333	1.19505	8.16615	0.916971	0.057163	0.0064188	0.318889	4.2792e-08	4.2792e-08	1	0	0	1	0	0
AAATGTTCGGCAAG	17	77	14	20.0829	1335835538	150	178849748	1078	4.52941	0.846491	3.83411	0.430529	0.0536775	0.00602741	0.422745	4.01827e-08	4.01827e-08	1	0	0	1	0	0
AAATGTTCTAG	48	271	11	20.0829	1335835538	150	178849748	2981	5.64583	2.39009	13.4941	1.51524	0.148435	0.0166676	0.414028	1.11117e-07	1.11117e-07	1	0	0	1	0	0
AAATT	1606	8845	5	20.0829	1335835538	150	178849748	44225	5.50747	79.9685	440.424	49.4549	2.20212	0.247275	0.183582	1.6485e-06	1.6485e-06	1	0	0	1	0	0
AAATTAAC	54	293	8	20.0829	1335835538	150	178849748	2344	5.42593	2.68885	14.5895	1.63825	0.116716	0.013106	0.289383	8.73732e-08	8.73732e-08	1	0	0	1	0	0
AAATTAC	58	290	7	20.0829	1335835538	150	178849748	2030	5	2.88803	14.4401	1.62147	0.101081	0.0113503	0.233333	7.56687e-08	7.56687e-08	1	0	0	1	0	0
AAATTACAT	16	64	9	20.0829	1335835538	150	178849748	576	4	0.796697	3.18679	0.357842	0.0286811	0.00322058	0.24	2.14705e-08	2.14705e-08	1	0	0	1	0	0
AAATTACT	65	471	8	20.0829	1335835538	150	178849748	3768	7.24615	3.23658	23.4528	2.6335	0.187622	0.021068	0.386462	1.40453e-07	1.40453e-07	1	0	0	1	0	0
AAATTAT	32	146	7	20.0829	1335835538	150	178849748	1022	4.5625	1.59339	7.26986	0.816328	0.050889	0.00571429	0.212917	3.80953e-08	3.80953e-08	1	0	0	1	0	0
AAATTC	131	585	6	20.0829	1335835538	150	178849748	3510	4.46565	6.52296	29.1292	3.2709	0.174775	0.0196254	0.178626	1.30836e-07	1.30836e-07	1	0	0	1	0	0
AAATTCAAC	5	20	9	20.0829	1335835538	150	178849748	180	4	0.248968	0.995872	0.111826	0.00896285	0.00100643	0.24	6.70954e-09	6.70954e-09	1	0	0	1	0	0
AAATTCAAGACT	27	111	12	20.0829	1335835538	150	178849748	1332	4.11111	1.34443	5.52709	0.620633	0.0663251	0.00744759	0.328889	4.96506e-08	4.96506e-08	1	0	0	1	0	0
AAATTCAAT	53	251	9	20.0829	1335835538	150	178849748	2259	4.73585	2.63906	12.4982	1.40341	0.112484	0.0126307	0.284151	8.42048e-08	8.42048e-08	1	0	0	1	0	0
AAATTCAATTC	31	243	11	20.0829	1335835538	150	178849748	2673	7.83871	1.5436	12.0998	1.35868	0.133098	0.0149455	0.574839	9.96367e-08	9.96367e-08	1	0	0	1	1	0
AAATTCCATGAATTCCTG	11	45	18	20.0829	1335835538	150	178849748	810	4.09091	0.547729	2.24071	0.251608	0.0403328	0.00452894	0.490909	3.01929e-08	3.01929e-08	1	0	0	1	0	0
AAATTCCTAGAATTATAC	18	75	18	20.0829	1335835538	150	178849748	1350	4.16667	0.896285	3.73452	0.419346	0.0672213	0.00754824	0.5	5.03216e-08	5.03216e-08	1	0	0	1	0	0
AAATTCG	35	154	7	20.0829	1335835538	150	178849748	1078	4.4	1.74278	7.66821	0.861058	0.0536775	0.00602741	0.205333	4.01827e-08	4.01827e-08	1	0	0	1	0	0
AAATTCGAAGAATTCAAG	22	90	18	20.0829	1335835538	150	178849748	1620	4.09091	1.09546	4.48142	0.503216	0.0806656	0.00905788	0.490909	6.03859e-08	6.03859e-08	1	0	0	1	0	0
AAATTCT	97	508	7	20.0829	1335835538	150	178849748	3556	5.23711	4.82998	25.2951	2.84037	0.177066	0.0198826	0.244399	1.32551e-07	1.32551e-07	1	0	0	1	0	0
AAATTCTAAGAATTTAAG	109	444	18	20.0829	1335835538	150	178849748	7992	4.07339	5.4275	22.1084	2.48253	0.39795	0.0446856	0.488807	2.97904e-07	2.97904e-07	1	0	0	1	0	0
AAATTCTCTGAATTGATC	63	279	18	20.0829	1335835538	150	178849748	5022	4.42857	3.137	13.8924	1.55997	0.250063	0.0280794	0.531429	1.87196e-07	1.87196e-07	1	0	0	1	1	0
AAATTCTTAAG	13	52	11	20.0829	1335835538	150	178849748	572	4	0.647317	2.58927	0.290747	0.0284819	0.00319822	0.293333	2.13214e-08	2.13214e-08	1	0	0	1	0	0
AAATTG	325	2398	6	20.0829	1335835538	150	178849748	14388	7.37846	16.1829	119.405	13.4079	0.71643	0.0804474	0.295138	5.36316e-07	5.36316e-07	1	0	0	1	0	0
AAATTGAAG	24	126	9	20.0829	1335835538	150	178849748	1134	5.25	1.19505	6.27399	0.704502	0.0564659	0.00634052	0.315	4.22701e-08	4.22701e-08	1	0	0	1	0	0
AAATTGAAT	33	259	9	20.0829	1335835538	150	178849748	2331	7.84848	1.64319	12.8965	1.44814	0.116069	0.0130333	0.470909	8.68886e-08	8.68886e-08	1	0	0	1	0	0
AAATTGAATT	4	16	10	20.0829	1335835538	150	178849748	160	4	0.199174	0.796697	0.0894606	0.00796697	0.000894606	0.266667	5.96404e-09	5.96404e-09	1	0	0	1	0	0
AAATTGC	17	68	7	20.0829	1335835538	150	178849748	476	4	0.846491	3.38596	0.380207	0.0237017	0.00266145	0.186667	1.7743e-08	1.7743e-08	1	0	0	1	0	0
AAATTGCAT	12	53	9	20.0829	1335835538	150	178849748	477	4.41667	0.597523	2.63906	0.296338	0.0237515	0.00266704	0.265	1.77803e-08	1.77803e-08	1	0	0	1	0	0
AAATTGCGCTGT	9	42	12	20.0829	1335835538	150	178849748	504	4.66667	0.448142	2.09133	0.234834	0.025096	0.00281801	0.373333	1.87867e-08	1.87867e-08	1	0	0	1	0	0
AAATTGGT	19	101	8	20.0829	1335835538	150	178849748	808	5.31579	0.946078	5.02915	0.56472	0.0402332	0.00451776	0.283509	3.01184e-08	3.01184e-08	1	0	0	1	0	0
AAATTGT	120	836	7	20.0829	1335835538	150	178849748	5852	6.96667	5.97523	41.6274	4.67431	0.291392	0.0327202	0.325111	2.18135e-07	2.18135e-07	1	0	0	1	0	0
AAATTT	442	1800	6	20.0829	1335835538	150	178849748	10800	4.0724	22.0088	89.6285	10.0643	0.537771	0.0603859	0.162896	4.02573e-07	4.02573e-07	1	0	0	1	0	0
AAATTTC	53	222	7	20.0829	1335835538	150	178849748	1554	4.18868	2.63906	11.0542	1.24127	0.0773792	0.00868886	0.195472	5.79257e-08	5.79257e-08	1	0	0	1	0	0
AAC	710	6672	3	20.0829	1335835538	150	178849748	20016	9.39718	35.3534	332.223	37.3051	0.996668	0.111915	0.187944	7.46101e-07	7.46101e-07	1	0	0	0	0	0
AACAAG	6	31	6	20.0829	1335835538	150	178849748	186	5.16667	0.298762	1.5436	0.17333	0.00926161	0.00103998	0.206667	6.93319e-09	6.93319e-09	1	0	0	1	0	0
AACAAGT	1	4	7	20.0829	1335835538	150	178849748	28	4	0.0497936	0.199174	0.0223651	0.00139422	0.000156556	0.186667	1.04371e-09	1.04371e-09	1	0	0	1	0	0
AACAAT	56	365	6	20.0829	1335835538	150	178849748	2190	6.51786	2.78844	18.1747	2.04082	0.109048	0.0122449	0.260714	8.16328e-08	8.16328e-08	1	0	0	1	0	0
AACAATC	15	75	7	20.0829	1335835538	150	178849748	525	5	0.746904	3.73452	0.419346	0.0261416	0.00293542	0.233333	1.95695e-08	1.95695e-08	1	0	0	1	0	0
AACAATCGTG	22	107	10	20.0829	1335835538	150	178849748	1070	4.86364	1.09546	5.32791	0.598268	0.0532791	0.00598268	0.324242	3.98845e-08	3.98845e-08	1	0	0	1	0	0
AACAATT	69	362	7	20.0829	1335835538	150	178849748	2534	5.24638	3.43576	18.0253	2.02405	0.126177	0.0141683	0.244831	9.44554e-08	9.44554e-08	1	0	0	1	0	0
AACAC	33	332	5	20.0829	1335835538	150	178849748	1660	10.0606	1.64319	16.5315	1.85631	0.0826574	0.00928153	0.335354	6.18769e-08	6.18769e-08	1	0	0	1	0	0
AACACAT	28	160	7	20.0829	1335835538	150	178849748	1120	5.71429	1.39422	7.96697	0.894606	0.0557688	0.00626224	0.266667	4.17483e-08	4.17483e-08	1	0	0	1	0	0
AACACC	1	4	6	20.0829	1335835538	150	178849748	24	4	0.0497936	0.199174	0.0223651	0.00119505	0.000134191	0.16	8.94606e-10	8.94606e-10	1	0	0	1	0	0
AACACCC	15	86	7	20.0829	1335835538	150	178849748	602	5.73333	0.746904	4.28225	0.480851	0.0299757	0.00336595	0.267556	2.24397e-08	2.24397e-08	1	0	0	1	0	0
AACACCT	3	12	7	20.0829	1335835538	150	178849748	84	4	0.149381	0.597523	0.0670954	0.00418266	0.000469668	0.186667	3.13112e-09	3.13112e-09	1	0	0	1	0	0
AACACT	23	92	6	20.0829	1335835538	150	178849748	552	4	1.14525	4.58101	0.514398	0.0274861	0.00308639	0.16	2.05759e-08	2.05759e-08	1	0	0	1	0	0
AACACTC	1	5	7	20.0829	1335835538	150	178849748	35	5	0.0497936	0.248968	0.0279564	0.00174278	0.000195695	0.233333	1.30463e-09	1.30463e-09	1	0	0	1	0	0
AACACTG	32	128	7	20.0829	1335835538	150	178849748	896	4	1.59339	6.37358	0.715685	0.0446151	0.00500979	0.186667	3.33986e-08	3.33986e-08	1	0	0	1	0	0
AACAG	58	442	5	20.0829	1335835538	150	178849748	2210	7.62069	2.88803	22.0088	2.47135	0.110044	0.0123567	0.254023	8.23783e-08	8.23783e-08	1	0	0	1	0	0
AACAGAC	26	204	7	20.0829	1335835538	150	178849748	1428	7.84615	1.29463	10.1579	1.14062	0.0711052	0.00798436	0.366154	5.3229e-08	5.3229e-08	1	0	0	1	0	0
AACAGG	1	5	6	20.0829	1335835538	150	178849748	30	5	0.0497936	0.248968	0.0279564	0.00149381	0.000167739	0.2	1.11826e-09	1.11826e-09	1	0	0	1	0	0
AACAGGCACAACTGTGC	23	92	17	20.0829	1335835538	150	178849748	1564	4	1.14525	4.58101	0.514398	0.0778772	0.00874477	0.453333	5.82985e-08	5.82985e-08	1	0	0	1	0	0
AACAGGG	18	87	7	20.0829	1335835538	150	178849748	609	4.83333	0.896285	4.33204	0.486442	0.0303243	0.00340509	0.225556	2.27006e-08	2.27006e-08	1	0	0	1	0	0
AACAGGT	32	128	7	20.0829	1335835538	150	178849748	896	4	1.59339	6.37358	0.715685	0.0446151	0.00500979	0.186667	3.33986e-08	3.33986e-08	1	0	0	1	0	0
AACAGT	137	904	6	20.0829	1335835538	150	178849748	5424	6.59854	6.82172	45.0134	5.05452	0.27008	0.0303271	0.263942	2.02181e-07	2.02181e-07	1	0	0	1	0	0
AACAT	113	861	5	20.0829	1335835538	150	178849748	4305	7.61947	5.62668	42.8723	4.8141	0.214361	0.0240705	0.253982	1.6047e-07	1.6047e-07	1	0	0	1	0	0
AACATAACT	14	56	9	20.0829	1335835538	150	178849748	504	4	0.69711	2.78844	0.313112	0.025096	0.00281801	0.24	1.87867e-08	1.87867e-08	1	0	0	1	0	0
AACATAC	17	68	7	20.0829	1335835538	150	178849748	476	4	0.846491	3.38596	0.380207	0.0237017	0.00266145	0.186667	1.7743e-08	1.7743e-08	1	0	0	1	0	0
AACATACTAT	11	49	10	20.0829	1335835538	150	178849748	490	4.45455	0.547729	2.43989	0.273973	0.0243989	0.00273973	0.29697	1.82649e-08	1.82649e-08	1	0	0	1	0	0
AACATACTTCTAG	23	108	13	20.0829	1335835538	150	178849748	1404	4.69565	1.14525	5.37771	0.603859	0.0699102	0.00785016	0.406957	5.23344e-08	5.23344e-08	1	0	0	1	0	0
AACATAG	16	64	7	20.0829	1335835538	150	178849748	448	4	0.796697	3.18679	0.357842	0.0223075	0.0025049	0.186667	1.66993e-08	1.66993e-08	1	0	0	1	0	0
AACATAGAAT	8	67	10	20.0829	1335835538	150	178849748	670	8.375	0.398349	3.33617	0.374616	0.0333617	0.00374616	0.558333	2.49744e-08	2.49744e-08	1	0	0	1	1	0
AACATAT	42	464	7	20.0829	1335835538	150	178849748	3248	11.0476	2.09133	23.1042	2.59436	0.16173	0.0181605	0.515556	1.2107e-07	1.2107e-07	1	0	0	1	1	0
AACATATCAATAG	22	89	13	20.0829	1335835538	150	178849748	1157	4.04545	1.09546	4.43163	0.497624	0.0576112	0.00646912	0.350606	4.31274e-08	4.31274e-08	1	0	0	1	0	0
AACATATTGTG	3	12	11	20.0829	1335835538	150	178849748	132	4	0.149381	0.597523	0.0670954	0.00657275	0.00073805	0.293333	4.92033e-09	4.92033e-09	1	0	0	1	0	0
AACATC	48	193	6	20.0829	1335835538	150	178849748	1158	4.02083	2.39009	9.61016	1.07912	0.057661	0.00647471	0.160833	4.31647e-08	4.31647e-08	1	0	0	1	0	0
AACATCAACTTCTTCTCG	19	76	18	20.0829	1335835538	150	178849748	1368	4	0.946078	3.78431	0.424938	0.0681176	0.00764888	0.48	5.09925e-08	5.09925e-08	1	0	0	1	0	0
AACATCTAGC	12	48	10	20.0829	1335835538	150	178849748	480	4	0.597523	2.39009	0.268382	0.0239009	0.00268382	0.266667	1.78921e-08	1.78921e-08	1	0	0	1	0	0
AACATG	64	331	6	20.0829	1335835538	150	178849748	1986	5.17188	3.18679	16.4817	1.85072	0.0988901	0.0111043	0.206875	7.40286e-08	7.40286e-08	1	0	0	1	0	0
AACATGACAT	40	216	10	20.0829	1335835538	150	178849748	2160	5.4	1.99174	10.7554	1.20772	0.107554	0.0120772	0.36	8.05145e-08	8.05145e-08	1	0	0	1	0	0
AACATGC	17	83	7	20.0829	1335835538	150	178849748	581	4.88235	0.846491	4.13287	0.464077	0.0289301	0.00324854	0.227843	2.16569e-08	2.16569e-08	1	0	0	1	0	0
AACATT	108	601	6	20.0829	1335835538	150	178849748	3606	5.56481	5.37771	29.9259	3.36036	0.179556	0.0201622	0.222593	1.34415e-07	1.34415e-07	1	0	0	1	0	0
AACATTC	18	72	7	20.0829	1335835538	150	178849748	504	4	0.896285	3.58514	0.402573	0.025096	0.00281801	0.186667	1.87867e-08	1.87867e-08	1	0	0	1	0	0
AACATTCTAG	67	279	10	20.0829	1335835538	150	178849748	2790	4.16418	3.33617	13.8924	1.55997	0.138924	0.0155997	0.277612	1.03998e-07	1.03998e-07	1	0	0	1	0	0
AACATTG	10	40	7	20.0829	1335835538	150	178849748	280	4	0.497936	1.99174	0.223651	0.0139422	0.00156556	0.186667	1.04371e-08	1.04371e-08	1	0	0	1	0	0
AACATTGTAGC	17	80	11	20.0829	1335835538	150	178849748	880	4.70588	0.846491	3.98349	0.447303	0.0438184	0.00492033	0.345098	3.28022e-08	3.28022e-08	1	0	0	1	0	0
AACC	114	966	4	20.0829	1335835538	150	178849748	3864	8.47368	5.67647	48.1006	5.40118	0.192402	0.0216047	0.225965	1.44032e-07	1.44032e-07	1	0	0	0	0	0
AACCAAT	3	12	7	20.0829	1335835538	150	178849748	84	4	0.149381	0.597523	0.0670954	0.00418266	0.000469668	0.186667	3.13112e-09	3.13112e-09	1	0	0	1	0	0
AACCAC	48	208	6	20.0829	1335835538	150	178849748	1248	4.33333	2.39009	10.3571	1.16299	0.0621424	0.00697792	0.173333	4.65195e-08	4.65195e-08	1	0	0	1	0	0
AACCACGCCCACATCCGC	20	82	18	20.0829	1335835538	150	178849748	1476	4.1	0.995872	4.08307	0.458485	0.0734953	0.00825274	0.492	5.50182e-08	5.50182e-08	1	0	0	1	0	0
AACCACT	27	132	7	20.0829	1335835538	150	178849748	924	4.88889	1.34443	6.57275	0.73805	0.0460093	0.00516635	0.228148	3.44423e-08	3.44423e-08	1	0	0	1	0	0
AACCAG	43	172	6	20.0829	1335835538	150	178849748	1032	4	2.14112	8.5645	0.961701	0.051387	0.00577021	0.16	3.8468e-08	3.8468e-08	1	0	0	1	0	0
AACCAT	11	44	6	20.0829	1335835538	150	178849748	264	4	0.547729	2.19092	0.246017	0.0131455	0.0014761	0.16	9.84066e-09	9.84066e-09	1	0	0	1	0	0
AACCATC	149	815	7	20.0829	1335835538	150	178849748	5705	5.4698	7.41924	40.5818	4.5569	0.284072	0.0318983	0.255257	2.12655e-07	2.12655e-07	1	0	0	1	0	0
AACCATTCTG	22	115	10	20.0829	1335835538	150	178849748	1150	5.22727	1.09546	5.72626	0.642998	0.0572626	0.00642998	0.348485	4.28665e-08	4.28665e-08	1	0	0	1	0	0
AACCC	32	207	5	20.0829	1335835538	150	178849748	1035	6.46875	1.59339	10.3073	1.1574	0.0515364	0.00578698	0.215625	3.85799e-08	3.85799e-08	1	0	0	1	0	0
AACCCAG	13	52	7	20.0829	1335835538	150	178849748	364	4	0.647317	2.58927	0.290747	0.0181249	0.00203523	0.186667	1.35682e-08	1.35682e-08	1	0	0	1	0	0
AACCCC	1	4	6	20.0829	1335835538	150	178849748	24	4	0.0497936	0.199174	0.0223651	0.00119505	0.000134191	0.16	8.94606e-10	8.94606e-10	1	0	0	1	0	0
AACCCCG	2	10	7	20.0829	1335835538	150	178849748	70	5	0.0995872	0.497936	0.0559129	0.00348555	0.00039139	0.233333	2.60927e-09	2.60927e-09	1	0	0	1	0	0
AACCCGG	3	18	7	20.0829	1335835538	150	178849748	126	6	0.149381	0.896285	0.100643	0.00627399	0.000704502	0.28	4.69668e-09	4.69668e-09	1	0	0	1	0	0
AACCCT	30	134	6	20.0829	1335835538	150	178849748	804	4.46667	1.49381	6.67234	0.749232	0.040034	0.00449539	0.178667	2.99693e-08	2.99693e-08	1	0	0	1	0	0
AACCCTG	898	6276	7	20.0829	1335835538	150	178849748	43932	6.98886	44.7146	312.505	35.0909	2.18753	0.245636	0.326147	1.63758e-06	1.63758e-06	1	0	0	1	0	0
AACCG	16	143	5	20.0829	1335835538	150	178849748	715	8.9375	0.796697	7.12048	0.799554	0.0356024	0.00399777	0.297917	2.66518e-08	2.66518e-08	1	0	0	1	0	0
AACCGCCT	16	87	8	20.0829	1335835538	150	178849748	696	5.4375	0.796697	4.33204	0.486442	0.0346563	0.00389153	0.29	2.59436e-08	2.59436e-08	1	0	0	1	0	0
AACCT	106	565	5	20.0829	1335835538	150	178849748	2825	5.33019	5.27812	28.1334	3.15908	0.140667	0.0157954	0.177673	1.05303e-07	1.05303e-07	1	0	0	1	0	0
AACCTAG	15	60	7	20.0829	1335835538	150	178849748	420	4	0.746904	2.98762	0.335477	0.0209133	0.00234834	0.186667	1.56556e-08	1.56556e-08	1	0	0	1	0	0
AACCTAT	18	72	7	20.0829	1335835538	150	178849748	504	4	0.896285	3.58514	0.402573	0.025096	0.00281801	0.186667	1.87867e-08	1.87867e-08	1	0	0	1	0	0
AACCTC	33	146	6	20.0829	1335835538	150	178849748	876	4.42424	1.64319	7.26986	0.816328	0.0436192	0.00489797	0.17697	3.26531e-08	3.26531e-08	1	0	0	1	0	0
AACCTG	34	206	6	20.0829	1335835538	150	178849748	1236	6.05882	1.69298	10.2575	1.1518	0.0615449	0.00691083	0.242353	4.60722e-08	4.60722e-08	1	0	0	1	0	0
AACCTGCCC	1	4	9	20.0829	1335835538	150	178849748	36	4	0.0497936	0.199174	0.0223651	0.00179257	0.000201286	0.24	1.34191e-09	1.34191e-09	1	0	0	1	0	0
AACCTGCTC	20	87	9	20.0829	1335835538	150	178849748	783	4.35	0.995872	4.33204	0.486442	0.0389884	0.00437798	0.261	2.91865e-08	2.91865e-08	1	0	0	1	0	0
AACCTGT	86	1296	7	20.0829	1335835538	150	178849748	9072	15.0698	4.28225	64.5325	7.24631	0.451727	0.0507241	0.703256	3.38161e-07	3.38161e-07	1	0	0	1	1	0
AACCTT	30	130	6	20.0829	1335835538	150	178849748	780	4.33333	1.49381	6.47317	0.726867	0.038839	0.0043612	0.173333	2.90747e-08	2.90747e-08	1	0	0	1	0	0
AACG	53	424	4	20.0829	1335835538	150	178849748	1696	8	2.63906	21.1125	2.37071	0.0844499	0.00948282	0.213333	6.32188e-08	6.32188e-08	1	0	0	0	0	0
AACGAAT	12	48	7	20.0829	1335835538	150	178849748	336	4	0.597523	2.39009	0.268382	0.0167306	0.00187867	0.186667	1.25245e-08	1.25245e-08	1	0	0	1	0	0
AACGAATTC	84	337	9	20.0829	1335835538	150	178849748	3033	4.0119	4.18266	16.7804	1.88426	0.151024	0.0169584	0.240714	1.13056e-07	1.13056e-07	1	0	0	1	0	0
AACGAC	32	159	6	20.0829	1335835538	150	178849748	954	4.96875	1.59339	7.91718	0.889014	0.0475031	0.00533409	0.19875	3.55606e-08	3.55606e-08	1	0	0	1	0	0
AACGAG	27	381	6	20.0829	1335835538	150	178849748	2286	14.1111	1.34443	18.9714	2.13028	0.113828	0.0127817	0.564444	8.52112e-08	8.52112e-08	1	0	0	1	1	0
AACGAT	61	244	6	20.0829	1335835538	150	178849748	1464	4	3.03741	12.1496	1.36427	0.0728978	0.00818564	0.16	5.45709e-08	5.45709e-08	1	0	0	1	0	0
AACGATT	10	50	7	20.0829	1335835538	150	178849748	350	5	0.497936	2.48968	0.279564	0.0174278	0.00195695	0.233333	1.30463e-08	1.30463e-08	1	0	0	1	0	0
AACGGC	1	4	6	20.0829	1335835538	150	178849748	24	4	0.0497936	0.199174	0.0223651	0.00119505	0.000134191	0.16	8.94606e-10	8.94606e-10	1	0	0	1	0	0
AACGGG	34	159	6	20.0829	1335835538	150	178849748	954	4.67647	1.69298	7.91718	0.889014	0.0475031	0.00533409	0.187059	3.55606e-08	3.55606e-08	1	0	0	1	0	0
AACGGT	53	222	6	20.0829	1335835538	150	178849748	1332	4.18868	2.63906	11.0542	1.24127	0.0663251	0.00744759	0.167547	4.96506e-08	4.96506e-08	1	0	0	1	0	0
AACGT	25	125	5	20.0829	1335835538	150	178849748	625	5	1.24484	6.2242	0.698911	0.031121	0.00349455	0.166667	2.3297e-08	2.3297e-08	1	0	0	1	0	0
AACGTG	51	262	6	20.0829	1335835538	150	178849748	1572	5.13725	2.53947	13.0459	1.46492	0.0782755	0.0087895	0.20549	5.85967e-08	5.85967e-08	1	0	0	1	0	0
AACT	782	5376	4	20.0829	1335835538	150	178849748	21504	6.87468	38.9386	267.69	30.0588	1.07076	0.120235	0.183325	8.01567e-07	8.01567e-07	1	0	0	0	0	0
AACTAAT	78	343	7	20.0829	1335835538	150	178849748	2401	4.39744	3.8839	17.0792	1.91781	0.119554	0.0134247	0.205214	8.94978e-08	8.94978e-08	1	0	0	1	0	0
AACTAC	77	390	6	20.0829	1335835538	150	178849748	2340	5.06494	3.83411	19.4195	2.1806	0.116517	0.0130836	0.202597	8.72241e-08	8.72241e-08	1	0	0	1	0	0
AACTAG	33	132	6	20.0829	1335835538	150	178849748	792	4	1.64319	6.57275	0.73805	0.0394365	0.0044283	0.16	2.9522e-08	2.9522e-08	1	0	0	1	0	0
AACTAGT	11	44	7	20.0829	1335835538	150	178849748	308	4	0.547729	2.19092	0.246017	0.0153364	0.00172212	0.186667	1.14808e-08	1.14808e-08	1	0	0	1	0	0
AACTAT	145	661	6	20.0829	1335835538	150	178849748	3966	4.55862	7.22007	32.9136	3.69584	0.197481	0.022175	0.182345	1.47834e-07	1.47834e-07	1	0	0	1	0	0
AACTATACAG	18	101	10	20.0829	1335835538	150	178849748	1010	5.61111	0.896285	5.02915	0.56472	0.0502915	0.0056472	0.374074	3.7648e-08	3.7648e-08	1	0	0	1	0	0
AACTATC	23	92	7	20.0829	1335835538	150	178849748	644	4	1.14525	4.58101	0.514398	0.0320671	0.00360079	0.186667	2.40053e-08	2.40053e-08	1	0	0	1	0	0
AACTATG	17	68	7	20.0829	1335835538	150	178849748	476	4	0.846491	3.38596	0.380207	0.0237017	0.00266145	0.186667	1.7743e-08	1.7743e-08	1	0	0	1	0	0
AACTATT	105	857	7	20.0829	1335835538	150	178849748	5999	8.1619	5.22833	42.6731	4.79173	0.298712	0.0335421	0.380889	2.23614e-07	2.23614e-07	1	0	0	1	0	0
AACTC	113	580	5	20.0829	1335835538	150	178849748	2900	5.13274	5.62668	28.8803	3.24295	0.144401	0.0162147	0.171091	1.08098e-07	1.08098e-07	1	0	0	1	0	0
AACTCAAT	22	105	8	20.0829	1335835538	150	178849748	840	4.77273	1.09546	5.22833	0.587085	0.0418266	0.00469668	0.254545	3.13112e-08	3.13112e-08	1	0	0	1	0	0
AACTCAC	653	3376	7	20.0829	1335835538	150	178849748	23632	5.16998	32.5152	168.103	18.8762	1.17672	0.132133	0.241266	8.80888e-07	8.80888e-07	1	0	0	1	0	0
AACTCACTC	15	96	9	20.0829	1335835538	150	178849748	864	6.4	0.746904	4.78018	0.536763	0.0430217	0.00483087	0.384	3.22058e-08	3.22058e-08	1	0	0	1	0	0
AACTCAT	290	2649	7	20.0829	1335835538	150	178849748	18543	9.13448	14.4401	131.903	14.8113	0.923322	0.103679	0.426276	6.91195e-07	6.91195e-07	1	0	0	1	0	0
AACTCCC	10	41	7	20.0829	1335835538	150	178849748	287	4.1	0.497936	2.04154	0.229243	0.0142908	0.0016047	0.191333	1.0698e-08	1.0698e-08	1	0	0	1	0	0
AACTCCGCGCCCAGAGCGC	1	4	19	20.0829	1335835538	150	178849748	76	4	0.0497936	0.199174	0.0223651	0.00378431	0.000424938	0.506667	2.83292e-09	2.83292e-09	1	0	0	1	1	0
AACTCCT	47	241	7	20.0829	1335835538	150	178849748	1687	5.12766	2.3403	12.0003	1.3475	0.0840018	0.0094325	0.239291	6.28833e-08	6.28833e-08	1	0	0	1	0	0
AACTCG	12	48	6	20.0829	1335835538	150	178849748	288	4	0.597523	2.39009	0.268382	0.0143406	0.00161029	0.16	1.07353e-08	1.07353e-08	1	0	0	1	0	0
AACTCT	8	32	6	20.0829	1335835538	150	178849748	192	4	0.398349	1.59339	0.178921	0.00956037	0.00107353	0.16	7.15685e-09	7.15685e-09	1	0	0	1	0	0
AACTCTC	45	531	7	20.0829	1335835538	150	178849748	3717	11.8	2.24071	26.4404	2.96897	0.185083	0.0207828	0.550667	1.38552e-07	1.38552e-07	1	0	0	1	1	0
AACTCTT	63	349	7	20.0829	1335835538	150	178849748	2443	5.53968	3.137	17.378	1.95136	0.121646	0.0136595	0.258519	9.10634e-08	9.10634e-08	1	0	0	1	0	0
AACTG	229	1628	5	20.0829	1335835538	150	178849748	8140	7.10917	11.4027	81.064	9.10261	0.40532	0.0455131	0.236972	3.0342e-07	3.0342e-07	1	0	0	1	0	0
AACTGAT	26	118	7	20.0829	1335835538	150	178849748	826	4.53846	1.29463	5.87564	0.659772	0.0411295	0.0046184	0.211795	3.07893e-08	3.07893e-08	1	0	0	1	0	0
AACTGC	69	336	6	20.0829	1335835538	150	178849748	2016	4.86957	3.43576	16.7306	1.87867	0.100384	0.011272	0.194783	7.51469e-08	7.51469e-08	1	0	0	1	0	0
AACTGG	68	305	6	20.0829	1335835538	150	178849748	1830	4.48529	3.38596	15.187	1.70534	0.0911223	0.0102321	0.179412	6.82137e-08	6.82137e-08	1	0	0	1	0	0
AACTGGG	22	109	7	20.0829	1335835538	150	178849748	763	4.95455	1.09546	5.4275	0.60945	0.0379925	0.00426615	0.231212	2.8441e-08	2.8441e-08	1	0	0	1	0	0
AACTGGT	9	36	7	20.0829	1335835538	150	178849748	252	4	0.448142	1.79257	0.201286	0.012548	0.001409	0.186667	9.39336e-09	9.39336e-09	1	0	0	1	0	0
AACTGT	41	164	6	20.0829	1335835538	150	178849748	984	4	2.04154	8.16615	0.916971	0.0489969	0.00550182	0.16	3.66788e-08	3.66788e-08	1	0	0	1	0	0
AACTT	79	512	5	20.0829	1335835538	150	178849748	2560	6.48101	3.93369	25.4943	2.86274	0.127472	0.0143137	0.216034	9.54246e-08	9.54246e-08	1	0	0	1	0	0
AACTTACTT	62	505	9	20.0829	1335835538	150	178849748	4545	8.14516	3.0872	25.1458	2.8236	0.226312	0.0254124	0.48871	1.69416e-07	1.69416e-07	1	0	0	1	0	0
AACTTAT	31	163	7	20.0829	1335835538	150	178849748	1141	5.25806	1.5436	8.11635	0.91138	0.0568145	0.00637966	0.245376	4.2531e-08	4.2531e-08	1	0	0	1	0	0
AACTTC	28	112	6	20.0829	1335835538	150	178849748	672	4	1.39422	5.57688	0.626224	0.0334613	0.00375734	0.16	2.5049e-08	2.5049e-08	1	0	0	1	0	0
AACTTCTT	11	44	8	20.0829	1335835538	150	178849748	352	4	0.547729	2.19092	0.246017	0.0175273	0.00196813	0.213333	1.31209e-08	1.31209e-08	1	0	0	1	0	0
AACTTG	23	115	6	20.0829	1335835538	150	178849748	690	5	1.14525	5.72626	0.642998	0.0343576	0.00385799	0.2	2.57199e-08	2.57199e-08	1	0	0	1	0	0
AACTTGT	22	96	7	20.0829	1335835538	150	178849748	672	4.36364	1.09546	4.78018	0.536763	0.0334613	0.00375734	0.203636	2.5049e-08	2.5049e-08	1	0	0	1	0	0
AAG	5305	57920	3	20.0829	1335835538	150	178849748	173760	10.918	264.155	2884.04	323.847	8.65213	0.971542	0.21836	6.47695e-06	6.47695e-06	1	0	0	0	0	0
AAGAAGAAGAAGAAGAAGACG	2	8	21	20.0829	1335835538	150	178849748	168	4	0.0995872	0.398349	0.0447303	0.00836532	0.000939336	0.56	6.26224e-09	6.26224e-09	1	0	0	1	1	0
AAGAAGAAGAAGACG	2	8	15	20.0829	1335835538	150	178849748	120	4	0.0995872	0.398349	0.0447303	0.00597523	0.000670954	0.4	4.47303e-09	4.47303e-09	1	0	0	1	0	0
AAGAAGAAT	11	58	9	20.0829	1335835538	150	178849748	522	5.27273	0.547729	2.88803	0.324295	0.0259923	0.00291865	0.316364	1.94577e-08	1.94577e-08	1	0	0	1	0	0
AAGAAGACGAGG	1	7	12	20.0829	1335835538	150	178849748	84	7	0.0497936	0.348555	0.039139	0.00418266	0.000469668	0.56	3.13112e-09	3.13112e-09	1	0	0	1	1	0
AAGAAGAGG	173	840	9	20.0829	1335835538	150	178849748	7560	4.85549	8.61429	41.8266	4.69668	0.37644	0.0422701	0.291329	2.81801e-07	2.81801e-07	1	0	0	1	0	0
AAGAAGC	13	52	7	20.0829	1335835538	150	178849748	364	4	0.647317	2.58927	0.290747	0.0181249	0.00203523	0.186667	1.35682e-08	1.35682e-08	1	0	0	1	0	0
AAGAAGCAG	2	8	9	20.0829	1335835538	150	178849748	72	4	0.0995872	0.398349	0.0447303	0.00358514	0.000402573	0.24	2.68382e-09	2.68382e-09	1	0	0	1	0	0
AAGAAGG	56	455	7	20.0829	1335835538	150	178849748	3185	8.125	2.78844	22.6561	2.54403	0.158593	0.0178082	0.379167	1.18722e-07	1.18722e-07	1	0	0	1	0	0
AAGAAGT	11	44	7	20.0829	1335835538	150	178849748	308	4	0.547729	2.19092	0.246017	0.0153364	0.00172212	0.186667	1.14808e-08	1.14808e-08	1	0	0	1	0	0
AAGAAT	21	88	6	20.0829	1335835538	150	178849748	528	4.19048	1.04567	4.38184	0.492033	0.026291	0.0029522	0.167619	1.96813e-08	1.96813e-08	1	0	0	1	0	0
AAGAATG	91	440	7	20.0829	1335835538	150	178849748	3080	4.83516	4.53122	21.9092	2.46017	0.153364	0.0172212	0.225641	1.14808e-07	1.14808e-07	1	0	0	1	0	0
AAGAATT	77	863	7	20.0829	1335835538	150	178849748	6041	11.2078	3.83411	42.9719	4.82528	0.300803	0.033777	0.52303	2.2518e-07	2.2518e-07	1	0	0	1	1	0
AAGAATTCAAGGAATTCG	11	44	18	20.0829	1335835538	150	178849748	792	4	0.547729	2.19092	0.246017	0.0394365	0.0044283	0.48	2.9522e-08	2.9522e-08	1	0	0	1	0	0
AAGAATTCATGGAATTCAT	36	148	19	20.0829	1335835538	150	178849748	2812	4.11111	1.79257	7.36945	0.82751	0.14002	0.0157227	0.520741	1.04818e-07	1.04818e-07	1	0	0	1	1	0
AAGAATTCTACTGAATTCT	54	217	19	20.0829	1335835538	150	178849748	4123	4.01852	2.68885	10.8052	1.21331	0.205299	0.0230529	0.509012	1.53686e-07	1.53686e-07	1	0	0	1	1	0
AAGAC	149	2273	5	20.0829	1335835538	150	178849748	11365	15.255	7.41924	113.181	12.709	0.565904	0.063545	0.508501	4.23633e-07	4.23633e-07	1	0	0	1	1	0
AAGACAATAT	12	56	10	20.0829	1335835538	150	178849748	560	4.66667	0.597523	2.78844	0.313112	0.0278844	0.00313112	0.311111	2.08741e-08	2.08741e-08	1	0	0	1	0	0
AAGACCC	17	68	7	20.0829	1335835538	150	178849748	476	4	0.846491	3.38596	0.380207	0.0237017	0.00266145	0.186667	1.7743e-08	1.7743e-08	1	0	0	1	0	0
AAGACG	47	210	6	20.0829	1335835538	150	178849748	1260	4.46809	2.3403	10.4567	1.17417	0.0627399	0.00704502	0.178723	4.69668e-08	4.69668e-08	1	0	0	1	0	0
AAGACGT	35	153	7	20.0829	1335835538	150	178849748	1071	4.37143	1.74278	7.61842	0.855467	0.0533289	0.00598827	0.204	3.99218e-08	3.99218e-08	1	0	0	1	0	0
AAGACT	1	7	6	20.0829	1335835538	150	178849748	42	7	0.0497936	0.348555	0.039139	0.00209133	0.000234834	0.28	1.56556e-09	1.56556e-09	1	0	0	1	0	0
AAGACTC	18	130	7	20.0829	1335835538	150	178849748	910	7.22222	0.896285	6.47317	0.726867	0.0453122	0.00508807	0.337037	3.39205e-08	3.39205e-08	1	0	0	1	0	0
AAGACTG	15	60	7	20.0829	1335835538	150	178849748	420	4	0.746904	2.98762	0.335477	0.0209133	0.00234834	0.186667	1.56556e-08	1.56556e-08	1	0	0	1	0	0
AAGACTT	3	12	7	20.0829	1335835538	150	178849748	84	4	0.149381	0.597523	0.0670954	0.00418266	0.000469668	0.186667	3.13112e-09	3.13112e-09	1	0	0	1	0	0
AAGACTTCAG	83	425	10	20.0829	1335835538	150	178849748	4250	5.12048	4.13287	21.1623	2.3763	0.211623	0.023763	0.341365	1.5842e-07	1.5842e-07	1	0	0	1	0	0
AAGAG	310	3055	5	20.0829	1335835538	150	178849748	15275	9.85484	15.436	152.119	17.0814	0.760597	0.0854069	0.328495	5.69379e-07	5.69379e-07	1	0	0	1	0	0
AAGAGAAGG	13	58	9	20.0829	1335835538	150	178849748	522	4.46154	0.647317	2.88803	0.324295	0.0259923	0.00291865	0.267692	1.94577e-08	1.94577e-08	1	0	0	1	0	0
AAGAGAATGG	31	135	10	20.0829	1335835538	150	178849748	1350	4.35484	1.5436	6.72213	0.754824	0.0672213	0.00754824	0.290323	5.03216e-08	5.03216e-08	1	0	0	1	0	0
AAGAGAATTC	90	382	10	20.0829	1335835538	150	178849748	3820	4.24444	4.48142	19.0211	2.13587	0.190211	0.0213587	0.282963	1.42391e-07	1.42391e-07	1	0	0	1	0	0
AAGAGAG	45	180	7	20.0829	1335835538	150	178849748	1260	4	2.24071	8.96285	1.00643	0.0627399	0.00704502	0.186667	4.69668e-08	4.69668e-08	1	0	0	1	0	0
AAGAGAT	66	816	7	20.0829	1335835538	150	178849748	5712	12.3636	3.28638	40.6316	4.56249	0.284421	0.0319374	0.57697	2.12916e-07	2.12916e-07	1	0	0	1	1	0
AAGAGC	15	60	6	20.0829	1335835538	150	178849748	360	4	0.746904	2.98762	0.335477	0.0179257	0.00201286	0.16	1.34191e-08	1.34191e-08	1	0	0	1	0	0
AAGAGCT	1	4	7	20.0829	1335835538	150	178849748	28	4	0.0497936	0.199174	0.0223651	0.00139422	0.000156556	0.186667	1.04371e-09	1.04371e-09	1	0	0	1	0	0
AAGAGG	227	1823	6	20.0829	1335835538	150	178849748	10938	8.03084	11.3031	90.7737	10.1929	0.544642	0.0611575	0.321233	4.07717e-07	4.07717e-07	1	0	0	1	0	0
AAGAGGC	13	52	7	20.0829	1335835538	150	178849748	364	4	0.647317	2.58927	0.290747	0.0181249	0.00203523	0.186667	1.35682e-08	1.35682e-08	1	0	0	1	0	0
AAGAGGG	76	781	7	20.0829	1335835538	150	178849748	5467	10.2763	3.78431	38.8888	4.36679	0.272222	0.0305676	0.479561	2.03784e-07	2.03784e-07	1	0	0	1	0	0
AAGAGGT	33	132	7	20.0829	1335835538	150	178849748	924	4	1.64319	6.57275	0.73805	0.0460093	0.00516635	0.186667	3.44423e-08	3.44423e-08	1	0	0	1	0	0
AAGAGGTG	10	40	8	20.0829	1335835538	150	178849748	320	4	0.497936	1.99174	0.223651	0.0159339	0.00178921	0.213333	1.19281e-08	1.19281e-08	1	0	0	1	0	0
AAGAGT	50	350	6	20.0829	1335835538	150	178849748	2100	7	2.48968	17.4278	1.95695	0.104567	0.0117417	0.28	7.8278e-08	7.8278e-08	1	0	0	1	0	0
AAGAGTAGGT	21	98	10	20.0829	1335835538	150	178849748	980	4.66667	1.04567	4.87977	0.547946	0.0487977	0.00547946	0.311111	3.65297e-08	3.65297e-08	1	0	0	1	0	0
AAGAGTC	13	52	7	20.0829	1335835538	150	178849748	364	4	0.647317	2.58927	0.290747	0.0181249	0.00203523	0.186667	1.35682e-08	1.35682e-08	1	0	0	1	0	0
AAGAGTG	29	143	7	20.0829	1335835538	150	178849748	1001	4.93103	1.44401	7.12048	0.799554	0.0498434	0.00559688	0.230115	3.73125e-08	3.73125e-08	1	0	0	1	0	0
AAGAT	69	385	5	20.0829	1335835538	150	178849748	1925	5.57971	3.43576	19.1705	2.15264	0.0958527	0.0107632	0.18599	7.17548e-08	7.17548e-08	1	0	0	1	0	0
AAGATAAGT	53	236	9	20.0829	1335835538	150	178849748	2124	4.45283	2.63906	11.7513	1.31954	0.105762	0.0118759	0.26717	7.91726e-08	7.91726e-08	1	0	0	1	0	0
AAGATAC	1	9	7	20.0829	1335835538	150	178849748	63	9	0.0497936	0.448142	0.0503216	0.003137	0.000352251	0.42	2.34834e-09	2.34834e-09	1	0	0	1	0	0
AAGATAG	59	321	7	20.0829	1335835538	150	178849748	2247	5.44068	2.93782	15.9837	1.7948	0.111886	0.0125636	0.253898	8.37575e-08	8.37575e-08	1	0	0	1	0	0
AAGATAT	35	148	7	20.0829	1335835538	150	178849748	1036	4.22857	1.74278	7.36945	0.82751	0.0515862	0.00579257	0.197333	3.86171e-08	3.86171e-08	1	0	0	1	0	0
AAGATC	25	100	6	20.0829	1335835538	150	178849748	600	4	1.24484	4.97936	0.559129	0.0298762	0.00335477	0.16	2.23651e-08	2.23651e-08	1	0	0	1	0	0
AAGATCT	9	36	7	20.0829	1335835538	150	178849748	252	4	0.448142	1.79257	0.201286	0.012548	0.001409	0.186667	9.39336e-09	9.39336e-09	1	0	0	1	0	0
AAGATG	53	227	6	20.0829	1335835538	150	178849748	1362	4.28302	2.63906	11.3031	1.26922	0.0678189	0.00761533	0.171321	5.07689e-08	5.07689e-08	1	0	0	1	0	0
AAGATGTG	16	64	8	20.0829	1335835538	150	178849748	512	4	0.796697	3.18679	0.357842	0.0254943	0.00286274	0.213333	1.90849e-08	1.90849e-08	1	0	0	1	0	0
AAGATGTGGC	19	78	10	20.0829	1335835538	150	178849748	780	4.10526	0.946078	3.8839	0.43612	0.038839	0.0043612	0.273684	2.90747e-08	2.90747e-08	1	0	0	1	0	0
AAGATT	95	496	6	20.0829	1335835538	150	178849748	2976	5.22105	4.73039	24.6976	2.77328	0.148186	0.0166397	0.208842	1.10931e-07	1.10931e-07	1	0	0	1	0	0
AAGATTC	25	168	7	20.0829	1335835538	150	178849748	1176	6.72	1.24484	8.36532	0.939336	0.0585573	0.00657535	0.3136	4.38357e-08	4.38357e-08	1	0	0	1	0	0
AAGATTG	426	2799	7	20.0829	1335835538	150	178849748	19593	6.57042	21.2121	139.372	15.65	0.975606	0.10955	0.30662	7.30334e-07	7.30334e-07	1	0	0	1	0	0
AAGC	30	198	4	20.0829	1335835538	150	178849748	792	6.6	1.49381	9.85913	1.10707	0.0394365	0.0044283	0.176	2.9522e-08	2.9522e-08	1	0	0	0	0	0
AAGCAC	1	4	6	20.0829	1335835538	150	178849748	24	4	0.0497936	0.199174	0.0223651	0.00119505	0.000134191	0.16	8.94606e-10	8.94606e-10	1	0	0	1	0	0
AAGCAG	49	212	6	20.0829	1335835538	150	178849748	1272	4.32653	2.43989	10.5562	1.18535	0.0633374	0.00711212	0.173061	4.74141e-08	4.74141e-08	1	0	0	1	0	0
AAGCAGT	12	48	7	20.0829	1335835538	150	178849748	336	4	0.597523	2.39009	0.268382	0.0167306	0.00187867	0.186667	1.25245e-08	1.25245e-08	1	0	0	1	0	0
AAGCATATTCTATAT	1	5	15	20.0829	1335835538	150	178849748	75	5	0.0497936	0.248968	0.0279564	0.00373452	0.000419346	0.5	2.79564e-09	2.79564e-09	1	0	0	1	0	0
AAGCATATTCTATGT	18	89	15	20.0829	1335835538	150	178849748	1335	4.94444	0.896285	4.43163	0.497624	0.0664744	0.00746437	0.494444	4.97624e-08	4.97624e-08	1	0	0	1	0	0
AAGCATC	17	68	7	20.0829	1335835538	150	178849748	476	4	0.846491	3.38596	0.380207	0.0237017	0.00266145	0.186667	1.7743e-08	1.7743e-08	1	0	0	1	0	0
AAGCATG	17	68	7	20.0829	1335835538	150	178849748	476	4	0.846491	3.38596	0.380207	0.0237017	0.00266145	0.186667	1.7743e-08	1.7743e-08	1	0	0	1	0	0
AAGCATTATTCTAT	23	96	14	20.0829	1335835538	150	178849748	1344	4.17391	1.14525	4.78018	0.536763	0.0669226	0.00751469	0.389565	5.00979e-08	5.00979e-08	1	0	0	1	0	0
AAGCCAT	14	69	7	20.0829	1335835538	150	178849748	483	4.92857	0.69711	3.43576	0.385799	0.0240503	0.00270059	0.23	1.80039e-08	1.80039e-08	1	0	0	1	0	0
AAGCCC	13	52	6	20.0829	1335835538	150	178849748	312	4	0.647317	2.58927	0.290747	0.0155356	0.00174448	0.16	1.16299e-08	1.16299e-08	1	0	0	1	0	0
AAGCCG	14	56	6	20.0829	1335835538	150	178849748	336	4	0.69711	2.78844	0.313112	0.0167306	0.00187867	0.16	1.25245e-08	1.25245e-08	1	0	0	1	0	0
AAGCCT	15	86	6	20.0829	1335835538	150	178849748	516	5.73333	0.746904	4.28225	0.480851	0.0256935	0.0028851	0.229333	1.9234e-08	1.9234e-08	1	0	0	1	0	0
AAGCCTGGGCC	13	63	11	20.0829	1335835538	150	178849748	693	4.84615	0.647317	3.137	0.352251	0.034507	0.00387476	0.355385	2.58317e-08	2.58317e-08	1	0	0	1	0	0
AAGCGAG	12	48	7	20.0829	1335835538	150	178849748	336	4	0.597523	2.39009	0.268382	0.0167306	0.00187867	0.186667	1.25245e-08	1.25245e-08	1	0	0	1	0	0
AAGCGAGGCG	37	259	10	20.0829	1335835538	150	178849748	2590	7	1.84236	12.8965	1.44814	0.128965	0.0144814	0.466667	9.65429e-08	9.65429e-08	1	0	0	1	0	0
AAGCGAT	15	60	7	20.0829	1335835538	150	178849748	420	4	0.746904	2.98762	0.335477	0.0209133	0.00234834	0.186667	1.56556e-08	1.56556e-08	1	0	0	1	0	0
AAGCTAG	18	72	7	20.0829	1335835538	150	178849748	504	4	0.896285	3.58514	0.402573	0.025096	0.00281801	0.186667	1.87867e-08	1.87867e-08	1	0	0	1	0	0
AAGCTAT	20	80	7	20.0829	1335835538	150	178849748	560	4	0.995872	3.98349	0.447303	0.0278844	0.00313112	0.186667	2.08741e-08	2.08741e-08	1	0	0	1	0	0
AAGCTC	162	1665	6	20.0829	1335835538	150	178849748	9990	10.2778	8.06656	82.9063	9.30949	0.497438	0.0558569	0.411111	3.7238e-07	3.7238e-07	1	0	0	1	0	0
AAGCTCACGAGC	15	69	12	20.0829	1335835538	150	178849748	828	4.6	0.746904	3.43576	0.385799	0.0412291	0.00462958	0.368	3.08639e-08	3.08639e-08	1	0	0	1	0	0
AAGCTCTATCCACT	21	91	14	20.0829	1335835538	150	178849748	1274	4.33333	1.04567	4.53122	0.508807	0.063437	0.0071233	0.404444	4.74887e-08	4.74887e-08	1	0	0	1	0	0
AAGCTG	38	152	6	20.0829	1335835538	150	178849748	912	4	1.89216	7.56863	0.849875	0.0454118	0.00509925	0.16	3.3995e-08	3.3995e-08	1	0	0	1	0	0
AAGCTT	7	28	6	20.0829	1335835538	150	178849748	168	4	0.348555	1.39422	0.156556	0.00836532	0.000939336	0.16	6.26224e-09	6.26224e-09	1	0	0	1	0	0
AAGCTTAGCCC	18	77	11	20.0829	1335835538	150	178849748	847	4.27778	0.896285	3.83411	0.430529	0.0421752	0.00473582	0.313704	3.15721e-08	3.15721e-08	1	0	0	1	0	0
AAGCTTC	44	176	7	20.0829	1335835538	150	178849748	1232	4	2.19092	8.76367	0.984066	0.0613457	0.00688846	0.186667	4.59231e-08	4.59231e-08	1	0	0	1	0	0
AAGG	41	255	4	20.0829	1335835538	150	178849748	1020	6.21951	2.04154	12.6974	1.42578	0.0507895	0.00570311	0.165854	3.80207e-08	3.80207e-08	1	0	0	0	0	0
AAGGAAGT	71	335	8	20.0829	1335835538	150	178849748	2680	4.71831	3.53534	16.6809	1.87308	0.133447	0.0149846	0.251643	9.98976e-08	9.98976e-08	1	0	0	1	0	0
AAGGAAGTC	18	88	9	20.0829	1335835538	150	178849748	792	4.88889	0.896285	4.38184	0.492033	0.0394365	0.0044283	0.293333	2.9522e-08	2.9522e-08	1	0	0	1	0	0
AAGGAAT	19	76	7	20.0829	1335835538	150	178849748	532	4	0.946078	3.78431	0.424938	0.0264902	0.00297456	0.186667	1.98304e-08	1.98304e-08	1	0	0	1	0	0
AAGGAATTCGTAGAATTC	228	1089	18	20.0829	1335835538	150	178849748	19602	4.77632	11.3529	54.2252	6.08891	0.976054	0.1096	0.573158	7.30669e-07	7.30669e-07	1	0	0	1	1	0
AAGGAC	43	335	6	20.0829	1335835538	150	178849748	2010	7.7907	2.14112	16.6809	1.87308	0.100085	0.0112385	0.311628	7.49232e-08	7.49232e-08	1	0	0	1	0	0
AAGGACC	11	44	7	20.0829	1335835538	150	178849748	308	4	0.547729	2.19092	0.246017	0.0153364	0.00172212	0.186667	1.14808e-08	1.14808e-08	1	0	0	1	0	0
AAGGAG	286	1819	6	20.0829	1335835538	150	178849748	10914	6.36014	14.241	90.5745	10.1705	0.543447	0.0610233	0.254406	4.06822e-07	4.06822e-07	1	0	0	1	0	0
AAGGAGG	16	64	7	20.0829	1335835538	150	178849748	448	4	0.796697	3.18679	0.357842	0.0223075	0.0025049	0.186667	1.66993e-08	1.66993e-08	1	0	0	1	0	0
AAGGAGGTG	11	47	9	20.0829	1335835538	150	178849748	423	4.27273	0.547729	2.3403	0.26279	0.0210627	0.00236511	0.256364	1.57674e-08	1.57674e-08	1	0	0	1	0	0
AAGGAT	180	1643	6	20.0829	1335835538	150	178849748	9858	9.12778	8.96285	81.8109	9.18648	0.490865	0.0551189	0.365111	3.67459e-07	3.67459e-07	1	0	0	1	0	0
AAGGATC	24	109	7	20.0829	1335835538	150	178849748	763	4.54167	1.19505	5.4275	0.60945	0.0379925	0.00426615	0.211944	2.8441e-08	2.8441e-08	1	0	0	1	0	0
AAGGATG	81	368	7	20.0829	1335835538	150	178849748	2576	4.54321	4.03328	18.324	2.05759	0.128268	0.0144032	0.212016	9.6021e-08	9.6021e-08	1	0	0	1	0	0
AAGGATGAG	20	87	9	20.0829	1335835538	150	178849748	783	4.35	0.995872	4.33204	0.486442	0.0389884	0.00437798	0.261	2.91865e-08	2.91865e-08	1	0	0	1	0	0
AAGGATT	11	44	7	20.0829	1335835538	150	178849748	308	4	0.547729	2.19092	0.246017	0.0153364	0.00172212	0.186667	1.14808e-08	1.14808e-08	1	0	0	1	0	0
AAGGC	215	2926	5	20.0829	1335835538	150	178849748	14630	13.6093	10.7056	145.696	16.3601	0.72848	0.0818005	0.453643	5.45337e-07	5.45337e-07	1	0	0	1	0	0
AAGGCATTCT	12	56	10	20.0829	1335835538	150	178849748	560	4.66667	0.597523	2.78844	0.313112	0.0278844	0.00313112	0.311111	2.08741e-08	2.08741e-08	1	0	0	1	0	0
AAGGCGAGTG	19	80	10	20.0829	1335835538	150	178849748	800	4.21053	0.946078	3.98349	0.447303	0.0398349	0.00447303	0.280702	2.98202e-08	2.98202e-08	1	0	0	1	0	0
AAGGCGGTG	12	48	9	20.0829	1335835538	150	178849748	432	4	0.597523	2.39009	0.268382	0.0215108	0.00241544	0.24	1.61029e-08	1.61029e-08	1	0	0	1	0	0
AAGGCGT	21	84	7	20.0829	1335835538	150	178849748	588	4	1.04567	4.18266	0.469668	0.0292786	0.00328768	0.186667	2.19178e-08	2.19178e-08	1	0	0	1	0	0
AAGGCT	13	52	6	20.0829	1335835538	150	178849748	312	4	0.647317	2.58927	0.290747	0.0155356	0.00174448	0.16	1.16299e-08	1.16299e-08	1	0	0	1	0	0
AAGGG	53	305	5	20.0829	1335835538	150	178849748	1525	5.75472	2.63906	15.187	1.70534	0.0759352	0.00852671	0.191824	5.68447e-08	5.68447e-08	1	0	0	1	0	0
AAGGGAAGGGG	8	34	11	20.0829	1335835538	150	178849748	374	4.25	0.398349	1.69298	0.190104	0.0186228	0.00209114	0.311667	1.39409e-08	1.39409e-08	1	0	0	1	0	0
AAGGGACT	19	76	8	20.0829	1335835538	150	178849748	608	4	0.946078	3.78431	0.424938	0.0302745	0.0033995	0.213333	2.26633e-08	2.26633e-08	1	0	0	1	0	0
AAGGGAG	20	141	7	20.0829	1335835538	150	178849748	987	7.05	0.995872	7.0209	0.788371	0.0491463	0.0055186	0.329	3.67907e-08	3.67907e-08	1	0	0	1	0	0
AAGGGAT	8	32	7	20.0829	1335835538	150	178849748	224	4	0.398349	1.59339	0.178921	0.0111538	0.00125245	0.186667	8.34965e-09	8.34965e-09	1	0	0	1	0	0
AAGGGG	24	108	6	20.0829	1335835538	150	178849748	648	4.5	1.19505	5.37771	0.603859	0.0322662	0.00362315	0.18	2.41544e-08	2.41544e-08	1	0	0	1	0	0
AAGGGGG	1	4	7	20.0829	1335835538	150	178849748	28	4	0.0497936	0.199174	0.0223651	0.00139422	0.000156556	0.186667	1.04371e-09	1.04371e-09	1	0	0	1	0	0
AAGGGT	35	298	6	20.0829	1335835538	150	178849748	1788	8.51429	1.74278	14.8385	1.6662	0.0890309	0.00999722	0.340571	6.66481e-08	6.66481e-08	1	0	0	1	0	0
AAGGGTAAT	15	60	9	20.0829	1335835538	150	178849748	540	4	0.746904	2.98762	0.335477	0.0268885	0.00301929	0.24	2.01286e-08	2.01286e-08	1	0	0	1	0	0
AAGGGTAGAAGTG	61	345	13	20.0829	1335835538	150	178849748	4485	5.65574	3.03741	17.1788	1.92899	0.223324	0.0250769	0.490164	1.67179e-07	1.67179e-07	1	0	0	1	0	0
AAGGGTG	14	79	7	20.0829	1335835538	150	178849748	553	5.64286	0.69711	3.93369	0.441712	0.0275359	0.00309198	0.263333	2.06132e-08	2.06132e-08	1	0	0	1	0	0
AAGGGTGAATG	6	24	11	20.0829	1335835538	150	178849748	264	4	0.298762	1.19505	0.134191	0.0131455	0.0014761	0.293333	9.84066e-09	9.84066e-09	1	0	0	1	0	0
AAGGT	32	225	5	20.0829	1335835538	150	178849748	1125	7.03125	1.59339	11.2036	1.25804	0.0560178	0.0062902	0.234375	4.19346e-08	4.19346e-08	1	0	0	1	0	0
AAGGTAAT	37	159	8	20.0829	1335835538	150	178849748	1272	4.2973	1.84236	7.91718	0.889014	0.0633374	0.00711212	0.229189	4.74141e-08	4.74141e-08	1	0	0	1	0	0
AAGGTAG	21	103	7	20.0829	1335835538	150	178849748	721	4.90476	1.04567	5.12874	0.575902	0.0359012	0.00403132	0.228889	2.68754e-08	2.68754e-08	1	0	0	1	0	0
AAGGTAGG	9	36	8	20.0829	1335835538	150	178849748	288	4	0.448142	1.79257	0.201286	0.0143406	0.00161029	0.213333	1.07353e-08	1.07353e-08	1	0	0	1	0	0
AAGGTGG	10	40	7	20.0829	1335835538	150	178849748	280	4	0.497936	1.99174	0.223651	0.0139422	0.00156556	0.186667	1.04371e-08	1.04371e-08	1	0	0	1	0	0
AAGT	234	1933	4	20.0829	1335835538	150	178849748	7732	8.26068	11.6517	96.251	10.808	0.385004	0.0432318	0.220285	2.88212e-07	2.88212e-07	1	0	0	0	0	0
AAGTAAGTG	20	99	9	20.0829	1335835538	150	178849748	891	4.95	0.995872	4.92956	0.553537	0.0443661	0.00498184	0.297	3.32122e-08	3.32122e-08	1	0	0	1	0	0
AAGTAAT	12	48	7	20.0829	1335835538	150	178849748	336	4	0.597523	2.39009	0.268382	0.0167306	0.00187867	0.186667	1.25245e-08	1.25245e-08	1	0	0	1	0	0
AAGTAATTAG	11	44	10	20.0829	1335835538	150	178849748	440	4	0.547729	2.19092	0.246017	0.0219092	0.00246017	0.266667	1.64011e-08	1.64011e-08	1	0	0	1	0	0
AAGTAC	53	212	6	20.0829	1335835538	150	178849748	1272	4	2.63906	10.5562	1.18535	0.0633374	0.00711212	0.16	4.74141e-08	4.74141e-08	1	0	0	1	0	0
AAGTAG	129	633	6	20.0829	1335835538	150	178849748	3798	4.90698	6.42337	31.5193	3.53928	0.189116	0.0212357	0.196279	1.41571e-07	1.41571e-07	1	0	0	1	0	0
AAGTAGACTG	53	285	10	20.0829	1335835538	150	178849748	2850	5.37736	2.63906	14.1912	1.59352	0.141912	0.0159352	0.358491	1.06234e-07	1.06234e-07	1	0	0	1	0	0
AAGTAGC	37	168	7	20.0829	1335835538	150	178849748	1176	4.54054	1.84236	8.36532	0.939336	0.0585573	0.00657535	0.211892	4.38357e-08	4.38357e-08	1	0	0	1	0	0
AAGTAGG	22	126	7	20.0829	1335835538	150	178849748	882	5.72727	1.09546	6.27399	0.704502	0.0439179	0.00493151	0.267273	3.28768e-08	3.28768e-08	1	0	0	1	0	0
AAGTAGGTG	11	52	9	20.0829	1335835538	150	178849748	468	4.72727	0.547729	2.58927	0.290747	0.0233034	0.00261672	0.283636	1.74448e-08	1.74448e-08	1	0	0	1	0	0
AAGTAGT	7	28	7	20.0829	1335835538	150	178849748	196	4	0.348555	1.39422	0.156556	0.00975954	0.00109589	0.186667	7.30595e-09	7.30595e-09	1	0	0	1	0	0
AAGTAT	157	716	6	20.0829	1335835538	150	178849748	4296	4.56051	7.81759	35.6522	4.00336	0.213913	0.0240202	0.18242	1.60134e-07	1.60134e-07	1	0	0	1	0	0
AAGTATT	29	168	7	20.0829	1335835538	150	178849748	1176	5.7931	1.44401	8.36532	0.939336	0.0585573	0.00657535	0.270345	4.38357e-08	4.38357e-08	1	0	0	1	0	0
AAGTC	212	3747	5	20.0829	1335835538	150	178849748	18735	17.6745	10.5562	186.577	20.9505	0.932883	0.104753	0.589151	6.98352e-07	6.98352e-07	1	0	0	1	1	0
AAGTCAG	32	305	7	20.0829	1335835538	150	178849748	2135	9.53125	1.59339	15.187	1.70534	0.106309	0.0119374	0.444792	7.95826e-08	7.95826e-08	1	0	0	1	0	0
AAGTCAT	23	92	7	20.0829	1335835538	150	178849748	644	4	1.14525	4.58101	0.514398	0.0320671	0.00360079	0.186667	2.40053e-08	2.40053e-08	1	0	0	1	0	0
AAGTCATCTC	15	74	10	20.0829	1335835538	150	178849748	740	4.93333	0.746904	3.68473	0.413755	0.0368473	0.00413755	0.328889	2.75837e-08	2.75837e-08	1	0	0	1	0	0
AAGTCC	42	386	6	20.0829	1335835538	150	178849748	2316	9.19048	2.09133	19.2203	2.15824	0.115322	0.0129494	0.367619	8.63294e-08	8.63294e-08	1	0	0	1	0	0
AAGTCCGCCT	13	52	10	20.0829	1335835538	150	178849748	520	4	0.647317	2.58927	0.290747	0.0258927	0.00290747	0.266667	1.93831e-08	1.93831e-08	1	0	0	1	0	0
AAGTCGC	33	132	7	20.0829	1335835538	150	178849748	924	4	1.64319	6.57275	0.73805	0.0460093	0.00516635	0.186667	3.44423e-08	3.44423e-08	1	0	0	1	0	0
AAGTCGT	8	32	7	20.0829	1335835538	150	178849748	224	4	0.398349	1.59339	0.178921	0.0111538	0.00125245	0.186667	8.34965e-09	8.34965e-09	1	0	0	1	0	0
AAGTCT	91	655	6	20.0829	1335835538	150	178849748	3930	7.1978	4.53122	32.6148	3.66229	0.195689	0.0219738	0.287912	1.46492e-07	1.46492e-07	1	0	0	1	0	0
AAGTCTC	9	36	7	20.0829	1335835538	150	178849748	252	4	0.448142	1.79257	0.201286	0.012548	0.001409	0.186667	9.39336e-09	9.39336e-09	1	0	0	1	0	0
AAGTG	65	398	5	20.0829	1335835538	150	178849748	1990	6.12308	3.23658	19.8178	2.22533	0.0990892	0.0111267	0.204103	7.41777e-08	7.41777e-08	1	0	0	1	0	0
AAGTGAATC	23	108	9	20.0829	1335835538	150	178849748	972	4.69565	1.14525	5.37771	0.603859	0.0483994	0.00543473	0.281739	3.62315e-08	3.62315e-08	1	0	0	1	0	0
AAGTGAATG	34	204	9	20.0829	1335835538	150	178849748	1836	6	1.69298	10.1579	1.14062	0.091421	0.0102656	0.36	6.84373e-08	6.84373e-08	1	0	0	1	0	0
AAGTGAATT	285	1849	9	20.0829	1335835538	150	178849748	16641	6.48772	14.1912	92.0683	10.3383	0.828615	0.0930446	0.389263	6.20297e-07	6.20297e-07	1	0	0	1	0	0
AAGTGAT	20	124	7	20.0829	1335835538	150	178849748	868	6.2	0.995872	6.1744	0.693319	0.0432208	0.00485324	0.289333	3.23549e-08	3.23549e-08	1	0	0	1	0	0
AAGTGC	149	702	6	20.0829	1335835538	150	178849748	4212	4.71141	7.41924	34.9551	3.92508	0.209731	0.0235505	0.188456	1.57003e-07	1.57003e-07	1	0	0	1	0	0
AAGTGG	12	48	6	20.0829	1335835538	150	178849748	288	4	0.597523	2.39009	0.268382	0.0143406	0.00161029	0.16	1.07353e-08	1.07353e-08	1	0	0	1	0	0
AAGTGGTCC	19	92	9	20.0829	1335835538	150	178849748	828	4.84211	0.946078	4.58101	0.514398	0.0412291	0.00462958	0.290526	3.08639e-08	3.08639e-08	1	0	0	1	0	0
AAGTGT	14	56	6	20.0829	1335835538	150	178849748	336	4	0.69711	2.78844	0.313112	0.0167306	0.00187867	0.16	1.25245e-08	1.25245e-08	1	0	0	1	0	0
AAGTGTATGGTACCATATTG	1	4	20	20.0829	1335835538	150	178849748	80	4	0.0497936	0.199174	0.0223651	0.00398349	0.000447303	0.533333	2.98202e-09	2.98202e-09	1	0	0	1	1	0
AAGTGTC	1	4	7	20.0829	1335835538	150	178849748	28	4	0.0497936	0.199174	0.0223651	0.00139422	0.000156556	0.186667	1.04371e-09	1.04371e-09	1	0	0	1	0	0
AAT	78919	820269	3	20.0829	1335835538	150	178849748	2460807	10.3938	3929.66	40844.1	4586.36	122.532	13.7591	0.207876	9.17272e-05	9.17272e-05	1	1	1	0	0	0
AATAATAGAG	8	32	10	20.0829	1335835538	150	178849748	320	4	0.398349	1.59339	0.178921	0.0159339	0.00178921	0.266667	1.19281e-08	1.19281e-08	1	0	0	1	0	0
AATAATC	20	80	7	20.0829	1335835538	150	178849748	560	4	0.995872	3.98349	0.447303	0.0278844	0.00313112	0.186667	2.08741e-08	2.08741e-08	1	0	0	1	0	0
AATAATCG	12	58	8	20.0829	1335835538	150	178849748	464	4.83333	0.597523	2.88803	0.324295	0.0231042	0.00259436	0.257778	1.72957e-08	1.72957e-08	1	0	0	1	0	0
AATAATG	36	188	7	20.0829	1335835538	150	178849748	1316	5.22222	1.79257	9.36119	1.05116	0.0655284	0.00735813	0.243704	4.90542e-08	4.90542e-08	1	0	0	1	0	0
AATAATGCT	15	69	9	20.0829	1335835538	150	178849748	621	4.6	0.746904	3.43576	0.385799	0.0309218	0.00347219	0.276	2.31479e-08	2.31479e-08	1	0	0	1	0	0
AATAATT	99	428	7	20.0829	1335835538	150	178849748	2996	4.32323	4.92956	21.3117	2.39307	0.149182	0.0167515	0.201751	1.11677e-07	1.11677e-07	1	0	0	1	0	0
AATAC	355	2441	5	20.0829	1335835538	150	178849748	12205	6.87606	17.6767	121.546	13.6483	0.607731	0.0682416	0.229202	4.54944e-07	4.54944e-07	1	0	0	1	0	0
AATACACG	1	4	8	20.0829	1335835538	150	178849748	32	4	0.0497936	0.199174	0.0223651	0.00159339	0.000178921	0.213333	1.19281e-09	1.19281e-09	1	0	0	1	0	0
AATACAG	11	74	7	20.0829	1335835538	150	178849748	518	6.72727	0.547729	3.68473	0.413755	0.0257931	0.00289629	0.313939	1.93086e-08	1.93086e-08	1	0	0	1	0	0
AATACAT	57	266	7	20.0829	1335835538	150	178849748	1862	4.66667	2.83823	13.2451	1.48728	0.0927157	0.010411	0.217778	6.94065e-08	6.94065e-08	1	0	0	1	0	0
AATACATC	10	40	8	20.0829	1335835538	150	178849748	320	4	0.497936	1.99174	0.223651	0.0159339	0.00178921	0.213333	1.19281e-08	1.19281e-08	1	0	0	1	0	0
AATACC	241	3051	6	20.0829	1335835538	150	178849748	18306	12.6598	12.0003	151.92	17.059	0.911521	0.102354	0.50639	6.8236e-07	6.8236e-07	1	0	0	1	1	0
AATACCT	21	84	7	20.0829	1335835538	150	178849748	588	4	1.04567	4.18266	0.469668	0.0292786	0.00328768	0.186667	2.19178e-08	2.19178e-08	1	0	0	1	0	0
AATACG	32	152	6	20.0829	1335835538	150	178849748	912	4.75	1.59339	7.56863	0.849875	0.0454118	0.00509925	0.19	3.3995e-08	3.3995e-08	1	0	0	1	0	0
AATACT	294	1738	6	20.0829	1335835538	150	178849748	10428	5.91156	14.6393	86.5413	9.71765	0.519248	0.0583059	0.236463	3.88706e-07	3.88706e-07	1	0	0	1	0	0
AATACTAATCC	6	24	11	20.0829	1335835538	150	178849748	264	4	0.298762	1.19505	0.134191	0.0131455	0.0014761	0.293333	9.84066e-09	9.84066e-09	1	0	0	1	0	0
AATACTAC	28	162	8	20.0829	1335835538	150	178849748	1296	5.78571	1.39422	8.06656	0.905788	0.0645325	0.00724631	0.308571	4.83087e-08	4.83087e-08	1	0	0	1	0	0
AATACTATAATACTATACTAT	7	29	21	20.0829	1335835538	150	178849748	609	4.14286	0.348555	1.44401	0.162147	0.0303243	0.00340509	0.58	2.27006e-08	2.27006e-08	1	0	0	1	1	0
AATACTC	14	56	7	20.0829	1335835538	150	178849748	392	4	0.69711	2.78844	0.313112	0.0195191	0.00219178	0.186667	1.46119e-08	1.46119e-08	1	0	0	1	0	0
AATACTCGC	10	40	9	20.0829	1335835538	150	178849748	360	4	0.497936	1.99174	0.223651	0.0179257	0.00201286	0.24	1.34191e-08	1.34191e-08	1	0	0	1	0	0
AATACTCTC	8	32	9	20.0829	1335835538	150	178849748	288	4	0.398349	1.59339	0.178921	0.0143406	0.00161029	0.24	1.07353e-08	1.07353e-08	1	0	0	1	0	0
AATACTG	15	60	7	20.0829	1335835538	150	178849748	420	4	0.746904	2.98762	0.335477	0.0209133	0.00234834	0.186667	1.56556e-08	1.56556e-08	1	0	0	1	0	0
AATAG	4257	39001	5	20.0829	1335835538	150	178849748	195005	9.16162	211.971	1942	218.066	9.71	1.09033	0.305387	7.26886e-06	7.26886e-06	1	0	0	1	0	0
AATAGAATGG	690	3374	10	20.0829	1335835538	150	178849748	33740	4.88986	34.3576	168.004	18.865	1.68004	0.18865	0.32599	1.25767e-06	1.25767e-06	1	0	0	1	0	0
AATAGAATT	6	24	9	20.0829	1335835538	150	178849748	216	4	0.298762	1.19505	0.134191	0.0107554	0.00120772	0.24	8.05145e-09	8.05145e-09	1	0	0	1	0	0
AATAGAC	13	52	7	20.0829	1335835538	150	178849748	364	4	0.647317	2.58927	0.290747	0.0181249	0.00203523	0.186667	1.35682e-08	1.35682e-08	1	0	0	1	0	0
AATAGAG	10	40	7	20.0829	1335835538	150	178849748	280	4	0.497936	1.99174	0.223651	0.0139422	0.00156556	0.186667	1.04371e-08	1.04371e-08	1	0	0	1	0	0
AATAGAGAG	17	79	9	20.0829	1335835538	150	178849748	711	4.64706	0.846491	3.93369	0.441712	0.0354032	0.0039754	0.278824	2.65027e-08	2.65027e-08	1	0	0	1	0	0
AATAGAGTAG	95	420	10	20.0829	1335835538	150	178849748	4200	4.42105	4.73039	20.9133	2.34834	0.209133	0.0234834	0.294737	1.56556e-07	1.56556e-07	1	0	0	1	0	0
AATAGAGTGG	1	5	10	20.0829	1335835538	150	178849748	50	5	0.0497936	0.248968	0.0279564	0.00248968	0.000279564	0.333333	1.86376e-09	1.86376e-09	1	0	0	1	0	0
AATAGAT	18	72	7	20.0829	1335835538	150	178849748	504	4	0.896285	3.58514	0.402573	0.025096	0.00281801	0.186667	1.87867e-08	1.87867e-08	1	0	0	1	0	0
AATAGATGG	28	330	9	20.0829	1335835538	150	178849748	2970	11.7857	1.39422	16.4319	1.84512	0.147887	0.0166061	0.707143	1.10707e-07	1.10707e-07	1	0	0	1	1	0
AATAGC	1667	8382	6	20.0829	1335835538	150	178849748	50292	5.02819	83.0059	417.37	46.8662	2.50422	0.281197	0.201128	1.87465e-06	1.87465e-06	1	0	0	1	0	0
AATAGCC	10	49	7	20.0829	1335835538	150	178849748	343	4.9	0.497936	2.43989	0.273973	0.0170792	0.00191781	0.228667	1.27854e-08	1.27854e-08	1	0	0	1	0	0
AATAGCT	9	44	7	20.0829	1335835538	150	178849748	308	4.88889	0.448142	2.19092	0.246017	0.0153364	0.00172212	0.228148	1.14808e-08	1.14808e-08	1	0	0	1	0	0
AATAGG	58	491	6	20.0829	1335835538	150	178849748	2946	8.46552	2.88803	24.4487	2.74532	0.146692	0.0164719	0.338621	1.09813e-07	1.09813e-07	1	0	0	1	0	0
AATAGGG	32	198	7	20.0829	1335835538	150	178849748	1386	6.1875	1.59339	9.85913	1.10707	0.0690139	0.00774952	0.28875	5.16635e-08	5.16635e-08	1	0	0	1	0	0
AATAGGT	21	84	7	20.0829	1335835538	150	178849748	588	4	1.04567	4.18266	0.469668	0.0292786	0.00328768	0.186667	2.19178e-08	2.19178e-08	1	0	0	1	0	0
AATAGT	219	1093	6	20.0829	1335835538	150	178849748	6558	4.99087	10.9048	54.4244	6.11128	0.326546	0.0366677	0.199635	2.44451e-07	2.44451e-07	1	0	0	1	0	0
AATAGTC	55	231	7	20.0829	1335835538	150	178849748	1617	4.2	2.73865	11.5023	1.29159	0.0805162	0.00904111	0.196	6.02741e-08	6.02741e-08	1	0	0	1	0	0
AATAGTG	25	102	7	20.0829	1335835538	150	178849748	714	4.08	1.24484	5.07895	0.570311	0.0355526	0.00399218	0.1904	2.66145e-08	2.66145e-08	1	0	0	1	0	0
AATAT	1621	10552	5	20.0829	1335835538	150	178849748	52760	6.50956	80.7154	525.422	58.9992	2.62711	0.294996	0.216985	1.96664e-06	1.96664e-06	1	0	0	1	0	0
AATATAC	30	120	7	20.0829	1335835538	150	178849748	840	4	1.49381	5.97523	0.670954	0.0418266	0.00469668	0.186667	3.13112e-08	3.13112e-08	1	0	0	1	0	0
AATATAG	37	162	7	20.0829	1335835538	150	178849748	1134	4.37838	1.84236	8.06656	0.905788	0.0564659	0.00634052	0.204324	4.22701e-08	4.22701e-08	1	0	0	1	0	0
AATATAGGCGTGGTCT	22	93	16	20.0829	1335835538	150	178849748	1488	4.22727	1.09546	4.6308	0.51999	0.0740929	0.00831983	0.450909	5.54656e-08	5.54656e-08	1	0	0	1	0	0
AATATAT	173	840	7	20.0829	1335835538	150	178849748	5880	4.85549	8.61429	41.8266	4.69668	0.292786	0.0328768	0.22659	2.19178e-07	2.19178e-07	1	0	0	1	0	0
AATATATGC	9	44	9	20.0829	1335835538	150	178849748	396	4.88889	0.448142	2.19092	0.246017	0.0197183	0.00221415	0.293333	1.4761e-08	1.4761e-08	1	0	0	1	0	0
AATATC	1286	10271	6	20.0829	1335835538	150	178849748	61626	7.98678	64.0346	511.43	57.4281	3.06858	0.344569	0.319471	2.29712e-06	2.29712e-06	1	0	0	1	0	0
AATATCC	15	60	7	20.0829	1335835538	150	178849748	420	4	0.746904	2.98762	0.335477	0.0209133	0.00234834	0.186667	1.56556e-08	1.56556e-08	1	0	0	1	0	0
AATATCG	1	4	7	20.0829	1335835538	150	178849748	28	4	0.0497936	0.199174	0.0223651	0.00139422	0.000156556	0.186667	1.04371e-09	1.04371e-09	1	0	0	1	0	0
AATATCTATC	17	68	10	20.0829	1335835538	150	178849748	680	4	0.846491	3.38596	0.380207	0.0338596	0.00380207	0.266667	2.53472e-08	2.53472e-08	1	0	0	1	0	0
AATATG	209	888	6	20.0829	1335835538	150	178849748	5328	4.2488	10.4069	44.2167	4.96506	0.2653	0.0297904	0.169952	1.98602e-07	1.98602e-07	1	0	0	1	0	0
AATATGAC	5	20	8	20.0829	1335835538	150	178849748	160	4	0.248968	0.995872	0.111826	0.00796697	0.000894606	0.213333	5.96404e-09	5.96404e-09	1	0	0	1	0	0
AATATGG	12	48	7	20.0829	1335835538	150	178849748	336	4	0.597523	2.39009	0.268382	0.0167306	0.00187867	0.186667	1.25245e-08	1.25245e-08	1	0	0	1	0	0
AATATGGATGAGTGAT	501	3650	16	20.0829	1335835538	150	178849748	58400	7.28543	24.9466	181.747	20.4082	2.90795	0.326531	0.777112	2.17687e-06	2.17687e-06	1	0	0	1	1	0
AATATGT	57	359	7	20.0829	1335835538	150	178849748	2513	6.29825	2.83823	17.8759	2.00727	0.125131	0.0140509	0.293918	9.36727e-08	9.36727e-08	1	0	0	1	0	0
AATATT	273	1163	6	20.0829	1335835538	150	178849748	6978	4.26007	13.5936	57.9099	6.50267	0.34746	0.039016	0.170403	2.60107e-07	2.60107e-07	1	0	0	1	0	0
AATATTATATG	5	27	11	20.0829	1335835538	150	178849748	297	5.4	0.248968	1.34443	0.150965	0.0147887	0.00166061	0.396	1.10707e-08	1.10707e-08	1	0	0	1	0	0
AATATTATC	10	73	9	20.0829	1335835538	150	178849748	657	7.3	0.497936	3.63493	0.408164	0.0327144	0.00367347	0.438	2.44898e-08	2.44898e-08	1	0	0	1	0	0
AATATTC	14	81	7	20.0829	1335835538	150	178849748	567	5.78571	0.69711	4.03328	0.452894	0.028233	0.00317026	0.27	2.11351e-08	2.11351e-08	1	0	0	1	0	0
AATC	830	6426	4	20.0829	1335835538	150	178849748	25704	7.74217	41.3287	319.974	35.9296	1.27989	0.143718	0.206458	9.58123e-07	9.58123e-07	1	0	0	0	0	0
AATCAC	30	121	6	20.0829	1335835538	150	178849748	726	4.03333	1.49381	6.02502	0.676546	0.0361501	0.00405927	0.161333	2.70618e-08	2.70618e-08	1	0	0	1	0	0
AATCACGC	21	99	8	20.0829	1335835538	150	178849748	792	4.71429	1.04567	4.92956	0.553537	0.0394365	0.0044283	0.251429	2.9522e-08	2.9522e-08	1	0	0	1	0	0
AATCACT	42	260	7	20.0829	1335835538	150	178849748	1820	6.19048	2.09133	12.9463	1.45373	0.0906243	0.0101761	0.288889	6.78409e-08	6.78409e-08	1	0	0	1	0	0
AATCACTCATTCATAT	14	85	16	20.0829	1335835538	150	178849748	1360	6.07143	0.69711	4.23245	0.475259	0.0677193	0.00760415	0.647619	5.06943e-08	5.06943e-08	1	0	0	1	1	0
AATCAG	72	340	6	20.0829	1335835538	150	178849748	2040	4.72222	3.58514	16.9298	1.90104	0.101579	0.0114062	0.188889	7.60415e-08	7.60415e-08	1	0	0	1	0	0
AATCAT	74	344	6	20.0829	1335835538	150	178849748	2064	4.64865	3.68473	17.129	1.9234	0.102774	0.0115404	0.185946	7.69361e-08	7.69361e-08	1	0	0	1	0	0
AATCATATAT	1	4	10	20.0829	1335835538	150	178849748	40	4	0.0497936	0.199174	0.0223651	0.00199174	0.000223651	0.266667	1.49101e-09	1.49101e-09	1	0	0	1	0	0
AATCATC	58	335	7	20.0829	1335835538	150	178849748	2345	5.77586	2.88803	16.6809	1.87308	0.116766	0.0131116	0.26954	8.74104e-08	8.74104e-08	1	0	0	1	0	0
AATCC	475	3980	5	20.0829	1335835538	150	178849748	19900	8.37895	23.652	198.178	22.2533	0.990892	0.111267	0.279298	7.41777e-07	7.41777e-07	1	0	0	1	0	0
AATCCAC	11	44	7	20.0829	1335835538	150	178849748	308	4	0.547729	2.19092	0.246017	0.0153364	0.00172212	0.186667	1.14808e-08	1.14808e-08	1	0	0	1	0	0
AATCCAG	14	56	7	20.0829	1335835538	150	178849748	392	4	0.69711	2.78844	0.313112	0.0195191	0.00219178	0.186667	1.46119e-08	1.46119e-08	1	0	0	1	0	0
AATCCT	31	179	6	20.0829	1335835538	150	178849748	1074	5.77419	1.5436	8.91305	1.00084	0.0534783	0.00600504	0.230968	4.00336e-08	4.00336e-08	1	0	0	1	0	0
AATCG	1	5	5	20.0829	1335835538	150	178849748	25	5	0.0497936	0.248968	0.0279564	0.00124484	0.000139782	0.166667	9.31881e-10	9.31881e-10	1	0	0	1	0	0
AATCGAC	16	78	7	20.0829	1335835538	150	178849748	546	4.875	0.796697	3.8839	0.43612	0.0271873	0.00305284	0.2275	2.03523e-08	2.03523e-08	1	0	0	1	0	0
AATCGAT	21	84	7	20.0829	1335835538	150	178849748	588	4	1.04567	4.18266	0.469668	0.0292786	0.00328768	0.186667	2.19178e-08	2.19178e-08	1	0	0	1	0	0
AATCGC	38	152	6	20.0829	1335835538	150	178849748	912	4	1.89216	7.56863	0.849875	0.0454118	0.00509925	0.16	3.3995e-08	3.3995e-08	1	0	0	1	0	0
AATCGCC	17	83	7	20.0829	1335835538	150	178849748	581	4.88235	0.846491	4.13287	0.464077	0.0289301	0.00324854	0.227843	2.16569e-08	2.16569e-08	1	0	0	1	0	0
AATCGCG	12	48	7	20.0829	1335835538	150	178849748	336	4	0.597523	2.39009	0.268382	0.0167306	0.00187867	0.186667	1.25245e-08	1.25245e-08	1	0	0	1	0	0
AATCGG	3	12	6	20.0829	1335835538	150	178849748	72	4	0.149381	0.597523	0.0670954	0.00358514	0.000402573	0.16	2.68382e-09	2.68382e-09	1	0	0	1	0	0
AATCGT	18	72	6	20.0829	1335835538	150	178849748	432	4	0.896285	3.58514	0.402573	0.0215108	0.00241544	0.16	1.61029e-08	1.61029e-08	1	0	0	1	0	0
AATCGTC	29	197	7	20.0829	1335835538	150	178849748	1379	6.7931	1.44401	9.80934	1.10148	0.0686654	0.00771038	0.317011	5.14026e-08	5.14026e-08	1	0	0	1	0	0
AATCT	104	550	5	20.0829	1335835538	150	178849748	2750	5.28846	5.17853	27.3865	3.07521	0.136932	0.015376	0.176282	1.02507e-07	1.02507e-07	1	0	0	1	0	0
AATCTAG	56	289	7	20.0829	1335835538	150	178849748	2023	5.16071	2.78844	14.3903	1.61588	0.100732	0.0113112	0.240833	7.54078e-08	7.54078e-08	1	0	0	1	0	0
AATCTAT	16	119	7	20.0829	1335835538	150	178849748	833	7.4375	0.796697	5.92544	0.665363	0.0414781	0.00465754	0.347083	3.10503e-08	3.10503e-08	1	0	0	1	0	0
AATCTCG	23	92	7	20.0829	1335835538	150	178849748	644	4	1.14525	4.58101	0.514398	0.0320671	0.00360079	0.186667	2.40053e-08	2.40053e-08	1	0	0	1	0	0
AATCTCT	20	111	7	20.0829	1335835538	150	178849748	777	5.55	0.995872	5.52709	0.620633	0.0386896	0.00434443	0.259	2.89629e-08	2.89629e-08	1	0	0	1	0	0
AATCTG	70	280	6	20.0829	1335835538	150	178849748	1680	4	3.48555	13.9422	1.56556	0.0836532	0.00939336	0.16	6.26224e-08	6.26224e-08	1	0	0	1	0	0
AATCTGT	17	80	7	20.0829	1335835538	150	178849748	560	4.70588	0.846491	3.98349	0.447303	0.0278844	0.00313112	0.219608	2.08741e-08	2.08741e-08	1	0	0	1	0	0
AATG	342	2992	4	20.0829	1335835538	150	178849748	11968	8.74854	17.0294	148.982	16.7291	0.59593	0.0669165	0.233294	4.4611e-07	4.4611e-07	1	0	0	0	0	0
AATGAATGT	1	4	9	20.0829	1335835538	150	178849748	36	4	0.0497936	0.199174	0.0223651	0.00179257	0.000201286	0.24	1.34191e-09	1.34191e-09	1	0	0	1	0	0
AATGAATTG	52	333	9	20.0829	1335835538	150	178849748	2997	6.40385	2.58927	16.5813	1.8619	0.149231	0.0167571	0.384231	1.11714e-07	1.11714e-07	1	0	0	1	0	0
AATGAATTGG	34	160	10	20.0829	1335835538	150	178849748	1600	4.70588	1.69298	7.96697	0.894606	0.0796697	0.00894606	0.313725	5.96404e-08	5.96404e-08	1	0	0	1	0	0
AATGAC	321	4387	6	20.0829	1335835538	150	178849748	26322	13.6667	15.9837	218.444	24.529	1.31067	0.147174	0.546667	9.81159e-07	9.81159e-07	1	0	0	1	1	0
AATGACAT	23	100	8	20.0829	1335835538	150	178849748	800	4.34783	1.14525	4.97936	0.559129	0.0398349	0.00447303	0.231884	2.98202e-08	2.98202e-08	1	0	0	1	0	0
AATGACATAT	6	24	10	20.0829	1335835538	150	178849748	240	4	0.298762	1.19505	0.134191	0.0119505	0.00134191	0.266667	8.94606e-09	8.94606e-09	1	0	0	1	0	0
AATGAG	98	435	6	20.0829	1335835538	150	178849748	2610	4.43878	4.87977	21.6602	2.43221	0.129961	0.0145933	0.177551	9.72884e-08	9.72884e-08	1	0	0	1	0	0
AATGAGC	31	138	7	20.0829	1335835538	150	178849748	966	4.45161	1.5436	6.87151	0.771597	0.0481006	0.00540118	0.207742	3.60079e-08	3.60079e-08	1	0	0	1	0	0
AATGAGT	16	80	7	20.0829	1335835538	150	178849748	560	5	0.796697	3.98349	0.447303	0.0278844	0.00313112	0.233333	2.08741e-08	2.08741e-08	1	0	0	1	0	0
AATGAT	290	1311	6	20.0829	1335835538	150	178849748	7866	4.52069	14.4401	65.2794	7.33018	0.391676	0.0439811	0.180828	2.93207e-07	2.93207e-07	1	0	0	1	0	0
AATGATATGAT	20	179	11	20.0829	1335835538	150	178849748	1969	8.95	0.995872	8.91305	1.00084	0.0980436	0.0110092	0.656333	7.33949e-08	7.33949e-08	1	0	0	1	1	0
AATGC	45	241	5	20.0829	1335835538	150	178849748	1205	5.35556	2.24071	12.0003	1.3475	0.0600013	0.0067375	0.178519	4.49167e-08	4.49167e-08	1	0	0	1	0	0
AATGCAC	25	100	7	20.0829	1335835538	150	178849748	700	4	1.24484	4.97936	0.559129	0.0348555	0.0039139	0.186667	2.60927e-08	2.60927e-08	1	0	0	1	0	0
AATGCAGCC	18	72	9	20.0829	1335835538	150	178849748	648	4	0.896285	3.58514	0.402573	0.0322662	0.00362315	0.24	2.41544e-08	2.41544e-08	1	0	0	1	0	0
AATGCCT	23	133	7	20.0829	1335835538	150	178849748	931	5.78261	1.14525	6.62255	0.743641	0.0463578	0.00520549	0.269855	3.47032e-08	3.47032e-08	1	0	0	1	0	0
AATGCG	9	45	6	20.0829	1335835538	150	178849748	270	5	0.448142	2.24071	0.251608	0.0134443	0.00150965	0.2	1.00643e-08	1.00643e-08	1	0	0	1	0	0
AATGCT	62	248	6	20.0829	1335835538	150	178849748	1488	4	3.0872	12.3488	1.38664	0.0740929	0.00831983	0.16	5.54656e-08	5.54656e-08	1	0	0	1	0	0
AATGG	257	2704	5	20.0829	1335835538	150	178849748	13520	10.5214	12.797	134.642	15.1188	0.673209	0.0755942	0.350713	5.03961e-07	5.03961e-07	1	0	0	1	0	0
AATGGAGTG	162	890	9	20.0829	1335835538	150	178849748	8010	5.49383	8.06656	44.3163	4.97624	0.398847	0.0447862	0.32963	2.98575e-07	2.98575e-07	1	0	0	1	0	0
AATGGAGTGG	1	4	10	20.0829	1335835538	150	178849748	40	4	0.0497936	0.199174	0.0223651	0.00199174	0.000223651	0.266667	1.49101e-09	1.49101e-09	1	0	0	1	0	0
AATGGAT	16	64	7	20.0829	1335835538	150	178849748	448	4	0.796697	3.18679	0.357842	0.0223075	0.0025049	0.186667	1.66993e-08	1.66993e-08	1	0	0	1	0	0
AATGGG	89	361	6	20.0829	1335835538	150	178849748	2166	4.05618	4.43163	17.9755	2.01845	0.107853	0.0121107	0.162247	8.07382e-08	8.07382e-08	1	0	0	1	0	0
AATGGGAGG	13	63	9	20.0829	1335835538	150	178849748	567	4.84615	0.647317	3.137	0.352251	0.028233	0.00317026	0.290769	2.11351e-08	2.11351e-08	1	0	0	1	0	0
AATGGGATAG	8	33	10	20.0829	1335835538	150	178849748	330	4.125	0.398349	1.64319	0.184512	0.0164319	0.00184512	0.275	1.23008e-08	1.23008e-08	1	0	0	1	0	0
AATGGGC	13	52	7	20.0829	1335835538	150	178849748	364	4	0.647317	2.58927	0.290747	0.0181249	0.00203523	0.186667	1.35682e-08	1.35682e-08	1	0	0	1	0	0
AATGGGT	2	8	7	20.0829	1335835538	150	178849748	56	4	0.0995872	0.398349	0.0447303	0.00278844	0.000313112	0.186667	2.08741e-09	2.08741e-09	1	0	0	1	0	0
AATGGGTATGGGT	263	1423	13	20.0829	1335835538	150	178849748	18499	5.41065	13.0957	70.8563	7.9564	0.921132	0.103433	0.468923	6.89555e-07	6.89555e-07	1	0	0	1	0	0
AATGGGTCGAC	21	98	11	20.0829	1335835538	150	178849748	1078	4.66667	1.04567	4.87977	0.547946	0.0536775	0.00602741	0.342222	4.01827e-08	4.01827e-08	1	0	0	1	0	0
AATGGT	31	163	6	20.0829	1335835538	150	178849748	978	5.25806	1.5436	8.11635	0.91138	0.0486981	0.00546828	0.210323	3.64552e-08	3.64552e-08	1	0	0	1	0	0
AATGGTCG	17	68	8	20.0829	1335835538	150	178849748	544	4	0.846491	3.38596	0.380207	0.0270877	0.00304166	0.213333	2.02777e-08	2.02777e-08	1	0	0	1	0	0
AATGT	370	2056	5	20.0829	1335835538	150	178849748	10280	5.55676	18.4236	102.376	11.4957	0.511878	0.0574784	0.185225	3.83189e-07	3.83189e-07	1	0	0	1	0	0
AATGTACATG	19	87	10	20.0829	1335835538	150	178849748	870	4.57895	0.946078	4.33204	0.486442	0.0433204	0.00486442	0.305263	3.24295e-08	3.24295e-08	1	0	0	1	0	0
AATGTAG	212	1398	7	20.0829	1335835538	150	178849748	9786	6.59434	10.5562	69.6114	7.81662	0.48728	0.0547163	0.307736	3.64775e-07	3.64775e-07	1	0	0	1	0	0
AATGTAT	11	44	7	20.0829	1335835538	150	178849748	308	4	0.547729	2.19092	0.246017	0.0153364	0.00172212	0.186667	1.14808e-08	1.14808e-08	1	0	0	1	0	0
AATGTC	115	1090	6	20.0829	1335835538	150	178849748	6540	9.47826	5.72626	54.275	6.0945	0.32565	0.036567	0.37913	2.4378e-07	2.4378e-07	1	0	0	1	0	0
AATGTCT	11	44	7	20.0829	1335835538	150	178849748	308	4	0.547729	2.19092	0.246017	0.0153364	0.00172212	0.186667	1.14808e-08	1.14808e-08	1	0	0	1	0	0
AATGTG	21	84	6	20.0829	1335835538	150	178849748	504	4	1.04567	4.18266	0.469668	0.025096	0.00281801	0.16	1.87867e-08	1.87867e-08	1	0	0	1	0	0
AATGTGCAGT	8	37	10	20.0829	1335835538	150	178849748	370	4.625	0.398349	1.84236	0.206878	0.0184236	0.00206878	0.308333	1.37918e-08	1.37918e-08	1	0	0	1	0	0
AATT	1981	12704	4	20.0829	1335835538	150	178849748	50816	6.41292	98.6411	632.578	71.0317	2.53031	0.284127	0.171011	1.89418e-06	1.89418e-06	1	0	0	0	0	0
AATTAC	85	379	6	20.0829	1335835538	150	178849748	2274	4.45882	4.23245	18.8718	2.1191	0.113231	0.0127146	0.178353	8.47639e-08	8.47639e-08	1	0	0	1	0	0
AATTACC	59	264	7	20.0829	1335835538	150	178849748	1848	4.47458	2.93782	13.1455	1.4761	0.0920185	0.0103327	0.208814	6.88846e-08	6.88846e-08	1	0	0	1	0	0
AATTACG	12	48	7	20.0829	1335835538	150	178849748	336	4	0.597523	2.39009	0.268382	0.0167306	0.00187867	0.186667	1.25245e-08	1.25245e-08	1	0	0	1	0	0
AATTACT	40	227	7	20.0829	1335835538	150	178849748	1589	5.675	1.99174	11.3031	1.26922	0.079122	0.00888455	0.264833	5.92304e-08	5.92304e-08	1	0	0	1	0	0
AATTAG	208	848	6	20.0829	1335835538	150	178849748	5088	4.07692	10.3571	42.225	4.74141	0.25335	0.0284485	0.163077	1.89656e-07	1.89656e-07	1	0	0	1	0	0
AATTAGAG	34	140	8	20.0829	1335835538	150	178849748	1120	4.11765	1.69298	6.9711	0.78278	0.0557688	0.00626224	0.219608	4.17483e-08	4.17483e-08	1	0	0	1	0	0
AATTAGG	191	1101	7	20.0829	1335835538	150	178849748	7707	5.7644	9.51057	54.8227	6.15601	0.383759	0.043092	0.269005	2.8728e-07	2.8728e-07	1	0	0	1	0	0
AATTAGTAC	11	44	9	20.0829	1335835538	150	178849748	396	4	0.547729	2.19092	0.246017	0.0197183	0.00221415	0.24	1.4761e-08	1.4761e-08	1	0	0	1	0	0
AATTAGTAGAATTCGTAG	15	69	18	20.0829	1335835538	150	178849748	1242	4.6	0.746904	3.43576	0.385799	0.0618436	0.00694438	0.552	4.62958e-08	4.62958e-08	1	0	0	1	1	0
AATTAT	170	700	6	20.0829	1335835538	150	178849748	4200	4.11765	8.46491	34.8555	3.9139	0.209133	0.0234834	0.164706	1.56556e-07	1.56556e-07	1	0	0	1	0	0
AATTATC	20	84	7	20.0829	1335835538	150	178849748	588	4.2	0.995872	4.18266	0.469668	0.0292786	0.00328768	0.196	2.19178e-08	2.19178e-08	1	0	0	1	0	0
AATTATCTG	79	362	9	20.0829	1335835538	150	178849748	3258	4.58228	3.93369	18.0253	2.02405	0.162228	0.0182164	0.274937	1.21443e-07	1.21443e-07	1	0	0	1	0	0
AATTC	440	3618	5	20.0829	1335835538	150	178849748	18090	8.22273	21.9092	180.153	20.2293	0.900766	0.101146	0.274091	6.74309e-07	6.74309e-07	1	0	0	1	0	0
AATTCACAGAATTCGAGG	280	1408	18	20.0829	1335835538	150	178849748	25344	5.02857	13.9422	70.1094	7.87253	1.26197	0.141706	0.603429	9.44704e-07	9.44704e-07	1	0	0	1	1	0
AATTCAG	17	68	7	20.0829	1335835538	150	178849748	476	4	0.846491	3.38596	0.380207	0.0237017	0.00266145	0.186667	1.7743e-08	1.7743e-08	1	0	0	1	0	0
AATTCAGAG	656	2671	9	20.0829	1335835538	150	178849748	24039	4.07165	32.6646	132.999	14.9343	1.19699	0.134409	0.244299	8.96059e-07	8.96059e-07	1	0	0	1	0	0
AATTCAGAGAATTCTACG	64	293	18	20.0829	1335835538	150	178849748	5274	4.57812	3.18679	14.5895	1.63825	0.262611	0.0294884	0.549375	1.9659e-07	1.9659e-07	1	0	0	1	1	0
AATTCAGAGG	46	189	10	20.0829	1335835538	150	178849748	1890	4.1087	2.2905	9.41099	1.05675	0.0941099	0.0105675	0.273913	7.04502e-08	7.04502e-08	1	0	0	1	0	0
AATTCAGGGAATTCGAGG	23	92	18	20.0829	1335835538	150	178849748	1656	4	1.14525	4.58101	0.514398	0.0824582	0.00925917	0.48	6.17278e-08	6.17278e-08	1	0	0	1	0	0
AATTCAGTAGAATTCTCTGG	42	172	20	20.0829	1335835538	150	178849748	3440	4.09524	2.09133	8.5645	0.961701	0.17129	0.019234	0.546032	1.28227e-07	1.28227e-07	1	0	0	1	1	0
AATTCATAGAATTCGTGG	42	203	18	20.0829	1335835538	150	178849748	3654	4.83333	2.09133	10.1081	1.13503	0.181946	0.0204306	0.58	1.36204e-07	1.36204e-07	1	0	0	1	1	0
AATTCATGG	1981	8364	9	20.0829	1335835538	150	178849748	75276	4.22211	98.6411	416.474	46.7655	3.74826	0.42089	0.253327	2.80593e-06	2.80593e-06	1	0	0	1	0	0
AATTCC	69	276	6	20.0829	1335835538	150	178849748	1656	4	3.43576	13.743	1.54319	0.0824582	0.00925917	0.16	6.17278e-08	6.17278e-08	1	0	0	1	0	0
AATTCCG	19	76	7	20.0829	1335835538	150	178849748	532	4	0.946078	3.78431	0.424938	0.0264902	0.00297456	0.186667	1.98304e-08	1.98304e-08	1	0	0	1	0	0
AATTCTC	20	80	7	20.0829	1335835538	150	178849748	560	4	0.995872	3.98349	0.447303	0.0278844	0.00313112	0.186667	2.08741e-08	2.08741e-08	1	0	0	1	0	0
AATTGAC	6	24	7	20.0829	1335835538	150	178849748	168	4	0.298762	1.19505	0.134191	0.00836532	0.000939336	0.186667	6.26224e-09	6.26224e-09	1	0	0	1	0	0
AATTGC	43	190	6	20.0829	1335835538	150	178849748	1140	4.4186	2.14112	9.46078	1.06234	0.0567647	0.00637407	0.176744	4.24938e-08	4.24938e-08	1	0	0	1	0	0
AC	34357	679129	2	20.0829	1335835538	150	178849748	1358258	19.7668	1710.76	33816.3	3797.2	67.6325	7.59441	0.263558	5.06294e-05	5.06294e-05	1	1	1	0	0	0
ACACACAGT	6	24	9	20.0829	1335835538	150	178849748	216	4	0.298762	1.19505	0.134191	0.0107554	0.00120772	0.24	8.05145e-09	8.05145e-09	1	0	0	1	0	0
ACACACG	6	24	7	20.0829	1335835538	150	178849748	168	4	0.298762	1.19505	0.134191	0.00836532	0.000939336	0.186667	6.26224e-09	6.26224e-09	1	0	0	1	0	0
ACACAT	38	152	6	20.0829	1335835538	150	178849748	912	4	1.89216	7.56863	0.849875	0.0454118	0.00509925	0.16	3.3995e-08	3.3995e-08	1	0	0	1	0	0
ACACATATAT	36	145	10	20.0829	1335835538	150	178849748	1450	4.02778	1.79257	7.22007	0.810736	0.0722007	0.00810736	0.268519	5.40491e-08	5.40491e-08	1	0	0	1	0	0
ACACATC	23	118	7	20.0829	1335835538	150	178849748	826	5.13043	1.14525	5.87564	0.659772	0.0411295	0.0046184	0.23942	3.07893e-08	3.07893e-08	1	0	0	1	0	0
ACACATGTAGG	2	8	11	20.0829	1335835538	150	178849748	88	4	0.0995872	0.398349	0.0447303	0.00438184	0.000492033	0.293333	3.28022e-09	3.28022e-09	1	0	0	1	0	0
ACACC	26	184	5	20.0829	1335835538	150	178849748	920	7.07692	1.29463	9.16202	1.0288	0.0458101	0.00514398	0.235897	3.42932e-08	3.42932e-08	1	0	0	1	0	0
ACACCAGT	18	89	8	20.0829	1335835538	150	178849748	712	4.94444	0.896285	4.43163	0.497624	0.035453	0.003981	0.263704	2.654e-08	2.654e-08	1	0	0	1	0	0
ACACCC	33	184	6	20.0829	1335835538	150	178849748	1104	5.57576	1.64319	9.16202	1.0288	0.0549721	0.00617278	0.22303	4.11519e-08	4.11519e-08	1	0	0	1	0	0
ACACCT	63	324	6	20.0829	1335835538	150	178849748	1944	5.14286	3.137	16.1331	1.81158	0.0967987	0.0108695	0.205714	7.24631e-08	7.24631e-08	1	0	0	1	0	0
ACACG	13	65	5	20.0829	1335835538	150	178849748	325	5	0.647317	3.23658	0.363434	0.0161829	0.00181717	0.166667	1.21145e-08	1.21145e-08	1	0	0	1	0	0
ACACGC	11	52	6	20.0829	1335835538	150	178849748	312	4.72727	0.547729	2.58927	0.290747	0.0155356	0.00174448	0.189091	1.16299e-08	1.16299e-08	1	0	0	1	0	0
ACACGCCT	27	132	8	20.0829	1335835538	150	178849748	1056	4.88889	1.34443	6.57275	0.73805	0.052582	0.0059044	0.260741	3.93626e-08	3.93626e-08	1	0	0	1	0	0
ACACT	39	273	5	20.0829	1335835538	150	178849748	1365	7	1.94195	13.5936	1.52642	0.0679682	0.0076321	0.233333	5.08807e-08	5.08807e-08	1	0	0	1	0	0
ACACTC	20	302	6	20.0829	1335835538	150	178849748	1812	15.1	0.995872	15.0377	1.68857	0.090226	0.0101314	0.604	6.75427e-08	6.75427e-08	1	0	0	1	1	0
ACACTCG	9	36	7	20.0829	1335835538	150	178849748	252	4	0.448142	1.79257	0.201286	0.012548	0.001409	0.186667	9.39336e-09	9.39336e-09	1	0	0	1	0	0
ACACTCT	15	74	7	20.0829	1335835538	150	178849748	518	4.93333	0.746904	3.68473	0.413755	0.0257931	0.00289629	0.230222	1.93086e-08	1.93086e-08	1	0	0	1	0	0
ACACTG	22	88	6	20.0829	1335835538	150	178849748	528	4	1.09546	4.38184	0.492033	0.026291	0.0029522	0.16	1.96813e-08	1.96813e-08	1	0	0	1	0	0
ACACTGC	16	64	7	20.0829	1335835538	150	178849748	448	4	0.796697	3.18679	0.357842	0.0223075	0.0025049	0.186667	1.66993e-08	1.66993e-08	1	0	0	1	0	0
ACAG	19404	139355	4	20.0829	1335835538	150	178849748	557420	7.18177	966.195	6938.99	779.174	27.7559	3.11669	0.191514	2.0778e-05	2.0778e-05	1	1	0	0	0	0
ACAGACATG	37	215	9	20.0829	1335835538	150	178849748	1935	5.81081	1.84236	10.7056	1.20213	0.0963506	0.0108191	0.348649	7.21276e-08	7.21276e-08	1	0	0	1	0	0
ACAGACT	1516	7735	7	20.0829	1335835538	150	178849748	54145	5.10224	75.4871	385.153	43.2486	2.69607	0.30274	0.238105	2.01827e-06	2.01827e-06	1	0	0	1	0	0
ACAGAG	182	2227	6	20.0829	1335835538	150	178849748	13362	12.2363	9.06243	110.89	12.4518	0.665342	0.0747108	0.489451	4.98072e-07	4.98072e-07	1	0	0	1	0	0
ACAGAGACATAGAG	27	112	14	20.0829	1335835538	150	178849748	1568	4.14815	1.34443	5.57688	0.626224	0.0780763	0.00876714	0.38716	5.84476e-08	5.84476e-08	1	0	0	1	0	0
ACAGAGAGAG	7	32	10	20.0829	1335835538	150	178849748	320	4.57143	0.348555	1.59339	0.178921	0.0159339	0.00178921	0.304762	1.19281e-08	1.19281e-08	1	0	0	1	0	0
ACAGAT	35	188	6	20.0829	1335835538	150	178849748	1128	5.37143	1.74278	9.36119	1.05116	0.0561672	0.00630697	0.214857	4.20465e-08	4.20465e-08	1	0	0	1	0	0
ACAGATAG	93	405	8	20.0829	1335835538	150	178849748	3240	4.35484	4.6308	20.1664	2.26447	0.161331	0.0181158	0.232258	1.20772e-07	1.20772e-07	1	0	0	1	0	0
ACAGATAGATGG	4	18	12	20.0829	1335835538	150	178849748	216	4.5	0.199174	0.896285	0.100643	0.0107554	0.00120772	0.36	8.05145e-09	8.05145e-09	1	0	0	1	0	0
ACAGC	11	55	5	20.0829	1335835538	150	178849748	275	5	0.547729	2.73865	0.307521	0.0136932	0.0015376	0.166667	1.02507e-08	1.02507e-08	1	0	0	1	0	0
ACAGCG	34	407	6	20.0829	1335835538	150	178849748	2442	11.9706	1.69298	20.266	2.27565	0.121596	0.0136539	0.478824	9.10261e-08	9.10261e-08	1	0	0	1	0	0
ACAGCTC	6	24	7	20.0829	1335835538	150	178849748	168	4	0.298762	1.19505	0.134191	0.00836532	0.000939336	0.186667	6.26224e-09	6.26224e-09	1	0	0	1	0	0
ACAGGAT	18	72	7	20.0829	1335835538	150	178849748	504	4	0.896285	3.58514	0.402573	0.025096	0.00281801	0.186667	1.87867e-08	1.87867e-08	1	0	0	1	0	0
ACAGGC	33	145	6	20.0829	1335835538	150	178849748	870	4.39394	1.64319	7.22007	0.810736	0.0433204	0.00486442	0.175758	3.24295e-08	3.24295e-08	1	0	0	1	0	0
ACAGGCAG	41	233	8	20.0829	1335835538	150	178849748	1864	5.68293	2.04154	11.6019	1.30277	0.0928152	0.0104222	0.303089	6.9481e-08	6.9481e-08	1	0	0	1	0	0
ACAGGCAT	2	8	8	20.0829	1335835538	150	178849748	64	4	0.0995872	0.398349	0.0447303	0.00318679	0.000357842	0.213333	2.38562e-09	2.38562e-09	1	0	0	1	0	0
ACAGGCT	14	131	7	20.0829	1335835538	150	178849748	917	9.35714	0.69711	6.52296	0.732458	0.0456607	0.00512721	0.436667	3.41814e-08	3.41814e-08	1	0	0	1	0	0
ACAGGG	14	56	6	20.0829	1335835538	150	178849748	336	4	0.69711	2.78844	0.313112	0.0167306	0.00187867	0.16	1.25245e-08	1.25245e-08	1	0	0	1	0	0
ACAGGT	44	218	6	20.0829	1335835538	150	178849748	1308	4.95455	2.19092	10.855	1.2189	0.06513	0.0073134	0.198182	4.8756e-08	4.8756e-08	1	0	0	1	0	0
ACAGT	107	865	5	20.0829	1335835538	150	178849748	4325	8.08411	5.32791	43.0715	4.83646	0.215357	0.0241823	0.26947	1.61215e-07	1.61215e-07	1	0	0	1	0	0
ACAGTG	158	828	6	20.0829	1335835538	150	178849748	4968	5.24051	7.86739	41.2291	4.62958	0.247375	0.0277775	0.20962	1.85183e-07	1.85183e-07	1	0	0	1	0	0
ACAGTGATG	9	41	9	20.0829	1335835538	150	178849748	369	4.55556	0.448142	2.04154	0.229243	0.0183738	0.00206318	0.273333	1.37546e-08	1.37546e-08	1	0	0	1	0	0
ACAGTGC	7	28	7	20.0829	1335835538	150	178849748	196	4	0.348555	1.39422	0.156556	0.00975954	0.00109589	0.186667	7.30595e-09	7.30595e-09	1	0	0	1	0	0
ACAGTGGGTGAGGAGC	11	50	16	20.0829	1335835538	150	178849748	800	4.54545	0.547729	2.48968	0.279564	0.0398349	0.00447303	0.484848	2.98202e-08	2.98202e-08	1	0	0	1	0	0
ACAT	26230	280397	4	20.0829	1335835538	150	178849748	1121588	10.6899	1306.09	13962	1567.78	55.8479	6.27112	0.285065	4.18075e-05	4.18075e-05	1	1	1	0	0	0
ACATACATAT	32	130	10	20.0829	1335835538	150	178849748	1300	4.0625	1.59339	6.47317	0.726867	0.0647317	0.00726867	0.270833	4.84578e-08	4.84578e-08	1	0	0	1	0	0
ACATACC	13	52	7	20.0829	1335835538	150	178849748	364	4	0.647317	2.58927	0.290747	0.0181249	0.00203523	0.186667	1.35682e-08	1.35682e-08	1	0	0	1	0	0
ACATACT	20	80	7	20.0829	1335835538	150	178849748	560	4	0.995872	3.98349	0.447303	0.0278844	0.00313112	0.186667	2.08741e-08	2.08741e-08	1	0	0	1	0	0
ACATACTG	17	112	8	20.0829	1335835538	150	178849748	896	6.58824	0.846491	5.57688	0.626224	0.0446151	0.00500979	0.351373	3.33986e-08	3.33986e-08	1	0	0	1	0	0
ACATAG	28	119	6	20.0829	1335835538	150	178849748	714	4.25	1.39422	5.92544	0.665363	0.0355526	0.00399218	0.17	2.66145e-08	2.66145e-08	1	0	0	1	0	0
ACATAGC	13	63	7	20.0829	1335835538	150	178849748	441	4.84615	0.647317	3.137	0.352251	0.021959	0.00246576	0.226154	1.64384e-08	1.64384e-08	1	0	0	1	0	0
ACATAT	468	2696	6	20.0829	1335835538	150	178849748	16176	5.76068	23.3034	134.244	15.0741	0.805461	0.0904446	0.230427	6.02964e-07	6.02964e-07	1	0	0	1	0	0
ACATATAGTCGCCAG	42	209	15	20.0829	1335835538	150	178849748	3135	4.97619	2.09133	10.4069	1.16858	0.156103	0.0175287	0.497619	1.16858e-07	1.16858e-07	1	0	0	1	0	0
ACATATC	3	12	7	20.0829	1335835538	150	178849748	84	4	0.149381	0.597523	0.0670954	0.00418266	0.000469668	0.186667	3.13112e-09	3.13112e-09	1	0	0	1	0	0
ACATATGAT	1	4	9	20.0829	1335835538	150	178849748	36	4	0.0497936	0.199174	0.0223651	0.00179257	0.000201286	0.24	1.34191e-09	1.34191e-09	1	0	0	1	0	0
ACATC	76	718	5	20.0829	1335835538	150	178849748	3590	9.44737	3.78431	35.7518	4.01454	0.178759	0.0200727	0.314912	1.33818e-07	1.33818e-07	1	0	0	1	0	0
ACATCAT	20	80	7	20.0829	1335835538	150	178849748	560	4	0.995872	3.98349	0.447303	0.0278844	0.00313112	0.186667	2.08741e-08	2.08741e-08	1	0	0	1	0	0
ACATCG	9	36	6	20.0829	1335835538	150	178849748	216	4	0.448142	1.79257	0.201286	0.0107554	0.00120772	0.16	8.05145e-09	8.05145e-09	1	0	0	1	0	0
ACATCT	97	445	6	20.0829	1335835538	150	178849748	2670	4.58763	4.82998	22.1581	2.48812	0.132949	0.0149287	0.183505	9.95249e-08	9.95249e-08	1	0	0	1	0	0
ACATCTG	13	76	7	20.0829	1335835538	150	178849748	532	5.84615	0.647317	3.78431	0.424938	0.0264902	0.00297456	0.272821	1.98304e-08	1.98304e-08	1	0	0	1	0	0
ACATG	59	538	5	20.0829	1335835538	150	178849748	2690	9.11864	2.93782	26.7889	3.00811	0.133945	0.0150406	0.303955	1.0027e-07	1.0027e-07	1	0	0	1	0	0
ACATGACTGACTG	35	143	13	20.0829	1335835538	150	178849748	1859	4.08571	1.74278	7.12048	0.799554	0.0925663	0.0103942	0.354095	6.92947e-08	6.92947e-08	1	0	0	1	0	0
ACATGAT	1	5	7	20.0829	1335835538	150	178849748	35	5	0.0497936	0.248968	0.0279564	0.00174278	0.000195695	0.233333	1.30463e-09	1.30463e-09	1	0	0	1	0	0
ACATGC	19	76	6	20.0829	1335835538	150	178849748	456	4	0.946078	3.78431	0.424938	0.0227059	0.00254963	0.16	1.69975e-08	1.69975e-08	1	0	0	1	0	0
ACATGCAT	131	851	8	20.0829	1335835538	150	178849748	6808	6.49618	6.52296	42.3743	4.75818	0.338995	0.0380655	0.346463	2.5377e-07	2.5377e-07	1	0	0	1	0	0
ACATGCATACGC	45	211	12	20.0829	1335835538	150	178849748	2532	4.68889	2.24071	10.5064	1.17976	0.126077	0.0141571	0.375111	9.43809e-08	9.43809e-08	1	0	0	1	0	0
ACATGCT	28	113	7	20.0829	1335835538	150	178849748	791	4.03571	1.39422	5.62668	0.631815	0.0393867	0.00442271	0.188333	2.94847e-08	2.94847e-08	1	0	0	1	0	0
ACATGG	53	212	6	20.0829	1335835538	150	178849748	1272	4	2.63906	10.5562	1.18535	0.0633374	0.00711212	0.16	4.74141e-08	4.74141e-08	1	0	0	1	0	0
ACATGGTC	16	71	8	20.0829	1335835538	150	178849748	568	4.4375	0.796697	3.53534	0.396981	0.0282828	0.00317585	0.236667	2.11723e-08	2.11723e-08	1	0	0	1	0	0
ACATGT	34	136	6	20.0829	1335835538	150	178849748	816	4	1.69298	6.77193	0.760415	0.0406316	0.00456249	0.16	3.04166e-08	3.04166e-08	1	0	0	1	0	0
ACATGTC	21	97	7	20.0829	1335835538	150	178849748	679	4.61905	1.04567	4.82998	0.542355	0.0338098	0.00379648	0.215556	2.53099e-08	2.53099e-08	1	0	0	1	0	0
ACC	158	1403	3	20.0829	1335835538	150	178849748	4209	8.87975	7.86739	69.8604	7.84457	0.209581	0.0235337	0.177595	1.56891e-07	1.56891e-07	1	0	0	0	0	0
ACCACCATC	48	325	9	20.0829	1335835538	150	178849748	2925	6.77083	2.39009	16.1829	1.81717	0.145646	0.0163545	0.40625	1.0903e-07	1.0903e-07	1	0	0	1	0	0
ACCACG	17	68	6	20.0829	1335835538	150	178849748	408	4	0.846491	3.38596	0.380207	0.0203158	0.00228124	0.16	1.52083e-08	1.52083e-08	1	0	0	1	0	0
ACCACT	35	155	6	20.0829	1335835538	150	178849748	930	4.42857	1.74278	7.71801	0.866649	0.046308	0.0051999	0.177143	3.4666e-08	3.4666e-08	1	0	0	1	0	0
ACCACTACT	19	90	9	20.0829	1335835538	150	178849748	810	4.73684	0.946078	4.48142	0.503216	0.0403328	0.00452894	0.284211	3.01929e-08	3.01929e-08	1	0	0	1	0	0
ACCACTC	75	509	7	20.0829	1335835538	150	178849748	3563	6.78667	3.73452	25.3449	2.84596	0.177415	0.0199218	0.316711	1.32812e-07	1.32812e-07	1	0	0	1	0	0
ACCACTCACTACT	26	131	13	20.0829	1335835538	150	178849748	1703	5.03846	1.29463	6.52296	0.732458	0.0847985	0.00952196	0.436667	6.34797e-08	6.34797e-08	1	0	0	1	0	0
ACCAG	24	138	5	20.0829	1335835538	150	178849748	690	5.75	1.19505	6.87151	0.771597	0.0343576	0.00385799	0.191667	2.57199e-08	2.57199e-08	1	0	0	1	0	0
ACCAGAGT	25	115	8	20.0829	1335835538	150	178849748	920	4.6	1.24484	5.72626	0.642998	0.0458101	0.00514398	0.245333	3.42932e-08	3.42932e-08	1	0	0	1	0	0
ACCAGC	3	12	6	20.0829	1335835538	150	178849748	72	4	0.149381	0.597523	0.0670954	0.00358514	0.000402573	0.16	2.68382e-09	2.68382e-09	1	0	0	1	0	0
ACCAGG	30	120	6	20.0829	1335835538	150	178849748	720	4	1.49381	5.97523	0.670954	0.0358514	0.00402573	0.16	2.68382e-08	2.68382e-08	1	0	0	1	0	0
ACCAGT	37	159	6	20.0829	1335835538	150	178849748	954	4.2973	1.84236	7.91718	0.889014	0.0475031	0.00533409	0.171892	3.55606e-08	3.55606e-08	1	0	0	1	0	0
ACCAT	172	1740	5	20.0829	1335835538	150	178849748	8700	10.1163	8.5645	86.6408	9.72884	0.433204	0.0486442	0.337209	3.24295e-07	3.24295e-07	1	0	0	1	0	0
ACCATAT	11	44	7	20.0829	1335835538	150	178849748	308	4	0.547729	2.19092	0.246017	0.0153364	0.00172212	0.186667	1.14808e-08	1.14808e-08	1	0	0	1	0	0
ACCATC	497	6396	6	20.0829	1335835538	150	178849748	38376	12.8692	24.7474	318.48	35.7619	1.91088	0.214571	0.514769	1.43047e-06	1.43047e-06	1	0	0	1	1	0
ACCATCACCGTC	1	4	12	20.0829	1335835538	150	178849748	48	4	0.0497936	0.199174	0.0223651	0.00239009	0.000268382	0.32	1.78921e-09	1.78921e-09	1	0	0	1	0	0
ACCATCATC	140	815	9	20.0829	1335835538	150	178849748	7335	5.82143	6.9711	40.5818	4.5569	0.365236	0.0410121	0.349286	2.73414e-07	2.73414e-07	1	0	0	1	0	0
ACCATG	38	152	6	20.0829	1335835538	150	178849748	912	4	1.89216	7.56863	0.849875	0.0454118	0.00509925	0.16	3.3995e-08	3.3995e-08	1	0	0	1	0	0
ACCATGACT	33	220	9	20.0829	1335835538	150	178849748	1980	6.66667	1.64319	10.9546	1.23008	0.0985913	0.0110707	0.4	7.3805e-08	7.3805e-08	1	0	0	1	0	0
ACCCACT	13	52	7	20.0829	1335835538	150	178849748	364	4	0.647317	2.58927	0.290747	0.0181249	0.00203523	0.186667	1.35682e-08	1.35682e-08	1	0	0	1	0	0
ACCCAG	18	114	6	20.0829	1335835538	150	178849748	684	6.33333	0.896285	5.67647	0.637407	0.0340588	0.00382444	0.253333	2.54963e-08	2.54963e-08	1	0	0	1	0	0
ACCCAGCATAG	20	91	11	20.0829	1335835538	150	178849748	1001	4.55	0.995872	4.53122	0.508807	0.0498434	0.00559688	0.333667	3.73125e-08	3.73125e-08	1	0	0	1	0	0
ACCCC	1	5	5	20.0829	1335835538	150	178849748	25	5	0.0497936	0.248968	0.0279564	0.00124484	0.000139782	0.166667	9.31881e-10	9.31881e-10	1	0	0	1	0	0
ACCCCC	10	43	6	20.0829	1335835538	150	178849748	258	4.3	0.497936	2.14112	0.240425	0.0128467	0.00144255	0.172	9.61701e-09	9.61701e-09	1	0	0	1	0	0
ACCCCCC	2	8	7	20.0829	1335835538	150	178849748	56	4	0.0995872	0.398349	0.0447303	0.00278844	0.000313112	0.186667	2.08741e-09	2.08741e-09	1	0	0	1	0	0
ACCCCG	8	33	6	20.0829	1335835538	150	178849748	198	4.125	0.398349	1.64319	0.184512	0.00985913	0.00110707	0.165	7.3805e-09	7.3805e-09	1	0	0	1	0	0
ACCCCT	6	32	6	20.0829	1335835538	150	178849748	192	5.33333	0.298762	1.59339	0.178921	0.00956037	0.00107353	0.213333	7.15685e-09	7.15685e-09	1	0	0	1	0	0
ACCCG	30	171	5	20.0829	1335835538	150	178849748	855	5.7	1.49381	8.5147	0.95611	0.0425735	0.00478055	0.19	3.18703e-08	3.18703e-08	1	0	0	1	0	0
ACCCGC	2	8	6	20.0829	1335835538	150	178849748	48	4	0.0995872	0.398349	0.0447303	0.00239009	0.000268382	0.16	1.78921e-09	1.78921e-09	1	0	0	1	0	0
ACCCGT	23	114	6	20.0829	1335835538	150	178849748	684	4.95652	1.14525	5.67647	0.637407	0.0340588	0.00382444	0.198261	2.54963e-08	2.54963e-08	1	0	0	1	0	0
ACCCT	17	126	5	20.0829	1335835538	150	178849748	630	7.41176	0.846491	6.27399	0.704502	0.03137	0.00352251	0.247059	2.34834e-08	2.34834e-08	1	0	0	1	0	0
ACCCTACCT	18	97	9	20.0829	1335835538	150	178849748	873	5.38889	0.896285	4.82998	0.542355	0.0434698	0.00488119	0.323333	3.25413e-08	3.25413e-08	1	0	0	1	0	0
ACCCTAG	13	52	7	20.0829	1335835538	150	178849748	364	4	0.647317	2.58927	0.290747	0.0181249	0.00203523	0.186667	1.35682e-08	1.35682e-08	1	0	0	1	0	0
ACCCTC	24	99	6	20.0829	1335835538	150	178849748	594	4.125	1.19505	4.92956	0.553537	0.0295774	0.00332122	0.165	2.21415e-08	2.21415e-08	1	0	0	1	0	0
ACCCTCT	12	48	7	20.0829	1335835538	150	178849748	336	4	0.597523	2.39009	0.268382	0.0167306	0.00187867	0.186667	1.25245e-08	1.25245e-08	1	0	0	1	0	0
ACCG	18	126	4	20.0829	1335835538	150	178849748	504	7	0.896285	6.27399	0.704502	0.025096	0.00281801	0.186667	1.87867e-08	1.87867e-08	1	0	0	0	0	0
ACCGCC	29	153	6	20.0829	1335835538	150	178849748	918	5.27586	1.44401	7.61842	0.855467	0.0457105	0.0051328	0.211034	3.42187e-08	3.42187e-08	1	0	0	1	0	0
ACCGGAT	18	152	7	20.0829	1335835538	150	178849748	1064	8.44444	0.896285	7.56863	0.849875	0.0529804	0.00594913	0.394074	3.96609e-08	3.96609e-08	1	0	0	1	0	0
ACCGGC	16	64	6	20.0829	1335835538	150	178849748	384	4	0.796697	3.18679	0.357842	0.0191207	0.00214705	0.16	1.43137e-08	1.43137e-08	1	0	0	1	0	0
ACCGTC	83	950	6	20.0829	1335835538	150	178849748	5700	11.4458	4.13287	47.3039	5.31172	0.283823	0.0318703	0.457831	2.12469e-07	2.12469e-07	1	0	0	1	0	0
ACCGTG	27	108	6	20.0829	1335835538	150	178849748	648	4	1.34443	5.37771	0.603859	0.0322662	0.00362315	0.16	2.41544e-08	2.41544e-08	1	0	0	1	0	0
ACCT	442	4738	4	20.0829	1335835538	150	178849748	18952	10.7195	22.0088	235.922	26.4915	0.943688	0.105966	0.285852	7.0644e-07	7.0644e-07	1	0	0	0	0	0
ACCTACT	11	44	7	20.0829	1335835538	150	178849748	308	4	0.547729	2.19092	0.246017	0.0153364	0.00172212	0.186667	1.14808e-08	1.14808e-08	1	0	0	1	0	0
ACCTAG	23	168	6	20.0829	1335835538	150	178849748	1008	7.30435	1.14525	8.36532	0.939336	0.0501919	0.00563602	0.292174	3.75734e-08	3.75734e-08	1	0	0	1	0	0
ACCTAGT	9	36	7	20.0829	1335835538	150	178849748	252	4	0.448142	1.79257	0.201286	0.012548	0.001409	0.186667	9.39336e-09	9.39336e-09	1	0	0	1	0	0
ACCTAT	65	377	6	20.0829	1335835538	150	178849748	2262	5.8	3.23658	18.7722	2.10791	0.112633	0.0126475	0.232	8.43166e-08	8.43166e-08	1	0	0	1	0	0
ACCTATCAG	12	48	9	20.0829	1335835538	150	178849748	432	4	0.597523	2.39009	0.268382	0.0215108	0.00241544	0.24	1.61029e-08	1.61029e-08	1	0	0	1	0	0
ACCTATCT	9	57	8	20.0829	1335835538	150	178849748	456	6.33333	0.448142	2.83823	0.318703	0.0227059	0.00254963	0.337778	1.69975e-08	1.69975e-08	1	0	0	1	0	0
ACCTATG	12	48	7	20.0829	1335835538	150	178849748	336	4	0.597523	2.39009	0.268382	0.0167306	0.00187867	0.186667	1.25245e-08	1.25245e-08	1	0	0	1	0	0
ACCTCC	51	262	6	20.0829	1335835538	150	178849748	1572	5.13725	2.53947	13.0459	1.46492	0.0782755	0.0087895	0.20549	5.85967e-08	5.85967e-08	1	0	0	1	0	0
ACCTCCT	11	53	7	20.0829	1335835538	150	178849748	371	4.81818	0.547729	2.63906	0.296338	0.0184734	0.00207437	0.224848	1.38291e-08	1.38291e-08	1	0	0	1	0	0
ACCTCG	17	68	6	20.0829	1335835538	150	178849748	408	4	0.846491	3.38596	0.380207	0.0203158	0.00228124	0.16	1.52083e-08	1.52083e-08	1	0	0	1	0	0
ACCTCT	53	381	6	20.0829	1335835538	150	178849748	2286	7.18868	2.63906	18.9714	2.13028	0.113828	0.0127817	0.287547	8.52112e-08	8.52112e-08	1	0	0	1	0	0
ACCTCTG	23	126	7	20.0829	1335835538	150	178849748	882	5.47826	1.14525	6.27399	0.704502	0.0439179	0.00493151	0.255652	3.28768e-08	3.28768e-08	1	0	0	1	0	0
ACCTGAT	17	68	7	20.0829	1335835538	150	178849748	476	4	0.846491	3.38596	0.380207	0.0237017	0.00266145	0.186667	1.7743e-08	1.7743e-08	1	0	0	1	0	0
ACCTGC	37	287	6	20.0829	1335835538	150	178849748	1722	7.75676	1.84236	14.2908	1.6047	0.0857446	0.00962819	0.31027	6.4188e-08	6.4188e-08	1	0	0	1	0	0
ACCTGG	86	368	6	20.0829	1335835538	150	178849748	2208	4.27907	4.28225	18.324	2.05759	0.109944	0.0123456	0.171163	8.23037e-08	8.23037e-08	1	0	0	1	0	0
ACG	139	1323	3	20.0829	1335835538	150	178849748	3969	9.51799	6.92131	65.8769	7.39727	0.197631	0.0221918	0.19036	1.47945e-07	1.47945e-07	1	0	0	0	0	0
ACGAG	130	807	5	20.0829	1335835538	150	178849748	4035	6.20769	6.47317	40.1834	4.51217	0.200917	0.0225608	0.206923	1.50406e-07	1.50406e-07	1	0	0	1	0	0
ACGAGAG	6	36	7	20.0829	1335835538	150	178849748	252	6	0.298762	1.79257	0.201286	0.012548	0.001409	0.28	9.39336e-09	9.39336e-09	1	0	0	1	0	0
ACGAGG	34	143	6	20.0829	1335835538	150	178849748	858	4.20588	1.69298	7.12048	0.799554	0.0427229	0.00479732	0.168235	3.19822e-08	3.19822e-08	1	0	0	1	0	0
ACGAGT	28	112	6	20.0829	1335835538	150	178849748	672	4	1.39422	5.57688	0.626224	0.0334613	0.00375734	0.16	2.5049e-08	2.5049e-08	1	0	0	1	0	0
ACGAT	11	83	5	20.0829	1335835538	150	178849748	415	7.54545	0.547729	4.13287	0.464077	0.0206643	0.00232038	0.251515	1.54692e-08	1.54692e-08	1	0	0	1	0	0
ACGATAG	32	128	7	20.0829	1335835538	150	178849748	896	4	1.59339	6.37358	0.715685	0.0446151	0.00500979	0.186667	3.33986e-08	3.33986e-08	1	0	0	1	0	0
ACGATC	21	90	6	20.0829	1335835538	150	178849748	540	4.28571	1.04567	4.48142	0.503216	0.0268885	0.00301929	0.171429	2.01286e-08	2.01286e-08	1	0	0	1	0	0
ACGATG	30	147	6	20.0829	1335835538	150	178849748	882	4.9	1.49381	7.31966	0.821919	0.0439179	0.00493151	0.196	3.28768e-08	3.28768e-08	1	0	0	1	0	0
ACGATGATG	30	147	9	20.0829	1335835538	150	178849748	1323	4.9	1.49381	7.31966	0.821919	0.0658769	0.00739727	0.294	4.93151e-08	4.93151e-08	1	0	0	1	0	0
ACGC	127	1195	4	20.0829	1335835538	150	178849748	4780	9.40945	6.32379	59.5033	6.68159	0.238013	0.0267263	0.250919	1.78176e-07	1.78176e-07	1	0	0	0	0	0
ACGCCC	1	10	6	20.0829	1335835538	150	178849748	60	10	0.0497936	0.497936	0.0559129	0.00298762	0.000335477	0.4	2.23651e-09	2.23651e-09	1	0	0	1	0	0
ACGCG	44	220	5	20.0829	1335835538	150	178849748	1100	5	2.19092	10.9546	1.23008	0.0547729	0.00615041	0.166667	4.10028e-08	4.10028e-08	1	0	0	1	0	0
ACGG	890	5986	4	20.0829	1335835538	150	178849748	23944	6.72584	44.3163	298.064	33.4694	1.19226	0.133878	0.179356	8.92518e-07	8.92518e-07	1	0	0	0	0	0
ACGGAT	25	132	6	20.0829	1335835538	150	178849748	792	5.28	1.24484	6.57275	0.73805	0.0394365	0.0044283	0.2112	2.9522e-08	2.9522e-08	1	0	0	1	0	0
ACGGC	20	190	5	20.0829	1335835538	150	178849748	950	9.5	0.995872	9.46078	1.06234	0.0473039	0.00531172	0.316667	3.54115e-08	3.54115e-08	1	0	0	1	0	0
ACGTACT	19	76	7	20.0829	1335835538	150	178849748	532	4	0.946078	3.78431	0.424938	0.0264902	0.00297456	0.186667	1.98304e-08	1.98304e-08	1	0	0	1	0	0
ACGTAG	20	153	6	20.0829	1335835538	150	178849748	918	7.65	0.995872	7.61842	0.855467	0.0457105	0.0051328	0.306	3.42187e-08	3.42187e-08	1	0	0	1	0	0
ACGTC	27	275	5	20.0829	1335835538	150	178849748	1375	10.1852	1.34443	13.6932	1.5376	0.0684662	0.00768802	0.339506	5.12535e-08	5.12535e-08	1	0	0	1	0	0
ACGTCC	137	1420	6	20.0829	1335835538	150	178849748	8520	10.365	6.82172	70.7069	7.93963	0.424241	0.0476378	0.414599	3.17585e-07	3.17585e-07	1	0	0	1	0	0
ACGTCGC	11	44	7	20.0829	1335835538	150	178849748	308	4	0.547729	2.19092	0.246017	0.0153364	0.00172212	0.186667	1.14808e-08	1.14808e-08	1	0	0	1	0	0
ACT	1805	23880	3	20.0829	1335835538	150	178849748	71640	13.2299	89.8774	1189.07	133.52	3.56721	0.40056	0.264598	2.6704e-06	2.6704e-06	1	0	0	0	0	0
ACTACTACTACTGC	34	189	14	20.0829	1335835538	150	178849748	2646	5.55882	1.69298	9.41099	1.05675	0.131754	0.0147945	0.518824	9.86303e-08	9.86303e-08	1	0	0	1	1	0
ACTACTC	25	114	7	20.0829	1335835538	150	178849748	798	4.56	1.24484	5.67647	0.637407	0.0397353	0.00446185	0.2128	2.97456e-08	2.97456e-08	1	0	0	1	0	0
ACTACTG	17	68	7	20.0829	1335835538	150	178849748	476	4	0.846491	3.38596	0.380207	0.0237017	0.00266145	0.186667	1.7743e-08	1.7743e-08	1	0	0	1	0	0
ACTAG	88	579	5	20.0829	1335835538	150	178849748	2895	6.57955	4.38184	28.8305	3.23735	0.144152	0.0161868	0.219318	1.07912e-07	1.07912e-07	1	0	0	1	0	0
ACTAGAG	27	108	7	20.0829	1335835538	150	178849748	756	4	1.34443	5.37771	0.603859	0.037644	0.00422701	0.186667	2.81801e-08	2.81801e-08	1	0	0	1	0	0
ACTAGC	9	36	6	20.0829	1335835538	150	178849748	216	4	0.448142	1.79257	0.201286	0.0107554	0.00120772	0.16	8.05145e-09	8.05145e-09	1	0	0	1	0	0
ACTAGT	31	139	6	20.0829	1335835538	150	178849748	834	4.48387	1.5436	6.92131	0.777189	0.0415279	0.00466313	0.179355	3.10875e-08	3.10875e-08	1	0	0	1	0	0
ACTAGTC	9	44	7	20.0829	1335835538	150	178849748	308	4.88889	0.448142	2.19092	0.246017	0.0153364	0.00172212	0.228148	1.14808e-08	1.14808e-08	1	0	0	1	0	0
ACTAT	481	3337	5	20.0829	1335835538	150	178849748	16685	6.93763	23.9507	166.161	18.6581	0.830806	0.0932906	0.231254	6.21937e-07	6.21937e-07	1	0	0	1	0	0
ACTATACTC	13	100	9	20.0829	1335835538	150	178849748	900	7.69231	0.647317	4.97936	0.559129	0.0448142	0.00503216	0.461538	3.35477e-08	3.35477e-08	1	0	0	1	0	0
ACTATAGATAT	13	57	11	20.0829	1335835538	150	178849748	627	4.38462	0.647317	2.83823	0.318703	0.0312206	0.00350574	0.321538	2.33716e-08	2.33716e-08	1	0	0	1	0	0
ACTATAT	48	218	7	20.0829	1335835538	150	178849748	1526	4.54167	2.39009	10.855	1.2189	0.075985	0.0085323	0.211944	5.6882e-08	5.6882e-08	1	0	0	1	0	0
ACTATATGC	18	78	9	20.0829	1335835538	150	178849748	702	4.33333	0.896285	3.8839	0.43612	0.0349551	0.00392508	0.26	2.61672e-08	2.61672e-08	1	0	0	1	0	0
ACTATC	41	214	6	20.0829	1335835538	150	178849748	1284	5.21951	2.04154	10.6558	1.19654	0.063935	0.00717921	0.20878	4.78614e-08	4.78614e-08	1	0	0	1	0	0
ACTATCT	27	108	7	20.0829	1335835538	150	178849748	756	4	1.34443	5.37771	0.603859	0.037644	0.00422701	0.186667	2.81801e-08	2.81801e-08	1	0	0	1	0	0
ACTATG	37	158	6	20.0829	1335835538	150	178849748	948	4.27027	1.84236	7.86739	0.883423	0.0472043	0.00530054	0.170811	3.53369e-08	3.53369e-08	1	0	0	1	0	0
ACTC	493	5061	4	20.0829	1335835538	150	178849748	20244	10.2657	24.5482	252.005	28.2975	1.00802	0.11319	0.273753	7.546e-07	7.546e-07	1	0	0	0	0	0
ACTCACTCC	56	472	9	20.0829	1335835538	150	178849748	4248	8.42857	2.78844	23.5026	2.63909	0.211523	0.0237518	0.505714	1.58345e-07	1.58345e-07	1	0	0	1	1	0
ACTCAG	14	56	6	20.0829	1335835538	150	178849748	336	4	0.69711	2.78844	0.313112	0.0167306	0.00187867	0.16	1.25245e-08	1.25245e-08	1	0	0	1	0	0
ACTCAT	86	521	6	20.0829	1335835538	150	178849748	3126	6.05814	4.28225	25.9425	2.91306	0.155655	0.0174784	0.242326	1.16522e-07	1.16522e-07	1	0	0	1	0	0
ACTCATC	110	659	7	20.0829	1335835538	150	178849748	4613	5.99091	5.47729	32.814	3.68466	0.229698	0.0257926	0.279576	1.71951e-07	1.71951e-07	1	0	0	1	0	0
ACTCC	497	5401	5	20.0829	1335835538	150	178849748	27005	10.8672	24.7474	268.935	30.1985	1.34468	0.150993	0.36224	1.00662e-06	1.00662e-06	1	0	0	1	0	0
ACTCCC	11	44	6	20.0829	1335835538	150	178849748	264	4	0.547729	2.19092	0.246017	0.0131455	0.0014761	0.16	9.84066e-09	9.84066e-09	1	0	0	1	0	0
ACTCCCT	9	36	7	20.0829	1335835538	150	178849748	252	4	0.448142	1.79257	0.201286	0.012548	0.001409	0.186667	9.39336e-09	9.39336e-09	1	0	0	1	0	0
ACTCCT	70	645	6	20.0829	1335835538	150	178849748	3870	9.21429	3.48555	32.1169	3.60638	0.192701	0.0216383	0.368571	1.44255e-07	1.44255e-07	1	0	0	1	0	0
ACTCCTCT	16	73	8	20.0829	1335835538	150	178849748	584	4.5625	0.796697	3.63493	0.408164	0.0290795	0.00326531	0.243333	2.17687e-08	2.17687e-08	1	0	0	1	0	0
ACTCG	61	348	5	20.0829	1335835538	150	178849748	1740	5.70492	3.03741	17.3282	1.94577	0.0866408	0.00972884	0.190164	6.48589e-08	6.48589e-08	1	0	0	1	0	0
ACTCGAT	16	64	7	20.0829	1335835538	150	178849748	448	4	0.796697	3.18679	0.357842	0.0223075	0.0025049	0.186667	1.66993e-08	1.66993e-08	1	0	0	1	0	0
ACTCGC	32	128	6	20.0829	1335835538	150	178849748	768	4	1.59339	6.37358	0.715685	0.0382415	0.00429411	0.16	2.86274e-08	2.86274e-08	1	0	0	1	0	0
ACTCGGC	28	112	7	20.0829	1335835538	150	178849748	784	4	1.39422	5.57688	0.626224	0.0390382	0.00438357	0.186667	2.92238e-08	2.92238e-08	1	0	0	1	0	0
ACTCT	147	846	5	20.0829	1335835538	150	178849748	4230	5.7551	7.31966	42.1254	4.73023	0.210627	0.0236511	0.191837	1.57674e-07	1.57674e-07	1	0	0	1	0	0
ACTCTAG	19	76	7	20.0829	1335835538	150	178849748	532	4	0.946078	3.78431	0.424938	0.0264902	0.00297456	0.186667	1.98304e-08	1.98304e-08	1	0	0	1	0	0
ACTCTAT	93	576	7	20.0829	1335835538	150	178849748	4032	6.19355	4.6308	28.6811	3.22058	0.200768	0.0225441	0.289032	1.50294e-07	1.50294e-07	1	0	0	1	0	0
ACTCTC	42	181	6	20.0829	1335835538	150	178849748	1086	4.30952	2.09133	9.01264	1.01202	0.0540758	0.00607214	0.172381	4.04809e-08	4.04809e-08	1	0	0	1	0	0
ACTCTCC	14	56	7	20.0829	1335835538	150	178849748	392	4	0.69711	2.78844	0.313112	0.0195191	0.00219178	0.186667	1.46119e-08	1.46119e-08	1	0	0	1	0	0
ACTCTCT	21	96	7	20.0829	1335835538	150	178849748	672	4.57143	1.04567	4.78018	0.536763	0.0334613	0.00375734	0.213333	2.5049e-08	2.5049e-08	1	0	0	1	0	0
ACTCTG	6	24	6	20.0829	1335835538	150	178849748	144	4	0.298762	1.19505	0.134191	0.00717028	0.000805145	0.16	5.36763e-09	5.36763e-09	1	0	0	1	0	0
ACTG	766	11515	4	20.0829	1335835538	150	178849748	46060	15.0326	38.1419	573.373	64.3837	2.29349	0.257535	0.40087	1.7169e-06	1.7169e-06	1	0	0	0	0	0
ACTGAT	88	667	6	20.0829	1335835538	150	178849748	4002	7.57955	4.38184	33.2123	3.72939	0.199274	0.0223763	0.303182	1.49175e-07	1.49175e-07	1	0	0	1	0	0
ACTGATAT	15	60	8	20.0829	1335835538	150	178849748	480	4	0.746904	2.98762	0.335477	0.0239009	0.00268382	0.213333	1.78921e-08	1.78921e-08	1	0	0	1	0	0
ACTGCT	102	408	6	20.0829	1335835538	150	178849748	2448	4	5.07895	20.3158	2.28124	0.121895	0.0136875	0.16	9.12498e-08	9.12498e-08	1	0	0	1	0	0
ACTGCTC	24	164	7	20.0829	1335835538	150	178849748	1148	6.83333	1.19505	8.16615	0.916971	0.057163	0.0064188	0.318889	4.2792e-08	4.2792e-08	1	0	0	1	0	0
ACTGGC	8	32	6	20.0829	1335835538	150	178849748	192	4	0.398349	1.59339	0.178921	0.00956037	0.00107353	0.16	7.15685e-09	7.15685e-09	1	0	0	1	0	0
ACTGGCT	11	44	7	20.0829	1335835538	150	178849748	308	4	0.547729	2.19092	0.246017	0.0153364	0.00172212	0.186667	1.14808e-08	1.14808e-08	1	0	0	1	0	0
AG	73841	1264024	2	20.0829	1335835538	150	178849748	2528048	17.1182	3676.81	62940.3	7067.52	125.881	14.135	0.228242	9.42336e-05	9.42336e-05	1	1	1	0	0	0
AGAGAGC	13	52	7	20.0829	1335835538	150	178849748	364	4	0.647317	2.58927	0.290747	0.0181249	0.00203523	0.186667	1.35682e-08	1.35682e-08	1	0	0	1	0	0
AGAGAGG	40	225	7	20.0829	1335835538	150	178849748	1575	5.625	1.99174	11.2036	1.25804	0.0784249	0.00880627	0.2625	5.87085e-08	5.87085e-08	1	0	0	1	0	0
AGAGAT	148	822	6	20.0829	1335835538	150	178849748	4932	5.55405	7.36945	40.9303	4.59604	0.245582	0.0275762	0.222162	1.83841e-07	1.83841e-07	1	0	0	1	0	0
AGAGATCTATG	10	40	11	20.0829	1335835538	150	178849748	440	4	0.497936	1.99174	0.223651	0.0219092	0.00246017	0.293333	1.64011e-08	1.64011e-08	1	0	0	1	0	0
AGAGATGGG	8	32	9	20.0829	1335835538	150	178849748	288	4	0.398349	1.59339	0.178921	0.0143406	0.00161029	0.24	1.07353e-08	1.07353e-08	1	0	0	1	0	0
AGAGC	31	168	5	20.0829	1335835538	150	178849748	840	5.41935	1.5436	8.36532	0.939336	0.0418266	0.00469668	0.180645	3.13112e-08	3.13112e-08	1	0	0	1	0	0
AGAGCC	5	20	6	20.0829	1335835538	150	178849748	120	4	0.248968	0.995872	0.111826	0.00597523	0.000670954	0.16	4.47303e-09	4.47303e-09	1	0	0	1	0	0
AGAGCCG	36	285	7	20.0829	1335835538	150	178849748	1995	7.91667	1.79257	14.1912	1.59352	0.0993382	0.0111546	0.369444	7.43641e-08	7.43641e-08	1	0	0	1	0	0
AGAGCCTAT	12	48	9	20.0829	1335835538	150	178849748	432	4	0.597523	2.39009	0.268382	0.0215108	0.00241544	0.24	1.61029e-08	1.61029e-08	1	0	0	1	0	0
AGAGCG	12	48	6	20.0829	1335835538	150	178849748	288	4	0.597523	2.39009	0.268382	0.0143406	0.00161029	0.16	1.07353e-08	1.07353e-08	1	0	0	1	0	0
AGAGG	73	367	5	20.0829	1335835538	150	178849748	1835	5.0274	3.63493	18.2742	2.052	0.0913712	0.01026	0.16758	6.84001e-08	6.84001e-08	1	0	0	1	0	0
AGAGGAT	440	2816	7	20.0829	1335835538	150	178849748	19712	6.4	21.9092	140.219	15.7451	0.981531	0.110215	0.298667	7.34769e-07	7.34769e-07	1	0	0	1	0	0
AGAGGC	75	673	6	20.0829	1335835538	150	178849748	4038	8.97333	3.73452	33.5111	3.76294	0.201066	0.0225776	0.358933	1.50517e-07	1.50517e-07	1	0	0	1	0	0
AGAGGCT	21	84	7	20.0829	1335835538	150	178849748	588	4	1.04567	4.18266	0.469668	0.0292786	0.00328768	0.186667	2.19178e-08	2.19178e-08	1	0	0	1	0	0
AGAGGG	681	3860	6	20.0829	1335835538	150	178849748	23160	5.66814	33.9094	192.203	21.5824	1.15322	0.129494	0.226725	8.63294e-07	8.63294e-07	1	0	0	1	0	0
AGAGGGAGGG	4	16	10	20.0829	1335835538	150	178849748	160	4	0.199174	0.796697	0.0894606	0.00796697	0.000894606	0.266667	5.96404e-09	5.96404e-09	1	0	0	1	0	0
AGAGGGG	40	160	7	20.0829	1335835538	150	178849748	1120	4	1.99174	7.96697	0.894606	0.0557688	0.00626224	0.186667	4.17483e-08	4.17483e-08	1	0	0	1	0	0
AGAT	7773	200102	4	20.0829	1335835538	150	178849748	800408	25.7432	387.046	9963.8	1118.83	39.8552	4.47531	0.686486	2.98354e-05	2.98354e-05	1	0	1	0	1	0
AGATAT	144	715	6	20.0829	1335835538	150	178849748	4290	4.96528	7.17028	35.6024	3.99777	0.213614	0.0239866	0.198611	1.59911e-07	1.59911e-07	1	0	0	1	0	0
AGATCG	9	45	6	20.0829	1335835538	150	178849748	270	5	0.448142	2.24071	0.251608	0.0134443	0.00150965	0.2	1.00643e-08	1.00643e-08	1	0	0	1	0	0
AGATCT	10	40	6	20.0829	1335835538	150	178849748	240	4	0.497936	1.99174	0.223651	0.0119505	0.00134191	0.16	8.94606e-09	8.94606e-09	1	0	0	1	0	0
AGATG	7	36	5	20.0829	1335835538	150	178849748	180	5.14286	0.348555	1.79257	0.201286	0.00896285	0.00100643	0.171429	6.70954e-09	6.70954e-09	1	0	0	1	0	0
AGATGAGCT	18	81	9	20.0829	1335835538	150	178849748	729	4.5	0.896285	4.03328	0.452894	0.0362995	0.00407605	0.27	2.71736e-08	2.71736e-08	1	0	0	1	0	0
AGATGAT	28	398	7	20.0829	1335835538	150	178849748	2786	14.2143	1.39422	19.8178	2.22533	0.138725	0.0155773	0.663333	1.03849e-07	1.03849e-07	1	0	0	1	1	0
AGATGC	19	76	6	20.0829	1335835538	150	178849748	456	4	0.946078	3.78431	0.424938	0.0227059	0.00254963	0.16	1.69975e-08	1.69975e-08	1	0	0	1	0	0
AGATGG	79	673	6	20.0829	1335835538	150	178849748	4038	8.51899	3.93369	33.5111	3.76294	0.201066	0.0225776	0.340759	1.50517e-07	1.50517e-07	1	0	0	1	0	0
AGATGGAT	56	229	8	20.0829	1335835538	150	178849748	1832	4.08929	2.78844	11.4027	1.2804	0.0912218	0.0102432	0.218095	6.82882e-08	6.82882e-08	1	0	0	1	0	0
AGATGGG	11	44	7	20.0829	1335835538	150	178849748	308	4	0.547729	2.19092	0.246017	0.0153364	0.00172212	0.186667	1.14808e-08	1.14808e-08	1	0	0	1	0	0
AGC	504	4406	3	20.0829	1335835538	150	178849748	13218	8.74206	25.096	219.391	24.6352	0.658172	0.0739056	0.174841	4.92704e-07	4.92704e-07	1	0	0	0	0	0
AGCAGCC	5	20	7	20.0829	1335835538	150	178849748	140	4	0.248968	0.995872	0.111826	0.0069711	0.00078278	0.186667	5.21853e-09	5.21853e-09	1	0	0	1	0	0
AGCAGG	12	60	6	20.0829	1335835538	150	178849748	360	5	0.597523	2.98762	0.335477	0.0179257	0.00201286	0.2	1.34191e-08	1.34191e-08	1	0	0	1	0	0
AGCAT	54	928	5	20.0829	1335835538	150	178849748	4640	17.1852	2.68885	46.2084	5.18871	0.231042	0.0259436	0.57284	1.72957e-07	1.72957e-07	1	0	0	1	1	0
AGCATAT	21	94	7	20.0829	1335835538	150	178849748	658	4.47619	1.04567	4.6806	0.525581	0.0327642	0.00367907	0.208889	2.45271e-08	2.45271e-08	1	0	0	1	0	0
AGCATATAT	13	61	9	20.0829	1335835538	150	178849748	549	4.69231	0.647317	3.03741	0.341068	0.0273367	0.00306962	0.281538	2.04641e-08	2.04641e-08	1	0	0	1	0	0
AGCATC	31	124	6	20.0829	1335835538	150	178849748	744	4	1.5436	6.1744	0.693319	0.0370464	0.00415992	0.16	2.77328e-08	2.77328e-08	1	0	0	1	0	0
AGCATG	14	70	6	20.0829	1335835538	150	178849748	420	5	0.69711	3.48555	0.39139	0.0209133	0.00234834	0.2	1.56556e-08	1.56556e-08	1	0	0	1	0	0
AGCC	155	1098	4	20.0829	1335835538	150	178849748	4392	7.08387	7.71801	54.6734	6.13923	0.218693	0.0245569	0.188903	1.63713e-07	1.63713e-07	1	0	0	0	0	0
AGCCAT	32	147	6	20.0829	1335835538	150	178849748	882	4.59375	1.59339	7.31966	0.821919	0.0439179	0.00493151	0.18375	3.28768e-08	3.28768e-08	1	0	0	1	0	0
AGCCCT	3	12	6	20.0829	1335835538	150	178849748	72	4	0.149381	0.597523	0.0670954	0.00358514	0.000402573	0.16	2.68382e-09	2.68382e-09	1	0	0	1	0	0
AGCCT	6	30	5	20.0829	1335835538	150	178849748	150	5	0.298762	1.49381	0.167739	0.00746904	0.000838693	0.166667	5.59129e-09	5.59129e-09	1	0	0	1	0	0
AGCCTCG	8	32	7	20.0829	1335835538	150	178849748	224	4	0.398349	1.59339	0.178921	0.0111538	0.00125245	0.186667	8.34965e-09	8.34965e-09	1	0	0	1	0	0
AGCG	10	69	4	20.0829	1335835538	150	178849748	276	6.9	0.497936	3.43576	0.385799	0.013743	0.00154319	0.184	1.0288e-08	1.0288e-08	1	0	0	0	0	0
AGCGAT	52	208	6	20.0829	1335835538	150	178849748	1248	4	2.58927	10.3571	1.16299	0.0621424	0.00697792	0.16	4.65195e-08	4.65195e-08	1	0	0	1	0	0
AGCT	14	84	4	20.0829	1335835538	150	178849748	336	6	0.69711	4.18266	0.469668	0.0167306	0.00187867	0.16	1.25245e-08	1.25245e-08	1	0	0	0	0	0
AGCTCC	15	75	6	20.0829	1335835538	150	178849748	450	5	0.746904	3.73452	0.419346	0.0224071	0.00251608	0.2	1.67739e-08	1.67739e-08	1	0	0	1	0	0
AGCTCG	34	136	6	20.0829	1335835538	150	178849748	816	4	1.69298	6.77193	0.760415	0.0406316	0.00456249	0.16	3.04166e-08	3.04166e-08	1	0	0	1	0	0
AGG	2251	22650	3	20.0829	1335835538	150	178849748	67950	10.0622	112.085	1127.82	126.643	3.38347	0.379928	0.201244	2.53285e-06	2.53285e-06	1	0	0	0	0	0
AGGAT	549	3522	5	20.0829	1335835538	150	178849748	17610	6.4153	27.3367	175.373	19.6925	0.876865	0.0984625	0.213843	6.56417e-07	6.56417e-07	1	0	0	1	0	0
AGGATAGGGAT	13	69	11	20.0829	1335835538	150	178849748	759	5.30769	0.647317	3.43576	0.385799	0.0377933	0.00424379	0.389231	2.82919e-08	2.82919e-08	1	0	0	1	0	0
AGGATATGAT	12	51	10	20.0829	1335835538	150	178849748	510	4.25	0.597523	2.53947	0.285156	0.0253947	0.00285156	0.283333	1.90104e-08	1.90104e-08	1	0	0	1	0	0
AGGATC	26	117	6	20.0829	1335835538	150	178849748	702	4.5	1.29463	5.82585	0.65418	0.0349551	0.00392508	0.18	2.61672e-08	2.61672e-08	1	0	0	1	0	0
AGGATG	762	6129	6	20.0829	1335835538	150	178849748	36774	8.04331	37.9427	305.185	34.269	1.83111	0.205614	0.321732	1.37076e-06	1.37076e-06	1	0	0	1	0	0
AGGATGG	85	479	7	20.0829	1335835538	150	178849748	3353	5.63529	4.23245	23.8511	2.67823	0.166958	0.0187476	0.26298	1.24984e-07	1.24984e-07	1	0	0	1	0	0
AGGC	184	1169	4	20.0829	1335835538	150	178849748	4676	6.35326	9.16202	58.2087	6.53621	0.232835	0.0261449	0.16942	1.74299e-07	1.74299e-07	1	0	0	0	0	0
AGGCAT	15	73	6	20.0829	1335835538	150	178849748	438	4.86667	0.746904	3.63493	0.408164	0.0218096	0.00244898	0.194667	1.63266e-08	1.63266e-08	1	0	0	1	0	0
AGGCCCT	1	4	7	20.0829	1335835538	150	178849748	28	4	0.0497936	0.199174	0.0223651	0.00139422	0.000156556	0.186667	1.04371e-09	1.04371e-09	1	0	0	1	0	0
AGGCG	103	592	5	20.0829	1335835538	150	178849748	2960	5.74757	5.12874	29.4778	3.31004	0.147389	0.0165502	0.191586	1.10335e-07	1.10335e-07	1	0	0	1	0	0
AGGCGG	1	6	6	20.0829	1335835538	150	178849748	36	6	0.0497936	0.298762	0.0335477	0.00179257	0.000201286	0.24	1.34191e-09	1.34191e-09	1	0	0	1	0	0
AGGG	2	12	4	20.0829	1335835538	150	178849748	48	6	0.0995872	0.597523	0.0670954	0.00239009	0.000268382	0.16	1.78921e-09	1.78921e-09	1	0	0	0	0	0
AGGGG	5	26	5	20.0829	1335835538	150	178849748	130	5.2	0.248968	1.29463	0.145373	0.00647317	0.000726867	0.173333	4.84578e-09	4.84578e-09	1	0	0	1	0	0
AGGGGG	6	24	6	20.0829	1335835538	150	178849748	144	4	0.298762	1.19505	0.134191	0.00717028	0.000805145	0.16	5.36763e-09	5.36763e-09	1	0	0	1	0	0
AT	86361	1447704	2	20.0829	1335835538	150	178849748	2895408	16.7634	4300.22	72086.4	8094.53	144.173	16.1891	0.223512	0.000107927	0.000107927	1	1	1	0	0	0
ATATC	224	2288	5	20.0829	1335835538	150	178849748	11440	10.2143	11.1538	113.928	12.7929	0.569639	0.0639643	0.340476	4.26429e-07	4.26429e-07	1	0	0	1	0	0
ATATCC	56	244	6	20.0829	1335835538	150	178849748	1464	4.35714	2.78844	12.1496	1.36427	0.0728978	0.00818564	0.174286	5.45709e-08	5.45709e-08	1	0	0	1	0	0
ATATCCCATCCC	12	55	12	20.0829	1335835538	150	178849748	660	4.58333	0.597523	2.73865	0.307521	0.0328638	0.00369025	0.366667	2.46017e-08	2.46017e-08	1	0	0	1	0	0
ATATGCATCC	19	99	10	20.0829	1335835538	150	178849748	990	5.21053	0.946078	4.92956	0.553537	0.0492956	0.00553537	0.347368	3.69025e-08	3.69025e-08	1	0	0	1	0	0
ATC	3829	54477	3	20.0829	1335835538	150	178849748	163431	14.2275	190.66	2712.61	304.596	8.13782	0.913789	0.284549	6.09193e-06	6.09193e-06	1	0	0	0	0	0
ATCATCC	26	104	7	20.0829	1335835538	150	178849748	728	4	1.29463	5.17853	0.581494	0.0362497	0.00407046	0.186667	2.71364e-08	2.71364e-08	1	0	0	1	0	0
ATCATG	27	108	6	20.0829	1335835538	150	178849748	648	4	1.34443	5.37771	0.603859	0.0322662	0.00362315	0.16	2.41544e-08	2.41544e-08	1	0	0	1	0	0
ATCATGG	10	54	7	20.0829	1335835538	150	178849748	378	5.4	0.497936	2.68885	0.301929	0.018822	0.00211351	0.252	1.409e-08	1.409e-08	1	0	0	1	0	0
ATCC	1046	12941	4	20.0829	1335835538	150	178849748	51764	12.3719	52.0841	644.379	72.3568	2.57752	0.289427	0.329917	1.92952e-06	1.92952e-06	1	0	0	0	0	0
ATCCATCCATCG	24	133	12	20.0829	1335835538	150	178849748	1596	5.54167	1.19505	6.62255	0.743641	0.0794706	0.00892369	0.443333	5.94913e-08	5.94913e-08	1	0	0	1	0	0
ATCCC	361	2578	5	20.0829	1335835538	150	178849748	12890	7.14127	17.9755	128.368	14.4143	0.641839	0.0720717	0.238042	4.80478e-07	4.80478e-07	1	0	0	1	0	0
ATCCCC	3	13	6	20.0829	1335835538	150	178849748	78	4.33333	0.149381	0.647317	0.0726867	0.0038839	0.00043612	0.173333	2.90747e-09	2.90747e-09	1	0	0	1	0	0
ATCCCG	34	136	6	20.0829	1335835538	150	178849748	816	4	1.69298	6.77193	0.760415	0.0406316	0.00456249	0.16	3.04166e-08	3.04166e-08	1	0	0	1	0	0
ATCCG	16	80	5	20.0829	1335835538	150	178849748	400	5	0.796697	3.98349	0.447303	0.0199174	0.00223651	0.166667	1.49101e-08	1.49101e-08	1	0	0	1	0	0
ATCGC	113	964	5	20.0829	1335835538	150	178849748	4820	8.53097	5.62668	48.001	5.39	0.240005	0.02695	0.284366	1.79667e-07	1.79667e-07	1	0	0	1	0	0
ATCGCC	116	1061	6	20.0829	1335835538	150	178849748	6366	9.14655	5.77606	52.831	5.93235	0.316986	0.0355941	0.365862	2.37294e-07	2.37294e-07	1	0	0	1	0	0
ATGCC	30	150	5	20.0829	1335835538	150	178849748	750	5	1.49381	7.46904	0.838693	0.0373452	0.00419346	0.166667	2.79564e-08	2.79564e-08	1	0	0	1	0	0
ATGCCC	21	84	6	20.0829	1335835538	150	178849748	504	4	1.04567	4.18266	0.469668	0.025096	0.00281801	0.16	1.87867e-08	1.87867e-08	1	0	0	1	0	0
CCCCCCG	1	4	7	20.0829	1335835538	150	178849748	28	4	0.0497936	0.199174	0.0223651	0.00139422	0.000156556	0.186667	1.04371e-09	1.04371e-09	1	0	0	1	0	0
CCCCCG	1	5	6	20.0829	1335835538	150	178849748	30	5	0.0497936	0.248968	0.0279564	0.00149381	0.000167739	0.2	1.11826e-09	1.11826e-09	1	0	0	1	0	0
CCCCG	1	5	5	20.0829	1335835538	150	178849748	25	5	0.0497936	0.248968	0.0279564	0.00124484	0.000139782	0.166667	9.31881e-10	9.31881e-10	1	0	0	1	0	0
CCG	15	127	3	20.0829	1335835538	150	178849748	381	8.46667	0.746904	6.32379	0.710093	0.0189714	0.00213028	0.169333	1.42019e-08	1.42019e-08	1	0	0	0	0	0
CCGCG	10	50	5	20.0829	1335835538	150	178849748	250	5	0.497936	2.48968	0.279564	0.0124484	0.00139782	0.166667	9.31881e-09	9.31881e-09	1	0	0	1	0	0
CG	26	365	2	20.0829	1335835538	150	178849748	730	14.0385	1.29463	18.1747	2.04082	0.0363493	0.00408164	0.187179	2.72109e-08	2.72109e-08	1	0	0	0	0	0
