# Supplementary material for: Profiles of telomeric repeats in Insecta reveal diverse forms of telomeric motifs in Hymenopterans
Source: Life Sci Alliance. 2022 Apr 1;5(7):e202101163. doi: 10.26508/lsa.202101163 (PMC8977481; doi:10.26508/lsa.202101163)
Supplement: Supplemental Data 3. — Tandem repeat statistics for 50 species without simple tandem type TRM. [file LSA-2021-01163_Supplemental_Data_3.zip › DataS3/ANOCO_output.csv.0.filtered.xlsx]

## Sheet: Sheet1
Unnamed: 0	reads	repeats	unit_len	avg_genome_cov	genome_size	eff_read_len	num_reads	repeats_total_len	repeats_per_read	reads_per_genome	repeats_per_genome	repeats_per_million_reads	repeats_len_per_genome	repeats_len_per_million_reads	percent_repeats_len_per_read	percent_repeats_len_per_genome	percent_repeat_unit_in_sequences	avg_genome_cov_filter	repeat_containing_reads_filter	repeats_len_per_million_reads_filter	unit_len_filter	percent_repeats_len_per_read_filter	qualified
AAAAAAAATTT	1	4	11	354.756	209529067	125.226	593580683	44	4	0.00281884	0.0112753	0.00673876	0.000124029	7.41264e-05	0.351364	5.91941e-10	5.91941e-10	1	0	0	1	0	0
AAAAAAACCTACCTACCTACCC	14	56	22	354.756	209529067	125.226	593580683	1232	4	0.0394637	0.157855	0.0943427	0.00347281	0.00207554	0.702729	1.65743e-08	1.65743e-08	1	0	0	1	1	0
AAAAAAC	1859	13973	7	354.756	209529067	125.226	593580683	97811	7.51641	5.24021	39.3876	23.5402	0.275713	0.164781	0.420159	1.31587e-06	1.31587e-06	1	0	0	1	0	0
AAAAAAG	63	256	7	354.756	209529067	125.226	593580683	1792	4.06349	0.177587	0.721622	0.431281	0.00505135	0.00301897	0.227145	2.41081e-08	2.41081e-08	1	0	0	1	0	0
AAAAAAT	172	702	7	354.756	209529067	125.226	593580683	4914	4.0814	0.48484	1.97882	1.18265	0.0138518	0.00827857	0.228145	6.6109e-08	6.6109e-08	1	0	0	1	0	0
AAAAAATAAT	1	4	10	354.756	209529067	125.226	593580683	40	4	0.00281884	0.0112753	0.00673876	0.000112753	6.73876e-05	0.319422	5.38128e-10	5.38128e-10	1	0	0	1	0	0
AAAAAATGGGG	1	5	11	354.756	209529067	125.226	593580683	55	5	0.00281884	0.0140942	0.00842345	0.000155036	9.2658e-05	0.439206	7.39926e-10	7.39926e-10	1	0	0	1	0	0
AAAAAATTCAACATTCAGGG	2	8	20	354.756	209529067	125.226	593580683	160	4	0.00563767	0.0225507	0.0134775	0.000451014	0.000269551	0.638845	2.15251e-09	2.15251e-09	1	0	0	1	1	0
AAAAAC	6628	37945	6	354.756	209529067	125.226	593580683	227670	5.72495	18.6832	106.961	63.9256	0.641764	0.383554	0.274302	3.06289e-06	3.06289e-06	1	0	0	1	0	0
AAAAACACAC	808	4744	10	354.756	209529067	125.226	593580683	47440	5.87129	2.27762	13.3726	7.99217	0.133726	0.0799217	0.468855	6.3822e-07	6.3822e-07	1	0	0	1	0	0
AAAAACACAG	1	4	10	354.756	209529067	125.226	593580683	40	4	0.00281884	0.0112753	0.00673876	0.000112753	6.73876e-05	0.319422	5.38128e-10	5.38128e-10	1	0	0	1	0	0
AAAAACACAT	34	168	10	354.756	209529067	125.226	593580683	1680	4.94118	0.0958404	0.473564	0.283028	0.00473564	0.00283028	0.39458	2.26014e-08	2.26014e-08	1	0	0	1	0	0
AAAAACACGC	1	4	10	354.756	209529067	125.226	593580683	40	4	0.00281884	0.0112753	0.00673876	0.000112753	6.73876e-05	0.319422	5.38128e-10	5.38128e-10	1	0	0	1	0	0
AAAAACC	257	1028	7	354.756	209529067	125.226	593580683	7196	4	0.724441	2.89776	1.73186	0.0202843	0.012123	0.223596	9.68092e-08	9.68092e-08	1	0	0	1	0	0
AAAAACGCAACAGCAG	3	17	16	354.756	209529067	125.226	593580683	272	5.66667	0.00845651	0.0479202	0.0286397	0.000766723	0.000458236	0.724024	3.65927e-09	3.65927e-09	1	0	0	1	1	0
AAAAACGGGGTAAATAACAT	2	9	20	354.756	209529067	125.226	593580683	180	4.5	0.00563767	0.0253695	0.0151622	0.00050739	0.000303244	0.7187	2.42158e-09	2.42158e-09	1	0	0	1	1	0
AAAAACGGGGTATAAAGCAT	1	7	20	354.756	209529067	125.226	593580683	140	7	0.00281884	0.0197318	0.0117928	0.000394637	0.000235857	1.11798	1.88345e-09	1.88345e-09	1	0	0	1	1	0
AAAAACT	4	16	7	354.756	209529067	125.226	593580683	112	4	0.0112753	0.0451014	0.0269551	0.00031571	0.000188685	0.223596	1.50676e-09	1.50676e-09	1	0	0	1	0	0
AAAAACTTTATCCGTTTATCTGGGT	1	4	25	354.756	209529067	125.226	593580683	100	4	0.00281884	0.0112753	0.00673876	0.000281884	0.000168469	0.798556	1.34532e-09	1.34532e-09	1	0	0	1	1	0
AAAAAG	2744	21382	6	354.756	209529067	125.226	593580683	128292	7.79227	7.73488	60.2723	36.0221	0.361634	0.216132	0.373354	1.72594e-06	1.72594e-06	1	0	0	1	0	0
AAAAAGAAGAAAAGG	22	90	15	354.756	209529067	125.226	593580683	1350	4.09091	0.0620144	0.253695	0.151622	0.00380543	0.00227433	0.490023	1.81618e-08	1.81618e-08	1	0	0	1	0	0
AAAAAGC	12	48	7	354.756	209529067	125.226	593580683	336	4	0.033826	0.135304	0.0808652	0.000947129	0.000566056	0.223596	4.52027e-09	4.52027e-09	1	0	0	1	0	0
AAAAAGGAAGGG	2	10	12	354.756	209529067	125.226	593580683	120	5	0.00563767	0.0281884	0.0168469	0.00033826	0.000202163	0.479133	1.61438e-09	1.61438e-09	1	0	0	1	0	0
AAAAAGGGAGAG	1	7	12	354.756	209529067	125.226	593580683	84	7	0.00281884	0.0197318	0.0117928	0.000236782	0.000141514	0.670787	1.13007e-09	1.13007e-09	1	0	0	1	1	0
AAAAAGTT	2	12	8	354.756	209529067	125.226	593580683	96	6	0.00563767	0.033826	0.0202163	0.000270608	0.00016173	0.383307	1.29151e-09	1.29151e-09	1	0	0	1	0	0
AAAAAT	1979	9218	6	354.756	209529067	125.226	593580683	55308	4.65791	5.57848	25.984	15.5295	0.155904	0.0931769	0.223176	7.44069e-07	7.44069e-07	1	0	0	1	0	0
AAAAATAATATTCAATAAAAT	7	29	21	354.756	209529067	125.226	593580683	609	4.14286	0.0197318	0.0817462	0.048856	0.00171667	0.00102598	0.694743	8.193e-09	8.193e-09	1	0	0	1	1	0
AAAAATAT	381	2408	8	354.756	209529067	125.226	593580683	19264	6.32021	1.07398	6.78776	4.05674	0.054302	0.0324539	0.403763	2.59162e-07	2.59162e-07	1	0	0	1	0	0
AAAAATATATTTCTATTTTATTAT	1	4	24	354.756	209529067	125.226	593580683	96	4	0.00281884	0.0112753	0.00673876	0.000270608	0.00016173	0.766613	1.29151e-09	1.29151e-09	1	0	0	1	1	0
AAAAATATTTC	1	4	11	354.756	209529067	125.226	593580683	44	4	0.00281884	0.0112753	0.00673876	0.000124029	7.41264e-05	0.351364	5.91941e-10	5.91941e-10	1	0	0	1	0	0
AAAAATC	49	201	7	354.756	209529067	125.226	593580683	1407	4.10204	0.138123	0.566586	0.338623	0.0039661	0.00237036	0.2293	1.89286e-08	1.89286e-08	1	0	0	1	0	0
AAAAATCTTCAATAAGATTTGCC	1	4	23	354.756	209529067	125.226	593580683	92	4	0.00281884	0.0112753	0.00673876	0.000259333	0.000154992	0.734671	1.23769e-09	1.23769e-09	1	0	0	1	1	0
AAAAATG	2	8	7	354.756	209529067	125.226	593580683	56	4	0.00563767	0.0225507	0.0134775	0.000157855	9.43427e-05	0.223596	7.53379e-10	7.53379e-10	1	0	0	1	0	0
AAAAATGAAACCCTCCCACAT	1	4	21	354.756	209529067	125.226	593580683	84	4	0.00281884	0.0112753	0.00673876	0.000236782	0.000141514	0.670787	1.13007e-09	1.13007e-09	1	0	0	1	1	0
AAAAATT	4261	24247	7	354.756	209529067	125.226	593580683	169729	5.69045	12.0111	68.3483	40.8487	0.478438	0.285941	0.31809	2.2834e-06	2.2834e-06	1	0	0	1	0	0
AAAAATTAAAGAATTTTCCTTAAG	1	5	24	354.756	209529067	125.226	593580683	120	5	0.00281884	0.0140942	0.00842345	0.00033826	0.000202163	0.958267	1.61438e-09	1.61438e-09	1	0	0	1	1	0
AAAAC	16630	91299	5	354.756	209529067	125.226	593580683	456495	5.49002	46.8772	257.357	153.811	1.28678	0.769053	0.219204	6.14132e-06	6.14132e-06	1	1	0	1	0	0
AAAACAAAC	1223	13485	9	354.756	209529067	125.226	593580683	121365	11.0262	3.44744	38.012	22.7181	0.342108	0.204463	0.792451	1.63275e-06	1.63275e-06	1	0	0	1	1	0
AAAACAATAAAGCAGT	1	5	16	354.756	209529067	125.226	593580683	80	5	0.00281884	0.0140942	0.00842345	0.000225507	0.000134775	0.638845	1.07626e-09	1.07626e-09	1	0	0	1	1	0
AAAACAC	1594	22215	7	354.756	209529067	125.226	593580683	155505	13.9366	4.49322	62.6204	37.4254	0.438343	0.261978	0.779043	2.09204e-06	2.09204e-06	1	0	0	1	1	0
AAAACACAAGT	1	4	11	354.756	209529067	125.226	593580683	44	4	0.00281884	0.0112753	0.00673876	0.000124029	7.41264e-05	0.351364	5.91941e-10	5.91941e-10	1	0	0	1	0	0
AAAACACACT	30	135	10	354.756	209529067	125.226	593580683	1350	4.5	0.0845651	0.380543	0.227433	0.00380543	0.00227433	0.35935	1.81618e-08	1.81618e-08	1	0	0	1	0	0
AAAACACATG	8	33	10	354.756	209529067	125.226	593580683	330	4.125	0.0225507	0.0930216	0.0555948	0.000930216	0.000555948	0.329404	4.43955e-09	4.43955e-09	1	0	0	1	0	0
AAAACATATATATGT	1	4	15	354.756	209529067	125.226	593580683	60	4	0.00281884	0.0112753	0.00673876	0.00016913	0.000101081	0.479133	8.07192e-10	8.07192e-10	1	0	0	1	0	0
AAAACATTATCATGTGT	1	4	17	354.756	209529067	125.226	593580683	68	4	0.00281884	0.0112753	0.00673876	0.000191681	0.000114559	0.543018	9.14817e-10	9.14817e-10	1	0	0	1	1	0
AAAACC	213	887	6	354.756	209529067	125.226	593580683	5322	4.16432	0.600412	2.50031	1.49432	0.0150018	0.00896593	0.199526	7.15979e-08	7.15979e-08	1	0	0	1	0	0
AAAACCACAC	226	1081	10	354.756	209529067	125.226	593580683	10810	4.78319	0.637057	3.04716	1.82115	0.0304716	0.0182115	0.381964	1.45429e-07	1.45429e-07	1	0	0	1	0	0
AAAACCC	2	14	7	354.756	209529067	125.226	593580683	98	7	0.00563767	0.0394637	0.0235857	0.000276246	0.0001651	0.391292	1.31841e-09	1.31841e-09	1	0	0	1	0	0
AAAACCCAGGAGGGAG	3	12	16	354.756	209529067	125.226	593580683	192	4	0.00845651	0.033826	0.0202163	0.000541216	0.000323461	0.511076	2.58301e-09	2.58301e-09	1	0	0	1	1	0
AAAACCT	2	8	7	354.756	209529067	125.226	593580683	56	4	0.00563767	0.0225507	0.0134775	0.000157855	9.43427e-05	0.223596	7.53379e-10	7.53379e-10	1	0	0	1	0	0
AAAACCTAGGCTAGAAG	3	12	17	354.756	209529067	125.226	593580683	204	4	0.00845651	0.033826	0.0202163	0.000575042	0.000343677	0.543018	2.74445e-09	2.74445e-09	1	0	0	1	1	0
AAAACCTAT	1	5	9	354.756	209529067	125.226	593580683	45	5	0.00281884	0.0140942	0.00842345	0.000126848	7.58111e-05	0.35935	6.05394e-10	6.05394e-10	1	0	0	1	0	0
AAAACG	212	858	6	354.756	209529067	125.226	593580683	5148	4.04717	0.597593	2.41856	1.44546	0.0145114	0.00867279	0.193913	6.9257e-08	6.9257e-08	1	0	0	1	0	0
AAAACT	38	184	6	354.756	209529067	125.226	593580683	1104	4.84211	0.107116	0.518666	0.309983	0.00311199	0.0018599	0.232001	1.48523e-08	1.48523e-08	1	0	0	1	0	0
AAAACTAC	1	5	8	354.756	209529067	125.226	593580683	40	5	0.00281884	0.0140942	0.00842345	0.000112753	6.73876e-05	0.319422	5.38128e-10	5.38128e-10	1	0	0	1	0	0
AAAACTC	2	8	7	354.756	209529067	125.226	593580683	56	4	0.00563767	0.0225507	0.0134775	0.000157855	9.43427e-05	0.223596	7.53379e-10	7.53379e-10	1	0	0	1	0	0
AAAACTTAT	1	5	9	354.756	209529067	125.226	593580683	45	5	0.00281884	0.0140942	0.00842345	0.000126848	7.58111e-05	0.35935	6.05394e-10	6.05394e-10	1	0	0	1	0	0
AAAAG	3709	27395	5	354.756	209529067	125.226	593580683	136975	7.38609	10.4551	77.222	46.1521	0.38611	0.230761	0.29491	1.84275e-06	1.84275e-06	1	0	0	1	0	0
AAAAGAAAGAGAGAGAGG	1	4	18	354.756	209529067	125.226	593580683	72	4	0.00281884	0.0112753	0.00673876	0.000202956	0.000121298	0.57496	9.6863e-10	9.6863e-10	1	0	0	1	1	0
AAAAGAAC	455	5616	8	354.756	209529067	125.226	593580683	44928	12.3429	1.28257	15.8306	9.46122	0.126645	0.0756898	0.788517	6.04425e-07	6.04425e-07	1	0	0	1	1	0
AAAAGAAT	2	12	8	354.756	209529067	125.226	593580683	96	6	0.00563767	0.033826	0.0202163	0.000270608	0.00016173	0.383307	1.29151e-09	1.29151e-09	1	0	0	1	0	0
AAAAGAC	1	4	7	354.756	209529067	125.226	593580683	28	4	0.00281884	0.0112753	0.00673876	7.89274e-05	4.71713e-05	0.223596	3.76689e-10	3.76689e-10	1	0	0	1	0	0
AAAAGACG	1	4	8	354.756	209529067	125.226	593580683	32	4	0.00281884	0.0112753	0.00673876	9.02027e-05	5.39101e-05	0.255538	4.30502e-10	4.30502e-10	1	0	0	1	0	0
AAAAGAG	12	61	7	354.756	209529067	125.226	593580683	427	5.08333	0.033826	0.171949	0.102766	0.00120364	0.000719363	0.284153	5.74451e-09	5.74451e-09	1	0	0	1	0	0
AAAAGAGGAG	14	60	10	354.756	209529067	125.226	593580683	600	4.28571	0.0394637	0.16913	0.101081	0.0016913	0.00101081	0.342238	8.07192e-09	8.07192e-09	1	0	0	1	0	0
AAAAGAT	696	8895	7	354.756	209529067	125.226	593580683	62265	12.7802	1.96191	25.0735	14.9853	0.175515	0.104897	0.714398	8.37663e-07	8.37663e-07	1	0	0	1	1	0
AAAAGC	135	556	6	354.756	209529067	125.226	593580683	3336	4.11852	0.380543	1.56727	0.936688	0.00940363	0.00562013	0.197332	4.48799e-08	4.48799e-08	1	0	0	1	0	0
AAAAGCCAATGCAGGAGACAT	1	4	21	354.756	209529067	125.226	593580683	84	4	0.00281884	0.0112753	0.00673876	0.000236782	0.000141514	0.670787	1.13007e-09	1.13007e-09	1	0	0	1	1	0
AAAAGG	6793	104644	6	354.756	209529067	125.226	593580683	627864	15.4047	19.1483	294.974	176.293	1.76985	1.05776	0.73809	8.44678e-06	8.44678e-06	1	0	0	1	1	0
AAAAGGC	3	12	7	354.756	209529067	125.226	593580683	84	4	0.00845651	0.033826	0.0202163	0.000236782	0.000141514	0.223596	1.13007e-09	1.13007e-09	1	0	0	1	0	0
AAAAGGG	691	7187	7	354.756	209529067	125.226	593580683	50309	10.4009	1.94782	20.259	12.1079	0.141813	0.0847551	0.581397	6.76817e-07	6.76817e-07	1	0	0	1	1	0
AAAAGGGAGGCTTCTGAATGG	1	4	21	354.756	209529067	125.226	593580683	84	4	0.00281884	0.0112753	0.00673876	0.000236782	0.000141514	0.670787	1.13007e-09	1.13007e-09	1	0	0	1	1	0
AAAAGGGGGAG	1	4	11	354.756	209529067	125.226	593580683	44	4	0.00281884	0.0112753	0.00673876	0.000124029	7.41264e-05	0.351364	5.91941e-10	5.91941e-10	1	0	0	1	0	0
AAAAGGT	1	4	7	354.756	209529067	125.226	593580683	28	4	0.00281884	0.0112753	0.00673876	7.89274e-05	4.71713e-05	0.223596	3.76689e-10	3.76689e-10	1	0	0	1	0	0
AAAAGT	32	129	6	354.756	209529067	125.226	593580683	774	4.03125	0.0902027	0.36363	0.217325	0.00218178	0.00130395	0.193151	1.04128e-08	1.04128e-08	1	0	0	1	0	0
AAAAGTAAAGCGAAAGC	3	12	17	354.756	209529067	125.226	593580683	204	4	0.00845651	0.033826	0.0202163	0.000575042	0.000343677	0.543018	2.74445e-09	2.74445e-09	1	0	0	1	1	0
AAAAGTC	1	4	7	354.756	209529067	125.226	593580683	28	4	0.00281884	0.0112753	0.00673876	7.89274e-05	4.71713e-05	0.223596	3.76689e-10	3.76689e-10	1	0	0	1	0	0
AAAAGTG	25	101	7	354.756	209529067	125.226	593580683	707	4.04	0.0704709	0.284702	0.170154	0.00199292	0.00119108	0.225832	9.51141e-09	9.51141e-09	1	0	0	1	0	0
AAAAT	6614	42333	5	354.756	209529067	125.226	593580683	211665	6.40051	18.6438	119.33	71.318	0.596649	0.35659	0.255558	2.84757e-06	2.84757e-06	1	0	0	1	0	0
AAAATAAAATTTCCAAACATTTC	1	4	23	354.756	209529067	125.226	593580683	92	4	0.00281884	0.0112753	0.00673876	0.000259333	0.000154992	0.734671	1.23769e-09	1.23769e-09	1	0	0	1	1	0
AAAATAAAT	313	1662	9	354.756	209529067	125.226	593580683	14958	5.3099	0.882295	4.6849	2.79996	0.0421641	0.0251996	0.381623	2.01233e-07	2.01233e-07	1	0	0	1	0	0
AAAATAAATGGTGAC	1	5	15	354.756	209529067	125.226	593580683	75	5	0.00281884	0.0140942	0.00842345	0.000211413	0.000126352	0.598917	1.00899e-09	1.00899e-09	1	0	0	1	1	0
AAAATAAGAT	1	4	10	354.756	209529067	125.226	593580683	40	4	0.00281884	0.0112753	0.00673876	0.000112753	6.73876e-05	0.319422	5.38128e-10	5.38128e-10	1	0	0	1	0	0
AAAATAAGTAATTATTTTGATTCAC	1	4	25	354.756	209529067	125.226	593580683	100	4	0.00281884	0.0112753	0.00673876	0.000281884	0.000168469	0.798556	1.34532e-09	1.34532e-09	1	0	0	1	1	0
AAAATAC	722	10184	7	354.756	209529067	125.226	593580683	71288	14.1053	2.0352	28.707	17.1569	0.200949	0.120098	0.788469	9.59051e-07	9.59051e-07	1	0	0	1	1	0
AAAATACTC	5	24	9	354.756	209529067	125.226	593580683	216	4.8	0.0140942	0.067652	0.0404326	0.000608868	0.000363893	0.344976	2.90589e-09	2.90589e-09	1	0	0	1	0	0
AAAATAG	1	4	7	354.756	209529067	125.226	593580683	28	4	0.00281884	0.0112753	0.00673876	7.89274e-05	4.71713e-05	0.223596	3.76689e-10	3.76689e-10	1	0	0	1	0	0
AAAATAGAAATCAG	1	4	14	354.756	209529067	125.226	593580683	56	4	0.00281884	0.0112753	0.00673876	0.000157855	9.43427e-05	0.447191	7.53379e-10	7.53379e-10	1	0	0	1	0	0
AAAATAGAGC	14	62	10	354.756	209529067	125.226	593580683	620	4.42857	0.0394637	0.174768	0.104451	0.00174768	0.00104451	0.353646	8.34098e-09	8.34098e-09	1	0	0	1	0	0
AAAATAT	117	472	7	354.756	209529067	125.226	593580683	3304	4.03419	0.329804	1.33049	0.795174	0.00931343	0.00556622	0.225507	4.44494e-08	4.44494e-08	1	0	0	1	0	0
AAAATATTGAATATATTCAATAAG	1	4	24	354.756	209529067	125.226	593580683	96	4	0.00281884	0.0112753	0.00673876	0.000270608	0.00016173	0.766613	1.29151e-09	1.29151e-09	1	0	0	1	1	0
AAAATC	292	1174	6	354.756	209529067	125.226	593580683	7044	4.02055	0.8231	3.30931	1.97783	0.0198559	0.011867	0.192638	9.47643e-08	9.47643e-08	1	0	0	1	0	0
AAAATCATGCATGATATTAC	2	10	20	354.756	209529067	125.226	593580683	200	5	0.00563767	0.0281884	0.0168469	0.000563767	0.000336938	0.798556	2.69064e-09	2.69064e-09	1	0	0	1	1	0
AAAATCC	2	12	7	354.756	209529067	125.226	593580683	84	6	0.00563767	0.033826	0.0202163	0.000236782	0.000141514	0.335393	1.13007e-09	1.13007e-09	1	0	0	1	0	0
AAAATCCTAAATATATATACCG	5	20	22	354.756	209529067	125.226	593580683	440	4	0.0140942	0.0563767	0.0336938	0.00124029	0.000741264	0.702729	5.91941e-09	5.91941e-09	1	0	0	1	1	0
AAAATCG	6	24	7	354.756	209529067	125.226	593580683	168	4	0.016913	0.067652	0.0404326	0.000473564	0.000283028	0.223596	2.26014e-09	2.26014e-09	1	0	0	1	0	0
AAAATCT	1	4	7	354.756	209529067	125.226	593580683	28	4	0.00281884	0.0112753	0.00673876	7.89274e-05	4.71713e-05	0.223596	3.76689e-10	3.76689e-10	1	0	0	1	0	0
AAAATCTAAAGATCT	1	4	15	354.756	209529067	125.226	593580683	60	4	0.00281884	0.0112753	0.00673876	0.00016913	0.000101081	0.479133	8.07192e-10	8.07192e-10	1	0	0	1	0	0
AAAATG	200	838	6	354.756	209529067	125.226	593580683	5028	4.19	0.563767	2.36218	1.41177	0.0141731	0.00847063	0.200757	6.76427e-08	6.76427e-08	1	0	0	1	0	0
AAAATGC	3	12	7	354.756	209529067	125.226	593580683	84	4	0.00845651	0.033826	0.0202163	0.000236782	0.000141514	0.223596	1.13007e-09	1.13007e-09	1	0	0	1	0	0
AAAATGCTTACTTTG	1	5	15	354.756	209529067	125.226	593580683	75	5	0.00281884	0.0140942	0.00842345	0.000211413	0.000126352	0.598917	1.00899e-09	1.00899e-09	1	0	0	1	1	0
AAAATGGGCAGCTATCTGCCAAT	2	10	23	354.756	209529067	125.226	593580683	230	5	0.00563767	0.0281884	0.0168469	0.000648332	0.000387479	0.918339	3.09423e-09	3.09423e-09	1	0	0	1	1	0
AAAATGT	25	100	7	354.756	209529067	125.226	593580683	700	4	0.0704709	0.281884	0.168469	0.00197318	0.00117928	0.223596	9.41724e-09	9.41724e-09	1	0	0	1	0	0
AAAATGTATGTACACATAT	1	4	19	354.756	209529067	125.226	593580683	76	4	0.00281884	0.0112753	0.00673876	0.000214231	0.000128037	0.606902	1.02244e-09	1.02244e-09	1	0	0	1	1	0
AAAATGTC	1	4	8	354.756	209529067	125.226	593580683	32	4	0.00281884	0.0112753	0.00673876	9.02027e-05	5.39101e-05	0.255538	4.30502e-10	4.30502e-10	1	0	0	1	0	0
AAAATT	346	1752	6	354.756	209529067	125.226	593580683	10512	5.06358	0.975317	4.9386	2.95158	0.0296316	0.0177095	0.242613	1.4142e-07	1.4142e-07	1	0	0	1	0	0
AAAATTAAGTAGAAT	1	5	15	354.756	209529067	125.226	593580683	75	5	0.00281884	0.0140942	0.00842345	0.000211413	0.000126352	0.598917	1.00899e-09	1.00899e-09	1	0	0	1	1	0
AAAATTAAT	8	43	9	354.756	209529067	125.226	593580683	387	5.375	0.0225507	0.12121	0.0724417	0.00109089	0.000651975	0.386301	5.20639e-09	5.20639e-09	1	0	0	1	0	0
AAAATTAGCAT	2	8	11	354.756	209529067	125.226	593580683	88	4	0.00563767	0.0225507	0.0134775	0.000248058	0.000148253	0.351364	1.18388e-09	1.18388e-09	1	0	0	1	0	0
AAAATTC	92	376	7	354.756	209529067	125.226	593580683	2632	4.08696	0.259333	1.05988	0.633444	0.00741917	0.00443411	0.228456	3.54088e-08	3.54088e-08	1	0	0	1	0	0
AAAATTCAT	3	12	9	354.756	209529067	125.226	593580683	108	4	0.00845651	0.033826	0.0202163	0.000304434	0.000181947	0.28748	1.45295e-09	1.45295e-09	1	0	0	1	0	0
AAAATTCTCC	269	1351	10	354.756	209529067	125.226	593580683	13510	5.0223	0.758267	3.80825	2.27602	0.0380825	0.0227602	0.401059	1.81753e-07	1.81753e-07	1	0	0	1	0	0
AAAATTG	4	16	7	354.756	209529067	125.226	593580683	112	4	0.0112753	0.0451014	0.0269551	0.00031571	0.000188685	0.223596	1.50676e-09	1.50676e-09	1	0	0	1	0	0
AAAATTGT	85	358	8	354.756	209529067	125.226	593580683	2864	4.21176	0.239601	1.00914	0.603119	0.00807314	0.00482495	0.269066	3.85299e-08	3.85299e-08	1	0	0	1	0	0
AAAATTT	5	20	7	354.756	209529067	125.226	593580683	140	4	0.0140942	0.0563767	0.0336938	0.000394637	0.000235857	0.223596	1.88345e-09	1.88345e-09	1	0	0	1	0	0
AAAATTTAGAATCTATAGATTCTAG	1	4	25	354.756	209529067	125.226	593580683	100	4	0.00281884	0.0112753	0.00673876	0.000281884	0.000168469	0.798556	1.34532e-09	1.34532e-09	1	0	0	1	1	0
AAAC	32977	222757	4	354.756	209529067	125.226	593580683	891028	6.75492	92.9567	627.915	375.277	2.51166	1.50111	0.215767	1.19872e-05	1.19872e-05	1	1	0	0	0	0
AAACAAAG	149	1096	8	354.756	209529067	125.226	593580683	8768	7.3557	0.420006	3.08944	1.84642	0.0247155	0.0147714	0.469915	1.17958e-07	1.17958e-07	1	0	0	1	0	0
AAACAAAT	5151	23984	8	354.756	209529067	125.226	593580683	191872	4.65618	14.5198	67.6069	40.4056	0.540856	0.323245	0.297458	2.58129e-06	2.58129e-06	1	0	0	1	0	0
AAACAAATGATCATGTAG	1	4	18	354.756	209529067	125.226	593580683	72	4	0.00281884	0.0112753	0.00673876	0.000202956	0.000121298	0.57496	9.6863e-10	9.6863e-10	1	0	0	1	1	0
AAACAAC	6	24	7	354.756	209529067	125.226	593580683	168	4	0.016913	0.067652	0.0404326	0.000473564	0.000283028	0.223596	2.26014e-09	2.26014e-09	1	0	0	1	0	0
AAACAAT	300	1445	7	354.756	209529067	125.226	593580683	10115	4.81667	0.845651	4.07322	2.43438	0.0285125	0.0170406	0.269246	1.36079e-07	1.36079e-07	1	0	0	1	0	0
AAACAATACATCGTTCCACAATGTG	1	6	25	354.756	209529067	125.226	593580683	150	6	0.00281884	0.016913	0.0101081	0.000422825	0.000252704	1.19783	2.01798e-09	2.01798e-09	1	0	0	1	1	0
AAACAATACATTGTTCCACAATGTG	7	29	25	354.756	209529067	125.226	593580683	725	4.14286	0.0197318	0.0817462	0.048856	0.00204366	0.0012214	0.827075	9.75357e-09	9.75357e-09	1	0	0	1	1	0
AAACAATATATGTTATATATTG	2	11	22	354.756	209529067	125.226	593580683	242	5.5	0.00563767	0.0310072	0.0185316	0.000682158	0.000407695	0.966252	3.25567e-09	3.25567e-09	1	0	0	1	1	0
AAACAATG	2	10	8	354.756	209529067	125.226	593580683	80	5	0.00563767	0.0281884	0.0168469	0.000225507	0.000134775	0.319422	1.07626e-09	1.07626e-09	1	0	0	1	0	0
AAACAC	448	3160	6	354.756	209529067	125.226	593580683	18960	7.05357	1.26284	8.90752	5.32362	0.0534451	0.0319417	0.33796	2.55073e-07	2.55073e-07	1	0	0	1	0	0
AAACACAAGT	3	14	10	354.756	209529067	125.226	593580683	140	4.66667	0.00845651	0.0394637	0.0235857	0.000394637	0.000235857	0.372659	1.88345e-09	1.88345e-09	1	0	0	1	0	0
AAACACACAT	1	4	10	354.756	209529067	125.226	593580683	40	4	0.00281884	0.0112753	0.00673876	0.000112753	6.73876e-05	0.319422	5.38128e-10	5.38128e-10	1	0	0	1	0	0
AAACACAGAAT	1	5	11	354.756	209529067	125.226	593580683	55	5	0.00281884	0.0140942	0.00842345	0.000155036	9.2658e-05	0.439206	7.39926e-10	7.39926e-10	1	0	0	1	0	0
AAACACCGG	15	73	9	354.756	209529067	125.226	593580683	657	4.86667	0.0422825	0.205775	0.122982	0.00185197	0.00110684	0.349767	8.83875e-09	8.83875e-09	1	0	0	1	0	0
AAACACCTTTACCCGCATACGAG	2	8	23	354.756	209529067	125.226	593580683	184	4	0.00563767	0.0225507	0.0134775	0.000518666	0.000309983	0.734671	2.47539e-09	2.47539e-09	1	0	0	1	1	0
AAACACT	19	76	7	354.756	209529067	125.226	593580683	532	4	0.0535579	0.214231	0.128037	0.00149962	0.000896256	0.223596	7.1571e-09	7.1571e-09	1	0	0	1	0	0
AAACAG	29	117	6	354.756	209529067	125.226	593580683	702	4.03448	0.0817462	0.329804	0.197109	0.00197882	0.00118265	0.193306	9.44414e-09	9.44414e-09	1	0	0	1	0	0
AAACAGAGAAAGAG	1	4	14	354.756	209529067	125.226	593580683	56	4	0.00281884	0.0112753	0.00673876	0.000157855	9.43427e-05	0.447191	7.53379e-10	7.53379e-10	1	0	0	1	0	0
AAACAGC	17	68	7	354.756	209529067	125.226	593580683	476	4	0.0479202	0.191681	0.114559	0.00134177	0.000801913	0.223596	6.40372e-09	6.40372e-09	1	0	0	1	0	0
AAACAGCG	1	4	8	354.756	209529067	125.226	593580683	32	4	0.00281884	0.0112753	0.00673876	9.02027e-05	5.39101e-05	0.255538	4.30502e-10	4.30502e-10	1	0	0	1	0	0
AAACAGT	11	45	7	354.756	209529067	125.226	593580683	315	4.09091	0.0310072	0.126848	0.0758111	0.000887933	0.000530678	0.228677	4.23776e-09	4.23776e-09	1	0	0	1	0	0
AAACAT	8418	62536	6	354.756	209529067	125.226	593580683	375216	7.42884	23.729	176.279	105.354	1.05767	0.632123	0.355941	5.04785e-06	5.04785e-06	1	0	0	1	0	0
AAACATACAC	1	4	10	354.756	209529067	125.226	593580683	40	4	0.00281884	0.0112753	0.00673876	0.000112753	6.73876e-05	0.319422	5.38128e-10	5.38128e-10	1	0	0	1	0	0
AAACATATATATGTATGT	1	4	18	354.756	209529067	125.226	593580683	72	4	0.00281884	0.0112753	0.00673876	0.000202956	0.000121298	0.57496	9.6863e-10	9.6863e-10	1	0	0	1	1	0
AAACATCAAC	1	6	10	354.756	209529067	125.226	593580683	60	6	0.00281884	0.016913	0.0101081	0.00016913	0.000101081	0.479133	8.07192e-10	8.07192e-10	1	0	0	1	0	0
AAACATCGCAGCGCAGCCAATGAG	4	16	24	354.756	209529067	125.226	593580683	384	4	0.0112753	0.0451014	0.0269551	0.00108243	0.000646921	0.766613	5.16603e-09	5.16603e-09	1	0	0	1	1	0
AAACATGCCACCCC	2	8	14	354.756	209529067	125.226	593580683	112	4	0.00563767	0.0225507	0.0134775	0.00031571	0.000188685	0.447191	1.50676e-09	1.50676e-09	1	0	0	1	0	0
AAACATT	1041	14690	7	354.756	209529067	125.226	593580683	102830	14.1114	2.93441	41.4087	24.7481	0.289861	0.173237	0.788813	1.38339e-06	1.38339e-06	1	0	0	1	1	0
AAACC	633	3493	5	354.756	209529067	125.226	593580683	17465	5.51817	1.78432	9.84619	5.88463	0.049231	0.0294231	0.220328	2.3496e-07	2.3496e-07	1	0	0	1	0	0
AAACCATGGGCAGCCCCGCCC	3	12	21	354.756	209529067	125.226	593580683	252	4	0.00845651	0.033826	0.0202163	0.000710346	0.000424542	0.670787	3.39021e-09	3.39021e-09	1	0	0	1	1	0
AAACCATTT	3	12	9	354.756	209529067	125.226	593580683	108	4	0.00845651	0.033826	0.0202163	0.000304434	0.000181947	0.28748	1.45295e-09	1.45295e-09	1	0	0	1	0	0
AAACCC	120	481	6	354.756	209529067	125.226	593580683	2886	4.00833	0.33826	1.35586	0.810336	0.00813516	0.00486202	0.192053	3.88259e-08	3.88259e-08	1	0	0	1	0	0
AAACCCT	27	159	7	354.756	209529067	125.226	593580683	1113	5.88889	0.0761086	0.448195	0.267866	0.00313736	0.00187506	0.329182	1.49734e-08	1.49734e-08	1	0	0	1	0	0
AAACCCTAAAGGGGAGTGCACCGCG	1	4	25	354.756	209529067	125.226	593580683	100	4	0.00281884	0.0112753	0.00673876	0.000281884	0.000168469	0.798556	1.34532e-09	1.34532e-09	1	0	0	1	1	0
AAACCCTAACCCTAACCCTAACCC	1	4	24	354.756	209529067	125.226	593580683	96	4	0.00281884	0.0112753	0.00673876	0.000270608	0.00016173	0.766613	1.29151e-09	1.29151e-09	1	0	0	1	1	0
AAACCCTCATTGGAGGTGAGAGCC	1	4	24	354.756	209529067	125.226	593580683	96	4	0.00281884	0.0112753	0.00673876	0.000270608	0.00016173	0.766613	1.29151e-09	1.29151e-09	1	0	0	1	1	0
AAACCCTGACCCT	1	5	13	354.756	209529067	125.226	593580683	65	5	0.00281884	0.0140942	0.00842345	0.000183224	0.000109505	0.519061	8.74458e-10	8.74458e-10	1	0	0	1	1	0
AAACCG	6	24	6	354.756	209529067	125.226	593580683	144	4	0.016913	0.067652	0.0404326	0.000405912	0.000242595	0.191653	1.93726e-09	1.93726e-09	1	0	0	1	0	0
AAACCT	33	140	6	354.756	209529067	125.226	593580683	840	4.24242	0.0930216	0.394637	0.235857	0.00236782	0.00141514	0.203269	1.13007e-08	1.13007e-08	1	0	0	1	0	0
AAACCTACCCAGGTGCACGCCACAC	1	4	25	354.756	209529067	125.226	593580683	100	4	0.00281884	0.0112753	0.00673876	0.000281884	0.000168469	0.798556	1.34532e-09	1.34532e-09	1	0	0	1	1	0
AAACCTGCCTGCCATTCCCC	1	4	20	354.756	209529067	125.226	593580683	80	4	0.00281884	0.0112753	0.00673876	0.000225507	0.000134775	0.638845	1.07626e-09	1.07626e-09	1	0	0	1	1	0
AAACCTTAAGAGATACCGAT	2	8	20	354.756	209529067	125.226	593580683	160	4	0.00563767	0.0225507	0.0134775	0.000451014	0.000269551	0.638845	2.15251e-09	2.15251e-09	1	0	0	1	1	0
AAACG	43	216	5	354.756	209529067	125.226	593580683	1080	5.02326	0.12121	0.608868	0.363893	0.00304434	0.00181947	0.200567	1.45295e-08	1.45295e-08	1	0	0	1	0	0
AAACGAAATG	1	8	10	354.756	209529067	125.226	593580683	80	8	0.00281884	0.0225507	0.0134775	0.000225507	0.000134775	0.638845	1.07626e-09	1.07626e-09	1	0	0	1	1	0
AAACGAG	1	4	7	354.756	209529067	125.226	593580683	28	4	0.00281884	0.0112753	0.00673876	7.89274e-05	4.71713e-05	0.223596	3.76689e-10	3.76689e-10	1	0	0	1	0	0
AAACGC	36	144	6	354.756	209529067	125.226	593580683	864	4	0.101478	0.405912	0.242595	0.00243547	0.00145557	0.191653	1.16236e-08	1.16236e-08	1	0	0	1	0	0
AAACGG	44	176	6	354.756	209529067	125.226	593580683	1056	4	0.124029	0.496115	0.296506	0.00297669	0.00177903	0.191653	1.42066e-08	1.42066e-08	1	0	0	1	0	0
AAACGGGCAC	1	5	10	354.756	209529067	125.226	593580683	50	5	0.00281884	0.0140942	0.00842345	0.000140942	8.42345e-05	0.399278	6.7266e-10	6.7266e-10	1	0	0	1	0	0
AAACGT	69	276	6	354.756	209529067	125.226	593580683	1656	4	0.1945	0.777999	0.464975	0.00466799	0.00278985	0.191653	2.22785e-08	2.22785e-08	1	0	0	1	0	0
AAACGTC	4	16	7	354.756	209529067	125.226	593580683	112	4	0.0112753	0.0451014	0.0269551	0.00031571	0.000188685	0.223596	1.50676e-09	1.50676e-09	1	0	0	1	0	0
AAACGTGGGGATATAGGTAACT	2	8	22	354.756	209529067	125.226	593580683	176	4	0.00563767	0.0225507	0.0134775	0.000496115	0.000296506	0.702729	2.36776e-09	2.36776e-09	1	0	0	1	1	0
AAACGTT	1	4	7	354.756	209529067	125.226	593580683	28	4	0.00281884	0.0112753	0.00673876	7.89274e-05	4.71713e-05	0.223596	3.76689e-10	3.76689e-10	1	0	0	1	0	0
AAACT	6572	39249	5	354.756	209529067	125.226	593580683	196245	5.97215	18.5254	110.636	66.1224	0.553182	0.330612	0.238455	2.64012e-06	2.64012e-06	1	0	0	1	0	0
AAACTACACATATCTAGATATGTAT	4	21	25	354.756	209529067	125.226	593580683	525	5.25	0.0112753	0.0591955	0.0353785	0.00147989	0.000884463	1.0481	7.06293e-09	7.06293e-09	1	0	0	1	1	0
AAACTAG	9	43	7	354.756	209529067	125.226	593580683	301	4.77778	0.0253695	0.12121	0.0724417	0.000848469	0.000507092	0.267072	4.04941e-09	4.04941e-09	1	0	0	1	0	0
AAACTAGTCCTTAGGTGCAGT	1	4	21	354.756	209529067	125.226	593580683	84	4	0.00281884	0.0112753	0.00673876	0.000236782	0.000141514	0.670787	1.13007e-09	1.13007e-09	1	0	0	1	1	0
AAACTAT	3	12	7	354.756	209529067	125.226	593580683	84	4	0.00845651	0.033826	0.0202163	0.000236782	0.000141514	0.223596	1.13007e-09	1.13007e-09	1	0	0	1	0	0
AAACTATATATAG	3	21	13	354.756	209529067	125.226	593580683	273	7	0.00845651	0.0591955	0.0353785	0.000769542	0.000459921	0.726686	3.67272e-09	3.67272e-09	1	0	0	1	1	0
AAACTATC	2	8	8	354.756	209529067	125.226	593580683	64	4	0.00563767	0.0225507	0.0134775	0.000180405	0.00010782	0.255538	8.61004e-10	8.61004e-10	1	0	0	1	0	0
AAACTATGC	1	4	9	354.756	209529067	125.226	593580683	36	4	0.00281884	0.0112753	0.00673876	0.000101478	6.06489e-05	0.28748	4.84315e-10	4.84315e-10	1	0	0	1	0	0
AAACTATTATATCTGGAACAGATAT	1	4	25	354.756	209529067	125.226	593580683	100	4	0.00281884	0.0112753	0.00673876	0.000281884	0.000168469	0.798556	1.34532e-09	1.34532e-09	1	0	0	1	1	0
AAACTC	17	74	6	354.756	209529067	125.226	593580683	444	4.35294	0.0479202	0.208594	0.124667	0.00125156	0.000748003	0.208564	5.97322e-09	5.97322e-09	1	0	0	1	0	0
AAACTCACAC	15	110	10	354.756	209529067	125.226	593580683	1100	7.33333	0.0422825	0.310072	0.185316	0.00310072	0.00185316	0.585607	1.47985e-08	1.47985e-08	1	0	0	1	1	0
AAACTCATCC	307	1775	10	354.756	209529067	125.226	593580683	17750	5.78176	0.865382	5.00343	2.99033	0.0500343	0.0299033	0.461706	2.38794e-07	2.38794e-07	1	0	0	1	0	0
AAACTCATGTATATACTAGTAT	1	5	22	354.756	209529067	125.226	593580683	110	5	0.00281884	0.0140942	0.00842345	0.000310072	0.000185316	0.878411	1.47985e-09	1.47985e-09	1	0	0	1	1	0
AAACTCC	40	160	7	354.756	209529067	125.226	593580683	1120	4	0.112753	0.451014	0.269551	0.0031571	0.00188685	0.223596	1.50676e-08	1.50676e-08	1	0	0	1	0	0
AAACTCCAGCACC	2	8	13	354.756	209529067	125.226	593580683	104	4	0.00563767	0.0225507	0.0134775	0.000293159	0.000175208	0.415249	1.39913e-09	1.39913e-09	1	0	0	1	0	0
AAACTCG	3	15	7	354.756	209529067	125.226	593580683	105	5	0.00845651	0.0422825	0.0252704	0.000295978	0.000176893	0.279494	1.41259e-09	1.41259e-09	1	0	0	1	0	0
AAACTG	2	8	6	354.756	209529067	125.226	593580683	48	4	0.00563767	0.0225507	0.0134775	0.000135304	8.08652e-05	0.191653	6.45753e-10	6.45753e-10	1	0	0	1	0	0
AAACTGAAAGAT	4	23	12	354.756	209529067	125.226	593580683	276	5.75	0.0112753	0.0648332	0.0387479	0.000777999	0.000464975	0.551003	3.71308e-09	3.71308e-09	1	0	0	1	1	0
AAACTGG	11	44	7	354.756	209529067	125.226	593580683	308	4	0.0310072	0.124029	0.0741264	0.000868201	0.000518885	0.223596	4.14358e-09	4.14358e-09	1	0	0	1	0	0
AAACTGGC	1	4	8	354.756	209529067	125.226	593580683	32	4	0.00281884	0.0112753	0.00673876	9.02027e-05	5.39101e-05	0.255538	4.30502e-10	4.30502e-10	1	0	0	1	0	0
AAACTGT	9	36	7	354.756	209529067	125.226	593580683	252	4	0.0253695	0.101478	0.0606489	0.000710346	0.000424542	0.223596	3.39021e-09	3.39021e-09	1	0	0	1	0	0
AAACTGTCCTCTCGTCCTCCCTC	1	5	23	354.756	209529067	125.226	593580683	115	5	0.00281884	0.0140942	0.00842345	0.000324166	0.000193739	0.918339	1.54712e-09	1.54712e-09	1	0	0	1	1	0
AAACTT	229	920	6	354.756	209529067	125.226	593580683	5520	4.01747	0.645513	2.59333	1.54992	0.01556	0.00929949	0.19249	7.42616e-08	7.42616e-08	1	0	0	1	0	0
AAACTTC	6	24	7	354.756	209529067	125.226	593580683	168	4	0.016913	0.067652	0.0404326	0.000473564	0.000283028	0.223596	2.26014e-09	2.26014e-09	1	0	0	1	0	0
AAACTTT	3	12	7	354.756	209529067	125.226	593580683	84	4	0.00845651	0.033826	0.0202163	0.000236782	0.000141514	0.223596	1.13007e-09	1.13007e-09	1	0	0	1	0	0
AAAG	19546	202402	4	354.756	209529067	125.226	593580683	809608	10.3552	55.097	570.538	340.985	2.28215	1.36394	0.330767	1.08918e-05	1.08918e-05	1	1	0	0	0	0
AAAGAAAT	710	5050	8	354.756	209529067	125.226	593580683	40400	7.11268	2.00137	14.2351	8.50769	0.113881	0.0680615	0.454389	5.43509e-07	5.43509e-07	1	0	0	1	0	0
AAAGAAC	1	4	7	354.756	209529067	125.226	593580683	28	4	0.00281884	0.0112753	0.00673876	7.89274e-05	4.71713e-05	0.223596	3.76689e-10	3.76689e-10	1	0	0	1	0	0
AAAGAACG	4	39	8	354.756	209529067	125.226	593580683	312	9.75	0.0112753	0.109935	0.0657029	0.000879477	0.000525624	0.622873	4.1974e-09	4.1974e-09	1	0	0	1	1	0
AAAGAACGAG	3	18	10	354.756	209529067	125.226	593580683	180	6	0.00845651	0.050739	0.0303244	0.00050739	0.000303244	0.479133	2.42158e-09	2.42158e-09	1	0	0	1	0	0
AAAGAACT	3355	31776	8	354.756	209529067	125.226	593580683	254208	9.47124	9.45719	89.5713	53.5327	0.71657	0.428262	0.605065	3.41991e-06	3.41991e-06	1	0	0	1	1	0
AAAGAAG	31	157	7	354.756	209529067	125.226	593580683	1099	5.06452	0.0873839	0.442557	0.264496	0.0030979	0.00185148	0.283101	1.47851e-08	1.47851e-08	1	0	0	1	0	0
AAAGAAGAAG	487	2760	10	354.756	209529067	125.226	593580683	27600	5.66735	1.37277	7.77999	4.64975	0.0777999	0.0464975	0.45257	3.71308e-07	3.71308e-07	1	0	0	1	0	0
AAAGAAGAG	4	19	9	354.756	209529067	125.226	593580683	171	4.75	0.0112753	0.0535579	0.0320091	0.000482021	0.000288082	0.341383	2.3005e-09	2.3005e-09	1	0	0	1	0	0
AAAGAAGAGAG	72	523	11	354.756	209529067	125.226	593580683	5753	7.26389	0.202956	1.47425	0.881093	0.0162168	0.00969203	0.638068	7.73962e-08	7.73962e-08	1	0	0	1	1	0
AAAGAAGAGAGAG	661	3100	13	354.756	209529067	125.226	593580683	40300	4.68986	1.86325	8.73839	5.22254	0.113599	0.067893	0.486865	5.42164e-07	5.42164e-07	1	0	0	1	0	0
AAAGAAGAGAGCGAG	2	10	15	354.756	209529067	125.226	593580683	150	5	0.00563767	0.0281884	0.0168469	0.000422825	0.000252704	0.598917	2.01798e-09	2.01798e-09	1	0	0	1	1	0
AAAGAAGGAGAAGGAG	2	10	16	354.756	209529067	125.226	593580683	160	5	0.00563767	0.0281884	0.0168469	0.000451014	0.000269551	0.638845	2.15251e-09	2.15251e-09	1	0	0	1	1	0
AAAGAAGGTACATTTGATAAGAAG	1	4	24	354.756	209529067	125.226	593580683	96	4	0.00281884	0.0112753	0.00673876	0.000270608	0.00016173	0.766613	1.29151e-09	1.29151e-09	1	0	0	1	1	0
AAAGAAGT	4291	48850	8	354.756	209529067	125.226	593580683	390800	11.3843	12.0956	137.7	82.2972	1.1016	0.658377	0.727279	5.25751e-06	5.25751e-06	1	0	0	1	1	0
AAAGAAT	2	10	7	354.756	209529067	125.226	593580683	70	5	0.00563767	0.0281884	0.0168469	0.000197318	0.000117928	0.279494	9.41724e-10	9.41724e-10	1	0	0	1	0	0
AAAGAATT	335	3258	8	354.756	209529067	125.226	593580683	26064	9.72537	0.94431	9.18377	5.48872	0.0734701	0.0439098	0.6213	3.50644e-07	3.50644e-07	1	0	0	1	1	0
AAAGAC	9	36	6	354.756	209529067	125.226	593580683	216	4	0.0253695	0.101478	0.0606489	0.000608868	0.000363893	0.191653	2.90589e-09	2.90589e-09	1	0	0	1	0	0
AAAGACAAATATGTG	2	8	15	354.756	209529067	125.226	593580683	120	4	0.00563767	0.0225507	0.0134775	0.00033826	0.000202163	0.479133	1.61438e-09	1.61438e-09	1	0	0	1	0	0
AAAGACAC	182	770	8	354.756	209529067	125.226	593580683	6160	4.23077	0.513028	2.1705	1.29721	0.017364	0.0103777	0.27028	8.28717e-08	8.28717e-08	1	0	0	1	0	0
AAAGACACAC	2	8	10	354.756	209529067	125.226	593580683	80	4	0.00563767	0.0225507	0.0134775	0.000225507	0.000134775	0.319422	1.07626e-09	1.07626e-09	1	0	0	1	0	0
AAAGACCCCC	2	8	10	354.756	209529067	125.226	593580683	80	4	0.00563767	0.0225507	0.0134775	0.000225507	0.000134775	0.319422	1.07626e-09	1.07626e-09	1	0	0	1	0	0
AAAGAG	10005	139897	6	354.756	209529067	125.226	593580683	839382	13.9827	28.2024	394.347	235.683	2.36608	1.4141	0.669958	1.12924e-05	1.12924e-05	1	0	0	1	1	0
AAAGAGACAG	62	300	10	354.756	209529067	125.226	593580683	3000	4.83871	0.174768	0.845651	0.505407	0.00845651	0.00505407	0.386398	4.03596e-08	4.03596e-08	1	0	0	1	0	0
AAAGAGAGAC	1	4	10	354.756	209529067	125.226	593580683	40	4	0.00281884	0.0112753	0.00673876	0.000112753	6.73876e-05	0.319422	5.38128e-10	5.38128e-10	1	0	0	1	0	0
AAAGAGAT	915	7140	8	354.756	209529067	125.226	593580683	57120	7.80328	2.57923	20.1265	12.0287	0.161012	0.0962295	0.498508	7.68446e-07	7.68446e-07	1	0	0	1	0	0
AAAGAGATAG	2	10	10	354.756	209529067	125.226	593580683	100	5	0.00563767	0.0281884	0.0168469	0.000281884	0.000168469	0.399278	1.34532e-09	1.34532e-09	1	0	0	1	0	0
AAAGAGC	3	12	7	354.756	209529067	125.226	593580683	84	4	0.00845651	0.033826	0.0202163	0.000236782	0.000141514	0.223596	1.13007e-09	1.13007e-09	1	0	0	1	0	0
AAAGAGG	1	4	7	354.756	209529067	125.226	593580683	28	4	0.00281884	0.0112753	0.00673876	7.89274e-05	4.71713e-05	0.223596	3.76689e-10	3.76689e-10	1	0	0	1	0	0
AAAGAGGAGAGACACAGAGG	2	9	20	354.756	209529067	125.226	593580683	180	4.5	0.00563767	0.0253695	0.0151622	0.00050739	0.000303244	0.7187	2.42158e-09	2.42158e-09	1	0	0	1	1	0
AAAGAGGG	42979	285078	8	354.756	209529067	125.226	593580683	2280624	6.63296	121.151	803.588	480.268	6.4287	3.84215	0.423743	3.06817e-05	3.06817e-05	1	1	0	1	0	0
AAAGAGTTAGAAAGTGG	1	4	17	354.756	209529067	125.226	593580683	68	4	0.00281884	0.0112753	0.00673876	0.000191681	0.000114559	0.543018	9.14817e-10	9.14817e-10	1	0	0	1	1	0
AAAGAT	176	741	6	354.756	209529067	125.226	593580683	4446	4.21023	0.496115	2.08876	1.24836	0.0125325	0.00749014	0.201726	5.98129e-08	5.98129e-08	1	0	0	1	0	0
AAAGATAAGAGAGAG	4	17	15	354.756	209529067	125.226	593580683	255	4.25	0.0112753	0.0479202	0.0286397	0.000718803	0.000429596	0.509079	3.43056e-09	3.43056e-09	1	0	0	1	1	0
AAAGATAG	3	12	8	354.756	209529067	125.226	593580683	96	4	0.00845651	0.033826	0.0202163	0.000270608	0.00016173	0.255538	1.29151e-09	1.29151e-09	1	0	0	1	0	0
AAAGATATATCTAGATACTAGATAT	1	4	25	354.756	209529067	125.226	593580683	100	4	0.00281884	0.0112753	0.00673876	0.000281884	0.000168469	0.798556	1.34532e-09	1.34532e-09	1	0	0	1	1	0
AAAGATT	3	12	7	354.756	209529067	125.226	593580683	84	4	0.00845651	0.033826	0.0202163	0.000236782	0.000141514	0.223596	1.13007e-09	1.13007e-09	1	0	0	1	0	0
AAAGC	187	999	5	354.756	209529067	125.226	593580683	4995	5.34225	0.527122	2.81602	1.68301	0.0140801	0.00841503	0.213304	6.71987e-08	6.71987e-08	1	0	0	1	0	0
AAAGCAAAGCC	1	7	11	354.756	209529067	125.226	593580683	77	7	0.00281884	0.0197318	0.0117928	0.00021705	0.000129721	0.614888	1.0359e-09	1.0359e-09	1	0	0	1	1	0
AAAGCAAAGGC	1	7	11	354.756	209529067	125.226	593580683	77	7	0.00281884	0.0197318	0.0117928	0.00021705	0.000129721	0.614888	1.0359e-09	1.0359e-09	1	0	0	1	1	0
AAAGCAG	2	8	7	354.756	209529067	125.226	593580683	56	4	0.00563767	0.0225507	0.0134775	0.000157855	9.43427e-05	0.223596	7.53379e-10	7.53379e-10	1	0	0	1	0	0
AAAGCAGACTCACAGACGCGG	1	5	21	354.756	209529067	125.226	593580683	105	5	0.00281884	0.0140942	0.00842345	0.000295978	0.000176893	0.838483	1.41259e-09	1.41259e-09	1	0	0	1	1	0
AAAGCAGGACTCCATCTTG	2	8	19	354.756	209529067	125.226	593580683	152	4	0.00563767	0.0225507	0.0134775	0.000428463	0.000256073	0.606902	2.04489e-09	2.04489e-09	1	0	0	1	1	0
AAAGCAT	21	84	7	354.756	209529067	125.226	593580683	588	4	0.0591955	0.236782	0.141514	0.00165748	0.000990598	0.223596	7.91048e-09	7.91048e-09	1	0	0	1	0	0
AAAGCC	6	24	6	354.756	209529067	125.226	593580683	144	4	0.016913	0.067652	0.0404326	0.000405912	0.000242595	0.191653	1.93726e-09	1.93726e-09	1	0	0	1	0	0
AAAGCCC	1	6	7	354.756	209529067	125.226	593580683	42	6	0.00281884	0.016913	0.0101081	0.000118391	7.0757e-05	0.335393	5.65034e-10	5.65034e-10	1	0	0	1	0	0
AAAGCCTCCAACTTTCCTATATAGG	1	4	25	354.756	209529067	125.226	593580683	100	4	0.00281884	0.0112753	0.00673876	0.000281884	0.000168469	0.798556	1.34532e-09	1.34532e-09	1	0	0	1	1	0
AAAGCG	2	11	6	354.756	209529067	125.226	593580683	66	5.5	0.00563767	0.0310072	0.0185316	0.000186043	0.00011119	0.263523	8.87911e-10	8.87911e-10	1	0	0	1	0	0
AAAGCGC	1	4	7	354.756	209529067	125.226	593580683	28	4	0.00281884	0.0112753	0.00673876	7.89274e-05	4.71713e-05	0.223596	3.76689e-10	3.76689e-10	1	0	0	1	0	0
AAAGCGGG	1	4	8	354.756	209529067	125.226	593580683	32	4	0.00281884	0.0112753	0.00673876	9.02027e-05	5.39101e-05	0.255538	4.30502e-10	4.30502e-10	1	0	0	1	0	0
AAAGCT	5	20	6	354.756	209529067	125.226	593580683	120	4	0.0140942	0.0563767	0.0336938	0.00033826	0.000202163	0.191653	1.61438e-09	1.61438e-09	1	0	0	1	0	0
AAAGG	561	4971	5	354.756	209529067	125.226	593580683	24855	8.86096	1.58137	14.0124	8.3746	0.0700622	0.041873	0.353799	3.34379e-07	3.34379e-07	1	0	0	1	0	0
AAAGGAAAGGG	1	4	11	354.756	209529067	125.226	593580683	44	4	0.00281884	0.0112753	0.00673876	0.000124029	7.41264e-05	0.351364	5.91941e-10	5.91941e-10	1	0	0	1	0	0
AAAGGAG	43	242	7	354.756	209529067	125.226	593580683	1694	5.62791	0.12121	0.682158	0.407695	0.00477511	0.00285387	0.314594	2.27897e-08	2.27897e-08	1	0	0	1	0	0
AAAGGAGGAGGAGGAAGGAG	1	4	20	354.756	209529067	125.226	593580683	80	4	0.00281884	0.0112753	0.00673876	0.000225507	0.000134775	0.638845	1.07626e-09	1.07626e-09	1	0	0	1	1	0
AAAGGAGGG	1233047	7046901	9	354.756	209529067	125.226	593580683	63422109	5.71503	3475.76	19864.1	11871.9	178.776	106.847	0.410739	0.00085323	0.00085323	1	1	1	1	0	0
AAAGGC	129	544	6	354.756	209529067	125.226	593580683	3264	4.21705	0.36363	1.53345	0.916472	0.00920068	0.00549883	0.202053	4.39112e-08	4.39112e-08	1	0	0	1	0	0
AAAGGCAGGCAGGGAG	1	4	16	354.756	209529067	125.226	593580683	64	4	0.00281884	0.0112753	0.00673876	0.000180405	0.00010782	0.511076	8.61004e-10	8.61004e-10	1	0	0	1	1	0
AAAGGCCTGCCGGTCGGG	1	7	18	354.756	209529067	125.226	593580683	126	7	0.00281884	0.0197318	0.0117928	0.000355173	0.000212271	1.00618	1.6951e-09	1.6951e-09	1	0	0	1	1	0
AAAGGCGG	1	10	8	354.756	209529067	125.226	593580683	80	10	0.00281884	0.0281884	0.0168469	0.000225507	0.000134775	0.638845	1.07626e-09	1.07626e-09	1	0	0	1	1	0
AAAGGG	57	311	6	354.756	209529067	125.226	593580683	1866	5.45614	0.160674	0.876658	0.523939	0.00525995	0.00314363	0.261422	2.51037e-08	2.51037e-08	1	0	0	1	0	0
AAAGGGACTAGATAGC	2	8	16	354.756	209529067	125.226	593580683	128	4	0.00563767	0.0225507	0.0134775	0.000360811	0.00021564	0.511076	1.72201e-09	1.72201e-09	1	0	0	1	1	0
AAAGGGAGGGAGGAAG	2	9	16	354.756	209529067	125.226	593580683	144	4.5	0.00563767	0.0253695	0.0151622	0.000405912	0.000242595	0.57496	1.93726e-09	1.93726e-09	1	0	0	1	1	0
AAAGGGATATATATATAT	1	5	18	354.756	209529067	125.226	593580683	90	5	0.00281884	0.0140942	0.00842345	0.000253695	0.000151622	0.7187	1.21079e-09	1.21079e-09	1	0	0	1	1	0
AAAGGGC	1	4	7	354.756	209529067	125.226	593580683	28	4	0.00281884	0.0112753	0.00673876	7.89274e-05	4.71713e-05	0.223596	3.76689e-10	3.76689e-10	1	0	0	1	0	0
AAAGGGG	4	18	7	354.756	209529067	125.226	593580683	126	4.5	0.0112753	0.050739	0.0303244	0.000355173	0.000212271	0.251545	1.6951e-09	1.6951e-09	1	0	0	1	0	0
AAAGGT	11	48	6	354.756	209529067	125.226	593580683	288	4.36364	0.0310072	0.135304	0.0808652	0.000811825	0.000485191	0.209076	3.87452e-09	3.87452e-09	1	0	0	1	0	0
AAAGGTC	4	16	7	354.756	209529067	125.226	593580683	112	4	0.0112753	0.0451014	0.0269551	0.00031571	0.000188685	0.223596	1.50676e-09	1.50676e-09	1	0	0	1	0	0
AAAGGTG	2	8	7	354.756	209529067	125.226	593580683	56	4	0.00563767	0.0225507	0.0134775	0.000157855	9.43427e-05	0.223596	7.53379e-10	7.53379e-10	1	0	0	1	0	0
AAAGGTTAGTACGCTAACCTTGGT	2	12	24	354.756	209529067	125.226	593580683	288	6	0.00563767	0.033826	0.0202163	0.000811825	0.000485191	1.14992	3.87452e-09	3.87452e-09	1	0	0	1	1	0
AAAGGTTAGTACGCTACCCTTGGT	2	9	24	354.756	209529067	125.226	593580683	216	4.5	0.00563767	0.0253695	0.0151622	0.000608868	0.000363893	0.86244	2.90589e-09	2.90589e-09	1	0	0	1	1	0
AAAGT	152	826	5	354.756	209529067	125.226	593580683	4130	5.43421	0.428463	2.32836	1.39155	0.0116418	0.00695777	0.216976	5.55617e-08	5.55617e-08	1	0	0	1	0	0
AAAGTAT	527	6886	7	354.756	209529067	125.226	593580683	48202	13.0664	1.48553	19.4105	11.6008	0.135873	0.0812055	0.730398	6.48471e-07	6.48471e-07	1	0	0	1	1	0
AAAGTATCATACTAC	4	18	15	354.756	209529067	125.226	593580683	270	4.5	0.0112753	0.050739	0.0303244	0.000761086	0.000454867	0.539025	3.63236e-09	3.63236e-09	1	0	0	1	1	0
AAAGTATCTAGGT	2	8	13	354.756	209529067	125.226	593580683	104	4	0.00563767	0.0225507	0.0134775	0.000293159	0.000175208	0.415249	1.39913e-09	1.39913e-09	1	0	0	1	0	0
AAAGTATTTACATATACACATATAT	1	4	25	354.756	209529067	125.226	593580683	100	4	0.00281884	0.0112753	0.00673876	0.000281884	0.000168469	0.798556	1.34532e-09	1.34532e-09	1	0	0	1	1	0
AAAGTC	16	67	6	354.756	209529067	125.226	593580683	402	4.1875	0.0451014	0.188862	0.112874	0.00113317	0.000677246	0.200637	5.40818e-09	5.40818e-09	1	0	0	1	0	0
AAAGTCAAT	2	8	9	354.756	209529067	125.226	593580683	72	4	0.00563767	0.0225507	0.0134775	0.000202956	0.000121298	0.28748	9.6863e-10	9.6863e-10	1	0	0	1	0	0
AAAGTCACGTGAGGTGAGGTGAGG	1	4	24	354.756	209529067	125.226	593580683	96	4	0.00281884	0.0112753	0.00673876	0.000270608	0.00016173	0.766613	1.29151e-09	1.29151e-09	1	0	0	1	1	0
AAAGTCAGGTTATCTACTAACCC	3	12	23	354.756	209529067	125.226	593580683	276	4	0.00845651	0.033826	0.0202163	0.000777999	0.000464975	0.734671	3.71308e-09	3.71308e-09	1	0	0	1	1	0
AAAGTCT	1	4	7	354.756	209529067	125.226	593580683	28	4	0.00281884	0.0112753	0.00673876	7.89274e-05	4.71713e-05	0.223596	3.76689e-10	3.76689e-10	1	0	0	1	0	0
AAAGTG	220	906	6	354.756	209529067	125.226	593580683	5436	4.11818	0.620144	2.55386	1.52633	0.0153232	0.00915798	0.197316	7.31316e-08	7.31316e-08	1	0	0	1	0	0
AAAGTGAGAGGGTTGGGGG	1	4	19	354.756	209529067	125.226	593580683	76	4	0.00281884	0.0112753	0.00673876	0.000214231	0.000128037	0.606902	1.02244e-09	1.02244e-09	1	0	0	1	1	0
AAAGTGCTTACAACAGTATCTGGT	1	4	24	354.756	209529067	125.226	593580683	96	4	0.00281884	0.0112753	0.00673876	0.000270608	0.00016173	0.766613	1.29151e-09	1.29151e-09	1	0	0	1	1	0
AAAGTGCTTGGTCGC	57	239	15	354.756	209529067	125.226	593580683	3585	4.19298	0.160674	0.673702	0.402641	0.0101055	0.00603962	0.502249	4.82297e-08	4.82297e-08	1	0	0	1	1	0
AAAGTGG	2	8	7	354.756	209529067	125.226	593580683	56	4	0.00563767	0.0225507	0.0134775	0.000157855	9.43427e-05	0.223596	7.53379e-10	7.53379e-10	1	0	0	1	0	0
AAAGTGGAGGGAGGATG	2	9	17	354.756	209529067	125.226	593580683	153	4.5	0.00563767	0.0253695	0.0151622	0.000431282	0.000257758	0.610895	2.05834e-09	2.05834e-09	1	0	0	1	1	0
AAAGTGTAGAT	1	5	11	354.756	209529067	125.226	593580683	55	5	0.00281884	0.0140942	0.00842345	0.000155036	9.2658e-05	0.439206	7.39926e-10	7.39926e-10	1	0	0	1	0	0
AAAGTT	52	216	6	354.756	209529067	125.226	593580683	1296	4.15385	0.146579	0.608868	0.363893	0.00365321	0.00218336	0.199025	1.74353e-08	1.74353e-08	1	0	0	1	0	0
AAAGTTCATGGT	3	13	12	354.756	209529067	125.226	593580683	156	4.33333	0.00845651	0.0366449	0.021901	0.000439738	0.000262812	0.415249	2.0987e-09	2.0987e-09	1	0	0	1	0	0
AAAGTTGCT	7	28	9	354.756	209529067	125.226	593580683	252	4	0.0197318	0.0789274	0.0471713	0.000710346	0.000424542	0.28748	3.39021e-09	3.39021e-09	1	0	0	1	0	0
AAAT	72265	590581	4	354.756	209529067	125.226	593580683	2362324	8.17243	203.703	1664.75	994.946	6.659	3.97979	0.261046	3.17808e-05	3.17808e-05	1	1	0	0	0	0
AAATAAATACAC	40	361	12	354.756	209529067	125.226	593580683	4332	9.025	0.112753	1.0176	0.608173	0.0122112	0.00729808	0.864836	5.82792e-08	5.82792e-08	1	0	0	1	1	0
AAATAAATACAT	648	4408	12	354.756	209529067	125.226	593580683	52896	6.80247	1.82661	12.4254	7.42612	0.149105	0.0891134	0.651858	7.1162e-07	7.1162e-07	1	0	0	1	1	0
AAATAAATACTGTATTTAT	2	11	19	354.756	209529067	125.226	593580683	209	5.5	0.00563767	0.0310072	0.0185316	0.000589137	0.0003521	0.834491	2.81172e-09	2.81172e-09	1	0	0	1	1	0
AAATAAATG	199	1018	9	354.756	209529067	125.226	593580683	9162	5.11558	0.560948	2.86957	1.71502	0.0258262	0.0154351	0.367657	1.23258e-07	1.23258e-07	1	0	0	1	0	0
AAATAAATT	43	185	9	354.756	209529067	125.226	593580683	1665	4.30233	0.12121	0.521485	0.311668	0.00469336	0.00280501	0.309208	2.23996e-08	2.23996e-08	1	0	0	1	0	0
AAATAAC	855	9956	7	354.756	209529067	125.226	593580683	69692	11.6444	2.4101	28.0643	16.7728	0.19645	0.117409	0.650912	9.3758e-07	9.3758e-07	1	0	0	1	1	0
AAATAACATAC	2	8	11	354.756	209529067	125.226	593580683	88	4	0.00563767	0.0225507	0.0134775	0.000248058	0.000148253	0.351364	1.18388e-09	1.18388e-09	1	0	0	1	0	0
AAATAACG	3	12	8	354.756	209529067	125.226	593580683	96	4	0.00845651	0.033826	0.0202163	0.000270608	0.00016173	0.255538	1.29151e-09	1.29151e-09	1	0	0	1	0	0
AAATAACTATTCTACTAAATAGTAG	1	4	25	354.756	209529067	125.226	593580683	100	4	0.00281884	0.0112753	0.00673876	0.000281884	0.000168469	0.798556	1.34532e-09	1.34532e-09	1	0	0	1	1	0
AAATAAG	16	66	7	354.756	209529067	125.226	593580683	462	4.125	0.0451014	0.186043	0.11119	0.0013023	0.000778327	0.230583	6.21538e-09	6.21538e-09	1	0	0	1	0	0
AAATAAGAATAAG	49	380	13	354.756	209529067	125.226	593580683	4940	7.7551	0.138123	1.07116	0.640183	0.013925	0.00832237	0.805074	6.64588e-08	6.64588e-08	1	0	0	1	1	0
AAATAAT	184	1473	7	354.756	209529067	125.226	593580683	10311	8.00543	0.518666	4.15214	2.48155	0.029065	0.0173708	0.447495	1.38716e-07	1.38716e-07	1	0	0	1	0	0
AAATAATAATGATAATAATTT	1	5	21	354.756	209529067	125.226	593580683	105	5	0.00281884	0.0140942	0.00842345	0.000295978	0.000176893	0.838483	1.41259e-09	1.41259e-09	1	0	0	1	1	0
AAATAATAG	1	4	9	354.756	209529067	125.226	593580683	36	4	0.00281884	0.0112753	0.00673876	0.000101478	6.06489e-05	0.28748	4.84315e-10	4.84315e-10	1	0	0	1	0	0
AAATAATAGCGGCAT	1	6	15	354.756	209529067	125.226	593580683	90	6	0.00281884	0.016913	0.0101081	0.000253695	0.000151622	0.7187	1.21079e-09	1.21079e-09	1	0	0	1	1	0
AAATAC	144	639	6	354.756	209529067	125.226	593580683	3834	4.4375	0.405912	1.80124	1.07652	0.0108074	0.00645911	0.212615	5.15795e-08	5.15795e-08	1	0	0	1	0	0
AAATACAAGAAGAAG	11	46	15	354.756	209529067	125.226	593580683	690	4.18182	0.0310072	0.129666	0.0774958	0.001945	0.00116244	0.500912	9.2827e-09	9.2827e-09	1	0	0	1	1	0
AAATACAATAAT	5	24	12	354.756	209529067	125.226	593580683	288	4.8	0.0140942	0.067652	0.0404326	0.000811825	0.000485191	0.459968	3.87452e-09	3.87452e-09	1	0	0	1	0	0
AAATACATATGCATGCAG	2	10	18	354.756	209529067	125.226	593580683	180	5	0.00563767	0.0281884	0.0168469	0.00050739	0.000303244	0.7187	2.42158e-09	2.42158e-09	1	0	0	1	1	0
AAATACT	76	463	7	354.756	209529067	125.226	593580683	3241	6.09211	0.214231	1.30512	0.780012	0.00913585	0.00546008	0.340542	4.36018e-08	4.36018e-08	1	0	0	1	0	0
AAATACTATTT	2	8	11	354.756	209529067	125.226	593580683	88	4	0.00563767	0.0225507	0.0134775	0.000248058	0.000148253	0.351364	1.18388e-09	1.18388e-09	1	0	0	1	0	0
AAATAG	19	76	6	354.756	209529067	125.226	593580683	456	4	0.0535579	0.214231	0.128037	0.00128539	0.000768219	0.191653	6.13466e-09	6.13466e-09	1	0	0	1	0	0
AAATAGATAATAGACAGATTATCT	1	5	24	354.756	209529067	125.226	593580683	120	5	0.00281884	0.0140942	0.00842345	0.00033826	0.000202163	0.958267	1.61438e-09	1.61438e-09	1	0	0	1	1	0
AAATAGC	1	4	7	354.756	209529067	125.226	593580683	28	4	0.00281884	0.0112753	0.00673876	7.89274e-05	4.71713e-05	0.223596	3.76689e-10	3.76689e-10	1	0	0	1	0	0
AAATAGCC	14	56	8	354.756	209529067	125.226	593580683	448	4	0.0394637	0.157855	0.0943427	0.00126284	0.000754742	0.255538	6.02703e-09	6.02703e-09	1	0	0	1	0	0
AAATAGG	1	4	7	354.756	209529067	125.226	593580683	28	4	0.00281884	0.0112753	0.00673876	7.89274e-05	4.71713e-05	0.223596	3.76689e-10	3.76689e-10	1	0	0	1	0	0
AAATAGGG	20	94	8	354.756	209529067	125.226	593580683	752	4.7	0.0563767	0.264971	0.158361	0.00211976	0.00126689	0.300257	1.01168e-08	1.01168e-08	1	0	0	1	0	0
AAATAGT	3	12	7	354.756	209529067	125.226	593580683	84	4	0.00845651	0.033826	0.0202163	0.000236782	0.000141514	0.223596	1.13007e-09	1.13007e-09	1	0	0	1	0	0
AAATAT	257	1175	6	354.756	209529067	125.226	593580683	7050	4.57198	0.724441	3.31213	1.97951	0.0198728	0.0118771	0.219059	9.4845e-08	9.4845e-08	1	0	0	1	0	0
AAATATACATGAGATATATACATG	1	6	24	354.756	209529067	125.226	593580683	144	6	0.00281884	0.016913	0.0101081	0.000405912	0.000242595	1.14992	1.93726e-09	1.93726e-09	1	0	0	1	1	0
AAATATATACATTTATCAATATAT	1	4	24	354.756	209529067	125.226	593580683	96	4	0.00281884	0.0112753	0.00673876	0.000270608	0.00016173	0.766613	1.29151e-09	1.29151e-09	1	0	0	1	1	0
AAATATATATATGG	1	4	14	354.756	209529067	125.226	593580683	56	4	0.00281884	0.0112753	0.00673876	0.000157855	9.43427e-05	0.447191	7.53379e-10	7.53379e-10	1	0	0	1	0	0
AAATATATATGAGATATATATATG	1	4	24	354.756	209529067	125.226	593580683	96	4	0.00281884	0.0112753	0.00673876	0.000270608	0.00016173	0.766613	1.29151e-09	1.29151e-09	1	0	0	1	1	0
AAATATATATGTGTATATATG	2	8	21	354.756	209529067	125.226	593580683	168	4	0.00563767	0.0225507	0.0134775	0.000473564	0.000283028	0.670787	2.26014e-09	2.26014e-09	1	0	0	1	1	0
AAATATATATTATATGTAATAC	1	4	22	354.756	209529067	125.226	593580683	88	4	0.00281884	0.0112753	0.00673876	0.000248058	0.000148253	0.702729	1.18388e-09	1.18388e-09	1	0	0	1	1	0
AAATATATTCTTCTAGAATATAT	1	4	23	354.756	209529067	125.226	593580683	92	4	0.00281884	0.0112753	0.00673876	0.000259333	0.000154992	0.734671	1.23769e-09	1.23769e-09	1	0	0	1	1	0
AAATATC	19	90	7	354.756	209529067	125.226	593580683	630	4.73684	0.0535579	0.253695	0.151622	0.00177587	0.00106136	0.264784	8.47551e-09	8.47551e-09	1	0	0	1	0	0
AAATATCAG	1	5	9	354.756	209529067	125.226	593580683	45	5	0.00281884	0.0140942	0.00842345	0.000126848	7.58111e-05	0.35935	6.05394e-10	6.05394e-10	1	0	0	1	0	0
AAATATG	197	859	7	354.756	209529067	125.226	593580683	6013	4.36041	0.555311	2.42138	1.44715	0.0169497	0.01013	0.243742	8.08941e-08	8.08941e-08	1	0	0	1	0	0
AAATATT	38	321	7	354.756	209529067	125.226	593580683	2247	8.44737	0.107116	0.904846	0.540786	0.00633392	0.0037855	0.472199	3.02293e-08	3.02293e-08	1	0	0	1	0	0
AAATC	466	2642	5	354.756	209529067	125.226	593580683	13210	5.66953	1.31358	7.44736	4.45095	0.0372368	0.0222548	0.226372	1.77717e-07	1.77717e-07	1	0	0	1	0	0
AAATCAAT	137	581	8	354.756	209529067	125.226	593580683	4648	4.24088	0.38618	1.63774	0.978805	0.0131019	0.00783044	0.270926	6.25304e-08	6.25304e-08	1	0	0	1	0	0
AAATCACCTGGGCCCCACGGGG	1	4	22	354.756	209529067	125.226	593580683	88	4	0.00281884	0.0112753	0.00673876	0.000248058	0.000148253	0.702729	1.18388e-09	1.18388e-09	1	0	0	1	1	0
AAATCAT	10	99	7	354.756	209529067	125.226	593580683	693	9.9	0.0281884	0.279065	0.166784	0.00195345	0.00116749	0.553399	9.32306e-09	9.32306e-09	1	0	0	1	1	0
AAATCATGCTCACC	1	5	14	354.756	209529067	125.226	593580683	70	5	0.00281884	0.0140942	0.00842345	0.000197318	0.000117928	0.558989	9.41724e-10	9.41724e-10	1	0	0	1	1	0
AAATCC	70	282	6	354.756	209529067	125.226	593580683	1692	4.02857	0.197318	0.794912	0.475083	0.00476947	0.0028505	0.193022	2.27628e-08	2.27628e-08	1	0	0	1	0	0
AAATCCT	9	37	7	354.756	209529067	125.226	593580683	259	4.11111	0.0253695	0.104297	0.0623336	0.000730078	0.000436335	0.229807	3.48438e-09	3.48438e-09	1	0	0	1	0	0
AAATCG	240	960	6	354.756	209529067	125.226	593580683	5760	4	0.67652	2.70608	1.6173	0.0162365	0.00970382	0.191653	7.74904e-08	7.74904e-08	1	0	0	1	0	0
AAATCT	64	256	6	354.756	209529067	125.226	593580683	1536	4	0.180405	0.721622	0.431281	0.00432973	0.00258769	0.191653	2.06641e-08	2.06641e-08	1	0	0	1	0	0
AAATCTAAT	1	4	9	354.756	209529067	125.226	593580683	36	4	0.00281884	0.0112753	0.00673876	0.000101478	6.06489e-05	0.28748	4.84315e-10	4.84315e-10	1	0	0	1	0	0
AAATCTG	2	8	7	354.756	209529067	125.226	593580683	56	4	0.00563767	0.0225507	0.0134775	0.000157855	9.43427e-05	0.223596	7.53379e-10	7.53379e-10	1	0	0	1	0	0
AAATCTT	186	820	7	354.756	209529067	125.226	593580683	5740	4.4086	0.524303	2.31144	1.38145	0.0161801	0.00967013	0.246436	7.72213e-08	7.72213e-08	1	0	0	1	0	0
AAATG	26151	158367	5	354.756	209529067	125.226	593580683	791835	6.05587	73.7154	446.41	266.799	2.23205	1.334	0.241797	1.06527e-05	1.06527e-05	1	1	0	1	0	0
AAATGAAG	1039	11466	8	354.756	209529067	125.226	593580683	91728	11.0356	2.92877	32.3208	19.3167	0.258566	0.154533	0.705004	1.23403e-06	1.23403e-06	1	0	0	1	1	0
AAATGAAT	155	668	8	354.756	209529067	125.226	593580683	5344	4.30968	0.436919	1.88298	1.12537	0.0150639	0.00900299	0.275321	7.18939e-08	7.18939e-08	1	0	0	1	0	0
AAATGAATG	3411	20239	9	354.756	209529067	125.226	593580683	182151	5.93345	9.61505	57.0504	34.0965	0.513454	0.306868	0.426437	2.45051e-06	2.45051e-06	1	0	0	1	0	0
AAATGAC	1	4	7	354.756	209529067	125.226	593580683	28	4	0.00281884	0.0112753	0.00673876	7.89274e-05	4.71713e-05	0.223596	3.76689e-10	3.76689e-10	1	0	0	1	0	0
AAATGACATG	1	5	10	354.756	209529067	125.226	593580683	50	5	0.00281884	0.0140942	0.00842345	0.000140942	8.42345e-05	0.399278	6.7266e-10	6.7266e-10	1	0	0	1	0	0
AAATGACT	3	12	8	354.756	209529067	125.226	593580683	96	4	0.00845651	0.033826	0.0202163	0.000270608	0.00016173	0.255538	1.29151e-09	1.29151e-09	1	0	0	1	0	0
AAATGAG	1	4	7	354.756	209529067	125.226	593580683	28	4	0.00281884	0.0112753	0.00673876	7.89274e-05	4.71713e-05	0.223596	3.76689e-10	3.76689e-10	1	0	0	1	0	0
AAATGAGACAGCCCAGCCAATGAG	1	4	24	354.756	209529067	125.226	593580683	96	4	0.00281884	0.0112753	0.00673876	0.000270608	0.00016173	0.766613	1.29151e-09	1.29151e-09	1	0	0	1	1	0
AAATGATACAGTTATATATTAT	1	6	22	354.756	209529067	125.226	593580683	132	6	0.00281884	0.016913	0.0101081	0.000372086	0.000222379	1.05409	1.77582e-09	1.77582e-09	1	0	0	1	1	0
AAATGC	207	913	6	354.756	209529067	125.226	593580683	5478	4.41063	0.583499	2.5736	1.53812	0.0154416	0.00922874	0.211328	7.36966e-08	7.36966e-08	1	0	0	1	0	0
AAATGCAGAAGTCACATATCTGCAG	1	5	25	354.756	209529067	125.226	593580683	125	5	0.00281884	0.0140942	0.00842345	0.000352354	0.000210586	0.998195	1.68165e-09	1.68165e-09	1	0	0	1	1	0
AAATGCATCCCGTGCACCTGACT	1	4	23	354.756	209529067	125.226	593580683	92	4	0.00281884	0.0112753	0.00673876	0.000259333	0.000154992	0.734671	1.23769e-09	1.23769e-09	1	0	0	1	1	0
AAATGCGAC	1	4	9	354.756	209529067	125.226	593580683	36	4	0.00281884	0.0112753	0.00673876	0.000101478	6.06489e-05	0.28748	4.84315e-10	4.84315e-10	1	0	0	1	0	0
AAATGG	84	336	6	354.756	209529067	125.226	593580683	2016	4	0.236782	0.947129	0.566056	0.00568277	0.00339634	0.191653	2.71216e-08	2.71216e-08	1	0	0	1	0	0
AAATGGAATGGAATTCCATG	1	4	20	354.756	209529067	125.226	593580683	80	4	0.00281884	0.0112753	0.00673876	0.000225507	0.000134775	0.638845	1.07626e-09	1.07626e-09	1	0	0	1	1	0
AAATGGACCACAACCACGCC	1	4	20	354.756	209529067	125.226	593580683	80	4	0.00281884	0.0112753	0.00673876	0.000225507	0.000134775	0.638845	1.07626e-09	1.07626e-09	1	0	0	1	1	0
AAATGT	316	1275	6	354.756	209529067	125.226	593580683	7650	4.03481	0.890752	3.59401	2.14798	0.0215641	0.0128879	0.193321	1.02917e-07	1.02917e-07	1	0	0	1	0	0
AAATGTAACAAGAAATGTTACACG	1	4	24	354.756	209529067	125.226	593580683	96	4	0.00281884	0.0112753	0.00673876	0.000270608	0.00016173	0.766613	1.29151e-09	1.29151e-09	1	0	0	1	1	0
AAATGTACATATAAATGTATATAT	1	5	24	354.756	209529067	125.226	593580683	120	5	0.00281884	0.0140942	0.00842345	0.00033826	0.000202163	0.958267	1.61438e-09	1.61438e-09	1	0	0	1	1	0
AAATGTACT	2	8	9	354.756	209529067	125.226	593580683	72	4	0.00563767	0.0225507	0.0134775	0.000202956	0.000121298	0.28748	9.6863e-10	9.6863e-10	1	0	0	1	0	0
AAATGTAGCAGTGTGCCTCATGG	1	4	23	354.756	209529067	125.226	593580683	92	4	0.00281884	0.0112753	0.00673876	0.000259333	0.000154992	0.734671	1.23769e-09	1.23769e-09	1	0	0	1	1	0
AAATGTATCCTGC	2	11	13	354.756	209529067	125.226	593580683	143	5.5	0.00563767	0.0310072	0.0185316	0.000403093	0.000240911	0.570967	1.92381e-09	1.92381e-09	1	0	0	1	1	0
AAATGTC	2	8	7	354.756	209529067	125.226	593580683	56	4	0.00563767	0.0225507	0.0134775	0.000157855	9.43427e-05	0.223596	7.53379e-10	7.53379e-10	1	0	0	1	0	0
AAATGTCAT	1	4	9	354.756	209529067	125.226	593580683	36	4	0.00281884	0.0112753	0.00673876	0.000101478	6.06489e-05	0.28748	4.84315e-10	4.84315e-10	1	0	0	1	0	0
AAATGTT	1	4	7	354.756	209529067	125.226	593580683	28	4	0.00281884	0.0112753	0.00673876	7.89274e-05	4.71713e-05	0.223596	3.76689e-10	3.76689e-10	1	0	0	1	0	0
AAATT	1171	6928	5	354.756	209529067	125.226	593580683	34640	5.91631	3.30086	19.5289	11.6715	0.0976445	0.0583577	0.236225	4.66019e-07	4.66019e-07	1	0	0	1	0	0
AAATTAAG	28	261	8	354.756	209529067	125.226	593580683	2088	9.32143	0.0789274	0.735716	0.439704	0.00588573	0.00351763	0.595494	2.80903e-08	2.80903e-08	1	0	0	1	1	0
AAATTAATCC	2	8	10	354.756	209529067	125.226	593580683	80	4	0.00563767	0.0225507	0.0134775	0.000225507	0.000134775	0.319422	1.07626e-09	1.07626e-09	1	0	0	1	0	0
AAATTAC	1	4	7	354.756	209529067	125.226	593580683	28	4	0.00281884	0.0112753	0.00673876	7.89274e-05	4.71713e-05	0.223596	3.76689e-10	3.76689e-10	1	0	0	1	0	0
AAATTACATAATATATAATATATAT	1	4	25	354.756	209529067	125.226	593580683	100	4	0.00281884	0.0112753	0.00673876	0.000281884	0.000168469	0.798556	1.34532e-09	1.34532e-09	1	0	0	1	1	0
AAATTAG	1	4	7	354.756	209529067	125.226	593580683	28	4	0.00281884	0.0112753	0.00673876	7.89274e-05	4.71713e-05	0.223596	3.76689e-10	3.76689e-10	1	0	0	1	0	0
AAATTAGGTT	1	4	10	354.756	209529067	125.226	593580683	40	4	0.00281884	0.0112753	0.00673876	0.000112753	6.73876e-05	0.319422	5.38128e-10	5.38128e-10	1	0	0	1	0	0
AAATTAT	109	1566	7	354.756	209529067	125.226	593580683	10962	14.367	0.307253	4.4143	2.63823	0.0309001	0.0184676	0.803098	1.47474e-07	1.47474e-07	1	0	0	1	1	0
AAATTC	31	134	6	354.756	209529067	125.226	593580683	804	4.32258	0.0873839	0.377724	0.225749	0.00226634	0.00135449	0.207109	1.08164e-08	1.08164e-08	1	0	0	1	0	0
AAATTCT	4	18	7	354.756	209529067	125.226	593580683	126	4.5	0.0112753	0.050739	0.0303244	0.000355173	0.000212271	0.251545	1.6951e-09	1.6951e-09	1	0	0	1	0	0
AAATTG	62	251	6	354.756	209529067	125.226	593580683	1506	4.04839	0.174768	0.707528	0.422857	0.00424517	0.00253714	0.193972	2.02605e-08	2.02605e-08	1	0	0	1	0	0
AAATTGGAT	6	29	9	354.756	209529067	125.226	593580683	261	4.83333	0.016913	0.0817462	0.048856	0.000735716	0.000439704	0.347372	3.51128e-09	3.51128e-09	1	0	0	1	0	0
AAATTGT	3	14	7	354.756	209529067	125.226	593580683	98	4.66667	0.00845651	0.0394637	0.0235857	0.000276246	0.0001651	0.260862	1.31841e-09	1.31841e-09	1	0	0	1	0	0
AAATTT	134	538	6	354.756	209529067	125.226	593580683	3228	4.01493	0.377724	1.51653	0.906364	0.0090992	0.00543818	0.192368	4.34269e-08	4.34269e-08	1	0	0	1	0	0
AAATTTC	5	20	7	354.756	209529067	125.226	593580683	140	4	0.0140942	0.0563767	0.0336938	0.000394637	0.000235857	0.223596	1.88345e-09	1.88345e-09	1	0	0	1	0	0
AAATTTCCATCC	1	4	12	354.756	209529067	125.226	593580683	48	4	0.00281884	0.0112753	0.00673876	0.000135304	8.08652e-05	0.383307	6.45753e-10	6.45753e-10	1	0	0	1	0	0
AAC	66939	637638	3	354.756	209529067	125.226	593580683	1912914	9.52566	188.69	1797.4	1074.22	5.39219	3.22267	0.228203	2.57348e-05	2.57348e-05	1	1	0	0	0	0
AACAACAACAACTACGAGGACGAC	1	4	24	354.756	209529067	125.226	593580683	96	4	0.00281884	0.0112753	0.00673876	0.000270608	0.00016173	0.766613	1.29151e-09	1.29151e-09	1	0	0	1	1	0
AACAACAACCAACAAT	1	9	16	354.756	209529067	125.226	593580683	144	9	0.00281884	0.0253695	0.0151622	0.000405912	0.000242595	1.14992	1.93726e-09	1.93726e-09	1	0	0	1	1	0
AACAAG	8524	137843	6	354.756	209529067	125.226	593580683	827058	16.1712	24.0278	388.557	232.223	2.33134	1.39334	0.774814	1.11266e-05	1.11266e-05	1	0	0	1	1	0
AACAAGAACAGC	1333	7459	12	354.756	209529067	125.226	593580683	89508	5.59565	3.75751	21.0257	12.5661	0.252308	0.150793	0.536212	1.20417e-06	1.20417e-06	1	0	0	1	1	0
AACAAGAACAGG	1225	6238	12	354.756	209529067	125.226	593580683	74856	5.09224	3.45307	17.5839	10.5091	0.211007	0.126109	0.487973	1.00705e-06	1.00705e-06	1	0	0	1	0	0
AACAAGAAG	878	7014	9	354.756	209529067	125.226	593580683	63126	7.98861	2.47494	19.7713	11.8164	0.177942	0.106348	0.574141	8.49246e-07	8.49246e-07	1	0	0	1	1	0
AACAAGACC	1	4	9	354.756	209529067	125.226	593580683	36	4	0.00281884	0.0112753	0.00673876	0.000101478	6.06489e-05	0.28748	4.84315e-10	4.84315e-10	1	0	0	1	0	0
AACAAGAGAG	51	222	10	354.756	209529067	125.226	593580683	2220	4.35294	0.143761	0.625781	0.374001	0.00625781	0.00374001	0.347607	2.98661e-08	2.98661e-08	1	0	0	1	0	0
AACAAGG	825	10623	7	354.756	209529067	125.226	593580683	74361	12.8764	2.32554	29.9445	17.8965	0.209611	0.125275	0.719774	1.00039e-06	1.00039e-06	1	0	0	1	1	0
AACAAGT	6	24	7	354.756	209529067	125.226	593580683	168	4	0.016913	0.067652	0.0404326	0.000473564	0.000283028	0.223596	2.26014e-09	2.26014e-09	1	0	0	1	0	0
AACAAGTAGTGAG	7	29	13	354.756	209529067	125.226	593580683	377	4.14286	0.0197318	0.0817462	0.048856	0.0010627	0.000635128	0.430079	5.07185e-09	5.07185e-09	1	0	0	1	0	0
AACAAGTATGAT	1	6	12	354.756	209529067	125.226	593580683	72	6	0.00281884	0.016913	0.0101081	0.000202956	0.000121298	0.57496	9.6863e-10	9.6863e-10	1	0	0	1	1	0
AACAAT	875	11109	6	354.756	209529067	125.226	593580683	66654	12.696	2.46648	31.3144	18.7152	0.187887	0.112291	0.608308	8.96709e-07	8.96709e-07	1	0	0	1	1	0
AACAATG	2	8	7	354.756	209529067	125.226	593580683	56	4	0.00563767	0.0225507	0.0134775	0.000157855	9.43427e-05	0.223596	7.53379e-10	7.53379e-10	1	0	0	1	0	0
AACAATT	9	38	7	354.756	209529067	125.226	593580683	266	4.22222	0.0253695	0.107116	0.0640183	0.00074981	0.000448128	0.236018	3.57855e-09	3.57855e-09	1	0	0	1	0	0
AACAC	79	465	5	354.756	209529067	125.226	593580683	2325	5.88608	0.222688	1.31076	0.783381	0.00655379	0.00391691	0.235018	3.12787e-08	3.12787e-08	1	0	0	1	0	0
AACACAC	208	1631	7	354.756	209529067	125.226	593580683	11417	7.84135	0.586318	4.59752	2.74773	0.0321826	0.0192341	0.438323	1.53595e-07	1.53595e-07	1	0	0	1	0	0
AACACAG	1	4	7	354.756	209529067	125.226	593580683	28	4	0.00281884	0.0112753	0.00673876	7.89274e-05	4.71713e-05	0.223596	3.76689e-10	3.76689e-10	1	0	0	1	0	0
AACACAGTCCTGTACAGTAGCGTAG	1	4	25	354.756	209529067	125.226	593580683	100	4	0.00281884	0.0112753	0.00673876	0.000281884	0.000168469	0.798556	1.34532e-09	1.34532e-09	1	0	0	1	1	0
AACACAT	51	204	7	354.756	209529067	125.226	593580683	1428	4	0.143761	0.575042	0.343677	0.0040253	0.00240574	0.223596	1.92112e-08	1.92112e-08	1	0	0	1	0	0
AACACATACATATAT	1	8	15	354.756	209529067	125.226	593580683	120	8	0.00281884	0.0225507	0.0134775	0.00033826	0.000202163	0.958267	1.61438e-09	1.61438e-09	1	0	0	1	1	0
AACACATATATATGG	1	4	15	354.756	209529067	125.226	593580683	60	4	0.00281884	0.0112753	0.00673876	0.00016913	0.000101081	0.479133	8.07192e-10	8.07192e-10	1	0	0	1	0	0
AACACC	190	772	6	354.756	209529067	125.226	593580683	4632	4.06316	0.535579	2.17614	1.30058	0.0130568	0.00780349	0.194679	6.23152e-08	6.23152e-08	1	0	0	1	0	0
AACACCAC	4	16	8	354.756	209529067	125.226	593580683	128	4	0.0112753	0.0451014	0.0269551	0.000360811	0.00021564	0.255538	1.72201e-09	1.72201e-09	1	0	0	1	0	0
AACACCAGC	12	51	9	354.756	209529067	125.226	593580683	459	4.25	0.033826	0.143761	0.0859192	0.00129385	0.000773273	0.305448	6.17502e-09	6.17502e-09	1	0	0	1	0	0
AACACCC	1	4	7	354.756	209529067	125.226	593580683	28	4	0.00281884	0.0112753	0.00673876	7.89274e-05	4.71713e-05	0.223596	3.76689e-10	3.76689e-10	1	0	0	1	0	0
AACACCT	2	10	7	354.756	209529067	125.226	593580683	70	5	0.00563767	0.0281884	0.0168469	0.000197318	0.000117928	0.279494	9.41724e-10	9.41724e-10	1	0	0	1	0	0
AACACGAACGAGCCCACCGTGTCT	1	4	24	354.756	209529067	125.226	593580683	96	4	0.00281884	0.0112753	0.00673876	0.000270608	0.00016173	0.766613	1.29151e-09	1.29151e-09	1	0	0	1	1	0
AACACGC	1	4	7	354.756	209529067	125.226	593580683	28	4	0.00281884	0.0112753	0.00673876	7.89274e-05	4.71713e-05	0.223596	3.76689e-10	3.76689e-10	1	0	0	1	0	0
AACACGGCC	2	16	9	354.756	209529067	125.226	593580683	144	8	0.00563767	0.0451014	0.0269551	0.000405912	0.000242595	0.57496	1.93726e-09	1.93726e-09	1	0	0	1	1	0
AACACT	8	43	6	354.756	209529067	125.226	593580683	258	5.375	0.0225507	0.12121	0.0724417	0.00072726	0.00043465	0.257534	3.47092e-09	3.47092e-09	1	0	0	1	0	0
AACACTT	3	12	7	354.756	209529067	125.226	593580683	84	4	0.00845651	0.033826	0.0202163	0.000236782	0.000141514	0.223596	1.13007e-09	1.13007e-09	1	0	0	1	0	0
AACAG	211	1161	5	354.756	209529067	125.226	593580683	5805	5.50237	0.594774	3.27267	1.95593	0.0163633	0.00977963	0.219697	7.80958e-08	7.80958e-08	1	0	0	1	0	0
AACAGAAGTCCAATGGTGTCCCCCC	2	8	25	354.756	209529067	125.226	593580683	200	4	0.00563767	0.0225507	0.0134775	0.000563767	0.000336938	0.798556	2.69064e-09	2.69064e-09	1	0	0	1	1	0
AACAGACAC	52	226	9	354.756	209529067	125.226	593580683	2034	4.34615	0.146579	0.637057	0.38074	0.00573351	0.00342666	0.312358	2.73638e-08	2.73638e-08	1	0	0	1	0	0
AACAGACAGAG	24	193	11	354.756	209529067	125.226	593580683	2123	8.04167	0.067652	0.544035	0.325145	0.00598439	0.0035766	0.706389	2.85611e-08	2.85611e-08	1	0	0	1	1	0
AACAGAGAGAG	12	90	11	354.756	209529067	125.226	593580683	990	7.5	0.033826	0.253695	0.151622	0.00279065	0.00166784	0.658808	1.33187e-08	1.33187e-08	1	0	0	1	1	0
AACAGC	3610	29801	6	354.756	209529067	125.226	593580683	178806	8.25512	10.176	84.0041	50.2055	0.504025	0.301233	0.395531	2.40551e-06	2.40551e-06	1	0	0	1	0	0
AACAGCCTGTGCGCAGCAAGG	1	4	21	354.756	209529067	125.226	593580683	84	4	0.00281884	0.0112753	0.00673876	0.000236782	0.000141514	0.670787	1.13007e-09	1.13007e-09	1	0	0	1	1	0
AACAGG	125	529	6	354.756	209529067	125.226	593580683	3174	4.232	0.352354	1.49116	0.891202	0.00894698	0.00534721	0.202769	4.27004e-08	4.27004e-08	1	0	0	1	0	0
AACAGGC	2	8	7	354.756	209529067	125.226	593580683	56	4	0.00563767	0.0225507	0.0134775	0.000157855	9.43427e-05	0.223596	7.53379e-10	7.53379e-10	1	0	0	1	0	0
AACAGGG	12	48	7	354.756	209529067	125.226	593580683	336	4	0.033826	0.135304	0.0808652	0.000947129	0.000566056	0.223596	4.52027e-09	4.52027e-09	1	0	0	1	0	0
AACAGT	74	299	6	354.756	209529067	125.226	593580683	1794	4.04054	0.208594	0.842832	0.503723	0.00505699	0.00302234	0.193596	2.4135e-08	2.4135e-08	1	0	0	1	0	0
AACAGTAGTAACTGTCTCAAGTAGT	1	4	25	354.756	209529067	125.226	593580683	100	4	0.00281884	0.0112753	0.00673876	0.000281884	0.000168469	0.798556	1.34532e-09	1.34532e-09	1	0	0	1	1	0
AACAGTC	1	4	7	354.756	209529067	125.226	593580683	28	4	0.00281884	0.0112753	0.00673876	7.89274e-05	4.71713e-05	0.223596	3.76689e-10	3.76689e-10	1	0	0	1	0	0
AACAGTT	1	4	7	354.756	209529067	125.226	593580683	28	4	0.00281884	0.0112753	0.00673876	7.89274e-05	4.71713e-05	0.223596	3.76689e-10	3.76689e-10	1	0	0	1	0	0
AACAT	350	2392	5	354.756	209529067	125.226	593580683	11960	6.83429	0.986592	6.74265	4.02978	0.0337133	0.0201489	0.272878	1.609e-07	1.609e-07	1	0	0	1	0	0
AACATAAGCT	7	28	10	354.756	209529067	125.226	593580683	280	4	0.0197318	0.0789274	0.0471713	0.000789274	0.000471713	0.319422	3.76689e-09	3.76689e-09	1	0	0	1	0	0
AACATACATCATGTATATTATACAC	2	9	25	354.756	209529067	125.226	593580683	225	4.5	0.00563767	0.0253695	0.0151622	0.000634238	0.000379055	0.898375	3.02697e-09	3.02697e-09	1	0	0	1	1	0
AACATACATCATGTATATTATACAT	1	4	25	354.756	209529067	125.226	593580683	100	4	0.00281884	0.0112753	0.00673876	0.000281884	0.000168469	0.798556	1.34532e-09	1.34532e-09	1	0	0	1	1	0
AACATACATGATGTATATTATACAC	1	6	25	354.756	209529067	125.226	593580683	150	6	0.00281884	0.016913	0.0101081	0.000422825	0.000252704	1.19783	2.01798e-09	2.01798e-09	1	0	0	1	1	0
AACATAG	2	9	7	354.756	209529067	125.226	593580683	63	4.5	0.00563767	0.0253695	0.0151622	0.000177587	0.000106136	0.251545	8.47551e-10	8.47551e-10	1	0	0	1	0	0
AACATAT	2	8	7	354.756	209529067	125.226	593580683	56	4	0.00563767	0.0225507	0.0134775	0.000157855	9.43427e-05	0.223596	7.53379e-10	7.53379e-10	1	0	0	1	0	0
AACATATATAATAT	1	4	14	354.756	209529067	125.226	593580683	56	4	0.00281884	0.0112753	0.00673876	0.000157855	9.43427e-05	0.447191	7.53379e-10	7.53379e-10	1	0	0	1	0	0
AACATATATATATG	1	7	14	354.756	209529067	125.226	593580683	98	7	0.00281884	0.0197318	0.0117928	0.000276246	0.0001651	0.782585	1.31841e-09	1.31841e-09	1	0	0	1	1	0
AACATATATATGTGTGT	1	4	17	354.756	209529067	125.226	593580683	68	4	0.00281884	0.0112753	0.00673876	0.000191681	0.000114559	0.543018	9.14817e-10	9.14817e-10	1	0	0	1	1	0
AACATATATCATATATATCATATAT	1	4	25	354.756	209529067	125.226	593580683	100	4	0.00281884	0.0112753	0.00673876	0.000281884	0.000168469	0.798556	1.34532e-09	1.34532e-09	1	0	0	1	1	0
AACATATCTATATATGG	1	4	17	354.756	209529067	125.226	593580683	68	4	0.00281884	0.0112753	0.00673876	0.000191681	0.000114559	0.543018	9.14817e-10	9.14817e-10	1	0	0	1	1	0
AACATC	138	559	6	354.756	209529067	125.226	593580683	3354	4.05072	0.388999	1.57573	0.941742	0.00945437	0.00565045	0.194084	4.5122e-08	4.5122e-08	1	0	0	1	0	0
AACATCCC	2	8	8	354.756	209529067	125.226	593580683	64	4	0.00563767	0.0225507	0.0134775	0.000180405	0.00010782	0.255538	8.61004e-10	8.61004e-10	1	0	0	1	0	0
AACATCT	1	4	7	354.756	209529067	125.226	593580683	28	4	0.00281884	0.0112753	0.00673876	7.89274e-05	4.71713e-05	0.223596	3.76689e-10	3.76689e-10	1	0	0	1	0	0
AACATG	31	138	6	354.756	209529067	125.226	593580683	828	4.45161	0.0873839	0.388999	0.232487	0.002334	0.00139492	0.213292	1.11392e-08	1.11392e-08	1	0	0	1	0	0
AACATGAAGAAT	1	4	12	354.756	209529067	125.226	593580683	48	4	0.00281884	0.0112753	0.00673876	0.000135304	8.08652e-05	0.383307	6.45753e-10	6.45753e-10	1	0	0	1	0	0
AACATGACATGACAT	1	4	15	354.756	209529067	125.226	593580683	60	4	0.00281884	0.0112753	0.00673876	0.00016913	0.000101081	0.479133	8.07192e-10	8.07192e-10	1	0	0	1	0	0
AACATGG	9	36	7	354.756	209529067	125.226	593580683	252	4	0.0253695	0.101478	0.0606489	0.000710346	0.000424542	0.223596	3.39021e-09	3.39021e-09	1	0	0	1	0	0
AACATGGCCAACC	1	4	13	354.756	209529067	125.226	593580683	52	4	0.00281884	0.0112753	0.00673876	0.000146579	8.76039e-05	0.415249	6.99566e-10	6.99566e-10	1	0	0	1	0	0
AACATGGCGGCCTCCCC	1	8	17	354.756	209529067	125.226	593580683	136	8	0.00281884	0.0225507	0.0134775	0.000383362	0.000229118	1.08604	1.82963e-09	1.82963e-09	1	0	0	1	1	0
AACATGTCCGTAGTTAG	1	4	17	354.756	209529067	125.226	593580683	68	4	0.00281884	0.0112753	0.00673876	0.000191681	0.000114559	0.543018	9.14817e-10	9.14817e-10	1	0	0	1	1	0
AACATT	169	725	6	354.756	209529067	125.226	593580683	4350	4.28994	0.476383	2.04366	1.2214	0.0122619	0.00732841	0.205545	5.85214e-08	5.85214e-08	1	0	0	1	0	0
AACATTC	1	8	7	354.756	209529067	125.226	593580683	56	8	0.00281884	0.0225507	0.0134775	0.000157855	9.43427e-05	0.447191	7.53379e-10	7.53379e-10	1	0	0	1	0	0
AACC	5471	35193	4	354.756	209529067	125.226	593580683	140772	6.43264	15.4218	99.2033	59.2893	0.396813	0.237157	0.205473	1.89383e-06	1.89383e-06	1	0	0	0	0	0
AACCAACCCCTCAGCGCTCACCTG	1	4	24	354.756	209529067	125.226	593580683	96	4	0.00281884	0.0112753	0.00673876	0.000270608	0.00016173	0.766613	1.29151e-09	1.29151e-09	1	0	0	1	1	0
AACCAAG	48	377	7	354.756	209529067	125.226	593580683	2639	7.85417	0.135304	1.0627	0.635128	0.00743891	0.0044459	0.439039	3.5503e-08	3.5503e-08	1	0	0	1	0	0
AACCAC	212	880	6	354.756	209529067	125.226	593580683	5280	4.15094	0.597593	2.48058	1.48253	0.0148835	0.00889517	0.198886	7.10329e-08	7.10329e-08	1	0	0	1	0	0
AACCACC	1	5	7	354.756	209529067	125.226	593580683	35	5	0.00281884	0.0140942	0.00842345	9.86592e-05	5.89642e-05	0.279494	4.70862e-10	4.70862e-10	1	0	0	1	0	0
AACCACCCTCTCCACCCT	1	4	18	354.756	209529067	125.226	593580683	72	4	0.00281884	0.0112753	0.00673876	0.000202956	0.000121298	0.57496	9.6863e-10	9.6863e-10	1	0	0	1	1	0
AACCACG	1	4	7	354.756	209529067	125.226	593580683	28	4	0.00281884	0.0112753	0.00673876	7.89274e-05	4.71713e-05	0.223596	3.76689e-10	3.76689e-10	1	0	0	1	0	0
AACCACT	13	52	7	354.756	209529067	125.226	593580683	364	4	0.0366449	0.146579	0.0876039	0.00102606	0.000613228	0.223596	4.89696e-09	4.89696e-09	1	0	0	1	0	0
AACCACTC	3	12	8	354.756	209529067	125.226	593580683	96	4	0.00845651	0.033826	0.0202163	0.000270608	0.00016173	0.255538	1.29151e-09	1.29151e-09	1	0	0	1	0	0
AACCAG	81	350	6	354.756	209529067	125.226	593580683	2100	4.32099	0.228326	0.986592	0.589642	0.00591955	0.00353785	0.207033	2.82517e-08	2.82517e-08	1	0	0	1	0	0
AACCAGATAAT	1	4	11	354.756	209529067	125.226	593580683	44	4	0.00281884	0.0112753	0.00673876	0.000124029	7.41264e-05	0.351364	5.91941e-10	5.91941e-10	1	0	0	1	0	0
AACCAGG	4	16	7	354.756	209529067	125.226	593580683	112	4	0.0112753	0.0451014	0.0269551	0.00031571	0.000188685	0.223596	1.50676e-09	1.50676e-09	1	0	0	1	0	0
AACCAT	16	64	6	354.756	209529067	125.226	593580683	384	4	0.0451014	0.180405	0.10782	0.00108243	0.000646921	0.191653	5.16603e-09	5.16603e-09	1	0	0	1	0	0
AACCATC	1	5	7	354.756	209529067	125.226	593580683	35	5	0.00281884	0.0140942	0.00842345	9.86592e-05	5.89642e-05	0.279494	4.70862e-10	4.70862e-10	1	0	0	1	0	0
AACCATCATATGGTACCC	1	4	18	354.756	209529067	125.226	593580683	72	4	0.00281884	0.0112753	0.00673876	0.000202956	0.000121298	0.57496	9.6863e-10	9.6863e-10	1	0	0	1	1	0
AACCATG	1	4	7	354.756	209529067	125.226	593580683	28	4	0.00281884	0.0112753	0.00673876	7.89274e-05	4.71713e-05	0.223596	3.76689e-10	3.76689e-10	1	0	0	1	0	0
AACCATGCCACTGAG	1	4	15	354.756	209529067	125.226	593580683	60	4	0.00281884	0.0112753	0.00673876	0.00016913	0.000101081	0.479133	8.07192e-10	8.07192e-10	1	0	0	1	0	0
AACCATGCCCCTGCCCCGAT	1	4	20	354.756	209529067	125.226	593580683	80	4	0.00281884	0.0112753	0.00673876	0.000225507	0.000134775	0.638845	1.07626e-09	1.07626e-09	1	0	0	1	1	0
AACCATT	10	42	7	354.756	209529067	125.226	593580683	294	4.2	0.0281884	0.118391	0.070757	0.000828738	0.000495299	0.234775	3.95524e-09	3.95524e-09	1	0	0	1	0	0
AACCATTCCT	1	4	10	354.756	209529067	125.226	593580683	40	4	0.00281884	0.0112753	0.00673876	0.000112753	6.73876e-05	0.319422	5.38128e-10	5.38128e-10	1	0	0	1	0	0
AACCC	13	65	5	354.756	209529067	125.226	593580683	325	5	0.0366449	0.183224	0.109505	0.000916121	0.000547525	0.199639	4.37229e-09	4.37229e-09	1	0	0	1	0	0
AACCCAG	9	46	7	354.756	209529067	125.226	593580683	322	5.11111	0.0253695	0.129666	0.0774958	0.000907665	0.00054247	0.285705	4.33193e-09	4.33193e-09	1	0	0	1	0	0
AACCCC	25	155	6	354.756	209529067	125.226	593580683	930	6.2	0.0704709	0.436919	0.261127	0.00262152	0.00156676	0.297063	1.25115e-08	1.25115e-08	1	0	0	1	0	0
AACCCCATCGAAGGCC	1	4	16	354.756	209529067	125.226	593580683	64	4	0.00281884	0.0112753	0.00673876	0.000180405	0.00010782	0.511076	8.61004e-10	8.61004e-10	1	0	0	1	1	0
AACCCCC	1	4	7	354.756	209529067	125.226	593580683	28	4	0.00281884	0.0112753	0.00673876	7.89274e-05	4.71713e-05	0.223596	3.76689e-10	3.76689e-10	1	0	0	1	0	0
AACCCCCTCCCGTGCACCAG	1	4	20	354.756	209529067	125.226	593580683	80	4	0.00281884	0.0112753	0.00673876	0.000225507	0.000134775	0.638845	1.07626e-09	1.07626e-09	1	0	0	1	1	0
AACCCCT	11	47	7	354.756	209529067	125.226	593580683	329	4.27273	0.0310072	0.132485	0.0791805	0.000927397	0.000554263	0.238841	4.4261e-09	4.4261e-09	1	0	0	1	0	0
AACCCCTTCCCAACCTCCCATCAC	3	12	24	354.756	209529067	125.226	593580683	288	4	0.00845651	0.033826	0.0202163	0.000811825	0.000485191	0.766613	3.87452e-09	3.87452e-09	1	0	0	1	1	0
AACCCG	54	259	6	354.756	209529067	125.226	593580683	1554	4.7963	0.152217	0.730078	0.436335	0.00438047	0.00261801	0.229807	2.09063e-08	2.09063e-08	1	0	0	1	0	0
AACCCGGACCCTGAACCCT	1	4	19	354.756	209529067	125.226	593580683	76	4	0.00281884	0.0112753	0.00673876	0.000214231	0.000128037	0.606902	1.02244e-09	1.02244e-09	1	0	0	1	1	0
AACCCGTTGTGGTGGAAG	1	4	18	354.756	209529067	125.226	593580683	72	4	0.00281884	0.0112753	0.00673876	0.000202956	0.000121298	0.57496	9.6863e-10	9.6863e-10	1	0	0	1	1	0
AACCCT	27460	216730	6	354.756	209529067	125.226	593580683	1300380	7.89257	77.4052	610.926	365.123	3.66556	2.19074	0.378159	1.74943e-05	1.74943e-05	1	1	0	1	0	0
AACCCTGACCCCT	1	4	13	354.756	209529067	125.226	593580683	52	4	0.00281884	0.0112753	0.00673876	0.000146579	8.76039e-05	0.415249	6.99566e-10	6.99566e-10	1	0	0	1	0	0
AACCG	109	551	5	354.756	209529067	125.226	593580683	2755	5.05505	0.307253	1.55318	0.928265	0.00776589	0.00464132	0.201837	3.70636e-08	3.70636e-08	1	0	0	1	0	0
AACCGAGCCCAT	11	44	12	354.756	209529067	125.226	593580683	528	4	0.0310072	0.124029	0.0741264	0.00148835	0.000889517	0.383307	7.10329e-09	7.10329e-09	1	0	0	1	0	0
AACCGAGTTCCCGGACGGCCAG	1	5	22	354.756	209529067	125.226	593580683	110	5	0.00281884	0.0140942	0.00842345	0.000310072	0.000185316	0.878411	1.47985e-09	1.47985e-09	1	0	0	1	1	0
AACCGC	158	657	6	354.756	209529067	125.226	593580683	3942	4.15823	0.445376	1.85197	1.10684	0.0111118	0.00664105	0.199235	5.30325e-08	5.30325e-08	1	0	0	1	0	0
AACCGCACACACACACGC	1	5	18	354.756	209529067	125.226	593580683	90	5	0.00281884	0.0140942	0.00842345	0.000253695	0.000151622	0.7187	1.21079e-09	1.21079e-09	1	0	0	1	1	0
AACCGCGAATACTG	1	4	14	354.756	209529067	125.226	593580683	56	4	0.00281884	0.0112753	0.00673876	0.000157855	9.43427e-05	0.447191	7.53379e-10	7.53379e-10	1	0	0	1	0	0
AACCGG	21	88	6	354.756	209529067	125.226	593580683	528	4.19048	0.0591955	0.248058	0.148253	0.00148835	0.000889517	0.20078	7.10329e-09	7.10329e-09	1	0	0	1	0	0
AACCGGAGTCCTCCGG	10	40	16	354.756	209529067	125.226	593580683	640	4	0.0281884	0.112753	0.0673876	0.00180405	0.0010782	0.511076	8.61004e-09	8.61004e-09	1	0	0	1	1	0
AACCGTGAC	1	4	9	354.756	209529067	125.226	593580683	36	4	0.00281884	0.0112753	0.00673876	0.000101478	6.06489e-05	0.28748	4.84315e-10	4.84315e-10	1	0	0	1	0	0
AACCT	170	1087	5	354.756	209529067	125.226	593580683	5435	6.39412	0.479202	3.06407	1.83126	0.0153204	0.0091563	0.255303	7.31181e-08	7.31181e-08	1	0	0	1	0	0
AACCTAAGAGAGTGGTGATCTAAT	2	8	24	354.756	209529067	125.226	593580683	192	4	0.00563767	0.0225507	0.0134775	0.000541216	0.000323461	0.766613	2.58301e-09	2.58301e-09	1	0	0	1	1	0
AACCTAC	30	120	7	354.756	209529067	125.226	593580683	840	4	0.0845651	0.33826	0.202163	0.00236782	0.00141514	0.223596	1.13007e-08	1.13007e-08	1	0	0	1	0	0
AACCTACCT	290	1175	9	354.756	209529067	125.226	593580683	10575	4.05172	0.817462	3.31213	1.97951	0.0298092	0.0178156	0.291197	1.42268e-07	1.42268e-07	1	0	0	1	0	0
AACCTAGT	1	4	8	354.756	209529067	125.226	593580683	32	4	0.00281884	0.0112753	0.00673876	9.02027e-05	5.39101e-05	0.255538	4.30502e-10	4.30502e-10	1	0	0	1	0	0
AACCTAGTACTGCGG	1	5	15	354.756	209529067	125.226	593580683	75	5	0.00281884	0.0140942	0.00842345	0.000211413	0.000126352	0.598917	1.00899e-09	1.00899e-09	1	0	0	1	1	0
AACCTAT	1	4	7	354.756	209529067	125.226	593580683	28	4	0.00281884	0.0112753	0.00673876	7.89274e-05	4.71713e-05	0.223596	3.76689e-10	3.76689e-10	1	0	0	1	0	0
AACCTC	2	8	6	354.756	209529067	125.226	593580683	48	4	0.00563767	0.0225507	0.0134775	0.000135304	8.08652e-05	0.191653	6.45753e-10	6.45753e-10	1	0	0	1	0	0
AACCTCAG	1	4	8	354.756	209529067	125.226	593580683	32	4	0.00281884	0.0112753	0.00673876	9.02027e-05	5.39101e-05	0.255538	4.30502e-10	4.30502e-10	1	0	0	1	0	0
AACCTCC	2	8	7	354.756	209529067	125.226	593580683	56	4	0.00563767	0.0225507	0.0134775	0.000157855	9.43427e-05	0.223596	7.53379e-10	7.53379e-10	1	0	0	1	0	0
AACCTCCTGGCTTCCT	1	4	16	354.756	209529067	125.226	593580683	64	4	0.00281884	0.0112753	0.00673876	0.000180405	0.00010782	0.511076	8.61004e-10	8.61004e-10	1	0	0	1	1	0
AACCTG	2	8	6	354.756	209529067	125.226	593580683	48	4	0.00563767	0.0225507	0.0134775	0.000135304	8.08652e-05	0.191653	6.45753e-10	6.45753e-10	1	0	0	1	0	0
AACCTGG	3	12	7	354.756	209529067	125.226	593580683	84	4	0.00845651	0.033826	0.0202163	0.000236782	0.000141514	0.223596	1.13007e-09	1.13007e-09	1	0	0	1	0	0
AACCTT	18	72	6	354.756	209529067	125.226	593580683	432	4	0.050739	0.202956	0.121298	0.00121774	0.000727786	0.191653	5.81178e-09	5.81178e-09	1	0	0	1	0	0
AACG	5732	37285	4	354.756	209529067	125.226	593580683	149140	6.50471	16.1576	105.1	62.8137	0.420401	0.251255	0.207775	2.00641e-06	2.00641e-06	1	0	0	0	0	0
AACGAACT	150	1206	8	354.756	209529067	125.226	593580683	9648	8.04	0.422825	3.39952	2.03174	0.0271961	0.0162539	0.513631	1.29796e-07	1.29796e-07	1	0	0	1	1	0
AACGAAGG	1	6	8	354.756	209529067	125.226	593580683	48	6	0.00281884	0.016913	0.0101081	0.000135304	8.08652e-05	0.383307	6.45753e-10	6.45753e-10	1	0	0	1	0	0
AACGAAGGAAG	1	5	11	354.756	209529067	125.226	593580683	55	5	0.00281884	0.0140942	0.00842345	0.000155036	9.2658e-05	0.439206	7.39926e-10	7.39926e-10	1	0	0	1	0	0
AACGAATG	712	7140	8	354.756	209529067	125.226	593580683	57120	10.0281	2.00701	20.1265	12.0287	0.161012	0.0962295	0.640639	7.68446e-07	7.68446e-07	1	0	0	1	1	0
AACGAC	119	515	6	354.756	209529067	125.226	593580683	3090	4.32773	0.335441	1.4517	0.867616	0.0087102	0.0052057	0.207356	4.15704e-08	4.15704e-08	1	0	0	1	0	0
AACGACCGGACGACTCCG	2	8	18	354.756	209529067	125.226	593580683	144	4	0.00563767	0.0225507	0.0134775	0.000405912	0.000242595	0.57496	1.93726e-09	1.93726e-09	1	0	0	1	1	0
AACGACG	2	8	7	354.756	209529067	125.226	593580683	56	4	0.00563767	0.0225507	0.0134775	0.000157855	9.43427e-05	0.223596	7.53379e-10	7.53379e-10	1	0	0	1	0	0
AACGACTACT	17	76	10	354.756	209529067	125.226	593580683	760	4.47059	0.0479202	0.214231	0.128037	0.00214231	0.00128037	0.357001	1.02244e-08	1.02244e-08	1	0	0	1	0	0
AACGAG	57	258	6	354.756	209529067	125.226	593580683	1548	4.52632	0.160674	0.72726	0.43465	0.00436356	0.0026079	0.216871	2.08255e-08	2.08255e-08	1	0	0	1	0	0
AACGAGACTGTAGACTATAGACTAT	2	9	25	354.756	209529067	125.226	593580683	225	4.5	0.00563767	0.0253695	0.0151622	0.000634238	0.000379055	0.898375	3.02697e-09	3.02697e-09	1	0	0	1	1	0
AACGAGC	1	5	7	354.756	209529067	125.226	593580683	35	5	0.00281884	0.0140942	0.00842345	9.86592e-05	5.89642e-05	0.279494	4.70862e-10	4.70862e-10	1	0	0	1	0	0
AACGAGGG	77	534	8	354.756	209529067	125.226	593580683	4272	6.93506	0.21705	1.50526	0.899625	0.0120421	0.007197	0.443043	5.7472e-08	5.7472e-08	1	0	0	1	0	0
AACGAT	4	19	6	354.756	209529067	125.226	593580683	114	4.75	0.0112753	0.0535579	0.0320091	0.000321347	0.000192055	0.227588	1.53366e-09	1.53366e-09	1	0	0	1	0	0
AACGATC	18	72	7	354.756	209529067	125.226	593580683	504	4	0.050739	0.202956	0.121298	0.00142069	0.000849084	0.223596	6.78041e-09	6.78041e-09	1	0	0	1	0	0
AACGATT	3	12	7	354.756	209529067	125.226	593580683	84	4	0.00845651	0.033826	0.0202163	0.000236782	0.000141514	0.223596	1.13007e-09	1.13007e-09	1	0	0	1	0	0
AACGATTG	158	1283	8	354.756	209529067	125.226	593580683	10264	8.12025	0.445376	3.61657	2.16146	0.0289325	0.0172917	0.518758	1.38084e-07	1.38084e-07	1	0	0	1	1	0
AACGC	16	85	5	354.756	209529067	125.226	593580683	425	5.3125	0.0451014	0.239601	0.143199	0.001198	0.000715994	0.212116	5.71761e-09	5.71761e-09	1	0	0	1	0	0
AACGCATGGGTGAGGGAATGAGGG	4	16	24	354.756	209529067	125.226	593580683	384	4	0.0112753	0.0451014	0.0269551	0.00108243	0.000646921	0.766613	5.16603e-09	5.16603e-09	1	0	0	1	1	0
AACGCC	2	14	6	354.756	209529067	125.226	593580683	84	7	0.00563767	0.0394637	0.0235857	0.000236782	0.000141514	0.335393	1.13007e-09	1.13007e-09	1	0	0	1	0	0
AACGCCAAT	14	97	9	354.756	209529067	125.226	593580683	873	6.92857	0.0394637	0.273427	0.163415	0.00246084	0.00147074	0.497956	1.17446e-08	1.17446e-08	1	0	0	1	0	0
AACGCCAGGTGCTGAGTG	1	4	18	354.756	209529067	125.226	593580683	72	4	0.00281884	0.0112753	0.00673876	0.000202956	0.000121298	0.57496	9.6863e-10	9.6863e-10	1	0	0	1	1	0
AACGCG	6	30	6	354.756	209529067	125.226	593580683	180	5	0.016913	0.0845651	0.0505407	0.00050739	0.000303244	0.239567	2.42158e-09	2.42158e-09	1	0	0	1	0	0
AACGCGC	5	20	7	354.756	209529067	125.226	593580683	140	4	0.0140942	0.0563767	0.0336938	0.000394637	0.000235857	0.223596	1.88345e-09	1.88345e-09	1	0	0	1	0	0
AACGCT	7	32	6	354.756	209529067	125.226	593580683	192	4.57143	0.0197318	0.0902027	0.0539101	0.000541216	0.000323461	0.219032	2.58301e-09	2.58301e-09	1	0	0	1	0	0
AACGCTCC	1	4	8	354.756	209529067	125.226	593580683	32	4	0.00281884	0.0112753	0.00673876	9.02027e-05	5.39101e-05	0.255538	4.30502e-10	4.30502e-10	1	0	0	1	0	0
AACGG	1871	18053	5	354.756	209529067	125.226	593580683	90265	9.64885	5.27404	50.8884	30.4137	0.254442	0.152069	0.385257	1.21435e-06	1.21435e-06	1	0	0	1	0	0
AACGGACG	402	3311	8	354.756	209529067	125.226	593580683	26488	8.23632	1.13317	9.33316	5.57801	0.0746653	0.0446241	0.526173	3.56348e-07	3.56348e-07	1	0	0	1	1	0
AACGGC	339	1606	6	354.756	209529067	125.226	593580683	9636	4.73746	0.955585	4.52705	2.70561	0.0271623	0.0162337	0.226988	1.29635e-07	1.29635e-07	1	0	0	1	0	0
AACGGCGT	3	13	8	354.756	209529067	125.226	593580683	104	4.33333	0.00845651	0.0366449	0.021901	0.000293159	0.000175208	0.276833	1.39913e-09	1.39913e-09	1	0	0	1	0	0
AACGGG	5	24	6	354.756	209529067	125.226	593580683	144	4.8	0.0140942	0.067652	0.0404326	0.000405912	0.000242595	0.229984	1.93726e-09	1.93726e-09	1	0	0	1	0	0
AACGGGGCTGACGACG	2	8	16	354.756	209529067	125.226	593580683	128	4	0.00563767	0.0225507	0.0134775	0.000360811	0.00021564	0.511076	1.72201e-09	1.72201e-09	1	0	0	1	1	0
AACGGGGTGGGAGCGGGGTGGGGG	1	4	24	354.756	209529067	125.226	593580683	96	4	0.00281884	0.0112753	0.00673876	0.000270608	0.00016173	0.766613	1.29151e-09	1.29151e-09	1	0	0	1	1	0
AACGGT	6	24	6	354.756	209529067	125.226	593580683	144	4	0.016913	0.067652	0.0404326	0.000405912	0.000242595	0.191653	1.93726e-09	1.93726e-09	1	0	0	1	0	0
AACGGTGCAAGAGTCTTGCTCC	1	4	22	354.756	209529067	125.226	593580683	88	4	0.00281884	0.0112753	0.00673876	0.000248058	0.000148253	0.702729	1.18388e-09	1.18388e-09	1	0	0	1	1	0
AACGGTGCC	1	4	9	354.756	209529067	125.226	593580683	36	4	0.00281884	0.0112753	0.00673876	0.000101478	6.06489e-05	0.28748	4.84315e-10	4.84315e-10	1	0	0	1	0	0
AACGT	185	990	5	354.756	209529067	125.226	593580683	4950	5.35135	0.521485	2.79065	1.66784	0.0139532	0.00833922	0.213668	6.65933e-08	6.65933e-08	1	0	0	1	0	0
AACGTAT	1	4	7	354.756	209529067	125.226	593580683	28	4	0.00281884	0.0112753	0.00673876	7.89274e-05	4.71713e-05	0.223596	3.76689e-10	3.76689e-10	1	0	0	1	0	0
AACGTC	2	8	6	354.756	209529067	125.226	593580683	48	4	0.00563767	0.0225507	0.0134775	0.000135304	8.08652e-05	0.191653	6.45753e-10	6.45753e-10	1	0	0	1	0	0
AACGTCT	1	5	7	354.756	209529067	125.226	593580683	35	5	0.00281884	0.0140942	0.00842345	9.86592e-05	5.89642e-05	0.279494	4.70862e-10	4.70862e-10	1	0	0	1	0	0
AACGTG	1	4	6	354.756	209529067	125.226	593580683	24	4	0.00281884	0.0112753	0.00673876	6.7652e-05	4.04326e-05	0.191653	3.22877e-10	3.22877e-10	1	0	0	1	0	0
AACGTGCGTGGCGT	1	5	14	354.756	209529067	125.226	593580683	70	5	0.00281884	0.0140942	0.00842345	0.000197318	0.000117928	0.558989	9.41724e-10	9.41724e-10	1	0	0	1	1	0
AACGTGTATATATTACACATATAT	3	13	24	354.756	209529067	125.226	593580683	312	4.33333	0.00845651	0.0366449	0.021901	0.000879477	0.000525624	0.830498	4.1974e-09	4.1974e-09	1	0	0	1	1	0
AACGTT	1	4	6	354.756	209529067	125.226	593580683	24	4	0.00281884	0.0112753	0.00673876	6.7652e-05	4.04326e-05	0.191653	3.22877e-10	3.22877e-10	1	0	0	1	0	0
AACGTTAAGT	2	8	10	354.756	209529067	125.226	593580683	80	4	0.00563767	0.0225507	0.0134775	0.000225507	0.000134775	0.319422	1.07626e-09	1.07626e-09	1	0	0	1	0	0
AACGTTAC	4	16	8	354.756	209529067	125.226	593580683	128	4	0.0112753	0.0451014	0.0269551	0.000360811	0.00021564	0.255538	1.72201e-09	1.72201e-09	1	0	0	1	0	0
AACT	1105	8290	4	354.756	209529067	125.226	593580683	33160	7.50226	3.11481	23.3681	13.9661	0.0934726	0.0558644	0.239639	4.46108e-07	4.46108e-07	1	0	0	0	0	0
AACTAACTT	510	2523	9	354.756	209529067	125.226	593580683	22707	4.94706	1.43761	7.11192	4.25048	0.0640073	0.0382543	0.355545	3.05482e-07	3.05482e-07	1	0	0	1	0	0
AACTAAG	7	28	7	354.756	209529067	125.226	593580683	196	4	0.0197318	0.0789274	0.0471713	0.000552492	0.000330199	0.223596	2.63683e-09	2.63683e-09	1	0	0	1	0	0
AACTAAGCCCATGGACT	1	4	17	354.756	209529067	125.226	593580683	68	4	0.00281884	0.0112753	0.00673876	0.000191681	0.000114559	0.543018	9.14817e-10	9.14817e-10	1	0	0	1	1	0
AACTAAGG	132	618	8	354.756	209529067	125.226	593580683	4944	4.68182	0.372086	1.74204	1.04114	0.0139363	0.00832911	0.299095	6.65126e-08	6.65126e-08	1	0	0	1	0	0
AACTAAT	9	37	7	354.756	209529067	125.226	593580683	259	4.11111	0.0253695	0.104297	0.0623336	0.000730078	0.000436335	0.229807	3.48438e-09	3.48438e-09	1	0	0	1	0	0
AACTAATACTAGCGGCAC	1	5	18	354.756	209529067	125.226	593580683	90	5	0.00281884	0.0140942	0.00842345	0.000253695	0.000151622	0.7187	1.21079e-09	1.21079e-09	1	0	0	1	1	0
AACTAC	16	84	6	354.756	209529067	125.226	593580683	504	5.25	0.0451014	0.236782	0.141514	0.00142069	0.000849084	0.251545	6.78041e-09	6.78041e-09	1	0	0	1	0	0
AACTACAGATAGGGAGGG	1	4	18	354.756	209529067	125.226	593580683	72	4	0.00281884	0.0112753	0.00673876	0.000202956	0.000121298	0.57496	9.6863e-10	9.6863e-10	1	0	0	1	1	0
AACTACC	5	20	7	354.756	209529067	125.226	593580683	140	4	0.0140942	0.0563767	0.0336938	0.000394637	0.000235857	0.223596	1.88345e-09	1.88345e-09	1	0	0	1	0	0
AACTACG	1	4	7	354.756	209529067	125.226	593580683	28	4	0.00281884	0.0112753	0.00673876	7.89274e-05	4.71713e-05	0.223596	3.76689e-10	3.76689e-10	1	0	0	1	0	0
AACTACTGAGTACCAT	1	4	16	354.756	209529067	125.226	593580683	64	4	0.00281884	0.0112753	0.00673876	0.000180405	0.00010782	0.511076	8.61004e-10	8.61004e-10	1	0	0	1	1	0
AACTAG	22	95	6	354.756	209529067	125.226	593580683	570	4.31818	0.0620144	0.267789	0.160046	0.00160674	0.000960274	0.206899	7.66832e-09	7.66832e-09	1	0	0	1	0	0
AACTAGG	3051	21682	7	354.756	209529067	125.226	593580683	151774	7.10652	8.60027	61.118	36.5275	0.427826	0.255692	0.397247	2.04185e-06	2.04185e-06	1	0	0	1	0	0
AACTAGT	9	38	7	354.756	209529067	125.226	593580683	266	4.22222	0.0253695	0.107116	0.0640183	0.00074981	0.000448128	0.236018	3.57855e-09	3.57855e-09	1	0	0	1	0	0
AACTAGTGG	1	4	9	354.756	209529067	125.226	593580683	36	4	0.00281884	0.0112753	0.00673876	0.000101478	6.06489e-05	0.28748	4.84315e-10	4.84315e-10	1	0	0	1	0	0
AACTAT	120	743	6	354.756	209529067	125.226	593580683	4458	6.19167	0.33826	2.09439	1.25173	0.0125664	0.00751035	0.296663	5.99743e-08	5.99743e-08	1	0	0	1	0	0
AACTATATAT	1	5	10	354.756	209529067	125.226	593580683	50	5	0.00281884	0.0140942	0.00842345	0.000140942	8.42345e-05	0.399278	6.7266e-10	6.7266e-10	1	0	0	1	0	0
AACTATT	90	374	7	354.756	209529067	125.226	593580683	2618	4.15556	0.253695	1.05424	0.630074	0.00737971	0.00441052	0.232291	3.52205e-08	3.52205e-08	1	0	0	1	0	0
AACTC	8	46	5	354.756	209529067	125.226	593580683	230	5.75	0.0225507	0.129666	0.0774958	0.000648332	0.000387479	0.229585	3.09423e-09	3.09423e-09	1	0	0	1	0	0
AACTCAG	27	118	7	354.756	209529067	125.226	593580683	826	4.37037	0.0761086	0.332623	0.198794	0.00232836	0.00139155	0.244299	1.11123e-08	1.11123e-08	1	0	0	1	0	0
AACTCATTCATTCTCTG	1	4	17	354.756	209529067	125.226	593580683	68	4	0.00281884	0.0112753	0.00673876	0.000191681	0.000114559	0.543018	9.14817e-10	9.14817e-10	1	0	0	1	1	0
AACTCC	1	4	6	354.756	209529067	125.226	593580683	24	4	0.00281884	0.0112753	0.00673876	6.7652e-05	4.04326e-05	0.191653	3.22877e-10	3.22877e-10	1	0	0	1	0	0
AACTCCACAC	2	9	10	354.756	209529067	125.226	593580683	90	4.5	0.00563767	0.0253695	0.0151622	0.000253695	0.000151622	0.35935	1.21079e-09	1.21079e-09	1	0	0	1	0	0
AACTCCAGAC	475	2364	10	354.756	209529067	125.226	593580683	23640	4.97684	1.33895	6.66373	3.98261	0.0666373	0.0398261	0.397429	3.18034e-07	3.18034e-07	1	0	0	1	0	0
AACTCCG	1	5	7	354.756	209529067	125.226	593580683	35	5	0.00281884	0.0140942	0.00842345	9.86592e-05	5.89642e-05	0.279494	4.70862e-10	4.70862e-10	1	0	0	1	0	0
AACTCCGGAC	2506	10361	10	354.756	209529067	125.226	593580683	103610	4.13448	7.064	29.206	17.4551	0.29206	0.174551	0.330161	1.39389e-06	1.39389e-06	1	0	0	1	0	0
AACTCG	4	16	6	354.756	209529067	125.226	593580683	96	4	0.0112753	0.0451014	0.0269551	0.000270608	0.00016173	0.191653	1.29151e-09	1.29151e-09	1	0	0	1	0	0
AACTCGG	9356	55568	7	354.756	209529067	125.226	593580683	388976	5.93929	26.373	156.637	93.6149	1.09646	0.655304	0.332	5.23297e-06	5.23297e-06	1	0	0	1	0	0
AACTCT	55	226	6	354.756	209529067	125.226	593580683	1356	4.10909	0.155036	0.637057	0.38074	0.00382234	0.00228444	0.19688	1.82425e-08	1.82425e-08	1	0	0	1	0	0
AACTCTATCC	1	4	10	354.756	209529067	125.226	593580683	40	4	0.00281884	0.0112753	0.00673876	0.000112753	6.73876e-05	0.319422	5.38128e-10	5.38128e-10	1	0	0	1	0	0
AACTG	8300	41997	5	354.756	209529067	125.226	593580683	209985	5.05988	23.3963	118.383	70.752	0.591913	0.35376	0.20203	2.82497e-06	2.82497e-06	1	0	0	1	0	0
AACTGAAG	7	50	8	354.756	209529067	125.226	593580683	400	7.14286	0.0197318	0.140942	0.0842345	0.00112753	0.000673876	0.456318	5.38128e-09	5.38128e-09	1	0	0	1	0	0
AACTGAAGTT	1	4	10	354.756	209529067	125.226	593580683	40	4	0.00281884	0.0112753	0.00673876	0.000112753	6.73876e-05	0.319422	5.38128e-10	5.38128e-10	1	0	0	1	0	0
AACTGACCCTCCCATACACCTGTG	2	8	24	354.756	209529067	125.226	593580683	192	4	0.00563767	0.0225507	0.0134775	0.000541216	0.000323461	0.766613	2.58301e-09	2.58301e-09	1	0	0	1	1	0
AACTGAG	109	550	7	354.756	209529067	125.226	593580683	3850	5.04587	0.307253	1.55036	0.92658	0.0108525	0.00648606	0.282059	5.17948e-08	5.17948e-08	1	0	0	1	0	0
AACTGATG	31	202	8	354.756	209529067	125.226	593580683	1616	6.51613	0.0873839	0.569405	0.340308	0.00455524	0.00272246	0.416279	2.17404e-08	2.17404e-08	1	0	0	1	0	0
AACTGC	3	12	6	354.756	209529067	125.226	593580683	72	4	0.00845651	0.033826	0.0202163	0.000202956	0.000121298	0.191653	9.6863e-10	9.6863e-10	1	0	0	1	0	0
AACTGCT	1	4	7	354.756	209529067	125.226	593580683	28	4	0.00281884	0.0112753	0.00673876	7.89274e-05	4.71713e-05	0.223596	3.76689e-10	3.76689e-10	1	0	0	1	0	0
AACTGG	4	17	6	354.756	209529067	125.226	593580683	102	4.25	0.0112753	0.0479202	0.0286397	0.000287521	0.000171838	0.203632	1.37223e-09	1.37223e-09	1	0	0	1	0	0
AACTGGAGAAGGTGGG	5	20	16	354.756	209529067	125.226	593580683	320	4	0.0140942	0.0563767	0.0336938	0.000902027	0.000539101	0.511076	4.30502e-09	4.30502e-09	1	0	0	1	1	0
AACTGGCTCC	162	732	10	354.756	209529067	125.226	593580683	7320	4.51852	0.456651	2.06339	1.23319	0.0206339	0.0123319	0.360829	9.84774e-08	9.84774e-08	1	0	0	1	0	0
AACTGGG	1144	5812	7	354.756	209529067	125.226	593580683	40684	5.08042	3.22475	16.3831	9.79142	0.114681	0.06854	0.28399	5.4733e-07	5.4733e-07	1	0	0	1	0	0
AACTGGT	21	102	7	354.756	209529067	125.226	593580683	714	4.85714	0.0591955	0.287521	0.171838	0.00201265	0.00120287	0.271509	9.60558e-09	9.60558e-09	1	0	0	1	0	0
AACTGT	19	76	6	354.756	209529067	125.226	593580683	456	4	0.0535579	0.214231	0.128037	0.00128539	0.000768219	0.191653	6.13466e-09	6.13466e-09	1	0	0	1	0	0
AACTGTC	3	12	7	354.756	209529067	125.226	593580683	84	4	0.00845651	0.033826	0.0202163	0.000236782	0.000141514	0.223596	1.13007e-09	1.13007e-09	1	0	0	1	0	0
AACTT	506	3577	5	354.756	209529067	125.226	593580683	17885	7.06917	1.42633	10.083	6.02614	0.0504149	0.0301307	0.282256	2.4061e-07	2.4061e-07	1	0	0	1	0	0
AACTTAG	6	24	7	354.756	209529067	125.226	593580683	168	4	0.016913	0.067652	0.0404326	0.000473564	0.000283028	0.223596	2.26014e-09	2.26014e-09	1	0	0	1	0	0
AACTTAT	3	12	7	354.756	209529067	125.226	593580683	84	4	0.00845651	0.033826	0.0202163	0.000236782	0.000141514	0.223596	1.13007e-09	1.13007e-09	1	0	0	1	0	0
AACTTATAGCTATAGCTATAAGCT	1	4	24	354.756	209529067	125.226	593580683	96	4	0.00281884	0.0112753	0.00673876	0.000270608	0.00016173	0.766613	1.29151e-09	1.29151e-09	1	0	0	1	1	0
AACTTC	5	20	6	354.756	209529067	125.226	593580683	120	4	0.0140942	0.0563767	0.0336938	0.00033826	0.000202163	0.191653	1.61438e-09	1.61438e-09	1	0	0	1	0	0
AACTTCT	2	11	7	354.756	209529067	125.226	593580683	77	5.5	0.00563767	0.0310072	0.0185316	0.00021705	0.000129721	0.307444	1.0359e-09	1.0359e-09	1	0	0	1	0	0
AACTTG	43	172	6	354.756	209529067	125.226	593580683	1032	4	0.12121	0.48484	0.289767	0.00290904	0.0017386	0.191653	1.38837e-08	1.38837e-08	1	0	0	1	0	0
AACTTGCACTTGC	1	5	13	354.756	209529067	125.226	593580683	65	5	0.00281884	0.0140942	0.00842345	0.000183224	0.000109505	0.519061	8.74458e-10	8.74458e-10	1	0	0	1	1	0
AACTTGT	5	20	7	354.756	209529067	125.226	593580683	140	4	0.0140942	0.0563767	0.0336938	0.000394637	0.000235857	0.223596	1.88345e-09	1.88345e-09	1	0	0	1	0	0
AAG	177064	2546847	3	354.756	209529067	125.226	593580683	7640541	14.3838	499.114	7179.14	4290.65	21.5374	12.872	0.344587	0.00010279	0.00010279	1	1	1	0	0	0
AAGAAGAAGAAGAAGAATATG	3	13	21	354.756	209529067	125.226	593580683	273	4.33333	0.00845651	0.0366449	0.021901	0.000769542	0.000459921	0.726686	3.67272e-09	3.67272e-09	1	0	0	1	1	0
AAGAAGAAGC	132	722	10	354.756	209529067	125.226	593580683	7220	5.4697	0.372086	2.0352	1.21635	0.020352	0.0121635	0.436786	9.71321e-08	9.71321e-08	1	0	0	1	0	0
AAGAAGAAGG	5	20	10	354.756	209529067	125.226	593580683	200	4	0.0140942	0.0563767	0.0336938	0.000563767	0.000336938	0.319422	2.69064e-09	2.69064e-09	1	0	0	1	0	0
AAGAAGACG	570	4772	9	354.756	209529067	125.226	593580683	42948	8.37193	1.60674	13.4515	8.03935	0.121063	0.0723541	0.601691	5.77788e-07	5.77788e-07	1	0	0	1	1	0
AAGAAGAG	743	7030	8	354.756	209529067	125.226	593580683	56240	9.46164	2.09439	19.8164	11.8434	0.158531	0.094747	0.604452	7.56608e-07	7.56608e-07	1	0	0	1	1	0
AAGAAGAGGAGGAAGG	2	8	16	354.756	209529067	125.226	593580683	128	4	0.00563767	0.0225507	0.0134775	0.000360811	0.00021564	0.511076	1.72201e-09	1.72201e-09	1	0	0	1	1	0
AAGAAGCCAGCTGGGTCTAT	1	4	20	354.756	209529067	125.226	593580683	80	4	0.00281884	0.0112753	0.00673876	0.000225507	0.000134775	0.638845	1.07626e-09	1.07626e-09	1	0	0	1	1	0
AAGAAGG	102	1300	7	354.756	209529067	125.226	593580683	9100	12.7451	0.287521	3.66449	2.1901	0.0256514	0.0153307	0.712437	1.22424e-07	1.22424e-07	1	0	0	1	1	0
AAGAAGGAGAG	2	10	11	354.756	209529067	125.226	593580683	110	5	0.00563767	0.0281884	0.0168469	0.000310072	0.000185316	0.439206	1.47985e-09	1.47985e-09	1	0	0	1	0	0
AAGAAGGAGG	3	12	10	354.756	209529067	125.226	593580683	120	4	0.00845651	0.033826	0.0202163	0.00033826	0.000202163	0.319422	1.61438e-09	1.61438e-09	1	0	0	1	0	0
AAGAAGGAGGAGGGG	1	5	15	354.756	209529067	125.226	593580683	75	5	0.00281884	0.0140942	0.00842345	0.000211413	0.000126352	0.598917	1.00899e-09	1.00899e-09	1	0	0	1	1	0
AAGAAT	1119	17035	6	354.756	209529067	125.226	593580683	102210	15.2234	3.15428	48.0189	28.6987	0.288113	0.172192	0.729405	1.37505e-06	1.37505e-06	1	0	0	1	1	0
AAGAATC	1184	10586	7	354.756	209529067	125.226	593580683	74102	8.94088	3.3375	29.8402	17.8341	0.208881	0.124839	0.499785	9.96909e-07	9.96909e-07	1	0	0	1	0	0
AAGAATG	6	24	7	354.756	209529067	125.226	593580683	168	4	0.016913	0.067652	0.0404326	0.000473564	0.000283028	0.223596	2.26014e-09	2.26014e-09	1	0	0	1	0	0
AAGAATT	49	205	7	354.756	209529067	125.226	593580683	1435	4.18367	0.138123	0.577861	0.345362	0.00404503	0.00241753	0.233863	1.93053e-08	1.93053e-08	1	0	0	1	0	0
AAGAATTCTCC	171	1024	11	354.756	209529067	125.226	593580683	11264	5.9883	0.482021	2.88649	1.72512	0.0317514	0.0189764	0.526019	1.51537e-07	1.51537e-07	1	0	0	1	1	0
AAGAATTCTCTCAGCTTGG	2	8	19	354.756	209529067	125.226	593580683	152	4	0.00563767	0.0225507	0.0134775	0.000428463	0.000256073	0.606902	2.04489e-09	2.04489e-09	1	0	0	1	1	0
AAGAATTG	42	330	8	354.756	209529067	125.226	593580683	2640	7.85714	0.118391	0.930216	0.555948	0.00744173	0.00444758	0.501949	3.55164e-08	3.55164e-08	1	0	0	1	1	0
AAGAC	68	386	5	354.756	209529067	125.226	593580683	1930	5.67647	0.191681	1.08807	0.650291	0.00544035	0.00325145	0.226649	2.59647e-08	2.59647e-08	1	0	0	1	0	0
AAGACAG	26	316	7	354.756	209529067	125.226	593580683	2212	12.1538	0.0732897	0.890752	0.532362	0.00623526	0.00372654	0.679387	2.97585e-08	2.97585e-08	1	0	0	1	1	0
AAGACC	2	22	6	354.756	209529067	125.226	593580683	132	11	0.00563767	0.0620144	0.0370632	0.000372086	0.000222379	0.527047	1.77582e-09	1.77582e-09	1	0	0	1	1	0
AAGACCAAGGGCCAGCGGGGG	1	4	21	354.756	209529067	125.226	593580683	84	4	0.00281884	0.0112753	0.00673876	0.000236782	0.000141514	0.670787	1.13007e-09	1.13007e-09	1	0	0	1	1	0
AAGACG	32	250	6	354.756	209529067	125.226	593580683	1500	7.8125	0.0902027	0.704709	0.421173	0.00422825	0.00252704	0.374323	2.01798e-08	2.01798e-08	1	0	0	1	0	0
AAGACGACTC	541	2528	10	354.756	209529067	125.226	593580683	25280	4.67283	1.52499	7.12602	4.2589	0.0712602	0.042589	0.373151	3.40097e-07	3.40097e-07	1	0	0	1	0	0
AAGACT	17	69	6	354.756	209529067	125.226	593580683	414	4.05882	0.0479202	0.1945	0.116244	0.001167	0.000697462	0.194472	5.56962e-09	5.56962e-09	1	0	0	1	0	0
AAGACTC	1432	17107	7	354.756	209529067	125.226	593580683	119749	11.9462	4.03657	48.2218	28.82	0.337553	0.20174	0.667781	1.61101e-06	1.61101e-06	1	0	0	1	1	0
AAGACTTATGCGACC	3	12	15	354.756	209529067	125.226	593580683	180	4	0.00845651	0.033826	0.0202163	0.00050739	0.000303244	0.479133	2.42158e-09	2.42158e-09	1	0	0	1	0	0
AAGACTTCAG	30	148	10	354.756	209529067	125.226	593580683	1480	4.93333	0.0845651	0.417188	0.249334	0.00417188	0.00249334	0.393954	1.99107e-08	1.99107e-08	1	0	0	1	0	0
AAGAG	483	4151	5	354.756	209529067	125.226	593580683	20755	8.5942	1.3615	11.701	6.99315	0.0585049	0.0349658	0.343147	2.79221e-07	2.79221e-07	1	0	0	1	0	0
AAGAGAAGATTG	1	4	12	354.756	209529067	125.226	593580683	48	4	0.00281884	0.0112753	0.00673876	0.000135304	8.08652e-05	0.383307	6.45753e-10	6.45753e-10	1	0	0	1	0	0
AAGAGAAGG	3	13	9	354.756	209529067	125.226	593580683	117	4.33333	0.00845651	0.0366449	0.021901	0.000329804	0.000197109	0.311437	1.57402e-09	1.57402e-09	1	0	0	1	0	0
AAGAGAAGGG	2	11	10	354.756	209529067	125.226	593580683	110	5.5	0.00563767	0.0310072	0.0185316	0.000310072	0.000185316	0.439206	1.47985e-09	1.47985e-09	1	0	0	1	0	0
AAGAGAG	889	8266	7	354.756	209529067	125.226	593580683	57862	9.29809	2.50594	23.3005	13.9257	0.163103	0.0974796	0.519753	7.78429e-07	7.78429e-07	1	0	0	1	1	0
AAGAGAGAG	1958	13019	9	354.756	209529067	125.226	593580683	117171	6.64913	5.51928	36.6984	21.933	0.330286	0.197397	0.477873	1.57632e-06	1.57632e-06	1	0	0	1	0	0
AAGAGAGAGC	175	874	10	354.756	209529067	125.226	593580683	8740	4.99429	0.493296	2.46366	1.47242	0.0246366	0.0147242	0.398822	1.17581e-07	1.17581e-07	1	0	0	1	0	0
AAGAGAGAGG	7	34	10	354.756	209529067	125.226	593580683	340	4.85714	0.0197318	0.0958404	0.0572795	0.000958404	0.000572795	0.38787	4.57409e-09	4.57409e-09	1	0	0	1	0	0
AAGAGAGGAAGGG	1	5	13	354.756	209529067	125.226	593580683	65	5	0.00281884	0.0140942	0.00842345	0.000183224	0.000109505	0.519061	8.74458e-10	8.74458e-10	1	0	0	1	1	0
AAGAGAGGGAGGAGGAGG	2	8	18	354.756	209529067	125.226	593580683	144	4	0.00563767	0.0225507	0.0134775	0.000405912	0.000242595	0.57496	1.93726e-09	1.93726e-09	1	0	0	1	1	0
AAGAGATCACCAGAGAAGGGAAGGG	1	6	25	354.756	209529067	125.226	593580683	150	6	0.00281884	0.016913	0.0101081	0.000422825	0.000252704	1.19783	2.01798e-09	2.01798e-09	1	0	0	1	1	0
AAGAGATGACTATAG	1	4	15	354.756	209529067	125.226	593580683	60	4	0.00281884	0.0112753	0.00673876	0.00016913	0.000101081	0.479133	8.07192e-10	8.07192e-10	1	0	0	1	0	0
AAGAGC	617	6373	6	354.756	209529067	125.226	593580683	38238	10.329	1.73922	17.9644	10.7365	0.107787	0.0644192	0.494897	5.14423e-07	5.14423e-07	1	0	0	1	0	0
AAGAGCAGAGGAGCAG	1	4	16	354.756	209529067	125.226	593580683	64	4	0.00281884	0.0112753	0.00673876	0.000180405	0.00010782	0.511076	8.61004e-10	8.61004e-10	1	0	0	1	1	0
AAGAGG	591	2729	6	354.756	209529067	125.226	593580683	16374	4.6176	1.66593	7.6926	4.59752	0.0461556	0.0275851	0.221245	2.20283e-07	2.20283e-07	1	0	0	1	0	0
AAGAGGC	14	56	7	354.756	209529067	125.226	593580683	392	4	0.0394637	0.157855	0.0943427	0.00110498	0.000660399	0.223596	5.27365e-09	5.27365e-09	1	0	0	1	0	0
AAGAGGCGG	1	9	9	354.756	209529067	125.226	593580683	81	9	0.00281884	0.0253695	0.0151622	0.000228326	0.00013646	0.64683	1.08971e-09	1.08971e-09	1	0	0	1	1	0
AAGAGGG	4	16	7	354.756	209529067	125.226	593580683	112	4	0.0112753	0.0451014	0.0269551	0.00031571	0.000188685	0.223596	1.50676e-09	1.50676e-09	1	0	0	1	0	0
AAGAGGGAG	1	5	9	354.756	209529067	125.226	593580683	45	5	0.00281884	0.0140942	0.00842345	0.000126848	7.58111e-05	0.35935	6.05394e-10	6.05394e-10	1	0	0	1	0	0
AAGAGGGAGG	2	8	10	354.756	209529067	125.226	593580683	80	4	0.00563767	0.0225507	0.0134775	0.000225507	0.000134775	0.319422	1.07626e-09	1.07626e-09	1	0	0	1	0	0
AAGAGGTGATAGTATT	10	48	16	354.756	209529067	125.226	593580683	768	4.8	0.0281884	0.135304	0.0808652	0.00216487	0.00129384	0.613291	1.03321e-08	1.03321e-08	1	0	0	1	1	0
AAGAGGTGATGGTATT	1	6	16	354.756	209529067	125.226	593580683	96	6	0.00281884	0.016913	0.0101081	0.000270608	0.00016173	0.766613	1.29151e-09	1.29151e-09	1	0	0	1	1	0
AAGAGTC	119	1047	7	354.756	209529067	125.226	593580683	7329	8.79832	0.335441	2.95132	1.76387	0.0206592	0.0123471	0.491816	9.85985e-08	9.85985e-08	1	0	0	1	0	0
AAGAGTCCTCGTCC	1	9	14	354.756	209529067	125.226	593580683	126	9	0.00281884	0.0253695	0.0151622	0.000355173	0.000212271	1.00618	1.6951e-09	1.6951e-09	1	0	0	1	1	0
AAGAT	350	2767	5	354.756	209529067	125.226	593580683	13835	7.90571	0.986592	7.79972	4.66154	0.0389986	0.0233077	0.315658	1.86125e-07	1.86125e-07	1	0	0	1	0	0
AAGATAG	1	4	7	354.756	209529067	125.226	593580683	28	4	0.00281884	0.0112753	0.00673876	7.89274e-05	4.71713e-05	0.223596	3.76689e-10	3.76689e-10	1	0	0	1	0	0
AAGATAGTAGT	1	4	11	354.756	209529067	125.226	593580683	44	4	0.00281884	0.0112753	0.00673876	0.000124029	7.41264e-05	0.351364	5.91941e-10	5.91941e-10	1	0	0	1	0	0
AAGATAT	2	8	7	354.756	209529067	125.226	593580683	56	4	0.00563767	0.0225507	0.0134775	0.000157855	9.43427e-05	0.223596	7.53379e-10	7.53379e-10	1	0	0	1	0	0
AAGATATATGAGATATATATATCAT	1	5	25	354.756	209529067	125.226	593580683	125	5	0.00281884	0.0140942	0.00842345	0.000352354	0.000210586	0.998195	1.68165e-09	1.68165e-09	1	0	0	1	1	0
AAGATC	3	12	6	354.756	209529067	125.226	593580683	72	4	0.00845651	0.033826	0.0202163	0.000202956	0.000121298	0.191653	9.6863e-10	9.6863e-10	1	0	0	1	0	0
AAGATCCCCTGGATCAGG	1	4	18	354.756	209529067	125.226	593580683	72	4	0.00281884	0.0112753	0.00673876	0.000202956	0.000121298	0.57496	9.6863e-10	9.6863e-10	1	0	0	1	1	0
AAGATG	84	396	6	354.756	209529067	125.226	593580683	2376	4.71429	0.236782	1.11626	0.667138	0.00669755	0.00400283	0.225877	3.19648e-08	3.19648e-08	1	0	0	1	0	0
AAGATGAGATGGG	1	4	13	354.756	209529067	125.226	593580683	52	4	0.00281884	0.0112753	0.00673876	0.000146579	8.76039e-05	0.415249	6.99566e-10	6.99566e-10	1	0	0	1	0	0
AAGATGGCACT	2	8	11	354.756	209529067	125.226	593580683	88	4	0.00563767	0.0225507	0.0134775	0.000248058	0.000148253	0.351364	1.18388e-09	1.18388e-09	1	0	0	1	0	0
AAGATGGCGGAGGAGGAGCC	1	4	20	354.756	209529067	125.226	593580683	80	4	0.00281884	0.0112753	0.00673876	0.000225507	0.000134775	0.638845	1.07626e-09	1.07626e-09	1	0	0	1	1	0
AAGATGGTGGCGGGCTGCTTCC	1	4	22	354.756	209529067	125.226	593580683	88	4	0.00281884	0.0112753	0.00673876	0.000248058	0.000148253	0.702729	1.18388e-09	1.18388e-09	1	0	0	1	1	0
AAGATGGTGGGGCAAGGTGT	1	4	20	354.756	209529067	125.226	593580683	80	4	0.00281884	0.0112753	0.00673876	0.000225507	0.000134775	0.638845	1.07626e-09	1.07626e-09	1	0	0	1	1	0
AAGATGT	2	8	7	354.756	209529067	125.226	593580683	56	4	0.00563767	0.0225507	0.0134775	0.000157855	9.43427e-05	0.223596	7.53379e-10	7.53379e-10	1	0	0	1	0	0
AAGATT	7	28	6	354.756	209529067	125.226	593580683	168	4	0.0197318	0.0789274	0.0471713	0.000473564	0.000283028	0.191653	2.26014e-09	2.26014e-09	1	0	0	1	0	0
AAGATTC	1855	18335	7	354.756	209529067	125.226	593580683	128345	9.8841	5.22894	51.6833	30.8888	0.361783	0.216222	0.55251	1.72665e-06	1.72665e-06	1	0	0	1	1	0
AAGC	2599	17006	4	354.756	209529067	125.226	593580683	68024	6.54329	7.32615	47.9371	28.6499	0.191748	0.114599	0.209007	9.1514e-07	9.1514e-07	1	0	0	0	0	0
AAGCAC	2	9	6	354.756	209529067	125.226	593580683	54	4.5	0.00563767	0.0253695	0.0151622	0.000152217	9.09733e-05	0.21561	7.26473e-10	7.26473e-10	1	0	0	1	0	0
AAGCACG	1	4	7	354.756	209529067	125.226	593580683	28	4	0.00281884	0.0112753	0.00673876	7.89274e-05	4.71713e-05	0.223596	3.76689e-10	3.76689e-10	1	0	0	1	0	0
AAGCACGC	2	8	8	354.756	209529067	125.226	593580683	64	4	0.00563767	0.0225507	0.0134775	0.000180405	0.00010782	0.255538	8.61004e-10	8.61004e-10	1	0	0	1	0	0
AAGCAG	38	177	6	354.756	209529067	125.226	593580683	1062	4.65789	0.107116	0.498934	0.29819	0.0029936	0.00178914	0.223175	1.42873e-08	1.42873e-08	1	0	0	1	0	0
AAGCAGC	2	8	7	354.756	209529067	125.226	593580683	56	4	0.00563767	0.0225507	0.0134775	0.000157855	9.43427e-05	0.223596	7.53379e-10	7.53379e-10	1	0	0	1	0	0
AAGCAGG	1	4	7	354.756	209529067	125.226	593580683	28	4	0.00281884	0.0112753	0.00673876	7.89274e-05	4.71713e-05	0.223596	3.76689e-10	3.76689e-10	1	0	0	1	0	0
AAGCAGGAGGAGCAGGTGCGG	1	4	21	354.756	209529067	125.226	593580683	84	4	0.00281884	0.0112753	0.00673876	0.000236782	0.000141514	0.670787	1.13007e-09	1.13007e-09	1	0	0	1	1	0
AAGCAT	8	33	6	354.756	209529067	125.226	593580683	198	4.125	0.0225507	0.0930216	0.0555948	0.000558129	0.000333569	0.197643	2.66373e-09	2.66373e-09	1	0	0	1	0	0
AAGCATC	1	4	7	354.756	209529067	125.226	593580683	28	4	0.00281884	0.0112753	0.00673876	7.89274e-05	4.71713e-05	0.223596	3.76689e-10	3.76689e-10	1	0	0	1	0	0
AAGCATCCTCCTCCATCACACTC	2	9	23	354.756	209529067	125.226	593580683	207	4.5	0.00563767	0.0253695	0.0151622	0.000583499	0.000348731	0.826505	2.78481e-09	2.78481e-09	1	0	0	1	1	0
AAGCC	15	80	5	354.756	209529067	125.226	593580683	400	5.33333	0.0422825	0.225507	0.134775	0.00112753	0.000673876	0.212948	5.38128e-09	5.38128e-09	1	0	0	1	0	0
AAGCCACCC	1	4	9	354.756	209529067	125.226	593580683	36	4	0.00281884	0.0112753	0.00673876	0.000101478	6.06489e-05	0.28748	4.84315e-10	4.84315e-10	1	0	0	1	0	0
AAGCCACCTGGG	1	4	12	354.756	209529067	125.226	593580683	48	4	0.00281884	0.0112753	0.00673876	0.000135304	8.08652e-05	0.383307	6.45753e-10	6.45753e-10	1	0	0	1	0	0
AAGCCAG	2	8	7	354.756	209529067	125.226	593580683	56	4	0.00563767	0.0225507	0.0134775	0.000157855	9.43427e-05	0.223596	7.53379e-10	7.53379e-10	1	0	0	1	0	0
AAGCCAGGAGGGGAGACGCCGG	1	4	22	354.756	209529067	125.226	593580683	88	4	0.00281884	0.0112753	0.00673876	0.000248058	0.000148253	0.702729	1.18388e-09	1.18388e-09	1	0	0	1	1	0
AAGCCC	10	40	6	354.756	209529067	125.226	593580683	240	4	0.0281884	0.112753	0.0673876	0.00067652	0.000404326	0.191653	3.22877e-09	3.22877e-09	1	0	0	1	0	0
AAGCCCACCTGGG	1	4	13	354.756	209529067	125.226	593580683	52	4	0.00281884	0.0112753	0.00673876	0.000146579	8.76039e-05	0.415249	6.99566e-10	6.99566e-10	1	0	0	1	0	0
AAGCCCGGCGTGG	1	5	13	354.756	209529067	125.226	593580683	65	5	0.00281884	0.0140942	0.00842345	0.000183224	0.000109505	0.519061	8.74458e-10	8.74458e-10	1	0	0	1	1	0
AAGCCG	11	44	6	354.756	209529067	125.226	593580683	264	4	0.0310072	0.124029	0.0741264	0.000744173	0.000444758	0.191653	3.55164e-09	3.55164e-09	1	0	0	1	0	0
AAGCCGTGCCT	1	4	11	354.756	209529067	125.226	593580683	44	4	0.00281884	0.0112753	0.00673876	0.000124029	7.41264e-05	0.351364	5.91941e-10	5.91941e-10	1	0	0	1	0	0
AAGCCT	2	12	6	354.756	209529067	125.226	593580683	72	6	0.00563767	0.033826	0.0202163	0.000202956	0.000121298	0.28748	9.6863e-10	9.6863e-10	1	0	0	1	0	0
AAGCCTC	1	4	7	354.756	209529067	125.226	593580683	28	4	0.00281884	0.0112753	0.00673876	7.89274e-05	4.71713e-05	0.223596	3.76689e-10	3.76689e-10	1	0	0	1	0	0
AAGCCTT	59	236	7	354.756	209529067	125.226	593580683	1652	4	0.166311	0.665245	0.397587	0.00465672	0.00278311	0.223596	2.22247e-08	2.22247e-08	1	0	0	1	0	0
AAGCGCCTGGAAGCGG	4	18	16	354.756	209529067	125.226	593580683	288	4.5	0.0112753	0.050739	0.0303244	0.000811825	0.000485191	0.57496	3.87452e-09	3.87452e-09	1	0	0	1	1	0
AAGCGCGGACGCCATGGT	1	6	18	354.756	209529067	125.226	593580683	108	6	0.00281884	0.016913	0.0101081	0.000304434	0.000181947	0.86244	1.45295e-09	1.45295e-09	1	0	0	1	1	0
AAGCGCTGAAT	19	77	11	354.756	209529067	125.226	593580683	847	4.05263	0.0535579	0.21705	0.129721	0.00238755	0.00142693	0.355988	1.13949e-08	1.13949e-08	1	0	0	1	0	0
AAGCGG	3	12	6	354.756	209529067	125.226	593580683	72	4	0.00845651	0.033826	0.0202163	0.000202956	0.000121298	0.191653	9.6863e-10	9.6863e-10	1	0	0	1	0	0
AAGCGGAGGC	1	4	10	354.756	209529067	125.226	593580683	40	4	0.00281884	0.0112753	0.00673876	0.000112753	6.73876e-05	0.319422	5.38128e-10	5.38128e-10	1	0	0	1	0	0
AAGCGGCAG	2	8	9	354.756	209529067	125.226	593580683	72	4	0.00563767	0.0225507	0.0134775	0.000202956	0.000121298	0.28748	9.6863e-10	9.6863e-10	1	0	0	1	0	0
AAGCGT	5	20	6	354.756	209529067	125.226	593580683	120	4	0.0140942	0.0563767	0.0336938	0.00033826	0.000202163	0.191653	1.61438e-09	1.61438e-09	1	0	0	1	0	0
AAGCT	17	86	5	354.756	209529067	125.226	593580683	430	5.05882	0.0479202	0.24242	0.144883	0.0012121	0.000724417	0.201988	5.78487e-09	5.78487e-09	1	0	0	1	0	0
AAGCTAG	1	4	7	354.756	209529067	125.226	593580683	28	4	0.00281884	0.0112753	0.00673876	7.89274e-05	4.71713e-05	0.223596	3.76689e-10	3.76689e-10	1	0	0	1	0	0
AAGCTATG	1	4	8	354.756	209529067	125.226	593580683	32	4	0.00281884	0.0112753	0.00673876	9.02027e-05	5.39101e-05	0.255538	4.30502e-10	4.30502e-10	1	0	0	1	0	0
AAGCTG	61	248	6	354.756	209529067	125.226	593580683	1488	4.06557	0.171949	0.699071	0.417803	0.00419443	0.00250682	0.194795	2.00184e-08	2.00184e-08	1	0	0	1	0	0
AAGCTGACTTCACAGC	5	23	16	354.756	209529067	125.226	593580683	368	4.6	0.0140942	0.0648332	0.0387479	0.00103733	0.000619966	0.587737	4.95078e-09	4.95078e-09	1	0	0	1	1	0
AAGCTGG	1	4	7	354.756	209529067	125.226	593580683	28	4	0.00281884	0.0112753	0.00673876	7.89274e-05	4.71713e-05	0.223596	3.76689e-10	3.76689e-10	1	0	0	1	0	0
AAGCTGGAATC	2	8	11	354.756	209529067	125.226	593580683	88	4	0.00563767	0.0225507	0.0134775	0.000248058	0.000148253	0.351364	1.18388e-09	1.18388e-09	1	0	0	1	0	0
AAGCTGT	3	12	7	354.756	209529067	125.226	593580683	84	4	0.00845651	0.033826	0.0202163	0.000236782	0.000141514	0.223596	1.13007e-09	1.13007e-09	1	0	0	1	0	0
AAGG	8466	75945	4	354.756	209529067	125.226	593580683	303780	8.97059	23.8643	214.076	127.944	0.856306	0.511775	0.286541	4.08681e-06	4.08681e-06	1	0	0	0	0	0
AAGGAAGGAAGGGACG	1	4	16	354.756	209529067	125.226	593580683	64	4	0.00281884	0.0112753	0.00673876	0.000180405	0.00010782	0.511076	8.61004e-10	8.61004e-10	1	0	0	1	1	0
AAGGAAGGAGAGGAGG	2	8	16	354.756	209529067	125.226	593580683	128	4	0.00563767	0.0225507	0.0134775	0.000360811	0.00021564	0.511076	1.72201e-09	1.72201e-09	1	0	0	1	1	0
AAGGAAGTGAGGGAGG	2	8	16	354.756	209529067	125.226	593580683	128	4	0.00563767	0.0225507	0.0134775	0.000360811	0.00021564	0.511076	1.72201e-09	1.72201e-09	1	0	0	1	1	0
AAGGAAT	8	77	7	354.756	209529067	125.226	593580683	539	9.625	0.0225507	0.21705	0.129721	0.00151935	0.000908048	0.538027	7.25127e-09	7.25127e-09	1	0	0	1	1	0
AAGGAATGAATTGCAAGGAATTGC	3	12	24	354.756	209529067	125.226	593580683	288	4	0.00845651	0.033826	0.0202163	0.000811825	0.000485191	0.766613	3.87452e-09	3.87452e-09	1	0	0	1	1	0
AAGGAATGCTGAAGGATCTGG	1	6	21	354.756	209529067	125.226	593580683	126	6	0.00281884	0.016913	0.0101081	0.000355173	0.000212271	1.00618	1.6951e-09	1.6951e-09	1	0	0	1	1	0
AAGGAC	172	1003	6	354.756	209529067	125.226	593580683	6018	5.8314	0.48484	2.82729	1.68975	0.0169638	0.0101385	0.279402	8.09613e-08	8.09613e-08	1	0	0	1	0	0
AAGGACGG	2	10	8	354.756	209529067	125.226	593580683	80	5	0.00563767	0.0281884	0.0168469	0.000225507	0.000134775	0.319422	1.07626e-09	1.07626e-09	1	0	0	1	0	0
AAGGACGGAGGGAGGGAGGG	1	4	20	354.756	209529067	125.226	593580683	80	4	0.00281884	0.0112753	0.00673876	0.000225507	0.000134775	0.638845	1.07626e-09	1.07626e-09	1	0	0	1	1	0
AAGGAG	301	1891	6	354.756	209529067	125.226	593580683	11346	6.28239	0.848469	5.33042	3.18575	0.0319825	0.0191145	0.30101	1.5264e-07	1.5264e-07	1	0	0	1	0	0
AAGGAGG	18	77	7	354.756	209529067	125.226	593580683	539	4.27778	0.050739	0.21705	0.129721	0.00151935	0.000908048	0.239123	7.25127e-09	7.25127e-09	1	0	0	1	0	0
AAGGAGGG	15196	86890	8	354.756	209529067	125.226	593580683	695120	5.71795	42.835	244.929	146.383	1.95943	1.17106	0.365288	9.35158e-06	9.35158e-06	1	1	0	1	0	0
AAGGAGGGTGGAGGGG	1	4	16	354.756	209529067	125.226	593580683	64	4	0.00281884	0.0112753	0.00673876	0.000180405	0.00010782	0.511076	8.61004e-10	8.61004e-10	1	0	0	1	1	0
AAGGAT	21	119	6	354.756	209529067	125.226	593580683	714	5.66667	0.0591955	0.335441	0.200478	0.00201265	0.00120287	0.271509	9.60558e-09	9.60558e-09	1	0	0	1	0	0
AAGGATCACGCC	2	8	12	354.756	209529067	125.226	593580683	96	4	0.00563767	0.0225507	0.0134775	0.000270608	0.00016173	0.383307	1.29151e-09	1.29151e-09	1	0	0	1	0	0
AAGGATGC	1	5	8	354.756	209529067	125.226	593580683	40	5	0.00281884	0.0140942	0.00842345	0.000112753	6.73876e-05	0.319422	5.38128e-10	5.38128e-10	1	0	0	1	0	0
AAGGATGCC	1	4	9	354.756	209529067	125.226	593580683	36	4	0.00281884	0.0112753	0.00673876	0.000101478	6.06489e-05	0.28748	4.84315e-10	4.84315e-10	1	0	0	1	0	0
AAGGATGTCGTCCACGTATTGCAGT	6	26	25	354.756	209529067	125.226	593580683	650	4.33333	0.016913	0.0732897	0.043802	0.00183224	0.00109505	0.865102	8.74458e-09	8.74458e-09	1	0	0	1	1	0
AAGGC	12	62	5	354.756	209529067	125.226	593580683	310	5.16667	0.033826	0.174768	0.104451	0.000873839	0.000522254	0.206294	4.17049e-09	4.17049e-09	1	0	0	1	0	0
AAGGCAGGGC	3	13	10	354.756	209529067	125.226	593580683	130	4.33333	0.00845651	0.0366449	0.021901	0.000366449	0.00021901	0.346041	1.74892e-09	1.74892e-09	1	0	0	1	0	0
AAGGCC	5	20	6	354.756	209529067	125.226	593580683	120	4	0.0140942	0.0563767	0.0336938	0.00033826	0.000202163	0.191653	1.61438e-09	1.61438e-09	1	0	0	1	0	0
AAGGCCC	1	4	7	354.756	209529067	125.226	593580683	28	4	0.00281884	0.0112753	0.00673876	7.89274e-05	4.71713e-05	0.223596	3.76689e-10	3.76689e-10	1	0	0	1	0	0
AAGGCG	13	56	6	354.756	209529067	125.226	593580683	336	4.30769	0.0366449	0.157855	0.0943427	0.000947129	0.000566056	0.206396	4.52027e-09	4.52027e-09	1	0	0	1	0	0
AAGGCGAGAG	2	8	10	354.756	209529067	125.226	593580683	80	4	0.00563767	0.0225507	0.0134775	0.000225507	0.000134775	0.319422	1.07626e-09	1.07626e-09	1	0	0	1	0	0
AAGGCGG	1	6	7	354.756	209529067	125.226	593580683	42	6	0.00281884	0.016913	0.0101081	0.000118391	7.0757e-05	0.335393	5.65034e-10	5.65034e-10	1	0	0	1	0	0
AAGGCT	6	28	6	354.756	209529067	125.226	593580683	168	4.66667	0.016913	0.0789274	0.0471713	0.000473564	0.000283028	0.223596	2.26014e-09	2.26014e-09	1	0	0	1	0	0
AAGGG	383	2462	5	354.756	209529067	125.226	593580683	12310	6.4282	1.07961	6.93997	4.14771	0.0346999	0.0207385	0.256664	1.65609e-07	1.65609e-07	1	0	0	1	0	0
AAGGGAC	3	12	7	354.756	209529067	125.226	593580683	84	4	0.00845651	0.033826	0.0202163	0.000236782	0.000141514	0.223596	1.13007e-09	1.13007e-09	1	0	0	1	0	0
AAGGGACGGCGGCGC	4	16	15	354.756	209529067	125.226	593580683	240	4	0.0112753	0.0451014	0.0269551	0.00067652	0.000404326	0.479133	3.22877e-09	3.22877e-09	1	0	0	1	0	0
AAGGGAG	17	109	7	354.756	209529067	125.226	593580683	763	6.41176	0.0479202	0.307253	0.183631	0.00215077	0.00128542	0.358411	1.02648e-08	1.02648e-08	1	0	0	1	0	0
AAGGGAGGG	439	1895	9	354.756	209529067	125.226	593580683	17055	4.31663	1.23747	5.34169	3.19249	0.0480752	0.0287324	0.310236	2.29444e-07	2.29444e-07	1	0	0	1	0	0
AAGGGAGGGGG	1	4	11	354.756	209529067	125.226	593580683	44	4	0.00281884	0.0112753	0.00673876	0.000124029	7.41264e-05	0.351364	5.91941e-10	5.91941e-10	1	0	0	1	0	0
AAGGGC	197	990	6	354.756	209529067	125.226	593580683	5940	5.02538	0.555311	2.79065	1.66784	0.0167439	0.0100071	0.240783	7.9912e-08	7.9912e-08	1	0	0	1	0	0
AAGGGCTG	1	5	8	354.756	209529067	125.226	593580683	40	5	0.00281884	0.0140942	0.00842345	0.000112753	6.73876e-05	0.319422	5.38128e-10	5.38128e-10	1	0	0	1	0	0
AAGGGG	97	426	6	354.756	209529067	125.226	593580683	2556	4.39175	0.273427	1.20082	0.717678	0.00720494	0.00430607	0.210424	3.43864e-08	3.43864e-08	1	0	0	1	0	0
AAGGGGAGGGG	1	4	11	354.756	209529067	125.226	593580683	44	4	0.00281884	0.0112753	0.00673876	0.000124029	7.41264e-05	0.351364	5.91941e-10	5.91941e-10	1	0	0	1	0	0
AAGGGGC	1	4	7	354.756	209529067	125.226	593580683	28	4	0.00281884	0.0112753	0.00673876	7.89274e-05	4.71713e-05	0.223596	3.76689e-10	3.76689e-10	1	0	0	1	0	0
AAGGGGCTGCAGATGAGG	1	4	18	354.756	209529067	125.226	593580683	72	4	0.00281884	0.0112753	0.00673876	0.000202956	0.000121298	0.57496	9.6863e-10	9.6863e-10	1	0	0	1	1	0
AAGGGGGGGAGGCATCCCCCATGGC	1	4	25	354.756	209529067	125.226	593580683	100	4	0.00281884	0.0112753	0.00673876	0.000281884	0.000168469	0.798556	1.34532e-09	1.34532e-09	1	0	0	1	1	0
AAGGGGTGT	6	27	9	354.756	209529067	125.226	593580683	243	4.5	0.016913	0.0761086	0.0454867	0.000684977	0.00040938	0.323415	3.26913e-09	3.26913e-09	1	0	0	1	0	0
AAGGGTG	1	4	7	354.756	209529067	125.226	593580683	28	4	0.00281884	0.0112753	0.00673876	7.89274e-05	4.71713e-05	0.223596	3.76689e-10	3.76689e-10	1	0	0	1	0	0
AAGGGTGTGTG	1	5	11	354.756	209529067	125.226	593580683	55	5	0.00281884	0.0140942	0.00842345	0.000155036	9.2658e-05	0.439206	7.39926e-10	7.39926e-10	1	0	0	1	0	0
AAGGT	27	137	5	354.756	209529067	125.226	593580683	685	5.07407	0.0761086	0.38618	0.230803	0.0019309	0.00115401	0.202597	9.21544e-09	9.21544e-09	1	0	0	1	0	0
AAGGTATTCAATAGAGG	1	4	17	354.756	209529067	125.226	593580683	68	4	0.00281884	0.0112753	0.00673876	0.000191681	0.000114559	0.543018	9.14817e-10	9.14817e-10	1	0	0	1	1	0
AAGGTC	99	523	6	354.756	209529067	125.226	593580683	3138	5.28283	0.279065	1.47425	0.881093	0.00884551	0.00528656	0.253118	4.22161e-08	4.22161e-08	1	0	0	1	0	0
AAGGTCT	5	20	7	354.756	209529067	125.226	593580683	140	4	0.0140942	0.0563767	0.0336938	0.000394637	0.000235857	0.223596	1.88345e-09	1.88345e-09	1	0	0	1	0	0
AAGGTG	23	93	6	354.756	209529067	125.226	593580683	558	4.04348	0.0648332	0.262152	0.156676	0.00157291	0.000940058	0.193737	7.50688e-09	7.50688e-09	1	0	0	1	0	0
AAGGTGACGCCAG	1	5	13	354.756	209529067	125.226	593580683	65	5	0.00281884	0.0140942	0.00842345	0.000183224	0.000109505	0.519061	8.74458e-10	8.74458e-10	1	0	0	1	1	0
AAGGTGG	4	18	7	354.756	209529067	125.226	593580683	126	4.5	0.0112753	0.050739	0.0303244	0.000355173	0.000212271	0.251545	1.6951e-09	1.6951e-09	1	0	0	1	0	0
AAGGTGGATGGGGAGG	1	4	16	354.756	209529067	125.226	593580683	64	4	0.00281884	0.0112753	0.00673876	0.000180405	0.00010782	0.511076	8.61004e-10	8.61004e-10	1	0	0	1	1	0
AAGT	15822	256342	4	354.756	209529067	125.226	593580683	1025368	16.2016	44.5996	722.586	431.857	2.89034	1.72743	0.517516	1.37945e-05	1.37945e-05	1	1	0	0	1	0
AAGTAAT	2	8	7	354.756	209529067	125.226	593580683	56	4	0.00563767	0.0225507	0.0134775	0.000157855	9.43427e-05	0.223596	7.53379e-10	7.53379e-10	1	0	0	1	0	0
AAGTAATATCAT	1	4	12	354.756	209529067	125.226	593580683	48	4	0.00281884	0.0112753	0.00673876	0.000135304	8.08652e-05	0.383307	6.45753e-10	6.45753e-10	1	0	0	1	0	0
AAGTAC	3	12	6	354.756	209529067	125.226	593580683	72	4	0.00845651	0.033826	0.0202163	0.000202956	0.000121298	0.191653	9.6863e-10	9.6863e-10	1	0	0	1	0	0
AAGTACAT	5	20	8	354.756	209529067	125.226	593580683	160	4	0.0140942	0.0563767	0.0336938	0.000451014	0.000269551	0.255538	2.15251e-09	2.15251e-09	1	0	0	1	0	0
AAGTACGTCAGC	1	5	12	354.756	209529067	125.226	593580683	60	5	0.00281884	0.0140942	0.00842345	0.00016913	0.000101081	0.479133	8.07192e-10	8.07192e-10	1	0	0	1	0	0
AAGTAG	221	998	6	354.756	209529067	125.226	593580683	5988	4.51584	0.622963	2.8132	1.68132	0.0168792	0.0100879	0.216369	8.05577e-08	8.05577e-08	1	0	0	1	0	0
AAGTAT	25	115	6	354.756	209529067	125.226	593580683	690	4.6	0.0704709	0.324166	0.193739	0.001945	0.00116244	0.220401	9.2827e-09	9.2827e-09	1	0	0	1	0	0
AAGTATATATAATATGTATATAT	1	4	23	354.756	209529067	125.226	593580683	92	4	0.00281884	0.0112753	0.00673876	0.000259333	0.000154992	0.734671	1.23769e-09	1.23769e-09	1	0	0	1	1	0
AAGTATC	66	416	7	354.756	209529067	125.226	593580683	2912	6.30303	0.186043	1.17264	0.700831	0.00820845	0.00490582	0.352332	3.91757e-08	3.91757e-08	1	0	0	1	0	0
AAGTATG	5	22	7	354.756	209529067	125.226	593580683	154	4.4	0.0140942	0.0620144	0.0370632	0.000434101	0.000259442	0.245955	2.07179e-09	2.07179e-09	1	0	0	1	0	0
AAGTATGTGCC	1	4	11	354.756	209529067	125.226	593580683	44	4	0.00281884	0.0112753	0.00673876	0.000124029	7.41264e-05	0.351364	5.91941e-10	5.91941e-10	1	0	0	1	0	0
AAGTATTAT	1	4	9	354.756	209529067	125.226	593580683	36	4	0.00281884	0.0112753	0.00673876	0.000101478	6.06489e-05	0.28748	4.84315e-10	4.84315e-10	1	0	0	1	0	0
AAGTC	164	951	5	354.756	209529067	125.226	593580683	4755	5.79878	0.462289	2.68071	1.60214	0.0134036	0.00801071	0.231532	6.39699e-08	6.39699e-08	1	0	0	1	0	0
AAGTCAT	8	32	7	354.756	209529067	125.226	593580683	224	4	0.0225507	0.0902027	0.0539101	0.000631419	0.000377371	0.223596	3.01352e-09	3.01352e-09	1	0	0	1	0	0
AAGTCC	5	20	6	354.756	209529067	125.226	593580683	120	4	0.0140942	0.0563767	0.0336938	0.00033826	0.000202163	0.191653	1.61438e-09	1.61438e-09	1	0	0	1	0	0
AAGTCCTGATCGCCC	1	5	15	354.756	209529067	125.226	593580683	75	5	0.00281884	0.0140942	0.00842345	0.000211413	0.000126352	0.598917	1.00899e-09	1.00899e-09	1	0	0	1	1	0
AAGTCG	12	54	6	354.756	209529067	125.226	593580683	324	4.5	0.033826	0.152217	0.0909733	0.000913303	0.00054584	0.21561	4.35884e-09	4.35884e-09	1	0	0	1	0	0
AAGTCGTCTG	1422	6890	10	354.756	209529067	125.226	593580683	68900	4.84529	4.00838	19.4218	11.6075	0.194218	0.116075	0.386923	9.26925e-07	9.26925e-07	1	0	0	1	0	0
AAGTCT	90	419	6	354.756	209529067	125.226	593580683	2514	4.65556	0.253695	1.18109	0.705886	0.00708655	0.00423531	0.223063	3.38213e-08	3.38213e-08	1	0	0	1	0	0
AAGTCTG	51	240	7	354.756	209529067	125.226	593580683	1680	4.70588	0.143761	0.67652	0.404326	0.00473564	0.00283028	0.263054	2.26014e-08	2.26014e-08	1	0	0	1	0	0
AAGTG	354	1908	5	354.756	209529067	125.226	593580683	9540	5.38983	0.997868	5.37834	3.21439	0.0268917	0.016072	0.215204	1.28343e-07	1.28343e-07	1	0	0	1	0	0
AAGTGAC	730	5228	7	354.756	209529067	125.226	593580683	36596	7.16164	2.05775	14.7369	8.80756	0.103158	0.0616529	0.400328	4.92333e-07	4.92333e-07	1	0	0	1	0	0
AAGTGC	24	105	6	354.756	209529067	125.226	593580683	630	4.375	0.067652	0.295978	0.176893	0.00177587	0.00106136	0.209621	8.47551e-09	8.47551e-09	1	0	0	1	0	0
AAGTGCGGGGCCCGCCACTCC	1	5	21	354.756	209529067	125.226	593580683	105	5	0.00281884	0.0140942	0.00842345	0.000295978	0.000176893	0.838483	1.41259e-09	1.41259e-09	1	0	0	1	1	0
AAGTGG	9	36	6	354.756	209529067	125.226	593580683	216	4	0.0253695	0.101478	0.0606489	0.000608868	0.000363893	0.191653	2.90589e-09	2.90589e-09	1	0	0	1	0	0
AAGTGT	9	36	6	354.756	209529067	125.226	593580683	216	4	0.0253695	0.101478	0.0606489	0.000608868	0.000363893	0.191653	2.90589e-09	2.90589e-09	1	0	0	1	0	0
AAGTGTGCG	4	20	9	354.756	209529067	125.226	593580683	180	5	0.0112753	0.0563767	0.0336938	0.00050739	0.000303244	0.35935	2.42158e-09	2.42158e-09	1	0	0	1	0	0
AAT	73243	949682	3	354.756	209529067	125.226	593580683	2849046	12.9662	206.46	2677	1599.92	8.03099	4.79976	0.310627	3.83288e-05	3.83288e-05	1	1	1	0	0	0
AATAATATATATCATATATTAT	1	6	22	354.756	209529067	125.226	593580683	132	6	0.00281884	0.016913	0.0101081	0.000372086	0.000222379	1.05409	1.77582e-09	1.77582e-09	1	0	0	1	1	0
AATAATATTGGCAGTACT	1	7	18	354.756	209529067	125.226	593580683	126	7	0.00281884	0.0197318	0.0117928	0.000355173	0.000212271	1.00618	1.6951e-09	1.6951e-09	1	0	0	1	1	0
AATAATC	54	581	7	354.756	209529067	125.226	593580683	4067	10.7593	0.152217	1.63774	0.978805	0.0114642	0.00685164	0.601431	5.47141e-08	5.47141e-08	1	0	0	1	1	0
AATAATGCTAC	2	11	11	354.756	209529067	125.226	593580683	121	5.5	0.00563767	0.0310072	0.0185316	0.000341079	0.000203848	0.483126	1.62784e-09	1.62784e-09	1	0	0	1	0	0
AATAATT	55	275	7	354.756	209529067	125.226	593580683	1925	5	0.155036	0.77518	0.46329	0.00542626	0.00324303	0.279494	2.58974e-08	2.58974e-08	1	0	0	1	0	0
AATAATTACAATTAG	1	4	15	354.756	209529067	125.226	593580683	60	4	0.00281884	0.0112753	0.00673876	0.00016913	0.000101081	0.479133	8.07192e-10	8.07192e-10	1	0	0	1	0	0
AATAC	3489	20594	5	354.756	209529067	125.226	593580683	102970	5.90255	9.83492	58.0511	34.6945	0.290255	0.173473	0.235676	1.38528e-06	1.38528e-06	1	0	0	1	0	0
AATACAATACAATAG	2	8	15	354.756	209529067	125.226	593580683	120	4	0.00563767	0.0225507	0.0134775	0.00033826	0.000202163	0.479133	1.61438e-09	1.61438e-09	1	0	0	1	0	0
AATACAC	1	4	7	354.756	209529067	125.226	593580683	28	4	0.00281884	0.0112753	0.00673876	7.89274e-05	4.71713e-05	0.223596	3.76689e-10	3.76689e-10	1	0	0	1	0	0
AATACACATGATGTATATTGTGTAT	1	4	25	354.756	209529067	125.226	593580683	100	4	0.00281884	0.0112753	0.00673876	0.000281884	0.000168469	0.798556	1.34532e-09	1.34532e-09	1	0	0	1	1	0
AATACAT	1	4	7	354.756	209529067	125.226	593580683	28	4	0.00281884	0.0112753	0.00673876	7.89274e-05	4.71713e-05	0.223596	3.76689e-10	3.76689e-10	1	0	0	1	0	0
AATACC	36	149	6	354.756	209529067	125.226	593580683	894	4.13889	0.101478	0.420006	0.251019	0.00252004	0.00150611	0.198308	1.20272e-08	1.20272e-08	1	0	0	1	0	0
AATACCAATAGACC	1	4	14	354.756	209529067	125.226	593580683	56	4	0.00281884	0.0112753	0.00673876	0.000157855	9.43427e-05	0.447191	7.53379e-10	7.53379e-10	1	0	0	1	0	0
AATACCG	2	8	7	354.756	209529067	125.226	593580683	56	4	0.00563767	0.0225507	0.0134775	0.000157855	9.43427e-05	0.223596	7.53379e-10	7.53379e-10	1	0	0	1	0	0
AATACCGCCAATACCGCT	1	4	18	354.756	209529067	125.226	593580683	72	4	0.00281884	0.0112753	0.00673876	0.000202956	0.000121298	0.57496	9.6863e-10	9.6863e-10	1	0	0	1	1	0
AATACG	2	8	6	354.756	209529067	125.226	593580683	48	4	0.00563767	0.0225507	0.0134775	0.000135304	8.08652e-05	0.191653	6.45753e-10	6.45753e-10	1	0	0	1	0	0
AATACGG	3	20	7	354.756	209529067	125.226	593580683	140	6.66667	0.00845651	0.0563767	0.0336938	0.000394637	0.000235857	0.372659	1.88345e-09	1.88345e-09	1	0	0	1	0	0
AATACT	24	108	6	354.756	209529067	125.226	593580683	648	4.5	0.067652	0.304434	0.181947	0.00182661	0.00109168	0.21561	8.71767e-09	8.71767e-09	1	0	0	1	0	0
AATACTACTCACACCACGGTGG	1	4	22	354.756	209529067	125.226	593580683	88	4	0.00281884	0.0112753	0.00673876	0.000248058	0.000148253	0.702729	1.18388e-09	1.18388e-09	1	0	0	1	1	0
AATACTC	12	48	7	354.756	209529067	125.226	593580683	336	4	0.033826	0.135304	0.0808652	0.000947129	0.000566056	0.223596	4.52027e-09	4.52027e-09	1	0	0	1	0	0
AATACTG	1	4	7	354.756	209529067	125.226	593580683	28	4	0.00281884	0.0112753	0.00673876	7.89274e-05	4.71713e-05	0.223596	3.76689e-10	3.76689e-10	1	0	0	1	0	0
AATACTGAGT	1	4	10	354.756	209529067	125.226	593580683	40	4	0.00281884	0.0112753	0.00673876	0.000112753	6.73876e-05	0.319422	5.38128e-10	5.38128e-10	1	0	0	1	0	0
AATACTGC	1	4	8	354.756	209529067	125.226	593580683	32	4	0.00281884	0.0112753	0.00673876	9.02027e-05	5.39101e-05	0.255538	4.30502e-10	4.30502e-10	1	0	0	1	0	0
AATAG	837	7717	5	354.756	209529067	125.226	593580683	38585	9.21983	2.35937	21.753	13.0008	0.108765	0.0650038	0.368127	5.19092e-07	5.19092e-07	1	0	0	1	0	0
AATAGAATAGATTAG	11	51	15	354.756	209529067	125.226	593580683	765	4.63636	0.0310072	0.143761	0.0859192	0.00215641	0.00128879	0.555359	1.02917e-08	1.02917e-08	1	0	0	1	1	0
AATAGAATATAG	4	17	12	354.756	209529067	125.226	593580683	204	4.25	0.0112753	0.0479202	0.0286397	0.000575042	0.000343677	0.407263	2.74445e-09	2.74445e-09	1	0	0	1	0	0
AATAGAC	14	56	7	354.756	209529067	125.226	593580683	392	4	0.0394637	0.157855	0.0943427	0.00110498	0.000660399	0.223596	5.27365e-09	5.27365e-09	1	0	0	1	0	0
AATAGAT	1	4	7	354.756	209529067	125.226	593580683	28	4	0.00281884	0.0112753	0.00673876	7.89274e-05	4.71713e-05	0.223596	3.76689e-10	3.76689e-10	1	0	0	1	0	0
AATAGATACTATTAATATATT	1	4	21	354.756	209529067	125.226	593580683	84	4	0.00281884	0.0112753	0.00673876	0.000236782	0.000141514	0.670787	1.13007e-09	1.13007e-09	1	0	0	1	1	0
AATAGC	37	150	6	354.756	209529067	125.226	593580683	900	4.05405	0.104297	0.422825	0.252704	0.00253695	0.00151622	0.194243	1.21079e-08	1.21079e-08	1	0	0	1	0	0
AATAGCCTCTGAC	1	4	13	354.756	209529067	125.226	593580683	52	4	0.00281884	0.0112753	0.00673876	0.000146579	8.76039e-05	0.415249	6.99566e-10	6.99566e-10	1	0	0	1	0	0
AATAGG	48	203	6	354.756	209529067	125.226	593580683	1218	4.22917	0.135304	0.572224	0.341992	0.00343334	0.00205195	0.202633	1.6386e-08	1.6386e-08	1	0	0	1	0	0
AATAGT	275	1194	6	354.756	209529067	125.226	593580683	7164	4.34182	0.77518	3.36569	2.01152	0.0201941	0.0120691	0.208031	9.63787e-08	9.63787e-08	1	0	0	1	0	0
AATAGTC	4	16	7	354.756	209529067	125.226	593580683	112	4	0.0112753	0.0451014	0.0269551	0.00031571	0.000188685	0.223596	1.50676e-09	1.50676e-09	1	0	0	1	0	0
AATAGTG	1	7	7	354.756	209529067	125.226	593580683	49	7	0.00281884	0.0197318	0.0117928	0.000138123	8.25499e-05	0.391292	6.59207e-10	6.59207e-10	1	0	0	1	0	0
AATAT	872	7340	5	354.756	209529067	125.226	593580683	36700	8.41743	2.45802	20.6903	12.3656	0.103451	0.0618282	0.336089	4.93732e-07	4.93732e-07	1	0	0	1	0	0
AATATAC	15	60	7	354.756	209529067	125.226	593580683	420	4	0.0422825	0.16913	0.101081	0.00118391	0.00070757	0.223596	5.65034e-09	5.65034e-09	1	0	0	1	0	0
AATATACATAG	1	4	11	354.756	209529067	125.226	593580683	44	4	0.00281884	0.0112753	0.00673876	0.000124029	7.41264e-05	0.351364	5.91941e-10	5.91941e-10	1	0	0	1	0	0
AATATACATATATATGTATACAT	1	6	23	354.756	209529067	125.226	593580683	138	6	0.00281884	0.016913	0.0101081	0.000388999	0.000232487	1.10201	1.85654e-09	1.85654e-09	1	0	0	1	1	0
AATATAG	121	522	7	354.756	209529067	125.226	593580683	3654	4.31405	0.341079	1.47143	0.879409	0.0103	0.00615586	0.241151	4.9158e-08	4.9158e-08	1	0	0	1	0	0
AATATAT	35	145	7	354.756	209529067	125.226	593580683	1015	4.14286	0.0986592	0.408731	0.24428	0.00286112	0.00170996	0.231581	1.3655e-08	1.3655e-08	1	0	0	1	0	0
AATATATACACATATATTCGTATG	1	4	24	354.756	209529067	125.226	593580683	96	4	0.00281884	0.0112753	0.00673876	0.000270608	0.00016173	0.766613	1.29151e-09	1.29151e-09	1	0	0	1	1	0
AATATATACATATGTATATACGG	1	4	23	354.756	209529067	125.226	593580683	92	4	0.00281884	0.0112753	0.00673876	0.000259333	0.000154992	0.734671	1.23769e-09	1.23769e-09	1	0	0	1	1	0
AATATATATACACATTATATATAT	1	4	24	354.756	209529067	125.226	593580683	96	4	0.00281884	0.0112753	0.00673876	0.000270608	0.00016173	0.766613	1.29151e-09	1.29151e-09	1	0	0	1	1	0
AATATATATACAG	1	6	13	354.756	209529067	125.226	593580683	78	6	0.00281884	0.016913	0.0101081	0.000219869	0.000131406	0.622873	1.04935e-09	1.04935e-09	1	0	0	1	1	0
AATATATATACGAATATATATG	1	4	22	354.756	209529067	125.226	593580683	88	4	0.00281884	0.0112753	0.00673876	0.000248058	0.000148253	0.702729	1.18388e-09	1.18388e-09	1	0	0	1	1	0
AATATATATAT	6	24	11	354.756	209529067	125.226	593580683	264	4	0.016913	0.067652	0.0404326	0.000744173	0.000444758	0.351364	3.55164e-09	3.55164e-09	1	0	0	1	0	0
AATATATATGAATATATATTGAATG	1	4	25	354.756	209529067	125.226	593580683	100	4	0.00281884	0.0112753	0.00673876	0.000281884	0.000168469	0.798556	1.34532e-09	1.34532e-09	1	0	0	1	1	0
AATATATGACATATATTACATAT	1	4	23	354.756	209529067	125.226	593580683	92	4	0.00281884	0.0112753	0.00673876	0.000259333	0.000154992	0.734671	1.23769e-09	1.23769e-09	1	0	0	1	1	0
AATATATGTGGTGAT	1	7	15	354.756	209529067	125.226	593580683	105	7	0.00281884	0.0197318	0.0117928	0.000295978	0.000176893	0.838483	1.41259e-09	1.41259e-09	1	0	0	1	1	0
AATATATGTGTATACATATATATG	1	4	24	354.756	209529067	125.226	593580683	96	4	0.00281884	0.0112753	0.00673876	0.000270608	0.00016173	0.766613	1.29151e-09	1.29151e-09	1	0	0	1	1	0
AATATATTACATATAATATGT	1	4	21	354.756	209529067	125.226	593580683	84	4	0.00281884	0.0112753	0.00673876	0.000236782	0.000141514	0.670787	1.13007e-09	1.13007e-09	1	0	0	1	1	0
AATATC	233	966	6	354.756	209529067	125.226	593580683	5796	4.14592	0.656789	2.72299	1.62741	0.016338	0.00976447	0.198645	7.79747e-08	7.79747e-08	1	0	0	1	0	0
AATATCAG	2	8	8	354.756	209529067	125.226	593580683	64	4	0.00563767	0.0225507	0.0134775	0.000180405	0.00010782	0.255538	8.61004e-10	8.61004e-10	1	0	0	1	0	0
AATATCG	3	12	7	354.756	209529067	125.226	593580683	84	4	0.00845651	0.033826	0.0202163	0.000236782	0.000141514	0.223596	1.13007e-09	1.13007e-09	1	0	0	1	0	0
AATATCT	89	357	7	354.756	209529067	125.226	593580683	2499	4.01124	0.250876	1.00632	0.601435	0.00704427	0.00421004	0.224224	3.36195e-08	3.36195e-08	1	0	0	1	0	0
AATATG	12721	81064	6	354.756	209529067	125.226	593580683	486384	6.37245	35.8584	228.506	136.568	1.37104	0.819407	0.305326	6.54342e-06	6.54342e-06	1	1	0	1	0	0
AATATGC	24	96	7	354.756	209529067	125.226	593580683	672	4	0.067652	0.270608	0.16173	0.00189426	0.00113211	0.223596	9.04055e-09	9.04055e-09	1	0	0	1	0	0
AATATGG	8	32	7	354.756	209529067	125.226	593580683	224	4	0.0225507	0.0902027	0.0539101	0.000631419	0.000377371	0.223596	3.01352e-09	3.01352e-09	1	0	0	1	0	0
AATATGT	80	354	7	354.756	209529067	125.226	593580683	2478	4.425	0.225507	0.997868	0.596381	0.00698507	0.00417466	0.247353	3.3337e-08	3.3337e-08	1	0	0	1	0	0
AATATGTGTATATATGT	1	4	17	354.756	209529067	125.226	593580683	68	4	0.00281884	0.0112753	0.00673876	0.000191681	0.000114559	0.543018	9.14817e-10	9.14817e-10	1	0	0	1	1	0
AATATT	80	326	6	354.756	209529067	125.226	593580683	1956	4.075	0.225507	0.91894	0.549209	0.00551364	0.00329526	0.195247	2.63144e-08	2.63144e-08	1	0	0	1	0	0
AATATTACT	1	4	9	354.756	209529067	125.226	593580683	36	4	0.00281884	0.0112753	0.00673876	0.000101478	6.06489e-05	0.28748	4.84315e-10	4.84315e-10	1	0	0	1	0	0
AATATTAT	54	271	8	354.756	209529067	125.226	593580683	2168	5.01852	0.152217	0.763904	0.456551	0.00611123	0.00365241	0.320605	2.91665e-08	2.91665e-08	1	0	0	1	0	0
AATATTCCTGCTAATC	1	4	16	354.756	209529067	125.226	593580683	64	4	0.00281884	0.0112753	0.00673876	0.000180405	0.00010782	0.511076	8.61004e-10	8.61004e-10	1	0	0	1	1	0
AATATTGAATCATCACATTC	1	4	20	354.756	209529067	125.226	593580683	80	4	0.00281884	0.0112753	0.00673876	0.000225507	0.000134775	0.638845	1.07626e-09	1.07626e-09	1	0	0	1	1	0
AATC	1602	10378	4	354.756	209529067	125.226	593580683	41512	6.47815	4.51577	29.2539	17.4837	0.117015	0.0699349	0.206927	5.58469e-07	5.58469e-07	1	0	0	0	0	0
AATCAC	10	40	6	354.756	209529067	125.226	593580683	240	4	0.0281884	0.112753	0.0673876	0.00067652	0.000404326	0.191653	3.22877e-09	3.22877e-09	1	0	0	1	0	0
AATCACG	1	4	7	354.756	209529067	125.226	593580683	28	4	0.00281884	0.0112753	0.00673876	7.89274e-05	4.71713e-05	0.223596	3.76689e-10	3.76689e-10	1	0	0	1	0	0
AATCACT	1	4	7	354.756	209529067	125.226	593580683	28	4	0.00281884	0.0112753	0.00673876	7.89274e-05	4.71713e-05	0.223596	3.76689e-10	3.76689e-10	1	0	0	1	0	0
AATCAG	423	1909	6	354.756	209529067	125.226	593580683	11454	4.513	1.19237	5.38116	3.21608	0.0322869	0.0192965	0.216233	1.54093e-07	1.54093e-07	1	0	0	1	0	0
AATCAGCG	4	24	8	354.756	209529067	125.226	593580683	192	6	0.0112753	0.067652	0.0404326	0.000541216	0.000323461	0.383307	2.58301e-09	2.58301e-09	1	0	0	1	0	0
AATCAGCGCTG	2	10	11	354.756	209529067	125.226	593580683	110	5	0.00563767	0.0281884	0.0168469	0.000310072	0.000185316	0.439206	1.47985e-09	1.47985e-09	1	0	0	1	0	0
AATCAGT	43	172	7	354.756	209529067	125.226	593580683	1204	4	0.12121	0.48484	0.289767	0.00339388	0.00202837	0.223596	1.61976e-08	1.61976e-08	1	0	0	1	0	0
AATCAT	528	8057	6	354.756	209529067	125.226	593580683	48342	15.2595	1.48835	22.7114	13.5736	0.136268	0.0814413	0.731132	6.50354e-07	6.50354e-07	1	0	0	1	1	0
AATCATAC	1	4	8	354.756	209529067	125.226	593580683	32	4	0.00281884	0.0112753	0.00673876	9.02027e-05	5.39101e-05	0.255538	4.30502e-10	4.30502e-10	1	0	0	1	0	0
AATCATC	8	32	7	354.756	209529067	125.226	593580683	224	4	0.0225507	0.0902027	0.0539101	0.000631419	0.000377371	0.223596	3.01352e-09	3.01352e-09	1	0	0	1	0	0
AATCATG	20	105	7	354.756	209529067	125.226	593580683	735	5.25	0.0563767	0.295978	0.176893	0.00207184	0.00123825	0.293469	9.8881e-09	9.8881e-09	1	0	0	1	0	0
AATCATT	3	12	7	354.756	209529067	125.226	593580683	84	4	0.00845651	0.033826	0.0202163	0.000236782	0.000141514	0.223596	1.13007e-09	1.13007e-09	1	0	0	1	0	0
AATCC	52	291	5	354.756	209529067	125.226	593580683	1455	5.59615	0.146579	0.820281	0.490245	0.00410141	0.00245123	0.223442	1.95744e-08	1.95744e-08	1	0	0	1	0	0
AATCCAC	1	4	7	354.756	209529067	125.226	593580683	28	4	0.00281884	0.0112753	0.00673876	7.89274e-05	4.71713e-05	0.223596	3.76689e-10	3.76689e-10	1	0	0	1	0	0
AATCCAG	3	12	7	354.756	209529067	125.226	593580683	84	4	0.00845651	0.033826	0.0202163	0.000236782	0.000141514	0.223596	1.13007e-09	1.13007e-09	1	0	0	1	0	0
AATCCAT	4	16	7	354.756	209529067	125.226	593580683	112	4	0.0112753	0.0451014	0.0269551	0.00031571	0.000188685	0.223596	1.50676e-09	1.50676e-09	1	0	0	1	0	0
AATCCATCCATG	1	4	12	354.756	209529067	125.226	593580683	48	4	0.00281884	0.0112753	0.00673876	0.000135304	8.08652e-05	0.383307	6.45753e-10	6.45753e-10	1	0	0	1	0	0
AATCCC	2816	33444	6	354.756	209529067	125.226	593580683	200664	11.8764	7.93784	94.2731	56.3428	0.565639	0.338057	0.569039	2.69957e-06	2.69957e-06	1	0	0	1	1	0
AATCCCAATTGATGGAG	2	11	17	354.756	209529067	125.226	593580683	187	5.5	0.00563767	0.0310072	0.0185316	0.000527122	0.000315037	0.74665	2.51575e-09	2.51575e-09	1	0	0	1	1	0
AATCCCAATTGATGTAG	2	14	17	354.756	209529067	125.226	593580683	238	7	0.00563767	0.0394637	0.0235857	0.000670883	0.000400956	0.950281	3.20186e-09	3.20186e-09	1	0	0	1	1	0
AATCCCC	1	4	7	354.756	209529067	125.226	593580683	28	4	0.00281884	0.0112753	0.00673876	7.89274e-05	4.71713e-05	0.223596	3.76689e-10	3.76689e-10	1	0	0	1	0	0
AATCCCTGC	3	16	9	354.756	209529067	125.226	593580683	144	5.33333	0.00845651	0.0451014	0.0269551	0.000405912	0.000242595	0.383307	1.93726e-09	1.93726e-09	1	0	0	1	0	0
AATCCG	12	48	6	354.756	209529067	125.226	593580683	288	4	0.033826	0.135304	0.0808652	0.000811825	0.000485191	0.191653	3.87452e-09	3.87452e-09	1	0	0	1	0	0
AATCCGT	7	36	7	354.756	209529067	125.226	593580683	252	5.14286	0.0197318	0.101478	0.0606489	0.000710346	0.000424542	0.28748	3.39021e-09	3.39021e-09	1	0	0	1	0	0
AATCCT	7	29	6	354.756	209529067	125.226	593580683	174	4.14286	0.0197318	0.0817462	0.048856	0.000490477	0.000293136	0.198498	2.34086e-09	2.34086e-09	1	0	0	1	0	0
AATCCTC	3	15	7	354.756	209529067	125.226	593580683	105	5	0.00845651	0.0422825	0.0252704	0.000295978	0.000176893	0.279494	1.41259e-09	1.41259e-09	1	0	0	1	0	0
AATCCTG	3	12	7	354.756	209529067	125.226	593580683	84	4	0.00845651	0.033826	0.0202163	0.000236782	0.000141514	0.223596	1.13007e-09	1.13007e-09	1	0	0	1	0	0
AATCG	4	20	5	354.756	209529067	125.226	593580683	100	5	0.0112753	0.0563767	0.0336938	0.000281884	0.000168469	0.199639	1.34532e-09	1.34532e-09	1	0	0	1	0	0
AATCGAT	8	32	7	354.756	209529067	125.226	593580683	224	4	0.0225507	0.0902027	0.0539101	0.000631419	0.000377371	0.223596	3.01352e-09	3.01352e-09	1	0	0	1	0	0
AATCGC	104	418	6	354.756	209529067	125.226	593580683	2508	4.01923	0.293159	1.17827	0.704201	0.00706964	0.0042252	0.192575	3.37406e-08	3.37406e-08	1	0	0	1	0	0
AATCGG	365	1598	6	354.756	209529067	125.226	593580683	9588	4.37808	1.02887	4.5045	2.69214	0.027027	0.0161528	0.209769	1.28989e-07	1.28989e-07	1	0	0	1	0	0
AATCGGG	3	12	7	354.756	209529067	125.226	593580683	84	4	0.00845651	0.033826	0.0202163	0.000236782	0.000141514	0.223596	1.13007e-09	1.13007e-09	1	0	0	1	0	0
AATCGTGCAG	1	4	10	354.756	209529067	125.226	593580683	40	4	0.00281884	0.0112753	0.00673876	0.000112753	6.73876e-05	0.319422	5.38128e-10	5.38128e-10	1	0	0	1	0	0
AATCT	207	1074	5	354.756	209529067	125.226	593580683	5370	5.18841	0.583499	3.02743	1.80936	0.0151371	0.00904679	0.207162	7.22437e-08	7.22437e-08	1	0	0	1	0	0
AATCTAG	4	16	7	354.756	209529067	125.226	593580683	112	4	0.0112753	0.0451014	0.0269551	0.00031571	0.000188685	0.223596	1.50676e-09	1.50676e-09	1	0	0	1	0	0
AATCTATG	3	12	8	354.756	209529067	125.226	593580683	96	4	0.00845651	0.033826	0.0202163	0.000270608	0.00016173	0.255538	1.29151e-09	1.29151e-09	1	0	0	1	0	0
AATCTC	2	12	6	354.756	209529067	125.226	593580683	72	6	0.00563767	0.033826	0.0202163	0.000202956	0.000121298	0.28748	9.6863e-10	9.6863e-10	1	0	0	1	0	0
AATCTCATAGTCTAG	1	4	15	354.756	209529067	125.226	593580683	60	4	0.00281884	0.0112753	0.00673876	0.00016913	0.000101081	0.479133	8.07192e-10	8.07192e-10	1	0	0	1	0	0
AATCTCG	1	4	7	354.756	209529067	125.226	593580683	28	4	0.00281884	0.0112753	0.00673876	7.89274e-05	4.71713e-05	0.223596	3.76689e-10	3.76689e-10	1	0	0	1	0	0
AATCTG	13	56	6	354.756	209529067	125.226	593580683	336	4.30769	0.0366449	0.157855	0.0943427	0.000947129	0.000566056	0.206396	4.52027e-09	4.52027e-09	1	0	0	1	0	0
AATCTGGAGT	158	698	10	354.756	209529067	125.226	593580683	6980	4.41772	0.445376	1.96755	1.17591	0.0196755	0.0117591	0.35278	9.39033e-08	9.39033e-08	1	0	0	1	0	0
AATCTGT	3	12	7	354.756	209529067	125.226	593580683	84	4	0.00845651	0.033826	0.0202163	0.000236782	0.000141514	0.223596	1.13007e-09	1.13007e-09	1	0	0	1	0	0
AATG	4817	33790	4	354.756	209529067	125.226	593580683	135160	7.01474	13.5783	95.2484	56.9257	0.380994	0.227703	0.224066	1.81833e-06	1.81833e-06	1	0	0	0	0	0
AATGAC	2	8	6	354.756	209529067	125.226	593580683	48	4	0.00563767	0.0225507	0.0134775	0.000135304	8.08652e-05	0.191653	6.45753e-10	6.45753e-10	1	0	0	1	0	0
AATGACG	134	536	7	354.756	209529067	125.226	593580683	3752	4	0.377724	1.5109	0.902994	0.0105763	0.00632096	0.223596	5.04764e-08	5.04764e-08	1	0	0	1	0	0
AATGACT	3	13	7	354.756	209529067	125.226	593580683	91	4.33333	0.00845651	0.0366449	0.021901	0.000256514	0.000153307	0.242229	1.22424e-09	1.22424e-09	1	0	0	1	0	0
AATGACTCCG	156	624	10	354.756	209529067	125.226	593580683	6240	4	0.439738	1.75895	1.05125	0.0175895	0.0105125	0.319422	8.39479e-08	8.39479e-08	1	0	0	1	0	0
AATGAG	63	255	6	354.756	209529067	125.226	593580683	1530	4.04762	0.177587	0.718803	0.429596	0.00431282	0.00257758	0.193935	2.05834e-08	2.05834e-08	1	0	0	1	0	0
AATGAGAG	1	4	8	354.756	209529067	125.226	593580683	32	4	0.00281884	0.0112753	0.00673876	9.02027e-05	5.39101e-05	0.255538	4.30502e-10	4.30502e-10	1	0	0	1	0	0
AATGAGG	1	4	7	354.756	209529067	125.226	593580683	28	4	0.00281884	0.0112753	0.00673876	7.89274e-05	4.71713e-05	0.223596	3.76689e-10	3.76689e-10	1	0	0	1	0	0
AATGAGGGGGGGCAGTGGG	1	4	19	354.756	209529067	125.226	593580683	76	4	0.00281884	0.0112753	0.00673876	0.000214231	0.000128037	0.606902	1.02244e-09	1.02244e-09	1	0	0	1	1	0
AATGAGTGAGGGAGTG	1	4	16	354.756	209529067	125.226	593580683	64	4	0.00281884	0.0112753	0.00673876	0.000180405	0.00010782	0.511076	8.61004e-10	8.61004e-10	1	0	0	1	1	0
AATGAT	69	306	6	354.756	209529067	125.226	593580683	1836	4.43478	0.1945	0.862564	0.515515	0.00517538	0.00309309	0.212485	2.47001e-08	2.47001e-08	1	0	0	1	0	0
AATGATG	1	5	7	354.756	209529067	125.226	593580683	35	5	0.00281884	0.0140942	0.00842345	9.86592e-05	5.89642e-05	0.279494	4.70862e-10	4.70862e-10	1	0	0	1	0	0
AATGC	24	140	5	354.756	209529067	125.226	593580683	700	5.83333	0.067652	0.394637	0.235857	0.00197318	0.00117928	0.232912	9.41724e-09	9.41724e-09	1	0	0	1	0	0
AATGCAATT	1	4	9	354.756	209529067	125.226	593580683	36	4	0.00281884	0.0112753	0.00673876	0.000101478	6.06489e-05	0.28748	4.84315e-10	4.84315e-10	1	0	0	1	0	0
AATGCAG	1	5	7	354.756	209529067	125.226	593580683	35	5	0.00281884	0.0140942	0.00842345	9.86592e-05	5.89642e-05	0.279494	4.70862e-10	4.70862e-10	1	0	0	1	0	0
AATGCATATACATATGTATATCAT	1	4	24	354.756	209529067	125.226	593580683	96	4	0.00281884	0.0112753	0.00673876	0.000270608	0.00016173	0.766613	1.29151e-09	1.29151e-09	1	0	0	1	1	0
AATGCATGTC	2	8	10	354.756	209529067	125.226	593580683	80	4	0.00563767	0.0225507	0.0134775	0.000225507	0.000134775	0.319422	1.07626e-09	1.07626e-09	1	0	0	1	0	0
AATGCC	4	16	6	354.756	209529067	125.226	593580683	96	4	0.0112753	0.0451014	0.0269551	0.000270608	0.00016173	0.191653	1.29151e-09	1.29151e-09	1	0	0	1	0	0
AATGCCAGCGGAATTCCCT	8	41	19	354.756	209529067	125.226	593580683	779	5.125	0.0225507	0.115572	0.0690723	0.00219587	0.00131237	0.777594	1.048e-08	1.048e-08	1	0	0	1	1	0
AATGCCCTG	6	44	9	354.756	209529067	125.226	593580683	396	7.33333	0.016913	0.124029	0.0741264	0.00111626	0.000667138	0.527047	5.32747e-09	5.32747e-09	1	0	0	1	1	0
AATGCT	13	52	6	354.756	209529067	125.226	593580683	312	4	0.0366449	0.146579	0.0876039	0.000879477	0.000525624	0.191653	4.1974e-09	4.1974e-09	1	0	0	1	0	0
AATGCTG	1	4	7	354.756	209529067	125.226	593580683	28	4	0.00281884	0.0112753	0.00673876	7.89274e-05	4.71713e-05	0.223596	3.76689e-10	3.76689e-10	1	0	0	1	0	0
AATGG	243242	1655426	5	354.756	209529067	125.226	593580683	8277130	6.80568	685.659	4666.37	2788.88	23.3319	13.9444	0.271736	0.000111354	0.000111354	1	1	1	1	0	0
AATGGAATGGGACGG	1	4	15	354.756	209529067	125.226	593580683	60	4	0.00281884	0.0112753	0.00673876	0.00016913	0.000101081	0.479133	8.07192e-10	8.07192e-10	1	0	0	1	0	0
AATGGACCCT	1	4	10	354.756	209529067	125.226	593580683	40	4	0.00281884	0.0112753	0.00673876	0.000112753	6.73876e-05	0.319422	5.38128e-10	5.38128e-10	1	0	0	1	0	0
AATGGC	24	106	6	354.756	209529067	125.226	593580683	636	4.41667	0.067652	0.298797	0.178577	0.00179278	0.00107146	0.211617	8.55623e-09	8.55623e-09	1	0	0	1	0	0
AATGGCAGCGGGTGT	1	4	15	354.756	209529067	125.226	593580683	60	4	0.00281884	0.0112753	0.00673876	0.00016913	0.000101081	0.479133	8.07192e-10	8.07192e-10	1	0	0	1	0	0
AATGGCC	2	8	7	354.756	209529067	125.226	593580683	56	4	0.00563767	0.0225507	0.0134775	0.000157855	9.43427e-05	0.223596	7.53379e-10	7.53379e-10	1	0	0	1	0	0
AATGGCTAGG	2	10	10	354.756	209529067	125.226	593580683	100	5	0.00563767	0.0281884	0.0168469	0.000281884	0.000168469	0.399278	1.34532e-09	1.34532e-09	1	0	0	1	0	0
AATGGG	9	37	6	354.756	209529067	125.226	593580683	222	4.11111	0.0253695	0.104297	0.0623336	0.000625781	0.000374001	0.196977	2.98661e-09	2.98661e-09	1	0	0	1	0	0
AATGGGC	1	4	7	354.756	209529067	125.226	593580683	28	4	0.00281884	0.0112753	0.00673876	7.89274e-05	4.71713e-05	0.223596	3.76689e-10	3.76689e-10	1	0	0	1	0	0
AATGGT	7	29	6	354.756	209529067	125.226	593580683	174	4.14286	0.0197318	0.0817462	0.048856	0.000490477	0.000293136	0.198498	2.34086e-09	2.34086e-09	1	0	0	1	0	0
AATGGTCT	1	4	8	354.756	209529067	125.226	593580683	32	4	0.00281884	0.0112753	0.00673876	9.02027e-05	5.39101e-05	0.255538	4.30502e-10	4.30502e-10	1	0	0	1	0	0
AATGT	489	2667	5	354.756	209529067	125.226	593580683	13335	5.45399	1.37841	7.51783	4.49307	0.0375892	0.0224654	0.217766	1.79398e-07	1.79398e-07	1	0	0	1	0	0
AATGTACATATATAT	1	4	15	354.756	209529067	125.226	593580683	60	4	0.00281884	0.0112753	0.00673876	0.00016913	0.000101081	0.479133	8.07192e-10	8.07192e-10	1	0	0	1	0	0
AATGTAT	2	8	7	354.756	209529067	125.226	593580683	56	4	0.00563767	0.0225507	0.0134775	0.000157855	9.43427e-05	0.223596	7.53379e-10	7.53379e-10	1	0	0	1	0	0
AATGTATATACGAGTG	8	38	16	354.756	209529067	125.226	593580683	608	4.75	0.0225507	0.107116	0.0640183	0.00171385	0.00102429	0.606902	8.17954e-09	8.17954e-09	1	0	0	1	1	0
AATGTC	17	71	6	354.756	209529067	125.226	593580683	426	4.17647	0.0479202	0.200137	0.119613	0.00120082	0.000717678	0.200109	5.73106e-09	5.73106e-09	1	0	0	1	0	0
AATGTCC	443	4825	7	354.756	209529067	125.226	593580683	33775	10.8916	1.24874	13.6009	8.12863	0.0952062	0.0569004	0.608831	4.54382e-07	4.54382e-07	1	0	0	1	1	0
AATGTCG	1	4	7	354.756	209529067	125.226	593580683	28	4	0.00281884	0.0112753	0.00673876	7.89274e-05	4.71713e-05	0.223596	3.76689e-10	3.76689e-10	1	0	0	1	0	0
AATGTG	30	124	6	354.756	209529067	125.226	593580683	744	4.13333	0.0845651	0.349536	0.208902	0.00209721	0.00125341	0.198042	1.00092e-08	1.00092e-08	1	0	0	1	0	0
AATGTGGACATCCACATCCT	1	5	20	354.756	209529067	125.226	593580683	100	5	0.00281884	0.0140942	0.00842345	0.000281884	0.000168469	0.798556	1.34532e-09	1.34532e-09	1	0	0	1	1	0
AATGTGGC	1	4	8	354.756	209529067	125.226	593580683	32	4	0.00281884	0.0112753	0.00673876	9.02027e-05	5.39101e-05	0.255538	4.30502e-10	4.30502e-10	1	0	0	1	0	0
AATGTGGTATATATACAT	1	4	18	354.756	209529067	125.226	593580683	72	4	0.00281884	0.0112753	0.00673876	0.000202956	0.000121298	0.57496	9.6863e-10	9.6863e-10	1	0	0	1	1	0
AATGTGT	76	305	7	354.756	209529067	125.226	593580683	2135	4.01316	0.214231	0.859745	0.513831	0.00601821	0.00359682	0.224331	2.87226e-08	2.87226e-08	1	0	0	1	0	0
AATGTGTGTGATGACATCACACCC	1	4	24	354.756	209529067	125.226	593580683	96	4	0.00281884	0.0112753	0.00673876	0.000270608	0.00016173	0.766613	1.29151e-09	1.29151e-09	1	0	0	1	1	0
AATT	1677	12820	4	354.756	209529067	125.226	593580683	51280	7.6446	4.72719	36.1375	21.5977	0.14455	0.086391	0.244186	6.8988e-07	6.8988e-07	1	0	0	0	0	0
AATTAC	315	1296	6	354.756	209529067	125.226	593580683	7776	4.11429	0.887933	3.65321	2.18336	0.0219193	0.0131002	0.197129	1.04612e-07	1.04612e-07	1	0	0	1	0	0
AATTACC	111	444	7	354.756	209529067	125.226	593580683	3108	4	0.312891	1.25156	0.748003	0.00876094	0.00523602	0.223596	4.18125e-08	4.18125e-08	1	0	0	1	0	0
AATTAG	145	592	6	354.756	209529067	125.226	593580683	3552	4.08276	0.408731	1.66875	0.997337	0.0100125	0.00598402	0.195619	4.77857e-08	4.77857e-08	1	0	0	1	0	0
AATTAGG	1	4	7	354.756	209529067	125.226	593580683	28	4	0.00281884	0.0112753	0.00673876	7.89274e-05	4.71713e-05	0.223596	3.76689e-10	3.76689e-10	1	0	0	1	0	0
AATTAT	280	1161	6	354.756	209529067	125.226	593580683	6966	4.14643	0.789274	3.27267	1.95593	0.019636	0.0117356	0.198669	9.3715e-08	9.3715e-08	1	0	0	1	0	0
AATTATC	9	36	7	354.756	209529067	125.226	593580683	252	4	0.0253695	0.101478	0.0606489	0.000710346	0.000424542	0.223596	3.39021e-09	3.39021e-09	1	0	0	1	0	0
AATTATCAG	1	4	9	354.756	209529067	125.226	593580683	36	4	0.00281884	0.0112753	0.00673876	0.000101478	6.06489e-05	0.28748	4.84315e-10	4.84315e-10	1	0	0	1	0	0
AATTATCG	3	12	8	354.756	209529067	125.226	593580683	96	4	0.00845651	0.033826	0.0202163	0.000270608	0.00016173	0.255538	1.29151e-09	1.29151e-09	1	0	0	1	0	0
AATTATG	51	206	7	354.756	209529067	125.226	593580683	1442	4.03922	0.143761	0.58068	0.347046	0.00406476	0.00242932	0.225788	1.93995e-08	1.93995e-08	1	0	0	1	0	0
AATTATGTATGTATGC	1	4	16	354.756	209529067	125.226	593580683	64	4	0.00281884	0.0112753	0.00673876	0.000180405	0.00010782	0.511076	8.61004e-10	8.61004e-10	1	0	0	1	1	0
AATTC	643	3447	5	354.756	209529067	125.226	593580683	17235	5.36081	1.81251	9.71653	5.80713	0.0485826	0.0290356	0.214045	2.31866e-07	2.31866e-07	1	0	0	1	0	0
AATTCATATATATAG	1	4	15	354.756	209529067	125.226	593580683	60	4	0.00281884	0.0112753	0.00673876	0.00016913	0.000101081	0.479133	8.07192e-10	8.07192e-10	1	0	0	1	0	0
AATTCC	214	946	6	354.756	209529067	125.226	593580683	5676	4.42056	0.603231	2.66662	1.59372	0.0159997	0.00956231	0.211804	7.63603e-08	7.63603e-08	1	0	0	1	0	0
AATTCCG	1	4	7	354.756	209529067	125.226	593580683	28	4	0.00281884	0.0112753	0.00673876	7.89274e-05	4.71713e-05	0.223596	3.76689e-10	3.76689e-10	1	0	0	1	0	0
AATTGAGTCC	1	5	10	354.756	209529067	125.226	593580683	50	5	0.00281884	0.0140942	0.00842345	0.000140942	8.42345e-05	0.399278	6.7266e-10	6.7266e-10	1	0	0	1	0	0
AATTGC	2	8	6	354.756	209529067	125.226	593580683	48	4	0.00563767	0.0225507	0.0134775	0.000135304	8.08652e-05	0.191653	6.45753e-10	6.45753e-10	1	0	0	1	0	0
AC	1264303	24328678	2	354.756	209529067	125.226	593580683	48657356	19.2428	3563.86	68578.5	40986.3	137.157	81.9726	0.307328	0.000654597	0.000654597	1	1	1	0	0	0
ACACACACACACACATATCCATGT	1	4	24	354.756	209529067	125.226	593580683	96	4	0.00281884	0.0112753	0.00673876	0.000270608	0.00016173	0.766613	1.29151e-09	1.29151e-09	1	0	0	1	1	0
ACACACACAGAGATAT	1	4	16	354.756	209529067	125.226	593580683	64	4	0.00281884	0.0112753	0.00673876	0.000180405	0.00010782	0.511076	8.61004e-10	8.61004e-10	1	0	0	1	1	0
ACACACACATATACATATGTGTAT	1	4	24	354.756	209529067	125.226	593580683	96	4	0.00281884	0.0112753	0.00673876	0.000270608	0.00016173	0.766613	1.29151e-09	1.29151e-09	1	0	0	1	1	0
ACACACACATATATATGT	1	4	18	354.756	209529067	125.226	593580683	72	4	0.00281884	0.0112753	0.00673876	0.000202956	0.000121298	0.57496	9.6863e-10	9.6863e-10	1	0	0	1	1	0
ACACACACATATGTATATATGTAT	2	8	24	354.756	209529067	125.226	593580683	192	4	0.00563767	0.0225507	0.0134775	0.000541216	0.000323461	0.766613	2.58301e-09	2.58301e-09	1	0	0	1	1	0
ACACACACCCC	4	17	11	354.756	209529067	125.226	593580683	187	4.25	0.0112753	0.0479202	0.0286397	0.000527122	0.000315037	0.373325	2.51575e-09	2.51575e-09	1	0	0	1	0	0
ACACACACGGGTGCATC	1	4	17	354.756	209529067	125.226	593580683	68	4	0.00281884	0.0112753	0.00673876	0.000191681	0.000114559	0.543018	9.14817e-10	9.14817e-10	1	0	0	1	1	0
ACACACACGTATGTATACGTAT	2	10	22	354.756	209529067	125.226	593580683	220	5	0.00563767	0.0281884	0.0168469	0.000620144	0.000370632	0.878411	2.9597e-09	2.9597e-09	1	0	0	1	1	0
ACACACACGTGTATAT	2	8	16	354.756	209529067	125.226	593580683	128	4	0.00563767	0.0225507	0.0134775	0.000360811	0.00021564	0.511076	1.72201e-09	1.72201e-09	1	0	0	1	1	0
ACACACACTC	353	1854	10	354.756	209529067	125.226	593580683	18540	5.25212	0.995049	5.22612	3.12342	0.0522612	0.0312342	0.419411	2.49422e-07	2.49422e-07	1	0	0	1	0	0
ACACACACTCACATACACACAG	1	4	22	354.756	209529067	125.226	593580683	88	4	0.00281884	0.0112753	0.00673876	0.000248058	0.000148253	0.702729	1.18388e-09	1.18388e-09	1	0	0	1	1	0
ACACACAG	3332	17380	8	354.756	209529067	125.226	593580683	139040	5.21609	9.39236	48.9914	29.2799	0.391931	0.234239	0.333227	1.87053e-06	1.87053e-06	1	0	0	1	0	0
ACACACATAT	29	116	10	354.756	209529067	125.226	593580683	1160	4	0.0817462	0.326985	0.195424	0.00326985	0.00195424	0.319422	1.56057e-08	1.56057e-08	1	0	0	1	0	0
ACACACATATACACATATATGTGT	3	14	24	354.756	209529067	125.226	593580683	336	4.66667	0.00845651	0.0394637	0.0235857	0.000947129	0.000566056	0.894382	4.52027e-09	4.52027e-09	1	0	0	1	1	0
ACACACATATACATATATATGTAT	1	4	24	354.756	209529067	125.226	593580683	96	4	0.00281884	0.0112753	0.00673876	0.000270608	0.00016173	0.766613	1.29151e-09	1.29151e-09	1	0	0	1	1	0
ACACACATATATACGTATATAT	1	4	22	354.756	209529067	125.226	593580683	88	4	0.00281884	0.0112753	0.00673876	0.000248058	0.000148253	0.702729	1.18388e-09	1.18388e-09	1	0	0	1	1	0
ACACACC	17	68	7	354.756	209529067	125.226	593580683	476	4	0.0479202	0.191681	0.114559	0.00134177	0.000801913	0.223596	6.40372e-09	6.40372e-09	1	0	0	1	0	0
ACACACCCACACAGACACAT	2	9	20	354.756	209529067	125.226	593580683	180	4.5	0.00563767	0.0253695	0.0151622	0.00050739	0.000303244	0.7187	2.42158e-09	2.42158e-09	1	0	0	1	1	0
ACACACG	2	8	7	354.756	209529067	125.226	593580683	56	4	0.00563767	0.0225507	0.0134775	0.000157855	9.43427e-05	0.223596	7.53379e-10	7.53379e-10	1	0	0	1	0	0
ACACACGTATATATGTATACATAT	1	4	24	354.756	209529067	125.226	593580683	96	4	0.00281884	0.0112753	0.00673876	0.000270608	0.00016173	0.766613	1.29151e-09	1.29151e-09	1	0	0	1	1	0
ACACACGTATGTATGCGTAT	1	5	20	354.756	209529067	125.226	593580683	100	5	0.00281884	0.0140942	0.00842345	0.000281884	0.000168469	0.798556	1.34532e-09	1.34532e-09	1	0	0	1	1	0
ACACACT	2	8	7	354.756	209529067	125.226	593580683	56	4	0.00563767	0.0225507	0.0134775	0.000157855	9.43427e-05	0.223596	7.53379e-10	7.53379e-10	1	0	0	1	0	0
ACACACTATATATATAGTATATAT	1	6	24	354.756	209529067	125.226	593580683	144	6	0.00281884	0.016913	0.0101081	0.000405912	0.000242595	1.14992	1.93726e-09	1.93726e-09	1	0	0	1	1	0
ACACAG	1418	16101	6	354.756	209529067	125.226	593580683	96606	11.3547	3.99711	45.3861	27.1252	0.272316	0.162751	0.544043	1.29966e-06	1.29966e-06	1	0	0	1	1	0
ACACAGACGGAGAGAGAG	3	12	18	354.756	209529067	125.226	593580683	216	4	0.00845651	0.033826	0.0202163	0.000608868	0.000363893	0.57496	2.90589e-09	2.90589e-09	1	0	0	1	1	0
ACACAGAGAG	619	2797	10	354.756	209529067	125.226	593580683	27970	4.51858	1.74486	7.88428	4.71208	0.0788428	0.0471208	0.360834	3.76286e-07	3.76286e-07	1	0	0	1	0	0
ACACAGAGCC	1	5	10	354.756	209529067	125.226	593580683	50	5	0.00281884	0.0140942	0.00842345	0.000140942	8.42345e-05	0.399278	6.7266e-10	6.7266e-10	1	0	0	1	0	0
ACACAGATGTGTATACACGTCTAT	2	9	24	354.756	209529067	125.226	593580683	216	4.5	0.00563767	0.0253695	0.0151622	0.000608868	0.000363893	0.86244	2.90589e-09	2.90589e-09	1	0	0	1	1	0
ACACAGC	15	60	7	354.756	209529067	125.226	593580683	420	4	0.0422825	0.16913	0.101081	0.00118391	0.00070757	0.223596	5.65034e-09	5.65034e-09	1	0	0	1	0	0
ACACAGCAGG	1	4	10	354.756	209529067	125.226	593580683	40	4	0.00281884	0.0112753	0.00673876	0.000112753	6.73876e-05	0.319422	5.38128e-10	5.38128e-10	1	0	0	1	0	0
ACACAGG	15	60	7	354.756	209529067	125.226	593580683	420	4	0.0422825	0.16913	0.101081	0.00118391	0.00070757	0.223596	5.65034e-09	5.65034e-09	1	0	0	1	0	0
ACACAGGGCC	5	21	10	354.756	209529067	125.226	593580683	210	4.2	0.0140942	0.0591955	0.0353785	0.000591955	0.000353785	0.335393	2.82517e-09	2.82517e-09	1	0	0	1	0	0
ACACAGTGAGAGCGAG	1	4	16	354.756	209529067	125.226	593580683	64	4	0.00281884	0.0112753	0.00673876	0.000180405	0.00010782	0.511076	8.61004e-10	8.61004e-10	1	0	0	1	1	0
ACACAT	2674	29330	6	354.756	209529067	125.226	593580683	175980	10.9686	7.53757	82.6764	49.412	0.496059	0.296472	0.525542	2.36749e-06	2.36749e-06	1	0	0	1	1	0
ACACATACATATGTATATATATAT	1	4	24	354.756	209529067	125.226	593580683	96	4	0.00281884	0.0112753	0.00673876	0.000270608	0.00016173	0.766613	1.29151e-09	1.29151e-09	1	0	0	1	1	0
ACACATAGTGTATGT	4	19	15	354.756	209529067	125.226	593580683	285	4.75	0.0112753	0.0535579	0.0320091	0.000803368	0.000480137	0.568971	3.83416e-09	3.83416e-09	1	0	0	1	1	0
ACACATATACATGTATATATAT	1	4	22	354.756	209529067	125.226	593580683	88	4	0.00281884	0.0112753	0.00673876	0.000248058	0.000148253	0.702729	1.18388e-09	1.18388e-09	1	0	0	1	1	0
ACACATATAGTGTACTATATACAT	1	5	24	354.756	209529067	125.226	593580683	120	5	0.00281884	0.0140942	0.00842345	0.00033826	0.000202163	0.958267	1.61438e-09	1.61438e-09	1	0	0	1	1	0
ACACATATATATG	5	22	13	354.756	209529067	125.226	593580683	286	4.4	0.0140942	0.0620144	0.0370632	0.000806187	0.000481822	0.456774	3.84761e-09	3.84761e-09	1	0	0	1	0	0
ACACATC	1	4	7	354.756	209529067	125.226	593580683	28	4	0.00281884	0.0112753	0.00673876	7.89274e-05	4.71713e-05	0.223596	3.76689e-10	3.76689e-10	1	0	0	1	0	0
ACACATG	2	9	7	354.756	209529067	125.226	593580683	63	4.5	0.00563767	0.0253695	0.0151622	0.000177587	0.000106136	0.251545	8.47551e-10	8.47551e-10	1	0	0	1	0	0
ACACATGTGTATATACACGCATAT	4	20	24	354.756	209529067	125.226	593580683	480	5	0.0112753	0.0563767	0.0336938	0.00135304	0.000808652	0.958267	6.45753e-09	6.45753e-09	1	0	0	1	1	0
ACACC	104	546	5	354.756	209529067	125.226	593580683	2730	5.25	0.293159	1.53908	0.919841	0.00769542	0.00459921	0.209621	3.67272e-08	3.67272e-08	1	0	0	1	0	0
ACACCACCGGTACCGCCT	1	4	18	354.756	209529067	125.226	593580683	72	4	0.00281884	0.0112753	0.00673876	0.000202956	0.000121298	0.57496	9.6863e-10	9.6863e-10	1	0	0	1	1	0
ACACCAGCTC	1	4	10	354.756	209529067	125.226	593580683	40	4	0.00281884	0.0112753	0.00673876	0.000112753	6.73876e-05	0.319422	5.38128e-10	5.38128e-10	1	0	0	1	0	0
ACACCAT	1	4	7	354.756	209529067	125.226	593580683	28	4	0.00281884	0.0112753	0.00673876	7.89274e-05	4.71713e-05	0.223596	3.76689e-10	3.76689e-10	1	0	0	1	0	0
ACACCATCCCTC	1	4	12	354.756	209529067	125.226	593580683	48	4	0.00281884	0.0112753	0.00673876	0.000135304	8.08652e-05	0.383307	6.45753e-10	6.45753e-10	1	0	0	1	0	0
ACACCC	180	1075	6	354.756	209529067	125.226	593580683	6450	5.97222	0.50739	3.03025	1.81104	0.0181815	0.0108663	0.286149	8.67731e-08	8.67731e-08	1	0	0	1	0	0
ACACCCC	3	12	7	354.756	209529067	125.226	593580683	84	4	0.00845651	0.033826	0.0202163	0.000236782	0.000141514	0.223596	1.13007e-09	1.13007e-09	1	0	0	1	0	0
ACACCCT	48	192	7	354.756	209529067	125.226	593580683	1344	4	0.135304	0.541216	0.323461	0.00378851	0.00226422	0.223596	1.80811e-08	1.80811e-08	1	0	0	1	0	0
ACACCG	1	4	6	354.756	209529067	125.226	593580683	24	4	0.00281884	0.0112753	0.00673876	6.7652e-05	4.04326e-05	0.191653	3.22877e-10	3.22877e-10	1	0	0	1	0	0
ACACCGC	5	20	7	354.756	209529067	125.226	593580683	140	4	0.0140942	0.0563767	0.0336938	0.000394637	0.000235857	0.223596	1.88345e-09	1.88345e-09	1	0	0	1	0	0
ACACCT	19	118	6	354.756	209529067	125.226	593580683	708	6.21053	0.0535579	0.332623	0.198794	0.00199574	0.00119276	0.297567	9.52486e-09	9.52486e-09	1	0	0	1	0	0
ACACCTATATATACCTATGTAT	1	4	22	354.756	209529067	125.226	593580683	88	4	0.00281884	0.0112753	0.00673876	0.000248058	0.000148253	0.702729	1.18388e-09	1.18388e-09	1	0	0	1	1	0
ACACCTC	1	4	7	354.756	209529067	125.226	593580683	28	4	0.00281884	0.0112753	0.00673876	7.89274e-05	4.71713e-05	0.223596	3.76689e-10	3.76689e-10	1	0	0	1	0	0
ACACGAG	12	48	7	354.756	209529067	125.226	593580683	336	4	0.033826	0.135304	0.0808652	0.000947129	0.000566056	0.223596	4.52027e-09	4.52027e-09	1	0	0	1	0	0
ACACGC	802	4983	6	354.756	209529067	125.226	593580683	29898	6.21322	2.26071	14.0463	8.39481	0.0842775	0.0503689	0.297696	4.02224e-07	4.02224e-07	1	0	0	1	0	0
ACACGCATATGTATATACGTATAT	1	6	24	354.756	209529067	125.226	593580683	144	6	0.00281884	0.016913	0.0101081	0.000405912	0.000242595	1.14992	1.93726e-09	1.93726e-09	1	0	0	1	1	0
ACACGCC	1	4	7	354.756	209529067	125.226	593580683	28	4	0.00281884	0.0112753	0.00673876	7.89274e-05	4.71713e-05	0.223596	3.76689e-10	3.76689e-10	1	0	0	1	0	0
ACACGCGCTCCG	2	14	12	354.756	209529067	125.226	593580683	168	7	0.00563767	0.0394637	0.0235857	0.000473564	0.000283028	0.670787	2.26014e-09	2.26014e-09	1	0	0	1	1	0
ACACGCTCC	1	4	9	354.756	209529067	125.226	593580683	36	4	0.00281884	0.0112753	0.00673876	0.000101478	6.06489e-05	0.28748	4.84315e-10	4.84315e-10	1	0	0	1	0	0
ACACGG	97	598	6	354.756	209529067	125.226	593580683	3588	6.16495	0.273427	1.68566	1.00745	0.010114	0.00604467	0.295383	4.82701e-08	4.82701e-08	1	0	0	1	0	0
ACACGGAGAG	2	9	10	354.756	209529067	125.226	593580683	90	4.5	0.00563767	0.0253695	0.0151622	0.000253695	0.000151622	0.35935	1.21079e-09	1.21079e-09	1	0	0	1	0	0
ACACGGAGAGAG	3	13	12	354.756	209529067	125.226	593580683	156	4.33333	0.00845651	0.0366449	0.021901	0.000439738	0.000262812	0.415249	2.0987e-09	2.0987e-09	1	0	0	1	0	0
ACACGGAGAGAGAGAG	2	10	16	354.756	209529067	125.226	593580683	160	5	0.00563767	0.0281884	0.0168469	0.000451014	0.000269551	0.638845	2.15251e-09	2.15251e-09	1	0	0	1	1	0
ACACGGAGAGAGAGAGAG	1	4	18	354.756	209529067	125.226	593580683	72	4	0.00281884	0.0112753	0.00673876	0.000202956	0.000121298	0.57496	9.6863e-10	9.6863e-10	1	0	0	1	1	0
ACACGGC	6	24	7	354.756	209529067	125.226	593580683	168	4	0.016913	0.067652	0.0404326	0.000473564	0.000283028	0.223596	2.26014e-09	2.26014e-09	1	0	0	1	0	0
ACACGGG	5	20	7	354.756	209529067	125.226	593580683	140	4	0.0140942	0.0563767	0.0336938	0.000394637	0.000235857	0.223596	1.88345e-09	1.88345e-09	1	0	0	1	0	0
ACACGGGGCT	1	4	10	354.756	209529067	125.226	593580683	40	4	0.00281884	0.0112753	0.00673876	0.000112753	6.73876e-05	0.319422	5.38128e-10	5.38128e-10	1	0	0	1	0	0
ACACGT	15	60	6	354.756	209529067	125.226	593580683	360	4	0.0422825	0.16913	0.101081	0.00101478	0.000606489	0.191653	4.84315e-09	4.84315e-09	1	0	0	1	0	0
ACACGTATACGCGCATATATGTGC	1	5	24	354.756	209529067	125.226	593580683	120	5	0.00281884	0.0140942	0.00842345	0.00033826	0.000202163	0.958267	1.61438e-09	1.61438e-09	1	0	0	1	1	0
ACACGTATACGCGTATACGCGCGT	1	5	24	354.756	209529067	125.226	593580683	120	5	0.00281884	0.0140942	0.00842345	0.00033826	0.000202163	0.958267	1.61438e-09	1.61438e-09	1	0	0	1	1	0
ACACGTCACCGGC	1	8	13	354.756	209529067	125.226	593580683	104	8	0.00281884	0.0225507	0.0134775	0.000293159	0.000175208	0.830498	1.39913e-09	1.39913e-09	1	0	0	1	1	0
ACACGTCGGCGCGTCCTGACGC	1	4	22	354.756	209529067	125.226	593580683	88	4	0.00281884	0.0112753	0.00673876	0.000248058	0.000148253	0.702729	1.18388e-09	1.18388e-09	1	0	0	1	1	0
ACACGTGACTGGGGGCACGGGACT	1	4	24	354.756	209529067	125.226	593580683	96	4	0.00281884	0.0112753	0.00673876	0.000270608	0.00016173	0.766613	1.29151e-09	1.29151e-09	1	0	0	1	1	0
ACACT	59	406	5	354.756	209529067	125.226	593580683	2030	6.88136	0.166311	1.14445	0.683985	0.00572224	0.00341992	0.274757	2.731e-08	2.731e-08	1	0	0	1	0	0
ACACTAT	14	150	7	354.756	209529067	125.226	593580683	1050	10.7143	0.0394637	0.422825	0.252704	0.00295978	0.00176893	0.598917	1.41259e-08	1.41259e-08	1	0	0	1	1	0
ACACTATATCAGCGAGG	1	5	17	354.756	209529067	125.226	593580683	85	5	0.00281884	0.0140942	0.00842345	0.000239601	0.000143199	0.678772	1.14352e-09	1.14352e-09	1	0	0	1	1	0
ACACTATGGATCATACGCC	1	5	19	354.756	209529067	125.226	593580683	95	5	0.00281884	0.0140942	0.00842345	0.000267789	0.000160046	0.758628	1.27805e-09	1.27805e-09	1	0	0	1	1	0
ACACTATGTATGTATGTATATAGT	1	5	24	354.756	209529067	125.226	593580683	120	5	0.00281884	0.0140942	0.00842345	0.00033826	0.000202163	0.958267	1.61438e-09	1.61438e-09	1	0	0	1	1	0
ACACTC	197	991	6	354.756	209529067	125.226	593580683	5946	5.03046	0.555311	2.79347	1.66953	0.0167608	0.0100172	0.241026	7.99927e-08	7.99927e-08	1	0	0	1	0	0
ACACTCACCTGGGGGACGCGTC	1	4	22	354.756	209529067	125.226	593580683	88	4	0.00281884	0.0112753	0.00673876	0.000248058	0.000148253	0.702729	1.18388e-09	1.18388e-09	1	0	0	1	1	0
ACACTCC	4	16	7	354.756	209529067	125.226	593580683	112	4	0.0112753	0.0451014	0.0269551	0.00031571	0.000188685	0.223596	1.50676e-09	1.50676e-09	1	0	0	1	0	0
ACACTCCATAT	1	6	11	354.756	209529067	125.226	593580683	66	6	0.00281884	0.016913	0.0101081	0.000186043	0.00011119	0.527047	8.87911e-10	8.87911e-10	1	0	0	1	1	0
ACACTCGCCC	1	4	10	354.756	209529067	125.226	593580683	40	4	0.00281884	0.0112753	0.00673876	0.000112753	6.73876e-05	0.319422	5.38128e-10	5.38128e-10	1	0	0	1	0	0
ACACTCGCTCTC	1	4	12	354.756	209529067	125.226	593580683	48	4	0.00281884	0.0112753	0.00673876	0.000135304	8.08652e-05	0.383307	6.45753e-10	6.45753e-10	1	0	0	1	0	0
ACACTCTATAT	3	13	11	354.756	209529067	125.226	593580683	143	4.33333	0.00845651	0.0366449	0.021901	0.000403093	0.000240911	0.380645	1.92381e-09	1.92381e-09	1	0	0	1	0	0
ACACTG	1	4	6	354.756	209529067	125.226	593580683	24	4	0.00281884	0.0112753	0.00673876	6.7652e-05	4.04326e-05	0.191653	3.22877e-10	3.22877e-10	1	0	0	1	0	0
ACACTGG	7	28	7	354.756	209529067	125.226	593580683	196	4	0.0197318	0.0789274	0.0471713	0.000552492	0.000330199	0.223596	2.63683e-09	2.63683e-09	1	0	0	1	0	0
ACACTGT	2	8	7	354.756	209529067	125.226	593580683	56	4	0.00563767	0.0225507	0.0134775	0.000157855	9.43427e-05	0.223596	7.53379e-10	7.53379e-10	1	0	0	1	0	0
ACAG	3418	22225	4	354.756	209529067	125.226	593580683	88900	6.50234	9.63478	62.6486	37.4423	0.250594	0.149769	0.207699	1.19599e-06	1.19599e-06	1	0	0	0	0	0
ACAGACAGAG	1	6	10	354.756	209529067	125.226	593580683	60	6	0.00281884	0.016913	0.0101081	0.00016913	0.000101081	0.479133	8.07192e-10	8.07192e-10	1	0	0	1	0	0
ACAGACC	1	4	7	354.756	209529067	125.226	593580683	28	4	0.00281884	0.0112753	0.00673876	7.89274e-05	4.71713e-05	0.223596	3.76689e-10	3.76689e-10	1	0	0	1	0	0
ACAGACGACT	73	313	10	354.756	209529067	125.226	593580683	3130	4.28767	0.205775	0.882295	0.527308	0.00882295	0.00527308	0.342394	4.21085e-08	4.21085e-08	1	0	0	1	0	0
ACAGAG	1677	10989	6	354.756	209529067	125.226	593580683	65934	6.55277	4.72719	30.9762	18.5131	0.185857	0.111078	0.313965	8.87023e-07	8.87023e-07	1	0	0	1	0	0
ACAGAGAG	3065	21176	8	354.756	209529067	125.226	593580683	169408	6.90897	8.63973	59.6917	35.675	0.477533	0.2854	0.441376	2.27908e-06	2.27908e-06	1	0	0	1	0	0
ACAGAGAGAG	1677	7566	10	354.756	209529067	125.226	593580683	75660	4.51163	4.72719	21.3273	12.7464	0.213273	0.127464	0.360279	1.01787e-06	1.01787e-06	1	0	0	1	0	0
ACAGAGAGAT	101	404	10	354.756	209529067	125.226	593580683	4040	4	0.284702	1.13881	0.680615	0.0113881	0.00680615	0.319422	5.43509e-08	5.43509e-08	1	0	0	1	0	0
ACAGAGAT	535	4407	8	354.756	209529067	125.226	593580683	35256	8.23738	1.50808	12.4226	7.42443	0.0993809	0.0593955	0.526241	4.74306e-07	4.74306e-07	1	0	0	1	1	0
ACAGAT	28	134	6	354.756	209529067	125.226	593580683	804	4.78571	0.0789274	0.377724	0.225749	0.00226634	0.00135449	0.2293	1.08164e-08	1.08164e-08	1	0	0	1	0	0
ACAGATACCGTATATATACGATAT	2	11	24	354.756	209529067	125.226	593580683	264	5.5	0.00563767	0.0310072	0.0185316	0.000744173	0.000444758	1.05409	3.55164e-09	3.55164e-09	1	0	0	1	1	0
ACAGATGTAGATATAGAT	3	14	18	354.756	209529067	125.226	593580683	252	4.66667	0.00845651	0.0394637	0.0235857	0.000710346	0.000424542	0.670787	3.39021e-09	3.39021e-09	1	0	0	1	1	0
ACAGC	191	1021	5	354.756	209529067	125.226	593580683	5105	5.34555	0.538398	2.87803	1.72007	0.0143902	0.00860035	0.213436	6.86786e-08	6.86786e-08	1	0	0	1	0	0
ACAGCAG	1	4	7	354.756	209529067	125.226	593580683	28	4	0.00281884	0.0112753	0.00673876	7.89274e-05	4.71713e-05	0.223596	3.76689e-10	3.76689e-10	1	0	0	1	0	0
ACAGCAGCC	729	3876	9	354.756	209529067	125.226	593580683	34884	5.31687	2.05493	10.9258	6.52986	0.0983323	0.0587688	0.382124	4.69301e-07	4.69301e-07	1	0	0	1	0	0
ACAGCAT	1	4	7	354.756	209529067	125.226	593580683	28	4	0.00281884	0.0112753	0.00673876	7.89274e-05	4.71713e-05	0.223596	3.76689e-10	3.76689e-10	1	0	0	1	0	0
ACAGCATCCACTACCTCCACT	1	5	21	354.756	209529067	125.226	593580683	105	5	0.00281884	0.0140942	0.00842345	0.000295978	0.000176893	0.838483	1.41259e-09	1.41259e-09	1	0	0	1	1	0
ACAGCC	208	1437	6	354.756	209529067	125.226	593580683	8622	6.90865	0.586318	4.05067	2.4209	0.024304	0.0145254	0.331017	1.15993e-07	1.15993e-07	1	0	0	1	0	0
ACAGCCC	15	65	7	354.756	209529067	125.226	593580683	455	4.33333	0.0422825	0.183224	0.109505	0.00128257	0.000766534	0.242229	6.1212e-09	6.1212e-09	1	0	0	1	0	0
ACAGCCG	11	44	7	354.756	209529067	125.226	593580683	308	4	0.0310072	0.124029	0.0741264	0.000868201	0.000518885	0.223596	4.14358e-09	4.14358e-09	1	0	0	1	0	0
ACAGCCGGG	2	11	9	354.756	209529067	125.226	593580683	99	5.5	0.00563767	0.0310072	0.0185316	0.000279065	0.000166784	0.395285	1.33187e-09	1.33187e-09	1	0	0	1	0	0
ACAGCG	8	33	6	354.756	209529067	125.226	593580683	198	4.125	0.0225507	0.0930216	0.0555948	0.000558129	0.000333569	0.197643	2.66373e-09	2.66373e-09	1	0	0	1	0	0
ACAGCGACC	1	5	9	354.756	209529067	125.226	593580683	45	5	0.00281884	0.0140942	0.00842345	0.000126848	7.58111e-05	0.35935	6.05394e-10	6.05394e-10	1	0	0	1	0	0
ACAGCGAGCCACGCCC	2	9	16	354.756	209529067	125.226	593580683	144	4.5	0.00563767	0.0253695	0.0151622	0.000405912	0.000242595	0.57496	1.93726e-09	1.93726e-09	1	0	0	1	1	0
ACAGCT	34	136	6	354.756	209529067	125.226	593580683	816	4	0.0958404	0.383362	0.229118	0.00230017	0.00137471	0.191653	1.09778e-08	1.09778e-08	1	0	0	1	0	0
ACAGG	104	584	5	354.756	209529067	125.226	593580683	2920	5.61538	0.293159	1.6462	0.98386	0.008231	0.0049193	0.22421	3.92833e-08	3.92833e-08	1	0	0	1	0	0
ACAGGACCACCCTCCAGGAGATCC	1	4	24	354.756	209529067	125.226	593580683	96	4	0.00281884	0.0112753	0.00673876	0.000270608	0.00016173	0.766613	1.29151e-09	1.29151e-09	1	0	0	1	1	0
ACAGGATGCCGCACGC	2	8	16	354.756	209529067	125.226	593580683	128	4	0.00563767	0.0225507	0.0134775	0.000360811	0.00021564	0.511076	1.72201e-09	1.72201e-09	1	0	0	1	1	0
ACAGGC	20	83	6	354.756	209529067	125.226	593580683	498	4.15	0.0563767	0.233963	0.139829	0.00140378	0.000838976	0.19884	6.69969e-09	6.69969e-09	1	0	0	1	0	0
ACAGGCC	2	8	7	354.756	209529067	125.226	593580683	56	4	0.00563767	0.0225507	0.0134775	0.000157855	9.43427e-05	0.223596	7.53379e-10	7.53379e-10	1	0	0	1	0	0
ACAGGCGAGG	1	4	10	354.756	209529067	125.226	593580683	40	4	0.00281884	0.0112753	0.00673876	0.000112753	6.73876e-05	0.319422	5.38128e-10	5.38128e-10	1	0	0	1	0	0
ACAGGCGGAGGGCAGGTCCAGCAG	2	8	24	354.756	209529067	125.226	593580683	192	4	0.00563767	0.0225507	0.0134775	0.000541216	0.000323461	0.766613	2.58301e-09	2.58301e-09	1	0	0	1	1	0
ACAGGG	78	335	6	354.756	209529067	125.226	593580683	2010	4.29487	0.219869	0.94431	0.564371	0.00566586	0.00338623	0.205782	2.70409e-08	2.70409e-08	1	0	0	1	0	0
ACAGGGACTCACCTGGGCCCAGGG	1	5	24	354.756	209529067	125.226	593580683	120	5	0.00281884	0.0140942	0.00842345	0.00033826	0.000202163	0.958267	1.61438e-09	1.61438e-09	1	0	0	1	1	0
ACAGGGGGGTGAGGAT	1	5	16	354.756	209529067	125.226	593580683	80	5	0.00281884	0.0140942	0.00842345	0.000225507	0.000134775	0.638845	1.07626e-09	1.07626e-09	1	0	0	1	1	0
ACAGGGTGG	9	41	9	354.756	209529067	125.226	593580683	369	4.55556	0.0253695	0.115572	0.0690723	0.00104015	0.000621651	0.327408	4.96423e-09	4.96423e-09	1	0	0	1	0	0
ACAGGT	4	18	6	354.756	209529067	125.226	593580683	108	4.5	0.0112753	0.050739	0.0303244	0.000304434	0.000181947	0.21561	1.45295e-09	1.45295e-09	1	0	0	1	0	0
ACAGT	75	383	5	354.756	209529067	125.226	593580683	1915	5.10667	0.211413	1.07961	0.645237	0.00539807	0.00322618	0.203898	2.57629e-08	2.57629e-08	1	0	0	1	0	0
ACAGTAG	3	12	7	354.756	209529067	125.226	593580683	84	4	0.00845651	0.033826	0.0202163	0.000236782	0.000141514	0.223596	1.13007e-09	1.13007e-09	1	0	0	1	0	0
ACAGTAT	1	4	7	354.756	209529067	125.226	593580683	28	4	0.00281884	0.0112753	0.00673876	7.89274e-05	4.71713e-05	0.223596	3.76689e-10	3.76689e-10	1	0	0	1	0	0
ACAGTATAGTATACTATACT	1	4	20	354.756	209529067	125.226	593580683	80	4	0.00281884	0.0112753	0.00673876	0.000225507	0.000134775	0.638845	1.07626e-09	1.07626e-09	1	0	0	1	1	0
ACAGTC	11	52	6	354.756	209529067	125.226	593580683	312	4.72727	0.0310072	0.146579	0.0876039	0.000879477	0.000525624	0.226499	4.1974e-09	4.1974e-09	1	0	0	1	0	0
ACAGTG	1	5	6	354.756	209529067	125.226	593580683	30	5	0.00281884	0.0140942	0.00842345	8.45651e-05	5.05407e-05	0.239567	4.03596e-10	4.03596e-10	1	0	0	1	0	0
ACAGTGG	59	238	7	354.756	209529067	125.226	593580683	1666	4.0339	0.166311	0.670883	0.400956	0.00469618	0.0028067	0.22549	2.2413e-08	2.2413e-08	1	0	0	1	0	0
ACAGTGGT	1	4	8	354.756	209529067	125.226	593580683	32	4	0.00281884	0.0112753	0.00673876	9.02027e-05	5.39101e-05	0.255538	4.30502e-10	4.30502e-10	1	0	0	1	0	0
ACAT	7912	77591	4	354.756	209529067	125.226	593580683	310364	9.80675	22.3026	218.716	130.717	0.874865	0.522867	0.313249	4.17539e-06	4.17539e-06	1	0	0	0	0	0
ACATACATATGTATC	1	6	15	354.756	209529067	125.226	593580683	90	6	0.00281884	0.016913	0.0101081	0.000253695	0.000151622	0.7187	1.21079e-09	1.21079e-09	1	0	0	1	1	0
ACATACC	1	4	7	354.756	209529067	125.226	593580683	28	4	0.00281884	0.0112753	0.00673876	7.89274e-05	4.71713e-05	0.223596	3.76689e-10	3.76689e-10	1	0	0	1	0	0
ACATACTGG	2	10	9	354.756	209529067	125.226	593580683	90	5	0.00563767	0.0281884	0.0168469	0.000253695	0.000151622	0.35935	1.21079e-09	1.21079e-09	1	0	0	1	0	0
ACATAG	780	10645	6	354.756	209529067	125.226	593580683	63870	13.6474	2.19869	30.0065	17.9335	0.180039	0.107601	0.653894	8.59256e-07	8.59256e-07	1	0	0	1	1	0
ACATAGG	2	8	7	354.756	209529067	125.226	593580683	56	4	0.00563767	0.0225507	0.0134775	0.000157855	9.43427e-05	0.223596	7.53379e-10	7.53379e-10	1	0	0	1	0	0
ACATAGT	119	678	7	354.756	209529067	125.226	593580683	4746	5.69748	0.335441	1.91117	1.14222	0.0133782	0.00799554	0.318483	6.38489e-08	6.38489e-08	1	0	0	1	0	0
ACATAT	1005	9297	6	354.756	209529067	125.226	593580683	55782	9.25075	2.83293	26.2067	15.6626	0.15724	0.0939754	0.443234	7.50446e-07	7.50446e-07	1	0	0	1	0	0
ACATATATACATATATGCATAT	1	4	22	354.756	209529067	125.226	593580683	88	4	0.00281884	0.0112753	0.00673876	0.000248058	0.000148253	0.702729	1.18388e-09	1.18388e-09	1	0	0	1	1	0
ACATATATAGGATATATATAGGAT	1	5	24	354.756	209529067	125.226	593580683	120	5	0.00281884	0.0140942	0.00842345	0.00033826	0.000202163	0.958267	1.61438e-09	1.61438e-09	1	0	0	1	1	0
ACATATATATAG	1	4	12	354.756	209529067	125.226	593580683	48	4	0.00281884	0.0112753	0.00673876	0.000135304	8.08652e-05	0.383307	6.45753e-10	6.45753e-10	1	0	0	1	0	0
ACATATATATATCAT	1	4	15	354.756	209529067	125.226	593580683	60	4	0.00281884	0.0112753	0.00673876	0.00016913	0.000101081	0.479133	8.07192e-10	8.07192e-10	1	0	0	1	0	0
ACATATATATATGAGAT	2	10	17	354.756	209529067	125.226	593580683	170	5	0.00563767	0.0281884	0.0168469	0.000479202	0.000286397	0.678772	2.28704e-09	2.28704e-09	1	0	0	1	1	0
ACATATATATGATAT	1	5	15	354.756	209529067	125.226	593580683	75	5	0.00281884	0.0140942	0.00842345	0.000211413	0.000126352	0.598917	1.00899e-09	1.00899e-09	1	0	0	1	1	0
ACATATATATGATATAT	1	5	17	354.756	209529067	125.226	593580683	85	5	0.00281884	0.0140942	0.00842345	0.000239601	0.000143199	0.678772	1.14352e-09	1.14352e-09	1	0	0	1	1	0
ACATATATATGCGTATATATG	1	4	21	354.756	209529067	125.226	593580683	84	4	0.00281884	0.0112753	0.00673876	0.000236782	0.000141514	0.670787	1.13007e-09	1.13007e-09	1	0	0	1	1	0
ACATATG	1	5	7	354.756	209529067	125.226	593580683	35	5	0.00281884	0.0140942	0.00842345	9.86592e-05	5.89642e-05	0.279494	4.70862e-10	4.70862e-10	1	0	0	1	0	0
ACATATGATGTATCTCATGTAT	2	8	22	354.756	209529067	125.226	593580683	176	4	0.00563767	0.0225507	0.0134775	0.000496115	0.000296506	0.702729	2.36776e-09	2.36776e-09	1	0	0	1	1	0
ACATATGTAGATATCTACATCTAT	2	9	24	354.756	209529067	125.226	593580683	216	4.5	0.00563767	0.0253695	0.0151622	0.000608868	0.000363893	0.86244	2.90589e-09	2.90589e-09	1	0	0	1	1	0
ACATC	218	1121	5	354.756	209529067	125.226	593580683	5605	5.1422	0.614506	3.15991	1.88854	0.0157996	0.00944269	0.205317	7.54052e-08	7.54052e-08	1	0	0	1	0	0
ACATCAGTC	1	4	9	354.756	209529067	125.226	593580683	36	4	0.00281884	0.0112753	0.00673876	0.000101478	6.06489e-05	0.28748	4.84315e-10	4.84315e-10	1	0	0	1	0	0
ACATCATAT	1	4	9	354.756	209529067	125.226	593580683	36	4	0.00281884	0.0112753	0.00673876	0.000101478	6.06489e-05	0.28748	4.84315e-10	4.84315e-10	1	0	0	1	0	0
ACATCC	10	42	6	354.756	209529067	125.226	593580683	252	4.2	0.0281884	0.118391	0.070757	0.000710346	0.000424542	0.201236	3.39021e-09	3.39021e-09	1	0	0	1	0	0
ACATCCGGAG	4	17	10	354.756	209529067	125.226	593580683	170	4.25	0.0112753	0.0479202	0.0286397	0.000479202	0.000286397	0.339386	2.28704e-09	2.28704e-09	1	0	0	1	0	0
ACATCCGGAGGTCT	3	14	14	354.756	209529067	125.226	593580683	196	4.66667	0.00845651	0.0394637	0.0235857	0.000552492	0.000330199	0.521723	2.63683e-09	2.63683e-09	1	0	0	1	1	0
ACATCGC	11	44	7	354.756	209529067	125.226	593580683	308	4	0.0310072	0.124029	0.0741264	0.000868201	0.000518885	0.223596	4.14358e-09	4.14358e-09	1	0	0	1	0	0
ACATCGCGCAGGCGTCGTCAGTAG	3	14	24	354.756	209529067	125.226	593580683	336	4.66667	0.00845651	0.0394637	0.0235857	0.000947129	0.000566056	0.894382	4.52027e-09	4.52027e-09	1	0	0	1	1	0
ACATCGGTCGCT	1	5	12	354.756	209529067	125.226	593580683	60	5	0.00281884	0.0140942	0.00842345	0.00016913	0.000101081	0.479133	8.07192e-10	8.07192e-10	1	0	0	1	0	0
ACATCT	34	198	6	354.756	209529067	125.226	593580683	1188	5.82353	0.0958404	0.558129	0.333569	0.00334878	0.00200141	0.279025	1.59824e-08	1.59824e-08	1	0	0	1	0	0
ACATCTC	1	4	7	354.756	209529067	125.226	593580683	28	4	0.00281884	0.0112753	0.00673876	7.89274e-05	4.71713e-05	0.223596	3.76689e-10	3.76689e-10	1	0	0	1	0	0
ACATCTCCC	1	6	9	354.756	209529067	125.226	593580683	54	6	0.00281884	0.016913	0.0101081	0.000152217	9.09733e-05	0.43122	7.26473e-10	7.26473e-10	1	0	0	1	0	0
ACATCTCT	2	8	8	354.756	209529067	125.226	593580683	64	4	0.00563767	0.0225507	0.0134775	0.000180405	0.00010782	0.255538	8.61004e-10	8.61004e-10	1	0	0	1	0	0
ACATG	173	871	5	354.756	209529067	125.226	593580683	4355	5.03468	0.487659	2.45521	1.46737	0.012276	0.00733683	0.201024	5.85887e-08	5.85887e-08	1	0	0	1	0	0
ACATGAG	5	20	7	354.756	209529067	125.226	593580683	140	4	0.0140942	0.0563767	0.0336938	0.000394637	0.000235857	0.223596	1.88345e-09	1.88345e-09	1	0	0	1	0	0
ACATGAT	1	4	7	354.756	209529067	125.226	593580683	28	4	0.00281884	0.0112753	0.00673876	7.89274e-05	4.71713e-05	0.223596	3.76689e-10	3.76689e-10	1	0	0	1	0	0
ACATGC	60	245	6	354.756	209529067	125.226	593580683	1470	4.08333	0.16913	0.690615	0.412749	0.00414369	0.0024765	0.195646	1.97762e-08	1.97762e-08	1	0	0	1	0	0
ACATGCAGATACCC	1	4	14	354.756	209529067	125.226	593580683	56	4	0.00281884	0.0112753	0.00673876	0.000157855	9.43427e-05	0.447191	7.53379e-10	7.53379e-10	1	0	0	1	0	0
ACATGCATATACGTATATATGCAT	1	6	24	354.756	209529067	125.226	593580683	144	6	0.00281884	0.016913	0.0101081	0.000405912	0.000242595	1.14992	1.93726e-09	1.93726e-09	1	0	0	1	1	0
ACATGCATGTATATATGCATC	1	4	21	354.756	209529067	125.226	593580683	84	4	0.00281884	0.0112753	0.00673876	0.000236782	0.000141514	0.670787	1.13007e-09	1.13007e-09	1	0	0	1	1	0
ACATGCC	1	4	7	354.756	209529067	125.226	593580683	28	4	0.00281884	0.0112753	0.00673876	7.89274e-05	4.71713e-05	0.223596	3.76689e-10	3.76689e-10	1	0	0	1	0	0
ACATGCCACTCATGCCTC	6	24	18	354.756	209529067	125.226	593580683	432	4	0.016913	0.067652	0.0404326	0.00121774	0.000727786	0.57496	5.81178e-09	5.81178e-09	1	0	0	1	1	0
ACATGCCATCTCC	3	13	13	354.756	209529067	125.226	593580683	169	4.33333	0.00845651	0.0366449	0.021901	0.000476383	0.000284713	0.449853	2.27359e-09	2.27359e-09	1	0	0	1	0	0
ACATGG	3	12	6	354.756	209529067	125.226	593580683	72	4	0.00845651	0.033826	0.0202163	0.000202956	0.000121298	0.191653	9.6863e-10	9.6863e-10	1	0	0	1	0	0
ACATGGTGGTAT	2	8	12	354.756	209529067	125.226	593580683	96	4	0.00563767	0.0225507	0.0134775	0.000270608	0.00016173	0.383307	1.29151e-09	1.29151e-09	1	0	0	1	0	0
ACATGT	12	48	6	354.756	209529067	125.226	593580683	288	4	0.033826	0.135304	0.0808652	0.000811825	0.000485191	0.191653	3.87452e-09	3.87452e-09	1	0	0	1	0	0
ACATGTC	8	32	7	354.756	209529067	125.226	593580683	224	4	0.0225507	0.0902027	0.0539101	0.000631419	0.000377371	0.223596	3.01352e-09	3.01352e-09	1	0	0	1	0	0
ACC	30387	261654	3	354.756	209529067	125.226	593580683	784962	8.61072	85.6559	737.56	440.806	2.21268	1.32242	0.206284	1.05602e-05	1.05602e-05	1	1	0	0	0	0
ACCACCACCGTCGCC	1	4	15	354.756	209529067	125.226	593580683	60	4	0.00281884	0.0112753	0.00673876	0.00016913	0.000101081	0.479133	8.07192e-10	8.07192e-10	1	0	0	1	0	0
ACCACCC	2	8	7	354.756	209529067	125.226	593580683	56	4	0.00563767	0.0225507	0.0134775	0.000157855	9.43427e-05	0.223596	7.53379e-10	7.53379e-10	1	0	0	1	0	0
ACCACCCCG	1	4	9	354.756	209529067	125.226	593580683	36	4	0.00281884	0.0112753	0.00673876	0.000101478	6.06489e-05	0.28748	4.84315e-10	4.84315e-10	1	0	0	1	0	0
ACCACG	33	132	6	354.756	209529067	125.226	593580683	792	4	0.0930216	0.372086	0.222379	0.00223252	0.00133428	0.191653	1.06549e-08	1.06549e-08	1	0	0	1	0	0
ACCACGACTAGAGAGAGCCCCGCGG	1	4	25	354.756	209529067	125.226	593580683	100	4	0.00281884	0.0112753	0.00673876	0.000281884	0.000168469	0.798556	1.34532e-09	1.34532e-09	1	0	0	1	1	0
ACCACGCCGCTG	1	4	12	354.756	209529067	125.226	593580683	48	4	0.00281884	0.0112753	0.00673876	0.000135304	8.08652e-05	0.383307	6.45753e-10	6.45753e-10	1	0	0	1	0	0
ACCACGGGTACGGGAGC	2	8	17	354.756	209529067	125.226	593580683	136	4	0.00563767	0.0225507	0.0134775	0.000383362	0.000229118	0.543018	1.82963e-09	1.82963e-09	1	0	0	1	1	0
ACCACT	956	12255	6	354.756	209529067	125.226	593580683	73530	12.819	2.69481	34.5448	20.6459	0.207269	0.123875	0.614203	9.89213e-07	9.89213e-07	1	0	0	1	1	0
ACCACTACTGCTGCAGCC	354	1421	18	354.756	209529067	125.226	593580683	25578	4.01412	0.997868	4.00556	2.39395	0.0721002	0.043091	0.57699	3.44106e-07	3.44106e-07	1	0	0	1	1	0
ACCACTC	2	9	7	354.756	209529067	125.226	593580683	63	4.5	0.00563767	0.0253695	0.0151622	0.000177587	0.000106136	0.251545	8.47551e-10	8.47551e-10	1	0	0	1	0	0
ACCAG	13	79	5	354.756	209529067	125.226	593580683	395	6.07692	0.0366449	0.222688	0.133091	0.00111344	0.000665453	0.242638	5.31401e-09	5.31401e-09	1	0	0	1	0	0
ACCAGC	776	5435	6	354.756	209529067	125.226	593580683	32610	7.00387	2.18742	15.3204	9.1563	0.0919222	0.0549378	0.335579	4.38709e-07	4.38709e-07	1	0	0	1	0	0
ACCAGCAGG	2	8	9	354.756	209529067	125.226	593580683	72	4	0.00563767	0.0225507	0.0134775	0.000202956	0.000121298	0.28748	9.6863e-10	9.6863e-10	1	0	0	1	0	0
ACCAGCC	9	36	7	354.756	209529067	125.226	593580683	252	4	0.0253695	0.101478	0.0606489	0.000710346	0.000424542	0.223596	3.39021e-09	3.39021e-09	1	0	0	1	0	0
ACCAGCT	1	4	7	354.756	209529067	125.226	593580683	28	4	0.00281884	0.0112753	0.00673876	7.89274e-05	4.71713e-05	0.223596	3.76689e-10	3.76689e-10	1	0	0	1	0	0
ACCAGCTCTCCCCTCATC	1	4	18	354.756	209529067	125.226	593580683	72	4	0.00281884	0.0112753	0.00673876	0.000202956	0.000121298	0.57496	9.6863e-10	9.6863e-10	1	0	0	1	1	0
ACCAGG	8	34	6	354.756	209529067	125.226	593580683	204	4.25	0.0225507	0.0958404	0.0572795	0.000575042	0.000343677	0.203632	2.74445e-09	2.74445e-09	1	0	0	1	0	0
ACCAGGG	5	21	7	354.756	209529067	125.226	593580683	147	4.2	0.0140942	0.0591955	0.0353785	0.000414369	0.00024765	0.234775	1.97762e-09	1.97762e-09	1	0	0	1	0	0
ACCAGT	28	119	6	354.756	209529067	125.226	593580683	714	4.25	0.0789274	0.335441	0.200478	0.00201265	0.00120287	0.203632	9.60558e-09	9.60558e-09	1	0	0	1	0	0
ACCAGTG	18	72	7	354.756	209529067	125.226	593580683	504	4	0.050739	0.202956	0.121298	0.00142069	0.000849084	0.223596	6.78041e-09	6.78041e-09	1	0	0	1	0	0
ACCAT	274	1416	5	354.756	209529067	125.226	593580683	7080	5.16788	0.772361	3.99147	2.38552	0.0199574	0.0119276	0.206342	9.52486e-08	9.52486e-08	1	0	0	1	0	0
ACCATAT	4	16	7	354.756	209529067	125.226	593580683	112	4	0.0112753	0.0451014	0.0269551	0.00031571	0.000188685	0.223596	1.50676e-09	1.50676e-09	1	0	0	1	0	0
ACCATC	800	3254	6	354.756	209529067	125.226	593580683	19524	4.0675	2.25507	9.17249	5.48198	0.0550349	0.0328919	0.194888	2.6266e-07	2.6266e-07	1	0	0	1	0	0
ACCATCACCATCACT	2	8	15	354.756	209529067	125.226	593580683	120	4	0.00563767	0.0225507	0.0134775	0.00033826	0.000202163	0.479133	1.61438e-09	1.61438e-09	1	0	0	1	0	0
ACCATCC	5	22	7	354.756	209529067	125.226	593580683	154	4.4	0.0140942	0.0620144	0.0370632	0.000434101	0.000259442	0.245955	2.07179e-09	2.07179e-09	1	0	0	1	0	0
ACCATG	201	1036	6	354.756	209529067	125.226	593580683	6216	5.15423	0.566586	2.92031	1.74534	0.0175219	0.010472	0.246956	8.36251e-08	8.36251e-08	1	0	0	1	0	0
ACCC	79	496	4	354.756	209529067	125.226	593580683	1984	6.27848	0.222688	1.39814	0.835607	0.00559257	0.00334243	0.200549	2.66911e-08	2.66911e-08	1	0	0	0	0	0
ACCCACCCGCTC	2	8	12	354.756	209529067	125.226	593580683	96	4	0.00563767	0.0225507	0.0134775	0.000270608	0.00016173	0.383307	1.29151e-09	1.29151e-09	1	0	0	1	0	0
ACCCACGCGTCC	2	8	12	354.756	209529067	125.226	593580683	96	4	0.00563767	0.0225507	0.0134775	0.000270608	0.00016173	0.383307	1.29151e-09	1.29151e-09	1	0	0	1	0	0
ACCCAG	3	12	6	354.756	209529067	125.226	593580683	72	4	0.00845651	0.033826	0.0202163	0.000202956	0.000121298	0.191653	9.6863e-10	9.6863e-10	1	0	0	1	0	0
ACCCAGAGTGCTC	2	8	13	354.756	209529067	125.226	593580683	104	4	0.00563767	0.0225507	0.0134775	0.000293159	0.000175208	0.415249	1.39913e-09	1.39913e-09	1	0	0	1	0	0
ACCCAGC	10	41	7	354.756	209529067	125.226	593580683	287	4.1	0.0281884	0.115572	0.0690723	0.000809006	0.000483506	0.229185	3.86107e-09	3.86107e-09	1	0	0	1	0	0
ACCCAGCGTGGCCGCGACCTCCGC	1	4	24	354.756	209529067	125.226	593580683	96	4	0.00281884	0.0112753	0.00673876	0.000270608	0.00016173	0.766613	1.29151e-09	1.29151e-09	1	0	0	1	1	0
ACCCAGG	3	13	7	354.756	209529067	125.226	593580683	91	4.33333	0.00845651	0.0366449	0.021901	0.000256514	0.000153307	0.242229	1.22424e-09	1.22424e-09	1	0	0	1	0	0
ACCCAT	1	4	6	354.756	209529067	125.226	593580683	24	4	0.00281884	0.0112753	0.00673876	6.7652e-05	4.04326e-05	0.191653	3.22877e-10	3.22877e-10	1	0	0	1	0	0
ACCCATCCCAGGTGCGCCCTGG	1	4	22	354.756	209529067	125.226	593580683	88	4	0.00281884	0.0112753	0.00673876	0.000248058	0.000148253	0.702729	1.18388e-09	1.18388e-09	1	0	0	1	1	0
ACCCC	114	669	5	354.756	209529067	125.226	593580683	3345	5.86842	0.321347	1.8858	1.12706	0.009429	0.00563529	0.234313	4.50009e-08	4.50009e-08	1	0	0	1	0	0
ACCCCAG	1	4	7	354.756	209529067	125.226	593580683	28	4	0.00281884	0.0112753	0.00673876	7.89274e-05	4.71713e-05	0.223596	3.76689e-10	3.76689e-10	1	0	0	1	0	0
ACCCCAGC	1	4	8	354.756	209529067	125.226	593580683	32	4	0.00281884	0.0112753	0.00673876	9.02027e-05	5.39101e-05	0.255538	4.30502e-10	4.30502e-10	1	0	0	1	0	0
ACCCCC	38	158	6	354.756	209529067	125.226	593580683	948	4.15789	0.107116	0.445376	0.266181	0.00267226	0.00159709	0.199219	1.27536e-08	1.27536e-08	1	0	0	1	0	0
ACCCCCC	2	8	7	354.756	209529067	125.226	593580683	56	4	0.00563767	0.0225507	0.0134775	0.000157855	9.43427e-05	0.223596	7.53379e-10	7.53379e-10	1	0	0	1	0	0
ACCCCCCGCCATCC	1	4	14	354.756	209529067	125.226	593580683	56	4	0.00281884	0.0112753	0.00673876	0.000157855	9.43427e-05	0.447191	7.53379e-10	7.53379e-10	1	0	0	1	0	0
ACCCCCCGCTC	1	4	11	354.756	209529067	125.226	593580683	44	4	0.00281884	0.0112753	0.00673876	0.000124029	7.41264e-05	0.351364	5.91941e-10	5.91941e-10	1	0	0	1	0	0
ACCCCCCTCCTCCTAGT	1	4	17	354.756	209529067	125.226	593580683	68	4	0.00281884	0.0112753	0.00673876	0.000191681	0.000114559	0.543018	9.14817e-10	9.14817e-10	1	0	0	1	1	0
ACCCCCG	2	8	7	354.756	209529067	125.226	593580683	56	4	0.00563767	0.0225507	0.0134775	0.000157855	9.43427e-05	0.223596	7.53379e-10	7.53379e-10	1	0	0	1	0	0
ACCCCCGAG	1	5	9	354.756	209529067	125.226	593580683	45	5	0.00281884	0.0140942	0.00842345	0.000126848	7.58111e-05	0.35935	6.05394e-10	6.05394e-10	1	0	0	1	0	0
ACCCCG	24	121	6	354.756	209529067	125.226	593580683	726	5.04167	0.067652	0.341079	0.203848	0.00204647	0.00122309	0.241563	9.76702e-09	9.76702e-09	1	0	0	1	0	0
ACCCCGCTCTCCCGGG	1	4	16	354.756	209529067	125.226	593580683	64	4	0.00281884	0.0112753	0.00673876	0.000180405	0.00010782	0.511076	8.61004e-10	8.61004e-10	1	0	0	1	1	0
ACCCCGG	2	9	7	354.756	209529067	125.226	593580683	63	4.5	0.00563767	0.0253695	0.0151622	0.000177587	0.000106136	0.251545	8.47551e-10	8.47551e-10	1	0	0	1	0	0
ACCCCT	8	43	6	354.756	209529067	125.226	593580683	258	5.375	0.0225507	0.12121	0.0724417	0.00072726	0.00043465	0.257534	3.47092e-09	3.47092e-09	1	0	0	1	0	0
ACCCCTC	1	4	7	354.756	209529067	125.226	593580683	28	4	0.00281884	0.0112753	0.00673876	7.89274e-05	4.71713e-05	0.223596	3.76689e-10	3.76689e-10	1	0	0	1	0	0
ACCCCTCCCTCTCGCCGG	1	4	18	354.756	209529067	125.226	593580683	72	4	0.00281884	0.0112753	0.00673876	0.000202956	0.000121298	0.57496	9.6863e-10	9.6863e-10	1	0	0	1	1	0
ACCCCTG	3	12	7	354.756	209529067	125.226	593580683	84	4	0.00845651	0.033826	0.0202163	0.000236782	0.000141514	0.223596	1.13007e-09	1.13007e-09	1	0	0	1	0	0
ACCCG	117	662	5	354.756	209529067	125.226	593580683	3310	5.65812	0.329804	1.86607	1.11527	0.00933034	0.00557633	0.225916	4.45301e-08	4.45301e-08	1	0	0	1	0	0
ACCCGACGG	1	6	9	354.756	209529067	125.226	593580683	54	6	0.00281884	0.016913	0.0101081	0.000152217	9.09733e-05	0.43122	7.26473e-10	7.26473e-10	1	0	0	1	0	0
ACCCGC	70	280	6	354.756	209529067	125.226	593580683	1680	4	0.197318	0.789274	0.471713	0.00473564	0.00283028	0.191653	2.26014e-08	2.26014e-08	1	0	0	1	0	0
ACCCGCCT	3	12	8	354.756	209529067	125.226	593580683	96	4	0.00845651	0.033826	0.0202163	0.000270608	0.00016173	0.255538	1.29151e-09	1.29151e-09	1	0	0	1	0	0
ACCCGCG	1	4	7	354.756	209529067	125.226	593580683	28	4	0.00281884	0.0112753	0.00673876	7.89274e-05	4.71713e-05	0.223596	3.76689e-10	3.76689e-10	1	0	0	1	0	0
ACCCGCTC	1	4	8	354.756	209529067	125.226	593580683	32	4	0.00281884	0.0112753	0.00673876	9.02027e-05	5.39101e-05	0.255538	4.30502e-10	4.30502e-10	1	0	0	1	0	0
ACCCGG	41	164	6	354.756	209529067	125.226	593580683	984	4	0.115572	0.462289	0.276289	0.00277373	0.00165774	0.191653	1.32379e-08	1.32379e-08	1	0	0	1	0	0
ACCCGGAGTC	67	279	10	354.756	209529067	125.226	593580683	2790	4.16418	0.188862	0.786455	0.470029	0.00786455	0.00470029	0.332533	3.75344e-08	3.75344e-08	1	0	0	1	0	0
ACCCGT	12	48	6	354.756	209529067	125.226	593580683	288	4	0.033826	0.135304	0.0808652	0.000811825	0.000485191	0.191653	3.87452e-09	3.87452e-09	1	0	0	1	0	0
ACCCT	17	102	5	354.756	209529067	125.226	593580683	510	6	0.0479202	0.287521	0.171838	0.00143761	0.000859192	0.239567	6.86113e-09	6.86113e-09	1	0	0	1	0	0
ACCCTAG	2	8	7	354.756	209529067	125.226	593580683	56	4	0.00563767	0.0225507	0.0134775	0.000157855	9.43427e-05	0.223596	7.53379e-10	7.53379e-10	1	0	0	1	0	0
ACCCTATCC	18	95	9	354.756	209529067	125.226	593580683	855	5.27778	0.050739	0.267789	0.160046	0.0024101	0.00144041	0.379314	1.15025e-08	1.15025e-08	1	0	0	1	0	0
ACCCTC	77	366	6	354.756	209529067	125.226	593580683	2196	4.75325	0.21705	1.03169	0.616597	0.00619016	0.00369958	0.227744	2.95432e-08	2.95432e-08	1	0	0	1	0	0
ACCCTCACCCTGACCCTG	1	4	18	354.756	209529067	125.226	593580683	72	4	0.00281884	0.0112753	0.00673876	0.000202956	0.000121298	0.57496	9.6863e-10	9.6863e-10	1	0	0	1	1	0
ACCCTCC	1	4	7	354.756	209529067	125.226	593580683	28	4	0.00281884	0.0112753	0.00673876	7.89274e-05	4.71713e-05	0.223596	3.76689e-10	3.76689e-10	1	0	0	1	0	0
ACCCTCT	2	10	7	354.756	209529067	125.226	593580683	70	5	0.00563767	0.0281884	0.0168469	0.000197318	0.000117928	0.279494	9.41724e-10	9.41724e-10	1	0	0	1	0	0
ACCCTCTCC	4	18	9	354.756	209529067	125.226	593580683	162	4.5	0.0112753	0.050739	0.0303244	0.000456651	0.00027292	0.323415	2.17942e-09	2.17942e-09	1	0	0	1	0	0
ACCCTG	71	426	6	354.756	209529067	125.226	593580683	2556	6	0.200137	1.20082	0.717678	0.00720494	0.00430607	0.28748	3.43864e-08	3.43864e-08	1	0	0	1	0	0
ACCCTGC	4	16	7	354.756	209529067	125.226	593580683	112	4	0.0112753	0.0451014	0.0269551	0.00031571	0.000188685	0.223596	1.50676e-09	1.50676e-09	1	0	0	1	0	0
ACCCTGCTGGCGC	4	18	13	354.756	209529067	125.226	593580683	234	4.5	0.0112753	0.050739	0.0303244	0.000659607	0.000394218	0.467155	3.14805e-09	3.14805e-09	1	0	0	1	0	0
ACCCTGG	1	5	7	354.756	209529067	125.226	593580683	35	5	0.00281884	0.0140942	0.00842345	9.86592e-05	5.89642e-05	0.279494	4.70862e-10	4.70862e-10	1	0	0	1	0	0
ACCG	4618	28701	4	354.756	209529067	125.226	593580683	114804	6.21503	13.0174	80.9034	48.3523	0.323614	0.193409	0.198522	1.54448e-06	1.54448e-06	1	0	0	0	0	0
ACCGACG	5	24	7	354.756	209529067	125.226	593580683	168	4.8	0.0140942	0.067652	0.0404326	0.000473564	0.000283028	0.268315	2.26014e-09	2.26014e-09	1	0	0	1	0	0
ACCGAG	28	120	6	354.756	209529067	125.226	593580683	720	4.28571	0.0789274	0.33826	0.202163	0.00202956	0.00121298	0.205343	9.6863e-09	9.6863e-09	1	0	0	1	0	0
ACCGAT	3	12	6	354.756	209529067	125.226	593580683	72	4	0.00845651	0.033826	0.0202163	0.000202956	0.000121298	0.191653	9.6863e-10	9.6863e-10	1	0	0	1	0	0
ACCGC	10	57	5	354.756	209529067	125.226	593580683	285	5.7	0.0281884	0.160674	0.0960274	0.000803368	0.000480137	0.227588	3.83416e-09	3.83416e-09	1	0	0	1	0	0
ACCGCAG	1	4	7	354.756	209529067	125.226	593580683	28	4	0.00281884	0.0112753	0.00673876	7.89274e-05	4.71713e-05	0.223596	3.76689e-10	3.76689e-10	1	0	0	1	0	0
ACCGCAGAGTGGAGGTGCTCCC	2	9	22	354.756	209529067	125.226	593580683	198	4.5	0.00563767	0.0253695	0.0151622	0.000558129	0.000333569	0.79057	2.66373e-09	2.66373e-09	1	0	0	1	1	0
ACCGCC	141	576	6	354.756	209529067	125.226	593580683	3456	4.08511	0.397456	1.62365	0.970382	0.00974189	0.00582229	0.195731	4.64942e-08	4.64942e-08	1	0	0	1	0	0
ACCGCCAGTCGGC	1	4	13	354.756	209529067	125.226	593580683	52	4	0.00281884	0.0112753	0.00673876	0.000146579	8.76039e-05	0.415249	6.99566e-10	6.99566e-10	1	0	0	1	0	0
ACCGCCGGC	3	12	9	354.756	209529067	125.226	593580683	108	4	0.00845651	0.033826	0.0202163	0.000304434	0.000181947	0.28748	1.45295e-09	1.45295e-09	1	0	0	1	0	0
ACCGCCTG	1	7	8	354.756	209529067	125.226	593580683	56	7	0.00281884	0.0197318	0.0117928	0.000157855	9.43427e-05	0.447191	7.53379e-10	7.53379e-10	1	0	0	1	0	0
ACCGCGC	2	8	7	354.756	209529067	125.226	593580683	56	4	0.00563767	0.0225507	0.0134775	0.000157855	9.43427e-05	0.223596	7.53379e-10	7.53379e-10	1	0	0	1	0	0
ACCGGAGTAG	3	12	10	354.756	209529067	125.226	593580683	120	4	0.00845651	0.033826	0.0202163	0.00033826	0.000202163	0.319422	1.61438e-09	1.61438e-09	1	0	0	1	0	0
ACCGGC	9	38	6	354.756	209529067	125.226	593580683	228	4.22222	0.0253695	0.107116	0.0640183	0.000642694	0.00038411	0.202301	3.06733e-09	3.06733e-09	1	0	0	1	0	0
ACCGGCC	7	34	7	354.756	209529067	125.226	593580683	238	4.85714	0.0197318	0.0958404	0.0572795	0.000670883	0.000400956	0.271509	3.20186e-09	3.20186e-09	1	0	0	1	0	0
ACCGGCGG	1	4	8	354.756	209529067	125.226	593580683	32	4	0.00281884	0.0112753	0.00673876	9.02027e-05	5.39101e-05	0.255538	4.30502e-10	4.30502e-10	1	0	0	1	0	0
ACCGGG	131	724	6	354.756	209529067	125.226	593580683	4344	5.52672	0.369267	2.04084	1.21972	0.012245	0.0073183	0.264803	5.84407e-08	5.84407e-08	1	0	0	1	0	0
ACCGGGCGTGAGCC	1	4	14	354.756	209529067	125.226	593580683	56	4	0.00281884	0.0112753	0.00673876	0.000157855	9.43427e-05	0.447191	7.53379e-10	7.53379e-10	1	0	0	1	0	0
ACCGGTAGATC	1	4	11	354.756	209529067	125.226	593580683	44	4	0.00281884	0.0112753	0.00673876	0.000124029	7.41264e-05	0.351364	5.91941e-10	5.91941e-10	1	0	0	1	0	0
ACCGT	8	47	5	354.756	209529067	125.226	593580683	235	5.875	0.0225507	0.132485	0.0791805	0.000662426	0.000395902	0.234576	3.1615e-09	3.1615e-09	1	0	0	1	0	0
ACCGTC	639	7102	6	354.756	209529067	125.226	593580683	42612	11.1142	1.80124	20.0194	11.9647	0.120116	0.0717881	0.53252	5.73268e-07	5.73268e-07	1	0	0	1	1	0
ACCGTCCCATCCGTCGTCGTCGTC	1	4	24	354.756	209529067	125.226	593580683	96	4	0.00281884	0.0112753	0.00673876	0.000270608	0.00016173	0.766613	1.29151e-09	1.29151e-09	1	0	0	1	1	0
ACCGTCTATATCGTATATACGATAT	1	4	25	354.756	209529067	125.226	593580683	100	4	0.00281884	0.0112753	0.00673876	0.000281884	0.000168469	0.798556	1.34532e-09	1.34532e-09	1	0	0	1	1	0
ACCGTG	124	684	6	354.756	209529067	125.226	593580683	4104	5.51613	0.349536	1.92808	1.15233	0.0115685	0.00691397	0.264296	5.52119e-08	5.52119e-08	1	0	0	1	0	0
ACCGTGC	8	32	7	354.756	209529067	125.226	593580683	224	4	0.0225507	0.0902027	0.0539101	0.000631419	0.000377371	0.223596	3.01352e-09	3.01352e-09	1	0	0	1	0	0
ACCT	522	3413	4	354.756	209529067	125.226	593580683	13652	6.53831	1.47143	9.62068	5.74985	0.0384827	0.0229994	0.208848	1.83663e-07	1.83663e-07	1	0	0	0	0	0
ACCTACGGC	1	6	9	354.756	209529067	125.226	593580683	54	6	0.00281884	0.016913	0.0101081	0.000152217	9.09733e-05	0.43122	7.26473e-10	7.26473e-10	1	0	0	1	0	0
ACCTAT	16	88	6	354.756	209529067	125.226	593580683	528	5.5	0.0451014	0.248058	0.148253	0.00148835	0.000889517	0.263523	7.10329e-09	7.10329e-09	1	0	0	1	0	0
ACCTATG	1	4	7	354.756	209529067	125.226	593580683	28	4	0.00281884	0.0112753	0.00673876	7.89274e-05	4.71713e-05	0.223596	3.76689e-10	3.76689e-10	1	0	0	1	0	0
ACCTC	5	25	5	354.756	209529067	125.226	593580683	125	5	0.0140942	0.0704709	0.0421173	0.000352354	0.000210586	0.199639	1.68165e-09	1.68165e-09	1	0	0	1	0	0
ACCTCAG	2	8	7	354.756	209529067	125.226	593580683	56	4	0.00563767	0.0225507	0.0134775	0.000157855	9.43427e-05	0.223596	7.53379e-10	7.53379e-10	1	0	0	1	0	0
ACCTCC	89	369	6	354.756	209529067	125.226	593580683	2214	4.14607	0.250876	1.04015	0.621651	0.0062409	0.00372991	0.198652	2.97854e-08	2.97854e-08	1	0	0	1	0	0
ACCTCCATCTCCATCC	1	4	16	354.756	209529067	125.226	593580683	64	4	0.00281884	0.0112753	0.00673876	0.000180405	0.00010782	0.511076	8.61004e-10	8.61004e-10	1	0	0	1	1	0
ACCTCCC	2	8	7	354.756	209529067	125.226	593580683	56	4	0.00563767	0.0225507	0.0134775	0.000157855	9.43427e-05	0.223596	7.53379e-10	7.53379e-10	1	0	0	1	0	0
ACCTCCCCT	1	4	9	354.756	209529067	125.226	593580683	36	4	0.00281884	0.0112753	0.00673876	0.000101478	6.06489e-05	0.28748	4.84315e-10	4.84315e-10	1	0	0	1	0	0
ACCTCCGACGACTCCG	2	8	16	354.756	209529067	125.226	593580683	128	4	0.00563767	0.0225507	0.0134775	0.000360811	0.00021564	0.511076	1.72201e-09	1.72201e-09	1	0	0	1	1	0
ACCTCCT	1	7	7	354.756	209529067	125.226	593580683	49	7	0.00281884	0.0197318	0.0117928	0.000138123	8.25499e-05	0.391292	6.59207e-10	6.59207e-10	1	0	0	1	0	0
ACCTCCTCT	1	5	9	354.756	209529067	125.226	593580683	45	5	0.00281884	0.0140942	0.00842345	0.000126848	7.58111e-05	0.35935	6.05394e-10	6.05394e-10	1	0	0	1	0	0
ACCTCG	3	12	6	354.756	209529067	125.226	593580683	72	4	0.00845651	0.033826	0.0202163	0.000202956	0.000121298	0.191653	9.6863e-10	9.6863e-10	1	0	0	1	0	0
ACCTCT	24	115	6	354.756	209529067	125.226	593580683	690	4.79167	0.067652	0.324166	0.193739	0.001945	0.00116244	0.229585	9.2827e-09	9.2827e-09	1	0	0	1	0	0
ACCTCTCT	4	18	8	354.756	209529067	125.226	593580683	144	4.5	0.0112753	0.050739	0.0303244	0.000405912	0.000242595	0.28748	1.93726e-09	1.93726e-09	1	0	0	1	0	0
ACCTCTGCAGAGGCTCCTCCC	1	4	21	354.756	209529067	125.226	593580683	84	4	0.00281884	0.0112753	0.00673876	0.000236782	0.000141514	0.670787	1.13007e-09	1.13007e-09	1	0	0	1	1	0
ACCTG	3	15	5	354.756	209529067	125.226	593580683	75	5	0.00845651	0.0422825	0.0252704	0.000211413	0.000126352	0.199639	1.00899e-09	1.00899e-09	1	0	0	1	0	0
ACCTGAGTCAGGCTCCCCCTCC	1	4	22	354.756	209529067	125.226	593580683	88	4	0.00281884	0.0112753	0.00673876	0.000248058	0.000148253	0.702729	1.18388e-09	1.18388e-09	1	0	0	1	1	0
ACCTGC	13	64	6	354.756	209529067	125.226	593580683	384	4.92308	0.0366449	0.180405	0.10782	0.00108243	0.000646921	0.235881	5.16603e-09	5.16603e-09	1	0	0	1	0	0
ACCTGG	4	21	6	354.756	209529067	125.226	593580683	126	5.25	0.0112753	0.0591955	0.0353785	0.000355173	0.000212271	0.251545	1.6951e-09	1.6951e-09	1	0	0	1	0	0
ACCTGGACTC	1	5	10	354.756	209529067	125.226	593580683	50	5	0.00281884	0.0140942	0.00842345	0.000140942	8.42345e-05	0.399278	6.7266e-10	6.7266e-10	1	0	0	1	0	0
ACCTGGC	2	8	7	354.756	209529067	125.226	593580683	56	4	0.00563767	0.0225507	0.0134775	0.000157855	9.43427e-05	0.223596	7.53379e-10	7.53379e-10	1	0	0	1	0	0
ACCTGGG	5	25	7	354.756	209529067	125.226	593580683	175	5	0.0140942	0.0704709	0.0421173	0.000493296	0.000294821	0.279494	2.35431e-09	2.35431e-09	1	0	0	1	0	0
ACCTGGGCT	1	4	9	354.756	209529067	125.226	593580683	36	4	0.00281884	0.0112753	0.00673876	0.000101478	6.06489e-05	0.28748	4.84315e-10	4.84315e-10	1	0	0	1	0	0
ACG	23611	205330	3	354.756	209529067	125.226	593580683	615990	8.69637	66.5555	578.791	345.918	1.73637	1.03775	0.208336	8.28703e-06	8.28703e-06	1	1	0	0	0	0
ACGACGG	2	8	7	354.756	209529067	125.226	593580683	56	4	0.00563767	0.0225507	0.0134775	0.000157855	9.43427e-05	0.223596	7.53379e-10	7.53379e-10	1	0	0	1	0	0
ACGACT	26	135	6	354.756	209529067	125.226	593580683	810	5.19231	0.0732897	0.380543	0.227433	0.00228326	0.0013646	0.248781	1.08971e-08	1.08971e-08	1	0	0	1	0	0
ACGACTACGG	641	2623	10	354.756	209529067	125.226	593580683	26230	4.09204	1.80687	7.3938	4.41894	0.073938	0.0441894	0.326772	3.52877e-07	3.52877e-07	1	0	0	1	0	0
ACGACTCAGG	469	1983	10	354.756	209529067	125.226	593580683	19830	4.22814	1.32203	5.58975	3.34074	0.0558975	0.0334074	0.337641	2.66777e-07	2.66777e-07	1	0	0	1	0	0
ACGACTCCAG	6223	25708	10	354.756	209529067	125.226	593580683	257080	4.13113	17.5416	72.4666	43.31	0.724666	0.4331	0.329893	3.45855e-06	3.45855e-06	1	0	0	1	0	0
ACGACTCTAG	499	2724	10	354.756	209529067	125.226	593580683	27240	5.45892	1.4066	7.67851	4.5891	0.0767851	0.045891	0.435925	3.66465e-07	3.66465e-07	1	0	0	1	0	0
ACGACTCTGG	8329	36720	10	354.756	209529067	125.226	593580683	367200	4.40869	23.4781	103.508	61.8619	1.03508	0.618619	0.352059	4.94001e-06	4.94001e-06	1	0	0	1	0	0
ACGAG	9	54	5	354.756	209529067	125.226	593580683	270	6	0.0253695	0.152217	0.0909733	0.000761086	0.000454867	0.239567	3.63236e-09	3.63236e-09	1	0	0	1	0	0
ACGAGC	17	68	6	354.756	209529067	125.226	593580683	408	4	0.0479202	0.191681	0.114559	0.00115008	0.000687354	0.191653	5.4889e-09	5.4889e-09	1	0	0	1	0	0
ACGAGCGGG	2	10	9	354.756	209529067	125.226	593580683	90	5	0.00563767	0.0281884	0.0168469	0.000253695	0.000151622	0.35935	1.21079e-09	1.21079e-09	1	0	0	1	0	0
ACGAGG	143	575	6	354.756	209529067	125.226	593580683	3450	4.02098	0.403093	1.62083	0.968697	0.00972498	0.00581218	0.192659	4.64135e-08	4.64135e-08	1	0	0	1	0	0
ACGAGT	33	171	6	354.756	209529067	125.226	593580683	1026	5.18182	0.0930216	0.482021	0.288082	0.00289213	0.00172849	0.248278	1.3803e-08	1.3803e-08	1	0	0	1	0	0
ACGAT	15	106	5	354.756	209529067	125.226	593580683	530	7.06667	0.0422825	0.298797	0.178577	0.00149398	0.000892886	0.282156	7.13019e-09	7.13019e-09	1	0	0	1	0	0
ACGATATAGATACGTATATCACGT	1	4	24	354.756	209529067	125.226	593580683	96	4	0.00281884	0.0112753	0.00673876	0.000270608	0.00016173	0.766613	1.29151e-09	1.29151e-09	1	0	0	1	1	0
ACGATATAGATGATATATCGCATAT	1	4	25	354.756	209529067	125.226	593580683	100	4	0.00281884	0.0112753	0.00673876	0.000281884	0.000168469	0.798556	1.34532e-09	1.34532e-09	1	0	0	1	1	0
ACGATATATCTATCTATAGATATAG	1	6	25	354.756	209529067	125.226	593580683	150	6	0.00281884	0.016913	0.0101081	0.000422825	0.000252704	1.19783	2.01798e-09	2.01798e-09	1	0	0	1	1	0
ACGATC	395	2517	6	354.756	209529067	125.226	593580683	15102	6.37215	1.11344	7.09501	4.24037	0.0425701	0.0254422	0.305311	2.0317e-07	2.0317e-07	1	0	0	1	0	0
ACGATG	1710	17438	6	354.756	209529067	125.226	593580683	104628	10.1977	4.82021	49.1548	29.3776	0.294929	0.176266	0.488604	1.40758e-06	1.40758e-06	1	0	0	1	0	0
ACGC	5156	34174	4	354.756	209529067	125.226	593580683	136696	6.62801	14.5339	96.3309	57.5726	0.385324	0.230291	0.211713	1.839e-06	1.839e-06	1	0	0	0	0	0
ACGCACGCGAGC	17	79	12	354.756	209529067	125.226	593580683	948	4.64706	0.0479202	0.222688	0.133091	0.00267226	0.00159709	0.445312	1.27536e-08	1.27536e-08	1	0	0	1	0	0
ACGCAG	2	8	6	354.756	209529067	125.226	593580683	48	4	0.00563767	0.0225507	0.0134775	0.000135304	8.08652e-05	0.191653	6.45753e-10	6.45753e-10	1	0	0	1	0	0
ACGCAGACGTCGGCGCGTCCTG	2	8	22	354.756	209529067	125.226	593580683	176	4	0.00563767	0.0225507	0.0134775	0.000496115	0.000296506	0.702729	2.36776e-09	2.36776e-09	1	0	0	1	1	0
ACGCAGGAG	1	5	9	354.756	209529067	125.226	593580683	45	5	0.00281884	0.0140942	0.00842345	0.000126848	7.58111e-05	0.35935	6.05394e-10	6.05394e-10	1	0	0	1	0	0
ACGCAT	12	48	6	354.756	209529067	125.226	593580683	288	4	0.033826	0.135304	0.0808652	0.000811825	0.000485191	0.191653	3.87452e-09	3.87452e-09	1	0	0	1	0	0
ACGCATCC	2	12	8	354.756	209529067	125.226	593580683	96	6	0.00563767	0.033826	0.0202163	0.000270608	0.00016173	0.383307	1.29151e-09	1.29151e-09	1	0	0	1	0	0
ACGCATCTCCTCACTCC	8	34	17	354.756	209529067	125.226	593580683	578	4.25	0.0225507	0.0958404	0.0572795	0.00162929	0.000973751	0.576956	7.77595e-09	7.77595e-09	1	0	0	1	1	0
ACGCC	21	114	5	354.756	209529067	125.226	593580683	570	5.42857	0.0591955	0.321347	0.192055	0.00160674	0.000960274	0.216751	7.66832e-09	7.66832e-09	1	0	0	1	0	0
ACGCCAGTC	1	5	9	354.756	209529067	125.226	593580683	45	5	0.00281884	0.0140942	0.00842345	0.000126848	7.58111e-05	0.35935	6.05394e-10	6.05394e-10	1	0	0	1	0	0
ACGCCC	2	8	6	354.756	209529067	125.226	593580683	48	4	0.00563767	0.0225507	0.0134775	0.000135304	8.08652e-05	0.191653	6.45753e-10	6.45753e-10	1	0	0	1	0	0
ACGCCCCCGCC	2	8	11	354.756	209529067	125.226	593580683	88	4	0.00563767	0.0225507	0.0134775	0.000248058	0.000148253	0.351364	1.18388e-09	1.18388e-09	1	0	0	1	0	0
ACGCCCCGCCCCCGCG	1	4	16	354.756	209529067	125.226	593580683	64	4	0.00281884	0.0112753	0.00673876	0.000180405	0.00010782	0.511076	8.61004e-10	8.61004e-10	1	0	0	1	1	0
ACGCCG	16	64	6	354.756	209529067	125.226	593580683	384	4	0.0451014	0.180405	0.10782	0.00108243	0.000646921	0.191653	5.16603e-09	5.16603e-09	1	0	0	1	0	0
ACGCCGTC	1	5	8	354.756	209529067	125.226	593580683	40	5	0.00281884	0.0140942	0.00842345	0.000112753	6.73876e-05	0.319422	5.38128e-10	5.38128e-10	1	0	0	1	0	0
ACGCCGTG	1	7	8	354.756	209529067	125.226	593580683	56	7	0.00281884	0.0197318	0.0117928	0.000157855	9.43427e-05	0.447191	7.53379e-10	7.53379e-10	1	0	0	1	0	0
ACGCCTCCC	2	8	9	354.756	209529067	125.226	593580683	72	4	0.00563767	0.0225507	0.0134775	0.000202956	0.000121298	0.28748	9.6863e-10	9.6863e-10	1	0	0	1	0	0
ACGCCTCTGG	56	301	10	354.756	209529067	125.226	593580683	3010	5.375	0.157855	0.848469	0.507092	0.00848469	0.00507092	0.429224	4.04941e-08	4.04941e-08	1	0	0	1	0	0
ACGCCTG	1	4	7	354.756	209529067	125.226	593580683	28	4	0.00281884	0.0112753	0.00673876	7.89274e-05	4.71713e-05	0.223596	3.76689e-10	3.76689e-10	1	0	0	1	0	0
ACGCG	2	10	5	354.756	209529067	125.226	593580683	50	5	0.00563767	0.0281884	0.0168469	0.000140942	8.42345e-05	0.199639	6.7266e-10	6.7266e-10	1	0	0	1	0	0
ACGCGC	10	47	6	354.756	209529067	125.226	593580683	282	4.7	0.0281884	0.132485	0.0791805	0.000794912	0.000475083	0.225193	3.7938e-09	3.7938e-09	1	0	0	1	0	0
ACGCGCCG	24	103	8	354.756	209529067	125.226	593580683	824	4.29167	0.067652	0.29034	0.173523	0.00232272	0.00138819	0.274171	1.10854e-08	1.10854e-08	1	0	0	1	0	0
ACGCGCT	2	12	7	354.756	209529067	125.226	593580683	84	6	0.00563767	0.033826	0.0202163	0.000236782	0.000141514	0.335393	1.13007e-09	1.13007e-09	1	0	0	1	0	0
ACGCGGGACT	2	10	10	354.756	209529067	125.226	593580683	100	5	0.00563767	0.0281884	0.0168469	0.000281884	0.000168469	0.399278	1.34532e-09	1.34532e-09	1	0	0	1	0	0
ACGCGGGAG	1	4	9	354.756	209529067	125.226	593580683	36	4	0.00281884	0.0112753	0.00673876	0.000101478	6.06489e-05	0.28748	4.84315e-10	4.84315e-10	1	0	0	1	0	0
ACGCGGGAGG	2	8	10	354.756	209529067	125.226	593580683	80	4	0.00563767	0.0225507	0.0134775	0.000225507	0.000134775	0.319422	1.07626e-09	1.07626e-09	1	0	0	1	0	0
ACGCT	9	47	5	354.756	209529067	125.226	593580683	235	5.22222	0.0253695	0.132485	0.0791805	0.000662426	0.000395902	0.208512	3.1615e-09	3.1615e-09	1	0	0	1	0	0
ACGCTAGTAT	1	4	10	354.756	209529067	125.226	593580683	40	4	0.00281884	0.0112753	0.00673876	0.000112753	6.73876e-05	0.319422	5.38128e-10	5.38128e-10	1	0	0	1	0	0
ACGCTAT	1	4	7	354.756	209529067	125.226	593580683	28	4	0.00281884	0.0112753	0.00673876	7.89274e-05	4.71713e-05	0.223596	3.76689e-10	3.76689e-10	1	0	0	1	0	0
ACGCTC	1	4	6	354.756	209529067	125.226	593580683	24	4	0.00281884	0.0112753	0.00673876	6.7652e-05	4.04326e-05	0.191653	3.22877e-10	3.22877e-10	1	0	0	1	0	0
ACGCTGAT	1	4	8	354.756	209529067	125.226	593580683	32	4	0.00281884	0.0112753	0.00673876	9.02027e-05	5.39101e-05	0.255538	4.30502e-10	4.30502e-10	1	0	0	1	0	0
ACGCTGC	1	4	7	354.756	209529067	125.226	593580683	28	4	0.00281884	0.0112753	0.00673876	7.89274e-05	4.71713e-05	0.223596	3.76689e-10	3.76689e-10	1	0	0	1	0	0
ACGCTGGAT	1	4	9	354.756	209529067	125.226	593580683	36	4	0.00281884	0.0112753	0.00673876	0.000101478	6.06489e-05	0.28748	4.84315e-10	4.84315e-10	1	0	0	1	0	0
ACGG	1017	6757	4	354.756	209529067	125.226	593580683	27028	6.64405	2.86676	19.0469	11.3835	0.0761875	0.0455338	0.212226	3.63613e-07	3.63613e-07	1	0	0	0	0	0
ACGGAG	7	35	6	354.756	209529067	125.226	593580683	210	5	0.0197318	0.0986592	0.0589642	0.000591955	0.000353785	0.239567	2.82517e-09	2.82517e-09	1	0	0	1	0	0
ACGGAGAGAGAGGAG	2	11	15	354.756	209529067	125.226	593580683	165	5.5	0.00563767	0.0310072	0.0185316	0.000465108	0.000277974	0.658808	2.21978e-09	2.21978e-09	1	0	0	1	1	0
ACGGAGCAGCAGGGGGCCCCC	1	6	21	354.756	209529067	125.226	593580683	126	6	0.00281884	0.016913	0.0101081	0.000355173	0.000212271	1.00618	1.6951e-09	1.6951e-09	1	0	0	1	1	0
ACGGAGGAG	1	4	9	354.756	209529067	125.226	593580683	36	4	0.00281884	0.0112753	0.00673876	0.000101478	6.06489e-05	0.28748	4.84315e-10	4.84315e-10	1	0	0	1	0	0
ACGGAGTCGG	56	226	10	354.756	209529067	125.226	593580683	2260	4.03571	0.157855	0.637057	0.38074	0.00637057	0.0038074	0.322274	3.04042e-08	3.04042e-08	1	0	0	1	0	0
ACGGAT	15	60	6	354.756	209529067	125.226	593580683	360	4	0.0422825	0.16913	0.101081	0.00101478	0.000606489	0.191653	4.84315e-09	4.84315e-09	1	0	0	1	0	0
ACGGC	226	1306	5	354.756	209529067	125.226	593580683	6530	5.77876	0.637057	3.6814	2.20021	0.018407	0.011001	0.230733	8.78494e-08	8.78494e-08	1	0	0	1	0	0
ACGGCAG	2	8	7	354.756	209529067	125.226	593580683	56	4	0.00563767	0.0225507	0.0134775	0.000157855	9.43427e-05	0.223596	7.53379e-10	7.53379e-10	1	0	0	1	0	0
ACGGCC	3	16	6	354.756	209529067	125.226	593580683	96	5.33333	0.00845651	0.0451014	0.0269551	0.000270608	0.00016173	0.255538	1.29151e-09	1.29151e-09	1	0	0	1	0	0
ACGGCCC	1	4	7	354.756	209529067	125.226	593580683	28	4	0.00281884	0.0112753	0.00673876	7.89274e-05	4.71713e-05	0.223596	3.76689e-10	3.76689e-10	1	0	0	1	0	0
ACGGCCGCCTGGGAGGGG	2	8	18	354.756	209529067	125.226	593580683	144	4	0.00563767	0.0225507	0.0134775	0.000405912	0.000242595	0.57496	1.93726e-09	1.93726e-09	1	0	0	1	1	0
ACGGCG	17	80	6	354.756	209529067	125.226	593580683	480	4.70588	0.0479202	0.225507	0.134775	0.00135304	0.000808652	0.225475	6.45753e-09	6.45753e-09	1	0	0	1	0	0
ACGGCTC	3	14	7	354.756	209529067	125.226	593580683	98	4.66667	0.00845651	0.0394637	0.0235857	0.000276246	0.0001651	0.260862	1.31841e-09	1.31841e-09	1	0	0	1	0	0
ACGGCTGAGGC	4	28	11	354.756	209529067	125.226	593580683	308	7	0.0112753	0.0789274	0.0471713	0.000868201	0.000518885	0.614888	4.14358e-09	4.14358e-09	1	0	0	1	1	0
ACGGG	92	537	5	354.756	209529067	125.226	593580683	2685	5.83696	0.259333	1.51371	0.904679	0.00756857	0.0045234	0.233057	3.61218e-08	3.61218e-08	1	0	0	1	0	0
ACGGGAG	1	5	7	354.756	209529067	125.226	593580683	35	5	0.00281884	0.0140942	0.00842345	9.86592e-05	5.89642e-05	0.279494	4.70862e-10	4.70862e-10	1	0	0	1	0	0
ACGGGC	5	21	6	354.756	209529067	125.226	593580683	126	4.2	0.0140942	0.0591955	0.0353785	0.000355173	0.000212271	0.201236	1.6951e-09	1.6951e-09	1	0	0	1	0	0
ACGGGCG	2	10	7	354.756	209529067	125.226	593580683	70	5	0.00563767	0.0281884	0.0168469	0.000197318	0.000117928	0.279494	9.41724e-10	9.41724e-10	1	0	0	1	0	0
ACGGGCGGCGG	1	4	11	354.756	209529067	125.226	593580683	44	4	0.00281884	0.0112753	0.00673876	0.000124029	7.41264e-05	0.351364	5.91941e-10	5.91941e-10	1	0	0	1	0	0
ACGGGG	60	250	6	354.756	209529067	125.226	593580683	1500	4.16667	0.16913	0.704709	0.421173	0.00422825	0.00252704	0.199639	2.01798e-08	2.01798e-08	1	0	0	1	0	0
ACGGGGCTCC	2	8	10	354.756	209529067	125.226	593580683	80	4	0.00563767	0.0225507	0.0134775	0.000225507	0.000134775	0.319422	1.07626e-09	1.07626e-09	1	0	0	1	0	0
ACGGGGG	9	52	7	354.756	209529067	125.226	593580683	364	5.77778	0.0253695	0.146579	0.0876039	0.00102606	0.000613228	0.322971	4.89696e-09	4.89696e-09	1	0	0	1	0	0
ACGT	83	509	4	354.756	209529067	125.226	593580683	2036	6.13253	0.233963	1.43479	0.857508	0.00573915	0.00343003	0.195887	2.73907e-08	2.73907e-08	1	0	0	0	0	0
ACGTAG	6	26	6	354.756	209529067	125.226	593580683	156	4.33333	0.016913	0.0732897	0.043802	0.000439738	0.000262812	0.207624	2.0987e-09	2.0987e-09	1	0	0	1	0	0
ACGTAT	12	48	6	354.756	209529067	125.226	593580683	288	4	0.033826	0.135304	0.0808652	0.000811825	0.000485191	0.191653	3.87452e-09	3.87452e-09	1	0	0	1	0	0
ACGTATACGTATAT	1	4	14	354.756	209529067	125.226	593580683	56	4	0.00281884	0.0112753	0.00673876	0.000157855	9.43427e-05	0.447191	7.53379e-10	7.53379e-10	1	0	0	1	0	0
ACGTATAT	2	8	8	354.756	209529067	125.226	593580683	64	4	0.00563767	0.0225507	0.0134775	0.000180405	0.00010782	0.255538	8.61004e-10	8.61004e-10	1	0	0	1	0	0
ACGTC	7	39	5	354.756	209529067	125.226	593580683	195	5.57143	0.0197318	0.109935	0.0657029	0.000549673	0.000328515	0.222455	2.62337e-09	2.62337e-09	1	0	0	1	0	0
ACGTCTGCAGGGCCGCGC	1	8	18	354.756	209529067	125.226	593580683	144	8	0.00281884	0.0225507	0.0134775	0.000405912	0.000242595	1.14992	1.93726e-09	1.93726e-09	1	0	0	1	1	0
ACGTGCTCCCCTCTGCAGGAGC	2	8	22	354.756	209529067	125.226	593580683	176	4	0.00563767	0.0225507	0.0134775	0.000496115	0.000296506	0.702729	2.36776e-09	2.36776e-09	1	0	0	1	1	0
ACT	35186	343626	3	354.756	209529067	125.226	593580683	1030878	9.76599	99.1835	968.625	578.904	2.90588	1.73671	0.233961	1.38686e-05	1.38686e-05	1	1	0	0	0	0
ACTACTCTG	1	10	9	354.756	209529067	125.226	593580683	90	10	0.00281884	0.0281884	0.0168469	0.000253695	0.000151622	0.7187	1.21079e-09	1.21079e-09	1	0	0	1	1	0
ACTAG	9	60	5	354.756	209529067	125.226	593580683	300	6.66667	0.0253695	0.16913	0.101081	0.000845651	0.000505407	0.266185	4.03596e-09	4.03596e-09	1	0	0	1	0	0
ACTAGAT	12	66	7	354.756	209529067	125.226	593580683	462	5.5	0.033826	0.186043	0.11119	0.0013023	0.000778327	0.307444	6.21538e-09	6.21538e-09	1	0	0	1	0	0
ACTAGCT	2	8	7	354.756	209529067	125.226	593580683	56	4	0.00563767	0.0225507	0.0134775	0.000157855	9.43427e-05	0.223596	7.53379e-10	7.53379e-10	1	0	0	1	0	0
ACTAGG	16	65	6	354.756	209529067	125.226	593580683	390	4.0625	0.0451014	0.183224	0.109505	0.00109935	0.000657029	0.194648	5.24675e-09	5.24675e-09	1	0	0	1	0	0
ACTAGGAGT	303	1335	9	354.756	209529067	125.226	593580683	12015	4.40594	0.854107	3.76315	2.24906	0.0338683	0.0202416	0.316655	1.6164e-07	1.6164e-07	1	0	0	1	0	0
ACTAGGGCTAGG	1	5	12	354.756	209529067	125.226	593580683	60	5	0.00281884	0.0140942	0.00842345	0.00016913	0.000101081	0.479133	8.07192e-10	8.07192e-10	1	0	0	1	0	0
ACTAGT	1	4	6	354.756	209529067	125.226	593580683	24	4	0.00281884	0.0112753	0.00673876	6.7652e-05	4.04326e-05	0.191653	3.22877e-10	3.22877e-10	1	0	0	1	0	0
ACTAT	1220	15958	5	354.756	209529067	125.226	593580683	79790	13.0803	3.43898	44.983	26.8843	0.224915	0.134421	0.522268	1.07343e-06	1.07343e-06	1	0	0	1	1	0
ACTATAT	19	91	7	354.756	209529067	125.226	593580683	637	4.78947	0.0535579	0.256514	0.153307	0.0017956	0.00107315	0.267726	8.56968e-09	8.56968e-09	1	0	0	1	0	0
ACTATC	72	292	6	354.756	209529067	125.226	593580683	1752	4.05556	0.202956	0.8231	0.49193	0.0049386	0.00295158	0.194315	2.357e-08	2.357e-08	1	0	0	1	0	0
ACTATG	9	42	6	354.756	209529067	125.226	593580683	252	4.66667	0.0253695	0.118391	0.070757	0.000710346	0.000424542	0.223596	3.39021e-09	3.39021e-09	1	0	0	1	0	0
ACTC	1425	12634	4	354.756	209529067	125.226	593580683	50536	8.86596	4.01684	35.6132	21.2844	0.142453	0.0851375	0.283199	6.79871e-07	6.79871e-07	1	0	0	0	0	0
ACTCAG	8	32	6	354.756	209529067	125.226	593580683	192	4	0.0225507	0.0902027	0.0539101	0.000541216	0.000323461	0.191653	2.58301e-09	2.58301e-09	1	0	0	1	0	0
ACTCAGCC	3	27	8	354.756	209529067	125.226	593580683	216	9	0.00845651	0.0761086	0.0454867	0.000608868	0.000363893	0.57496	2.90589e-09	2.90589e-09	1	0	0	1	1	0
ACTCAGG	2	8	7	354.756	209529067	125.226	593580683	56	4	0.00563767	0.0225507	0.0134775	0.000157855	9.43427e-05	0.223596	7.53379e-10	7.53379e-10	1	0	0	1	0	0
ACTCAT	19	76	6	354.756	209529067	125.226	593580683	456	4	0.0535579	0.214231	0.128037	0.00128539	0.000768219	0.191653	6.13466e-09	6.13466e-09	1	0	0	1	0	0
ACTCATATGATATATATATCATAT	1	4	24	354.756	209529067	125.226	593580683	96	4	0.00281884	0.0112753	0.00673876	0.000270608	0.00016173	0.766613	1.29151e-09	1.29151e-09	1	0	0	1	1	0
ACTCATGAGAGTATATCATGATAT	1	4	24	354.756	209529067	125.226	593580683	96	4	0.00281884	0.0112753	0.00673876	0.000270608	0.00016173	0.766613	1.29151e-09	1.29151e-09	1	0	0	1	1	0
ACTCC	934	5092	5	354.756	209529067	125.226	593580683	25460	5.45182	2.63279	14.3535	8.57845	0.0717675	0.0428922	0.217679	3.42518e-07	3.42518e-07	1	0	0	1	0	0
ACTCCAGAGG	17	70	10	354.756	209529067	125.226	593580683	700	4.11765	0.0479202	0.197318	0.117928	0.00197318	0.00117928	0.328817	9.41724e-09	9.41724e-09	1	0	0	1	0	0
ACTCCAGGCG	35	146	10	354.756	209529067	125.226	593580683	1460	4.17143	0.0986592	0.41155	0.245965	0.0041155	0.00245965	0.333112	1.96417e-08	1.96417e-08	1	0	0	1	0	0
ACTCCC	11	47	6	354.756	209529067	125.226	593580683	282	4.27273	0.0310072	0.132485	0.0791805	0.000794912	0.000475083	0.204721	3.7938e-09	3.7938e-09	1	0	0	1	0	0
ACTCCCC	1	5	7	354.756	209529067	125.226	593580683	35	5	0.00281884	0.0140942	0.00842345	9.86592e-05	5.89642e-05	0.279494	4.70862e-10	4.70862e-10	1	0	0	1	0	0
ACTCCCTCAGTCTAGAGC	1	4	18	354.756	209529067	125.226	593580683	72	4	0.00281884	0.0112753	0.00673876	0.000202956	0.000121298	0.57496	9.6863e-10	9.6863e-10	1	0	0	1	1	0
ACTCCG	124	503	6	354.756	209529067	125.226	593580683	3018	4.05645	0.349536	1.41787	0.8474	0.00850724	0.0050844	0.194358	4.06017e-08	4.06017e-08	1	0	0	1	0	0
ACTCCGGATC	13507	62196	10	354.756	209529067	125.226	593580683	621960	4.60472	38.074	175.32	104.781	1.7532	1.04781	0.367713	8.36735e-06	8.36735e-06	1	1	0	1	0	0
ACTCCGGATG	4701	20500	10	354.756	209529067	125.226	593580683	205000	4.36077	13.2513	57.7861	34.5362	0.577861	0.345362	0.348232	2.7579e-06	2.7579e-06	1	0	0	1	0	0
ACTCCT	108	507	6	354.756	209529067	125.226	593580683	3042	4.69444	0.304434	1.42915	0.854138	0.0085749	0.00512483	0.224927	4.09246e-08	4.09246e-08	1	0	0	1	0	0
ACTCCTC	2	8	7	354.756	209529067	125.226	593580683	56	4	0.00563767	0.0225507	0.0134775	0.000157855	9.43427e-05	0.223596	7.53379e-10	7.53379e-10	1	0	0	1	0	0
ACTCG	1	6	5	354.756	209529067	125.226	593580683	30	6	0.00281884	0.016913	0.0101081	8.45651e-05	5.05407e-05	0.239567	4.03596e-10	4.03596e-10	1	0	0	1	0	0
ACTCGC	38	216	6	354.756	209529067	125.226	593580683	1296	5.68421	0.107116	0.608868	0.363893	0.00365321	0.00218336	0.27235	1.74353e-08	1.74353e-08	1	0	0	1	0	0
ACTCGCTCTC	33	154	10	354.756	209529067	125.226	593580683	1540	4.66667	0.0930216	0.434101	0.259442	0.00434101	0.00259442	0.372659	2.07179e-08	2.07179e-08	1	0	0	1	0	0
ACTCGG	7	32	6	354.756	209529067	125.226	593580683	192	4.57143	0.0197318	0.0902027	0.0539101	0.000541216	0.000323461	0.219032	2.58301e-09	2.58301e-09	1	0	0	1	0	0
ACTCGGAGCAGCCGGCCGGCCCTGC	2	10	25	354.756	209529067	125.226	593580683	250	5	0.00563767	0.0281884	0.0168469	0.000704709	0.000421173	0.998195	3.3633e-09	3.3633e-09	1	0	0	1	1	0
ACTCT	12	94	5	354.756	209529067	125.226	593580683	470	7.83333	0.033826	0.264971	0.158361	0.00132485	0.000791805	0.312768	6.323e-09	6.323e-09	1	0	0	1	0	0
ACTCTAGATG	6	32	10	354.756	209529067	125.226	593580683	320	5.33333	0.016913	0.0902027	0.0539101	0.000902027	0.000539101	0.425896	4.30502e-09	4.30502e-09	1	0	0	1	0	0
ACTCTAGGCG	6	26	10	354.756	209529067	125.226	593580683	260	4.33333	0.016913	0.0732897	0.043802	0.000732897	0.00043802	0.346041	3.49783e-09	3.49783e-09	1	0	0	1	0	0
ACTCTC	442	5105	6	354.756	209529067	125.226	593580683	30630	11.5498	1.24593	14.3902	8.60035	0.0863409	0.0516021	0.553388	4.12071e-07	4.12071e-07	1	0	0	1	1	0
ACTCTCTATC	6	28	10	354.756	209529067	125.226	593580683	280	4.66667	0.016913	0.0789274	0.0471713	0.000789274	0.000471713	0.372659	3.76689e-09	3.76689e-09	1	0	0	1	0	0
ACTCTCTC	533	3837	8	354.756	209529067	125.226	593580683	30696	7.19887	1.50244	10.8159	6.46416	0.086527	0.0517133	0.459896	4.12959e-07	4.12959e-07	1	0	0	1	0	0
ACTCTG	15	71	6	354.756	209529067	125.226	593580683	426	4.73333	0.0422825	0.200137	0.119613	0.00120082	0.000717678	0.22679	5.73106e-09	5.73106e-09	1	0	0	1	0	0
ACTCTGGATG	1423	6356	10	354.756	209529067	125.226	593580683	63560	4.46662	4.0112	17.9165	10.7079	0.179165	0.107079	0.356684	8.55085e-07	8.55085e-07	1	0	0	1	0	0
ACTCTGGGCG	226	1159	10	354.756	209529067	125.226	593580683	11590	5.12832	0.637057	3.26703	1.95256	0.0326703	0.0195256	0.409525	1.55923e-07	1.55923e-07	1	0	0	1	0	0
ACTG	3311	21822	4	354.756	209529067	125.226	593580683	87288	6.59076	9.33316	61.5126	36.7633	0.24605	0.147053	0.210523	1.1743e-06	1.1743e-06	1	0	0	0	0	0
ACTGAG	77	320	6	354.756	209529067	125.226	593580683	1920	4.15584	0.21705	0.902027	0.539101	0.00541216	0.00323461	0.19912	2.58301e-08	2.58301e-08	1	0	0	1	0	0
ACTGAT	175	704	6	354.756	209529067	125.226	593580683	4224	4.02286	0.493296	1.98446	1.18602	0.0119068	0.00711613	0.192749	5.68263e-08	5.68263e-08	1	0	0	1	0	0
ACTGATCCGG	9352	40340	10	354.756	209529067	125.226	593580683	403400	4.31352	26.3617	113.712	67.9604	1.13712	0.679604	0.344458	5.42702e-06	5.42702e-06	1	0	0	1	0	0
ACTGC	25	126	5	354.756	209529067	125.226	593580683	630	5.04	0.0704709	0.355173	0.212271	0.00177587	0.00106136	0.201236	8.47551e-09	8.47551e-09	1	0	0	1	0	0
ACTGCAGCCTC	6	28	11	354.756	209529067	125.226	593580683	308	4.66667	0.016913	0.0789274	0.0471713	0.000868201	0.000518885	0.409925	4.14358e-09	4.14358e-09	1	0	0	1	0	0
ACTGCAGGG	2	10	9	354.756	209529067	125.226	593580683	90	5	0.00563767	0.0281884	0.0168469	0.000253695	0.000151622	0.35935	1.21079e-09	1.21079e-09	1	0	0	1	0	0
ACTGCC	47	194	6	354.756	209529067	125.226	593580683	1164	4.12766	0.132485	0.546854	0.32683	0.00328112	0.00196098	0.19777	1.56595e-08	1.56595e-08	1	0	0	1	0	0
ACTGCG	205	1832	6	354.756	209529067	125.226	593580683	10992	8.93659	0.577861	5.16411	3.08635	0.0309846	0.0185181	0.428182	1.47878e-07	1.47878e-07	1	0	0	1	0	0
ACTGCGAG	2	16	8	354.756	209529067	125.226	593580683	128	8	0.00563767	0.0451014	0.0269551	0.000360811	0.00021564	0.511076	1.72201e-09	1.72201e-09	1	0	0	1	1	0
ACTGCGG	2	8	7	354.756	209529067	125.226	593580683	56	4	0.00563767	0.0225507	0.0134775	0.000157855	9.43427e-05	0.223596	7.53379e-10	7.53379e-10	1	0	0	1	0	0
ACTGCT	356	1481	6	354.756	209529067	125.226	593580683	8886	4.16011	1.00351	4.1747	2.49503	0.0250482	0.0149702	0.199325	1.19545e-07	1.19545e-07	1	0	0	1	0	0
ACTGCTC	5	20	7	354.756	209529067	125.226	593580683	140	4	0.0140942	0.0563767	0.0336938	0.000394637	0.000235857	0.223596	1.88345e-09	1.88345e-09	1	0	0	1	0	0
ACTGCTGGC	1	4	9	354.756	209529067	125.226	593580683	36	4	0.00281884	0.0112753	0.00673876	0.000101478	6.06489e-05	0.28748	4.84315e-10	4.84315e-10	1	0	0	1	0	0
ACTGG	10	50	5	354.756	209529067	125.226	593580683	250	5	0.0281884	0.140942	0.0842345	0.000704709	0.000421173	0.199639	3.3633e-09	3.3633e-09	1	0	0	1	0	0
ACTGGC	3	12	6	354.756	209529067	125.226	593580683	72	4	0.00845651	0.033826	0.0202163	0.000202956	0.000121298	0.191653	9.6863e-10	9.6863e-10	1	0	0	1	0	0
ACTGGG	62	254	6	354.756	209529067	125.226	593580683	1524	4.09677	0.174768	0.715984	0.427911	0.0042959	0.00256747	0.19629	2.05027e-08	2.05027e-08	1	0	0	1	0	0
ACTGGGC	1	4	7	354.756	209529067	125.226	593580683	28	4	0.00281884	0.0112753	0.00673876	7.89274e-05	4.71713e-05	0.223596	3.76689e-10	3.76689e-10	1	0	0	1	0	0
ACTGGGG	1	4	7	354.756	209529067	125.226	593580683	28	4	0.00281884	0.0112753	0.00673876	7.89274e-05	4.71713e-05	0.223596	3.76689e-10	3.76689e-10	1	0	0	1	0	0
AG	812456	14450390	2	354.756	209529067	125.226	593580683	28900780	17.7861	2290.18	40733.3	24344.4	81.4665	48.6889	0.284063	0.000388808	0.000388808	1	1	1	0	0	0
AGAGAGAGAT	1251	5496	10	354.756	209529067	125.226	593580683	54960	4.39329	3.52636	15.4923	9.25906	0.154923	0.0925906	0.350828	7.39388e-07	7.39388e-07	1	0	0	1	0	0
AGAGAGAGATGGAGAGAGAGGG	1	4	22	354.756	209529067	125.226	593580683	88	4	0.00281884	0.0112753	0.00673876	0.000248058	0.000148253	0.702729	1.18388e-09	1.18388e-09	1	0	0	1	1	0
AGAGAGAGCG	524	2448	10	354.756	209529067	125.226	593580683	24480	4.67176	1.47707	6.90051	4.12412	0.0690051	0.0412412	0.373066	3.29334e-07	3.29334e-07	1	0	0	1	0	0
AGAGAGAGGGAGAGG	3	12	15	354.756	209529067	125.226	593580683	180	4	0.00845651	0.033826	0.0202163	0.00050739	0.000303244	0.479133	2.42158e-09	2.42158e-09	1	0	0	1	0	0
AGAGAGAGGGAGAGGCGG	1	6	18	354.756	209529067	125.226	593580683	108	6	0.00281884	0.016913	0.0101081	0.000304434	0.000181947	0.86244	1.45295e-09	1.45295e-09	1	0	0	1	1	0
AGAGAGAT	3290	24609	8	354.756	209529067	125.226	593580683	196872	7.47994	9.27397	69.3687	41.4586	0.55495	0.331668	0.477852	2.64856e-06	2.64856e-06	1	0	0	1	0	0
AGAGAGATAT	198	896	10	354.756	209529067	125.226	593580683	8960	4.52525	0.558129	2.52568	1.50948	0.0252568	0.0150948	0.361367	1.20541e-07	1.20541e-07	1	0	0	1	0	0
AGAGAGATG	1	4	9	354.756	209529067	125.226	593580683	36	4	0.00281884	0.0112753	0.00673876	0.000101478	6.06489e-05	0.28748	4.84315e-10	4.84315e-10	1	0	0	1	0	0
AGAGAGC	50	205	7	354.756	209529067	125.226	593580683	1435	4.1	0.140942	0.577861	0.345362	0.00404503	0.00241753	0.229185	1.93053e-08	1.93053e-08	1	0	0	1	0	0
AGAGAGG	52	293	7	354.756	209529067	125.226	593580683	2051	5.63462	0.146579	0.825919	0.493614	0.00578143	0.0034553	0.314969	2.75925e-08	2.75925e-08	1	0	0	1	0	0
AGAGAGGAGATGGGGG	1	4	16	354.756	209529067	125.226	593580683	64	4	0.00281884	0.0112753	0.00673876	0.000180405	0.00010782	0.511076	8.61004e-10	8.61004e-10	1	0	0	1	1	0
AGAGAGGC	13	54	8	354.756	209529067	125.226	593580683	432	4.15385	0.0366449	0.152217	0.0909733	0.00121774	0.000727786	0.265366	5.81178e-09	5.81178e-09	1	0	0	1	0	0
AGAGAT	1609	20607	6	354.756	209529067	125.226	593580683	123642	12.8073	4.53551	58.0877	34.7164	0.348526	0.208299	0.613642	1.66338e-06	1.66338e-06	1	0	0	1	1	0
AGAGATCG	414	2964	8	354.756	209529067	125.226	593580683	23712	7.15942	1.167	8.35503	4.99342	0.0668402	0.0399474	0.457376	3.19002e-07	3.19002e-07	1	0	0	1	0	0
AGAGC	123	681	5	354.756	209529067	125.226	593580683	3405	5.53659	0.346717	1.91963	1.14727	0.00959813	0.00573637	0.221064	4.58081e-08	4.58081e-08	1	0	0	1	0	0
AGAGCAT	1	4	7	354.756	209529067	125.226	593580683	28	4	0.00281884	0.0112753	0.00673876	7.89274e-05	4.71713e-05	0.223596	3.76689e-10	3.76689e-10	1	0	0	1	0	0
AGAGCC	26	113	6	354.756	209529067	125.226	593580683	678	4.34615	0.0732897	0.318528	0.19037	0.00191117	0.00114222	0.208239	9.12127e-09	9.12127e-09	1	0	0	1	0	0
AGAGCCC	5	20	7	354.756	209529067	125.226	593580683	140	4	0.0140942	0.0563767	0.0336938	0.000394637	0.000235857	0.223596	1.88345e-09	1.88345e-09	1	0	0	1	0	0
AGAGCCCT	2	8	8	354.756	209529067	125.226	593580683	64	4	0.00563767	0.0225507	0.0134775	0.000180405	0.00010782	0.255538	8.61004e-10	8.61004e-10	1	0	0	1	0	0
AGAGCCT	1	6	7	354.756	209529067	125.226	593580683	42	6	0.00281884	0.016913	0.0101081	0.000118391	7.0757e-05	0.335393	5.65034e-10	5.65034e-10	1	0	0	1	0	0
AGAGCG	479	2868	6	354.756	209529067	125.226	593580683	17208	5.98747	1.35022	8.08442	4.83169	0.0485065	0.0289902	0.28688	2.31503e-07	2.31503e-07	1	0	0	1	0	0
AGAGCGCG	3	27	8	354.756	209529067	125.226	593580683	216	9	0.00845651	0.0761086	0.0454867	0.000608868	0.000363893	0.57496	2.90589e-09	2.90589e-09	1	0	0	1	1	0
AGAGCGG	1	4	7	354.756	209529067	125.226	593580683	28	4	0.00281884	0.0112753	0.00673876	7.89274e-05	4.71713e-05	0.223596	3.76689e-10	3.76689e-10	1	0	0	1	0	0
AGAGCGGG	3	16	8	354.756	209529067	125.226	593580683	128	5.33333	0.00845651	0.0451014	0.0269551	0.000360811	0.00021564	0.340717	1.72201e-09	1.72201e-09	1	0	0	1	0	0
AGAGCT	4	19	6	354.756	209529067	125.226	593580683	114	4.75	0.0112753	0.0535579	0.0320091	0.000321347	0.000192055	0.227588	1.53366e-09	1.53366e-09	1	0	0	1	0	0
AGAGG	231	1335	5	354.756	209529067	125.226	593580683	6675	5.77922	0.651151	3.76315	2.24906	0.0188157	0.0112453	0.230751	8.98001e-08	8.98001e-08	1	0	0	1	0	0
AGAGGAGGGG	2	9	10	354.756	209529067	125.226	593580683	90	4.5	0.00563767	0.0253695	0.0151622	0.000253695	0.000151622	0.35935	1.21079e-09	1.21079e-09	1	0	0	1	0	0
AGAGGC	55	263	6	354.756	209529067	125.226	593580683	1578	4.78182	0.155036	0.741354	0.443074	0.00444812	0.00265844	0.229113	2.12291e-08	2.12291e-08	1	0	0	1	0	0
AGAGGCAGG	3	13	9	354.756	209529067	125.226	593580683	117	4.33333	0.00845651	0.0366449	0.021901	0.000329804	0.000197109	0.311437	1.57402e-09	1.57402e-09	1	0	0	1	0	0
AGAGGCAGGG	2	8	10	354.756	209529067	125.226	593580683	80	4	0.00563767	0.0225507	0.0134775	0.000225507	0.000134775	0.319422	1.07626e-09	1.07626e-09	1	0	0	1	0	0
AGAGGCC	3	12	7	354.756	209529067	125.226	593580683	84	4	0.00845651	0.033826	0.0202163	0.000236782	0.000141514	0.223596	1.13007e-09	1.13007e-09	1	0	0	1	0	0
AGAGGCGCAGGCGCGG	1	4	16	354.756	209529067	125.226	593580683	64	4	0.00281884	0.0112753	0.00673876	0.000180405	0.00010782	0.511076	8.61004e-10	8.61004e-10	1	0	0	1	1	0
AGAGGG	884	4181	6	354.756	209529067	125.226	593580683	25086	4.72964	2.49185	11.7856	7.04369	0.0707133	0.0422622	0.226613	3.37487e-07	3.37487e-07	1	0	0	1	0	0
AGAGGGAGCG	1	8	10	354.756	209529067	125.226	593580683	80	8	0.00281884	0.0225507	0.0134775	0.000225507	0.000134775	0.638845	1.07626e-09	1.07626e-09	1	0	0	1	1	0
AGAGGGAGGG	2	9	10	354.756	209529067	125.226	593580683	90	4.5	0.00563767	0.0253695	0.0151622	0.000253695	0.000151622	0.35935	1.21079e-09	1.21079e-09	1	0	0	1	0	0
AGAGGGC	8	32	7	354.756	209529067	125.226	593580683	224	4	0.0225507	0.0902027	0.0539101	0.000631419	0.000377371	0.223596	3.01352e-09	3.01352e-09	1	0	0	1	0	0
AGAGGGCGGAGCCAGCG	1	5	17	354.756	209529067	125.226	593580683	85	5	0.00281884	0.0140942	0.00842345	0.000239601	0.000143199	0.678772	1.14352e-09	1.14352e-09	1	0	0	1	1	0
AGAGGGG	27	119	7	354.756	209529067	125.226	593580683	833	4.40741	0.0761086	0.335441	0.200478	0.00234809	0.00140335	0.246369	1.12065e-08	1.12065e-08	1	0	0	1	0	0
AGAGGGGAGG	5	20	10	354.756	209529067	125.226	593580683	200	4	0.0140942	0.0563767	0.0336938	0.000563767	0.000336938	0.319422	2.69064e-09	2.69064e-09	1	0	0	1	0	0
AGAGGGGAGGG	1	4	11	354.756	209529067	125.226	593580683	44	4	0.00281884	0.0112753	0.00673876	0.000124029	7.41264e-05	0.351364	5.91941e-10	5.91941e-10	1	0	0	1	0	0
AGAGGGGATGG	7	28	11	354.756	209529067	125.226	593580683	308	4	0.0197318	0.0789274	0.0471713	0.000868201	0.000518885	0.351364	4.14358e-09	4.14358e-09	1	0	0	1	0	0
AGAT	9025	82590	4	354.756	209529067	125.226	593580683	330360	9.15125	25.44	232.808	139.139	0.93123	0.556554	0.292311	4.4444e-06	4.4444e-06	1	0	0	0	0	0
AGATAGATATATCGAT	1	4	16	354.756	209529067	125.226	593580683	64	4	0.00281884	0.0112753	0.00673876	0.000180405	0.00010782	0.511076	8.61004e-10	8.61004e-10	1	0	0	1	1	0
AGATAGG	1	4	7	354.756	209529067	125.226	593580683	28	4	0.00281884	0.0112753	0.00673876	7.89274e-05	4.71713e-05	0.223596	3.76689e-10	3.76689e-10	1	0	0	1	0	0
AGATAT	684	4768	6	354.756	209529067	125.226	593580683	28608	6.97076	1.92808	13.4402	8.03261	0.0806412	0.0481956	0.333992	3.84869e-07	3.84869e-07	1	0	0	1	0	0
AGATATATATATATATG	1	4	17	354.756	209529067	125.226	593580683	68	4	0.00281884	0.0112753	0.00673876	0.000191681	0.000114559	0.543018	9.14817e-10	9.14817e-10	1	0	0	1	1	0
AGATATATATATGAGATATATATG	1	4	24	354.756	209529067	125.226	593580683	96	4	0.00281884	0.0112753	0.00673876	0.000270608	0.00016173	0.766613	1.29151e-09	1.29151e-09	1	0	0	1	1	0
AGATATATATG	1	4	11	354.756	209529067	125.226	593580683	44	4	0.00281884	0.0112753	0.00673876	0.000124029	7.41264e-05	0.351364	5.91941e-10	5.91941e-10	1	0	0	1	0	0
AGATATC	14	56	7	354.756	209529067	125.226	593580683	392	4	0.0394637	0.157855	0.0943427	0.00110498	0.000660399	0.223596	5.27365e-09	5.27365e-09	1	0	0	1	0	0
AGATC	2342	12010	5	354.756	209529067	125.226	593580683	60050	5.1281	6.60171	33.8542	20.2331	0.169271	0.101166	0.204753	8.07864e-07	8.07864e-07	1	0	0	1	0	0
AGATCC	2	8	6	354.756	209529067	125.226	593580683	48	4	0.00563767	0.0225507	0.0134775	0.000135304	8.08652e-05	0.191653	6.45753e-10	6.45753e-10	1	0	0	1	0	0
AGATCCC	2	8	7	354.756	209529067	125.226	593580683	56	4	0.00563767	0.0225507	0.0134775	0.000157855	9.43427e-05	0.223596	7.53379e-10	7.53379e-10	1	0	0	1	0	0
AGATCT	2	8	6	354.756	209529067	125.226	593580683	48	4	0.00563767	0.0225507	0.0134775	0.000135304	8.08652e-05	0.191653	6.45753e-10	6.45753e-10	1	0	0	1	0	0
AGATCTCATC	1	4	10	354.756	209529067	125.226	593580683	40	4	0.00281884	0.0112753	0.00673876	0.000112753	6.73876e-05	0.319422	5.38128e-10	5.38128e-10	1	0	0	1	0	0
AGATG	41	255	5	354.756	209529067	125.226	593580683	1275	6.21951	0.115572	0.718803	0.429596	0.00359401	0.00214798	0.248331	1.71528e-08	1.71528e-08	1	0	0	1	0	0
AGATGAT	11	44	7	354.756	209529067	125.226	593580683	308	4	0.0310072	0.124029	0.0741264	0.000868201	0.000518885	0.223596	4.14358e-09	4.14358e-09	1	0	0	1	0	0
AGATGC	6	26	6	354.756	209529067	125.226	593580683	156	4.33333	0.016913	0.0732897	0.043802	0.000439738	0.000262812	0.207624	2.0987e-09	2.0987e-09	1	0	0	1	0	0
AGATGCAGGAGCTGATGCAGGAGC	1	4	24	354.756	209529067	125.226	593580683	96	4	0.00281884	0.0112753	0.00673876	0.000270608	0.00016173	0.766613	1.29151e-09	1.29151e-09	1	0	0	1	1	0
AGATGCC	2	8	7	354.756	209529067	125.226	593580683	56	4	0.00563767	0.0225507	0.0134775	0.000157855	9.43427e-05	0.223596	7.53379e-10	7.53379e-10	1	0	0	1	0	0
AGATGG	35	146	6	354.756	209529067	125.226	593580683	876	4.17143	0.0986592	0.41155	0.245965	0.0024693	0.00147579	0.199867	1.1785e-08	1.1785e-08	1	0	0	1	0	0
AGATGGAGCTGGATGG	1	4	16	354.756	209529067	125.226	593580683	64	4	0.00281884	0.0112753	0.00673876	0.000180405	0.00010782	0.511076	8.61004e-10	8.61004e-10	1	0	0	1	1	0
AGATGGG	4	17	7	354.756	209529067	125.226	593580683	119	4.25	0.0112753	0.0479202	0.0286397	0.000335441	0.000200478	0.23757	1.60093e-09	1.60093e-09	1	0	0	1	0	0
AGATGGGGGG	1	5	10	354.756	209529067	125.226	593580683	50	5	0.00281884	0.0140942	0.00842345	0.000140942	8.42345e-05	0.399278	6.7266e-10	6.7266e-10	1	0	0	1	0	0
AGC	264314	2528084	3	354.756	209529067	125.226	593580683	7584252	9.5647	745.058	7126.25	4259.04	21.3788	12.7771	0.229138	0.000102032	0.000102032	1	1	1	0	0	0
AGCAGCC	11	47	7	354.756	209529067	125.226	593580683	329	4.27273	0.0310072	0.132485	0.0791805	0.000927397	0.000554263	0.238841	4.4261e-09	4.4261e-09	1	0	0	1	0	0
AGCAGCCGGCGGG	1	5	13	354.756	209529067	125.226	593580683	65	5	0.00281884	0.0140942	0.00842345	0.000183224	0.000109505	0.519061	8.74458e-10	8.74458e-10	1	0	0	1	1	0
AGCAGG	417	2076	6	354.756	209529067	125.226	593580683	12456	4.97842	1.17545	5.8519	3.49742	0.0351114	0.0209845	0.238533	1.67573e-07	1.67573e-07	1	0	0	1	0	0
AGCAGGC	4	18	7	354.756	209529067	125.226	593580683	126	4.5	0.0112753	0.050739	0.0303244	0.000355173	0.000212271	0.251545	1.6951e-09	1.6951e-09	1	0	0	1	0	0
AGCAGGG	4	16	7	354.756	209529067	125.226	593580683	112	4	0.0112753	0.0451014	0.0269551	0.00031571	0.000188685	0.223596	1.50676e-09	1.50676e-09	1	0	0	1	0	0
AGCAT	245	1384	5	354.756	209529067	125.226	593580683	6920	5.64898	0.690615	3.90127	2.33161	0.0195063	0.0116581	0.225551	9.30961e-08	9.30961e-08	1	0	0	1	0	0
AGCATC	639	4259	6	354.756	209529067	125.226	593580683	25554	6.6651	1.80124	12.0054	7.1751	0.0720325	0.0430506	0.319347	3.43783e-07	3.43783e-07	1	0	0	1	0	0
AGCATCCCCCGCAGCTC	1	4	17	354.756	209529067	125.226	593580683	68	4	0.00281884	0.0112753	0.00673876	0.000191681	0.000114559	0.543018	9.14817e-10	9.14817e-10	1	0	0	1	1	0
AGCATG	4	16	6	354.756	209529067	125.226	593580683	96	4	0.0112753	0.0451014	0.0269551	0.000270608	0.00016173	0.191653	1.29151e-09	1.29151e-09	1	0	0	1	0	0
AGCC	12063	78464	4	354.756	209529067	125.226	593580683	313856	6.50452	34.0036	221.177	132.188	0.884708	0.52875	0.207769	4.22237e-06	4.22237e-06	1	1	0	0	0	0
AGCCAGGGCCC	1	5	11	354.756	209529067	125.226	593580683	55	5	0.00281884	0.0140942	0.00842345	0.000155036	9.2658e-05	0.439206	7.39926e-10	7.39926e-10	1	0	0	1	0	0
AGCCATG	1	4	7	354.756	209529067	125.226	593580683	28	4	0.00281884	0.0112753	0.00673876	7.89274e-05	4.71713e-05	0.223596	3.76689e-10	3.76689e-10	1	0	0	1	0	0
AGCCC	107	574	5	354.756	209529067	125.226	593580683	2870	5.36449	0.301615	1.61801	0.967013	0.00809006	0.00483506	0.214192	3.86107e-08	3.86107e-08	1	0	0	1	0	0
AGCCCC	99	430	6	354.756	209529067	125.226	593580683	2580	4.34343	0.279065	1.2121	0.724417	0.0072726	0.0043465	0.208108	3.47092e-08	3.47092e-08	1	0	0	1	0	0
AGCCCCC	6	24	7	354.756	209529067	125.226	593580683	168	4	0.016913	0.067652	0.0404326	0.000473564	0.000283028	0.223596	2.26014e-09	2.26014e-09	1	0	0	1	0	0
AGCCCCCGCTC	1	6	11	354.756	209529067	125.226	593580683	66	6	0.00281884	0.016913	0.0101081	0.000186043	0.00011119	0.527047	8.87911e-10	8.87911e-10	1	0	0	1	1	0
AGCCCCG	3	12	7	354.756	209529067	125.226	593580683	84	4	0.00845651	0.033826	0.0202163	0.000236782	0.000141514	0.223596	1.13007e-09	1.13007e-09	1	0	0	1	0	0
AGCCCCGC	6	27	8	354.756	209529067	125.226	593580683	216	4.5	0.016913	0.0761086	0.0454867	0.000608868	0.000363893	0.28748	2.90589e-09	2.90589e-09	1	0	0	1	0	0
AGCCCCGCCCCTCCGGC	1	5	17	354.756	209529067	125.226	593580683	85	5	0.00281884	0.0140942	0.00842345	0.000239601	0.000143199	0.678772	1.14352e-09	1.14352e-09	1	0	0	1	1	0
AGCCCCTCCCCTAGGG	1	6	16	354.756	209529067	125.226	593580683	96	6	0.00281884	0.016913	0.0101081	0.000270608	0.00016173	0.766613	1.29151e-09	1.29151e-09	1	0	0	1	1	0
AGCCCCTGC	2	8	9	354.756	209529067	125.226	593580683	72	4	0.00563767	0.0225507	0.0134775	0.000202956	0.000121298	0.28748	9.6863e-10	9.6863e-10	1	0	0	1	0	0
AGCCCG	48	196	6	354.756	209529067	125.226	593580683	1176	4.08333	0.135304	0.552492	0.330199	0.00331495	0.0019812	0.195646	1.5821e-08	1.5821e-08	1	0	0	1	0	0
AGCCCGC	90	432	7	354.756	209529067	125.226	593580683	3024	4.8	0.253695	1.21774	0.727786	0.00852416	0.00509451	0.268315	4.06825e-08	4.06825e-08	1	0	0	1	0	0
AGCCCGG	1	4	7	354.756	209529067	125.226	593580683	28	4	0.00281884	0.0112753	0.00673876	7.89274e-05	4.71713e-05	0.223596	3.76689e-10	3.76689e-10	1	0	0	1	0	0
AGCCCGGCCATCGC	1	5	14	354.756	209529067	125.226	593580683	70	5	0.00281884	0.0140942	0.00842345	0.000197318	0.000117928	0.558989	9.41724e-10	9.41724e-10	1	0	0	1	1	0
AGCCCT	68	485	6	354.756	209529067	125.226	593580683	2910	7.13235	0.191681	1.36714	0.817075	0.00820281	0.00490245	0.341735	3.91488e-08	3.91488e-08	1	0	0	1	0	0
AGCCCTC	5	21	7	354.756	209529067	125.226	593580683	147	4.2	0.0140942	0.0591955	0.0353785	0.000414369	0.00024765	0.234775	1.97762e-09	1.97762e-09	1	0	0	1	0	0
AGCCCTG	11	45	7	354.756	209529067	125.226	593580683	315	4.09091	0.0310072	0.126848	0.0758111	0.000887933	0.000530678	0.228677	4.23776e-09	4.23776e-09	1	0	0	1	0	0
AGCCG	24	153	5	354.756	209529067	125.226	593580683	765	6.375	0.067652	0.431282	0.257758	0.00215641	0.00128879	0.25454	1.02917e-08	1.02917e-08	1	0	0	1	0	0
AGCCGC	76	312	6	354.756	209529067	125.226	593580683	1872	4.10526	0.214231	0.879477	0.525624	0.00527686	0.00315374	0.196697	2.51844e-08	2.51844e-08	1	0	0	1	0	0
AGCCGCAGG	1	4	9	354.756	209529067	125.226	593580683	36	4	0.00281884	0.0112753	0.00673876	0.000101478	6.06489e-05	0.28748	4.84315e-10	4.84315e-10	1	0	0	1	0	0
AGCCGCC	2	8	7	354.756	209529067	125.226	593580683	56	4	0.00563767	0.0225507	0.0134775	0.000157855	9.43427e-05	0.223596	7.53379e-10	7.53379e-10	1	0	0	1	0	0
AGCCGCCC	3	15	8	354.756	209529067	125.226	593580683	120	5	0.00845651	0.0422825	0.0252704	0.00033826	0.000202163	0.319422	1.61438e-09	1.61438e-09	1	0	0	1	0	0
AGCCGCCCGG	3	13	10	354.756	209529067	125.226	593580683	130	4.33333	0.00845651	0.0366449	0.021901	0.000366449	0.00021901	0.346041	1.74892e-09	1.74892e-09	1	0	0	1	0	0
AGCCGCGCGCTGGCGGG	1	8	17	354.756	209529067	125.226	593580683	136	8	0.00281884	0.0225507	0.0134775	0.000383362	0.000229118	1.08604	1.82963e-09	1.82963e-09	1	0	0	1	1	0
AGCCGG	67	282	6	354.756	209529067	125.226	593580683	1692	4.20896	0.188862	0.794912	0.475083	0.00476947	0.0028505	0.201665	2.27628e-08	2.27628e-08	1	0	0	1	0	0
AGCCGGG	6	27	7	354.756	209529067	125.226	593580683	189	4.5	0.016913	0.0761086	0.0454867	0.00053276	0.000318407	0.251545	2.54265e-09	2.54265e-09	1	0	0	1	0	0
AGCCT	143	717	5	354.756	209529067	125.226	593580683	3585	5.01399	0.403093	2.0211	1.20792	0.0101055	0.00603962	0.200197	4.82297e-08	4.82297e-08	1	0	0	1	0	0
AGCCTC	17	71	6	354.756	209529067	125.226	593580683	426	4.17647	0.0479202	0.200137	0.119613	0.00120082	0.000717678	0.200109	5.73106e-09	5.73106e-09	1	0	0	1	0	0
AGCCTCC	4	16	7	354.756	209529067	125.226	593580683	112	4	0.0112753	0.0451014	0.0269551	0.00031571	0.000188685	0.223596	1.50676e-09	1.50676e-09	1	0	0	1	0	0
AGCCTCCTG	3	12	9	354.756	209529067	125.226	593580683	108	4	0.00845651	0.033826	0.0202163	0.000304434	0.000181947	0.28748	1.45295e-09	1.45295e-09	1	0	0	1	0	0
AGCCTG	6	26	6	354.756	209529067	125.226	593580683	156	4.33333	0.016913	0.0732897	0.043802	0.000439738	0.000262812	0.207624	2.0987e-09	2.0987e-09	1	0	0	1	0	0
AGCCTGG	4	17	7	354.756	209529067	125.226	593580683	119	4.25	0.0112753	0.0479202	0.0286397	0.000335441	0.000200478	0.23757	1.60093e-09	1.60093e-09	1	0	0	1	0	0
AGCG	2399	14932	4	354.756	209529067	125.226	593580683	59728	6.22426	6.76239	42.0908	25.1558	0.168363	0.100623	0.198817	8.03532e-07	8.03532e-07	1	0	0	0	0	0
AGCGAGCGAGGGGAGGGG	2	8	18	354.756	209529067	125.226	593580683	144	4	0.00563767	0.0225507	0.0134775	0.000405912	0.000242595	0.57496	1.93726e-09	1.93726e-09	1	0	0	1	1	0
AGCGAGG	2	14	7	354.756	209529067	125.226	593580683	98	7	0.00563767	0.0394637	0.0235857	0.000276246	0.0001651	0.391292	1.31841e-09	1.31841e-09	1	0	0	1	0	0
AGCGATC	3	12	7	354.756	209529067	125.226	593580683	84	4	0.00845651	0.033826	0.0202163	0.000236782	0.000141514	0.223596	1.13007e-09	1.13007e-09	1	0	0	1	0	0
AGCGC	17	93	5	354.756	209529067	125.226	593580683	465	5.47059	0.0479202	0.262152	0.156676	0.00131076	0.000783381	0.218428	6.25574e-09	6.25574e-09	1	0	0	1	0	0
AGCGCC	5	22	6	354.756	209529067	125.226	593580683	132	4.4	0.0140942	0.0620144	0.0370632	0.000372086	0.000222379	0.210819	1.77582e-09	1.77582e-09	1	0	0	1	0	0
AGCGCCC	1	4	7	354.756	209529067	125.226	593580683	28	4	0.00281884	0.0112753	0.00673876	7.89274e-05	4.71713e-05	0.223596	3.76689e-10	3.76689e-10	1	0	0	1	0	0
AGCGCCGAGCTCCGCCCC	1	4	18	354.756	209529067	125.226	593580683	72	4	0.00281884	0.0112753	0.00673876	0.000202956	0.000121298	0.57496	9.6863e-10	9.6863e-10	1	0	0	1	1	0
AGCGCGGGAGGCGCAGGC	7	39	18	354.756	209529067	125.226	593580683	702	5.57143	0.0197318	0.109935	0.0657029	0.00197882	0.00118265	0.800837	9.44414e-09	9.44414e-09	1	0	0	1	1	0
AGCGG	2	10	5	354.756	209529067	125.226	593580683	50	5	0.00563767	0.0281884	0.0168469	0.000140942	8.42345e-05	0.199639	6.7266e-10	6.7266e-10	1	0	0	1	0	0
AGCGGAGGAGGAGGC	1	4	15	354.756	209529067	125.226	593580683	60	4	0.00281884	0.0112753	0.00673876	0.00016913	0.000101081	0.479133	8.07192e-10	8.07192e-10	1	0	0	1	0	0
AGCGGC	100	414	6	354.756	209529067	125.226	593580683	2484	4.14	0.281884	1.167	0.697462	0.00700199	0.00418477	0.198361	3.34177e-08	3.34177e-08	1	0	0	1	0	0
AGCGGCC	1	4	7	354.756	209529067	125.226	593580683	28	4	0.00281884	0.0112753	0.00673876	7.89274e-05	4.71713e-05	0.223596	3.76689e-10	3.76689e-10	1	0	0	1	0	0
AGCGGCCC	1	4	8	354.756	209529067	125.226	593580683	32	4	0.00281884	0.0112753	0.00673876	9.02027e-05	5.39101e-05	0.255538	4.30502e-10	4.30502e-10	1	0	0	1	0	0
AGCGGCG	1	4	7	354.756	209529067	125.226	593580683	28	4	0.00281884	0.0112753	0.00673876	7.89274e-05	4.71713e-05	0.223596	3.76689e-10	3.76689e-10	1	0	0	1	0	0
AGCGGG	7	37	6	354.756	209529067	125.226	593580683	222	5.28571	0.0197318	0.104297	0.0623336	0.000625781	0.000374001	0.253256	2.98661e-09	2.98661e-09	1	0	0	1	0	0
AGCGGGG	3	12	7	354.756	209529067	125.226	593580683	84	4	0.00845651	0.033826	0.0202163	0.000236782	0.000141514	0.223596	1.13007e-09	1.13007e-09	1	0	0	1	0	0
AGCGGGGCCG	3	15	10	354.756	209529067	125.226	593580683	150	5	0.00845651	0.0422825	0.0252704	0.000422825	0.000252704	0.399278	2.01798e-09	2.01798e-09	1	0	0	1	0	0
AGCT	25	165	4	354.756	209529067	125.226	593580683	660	6.6	0.0704709	0.465108	0.277974	0.00186043	0.0011119	0.210819	8.87911e-09	8.87911e-09	1	0	0	0	0	0
AGCTAT	3	12	6	354.756	209529067	125.226	593580683	72	4	0.00845651	0.033826	0.0202163	0.000202956	0.000121298	0.191653	9.6863e-10	9.6863e-10	1	0	0	1	0	0
AGCTATC	1	4	7	354.756	209529067	125.226	593580683	28	4	0.00281884	0.0112753	0.00673876	7.89274e-05	4.71713e-05	0.223596	3.76689e-10	3.76689e-10	1	0	0	1	0	0
AGCTC	125	632	5	354.756	209529067	125.226	593580683	3160	5.056	0.352354	1.7815	1.06472	0.00890752	0.00532362	0.201875	4.25121e-08	4.25121e-08	1	0	0	1	0	0
AGCTCATCCTC	1	4	11	354.756	209529067	125.226	593580683	44	4	0.00281884	0.0112753	0.00673876	0.000124029	7.41264e-05	0.351364	5.91941e-10	5.91941e-10	1	0	0	1	0	0
AGCTCC	32	139	6	354.756	209529067	125.226	593580683	834	4.34375	0.0902027	0.391818	0.234172	0.00235091	0.00140503	0.208124	1.122e-08	1.122e-08	1	0	0	1	0	0
AGCTCCC	2	10	7	354.756	209529067	125.226	593580683	70	5	0.00563767	0.0281884	0.0168469	0.000197318	0.000117928	0.279494	9.41724e-10	9.41724e-10	1	0	0	1	0	0
AGCTCCCTC	2	8	9	354.756	209529067	125.226	593580683	72	4	0.00563767	0.0225507	0.0134775	0.000202956	0.000121298	0.28748	9.6863e-10	9.6863e-10	1	0	0	1	0	0
AGCTCCTCC	2	10	9	354.756	209529067	125.226	593580683	90	5	0.00563767	0.0281884	0.0168469	0.000253695	0.000151622	0.35935	1.21079e-09	1.21079e-09	1	0	0	1	0	0
AGCTCGCCC	1	4	9	354.756	209529067	125.226	593580683	36	4	0.00281884	0.0112753	0.00673876	0.000101478	6.06489e-05	0.28748	4.84315e-10	4.84315e-10	1	0	0	1	0	0
AGCTGC	29	116	6	354.756	209529067	125.226	593580683	696	4	0.0817462	0.326985	0.195424	0.00196191	0.00117254	0.191653	9.36342e-09	9.36342e-09	1	0	0	1	0	0
AGG	12299	113112	3	354.756	209529067	125.226	593580683	339336	9.19685	34.6689	318.844	190.559	0.956532	0.571676	0.220326	4.56515e-06	4.56515e-06	1	1	0	0	0	0
AGGAGGC	8	46	7	354.756	209529067	125.226	593580683	322	5.75	0.0225507	0.129666	0.0774958	0.000907665	0.00054247	0.321419	4.33193e-09	4.33193e-09	1	0	0	1	0	0
AGGAGGG	111	521	7	354.756	209529067	125.226	593580683	3647	4.69369	0.312891	1.46861	0.877724	0.0102803	0.00614407	0.262372	4.90638e-08	4.90638e-08	1	0	0	1	0	0
AGGAGGGAGGG	2	8	11	354.756	209529067	125.226	593580683	88	4	0.00563767	0.0225507	0.0134775	0.000248058	0.000148253	0.351364	1.18388e-09	1.18388e-09	1	0	0	1	0	0
AGGAGGGGAGGGGAGGG	1	4	17	354.756	209529067	125.226	593580683	68	4	0.00281884	0.0112753	0.00673876	0.000191681	0.000114559	0.543018	9.14817e-10	9.14817e-10	1	0	0	1	1	0
AGGAT	74	406	5	354.756	209529067	125.226	593580683	2030	5.48649	0.208594	1.14445	0.683985	0.00572224	0.00341992	0.219063	2.731e-08	2.731e-08	1	0	0	1	0	0
AGGATAT	14	89	7	354.756	209529067	125.226	593580683	623	6.35714	0.0394637	0.250876	0.149937	0.00175613	0.00104956	0.355357	8.38134e-09	8.38134e-09	1	0	0	1	0	0
AGGATC	33	163	6	354.756	209529067	125.226	593580683	978	4.93939	0.0930216	0.45947	0.274605	0.00275682	0.00164763	0.236663	1.31572e-08	1.31572e-08	1	0	0	1	0	0
AGGATG	202	840	6	354.756	209529067	125.226	593580683	5040	4.15842	0.569405	2.36782	1.41514	0.0142069	0.00849084	0.199244	6.78041e-08	6.78041e-08	1	0	0	1	0	0
AGGATGG	6	24	7	354.756	209529067	125.226	593580683	168	4	0.016913	0.067652	0.0404326	0.000473564	0.000283028	0.223596	2.26014e-09	2.26014e-09	1	0	0	1	0	0
AGGC	4944	32659	4	354.756	209529067	125.226	593580683	130636	6.60578	13.9363	92.0603	55.0203	0.368241	0.220081	0.211003	1.75747e-06	1.75747e-06	1	0	0	0	0	0
AGGCAT	9	54	6	354.756	209529067	125.226	593580683	324	6	0.0253695	0.152217	0.0909733	0.000913303	0.00054584	0.28748	4.35884e-09	4.35884e-09	1	0	0	1	0	0
AGGCATC	1	5	7	354.756	209529067	125.226	593580683	35	5	0.00281884	0.0140942	0.00842345	9.86592e-05	5.89642e-05	0.279494	4.70862e-10	4.70862e-10	1	0	0	1	0	0
AGGCATG	1	4	7	354.756	209529067	125.226	593580683	28	4	0.00281884	0.0112753	0.00673876	7.89274e-05	4.71713e-05	0.223596	3.76689e-10	3.76689e-10	1	0	0	1	0	0
AGGCATGGGGGC	2	8	12	354.756	209529067	125.226	593580683	96	4	0.00563767	0.0225507	0.0134775	0.000270608	0.00016173	0.383307	1.29151e-09	1.29151e-09	1	0	0	1	0	0
AGGCC	35	184	5	354.756	209529067	125.226	593580683	920	5.25714	0.0986592	0.518666	0.309983	0.00259333	0.00154992	0.209906	1.23769e-08	1.23769e-08	1	0	0	1	0	0
AGGCCC	29	128	6	354.756	209529067	125.226	593580683	768	4.41379	0.0817462	0.360811	0.21564	0.00216487	0.00129384	0.21148	1.03321e-08	1.03321e-08	1	0	0	1	0	0
AGGCCCC	5	20	7	354.756	209529067	125.226	593580683	140	4	0.0140942	0.0563767	0.0336938	0.000394637	0.000235857	0.223596	1.88345e-09	1.88345e-09	1	0	0	1	0	0
AGGCCG	15	60	6	354.756	209529067	125.226	593580683	360	4	0.0422825	0.16913	0.101081	0.00101478	0.000606489	0.191653	4.84315e-09	4.84315e-09	1	0	0	1	0	0
AGGCG	11	62	5	354.756	209529067	125.226	593580683	310	5.63636	0.0310072	0.174768	0.104451	0.000873839	0.000522254	0.225047	4.17049e-09	4.17049e-09	1	0	0	1	0	0
AGGCGC	8	33	6	354.756	209529067	125.226	593580683	198	4.125	0.0225507	0.0930216	0.0555948	0.000558129	0.000333569	0.197643	2.66373e-09	2.66373e-09	1	0	0	1	0	0
AGGCGG	35	154	6	354.756	209529067	125.226	593580683	924	4.4	0.0986592	0.434101	0.259442	0.0026046	0.00155665	0.210819	1.24308e-08	1.24308e-08	1	0	0	1	0	0
AGGCGGC	2	11	7	354.756	209529067	125.226	593580683	77	5.5	0.00563767	0.0310072	0.0185316	0.00021705	0.000129721	0.307444	1.0359e-09	1.0359e-09	1	0	0	1	0	0
AGGCGGG	5	24	7	354.756	209529067	125.226	593580683	168	4.8	0.0140942	0.067652	0.0404326	0.000473564	0.000283028	0.268315	2.26014e-09	2.26014e-09	1	0	0	1	0	0
AGGG	974	6490	4	354.756	209529067	125.226	593580683	25960	6.66324	2.74555	18.2942	10.9336	0.073177	0.0437346	0.212839	3.49245e-07	3.49245e-07	1	0	0	0	0	0
AGGGAT	5	33	6	354.756	209529067	125.226	593580683	198	6.6	0.0140942	0.0930216	0.0555948	0.000558129	0.000333569	0.316228	2.66373e-09	2.66373e-09	1	0	0	1	0	0
AGGGATC	1	4	7	354.756	209529067	125.226	593580683	28	4	0.00281884	0.0112753	0.00673876	7.89274e-05	4.71713e-05	0.223596	3.76689e-10	3.76689e-10	1	0	0	1	0	0
AGGGATG	2	8	7	354.756	209529067	125.226	593580683	56	4	0.00563767	0.0225507	0.0134775	0.000157855	9.43427e-05	0.223596	7.53379e-10	7.53379e-10	1	0	0	1	0	0
AGGGC	280	1517	5	354.756	209529067	125.226	593580683	7585	5.41786	0.789274	4.27617	2.55568	0.0213809	0.0127784	0.216323	1.02042e-07	1.02042e-07	1	0	0	1	0	0
AGGGCATC	1	4	8	354.756	209529067	125.226	593580683	32	4	0.00281884	0.0112753	0.00673876	9.02027e-05	5.39101e-05	0.255538	4.30502e-10	4.30502e-10	1	0	0	1	0	0
AGGGCC	63	263	6	354.756	209529067	125.226	593580683	1578	4.1746	0.177587	0.741354	0.443074	0.00444812	0.00265844	0.200019	2.12291e-08	2.12291e-08	1	0	0	1	0	0
AGGGCCC	1	4	7	354.756	209529067	125.226	593580683	28	4	0.00281884	0.0112753	0.00673876	7.89274e-05	4.71713e-05	0.223596	3.76689e-10	3.76689e-10	1	0	0	1	0	0
AGGGCG	34	143	6	354.756	209529067	125.226	593580683	858	4.20588	0.0958404	0.403093	0.240911	0.00241856	0.00144546	0.201518	1.15428e-08	1.15428e-08	1	0	0	1	0	0
AGGGCGC	1	4	7	354.756	209529067	125.226	593580683	28	4	0.00281884	0.0112753	0.00673876	7.89274e-05	4.71713e-05	0.223596	3.76689e-10	3.76689e-10	1	0	0	1	0	0
AGGGCGG	4	28	7	354.756	209529067	125.226	593580683	196	7	0.0112753	0.0789274	0.0471713	0.000552492	0.000330199	0.391292	2.63683e-09	2.63683e-09	1	0	0	1	0	0
AGGGCGGC	6	29	8	354.756	209529067	125.226	593580683	232	4.83333	0.016913	0.0817462	0.048856	0.00065397	0.000390848	0.308775	3.12114e-09	3.12114e-09	1	0	0	1	0	0
AGGGG	152	831	5	354.756	209529067	125.226	593580683	4155	5.46711	0.428463	2.34245	1.39998	0.0117123	0.00699989	0.218289	5.5898e-08	5.5898e-08	1	0	0	1	0	0
AGGGGC	53	225	6	354.756	209529067	125.226	593580683	1350	4.24528	0.149398	0.634238	0.379055	0.00380543	0.00227433	0.203406	1.81618e-08	1.81618e-08	1	0	0	1	0	0
AGGGGCC	3	13	7	354.756	209529067	125.226	593580683	91	4.33333	0.00845651	0.0366449	0.021901	0.000256514	0.000153307	0.242229	1.22424e-09	1.22424e-09	1	0	0	1	0	0
AGGGGCG	2	8	7	354.756	209529067	125.226	593580683	56	4	0.00563767	0.0225507	0.0134775	0.000157855	9.43427e-05	0.223596	7.53379e-10	7.53379e-10	1	0	0	1	0	0
AGGGGG	56	228	6	354.756	209529067	125.226	593580683	1368	4.07143	0.157855	0.642694	0.38411	0.00385617	0.00230466	0.195076	1.8404e-08	1.8404e-08	1	0	0	1	0	0
AGGGGGC	6	24	7	354.756	209529067	125.226	593580683	168	4	0.016913	0.067652	0.0404326	0.000473564	0.000283028	0.223596	2.26014e-09	2.26014e-09	1	0	0	1	0	0
AGGGGGCGCCGGCGCGG	2	8	17	354.756	209529067	125.226	593580683	136	4	0.00563767	0.0225507	0.0134775	0.000383362	0.000229118	0.543018	1.82963e-09	1.82963e-09	1	0	0	1	1	0
AGGGGGG	17	68	7	354.756	209529067	125.226	593580683	476	4	0.0479202	0.191681	0.114559	0.00134177	0.000801913	0.223596	6.40372e-09	6.40372e-09	1	0	0	1	0	0
AT	14807	221615	2	354.756	209529067	125.226	593580683	443230	14.9669	41.7385	624.696	373.353	1.24939	0.746706	0.239038	5.96286e-06	5.96286e-06	1	1	0	0	0	0
ATATATATATATCCATC	1	5	17	354.756	209529067	125.226	593580683	85	5	0.00281884	0.0140942	0.00842345	0.000239601	0.000143199	0.678772	1.14352e-09	1.14352e-09	1	0	0	1	1	0
ATATATC	9	36	7	354.756	209529067	125.226	593580683	252	4	0.0253695	0.101478	0.0606489	0.000710346	0.000424542	0.223596	3.39021e-09	3.39021e-09	1	0	0	1	0	0
ATATATGC	1	4	8	354.756	209529067	125.226	593580683	32	4	0.00281884	0.0112753	0.00673876	9.02027e-05	5.39101e-05	0.255538	4.30502e-10	4.30502e-10	1	0	0	1	0	0
ATATC	389	2133	5	354.756	209529067	125.226	593580683	10665	5.48329	1.09653	6.01258	3.59345	0.0300629	0.0179672	0.218936	1.43478e-07	1.43478e-07	1	0	0	1	0	0
ATATCC	21	89	6	354.756	209529067	125.226	593580683	534	4.2381	0.0591955	0.250876	0.149937	0.00150526	0.000899625	0.203061	7.18401e-09	7.18401e-09	1	0	0	1	0	0
ATATCG	17	68	6	354.756	209529067	125.226	593580683	408	4	0.0479202	0.191681	0.114559	0.00115008	0.000687354	0.191653	5.4889e-09	5.4889e-09	1	0	0	1	0	0
ATATGC	1	5	6	354.756	209529067	125.226	593580683	30	5	0.00281884	0.0140942	0.00842345	8.45651e-05	5.05407e-05	0.239567	4.03596e-10	4.03596e-10	1	0	0	1	0	0
ATC	65173	593242	3	354.756	209529067	125.226	593580683	1779726	9.10257	183.712	1672.25	999.429	5.01675	2.99829	0.218067	2.3943e-05	2.3943e-05	1	1	0	0	0	0
ATCATCC	7	37	7	354.756	209529067	125.226	593580683	259	5.28571	0.0197318	0.104297	0.0623336	0.000730078	0.000436335	0.295466	3.48438e-09	3.48438e-09	1	0	0	1	0	0
ATCATG	7	34	6	354.756	209529067	125.226	593580683	204	4.85714	0.0197318	0.0958404	0.0572795	0.000575042	0.000343677	0.232722	2.74445e-09	2.74445e-09	1	0	0	1	0	0
ATCC	10612	78067	4	354.756	209529067	125.226	593580683	312268	7.35648	29.9135	220.058	131.519	0.880232	0.526075	0.234982	4.201e-06	4.201e-06	1	0	0	0	0	0
ATCCC	103	591	5	354.756	209529067	125.226	593580683	2955	5.73786	0.29034	1.66593	0.995652	0.00832966	0.00497826	0.2291	3.97542e-08	3.97542e-08	1	0	0	1	0	0
ATCCCC	11	49	6	354.756	209529067	125.226	593580683	294	4.45455	0.0310072	0.138123	0.0825499	0.000828738	0.000495299	0.213432	3.95524e-09	3.95524e-09	1	0	0	1	0	0
ATCCCCC	3	12	7	354.756	209529067	125.226	593580683	84	4	0.00845651	0.033826	0.0202163	0.000236782	0.000141514	0.223596	1.13007e-09	1.13007e-09	1	0	0	1	0	0
ATCCCCG	2	8	7	354.756	209529067	125.226	593580683	56	4	0.00563767	0.0225507	0.0134775	0.000157855	9.43427e-05	0.223596	7.53379e-10	7.53379e-10	1	0	0	1	0	0
ATCCCG	6	25	6	354.756	209529067	125.226	593580683	150	4.16667	0.016913	0.0704709	0.0421173	0.000422825	0.000252704	0.199639	2.01798e-09	2.01798e-09	1	0	0	1	0	0
ATCCCGC	2	8	7	354.756	209529067	125.226	593580683	56	4	0.00563767	0.0225507	0.0134775	0.000157855	9.43427e-05	0.223596	7.53379e-10	7.53379e-10	1	0	0	1	0	0
ATCCG	114	570	5	354.756	209529067	125.226	593580683	2850	5	0.321347	1.60674	0.960274	0.00803368	0.00480137	0.199639	3.83416e-08	3.83416e-08	1	0	0	1	0	0
ATCCGC	139	586	6	354.756	209529067	125.226	593580683	3516	4.21583	0.391818	1.65184	0.987229	0.00991102	0.00592337	0.201994	4.73014e-08	4.73014e-08	1	0	0	1	0	0
ATCCGCC	3	14	7	354.756	209529067	125.226	593580683	98	4.66667	0.00845651	0.0394637	0.0235857	0.000276246	0.0001651	0.260862	1.31841e-09	1.31841e-09	1	0	0	1	0	0
ATCCGG	1	4	6	354.756	209529067	125.226	593580683	24	4	0.00281884	0.0112753	0.00673876	6.7652e-05	4.04326e-05	0.191653	3.22877e-10	3.22877e-10	1	0	0	1	0	0
ATCCGGCG	1	6	8	354.756	209529067	125.226	593580683	48	6	0.00281884	0.016913	0.0101081	0.000135304	8.08652e-05	0.383307	6.45753e-10	6.45753e-10	1	0	0	1	0	0
ATCG	536	3245	4	354.756	209529067	125.226	593580683	12980	6.0541	1.5109	9.14712	5.46682	0.0365885	0.0218673	0.193382	1.74622e-07	1.74622e-07	1	0	0	0	0	0
ATCGC	12	60	5	354.756	209529067	125.226	593580683	300	5	0.033826	0.16913	0.101081	0.000845651	0.000505407	0.199639	4.03596e-09	4.03596e-09	1	0	0	1	0	0
ATCGCC	1	4	6	354.756	209529067	125.226	593580683	24	4	0.00281884	0.0112753	0.00673876	6.7652e-05	4.04326e-05	0.191653	3.22877e-10	3.22877e-10	1	0	0	1	0	0
ATCGGC	2	11	6	354.756	209529067	125.226	593580683	66	5.5	0.00563767	0.0310072	0.0185316	0.000186043	0.00011119	0.263523	8.87911e-10	8.87911e-10	1	0	0	1	0	0
ATGC	155	932	4	354.756	209529067	125.226	593580683	3728	6.0129	0.436919	2.62715	1.57013	0.0105086	0.00628053	0.192066	5.01535e-08	5.01535e-08	1	0	0	0	0	0
ATGCC	4	21	5	354.756	209529067	125.226	593580683	105	5.25	0.0112753	0.0591955	0.0353785	0.000295978	0.000176893	0.209621	1.41259e-09	1.41259e-09	1	0	0	1	0	0
ATGCCC	1	4	6	354.756	209529067	125.226	593580683	24	4	0.00281884	0.0112753	0.00673876	6.7652e-05	4.04326e-05	0.191653	3.22877e-10	3.22877e-10	1	0	0	1	0	0
ATGCCCGGCCGCC	1	6	13	354.756	209529067	125.226	593580683	78	6	0.00281884	0.016913	0.0101081	0.000219869	0.000131406	0.622873	1.04935e-09	1.04935e-09	1	0	0	1	1	0
ATGGCCC	3	12	7	354.756	209529067	125.226	593580683	84	4	0.00845651	0.033826	0.0202163	0.000236782	0.000141514	0.223596	1.13007e-09	1.13007e-09	1	0	0	1	0	0
CCCCCCG	1	4	7	354.756	209529067	125.226	593580683	28	4	0.00281884	0.0112753	0.00673876	7.89274e-05	4.71713e-05	0.223596	3.76689e-10	3.76689e-10	1	0	0	1	0	0
CCCCCG	15	67	6	354.756	209529067	125.226	593580683	402	4.46667	0.0422825	0.188862	0.112874	0.00113317	0.000677246	0.214013	5.40818e-09	5.40818e-09	1	0	0	1	0	0
CCCCCGG	1	4	7	354.756	209529067	125.226	593580683	28	4	0.00281884	0.0112753	0.00673876	7.89274e-05	4.71713e-05	0.223596	3.76689e-10	3.76689e-10	1	0	0	1	0	0
CCCCG	44	239	5	354.756	209529067	125.226	593580683	1195	5.43182	0.124029	0.673702	0.402641	0.00336851	0.00201321	0.21688	1.60766e-08	1.60766e-08	1	0	0	1	0	0
CCCCGCCCG	2	8	9	354.756	209529067	125.226	593580683	72	4	0.00563767	0.0225507	0.0134775	0.000202956	0.000121298	0.28748	9.6863e-10	9.6863e-10	1	0	0	1	0	0
CCCCGCG	6	29	7	354.756	209529067	125.226	593580683	203	4.83333	0.016913	0.0817462	0.048856	0.000572224	0.000341992	0.270178	2.731e-09	2.731e-09	1	0	0	1	0	0
CCCCGG	62	263	6	354.756	209529067	125.226	593580683	1578	4.24194	0.174768	0.741354	0.443074	0.00444812	0.00265844	0.203245	2.12291e-08	2.12291e-08	1	0	0	1	0	0
CCCCGGGG	1	4	8	354.756	209529067	125.226	593580683	32	4	0.00281884	0.0112753	0.00673876	9.02027e-05	5.39101e-05	0.255538	4.30502e-10	4.30502e-10	1	0	0	1	0	0
CCCG	28	173	4	354.756	209529067	125.226	593580683	692	6.17857	0.0789274	0.487659	0.291452	0.00195063	0.00116581	0.197357	9.30961e-09	9.30961e-09	1	0	0	0	0	0
CCCGCCG	7	29	7	354.756	209529067	125.226	593580683	203	4.14286	0.0197318	0.0817462	0.048856	0.000572224	0.000341992	0.231581	2.731e-09	2.731e-09	1	0	0	1	0	0
CCCGCG	45	200	6	354.756	209529067	125.226	593580683	1200	4.44444	0.126848	0.563767	0.336938	0.0033826	0.00202163	0.212948	1.61438e-08	1.61438e-08	1	0	0	1	0	0
CCCGG	40	214	5	354.756	209529067	125.226	593580683	1070	5.35	0.112753	0.603231	0.360524	0.00301615	0.00180262	0.213614	1.43949e-08	1.43949e-08	1	0	0	1	0	0
CCCGGG	46	201	6	354.756	209529067	125.226	593580683	1206	4.36957	0.129666	0.566586	0.338623	0.00339952	0.00203174	0.20936	1.62246e-08	1.62246e-08	1	0	0	1	0	0
CCG	5504	47259	3	354.756	209529067	125.226	593580683	141777	8.5863	15.5149	133.215	79.6168	0.399646	0.23885	0.205699	1.90735e-06	1.90735e-06	1	0	0	0	0	0
CCGCCGCGCG	7	28	10	354.756	209529067	125.226	593580683	280	4	0.0197318	0.0789274	0.0471713	0.000789274	0.000471713	0.319422	3.76689e-09	3.76689e-09	1	0	0	1	0	0
CCGCG	2	10	5	354.756	209529067	125.226	593580683	50	5	0.00563767	0.0281884	0.0168469	0.000140942	8.42345e-05	0.199639	6.7266e-10	6.7266e-10	1	0	0	1	0	0
CCGG	2	12	4	354.756	209529067	125.226	593580683	48	6	0.00563767	0.033826	0.0202163	0.000135304	8.08652e-05	0.191653	6.45753e-10	6.45753e-10	1	0	0	0	0	0
CCGGCG	2	9	6	354.756	209529067	125.226	593580683	54	4.5	0.00563767	0.0253695	0.0151622	0.000152217	9.09733e-05	0.21561	7.26473e-10	7.26473e-10	1	0	0	1	0	0
CG	50	605	2	354.756	209529067	125.226	593580683	1210	12.1	0.140942	1.7054	1.01924	0.00341079	0.00203848	0.19325	1.62784e-08	1.62784e-08	1	0	0	0	0	0
