# Supplementary material for: Profiles of telomeric repeats in Insecta reveal diverse forms of telomeric motifs in Hymenopterans
Source: Life Sci Alliance. 2022 Apr 1;5(7):e202101163. doi: 10.26508/lsa.202101163 (PMC8977481; doi:10.26508/lsa.202101163)
Supplement: Supplemental Data 3. — Tandem repeat statistics for 50 species without simple tandem type TRM. [file LSA-2021-01163_Supplemental_Data_3.zip › DataS3/ANOGA_output.csv.1.filtered.xlsx]

## Sheet: Sheet1
Unnamed: 0	reads	repeats	unit_len	avg_genome_cov	genome_size	eff_read_len	num_reads	repeats_total_len	repeats_per_read	reads_per_genome	repeats_per_genome	repeats_per_million_reads	repeats_len_per_genome	repeats_len_per_million_reads	percent_repeats_len_per_read	percent_repeats_len_per_genome	percent_repeat_unit_in_sequences	avg_genome_cov_filter	repeat_containing_reads_filter	repeats_len_per_million_reads_filter	unit_len_filter	percent_repeats_len_per_read_filter	qualified
AAAAAAC	520	4540	7	67.603	252454096	76.4693	223183056	31780	8.73077	7.69197	67.1568	20.342	0.470098	0.142394	0.799215	1.86211e-06	1.86211e-06	1	0	0	1	1	0
AAAAAAT	21	91	7	67.603	252454096	76.4693	223183056	637	4.33333	0.310637	1.34609	0.407737	0.00942266	0.00285416	0.396673	3.73243e-08	3.73243e-08	1	0	0	1	0	0
AAAAAC	1032	10191	6	67.603	252454096	76.4693	223183056	61146	9.875	15.2656	150.748	45.6621	0.904487	0.273972	0.774821	3.58278e-06	3.58278e-06	1	0	0	1	1	0
AAAAACACAC	207	954	10	67.603	252454096	76.4693	223183056	9540	4.6087	3.062	14.1118	4.27452	0.141118	0.0427452	0.602686	5.58985e-07	5.58985e-07	1	0	0	1	1	0
AAAAACC	29	116	7	67.603	252454096	76.4693	223183056	812	4	0.428975	1.7159	0.519753	0.0120113	0.00363827	0.36616	4.75782e-08	4.75782e-08	1	0	0	1	0	0
AAAAACT	13	52	7	67.603	252454096	76.4693	223183056	364	4	0.192299	0.769197	0.232993	0.00538438	0.00163095	0.36616	2.13281e-08	2.13281e-08	1	0	0	1	0	0
AAAAAG	2858	26723	6	67.603	252454096	76.4693	223183056	160338	9.35024	42.2762	395.293	119.736	2.37176	0.718415	0.733647	9.39481e-06	9.39481e-06	1	0	0	1	1	0
AAAAAGC	10	40	7	67.603	252454096	76.4693	223183056	280	4	0.147922	0.59169	0.179225	0.00414183	0.00125458	0.36616	1.64063e-08	1.64063e-08	1	0	0	1	0	0
AAAAAGG	1	4	7	67.603	252454096	76.4693	223183056	28	4	0.0147922	0.059169	0.0179225	0.000414183	0.000125458	0.36616	1.64063e-09	1.64063e-09	1	0	0	1	0	0
AAAAAT	427	2565	6	67.603	252454096	76.4693	223183056	15390	6.00703	6.31629	37.9421	11.4928	0.227653	0.0689568	0.471329	9.01759e-07	9.01759e-07	1	0	0	1	0	0
AAAAATAT	134	891	8	67.603	252454096	76.4693	223183056	7128	6.64925	1.98216	13.1799	3.99224	0.105439	0.0319379	0.695626	4.17657e-07	4.17657e-07	1	0	0	1	1	0
AAAAATT	1003	5614	7	67.603	252454096	76.4693	223183056	39298	5.59721	14.8366	83.0437	25.1542	0.581306	0.17608	0.512369	2.30262e-06	2.30262e-06	1	0	0	1	1	0
AAAAC	662	3403	5	67.603	252454096	76.4693	223183056	17015	5.14048	9.79247	50.338	15.2476	0.25169	0.0762379	0.336114	9.96974e-07	9.96974e-07	1	0	0	1	0	0
AAAACAAAC	862	6313	9	67.603	252454096	76.4693	223183056	56817	7.32367	12.7509	93.3835	28.2862	0.840451	0.254576	0.861954	3.32912e-06	3.32912e-06	1	0	0	1	1	0
AAAACAC	631	5864	7	67.603	252454096	76.4693	223183056	41048	9.29319	9.33391	86.7417	26.2744	0.607192	0.183921	0.850698	2.40516e-06	2.40516e-06	1	0	0	1	1	0
AAAACC	20	80	6	67.603	252454096	76.4693	223183056	480	4	0.295845	1.18338	0.35845	0.00710028	0.0021507	0.313851	2.8125e-08	2.8125e-08	1	0	0	1	0	0
AAAACCACAC	17	86	10	67.603	252454096	76.4693	223183056	860	5.05882	0.251468	1.27213	0.385334	0.0127213	0.00385334	0.66155	5.03907e-08	5.03907e-08	1	0	0	1	1	0
AAAACG	189	1989	6	67.603	252454096	76.4693	223183056	11934	10.5238	2.79573	29.4218	8.91197	0.176531	0.0534718	0.825728	6.99259e-07	6.99259e-07	1	0	0	1	1	0
AAAACTT	1	4	7	67.603	252454096	76.4693	223183056	28	4	0.0147922	0.059169	0.0179225	0.000414183	0.000125458	0.36616	1.64063e-09	1.64063e-09	1	0	0	1	0	0
AAAAG	705	7690	5	67.603	252454096	76.4693	223183056	38450	10.9078	10.4285	113.752	34.456	0.568762	0.17228	0.713215	2.25293e-06	2.25293e-06	1	0	0	1	1	0
AAAAGAT	606	5750	7	67.603	252454096	76.4693	223183056	40250	9.48845	8.9641	85.0554	25.7636	0.595388	0.180345	0.868573	2.3584e-06	2.3584e-06	1	0	0	1	1	0
AAAAGC	15	60	6	67.603	252454096	76.4693	223183056	360	4	0.221884	0.887535	0.268838	0.00532521	0.00161303	0.313851	2.10938e-08	2.10938e-08	1	0	0	1	0	0
AAAAGG	6652	69526	6	67.603	252454096	76.4693	223183056	417156	10.4519	98.398	1028.45	311.52	6.17067	1.86912	0.820086	2.44428e-05	2.44428e-05	1	0	0	1	1	0
AAAAGGG	284	2113	7	67.603	252454096	76.4693	223183056	14791	7.44014	4.201	31.256	9.46756	0.218792	0.066273	0.681071	8.66661e-07	8.66661e-07	1	0	0	1	1	0
AAAAT	937	5462	5	67.603	252454096	76.4693	223183056	27310	5.82924	13.8603	80.7953	24.4732	0.403976	0.122366	0.381149	1.6002e-06	1.6002e-06	1	0	0	1	0	0
AAAATAC	1335	12599	7	67.603	252454096	76.4693	223183056	88193	9.43745	19.7477	186.368	56.4514	1.30457	0.39516	0.863905	5.16756e-06	5.16756e-06	1	0	0	1	1	0
AAAATAT	29	116	7	67.603	252454096	76.4693	223183056	812	4	0.428975	1.7159	0.519753	0.0120113	0.00363827	0.36616	4.75782e-08	4.75782e-08	1	0	0	1	0	0
AAAATC	39	156	6	67.603	252454096	76.4693	223183056	936	4	0.576898	2.30759	0.698978	0.0138455	0.00419387	0.313851	5.48438e-08	5.48438e-08	1	0	0	1	0	0
AAAATG	20	80	6	67.603	252454096	76.4693	223183056	480	4	0.295845	1.18338	0.35845	0.00710028	0.0021507	0.313851	2.8125e-08	2.8125e-08	1	0	0	1	0	0
AAAATT	156	700	6	67.603	252454096	76.4693	223183056	4200	4.48718	2.30759	10.3546	3.13644	0.0621274	0.0188186	0.352077	2.46094e-07	2.46094e-07	1	0	0	1	0	0
AAAATTC	32	144	7	67.603	252454096	76.4693	223183056	1008	4.5	0.473352	2.13008	0.64521	0.0149106	0.00451647	0.41193	5.90626e-08	5.90626e-08	1	0	0	1	0	0
AAAATTCTCC	17	84	10	67.603	252454096	76.4693	223183056	840	4.94118	0.251468	1.24255	0.376373	0.0124255	0.00376373	0.646165	4.92188e-08	4.92188e-08	1	0	0	1	1	0
AAAATTT	55	254	7	67.603	252454096	76.4693	223183056	1778	4.61818	0.813574	3.75723	1.13808	0.0263006	0.00796655	0.422748	1.0418e-07	1.0418e-07	1	0	0	1	0	0
AAAC	5671	38713	4	67.603	252454096	76.4693	223183056	154852	6.82649	83.8868	572.652	173.459	2.29061	0.693834	0.357084	9.07337e-06	9.07337e-06	1	0	0	0	0	0
AAACAAAT	2265	9348	8	67.603	252454096	76.4693	223183056	74784	4.12715	33.5044	138.278	41.8849	1.10622	0.335079	0.431771	4.38188e-06	4.38188e-06	1	0	0	1	0	0
AAACAAC	2	8	7	67.603	252454096	76.4693	223183056	56	4	0.0295845	0.118338	0.035845	0.000828366	0.000250915	0.36616	3.28125e-09	3.28125e-09	1	0	0	1	0	0
AAACAAT	30	120	7	67.603	252454096	76.4693	223183056	840	4	0.443767	1.77507	0.537675	0.0124255	0.00376373	0.36616	4.92188e-08	4.92188e-08	1	0	0	1	0	0
AAACAC	58	496	6	67.603	252454096	76.4693	223183056	2976	8.55172	0.85795	7.33695	2.22239	0.0440217	0.0133343	0.670993	1.74375e-07	1.74375e-07	1	0	0	1	1	0
AAACACT	20	80	7	67.603	252454096	76.4693	223183056	560	4	0.295845	1.18338	0.35845	0.00828366	0.00250915	0.36616	3.28125e-08	3.28125e-08	1	0	0	1	0	0
AAACAGTT	1	4	8	67.603	252454096	76.4693	223183056	32	4	0.0147922	0.059169	0.0179225	0.000473352	0.00014338	0.418469	1.875e-09	1.875e-09	1	0	0	1	0	0
AAACAT	4848	41758	6	67.603	252454096	76.4693	223183056	250548	8.61345	71.7128	617.695	187.102	3.70617	1.12261	0.675836	1.46806e-05	1.46806e-05	1	0	0	1	1	0
AAACATG	8	32	7	67.603	252454096	76.4693	223183056	224	4	0.118338	0.473352	0.14338	0.00331346	0.00100366	0.36616	1.3125e-08	1.3125e-08	1	0	0	1	0	0
AAACATT	2709	26033	7	67.603	252454096	76.4693	223183056	182231	9.60982	40.0722	385.087	116.644	2.69561	0.816509	0.879683	1.06776e-05	1.06776e-05	1	0	0	1	1	0
AAACC	116	1003	5	67.603	252454096	76.4693	223183056	5015	8.64655	1.7159	14.8366	4.49407	0.0741831	0.0224703	0.565361	2.93848e-07	2.93848e-07	1	0	0	1	1	0
AAACCC	4	16	6	67.603	252454096	76.4693	223183056	96	4	0.059169	0.236676	0.07169	0.00142006	0.00043014	0.313851	5.62501e-09	5.62501e-09	1	0	0	1	0	0
AAACCGG	1	4	7	67.603	252454096	76.4693	223183056	28	4	0.0147922	0.059169	0.0179225	0.000414183	0.000125458	0.36616	1.64063e-09	1.64063e-09	1	0	0	1	0	0
AAACGC	1	4	6	67.603	252454096	76.4693	223183056	24	4	0.0147922	0.059169	0.0179225	0.000355014	0.000107535	0.313851	1.40625e-09	1.40625e-09	1	0	0	1	0	0
AAACT	1616	9763	5	67.603	252454096	76.4693	223183056	48815	6.04146	23.9043	144.417	43.7444	0.722084	0.218722	0.395025	2.86026e-06	2.86026e-06	1	0	0	1	0	0
AAACTC	17	82	6	67.603	252454096	76.4693	223183056	492	4.82353	0.251468	1.21296	0.367411	0.00727779	0.00220447	0.378468	2.88282e-08	2.88282e-08	1	0	0	1	0	0
AAACTCACAC	9	49	10	67.603	252454096	76.4693	223183056	490	5.44444	0.13313	0.72482	0.219551	0.0072482	0.00219551	0.711978	2.8711e-08	2.8711e-08	1	0	0	1	1	0
AAACTCC	22	88	7	67.603	252454096	76.4693	223183056	616	4	0.325429	1.30172	0.394295	0.00911202	0.00276007	0.36616	3.60938e-08	3.60938e-08	1	0	0	1	0	0
AAACTGT	2	8	7	67.603	252454096	76.4693	223183056	56	4	0.0295845	0.118338	0.035845	0.000828366	0.000250915	0.36616	3.28125e-09	3.28125e-09	1	0	0	1	0	0
AAACTT	129	542	6	67.603	252454096	76.4693	223183056	3252	4.20155	1.9082	8.0174	2.4285	0.0481044	0.014571	0.329666	1.90547e-07	1.90547e-07	1	0	0	1	0	0
AAACTTT	18	72	7	67.603	252454096	76.4693	223183056	504	4	0.26626	1.06504	0.322605	0.00745529	0.00225824	0.36616	2.95313e-08	2.95313e-08	1	0	0	1	0	0
AAAG	1200	11913	4	67.603	252454096	76.4693	223183056	47652	9.9275	17.7507	176.22	53.3777	0.70488	0.213511	0.519293	2.79211e-06	2.79211e-06	1	0	0	0	1	0
AAAGAAAT	748	4370	8	67.603	252454096	76.4693	223183056	34960	5.84225	11.0646	64.6421	19.5803	0.517137	0.156643	0.611199	2.04844e-06	2.04844e-06	1	0	0	1	1	0
AAAGAACT	3211	20949	8	67.603	252454096	76.4693	223183056	167592	6.52414	47.4979	309.883	93.8647	2.47906	0.750917	0.682537	9.81985e-06	9.81985e-06	1	0	0	1	1	0
AAAGAAGAAG	559	3026	10	67.603	252454096	76.4693	223183056	30260	5.41324	8.26887	44.7613	13.5584	0.447613	0.135584	0.707897	1.77305e-06	1.77305e-06	1	0	0	1	1	0
AAAGAAGG	1	6	8	67.603	252454096	76.4693	223183056	48	6	0.0147922	0.0887535	0.0268838	0.000710028	0.00021507	0.627703	2.8125e-09	2.8125e-09	1	0	0	1	1	0
AAAGAAGT	5896	46104	8	67.603	252454096	76.4693	223183056	368832	7.81954	87.2151	681.982	206.575	5.45585	1.6526	0.818058	2.16113e-05	2.16113e-05	1	0	0	1	1	0
AAAGAAT	1	5	7	67.603	252454096	76.4693	223183056	35	5	0.0147922	0.0739612	0.0224031	0.000517729	0.000156822	0.4577	2.05078e-09	2.05078e-09	1	0	0	1	0	0
AAAGAATT	111	546	8	67.603	252454096	76.4693	223183056	4368	4.91892	1.64194	8.07657	2.44642	0.0646125	0.0195714	0.514603	2.55938e-07	2.55938e-07	1	0	0	1	1	0
AAAGAG	5975	58511	6	67.603	252454096	76.4693	223183056	351066	9.79264	88.3837	865.509	262.166	5.19306	1.573	0.768358	2.05703e-05	2.05703e-05	1	0	0	1	1	0
AAAGAGAG	1837	7392	8	67.603	252454096	76.4693	223183056	59136	4.02395	27.1734	109.344	33.1208	0.874754	0.264966	0.420974	3.465e-06	3.465e-06	1	0	0	1	0	0
AAAGAGAT	753	5052	8	67.603	252454096	76.4693	223183056	40416	6.70916	11.1386	74.7304	22.6361	0.597843	0.181089	0.701894	2.36813e-06	2.36813e-06	1	0	0	1	1	0
AAAGAGGG	10353	56784	8	67.603	252454096	76.4693	223183056	454272	5.48479	153.144	839.963	254.428	6.7197	2.03542	0.573803	2.66175e-05	2.66175e-05	1	0	0	1	1	0
AAAGC	23	115	5	67.603	252454096	76.4693	223183056	575	5	0.340222	1.70111	0.515272	0.00850554	0.00257636	0.326929	3.36914e-08	3.36914e-08	1	0	0	1	0	0
AAAGG	7	40	5	67.603	252454096	76.4693	223183056	200	5.71429	0.103546	0.59169	0.179225	0.00295845	0.000896125	0.373633	1.17188e-08	1.17188e-08	1	0	0	1	0	0
AAAGGAGGG	455774	2076009	9	67.603	252454096	76.4693	223183056	18684081	4.55491	6741.92	30708.8	9301.82	276.38	83.7164	0.536087	0.00109477	0.00109477	1	1	1	1	1	1
AAAGGC	44	176	6	67.603	252454096	76.4693	223183056	1056	4	0.650859	2.60344	0.78859	0.0156206	0.00473154	0.313851	6.18751e-08	6.18751e-08	1	0	0	1	0	0
AAAGGG	4	24	6	67.603	252454096	76.4693	223183056	144	6	0.059169	0.355014	0.107535	0.00213008	0.00064521	0.470777	8.43751e-09	8.43751e-09	1	0	0	1	0	0
AAAGGTC	5	20	7	67.603	252454096	76.4693	223183056	140	4	0.0739612	0.295845	0.0896125	0.00207091	0.000627288	0.36616	8.20313e-09	8.20313e-09	1	0	0	1	0	0
AAAGT	52	307	5	67.603	252454096	76.4693	223183056	1535	5.90385	0.769197	4.54122	1.37555	0.0227061	0.00687776	0.386027	8.99415e-08	8.99415e-08	1	0	0	1	0	0
AAAGTAT	1076	10578	7	67.603	252454096	76.4693	223183056	74046	9.83086	15.9165	156.472	47.3961	1.09531	0.331772	0.899917	4.33864e-06	4.33864e-06	1	0	0	1	1	0
AAAT	25846	223079	4	67.603	252454096	76.4693	223183056	892316	8.63108	382.32	3299.84	999.534	13.1994	3.99814	0.45148	5.22842e-05	5.22842e-05	1	1	0	0	0	0
AAATAAATACAT	386	1887	12	67.603	252454096	76.4693	223183056	22644	4.8886	5.70981	27.913	8.45494	0.334956	0.101459	0.767147	1.3268e-06	1.3268e-06	1	0	0	1	1	0
AAATAAC	774	6961	7	67.603	252454096	76.4693	223183056	48727	8.99354	11.4492	102.969	31.1896	0.720782	0.218328	0.823269	2.8551e-06	2.8551e-06	1	0	0	1	1	0
AAATAAG	3	12	7	67.603	252454096	76.4693	223183056	84	4	0.0443767	0.177507	0.0537675	0.00124255	0.000376373	0.36616	4.92188e-09	4.92188e-09	1	0	0	1	0	0
AAATAAGT	135	559	8	67.603	252454096	76.4693	223183056	4472	4.14074	1.99695	8.26887	2.50467	0.0661509	0.0200374	0.433193	2.62032e-07	2.62032e-07	1	0	0	1	0	0
AAATAAT	767	6606	7	67.603	252454096	76.4693	223183056	46242	8.61278	11.3457	97.7176	29.599	0.684023	0.207193	0.788414	2.7095e-06	2.7095e-06	1	0	0	1	1	0
AAATAC	49	246	6	67.603	252454096	76.4693	223183056	1476	5.02041	0.72482	3.63889	1.10223	0.0218334	0.00661341	0.393916	8.64845e-08	8.64845e-08	1	0	0	1	0	0
AAATACAATAAT	96	409	12	67.603	252454096	76.4693	223183056	4908	4.26042	1.42006	6.05003	1.83258	0.0726004	0.0219909	0.668569	2.87578e-07	2.87578e-07	1	0	0	1	1	0
AAATACT	2	10	7	67.603	252454096	76.4693	223183056	70	5	0.0295845	0.147922	0.0448063	0.00103546	0.000313644	0.4577	4.10157e-09	4.10157e-09	1	0	0	1	0	0
AAATAG	13	52	6	67.603	252454096	76.4693	223183056	312	4	0.192299	0.769197	0.232993	0.00461518	0.00139796	0.313851	1.82813e-08	1.82813e-08	1	0	0	1	0	0
AAATAGAG	54	314	8	67.603	252454096	76.4693	223183056	2512	5.81481	0.798781	4.64477	1.40692	0.0371581	0.0112553	0.608329	1.47188e-07	1.47188e-07	1	0	0	1	1	0
AAATAGT	24	96	7	67.603	252454096	76.4693	223183056	672	4	0.355014	1.42006	0.43014	0.00994039	0.00301098	0.36616	3.9375e-08	3.9375e-08	1	0	0	1	0	0
AAATAT	274	1847	6	67.603	252454096	76.4693	223183056	11082	6.74088	4.05308	27.3213	8.27572	0.163928	0.0496543	0.528909	6.49337e-07	6.49337e-07	1	0	0	1	1	0
AAATATG	76	367	7	67.603	252454096	76.4693	223183056	2569	4.82895	1.12421	5.42875	1.64439	0.0380013	0.0115107	0.442042	1.50528e-07	1.50528e-07	1	0	0	1	0	0
AAATC	164	999	5	67.603	252454096	76.4693	223183056	4995	6.09146	2.42593	14.7775	4.47615	0.0738873	0.0223807	0.398295	2.92676e-07	2.92676e-07	1	0	0	1	0	0
AAATCAAT	206	1088	8	67.603	252454096	76.4693	223183056	8704	5.28155	3.0472	16.094	4.87492	0.128752	0.0389994	0.552541	5.10001e-07	5.10001e-07	1	0	0	1	1	0
AAATCAT	7	28	7	67.603	252454096	76.4693	223183056	196	4	0.103546	0.414183	0.125458	0.00289928	0.000878203	0.36616	1.14844e-08	1.14844e-08	1	0	0	1	0	0
AAATCC	11	44	6	67.603	252454096	76.4693	223183056	264	4	0.162715	0.650859	0.197148	0.00390515	0.00118289	0.313851	1.54688e-08	1.54688e-08	1	0	0	1	0	0
AAATCG	55	220	6	67.603	252454096	76.4693	223183056	1320	4	0.813574	3.25429	0.985738	0.0195258	0.00591443	0.313851	7.73438e-08	7.73438e-08	1	0	0	1	0	0
AAATCTT	19	76	7	67.603	252454096	76.4693	223183056	532	4	0.281053	1.12421	0.340528	0.00786948	0.00238369	0.36616	3.11719e-08	3.11719e-08	1	0	0	1	0	0
AAATG	9231	56077	5	67.603	252454096	76.4693	223183056	280385	6.07486	136.547	829.505	251.26	4.14752	1.2563	0.397209	1.64288e-05	1.64288e-05	1	0	0	1	0	0
AAATGAAG	1234	9624	8	67.603	252454096	76.4693	223183056	76992	7.79903	18.2536	142.361	43.1216	1.13888	0.344972	0.815912	4.51125e-06	4.51125e-06	1	0	0	1	1	0
AAATGAAT	441	3243	8	67.603	252454096	76.4693	223183056	25944	7.35374	6.52338	47.9713	14.5307	0.38377	0.116245	0.769328	1.52016e-06	1.52016e-06	1	0	0	1	1	0
AAATGATG	1	5	8	67.603	252454096	76.4693	223183056	40	5	0.0147922	0.0739612	0.0224031	0.00059169	0.000179225	0.523086	2.34375e-09	2.34375e-09	1	0	0	1	1	0
AAATGC	147	588	6	67.603	252454096	76.4693	223183056	3528	4	2.17446	8.69784	2.63461	0.052187	0.0158077	0.313851	2.06719e-07	2.06719e-07	1	0	0	1	0	0
AAATGG	7	28	6	67.603	252454096	76.4693	223183056	168	4	0.103546	0.414183	0.125458	0.0024851	0.000752745	0.313851	9.84376e-09	9.84376e-09	1	0	0	1	0	0
AAATGT	84	336	6	67.603	252454096	76.4693	223183056	2016	4	1.24255	4.9702	1.50549	0.0298212	0.00903294	0.313851	1.18125e-07	1.18125e-07	1	0	0	1	0	0
AAATT	361	2086	5	67.603	252454096	76.4693	223183056	10430	5.77839	5.34	30.8566	9.34659	0.154283	0.0467329	0.377824	6.11133e-07	6.11133e-07	1	0	0	1	0	0
AAATTAAG	9	81	8	67.603	252454096	76.4693	223183056	648	9	0.13313	1.19817	0.362931	0.00958538	0.00290345	0.941554	3.79688e-08	3.79688e-08	1	0	0	1	1	0
AAATTAG	4	18	7	67.603	252454096	76.4693	223183056	126	4.5	0.059169	0.26626	0.0806513	0.00186382	0.000564559	0.41193	7.38282e-09	7.38282e-09	1	0	0	1	0	0
AAATTAT	314	2884	7	67.603	252454096	76.4693	223183056	20188	9.18471	4.64477	42.6608	12.9221	0.298626	0.0904549	0.840769	1.18289e-06	1.18289e-06	1	0	0	1	1	0
AAATTG	17	68	6	67.603	252454096	76.4693	223183056	408	4	0.251468	1.00587	0.304683	0.00603524	0.0018281	0.313851	2.39063e-08	2.39063e-08	1	0	0	1	0	0
AAATTT	62	248	6	67.603	252454096	76.4693	223183056	1488	4	0.917119	3.66848	1.1112	0.0220109	0.00666717	0.313851	8.71876e-08	8.71876e-08	1	0	0	1	0	0
AAC	9374	93747	3	67.603	252454096	76.4693	223183056	281241	10.0007	138.663	1386.73	420.045	4.16019	1.26014	0.392344	1.6479e-05	1.6479e-05	1	0	0	0	0	0
AACAAG	8903	94559	6	67.603	252454096	76.4693	223183056	567354	10.621	131.695	1398.74	423.684	8.39244	2.5421	0.833356	3.32434e-05	3.32434e-05	1	0	0	1	1	0
AACAAGAAG	441	2459	9	67.603	252454096	76.4693	223183056	22131	5.57596	6.52338	36.3741	11.0179	0.327367	0.0991608	0.656259	1.29674e-06	1.29674e-06	1	0	0	1	1	0
AACAAGG	1105	10043	7	67.603	252454096	76.4693	223183056	70301	9.08869	16.3454	148.559	44.9989	1.03991	0.314993	0.831979	4.1192e-06	4.1192e-06	1	0	0	1	1	0
AACAAT	878	9198	6	67.603	252454096	76.4693	223183056	55188	10.4761	12.9876	136.059	41.2128	0.816355	0.247277	0.821984	3.23368e-06	3.23368e-06	1	0	0	1	1	0
AACAATGT	2	8	8	67.603	252454096	76.4693	223183056	64	4	0.0295845	0.118338	0.035845	0.000946704	0.00028676	0.418469	3.75e-09	3.75e-09	1	0	0	1	0	0
AACAC	4	20	5	67.603	252454096	76.4693	223183056	100	5	0.059169	0.295845	0.0896125	0.00147922	0.000448063	0.326929	5.85938e-09	5.85938e-09	1	0	0	1	0	0
AACACAC	9	63	7	67.603	252454096	76.4693	223183056	441	7	0.13313	0.931912	0.282279	0.00652338	0.00197596	0.64078	2.58399e-08	2.58399e-08	1	0	0	1	1	0
AACACAT	7	28	7	67.603	252454096	76.4693	223183056	196	4	0.103546	0.414183	0.125458	0.00289928	0.000878203	0.36616	1.14844e-08	1.14844e-08	1	0	0	1	0	0
AACACC	30	120	6	67.603	252454096	76.4693	223183056	720	4	0.443767	1.77507	0.537675	0.0106504	0.00322605	0.313851	4.21875e-08	4.21875e-08	1	0	0	1	0	0
AACAG	35	185	5	67.603	252454096	76.4693	223183056	925	5.28571	0.517729	2.73657	0.828916	0.0136828	0.00414458	0.34561	5.41993e-08	5.41993e-08	1	0	0	1	0	0
AACAGC	334	2156	6	67.603	252454096	76.4693	223183056	12936	6.45509	4.94061	31.8921	9.66023	0.191353	0.0579614	0.506485	7.5797e-07	7.5797e-07	1	0	0	1	1	0
AACAGG	1	4	6	67.603	252454096	76.4693	223183056	24	4	0.0147922	0.059169	0.0179225	0.000355014	0.000107535	0.313851	1.40625e-09	1.40625e-09	1	0	0	1	0	0
AACAGGG	14	56	7	67.603	252454096	76.4693	223183056	392	4	0.207091	0.828366	0.250915	0.00579856	0.00175641	0.36616	2.29688e-08	2.29688e-08	1	0	0	1	0	0
AACAGT	42	168	6	67.603	252454096	76.4693	223183056	1008	4	0.621274	2.4851	0.752745	0.0149106	0.00451647	0.313851	5.90626e-08	5.90626e-08	1	0	0	1	0	0
AACAT	38	205	5	67.603	252454096	76.4693	223183056	1025	5.39474	0.562105	3.03241	0.918529	0.0151621	0.00459264	0.352739	6.00587e-08	6.00587e-08	1	0	0	1	0	0
AACATC	25	100	6	67.603	252454096	76.4693	223183056	600	4	0.369806	1.47922	0.448063	0.00887535	0.00268838	0.313851	3.51563e-08	3.51563e-08	1	0	0	1	0	0
AACATT	48	192	6	67.603	252454096	76.4693	223183056	1152	4	0.710028	2.84011	0.86028	0.0170407	0.00516168	0.313851	6.75001e-08	6.75001e-08	1	0	0	1	0	0
AACATTC	10	41	7	67.603	252454096	76.4693	223183056	287	4.1	0.147922	0.606482	0.183706	0.00424538	0.00128594	0.375314	1.68164e-08	1.68164e-08	1	0	0	1	0	0
AACATTG	17	68	7	67.603	252454096	76.4693	223183056	476	4	0.251468	1.00587	0.304683	0.00704111	0.00213278	0.36616	2.78907e-08	2.78907e-08	1	0	0	1	0	0
AACC	598	3929	4	67.603	252454096	76.4693	223183056	15716	6.57023	8.84576	58.1187	17.6044	0.232475	0.0704175	0.34368	9.2086e-07	9.2086e-07	1	0	0	0	0	0
AACCACC	3	15	7	67.603	252454096	76.4693	223183056	105	5	0.0443767	0.221884	0.0672094	0.00155319	0.000470466	0.4577	6.15235e-09	6.15235e-09	1	0	0	1	0	0
AACCACT	4	16	7	67.603	252454096	76.4693	223183056	112	4	0.059169	0.236676	0.07169	0.00165673	0.00050183	0.36616	6.56251e-09	6.56251e-09	1	0	0	1	0	0
AACCAG	5	20	6	67.603	252454096	76.4693	223183056	120	4	0.0739612	0.295845	0.0896125	0.00177507	0.000537675	0.313851	7.03126e-09	7.03126e-09	1	0	0	1	0	0
AACCATAATAAT	2	10	12	67.603	252454096	76.4693	223183056	120	5	0.0295845	0.147922	0.0448063	0.00177507	0.000537675	0.784629	7.03126e-09	7.03126e-09	1	0	0	1	1	0
AACCATT	4	16	7	67.603	252454096	76.4693	223183056	112	4	0.059169	0.236676	0.07169	0.00165673	0.00050183	0.36616	6.56251e-09	6.56251e-09	1	0	0	1	0	0
AACCCC	1	7	6	67.603	252454096	76.4693	223183056	42	7	0.0147922	0.103546	0.0313644	0.000621274	0.000188186	0.54924	2.46094e-09	2.46094e-09	1	0	0	1	1	0
AACCCG	1	4	6	67.603	252454096	76.4693	223183056	24	4	0.0147922	0.059169	0.0179225	0.000355014	0.000107535	0.313851	1.40625e-09	1.40625e-09	1	0	0	1	0	0
AACCCT	5	45	6	67.603	252454096	76.4693	223183056	270	9	0.0739612	0.665651	0.201628	0.00399391	0.00120977	0.706166	1.58203e-08	1.58203e-08	1	0	0	1	1	0
AACCCTCCT	1	5	9	67.603	252454096	76.4693	223183056	45	5	0.0147922	0.0739612	0.0224031	0.000665651	0.000201628	0.588472	2.63672e-09	2.63672e-09	1	0	0	1	1	0
AACCG	21	105	5	67.603	252454096	76.4693	223183056	525	5	0.310637	1.55319	0.470466	0.00776593	0.00235233	0.326929	3.07618e-08	3.07618e-08	1	0	0	1	0	0
AACCGC	2	9	6	67.603	252454096	76.4693	223183056	54	4.5	0.0295845	0.13313	0.0403256	0.000798781	0.000241954	0.353083	3.16407e-09	3.16407e-09	1	0	0	1	0	0
AACCT	25	142	5	67.603	252454096	76.4693	223183056	710	5.68	0.369806	2.1005	0.636249	0.0105025	0.00318125	0.371391	4.16016e-08	4.16016e-08	1	0	0	1	0	0
AACCTAC	10	40	7	67.603	252454096	76.4693	223183056	280	4	0.147922	0.59169	0.179225	0.00414183	0.00125458	0.36616	1.64063e-08	1.64063e-08	1	0	0	1	0	0
AACG	659	4123	4	67.603	252454096	76.4693	223183056	16492	6.25645	9.74809	60.9884	18.4736	0.243954	0.0738945	0.327266	9.66329e-07	9.66329e-07	1	0	0	0	0	0
AACGAACT	111	695	8	67.603	252454096	76.4693	223183056	5560	6.26126	1.64194	10.2806	3.11404	0.0822449	0.0249123	0.655035	3.25782e-07	3.25782e-07	1	0	0	1	1	0
AACGAATG	794	6075	8	67.603	252454096	76.4693	223183056	48600	7.65113	11.745	89.8629	27.2198	0.718903	0.217758	0.80044	2.84766e-06	2.84766e-06	1	0	0	1	1	0
AACGAG	34	136	6	67.603	252454096	76.4693	223183056	816	4	0.502936	2.01175	0.609365	0.0120705	0.00365619	0.313851	4.78125e-08	4.78125e-08	1	0	0	1	0	0
AACGAGGG	12	60	8	67.603	252454096	76.4693	223183056	480	5	0.177507	0.887535	0.268838	0.00710028	0.0021507	0.523086	2.8125e-08	2.8125e-08	1	0	0	1	1	0
AACGATC	2	8	7	67.603	252454096	76.4693	223183056	56	4	0.0295845	0.118338	0.035845	0.000828366	0.000250915	0.36616	3.28125e-09	3.28125e-09	1	0	0	1	0	0
AACGATTG	123	713	8	67.603	252454096	76.4693	223183056	5704	5.79675	1.81945	10.5469	3.19469	0.084375	0.0255575	0.606439	3.34219e-07	3.34219e-07	1	0	0	1	1	0
AACGC	11	55	5	67.603	252454096	76.4693	223183056	275	5	0.162715	0.813574	0.246434	0.00406787	0.00123217	0.326929	1.61133e-08	1.61133e-08	1	0	0	1	0	0
AACGG	73	457	5	67.603	252454096	76.4693	223183056	2285	6.26027	1.07983	6.76006	2.04765	0.0338003	0.0102382	0.409333	1.33887e-07	1.33887e-07	1	0	0	1	0	0
AACGGACG	48	243	8	67.603	252454096	76.4693	223183056	1944	5.0625	0.710028	3.59452	1.08879	0.0287561	0.00871034	0.529624	1.13906e-07	1.13906e-07	1	0	0	1	1	0
AACGGC	42	168	6	67.603	252454096	76.4693	223183056	1008	4	0.621274	2.4851	0.752745	0.0149106	0.00451647	0.313851	5.90626e-08	5.90626e-08	1	0	0	1	0	0
AACGT	28	140	5	67.603	252454096	76.4693	223183056	700	5	0.414183	2.07091	0.627288	0.0103546	0.00313644	0.326929	4.10157e-08	4.10157e-08	1	0	0	1	0	0
AACT	248	1695	4	67.603	252454096	76.4693	223183056	6780	6.83468	3.66848	25.0729	7.59466	0.100291	0.0303787	0.357512	3.97266e-07	3.97266e-07	1	0	0	0	0	0
AACTAACTT	107	442	9	67.603	252454096	76.4693	223183056	3978	4.13084	1.58277	6.53817	1.98044	0.0588436	0.0178239	0.486177	2.33086e-07	2.33086e-07	1	0	0	1	0	0
AACTAC	1	9	6	67.603	252454096	76.4693	223183056	54	9	0.0147922	0.13313	0.0403256	0.000798781	0.000241954	0.706166	3.16407e-09	3.16407e-09	1	0	0	1	1	0
AACTAGG	773	4234	7	67.603	252454096	76.4693	223183056	29638	5.47736	11.4344	62.6304	18.971	0.438413	0.132797	0.501398	1.7366e-06	1.7366e-06	1	0	0	1	1	0
AACTAT	30	235	6	67.603	252454096	76.4693	223183056	1410	7.83333	0.443767	3.47618	1.05295	0.0208571	0.00631768	0.614626	8.26173e-08	8.26173e-08	1	0	0	1	1	0
AACTATT	8	32	7	67.603	252454096	76.4693	223183056	224	4	0.118338	0.473352	0.14338	0.00331346	0.00100366	0.36616	1.3125e-08	1.3125e-08	1	0	0	1	0	0
AACTC	1	8	5	67.603	252454096	76.4693	223183056	40	8	0.0147922	0.118338	0.035845	0.00059169	0.000179225	0.523086	2.34375e-09	2.34375e-09	1	0	0	1	1	0
AACTCAG	62	248	7	67.603	252454096	76.4693	223183056	1736	4	0.917119	3.66848	1.1112	0.0256793	0.00777837	0.36616	1.01719e-07	1.01719e-07	1	0	0	1	0	0
AACTCGG	1214	6494	7	67.603	252454096	76.4693	223183056	45458	5.34926	17.9578	96.0609	29.0972	0.672426	0.20368	0.489671	2.66356e-06	2.66356e-06	1	0	0	1	0	0
AACTGAG	66	315	7	67.603	252454096	76.4693	223183056	2205	4.77273	0.976288	4.65956	1.4114	0.0326169	0.00987978	0.436896	1.29199e-07	1.29199e-07	1	0	0	1	0	0
AACTGAGAT	2	12	9	67.603	252454096	76.4693	223183056	108	6	0.0295845	0.177507	0.0537675	0.00159756	0.000483908	0.706166	6.32813e-09	6.32813e-09	1	0	0	1	1	0
AACTGGG	170	823	7	67.603	252454096	76.4693	223183056	5761	4.84118	2.51468	12.174	3.68756	0.0852181	0.0258129	0.443161	3.37559e-07	3.37559e-07	1	0	0	1	0	0
AACTGT	7	28	6	67.603	252454096	76.4693	223183056	168	4	0.103546	0.414183	0.125458	0.0024851	0.000752745	0.313851	9.84376e-09	9.84376e-09	1	0	0	1	0	0
AACTGTC	4	16	7	67.603	252454096	76.4693	223183056	112	4	0.059169	0.236676	0.07169	0.00165673	0.00050183	0.36616	6.56251e-09	6.56251e-09	1	0	0	1	0	0
AACTT	7	35	5	67.603	252454096	76.4693	223183056	175	5	0.103546	0.517729	0.156822	0.00258864	0.00078411	0.326929	1.02539e-08	1.02539e-08	1	0	0	1	0	0
AACTTCT	8	56	7	67.603	252454096	76.4693	223183056	392	7	0.118338	0.828366	0.250915	0.00579856	0.00175641	0.64078	2.29688e-08	2.29688e-08	1	0	0	1	1	0
AAG	60686	818168	3	67.603	252454096	76.4693	223183056	2454504	13.482	897.682	12102.5	3665.91	36.3076	10.9977	0.528918	0.000143819	0.000143819	1	1	1	0	1	0
AAGAAGAAGC	115	475	10	67.603	252454096	76.4693	223183056	4750	4.13043	1.70111	7.02632	2.1283	0.0702632	0.021283	0.540143	2.78321e-07	2.78321e-07	1	0	0	1	1	0
AAGAAGAATG	44	177	10	67.603	252454096	76.4693	223183056	1770	4.02273	0.650859	2.61823	0.793071	0.0261823	0.00793071	0.526058	1.03711e-07	1.03711e-07	1	0	0	1	1	0
AAGAAGACG	104	448	9	67.603	252454096	76.4693	223183056	4032	4.30769	1.53839	6.62693	2.00732	0.0596423	0.0180659	0.506991	2.3625e-07	2.3625e-07	1	0	0	1	1	0
AAGAAGAG	879	6296	8	67.603	252454096	76.4693	223183056	50368	7.16268	13.0024	93.132	28.21	0.745056	0.22568	0.74934	2.95125e-06	2.95125e-06	1	0	0	1	1	0
AAGAAT	1828	20201	6	67.603	252454096	76.4693	223183056	121206	11.0509	27.0402	298.818	90.5131	1.79291	0.543079	0.867083	7.10192e-06	7.10192e-06	1	0	0	1	1	0
AAGAATC	881	6059	7	67.603	252454096	76.4693	223183056	42413	6.87741	13.032	89.6262	27.1481	0.627384	0.190037	0.629558	2.48514e-06	2.48514e-06	1	0	0	1	1	0
AAGAATTCTCC	43	229	11	67.603	252454096	76.4693	223183056	2519	5.32558	0.636067	3.38742	1.02606	0.0372617	0.0112867	0.766077	1.47598e-07	1.47598e-07	1	0	0	1	1	0
AAGAC	23	115	5	67.603	252454096	76.4693	223183056	575	5	0.340222	1.70111	0.515272	0.00850554	0.00257636	0.326929	3.36914e-08	3.36914e-08	1	0	0	1	0	0
AAGACAT	1	4	7	67.603	252454096	76.4693	223183056	28	4	0.0147922	0.059169	0.0179225	0.000414183	0.000125458	0.36616	1.64063e-09	1.64063e-09	1	0	0	1	0	0
AAGACC	1	5	6	67.603	252454096	76.4693	223183056	30	5	0.0147922	0.0739612	0.0224031	0.000443767	0.000134419	0.392314	1.75781e-09	1.75781e-09	1	0	0	1	0	0
AAGACG	2	10	6	67.603	252454096	76.4693	223183056	60	5	0.0295845	0.147922	0.0448063	0.000887535	0.000268838	0.392314	3.51563e-09	3.51563e-09	1	0	0	1	0	0
AAGACGACTC	59	259	10	67.603	252454096	76.4693	223183056	2590	4.38983	0.872743	3.83119	1.16048	0.0383119	0.0116048	0.574065	1.51758e-07	1.51758e-07	1	0	0	1	1	0
AAGACTC	701	5992	7	67.603	252454096	76.4693	223183056	41944	8.54779	10.3694	88.6351	26.8479	0.620446	0.187935	0.782465	2.45766e-06	2.45766e-06	1	0	0	1	1	0
AAGAG	81	453	5	67.603	252454096	76.4693	223183056	2265	5.59259	1.19817	6.70089	2.02972	0.0335044	0.0101486	0.365676	1.32715e-07	1.32715e-07	1	0	0	1	0	0
AAGAGAG	299	2141	7	67.603	252454096	76.4693	223183056	14987	7.16054	4.42288	31.6702	9.59302	0.221691	0.0671512	0.655476	8.78145e-07	8.78145e-07	1	0	0	1	1	0
AAGAGAGAG	1055	5509	9	67.603	252454096	76.4693	223183056	49581	5.2218	15.6058	81.4905	24.6838	0.733414	0.222154	0.614576	2.90514e-06	2.90514e-06	1	0	0	1	1	0
AAGAGAGAGC	128	723	10	67.603	252454096	76.4693	223183056	7230	5.64844	1.89341	10.6948	3.23949	0.106948	0.0323949	0.738654	4.23633e-07	4.23633e-07	1	0	0	1	1	0
AAGAGC	296	2311	6	67.603	252454096	76.4693	223183056	13866	7.80743	4.37851	34.1849	10.3547	0.205109	0.0621284	0.612594	8.12462e-07	8.12462e-07	1	0	0	1	1	0
AAGAGG	100	455	6	67.603	252454096	76.4693	223183056	2730	4.55	1.47922	6.73047	2.03869	0.0403828	0.0122321	0.357006	1.59961e-07	1.59961e-07	1	0	0	1	0	0
AAGAGGC	2	8	7	67.603	252454096	76.4693	223183056	56	4	0.0295845	0.118338	0.035845	0.000828366	0.000250915	0.36616	3.28125e-09	3.28125e-09	1	0	0	1	0	0
AAGAGTC	273	2191	7	67.603	252454096	76.4693	223183056	15337	8.02564	4.03828	32.4098	9.81705	0.226869	0.0687194	0.734667	8.98653e-07	8.98653e-07	1	0	0	1	1	0
AAGAT	338	2690	5	67.603	252454096	76.4693	223183056	13450	7.95858	4.99978	39.7911	12.0529	0.198956	0.0602644	0.520378	7.88087e-07	7.88087e-07	1	0	0	1	1	0
AAGATG	10	40	6	67.603	252454096	76.4693	223183056	240	4	0.147922	0.59169	0.179225	0.00355014	0.00107535	0.313851	1.40625e-08	1.40625e-08	1	0	0	1	0	0
AAGATTC	2265	17464	7	67.603	252454096	76.4693	223183056	122248	7.71038	33.5044	258.332	78.2497	1.80832	0.547748	0.705808	7.16298e-06	7.16298e-06	1	0	0	1	1	0
AAGC	277	1780	4	67.603	252454096	76.4693	223183056	7120	6.42599	4.09745	26.3302	7.97552	0.105321	0.0319021	0.336135	4.17188e-07	4.17188e-07	1	0	0	0	0	0
AAGCC	19	95	5	67.603	252454096	76.4693	223183056	475	5	0.281053	1.40526	0.42566	0.00702632	0.0021283	0.326929	2.78321e-08	2.78321e-08	1	0	0	1	0	0
AAGCCTT	19	76	7	67.603	252454096	76.4693	223183056	532	4	0.281053	1.12421	0.340528	0.00786948	0.00238369	0.36616	3.11719e-08	3.11719e-08	1	0	0	1	0	0
AAGG	197	1395	4	67.603	252454096	76.4693	223183056	5580	7.08122	2.91407	20.6352	6.25047	0.0825407	0.0250019	0.370408	3.26953e-07	3.26953e-07	1	0	0	0	0	0
AAGGAC	38	195	6	67.603	252454096	76.4693	223183056	1170	5.13158	0.562105	2.88449	0.873722	0.0173069	0.00524233	0.402638	6.85548e-08	6.85548e-08	1	0	0	1	0	0
AAGGAG	8	32	6	67.603	252454096	76.4693	223183056	192	4	0.118338	0.473352	0.14338	0.00284011	0.00086028	0.313851	1.125e-08	1.125e-08	1	0	0	1	0	0
AAGGAGGG	3165	14056	8	67.603	252454096	76.4693	223183056	112448	4.44107	46.8175	207.92	62.9797	1.66336	0.503838	0.464613	6.58876e-06	6.58876e-06	1	0	0	1	0	0
AAGGAT	32	152	6	67.603	252454096	76.4693	223183056	912	4.75	0.473352	2.24842	0.681055	0.0134905	0.00408633	0.372699	5.34376e-08	5.34376e-08	1	0	0	1	0	0
AAGGGC	2	11	6	67.603	252454096	76.4693	223183056	66	5.5	0.0295845	0.162715	0.0492869	0.000976288	0.000295721	0.431546	3.86719e-09	3.86719e-09	1	0	0	1	0	0
AAGGGG	3	13	6	67.603	252454096	76.4693	223183056	78	4.33333	0.0443767	0.192299	0.0582481	0.0011538	0.000349489	0.340006	4.57032e-09	4.57032e-09	1	0	0	1	0	0
AAGGT	25	147	5	67.603	252454096	76.4693	223183056	735	5.88	0.369806	2.17446	0.658652	0.0108723	0.00329326	0.384468	4.30665e-08	4.30665e-08	1	0	0	1	0	0
AAGGTC	1	5	6	67.603	252454096	76.4693	223183056	30	5	0.0147922	0.0739612	0.0224031	0.000443767	0.000134419	0.392314	1.75781e-09	1.75781e-09	1	0	0	1	0	0
AAGT	23507	364401	4	67.603	252454096	76.4693	223183056	1457604	15.5018	347.721	5390.31	1632.74	21.5612	6.53098	0.810878	8.54066e-05	8.54066e-05	1	1	1	0	1	0
AAGTAG	123	549	6	67.603	252454096	76.4693	223183056	3294	4.46341	1.81945	8.12094	2.45986	0.0487257	0.0147592	0.350212	1.93008e-07	1.93008e-07	1	0	0	1	0	0
AAGTAGGAT	5	20	9	67.603	252454096	76.4693	223183056	180	4	0.0739612	0.295845	0.0896125	0.0026626	0.000806513	0.470777	1.05469e-08	1.05469e-08	1	0	0	1	0	0
AAGTATC	73	611	7	67.603	252454096	76.4693	223183056	4277	8.36986	1.07983	9.03806	2.73766	0.0632664	0.0191636	0.766177	2.50606e-07	2.50606e-07	1	0	0	1	1	0
AAGTC	65	381	5	67.603	252454096	76.4693	223183056	1905	5.86154	0.961496	5.63585	1.70712	0.0281792	0.00853559	0.383261	1.11621e-07	1.11621e-07	1	0	0	1	0	0
AAGTCT	52	239	6	67.603	252454096	76.4693	223183056	1434	4.59615	0.769197	3.53535	1.07087	0.0212121	0.00642522	0.360627	8.40235e-08	8.40235e-08	1	0	0	1	0	0
AAGTCTG	4	16	7	67.603	252454096	76.4693	223183056	112	4	0.059169	0.236676	0.07169	0.00165673	0.00050183	0.36616	6.56251e-09	6.56251e-09	1	0	0	1	0	0
AAGTGAC	131	776	7	67.603	252454096	76.4693	223183056	5432	5.92366	1.93778	11.4788	3.47697	0.0803515	0.0243388	0.542252	3.18282e-07	3.18282e-07	1	0	0	1	1	0
AAGTGC	2	8	6	67.603	252454096	76.4693	223183056	48	4	0.0295845	0.118338	0.035845	0.000710028	0.00021507	0.313851	2.8125e-09	2.8125e-09	1	0	0	1	0	0
AAT	48955	709537	3	67.603	252454096	76.4693	223183056	2128611	14.4937	724.154	10495.6	3179.17	31.4869	9.53751	0.568607	0.000124723	0.000124723	1	1	1	0	1	0
AATAATC	7	34	7	67.603	252454096	76.4693	223183056	238	4.85714	0.103546	0.502936	0.152341	0.00352055	0.00106639	0.444623	1.39453e-08	1.39453e-08	1	0	0	1	0	0
AATAATT	36	144	7	67.603	252454096	76.4693	223183056	1008	4	0.532521	2.13008	0.64521	0.0149106	0.00451647	0.36616	5.90626e-08	5.90626e-08	1	0	0	1	0	0
AATAC	1053	5873	5	67.603	252454096	76.4693	223183056	29365	5.5774	15.5762	86.8749	26.3147	0.434374	0.131574	0.364682	1.72061e-06	1.72061e-06	1	0	0	1	0	0
AATACAT	19	138	7	67.603	252454096	76.4693	223183056	966	7.26316	0.281053	2.04133	0.618327	0.0142893	0.00432829	0.66487	5.66016e-08	5.66016e-08	1	0	0	1	1	0
AATACC	10	40	6	67.603	252454096	76.4693	223183056	240	4	0.147922	0.59169	0.179225	0.00355014	0.00107535	0.313851	1.40625e-08	1.40625e-08	1	0	0	1	0	0
AATACCG	15	60	7	67.603	252454096	76.4693	223183056	420	4	0.221884	0.887535	0.268838	0.00621274	0.00188186	0.36616	2.46094e-08	2.46094e-08	1	0	0	1	0	0
AATACT	7	28	6	67.603	252454096	76.4693	223183056	168	4	0.103546	0.414183	0.125458	0.0024851	0.000752745	0.313851	9.84376e-09	9.84376e-09	1	0	0	1	0	0
AATAG	744	7544	5	67.603	252454096	76.4693	223183056	37720	10.1398	11.0054	111.593	33.8018	0.557964	0.169009	0.662997	2.21016e-06	2.21016e-06	1	0	0	1	1	0
AATAGT	84	379	6	67.603	252454096	76.4693	223183056	2274	4.5119	1.24255	5.60626	1.69816	0.0336376	0.0101889	0.354017	1.33242e-07	1.33242e-07	1	0	0	1	0	0
AATAT	1168	11118	5	67.603	252454096	76.4693	223183056	55590	9.51884	17.2773	164.46	49.8156	0.822301	0.249078	0.622396	3.25723e-06	3.25723e-06	1	0	0	1	1	0
AATATAG	37	148	7	67.603	252454096	76.4693	223183056	1036	4	0.547313	2.18925	0.663133	0.0153248	0.00464193	0.36616	6.07032e-08	6.07032e-08	1	0	0	1	0	0
AATATAT	27	118	7	67.603	252454096	76.4693	223183056	826	4.37037	0.399391	1.74549	0.528714	0.0122184	0.003701	0.400064	4.83985e-08	4.83985e-08	1	0	0	1	0	0
AATATC	39	156	6	67.603	252454096	76.4693	223183056	936	4	0.576898	2.30759	0.698978	0.0138455	0.00419387	0.313851	5.48438e-08	5.48438e-08	1	0	0	1	0	0
AATATCT	59	236	7	67.603	252454096	76.4693	223183056	1652	4	0.872743	3.49097	1.05743	0.0244368	0.007402	0.36616	9.6797e-08	9.6797e-08	1	0	0	1	0	0
AATATG	8202	67769	6	67.603	252454096	76.4693	223183056	406614	8.2625	121.326	1002.46	303.648	6.01473	1.82189	0.648299	2.38251e-05	2.38251e-05	1	0	0	1	1	0
AATATT	64	288	6	67.603	252454096	76.4693	223183056	1728	4.5	0.946704	4.26017	1.29042	0.025561	0.00774252	0.353083	1.0125e-07	1.0125e-07	1	0	0	1	0	0
AATATTAT	14	61	8	67.603	252454096	76.4693	223183056	488	4.35714	0.207091	0.902327	0.273318	0.00721862	0.00218655	0.455832	2.85938e-08	2.85938e-08	1	0	0	1	0	0
AATC	357	2248	4	67.603	252454096	76.4693	223183056	8992	6.29692	5.28083	33.253	10.0724	0.133012	0.0402898	0.329383	5.26876e-07	5.26876e-07	1	0	0	0	0	0
AATCAC	1	4	6	67.603	252454096	76.4693	223183056	24	4	0.0147922	0.059169	0.0179225	0.000355014	0.000107535	0.313851	1.40625e-09	1.40625e-09	1	0	0	1	0	0
AATCAG	123	522	6	67.603	252454096	76.4693	223183056	3132	4.2439	1.81945	7.72155	2.33889	0.0463293	0.0140333	0.332989	1.83516e-07	1.83516e-07	1	0	0	1	0	0
AATCAGGT	1	5	8	67.603	252454096	76.4693	223183056	40	5	0.0147922	0.0739612	0.0224031	0.00059169	0.000179225	0.523086	2.34375e-09	2.34375e-09	1	0	0	1	1	0
AATCAGT	6	24	7	67.603	252454096	76.4693	223183056	168	4	0.0887535	0.355014	0.107535	0.0024851	0.000752745	0.36616	9.84376e-09	9.84376e-09	1	0	0	1	0	0
AATCAT	3665	41281	6	67.603	252454096	76.4693	223183056	247686	11.2636	54.2136	610.639	184.965	3.66383	1.10979	0.883772	1.45129e-05	1.45129e-05	1	0	0	1	1	0
AATCC	19	109	5	67.603	252454096	76.4693	223183056	545	5.73684	0.281053	1.61235	0.488388	0.00806177	0.00244194	0.375108	3.19336e-08	3.19336e-08	1	0	0	1	0	0
AATCCC	1107	9281	6	67.603	252454096	76.4693	223183056	55686	8.38392	16.375	137.287	41.5847	0.823721	0.249508	0.657827	3.26285e-06	3.26285e-06	1	0	0	1	1	0
AATCCG	9	36	6	67.603	252454096	76.4693	223183056	216	4	0.13313	0.532521	0.161303	0.00319513	0.000967815	0.313851	1.26563e-08	1.26563e-08	1	0	0	1	0	0
AATCGACACCGG	12	48	12	67.603	252454096	76.4693	223183056	576	4	0.177507	0.710028	0.21507	0.00852033	0.00258084	0.627703	3.375e-08	3.375e-08	1	0	0	1	1	0
AATCGC	31	175	6	67.603	252454096	76.4693	223183056	1050	5.64516	0.45856	2.58864	0.78411	0.0155319	0.00470466	0.442936	6.15235e-08	6.15235e-08	1	0	0	1	0	0
AATCGG	114	465	6	67.603	252454096	76.4693	223183056	2790	4.07895	1.68632	6.8784	2.08349	0.0412704	0.0125009	0.320046	1.63477e-07	1.63477e-07	1	0	0	1	0	0
AATCT	44	220	5	67.603	252454096	76.4693	223183056	1100	5	0.650859	3.25429	0.985738	0.0162715	0.00492869	0.326929	6.44532e-08	6.44532e-08	1	0	0	1	0	0
AATCTAG	4	22	7	67.603	252454096	76.4693	223183056	154	5.5	0.059169	0.325429	0.0985738	0.00227801	0.000690017	0.50347	9.02345e-09	9.02345e-09	1	0	0	1	1	0
AATCTATCT	60	276	9	67.603	252454096	76.4693	223183056	2484	4.6	0.887535	4.08266	1.23665	0.0367439	0.0111299	0.541394	1.45547e-07	1.45547e-07	1	0	0	1	1	0
AATCTGGAGT	33	132	10	67.603	252454096	76.4693	223183056	1320	4	0.488144	1.95258	0.591443	0.0195258	0.00591443	0.523086	7.73438e-08	7.73438e-08	1	0	0	1	1	0
AATG	395	2718	4	67.603	252454096	76.4693	223183056	10872	6.88101	5.84294	40.2053	12.1783	0.160821	0.0487134	0.359936	6.37032e-07	6.37032e-07	1	0	0	0	0	0
AATGAC	1	5	6	67.603	252454096	76.4693	223183056	30	5	0.0147922	0.0739612	0.0224031	0.000443767	0.000134419	0.392314	1.75781e-09	1.75781e-09	1	0	0	1	0	0
AATGACG	5	20	7	67.603	252454096	76.4693	223183056	140	4	0.0739612	0.295845	0.0896125	0.00207091	0.000627288	0.36616	8.20313e-09	8.20313e-09	1	0	0	1	0	0
AATGAG	2	8	6	67.603	252454096	76.4693	223183056	48	4	0.0295845	0.118338	0.035845	0.000710028	0.00021507	0.313851	2.8125e-09	2.8125e-09	1	0	0	1	0	0
AATGAGG	1	4	7	67.603	252454096	76.4693	223183056	28	4	0.0147922	0.059169	0.0179225	0.000414183	0.000125458	0.36616	1.64063e-09	1.64063e-09	1	0	0	1	0	0
AATGG	124	683	5	67.603	252454096	76.4693	223183056	3415	5.50806	1.83424	10.1031	3.06027	0.0505155	0.0153013	0.360149	2.00098e-07	2.00098e-07	1	0	0	1	0	0
AATGT	83	424	5	67.603	252454096	76.4693	223183056	2120	5.10843	1.22776	6.27191	1.89979	0.0313596	0.00949893	0.334019	1.24219e-07	1.24219e-07	1	0	0	1	0	0
AATGTCC	344	2713	7	67.603	252454096	76.4693	223183056	18991	7.88663	5.08853	40.1314	12.1559	0.28092	0.0850916	0.721942	1.11276e-06	1.11276e-06	1	0	0	1	1	0
AATT	522	3620	4	67.603	252454096	76.4693	223183056	14480	6.93487	7.72155	53.5479	16.2199	0.214192	0.0648795	0.362753	8.48438e-07	8.48438e-07	1	0	0	0	0	0
AATTAC	226	1045	6	67.603	252454096	76.4693	223183056	6270	4.62389	3.34305	15.4579	4.68226	0.0927474	0.0280935	0.362804	3.67383e-07	3.67383e-07	1	0	0	1	0	0
AATTACC	24	96	7	67.603	252454096	76.4693	223183056	672	4	0.355014	1.42006	0.43014	0.00994039	0.00301098	0.36616	3.9375e-08	3.9375e-08	1	0	0	1	0	0
AATTAG	115	460	6	67.603	252454096	76.4693	223183056	2760	4	1.70111	6.80443	2.06109	0.0408266	0.0123665	0.313851	1.61719e-07	1.61719e-07	1	0	0	1	0	0
AATTAT	116	482	6	67.603	252454096	76.4693	223183056	2892	4.15517	1.7159	7.12986	2.15966	0.0427792	0.012958	0.326027	1.69453e-07	1.69453e-07	1	0	0	1	0	0
AATTATC	34	136	7	67.603	252454096	76.4693	223183056	952	4	0.502936	2.01175	0.609365	0.0140822	0.00426556	0.36616	5.57813e-08	5.57813e-08	1	0	0	1	0	0
AATTC	222	1235	5	67.603	252454096	76.4693	223183056	6175	5.56306	3.28388	18.2684	5.53357	0.0913421	0.0276679	0.363745	3.61817e-07	3.61817e-07	1	0	0	1	0	0
AATTCC	8	35	6	67.603	252454096	76.4693	223183056	210	4.375	0.118338	0.517729	0.156822	0.00310637	0.000940932	0.343275	1.23047e-08	1.23047e-08	1	0	0	1	0	0
AATTCCG	1	4	7	67.603	252454096	76.4693	223183056	28	4	0.0147922	0.059169	0.0179225	0.000414183	0.000125458	0.36616	1.64063e-09	1.64063e-09	1	0	0	1	0	0
AATTCTC	5	20	7	67.603	252454096	76.4693	223183056	140	4	0.0739612	0.295845	0.0896125	0.00207091	0.000627288	0.36616	8.20313e-09	8.20313e-09	1	0	0	1	0	0
AC	111922	1845563	2	67.603	252454096	76.4693	223183056	3691126	16.4897	1655.58	27300	8269.28	54.6	16.5386	0.431277	0.000216277	0.000216277	1	1	1	0	0	0
ACACACACTC	103	446	10	67.603	252454096	76.4693	223183056	4460	4.3301	1.5236	6.59734	1.99836	0.0659734	0.0199836	0.566253	2.61328e-07	2.61328e-07	1	0	0	1	1	0
ACACACAG	412	1765	8	67.603	252454096	76.4693	223183056	14120	4.28398	6.09441	26.1083	7.90831	0.208867	0.0632665	0.448178	8.27345e-07	8.27345e-07	1	0	0	1	0	0
ACACACAGAT	59	258	10	67.603	252454096	76.4693	223183056	2580	4.37288	0.872743	3.8164	1.156	0.038164	0.01156	0.571848	1.51172e-07	1.51172e-07	1	0	0	1	1	0
ACACACAT	775	3106	8	67.603	252454096	76.4693	223183056	24848	4.00774	11.464	45.9447	13.9168	0.367558	0.111335	0.419279	1.45594e-06	1.45594e-06	1	0	0	1	0	0
ACACAG	117	882	6	67.603	252454096	76.4693	223183056	5292	7.53846	1.73069	13.0468	3.95191	0.0782806	0.0237115	0.591489	3.10078e-07	3.10078e-07	1	0	0	1	1	0
ACACAGG	3	12	7	67.603	252454096	76.4693	223183056	84	4	0.0443767	0.177507	0.0537675	0.00124255	0.000376373	0.36616	4.92188e-09	4.92188e-09	1	0	0	1	0	0
ACACAT	1111	9660	6	67.603	252454096	76.4693	223183056	57960	8.69487	16.4342	142.893	43.2829	0.857359	0.259697	0.682224	3.3961e-06	3.3961e-06	1	0	0	1	1	0
ACACC	22	110	5	67.603	252454096	76.4693	223183056	550	5	0.325429	1.62715	0.492869	0.00813574	0.00246434	0.326929	3.22266e-08	3.22266e-08	1	0	0	1	0	0
ACACCC	20	80	6	67.603	252454096	76.4693	223183056	480	4	0.295845	1.18338	0.35845	0.00710028	0.0021507	0.313851	2.8125e-08	2.8125e-08	1	0	0	1	0	0
ACACCGTGGGCACCG	1	4	15	67.603	252454096	76.4693	223183056	60	4	0.0147922	0.059169	0.0179225	0.000887535	0.000268838	0.784629	3.51563e-09	3.51563e-09	1	0	0	1	1	0
ACACG	26	130	5	67.603	252454096	76.4693	223183056	650	5	0.384598	1.92299	0.582481	0.00961496	0.00291241	0.326929	3.8086e-08	3.8086e-08	1	0	0	1	0	0
ACACGC	88	392	6	67.603	252454096	76.4693	223183056	2352	4.45455	1.30172	5.79856	1.75641	0.0347914	0.0105384	0.349516	1.37813e-07	1.37813e-07	1	0	0	1	0	0
ACACGG	5	23	6	67.603	252454096	76.4693	223183056	138	4.6	0.0739612	0.340222	0.103054	0.00204133	0.000618327	0.360929	8.08595e-09	8.08595e-09	1	0	0	1	0	0
ACACTGG	14	56	7	67.603	252454096	76.4693	223183056	392	4	0.207091	0.828366	0.250915	0.00579856	0.00175641	0.36616	2.29688e-08	2.29688e-08	1	0	0	1	0	0
ACAG	302	1996	4	67.603	252454096	76.4693	223183056	7984	6.60927	4.46726	29.5253	8.94333	0.118101	0.0357733	0.345722	4.67813e-07	4.67813e-07	1	0	0	0	0	0
ACAGAG	202	1704	6	67.603	252454096	76.4693	223183056	10224	8.43564	2.98803	25.206	7.63499	0.151236	0.0458099	0.661885	5.99063e-07	5.99063e-07	1	0	0	1	1	0
ACAGAGAG	951	5986	8	67.603	252454096	76.4693	223183056	47888	6.29443	14.0674	88.5464	26.821	0.708371	0.214568	0.658505	2.80594e-06	2.80594e-06	1	0	0	1	1	0
ACAGAGAGAG	573	2415	10	67.603	252454096	76.4693	223183056	24150	4.21466	8.47596	35.7233	10.8207	0.357233	0.108207	0.551157	1.41504e-06	1.41504e-06	1	0	0	1	1	0
ACAGAGAT	263	1821	8	67.603	252454096	76.4693	223183056	14568	6.92395	3.89036	26.9367	8.15922	0.215493	0.0652738	0.724364	8.53595e-07	8.53595e-07	1	0	0	1	1	0
ACAGAT	29	139	6	67.603	252454096	76.4693	223183056	834	4.7931	0.428975	2.05612	0.622807	0.0123367	0.00373684	0.376081	4.88672e-08	4.88672e-08	1	0	0	1	0	0
ACAGC	10	50	5	67.603	252454096	76.4693	223183056	250	5	0.147922	0.739612	0.224031	0.00369806	0.00112016	0.326929	1.46485e-08	1.46485e-08	1	0	0	1	0	0
ACAGCC	10	49	6	67.603	252454096	76.4693	223183056	294	4.9	0.147922	0.72482	0.219551	0.00434892	0.0013173	0.384468	1.72266e-08	1.72266e-08	1	0	0	1	0	0
ACAGGG	8	32	6	67.603	252454096	76.4693	223183056	192	4	0.118338	0.473352	0.14338	0.00284011	0.00086028	0.313851	1.125e-08	1.125e-08	1	0	0	1	0	0
ACAGT	6	30	5	67.603	252454096	76.4693	223183056	150	5	0.0887535	0.443767	0.134419	0.00221884	0.000672094	0.326929	8.78907e-09	8.78907e-09	1	0	0	1	0	0
ACAGTC	2	8	6	67.603	252454096	76.4693	223183056	48	4	0.0295845	0.118338	0.035845	0.000710028	0.00021507	0.313851	2.8125e-09	2.8125e-09	1	0	0	1	0	0
ACAGTGG	3	12	7	67.603	252454096	76.4693	223183056	84	4	0.0443767	0.177507	0.0537675	0.00124255	0.000376373	0.36616	4.92188e-09	4.92188e-09	1	0	0	1	0	0
ACAT	2669	31703	4	67.603	252454096	76.4693	223183056	126812	11.8782	39.4805	468.959	142.049	1.87583	0.568197	0.621333	7.4304e-06	7.4304e-06	1	0	0	0	1	0
ACATAG	89	752	6	67.603	252454096	76.4693	223183056	4512	8.44944	1.31651	11.1238	3.36943	0.0667426	0.0202166	0.662967	2.64375e-07	2.64375e-07	1	0	0	1	1	0
ACATAGT	26	104	7	67.603	252454096	76.4693	223183056	728	4	0.384598	1.53839	0.465985	0.0107688	0.0032619	0.36616	4.26563e-08	4.26563e-08	1	0	0	1	0	0
ACATAT	1664	17274	6	67.603	252454096	76.4693	223183056	103644	10.381	24.6143	255.521	77.3983	1.53313	0.46439	0.814524	6.0729e-06	6.0729e-06	1	0	0	1	1	0
ACATC	35	176	5	67.603	252454096	76.4693	223183056	880	5.02857	0.517729	2.60344	0.78859	0.0130172	0.00394295	0.328797	5.15626e-08	5.15626e-08	1	0	0	1	0	0
ACATCG	1	4	6	67.603	252454096	76.4693	223183056	24	4	0.0147922	0.059169	0.0179225	0.000355014	0.000107535	0.313851	1.40625e-09	1.40625e-09	1	0	0	1	0	0
ACATCT	24	96	6	67.603	252454096	76.4693	223183056	576	4	0.355014	1.42006	0.43014	0.00852033	0.00258084	0.313851	3.375e-08	3.375e-08	1	0	0	1	0	0
ACATG	99	495	5	67.603	252454096	76.4693	223183056	2475	5	1.46443	7.32216	2.21791	0.0366108	0.0110896	0.326929	1.4502e-07	1.4502e-07	1	0	0	1	0	0
ACATGC	35	140	6	67.603	252454096	76.4693	223183056	840	4	0.517729	2.07091	0.627288	0.0124255	0.00376373	0.313851	4.92188e-08	4.92188e-08	1	0	0	1	0	0
ACC	1338	11177	3	67.603	252454096	76.4693	223183056	33531	8.35351	19.792	165.333	50.08	0.495999	0.15024	0.32772	1.96471e-06	1.96471e-06	1	0	0	0	0	0
ACCACT	155	1165	6	67.603	252454096	76.4693	223183056	6990	7.51613	2.2928	17.233	5.21993	0.103398	0.0313196	0.589737	4.09571e-07	4.09571e-07	1	0	0	1	1	0
ACCAG	4	20	5	67.603	252454096	76.4693	223183056	100	5	0.059169	0.295845	0.0896125	0.00147922	0.000448063	0.326929	5.85938e-09	5.85938e-09	1	0	0	1	0	0
ACCAGC	19	108	6	67.603	252454096	76.4693	223183056	648	5.68421	0.281053	1.59756	0.483908	0.00958538	0.00290345	0.445999	3.79688e-08	3.79688e-08	1	0	0	1	0	0
ACCAGT	5	20	6	67.603	252454096	76.4693	223183056	120	4	0.0739612	0.295845	0.0896125	0.00177507	0.000537675	0.313851	7.03126e-09	7.03126e-09	1	0	0	1	0	0
ACCAT	113	613	5	67.603	252454096	76.4693	223183056	3065	5.42478	1.67152	9.06765	2.74662	0.0453382	0.0137331	0.354703	1.7959e-07	1.7959e-07	1	0	0	1	0	0
ACCATC	13	52	6	67.603	252454096	76.4693	223183056	312	4	0.192299	0.769197	0.232993	0.00461518	0.00139796	0.313851	1.82813e-08	1.82813e-08	1	0	0	1	0	0
ACCATG	8	37	6	67.603	252454096	76.4693	223183056	222	4.625	0.118338	0.547313	0.165783	0.00328388	0.000994699	0.362891	1.30078e-08	1.30078e-08	1	0	0	1	0	0
ACCC	2	12	4	67.603	252454096	76.4693	223183056	48	6	0.0295845	0.177507	0.0537675	0.000710028	0.00021507	0.313851	2.8125e-09	2.8125e-09	1	0	0	0	0	0
ACCCC	1	5	5	67.603	252454096	76.4693	223183056	25	5	0.0147922	0.0739612	0.0224031	0.000369806	0.000112016	0.326929	1.46485e-09	1.46485e-09	1	0	0	1	0	0
ACCCCC	8	32	6	67.603	252454096	76.4693	223183056	192	4	0.118338	0.473352	0.14338	0.00284011	0.00086028	0.313851	1.125e-08	1.125e-08	1	0	0	1	0	0
ACCCCCC	1	4	7	67.603	252454096	76.4693	223183056	28	4	0.0147922	0.059169	0.0179225	0.000414183	0.000125458	0.36616	1.64063e-09	1.64063e-09	1	0	0	1	0	0
ACCCG	3	15	5	67.603	252454096	76.4693	223183056	75	5	0.0443767	0.221884	0.0672094	0.00110942	0.000336047	0.326929	4.39454e-09	4.39454e-09	1	0	0	1	0	0
ACCCGC	5	20	6	67.603	252454096	76.4693	223183056	120	4	0.0739612	0.295845	0.0896125	0.00177507	0.000537675	0.313851	7.03126e-09	7.03126e-09	1	0	0	1	0	0
ACCCTC	2	8	6	67.603	252454096	76.4693	223183056	48	4	0.0295845	0.118338	0.035845	0.000710028	0.00021507	0.313851	2.8125e-09	2.8125e-09	1	0	0	1	0	0
ACCG	207	1269	4	67.603	252454096	76.4693	223183056	5076	6.13043	3.062	18.7714	5.68592	0.0750854	0.0227437	0.320674	2.97422e-07	2.97422e-07	1	0	0	0	0	0
ACCGCC	1	4	6	67.603	252454096	76.4693	223183056	24	4	0.0147922	0.059169	0.0179225	0.000355014	0.000107535	0.313851	1.40625e-09	1.40625e-09	1	0	0	1	0	0
ACCGTC	17	96	6	67.603	252454096	76.4693	223183056	576	5.64706	0.251468	1.42006	0.43014	0.00852033	0.00258084	0.443084	3.375e-08	3.375e-08	1	0	0	1	0	0
ACCGTG	32	194	6	67.603	252454096	76.4693	223183056	1164	6.0625	0.473352	2.8697	0.869242	0.0172182	0.00521545	0.475681	6.82032e-08	6.82032e-08	1	0	0	1	0	0
ACCT	88	528	4	67.603	252454096	76.4693	223183056	2112	6	1.30172	7.81031	2.36577	0.0312412	0.00946308	0.313851	1.2375e-07	1.2375e-07	1	0	0	0	0	0
ACCTCC	1	4	6	67.603	252454096	76.4693	223183056	24	4	0.0147922	0.059169	0.0179225	0.000355014	0.000107535	0.313851	1.40625e-09	1.40625e-09	1	0	0	1	0	0
ACG	1090	9159	3	67.603	252454096	76.4693	223183056	27477	8.40275	16.1235	135.482	41.0381	0.406447	0.123114	0.329652	1.60998e-06	1.60998e-06	1	0	0	0	0	0
ACGACTACGG	80	323	10	67.603	252454096	76.4693	223183056	3230	4.0375	1.18338	4.7779	1.44724	0.047779	0.0144724	0.52799	1.89258e-07	1.89258e-07	1	0	0	1	1	0
ACGACTCTAG	36	162	10	67.603	252454096	76.4693	223183056	1620	4.5	0.532521	2.39634	0.725862	0.0239634	0.00725862	0.588472	9.4922e-08	9.4922e-08	1	0	0	1	1	0
ACGAGG	4	16	6	67.603	252454096	76.4693	223183056	96	4	0.059169	0.236676	0.07169	0.00142006	0.00043014	0.313851	5.62501e-09	5.62501e-09	1	0	0	1	0	0
ACGAGT	31	144	6	67.603	252454096	76.4693	223183056	864	4.64516	0.45856	2.13008	0.64521	0.0127805	0.00387126	0.364473	5.06251e-08	5.06251e-08	1	0	0	1	0	0
ACGAT	7	35	5	67.603	252454096	76.4693	223183056	175	5	0.103546	0.517729	0.156822	0.00258864	0.00078411	0.326929	1.02539e-08	1.02539e-08	1	0	0	1	0	0
ACGATC	90	465	6	67.603	252454096	76.4693	223183056	2790	5.16667	1.3313	6.8784	2.08349	0.0412704	0.0125009	0.405392	1.63477e-07	1.63477e-07	1	0	0	1	0	0
ACGATG	119	777	6	67.603	252454096	76.4693	223183056	4662	6.52941	1.76028	11.4936	3.48145	0.0689615	0.0208887	0.512316	2.73164e-07	2.73164e-07	1	0	0	1	1	0
ACGC	201	1259	4	67.603	252454096	76.4693	223183056	5036	6.26368	2.97324	18.6234	5.64111	0.0744938	0.0225644	0.327644	2.95078e-07	2.95078e-07	1	0	0	0	0	0
ACGCT	3	15	5	67.603	252454096	76.4693	223183056	75	5	0.0443767	0.221884	0.0672094	0.00110942	0.000336047	0.326929	4.39454e-09	4.39454e-09	1	0	0	1	0	0
ACGG	42	267	4	67.603	252454096	76.4693	223183056	1068	6.35714	0.621274	3.94953	1.19633	0.0157981	0.00478531	0.332533	6.25782e-08	6.25782e-08	1	0	0	0	0	0
ACGGC	10	54	5	67.603	252454096	76.4693	223183056	270	5.4	0.147922	0.798781	0.241954	0.00399391	0.00120977	0.353083	1.58203e-08	1.58203e-08	1	0	0	1	0	0
ACGGG	4	20	5	67.603	252454096	76.4693	223183056	100	5	0.059169	0.295845	0.0896125	0.00147922	0.000448063	0.326929	5.85938e-09	5.85938e-09	1	0	0	1	0	0
ACGT	26	169	4	67.603	252454096	76.4693	223183056	676	6.5	0.384598	2.49989	0.757226	0.00999956	0.0030289	0.340006	3.96094e-08	3.96094e-08	1	0	0	0	0	0
ACT	7826	75937	3	67.603	252454096	76.4693	223183056	227811	9.70317	115.764	1123.28	340.245	3.36984	1.02074	0.380669	1.33483e-05	1.33483e-05	1	0	0	0	0	0
ACTAGG	9	36	6	67.603	252454096	76.4693	223183056	216	4	0.13313	0.532521	0.161303	0.00319513	0.000967815	0.313851	1.26563e-08	1.26563e-08	1	0	0	1	0	0
ACTAT	3459	48435	5	67.603	252454096	76.4693	223183056	242175	14.0026	51.1664	716.463	217.019	3.58231	1.0851	0.91557	1.419e-05	1.419e-05	1	0	0	1	1	0
ACTATC	36	144	6	67.603	252454096	76.4693	223183056	864	4	0.532521	2.13008	0.64521	0.0127805	0.00387126	0.313851	5.06251e-08	5.06251e-08	1	0	0	1	0	0
ACTATGGC	2	9	8	67.603	252454096	76.4693	223183056	72	4.5	0.0295845	0.13313	0.0403256	0.00106504	0.000322605	0.470777	4.21875e-09	4.21875e-09	1	0	0	1	0	0
ACTC	180	1428	4	67.603	252454096	76.4693	223183056	5712	7.93333	2.6626	21.1233	6.39834	0.0844933	0.0255933	0.414981	3.34688e-07	3.34688e-07	1	0	0	0	0	0
ACTCCG	5	20	6	67.603	252454096	76.4693	223183056	120	4	0.0739612	0.295845	0.0896125	0.00177507	0.000537675	0.313851	7.03126e-09	7.03126e-09	1	0	0	1	0	0
ACTCCGAGCG	2	8	10	67.603	252454096	76.4693	223183056	80	4	0.0295845	0.118338	0.035845	0.00118338	0.00035845	0.523086	4.6875e-09	4.6875e-09	1	0	0	1	1	0
ACTCCT	17	68	6	67.603	252454096	76.4693	223183056	408	4	0.251468	1.00587	0.304683	0.00603524	0.0018281	0.313851	2.39063e-08	2.39063e-08	1	0	0	1	0	0
ACTCGC	4	20	6	67.603	252454096	76.4693	223183056	120	5	0.059169	0.295845	0.0896125	0.00177507	0.000537675	0.392314	7.03126e-09	7.03126e-09	1	0	0	1	0	0
ACTCGCTCTC	11	50	10	67.603	252454096	76.4693	223183056	500	4.54545	0.162715	0.739612	0.224031	0.00739612	0.00224031	0.594416	2.92969e-08	2.92969e-08	1	0	0	1	1	0
ACTCTC	121	1156	6	67.603	252454096	76.4693	223183056	6936	9.55372	1.78986	17.0998	5.1796	0.102599	0.0310776	0.749612	4.06407e-07	4.06407e-07	1	0	0	1	1	0
ACTCTCTC	124	660	8	67.603	252454096	76.4693	223183056	5280	5.32258	1.83424	9.76288	2.95721	0.0781031	0.0236577	0.556833	3.09375e-07	3.09375e-07	1	0	0	1	1	0
ACTCTCTCTC	125	504	10	67.603	252454096	76.4693	223183056	5040	4.032	1.84903	7.45529	2.25824	0.0745529	0.0225824	0.527271	2.95313e-07	2.95313e-07	1	0	0	1	1	0
ACTCTGGATG	327	1481	10	67.603	252454096	76.4693	223183056	14810	4.52905	4.83706	21.9073	6.63581	0.219073	0.0663581	0.592271	8.67774e-07	8.67774e-07	1	0	0	1	1	0
ACTCTGGGCG	8	36	10	67.603	252454096	76.4693	223183056	360	4.5	0.118338	0.532521	0.161303	0.00532521	0.00161303	0.588472	2.10938e-08	2.10938e-08	1	0	0	1	1	0
ACTG	270	1744	4	67.603	252454096	76.4693	223183056	6976	6.45926	3.99391	25.7977	7.81421	0.103191	0.0312569	0.337875	4.0875e-07	4.0875e-07	1	0	0	0	0	0
ACTGAG	1	4	6	67.603	252454096	76.4693	223183056	24	4	0.0147922	0.059169	0.0179225	0.000355014	0.000107535	0.313851	1.40625e-09	1.40625e-09	1	0	0	1	0	0
ACTGAT	37	148	6	67.603	252454096	76.4693	223183056	888	4	0.547313	2.18925	0.663133	0.0131355	0.0039788	0.313851	5.20313e-08	5.20313e-08	1	0	0	1	0	0
ACTGATCCAG	2	9	10	67.603	252454096	76.4693	223183056	90	4.5	0.0295845	0.13313	0.0403256	0.0013313	0.000403256	0.588472	5.27344e-09	5.27344e-09	1	0	0	1	1	0
ACTGCG	6	43	6	67.603	252454096	76.4693	223183056	258	7.16667	0.0887535	0.636067	0.192667	0.0038164	0.001156	0.562317	1.51172e-08	1.51172e-08	1	0	0	1	1	0
ACTGCT	25	102	6	67.603	252454096	76.4693	223183056	612	4.08	0.369806	1.50881	0.457024	0.00905286	0.00274214	0.320129	3.58594e-08	3.58594e-08	1	0	0	1	0	0
ACTGG	5	25	5	67.603	252454096	76.4693	223183056	125	5	0.0739612	0.369806	0.112016	0.00184903	0.000560078	0.326929	7.32423e-09	7.32423e-09	1	0	0	1	0	0
ACTGGG	1	4	6	67.603	252454096	76.4693	223183056	24	4	0.0147922	0.059169	0.0179225	0.000355014	0.000107535	0.313851	1.40625e-09	1.40625e-09	1	0	0	1	0	0
AG	142282	2397765	2	67.603	252454096	76.4693	223183056	4795530	16.8522	2104.67	35468.3	10743.5	70.9367	21.487	0.440757	0.000280988	0.000280988	1	1	1	0	0	0
AGAGAGAGAT	963	4145	10	67.603	252454096	76.4693	223183056	41450	4.30426	14.2449	61.3139	18.5722	0.613139	0.185722	0.562874	2.42871e-06	2.42871e-06	1	0	0	1	1	0
AGAGAGAT	2519	15784	8	67.603	252454096	76.4693	223183056	126272	6.26598	37.2617	233.481	70.7222	1.86785	0.565778	0.655529	7.39876e-06	7.39876e-06	1	0	0	1	1	0
AGAGAT	2176	22563	6	67.603	252454096	76.4693	223183056	135378	10.369	32.1879	333.757	101.096	2.00254	0.606578	0.813584	7.93231e-06	7.93231e-06	1	0	0	1	1	0
AGAGATAT	236	1398	8	67.603	252454096	76.4693	223183056	11184	5.92373	3.49097	20.6796	6.26392	0.165436	0.0501113	0.619724	6.55313e-07	6.55313e-07	1	0	0	1	1	0
AGAGATCG	113	576	8	67.603	252454096	76.4693	223183056	4608	5.09735	1.67152	8.52033	2.58084	0.0681627	0.0206467	0.53327	2.7e-07	2.7e-07	1	0	0	1	1	0
AGAGATGGAGAT	1	4	12	67.603	252454096	76.4693	223183056	48	4	0.0147922	0.059169	0.0179225	0.000710028	0.00021507	0.627703	2.8125e-09	2.8125e-09	1	0	0	1	1	0
AGAGC	13	81	5	67.603	252454096	76.4693	223183056	405	6.23077	0.192299	1.19817	0.362931	0.00599086	0.00181465	0.407403	2.37305e-08	2.37305e-08	1	0	0	1	0	0
AGAGCG	96	454	6	67.603	252454096	76.4693	223183056	2724	4.72917	1.42006	6.71568	2.0342	0.0402941	0.0122052	0.371064	1.5961e-07	1.5961e-07	1	0	0	1	0	0
AGAGG	12	69	5	67.603	252454096	76.4693	223183056	345	5.75	0.177507	1.02067	0.309163	0.00510333	0.00154582	0.375968	2.02149e-08	2.02149e-08	1	0	0	1	0	0
AGAGGG	10	41	6	67.603	252454096	76.4693	223183056	246	4.1	0.147922	0.606482	0.183706	0.00363889	0.00110223	0.321698	1.44141e-08	1.44141e-08	1	0	0	1	0	0
AGAT	323	2493	4	67.603	252454096	76.4693	223183056	9972	7.71827	4.7779	36.8771	11.1702	0.147508	0.0446808	0.403732	5.84297e-07	5.84297e-07	1	0	0	0	0	0
AGATAT	420	3895	6	67.603	252454096	76.4693	223183056	23370	9.27381	6.21274	57.6158	17.452	0.345695	0.104712	0.72765	1.36934e-06	1.36934e-06	1	0	0	1	1	0
AGATATG	3	12	7	67.603	252454096	76.4693	223183056	84	4	0.0443767	0.177507	0.0537675	0.00124255	0.000376373	0.36616	4.92188e-09	4.92188e-09	1	0	0	1	0	0
AGATC	61	397	5	67.603	252454096	76.4693	223183056	1985	6.5082	0.902327	5.87252	1.77881	0.0293626	0.00889404	0.425543	1.16309e-07	1.16309e-07	1	0	0	1	0	0
AGC	10700	91213	3	67.603	252454096	76.4693	223183056	273639	8.52458	158.277	1349.25	408.691	4.04774	1.22607	0.334432	1.60336e-05	1.60336e-05	1	0	0	0	0	0
AGCAGG	31	165	6	67.603	252454096	76.4693	223183056	990	5.32258	0.45856	2.44072	0.739303	0.0146443	0.00443582	0.417625	5.80079e-08	5.80079e-08	1	0	0	1	0	0
AGCAT	3	15	5	67.603	252454096	76.4693	223183056	75	5	0.0443767	0.221884	0.0672094	0.00110942	0.000336047	0.326929	4.39454e-09	4.39454e-09	1	0	0	1	0	0
AGCATC	39	191	6	67.603	252454096	76.4693	223183056	1146	4.89744	0.576898	2.82532	0.8558	0.0169519	0.0051348	0.384267	6.71485e-08	6.71485e-08	1	0	0	1	0	0
AGCC	439	2752	4	67.603	252454096	76.4693	223183056	11008	6.26879	6.4938	40.7083	12.3307	0.162833	0.0493227	0.327912	6.45001e-07	6.45001e-07	1	0	0	0	0	0
AGCCGC	1	4	6	67.603	252454096	76.4693	223183056	24	4	0.0147922	0.059169	0.0179225	0.000355014	0.000107535	0.313851	1.40625e-09	1.40625e-09	1	0	0	1	0	0
AGCCT	21	105	5	67.603	252454096	76.4693	223183056	525	5	0.310637	1.55319	0.470466	0.00776593	0.00235233	0.326929	3.07618e-08	3.07618e-08	1	0	0	1	0	0
AGCG	101	617	4	67.603	252454096	76.4693	223183056	2468	6.10891	1.49402	9.12682	2.76455	0.0365073	0.0110582	0.319548	1.4461e-07	1.4461e-07	1	0	0	0	0	0
AGCGG	1	5	5	67.603	252454096	76.4693	223183056	25	5	0.0147922	0.0739612	0.0224031	0.000369806	0.000112016	0.326929	1.46485e-09	1.46485e-09	1	0	0	1	0	0
AGCGGC	3	12	6	67.603	252454096	76.4693	223183056	72	4	0.0443767	0.177507	0.0537675	0.00106504	0.000322605	0.313851	4.21875e-09	4.21875e-09	1	0	0	1	0	0
AGCTC	39	195	5	67.603	252454096	76.4693	223183056	975	5	0.576898	2.88449	0.873722	0.0144224	0.00436861	0.326929	5.7129e-08	5.7129e-08	1	0	0	1	0	0
AGG	526	4560	3	67.603	252454096	76.4693	223183056	13680	8.6692	7.78072	67.4526	20.4317	0.202358	0.061295	0.340105	8.01563e-07	8.01563e-07	1	0	0	0	0	0
AGGAGGG	1	5	7	67.603	252454096	76.4693	223183056	35	5	0.0147922	0.0739612	0.0224031	0.000517729	0.000156822	0.4577	2.05078e-09	2.05078e-09	1	0	0	1	0	0
AGGAGGGGC	1	4	9	67.603	252454096	76.4693	223183056	36	4	0.0147922	0.059169	0.0179225	0.000532521	0.000161303	0.470777	2.10938e-09	2.10938e-09	1	0	0	1	0	0
AGGAT	8	40	5	67.603	252454096	76.4693	223183056	200	5	0.118338	0.59169	0.179225	0.00295845	0.000896125	0.326929	1.17188e-08	1.17188e-08	1	0	0	1	0	0
AGGATAT	1	4	7	67.603	252454096	76.4693	223183056	28	4	0.0147922	0.059169	0.0179225	0.000414183	0.000125458	0.36616	1.64063e-09	1.64063e-09	1	0	0	1	0	0
AGGATG	18	72	6	67.603	252454096	76.4693	223183056	432	4	0.26626	1.06504	0.322605	0.00639025	0.00193563	0.313851	2.53125e-08	2.53125e-08	1	0	0	1	0	0
AGGC	214	1325	4	67.603	252454096	76.4693	223183056	5300	6.19159	3.16554	19.5997	5.93683	0.0783989	0.0237473	0.323873	3.10547e-07	3.10547e-07	1	0	0	0	0	0
AGGG	3	25	4	67.603	252454096	76.4693	223183056	100	8.33333	0.0443767	0.369806	0.112016	0.00147922	0.000448063	0.435905	5.85938e-09	5.85938e-09	1	0	0	0	0	0
AGGGAGGGG	9	38	9	67.603	252454096	76.4693	223183056	342	4.22222	0.13313	0.562105	0.170264	0.00505895	0.00153237	0.496932	2.00391e-08	2.00391e-08	1	0	0	1	0	0
AGGGAT	1	4	6	67.603	252454096	76.4693	223183056	24	4	0.0147922	0.059169	0.0179225	0.000355014	0.000107535	0.313851	1.40625e-09	1.40625e-09	1	0	0	1	0	0
AGGGC	8	40	5	67.603	252454096	76.4693	223183056	200	5	0.118338	0.59169	0.179225	0.00295845	0.000896125	0.326929	1.17188e-08	1.17188e-08	1	0	0	1	0	0
AGGGCC	3	12	6	67.603	252454096	76.4693	223183056	72	4	0.0443767	0.177507	0.0537675	0.00106504	0.000322605	0.313851	4.21875e-09	4.21875e-09	1	0	0	1	0	0
AGGGGG	8	32	6	67.603	252454096	76.4693	223183056	192	4	0.118338	0.473352	0.14338	0.00284011	0.00086028	0.313851	1.125e-08	1.125e-08	1	0	0	1	0	0
AT	2220	31113	2	67.603	252454096	76.4693	223183056	62226	14.0149	32.8388	460.231	139.406	0.920462	0.278811	0.366549	3.64606e-06	3.64606e-06	1	0	0	0	0	0
ATATC	118	643	5	67.603	252454096	76.4693	223183056	3215	5.44915	1.74549	9.51142	2.88104	0.0475571	0.0144052	0.356297	1.88379e-07	1.88379e-07	1	0	0	1	0	0
ATATCC	41	164	6	67.603	252454096	76.4693	223183056	984	4	0.606482	2.42593	0.734823	0.0145556	0.00440894	0.313851	5.76563e-08	5.76563e-08	1	0	0	1	0	0
ATATCG	1	4	6	67.603	252454096	76.4693	223183056	24	4	0.0147922	0.059169	0.0179225	0.000355014	0.000107535	0.313851	1.40625e-09	1.40625e-09	1	0	0	1	0	0
ATC	11233	103465	3	67.603	252454096	76.4693	223183056	310395	9.21081	166.161	1530.48	463.588	4.59144	1.39076	0.361353	1.81872e-05	1.81872e-05	1	0	0	0	0	0
ATCC	573	3663	4	67.603	252454096	76.4693	223183056	14652	6.39267	8.47596	54.184	16.4125	0.216736	0.0656501	0.334392	8.58517e-07	8.58517e-07	1	0	0	0	0	0
ATCCG	15	76	5	67.603	252454096	76.4693	223183056	380	5.06667	0.221884	1.12421	0.340528	0.00562105	0.00170264	0.331288	2.22656e-08	2.22656e-08	1	0	0	1	0	0
ATCCGC	1	5	6	67.603	252454096	76.4693	223183056	30	5	0.0147922	0.0739612	0.0224031	0.000443767	0.000134419	0.392314	1.75781e-09	1.75781e-09	1	0	0	1	0	0
ATCCGG	1	4	6	67.603	252454096	76.4693	223183056	24	4	0.0147922	0.059169	0.0179225	0.000355014	0.000107535	0.313851	1.40625e-09	1.40625e-09	1	0	0	1	0	0
ATCG	92	553	4	67.603	252454096	76.4693	223183056	2212	6.01087	1.36089	8.18011	2.47779	0.0327205	0.00991115	0.31442	1.2961e-07	1.2961e-07	1	0	0	0	0	0
ATGC	3	18	4	67.603	252454096	76.4693	223183056	72	6	0.0443767	0.26626	0.0806513	0.00106504	0.000322605	0.313851	4.21875e-09	4.21875e-09	1	0	0	0	0	0
CCCCCG	1	4	6	67.603	252454096	76.4693	223183056	24	4	0.0147922	0.059169	0.0179225	0.000355014	0.000107535	0.313851	1.40625e-09	1.40625e-09	1	0	0	1	0	0
CCCCGG	1	4	6	67.603	252454096	76.4693	223183056	24	4	0.0147922	0.059169	0.0179225	0.000355014	0.000107535	0.313851	1.40625e-09	1.40625e-09	1	0	0	1	0	0
CCCGG	1	5	5	67.603	252454096	76.4693	223183056	25	5	0.0147922	0.0739612	0.0224031	0.000369806	0.000112016	0.326929	1.46485e-09	1.46485e-09	1	0	0	1	0	0
CCG	10	81	3	67.603	252454096	76.4693	223183056	243	8.1	0.147922	1.19817	0.362931	0.00359452	0.00108879	0.317775	1.42383e-08	1.42383e-08	1	0	0	0	0	0
CG	2	26	2	67.603	252454096	76.4693	223183056	52	13	0.0295845	0.384598	0.116496	0.000769197	0.000232993	0.340006	3.04688e-09	3.04688e-09	1	0	0	0	0	0
