# Supplementary material for: Profiles of telomeric repeats in Insecta reveal diverse forms of telomeric motifs in Hymenopterans
Source: Life Sci Alliance. 2022 Apr 1;5(7):e202101163. doi: 10.26508/lsa.202101163 (PMC8977481; doi:10.26508/lsa.202101163)
Supplement: Supplemental Data 3. — Tandem repeat statistics for 50 species without simple tandem type TRM. [file LSA-2021-01163_Supplemental_Data_3.zip › DataS3/ANOIN_output.csv.0.filtered.xlsx]

## Sheet: Sheet1
Unnamed: 0	reads	repeats	unit_len	avg_genome_cov	genome_size	eff_read_len	num_reads	repeats_total_len	repeats_per_read	reads_per_genome	repeats_per_genome	repeats_per_million_reads	repeats_len_per_genome	repeats_len_per_million_reads	percent_repeats_len_per_read	percent_repeats_len_per_genome	percent_repeat_unit_in_sequences	avg_genome_cov_filter	repeat_containing_reads_filter	repeats_len_per_million_reads_filter	unit_len_filter	percent_repeats_len_per_read_filter	qualified
AAAAAAC	18	72	7	6.85	211195745	151	9580278	504	4	2.62774	10.5109	7.51544	0.0735766	0.0526081	0.18543	3.48381e-07	3.48398e-07	0	0	0	1	0	0
AAAAAAG	2	8	7	6.85	211195745	151	9580278	56	4	0.291971	1.16788	0.835049	0.00817518	0.00584534	0.18543	3.8709e-08	3.87109e-08	0	0	0	1	0	0
AAAAAAT	2	8	7	6.85	211195745	151	9580278	56	4	0.291971	1.16788	0.835049	0.00817518	0.00584534	0.18543	3.8709e-08	3.87109e-08	0	0	0	1	0	0
AAAAAATTT	2	10	9	6.85	211195745	151	9580278	90	5	0.291971	1.45985	1.04381	0.0131387	0.0093943	0.298013	6.22109e-08	6.22139e-08	0	0	0	1	0	0
AAAAAC	81	327	6	6.85	211195745	151	9580278	1962	4.03704	11.8248	47.7372	34.1326	0.286423	0.204796	0.160412	1.3562e-06	1.35626e-06	0	0	0	1	0	0
AAAAAG	20	82	6	6.85	211195745	151	9580278	492	4.1	2.91971	11.9708	8.55925	0.0718248	0.0513555	0.162914	3.40086e-07	3.40103e-07	0	0	0	1	0	0
AAAAAT	6	24	6	6.85	211195745	151	9580278	144	4	0.875912	3.50365	2.50515	0.0210219	0.0150309	0.15894	9.95375e-08	9.95422e-08	0	0	0	1	0	0
AAAAC	23	131	5	6.85	211195745	151	9580278	655	5.69565	3.35766	19.1241	13.6739	0.0956204	0.0683696	0.188598	4.52757e-07	4.52779e-07	0	0	0	1	0	0
AAAACCCC	2	8	8	6.85	211195745	151	9580278	64	4	0.291971	1.16788	0.835049	0.00934307	0.00668039	0.211921	4.42389e-08	4.4241e-08	0	0	0	1	0	0
AAAACGCCTATCC	2	8	13	6.85	211195745	151	9580278	104	4	0.291971	1.16788	0.835049	0.0151825	0.0108556	0.344371	7.18882e-08	7.18916e-08	0	0	0	1	0	0
AAAAG	2	12	5	6.85	211195745	151	9580278	60	6	0.291971	1.75182	1.25257	0.00875912	0.00626287	0.198675	4.1474e-08	4.14759e-08	0	0	0	1	0	0
AAAAGAG	1	4	7	6.85	211195745	151	9580278	28	4	0.145985	0.583942	0.417524	0.00408759	0.00292267	0.18543	1.93545e-08	1.93554e-08	0	0	0	1	0	0
AAAAGAGAGAG	4	16	11	6.85	211195745	151	9580278	176	4	0.583942	2.33577	1.6701	0.0256934	0.0183711	0.291391	1.21657e-07	1.21663e-07	0	0	0	1	0	0
AAAAGCATCG	2	8	10	6.85	211195745	151	9580278	80	4	0.291971	1.16788	0.835049	0.0116788	0.00835049	0.264901	5.52986e-08	5.53012e-08	0	0	0	1	0	0
AAAAGG	4	16	6	6.85	211195745	151	9580278	96	4	0.583942	2.33577	1.6701	0.0140146	0.0100206	0.15894	6.63583e-08	6.63615e-08	0	0	0	1	0	0
AAAAGGC	2	12	7	6.85	211195745	151	9580278	84	6	0.291971	1.75182	1.25257	0.0122628	0.00876801	0.278146	5.80635e-08	5.80663e-08	0	0	0	1	0	0
AAAAT	2	10	5	6.85	211195745	151	9580278	50	5	0.291971	1.45985	1.04381	0.00729927	0.00521906	0.165563	3.45616e-08	3.45633e-08	0	0	0	1	0	0
AAAATTGAAGGG	4	16	12	6.85	211195745	151	9580278	192	4	0.583942	2.33577	1.6701	0.0280292	0.0200412	0.317881	1.32717e-07	1.32723e-07	0	0	0	1	0	0
AAAC	33	216	4	6.85	211195745	151	9580278	864	6.54545	4.81752	31.5328	22.5463	0.126131	0.0901853	0.17339	5.97225e-07	5.97253e-07	0	0	0	0	0	0
AAACAC	7	52	6	6.85	211195745	151	9580278	312	7.42857	1.0219	7.59124	5.42782	0.0455474	0.0325669	0.295175	2.15665e-07	2.15675e-07	0	0	0	1	0	0
AAACC	4	39	5	6.85	211195745	151	9580278	195	9.75	0.583942	5.69343	4.07086	0.0284672	0.0203543	0.322848	1.3479e-07	1.34797e-07	0	0	0	1	0	0
AAACCAAC	14	78	8	6.85	211195745	151	9580278	624	5.57143	2.0438	11.3869	8.14173	0.0910949	0.0651338	0.295175	4.31329e-07	4.3135e-07	0	0	0	1	0	0
AAACCC	1	4	6	6.85	211195745	151	9580278	24	4	0.145985	0.583942	0.417524	0.00350365	0.00250515	0.15894	1.65896e-08	1.65904e-08	0	0	0	1	0	0
AAACCCC	4	18	7	6.85	211195745	151	9580278	126	4.5	0.583942	2.62774	1.87886	0.0183942	0.013152	0.208609	8.70953e-08	8.70995e-08	0	0	0	1	0	0
AAACCCT	7	47	7	6.85	211195745	151	9580278	329	6.71429	1.0219	6.86131	4.90591	0.0480292	0.0343414	0.311258	2.27416e-07	2.27426e-07	0	0	0	1	0	0
AAACCT	2	26	6	6.85	211195745	151	9580278	156	13	0.291971	3.79562	2.71391	0.0227737	0.0162835	0.516556	1.07832e-07	1.07837e-07	0	0	0	1	1	0
AAACG	2	14	5	6.85	211195745	151	9580278	70	7	0.291971	2.0438	1.46134	0.010219	0.00730668	0.231788	4.83863e-08	4.83886e-08	0	0	0	1	0	0
AAACGACGC	2	8	9	6.85	211195745	151	9580278	72	4	0.291971	1.16788	0.835049	0.0105109	0.00751544	0.238411	4.97688e-08	4.97711e-08	0	0	0	1	0	0
AAACGCTG	8	32	8	6.85	211195745	151	9580278	256	4	1.16788	4.67153	3.3402	0.0373723	0.0267216	0.211921	1.76956e-07	1.76964e-07	0	0	0	1	0	0
AAACGG	2	14	6	6.85	211195745	151	9580278	84	7	0.291971	2.0438	1.46134	0.0122628	0.00876801	0.278146	5.80635e-08	5.80663e-08	0	0	0	1	0	0
AAACGGTCGC	2	8	10	6.85	211195745	151	9580278	80	4	0.291971	1.16788	0.835049	0.0116788	0.00835049	0.264901	5.52986e-08	5.53012e-08	0	0	0	1	0	0
AAAG	24	257	4	6.85	211195745	151	9580278	1028	10.7083	3.50365	37.5182	26.8259	0.150073	0.107304	0.283664	7.10587e-07	7.10621e-07	0	0	0	0	0	0
AAAGAG	19	88	6	6.85	211195745	151	9580278	528	4.63158	2.77372	12.8467	9.18554	0.0770803	0.0551132	0.184036	3.64971e-07	3.64988e-07	0	0	0	1	0	0
AAAGAGAAG	2	12	9	6.85	211195745	151	9580278	108	6	0.291971	1.75182	1.25257	0.0157664	0.0112732	0.357616	7.46531e-08	7.46567e-08	0	0	0	1	0	0
AAAGAGGC	4	24	8	6.85	211195745	151	9580278	192	6	0.583942	3.50365	2.50515	0.0280292	0.0200412	0.317881	1.32717e-07	1.32723e-07	0	0	0	1	0	0
AAAGAGGGC	4	16	9	6.85	211195745	151	9580278	144	4	0.583942	2.33577	1.6701	0.0210219	0.0150309	0.238411	9.95375e-08	9.95422e-08	0	0	0	1	0	0
AAAGATT	2	8	7	6.85	211195745	151	9580278	56	4	0.291971	1.16788	0.835049	0.00817518	0.00584534	0.18543	3.8709e-08	3.87109e-08	0	0	0	1	0	0
AAAGCG	1	4	6	6.85	211195745	151	9580278	24	4	0.145985	0.583942	0.417524	0.00350365	0.00250515	0.15894	1.65896e-08	1.65904e-08	0	0	0	1	0	0
AAAGCTGTC	1	4	9	6.85	211195745	151	9580278	36	4	0.145985	0.583942	0.417524	0.00525547	0.00375772	0.238411	2.48844e-08	2.48856e-08	0	0	0	1	0	0
AAAGG	6	38	5	6.85	211195745	151	9580278	190	6.33333	0.875912	5.54745	3.96648	0.0277372	0.0198324	0.209713	1.31334e-07	1.3134e-07	0	0	0	1	0	0
AAAGGAGCGC	4	16	10	6.85	211195745	151	9580278	160	4	0.583942	2.33577	1.6701	0.0233577	0.016701	0.264901	1.10597e-07	1.10602e-07	0	0	0	1	0	0
AAAGGAGCGT	2	8	10	6.85	211195745	151	9580278	80	4	0.291971	1.16788	0.835049	0.0116788	0.00835049	0.264901	5.52986e-08	5.53012e-08	0	0	0	1	0	0
AAAGGC	10	50	6	6.85	211195745	151	9580278	300	5	1.45985	7.29927	5.21906	0.0437956	0.0313143	0.198675	2.0737e-07	2.0738e-07	0	0	0	1	0	0
AAAGGCGAGG	2	8	10	6.85	211195745	151	9580278	80	4	0.291971	1.16788	0.835049	0.0116788	0.00835049	0.264901	5.52986e-08	5.53012e-08	0	0	0	1	0	0
AAAGGG	2	8	6	6.85	211195745	151	9580278	48	4	0.291971	1.16788	0.835049	0.0070073	0.00501029	0.15894	3.31792e-08	3.31807e-08	0	0	0	1	0	0
AAAGGT	2	8	6	6.85	211195745	151	9580278	48	4	0.291971	1.16788	0.835049	0.0070073	0.00501029	0.15894	3.31792e-08	3.31807e-08	0	0	0	1	0	0
AAAGTGGC	2	10	8	6.85	211195745	151	9580278	80	5	0.291971	1.45985	1.04381	0.0116788	0.00835049	0.264901	5.52986e-08	5.53012e-08	0	0	0	1	0	0
AAAT	17	129	4	6.85	211195745	151	9580278	516	7.58824	2.48175	18.8321	13.4652	0.0753285	0.0538606	0.201013	3.56676e-07	3.56693e-07	0	0	0	0	0	0
AAATAC	2	8	6	6.85	211195745	151	9580278	48	4	0.291971	1.16788	0.835049	0.0070073	0.00501029	0.15894	3.31792e-08	3.31807e-08	0	0	0	1	0	0
AAATCAGC	14	76	8	6.85	211195745	151	9580278	608	5.42857	2.0438	11.0949	7.93296	0.0887591	0.0634637	0.287606	4.20269e-07	4.20289e-07	0	0	0	1	0	0
AAATCAGT	4	24	8	6.85	211195745	151	9580278	192	6	0.583942	3.50365	2.50515	0.0280292	0.0200412	0.317881	1.32717e-07	1.32723e-07	0	0	0	1	0	0
AAATCGTCAGAG	2	8	12	6.85	211195745	151	9580278	96	4	0.291971	1.16788	0.835049	0.0140146	0.0100206	0.317881	6.63583e-08	6.63615e-08	0	0	0	1	0	0
AAATT	2	10	5	6.85	211195745	151	9580278	50	5	0.291971	1.45985	1.04381	0.00729927	0.00521906	0.165563	3.45616e-08	3.45633e-08	0	0	0	1	0	0
AAC	61	706	3	6.85	211195745	151	9580278	2118	11.5738	8.90511	103.066	73.6931	0.309197	0.221079	0.229942	1.46403e-06	1.4641e-06	0	0	0	0	0	0
AACAACAGC	1	4	9	6.85	211195745	151	9580278	36	4	0.145985	0.583942	0.417524	0.00525547	0.00375772	0.238411	2.48844e-08	2.48856e-08	0	0	0	1	0	0
AACAACCCT	8	73	9	6.85	211195745	151	9580278	657	9.125	1.16788	10.6569	7.61982	0.0959124	0.0685784	0.543874	4.5414e-07	4.54161e-07	0	0	0	1	1	0
AACAAG	4	23	6	6.85	211195745	151	9580278	138	5.75	0.583942	3.35766	2.40077	0.020146	0.0144046	0.228477	9.53901e-08	9.53947e-08	0	0	0	1	0	0
AACAAGAACAAGAAG	2	8	15	6.85	211195745	151	9580278	120	4	0.291971	1.16788	0.835049	0.0175182	0.0125257	0.397351	8.29479e-08	8.29519e-08	0	0	0	1	0	0
AACACAC	6	58	7	6.85	211195745	151	9580278	406	9.66667	0.875912	8.46715	6.0541	0.0592701	0.0423787	0.448124	2.8064e-07	2.80654e-07	0	0	0	1	0	0
AACACACAC	2	10	9	6.85	211195745	151	9580278	90	5	0.291971	1.45985	1.04381	0.0131387	0.0093943	0.298013	6.22109e-08	6.22139e-08	0	0	0	1	0	0
AACACC	2	8	6	6.85	211195745	151	9580278	48	4	0.291971	1.16788	0.835049	0.0070073	0.00501029	0.15894	3.31792e-08	3.31807e-08	0	0	0	1	0	0
AACACCCGCAAG	2	8	12	6.85	211195745	151	9580278	96	4	0.291971	1.16788	0.835049	0.0140146	0.0100206	0.317881	6.63583e-08	6.63615e-08	0	0	0	1	0	0
AACACCCT	2	18	8	6.85	211195745	151	9580278	144	9	0.291971	2.62774	1.87886	0.0210219	0.0150309	0.476821	9.95375e-08	9.95422e-08	0	0	0	1	0	0
AACACTGCC	2	8	9	6.85	211195745	151	9580278	72	4	0.291971	1.16788	0.835049	0.0105109	0.00751544	0.238411	4.97688e-08	4.97711e-08	0	0	0	1	0	0
AACAGATG	2	8	8	6.85	211195745	151	9580278	64	4	0.291971	1.16788	0.835049	0.00934307	0.00668039	0.211921	4.42389e-08	4.4241e-08	0	0	0	1	0	0
AACAGC	37	165	6	6.85	211195745	151	9580278	990	4.45946	5.40146	24.0876	17.2229	0.144526	0.103337	0.177197	6.8432e-07	6.84353e-07	0	0	0	1	0	0
AACAGCGGCCAC	2	8	12	6.85	211195745	151	9580278	96	4	0.291971	1.16788	0.835049	0.0140146	0.0100206	0.317881	6.63583e-08	6.63615e-08	0	0	0	1	0	0
AACAT	2	24	5	6.85	211195745	151	9580278	120	12	0.291971	3.50365	2.50515	0.0175182	0.0125257	0.397351	8.29479e-08	8.29519e-08	0	0	0	1	0	0
AACATATAGCC	6	24	11	6.85	211195745	151	9580278	264	4	0.875912	3.50365	2.50515	0.0385401	0.0275566	0.291391	1.82485e-07	1.82494e-07	0	0	0	1	0	0
AACATCACGC	2	15	10	6.85	211195745	151	9580278	150	7.5	0.291971	2.18978	1.56572	0.0218978	0.0156572	0.496689	1.03685e-07	1.0369e-07	0	0	0	1	0	0
AACC	8	55	4	6.85	211195745	151	9580278	220	6.875	1.16788	8.0292	5.74096	0.0321168	0.0229638	0.182119	1.52071e-07	1.52078e-07	0	0	0	0	0	0
AACCAGCC	2	8	8	6.85	211195745	151	9580278	64	4	0.291971	1.16788	0.835049	0.00934307	0.00668039	0.211921	4.42389e-08	4.4241e-08	0	0	0	1	0	0
AACCC	3	18	5	6.85	211195745	151	9580278	90	6	0.437956	2.62774	1.87886	0.0131387	0.0093943	0.198675	6.22109e-08	6.22139e-08	0	0	0	1	0	0
AACCCGAAG	22	115	9	6.85	211195745	151	9580278	1035	5.22727	3.21168	16.7883	12.0038	0.151095	0.108034	0.311559	7.15426e-07	7.1546e-07	0	0	0	1	0	0
AACCCGAGGACG	16	77	12	6.85	211195745	151	9580278	924	4.8125	2.33577	11.2409	8.03735	0.134891	0.0964481	0.38245	6.38699e-07	6.38729e-07	0	0	0	1	0	0
AACCCT	59	500	6	6.85	211195745	151	9580278	3000	8.47458	8.61314	72.9927	52.1906	0.437956	0.313143	0.336738	2.0737e-06	2.0738e-06	0	0	0	1	0	0
AACCCTACTTCCCCAACGT	4	18	19	6.85	211195745	151	9580278	342	4.5	0.583942	2.62774	1.87886	0.049927	0.0356983	0.566225	2.36402e-07	2.36413e-07	0	0	0	1	1	0
AACCGCC	12	48	7	6.85	211195745	151	9580278	336	4	1.75182	7.0073	5.01029	0.0490511	0.0350721	0.18543	2.32254e-07	2.32265e-07	0	0	0	1	0	0
AACCGCTG	14	65	8	6.85	211195745	151	9580278	520	4.64286	2.0438	9.48905	6.78477	0.0759124	0.0542782	0.245979	3.59441e-07	3.59458e-07	0	0	0	1	0	0
AACCGGAAG	40	253	9	6.85	211195745	151	9580278	2277	6.325	5.83942	36.9343	26.4084	0.332409	0.237676	0.376987	1.57394e-06	1.57401e-06	0	0	0	1	0	0
AACCGT	2	8	6	6.85	211195745	151	9580278	48	4	0.291971	1.16788	0.835049	0.0070073	0.00501029	0.15894	3.31792e-08	3.31807e-08	0	0	0	1	0	0
AACCGTG	2	12	7	6.85	211195745	151	9580278	84	6	0.291971	1.75182	1.25257	0.0122628	0.00876801	0.278146	5.80635e-08	5.80663e-08	0	0	0	1	0	0
AACCT	1	5	5	6.85	211195745	151	9580278	25	5	0.145985	0.729927	0.521906	0.00364964	0.00260953	0.165563	1.72808e-08	1.72816e-08	0	0	0	1	0	0
AACCTAAT	2	8	8	6.85	211195745	151	9580278	64	4	0.291971	1.16788	0.835049	0.00934307	0.00668039	0.211921	4.42389e-08	4.4241e-08	0	0	0	1	0	0
AACCTC	2	10	6	6.85	211195745	151	9580278	60	5	0.291971	1.45985	1.04381	0.00875912	0.00626287	0.198675	4.1474e-08	4.14759e-08	0	0	0	1	0	0
AACCTCG	4	20	7	6.85	211195745	151	9580278	140	5	0.583942	2.91971	2.08762	0.020438	0.0146134	0.231788	9.67726e-08	9.67772e-08	0	0	0	1	0	0
AACCTGCCGCCC	2	8	12	6.85	211195745	151	9580278	96	4	0.291971	1.16788	0.835049	0.0140146	0.0100206	0.317881	6.63583e-08	6.63615e-08	0	0	0	1	0	0
AACG	94	760	4	6.85	211195745	151	9580278	3040	8.08511	13.7226	110.949	79.3296	0.443796	0.317319	0.214175	2.10135e-06	2.10145e-06	0	0	0	0	0	0
AACGAC	15	75	6	6.85	211195745	151	9580278	450	5	2.18978	10.9489	7.82858	0.0656934	0.0469715	0.198675	3.11055e-07	3.1107e-07	0	0	0	1	0	0
AACGACAG	3	13	8	6.85	211195745	151	9580278	104	4.33333	0.437956	1.89781	1.35695	0.0151825	0.0108556	0.229581	7.18882e-08	7.18916e-08	0	0	0	1	0	0
AACGAG	4	19	6	6.85	211195745	151	9580278	114	4.75	0.583942	2.77372	1.98324	0.0166423	0.0118994	0.188742	7.88005e-08	7.88043e-08	0	0	0	1	0	0
AACGAGAATG	2	8	10	6.85	211195745	151	9580278	80	4	0.291971	1.16788	0.835049	0.0116788	0.00835049	0.264901	5.52986e-08	5.53012e-08	0	0	0	1	0	0
AACGATGAC	2	10	9	6.85	211195745	151	9580278	90	5	0.291971	1.45985	1.04381	0.0131387	0.0093943	0.298013	6.22109e-08	6.22139e-08	0	0	0	1	0	0
AACGC	13	120	5	6.85	211195745	151	9580278	600	9.23077	1.89781	17.5182	12.5257	0.0875912	0.0626287	0.305655	4.1474e-07	4.14759e-07	0	0	0	1	0	0
AACGCAGC	4	16	8	6.85	211195745	151	9580278	128	4	0.583942	2.33577	1.6701	0.0186861	0.0133608	0.211921	8.84778e-08	8.8482e-08	0	0	0	1	0	0
AACGCC	2	10	6	6.85	211195745	151	9580278	60	5	0.291971	1.45985	1.04381	0.00875912	0.00626287	0.198675	4.1474e-08	4.14759e-08	0	0	0	1	0	0
AACGCGCGAG	4	16	10	6.85	211195745	151	9580278	160	4	0.583942	2.33577	1.6701	0.0233577	0.016701	0.264901	1.10597e-07	1.10602e-07	0	0	0	1	0	0
AACGCGTAGCTG	2	8	12	6.85	211195745	151	9580278	96	4	0.291971	1.16788	0.835049	0.0140146	0.0100206	0.317881	6.63583e-08	6.63615e-08	0	0	0	1	0	0
AACGCTCAT	2	8	9	6.85	211195745	151	9580278	72	4	0.291971	1.16788	0.835049	0.0105109	0.00751544	0.238411	4.97688e-08	4.97711e-08	0	0	0	1	0	0
AACGG	3	15	5	6.85	211195745	151	9580278	75	5	0.437956	2.18978	1.56572	0.0109489	0.00782858	0.165563	5.18425e-08	5.18449e-08	0	0	0	1	0	0
AACGGACCC	2	8	9	6.85	211195745	151	9580278	72	4	0.291971	1.16788	0.835049	0.0105109	0.00751544	0.238411	4.97688e-08	4.97711e-08	0	0	0	1	0	0
AACGGC	12	54	6	6.85	211195745	151	9580278	324	4.5	1.75182	7.88321	5.63658	0.0472993	0.0338195	0.178808	2.23959e-07	2.2397e-07	0	0	0	1	0	0
AACGGG	2	8	6	6.85	211195745	151	9580278	48	4	0.291971	1.16788	0.835049	0.0070073	0.00501029	0.15894	3.31792e-08	3.31807e-08	0	0	0	1	0	0
AACGTG	2	10	6	6.85	211195745	151	9580278	60	5	0.291971	1.45985	1.04381	0.00875912	0.00626287	0.198675	4.1474e-08	4.14759e-08	0	0	0	1	0	0
AACT	2	14	4	6.85	211195745	151	9580278	56	7	0.291971	2.0438	1.46134	0.00817518	0.00584534	0.18543	3.8709e-08	3.87109e-08	0	0	0	0	0	0
AACTACGGC	2	8	9	6.85	211195745	151	9580278	72	4	0.291971	1.16788	0.835049	0.0105109	0.00751544	0.238411	4.97688e-08	4.97711e-08	0	0	0	1	0	0
AACTCC	2	8	6	6.85	211195745	151	9580278	48	4	0.291971	1.16788	0.835049	0.0070073	0.00501029	0.15894	3.31792e-08	3.31807e-08	0	0	0	1	0	0
AACTGACGGAT	13	56	11	6.85	211195745	151	9580278	616	4.30769	1.89781	8.17518	5.84534	0.089927	0.0642988	0.313805	4.25799e-07	4.2582e-07	0	0	0	1	0	0
AACTGAT	2	12	7	6.85	211195745	151	9580278	84	6	0.291971	1.75182	1.25257	0.0122628	0.00876801	0.278146	5.80635e-08	5.80663e-08	0	0	0	1	0	0
AACTGC	2	8	6	6.85	211195745	151	9580278	48	4	0.291971	1.16788	0.835049	0.0070073	0.00501029	0.15894	3.31792e-08	3.31807e-08	0	0	0	1	0	0
AACTGCCATC	2	8	10	6.85	211195745	151	9580278	80	4	0.291971	1.16788	0.835049	0.0116788	0.00835049	0.264901	5.52986e-08	5.53012e-08	0	0	0	1	0	0
AACTGT	2	22	6	6.85	211195745	151	9580278	132	11	0.291971	3.21168	2.29638	0.0192701	0.0137783	0.437086	9.12427e-08	9.12471e-08	0	0	0	1	0	0
AAG	176	1648	3	6.85	211195745	151	9580278	4944	9.36364	25.6934	240.584	172.02	0.721752	0.51606	0.186033	3.41745e-06	3.41762e-06	0	0	0	0	0	0
AAGAAGATCGG	175	888	11	6.85	211195745	151	9580278	9768	5.07429	25.5474	129.635	92.6904	1.42599	1.01959	0.36965	6.75196e-06	6.75228e-06	0	0	0	1	0	0
AAGAAGCGG	2	10	9	6.85	211195745	151	9580278	90	5	0.291971	1.45985	1.04381	0.0131387	0.0093943	0.298013	6.22109e-08	6.22139e-08	0	0	0	1	0	0
AAGAAGCGTCG	2	8	11	6.85	211195745	151	9580278	88	4	0.291971	1.16788	0.835049	0.0128467	0.00918554	0.291391	6.08285e-08	6.08314e-08	0	0	0	1	0	0
AAGAAGGTAC	2	8	10	6.85	211195745	151	9580278	80	4	0.291971	1.16788	0.835049	0.0116788	0.00835049	0.264901	5.52986e-08	5.53012e-08	0	0	0	1	0	0
AAGAATCGG	10	40	9	6.85	211195745	151	9580278	360	4	1.45985	5.83942	4.17524	0.0525547	0.0375772	0.238411	2.48844e-07	2.48856e-07	0	0	0	1	0	0
AAGAC	1	5	5	6.85	211195745	151	9580278	25	5	0.145985	0.729927	0.521906	0.00364964	0.00260953	0.165563	1.72808e-08	1.72816e-08	0	0	0	1	0	0
AAGACCGGTGGCGAG	2	8	15	6.85	211195745	151	9580278	120	4	0.291971	1.16788	0.835049	0.0175182	0.0125257	0.397351	8.29479e-08	8.29519e-08	0	0	0	1	0	0
AAGACG	8	50	6	6.85	211195745	151	9580278	300	6.25	1.16788	7.29927	5.21906	0.0437956	0.0313143	0.248344	2.0737e-07	2.0738e-07	0	0	0	1	0	0
AAGACGCAC	2	10	9	6.85	211195745	151	9580278	90	5	0.291971	1.45985	1.04381	0.0131387	0.0093943	0.298013	6.22109e-08	6.22139e-08	0	0	0	1	0	0
AAGACGGAGAATG	2	10	13	6.85	211195745	151	9580278	130	5	0.291971	1.45985	1.04381	0.0189781	0.0135695	0.430464	8.98602e-08	8.98645e-08	0	0	0	1	0	0
AAGAG	12	77	5	6.85	211195745	151	9580278	385	6.41667	1.75182	11.2409	8.03735	0.0562044	0.0401867	0.212472	2.66125e-07	2.66137e-07	0	0	0	1	0	0
AAGAGAAGAGAG	2	11	12	6.85	211195745	151	9580278	132	5.5	0.291971	1.60584	1.14819	0.0192701	0.0137783	0.437086	9.12427e-08	9.12471e-08	0	0	0	1	0	0
AAGAGACGG	8	47	9	6.85	211195745	151	9580278	423	5.875	1.16788	6.86131	4.90591	0.0617518	0.0441532	0.350166	2.92391e-07	2.92405e-07	0	0	0	1	0	0
AAGAGAGACGG	5	24	11	6.85	211195745	151	9580278	264	4.8	0.729927	3.50365	2.50515	0.0385401	0.0275566	0.349669	1.82485e-07	1.82494e-07	0	0	0	1	0	0
AAGAGAGGAG	2	10	10	6.85	211195745	151	9580278	100	5	0.291971	1.45985	1.04381	0.0145985	0.0104381	0.331126	6.91233e-08	6.91266e-08	0	0	0	1	0	0
AAGAGAGT	2	8	8	6.85	211195745	151	9580278	64	4	0.291971	1.16788	0.835049	0.00934307	0.00668039	0.211921	4.42389e-08	4.4241e-08	0	0	0	1	0	0
AAGAGAGTAG	4	16	10	6.85	211195745	151	9580278	160	4	0.583942	2.33577	1.6701	0.0233577	0.016701	0.264901	1.10597e-07	1.10602e-07	0	0	0	1	0	0
AAGAGAGTCAGTCT	2	8	14	6.85	211195745	151	9580278	112	4	0.291971	1.16788	0.835049	0.0163504	0.0116907	0.370861	7.74181e-08	7.74217e-08	0	0	0	1	0	0
AAGAGATAAGAGATCGG	2	9	17	6.85	211195745	151	9580278	153	4.5	0.291971	1.31387	0.93943	0.0223358	0.0159703	0.506623	1.05759e-07	1.05764e-07	0	0	0	1	1	0
AAGAGATCGG	2093	11312	10	6.85	211195745	151	9580278	113120	5.40468	305.547	1651.39	1180.76	16.5139	11.8076	0.357926	7.81922e-05	7.8196e-05	0	0	1	1	0	0
AAGAGATCGGAAGAGCACACGTCTG	1	4	25	6.85	211195745	151	9580278	100	4	0.145985	0.583942	0.417524	0.0145985	0.0104381	0.662252	6.91233e-08	6.91266e-08	0	0	0	1	1	0
AAGAGATCGGG	2	11	11	6.85	211195745	151	9580278	121	5.5	0.291971	1.60584	1.14819	0.0176642	0.0126301	0.400662	8.36392e-08	8.36431e-08	0	0	0	1	0	0
AAGAGCAAGGAATAAGATCGG	1	4	21	6.85	211195745	151	9580278	84	4	0.145985	0.583942	0.417524	0.0122628	0.00876801	0.556291	5.80635e-08	5.80663e-08	0	0	0	1	1	0
AAGAGCATCGG	4	16	11	6.85	211195745	151	9580278	176	4	0.583942	2.33577	1.6701	0.0256934	0.0183711	0.291391	1.21657e-07	1.21663e-07	0	0	0	1	0	0
AAGAGCCGG	23	130	9	6.85	211195745	151	9580278	1170	5.65217	3.35766	18.9781	13.5695	0.170803	0.122126	0.336885	8.08742e-07	8.08781e-07	0	0	0	1	0	0
AAGAGCGGG	13	52	9	6.85	211195745	151	9580278	468	4	1.89781	7.59124	5.42782	0.0683212	0.0488504	0.238411	3.23497e-07	3.23512e-07	0	0	0	1	0	0
AAGAGCTAGAGATCGG	2	9	16	6.85	211195745	151	9580278	144	4.5	0.291971	1.31387	0.93943	0.0210219	0.0150309	0.476821	9.95375e-08	9.95422e-08	0	0	0	1	0	0
AAGAGG	6	26	6	6.85	211195745	151	9580278	156	4.33333	0.875912	3.79562	2.71391	0.0227737	0.0162835	0.172185	1.07832e-07	1.07837e-07	0	0	0	1	0	0
AAGAGGAATCCAGATCGG	2	11	18	6.85	211195745	151	9580278	198	5.5	0.291971	1.60584	1.14819	0.0289051	0.0206675	0.655629	1.36864e-07	1.36871e-07	0	0	0	1	1	0
AAGAGGG	5	23	7	6.85	211195745	151	9580278	161	4.6	0.729927	3.35766	2.40077	0.0235036	0.0168054	0.213245	1.11288e-07	1.11294e-07	0	0	0	1	0	0
AAGAGTG	2	18	7	6.85	211195745	151	9580278	126	9	0.291971	2.62774	1.87886	0.0183942	0.013152	0.417219	8.70953e-08	8.70995e-08	0	0	0	1	0	0
AAGATC	2	14	6	6.85	211195745	151	9580278	84	7	0.291971	2.0438	1.46134	0.0122628	0.00876801	0.278146	5.80635e-08	5.80663e-08	0	0	0	1	0	0
AAGATCGG	27	221	8	6.85	211195745	151	9580278	1768	8.18519	3.94161	32.2628	23.0682	0.258102	0.184546	0.433652	1.2221e-06	1.22216e-06	0	0	0	1	0	0
AAGATCGGAAGG	7	30	12	6.85	211195745	151	9580278	360	4.28571	1.0219	4.37956	3.13143	0.0525547	0.0375772	0.340587	2.48844e-07	2.48856e-07	0	0	0	1	0	0
AAGC	11	80	4	6.85	211195745	151	9580278	320	7.27273	1.60584	11.6788	8.35049	0.0467153	0.033402	0.192655	2.21194e-07	2.21205e-07	0	0	0	0	0	0
AAGCAAGT	12	60	8	6.85	211195745	151	9580278	480	5	1.75182	8.75912	6.26287	0.070073	0.0501029	0.264901	3.31792e-07	3.31807e-07	0	0	0	1	0	0
AAGCACTGG	2	10	9	6.85	211195745	151	9580278	90	5	0.291971	1.45985	1.04381	0.0131387	0.0093943	0.298013	6.22109e-08	6.22139e-08	0	0	0	1	0	0
AAGCAG	11	50	6	6.85	211195745	151	9580278	300	4.54545	1.60584	7.29927	5.21906	0.0437956	0.0313143	0.180614	2.0737e-07	2.0738e-07	0	0	0	1	0	0
AAGCAGATCGG	51	227	11	6.85	211195745	151	9580278	2497	4.45098	7.44526	33.1387	23.6945	0.364526	0.26064	0.324244	1.72601e-06	1.72609e-06	0	0	0	1	0	0
AAGCCAGATCGG	2	9	12	6.85	211195745	151	9580278	108	4.5	0.291971	1.31387	0.93943	0.0157664	0.0112732	0.357616	7.46531e-08	7.46567e-08	0	0	0	1	0	0
AAGCCC	22	191	6	6.85	211195745	151	9580278	1146	8.68182	3.21168	27.8832	19.9368	0.167299	0.119621	0.344973	7.92153e-07	7.9219e-07	0	0	0	1	0	0
AAGCCCCATC	2	10	10	6.85	211195745	151	9580278	100	5	0.291971	1.45985	1.04381	0.0145985	0.0104381	0.331126	6.91233e-08	6.91266e-08	0	0	0	1	0	0
AAGCCCG	18	141	7	6.85	211195745	151	9580278	987	7.83333	2.62774	20.5839	14.7177	0.144088	0.103024	0.363135	6.82247e-07	6.82279e-07	0	0	0	1	0	0
AAGCCG	4	16	6	6.85	211195745	151	9580278	96	4	0.583942	2.33577	1.6701	0.0140146	0.0100206	0.15894	6.63583e-08	6.63615e-08	0	0	0	1	0	0
AAGCGAGGG	2	10	9	6.85	211195745	151	9580278	90	5	0.291971	1.45985	1.04381	0.0131387	0.0093943	0.298013	6.22109e-08	6.22139e-08	0	0	0	1	0	0
AAGCGAGGGG	2	10	10	6.85	211195745	151	9580278	100	5	0.291971	1.45985	1.04381	0.0145985	0.0104381	0.331126	6.91233e-08	6.91266e-08	0	0	0	1	0	0
AAGCGATCCAG	6	24	11	6.85	211195745	151	9580278	264	4	0.875912	3.50365	2.50515	0.0385401	0.0275566	0.291391	1.82485e-07	1.82494e-07	0	0	0	1	0	0
AAGCGCCCG	7	31	9	6.85	211195745	151	9580278	279	4.42857	1.0219	4.52555	3.23581	0.0407299	0.0291223	0.263955	1.92854e-07	1.92863e-07	0	0	0	1	0	0
AAGCGCCTAG	2	8	10	6.85	211195745	151	9580278	80	4	0.291971	1.16788	0.835049	0.0116788	0.00835049	0.264901	5.52986e-08	5.53012e-08	0	0	0	1	0	0
AAGCGG	1	4	6	6.85	211195745	151	9580278	24	4	0.145985	0.583942	0.417524	0.00350365	0.00250515	0.15894	1.65896e-08	1.65904e-08	0	0	0	1	0	0
AAGCGGACG	16	73	9	6.85	211195745	151	9580278	657	4.5625	2.33577	10.6569	7.61982	0.0959124	0.0685784	0.271937	4.5414e-07	4.54161e-07	0	0	0	1	0	0
AAGCGT	1	4	6	6.85	211195745	151	9580278	24	4	0.145985	0.583942	0.417524	0.00350365	0.00250515	0.15894	1.65896e-08	1.65904e-08	0	0	0	1	0	0
AAGCGTCAGG	2	12	10	6.85	211195745	151	9580278	120	6	0.291971	1.75182	1.25257	0.0175182	0.0125257	0.397351	8.29479e-08	8.29519e-08	0	0	0	1	0	0
AAGCTGAGATCGG	4	22	13	6.85	211195745	151	9580278	286	5.5	0.583942	3.21168	2.29638	0.0417518	0.029853	0.47351	1.97693e-07	1.97702e-07	0	0	0	1	0	0
AAGCTGAGG	2	8	9	6.85	211195745	151	9580278	72	4	0.291971	1.16788	0.835049	0.0105109	0.00751544	0.238411	4.97688e-08	4.97711e-08	0	0	0	1	0	0
AAGG	155	1163	4	6.85	211195745	151	9580278	4652	7.50323	22.6277	169.781	121.395	0.679124	0.485581	0.198761	3.21561e-06	3.21577e-06	0	0	0	0	0	0
AAGGACG	6	24	7	6.85	211195745	151	9580278	168	4	0.875912	3.50365	2.50515	0.0245255	0.017536	0.18543	1.16127e-07	1.16133e-07	0	0	0	1	0	0
AAGGAG	8	38	6	6.85	211195745	151	9580278	228	4.75	1.16788	5.54745	3.96648	0.0332847	0.0237989	0.188742	1.57601e-07	1.57609e-07	0	0	0	1	0	0
AAGGAGATCGG	59	265	11	6.85	211195745	151	9580278	2915	4.49153	8.61314	38.6861	27.661	0.425547	0.304271	0.327197	2.01494e-06	2.01504e-06	0	0	0	1	0	0
AAGGAGG	2	8	7	6.85	211195745	151	9580278	56	4	0.291971	1.16788	0.835049	0.00817518	0.00584534	0.18543	3.8709e-08	3.87109e-08	0	0	0	1	0	0
AAGGAGGGAG	2	11	10	6.85	211195745	151	9580278	110	5.5	0.291971	1.60584	1.14819	0.0160584	0.0114819	0.364238	7.60356e-08	7.60392e-08	0	0	0	1	0	0
AAGGATAGG	1	5	9	6.85	211195745	151	9580278	45	5	0.145985	0.729927	0.521906	0.00656934	0.00469715	0.298013	3.11055e-08	3.1107e-08	0	0	0	1	0	0
AAGGC	4	20	5	6.85	211195745	151	9580278	100	5	0.583942	2.91971	2.08762	0.0145985	0.0104381	0.165563	6.91233e-08	6.91266e-08	0	0	0	1	0	0
AAGGCAG	2	8	7	6.85	211195745	151	9580278	56	4	0.291971	1.16788	0.835049	0.00817518	0.00584534	0.18543	3.8709e-08	3.87109e-08	0	0	0	1	0	0
AAGGCAGG	8	32	8	6.85	211195745	151	9580278	256	4	1.16788	4.67153	3.3402	0.0373723	0.0267216	0.211921	1.76956e-07	1.76964e-07	0	0	0	1	0	0
AAGGCATC	12	63	8	6.85	211195745	151	9580278	504	5.25	1.75182	9.19708	6.57601	0.0735766	0.0526081	0.278146	3.48381e-07	3.48398e-07	0	0	0	1	0	0
AAGGCG	22	145	6	6.85	211195745	151	9580278	870	6.59091	3.21168	21.1679	15.1353	0.127007	0.0908116	0.26189	6.01372e-07	6.01401e-07	0	0	0	1	0	0
AAGGCGACG	4	16	9	6.85	211195745	151	9580278	144	4	0.583942	2.33577	1.6701	0.0210219	0.0150309	0.238411	9.95375e-08	9.95422e-08	0	0	0	1	0	0
AAGGCTGAGG	8	32	10	6.85	211195745	151	9580278	320	4	1.16788	4.67153	3.3402	0.0467153	0.033402	0.264901	2.21194e-07	2.21205e-07	0	0	0	1	0	0
AAGGG	11	91	5	6.85	211195745	151	9580278	455	8.27273	1.60584	13.2847	9.49868	0.0664234	0.0474934	0.273931	3.14511e-07	3.14526e-07	0	0	0	1	0	0
AAGGGAG	2	10	7	6.85	211195745	151	9580278	70	5	0.291971	1.45985	1.04381	0.010219	0.00730668	0.231788	4.83863e-08	4.83886e-08	0	0	0	1	0	0
AAGGGCTG	18	74	8	6.85	211195745	151	9580278	592	4.11111	2.62774	10.8029	7.7242	0.0864234	0.0617936	0.217807	4.0921e-07	4.09229e-07	0	0	0	1	0	0
AAGGTAATGCTG	4	16	12	6.85	211195745	151	9580278	192	4	0.583942	2.33577	1.6701	0.0280292	0.0200412	0.317881	1.32717e-07	1.32723e-07	0	0	0	1	0	0
AAGGTC	4	24	6	6.85	211195745	151	9580278	144	6	0.583942	3.50365	2.50515	0.0210219	0.0150309	0.238411	9.95375e-08	9.95422e-08	0	0	0	1	0	0
AAGGTGG	6	28	7	6.85	211195745	151	9580278	196	4.66667	0.875912	4.08759	2.92267	0.0286131	0.0204587	0.216336	1.35482e-07	1.35488e-07	0	0	0	1	0	0
AAGGTGGTGACG	2	8	12	6.85	211195745	151	9580278	96	4	0.291971	1.16788	0.835049	0.0140146	0.0100206	0.317881	6.63583e-08	6.63615e-08	0	0	0	1	0	0
AAGT	4	60	4	6.85	211195745	151	9580278	240	15	0.583942	8.75912	6.26287	0.0350365	0.0250515	0.397351	1.65896e-07	1.65904e-07	0	0	0	0	0	0
AAGTAGAGAG	2	8	10	6.85	211195745	151	9580278	80	4	0.291971	1.16788	0.835049	0.0116788	0.00835049	0.264901	5.52986e-08	5.53012e-08	0	0	0	1	0	0
AAGTCAG	2	8	7	6.85	211195745	151	9580278	56	4	0.291971	1.16788	0.835049	0.00817518	0.00584534	0.18543	3.8709e-08	3.87109e-08	0	0	0	1	0	0
AAGTCCTGGTCCGGC	2	8	15	6.85	211195745	151	9580278	120	4	0.291971	1.16788	0.835049	0.0175182	0.0125257	0.397351	8.29479e-08	8.29519e-08	0	0	0	1	0	0
AAGTCGAG	2	8	8	6.85	211195745	151	9580278	64	4	0.291971	1.16788	0.835049	0.00934307	0.00668039	0.211921	4.42389e-08	4.4241e-08	0	0	0	1	0	0
AAT	6	54	3	6.85	211195745	151	9580278	162	9	0.875912	7.88321	5.63658	0.0236496	0.0169097	0.178808	1.1198e-07	1.11985e-07	0	0	0	0	0	0
AATACCCATC	1	4	10	6.85	211195745	151	9580278	40	4	0.145985	0.583942	0.417524	0.00583942	0.00417524	0.264901	2.76493e-08	2.76506e-08	0	0	0	1	0	0
AATAGTG	2	8	7	6.85	211195745	151	9580278	56	4	0.291971	1.16788	0.835049	0.00817518	0.00584534	0.18543	3.8709e-08	3.87109e-08	0	0	0	1	0	0
AATC	4	24	4	6.85	211195745	151	9580278	96	6	0.583942	3.50365	2.50515	0.0140146	0.0100206	0.15894	6.63583e-08	6.63615e-08	0	0	0	0	0	0
AATCCGAGTCAGTCG	2	10	15	6.85	211195745	151	9580278	150	5	0.291971	1.45985	1.04381	0.0218978	0.0156572	0.496689	1.03685e-07	1.0369e-07	0	0	0	1	0	0
AATCCGC	2	8	7	6.85	211195745	151	9580278	56	4	0.291971	1.16788	0.835049	0.00817518	0.00584534	0.18543	3.8709e-08	3.87109e-08	0	0	0	1	0	0
AATCGG	2	8	6	6.85	211195745	151	9580278	48	4	0.291971	1.16788	0.835049	0.0070073	0.00501029	0.15894	3.31792e-08	3.31807e-08	0	0	0	1	0	0
AATCTGCTGC	2	8	10	6.85	211195745	151	9580278	80	4	0.291971	1.16788	0.835049	0.0116788	0.00835049	0.264901	5.52986e-08	5.53012e-08	0	0	0	1	0	0
AATG	12	94	4	6.85	211195745	151	9580278	376	7.83333	1.75182	13.7226	9.81182	0.0548905	0.0392473	0.207506	2.59903e-07	2.59916e-07	0	0	0	0	0	0
AATGAG	2	8	6	6.85	211195745	151	9580278	48	4	0.291971	1.16788	0.835049	0.0070073	0.00501029	0.15894	3.31792e-08	3.31807e-08	0	0	0	1	0	0
AATGCC	2	14	6	6.85	211195745	151	9580278	84	7	0.291971	2.0438	1.46134	0.0122628	0.00876801	0.278146	5.80635e-08	5.80663e-08	0	0	0	1	0	0
AATGCG	2	8	6	6.85	211195745	151	9580278	48	4	0.291971	1.16788	0.835049	0.0070073	0.00501029	0.15894	3.31792e-08	3.31807e-08	0	0	0	1	0	0
AATGCTG	2	8	7	6.85	211195745	151	9580278	56	4	0.291971	1.16788	0.835049	0.00817518	0.00584534	0.18543	3.8709e-08	3.87109e-08	0	0	0	1	0	0
AATGG	505	3359	5	6.85	211195745	151	9580278	16795	6.65149	73.7226	490.365	350.616	2.45182	1.75308	0.220248	1.16093e-05	1.16098e-05	0	0	0	1	0	0
AATGGC	4	20	6	6.85	211195745	151	9580278	120	5	0.583942	2.91971	2.08762	0.0175182	0.0125257	0.198675	8.29479e-08	8.29519e-08	0	0	0	1	0	0
AATGTCG	2	8	7	6.85	211195745	151	9580278	56	4	0.291971	1.16788	0.835049	0.00817518	0.00584534	0.18543	3.8709e-08	3.87109e-08	0	0	0	1	0	0
AATTC	1	5	5	6.85	211195745	151	9580278	25	5	0.145985	0.729927	0.521906	0.00364964	0.00260953	0.165563	1.72808e-08	1.72816e-08	0	0	0	1	0	0
AC	1003	21968	2	6.85	211195745	151	9580278	43936	21.9023	146.423	3207.01	2293.04	6.41401	4.58609	0.290097	3.037e-05	3.03714e-05	0	0	1	0	0	0
ACACACAG	5	29	8	6.85	211195745	151	9580278	232	5.8	0.729927	4.23358	3.02705	0.0338686	0.0242164	0.307285	1.60366e-07	1.60374e-07	0	0	0	1	0	0
ACACACAT	4	18	8	6.85	211195745	151	9580278	144	4.5	0.583942	2.62774	1.87886	0.0210219	0.0150309	0.238411	9.95375e-08	9.95422e-08	0	0	0	1	0	0
ACACACC	2	12	7	6.85	211195745	151	9580278	84	6	0.291971	1.75182	1.25257	0.0122628	0.00876801	0.278146	5.80635e-08	5.80663e-08	0	0	0	1	0	0
ACACAG	2	8	6	6.85	211195745	151	9580278	48	4	0.291971	1.16788	0.835049	0.0070073	0.00501029	0.15894	3.31792e-08	3.31807e-08	0	0	0	1	0	0
ACACC	2	10	5	6.85	211195745	151	9580278	50	5	0.291971	1.45985	1.04381	0.00729927	0.00521906	0.165563	3.45616e-08	3.45633e-08	0	0	0	1	0	0
ACACCATC	2	10	8	6.85	211195745	151	9580278	80	5	0.291971	1.45985	1.04381	0.0116788	0.00835049	0.264901	5.52986e-08	5.53012e-08	0	0	0	1	0	0
ACACCG	4	22	6	6.85	211195745	151	9580278	132	5.5	0.583942	3.21168	2.29638	0.0192701	0.0137783	0.218543	9.12427e-08	9.12471e-08	0	0	0	1	0	0
ACACGC	31	170	6	6.85	211195745	151	9580278	1020	5.48387	4.52555	24.8175	17.7448	0.148905	0.106469	0.217902	7.05057e-07	7.05091e-07	0	0	0	1	0	0
ACACGCACACGT	2	8	12	6.85	211195745	151	9580278	96	4	0.291971	1.16788	0.835049	0.0140146	0.0100206	0.317881	6.63583e-08	6.63615e-08	0	0	0	1	0	0
ACACGGC	7	48	7	6.85	211195745	151	9580278	336	6.85714	1.0219	7.0073	5.01029	0.0490511	0.0350721	0.317881	2.32254e-07	2.32265e-07	0	0	0	1	0	0
ACACTC	2	10	6	6.85	211195745	151	9580278	60	5	0.291971	1.45985	1.04381	0.00875912	0.00626287	0.198675	4.1474e-08	4.14759e-08	0	0	0	1	0	0
ACAG	35	281	4	6.85	211195745	151	9580278	1124	8.02857	5.10949	41.0219	29.3311	0.164088	0.117324	0.212677	7.76946e-07	7.76983e-07	0	0	0	0	0	0
ACAGAG	52	340	6	6.85	211195745	151	9580278	2040	6.53846	7.59124	49.635	35.4896	0.29781	0.212937	0.259806	1.41011e-06	1.41018e-06	0	0	0	1	0	0
ACAGCACTGCC	2	8	11	6.85	211195745	151	9580278	88	4	0.291971	1.16788	0.835049	0.0128467	0.00918554	0.291391	6.08285e-08	6.08314e-08	0	0	0	1	0	0
ACAGCAG	2	10	7	6.85	211195745	151	9580278	70	5	0.291971	1.45985	1.04381	0.010219	0.00730668	0.231788	4.83863e-08	4.83886e-08	0	0	0	1	0	0
ACAGCGAGAG	12	50	10	6.85	211195745	151	9580278	500	4.16667	1.75182	7.29927	5.21906	0.0729927	0.0521906	0.275938	3.45616e-07	3.45633e-07	0	0	0	1	0	0
ACAGGC	1	4	6	6.85	211195745	151	9580278	24	4	0.145985	0.583942	0.417524	0.00350365	0.00250515	0.15894	1.65896e-08	1.65904e-08	0	0	0	1	0	0
ACAGGCACGGGT	1	5	12	6.85	211195745	151	9580278	60	5	0.145985	0.729927	0.521906	0.00875912	0.00626287	0.397351	4.1474e-08	4.14759e-08	0	0	0	1	0	0
ACAGGCTGC	6	24	9	6.85	211195745	151	9580278	216	4	0.875912	3.50365	2.50515	0.0315328	0.0225463	0.238411	1.49306e-07	1.49313e-07	0	0	0	1	0	0
ACAGGG	74	355	6	6.85	211195745	151	9580278	2130	4.7973	10.8029	51.8248	37.0553	0.310949	0.222332	0.190621	1.47233e-06	1.4724e-06	0	0	0	1	0	0
ACAGGGACGAT	2	8	11	6.85	211195745	151	9580278	88	4	0.291971	1.16788	0.835049	0.0128467	0.00918554	0.291391	6.08285e-08	6.08314e-08	0	0	0	1	0	0
ACAGTC	2	10	6	6.85	211195745	151	9580278	60	5	0.291971	1.45985	1.04381	0.00875912	0.00626287	0.198675	4.1474e-08	4.14759e-08	0	0	0	1	0	0
ACAGTCAG	2	8	8	6.85	211195745	151	9580278	64	4	0.291971	1.16788	0.835049	0.00934307	0.00668039	0.211921	4.42389e-08	4.4241e-08	0	0	0	1	0	0
ACAT	7	53	4	6.85	211195745	151	9580278	212	7.57143	1.0219	7.73723	5.5322	0.0309489	0.0221288	0.200568	1.46541e-07	1.46548e-07	0	0	0	0	0	0
ACATCG	2	8	6	6.85	211195745	151	9580278	48	4	0.291971	1.16788	0.835049	0.0070073	0.00501029	0.15894	3.31792e-08	3.31807e-08	0	0	0	1	0	0
ACATCTCTATCT	2	8	12	6.85	211195745	151	9580278	96	4	0.291971	1.16788	0.835049	0.0140146	0.0100206	0.317881	6.63583e-08	6.63615e-08	0	0	0	1	0	0
ACATGGATGAGTG	1	4	13	6.85	211195745	151	9580278	52	4	0.145985	0.583942	0.417524	0.00759124	0.00542782	0.344371	3.59441e-08	3.59458e-08	0	0	0	1	0	0
ACC	29	246	3	6.85	211195745	151	9580278	738	8.48276	4.23358	35.9124	25.6778	0.107737	0.0770333	0.168532	5.1013e-07	5.10154e-07	0	0	0	0	0	0
ACCACCT	2	14	7	6.85	211195745	151	9580278	98	7	0.291971	2.0438	1.46134	0.0143066	0.0102293	0.324503	6.77408e-08	6.7744e-08	0	0	0	1	0	0
ACCACG	8	34	6	6.85	211195745	151	9580278	204	4.25	1.16788	4.9635	3.54896	0.029781	0.0212937	0.168874	1.41011e-07	1.41018e-07	0	0	0	1	0	0
ACCACGGC	1	4	8	6.85	211195745	151	9580278	32	4	0.145985	0.583942	0.417524	0.00467153	0.0033402	0.211921	2.21194e-08	2.21205e-08	0	0	0	1	0	0
ACCACT	2	8	6	6.85	211195745	151	9580278	48	4	0.291971	1.16788	0.835049	0.0070073	0.00501029	0.15894	3.31792e-08	3.31807e-08	0	0	0	1	0	0
ACCACTACT	1	4	9	6.85	211195745	151	9580278	36	4	0.145985	0.583942	0.417524	0.00525547	0.00375772	0.238411	2.48844e-08	2.48856e-08	0	0	0	1	0	0
ACCACTC	4	20	7	6.85	211195745	151	9580278	140	5	0.583942	2.91971	2.08762	0.020438	0.0146134	0.231788	9.67726e-08	9.67772e-08	0	0	0	1	0	0
ACCAG	81	939	5	6.85	211195745	151	9580278	4695	11.5926	11.8248	137.08	98.0139	0.685401	0.490069	0.383861	3.24534e-06	3.24549e-06	0	0	0	1	0	0
ACCAGC	10	44	6	6.85	211195745	151	9580278	264	4.4	1.45985	6.42336	4.59277	0.0385401	0.0275566	0.174834	1.82485e-07	1.82494e-07	0	0	0	1	0	0
ACCAGT	2	8	6	6.85	211195745	151	9580278	48	4	0.291971	1.16788	0.835049	0.0070073	0.00501029	0.15894	3.31792e-08	3.31807e-08	0	0	0	1	0	0
ACCATC	4	34	6	6.85	211195745	151	9580278	204	8.5	0.583942	4.9635	3.54896	0.029781	0.0212937	0.337748	1.41011e-07	1.41018e-07	0	0	0	1	0	0
ACCATCCTCTCC	2	8	12	6.85	211195745	151	9580278	96	4	0.291971	1.16788	0.835049	0.0140146	0.0100206	0.317881	6.63583e-08	6.63615e-08	0	0	0	1	0	0
ACCC	1	6	4	6.85	211195745	151	9580278	24	6	0.145985	0.875912	0.626287	0.00350365	0.00250515	0.15894	1.65896e-08	1.65904e-08	0	0	0	0	0	0
ACCCAG	4	16	6	6.85	211195745	151	9580278	96	4	0.583942	2.33577	1.6701	0.0140146	0.0100206	0.15894	6.63583e-08	6.63615e-08	0	0	0	1	0	0
ACCCCC	4	16	6	6.85	211195745	151	9580278	96	4	0.583942	2.33577	1.6701	0.0140146	0.0100206	0.15894	6.63583e-08	6.63615e-08	0	0	0	1	0	0
ACCCGACCCGC	2	8	11	6.85	211195745	151	9580278	88	4	0.291971	1.16788	0.835049	0.0128467	0.00918554	0.291391	6.08285e-08	6.08314e-08	0	0	0	1	0	0
ACCCTC	4	16	6	6.85	211195745	151	9580278	96	4	0.583942	2.33577	1.6701	0.0140146	0.0100206	0.15894	6.63583e-08	6.63615e-08	0	0	0	1	0	0
ACCCTCGTCCT	2	8	11	6.85	211195745	151	9580278	88	4	0.291971	1.16788	0.835049	0.0128467	0.00918554	0.291391	6.08285e-08	6.08314e-08	0	0	0	1	0	0
ACCCTG	1	5	6	6.85	211195745	151	9580278	30	5	0.145985	0.729927	0.521906	0.00437956	0.00313143	0.198675	2.0737e-08	2.0738e-08	0	0	0	1	0	0
ACCG	20	136	4	6.85	211195745	151	9580278	544	6.8	2.91971	19.854	14.1958	0.0794161	0.0567833	0.180132	3.76031e-07	3.76048e-07	0	0	0	0	0	0
ACCGACGCTC	2	8	10	6.85	211195745	151	9580278	80	4	0.291971	1.16788	0.835049	0.0116788	0.00835049	0.264901	5.52986e-08	5.53012e-08	0	0	0	1	0	0
ACCGC	4	20	5	6.85	211195745	151	9580278	100	5	0.583942	2.91971	2.08762	0.0145985	0.0104381	0.165563	6.91233e-08	6.91266e-08	0	0	0	1	0	0
ACCGCC	10	42	6	6.85	211195745	151	9580278	252	4.2	1.45985	6.13139	4.38401	0.0367883	0.026304	0.166887	1.74191e-07	1.74199e-07	0	0	0	1	0	0
ACCGCCT	22	182	7	6.85	211195745	151	9580278	1274	8.27273	3.21168	26.5693	18.9974	0.185985	0.132982	0.383504	8.8063e-07	8.80672e-07	0	0	0	1	0	0
ACCGCG	4	16	6	6.85	211195745	151	9580278	96	4	0.583942	2.33577	1.6701	0.0140146	0.0100206	0.15894	6.63583e-08	6.63615e-08	0	0	0	1	0	0
ACCGGC	4	16	6	6.85	211195745	151	9580278	96	4	0.583942	2.33577	1.6701	0.0140146	0.0100206	0.15894	6.63583e-08	6.63615e-08	0	0	0	1	0	0
ACCGTC	2	10	6	6.85	211195745	151	9580278	60	5	0.291971	1.45985	1.04381	0.00875912	0.00626287	0.198675	4.1474e-08	4.14759e-08	0	0	0	1	0	0
ACCGTCC	2	10	7	6.85	211195745	151	9580278	70	5	0.291971	1.45985	1.04381	0.010219	0.00730668	0.231788	4.83863e-08	4.83886e-08	0	0	0	1	0	0
ACCT	48	332	4	6.85	211195745	151	9580278	1328	6.91667	7.0073	48.4672	34.6545	0.193869	0.138618	0.183223	9.17957e-07	9.18001e-07	0	0	0	0	0	0
ACCTACCTACT	2	8	11	6.85	211195745	151	9580278	88	4	0.291971	1.16788	0.835049	0.0128467	0.00918554	0.291391	6.08285e-08	6.08314e-08	0	0	0	1	0	0
ACCTCC	11	48	6	6.85	211195745	151	9580278	288	4.36364	1.60584	7.0073	5.01029	0.0420438	0.0300618	0.17339	1.99075e-07	1.99084e-07	0	0	0	1	0	0
ACCTCG	2	12	6	6.85	211195745	151	9580278	72	6	0.291971	1.75182	1.25257	0.0105109	0.00751544	0.238411	4.97688e-08	4.97711e-08	0	0	0	1	0	0
ACCTCT	12	88	6	6.85	211195745	151	9580278	528	7.33333	1.75182	12.8467	9.18554	0.0770803	0.0551132	0.291391	3.64971e-07	3.64988e-07	0	0	0	1	0	0
ACCTCTCTCT	21	99	10	6.85	211195745	151	9580278	990	4.71429	3.06569	14.4526	10.3337	0.144526	0.103337	0.312204	6.8432e-07	6.84353e-07	0	0	0	1	0	0
ACCTCTGCC	2	8	9	6.85	211195745	151	9580278	72	4	0.291971	1.16788	0.835049	0.0105109	0.00751544	0.238411	4.97688e-08	4.97711e-08	0	0	0	1	0	0
ACCTGC	4	22	6	6.85	211195745	151	9580278	132	5.5	0.583942	3.21168	2.29638	0.0192701	0.0137783	0.218543	9.12427e-08	9.12471e-08	0	0	0	1	0	0
ACG	336	3096	3	6.85	211195745	151	9580278	9288	9.21429	49.0511	451.971	323.164	1.35591	0.969492	0.183065	6.42017e-06	6.42047e-06	0	0	0	0	0	0
ACGACGG	2	8	7	6.85	211195745	151	9580278	56	4	0.291971	1.16788	0.835049	0.00817518	0.00584534	0.18543	3.8709e-08	3.87109e-08	0	0	0	1	0	0
ACGACT	2	8	6	6.85	211195745	151	9580278	48	4	0.291971	1.16788	0.835049	0.0070073	0.00501029	0.15894	3.31792e-08	3.31807e-08	0	0	0	1	0	0
ACGAG	2	12	5	6.85	211195745	151	9580278	60	6	0.291971	1.75182	1.25257	0.00875912	0.00626287	0.198675	4.1474e-08	4.14759e-08	0	0	0	1	0	0
ACGAGG	8	36	6	6.85	211195745	151	9580278	216	4.5	1.16788	5.25547	3.75772	0.0315328	0.0225463	0.178808	1.49306e-07	1.49313e-07	0	0	0	1	0	0
ACGATC	22	177	6	6.85	211195745	151	9580278	1062	8.04545	3.21168	25.8394	18.4755	0.155036	0.110853	0.319687	7.34089e-07	7.34124e-07	0	0	0	1	0	0
ACGATG	10	44	6	6.85	211195745	151	9580278	264	4.4	1.45985	6.42336	4.59277	0.0385401	0.0275566	0.174834	1.82485e-07	1.82494e-07	0	0	0	1	0	0
ACGC	43	281	4	6.85	211195745	151	9580278	1124	6.53488	6.27737	41.0219	29.3311	0.164088	0.117324	0.17311	7.76946e-07	7.76983e-07	0	0	0	0	0	0
ACGCCG	25	108	6	6.85	211195745	151	9580278	648	4.32	3.64964	15.7664	11.2732	0.0945985	0.067639	0.171656	4.47919e-07	4.4794e-07	0	0	0	1	0	0
ACGCTG	2	9	6	6.85	211195745	151	9580278	54	4.5	0.291971	1.31387	0.93943	0.00788321	0.00563658	0.178808	3.73266e-08	3.73283e-08	0	0	0	1	0	0
ACGG	10	68	4	6.85	211195745	151	9580278	272	6.8	1.45985	9.92701	7.09792	0.039708	0.0283917	0.180132	1.88015e-07	1.88024e-07	0	0	0	0	0	0
ACGGAG	6	25	6	6.85	211195745	151	9580278	150	4.16667	0.875912	3.64964	2.60953	0.0218978	0.0156572	0.165563	1.03685e-07	1.0369e-07	0	0	0	1	0	0
ACGGATGACT	10	40	10	6.85	211195745	151	9580278	400	4	1.45985	5.83942	4.17524	0.0583942	0.0417524	0.264901	2.76493e-07	2.76506e-07	0	0	0	1	0	0
ACGGC	2	10	5	6.85	211195745	151	9580278	50	5	0.291971	1.45985	1.04381	0.00729927	0.00521906	0.165563	3.45616e-08	3.45633e-08	0	0	0	1	0	0
ACGGCG	4	18	6	6.85	211195745	151	9580278	108	4.5	0.583942	2.62774	1.87886	0.0157664	0.0112732	0.178808	7.46531e-08	7.46567e-08	0	0	0	1	0	0
ACGGCGAGG	2	8	9	6.85	211195745	151	9580278	72	4	0.291971	1.16788	0.835049	0.0105109	0.00751544	0.238411	4.97688e-08	4.97711e-08	0	0	0	1	0	0
ACGGCT	4	18	6	6.85	211195745	151	9580278	108	4.5	0.583942	2.62774	1.87886	0.0157664	0.0112732	0.178808	7.46531e-08	7.46567e-08	0	0	0	1	0	0
ACGGCTATGCT	4	16	11	6.85	211195745	151	9580278	176	4	0.583942	2.33577	1.6701	0.0256934	0.0183711	0.291391	1.21657e-07	1.21663e-07	0	0	0	1	0	0
ACGT	2	12	4	6.85	211195745	151	9580278	48	6	0.291971	1.75182	1.25257	0.0070073	0.00501029	0.15894	3.31792e-08	3.31807e-08	0	0	0	0	0	0
ACGTCCG	1	4	7	6.85	211195745	151	9580278	28	4	0.145985	0.583942	0.417524	0.00408759	0.00292267	0.18543	1.93545e-08	1.93554e-08	0	0	0	1	0	0
ACGTCG	2	8	6	6.85	211195745	151	9580278	48	4	0.291971	1.16788	0.835049	0.0070073	0.00501029	0.15894	3.31792e-08	3.31807e-08	0	0	0	1	0	0
ACT	93	1235	3	6.85	211195745	151	9580278	3705	13.2796	13.5766	180.292	128.911	0.540876	0.386732	0.263833	2.56102e-06	2.56114e-06	0	0	0	0	0	0
ACTACTC	2	8	7	6.85	211195745	151	9580278	56	4	0.291971	1.16788	0.835049	0.00817518	0.00584534	0.18543	3.8709e-08	3.87109e-08	0	0	0	1	0	0
ACTAGC	2	8	6	6.85	211195745	151	9580278	48	4	0.291971	1.16788	0.835049	0.0070073	0.00501029	0.15894	3.31792e-08	3.31807e-08	0	0	0	1	0	0
ACTC	29	340	4	6.85	211195745	151	9580278	1360	11.7241	4.23358	49.635	35.4896	0.19854	0.141958	0.310573	9.40076e-07	9.40121e-07	0	0	0	0	0	0
ACTCAG	1	4	6	6.85	211195745	151	9580278	24	4	0.145985	0.583942	0.417524	0.00350365	0.00250515	0.15894	1.65896e-08	1.65904e-08	0	0	0	1	0	0
ACTCAGAG	6	26	8	6.85	211195745	151	9580278	208	4.33333	0.875912	3.79562	2.71391	0.030365	0.0217113	0.229581	1.43776e-07	1.43783e-07	0	0	0	1	0	0
ACTCAGCC	14	66	8	6.85	211195745	151	9580278	528	4.71429	2.0438	9.63504	6.88915	0.0770803	0.0551132	0.249763	3.64971e-07	3.64988e-07	0	0	0	1	0	0
ACTCC	2	10	5	6.85	211195745	151	9580278	50	5	0.291971	1.45985	1.04381	0.00729927	0.00521906	0.165563	3.45616e-08	3.45633e-08	0	0	0	1	0	0
ACTCCAGG	2	8	8	6.85	211195745	151	9580278	64	4	0.291971	1.16788	0.835049	0.00934307	0.00668039	0.211921	4.42389e-08	4.4241e-08	0	0	0	1	0	0
ACTCCC	8	54	6	6.85	211195745	151	9580278	324	6.75	1.16788	7.88321	5.63658	0.0472993	0.0338195	0.268212	2.23959e-07	2.2397e-07	0	0	0	1	0	0
ACTCCGGC	2	10	8	6.85	211195745	151	9580278	80	5	0.291971	1.45985	1.04381	0.0116788	0.00835049	0.264901	5.52986e-08	5.53012e-08	0	0	0	1	0	0
ACTCCTCTC	2	8	9	6.85	211195745	151	9580278	72	4	0.291971	1.16788	0.835049	0.0105109	0.00751544	0.238411	4.97688e-08	4.97711e-08	0	0	0	1	0	0
ACTCGC	7	43	6	6.85	211195745	151	9580278	258	6.14286	1.0219	6.27737	4.48839	0.0376642	0.0269303	0.244087	1.78338e-07	1.78347e-07	0	0	0	1	0	0
ACTCGCACTCTCTCTCGC	1	4	18	6.85	211195745	151	9580278	72	4	0.145985	0.583942	0.417524	0.0105109	0.00751544	0.476821	4.97688e-08	4.97711e-08	0	0	0	1	0	0
ACTCGCTGCT	2	8	10	6.85	211195745	151	9580278	80	4	0.291971	1.16788	0.835049	0.0116788	0.00835049	0.264901	5.52986e-08	5.53012e-08	0	0	0	1	0	0
ACTCGGCGG	2	14	9	6.85	211195745	151	9580278	126	7	0.291971	2.0438	1.46134	0.0183942	0.013152	0.417219	8.70953e-08	8.70995e-08	0	0	0	1	0	0
ACTCTC	2	8	6	6.85	211195745	151	9580278	48	4	0.291971	1.16788	0.835049	0.0070073	0.00501029	0.15894	3.31792e-08	3.31807e-08	0	0	0	1	0	0
ACTCTCAT	4	16	8	6.85	211195745	151	9580278	128	4	0.583942	2.33577	1.6701	0.0186861	0.0133608	0.211921	8.84778e-08	8.8482e-08	0	0	0	1	0	0
ACTCTCC	2	8	7	6.85	211195745	151	9580278	56	4	0.291971	1.16788	0.835049	0.00817518	0.00584534	0.18543	3.8709e-08	3.87109e-08	0	0	0	1	0	0
ACTCTCGC	2	8	8	6.85	211195745	151	9580278	64	4	0.291971	1.16788	0.835049	0.00934307	0.00668039	0.211921	4.42389e-08	4.4241e-08	0	0	0	1	0	0
ACTCTCTC	22	105	8	6.85	211195745	151	9580278	840	4.77273	3.21168	15.3285	10.96	0.122628	0.0876801	0.25286	5.80635e-07	5.80663e-07	0	0	0	1	0	0
ACTCTGCC	2	10	8	6.85	211195745	151	9580278	80	5	0.291971	1.45985	1.04381	0.0116788	0.00835049	0.264901	5.52986e-08	5.53012e-08	0	0	0	1	0	0
ACTG	4	24	4	6.85	211195745	151	9580278	96	6	0.583942	3.50365	2.50515	0.0140146	0.0100206	0.15894	6.63583e-08	6.63615e-08	0	0	0	0	0	0
ACTGCC	2	8	6	6.85	211195745	151	9580278	48	4	0.291971	1.16788	0.835049	0.0070073	0.00501029	0.15894	3.31792e-08	3.31807e-08	0	0	0	1	0	0
ACTGCT	14	74	6	6.85	211195745	151	9580278	444	5.28571	2.0438	10.8029	7.7242	0.0648175	0.0463452	0.210028	3.06907e-07	3.06922e-07	0	0	0	1	0	0
ACTGGC	3	20	6	6.85	211195745	151	9580278	120	6.66667	0.437956	2.91971	2.08762	0.0175182	0.0125257	0.264901	8.29479e-08	8.29519e-08	0	0	0	1	0	0
ACTGGCAGG	2	8	9	6.85	211195745	151	9580278	72	4	0.291971	1.16788	0.835049	0.0105109	0.00751544	0.238411	4.97688e-08	4.97711e-08	0	0	0	1	0	0
ACTGGCTCGCT	2	8	11	6.85	211195745	151	9580278	88	4	0.291971	1.16788	0.835049	0.0128467	0.00918554	0.291391	6.08285e-08	6.08314e-08	0	0	0	1	0	0
ACTGGGCTG	2	10	9	6.85	211195745	151	9580278	90	5	0.291971	1.45985	1.04381	0.0131387	0.0093943	0.298013	6.22109e-08	6.22139e-08	0	0	0	1	0	0
AG	12567	213314	2	6.85	211195745	151	9580278	426628	16.9741	1834.6	31140.7	22266	62.2815	44.5319	0.224823	0.000294899	0.000294913	0	1	1	0	0	0
AGAGAGATCGG	2	10	11	6.85	211195745	151	9580278	110	5	0.291971	1.45985	1.04381	0.0160584	0.0114819	0.364238	7.60356e-08	7.60392e-08	0	0	0	1	0	0
AGAGAGCGGC	4	16	10	6.85	211195745	151	9580278	160	4	0.583942	2.33577	1.6701	0.0233577	0.016701	0.264901	1.10597e-07	1.10602e-07	0	0	0	1	0	0
AGAGAGG	4	16	7	6.85	211195745	151	9580278	112	4	0.583942	2.33577	1.6701	0.0163504	0.0116907	0.18543	7.74181e-08	7.74217e-08	0	0	0	1	0	0
AGAGAT	1	4	6	6.85	211195745	151	9580278	24	4	0.145985	0.583942	0.417524	0.00350365	0.00250515	0.15894	1.65896e-08	1.65904e-08	0	0	0	1	0	0
AGAGC	13	76	5	6.85	211195745	151	9580278	380	5.84615	1.89781	11.0949	7.93296	0.0554745	0.0396648	0.193581	2.62668e-07	2.62681e-07	0	0	0	1	0	0
AGAGCC	2	20	6	6.85	211195745	151	9580278	120	10	0.291971	2.91971	2.08762	0.0175182	0.0125257	0.397351	8.29479e-08	8.29519e-08	0	0	0	1	0	0
AGAGCCG	2	8	7	6.85	211195745	151	9580278	56	4	0.291971	1.16788	0.835049	0.00817518	0.00584534	0.18543	3.8709e-08	3.87109e-08	0	0	0	1	0	0
AGAGCG	2	10	6	6.85	211195745	151	9580278	60	5	0.291971	1.45985	1.04381	0.00875912	0.00626287	0.198675	4.1474e-08	4.14759e-08	0	0	0	1	0	0
AGAGCGAGCTGG	4	16	12	6.85	211195745	151	9580278	192	4	0.583942	2.33577	1.6701	0.0280292	0.0200412	0.317881	1.32717e-07	1.32723e-07	0	0	0	1	0	0
AGAGCGG	4	16	7	6.85	211195745	151	9580278	112	4	0.583942	2.33577	1.6701	0.0163504	0.0116907	0.18543	7.74181e-08	7.74217e-08	0	0	0	1	0	0
AGAGCTGGC	2	8	9	6.85	211195745	151	9580278	72	4	0.291971	1.16788	0.835049	0.0105109	0.00751544	0.238411	4.97688e-08	4.97711e-08	0	0	0	1	0	0
AGAGG	84	475	5	6.85	211195745	151	9580278	2375	5.65476	12.2628	69.3431	49.581	0.346715	0.247905	0.187244	1.64168e-06	1.64176e-06	0	0	0	1	0	0
AGAGGAGGC	4	16	9	6.85	211195745	151	9580278	144	4	0.583942	2.33577	1.6701	0.0210219	0.0150309	0.238411	9.95375e-08	9.95422e-08	0	0	0	1	0	0
AGAGGAGGGAGAGGG	2	8	15	6.85	211195745	151	9580278	120	4	0.291971	1.16788	0.835049	0.0175182	0.0125257	0.397351	8.29479e-08	8.29519e-08	0	0	0	1	0	0
AGAGGC	11	48	6	6.85	211195745	151	9580278	288	4.36364	1.60584	7.0073	5.01029	0.0420438	0.0300618	0.17339	1.99075e-07	1.99084e-07	0	0	0	1	0	0
AGAGGCG	4	16	7	6.85	211195745	151	9580278	112	4	0.583942	2.33577	1.6701	0.0163504	0.0116907	0.18543	7.74181e-08	7.74217e-08	0	0	0	1	0	0
AGAGGG	37	164	6	6.85	211195745	151	9580278	984	4.43243	5.40146	23.9416	17.1185	0.14365	0.102711	0.176123	6.80173e-07	6.80205e-07	0	0	0	1	0	0
AGAGGGC	2	8	7	6.85	211195745	151	9580278	56	4	0.291971	1.16788	0.835049	0.00817518	0.00584534	0.18543	3.8709e-08	3.87109e-08	0	0	0	1	0	0
AGAT	11	108	4	6.85	211195745	151	9580278	432	9.81818	1.60584	15.7664	11.2732	0.0630657	0.0450926	0.260084	2.98613e-07	2.98627e-07	0	0	0	0	0	0
AGATCCTC	2	10	8	6.85	211195745	151	9580278	80	5	0.291971	1.45985	1.04381	0.0116788	0.00835049	0.264901	5.52986e-08	5.53012e-08	0	0	0	1	0	0
AGATCG	2	8	6	6.85	211195745	151	9580278	48	4	0.291971	1.16788	0.835049	0.0070073	0.00501029	0.15894	3.31792e-08	3.31807e-08	0	0	0	1	0	0
AGATGGCGG	133	816	9	6.85	211195745	151	9580278	7344	6.13534	19.4161	119.124	85.175	1.07212	0.766575	0.365682	5.07641e-06	5.07665e-06	0	0	0	1	0	0
AGC	319	3003	3	6.85	211195745	151	9580278	9009	9.41379	46.5693	438.394	313.456	1.31518	0.940369	0.187029	6.22732e-06	6.22761e-06	0	0	0	0	0	0
AGCAGCC	2	8	7	6.85	211195745	151	9580278	56	4	0.291971	1.16788	0.835049	0.00817518	0.00584534	0.18543	3.8709e-08	3.87109e-08	0	0	0	1	0	0
AGCAGCCAGCC	2	8	11	6.85	211195745	151	9580278	88	4	0.291971	1.16788	0.835049	0.0128467	0.00918554	0.291391	6.08285e-08	6.08314e-08	0	0	0	1	0	0
AGCAGG	15	72	6	6.85	211195745	151	9580278	432	4.8	2.18978	10.5109	7.51544	0.0630657	0.0450926	0.190728	2.98613e-07	2.98627e-07	0	0	0	1	0	0
AGCATC	10	40	6	6.85	211195745	151	9580278	240	4	1.45985	5.83942	4.17524	0.0350365	0.0250515	0.15894	1.65896e-07	1.65904e-07	0	0	0	1	0	0
AGCC	53	345	4	6.85	211195745	151	9580278	1380	6.50943	7.73723	50.365	36.0115	0.20146	0.144046	0.172435	9.53901e-07	9.53947e-07	0	0	0	0	0	0
AGCCCC	1	4	6	6.85	211195745	151	9580278	24	4	0.145985	0.583942	0.417524	0.00350365	0.00250515	0.15894	1.65896e-08	1.65904e-08	0	0	0	1	0	0
AGCCCTC	2	10	7	6.85	211195745	151	9580278	70	5	0.291971	1.45985	1.04381	0.010219	0.00730668	0.231788	4.83863e-08	4.83886e-08	0	0	0	1	0	0
AGCCCTG	2	8	7	6.85	211195745	151	9580278	56	4	0.291971	1.16788	0.835049	0.00817518	0.00584534	0.18543	3.8709e-08	3.87109e-08	0	0	0	1	0	0
AGCCG	2	12	5	6.85	211195745	151	9580278	60	6	0.291971	1.75182	1.25257	0.00875912	0.00626287	0.198675	4.1474e-08	4.14759e-08	0	0	0	1	0	0
AGCCGC	10	50	6	6.85	211195745	151	9580278	300	5	1.45985	7.29927	5.21906	0.0437956	0.0313143	0.198675	2.0737e-07	2.0738e-07	0	0	0	1	0	0
AGCCGCTC	11	44	8	6.85	211195745	151	9580278	352	4	1.60584	6.42336	4.59277	0.0513869	0.0367421	0.211921	2.43314e-07	2.43325e-07	0	0	0	1	0	0
AGCCGG	2	10	6	6.85	211195745	151	9580278	60	5	0.291971	1.45985	1.04381	0.00875912	0.00626287	0.198675	4.1474e-08	4.14759e-08	0	0	0	1	0	0
AGCCTATCC	2	8	9	6.85	211195745	151	9580278	72	4	0.291971	1.16788	0.835049	0.0105109	0.00751544	0.238411	4.97688e-08	4.97711e-08	0	0	0	1	0	0
AGCCTGGAGG	2	8	10	6.85	211195745	151	9580278	80	4	0.291971	1.16788	0.835049	0.0116788	0.00835049	0.264901	5.52986e-08	5.53012e-08	0	0	0	1	0	0
AGCG	29	179	4	6.85	211195745	151	9580278	716	6.17241	4.23358	26.1314	18.6842	0.104526	0.0747369	0.163508	4.94923e-07	4.94946e-07	0	0	0	0	0	0
AGCGGCATC	2	8	9	6.85	211195745	151	9580278	72	4	0.291971	1.16788	0.835049	0.0105109	0.00751544	0.238411	4.97688e-08	4.97711e-08	0	0	0	1	0	0
AGCGGCGGC	1	4	9	6.85	211195745	151	9580278	36	4	0.145985	0.583942	0.417524	0.00525547	0.00375772	0.238411	2.48844e-08	2.48856e-08	0	0	0	1	0	0
AGCTATC	2	12	7	6.85	211195745	151	9580278	84	6	0.291971	1.75182	1.25257	0.0122628	0.00876801	0.278146	5.80635e-08	5.80663e-08	0	0	0	1	0	0
AGCTCCC	2	8	7	6.85	211195745	151	9580278	56	4	0.291971	1.16788	0.835049	0.00817518	0.00584534	0.18543	3.8709e-08	3.87109e-08	0	0	0	1	0	0
AGG	500	4472	3	6.85	211195745	151	9580278	13416	8.944	72.9927	652.847	466.792	1.95854	1.40038	0.177695	9.27358e-06	9.27402e-06	0	0	0	0	0	0
AGGAGGC	3	12	7	6.85	211195745	151	9580278	84	4	0.437956	1.75182	1.25257	0.0122628	0.00876801	0.18543	5.80635e-08	5.80663e-08	0	0	0	1	0	0
AGGATC	4	20	6	6.85	211195745	151	9580278	120	5	0.583942	2.91971	2.08762	0.0175182	0.0125257	0.198675	8.29479e-08	8.29519e-08	0	0	0	1	0	0
AGGATCGG	4	16	8	6.85	211195745	151	9580278	128	4	0.583942	2.33577	1.6701	0.0186861	0.0133608	0.211921	8.84778e-08	8.8482e-08	0	0	0	1	0	0
AGGATG	16	70	6	6.85	211195745	151	9580278	420	4.375	2.33577	10.219	7.30668	0.0613139	0.0438401	0.173841	2.90318e-07	2.90332e-07	0	0	0	1	0	0
AGGC	109	744	4	6.85	211195745	151	9580278	2976	6.82569	15.9124	108.613	77.6595	0.434453	0.310638	0.180813	2.05711e-06	2.05721e-06	0	0	0	0	0	0
AGGCATC	2	8	7	6.85	211195745	151	9580278	56	4	0.291971	1.16788	0.835049	0.00817518	0.00584534	0.18543	3.8709e-08	3.87109e-08	0	0	0	1	0	0
AGGCCC	2	8	6	6.85	211195745	151	9580278	48	4	0.291971	1.16788	0.835049	0.0070073	0.00501029	0.15894	3.31792e-08	3.31807e-08	0	0	0	1	0	0
AGGCGG	5	20	6	6.85	211195745	151	9580278	120	4	0.729927	2.91971	2.08762	0.0175182	0.0125257	0.15894	8.29479e-08	8.29519e-08	0	0	0	1	0	0
AGGCGGAT	2	8	8	6.85	211195745	151	9580278	64	4	0.291971	1.16788	0.835049	0.00934307	0.00668039	0.211921	4.42389e-08	4.4241e-08	0	0	0	1	0	0
AGGCGGC	2	8	7	6.85	211195745	151	9580278	56	4	0.291971	1.16788	0.835049	0.00817518	0.00584534	0.18543	3.8709e-08	3.87109e-08	0	0	0	1	0	0
AGGG	1	6	4	6.85	211195745	151	9580278	24	6	0.145985	0.875912	0.626287	0.00350365	0.00250515	0.15894	1.65896e-08	1.65904e-08	0	0	0	0	0	0
AGGGCG	2	8	6	6.85	211195745	151	9580278	48	4	0.291971	1.16788	0.835049	0.0070073	0.00501029	0.15894	3.31792e-08	3.31807e-08	0	0	0	1	0	0
AGGGGC	2	8	6	6.85	211195745	151	9580278	48	4	0.291971	1.16788	0.835049	0.0070073	0.00501029	0.15894	3.31792e-08	3.31807e-08	0	0	0	1	0	0
AT	7	115	2	6.85	211195745	151	9580278	230	16.4286	1.0219	16.7883	12.0038	0.0335766	0.0240077	0.217597	1.58984e-07	1.58991e-07	0	0	0	0	0	0
ATC	51	708	3	6.85	211195745	151	9580278	2124	13.8824	7.44526	103.358	73.9018	0.310073	0.221705	0.275808	1.46818e-06	1.46825e-06	0	0	0	0	0	0
ATCATCGC	2	8	8	6.85	211195745	151	9580278	64	4	0.291971	1.16788	0.835049	0.00934307	0.00668039	0.211921	4.42389e-08	4.4241e-08	0	0	0	1	0	0
ATCC	55	561	4	6.85	211195745	151	9580278	2244	10.2	8.0292	81.8978	58.5578	0.327591	0.234231	0.270199	1.55113e-06	1.5512e-06	0	0	0	0	0	0
ATCCCG	2	8	6	6.85	211195745	151	9580278	48	4	0.291971	1.16788	0.835049	0.0070073	0.00501029	0.15894	3.31792e-08	3.31807e-08	0	0	0	1	0	0
ATCG	4	24	4	6.85	211195745	151	9580278	96	6	0.583942	3.50365	2.50515	0.0140146	0.0100206	0.15894	6.63583e-08	6.63615e-08	0	0	0	0	0	0
ATCGCC	10	52	6	6.85	211195745	151	9580278	312	5.2	1.45985	7.59124	5.42782	0.0455474	0.0325669	0.206623	2.15665e-07	2.15675e-07	0	0	0	1	0	0
ATCGGC	15	73	6	6.85	211195745	151	9580278	438	4.86667	2.18978	10.6569	7.61982	0.0639416	0.0457189	0.193377	3.0276e-07	3.02774e-07	0	0	0	1	0	0
ATGCC	4	20	5	6.85	211195745	151	9580278	100	5	0.583942	2.91971	2.08762	0.0145985	0.0104381	0.165563	6.91233e-08	6.91266e-08	0	0	0	1	0	0
ATGCCC	2	8	6	6.85	211195745	151	9580278	48	4	0.291971	1.16788	0.835049	0.0070073	0.00501029	0.15894	3.31792e-08	3.31807e-08	0	0	0	1	0	0
CCCGCG	2	8	6	6.85	211195745	151	9580278	48	4	0.291971	1.16788	0.835049	0.0070073	0.00501029	0.15894	3.31792e-08	3.31807e-08	0	0	0	1	0	0
CCG	20	169	3	6.85	211195745	151	9580278	507	8.45	2.91971	24.6715	17.6404	0.0740146	0.0529212	0.167881	3.50455e-07	3.50472e-07	0	0	0	0	0	0
CG	4	49	2	6.85	211195745	151	9580278	98	12.25	0.583942	7.15328	5.11467	0.0143066	0.0102293	0.162252	6.77408e-08	6.7744e-08	0	0	0	0	0	0
