# Supplementary material for: Profiles of telomeric repeats in Insecta reveal diverse forms of telomeric motifs in Hymenopterans
Source: Life Sci Alliance. 2022 Apr 1;5(7):e202101163. doi: 10.26508/lsa.202101163 (PMC8977481; doi:10.26508/lsa.202101163)
Supplement: Supplemental Data 3. — Tandem repeat statistics for 50 species without simple tandem type TRM. [file LSA-2021-01163_Supplemental_Data_3.zip › DataS3/CALRG_output.csv.0.filtered.xlsx]

## Sheet: Sheet1
Unnamed: 0	reads	repeats	unit_len	avg_genome_cov	genome_size	eff_read_len	num_reads	repeats_total_len	repeats_per_read	reads_per_genome	repeats_per_genome	repeats_per_million_reads	repeats_len_per_genome	repeats_len_per_million_reads	percent_repeats_len_per_read	percent_repeats_len_per_genome	percent_repeat_unit_in_sequences	avg_genome_cov_filter	repeat_containing_reads_filter	repeats_len_per_million_reads_filter	unit_len_filter	percent_repeats_len_per_read_filter	qualified
AAAAAAAAGAGAG	2	10	13	22.6776	1116274994	150	168763236	130	5	0.0881926	0.440963	0.0592546	0.00573252	0.00077031	0.433333	5.1354e-09	5.1354e-09	1	0	0	1	0	0
AAAAAAAGGGAC	2	12	12	22.6776	1116274994	150	168763236	144	6	0.0881926	0.529156	0.0711055	0.00634987	0.000853266	0.48	5.68844e-09	5.68844e-09	1	0	0	1	0	0
AAAAAAC	10	45	7	22.6776	1116274994	150	168763236	315	4.5	0.440963	1.98433	0.266646	0.0138903	0.00186652	0.21	1.24435e-08	1.24435e-08	1	0	0	1	0	0
AAAAAAG	7	38	7	22.6776	1116274994	150	168763236	266	5.42857	0.308674	1.67566	0.225168	0.0117296	0.00157617	0.253333	1.05078e-08	1.05078e-08	1	0	0	1	0	0
AAAAAAGAC	1	5	9	22.6776	1116274994	150	168763236	45	5	0.0440963	0.220481	0.0296273	0.00198433	0.000266646	0.3	1.77764e-09	1.77764e-09	1	0	0	1	0	0
AAAAAAT	31	140	7	22.6776	1116274994	150	168763236	980	4.51613	1.36699	6.17348	0.829565	0.0432144	0.00580695	0.210753	3.8713e-08	3.8713e-08	1	0	0	1	0	0
AAAAAATAT	3	12	9	22.6776	1116274994	150	168763236	108	4	0.132289	0.529156	0.0711055	0.0047624	0.00063995	0.24	4.26633e-09	4.26633e-09	1	0	0	1	0	0
AAAAAC	9	40	6	22.6776	1116274994	150	168763236	240	4.44444	0.396867	1.76385	0.237018	0.0105831	0.00142211	0.177778	9.48074e-09	9.48074e-09	1	0	0	1	0	0
AAAAACT	52	358	7	22.6776	1116274994	150	168763236	2506	6.88462	2.29301	15.7865	2.12132	0.110505	0.0148492	0.321282	9.89947e-08	9.89947e-08	1	0	0	1	0	0
AAAAAG	45	212	6	22.6776	1116274994	150	168763236	1272	4.71111	1.98433	9.34841	1.2562	0.0560905	0.00753719	0.188444	5.02479e-08	5.02479e-08	1	0	0	1	0	0
AAAAAGAAGGGGAG	1	6	14	22.6776	1116274994	150	168763236	84	6	0.0440963	0.264578	0.0355528	0.00370409	0.000497739	0.56	3.31826e-09	3.31826e-09	1	0	0	1	1	0
AAAAAGC	1	4	7	22.6776	1116274994	150	168763236	28	4	0.0440963	0.176385	0.0237018	0.0012347	0.000165913	0.186667	1.10609e-09	1.10609e-09	1	0	0	1	0	0
AAAAAGG	18	89	7	22.6776	1116274994	150	168763236	623	4.94444	0.793733	3.92457	0.527366	0.027472	0.00369156	0.230741	2.46104e-08	2.46104e-08	1	0	0	1	0	0
AAAAAGGAAGGAAGGAGGGG	1	4	20	22.6776	1116274994	150	168763236	80	4	0.0440963	0.176385	0.0237018	0.0035277	0.000474037	0.533333	3.16025e-09	3.16025e-09	1	0	0	1	1	0
AAAAAGGAGAAAGGAGG	1	6	17	22.6776	1116274994	150	168763236	102	6	0.0440963	0.264578	0.0355528	0.00449782	0.000604397	0.68	4.02931e-09	4.02931e-09	1	0	0	1	1	0
AAAAAGGCAGAGAGAG	2	8	16	22.6776	1116274994	150	168763236	128	4	0.0881926	0.35277	0.0474037	0.00564433	0.000758459	0.426667	5.05639e-09	5.05639e-09	1	0	0	1	0	0
AAAAAGT	11	44	7	22.6776	1116274994	150	168763236	308	4	0.485059	1.94024	0.26072	0.0135817	0.00182504	0.186667	1.21669e-08	1.21669e-08	1	0	0	1	0	0
AAAAAT	189	777	6	22.6776	1116274994	150	168763236	4662	4.11111	8.3342	34.2628	4.60408	0.205577	0.0276245	0.164444	1.84163e-07	1.84163e-07	1	0	0	1	0	0
AAAAATAAG	6	27	9	22.6776	1116274994	150	168763236	243	4.5	0.264578	1.1906	0.159987	0.0107154	0.00143989	0.27	9.59925e-09	9.59925e-09	1	0	0	1	0	0
AAAAATC	2	8	7	22.6776	1116274994	150	168763236	56	4	0.0881926	0.35277	0.0474037	0.00246939	0.000331826	0.186667	2.21217e-09	2.21217e-09	1	0	0	1	0	0
AAAAATCC	13	52	8	22.6776	1116274994	150	168763236	416	4	0.573252	2.29301	0.308124	0.0183441	0.00246499	0.213333	1.64333e-08	1.64333e-08	1	0	0	1	0	0
AAAAATG	16	64	7	22.6776	1116274994	150	168763236	448	4	0.705541	2.82216	0.37923	0.0197551	0.00265461	0.186667	1.76974e-08	1.76974e-08	1	0	0	1	0	0
AAAAATT	34	156	7	22.6776	1116274994	150	168763236	1092	4.58824	1.49927	6.87902	0.924372	0.0481532	0.0064706	0.214118	4.31374e-08	4.31374e-08	1	0	0	1	0	0
AAAAATTATAT	3	12	11	22.6776	1116274994	150	168763236	132	4	0.132289	0.529156	0.0711055	0.00582071	0.000782161	0.293333	5.21441e-09	5.21441e-09	1	0	0	1	0	0
AAAAATTCTGAGAATTTG	5	27	18	22.6776	1116274994	150	168763236	486	5.4	0.220481	1.1906	0.159987	0.0214308	0.00287977	0.648	1.91985e-08	1.91985e-08	1	0	0	1	1	0
AAAAC	29	162	5	22.6776	1116274994	150	168763236	810	5.58621	1.27879	7.1436	0.959925	0.035718	0.00479962	0.186207	3.19975e-08	3.19975e-08	1	0	0	1	0	0
AAAACATAAACAT	39	229	13	22.6776	1116274994	150	168763236	2977	5.87179	1.71976	10.0981	1.35693	0.131275	0.0176401	0.508889	1.17601e-07	1.17601e-07	1	0	0	1	1	0
AAAACC	4	17	6	22.6776	1116274994	150	168763236	102	4.25	0.176385	0.749637	0.100733	0.00449782	0.000604397	0.17	4.02931e-09	4.02931e-09	1	0	0	1	0	0
AAAACCATC	1	4	9	22.6776	1116274994	150	168763236	36	4	0.0440963	0.176385	0.0237018	0.00158747	0.000213317	0.24	1.42211e-09	1.42211e-09	1	0	0	1	0	0
AAAACCC	7	28	7	22.6776	1116274994	150	168763236	196	4	0.308674	1.2347	0.165913	0.00864287	0.00116139	0.186667	7.7426e-09	7.7426e-09	1	0	0	1	0	0
AAAACCCG	15	68	8	22.6776	1116274994	150	168763236	544	4.53333	0.661444	2.99855	0.402931	0.0239884	0.00322345	0.241778	2.14897e-08	2.14897e-08	1	0	0	1	0	0
AAAACG	53	613	6	22.6776	1116274994	150	168763236	3678	11.566	2.3371	27.031	3.63231	0.162186	0.0217938	0.462642	1.45292e-07	1.45292e-07	1	0	0	1	0	0
AAAACGTCCCTTTTATTGTTAC	1	4	22	22.6776	1116274994	150	168763236	88	4	0.0440963	0.176385	0.0237018	0.00388047	0.000521441	0.586667	3.47627e-09	3.47627e-09	1	0	0	1	1	0
AAAACGTGAACGT	30	138	13	22.6776	1116274994	150	168763236	1794	4.6	1.32289	6.08529	0.817714	0.0791088	0.0106303	0.398667	7.08685e-08	7.08685e-08	1	0	0	1	0	0
AAAACT	3	13	6	22.6776	1116274994	150	168763236	78	4.33333	0.132289	0.573252	0.077031	0.00343951	0.000462186	0.173333	3.08124e-09	3.08124e-09	1	0	0	1	0	0
AAAACTCC	5	21	8	22.6776	1116274994	150	168763236	168	4.2	0.220481	0.926022	0.124435	0.00740818	0.000995477	0.224	6.63652e-09	6.63652e-09	1	0	0	1	0	0
AAAACTG	17	174	7	22.6776	1116274994	150	168763236	1218	10.2353	0.749637	7.67276	1.03103	0.0537093	0.00721721	0.477647	4.81147e-08	4.81147e-08	1	0	0	1	0	0
AAAACTTCAACGT	23	97	13	22.6776	1116274994	150	168763236	1261	4.21739	1.01421	4.27734	0.57477	0.0556054	0.00747201	0.365507	4.98134e-08	4.98134e-08	1	0	0	1	0	0
AAAAG	56	494	5	22.6776	1116274994	150	168763236	2470	8.82143	2.46939	21.7836	2.92718	0.108918	0.0146359	0.294048	9.75726e-08	9.75726e-08	1	0	0	1	0	0
AAAAGAAGAGGAGCTTCCC	2	9	19	22.6776	1116274994	150	168763236	171	4.5	0.0881926	0.396867	0.0533292	0.00754047	0.00101325	0.57	6.75503e-09	6.75503e-09	1	0	0	1	1	0
AAAAGAAGGAAGGGAAAGGGG	2	8	21	22.6776	1116274994	150	168763236	168	4	0.0881926	0.35277	0.0474037	0.00740818	0.000995477	0.56	6.63652e-09	6.63652e-09	1	0	0	1	1	0
AAAAGAAGGG	1	6	10	22.6776	1116274994	150	168763236	60	6	0.0440963	0.264578	0.0355528	0.00264578	0.000355528	0.4	2.37018e-09	2.37018e-09	1	0	0	1	0	0
AAAAGAAGGGCAAGGGGAGG	1	4	20	22.6776	1116274994	150	168763236	80	4	0.0440963	0.176385	0.0237018	0.0035277	0.000474037	0.533333	3.16025e-09	3.16025e-09	1	0	0	1	1	0
AAAAGAAT	28	200	8	22.6776	1116274994	150	168763236	1600	7.14286	1.2347	8.81926	1.18509	0.0705541	0.00948074	0.380952	6.32049e-08	6.32049e-08	1	0	0	1	0	0
AAAAGAGAAAAGGG	1	6	14	22.6776	1116274994	150	168763236	84	6	0.0440963	0.264578	0.0355528	0.00370409	0.000497739	0.56	3.31826e-09	3.31826e-09	1	0	0	1	1	0
AAAAGATTGG	31	135	10	22.6776	1116274994	150	168763236	1350	4.35484	1.36699	5.953	0.799937	0.05953	0.00799937	0.290323	5.33292e-08	5.33292e-08	1	0	0	1	0	0
AAAAGC	1	4	6	22.6776	1116274994	150	168763236	24	4	0.0440963	0.176385	0.0237018	0.00105831	0.000142211	0.16	9.48074e-10	9.48074e-10	1	0	0	1	0	0
AAAAGG	17	93	6	22.6776	1116274994	150	168763236	558	5.47059	0.749637	4.10096	0.551068	0.0246057	0.00330641	0.218824	2.20427e-08	2.20427e-08	1	0	0	1	0	0
AAAAGGAAAAGGAAACAAAATGG	1	5	23	22.6776	1116274994	150	168763236	115	5	0.0440963	0.220481	0.0296273	0.00507107	0.000681428	0.766667	4.54285e-09	4.54285e-09	1	0	0	1	1	0
AAAAGGAAAGG	179	1187	11	22.6776	1116274994	150	168763236	13057	6.63128	7.89324	52.3423	7.03352	0.575765	0.0773687	0.486294	5.15792e-07	5.15792e-07	1	0	0	1	0	0
AAAAGGT	18	87	7	22.6776	1116274994	150	168763236	609	4.83333	0.793733	3.83638	0.515515	0.0268546	0.00360861	0.225556	2.40574e-08	2.40574e-08	1	0	0	1	0	0
AAAAGT	68	272	6	22.6776	1116274994	150	168763236	1632	4	2.99855	11.9942	1.61173	0.0719652	0.00967035	0.16	6.4469e-08	6.4469e-08	1	0	0	1	0	0
AAAAGTAT	20	93	8	22.6776	1116274994	150	168763236	744	4.65	0.881926	4.10096	0.551068	0.0328076	0.00440854	0.248	2.93903e-08	2.93903e-08	1	0	0	1	0	0
AAAAGTCAAG	6	25	10	22.6776	1116274994	150	168763236	250	4.16667	0.264578	1.10241	0.148137	0.0110241	0.00148137	0.277778	9.87577e-09	9.87577e-09	1	0	0	1	0	0
AAAAGTT	22	114	7	22.6776	1116274994	150	168763236	798	5.18182	0.970118	5.02698	0.675503	0.0351888	0.00472852	0.241818	3.15235e-08	3.15235e-08	1	0	0	1	0	0
AAAAT	394	2198	5	22.6776	1116274994	150	168763236	10990	5.57868	17.3739	96.9237	13.0242	0.484618	0.0651208	0.185956	4.34139e-07	4.34139e-07	1	0	0	1	0	0
AAAATAAAT	349	2189	9	22.6776	1116274994	150	168763236	19701	6.27221	15.3896	96.5268	12.9708	0.868741	0.116738	0.376332	7.7825e-07	7.7825e-07	1	0	0	1	0	0
AAAATAACCAT	11	44	11	22.6776	1116274994	150	168763236	484	4	0.485059	1.94024	0.26072	0.0213426	0.00286792	0.293333	1.91195e-08	1.91195e-08	1	0	0	1	0	0
AAAATAC	2	8	7	22.6776	1116274994	150	168763236	56	4	0.0881926	0.35277	0.0474037	0.00246939	0.000331826	0.186667	2.21217e-09	2.21217e-09	1	0	0	1	0	0
AAAATACATGCACAC	2	14	15	22.6776	1116274994	150	168763236	210	7	0.0881926	0.617348	0.0829565	0.00926022	0.00124435	0.7	8.29565e-09	8.29565e-09	1	0	0	1	1	0
AAAATAG	12	49	7	22.6776	1116274994	150	168763236	343	4.08333	0.529156	2.16072	0.290348	0.015125	0.00203243	0.190556	1.35496e-08	1.35496e-08	1	0	0	1	0	0
AAAATAT	51	250	7	22.6776	1116274994	150	168763236	1750	4.90196	2.24891	11.0241	1.48137	0.0771685	0.0103696	0.228758	6.91304e-08	6.91304e-08	1	0	0	1	0	0
AAAATATGTAT	1	4	11	22.6776	1116274994	150	168763236	44	4	0.0440963	0.176385	0.0237018	0.00194024	0.00026072	0.293333	1.73814e-09	1.73814e-09	1	0	0	1	0	0
AAAATC	17	68	6	22.6776	1116274994	150	168763236	408	4	0.749637	2.99855	0.402931	0.0179913	0.00241759	0.16	1.61173e-08	1.61173e-08	1	0	0	1	0	0
AAAATCAAAG	8	42	10	22.6776	1116274994	150	168763236	420	5.25	0.35277	1.85204	0.248869	0.0185204	0.00248869	0.35	1.65913e-08	1.65913e-08	1	0	0	1	0	0
AAAATCGCCACCATC	1	4	15	22.6776	1116274994	150	168763236	60	4	0.0440963	0.176385	0.0237018	0.00264578	0.000355528	0.4	2.37018e-09	2.37018e-09	1	0	0	1	0	0
AAAATCT	9	36	7	22.6776	1116274994	150	168763236	252	4	0.396867	1.58747	0.213317	0.0111123	0.00149322	0.186667	9.95477e-09	9.95477e-09	1	0	0	1	0	0
AAAATG	39	156	6	22.6776	1116274994	150	168763236	936	4	1.71976	6.87902	0.924372	0.0412741	0.00554623	0.16	3.69749e-08	3.69749e-08	1	0	0	1	0	0
AAAATGAAAT	60	251	10	22.6776	1116274994	150	168763236	2510	4.18333	2.64578	11.0682	1.48729	0.110682	0.0148729	0.278889	9.91527e-08	9.91527e-08	1	0	0	1	0	0
AAAATGAAATATG	13	52	13	22.6776	1116274994	150	168763236	676	4	0.573252	2.29301	0.308124	0.0298091	0.00400561	0.346667	2.67041e-08	2.67041e-08	1	0	0	1	0	0
AAAATGAAATG	47	246	11	22.6776	1116274994	150	168763236	2706	5.23404	2.07253	10.8477	1.45766	0.119325	0.0160343	0.38383	1.06895e-07	1.06895e-07	1	0	0	1	0	0
AAAATGAAT	25	118	9	22.6776	1116274994	150	168763236	1062	4.72	1.10241	5.20336	0.699204	0.0468303	0.00629284	0.2832	4.19523e-08	4.19523e-08	1	0	0	1	0	0
AAAATGT	15	68	7	22.6776	1116274994	150	168763236	476	4.53333	0.661444	2.99855	0.402931	0.0209898	0.00282052	0.211556	1.88035e-08	1.88035e-08	1	0	0	1	0	0
AAAATGTAAATTTGT	19	90	15	22.6776	1116274994	150	168763236	1350	4.73684	0.83783	3.96867	0.533292	0.05953	0.00799937	0.473684	5.33292e-08	5.33292e-08	1	0	0	1	0	0
AAAATGTAC	17	76	9	22.6776	1116274994	150	168763236	684	4.47059	0.749637	3.35132	0.450335	0.0301619	0.00405302	0.268235	2.70201e-08	2.70201e-08	1	0	0	1	0	0
AAAATT	123	652	6	22.6776	1116274994	150	168763236	3912	5.30081	5.42384	28.7508	3.8634	0.172505	0.0231804	0.212033	1.54536e-07	1.54536e-07	1	0	0	1	0	0
AAAATTAT	6	28	8	22.6776	1116274994	150	168763236	224	4.66667	0.264578	1.2347	0.165913	0.00987757	0.0013273	0.248889	8.84869e-09	8.84869e-09	1	0	0	1	0	0
AAAATTC	29	119	7	22.6776	1116274994	150	168763236	833	4.10345	1.27879	5.24746	0.70513	0.0367322	0.00493591	0.191494	3.29061e-08	3.29061e-08	1	0	0	1	0	0
AAAATTCATAAGAATTCAG	2	8	19	22.6776	1116274994	150	168763236	152	4	0.0881926	0.35277	0.0474037	0.00670264	0.00090067	0.506667	6.00447e-09	6.00447e-09	1	0	0	1	1	0
AAAATTG	14	56	7	22.6776	1116274994	150	168763236	392	4	0.617348	2.46939	0.331826	0.0172857	0.00232278	0.186667	1.54852e-08	1.54852e-08	1	0	0	1	0	0
AAAATTTCCAT	15	64	11	22.6776	1116274994	150	168763236	704	4.26667	0.661444	2.82216	0.37923	0.0310438	0.00417152	0.312889	2.78102e-08	2.78102e-08	1	0	0	1	0	0
AAAC	125	880	4	22.6776	1116274994	150	168763236	3520	7.04	5.51204	38.8047	5.21441	0.155219	0.0208576	0.187733	1.39051e-07	1.39051e-07	1	0	0	0	0	0
AAACAACT	2	9	8	22.6776	1116274994	150	168763236	72	4.5	0.0881926	0.396867	0.0533292	0.00317493	0.000426633	0.24	2.84422e-09	2.84422e-09	1	0	0	1	0	0
AAACAACTG	1	5	9	22.6776	1116274994	150	168763236	45	5	0.0440963	0.220481	0.0296273	0.00198433	0.000266646	0.3	1.77764e-09	1.77764e-09	1	0	0	1	0	0
AAACAAGC	1	4	8	22.6776	1116274994	150	168763236	32	4	0.0440963	0.176385	0.0237018	0.00141108	0.000189615	0.213333	1.2641e-09	1.2641e-09	1	0	0	1	0	0
AAACAAT	3	15	7	22.6776	1116274994	150	168763236	105	5	0.132289	0.661444	0.0888819	0.00463011	0.000622173	0.233333	4.14782e-09	4.14782e-09	1	0	0	1	0	0
AAACAATCTTG	17	74	11	22.6776	1116274994	150	168763236	814	4.35294	0.749637	3.26313	0.438484	0.0358944	0.00482333	0.319216	3.21555e-08	3.21555e-08	1	0	0	1	0	0
AAACAC	3	12	6	22.6776	1116274994	150	168763236	72	4	0.132289	0.529156	0.0711055	0.00317493	0.000426633	0.16	2.84422e-09	2.84422e-09	1	0	0	1	0	0
AAACACAC	9	39	8	22.6776	1116274994	150	168763236	312	4.33333	0.396867	1.71976	0.231093	0.013758	0.00184874	0.231111	1.2325e-08	1.2325e-08	1	0	0	1	0	0
AAACACAT	8	40	8	22.6776	1116274994	150	168763236	320	5	0.35277	1.76385	0.237018	0.0141108	0.00189615	0.266667	1.2641e-08	1.2641e-08	1	0	0	1	0	0
AAACACT	27	108	7	22.6776	1116274994	150	168763236	756	4	1.1906	4.7624	0.63995	0.0333368	0.00447965	0.186667	2.98643e-08	2.98643e-08	1	0	0	1	0	0
AAACAG	25	100	6	22.6776	1116274994	150	168763236	600	4	1.10241	4.40963	0.592546	0.0264578	0.00355528	0.16	2.37018e-08	2.37018e-08	1	0	0	1	0	0
AAACAT	75	324	6	22.6776	1116274994	150	168763236	1944	4.32	3.30722	14.2872	1.91985	0.0857232	0.0115191	0.1728	7.6794e-08	7.6794e-08	1	0	0	1	0	0
AAACATAC	40	202	8	22.6776	1116274994	150	168763236	1616	5.05	1.76385	8.90745	1.19694	0.0712596	0.00957555	0.269333	6.3837e-08	6.3837e-08	1	0	0	1	0	0
AAACATGAATG	30	184	11	22.6776	1116274994	150	168763236	2024	6.13333	1.32289	8.11372	1.09028	0.0892509	0.0119931	0.449778	7.99542e-08	7.99542e-08	1	0	0	1	0	0
AAACATT	14	56	7	22.6776	1116274994	150	168763236	392	4	0.617348	2.46939	0.331826	0.0172857	0.00232278	0.186667	1.54852e-08	1.54852e-08	1	0	0	1	0	0
AAACC	3	18	5	22.6776	1116274994	150	168763236	90	6	0.132289	0.793733	0.106658	0.00396867	0.000533292	0.2	3.55528e-09	3.55528e-09	1	0	0	1	0	0
AAACCATTCCC	1	9	11	22.6776	1116274994	150	168763236	99	9	0.0440963	0.396867	0.0533292	0.00436553	0.000586621	0.66	3.9108e-09	3.9108e-09	1	0	0	1	1	0
AAACCCGAACCGACCCGAC	1	4	19	22.6776	1116274994	150	168763236	76	4	0.0440963	0.176385	0.0237018	0.00335132	0.000450335	0.506667	3.00223e-09	3.00223e-09	1	0	0	1	1	0
AAACCCT	28	149	7	22.6776	1116274994	150	168763236	1043	5.32143	1.2347	6.57035	0.882894	0.0459924	0.00618026	0.248333	4.12017e-08	4.12017e-08	1	0	0	1	0	0
AAACCGC	33	138	7	22.6776	1116274994	150	168763236	966	4.18182	1.45518	6.08529	0.817714	0.042597	0.005724	0.195152	3.816e-08	3.816e-08	1	0	0	1	0	0
AAACCGTTTCG	1	5	11	22.6776	1116274994	150	168763236	55	5	0.0440963	0.220481	0.0296273	0.0024253	0.0003259	0.366667	2.17267e-09	2.17267e-09	1	0	0	1	0	0
AAACCTTTAACAAATGATGAAC	330	1602	22	22.6776	1116274994	150	168763236	35244	4.85455	14.5518	70.6423	9.49259	1.55413	0.208837	0.712	1.39225e-06	1.39225e-06	1	0	0	1	1	0
AAACG	8	52	5	22.6776	1116274994	150	168763236	260	6.5	0.35277	2.29301	0.308124	0.011465	0.00154062	0.216667	1.02708e-08	1.02708e-08	1	0	0	1	0	0
AAACGAATG	7	47	9	22.6776	1116274994	150	168763236	423	6.71429	0.308674	2.07253	0.278497	0.0186527	0.00250647	0.402857	1.67098e-08	1.67098e-08	1	0	0	1	0	0
AAACGAC	5	36	7	22.6776	1116274994	150	168763236	252	7.2	0.220481	1.58747	0.213317	0.0111123	0.00149322	0.336	9.95477e-09	9.95477e-09	1	0	0	1	0	0
AAACGACGAC	9	37	10	22.6776	1116274994	150	168763236	370	4.11111	0.396867	1.63156	0.219242	0.0163156	0.00219242	0.274074	1.46161e-08	1.46161e-08	1	0	0	1	0	0
AAACGT	55	304	6	22.6776	1116274994	150	168763236	1824	5.52727	2.4253	13.4053	1.80134	0.0804316	0.010808	0.221091	7.20536e-08	7.20536e-08	1	0	0	1	0	0
AAACT	232	1271	5	22.6776	1116274994	150	168763236	6355	5.47845	10.2303	56.0464	7.53126	0.280232	0.0376563	0.182615	2.51042e-07	2.51042e-07	1	0	0	1	0	0
AAACTAT	17	68	7	22.6776	1116274994	150	168763236	476	4	0.749637	2.99855	0.402931	0.0209898	0.00282052	0.186667	1.88035e-08	1.88035e-08	1	0	0	1	0	0
AAACTCAATTC	46	312	11	22.6776	1116274994	150	168763236	3432	6.78261	2.02843	13.758	1.84874	0.151338	0.0203362	0.497391	1.35575e-07	1.35575e-07	1	0	0	1	0	0
AAACTCT	57	379	7	22.6776	1116274994	150	168763236	2653	6.64912	2.51349	16.7125	2.24575	0.116987	0.0157202	0.310292	1.04802e-07	1.04802e-07	1	0	0	1	0	0
AAACTG	26	106	6	22.6776	1116274994	150	168763236	636	4.07692	1.1465	4.67421	0.628099	0.0280452	0.00376859	0.163077	2.5124e-08	2.5124e-08	1	0	0	1	0	0
AAACTTC	4	16	7	22.6776	1116274994	150	168763236	112	4	0.176385	0.705541	0.0948074	0.00493878	0.000663652	0.186667	4.42434e-09	4.42434e-09	1	0	0	1	0	0
AAACTTG	6	24	7	22.6776	1116274994	150	168763236	168	4	0.264578	1.05831	0.142211	0.00740818	0.000995477	0.186667	6.63652e-09	6.63652e-09	1	0	0	1	0	0
AAACTTGTGAACTTT	60	289	15	22.6776	1116274994	150	168763236	4335	4.81667	2.64578	12.7438	1.71246	0.191157	0.0256869	0.481667	1.71246e-07	1.71246e-07	1	0	0	1	0	0
AAACTTGTTATTGG	1	4	14	22.6776	1116274994	150	168763236	56	4	0.0440963	0.176385	0.0237018	0.00246939	0.000331826	0.373333	2.21217e-09	2.21217e-09	1	0	0	1	0	0
AAAG	1155	8434	4	22.6776	1116274994	150	168763236	33736	7.30216	50.9312	371.908	49.9753	1.48763	0.199901	0.194724	1.33268e-06	1.33268e-06	1	0	0	0	0	0
AAAGAAAGAAAGAAGAAGAG	2	9	20	22.6776	1116274994	150	168763236	180	4.5	0.0881926	0.396867	0.0533292	0.00793733	0.00106658	0.6	7.11055e-09	7.11055e-09	1	0	0	1	1	0
AAAGAAAGAAAGGAG	3	17	15	22.6776	1116274994	150	168763236	255	5.66667	0.132289	0.749637	0.100733	0.0112446	0.00151099	0.566667	1.00733e-08	1.00733e-08	1	0	0	1	1	0
AAAGAAAGGAT	10	40	11	22.6776	1116274994	150	168763236	440	4	0.440963	1.76385	0.237018	0.0194024	0.0026072	0.293333	1.73814e-08	1.73814e-08	1	0	0	1	0	0
AAAGAAAGGCAG	2	8	12	22.6776	1116274994	150	168763236	96	4	0.0881926	0.35277	0.0474037	0.00423324	0.000568844	0.32	3.7923e-09	3.7923e-09	1	0	0	1	0	0
AAAGAAC	12	48	7	22.6776	1116274994	150	168763236	336	4	0.529156	2.11662	0.284422	0.0148164	0.00199095	0.186667	1.3273e-08	1.3273e-08	1	0	0	1	0	0
AAAGAACCCGAACCT	1	4	15	22.6776	1116274994	150	168763236	60	4	0.0440963	0.176385	0.0237018	0.00264578	0.000355528	0.4	2.37018e-09	2.37018e-09	1	0	0	1	0	0
AAAGAAG	25	142	7	22.6776	1116274994	150	168763236	994	5.68	1.10241	6.26167	0.841415	0.0438317	0.00588991	0.265067	3.92661e-08	3.92661e-08	1	0	0	1	0	0
AAAGAAGAAGAGAGAAGAG	1	5	19	22.6776	1116274994	150	168763236	95	5	0.0440963	0.220481	0.0296273	0.00418915	0.000562919	0.633333	3.75279e-09	3.75279e-09	1	0	0	1	1	0
AAAGAAGGAGAAGGAG	2	10	16	22.6776	1116274994	150	168763236	160	5	0.0881926	0.440963	0.0592546	0.00705541	0.000948074	0.533333	6.32049e-09	6.32049e-09	1	0	0	1	1	0
AAAGAAGGGAAAGGGAAGGG	1	4	20	22.6776	1116274994	150	168763236	80	4	0.0440963	0.176385	0.0237018	0.0035277	0.000474037	0.533333	3.16025e-09	3.16025e-09	1	0	0	1	1	0
AAAGAAT	26	110	7	22.6776	1116274994	150	168763236	770	4.23077	1.1465	4.85059	0.651801	0.0339541	0.00456261	0.197436	3.04174e-08	3.04174e-08	1	0	0	1	0	0
AAAGAATAAGAAT	40	239	13	22.6776	1116274994	150	168763236	3107	5.975	1.76385	10.539	1.41619	0.137007	0.0184104	0.517833	1.22736e-07	1.22736e-07	1	0	0	1	1	0
AAAGAATTGAGGAAATTC	29	194	18	22.6776	1116274994	150	168763236	3492	6.68966	1.27879	8.55468	1.14954	0.153984	0.0206917	0.802759	1.37945e-07	1.37945e-07	1	0	0	1	1	0
AAAGAC	108	523	6	22.6776	1116274994	150	168763236	3138	4.84259	4.7624	23.0624	3.09902	0.138374	0.0185941	0.193704	1.23961e-07	1.23961e-07	1	0	0	1	0	0
AAAGACT	5	28	7	22.6776	1116274994	150	168763236	196	5.6	0.220481	1.2347	0.165913	0.00864287	0.00116139	0.261333	7.7426e-09	7.7426e-09	1	0	0	1	0	0
AAAGAG	109	600	6	22.6776	1116274994	150	168763236	3600	5.50459	4.8065	26.4578	3.55528	0.158747	0.0213317	0.220183	1.42211e-07	1.42211e-07	1	0	0	1	0	0
AAAGAGC	12	57	7	22.6776	1116274994	150	168763236	399	4.75	0.529156	2.51349	0.337751	0.0175944	0.00236426	0.221667	1.57617e-08	1.57617e-08	1	0	0	1	0	0
AAAGAGG	109	637	7	22.6776	1116274994	150	168763236	4459	5.84404	4.8065	28.0893	3.77452	0.196625	0.0264216	0.272722	1.76144e-07	1.76144e-07	1	0	0	1	0	0
AAAGAT	23	184	6	22.6776	1116274994	150	168763236	1104	8	1.01421	8.11372	1.09028	0.0486823	0.00654171	0.32	4.36114e-08	4.36114e-08	1	0	0	1	0	0
AAAGATG	117	615	7	22.6776	1116274994	150	168763236	4305	5.25641	5.15927	27.1192	3.64416	0.189835	0.0255091	0.245299	1.70061e-07	1.70061e-07	1	0	0	1	0	0
AAAGATGGTGC	14	63	11	22.6776	1116274994	150	168763236	693	4.5	0.617348	2.77807	0.373304	0.0305587	0.00410634	0.33	2.73756e-08	2.73756e-08	1	0	0	1	0	0
AAAGC	48	284	5	22.6776	1116274994	150	168763236	1420	5.91667	2.11662	12.5233	1.68283	0.0626167	0.00841415	0.197222	5.60944e-08	5.60944e-08	1	0	0	1	0	0
AAAGCC	14	59	6	22.6776	1116274994	150	168763236	354	4.21429	0.617348	2.60168	0.349602	0.0156101	0.00209761	0.168571	1.39841e-08	1.39841e-08	1	0	0	1	0	0
AAAGCCAAGTT	9	36	11	22.6776	1116274994	150	168763236	396	4	0.396867	1.58747	0.213317	0.0174621	0.00234648	0.293333	1.56432e-08	1.56432e-08	1	0	0	1	0	0
AAAGG	132	1366	5	22.6776	1116274994	150	168763236	6830	10.3485	5.82071	60.2355	8.09418	0.301178	0.0404709	0.344949	2.69806e-07	2.69806e-07	1	0	0	1	0	0
AAAGGAG	27	137	7	22.6776	1116274994	150	168763236	959	5.07407	1.1906	6.04119	0.811788	0.0422883	0.00568252	0.23679	3.78834e-08	3.78834e-08	1	0	0	1	0	0
AAAGGAGGAAG	2	15	11	22.6776	1116274994	150	168763236	165	7.5	0.0881926	0.661444	0.0888819	0.00727589	0.000977701	0.55	6.51801e-09	6.51801e-09	1	0	0	1	1	0
AAAGGAGGAG	1	13	10	22.6776	1116274994	150	168763236	130	13	0.0440963	0.573252	0.077031	0.00573252	0.00077031	0.866667	5.1354e-09	5.1354e-09	1	0	0	1	1	0
AAAGGAGGGG	1	4	10	22.6776	1116274994	150	168763236	40	4	0.0440963	0.176385	0.0237018	0.00176385	0.000237018	0.266667	1.58012e-09	1.58012e-09	1	0	0	1	0	0
AAAGGAGTGG	125	626	10	22.6776	1116274994	150	168763236	6260	5.008	5.51204	27.6043	3.70934	0.276043	0.0370934	0.333867	2.47289e-07	2.47289e-07	1	0	0	1	0	0
AAAGGAT	1	4	7	22.6776	1116274994	150	168763236	28	4	0.0440963	0.176385	0.0237018	0.0012347	0.000165913	0.186667	1.10609e-09	1.10609e-09	1	0	0	1	0	0
AAAGGC	35	141	6	22.6776	1116274994	150	168763236	846	4.02857	1.54337	6.21758	0.83549	0.0373055	0.00501294	0.161143	3.34196e-08	3.34196e-08	1	0	0	1	0	0
AAAGGG	40	217	6	22.6776	1116274994	150	168763236	1302	5.425	1.76385	9.5689	1.28583	0.0574134	0.00771495	0.217	5.1433e-08	5.1433e-08	1	0	0	1	0	0
AAAGGGAAG	1	6	9	22.6776	1116274994	150	168763236	54	6	0.0440963	0.264578	0.0355528	0.0023812	0.000319975	0.36	2.13317e-09	2.13317e-09	1	0	0	1	0	0
AAAGGGG	15	95	7	22.6776	1116274994	150	168763236	665	6.33333	0.661444	4.18915	0.562919	0.029324	0.00394043	0.295556	2.62695e-08	2.62695e-08	1	0	0	1	0	0
AAAGGGGGTGT	2	8	11	22.6776	1116274994	150	168763236	88	4	0.0881926	0.35277	0.0474037	0.00388047	0.000521441	0.293333	3.47627e-09	3.47627e-09	1	0	0	1	0	0
AAAGGGT	10	40	7	22.6776	1116274994	150	168763236	280	4	0.440963	1.76385	0.237018	0.012347	0.00165913	0.186667	1.10609e-08	1.10609e-08	1	0	0	1	0	0
AAAGGT	54	291	6	22.6776	1116274994	150	168763236	1746	5.38889	2.3812	12.832	1.72431	0.0769921	0.0103459	0.215556	6.89724e-08	6.89724e-08	1	0	0	1	0	0
AAAGGTATAAGGT	413	2484	13	22.6776	1116274994	150	168763236	32292	6.01453	18.2118	109.535	14.7188	1.42396	0.191345	0.521259	1.27563e-06	1.27563e-06	1	0	0	1	1	0
AAAGGTC	19	76	7	22.6776	1116274994	150	168763236	532	4	0.83783	3.35132	0.450335	0.0234592	0.00315235	0.186667	2.10156e-08	2.10156e-08	1	0	0	1	0	0
AAAGT	102	522	5	22.6776	1116274994	150	168763236	2610	5.11765	4.49782	23.0183	3.09309	0.115091	0.0154655	0.170588	1.03103e-07	1.03103e-07	1	0	0	1	0	0
AAAGTAC	23	112	7	22.6776	1116274994	150	168763236	784	4.86957	1.01421	4.93878	0.663652	0.0345715	0.00464556	0.227246	3.09704e-08	3.09704e-08	1	0	0	1	0	0
AAAGTAT	1	4	7	22.6776	1116274994	150	168763236	28	4	0.0440963	0.176385	0.0237018	0.0012347	0.000165913	0.186667	1.10609e-09	1.10609e-09	1	0	0	1	0	0
AAAGTC	1	4	6	22.6776	1116274994	150	168763236	24	4	0.0440963	0.176385	0.0237018	0.00105831	0.000142211	0.16	9.48074e-10	9.48074e-10	1	0	0	1	0	0
AAAGTGG	17	68	7	22.6776	1116274994	150	168763236	476	4	0.749637	2.99855	0.402931	0.0209898	0.00282052	0.186667	1.88035e-08	1.88035e-08	1	0	0	1	0	0
AAAGTT	15	60	6	22.6776	1116274994	150	168763236	360	4	0.661444	2.64578	0.355528	0.0158747	0.00213317	0.16	1.42211e-08	1.42211e-08	1	0	0	1	0	0
AAAGTTCAGT	1	4	10	22.6776	1116274994	150	168763236	40	4	0.0440963	0.176385	0.0237018	0.00176385	0.000237018	0.266667	1.58012e-09	1.58012e-09	1	0	0	1	0	0
AAAT	2131	13992	4	22.6776	1116274994	150	168763236	55968	6.56593	93.9692	616.995	82.9091	2.46798	0.331636	0.175092	2.21091e-06	2.21091e-06	1	0	0	0	0	0
AAATAAT	138	708	7	22.6776	1116274994	150	168763236	4956	5.13043	6.08529	31.2202	4.19523	0.218541	0.0293666	0.23942	1.95777e-07	1.95777e-07	1	0	0	1	0	0
AAATAC	816	3353	6	22.6776	1116274994	150	168763236	20118	4.10907	35.9826	147.855	19.8681	0.887129	0.119208	0.164363	7.94723e-07	7.94723e-07	1	0	0	1	0	0
AAATACAATAC	266	2059	11	22.6776	1116274994	150	168763236	22649	7.7406	11.7296	90.7943	12.2005	0.998737	0.134206	0.567644	8.94705e-07	8.94705e-07	1	0	0	1	1	0
AAATACC	10	40	7	22.6776	1116274994	150	168763236	280	4	0.440963	1.76385	0.237018	0.012347	0.00165913	0.186667	1.10609e-08	1.10609e-08	1	0	0	1	0	0
AAATAG	159	777	6	22.6776	1116274994	150	168763236	4662	4.88679	7.01131	34.2628	4.60408	0.205577	0.0276245	0.195472	1.84163e-07	1.84163e-07	1	0	0	1	0	0
AAATAGAAT	1	7	9	22.6776	1116274994	150	168763236	63	7	0.0440963	0.308674	0.0414782	0.00277807	0.000373304	0.42	2.48869e-09	2.48869e-09	1	0	0	1	0	0
AAATAGT	13	52	7	22.6776	1116274994	150	168763236	364	4	0.573252	2.29301	0.308124	0.0160511	0.00215687	0.186667	1.43791e-08	1.43791e-08	1	0	0	1	0	0
AAATAT	182	844	6	22.6776	1116274994	150	168763236	5064	4.63736	8.02553	37.2173	5.00109	0.223304	0.0300065	0.185495	2.00044e-07	2.00044e-07	1	0	0	1	0	0
AAATATC	21	84	7	22.6776	1116274994	150	168763236	588	4	0.926022	3.70409	0.497739	0.0259286	0.00348417	0.186667	2.32278e-08	2.32278e-08	1	0	0	1	0	0
AAATATCAC	21	84	9	22.6776	1116274994	150	168763236	756	4	0.926022	3.70409	0.497739	0.0333368	0.00447965	0.24	2.98643e-08	2.98643e-08	1	0	0	1	0	0
AAATATT	10	60	7	22.6776	1116274994	150	168763236	420	6	0.440963	2.64578	0.355528	0.0185204	0.00248869	0.28	1.65913e-08	1.65913e-08	1	0	0	1	0	0
AAATC	106	563	5	22.6776	1116274994	150	168763236	2815	5.31132	4.67421	24.8262	3.33603	0.124131	0.0166802	0.177044	1.11201e-07	1.11201e-07	1	0	0	1	0	0
AAATCAATC	49	535	9	22.6776	1116274994	150	168763236	4815	10.9184	2.16072	23.5915	3.17012	0.212324	0.0285311	0.655102	1.90207e-07	1.90207e-07	1	0	0	1	1	0
AAATCAC	1	4	7	22.6776	1116274994	150	168763236	28	4	0.0440963	0.176385	0.0237018	0.0012347	0.000165913	0.186667	1.10609e-09	1.10609e-09	1	0	0	1	0	0
AAATCAT	26	104	7	22.6776	1116274994	150	168763236	728	4	1.1465	4.58601	0.616248	0.0321021	0.00431374	0.186667	2.87582e-08	2.87582e-08	1	0	0	1	0	0
AAATCC	14	56	6	22.6776	1116274994	150	168763236	336	4	0.617348	2.46939	0.331826	0.0148164	0.00199095	0.16	1.3273e-08	1.3273e-08	1	0	0	1	0	0
AAATCCT	6	24	7	22.6776	1116274994	150	168763236	168	4	0.264578	1.05831	0.142211	0.00740818	0.000995477	0.186667	6.63652e-09	6.63652e-09	1	0	0	1	0	0
AAATCCTCCCCAGAATGAGCC	1	4	21	22.6776	1116274994	150	168763236	84	4	0.0440963	0.176385	0.0237018	0.00370409	0.000497739	0.56	3.31826e-09	3.31826e-09	1	0	0	1	1	0
AAATCT	20	80	6	22.6776	1116274994	150	168763236	480	4	0.881926	3.5277	0.474037	0.0211662	0.00284422	0.16	1.89615e-08	1.89615e-08	1	0	0	1	0	0
AAATCTC	13	52	7	22.6776	1116274994	150	168763236	364	4	0.573252	2.29301	0.308124	0.0160511	0.00215687	0.186667	1.43791e-08	1.43791e-08	1	0	0	1	0	0
AAATCTCTTC	9	36	10	22.6776	1116274994	150	168763236	360	4	0.396867	1.58747	0.213317	0.0158747	0.00213317	0.266667	1.42211e-08	1.42211e-08	1	0	0	1	0	0
AAATG	153	905	5	22.6776	1116274994	150	168763236	4525	5.91503	6.74673	39.9071	5.36254	0.199536	0.0268127	0.197168	1.78751e-07	1.78751e-07	1	0	0	1	0	0
AAATGAAT	387	1666	8	22.6776	1116274994	150	168763236	13328	4.30491	17.0653	73.4644	9.87182	0.587715	0.0789745	0.229595	5.26497e-07	5.26497e-07	1	0	0	1	0	0
AAATGAATCAT	19	76	11	22.6776	1116274994	150	168763236	836	4	0.83783	3.35132	0.450335	0.0368645	0.00495369	0.293333	3.30246e-08	3.30246e-08	1	0	0	1	0	0
AAATGAATG	1100	10600	9	22.6776	1116274994	150	168763236	95400	9.63636	48.5059	467.421	62.8099	4.20679	0.565289	0.578182	3.76859e-06	3.76859e-06	1	0	0	1	1	0
AAATGAATT	33	245	9	22.6776	1116274994	150	168763236	2205	7.42424	1.45518	10.8036	1.45174	0.0972323	0.0130656	0.445455	8.71043e-08	8.71043e-08	1	0	0	1	0	0
AAATGACGGGT	8	32	11	22.6776	1116274994	150	168763236	352	4	0.35277	1.41108	0.189615	0.0155219	0.00208576	0.293333	1.39051e-08	1.39051e-08	1	0	0	1	0	0
AAATGAG	8	32	7	22.6776	1116274994	150	168763236	224	4	0.35277	1.41108	0.189615	0.00987757	0.0013273	0.186667	8.84869e-09	8.84869e-09	1	0	0	1	0	0
AAATGAGCTG	18	82	10	22.6776	1116274994	150	168763236	820	4.55556	0.793733	3.6159	0.485888	0.036159	0.00485888	0.303704	3.23925e-08	3.23925e-08	1	0	0	1	0	0
AAATGAGTCAATTTCG	12	63	16	22.6776	1116274994	150	168763236	1008	5.25	0.529156	2.77807	0.373304	0.0444491	0.00597286	0.56	3.98191e-08	3.98191e-08	1	0	0	1	1	0
AAATGAGTG	7	43	9	22.6776	1116274994	150	168763236	387	6.14286	0.308674	1.89614	0.254795	0.0170653	0.00229315	0.368571	1.52877e-08	1.52877e-08	1	0	0	1	0	0
AAATGAT	1	4	7	22.6776	1116274994	150	168763236	28	4	0.0440963	0.176385	0.0237018	0.0012347	0.000165913	0.186667	1.10609e-09	1.10609e-09	1	0	0	1	0	0
AAATGG	7	34	6	22.6776	1116274994	150	168763236	204	4.85714	0.308674	1.49927	0.201466	0.00899564	0.00120879	0.194286	8.05863e-09	8.05863e-09	1	0	0	1	0	0
AAATGGAATGG	253	1695	11	22.6776	1116274994	150	168763236	18645	6.6996	11.1564	74.7432	10.0437	0.822175	0.11048	0.491304	7.36535e-07	7.36535e-07	1	0	0	1	0	0
AAATGGAGGTC	11	45	11	22.6776	1116274994	150	168763236	495	4.09091	0.485059	1.98433	0.266646	0.0218277	0.0029331	0.3	1.9554e-08	1.9554e-08	1	0	0	1	0	0
AAATGGATG	119	917	9	22.6776	1116274994	150	168763236	8253	7.70588	5.24746	40.4363	5.43365	0.363927	0.0489028	0.462353	3.26019e-07	3.26019e-07	1	0	0	1	0	0
AAATGGTAATGAG	6	26	13	22.6776	1116274994	150	168763236	338	4.33333	0.264578	1.1465	0.154062	0.0149045	0.00200281	0.375556	1.3352e-08	1.3352e-08	1	0	0	1	0	0
AAATGT	44	213	6	22.6776	1116274994	150	168763236	1278	4.84091	1.94024	9.39251	1.26212	0.0563551	0.00757274	0.193636	5.04849e-08	5.04849e-08	1	0	0	1	0	0
AAATGTAATGT	1	6	11	22.6776	1116274994	150	168763236	66	6	0.0440963	0.264578	0.0355528	0.00291036	0.00039108	0.44	2.6072e-09	2.6072e-09	1	0	0	1	0	0
AAATGTGACATCCATGTAACAT	29	118	22	22.6776	1116274994	150	168763236	2596	4.06897	1.27879	5.20336	0.699204	0.114474	0.0153825	0.596782	1.0255e-07	1.0255e-07	1	0	0	1	1	0
AAATGTT	20	80	7	22.6776	1116274994	150	168763236	560	4	0.881926	3.5277	0.474037	0.0246939	0.00331826	0.186667	2.21217e-08	2.21217e-08	1	0	0	1	0	0
AAATGTTACAT	19	79	11	22.6776	1116274994	150	168763236	869	4.15789	0.83783	3.48361	0.468111	0.0383197	0.00514923	0.304912	3.43282e-08	3.43282e-08	1	0	0	1	0	0
AAATT	373	1999	5	22.6776	1116274994	150	168763236	9995	5.35925	16.4479	88.1485	11.845	0.440742	0.059225	0.178642	3.94833e-07	3.94833e-07	1	0	0	1	0	0
AAATTAATG	14	99	9	22.6776	1116274994	150	168763236	891	7.07143	0.617348	4.36553	0.586621	0.0392898	0.00527959	0.424286	3.51972e-08	3.51972e-08	1	0	0	1	0	0
AAATTAC	28	112	7	22.6776	1116274994	150	168763236	784	4	1.2347	4.93878	0.663652	0.0345715	0.00464556	0.186667	3.09704e-08	3.09704e-08	1	0	0	1	0	0
AAATTAGAAATTTAG	24	117	15	22.6776	1116274994	150	168763236	1755	4.875	1.05831	5.15927	0.693279	0.077389	0.0103992	0.4875	6.93279e-08	6.93279e-08	1	0	0	1	0	0
AAATTAGTTG	195	852	10	22.6776	1116274994	150	168763236	8520	4.36923	8.59878	37.57	5.04849	0.3757	0.0504849	0.291282	3.36566e-07	3.36566e-07	1	0	0	1	0	0
AAATTAT	50	267	7	22.6776	1116274994	150	168763236	1869	5.34	2.20481	11.7737	1.5821	0.082416	0.0110747	0.2492	7.38312e-08	7.38312e-08	1	0	0	1	0	0
AAATTC	161	644	6	22.6776	1116274994	150	168763236	3864	4	7.0995	28.398	3.816	0.170388	0.022896	0.16	1.5264e-07	1.5264e-07	1	0	0	1	0	0
AAATTCAAG	1	4	9	22.6776	1116274994	150	168763236	36	4	0.0440963	0.176385	0.0237018	0.00158747	0.000213317	0.24	1.42211e-09	1.42211e-09	1	0	0	1	0	0
AAATTCAATTC	193	1157	11	22.6776	1116274994	150	168763236	12727	5.99482	8.51058	51.0194	6.85576	0.561214	0.0754133	0.43962	5.02756e-07	5.02756e-07	1	0	0	1	0	0
AAATTCC	5	20	7	22.6776	1116274994	150	168763236	140	4	0.220481	0.881926	0.118509	0.00617348	0.000829565	0.186667	5.53043e-09	5.53043e-09	1	0	0	1	0	0
AAATTCCAAT	1	4	10	22.6776	1116274994	150	168763236	40	4	0.0440963	0.176385	0.0237018	0.00176385	0.000237018	0.266667	1.58012e-09	1.58012e-09	1	0	0	1	0	0
AAATTG	110	675	6	22.6776	1116274994	150	168763236	4050	6.13636	4.85059	29.765	3.99969	0.17859	0.0239981	0.245455	1.59987e-07	1.59987e-07	1	0	0	1	0	0
AAATTGAT	14	56	8	22.6776	1116274994	150	168763236	448	4	0.617348	2.46939	0.331826	0.0197551	0.00265461	0.213333	1.76974e-08	1.76974e-08	1	0	0	1	0	0
AAATTGATAGCAATCAT	27	111	17	22.6776	1116274994	150	168763236	1887	4.11111	1.1906	4.89469	0.657726	0.0832097	0.0111813	0.465926	7.45423e-08	7.45423e-08	1	0	0	1	0	0
AAATTGATAGCAATCCT	101	409	17	22.6776	1116274994	150	168763236	6953	4.0495	4.45373	18.0354	2.42351	0.306602	0.0411997	0.458944	2.74665e-07	2.74665e-07	1	0	0	1	0	0
AAATTGGT	4	20	8	22.6776	1116274994	150	168763236	160	5	0.176385	0.881926	0.118509	0.00705541	0.000948074	0.266667	6.32049e-09	6.32049e-09	1	0	0	1	0	0
AAATTGT	18	95	7	22.6776	1116274994	150	168763236	665	5.27778	0.793733	4.18915	0.562919	0.029324	0.00394043	0.246296	2.62695e-08	2.62695e-08	1	0	0	1	0	0
AAATTGTAATTGT	273	2208	13	22.6776	1116274994	150	168763236	28704	8.08791	12.0383	97.3646	13.0834	1.26574	0.170084	0.700952	1.1339e-06	1.1339e-06	1	0	0	1	1	0
AAATTT	66	283	6	22.6776	1116274994	150	168763236	1698	4.28788	2.91036	12.4793	1.67691	0.0748755	0.0100614	0.171515	6.70762e-08	6.70762e-08	1	0	0	1	0	0
AAATTTATTGACCGGG	3	15	16	22.6776	1116274994	150	168763236	240	5	0.132289	0.661444	0.0888819	0.0105831	0.00142211	0.533333	9.48074e-09	9.48074e-09	1	0	0	1	1	0
AAC	1689	17716	3	22.6776	1116274994	150	168763236	53148	10.489	74.4786	781.21	104.975	2.34363	0.314926	0.209781	2.09951e-06	2.09951e-06	1	0	0	0	0	0
AACAACAACAATAAT	5	39	15	22.6776	1116274994	150	168763236	585	7.8	0.220481	1.71976	0.231093	0.0257963	0.00346639	0.78	2.31093e-08	2.31093e-08	1	0	0	1	1	0
AACAACAGC	3	12	9	22.6776	1116274994	150	168763236	108	4	0.132289	0.529156	0.0711055	0.0047624	0.00063995	0.24	4.26633e-09	4.26633e-09	1	0	0	1	0	0
AACAAG	2	18	6	22.6776	1116274994	150	168763236	108	9	0.0881926	0.793733	0.106658	0.0047624	0.00063995	0.36	4.26633e-09	4.26633e-09	1	0	0	1	0	0
AACAAGT	29	198	7	22.6776	1116274994	150	168763236	1386	6.82759	1.27879	8.73107	1.17324	0.0611175	0.00821269	0.318621	5.47513e-08	5.47513e-08	1	0	0	1	0	0
AACAAT	95	543	6	22.6776	1116274994	150	168763236	3258	5.71579	4.18915	23.9443	3.21753	0.143666	0.0193052	0.228632	1.28701e-07	1.28701e-07	1	0	0	1	0	0
AACAATC	1	4	7	22.6776	1116274994	150	168763236	28	4	0.0440963	0.176385	0.0237018	0.0012347	0.000165913	0.186667	1.10609e-09	1.10609e-09	1	0	0	1	0	0
AACAATT	9	48	7	22.6776	1116274994	150	168763236	336	5.33333	0.396867	2.11662	0.284422	0.0148164	0.00199095	0.248889	1.3273e-08	1.3273e-08	1	0	0	1	0	0
AACAC	50	381	5	22.6776	1116274994	150	168763236	1905	7.62	2.20481	16.8007	2.2576	0.0840034	0.011288	0.254	7.52534e-08	7.52534e-08	1	0	0	1	0	0
AACACAC	18	72	7	22.6776	1116274994	150	168763236	504	4	0.793733	3.17493	0.426633	0.0222245	0.00298643	0.186667	1.99095e-08	1.99095e-08	1	0	0	1	0	0
AACACAT	19	76	7	22.6776	1116274994	150	168763236	532	4	0.83783	3.35132	0.450335	0.0234592	0.00315235	0.186667	2.10156e-08	2.10156e-08	1	0	0	1	0	0
AACACC	12	48	6	22.6776	1116274994	150	168763236	288	4	0.529156	2.11662	0.284422	0.0126997	0.00170653	0.16	1.13769e-08	1.13769e-08	1	0	0	1	0	0
AACACCAGCACCAACAGC	23	97	18	22.6776	1116274994	150	168763236	1746	4.21739	1.01421	4.27734	0.57477	0.0769921	0.0103459	0.506087	6.89724e-08	6.89724e-08	1	0	0	1	1	0
AACACTG	11	44	7	22.6776	1116274994	150	168763236	308	4	0.485059	1.94024	0.26072	0.0135817	0.00182504	0.186667	1.21669e-08	1.21669e-08	1	0	0	1	0	0
AACACTT	13	52	7	22.6776	1116274994	150	168763236	364	4	0.573252	2.29301	0.308124	0.0160511	0.00215687	0.186667	1.43791e-08	1.43791e-08	1	0	0	1	0	0
AACAGAC	15	60	7	22.6776	1116274994	150	168763236	420	4	0.661444	2.64578	0.355528	0.0185204	0.00248869	0.186667	1.65913e-08	1.65913e-08	1	0	0	1	0	0
AACAGACAGACGAT	29	137	14	22.6776	1116274994	150	168763236	1918	4.72414	1.27879	6.04119	0.811788	0.0845767	0.011365	0.44092	7.57669e-08	7.57669e-08	1	0	0	1	0	0
AACAGAGT	15	65	8	22.6776	1116274994	150	168763236	520	4.33333	0.661444	2.86626	0.385155	0.0229301	0.00308124	0.231111	2.05416e-08	2.05416e-08	1	0	0	1	0	0
AACAGC	6	32	6	22.6776	1116274994	150	168763236	192	5.33333	0.264578	1.41108	0.189615	0.00846649	0.00113769	0.213333	7.58459e-09	7.58459e-09	1	0	0	1	0	0
AACAGCT	13	55	7	22.6776	1116274994	150	168763236	385	4.23077	0.573252	2.4253	0.3259	0.0169771	0.0022813	0.197436	1.52087e-08	1.52087e-08	1	0	0	1	0	0
AACAGG	2	8	6	22.6776	1116274994	150	168763236	48	4	0.0881926	0.35277	0.0474037	0.00211662	0.000284422	0.16	1.89615e-09	1.89615e-09	1	0	0	1	0	0
AACAGGT	12	48	7	22.6776	1116274994	150	168763236	336	4	0.529156	2.11662	0.284422	0.0148164	0.00199095	0.186667	1.3273e-08	1.3273e-08	1	0	0	1	0	0
AACAGT	35	162	6	22.6776	1116274994	150	168763236	972	4.62857	1.54337	7.1436	0.959925	0.0428616	0.00575955	0.185143	3.8397e-08	3.8397e-08	1	0	0	1	0	0
AACAGTC	7	28	7	22.6776	1116274994	150	168763236	196	4	0.308674	1.2347	0.165913	0.00864287	0.00116139	0.186667	7.7426e-09	7.7426e-09	1	0	0	1	0	0
AACAGTT	17	109	7	22.6776	1116274994	150	168763236	763	6.41176	0.749637	4.8065	0.645875	0.0336455	0.00452113	0.299216	3.01408e-08	3.01408e-08	1	0	0	1	0	0
AACAT	263	2171	5	22.6776	1116274994	150	168763236	10855	8.25475	11.5973	95.7331	12.8642	0.478665	0.0643209	0.275158	4.28806e-07	4.28806e-07	1	0	0	1	0	0
AACATAG	10	50	7	22.6776	1116274994	150	168763236	350	5	0.440963	2.20481	0.296273	0.0154337	0.00207391	0.233333	1.38261e-08	1.38261e-08	1	0	0	1	0	0
AACATAT	19	76	7	22.6776	1116274994	150	168763236	532	4	0.83783	3.35132	0.450335	0.0234592	0.00315235	0.186667	2.10156e-08	2.10156e-08	1	0	0	1	0	0
AACATC	24	117	6	22.6776	1116274994	150	168763236	702	4.875	1.05831	5.15927	0.693279	0.0309556	0.00415967	0.195	2.77312e-08	2.77312e-08	1	0	0	1	0	0
AACATCCC	1	4	8	22.6776	1116274994	150	168763236	32	4	0.0440963	0.176385	0.0237018	0.00141108	0.000189615	0.213333	1.2641e-09	1.2641e-09	1	0	0	1	0	0
AACATCCT	11	44	8	22.6776	1116274994	150	168763236	352	4	0.485059	1.94024	0.26072	0.0155219	0.00208576	0.213333	1.39051e-08	1.39051e-08	1	0	0	1	0	0
AACATCTG	15	60	8	22.6776	1116274994	150	168763236	480	4	0.661444	2.64578	0.355528	0.0211662	0.00284422	0.213333	1.89615e-08	1.89615e-08	1	0	0	1	0	0
AACATT	109	663	6	22.6776	1116274994	150	168763236	3978	6.08257	4.8065	29.2358	3.92858	0.175415	0.0235715	0.243303	1.57143e-07	1.57143e-07	1	0	0	1	0	0
AACATTATCTAGAT	11	44	14	22.6776	1116274994	150	168763236	616	4	0.485059	1.94024	0.26072	0.0271633	0.00365008	0.373333	2.43339e-08	2.43339e-08	1	0	0	1	0	0
AACATTCCATT	13	53	11	22.6776	1116274994	150	168763236	583	4.07692	0.573252	2.3371	0.314049	0.0257081	0.00345454	0.298974	2.30303e-08	2.30303e-08	1	0	0	1	0	0
AACATTG	16	70	7	22.6776	1116274994	150	168763236	490	4.375	0.705541	3.08674	0.414782	0.0216072	0.00290348	0.204167	1.93565e-08	1.93565e-08	1	0	0	1	0	0
AACC	1024	24941	4	22.6776	1116274994	150	168763236	99764	24.3564	45.1546	1099.81	147.787	4.39922	0.591148	0.649505	3.94098e-06	3.94098e-06	1	0	0	0	1	0
AACCAACCACC	1	5	11	22.6776	1116274994	150	168763236	55	5	0.0440963	0.220481	0.0296273	0.0024253	0.0003259	0.366667	2.17267e-09	2.17267e-09	1	0	0	1	0	0
AACCAATC	2	14	8	22.6776	1116274994	150	168763236	112	7	0.0881926	0.617348	0.0829565	0.00493878	0.000663652	0.373333	4.42434e-09	4.42434e-09	1	0	0	1	0	0
AACCAC	2	8	6	22.6776	1116274994	150	168763236	48	4	0.0881926	0.35277	0.0474037	0.00211662	0.000284422	0.16	1.89615e-09	1.89615e-09	1	0	0	1	0	0
AACCACACAC	1	5	10	22.6776	1116274994	150	168763236	50	5	0.0440963	0.220481	0.0296273	0.00220481	0.000296273	0.333333	1.97515e-09	1.97515e-09	1	0	0	1	0	0
AACCACGCTGCCCTGGACACGG	1	4	22	22.6776	1116274994	150	168763236	88	4	0.0440963	0.176385	0.0237018	0.00388047	0.000521441	0.586667	3.47627e-09	3.47627e-09	1	0	0	1	1	0
AACCAG	8	32	6	22.6776	1116274994	150	168763236	192	4	0.35277	1.41108	0.189615	0.00846649	0.00113769	0.16	7.58459e-09	7.58459e-09	1	0	0	1	0	0
AACCAGACGGCCAACCAGCC	3	12	20	22.6776	1116274994	150	168763236	240	4	0.132289	0.529156	0.0711055	0.0105831	0.00142211	0.533333	9.48074e-09	9.48074e-09	1	0	0	1	1	0
AACCAGCC	15	68	8	22.6776	1116274994	150	168763236	544	4.53333	0.661444	2.99855	0.402931	0.0239884	0.00322345	0.241778	2.14897e-08	2.14897e-08	1	0	0	1	0	0
AACCAT	42	168	6	22.6776	1116274994	150	168763236	1008	4	1.85204	7.40818	0.995477	0.0444491	0.00597286	0.16	3.98191e-08	3.98191e-08	1	0	0	1	0	0
AACCATGTCACCCGT	16	66	15	22.6776	1116274994	150	168763236	990	4.125	0.705541	2.91036	0.39108	0.0436553	0.00586621	0.4125	3.9108e-08	3.9108e-08	1	0	0	1	0	0
AACCC	11	55	5	22.6776	1116274994	150	168763236	275	5	0.485059	2.4253	0.3259	0.0121265	0.0016295	0.166667	1.08633e-08	1.08633e-08	1	0	0	1	0	0
AACCCAACCTACAACCT	1	5	17	22.6776	1116274994	150	168763236	85	5	0.0440963	0.220481	0.0296273	0.00374819	0.000503664	0.566667	3.35776e-09	3.35776e-09	1	0	0	1	1	0
AACCCGT	13	52	7	22.6776	1116274994	150	168763236	364	4	0.573252	2.29301	0.308124	0.0160511	0.00215687	0.186667	1.43791e-08	1.43791e-08	1	0	0	1	0	0
AACCCT	340	3837	6	22.6776	1116274994	150	168763236	23022	11.2853	14.9927	169.197	22.736	1.01518	0.136416	0.451412	9.0944e-07	9.0944e-07	1	0	0	1	0	0
AACCCTC	10	40	7	22.6776	1116274994	150	168763236	280	4	0.440963	1.76385	0.237018	0.012347	0.00165913	0.186667	1.10609e-08	1.10609e-08	1	0	0	1	0	0
AACCCTG	13	52	7	22.6776	1116274994	150	168763236	364	4	0.573252	2.29301	0.308124	0.0160511	0.00215687	0.186667	1.43791e-08	1.43791e-08	1	0	0	1	0	0
AACCCTT	23	92	7	22.6776	1116274994	150	168763236	644	4	1.01421	4.05686	0.545142	0.028398	0.003816	0.186667	2.544e-08	2.544e-08	1	0	0	1	0	0
AACCG	21	122	5	22.6776	1116274994	150	168763236	610	5.80952	0.926022	5.37975	0.722906	0.0268987	0.00361453	0.193651	2.40969e-08	2.40969e-08	1	0	0	1	0	0
AACCGCACCGCTCCG	2	8	15	22.6776	1116274994	150	168763236	120	4	0.0881926	0.35277	0.0474037	0.00529156	0.000711055	0.4	4.74037e-09	4.74037e-09	1	0	0	1	0	0
AACCGG	1	4	6	22.6776	1116274994	150	168763236	24	4	0.0440963	0.176385	0.0237018	0.00105831	0.000142211	0.16	9.48074e-10	9.48074e-10	1	0	0	1	0	0
AACCGGC	1	4	7	22.6776	1116274994	150	168763236	28	4	0.0440963	0.176385	0.0237018	0.0012347	0.000165913	0.186667	1.10609e-09	1.10609e-09	1	0	0	1	0	0
AACCT	210	1154	5	22.6776	1116274994	150	168763236	5770	5.49524	9.26022	50.8871	6.83798	0.254436	0.0341899	0.183175	2.27933e-07	2.27933e-07	1	0	0	1	0	0
AACCTAAGCTACCCTAC	2	10	17	22.6776	1116274994	150	168763236	170	5	0.0881926	0.440963	0.0592546	0.00749637	0.00100733	0.566667	6.71552e-09	6.71552e-09	1	0	0	1	1	0
AACCTAT	16	75	7	22.6776	1116274994	150	168763236	525	4.6875	0.705541	3.30722	0.44441	0.0231506	0.00311087	0.21875	2.07391e-08	2.07391e-08	1	0	0	1	0	0
AACCTCAGCCAGAGTGAGTTCC	2	9	22	22.6776	1116274994	150	168763236	198	4.5	0.0881926	0.396867	0.0533292	0.00873107	0.00117324	0.66	7.82161e-09	7.82161e-09	1	0	0	1	1	0
AACCTCAGGGAAGAGGGAG	2	8	19	22.6776	1116274994	150	168763236	152	4	0.0881926	0.35277	0.0474037	0.00670264	0.00090067	0.506667	6.00447e-09	6.00447e-09	1	0	0	1	1	0
AACCTG	22	88	6	22.6776	1116274994	150	168763236	528	4	0.970118	3.88047	0.521441	0.0232828	0.00312864	0.16	2.08576e-08	2.08576e-08	1	0	0	1	0	0
AACCTT	27	155	6	22.6776	1116274994	150	168763236	930	5.74074	1.1906	6.83493	0.918446	0.0410096	0.00551068	0.22963	3.67379e-08	3.67379e-08	1	0	0	1	0	0
AACG	246	3831	4	22.6776	1116274994	150	168763236	15324	15.5732	10.8477	168.933	22.7004	0.675732	0.0908018	0.415285	6.05345e-07	6.05345e-07	1	0	0	0	0	0
AACGAAGTG	2	12	9	22.6776	1116274994	150	168763236	108	6	0.0881926	0.529156	0.0711055	0.0047624	0.00063995	0.36	4.26633e-09	4.26633e-09	1	0	0	1	0	0
AACGAAT	21	95	7	22.6776	1116274994	150	168763236	665	4.52381	0.926022	4.18915	0.562919	0.029324	0.00394043	0.211111	2.62695e-08	2.62695e-08	1	0	0	1	0	0
AACGAC	2505	13156	6	22.6776	1116274994	150	168763236	78936	5.2519	110.461	580.131	77.9554	3.48079	0.467732	0.210076	3.11821e-06	3.11821e-06	1	0	0	1	0	0
AACGACC	1	6	7	22.6776	1116274994	150	168763236	42	6	0.0440963	0.264578	0.0355528	0.00185204	0.000248869	0.28	1.65913e-09	1.65913e-09	1	0	0	1	0	0
AACGAG	24	96	6	22.6776	1116274994	150	168763236	576	4	1.05831	4.23324	0.568844	0.0253995	0.00341307	0.16	2.27538e-08	2.27538e-08	1	0	0	1	0	0
AACGAGG	7	34	7	22.6776	1116274994	150	168763236	238	4.85714	0.308674	1.49927	0.201466	0.0104949	0.00141026	0.226667	9.40173e-09	9.40173e-09	1	0	0	1	0	0
AACGAT	42	168	6	22.6776	1116274994	150	168763236	1008	4	1.85204	7.40818	0.995477	0.0444491	0.00597286	0.16	3.98191e-08	3.98191e-08	1	0	0	1	0	0
AACGATCGAT	1	4	10	22.6776	1116274994	150	168763236	40	4	0.0440963	0.176385	0.0237018	0.00176385	0.000237018	0.266667	1.58012e-09	1.58012e-09	1	0	0	1	0	0
AACGCG	7	28	6	22.6776	1116274994	150	168763236	168	4	0.308674	1.2347	0.165913	0.00740818	0.000995477	0.16	6.63652e-09	6.63652e-09	1	0	0	1	0	0
AACGCGT	14	56	7	22.6776	1116274994	150	168763236	392	4	0.617348	2.46939	0.331826	0.0172857	0.00232278	0.186667	1.54852e-08	1.54852e-08	1	0	0	1	0	0
AACGG	2	10	5	22.6776	1116274994	150	168763236	50	5	0.0881926	0.440963	0.0592546	0.00220481	0.000296273	0.166667	1.97515e-09	1.97515e-09	1	0	0	1	0	0
AACGGAGTTGGTCTT	36	161	15	22.6776	1116274994	150	168763236	2415	4.47222	1.58747	7.0995	0.953999	0.106493	0.01431	0.447222	9.53999e-08	9.53999e-08	1	0	0	1	0	0
AACGGC	8	33	6	22.6776	1116274994	150	168763236	198	4.125	0.35277	1.45518	0.19554	0.00873107	0.00117324	0.165	7.82161e-09	7.82161e-09	1	0	0	1	0	0
AACGGT	157	657	6	22.6776	1116274994	150	168763236	3942	4.18471	6.92312	28.9713	3.89303	0.173828	0.0233582	0.167389	1.55721e-07	1.55721e-07	1	0	0	1	0	0
AACGT	12	60	5	22.6776	1116274994	150	168763236	300	5	0.529156	2.64578	0.355528	0.0132289	0.00177764	0.166667	1.18509e-08	1.18509e-08	1	0	0	1	0	0
AACGTAT	19	128	7	22.6776	1116274994	150	168763236	896	6.73684	0.83783	5.64433	0.758459	0.0395103	0.00530921	0.314386	3.53948e-08	3.53948e-08	1	0	0	1	0	0
AACGTC	16	64	6	22.6776	1116274994	150	168763236	384	4	0.705541	2.82216	0.37923	0.016933	0.00227538	0.16	1.51692e-08	1.51692e-08	1	0	0	1	0	0
AACGTCGAC	7	28	9	22.6776	1116274994	150	168763236	252	4	0.308674	1.2347	0.165913	0.0111123	0.00149322	0.24	9.95477e-09	9.95477e-09	1	0	0	1	0	0
AACGTT	5	20	6	22.6776	1116274994	150	168763236	120	4	0.220481	0.881926	0.118509	0.00529156	0.000711055	0.16	4.74037e-09	4.74037e-09	1	0	0	1	0	0
AACT	10474	124765	4	22.6776	1116274994	150	168763236	499060	11.9119	461.865	5501.67	739.29	22.0067	2.95716	0.31765	1.97144e-05	1.97144e-05	1	0	0	0	0	0
AACTAAT	9	36	7	22.6776	1116274994	150	168763236	252	4	0.396867	1.58747	0.213317	0.0111123	0.00149322	0.186667	9.95477e-09	9.95477e-09	1	0	0	1	0	0
AACTAC	216	1231	6	22.6776	1116274994	150	168763236	7386	5.69907	9.5248	54.2825	7.29424	0.325695	0.0437655	0.227963	2.9177e-07	2.9177e-07	1	0	0	1	0	0
AACTAG	25	100	6	22.6776	1116274994	150	168763236	600	4	1.10241	4.40963	0.592546	0.0264578	0.00355528	0.16	2.37018e-08	2.37018e-08	1	0	0	1	0	0
AACTAGTTACTAT	11	45	13	22.6776	1116274994	150	168763236	585	4.09091	0.485059	1.98433	0.266646	0.0257963	0.00346639	0.354545	2.31093e-08	2.31093e-08	1	0	0	1	0	0
AACTAGTTATCCTGGC	24	96	16	22.6776	1116274994	150	168763236	1536	4	1.05831	4.23324	0.568844	0.0677319	0.00910151	0.426667	6.06767e-08	6.06767e-08	1	0	0	1	0	0
AACTAT	60	245	6	22.6776	1116274994	150	168763236	1470	4.08333	2.64578	10.8036	1.45174	0.0648216	0.00871043	0.163333	5.80695e-08	5.80695e-08	1	0	0	1	0	0
AACTATG	14	56	7	22.6776	1116274994	150	168763236	392	4	0.617348	2.46939	0.331826	0.0172857	0.00232278	0.186667	1.54852e-08	1.54852e-08	1	0	0	1	0	0
AACTATTAT	30	127	9	22.6776	1116274994	150	168763236	1143	4.23333	1.32289	5.60023	0.752534	0.0504021	0.0067728	0.254	4.5152e-08	4.5152e-08	1	0	0	1	0	0
AACTATTCTAG	21	111	11	22.6776	1116274994	150	168763236	1221	5.28571	0.926022	4.89469	0.657726	0.0538416	0.00723499	0.387619	4.82333e-08	4.82333e-08	1	0	0	1	0	0
AACTATTGTCAATG	10	61	14	22.6776	1116274994	150	168763236	854	6.1	0.440963	2.68987	0.361453	0.0376582	0.00506034	0.569333	3.37356e-08	3.37356e-08	1	0	0	1	1	0
AACTCACTT	6	24	9	22.6776	1116274994	150	168763236	216	4	0.264578	1.05831	0.142211	0.0095248	0.0012799	0.24	8.53266e-09	8.53266e-09	1	0	0	1	0	0
AACTCAGATGATTCCTCC	26	115	18	22.6776	1116274994	150	168763236	2070	4.42308	1.1465	5.07107	0.681428	0.0912793	0.0122657	0.530769	8.17714e-08	8.17714e-08	1	0	0	1	1	0
AACTCAGGATTGCTATC	6	24	17	22.6776	1116274994	150	168763236	408	4	0.264578	1.05831	0.142211	0.0179913	0.00241759	0.453333	1.61173e-08	1.61173e-08	1	0	0	1	0	0
AACTCC	21	84	6	22.6776	1116274994	150	168763236	504	4	0.926022	3.70409	0.497739	0.0222245	0.00298643	0.16	1.99095e-08	1.99095e-08	1	0	0	1	0	0
AACTCGC	6	24	7	22.6776	1116274994	150	168763236	168	4	0.264578	1.05831	0.142211	0.00740818	0.000995477	0.186667	6.63652e-09	6.63652e-09	1	0	0	1	0	0
AACTCT	14	67	6	22.6776	1116274994	150	168763236	402	4.78571	0.617348	2.95445	0.397006	0.0177267	0.00238204	0.191429	1.58802e-08	1.58802e-08	1	0	0	1	0	0
AACTCTC	141	885	7	22.6776	1116274994	150	168763236	6195	6.2766	6.21758	39.0252	5.24403	0.273177	0.0367082	0.292908	2.44722e-07	2.44722e-07	1	0	0	1	0	0
AACTCTCTAG	5	49	10	22.6776	1116274994	150	168763236	490	9.8	0.220481	2.16072	0.290348	0.0216072	0.00290348	0.653333	1.93565e-08	1.93565e-08	1	0	0	1	1	0
AACTG	23	122	5	22.6776	1116274994	150	168763236	610	5.30435	1.01421	5.37975	0.722906	0.0268987	0.00361453	0.176812	2.40969e-08	2.40969e-08	1	0	0	1	0	0
AACTGAT	8	32	7	22.6776	1116274994	150	168763236	224	4	0.35277	1.41108	0.189615	0.00987757	0.0013273	0.186667	8.84869e-09	8.84869e-09	1	0	0	1	0	0
AACTGCCGC	1	5	9	22.6776	1116274994	150	168763236	45	5	0.0440963	0.220481	0.0296273	0.00198433	0.000266646	0.3	1.77764e-09	1.77764e-09	1	0	0	1	0	0
AACTGG	16	64	6	22.6776	1116274994	150	168763236	384	4	0.705541	2.82216	0.37923	0.016933	0.00227538	0.16	1.51692e-08	1.51692e-08	1	0	0	1	0	0
AACTGT	42	168	6	22.6776	1116274994	150	168763236	1008	4	1.85204	7.40818	0.995477	0.0444491	0.00597286	0.16	3.98191e-08	3.98191e-08	1	0	0	1	0	0
AACTT	5	25	5	22.6776	1116274994	150	168763236	125	5	0.220481	1.10241	0.148137	0.00551204	0.000740683	0.166667	4.93788e-09	4.93788e-09	1	0	0	1	0	0
AACTTAT	18	72	7	22.6776	1116274994	150	168763236	504	4	0.793733	3.17493	0.426633	0.0222245	0.00298643	0.186667	1.99095e-08	1.99095e-08	1	0	0	1	0	0
AACTTC	16	66	6	22.6776	1116274994	150	168763236	396	4.125	0.705541	2.91036	0.39108	0.0174621	0.00234648	0.165	1.56432e-08	1.56432e-08	1	0	0	1	0	0
AACTTCC	11	54	7	22.6776	1116274994	150	168763236	378	4.90909	0.485059	2.3812	0.319975	0.0166684	0.00223982	0.229091	1.49322e-08	1.49322e-08	1	0	0	1	0	0
AACTTG	17	68	6	22.6776	1116274994	150	168763236	408	4	0.749637	2.99855	0.402931	0.0179913	0.00241759	0.16	1.61173e-08	1.61173e-08	1	0	0	1	0	0
AACTTGC	24	96	7	22.6776	1116274994	150	168763236	672	4	1.05831	4.23324	0.568844	0.0296327	0.00398191	0.186667	2.65461e-08	2.65461e-08	1	0	0	1	0	0
AACTTGGAGAG	1	8	11	22.6776	1116274994	150	168763236	88	8	0.0440963	0.35277	0.0474037	0.00388047	0.000521441	0.586667	3.47627e-09	3.47627e-09	1	0	0	1	1	0
AACTTGT	16	74	7	22.6776	1116274994	150	168763236	518	4.625	0.705541	3.26313	0.438484	0.0228419	0.00306939	0.215833	2.04626e-08	2.04626e-08	1	0	0	1	0	0
AAG	6863	76561	3	22.6776	1116274994	150	168763236	229683	11.1556	302.633	3376.06	453.659	10.1282	1.36098	0.223112	9.07318e-06	9.07318e-06	1	0	0	0	0	0
AAGAAGC	20	80	7	22.6776	1116274994	150	168763236	560	4	0.881926	3.5277	0.474037	0.0246939	0.00331826	0.186667	2.21217e-08	2.21217e-08	1	0	0	1	0	0
AAGAAGG	4	16	7	22.6776	1116274994	150	168763236	112	4	0.176385	0.705541	0.0948074	0.00493878	0.000663652	0.186667	4.42434e-09	4.42434e-09	1	0	0	1	0	0
AAGAAT	60	484	6	22.6776	1116274994	150	168763236	2904	8.06667	2.64578	21.3426	2.86792	0.128056	0.0172075	0.322667	1.14717e-07	1.14717e-07	1	0	0	1	0	0
AAGAATC	16	64	7	22.6776	1116274994	150	168763236	448	4	0.705541	2.82216	0.37923	0.0197551	0.00265461	0.186667	1.76974e-08	1.76974e-08	1	0	0	1	0	0
AAGAATGAGAAT	55	257	12	22.6776	1116274994	150	168763236	3084	4.67273	2.4253	11.3327	1.52284	0.135993	0.0182741	0.373818	1.21827e-07	1.21827e-07	1	0	0	1	0	0
AAGAATT	13	52	7	22.6776	1116274994	150	168763236	364	4	0.573252	2.29301	0.308124	0.0160511	0.00215687	0.186667	1.43791e-08	1.43791e-08	1	0	0	1	0	0
AAGAATTCAT	2	12	10	22.6776	1116274994	150	168763236	120	6	0.0881926	0.529156	0.0711055	0.00529156	0.000711055	0.4	4.74037e-09	4.74037e-09	1	0	0	1	0	0
AAGAC	189	2040	5	22.6776	1116274994	150	168763236	10200	10.7937	8.3342	89.9564	12.0879	0.449782	0.0604397	0.359788	4.02931e-07	4.02931e-07	1	0	0	1	0	0
AAGACAC	4	17	7	22.6776	1116274994	150	168763236	119	4.25	0.176385	0.749637	0.100733	0.00524746	0.00070513	0.198333	4.70087e-09	4.70087e-09	1	0	0	1	0	0
AAGACG	3	12	6	22.6776	1116274994	150	168763236	72	4	0.132289	0.529156	0.0711055	0.00317493	0.000426633	0.16	2.84422e-09	2.84422e-09	1	0	0	1	0	0
AAGACGT	9	41	7	22.6776	1116274994	150	168763236	287	4.55556	0.396867	1.80795	0.242944	0.0126556	0.00170061	0.212593	1.13374e-08	1.13374e-08	1	0	0	1	0	0
AAGACTG	10	40	7	22.6776	1116274994	150	168763236	280	4	0.440963	1.76385	0.237018	0.012347	0.00165913	0.186667	1.10609e-08	1.10609e-08	1	0	0	1	0	0
AAGAG	693	7800	5	22.6776	1116274994	150	168763236	39000	11.2554	30.5587	343.951	46.2186	1.71976	0.231093	0.37518	1.54062e-06	1.54062e-06	1	0	0	1	0	0
AAGAGAC	10	40	7	22.6776	1116274994	150	168763236	280	4	0.440963	1.76385	0.237018	0.012347	0.00165913	0.186667	1.10609e-08	1.10609e-08	1	0	0	1	0	0
AAGAGAG	25	111	7	22.6776	1116274994	150	168763236	777	4.44	1.10241	4.89469	0.657726	0.0342628	0.00460408	0.2072	3.06939e-08	3.06939e-08	1	0	0	1	0	0
AAGAGC	21	88	6	22.6776	1116274994	150	168763236	528	4.19048	0.926022	3.88047	0.521441	0.0232828	0.00312864	0.167619	2.08576e-08	2.08576e-08	1	0	0	1	0	0
AAGAGG	970	10726	6	22.6776	1116274994	150	168763236	64356	11.0577	42.7734	472.977	63.5565	2.83786	0.381339	0.442309	2.54226e-06	2.54226e-06	1	0	0	1	0	0
AAGAGGC	15	64	7	22.6776	1116274994	150	168763236	448	4.26667	0.661444	2.82216	0.37923	0.0197551	0.00265461	0.199111	1.76974e-08	1.76974e-08	1	0	0	1	0	0
AAGAGGG	57	300	7	22.6776	1116274994	150	168763236	2100	5.26316	2.51349	13.2289	1.77764	0.0926022	0.0124435	0.245614	8.29565e-08	8.29565e-08	1	0	0	1	0	0
AAGAGT	4	16	6	22.6776	1116274994	150	168763236	96	4	0.176385	0.705541	0.0948074	0.00423324	0.000568844	0.16	3.7923e-09	3.7923e-09	1	0	0	1	0	0
AAGAGTG	1	4	7	22.6776	1116274994	150	168763236	28	4	0.0440963	0.176385	0.0237018	0.0012347	0.000165913	0.186667	1.10609e-09	1.10609e-09	1	0	0	1	0	0
AAGAGTGAATGGTCACTT	21	87	18	22.6776	1116274994	150	168763236	1566	4.14286	0.926022	3.83638	0.515515	0.0690548	0.00927927	0.497143	6.18618e-08	6.18618e-08	1	0	0	1	0	0
AAGAT	26	176	5	22.6776	1116274994	150	168763236	880	6.76923	1.1465	7.76095	1.04288	0.0388047	0.00521441	0.225641	3.47627e-08	3.47627e-08	1	0	0	1	0	0
AAGATACAG	10	52	9	22.6776	1116274994	150	168763236	468	5.2	0.440963	2.29301	0.308124	0.0206371	0.00277312	0.312	1.84874e-08	1.84874e-08	1	0	0	1	0	0
AAGATAG	50	398	7	22.6776	1116274994	150	168763236	2786	7.96	2.20481	17.5503	2.35833	0.122852	0.0165083	0.371467	1.10056e-07	1.10056e-07	1	0	0	1	0	0
AAGATC	14	65	6	22.6776	1116274994	150	168763236	390	4.64286	0.617348	2.86626	0.385155	0.0171976	0.00231093	0.185714	1.54062e-08	1.54062e-08	1	0	0	1	0	0
AAGATG	62	257	6	22.6776	1116274994	150	168763236	1542	4.14516	2.73397	11.3327	1.52284	0.0679965	0.00913706	0.165806	6.09137e-08	6.09137e-08	1	0	0	1	0	0
AAGATGAAGCAG	23	92	12	22.6776	1116274994	150	168763236	1104	4	1.01421	4.05686	0.545142	0.0486823	0.00654171	0.32	4.36114e-08	4.36114e-08	1	0	0	1	0	0
AAGATGGCAG	4	16	10	22.6776	1116274994	150	168763236	160	4	0.176385	0.705541	0.0948074	0.00705541	0.000948074	0.266667	6.32049e-09	6.32049e-09	1	0	0	1	0	0
AAGATGT	1	4	7	22.6776	1116274994	150	168763236	28	4	0.0440963	0.176385	0.0237018	0.0012347	0.000165913	0.186667	1.10609e-09	1.10609e-09	1	0	0	1	0	0
AAGATT	46	220	6	22.6776	1116274994	150	168763236	1320	4.78261	2.02843	9.70118	1.3036	0.0582071	0.00782161	0.191304	5.21441e-08	5.21441e-08	1	0	0	1	0	0
AAGATTC	3	12	7	22.6776	1116274994	150	168763236	84	4	0.132289	0.529156	0.0711055	0.00370409	0.000497739	0.186667	3.31826e-09	3.31826e-09	1	0	0	1	0	0
AAGATTCAAGGC	12	72	12	22.6776	1116274994	150	168763236	864	6	0.529156	3.17493	0.426633	0.0380992	0.0051196	0.48	3.41307e-08	3.41307e-08	1	0	0	1	0	0
AAGC	189	1368	4	22.6776	1116274994	150	168763236	5472	7.2381	8.3342	60.3237	8.10603	0.241295	0.0324241	0.193016	2.16161e-07	2.16161e-07	1	0	0	0	0	0
AAGCAAGG	8	41	8	22.6776	1116274994	150	168763236	328	5.125	0.35277	1.80795	0.242944	0.0144636	0.00194355	0.273333	1.2957e-08	1.2957e-08	1	0	0	1	0	0
AAGCATGGT	25	120	9	22.6776	1116274994	150	168763236	1080	4.8	1.10241	5.29156	0.711055	0.047624	0.0063995	0.288	4.26633e-08	4.26633e-08	1	0	0	1	0	0
AAGCC	17	85	5	22.6776	1116274994	150	168763236	425	5	0.749637	3.74819	0.503664	0.0187409	0.00251832	0.166667	1.67888e-08	1.67888e-08	1	0	0	1	0	0
AAGCCC	19	76	6	22.6776	1116274994	150	168763236	456	4	0.83783	3.35132	0.450335	0.0201079	0.00270201	0.16	1.80134e-08	1.80134e-08	1	0	0	1	0	0
AAGCCG	19	105	6	22.6776	1116274994	150	168763236	630	5.52632	0.83783	4.63011	0.622173	0.0277807	0.00373304	0.221053	2.48869e-08	2.48869e-08	1	0	0	1	0	0
AAGCGT	2	8	6	22.6776	1116274994	150	168763236	48	4	0.0881926	0.35277	0.0474037	0.00211662	0.000284422	0.16	1.89615e-09	1.89615e-09	1	0	0	1	0	0
AAGCT	31	168	5	22.6776	1116274994	150	168763236	840	5.41935	1.36699	7.40818	0.995477	0.0370409	0.00497739	0.180645	3.31826e-08	3.31826e-08	1	0	0	1	0	0
AAGCTAATCTCCCCTGC	1	7	17	22.6776	1116274994	150	168763236	119	7	0.0440963	0.308674	0.0414782	0.00524746	0.00070513	0.793333	4.70087e-09	4.70087e-09	1	0	0	1	1	0
AAGCTC	16	89	6	22.6776	1116274994	150	168763236	534	5.5625	0.705541	3.92457	0.527366	0.0235474	0.0031642	0.2225	2.10946e-08	2.10946e-08	1	0	0	1	0	0
AAGCTG	18	82	6	22.6776	1116274994	150	168763236	492	4.55556	0.793733	3.6159	0.485888	0.0216954	0.00291533	0.182222	1.94355e-08	1.94355e-08	1	0	0	1	0	0
AAGG	536	4026	4	22.6776	1116274994	150	168763236	16104	7.51119	23.6356	177.532	23.8559	0.710127	0.0954236	0.200299	6.36158e-07	6.36158e-07	1	0	0	0	0	0
AAGGAAGGATGG	739	4100	12	22.6776	1116274994	150	168763236	49200	5.54804	32.5872	180.795	24.2944	2.16954	0.291533	0.443843	1.94355e-06	1.94355e-06	1	0	0	1	0	0
AAGGAAGGG	38	161	9	22.6776	1116274994	150	168763236	1449	4.23684	1.67566	7.0995	0.953999	0.0638955	0.00858599	0.254211	5.724e-08	5.724e-08	1	0	0	1	0	0
AAGGAAT	8	32	7	22.6776	1116274994	150	168763236	224	4	0.35277	1.41108	0.189615	0.00987757	0.0013273	0.186667	8.84869e-09	8.84869e-09	1	0	0	1	0	0
AAGGAATACCAGGT	21	92	14	22.6776	1116274994	150	168763236	1288	4.38095	0.926022	4.05686	0.545142	0.056796	0.00763199	0.408889	5.088e-08	5.088e-08	1	0	0	1	0	0
AAGGAC	70	385	6	22.6776	1116274994	150	168763236	2310	5.5	3.08674	16.9771	2.2813	0.101862	0.0136878	0.22	9.12521e-08	9.12521e-08	1	0	0	1	0	0
AAGGACT	10	50	7	22.6776	1116274994	150	168763236	350	5	0.440963	2.20481	0.296273	0.0154337	0.00207391	0.233333	1.38261e-08	1.38261e-08	1	0	0	1	0	0
AAGGACTAT	20	86	9	22.6776	1116274994	150	168763236	774	4.3	0.881926	3.79228	0.50959	0.0341305	0.00458631	0.258	3.05754e-08	3.05754e-08	1	0	0	1	0	0
AAGGAG	55	276	6	22.6776	1116274994	150	168763236	1656	5.01818	2.4253	12.1706	1.63543	0.0730235	0.00981256	0.200727	6.54171e-08	6.54171e-08	1	0	0	1	0	0
AAGGAGAGGG	2	17	10	22.6776	1116274994	150	168763236	170	8.5	0.0881926	0.749637	0.100733	0.00749637	0.00100733	0.566667	6.71552e-09	6.71552e-09	1	0	0	1	1	0
AAGGAGG	56	409	7	22.6776	1116274994	150	168763236	2863	7.30357	2.46939	18.0354	2.42351	0.126248	0.0169646	0.340833	1.13097e-07	1.13097e-07	1	0	0	1	0	0
AAGGAGGAC	2	11	9	22.6776	1116274994	150	168763236	99	5.5	0.0881926	0.485059	0.0651801	0.00436553	0.000586621	0.33	3.9108e-09	3.9108e-09	1	0	0	1	0	0
AAGGAGGAGAG	8	32	11	22.6776	1116274994	150	168763236	352	4	0.35277	1.41108	0.189615	0.0155219	0.00208576	0.293333	1.39051e-08	1.39051e-08	1	0	0	1	0	0
AAGGAGGG	1239	4998	8	22.6776	1116274994	150	168763236	39984	4.0339	54.6353	220.393	29.6155	1.76315	0.236924	0.215141	1.57949e-06	1.57949e-06	1	0	0	1	0	0
AAGGAT	42	283	6	22.6776	1116274994	150	168763236	1698	6.7381	1.85204	12.4793	1.67691	0.0748755	0.0100614	0.269524	6.70762e-08	6.70762e-08	1	0	0	1	0	0
AAGGATAT	14	73	8	22.6776	1116274994	150	168763236	584	5.21429	0.617348	3.21903	0.432559	0.0257522	0.00346047	0.278095	2.30698e-08	2.30698e-08	1	0	0	1	0	0
AAGGATG	33	154	7	22.6776	1116274994	150	168763236	1078	4.66667	1.45518	6.79083	0.912521	0.0475358	0.00638765	0.217778	4.25843e-08	4.25843e-08	1	0	0	1	0	0
AAGGATGG	1	5	8	22.6776	1116274994	150	168763236	40	5	0.0440963	0.220481	0.0296273	0.00176385	0.000237018	0.266667	1.58012e-09	1.58012e-09	1	0	0	1	0	0
AAGGC	37	201	5	22.6776	1116274994	150	168763236	1005	5.43243	1.63156	8.86336	1.19102	0.0443168	0.00595509	0.181081	3.97006e-08	3.97006e-08	1	0	0	1	0	0
AAGGCCCCCAGC	1	4	12	22.6776	1116274994	150	168763236	48	4	0.0440963	0.176385	0.0237018	0.00211662	0.000284422	0.32	1.89615e-09	1.89615e-09	1	0	0	1	0	0
AAGGCG	10	40	6	22.6776	1116274994	150	168763236	240	4	0.440963	1.76385	0.237018	0.0105831	0.00142211	0.16	9.48074e-09	9.48074e-09	1	0	0	1	0	0
AAGGCGGCTGCCTGCATTAG	1	7	20	22.6776	1116274994	150	168763236	140	7	0.0440963	0.308674	0.0414782	0.00617348	0.000829565	0.933333	5.53043e-09	5.53043e-09	1	0	0	1	1	0
AAGGCT	11	44	6	22.6776	1116274994	150	168763236	264	4	0.485059	1.94024	0.26072	0.0116414	0.00156432	0.16	1.04288e-08	1.04288e-08	1	0	0	1	0	0
AAGGG	972	10274	5	22.6776	1116274994	150	168763236	51370	10.57	42.8616	453.045	60.8782	2.26523	0.304391	0.352332	2.02927e-06	2.02927e-06	1	0	0	1	0	0
AAGGGAG	10	40	7	22.6776	1116274994	150	168763236	280	4	0.440963	1.76385	0.237018	0.012347	0.00165913	0.186667	1.10609e-08	1.10609e-08	1	0	0	1	0	0
AAGGGAGAGGAG	2	12	12	22.6776	1116274994	150	168763236	144	6	0.0881926	0.529156	0.0711055	0.00634987	0.000853266	0.48	5.68844e-09	5.68844e-09	1	0	0	1	0	0
AAGGGAGGGGGT	1	4	12	22.6776	1116274994	150	168763236	48	4	0.0440963	0.176385	0.0237018	0.00211662	0.000284422	0.32	1.89615e-09	1.89615e-09	1	0	0	1	0	0
AAGGGG	22	94	6	22.6776	1116274994	150	168763236	564	4.27273	0.970118	4.14505	0.556993	0.0248703	0.00334196	0.170909	2.22797e-08	2.22797e-08	1	0	0	1	0	0
AAGGGGG	3	13	7	22.6776	1116274994	150	168763236	91	4.33333	0.132289	0.573252	0.077031	0.00401276	0.000539217	0.202222	3.59478e-09	3.59478e-09	1	0	0	1	0	0
AAGGGT	15	67	6	22.6776	1116274994	150	168763236	402	4.46667	0.661444	2.95445	0.397006	0.0177267	0.00238204	0.178667	1.58802e-08	1.58802e-08	1	0	0	1	0	0
AAGGGTGATGGGCACCAGAATTCC	1	4	24	22.6776	1116274994	150	168763236	96	4	0.0440963	0.176385	0.0237018	0.00423324	0.000568844	0.64	3.7923e-09	3.7923e-09	1	0	0	1	1	0
AAGGT	60	374	5	22.6776	1116274994	150	168763236	1870	6.23333	2.64578	16.492	2.21612	0.0824601	0.0110806	0.207778	7.38707e-08	7.38707e-08	1	0	0	1	0	0
AAGGTAAT	20	83	8	22.6776	1116274994	150	168763236	664	4.15	0.881926	3.65999	0.491813	0.0292799	0.00393451	0.221333	2.623e-08	2.623e-08	1	0	0	1	0	0
AAGGTAC	15	60	7	22.6776	1116274994	150	168763236	420	4	0.661444	2.64578	0.355528	0.0185204	0.00248869	0.186667	1.65913e-08	1.65913e-08	1	0	0	1	0	0
AAGGTAGAGGTAT	27	108	13	22.6776	1116274994	150	168763236	1404	4	1.1906	4.7624	0.63995	0.0619112	0.00831935	0.346667	5.54623e-08	5.54623e-08	1	0	0	1	0	0
AAGGTC	24	96	6	22.6776	1116274994	150	168763236	576	4	1.05831	4.23324	0.568844	0.0253995	0.00341307	0.16	2.27538e-08	2.27538e-08	1	0	0	1	0	0
AAGGTG	49	296	6	22.6776	1116274994	150	168763236	1776	6.04082	2.16072	13.0525	1.75394	0.078315	0.0105236	0.241633	7.01575e-08	7.01575e-08	1	0	0	1	0	0
AAGT	271	2074	4	22.6776	1116274994	150	168763236	8296	7.65314	11.9501	91.4557	12.2894	0.365823	0.0491576	0.204084	3.27718e-07	3.27718e-07	1	0	0	0	0	0
AAGTAAT	12	82	7	22.6776	1116274994	150	168763236	574	6.83333	0.529156	3.6159	0.485888	0.0253113	0.00340121	0.318889	2.26748e-08	2.26748e-08	1	0	0	1	0	0
AAGTAC	26	104	6	22.6776	1116274994	150	168763236	624	4	1.1465	4.58601	0.616248	0.0275161	0.00369749	0.16	2.46499e-08	2.46499e-08	1	0	0	1	0	0
AAGTACAAGTGCAC	58	269	14	22.6776	1116274994	150	168763236	3766	4.63793	2.55759	11.8619	1.59395	0.166067	0.0223153	0.432874	1.48769e-07	1.48769e-07	1	0	0	1	0	0
AAGTACAAGTGTAC	140	714	14	22.6776	1116274994	150	168763236	9996	5.1	6.17348	31.4848	4.23078	0.440787	0.0592309	0.476	3.94873e-07	3.94873e-07	1	0	0	1	0	0
AAGTACCAG	5	20	9	22.6776	1116274994	150	168763236	180	4	0.220481	0.881926	0.118509	0.00793733	0.00106658	0.24	7.11055e-09	7.11055e-09	1	0	0	1	0	0
AAGTACCG	5	48	8	22.6776	1116274994	150	168763236	384	9.6	0.220481	2.11662	0.284422	0.016933	0.00227538	0.512	1.51692e-08	1.51692e-08	1	0	0	1	1	0
AAGTAG	1	4	6	22.6776	1116274994	150	168763236	24	4	0.0440963	0.176385	0.0237018	0.00105831	0.000142211	0.16	9.48074e-10	9.48074e-10	1	0	0	1	0	0
AAGTAGC	14	56	7	22.6776	1116274994	150	168763236	392	4	0.617348	2.46939	0.331826	0.0172857	0.00232278	0.186667	1.54852e-08	1.54852e-08	1	0	0	1	0	0
AAGTAGCAGCAGCGTATAGGGCAG	1	4	24	22.6776	1116274994	150	168763236	96	4	0.0440963	0.176385	0.0237018	0.00423324	0.000568844	0.64	3.7923e-09	3.7923e-09	1	0	0	1	1	0
AAGTAT	75	324	6	22.6776	1116274994	150	168763236	1944	4.32	3.30722	14.2872	1.91985	0.0857232	0.0115191	0.1728	7.6794e-08	7.6794e-08	1	0	0	1	0	0
AAGTATC	25	100	7	22.6776	1116274994	150	168763236	700	4	1.10241	4.40963	0.592546	0.0308674	0.00414782	0.186667	2.76522e-08	2.76522e-08	1	0	0	1	0	0
AAGTATT	5	33	7	22.6776	1116274994	150	168763236	231	6.6	0.220481	1.45518	0.19554	0.0101862	0.00136878	0.308	9.12521e-09	9.12521e-09	1	0	0	1	0	0
AAGTC	18	90	5	22.6776	1116274994	150	168763236	450	5	0.793733	3.96867	0.533292	0.0198433	0.00266646	0.166667	1.77764e-08	1.77764e-08	1	0	0	1	0	0
AAGTCAT	29	172	7	22.6776	1116274994	150	168763236	1204	5.93103	1.27879	7.58456	1.01918	0.0530919	0.00713426	0.276782	4.75617e-08	4.75617e-08	1	0	0	1	0	0
AAGTCG	47	188	6	22.6776	1116274994	150	168763236	1128	4	2.07253	8.2901	1.11399	0.0497406	0.00668392	0.16	4.45595e-08	4.45595e-08	1	0	0	1	0	0
AAGTCGAGGCTACC	220	885	14	22.6776	1116274994	150	168763236	12390	4.02273	9.70118	39.0252	5.24403	0.546353	0.0734165	0.375455	4.89443e-07	4.89443e-07	1	0	0	1	0	0
AAGTG	1	8	5	22.6776	1116274994	150	168763236	40	8	0.0440963	0.35277	0.0474037	0.00176385	0.000237018	0.266667	1.58012e-09	1.58012e-09	1	0	0	1	0	0
AAGTGAATG	241	2069	9	22.6776	1116274994	150	168763236	18621	8.58506	10.6272	91.2352	12.2598	0.821117	0.110338	0.515104	7.35587e-07	7.35587e-07	1	0	0	1	1	0
AAGTGACAC	6	24	9	22.6776	1116274994	150	168763236	216	4	0.264578	1.05831	0.142211	0.0095248	0.0012799	0.24	8.53266e-09	8.53266e-09	1	0	0	1	0	0
AAGTGACTGC	273	1387	10	22.6776	1116274994	150	168763236	13870	5.08059	12.0383	61.1616	8.21861	0.611616	0.0821861	0.338706	5.47908e-07	5.47908e-07	1	0	0	1	0	0
AAGTGATTCC	1	4	10	22.6776	1116274994	150	168763236	40	4	0.0440963	0.176385	0.0237018	0.00176385	0.000237018	0.266667	1.58012e-09	1.58012e-09	1	0	0	1	0	0
AAGTGATTGC	2967	12372	10	22.6776	1116274994	150	168763236	123720	4.16987	130.834	545.559	73.3098	5.45559	0.733098	0.277991	4.88732e-06	4.88732e-06	1	0	0	1	0	0
AAGTGC	93	393	6	22.6776	1116274994	150	168763236	2358	4.22581	4.10096	17.3298	2.32871	0.103979	0.0139722	0.169032	9.31482e-08	9.31482e-08	1	0	0	1	0	0
AAGTGG	15	82	6	22.6776	1116274994	150	168763236	492	5.46667	0.661444	3.6159	0.485888	0.0216954	0.00291533	0.218667	1.94355e-08	1.94355e-08	1	0	0	1	0	0
AAGTGGC	8	33	7	22.6776	1116274994	150	168763236	231	4.125	0.35277	1.45518	0.19554	0.0101862	0.00136878	0.1925	9.12521e-09	9.12521e-09	1	0	0	1	0	0
AAGTGT	1	4	6	22.6776	1116274994	150	168763236	24	4	0.0440963	0.176385	0.0237018	0.00105831	0.000142211	0.16	9.48074e-10	9.48074e-10	1	0	0	1	0	0
AAGTGTACAGGTAC	58	420	14	22.6776	1116274994	150	168763236	5880	7.24138	2.55759	18.5204	2.48869	0.259286	0.0348417	0.675862	2.32278e-07	2.32278e-07	1	0	0	1	1	0
AAT	99173	1171573	3	22.6776	1116274994	150	168763236	3514719	11.8134	4373.16	51662	6942.11	154.986	20.8263	0.236269	0.000138842	0.000138842	1	1	1	0	0	0
AATAATAGTAATGATAGT	4	16	18	22.6776	1116274994	150	168763236	288	4	0.176385	0.705541	0.0948074	0.0126997	0.00170653	0.48	1.13769e-08	1.13769e-08	1	0	0	1	0	0
AATAATC	42	248	7	22.6776	1116274994	150	168763236	1736	5.90476	1.85204	10.9359	1.46951	0.0765512	0.0102866	0.275556	6.85773e-08	6.85773e-08	1	0	0	1	0	0
AATAATT	11	50	7	22.6776	1116274994	150	168763236	350	4.54545	0.485059	2.20481	0.296273	0.0154337	0.00207391	0.212121	1.38261e-08	1.38261e-08	1	0	0	1	0	0
AATAC	414	2336	5	22.6776	1116274994	150	168763236	11680	5.64251	18.2559	103.009	13.8419	0.515045	0.0692094	0.188084	4.61396e-07	4.61396e-07	1	0	0	1	0	0
AATACAT	18	82	7	22.6776	1116274994	150	168763236	574	4.55556	0.793733	3.6159	0.485888	0.0253113	0.00340121	0.212593	2.26748e-08	2.26748e-08	1	0	0	1	0	0
AATACC	55	335	6	22.6776	1116274994	150	168763236	2010	6.09091	2.4253	14.7723	1.98503	0.0886336	0.0119102	0.243636	7.94012e-08	7.94012e-08	1	0	0	1	0	0
AATACG	26	117	6	22.6776	1116274994	150	168763236	702	4.5	1.1465	5.15927	0.693279	0.0309556	0.00415967	0.18	2.77312e-08	2.77312e-08	1	0	0	1	0	0
AATACGCAATT	1	4	11	22.6776	1116274994	150	168763236	44	4	0.0440963	0.176385	0.0237018	0.00194024	0.00026072	0.293333	1.73814e-09	1.73814e-09	1	0	0	1	0	0
AATACT	131	958	6	22.6776	1116274994	150	168763236	5748	7.31298	5.77661	42.2442	5.67659	0.253465	0.0340596	0.292519	2.27064e-07	2.27064e-07	1	0	0	1	0	0
AATAG	138	1035	5	22.6776	1116274994	150	168763236	5175	7.5	6.08529	45.6397	6.13285	0.228198	0.0306643	0.25	2.04428e-07	2.04428e-07	1	0	0	1	0	0
AATAGAG	39	208	7	22.6776	1116274994	150	168763236	1456	5.33333	1.71976	9.17203	1.2325	0.0642042	0.00862747	0.248889	5.75165e-08	5.75165e-08	1	0	0	1	0	0
AATAGAT	21	89	7	22.6776	1116274994	150	168763236	623	4.2381	0.926022	3.92457	0.527366	0.027472	0.00369156	0.197778	2.46104e-08	2.46104e-08	1	0	0	1	0	0
AATAGC	16	71	6	22.6776	1116274994	150	168763236	426	4.4375	0.705541	3.13084	0.420708	0.018785	0.00252425	0.1775	1.68283e-08	1.68283e-08	1	0	0	1	0	0
AATAGG	40	177	6	22.6776	1116274994	150	168763236	1062	4.425	1.76385	7.80504	1.04881	0.0468303	0.00629284	0.177	4.19523e-08	4.19523e-08	1	0	0	1	0	0
AATAGGAGG	10	42	9	22.6776	1116274994	150	168763236	378	4.2	0.440963	1.85204	0.248869	0.0166684	0.00223982	0.252	1.49322e-08	1.49322e-08	1	0	0	1	0	0
AATAGT	117	672	6	22.6776	1116274994	150	168763236	4032	5.74359	5.15927	29.6327	3.98191	0.177796	0.0238915	0.229744	1.59276e-07	1.59276e-07	1	0	0	1	0	0
AATAGTC	10	40	7	22.6776	1116274994	150	168763236	280	4	0.440963	1.76385	0.237018	0.012347	0.00165913	0.186667	1.10609e-08	1.10609e-08	1	0	0	1	0	0
AATAT	597	3259	5	22.6776	1116274994	150	168763236	16295	5.45896	26.3255	143.71	19.3111	0.718549	0.0965554	0.181965	6.43703e-07	6.43703e-07	1	0	0	1	0	0
AATATAG	12	48	7	22.6776	1116274994	150	168763236	336	4	0.529156	2.11662	0.284422	0.0148164	0.00199095	0.186667	1.3273e-08	1.3273e-08	1	0	0	1	0	0
AATATAT	37	153	7	22.6776	1116274994	150	168763236	1071	4.13514	1.63156	6.74673	0.906596	0.0472271	0.00634617	0.192973	4.23078e-08	4.23078e-08	1	0	0	1	0	0
AATATATATG	10	44	10	22.6776	1116274994	150	168763236	440	4.4	0.440963	1.94024	0.26072	0.0194024	0.0026072	0.293333	1.73814e-08	1.73814e-08	1	0	0	1	0	0
AATATATC	16	65	8	22.6776	1116274994	150	168763236	520	4.0625	0.705541	2.86626	0.385155	0.0229301	0.00308124	0.216667	2.05416e-08	2.05416e-08	1	0	0	1	0	0
AATATATGATATAT	4	17	14	22.6776	1116274994	150	168763236	238	4.25	0.176385	0.749637	0.100733	0.0104949	0.00141026	0.396667	9.40173e-09	9.40173e-09	1	0	0	1	0	0
AATATC	55	271	6	22.6776	1116274994	150	168763236	1626	4.92727	2.4253	11.9501	1.6058	0.0717006	0.0096348	0.197091	6.4232e-08	6.4232e-08	1	0	0	1	0	0
AATATCAATATG	17	77	12	22.6776	1116274994	150	168763236	924	4.52941	0.749637	3.39541	0.456261	0.040745	0.00547513	0.362353	3.65008e-08	3.65008e-08	1	0	0	1	0	0
AATATCATT	10	40	9	22.6776	1116274994	150	168763236	360	4	0.440963	1.76385	0.237018	0.0158747	0.00213317	0.24	1.42211e-08	1.42211e-08	1	0	0	1	0	0
AATATG	107	478	6	22.6776	1116274994	150	168763236	2868	4.46729	4.7183	21.078	2.83237	0.126468	0.0169942	0.178692	1.13295e-07	1.13295e-07	1	0	0	1	0	0
AATATGC	16	76	7	22.6776	1116274994	150	168763236	532	4.75	0.705541	3.35132	0.450335	0.0234592	0.00315235	0.221667	2.10156e-08	2.10156e-08	1	0	0	1	0	0
AATATGT	8	32	7	22.6776	1116274994	150	168763236	224	4	0.35277	1.41108	0.189615	0.00987757	0.0013273	0.186667	8.84869e-09	8.84869e-09	1	0	0	1	0	0
AATATT	125	592	6	22.6776	1116274994	150	168763236	3552	4.736	5.51204	26.105	3.50787	0.15663	0.0210472	0.18944	1.40315e-07	1.40315e-07	1	0	0	1	0	0
AATATTACCAT	1	4	11	22.6776	1116274994	150	168763236	44	4	0.0440963	0.176385	0.0237018	0.00194024	0.00026072	0.293333	1.73814e-09	1.73814e-09	1	0	0	1	0	0
AATATTATG	2	8	9	22.6776	1116274994	150	168763236	72	4	0.0881926	0.35277	0.0474037	0.00317493	0.000426633	0.24	2.84422e-09	2.84422e-09	1	0	0	1	0	0
AATATTC	46	220	7	22.6776	1116274994	150	168763236	1540	4.78261	2.02843	9.70118	1.3036	0.0679083	0.00912521	0.223188	6.08347e-08	6.08347e-08	1	0	0	1	0	0
AATC	6101	117775	4	22.6776	1116274994	150	168763236	471100	19.3042	269.031	5193.44	697.871	20.7738	2.79148	0.514779	1.86099e-05	1.86099e-05	1	0	0	0	1	0
AATCAATCATC	80079	442576	11	22.6776	1116274994	150	168763236	4868336	5.52674	3531.19	19516	2622.47	214.676	28.8471	0.405294	0.000192314	0.000192314	1	1	1	1	0	0
AATCAATCATG	102	464	11	22.6776	1116274994	150	168763236	5104	4.54902	4.49782	20.4607	2.74941	0.225067	0.0302436	0.333595	2.01624e-07	2.01624e-07	1	0	0	1	0	0
AATCAC	23	92	6	22.6776	1116274994	150	168763236	552	4	1.01421	4.05686	0.545142	0.0243412	0.00327085	0.16	2.18057e-08	2.18057e-08	1	0	0	1	0	0
AATCAG	17	68	6	22.6776	1116274994	150	168763236	408	4	0.749637	2.99855	0.402931	0.0179913	0.00241759	0.16	1.61173e-08	1.61173e-08	1	0	0	1	0	0
AATCAGT	21	110	7	22.6776	1116274994	150	168763236	770	5.2381	0.926022	4.85059	0.651801	0.0339541	0.00456261	0.244444	3.04174e-08	3.04174e-08	1	0	0	1	0	0
AATCAGTC	191	2302	8	22.6776	1116274994	150	168763236	18416	12.0524	8.42239	101.51	13.6404	0.812077	0.109123	0.642792	7.27489e-07	7.27489e-07	1	0	0	1	1	0
AATCAT	47	357	6	22.6776	1116274994	150	168763236	2142	7.59574	2.07253	15.7424	2.11539	0.0944543	0.0126923	0.30383	8.46156e-08	8.46156e-08	1	0	0	1	0	0
AATCATC	2599	20835	7	22.6776	1116274994	150	168763236	145845	8.01654	114.606	918.746	123.457	6.43122	0.864199	0.374105	5.76133e-06	5.76133e-06	1	0	0	1	0	0
AATCATCATCAT	5	41	12	22.6776	1116274994	150	168763236	492	8.2	0.220481	1.80795	0.242944	0.0216954	0.00291533	0.656	1.94355e-08	1.94355e-08	1	0	0	1	1	0
AATCATCATCATC	213	1241	13	22.6776	1116274994	150	168763236	16133	5.82629	9.39251	54.7235	7.3535	0.711406	0.0955955	0.504945	6.37303e-07	6.37303e-07	1	0	0	1	1	0
AATCATCATCATCAT	3	12	15	22.6776	1116274994	150	168763236	180	4	0.132289	0.529156	0.0711055	0.00793733	0.00106658	0.4	7.11055e-09	7.11055e-09	1	0	0	1	0	0
AATCATCATTC	36	148	11	22.6776	1116274994	150	168763236	1628	4.11111	1.58747	6.52625	0.876968	0.0717888	0.00964665	0.301481	6.4311e-08	6.4311e-08	1	0	0	1	0	0
AATCATG	40	201	7	22.6776	1116274994	150	168763236	1407	5.025	1.76385	8.86336	1.19102	0.0620435	0.00833712	0.2345	5.55808e-08	5.55808e-08	1	0	0	1	0	0
AATCATT	10	40	7	22.6776	1116274994	150	168763236	280	4	0.440963	1.76385	0.237018	0.012347	0.00165913	0.186667	1.10609e-08	1.10609e-08	1	0	0	1	0	0
AATCC	14	72	5	22.6776	1116274994	150	168763236	360	5.14286	0.617348	3.17493	0.426633	0.0158747	0.00213317	0.171429	1.42211e-08	1.42211e-08	1	0	0	1	0	0
AATCCAC	12	48	7	22.6776	1116274994	150	168763236	336	4	0.529156	2.11662	0.284422	0.0148164	0.00199095	0.186667	1.3273e-08	1.3273e-08	1	0	0	1	0	0
AATCCATCATC	9	46	11	22.6776	1116274994	150	168763236	506	5.11111	0.396867	2.02843	0.272571	0.0223127	0.00299828	0.374815	1.99886e-08	1.99886e-08	1	0	0	1	0	0
AATCCC	19	229	6	22.6776	1116274994	150	168763236	1374	12.0526	0.83783	10.0981	1.35693	0.0605883	0.00814158	0.482105	5.42772e-08	5.42772e-08	1	0	0	1	0	0
AATCCCATCC	10	55	10	22.6776	1116274994	150	168763236	550	5.5	0.440963	2.4253	0.3259	0.024253	0.003259	0.366667	2.17267e-08	2.17267e-08	1	0	0	1	0	0
AATCCGT	23	94	7	22.6776	1116274994	150	168763236	658	4.08696	1.01421	4.14505	0.556993	0.0290154	0.00389895	0.190725	2.5993e-08	2.5993e-08	1	0	0	1	0	0
AATCCT	32	138	6	22.6776	1116274994	150	168763236	828	4.3125	1.41108	6.08529	0.817714	0.0365117	0.00490628	0.1725	3.27085e-08	3.27085e-08	1	0	0	1	0	0
AATCCTATCG	14	59	10	22.6776	1116274994	150	168763236	590	4.21429	0.617348	2.60168	0.349602	0.0260168	0.00349602	0.280952	2.33068e-08	2.33068e-08	1	0	0	1	0	0
AATCCTC	2	8	7	22.6776	1116274994	150	168763236	56	4	0.0881926	0.35277	0.0474037	0.00246939	0.000331826	0.186667	2.21217e-09	2.21217e-09	1	0	0	1	0	0
AATCCTGAATTGATAGC	154	846	17	22.6776	1116274994	150	168763236	14382	5.49351	6.79083	37.3055	5.01294	0.634193	0.08522	0.622597	5.68133e-07	5.68133e-07	1	0	0	1	1	0
AATCG	15	77	5	22.6776	1116274994	150	168763236	385	5.13333	0.661444	3.39541	0.456261	0.0169771	0.0022813	0.171111	1.52087e-08	1.52087e-08	1	0	0	1	0	0
AATCGAGGGG	2	10	10	22.6776	1116274994	150	168763236	100	5	0.0881926	0.440963	0.0592546	0.00440963	0.000592546	0.333333	3.95031e-09	3.95031e-09	1	0	0	1	0	0
AATCGATC	2	8	8	22.6776	1116274994	150	168763236	64	4	0.0881926	0.35277	0.0474037	0.00282216	0.00037923	0.213333	2.5282e-09	2.5282e-09	1	0	0	1	0	0
AATCGATCATC	19	99	11	22.6776	1116274994	150	168763236	1089	5.21053	0.83783	4.36553	0.586621	0.0480209	0.00645283	0.382105	4.30188e-08	4.30188e-08	1	0	0	1	0	0
AATCGC	12	81	6	22.6776	1116274994	150	168763236	486	6.75	0.529156	3.5718	0.479962	0.0214308	0.00287977	0.27	1.91985e-08	1.91985e-08	1	0	0	1	0	0
AATCGCC	1	4	7	22.6776	1116274994	150	168763236	28	4	0.0440963	0.176385	0.0237018	0.0012347	0.000165913	0.186667	1.10609e-09	1.10609e-09	1	0	0	1	0	0
AATCGT	14	69	6	22.6776	1116274994	150	168763236	414	4.92857	0.617348	3.04264	0.408857	0.0182559	0.00245314	0.197143	1.63543e-08	1.63543e-08	1	0	0	1	0	0
AATCGTAGT	17	68	9	22.6776	1116274994	150	168763236	612	4	0.749637	2.99855	0.402931	0.0269869	0.00362638	0.24	2.41759e-08	2.41759e-08	1	0	0	1	0	0
AATCGTC	646	3444	7	22.6776	1116274994	150	168763236	24108	5.33127	28.4862	151.868	20.4073	1.06307	0.142851	0.248793	9.5234e-07	9.5234e-07	1	0	0	1	0	0
AATCGTCC	4	20	8	22.6776	1116274994	150	168763236	160	5	0.176385	0.881926	0.118509	0.00705541	0.000948074	0.266667	6.32049e-09	6.32049e-09	1	0	0	1	0	0
AATCGTG	17	68	7	22.6776	1116274994	150	168763236	476	4	0.749637	2.99855	0.402931	0.0209898	0.00282052	0.186667	1.88035e-08	1.88035e-08	1	0	0	1	0	0
AATCT	346	1752	5	22.6776	1116274994	150	168763236	8760	5.06358	15.2573	77.2567	10.3814	0.386284	0.051907	0.168786	3.46047e-07	3.46047e-07	1	0	0	1	0	0
AATCTAT	15	72	7	22.6776	1116274994	150	168763236	504	4.8	0.661444	3.17493	0.426633	0.0222245	0.00298643	0.224	1.99095e-08	1.99095e-08	1	0	0	1	0	0
AATCTATAT	2	10	9	22.6776	1116274994	150	168763236	90	5	0.0881926	0.440963	0.0592546	0.00396867	0.000533292	0.3	3.55528e-09	3.55528e-09	1	0	0	1	0	0
AATCTG	16	64	6	22.6776	1116274994	150	168763236	384	4	0.705541	2.82216	0.37923	0.016933	0.00227538	0.16	1.51692e-08	1.51692e-08	1	0	0	1	0	0
AATCTGG	11	44	7	22.6776	1116274994	150	168763236	308	4	0.485059	1.94024	0.26072	0.0135817	0.00182504	0.186667	1.21669e-08	1.21669e-08	1	0	0	1	0	0
AATCTGT	39	223	7	22.6776	1116274994	150	168763236	1561	5.71795	1.71976	9.83347	1.32138	0.0688343	0.00924964	0.266838	6.16643e-08	6.16643e-08	1	0	0	1	0	0
AATG	977	7666	4	22.6776	1116274994	150	168763236	30664	7.84647	43.0821	338.042	45.4246	1.35217	0.181698	0.209239	1.21132e-06	1.21132e-06	1	0	0	0	0	0
AATGAATGG	25	168	9	22.6776	1116274994	150	168763236	1512	6.72	1.10241	7.40818	0.995477	0.0666736	0.0089593	0.4032	5.97286e-08	5.97286e-08	1	0	0	1	0	0
AATGAC	276	1866	6	22.6776	1116274994	150	168763236	11196	6.76087	12.1706	82.2837	11.0569	0.493702	0.0663415	0.270435	4.42276e-07	4.42276e-07	1	0	0	1	0	0
AATGACAGTGAC	179	1089	12	22.6776	1116274994	150	168763236	13068	6.0838	7.89324	48.0209	6.45283	0.57625	0.0774339	0.486704	5.16226e-07	5.16226e-07	1	0	0	1	0	0
AATGACCATGAC	391	1935	12	22.6776	1116274994	150	168763236	23220	4.94885	17.2417	85.3263	11.4658	1.02392	0.137589	0.395908	9.17261e-07	9.17261e-07	1	0	0	1	0	0
AATGAG	28	112	6	22.6776	1116274994	150	168763236	672	4	1.2347	4.93878	0.663652	0.0296327	0.00398191	0.16	2.65461e-08	2.65461e-08	1	0	0	1	0	0
AATGAGATG	163	1431	9	22.6776	1116274994	150	168763236	12879	8.77914	7.1877	63.1018	8.47933	0.567916	0.076314	0.526748	5.0876e-07	5.0876e-07	1	0	0	1	1	0
AATGAGC	22	185	7	22.6776	1116274994	150	168763236	1295	8.40909	0.970118	8.15781	1.09621	0.0571047	0.00767347	0.392424	5.11565e-08	5.11565e-08	1	0	0	1	0	0
AATGAGTGG	5	39	9	22.6776	1116274994	150	168763236	351	7.8	0.220481	1.71976	0.231093	0.0154778	0.00207984	0.468	1.38656e-08	1.38656e-08	1	0	0	1	0	0
AATGAT	612	4592	6	22.6776	1116274994	150	168763236	27552	7.50327	26.9869	202.49	27.2097	1.21494	0.163258	0.300131	1.08839e-06	1.08839e-06	1	0	0	1	0	0
AATGATC	6	24	7	22.6776	1116274994	150	168763236	168	4	0.264578	1.05831	0.142211	0.00740818	0.000995477	0.186667	6.63652e-09	6.63652e-09	1	0	0	1	0	0
AATGATG	400	3053	7	22.6776	1116274994	150	168763236	21371	7.6325	17.6385	134.626	18.0904	0.942382	0.126633	0.356183	8.4422e-07	8.4422e-07	1	0	0	1	0	0
AATGATGAT	121	667	9	22.6776	1116274994	150	168763236	6003	5.5124	5.33565	29.4122	3.95228	0.26471	0.0355705	0.330744	2.37137e-07	2.37137e-07	1	0	0	1	0	0
AATGC	25	140	5	22.6776	1116274994	150	168763236	700	5.6	1.10241	6.17348	0.829565	0.0308674	0.00414782	0.186667	2.76522e-08	2.76522e-08	1	0	0	1	0	0
AATGCT	37	148	6	22.6776	1116274994	150	168763236	888	4	1.63156	6.52625	0.876968	0.0391575	0.00526181	0.16	3.50787e-08	3.50787e-08	1	0	0	1	0	0
AATGG	248	1539	5	22.6776	1116274994	150	168763236	7695	6.20565	10.9359	67.8642	9.11928	0.339321	0.0455964	0.206855	3.03976e-07	3.03976e-07	1	0	0	1	0	0
AATGGAATGTGG	114	650	12	22.6776	1116274994	150	168763236	7800	5.70175	5.02698	28.6626	3.85155	0.343951	0.0462186	0.45614	3.08124e-07	3.08124e-07	1	0	0	1	0	0
AATGGATG	39	411	8	22.6776	1116274994	150	168763236	3288	10.5385	1.71976	18.1236	2.43536	0.144989	0.0194829	0.562051	1.29886e-07	1.29886e-07	1	0	0	1	1	0
AATGGC	63	269	6	22.6776	1116274994	150	168763236	1614	4.26984	2.77807	11.8619	1.59395	0.0711714	0.00956369	0.170794	6.3758e-08	6.3758e-08	1	0	0	1	0	0
AATGGG	14	80	6	22.6776	1116274994	150	168763236	480	5.71429	0.617348	3.5277	0.474037	0.0211662	0.00284422	0.228571	1.89615e-08	1.89615e-08	1	0	0	1	0	0
AATGGGATGG	74	312	10	22.6776	1116274994	150	168763236	3120	4.21622	3.26313	13.758	1.84874	0.13758	0.0184874	0.281081	1.2325e-07	1.2325e-07	1	0	0	1	0	0
AATGGGTGGT	7	33	10	22.6776	1116274994	150	168763236	330	4.71429	0.308674	1.45518	0.19554	0.0145518	0.0019554	0.314286	1.3036e-08	1.3036e-08	1	0	0	1	0	0
AATGGTATATGGT	45	240	13	22.6776	1116274994	150	168763236	3120	5.33333	1.98433	10.5831	1.42211	0.13758	0.0184874	0.462222	1.2325e-07	1.2325e-07	1	0	0	1	0	0
AATGT	457	2506	5	22.6776	1116274994	150	168763236	12530	5.48359	20.152	110.505	14.8492	0.552527	0.074246	0.182786	4.94974e-07	4.94974e-07	1	0	0	1	0	0
AATGTAC	31	124	7	22.6776	1116274994	150	168763236	868	4	1.36699	5.46794	0.734757	0.0382756	0.0051433	0.186667	3.42887e-08	3.42887e-08	1	0	0	1	0	0
AATGTAT	8	35	7	22.6776	1116274994	150	168763236	245	4.375	0.35277	1.54337	0.207391	0.0108036	0.00145174	0.204167	9.67825e-09	9.67825e-09	1	0	0	1	0	0
AATGTC	8	32	6	22.6776	1116274994	150	168763236	192	4	0.35277	1.41108	0.189615	0.00846649	0.00113769	0.16	7.58459e-09	7.58459e-09	1	0	0	1	0	0
AATGTG	51	216	6	22.6776	1116274994	150	168763236	1296	4.23529	2.24891	9.5248	1.2799	0.0571488	0.0076794	0.169412	5.1196e-08	5.1196e-08	1	0	0	1	0	0
AATGTGTGC	7	31	9	22.6776	1116274994	150	168763236	279	4.42857	0.308674	1.36699	0.183689	0.0123029	0.0016532	0.265714	1.10214e-08	1.10214e-08	1	0	0	1	0	0
AATT	251	1601	4	22.6776	1116274994	150	168763236	6404	6.37849	11.0682	70.5982	9.48666	0.282393	0.0379467	0.170093	2.52978e-07	2.52978e-07	1	0	0	0	0	0
AATTAC	245	990	6	22.6776	1116274994	150	168763236	5940	4.04082	10.8036	43.6553	5.86621	0.261932	0.0351972	0.161633	2.34648e-07	2.34648e-07	1	0	0	1	0	0
AATTACAT	28	117	8	22.6776	1116274994	150	168763236	936	4.17857	1.2347	5.15927	0.693279	0.0412741	0.00554623	0.222857	3.69749e-08	3.69749e-08	1	0	0	1	0	0
AATTACCG	2	13	8	22.6776	1116274994	150	168763236	104	6.5	0.0881926	0.573252	0.077031	0.00458601	0.000616248	0.346667	4.10832e-09	4.10832e-09	1	0	0	1	0	0
AATTACTAGAATTCACGAG	18	78	19	22.6776	1116274994	150	168763236	1482	4.33333	0.793733	3.43951	0.462186	0.0653507	0.00878153	0.548889	5.85436e-08	5.85436e-08	1	0	0	1	1	0
AATTAG	36	151	6	22.6776	1116274994	150	168763236	906	4.19444	1.58747	6.65854	0.894745	0.0399512	0.00536847	0.167778	3.57898e-08	3.57898e-08	1	0	0	1	0	0
AATTAGTAC	2	8	9	22.6776	1116274994	150	168763236	72	4	0.0881926	0.35277	0.0474037	0.00317493	0.000426633	0.24	2.84422e-09	2.84422e-09	1	0	0	1	0	0
AATTAGTCACG	1	5	11	22.6776	1116274994	150	168763236	55	5	0.0440963	0.220481	0.0296273	0.0024253	0.0003259	0.366667	2.17267e-09	2.17267e-09	1	0	0	1	0	0
AATTAT	54	216	6	22.6776	1116274994	150	168763236	1296	4	2.3812	9.5248	1.2799	0.0571488	0.0076794	0.16	5.1196e-08	5.1196e-08	1	0	0	1	0	0
AATTATACAT	2	13	10	22.6776	1116274994	150	168763236	130	6.5	0.0881926	0.573252	0.077031	0.00573252	0.00077031	0.433333	5.1354e-09	5.1354e-09	1	0	0	1	0	0
AATTATC	21	84	7	22.6776	1116274994	150	168763236	588	4	0.926022	3.70409	0.497739	0.0259286	0.00348417	0.186667	2.32278e-08	2.32278e-08	1	0	0	1	0	0
AATTATCACG	18	82	10	22.6776	1116274994	150	168763236	820	4.55556	0.793733	3.6159	0.485888	0.036159	0.00485888	0.303704	3.23925e-08	3.23925e-08	1	0	0	1	0	0
AATTATG	6	24	7	22.6776	1116274994	150	168763236	168	4	0.264578	1.05831	0.142211	0.00740818	0.000995477	0.186667	6.63652e-09	6.63652e-09	1	0	0	1	0	0
AATTC	157	815	5	22.6776	1116274994	150	168763236	4075	5.19108	6.92312	35.9385	4.82925	0.179692	0.0241463	0.173036	1.60975e-07	1.60975e-07	1	0	0	1	0	0
AATTCAG	3	12	7	22.6776	1116274994	150	168763236	84	4	0.132289	0.529156	0.0711055	0.00370409	0.000497739	0.186667	3.31826e-09	3.31826e-09	1	0	0	1	0	0
AATTCC	51	206	6	22.6776	1116274994	150	168763236	1236	4.03922	2.24891	9.08384	1.22064	0.054503	0.00732387	0.161569	4.88258e-08	4.88258e-08	1	0	0	1	0	0
AATTCGAC	1	4	8	22.6776	1116274994	150	168763236	32	4	0.0440963	0.176385	0.0237018	0.00141108	0.000189615	0.213333	1.2641e-09	1.2641e-09	1	0	0	1	0	0
AATTGC	3	12	6	22.6776	1116274994	150	168763236	72	4	0.132289	0.529156	0.0711055	0.00317493	0.000426633	0.16	2.84422e-09	2.84422e-09	1	0	0	1	0	0
AC	45149	979516	2	22.6776	1116274994	150	168763236	1959032	21.6952	1990.9	43193	5804.08	86.3861	11.6082	0.289269	7.73878e-05	7.73878e-05	1	1	1	0	0	0
ACACACACACACACGGCC	1	4	18	22.6776	1116274994	150	168763236	72	4	0.0440963	0.176385	0.0237018	0.00317493	0.000426633	0.48	2.84422e-09	2.84422e-09	1	0	0	1	0	0
ACACACG	2	10	7	22.6776	1116274994	150	168763236	70	5	0.0881926	0.440963	0.0592546	0.00308674	0.000414782	0.233333	2.76522e-09	2.76522e-09	1	0	0	1	0	0
ACACACGG	1	4	8	22.6776	1116274994	150	168763236	32	4	0.0440963	0.176385	0.0237018	0.00141108	0.000189615	0.213333	1.2641e-09	1.2641e-09	1	0	0	1	0	0
ACACAG	9	106	6	22.6776	1116274994	150	168763236	636	11.7778	0.396867	4.67421	0.628099	0.0280452	0.00376859	0.471111	2.5124e-08	2.5124e-08	1	0	0	1	0	0
ACACAGG	9	36	7	22.6776	1116274994	150	168763236	252	4	0.396867	1.58747	0.213317	0.0111123	0.00149322	0.186667	9.95477e-09	9.95477e-09	1	0	0	1	0	0
ACACAT	170	953	6	22.6776	1116274994	150	168763236	5718	5.60588	7.49637	42.0238	5.64696	0.252143	0.0338818	0.224235	2.25879e-07	2.25879e-07	1	0	0	1	0	0
ACACATAG	4	16	8	22.6776	1116274994	150	168763236	128	4	0.176385	0.705541	0.0948074	0.00564433	0.000758459	0.213333	5.05639e-09	5.05639e-09	1	0	0	1	0	0
ACACC	56	450	5	22.6776	1116274994	150	168763236	2250	8.03571	2.46939	19.8433	2.66646	0.0992167	0.0133323	0.267857	8.88819e-08	8.88819e-08	1	0	0	1	0	0
ACACCC	12	67	6	22.6776	1116274994	150	168763236	402	5.58333	0.529156	2.95445	0.397006	0.0177267	0.00238204	0.223333	1.58802e-08	1.58802e-08	1	0	0	1	0	0
ACACCT	16	64	6	22.6776	1116274994	150	168763236	384	4	0.705541	2.82216	0.37923	0.016933	0.00227538	0.16	1.51692e-08	1.51692e-08	1	0	0	1	0	0
ACACG	3	15	5	22.6776	1116274994	150	168763236	75	5	0.132289	0.661444	0.0888819	0.00330722	0.00044441	0.166667	2.96273e-09	2.96273e-09	1	0	0	1	0	0
ACACGG	1	5	6	22.6776	1116274994	150	168763236	30	5	0.0440963	0.220481	0.0296273	0.00132289	0.000177764	0.2	1.18509e-09	1.18509e-09	1	0	0	1	0	0
ACACT	24	156	5	22.6776	1116274994	150	168763236	780	6.5	1.05831	6.87902	0.924372	0.0343951	0.00462186	0.216667	3.08124e-08	3.08124e-08	1	0	0	1	0	0
ACACTCC	5	20	7	22.6776	1116274994	150	168763236	140	4	0.220481	0.881926	0.118509	0.00617348	0.000829565	0.186667	5.53043e-09	5.53043e-09	1	0	0	1	0	0
ACACTGAGGGAGAGGCG	1	4	17	22.6776	1116274994	150	168763236	68	4	0.0440963	0.176385	0.0237018	0.00299855	0.000402931	0.453333	2.68621e-09	2.68621e-09	1	0	0	1	0	0
ACACTGT	17	68	7	22.6776	1116274994	150	168763236	476	4	0.749637	2.99855	0.402931	0.0209898	0.00282052	0.186667	1.88035e-08	1.88035e-08	1	0	0	1	0	0
ACAG	7223	52917	4	22.6776	1116274994	150	168763236	211668	7.32618	318.508	2333.44	313.558	9.33377	1.25423	0.195365	8.36154e-06	8.36154e-06	1	0	0	0	0	0
ACAGACATAGACAT	23	95	14	22.6776	1116274994	150	168763236	1330	4.13043	1.01421	4.18915	0.562919	0.0586481	0.00788086	0.385507	5.25391e-08	5.25391e-08	1	0	0	1	0	0
ACAGACC	103	433	7	22.6776	1116274994	150	168763236	3031	4.20388	4.54192	19.0937	2.56572	0.133656	0.0179601	0.196181	1.19734e-07	1.19734e-07	1	0	0	1	0	0
ACAGACG	3	34	7	22.6776	1116274994	150	168763236	238	11.3333	0.132289	1.49927	0.201466	0.0104949	0.00141026	0.528889	9.40173e-09	9.40173e-09	1	0	0	1	1	0
ACAGACT	30041	142521	7	22.6776	1116274994	150	168763236	997647	4.74422	1324.7	6284.65	844.503	43.9925	5.91152	0.221397	3.94101e-05	3.94101e-05	1	1	1	1	0	0
ACAGACTACTG	10	40	11	22.6776	1116274994	150	168763236	440	4	0.440963	1.76385	0.237018	0.0194024	0.0026072	0.293333	1.73814e-08	1.73814e-08	1	0	0	1	0	0
ACAGACTATAGACT	160	668	14	22.6776	1116274994	150	168763236	9352	4.175	7.05541	29.4563	3.95821	0.412389	0.0554149	0.389667	3.69433e-07	3.69433e-07	1	0	0	1	0	0
ACAGACTCATGCTAGTCC	30	121	18	22.6776	1116274994	150	168763236	2178	4.03333	1.32289	5.33565	0.716981	0.0960417	0.0129057	0.484	8.60377e-08	8.60377e-08	1	0	0	1	0	0
ACAGACTG	16	65	8	22.6776	1116274994	150	168763236	520	4.0625	0.705541	2.86626	0.385155	0.0229301	0.00308124	0.216667	2.05416e-08	2.05416e-08	1	0	0	1	0	0
ACAGAG	644	9020	6	22.6776	1116274994	150	168763236	54120	14.0062	28.398	397.749	53.4477	2.38649	0.320686	0.560248	2.13791e-06	2.13791e-06	1	0	0	1	1	0
ACAGAGAG	40	390	8	22.6776	1116274994	150	168763236	3120	9.75	1.76385	17.1976	2.31093	0.13758	0.0184874	0.52	1.2325e-07	1.2325e-07	1	0	0	1	1	0
ACAGAGAGAG	11	55	10	22.6776	1116274994	150	168763236	550	5	0.485059	2.4253	0.3259	0.024253	0.003259	0.333333	2.17267e-08	2.17267e-08	1	0	0	1	0	0
ACAGAT	17	70	6	22.6776	1116274994	150	168763236	420	4.11765	0.749637	3.08674	0.414782	0.0185204	0.00248869	0.164706	1.65913e-08	1.65913e-08	1	0	0	1	0	0
ACAGC	18	90	5	22.6776	1116274994	150	168763236	450	5	0.793733	3.96867	0.533292	0.0198433	0.00266646	0.166667	1.77764e-08	1.77764e-08	1	0	0	1	0	0
ACAGCC	2	8	6	22.6776	1116274994	150	168763236	48	4	0.0881926	0.35277	0.0474037	0.00211662	0.000284422	0.16	1.89615e-09	1.89615e-09	1	0	0	1	0	0
ACAGCCT	1	4	7	22.6776	1116274994	150	168763236	28	4	0.0440963	0.176385	0.0237018	0.0012347	0.000165913	0.186667	1.10609e-09	1.10609e-09	1	0	0	1	0	0
ACAGCG	23	96	6	22.6776	1116274994	150	168763236	576	4.17391	1.01421	4.23324	0.568844	0.0253995	0.00341307	0.166957	2.27538e-08	2.27538e-08	1	0	0	1	0	0
ACAGCT	14	56	6	22.6776	1116274994	150	168763236	336	4	0.617348	2.46939	0.331826	0.0148164	0.00199095	0.16	1.3273e-08	1.3273e-08	1	0	0	1	0	0
ACAGG	57	389	5	22.6776	1116274994	150	168763236	1945	6.82456	2.51349	17.1535	2.305	0.0857673	0.011525	0.227485	7.68335e-08	7.68335e-08	1	0	0	1	0	0
ACAGGAG	1	4	7	22.6776	1116274994	150	168763236	28	4	0.0440963	0.176385	0.0237018	0.0012347	0.000165913	0.186667	1.10609e-09	1.10609e-09	1	0	0	1	0	0
ACAGGC	23	92	6	22.6776	1116274994	150	168763236	552	4	1.01421	4.05686	0.545142	0.0243412	0.00327085	0.16	2.18057e-08	2.18057e-08	1	0	0	1	0	0
ACAGGCC	1	4	7	22.6776	1116274994	150	168763236	28	4	0.0440963	0.176385	0.0237018	0.0012347	0.000165913	0.186667	1.10609e-09	1.10609e-09	1	0	0	1	0	0
ACAGGG	30	309	6	22.6776	1116274994	150	168763236	1854	10.3	1.32289	13.6258	1.83097	0.0817545	0.0109858	0.412	7.32387e-08	7.32387e-08	1	0	0	1	0	0
ACAGGT	37	197	6	22.6776	1116274994	150	168763236	1182	5.32432	1.63156	8.68697	1.16732	0.0521218	0.0070039	0.212973	4.66926e-08	4.66926e-08	1	0	0	1	0	0
ACAGGTGGATGG	6	24	12	22.6776	1116274994	150	168763236	288	4	0.264578	1.05831	0.142211	0.0126997	0.00170653	0.32	1.13769e-08	1.13769e-08	1	0	0	1	0	0
ACAGT	14	73	5	22.6776	1116274994	150	168763236	365	5.21429	0.617348	3.21903	0.432559	0.0160951	0.00216279	0.17381	1.44186e-08	1.44186e-08	1	0	0	1	0	0
ACAGTAT	11	44	7	22.6776	1116274994	150	168763236	308	4	0.485059	1.94024	0.26072	0.0135817	0.00182504	0.186667	1.21669e-08	1.21669e-08	1	0	0	1	0	0
ACAGTC	7	34	6	22.6776	1116274994	150	168763236	204	4.85714	0.308674	1.49927	0.201466	0.00899564	0.00120879	0.194286	8.05863e-09	8.05863e-09	1	0	0	1	0	0
ACAGTCT	14	56	7	22.6776	1116274994	150	168763236	392	4	0.617348	2.46939	0.331826	0.0172857	0.00232278	0.186667	1.54852e-08	1.54852e-08	1	0	0	1	0	0
ACAGTG	11	44	6	22.6776	1116274994	150	168763236	264	4	0.485059	1.94024	0.26072	0.0116414	0.00156432	0.16	1.04288e-08	1.04288e-08	1	0	0	1	0	0
ACAT	114600	1531360	4	22.6776	1116274994	150	168763236	6125440	13.3627	5053.44	67527.3	9074.01	270.109	36.2961	0.356337	0.000241974	0.000241974	1	1	1	0	0	0
ACATACATACCAT	1	4	13	22.6776	1116274994	150	168763236	52	4	0.0440963	0.176385	0.0237018	0.00229301	0.000308124	0.346667	2.05416e-09	2.05416e-09	1	0	0	1	0	0
ACATACATAT	1	4	10	22.6776	1116274994	150	168763236	40	4	0.0440963	0.176385	0.0237018	0.00176385	0.000237018	0.266667	1.58012e-09	1.58012e-09	1	0	0	1	0	0
ACATACATGC	22	88	10	22.6776	1116274994	150	168763236	880	4	0.970118	3.88047	0.521441	0.0388047	0.00521441	0.266667	3.47627e-08	3.47627e-08	1	0	0	1	0	0
ACATACT	47	248	7	22.6776	1116274994	150	168763236	1736	5.2766	2.07253	10.9359	1.46951	0.0765512	0.0102866	0.246241	6.85773e-08	6.85773e-08	1	0	0	1	0	0
ACATAG	60	273	6	22.6776	1116274994	150	168763236	1638	4.55	2.64578	12.0383	1.61765	0.0722297	0.00970591	0.182	6.4706e-08	6.4706e-08	1	0	0	1	0	0
ACATAGAGTCATAG	134	584	14	22.6776	1116274994	150	168763236	8176	4.35821	5.9089	25.7522	3.46047	0.360531	0.0484466	0.406766	3.22977e-07	3.22977e-07	1	0	0	1	0	0
ACATAGT	7	28	7	22.6776	1116274994	150	168763236	196	4	0.308674	1.2347	0.165913	0.00864287	0.00116139	0.186667	7.7426e-09	7.7426e-09	1	0	0	1	0	0
ACATAT	669	3451	6	22.6776	1116274994	150	168763236	20706	5.15845	29.5004	152.176	20.4488	0.913058	0.122693	0.206338	8.17951e-07	8.17951e-07	1	0	0	1	0	0
ACATC	55	830	5	22.6776	1116274994	150	168763236	4150	15.0909	2.4253	36.5999	4.91813	0.183	0.0245907	0.50303	1.63938e-07	1.63938e-07	1	0	0	1	1	0
ACATCATCTCC	15	74	11	22.6776	1116274994	150	168763236	814	4.93333	0.661444	3.26313	0.438484	0.0358944	0.00482333	0.361778	3.21555e-08	3.21555e-08	1	0	0	1	0	0
ACATCC	1	4	6	22.6776	1116274994	150	168763236	24	4	0.0440963	0.176385	0.0237018	0.00105831	0.000142211	0.16	9.48074e-10	9.48074e-10	1	0	0	1	0	0
ACATCCCTCC	3	13	10	22.6776	1116274994	150	168763236	130	4.33333	0.132289	0.573252	0.077031	0.00573252	0.00077031	0.288889	5.1354e-09	5.1354e-09	1	0	0	1	0	0
ACATCCCTCT	2	9	10	22.6776	1116274994	150	168763236	90	4.5	0.0881926	0.396867	0.0533292	0.00396867	0.000533292	0.3	3.55528e-09	3.55528e-09	1	0	0	1	0	0
ACATCCT	11	57	7	22.6776	1116274994	150	168763236	399	5.18182	0.485059	2.51349	0.337751	0.0175944	0.00236426	0.241818	1.57617e-08	1.57617e-08	1	0	0	1	0	0
ACATCG	8	48	6	22.6776	1116274994	150	168763236	288	6	0.35277	2.11662	0.284422	0.0126997	0.00170653	0.24	1.13769e-08	1.13769e-08	1	0	0	1	0	0
ACATCGTATACG	25	102	12	22.6776	1116274994	150	168763236	1224	4.08	1.10241	4.49782	0.604397	0.0539739	0.00725276	0.3264	4.83518e-08	4.83518e-08	1	0	0	1	0	0
ACATCTG	12	48	7	22.6776	1116274994	150	168763236	336	4	0.529156	2.11662	0.284422	0.0148164	0.00199095	0.186667	1.3273e-08	1.3273e-08	1	0	0	1	0	0
ACATG	416	2919	5	22.6776	1116274994	150	168763236	14595	7.01683	18.3441	128.717	17.2964	0.643585	0.0864821	0.233894	5.76547e-07	5.76547e-07	1	0	0	1	0	0
ACATGAT	4	19	7	22.6776	1116274994	150	168763236	133	4.75	0.176385	0.83783	0.112584	0.00586481	0.000788086	0.221667	5.25391e-09	5.25391e-09	1	0	0	1	0	0
ACATGC	3	12	6	22.6776	1116274994	150	168763236	72	4	0.132289	0.529156	0.0711055	0.00317493	0.000426633	0.16	2.84422e-09	2.84422e-09	1	0	0	1	0	0
ACATGG	13	52	6	22.6776	1116274994	150	168763236	312	4	0.573252	2.29301	0.308124	0.013758	0.00184874	0.16	1.2325e-08	1.2325e-08	1	0	0	1	0	0
ACATGGT	23	92	7	22.6776	1116274994	150	168763236	644	4	1.01421	4.05686	0.545142	0.028398	0.003816	0.186667	2.544e-08	2.544e-08	1	0	0	1	0	0
ACATGT	40	193	6	22.6776	1116274994	150	168763236	1158	4.825	1.76385	8.51058	1.14361	0.0510635	0.00686168	0.193	4.57446e-08	4.57446e-08	1	0	0	1	0	0
ACC	179	1643	3	22.6776	1116274994	150	168763236	4929	9.17877	7.89324	72.4502	9.73553	0.217351	0.0292066	0.183575	1.94711e-07	1.94711e-07	1	0	0	0	0	0
ACCACG	8	32	6	22.6776	1116274994	150	168763236	192	4	0.35277	1.41108	0.189615	0.00846649	0.00113769	0.16	7.58459e-09	7.58459e-09	1	0	0	1	0	0
ACCACT	30	217	6	22.6776	1116274994	150	168763236	1302	7.23333	1.32289	9.5689	1.28583	0.0574134	0.00771495	0.289333	5.1433e-08	5.1433e-08	1	0	0	1	0	0
ACCAG	41	282	5	22.6776	1116274994	150	168763236	1410	6.87805	1.80795	12.4352	1.67098	0.0621758	0.0083549	0.229268	5.56993e-08	5.56993e-08	1	0	0	1	0	0
ACCAGC	22	88	6	22.6776	1116274994	150	168763236	528	4	0.970118	3.88047	0.521441	0.0232828	0.00312864	0.16	2.08576e-08	2.08576e-08	1	0	0	1	0	0
ACCAGGTCCC	1	4	10	22.6776	1116274994	150	168763236	40	4	0.0440963	0.176385	0.0237018	0.00176385	0.000237018	0.266667	1.58012e-09	1.58012e-09	1	0	0	1	0	0
ACCAGTACTGGCG	15	63	13	22.6776	1116274994	150	168763236	819	4.2	0.661444	2.77807	0.373304	0.0361149	0.00485295	0.364	3.2353e-08	3.2353e-08	1	0	0	1	0	0
ACCAT	1025	9459	5	22.6776	1116274994	150	168763236	47295	9.22829	45.1987	417.107	56.0489	2.08553	0.280245	0.30761	1.8683e-06	1.8683e-06	1	0	0	1	0	0
ACCATC	248	3440	6	22.6776	1116274994	150	168763236	20640	13.871	10.9359	151.691	20.3836	0.910148	0.122302	0.554839	8.15343e-07	8.15343e-07	1	0	0	1	1	0
ACCATCCT	15	89	8	22.6776	1116274994	150	168763236	712	5.93333	0.661444	3.92457	0.527366	0.0313966	0.00421893	0.316444	2.81262e-08	2.81262e-08	1	0	0	1	0	0
ACCATCTCCCAGCTCCG	1	4	17	22.6776	1116274994	150	168763236	68	4	0.0440963	0.176385	0.0237018	0.00299855	0.000402931	0.453333	2.68621e-09	2.68621e-09	1	0	0	1	0	0
ACCATG	20	81	6	22.6776	1116274994	150	168763236	486	4.05	0.881926	3.5718	0.479962	0.0214308	0.00287977	0.162	1.91985e-08	1.91985e-08	1	0	0	1	0	0
ACCC	10	92	4	22.6776	1116274994	150	168763236	368	9.2	0.440963	4.05686	0.545142	0.0162274	0.00218057	0.245333	1.45371e-08	1.45371e-08	1	0	0	0	0	0
ACCCACCT	12	68	8	22.6776	1116274994	150	168763236	544	5.66667	0.529156	2.99855	0.402931	0.0239884	0.00322345	0.302222	2.14897e-08	2.14897e-08	1	0	0	1	0	0
ACCCAT	20	156	6	22.6776	1116274994	150	168763236	936	7.8	0.881926	6.87902	0.924372	0.0412741	0.00554623	0.312	3.69749e-08	3.69749e-08	1	0	0	1	0	0
ACCCATCC	2	11	8	22.6776	1116274994	150	168763236	88	5.5	0.0881926	0.485059	0.0651801	0.00388047	0.000521441	0.293333	3.47627e-09	3.47627e-09	1	0	0	1	0	0
ACCCC	6	35	5	22.6776	1116274994	150	168763236	175	5.83333	0.264578	1.54337	0.207391	0.00771685	0.00103696	0.194444	6.91304e-09	6.91304e-09	1	0	0	1	0	0
ACCCCATC	17	71	8	22.6776	1116274994	150	168763236	568	4.17647	0.749637	3.13084	0.420708	0.0250467	0.00336566	0.222745	2.24377e-08	2.24377e-08	1	0	0	1	0	0
ACCCCC	3	14	6	22.6776	1116274994	150	168763236	84	4.66667	0.132289	0.617348	0.0829565	0.00370409	0.000497739	0.186667	3.31826e-09	3.31826e-09	1	0	0	1	0	0
ACCCCCC	1	8	7	22.6776	1116274994	150	168763236	56	8	0.0440963	0.35277	0.0474037	0.00246939	0.000331826	0.373333	2.21217e-09	2.21217e-09	1	0	0	1	0	0
ACCCCT	5	21	6	22.6776	1116274994	150	168763236	126	4.2	0.220481	0.926022	0.124435	0.00555613	0.000746608	0.168	4.97739e-09	4.97739e-09	1	0	0	1	0	0
ACCCG	1	5	5	22.6776	1116274994	150	168763236	25	5	0.0440963	0.220481	0.0296273	0.00110241	0.000148137	0.166667	9.87577e-10	9.87577e-10	1	0	0	1	0	0
ACCCGT	12	59	6	22.6776	1116274994	150	168763236	354	4.91667	0.529156	2.60168	0.349602	0.0156101	0.00209761	0.196667	1.39841e-08	1.39841e-08	1	0	0	1	0	0
ACCCT	95	623	5	22.6776	1116274994	150	168763236	3115	6.55789	4.18915	27.472	3.69156	0.13736	0.0184578	0.218596	1.23052e-07	1.23052e-07	1	0	0	1	0	0
ACCCTC	190	1280	6	22.6776	1116274994	150	168763236	7680	6.73684	8.3783	56.4433	7.58459	0.33866	0.0455075	0.269474	3.03384e-07	3.03384e-07	1	0	0	1	0	0
ACCCTCTAT	8	34	9	22.6776	1116274994	150	168763236	306	4.25	0.35277	1.49927	0.201466	0.0134935	0.00181319	0.255	1.20879e-08	1.20879e-08	1	0	0	1	0	0
ACCCTCTCC	8	34	9	22.6776	1116274994	150	168763236	306	4.25	0.35277	1.49927	0.201466	0.0134935	0.00181319	0.255	1.20879e-08	1.20879e-08	1	0	0	1	0	0
ACCCTCTCCTGATGG	1	5	15	22.6776	1116274994	150	168763236	75	5	0.0440963	0.220481	0.0296273	0.00330722	0.00044441	0.5	2.96273e-09	2.96273e-09	1	0	0	1	0	0
ACCCTG	9	45	6	22.6776	1116274994	150	168763236	270	5	0.396867	1.98433	0.266646	0.011906	0.00159987	0.2	1.06658e-08	1.06658e-08	1	0	0	1	0	0
ACCG	360	3922	4	22.6776	1116274994	150	168763236	15688	10.8944	15.8747	172.946	23.2397	0.691783	0.0929586	0.290519	6.19724e-07	6.19724e-07	1	0	0	0	0	0
ACCGACT	15	63	7	22.6776	1116274994	150	168763236	441	4.2	0.661444	2.77807	0.373304	0.0194465	0.00261313	0.196	1.74209e-08	1.74209e-08	1	0	0	1	0	0
ACCGACTG	24	125	8	22.6776	1116274994	150	168763236	1000	5.20833	1.05831	5.51204	0.740683	0.0440963	0.00592546	0.277778	3.95031e-08	3.95031e-08	1	0	0	1	0	0
ACCGAT	8	32	6	22.6776	1116274994	150	168763236	192	4	0.35277	1.41108	0.189615	0.00846649	0.00113769	0.16	7.58459e-09	7.58459e-09	1	0	0	1	0	0
ACCGC	49	267	5	22.6776	1116274994	150	168763236	1335	5.44898	2.16072	11.7737	1.5821	0.0588686	0.00791049	0.181633	5.27366e-08	5.27366e-08	1	0	0	1	0	0
ACCGCAG	10	44	7	22.6776	1116274994	150	168763236	308	4.4	0.440963	1.94024	0.26072	0.0135817	0.00182504	0.205333	1.21669e-08	1.21669e-08	1	0	0	1	0	0
ACCGCC	47	188	6	22.6776	1116274994	150	168763236	1128	4	2.07253	8.2901	1.11399	0.0497406	0.00668392	0.16	4.45595e-08	4.45595e-08	1	0	0	1	0	0
ACCGCG	6	24	6	22.6776	1116274994	150	168763236	144	4	0.264578	1.05831	0.142211	0.00634987	0.000853266	0.16	5.68844e-09	5.68844e-09	1	0	0	1	0	0
ACCGCT	9	45	6	22.6776	1116274994	150	168763236	270	5	0.396867	1.98433	0.266646	0.011906	0.00159987	0.2	1.06658e-08	1.06658e-08	1	0	0	1	0	0
ACCGCTATAT	17	69	10	22.6776	1116274994	150	168763236	690	4.05882	0.749637	3.04264	0.408857	0.0304264	0.00408857	0.270588	2.72571e-08	2.72571e-08	1	0	0	1	0	0
ACCGGG	1	7	6	22.6776	1116274994	150	168763236	42	7	0.0440963	0.308674	0.0414782	0.00185204	0.000248869	0.28	1.65913e-09	1.65913e-09	1	0	0	1	0	0
ACCGT	11	66	5	22.6776	1116274994	150	168763236	330	6	0.485059	2.91036	0.39108	0.0145518	0.0019554	0.2	1.3036e-08	1.3036e-08	1	0	0	1	0	0
ACCGTAT	10	48	7	22.6776	1116274994	150	168763236	336	4.8	0.440963	2.11662	0.284422	0.0148164	0.00199095	0.224	1.3273e-08	1.3273e-08	1	0	0	1	0	0
ACCGTC	7	28	6	22.6776	1116274994	150	168763236	168	4	0.308674	1.2347	0.165913	0.00740818	0.000995477	0.16	6.63652e-09	6.63652e-09	1	0	0	1	0	0
ACCT	4230	86315	4	22.6776	1116274994	150	168763236	345260	20.4054	186.527	3806.17	511.456	15.2247	2.04582	0.544145	1.36388e-05	1.36388e-05	1	0	0	0	1	0
ACCTAG	7	28	6	22.6776	1116274994	150	168763236	168	4	0.308674	1.2347	0.165913	0.00740818	0.000995477	0.16	6.63652e-09	6.63652e-09	1	0	0	1	0	0
ACCTAT	81	485	6	22.6776	1116274994	150	168763236	2910	5.98765	3.5718	21.3867	2.87385	0.12832	0.0172431	0.239506	1.14954e-07	1.14954e-07	1	0	0	1	0	0
ACCTATCT	182	2293	8	22.6776	1116274994	150	168763236	18344	12.5989	8.02553	101.113	13.5871	0.808902	0.108697	0.671941	7.24644e-07	7.24644e-07	1	0	0	1	1	0
ACCTC	59	632	5	22.6776	1116274994	150	168763236	3160	10.7119	2.60168	27.8689	3.74489	0.139344	0.0187245	0.357062	1.2483e-07	1.2483e-07	1	0	0	1	0	0
ACCTCC	8	53	6	22.6776	1116274994	150	168763236	318	6.625	0.35277	2.3371	0.314049	0.0140226	0.0018843	0.265	1.2562e-08	1.2562e-08	1	0	0	1	0	0
ACCTCCATATG	27	114	11	22.6776	1116274994	150	168763236	1254	4.22222	1.1906	5.02698	0.675503	0.0552968	0.00743053	0.30963	4.95369e-08	4.95369e-08	1	0	0	1	0	0
ACCTCCATC	1	12	9	22.6776	1116274994	150	168763236	108	12	0.0440963	0.529156	0.0711055	0.0047624	0.00063995	0.72	4.26633e-09	4.26633e-09	1	0	0	1	1	0
ACCTCG	14	56	6	22.6776	1116274994	150	168763236	336	4	0.617348	2.46939	0.331826	0.0148164	0.00199095	0.16	1.3273e-08	1.3273e-08	1	0	0	1	0	0
ACCTCT	104	873	6	22.6776	1116274994	150	168763236	5238	8.39423	4.58601	38.4961	5.17293	0.230976	0.0310376	0.335769	2.06917e-07	2.06917e-07	1	0	0	1	0	0
ACCTCTATCT	14	65	10	22.6776	1116274994	150	168763236	650	4.64286	0.617348	2.86626	0.385155	0.0286626	0.00385155	0.309524	2.5677e-08	2.5677e-08	1	0	0	1	0	0
ACCTCTGGGCCTCCCACT	1	4	18	22.6776	1116274994	150	168763236	72	4	0.0440963	0.176385	0.0237018	0.00317493	0.000426633	0.48	2.84422e-09	2.84422e-09	1	0	0	1	0	0
ACCTGAT	7	35	7	22.6776	1116274994	150	168763236	245	5	0.308674	1.54337	0.207391	0.0108036	0.00145174	0.233333	9.67825e-09	9.67825e-09	1	0	0	1	0	0
ACCTGC	1	4	6	22.6776	1116274994	150	168763236	24	4	0.0440963	0.176385	0.0237018	0.00105831	0.000142211	0.16	9.48074e-10	9.48074e-10	1	0	0	1	0	0
ACCTGG	42	217	6	22.6776	1116274994	150	168763236	1302	5.16667	1.85204	9.5689	1.28583	0.0574134	0.00771495	0.206667	5.1433e-08	5.1433e-08	1	0	0	1	0	0
ACG	16496	228059	3	22.6776	1116274994	150	168763236	684177	13.8251	727.412	10056.6	1351.35	30.1697	4.05406	0.276502	2.70271e-05	2.70271e-05	1	1	1	0	0	0
ACGACGACGG	13	55	10	22.6776	1116274994	150	168763236	550	4.23077	0.573252	2.4253	0.3259	0.024253	0.003259	0.282051	2.17267e-08	2.17267e-08	1	0	0	1	0	0
ACGACT	3	12	6	22.6776	1116274994	150	168763236	72	4	0.132289	0.529156	0.0711055	0.00317493	0.000426633	0.16	2.84422e-09	2.84422e-09	1	0	0	1	0	0
ACGACTG	22	141	7	22.6776	1116274994	150	168763236	987	6.40909	0.970118	6.21758	0.83549	0.043523	0.00584843	0.299091	3.89895e-08	3.89895e-08	1	0	0	1	0	0
ACGAG	30	256	5	22.6776	1116274994	150	168763236	1280	8.53333	1.32289	11.2887	1.51692	0.0564433	0.00758459	0.284444	5.05639e-08	5.05639e-08	1	0	0	1	0	0
ACGAGAT	7	28	7	22.6776	1116274994	150	168763236	196	4	0.308674	1.2347	0.165913	0.00864287	0.00116139	0.186667	7.7426e-09	7.7426e-09	1	0	0	1	0	0
ACGAGG	132	887	6	22.6776	1116274994	150	168763236	5322	6.7197	5.82071	39.1134	5.25588	0.23468	0.0315353	0.268788	2.10235e-07	2.10235e-07	1	0	0	1	0	0
ACGAGT	40	183	6	22.6776	1116274994	150	168763236	1098	4.575	1.76385	8.06962	1.08436	0.0484177	0.00650616	0.183	4.33744e-08	4.33744e-08	1	0	0	1	0	0
ACGAT	1	7	5	22.6776	1116274994	150	168763236	35	7	0.0440963	0.308674	0.0414782	0.00154337	0.000207391	0.233333	1.38261e-09	1.38261e-09	1	0	0	1	0	0
ACGATAG	26	135	7	22.6776	1116274994	150	168763236	945	5.19231	1.1465	5.953	0.799937	0.041671	0.00559956	0.242308	3.73304e-08	3.73304e-08	1	0	0	1	0	0
ACGATAGGAT	6	24	10	22.6776	1116274994	150	168763236	240	4	0.264578	1.05831	0.142211	0.0105831	0.00142211	0.266667	9.48074e-09	9.48074e-09	1	0	0	1	0	0
ACGATC	21	84	6	22.6776	1116274994	150	168763236	504	4	0.926022	3.70409	0.497739	0.0222245	0.00298643	0.16	1.99095e-08	1.99095e-08	1	0	0	1	0	0
ACGATCT	15	75	7	22.6776	1116274994	150	168763236	525	5	0.661444	3.30722	0.44441	0.0231506	0.00311087	0.233333	2.07391e-08	2.07391e-08	1	0	0	1	0	0
ACGATG	806	6185	6	22.6776	1116274994	150	168763236	37110	7.6737	35.5416	272.736	36.649	1.63641	0.219894	0.306948	1.46596e-06	1.46596e-06	1	0	0	1	0	0
ACGC	99	768	4	22.6776	1116274994	150	168763236	3072	7.75758	4.36553	33.866	4.55075	0.135464	0.018203	0.206869	1.21353e-07	1.21353e-07	1	0	0	0	0	0
ACGCAT	22	93	6	22.6776	1116274994	150	168763236	558	4.22727	0.970118	4.10096	0.551068	0.0246057	0.00330641	0.169091	2.20427e-08	2.20427e-08	1	0	0	1	0	0
ACGCC	13	75	5	22.6776	1116274994	150	168763236	375	5.76923	0.573252	3.30722	0.44441	0.0165361	0.00222205	0.192308	1.48137e-08	1.48137e-08	1	0	0	1	0	0
ACGCCCAGT	1	4	9	22.6776	1116274994	150	168763236	36	4	0.0440963	0.176385	0.0237018	0.00158747	0.000213317	0.24	1.42211e-09	1.42211e-09	1	0	0	1	0	0
ACGCCG	2	8	6	22.6776	1116274994	150	168763236	48	4	0.0881926	0.35277	0.0474037	0.00211662	0.000284422	0.16	1.89615e-09	1.89615e-09	1	0	0	1	0	0
ACGCG	100	536	5	22.6776	1116274994	150	168763236	2680	5.36	4.40963	23.6356	3.17605	0.118178	0.0158802	0.178667	1.05868e-07	1.05868e-07	1	0	0	1	0	0
ACGCGCCGCCGCATAG	1	4	16	22.6776	1116274994	150	168763236	64	4	0.0440963	0.176385	0.0237018	0.00282216	0.00037923	0.426667	2.5282e-09	2.5282e-09	1	0	0	1	0	0
ACGCTACGT	6	37	9	22.6776	1116274994	150	168763236	333	6.16667	0.264578	1.63156	0.219242	0.0146841	0.00197318	0.37	1.31545e-08	1.31545e-08	1	0	0	1	0	0
ACGCTC	3	12	6	22.6776	1116274994	150	168763236	72	4	0.132289	0.529156	0.0711055	0.00317493	0.000426633	0.16	2.84422e-09	2.84422e-09	1	0	0	1	0	0
ACGG	7095	50153	4	22.6776	1116274994	150	168763236	200612	7.06878	312.863	2211.56	297.18	8.84625	1.18872	0.188501	7.92479e-06	7.92479e-06	1	0	0	0	0	0
ACGGACT	11	55	7	22.6776	1116274994	150	168763236	385	5	0.485059	2.4253	0.3259	0.0169771	0.0022813	0.233333	1.52087e-08	1.52087e-08	1	0	0	1	0	0
ACGGAG	21	199	6	22.6776	1116274994	150	168763236	1194	9.47619	0.926022	8.77516	1.17917	0.052651	0.007075	0.379048	4.71667e-08	4.71667e-08	1	0	0	1	0	0
ACGGATG	19	78	7	22.6776	1116274994	150	168763236	546	4.10526	0.83783	3.43951	0.462186	0.0240766	0.0032353	0.191579	2.15687e-08	2.15687e-08	1	0	0	1	0	0
ACGGATGG	18	77	8	22.6776	1116274994	150	168763236	616	4.27778	0.793733	3.39541	0.456261	0.0271633	0.00365008	0.228148	2.43339e-08	2.43339e-08	1	0	0	1	0	0
ACGGCATGGC	1	4	10	22.6776	1116274994	150	168763236	40	4	0.0440963	0.176385	0.0237018	0.00176385	0.000237018	0.266667	1.58012e-09	1.58012e-09	1	0	0	1	0	0
ACGGCG	1	4	6	22.6776	1116274994	150	168763236	24	4	0.0440963	0.176385	0.0237018	0.00105831	0.000142211	0.16	9.48074e-10	9.48074e-10	1	0	0	1	0	0
ACGGG	9	67	5	22.6776	1116274994	150	168763236	335	7.44444	0.396867	2.95445	0.397006	0.0147723	0.00198503	0.248148	1.32335e-08	1.32335e-08	1	0	0	1	0	0
ACGGGCAG	2	9	8	22.6776	1116274994	150	168763236	72	4.5	0.0881926	0.396867	0.0533292	0.00317493	0.000426633	0.24	2.84422e-09	2.84422e-09	1	0	0	1	0	0
ACGGGCC	8	32	7	22.6776	1116274994	150	168763236	224	4	0.35277	1.41108	0.189615	0.00987757	0.0013273	0.186667	8.84869e-09	8.84869e-09	1	0	0	1	0	0
ACGGGG	3	13	6	22.6776	1116274994	150	168763236	78	4.33333	0.132289	0.573252	0.077031	0.00343951	0.000462186	0.173333	3.08124e-09	3.08124e-09	1	0	0	1	0	0
ACGT	32	204	4	22.6776	1116274994	150	168763236	816	6.375	1.41108	8.99564	1.20879	0.0359826	0.00483518	0.17	3.22345e-08	3.22345e-08	1	0	0	0	0	0
ACGTAT	13	52	6	22.6776	1116274994	150	168763236	312	4	0.573252	2.29301	0.308124	0.013758	0.00184874	0.16	1.2325e-08	1.2325e-08	1	0	0	1	0	0
ACGTC	15	86	5	22.6776	1116274994	150	168763236	430	5.73333	0.661444	3.79228	0.50959	0.0189614	0.00254795	0.191111	1.69863e-08	1.69863e-08	1	0	0	1	0	0
ACGTCC	27	125	6	22.6776	1116274994	150	168763236	750	4.62963	1.1906	5.51204	0.740683	0.0330722	0.0044441	0.185185	2.96273e-08	2.96273e-08	1	0	0	1	0	0
ACT	2060	27284	3	22.6776	1116274994	150	168763236	81852	13.2447	90.8384	1203.12	161.67	3.60937	0.485011	0.264893	3.23341e-06	3.23341e-06	1	0	0	0	0	0
ACTACTATC	1	4	9	22.6776	1116274994	150	168763236	36	4	0.0440963	0.176385	0.0237018	0.00158747	0.000213317	0.24	1.42211e-09	1.42211e-09	1	0	0	1	0	0
ACTACTGCT	46	380	9	22.6776	1116274994	150	168763236	3420	8.26087	2.02843	16.7566	2.25168	0.150809	0.0202651	0.495652	1.35101e-07	1.35101e-07	1	0	0	1	0	0
ACTACTGCTACTGCT	4	16	15	22.6776	1116274994	150	168763236	240	4	0.176385	0.705541	0.0948074	0.0105831	0.00142211	0.4	9.48074e-09	9.48074e-09	1	0	0	1	0	0
ACTACTGCTACTGCTGCT	2	10	18	22.6776	1116274994	150	168763236	180	5	0.0881926	0.440963	0.0592546	0.00793733	0.00106658	0.6	7.11055e-09	7.11055e-09	1	0	0	1	1	0
ACTACTGCTGCT	16	95	12	22.6776	1116274994	150	168763236	1140	5.9375	0.705541	4.18915	0.562919	0.0502698	0.00675503	0.475	4.50335e-08	4.50335e-08	1	0	0	1	0	0
ACTAG	218	1386	5	22.6776	1116274994	150	168763236	6930	6.3578	9.61299	61.1175	8.21269	0.305587	0.0410634	0.211927	2.73756e-07	2.73756e-07	1	0	0	1	0	0
ACTAGGAT	23	152	8	22.6776	1116274994	150	168763236	1216	6.6087	1.01421	6.70264	0.90067	0.0536211	0.00720536	0.352464	4.80357e-08	4.80357e-08	1	0	0	1	0	0
ACTAGGC	10	40	7	22.6776	1116274994	150	168763236	280	4	0.440963	1.76385	0.237018	0.012347	0.00165913	0.186667	1.10609e-08	1.10609e-08	1	0	0	1	0	0
ACTAGT	16	78	6	22.6776	1116274994	150	168763236	468	4.875	0.705541	3.43951	0.462186	0.0206371	0.00277312	0.195	1.84874e-08	1.84874e-08	1	0	0	1	0	0
ACTAT	524	3433	5	22.6776	1116274994	150	168763236	17165	6.55153	23.1065	151.383	20.3421	0.756913	0.101711	0.218384	6.7807e-07	6.7807e-07	1	0	0	1	0	0
ACTATAG	26	104	7	22.6776	1116274994	150	168763236	728	4	1.1465	4.58601	0.616248	0.0321021	0.00431374	0.186667	2.87582e-08	2.87582e-08	1	0	0	1	0	0
ACTATAT	4	16	7	22.6776	1116274994	150	168763236	112	4	0.176385	0.705541	0.0948074	0.00493878	0.000663652	0.186667	4.42434e-09	4.42434e-09	1	0	0	1	0	0
ACTATC	57	312	6	22.6776	1116274994	150	168763236	1872	5.47368	2.51349	13.758	1.84874	0.0825483	0.0110925	0.218947	7.39498e-08	7.39498e-08	1	0	0	1	0	0
ACTATG	31	165	6	22.6776	1116274994	150	168763236	990	5.32258	1.36699	7.27589	0.977701	0.0436553	0.00586621	0.212903	3.9108e-08	3.9108e-08	1	0	0	1	0	0
ACTATGC	5	20	7	22.6776	1116274994	150	168763236	140	4	0.220481	0.881926	0.118509	0.00617348	0.000829565	0.186667	5.53043e-09	5.53043e-09	1	0	0	1	0	0
ACTC	1911	28210	4	22.6776	1116274994	150	168763236	112840	14.7619	84.268	1243.96	167.157	4.97583	0.668629	0.393651	4.45753e-06	4.45753e-06	1	0	0	0	0	0
ACTCACTCATCC	74	537	12	22.6776	1116274994	150	168763236	6444	7.25676	3.26313	23.6797	3.18197	0.284157	0.0381837	0.580541	2.54558e-07	2.54558e-07	1	0	0	1	1	0
ACTCACTCTC	16	78	10	22.6776	1116274994	150	168763236	780	4.875	0.705541	3.43951	0.462186	0.0343951	0.00462186	0.325	3.08124e-08	3.08124e-08	1	0	0	1	0	0
ACTCAT	22	88	6	22.6776	1116274994	150	168763236	528	4	0.970118	3.88047	0.521441	0.0232828	0.00312864	0.16	2.08576e-08	2.08576e-08	1	0	0	1	0	0
ACTCC	143	1173	5	22.6776	1116274994	150	168763236	5865	8.2028	6.30577	51.725	6.95057	0.258625	0.0347528	0.273427	2.31686e-07	2.31686e-07	1	0	0	1	0	0
ACTCCAG	2	8	7	22.6776	1116274994	150	168763236	56	4	0.0881926	0.35277	0.0474037	0.00246939	0.000331826	0.186667	2.21217e-09	2.21217e-09	1	0	0	1	0	0
ACTCCC	3	15	6	22.6776	1116274994	150	168763236	90	5	0.132289	0.661444	0.0888819	0.00396867	0.000533292	0.2	3.55528e-09	3.55528e-09	1	0	0	1	0	0
ACTCCCT	12	59	7	22.6776	1116274994	150	168763236	413	4.91667	0.529156	2.60168	0.349602	0.0182118	0.00244722	0.229444	1.63148e-08	1.63148e-08	1	0	0	1	0	0
ACTCCT	31	498	6	22.6776	1116274994	150	168763236	2988	16.0645	1.36699	21.96	2.95088	0.13176	0.0177053	0.642581	1.18035e-07	1.18035e-07	1	0	0	1	1	0
ACTCGCC	8	32	7	22.6776	1116274994	150	168763236	224	4	0.35277	1.41108	0.189615	0.00987757	0.0013273	0.186667	8.84869e-09	8.84869e-09	1	0	0	1	0	0
ACTCGCG	5	20	7	22.6776	1116274994	150	168763236	140	4	0.220481	0.881926	0.118509	0.00617348	0.000829565	0.186667	5.53043e-09	5.53043e-09	1	0	0	1	0	0
ACTCT	156	1347	5	22.6776	1116274994	150	168763236	6735	8.63462	6.87902	59.3977	7.9816	0.296989	0.039908	0.287821	2.66053e-07	2.66053e-07	1	0	0	1	0	0
ACTCTAT	16	119	7	22.6776	1116274994	150	168763236	833	7.4375	0.705541	5.24746	0.70513	0.0367322	0.00493591	0.347083	3.29061e-08	3.29061e-08	1	0	0	1	0	0
ACTCTC	123	1120	6	22.6776	1116274994	150	168763236	6720	9.10569	5.42384	49.3878	6.63652	0.296327	0.0398191	0.364228	2.65461e-07	2.65461e-07	1	0	0	1	0	0
ACTCTCT	4	22	7	22.6776	1116274994	150	168763236	154	5.5	0.176385	0.970118	0.13036	0.00679083	0.000912521	0.256667	6.08347e-09	6.08347e-09	1	0	0	1	0	0
ACTCTCTC	6	33	8	22.6776	1116274994	150	168763236	264	5.5	0.264578	1.45518	0.19554	0.0116414	0.00156432	0.293333	1.04288e-08	1.04288e-08	1	0	0	1	0	0
ACTCTG	25	180	6	22.6776	1116274994	150	168763236	1080	7.2	1.10241	7.93733	1.06658	0.047624	0.0063995	0.288	4.26633e-08	4.26633e-08	1	0	0	1	0	0
ACTCTGC	8	32	7	22.6776	1116274994	150	168763236	224	4	0.35277	1.41108	0.189615	0.00987757	0.0013273	0.186667	8.84869e-09	8.84869e-09	1	0	0	1	0	0
ACTG	4945	122869	4	22.6776	1116274994	150	168763236	491476	24.8471	218.056	5418.07	728.055	21.6723	2.91222	0.66259	1.94148e-05	1.94148e-05	1	0	0	0	1	0
ACTGACTGACTGATCG	331	1738	16	22.6776	1116274994	150	168763236	27808	5.25076	14.5959	76.6394	10.2985	1.22623	0.164775	0.560081	1.0985e-06	1.0985e-06	1	0	0	1	1	0
ACTGAG	80	593	6	22.6776	1116274994	150	168763236	3558	7.4125	3.5277	26.1491	3.5138	0.156895	0.0210828	0.2965	1.40552e-07	1.40552e-07	1	0	0	1	0	0
ACTGAGC	22	88	7	22.6776	1116274994	150	168763236	616	4	0.970118	3.88047	0.521441	0.0271633	0.00365008	0.186667	2.43339e-08	2.43339e-08	1	0	0	1	0	0
ACTGAT	4	44	6	22.6776	1116274994	150	168763236	264	11	0.176385	1.94024	0.26072	0.0116414	0.00156432	0.44	1.04288e-08	1.04288e-08	1	0	0	1	0	0
ACTGATAT	4	16	8	22.6776	1116274994	150	168763236	128	4	0.176385	0.705541	0.0948074	0.00564433	0.000758459	0.213333	5.05639e-09	5.05639e-09	1	0	0	1	0	0
ACTGATC	14	56	7	22.6776	1116274994	150	168763236	392	4	0.617348	2.46939	0.331826	0.0172857	0.00232278	0.186667	1.54852e-08	1.54852e-08	1	0	0	1	0	0
ACTGATG	493	2784	7	22.6776	1116274994	150	168763236	19488	5.64706	21.7395	122.764	16.4965	0.859349	0.115475	0.263529	7.69836e-07	7.69836e-07	1	0	0	1	0	0
ACTGCC	30	133	6	22.6776	1116274994	150	168763236	798	4.43333	1.32289	5.86481	0.788086	0.0351888	0.00472852	0.177333	3.15235e-08	3.15235e-08	1	0	0	1	0	0
ACTGCCC	12	57	7	22.6776	1116274994	150	168763236	399	4.75	0.529156	2.51349	0.337751	0.0175944	0.00236426	0.221667	1.57617e-08	1.57617e-08	1	0	0	1	0	0
ACTGCTGCT	20	206	9	22.6776	1116274994	150	168763236	1854	10.3	0.881926	9.08384	1.22064	0.0817545	0.0109858	0.618	7.32387e-08	7.32387e-08	1	0	0	1	1	0
ACTGCTGCTGCTGCT	7	31	15	22.6776	1116274994	150	168763236	465	4.42857	0.308674	1.36699	0.183689	0.0205048	0.00275534	0.442857	1.83689e-08	1.83689e-08	1	0	0	1	0	0
ACTGG	182	2877	5	22.6776	1116274994	150	168763236	14385	15.8077	8.02553	126.865	17.0476	0.634325	0.0852378	0.526923	5.68252e-07	5.68252e-07	1	0	0	1	1	0
ACTGGC	46	200	6	22.6776	1116274994	150	168763236	1200	4.34783	2.02843	8.81926	1.18509	0.0529156	0.00711055	0.173913	4.74037e-08	4.74037e-08	1	0	0	1	0	0
ACTGGCTG	117	586	8	22.6776	1116274994	150	168763236	4688	5.00855	5.15927	25.8404	3.47232	0.206723	0.0277786	0.267123	1.8519e-07	1.8519e-07	1	0	0	1	0	0
ACTGGG	1	4	6	22.6776	1116274994	150	168763236	24	4	0.0440963	0.176385	0.0237018	0.00105831	0.000142211	0.16	9.48074e-10	9.48074e-10	1	0	0	1	0	0
AG	47484	1184403	2	22.6776	1116274994	150	168763236	2368806	24.9432	2093.87	52227.8	7018.13	104.456	14.0363	0.332576	9.35751e-05	9.35751e-05	1	1	1	0	0	0
AGAGAGAGCG	249	1699	10	22.6776	1116274994	150	168763236	16990	6.82329	10.98	74.9196	10.0674	0.749196	0.100674	0.454886	6.71157e-07	6.71157e-07	1	0	0	1	0	0
AGAGAGAGGC	67	546	10	22.6776	1116274994	150	168763236	5460	8.14925	2.95445	24.0766	3.2353	0.240766	0.032353	0.543284	2.15687e-07	2.15687e-07	1	0	0	1	1	0
AGAGAGAT	230	2790	8	22.6776	1116274994	150	168763236	22320	12.1304	10.1421	123.029	16.532	0.984229	0.132256	0.646957	8.81709e-07	8.81709e-07	1	0	0	1	1	0
AGAGAGCG	371	3087	8	22.6776	1116274994	150	168763236	24696	8.32075	16.3597	136.125	18.2919	1.089	0.146335	0.443774	9.75568e-07	9.75568e-07	1	0	0	1	0	0
AGAGAGCGCG	14	74	10	22.6776	1116274994	150	168763236	740	5.28571	0.617348	3.26313	0.438484	0.0326313	0.00438484	0.352381	2.92323e-08	2.92323e-08	1	0	0	1	0	0
AGAGAGCGGG	3	30	10	22.6776	1116274994	150	168763236	300	10	0.132289	1.32289	0.177764	0.0132289	0.00177764	0.666667	1.18509e-08	1.18509e-08	1	0	0	1	1	0
AGAGAGG	18	91	7	22.6776	1116274994	150	168763236	637	5.05556	0.793733	4.01276	0.539217	0.0280893	0.00377452	0.235926	2.51635e-08	2.51635e-08	1	0	0	1	0	0
AGAGAT	640	8518	6	22.6776	1116274994	150	168763236	51108	13.3094	28.2216	375.612	50.4731	2.25367	0.302838	0.532375	2.01892e-06	2.01892e-06	1	0	0	1	1	0
AGAGATAGAT	5	29	10	22.6776	1116274994	150	168763236	290	5.8	0.220481	1.27879	0.171838	0.0127879	0.00171838	0.386667	1.14559e-08	1.14559e-08	1	0	0	1	0	0
AGAGATG	142	1012	7	22.6776	1116274994	150	168763236	7084	7.12676	6.26167	44.6254	5.99657	0.312378	0.041976	0.332582	2.7984e-07	2.7984e-07	1	0	0	1	0	0
AGAGC	24	204	5	22.6776	1116274994	150	168763236	1020	8.5	1.05831	8.99564	1.20879	0.0449782	0.00604397	0.283333	4.02931e-08	4.02931e-08	1	0	0	1	0	0
AGAGCCT	17	84	7	22.6776	1116274994	150	168763236	588	4.94118	0.749637	3.70409	0.497739	0.0259286	0.00348417	0.230588	2.32278e-08	2.32278e-08	1	0	0	1	0	0
AGAGCG	471	5376	6	22.6776	1116274994	150	168763236	32256	11.414	20.7694	237.062	31.8553	1.42237	0.191132	0.456561	1.27421e-06	1.27421e-06	1	0	0	1	0	0
AGAGCGAGGG	3	17	10	22.6776	1116274994	150	168763236	170	5.66667	0.132289	0.749637	0.100733	0.00749637	0.00100733	0.377778	6.71552e-09	6.71552e-09	1	0	0	1	0	0
AGAGG	3207	32118	5	22.6776	1116274994	150	168763236	160590	10.015	141.417	1416.28	190.314	7.08142	0.95157	0.333832	6.3438e-06	6.3438e-06	1	0	0	1	0	0
AGAGGAT	327	1684	7	22.6776	1116274994	150	168763236	11788	5.14985	14.4195	74.2582	9.97848	0.519807	0.0698493	0.240326	4.65662e-07	4.65662e-07	1	0	0	1	0	0
AGAGGC	54	429	6	22.6776	1116274994	150	168763236	2574	7.94444	2.3812	18.9173	2.54202	0.113504	0.0152521	0.317778	1.01681e-07	1.01681e-07	1	0	0	1	0	0
AGAGGG	905	5433	6	22.6776	1116274994	150	168763236	32598	6.00331	39.9071	239.575	32.193	1.43745	0.193158	0.240133	1.28772e-06	1.28772e-06	1	0	0	1	0	0
AGAGGGG	4	20	7	22.6776	1116274994	150	168763236	140	5	0.176385	0.881926	0.118509	0.00617348	0.000829565	0.233333	5.53043e-09	5.53043e-09	1	0	0	1	0	0
AGAT	6594	145697	4	22.6776	1116274994	150	168763236	582788	22.0954	290.771	6424.7	863.322	25.6988	3.45329	0.58921	2.30219e-05	2.30219e-05	1	0	0	0	1	0
AGATAGATAT	4	16	10	22.6776	1116274994	150	168763236	160	4	0.176385	0.705541	0.0948074	0.00705541	0.000948074	0.266667	6.32049e-09	6.32049e-09	1	0	0	1	0	0
AGATAGATGGAT	33	211	12	22.6776	1116274994	150	168763236	2532	6.39394	1.45518	9.30432	1.25027	0.111652	0.0150033	0.511515	1.00022e-07	1.00022e-07	1	0	0	1	1	0
AGATAT	464	2396	6	22.6776	1116274994	150	168763236	14376	5.16379	20.4607	105.655	14.1974	0.633928	0.0851844	0.206552	5.67896e-07	5.67896e-07	1	0	0	1	0	0
AGATATC	14	56	7	22.6776	1116274994	150	168763236	392	4	0.617348	2.46939	0.331826	0.0172857	0.00232278	0.186667	1.54852e-08	1.54852e-08	1	0	0	1	0	0
AGATCC	9	36	6	22.6776	1116274994	150	168763236	216	4	0.396867	1.58747	0.213317	0.0095248	0.0012799	0.16	8.53266e-09	8.53266e-09	1	0	0	1	0	0
AGATCT	19	76	6	22.6776	1116274994	150	168763236	456	4	0.83783	3.35132	0.450335	0.0201079	0.00270201	0.16	1.80134e-08	1.80134e-08	1	0	0	1	0	0
AGATCTAT	4	20	8	22.6776	1116274994	150	168763236	160	5	0.176385	0.881926	0.118509	0.00705541	0.000948074	0.266667	6.32049e-09	6.32049e-09	1	0	0	1	0	0
AGATG	66	482	5	22.6776	1116274994	150	168763236	2410	7.30303	2.91036	21.2544	2.85607	0.106272	0.0142804	0.243434	9.52024e-08	9.52024e-08	1	0	0	1	0	0
AGATGAT	22	93	7	22.6776	1116274994	150	168763236	651	4.22727	0.970118	4.10096	0.551068	0.0287067	0.00385748	0.197273	2.57165e-08	2.57165e-08	1	0	0	1	0	0
AGATGC	16	74	6	22.6776	1116274994	150	168763236	444	4.625	0.705541	3.26313	0.438484	0.0195788	0.0026309	0.185	1.75394e-08	1.75394e-08	1	0	0	1	0	0
AGATGG	138	2069	6	22.6776	1116274994	150	168763236	12414	14.9928	6.08529	91.2352	12.2598	0.547411	0.0735587	0.59971	4.90391e-07	4.90391e-07	1	0	0	1	1	0
AGATGGAT	69	595	8	22.6776	1116274994	150	168763236	4760	8.62319	3.04264	26.2373	3.52565	0.209898	0.0282052	0.459903	1.88035e-07	1.88035e-07	1	0	0	1	0	0
AGATGGATGG	3	12	10	22.6776	1116274994	150	168763236	120	4	0.132289	0.529156	0.0711055	0.00529156	0.000711055	0.266667	4.74037e-09	4.74037e-09	1	0	0	1	0	0
AGC	485	7523	3	22.6776	1116274994	150	168763236	22569	15.5113	21.3867	331.736	44.5772	0.995209	0.133732	0.310227	8.91545e-07	8.91545e-07	1	0	0	0	0	0
AGCAGCC	1	5	7	22.6776	1116274994	150	168763236	35	5	0.0440963	0.220481	0.0296273	0.00154337	0.000207391	0.233333	1.38261e-09	1.38261e-09	1	0	0	1	0	0
AGCAT	44	389	5	22.6776	1116274994	150	168763236	1945	8.84091	1.94024	17.1535	2.305	0.0857673	0.011525	0.294697	7.68335e-08	7.68335e-08	1	0	0	1	0	0
AGCATC	37	161	6	22.6776	1116274994	150	168763236	966	4.35135	1.63156	7.0995	0.953999	0.042597	0.005724	0.174054	3.816e-08	3.816e-08	1	0	0	1	0	0
AGCATCC	9	36	7	22.6776	1116274994	150	168763236	252	4	0.396867	1.58747	0.213317	0.0111123	0.00149322	0.186667	9.95477e-09	9.95477e-09	1	0	0	1	0	0
AGCATG	1	4	6	22.6776	1116274994	150	168763236	24	4	0.0440963	0.176385	0.0237018	0.00105831	0.000142211	0.16	9.48074e-10	9.48074e-10	1	0	0	1	0	0
AGCC	155	1855	4	22.6776	1116274994	150	168763236	7420	11.9677	6.83493	81.7986	10.9917	0.327195	0.0439669	0.31914	2.93113e-07	2.93113e-07	1	0	0	0	0	0
AGCCAT	28	112	6	22.6776	1116274994	150	168763236	672	4	1.2347	4.93878	0.663652	0.0296327	0.00398191	0.16	2.65461e-08	2.65461e-08	1	0	0	1	0	0
AGCCC	1	5	5	22.6776	1116274994	150	168763236	25	5	0.0440963	0.220481	0.0296273	0.00110241	0.000148137	0.166667	9.87577e-10	9.87577e-10	1	0	0	1	0	0
AGCCCT	15	60	6	22.6776	1116274994	150	168763236	360	4	0.661444	2.64578	0.355528	0.0158747	0.00213317	0.16	1.42211e-08	1.42211e-08	1	0	0	1	0	0
AGCCCTC	6	24	7	22.6776	1116274994	150	168763236	168	4	0.264578	1.05831	0.142211	0.00740818	0.000995477	0.186667	6.63652e-09	6.63652e-09	1	0	0	1	0	0
AGCCG	2	18	5	22.6776	1116274994	150	168763236	90	9	0.0881926	0.793733	0.106658	0.00396867	0.000533292	0.3	3.55528e-09	3.55528e-09	1	0	0	1	0	0
AGCCGCT	7	28	7	22.6776	1116274994	150	168763236	196	4	0.308674	1.2347	0.165913	0.00864287	0.00116139	0.186667	7.7426e-09	7.7426e-09	1	0	0	1	0	0
AGCCT	6	32	5	22.6776	1116274994	150	168763236	160	5.33333	0.264578	1.41108	0.189615	0.00705541	0.000948074	0.177778	6.32049e-09	6.32049e-09	1	0	0	1	0	0
AGCCTC	7	28	6	22.6776	1116274994	150	168763236	168	4	0.308674	1.2347	0.165913	0.00740818	0.000995477	0.16	6.63652e-09	6.63652e-09	1	0	0	1	0	0
AGCG	71	457	4	22.6776	1116274994	150	168763236	1828	6.43662	3.13084	20.152	2.70794	0.080608	0.0108317	0.171643	7.22116e-08	7.22116e-08	1	0	0	0	0	0
AGCGGG	2	16	6	22.6776	1116274994	150	168763236	96	8	0.0881926	0.705541	0.0948074	0.00423324	0.000568844	0.32	3.7923e-09	3.7923e-09	1	0	0	1	0	0
AGCT	38	255	4	22.6776	1116274994	150	168763236	1020	6.71053	1.67566	11.2446	1.51099	0.0449782	0.00604397	0.178947	4.02931e-08	4.02931e-08	1	0	0	0	0	0
AGCTAT	25	100	6	22.6776	1116274994	150	168763236	600	4	1.10241	4.40963	0.592546	0.0264578	0.00355528	0.16	2.37018e-08	2.37018e-08	1	0	0	1	0	0
AGCTATAT	9	38	8	22.6776	1116274994	150	168763236	304	4.22222	0.396867	1.67566	0.225168	0.0134053	0.00180134	0.225185	1.20089e-08	1.20089e-08	1	0	0	1	0	0
AGCTC	36	230	5	22.6776	1116274994	150	168763236	1150	6.38889	1.58747	10.1421	1.36286	0.0507107	0.00681428	0.212963	4.54285e-08	4.54285e-08	1	0	0	1	0	0
AGG	848	8925	3	22.6776	1116274994	150	168763236	26775	10.5248	37.3937	393.559	52.8847	1.18068	0.158654	0.210495	1.05769e-06	1.05769e-06	1	0	0	0	0	0
AGGAGGG	1	5	7	22.6776	1116274994	150	168763236	35	5	0.0440963	0.220481	0.0296273	0.00154337	0.000207391	0.233333	1.38261e-09	1.38261e-09	1	0	0	1	0	0
AGGAT	1020	7878	5	22.6776	1116274994	150	168763236	39390	7.72353	44.9782	347.391	46.6808	1.73695	0.233404	0.257451	1.55603e-06	1.55603e-06	1	0	0	1	0	0
AGGATAGGATGGAT	27	130	14	22.6776	1116274994	150	168763236	1820	4.81481	1.1906	5.73252	0.77031	0.0802553	0.0107843	0.449383	7.18956e-08	7.18956e-08	1	0	0	1	0	0
AGGATATGAT	11	49	10	22.6776	1116274994	150	168763236	490	4.45455	0.485059	2.16072	0.290348	0.0216072	0.00290348	0.29697	1.93565e-08	1.93565e-08	1	0	0	1	0	0
AGGATC	16	64	6	22.6776	1116274994	150	168763236	384	4	0.705541	2.82216	0.37923	0.016933	0.00227538	0.16	1.51692e-08	1.51692e-08	1	0	0	1	0	0
AGGATG	5776	60109	6	22.6776	1116274994	150	168763236	360654	10.4067	254.7	2650.58	356.174	15.9035	2.13704	0.416267	1.42469e-05	1.42469e-05	1	0	0	1	0	0
AGGATGG	290	1898	7	22.6776	1116274994	150	168763236	13286	6.54483	12.7879	83.6948	11.2465	0.585863	0.0787257	0.305425	5.24838e-07	5.24838e-07	1	0	0	1	0	0
AGGATGGGATGGAT	288	1522	14	22.6776	1116274994	150	168763236	21308	5.28472	12.6997	67.1146	9.01855	0.939604	0.12626	0.493241	8.41732e-07	8.41732e-07	1	0	0	1	0	0
AGGC	338	2686	4	22.6776	1116274994	150	168763236	10744	7.94675	14.9045	118.443	15.9158	0.473771	0.0636632	0.211913	4.24421e-07	4.24421e-07	1	0	0	0	0	0
AGGCCCC	8	32	7	22.6776	1116274994	150	168763236	224	4	0.35277	1.41108	0.189615	0.00987757	0.0013273	0.186667	8.84869e-09	8.84869e-09	1	0	0	1	0	0
AGGCG	10	54	5	22.6776	1116274994	150	168763236	270	5.4	0.440963	2.3812	0.319975	0.011906	0.00159987	0.18	1.06658e-08	1.06658e-08	1	0	0	1	0	0
AGGG	78	545	4	22.6776	1116274994	150	168763236	2180	6.98718	3.43951	24.0325	3.22938	0.0961299	0.0129175	0.186325	8.61167e-08	8.61167e-08	1	0	0	0	0	0
AGGGAT	774	9042	6	22.6776	1116274994	150	168763236	54252	11.6822	34.1305	398.719	53.578	2.39231	0.321468	0.467287	2.14312e-06	2.14312e-06	1	0	0	1	0	0
AGGGATG	3	13	7	22.6776	1116274994	150	168763236	91	4.33333	0.132289	0.573252	0.077031	0.00401276	0.000539217	0.202222	3.59478e-09	3.59478e-09	1	0	0	1	0	0
AGGGC	2	10	5	22.6776	1116274994	150	168763236	50	5	0.0881926	0.440963	0.0592546	0.00220481	0.000296273	0.166667	1.97515e-09	1.97515e-09	1	0	0	1	0	0
AGGGCG	1	4	6	22.6776	1116274994	150	168763236	24	4	0.0440963	0.176385	0.0237018	0.00105831	0.000142211	0.16	9.48074e-10	9.48074e-10	1	0	0	1	0	0
AGGGG	30	195	5	22.6776	1116274994	150	168763236	975	6.5	1.32289	8.59878	1.15546	0.0429939	0.00577732	0.216667	3.85155e-08	3.85155e-08	1	0	0	1	0	0
AGGGGATGG	1	4	9	22.6776	1116274994	150	168763236	36	4	0.0440963	0.176385	0.0237018	0.00158747	0.000213317	0.24	1.42211e-09	1.42211e-09	1	0	0	1	0	0
AGGGGG	22	98	6	22.6776	1116274994	150	168763236	588	4.45455	0.970118	4.32144	0.580695	0.0259286	0.00348417	0.178182	2.32278e-08	2.32278e-08	1	0	0	1	0	0
AT	15973	227194	2	22.6776	1116274994	150	168763236	454388	14.2236	704.35	10018.4	1346.23	20.0368	2.69246	0.189648	1.79497e-05	1.79497e-05	1	1	0	0	0	0
ATATATC	10	40	7	22.6776	1116274994	150	168763236	280	4	0.440963	1.76385	0.237018	0.012347	0.00165913	0.186667	1.10609e-08	1.10609e-08	1	0	0	1	0	0
ATATC	339	2631	5	22.6776	1116274994	150	168763236	13155	7.76106	14.9486	116.017	15.5899	0.580087	0.0779494	0.258702	5.19663e-07	5.19663e-07	1	0	0	1	0	0
ATATCC	18	80	6	22.6776	1116274994	150	168763236	480	4.44444	0.793733	3.5277	0.474037	0.0211662	0.00284422	0.177778	1.89615e-08	1.89615e-08	1	0	0	1	0	0
ATATGC	10	46	6	22.6776	1116274994	150	168763236	276	4.6	0.440963	2.02843	0.272571	0.0121706	0.00163543	0.184	1.09028e-08	1.09028e-08	1	0	0	1	0	0
ATC	10598	263456	3	22.6776	1116274994	150	168763236	790368	24.859	467.333	11617.4	1561.1	34.8523	4.68329	0.497181	3.1222e-05	3.1222e-05	1	0	1	0	0	0
ATCATCC	98	493	7	22.6776	1116274994	150	168763236	3451	5.03061	4.32144	21.7395	2.92125	0.152176	0.0204488	0.234762	1.36325e-07	1.36325e-07	1	0	0	1	0	0
ATCATG	6	24	6	22.6776	1116274994	150	168763236	144	4	0.264578	1.05831	0.142211	0.00634987	0.000853266	0.16	5.68844e-09	5.68844e-09	1	0	0	1	0	0
ATCATGCC	20	92	8	22.6776	1116274994	150	168763236	736	4.6	0.881926	4.05686	0.545142	0.0324549	0.00436114	0.245333	2.90743e-08	2.90743e-08	1	0	0	1	0	0
ATCC	15533	329601	4	22.6776	1116274994	150	168763236	1318404	21.2194	684.948	14534.2	1953.04	58.1367	7.81215	0.565851	5.2081e-05	5.2081e-05	1	1	1	0	1	0
ATCCATCCC	7	59	9	22.6776	1116274994	150	168763236	531	8.42857	0.308674	2.60168	0.349602	0.0234151	0.00314642	0.505714	2.09761e-08	2.09761e-08	1	0	0	1	1	0
ATCCATGC	15	65	8	22.6776	1116274994	150	168763236	520	4.33333	0.661444	2.86626	0.385155	0.0229301	0.00308124	0.231111	2.05416e-08	2.05416e-08	1	0	0	1	0	0
ATCCC	410	2642	5	22.6776	1116274994	150	168763236	13210	6.4439	18.0795	116.502	15.6551	0.582512	0.0782753	0.214797	5.21836e-07	5.21836e-07	1	0	0	1	0	0
ATCCCC	15	66	6	22.6776	1116274994	150	168763236	396	4.4	0.661444	2.91036	0.39108	0.0174621	0.00234648	0.176	1.56432e-08	1.56432e-08	1	0	0	1	0	0
ATCG	30	183	4	22.6776	1116274994	150	168763236	732	6.1	1.32289	8.06962	1.08436	0.0322785	0.00433744	0.162667	2.89163e-08	2.89163e-08	1	0	0	0	0	0
ATCGC	71	513	5	22.6776	1116274994	150	168763236	2565	7.22535	3.13084	22.6214	3.03976	0.113107	0.0151988	0.240845	1.01325e-07	1.01325e-07	1	0	0	1	0	0
ATCGCC	27	119	6	22.6776	1116274994	150	168763236	714	4.40741	1.1906	5.24746	0.70513	0.0314848	0.00423078	0.176296	2.82052e-08	2.82052e-08	1	0	0	1	0	0
ATGC	243	1585	4	22.6776	1116274994	150	168763236	6340	6.52263	10.7154	69.8926	9.39186	0.279571	0.0375674	0.173937	2.50449e-07	2.50449e-07	1	0	0	0	0	0
ATGCC	107	669	5	22.6776	1116274994	150	168763236	3345	6.25234	4.7183	29.5004	3.96413	0.147502	0.0198207	0.208411	1.32138e-07	1.32138e-07	1	0	0	1	0	0
ATGCCC	2	16	6	22.6776	1116274994	150	168763236	96	8	0.0881926	0.705541	0.0948074	0.00423324	0.000568844	0.32	3.7923e-09	3.7923e-09	1	0	0	1	0	0
ATGGCCCC	7	28	8	22.6776	1116274994	150	168763236	224	4	0.308674	1.2347	0.165913	0.00987757	0.0013273	0.213333	8.84869e-09	8.84869e-09	1	0	0	1	0	0
CCCCCCG	1	4	7	22.6776	1116274994	150	168763236	28	4	0.0440963	0.176385	0.0237018	0.0012347	0.000165913	0.186667	1.10609e-09	1.10609e-09	1	0	0	1	0	0
CCCCCG	1	4	6	22.6776	1116274994	150	168763236	24	4	0.0440963	0.176385	0.0237018	0.00105831	0.000142211	0.16	9.48074e-10	9.48074e-10	1	0	0	1	0	0
CCCCGG	3	14	6	22.6776	1116274994	150	168763236	84	4.66667	0.132289	0.617348	0.0829565	0.00370409	0.000497739	0.186667	3.31826e-09	3.31826e-09	1	0	0	1	0	0
CCCGG	11	55	5	22.6776	1116274994	150	168763236	275	5	0.485059	2.4253	0.3259	0.0121265	0.0016295	0.166667	1.08633e-08	1.08633e-08	1	0	0	1	0	0
CCG	17	151	3	22.6776	1116274994	150	168763236	453	8.88235	0.749637	6.65854	0.894745	0.0199756	0.00268423	0.177647	1.78949e-08	1.78949e-08	1	0	0	0	0	0
CCGCG	35	180	5	22.6776	1116274994	150	168763236	900	5.14286	1.54337	7.93733	1.06658	0.0396867	0.00533292	0.171429	3.55528e-08	3.55528e-08	1	0	0	1	0	0
CG	78	995	2	22.6776	1116274994	150	168763236	1990	12.7564	3.43951	43.8758	5.89583	0.0877516	0.0117917	0.170085	7.86111e-08	7.86111e-08	1	0	0	0	0	0
