# Supplementary material for: Profiles of telomeric repeats in Insecta reveal diverse forms of telomeric motifs in Hymenopterans
Source: Life Sci Alliance. 2022 Apr 1;5(7):e202101163. doi: 10.26508/lsa.202101163 (PMC8977481; doi:10.26508/lsa.202101163)
Supplement: Supplemental Data 3. — Tandem repeat statistics for 50 species without simple tandem type TRM. [file LSA-2021-01163_Supplemental_Data_3.zip › DataS3/CHIRI_output.csv.1.filtered.xlsx]

## Sheet: Sheet1
Unnamed: 0	reads	repeats	unit_len	avg_genome_cov	genome_size	eff_read_len	num_reads	repeats_total_len	repeats_per_read	reads_per_genome	repeats_per_genome	repeats_per_million_reads	repeats_len_per_genome	repeats_len_per_million_reads	percent_repeats_len_per_read	percent_repeats_len_per_genome	percent_repeat_unit_in_sequences	avg_genome_cov_filter	repeat_containing_reads_filter	repeats_len_per_million_reads_filter	unit_len_filter	percent_repeats_len_per_read_filter	qualified
AAAAAAAGT	2	8	9	544.988	150778722	111.564	736553828	72	4	0.0036698	0.0146792	0.0108614	0.000132113	9.77525e-05	0.322686	8.76204e-10	8.76204e-10	1	0	0	1	0	0
AAAAAAC	69	320	7	544.988	150778722	111.564	736553828	2240	4.63768	0.126608	0.587168	0.434456	0.00411018	0.00304119	0.290989	2.72597e-08	2.72597e-08	1	0	0	1	0	0
AAAAAAG	15	64	7	544.988	150778722	111.564	736553828	448	4.26667	0.0275235	0.117434	0.0868911	0.000822036	0.000608238	0.26771	5.45193e-09	5.45193e-09	1	0	0	1	0	0
AAAAAAGTT	2	9	9	544.988	150778722	111.564	736553828	81	4.5	0.0036698	0.0165141	0.0122191	0.000148627	0.000109972	0.363021	9.85729e-10	9.85729e-10	1	0	0	1	0	0
AAAAAAT	19	77	7	544.988	150778722	111.564	736553828	539	4.05263	0.0348631	0.141287	0.104541	0.000989012	0.000731786	0.25428	6.55936e-09	6.55936e-09	1	0	0	1	0	0
AAAAAATC	784	4710	8	544.988	150778722	111.564	736553828	37680	6.00765	1.43856	8.64239	6.39464	0.0691391	0.0511572	0.430796	4.58547e-07	4.58547e-07	1	0	0	1	0	0
AAAAAATCCTTATTAAGG	1	5	18	544.988	150778722	111.564	736553828	90	5	0.0018349	0.00917451	0.00678837	0.000165141	0.000122191	0.806714	1.09525e-09	1.09525e-09	1	0	0	1	1	0
AAAAAATCT	1	4	9	544.988	150778722	111.564	736553828	36	4	0.0018349	0.00733961	0.0054307	6.60564e-05	4.88763e-05	0.322686	4.38102e-10	4.38102e-10	1	0	0	1	0	0
AAAAAATGT	145	819	9	544.988	150778722	111.564	736553828	7371	5.64828	0.266061	1.50278	1.11194	0.0135251	0.0100074	0.455654	8.97014e-08	8.97014e-08	1	0	0	1	0	0
AAAAAATTCAGAATTT	1	4	16	544.988	150778722	111.564	736553828	64	4	0.0018349	0.00733961	0.0054307	0.000117434	8.68911e-05	0.573663	7.78848e-10	7.78848e-10	1	0	0	1	1	0
AAAAAATTG	2755	20394	9	544.988	150778722	111.564	736553828	183546	7.40254	5.05515	37.421	27.6884	0.336789	0.249196	0.597173	2.23366e-06	2.23366e-06	1	0	0	1	1	0
AAAAAATTGTGAAATTT	1	5	17	544.988	150778722	111.564	736553828	85	5	0.0018349	0.00917451	0.00678837	0.000155967	0.000115402	0.761897	1.03441e-09	1.03441e-09	1	0	0	1	1	0
AAAAAC	393	1586	6	544.988	150778722	111.564	736553828	9516	4.03562	0.721116	2.91015	2.15327	0.0174609	0.0129196	0.21704	1.15805e-07	1.15805e-07	1	0	0	1	0	0
AAAAACC	1161	5633	7	544.988	150778722	111.564	736553828	39431	4.85185	2.13032	10.336	7.64778	0.072352	0.0535344	0.304427	4.79855e-07	4.79855e-07	1	0	0	1	0	0
AAAAACTATT	137	914	10	544.988	150778722	111.564	736553828	9140	6.67153	0.251381	1.6771	1.24091	0.016771	0.0124091	0.598002	1.11229e-07	1.11229e-07	1	0	0	1	1	0
AAAAACTTG	6450	40039	9	544.988	150778722	111.564	736553828	360351	6.2076	11.8351	73.4676	54.3599	0.661209	0.489239	0.500776	4.38529e-06	4.38529e-06	1	0	0	1	1	0
AAAAAG	165	670	6	544.988	150778722	111.564	736553828	4020	4.06061	0.302759	1.22938	0.909642	0.0073763	0.00545785	0.218383	4.89214e-08	4.89214e-08	1	0	0	1	0	0
AAAAAGAAAGG	34	154	11	544.988	150778722	111.564	736553828	1694	4.52941	0.0623866	0.282575	0.209082	0.00310832	0.0022999	0.446593	2.06151e-08	2.06151e-08	1	0	0	1	0	0
AAAAAGAACATTCTTGAAGGTG	2	8	22	544.988	150778722	111.564	736553828	176	4	0.0036698	0.0146792	0.0108614	0.000322943	0.000238951	0.788787	2.14183e-09	2.14183e-09	1	0	0	1	1	0
AAAAAGAAGGGATTGTAAC	1	4	19	544.988	150778722	111.564	736553828	76	4	0.0018349	0.00733961	0.0054307	0.000139452	0.000103183	0.681225	9.24882e-10	9.24882e-10	1	0	0	1	1	0
AAAAAGAATC	8	36	10	544.988	150778722	111.564	736553828	360	4.5	0.0146792	0.0660564	0.0488763	0.000660564	0.000488763	0.403357	4.38102e-09	4.38102e-09	1	0	0	1	0	0
AAAAAGGAAGGCAAAATGCCGC	2	8	22	544.988	150778722	111.564	736553828	176	4	0.0036698	0.0146792	0.0108614	0.000322943	0.000238951	0.788787	2.14183e-09	2.14183e-09	1	0	0	1	1	0
AAAAAGTT	60	446	8	544.988	150778722	111.564	736553828	3568	7.43333	0.110094	0.818366	0.605523	0.00654693	0.00484418	0.533029	4.34208e-08	4.34208e-08	1	0	0	1	1	0
AAAAAGTTC	78	345	9	544.988	150778722	111.564	736553828	3105	4.42308	0.143122	0.633041	0.468398	0.00569737	0.00421558	0.356816	3.77863e-08	3.77863e-08	1	0	0	1	0	0
AAAAAGTTG	37918	275096	9	544.988	150778722	111.564	736553828	2475864	7.25502	69.5758	504.774	373.491	4.54297	3.36142	0.585273	3.013e-05	3.013e-05	1	1	0	1	1	0
AAAAAT	443	1793	6	544.988	150778722	111.564	736553828	10758	4.0474	0.812861	3.28998	2.43431	0.0197399	0.0146059	0.217673	1.30919e-07	1.30919e-07	1	0	0	1	0	0
AAAAATAATC	102	414	10	544.988	150778722	111.564	736553828	4140	4.05882	0.18716	0.759649	0.562077	0.00759649	0.00562077	0.363812	5.03817e-08	5.03817e-08	1	0	0	1	0	0
AAAAATC	1	4	7	544.988	150778722	111.564	736553828	28	4	0.0018349	0.00733961	0.0054307	5.13772e-05	3.80149e-05	0.250978	3.40746e-10	3.40746e-10	1	0	0	1	0	0
AAAAATCAT	179	1215	9	544.988	150778722	111.564	736553828	10935	6.78771	0.328447	2.22941	1.64957	0.0200646	0.0148462	0.547574	1.33073e-07	1.33073e-07	1	0	0	1	1	0
AAAAATGTG	3	15	9	544.988	150778722	111.564	736553828	135	5	0.0055047	0.0275235	0.0203651	0.000247712	0.000183286	0.403357	1.64288e-09	1.64288e-09	1	0	0	1	0	0
AAAAATGTT	197	960	9	544.988	150778722	111.564	736553828	8640	4.8731	0.361476	1.76151	1.30337	0.0158535	0.0117303	0.39312	1.05144e-07	1.05144e-07	1	0	0	1	0	0
AAAAATT	20	80	7	544.988	150778722	111.564	736553828	560	4	0.036698	0.146792	0.108614	0.00102754	0.000760297	0.250978	6.81492e-09	6.81492e-09	1	0	0	1	0	0
AAAAATTC	8754	71859	8	544.988	150778722	111.564	736553828	574872	8.2087	16.0627	131.854	97.5611	1.05483	0.780489	0.588629	6.9959e-06	6.9959e-06	1	0	0	1	1	0
AAAAATTG	773	7462	8	544.988	150778722	111.564	736553828	59696	9.6533	1.41838	13.692	10.131	0.109536	0.0810477	0.692218	7.2647e-07	7.2647e-07	1	0	0	1	1	0
AAAAATTT	251	1234	8	544.988	150778722	111.564	736553828	9872	4.91633	0.46056	2.26427	1.67537	0.0181141	0.013403	0.35254	1.20137e-07	1.20137e-07	1	0	0	1	0	0
AAAAATTTC	376	1612	9	544.988	150778722	111.564	736553828	14508	4.28723	0.689923	2.95786	2.18857	0.0266207	0.0196971	0.345857	1.76555e-07	1.76555e-07	1	0	0	1	0	0
AAAAC	138	754	5	544.988	150778722	111.564	736553828	3770	5.46377	0.253216	1.38352	1.02369	0.00691758	0.00511843	0.244872	4.5879e-08	4.5879e-08	1	0	0	1	0	0
AAAACAC	6	26	7	544.988	150778722	111.564	736553828	182	4.33333	0.0110094	0.0477074	0.0352995	0.000333952	0.000247097	0.271893	2.21485e-09	2.21485e-09	1	0	0	1	0	0
AAAACACCAGCACCTGTTGTT	4	16	21	544.988	150778722	111.564	736553828	336	4	0.00733961	0.0293584	0.0217228	0.000616527	0.000456178	0.752933	4.08895e-09	4.08895e-09	1	0	0	1	1	0
AAAACAG	3	15	7	544.988	150778722	111.564	736553828	105	5	0.0055047	0.0275235	0.0203651	0.000192665	0.000142556	0.313722	1.2778e-09	1.2778e-09	1	0	0	1	0	0
AAAACAT	1	4	7	544.988	150778722	111.564	736553828	28	4	0.0018349	0.00733961	0.0054307	5.13772e-05	3.80149e-05	0.250978	3.40746e-10	3.40746e-10	1	0	0	1	0	0
AAAACATTTG	164	713	10	544.988	150778722	111.564	736553828	7130	4.34756	0.300924	1.30828	0.968022	0.0130828	0.00968022	0.389693	8.67685e-08	8.67685e-08	1	0	0	1	0	0
AAAACC	16	70	6	544.988	150778722	111.564	736553828	420	4.375	0.0293584	0.128443	0.0950372	0.000770659	0.000570223	0.235292	5.11119e-09	5.11119e-09	1	0	0	1	0	0
AAAACCCT	3	13	8	544.988	150778722	111.564	736553828	104	4.33333	0.0055047	0.0238537	0.0176498	0.00019083	0.000141198	0.310734	1.26563e-09	1.26563e-09	1	0	0	1	0	0
AAAACCG	3	14	7	544.988	150778722	111.564	736553828	98	4.66667	0.0055047	0.0256886	0.0190074	0.00017982	0.000133052	0.292807	1.19261e-09	1.19261e-09	1	0	0	1	0	0
AAAACCTATACCT	303	1519	13	544.988	150778722	111.564	736553828	19747	5.0132	0.555975	2.78722	2.06231	0.0362338	0.02681	0.584165	2.40311e-07	2.40311e-07	1	0	0	1	1	0
AAAACCTCC	2	8	9	544.988	150778722	111.564	736553828	72	4	0.0036698	0.0146792	0.0108614	0.000132113	9.77525e-05	0.322686	8.76204e-10	8.76204e-10	1	0	0	1	0	0
AAAACCTGTGTACGGCTAAGG	1	4	21	544.988	150778722	111.564	736553828	84	4	0.0018349	0.00733961	0.0054307	0.000154132	0.000114045	0.752933	1.02224e-09	1.02224e-09	1	0	0	1	1	0
AAAACGG	1	4	7	544.988	150778722	111.564	736553828	28	4	0.0018349	0.00733961	0.0054307	5.13772e-05	3.80149e-05	0.250978	3.40746e-10	3.40746e-10	1	0	0	1	0	0
AAAACGTGT	1	4	9	544.988	150778722	111.564	736553828	36	4	0.0018349	0.00733961	0.0054307	6.60564e-05	4.88763e-05	0.322686	4.38102e-10	4.38102e-10	1	0	0	1	0	0
AAAACT	96	384	6	544.988	150778722	111.564	736553828	2304	4	0.176151	0.704602	0.521347	0.00422761	0.00312808	0.215124	2.80385e-08	2.80385e-08	1	0	0	1	0	0
AAAACTCAACAAAATC	362	1823	16	544.988	150778722	111.564	736553828	29168	5.03591	0.664234	3.34503	2.47504	0.0535204	0.0396006	0.722229	3.5496e-07	3.5496e-07	1	0	0	1	1	0
AAAACTT	75	361	7	544.988	150778722	111.564	736553828	2527	4.81333	0.137618	0.662399	0.49012	0.0046368	0.00343084	0.30201	3.07523e-08	3.07523e-08	1	0	0	1	0	0
AAAACTTGTC	1332	7872	10	544.988	150778722	111.564	736553828	78720	5.90991	2.44409	14.4443	10.6876	0.144443	0.106876	0.529734	9.57983e-07	9.57983e-07	1	0	0	1	1	0
AAAAG	361	1867	5	544.988	150778722	111.564	736553828	9335	5.17175	0.662399	3.42576	2.53478	0.0171288	0.0126739	0.231784	1.13602e-07	1.13602e-07	1	0	0	1	0	0
AAAAGAAAC	1	4	9	544.988	150778722	111.564	736553828	36	4	0.0018349	0.00733961	0.0054307	6.60564e-05	4.88763e-05	0.322686	4.38102e-10	4.38102e-10	1	0	0	1	0	0
AAAAGAC	8	37	7	544.988	150778722	111.564	736553828	259	4.625	0.0146792	0.0678913	0.0502339	0.000475239	0.000351638	0.290193	3.1519e-09	3.1519e-09	1	0	0	1	0	0
AAAAGAGAAG	8	40	10	544.988	150778722	111.564	736553828	400	5	0.0146792	0.0733961	0.054307	0.000733961	0.00054307	0.448175	4.8678e-09	4.8678e-09	1	0	0	1	0	0
AAAAGC	1	6	6	544.988	150778722	111.564	736553828	36	6	0.0018349	0.0110094	0.00814604	6.60564e-05	4.88763e-05	0.322686	4.38102e-10	4.38102e-10	1	0	0	1	0	0
AAAAGCAATTTGGCCC	3	13	16	544.988	150778722	111.564	736553828	208	4.33333	0.0055047	0.0238537	0.0176498	0.000381659	0.000282396	0.621469	2.53126e-09	2.53126e-09	1	0	0	1	1	0
AAAAGCAGG	1	15	9	544.988	150778722	111.564	736553828	135	15	0.0018349	0.0275235	0.0203651	0.000247712	0.000183286	1.21007	1.64288e-09	1.64288e-09	1	0	0	1	1	0
AAAAGCTCCCTT	1996	9941	12	544.988	150778722	111.564	736553828	119292	4.98046	3.66246	18.2408	13.4966	0.218889	0.16196	0.535708	1.45172e-06	1.45172e-06	1	0	0	1	1	0
AAAAGG	28	112	6	544.988	150778722	111.564	736553828	672	4	0.0513772	0.205509	0.152059	0.00123305	0.000912357	0.215124	8.1779e-09	8.1779e-09	1	0	0	1	0	0
AAAAGGTTG	1	4	9	544.988	150778722	111.564	736553828	36	4	0.0018349	0.00733961	0.0054307	6.60564e-05	4.88763e-05	0.322686	4.38102e-10	4.38102e-10	1	0	0	1	0	0
AAAAGTAGCAGGCTC	1	5	15	544.988	150778722	111.564	736553828	75	5	0.0018349	0.00917451	0.00678837	0.000137618	0.000101826	0.672262	9.12712e-10	9.12712e-10	1	0	0	1	1	0
AAAAGTG	2	10	7	544.988	150778722	111.564	736553828	70	5	0.0036698	0.018349	0.0135767	0.000128443	9.50372e-05	0.313722	8.51865e-10	8.51865e-10	1	0	0	1	0	0
AAAAGTTGTC	8	40	10	544.988	150778722	111.564	736553828	400	5	0.0146792	0.0733961	0.054307	0.000733961	0.00054307	0.448175	4.8678e-09	4.8678e-09	1	0	0	1	0	0
AAAAT	985	5079	5	544.988	150778722	111.564	736553828	25395	5.15635	1.80738	9.31946	6.89563	0.0465973	0.0344781	0.231094	3.09044e-07	3.09044e-07	1	0	0	1	0	0
AAAATAAGAAAG	1	4	12	544.988	150778722	111.564	736553828	48	4	0.0018349	0.00733961	0.0054307	8.80753e-05	6.51684e-05	0.430248	5.84136e-10	5.84136e-10	1	0	0	1	0	0
AAAATAC	1	4	7	544.988	150778722	111.564	736553828	28	4	0.0018349	0.00733961	0.0054307	5.13772e-05	3.80149e-05	0.250978	3.40746e-10	3.40746e-10	1	0	0	1	0	0
AAAATC	201	805	6	544.988	150778722	111.564	736553828	4830	4.00498	0.368815	1.4771	1.09293	0.00886257	0.00655757	0.215391	5.87787e-08	5.87787e-08	1	0	0	1	0	0
AAAATCAAATTC	1213	7481	12	544.988	150778722	111.564	736553828	89772	6.16735	2.22574	13.7269	10.1568	0.164723	0.121881	0.663372	1.09248e-06	1.09248e-06	1	0	0	1	1	0
AAAATCAAG	20	87	9	544.988	150778722	111.564	736553828	783	4.35	0.036698	0.159636	0.118118	0.00143673	0.00106306	0.350921	9.52872e-09	9.52872e-09	1	0	0	1	0	0
AAAATCATAGAAG	2	8	13	544.988	150778722	111.564	736553828	104	4	0.0036698	0.0146792	0.0108614	0.00019083	0.000141198	0.466101	1.26563e-09	1.26563e-09	1	0	0	1	0	0
AAAATCATT	1705	12615	9	544.988	150778722	111.564	736553828	113535	7.39883	3.12851	23.1473	17.1271	0.208326	0.154144	0.596874	1.38166e-06	1.38166e-06	1	0	0	1	1	0
AAAATCT	1	4	7	544.988	150778722	111.564	736553828	28	4	0.0018349	0.00733961	0.0054307	5.13772e-05	3.80149e-05	0.250978	3.40746e-10	3.40746e-10	1	0	0	1	0	0
AAAATCTG	1	4	8	544.988	150778722	111.564	736553828	32	4	0.0018349	0.00733961	0.0054307	5.87168e-05	4.34456e-05	0.286832	3.89424e-10	3.89424e-10	1	0	0	1	0	0
AAAATCTT	5	25	8	544.988	150778722	111.564	736553828	200	5	0.00917451	0.0458725	0.0339419	0.00036698	0.000271535	0.35854	2.4339e-09	2.4339e-09	1	0	0	1	0	0
AAAATG	163	655	6	544.988	150778722	111.564	736553828	3930	4.0184	0.299089	1.20186	0.889276	0.00721116	0.00533566	0.216114	4.78261e-08	4.78261e-08	1	0	0	1	0	0
AAAATGATG	1	4	9	544.988	150778722	111.564	736553828	36	4	0.0018349	0.00733961	0.0054307	6.60564e-05	4.88763e-05	0.322686	4.38102e-10	4.38102e-10	1	0	0	1	0	0
AAAATGATTC	339	1380	10	544.988	150778722	111.564	736553828	13800	4.0708	0.622032	2.53216	1.87359	0.0253216	0.0187359	0.364885	1.67939e-07	1.67939e-07	1	0	0	1	0	0
AAAATGGATTGTATTCGGGCAC	2	8	22	544.988	150778722	111.564	736553828	176	4	0.0036698	0.0146792	0.0108614	0.000322943	0.000238951	0.788787	2.14183e-09	2.14183e-09	1	0	0	1	1	0
AAAATGGGCTGCAAATGTTGTTCAC	2	8	25	544.988	150778722	111.564	736553828	200	4	0.0036698	0.0146792	0.0108614	0.00036698	0.000271535	0.896349	2.4339e-09	2.4339e-09	1	0	0	1	1	0
AAAATGT	4	24	7	544.988	150778722	111.564	736553828	168	6	0.00733961	0.0440376	0.0325842	0.000308263	0.000228089	0.376467	2.04448e-09	2.04448e-09	1	0	0	1	0	0
AAAATGTT	44	212	8	544.988	150778722	111.564	736553828	1696	4.81818	0.0807357	0.388999	0.287827	0.00311199	0.00230262	0.345502	2.06395e-08	2.06395e-08	1	0	0	1	0	0
AAAATGTTG	6500	38310	9	544.988	150778722	111.564	736553828	344790	5.89385	11.9269	70.2951	52.0125	0.632656	0.468112	0.475465	4.19592e-06	4.19592e-06	1	0	0	1	0	0
AAAATT	92	375	6	544.988	150778722	111.564	736553828	2250	4.07609	0.168811	0.688088	0.509128	0.00412853	0.00305477	0.219216	2.73814e-08	2.73814e-08	1	0	0	1	0	0
AAAATTAGTG	1	4	10	544.988	150778722	111.564	736553828	40	4	0.0018349	0.00733961	0.0054307	7.33961e-05	5.4307e-05	0.35854	4.8678e-10	4.8678e-10	1	0	0	1	0	0
AAAATTC	110	493	7	544.988	150778722	111.564	736553828	3451	4.48182	0.201839	0.904606	0.669333	0.00633224	0.00468533	0.281209	4.19969e-08	4.19969e-08	1	0	0	1	0	0
AAAATTCC	2	8	8	544.988	150778722	111.564	736553828	64	4	0.0036698	0.0146792	0.0108614	0.000117434	8.68911e-05	0.286832	7.78848e-10	7.78848e-10	1	0	0	1	0	0
AAAATTG	9	36	7	544.988	150778722	111.564	736553828	252	4	0.0165141	0.0660564	0.0488763	0.000462395	0.000342134	0.250978	3.06671e-09	3.06671e-09	1	0	0	1	0	0
AAAATTGAGTGACATAACCTC	1	4	21	544.988	150778722	111.564	736553828	84	4	0.0018349	0.00733961	0.0054307	0.000154132	0.000114045	0.752933	1.02224e-09	1.02224e-09	1	0	0	1	1	0
AAAATTGGTC	4	19	10	544.988	150778722	111.564	736553828	190	4.75	0.00733961	0.0348631	0.0257958	0.000348631	0.000257958	0.425766	2.3122e-09	2.3122e-09	1	0	0	1	0	0
AAAATTT	2	8	7	544.988	150778722	111.564	736553828	56	4	0.0036698	0.0146792	0.0108614	0.000102754	7.60297e-05	0.250978	6.81492e-10	6.81492e-10	1	0	0	1	0	0
AAAC	21962	208794	4	544.988	150778722	111.564	736553828	835176	9.50706	40.2981	383.116	283.474	1.53247	1.1339	0.340866	1.01637e-05	1.01637e-05	1	1	0	0	0	0
AAACAAC	2	8	7	544.988	150778722	111.564	736553828	56	4	0.0036698	0.0146792	0.0108614	0.000102754	7.60297e-05	0.250978	6.81492e-10	6.81492e-10	1	0	0	1	0	0
AAACAACCACAACACAACGCCTG	2	8	23	544.988	150778722	111.564	736553828	184	4	0.0036698	0.0146792	0.0108614	0.000337622	0.000249812	0.824641	2.23919e-09	2.23919e-09	1	0	0	1	1	0
AAACAACCGTGGAATCAC	2	10	18	544.988	150778722	111.564	736553828	180	5	0.0036698	0.018349	0.0135767	0.000330282	0.000244381	0.806714	2.19051e-09	2.19051e-09	1	0	0	1	1	0
AAACAACGG	1	4	9	544.988	150778722	111.564	736553828	36	4	0.0018349	0.00733961	0.0054307	6.60564e-05	4.88763e-05	0.322686	4.38102e-10	4.38102e-10	1	0	0	1	0	0
AAACAAG	8	34	7	544.988	150778722	111.564	736553828	238	4.25	0.0146792	0.0623866	0.0461609	0.000436707	0.000323126	0.266664	2.89634e-09	2.89634e-09	1	0	0	1	0	0
AAACAAT	2	47	7	544.988	150778722	111.564	736553828	329	23.5	0.0036698	0.0862404	0.0638107	0.000603683	0.000446675	1.47449	4.00376e-09	4.00376e-09	1	0	0	1	1	0
AAACAATAAACCATACAGTCAG	1	4	22	544.988	150778722	111.564	736553828	88	4	0.0018349	0.00733961	0.0054307	0.000161471	0.000119475	0.788787	1.07092e-09	1.07092e-09	1	0	0	1	1	0
AAACAATTCTAACATGAGGATCGT	1	4	24	544.988	150778722	111.564	736553828	96	4	0.0018349	0.00733961	0.0054307	0.000176151	0.000130337	0.860495	1.16827e-09	1.16827e-09	1	0	0	1	1	0
AAACAC	43	173	6	544.988	150778722	111.564	736553828	1038	4.02326	0.0789008	0.317438	0.234878	0.00190463	0.00140927	0.216374	1.26319e-08	1.26319e-08	1	0	0	1	0	0
AAACACAGT	1	5	9	544.988	150778722	111.564	736553828	45	5	0.0018349	0.00917451	0.00678837	8.25706e-05	6.10953e-05	0.403357	5.47627e-10	5.47627e-10	1	0	0	1	0	0
AAACAG	212	850	6	544.988	150778722	111.564	736553828	5100	4.00943	0.388999	1.55967	1.15402	0.009358	0.00692414	0.215631	6.20644e-08	6.20644e-08	1	0	0	1	0	0
AAACAGAT	5579	23942	8	544.988	150778722	111.564	736553828	191536	4.29145	10.2369	43.9312	32.5054	0.35145	0.260043	0.307731	2.3309e-06	2.3309e-06	1	0	0	1	0	0
AAACAGATAG	115	492	10	544.988	150778722	111.564	736553828	4920	4.27826	0.211014	0.902771	0.667976	0.00902771	0.00667976	0.383481	5.98739e-08	5.98739e-08	1	0	0	1	0	0
AAACAGCACTGGAATTGGGAAAG	3	12	23	544.988	150778722	111.564	736553828	276	4	0.0055047	0.0220188	0.0162921	0.000506433	0.000374718	0.824641	3.35878e-09	3.35878e-09	1	0	0	1	1	0
AAACAGTTCTG	2	11	11	544.988	150778722	111.564	736553828	121	5.5	0.0036698	0.0201839	0.0149344	0.000222023	0.000164279	0.542291	1.47251e-09	1.47251e-09	1	0	0	1	1	0
AAACAT	1	4	6	544.988	150778722	111.564	736553828	24	4	0.0018349	0.00733961	0.0054307	4.40376e-05	3.25842e-05	0.215124	2.92068e-10	2.92068e-10	1	0	0	1	0	0
AAACCACCCT	29	130	10	544.988	150778722	111.564	736553828	1300	4.48276	0.0532121	0.238537	0.176498	0.00238537	0.00176498	0.401812	1.58203e-08	1.58203e-08	1	0	0	1	0	0
AAACCAGATCATGGCCCGAAGTTG	1	4	24	544.988	150778722	111.564	736553828	96	4	0.0018349	0.00733961	0.0054307	0.000176151	0.000130337	0.860495	1.16827e-09	1.16827e-09	1	0	0	1	1	0
AAACCATGCCGTCGATATGCC	2	8	21	544.988	150778722	111.564	736553828	168	4	0.0036698	0.0146792	0.0108614	0.000308263	0.000228089	0.752933	2.04448e-09	2.04448e-09	1	0	0	1	1	0
AAACCC	2	8	6	544.988	150778722	111.564	736553828	48	4	0.0036698	0.0146792	0.0108614	8.80753e-05	6.51684e-05	0.215124	5.84136e-10	5.84136e-10	1	0	0	1	0	0
AAACCCC	4	18	7	544.988	150778722	111.564	736553828	126	4.5	0.00733961	0.0330282	0.0244381	0.000231198	0.000171067	0.28235	1.53336e-09	1.53336e-09	1	0	0	1	0	0
AAACCCT	197	2036	7	544.988	150778722	111.564	736553828	14252	10.335	0.361476	3.73586	2.76422	0.026151	0.0193496	0.648465	1.7344e-07	1.7344e-07	1	0	0	1	1	0
AAACCCTACCC	161	718	11	544.988	150778722	111.564	736553828	7898	4.45963	0.295419	1.31746	0.97481	0.0144921	0.0107229	0.439712	9.61147e-08	9.61147e-08	1	0	0	1	0	0
AAACCGAATG	2	8	10	544.988	150778722	111.564	736553828	80	4	0.0036698	0.0146792	0.0108614	0.000146792	0.000108614	0.35854	9.7356e-10	9.7356e-10	1	0	0	1	0	0
AAACCGTGTGTGTGTTC	2	10	17	544.988	150778722	111.564	736553828	170	5	0.0036698	0.018349	0.0135767	0.000311933	0.000230805	0.761897	2.06881e-09	2.06881e-09	1	0	0	1	1	0
AAACCT	1	6	6	544.988	150778722	111.564	736553828	36	6	0.0018349	0.0110094	0.00814604	6.60564e-05	4.88763e-05	0.322686	4.38102e-10	4.38102e-10	1	0	0	1	0	0
AAACCTAACCT	3132	16610	11	544.988	150778722	111.564	736553828	182710	5.30332	5.74691	30.4777	22.551	0.335255	0.248061	0.522899	2.22349e-06	2.22349e-06	1	0	0	1	1	0
AAACCTAGT	264	1251	9	544.988	150778722	111.564	736553828	11259	4.73864	0.484414	2.29546	1.69845	0.0206592	0.0152861	0.382272	1.37016e-07	1.37016e-07	1	0	0	1	0	0
AAACCTGATT	1	4	10	544.988	150778722	111.564	736553828	40	4	0.0018349	0.00733961	0.0054307	7.33961e-05	5.4307e-05	0.35854	4.8678e-10	4.8678e-10	1	0	0	1	0	0
AAACGAAC	2	16	8	544.988	150778722	111.564	736553828	128	8	0.0036698	0.0293584	0.0217228	0.000234867	0.000173782	0.573663	1.5577e-09	1.5577e-09	1	0	0	1	1	0
AAACGACCAGCC	1	5	12	544.988	150778722	111.564	736553828	60	5	0.0018349	0.00917451	0.00678837	0.000110094	8.14604e-05	0.537809	7.3017e-10	7.3017e-10	1	0	0	1	1	0
AAACGAGTGAC	932	5340	11	544.988	150778722	111.564	736553828	58740	5.72961	1.71013	9.79837	7.24998	0.107782	0.0797498	0.564931	7.14836e-07	7.14836e-07	1	0	0	1	1	0
AAACGG	1	4	6	544.988	150778722	111.564	736553828	24	4	0.0018349	0.00733961	0.0054307	4.40376e-05	3.25842e-05	0.215124	2.92068e-10	2.92068e-10	1	0	0	1	0	0
AAACGTGATC	4	16	10	544.988	150778722	111.564	736553828	160	4	0.00733961	0.0293584	0.0217228	0.000293584	0.000217228	0.35854	1.94712e-09	1.94712e-09	1	0	0	1	0	0
AAACGTGTCTT	209	909	11	544.988	150778722	111.564	736553828	9999	4.34928	0.383494	1.66793	1.23413	0.0183472	0.0135754	0.428832	1.21683e-07	1.21683e-07	1	0	0	1	0	0
AAACT	2126	10633	5	544.988	150778722	111.564	736553828	53165	5.00141	3.901	19.5105	14.4361	0.0975525	0.0721807	0.22415	6.46991e-07	6.46991e-07	1	0	0	1	0	0
AAACTAG	284	1235	7	544.988	150778722	111.564	736553828	8645	4.34859	0.521112	2.2661	1.67673	0.0158627	0.0117371	0.27285	1.05205e-07	1.05205e-07	1	0	0	1	0	0
AAACTAGTGAC	89	500	11	544.988	150778722	111.564	736553828	5500	5.61798	0.163306	0.917451	0.678837	0.010092	0.00746721	0.553924	6.69322e-08	6.69322e-08	1	0	0	1	1	0
AAACTGTCTAGGGGCTCACGTG	2	8	22	544.988	150778722	111.564	736553828	176	4	0.0036698	0.0146792	0.0108614	0.000322943	0.000238951	0.788787	2.14183e-09	2.14183e-09	1	0	0	1	1	0
AAACTGTTGATATGTGCATGAACGG	2	8	25	544.988	150778722	111.564	736553828	200	4	0.0036698	0.0146792	0.0108614	0.00036698	0.000271535	0.896349	2.4339e-09	2.4339e-09	1	0	0	1	1	0
AAACTT	271	1131	6	544.988	150778722	111.564	736553828	6786	4.17343	0.497258	2.07527	1.53553	0.0124516	0.00921318	0.224451	8.25822e-08	8.25822e-08	1	0	0	1	0	0
AAACTTAACCT	1	4	11	544.988	150778722	111.564	736553828	44	4	0.0018349	0.00733961	0.0054307	8.07357e-05	5.97377e-05	0.394394	5.35458e-10	5.35458e-10	1	0	0	1	0	0
AAACTTAATGAAT	3	18	13	544.988	150778722	111.564	736553828	234	6	0.0055047	0.0330282	0.0244381	0.000429367	0.000317696	0.699152	2.84766e-09	2.84766e-09	1	0	0	1	1	0
AAACTTATC	1	6	9	544.988	150778722	111.564	736553828	54	6	0.0018349	0.0110094	0.00814604	9.90847e-05	7.33144e-05	0.484028	6.57153e-10	6.57153e-10	1	0	0	1	0	0
AAACTTCCC	1	4	9	544.988	150778722	111.564	736553828	36	4	0.0018349	0.00733961	0.0054307	6.60564e-05	4.88763e-05	0.322686	4.38102e-10	4.38102e-10	1	0	0	1	0	0
AAACTTCTCACAAATGT	1	5	17	544.988	150778722	111.564	736553828	85	5	0.0018349	0.00917451	0.00678837	0.000155967	0.000115402	0.761897	1.03441e-09	1.03441e-09	1	0	0	1	1	0
AAAG	1328	8784	4	544.988	150778722	111.564	736553828	35136	6.61446	2.43675	16.1178	11.9258	0.0644711	0.0477032	0.237155	4.27587e-07	4.27587e-07	1	0	0	0	0	0
AAAGAAATCTTTCATAT	1	4	17	544.988	150778722	111.564	736553828	68	4	0.0018349	0.00733961	0.0054307	0.000124773	9.23218e-05	0.609517	8.27526e-10	8.27526e-10	1	0	0	1	1	0
AAAGAAC	27	111	7	544.988	150778722	111.564	736553828	777	4.11111	0.0495423	0.203674	0.150702	0.00142572	0.00105491	0.257949	9.4557e-09	9.4557e-09	1	0	0	1	0	0
AAAGAACAAGT	39	178	11	544.988	150778722	111.564	736553828	1958	4.5641	0.0715612	0.326612	0.241666	0.00359274	0.00265833	0.450013	2.38279e-08	2.38279e-08	1	0	0	1	0	0
AAAGAAG	54	216	7	544.988	150778722	111.564	736553828	1512	4	0.0990847	0.396339	0.293258	0.00277437	0.0020528	0.250978	1.84003e-08	1.84003e-08	1	0	0	1	0	0
AAAGAAGAGGAAGGGGGAGGG	1	4	21	544.988	150778722	111.564	736553828	84	4	0.0018349	0.00733961	0.0054307	0.000154132	0.000114045	0.752933	1.02224e-09	1.02224e-09	1	0	0	1	1	0
AAAGAAGGAAGGAAGGAAGG	1	4	20	544.988	150778722	111.564	736553828	80	4	0.0018349	0.00733961	0.0054307	0.000146792	0.000108614	0.717079	9.7356e-10	9.7356e-10	1	0	0	1	1	0
AAAGAC	45	186	6	544.988	150778722	111.564	736553828	1116	4.13333	0.0825706	0.341292	0.252527	0.00204775	0.00151516	0.222295	1.35812e-08	1.35812e-08	1	0	0	1	0	0
AAAGACC	13	55	7	544.988	150778722	111.564	736553828	385	4.23077	0.0238537	0.10092	0.0746721	0.000706437	0.000522704	0.265457	4.68526e-09	4.68526e-09	1	0	0	1	0	0
AAAGACCAGTAAGCAGTGGACC	4	16	22	544.988	150778722	111.564	736553828	352	4	0.00733961	0.0293584	0.0217228	0.000645885	0.000477901	0.788787	4.28366e-09	4.28366e-09	1	0	0	1	1	0
AAAGACT	4	17	7	544.988	150778722	111.564	736553828	119	4.25	0.00733961	0.0311933	0.0230805	0.000218353	0.000161563	0.266664	1.44817e-09	1.44817e-09	1	0	0	1	0	0
AAAGACTTTACTCCCCCCGGAACCC	1	4	25	544.988	150778722	111.564	736553828	100	4	0.0018349	0.00733961	0.0054307	0.00018349	0.000135767	0.896349	1.21695e-09	1.21695e-09	1	0	0	1	1	0
AAAGAG	10	41	6	544.988	150778722	111.564	736553828	246	4.1	0.018349	0.075231	0.0556646	0.000451386	0.000333988	0.220502	2.9937e-09	2.9937e-09	1	0	0	1	0	0
AAAGAGGAGAGGGAGG	1	4	16	544.988	150778722	111.564	736553828	64	4	0.0018349	0.00733961	0.0054307	0.000117434	8.68911e-05	0.573663	7.78848e-10	7.78848e-10	1	0	0	1	1	0
AAAGAGGG	1	4	8	544.988	150778722	111.564	736553828	32	4	0.0018349	0.00733961	0.0054307	5.87168e-05	4.34456e-05	0.286832	3.89424e-10	3.89424e-10	1	0	0	1	0	0
AAAGAT	2	8	6	544.988	150778722	111.564	736553828	48	4	0.0036698	0.0146792	0.0108614	8.80753e-05	6.51684e-05	0.215124	5.84136e-10	5.84136e-10	1	0	0	1	0	0
AAAGATCACGGTTGACGGTT	3	12	20	544.988	150778722	111.564	736553828	240	4	0.0055047	0.0220188	0.0162921	0.000440376	0.000325842	0.717079	2.92068e-09	2.92068e-09	1	0	0	1	1	0
AAAGATTTC	347	2513	9	544.988	150778722	111.564	736553828	22617	7.24207	0.636711	4.61111	3.41183	0.0415	0.0307065	0.584228	2.75238e-07	2.75238e-07	1	0	0	1	1	0
AAAGC	11	79	5	544.988	150778722	111.564	736553828	395	7.18182	0.0201839	0.144957	0.107256	0.000724786	0.000536281	0.321871	4.80695e-09	4.80695e-09	1	0	0	1	0	0
AAAGCC	72	288	6	544.988	150778722	111.564	736553828	1728	4	0.132113	0.528452	0.39101	0.00317071	0.00234606	0.215124	2.10289e-08	2.10289e-08	1	0	0	1	0	0
AAAGCCGGTCTCAATCTCGG	3	14	20	544.988	150778722	111.564	736553828	280	4.66667	0.0055047	0.0256886	0.0190074	0.000513772	0.000380149	0.836592	3.40746e-09	3.40746e-09	1	0	0	1	1	0
AAAGCGATGAGC	1	6	12	544.988	150778722	111.564	736553828	72	6	0.0018349	0.0110094	0.00814604	0.000132113	9.77525e-05	0.645371	8.76204e-10	8.76204e-10	1	0	0	1	1	0
AAAGCGTGGGGAGCACG	2	8	17	544.988	150778722	111.564	736553828	136	4	0.0036698	0.0146792	0.0108614	0.000249547	0.000184644	0.609517	1.65505e-09	1.65505e-09	1	0	0	1	1	0
AAAGCTGAGCT	63	450	11	544.988	150778722	111.564	736553828	4950	7.14286	0.115599	0.825706	0.610953	0.00908276	0.00672049	0.704274	6.0239e-08	6.0239e-08	1	0	0	1	1	0
AAAGG	13	88	5	544.988	150778722	111.564	736553828	440	6.76923	0.0238537	0.161471	0.119475	0.000807357	0.000597377	0.30338	5.35458e-09	5.35458e-09	1	0	0	1	0	0
AAAGGAAGGG	1	6	10	544.988	150778722	111.564	736553828	60	6	0.0018349	0.0110094	0.00814604	0.000110094	8.14604e-05	0.537809	7.3017e-10	7.3017e-10	1	0	0	1	1	0
AAAGGAAGT	4	16	9	544.988	150778722	111.564	736553828	144	4	0.00733961	0.0293584	0.0217228	0.000264226	0.000195505	0.322686	1.75241e-09	1.75241e-09	1	0	0	1	0	0
AAAGGAAGTACAC	2	8	13	544.988	150778722	111.564	736553828	104	4	0.0036698	0.0146792	0.0108614	0.00019083	0.000141198	0.466101	1.26563e-09	1.26563e-09	1	0	0	1	0	0
AAAGGAATTGACGGGGACCCGC	2	8	22	544.988	150778722	111.564	736553828	176	4	0.0036698	0.0146792	0.0108614	0.000322943	0.000238951	0.788787	2.14183e-09	2.14183e-09	1	0	0	1	1	0
AAAGGACTCGTAACTGGAGAAT	2	8	22	544.988	150778722	111.564	736553828	176	4	0.0036698	0.0146792	0.0108614	0.000322943	0.000238951	0.788787	2.14183e-09	2.14183e-09	1	0	0	1	1	0
AAAGGAG	1	6	7	544.988	150778722	111.564	736553828	42	6	0.0018349	0.0110094	0.00814604	7.70659e-05	5.70223e-05	0.376467	5.11119e-10	5.11119e-10	1	0	0	1	0	0
AAAGGG	1	4	6	544.988	150778722	111.564	736553828	24	4	0.0018349	0.00733961	0.0054307	4.40376e-05	3.25842e-05	0.215124	2.92068e-10	2.92068e-10	1	0	0	1	0	0
AAAGGGAT	519	2204	8	544.988	150778722	111.564	736553828	17632	4.24663	0.952314	4.04412	2.99231	0.032353	0.0239385	0.304517	2.14573e-07	2.14573e-07	1	0	0	1	0	0
AAAGGGG	1	4	7	544.988	150778722	111.564	736553828	28	4	0.0018349	0.00733961	0.0054307	5.13772e-05	3.80149e-05	0.250978	3.40746e-10	3.40746e-10	1	0	0	1	0	0
AAAGGGGAGGG	10	40	11	544.988	150778722	111.564	736553828	440	4	0.018349	0.0733961	0.054307	0.000807357	0.000597377	0.394394	5.35458e-09	5.35458e-09	1	0	0	1	0	0
AAAGGGTAGGG	486	2447	11	544.988	150778722	111.564	736553828	26917	5.03498	0.891762	4.49	3.32223	0.04939	0.0365445	0.496441	3.27566e-07	3.27566e-07	1	0	0	1	0	0
AAAGGGTGC	2	8	9	544.988	150778722	111.564	736553828	72	4	0.0036698	0.0146792	0.0108614	0.000132113	9.77525e-05	0.322686	8.76204e-10	8.76204e-10	1	0	0	1	0	0
AAAGGTAACGGAGGTGTCC	2	10	19	544.988	150778722	111.564	736553828	190	5	0.0036698	0.018349	0.0135767	0.000348631	0.000257958	0.851532	2.3122e-09	2.3122e-09	1	0	0	1	1	0
AAAGT	6154	81635	5	544.988	150778722	111.564	736553828	408175	13.2654	11.292	149.792	110.834	0.748961	0.554169	0.594519	4.96728e-06	4.96728e-06	1	0	0	1	1	0
AAAGTACTACGG	1	4	12	544.988	150778722	111.564	736553828	48	4	0.0018349	0.00733961	0.0054307	8.80753e-05	6.51684e-05	0.430248	5.84136e-10	5.84136e-10	1	0	0	1	0	0
AAAGTATCGCTTACTCCGGCTGTG	2	8	24	544.988	150778722	111.564	736553828	192	4	0.0036698	0.0146792	0.0108614	0.000352301	0.000260673	0.860495	2.33654e-09	2.33654e-09	1	0	0	1	1	0
AAAGTCAAGTC	81	402	11	544.988	150778722	111.564	736553828	4422	4.96296	0.148627	0.73763	0.545785	0.00811393	0.00600363	0.48934	5.38135e-08	5.38135e-08	1	0	0	1	0	0
AAAGTCATT	1	4	9	544.988	150778722	111.564	736553828	36	4	0.0018349	0.00733961	0.0054307	6.60564e-05	4.88763e-05	0.322686	4.38102e-10	4.38102e-10	1	0	0	1	0	0
AAAGTCGAGCTTAACT	1	6	16	544.988	150778722	111.564	736553828	96	6	0.0018349	0.0110094	0.00814604	0.000176151	0.000130337	0.860495	1.16827e-09	1.16827e-09	1	0	0	1	1	0
AAAGTGG	2	8	7	544.988	150778722	111.564	736553828	56	4	0.0036698	0.0146792	0.0108614	0.000102754	7.60297e-05	0.250978	6.81492e-10	6.81492e-10	1	0	0	1	0	0
AAAGTGTATCAGTCGGC	1	4	17	544.988	150778722	111.564	736553828	68	4	0.0018349	0.00733961	0.0054307	0.000124773	9.23218e-05	0.609517	8.27526e-10	8.27526e-10	1	0	0	1	1	0
AAAGTT	73	293	6	544.988	150778722	111.564	736553828	1758	4.0137	0.133948	0.537626	0.397798	0.00322576	0.00238679	0.21586	2.1394e-08	2.1394e-08	1	0	0	1	0	0
AAAGTTG	2	8	7	544.988	150778722	111.564	736553828	56	4	0.0036698	0.0146792	0.0108614	0.000102754	7.60297e-05	0.250978	6.81492e-10	6.81492e-10	1	0	0	1	0	0
AAAT	2065	12934	4	544.988	150778722	111.564	736553828	51736	6.26344	3.78907	23.7326	17.5602	0.0949305	0.0702406	0.224569	6.29601e-07	6.29601e-07	1	0	0	0	0	0
AAATAACATGTGAAGGTGGTCAG	2	8	23	544.988	150778722	111.564	736553828	184	4	0.0036698	0.0146792	0.0108614	0.000337622	0.000249812	0.824641	2.23919e-09	2.23919e-09	1	0	0	1	1	0
AAATAAT	3	13	7	544.988	150778722	111.564	736553828	91	4.33333	0.0055047	0.0238537	0.0176498	0.000166976	0.000123548	0.271893	1.10742e-09	1.10742e-09	1	0	0	1	0	0
AAATAATC	1	4	8	544.988	150778722	111.564	736553828	32	4	0.0018349	0.00733961	0.0054307	5.87168e-05	4.34456e-05	0.286832	3.89424e-10	3.89424e-10	1	0	0	1	0	0
AAATAATTC	3122	27227	9	544.988	150778722	111.564	736553828	245043	8.72101	5.72856	49.9589	36.9654	0.44963	0.332689	0.703536	2.98205e-06	2.98205e-06	1	0	0	1	1	0
AAATAC	85	344	6	544.988	150778722	111.564	736553828	2064	4.04706	0.155967	0.631206	0.46704	0.00378724	0.00280224	0.217655	2.51178e-08	2.51178e-08	1	0	0	1	0	0
AAATACCCCC	8	32	10	544.988	150778722	111.564	736553828	320	4	0.0146792	0.0587168	0.0434456	0.000587168	0.000434456	0.35854	3.89424e-09	3.89424e-09	1	0	0	1	0	0
AAATAG	3	12	6	544.988	150778722	111.564	736553828	72	4	0.0055047	0.0220188	0.0162921	0.000132113	9.77525e-05	0.215124	8.76204e-10	8.76204e-10	1	0	0	1	0	0
AAATAGCGATCGCTACGGGGGCC	2	8	23	544.988	150778722	111.564	736553828	184	4	0.0036698	0.0146792	0.0108614	0.000337622	0.000249812	0.824641	2.23919e-09	2.23919e-09	1	0	0	1	1	0
AAATAGTTC	2	8	9	544.988	150778722	111.564	736553828	72	4	0.0036698	0.0146792	0.0108614	0.000132113	9.77525e-05	0.322686	8.76204e-10	8.76204e-10	1	0	0	1	0	0
AAATAT	16	68	6	544.988	150778722	111.564	736553828	408	4.25	0.0293584	0.124773	0.0923218	0.00074864	0.000553931	0.228569	4.96515e-09	4.96515e-09	1	0	0	1	0	0
AAATATC	2	8	7	544.988	150778722	111.564	736553828	56	4	0.0036698	0.0146792	0.0108614	0.000102754	7.60297e-05	0.250978	6.81492e-10	6.81492e-10	1	0	0	1	0	0
AAATC	8	43	5	544.988	150778722	111.564	736553828	215	5.375	0.0146792	0.0789008	0.05838	0.000394504	0.0002919	0.240894	2.61644e-09	2.61644e-09	1	0	0	1	0	0
AAATCAAGATC	309	1367	11	544.988	150778722	111.564	736553828	15037	4.42395	0.566984	2.50831	1.85594	0.0275914	0.0204153	0.436194	1.82993e-07	1.82993e-07	1	0	0	1	0	0
AAATCATTCGCACCAGGT	2	10	18	544.988	150778722	111.564	736553828	180	5	0.0036698	0.018349	0.0135767	0.000330282	0.000244381	0.806714	2.19051e-09	2.19051e-09	1	0	0	1	1	0
AAATCCAACTCAACCAACAGC	2	8	21	544.988	150778722	111.564	736553828	168	4	0.0036698	0.0146792	0.0108614	0.000308263	0.000228089	0.752933	2.04448e-09	2.04448e-09	1	0	0	1	1	0
AAATCCAGTTCAGCCTTGATGG	1	4	22	544.988	150778722	111.564	736553828	88	4	0.0018349	0.00733961	0.0054307	0.000161471	0.000119475	0.788787	1.07092e-09	1.07092e-09	1	0	0	1	1	0
AAATCCCAAT	6	28	10	544.988	150778722	111.564	736553828	280	4.66667	0.0110094	0.0513772	0.0380149	0.000513772	0.000380149	0.418296	3.40746e-09	3.40746e-09	1	0	0	1	0	0
AAATCCGAAT	1	4	10	544.988	150778722	111.564	736553828	40	4	0.0018349	0.00733961	0.0054307	7.33961e-05	5.4307e-05	0.35854	4.8678e-10	4.8678e-10	1	0	0	1	0	0
AAATCCTC	37	162	8	544.988	150778722	111.564	736553828	1296	4.37838	0.0678913	0.297254	0.219943	0.00237803	0.00175955	0.313964	1.57717e-08	1.57717e-08	1	0	0	1	0	0
AAATCCTTATTAAGG	1	4	15	544.988	150778722	111.564	736553828	60	4	0.0018349	0.00733961	0.0054307	0.000110094	8.14604e-05	0.537809	7.3017e-10	7.3017e-10	1	0	0	1	1	0
AAATCGT	2	8	7	544.988	150778722	111.564	736553828	56	4	0.0036698	0.0146792	0.0108614	0.000102754	7.60297e-05	0.250978	6.81492e-10	6.81492e-10	1	0	0	1	0	0
AAATCGTGGTGATAAGATTCATT	2	8	23	544.988	150778722	111.564	736553828	184	4	0.0036698	0.0146792	0.0108614	0.000337622	0.000249812	0.824641	2.23919e-09	2.23919e-09	1	0	0	1	1	0
AAATCTAGTC	163	705	10	544.988	150778722	111.564	736553828	7050	4.32515	0.299089	1.29361	0.95716	0.0129361	0.0095716	0.387685	8.5795e-08	8.5795e-08	1	0	0	1	0	0
AAATCTAGTTC	22	89	11	544.988	150778722	111.564	736553828	979	4.04545	0.0403678	0.163306	0.120833	0.00179637	0.00132916	0.398875	1.19139e-08	1.19139e-08	1	0	0	1	0	0
AAATCTC	2	8	7	544.988	150778722	111.564	736553828	56	4	0.0036698	0.0146792	0.0108614	0.000102754	7.60297e-05	0.250978	6.81492e-10	6.81492e-10	1	0	0	1	0	0
AAATCTCTGGT	1	4	11	544.988	150778722	111.564	736553828	44	4	0.0018349	0.00733961	0.0054307	8.07357e-05	5.97377e-05	0.394394	5.35458e-10	5.35458e-10	1	0	0	1	0	0
AAATCTTC	714	6806	8	544.988	150778722	111.564	736553828	54448	9.53221	1.31012	12.4883	9.24033	0.0999067	0.0739226	0.683535	6.62605e-07	6.62605e-07	1	0	0	1	1	0
AAATCTTGTC	463	2999	10	544.988	150778722	111.564	736553828	29990	6.47732	0.849559	5.50287	4.07166	0.0550287	0.0407166	0.580594	3.64963e-07	3.64963e-07	1	0	0	1	1	0
AAATG	145	731	5	544.988	150778722	111.564	736553828	3655	5.04138	0.266061	1.34131	0.99246	0.00670656	0.0049623	0.225942	4.44795e-08	4.44795e-08	1	0	0	1	0	0
AAATGAAT	5	33	8	544.988	150778722	111.564	736553828	264	6.6	0.00917451	0.0605517	0.0448032	0.000484414	0.000358426	0.473272	3.21275e-09	3.21275e-09	1	0	0	1	0	0
AAATGAATTG	9424	80584	10	544.988	150778722	111.564	736553828	805840	8.55093	17.2921	147.864	109.407	1.47864	1.09407	0.766462	9.80667e-06	9.80667e-06	1	0	0	1	1	0
AAATGAT	214	858	7	544.988	150778722	111.564	736553828	6006	4.00935	0.392669	1.57435	1.16488	0.0110204	0.00815419	0.251564	7.309e-08	7.309e-08	1	0	0	1	0	0
AAATGATGTACGCCAGACCTCG	2	8	22	544.988	150778722	111.564	736553828	176	4	0.0036698	0.0146792	0.0108614	0.000322943	0.000238951	0.788787	2.14183e-09	2.14183e-09	1	0	0	1	1	0
AAATGC	1	4	6	544.988	150778722	111.564	736553828	24	4	0.0018349	0.00733961	0.0054307	4.40376e-05	3.25842e-05	0.215124	2.92068e-10	2.92068e-10	1	0	0	1	0	0
AAATGCAGG	1	6	9	544.988	150778722	111.564	736553828	54	6	0.0018349	0.0110094	0.00814604	9.90847e-05	7.33144e-05	0.484028	6.57153e-10	6.57153e-10	1	0	0	1	0	0
AAATGG	256	1047	6	544.988	150778722	111.564	736553828	6282	4.08984	0.469735	1.92114	1.42148	0.0115268	0.00852891	0.219956	7.64488e-08	7.64488e-08	1	0	0	1	0	0
AAATGGAGTT	4	18	10	544.988	150778722	111.564	736553828	180	4.5	0.00733961	0.0330282	0.0244381	0.000330282	0.000244381	0.403357	2.19051e-09	2.19051e-09	1	0	0	1	0	0
AAATGT	1	4	6	544.988	150778722	111.564	736553828	24	4	0.0018349	0.00733961	0.0054307	4.40376e-05	3.25842e-05	0.215124	2.92068e-10	2.92068e-10	1	0	0	1	0	0
AAATGTTAATAAG	3	18	13	544.988	150778722	111.564	736553828	234	6	0.0055047	0.0330282	0.0244381	0.000429367	0.000317696	0.699152	2.84766e-09	2.84766e-09	1	0	0	1	1	0
AAATT	199	1031	5	544.988	150778722	111.564	736553828	5155	5.1809	0.365145	1.89178	1.39976	0.00945892	0.00699881	0.232195	6.27338e-08	6.27338e-08	1	0	0	1	0	0
AAATTAT	4	16	7	544.988	150778722	111.564	736553828	112	4	0.00733961	0.0293584	0.0217228	0.000205509	0.000152059	0.250978	1.36298e-09	1.36298e-09	1	0	0	1	0	0
AAATTATGCG	2	8	10	544.988	150778722	111.564	736553828	80	4	0.0036698	0.0146792	0.0108614	0.000146792	0.000108614	0.35854	9.7356e-10	9.7356e-10	1	0	0	1	0	0
AAATTC	740	3058	6	544.988	150778722	111.564	736553828	18348	4.13243	1.35783	5.61113	4.15177	0.0336668	0.0249106	0.222246	2.23286e-07	2.23286e-07	1	0	0	1	0	0
AAATTCCATCAAC	112	460	13	544.988	150778722	111.564	736553828	5980	4.10714	0.205509	0.844055	0.62453	0.0109727	0.00811889	0.478586	7.27736e-08	7.27736e-08	1	0	0	1	0	0
AAATTCTTG	478	2676	9	544.988	150778722	111.564	736553828	24084	5.59833	0.877083	4.9102	3.63314	0.0441918	0.0326982	0.451625	2.9309e-07	2.9309e-07	1	0	0	1	0	0
AAATTG	497	2039	6	544.988	150778722	111.564	736553828	12234	4.10262	0.911946	3.74136	2.7683	0.0224482	0.0166098	0.220643	1.48882e-07	1.48882e-07	1	0	0	1	0	0
AAATTGGGGAATTAGC	1	4	16	544.988	150778722	111.564	736553828	64	4	0.0018349	0.00733961	0.0054307	0.000117434	8.68911e-05	0.573663	7.78848e-10	7.78848e-10	1	0	0	1	1	0
AAATTT	5	20	6	544.988	150778722	111.564	736553828	120	4	0.00917451	0.036698	0.0271535	0.000220188	0.000162921	0.215124	1.46034e-09	1.46034e-09	1	0	0	1	0	0
AAC	274232	2408567	3	544.988	150778722	111.564	736553828	7225701	8.78295	503.189	4419.48	3270.05	13.2584	9.81015	0.236178	8.79332e-05	8.79332e-05	1	1	1	0	0	0
AACAACAAGCTC	1	4	12	544.988	150778722	111.564	736553828	48	4	0.0018349	0.00733961	0.0054307	8.80753e-05	6.51684e-05	0.430248	5.84136e-10	5.84136e-10	1	0	0	1	0	0
AACAACC	979	5696	7	544.988	150778722	111.564	736553828	39872	5.81818	1.79637	10.4516	7.73331	0.0731612	0.0541332	0.365059	4.85222e-07	4.85222e-07	1	0	0	1	0	0
AACAACCAATGGCAGC	1	4	16	544.988	150778722	111.564	736553828	64	4	0.0018349	0.00733961	0.0054307	0.000117434	8.68911e-05	0.573663	7.78848e-10	7.78848e-10	1	0	0	1	1	0
AACAACCC	1	4	8	544.988	150778722	111.564	736553828	32	4	0.0018349	0.00733961	0.0054307	5.87168e-05	4.34456e-05	0.286832	3.89424e-10	3.89424e-10	1	0	0	1	0	0
AACAACCGG	2	11	9	544.988	150778722	111.564	736553828	99	5.5	0.0036698	0.0201839	0.0149344	0.000181655	0.00013441	0.443693	1.20478e-09	1.20478e-09	1	0	0	1	0	0
AACAACTACGAC	1	4	12	544.988	150778722	111.564	736553828	48	4	0.0018349	0.00733961	0.0054307	8.80753e-05	6.51684e-05	0.430248	5.84136e-10	5.84136e-10	1	0	0	1	0	0
AACAACTCC	2	8	9	544.988	150778722	111.564	736553828	72	4	0.0036698	0.0146792	0.0108614	0.000132113	9.77525e-05	0.322686	8.76204e-10	8.76204e-10	1	0	0	1	0	0
AACAACTT	5	20	8	544.988	150778722	111.564	736553828	160	4	0.00917451	0.036698	0.0271535	0.000293584	0.000217228	0.286832	1.94712e-09	1.94712e-09	1	0	0	1	0	0
AACAAG	88	352	6	544.988	150778722	111.564	736553828	2112	4	0.161471	0.645885	0.477901	0.00387531	0.00286741	0.215124	2.5702e-08	2.5702e-08	1	0	0	1	0	0
AACAAGAATAG	1	4	11	544.988	150778722	111.564	736553828	44	4	0.0018349	0.00733961	0.0054307	8.07357e-05	5.97377e-05	0.394394	5.35458e-10	5.35458e-10	1	0	0	1	0	0
AACAAGGACTAGAAG	2	8	15	544.988	150778722	111.564	736553828	120	4	0.0036698	0.0146792	0.0108614	0.000220188	0.000162921	0.537809	1.46034e-09	1.46034e-09	1	0	0	1	1	0
AACAAT	3	12	6	544.988	150778722	111.564	736553828	72	4	0.0055047	0.0220188	0.0162921	0.000132113	9.77525e-05	0.215124	8.76204e-10	8.76204e-10	1	0	0	1	0	0
AACAC	36	272	5	544.988	150778722	111.564	736553828	1360	7.55556	0.0660564	0.499093	0.369287	0.00249547	0.00184644	0.338621	1.65505e-08	1.65505e-08	1	0	0	1	0	0
AACACAC	117	585	7	544.988	150778722	111.564	736553828	4095	5	0.214683	1.07342	0.794239	0.00751392	0.00555968	0.313722	4.98341e-08	4.98341e-08	1	0	0	1	0	0
AACACACCCGCACTGGACAATAATC	2	8	25	544.988	150778722	111.564	736553828	200	4	0.0036698	0.0146792	0.0108614	0.00036698	0.000271535	0.896349	2.4339e-09	2.4339e-09	1	0	0	1	1	0
AACACC	9	36	6	544.988	150778722	111.564	736553828	216	4	0.0165141	0.0660564	0.0488763	0.000396339	0.000293258	0.215124	2.62861e-09	2.62861e-09	1	0	0	1	0	0
AACACCC	1	4	7	544.988	150778722	111.564	736553828	28	4	0.0018349	0.00733961	0.0054307	5.13772e-05	3.80149e-05	0.250978	3.40746e-10	3.40746e-10	1	0	0	1	0	0
AACACCCGAATGCGCCT	2	10	17	544.988	150778722	111.564	736553828	170	5	0.0036698	0.018349	0.0135767	0.000311933	0.000230805	0.761897	2.06881e-09	2.06881e-09	1	0	0	1	1	0
AACACCGCT	2	8	9	544.988	150778722	111.564	736553828	72	4	0.0036698	0.0146792	0.0108614	0.000132113	9.77525e-05	0.322686	8.76204e-10	8.76204e-10	1	0	0	1	0	0
AACACGACAC	5	23	10	544.988	150778722	111.564	736553828	230	4.6	0.00917451	0.0422027	0.0312265	0.000422027	0.000312265	0.412321	2.79898e-09	2.79898e-09	1	0	0	1	0	0
AACACGCGAGTATCTAGTCTCGT	2	8	23	544.988	150778722	111.564	736553828	184	4	0.0036698	0.0146792	0.0108614	0.000337622	0.000249812	0.824641	2.23919e-09	2.23919e-09	1	0	0	1	1	0
AACACTACAC	1269	8852	10	544.988	150778722	111.564	736553828	88520	6.97557	2.32849	16.2425	12.0181	0.162425	0.120181	0.625255	1.07724e-06	1.07724e-06	1	0	0	1	1	0
AACACTTGCCATCCACCAGCG	2	8	21	544.988	150778722	111.564	736553828	168	4	0.0036698	0.0146792	0.0108614	0.000308263	0.000228089	0.752933	2.04448e-09	2.04448e-09	1	0	0	1	1	0
AACAG	93	465	5	544.988	150778722	111.564	736553828	2325	5	0.170646	0.853229	0.631318	0.00426615	0.00315659	0.224087	2.82941e-08	2.82941e-08	1	0	0	1	0	0
AACAGAACCG	369	1482	10	544.988	150778722	111.564	736553828	14820	4.01626	0.677079	2.71932	2.01207	0.0271932	0.0201207	0.359997	1.80352e-07	1.80352e-07	1	0	0	1	0	0
AACAGATAG	4	19	9	544.988	150778722	111.564	736553828	171	4.75	0.00733961	0.0348631	0.0257958	0.000313768	0.000232162	0.383189	2.08098e-09	2.08098e-09	1	0	0	1	0	0
AACAGATAGG	584	2578	10	544.988	150778722	111.564	736553828	25780	4.41438	1.07158	4.73038	3.50008	0.0473038	0.0350008	0.395683	3.1373e-07	3.1373e-07	1	0	0	1	0	0
AACAGATCC	4	20	9	544.988	150778722	111.564	736553828	180	5	0.00733961	0.036698	0.0271535	0.000330282	0.000244381	0.403357	2.19051e-09	2.19051e-09	1	0	0	1	0	0
AACAGC	47	192	6	544.988	150778722	111.564	736553828	1152	4.08511	0.0862404	0.352301	0.260673	0.00211381	0.00156404	0.219701	1.40193e-08	1.40193e-08	1	0	0	1	0	0
AACAGCAGCAGGATCTAC	1	4	18	544.988	150778722	111.564	736553828	72	4	0.0018349	0.00733961	0.0054307	0.000132113	9.77525e-05	0.645371	8.76204e-10	8.76204e-10	1	0	0	1	1	0
AACAGCAGGGTCAGGTTACAG	2	8	21	544.988	150778722	111.564	736553828	168	4	0.0036698	0.0146792	0.0108614	0.000308263	0.000228089	0.752933	2.04448e-09	2.04448e-09	1	0	0	1	1	0
AACAGCATC	1	4	9	544.988	150778722	111.564	736553828	36	4	0.0018349	0.00733961	0.0054307	6.60564e-05	4.88763e-05	0.322686	4.38102e-10	4.38102e-10	1	0	0	1	0	0
AACAGCCAGATC	2	10	12	544.988	150778722	111.564	736553828	120	5	0.0036698	0.018349	0.0135767	0.000220188	0.000162921	0.537809	1.46034e-09	1.46034e-09	1	0	0	1	1	0
AACAGCGATGAATATTGCCTT	2	8	21	544.988	150778722	111.564	736553828	168	4	0.0036698	0.0146792	0.0108614	0.000308263	0.000228089	0.752933	2.04448e-09	2.04448e-09	1	0	0	1	1	0
AACAGGCATGAAGCGCAGATTC	4	16	22	544.988	150778722	111.564	736553828	352	4	0.00733961	0.0293584	0.0217228	0.000645885	0.000477901	0.788787	4.28366e-09	4.28366e-09	1	0	0	1	1	0
AACAGT	1	4	6	544.988	150778722	111.564	736553828	24	4	0.0018349	0.00733961	0.0054307	4.40376e-05	3.25842e-05	0.215124	2.92068e-10	2.92068e-10	1	0	0	1	0	0
AACAGTC	1	4	7	544.988	150778722	111.564	736553828	28	4	0.0018349	0.00733961	0.0054307	5.13772e-05	3.80149e-05	0.250978	3.40746e-10	3.40746e-10	1	0	0	1	0	0
AACAGTTCCAGCAGAGACTAC	2	8	21	544.988	150778722	111.564	736553828	168	4	0.0036698	0.0146792	0.0108614	0.000308263	0.000228089	0.752933	2.04448e-09	2.04448e-09	1	0	0	1	1	0
AACAT	3	25	5	544.988	150778722	111.564	736553828	125	8.33333	0.0055047	0.0458725	0.0339419	0.000229363	0.000169709	0.373479	1.52119e-09	1.52119e-09	1	0	0	1	0	0
AACATAC	1	4	7	544.988	150778722	111.564	736553828	28	4	0.0018349	0.00733961	0.0054307	5.13772e-05	3.80149e-05	0.250978	3.40746e-10	3.40746e-10	1	0	0	1	0	0
AACATAG	131	1002	7	544.988	150778722	111.564	736553828	7014	7.64885	0.240372	1.83857	1.36039	0.01287	0.00952273	0.479923	8.53569e-08	8.53569e-08	1	0	0	1	0	0
AACATAGAAT	6	49	10	544.988	150778722	111.564	736553828	490	8.16667	0.0110094	0.0899102	0.066526	0.000899102	0.00066526	0.732018	5.96305e-09	5.96305e-09	1	0	0	1	1	0
AACATAGATGC	44	191	11	544.988	150778722	111.564	736553828	2101	4.34091	0.0807357	0.350466	0.259316	0.00385513	0.00285247	0.428007	2.55681e-08	2.55681e-08	1	0	0	1	0	0
AACATC	6	28	6	544.988	150778722	111.564	736553828	168	4.66667	0.0110094	0.0513772	0.0380149	0.000308263	0.000228089	0.250978	2.04448e-09	2.04448e-09	1	0	0	1	0	0
AACATCC	344	1751	7	544.988	150778722	111.564	736553828	12257	5.09012	0.631206	3.21291	2.37729	0.0224904	0.016641	0.319376	1.49162e-07	1.49162e-07	1	0	0	1	0	0
AACATCCACCGAGAACCGTC	2	10	20	544.988	150778722	111.564	736553828	200	5	0.0036698	0.018349	0.0135767	0.00036698	0.000271535	0.896349	2.4339e-09	2.4339e-09	1	0	0	1	1	0
AACATCGACATCATCATAATTC	2	8	22	544.988	150778722	111.564	736553828	176	4	0.0036698	0.0146792	0.0108614	0.000322943	0.000238951	0.788787	2.14183e-09	2.14183e-09	1	0	0	1	1	0
AACATG	7	30	6	544.988	150778722	111.564	736553828	180	4.28571	0.0128443	0.055047	0.0407302	0.000330282	0.000244381	0.23049	2.19051e-09	2.19051e-09	1	0	0	1	0	0
AACATGGTTGCAGAGGACT	2	10	19	544.988	150778722	111.564	736553828	190	5	0.0036698	0.018349	0.0135767	0.000348631	0.000257958	0.851532	2.3122e-09	2.3122e-09	1	0	0	1	1	0
AACATTAG	1	4	8	544.988	150778722	111.564	736553828	32	4	0.0018349	0.00733961	0.0054307	5.87168e-05	4.34456e-05	0.286832	3.89424e-10	3.89424e-10	1	0	0	1	0	0
AACC	13	91	4	544.988	150778722	111.564	736553828	364	7	0.0238537	0.166976	0.123548	0.000667904	0.000494193	0.250978	4.4297e-09	4.4297e-09	1	0	0	0	0	0
AACCAACT	1	4	8	544.988	150778722	111.564	736553828	32	4	0.0018349	0.00733961	0.0054307	5.87168e-05	4.34456e-05	0.286832	3.89424e-10	3.89424e-10	1	0	0	1	0	0
AACCAAG	44380	271326	7	544.988	150778722	111.564	736553828	1899282	6.1137	81.4329	497.856	368.372	3.48499	2.57861	0.383601	2.31133e-05	2.31133e-05	1	1	0	1	0	0
AACCAAGGATG	2	8	11	544.988	150778722	111.564	736553828	88	4	0.0036698	0.0146792	0.0108614	0.000161471	0.000119475	0.394394	1.07092e-09	1.07092e-09	1	0	0	1	0	0
AACCAAT	2	8	7	544.988	150778722	111.564	736553828	56	4	0.0036698	0.0146792	0.0108614	0.000102754	7.60297e-05	0.250978	6.81492e-10	6.81492e-10	1	0	0	1	0	0
AACCAC	7	28	6	544.988	150778722	111.564	736553828	168	4	0.0128443	0.0513772	0.0380149	0.000308263	0.000228089	0.215124	2.04448e-09	2.04448e-09	1	0	0	1	0	0
AACCACT	2	13	7	544.988	150778722	111.564	736553828	91	6.5	0.0036698	0.0238537	0.0176498	0.000166976	0.000123548	0.407839	1.10742e-09	1.10742e-09	1	0	0	1	0	0
AACCAG	159	1305	6	544.988	150778722	111.564	736553828	7830	8.20755	0.291749	2.39455	1.77176	0.0143673	0.0106306	0.44141	9.52872e-08	9.52872e-08	1	0	0	1	0	0
AACCAGG	49	210	7	544.988	150778722	111.564	736553828	1470	4.28571	0.0899102	0.385329	0.285112	0.0026973	0.00199578	0.268905	1.78892e-08	1.78892e-08	1	0	0	1	0	0
AACCATG	12	48	7	544.988	150778722	111.564	736553828	336	4	0.0220188	0.0880753	0.0651684	0.000616527	0.000456178	0.250978	4.08895e-09	4.08895e-09	1	0	0	1	0	0
AACCATTC	2	8	8	544.988	150778722	111.564	736553828	64	4	0.0036698	0.0146792	0.0108614	0.000117434	8.68911e-05	0.286832	7.78848e-10	7.78848e-10	1	0	0	1	0	0
AACCCAACCCT	393	1777	11	544.988	150778722	111.564	736553828	19547	4.52163	0.721116	3.26062	2.41259	0.0358668	0.0265385	0.445825	2.37877e-07	2.37877e-07	1	0	0	1	0	0
AACCCACCAACTGACAAGGC	2	8	20	544.988	150778722	111.564	736553828	160	4	0.0036698	0.0146792	0.0108614	0.000293584	0.000217228	0.717079	1.94712e-09	1.94712e-09	1	0	0	1	1	0
AACCCAG	1	6	7	544.988	150778722	111.564	736553828	42	6	0.0018349	0.0110094	0.00814604	7.70659e-05	5.70223e-05	0.376467	5.11119e-10	5.11119e-10	1	0	0	1	0	0
AACCCC	3	12	6	544.988	150778722	111.564	736553828	72	4	0.0055047	0.0220188	0.0162921	0.000132113	9.77525e-05	0.215124	8.76204e-10	8.76204e-10	1	0	0	1	0	0
AACCCCC	1	5	7	544.988	150778722	111.564	736553828	35	5	0.0018349	0.00917451	0.00678837	6.42215e-05	4.75186e-05	0.313722	4.25932e-10	4.25932e-10	1	0	0	1	0	0
AACCCCTCCCC	2	8	11	544.988	150778722	111.564	736553828	88	4	0.0036698	0.0146792	0.0108614	0.000161471	0.000119475	0.394394	1.07092e-09	1.07092e-09	1	0	0	1	0	0
AACCCCTGG	1	4	9	544.988	150778722	111.564	736553828	36	4	0.0018349	0.00733961	0.0054307	6.60564e-05	4.88763e-05	0.322686	4.38102e-10	4.38102e-10	1	0	0	1	0	0
AACCCGACTC	1	4	10	544.988	150778722	111.564	736553828	40	4	0.0018349	0.00733961	0.0054307	7.33961e-05	5.4307e-05	0.35854	4.8678e-10	4.8678e-10	1	0	0	1	0	0
AACCCGCCAACTGACGGTGAC	1	4	21	544.988	150778722	111.564	736553828	84	4	0.0018349	0.00733961	0.0054307	0.000154132	0.000114045	0.752933	1.02224e-09	1.02224e-09	1	0	0	1	1	0
AACCCT	180	1134	6	544.988	150778722	111.564	736553828	6804	6.3	0.330282	2.08078	1.5396	0.0124847	0.00923761	0.33882	8.28013e-08	8.28013e-08	1	0	0	1	0	0
AACCCTAACCT	736	3787	11	544.988	150778722	111.564	736553828	41657	5.14538	1.35049	6.94877	5.14151	0.0764365	0.0565566	0.507326	5.06945e-07	5.06945e-07	1	0	0	1	1	0
AACCCTATACCTAACCT	1	4	17	544.988	150778722	111.564	736553828	68	4	0.0018349	0.00733961	0.0054307	0.000124773	9.23218e-05	0.609517	8.27526e-10	8.27526e-10	1	0	0	1	1	0
AACCCTTGCCCAACGCACCC	2	8	20	544.988	150778722	111.564	736553828	160	4	0.0036698	0.0146792	0.0108614	0.000293584	0.000217228	0.717079	1.94712e-09	1.94712e-09	1	0	0	1	1	0
AACCG	6	35	5	544.988	150778722	111.564	736553828	175	5.83333	0.0110094	0.0642215	0.0475186	0.000321108	0.000237593	0.261435	2.12966e-09	2.12966e-09	1	0	0	1	0	0
AACCGAG	184	932	7	544.988	150778722	111.564	736553828	6524	5.06522	0.337622	1.71013	1.26535	0.0119709	0.00885747	0.317814	7.93938e-08	7.93938e-08	1	0	0	1	0	0
AACCGGTCGCCC	1	5	12	544.988	150778722	111.564	736553828	60	5	0.0018349	0.00917451	0.00678837	0.000110094	8.14604e-05	0.537809	7.3017e-10	7.3017e-10	1	0	0	1	1	0
AACCT	8	40	5	544.988	150778722	111.564	736553828	200	5	0.0146792	0.0733961	0.054307	0.00036698	0.000271535	0.224087	2.4339e-09	2.4339e-09	1	0	0	1	0	0
AACCTATACAT	249	1078	11	544.988	150778722	111.564	736553828	11858	4.32932	0.45689	1.97802	1.46357	0.0217583	0.0160993	0.426864	1.44306e-07	1.44306e-07	1	0	0	1	0	0
AACCTATACCT	56307	402676	11	544.988	150778722	111.564	736553828	4429436	7.15144	103.318	738.871	546.703	8.12758	6.01373	0.70512	5.3904e-05	5.3904e-05	1	1	1	1	1	1
AACCTATACTT	191	801	11	544.988	150778722	111.564	736553828	8811	4.19372	0.350466	1.46976	1.0875	0.0161673	0.0119625	0.413494	1.07225e-07	1.07225e-07	1	0	0	1	0	0
AACCTC	1	5	6	544.988	150778722	111.564	736553828	30	5	0.0018349	0.00917451	0.00678837	5.5047e-05	4.07302e-05	0.268905	3.65085e-10	3.65085e-10	1	0	0	1	0	0
AACCTCACCACTTCCGGCC	1	5	19	544.988	150778722	111.564	736553828	95	5	0.0018349	0.00917451	0.00678837	0.000174316	0.000128979	0.851532	1.1561e-09	1.1561e-09	1	0	0	1	1	0
AACG	7065	48424	4	544.988	150778722	111.564	736553828	193696	6.85407	12.9636	88.8533	65.744	0.355413	0.262976	0.245746	2.35718e-06	2.35718e-06	1	0	0	0	0	0
AACGAAGATG	1	4	10	544.988	150778722	111.564	736553828	40	4	0.0018349	0.00733961	0.0054307	7.33961e-05	5.4307e-05	0.35854	4.8678e-10	4.8678e-10	1	0	0	1	0	0
AACGAC	6	24	6	544.988	150778722	111.564	736553828	144	4	0.0110094	0.0440376	0.0325842	0.000264226	0.000195505	0.215124	1.75241e-09	1.75241e-09	1	0	0	1	0	0
AACGAG	2	8	6	544.988	150778722	111.564	736553828	48	4	0.0036698	0.0146792	0.0108614	8.80753e-05	6.51684e-05	0.215124	5.84136e-10	5.84136e-10	1	0	0	1	0	0
AACGAGGG	4	16	8	544.988	150778722	111.564	736553828	128	4	0.00733961	0.0293584	0.0217228	0.000234867	0.000173782	0.286832	1.5577e-09	1.5577e-09	1	0	0	1	0	0
AACGAT	1	4	6	544.988	150778722	111.564	736553828	24	4	0.0018349	0.00733961	0.0054307	4.40376e-05	3.25842e-05	0.215124	2.92068e-10	2.92068e-10	1	0	0	1	0	0
AACGCC	2	8	6	544.988	150778722	111.564	736553828	48	4	0.0036698	0.0146792	0.0108614	8.80753e-05	6.51684e-05	0.215124	5.84136e-10	5.84136e-10	1	0	0	1	0	0
AACGCCTAC	1	4	9	544.988	150778722	111.564	736553828	36	4	0.0018349	0.00733961	0.0054307	6.60564e-05	4.88763e-05	0.322686	4.38102e-10	4.38102e-10	1	0	0	1	0	0
AACGCCTTGATTCTCTCG	2	10	18	544.988	150778722	111.564	736553828	180	5	0.0036698	0.018349	0.0135767	0.000330282	0.000244381	0.806714	2.19051e-09	2.19051e-09	1	0	0	1	1	0
AACGCTACAC	1	4	10	544.988	150778722	111.564	736553828	40	4	0.0018349	0.00733961	0.0054307	7.33961e-05	5.4307e-05	0.35854	4.8678e-10	4.8678e-10	1	0	0	1	0	0
AACGCTCGCACCCTACGTATTGAT	2	8	24	544.988	150778722	111.564	736553828	192	4	0.0036698	0.0146792	0.0108614	0.000352301	0.000260673	0.860495	2.33654e-09	2.33654e-09	1	0	0	1	1	0
AACGG	4	22	5	544.988	150778722	111.564	736553828	110	5.5	0.00733961	0.0403678	0.0298688	0.000201839	0.000149344	0.246496	1.33864e-09	1.33864e-09	1	0	0	1	0	0
AACGGAC	1	6	7	544.988	150778722	111.564	736553828	42	6	0.0018349	0.0110094	0.00814604	7.70659e-05	5.70223e-05	0.376467	5.11119e-10	5.11119e-10	1	0	0	1	0	0
AACGGC	1	4	6	544.988	150778722	111.564	736553828	24	4	0.0018349	0.00733961	0.0054307	4.40376e-05	3.25842e-05	0.215124	2.92068e-10	2.92068e-10	1	0	0	1	0	0
AACGGCAATACCGAT	1	5	15	544.988	150778722	111.564	736553828	75	5	0.0018349	0.00917451	0.00678837	0.000137618	0.000101826	0.672262	9.12712e-10	9.12712e-10	1	0	0	1	1	0
AACGGG	143	572	6	544.988	150778722	111.564	736553828	3432	4	0.262391	1.04956	0.77659	0.00629738	0.00465954	0.215124	4.17657e-08	4.17657e-08	1	0	0	1	0	0
AACGGGACCACAGCCAAGGG	2	8	20	544.988	150778722	111.564	736553828	160	4	0.0036698	0.0146792	0.0108614	0.000293584	0.000217228	0.717079	1.94712e-09	1.94712e-09	1	0	0	1	1	0
AACGGGGAATCAACGGGT	2	10	18	544.988	150778722	111.564	736553828	180	5	0.0036698	0.018349	0.0135767	0.000330282	0.000244381	0.806714	2.19051e-09	2.19051e-09	1	0	0	1	1	0
AACGGT	2	8	6	544.988	150778722	111.564	736553828	48	4	0.0036698	0.0146792	0.0108614	8.80753e-05	6.51684e-05	0.215124	5.84136e-10	5.84136e-10	1	0	0	1	0	0
AACGGTATCT	5	22	10	544.988	150778722	111.564	736553828	220	4.4	0.00917451	0.0403678	0.0298688	0.000403678	0.000298688	0.394394	2.67729e-09	2.67729e-09	1	0	0	1	0	0
AACGGTGGCGATATCTGTCTGATC	2	8	24	544.988	150778722	111.564	736553828	192	4	0.0036698	0.0146792	0.0108614	0.000352301	0.000260673	0.860495	2.33654e-09	2.33654e-09	1	0	0	1	1	0
AACGTACCTT	330	2682	10	544.988	150778722	111.564	736553828	26820	8.12727	0.605517	4.92121	3.64128	0.0492121	0.0364128	0.728487	3.26386e-07	3.26386e-07	1	0	0	1	1	0
AACGTCACAGGAAGAC	4	16	16	544.988	150778722	111.564	736553828	256	4	0.00733961	0.0293584	0.0217228	0.000469735	0.000347565	0.573663	3.11539e-09	3.11539e-09	1	0	0	1	1	0
AACT	104	881	4	544.988	150778722	111.564	736553828	3524	8.47115	0.19083	1.61655	1.19611	0.00646619	0.00478444	0.303724	4.28853e-08	4.28853e-08	1	0	0	0	0	0
AACTAAG	1	4	7	544.988	150778722	111.564	736553828	28	4	0.0018349	0.00733961	0.0054307	5.13772e-05	3.80149e-05	0.250978	3.40746e-10	3.40746e-10	1	0	0	1	0	0
AACTAC	9	37	6	544.988	150778722	111.564	736553828	222	4.11111	0.0165141	0.0678913	0.0502339	0.000407348	0.000301404	0.221099	2.70163e-09	2.70163e-09	1	0	0	1	0	0
AACTACAT	1	4	8	544.988	150778722	111.564	736553828	32	4	0.0018349	0.00733961	0.0054307	5.87168e-05	4.34456e-05	0.286832	3.89424e-10	3.89424e-10	1	0	0	1	0	0
AACTACCTACCT	2	11	12	544.988	150778722	111.564	736553828	132	5.5	0.0036698	0.0201839	0.0149344	0.000242207	0.000179213	0.59159	1.60637e-09	1.60637e-09	1	0	0	1	1	0
AACTACTAC	1	4	9	544.988	150778722	111.564	736553828	36	4	0.0018349	0.00733961	0.0054307	6.60564e-05	4.88763e-05	0.322686	4.38102e-10	4.38102e-10	1	0	0	1	0	0
AACTACTGG	1	4	9	544.988	150778722	111.564	736553828	36	4	0.0018349	0.00733961	0.0054307	6.60564e-05	4.88763e-05	0.322686	4.38102e-10	4.38102e-10	1	0	0	1	0	0
AACTAG	153	612	6	544.988	150778722	111.564	736553828	3672	4	0.28074	1.12296	0.830897	0.00673776	0.00498538	0.215124	4.46864e-08	4.46864e-08	1	0	0	1	0	0
AACTAGAACTG	759	4812	11	544.988	150778722	111.564	736553828	52932	6.33992	1.39269	8.82954	6.53313	0.097125	0.0718644	0.625106	6.44156e-07	6.44156e-07	1	0	0	1	1	0
AACTAGAATAG	5031	39382	11	544.988	150778722	111.564	736553828	433202	7.82787	9.23139	72.2621	53.4679	0.794883	0.588147	0.771815	5.27185e-06	5.27185e-06	1	0	0	1	1	0
AACTAGACTTG	184	914	11	544.988	150778722	111.564	736553828	10054	4.96739	0.337622	1.6771	1.24091	0.0184481	0.0136501	0.489777	1.22352e-07	1.22352e-07	1	0	0	1	0	0
AACTAGG	2	8	7	544.988	150778722	111.564	736553828	56	4	0.0036698	0.0146792	0.0108614	0.000102754	7.60297e-05	0.250978	6.81492e-10	6.81492e-10	1	0	0	1	0	0
AACTAT	15	60	6	544.988	150778722	111.564	736553828	360	4	0.0275235	0.110094	0.0814604	0.000660564	0.000488763	0.215124	4.38102e-09	4.38102e-09	1	0	0	1	0	0
AACTC	7	49	5	544.988	150778722	111.564	736553828	245	7	0.0128443	0.0899102	0.066526	0.000449551	0.00033263	0.313722	2.98153e-09	2.98153e-09	1	0	0	1	0	0
AACTCAATTC	4035	21461	10	544.988	150778722	111.564	736553828	214610	5.31871	7.40383	39.3788	29.137	0.393788	0.29137	0.476742	2.6117e-06	2.6117e-06	1	0	0	1	0	0
AACTCC	81	324	6	544.988	150778722	111.564	736553828	1944	4	0.148627	0.594508	0.439886	0.00356705	0.00263932	0.215124	2.36575e-08	2.36575e-08	1	0	0	1	0	0
AACTCGACTC	508	2406	10	544.988	150778722	111.564	736553828	24060	4.73622	0.93213	4.41477	3.26656	0.0441477	0.0326656	0.424531	2.92798e-07	2.92798e-07	1	0	0	1	0	0
AACTG	104	603	5	544.988	150778722	111.564	736553828	3015	5.79808	0.19083	1.10645	0.818677	0.00553223	0.00409339	0.259855	3.6691e-08	3.6691e-08	1	0	0	1	0	0
AACTGAAGCTG	509	2143	11	544.988	150778722	111.564	736553828	23573	4.21022	0.933965	3.93219	2.9095	0.0432541	0.0320044	0.415121	2.86872e-07	2.86872e-07	1	0	0	1	0	0
AACTGAATTCG	2	8	11	544.988	150778722	111.564	736553828	88	4	0.0036698	0.0146792	0.0108614	0.000161471	0.000119475	0.394394	1.07092e-09	1.07092e-09	1	0	0	1	0	0
AACTGAATTG	8953	44200	10	544.988	150778722	111.564	736553828	442000	4.93689	16.4279	81.1026	60.0092	0.811026	0.600092	0.442518	5.37892e-06	5.37892e-06	1	0	0	1	0	0
AACTGACTG	247	1357	9	544.988	150778722	111.564	736553828	12213	5.49393	0.453221	2.48996	1.84236	0.0224096	0.0165813	0.443203	1.48626e-07	1.48626e-07	1	0	0	1	0	0
AACTGAG	3	12	7	544.988	150778722	111.564	736553828	84	4	0.0055047	0.0220188	0.0162921	0.000154132	0.000114045	0.250978	1.02224e-09	1.02224e-09	1	0	0	1	0	0
AACTGAGACTG	1560	6383	11	544.988	150778722	111.564	736553828	70213	4.09167	2.86245	11.7122	8.66603	0.128834	0.0953264	0.403432	8.54457e-07	8.54457e-07	1	0	0	1	0	0
AACTGAGATG	2093	10108	10	544.988	150778722	111.564	736553828	101080	4.82943	3.84045	18.5472	13.7234	0.185472	0.137234	0.432886	1.23009e-06	1.23009e-06	1	0	0	1	0	0
AACTGCC	1	9	7	544.988	150778722	111.564	736553828	63	9	0.0018349	0.0165141	0.0122191	0.000115599	8.55335e-05	0.5647	7.66678e-10	7.66678e-10	1	0	0	1	1	0
AACTGCCTC	34	204	9	544.988	150778722	111.564	736553828	1836	6	0.0623866	0.37432	0.276966	0.00336888	0.00249269	0.484028	2.23432e-08	2.23432e-08	1	0	0	1	0	0
AACTGCGATG	1	4	10	544.988	150778722	111.564	736553828	40	4	0.0018349	0.00733961	0.0054307	7.33961e-05	5.4307e-05	0.35854	4.8678e-10	4.8678e-10	1	0	0	1	0	0
AACTGG	9	36	6	544.988	150778722	111.564	736553828	216	4	0.0165141	0.0660564	0.0488763	0.000396339	0.000293258	0.215124	2.62861e-09	2.62861e-09	1	0	0	1	0	0
AACTGGTCGTAGCAGATATGG	2	8	21	544.988	150778722	111.564	736553828	168	4	0.0036698	0.0146792	0.0108614	0.000308263	0.000228089	0.752933	2.04448e-09	2.04448e-09	1	0	0	1	1	0
AACTGTCAGTATCGCACCTAAT	2	8	22	544.988	150778722	111.564	736553828	176	4	0.0036698	0.0146792	0.0108614	0.000322943	0.000238951	0.788787	2.14183e-09	2.14183e-09	1	0	0	1	1	0
AACTGTCCCGAAGGCTCATC	2	10	20	544.988	150778722	111.564	736553828	200	5	0.0036698	0.018349	0.0135767	0.00036698	0.000271535	0.896349	2.4339e-09	2.4339e-09	1	0	0	1	1	0
AACTGTGTCAGGCACTCCAGG	2	8	21	544.988	150778722	111.564	736553828	168	4	0.0036698	0.0146792	0.0108614	0.000308263	0.000228089	0.752933	2.04448e-09	2.04448e-09	1	0	0	1	1	0
AACTT	229	1209	5	544.988	150778722	111.564	736553828	6045	5.27948	0.420192	2.2184	1.64143	0.011092	0.00820714	0.236613	7.35646e-08	7.35646e-08	1	0	0	1	0	0
AACTTAATCTC	1	4	11	544.988	150778722	111.564	736553828	44	4	0.0018349	0.00733961	0.0054307	8.07357e-05	5.97377e-05	0.394394	5.35458e-10	5.35458e-10	1	0	0	1	0	0
AACTTAGTC	651	5566	9	544.988	150778722	111.564	736553828	50094	8.54992	1.19452	10.2131	7.55681	0.0919175	0.0680113	0.689734	6.09619e-07	6.09619e-07	1	0	0	1	1	0
AACTTAGTGC	549	2256	10	544.988	150778722	111.564	736553828	22560	4.10929	1.00736	4.13954	3.06291	0.0413954	0.0306291	0.368336	2.74544e-07	2.74544e-07	1	0	0	1	0	0
AACTTCATT	3	12	9	544.988	150778722	111.564	736553828	108	4	0.0055047	0.0220188	0.0162921	0.000198169	0.000146629	0.322686	1.31431e-09	1.31431e-09	1	0	0	1	0	0
AACTTCC	1	5	7	544.988	150778722	111.564	736553828	35	5	0.0018349	0.00917451	0.00678837	6.42215e-05	4.75186e-05	0.313722	4.25932e-10	4.25932e-10	1	0	0	1	0	0
AACTTGGTGC	2	8	10	544.988	150778722	111.564	736553828	80	4	0.0036698	0.0146792	0.0108614	0.000146792	0.000108614	0.35854	9.7356e-10	9.7356e-10	1	0	0	1	0	0
AAG	4876	52410	3	544.988	150778722	111.564	736553828	157230	10.7486	8.94698	96.1672	71.1557	0.288502	0.213467	0.289034	1.91341e-06	1.91341e-06	1	0	0	0	0	0
AAGAAGAATAG	1	5	11	544.988	150778722	111.564	736553828	55	5	0.0018349	0.00917451	0.00678837	0.00010092	7.46721e-05	0.492992	6.69322e-10	6.69322e-10	1	0	0	1	0	0
AAGAAGAGAATGAAGCTG	1	4	18	544.988	150778722	111.564	736553828	72	4	0.0018349	0.00733961	0.0054307	0.000132113	9.77525e-05	0.645371	8.76204e-10	8.76204e-10	1	0	0	1	1	0
AAGAAGC	10	40	7	544.988	150778722	111.564	736553828	280	4	0.018349	0.0733961	0.054307	0.000513772	0.000380149	0.250978	3.40746e-09	3.40746e-09	1	0	0	1	0	0
AAGAAGCAGCGAAGACG	2	10	17	544.988	150778722	111.564	736553828	170	5	0.0036698	0.018349	0.0135767	0.000311933	0.000230805	0.761897	2.06881e-09	2.06881e-09	1	0	0	1	1	0
AAGAAGG	1	5	7	544.988	150778722	111.564	736553828	35	5	0.0018349	0.00917451	0.00678837	6.42215e-05	4.75186e-05	0.313722	4.25932e-10	4.25932e-10	1	0	0	1	0	0
AAGAAGGACAGGAGCCG	2	8	17	544.988	150778722	111.564	736553828	136	4	0.0036698	0.0146792	0.0108614	0.000249547	0.000184644	0.609517	1.65505e-09	1.65505e-09	1	0	0	1	1	0
AAGAAGT	115	460	7	544.988	150778722	111.564	736553828	3220	4	0.211014	0.844055	0.62453	0.00590838	0.00437171	0.250978	3.91858e-08	3.91858e-08	1	0	0	1	0	0
AAGAAT	6	26	6	544.988	150778722	111.564	736553828	156	4.33333	0.0110094	0.0477074	0.0352995	0.000286245	0.000211797	0.233051	1.89844e-09	1.89844e-09	1	0	0	1	0	0
AAGAATC	458	2548	7	544.988	150778722	111.564	736553828	17836	5.56332	0.840385	4.67533	3.45935	0.0327273	0.0242155	0.349067	2.17055e-07	2.17055e-07	1	0	0	1	0	0
AAGAATTGAC	1	4	10	544.988	150778722	111.564	736553828	40	4	0.0018349	0.00733961	0.0054307	7.33961e-05	5.4307e-05	0.35854	4.8678e-10	4.8678e-10	1	0	0	1	0	0
AAGAC	115	654	5	544.988	150778722	111.564	736553828	3270	5.68696	0.211014	1.20003	0.887919	0.00600013	0.00443959	0.254875	3.97943e-08	3.97943e-08	1	0	0	1	0	0
AAGACAAGATC	86	523	11	544.988	150778722	111.564	736553828	5753	6.0814	0.157802	0.959653	0.710064	0.0105562	0.0078107	0.599616	7.00111e-08	7.00111e-08	1	0	0	1	1	0
AAGACAATG	7	28	9	544.988	150778722	111.564	736553828	252	4	0.0128443	0.0513772	0.0380149	0.000462395	0.000342134	0.322686	3.06671e-09	3.06671e-09	1	0	0	1	0	0
AAGACAC	967	6459	7	544.988	150778722	111.564	736553828	45213	6.67942	1.77435	11.8516	8.76922	0.0829614	0.0613845	0.419096	5.50219e-07	5.50219e-07	1	0	0	1	0	0
AAGACACACG	1	4	10	544.988	150778722	111.564	736553828	40	4	0.0018349	0.00733961	0.0054307	7.33961e-05	5.4307e-05	0.35854	4.8678e-10	4.8678e-10	1	0	0	1	0	0
AAGACACAGAAGCATG	1	4	16	544.988	150778722	111.564	736553828	64	4	0.0018349	0.00733961	0.0054307	0.000117434	8.68911e-05	0.573663	7.78848e-10	7.78848e-10	1	0	0	1	1	0
AAGACAT	5	21	7	544.988	150778722	111.564	736553828	147	4.2	0.00917451	0.0385329	0.0285112	0.00026973	0.000199578	0.263527	1.78892e-09	1.78892e-09	1	0	0	1	0	0
AAGACATG	1	8	8	544.988	150778722	111.564	736553828	64	8	0.0018349	0.0146792	0.0108614	0.000117434	8.68911e-05	0.573663	7.78848e-10	7.78848e-10	1	0	0	1	1	0
AAGACCAC	1	5	8	544.988	150778722	111.564	736553828	40	5	0.0018349	0.00917451	0.00678837	7.33961e-05	5.4307e-05	0.35854	4.8678e-10	4.8678e-10	1	0	0	1	0	0
AAGACCC	6	32	7	544.988	150778722	111.564	736553828	224	5.33333	0.0110094	0.0587168	0.0434456	0.000411018	0.000304119	0.334637	2.72597e-09	2.72597e-09	1	0	0	1	0	0
AAGACCGTATAGCTGTATT	2	10	19	544.988	150778722	111.564	736553828	190	5	0.0036698	0.018349	0.0135767	0.000348631	0.000257958	0.851532	2.3122e-09	2.3122e-09	1	0	0	1	1	0
AAGACCTCTTACATCTTCGCCGC	2	8	23	544.988	150778722	111.564	736553828	184	4	0.0036698	0.0146792	0.0108614	0.000337622	0.000249812	0.824641	2.23919e-09	2.23919e-09	1	0	0	1	1	0
AAGACG	6	36	6	544.988	150778722	111.564	736553828	216	6	0.0110094	0.0660564	0.0488763	0.000396339	0.000293258	0.322686	2.62861e-09	2.62861e-09	1	0	0	1	0	0
AAGACTAGGACT	816	3310	12	544.988	150778722	111.564	736553828	39720	4.05637	1.49728	6.07352	4.4939	0.0728823	0.0539268	0.436311	4.83372e-07	4.83372e-07	1	0	0	1	0	0
AAGACTTGAC	1	4	10	544.988	150778722	111.564	736553828	40	4	0.0018349	0.00733961	0.0054307	7.33961e-05	5.4307e-05	0.35854	4.8678e-10	4.8678e-10	1	0	0	1	0	0
AAGAG	49	609	5	544.988	150778722	111.564	736553828	3045	12.4286	0.0899102	1.11745	0.826823	0.00558727	0.00413412	0.557017	3.70561e-08	3.70561e-08	1	0	0	1	1	0
AAGAGACTTCGAGGGACTTC	2	8	20	544.988	150778722	111.564	736553828	160	4	0.0036698	0.0146792	0.0108614	0.000293584	0.000217228	0.717079	1.94712e-09	1.94712e-09	1	0	0	1	1	0
AAGAGAG	10	88	7	544.988	150778722	111.564	736553828	616	8.8	0.018349	0.161471	0.119475	0.0011303	0.000836327	0.552151	7.49641e-09	7.49641e-09	1	0	0	1	1	0
AAGAGAGGGG	1	4	10	544.988	150778722	111.564	736553828	40	4	0.0018349	0.00733961	0.0054307	7.33961e-05	5.4307e-05	0.35854	4.8678e-10	4.8678e-10	1	0	0	1	0	0
AAGAGATGCAGG	1	4	12	544.988	150778722	111.564	736553828	48	4	0.0018349	0.00733961	0.0054307	8.80753e-05	6.51684e-05	0.430248	5.84136e-10	5.84136e-10	1	0	0	1	0	0
AAGAGC	9	36	6	544.988	150778722	111.564	736553828	216	4	0.0165141	0.0660564	0.0488763	0.000396339	0.000293258	0.215124	2.62861e-09	2.62861e-09	1	0	0	1	0	0
AAGAGG	55	258	6	544.988	150778722	111.564	736553828	1548	4.69091	0.10092	0.473405	0.35028	0.00284043	0.00210168	0.252282	1.88384e-08	1.88384e-08	1	0	0	1	0	0
AAGAGGGG	143	612	8	544.988	150778722	111.564	736553828	4896	4.27972	0.262391	1.12296	0.830897	0.00898368	0.00664717	0.30689	5.95819e-08	5.95819e-08	1	0	0	1	0	0
AAGAGTCAGTGGTATGAG	2	10	18	544.988	150778722	111.564	736553828	180	5	0.0036698	0.018349	0.0135767	0.000330282	0.000244381	0.806714	2.19051e-09	2.19051e-09	1	0	0	1	1	0
AAGAT	7	39	5	544.988	150778722	111.564	736553828	195	5.57143	0.0128443	0.0715612	0.0529493	0.000357806	0.000264746	0.249697	2.37305e-09	2.37305e-09	1	0	0	1	0	0
AAGATAATCAAGATGGAC	1	4	18	544.988	150778722	111.564	736553828	72	4	0.0018349	0.00733961	0.0054307	0.000132113	9.77525e-05	0.645371	8.76204e-10	8.76204e-10	1	0	0	1	1	0
AAGATAATGGACCCTCCTTGTGC	2	8	23	544.988	150778722	111.564	736553828	184	4	0.0036698	0.0146792	0.0108614	0.000337622	0.000249812	0.824641	2.23919e-09	2.23919e-09	1	0	0	1	1	0
AAGATAC	1	4	7	544.988	150778722	111.564	736553828	28	4	0.0018349	0.00733961	0.0054307	5.13772e-05	3.80149e-05	0.250978	3.40746e-10	3.40746e-10	1	0	0	1	0	0
AAGATC	8	49	6	544.988	150778722	111.564	736553828	294	6.125	0.0146792	0.0899102	0.066526	0.000539461	0.000399156	0.329408	3.57783e-09	3.57783e-09	1	0	0	1	0	0
AAGATCATATCCAGCTG	2	10	17	544.988	150778722	111.564	736553828	170	5	0.0036698	0.018349	0.0135767	0.000311933	0.000230805	0.761897	2.06881e-09	2.06881e-09	1	0	0	1	1	0
AAGATCC	1	4	7	544.988	150778722	111.564	736553828	28	4	0.0018349	0.00733961	0.0054307	5.13772e-05	3.80149e-05	0.250978	3.40746e-10	3.40746e-10	1	0	0	1	0	0
AAGATCGCCG	2	8	10	544.988	150778722	111.564	736553828	80	4	0.0036698	0.0146792	0.0108614	0.000146792	0.000108614	0.35854	9.7356e-10	9.7356e-10	1	0	0	1	0	0
AAGATG	6	24	6	544.988	150778722	111.564	736553828	144	4	0.0110094	0.0440376	0.0325842	0.000264226	0.000195505	0.215124	1.75241e-09	1.75241e-09	1	0	0	1	0	0
AAGATGTATTCCTTGCCCCAC	2	8	21	544.988	150778722	111.564	736553828	168	4	0.0036698	0.0146792	0.0108614	0.000308263	0.000228089	0.752933	2.04448e-09	2.04448e-09	1	0	0	1	1	0
AAGATT	1	4	6	544.988	150778722	111.564	736553828	24	4	0.0018349	0.00733961	0.0054307	4.40376e-05	3.25842e-05	0.215124	2.92068e-10	2.92068e-10	1	0	0	1	0	0
AAGATTC	102	497	7	544.988	150778722	111.564	736553828	3479	4.87255	0.18716	0.911946	0.674764	0.00638362	0.00472335	0.305725	4.23377e-08	4.23377e-08	1	0	0	1	0	0
AAGC	14825	103236	4	544.988	150778722	111.564	736553828	412944	6.96364	27.2024	189.428	140.161	0.757711	0.560643	0.249674	5.02532e-06	5.02532e-06	1	1	0	0	0	0
AAGCACC	3	13	7	544.988	150778722	111.564	736553828	91	4.33333	0.0055047	0.0238537	0.0176498	0.000166976	0.000123548	0.271893	1.10742e-09	1.10742e-09	1	0	0	1	0	0
AAGCACTTGCG	5	21	11	544.988	150778722	111.564	736553828	231	4.2	0.00917451	0.0385329	0.0285112	0.000423862	0.000313623	0.414113	2.81115e-09	2.81115e-09	1	0	0	1	0	0
AAGCAGCC	1	4	8	544.988	150778722	111.564	736553828	32	4	0.0018349	0.00733961	0.0054307	5.87168e-05	4.34456e-05	0.286832	3.89424e-10	3.89424e-10	1	0	0	1	0	0
AAGCAGCCGCTC	3	12	12	544.988	150778722	111.564	736553828	144	4	0.0055047	0.0220188	0.0162921	0.000264226	0.000195505	0.430248	1.75241e-09	1.75241e-09	1	0	0	1	0	0
AAGCAT	3	12	6	544.988	150778722	111.564	736553828	72	4	0.0055047	0.0220188	0.0162921	0.000132113	9.77525e-05	0.215124	8.76204e-10	8.76204e-10	1	0	0	1	0	0
AAGCCACCT	1	4	9	544.988	150778722	111.564	736553828	36	4	0.0018349	0.00733961	0.0054307	6.60564e-05	4.88763e-05	0.322686	4.38102e-10	4.38102e-10	1	0	0	1	0	0
AAGCCC	2	8	6	544.988	150778722	111.564	736553828	48	4	0.0036698	0.0146792	0.0108614	8.80753e-05	6.51684e-05	0.215124	5.84136e-10	5.84136e-10	1	0	0	1	0	0
AAGCCCTCTG	4	20	10	544.988	150778722	111.564	736553828	200	5	0.00733961	0.036698	0.0271535	0.00036698	0.000271535	0.448175	2.4339e-09	2.4339e-09	1	0	0	1	0	0
AAGCCG	3	14	6	544.988	150778722	111.564	736553828	84	4.66667	0.0055047	0.0256886	0.0190074	0.000154132	0.000114045	0.250978	1.02224e-09	1.02224e-09	1	0	0	1	0	0
AAGCCTC	119	539	7	544.988	150778722	111.564	736553828	3773	4.52941	0.218353	0.989012	0.731786	0.00692308	0.0051225	0.284195	4.59155e-08	4.59155e-08	1	0	0	1	0	0
AAGCT	3	15	5	544.988	150778722	111.564	736553828	75	5	0.0055047	0.0275235	0.0203651	0.000137618	0.000101826	0.224087	9.12712e-10	9.12712e-10	1	0	0	1	0	0
AAGCTAGAGCT	551	3426	11	544.988	150778722	111.564	736553828	37686	6.21779	1.01103	6.28637	4.65139	0.0691501	0.0511653	0.613064	4.5862e-07	4.5862e-07	1	0	0	1	1	0
AAGCTAGGGAC	1	4	11	544.988	150778722	111.564	736553828	44	4	0.0018349	0.00733961	0.0054307	8.07357e-05	5.97377e-05	0.394394	5.35458e-10	5.35458e-10	1	0	0	1	0	0
AAGCTAGTCTG	146	630	11	544.988	150778722	111.564	736553828	6930	4.31507	0.267896	1.15599	0.855335	0.0127159	0.00940868	0.425459	8.43346e-08	8.43346e-08	1	0	0	1	0	0
AAGCTC	2	8	6	544.988	150778722	111.564	736553828	48	4	0.0036698	0.0146792	0.0108614	8.80753e-05	6.51684e-05	0.215124	5.84136e-10	5.84136e-10	1	0	0	1	0	0
AAGCTCTG	2	8	8	544.988	150778722	111.564	736553828	64	4	0.0036698	0.0146792	0.0108614	0.000117434	8.68911e-05	0.286832	7.78848e-10	7.78848e-10	1	0	0	1	0	0
AAGCTCTGTAGCTGTCAAGTC	1	4	21	544.988	150778722	111.564	736553828	84	4	0.0018349	0.00733961	0.0054307	0.000154132	0.000114045	0.752933	1.02224e-09	1.02224e-09	1	0	0	1	1	0
AAGCTG	76	353	6	544.988	150778722	111.564	736553828	2118	4.64474	0.139452	0.64772	0.479259	0.00388632	0.00287555	0.249798	2.5775e-08	2.5775e-08	1	0	0	1	0	0
AAGG	73	671	4	544.988	150778722	111.564	736553828	2684	9.19178	0.133948	1.23122	0.910999	0.00492488	0.003644	0.329562	3.26629e-08	3.26629e-08	1	0	0	0	0	0
AAGGAAGGAGAGAATGATGGG	2	8	21	544.988	150778722	111.564	736553828	168	4	0.0036698	0.0146792	0.0108614	0.000308263	0.000228089	0.752933	2.04448e-09	2.04448e-09	1	0	0	1	1	0
AAGGAATTAGG	5	29	11	544.988	150778722	111.564	736553828	319	5.8	0.00917451	0.0532121	0.0393725	0.000585334	0.000433098	0.571871	3.88207e-09	3.88207e-09	1	0	0	1	1	0
AAGGACC	44	178	7	544.988	150778722	111.564	736553828	1246	4.04545	0.0807357	0.326612	0.241666	0.00228629	0.00169166	0.25383	1.51632e-08	1.51632e-08	1	0	0	1	0	0
AAGGACTAGACTAGACT	3381	14711	17	544.988	150778722	111.564	736553828	250087	4.35108	6.2038	26.9932	19.9727	0.458885	0.339537	0.663015	3.04343e-06	3.04343e-06	1	0	0	1	1	0
AAGGAG	4	16	6	544.988	150778722	111.564	736553828	96	4	0.00733961	0.0293584	0.0217228	0.000176151	0.000130337	0.215124	1.16827e-09	1.16827e-09	1	0	0	1	0	0
AAGGAGGAGGAGGAG	1	5	15	544.988	150778722	111.564	736553828	75	5	0.0018349	0.00917451	0.00678837	0.000137618	0.000101826	0.672262	9.12712e-10	9.12712e-10	1	0	0	1	1	0
AAGGAGGATAG	1	9	11	544.988	150778722	111.564	736553828	99	9	0.0018349	0.0165141	0.0122191	0.000181655	0.00013441	0.887386	1.20478e-09	1.20478e-09	1	0	0	1	1	0
AAGGAT	2	10	6	544.988	150778722	111.564	736553828	60	5	0.0036698	0.018349	0.0135767	0.000110094	8.14604e-05	0.268905	7.3017e-10	7.3017e-10	1	0	0	1	0	0
AAGGATC	3	12	7	544.988	150778722	111.564	736553828	84	4	0.0055047	0.0220188	0.0162921	0.000154132	0.000114045	0.250978	1.02224e-09	1.02224e-09	1	0	0	1	0	0
AAGGATG	1	7	7	544.988	150778722	111.564	736553828	49	7	0.0018349	0.0128443	0.00950372	8.99102e-05	6.6526e-05	0.439211	5.96305e-10	5.96305e-10	1	0	0	1	0	0
AAGGC	2	10	5	544.988	150778722	111.564	736553828	50	5	0.0036698	0.018349	0.0135767	9.17451e-05	6.78837e-05	0.224087	6.08475e-10	6.08475e-10	1	0	0	1	0	0
AAGGCAGC	4	21	8	544.988	150778722	111.564	736553828	168	5.25	0.00733961	0.0385329	0.0285112	0.000308263	0.000228089	0.376467	2.04448e-09	2.04448e-09	1	0	0	1	0	0
AAGGCCAGATC	99	399	11	544.988	150778722	111.564	736553828	4389	4.0303	0.181655	0.732126	0.541712	0.00805338	0.00595883	0.397381	5.34119e-08	5.34119e-08	1	0	0	1	0	0
AAGGCCTTC	1	4	9	544.988	150778722	111.564	736553828	36	4	0.0018349	0.00733961	0.0054307	6.60564e-05	4.88763e-05	0.322686	4.38102e-10	4.38102e-10	1	0	0	1	0	0
AAGGCGTGCAGTAATGGTGC	1	4	20	544.988	150778722	111.564	736553828	80	4	0.0018349	0.00733961	0.0054307	0.000146792	0.000108614	0.717079	9.7356e-10	9.7356e-10	1	0	0	1	1	0
AAGGG	12	80	5	544.988	150778722	111.564	736553828	400	6.66667	0.0220188	0.146792	0.108614	0.000733961	0.00054307	0.298783	4.8678e-09	4.8678e-09	1	0	0	1	0	0
AAGGGAT	5	42	7	544.988	150778722	111.564	736553828	294	8.4	0.00917451	0.0770659	0.0570223	0.000539461	0.000399156	0.527053	3.57783e-09	3.57783e-09	1	0	0	1	1	0
AAGGGATAGGGT	3439	21270	12	544.988	150778722	111.564	736553828	255240	6.18494	6.31023	39.0284	28.8777	0.46834	0.346533	0.665264	3.10614e-06	3.10614e-06	1	0	0	1	1	0
AAGGGG	1	4	6	544.988	150778722	111.564	736553828	24	4	0.0018349	0.00733961	0.0054307	4.40376e-05	3.25842e-05	0.215124	2.92068e-10	2.92068e-10	1	0	0	1	0	0
AAGGGGATGGG	1	5	11	544.988	150778722	111.564	736553828	55	5	0.0018349	0.00917451	0.00678837	0.00010092	7.46721e-05	0.492992	6.69322e-10	6.69322e-10	1	0	0	1	0	0
AAGGGGCTGCCCCCAGGTAGACCCG	1	4	25	544.988	150778722	111.564	736553828	100	4	0.0018349	0.00733961	0.0054307	0.00018349	0.000135767	0.896349	1.21695e-09	1.21695e-09	1	0	0	1	1	0
AAGGGGG	6	27	7	544.988	150778722	111.564	736553828	189	4.5	0.0110094	0.0495423	0.0366572	0.000346796	0.0002566	0.28235	2.30004e-09	2.30004e-09	1	0	0	1	0	0
AAGGTACGGT	2174	13724	10	544.988	150778722	111.564	736553828	137240	6.31279	3.98908	25.1822	18.6327	0.251822	0.186327	0.565846	1.67014e-06	1.67014e-06	1	0	0	1	1	0
AAGGTATGGGGT	465	2116	12	544.988	150778722	111.564	736553828	25392	4.55054	0.853229	3.88265	2.87284	0.0465918	0.0344741	0.489464	3.09008e-07	3.09008e-07	1	0	0	1	0	0
AAGGTATGGGT	563	2290	11	544.988	150778722	111.564	736553828	25190	4.0675	1.03305	4.20192	3.10907	0.0462212	0.0341998	0.401049	3.0655e-07	3.0655e-07	1	0	0	1	0	0
AAGGTATGGT	330	2458	10	544.988	150778722	111.564	736553828	24580	7.44848	0.605517	4.51019	3.33716	0.0451019	0.0333716	0.667644	2.99126e-07	2.99126e-07	1	0	0	1	1	0
AAGGTG	15	61	6	544.988	150778722	111.564	736553828	366	4.06667	0.0275235	0.111929	0.0828181	0.000671574	0.000496909	0.218709	4.45404e-09	4.45404e-09	1	0	0	1	0	0
AAGT	598	3783	4	544.988	150778722	111.564	736553828	15132	6.32609	1.09727	6.94143	5.13608	0.0277657	0.0205443	0.226815	1.84149e-07	1.84149e-07	1	0	0	0	0	0
AAGTAAT	10	40	7	544.988	150778722	111.564	736553828	280	4	0.018349	0.0733961	0.054307	0.000513772	0.000380149	0.250978	3.40746e-09	3.40746e-09	1	0	0	1	0	0
AAGTAG	2	8	6	544.988	150778722	111.564	736553828	48	4	0.0036698	0.0146792	0.0108614	8.80753e-05	6.51684e-05	0.215124	5.84136e-10	5.84136e-10	1	0	0	1	0	0
AAGTAGTATACTGT	313	1373	14	544.988	150778722	111.564	736553828	19222	4.38658	0.574324	2.51932	1.86409	0.0352705	0.0260972	0.550467	2.33922e-07	2.33922e-07	1	0	0	1	1	0
AAGTAT	245	981	6	544.988	150778722	111.564	736553828	5886	4.00408	0.449551	1.80004	1.33188	0.0108002	0.00799127	0.215343	7.16297e-08	7.16297e-08	1	0	0	1	0	0
AAGTC	248	1245	5	544.988	150778722	111.564	736553828	6225	5.02016	0.455056	2.28445	1.6903	0.0114223	0.00845152	0.224991	7.57551e-08	7.57551e-08	1	0	0	1	0	0
AAGTCAATCTGCCCTGGGT	2	9	19	544.988	150778722	111.564	736553828	171	4.5	0.0036698	0.0165141	0.0122191	0.000313768	0.000232162	0.766378	2.08098e-09	2.08098e-09	1	0	0	1	1	0
AAGTCACAGTC	398	1664	11	544.988	150778722	111.564	736553828	18304	4.1809	0.730291	3.05328	2.25917	0.033586	0.0248509	0.41223	2.2275e-07	2.2275e-07	1	0	0	1	0	0
AAGTCAGAGTC	368	1801	11	544.988	150778722	111.564	736553828	19811	4.89402	0.675244	3.30466	2.44517	0.0363512	0.0268969	0.482543	2.4109e-07	2.4109e-07	1	0	0	1	0	0
AAGTCATAGTC	509	2150	11	544.988	150778722	111.564	736553828	23650	4.22397	0.933965	3.94504	2.919	0.0433954	0.032109	0.416477	2.87809e-07	2.87809e-07	1	0	0	1	0	0
AAGTCCACTCGAGTC	395	1776	15	544.988	150778722	111.564	736553828	26640	4.4962	0.724786	3.25878	2.41123	0.0488818	0.0361684	0.604525	3.24195e-07	3.24195e-07	1	0	0	1	1	0
AAGTCCGGAGCT	5	23	12	544.988	150778722	111.564	736553828	276	4.6	0.00917451	0.0422027	0.0312265	0.000506433	0.000374718	0.494785	3.35878e-09	3.35878e-09	1	0	0	1	0	0
AAGTCGAATC	2	8	10	544.988	150778722	111.564	736553828	80	4	0.0036698	0.0146792	0.0108614	0.000146792	0.000108614	0.35854	9.7356e-10	9.7356e-10	1	0	0	1	0	0
AAGTCGATCT	2	14	10	544.988	150778722	111.564	736553828	140	7	0.0036698	0.0256886	0.0190074	0.000256886	0.000190074	0.627444	1.70373e-09	1.70373e-09	1	0	0	1	1	0
AAGTCT	540	2161	6	544.988	150778722	111.564	736553828	12966	4.00185	0.990847	3.96522	2.93393	0.0237913	0.0176036	0.215223	1.5779e-07	1.5779e-07	1	0	0	1	0	0
AAGTCTGTGTC	351	1433	11	544.988	150778722	111.564	736553828	15763	4.08262	0.64405	2.62941	1.94555	0.0289235	0.021401	0.40254	1.91828e-07	1.91828e-07	1	0	0	1	0	0
AAGTCTGTGTGAGGCTCGATATT	2	8	23	544.988	150778722	111.564	736553828	184	4	0.0036698	0.0146792	0.0108614	0.000337622	0.000249812	0.824641	2.23919e-09	2.23919e-09	1	0	0	1	1	0
AAGTG	4989	68365	5	544.988	150778722	111.564	736553828	341825	13.7031	9.15432	125.443	92.8174	0.627215	0.464087	0.61414	4.15984e-06	4.15984e-06	1	0	0	1	1	0
AAGTGAGAATGCCGGTGTGAGTAG	2	8	24	544.988	150778722	111.564	736553828	192	4	0.0036698	0.0146792	0.0108614	0.000352301	0.000260673	0.860495	2.33654e-09	2.33654e-09	1	0	0	1	1	0
AAGTGG	1	4	6	544.988	150778722	111.564	736553828	24	4	0.0018349	0.00733961	0.0054307	4.40376e-05	3.25842e-05	0.215124	2.92068e-10	2.92068e-10	1	0	0	1	0	0
AAGTGGG	2	20	7	544.988	150778722	111.564	736553828	140	10	0.0036698	0.036698	0.0271535	0.000256886	0.000190074	0.627444	1.70373e-09	1.70373e-09	1	0	0	1	1	0
AAT	43664	400974	3	544.988	150778722	111.564	736553828	1202922	9.18317	80.1191	735.748	544.392	2.20724	1.63318	0.24694	1.4639e-05	1.4639e-05	1	1	0	0	0	0
AATAATAT	139	574	8	544.988	150778722	111.564	736553828	4592	4.1295	0.255051	1.05323	0.779305	0.00842587	0.00623444	0.296118	5.58823e-08	5.58823e-08	1	0	0	1	0	0
AATAATT	1	4	7	544.988	150778722	111.564	736553828	28	4	0.0018349	0.00733961	0.0054307	5.13772e-05	3.80149e-05	0.250978	3.40746e-10	3.40746e-10	1	0	0	1	0	0
AATAC	166	988	5	544.988	150778722	111.564	736553828	4940	5.95181	0.304594	1.81288	1.34138	0.00906441	0.00670691	0.266745	6.01173e-08	6.01173e-08	1	0	0	1	0	0
AATACCAGAGATGTGGAGG	2	8	19	544.988	150778722	111.564	736553828	152	4	0.0036698	0.0146792	0.0108614	0.000278905	0.000206366	0.681225	1.84976e-09	1.84976e-09	1	0	0	1	1	0
AATACT	1	4	6	544.988	150778722	111.564	736553828	24	4	0.0018349	0.00733961	0.0054307	4.40376e-05	3.25842e-05	0.215124	2.92068e-10	2.92068e-10	1	0	0	1	0	0
AATACTG	2	8	7	544.988	150778722	111.564	736553828	56	4	0.0036698	0.0146792	0.0108614	0.000102754	7.60297e-05	0.250978	6.81492e-10	6.81492e-10	1	0	0	1	0	0
AATAG	170	862	5	544.988	150778722	111.564	736553828	4310	5.07059	0.311933	1.58168	1.17032	0.00790842	0.00585158	0.227251	5.24505e-08	5.24505e-08	1	0	0	1	0	0
AATAGACTC	1	4	9	544.988	150778722	111.564	736553828	36	4	0.0018349	0.00733961	0.0054307	6.60564e-05	4.88763e-05	0.322686	4.38102e-10	4.38102e-10	1	0	0	1	0	0
AATAGAG	1	5	7	544.988	150778722	111.564	736553828	35	5	0.0018349	0.00917451	0.00678837	6.42215e-05	4.75186e-05	0.313722	4.25932e-10	4.25932e-10	1	0	0	1	0	0
AATAGC	3	28	6	544.988	150778722	111.564	736553828	168	9.33333	0.0055047	0.0513772	0.0380149	0.000308263	0.000228089	0.501955	2.04448e-09	2.04448e-09	1	0	0	1	1	0
AATAGCTGG	1	4	9	544.988	150778722	111.564	736553828	36	4	0.0018349	0.00733961	0.0054307	6.60564e-05	4.88763e-05	0.322686	4.38102e-10	4.38102e-10	1	0	0	1	0	0
AATAGT	1	4	6	544.988	150778722	111.564	736553828	24	4	0.0018349	0.00733961	0.0054307	4.40376e-05	3.25842e-05	0.215124	2.92068e-10	2.92068e-10	1	0	0	1	0	0
AATAGTGAGC	2	8	10	544.988	150778722	111.564	736553828	80	4	0.0036698	0.0146792	0.0108614	0.000146792	0.000108614	0.35854	9.7356e-10	9.7356e-10	1	0	0	1	0	0
AATAT	20	174	5	544.988	150778722	111.564	736553828	870	8.7	0.036698	0.319273	0.236235	0.00159636	0.00118118	0.389912	1.05875e-08	1.05875e-08	1	0	0	1	0	0
AATATAT	2	8	7	544.988	150778722	111.564	736553828	56	4	0.0036698	0.0146792	0.0108614	0.000102754	7.60297e-05	0.250978	6.81492e-10	6.81492e-10	1	0	0	1	0	0
AATATATATATATGG	2	12	15	544.988	150778722	111.564	736553828	180	6	0.0036698	0.0220188	0.0162921	0.000330282	0.000244381	0.806714	2.19051e-09	2.19051e-09	1	0	0	1	1	0
AATATATATGTG	1	5	12	544.988	150778722	111.564	736553828	60	5	0.0018349	0.00917451	0.00678837	0.000110094	8.14604e-05	0.537809	7.3017e-10	7.3017e-10	1	0	0	1	1	0
AATATC	341	1490	6	544.988	150778722	111.564	736553828	8940	4.3695	0.625701	2.734	2.02293	0.016404	0.0121376	0.234996	1.08795e-07	1.08795e-07	1	0	0	1	0	0
AATATCC	37	148	7	544.988	150778722	111.564	736553828	1036	4	0.0678913	0.271565	0.200936	0.00190096	0.00140655	0.250978	1.26076e-08	1.26076e-08	1	0	0	1	0	0
AATATG	22	88	6	544.988	150778722	111.564	736553828	528	4	0.0403678	0.161471	0.119475	0.000968828	0.000716852	0.215124	6.42549e-09	6.42549e-09	1	0	0	1	0	0
AATATT	1	4	6	544.988	150778722	111.564	736553828	24	4	0.0018349	0.00733961	0.0054307	4.40376e-05	3.25842e-05	0.215124	2.92068e-10	2.92068e-10	1	0	0	1	0	0
AATATTCATTCAATATTCGATATCG	2	10	25	544.988	150778722	111.564	736553828	250	5	0.0036698	0.018349	0.0135767	0.000458725	0.000339419	1.12044	3.04237e-09	3.04237e-09	1	0	0	1	1	0
AATC	5351	38747	4	544.988	150778722	111.564	736553828	154988	7.24108	9.81856	71.0969	52.6058	0.284388	0.210423	0.259621	1.88613e-06	1.88613e-06	1	0	0	0	0	0
AATCAC	2	8	6	544.988	150778722	111.564	736553828	48	4	0.0036698	0.0146792	0.0108614	8.80753e-05	6.51684e-05	0.215124	5.84136e-10	5.84136e-10	1	0	0	1	0	0
AATCAGC	143	1054	7	544.988	150778722	111.564	736553828	7378	7.37063	0.262391	1.93399	1.43099	0.0135379	0.0100169	0.462466	8.97866e-08	8.97866e-08	1	0	0	1	0	0
AATCAGGCCAGTCG	1	8	14	544.988	150778722	111.564	736553828	112	8	0.0018349	0.0146792	0.0108614	0.000205509	0.000152059	1.00391	1.36298e-09	1.36298e-09	1	0	0	1	1	0
AATCAGGT	21	167	8	544.988	150778722	111.564	736553828	1336	7.95238	0.0385329	0.306429	0.226732	0.00245143	0.00181385	0.570249	1.62584e-08	1.62584e-08	1	0	0	1	1	0
AATCAT	5	20	6	544.988	150778722	111.564	736553828	120	4	0.00917451	0.036698	0.0271535	0.000220188	0.000162921	0.215124	1.46034e-09	1.46034e-09	1	0	0	1	0	0
AATCATACC	226	1277	9	544.988	150778722	111.564	736553828	11493	5.65044	0.414688	2.34317	1.73375	0.0210885	0.0156037	0.455829	1.39864e-07	1.39864e-07	1	0	0	1	0	0
AATCATC	1106	11959	7	544.988	150778722	111.564	736553828	83713	10.8128	2.0294	21.9436	16.2364	0.153605	0.113655	0.678445	1.01875e-06	1.01875e-06	1	0	0	1	1	0
AATCATCATC	1690	15819	10	544.988	150778722	111.564	736553828	158190	9.36036	3.10098	29.0263	21.477	0.290263	0.21477	0.839014	1.92509e-06	1.92509e-06	1	0	0	1	1	0
AATCCCCAC	1	4	9	544.988	150778722	111.564	736553828	36	4	0.0018349	0.00733961	0.0054307	6.60564e-05	4.88763e-05	0.322686	4.38102e-10	4.38102e-10	1	0	0	1	0	0
AATCCCG	1	4	7	544.988	150778722	111.564	736553828	28	4	0.0018349	0.00733961	0.0054307	5.13772e-05	3.80149e-05	0.250978	3.40746e-10	3.40746e-10	1	0	0	1	0	0
AATCCCT	4	16	7	544.988	150778722	111.564	736553828	112	4	0.00733961	0.0293584	0.0217228	0.000205509	0.000152059	0.250978	1.36298e-09	1.36298e-09	1	0	0	1	0	0
AATCGT	102	408	6	544.988	150778722	111.564	736553828	2448	4	0.18716	0.74864	0.553931	0.00449184	0.00332359	0.215124	2.97909e-08	2.97909e-08	1	0	0	1	0	0
AATCT	1	5	5	544.988	150778722	111.564	736553828	25	5	0.0018349	0.00917451	0.00678837	4.58725e-05	3.39419e-05	0.224087	3.04237e-10	3.04237e-10	1	0	0	1	0	0
AATCTAG	1	4	7	544.988	150778722	111.564	736553828	28	4	0.0018349	0.00733961	0.0054307	5.13772e-05	3.80149e-05	0.250978	3.40746e-10	3.40746e-10	1	0	0	1	0	0
AATCTAGTCCC	1	5	11	544.988	150778722	111.564	736553828	55	5	0.0018349	0.00917451	0.00678837	0.00010092	7.46721e-05	0.492992	6.69322e-10	6.69322e-10	1	0	0	1	0	0
AATCTAGTCTC	2625	12695	11	544.988	150778722	111.564	736553828	139645	4.83619	4.81662	23.2941	17.2357	0.256235	0.189592	0.476841	1.69941e-06	1.69941e-06	1	0	0	1	0	0
AATCTC	6	46	6	544.988	150778722	111.564	736553828	276	7.66667	0.0110094	0.0844055	0.062453	0.000506433	0.000374718	0.412321	3.35878e-09	3.35878e-09	1	0	0	1	0	0
AATCTCT	1	5	7	544.988	150778722	111.564	736553828	35	5	0.0018349	0.00917451	0.00678837	6.42215e-05	4.75186e-05	0.313722	4.25932e-10	4.25932e-10	1	0	0	1	0	0
AATCTCTCTC	1	4	10	544.988	150778722	111.564	736553828	40	4	0.0018349	0.00733961	0.0054307	7.33961e-05	5.4307e-05	0.35854	4.8678e-10	4.8678e-10	1	0	0	1	0	0
AATG	1824	11525	4	544.988	150778722	111.564	736553828	46100	6.31853	3.34686	21.1472	15.6472	0.0845889	0.0625888	0.226544	5.61014e-07	5.61014e-07	1	0	0	0	0	0
AATGAG	3	12	6	544.988	150778722	111.564	736553828	72	4	0.0055047	0.0220188	0.0162921	0.000132113	9.77525e-05	0.215124	8.76204e-10	8.76204e-10	1	0	0	1	0	0
AATGAGTCCT	1	4	10	544.988	150778722	111.564	736553828	40	4	0.0018349	0.00733961	0.0054307	7.33961e-05	5.4307e-05	0.35854	4.8678e-10	4.8678e-10	1	0	0	1	0	0
AATGAT	1	4	6	544.988	150778722	111.564	736553828	24	4	0.0018349	0.00733961	0.0054307	4.40376e-05	3.25842e-05	0.215124	2.92068e-10	2.92068e-10	1	0	0	1	0	0
AATGCC	1	5	6	544.988	150778722	111.564	736553828	30	5	0.0018349	0.00917451	0.00678837	5.5047e-05	4.07302e-05	0.268905	3.65085e-10	3.65085e-10	1	0	0	1	0	0
AATGCT	1	4	6	544.988	150778722	111.564	736553828	24	4	0.0018349	0.00733961	0.0054307	4.40376e-05	3.25842e-05	0.215124	2.92068e-10	2.92068e-10	1	0	0	1	0	0
AATGCTGAGCT	33	193	11	544.988	150778722	111.564	736553828	2123	5.84848	0.0605517	0.354136	0.262031	0.0038955	0.00288234	0.576651	2.58358e-08	2.58358e-08	1	0	0	1	1	0
AATGG	1925	12396	5	544.988	150778722	111.564	736553828	61980	6.43948	3.53218	22.7454	16.8297	0.113727	0.0841486	0.288601	7.54265e-07	7.54265e-07	1	0	0	1	0	0
AATGGC	2	8	6	544.988	150778722	111.564	736553828	48	4	0.0036698	0.0146792	0.0108614	8.80753e-05	6.51684e-05	0.215124	5.84136e-10	5.84136e-10	1	0	0	1	0	0
AATGGCTC	2	10	8	544.988	150778722	111.564	736553828	80	5	0.0036698	0.018349	0.0135767	0.000146792	0.000108614	0.35854	9.7356e-10	9.7356e-10	1	0	0	1	0	0
AATGGGACTCG	78	355	11	544.988	150778722	111.564	736553828	3905	4.55128	0.143122	0.65139	0.481974	0.00716529	0.00530172	0.448749	4.75219e-08	4.75219e-08	1	0	0	1	0	0
AATGGGG	2	8	7	544.988	150778722	111.564	736553828	56	4	0.0036698	0.0146792	0.0108614	0.000102754	7.60297e-05	0.250978	6.81492e-10	6.81492e-10	1	0	0	1	0	0
AATGGGGGG	2	8	9	544.988	150778722	111.564	736553828	72	4	0.0036698	0.0146792	0.0108614	0.000132113	9.77525e-05	0.322686	8.76204e-10	8.76204e-10	1	0	0	1	0	0
AATGGTG	2	10	7	544.988	150778722	111.564	736553828	70	5	0.0036698	0.018349	0.0135767	0.000128443	9.50372e-05	0.313722	8.51865e-10	8.51865e-10	1	0	0	1	0	0
AATGT	1	5	5	544.988	150778722	111.564	736553828	25	5	0.0018349	0.00917451	0.00678837	4.58725e-05	3.39419e-05	0.224087	3.04237e-10	3.04237e-10	1	0	0	1	0	0
AATT	131	801	4	544.988	150778722	111.564	736553828	3204	6.1145	0.240372	1.46976	1.0875	0.00587902	0.00434999	0.219229	3.89911e-08	3.89911e-08	1	0	0	0	0	0
AATTAC	3	15	6	544.988	150778722	111.564	736553828	90	5	0.0055047	0.0275235	0.0203651	0.000165141	0.000122191	0.268905	1.09525e-09	1.09525e-09	1	0	0	1	0	0
AATTAG	3	12	6	544.988	150778722	111.564	736553828	72	4	0.0055047	0.0220188	0.0162921	0.000132113	9.77525e-05	0.215124	8.76204e-10	8.76204e-10	1	0	0	1	0	0
AATTAGG	2	18	7	544.988	150778722	111.564	736553828	126	9	0.0036698	0.0330282	0.0244381	0.000231198	0.000171067	0.5647	1.53336e-09	1.53336e-09	1	0	0	1	1	0
AATTAT	5	20	6	544.988	150778722	111.564	736553828	120	4	0.00917451	0.036698	0.0271535	0.000220188	0.000162921	0.215124	1.46034e-09	1.46034e-09	1	0	0	1	0	0
AATTATC	15	60	7	544.988	150778722	111.564	736553828	420	4	0.0275235	0.110094	0.0814604	0.000770659	0.000570223	0.250978	5.11119e-09	5.11119e-09	1	0	0	1	0	0
AATTC	1588	11336	5	544.988	150778722	111.564	736553828	56680	7.13854	2.91382	20.8004	15.3906	0.104002	0.076953	0.319931	6.89767e-07	6.89767e-07	1	0	0	1	0	0
AATTCATCC	1	5	9	544.988	150778722	111.564	736553828	45	5	0.0018349	0.00917451	0.00678837	8.25706e-05	6.10953e-05	0.403357	5.47627e-10	5.47627e-10	1	0	0	1	0	0
AATTCC	3	12	6	544.988	150778722	111.564	736553828	72	4	0.0055047	0.0220188	0.0162921	0.000132113	9.77525e-05	0.215124	8.76204e-10	8.76204e-10	1	0	0	1	0	0
AC	11963	192749	2	544.988	150778722	111.564	736553828	385498	16.1121	21.9509	353.675	261.69	0.707351	0.523381	0.288841	4.69132e-06	4.69132e-06	1	0	0	0	0	0
ACACACACTACTCGATCACG	2	8	20	544.988	150778722	111.564	736553828	160	4	0.0036698	0.0146792	0.0108614	0.000293584	0.000217228	0.717079	1.94712e-09	1.94712e-09	1	0	0	1	1	0
ACACACG	1	4	7	544.988	150778722	111.564	736553828	28	4	0.0018349	0.00733961	0.0054307	5.13772e-05	3.80149e-05	0.250978	3.40746e-10	3.40746e-10	1	0	0	1	0	0
ACACACT	1	9	7	544.988	150778722	111.564	736553828	63	9	0.0018349	0.0165141	0.0122191	0.000115599	8.55335e-05	0.5647	7.66678e-10	7.66678e-10	1	0	0	1	1	0
ACACACTACAG	5	23	11	544.988	150778722	111.564	736553828	253	4.6	0.00917451	0.0422027	0.0312265	0.00046423	0.000343492	0.453553	3.07888e-09	3.07888e-09	1	0	0	1	0	0
ACACAG	1	4	6	544.988	150778722	111.564	736553828	24	4	0.0018349	0.00733961	0.0054307	4.40376e-05	3.25842e-05	0.215124	2.92068e-10	2.92068e-10	1	0	0	1	0	0
ACACAGACTCG	1	4	11	544.988	150778722	111.564	736553828	44	4	0.0018349	0.00733961	0.0054307	8.07357e-05	5.97377e-05	0.394394	5.35458e-10	5.35458e-10	1	0	0	1	0	0
ACACAT	10	41	6	544.988	150778722	111.564	736553828	246	4.1	0.018349	0.075231	0.0556646	0.000451386	0.000333988	0.220502	2.9937e-09	2.9937e-09	1	0	0	1	0	0
ACACC	10	51	5	544.988	150778722	111.564	736553828	255	5.1	0.018349	0.09358	0.0692414	0.0004679	0.000346207	0.228569	3.10322e-09	3.10322e-09	1	0	0	1	0	0
ACACCATAGTC	1	4	11	544.988	150778722	111.564	736553828	44	4	0.0018349	0.00733961	0.0054307	8.07357e-05	5.97377e-05	0.394394	5.35458e-10	5.35458e-10	1	0	0	1	0	0
ACACCC	12	64	6	544.988	150778722	111.564	736553828	384	5.33333	0.0220188	0.117434	0.0868911	0.000704602	0.000521347	0.286832	4.67309e-09	4.67309e-09	1	0	0	1	0	0
ACACCCGCACTGATGATGTC	2	9	20	544.988	150778722	111.564	736553828	180	4.5	0.0036698	0.0165141	0.0122191	0.000330282	0.000244381	0.806714	2.19051e-09	2.19051e-09	1	0	0	1	1	0
ACACCG	1	4	6	544.988	150778722	111.564	736553828	24	4	0.0018349	0.00733961	0.0054307	4.40376e-05	3.25842e-05	0.215124	2.92068e-10	2.92068e-10	1	0	0	1	0	0
ACACCT	1	4	6	544.988	150778722	111.564	736553828	24	4	0.0018349	0.00733961	0.0054307	4.40376e-05	3.25842e-05	0.215124	2.92068e-10	2.92068e-10	1	0	0	1	0	0
ACACGC	3	26	6	544.988	150778722	111.564	736553828	156	8.66667	0.0055047	0.0477074	0.0352995	0.000286245	0.000211797	0.466101	1.89844e-09	1.89844e-09	1	0	0	1	0	0
ACACGT	2	13	6	544.988	150778722	111.564	736553828	78	6.5	0.0036698	0.0238537	0.0176498	0.000143122	0.000105899	0.349576	9.49221e-10	9.49221e-10	1	0	0	1	0	0
ACACGTC	24	113	7	544.988	150778722	111.564	736553828	791	4.70833	0.0440376	0.207344	0.153417	0.00145141	0.00107392	0.295422	9.62607e-09	9.62607e-09	1	0	0	1	0	0
ACACTACTAG	266	1074	10	544.988	150778722	111.564	736553828	10740	4.03759	0.488084	1.97068	1.45814	0.0197068	0.0145814	0.361909	1.307e-07	1.307e-07	1	0	0	1	0	0
ACACTAGTCAGTGTG	417	1861	15	544.988	150778722	111.564	736553828	27915	4.46283	0.765154	3.41475	2.52663	0.0512213	0.0378995	0.600038	3.39712e-07	3.39712e-07	1	0	0	1	1	0
ACACTC	1	4	6	544.988	150778722	111.564	736553828	24	4	0.0018349	0.00733961	0.0054307	4.40376e-05	3.25842e-05	0.215124	2.92068e-10	2.92068e-10	1	0	0	1	0	0
ACACTGACAG	998	4032	10	544.988	150778722	111.564	736553828	40320	4.04008	1.83123	7.39832	5.47414	0.0739832	0.0547414	0.362132	4.90674e-07	4.90674e-07	1	0	0	1	0	0
ACAG	370	2377	4	544.988	150778722	111.564	736553828	9508	6.42432	0.678913	4.36156	3.22719	0.0174462	0.0129088	0.230337	1.15708e-07	1.15708e-07	1	0	0	0	0	0
ACAGACT	52	208	7	544.988	150778722	111.564	736553828	1456	4	0.0954149	0.381659	0.282396	0.00267162	0.00197677	0.250978	1.77188e-08	1.77188e-08	1	0	0	1	0	0
ACAGAG	14	69	6	544.988	150778722	111.564	736553828	414	4.92857	0.0256886	0.126608	0.0936795	0.000759649	0.000562077	0.265063	5.03817e-09	5.03817e-09	1	0	0	1	0	0
ACAGAGACCG	1	4	10	544.988	150778722	111.564	736553828	40	4	0.0018349	0.00733961	0.0054307	7.33961e-05	5.4307e-05	0.35854	4.8678e-10	4.8678e-10	1	0	0	1	0	0
ACAGAGACTG	2392	11219	10	544.988	150778722	111.564	736553828	112190	4.69022	4.38908	20.5858	15.2317	0.205858	0.152317	0.420407	1.3653e-06	1.3653e-06	1	0	0	1	0	0
ACAGAT	1	4	6	544.988	150778722	111.564	736553828	24	4	0.0018349	0.00733961	0.0054307	4.40376e-05	3.25842e-05	0.215124	2.92068e-10	2.92068e-10	1	0	0	1	0	0
ACAGC	90	457	5	544.988	150778722	111.564	736553828	2285	5.07778	0.165141	0.83855	0.620457	0.00419275	0.00310229	0.227573	2.78073e-08	2.78073e-08	1	0	0	1	0	0
ACAGCAGGACGGTGG	2	9	15	544.988	150778722	111.564	736553828	135	4.5	0.0036698	0.0165141	0.0122191	0.000247712	0.000183286	0.605036	1.64288e-09	1.64288e-09	1	0	0	1	1	0
ACAGG	1	5	5	544.988	150778722	111.564	736553828	25	5	0.0018349	0.00917451	0.00678837	4.58725e-05	3.39419e-05	0.224087	3.04237e-10	3.04237e-10	1	0	0	1	0	0
ACAGGGAGGG	1	5	10	544.988	150778722	111.564	736553828	50	5	0.0018349	0.00917451	0.00678837	9.17451e-05	6.78837e-05	0.448175	6.08475e-10	6.08475e-10	1	0	0	1	0	0
ACAGGGAGGGATAGGGAGGG	1	4	20	544.988	150778722	111.564	736553828	80	4	0.0018349	0.00733961	0.0054307	0.000146792	0.000108614	0.717079	9.7356e-10	9.7356e-10	1	0	0	1	1	0
ACAGGGTGACT	14	56	11	544.988	150778722	111.564	736553828	616	4	0.0256886	0.102754	0.0760297	0.0011303	0.000836327	0.394394	7.49641e-09	7.49641e-09	1	0	0	1	0	0
ACAGGTC	2	12	7	544.988	150778722	111.564	736553828	84	6	0.0036698	0.0220188	0.0162921	0.000154132	0.000114045	0.376467	1.02224e-09	1.02224e-09	1	0	0	1	0	0
ACAGGTCC	1	8	8	544.988	150778722	111.564	736553828	64	8	0.0018349	0.0146792	0.0108614	0.000117434	8.68911e-05	0.573663	7.78848e-10	7.78848e-10	1	0	0	1	1	0
ACAGGTCTG	2	8	9	544.988	150778722	111.564	736553828	72	4	0.0036698	0.0146792	0.0108614	0.000132113	9.77525e-05	0.322686	8.76204e-10	8.76204e-10	1	0	0	1	0	0
ACAGGTG	331	1407	7	544.988	150778722	111.564	736553828	9849	4.25076	0.607352	2.58171	1.91025	0.0180719	0.0133717	0.266711	1.19857e-07	1.19857e-07	1	0	0	1	0	0
ACAGGTGGT	1	4	9	544.988	150778722	111.564	736553828	36	4	0.0018349	0.00733961	0.0054307	6.60564e-05	4.88763e-05	0.322686	4.38102e-10	4.38102e-10	1	0	0	1	0	0
ACAGTC	1	4	6	544.988	150778722	111.564	736553828	24	4	0.0018349	0.00733961	0.0054307	4.40376e-05	3.25842e-05	0.215124	2.92068e-10	2.92068e-10	1	0	0	1	0	0
ACAGTCACATC	2112	15332	11	544.988	150778722	111.564	736553828	168652	7.25947	3.87531	28.1327	20.8159	0.30946	0.228974	0.715772	2.05241e-06	2.05241e-06	1	0	0	1	1	0
ACAGTCAGT	6	24	9	544.988	150778722	111.564	736553828	216	4	0.0110094	0.0440376	0.0325842	0.000396339	0.000293258	0.322686	2.62861e-09	2.62861e-09	1	0	0	1	0	0
ACAT	3617	25178	4	544.988	150778722	111.564	736553828	100712	6.96102	6.63684	46.1991	34.1835	0.184797	0.136734	0.24958	1.22561e-06	1.22561e-06	1	0	0	0	0	0
ACATACT	319	1542	7	544.988	150778722	111.564	736553828	10794	4.83386	0.585334	2.82942	2.09353	0.0198059	0.0146547	0.303298	1.31358e-07	1.31358e-07	1	0	0	1	0	0
ACATAGACGCAG	1	4	12	544.988	150778722	111.564	736553828	48	4	0.0018349	0.00733961	0.0054307	8.80753e-05	6.51684e-05	0.430248	5.84136e-10	5.84136e-10	1	0	0	1	0	0
ACATAGAG	682	6296	8	544.988	150778722	111.564	736553828	50368	9.23167	1.2514	11.5525	8.54792	0.0924203	0.0683833	0.661984	6.12953e-07	6.12953e-07	1	0	0	1	1	0
ACATAT	3	12	6	544.988	150778722	111.564	736553828	72	4	0.0055047	0.0220188	0.0162921	0.000132113	9.77525e-05	0.215124	8.76204e-10	8.76204e-10	1	0	0	1	0	0
ACATATAGTC	33	161	10	544.988	150778722	111.564	736553828	1610	4.87879	0.0605517	0.295419	0.218586	0.00295419	0.00218586	0.43731	1.95929e-08	1.95929e-08	1	0	0	1	0	0
ACATC	2	10	5	544.988	150778722	111.564	736553828	50	5	0.0036698	0.018349	0.0135767	9.17451e-05	6.78837e-05	0.224087	6.08475e-10	6.08475e-10	1	0	0	1	0	0
ACATCC	29	116	6	544.988	150778722	111.564	736553828	696	4	0.0532121	0.212849	0.15749	0.00127709	0.000944941	0.215124	8.46997e-09	8.46997e-09	1	0	0	1	0	0
ACATCCATCC	300	1350	10	544.988	150778722	111.564	736553828	13500	4.5	0.55047	2.47712	1.83286	0.0247712	0.0183286	0.403357	1.64288e-07	1.64288e-07	1	0	0	1	0	0
ACATCG	1	4	6	544.988	150778722	111.564	736553828	24	4	0.0018349	0.00733961	0.0054307	4.40376e-05	3.25842e-05	0.215124	2.92068e-10	2.92068e-10	1	0	0	1	0	0
ACATCGGTC	1	4	9	544.988	150778722	111.564	736553828	36	4	0.0018349	0.00733961	0.0054307	6.60564e-05	4.88763e-05	0.322686	4.38102e-10	4.38102e-10	1	0	0	1	0	0
ACATCT	6	24	6	544.988	150778722	111.564	736553828	144	4	0.0110094	0.0440376	0.0325842	0.000264226	0.000195505	0.215124	1.75241e-09	1.75241e-09	1	0	0	1	0	0
ACATCTAGGT	3	17	10	544.988	150778722	111.564	736553828	170	5.66667	0.0055047	0.0311933	0.0230805	0.000311933	0.000230805	0.507931	2.06881e-09	2.06881e-09	1	0	0	1	1	0
ACATGCC	1	4	7	544.988	150778722	111.564	736553828	28	4	0.0018349	0.00733961	0.0054307	5.13772e-05	3.80149e-05	0.250978	3.40746e-10	3.40746e-10	1	0	0	1	0	0
ACATGG	5	20	6	544.988	150778722	111.564	736553828	120	4	0.00917451	0.036698	0.0271535	0.000220188	0.000162921	0.215124	1.46034e-09	1.46034e-09	1	0	0	1	0	0
ACATGGGGTACTCT	1	4	14	544.988	150778722	111.564	736553828	56	4	0.0018349	0.00733961	0.0054307	0.000102754	7.60297e-05	0.501955	6.81492e-10	6.81492e-10	1	0	0	1	1	0
ACATGTC	80	394	7	544.988	150778722	111.564	736553828	2758	4.925	0.146792	0.722951	0.534924	0.00506066	0.00374446	0.309016	3.35635e-08	3.35635e-08	1	0	0	1	0	0
ACC	84	793	3	544.988	150778722	111.564	736553828	2379	9.44048	0.154132	1.45508	1.07664	0.00436523	0.00322991	0.253859	2.89512e-08	2.89512e-08	1	0	0	0	0	0
ACCACCC	1	4	7	544.988	150778722	111.564	736553828	28	4	0.0018349	0.00733961	0.0054307	5.13772e-05	3.80149e-05	0.250978	3.40746e-10	3.40746e-10	1	0	0	1	0	0
ACCACCGGC	1	4	9	544.988	150778722	111.564	736553828	36	4	0.0018349	0.00733961	0.0054307	6.60564e-05	4.88763e-05	0.322686	4.38102e-10	4.38102e-10	1	0	0	1	0	0
ACCACG	8	32	6	544.988	150778722	111.564	736553828	192	4	0.0146792	0.0587168	0.0434456	0.000352301	0.000260673	0.215124	2.33654e-09	2.33654e-09	1	0	0	1	0	0
ACCACT	2	9	6	544.988	150778722	111.564	736553828	54	4.5	0.0036698	0.0165141	0.0122191	9.90847e-05	7.33144e-05	0.242014	6.57153e-10	6.57153e-10	1	0	0	1	0	0
ACCACTACT	1	5	9	544.988	150778722	111.564	736553828	45	5	0.0018349	0.00917451	0.00678837	8.25706e-05	6.10953e-05	0.403357	5.47627e-10	5.47627e-10	1	0	0	1	0	0
ACCAG	14	70	5	544.988	150778722	111.564	736553828	350	5	0.0256886	0.128443	0.0950372	0.000642215	0.000475186	0.224087	4.25932e-09	4.25932e-09	1	0	0	1	0	0
ACCAGACCTAG	343	1742	11	544.988	150778722	111.564	736553828	19162	5.07872	0.629371	3.1964	2.36507	0.0351604	0.0260157	0.500753	2.33192e-07	2.33192e-07	1	0	0	1	1	0
ACCAGC	5	26	6	544.988	150778722	111.564	736553828	156	5.2	0.00917451	0.0477074	0.0352995	0.000286245	0.000211797	0.279661	1.89844e-09	1.89844e-09	1	0	0	1	0	0
ACCAGCACCAT	1	7	11	544.988	150778722	111.564	736553828	77	7	0.0018349	0.0128443	0.00950372	0.000141287	0.000104541	0.690189	9.37051e-10	9.37051e-10	1	0	0	1	1	0
ACCAGCCG	3500	16719	8	544.988	150778722	111.564	736553828	133752	4.77686	6.42215	30.6777	22.699	0.245422	0.181592	0.342538	1.62769e-06	1.62769e-06	1	0	0	1	0	0
ACCAGT	8	40	6	544.988	150778722	111.564	736553828	240	5	0.0146792	0.0733961	0.054307	0.000440376	0.000325842	0.268905	2.92068e-09	2.92068e-09	1	0	0	1	0	0
ACCATC	40	215	6	544.988	150778722	111.564	736553828	1290	5.375	0.0733961	0.394504	0.2919	0.00236702	0.0017514	0.289073	1.56987e-08	1.56987e-08	1	0	0	1	0	0
ACCATCGTC	1	4	9	544.988	150778722	111.564	736553828	36	4	0.0018349	0.00733961	0.0054307	6.60564e-05	4.88763e-05	0.322686	4.38102e-10	4.38102e-10	1	0	0	1	0	0
ACCATCTCG	1	4	9	544.988	150778722	111.564	736553828	36	4	0.0018349	0.00733961	0.0054307	6.60564e-05	4.88763e-05	0.322686	4.38102e-10	4.38102e-10	1	0	0	1	0	0
ACCATG	638	2568	6	544.988	150778722	111.564	736553828	15408	4.02508	1.17067	4.71203	3.48651	0.0282722	0.020919	0.216472	1.87508e-07	1.87508e-07	1	0	0	1	0	0
ACCC	7	42	4	544.988	150778722	111.564	736553828	168	6	0.0128443	0.0770659	0.0570223	0.000308263	0.000228089	0.215124	2.04448e-09	2.04448e-09	1	0	0	0	0	0
ACCCAGCCCAT	11	45	11	544.988	150778722	111.564	736553828	495	4.09091	0.0201839	0.0825706	0.0610953	0.000908276	0.000672049	0.403357	6.0239e-09	6.0239e-09	1	0	0	1	0	0
ACCCAT	2	8	6	544.988	150778722	111.564	736553828	48	4	0.0036698	0.0146792	0.0108614	8.80753e-05	6.51684e-05	0.215124	5.84136e-10	5.84136e-10	1	0	0	1	0	0
ACCCATCCCT	60	266	10	544.988	150778722	111.564	736553828	2660	4.43333	0.110094	0.488084	0.361141	0.00488084	0.00361141	0.397381	3.23709e-08	3.23709e-08	1	0	0	1	0	0
ACCCC	17	85	5	544.988	150778722	111.564	736553828	425	5	0.0311933	0.155967	0.115402	0.000779833	0.000577011	0.224087	5.17204e-09	5.17204e-09	1	0	0	1	0	0
ACCCCAGAT	3	26	9	544.988	150778722	111.564	736553828	234	8.66667	0.0055047	0.0477074	0.0352995	0.000429367	0.000317696	0.699152	2.84766e-09	2.84766e-09	1	0	0	1	1	0
ACCCCC	23	93	6	544.988	150778722	111.564	736553828	558	4.04348	0.0422027	0.170646	0.126264	0.00102387	0.000757582	0.217462	6.79058e-09	6.79058e-09	1	0	0	1	0	0
ACCCCCC	10	40	7	544.988	150778722	111.564	736553828	280	4	0.018349	0.0733961	0.054307	0.000513772	0.000380149	0.250978	3.40746e-09	3.40746e-09	1	0	0	1	0	0
ACCCGC	1	4	6	544.988	150778722	111.564	736553828	24	4	0.0018349	0.00733961	0.0054307	4.40376e-05	3.25842e-05	0.215124	2.92068e-10	2.92068e-10	1	0	0	1	0	0
ACCCGCCTC	1	4	9	544.988	150778722	111.564	736553828	36	4	0.0018349	0.00733961	0.0054307	6.60564e-05	4.88763e-05	0.322686	4.38102e-10	4.38102e-10	1	0	0	1	0	0
ACCCGGTCGTG	1	4	11	544.988	150778722	111.564	736553828	44	4	0.0018349	0.00733961	0.0054307	8.07357e-05	5.97377e-05	0.394394	5.35458e-10	5.35458e-10	1	0	0	1	0	0
ACCCT	93	629	5	544.988	150778722	111.564	736553828	3145	6.76344	0.170646	1.15415	0.853977	0.00577076	0.00426988	0.30312	3.82731e-08	3.82731e-08	1	0	0	1	0	0
ACCCTAGTACG	455	1876	11	544.988	150778722	111.564	736553828	20636	4.12308	0.83488	3.44227	2.547	0.037865	0.028017	0.406529	2.5113e-07	2.5113e-07	1	0	0	1	0	0
ACCCTATCC	2	10	9	544.988	150778722	111.564	736553828	90	5	0.0036698	0.018349	0.0135767	0.000165141	0.000122191	0.403357	1.09525e-09	1.09525e-09	1	0	0	1	0	0
ACCCTATCCCAT	24957	123544	12	544.988	150778722	111.564	736553828	1482528	4.95027	45.7936	226.691	167.732	2.72029	2.01279	0.532461	1.80416e-05	1.80416e-05	1	1	0	1	1	0
ACCCTATCCCATACCTCT	1	4	18	544.988	150778722	111.564	736553828	72	4	0.0018349	0.00733961	0.0054307	0.000132113	9.77525e-05	0.645371	8.76204e-10	8.76204e-10	1	0	0	1	1	0
ACCCTC	3	12	6	544.988	150778722	111.564	736553828	72	4	0.0055047	0.0220188	0.0162921	0.000132113	9.77525e-05	0.215124	8.76204e-10	8.76204e-10	1	0	0	1	0	0
ACCCTCC	1	4	7	544.988	150778722	111.564	736553828	28	4	0.0018349	0.00733961	0.0054307	5.13772e-05	3.80149e-05	0.250978	3.40746e-10	3.40746e-10	1	0	0	1	0	0
ACCCTG	1	4	6	544.988	150778722	111.564	736553828	24	4	0.0018349	0.00733961	0.0054307	4.40376e-05	3.25842e-05	0.215124	2.92068e-10	2.92068e-10	1	0	0	1	0	0
ACCGAG	4821	19311	6	544.988	150778722	111.564	736553828	115866	4.0056	8.84606	35.4338	26.218	0.212603	0.157308	0.215425	1.41003e-06	1.41003e-06	1	0	0	1	0	0
ACCGAGACGAG	256	1837	11	544.988	150778722	111.564	736553828	20207	7.17578	0.469735	3.37071	2.49405	0.0370779	0.0274345	0.70752	2.45909e-07	2.45909e-07	1	0	0	1	1	0
ACCGAGATGAG	1	4	11	544.988	150778722	111.564	736553828	44	4	0.0018349	0.00733961	0.0054307	8.07357e-05	5.97377e-05	0.394394	5.35458e-10	5.35458e-10	1	0	0	1	0	0
ACCGCCAGG	1	4	9	544.988	150778722	111.564	736553828	36	4	0.0018349	0.00733961	0.0054307	6.60564e-05	4.88763e-05	0.322686	4.38102e-10	4.38102e-10	1	0	0	1	0	0
ACCGG	1	5	5	544.988	150778722	111.564	736553828	25	5	0.0018349	0.00917451	0.00678837	4.58725e-05	3.39419e-05	0.224087	3.04237e-10	3.04237e-10	1	0	0	1	0	0
ACCGGC	5	28	6	544.988	150778722	111.564	736553828	168	5.6	0.00917451	0.0513772	0.0380149	0.000308263	0.000228089	0.301173	2.04448e-09	2.04448e-09	1	0	0	1	0	0
ACCT	1	6	4	544.988	150778722	111.564	736553828	24	6	0.0018349	0.0110094	0.00814604	4.40376e-05	3.25842e-05	0.215124	2.92068e-10	2.92068e-10	1	0	0	0	0	0
ACCTAGACTAG	6120	34249	11	544.988	150778722	111.564	736553828	376739	5.59624	11.2296	62.8435	46.499	0.691279	0.511489	0.55178	4.58472e-06	4.58472e-06	1	0	0	1	1	0
ACCTAGT	46	250	7	544.988	150778722	111.564	736553828	1750	5.43478	0.0844055	0.458725	0.339419	0.00321108	0.00237593	0.341002	2.12966e-08	2.12966e-08	1	0	0	1	0	0
ACCTATACCTG	1	4	11	544.988	150778722	111.564	736553828	44	4	0.0018349	0.00733961	0.0054307	8.07357e-05	5.97377e-05	0.394394	5.35458e-10	5.35458e-10	1	0	0	1	0	0
ACCTC	1	5	5	544.988	150778722	111.564	736553828	25	5	0.0018349	0.00917451	0.00678837	4.58725e-05	3.39419e-05	0.224087	3.04237e-10	3.04237e-10	1	0	0	1	0	0
ACCTCC	6	24	6	544.988	150778722	111.564	736553828	144	4	0.0110094	0.0440376	0.0325842	0.000264226	0.000195505	0.215124	1.75241e-09	1.75241e-09	1	0	0	1	0	0
ACCTCCTG	1	6	8	544.988	150778722	111.564	736553828	48	6	0.0018349	0.0110094	0.00814604	8.80753e-05	6.51684e-05	0.430248	5.84136e-10	5.84136e-10	1	0	0	1	0	0
ACCTCT	3	14	6	544.988	150778722	111.564	736553828	84	4.66667	0.0055047	0.0256886	0.0190074	0.000154132	0.000114045	0.250978	1.02224e-09	1.02224e-09	1	0	0	1	0	0
ACG	4	36	3	544.988	150778722	111.564	736553828	108	9	0.00733961	0.0660564	0.0488763	0.000198169	0.000146629	0.242014	1.31431e-09	1.31431e-09	1	0	0	0	0	0
ACGAGTG	1	5	7	544.988	150778722	111.564	736553828	35	5	0.0018349	0.00917451	0.00678837	6.42215e-05	4.75186e-05	0.313722	4.25932e-10	4.25932e-10	1	0	0	1	0	0
ACGATC	953	3818	6	544.988	150778722	111.564	736553828	22908	4.0063	1.74866	7.00565	5.1836	0.0420339	0.0311016	0.215462	2.78779e-07	2.78779e-07	1	0	0	1	0	0
ACGATCG	1	4	7	544.988	150778722	111.564	736553828	28	4	0.0018349	0.00733961	0.0054307	5.13772e-05	3.80149e-05	0.250978	3.40746e-10	3.40746e-10	1	0	0	1	0	0
ACGATG	9	36	6	544.988	150778722	111.564	736553828	216	4	0.0165141	0.0660564	0.0488763	0.000396339	0.000293258	0.215124	2.62861e-09	2.62861e-09	1	0	0	1	0	0
ACGC	2	13	4	544.988	150778722	111.564	736553828	52	6.5	0.0036698	0.0238537	0.0176498	9.54149e-05	7.0599e-05	0.233051	6.32814e-10	6.32814e-10	1	0	0	0	0	0
ACGCCCATG	2	8	9	544.988	150778722	111.564	736553828	72	4	0.0036698	0.0146792	0.0108614	0.000132113	9.77525e-05	0.322686	8.76204e-10	8.76204e-10	1	0	0	1	0	0
ACGCCG	2	8	6	544.988	150778722	111.564	736553828	48	4	0.0036698	0.0146792	0.0108614	8.80753e-05	6.51684e-05	0.215124	5.84136e-10	5.84136e-10	1	0	0	1	0	0
ACGCTGAGGAGCACTG	2	12	16	544.988	150778722	111.564	736553828	192	6	0.0036698	0.0220188	0.0162921	0.000352301	0.000260673	0.860495	2.33654e-09	2.33654e-09	1	0	0	1	1	0
ACGG	414	3707	4	544.988	150778722	111.564	736553828	14828	8.95411	0.759649	6.80198	5.0329	0.0272079	0.0201316	0.32104	1.80449e-07	1.80449e-07	1	0	0	0	0	0
ACGGCG	1	4	6	544.988	150778722	111.564	736553828	24	4	0.0018349	0.00733961	0.0054307	4.40376e-05	3.25842e-05	0.215124	2.92068e-10	2.92068e-10	1	0	0	1	0	0
ACGGG	6	30	5	544.988	150778722	111.564	736553828	150	5	0.0110094	0.055047	0.0407302	0.000275235	0.000203651	0.224087	1.82542e-09	1.82542e-09	1	0	0	1	0	0
ACGGGC	2	8	6	544.988	150778722	111.564	736553828	48	4	0.0036698	0.0146792	0.0108614	8.80753e-05	6.51684e-05	0.215124	5.84136e-10	5.84136e-10	1	0	0	1	0	0
ACGTCC	9	49	6	544.988	150778722	111.564	736553828	294	5.44444	0.0165141	0.0899102	0.066526	0.000539461	0.000399156	0.292807	3.57783e-09	3.57783e-09	1	0	0	1	0	0
ACT	137	1503	3	544.988	150778722	111.564	736553828	4509	10.9708	0.251381	2.75786	2.04058	0.00827357	0.00612175	0.29501	5.48723e-08	5.48723e-08	1	0	0	0	0	0
ACTAG	320	2735	5	544.988	150778722	111.564	736553828	13675	8.54688	0.587168	5.01846	3.71324	0.0250923	0.0185662	0.383049	1.66418e-07	1.66418e-07	1	0	0	1	0	0
ACTAGACTCG	596	2763	10	544.988	150778722	111.564	736553828	27630	4.63591	1.0936	5.06983	3.75125	0.0506983	0.0375125	0.415539	3.36243e-07	3.36243e-07	1	0	0	1	0	0
ACTAGAG	6093	34406	7	544.988	150778722	111.564	736553828	240842	5.64681	11.1801	63.1316	46.7121	0.441921	0.326985	0.354306	2.93093e-06	2.93093e-06	1	0	0	1	0	0
ACTAGAGTCGCTAG	1093	4899	14	544.988	150778722	111.564	736553828	68586	4.48216	2.00555	8.98918	6.65125	0.125849	0.0931174	0.562461	8.34657e-07	8.34657e-07	1	0	0	1	1	0
ACTAGAT	2174	10974	7	544.988	150778722	111.564	736553828	76818	5.04784	3.98908	20.1362	14.8991	0.140953	0.104294	0.316724	9.34836e-07	9.34836e-07	1	0	0	1	0	0
ACTAGCCCTAG	1	4	11	544.988	150778722	111.564	736553828	44	4	0.0018349	0.00733961	0.0054307	8.07357e-05	5.97377e-05	0.394394	5.35458e-10	5.35458e-10	1	0	0	1	0	0
ACTAGCT	39	211	7	544.988	150778722	111.564	736553828	1477	5.41026	0.0715612	0.387164	0.286469	0.00271015	0.00200528	0.339463	1.79743e-08	1.79743e-08	1	0	0	1	0	0
ACTAGGATAGG	1482	9292	11	544.988	150778722	111.564	736553828	102212	6.26991	2.71932	17.0499	12.6155	0.187549	0.138771	0.618203	1.24387e-06	1.24387e-06	1	0	0	1	1	0
ACTAGTC	272	1608	7	544.988	150778722	111.564	736553828	11256	5.91176	0.499093	2.95052	2.18314	0.0206536	0.015282	0.37093	1.3698e-07	1.3698e-07	1	0	0	1	0	0
ACTAT	70	416	5	544.988	150778722	111.564	736553828	2080	5.94286	0.128443	0.763319	0.564792	0.00381659	0.00282396	0.266344	2.53126e-08	2.53126e-08	1	0	0	1	0	0
ACTATC	1	4	6	544.988	150778722	111.564	736553828	24	4	0.0018349	0.00733961	0.0054307	4.40376e-05	3.25842e-05	0.215124	2.92068e-10	2.92068e-10	1	0	0	1	0	0
ACTATG	48	192	6	544.988	150778722	111.564	736553828	1152	4	0.0880753	0.352301	0.260673	0.00211381	0.00156404	0.215124	1.40193e-08	1.40193e-08	1	0	0	1	0	0
ACTATGGC	1	4	8	544.988	150778722	111.564	736553828	32	4	0.0018349	0.00733961	0.0054307	5.87168e-05	4.34456e-05	0.286832	3.89424e-10	3.89424e-10	1	0	0	1	0	0
ACTC	10	99	4	544.988	150778722	111.564	736553828	396	9.9	0.018349	0.181655	0.13441	0.000726621	0.000537639	0.354954	4.81912e-09	4.81912e-09	1	0	0	0	0	0
ACTCAT	1	4	6	544.988	150778722	111.564	736553828	24	4	0.0018349	0.00733961	0.0054307	4.40376e-05	3.25842e-05	0.215124	2.92068e-10	2.92068e-10	1	0	0	1	0	0
ACTCC	8	46	5	544.988	150778722	111.564	736553828	230	5.75	0.0146792	0.0844055	0.062453	0.000422027	0.000312265	0.2577	2.79898e-09	2.79898e-09	1	0	0	1	0	0
ACTCCATC	2	8	8	544.988	150778722	111.564	736553828	64	4	0.0036698	0.0146792	0.0108614	0.000117434	8.68911e-05	0.286832	7.78848e-10	7.78848e-10	1	0	0	1	0	0
ACTCCG	1	4	6	544.988	150778722	111.564	736553828	24	4	0.0018349	0.00733961	0.0054307	4.40376e-05	3.25842e-05	0.215124	2.92068e-10	2.92068e-10	1	0	0	1	0	0
ACTCCT	654	3659	6	544.988	150778722	111.564	736553828	21954	5.5948	1.20003	6.7139	4.96773	0.0402834	0.0298064	0.300894	2.67169e-07	2.67169e-07	1	0	0	1	0	0
ACTCCTATCCT	61	262	11	544.988	150778722	111.564	736553828	2882	4.29508	0.111929	0.480744	0.355711	0.00528819	0.00391282	0.423488	3.50725e-08	3.50725e-08	1	0	0	1	0	0
ACTCG	46	234	5	544.988	150778722	111.564	736553828	1170	5.08696	0.0844055	0.429367	0.317696	0.00214683	0.00158848	0.227984	1.42383e-08	1.42383e-08	1	0	0	1	0	0
ACTCTAG	39	156	7	544.988	150778722	111.564	736553828	1092	4	0.0715612	0.286245	0.211797	0.00200371	0.00148258	0.250978	1.32891e-08	1.32891e-08	1	0	0	1	0	0
ACTCTAT	1	4	7	544.988	150778722	111.564	736553828	28	4	0.0018349	0.00733961	0.0054307	5.13772e-05	3.80149e-05	0.250978	3.40746e-10	3.40746e-10	1	0	0	1	0	0
ACTG	37	224	4	544.988	150778722	111.564	736553828	896	6.05405	0.0678913	0.411018	0.304119	0.00164407	0.00121648	0.217062	1.09039e-08	1.09039e-08	1	0	0	0	0	0
ACTGAG	1	6	6	544.988	150778722	111.564	736553828	36	6	0.0018349	0.0110094	0.00814604	6.60564e-05	4.88763e-05	0.322686	4.38102e-10	4.38102e-10	1	0	0	1	0	0
ACTGAGGCTG	2	8	10	544.988	150778722	111.564	736553828	80	4	0.0036698	0.0146792	0.0108614	0.000146792	0.000108614	0.35854	9.7356e-10	9.7356e-10	1	0	0	1	0	0
ACTGAT	2	24	6	544.988	150778722	111.564	736553828	144	12	0.0036698	0.0440376	0.0325842	0.000264226	0.000195505	0.645371	1.75241e-09	1.75241e-09	1	0	0	1	1	0
ACTGCT	671	4559	6	544.988	150778722	111.564	736553828	27354	6.79434	1.23122	8.36531	6.18964	0.0501919	0.0371378	0.365406	3.32884e-07	3.32884e-07	1	0	0	1	0	0
AG	8061	134421	2	544.988	150778722	111.564	736553828	268842	16.6755	14.7911	246.649	182.5	0.493299	0.365	0.298941	3.27167e-06	3.27167e-06	1	0	0	0	0	0
AGAGAGG	1	4	7	544.988	150778722	111.564	736553828	28	4	0.0018349	0.00733961	0.0054307	5.13772e-05	3.80149e-05	0.250978	3.40746e-10	3.40746e-10	1	0	0	1	0	0
AGAGAGGGAT	93	395	10	544.988	150778722	111.564	736553828	3950	4.24731	0.170646	0.724786	0.536281	0.00724786	0.00536281	0.380707	4.80695e-08	4.80695e-08	1	0	0	1	0	0
AGAGCC	14	56	6	544.988	150778722	111.564	736553828	336	4	0.0256886	0.102754	0.0760297	0.000616527	0.000456178	0.215124	4.08895e-09	4.08895e-09	1	0	0	1	0	0
AGAGCCATGCC	208	1011	11	544.988	150778722	111.564	736553828	11121	4.86058	0.381659	1.85509	1.37261	0.0204059	0.0150987	0.479245	1.35337e-07	1.35337e-07	1	0	0	1	0	0
AGAGCT	1	4	6	544.988	150778722	111.564	736553828	24	4	0.0018349	0.00733961	0.0054307	4.40376e-05	3.25842e-05	0.215124	2.92068e-10	2.92068e-10	1	0	0	1	0	0
AGAGCTGAGCC	1	5	11	544.988	150778722	111.564	736553828	55	5	0.0018349	0.00917451	0.00678837	0.00010092	7.46721e-05	0.492992	6.69322e-10	6.69322e-10	1	0	0	1	0	0
AGAGCTGAGCT	20058	118626	11	544.988	150778722	111.564	736553828	1304886	5.91415	36.8045	217.667	161.055	2.39434	1.77161	0.583126	1.58798e-05	1.58798e-05	1	1	0	1	1	0
AGAGG	11	62	5	544.988	150778722	111.564	736553828	310	5.63636	0.0201839	0.113764	0.0841758	0.000568819	0.000420879	0.252607	3.77254e-09	3.77254e-09	1	0	0	1	0	0
AGAGGC	8	74	6	544.988	150778722	111.564	736553828	444	9.25	0.0146792	0.135783	0.100468	0.000814696	0.000602807	0.497474	5.40326e-09	5.40326e-09	1	0	0	1	0	0
AGAGGG	14	61	6	544.988	150778722	111.564	736553828	366	4.35714	0.0256886	0.111929	0.0828181	0.000671574	0.000496909	0.234331	4.45404e-09	4.45404e-09	1	0	0	1	0	0
AGAGGGAGGG	7	29	10	544.988	150778722	111.564	736553828	290	4.14286	0.0128443	0.0532121	0.0393725	0.000532121	0.000393725	0.371345	3.52915e-09	3.52915e-09	1	0	0	1	0	0
AGAT	843	5922	4	544.988	150778722	111.564	736553828	23688	7.02491	1.54682	10.8663	8.04015	0.0434651	0.0321606	0.251871	2.88271e-07	2.88271e-07	1	0	0	0	0	0
AGATAT	118	483	6	544.988	150778722	111.564	736553828	2898	4.09322	0.216518	0.886257	0.655757	0.00531754	0.00393454	0.220137	3.52672e-08	3.52672e-08	1	0	0	1	0	0
AGATATAT	4	17	8	544.988	150778722	111.564	736553828	136	4.25	0.00733961	0.0311933	0.0230805	0.000249547	0.000184644	0.304759	1.65505e-09	1.65505e-09	1	0	0	1	0	0
AGATCT	1	4	6	544.988	150778722	111.564	736553828	24	4	0.0018349	0.00733961	0.0054307	4.40376e-05	3.25842e-05	0.215124	2.92068e-10	2.92068e-10	1	0	0	1	0	0
AGATG	114	570	5	544.988	150778722	111.564	736553828	2850	5	0.209179	1.04589	0.773874	0.00522947	0.00386937	0.224087	3.46831e-08	3.46831e-08	1	0	0	1	0	0
AGATGG	24	101	6	544.988	150778722	111.564	736553828	606	4.20833	0.0440376	0.185325	0.137125	0.00111195	0.00082275	0.226328	7.37472e-09	7.37472e-09	1	0	0	1	0	0
AGATGGAGCT	12	50	10	544.988	150778722	111.564	736553828	500	4.16667	0.0220188	0.0917451	0.0678837	0.000917451	0.000678837	0.373479	6.08475e-09	6.08475e-09	1	0	0	1	0	0
AGC	147	1653	3	544.988	150778722	111.564	736553828	4959	11.2449	0.26973	3.03309	2.24424	0.00909928	0.00673271	0.302381	6.03485e-08	6.03485e-08	1	0	0	0	0	0
AGCAGG	1	4	6	544.988	150778722	111.564	736553828	24	4	0.0018349	0.00733961	0.0054307	4.40376e-05	3.25842e-05	0.215124	2.92068e-10	2.92068e-10	1	0	0	1	0	0
AGCATC	25	102	6	544.988	150778722	111.564	736553828	612	4.08	0.0458725	0.18716	0.138483	0.00112296	0.000830897	0.219426	7.44773e-09	7.44773e-09	1	0	0	1	0	0
AGCATCAGCTC	491	2863	11	544.988	150778722	111.564	736553828	31493	5.83096	0.900937	5.25332	3.88702	0.0577865	0.0427572	0.574923	3.83254e-07	3.83254e-07	1	0	0	1	1	0
AGCATG	2	9	6	544.988	150778722	111.564	736553828	54	4.5	0.0036698	0.0165141	0.0122191	9.90847e-05	7.33144e-05	0.242014	6.57153e-10	6.57153e-10	1	0	0	1	0	0
AGCATGC	5	20	7	544.988	150778722	111.564	736553828	140	4	0.00917451	0.036698	0.0271535	0.000256886	0.000190074	0.250978	1.70373e-09	1.70373e-09	1	0	0	1	0	0
AGCC	1734	10733	4	544.988	150778722	111.564	736553828	42932	6.18973	3.18172	19.694	14.5719	0.078776	0.0582877	0.221927	5.22461e-07	5.22461e-07	1	0	0	0	0	0
AGCCAT	2	8	6	544.988	150778722	111.564	736553828	48	4	0.0036698	0.0146792	0.0108614	8.80753e-05	6.51684e-05	0.215124	5.84136e-10	5.84136e-10	1	0	0	1	0	0
AGCCC	2	10	5	544.988	150778722	111.564	736553828	50	5	0.0036698	0.018349	0.0135767	9.17451e-05	6.78837e-05	0.224087	6.08475e-10	6.08475e-10	1	0	0	1	0	0
AGCCCATCGGCATCGCCG	3	13	18	544.988	150778722	111.564	736553828	234	4.33333	0.0055047	0.0238537	0.0176498	0.000429367	0.000317696	0.699152	2.84766e-09	2.84766e-09	1	0	0	1	1	0
AGCCCCC	1	5	7	544.988	150778722	111.564	736553828	35	5	0.0018349	0.00917451	0.00678837	6.42215e-05	4.75186e-05	0.313722	4.25932e-10	4.25932e-10	1	0	0	1	0	0
AGCCCG	6	26	6	544.988	150778722	111.564	736553828	156	4.33333	0.0110094	0.0477074	0.0352995	0.000286245	0.000211797	0.233051	1.89844e-09	1.89844e-09	1	0	0	1	0	0
AGCCGG	9	42	6	544.988	150778722	111.564	736553828	252	4.66667	0.0165141	0.0770659	0.0570223	0.000462395	0.000342134	0.250978	3.06671e-09	3.06671e-09	1	0	0	1	0	0
AGCG	3	19	4	544.988	150778722	111.564	736553828	76	6.33333	0.0055047	0.0348631	0.0257958	0.000139452	0.000103183	0.227075	9.24882e-10	9.24882e-10	1	0	0	0	0	0
AGCGGATAT	1	4	9	544.988	150778722	111.564	736553828	36	4	0.0018349	0.00733961	0.0054307	6.60564e-05	4.88763e-05	0.322686	4.38102e-10	4.38102e-10	1	0	0	1	0	0
AGCTAGG	501	2625	7	544.988	150778722	111.564	736553828	18375	5.23952	0.919286	4.81662	3.56389	0.0337163	0.0249473	0.328751	2.23615e-07	2.23615e-07	1	0	0	1	0	0
AGCTATG	43	172	7	544.988	150778722	111.564	736553828	1204	4	0.0789008	0.315603	0.23352	0.00220922	0.00163464	0.250978	1.46521e-08	1.46521e-08	1	0	0	1	0	0
AGCTC	10	50	5	544.988	150778722	111.564	736553828	250	5	0.018349	0.0917451	0.0678837	0.000458725	0.000339419	0.224087	3.04237e-09	3.04237e-09	1	0	0	1	0	0
AGCTCC	1	4	6	544.988	150778722	111.564	736553828	24	4	0.0018349	0.00733961	0.0054307	4.40376e-05	3.25842e-05	0.215124	2.92068e-10	2.92068e-10	1	0	0	1	0	0
AGCTGC	3	12	6	544.988	150778722	111.564	736553828	72	4	0.0055047	0.0220188	0.0162921	0.000132113	9.77525e-05	0.215124	8.76204e-10	8.76204e-10	1	0	0	1	0	0
AGG	201	1677	3	544.988	150778722	111.564	736553828	5031	8.34328	0.368815	3.07713	2.27682	0.00923139	0.00683046	0.224355	6.12247e-08	6.12247e-08	1	0	0	0	0	0
AGGAGGG	2	8	7	544.988	150778722	111.564	736553828	56	4	0.0036698	0.0146792	0.0108614	0.000102754	7.60297e-05	0.250978	6.81492e-10	6.81492e-10	1	0	0	1	0	0
AGGAT	398	3719	5	544.988	150778722	111.564	736553828	18595	9.34422	0.730291	6.824	5.04919	0.03412	0.0252459	0.418784	2.26292e-07	2.26292e-07	1	0	0	1	0	0
AGGATG	69	277	6	544.988	150778722	111.564	736553828	1662	4.01449	0.126608	0.508268	0.376076	0.00304961	0.00225645	0.215903	2.02257e-08	2.02257e-08	1	0	0	1	0	0
AGGATGG	1	5	7	544.988	150778722	111.564	736553828	35	5	0.0018349	0.00917451	0.00678837	6.42215e-05	4.75186e-05	0.313722	4.25932e-10	4.25932e-10	1	0	0	1	0	0
AGGC	8	66	4	544.988	150778722	111.564	736553828	264	8.25	0.0146792	0.121103	0.0896065	0.000484414	0.000358426	0.295795	3.21275e-09	3.21275e-09	1	0	0	0	0	0
AGGCC	1	5	5	544.988	150778722	111.564	736553828	25	5	0.0018349	0.00917451	0.00678837	4.58725e-05	3.39419e-05	0.224087	3.04237e-10	3.04237e-10	1	0	0	1	0	0
AGGG	23	153	4	544.988	150778722	111.564	736553828	612	6.65217	0.0422027	0.28074	0.207724	0.00112296	0.000830897	0.238507	7.44773e-09	7.44773e-09	1	0	0	0	0	0
AGGGAGGGAT	3827	18631	10	544.988	150778722	111.564	736553828	186310	4.8683	7.02217	34.186	25.2948	0.34186	0.252948	0.43637	2.2673e-06	2.2673e-06	1	0	0	1	0	0
AGGGATC	1	4	7	544.988	150778722	111.564	736553828	28	4	0.0018349	0.00733961	0.0054307	5.13772e-05	3.80149e-05	0.250978	3.40746e-10	3.40746e-10	1	0	0	1	0	0
AGGGCC	1	5	6	544.988	150778722	111.564	736553828	30	5	0.0018349	0.00917451	0.00678837	5.5047e-05	4.07302e-05	0.268905	3.65085e-10	3.65085e-10	1	0	0	1	0	0
AGGGCG	4	22	6	544.988	150778722	111.564	736553828	132	5.5	0.00733961	0.0403678	0.0298688	0.000242207	0.000179213	0.295795	1.60637e-09	1.60637e-09	1	0	0	1	0	0
AGGGG	9	47	5	544.988	150778722	111.564	736553828	235	5.22222	0.0165141	0.0862404	0.0638107	0.000431202	0.000319053	0.234047	2.85983e-09	2.85983e-09	1	0	0	1	0	0
AGGGGC	1	4	6	544.988	150778722	111.564	736553828	24	4	0.0018349	0.00733961	0.0054307	4.40376e-05	3.25842e-05	0.215124	2.92068e-10	2.92068e-10	1	0	0	1	0	0
AGGGGG	67	274	6	544.988	150778722	111.564	736553828	1644	4.08955	0.122938	0.502763	0.372003	0.00301658	0.00223202	0.21994	2.00067e-08	2.00067e-08	1	0	0	1	0	0
AGGGGGATGGG	4	16	11	544.988	150778722	111.564	736553828	176	4	0.00733961	0.0293584	0.0217228	0.000322943	0.000238951	0.394394	2.14183e-09	2.14183e-09	1	0	0	1	0	0
AGGGGGG	10	42	7	544.988	150778722	111.564	736553828	294	4.2	0.018349	0.0770659	0.0570223	0.000539461	0.000399156	0.263527	3.57783e-09	3.57783e-09	1	0	0	1	0	0
AGGGGGGGAT	6	25	10	544.988	150778722	111.564	736553828	250	4.16667	0.0110094	0.0458725	0.0339419	0.000458725	0.000339419	0.373479	3.04237e-09	3.04237e-09	1	0	0	1	0	0
AGGGGGGGC	1	4	9	544.988	150778722	111.564	736553828	36	4	0.0018349	0.00733961	0.0054307	6.60564e-05	4.88763e-05	0.322686	4.38102e-10	4.38102e-10	1	0	0	1	0	0
AT	7703	116102	2	544.988	150778722	111.564	736553828	232204	15.0723	14.1342	213.036	157.629	0.426071	0.315257	0.270201	2.82581e-06	2.82581e-06	1	0	0	0	0	0
ATATC	113	565	5	544.988	150778722	111.564	736553828	2825	5	0.207344	1.03672	0.767086	0.0051836	0.00383543	0.224087	3.43788e-08	3.43788e-08	1	0	0	1	0	0
ATATCC	4	22	6	544.988	150778722	111.564	736553828	132	5.5	0.00733961	0.0403678	0.0298688	0.000242207	0.000179213	0.295795	1.60637e-09	1.60637e-09	1	0	0	1	0	0
ATC	14744	122244	3	544.988	150778722	111.564	736553828	366732	8.2911	27.0538	224.306	165.968	0.672917	0.497903	0.222952	4.46294e-06	4.46294e-06	1	1	0	0	0	0
ATCATG	1	4	6	544.988	150778722	111.564	736553828	24	4	0.0018349	0.00733961	0.0054307	4.40376e-05	3.25842e-05	0.215124	2.92068e-10	2.92068e-10	1	0	0	1	0	0
ATCC	200	1330	4	544.988	150778722	111.564	736553828	5320	6.65	0.36698	2.44042	1.80571	0.00976167	0.00722283	0.238429	6.47417e-08	6.47417e-08	1	0	0	0	0	0
ATCCCG	153	614	6	544.988	150778722	111.564	736553828	3684	4.01307	0.28074	1.12663	0.833612	0.00675978	0.00500167	0.215827	4.48324e-08	4.48324e-08	1	0	0	1	0	0
ATCCG	7	35	5	544.988	150778722	111.564	736553828	175	5	0.0128443	0.0642215	0.0475186	0.000321108	0.000237593	0.224087	2.12966e-09	2.12966e-09	1	0	0	1	0	0
ATCGGGCC	4	17	8	544.988	150778722	111.564	736553828	136	4.25	0.00733961	0.0311933	0.0230805	0.000249547	0.000184644	0.304759	1.65505e-09	1.65505e-09	1	0	0	1	0	0
ATGCC	3	15	5	544.988	150778722	111.564	736553828	75	5	0.0055047	0.0275235	0.0203651	0.000137618	0.000101826	0.224087	9.12712e-10	9.12712e-10	1	0	0	1	0	0
ATGGCC	3	14	6	544.988	150778722	111.564	736553828	84	4.66667	0.0055047	0.0256886	0.0190074	0.000154132	0.000114045	0.250978	1.02224e-09	1.02224e-09	1	0	0	1	0	0
CCCCCCG	1	4	7	544.988	150778722	111.564	736553828	28	4	0.0018349	0.00733961	0.0054307	5.13772e-05	3.80149e-05	0.250978	3.40746e-10	3.40746e-10	1	0	0	1	0	0
CCCCCG	3	12	6	544.988	150778722	111.564	736553828	72	4	0.0055047	0.0220188	0.0162921	0.000132113	9.77525e-05	0.215124	8.76204e-10	8.76204e-10	1	0	0	1	0	0
CCCGG	3	15	5	544.988	150778722	111.564	736553828	75	5	0.0055047	0.0275235	0.0203651	0.000137618	0.000101826	0.224087	9.12712e-10	9.12712e-10	1	0	0	1	0	0
CCG	2	21	3	544.988	150778722	111.564	736553828	63	10.5	0.0036698	0.0385329	0.0285112	0.000115599	8.55335e-05	0.28235	7.66678e-10	7.66678e-10	1	0	0	0	0	0
CCGCGG	1	4	6	544.988	150778722	111.564	736553828	24	4	0.0018349	0.00733961	0.0054307	4.40376e-05	3.25842e-05	0.215124	2.92068e-10	2.92068e-10	1	0	0	1	0	0
