# Supplementary material for: Profiles of telomeric repeats in Insecta reveal diverse forms of telomeric motifs in Hymenopterans
Source: Life Sci Alliance. 2022 Apr 1;5(7):e202101163. doi: 10.26508/lsa.202101163 (PMC8977481; doi:10.26508/lsa.202101163)
Supplement: Supplemental Data 3. — Tandem repeat statistics for 50 species without simple tandem type TRM. [file LSA-2021-01163_Supplemental_Data_3.zip › DataS3/CHRCA_output.csv.0.filtered.xlsx]

## Sheet: Sheet1
Unnamed: 0	reads	repeats	unit_len	avg_genome_cov	genome_size	eff_read_len	num_reads	repeats_total_len	repeats_per_read	reads_per_genome	repeats_per_genome	repeats_per_million_reads	repeats_len_per_genome	repeats_len_per_million_reads	percent_repeats_len_per_read	percent_repeats_len_per_genome	percent_repeat_unit_in_sequences	avg_genome_cov_filter	repeat_containing_reads_filter	repeats_len_per_million_reads_filter	unit_len_filter	percent_repeats_len_per_read_filter	qualified
AAAAAAC	153	669	7	133.7	767746728	151	679906080	4683	4.37255	1.14435	5.00374	0.983959	0.0350262	0.00688772	0.202701	4.5622e-08	4.5614e-08	1	0	0	1	0	0
AAAAAAG	2	8	7	133.7	767746728	151	679906080	56	4	0.0149589	0.0598355	0.0117663	0.000418848	8.23643e-05	0.18543	5.45555e-10	5.45459e-10	1	0	0	1	0	0
AAAAAAT	143	572	7	133.7	767746728	151	679906080	4004	4	1.06956	4.27823	0.841293	0.0299476	0.00588905	0.18543	3.90072e-08	3.90003e-08	1	0	0	1	0	0
AAAAAC	1029	4924	6	133.7	767746728	151	679906080	29544	4.78523	7.69634	36.8287	7.24218	0.220972	0.0434531	0.190142	2.87819e-07	2.87769e-07	1	0	0	1	0	0
AAAAACAAAAC	44	209	11	133.7	767746728	151	679906080	2299	4.75	0.329095	1.5632	0.307395	0.0171952	0.00338135	0.346026	2.2397e-08	2.2393e-08	1	0	0	1	0	0
AAAAACAGCGTTG	2	10	13	133.7	767746728	151	679906080	130	5	0.0149589	0.0747943	0.0147079	0.000972326	0.000191203	0.430464	1.26647e-09	1.26624e-09	1	0	0	1	0	0
AAAAACT	1	4	7	133.7	767746728	151	679906080	28	4	0.00747943	0.0299177	0.00588317	0.000209424	4.11822e-05	0.18543	2.72778e-10	2.7273e-10	1	0	0	1	0	0
AAAAAG	50	245	6	133.7	767746728	151	679906080	1470	4.9	0.373972	1.83246	0.360344	0.0109948	0.00216206	0.194702	1.43208e-08	1.43183e-08	1	0	0	1	0	0
AAAAAGT	39	156	7	133.7	767746728	151	679906080	1092	4	0.291698	1.16679	0.229443	0.00816754	0.0016061	0.18543	1.06383e-08	1.06365e-08	1	0	0	1	0	0
AAAAAT	1357	5520	6	133.7	767746728	151	679906080	33120	4.0678	10.1496	41.2865	8.11877	0.247719	0.0487126	0.161634	3.22657e-07	3.226e-07	1	0	0	1	0	0
AAAAATT	1	4	7	133.7	767746728	151	679906080	28	4	0.00747943	0.0299177	0.00588317	0.000209424	4.11822e-05	0.18543	2.72778e-10	2.7273e-10	1	0	0	1	0	0
AAAAATTAT	2	12	9	133.7	767746728	151	679906080	108	6	0.0149589	0.0897532	0.0176495	0.000807779	0.000158845	0.357616	1.05214e-09	1.05196e-09	1	0	0	1	0	0
AAAAC	1655	8757	5	133.7	767746728	151	679906080	43785	5.29124	12.3785	65.4974	12.8797	0.327487	0.0643986	0.175207	4.26556e-07	4.26481e-07	1	0	0	1	0	0
AAAACCAAGGGGAGC	1	5	15	133.7	767746728	151	679906080	75	5	0.00747943	0.0373972	0.00735396	0.000560957	0.000110309	0.496689	7.30654e-10	7.30526e-10	1	0	0	1	0	0
AAAACGAGGGCC	2	12	12	133.7	767746728	151	679906080	144	6	0.0149589	0.0897532	0.0176495	0.00107704	0.000211794	0.476821	1.40286e-09	1.40261e-09	1	0	0	1	0	0
AAAACT	139	556	6	133.7	767746728	151	679906080	3336	4	1.03964	4.15856	0.81776	0.0249514	0.00490656	0.15894	3.24995e-08	3.24938e-08	1	0	0	1	0	0
AAAACTACT	109	490	9	133.7	767746728	151	679906080	4410	4.49541	0.815258	3.66492	0.720688	0.0329843	0.00648619	0.267939	4.29625e-08	4.29549e-08	1	0	0	1	0	0
AAAACTG	83	332	7	133.7	767746728	151	679906080	2324	4	0.620793	2.48317	0.488303	0.0173822	0.00341812	0.18543	2.26405e-08	2.26366e-08	1	0	0	1	0	0
AAAAG	149	859	5	133.7	767746728	151	679906080	4295	5.7651	1.11444	6.42483	1.26341	0.0321242	0.00631705	0.190897	4.18421e-08	4.18348e-08	1	0	0	1	0	0
AAAAGAAGG	2	10	9	133.7	767746728	151	679906080	90	5	0.0149589	0.0747943	0.0147079	0.000673149	0.000132371	0.298013	8.76785e-10	8.76631e-10	1	0	0	1	0	0
AAAAGAC	1	4	7	133.7	767746728	151	679906080	28	4	0.00747943	0.0299177	0.00588317	0.000209424	4.11822e-05	0.18543	2.72778e-10	2.7273e-10	1	0	0	1	0	0
AAAAGACT	490	5723	8	133.7	767746728	151	679906080	45784	11.6796	3.66492	42.8048	8.41734	0.342438	0.0673387	0.618786	4.4603e-07	4.45952e-07	1	0	0	1	1	0
AAAAT	3491	18547	5	133.7	767746728	151	679906080	92735	5.3128	26.1107	138.721	27.2788	0.693605	0.136394	0.175921	9.0343e-07	9.0327e-07	1	0	0	1	0	0
AAAATAAAT	133	1347	9	133.7	767746728	151	679906080	12123	10.1278	0.994764	10.0748	1.98116	0.0906731	0.0178304	0.603645	1.18103e-07	1.18082e-07	1	0	0	1	1	0
AAAATACGGAAGCGG	783	3230	15	133.7	767746728	151	679906080	48450	4.12516	5.85639	24.1586	4.75066	0.362378	0.0712598	0.409784	4.72003e-07	4.71919e-07	1	0	0	1	0	0
AAAATAT	414	3307	7	133.7	767746728	151	679906080	23149	7.98792	3.09648	24.7345	4.86391	0.173141	0.0340473	0.370301	2.25519e-07	2.25479e-07	1	0	0	1	0	0
AAAATATAAATAT	195	1314	13	133.7	767746728	151	679906080	17082	6.73846	1.45849	9.82797	1.93262	0.127764	0.0251241	0.580132	1.66414e-07	1.66384e-07	1	0	0	1	1	0
AAAATC	1176	5590	6	133.7	767746728	151	679906080	33540	4.7534	8.79581	41.81	8.22172	0.25086	0.0493303	0.188877	3.26749e-07	3.26691e-07	1	0	0	1	0	0
AAAATCAAAC	1	4	10	133.7	767746728	151	679906080	40	4	0.00747943	0.0299177	0.00588317	0.000299177	5.88317e-05	0.264901	3.89682e-10	3.89614e-10	1	0	0	1	0	0
AAAATCAAAT	2	14	10	133.7	767746728	151	679906080	140	7	0.0149589	0.104712	0.0205911	0.00104712	0.000205911	0.463576	1.36389e-09	1.36365e-09	1	0	0	1	0	0
AAAATG	79	316	6	133.7	767746728	151	679906080	1896	4	0.590875	2.3635	0.46477	0.014181	0.00278862	0.15894	1.84709e-08	1.84677e-08	1	0	0	1	0	0
AAAATGT	52	255	7	133.7	767746728	151	679906080	1785	4.90385	0.38893	1.90726	0.375052	0.0133508	0.00262536	0.227331	1.73896e-08	1.73865e-08	1	0	0	1	0	0
AAAATGTACAAAATTC	141	615	16	133.7	767746728	151	679906080	9840	4.3617	1.0546	4.59985	0.904537	0.0735976	0.0144726	0.462167	9.58618e-08	9.58449e-08	1	0	0	1	0	0
AAAATT	349	1396	6	133.7	767746728	151	679906080	8376	4	2.61032	10.4413	2.05322	0.0626477	0.0123193	0.15894	8.15995e-08	8.15851e-08	1	0	0	1	0	0
AAAATTC	1	4	7	133.7	767746728	151	679906080	28	4	0.00747943	0.0299177	0.00588317	0.000209424	4.11822e-05	0.18543	2.72778e-10	2.7273e-10	1	0	0	1	0	0
AAAATTG	1	4	7	133.7	767746728	151	679906080	28	4	0.00747943	0.0299177	0.00588317	0.000209424	4.11822e-05	0.18543	2.72778e-10	2.7273e-10	1	0	0	1	0	0
AAAATTT	46	184	7	133.7	767746728	151	679906080	1288	4	0.344054	1.37622	0.270626	0.00963351	0.00189438	0.18543	1.25478e-08	1.25456e-08	1	0	0	1	0	0
AAAC	89830	586540	4	133.7	767746728	151	679906080	2346160	6.52944	671.877	4386.99	862.678	17.5479	3.45071	0.172965	2.28564e-05	2.28524e-05	1	1	0	0	0	0
AAACAAG	52	208	7	133.7	767746728	151	679906080	1456	4	0.38893	1.55572	0.305925	0.0108901	0.00214147	0.18543	1.41844e-08	1.41819e-08	1	0	0	1	0	0
AAACAATC	269	1633	8	133.7	767746728	151	679906080	13064	6.07063	2.01197	12.2139	2.4018	0.0977113	0.0192144	0.321623	1.2727e-07	1.27248e-07	1	0	0	1	0	0
AAACAC	245	1100	6	133.7	767746728	151	679906080	6600	4.4898	1.83246	8.22737	1.61787	0.0493642	0.00970722	0.178402	6.42976e-08	6.42862e-08	1	0	0	1	0	0
AAACAT	149	624	6	133.7	767746728	151	679906080	3744	4.18792	1.11444	4.66717	0.917774	0.028003	0.00550664	0.166407	3.64743e-08	3.64678e-08	1	0	0	1	0	0
AAACC	154	862	5	133.7	767746728	151	679906080	4310	5.5974	1.15183	6.44727	1.26782	0.0322364	0.00633911	0.185344	4.19883e-08	4.19809e-08	1	0	0	1	0	0
AAACCC	1	4	6	133.7	767746728	151	679906080	24	4	0.00747943	0.0299177	0.00588317	0.000179506	3.5299e-05	0.15894	2.33809e-10	2.33768e-10	1	0	0	1	0	0
AAACCCT	133	1601	7	133.7	767746728	151	679906080	11207	12.0376	0.994764	11.9746	2.35474	0.083822	0.0164832	0.558034	1.09179e-07	1.0916e-07	1	0	0	1	1	0
AAACGAC	131	554	7	133.7	767746728	151	679906080	3878	4.22901	0.979806	4.14361	0.814818	0.0290052	0.00570373	0.196047	3.77797e-08	3.7773e-08	1	0	0	1	0	0
AAACGAT	48	280	7	133.7	767746728	151	679906080	1960	5.83333	0.359013	2.09424	0.411822	0.0146597	0.00288275	0.270419	1.90944e-08	1.90911e-08	1	0	0	1	0	0
AAACGC	2594	10377	6	133.7	767746728	151	679906080	62262	4.00039	19.4016	77.6141	15.2624	0.465684	0.0915744	0.158956	6.0656e-07	6.06453e-07	1	0	0	1	0	0
AAACT	710	3736	5	133.7	767746728	151	679906080	18680	5.26197	5.3104	27.9432	5.49488	0.139716	0.0274744	0.174237	1.81982e-07	1.8195e-07	1	0	0	1	0	0
AAACTAAC	113	1248	8	133.7	767746728	151	679906080	9984	11.0442	0.845176	9.33433	1.83555	0.0746746	0.0146844	0.585126	9.72647e-08	9.72476e-08	1	0	0	1	1	0
AAACTAC	1	4	7	133.7	767746728	151	679906080	28	4	0.00747943	0.0299177	0.00588317	0.000209424	4.11822e-05	0.18543	2.72778e-10	2.7273e-10	1	0	0	1	0	0
AAACTC	79	316	6	133.7	767746728	151	679906080	1896	4	0.590875	2.3635	0.46477	0.014181	0.00278862	0.15894	1.84709e-08	1.84677e-08	1	0	0	1	0	0
AAACTGT	84	372	7	133.7	767746728	151	679906080	2604	4.42857	0.628272	2.78235	0.547134	0.0194764	0.00382994	0.205298	2.53683e-08	2.53638e-08	1	0	0	1	0	0
AAACTT	44	218	6	133.7	767746728	151	679906080	1308	4.95455	0.329095	1.63052	0.320633	0.0097831	0.0019238	0.196869	1.27426e-08	1.27404e-08	1	0	0	1	0	0
AAACTTT	35	140	7	133.7	767746728	151	679906080	980	4	0.26178	1.04712	0.205911	0.00732984	0.00144138	0.18543	9.54721e-09	9.54553e-09	1	0	0	1	0	0
AAAG	10	175	4	133.7	767746728	151	679906080	700	17.5	0.0747943	1.3089	0.257388	0.0052356	0.00102955	0.463576	6.81944e-09	6.81824e-09	1	0	0	0	0	0
AAAGAAT	44	176	7	133.7	767746728	151	679906080	1232	4	0.329095	1.31638	0.258859	0.00921466	0.00181201	0.18543	1.20022e-08	1.20001e-08	1	0	0	1	0	0
AAAGAC	9	55	6	133.7	767746728	151	679906080	330	6.11111	0.0673149	0.411369	0.0808935	0.00246821	0.000485361	0.242826	3.21488e-09	3.21431e-09	1	0	0	1	0	0
AAAGACCAAGAC	323	1634	12	133.7	767746728	151	679906080	19608	5.05882	2.41586	12.2214	2.40327	0.146657	0.0288393	0.402026	1.91022e-07	1.90989e-07	1	0	0	1	0	0
AAAGAGAT	1	4	8	133.7	767746728	151	679906080	32	4	0.00747943	0.0299177	0.00588317	0.000239342	4.70653e-05	0.211921	3.11746e-10	3.11691e-10	1	0	0	1	0	0
AAAGAGT	1	4	7	133.7	767746728	151	679906080	28	4	0.00747943	0.0299177	0.00588317	0.000209424	4.11822e-05	0.18543	2.72778e-10	2.7273e-10	1	0	0	1	0	0
AAAGAT	270	2874	6	133.7	767746728	151	679906080	17244	10.6444	2.01945	21.4959	4.22705	0.128975	0.0253623	0.422958	1.67992e-07	1.67962e-07	1	0	0	1	0	0
AAAGC	55	287	5	133.7	767746728	151	679906080	1435	5.21818	0.411369	2.1466	0.422117	0.010733	0.00211059	0.172787	1.39799e-08	1.39774e-08	1	0	0	1	0	0
AAAGCAAG	1	7	8	133.7	767746728	151	679906080	56	7	0.00747943	0.052356	0.0102955	0.000418848	8.23643e-05	0.370861	5.45555e-10	5.45459e-10	1	0	0	1	0	0
AAAGCAG	2364	11499	7	133.7	767746728	151	679906080	80493	4.86421	17.6814	86.006	16.9126	0.602042	0.118388	0.225493	7.84167e-07	7.84029e-07	1	0	0	1	0	0
AAAGCCACC	1	4	9	133.7	767746728	151	679906080	36	4	0.00747943	0.0299177	0.00588317	0.00026926	5.29485e-05	0.238411	3.50714e-10	3.50652e-10	1	0	0	1	0	0
AAAGCCC	1	4	7	133.7	767746728	151	679906080	28	4	0.00747943	0.0299177	0.00588317	0.000209424	4.11822e-05	0.18543	2.72778e-10	2.7273e-10	1	0	0	1	0	0
AAAGCCGT	2908	13221	8	133.7	767746728	151	679906080	105768	4.54642	21.7502	98.8856	19.4453	0.791085	0.155563	0.24087	1.0304e-06	1.03022e-06	1	0	0	1	0	0
AAAGCCTTGCC	82	376	11	133.7	767746728	151	679906080	4136	4.58537	0.613313	2.81227	0.553018	0.0309349	0.00608319	0.334033	4.02931e-08	4.0286e-08	1	0	0	1	0	0
AAAGCG	113	452	6	133.7	767746728	151	679906080	2712	4	0.845176	3.3807	0.664798	0.0202842	0.00398879	0.15894	2.64205e-08	2.64158e-08	1	0	0	1	0	0
AAAGCT	1	4	6	133.7	767746728	151	679906080	24	4	0.00747943	0.0299177	0.00588317	0.000179506	3.5299e-05	0.15894	2.33809e-10	2.33768e-10	1	0	0	1	0	0
AAAGGG	10	40	6	133.7	767746728	151	679906080	240	4	0.0747943	0.299177	0.0588317	0.00179506	0.00035299	0.15894	2.33809e-09	2.33768e-09	1	0	0	1	0	0
AAAGGGAAGGG	27	131	11	133.7	767746728	151	679906080	1441	4.85185	0.201945	0.979806	0.192674	0.0107779	0.00211941	0.353446	1.40383e-08	1.40358e-08	1	0	0	1	0	0
AAAGGT	41	164	6	133.7	767746728	151	679906080	984	4	0.306657	1.22663	0.24121	0.00735976	0.00144726	0.15894	9.58618e-09	9.58449e-09	1	0	0	1	0	0
AAAGT	496	2516	5	133.7	767746728	151	679906080	12580	5.07258	3.7098	18.8182	3.70051	0.0940912	0.0185026	0.167966	1.22555e-07	1.22533e-07	1	0	0	1	0	0
AAAGTAT	1	4	7	133.7	767746728	151	679906080	28	4	0.00747943	0.0299177	0.00588317	0.000209424	4.11822e-05	0.18543	2.72778e-10	2.7273e-10	1	0	0	1	0	0
AAAT	23669	156137	4	133.7	767746728	151	679906080	624548	6.59669	177.031	1167.82	229.645	4.67126	0.91858	0.174747	6.08438e-06	6.08331e-06	1	1	0	0	0	0
AAATAAG	112	1351	7	133.7	767746728	151	679906080	9457	12.0625	0.837696	10.1047	1.98704	0.070733	0.0139093	0.559189	9.21306e-08	9.21144e-08	1	0	0	1	1	0
AAATAAT	139	557	7	133.7	767746728	151	679906080	3899	4.00719	1.03964	4.16604	0.819231	0.0291623	0.00573462	0.185764	3.79843e-08	3.79776e-08	1	0	0	1	0	0
AAATAC	123	492	6	133.7	767746728	151	679906080	2952	4	0.91997	3.67988	0.723629	0.0220793	0.00434178	0.15894	2.87585e-08	2.87535e-08	1	0	0	1	0	0
AAATAG	49	196	6	133.7	767746728	151	679906080	1176	4	0.366492	1.46597	0.288275	0.00879581	0.00172965	0.15894	1.14567e-08	1.14546e-08	1	0	0	1	0	0
AAATAGT	20	80	7	133.7	767746728	151	679906080	560	4	0.149589	0.598355	0.117663	0.00418848	0.000823643	0.18543	5.45555e-09	5.45459e-09	1	0	0	1	0	0
AAATAT	2116	8603	6	133.7	767746728	151	679906080	51618	4.06569	15.8265	64.3455	12.6532	0.386073	0.0759193	0.161551	5.02865e-07	5.02777e-07	1	0	0	1	0	0
AAATATAATAGTAT	115	462	14	133.7	767746728	151	679906080	6468	4.01739	0.860135	3.4555	0.679506	0.048377	0.00951308	0.372473	6.30116e-08	6.30005e-08	1	0	0	1	0	0
AAATATATATATATAC	25	104	16	133.7	767746728	151	679906080	1664	4.16	0.186986	0.777861	0.152962	0.0124458	0.0024474	0.440795	1.62108e-08	1.62079e-08	1	0	0	1	0	0
AAATATGTAT	12	58	10	133.7	767746728	151	679906080	580	4.83333	0.0897532	0.433807	0.0853059	0.00433807	0.000853059	0.320088	5.65039e-09	5.6494e-09	1	0	0	1	0	0
AAATATT	156	668	7	133.7	767746728	151	679906080	4676	4.28205	1.16679	4.99626	0.982489	0.0349738	0.00687742	0.198506	4.55539e-08	4.55458e-08	1	0	0	1	0	0
AAATATTAT	131	851	9	133.7	767746728	151	679906080	7659	6.49618	0.979806	6.365	1.25164	0.057285	0.0112648	0.38719	7.46144e-08	7.46013e-08	1	0	0	1	0	0
AAATC	214	1122	5	133.7	767746728	151	679906080	5610	5.24299	1.6006	8.39192	1.65023	0.0419596	0.00825114	0.173609	5.46529e-08	5.46433e-08	1	0	0	1	0	0
AAATCAC	24	116	7	133.7	767746728	151	679906080	812	4.83333	0.179506	0.867614	0.170612	0.0060733	0.00119428	0.224062	7.91055e-09	7.90916e-09	1	0	0	1	0	0
AAATCAT	5	50	7	133.7	767746728	151	679906080	350	10	0.0373972	0.373972	0.0735396	0.0026178	0.000514777	0.463576	3.40972e-09	3.40912e-09	1	0	0	1	0	0
AAATCG	71	284	6	133.7	767746728	151	679906080	1704	4	0.53104	2.12416	0.417705	0.012745	0.00250623	0.15894	1.66005e-08	1.65975e-08	1	0	0	1	0	0
AAATCT	41	164	6	133.7	767746728	151	679906080	984	4	0.306657	1.22663	0.24121	0.00735976	0.00144726	0.15894	9.58618e-09	9.58449e-09	1	0	0	1	0	0
AAATCTAT	177	1356	8	133.7	767746728	151	679906080	10848	7.66102	1.32386	10.1421	1.99439	0.0811369	0.0159551	0.405882	1.05682e-07	1.05663e-07	1	0	0	1	0	0
AAATCTCGCT	1	5	10	133.7	767746728	151	679906080	50	5	0.00747943	0.0373972	0.00735396	0.000373972	7.35396e-05	0.331126	4.87103e-10	4.87017e-10	1	0	0	1	0	0
AAATG	132	736	5	133.7	767746728	151	679906080	3680	5.57576	0.987285	5.50486	1.0825	0.0275243	0.00541251	0.184628	3.58508e-08	3.58445e-08	1	0	0	1	0	0
AAATGAT	66	266	7	133.7	767746728	151	679906080	1862	4.0303	0.493642	1.98953	0.391231	0.0139267	0.00273861	0.186835	1.81397e-08	1.81365e-08	1	0	0	1	0	0
AAATGG	1	4	6	133.7	767746728	151	679906080	24	4	0.00747943	0.0299177	0.00588317	0.000179506	3.5299e-05	0.15894	2.33809e-10	2.33768e-10	1	0	0	1	0	0
AAATGGAGGAAG	1	4	12	133.7	767746728	151	679906080	48	4	0.00747943	0.0299177	0.00588317	0.000359013	7.0598e-05	0.317881	4.67619e-10	4.67536e-10	1	0	0	1	0	0
AAATGT	213	953	6	133.7	767746728	151	679906080	5718	4.47418	1.59312	7.1279	1.40166	0.0427674	0.00840999	0.177782	5.57051e-08	5.56953e-08	1	0	0	1	0	0
AAATGTC	83	332	7	133.7	767746728	151	679906080	2324	4	0.620793	2.48317	0.488303	0.0173822	0.00341812	0.18543	2.26405e-08	2.26366e-08	1	0	0	1	0	0
AAATGTT	69	276	7	133.7	767746728	151	679906080	1932	4	0.516081	2.06432	0.405938	0.0144503	0.00284157	0.18543	1.88217e-08	1.88183e-08	1	0	0	1	0	0
AAATT	1960	10602	5	133.7	767746728	151	679906080	53010	5.40918	14.6597	79.2969	15.5933	0.396485	0.0779667	0.179112	5.16426e-07	5.16335e-07	1	0	0	1	0	0
AAATTAT	109	854	7	133.7	767746728	151	679906080	5978	7.83486	0.815258	6.38743	1.25606	0.044712	0.00879239	0.363206	5.8238e-08	5.82278e-08	1	0	0	1	0	0
AAATTATTAT	34	163	10	133.7	767746728	151	679906080	1630	4.79412	0.254301	1.21915	0.239739	0.0121915	0.00239739	0.317491	1.58796e-08	1.58768e-08	1	0	0	1	0	0
AAATTC	104	416	6	133.7	767746728	151	679906080	2496	4	0.777861	3.11144	0.611849	0.0186687	0.0036711	0.15894	2.43162e-08	2.43119e-08	1	0	0	1	0	0
AAATTGT	34	136	7	133.7	767746728	151	679906080	952	4	0.254301	1.0172	0.200028	0.00712042	0.00140019	0.18543	9.27444e-09	9.2728e-09	1	0	0	1	0	0
AAATTT	148	625	6	133.7	767746728	151	679906080	3750	4.22297	1.10696	4.67464	0.919245	0.0280479	0.00551547	0.1678	3.65327e-08	3.65263e-08	1	0	0	1	0	0
AAATTTC	1	4	7	133.7	767746728	151	679906080	28	4	0.00747943	0.0299177	0.00588317	0.000209424	4.11822e-05	0.18543	2.72778e-10	2.7273e-10	1	0	0	1	0	0
AAC	15116	139761	3	133.7	767746728	151	679906080	419283	9.2459	113.059	1045.33	205.559	3.136	0.616678	0.183693	4.08468e-06	4.08396e-06	1	1	0	0	0	0
AACAACATC	1	5	9	133.7	767746728	151	679906080	45	5	0.00747943	0.0373972	0.00735396	0.000336574	6.61856e-05	0.298013	4.38393e-10	4.38315e-10	1	0	0	1	0	0
AACAAG	656	3759	6	133.7	767746728	151	679906080	22554	5.73018	4.90651	28.1152	5.5287	0.168691	0.0331722	0.227689	2.19722e-07	2.19684e-07	1	0	0	1	0	0
AACAAGGAGATGGAC	1	4	15	133.7	767746728	151	679906080	60	4	0.00747943	0.0299177	0.00588317	0.000448766	8.82475e-05	0.397351	5.84523e-10	5.8442e-10	1	0	0	1	0	0
AACAAT	614	2547	6	133.7	767746728	151	679906080	15282	4.14821	4.59237	19.0501	3.74611	0.114301	0.0224766	0.164829	1.48878e-07	1.48852e-07	1	0	0	1	0	0
AACAATAAT	245	2190	9	133.7	767746728	151	679906080	19710	8.93878	1.83246	16.38	3.22103	0.14742	0.0289893	0.532775	1.92016e-07	1.91982e-07	1	0	0	1	1	0
AACAC	193	1007	5	133.7	767746728	151	679906080	5035	5.21762	1.44353	7.53179	1.48109	0.0376589	0.00740543	0.172769	4.90513e-08	4.90426e-08	1	0	0	1	0	0
AACACAACC	4	30	9	133.7	767746728	151	679906080	270	7.5	0.0299177	0.224383	0.0441237	0.00201945	0.000397114	0.44702	2.63036e-09	2.62989e-09	1	0	0	1	0	0
AACACAC	101	404	7	133.7	767746728	151	679906080	2828	4	0.755423	3.02169	0.5942	0.0211518	0.0041594	0.18543	2.75505e-08	2.75457e-08	1	0	0	1	0	0
AACACC	291	2287	6	133.7	767746728	151	679906080	13722	7.85911	2.17651	17.1055	3.3637	0.102633	0.0201822	0.312282	1.3368e-07	1.33657e-07	1	0	0	1	0	0
AACACG	3	35	6	133.7	767746728	151	679906080	210	11.6667	0.0224383	0.26178	0.0514777	0.00157068	0.000308866	0.463576	2.04583e-09	2.04547e-09	1	0	0	1	0	0
AACACT	233	974	6	133.7	767746728	151	679906080	5844	4.18026	1.74271	7.28497	1.43255	0.0437098	0.0085953	0.166103	5.69326e-08	5.69225e-08	1	0	0	1	0	0
AACACTC	47	188	7	133.7	767746728	151	679906080	1316	4	0.351533	1.40613	0.276509	0.00984293	0.00193556	0.18543	1.28205e-08	1.28183e-08	1	0	0	1	0	0
AACACTG	142	569	7	133.7	767746728	151	679906080	3983	4.00704	1.06208	4.2558	0.83688	0.0297906	0.00585816	0.185757	3.88026e-08	3.87958e-08	1	0	0	1	0	0
AACAG	291	1455	5	133.7	767746728	151	679906080	7275	5	2.17651	10.8826	2.14	0.0544129	0.0107	0.165563	7.08735e-08	7.0861e-08	1	0	0	1	0	0
AACAGAC	697	5822	7	133.7	767746728	151	679906080	40754	8.35294	5.21316	43.5453	8.56295	0.304817	0.0599406	0.387222	3.97028e-07	3.96958e-07	1	0	0	1	0	0
AACAGACAGAC	85	486	11	133.7	767746728	151	679906080	5346	5.71765	0.635752	3.635	0.714805	0.039985	0.00786285	0.416517	5.2081e-08	5.20719e-08	1	0	0	1	0	0
AACAGAG	46	224	7	133.7	767746728	151	679906080	1568	4.86957	0.344054	1.67539	0.329457	0.0117277	0.0023062	0.225741	1.52755e-08	1.52729e-08	1	0	0	1	0	0
AACAGAT	103	615	7	133.7	767746728	151	679906080	4305	5.97087	0.770381	4.59985	0.904537	0.032199	0.00633176	0.276795	4.19396e-08	4.19322e-08	1	0	0	1	0	0
AACAGATG	50	265	8	133.7	767746728	151	679906080	2120	5.3	0.373972	1.98205	0.38976	0.0158564	0.00311808	0.280795	2.06532e-08	2.06495e-08	1	0	0	1	0	0
AACAGC	2918	14293	6	133.7	767746728	151	679906080	85758	4.89822	21.825	106.904	21.022	0.641421	0.126132	0.194631	8.35459e-07	8.35312e-07	1	0	0	1	0	0
AACAGCT	1	4	7	133.7	767746728	151	679906080	28	4	0.00747943	0.0299177	0.00588317	0.000209424	4.11822e-05	0.18543	2.72778e-10	2.7273e-10	1	0	0	1	0	0
AACAGGC	2985	18975	7	133.7	767746728	151	679906080	132825	6.35678	22.3261	141.922	27.9083	0.993455	0.195358	0.294685	1.29399e-06	1.29376e-06	1	0	0	1	0	0
AACAGT	316	1399	6	133.7	767746728	151	679906080	8394	4.42722	2.3635	10.4637	2.05764	0.0627823	0.0123458	0.175916	8.17748e-08	8.17604e-08	1	0	0	1	0	0
AACAGTG	41	164	7	133.7	767746728	151	679906080	1148	4	0.306657	1.22663	0.24121	0.00858639	0.00168847	0.18543	1.11839e-08	1.11819e-08	1	0	0	1	0	0
AACAGTT	44	176	7	133.7	767746728	151	679906080	1232	4	0.329095	1.31638	0.258859	0.00921466	0.00181201	0.18543	1.20022e-08	1.20001e-08	1	0	0	1	0	0
AACAT	277	1385	5	133.7	767746728	151	679906080	6925	5	2.0718	10.359	2.03705	0.0517951	0.0101852	0.165563	6.74637e-08	6.74519e-08	1	0	0	1	0	0
AACATACCAACATACT	70	282	16	133.7	767746728	151	679906080	4512	4.02857	0.52356	2.1092	0.414763	0.0337472	0.00663621	0.426868	4.39562e-08	4.39484e-08	1	0	0	1	0	0
AACATACT	3476	14104	8	133.7	767746728	151	679906080	112832	4.05754	25.9985	105.49	20.744	0.843919	0.165952	0.214969	1.09922e-06	1.09902e-06	1	0	0	1	0	0
AACATAG	77	308	7	133.7	767746728	151	679906080	2156	4	0.575916	2.30366	0.453004	0.0161257	0.00317103	0.18543	2.10039e-08	2.10002e-08	1	0	0	1	0	0
AACATAT	73	292	7	133.7	767746728	151	679906080	2044	4	0.545999	2.18399	0.429471	0.015288	0.0030063	0.18543	1.99128e-08	1.99093e-08	1	0	0	1	0	0
AACATC	82	328	6	133.7	767746728	151	679906080	1968	4	0.613313	2.45325	0.48242	0.0147195	0.00289452	0.15894	1.91724e-08	1.9169e-08	1	0	0	1	0	0
AACATCG	121	484	7	133.7	767746728	151	679906080	3388	4	0.905011	3.62004	0.711863	0.0253403	0.00498304	0.18543	3.30061e-08	3.30003e-08	1	0	0	1	0	0
AACATG	127	587	6	133.7	767746728	151	679906080	3522	4.62205	0.949888	4.39043	0.863355	0.0263426	0.00518013	0.183658	3.43115e-08	3.43055e-08	1	0	0	1	0	0
AACATGT	108	432	7	133.7	767746728	151	679906080	3024	4	0.807779	3.23111	0.635382	0.0226178	0.00444767	0.18543	2.946e-08	2.94548e-08	1	0	0	1	0	0
AACATT	489	1983	6	133.7	767746728	151	679906080	11898	4.05521	3.65744	14.8317	2.91658	0.0889903	0.0174995	0.161134	1.15911e-07	1.15891e-07	1	0	0	1	0	0
AACATTC	44	176	7	133.7	767746728	151	679906080	1232	4	0.329095	1.31638	0.258859	0.00921466	0.00181201	0.18543	1.20022e-08	1.20001e-08	1	0	0	1	0	0
AACC	50	326	4	133.7	767746728	151	679906080	1304	6.52	0.373972	2.43829	0.479478	0.00975318	0.00191791	0.172715	1.27036e-08	1.27014e-08	1	0	0	0	0	0
AACCAC	51	217	6	133.7	767746728	151	679906080	1302	4.2549	0.381451	1.62304	0.319162	0.00973822	0.00191497	0.169069	1.26842e-08	1.26819e-08	1	0	0	1	0	0
AACCAG	126	676	6	133.7	767746728	151	679906080	4056	5.36508	0.942408	5.0561	0.994255	0.0303366	0.00596553	0.213182	3.95138e-08	3.95068e-08	1	0	0	1	0	0
AACCAGC	3086	19727	7	133.7	767746728	151	679906080	138089	6.39242	23.0815	147.547	29.0143	1.03283	0.2031	0.296337	1.34527e-06	1.34503e-06	1	0	0	1	0	0
AACCAT	99	396	6	133.7	767746728	151	679906080	2376	4	0.740464	2.96185	0.582433	0.0177711	0.0034946	0.15894	2.31471e-08	2.3143e-08	1	0	0	1	0	0
AACCATC	109	535	7	133.7	767746728	151	679906080	3745	4.90826	0.815258	4.0015	0.786873	0.0280105	0.00550811	0.227535	3.6484e-08	3.64776e-08	1	0	0	1	0	0
AACCATT	135	1414	7	133.7	767746728	151	679906080	9898	10.4741	1.00972	10.5759	2.0797	0.0740314	0.0145579	0.485553	9.64269e-08	9.64099e-08	1	0	0	1	0	0
AACCC	58231	567030	5	133.7	767746728	151	679906080	2835150	9.7376	435.535	4241.06	833.983	21.2053	4.16991	0.322437	2.76202e-05	2.76153e-05	1	1	1	1	0	0
AACCCAACCT	11757	52527	10	133.7	767746728	151	679906080	525270	4.46772	87.9357	392.872	77.2563	3.92872	0.772563	0.295876	5.11721e-06	5.11631e-06	1	0	0	1	0	0
AACCCAACTC	130	567	10	133.7	767746728	151	679906080	5670	4.36154	0.972326	4.24084	0.833939	0.0424084	0.00833939	0.288844	5.52375e-08	5.52277e-08	1	0	0	1	0	0
AACCCCC	8	32	7	133.7	767746728	151	679906080	224	4	0.0598355	0.239342	0.0470653	0.00167539	0.000329457	0.18543	2.18222e-09	2.18184e-09	1	0	0	1	0	0
AACCCT	3	16	6	133.7	767746728	151	679906080	96	5.33333	0.0224383	0.119671	0.0235327	0.000718025	0.000141196	0.211921	9.35237e-10	9.35073e-10	1	0	0	1	0	0
AACCCTC	1	6	7	133.7	767746728	151	679906080	42	6	0.00747943	0.0448766	0.00882475	0.000314136	6.17732e-05	0.278146	4.09166e-10	4.09094e-10	1	0	0	1	0	0
AACCG	26	130	5	133.7	767746728	151	679906080	650	5	0.194465	0.972326	0.191203	0.00486163	0.000956014	0.165563	6.33234e-09	6.33122e-09	1	0	0	1	0	0
AACCGC	11	45	6	133.7	767746728	151	679906080	270	4.09091	0.0822737	0.336574	0.0661856	0.00201945	0.000397114	0.162553	2.63036e-09	2.62989e-09	1	0	0	1	0	0
AACCGCG	2895	14083	7	133.7	767746728	151	679906080	98581	4.86459	21.653	105.333	20.7132	0.73733	0.144992	0.225511	9.60382e-07	9.60212e-07	1	0	0	1	0	0
AACCGTG	2733	20217	7	133.7	767746728	151	679906080	141519	7.39737	20.4413	151.212	29.735	1.05848	0.208145	0.342924	1.37869e-06	1.37844e-06	1	0	0	1	0	0
AACCGTTCCTGTCGT	53	221	15	133.7	767746728	151	679906080	3315	4.16981	0.39641	1.65295	0.325045	0.0247943	0.00487567	0.41422	3.22949e-08	3.22892e-08	1	0	0	1	0	0
AACCT	19747	119136	5	133.7	767746728	151	679906080	595680	6.03312	147.696	891.07	175.224	4.45535	0.876121	0.199772	5.80315e-06	5.80213e-06	1	1	0	1	0	0
AACCTAG	38	152	7	133.7	767746728	151	679906080	1064	4	0.284218	1.13687	0.22356	0.00795812	0.00156492	0.18543	1.03655e-08	1.03637e-08	1	0	0	1	0	0
AACCTC	2	8	6	133.7	767746728	151	679906080	48	4	0.0149589	0.0598355	0.0117663	0.000359013	7.0598e-05	0.15894	4.67619e-10	4.67536e-10	1	0	0	1	0	0
AACCTT	9	38	6	133.7	767746728	151	679906080	228	4.22222	0.0673149	0.284218	0.0558901	0.00170531	0.00033534	0.16777	2.22119e-09	2.2208e-09	1	0	0	1	0	0
AACGACC	93	419	7	133.7	767746728	151	679906080	2933	4.50538	0.695587	3.13388	0.616262	0.0219372	0.00431383	0.208859	2.85735e-08	2.85684e-08	1	0	0	1	0	0
AACGAG	1	4	6	133.7	767746728	151	679906080	24	4	0.00747943	0.0299177	0.00588317	0.000179506	3.5299e-05	0.15894	2.33809e-10	2.33768e-10	1	0	0	1	0	0
AACGAGGTC	4054	27812	9	133.7	767746728	151	679906080	250308	6.86038	30.3216	208.018	40.9056	1.87216	0.368151	0.408897	2.43851e-06	2.43809e-06	1	0	0	1	0	0
AACGAGT	32	128	7	133.7	767746728	151	679906080	896	4	0.239342	0.957367	0.188261	0.00670157	0.00131783	0.18543	8.72888e-09	8.72734e-09	1	0	0	1	0	0
AACGAT	442	1896	6	133.7	767746728	151	679906080	11376	4.28959	3.30591	14.181	2.78862	0.085086	0.0167317	0.170447	1.10826e-07	1.10806e-07	1	0	0	1	0	0
AACGCC	4305	43405	6	133.7	767746728	151	679906080	260430	10.0825	32.199	324.645	63.8397	1.94787	0.383038	0.400628	2.53712e-06	2.53668e-06	1	0	0	1	0	0
AACGCCT	1	5	7	133.7	767746728	151	679906080	35	5	0.00747943	0.0373972	0.00735396	0.00026178	5.14777e-05	0.231788	3.40972e-10	3.40912e-10	1	0	0	1	0	0
AACGG	1	6	5	133.7	767746728	151	679906080	30	6	0.00747943	0.0448766	0.00882475	0.000224383	4.41237e-05	0.198675	2.92262e-10	2.9221e-10	1	0	0	1	0	0
AACGGT	47	188	6	133.7	767746728	151	679906080	1128	4	0.351533	1.40613	0.276509	0.0084368	0.00165905	0.15894	1.0989e-08	1.09871e-08	1	0	0	1	0	0
AACGGTGCTC	3198	17556	10	133.7	767746728	151	679906080	175560	5.48968	23.9192	131.309	25.8212	1.31309	0.258212	0.363555	1.71032e-06	1.71001e-06	1	0	0	1	0	0
AACGT	380	2083	5	133.7	767746728	151	679906080	10415	5.48158	2.84218	15.5797	3.06366	0.0778983	0.0153183	0.181509	1.01464e-07	1.01446e-07	1	0	0	1	0	0
AACGTAT	131	672	7	133.7	767746728	151	679906080	4704	5.12977	0.979806	5.02618	0.988372	0.0351832	0.0069186	0.237804	4.58266e-08	4.58186e-08	1	0	0	1	0	0
AACGTCT	280	1634	7	133.7	767746728	151	679906080	11438	5.83571	2.09424	12.2214	2.40327	0.0855497	0.0168229	0.27053	1.1143e-07	1.1141e-07	1	0	0	1	0	0
AACGTG	138	552	6	133.7	767746728	151	679906080	3312	4	1.03216	4.12865	0.811877	0.0247719	0.00487126	0.15894	3.22657e-08	3.226e-08	1	0	0	1	0	0
AACT	632	4287	4	133.7	767746728	151	679906080	17148	6.78323	4.727	32.0643	6.30528	0.128257	0.0252211	0.179688	1.67057e-07	1.67027e-07	1	0	0	0	0	0
AACTAC	114	456	6	133.7	767746728	151	679906080	2736	4	0.852655	3.41062	0.670681	0.0204637	0.00402409	0.15894	2.66543e-08	2.66496e-08	1	0	0	1	0	0
AACTAG	278	1112	6	133.7	767746728	151	679906080	6672	4	2.07928	8.31713	1.63552	0.0499028	0.00981312	0.15894	6.4999e-08	6.49876e-08	1	0	0	1	0	0
AACTAGT	39	156	7	133.7	767746728	151	679906080	1092	4	0.291698	1.16679	0.229443	0.00816754	0.0016061	0.18543	1.06383e-08	1.06365e-08	1	0	0	1	0	0
AACTAT	138	553	6	133.7	767746728	151	679906080	3318	4.00725	1.03216	4.13613	0.813348	0.0248168	0.00488009	0.159228	3.23241e-08	3.23184e-08	1	0	0	1	0	0
AACTATACT	392	3631	9	133.7	767746728	151	679906080	32679	9.26276	2.93194	27.1578	5.34044	0.24442	0.048064	0.552085	3.18361e-07	3.18305e-07	1	0	0	1	1	0
AACTC	401	2204	5	133.7	767746728	151	679906080	11020	5.49626	2.99925	16.4847	3.24162	0.0824233	0.0162081	0.181995	1.07357e-07	1.07339e-07	1	0	0	1	0	0
AACTCAT	3102	12415	7	133.7	767746728	151	679906080	86905	4.00226	23.2012	92.8571	18.2599	0.65	0.127819	0.185535	8.46633e-07	8.46484e-07	1	0	0	1	0	0
AACTCC	18	95	6	133.7	767746728	151	679906080	570	5.27778	0.13463	0.710546	0.139725	0.00426328	0.000838351	0.209713	5.55297e-09	5.55199e-09	1	0	0	1	0	0
AACTCG	50	200	6	133.7	767746728	151	679906080	1200	4	0.373972	1.49589	0.294158	0.00897532	0.00176495	0.15894	1.16905e-08	1.16884e-08	1	0	0	1	0	0
AACTCGT	50	200	7	133.7	767746728	151	679906080	1400	4	0.373972	1.49589	0.294158	0.0104712	0.00205911	0.18543	1.36389e-08	1.36365e-08	1	0	0	1	0	0
AACTCT	142	568	6	133.7	767746728	151	679906080	3408	4	1.06208	4.24832	0.83541	0.0254899	0.00501246	0.15894	3.32009e-08	3.31951e-08	1	0	0	1	0	0
AACTCTAAGTTGT	63	260	13	133.7	767746728	151	679906080	3380	4.12698	0.471204	1.94465	0.382406	0.0252805	0.00497127	0.355303	3.29281e-08	3.29224e-08	1	0	0	1	0	0
AACTG	245	1349	5	133.7	767746728	151	679906080	6745	5.50612	1.83246	10.0898	1.9841	0.0504488	0.00992049	0.182322	6.57102e-08	6.56986e-08	1	0	0	1	0	0
AACTGAT	41	199	7	133.7	767746728	151	679906080	1393	4.85366	0.306657	1.48841	0.292687	0.0104188	0.00204881	0.225004	1.35707e-08	1.35683e-08	1	0	0	1	0	0
AACTGT	319	1439	6	133.7	767746728	151	679906080	8634	4.51097	2.38594	10.7629	2.11647	0.0645774	0.0126988	0.179244	8.41129e-08	8.40981e-08	1	0	0	1	0	0
AACTT	153	765	5	133.7	767746728	151	679906080	3825	5	1.14435	5.72177	1.12516	0.0286088	0.00562578	0.165563	3.72634e-08	3.72568e-08	1	0	0	1	0	0
AACTTAC	40	160	7	133.7	767746728	151	679906080	1120	4	0.299177	1.19671	0.235327	0.00837696	0.00164729	0.18543	1.09111e-08	1.09092e-08	1	0	0	1	0	0
AACTTC	176	704	6	133.7	767746728	151	679906080	4224	4	1.31638	5.26552	1.03544	0.0315931	0.00621262	0.15894	4.11504e-08	4.11432e-08	1	0	0	1	0	0
AAG	743	7068	3	133.7	767746728	151	679906080	21204	9.51279	5.55722	52.8646	10.3956	0.158594	0.0311867	0.188996	2.06571e-07	2.06534e-07	1	0	0	0	0	0
AAGAAGAAGGAG	1	4	12	133.7	767746728	151	679906080	48	4	0.00747943	0.0299177	0.00588317	0.000359013	7.0598e-05	0.317881	4.67619e-10	4.67536e-10	1	0	0	1	0	0
AAGAAGCAG	2	8	9	133.7	767746728	151	679906080	72	4	0.0149589	0.0598355	0.0117663	0.000538519	0.000105897	0.238411	7.01428e-10	7.01304e-10	1	0	0	1	0	0
AAGAAGGACGCC	29186	116977	12	133.7	767746728	151	679906080	1403724	4.00798	218.295	874.921	172.049	10.4991	2.06459	0.318515	1.36752e-05	1.36727e-05	1	1	0	1	0	0
AAGAAGGAGAAGGAG	1	4	15	133.7	767746728	151	679906080	60	4	0.00747943	0.0299177	0.00588317	0.000448766	8.82475e-05	0.397351	5.84523e-10	5.8442e-10	1	0	0	1	0	0
AAGAAT	305	1220	6	133.7	767746728	151	679906080	7320	4	2.28123	9.12491	1.79437	0.0547494	0.0107662	0.15894	7.13118e-08	7.12993e-08	1	0	0	1	0	0
AAGAC	47	235	5	133.7	767746728	151	679906080	1175	5	0.351533	1.75767	0.345636	0.00878833	0.00172818	0.165563	1.14469e-08	1.14449e-08	1	0	0	1	0	0
AAGACAG	93	517	7	133.7	767746728	151	679906080	3619	5.55914	0.695587	3.86687	0.760399	0.0270681	0.00532279	0.257708	3.52565e-08	3.52503e-08	1	0	0	1	0	0
AAGACC	577	2563	6	133.7	767746728	151	679906080	15378	4.44194	4.31563	19.1698	3.76964	0.115019	0.0226178	0.176501	1.49813e-07	1.49787e-07	1	0	0	1	0	0
AAGACG	2	9	6	133.7	767746728	151	679906080	54	4.5	0.0149589	0.0673149	0.0132371	0.000403889	7.94227e-05	0.178808	5.26071e-10	5.25978e-10	1	0	0	1	0	0
AAGACT	93	372	6	133.7	767746728	151	679906080	2232	4	0.695587	2.78235	0.547134	0.0166941	0.00328281	0.15894	2.17443e-08	2.17404e-08	1	0	0	1	0	0
AAGAG	237	2366	5	133.7	767746728	151	679906080	11830	9.98312	1.77263	17.6963	3.47989	0.0884817	0.0173995	0.330567	1.15249e-07	1.15228e-07	1	0	0	1	0	0
AAGAGACTAGAT	1	6	12	133.7	767746728	151	679906080	72	6	0.00747943	0.0448766	0.00882475	0.000538519	0.000105897	0.476821	7.01428e-10	7.01304e-10	1	0	0	1	0	0
AAGAGC	90	694	6	133.7	767746728	151	679906080	4164	7.71111	0.673149	5.19073	1.02073	0.0311444	0.00612438	0.306402	4.05659e-08	4.05588e-08	1	0	0	1	0	0
AAGAGG	5	28	6	133.7	767746728	151	679906080	168	5.6	0.0373972	0.209424	0.0411822	0.00125654	0.000247093	0.222517	1.63667e-09	1.63638e-09	1	0	0	1	0	0
AAGAGT	8	32	6	133.7	767746728	151	679906080	192	4	0.0598355	0.239342	0.0470653	0.00143605	0.000282392	0.15894	1.87047e-09	1.87015e-09	1	0	0	1	0	0
AAGAT	313	1661	5	133.7	767746728	151	679906080	8305	5.30671	2.34106	12.4233	2.44298	0.0621167	0.0122149	0.175719	8.09078e-08	8.08935e-08	1	0	0	1	0	0
AAGATAC	159	669	7	133.7	767746728	151	679906080	4683	4.20755	1.18923	5.00374	0.983959	0.0350262	0.00688772	0.195052	4.5622e-08	4.5614e-08	1	0	0	1	0	0
AAGATAT	276	2954	7	133.7	767746728	151	679906080	20678	10.7029	2.06432	22.0942	4.34472	0.15466	0.030413	0.496161	2.01446e-07	2.01411e-07	1	0	0	1	0	0
AAGATC	130	565	6	133.7	767746728	151	679906080	3390	4.34615	0.972326	4.22588	0.830997	0.0253553	0.00498598	0.172695	3.30256e-08	3.30198e-08	1	0	0	1	0	0
AAGATG	4	16	6	133.7	767746728	151	679906080	96	4	0.0299177	0.119671	0.0235327	0.000718025	0.000141196	0.15894	9.35237e-10	9.35073e-10	1	0	0	1	0	0
AAGATGT	49	196	7	133.7	767746728	151	679906080	1372	4	0.366492	1.46597	0.288275	0.0102618	0.00201793	0.18543	1.33661e-08	1.33637e-08	1	0	0	1	0	0
AAGATT	211	1204	6	133.7	767746728	151	679906080	7224	5.70616	1.57816	9.00524	1.77083	0.0540314	0.010625	0.226735	7.03766e-08	7.03642e-08	1	0	0	1	0	0
AAGATTC	1	4	7	133.7	767746728	151	679906080	28	4	0.00747943	0.0299177	0.00588317	0.000209424	4.11822e-05	0.18543	2.72778e-10	2.7273e-10	1	0	0	1	0	0
AAGC	132	890	4	133.7	767746728	151	679906080	3560	6.74242	0.987285	6.65669	1.309	0.0266268	0.00523602	0.178607	3.46817e-08	3.46756e-08	1	0	0	0	0	0
AAGCAATGG	7	34	9	133.7	767746728	151	679906080	306	4.85714	0.052356	0.254301	0.0500069	0.00228871	0.000450062	0.289499	2.98107e-09	2.98054e-09	1	0	0	1	0	0
AAGCAC	87	424	6	133.7	767746728	151	679906080	2544	4.87356	0.650711	3.17128	0.623616	0.0190277	0.00374169	0.193652	2.47838e-08	2.47794e-08	1	0	0	1	0	0
AAGCACTAATGC	73	302	12	133.7	767746728	151	679906080	3624	4.13699	0.545999	2.25879	0.444179	0.0271055	0.00533015	0.328767	3.53052e-08	3.5299e-08	1	0	0	1	0	0
AAGCAGCAGCAGATGAGG	1	5	18	133.7	767746728	151	679906080	90	5	0.00747943	0.0373972	0.00735396	0.000673149	0.000132371	0.596026	8.76785e-10	8.76631e-10	1	0	0	1	1	0
AAGCAGCGC	14	65	9	133.7	767746728	151	679906080	585	4.64286	0.104712	0.486163	0.0956014	0.00437547	0.000860413	0.276727	5.6991e-09	5.6981e-09	1	0	0	1	0	0
AAGCATACTATTAAT	130	675	15	133.7	767746728	151	679906080	10125	5.19231	0.972326	5.04862	0.992784	0.0757292	0.0148918	0.515792	9.86383e-08	9.86209e-08	1	0	0	1	1	0
AAGCATG	1	4	7	133.7	767746728	151	679906080	28	4	0.00747943	0.0299177	0.00588317	0.000209424	4.11822e-05	0.18543	2.72778e-10	2.7273e-10	1	0	0	1	0	0
AAGCC	93	465	5	133.7	767746728	151	679906080	2325	5	0.695587	3.47794	0.683918	0.0173897	0.00341959	0.165563	2.26503e-08	2.26463e-08	1	0	0	1	0	0
AAGCCACCC	3	15	9	133.7	767746728	151	679906080	135	5	0.0224383	0.112191	0.0220619	0.00100972	0.000198557	0.298013	1.31518e-09	1.31495e-09	1	0	0	1	0	0
AAGCCC	1	4	6	133.7	767746728	151	679906080	24	4	0.00747943	0.0299177	0.00588317	0.000179506	3.5299e-05	0.15894	2.33809e-10	2.33768e-10	1	0	0	1	0	0
AAGCCG	1392	6016	6	133.7	767746728	151	679906080	36096	4.32184	10.4114	44.9963	8.84828	0.269978	0.0530897	0.171729	3.51649e-07	3.51587e-07	1	0	0	1	0	0
AAGCCGATT	2874	12935	9	133.7	767746728	151	679906080	116415	4.5007	21.4959	96.7464	19.0247	0.870718	0.171222	0.268253	1.13412e-06	1.13392e-06	1	0	0	1	0	0
AAGCCTTGCCT	467	3047	11	133.7	767746728	151	679906080	33517	6.52463	3.49289	22.7898	4.4815	0.250688	0.0492965	0.475304	3.26524e-07	3.26467e-07	1	0	0	1	0	0
AAGCGATG	2824	12916	8	133.7	767746728	151	679906080	103328	4.57365	21.1219	96.6043	18.9967	0.772835	0.151974	0.242313	1.00663e-06	1.00645e-06	1	0	0	1	0	0
AAGCGG	19	86	6	133.7	767746728	151	679906080	516	4.52632	0.142109	0.643231	0.126488	0.00385939	0.000758928	0.179854	5.0269e-09	5.02602e-09	1	0	0	1	0	0
AAGCGGC	3099	25166	7	133.7	767746728	151	679906080	176162	8.12068	23.1788	188.227	37.0139	1.31759	0.259098	0.376456	1.71618e-06	1.71588e-06	1	0	0	1	0	0
AAGCT	50	250	5	133.7	767746728	151	679906080	1250	5	0.373972	1.86986	0.367698	0.00934929	0.00183849	0.165563	1.21776e-08	1.21754e-08	1	0	0	1	0	0
AAGCTAC	44	176	7	133.7	767746728	151	679906080	1232	4	0.329095	1.31638	0.258859	0.00921466	0.00181201	0.18543	1.20022e-08	1.20001e-08	1	0	0	1	0	0
AAGG	1	10	4	133.7	767746728	151	679906080	40	10	0.00747943	0.0747943	0.0147079	0.000299177	5.88317e-05	0.264901	3.89682e-10	3.89614e-10	1	0	0	0	0	0
AAGGAG	3	17	6	133.7	767746728	151	679906080	102	5.66667	0.0224383	0.12715	0.0250035	0.000762902	0.000150021	0.225166	9.9369e-10	9.93515e-10	1	0	0	1	0	0
AAGGAGT	41	164	7	133.7	767746728	151	679906080	1148	4	0.306657	1.22663	0.24121	0.00858639	0.00168847	0.18543	1.11839e-08	1.11819e-08	1	0	0	1	0	0
AAGGAT	88	404	6	133.7	767746728	151	679906080	2424	4.59091	0.65819	3.02169	0.5942	0.0181301	0.0035652	0.18242	2.36147e-08	2.36106e-08	1	0	0	1	0	0
AAGGCG	1	4	6	133.7	767746728	151	679906080	24	4	0.00747943	0.0299177	0.00588317	0.000179506	3.5299e-05	0.15894	2.33809e-10	2.33768e-10	1	0	0	1	0	0
AAGGCGC	2242	8968	7	133.7	767746728	151	679906080	62776	4	16.7689	67.0755	13.1901	0.469529	0.0923304	0.18543	6.11567e-07	6.1146e-07	1	0	0	1	0	0
AAGGGATAGGG	1	4	11	133.7	767746728	151	679906080	44	4	0.00747943	0.0299177	0.00588317	0.000329095	6.47148e-05	0.291391	4.2865e-10	4.28575e-10	1	0	0	1	0	0
AAGGGC	1	5	6	133.7	767746728	151	679906080	30	5	0.00747943	0.0373972	0.00735396	0.000224383	4.41237e-05	0.198675	2.92262e-10	2.9221e-10	1	0	0	1	0	0
AAGGGT	1	4	6	133.7	767746728	151	679906080	24	4	0.00747943	0.0299177	0.00588317	0.000179506	3.5299e-05	0.15894	2.33809e-10	2.33768e-10	1	0	0	1	0	0
AAGGT	90	450	5	133.7	767746728	151	679906080	2250	5	0.673149	3.36574	0.661856	0.0168287	0.00330928	0.165563	2.19196e-08	2.19158e-08	1	0	0	1	0	0
AAGGTAC	39	218	7	133.7	767746728	151	679906080	1526	5.58974	0.291698	1.63052	0.320633	0.0114136	0.00224443	0.259127	1.48664e-08	1.48638e-08	1	0	0	1	0	0
AAGGTAG	228	1150	7	133.7	767746728	151	679906080	8050	5.04386	1.70531	8.60135	1.69141	0.0602094	0.0118399	0.233821	7.84236e-08	7.84097e-08	1	0	0	1	0	0
AAGGTAT	48	192	7	133.7	767746728	151	679906080	1344	4	0.359013	1.43605	0.282392	0.0100524	0.00197674	0.18543	1.30933e-08	1.3091e-08	1	0	0	1	0	0
AAGGTG	4	16	6	133.7	767746728	151	679906080	96	4	0.0299177	0.119671	0.0235327	0.000718025	0.000141196	0.15894	9.35237e-10	9.35073e-10	1	0	0	1	0	0
AAGT	385	2531	4	133.7	767746728	151	679906080	10124	6.57403	2.87958	18.9304	3.72257	0.0757218	0.0148903	0.174146	9.86286e-08	9.86112e-08	1	0	0	0	0	0
AAGTAAT	129	545	7	133.7	767746728	151	679906080	3815	4.22481	0.964847	4.07629	0.801581	0.028534	0.00561107	0.195852	3.71659e-08	3.71594e-08	1	0	0	1	0	0
AAGTAC	479	1953	6	133.7	767746728	151	679906080	11718	4.07724	3.58265	14.6073	2.87246	0.087644	0.0172347	0.16201	1.14157e-07	1.14137e-07	1	0	0	1	0	0
AAGTAG	106	424	6	133.7	767746728	151	679906080	2544	4	0.79282	3.17128	0.623616	0.0190277	0.00374169	0.15894	2.47838e-08	2.47794e-08	1	0	0	1	0	0
AAGTAT	141	573	6	133.7	767746728	151	679906080	3438	4.06383	1.0546	4.28571	0.842763	0.0257143	0.00505658	0.161477	3.34932e-08	3.34873e-08	1	0	0	1	0	0
AAGTC	2617	13085	5	133.7	767746728	151	679906080	65425	5	19.5737	97.8684	19.2453	0.489342	0.0962265	0.165563	6.37374e-07	6.37262e-07	1	0	0	1	0	0
AAGTCC	5591	70021	6	133.7	767746728	151	679906080	420126	12.5239	41.8175	523.717	102.986	3.1423	0.617918	0.497638	4.09289e-06	4.09217e-06	1	0	0	1	0	0
AAGTCT	51	204	6	133.7	767746728	151	679906080	1224	4	0.381451	1.5258	0.300041	0.00915482	0.00180025	0.15894	1.19243e-08	1.19222e-08	1	0	0	1	0	0
AAGTG	203	1015	5	133.7	767746728	151	679906080	5075	5	1.51832	7.59162	1.49285	0.0379581	0.00746427	0.165563	4.94409e-08	4.94322e-08	1	0	0	1	0	0
AAGTGC	60	240	6	133.7	767746728	151	679906080	1440	4	0.448766	1.79506	0.35299	0.0107704	0.00211794	0.15894	1.40286e-08	1.40261e-08	1	0	0	1	0	0
AAGTGCT	6348	36262	7	133.7	767746728	151	679906080	253834	5.71235	47.4794	271.219	53.3338	1.89853	0.373337	0.264811	2.47287e-06	2.47243e-06	1	0	0	1	0	0
AAGTGT	190	801	6	133.7	767746728	151	679906080	4806	4.21579	1.42109	5.99102	1.1781	0.0359461	0.00706862	0.167515	4.68203e-08	4.68121e-08	1	0	0	1	0	0
AAT	192841	1893131	3	133.7	767746728	151	679906080	5679393	9.81706	1442.34	14159.5	2784.4	42.4786	8.3532	0.195041	5.5329e-05	5.53192e-05	1	1	1	0	0	0
AATAATC	54	377	7	133.7	767746728	151	679906080	2639	6.98148	0.403889	2.81975	0.554488	0.0197382	0.00388142	0.323645	2.57093e-08	2.57048e-08	1	0	0	1	0	0
AATAATT	113	452	7	133.7	767746728	151	679906080	3164	4	0.845176	3.3807	0.664798	0.0236649	0.00465358	0.18543	3.08239e-08	3.08184e-08	1	0	0	1	0	0
AATAC	842	4247	5	133.7	767746728	151	679906080	21235	5.04394	6.29768	31.7651	6.24645	0.158826	0.0312323	0.167018	2.06873e-07	2.06836e-07	1	0	0	1	0	0
AATACAT	164	656	7	133.7	767746728	151	679906080	4592	4	1.22663	4.90651	0.964839	0.0343455	0.00675387	0.18543	4.47355e-08	4.47276e-08	1	0	0	1	0	0
AATACC	184	736	6	133.7	767746728	151	679906080	4416	4	1.37622	5.50486	1.0825	0.0330292	0.00649501	0.15894	4.30209e-08	4.30133e-08	1	0	0	1	0	0
AATACG	185	840	6	133.7	767746728	151	679906080	5040	4.54054	1.38369	6.28272	1.23546	0.0376963	0.00741279	0.180419	4.91e-08	4.90913e-08	1	0	0	1	0	0
AATACT	103	552	6	133.7	767746728	151	679906080	3312	5.35922	0.770381	4.12865	0.811877	0.0247719	0.00487126	0.212949	3.22657e-08	3.226e-08	1	0	0	1	0	0
AATACTATATAT	150	724	12	133.7	767746728	151	679906080	8688	4.82667	1.12191	5.41511	1.06485	0.0649813	0.0127782	0.383576	8.4639e-08	8.46241e-08	1	0	0	1	0	0
AATACTG	279	1116	7	133.7	767746728	151	679906080	7812	4	2.08676	8.34705	1.6414	0.0584293	0.0114898	0.18543	7.61049e-08	7.60915e-08	1	0	0	1	0	0
AATAG	453	2817	5	133.7	767746728	151	679906080	14085	6.21854	3.38818	21.0696	4.14322	0.105348	0.0207161	0.205912	1.37217e-07	1.37193e-07	1	0	0	1	0	0
AATAGAATTAGCATACTATATACT	1	4	24	133.7	767746728	151	679906080	96	4	0.00747943	0.0299177	0.00588317	0.000718025	0.000141196	0.635762	9.35237e-10	9.35073e-10	1	0	0	1	1	0
AATAGAT	42	168	7	133.7	767746728	151	679906080	1176	4	0.314136	1.25654	0.247093	0.00879581	0.00172965	0.18543	1.14567e-08	1.14546e-08	1	0	0	1	0	0
AATAGG	106	516	6	133.7	767746728	151	679906080	3096	4.86792	0.79282	3.85939	0.758928	0.0231563	0.00455357	0.193427	3.01614e-08	3.01561e-08	1	0	0	1	0	0
AATAGT	254	1324	6	133.7	767746728	151	679906080	7944	5.2126	1.89978	9.90277	1.94733	0.0594166	0.011684	0.207123	7.73909e-08	7.73773e-08	1	0	0	1	0	0
AATAT	3427	19176	5	133.7	767746728	151	679906080	95880	5.59556	25.632	143.426	28.2039	0.717128	0.141019	0.185284	9.34068e-07	9.33904e-07	1	0	0	1	0	0
AATATAG	134	536	7	133.7	767746728	151	679906080	3752	4	1.00224	4.00898	0.788344	0.0280628	0.00551841	0.18543	3.65522e-08	3.65458e-08	1	0	0	1	0	0
AATATAT	371	1914	7	133.7	767746728	151	679906080	13398	5.15903	2.77487	14.3156	2.81509	0.100209	0.0197057	0.23916	1.30524e-07	1.30501e-07	1	0	0	1	0	0
AATATATATGTATG	70	322	14	133.7	767746728	151	679906080	4508	4.6	0.52356	2.40838	0.473595	0.0337173	0.00663033	0.42649	4.39172e-08	4.39095e-08	1	0	0	1	0	0
AATATC	218	872	6	133.7	767746728	151	679906080	5232	4	1.63052	6.52206	1.28253	0.0391324	0.00769518	0.15894	5.09704e-08	5.09615e-08	1	0	0	1	0	0
AATATCATTG	111	989	10	133.7	767746728	151	679906080	9890	8.90991	0.830217	7.39716	1.45461	0.0739716	0.0145461	0.59006	9.63489e-08	9.6332e-08	1	0	0	1	1	0
AATATCC	107	428	7	133.7	767746728	151	679906080	2996	4	0.800299	3.2012	0.629499	0.0224084	0.00440649	0.18543	2.91872e-08	2.91821e-08	1	0	0	1	0	0
AATATCCTAATCCT	306	1903	14	133.7	767746728	151	679906080	26642	6.21895	2.28871	14.2334	2.79892	0.199267	0.0391848	0.576592	2.59548e-07	2.59502e-07	1	0	0	1	1	0
AATATG	161	644	6	133.7	767746728	151	679906080	3864	4	1.20419	4.81675	0.94719	0.0289005	0.00568314	0.15894	3.76433e-08	3.76367e-08	1	0	0	1	0	0
AATATGT	124	496	7	133.7	767746728	151	679906080	3472	4	0.92745	3.7098	0.729513	0.0259686	0.00510659	0.18543	3.38244e-08	3.38185e-08	1	0	0	1	0	0
AATATT	325	1434	6	133.7	767746728	151	679906080	8604	4.41231	2.43082	10.7255	2.10911	0.064353	0.0126547	0.175323	8.38206e-08	8.38059e-08	1	0	0	1	0	0
AATATTC	48	192	7	133.7	767746728	151	679906080	1344	4	0.359013	1.43605	0.282392	0.0100524	0.00197674	0.18543	1.30933e-08	1.3091e-08	1	0	0	1	0	0
AATC	1278	7894	4	133.7	767746728	151	679906080	31576	6.17684	9.55871	59.0426	11.6104	0.236171	0.0464417	0.163625	3.07615e-07	3.07561e-07	1	0	0	0	0	0
AATCAATTC	1	4	9	133.7	767746728	151	679906080	36	4	0.00747943	0.0299177	0.00588317	0.00026926	5.29485e-05	0.238411	3.50714e-10	3.50652e-10	1	0	0	1	0	0
AATCAC	8777	35232	6	133.7	767746728	151	679906080	211392	4.01413	65.647	263.515	51.8189	1.58109	0.310914	0.159502	2.05939e-06	2.05903e-06	1	0	0	1	0	0
AATCAG	180	765	6	133.7	767746728	151	679906080	4590	4.25	1.3463	5.72177	1.12516	0.0343306	0.00675093	0.168874	4.4716e-08	4.47082e-08	1	0	0	1	0	0
AATCAT	1136	6426	6	133.7	767746728	151	679906080	38556	5.65669	8.49663	48.0628	9.45131	0.288377	0.0567078	0.224769	3.75615e-07	3.75549e-07	1	0	0	1	0	0
AATCATT	102	408	7	133.7	767746728	151	679906080	2856	4	0.762902	3.05161	0.600083	0.0213613	0.00420058	0.18543	2.78233e-08	2.78184e-08	1	0	0	1	0	0
AATCC	351	1938	5	133.7	767746728	151	679906080	9690	5.52137	2.62528	14.4951	2.85039	0.0724757	0.014252	0.182827	9.44005e-08	9.43839e-08	1	0	0	1	0	0
AATCG	1	5	5	133.7	767746728	151	679906080	25	5	0.00747943	0.0373972	0.00735396	0.000186986	3.67698e-05	0.165563	2.43551e-10	2.43509e-10	1	0	0	1	0	0
AATCGC	2739	13304	6	133.7	767746728	151	679906080	79824	4.85725	20.4862	99.5064	19.5674	0.597038	0.117404	0.193003	7.7765e-07	7.77513e-07	1	0	0	1	0	0
AATCGGC	3144	23168	7	133.7	767746728	151	679906080	162176	7.36896	23.5153	173.283	34.0753	1.21298	0.238527	0.341607	1.57993e-06	1.57965e-06	1	0	0	1	0	0
AATCGT	116	464	6	133.7	767746728	151	679906080	2784	4	0.867614	3.47046	0.682447	0.0208227	0.00409468	0.15894	2.71219e-08	2.71171e-08	1	0	0	1	0	0
AATCT	1	5	5	133.7	767746728	151	679906080	25	5	0.00747943	0.0373972	0.00735396	0.000186986	3.67698e-05	0.165563	2.43551e-10	2.43509e-10	1	0	0	1	0	0
AATCTAT	256	3570	7	133.7	767746728	151	679906080	24990	13.9453	1.91473	26.7016	5.25073	0.186911	0.0367551	0.646471	2.43454e-07	2.43411e-07	1	0	0	1	1	0
AATCTATGTATCG	152	892	13	133.7	767746728	151	679906080	11596	5.86842	1.13687	6.67165	1.31195	0.0867315	0.0170553	0.505228	1.12969e-07	1.12949e-07	1	0	0	1	1	0
AATCTG	50	249	6	133.7	767746728	151	679906080	1494	4.98	0.373972	1.86238	0.366227	0.0111743	0.00219736	0.197881	1.45546e-08	1.45521e-08	1	0	0	1	0	0
AATG	655	4070	4	133.7	767746728	151	679906080	16280	6.21374	4.89903	30.4413	5.98612	0.121765	0.0239445	0.164602	1.58601e-07	1.58573e-07	1	0	0	0	0	0
AATGAC	68	303	6	133.7	767746728	151	679906080	1818	4.45588	0.508601	2.26627	0.44565	0.0135976	0.0026739	0.177055	1.77111e-08	1.77079e-08	1	0	0	1	0	0
AATGACC	1	4	7	133.7	767746728	151	679906080	28	4	0.00747943	0.0299177	0.00588317	0.000209424	4.11822e-05	0.18543	2.72778e-10	2.7273e-10	1	0	0	1	0	0
AATGAG	228	1084	6	133.7	767746728	151	679906080	6504	4.75439	1.70531	8.1077	1.59434	0.0486462	0.00956603	0.188916	6.33623e-08	6.33512e-08	1	0	0	1	0	0
AATGAT	2503	12807	6	133.7	767746728	151	679906080	76842	5.11666	18.721	95.7891	18.8364	0.574734	0.113019	0.203311	7.48599e-07	7.48467e-07	1	0	0	1	0	0
AATGC	218	1127	5	133.7	767746728	151	679906080	5635	5.16972	1.63052	8.42932	1.65758	0.0421466	0.00828791	0.171183	5.48965e-08	5.48868e-08	1	0	0	1	0	0
AATGCC	6639	46319	6	133.7	767746728	151	679906080	277914	6.9768	49.6559	346.44	68.1256	2.07864	0.408754	0.277224	2.70745e-06	2.70698e-06	1	0	0	1	0	0
AATGCG	144	576	6	133.7	767746728	151	679906080	3456	4	1.07704	4.30815	0.847176	0.0258489	0.00508306	0.15894	3.36685e-08	3.36626e-08	1	0	0	1	0	0
AATGCGTCC	2	11	9	133.7	767746728	151	679906080	99	5.5	0.0149589	0.0822737	0.0161787	0.000740464	0.000145608	0.327815	9.64464e-10	9.64294e-10	1	0	0	1	0	0
AATGCT	51	204	6	133.7	767746728	151	679906080	1224	4	0.381451	1.5258	0.300041	0.00915482	0.00180025	0.15894	1.19243e-08	1.19222e-08	1	0	0	1	0	0
AATGG	137	759	5	133.7	767746728	151	679906080	3795	5.54015	1.02468	5.67689	1.11633	0.0283844	0.00558165	0.183449	3.69711e-08	3.69646e-08	1	0	0	1	0	0
AATGGAC	50	200	7	133.7	767746728	151	679906080	1400	4	0.373972	1.49589	0.294158	0.0104712	0.00205911	0.18543	1.36389e-08	1.36365e-08	1	0	0	1	0	0
AATGGCGT	3192	16624	8	133.7	767746728	151	679906080	132992	5.20802	23.8743	124.338	24.4504	0.994705	0.195603	0.275922	1.29562e-06	1.29539e-06	1	0	0	1	0	0
AATGGG	1	5	6	133.7	767746728	151	679906080	30	5	0.00747943	0.0373972	0.00735396	0.000224383	4.41237e-05	0.198675	2.92262e-10	2.9221e-10	1	0	0	1	0	0
AATGGT	336	1344	6	133.7	767746728	151	679906080	8064	4	2.51309	10.0524	1.97674	0.0603141	0.0118605	0.15894	7.85599e-08	7.85461e-08	1	0	0	1	0	0
AATGGTAGTGGCACT	75	321	15	133.7	767746728	151	679906080	4815	4.28	0.560957	2.4009	0.472124	0.0360135	0.00708186	0.425166	4.6908e-08	4.68997e-08	1	0	0	1	0	0
AATGT	843	4475	5	133.7	767746728	151	679906080	22375	5.30842	6.30516	33.4705	6.58179	0.167352	0.032909	0.175776	2.17979e-07	2.1794e-07	1	0	0	1	0	0
AATGTAG	1	4	7	133.7	767746728	151	679906080	28	4	0.00747943	0.0299177	0.00588317	0.000209424	4.11822e-05	0.18543	2.72778e-10	2.7273e-10	1	0	0	1	0	0
AATGTAT	270	2812	7	133.7	767746728	151	679906080	19684	10.4148	2.01945	21.0322	4.13587	0.147225	0.0289511	0.482806	1.91763e-07	1.91729e-07	1	0	0	1	0	0
AATGTG	272	1138	6	133.7	767746728	151	679906080	6828	4.18382	2.03441	8.51159	1.67376	0.0510696	0.0100426	0.166245	6.65188e-08	6.6507e-08	1	0	0	1	0	0
AATGTGT	87	348	7	133.7	767746728	151	679906080	2436	4	0.650711	2.60284	0.511835	0.0182199	0.00358285	0.18543	2.37316e-08	2.37275e-08	1	0	0	1	0	0
AATT	3800	23174	4	133.7	767746728	151	679906080	92696	6.09842	28.4218	173.328	34.0841	0.693313	0.136336	0.161548	9.0305e-07	9.02891e-07	1	0	0	0	0	0
AATTAC	305	1263	6	133.7	767746728	151	679906080	7578	4.14098	2.28123	9.44652	1.85761	0.0566791	0.0111457	0.164542	7.38253e-08	7.38123e-08	1	0	0	1	0	0
AATTAG	42	245	6	133.7	767746728	151	679906080	1470	5.83333	0.314136	1.83246	0.360344	0.0109948	0.00216206	0.231788	1.43208e-08	1.43183e-08	1	0	0	1	0	0
AATTAT	207	829	6	133.7	767746728	151	679906080	4974	4.00483	1.54824	6.20045	1.21929	0.0372027	0.00731572	0.159132	4.8457e-08	4.84485e-08	1	0	0	1	0	0
AATTC	1666	8788	5	133.7	767746728	151	679906080	43940	5.27491	12.4607	65.7292	12.9253	0.328646	0.0646266	0.174666	4.28066e-07	4.27991e-07	1	0	0	1	0	0
AATTCG	60	240	6	133.7	767746728	151	679906080	1440	4	0.448766	1.79506	0.35299	0.0107704	0.00211794	0.15894	1.40286e-08	1.40261e-08	1	0	0	1	0	0
AC	99601	1914769	2	133.7	767746728	151	679906080	3829538	19.2244	744.959	14321.4	2816.23	28.6428	5.63245	0.254628	3.73076e-05	3.7301e-05	1	1	1	0	0	0
ACACACACGC	47	211	10	133.7	767746728	151	679906080	2110	4.48936	0.351533	1.57816	0.310337	0.0157816	0.00310337	0.297309	2.05557e-08	2.05521e-08	1	0	0	1	0	0
ACACACC	3	15	7	133.7	767746728	151	679906080	105	5	0.0224383	0.112191	0.0220619	0.00078534	0.000154433	0.231788	1.02292e-09	1.02274e-09	1	0	0	1	0	0
ACACACCC	73	316	8	133.7	767746728	151	679906080	2528	4.32877	0.545999	2.3635	0.46477	0.018908	0.00371816	0.229339	2.46279e-08	2.46236e-08	1	0	0	1	0	0
ACACACG	34	136	7	133.7	767746728	151	679906080	952	4	0.254301	1.0172	0.200028	0.00712042	0.00140019	0.18543	9.27444e-09	9.2728e-09	1	0	0	1	0	0
ACACAG	1	5	6	133.7	767746728	151	679906080	30	5	0.00747943	0.0373972	0.00735396	0.000224383	4.41237e-05	0.198675	2.92262e-10	2.9221e-10	1	0	0	1	0	0
ACACAT	150	696	6	133.7	767746728	151	679906080	4176	4.64	1.12191	5.20568	1.02367	0.0312341	0.00614202	0.184371	4.06828e-08	4.06757e-08	1	0	0	1	0	0
ACACC	5	26	5	133.7	767746728	151	679906080	130	5.2	0.0373972	0.194465	0.0382406	0.000972326	0.000191203	0.172185	1.26647e-09	1.26624e-09	1	0	0	1	0	0
ACACCACC	1	4	8	133.7	767746728	151	679906080	32	4	0.00747943	0.0299177	0.00588317	0.000239342	4.70653e-05	0.211921	3.11746e-10	3.11691e-10	1	0	0	1	0	0
ACACCC	17361	133042	6	133.7	767746728	151	679906080	798252	7.66327	129.85	995.079	195.677	5.97047	1.17406	0.304501	7.77662e-06	7.77525e-06	1	1	0	1	0	0
ACACCCT	2	21	7	133.7	767746728	151	679906080	147	10.5	0.0149589	0.157068	0.0308866	0.00109948	0.000216206	0.486755	1.43208e-09	1.43183e-09	1	0	0	1	0	0
ACACCG	50	202	6	133.7	767746728	151	679906080	1212	4.04	0.373972	1.51085	0.2971	0.00906507	0.0017826	0.16053	1.18074e-08	1.18053e-08	1	0	0	1	0	0
ACACCT	92	373	6	133.7	767746728	151	679906080	2238	4.05435	0.688108	2.78983	0.548605	0.016739	0.00329163	0.1611	2.18027e-08	2.17989e-08	1	0	0	1	0	0
ACACG	41	205	5	133.7	767746728	151	679906080	1025	5	0.306657	1.53328	0.301512	0.00766642	0.00150756	0.165563	9.98561e-09	9.98385e-09	1	0	0	1	0	0
ACACGAT	50	200	7	133.7	767746728	151	679906080	1400	4	0.373972	1.49589	0.294158	0.0104712	0.00205911	0.18543	1.36389e-08	1.36365e-08	1	0	0	1	0	0
ACACGC	37	148	6	133.7	767746728	151	679906080	888	4	0.276739	1.10696	0.217677	0.00664174	0.00130606	0.15894	8.65095e-09	8.64942e-09	1	0	0	1	0	0
ACACGG	19	76	6	133.7	767746728	151	679906080	456	4	0.142109	0.568437	0.11178	0.00341062	0.000670681	0.15894	4.44238e-09	4.4416e-09	1	0	0	1	0	0
ACACGGT	36	227	7	133.7	767746728	151	679906080	1589	6.30556	0.26926	1.69783	0.33387	0.0118848	0.00233709	0.292311	1.54801e-08	1.54774e-08	1	0	0	1	0	0
ACACGT	94	424	6	133.7	767746728	151	679906080	2544	4.51064	0.703067	3.17128	0.623616	0.0190277	0.00374169	0.179231	2.47838e-08	2.47794e-08	1	0	0	1	0	0
ACACT	53	312	5	133.7	767746728	151	679906080	1560	5.88679	0.39641	2.33358	0.458887	0.0116679	0.00229443	0.194927	1.51976e-08	1.51949e-08	1	0	0	1	0	0
ACACTC	107	555	6	133.7	767746728	151	679906080	3330	5.18692	0.800299	4.15108	0.816289	0.0249065	0.00489774	0.206103	3.2441e-08	3.24353e-08	1	0	0	1	0	0
ACACTCC	38	152	7	133.7	767746728	151	679906080	1064	4	0.284218	1.13687	0.22356	0.00795812	0.00156492	0.18543	1.03655e-08	1.03637e-08	1	0	0	1	0	0
ACACTG	3683	36525	6	133.7	767746728	151	679906080	219150	9.91719	27.5467	273.186	53.7207	1.63912	0.322324	0.39406	2.13497e-06	2.1346e-06	1	0	0	1	0	0
ACACTGT	1	4	7	133.7	767746728	151	679906080	28	4	0.00747943	0.0299177	0.00588317	0.000209424	4.11822e-05	0.18543	2.72778e-10	2.7273e-10	1	0	0	1	0	0
ACAG	33875	227922	4	133.7	767746728	151	679906080	911688	6.72832	253.366	1704.73	335.226	6.81891	1.3409	0.178234	8.88172e-06	8.88015e-06	1	1	0	0	0	0
ACAGACAGACG	2757	12585	11	133.7	767746728	151	679906080	138435	4.56474	20.6208	94.1286	18.5099	1.03542	0.203609	0.332531	1.34864e-06	1.3484e-06	1	0	0	1	0	0
ACAGACAGATAG	1744	10079	12	133.7	767746728	151	679906080	120948	5.77924	13.0441	75.3852	14.8241	0.904622	0.177889	0.459278	1.17828e-06	1.17807e-06	1	0	0	1	0	0
ACAGACAGGCG	56	277	11	133.7	767746728	151	679906080	3047	4.94643	0.418848	2.0718	0.407409	0.0227898	0.0044815	0.360336	2.9684e-08	2.96788e-08	1	0	0	1	0	0
ACAGACG	9827	56804	7	133.7	767746728	151	679906080	397628	5.7804	73.5004	424.862	83.5468	2.97403	0.584828	0.267966	3.87371e-06	3.87303e-06	1	0	0	1	0	0
ACAGACT	109	437	7	133.7	767746728	151	679906080	3059	4.00917	0.815258	3.26851	0.642736	0.0228796	0.00449915	0.185856	2.98009e-08	2.97957e-08	1	0	0	1	0	0
ACAGAT	726	2929	6	133.7	767746728	151	679906080	17574	4.03444	5.43007	21.9073	4.30795	0.131444	0.0258477	0.160309	1.71207e-07	1.71177e-07	1	0	0	1	0	0
ACAGATG	163	967	7	133.7	767746728	151	679906080	6769	5.93252	1.21915	7.23261	1.42226	0.0506283	0.00995579	0.275017	6.5944e-08	6.59324e-08	1	0	0	1	0	0
ACAGC	81	405	5	133.7	767746728	151	679906080	2025	5	0.605834	3.02917	0.595671	0.0151458	0.00297835	0.165563	1.97277e-08	1.97242e-08	1	0	0	1	0	0
ACAGCCC	2	8	7	133.7	767746728	151	679906080	56	4	0.0149589	0.0598355	0.0117663	0.000418848	8.23643e-05	0.18543	5.45555e-10	5.45459e-10	1	0	0	1	0	0
ACAGCT	424	1770	6	133.7	767746728	151	679906080	10620	4.17453	3.17128	13.2386	2.6033	0.0794316	0.0156198	0.165875	1.03461e-07	1.03442e-07	1	0	0	1	0	0
ACAGG	97	485	5	133.7	767746728	151	679906080	2425	5	0.725505	3.62752	0.713334	0.0181376	0.00356667	0.165563	2.36245e-08	2.36203e-08	1	0	0	1	0	0
ACAGGAGT	97	516	8	133.7	767746728	151	679906080	4128	5.31959	0.725505	3.85939	0.758928	0.0308751	0.00607143	0.281832	4.02152e-08	4.02081e-08	1	0	0	1	0	0
ACAGGCG	38	216	7	133.7	767746728	151	679906080	1512	5.68421	0.284218	1.61556	0.317691	0.0113089	0.00222384	0.263506	1.473e-08	1.47274e-08	1	0	0	1	0	0
ACAGGT	157	628	6	133.7	767746728	151	679906080	3768	4	1.17427	4.69708	0.923657	0.0281825	0.00554194	0.15894	3.67081e-08	3.67016e-08	1	0	0	1	0	0
ACAGT	612	3753	5	133.7	767746728	151	679906080	18765	6.13235	4.57741	28.0703	5.51988	0.140352	0.0275994	0.203058	1.8281e-07	1.82777e-07	1	0	0	1	0	0
ACAGTAT	72	288	7	133.7	767746728	151	679906080	2016	4	0.538519	2.15408	0.423588	0.0150785	0.00296512	0.18543	1.964e-08	1.96365e-08	1	0	0	1	0	0
ACAGTC	131	524	6	133.7	767746728	151	679906080	3144	4	0.979806	3.91922	0.770695	0.0235153	0.00462417	0.15894	3.0629e-08	3.06236e-08	1	0	0	1	0	0
ACAGTCT	60	240	7	133.7	767746728	151	679906080	1680	4	0.448766	1.79506	0.35299	0.0125654	0.00247093	0.18543	1.63667e-08	1.63638e-08	1	0	0	1	0	0
ACAGTG	33	132	6	133.7	767746728	151	679906080	792	4	0.246821	0.987285	0.194144	0.00592371	0.00116487	0.15894	7.71571e-09	7.71435e-09	1	0	0	1	0	0
ACAGTGG	64	370	7	133.7	767746728	151	679906080	2590	5.78125	0.478684	2.76739	0.544193	0.0193717	0.00380935	0.268005	2.52319e-08	2.52275e-08	1	0	0	1	0	0
ACAT	37819	305261	4	133.7	767746728	151	679906080	1221044	8.07163	282.865	2283.18	448.975	9.13272	1.7959	0.213818	1.18955e-05	1.18934e-05	1	1	0	0	0	0
ACATAGAT	693	3431	8	133.7	767746728	151	679906080	27448	4.95094	5.18325	25.6619	5.04629	0.205295	0.0403703	0.262301	2.674e-07	2.67353e-07	1	0	0	1	0	0
ACATAT	408	1743	6	133.7	767746728	151	679906080	10458	4.27206	3.05161	13.0366	2.56359	0.0782199	0.0153815	0.169751	1.01882e-07	1.01864e-07	1	0	0	1	0	0
ACATATATAGCCT	44	219	13	133.7	767746728	151	679906080	2847	4.97727	0.329095	1.638	0.322103	0.0212939	0.00418734	0.428507	2.77356e-08	2.77307e-08	1	0	0	1	0	0
ACATC	198	1288	5	133.7	767746728	151	679906080	6440	6.50505	1.48093	9.63351	1.89438	0.0481675	0.0094719	0.215399	6.27388e-08	6.27278e-08	1	0	0	1	0	0
ACATCAT	50	248	7	133.7	767746728	151	679906080	1736	4.96	0.373972	1.8549	0.364756	0.0129843	0.00255329	0.229934	1.69122e-08	1.69092e-08	1	0	0	1	0	0
ACATCC	113	493	6	133.7	767746728	151	679906080	2958	4.36283	0.845176	3.68736	0.7251	0.0221242	0.0043506	0.173358	2.8817e-08	2.88119e-08	1	0	0	1	0	0
ACATCG	275	1100	6	133.7	767746728	151	679906080	6600	4	2.05684	8.22737	1.61787	0.0493642	0.00970722	0.15894	6.42976e-08	6.42862e-08	1	0	0	1	0	0
ACATCT	166	664	6	133.7	767746728	151	679906080	3984	4	1.24159	4.96634	0.976605	0.0297981	0.00585963	0.15894	3.88124e-08	3.88055e-08	1	0	0	1	0	0
ACATCTC	35	172	7	133.7	767746728	151	679906080	1204	4.91429	0.26178	1.28646	0.252976	0.00900524	0.00177083	0.227815	1.17294e-08	1.17274e-08	1	0	0	1	0	0
ACATCTCT	59	708	8	133.7	767746728	151	679906080	5664	12	0.441286	5.29544	1.04132	0.0423635	0.00833056	0.635762	5.5179e-08	5.51693e-08	1	0	0	1	1	0
ACATG	1	5	5	133.7	767746728	151	679906080	25	5	0.00747943	0.0373972	0.00735396	0.000186986	3.67698e-05	0.165563	2.43551e-10	2.43509e-10	1	0	0	1	0	0
ACATGAT	50	283	7	133.7	767746728	151	679906080	1981	5.66	0.373972	2.11668	0.416234	0.0148168	0.00291364	0.262384	1.9299e-08	1.92956e-08	1	0	0	1	0	0
ACATGC	45	180	6	133.7	767746728	151	679906080	1080	4	0.336574	1.3463	0.264742	0.00807779	0.00158845	0.15894	1.05214e-08	1.05196e-08	1	0	0	1	0	0
ACATGCT	36	144	7	133.7	767746728	151	679906080	1008	4	0.26926	1.07704	0.211794	0.00753927	0.00148256	0.18543	9.81999e-09	9.81826e-09	1	0	0	1	0	0
ACATGT	34	136	6	133.7	767746728	151	679906080	816	4	0.254301	1.0172	0.200028	0.00610322	0.00120017	0.15894	7.94952e-09	7.94812e-09	1	0	0	1	0	0
ACC	1447	18653	3	133.7	767746728	151	679906080	55959	12.8908	10.8227	139.514	27.4347	0.418542	0.082304	0.256109	5.45156e-07	5.4506e-07	1	0	0	0	0	0
ACCACCC	3	12	7	133.7	767746728	151	679906080	84	4	0.0224383	0.0897532	0.0176495	0.000628272	0.000123546	0.18543	8.18333e-10	8.18189e-10	1	0	0	1	0	0
ACCACG	1	4	6	133.7	767746728	151	679906080	24	4	0.00747943	0.0299177	0.00588317	0.000179506	3.5299e-05	0.15894	2.33809e-10	2.33768e-10	1	0	0	1	0	0
ACCACT	4	20	6	133.7	767746728	151	679906080	120	5	0.0299177	0.149589	0.0294158	0.000897532	0.000176495	0.198675	1.16905e-09	1.16884e-09	1	0	0	1	0	0
ACCACTG	37	148	7	133.7	767746728	151	679906080	1036	4	0.276739	1.10696	0.217677	0.00774869	0.00152374	0.18543	1.00928e-08	1.0091e-08	1	0	0	1	0	0
ACCAG	111	555	5	133.7	767746728	151	679906080	2775	5	0.830217	4.15108	0.816289	0.0207554	0.00408145	0.165563	2.70342e-08	2.70294e-08	1	0	0	1	0	0
ACCAGAT	91	364	7	133.7	767746728	151	679906080	2548	4	0.680628	2.72251	0.535368	0.0190576	0.00374758	0.18543	2.48228e-08	2.48184e-08	1	0	0	1	0	0
ACCAGC	34	137	6	133.7	767746728	151	679906080	822	4.02941	0.254301	1.02468	0.201498	0.00614809	0.00120899	0.160109	8.00797e-09	8.00656e-09	1	0	0	1	0	0
ACCAGCT	47	188	7	133.7	767746728	151	679906080	1316	4	0.351533	1.40613	0.276509	0.00984293	0.00193556	0.18543	1.28205e-08	1.28183e-08	1	0	0	1	0	0
ACCAGGC	1	4	7	133.7	767746728	151	679906080	28	4	0.00747943	0.0299177	0.00588317	0.000209424	4.11822e-05	0.18543	2.72778e-10	2.7273e-10	1	0	0	1	0	0
ACCAGT	297	1239	6	133.7	767746728	151	679906080	7434	4.17172	2.22139	9.26702	1.82231	0.0556021	0.0109339	0.165764	7.24224e-08	7.24097e-08	1	0	0	1	0	0
ACCAT	2828	15526	5	133.7	767746728	151	679906080	77630	5.4901	21.1518	116.126	22.8355	0.580628	0.114178	0.181791	7.56276e-07	7.56143e-07	1	0	0	1	0	0
ACCATAG	84	336	7	133.7	767746728	151	679906080	2352	4	0.628272	2.51309	0.494186	0.0175916	0.0034593	0.18543	2.29133e-08	2.29093e-08	1	0	0	1	0	0
ACCATAT	61	244	7	133.7	767746728	151	679906080	1708	4	0.456245	1.82498	0.358873	0.0127749	0.00251211	0.18543	1.66394e-08	1.66365e-08	1	0	0	1	0	0
ACCATG	49	196	6	133.7	767746728	151	679906080	1176	4	0.366492	1.46597	0.288275	0.00879581	0.00172965	0.15894	1.14567e-08	1.14546e-08	1	0	0	1	0	0
ACCATGG	94	376	7	133.7	767746728	151	679906080	2632	4	0.703067	2.81227	0.553018	0.0196859	0.00387112	0.18543	2.56411e-08	2.56366e-08	1	0	0	1	0	0
ACCC	1	6	4	133.7	767746728	151	679906080	24	6	0.00747943	0.0448766	0.00882475	0.000179506	3.5299e-05	0.15894	2.33809e-10	2.33768e-10	1	0	0	0	0	0
ACCCACCCTC	1	4	10	133.7	767746728	151	679906080	40	4	0.00747943	0.0299177	0.00588317	0.000299177	5.88317e-05	0.264901	3.89682e-10	3.89614e-10	1	0	0	1	0	0
ACCCACGCT	1647	7488	9	133.7	767746728	151	679906080	67392	4.54645	12.3186	56.006	11.0133	0.504054	0.0991196	0.27098	6.56537e-07	6.56421e-07	1	0	0	1	0	0
ACCCAG	35	243	6	133.7	767746728	151	679906080	1458	6.94286	0.26178	1.8175	0.357402	0.010905	0.00214441	0.275875	1.42039e-08	1.42014e-08	1	0	0	1	0	0
ACCCAT	1455	5930	6	133.7	767746728	151	679906080	35580	4.0756	10.8826	44.353	8.72179	0.266118	0.0523308	0.161944	3.46622e-07	3.46561e-07	1	0	0	1	0	0
ACCCC	2913	16513	5	133.7	767746728	151	679906080	82565	5.66873	21.7876	123.508	24.2872	0.617539	0.121436	0.187706	8.04353e-07	8.04211e-07	1	0	0	1	0	0
ACCCCACCCG	3	13	10	133.7	767746728	151	679906080	130	4.33333	0.0224383	0.0972326	0.0191203	0.000972326	0.000191203	0.286976	1.26647e-09	1.26624e-09	1	0	0	1	0	0
ACCCCAGCT	1	4	9	133.7	767746728	151	679906080	36	4	0.00747943	0.0299177	0.00588317	0.00026926	5.29485e-05	0.238411	3.50714e-10	3.50652e-10	1	0	0	1	0	0
ACCCCAT	2024	8097	7	133.7	767746728	151	679906080	56679	4.00049	15.1384	60.561	11.909	0.423927	0.083363	0.185453	5.5217e-07	5.52073e-07	1	0	0	1	0	0
ACCCCC	190	955	6	133.7	767746728	151	679906080	5730	5.02632	1.42109	7.14286	1.40461	0.0428571	0.00842763	0.199721	5.5822e-08	5.58121e-08	1	0	0	1	0	0
ACCCCCC	9	36	7	133.7	767746728	151	679906080	252	4	0.0673149	0.26926	0.0529485	0.00188482	0.000370639	0.18543	2.455e-09	2.45457e-09	1	0	0	1	0	0
ACCCCTCCCCT	1	4	11	133.7	767746728	151	679906080	44	4	0.00747943	0.0299177	0.00588317	0.000329095	6.47148e-05	0.291391	4.2865e-10	4.28575e-10	1	0	0	1	0	0
ACCCGC	27	122	6	133.7	767746728	151	679906080	732	4.51852	0.201945	0.912491	0.179437	0.00547494	0.00107662	0.179544	7.13118e-09	7.12993e-09	1	0	0	1	0	0
ACCCGTG	1	4	7	133.7	767746728	151	679906080	28	4	0.00747943	0.0299177	0.00588317	0.000209424	4.11822e-05	0.18543	2.72778e-10	2.7273e-10	1	0	0	1	0	0
ACCCTC	118	594	6	133.7	767746728	151	679906080	3564	5.0339	0.882573	4.44278	0.87365	0.0266567	0.0052419	0.200022	3.47207e-08	3.47146e-08	1	0	0	1	0	0
ACCG	84	504	4	133.7	767746728	151	679906080	2016	6	0.628272	3.76963	0.741279	0.0150785	0.00296512	0.15894	1.964e-08	1.96365e-08	1	0	0	0	0	0
ACCGAT	68	331	6	133.7	767746728	151	679906080	1986	4.86765	0.508601	2.47569	0.486832	0.0148542	0.00292099	0.193416	1.93477e-08	1.93443e-08	1	0	0	1	0	0
ACCGATAGTACT	57	265	12	133.7	767746728	151	679906080	3180	4.64912	0.426328	1.98205	0.38976	0.0237846	0.00467712	0.369467	3.09797e-08	3.09743e-08	1	0	0	1	0	0
ACCGC	51	418	5	133.7	767746728	151	679906080	2090	8.19608	0.381451	3.1264	0.614791	0.015632	0.00307395	0.271393	2.03609e-08	2.03573e-08	1	0	0	1	0	0
ACCGCC	9762	50283	6	133.7	767746728	151	679906080	301698	5.15089	73.0142	376.088	73.9558	2.25653	0.443735	0.204671	2.93916e-06	2.93864e-06	1	0	0	1	0	0
ACCGCG	2	8	6	133.7	767746728	151	679906080	48	4	0.0149589	0.0598355	0.0117663	0.000359013	7.0598e-05	0.15894	4.67619e-10	4.67536e-10	1	0	0	1	0	0
ACCGCGC	2	9	7	133.7	767746728	151	679906080	63	4.5	0.0149589	0.0673149	0.0132371	0.000471204	9.26599e-05	0.208609	6.1375e-10	6.13641e-10	1	0	0	1	0	0
ACCGCTGACTCGC	1	4	13	133.7	767746728	151	679906080	52	4	0.00747943	0.0299177	0.00588317	0.00038893	7.64812e-05	0.344371	5.06587e-10	5.06498e-10	1	0	0	1	0	0
ACCGG	1	5	5	133.7	767746728	151	679906080	25	5	0.00747943	0.0373972	0.00735396	0.000186986	3.67698e-05	0.165563	2.43551e-10	2.43509e-10	1	0	0	1	0	0
ACCGGC	2	10	6	133.7	767746728	151	679906080	60	5	0.0149589	0.0747943	0.0147079	0.000448766	8.82475e-05	0.198675	5.84523e-10	5.8442e-10	1	0	0	1	0	0
ACCGTAT	48	192	7	133.7	767746728	151	679906080	1344	4	0.359013	1.43605	0.282392	0.0100524	0.00197674	0.18543	1.30933e-08	1.3091e-08	1	0	0	1	0	0
ACCGTC	57	228	6	133.7	767746728	151	679906080	1368	4	0.426328	1.70531	0.33534	0.0102319	0.00201204	0.15894	1.33271e-08	1.33248e-08	1	0	0	1	0	0
ACCT	4291	28176	4	133.7	767746728	151	679906080	112704	6.5663	32.0942	210.74	41.441	0.842962	0.165764	0.173942	1.09797e-06	1.09778e-06	1	0	0	0	0	0
ACCTACG	43	172	7	133.7	767746728	151	679906080	1204	4	0.321616	1.28646	0.252976	0.00900524	0.00177083	0.18543	1.17294e-08	1.17274e-08	1	0	0	1	0	0
ACCTACGCT	7326	61347	9	133.7	767746728	151	679906080	552123	8.37387	54.7943	458.841	90.2286	4.12957	0.812058	0.499105	5.37881e-06	5.37787e-06	1	0	0	1	0	0
ACCTACT	196	1060	7	133.7	767746728	151	679906080	7420	5.40816	1.46597	7.9282	1.55904	0.0554974	0.0109133	0.25071	7.22861e-08	7.22733e-08	1	0	0	1	0	0
ACCTAT	45	180	6	133.7	767746728	151	679906080	1080	4	0.336574	1.3463	0.264742	0.00807779	0.00158845	0.15894	1.05214e-08	1.05196e-08	1	0	0	1	0	0
ACCTATC	51	204	7	133.7	767746728	151	679906080	1428	4	0.381451	1.5258	0.300041	0.0106806	0.00210029	0.18543	1.39117e-08	1.39092e-08	1	0	0	1	0	0
ACCTCAT	36	144	7	133.7	767746728	151	679906080	1008	4	0.26926	1.07704	0.211794	0.00753927	0.00148256	0.18543	9.81999e-09	9.81826e-09	1	0	0	1	0	0
ACCTCC	2	8	6	133.7	767746728	151	679906080	48	4	0.0149589	0.0598355	0.0117663	0.000359013	7.0598e-05	0.15894	4.67619e-10	4.67536e-10	1	0	0	1	0	0
ACCTCGC	1	4	7	133.7	767746728	151	679906080	28	4	0.00747943	0.0299177	0.00588317	0.000209424	4.11822e-05	0.18543	2.72778e-10	2.7273e-10	1	0	0	1	0	0
ACCTCTC	39	156	7	133.7	767746728	151	679906080	1092	4	0.291698	1.16679	0.229443	0.00816754	0.0016061	0.18543	1.06383e-08	1.06365e-08	1	0	0	1	0	0
ACCTGAT	2778	11122	7	133.7	767746728	151	679906080	77854	4.0036	20.7779	83.1862	16.3581	0.582304	0.114507	0.185597	7.58458e-07	7.58324e-07	1	0	0	1	0	0
ACCTGC	1	4	6	133.7	767746728	151	679906080	24	4	0.00747943	0.0299177	0.00588317	0.000179506	3.5299e-05	0.15894	2.33809e-10	2.33768e-10	1	0	0	1	0	0
ACCTGG	2609	27956	6	133.7	767746728	151	679906080	167736	10.7152	19.5138	209.095	41.1174	1.25457	0.246705	0.42577	1.63409e-06	1.63381e-06	1	0	0	1	0	0
ACCTGGCT	1	4	8	133.7	767746728	151	679906080	32	4	0.00747943	0.0299177	0.00588317	0.000239342	4.70653e-05	0.211921	3.11746e-10	3.11691e-10	1	0	0	1	0	0
ACG	8	75	3	133.7	767746728	151	679906080	225	9.375	0.0598355	0.560957	0.110309	0.00168287	0.000330928	0.186258	2.19196e-09	2.19158e-09	1	0	0	0	0	0
ACGACGATG	1	5	9	133.7	767746728	151	679906080	45	5	0.00747943	0.0373972	0.00735396	0.000336574	6.61856e-05	0.298013	4.38393e-10	4.38315e-10	1	0	0	1	0	0
ACGAT	278	1478	5	133.7	767746728	151	679906080	7390	5.31655	2.07928	11.0546	2.17383	0.055273	0.0108691	0.176045	7.19938e-08	7.19811e-08	1	0	0	1	0	0
ACGATAG	97	554	7	133.7	767746728	151	679906080	3878	5.71134	0.725505	4.14361	0.814818	0.0290052	0.00570373	0.264764	3.77797e-08	3.7773e-08	1	0	0	1	0	0
ACGATC	314	1502	6	133.7	767746728	151	679906080	9012	4.78344	2.34854	11.2341	2.20913	0.0674046	0.0132548	0.19007	8.77954e-08	8.77799e-08	1	0	0	1	0	0
ACGATG	134	573	6	133.7	767746728	151	679906080	3438	4.27612	1.00224	4.28571	0.842763	0.0257143	0.00505658	0.169912	3.34932e-08	3.34873e-08	1	0	0	1	0	0
ACGC	10	60	4	133.7	767746728	151	679906080	240	6	0.0747943	0.448766	0.0882475	0.00179506	0.00035299	0.15894	2.33809e-09	2.33768e-09	1	0	0	0	0	0
ACGCCAT	2568	14299	7	133.7	767746728	151	679906080	100093	5.56815	19.2072	106.948	21.0308	0.748639	0.147216	0.258126	9.75112e-07	9.7494e-07	1	0	0	1	0	0
ACGCCC	39	177	6	133.7	767746728	151	679906080	1062	4.53846	0.291698	1.32386	0.26033	0.00794316	0.00156198	0.180336	1.03461e-08	1.03442e-08	1	0	0	1	0	0
ACGCCG	8	32	6	133.7	767746728	151	679906080	192	4	0.0598355	0.239342	0.0470653	0.00143605	0.000282392	0.15894	1.87047e-09	1.87015e-09	1	0	0	1	0	0
ACGCCTC	47	208	7	133.7	767746728	151	679906080	1456	4.42553	0.351533	1.55572	0.305925	0.0108901	0.00214147	0.205157	1.41844e-08	1.41819e-08	1	0	0	1	0	0
ACGCG	3	15	5	133.7	767746728	151	679906080	75	5	0.0224383	0.112191	0.0220619	0.000560957	0.000110309	0.165563	7.30654e-10	7.30526e-10	1	0	0	1	0	0
ACGCGCCCC	1	4	9	133.7	767746728	151	679906080	36	4	0.00747943	0.0299177	0.00588317	0.00026926	5.29485e-05	0.238411	3.50714e-10	3.50652e-10	1	0	0	1	0	0
ACGCTCCCC	1	4	9	133.7	767746728	151	679906080	36	4	0.00747943	0.0299177	0.00588317	0.00026926	5.29485e-05	0.238411	3.50714e-10	3.50652e-10	1	0	0	1	0	0
ACGCTG	2760	15651	6	133.7	767746728	151	679906080	93906	5.67065	20.6432	117.061	23.0194	0.702364	0.138116	0.225324	9.14838e-07	9.14676e-07	1	0	0	1	0	0
ACGG	55307	378481	4	133.7	767746728	151	679906080	1513924	6.84327	413.665	2830.82	556.667	11.3233	2.22667	0.181279	1.47487e-05	1.47461e-05	1	1	0	0	0	0
ACGGAGCC	5846	45455	8	133.7	767746728	151	679906080	363640	7.7754	43.7248	339.978	66.8548	2.71982	0.534839	0.411942	3.5426e-06	3.54198e-06	1	0	0	1	0	0
ACGGC	17	86	5	133.7	767746728	151	679906080	430	5.05882	0.12715	0.643231	0.126488	0.00321616	0.00063244	0.167511	4.18908e-09	4.18835e-09	1	0	0	1	0	0
ACGGCAG	13	52	7	133.7	767746728	151	679906080	364	4	0.0972326	0.38893	0.0764812	0.00272251	0.000535368	0.18543	3.54611e-09	3.54548e-09	1	0	0	1	0	0
ACGGCCAGCAGT	1	4	12	133.7	767746728	151	679906080	48	4	0.00747943	0.0299177	0.00588317	0.000359013	7.0598e-05	0.317881	4.67619e-10	4.67536e-10	1	0	0	1	0	0
ACGGCCC	2561	12444	7	133.7	767746728	151	679906080	87108	4.85904	19.1548	93.074	18.3025	0.651518	0.128118	0.225253	8.48611e-07	8.48462e-07	1	0	0	1	0	0
ACGGCGC	1	4	7	133.7	767746728	151	679906080	28	4	0.00747943	0.0299177	0.00588317	0.000209424	4.11822e-05	0.18543	2.72778e-10	2.7273e-10	1	0	0	1	0	0
ACGGCGCC	3	12	8	133.7	767746728	151	679906080	96	4	0.0224383	0.0897532	0.0176495	0.000718025	0.000141196	0.211921	9.35237e-10	9.35073e-10	1	0	0	1	0	0
ACGGCT	1	5	6	133.7	767746728	151	679906080	30	5	0.00747943	0.0373972	0.00735396	0.000224383	4.41237e-05	0.198675	2.92262e-10	2.9221e-10	1	0	0	1	0	0
ACGGCTC	2	8	7	133.7	767746728	151	679906080	56	4	0.0149589	0.0598355	0.0117663	0.000418848	8.23643e-05	0.18543	5.45555e-10	5.45459e-10	1	0	0	1	0	0
ACGGGAG	242	1499	7	133.7	767746728	151	679906080	10493	6.19421	1.81002	11.2117	2.20472	0.0784817	0.015433	0.287149	1.02223e-07	1.02205e-07	1	0	0	1	0	0
ACGGGAT	8	32	7	133.7	767746728	151	679906080	224	4	0.0598355	0.239342	0.0470653	0.00167539	0.000329457	0.18543	2.18222e-09	2.18184e-09	1	0	0	1	0	0
ACGGGGCG	2	12	8	133.7	767746728	151	679906080	96	6	0.0149589	0.0897532	0.0176495	0.000718025	0.000141196	0.317881	9.35237e-10	9.35073e-10	1	0	0	1	0	0
ACGT	47	282	4	133.7	767746728	151	679906080	1128	6	0.351533	2.1092	0.414763	0.0084368	0.00165905	0.15894	1.0989e-08	1.09871e-08	1	0	0	0	0	0
ACT	709	6084	3	133.7	767746728	151	679906080	18252	8.5811	5.30292	45.5049	8.94829	0.136515	0.0268449	0.170485	1.77812e-07	1.77781e-07	1	0	0	0	0	0
ACTACTC	51	251	7	133.7	767746728	151	679906080	1757	4.92157	0.381451	1.87734	0.369169	0.0131414	0.00258418	0.228152	1.71168e-08	1.71138e-08	1	0	0	1	0	0
ACTAG	180	1056	5	133.7	767746728	151	679906080	5280	5.86667	1.3463	7.89828	1.55316	0.0394914	0.00776578	0.19426	5.14381e-08	5.1429e-08	1	0	0	1	0	0
ACTAGC	81	324	6	133.7	767746728	151	679906080	1944	4	0.605834	2.42334	0.476536	0.01454	0.00285922	0.15894	1.89386e-08	1.89352e-08	1	0	0	1	0	0
ACTAGCT	42	168	7	133.7	767746728	151	679906080	1176	4	0.314136	1.25654	0.247093	0.00879581	0.00172965	0.18543	1.14567e-08	1.14546e-08	1	0	0	1	0	0
ACTAGG	56	224	6	133.7	767746728	151	679906080	1344	4	0.418848	1.67539	0.329457	0.0100524	0.00197674	0.15894	1.30933e-08	1.3091e-08	1	0	0	1	0	0
ACTAGT	1	4	6	133.7	767746728	151	679906080	24	4	0.00747943	0.0299177	0.00588317	0.000179506	3.5299e-05	0.15894	2.33809e-10	2.33768e-10	1	0	0	1	0	0
ACTAGTC	61	298	7	133.7	767746728	151	679906080	2086	4.88525	0.456245	2.22887	0.438296	0.0156021	0.00306807	0.226468	2.03219e-08	2.03183e-08	1	0	0	1	0	0
ACTAT	491	2646	5	133.7	767746728	151	679906080	13230	5.389	3.6724	19.7906	3.89171	0.0989529	0.0194586	0.178444	1.28887e-07	1.28865e-07	1	0	0	1	0	0
ACTATAT	264	1616	7	133.7	767746728	151	679906080	11312	6.12121	1.97457	12.0868	2.3768	0.0846073	0.0166376	0.283765	1.10202e-07	1.10183e-07	1	0	0	1	0	0
ACTATATAT	175	881	9	133.7	767746728	151	679906080	7929	5.03429	1.3089	6.58938	1.29577	0.0593044	0.0116619	0.300057	7.72448e-08	7.72312e-08	1	0	0	1	0	0
ACTATC	118	472	6	133.7	767746728	151	679906080	2832	4	0.882573	3.53029	0.694214	0.0211818	0.00416528	0.15894	2.75895e-08	2.75846e-08	1	0	0	1	0	0
ACTATCG	54	264	7	133.7	767746728	151	679906080	1848	4.88889	0.403889	1.97457	0.388289	0.013822	0.00271802	0.226637	1.80033e-08	1.80001e-08	1	0	0	1	0	0
ACTATG	77	338	6	133.7	767746728	151	679906080	2028	4.38961	0.575916	2.52805	0.497127	0.0151683	0.00298276	0.174422	1.97569e-08	1.97534e-08	1	0	0	1	0	0
ACTC	330	2026	4	133.7	767746728	151	679906080	8104	6.13939	2.46821	15.1533	2.97982	0.0606133	0.0119193	0.162633	7.89496e-08	7.89357e-08	1	0	0	0	0	0
ACTCAGT	1	4	7	133.7	767746728	151	679906080	28	4	0.00747943	0.0299177	0.00588317	0.000209424	4.11822e-05	0.18543	2.72778e-10	2.7273e-10	1	0	0	1	0	0
ACTCAT	962	4416	6	133.7	767746728	151	679906080	26496	4.59044	7.19521	33.0292	6.49501	0.198175	0.0389701	0.182401	2.58126e-07	2.5808e-07	1	0	0	1	0	0
ACTCC	41	244	5	133.7	767746728	151	679906080	1220	5.95122	0.306657	1.82498	0.358873	0.00912491	0.00179437	0.19706	1.18853e-08	1.18832e-08	1	0	0	1	0	0
ACTCCC	5604	42904	6	133.7	767746728	151	679906080	257424	7.65596	41.9147	320.898	63.1028	1.92539	0.378617	0.30421	2.50784e-06	2.5074e-06	1	0	0	1	0	0
ACTCCCACTCCCCCCCCC	1	4	18	133.7	767746728	151	679906080	72	4	0.00747943	0.0299177	0.00588317	0.000538519	0.000105897	0.476821	7.01428e-10	7.01304e-10	1	0	0	1	0	0
ACTCCG	11	44	6	133.7	767746728	151	679906080	264	4	0.0822737	0.329095	0.0647148	0.00197457	0.000388289	0.15894	2.5719e-09	2.57145e-09	1	0	0	1	0	0
ACTCG	91	455	5	133.7	767746728	151	679906080	2275	5	0.680628	3.40314	0.66921	0.0170157	0.00334605	0.165563	2.21632e-08	2.21593e-08	1	0	0	1	0	0
ACTCT	160	800	5	133.7	767746728	151	679906080	4000	5	1.19671	5.98355	1.17663	0.0299177	0.00588317	0.165563	3.89682e-08	3.89614e-08	1	0	0	1	0	0
ACTCTAT	47	188	7	133.7	767746728	151	679906080	1316	4	0.351533	1.40613	0.276509	0.00984293	0.00193556	0.18543	1.28205e-08	1.28183e-08	1	0	0	1	0	0
ACTCTC	90	537	6	133.7	767746728	151	679906080	3222	5.96667	0.673149	4.01645	0.789815	0.0240987	0.00473889	0.237086	3.13889e-08	3.13834e-08	1	0	0	1	0	0
ACTCTCT	56	224	7	133.7	767746728	151	679906080	1568	4	0.418848	1.67539	0.329457	0.0117277	0.0023062	0.18543	1.52755e-08	1.52729e-08	1	0	0	1	0	0
ACTCTG	232	1009	6	133.7	767746728	151	679906080	6054	4.34914	1.73523	7.54675	1.48403	0.0452805	0.00890417	0.172813	5.89784e-08	5.8968e-08	1	0	0	1	0	0
ACTG	788	5274	4	133.7	767746728	151	679906080	21096	6.69289	5.89379	39.4465	7.75695	0.157786	0.0310278	0.177295	2.05518e-07	2.05482e-07	1	0	0	0	0	0
ACTGAT	181	805	6	133.7	767746728	151	679906080	4830	4.44751	1.35378	6.02094	1.18399	0.0361257	0.00710392	0.176722	4.70541e-08	4.70458e-08	1	0	0	1	0	0
ACTGATGG	20	156	8	133.7	767746728	151	679906080	1248	7.8	0.149589	1.16679	0.229443	0.00933433	0.00183555	0.413245	1.21581e-08	1.21559e-08	1	0	0	1	0	0
ACTGC	113	565	5	133.7	767746728	151	679906080	2825	5	0.845176	4.22588	0.830997	0.0211294	0.00415499	0.165563	2.75213e-08	2.75165e-08	1	0	0	1	0	0
ACTGCAGCT	227	1051	9	133.7	767746728	151	679906080	9459	4.62996	1.69783	7.86088	1.5458	0.0707479	0.0139122	0.275958	9.21501e-08	9.21339e-08	1	0	0	1	0	0
ACTGCG	1	4	6	133.7	767746728	151	679906080	24	4	0.00747943	0.0299177	0.00588317	0.000179506	3.5299e-05	0.15894	2.33809e-10	2.33768e-10	1	0	0	1	0	0
ACTGCT	102	459	6	133.7	767746728	151	679906080	2754	4.5	0.762902	3.43306	0.675093	0.0205984	0.00405056	0.178808	2.68296e-08	2.68249e-08	1	0	0	1	0	0
ACTGCTC	1	4	7	133.7	767746728	151	679906080	28	4	0.00747943	0.0299177	0.00588317	0.000209424	4.11822e-05	0.18543	2.72778e-10	2.7273e-10	1	0	0	1	0	0
ACTGG	38	190	5	133.7	767746728	151	679906080	950	5	0.284218	1.42109	0.27945	0.00710546	0.00139725	0.165563	9.25495e-09	9.25332e-09	1	0	0	1	0	0
ACTGGAT	53	212	7	133.7	767746728	151	679906080	1484	4	0.39641	1.58564	0.311808	0.0110995	0.00218265	0.18543	1.44572e-08	1.44547e-08	1	0	0	1	0	0
ACTGGCC	37	148	7	133.7	767746728	151	679906080	1036	4	0.276739	1.10696	0.217677	0.00774869	0.00152374	0.18543	1.00928e-08	1.0091e-08	1	0	0	1	0	0
AG	4881	77224	2	133.7	767746728	151	679906080	154448	15.8213	36.5071	577.592	113.58	1.15518	0.227161	0.209554	1.50464e-06	1.50438e-06	1	0	0	0	0	0
AGAGAT	4650	50360	6	133.7	767746728	151	679906080	302160	10.8301	34.7794	376.664	74.0691	2.25999	0.444414	0.430335	2.94366e-06	2.94314e-06	1	0	0	1	0	0
AGAGATAT	351	1667	8	133.7	767746728	151	679906080	13336	4.74929	2.62528	12.4682	2.45181	0.0997457	0.0196145	0.251618	1.2992e-07	1.29897e-07	1	0	0	1	0	0
AGAGC	43	215	5	133.7	767746728	151	679906080	1075	5	0.321616	1.60808	0.31622	0.00804039	0.0015811	0.165563	1.04727e-08	1.04709e-08	1	0	0	1	0	0
AGAGGG	5	25	6	133.7	767746728	151	679906080	150	5	0.0373972	0.186986	0.0367698	0.00112191	0.000220619	0.198675	1.46131e-09	1.46105e-09	1	0	0	1	0	0
AGAT	10802	72717	4	133.7	767746728	151	679906080	290868	6.73181	80.7928	543.882	106.952	2.17553	0.427806	0.178326	2.83365e-06	2.83315e-06	1	0	0	0	0	0
AGATAT	316	1264	6	133.7	767746728	151	679906080	7584	4	2.3635	9.454	1.85908	0.056724	0.0111545	0.15894	7.38838e-08	7.38707e-08	1	0	0	1	0	0
AGATC	48	240	5	133.7	767746728	151	679906080	1200	5	0.359013	1.79506	0.35299	0.00897532	0.00176495	0.165563	1.16905e-08	1.16884e-08	1	0	0	1	0	0
AGATCC	414	1656	6	133.7	767746728	151	679906080	9936	4	3.09648	12.3859	2.43563	0.0743156	0.0146138	0.15894	9.67971e-08	9.678e-08	1	0	0	1	0	0
AGATG	177	930	5	133.7	767746728	151	679906080	4650	5.25424	1.32386	6.95587	1.36784	0.0347794	0.00683918	0.173981	4.53006e-08	4.52926e-08	1	0	0	1	0	0
AGATGC	107	428	6	133.7	767746728	151	679906080	2568	4	0.800299	3.2012	0.629499	0.0192072	0.00377699	0.15894	2.50176e-08	2.50132e-08	1	0	0	1	0	0
AGATGG	147	592	6	133.7	767746728	151	679906080	3552	4.02721	1.09948	4.42782	0.870708	0.0265669	0.00522425	0.160022	3.46038e-08	3.45977e-08	1	0	0	1	0	0
AGC	2466	19803	3	133.7	767746728	151	679906080	59409	8.03041	18.4443	148.115	29.1261	0.444346	0.0873782	0.159545	5.78766e-07	5.78664e-07	1	0	0	0	0	0
AGCAGCG	1	4	7	133.7	767746728	151	679906080	28	4	0.00747943	0.0299177	0.00588317	0.000209424	4.11822e-05	0.18543	2.72778e-10	2.7273e-10	1	0	0	1	0	0
AGCAGCT	24	96	7	133.7	767746728	151	679906080	672	4	0.179506	0.718025	0.141196	0.00502618	0.000988372	0.18543	6.54666e-09	6.54551e-09	1	0	0	1	0	0
AGCAGGC	1	4	7	133.7	767746728	151	679906080	28	4	0.00747943	0.0299177	0.00588317	0.000209424	4.11822e-05	0.18543	2.72778e-10	2.7273e-10	1	0	0	1	0	0
AGCAGGCTCGGC	17362	82148	12	133.7	767746728	151	679906080	985776	4.73148	129.858	614.42	120.823	7.37304	1.44987	0.376012	9.60348e-06	9.60179e-06	1	1	0	1	0	0
AGCAT	30	150	5	133.7	767746728	151	679906080	750	5	0.224383	1.12191	0.220619	0.00560957	0.00110309	0.165563	7.30654e-09	7.30526e-09	1	0	0	1	0	0
AGCATC	98	447	6	133.7	767746728	151	679906080	2682	4.56122	0.732984	3.34331	0.657444	0.0200598	0.00394466	0.181241	2.61282e-08	2.61236e-08	1	0	0	1	0	0
AGCATCC	39	156	7	133.7	767746728	151	679906080	1092	4	0.291698	1.16679	0.229443	0.00816754	0.0016061	0.18543	1.06383e-08	1.06365e-08	1	0	0	1	0	0
AGCATCG	1283	7227	7	133.7	767746728	151	679906080	50589	5.63289	9.59611	54.0539	10.6294	0.378377	0.0744059	0.261127	4.92841e-07	4.92754e-07	1	0	0	1	0	0
AGCATG	86	421	6	133.7	767746728	151	679906080	2526	4.89535	0.643231	3.14884	0.619203	0.018893	0.00371522	0.194517	2.46084e-08	2.46041e-08	1	0	0	1	0	0
AGCC	3	18	4	133.7	767746728	151	679906080	72	6	0.0224383	0.13463	0.0264742	0.000538519	0.000105897	0.15894	7.01428e-10	7.01304e-10	1	0	0	0	0	0
AGCCC	40	200	5	133.7	767746728	151	679906080	1000	5	0.299177	1.49589	0.294158	0.00747943	0.00147079	0.165563	9.74206e-09	9.74034e-09	1	0	0	1	0	0
AGCCGAT	2	8	7	133.7	767746728	151	679906080	56	4	0.0149589	0.0598355	0.0117663	0.000418848	8.23643e-05	0.18543	5.45555e-10	5.45459e-10	1	0	0	1	0	0
AGCCGC	1	4	6	133.7	767746728	151	679906080	24	4	0.00747943	0.0299177	0.00588317	0.000179506	3.5299e-05	0.15894	2.33809e-10	2.33768e-10	1	0	0	1	0	0
AGCCT	77	496	5	133.7	767746728	151	679906080	2480	6.44156	0.575916	3.7098	0.729513	0.018549	0.00364756	0.213297	2.41603e-08	2.4156e-08	1	0	0	1	0	0
AGCCTG	3	12	6	133.7	767746728	151	679906080	72	4	0.0224383	0.0897532	0.0176495	0.000538519	0.000105897	0.15894	7.01428e-10	7.01304e-10	1	0	0	1	0	0
AGCGCC	4	22	6	133.7	767746728	151	679906080	132	5.5	0.0299177	0.164547	0.0323574	0.000987285	0.000194144	0.218543	1.28595e-09	1.28572e-09	1	0	0	1	0	0
AGCGCCT	1	4	7	133.7	767746728	151	679906080	28	4	0.00747943	0.0299177	0.00588317	0.000209424	4.11822e-05	0.18543	2.72778e-10	2.7273e-10	1	0	0	1	0	0
AGCGGAT	5180	51327	7	133.7	767746728	151	679906080	359289	9.90869	38.7435	383.897	75.4913	2.68728	0.528439	0.459343	3.50021e-06	3.4996e-06	1	0	0	1	0	0
AGCGGC	6716	53604	6	133.7	767746728	151	679906080	321624	7.98154	50.2319	400.927	78.8403	2.40556	0.473042	0.317147	3.13328e-06	3.13273e-06	1	0	0	1	0	0
AGCGGG	14	56	6	133.7	767746728	151	679906080	336	4	0.104712	0.418848	0.0823643	0.00251309	0.000494186	0.15894	3.27333e-09	3.27275e-09	1	0	0	1	0	0
AGCTATC	57	228	7	133.7	767746728	151	679906080	1596	4	0.426328	1.70531	0.33534	0.0119372	0.00234738	0.18543	1.55483e-08	1.55456e-08	1	0	0	1	0	0
AGCTC	113	565	5	133.7	767746728	151	679906080	2825	5	0.845176	4.22588	0.830997	0.0211294	0.00415499	0.165563	2.75213e-08	2.75165e-08	1	0	0	1	0	0
AGCTCC	1	4	6	133.7	767746728	151	679906080	24	4	0.00747943	0.0299177	0.00588317	0.000179506	3.5299e-05	0.15894	2.33809e-10	2.33768e-10	1	0	0	1	0	0
AGG	10	80	3	133.7	767746728	151	679906080	240	8	0.0747943	0.598355	0.117663	0.00179506	0.00035299	0.15894	2.33809e-09	2.33768e-09	1	0	0	0	0	0
AGGAGGC	2906	25558	7	133.7	767746728	151	679906080	178906	8.79491	21.7352	191.159	37.5905	1.33812	0.263133	0.407711	1.74291e-06	1.74261e-06	1	0	0	1	0	0
AGGAT	141	706	5	133.7	767746728	151	679906080	3530	5.00709	1.0546	5.28048	1.03838	0.0264024	0.00519189	0.165798	3.43895e-08	3.43834e-08	1	0	0	1	0	0
AGGATAT	260	3675	7	133.7	767746728	151	679906080	25725	14.1346	1.94465	27.4869	5.40516	0.192408	0.0378361	0.655247	2.50614e-07	2.5057e-07	1	0	0	1	1	0
AGGATC	140	645	6	133.7	767746728	151	679906080	3870	4.60714	1.04712	4.82423	0.94866	0.0289454	0.00569196	0.183065	3.77018e-08	3.76951e-08	1	0	0	1	0	0
AGGATG	1	4	6	133.7	767746728	151	679906080	24	4	0.00747943	0.0299177	0.00588317	0.000179506	3.5299e-05	0.15894	2.33809e-10	2.33768e-10	1	0	0	1	0	0
AGGC	3	19	4	133.7	767746728	151	679906080	76	6.33333	0.0224383	0.142109	0.027945	0.000568437	0.00011178	0.16777	7.40396e-10	7.40266e-10	1	0	0	0	0	0
AGGCAT	54	216	6	133.7	767746728	151	679906080	1296	4	0.403889	1.61556	0.317691	0.00969334	0.00190615	0.15894	1.26257e-08	1.26235e-08	1	0	0	1	0	0
AGGCATC	9874	57573	7	133.7	767746728	151	679906080	403011	5.83077	73.8519	430.613	84.6779	3.01429	0.592745	0.2703	3.92616e-06	3.92546e-06	1	0	0	1	0	0
AGGCATG	44	176	7	133.7	767746728	151	679906080	1232	4	0.329095	1.31638	0.258859	0.00921466	0.00181201	0.18543	1.20022e-08	1.20001e-08	1	0	0	1	0	0
AGGCC	2645	21332	5	133.7	767746728	151	679906080	106660	8.06503	19.7831	159.551	31.3749	0.797756	0.156875	0.267054	1.03909e-06	1.0389e-06	1	0	0	1	0	0
AGGCGATC	3350	15407	8	133.7	767746728	151	679906080	123256	4.5991	25.0561	115.236	22.6605	0.921885	0.181284	0.243661	1.20077e-06	1.20056e-06	1	0	0	1	0	0
AGGCGC	1	4	6	133.7	767746728	151	679906080	24	4	0.00747943	0.0299177	0.00588317	0.000179506	3.5299e-05	0.15894	2.33809e-10	2.33768e-10	1	0	0	1	0	0
AGGCGGC	3488	31527	7	133.7	767746728	151	679906080	220689	9.0387	26.0883	235.804	46.3696	1.65063	0.324587	0.419013	2.14996e-06	2.14959e-06	1	0	0	1	0	0
AGGCGGGC	1	4	8	133.7	767746728	151	679906080	32	4	0.00747943	0.0299177	0.00588317	0.000239342	4.70653e-05	0.211921	3.11746e-10	3.11691e-10	1	0	0	1	0	0
AGGG	2	12	4	133.7	767746728	151	679906080	48	6	0.0149589	0.0897532	0.0176495	0.000359013	7.0598e-05	0.15894	4.67619e-10	4.67536e-10	1	0	0	0	0	0
AGGGAT	1252	7727	6	133.7	767746728	151	679906080	46362	6.17173	9.36425	57.7936	11.3648	0.346761	0.0681888	0.245234	4.51661e-07	4.51582e-07	1	0	0	1	0	0
AGGGCC	3066	15005	6	133.7	767746728	151	679906080	90030	4.894	22.9319	112.229	22.0692	0.673373	0.132415	0.194464	8.77077e-07	8.76923e-07	1	0	0	1	0	0
AGGGGG	31	160	6	133.7	767746728	151	679906080	960	5.16129	0.231862	1.19671	0.235327	0.00718025	0.00141196	0.205084	9.35237e-09	9.35073e-09	1	0	0	1	0	0
AT	95929	1422572	2	133.7	767746728	151	679906080	2845144	14.8294	717.494	10640	2092.31	21.2801	4.18461	0.196416	2.77176e-05	2.77127e-05	1	1	1	0	0	0
ATATC	458	2786	5	133.7	767746728	151	679906080	13930	6.08297	3.42558	20.8377	4.09762	0.104188	0.0204881	0.201423	1.35707e-07	1.35683e-07	1	0	0	1	0	0
ATATCC	110	469	6	133.7	767746728	151	679906080	2814	4.26364	0.822737	3.50785	0.689801	0.0210471	0.00413881	0.169416	2.74141e-08	2.74093e-08	1	0	0	1	0	0
ATATCG	45	180	6	133.7	767746728	151	679906080	1080	4	0.336574	1.3463	0.264742	0.00807779	0.00158845	0.15894	1.05214e-08	1.05196e-08	1	0	0	1	0	0
ATATGC	72	288	6	133.7	767746728	151	679906080	1728	4	0.538519	2.15408	0.423588	0.0129245	0.00254153	0.15894	1.68343e-08	1.68313e-08	1	0	0	1	0	0
ATATGCC	40	196	7	133.7	767746728	151	679906080	1372	4.9	0.299177	1.46597	0.288275	0.0102618	0.00201793	0.227152	1.33661e-08	1.33637e-08	1	0	0	1	0	0
ATC	5695	50646	3	133.7	767746728	151	679906080	151938	8.89306	42.5954	378.803	74.4897	1.13641	0.223469	0.176683	1.48019e-06	1.47993e-06	1	0	0	0	0	0
ATCATGC	89	356	7	133.7	767746728	151	679906080	2492	4	0.665669	2.66268	0.523602	0.0186387	0.00366521	0.18543	2.42772e-08	2.42729e-08	1	0	0	1	0	0
ATCATGG	40	160	7	133.7	767746728	151	679906080	1120	4	0.299177	1.19671	0.235327	0.00837696	0.00164729	0.18543	1.09111e-08	1.09092e-08	1	0	0	1	0	0
ATCC	1005	6336	4	133.7	767746728	151	679906080	25344	6.30448	7.51683	47.3897	9.31893	0.189559	0.0372757	0.167006	2.46903e-07	2.46859e-07	1	0	0	0	0	0
ATCCG	49	245	5	133.7	767746728	151	679906080	1225	5	0.366492	1.83246	0.360344	0.0091623	0.00180172	0.165563	1.1934e-08	1.19319e-08	1	0	0	1	0	0
ATCG	50	300	4	133.7	767746728	151	679906080	1200	6	0.373972	2.24383	0.441237	0.00897532	0.00176495	0.15894	1.16905e-08	1.16884e-08	1	0	0	0	0	0
ATCGC	42	210	5	133.7	767746728	151	679906080	1050	5	0.314136	1.57068	0.308866	0.0078534	0.00154433	0.165563	1.02292e-08	1.02274e-08	1	0	0	1	0	0
ATCGCC	2449	9796	6	133.7	767746728	151	679906080	58776	4	18.3171	73.2685	14.4079	0.439611	0.0864472	0.15894	5.72599e-07	5.72498e-07	1	0	0	1	0	0
ATCGGC	77	308	6	133.7	767746728	151	679906080	1848	4	0.575916	2.30366	0.453004	0.013822	0.00271802	0.15894	1.80033e-08	1.80001e-08	1	0	0	1	0	0
ATGCC	201	1047	5	133.7	767746728	151	679906080	5235	5.20896	1.50337	7.83096	1.53992	0.0391548	0.00769959	0.172482	5.09997e-08	5.09907e-08	1	0	0	1	0	0
ATGCCC	50	200	6	133.7	767746728	151	679906080	1200	4	0.373972	1.49589	0.294158	0.00897532	0.00176495	0.15894	1.16905e-08	1.16884e-08	1	0	0	1	0	0
CCCCCCG	7	28	7	133.7	767746728	151	679906080	196	4	0.052356	0.209424	0.0411822	0.00146597	0.000288275	0.18543	1.90944e-09	1.90911e-09	1	0	0	1	0	0
CCCCCG	29	123	6	133.7	767746728	151	679906080	738	4.24138	0.216904	0.91997	0.180907	0.00551982	0.00108544	0.168532	7.18964e-09	7.18837e-09	1	0	0	1	0	0
CCCCCGG	4	17	7	133.7	767746728	151	679906080	119	4.25	0.0299177	0.12715	0.0250035	0.000890052	0.000175024	0.19702	1.1593e-09	1.1591e-09	1	0	0	1	0	0
CCCCG	4	21	5	133.7	767746728	151	679906080	105	5.25	0.0299177	0.157068	0.0308866	0.00078534	0.000154433	0.173841	1.02292e-09	1.02274e-09	1	0	0	1	0	0
CCCCGG	10	40	6	133.7	767746728	151	679906080	240	4	0.0747943	0.299177	0.0588317	0.00179506	0.00035299	0.15894	2.33809e-09	2.33768e-09	1	0	0	1	0	0
CCCG	5	31	4	133.7	767746728	151	679906080	124	6.2	0.0373972	0.231862	0.0455945	0.00092745	0.000182378	0.164238	1.20801e-09	1.2078e-09	1	0	0	0	0	0
CCCGCCG	2	8	7	133.7	767746728	151	679906080	56	4	0.0149589	0.0598355	0.0117663	0.000418848	8.23643e-05	0.18543	5.45555e-10	5.45459e-10	1	0	0	1	0	0
CCCGCG	4	16	6	133.7	767746728	151	679906080	96	4	0.0299177	0.119671	0.0235327	0.000718025	0.000141196	0.15894	9.35237e-10	9.35073e-10	1	0	0	1	0	0
CCCGG	2211	11061	5	133.7	767746728	151	679906080	55305	5.00271	16.537	82.73	16.2684	0.41365	0.0813421	0.165653	5.38784e-07	5.3869e-07	1	0	0	1	0	0
CCCGGG	1	4	6	133.7	767746728	151	679906080	24	4	0.00747943	0.0299177	0.00588317	0.000179506	3.5299e-05	0.15894	2.33809e-10	2.33768e-10	1	0	0	1	0	0
CCG	21	177	3	133.7	767746728	151	679906080	531	8.42857	0.157068	1.32386	0.26033	0.00397158	0.00078099	0.167455	5.17303e-09	5.17212e-09	1	0	0	0	0	0
CCGCCGG	1	4	7	133.7	767746728	151	679906080	28	4	0.00747943	0.0299177	0.00588317	0.000209424	4.11822e-05	0.18543	2.72778e-10	2.7273e-10	1	0	0	1	0	0
CCGCGG	2	8	6	133.7	767746728	151	679906080	48	4	0.0149589	0.0598355	0.0117663	0.000359013	7.0598e-05	0.15894	4.67619e-10	4.67536e-10	1	0	0	1	0	0
CCGGCG	16	64	6	133.7	767746728	151	679906080	384	4	0.119671	0.478684	0.0941306	0.0028721	0.000564784	0.15894	3.74095e-09	3.74029e-09	1	0	0	1	0	0
CG	1	12	2	133.7	767746728	151	679906080	24	12	0.00747943	0.0897532	0.0176495	0.000179506	3.5299e-05	0.15894	2.33809e-10	2.33768e-10	1	0	0	0	0	0
