# Supplementary material for: Profiles of telomeric repeats in Insecta reveal diverse forms of telomeric motifs in Hymenopterans
Source: Life Sci Alliance. 2022 Apr 1;5(7):e202101163. doi: 10.26508/lsa.202101163 (PMC8977481; doi:10.26508/lsa.202101163)
Supplement: Supplemental Data 3. — Tandem repeat statistics for 50 species without simple tandem type TRM. [file LSA-2021-01163_Supplemental_Data_3.zip › DataS3/CHRIG_output.csv.0.filtered.xlsx]

## Sheet: Sheet1
Unnamed: 0	reads	repeats	unit_len	avg_genome_cov	genome_size	eff_read_len	num_reads	repeats_total_len	repeats_per_read	reads_per_genome	repeats_per_genome	repeats_per_million_reads	repeats_len_per_genome	repeats_len_per_million_reads	percent_repeats_len_per_read	percent_repeats_len_per_genome	percent_repeat_unit_in_sequences	avg_genome_cov_filter	repeat_containing_reads_filter	repeats_len_per_million_reads_filter	unit_len_filter	percent_repeats_len_per_read_filter	qualified
AAAAAAC	88	359	7	55.5	139902298	151	50490546	2513	4.07955	1.58559	6.46847	7.11024	0.0452793	0.0497717	0.189118	3.23649e-07	3.29614e-07	1	0	0	1	0	0
AAAAAAG	13	54	7	55.5	139902298	151	50490546	378	4.15385	0.234234	0.972973	1.06951	0.00681081	0.00748655	0.192562	4.86826e-08	4.95798e-08	1	0	0	1	0	0
AAAAAAGGAG	6	25	10	55.5	139902298	151	50490546	250	4.16667	0.108108	0.45045	0.495142	0.0045045	0.00495142	0.275938	3.21975e-08	3.27909e-08	1	0	0	1	0	0
AAAAAAT	2	8	7	55.5	139902298	151	50490546	56	4	0.036036	0.144144	0.158446	0.00100901	0.00110912	0.18543	7.21224e-09	7.34516e-09	1	0	0	1	0	0
AAAAAC	358	1449	6	55.5	139902298	151	50490546	8694	4.04749	6.45045	26.1081	28.6984	0.156649	0.172191	0.160827	1.1197e-06	1.14034e-06	1	0	0	1	0	0
AAAAACG	4	16	7	55.5	139902298	151	50490546	112	4	0.0720721	0.288288	0.316891	0.00201802	0.00221824	0.18543	1.44245e-08	1.46903e-08	1	0	0	1	0	0
AAAAACGCTT	4	16	10	55.5	139902298	151	50490546	160	4	0.0720721	0.288288	0.316891	0.00288288	0.00316891	0.264901	2.06064e-08	2.09862e-08	1	0	0	1	0	0
AAAAAG	125	525	6	55.5	139902298	151	50490546	3150	4.2	2.25225	9.45946	10.398	0.0567568	0.0623879	0.166887	4.05689e-07	4.13165e-07	1	0	0	1	0	0
AAAAAGG	8	32	7	55.5	139902298	151	50490546	224	4	0.144144	0.576577	0.633782	0.00403604	0.00443647	0.18543	2.8849e-08	2.93806e-08	1	0	0	1	0	0
AAAAAGGAAAG	6	26	11	55.5	139902298	151	50490546	286	4.33333	0.108108	0.468468	0.514948	0.00515315	0.00566443	0.315673	3.68339e-08	3.75128e-08	1	0	0	1	0	0
AAAAAT	44	182	6	55.5	139902298	151	50490546	1092	4.13636	0.792793	3.27928	3.60464	0.0196757	0.0216278	0.164359	1.40639e-07	1.43231e-07	1	0	0	1	0	0
AAAAC	289	1643	5	55.5	139902298	151	50490546	8215	5.68512	5.20721	29.6036	32.5407	0.148018	0.162704	0.188249	1.05801e-06	1.07751e-06	1	0	0	1	0	0
AAAACC	1	4	6	55.5	139902298	151	50490546	24	4	0.018018	0.0720721	0.0792228	0.000432432	0.000475337	0.15894	3.09096e-09	3.14792e-09	1	0	0	1	0	0
AAAACCAT	6	27	8	55.5	139902298	151	50490546	216	4.5	0.108108	0.486486	0.534754	0.00389189	0.00427803	0.238411	2.78186e-08	2.83313e-08	1	0	0	1	0	0
AAAACCC	2	8	7	55.5	139902298	151	50490546	56	4	0.036036	0.144144	0.158446	0.00100901	0.00110912	0.18543	7.21224e-09	7.34516e-09	1	0	0	1	0	0
AAAACCCC	7	31	8	55.5	139902298	151	50490546	248	4.42857	0.126126	0.558559	0.613976	0.00446847	0.00491181	0.234626	3.19399e-08	3.25285e-08	1	0	0	1	0	0
AAAACCG	16	70	7	55.5	139902298	151	50490546	490	4.375	0.288288	1.26126	1.3864	0.00882883	0.00970479	0.202815	6.31071e-08	6.42701e-08	1	0	0	1	0	0
AAAACG	2	14	6	55.5	139902298	151	50490546	84	7	0.036036	0.252252	0.27728	0.00151351	0.00166368	0.278146	1.08184e-08	1.10177e-08	1	0	0	1	0	0
AAAACGG	12	54	7	55.5	139902298	151	50490546	378	4.5	0.216216	0.972973	1.06951	0.00681081	0.00748655	0.208609	4.86826e-08	4.95798e-08	1	0	0	1	0	0
AAAACGT	4	20	7	55.5	139902298	151	50490546	140	5	0.0720721	0.36036	0.396114	0.00252252	0.0027728	0.231788	1.80306e-08	1.83629e-08	1	0	0	1	0	0
AAAACTG	2	8	7	55.5	139902298	151	50490546	56	4	0.036036	0.144144	0.158446	0.00100901	0.00110912	0.18543	7.21224e-09	7.34516e-09	1	0	0	1	0	0
AAAACTGGGC	4	16	10	55.5	139902298	151	50490546	160	4	0.0720721	0.288288	0.316891	0.00288288	0.00316891	0.264901	2.06064e-08	2.09862e-08	1	0	0	1	0	0
AAAAG	128	787	5	55.5	139902298	151	50490546	3935	6.14844	2.30631	14.1802	15.5871	0.0709009	0.0779354	0.203591	5.06789e-07	5.16128e-07	1	0	0	1	0	0
AAAAGAC	4	24	7	55.5	139902298	151	50490546	168	6	0.0720721	0.432432	0.475337	0.00302703	0.00332736	0.278146	2.16367e-08	2.20355e-08	1	0	0	1	0	0
AAAAGACC	2	14	8	55.5	139902298	151	50490546	112	7	0.036036	0.252252	0.27728	0.00201802	0.00221824	0.370861	1.44245e-08	1.46903e-08	1	0	0	1	0	0
AAAAGAG	13	52	7	55.5	139902298	151	50490546	364	4	0.234234	0.936937	1.0299	0.00655856	0.00720927	0.18543	4.68796e-08	4.77435e-08	1	0	0	1	0	0
AAAAGAGATCGG	9	42	12	55.5	139902298	151	50490546	504	4.66667	0.162162	0.756757	0.831839	0.00908108	0.00998207	0.370861	6.49102e-08	6.61064e-08	1	0	0	1	0	0
AAAAGAGCG	2	8	9	55.5	139902298	151	50490546	72	4	0.036036	0.144144	0.158446	0.0012973	0.00142601	0.238411	9.27288e-09	9.44377e-09	1	0	0	1	0	0
AAAAGC	25	104	6	55.5	139902298	151	50490546	624	4.16	0.45045	1.87387	2.05979	0.0112432	0.0123587	0.165298	8.0365e-08	8.1846e-08	1	0	0	1	0	0
AAAAGCTGAT	2	8	10	55.5	139902298	151	50490546	80	4	0.036036	0.144144	0.158446	0.00144144	0.00158446	0.264901	1.03032e-08	1.04931e-08	1	0	0	1	0	0
AAAAGG	84	376	6	55.5	139902298	151	50490546	2256	4.47619	1.51351	6.77477	7.44694	0.0406486	0.0446816	0.177862	2.9055e-07	2.95905e-07	1	0	0	1	0	0
AAAAGGC	16	76	7	55.5	139902298	151	50490546	532	4.75	0.288288	1.36937	1.50523	0.00958559	0.0105366	0.220199	6.85163e-08	6.9779e-08	1	0	0	1	0	0
AAAAGGCACATGGTACAATATTC	1	4	23	55.5	139902298	151	50490546	92	4	0.018018	0.0720721	0.0792228	0.00165766	0.00182212	0.609272	1.18487e-08	1.2067e-08	1	0	0	1	1	0
AAAAGGG	12	48	7	55.5	139902298	151	50490546	336	4	0.216216	0.864865	0.950673	0.00605405	0.00665471	0.18543	4.32734e-08	4.40709e-08	1	0	0	1	0	0
AAAAGGGGTG	2	8	10	55.5	139902298	151	50490546	80	4	0.036036	0.144144	0.158446	0.00144144	0.00158446	0.264901	1.03032e-08	1.04931e-08	1	0	0	1	0	0
AAAAGGTTC	1	4	9	55.5	139902298	151	50490546	36	4	0.018018	0.0720721	0.0792228	0.000648649	0.000713005	0.238411	4.63644e-09	4.72189e-09	1	0	0	1	0	0
AAAAT	92	583	5	55.5	139902298	151	50490546	2915	6.33696	1.65766	10.5045	11.5467	0.0525225	0.0577336	0.209833	3.75423e-07	3.82342e-07	1	0	0	1	0	0
AAAATAATTG	2	8	10	55.5	139902298	151	50490546	80	4	0.036036	0.144144	0.158446	0.00144144	0.00158446	0.264901	1.03032e-08	1.04931e-08	1	0	0	1	0	0
AAAATCATG	24	103	9	55.5	139902298	151	50490546	927	4.29167	0.432432	1.85586	2.03999	0.0167027	0.0183599	0.255795	1.19388e-07	1.21589e-07	1	0	0	1	0	0
AAAATCGGT	8	32	9	55.5	139902298	151	50490546	288	4	0.144144	0.576577	0.633782	0.00518919	0.00570404	0.238411	3.70915e-08	3.77751e-08	1	0	0	1	0	0
AAAATCTTCCGATCT	2	9	15	55.5	139902298	151	50490546	135	4.5	0.036036	0.162162	0.178251	0.00243243	0.00267377	0.44702	1.73867e-08	1.77071e-08	1	0	0	1	0	0
AAAATG	16	66	6	55.5	139902298	151	50490546	396	4.125	0.288288	1.18919	1.30718	0.00713514	0.00784305	0.163907	5.10008e-08	5.19407e-08	1	0	0	1	0	0
AAAATGGCT	8	32	9	55.5	139902298	151	50490546	288	4	0.144144	0.576577	0.633782	0.00518919	0.00570404	0.238411	3.70915e-08	3.77751e-08	1	0	0	1	0	0
AAAATGTG	2	8	8	55.5	139902298	151	50490546	64	4	0.036036	0.144144	0.158446	0.00115315	0.00126756	0.211921	8.24256e-09	8.39446e-09	1	0	0	1	0	0
AAAATTC	2	8	7	55.5	139902298	151	50490546	56	4	0.036036	0.144144	0.158446	0.00100901	0.00110912	0.18543	7.21224e-09	7.34516e-09	1	0	0	1	0	0
AAAATTCGCCCATATCAGC	2	11	19	55.5	139902298	151	50490546	209	5.5	0.036036	0.198198	0.217863	0.00376577	0.00413939	0.692053	2.69171e-08	2.74132e-08	1	0	0	1	1	0
AAAC	330	2163	4	55.5	139902298	151	50490546	8652	6.55455	5.94595	38.973	42.8397	0.155892	0.171359	0.17363	1.11429e-06	1.13483e-06	1	0	0	0	0	0
AAACAACCGGTTTCTCATAGTC	1	4	22	55.5	139902298	151	50490546	88	4	0.018018	0.0720721	0.0792228	0.00158559	0.0017429	0.582781	1.13335e-08	1.15424e-08	1	0	0	1	1	0
AAACAACCTTCGCAC	2	10	15	55.5	139902298	151	50490546	150	5	0.036036	0.18018	0.198057	0.0027027	0.00297085	0.496689	1.93185e-08	1.96745e-08	1	0	0	1	0	0
AAACAAGAAGGAAG	2	10	14	55.5	139902298	151	50490546	140	5	0.036036	0.18018	0.198057	0.00252252	0.0027728	0.463576	1.80306e-08	1.83629e-08	1	0	0	1	0	0
AAACAC	9	36	6	55.5	139902298	151	50490546	216	4	0.162162	0.648649	0.713005	0.00389189	0.00427803	0.15894	2.78186e-08	2.83313e-08	1	0	0	1	0	0
AAACACACACACAGCTCC	4	16	18	55.5	139902298	151	50490546	288	4	0.0720721	0.288288	0.316891	0.00518919	0.00570404	0.476821	3.70915e-08	3.77751e-08	1	0	0	1	0	0
AAACACC	2	8	7	55.5	139902298	151	50490546	56	4	0.036036	0.144144	0.158446	0.00100901	0.00110912	0.18543	7.21224e-09	7.34516e-09	1	0	0	1	0	0
AAACAG	8	44	6	55.5	139902298	151	50490546	264	5.5	0.144144	0.792793	0.87145	0.00475676	0.0052287	0.218543	3.40006e-08	3.46272e-08	1	0	0	1	0	0
AAACAGAAC	4	16	9	55.5	139902298	151	50490546	144	4	0.0720721	0.288288	0.316891	0.00259459	0.00285202	0.238411	1.85458e-08	1.88875e-08	1	0	0	1	0	0
AAACAGCGT	8	32	9	55.5	139902298	151	50490546	288	4	0.144144	0.576577	0.633782	0.00518919	0.00570404	0.238411	3.70915e-08	3.77751e-08	1	0	0	1	0	0
AAACAGT	2	8	7	55.5	139902298	151	50490546	56	4	0.036036	0.144144	0.158446	0.00100901	0.00110912	0.18543	7.21224e-09	7.34516e-09	1	0	0	1	0	0
AAACATG	4	16	7	55.5	139902298	151	50490546	112	4	0.0720721	0.288288	0.316891	0.00201802	0.00221824	0.18543	1.44245e-08	1.46903e-08	1	0	0	1	0	0
AAACATT	6	24	7	55.5	139902298	151	50490546	168	4	0.108108	0.432432	0.475337	0.00302703	0.00332736	0.18543	2.16367e-08	2.20355e-08	1	0	0	1	0	0
AAACC	7	45	5	55.5	139902298	151	50490546	225	6.42857	0.126126	0.810811	0.891256	0.00405405	0.00445628	0.212867	2.89778e-08	2.95118e-08	1	0	0	1	0	0
AAACCC	5	20	6	55.5	139902298	151	50490546	120	4	0.0900901	0.36036	0.396114	0.00216216	0.00237668	0.15894	1.54548e-08	1.57396e-08	1	0	0	1	0	0
AAACCCC	11	52	7	55.5	139902298	151	50490546	364	4.72727	0.198198	0.936937	1.0299	0.00655856	0.00720927	0.219145	4.68796e-08	4.77435e-08	1	0	0	1	0	0
AAACCCCG	2	8	8	55.5	139902298	151	50490546	64	4	0.036036	0.144144	0.158446	0.00115315	0.00126756	0.211921	8.24256e-09	8.39446e-09	1	0	0	1	0	0
AAACCCT	290	2219	7	55.5	139902298	151	50490546	15533	7.65172	5.22523	39.982	43.9488	0.279874	0.307642	0.354716	2.0005e-06	2.03736e-06	1	0	0	1	0	0
AAACCG	20	96	6	55.5	139902298	151	50490546	576	4.8	0.36036	1.72973	1.90135	0.0103784	0.0114081	0.190728	7.4183e-08	7.55502e-08	1	0	0	1	0	0
AAACCGGTCGACGAC	1	4	15	55.5	139902298	151	50490546	60	4	0.018018	0.0720721	0.0792228	0.00108108	0.00118834	0.397351	7.7274e-09	7.86981e-09	1	0	0	1	0	0
AAACCGT	10	48	7	55.5	139902298	151	50490546	336	4.8	0.18018	0.864865	0.950673	0.00605405	0.00665471	0.222517	4.32734e-08	4.40709e-08	1	0	0	1	0	0
AAACCT	2	24	6	55.5	139902298	151	50490546	144	12	0.036036	0.432432	0.475337	0.00259459	0.00285202	0.476821	1.85458e-08	1.88875e-08	1	0	0	1	0	0
AAACCTAAC	2	8	9	55.5	139902298	151	50490546	72	4	0.036036	0.144144	0.158446	0.0012973	0.00142601	0.238411	9.27288e-09	9.44377e-09	1	0	0	1	0	0
AAACCTG	8	36	7	55.5	139902298	151	50490546	252	4.5	0.144144	0.648649	0.713005	0.00454054	0.00499103	0.208609	3.24551e-08	3.30532e-08	1	0	0	1	0	0
AAACG	126	681	5	55.5	139902298	151	50490546	3405	5.40476	2.27027	12.2703	13.4877	0.0613514	0.0674384	0.178966	4.3853e-07	4.46612e-07	1	0	0	1	0	0
AAACGACGC	12	48	9	55.5	139902298	151	50490546	432	4	0.216216	0.864865	0.950673	0.00778378	0.00855606	0.238411	5.56373e-08	5.66626e-08	1	0	0	1	0	0
AAACGAG	22	112	7	55.5	139902298	151	50490546	784	5.09091	0.396396	2.01802	2.21824	0.0141261	0.0155277	0.236002	1.00971e-07	1.02832e-07	1	0	0	1	0	0
AAACGC	29	130	6	55.5	139902298	151	50490546	780	4.48276	0.522523	2.34234	2.57474	0.0140541	0.0154484	0.178123	1.00456e-07	1.02308e-07	1	0	0	1	0	0
AAACGCC	2	8	7	55.5	139902298	151	50490546	56	4	0.036036	0.144144	0.158446	0.00100901	0.00110912	0.18543	7.21224e-09	7.34516e-09	1	0	0	1	0	0
AAACGCCGC	16	66	9	55.5	139902298	151	50490546	594	4.125	0.288288	1.18919	1.30718	0.0107027	0.0117646	0.245861	7.65013e-08	7.79111e-08	1	0	0	1	0	0
AAACGCG	4	16	7	55.5	139902298	151	50490546	112	4	0.0720721	0.288288	0.316891	0.00201802	0.00221824	0.18543	1.44245e-08	1.46903e-08	1	0	0	1	0	0
AAACGCT	2	8	7	55.5	139902298	151	50490546	56	4	0.036036	0.144144	0.158446	0.00100901	0.00110912	0.18543	7.21224e-09	7.34516e-09	1	0	0	1	0	0
AAACGG	41	200	6	55.5	139902298	151	50490546	1200	4.87805	0.738739	3.6036	3.96114	0.0216216	0.0237668	0.19383	1.54548e-07	1.57396e-07	1	0	0	1	0	0
AAACGGC	9	44	7	55.5	139902298	151	50490546	308	4.88889	0.162162	0.792793	0.87145	0.00554955	0.00610015	0.226637	3.96673e-08	4.03984e-08	1	0	0	1	0	0
AAACGGCGCAG	15	60	11	55.5	139902298	151	50490546	660	4	0.27027	1.08108	1.18834	0.0118919	0.0130718	0.291391	8.50014e-08	8.65679e-08	1	0	0	1	0	0
AAACGGG	2	8	7	55.5	139902298	151	50490546	56	4	0.036036	0.144144	0.158446	0.00100901	0.00110912	0.18543	7.21224e-09	7.34516e-09	1	0	0	1	0	0
AAACGGT	12	50	7	55.5	139902298	151	50490546	350	4.16667	0.216216	0.900901	0.990284	0.00630631	0.00693199	0.193157	4.50765e-08	4.59072e-08	1	0	0	1	0	0
AAACGGTCG	12	48	9	55.5	139902298	151	50490546	432	4	0.216216	0.864865	0.950673	0.00778378	0.00855606	0.238411	5.56373e-08	5.66626e-08	1	0	0	1	0	0
AAACGT	10	52	6	55.5	139902298	151	50490546	312	5.2	0.18018	0.936937	1.0299	0.00562162	0.00617937	0.206623	4.01825e-08	4.0923e-08	1	0	0	1	0	0
AAACGTCAG	10	40	9	55.5	139902298	151	50490546	360	4	0.18018	0.720721	0.792228	0.00648649	0.00713005	0.238411	4.63644e-08	4.72189e-08	1	0	0	1	0	0
AAACGTGT	6	24	8	55.5	139902298	151	50490546	192	4	0.108108	0.432432	0.475337	0.00345946	0.00380269	0.211921	2.47277e-08	2.51834e-08	1	0	0	1	0	0
AAACGTT	8	32	7	55.5	139902298	151	50490546	224	4	0.144144	0.576577	0.633782	0.00403604	0.00443647	0.18543	2.8849e-08	2.93806e-08	1	0	0	1	0	0
AAACT	2	16	5	55.5	139902298	151	50490546	80	8	0.036036	0.288288	0.316891	0.00144144	0.00158446	0.264901	1.03032e-08	1.04931e-08	1	0	0	1	0	0
AAACTG	2	8	6	55.5	139902298	151	50490546	48	4	0.036036	0.144144	0.158446	0.000864865	0.000950673	0.15894	6.18192e-09	6.29585e-09	1	0	0	1	0	0
AAACTT	4	16	6	55.5	139902298	151	50490546	96	4	0.0720721	0.288288	0.316891	0.00172973	0.00190135	0.15894	1.23638e-08	1.25917e-08	1	0	0	1	0	0
AAAG	715	6131	4	55.5	139902298	151	50490546	24524	8.57483	12.8829	110.468	121.429	0.441874	0.485715	0.227148	3.15845e-06	3.21665e-06	1	0	0	0	0	0
AAAGAAAGAAG	3	12	11	55.5	139902298	151	50490546	132	4	0.0540541	0.216216	0.237668	0.00237838	0.00261435	0.291391	1.70003e-08	1.73136e-08	1	0	0	1	0	0
AAAGAAAGACAG	4	20	12	55.5	139902298	151	50490546	240	5	0.0720721	0.36036	0.396114	0.00432432	0.00475337	0.397351	3.09096e-08	3.14792e-08	1	0	0	1	0	0
AAAGAACTG	2	13	9	55.5	139902298	151	50490546	117	6.5	0.036036	0.234234	0.257474	0.00210811	0.00231727	0.387417	1.50684e-08	1.53461e-08	1	0	0	1	0	0
AAAGAAGAAGTT	2	10	12	55.5	139902298	151	50490546	120	5	0.036036	0.18018	0.198057	0.00216216	0.00237668	0.397351	1.54548e-08	1.57396e-08	1	0	0	1	0	0
AAAGACC	8	32	7	55.5	139902298	151	50490546	224	4	0.144144	0.576577	0.633782	0.00403604	0.00443647	0.18543	2.8849e-08	2.93806e-08	1	0	0	1	0	0
AAAGACG	25	110	7	55.5	139902298	151	50490546	770	4.4	0.45045	1.98198	2.17863	0.0138739	0.0152504	0.203974	9.91683e-08	1.00996e-07	1	0	0	1	0	0
AAAGAG	262	1122	6	55.5	139902298	151	50490546	6732	4.28244	4.72072	20.2162	22.222	0.121297	0.133332	0.170163	8.67014e-07	8.82993e-07	1	0	0	1	0	0
AAAGAGAGATCG	3	12	12	55.5	139902298	151	50490546	144	4	0.0540541	0.216216	0.237668	0.00259459	0.00285202	0.317881	1.85458e-08	1.88875e-08	1	0	0	1	0	0
AAAGAGG	8	32	7	55.5	139902298	151	50490546	224	4	0.144144	0.576577	0.633782	0.00403604	0.00443647	0.18543	2.8849e-08	2.93806e-08	1	0	0	1	0	0
AAAGAGGG	29	118	8	55.5	139902298	151	50490546	944	4.06897	0.522523	2.12613	2.33707	0.017009	0.0186966	0.215574	1.21578e-07	1.23818e-07	1	0	0	1	0	0
AAAGAT	5	21	6	55.5	139902298	151	50490546	126	4.2	0.0900901	0.378378	0.415919	0.00227027	0.00249552	0.166887	1.62275e-08	1.65266e-08	1	0	0	1	0	0
AAAGATCGG	6	33	9	55.5	139902298	151	50490546	297	5.5	0.108108	0.594595	0.653588	0.00535135	0.00588229	0.327815	3.82506e-08	3.89556e-08	1	0	0	1	0	0
AAAGATCGGAAG	30	120	12	55.5	139902298	151	50490546	1440	4	0.540541	2.16216	2.37668	0.0259459	0.0285202	0.317881	1.85458e-07	1.88875e-07	1	0	0	1	0	0
AAAGATCGGAAGAGAATG	2	9	18	55.5	139902298	151	50490546	162	4.5	0.036036	0.162162	0.178251	0.00291892	0.00320852	0.536424	2.0864e-08	2.12485e-08	1	0	0	1	1	0
AAAGATCGGAAGAGAG	2	8	16	55.5	139902298	151	50490546	128	4	0.036036	0.144144	0.158446	0.00230631	0.00253513	0.423841	1.64851e-08	1.67889e-08	1	0	0	1	0	0
AAAGC	35	181	5	55.5	139902298	151	50490546	905	5.17143	0.630631	3.26126	3.58483	0.0163063	0.0179241	0.171239	1.16555e-07	1.18703e-07	1	0	0	1	0	0
AAAGCAATCTCCACACCAAC	1	4	20	55.5	139902298	151	50490546	80	4	0.018018	0.0720721	0.0792228	0.00144144	0.00158446	0.529801	1.03032e-08	1.04931e-08	1	0	0	1	1	0
AAAGCC	8	42	6	55.5	139902298	151	50490546	252	5.25	0.144144	0.756757	0.831839	0.00454054	0.00499103	0.208609	3.24551e-08	3.30532e-08	1	0	0	1	0	0
AAAGCCG	39	170	7	55.5	139902298	151	50490546	1190	4.35897	0.702703	3.06306	3.36697	0.0214414	0.0235688	0.202072	1.5326e-07	1.56085e-07	1	0	0	1	0	0
AAAGCG	9	36	6	55.5	139902298	151	50490546	216	4	0.162162	0.648649	0.713005	0.00389189	0.00427803	0.15894	2.78186e-08	2.83313e-08	1	0	0	1	0	0
AAAGCGAGGC	4	16	10	55.5	139902298	151	50490546	160	4	0.0720721	0.288288	0.316891	0.00288288	0.00316891	0.264901	2.06064e-08	2.09862e-08	1	0	0	1	0	0
AAAGCGC	2	8	7	55.5	139902298	151	50490546	56	4	0.036036	0.144144	0.158446	0.00100901	0.00110912	0.18543	7.21224e-09	7.34516e-09	1	0	0	1	0	0
AAAGCGG	23	92	7	55.5	139902298	151	50490546	644	4	0.414414	1.65766	1.82212	0.0116036	0.0127549	0.18543	8.29408e-08	8.44693e-08	1	0	0	1	0	0
AAAGCGT	6	28	7	55.5	139902298	151	50490546	196	4.66667	0.108108	0.504505	0.554559	0.00353153	0.00388191	0.216336	2.52428e-08	2.5708e-08	1	0	0	1	0	0
AAAGG	53	439	5	55.5	139902298	151	50490546	2195	8.28302	0.954955	7.90991	8.6947	0.0395495	0.0434735	0.274272	2.82694e-07	2.87904e-07	1	0	0	1	0	0
AAAGGAG	42	193	7	55.5	139902298	151	50490546	1351	4.59524	0.756757	3.47748	3.8225	0.0243423	0.0267575	0.213024	1.73995e-07	1.77202e-07	1	0	0	1	0	0
AAAGGCCCTGC	2	8	11	55.5	139902298	151	50490546	88	4	0.036036	0.144144	0.158446	0.00158559	0.0017429	0.291391	1.13335e-08	1.15424e-08	1	0	0	1	0	0
AAAGGCG	20	84	7	55.5	139902298	151	50490546	588	4.2	0.36036	1.51351	1.66368	0.0105946	0.0116457	0.194702	7.57285e-08	7.71241e-08	1	0	0	1	0	0
AAAGGG	96	389	6	55.5	139902298	151	50490546	2334	4.05208	1.72973	7.00901	7.70441	0.0420541	0.0462265	0.16101	3.00596e-07	3.06136e-07	1	0	0	1	0	0
AAAGGGAGG	17	73	9	55.5	139902298	151	50490546	657	4.29412	0.306306	1.31532	1.44582	0.0118378	0.0130123	0.255941	8.4615e-08	8.61744e-08	1	0	0	1	0	0
AAAGGGCGT	14	58	9	55.5	139902298	151	50490546	522	4.14286	0.252252	1.04505	1.14873	0.00940541	0.0103386	0.246925	6.72284e-08	6.84673e-08	1	0	0	1	0	0
AAAGGGG	10	50	7	55.5	139902298	151	50490546	350	5	0.18018	0.900901	0.990284	0.00630631	0.00693199	0.231788	4.50765e-08	4.59072e-08	1	0	0	1	0	0
AAAGGGGCC	4	16	9	55.5	139902298	151	50490546	144	4	0.0720721	0.288288	0.316891	0.00259459	0.00285202	0.238411	1.85458e-08	1.88875e-08	1	0	0	1	0	0
AAAGGT	8	32	6	55.5	139902298	151	50490546	192	4	0.144144	0.576577	0.633782	0.00345946	0.00380269	0.15894	2.47277e-08	2.51834e-08	1	0	0	1	0	0
AAAGTC	2	10	6	55.5	139902298	151	50490546	60	5	0.036036	0.18018	0.198057	0.00108108	0.00118834	0.198675	7.7274e-09	7.86981e-09	1	0	0	1	0	0
AAAGTGG	6	26	7	55.5	139902298	151	50490546	182	4.33333	0.108108	0.468468	0.514948	0.00327928	0.00360464	0.200883	2.34398e-08	2.38718e-08	1	0	0	1	0	0
AAAT	351	2734	4	55.5	139902298	151	50490546	10936	7.78917	6.32432	49.2613	54.1488	0.197045	0.216595	0.206336	1.40845e-06	1.4344e-06	1	0	0	0	0	0
AAATACGCG	20	91	9	55.5	139902298	151	50490546	819	4.55	0.36036	1.63964	1.80232	0.0147568	0.0162209	0.271192	1.05479e-07	1.07423e-07	1	0	0	1	0	0
AAATAGTTCG	6	24	10	55.5	139902298	151	50490546	240	4	0.108108	0.432432	0.475337	0.00432432	0.00475337	0.264901	3.09096e-08	3.14792e-08	1	0	0	1	0	0
AAATATGC	6	28	8	55.5	139902298	151	50490546	224	4.66667	0.108108	0.504505	0.554559	0.00403604	0.00443647	0.247241	2.8849e-08	2.93806e-08	1	0	0	1	0	0
AAATC	1	5	5	55.5	139902298	151	50490546	25	5	0.018018	0.0900901	0.0990284	0.00045045	0.000495142	0.165563	3.21975e-09	3.27909e-09	1	0	0	1	0	0
AAATCC	2	8	6	55.5	139902298	151	50490546	48	4	0.036036	0.144144	0.158446	0.000864865	0.000950673	0.15894	6.18192e-09	6.29585e-09	1	0	0	1	0	0
AAATCGAACGT	4	16	11	55.5	139902298	151	50490546	176	4	0.0720721	0.288288	0.316891	0.00317117	0.0034858	0.291391	2.2667e-08	2.30848e-08	1	0	0	1	0	0
AAATCGGAAG	2	11	10	55.5	139902298	151	50490546	110	5.5	0.036036	0.198198	0.217863	0.00198198	0.00217863	0.364238	1.41669e-08	1.4428e-08	1	0	0	1	0	0
AAATCGTCG	6	32	9	55.5	139902298	151	50490546	288	5.33333	0.108108	0.576577	0.633782	0.00518919	0.00570404	0.317881	3.70915e-08	3.77751e-08	1	0	0	1	0	0
AAATCGTT	2	8	8	55.5	139902298	151	50490546	64	4	0.036036	0.144144	0.158446	0.00115315	0.00126756	0.211921	8.24256e-09	8.39446e-09	1	0	0	1	0	0
AAATCT	4	16	6	55.5	139902298	151	50490546	96	4	0.0720721	0.288288	0.316891	0.00172973	0.00190135	0.15894	1.23638e-08	1.25917e-08	1	0	0	1	0	0
AAATCTC	10	44	7	55.5	139902298	151	50490546	308	4.4	0.18018	0.792793	0.87145	0.00554955	0.00610015	0.203974	3.96673e-08	4.03984e-08	1	0	0	1	0	0
AAATGC	4	22	6	55.5	139902298	151	50490546	132	5.5	0.0720721	0.396396	0.435725	0.00237838	0.00261435	0.218543	1.70003e-08	1.73136e-08	1	0	0	1	0	0
AAATGCACGC	4	16	10	55.5	139902298	151	50490546	160	4	0.0720721	0.288288	0.316891	0.00288288	0.00316891	0.264901	2.06064e-08	2.09862e-08	1	0	0	1	0	0
AAATGCGTAC	8	32	10	55.5	139902298	151	50490546	320	4	0.144144	0.576577	0.633782	0.00576577	0.00633782	0.264901	4.12128e-08	4.19723e-08	1	0	0	1	0	0
AAATGG	10	61	6	55.5	139902298	151	50490546	366	6.1	0.18018	1.0991	1.20815	0.00659459	0.00724888	0.242384	4.71371e-08	4.80058e-08	1	0	0	1	0	0
AAATGGC	2	8	7	55.5	139902298	151	50490546	56	4	0.036036	0.144144	0.158446	0.00100901	0.00110912	0.18543	7.21224e-09	7.34516e-09	1	0	0	1	0	0
AAATGGCAAG	28	136	10	55.5	139902298	151	50490546	1360	4.85714	0.504505	2.45045	2.69357	0.0245045	0.0269357	0.321665	1.75154e-07	1.78382e-07	1	0	0	1	0	0
AAATGGT	6	24	7	55.5	139902298	151	50490546	168	4	0.108108	0.432432	0.475337	0.00302703	0.00332736	0.18543	2.16367e-08	2.20355e-08	1	0	0	1	0	0
AAATT	5	26	5	55.5	139902298	151	50490546	130	5.2	0.0900901	0.468468	0.514948	0.00234234	0.00257474	0.172185	1.67427e-08	1.70513e-08	1	0	0	1	0	0
AAATTC	3	12	6	55.5	139902298	151	50490546	72	4	0.0540541	0.216216	0.237668	0.0012973	0.00142601	0.15894	9.27288e-09	9.44377e-09	1	0	0	1	0	0
AAATTCC	3	12	7	55.5	139902298	151	50490546	84	4	0.0540541	0.216216	0.237668	0.00151351	0.00166368	0.18543	1.08184e-08	1.10177e-08	1	0	0	1	0	0
AAATTG	2	8	6	55.5	139902298	151	50490546	48	4	0.036036	0.144144	0.158446	0.000864865	0.000950673	0.15894	6.18192e-09	6.29585e-09	1	0	0	1	0	0
AAATTGC	3	12	7	55.5	139902298	151	50490546	84	4	0.0540541	0.216216	0.237668	0.00151351	0.00166368	0.18543	1.08184e-08	1.10177e-08	1	0	0	1	0	0
AAC	939	9209	3	55.5	139902298	151	50490546	27627	9.80724	16.9189	165.928	182.391	0.497784	0.547172	0.194846	3.55808e-06	3.62365e-06	1	0	0	0	0	0
AACAACACC	6	51	9	55.5	139902298	151	50490546	459	8.5	0.108108	0.918919	1.01009	0.00827027	0.00909081	0.506623	5.91146e-08	6.0204e-08	1	0	0	1	1	0
AACAACC	16	116	7	55.5	139902298	151	50490546	812	7.25	0.288288	2.09009	2.29746	0.0146306	0.0160822	0.336093	1.04577e-07	1.06505e-07	1	0	0	1	0	0
AACAACCTTCGCAC	2	8	14	55.5	139902298	151	50490546	112	4	0.036036	0.144144	0.158446	0.00201802	0.00221824	0.370861	1.44245e-08	1.46903e-08	1	0	0	1	0	0
AACAACTAGAC	6	42	11	55.5	139902298	151	50490546	462	7	0.108108	0.756757	0.831839	0.00832432	0.00915023	0.509934	5.9501e-08	6.05975e-08	1	0	0	1	1	0
AACAAGGCG	47	211	9	55.5	139902298	151	50490546	1899	4.48936	0.846847	3.8018	4.179	0.0342162	0.037611	0.267578	2.44572e-07	2.49079e-07	1	0	0	1	0	0
AACAAT	6	24	6	55.5	139902298	151	50490546	144	4	0.108108	0.432432	0.475337	0.00259459	0.00285202	0.15894	1.85458e-08	1.88875e-08	1	0	0	1	0	0
AACAATG	1	9	7	55.5	139902298	151	50490546	63	9	0.018018	0.162162	0.178251	0.00113514	0.00124776	0.417219	8.11377e-09	8.2633e-09	1	0	0	1	0	0
AACAATT	1	6	7	55.5	139902298	151	50490546	42	6	0.018018	0.108108	0.118834	0.000756757	0.000831839	0.278146	5.40918e-09	5.50887e-09	1	0	0	1	0	0
AACAC	2	10	5	55.5	139902298	151	50490546	50	5	0.036036	0.18018	0.198057	0.000900901	0.000990284	0.165563	6.4395e-09	6.55817e-09	1	0	0	1	0	0
AACACAAGAC	2	8	10	55.5	139902298	151	50490546	80	4	0.036036	0.144144	0.158446	0.00144144	0.00158446	0.264901	1.03032e-08	1.04931e-08	1	0	0	1	0	0
AACACAC	5	24	7	55.5	139902298	151	50490546	168	4.8	0.0900901	0.432432	0.475337	0.00302703	0.00332736	0.222517	2.16367e-08	2.20355e-08	1	0	0	1	0	0
AACACACAC	1	4	9	55.5	139902298	151	50490546	36	4	0.018018	0.0720721	0.0792228	0.000648649	0.000713005	0.238411	4.63644e-09	4.72189e-09	1	0	0	1	0	0
AACACAG	6	24	7	55.5	139902298	151	50490546	168	4	0.108108	0.432432	0.475337	0.00302703	0.00332736	0.18543	2.16367e-08	2.20355e-08	1	0	0	1	0	0
AACACC	47	244	6	55.5	139902298	151	50490546	1464	5.19149	0.846847	4.3964	4.83259	0.0263784	0.0289955	0.206284	1.88549e-07	1.92023e-07	1	0	0	1	0	0
AACACCCG	24	96	8	55.5	139902298	151	50490546	768	4	0.432432	1.72973	1.90135	0.0138378	0.0152108	0.211921	9.89107e-08	1.00734e-07	1	0	0	1	0	0
AACACCCT	6	65	8	55.5	139902298	151	50490546	520	10.8333	0.108108	1.17117	1.28737	0.00936937	0.010299	0.573951	6.69708e-08	6.8205e-08	1	0	0	1	1	0
AACACCGACACC	2	8	12	55.5	139902298	151	50490546	96	4	0.036036	0.144144	0.158446	0.00172973	0.00190135	0.317881	1.23638e-08	1.25917e-08	1	0	0	1	0	0
AACACGT	1	5	7	55.5	139902298	151	50490546	35	5	0.018018	0.0900901	0.0990284	0.000630631	0.000693199	0.231788	4.50765e-09	4.59072e-09	1	0	0	1	0	0
AACACGTCTG	2	10	10	55.5	139902298	151	50490546	100	5	0.036036	0.18018	0.198057	0.0018018	0.00198057	0.331126	1.2879e-08	1.31163e-08	1	0	0	1	0	0
AACACT	8	32	6	55.5	139902298	151	50490546	192	4	0.144144	0.576577	0.633782	0.00345946	0.00380269	0.15894	2.47277e-08	2.51834e-08	1	0	0	1	0	0
AACAG	22	142	5	55.5	139902298	151	50490546	710	6.45455	0.396396	2.55856	2.81241	0.0127928	0.014062	0.213727	9.14409e-08	9.31261e-08	1	0	0	1	0	0
AACAGAATGAGAG	10	40	13	55.5	139902298	151	50490546	520	4	0.18018	0.720721	0.792228	0.00936937	0.010299	0.344371	6.69708e-08	6.8205e-08	1	0	0	1	0	0
AACAGAC	10	40	7	55.5	139902298	151	50490546	280	4	0.18018	0.720721	0.792228	0.00504505	0.00554559	0.18543	3.60612e-08	3.67258e-08	1	0	0	1	0	0
AACAGC	497	2244	6	55.5	139902298	151	50490546	13464	4.51509	8.95495	40.4324	44.444	0.242595	0.266664	0.179408	1.73403e-06	1.76599e-06	1	0	0	1	0	0
AACAGCC	2	8	7	55.5	139902298	151	50490546	56	4	0.036036	0.144144	0.158446	0.00100901	0.00110912	0.18543	7.21224e-09	7.34516e-09	1	0	0	1	0	0
AACAGG	14	68	6	55.5	139902298	151	50490546	408	4.85714	0.252252	1.22523	1.34679	0.00735135	0.00808072	0.192999	5.25463e-08	5.35147e-08	1	0	0	1	0	0
AACAGGTAGGGTTAGGGTCAG	2	8	21	55.5	139902298	151	50490546	168	4	0.036036	0.144144	0.158446	0.00302703	0.00332736	0.556291	2.16367e-08	2.20355e-08	1	0	0	1	1	0
AACAGGTCC	2	8	9	55.5	139902298	151	50490546	72	4	0.036036	0.144144	0.158446	0.0012973	0.00142601	0.238411	9.27288e-09	9.44377e-09	1	0	0	1	0	0
AACAT	2	12	5	55.5	139902298	151	50490546	60	6	0.036036	0.216216	0.237668	0.00108108	0.00118834	0.198675	7.7274e-09	7.86981e-09	1	0	0	1	0	0
AACATC	38	180	6	55.5	139902298	151	50490546	1080	4.73684	0.684685	3.24324	3.56502	0.0194595	0.0213901	0.188219	1.39093e-07	1.41657e-07	1	0	0	1	0	0
AACATCCG	2679	11627	8	55.5	139902298	151	50490546	93016	4.34005	48.2703	209.495	230.281	1.67596	1.84225	0.229937	1.19795e-05	1.22003e-05	1	0	0	1	0	0
AACATCCT	299	1520	8	55.5	139902298	151	50490546	12160	5.08361	5.38739	27.3874	30.1046	0.219099	0.240837	0.26933	1.56609e-06	1.59495e-06	1	0	0	1	0	0
AACC	105	961	4	55.5	139902298	151	50490546	3844	9.15238	1.89189	17.3153	19.0333	0.0692613	0.0761331	0.242447	4.95069e-07	5.04192e-07	1	0	0	0	0	0
AACCAC	60	281	6	55.5	139902298	151	50490546	1686	4.68333	1.08108	5.06306	5.5654	0.0303784	0.0333924	0.186093	2.1714e-07	2.21142e-07	1	0	0	1	0	0
AACCACG	24	100	7	55.5	139902298	151	50490546	700	4.16667	0.432432	1.8018	1.98057	0.0126126	0.013864	0.193157	9.0153e-08	9.18144e-08	1	0	0	1	0	0
AACCACTGC	2	10	9	55.5	139902298	151	50490546	90	5	0.036036	0.18018	0.198057	0.00162162	0.00178251	0.298013	1.15911e-08	1.18047e-08	1	0	0	1	0	0
AACCACTGCC	46	186	10	55.5	139902298	151	50490546	1860	4.04348	0.828829	3.35135	3.68386	0.0335135	0.0368386	0.26778	2.39549e-07	2.43964e-07	1	0	0	1	0	0
AACCAG	2	22	6	55.5	139902298	151	50490546	132	11	0.036036	0.396396	0.435725	0.00237838	0.00261435	0.437086	1.70003e-08	1.73136e-08	1	0	0	1	0	0
AACCAGCG	2	8	8	55.5	139902298	151	50490546	64	4	0.036036	0.144144	0.158446	0.00115315	0.00126756	0.211921	8.24256e-09	8.39446e-09	1	0	0	1	0	0
AACCATG	18	102	7	55.5	139902298	151	50490546	714	5.66667	0.324324	1.83784	2.02018	0.0128649	0.0141413	0.262693	9.19561e-08	9.36507e-08	1	0	0	1	0	0
AACCC	1	7	5	55.5	139902298	151	50490546	35	7	0.018018	0.126126	0.13864	0.000630631	0.000693199	0.231788	4.50765e-09	4.59072e-09	1	0	0	1	0	0
AACCCAC	2	8	7	55.5	139902298	151	50490546	56	4	0.036036	0.144144	0.158446	0.00100901	0.00110912	0.18543	7.21224e-09	7.34516e-09	1	0	0	1	0	0
AACCCACGCG	1	4	10	55.5	139902298	151	50490546	40	4	0.018018	0.0720721	0.0792228	0.000720721	0.000792228	0.264901	5.1516e-09	5.24654e-09	1	0	0	1	0	0
AACCCACTCT	806105	3775597	10	55.5	139902298	151	50490546	37755970	4.68375	14524.4	68028.8	74778.3	680.288	747.783	0.310182	0.00486259	0.00495221	1	1	1	1	0	0
AACCCAG	3	18	7	55.5	139902298	151	50490546	126	6	0.0540541	0.324324	0.356502	0.00227027	0.00249552	0.278146	1.62275e-08	1.65266e-08	1	0	0	1	0	0
AACCCC	28	119	6	55.5	139902298	151	50490546	714	4.25	0.504505	2.14414	2.35688	0.0128649	0.0141413	0.168874	9.19561e-08	9.36507e-08	1	0	0	1	0	0
AACCCCGGCTGCGTGACAC	2	8	19	55.5	139902298	151	50490546	152	4	0.036036	0.144144	0.158446	0.00273874	0.00301046	0.503311	1.95761e-08	1.99369e-08	1	0	0	1	1	0
AACCCG	25	128	6	55.5	139902298	151	50490546	768	5.12	0.45045	2.30631	2.53513	0.0138378	0.0152108	0.203444	9.89107e-08	1.00734e-07	1	0	0	1	0	0
AACCCGAAG	185	1268	9	55.5	139902298	151	50490546	11412	6.85405	3.33333	22.8468	25.1136	0.205622	0.226023	0.40852	1.46975e-06	1.49684e-06	1	0	0	1	0	0
AACCCGAGGACG	85	422	12	55.5	139902298	151	50490546	5064	4.96471	1.53153	7.6036	8.358	0.0912432	0.100296	0.394546	6.52193e-07	6.64212e-07	1	0	0	1	0	0
AACCCGC	4	16	7	55.5	139902298	151	50490546	112	4	0.0720721	0.288288	0.316891	0.00201802	0.00221824	0.18543	1.44245e-08	1.46903e-08	1	0	0	1	0	0
AACCCT	504	4996	6	55.5	139902298	151	50490546	29976	9.9127	9.08108	90.018	98.9492	0.540108	0.593695	0.393882	3.86061e-06	3.93176e-06	1	0	0	1	0	0
AACCCTCTCGGTTGCAGTTGGC	8	32	22	55.5	139902298	151	50490546	704	4	0.144144	0.576577	0.633782	0.0126847	0.0139432	0.582781	9.06682e-08	9.23391e-08	1	0	0	1	1	0
AACCCTGACCCTGACCCT	1	4	18	55.5	139902298	151	50490546	72	4	0.018018	0.0720721	0.0792228	0.0012973	0.00142601	0.476821	9.27288e-09	9.44377e-09	1	0	0	1	0	0
AACCG	24	122	5	55.5	139902298	151	50490546	610	5.08333	0.432432	2.1982	2.41629	0.010991	0.0120815	0.168322	7.85619e-08	8.00097e-08	1	0	0	1	0	0
AACCGAG	4	18	7	55.5	139902298	151	50490546	126	4.5	0.0720721	0.324324	0.356502	0.00227027	0.00249552	0.208609	1.62275e-08	1.65266e-08	1	0	0	1	0	0
AACCGAT	4	16	7	55.5	139902298	151	50490546	112	4	0.0720721	0.288288	0.316891	0.00201802	0.00221824	0.18543	1.44245e-08	1.46903e-08	1	0	0	1	0	0
AACCGC	40	212	6	55.5	139902298	151	50490546	1272	5.3	0.720721	3.81982	4.19881	0.0229189	0.0251928	0.210596	1.63821e-07	1.6684e-07	1	0	0	1	0	0
AACCGCC	33	132	7	55.5	139902298	151	50490546	924	4	0.594595	2.37838	2.61435	0.0166486	0.0183005	0.18543	1.19002e-07	1.21195e-07	1	0	0	1	0	0
AACCGCTG	44	178	8	55.5	139902298	151	50490546	1424	4.04545	0.792793	3.20721	3.52541	0.0256577	0.0282033	0.214329	1.83397e-07	1.86777e-07	1	0	0	1	0	0
AACCGG	16	80	6	55.5	139902298	151	50490546	480	5	0.288288	1.44144	1.58446	0.00864865	0.00950673	0.198675	6.18192e-08	6.29585e-08	1	0	0	1	0	0
AACCGGAAG	195	1197	9	55.5	139902298	151	50490546	10773	6.13846	3.51351	21.5676	23.7074	0.194108	0.213367	0.365869	1.38745e-06	1.41302e-06	1	0	0	1	0	0
AACCGGACGG	2	8	10	55.5	139902298	151	50490546	80	4	0.036036	0.144144	0.158446	0.00144144	0.00158446	0.264901	1.03032e-08	1.04931e-08	1	0	0	1	0	0
AACCGGGAG	19	91	9	55.5	139902298	151	50490546	819	4.78947	0.342342	1.63964	1.80232	0.0147568	0.0162209	0.285465	1.05479e-07	1.07423e-07	1	0	0	1	0	0
AACCGT	14	56	6	55.5	139902298	151	50490546	336	4	0.252252	1.00901	1.10912	0.00605405	0.00665471	0.15894	4.32734e-08	4.40709e-08	1	0	0	1	0	0
AACCGTG	4	16	7	55.5	139902298	151	50490546	112	4	0.0720721	0.288288	0.316891	0.00201802	0.00221824	0.18543	1.44245e-08	1.46903e-08	1	0	0	1	0	0
AACCT	20	178	5	55.5	139902298	151	50490546	890	8.9	0.36036	3.20721	3.52541	0.016036	0.0176271	0.294702	1.14623e-07	1.16736e-07	1	0	0	1	0	0
AACCTC	40	174	6	55.5	139902298	151	50490546	1044	4.35	0.720721	3.13514	3.44619	0.0188108	0.0206771	0.172848	1.34457e-07	1.36935e-07	1	0	0	1	0	0
AACCTCG	2	10	7	55.5	139902298	151	50490546	70	5	0.036036	0.18018	0.198057	0.00126126	0.0013864	0.231788	9.0153e-09	9.18144e-09	1	0	0	1	0	0
AACCTTACAAGGCTG	4	16	15	55.5	139902298	151	50490546	240	4	0.0720721	0.288288	0.316891	0.00432432	0.00475337	0.397351	3.09096e-08	3.14792e-08	1	0	0	1	0	0
AACG	735	6808	4	55.5	139902298	151	50490546	27232	9.26259	13.2432	122.667	134.837	0.490667	0.539348	0.245366	3.50721e-06	3.57184e-06	1	0	0	0	0	0
AACGAC	123	567	6	55.5	139902298	151	50490546	3402	4.60976	2.21622	10.2162	11.2298	0.0612973	0.067379	0.183169	4.38144e-07	4.46218e-07	1	0	0	1	0	0
AACGACAC	25	106	8	55.5	139902298	151	50490546	848	4.24	0.45045	1.90991	2.0994	0.0152793	0.0167952	0.224636	1.09214e-07	1.11227e-07	1	0	0	1	0	0
AACGACG	10	40	7	55.5	139902298	151	50490546	280	4	0.18018	0.720721	0.792228	0.00504505	0.00554559	0.18543	3.60612e-08	3.67258e-08	1	0	0	1	0	0
AACGACT	2	10	7	55.5	139902298	151	50490546	70	5	0.036036	0.18018	0.198057	0.00126126	0.0013864	0.231788	9.0153e-09	9.18144e-09	1	0	0	1	0	0
AACGAG	104	518	6	55.5	139902298	151	50490546	3108	4.98077	1.87387	9.33333	10.2593	0.056	0.0615561	0.197911	4.00279e-07	4.07656e-07	1	0	0	1	0	0
AACGAGC	2	8	7	55.5	139902298	151	50490546	56	4	0.036036	0.144144	0.158446	0.00100901	0.00110912	0.18543	7.21224e-09	7.34516e-09	1	0	0	1	0	0
AACGATGCC	6	28	9	55.5	139902298	151	50490546	252	4.66667	0.108108	0.504505	0.554559	0.00454054	0.00499103	0.278146	3.24551e-08	3.30532e-08	1	0	0	1	0	0
AACGC	94	858	5	55.5	139902298	151	50490546	4290	9.12766	1.69369	15.4595	16.9933	0.0772973	0.0849664	0.30224	5.52509e-07	5.62691e-07	1	0	0	1	0	0
AACGCAGGGG	2	8	10	55.5	139902298	151	50490546	80	4	0.036036	0.144144	0.158446	0.00144144	0.00158446	0.264901	1.03032e-08	1.04931e-08	1	0	0	1	0	0
AACGCAT	4	52	7	55.5	139902298	151	50490546	364	13	0.0720721	0.936937	1.0299	0.00655856	0.00720927	0.602649	4.68796e-08	4.77435e-08	1	0	0	1	1	0
AACGCC	56	270	6	55.5	139902298	151	50490546	1620	4.82143	1.00901	4.86486	5.34754	0.0291892	0.0320852	0.19158	2.0864e-07	2.12485e-07	1	0	0	1	0	0
AACGCCG	8	32	7	55.5	139902298	151	50490546	224	4	0.144144	0.576577	0.633782	0.00403604	0.00443647	0.18543	2.8849e-08	2.93806e-08	1	0	0	1	0	0
AACGCG	11	44	6	55.5	139902298	151	50490546	264	4	0.198198	0.792793	0.87145	0.00475676	0.0052287	0.15894	3.40006e-08	3.46272e-08	1	0	0	1	0	0
AACGG	39	215	5	55.5	139902298	151	50490546	1075	5.51282	0.702703	3.87387	4.25822	0.0193694	0.0212911	0.182544	1.38449e-07	1.41001e-07	1	0	0	1	0	0
AACGGAAGAGCGAG	2	9	14	55.5	139902298	151	50490546	126	4.5	0.036036	0.162162	0.178251	0.00227027	0.00249552	0.417219	1.62275e-08	1.65266e-08	1	0	0	1	0	0
AACGGC	152	756	6	55.5	139902298	151	50490546	4536	4.97368	2.73874	13.6216	14.9731	0.0817297	0.0898386	0.19763	5.84191e-07	5.94958e-07	1	0	0	1	0	0
AACGGCACG	2	14	9	55.5	139902298	151	50490546	126	7	0.036036	0.252252	0.27728	0.00227027	0.00249552	0.417219	1.62275e-08	1.65266e-08	1	0	0	1	0	0
AACGGCG	25	122	7	55.5	139902298	151	50490546	854	4.88	0.45045	2.1982	2.41629	0.0153874	0.0169141	0.226225	1.09987e-07	1.12014e-07	1	0	0	1	0	0
AACGGCGTC	3	12	9	55.5	139902298	151	50490546	108	4	0.0540541	0.216216	0.237668	0.00194595	0.00213901	0.238411	1.39093e-08	1.41657e-08	1	0	0	1	0	0
AACGGCTG	44	188	8	55.5	139902298	151	50490546	1504	4.27273	0.792793	3.38739	3.72347	0.0270991	0.0297878	0.22637	1.937e-07	1.9727e-07	1	0	0	1	0	0
AACGGG	39	158	6	55.5	139902298	151	50490546	948	4.05128	0.702703	2.84685	3.1293	0.0170811	0.0187758	0.160978	1.22093e-07	1.24343e-07	1	0	0	1	0	0
AACGGTG	4	16	7	55.5	139902298	151	50490546	112	4	0.0720721	0.288288	0.316891	0.00201802	0.00221824	0.18543	1.44245e-08	1.46903e-08	1	0	0	1	0	0
AACGT	12	66	5	55.5	139902298	151	50490546	330	5.5	0.216216	1.18919	1.30718	0.00594595	0.00653588	0.182119	4.25007e-08	4.3284e-08	1	0	0	1	0	0
AACGTC	8	40	6	55.5	139902298	151	50490546	240	5	0.144144	0.720721	0.792228	0.00432432	0.00475337	0.198675	3.09096e-08	3.14792e-08	1	0	0	1	0	0
AACGTCC	2	8	7	55.5	139902298	151	50490546	56	4	0.036036	0.144144	0.158446	0.00100901	0.00110912	0.18543	7.21224e-09	7.34516e-09	1	0	0	1	0	0
AACGTCG	11	62	7	55.5	139902298	151	50490546	434	5.63636	0.198198	1.11712	1.22795	0.00781982	0.00859567	0.261288	5.58949e-08	5.6925e-08	1	0	0	1	0	0
AACGTCGAGG	2	10	10	55.5	139902298	151	50490546	100	5	0.036036	0.18018	0.198057	0.0018018	0.00198057	0.331126	1.2879e-08	1.31163e-08	1	0	0	1	0	0
AACGTCT	4	16	7	55.5	139902298	151	50490546	112	4	0.0720721	0.288288	0.316891	0.00201802	0.00221824	0.18543	1.44245e-08	1.46903e-08	1	0	0	1	0	0
AACGTG	6	26	6	55.5	139902298	151	50490546	156	4.33333	0.108108	0.468468	0.514948	0.00281081	0.00308969	0.172185	2.00912e-08	2.04615e-08	1	0	0	1	0	0
AACGTGC	24	118	7	55.5	139902298	151	50490546	826	4.91667	0.432432	2.12613	2.33707	0.0148829	0.0163595	0.227925	1.06381e-07	1.08341e-07	1	0	0	1	0	0
AACT	21	134	4	55.5	139902298	151	50490546	536	6.38095	0.378378	2.41441	2.65396	0.00965766	0.0106158	0.169032	6.90314e-08	7.03036e-08	1	0	0	0	0	0
AACTACCACCATGACCCT	2	8	18	55.5	139902298	151	50490546	144	4	0.036036	0.144144	0.158446	0.00259459	0.00285202	0.476821	1.85458e-08	1.88875e-08	1	0	0	1	0	0
AACTAG	6	24	6	55.5	139902298	151	50490546	144	4	0.108108	0.432432	0.475337	0.00259459	0.00285202	0.15894	1.85458e-08	1.88875e-08	1	0	0	1	0	0
AACTC	1	6	5	55.5	139902298	151	50490546	30	6	0.018018	0.108108	0.118834	0.000540541	0.000594171	0.198675	3.8637e-09	3.9349e-09	1	0	0	1	0	0
AACTCCACTCACTC	2	8	14	55.5	139902298	151	50490546	112	4	0.036036	0.144144	0.158446	0.00201802	0.00221824	0.370861	1.44245e-08	1.46903e-08	1	0	0	1	0	0
AACTCG	18	80	6	55.5	139902298	151	50490546	480	4.44444	0.324324	1.44144	1.58446	0.00864865	0.00950673	0.1766	6.18192e-08	6.29585e-08	1	0	0	1	0	0
AACTCT	6	24	6	55.5	139902298	151	50490546	144	4	0.108108	0.432432	0.475337	0.00259459	0.00285202	0.15894	1.85458e-08	1.88875e-08	1	0	0	1	0	0
AACTCTCC	2	10	8	55.5	139902298	151	50490546	80	5	0.036036	0.18018	0.198057	0.00144144	0.00158446	0.264901	1.03032e-08	1.04931e-08	1	0	0	1	0	0
AACTGACGGAT	64	267	11	55.5	139902298	151	50490546	2937	4.17188	1.15315	4.81081	5.28812	0.0529189	0.0581693	0.303911	3.78256e-07	3.85227e-07	1	0	0	1	0	0
AACTGAGATCGGAAG	2	8	15	55.5	139902298	151	50490546	120	4	0.036036	0.144144	0.158446	0.00216216	0.00237668	0.397351	1.54548e-08	1.57396e-08	1	0	0	1	0	0
AACTGATATT	4	18	10	55.5	139902298	151	50490546	180	4.5	0.0720721	0.324324	0.356502	0.00324324	0.00356502	0.298013	2.31822e-08	2.36094e-08	1	0	0	1	0	0
AACTGG	1	4	6	55.5	139902298	151	50490546	24	4	0.018018	0.0720721	0.0792228	0.000432432	0.000475337	0.15894	3.09096e-09	3.14792e-09	1	0	0	1	0	0
AACTGGC	2	8	7	55.5	139902298	151	50490546	56	4	0.036036	0.144144	0.158446	0.00100901	0.00110912	0.18543	7.21224e-09	7.34516e-09	1	0	0	1	0	0
AACTGGGCG	24	125	9	55.5	139902298	151	50490546	1125	5.20833	0.432432	2.25225	2.47571	0.0202703	0.0222814	0.31043	1.44889e-07	1.47559e-07	1	0	0	1	0	0
AACTTGCAGT	4	18	10	55.5	139902298	151	50490546	180	4.5	0.0720721	0.324324	0.356502	0.00324324	0.00356502	0.298013	2.31822e-08	2.36094e-08	1	0	0	1	0	0
AACTTGG	12	52	7	55.5	139902298	151	50490546	364	4.33333	0.216216	0.936937	1.0299	0.00655856	0.00720927	0.200883	4.68796e-08	4.77435e-08	1	0	0	1	0	0
AAG	2463	23106	3	55.5	139902298	151	50490546	69318	9.38124	44.3784	416.324	457.63	1.24897	1.37289	0.186382	8.92747e-06	9.09199e-06	1	0	0	0	0	0
AAGAAGACGG	2	10	10	55.5	139902298	151	50490546	100	5	0.036036	0.18018	0.198057	0.0018018	0.00198057	0.331126	1.2879e-08	1.31163e-08	1	0	0	1	0	0
AAGAAGATCGG	828	4088	11	55.5	139902298	151	50490546	44968	4.9372	14.9189	73.6577	80.9657	0.810234	0.890622	0.359663	5.79143e-06	5.89816e-06	1	0	0	1	0	0
AAGAAGGT	2	8	8	55.5	139902298	151	50490546	64	4	0.036036	0.144144	0.158446	0.00115315	0.00126756	0.211921	8.24256e-09	8.39446e-09	1	0	0	1	0	0
AAGAAT	2	8	6	55.5	139902298	151	50490546	48	4	0.036036	0.144144	0.158446	0.000864865	0.000950673	0.15894	6.18192e-09	6.29585e-09	1	0	0	1	0	0
AAGAATCGG	17	95	9	55.5	139902298	151	50490546	855	5.58824	0.306306	1.71171	1.88154	0.0154054	0.0169339	0.333074	1.10115e-07	1.12145e-07	1	0	0	1	0	0
AAGAATT	2	14	7	55.5	139902298	151	50490546	98	7	0.036036	0.252252	0.27728	0.00176577	0.00194096	0.324503	1.26214e-08	1.2854e-08	1	0	0	1	0	0
AAGACAC	2	20	7	55.5	139902298	151	50490546	140	10	0.036036	0.36036	0.396114	0.00252252	0.0027728	0.463576	1.80306e-08	1.83629e-08	1	0	0	1	0	0
AAGACAG	4	18	7	55.5	139902298	151	50490546	126	4.5	0.0720721	0.324324	0.356502	0.00227027	0.00249552	0.208609	1.62275e-08	1.65266e-08	1	0	0	1	0	0
AAGACCC	2	8	7	55.5	139902298	151	50490546	56	4	0.036036	0.144144	0.158446	0.00100901	0.00110912	0.18543	7.21224e-09	7.34516e-09	1	0	0	1	0	0
AAGACCCCG	9	39	9	55.5	139902298	151	50490546	351	4.33333	0.162162	0.702703	0.772422	0.00632432	0.0069518	0.258278	4.52053e-08	4.60384e-08	1	0	0	1	0	0
AAGACG	70	298	6	55.5	139902298	151	50490546	1788	4.25714	1.26126	5.36937	5.9021	0.0322162	0.0354126	0.169158	2.30277e-07	2.3452e-07	1	0	0	1	0	0
AAGACGCGG	4	28	9	55.5	139902298	151	50490546	252	7	0.0720721	0.504505	0.554559	0.00454054	0.00499103	0.417219	3.24551e-08	3.30532e-08	1	0	0	1	0	0
AAGACTCGT	2	8	9	55.5	139902298	151	50490546	72	4	0.036036	0.144144	0.158446	0.0012973	0.00142601	0.238411	9.27288e-09	9.44377e-09	1	0	0	1	0	0
AAGAG	546	3167	5	55.5	139902298	151	50490546	15835	5.80037	9.83784	57.0631	62.7246	0.285315	0.313623	0.192065	2.03939e-06	2.07697e-06	1	0	0	1	0	0
AAGAGAAGGG	4	24	10	55.5	139902298	151	50490546	240	6	0.0720721	0.432432	0.475337	0.00432432	0.00475337	0.397351	3.09096e-08	3.14792e-08	1	0	0	1	0	0
AAGAGAATCGG	66	349	11	55.5	139902298	151	50490546	3839	5.28788	1.18919	6.28829	6.91219	0.0691712	0.076034	0.38521	4.94425e-07	5.03537e-07	1	0	0	1	0	0
AAGAGAC	4	16	7	55.5	139902298	151	50490546	112	4	0.0720721	0.288288	0.316891	0.00201802	0.00221824	0.18543	1.44245e-08	1.46903e-08	1	0	0	1	0	0
AAGAGACCTAATAGATCGG	2	9	19	55.5	139902298	151	50490546	171	4.5	0.036036	0.162162	0.178251	0.00308108	0.00338677	0.566225	2.20231e-08	2.2429e-08	1	0	0	1	1	0
AAGAGACGG	15	103	9	55.5	139902298	151	50490546	927	6.86667	0.27027	1.85586	2.03999	0.0167027	0.0183599	0.409272	1.19388e-07	1.21589e-07	1	0	0	1	0	0
AAGAGAG	10	41	7	55.5	139902298	151	50490546	287	4.1	0.18018	0.738739	0.812033	0.00517117	0.00568423	0.190066	3.69627e-08	3.76439e-08	1	0	0	1	0	0
AAGAGAGATCCGG	13	56	13	55.5	139902298	151	50490546	728	4.30769	0.234234	1.00901	1.10912	0.0131171	0.0144185	0.370861	9.37591e-08	9.5487e-08	1	0	0	1	0	0
AAGAGAGATCG	4	18	11	55.5	139902298	151	50490546	198	4.5	0.0720721	0.324324	0.356502	0.00356757	0.00392153	0.327815	2.55004e-08	2.59704e-08	1	0	0	1	0	0
AAGAGATCCGG	2	11	11	55.5	139902298	151	50490546	121	5.5	0.036036	0.198198	0.217863	0.00218018	0.00239649	0.400662	1.55836e-08	1.58708e-08	1	0	0	1	0	0
AAGAGATCGG	11102	59174	10	55.5	139902298	151	50490546	591740	5.33003	200.036	1066.2	1171.98	10.662	11.7198	0.352982	7.62102e-05	7.76147e-05	1	0	1	1	0	0
AAGAGC	13	52	6	55.5	139902298	151	50490546	312	4	0.234234	0.936937	1.0299	0.00562162	0.00617937	0.15894	4.01825e-08	4.0923e-08	1	0	0	1	0	0
AAGAGCAGTCGG	1	5	12	55.5	139902298	151	50490546	60	5	0.018018	0.0900901	0.0990284	0.00108108	0.00118834	0.397351	7.7274e-09	7.86981e-09	1	0	0	1	0	0
AAGAGCATGATAGATCGG	6	26	18	55.5	139902298	151	50490546	468	4.33333	0.108108	0.468468	0.514948	0.00843243	0.00926906	0.516556	6.02737e-08	6.13845e-08	1	0	0	1	1	0
AAGAGCCC	2	8	8	55.5	139902298	151	50490546	64	4	0.036036	0.144144	0.158446	0.00115315	0.00126756	0.211921	8.24256e-09	8.39446e-09	1	0	0	1	0	0
AAGAGCCCG	20	98	9	55.5	139902298	151	50490546	882	4.9	0.36036	1.76577	1.94096	0.0158919	0.0174686	0.292053	1.13593e-07	1.15686e-07	1	0	0	1	0	0
AAGAGCCGG	149	809	9	55.5	139902298	151	50490546	7281	5.42953	2.68468	14.5766	16.0228	0.131189	0.144205	0.323614	9.3772e-07	9.55001e-07	1	0	0	1	0	0
AAGAGCGGG	69	296	9	55.5	139902298	151	50490546	2664	4.28986	1.24324	5.33333	5.86248	0.048	0.0527624	0.255687	3.43097e-07	3.4942e-07	1	0	0	1	0	0
AAGAGCGTCGTGTACACAGATCGG	1	4	24	55.5	139902298	151	50490546	96	4	0.018018	0.0720721	0.0792228	0.00172973	0.00190135	0.635762	1.23638e-08	1.25917e-08	1	0	0	1	1	0
AAGAGCGTCGTGTAGGAGAGATCGG	1	4	25	55.5	139902298	151	50490546	100	4	0.018018	0.0720721	0.0792228	0.0018018	0.00198057	0.662252	1.2879e-08	1.31163e-08	1	0	0	1	1	0
AAGAGG	67	280	6	55.5	139902298	151	50490546	1680	4.1791	1.20721	5.04505	5.54559	0.0302703	0.0332736	0.166057	2.16367e-07	2.20355e-07	1	0	0	1	0	0
AAGAGGATC	2	8	9	55.5	139902298	151	50490546	72	4	0.036036	0.144144	0.158446	0.0012973	0.00142601	0.238411	9.27288e-09	9.44377e-09	1	0	0	1	0	0
AAGAGGATCGG	33	160	11	55.5	139902298	151	50490546	1760	4.84848	0.594595	2.88288	3.16891	0.0317117	0.034858	0.353201	2.2667e-07	2.30848e-07	1	0	0	1	0	0
AAGAGGATTGAGATCGG	4	18	17	55.5	139902298	151	50490546	306	4.5	0.0720721	0.324324	0.356502	0.00551351	0.00606054	0.506623	3.94097e-08	4.0136e-08	1	0	0	1	1	0
AAGAGGC	13	54	7	55.5	139902298	151	50490546	378	4.15385	0.234234	0.972973	1.06951	0.00681081	0.00748655	0.192562	4.86826e-08	4.95798e-08	1	0	0	1	0	0
AAGAGGGAC	2	10	9	55.5	139902298	151	50490546	90	5	0.036036	0.18018	0.198057	0.00162162	0.00178251	0.298013	1.15911e-08	1.18047e-08	1	0	0	1	0	0
AAGAGGGCG	10	57	9	55.5	139902298	151	50490546	513	5.7	0.18018	1.02703	1.12892	0.00924324	0.0101603	0.339735	6.60693e-08	6.72869e-08	1	0	0	1	0	0
AAGAGTC	4	16	7	55.5	139902298	151	50490546	112	4	0.0720721	0.288288	0.316891	0.00201802	0.00221824	0.18543	1.44245e-08	1.46903e-08	1	0	0	1	0	0
AAGAGTCGG	2	10	9	55.5	139902298	151	50490546	90	5	0.036036	0.18018	0.198057	0.00162162	0.00178251	0.298013	1.15911e-08	1.18047e-08	1	0	0	1	0	0
AAGAT	4	20	5	55.5	139902298	151	50490546	100	5	0.0720721	0.36036	0.396114	0.0018018	0.00198057	0.165563	1.2879e-08	1.31163e-08	1	0	0	1	0	0
AAGATACCCACC	2	8	12	55.5	139902298	151	50490546	96	4	0.036036	0.144144	0.158446	0.00172973	0.00190135	0.317881	1.23638e-08	1.25917e-08	1	0	0	1	0	0
AAGATC	3	27	6	55.5	139902298	151	50490546	162	9	0.0540541	0.486486	0.534754	0.00291892	0.00320852	0.357616	2.0864e-08	2.12485e-08	1	0	0	1	0	0
AAGATCGG	103	603	8	55.5	139902298	151	50490546	4824	5.85437	1.85586	10.8649	11.9428	0.0869189	0.0955426	0.310165	6.21283e-07	6.32733e-07	1	0	0	1	0	0
AAGATCGGGAG	2	13	11	55.5	139902298	151	50490546	143	6.5	0.036036	0.234234	0.257474	0.00257658	0.00283221	0.47351	1.8417e-08	1.87564e-08	1	0	0	1	0	0
AAGATG	12	89	6	55.5	139902298	151	50490546	534	7.41667	0.216216	1.6036	1.76271	0.00962162	0.0105762	0.294702	6.87739e-08	7.00413e-08	1	0	0	1	0	0
AAGC	259	1797	4	55.5	139902298	151	50490546	7188	6.93822	4.66667	32.3784	35.5908	0.129514	0.142363	0.183794	9.25743e-07	9.42803e-07	1	0	0	0	0	0
AAGCAATTAGATCGG	1	4	15	55.5	139902298	151	50490546	60	4	0.018018	0.0720721	0.0792228	0.00108108	0.00118834	0.397351	7.7274e-09	7.86981e-09	1	0	0	1	0	0
AAGCAG	160	801	6	55.5	139902298	151	50490546	4806	5.00625	2.88288	14.4324	15.8644	0.0865946	0.0951861	0.198924	6.18965e-07	6.30372e-07	1	0	0	1	0	0
AAGCAGATCGG	193	849	11	55.5	139902298	151	50490546	9339	4.39896	3.47748	15.2973	16.815	0.16827	0.184965	0.320454	1.20277e-06	1.22494e-06	1	0	0	1	0	0
AAGCAGC	2	8	7	55.5	139902298	151	50490546	56	4	0.036036	0.144144	0.158446	0.00100901	0.00110912	0.18543	7.21224e-09	7.34516e-09	1	0	0	1	0	0
AAGCAGCGCGG	12	49	11	55.5	139902298	151	50490546	539	4.08333	0.216216	0.882883	0.970479	0.00971171	0.0106753	0.297461	6.94178e-08	7.06971e-08	1	0	0	1	0	0
AAGCAGG	34	136	7	55.5	139902298	151	50490546	952	4	0.612613	2.45045	2.69357	0.0171532	0.018855	0.18543	1.22608e-07	1.24868e-07	1	0	0	1	0	0
AAGCATTATAGATCGG	4	17	16	55.5	139902298	151	50490546	272	4.25	0.0720721	0.306306	0.336697	0.0049009	0.00538715	0.450331	3.50309e-08	3.56765e-08	1	0	0	1	0	0
AAGCC	2	10	5	55.5	139902298	151	50490546	50	5	0.036036	0.18018	0.198057	0.000900901	0.000990284	0.165563	6.4395e-09	6.55817e-09	1	0	0	1	0	0
AAGCCC	63	467	6	55.5	139902298	151	50490546	2802	7.4127	1.13514	8.41441	9.24926	0.0504865	0.0554955	0.294544	3.6087e-07	3.6752e-07	1	0	0	1	0	0
AAGCCCCGATTACGAC	4	16	16	55.5	139902298	151	50490546	256	4	0.0720721	0.288288	0.316891	0.00461261	0.00507026	0.423841	3.29702e-08	3.35779e-08	1	0	0	1	0	0
AAGCCCG	92	645	7	55.5	139902298	151	50490546	4515	7.01087	1.65766	11.6216	12.7747	0.0813514	0.0894227	0.325007	5.81487e-07	5.92203e-07	1	0	0	1	0	0
AAGCCG	94	420	6	55.5	139902298	151	50490546	2520	4.46809	1.69369	7.56757	8.31839	0.0454054	0.0499103	0.17754	3.24551e-07	3.30532e-07	1	0	0	1	0	0
AAGCCGATG	10	40	9	55.5	139902298	151	50490546	360	4	0.18018	0.720721	0.792228	0.00648649	0.00713005	0.238411	4.63644e-08	4.72189e-08	1	0	0	1	0	0
AAGCCGT	27	130	7	55.5	139902298	151	50490546	910	4.81481	0.486486	2.34234	2.57474	0.0163964	0.0180232	0.223203	1.17199e-07	1.19359e-07	1	0	0	1	0	0
AAGCCT	2	11	6	55.5	139902298	151	50490546	66	5.5	0.036036	0.198198	0.217863	0.00118919	0.00130718	0.218543	8.50014e-09	8.65679e-09	1	0	0	1	0	0
AAGCGAG	16	64	7	55.5	139902298	151	50490546	448	4	0.288288	1.15315	1.26756	0.00807207	0.00887295	0.18543	5.76979e-08	5.87612e-08	1	0	0	1	0	0
AAGCGCAGG	4	16	9	55.5	139902298	151	50490546	144	4	0.0720721	0.288288	0.316891	0.00259459	0.00285202	0.238411	1.85458e-08	1.88875e-08	1	0	0	1	0	0
AAGCGCCCG	44	198	9	55.5	139902298	151	50490546	1782	4.5	0.792793	3.56757	3.92153	0.0321081	0.0352937	0.268212	2.29504e-07	2.33733e-07	1	0	0	1	0	0
AAGCGCG	2	14	7	55.5	139902298	151	50490546	98	7	0.036036	0.252252	0.27728	0.00176577	0.00194096	0.324503	1.26214e-08	1.2854e-08	1	0	0	1	0	0
AAGCGG	3	12	6	55.5	139902298	151	50490546	72	4	0.0540541	0.216216	0.237668	0.0012973	0.00142601	0.15894	9.27288e-09	9.44377e-09	1	0	0	1	0	0
AAGCGGACG	120	589	9	55.5	139902298	151	50490546	5301	4.90833	2.16216	10.6126	11.6656	0.0955135	0.10499	0.29255	6.82716e-07	6.95298e-07	1	0	0	1	0	0
AAGCGGC	14	64	7	55.5	139902298	151	50490546	448	4.57143	0.252252	1.15315	1.26756	0.00807207	0.00887295	0.211921	5.76979e-08	5.87612e-08	1	0	0	1	0	0
AAGCGGG	14	56	7	55.5	139902298	151	50490546	392	4	0.252252	1.00901	1.10912	0.00706306	0.00776383	0.18543	5.04857e-08	5.14161e-08	1	0	0	1	0	0
AAGCGGGTGTGC	2	8	12	55.5	139902298	151	50490546	96	4	0.036036	0.144144	0.158446	0.00172973	0.00190135	0.317881	1.23638e-08	1.25917e-08	1	0	0	1	0	0
AAGCTG	10	48	6	55.5	139902298	151	50490546	288	4.8	0.18018	0.864865	0.950673	0.00518919	0.00570404	0.190728	3.70915e-08	3.77751e-08	1	0	0	1	0	0
AAGG	1534	11116	4	55.5	139902298	151	50490546	44464	7.24641	27.6396	200.288	220.16	0.801153	0.88064	0.191958	5.72652e-06	5.83205e-06	1	0	0	0	0	0
AAGGAC	14	56	6	55.5	139902298	151	50490546	336	4	0.252252	1.00901	1.10912	0.00605405	0.00665471	0.15894	4.32734e-08	4.40709e-08	1	0	0	1	0	0
AAGGACG	2	8	7	55.5	139902298	151	50490546	56	4	0.036036	0.144144	0.158446	0.00100901	0.00110912	0.18543	7.21224e-09	7.34516e-09	1	0	0	1	0	0
AAGGAG	166	747	6	55.5	139902298	151	50490546	4482	4.5	2.99099	13.4595	14.7948	0.0807568	0.0887691	0.178808	5.77237e-07	5.87875e-07	1	0	0	1	0	0
AAGGAGATCGG	282	1377	11	55.5	139902298	151	50490546	15147	4.88298	5.08108	24.8108	27.2724	0.272919	0.299997	0.355714	1.95078e-06	1.98673e-06	1	0	0	1	0	0
AAGGAGC	13	52	7	55.5	139902298	151	50490546	364	4	0.234234	0.936937	1.0299	0.00655856	0.00720927	0.18543	4.68796e-08	4.77435e-08	1	0	0	1	0	0
AAGGAGG	19	81	7	55.5	139902298	151	50490546	567	4.26316	0.342342	1.45946	1.60426	0.0102162	0.0112298	0.19763	7.30239e-08	7.43697e-08	1	0	0	1	0	0
AAGGAGT	3	12	7	55.5	139902298	151	50490546	84	4	0.0540541	0.216216	0.237668	0.00151351	0.00166368	0.18543	1.08184e-08	1.10177e-08	1	0	0	1	0	0
AAGGAT	8	34	6	55.5	139902298	151	50490546	204	4.25	0.144144	0.612613	0.673393	0.00367568	0.00404036	0.168874	2.62732e-08	2.67574e-08	1	0	0	1	0	0
AAGGATG	2	20	7	55.5	139902298	151	50490546	140	10	0.036036	0.36036	0.396114	0.00252252	0.0027728	0.463576	1.80306e-08	1.83629e-08	1	0	0	1	0	0
AAGGATTGTGACTGAGG	2	8	17	55.5	139902298	151	50490546	136	4	0.036036	0.144144	0.158446	0.00245045	0.00269357	0.450331	1.75154e-08	1.78382e-08	1	0	0	1	0	0
AAGGC	23	130	5	55.5	139902298	151	50490546	650	5.65217	0.414414	2.34234	2.57474	0.0117117	0.0128737	0.187158	8.37135e-08	8.52563e-08	1	0	0	1	0	0
AAGGCATC	193	1095	8	55.5	139902298	151	50490546	8760	5.67358	3.47748	19.7297	21.6872	0.157838	0.173498	0.300587	1.1282e-06	1.14899e-06	1	0	0	1	0	0
AAGGCG	139	751	6	55.5	139902298	151	50490546	4506	5.40288	2.5045	13.5315	14.8741	0.0811892	0.0892444	0.214684	5.80328e-07	5.91023e-07	1	0	0	1	0	0
AAGGCGG	17	68	7	55.5	139902298	151	50490546	476	4	0.306306	1.22523	1.34679	0.00857658	0.00942751	0.18543	6.1304e-08	6.24338e-08	1	0	0	1	0	0
AAGGCGT	2	8	7	55.5	139902298	151	50490546	56	4	0.036036	0.144144	0.158446	0.00100901	0.00110912	0.18543	7.21224e-09	7.34516e-09	1	0	0	1	0	0
AAGGCTACCTGC	6	30	12	55.5	139902298	151	50490546	360	5	0.108108	0.540541	0.594171	0.00648649	0.00713005	0.397351	4.63644e-08	4.72189e-08	1	0	0	1	0	0
AAGGCTCTCGCTGACCCGC	2	8	19	55.5	139902298	151	50490546	152	4	0.036036	0.144144	0.158446	0.00273874	0.00301046	0.503311	1.95761e-08	1.99369e-08	1	0	0	1	1	0
AAGGG	91	548	5	55.5	139902298	151	50490546	2740	6.02198	1.63964	9.87387	10.8535	0.0493694	0.0542676	0.199403	3.52885e-07	3.59388e-07	1	0	0	1	0	0
AAGGGAG	2	8	7	55.5	139902298	151	50490546	56	4	0.036036	0.144144	0.158446	0.00100901	0.00110912	0.18543	7.21224e-09	7.34516e-09	1	0	0	1	0	0
AAGGGAT	2	21	7	55.5	139902298	151	50490546	147	10.5	0.036036	0.378378	0.415919	0.00264865	0.00291144	0.486755	1.89321e-08	1.9281e-08	1	0	0	1	0	0
AAGGGC	48	214	6	55.5	139902298	151	50490546	1284	4.45833	0.864865	3.85586	4.23842	0.0231351	0.0254305	0.177152	1.65366e-07	1.68414e-07	1	0	0	1	0	0
AAGGGCAGATCGG	2	9	13	55.5	139902298	151	50490546	117	4.5	0.036036	0.162162	0.178251	0.00210811	0.00231727	0.387417	1.50684e-08	1.53461e-08	1	0	0	1	0	0
AAGGGCGT	17	75	8	55.5	139902298	151	50490546	600	4.41176	0.306306	1.35135	1.48543	0.0108108	0.0118834	0.233736	7.7274e-08	7.86981e-08	1	0	0	1	0	0
AAGGGCTG	49	233	8	55.5	139902298	151	50490546	1864	4.7551	0.882883	4.1982	4.61473	0.0335856	0.0369178	0.251926	2.40065e-07	2.44489e-07	1	0	0	1	0	0
AAGGGG	16	64	6	55.5	139902298	151	50490546	384	4	0.288288	1.15315	1.26756	0.00691892	0.00760538	0.15894	4.94554e-08	5.03668e-08	1	0	0	1	0	0
AAGGGGG	4	16	7	55.5	139902298	151	50490546	112	4	0.0720721	0.288288	0.316891	0.00201802	0.00221824	0.18543	1.44245e-08	1.46903e-08	1	0	0	1	0	0
AAGGGT	6	36	6	55.5	139902298	151	50490546	216	6	0.108108	0.648649	0.713005	0.00389189	0.00427803	0.238411	2.78186e-08	2.83313e-08	1	0	0	1	0	0
AAGGGTAG	8	34	8	55.5	139902298	151	50490546	272	4.25	0.144144	0.612613	0.673393	0.0049009	0.00538715	0.225166	3.50309e-08	3.56765e-08	1	0	0	1	0	0
AAGGGTG	3	12	7	55.5	139902298	151	50490546	84	4	0.0540541	0.216216	0.237668	0.00151351	0.00166368	0.18543	1.08184e-08	1.10177e-08	1	0	0	1	0	0
AAGGTAC	1	6	7	55.5	139902298	151	50490546	42	6	0.018018	0.108108	0.118834	0.000756757	0.000831839	0.278146	5.40918e-09	5.50887e-09	1	0	0	1	0	0
AAGGTC	8	36	6	55.5	139902298	151	50490546	216	4.5	0.144144	0.648649	0.713005	0.00389189	0.00427803	0.178808	2.78186e-08	2.83313e-08	1	0	0	1	0	0
AAGGTG	2	10	6	55.5	139902298	151	50490546	60	5	0.036036	0.18018	0.198057	0.00108108	0.00118834	0.198675	7.7274e-09	7.86981e-09	1	0	0	1	0	0
AAGGTGGG	4	16	8	55.5	139902298	151	50490546	128	4	0.0720721	0.288288	0.316891	0.00230631	0.00253513	0.211921	1.64851e-08	1.67889e-08	1	0	0	1	0	0
AAGT	34	212	4	55.5	139902298	151	50490546	848	6.23529	0.612613	3.81982	4.19881	0.0152793	0.0167952	0.165173	1.09214e-07	1.11227e-07	1	0	0	0	0	0
AAGTAATACAT	2	8	11	55.5	139902298	151	50490546	88	4	0.036036	0.144144	0.158446	0.00158559	0.0017429	0.291391	1.13335e-08	1.15424e-08	1	0	0	1	0	0
AAGTAGATCGG	4	16	11	55.5	139902298	151	50490546	176	4	0.0720721	0.288288	0.316891	0.00317117	0.0034858	0.291391	2.2667e-08	2.30848e-08	1	0	0	1	0	0
AAGTC	10	68	5	55.5	139902298	151	50490546	340	6.8	0.18018	1.22523	1.34679	0.00612613	0.00673393	0.225166	4.37886e-08	4.45956e-08	1	0	0	1	0	0
AAGTCC	8	32	6	55.5	139902298	151	50490546	192	4	0.144144	0.576577	0.633782	0.00345946	0.00380269	0.15894	2.47277e-08	2.51834e-08	1	0	0	1	0	0
AAGTCGC	2	8	7	55.5	139902298	151	50490546	56	4	0.036036	0.144144	0.158446	0.00100901	0.00110912	0.18543	7.21224e-09	7.34516e-09	1	0	0	1	0	0
AAGTGAGATCGG	2	10	12	55.5	139902298	151	50490546	120	5	0.036036	0.18018	0.198057	0.00216216	0.00237668	0.397351	1.54548e-08	1.57396e-08	1	0	0	1	0	0
AAGTGGC	9	38	7	55.5	139902298	151	50490546	266	4.22222	0.162162	0.684685	0.752616	0.00479279	0.00526831	0.195732	3.42581e-08	3.48895e-08	1	0	0	1	0	0
AAGTGGG	4	16	7	55.5	139902298	151	50490546	112	4	0.0720721	0.288288	0.316891	0.00201802	0.00221824	0.18543	1.44245e-08	1.46903e-08	1	0	0	1	0	0
AAT	167	1593	3	55.5	139902298	151	50490546	4779	9.53892	3.00901	28.7027	31.5505	0.0861081	0.0946514	0.189515	6.15487e-07	6.2683e-07	1	0	0	0	0	0
AATAATCAT	4	49	9	55.5	139902298	151	50490546	441	12.25	0.0720721	0.882883	0.970479	0.00794595	0.00873431	0.730132	5.67964e-08	5.78431e-08	1	0	0	1	1	0
AATAC	19	200	5	55.5	139902298	151	50490546	1000	10.5263	0.342342	3.6036	3.96114	0.018018	0.0198057	0.348554	1.2879e-07	1.31163e-07	1	0	0	1	0	0
AATACC	4	18	6	55.5	139902298	151	50490546	108	4.5	0.0720721	0.324324	0.356502	0.00194595	0.00213901	0.178808	1.39093e-08	1.41657e-08	1	0	0	1	0	0
AATACCC	4	16	7	55.5	139902298	151	50490546	112	4	0.0720721	0.288288	0.316891	0.00201802	0.00221824	0.18543	1.44245e-08	1.46903e-08	1	0	0	1	0	0
AATACG	2	8	6	55.5	139902298	151	50490546	48	4	0.036036	0.144144	0.158446	0.000864865	0.000950673	0.15894	6.18192e-09	6.29585e-09	1	0	0	1	0	0
AATACT	1	4	6	55.5	139902298	151	50490546	24	4	0.018018	0.0720721	0.0792228	0.000432432	0.000475337	0.15894	3.09096e-09	3.14792e-09	1	0	0	1	0	0
AATAG	8	42	5	55.5	139902298	151	50490546	210	5.25	0.144144	0.756757	0.831839	0.00378378	0.00415919	0.173841	2.70459e-08	2.75443e-08	1	0	0	1	0	0
AATAGC	1	4	6	55.5	139902298	151	50490546	24	4	0.018018	0.0720721	0.0792228	0.000432432	0.000475337	0.15894	3.09096e-09	3.14792e-09	1	0	0	1	0	0
AATAGG	20	120	6	55.5	139902298	151	50490546	720	6	0.36036	2.16216	2.37668	0.012973	0.0142601	0.238411	9.27288e-08	9.44377e-08	1	0	0	1	0	0
AATAGGCGACAC	6	28	12	55.5	139902298	151	50490546	336	4.66667	0.108108	0.504505	0.554559	0.00605405	0.00665471	0.370861	4.32734e-08	4.40709e-08	1	0	0	1	0	0
AATAGT	2	16	6	55.5	139902298	151	50490546	96	8	0.036036	0.288288	0.316891	0.00172973	0.00190135	0.317881	1.23638e-08	1.25917e-08	1	0	0	1	0	0
AATAGTG	8	32	7	55.5	139902298	151	50490546	224	4	0.144144	0.576577	0.633782	0.00403604	0.00443647	0.18543	2.8849e-08	2.93806e-08	1	0	0	1	0	0
AATATG	2	8	6	55.5	139902298	151	50490546	48	4	0.036036	0.144144	0.158446	0.000864865	0.000950673	0.15894	6.18192e-09	6.29585e-09	1	0	0	1	0	0
AATATGGCC	6	26	9	55.5	139902298	151	50490546	234	4.33333	0.108108	0.468468	0.514948	0.00421622	0.00463453	0.258278	3.01369e-08	3.06923e-08	1	0	0	1	0	0
AATC	28	179	4	55.5	139902298	151	50490546	716	6.39286	0.504505	3.22523	3.54522	0.0129009	0.0141809	0.169347	9.22136e-08	9.39131e-08	1	0	0	0	0	0
AATCAATG	2	8	8	55.5	139902298	151	50490546	64	4	0.036036	0.144144	0.158446	0.00115315	0.00126756	0.211921	8.24256e-09	8.39446e-09	1	0	0	1	0	0
AATCAG	18	72	6	55.5	139902298	151	50490546	432	4	0.324324	1.2973	1.42601	0.00778378	0.00855606	0.15894	5.56373e-08	5.66626e-08	1	0	0	1	0	0
AATCAGCAC	14	60	9	55.5	139902298	151	50490546	540	4.28571	0.252252	1.08108	1.18834	0.00972973	0.0106951	0.25544	6.95466e-08	7.08283e-08	1	0	0	1	0	0
AATCAGG	4	16	7	55.5	139902298	151	50490546	112	4	0.0720721	0.288288	0.316891	0.00201802	0.00221824	0.18543	1.44245e-08	1.46903e-08	1	0	0	1	0	0
AATCATCAG	199	802	9	55.5	139902298	151	50490546	7218	4.03015	3.58559	14.4505	15.8842	0.130054	0.142957	0.240208	9.29606e-07	9.46738e-07	1	0	0	1	0	0
AATCCAG	1	4	7	55.5	139902298	151	50490546	28	4	0.018018	0.0720721	0.0792228	0.000504505	0.000554559	0.18543	3.60612e-09	3.67258e-09	1	0	0	1	0	0
AATCCAGC	2	8	8	55.5	139902298	151	50490546	64	4	0.036036	0.144144	0.158446	0.00115315	0.00126756	0.211921	8.24256e-09	8.39446e-09	1	0	0	1	0	0
AATCCC	3	12	6	55.5	139902298	151	50490546	72	4	0.0540541	0.216216	0.237668	0.0012973	0.00142601	0.15894	9.27288e-09	9.44377e-09	1	0	0	1	0	0
AATCCG	28	125	6	55.5	139902298	151	50490546	750	4.46429	0.504505	2.25225	2.47571	0.0135135	0.0148543	0.177389	9.65925e-08	9.83726e-08	1	0	0	1	0	0
AATCCGC	2	8	7	55.5	139902298	151	50490546	56	4	0.036036	0.144144	0.158446	0.00100901	0.00110912	0.18543	7.21224e-09	7.34516e-09	1	0	0	1	0	0
AATCCGTGACG	4	18	11	55.5	139902298	151	50490546	198	4.5	0.0720721	0.324324	0.356502	0.00356757	0.00392153	0.327815	2.55004e-08	2.59704e-08	1	0	0	1	0	0
AATCCT	2	8	6	55.5	139902298	151	50490546	48	4	0.036036	0.144144	0.158446	0.000864865	0.000950673	0.15894	6.18192e-09	6.29585e-09	1	0	0	1	0	0
AATCG	45	345	5	55.5	139902298	151	50490546	1725	7.66667	0.810811	6.21622	6.83296	0.0310811	0.0341648	0.253863	2.22163e-07	2.26257e-07	1	0	0	1	0	0
AATCGAC	14	68	7	55.5	139902298	151	50490546	476	4.85714	0.252252	1.22523	1.34679	0.00857658	0.00942751	0.225166	6.1304e-08	6.24338e-08	1	0	0	1	0	0
AATCGAG	1	4	7	55.5	139902298	151	50490546	28	4	0.018018	0.0720721	0.0792228	0.000504505	0.000554559	0.18543	3.60612e-09	3.67258e-09	1	0	0	1	0	0
AATCGC	20	80	6	55.5	139902298	151	50490546	480	4	0.36036	1.44144	1.58446	0.00864865	0.00950673	0.15894	6.18192e-08	6.29585e-08	1	0	0	1	0	0
AATCGG	2	8	6	55.5	139902298	151	50490546	48	4	0.036036	0.144144	0.158446	0.000864865	0.000950673	0.15894	6.18192e-09	6.29585e-09	1	0	0	1	0	0
AATCGGT	6	24	7	55.5	139902298	151	50490546	168	4	0.108108	0.432432	0.475337	0.00302703	0.00332736	0.18543	2.16367e-08	2.20355e-08	1	0	0	1	0	0
AATCGT	7	34	6	55.5	139902298	151	50490546	204	4.85714	0.126126	0.612613	0.673393	0.00367568	0.00404036	0.192999	2.62732e-08	2.67574e-08	1	0	0	1	0	0
AATCT	6	32	5	55.5	139902298	151	50490546	160	5.33333	0.108108	0.576577	0.633782	0.00288288	0.00316891	0.1766	2.06064e-08	2.09862e-08	1	0	0	1	0	0
AATCTG	2	8	6	55.5	139902298	151	50490546	48	4	0.036036	0.144144	0.158446	0.000864865	0.000950673	0.15894	6.18192e-09	6.29585e-09	1	0	0	1	0	0
AATG	83	544	4	55.5	139902298	151	50490546	2176	6.55422	1.4955	9.8018	10.7743	0.0392072	0.0430972	0.173622	2.80247e-07	2.85412e-07	1	0	0	0	0	0
AATGACG	2	8	7	55.5	139902298	151	50490546	56	4	0.036036	0.144144	0.158446	0.00100901	0.00110912	0.18543	7.21224e-09	7.34516e-09	1	0	0	1	0	0
AATGAG	10	46	6	55.5	139902298	151	50490546	276	4.6	0.18018	0.828829	0.911062	0.00497297	0.00546637	0.182781	3.5546e-08	3.62011e-08	1	0	0	1	0	0
AATGAGGGG	6	30	9	55.5	139902298	151	50490546	270	5	0.108108	0.540541	0.594171	0.00486486	0.00534754	0.298013	3.47733e-08	3.54141e-08	1	0	0	1	0	0
AATGCATGTC	2	10	10	55.5	139902298	151	50490546	100	5	0.036036	0.18018	0.198057	0.0018018	0.00198057	0.331126	1.2879e-08	1.31163e-08	1	0	0	1	0	0
AATGCC	10	46	6	55.5	139902298	151	50490546	276	4.6	0.18018	0.828829	0.911062	0.00497297	0.00546637	0.182781	3.5546e-08	3.62011e-08	1	0	0	1	0	0
AATGCCGGT	6	24	9	55.5	139902298	151	50490546	216	4	0.108108	0.432432	0.475337	0.00389189	0.00427803	0.238411	2.78186e-08	2.83313e-08	1	0	0	1	0	0
AATGCG	41	202	6	55.5	139902298	151	50490546	1212	4.92683	0.738739	3.63964	4.00075	0.0218378	0.0240045	0.195768	1.56093e-07	1.5897e-07	1	0	0	1	0	0
AATGCT	4	16	6	55.5	139902298	151	50490546	96	4	0.0720721	0.288288	0.316891	0.00172973	0.00190135	0.15894	1.23638e-08	1.25917e-08	1	0	0	1	0	0
AATGG	6587	43918	5	55.5	139902298	151	50490546	219590	6.66738	118.685	791.315	869.826	3.95658	4.34913	0.220774	2.8281e-05	2.88022e-05	1	0	1	1	0	0
AATGGC	31	128	6	55.5	139902298	151	50490546	768	4.12903	0.558559	2.30631	2.53513	0.0138378	0.0152108	0.164068	9.89107e-08	1.00734e-07	1	0	0	1	0	0
AATGGCG	13	58	7	55.5	139902298	151	50490546	406	4.46154	0.234234	1.04505	1.14873	0.00731532	0.00804111	0.206826	5.22887e-08	5.32524e-08	1	0	0	1	0	0
AATGGG	14	56	6	55.5	139902298	151	50490546	336	4	0.252252	1.00901	1.10912	0.00605405	0.00665471	0.15894	4.32734e-08	4.40709e-08	1	0	0	1	0	0
AATGGGC	2	8	7	55.5	139902298	151	50490546	56	4	0.036036	0.144144	0.158446	0.00100901	0.00110912	0.18543	7.21224e-09	7.34516e-09	1	0	0	1	0	0
AATGGGT	2	8	7	55.5	139902298	151	50490546	56	4	0.036036	0.144144	0.158446	0.00100901	0.00110912	0.18543	7.21224e-09	7.34516e-09	1	0	0	1	0	0
AATGT	4	27	5	55.5	139902298	151	50490546	135	6.75	0.0720721	0.486486	0.534754	0.00243243	0.00267377	0.22351	1.73867e-08	1.77071e-08	1	0	0	1	0	0
AATGTGATG	163	752	9	55.5	139902298	151	50490546	6768	4.6135	2.93694	13.5495	14.8939	0.121946	0.134045	0.274977	8.71651e-07	8.87715e-07	1	0	0	1	0	0
AATT	10	66	4	55.5	139902298	151	50490546	264	6.6	0.18018	1.18919	1.30718	0.00475676	0.0052287	0.174834	3.40006e-08	3.46272e-08	1	0	0	0	0	0
AATTAG	14	56	6	55.5	139902298	151	50490546	336	4	0.252252	1.00901	1.10912	0.00605405	0.00665471	0.15894	4.32734e-08	4.40709e-08	1	0	0	1	0	0
AATTCGC	8	36	7	55.5	139902298	151	50490546	252	4.5	0.144144	0.648649	0.713005	0.00454054	0.00499103	0.208609	3.24551e-08	3.30532e-08	1	0	0	1	0	0
AC	9267	185371	2	55.5	139902298	151	50490546	370742	20.0033	166.973	3340.02	3671.4	6.68004	7.3428	0.264945	4.77479e-05	4.86278e-05	1	0	1	0	0	0
ACACACC	7	36	7	55.5	139902298	151	50490546	252	5.14286	0.126126	0.648649	0.713005	0.00454054	0.00499103	0.238411	3.24551e-08	3.30532e-08	1	0	0	1	0	0
ACACACCAGCACCTCATCCATCC	1	4	23	55.5	139902298	151	50490546	92	4	0.018018	0.0720721	0.0792228	0.00165766	0.00182212	0.609272	1.18487e-08	1.2067e-08	1	0	0	1	1	0
ACACACCTACACATAT	1	4	16	55.5	139902298	151	50490546	64	4	0.018018	0.0720721	0.0792228	0.00115315	0.00126756	0.423841	8.24256e-09	8.39446e-09	1	0	0	1	0	0
ACACACG	14	56	7	55.5	139902298	151	50490546	392	4	0.252252	1.00901	1.10912	0.00706306	0.00776383	0.18543	5.04857e-08	5.14161e-08	1	0	0	1	0	0
ACACAG	144	651	6	55.5	139902298	151	50490546	3906	4.52083	2.59459	11.7297	12.8935	0.0703784	0.077361	0.179636	5.03054e-07	5.12325e-07	1	0	0	1	0	0
ACACAGC	2	8	7	55.5	139902298	151	50490546	56	4	0.036036	0.144144	0.158446	0.00100901	0.00110912	0.18543	7.21224e-09	7.34516e-09	1	0	0	1	0	0
ACACAGT	4	16	7	55.5	139902298	151	50490546	112	4	0.0720721	0.288288	0.316891	0.00201802	0.00221824	0.18543	1.44245e-08	1.46903e-08	1	0	0	1	0	0
ACACAT	8	32	6	55.5	139902298	151	50490546	192	4	0.144144	0.576577	0.633782	0.00345946	0.00380269	0.15894	2.47277e-08	2.51834e-08	1	0	0	1	0	0
ACACC	8	46	5	55.5	139902298	151	50490546	230	5.75	0.144144	0.828829	0.911062	0.00414414	0.00455531	0.190397	2.96217e-08	3.01676e-08	1	0	0	1	0	0
ACACCC	28	114	6	55.5	139902298	151	50490546	684	4.07143	0.504505	2.05405	2.25785	0.0123243	0.0135471	0.161779	8.80924e-08	8.97158e-08	1	0	0	1	0	0
ACACCG	45	203	6	55.5	139902298	151	50490546	1218	4.51111	0.810811	3.65766	4.02055	0.0219459	0.0241233	0.179249	1.56866e-07	1.59757e-07	1	0	0	1	0	0
ACACCT	6	24	6	55.5	139902298	151	50490546	144	4	0.108108	0.432432	0.475337	0.00259459	0.00285202	0.15894	1.85458e-08	1.88875e-08	1	0	0	1	0	0
ACACG	26	144	5	55.5	139902298	151	50490546	720	5.53846	0.468468	2.59459	2.85202	0.012973	0.0142601	0.183393	9.27288e-08	9.44377e-08	1	0	0	1	0	0
ACACGAG	6	24	7	55.5	139902298	151	50490546	168	4	0.108108	0.432432	0.475337	0.00302703	0.00332736	0.18543	2.16367e-08	2.20355e-08	1	0	0	1	0	0
ACACGC	782	4976	6	55.5	139902298	151	50490546	29856	6.36317	14.0901	89.6577	98.5531	0.537946	0.591319	0.252841	3.84515e-06	3.91602e-06	1	0	0	1	0	0
ACACGG	25	102	6	55.5	139902298	151	50490546	612	4.08	0.45045	1.83784	2.02018	0.011027	0.0121211	0.162119	7.88195e-08	8.02721e-08	1	0	0	1	0	0
ACACGGC	62	358	7	55.5	139902298	151	50490546	2506	5.77419	1.11712	6.45045	7.09044	0.0451532	0.0496331	0.267678	3.22748e-07	3.28696e-07	1	0	0	1	0	0
ACACGGCCC	2	8	9	55.5	139902298	151	50490546	72	4	0.036036	0.144144	0.158446	0.0012973	0.00142601	0.238411	9.27288e-09	9.44377e-09	1	0	0	1	0	0
ACACGGCCGCTG	2	12	12	55.5	139902298	151	50490546	144	6	0.036036	0.216216	0.237668	0.00259459	0.00285202	0.476821	1.85458e-08	1.88875e-08	1	0	0	1	0	0
ACACGGG	4	16	7	55.5	139902298	151	50490546	112	4	0.0720721	0.288288	0.316891	0.00201802	0.00221824	0.18543	1.44245e-08	1.46903e-08	1	0	0	1	0	0
ACACGT	10	60	6	55.5	139902298	151	50490546	360	6	0.18018	1.08108	1.18834	0.00648649	0.00713005	0.238411	4.63644e-08	4.72189e-08	1	0	0	1	0	0
ACACT	6	36	5	55.5	139902298	151	50490546	180	6	0.108108	0.648649	0.713005	0.00324324	0.00356502	0.198675	2.31822e-08	2.36094e-08	1	0	0	1	0	0
ACACTAGCATGTACT	2	11	15	55.5	139902298	151	50490546	165	5.5	0.036036	0.198198	0.217863	0.00297297	0.00326794	0.546358	2.12504e-08	2.1642e-08	1	0	0	1	1	0
ACACTCACATGC	3	16	12	55.5	139902298	151	50490546	192	5.33333	0.0540541	0.288288	0.316891	0.00345946	0.00380269	0.423841	2.47277e-08	2.51834e-08	1	0	0	1	0	0
ACACTG	4	16	6	55.5	139902298	151	50490546	96	4	0.0720721	0.288288	0.316891	0.00172973	0.00190135	0.15894	1.23638e-08	1.25917e-08	1	0	0	1	0	0
ACAG	14596	160744	4	55.5	139902298	151	50490546	642976	11.0129	262.991	2896.29	3183.65	11.5852	12.7346	0.291732	8.28089e-05	8.4335e-05	1	1	1	0	0	0
ACAGACAT	30	170	8	55.5	139902298	151	50490546	1360	5.66667	0.540541	3.06306	3.36697	0.0245045	0.0269357	0.300221	1.75154e-07	1.78382e-07	1	0	0	1	0	0
ACAGACGG	110	565	8	55.5	139902298	151	50490546	4520	5.13636	1.98198	10.1802	11.1902	0.0814414	0.0895217	0.272125	5.82131e-07	5.92859e-07	1	0	0	1	0	0
ACAGACT	6	24	7	55.5	139902298	151	50490546	168	4	0.108108	0.432432	0.475337	0.00302703	0.00332736	0.18543	2.16367e-08	2.20355e-08	1	0	0	1	0	0
ACAGAG	112	496	6	55.5	139902298	151	50490546	2976	4.42857	2.01802	8.93694	9.82362	0.0536216	0.0589417	0.17597	3.83279e-07	3.90343e-07	1	0	0	1	0	0
ACAGAGC	8	32	7	55.5	139902298	151	50490546	224	4	0.144144	0.576577	0.633782	0.00403604	0.00443647	0.18543	2.8849e-08	2.93806e-08	1	0	0	1	0	0
ACAGATAGCGATAGCTGTATCC	2	8	22	55.5	139902298	151	50490546	176	4	0.036036	0.144144	0.158446	0.00317117	0.0034858	0.582781	2.2667e-08	2.30848e-08	1	0	0	1	1	0
ACAGATG	2	8	7	55.5	139902298	151	50490546	56	4	0.036036	0.144144	0.158446	0.00100901	0.00110912	0.18543	7.21224e-09	7.34516e-09	1	0	0	1	0	0
ACAGC	28	166	5	55.5	139902298	151	50490546	830	5.92857	0.504505	2.99099	3.28774	0.014955	0.0164387	0.19631	1.06896e-07	1.08866e-07	1	0	0	1	0	0
ACAGCC	81	409	6	55.5	139902298	151	50490546	2454	5.04938	1.45946	7.36937	8.10053	0.0442162	0.0486032	0.200638	3.16051e-07	3.21875e-07	1	0	0	1	0	0
ACAGCCG	12	64	7	55.5	139902298	151	50490546	448	5.33333	0.216216	1.15315	1.26756	0.00807207	0.00887295	0.247241	5.76979e-08	5.87612e-08	1	0	0	1	0	0
ACAGCG	21	95	6	55.5	139902298	151	50490546	570	4.52381	0.378378	1.71171	1.88154	0.0102703	0.0112892	0.179754	7.34103e-08	7.47632e-08	1	0	0	1	0	0
ACAGCGACGGGGCTC	2	8	15	55.5	139902298	151	50490546	120	4	0.036036	0.144144	0.158446	0.00216216	0.00237668	0.397351	1.54548e-08	1.57396e-08	1	0	0	1	0	0
ACAGCGAT	10	44	8	55.5	139902298	151	50490546	352	4.4	0.18018	0.792793	0.87145	0.00634234	0.0069716	0.233113	4.53341e-08	4.61696e-08	1	0	0	1	0	0
ACAGCGT	12	56	7	55.5	139902298	151	50490546	392	4.66667	0.216216	1.00901	1.10912	0.00706306	0.00776383	0.216336	5.04857e-08	5.14161e-08	1	0	0	1	0	0
ACAGCTC	1	4	7	55.5	139902298	151	50490546	28	4	0.018018	0.0720721	0.0792228	0.000504505	0.000554559	0.18543	3.60612e-09	3.67258e-09	1	0	0	1	0	0
ACAGG	3	25	5	55.5	139902298	151	50490546	125	8.33333	0.0540541	0.45045	0.495142	0.00225225	0.00247571	0.275938	1.60988e-08	1.63954e-08	1	0	0	1	0	0
ACAGGAG	2	18	7	55.5	139902298	151	50490546	126	9	0.036036	0.324324	0.356502	0.00227027	0.00249552	0.417219	1.62275e-08	1.65266e-08	1	0	0	1	0	0
ACAGGC	29	164	6	55.5	139902298	151	50490546	984	5.65517	0.522523	2.95495	3.24813	0.0177297	0.0194888	0.224709	1.26729e-07	1.29065e-07	1	0	0	1	0	0
ACAGGCG	2	10	7	55.5	139902298	151	50490546	70	5	0.036036	0.18018	0.198057	0.00126126	0.0013864	0.231788	9.0153e-09	9.18144e-09	1	0	0	1	0	0
ACAGGCGCCACCGGTGCG	2	8	18	55.5	139902298	151	50490546	144	4	0.036036	0.144144	0.158446	0.00259459	0.00285202	0.476821	1.85458e-08	1.88875e-08	1	0	0	1	0	0
ACAGGCGG	210	1065	8	55.5	139902298	151	50490546	8520	5.07143	3.78378	19.1892	21.0931	0.153514	0.168744	0.268685	1.09729e-06	1.11751e-06	1	0	0	1	0	0
ACAGGG	406	1958	6	55.5	139902298	151	50490546	11748	4.82266	7.31532	35.2793	38.7795	0.211676	0.232677	0.191629	1.51303e-06	1.54091e-06	1	0	0	1	0	0
ACAGGTCCG	2	8	9	55.5	139902298	151	50490546	72	4	0.036036	0.144144	0.158446	0.0012973	0.00142601	0.238411	9.27288e-09	9.44377e-09	1	0	0	1	0	0
ACAGT	4	22	5	55.5	139902298	151	50490546	110	5.5	0.0720721	0.396396	0.435725	0.00198198	0.00217863	0.182119	1.41669e-08	1.4428e-08	1	0	0	1	0	0
ACAGTC	17	76	6	55.5	139902298	151	50490546	456	4.47059	0.306306	1.36937	1.50523	0.00821622	0.00903139	0.177639	5.87282e-08	5.98106e-08	1	0	0	1	0	0
ACAGTGACCT	16	67	10	55.5	139902298	151	50490546	670	4.1875	0.288288	1.20721	1.32698	0.0120721	0.0132698	0.277318	8.62893e-08	8.78795e-08	1	0	0	1	0	0
ACAT	63	446	4	55.5	139902298	151	50490546	1784	7.07937	1.13514	8.03604	8.83334	0.0321441	0.0353333	0.187533	2.29761e-07	2.33996e-07	1	0	0	0	0	0
ACATACATCACCAT	6	36	14	55.5	139902298	151	50490546	504	6	0.108108	0.648649	0.713005	0.00908108	0.00998207	0.556291	6.49102e-08	6.61064e-08	1	0	0	1	1	0
ACATACCT	4	20	8	55.5	139902298	151	50490546	160	5	0.0720721	0.36036	0.396114	0.00288288	0.00316891	0.264901	2.06064e-08	2.09862e-08	1	0	0	1	0	0
ACATAG	6	24	6	55.5	139902298	151	50490546	144	4	0.108108	0.432432	0.475337	0.00259459	0.00285202	0.15894	1.85458e-08	1.88875e-08	1	0	0	1	0	0
ACATAT	9	36	6	55.5	139902298	151	50490546	216	4	0.162162	0.648649	0.713005	0.00389189	0.00427803	0.15894	2.78186e-08	2.83313e-08	1	0	0	1	0	0
ACATCC	22	112	6	55.5	139902298	151	50490546	672	5.09091	0.396396	2.01802	2.21824	0.0121081	0.0133094	0.202288	8.65469e-08	8.81419e-08	1	0	0	1	0	0
ACATCG	17	68	6	55.5	139902298	151	50490546	408	4	0.306306	1.22523	1.34679	0.00735135	0.00808072	0.15894	5.25463e-08	5.35147e-08	1	0	0	1	0	0
ACATCGCGGG	152	645	10	55.5	139902298	151	50490546	6450	4.24342	2.73874	11.6216	12.7747	0.116216	0.127747	0.281021	8.30696e-07	8.46005e-07	1	0	0	1	0	0
ACATCT	3	15	6	55.5	139902298	151	50490546	90	5	0.0540541	0.27027	0.297085	0.00162162	0.00178251	0.198675	1.15911e-08	1.18047e-08	1	0	0	1	0	0
ACATGC	5	20	6	55.5	139902298	151	50490546	120	4	0.0900901	0.36036	0.396114	0.00216216	0.00237668	0.15894	1.54548e-08	1.57396e-08	1	0	0	1	0	0
ACATGCCG	14	60	8	55.5	139902298	151	50490546	480	4.28571	0.252252	1.08108	1.18834	0.00864865	0.00950673	0.227058	6.18192e-08	6.29585e-08	1	0	0	1	0	0
ACC	363	3148	3	55.5	139902298	151	50490546	9444	8.67218	6.54054	56.7207	62.3483	0.170162	0.187045	0.172295	1.21629e-06	1.23871e-06	1	0	0	0	0	0
ACCACCACCATCGCC	2	10	15	55.5	139902298	151	50490546	150	5	0.036036	0.18018	0.198057	0.0027027	0.00297085	0.496689	1.93185e-08	1.96745e-08	1	0	0	1	0	0
ACCACCACG	2	8	9	55.5	139902298	151	50490546	72	4	0.036036	0.144144	0.158446	0.0012973	0.00142601	0.238411	9.27288e-09	9.44377e-09	1	0	0	1	0	0
ACCACCG	5	23	7	55.5	139902298	151	50490546	161	4.6	0.0900901	0.414414	0.455531	0.0029009	0.00318872	0.213245	2.07352e-08	2.11173e-08	1	0	0	1	0	0
ACCACG	44	231	6	55.5	139902298	151	50490546	1386	5.25	0.792793	4.16216	4.57511	0.024973	0.0274507	0.208609	1.78503e-07	1.81793e-07	1	0	0	1	0	0
ACCACGTGCC	2	8	10	55.5	139902298	151	50490546	80	4	0.036036	0.144144	0.158446	0.00144144	0.00158446	0.264901	1.03032e-08	1.04931e-08	1	0	0	1	0	0
ACCACT	18	80	6	55.5	139902298	151	50490546	480	4.44444	0.324324	1.44144	1.58446	0.00864865	0.00950673	0.1766	6.18192e-08	6.29585e-08	1	0	0	1	0	0
ACCACTC	2	8	7	55.5	139902298	151	50490546	56	4	0.036036	0.144144	0.158446	0.00100901	0.00110912	0.18543	7.21224e-09	7.34516e-09	1	0	0	1	0	0
ACCACTCGC	34	146	9	55.5	139902298	151	50490546	1314	4.29412	0.612613	2.63063	2.89163	0.0236757	0.0260247	0.255941	1.6923e-07	1.72349e-07	1	0	0	1	0	0
ACCACTG	10	62	7	55.5	139902298	151	50490546	434	6.2	0.18018	1.11712	1.22795	0.00781982	0.00859567	0.287417	5.58949e-08	5.6925e-08	1	0	0	1	0	0
ACCAG	281	3210	5	55.5	139902298	151	50490546	16050	11.4235	5.06306	57.8378	63.5763	0.289189	0.317881	0.378261	2.06708e-06	2.10517e-06	1	0	0	1	0	0
ACCAGAG	6	37	7	55.5	139902298	151	50490546	259	6.16667	0.108108	0.666667	0.73281	0.00466667	0.00512967	0.285872	3.33566e-08	3.39713e-08	1	0	0	1	0	0
ACCAGC	133	623	6	55.5	139902298	151	50490546	3738	4.68421	2.3964	11.2252	12.3389	0.0673514	0.0740337	0.186128	4.81417e-07	4.90289e-07	1	0	0	1	0	0
ACCAGCGG	2	8	8	55.5	139902298	151	50490546	64	4	0.036036	0.144144	0.158446	0.00115315	0.00126756	0.211921	8.24256e-09	8.39446e-09	1	0	0	1	0	0
ACCAGG	28	120	6	55.5	139902298	151	50490546	720	4.28571	0.504505	2.16216	2.37668	0.012973	0.0142601	0.170293	9.27288e-08	9.44377e-08	1	0	0	1	0	0
ACCAGTAGC	2	12	9	55.5	139902298	151	50490546	108	6	0.036036	0.216216	0.237668	0.00194595	0.00213901	0.357616	1.39093e-08	1.41657e-08	1	0	0	1	0	0
ACCAT	4	50	5	55.5	139902298	151	50490546	250	12.5	0.0720721	0.900901	0.990284	0.0045045	0.00495142	0.413907	3.21975e-08	3.27909e-08	1	0	0	1	0	0
ACCATC	67	334	6	55.5	139902298	151	50490546	2004	4.98507	1.20721	6.01802	6.6151	0.0361081	0.0396906	0.198082	2.58095e-07	2.62852e-07	1	0	0	1	0	0
ACCATCG	9	39	7	55.5	139902298	151	50490546	273	4.33333	0.162162	0.702703	0.772422	0.00491892	0.00540695	0.200883	3.51597e-08	3.58076e-08	1	0	0	1	0	0
ACCC	1	6	4	55.5	139902298	151	50490546	24	6	0.018018	0.108108	0.118834	0.000432432	0.000475337	0.15894	3.09096e-09	3.14792e-09	1	0	0	0	0	0
ACCCAG	22	92	6	55.5	139902298	151	50490546	552	4.18182	0.396396	1.65766	1.82212	0.00994595	0.0109327	0.166165	7.10921e-08	7.24023e-08	1	0	0	1	0	0
ACCCC	3	15	5	55.5	139902298	151	50490546	75	5	0.0540541	0.27027	0.297085	0.00135135	0.00148543	0.165563	9.65925e-09	9.83726e-09	1	0	0	1	0	0
ACCCCC	16	64	6	55.5	139902298	151	50490546	384	4	0.288288	1.15315	1.26756	0.00691892	0.00760538	0.15894	4.94554e-08	5.03668e-08	1	0	0	1	0	0
ACCCCCC	3	12	7	55.5	139902298	151	50490546	84	4	0.0540541	0.216216	0.237668	0.00151351	0.00166368	0.18543	1.08184e-08	1.10177e-08	1	0	0	1	0	0
ACCCCG	3	12	6	55.5	139902298	151	50490546	72	4	0.0540541	0.216216	0.237668	0.0012973	0.00142601	0.15894	9.27288e-09	9.44377e-09	1	0	0	1	0	0
ACCCCGC	4	16	7	55.5	139902298	151	50490546	112	4	0.0720721	0.288288	0.316891	0.00201802	0.00221824	0.18543	1.44245e-08	1.46903e-08	1	0	0	1	0	0
ACCCG	2	10	5	55.5	139902298	151	50490546	50	5	0.036036	0.18018	0.198057	0.000900901	0.000990284	0.165563	6.4395e-09	6.55817e-09	1	0	0	1	0	0
ACCCGC	40	190	6	55.5	139902298	151	50490546	1140	4.75	0.720721	3.42342	3.76308	0.0205405	0.0225785	0.188742	1.46821e-07	1.49526e-07	1	0	0	1	0	0
ACCCGG	2	8	6	55.5	139902298	151	50490546	48	4	0.036036	0.144144	0.158446	0.000864865	0.000950673	0.15894	6.18192e-09	6.29585e-09	1	0	0	1	0	0
ACCCGT	10	48	6	55.5	139902298	151	50490546	288	4.8	0.18018	0.864865	0.950673	0.00518919	0.00570404	0.190728	3.70915e-08	3.77751e-08	1	0	0	1	0	0
ACCCGTG	12	48	7	55.5	139902298	151	50490546	336	4	0.216216	0.864865	0.950673	0.00605405	0.00665471	0.18543	4.32734e-08	4.40709e-08	1	0	0	1	0	0
ACCCT	10	52	5	55.5	139902298	151	50490546	260	5.2	0.18018	0.936937	1.0299	0.00468468	0.00514948	0.172185	3.34854e-08	3.41025e-08	1	0	0	1	0	0
ACCCTATCG	2	8	9	55.5	139902298	151	50490546	72	4	0.036036	0.144144	0.158446	0.0012973	0.00142601	0.238411	9.27288e-09	9.44377e-09	1	0	0	1	0	0
ACCCTC	25	109	6	55.5	139902298	151	50490546	654	4.36	0.45045	1.96396	2.15882	0.0117838	0.0129529	0.173245	8.42287e-08	8.57809e-08	1	0	0	1	0	0
ACCCTCC	2	8	7	55.5	139902298	151	50490546	56	4	0.036036	0.144144	0.158446	0.00100901	0.00110912	0.18543	7.21224e-09	7.34516e-09	1	0	0	1	0	0
ACCCTCT	6	28	7	55.5	139902298	151	50490546	196	4.66667	0.108108	0.504505	0.554559	0.00353153	0.00388191	0.216336	2.52428e-08	2.5708e-08	1	0	0	1	0	0
ACCCTG	1	9	6	55.5	139902298	151	50490546	54	9	0.018018	0.162162	0.178251	0.000972973	0.00106951	0.357616	6.95466e-09	7.08283e-09	1	0	0	1	0	0
ACCCTGC	6	24	7	55.5	139902298	151	50490546	168	4	0.108108	0.432432	0.475337	0.00302703	0.00332736	0.18543	2.16367e-08	2.20355e-08	1	0	0	1	0	0
ACCG	319	2105	4	55.5	139902298	151	50490546	8420	6.59875	5.74775	37.9279	41.691	0.151712	0.166764	0.174801	1.08441e-06	1.1044e-06	1	0	0	0	0	0
ACCGACG	2	8	7	55.5	139902298	151	50490546	56	4	0.036036	0.144144	0.158446	0.00100901	0.00110912	0.18543	7.21224e-09	7.34516e-09	1	0	0	1	0	0
ACCGAG	8	42	6	55.5	139902298	151	50490546	252	5.25	0.144144	0.756757	0.831839	0.00454054	0.00499103	0.208609	3.24551e-08	3.30532e-08	1	0	0	1	0	0
ACCGAT	2	12	6	55.5	139902298	151	50490546	72	6	0.036036	0.216216	0.237668	0.0012973	0.00142601	0.238411	9.27288e-09	9.44377e-09	1	0	0	1	0	0
ACCGATAG	4	20	8	55.5	139902298	151	50490546	160	5	0.0720721	0.36036	0.396114	0.00288288	0.00316891	0.264901	2.06064e-08	2.09862e-08	1	0	0	1	0	0
ACCGC	149	901	5	55.5	139902298	151	50490546	4505	6.04698	2.68468	16.2342	17.8449	0.0811712	0.0892246	0.200231	5.80199e-07	5.90892e-07	1	0	0	1	0	0
ACCGCC	140	585	6	55.5	139902298	151	50490546	3510	4.17857	2.52252	10.5405	11.5863	0.0632432	0.069518	0.166036	4.52053e-07	4.60384e-07	1	0	0	1	0	0
ACCGCCT	130	914	7	55.5	139902298	151	50490546	6398	7.03077	2.34234	16.4685	18.1024	0.115279	0.126717	0.32593	8.23998e-07	8.39184e-07	1	0	0	1	0	0
ACCGCT	4	16	6	55.5	139902298	151	50490546	96	4	0.0720721	0.288288	0.316891	0.00172973	0.00190135	0.15894	1.23638e-08	1.25917e-08	1	0	0	1	0	0
ACCGCTC	6	36	7	55.5	139902298	151	50490546	252	6	0.108108	0.648649	0.713005	0.00454054	0.00499103	0.278146	3.24551e-08	3.30532e-08	1	0	0	1	0	0
ACCGGAG	3	14	7	55.5	139902298	151	50490546	98	4.66667	0.0540541	0.252252	0.27728	0.00176577	0.00194096	0.216336	1.26214e-08	1.2854e-08	1	0	0	1	0	0
ACCGGC	81	344	6	55.5	139902298	151	50490546	2064	4.24691	1.45946	6.1982	6.81316	0.0371892	0.0408789	0.168752	2.65823e-07	2.70721e-07	1	0	0	1	0	0
ACCGGG	2	8	6	55.5	139902298	151	50490546	48	4	0.036036	0.144144	0.158446	0.000864865	0.000950673	0.15894	6.18192e-09	6.29585e-09	1	0	0	1	0	0
ACCGT	14	82	5	55.5	139902298	151	50490546	410	5.85714	0.252252	1.47748	1.62407	0.00738739	0.00812033	0.193945	5.28039e-08	5.3777e-08	1	0	0	1	0	0
ACCGTAG	2	8	7	55.5	139902298	151	50490546	56	4	0.036036	0.144144	0.158446	0.00100901	0.00110912	0.18543	7.21224e-09	7.34516e-09	1	0	0	1	0	0
ACCGTC	48	226	6	55.5	139902298	151	50490546	1356	4.70833	0.864865	4.07207	4.47609	0.0244324	0.0268565	0.187086	1.74639e-07	1.77858e-07	1	0	0	1	0	0
ACCGTCC	15	62	7	55.5	139902298	151	50490546	434	4.13333	0.27027	1.11712	1.22795	0.00781982	0.00859567	0.191611	5.58949e-08	5.6925e-08	1	0	0	1	0	0
ACCGTCG	8	40	7	55.5	139902298	151	50490546	280	5	0.144144	0.720721	0.792228	0.00504505	0.00554559	0.231788	3.60612e-08	3.67258e-08	1	0	0	1	0	0
ACCGTG	1	4	6	55.5	139902298	151	50490546	24	4	0.018018	0.0720721	0.0792228	0.000432432	0.000475337	0.15894	3.09096e-09	3.14792e-09	1	0	0	1	0	0
ACCT	171	1264	4	55.5	139902298	151	50490546	5056	7.39181	3.08108	22.7748	25.0344	0.0910991	0.100138	0.19581	6.51162e-07	6.63163e-07	1	0	0	0	0	0
ACCTACTCC	4	16	9	55.5	139902298	151	50490546	144	4	0.0720721	0.288288	0.316891	0.00259459	0.00285202	0.238411	1.85458e-08	1.88875e-08	1	0	0	1	0	0
ACCTAT	1	7	6	55.5	139902298	151	50490546	42	7	0.018018	0.126126	0.13864	0.000756757	0.000831839	0.278146	5.40918e-09	5.50887e-09	1	0	0	1	0	0
ACCTC	55	301	5	55.5	139902298	151	50490546	1505	5.47273	0.990991	5.42342	5.96151	0.0271171	0.0298076	0.181216	1.93829e-07	1.97401e-07	1	0	0	1	0	0
ACCTCAGGGGCGCAG	2	10	15	55.5	139902298	151	50490546	150	5	0.036036	0.18018	0.198057	0.0027027	0.00297085	0.496689	1.93185e-08	1.96745e-08	1	0	0	1	0	0
ACCTCATGCT	4	20	10	55.5	139902298	151	50490546	200	5	0.0720721	0.36036	0.396114	0.0036036	0.00396114	0.331126	2.5758e-08	2.62327e-08	1	0	0	1	0	0
ACCTCC	86	359	6	55.5	139902298	151	50490546	2154	4.17442	1.54955	6.46847	7.11024	0.0388108	0.0426615	0.165871	2.77414e-07	2.82526e-07	1	0	0	1	0	0
ACCTCG	12	52	6	55.5	139902298	151	50490546	312	4.33333	0.216216	0.936937	1.0299	0.00562162	0.00617937	0.172185	4.01825e-08	4.0923e-08	1	0	0	1	0	0
ACCTCT	16	64	6	55.5	139902298	151	50490546	384	4	0.288288	1.15315	1.26756	0.00691892	0.00760538	0.15894	4.94554e-08	5.03668e-08	1	0	0	1	0	0
ACCTCTC	6	36	7	55.5	139902298	151	50490546	252	6	0.108108	0.648649	0.713005	0.00454054	0.00499103	0.278146	3.24551e-08	3.30532e-08	1	0	0	1	0	0
ACCTCTCC	1	4	8	55.5	139902298	151	50490546	32	4	0.018018	0.0720721	0.0792228	0.000576577	0.000633782	0.211921	4.12128e-09	4.19723e-09	1	0	0	1	0	0
ACCTGC	18	72	6	55.5	139902298	151	50490546	432	4	0.324324	1.2973	1.42601	0.00778378	0.00855606	0.15894	5.56373e-08	5.66626e-08	1	0	0	1	0	0
ACCTGCCCT	2	8	9	55.5	139902298	151	50490546	72	4	0.036036	0.144144	0.158446	0.0012973	0.00142601	0.238411	9.27288e-09	9.44377e-09	1	0	0	1	0	0
ACCTGCCGC	2	10	9	55.5	139902298	151	50490546	90	5	0.036036	0.18018	0.198057	0.00162162	0.00178251	0.298013	1.15911e-08	1.18047e-08	1	0	0	1	0	0
ACCTGCCTGCCT	2	8	12	55.5	139902298	151	50490546	96	4	0.036036	0.144144	0.158446	0.00172973	0.00190135	0.317881	1.23638e-08	1.25917e-08	1	0	0	1	0	0
ACCTGCTCCAGCAGCAGC	1	4	18	55.5	139902298	151	50490546	72	4	0.018018	0.0720721	0.0792228	0.0012973	0.00142601	0.476821	9.27288e-09	9.44377e-09	1	0	0	1	0	0
ACCTGG	12	62	6	55.5	139902298	151	50490546	372	5.16667	0.216216	1.11712	1.22795	0.0067027	0.00736772	0.205298	4.79099e-08	4.87928e-08	1	0	0	1	0	0
ACG	2029	18024	3	55.5	139902298	151	50490546	54072	8.88319	36.5586	324.757	356.978	0.97427	1.07093	0.176487	6.96393e-06	7.09227e-06	1	0	0	0	0	0
ACGACGC	4	16	7	55.5	139902298	151	50490546	112	4	0.0720721	0.288288	0.316891	0.00201802	0.00221824	0.18543	1.44245e-08	1.46903e-08	1	0	0	1	0	0
ACGACT	22	88	6	55.5	139902298	151	50490546	528	4	0.396396	1.58559	1.7429	0.00951351	0.0104574	0.15894	6.80011e-08	6.92543e-08	1	0	0	1	0	0
ACGAG	82	468	5	55.5	139902298	151	50490546	2340	5.70732	1.47748	8.43243	9.26906	0.0421622	0.0463453	0.188984	3.01369e-07	3.06923e-07	1	0	0	1	0	0
ACGAGACGCG	1	4	10	55.5	139902298	151	50490546	40	4	0.018018	0.0720721	0.0792228	0.000720721	0.000792228	0.264901	5.1516e-09	5.24654e-09	1	0	0	1	0	0
ACGAGAG	54	312	7	55.5	139902298	151	50490546	2184	5.77778	0.972973	5.62162	6.17937	0.0393514	0.0432556	0.267844	2.81277e-07	2.86461e-07	1	0	0	1	0	0
ACGAGAGAG	1	6	9	55.5	139902298	151	50490546	54	6	0.018018	0.108108	0.118834	0.000972973	0.00106951	0.357616	6.95466e-09	7.08283e-09	1	0	0	1	0	0
ACGAGAGAGAGAG	2	8	13	55.5	139902298	151	50490546	104	4	0.036036	0.144144	0.158446	0.00187387	0.00205979	0.344371	1.33942e-08	1.3641e-08	1	0	0	1	0	0
ACGAGAT	1	5	7	55.5	139902298	151	50490546	35	5	0.018018	0.0900901	0.0990284	0.000630631	0.000693199	0.231788	4.50765e-09	4.59072e-09	1	0	0	1	0	0
ACGAGC	40	173	6	55.5	139902298	151	50490546	1038	4.325	0.720721	3.11712	3.42638	0.0187027	0.0205583	0.171854	1.33684e-07	1.36148e-07	1	0	0	1	0	0
ACGAGCGAT	12	50	9	55.5	139902298	151	50490546	450	4.16667	0.216216	0.900901	0.990284	0.00810811	0.00891256	0.248344	5.79555e-08	5.90236e-08	1	0	0	1	0	0
ACGAGCT	12	48	7	55.5	139902298	151	50490546	336	4	0.216216	0.864865	0.950673	0.00605405	0.00665471	0.18543	4.32734e-08	4.40709e-08	1	0	0	1	0	0
ACGAGG	136	604	6	55.5	139902298	151	50490546	3624	4.44118	2.45045	10.8829	11.9626	0.0652973	0.0717758	0.176471	4.66735e-07	4.75337e-07	1	0	0	1	0	0
ACGAGT	10	46	6	55.5	139902298	151	50490546	276	4.6	0.18018	0.828829	0.911062	0.00497297	0.00546637	0.182781	3.5546e-08	3.62011e-08	1	0	0	1	0	0
ACGAT	10	54	5	55.5	139902298	151	50490546	270	5.4	0.18018	0.972973	1.06951	0.00486486	0.00534754	0.178808	3.47733e-08	3.54141e-08	1	0	0	1	0	0
ACGATC	101	895	6	55.5	139902298	151	50490546	5370	8.86139	1.81982	16.1261	17.7261	0.0967568	0.106357	0.352108	6.91602e-07	7.04348e-07	1	0	0	1	0	0
ACGATCG	4	18	7	55.5	139902298	151	50490546	126	4.5	0.0720721	0.324324	0.356502	0.00227027	0.00249552	0.208609	1.62275e-08	1.65266e-08	1	0	0	1	0	0
ACGATG	97	470	6	55.5	139902298	151	50490546	2820	4.84536	1.74775	8.46847	9.30867	0.0508108	0.055852	0.192531	3.63188e-07	3.69881e-07	1	0	0	1	0	0
ACGATGC	3	12	7	55.5	139902298	151	50490546	84	4	0.0540541	0.216216	0.237668	0.00151351	0.00166368	0.18543	1.08184e-08	1.10177e-08	1	0	0	1	0	0
ACGC	593	4072	4	55.5	139902298	151	50490546	16288	6.86678	10.6847	73.3694	80.6488	0.293477	0.322595	0.181901	2.09773e-06	2.13639e-06	1	0	0	0	0	0
ACGCAG	4	16	6	55.5	139902298	151	50490546	96	4	0.0720721	0.288288	0.316891	0.00172973	0.00190135	0.15894	1.23638e-08	1.25917e-08	1	0	0	1	0	0
ACGCAT	10	43	6	55.5	139902298	151	50490546	258	4.3	0.18018	0.774775	0.851645	0.00464865	0.00510987	0.170861	3.32278e-08	3.38402e-08	1	0	0	1	0	0
ACGCATCTCCTCACTCC	1	4	17	55.5	139902298	151	50490546	68	4	0.018018	0.0720721	0.0792228	0.00122523	0.00134679	0.450331	8.75772e-09	8.91912e-09	1	0	0	1	0	0
ACGCC	24	128	5	55.5	139902298	151	50490546	640	5.33333	0.432432	2.30631	2.53513	0.0115315	0.0126756	0.1766	8.24256e-08	8.39446e-08	1	0	0	1	0	0
ACGCCAGAGGC	2	10	11	55.5	139902298	151	50490546	110	5	0.036036	0.18018	0.198057	0.00198198	0.00217863	0.364238	1.41669e-08	1.4428e-08	1	0	0	1	0	0
ACGCCC	1	4	6	55.5	139902298	151	50490546	24	4	0.018018	0.0720721	0.0792228	0.000432432	0.000475337	0.15894	3.09096e-09	3.14792e-09	1	0	0	1	0	0
ACGCCCG	8	32	7	55.5	139902298	151	50490546	224	4	0.144144	0.576577	0.633782	0.00403604	0.00443647	0.18543	2.8849e-08	2.93806e-08	1	0	0	1	0	0
ACGCCG	364	1599	6	55.5	139902298	151	50490546	9594	4.39286	6.55856	28.8108	31.6693	0.172865	0.190016	0.174551	1.23561e-06	1.25838e-06	1	0	0	1	0	0
ACGCCGCCT	4	16	9	55.5	139902298	151	50490546	144	4	0.0720721	0.288288	0.316891	0.00259459	0.00285202	0.238411	1.85458e-08	1.88875e-08	1	0	0	1	0	0
ACGCCTC	2	16	7	55.5	139902298	151	50490546	112	8	0.036036	0.288288	0.316891	0.00201802	0.00221824	0.370861	1.44245e-08	1.46903e-08	1	0	0	1	0	0
ACGCCTCT	26	117	8	55.5	139902298	151	50490546	936	4.5	0.468468	2.10811	2.31727	0.0168649	0.0185381	0.238411	1.20547e-07	1.22769e-07	1	0	0	1	0	0
ACGCG	15	83	5	55.5	139902298	151	50490546	415	5.53333	0.27027	1.4955	1.64387	0.00747748	0.00821936	0.183223	5.34479e-08	5.44329e-08	1	0	0	1	0	0
ACGCGAG	17	80	7	55.5	139902298	151	50490546	560	4.70588	0.306306	1.44144	1.58446	0.0100901	0.0110912	0.218153	7.21224e-08	7.34516e-08	1	0	0	1	0	0
ACGCGAT	4	16	7	55.5	139902298	151	50490546	112	4	0.0720721	0.288288	0.316891	0.00201802	0.00221824	0.18543	1.44245e-08	1.46903e-08	1	0	0	1	0	0
ACGCGC	3	12	6	55.5	139902298	151	50490546	72	4	0.0540541	0.216216	0.237668	0.0012973	0.00142601	0.15894	9.27288e-09	9.44377e-09	1	0	0	1	0	0
ACGCT	25	142	5	55.5	139902298	151	50490546	710	5.68	0.45045	2.55856	2.81241	0.0127928	0.014062	0.188079	9.14409e-08	9.31261e-08	1	0	0	1	0	0
ACGCTCG	7	28	7	55.5	139902298	151	50490546	196	4	0.126126	0.504505	0.554559	0.00353153	0.00388191	0.18543	2.52428e-08	2.5708e-08	1	0	0	1	0	0
ACGCTCT	2	8	7	55.5	139902298	151	50490546	56	4	0.036036	0.144144	0.158446	0.00100901	0.00110912	0.18543	7.21224e-09	7.34516e-09	1	0	0	1	0	0
ACGCTG	2	8	6	55.5	139902298	151	50490546	48	4	0.036036	0.144144	0.158446	0.000864865	0.000950673	0.15894	6.18192e-09	6.29585e-09	1	0	0	1	0	0
ACGCTGC	10	46	7	55.5	139902298	151	50490546	322	4.6	0.18018	0.828829	0.911062	0.0058018	0.00637743	0.213245	4.14704e-08	4.22346e-08	1	0	0	1	0	0
ACGCTGCTCG	2	8	10	55.5	139902298	151	50490546	80	4	0.036036	0.144144	0.158446	0.00144144	0.00158446	0.264901	1.03032e-08	1.04931e-08	1	0	0	1	0	0
ACGCTGG	4	16	7	55.5	139902298	151	50490546	112	4	0.0720721	0.288288	0.316891	0.00201802	0.00221824	0.18543	1.44245e-08	1.46903e-08	1	0	0	1	0	0
ACGG	74	497	4	55.5	139902298	151	50490546	1988	6.71622	1.33333	8.95495	9.84343	0.0358198	0.0393737	0.177913	2.56035e-07	2.60753e-07	1	0	0	0	0	0
ACGGAG	21	88	6	55.5	139902298	151	50490546	528	4.19048	0.378378	1.58559	1.7429	0.00951351	0.0104574	0.166509	6.80011e-08	6.92543e-08	1	0	0	1	0	0
ACGGAGCGGCCGGGG	2	8	15	55.5	139902298	151	50490546	120	4	0.036036	0.144144	0.158446	0.00216216	0.00237668	0.397351	1.54548e-08	1.57396e-08	1	0	0	1	0	0
ACGGAGGC	3	12	8	55.5	139902298	151	50490546	96	4	0.0540541	0.216216	0.237668	0.00172973	0.00190135	0.211921	1.23638e-08	1.25917e-08	1	0	0	1	0	0
ACGGAGGG	20	84	8	55.5	139902298	151	50490546	672	4.2	0.36036	1.51351	1.66368	0.0121081	0.0133094	0.222517	8.65469e-08	8.81419e-08	1	0	0	1	0	0
ACGGC	70	396	5	55.5	139902298	151	50490546	1980	5.65714	1.26126	7.13514	7.84305	0.0356757	0.0392153	0.187323	2.55004e-07	2.59704e-07	1	0	0	1	0	0
ACGGCC	4	16	6	55.5	139902298	151	50490546	96	4	0.0720721	0.288288	0.316891	0.00172973	0.00190135	0.15894	1.23638e-08	1.25917e-08	1	0	0	1	0	0
ACGGCG	252	1074	6	55.5	139902298	151	50490546	6444	4.2619	4.54054	19.3514	21.2713	0.116108	0.127628	0.169347	8.29923e-07	8.45218e-07	1	0	0	1	0	0
ACGGCGCGG	2	8	9	55.5	139902298	151	50490546	72	4	0.036036	0.144144	0.158446	0.0012973	0.00142601	0.238411	9.27288e-09	9.44377e-09	1	0	0	1	0	0
ACGGCGGCT	2	12	9	55.5	139902298	151	50490546	108	6	0.036036	0.216216	0.237668	0.00194595	0.00213901	0.357616	1.39093e-08	1.41657e-08	1	0	0	1	0	0
ACGGCT	101	493	6	55.5	139902298	151	50490546	2958	4.88119	1.81982	8.88288	9.7642	0.0532973	0.0585852	0.193954	3.80961e-07	3.87982e-07	1	0	0	1	0	0
ACGGG	14	80	5	55.5	139902298	151	50490546	400	5.71429	0.252252	1.44144	1.58446	0.00720721	0.00792228	0.189215	5.1516e-08	5.24654e-08	1	0	0	1	0	0
ACGGGAG	5	20	7	55.5	139902298	151	50490546	140	4	0.0900901	0.36036	0.396114	0.00252252	0.0027728	0.18543	1.80306e-08	1.83629e-08	1	0	0	1	0	0
ACGGGATGGG	4	16	10	55.5	139902298	151	50490546	160	4	0.0720721	0.288288	0.316891	0.00288288	0.00316891	0.264901	2.06064e-08	2.09862e-08	1	0	0	1	0	0
ACGGGC	18	76	6	55.5	139902298	151	50490546	456	4.22222	0.324324	1.36937	1.50523	0.00821622	0.00903139	0.16777	5.87282e-08	5.98106e-08	1	0	0	1	0	0
ACGGGCC	2	8	7	55.5	139902298	151	50490546	56	4	0.036036	0.144144	0.158446	0.00100901	0.00110912	0.18543	7.21224e-09	7.34516e-09	1	0	0	1	0	0
ACGGGCG	4	16	7	55.5	139902298	151	50490546	112	4	0.0720721	0.288288	0.316891	0.00201802	0.00221824	0.18543	1.44245e-08	1.46903e-08	1	0	0	1	0	0
ACGGGG	20	80	6	55.5	139902298	151	50490546	480	4	0.36036	1.44144	1.58446	0.00864865	0.00950673	0.15894	6.18192e-08	6.29585e-08	1	0	0	1	0	0
ACGT	2	12	4	55.5	139902298	151	50490546	48	6	0.036036	0.216216	0.237668	0.000864865	0.000950673	0.15894	6.18192e-09	6.29585e-09	1	0	0	0	0	0
ACGTATCCG	8	32	9	55.5	139902298	151	50490546	288	4	0.144144	0.576577	0.633782	0.00518919	0.00570404	0.238411	3.70915e-08	3.77751e-08	1	0	0	1	0	0
ACGTCATC	16	64	8	55.5	139902298	151	50490546	512	4	0.288288	1.15315	1.26756	0.00922523	0.0101405	0.211921	6.59405e-08	6.71557e-08	1	0	0	1	0	0
ACGTCC	75	344	6	55.5	139902298	151	50490546	2064	4.58667	1.35135	6.1982	6.81316	0.0371892	0.0408789	0.182252	2.65823e-07	2.70721e-07	1	0	0	1	0	0
ACGTCCCC	8	32	8	55.5	139902298	151	50490546	256	4	0.144144	0.576577	0.633782	0.00461261	0.00507026	0.211921	3.29702e-08	3.35779e-08	1	0	0	1	0	0
ACGTCG	35	142	6	55.5	139902298	151	50490546	852	4.05714	0.630631	2.55856	2.81241	0.0153514	0.0168744	0.161211	1.09729e-07	1.11751e-07	1	0	0	1	0	0
ACT	99	901	3	55.5	139902298	151	50490546	2703	9.10101	1.78378	16.2342	17.8449	0.0487027	0.0535348	0.180815	3.48119e-07	3.54535e-07	1	0	0	0	0	0
ACTACTAG	6	24	8	55.5	139902298	151	50490546	192	4	0.108108	0.432432	0.475337	0.00345946	0.00380269	0.211921	2.47277e-08	2.51834e-08	1	0	0	1	0	0
ACTAG	4	20	5	55.5	139902298	151	50490546	100	5	0.0720721	0.36036	0.396114	0.0018018	0.00198057	0.165563	1.2879e-08	1.31163e-08	1	0	0	1	0	0
ACTAGC	8	32	6	55.5	139902298	151	50490546	192	4	0.144144	0.576577	0.633782	0.00345946	0.00380269	0.15894	2.47277e-08	2.51834e-08	1	0	0	1	0	0
ACTAGCTGC	2	10	9	55.5	139902298	151	50490546	90	5	0.036036	0.18018	0.198057	0.00162162	0.00178251	0.298013	1.15911e-08	1.18047e-08	1	0	0	1	0	0
ACTAT	2	10	5	55.5	139902298	151	50490546	50	5	0.036036	0.18018	0.198057	0.000900901	0.000990284	0.165563	6.4395e-09	6.55817e-09	1	0	0	1	0	0
ACTATAGTCC	8	42	10	55.5	139902298	151	50490546	420	5.25	0.144144	0.756757	0.831839	0.00756757	0.00831839	0.347682	5.40918e-08	5.50887e-08	1	0	0	1	0	0
ACTC	43	334	4	55.5	139902298	151	50490546	1336	7.76744	0.774775	6.01802	6.6151	0.0240721	0.0264604	0.20576	1.72063e-07	1.75234e-07	1	0	0	0	0	0
ACTCAG	2	16	6	55.5	139902298	151	50490546	96	8	0.036036	0.288288	0.316891	0.00172973	0.00190135	0.317881	1.23638e-08	1.25917e-08	1	0	0	1	0	0
ACTCAGC	4	16	7	55.5	139902298	151	50490546	112	4	0.0720721	0.288288	0.316891	0.00201802	0.00221824	0.18543	1.44245e-08	1.46903e-08	1	0	0	1	0	0
ACTCAGCC	75	342	8	55.5	139902298	151	50490546	2736	4.56	1.35135	6.16216	6.77355	0.0492973	0.0541884	0.241589	3.52369e-07	3.58863e-07	1	0	0	1	0	0
ACTCAGGGC	10	40	9	55.5	139902298	151	50490546	360	4	0.18018	0.720721	0.792228	0.00648649	0.00713005	0.238411	4.63644e-08	4.72189e-08	1	0	0	1	0	0
ACTCAGT	4	16	7	55.5	139902298	151	50490546	112	4	0.0720721	0.288288	0.316891	0.00201802	0.00221824	0.18543	1.44245e-08	1.46903e-08	1	0	0	1	0	0
ACTCC	56	292	5	55.5	139902298	151	50490546	1460	5.21429	1.00901	5.26126	5.78326	0.0263063	0.0289163	0.172658	1.88033e-07	1.91499e-07	1	0	0	1	0	0
ACTCCC	32	128	6	55.5	139902298	151	50490546	768	4	0.576577	2.30631	2.53513	0.0138378	0.0152108	0.15894	9.89107e-08	1.00734e-07	1	0	0	1	0	0
ACTCCG	7	30	6	55.5	139902298	151	50490546	180	4.28571	0.126126	0.540541	0.594171	0.00324324	0.00356502	0.170293	2.31822e-08	2.36094e-08	1	0	0	1	0	0
ACTCCGC	1	6	7	55.5	139902298	151	50490546	42	6	0.018018	0.108108	0.118834	0.000756757	0.000831839	0.278146	5.40918e-09	5.50887e-09	1	0	0	1	0	0
ACTCCT	2	8	6	55.5	139902298	151	50490546	48	4	0.036036	0.144144	0.158446	0.000864865	0.000950673	0.15894	6.18192e-09	6.29585e-09	1	0	0	1	0	0
ACTCG	46	234	5	55.5	139902298	151	50490546	1170	5.08696	0.828829	4.21622	4.63453	0.0210811	0.0231727	0.168442	1.50684e-07	1.53461e-07	1	0	0	1	0	0
ACTCGAG	6	24	7	55.5	139902298	151	50490546	168	4	0.108108	0.432432	0.475337	0.00302703	0.00332736	0.18543	2.16367e-08	2.20355e-08	1	0	0	1	0	0
ACTCGC	86	466	6	55.5	139902298	151	50490546	2796	5.4186	1.54955	8.3964	9.22945	0.0503784	0.0553767	0.215309	3.60097e-07	3.66733e-07	1	0	0	1	0	0
ACTCGCC	24	104	7	55.5	139902298	151	50490546	728	4.33333	0.432432	1.87387	2.05979	0.0131171	0.0144185	0.200883	9.37591e-08	9.5487e-08	1	0	0	1	0	0
ACTCGG	14	58	6	55.5	139902298	151	50490546	348	4.14286	0.252252	1.04505	1.14873	0.00627027	0.00689238	0.164617	4.48189e-08	4.56449e-08	1	0	0	1	0	0
ACTCGGC	8	34	7	55.5	139902298	151	50490546	238	4.25	0.144144	0.612613	0.673393	0.00428829	0.00471375	0.19702	3.0652e-08	3.12169e-08	1	0	0	1	0	0
ACTCGGCGG	21	102	9	55.5	139902298	151	50490546	918	4.85714	0.378378	1.83784	2.02018	0.0165405	0.0181816	0.289499	1.18229e-07	1.20408e-07	1	0	0	1	0	0
ACTCT	11	57	5	55.5	139902298	151	50490546	285	5.18182	0.198198	1.02703	1.12892	0.00513514	0.00564462	0.171583	3.67052e-08	3.73816e-08	1	0	0	1	0	0
ACTCTACTG	22	92	9	55.5	139902298	151	50490546	828	4.18182	0.396396	1.65766	1.82212	0.0149189	0.0163991	0.249247	1.06638e-07	1.08603e-07	1	0	0	1	0	0
ACTCTC	27	114	6	55.5	139902298	151	50490546	684	4.22222	0.486486	2.05405	2.25785	0.0123243	0.0135471	0.16777	8.80924e-08	8.97158e-08	1	0	0	1	0	0
ACTCTCC	2	8	7	55.5	139902298	151	50490546	56	4	0.036036	0.144144	0.158446	0.00100901	0.00110912	0.18543	7.21224e-09	7.34516e-09	1	0	0	1	0	0
ACTCTCG	12	48	7	55.5	139902298	151	50490546	336	4	0.216216	0.864865	0.950673	0.00605405	0.00665471	0.18543	4.32734e-08	4.40709e-08	1	0	0	1	0	0
ACTCTCT	6	24	7	55.5	139902298	151	50490546	168	4	0.108108	0.432432	0.475337	0.00302703	0.00332736	0.18543	2.16367e-08	2.20355e-08	1	0	0	1	0	0
ACTCTG	343	1617	6	55.5	139902298	151	50490546	9702	4.71429	6.18018	29.1351	32.0258	0.174811	0.192155	0.187323	1.24952e-06	1.27255e-06	1	0	0	1	0	0
ACTCTGC	10	40	7	55.5	139902298	151	50490546	280	4	0.18018	0.720721	0.792228	0.00504505	0.00554559	0.18543	3.60612e-08	3.67258e-08	1	0	0	1	0	0
ACTG	59	376	4	55.5	139902298	151	50490546	1504	6.37288	1.06306	6.77477	7.44694	0.0270991	0.0297878	0.168818	1.937e-07	1.9727e-07	1	0	0	0	0	0
ACTGAG	30	165	6	55.5	139902298	151	50490546	990	5.5	0.540541	2.97297	3.26794	0.0178378	0.0196076	0.218543	1.27502e-07	1.29852e-07	1	0	0	1	0	0
ACTGC	48	256	5	55.5	139902298	151	50490546	1280	5.33333	0.864865	4.61261	5.07026	0.0230631	0.0253513	0.1766	1.64851e-07	1.67889e-07	1	0	0	1	0	0
ACTGCAT	7	34	7	55.5	139902298	151	50490546	238	4.85714	0.126126	0.612613	0.673393	0.00428829	0.00471375	0.225166	3.0652e-08	3.12169e-08	1	0	0	1	0	0
ACTGCC	18	86	6	55.5	139902298	151	50490546	516	4.77778	0.324324	1.54955	1.70329	0.0092973	0.0102197	0.189845	6.64556e-08	6.76804e-08	1	0	0	1	0	0
ACTGCCG	6	41	7	55.5	139902298	151	50490546	287	6.83333	0.108108	0.738739	0.812033	0.00517117	0.00568423	0.316777	3.69627e-08	3.76439e-08	1	0	0	1	0	0
ACTGCG	12	58	6	55.5	139902298	151	50490546	348	4.83333	0.216216	1.04505	1.14873	0.00627027	0.00689238	0.192053	4.48189e-08	4.56449e-08	1	0	0	1	0	0
ACTGCGC	4	16	7	55.5	139902298	151	50490546	112	4	0.0720721	0.288288	0.316891	0.00201802	0.00221824	0.18543	1.44245e-08	1.46903e-08	1	0	0	1	0	0
ACTGCT	43	175	6	55.5	139902298	151	50490546	1050	4.06977	0.774775	3.15315	3.466	0.0189189	0.020796	0.161713	1.3523e-07	1.37722e-07	1	0	0	1	0	0
ACTGCTC	16	70	7	55.5	139902298	151	50490546	490	4.375	0.288288	1.26126	1.3864	0.00882883	0.00970479	0.202815	6.31071e-08	6.42701e-08	1	0	0	1	0	0
ACTGGC	4	18	6	55.5	139902298	151	50490546	108	4.5	0.0720721	0.324324	0.356502	0.00194595	0.00213901	0.178808	1.39093e-08	1.41657e-08	1	0	0	1	0	0
ACTGGCG	2	8	7	55.5	139902298	151	50490546	56	4	0.036036	0.144144	0.158446	0.00100901	0.00110912	0.18543	7.21224e-09	7.34516e-09	1	0	0	1	0	0
ACTGGGCTG	3	20	9	55.5	139902298	151	50490546	180	6.66667	0.0540541	0.36036	0.396114	0.00324324	0.00356502	0.397351	2.31822e-08	2.36094e-08	1	0	0	1	0	0
AG	23804	379864	2	55.5	139902298	151	50490546	759728	15.958	428.901	6844.4	7523.47	13.6888	15.0469	0.211364	9.78454e-05	9.96486e-05	1	1	1	0	0	0
AGAGAGAGAGGAGGG	2	8	15	55.5	139902298	151	50490546	120	4	0.036036	0.144144	0.158446	0.00216216	0.00237668	0.397351	1.54548e-08	1.57396e-08	1	0	0	1	0	0
AGAGAGAGG	1	4	9	55.5	139902298	151	50490546	36	4	0.018018	0.0720721	0.0792228	0.000648649	0.000713005	0.238411	4.63644e-09	4.72189e-09	1	0	0	1	0	0
AGAGAGAGGAGAGGG	4	21	15	55.5	139902298	151	50490546	315	5.25	0.0720721	0.378378	0.415919	0.00567568	0.00623879	0.521523	4.05689e-08	4.13165e-08	1	0	0	1	1	0
AGAGAGATCGG	5	20	11	55.5	139902298	151	50490546	220	4	0.0900901	0.36036	0.396114	0.00396396	0.00435725	0.291391	2.83338e-08	2.8856e-08	1	0	0	1	0	0
AGAGAGG	19	76	7	55.5	139902298	151	50490546	532	4	0.342342	1.36937	1.50523	0.00958559	0.0105366	0.18543	6.85163e-08	6.9779e-08	1	0	0	1	0	0
AGAGAT	14	56	6	55.5	139902298	151	50490546	336	4	0.252252	1.00901	1.10912	0.00605405	0.00665471	0.15894	4.32734e-08	4.40709e-08	1	0	0	1	0	0
AGAGATCGG	11	47	9	55.5	139902298	151	50490546	423	4.27273	0.198198	0.846847	0.930867	0.00762162	0.00837781	0.254666	5.44782e-08	5.54822e-08	1	0	0	1	0	0
AGAGC	148	868	5	55.5	139902298	151	50490546	4340	5.86486	2.66667	15.6396	17.1913	0.0781982	0.0859567	0.194201	5.58949e-07	5.6925e-07	1	0	0	1	0	0
AGAGCAGAGG	22	98	10	55.5	139902298	151	50490546	980	4.45455	0.396396	1.76577	1.94096	0.0176577	0.0194096	0.295003	1.26214e-07	1.2854e-07	1	0	0	1	0	0
AGAGCC	45	251	6	55.5	139902298	151	50490546	1506	5.57778	0.810811	4.52252	4.97123	0.0271351	0.0298274	0.221634	1.93958e-07	1.97532e-07	1	0	0	1	0	0
AGAGCCG	12	50	7	55.5	139902298	151	50490546	350	4.16667	0.216216	0.900901	0.990284	0.00630631	0.00693199	0.193157	4.50765e-08	4.59072e-08	1	0	0	1	0	0
AGAGCG	59	265	6	55.5	139902298	151	50490546	1590	4.49153	1.06306	4.77477	5.24851	0.0286486	0.031491	0.178471	2.04776e-07	2.0855e-07	1	0	0	1	0	0
AGAGCGC	4	16	7	55.5	139902298	151	50490546	112	4	0.0720721	0.288288	0.316891	0.00201802	0.00221824	0.18543	1.44245e-08	1.46903e-08	1	0	0	1	0	0
AGAGCGG	22	100	7	55.5	139902298	151	50490546	700	4.54545	0.396396	1.8018	1.98057	0.0126126	0.013864	0.210716	9.0153e-08	9.18144e-08	1	0	0	1	0	0
AGAGCTGAGC	4	16	10	55.5	139902298	151	50490546	160	4	0.0720721	0.288288	0.316891	0.00288288	0.00316891	0.264901	2.06064e-08	2.09862e-08	1	0	0	1	0	0
AGAGG	559	3195	5	55.5	139902298	151	50490546	15975	5.71556	10.0721	57.5676	63.2792	0.287838	0.316396	0.189257	2.05742e-06	2.09534e-06	1	0	0	1	0	0
AGAGGAGG	17	76	8	55.5	139902298	151	50490546	608	4.47059	0.306306	1.36937	1.50523	0.010955	0.0120419	0.236852	7.83043e-08	7.97474e-08	1	0	0	1	0	0
AGAGGC	66	286	6	55.5	139902298	151	50490546	1716	4.33333	1.18919	5.15315	5.66443	0.0309189	0.0339866	0.172185	2.21004e-07	2.25077e-07	1	0	0	1	0	0
AGAGGCG	47	189	7	55.5	139902298	151	50490546	1323	4.02128	0.846847	3.40541	3.74328	0.0238378	0.0262029	0.186417	1.70389e-07	1.73529e-07	1	0	0	1	0	0
AGAGGG	203	878	6	55.5	139902298	151	50490546	5268	4.32512	3.65766	15.8198	17.3894	0.0949189	0.104336	0.171859	6.78466e-07	6.90969e-07	1	0	0	1	0	0
AGAGGGC	28	140	7	55.5	139902298	151	50490546	980	5	0.504505	2.52252	2.7728	0.0176577	0.0194096	0.231788	1.26214e-07	1.2854e-07	1	0	0	1	0	0
AGAGGGG	6	24	7	55.5	139902298	151	50490546	168	4	0.108108	0.432432	0.475337	0.00302703	0.00332736	0.18543	2.16367e-08	2.20355e-08	1	0	0	1	0	0
AGAT	207	1717	4	55.5	139902298	151	50490546	6868	8.29469	3.72973	30.9369	34.0064	0.123748	0.136025	0.219727	8.8453e-07	9.00831e-07	1	0	0	0	0	0
AGATAGGC	24	96	8	55.5	139902298	151	50490546	768	4	0.432432	1.72973	1.90135	0.0138378	0.0152108	0.211921	9.89107e-08	1.00734e-07	1	0	0	1	0	0
AGATAT	9	46	6	55.5	139902298	151	50490546	276	5.11111	0.162162	0.828829	0.911062	0.00497297	0.00546637	0.203091	3.5546e-08	3.62011e-08	1	0	0	1	0	0
AGATCG	11	54	6	55.5	139902298	151	50490546	324	4.90909	0.198198	0.972973	1.06951	0.00583784	0.00641704	0.195063	4.1728e-08	4.2497e-08	1	0	0	1	0	0
AGATGCG	4	20	7	55.5	139902298	151	50490546	140	5	0.0720721	0.36036	0.396114	0.00252252	0.0027728	0.231788	1.80306e-08	1.83629e-08	1	0	0	1	0	0
AGATGG	3	13	6	55.5	139902298	151	50490546	78	4.33333	0.0540541	0.234234	0.257474	0.00140541	0.00154484	0.172185	1.00456e-08	1.02308e-08	1	0	0	1	0	0
AGATGGCGG	764	4858	9	55.5	139902298	151	50490546	43722	6.35864	13.7658	87.5315	96.216	0.787784	0.865944	0.378992	5.63096e-06	5.73473e-06	1	0	0	1	0	0
AGC	3500	32824	3	55.5	139902298	151	50490546	98472	9.37829	63.0631	591.423	650.102	1.77427	1.95031	0.186324	1.26822e-05	1.29159e-05	1	0	0	0	0	0
AGCAGCAGG	8	32	9	55.5	139902298	151	50490546	288	4	0.144144	0.576577	0.633782	0.00518919	0.00570404	0.238411	3.70915e-08	3.77751e-08	1	0	0	1	0	0
AGCAGCC	48	224	7	55.5	139902298	151	50490546	1568	4.66667	0.864865	4.03604	4.43647	0.0282523	0.0310553	0.216336	2.01943e-07	2.05664e-07	1	0	0	1	0	0
AGCAGCCCG	2	10	9	55.5	139902298	151	50490546	90	5	0.036036	0.18018	0.198057	0.00162162	0.00178251	0.298013	1.15911e-08	1.18047e-08	1	0	0	1	0	0
AGCAGG	103	545	6	55.5	139902298	151	50490546	3270	5.29126	1.85586	9.81982	10.7941	0.0589189	0.0647646	0.210249	4.21143e-07	4.28905e-07	1	0	0	1	0	0
AGCAGGC	4	16	7	55.5	139902298	151	50490546	112	4	0.0720721	0.288288	0.316891	0.00201802	0.00221824	0.18543	1.44245e-08	1.46903e-08	1	0	0	1	0	0
AGCAT	2	15	5	55.5	139902298	151	50490546	75	7.5	0.036036	0.27027	0.297085	0.00135135	0.00148543	0.248344	9.65925e-09	9.83726e-09	1	0	0	1	0	0
AGCATC	60	295	6	55.5	139902298	151	50490546	1770	4.91667	1.08108	5.31532	5.84268	0.0318919	0.0350561	0.195364	2.27958e-07	2.32159e-07	1	0	0	1	0	0
AGCATCGG	10	42	8	55.5	139902298	151	50490546	336	4.2	0.18018	0.756757	0.831839	0.00605405	0.00665471	0.222517	4.32734e-08	4.40709e-08	1	0	0	1	0	0
AGCC	614	4082	4	55.5	139902298	151	50490546	16328	6.64821	11.0631	73.5495	80.8468	0.294198	0.323387	0.176111	2.10288e-06	2.14164e-06	1	0	0	0	0	0
AGCCAT	7	34	6	55.5	139902298	151	50490546	204	4.85714	0.126126	0.612613	0.673393	0.00367568	0.00404036	0.192999	2.62732e-08	2.67574e-08	1	0	0	1	0	0
AGCCATGCCG	8	32	10	55.5	139902298	151	50490546	320	4	0.144144	0.576577	0.633782	0.00576577	0.00633782	0.264901	4.12128e-08	4.19723e-08	1	0	0	1	0	0
AGCCC	7	35	5	55.5	139902298	151	50490546	175	5	0.126126	0.630631	0.693199	0.00315315	0.003466	0.165563	2.25383e-08	2.29536e-08	1	0	0	1	0	0
AGCCCC	3	14	6	55.5	139902298	151	50490546	84	4.66667	0.0540541	0.252252	0.27728	0.00151351	0.00166368	0.18543	1.08184e-08	1.10177e-08	1	0	0	1	0	0
AGCCCG	2	8	6	55.5	139902298	151	50490546	48	4	0.036036	0.144144	0.158446	0.000864865	0.000950673	0.15894	6.18192e-09	6.29585e-09	1	0	0	1	0	0
AGCCCTC	30	120	7	55.5	139902298	151	50490546	840	4	0.540541	2.16216	2.37668	0.0151351	0.0166368	0.18543	1.08184e-07	1.10177e-07	1	0	0	1	0	0
AGCCCTG	8	38	7	55.5	139902298	151	50490546	266	4.75	0.144144	0.684685	0.752616	0.00479279	0.00526831	0.220199	3.42581e-08	3.48895e-08	1	0	0	1	0	0
AGCCCTGATCCCTC	2	8	14	55.5	139902298	151	50490546	112	4	0.036036	0.144144	0.158446	0.00201802	0.00221824	0.370861	1.44245e-08	1.46903e-08	1	0	0	1	0	0
AGCCG	55	313	5	55.5	139902298	151	50490546	1565	5.69091	0.990991	5.63964	6.19918	0.0281982	0.0309959	0.188441	2.01556e-07	2.05271e-07	1	0	0	1	0	0
AGCCGC	64	320	6	55.5	139902298	151	50490546	1920	5	1.15315	5.76577	6.33782	0.0345946	0.0380269	0.198675	2.47277e-07	2.51834e-07	1	0	0	1	0	0
AGCCGG	26	116	6	55.5	139902298	151	50490546	696	4.46154	0.468468	2.09009	2.29746	0.0125405	0.0137848	0.17728	8.96378e-08	9.12898e-08	1	0	0	1	0	0
AGCCGGG	12	60	7	55.5	139902298	151	50490546	420	5	0.216216	1.08108	1.18834	0.00756757	0.00831839	0.231788	5.40918e-08	5.50887e-08	1	0	0	1	0	0
AGCCTC	35	144	6	55.5	139902298	151	50490546	864	4.11429	0.630631	2.59459	2.85202	0.0155676	0.0171121	0.163482	1.11275e-07	1.13325e-07	1	0	0	1	0	0
AGCCTCC	75	363	7	55.5	139902298	151	50490546	2541	4.84	1.35135	6.54054	7.18946	0.0457838	0.0503263	0.224371	3.27255e-07	3.33286e-07	1	0	0	1	0	0
AGCG	421	2544	4	55.5	139902298	151	50490546	10176	6.04276	7.58559	45.8378	50.3857	0.183351	0.201543	0.160073	1.31057e-06	1.33472e-06	1	0	0	0	0	0
AGCGAGG	8	32	7	55.5	139902298	151	50490546	224	4	0.144144	0.576577	0.633782	0.00403604	0.00443647	0.18543	2.8849e-08	2.93806e-08	1	0	0	1	0	0
AGCGCG	26	104	6	55.5	139902298	151	50490546	624	4	0.468468	1.87387	2.05979	0.0112432	0.0123587	0.15894	8.0365e-08	8.1846e-08	1	0	0	1	0	0
AGCGGC	42	174	6	55.5	139902298	151	50490546	1044	4.14286	0.756757	3.13514	3.44619	0.0188108	0.0206771	0.164617	1.34457e-07	1.36935e-07	1	0	0	1	0	0
AGCGGCG	5	20	7	55.5	139902298	151	50490546	140	4	0.0900901	0.36036	0.396114	0.00252252	0.0027728	0.18543	1.80306e-08	1.83629e-08	1	0	0	1	0	0
AGCGGG	6	24	6	55.5	139902298	151	50490546	144	4	0.108108	0.432432	0.475337	0.00259459	0.00285202	0.15894	1.85458e-08	1.88875e-08	1	0	0	1	0	0
AGCGGGC	16	80	7	55.5	139902298	151	50490546	560	5	0.288288	1.44144	1.58446	0.0100901	0.0110912	0.231788	7.21224e-08	7.34516e-08	1	0	0	1	0	0
AGCGGGGATG	4	21	10	55.5	139902298	151	50490546	210	5.25	0.0720721	0.378378	0.415919	0.00378378	0.00415919	0.347682	2.70459e-08	2.75443e-08	1	0	0	1	0	0
AGCT	4	24	4	55.5	139902298	151	50490546	96	6	0.0720721	0.432432	0.475337	0.00172973	0.00190135	0.15894	1.23638e-08	1.25917e-08	1	0	0	0	0	0
AGCTATGC	22	88	8	55.5	139902298	151	50490546	704	4	0.396396	1.58559	1.7429	0.0126847	0.0139432	0.211921	9.06682e-08	9.23391e-08	1	0	0	1	0	0
AGCTC	5	29	5	55.5	139902298	151	50490546	145	5.8	0.0900901	0.522523	0.574365	0.00261261	0.00287182	0.192053	1.86746e-08	1.90187e-08	1	0	0	1	0	0
AGCTCC	4	16	6	55.5	139902298	151	50490546	96	4	0.0720721	0.288288	0.316891	0.00172973	0.00190135	0.15894	1.23638e-08	1.25917e-08	1	0	0	1	0	0
AGCTCG	2	8	6	55.5	139902298	151	50490546	48	4	0.036036	0.144144	0.158446	0.000864865	0.000950673	0.15894	6.18192e-09	6.29585e-09	1	0	0	1	0	0
AGG	2157	18504	3	55.5	139902298	151	50490546	55512	8.57858	38.8649	333.405	366.484	1.00022	1.09945	0.170435	7.14939e-06	7.28115e-06	1	0	0	0	0	0
AGGAGGC	4	16	7	55.5	139902298	151	50490546	112	4	0.0720721	0.288288	0.316891	0.00201802	0.00221824	0.18543	1.44245e-08	1.46903e-08	1	0	0	1	0	0
AGGAGGG	8	32	7	55.5	139902298	151	50490546	224	4	0.144144	0.576577	0.633782	0.00403604	0.00443647	0.18543	2.8849e-08	2.93806e-08	1	0	0	1	0	0
AGGATC	18	100	6	55.5	139902298	151	50490546	600	5.55556	0.324324	1.8018	1.98057	0.0108108	0.0118834	0.220751	7.7274e-08	7.86981e-08	1	0	0	1	0	0
AGGATG	23	102	6	55.5	139902298	151	50490546	612	4.43478	0.414414	1.83784	2.02018	0.011027	0.0121211	0.176217	7.88195e-08	8.02721e-08	1	0	0	1	0	0
AGGC	925	6467	4	55.5	139902298	151	50490546	25868	6.99135	16.6667	116.523	128.083	0.46609	0.512334	0.185201	3.33154e-06	3.39294e-06	1	0	0	0	0	0
AGGCAT	4	19	6	55.5	139902298	151	50490546	114	4.75	0.0720721	0.342342	0.376308	0.00205405	0.00225785	0.188742	1.46821e-08	1.49526e-08	1	0	0	1	0	0
AGGCC	11	68	5	55.5	139902298	151	50490546	340	6.18182	0.198198	1.22523	1.34679	0.00612613	0.00673393	0.204696	4.37886e-08	4.45956e-08	1	0	0	1	0	0
AGGCCC	2	8	6	55.5	139902298	151	50490546	48	4	0.036036	0.144144	0.158446	0.000864865	0.000950673	0.15894	6.18192e-09	6.29585e-09	1	0	0	1	0	0
AGGCCG	4	16	6	55.5	139902298	151	50490546	96	4	0.0720721	0.288288	0.316891	0.00172973	0.00190135	0.15894	1.23638e-08	1.25917e-08	1	0	0	1	0	0
AGGCCGGCG	2	8	9	55.5	139902298	151	50490546	72	4	0.036036	0.144144	0.158446	0.0012973	0.00142601	0.238411	9.27288e-09	9.44377e-09	1	0	0	1	0	0
AGGCG	274	1510	5	55.5	139902298	151	50490546	7550	5.51095	4.93694	27.2072	29.9066	0.136036	0.149533	0.182482	9.72365e-07	9.90284e-07	1	0	0	1	0	0
AGGCGAT	11	52	7	55.5	139902298	151	50490546	364	4.72727	0.198198	0.936937	1.0299	0.00655856	0.00720927	0.219145	4.68796e-08	4.77435e-08	1	0	0	1	0	0
AGGCGATGGGCGAT	2	9	14	55.5	139902298	151	50490546	126	4.5	0.036036	0.162162	0.178251	0.00227027	0.00249552	0.417219	1.62275e-08	1.65266e-08	1	0	0	1	0	0
AGGCGC	6	24	6	55.5	139902298	151	50490546	144	4	0.108108	0.432432	0.475337	0.00259459	0.00285202	0.15894	1.85458e-08	1.88875e-08	1	0	0	1	0	0
AGGCGCG	6	24	7	55.5	139902298	151	50490546	168	4	0.108108	0.432432	0.475337	0.00302703	0.00332736	0.18543	2.16367e-08	2.20355e-08	1	0	0	1	0	0
AGGCGG	39	162	6	55.5	139902298	151	50490546	972	4.15385	0.702703	2.91892	3.20852	0.0175135	0.0192511	0.165053	1.25184e-07	1.27491e-07	1	0	0	1	0	0
AGGCGGG	2	8	7	55.5	139902298	151	50490546	56	4	0.036036	0.144144	0.158446	0.00100901	0.00110912	0.18543	7.21224e-09	7.34516e-09	1	0	0	1	0	0
AGGG	32	197	4	55.5	139902298	151	50490546	788	6.15625	0.576577	3.54955	3.90172	0.0141982	0.0156069	0.163079	1.01487e-07	1.03357e-07	1	0	0	0	0	0
AGGGAT	19	76	6	55.5	139902298	151	50490546	456	4	0.342342	1.36937	1.50523	0.00821622	0.00903139	0.15894	5.87282e-08	5.98106e-08	1	0	0	1	0	0
AGGGATGGCCG	2	12	11	55.5	139902298	151	50490546	132	6	0.036036	0.216216	0.237668	0.00237838	0.00261435	0.437086	1.70003e-08	1.73136e-08	1	0	0	1	0	0
AGGGC	22	116	5	55.5	139902298	151	50490546	580	5.27273	0.396396	2.09009	2.29746	0.0104505	0.0114873	0.174594	7.46982e-08	7.60748e-08	1	0	0	1	0	0
AGGGCC	7	28	6	55.5	139902298	151	50490546	168	4	0.126126	0.504505	0.554559	0.00302703	0.00332736	0.15894	2.16367e-08	2.20355e-08	1	0	0	1	0	0
AGGGCCG	2	8	7	55.5	139902298	151	50490546	56	4	0.036036	0.144144	0.158446	0.00100901	0.00110912	0.18543	7.21224e-09	7.34516e-09	1	0	0	1	0	0
AGGGCG	123	541	6	55.5	139902298	151	50490546	3246	4.39837	2.21622	9.74775	10.7149	0.0584865	0.0642893	0.17477	4.18052e-07	4.25757e-07	1	0	0	1	0	0
AGGGCGG	8	32	7	55.5	139902298	151	50490546	224	4	0.144144	0.576577	0.633782	0.00403604	0.00443647	0.18543	2.8849e-08	2.93806e-08	1	0	0	1	0	0
AGGGG	4	22	5	55.5	139902298	151	50490546	110	5.5	0.0720721	0.396396	0.435725	0.00198198	0.00217863	0.182119	1.41669e-08	1.4428e-08	1	0	0	1	0	0
AGGGGC	8	32	6	55.5	139902298	151	50490546	192	4	0.144144	0.576577	0.633782	0.00345946	0.00380269	0.15894	2.47277e-08	2.51834e-08	1	0	0	1	0	0
AGGGGCC	4	16	7	55.5	139902298	151	50490546	112	4	0.0720721	0.288288	0.316891	0.00201802	0.00221824	0.18543	1.44245e-08	1.46903e-08	1	0	0	1	0	0
AGGGGCG	15	60	7	55.5	139902298	151	50490546	420	4	0.27027	1.08108	1.18834	0.00756757	0.00831839	0.18543	5.40918e-08	5.50887e-08	1	0	0	1	0	0
AGGGGG	3	12	6	55.5	139902298	151	50490546	72	4	0.0540541	0.216216	0.237668	0.0012973	0.00142601	0.15894	9.27288e-09	9.44377e-09	1	0	0	1	0	0
AT	119	1813	2	55.5	139902298	151	50490546	3626	15.2353	2.14414	32.6667	35.9077	0.0653333	0.0718154	0.201792	4.66993e-07	4.75599e-07	1	0	0	0	0	0
ATATATATATCCATC	1	4	15	55.5	139902298	151	50490546	60	4	0.018018	0.0720721	0.0792228	0.00108108	0.00118834	0.397351	7.7274e-09	7.86981e-09	1	0	0	1	0	0
ATATCC	4	16	6	55.5	139902298	151	50490546	96	4	0.0720721	0.288288	0.316891	0.00172973	0.00190135	0.15894	1.23638e-08	1.25917e-08	1	0	0	1	0	0
ATC	481	4490	3	55.5	139902298	151	50490546	13470	9.33472	8.66667	80.9009	88.9275	0.242703	0.266783	0.185458	1.7348e-06	1.76677e-06	1	0	0	0	0	0
ATCC	252	1891	4	55.5	139902298	151	50490546	7564	7.50397	4.54054	34.0721	37.4526	0.136288	0.14981	0.198781	9.74168e-07	9.92121e-07	1	0	0	0	0	0
ATCCC	2	10	5	55.5	139902298	151	50490546	50	5	0.036036	0.18018	0.198057	0.000900901	0.000990284	0.165563	6.4395e-09	6.55817e-09	1	0	0	1	0	0
ATCCCC	2	8	6	55.5	139902298	151	50490546	48	4	0.036036	0.144144	0.158446	0.000864865	0.000950673	0.15894	6.18192e-09	6.29585e-09	1	0	0	1	0	0
ATCCCCG	2	8	7	55.5	139902298	151	50490546	56	4	0.036036	0.144144	0.158446	0.00100901	0.00110912	0.18543	7.21224e-09	7.34516e-09	1	0	0	1	0	0
ATCCCG	39	176	6	55.5	139902298	151	50490546	1056	4.51282	0.702703	3.17117	3.4858	0.019027	0.0209148	0.179317	1.36002e-07	1.38509e-07	1	0	0	1	0	0
ATCCG	24	128	5	55.5	139902298	151	50490546	640	5.33333	0.432432	2.30631	2.53513	0.0115315	0.0126756	0.1766	8.24256e-08	8.39446e-08	1	0	0	1	0	0
ATCCGC	6	28	6	55.5	139902298	151	50490546	168	4.66667	0.108108	0.504505	0.554559	0.00302703	0.00332736	0.18543	2.16367e-08	2.20355e-08	1	0	0	1	0	0
ATCG	20	120	4	55.5	139902298	151	50490546	480	6	0.36036	2.16216	2.37668	0.00864865	0.00950673	0.15894	6.18192e-08	6.29585e-08	1	0	0	0	0	0
ATCGC	92	578	5	55.5	139902298	151	50490546	2890	6.28261	1.65766	10.4144	11.4477	0.0520721	0.0572384	0.208033	3.72203e-07	3.79063e-07	1	0	0	1	0	0
ATCGCC	61	288	6	55.5	139902298	151	50490546	1728	4.72131	1.0991	5.18919	5.70404	0.0311351	0.0342242	0.187602	2.22549e-07	2.26651e-07	1	0	0	1	0	0
ATCGCCC	16	79	7	55.5	139902298	151	50490546	553	4.9375	0.288288	1.42342	1.56465	0.00996396	0.0109525	0.228891	7.12209e-08	7.25334e-08	1	0	0	1	0	0
ATCGCCG	4	16	7	55.5	139902298	151	50490546	112	4	0.0720721	0.288288	0.316891	0.00201802	0.00221824	0.18543	1.44245e-08	1.46903e-08	1	0	0	1	0	0
ATCGGC	71	318	6	55.5	139902298	151	50490546	1908	4.47887	1.27928	5.72973	6.29821	0.0343784	0.0377893	0.177968	2.45731e-07	2.5026e-07	1	0	0	1	0	0
ATCGGCC	3	16	7	55.5	139902298	151	50490546	112	5.33333	0.0540541	0.288288	0.316891	0.00201802	0.00221824	0.247241	1.44245e-08	1.46903e-08	1	0	0	1	0	0
ATGC	6	36	4	55.5	139902298	151	50490546	144	6	0.108108	0.648649	0.713005	0.00259459	0.00285202	0.15894	1.85458e-08	1.88875e-08	1	0	0	0	0	0
ATGCC	10	50	5	55.5	139902298	151	50490546	250	5	0.18018	0.900901	0.990284	0.0045045	0.00495142	0.165563	3.21975e-08	3.27909e-08	1	0	0	1	0	0
ATGCCC	4	16	6	55.5	139902298	151	50490546	96	4	0.0720721	0.288288	0.316891	0.00172973	0.00190135	0.15894	1.23638e-08	1.25917e-08	1	0	0	1	0	0
CCCCCCG	1	4	7	55.5	139902298	151	50490546	28	4	0.018018	0.0720721	0.0792228	0.000504505	0.000554559	0.18543	3.60612e-09	3.67258e-09	1	0	0	1	0	0
CCCCCG	2	8	6	55.5	139902298	151	50490546	48	4	0.036036	0.144144	0.158446	0.000864865	0.000950673	0.15894	6.18192e-09	6.29585e-09	1	0	0	1	0	0
CCCCGG	8	36	6	55.5	139902298	151	50490546	216	4.5	0.144144	0.648649	0.713005	0.00389189	0.00427803	0.178808	2.78186e-08	2.83313e-08	1	0	0	1	0	0
CCCGCCG	2	8	7	55.5	139902298	151	50490546	56	4	0.036036	0.144144	0.158446	0.00100901	0.00110912	0.18543	7.21224e-09	7.34516e-09	1	0	0	1	0	0
CCCGCG	5	20	6	55.5	139902298	151	50490546	120	4	0.0900901	0.36036	0.396114	0.00216216	0.00237668	0.15894	1.54548e-08	1.57396e-08	1	0	0	1	0	0
CCCGG	6	30	5	55.5	139902298	151	50490546	150	5	0.108108	0.540541	0.594171	0.0027027	0.00297085	0.165563	1.93185e-08	1.96745e-08	1	0	0	1	0	0
CCG	609	5274	3	55.5	139902298	151	50490546	15822	8.6601	10.973	95.027	104.455	0.285081	0.313366	0.172055	2.03772e-06	2.07527e-06	1	0	0	0	0	0
CCGCG	63	319	5	55.5	139902298	151	50490546	1595	5.06349	1.13514	5.74775	6.31801	0.0287387	0.0315901	0.167665	2.0542e-07	2.09206e-07	1	0	0	1	0	0
CCGCGG	2	8	6	55.5	139902298	151	50490546	48	4	0.036036	0.144144	0.158446	0.000864865	0.000950673	0.15894	6.18192e-09	6.29585e-09	1	0	0	1	0	0
CCGGCG	4	16	6	55.5	139902298	151	50490546	96	4	0.0720721	0.288288	0.316891	0.00172973	0.00190135	0.15894	1.23638e-08	1.25917e-08	1	0	0	1	0	0
CG	10	120	2	55.5	139902298	151	50490546	240	12	0.18018	2.16216	2.37668	0.00432432	0.00475337	0.15894	3.09096e-08	3.14792e-08	1	0	0	0	0	0
