# Supplementary material for: Profiles of telomeric repeats in Insecta reveal diverse forms of telomeric motifs in Hymenopterans
Source: Life Sci Alliance. 2022 Apr 1;5(7):e202101163. doi: 10.26508/lsa.202101163 (PMC8977481; doi:10.26508/lsa.202101163)
Supplement: Supplemental Data 3. — Tandem repeat statistics for 50 species without simple tandem type TRM. [file LSA-2021-01163_Supplemental_Data_3.zip › DataS3/CHRRE_output.csv.0.filtered.xlsx]

## Sheet: Sheet1
Unnamed: 0	reads	repeats	unit_len	avg_genome_cov	genome_size	eff_read_len	num_reads	repeats_total_len	repeats_per_read	reads_per_genome	repeats_per_genome	repeats_per_million_reads	repeats_len_per_genome	repeats_len_per_million_reads	percent_repeats_len_per_read	percent_repeats_len_per_genome	percent_repeat_unit_in_sequences	avg_genome_cov_filter	repeat_containing_reads_filter	repeats_len_per_million_reads_filter	unit_len_filter	percent_repeats_len_per_read_filter	qualified
AAAAAAACT	2	8	9	54.4794	611353466	148.346	224517647	72	4	0.0367111	0.146844	0.0356319	0.0013216	0.000320687	0.242677	2.16176e-09	2.16176e-09	1	0	0	1	0	0
AAAAAAATAATGGT	1	4	14	54.4794	611353466	148.346	224517647	56	4	0.0183556	0.0734222	0.017816	0.00102791	0.000249424	0.377497	1.68137e-09	1.68137e-09	1	0	0	1	0	0
AAAAAAC	91	908	7	54.4794	611353466	148.346	224517647	6356	9.97802	1.67036	16.6668	4.04423	0.116668	0.0283096	0.470834	1.90835e-07	1.90835e-07	1	0	0	1	0	0
AAAAAAG	1	4	7	54.4794	611353466	148.346	224517647	28	4	0.0183556	0.0734222	0.017816	0.000513955	0.000124712	0.188749	8.40685e-10	8.40685e-10	1	0	0	1	0	0
AAAAAAT	6	24	7	54.4794	611353466	148.346	224517647	168	4	0.110133	0.440533	0.106896	0.00308373	0.000748271	0.188749	5.04411e-09	5.04411e-09	1	0	0	1	0	0
AAAAAC	107	457	6	54.4794	611353466	148.346	224517647	2742	4.27103	1.96404	8.38849	2.03547	0.0503309	0.0122128	0.172746	8.2327e-08	8.2327e-08	1	0	0	1	0	0
AAAAACATAGCTAGATAAT	4	25	19	54.4794	611353466	148.346	224517647	475	6.25	0.0734222	0.458889	0.11135	0.00871889	0.00211565	0.800496	1.42616e-08	1.42616e-08	1	0	0	1	1	0
AAAAACCAGTCTAC	4	16	14	54.4794	611353466	148.346	224517647	224	4	0.0734222	0.293689	0.0712639	0.00411164	0.000997694	0.377497	6.72548e-09	6.72548e-09	1	0	0	1	0	0
AAAAACGACAC	21	137	11	54.4794	611353466	148.346	224517647	1507	6.52381	0.385467	2.51471	0.610197	0.0276618	0.00671217	0.483748	4.52468e-08	4.52468e-08	1	0	0	1	0	0
AAAAAG	82	368	6	54.4794	611353466	148.346	224517647	2208	4.4878	1.50516	6.75484	1.63907	0.0405291	0.00983442	0.181514	6.6294e-08	6.6294e-08	1	0	0	1	0	0
AAAAAGGAG	1	4	9	54.4794	611353466	148.346	224517647	36	4	0.0183556	0.0734222	0.017816	0.0006608	0.000160344	0.242677	1.08088e-09	1.08088e-09	1	0	0	1	0	0
AAAAAGGAT	6	25	9	54.4794	611353466	148.346	224517647	225	4.16667	0.110133	0.458889	0.11135	0.00413	0.00100215	0.252788	6.7555e-09	6.7555e-09	1	0	0	1	0	0
AAAAAGTGC	3	27	9	54.4794	611353466	148.346	224517647	243	9	0.0550667	0.4956	0.120258	0.0044604	0.00108232	0.546023	7.29594e-09	7.29594e-09	1	0	0	1	1	0
AAAAAT	77	308	6	54.4794	611353466	148.346	224517647	1848	4	1.41338	5.65351	1.37183	0.0339211	0.00823098	0.161784	5.54852e-08	5.54852e-08	1	0	0	1	0	0
AAAAATAAATTAAAAC	3	15	16	54.4794	611353466	148.346	224517647	240	5	0.0550667	0.275333	0.0668099	0.00440533	0.00106896	0.539281	7.20587e-09	7.20587e-09	1	0	0	1	1	0
AAAAATATTTAATAAATATTG	1	5	21	54.4794	611353466	148.346	224517647	105	5	0.0183556	0.0917778	0.02227	0.00192733	0.000467669	0.707807	3.15257e-09	3.15257e-09	1	0	0	1	1	0
AAAAATGTC	4	19	9	54.4794	611353466	148.346	224517647	171	4.75	0.0734222	0.348755	0.0846259	0.0031388	0.000761633	0.288179	5.13418e-09	5.13418e-09	1	0	0	1	0	0
AAAAATTAGGCTATATAGT	3	12	19	54.4794	611353466	148.346	224517647	228	4	0.0550667	0.220267	0.0534479	0.00418507	0.00101551	0.512317	6.84557e-09	6.84557e-09	1	0	0	1	1	0
AAAAC	106	563	5	54.4794	611353466	148.346	224517647	2815	5.31132	1.94569	10.3342	2.5076	0.0516709	0.012538	0.179019	8.45188e-08	8.45188e-08	1	0	0	1	0	0
AAAACAACTCCTCCAATCTC	4	24	20	54.4794	611353466	148.346	224517647	480	6	0.0734222	0.440533	0.106896	0.00881066	0.00213792	0.808922	1.44117e-08	1.44117e-08	1	0	0	1	1	0
AAAACAACTCCTCCACTCTC	1	4	20	54.4794	611353466	148.346	224517647	80	4	0.0183556	0.0734222	0.017816	0.00146844	0.000356319	0.539281	2.40196e-09	2.40196e-09	1	0	0	1	1	0
AAAACAACTGAGGCTAAC	4	24	18	54.4794	611353466	148.346	224517647	432	6	0.0734222	0.440533	0.106896	0.0079296	0.00192412	0.72803	1.29706e-08	1.29706e-08	1	0	0	1	1	0
AAAACAAGCCCTCCAGTCTC	3	12	20	54.4794	611353466	148.346	224517647	240	4	0.0550667	0.220267	0.0534479	0.00440533	0.00106896	0.539281	7.20587e-09	7.20587e-09	1	0	0	1	1	0
AAAACAATAAC	75	567	11	54.4794	611353466	148.346	224517647	6237	7.56	1.37667	10.4076	2.52541	0.114484	0.0277796	0.560583	1.87262e-07	1.87262e-07	1	0	0	1	1	0
AAAACC	6	24	6	54.4794	611353466	148.346	224517647	144	4	0.110133	0.440533	0.106896	0.0026432	0.000641375	0.161784	4.32352e-09	4.32352e-09	1	0	0	1	0	0
AAAACCAGGAG	1	8	11	54.4794	611353466	148.346	224517647	88	8	0.0183556	0.146844	0.0356319	0.00161529	0.000391951	0.59321	2.64215e-09	2.64215e-09	1	0	0	1	1	0
AAAACT	11	44	6	54.4794	611353466	148.346	224517647	264	4	0.201911	0.807644	0.195976	0.00484587	0.00117585	0.161784	7.92645e-09	7.92645e-09	1	0	0	1	0	0
AAAAG	122	714	5	54.4794	611353466	148.346	224517647	3570	5.85246	2.23938	13.1059	3.18015	0.0655293	0.0159008	0.197258	1.07187e-07	1.07187e-07	1	0	0	1	0	0
AAAAGAAG	22	101	8	54.4794	611353466	148.346	224517647	808	4.59091	0.403822	1.85391	0.449853	0.0148313	0.00359883	0.247579	2.42598e-08	2.42598e-08	1	0	0	1	0	0
AAAAGAAGGG	3	27	10	54.4794	611353466	148.346	224517647	270	9	0.0550667	0.4956	0.120258	0.004956	0.00120258	0.606692	8.1066e-09	8.1066e-09	1	0	0	1	1	0
AAAAGACT	25	147	8	54.4794	611353466	148.346	224517647	1176	5.88	0.458889	2.69827	0.654737	0.0215861	0.0052379	0.317098	3.53088e-08	3.53088e-08	1	0	0	1	0	0
AAAAGACTACAAGACT	55	262	16	54.4794	611353466	148.346	224517647	4192	4.76364	1.00956	4.80915	1.16695	0.0769465	0.0186711	0.513788	1.25862e-07	1.25862e-07	1	0	0	1	1	0
AAAAGAGTCCAGACTCGGGCC	4	17	21	54.4794	611353466	148.346	224517647	357	4.25	0.0734222	0.312044	0.0757179	0.00655293	0.00159008	0.601636	1.07187e-08	1.07187e-08	1	0	0	1	1	0
AAAAGATGTCGATCAGGAG	1	4	19	54.4794	611353466	148.346	224517647	76	4	0.0183556	0.0734222	0.017816	0.00139502	0.000338503	0.512317	2.28186e-09	2.28186e-09	1	0	0	1	1	0
AAAAGCCTCCAACCCT	3	15	16	54.4794	611353466	148.346	224517647	240	5	0.0550667	0.275333	0.0668099	0.00440533	0.00106896	0.539281	7.20587e-09	7.20587e-09	1	0	0	1	1	0
AAAAGG	41	283	6	54.4794	611353466	148.346	224517647	1698	6.90244	0.752578	5.19462	1.26048	0.0311677	0.00756288	0.279177	5.09815e-08	5.09815e-08	1	0	0	1	0	0
AAAAGT	7	28	6	54.4794	611353466	148.346	224517647	168	4	0.128489	0.513955	0.124712	0.00308373	0.000748271	0.161784	5.04411e-09	5.04411e-09	1	0	0	1	0	0
AAAAGTGCG	1	12	9	54.4794	611353466	148.346	224517647	108	12	0.0183556	0.220267	0.0534479	0.0019824	0.000481031	0.72803	3.24264e-09	3.24264e-09	1	0	0	1	1	0
AAAAGTTT	1	4	8	54.4794	611353466	148.346	224517647	32	4	0.0183556	0.0734222	0.017816	0.000587378	0.000142528	0.215713	9.60782e-10	9.60782e-10	1	0	0	1	0	0
AAAAT	250	1507	5	54.4794	611353466	148.346	224517647	7535	6.028	4.58889	27.6618	6.71217	0.138309	0.0335608	0.203174	2.26234e-07	2.26234e-07	1	0	0	1	0	0
AAAATAAAT	483	3451	9	54.4794	611353466	148.346	224517647	31059	7.14493	8.86573	63.345	15.3707	0.570105	0.138337	0.433477	9.32529e-07	9.32529e-07	1	0	0	1	0	0
AAAATAAC	3	15	8	54.4794	611353466	148.346	224517647	120	5	0.0550667	0.275333	0.0668099	0.00220267	0.000534479	0.269641	3.60293e-09	3.60293e-09	1	0	0	1	0	0
AAAATAAGC	4	36	9	54.4794	611353466	148.346	224517647	324	9	0.0734222	0.6608	0.160344	0.0059472	0.00144309	0.546023	9.72792e-09	9.72792e-09	1	0	0	1	1	0
AAAATAAGTT	2	8	10	54.4794	611353466	148.346	224517647	80	4	0.0367111	0.146844	0.0356319	0.00146844	0.000356319	0.269641	2.40196e-09	2.40196e-09	1	0	0	1	0	0
AAAATAATAAT	10	49	11	54.4794	611353466	148.346	224517647	539	4.9	0.183556	0.899422	0.218246	0.00989364	0.0024007	0.363341	1.61832e-08	1.61832e-08	1	0	0	1	0	0
AAAATATATATGCAAT	4	16	16	54.4794	611353466	148.346	224517647	256	4	0.0734222	0.293689	0.0712639	0.00469902	0.00114022	0.431425	7.68626e-09	7.68626e-09	1	0	0	1	0	0
AAAATC	4	16	6	54.4794	611353466	148.346	224517647	96	4	0.0734222	0.293689	0.0712639	0.00176213	0.000427583	0.161784	2.88235e-09	2.88235e-09	1	0	0	1	0	0
AAAATCAAG	1	4	9	54.4794	611353466	148.346	224517647	36	4	0.0183556	0.0734222	0.017816	0.0006608	0.000160344	0.242677	1.08088e-09	1.08088e-09	1	0	0	1	0	0
AAAATG	41	190	6	54.4794	611353466	148.346	224517647	1140	4.63415	0.752578	3.48755	0.846259	0.0209253	0.00507755	0.187433	3.42279e-08	3.42279e-08	1	0	0	1	0	0
AAAATGAAAT	5	31	10	54.4794	611353466	148.346	224517647	310	6.2	0.0917778	0.569022	0.138074	0.00569022	0.00138074	0.417943	9.30758e-09	9.30758e-09	1	0	0	1	0	0
AAAATT	67	282	6	54.4794	611353466	148.346	224517647	1692	4.20896	1.22982	5.17627	1.25603	0.0310576	0.00753616	0.170236	5.08014e-08	5.08014e-08	1	0	0	1	0	0
AAAC	547	5932	4	54.4794	611353466	148.346	224517647	23728	10.8446	10.0405	108.885	26.4211	0.435541	0.105684	0.292415	7.1242e-07	7.1242e-07	1	0	0	0	0	0
AAACAAACCAGCACGTGGATATGT	3	15	24	54.4794	611353466	148.346	224517647	360	5	0.0550667	0.275333	0.0668099	0.006608	0.00160344	0.808922	1.08088e-08	1.08088e-08	1	0	0	1	1	0
AAACAACAC	2	8	9	54.4794	611353466	148.346	224517647	72	4	0.0367111	0.146844	0.0356319	0.0013216	0.000320687	0.242677	2.16176e-09	2.16176e-09	1	0	0	1	0	0
AAACAAT	9	36	7	54.4794	611353466	148.346	224517647	252	4	0.1652	0.6608	0.160344	0.0046256	0.00112241	0.188749	7.56616e-09	7.56616e-09	1	0	0	1	0	0
AAACAATC	30	188	8	54.4794	611353466	148.346	224517647	1504	6.26667	0.550667	3.45084	0.837351	0.0276067	0.00669881	0.33795	4.51568e-08	4.51568e-08	1	0	0	1	0	0
AAACAATGGTCCTCAGTGT	1	4	19	54.4794	611353466	148.346	224517647	76	4	0.0183556	0.0734222	0.017816	0.00139502	0.000338503	0.512317	2.28186e-09	2.28186e-09	1	0	0	1	1	0
AAACAC	8	32	6	54.4794	611353466	148.346	224517647	192	4	0.146844	0.587378	0.142528	0.00352427	0.000855167	0.161784	5.76469e-09	5.76469e-09	1	0	0	1	0	0
AAACACACACTGTAGTAACACT	3	12	22	54.4794	611353466	148.346	224517647	264	4	0.0550667	0.220267	0.0534479	0.00484587	0.00117585	0.59321	7.92645e-09	7.92645e-09	1	0	0	1	1	0
AAACACAGAGACACT	4	29	15	54.4794	611353466	148.346	224517647	435	7.25	0.0734222	0.532311	0.129166	0.00798466	0.00193749	0.733086	1.30606e-08	1.30606e-08	1	0	0	1	1	0
AAACACCTCC	3	18	10	54.4794	611353466	148.346	224517647	180	6	0.0550667	0.3304	0.0801719	0.003304	0.000801719	0.404461	5.4044e-09	5.4044e-09	1	0	0	1	0	0
AAACACCTCTGAACCTCTCCTCC	51	205	23	54.4794	611353466	148.346	224517647	4715	4.01961	0.936133	3.76289	0.913069	0.0865464	0.0210006	0.623214	1.41565e-07	1.41565e-07	1	0	0	1	1	0
AAACACTCGC	4	16	10	54.4794	611353466	148.346	224517647	160	4	0.0734222	0.293689	0.0712639	0.00293689	0.000712639	0.269641	4.80391e-09	4.80391e-09	1	0	0	1	0	0
AAACACTGAGG	3	12	11	54.4794	611353466	148.346	224517647	132	4	0.0550667	0.220267	0.0534479	0.00242293	0.000587927	0.296605	3.96323e-09	3.96323e-09	1	0	0	1	0	0
AAACAG	5	20	6	54.4794	611353466	148.346	224517647	120	4	0.0917778	0.367111	0.0890799	0.00220267	0.000534479	0.161784	3.60293e-09	3.60293e-09	1	0	0	1	0	0
AAACAGAC	57	400	8	54.4794	611353466	148.346	224517647	3200	7.01754	1.04627	7.34222	1.7816	0.0587378	0.0142528	0.378443	9.60782e-08	9.60782e-08	1	0	0	1	0	0
AAACAGCACTTCCAC	3	18	15	54.4794	611353466	148.346	224517647	270	6	0.0550667	0.3304	0.0801719	0.004956	0.00120258	0.606692	8.1066e-09	8.1066e-09	1	0	0	1	1	0
AAACAT	12	48	6	54.4794	611353466	148.346	224517647	288	4	0.220267	0.881066	0.213792	0.0052864	0.00128275	0.161784	8.64704e-09	8.64704e-09	1	0	0	1	0	0
AAACATCAC	3	12	9	54.4794	611353466	148.346	224517647	108	4	0.0550667	0.220267	0.0534479	0.0019824	0.000481031	0.242677	3.24264e-09	3.24264e-09	1	0	0	1	0	0
AAACATG	1	5	7	54.4794	611353466	148.346	224517647	35	5	0.0183556	0.0917778	0.02227	0.000642444	0.00015589	0.235936	1.05086e-09	1.05086e-09	1	0	0	1	0	0
AAACC	20	100	5	54.4794	611353466	148.346	224517647	500	5	0.367111	1.83556	0.445399	0.00917778	0.002227	0.168525	1.50122e-08	1.50122e-08	1	0	0	1	0	0
AAACCAGACCTT	3	12	12	54.4794	611353466	148.346	224517647	144	4	0.0550667	0.220267	0.0534479	0.0026432	0.000641375	0.323569	4.32352e-09	4.32352e-09	1	0	0	1	0	0
AAACCAGACGAGAACCTGGAGAT	4	17	23	54.4794	611353466	148.346	224517647	391	4.25	0.0734222	0.312044	0.0757179	0.00717702	0.00174151	0.658935	1.17396e-08	1.17396e-08	1	0	0	1	1	0
AAACCAGACTT	1	4	11	54.4794	611353466	148.346	224517647	44	4	0.0183556	0.0734222	0.017816	0.000807644	0.000195976	0.296605	1.32108e-09	1.32108e-09	1	0	0	1	0	0
AAACCAGGACC	1	4	11	54.4794	611353466	148.346	224517647	44	4	0.0183556	0.0734222	0.017816	0.000807644	0.000195976	0.296605	1.32108e-09	1.32108e-09	1	0	0	1	0	0
AAACCAGGACT	37	150	11	54.4794	611353466	148.346	224517647	1650	4.05405	0.679155	2.75333	0.668099	0.0302867	0.00734909	0.300613	4.95403e-08	4.95403e-08	1	0	0	1	0	0
AAACCAGGGCT	8	32	11	54.4794	611353466	148.346	224517647	352	4	0.146844	0.587378	0.142528	0.00646115	0.00156781	0.296605	1.05686e-08	1.05686e-08	1	0	0	1	0	0
AAACCAGGTCT	14	68	11	54.4794	611353466	148.346	224517647	748	4.85714	0.256978	1.24818	0.302872	0.01373	0.00333159	0.360163	2.24583e-08	2.24583e-08	1	0	0	1	0	0
AAACCAGGTCTGGAAGAGGACT	3	12	22	54.4794	611353466	148.346	224517647	264	4	0.0550667	0.220267	0.0534479	0.00484587	0.00117585	0.59321	7.92645e-09	7.92645e-09	1	0	0	1	1	0
AAACCATTCAGGATAAACTCAG	1	4	22	54.4794	611353466	148.346	224517647	88	4	0.0183556	0.0734222	0.017816	0.00161529	0.000391951	0.59321	2.64215e-09	2.64215e-09	1	0	0	1	1	0
AAACCG	19	76	6	54.4794	611353466	148.346	224517647	456	4	0.348755	1.39502	0.338503	0.00837013	0.00203102	0.161784	1.36911e-08	1.36911e-08	1	0	0	1	0	0
AAACCTCACTCTTCTT	3	18	16	54.4794	611353466	148.346	224517647	288	6	0.0550667	0.3304	0.0801719	0.0052864	0.00128275	0.647138	8.64704e-09	8.64704e-09	1	0	0	1	1	0
AAACCTGGACT	3	12	11	54.4794	611353466	148.346	224517647	132	4	0.0550667	0.220267	0.0534479	0.00242293	0.000587927	0.296605	3.96323e-09	3.96323e-09	1	0	0	1	0	0
AAACCTGTGAT	1	4	11	54.4794	611353466	148.346	224517647	44	4	0.0183556	0.0734222	0.017816	0.000807644	0.000195976	0.296605	1.32108e-09	1.32108e-09	1	0	0	1	0	0
AAACG	94	470	5	54.4794	611353466	148.346	224517647	2350	5	1.72542	8.62711	2.09338	0.0431355	0.0104669	0.168525	7.05575e-08	7.05575e-08	1	0	0	1	0	0
AAACGAAC	4	72	8	54.4794	611353466	148.346	224517647	576	18	0.0734222	1.3216	0.320687	0.0105728	0.0025655	0.970707	1.72941e-08	1.72941e-08	1	0	0	1	1	0
AAACGATT	5	24	8	54.4794	611353466	148.346	224517647	192	4.8	0.0917778	0.440533	0.106896	0.00352427	0.000855167	0.258855	5.76469e-09	5.76469e-09	1	0	0	1	0	0
AAACGG	13	52	6	54.4794	611353466	148.346	224517647	312	4	0.238622	0.954489	0.231608	0.00572693	0.00138965	0.161784	9.36763e-09	9.36763e-09	1	0	0	1	0	0
AAACGGG	1	5	7	54.4794	611353466	148.346	224517647	35	5	0.0183556	0.0917778	0.02227	0.000642444	0.00015589	0.235936	1.05086e-09	1.05086e-09	1	0	0	1	0	0
AAACGGGAAAGG	3	12	12	54.4794	611353466	148.346	224517647	144	4	0.0550667	0.220267	0.0534479	0.0026432	0.000641375	0.323569	4.32352e-09	4.32352e-09	1	0	0	1	0	0
AAACGTCAACGTT	13	56	13	54.4794	611353466	148.346	224517647	728	4.30769	0.238622	1.02791	0.249424	0.0133628	0.00324251	0.377497	2.18578e-08	2.18578e-08	1	0	0	1	0	0
AAACT	119	800	5	54.4794	611353466	148.346	224517647	4000	6.72269	2.18431	14.6844	3.56319	0.0734222	0.017816	0.226589	1.20098e-07	1.20098e-07	1	0	0	1	0	0
AAACTAAACTG	36	216	11	54.4794	611353466	148.346	224517647	2376	6	0.6608	3.9648	0.962062	0.0436128	0.0105827	0.444907	7.13381e-08	7.13381e-08	1	0	0	1	0	0
AAACTAAACTGAAACTTAACTG	33	142	22	54.4794	611353466	148.346	224517647	3124	4.30303	0.605733	2.60649	0.632467	0.0573427	0.0139143	0.63815	9.37964e-08	9.37964e-08	1	0	0	1	1	0
AAACTACAGAG	1	5	11	54.4794	611353466	148.346	224517647	55	5	0.0183556	0.0917778	0.02227	0.00100956	0.00024497	0.370756	1.65134e-09	1.65134e-09	1	0	0	1	0	0
AAACTAGGTCT	1	4	11	54.4794	611353466	148.346	224517647	44	4	0.0183556	0.0734222	0.017816	0.000807644	0.000195976	0.296605	1.32108e-09	1.32108e-09	1	0	0	1	0	0
AAACTC	7	67	6	54.4794	611353466	148.346	224517647	402	9.57143	0.128489	1.22982	0.298418	0.00737893	0.00179051	0.387127	1.20698e-08	1.20698e-08	1	0	0	1	0	0
AAACTCCGGTC	6	48	11	54.4794	611353466	148.346	224517647	528	8	0.110133	0.881066	0.213792	0.00969173	0.00235171	0.59321	1.58529e-08	1.58529e-08	1	0	0	1	1	0
AAACTCCTT	4	17	9	54.4794	611353466	148.346	224517647	153	4.25	0.0734222	0.312044	0.0757179	0.0028084	0.000681461	0.257844	4.59374e-09	4.59374e-09	1	0	0	1	0	0
AAACTCTGGTC	2	15	11	54.4794	611353466	148.346	224517647	165	7.5	0.0367111	0.275333	0.0668099	0.00302867	0.000734909	0.556134	4.95403e-09	4.95403e-09	1	0	0	1	1	0
AAACTG	4	16	6	54.4794	611353466	148.346	224517647	96	4	0.0734222	0.293689	0.0712639	0.00176213	0.000427583	0.161784	2.88235e-09	2.88235e-09	1	0	0	1	0	0
AAACTGT	7	64	7	54.4794	611353466	148.346	224517647	448	9.14286	0.128489	1.17476	0.285056	0.00822329	0.00199539	0.431425	1.3451e-08	1.3451e-08	1	0	0	1	0	0
AAACTGTCAACTGT	12	90	14	54.4794	611353466	148.346	224517647	1260	7.5	0.220267	1.652	0.400859	0.023128	0.00561203	0.707807	3.78308e-08	3.78308e-08	1	0	0	1	1	0
AAACTT	13	52	6	54.4794	611353466	148.346	224517647	312	4	0.238622	0.954489	0.231608	0.00572693	0.00138965	0.161784	9.36763e-09	9.36763e-09	1	0	0	1	0	0
AAACTTAACTG	15	96	11	54.4794	611353466	148.346	224517647	1056	6.4	0.275333	1.76213	0.427583	0.0193835	0.00470342	0.474568	3.17058e-08	3.17058e-08	1	0	0	1	0	0
AAACTTAACTT	827	8863	11	54.4794	611353466	148.346	224517647	97493	10.717	15.18	162.685	39.4757	1.78954	0.434233	0.794682	2.92717e-06	2.92717e-06	1	0	0	1	1	0
AAACTTC	3	12	7	54.4794	611353466	148.346	224517647	84	4	0.0550667	0.220267	0.0534479	0.00154187	0.000374135	0.188749	2.52205e-09	2.52205e-09	1	0	0	1	0	0
AAAG	837	6842	4	54.4794	611353466	148.346	224517647	27368	8.17443	15.3636	125.589	30.4742	0.502355	0.121897	0.220416	8.21709e-07	8.21709e-07	1	0	0	0	0	0
AAAGAACCCGGTTGATCTT	3	12	19	54.4794	611353466	148.346	224517647	228	4	0.0550667	0.220267	0.0534479	0.00418507	0.00101551	0.512317	6.84557e-09	6.84557e-09	1	0	0	1	1	0
AAAGAAGG	3	19	8	54.4794	611353466	148.346	224517647	152	6.33333	0.0550667	0.348755	0.0846259	0.00279004	0.000677007	0.341545	4.56372e-09	4.56372e-09	1	0	0	1	0	0
AAAGAC	4	76	6	54.4794	611353466	148.346	224517647	456	19	0.0734222	1.39502	0.338503	0.00837013	0.00203102	0.768476	1.36911e-08	1.36911e-08	1	0	0	1	1	0
AAAGACGACAC	13	68	11	54.4794	611353466	148.346	224517647	748	5.23077	0.238622	1.24818	0.302872	0.01373	0.00333159	0.387868	2.24583e-08	2.24583e-08	1	0	0	1	0	0
AAAGAGAGG	3	12	9	54.4794	611353466	148.346	224517647	108	4	0.0550667	0.220267	0.0534479	0.0019824	0.000481031	0.242677	3.24264e-09	3.24264e-09	1	0	0	1	0	0
AAAGAT	7	28	6	54.4794	611353466	148.346	224517647	168	4	0.128489	0.513955	0.124712	0.00308373	0.000748271	0.161784	5.04411e-09	5.04411e-09	1	0	0	1	0	0
AAAGATT	47	203	7	54.4794	611353466	148.346	224517647	1421	4.31915	0.862711	3.72618	0.904161	0.0260832	0.00632912	0.203808	4.26647e-08	4.26647e-08	1	0	0	1	0	0
AAAGC	30	167	5	54.4794	611353466	148.346	224517647	835	5.56667	0.550667	3.06538	0.743817	0.0153269	0.00371908	0.187625	2.50704e-08	2.50704e-08	1	0	0	1	0	0
AAAGCAGGACT	5	21	11	54.4794	611353466	148.346	224517647	231	4.2	0.0917778	0.385467	0.0935339	0.00424013	0.00102887	0.311435	6.93565e-09	6.93565e-09	1	0	0	1	0	0
AAAGCC	6	24	6	54.4794	611353466	148.346	224517647	144	4	0.110133	0.440533	0.106896	0.0026432	0.000641375	0.161784	4.32352e-09	4.32352e-09	1	0	0	1	0	0
AAAGCGTGGGAACTAGGTT	1	4	19	54.4794	611353466	148.346	224517647	76	4	0.0183556	0.0734222	0.017816	0.00139502	0.000338503	0.512317	2.28186e-09	2.28186e-09	1	0	0	1	1	0
AAAGCT	1	4	6	54.4794	611353466	148.346	224517647	24	4	0.0183556	0.0734222	0.017816	0.000440533	0.000106896	0.161784	7.20587e-10	7.20587e-10	1	0	0	1	0	0
AAAGG	45	344	5	54.4794	611353466	148.346	224517647	1720	7.64444	0.826	6.31431	1.53217	0.0315715	0.00766087	0.257657	5.16421e-08	5.16421e-08	1	0	0	1	0	0
AAAGGAAAGGAG	3	12	12	54.4794	611353466	148.346	224517647	144	4	0.0550667	0.220267	0.0534479	0.0026432	0.000641375	0.323569	4.32352e-09	4.32352e-09	1	0	0	1	0	0
AAAGGAAG	49	218	8	54.4794	611353466	148.346	224517647	1744	4.44898	0.899422	4.00151	0.97097	0.0320121	0.00776776	0.239925	5.23626e-08	5.23626e-08	1	0	0	1	0	0
AAAGGAAGATGCT	3	15	13	54.4794	611353466	148.346	224517647	195	5	0.0550667	0.275333	0.0668099	0.00357933	0.000868529	0.438166	5.85477e-09	5.85477e-09	1	0	0	1	0	0
AAAGGAAGG	2	13	9	54.4794	611353466	148.346	224517647	117	6.5	0.0367111	0.238622	0.0579019	0.0021476	0.000521117	0.39435	3.51286e-09	3.51286e-09	1	0	0	1	0	0
AAAGGACAGAGTG	3	12	13	54.4794	611353466	148.346	224517647	156	4	0.0550667	0.220267	0.0534479	0.00286347	0.000694823	0.350533	4.68381e-09	4.68381e-09	1	0	0	1	0	0
AAAGGAG	23	134	7	54.4794	611353466	148.346	224517647	938	5.82609	0.422178	2.45964	0.596835	0.0172175	0.00417785	0.274916	2.81629e-08	2.81629e-08	1	0	0	1	0	0
AAAGGATCGACGCGAGGAGT	3	21	20	54.4794	611353466	148.346	224517647	420	7	0.0550667	0.385467	0.0935339	0.00770933	0.00187068	0.943743	1.26103e-08	1.26103e-08	1	0	0	1	1	0
AAAGGC	3	15	6	54.4794	611353466	148.346	224517647	90	5	0.0550667	0.275333	0.0668099	0.001652	0.000400859	0.202231	2.7022e-09	2.7022e-09	1	0	0	1	0	0
AAAGGCATAAATGT	3	15	14	54.4794	611353466	148.346	224517647	210	5	0.0550667	0.275333	0.0668099	0.00385467	0.000935339	0.471871	6.30513e-09	6.30513e-09	1	0	0	1	0	0
AAAGGCG	3	18	7	54.4794	611353466	148.346	224517647	126	6	0.0550667	0.3304	0.0801719	0.0023128	0.000561203	0.283123	3.78308e-09	3.78308e-09	1	0	0	1	0	0
AAAGGG	287	2952	6	54.4794	611353466	148.346	224517647	17712	10.2857	5.26804	54.1856	13.1482	0.325114	0.0788891	0.416017	5.31793e-07	5.31793e-07	1	0	0	1	0	0
AAAGGT	1	4	6	54.4794	611353466	148.346	224517647	24	4	0.0183556	0.0734222	0.017816	0.000440533	0.000106896	0.161784	7.20587e-10	7.20587e-10	1	0	0	1	0	0
AAAGGTGAT	4	39	9	54.4794	611353466	148.346	224517647	351	9.75	0.0734222	0.715866	0.173706	0.0064428	0.00156335	0.591524	1.05386e-08	1.05386e-08	1	0	0	1	1	0
AAAGT	1	5	5	54.4794	611353466	148.346	224517647	25	5	0.0183556	0.0917778	0.02227	0.000458889	0.00011135	0.168525	7.50611e-10	7.50611e-10	1	0	0	1	0	0
AAAGTAATGTT	3	12	11	54.4794	611353466	148.346	224517647	132	4	0.0550667	0.220267	0.0534479	0.00242293	0.000587927	0.296605	3.96323e-09	3.96323e-09	1	0	0	1	0	0
AAAGTC	30	182	6	54.4794	611353466	148.346	224517647	1092	6.06667	0.550667	3.34071	0.810627	0.0200443	0.00486376	0.245373	3.27867e-08	3.27867e-08	1	0	0	1	0	0
AAAGTCAAGTC	3	12	11	54.4794	611353466	148.346	224517647	132	4	0.0550667	0.220267	0.0534479	0.00242293	0.000587927	0.296605	3.96323e-09	3.96323e-09	1	0	0	1	0	0
AAAGTCAGTC	1	4	10	54.4794	611353466	148.346	224517647	40	4	0.0183556	0.0734222	0.017816	0.000734222	0.00017816	0.269641	1.20098e-09	1.20098e-09	1	0	0	1	0	0
AAAGTCGGTGTACACGGAC	54	231	19	54.4794	611353466	148.346	224517647	4389	4.27778	0.9912	4.24013	1.02887	0.0805625	0.0195486	0.547895	1.31777e-07	1.31777e-07	1	0	0	1	1	0
AAAGTG	3	12	6	54.4794	611353466	148.346	224517647	72	4	0.0550667	0.220267	0.0534479	0.0013216	0.000320687	0.161784	2.16176e-09	2.16176e-09	1	0	0	1	0	0
AAAGTGTAGGATAT	1	4	14	54.4794	611353466	148.346	224517647	56	4	0.0183556	0.0734222	0.017816	0.00102791	0.000249424	0.377497	1.68137e-09	1.68137e-09	1	0	0	1	0	0
AAAT	3999	29186	4	54.4794	611353466	148.346	224517647	116744	7.29832	73.4038	535.725	129.994	2.1429	0.519977	0.196793	3.50517e-06	3.50517e-06	1	0	0	0	0	0
AAATAAATG	64	522	9	54.4794	611353466	148.346	224517647	4698	8.15625	1.17476	9.5816	2.32498	0.0862344	0.0209249	0.494833	1.41055e-07	1.41055e-07	1	0	0	1	0	0
AAATAAATT	922	7634	9	54.4794	611353466	148.346	224517647	68706	8.27983	16.9238	140.126	34.0018	1.26114	0.306016	0.50233	2.06286e-06	2.06286e-06	1	0	0	1	1	0
AAATAAATTAATT	3	15	13	54.4794	611353466	148.346	224517647	195	5	0.0550667	0.275333	0.0668099	0.00357933	0.000868529	0.438166	5.85477e-09	5.85477e-09	1	0	0	1	0	0
AAATAACCG	1	4	9	54.4794	611353466	148.346	224517647	36	4	0.0183556	0.0734222	0.017816	0.0006608	0.000160344	0.242677	1.08088e-09	1.08088e-09	1	0	0	1	0	0
AAATAAT	12	48	7	54.4794	611353466	148.346	224517647	336	4	0.220267	0.881066	0.213792	0.00616747	0.00149654	0.188749	1.00882e-08	1.00882e-08	1	0	0	1	0	0
AAATAATAAT	24	107	10	54.4794	611353466	148.346	224517647	1070	4.45833	0.440533	1.96404	0.476577	0.0196404	0.00476577	0.300537	3.21262e-08	3.21262e-08	1	0	0	1	0	0
AAATAC	1	4	6	54.4794	611353466	148.346	224517647	24	4	0.0183556	0.0734222	0.017816	0.000440533	0.000106896	0.161784	7.20587e-10	7.20587e-10	1	0	0	1	0	0
AAATACAATACAGGACTTGC	3	12	20	54.4794	611353466	148.346	224517647	240	4	0.0550667	0.220267	0.0534479	0.00440533	0.00106896	0.539281	7.20587e-09	7.20587e-09	1	0	0	1	1	0
AAATACATT	4	16	9	54.4794	611353466	148.346	224517647	144	4	0.0734222	0.293689	0.0712639	0.0026432	0.000641375	0.242677	4.32352e-09	4.32352e-09	1	0	0	1	0	0
AAATACGTCT	4	16	10	54.4794	611353466	148.346	224517647	160	4	0.0734222	0.293689	0.0712639	0.00293689	0.000712639	0.269641	4.80391e-09	4.80391e-09	1	0	0	1	0	0
AAATACTATT	1	4	10	54.4794	611353466	148.346	224517647	40	4	0.0183556	0.0734222	0.017816	0.000734222	0.00017816	0.269641	1.20098e-09	1.20098e-09	1	0	0	1	0	0
AAATAGATT	10	40	9	54.4794	611353466	148.346	224517647	360	4	0.183556	0.734222	0.17816	0.006608	0.00160344	0.242677	1.08088e-08	1.08088e-08	1	0	0	1	0	0
AAATAGG	16	64	7	54.4794	611353466	148.346	224517647	448	4	0.293689	1.17476	0.285056	0.00822329	0.00199539	0.188749	1.3451e-08	1.3451e-08	1	0	0	1	0	0
AAATAT	143	599	6	54.4794	611353466	148.346	224517647	3594	4.18881	2.62484	10.995	2.66794	0.0659699	0.0160077	0.169421	1.07908e-07	1.07908e-07	1	0	0	1	0	0
AAATC	144	829	5	54.4794	611353466	148.346	224517647	4145	5.75694	2.6432	15.2168	3.69236	0.0760838	0.0184618	0.194038	1.24451e-07	1.24451e-07	1	0	0	1	0	0
AAATCAATC	40	200	9	54.4794	611353466	148.346	224517647	1800	5	0.734222	3.67111	0.890799	0.03304	0.00801719	0.303346	5.4044e-08	5.4044e-08	1	0	0	1	0	0
AAATCAATG	116	748	9	54.4794	611353466	148.346	224517647	6732	6.44828	2.12924	13.73	3.33159	0.12357	0.0299843	0.391212	2.02125e-07	2.02125e-07	1	0	0	1	0	0
AAATCAGGGCT	3	15	11	54.4794	611353466	148.346	224517647	165	5	0.0550667	0.275333	0.0668099	0.00302867	0.000734909	0.370756	4.95403e-09	4.95403e-09	1	0	0	1	0	0
AAATCG	12	48	6	54.4794	611353466	148.346	224517647	288	4	0.220267	0.881066	0.213792	0.0052864	0.00128275	0.161784	8.64704e-09	8.64704e-09	1	0	0	1	0	0
AAATCGAATT	97	403	10	54.4794	611353466	148.346	224517647	4030	4.15464	1.78049	7.39729	1.79496	0.0739729	0.0179496	0.280065	1.20999e-07	1.20999e-07	1	0	0	1	0	0
AAATCGTT	4	21	8	54.4794	611353466	148.346	224517647	168	5.25	0.0734222	0.385467	0.0935339	0.00308373	0.000748271	0.283123	5.04411e-09	5.04411e-09	1	0	0	1	0	0
AAATG	75	483	5	54.4794	611353466	148.346	224517647	2415	6.44	1.37667	8.86573	2.15128	0.0443287	0.0107564	0.217061	7.2509e-08	7.2509e-08	1	0	0	1	0	0
AAATGT	46	184	6	54.4794	611353466	148.346	224517647	1104	4	0.844355	3.37742	0.819535	0.0202645	0.00491721	0.161784	3.3147e-08	3.3147e-08	1	0	0	1	0	0
AAATGTC	29	142	7	54.4794	611353466	148.346	224517647	994	4.89655	0.532311	2.60649	0.632467	0.0182454	0.00442727	0.231054	2.98443e-08	2.98443e-08	1	0	0	1	0	0
AAATT	84	525	5	54.4794	611353466	148.346	224517647	2625	6.25	1.54187	9.63666	2.33835	0.0481833	0.0116917	0.210657	7.88142e-08	7.88142e-08	1	0	0	1	0	0
AAATTC	69	372	6	54.4794	611353466	148.346	224517647	2232	5.3913	1.26653	6.82826	1.65689	0.0409696	0.00994131	0.218057	6.70146e-08	6.70146e-08	1	0	0	1	0	0
AAATTCTGTAATTCGAT	1	5	17	54.4794	611353466	148.346	224517647	85	5	0.0183556	0.0917778	0.02227	0.00156022	0.000378589	0.572987	2.55208e-09	2.55208e-09	1	0	0	1	1	0
AAATTG	75	300	6	54.4794	611353466	148.346	224517647	1800	4	1.37667	5.50667	1.3362	0.03304	0.00801719	0.161784	5.4044e-08	5.4044e-08	1	0	0	1	0	0
AAATTGAATT	7319	68669	10	54.4794	611353466	148.346	224517647	686690	9.38229	134.344	1260.46	305.851	12.6046	3.05851	0.632462	2.06175e-05	2.06175e-05	1	0	0	1	1	0
AAATTGTATT	11	44	10	54.4794	611353466	148.346	224517647	440	4	0.201911	0.807644	0.195976	0.00807644	0.00195976	0.269641	1.32108e-08	1.32108e-08	1	0	0	1	0	0
AAATTT	43	195	6	54.4794	611353466	148.346	224517647	1170	4.53488	0.789289	3.57933	0.868529	0.021476	0.00521117	0.183418	3.51286e-08	3.51286e-08	1	0	0	1	0	0
AAATTTAC	3	15	8	54.4794	611353466	148.346	224517647	120	5	0.0550667	0.275333	0.0668099	0.00220267	0.000534479	0.269641	3.60293e-09	3.60293e-09	1	0	0	1	0	0
AAC	2091	19716	3	54.4794	611353466	148.346	224517647	59148	9.42898	38.3815	361.898	87.8149	1.08569	0.263445	0.190683	1.77589e-06	1.77589e-06	1	0	0	0	0	0
AACAACCAC	1	4	9	54.4794	611353466	148.346	224517647	36	4	0.0183556	0.0734222	0.017816	0.0006608	0.000160344	0.242677	1.08088e-09	1.08088e-09	1	0	0	1	0	0
AACAACTCCCTGCT	1	4	14	54.4794	611353466	148.346	224517647	56	4	0.0183556	0.0734222	0.017816	0.00102791	0.000249424	0.377497	1.68137e-09	1.68137e-09	1	0	0	1	0	0
AACAAG	87	393	6	54.4794	611353466	148.346	224517647	2358	4.51724	1.59693	7.21373	1.75042	0.0432824	0.0105025	0.182705	7.07977e-08	7.07977e-08	1	0	0	1	0	0
AACAAGTCCTCCAAGCACTG	3	12	20	54.4794	611353466	148.346	224517647	240	4	0.0550667	0.220267	0.0534479	0.00440533	0.00106896	0.539281	7.20587e-09	7.20587e-09	1	0	0	1	1	0
AACAAGTCCTCCAAGCTCTC	43	185	20	54.4794	611353466	148.346	224517647	3700	4.30233	0.789289	3.39578	0.823989	0.0679155	0.0164798	0.580041	1.1109e-07	1.1109e-07	1	0	0	1	1	0
AACAAGTCCTCCAGGCTCTC	1	4	20	54.4794	611353466	148.346	224517647	80	4	0.0183556	0.0734222	0.017816	0.00146844	0.000356319	0.539281	2.40196e-09	2.40196e-09	1	0	0	1	1	0
AACAAT	61	245	6	54.4794	611353466	148.346	224517647	1470	4.01639	1.11969	4.49711	1.09123	0.0269827	0.00654737	0.162447	4.41359e-08	4.41359e-08	1	0	0	1	0	0
AACAATAACAGT	111	831	12	54.4794	611353466	148.346	224517647	9972	7.48649	2.03747	15.2535	3.70127	0.183042	0.0444152	0.605599	2.99404e-07	2.99404e-07	1	0	0	1	1	0
AACACAACGC	1	5	10	54.4794	611353466	148.346	224517647	50	5	0.0183556	0.0917778	0.02227	0.000917778	0.0002227	0.337051	1.50122e-09	1.50122e-09	1	0	0	1	0	0
AACACAAGAGAC	4	25	12	54.4794	611353466	148.346	224517647	300	6.25	0.0734222	0.458889	0.11135	0.00550667	0.0013362	0.505576	9.00733e-09	9.00733e-09	1	0	0	1	1	0
AACACACGCT	1	5	10	54.4794	611353466	148.346	224517647	50	5	0.0183556	0.0917778	0.02227	0.000917778	0.0002227	0.337051	1.50122e-09	1.50122e-09	1	0	0	1	0	0
AACACAGACCT	4	21	11	54.4794	611353466	148.346	224517647	231	5.25	0.0734222	0.385467	0.0935339	0.00424013	0.00102887	0.389294	6.93565e-09	6.93565e-09	1	0	0	1	0	0
AACACAGATGCT	1	5	12	54.4794	611353466	148.346	224517647	60	5	0.0183556	0.0917778	0.02227	0.00110133	0.00026724	0.404461	1.80147e-09	1.80147e-09	1	0	0	1	0	0
AACACT	33	152	6	54.4794	611353466	148.346	224517647	912	4.60606	0.605733	2.79004	0.677007	0.0167403	0.00406204	0.186297	2.73823e-08	2.73823e-08	1	0	0	1	0	0
AACACTCATGCT	1	4	12	54.4794	611353466	148.346	224517647	48	4	0.0183556	0.0734222	0.017816	0.000881066	0.000213792	0.323569	1.44117e-09	1.44117e-09	1	0	0	1	0	0
AACACTCTGTTCTCTTCT	4	16	18	54.4794	611353466	148.346	224517647	288	4	0.0734222	0.293689	0.0712639	0.0052864	0.00128275	0.485353	8.64704e-09	8.64704e-09	1	0	0	1	0	0
AACACTGAGCACT	1	5	13	54.4794	611353466	148.346	224517647	65	5	0.0183556	0.0917778	0.02227	0.00119311	0.00028951	0.438166	1.95159e-09	1.95159e-09	1	0	0	1	0	0
AACACTGTCCAC	3	18	12	54.4794	611353466	148.346	224517647	216	6	0.0550667	0.3304	0.0801719	0.0039648	0.000962062	0.485353	6.48528e-09	6.48528e-09	1	0	0	1	0	0
AACAGAG	11	44	7	54.4794	611353466	148.346	224517647	308	4	0.201911	0.807644	0.195976	0.00565351	0.00137183	0.188749	9.24753e-09	9.24753e-09	1	0	0	1	0	0
AACAGAGGAGGC	3	12	12	54.4794	611353466	148.346	224517647	144	4	0.0550667	0.220267	0.0534479	0.0026432	0.000641375	0.323569	4.32352e-09	4.32352e-09	1	0	0	1	0	0
AACAGAGGGGAC	1	4	12	54.4794	611353466	148.346	224517647	48	4	0.0183556	0.0734222	0.017816	0.000881066	0.000213792	0.323569	1.44117e-09	1.44117e-09	1	0	0	1	0	0
AACAGC	7	32	6	54.4794	611353466	148.346	224517647	192	4.57143	0.128489	0.587378	0.142528	0.00352427	0.000855167	0.184897	5.76469e-09	5.76469e-09	1	0	0	1	0	0
AACAGCAGTAGTG	3	12	13	54.4794	611353466	148.346	224517647	156	4	0.0550667	0.220267	0.0534479	0.00286347	0.000694823	0.350533	4.68381e-09	4.68381e-09	1	0	0	1	0	0
AACAGCATCAGG	4	21	12	54.4794	611353466	148.346	224517647	252	5.25	0.0734222	0.385467	0.0935339	0.0046256	0.00112241	0.424684	7.56616e-09	7.56616e-09	1	0	0	1	0	0
AACAGCTGCAGGAG	2	9	14	54.4794	611353466	148.346	224517647	126	4.5	0.0367111	0.1652	0.0400859	0.0023128	0.000561203	0.424684	3.78308e-09	3.78308e-09	1	0	0	1	0	0
AACAGG	11	73	6	54.4794	611353466	148.346	224517647	438	6.63636	0.201911	1.33996	0.325141	0.00803973	0.00195085	0.268415	1.31507e-08	1.31507e-08	1	0	0	1	0	0
AACAGGAGGTTCCTCAGACC	1	4	20	54.4794	611353466	148.346	224517647	80	4	0.0183556	0.0734222	0.017816	0.00146844	0.000356319	0.539281	2.40196e-09	2.40196e-09	1	0	0	1	1	0
AACAGGC	14	64	7	54.4794	611353466	148.346	224517647	448	4.57143	0.256978	1.17476	0.285056	0.00822329	0.00199539	0.215713	1.3451e-08	1.3451e-08	1	0	0	1	0	0
AACAGT	15	75	6	54.4794	611353466	148.346	224517647	450	5	0.275333	1.37667	0.334049	0.00826	0.0020043	0.202231	1.3511e-08	1.3511e-08	1	0	0	1	0	0
AACAGTCTTCATGG	1	6	14	54.4794	611353466	148.346	224517647	84	6	0.0183556	0.110133	0.026724	0.00154187	0.000374135	0.566246	2.52205e-09	2.52205e-09	1	0	0	1	1	0
AACAT	24	120	5	54.4794	611353466	148.346	224517647	600	5	0.440533	2.20267	0.534479	0.0110133	0.0026724	0.168525	1.80147e-08	1.80147e-08	1	0	0	1	0	0
AACATAC	9	36	7	54.4794	611353466	148.346	224517647	252	4	0.1652	0.6608	0.160344	0.0046256	0.00112241	0.188749	7.56616e-09	7.56616e-09	1	0	0	1	0	0
AACATAG	21	84	7	54.4794	611353466	148.346	224517647	588	4	0.385467	1.54187	0.374135	0.0107931	0.00261895	0.188749	1.76544e-08	1.76544e-08	1	0	0	1	0	0
AACATC	7	28	6	54.4794	611353466	148.346	224517647	168	4	0.128489	0.513955	0.124712	0.00308373	0.000748271	0.161784	5.04411e-09	5.04411e-09	1	0	0	1	0	0
AACATCAGCATCAGG	3	21	15	54.4794	611353466	148.346	224517647	315	7	0.0550667	0.385467	0.0935339	0.005782	0.00140301	0.707807	9.4577e-09	9.4577e-09	1	0	0	1	1	0
AACATCCAAG	4	18	10	54.4794	611353466	148.346	224517647	180	4.5	0.0734222	0.3304	0.0801719	0.003304	0.000801719	0.303346	5.4044e-09	5.4044e-09	1	0	0	1	0	0
AACATGTCCGCCAGGCTCTC	4	24	20	54.4794	611353466	148.346	224517647	480	6	0.0734222	0.440533	0.106896	0.00881066	0.00213792	0.808922	1.44117e-08	1.44117e-08	1	0	0	1	1	0
AACATGTCCTCCAGCCTCTC	1	4	20	54.4794	611353466	148.346	224517647	80	4	0.0183556	0.0734222	0.017816	0.00146844	0.000356319	0.539281	2.40196e-09	2.40196e-09	1	0	0	1	1	0
AACATGTCCTCCAGGCTCTCTCTC	3	12	24	54.4794	611353466	148.346	224517647	288	4	0.0550667	0.220267	0.0534479	0.0052864	0.00128275	0.647138	8.64704e-09	8.64704e-09	1	0	0	1	1	0
AACATT	62	250	6	54.4794	611353466	148.346	224517647	1500	4.03226	1.13804	4.58889	1.1135	0.0275333	0.00668099	0.163089	4.50367e-08	4.50367e-08	1	0	0	1	0	0
AACC	25	151	4	54.4794	611353466	148.346	224517647	604	6.04	0.458889	2.77169	0.672553	0.0110868	0.00269021	0.162863	1.81348e-08	1.81348e-08	1	0	0	0	0	0
AACCAC	13	52	6	54.4794	611353466	148.346	224517647	312	4	0.238622	0.954489	0.231608	0.00572693	0.00138965	0.161784	9.36763e-09	9.36763e-09	1	0	0	1	0	0
AACCACACCCACGGAACGGTCCTTG	3	15	25	54.4794	611353466	148.346	224517647	375	5	0.0550667	0.275333	0.0668099	0.00688333	0.00167025	0.842627	1.12592e-08	1.12592e-08	1	0	0	1	1	0
AACCAG	7	30	6	54.4794	611353466	148.346	224517647	180	4.28571	0.128489	0.550667	0.13362	0.003304	0.000801719	0.17334	5.4044e-09	5.4044e-09	1	0	0	1	0	0
AACCAGGGCTG	2	17	11	54.4794	611353466	148.346	224517647	187	8.5	0.0367111	0.312044	0.0757179	0.00343249	0.000832897	0.630285	5.61457e-09	5.61457e-09	1	0	0	1	1	0
AACCATGAGTG	22	193	11	54.4794	611353466	148.346	224517647	2123	8.77273	0.403822	3.54262	0.859621	0.0389688	0.00945583	0.650508	6.37419e-08	6.37419e-08	1	0	0	1	1	0
AACCC	11	59	5	54.4794	611353466	148.346	224517647	295	5.36364	0.201911	1.08298	0.262786	0.00541489	0.00131393	0.180782	8.85721e-09	8.85721e-09	1	0	0	1	0	0
AACCCAGGACC	1	4	11	54.4794	611353466	148.346	224517647	44	4	0.0183556	0.0734222	0.017816	0.000807644	0.000195976	0.296605	1.32108e-09	1.32108e-09	1	0	0	1	0	0
AACCCATCTCT	3	18	11	54.4794	611353466	148.346	224517647	198	6	0.0550667	0.3304	0.0801719	0.0036344	0.000881891	0.444907	5.94484e-09	5.94484e-09	1	0	0	1	0	0
AACCCCTGGACCTGGC	1	4	16	54.4794	611353466	148.346	224517647	64	4	0.0183556	0.0734222	0.017816	0.00117476	0.000285056	0.431425	1.92156e-09	1.92156e-09	1	0	0	1	0	0
AACCCGC	5	20	7	54.4794	611353466	148.346	224517647	140	4	0.0917778	0.367111	0.0890799	0.00256978	0.000623559	0.188749	4.20342e-09	4.20342e-09	1	0	0	1	0	0
AACCCGGCTCT	3	12	11	54.4794	611353466	148.346	224517647	132	4	0.0550667	0.220267	0.0534479	0.00242293	0.000587927	0.296605	3.96323e-09	3.96323e-09	1	0	0	1	0	0
AACCCT	162	1702	6	54.4794	611353466	148.346	224517647	10212	10.5062	2.9736	31.2411	7.5807	0.187447	0.0454842	0.424934	3.0661e-07	3.0661e-07	1	0	0	1	0	0
AACCCTAACCCTCT	1	4	14	54.4794	611353466	148.346	224517647	56	4	0.0183556	0.0734222	0.017816	0.00102791	0.000249424	0.377497	1.68137e-09	1.68137e-09	1	0	0	1	0	0
AACCGC	1	5	6	54.4794	611353466	148.346	224517647	30	5	0.0183556	0.0917778	0.02227	0.000550667	0.00013362	0.202231	9.00733e-10	9.00733e-10	1	0	0	1	0	0
AACCGG	23	92	6	54.4794	611353466	148.346	224517647	552	4	0.422178	1.68871	0.409767	0.0101323	0.0024586	0.161784	1.65735e-08	1.65735e-08	1	0	0	1	0	0
AACCGGGACTCG	4	20	12	54.4794	611353466	148.346	224517647	240	5	0.0734222	0.367111	0.0890799	0.00440533	0.00106896	0.404461	7.20587e-09	7.20587e-09	1	0	0	1	0	0
AACCT	2942	55710	5	54.4794	611353466	148.346	224517647	278550	18.9361	54.002	1022.59	248.132	5.11294	1.24066	0.638243	8.36331e-06	8.36331e-06	1	0	0	1	1	0
AACCTCTCCTCCGAGCACCTCTG	4	21	23	54.4794	611353466	148.346	224517647	483	5.25	0.0734222	0.385467	0.0935339	0.00886573	0.00215128	0.813978	1.45018e-08	1.45018e-08	1	0	0	1	1	0
AACCTGAACGCATCACGGCCCAG	3	12	23	54.4794	611353466	148.346	224517647	276	4	0.0550667	0.220267	0.0534479	0.00506613	0.0012293	0.620174	8.28675e-09	8.28675e-09	1	0	0	1	1	0
AACCTT	1	5	6	54.4794	611353466	148.346	224517647	30	5	0.0183556	0.0917778	0.02227	0.000550667	0.00013362	0.202231	9.00733e-10	9.00733e-10	1	0	0	1	0	0
AACG	237	1558	4	54.4794	611353466	148.346	224517647	6232	6.57384	4.35027	28.5979	6.93932	0.114392	0.0277573	0.177258	1.87112e-07	1.87112e-07	1	0	0	0	0	0
AACGAAT	19	76	7	54.4794	611353466	148.346	224517647	532	4	0.348755	1.39502	0.338503	0.00976515	0.00236952	0.188749	1.5973e-08	1.5973e-08	1	0	0	1	0	0
AACGAC	21	87	6	54.4794	611353466	148.346	224517647	522	4.14286	0.385467	1.59693	0.387497	0.0095816	0.00232498	0.167562	1.56728e-08	1.56728e-08	1	0	0	1	0	0
AACGAGCAGAAG	3	18	12	54.4794	611353466	148.346	224517647	216	6	0.0550667	0.3304	0.0801719	0.0039648	0.000962062	0.485353	6.48528e-09	6.48528e-09	1	0	0	1	0	0
AACGAT	6	28	6	54.4794	611353466	148.346	224517647	168	4.66667	0.110133	0.513955	0.124712	0.00308373	0.000748271	0.188749	5.04411e-09	5.04411e-09	1	0	0	1	0	0
AACGATAAT	74164097	355837725	9	54.4794	611353466	148.346	224517647	3202539525	4.79798	1.36132e+06	6.5316e+06	1.5849e+06	58784.4	14264.1	0.291089	0.0961545	0.0961545	1	1	1	1	0	0
AACGATG	4	39	7	54.4794	611353466	148.346	224517647	273	9.75	0.0734222	0.715866	0.173706	0.00501107	0.00121594	0.460075	8.19667e-09	8.19667e-09	1	0	0	1	0	0
AACGCG	3	12	6	54.4794	611353466	148.346	224517647	72	4	0.0550667	0.220267	0.0534479	0.0013216	0.000320687	0.161784	2.16176e-09	2.16176e-09	1	0	0	1	0	0
AACGCTT	9	36	7	54.4794	611353466	148.346	224517647	252	4	0.1652	0.6608	0.160344	0.0046256	0.00112241	0.188749	7.56616e-09	7.56616e-09	1	0	0	1	0	0
AACGG	11	92	5	54.4794	611353466	148.346	224517647	460	8.36364	0.201911	1.68871	0.409767	0.00844355	0.00204884	0.281897	1.38112e-08	1.38112e-08	1	0	0	1	0	0
AACGGACTGACATTGTCACTC	1	4	21	54.4794	611353466	148.346	224517647	84	4	0.0183556	0.0734222	0.017816	0.00154187	0.000374135	0.566246	2.52205e-09	2.52205e-09	1	0	0	1	1	0
AACGGC	19	77	6	54.4794	611353466	148.346	224517647	462	4.05263	0.348755	1.41338	0.342957	0.00848026	0.00205774	0.163913	1.38713e-08	1.38713e-08	1	0	0	1	0	0
AACGGG	32	190	6	54.4794	611353466	148.346	224517647	1140	5.9375	0.587378	3.48755	0.846259	0.0209253	0.00507755	0.240149	3.42279e-08	3.42279e-08	1	0	0	1	0	0
AACGT	12	60	5	54.4794	611353466	148.346	224517647	300	5	0.220267	1.10133	0.26724	0.00550667	0.0013362	0.168525	9.00733e-09	9.00733e-09	1	0	0	1	0	0
AACGTC	206	1055	6	54.4794	611353466	148.346	224517647	6330	5.12136	3.78124	19.3651	4.69896	0.116191	0.0281938	0.207139	1.90055e-07	1.90055e-07	1	0	0	1	0	0
AACGTCAGAGCT	1	8	12	54.4794	611353466	148.346	224517647	96	8	0.0183556	0.146844	0.0356319	0.00176213	0.000427583	0.647138	2.88235e-09	2.88235e-09	1	0	0	1	1	0
AACGTGTCACGCC	64	264	13	54.4794	611353466	148.346	224517647	3432	4.125	1.17476	4.84587	1.17585	0.0629963	0.0152861	0.361487	1.03044e-07	1.03044e-07	1	0	0	1	0	0
AACT	152	920	4	54.4794	611353466	148.346	224517647	3680	6.05263	2.79004	16.8871	4.09767	0.0675484	0.0163907	0.163204	1.1049e-07	1.1049e-07	1	0	0	0	0	0
AACTAC	11	44	6	54.4794	611353466	148.346	224517647	264	4	0.201911	0.807644	0.195976	0.00484587	0.00117585	0.161784	7.92645e-09	7.92645e-09	1	0	0	1	0	0
AACTACACAC	3	36	10	54.4794	611353466	148.346	224517647	360	12	0.0550667	0.6608	0.160344	0.006608	0.00160344	0.808922	1.08088e-08	1.08088e-08	1	0	0	1	1	0
AACTAG	30	129	6	54.4794	611353466	148.346	224517647	774	4.3	0.550667	2.36787	0.574565	0.0142072	0.00344739	0.173918	2.32389e-08	2.32389e-08	1	0	0	1	0	0
AACTAGAAT	1	4	9	54.4794	611353466	148.346	224517647	36	4	0.0183556	0.0734222	0.017816	0.0006608	0.000160344	0.242677	1.08088e-09	1.08088e-09	1	0	0	1	0	0
AACTAGACTAG	43	174	11	54.4794	611353466	148.346	224517647	1914	4.04651	0.789289	3.19387	0.774995	0.0351325	0.00852494	0.300054	5.74668e-08	5.74668e-08	1	0	0	1	0	0
AACTATT	38	341	7	54.4794	611353466	148.346	224517647	2387	8.97368	0.697511	6.25924	1.51881	0.0438147	0.0106317	0.423442	7.16684e-08	7.16684e-08	1	0	0	1	0	0
AACTC	13	65	5	54.4794	611353466	148.346	224517647	325	5	0.238622	1.19311	0.28951	0.00596555	0.00144755	0.168525	9.75795e-09	9.75795e-09	1	0	0	1	0	0
AACTCC	15	60	6	54.4794	611353466	148.346	224517647	360	4	0.275333	1.10133	0.26724	0.006608	0.00160344	0.161784	1.08088e-08	1.08088e-08	1	0	0	1	0	0
AACTCCAGTCC	1	5	11	54.4794	611353466	148.346	224517647	55	5	0.0183556	0.0917778	0.02227	0.00100956	0.00024497	0.370756	1.65134e-09	1.65134e-09	1	0	0	1	0	0
AACTCGATGAGGTCAT	3	12	16	54.4794	611353466	148.346	224517647	192	4	0.0550667	0.220267	0.0534479	0.00352427	0.000855167	0.431425	5.76469e-09	5.76469e-09	1	0	0	1	0	0
AACTCT	14	56	6	54.4794	611353466	148.346	224517647	336	4	0.256978	1.02791	0.249424	0.00616747	0.00149654	0.161784	1.00882e-08	1.00882e-08	1	0	0	1	0	0
AACTG	6	36	5	54.4794	611353466	148.346	224517647	180	6	0.110133	0.6608	0.160344	0.003304	0.000801719	0.202231	5.4044e-09	5.4044e-09	1	0	0	1	0	0
AACTGC	16	64	6	54.4794	611353466	148.346	224517647	384	4	0.293689	1.17476	0.285056	0.00704853	0.00171033	0.161784	1.15294e-08	1.15294e-08	1	0	0	1	0	0
AACTGG	7	84	6	54.4794	611353466	148.346	224517647	504	12	0.128489	1.54187	0.374135	0.0092512	0.00224481	0.485353	1.51323e-08	1.51323e-08	1	0	0	1	0	0
AACTGGT	24	157	7	54.4794	611353466	148.346	224517647	1099	6.54167	0.440533	2.88182	0.699277	0.0201728	0.00489494	0.308682	3.29969e-08	3.29969e-08	1	0	0	1	0	0
AACTGT	12	48	6	54.4794	611353466	148.346	224517647	288	4	0.220267	0.881066	0.213792	0.0052864	0.00128275	0.161784	8.64704e-09	8.64704e-09	1	0	0	1	0	0
AACTGTCACAC	24	115	11	54.4794	611353466	148.346	224517647	1265	4.79167	0.440533	2.11089	0.512209	0.0232198	0.0056343	0.355308	3.79809e-08	3.79809e-08	1	0	0	1	0	0
AACTT	59	321	5	54.4794	611353466	148.346	224517647	1605	5.44068	1.08298	5.89213	1.42973	0.0294607	0.00714866	0.183379	4.81892e-08	4.81892e-08	1	0	0	1	0	0
AACTTC	13	52	6	54.4794	611353466	148.346	224517647	312	4	0.238622	0.954489	0.231608	0.00572693	0.00138965	0.161784	9.36763e-09	9.36763e-09	1	0	0	1	0	0
AACTTCG	3	12	7	54.4794	611353466	148.346	224517647	84	4	0.0550667	0.220267	0.0534479	0.00154187	0.000374135	0.188749	2.52205e-09	2.52205e-09	1	0	0	1	0	0
AACTTCGGACT	9	45	11	54.4794	611353466	148.346	224517647	495	5	0.1652	0.826	0.20043	0.009086	0.00220473	0.370756	1.48621e-08	1.48621e-08	1	0	0	1	0	0
AACTTGAGTCCGAAG	3	12	15	54.4794	611353466	148.346	224517647	180	4	0.0550667	0.220267	0.0534479	0.003304	0.000801719	0.404461	5.4044e-09	5.4044e-09	1	0	0	1	0	0
AACTTGGGG	16	67	9	54.4794	611353466	148.346	224517647	603	4.1875	0.293689	1.22982	0.298418	0.0110684	0.00268576	0.254052	1.81047e-08	1.81047e-08	1	0	0	1	0	0
AAG	24664	297412	3	54.4794	611353466	148.346	224517647	892236	12.0585	452.721	5459.16	1324.67	16.3775	3.97401	0.243861	2.67889e-05	2.67889e-05	1	1	0	0	0	0
AAGAAGAAGGAAGCAAGC	277	1623	18	54.4794	611353466	148.346	224517647	29214	5.85921	5.08449	29.7911	7.22883	0.536239	0.130119	0.710946	8.77134e-07	8.77134e-07	1	0	0	1	1	0
AAGAAGGAGAAGGAGAGG	153	724	18	54.4794	611353466	148.346	224517647	13032	4.73203	2.8084	13.2894	3.22469	0.23921	0.0580444	0.574176	3.91279e-07	3.91279e-07	1	0	0	1	1	0
AAGAAT	7	86	6	54.4794	611353466	148.346	224517647	516	12.2857	0.128489	1.57858	0.383043	0.00947146	0.00229826	0.496909	1.54926e-08	1.54926e-08	1	0	0	1	0	0
AAGACAAGGC	82	648	10	54.4794	611353466	148.346	224517647	6480	7.90244	1.50516	11.8944	2.88619	0.118944	0.0288619	0.532705	1.94558e-07	1.94558e-07	1	0	0	1	1	0
AAGACC	25	100	6	54.4794	611353466	148.346	224517647	600	4	0.458889	1.83556	0.445399	0.0110133	0.0026724	0.161784	1.80147e-08	1.80147e-08	1	0	0	1	0	0
AAGACCAGGCAAGAGCAG	1	4	18	54.4794	611353466	148.346	224517647	72	4	0.0183556	0.0734222	0.017816	0.0013216	0.000320687	0.485353	2.16176e-09	2.16176e-09	1	0	0	1	0	0
AAGACCTGGAC	3	12	11	54.4794	611353466	148.346	224517647	132	4	0.0550667	0.220267	0.0534479	0.00242293	0.000587927	0.296605	3.96323e-09	3.96323e-09	1	0	0	1	0	0
AAGACG	71	284	6	54.4794	611353466	148.346	224517647	1704	4	1.30324	5.21298	1.26493	0.0312779	0.0075896	0.161784	5.11617e-08	5.11617e-08	1	0	0	1	0	0
AAGACGACACG	10	42	11	54.4794	611353466	148.346	224517647	462	4.2	0.183556	0.770933	0.187068	0.00848026	0.00205774	0.311435	1.38713e-08	1.38713e-08	1	0	0	1	0	0
AAGACTG	3	15	7	54.4794	611353466	148.346	224517647	105	5	0.0550667	0.275333	0.0668099	0.00192733	0.000467669	0.235936	3.15257e-09	3.15257e-09	1	0	0	1	0	0
AAGACTGTAT	3	12	10	54.4794	611353466	148.346	224517647	120	4	0.0550667	0.220267	0.0534479	0.00220267	0.000534479	0.269641	3.60293e-09	3.60293e-09	1	0	0	1	0	0
AAGAG	9	138	5	54.4794	611353466	148.346	224517647	690	15.3333	0.1652	2.53307	0.614651	0.0126653	0.00307326	0.516811	2.07169e-08	2.07169e-08	1	0	0	1	1	0
AAGAGG	52	214	6	54.4794	611353466	148.346	224517647	1284	4.11538	0.954489	3.92809	0.953154	0.0235685	0.00571893	0.166451	3.85514e-08	3.85514e-08	1	0	0	1	0	0
AAGAGTCTGTAGGACCTTCAGAGT	4	24	24	54.4794	611353466	148.346	224517647	576	6	0.0734222	0.440533	0.106896	0.0105728	0.0025655	0.970707	1.72941e-08	1.72941e-08	1	0	0	1	1	0
AAGAGTGTCAG	4	26	11	54.4794	611353466	148.346	224517647	286	6.5	0.0734222	0.477244	0.115804	0.00524969	0.00127384	0.481983	8.58699e-09	8.58699e-09	1	0	0	1	0	0
AAGAT	29	156	5	54.4794	611353466	148.346	224517647	780	5.37931	0.532311	2.86347	0.694823	0.0143173	0.00347411	0.18131	2.34191e-08	2.34191e-08	1	0	0	1	0	0
AAGATG	39	156	6	54.4794	611353466	148.346	224517647	936	4	0.715866	2.86347	0.694823	0.0171808	0.00416894	0.161784	2.81029e-08	2.81029e-08	1	0	0	1	0	0
AAGC	62	372	4	54.4794	611353466	148.346	224517647	1488	6	1.13804	6.82826	1.65689	0.0273131	0.00662754	0.161784	4.46764e-08	4.46764e-08	1	0	0	0	0	0
AAGCAC	71	322	6	54.4794	611353466	148.346	224517647	1932	4.53521	1.30324	5.91049	1.43419	0.0354629	0.00860511	0.183432	5.80072e-08	5.80072e-08	1	0	0	1	0	0
AAGCAG	10	40	6	54.4794	611353466	148.346	224517647	240	4	0.183556	0.734222	0.17816	0.00440533	0.00106896	0.161784	7.20587e-09	7.20587e-09	1	0	0	1	0	0
AAGCC	5	25	5	54.4794	611353466	148.346	224517647	125	5	0.0917778	0.458889	0.11135	0.00229444	0.000556749	0.168525	3.75306e-09	3.75306e-09	1	0	0	1	0	0
AAGCCG	1	8	6	54.4794	611353466	148.346	224517647	48	8	0.0183556	0.146844	0.0356319	0.000881066	0.000213792	0.323569	1.44117e-09	1.44117e-09	1	0	0	1	0	0
AAGCCGC	1	4	7	54.4794	611353466	148.346	224517647	28	4	0.0183556	0.0734222	0.017816	0.000513955	0.000124712	0.188749	8.40685e-10	8.40685e-10	1	0	0	1	0	0
AAGCCTCTGGACG	3	12	13	54.4794	611353466	148.346	224517647	156	4	0.0550667	0.220267	0.0534479	0.00286347	0.000694823	0.350533	4.68381e-09	4.68381e-09	1	0	0	1	0	0
AAGCGAAGCGAC	49	308	12	54.4794	611353466	148.346	224517647	3696	6.28571	0.899422	5.65351	1.37183	0.0678421	0.016462	0.508465	1.1097e-07	1.1097e-07	1	0	0	1	1	0
AAGCGAAGCGAT	223	1499	12	54.4794	611353466	148.346	224517647	17988	6.72197	4.09329	27.515	6.67654	0.33018	0.0801184	0.543755	5.4008e-07	5.4008e-07	1	0	0	1	1	0
AAGCGAC	6	24	7	54.4794	611353466	148.346	224517647	168	4	0.110133	0.440533	0.106896	0.00308373	0.000748271	0.188749	5.04411e-09	5.04411e-09	1	0	0	1	0	0
AAGCGAGCGAC	10	55	11	54.4794	611353466	148.346	224517647	605	5.5	0.183556	1.00956	0.24497	0.0111051	0.00269467	0.407832	1.81648e-08	1.81648e-08	1	0	0	1	0	0
AAGCGG	13	87	6	54.4794	611353466	148.346	224517647	522	6.69231	0.238622	1.59693	0.387497	0.0095816	0.00232498	0.270678	1.56728e-08	1.56728e-08	1	0	0	1	0	0
AAGCTC	7	28	6	54.4794	611353466	148.346	224517647	168	4	0.128489	0.513955	0.124712	0.00308373	0.000748271	0.161784	5.04411e-09	5.04411e-09	1	0	0	1	0	0
AAGCTCGTAC	4	16	10	54.4794	611353466	148.346	224517647	160	4	0.0734222	0.293689	0.0712639	0.00293689	0.000712639	0.269641	4.80391e-09	4.80391e-09	1	0	0	1	0	0
AAGCTCTGATG	1	5	11	54.4794	611353466	148.346	224517647	55	5	0.0183556	0.0917778	0.02227	0.00100956	0.00024497	0.370756	1.65134e-09	1.65134e-09	1	0	0	1	0	0
AAGG	470	6182	4	54.4794	611353466	148.346	224517647	24728	13.1532	8.62711	113.474	27.5346	0.453896	0.110138	0.354664	7.42445e-07	7.42445e-07	1	0	0	0	0	0
AAGGAAGGTAAGT	1	4	13	54.4794	611353466	148.346	224517647	52	4	0.0183556	0.0734222	0.017816	0.000954489	0.000231608	0.350533	1.56127e-09	1.56127e-09	1	0	0	1	0	0
AAGGACACACTCAG	1	5	14	54.4794	611353466	148.346	224517647	70	5	0.0183556	0.0917778	0.02227	0.00128489	0.00031178	0.471871	2.10171e-09	2.10171e-09	1	0	0	1	0	0
AAGGACAGAGGAGGTG	3	15	16	54.4794	611353466	148.346	224517647	240	5	0.0550667	0.275333	0.0668099	0.00440533	0.00106896	0.539281	7.20587e-09	7.20587e-09	1	0	0	1	1	0
AAGGACG	5	20	7	54.4794	611353466	148.346	224517647	140	4	0.0917778	0.367111	0.0890799	0.00256978	0.000623559	0.188749	4.20342e-09	4.20342e-09	1	0	0	1	0	0
AAGGACTCACAT	4	25	12	54.4794	611353466	148.346	224517647	300	6.25	0.0734222	0.458889	0.11135	0.00550667	0.0013362	0.505576	9.00733e-09	9.00733e-09	1	0	0	1	1	0
AAGGAG	118	574	6	54.4794	611353466	148.346	224517647	3444	4.86441	2.16596	10.5361	2.55659	0.0632165	0.0153396	0.196746	1.03404e-07	1.03404e-07	1	0	0	1	0	0
AAGGC	9	152	5	54.4794	611353466	148.346	224517647	760	16.8889	0.1652	2.79004	0.677007	0.0139502	0.00338503	0.569242	2.28186e-08	2.28186e-08	1	0	0	1	1	0
AAGGCGG	5	20	7	54.4794	611353466	148.346	224517647	140	4	0.0917778	0.367111	0.0890799	0.00256978	0.000623559	0.188749	4.20342e-09	4.20342e-09	1	0	0	1	0	0
AAGGCTGGAT	1	5	10	54.4794	611353466	148.346	224517647	50	5	0.0183556	0.0917778	0.02227	0.000917778	0.0002227	0.337051	1.50122e-09	1.50122e-09	1	0	0	1	0	0
AAGGG	1	5	5	54.4794	611353466	148.346	224517647	25	5	0.0183556	0.0917778	0.02227	0.000458889	0.00011135	0.168525	7.50611e-10	7.50611e-10	1	0	0	1	0	0
AAGGGACCAGGAGCTCTG	3	12	18	54.4794	611353466	148.346	224517647	216	4	0.0550667	0.220267	0.0534479	0.0039648	0.000962062	0.485353	6.48528e-09	6.48528e-09	1	0	0	1	0	0
AAGGGCAGGGGTC	1	4	13	54.4794	611353466	148.346	224517647	52	4	0.0183556	0.0734222	0.017816	0.000954489	0.000231608	0.350533	1.56127e-09	1.56127e-09	1	0	0	1	0	0
AAGGGG	2	15	6	54.4794	611353466	148.346	224517647	90	7.5	0.0367111	0.275333	0.0668099	0.001652	0.000400859	0.303346	2.7022e-09	2.7022e-09	1	0	0	1	0	0
AAGGGT	4	39	6	54.4794	611353466	148.346	224517647	234	9.75	0.0734222	0.715866	0.173706	0.0042952	0.00104223	0.39435	7.02572e-09	7.02572e-09	1	0	0	1	0	0
AAGGT	23	115	5	54.4794	611353466	148.346	224517647	575	5	0.422178	2.11089	0.512209	0.0105544	0.00256105	0.168525	1.72641e-08	1.72641e-08	1	0	0	1	0	0
AAGGTAAGTAAGT	224	1955	13	54.4794	611353466	148.346	224517647	25415	8.72768	4.11164	35.8851	8.70756	0.466506	0.113198	0.764835	7.63071e-07	7.63071e-07	1	0	0	1	1	0
AAGT	954	7839	4	54.4794	611353466	148.346	224517647	31356	8.21698	17.5112	143.889	34.9149	0.575557	0.139659	0.221563	9.41447e-07	9.41447e-07	1	0	0	0	0	0
AAGTAC	3	18	6	54.4794	611353466	148.346	224517647	108	6	0.0550667	0.3304	0.0801719	0.0019824	0.000481031	0.242677	3.24264e-09	3.24264e-09	1	0	0	1	0	0
AAGTACATGTACAATATGG	4	18	19	54.4794	611353466	148.346	224517647	342	4.5	0.0734222	0.3304	0.0801719	0.0062776	0.00152327	0.576357	1.02684e-08	1.02684e-08	1	0	0	1	1	0
AAGTAG	42	186	6	54.4794	611353466	148.346	224517647	1116	4.42857	0.770933	3.41413	0.828443	0.0204848	0.00497066	0.179118	3.35073e-08	3.35073e-08	1	0	0	1	0	0
AAGTC	23	115	5	54.4794	611353466	148.346	224517647	575	5	0.422178	2.11089	0.512209	0.0105544	0.00256105	0.168525	1.72641e-08	1.72641e-08	1	0	0	1	0	0
AAGTCC	4	24	6	54.4794	611353466	148.346	224517647	144	6	0.0734222	0.440533	0.106896	0.0026432	0.000641375	0.242677	4.32352e-09	4.32352e-09	1	0	0	1	0	0
AAGTCCTCACAC	3	18	12	54.4794	611353466	148.346	224517647	216	6	0.0550667	0.3304	0.0801719	0.0039648	0.000962062	0.485353	6.48528e-09	6.48528e-09	1	0	0	1	0	0
AAGTCCTCCAATCACAGACC	4	25	20	54.4794	611353466	148.346	224517647	500	6.25	0.0734222	0.458889	0.11135	0.00917778	0.002227	0.842627	1.50122e-08	1.50122e-08	1	0	0	1	1	0
AAGTCG	4	64	6	54.4794	611353466	148.346	224517647	384	16	0.0734222	1.17476	0.285056	0.00704853	0.00171033	0.647138	1.15294e-08	1.15294e-08	1	0	0	1	1	0
AAGTCGCACGCATC	3	12	14	54.4794	611353466	148.346	224517647	168	4	0.0550667	0.220267	0.0534479	0.00308373	0.000748271	0.377497	5.04411e-09	5.04411e-09	1	0	0	1	0	0
AAGTCT	4	40	6	54.4794	611353466	148.346	224517647	240	10	0.0734222	0.734222	0.17816	0.00440533	0.00106896	0.404461	7.20587e-09	7.20587e-09	1	0	0	1	0	0
AAGTCTGTACGGCATCACGGT	4	16	21	54.4794	611353466	148.346	224517647	336	4	0.0734222	0.293689	0.0712639	0.00616747	0.00149654	0.566246	1.00882e-08	1.00882e-08	1	0	0	1	1	0
AAGTGAC	9	36	7	54.4794	611353466	148.346	224517647	252	4	0.1652	0.6608	0.160344	0.0046256	0.00112241	0.188749	7.56616e-09	7.56616e-09	1	0	0	1	0	0
AAGTGG	9	36	6	54.4794	611353466	148.346	224517647	216	4	0.1652	0.6608	0.160344	0.0039648	0.000962062	0.161784	6.48528e-09	6.48528e-09	1	0	0	1	0	0
AAGTGT	3	12	6	54.4794	611353466	148.346	224517647	72	4	0.0550667	0.220267	0.0534479	0.0013216	0.000320687	0.161784	2.16176e-09	2.16176e-09	1	0	0	1	0	0
AAGTGTGTGCGTAAT	1	4	15	54.4794	611353466	148.346	224517647	60	4	0.0183556	0.0734222	0.017816	0.00110133	0.00026724	0.404461	1.80147e-09	1.80147e-09	1	0	0	1	0	0
AAT	106675	1201200	3	54.4794	611353466	148.346	224517647	3603600	11.2604	1958.08	22048.7	5350.14	66.1461	16.0504	0.227719	0.000108196	0.000108196	1	1	1	0	0	0
AATAATAATT	1	4	10	54.4794	611353466	148.346	224517647	40	4	0.0183556	0.0734222	0.017816	0.000734222	0.00017816	0.269641	1.20098e-09	1.20098e-09	1	0	0	1	0	0
AATAC	604	3283	5	54.4794	611353466	148.346	224517647	16415	5.43543	11.0868	60.2613	14.6225	0.301306	0.0731123	0.183202	4.92851e-07	4.92851e-07	1	0	0	1	0	0
AATACACAG	1	4	9	54.4794	611353466	148.346	224517647	36	4	0.0183556	0.0734222	0.017816	0.0006608	0.000160344	0.242677	1.08088e-09	1.08088e-09	1	0	0	1	0	0
AATACC	10	40	6	54.4794	611353466	148.346	224517647	240	4	0.183556	0.734222	0.17816	0.00440533	0.00106896	0.161784	7.20587e-09	7.20587e-09	1	0	0	1	0	0
AATACG	10	44	6	54.4794	611353466	148.346	224517647	264	4.4	0.183556	0.807644	0.195976	0.00484587	0.00117585	0.177963	7.92645e-09	7.92645e-09	1	0	0	1	0	0
AATACGT	1	4	7	54.4794	611353466	148.346	224517647	28	4	0.0183556	0.0734222	0.017816	0.000513955	0.000124712	0.188749	8.40685e-10	8.40685e-10	1	0	0	1	0	0
AATACT	96	393	6	54.4794	611353466	148.346	224517647	2358	4.09375	1.76213	7.21373	1.75042	0.0432824	0.0105025	0.165576	7.07977e-08	7.07977e-08	1	0	0	1	0	0
AATAG	138	743	5	54.4794	611353466	148.346	224517647	3715	5.38406	2.53307	13.6382	3.30932	0.0681909	0.0165466	0.18147	1.11541e-07	1.11541e-07	1	0	0	1	0	0
AATAGAATC	22	139	9	54.4794	611353466	148.346	224517647	1251	6.31818	0.403822	2.55142	0.619105	0.0229628	0.00557195	0.383319	3.75606e-08	3.75606e-08	1	0	0	1	0	0
AATAGC	9	36	6	54.4794	611353466	148.346	224517647	216	4	0.1652	0.6608	0.160344	0.0039648	0.000962062	0.161784	6.48528e-09	6.48528e-09	1	0	0	1	0	0
AATAGCATAGC	295	2927	11	54.4794	611353466	148.346	224517647	32197	9.92203	5.41489	53.7267	13.0368	0.590994	0.143405	0.735731	9.66697e-07	9.66697e-07	1	0	0	1	1	0
AATAGGC	3	12	7	54.4794	611353466	148.346	224517647	84	4	0.0550667	0.220267	0.0534479	0.00154187	0.000374135	0.188749	2.52205e-09	2.52205e-09	1	0	0	1	0	0
AATAGT	19	76	6	54.4794	611353466	148.346	224517647	456	4	0.348755	1.39502	0.338503	0.00837013	0.00203102	0.161784	1.36911e-08	1.36911e-08	1	0	0	1	0	0
AATAGTACAGT	10	58	11	54.4794	611353466	148.346	224517647	638	5.8	0.183556	1.06462	0.258332	0.0117108	0.00284165	0.430077	1.91556e-08	1.91556e-08	1	0	0	1	0	0
AATAGTATAGT	873	7577	11	54.4794	611353466	148.346	224517647	83347	8.67927	16.0244	139.08	33.7479	1.52988	0.371227	0.643578	2.50245e-06	2.50245e-06	1	0	0	1	1	0
AATAT	137	809	5	54.4794	611353466	148.346	224517647	4045	5.90511	2.51471	14.8496	3.60328	0.0742482	0.0180164	0.199032	1.21449e-07	1.21449e-07	1	0	0	1	0	0
AATATAATTAT	1	4	11	54.4794	611353466	148.346	224517647	44	4	0.0183556	0.0734222	0.017816	0.000807644	0.000195976	0.296605	1.32108e-09	1.32108e-09	1	0	0	1	0	0
AATATAC	12	48	7	54.4794	611353466	148.346	224517647	336	4	0.220267	0.881066	0.213792	0.00616747	0.00149654	0.188749	1.00882e-08	1.00882e-08	1	0	0	1	0	0
AATATAT	45	183	7	54.4794	611353466	148.346	224517647	1281	4.06667	0.826	3.35907	0.815081	0.0235135	0.00570556	0.191894	3.84613e-08	3.84613e-08	1	0	0	1	0	0
AATATC	1	4	6	54.4794	611353466	148.346	224517647	24	4	0.0183556	0.0734222	0.017816	0.000440533	0.000106896	0.161784	7.20587e-10	7.20587e-10	1	0	0	1	0	0
AATATT	8	32	6	54.4794	611353466	148.346	224517647	192	4	0.146844	0.587378	0.142528	0.00352427	0.000855167	0.161784	5.76469e-09	5.76469e-09	1	0	0	1	0	0
AATATTCAGTGATGG	1	5	15	54.4794	611353466	148.346	224517647	75	5	0.0183556	0.0917778	0.02227	0.00137667	0.000334049	0.505576	2.25183e-09	2.25183e-09	1	0	0	1	1	0
AATC	108	744	4	54.4794	611353466	148.346	224517647	2976	6.88889	1.9824	13.6565	3.31377	0.0546261	0.0132551	0.185753	8.93528e-08	8.93528e-08	1	0	0	0	0	0
AATCAATCG	435	1750	9	54.4794	611353466	148.346	224517647	15750	4.02299	7.98466	32.1222	7.79449	0.2891	0.0701504	0.244071	4.72885e-07	4.72885e-07	1	0	0	1	0	0
AATCAATGG	35	140	9	54.4794	611353466	148.346	224517647	1260	4	0.642444	2.56978	0.623559	0.023128	0.00561203	0.242677	3.78308e-08	3.78308e-08	1	0	0	1	0	0
AATCAC	6	33	6	54.4794	611353466	148.346	224517647	198	5.5	0.110133	0.605733	0.146982	0.0036344	0.000881891	0.222454	5.94484e-09	5.94484e-09	1	0	0	1	0	0
AATCAG	3	12	6	54.4794	611353466	148.346	224517647	72	4	0.0550667	0.220267	0.0534479	0.0013216	0.000320687	0.161784	2.16176e-09	2.16176e-09	1	0	0	1	0	0
AATCAGAGCCCAGGACC	3	12	17	54.4794	611353466	148.346	224517647	204	4	0.0550667	0.220267	0.0534479	0.00374453	0.000908615	0.458389	6.12499e-09	6.12499e-09	1	0	0	1	0	0
AATCATCACCTACGT	3	12	15	54.4794	611353466	148.346	224517647	180	4	0.0550667	0.220267	0.0534479	0.003304	0.000801719	0.404461	5.4044e-09	5.4044e-09	1	0	0	1	0	0
AATCATGGAGG	1	4	11	54.4794	611353466	148.346	224517647	44	4	0.0183556	0.0734222	0.017816	0.000807644	0.000195976	0.296605	1.32108e-09	1.32108e-09	1	0	0	1	0	0
AATCC	2	12	5	54.4794	611353466	148.346	224517647	60	6	0.0367111	0.220267	0.0534479	0.00110133	0.00026724	0.202231	1.80147e-09	1.80147e-09	1	0	0	1	0	0
AATCCT	12	48	6	54.4794	611353466	148.346	224517647	288	4	0.220267	0.881066	0.213792	0.0052864	0.00128275	0.161784	8.64704e-09	8.64704e-09	1	0	0	1	0	0
AATCCTG	4	16	7	54.4794	611353466	148.346	224517647	112	4	0.0734222	0.293689	0.0712639	0.00205582	0.000498847	0.188749	3.36274e-09	3.36274e-09	1	0	0	1	0	0
AATCG	15	103	5	54.4794	611353466	148.346	224517647	515	6.86667	0.275333	1.89062	0.458761	0.00945311	0.00229381	0.231442	1.54626e-08	1.54626e-08	1	0	0	1	0	0
AATCGG	9	36	6	54.4794	611353466	148.346	224517647	216	4	0.1652	0.6608	0.160344	0.0039648	0.000962062	0.161784	6.48528e-09	6.48528e-09	1	0	0	1	0	0
AATCGT	16	64	6	54.4794	611353466	148.346	224517647	384	4	0.293689	1.17476	0.285056	0.00704853	0.00171033	0.161784	1.15294e-08	1.15294e-08	1	0	0	1	0	0
AATCT	2	10	5	54.4794	611353466	148.346	224517647	50	5	0.0367111	0.183556	0.0445399	0.000917778	0.0002227	0.168525	1.50122e-09	1.50122e-09	1	0	0	1	0	0
AATG	106	744	4	54.4794	611353466	148.346	224517647	2976	7.01887	1.94569	13.6565	3.31377	0.0546261	0.0132551	0.189257	8.93528e-08	8.93528e-08	1	0	0	0	0	0
AATGAC	12	56	6	54.4794	611353466	148.346	224517647	336	4.66667	0.220267	1.02791	0.249424	0.00616747	0.00149654	0.188749	1.00882e-08	1.00882e-08	1	0	0	1	0	0
AATGACT	4	16	7	54.4794	611353466	148.346	224517647	112	4	0.0734222	0.293689	0.0712639	0.00205582	0.000498847	0.188749	3.36274e-09	3.36274e-09	1	0	0	1	0	0
AATGACTG	3	12	8	54.4794	611353466	148.346	224517647	96	4	0.0550667	0.220267	0.0534479	0.00176213	0.000427583	0.215713	2.88235e-09	2.88235e-09	1	0	0	1	0	0
AATGAG	14	56	6	54.4794	611353466	148.346	224517647	336	4	0.256978	1.02791	0.249424	0.00616747	0.00149654	0.161784	1.00882e-08	1.00882e-08	1	0	0	1	0	0
AATGAT	11	55	6	54.4794	611353466	148.346	224517647	330	5	0.201911	1.00956	0.24497	0.00605733	0.00146982	0.202231	9.90807e-09	9.90807e-09	1	0	0	1	0	0
AATGCG	4	16	6	54.4794	611353466	148.346	224517647	96	4	0.0734222	0.293689	0.0712639	0.00176213	0.000427583	0.161784	2.88235e-09	2.88235e-09	1	0	0	1	0	0
AATGCGCCTCTATGGGTCTG	4	16	20	54.4794	611353466	148.346	224517647	320	4	0.0734222	0.293689	0.0712639	0.00587378	0.00142528	0.539281	9.60782e-09	9.60782e-09	1	0	0	1	1	0
AATGCT	41	192	6	54.4794	611353466	148.346	224517647	1152	4.68293	0.752578	3.52427	0.855167	0.0211456	0.005131	0.189406	3.45882e-08	3.45882e-08	1	0	0	1	0	0
AATGG	9	78	5	54.4794	611353466	148.346	224517647	390	8.66667	0.1652	1.43173	0.347411	0.00715866	0.00173706	0.292111	1.17095e-08	1.17095e-08	1	0	0	1	0	0
AATGGAC	5	20	7	54.4794	611353466	148.346	224517647	140	4	0.0917778	0.367111	0.0890799	0.00256978	0.000623559	0.188749	4.20342e-09	4.20342e-09	1	0	0	1	0	0
AATGGG	8	36	6	54.4794	611353466	148.346	224517647	216	4.5	0.146844	0.6608	0.160344	0.0039648	0.000962062	0.182008	6.48528e-09	6.48528e-09	1	0	0	1	0	0
AATGGT	20	80	6	54.4794	611353466	148.346	224517647	480	4	0.367111	1.46844	0.356319	0.00881066	0.00213792	0.161784	1.44117e-08	1.44117e-08	1	0	0	1	0	0
AATGGTATAGT	51	262	11	54.4794	611353466	148.346	224517647	2882	5.13725	0.936133	4.80915	1.16695	0.0529007	0.0128364	0.380934	8.65305e-08	8.65305e-08	1	0	0	1	0	0
AATGT	121	785	5	54.4794	611353466	148.346	224517647	3925	6.4876	2.22102	14.4091	3.49638	0.0720455	0.0174819	0.218665	1.17846e-07	1.17846e-07	1	0	0	1	0	0
AATGTC	149	629	6	54.4794	611353466	148.346	224517647	3774	4.22148	2.73498	11.5456	2.80156	0.0692738	0.0168094	0.170742	1.13312e-07	1.13312e-07	1	0	0	1	0	0
AATGTGT	2	8	7	54.4794	611353466	148.346	224517647	56	4	0.0367111	0.146844	0.0356319	0.00102791	0.000249424	0.188749	1.68137e-09	1.68137e-09	1	0	0	1	0	0
AATT	101	617	4	54.4794	611353466	148.346	224517647	2468	6.10891	1.85391	11.3254	2.74811	0.0453015	0.0109925	0.164721	7.41003e-08	7.41003e-08	1	0	0	0	0	0
AATTAC	42	168	6	54.4794	611353466	148.346	224517647	1008	4	0.770933	3.08373	0.748271	0.0185024	0.00448962	0.161784	3.02646e-08	3.02646e-08	1	0	0	1	0	0
AATTAT	4	16	6	54.4794	611353466	148.346	224517647	96	4	0.0734222	0.293689	0.0712639	0.00176213	0.000427583	0.161784	2.88235e-09	2.88235e-09	1	0	0	1	0	0
AATTC	4	41	5	54.4794	611353466	148.346	224517647	205	10.25	0.0734222	0.752578	0.182614	0.00376289	0.000913069	0.345477	6.15501e-09	6.15501e-09	1	0	0	1	0	0
AATTCC	20	80	6	54.4794	611353466	148.346	224517647	480	4	0.367111	1.46844	0.356319	0.00881066	0.00213792	0.161784	1.44117e-08	1.44117e-08	1	0	0	1	0	0
AATTGC	13	52	6	54.4794	611353466	148.346	224517647	312	4	0.238622	0.954489	0.231608	0.00572693	0.00138965	0.161784	9.36763e-09	9.36763e-09	1	0	0	1	0	0
AC	3142	48987	2	54.4794	611353466	148.346	224517647	97974	15.591	57.6731	899.183	218.188	1.79837	0.436375	0.210199	2.94162e-06	2.94162e-06	1	0	0	0	0	0
ACACACACAG	5	21	10	54.4794	611353466	148.346	224517647	210	4.2	0.0917778	0.385467	0.0935339	0.00385467	0.000935339	0.283123	6.30513e-09	6.30513e-09	1	0	0	1	0	0
ACACACACATG	20	87	11	54.4794	611353466	148.346	224517647	957	4.35	0.367111	1.59693	0.387497	0.0175663	0.00426247	0.322558	2.87334e-08	2.87334e-08	1	0	0	1	0	0
ACACACACTC	3	12	10	54.4794	611353466	148.346	224517647	120	4	0.0550667	0.220267	0.0534479	0.00220267	0.000534479	0.269641	3.60293e-09	3.60293e-09	1	0	0	1	0	0
ACACACAG	20	85	8	54.4794	611353466	148.346	224517647	680	4.25	0.367111	1.56022	0.378589	0.0124818	0.00302872	0.229195	2.04166e-08	2.04166e-08	1	0	0	1	0	0
ACACACAGTC	6	27	10	54.4794	611353466	148.346	224517647	270	4.5	0.110133	0.4956	0.120258	0.004956	0.00120258	0.303346	8.1066e-09	8.1066e-09	1	0	0	1	0	0
ACACACAGTGTATATC	3	12	16	54.4794	611353466	148.346	224517647	192	4	0.0550667	0.220267	0.0534479	0.00352427	0.000855167	0.431425	5.76469e-09	5.76469e-09	1	0	0	1	0	0
ACACACATGCACACGC	3	12	16	54.4794	611353466	148.346	224517647	192	4	0.0550667	0.220267	0.0534479	0.00352427	0.000855167	0.431425	5.76469e-09	5.76469e-09	1	0	0	1	0	0
ACACACCTGG	3	12	10	54.4794	611353466	148.346	224517647	120	4	0.0550667	0.220267	0.0534479	0.00220267	0.000534479	0.269641	3.60293e-09	3.60293e-09	1	0	0	1	0	0
ACACACTGGG	3	12	10	54.4794	611353466	148.346	224517647	120	4	0.0550667	0.220267	0.0534479	0.00220267	0.000534479	0.269641	3.60293e-09	3.60293e-09	1	0	0	1	0	0
ACACACTGTACGC	1	5	13	54.4794	611353466	148.346	224517647	65	5	0.0183556	0.0917778	0.02227	0.00119311	0.00028951	0.438166	1.95159e-09	1.95159e-09	1	0	0	1	0	0
ACACAG	6	27	6	54.4794	611353466	148.346	224517647	162	4.5	0.110133	0.4956	0.120258	0.0029736	0.000721547	0.182008	4.86396e-09	4.86396e-09	1	0	0	1	0	0
ACACAGACTCAGAG	4	27	14	54.4794	611353466	148.346	224517647	378	6.75	0.0734222	0.4956	0.120258	0.0069384	0.00168361	0.637026	1.13492e-08	1.13492e-08	1	0	0	1	1	0
ACACAGAGGGAGG	1	5	13	54.4794	611353466	148.346	224517647	65	5	0.0183556	0.0917778	0.02227	0.00119311	0.00028951	0.438166	1.95159e-09	1.95159e-09	1	0	0	1	0	0
ACACAGAGTACTGC	3	12	14	54.4794	611353466	148.346	224517647	168	4	0.0550667	0.220267	0.0534479	0.00308373	0.000748271	0.377497	5.04411e-09	5.04411e-09	1	0	0	1	0	0
ACACAGCACCAGCCTGACACT	3	12	21	54.4794	611353466	148.346	224517647	252	4	0.0550667	0.220267	0.0534479	0.0046256	0.00112241	0.566246	7.56616e-09	7.56616e-09	1	0	0	1	1	0
ACACAGTCTG	4	24	10	54.4794	611353466	148.346	224517647	240	6	0.0734222	0.440533	0.106896	0.00440533	0.00106896	0.404461	7.20587e-09	7.20587e-09	1	0	0	1	0	0
ACACAGTG	3	12	8	54.4794	611353466	148.346	224517647	96	4	0.0550667	0.220267	0.0534479	0.00176213	0.000427583	0.215713	2.88235e-09	2.88235e-09	1	0	0	1	0	0
ACACAGTGGACCTACAGG	3	12	18	54.4794	611353466	148.346	224517647	216	4	0.0550667	0.220267	0.0534479	0.0039648	0.000962062	0.485353	6.48528e-09	6.48528e-09	1	0	0	1	0	0
ACACAT	14	59	6	54.4794	611353466	148.346	224517647	354	4.21429	0.256978	1.08298	0.262786	0.00649787	0.00157671	0.170451	1.06287e-08	1.06287e-08	1	0	0	1	0	0
ACACATCTGGAGGTCCAT	3	12	18	54.4794	611353466	148.346	224517647	216	4	0.0550667	0.220267	0.0534479	0.0039648	0.000962062	0.485353	6.48528e-09	6.48528e-09	1	0	0	1	0	0
ACACATGGG	3	12	9	54.4794	611353466	148.346	224517647	108	4	0.0550667	0.220267	0.0534479	0.0019824	0.000481031	0.242677	3.24264e-09	3.24264e-09	1	0	0	1	0	0
ACACC	48	584	5	54.4794	611353466	148.346	224517647	2920	12.1667	0.881066	10.7196	2.60113	0.0535982	0.0130057	0.410079	8.76714e-08	8.76714e-08	1	0	0	1	0	0
ACACCACGC	4	31	9	54.4794	611353466	148.346	224517647	279	7.75	0.0734222	0.569022	0.138074	0.0051212	0.00124266	0.470186	8.37682e-09	8.37682e-09	1	0	0	1	0	0
ACACCACTGT	4	31	10	54.4794	611353466	148.346	224517647	310	7.75	0.0734222	0.569022	0.138074	0.00569022	0.00138074	0.522429	9.30758e-09	9.30758e-09	1	0	0	1	1	0
ACACCAGGACT	1	5	11	54.4794	611353466	148.346	224517647	55	5	0.0183556	0.0917778	0.02227	0.00100956	0.00024497	0.370756	1.65134e-09	1.65134e-09	1	0	0	1	0	0
ACACCGAGTC	1	4	10	54.4794	611353466	148.346	224517647	40	4	0.0183556	0.0734222	0.017816	0.000734222	0.00017816	0.269641	1.20098e-09	1.20098e-09	1	0	0	1	0	0
ACACCGTGGACAG	4	27	13	54.4794	611353466	148.346	224517647	351	6.75	0.0734222	0.4956	0.120258	0.0064428	0.00156335	0.591524	1.05386e-08	1.05386e-08	1	0	0	1	1	0
ACACCTCCAGGATCTGTACT	4	23	20	54.4794	611353466	148.346	224517647	460	5.75	0.0734222	0.422178	0.102442	0.00844355	0.00204884	0.775217	1.38112e-08	1.38112e-08	1	0	0	1	1	0
ACACCTGCTAGTGG	3	12	14	54.4794	611353466	148.346	224517647	168	4	0.0550667	0.220267	0.0534479	0.00308373	0.000748271	0.377497	5.04411e-09	5.04411e-09	1	0	0	1	0	0
ACACCTGGT	3	27	9	54.4794	611353466	148.346	224517647	243	9	0.0550667	0.4956	0.120258	0.0044604	0.00108232	0.546023	7.29594e-09	7.29594e-09	1	0	0	1	1	0
ACACG	4	20	5	54.4794	611353466	148.346	224517647	100	5	0.0734222	0.367111	0.0890799	0.00183556	0.000445399	0.168525	3.00244e-09	3.00244e-09	1	0	0	1	0	0
ACACGC	24	100	6	54.4794	611353466	148.346	224517647	600	4.16667	0.440533	1.83556	0.445399	0.0110133	0.0026724	0.168525	1.80147e-08	1.80147e-08	1	0	0	1	0	0
ACACT	82	432	5	54.4794	611353466	148.346	224517647	2160	5.26829	1.50516	7.9296	1.92412	0.039648	0.00962062	0.177568	6.48528e-08	6.48528e-08	1	0	0	1	0	0
ACACTC	19	76	6	54.4794	611353466	148.346	224517647	456	4	0.348755	1.39502	0.338503	0.00837013	0.00203102	0.161784	1.36911e-08	1.36911e-08	1	0	0	1	0	0
ACACTCC	14	56	7	54.4794	611353466	148.346	224517647	392	4	0.256978	1.02791	0.249424	0.00719538	0.00174597	0.188749	1.17696e-08	1.17696e-08	1	0	0	1	0	0
ACACTG	12	58	6	54.4794	611353466	148.346	224517647	348	4.83333	0.220267	1.06462	0.258332	0.00638773	0.00154999	0.19549	1.04485e-08	1.04485e-08	1	0	0	1	0	0
ACACTGAGGAG	1	4	11	54.4794	611353466	148.346	224517647	44	4	0.0183556	0.0734222	0.017816	0.000807644	0.000195976	0.296605	1.32108e-09	1.32108e-09	1	0	0	1	0	0
ACACTGCTCCTCCAGACCCC	3	12	20	54.4794	611353466	148.346	224517647	240	4	0.0550667	0.220267	0.0534479	0.00440533	0.00106896	0.539281	7.20587e-09	7.20587e-09	1	0	0	1	1	0
ACACTGGGACTC	4	17	12	54.4794	611353466	148.346	224517647	204	4.25	0.0734222	0.312044	0.0757179	0.00374453	0.000908615	0.343792	6.12499e-09	6.12499e-09	1	0	0	1	0	0
ACACTGTCCC	3	24	10	54.4794	611353466	148.346	224517647	240	8	0.0550667	0.440533	0.106896	0.00440533	0.00106896	0.539281	7.20587e-09	7.20587e-09	1	0	0	1	1	0
ACAG	348	3074	4	54.4794	611353466	148.346	224517647	12296	8.83333	6.38773	56.425	13.6916	0.2257	0.0547663	0.238183	3.69181e-07	3.69181e-07	1	0	0	0	0	0
ACAGACAGCTCTGACATC	4	16	18	54.4794	611353466	148.346	224517647	288	4	0.0734222	0.293689	0.0712639	0.0052864	0.00128275	0.485353	8.64704e-09	8.64704e-09	1	0	0	1	0	0
ACAGACCATC	1	5	10	54.4794	611353466	148.346	224517647	50	5	0.0183556	0.0917778	0.02227	0.000917778	0.0002227	0.337051	1.50122e-09	1.50122e-09	1	0	0	1	0	0
ACAGACCGCCC	4	16	11	54.4794	611353466	148.346	224517647	176	4	0.0734222	0.293689	0.0712639	0.00323058	0.000783903	0.296605	5.2843e-09	5.2843e-09	1	0	0	1	0	0
ACAGACCTGCACTCGAGAGGC	3	12	21	54.4794	611353466	148.346	224517647	252	4	0.0550667	0.220267	0.0534479	0.0046256	0.00112241	0.566246	7.56616e-09	7.56616e-09	1	0	0	1	1	0
ACAGACTCAGAGCC	4	16	14	54.4794	611353466	148.346	224517647	224	4	0.0734222	0.293689	0.0712639	0.00411164	0.000997694	0.377497	6.72548e-09	6.72548e-09	1	0	0	1	0	0
ACAGACTGGATC	3	12	12	54.4794	611353466	148.346	224517647	144	4	0.0550667	0.220267	0.0534479	0.0026432	0.000641375	0.323569	4.32352e-09	4.32352e-09	1	0	0	1	0	0
ACAGAG	165	834	6	54.4794	611353466	148.346	224517647	5004	5.05455	3.02867	15.3085	3.71463	0.0918512	0.0222878	0.204437	1.50242e-07	1.50242e-07	1	0	0	1	0	0
ACAGAGACAGAGAG	1	5	14	54.4794	611353466	148.346	224517647	70	5	0.0183556	0.0917778	0.02227	0.00128489	0.00031178	0.471871	2.10171e-09	2.10171e-09	1	0	0	1	0	0
ACAGAGAGTCC	1	4	11	54.4794	611353466	148.346	224517647	44	4	0.0183556	0.0734222	0.017816	0.000807644	0.000195976	0.296605	1.32108e-09	1.32108e-09	1	0	0	1	0	0
ACAGAGC	9	44	7	54.4794	611353466	148.346	224517647	308	4.88889	0.1652	0.807644	0.195976	0.00565351	0.00137183	0.230693	9.24753e-09	9.24753e-09	1	0	0	1	0	0
ACAGAGGACAGCATCACTATGAGG	3	12	24	54.4794	611353466	148.346	224517647	288	4	0.0550667	0.220267	0.0534479	0.0052864	0.00128275	0.647138	8.64704e-09	8.64704e-09	1	0	0	1	1	0
ACAGAGGAG	3	33	9	54.4794	611353466	148.346	224517647	297	11	0.0550667	0.605733	0.146982	0.0054516	0.00132284	0.667361	8.91726e-09	8.91726e-09	1	0	0	1	1	0
ACAGAGGTC	1	4	9	54.4794	611353466	148.346	224517647	36	4	0.0183556	0.0734222	0.017816	0.0006608	0.000160344	0.242677	1.08088e-09	1.08088e-09	1	0	0	1	0	0
ACAGAGTGG	1	8	9	54.4794	611353466	148.346	224517647	72	8	0.0183556	0.146844	0.0356319	0.0013216	0.000320687	0.485353	2.16176e-09	2.16176e-09	1	0	0	1	0	0
ACAGATGACCATC	4	24	13	54.4794	611353466	148.346	224517647	312	6	0.0734222	0.440533	0.106896	0.00572693	0.00138965	0.525799	9.36763e-09	9.36763e-09	1	0	0	1	1	0
ACAGATGTGG	4	17	10	54.4794	611353466	148.346	224517647	170	4.25	0.0734222	0.312044	0.0757179	0.00312044	0.000757179	0.286493	5.10416e-09	5.10416e-09	1	0	0	1	0	0
ACAGC	6	88	5	54.4794	611353466	148.346	224517647	440	14.6667	0.110133	1.61529	0.391951	0.00807644	0.00195976	0.494341	1.32108e-08	1.32108e-08	1	0	0	1	0	0
ACAGCACTCCG	16	101	11	54.4794	611353466	148.346	224517647	1111	6.3125	0.293689	1.85391	0.449853	0.020393	0.00494839	0.468079	3.33572e-08	3.33572e-08	1	0	0	1	0	0
ACAGCAGCC	11	112	9	54.4794	611353466	148.346	224517647	1008	10.1818	0.201911	2.05582	0.498847	0.0185024	0.00448962	0.617722	3.02646e-08	3.02646e-08	1	0	0	1	1	0
ACAGCCATCAGCAG	3	12	14	54.4794	611353466	148.346	224517647	168	4	0.0550667	0.220267	0.0534479	0.00308373	0.000748271	0.377497	5.04411e-09	5.04411e-09	1	0	0	1	0	0
ACAGCCGGTCTCACCGCGGCAGC	1	4	23	54.4794	611353466	148.346	224517647	92	4	0.0183556	0.0734222	0.017816	0.00168871	0.000409767	0.620174	2.76225e-09	2.76225e-09	1	0	0	1	1	0
ACAGCGCGTGCGCCATCAT	4	16	19	54.4794	611353466	148.346	224517647	304	4	0.0734222	0.293689	0.0712639	0.00558009	0.00135401	0.512317	9.12743e-09	9.12743e-09	1	0	0	1	1	0
ACAGCGGT	2	10	8	54.4794	611353466	148.346	224517647	80	5	0.0367111	0.183556	0.0445399	0.00146844	0.000356319	0.269641	2.40196e-09	2.40196e-09	1	0	0	1	0	0
ACAGCGTCAGTCCCTGGAGTG	10	54	21	54.4794	611353466	148.346	224517647	1134	5.4	0.183556	0.9912	0.240516	0.0208152	0.00505083	0.764432	3.40477e-08	3.40477e-08	1	0	0	1	1	0
ACAGCT	7	28	6	54.4794	611353466	148.346	224517647	168	4	0.128489	0.513955	0.124712	0.00308373	0.000748271	0.161784	5.04411e-09	5.04411e-09	1	0	0	1	0	0
ACAGCTACAGTC	4	21	12	54.4794	611353466	148.346	224517647	252	5.25	0.0734222	0.385467	0.0935339	0.0046256	0.00112241	0.424684	7.56616e-09	7.56616e-09	1	0	0	1	0	0
ACAGG	3	15	5	54.4794	611353466	148.346	224517647	75	5	0.0550667	0.275333	0.0668099	0.00137667	0.000334049	0.168525	2.25183e-09	2.25183e-09	1	0	0	1	0	0
ACAGGACT	4	16	8	54.4794	611353466	148.346	224517647	128	4	0.0734222	0.293689	0.0712639	0.00234951	0.000570111	0.215713	3.84313e-09	3.84313e-09	1	0	0	1	0	0
ACAGGATCAGGACCT	3	12	15	54.4794	611353466	148.346	224517647	180	4	0.0550667	0.220267	0.0534479	0.003304	0.000801719	0.404461	5.4044e-09	5.4044e-09	1	0	0	1	0	0
ACAGGGGAG	1	4	9	54.4794	611353466	148.346	224517647	36	4	0.0183556	0.0734222	0.017816	0.0006608	0.000160344	0.242677	1.08088e-09	1.08088e-09	1	0	0	1	0	0
ACAGGT	8	32	6	54.4794	611353466	148.346	224517647	192	4	0.146844	0.587378	0.142528	0.00352427	0.000855167	0.161784	5.76469e-09	5.76469e-09	1	0	0	1	0	0
ACAGGTG	6	24	7	54.4794	611353466	148.346	224517647	168	4	0.110133	0.440533	0.106896	0.00308373	0.000748271	0.188749	5.04411e-09	5.04411e-09	1	0	0	1	0	0
ACAGT	76	441	5	54.4794	611353466	148.346	224517647	2205	5.80263	1.39502	8.0948	1.96421	0.040474	0.00982105	0.195578	6.62039e-08	6.62039e-08	1	0	0	1	0	0
ACAGTAGAG	3	15	9	54.4794	611353466	148.346	224517647	135	5	0.0550667	0.275333	0.0668099	0.002478	0.000601289	0.303346	4.0533e-09	4.0533e-09	1	0	0	1	0	0
ACAGTAT	1	4	7	54.4794	611353466	148.346	224517647	28	4	0.0183556	0.0734222	0.017816	0.000513955	0.000124712	0.188749	8.40685e-10	8.40685e-10	1	0	0	1	0	0
ACAGTATATAGTAT	26	135	14	54.4794	611353466	148.346	224517647	1890	5.19231	0.477244	2.478	0.601289	0.034692	0.00841805	0.49002	5.67462e-08	5.67462e-08	1	0	0	1	0	0
ACAGTCACATGATC	1	5	14	54.4794	611353466	148.346	224517647	70	5	0.0183556	0.0917778	0.02227	0.00128489	0.00031178	0.471871	2.10171e-09	2.10171e-09	1	0	0	1	0	0
ACAGTCACATGTC	4	26	13	54.4794	611353466	148.346	224517647	338	6.5	0.0734222	0.477244	0.115804	0.00620418	0.00150545	0.569616	1.01483e-08	1.01483e-08	1	0	0	1	1	0
ACAGTCC	4	16	7	54.4794	611353466	148.346	224517647	112	4	0.0734222	0.293689	0.0712639	0.00205582	0.000498847	0.188749	3.36274e-09	3.36274e-09	1	0	0	1	0	0
ACAGTCT	18	72	7	54.4794	611353466	148.346	224517647	504	4	0.3304	1.3216	0.320687	0.0092512	0.00224481	0.188749	1.51323e-08	1.51323e-08	1	0	0	1	0	0
ACAGTCTCCGAGTCTC	4	24	16	54.4794	611353466	148.346	224517647	384	6	0.0734222	0.440533	0.106896	0.00704853	0.00171033	0.647138	1.15294e-08	1.15294e-08	1	0	0	1	1	0
ACAGTG	16	64	6	54.4794	611353466	148.346	224517647	384	4	0.293689	1.17476	0.285056	0.00704853	0.00171033	0.161784	1.15294e-08	1.15294e-08	1	0	0	1	0	0
ACAT	3211	23763	4	54.4794	611353466	148.346	224517647	95052	7.4005	58.9397	436.183	105.84	1.74473	0.423361	0.199548	2.85388e-06	2.85388e-06	1	0	0	0	0	0
ACATACATAT	35	221	10	54.4794	611353466	148.346	224517647	2210	6.31429	0.642444	4.05658	0.984332	0.0405658	0.00984332	0.425647	6.6354e-08	6.6354e-08	1	0	0	1	0	0
ACATAT	335	1465	6	54.4794	611353466	148.346	224517647	8790	4.37313	6.14911	26.8909	6.5251	0.161345	0.0391506	0.176876	2.63915e-07	2.63915e-07	1	0	0	1	0	0
ACATATCT	7	28	8	54.4794	611353466	148.346	224517647	224	4	0.128489	0.513955	0.124712	0.00411164	0.000997694	0.215713	6.72548e-09	6.72548e-09	1	0	0	1	0	0
ACATCAT	8	32	7	54.4794	611353466	148.346	224517647	224	4	0.146844	0.587378	0.142528	0.00411164	0.000997694	0.188749	6.72548e-09	6.72548e-09	1	0	0	1	0	0
ACATCC	15	60	6	54.4794	611353466	148.346	224517647	360	4	0.275333	1.10133	0.26724	0.006608	0.00160344	0.161784	1.08088e-08	1.08088e-08	1	0	0	1	0	0
ACATCG	6	24	6	54.4794	611353466	148.346	224517647	144	4	0.110133	0.440533	0.106896	0.0026432	0.000641375	0.161784	4.32352e-09	4.32352e-09	1	0	0	1	0	0
ACATCGAGGGTCAG	3	18	14	54.4794	611353466	148.346	224517647	252	6	0.0550667	0.3304	0.0801719	0.0046256	0.00112241	0.566246	7.56616e-09	7.56616e-09	1	0	0	1	1	0
ACATCT	13	76	6	54.4794	611353466	148.346	224517647	456	5.84615	0.238622	1.39502	0.338503	0.00837013	0.00203102	0.236454	1.36911e-08	1.36911e-08	1	0	0	1	0	0
ACATGC	6	24	6	54.4794	611353466	148.346	224517647	144	4	0.110133	0.440533	0.106896	0.0026432	0.000641375	0.161784	4.32352e-09	4.32352e-09	1	0	0	1	0	0
ACATGCAGT	8	32	9	54.4794	611353466	148.346	224517647	288	4	0.146844	0.587378	0.142528	0.0052864	0.00128275	0.242677	8.64704e-09	8.64704e-09	1	0	0	1	0	0
ACATGTCCTCCAGGCTCTCC	3	12	20	54.4794	611353466	148.346	224517647	240	4	0.0550667	0.220267	0.0534479	0.00440533	0.00106896	0.539281	7.20587e-09	7.20587e-09	1	0	0	1	1	0
ACC	176	1465	3	54.4794	611353466	148.346	224517647	4395	8.32386	3.23058	26.8909	6.5251	0.0806726	0.0195753	0.168334	1.31957e-07	1.31957e-07	1	0	0	0	0	0
ACCACCATC	3	15	9	54.4794	611353466	148.346	224517647	135	5	0.0550667	0.275333	0.0668099	0.002478	0.000601289	0.303346	4.0533e-09	4.0533e-09	1	0	0	1	0	0
ACCACCTCCATG	17	70	12	54.4794	611353466	148.346	224517647	840	4.11765	0.312044	1.28489	0.31178	0.0154187	0.00374135	0.333086	2.52205e-08	2.52205e-08	1	0	0	1	0	0
ACCACG	20	107	6	54.4794	611353466	148.346	224517647	642	5.35	0.367111	1.96404	0.476577	0.0117843	0.00285946	0.216387	1.92757e-08	1.92757e-08	1	0	0	1	0	0
ACCACT	15	60	6	54.4794	611353466	148.346	224517647	360	4	0.275333	1.10133	0.26724	0.006608	0.00160344	0.161784	1.08088e-08	1.08088e-08	1	0	0	1	0	0
ACCACTACT	1	4	9	54.4794	611353466	148.346	224517647	36	4	0.0183556	0.0734222	0.017816	0.0006608	0.000160344	0.242677	1.08088e-09	1.08088e-09	1	0	0	1	0	0
ACCAGAGCTGGGG	4	23	13	54.4794	611353466	148.346	224517647	299	5.75	0.0734222	0.422178	0.102442	0.00548831	0.00133174	0.503891	8.97731e-09	8.97731e-09	1	0	0	1	1	0
ACCAGC	2	12	6	54.4794	611353466	148.346	224517647	72	6	0.0367111	0.220267	0.0534479	0.0013216	0.000320687	0.242677	2.16176e-09	2.16176e-09	1	0	0	1	0	0
ACCAGG	12	56	6	54.4794	611353466	148.346	224517647	336	4.66667	0.220267	1.02791	0.249424	0.00616747	0.00149654	0.188749	1.00882e-08	1.00882e-08	1	0	0	1	0	0
ACCAGGACTAG	7	35	11	54.4794	611353466	148.346	224517647	385	5	0.128489	0.642444	0.15589	0.00706689	0.00171479	0.370756	1.15594e-08	1.15594e-08	1	0	0	1	0	0
ACCAGGACTGG	7	36	11	54.4794	611353466	148.346	224517647	396	5.14286	0.128489	0.6608	0.160344	0.0072688	0.00176378	0.381349	1.18897e-08	1.18897e-08	1	0	0	1	0	0
ACCAGGAGCACTGAGG	4	20	16	54.4794	611353466	148.346	224517647	320	5	0.0734222	0.367111	0.0890799	0.00587378	0.00142528	0.539281	9.60782e-09	9.60782e-09	1	0	0	1	1	0
ACCAGGAGGAG	3	12	11	54.4794	611353466	148.346	224517647	132	4	0.0550667	0.220267	0.0534479	0.00242293	0.000587927	0.296605	3.96323e-09	3.96323e-09	1	0	0	1	0	0
ACCAGT	4	78	6	54.4794	611353466	148.346	224517647	468	19.5	0.0734222	1.43173	0.347411	0.0085904	0.00208447	0.788699	1.40514e-08	1.40514e-08	1	0	0	1	1	0
ACCAT	4	20	5	54.4794	611353466	148.346	224517647	100	5	0.0734222	0.367111	0.0890799	0.00183556	0.000445399	0.168525	3.00244e-09	3.00244e-09	1	0	0	1	0	0
ACCATAT	3	12	7	54.4794	611353466	148.346	224517647	84	4	0.0550667	0.220267	0.0534479	0.00154187	0.000374135	0.188749	2.52205e-09	2.52205e-09	1	0	0	1	0	0
ACCATATCC	4	21	9	54.4794	611353466	148.346	224517647	189	5.25	0.0734222	0.385467	0.0935339	0.0034692	0.000841805	0.318513	5.67462e-09	5.67462e-09	1	0	0	1	0	0
ACCATC	20	141	6	54.4794	611353466	148.346	224517647	846	7.05	0.367111	2.58813	0.628013	0.0155288	0.00376808	0.285145	2.54007e-08	2.54007e-08	1	0	0	1	0	0
ACCC	2	15	4	54.4794	611353466	148.346	224517647	60	7.5	0.0367111	0.275333	0.0668099	0.00110133	0.00026724	0.202231	1.80147e-09	1.80147e-09	1	0	0	0	0	0
ACCCAG	4	16	6	54.4794	611353466	148.346	224517647	96	4	0.0734222	0.293689	0.0712639	0.00176213	0.000427583	0.161784	2.88235e-09	2.88235e-09	1	0	0	1	0	0
ACCCAGACCGG	3	12	11	54.4794	611353466	148.346	224517647	132	4	0.0550667	0.220267	0.0534479	0.00242293	0.000587927	0.296605	3.96323e-09	3.96323e-09	1	0	0	1	0	0
ACCCCC	3	12	6	54.4794	611353466	148.346	224517647	72	4	0.0550667	0.220267	0.0534479	0.0013216	0.000320687	0.161784	2.16176e-09	2.16176e-09	1	0	0	1	0	0
ACCCCG	3	12	6	54.4794	611353466	148.346	224517647	72	4	0.0550667	0.220267	0.0534479	0.0013216	0.000320687	0.161784	2.16176e-09	2.16176e-09	1	0	0	1	0	0
ACCCGGAGGAGG	3	12	12	54.4794	611353466	148.346	224517647	144	4	0.0550667	0.220267	0.0534479	0.0026432	0.000641375	0.323569	4.32352e-09	4.32352e-09	1	0	0	1	0	0
ACCCT	1	9	5	54.4794	611353466	148.346	224517647	45	9	0.0183556	0.1652	0.0400859	0.000826	0.00020043	0.303346	1.3511e-09	1.3511e-09	1	0	0	1	0	0
ACCCTCGACG	12	48	10	54.4794	611353466	148.346	224517647	480	4	0.220267	0.881066	0.213792	0.00881066	0.00213792	0.269641	1.44117e-08	1.44117e-08	1	0	0	1	0	0
ACCCTG	2	12	6	54.4794	611353466	148.346	224517647	72	6	0.0367111	0.220267	0.0534479	0.0013216	0.000320687	0.242677	2.16176e-09	2.16176e-09	1	0	0	1	0	0
ACCCTGAGGAGCCTCCTG	3	15	18	54.4794	611353466	148.346	224517647	270	5	0.0550667	0.275333	0.0668099	0.004956	0.00120258	0.606692	8.1066e-09	8.1066e-09	1	0	0	1	1	0
ACCCTGCAGGTGCTCTG	1	4	17	54.4794	611353466	148.346	224517647	68	4	0.0183556	0.0734222	0.017816	0.00124818	0.000302872	0.458389	2.04166e-09	2.04166e-09	1	0	0	1	0	0
ACCG	2309	16688	4	54.4794	611353466	148.346	224517647	66752	7.22737	42.383	306.317	74.3282	1.22527	0.297313	0.194879	2.00419e-06	2.00419e-06	1	0	0	0	0	0
ACCGACG	9	36	7	54.4794	611353466	148.346	224517647	252	4	0.1652	0.6608	0.160344	0.0046256	0.00112241	0.188749	7.56616e-09	7.56616e-09	1	0	0	1	0	0
ACCGAG	7	76	6	54.4794	611353466	148.346	224517647	456	10.8571	0.128489	1.39502	0.338503	0.00837013	0.00203102	0.439129	1.36911e-08	1.36911e-08	1	0	0	1	0	0
ACCGC	3	21	5	54.4794	611353466	148.346	224517647	105	7	0.0550667	0.385467	0.0935339	0.00192733	0.000467669	0.235936	3.15257e-09	3.15257e-09	1	0	0	1	0	0
ACCGCC	27	113	6	54.4794	611353466	148.346	224517647	678	4.18519	0.4956	2.07418	0.503301	0.0124451	0.00301981	0.169274	2.03566e-08	2.03566e-08	1	0	0	1	0	0
ACCGCCG	29	138	7	54.4794	611353466	148.346	224517647	966	4.75862	0.532311	2.53307	0.614651	0.0177315	0.00430256	0.224546	2.90036e-08	2.90036e-08	1	0	0	1	0	0
ACCGGC	18	72	6	54.4794	611353466	148.346	224517647	432	4	0.3304	1.3216	0.320687	0.0079296	0.00192412	0.161784	1.29706e-08	1.29706e-08	1	0	0	1	0	0
ACCGGG	4	22	6	54.4794	611353466	148.346	224517647	132	5.5	0.0734222	0.403822	0.0979878	0.00242293	0.000587927	0.222454	3.96323e-09	3.96323e-09	1	0	0	1	0	0
ACCGTATCC	8	41	9	54.4794	611353466	148.346	224517647	369	5.125	0.146844	0.752578	0.182614	0.0067732	0.00164352	0.310929	1.1079e-08	1.1079e-08	1	0	0	1	0	0
ACCGTC	12	80	6	54.4794	611353466	148.346	224517647	480	6.66667	0.220267	1.46844	0.356319	0.00881066	0.00213792	0.269641	1.44117e-08	1.44117e-08	1	0	0	1	0	0
ACCT	7938	70912	4	54.4794	611353466	148.346	224517647	283648	8.93323	145.706	1301.63	315.842	5.20652	1.26337	0.240876	8.51637e-06	8.51637e-06	1	0	0	0	0	0
ACCTAG	7	35	6	54.4794	611353466	148.346	224517647	210	5	0.128489	0.642444	0.15589	0.00385467	0.000935339	0.202231	6.30513e-09	6.30513e-09	1	0	0	1	0	0
ACCTAGT	7	35	7	54.4794	611353466	148.346	224517647	245	5	0.128489	0.642444	0.15589	0.00449711	0.00109123	0.235936	7.35599e-09	7.35599e-09	1	0	0	1	0	0
ACCTC	2	10	5	54.4794	611353466	148.346	224517647	50	5	0.0367111	0.183556	0.0445399	0.000917778	0.0002227	0.168525	1.50122e-09	1.50122e-09	1	0	0	1	0	0
ACCTCACCTGG	4	16	11	54.4794	611353466	148.346	224517647	176	4	0.0734222	0.293689	0.0712639	0.00323058	0.000783903	0.296605	5.2843e-09	5.2843e-09	1	0	0	1	0	0
ACCTCAGCAG	1	5	10	54.4794	611353466	148.346	224517647	50	5	0.0183556	0.0917778	0.02227	0.000917778	0.0002227	0.337051	1.50122e-09	1.50122e-09	1	0	0	1	0	0
ACCTCCTCAGG	1	5	11	54.4794	611353466	148.346	224517647	55	5	0.0183556	0.0917778	0.02227	0.00100956	0.00024497	0.370756	1.65134e-09	1.65134e-09	1	0	0	1	0	0
ACCTCCTGC	3	12	9	54.4794	611353466	148.346	224517647	108	4	0.0550667	0.220267	0.0534479	0.0019824	0.000481031	0.242677	3.24264e-09	3.24264e-09	1	0	0	1	0	0
ACCTGAGCAGG	1	6	11	54.4794	611353466	148.346	224517647	66	6	0.0183556	0.110133	0.026724	0.00121147	0.000293964	0.444907	1.98161e-09	1.98161e-09	1	0	0	1	0	0
ACCTGCCGCTCTCAG	3	15	15	54.4794	611353466	148.346	224517647	225	5	0.0550667	0.275333	0.0668099	0.00413	0.00100215	0.505576	6.7555e-09	6.7555e-09	1	0	0	1	1	0
ACCTGG	8	47	6	54.4794	611353466	148.346	224517647	282	5.875	0.146844	0.862711	0.209338	0.00517627	0.00125603	0.237621	8.46689e-09	8.46689e-09	1	0	0	1	0	0
ACCTGGACTCAG	1	5	12	54.4794	611353466	148.346	224517647	60	5	0.0183556	0.0917778	0.02227	0.00110133	0.00026724	0.404461	1.80147e-09	1.80147e-09	1	0	0	1	0	0
ACCTGGAGCAG	2	8	11	54.4794	611353466	148.346	224517647	88	4	0.0367111	0.146844	0.0356319	0.00161529	0.000391951	0.296605	2.64215e-09	2.64215e-09	1	0	0	1	0	0
ACCTGGAGCTCAG	1	4	13	54.4794	611353466	148.346	224517647	52	4	0.0183556	0.0734222	0.017816	0.000954489	0.000231608	0.350533	1.56127e-09	1.56127e-09	1	0	0	1	0	0
ACG	4494	38564	3	54.4794	611353466	148.346	224517647	115692	8.58122	82.4898	707.863	171.764	2.12359	0.515291	0.173538	3.47359e-06	3.47359e-06	1	0	0	0	0	0
ACGACGAGG	6	24	9	54.4794	611353466	148.346	224517647	216	4	0.110133	0.440533	0.106896	0.0039648	0.000962062	0.242677	6.48528e-09	6.48528e-09	1	0	0	1	0	0
ACGACGG	16	64	7	54.4794	611353466	148.346	224517647	448	4	0.293689	1.17476	0.285056	0.00822329	0.00199539	0.188749	1.3451e-08	1.3451e-08	1	0	0	1	0	0
ACGAGG	14	56	6	54.4794	611353466	148.346	224517647	336	4	0.256978	1.02791	0.249424	0.00616747	0.00149654	0.161784	1.00882e-08	1.00882e-08	1	0	0	1	0	0
ACGAGTGCAGGGCC	3	18	14	54.4794	611353466	148.346	224517647	252	6	0.0550667	0.3304	0.0801719	0.0046256	0.00112241	0.566246	7.56616e-09	7.56616e-09	1	0	0	1	1	0
ACGAT	5	107	5	54.4794	611353466	148.346	224517647	535	21.4	0.0917778	1.96404	0.476577	0.00982022	0.00238289	0.721289	1.60631e-08	1.60631e-08	1	0	0	1	1	0
ACGC	413	2597	4	54.4794	611353466	148.346	224517647	10388	6.28814	7.58084	47.6694	11.567	0.190677	0.0462681	0.169554	3.11894e-07	3.11894e-07	1	0	0	0	0	0
ACGCAGTC	4	59	8	54.4794	611353466	148.346	224517647	472	14.75	0.0734222	1.08298	0.262786	0.00866382	0.00210228	0.79544	1.41715e-08	1.41715e-08	1	0	0	1	1	0
ACGCAT	2	8	6	54.4794	611353466	148.346	224517647	48	4	0.0367111	0.146844	0.0356319	0.000881066	0.000213792	0.161784	1.44117e-09	1.44117e-09	1	0	0	1	0	0
ACGCCG	38	158	6	54.4794	611353466	148.346	224517647	948	4.15789	0.697511	2.90018	0.703731	0.0174011	0.00422239	0.168171	2.84632e-08	2.84632e-08	1	0	0	1	0	0
ACGCCGCCG	7	28	9	54.4794	611353466	148.346	224517647	252	4	0.128489	0.513955	0.124712	0.0046256	0.00112241	0.242677	7.56616e-09	7.56616e-09	1	0	0	1	0	0
ACGCG	7	35	5	54.4794	611353466	148.346	224517647	175	5	0.128489	0.642444	0.15589	0.00321222	0.000779449	0.168525	5.25428e-09	5.25428e-09	1	0	0	1	0	0
ACGCGATGCGAT	10	46	12	54.4794	611353466	148.346	224517647	552	4.6	0.183556	0.844355	0.204884	0.0101323	0.0024586	0.372104	1.65735e-08	1.65735e-08	1	0	0	1	0	0
ACGCGG	17	68	6	54.4794	611353466	148.346	224517647	408	4	0.312044	1.24818	0.302872	0.00748906	0.00181723	0.161784	1.225e-08	1.225e-08	1	0	0	1	0	0
ACGCGTCGCC	4	16	10	54.4794	611353466	148.346	224517647	160	4	0.0734222	0.293689	0.0712639	0.00293689	0.000712639	0.269641	4.80391e-09	4.80391e-09	1	0	0	1	0	0
ACGCT	3	15	5	54.4794	611353466	148.346	224517647	75	5	0.0550667	0.275333	0.0668099	0.00137667	0.000334049	0.168525	2.25183e-09	2.25183e-09	1	0	0	1	0	0
ACGG	3797	28964	4	54.4794	611353466	148.346	224517647	115856	7.62813	69.696	531.65	129.005	2.1266	0.516022	0.205685	3.47851e-06	3.47851e-06	1	0	0	0	0	0
ACGGAG	5	20	6	54.4794	611353466	148.346	224517647	120	4	0.0917778	0.367111	0.0890799	0.00220267	0.000534479	0.161784	3.60293e-09	3.60293e-09	1	0	0	1	0	0
ACGGCAGGAGCG	3	18	12	54.4794	611353466	148.346	224517647	216	6	0.0550667	0.3304	0.0801719	0.0039648	0.000962062	0.485353	6.48528e-09	6.48528e-09	1	0	0	1	0	0
ACGGCATAGC	4	56	10	54.4794	611353466	148.346	224517647	560	14	0.0734222	1.02791	0.249424	0.0102791	0.00249424	0.943743	1.68137e-08	1.68137e-08	1	0	0	1	1	0
ACGGCG	65	265	6	54.4794	611353466	148.346	224517647	1590	4.07692	1.19311	4.86422	1.18031	0.0291853	0.00708185	0.164896	4.77389e-08	4.77389e-08	1	0	0	1	0	0
ACGGG	71	415	5	54.4794	611353466	148.346	224517647	2075	5.84507	1.30324	7.61755	1.84841	0.0380878	0.00924204	0.197009	6.23007e-08	6.23007e-08	1	0	0	1	0	0
ACGGGCGG	6	24	8	54.4794	611353466	148.346	224517647	192	4	0.110133	0.440533	0.106896	0.00352427	0.000855167	0.215713	5.76469e-09	5.76469e-09	1	0	0	1	0	0
ACGGGG	4	16	6	54.4794	611353466	148.346	224517647	96	4	0.0734222	0.293689	0.0712639	0.00176213	0.000427583	0.161784	2.88235e-09	2.88235e-09	1	0	0	1	0	0
ACGGGGG	1	4	7	54.4794	611353466	148.346	224517647	28	4	0.0183556	0.0734222	0.017816	0.000513955	0.000124712	0.188749	8.40685e-10	8.40685e-10	1	0	0	1	0	0
ACGT	3643	21908	4	54.4794	611353466	148.346	224517647	87632	6.01372	66.8693	402.133	97.5781	1.60853	0.390312	0.162155	2.6311e-06	2.6311e-06	1	0	0	0	0	0
ACGTAG	21	89	6	54.4794	611353466	148.346	224517647	534	4.2381	0.385467	1.63364	0.396405	0.00980186	0.00237843	0.171414	1.60331e-08	1.60331e-08	1	0	0	1	0	0
ACGTAT	21	84	6	54.4794	611353466	148.346	224517647	504	4	0.385467	1.54187	0.374135	0.0092512	0.00224481	0.161784	1.51323e-08	1.51323e-08	1	0	0	1	0	0
ACGTCG	18	72	6	54.4794	611353466	148.346	224517647	432	4	0.3304	1.3216	0.320687	0.0079296	0.00192412	0.161784	1.29706e-08	1.29706e-08	1	0	0	1	0	0
ACT	6328	66269	3	54.4794	611353466	148.346	224517647	198807	10.4723	116.154	1216.4	295.162	3.64921	0.885485	0.211783	5.96907e-06	5.96907e-06	1	0	0	0	0	0
ACTACTACTAT	16	67	11	54.4794	611353466	148.346	224517647	737	4.1875	0.293689	1.22982	0.298418	0.013528	0.00328259	0.310508	2.2128e-08	2.2128e-08	1	0	0	1	0	0
ACTAG	14	70	5	54.4794	611353466	148.346	224517647	350	5	0.256978	1.28489	0.31178	0.00642444	0.0015589	0.168525	1.05086e-08	1.05086e-08	1	0	0	1	0	0
ACTAGC	12	48	6	54.4794	611353466	148.346	224517647	288	4	0.220267	0.881066	0.213792	0.0052864	0.00128275	0.161784	8.64704e-09	8.64704e-09	1	0	0	1	0	0
ACTAGT	15	72	6	54.4794	611353466	148.346	224517647	432	4.8	0.275333	1.3216	0.320687	0.0079296	0.00192412	0.194141	1.29706e-08	1.29706e-08	1	0	0	1	0	0
ACTAT	406	2851	5	54.4794	611353466	148.346	224517647	14255	7.02217	7.45235	52.3317	12.6983	0.261658	0.0634917	0.236683	4.27999e-07	4.27999e-07	1	0	0	1	0	0
ACTATC	57	241	6	54.4794	611353466	148.346	224517647	1446	4.22807	1.04627	4.42369	1.07341	0.0265421	0.00644047	0.171009	4.34154e-08	4.34154e-08	1	0	0	1	0	0
ACTATG	14	95	6	54.4794	611353466	148.346	224517647	570	6.78571	0.256978	1.74378	0.423129	0.0104627	0.00253878	0.274456	1.71139e-08	1.71139e-08	1	0	0	1	0	0
ACTATGG	17	68	7	54.4794	611353466	148.346	224517647	476	4	0.312044	1.24818	0.302872	0.00873724	0.0021201	0.188749	1.42916e-08	1.42916e-08	1	0	0	1	0	0
ACTC	1650	10764	4	54.4794	611353466	148.346	224517647	43056	6.52364	30.2867	197.579	47.9428	0.790317	0.191771	0.175904	1.29273e-06	1.29273e-06	1	0	0	0	0	0
ACTCACTGAGAGTCTGG	1	4	17	54.4794	611353466	148.346	224517647	68	4	0.0183556	0.0734222	0.017816	0.00124818	0.000302872	0.458389	2.04166e-09	2.04166e-09	1	0	0	1	0	0
ACTCC	7	43	5	54.4794	611353466	148.346	224517647	215	6.14286	0.128489	0.789289	0.191522	0.00394644	0.000957608	0.207046	6.45526e-09	6.45526e-09	1	0	0	1	0	0
ACTCCT	1	5	6	54.4794	611353466	148.346	224517647	30	5	0.0183556	0.0917778	0.02227	0.000550667	0.00013362	0.202231	9.00733e-10	9.00733e-10	1	0	0	1	0	0
ACTCG	17	85	5	54.4794	611353466	148.346	224517647	425	5	0.312044	1.56022	0.378589	0.00780111	0.00189295	0.168525	1.27604e-08	1.27604e-08	1	0	0	1	0	0
ACTCGATCCCTCTCTG	3	18	16	54.4794	611353466	148.346	224517647	288	6	0.0550667	0.3304	0.0801719	0.0052864	0.00128275	0.647138	8.64704e-09	8.64704e-09	1	0	0	1	1	0
ACTCT	43	243	5	54.4794	611353466	148.346	224517647	1215	5.65116	0.789289	4.4604	1.08232	0.022302	0.0054116	0.190473	3.64797e-08	3.64797e-08	1	0	0	1	0	0
ACTCTCG	2	8	7	54.4794	611353466	148.346	224517647	56	4	0.0367111	0.146844	0.0356319	0.00102791	0.000249424	0.188749	1.68137e-09	1.68137e-09	1	0	0	1	0	0
ACTCTCT	1	5	7	54.4794	611353466	148.346	224517647	35	5	0.0183556	0.0917778	0.02227	0.000642444	0.00015589	0.235936	1.05086e-09	1.05086e-09	1	0	0	1	0	0
ACTCTG	3	18	6	54.4794	611353466	148.346	224517647	108	6	0.0550667	0.3304	0.0801719	0.0019824	0.000481031	0.242677	3.24264e-09	3.24264e-09	1	0	0	1	0	0
ACTG	30	180	4	54.4794	611353466	148.346	224517647	720	6	0.550667	3.304	0.801719	0.013216	0.00320687	0.161784	2.16176e-08	2.16176e-08	1	0	0	0	0	0
ACTGAGACTGC	2	10	11	54.4794	611353466	148.346	224517647	110	5	0.0367111	0.183556	0.0445399	0.00201911	0.000489939	0.370756	3.30269e-09	3.30269e-09	1	0	0	1	0	0
ACTGAT	18	72	6	54.4794	611353466	148.346	224517647	432	4	0.3304	1.3216	0.320687	0.0079296	0.00192412	0.161784	1.29706e-08	1.29706e-08	1	0	0	1	0	0
ACTGC	4	32	5	54.4794	611353466	148.346	224517647	160	8	0.0734222	0.587378	0.142528	0.00293689	0.000712639	0.269641	4.80391e-09	4.80391e-09	1	0	0	1	0	0
ACTGCG	9	45	6	54.4794	611353466	148.346	224517647	270	5	0.1652	0.826	0.20043	0.004956	0.00120258	0.202231	8.1066e-09	8.1066e-09	1	0	0	1	0	0
ACTGCT	9	48	6	54.4794	611353466	148.346	224517647	288	5.33333	0.1652	0.881066	0.213792	0.0052864	0.00128275	0.215713	8.64704e-09	8.64704e-09	1	0	0	1	0	0
ACTGCTGCT	3	15	9	54.4794	611353466	148.346	224517647	135	5	0.0550667	0.275333	0.0668099	0.002478	0.000601289	0.303346	4.0533e-09	4.0533e-09	1	0	0	1	0	0
ACTGG	1	5	5	54.4794	611353466	148.346	224517647	25	5	0.0183556	0.0917778	0.02227	0.000458889	0.00011135	0.168525	7.50611e-10	7.50611e-10	1	0	0	1	0	0
ACTGGAT	9	36	7	54.4794	611353466	148.346	224517647	252	4	0.1652	0.6608	0.160344	0.0046256	0.00112241	0.188749	7.56616e-09	7.56616e-09	1	0	0	1	0	0
ACTGGC	30	120	6	54.4794	611353466	148.346	224517647	720	4	0.550667	2.20267	0.534479	0.013216	0.00320687	0.161784	2.16176e-08	2.16176e-08	1	0	0	1	0	0
ACTGGCTCATCC	1	4	12	54.4794	611353466	148.346	224517647	48	4	0.0183556	0.0734222	0.017816	0.000881066	0.000213792	0.323569	1.44117e-09	1.44117e-09	1	0	0	1	0	0
ACTGGGG	1	4	7	54.4794	611353466	148.346	224517647	28	4	0.0183556	0.0734222	0.017816	0.000513955	0.000124712	0.188749	8.40685e-10	8.40685e-10	1	0	0	1	0	0
AG	7192	104715	2	54.4794	611353466	148.346	224517647	209430	14.5599	132.013	1922.1	466.4	3.8442	0.9328	0.196297	6.28802e-06	6.28802e-06	1	0	0	0	0	0
AGAGAGAGC	3	15	9	54.4794	611353466	148.346	224517647	135	5	0.0550667	0.275333	0.0668099	0.002478	0.000601289	0.303346	4.0533e-09	4.0533e-09	1	0	0	1	0	0
AGAGAGAGG	2	8	9	54.4794	611353466	148.346	224517647	72	4	0.0367111	0.146844	0.0356319	0.0013216	0.000320687	0.242677	2.16176e-09	2.16176e-09	1	0	0	1	0	0
AGAGAGC	3	15	7	54.4794	611353466	148.346	224517647	105	5	0.0550667	0.275333	0.0668099	0.00192733	0.000467669	0.235936	3.15257e-09	3.15257e-09	1	0	0	1	0	0
AGAGAGCTAT	4	26	10	54.4794	611353466	148.346	224517647	260	6.5	0.0734222	0.477244	0.115804	0.00477244	0.00115804	0.438166	7.80636e-09	7.80636e-09	1	0	0	1	0	0
AGAGAGG	6	36	7	54.4794	611353466	148.346	224517647	252	6	0.110133	0.6608	0.160344	0.0046256	0.00112241	0.283123	7.56616e-09	7.56616e-09	1	0	0	1	0	0
AGAGAT	4	97	6	54.4794	611353466	148.346	224517647	582	24.25	0.0734222	1.78049	0.432037	0.0106829	0.00259222	0.980818	1.74742e-08	1.74742e-08	1	0	0	1	1	0
AGAGCAGGC	3	24	9	54.4794	611353466	148.346	224517647	216	8	0.0550667	0.440533	0.106896	0.0039648	0.000962062	0.485353	6.48528e-09	6.48528e-09	1	0	0	1	0	0
AGAGCC	3	12	6	54.4794	611353466	148.346	224517647	72	4	0.0550667	0.220267	0.0534479	0.0013216	0.000320687	0.161784	2.16176e-09	2.16176e-09	1	0	0	1	0	0
AGAGCCCCAT	2	8	10	54.4794	611353466	148.346	224517647	80	4	0.0367111	0.146844	0.0356319	0.00146844	0.000356319	0.269641	2.40196e-09	2.40196e-09	1	0	0	1	0	0
AGAGG	30	312	5	54.4794	611353466	148.346	224517647	1560	10.4	0.550667	5.72693	1.38965	0.0286347	0.00694823	0.350533	4.68381e-08	4.68381e-08	1	0	0	1	0	0
AGAGGG	5	31	6	54.4794	611353466	148.346	224517647	186	6.2	0.0917778	0.569022	0.138074	0.00341413	0.000828443	0.250766	5.58455e-09	5.58455e-09	1	0	0	1	0	0
AGAT	1635	14395	4	54.4794	611353466	148.346	224517647	57580	8.80428	30.0113	264.228	64.1152	1.05691	0.256461	0.237399	1.72881e-06	1.72881e-06	1	0	0	0	0	0
AGATAGC	2	8	7	54.4794	611353466	148.346	224517647	56	4	0.0367111	0.146844	0.0356319	0.00102791	0.000249424	0.188749	1.68137e-09	1.68137e-09	1	0	0	1	0	0
AGATAT	58	333	6	54.4794	611353466	148.346	224517647	1998	5.74138	1.06462	6.1124	1.48318	0.0366744	0.00889908	0.232216	5.99888e-08	5.99888e-08	1	0	0	1	0	0
AGATCCTGC	3	12	9	54.4794	611353466	148.346	224517647	108	4	0.0550667	0.220267	0.0534479	0.0019824	0.000481031	0.242677	3.24264e-09	3.24264e-09	1	0	0	1	0	0
AGATGAT	1	5	7	54.4794	611353466	148.346	224517647	35	5	0.0183556	0.0917778	0.02227	0.000642444	0.00015589	0.235936	1.05086e-09	1.05086e-09	1	0	0	1	0	0
AGATGCTGC	3	27	9	54.4794	611353466	148.346	224517647	243	9	0.0550667	0.4956	0.120258	0.0044604	0.00108232	0.546023	7.29594e-09	7.29594e-09	1	0	0	1	1	0
AGC	259	2328	3	54.4794	611353466	148.346	224517647	6984	8.98842	4.75409	42.7317	10.3689	0.128195	0.0311067	0.181773	2.09691e-07	2.09691e-07	1	0	0	0	0	0
AGCAGCCCGC	1	4	10	54.4794	611353466	148.346	224517647	40	4	0.0183556	0.0734222	0.017816	0.000734222	0.00017816	0.269641	1.20098e-09	1.20098e-09	1	0	0	1	0	0
AGCAGG	1	5	6	54.4794	611353466	148.346	224517647	30	5	0.0183556	0.0917778	0.02227	0.000550667	0.00013362	0.202231	9.00733e-10	9.00733e-10	1	0	0	1	0	0
AGCAT	3	30	5	54.4794	611353466	148.346	224517647	150	10	0.0550667	0.550667	0.13362	0.00275333	0.000668099	0.337051	4.50367e-09	4.50367e-09	1	0	0	1	0	0
AGCATAGCCAT	27	196	11	54.4794	611353466	148.346	224517647	2156	7.25926	0.4956	3.59769	0.872983	0.0395746	0.00960281	0.538283	6.47327e-08	6.47327e-08	1	0	0	1	1	0
AGCATAGCGAT	38	232	11	54.4794	611353466	148.346	224517647	2552	6.10526	0.697511	4.25849	1.03333	0.0468434	0.0113666	0.452713	7.66224e-08	7.66224e-08	1	0	0	1	0	0
AGCATCGCCCAT	4	16	12	54.4794	611353466	148.346	224517647	192	4	0.0734222	0.293689	0.0712639	0.00352427	0.000855167	0.323569	5.76469e-09	5.76469e-09	1	0	0	1	0	0
AGCC	40	303	4	54.4794	611353466	148.346	224517647	1212	7.575	0.734222	5.56173	1.34956	0.0222469	0.00539824	0.204253	3.63896e-08	3.63896e-08	1	0	0	0	0	0
AGCCGC	108	453	6	54.4794	611353466	148.346	224517647	2718	4.19444	1.9824	8.31506	2.01766	0.0498904	0.012106	0.169649	8.16065e-08	8.16065e-08	1	0	0	1	0	0
AGCG	46	276	4	54.4794	611353466	148.346	224517647	1104	6	0.844355	5.06613	1.2293	0.0202645	0.00491721	0.161784	3.3147e-08	3.3147e-08	1	0	0	0	0	0
AGCTCC	1	5	6	54.4794	611353466	148.346	224517647	30	5	0.0183556	0.0917778	0.02227	0.000550667	0.00013362	0.202231	9.00733e-10	9.00733e-10	1	0	0	1	0	0
AGCTCCTCCTC	3	12	11	54.4794	611353466	148.346	224517647	132	4	0.0550667	0.220267	0.0534479	0.00242293	0.000587927	0.296605	3.96323e-09	3.96323e-09	1	0	0	1	0	0
AGG	989	8863	3	54.4794	611353466	148.346	224517647	26589	8.96158	18.1536	162.685	39.4757	0.488056	0.118427	0.18123	7.9832e-07	7.9832e-07	1	0	0	0	0	0
AGGAGGAGGC	4	23	10	54.4794	611353466	148.346	224517647	230	5.75	0.0734222	0.422178	0.102442	0.00422178	0.00102442	0.387609	6.90562e-09	6.90562e-09	1	0	0	1	0	0
AGGAGGC	4	28	7	54.4794	611353466	148.346	224517647	196	7	0.0734222	0.513955	0.124712	0.00359769	0.000872983	0.33031	5.88479e-09	5.88479e-09	1	0	0	1	0	0
AGGAGGCCC	1	5	9	54.4794	611353466	148.346	224517647	45	5	0.0183556	0.0917778	0.02227	0.000826	0.00020043	0.303346	1.3511e-09	1.3511e-09	1	0	0	1	0	0
AGGAGGCGGG	3	15	10	54.4794	611353466	148.346	224517647	150	5	0.0550667	0.275333	0.0668099	0.00275333	0.000668099	0.337051	4.50367e-09	4.50367e-09	1	0	0	1	0	0
AGGAT	52	471	5	54.4794	611353466	148.346	224517647	2355	9.05769	0.954489	8.64546	2.09783	0.0432273	0.0104892	0.30529	7.07076e-08	7.07076e-08	1	0	0	1	0	0
AGGATC	3	12	6	54.4794	611353466	148.346	224517647	72	4	0.0550667	0.220267	0.0534479	0.0013216	0.000320687	0.161784	2.16176e-09	2.16176e-09	1	0	0	1	0	0
AGGC	110	725	4	54.4794	611353466	148.346	224517647	2900	6.59091	2.01911	13.3078	3.22914	0.0532311	0.0129166	0.177718	8.70709e-08	8.70709e-08	1	0	0	0	0	0
AGGCATCCCTGC	1	4	12	54.4794	611353466	148.346	224517647	48	4	0.0183556	0.0734222	0.017816	0.000881066	0.000213792	0.323569	1.44117e-09	1.44117e-09	1	0	0	1	0	0
AGGCCCTGG	1	4	9	54.4794	611353466	148.346	224517647	36	4	0.0183556	0.0734222	0.017816	0.0006608	0.000160344	0.242677	1.08088e-09	1.08088e-09	1	0	0	1	0	0
AGGCGG	28	118	6	54.4794	611353466	148.346	224517647	708	4.21429	0.513955	2.16596	0.525571	0.0129957	0.00315343	0.170451	2.12573e-08	2.12573e-08	1	0	0	1	0	0
AGGG	24	161	4	54.4794	611353466	148.346	224517647	644	6.70833	0.440533	2.95524	0.717093	0.011821	0.00286837	0.180884	1.93357e-08	1.93357e-08	1	0	0	0	0	0
AGGGCC	3	15	6	54.4794	611353466	148.346	224517647	90	5	0.0550667	0.275333	0.0668099	0.001652	0.000400859	0.202231	2.7022e-09	2.7022e-09	1	0	0	1	0	0
AGGGG	3	18	5	54.4794	611353466	148.346	224517647	90	6	0.0550667	0.3304	0.0801719	0.001652	0.000400859	0.202231	2.7022e-09	2.7022e-09	1	0	0	1	0	0
AGGGGG	4	16	6	54.4794	611353466	148.346	224517647	96	4	0.0734222	0.293689	0.0712639	0.00176213	0.000427583	0.161784	2.88235e-09	2.88235e-09	1	0	0	1	0	0
AT	61734	846308	2	54.4794	611353466	148.346	224517647	1692616	13.7089	1133.16	15534.4	3769.45	31.0689	7.5389	0.184825	5.08199e-05	5.08199e-05	1	1	1	0	0	0
ATATCC	29	120	6	54.4794	611353466	148.346	224517647	720	4.13793	0.532311	2.20267	0.534479	0.013216	0.00320687	0.167363	2.16176e-08	2.16176e-08	1	0	0	1	0	0
ATATCCC	4	16	7	54.4794	611353466	148.346	224517647	112	4	0.0734222	0.293689	0.0712639	0.00205582	0.000498847	0.188749	3.36274e-09	3.36274e-09	1	0	0	1	0	0
ATATCGCATCGC	205	1485	12	54.4794	611353466	148.346	224517647	17820	7.2439	3.76289	27.258	6.61418	0.327096	0.0793702	0.585975	5.35036e-07	5.35036e-07	1	0	0	1	1	0
ATATGC	12	48	6	54.4794	611353466	148.346	224517647	288	4	0.220267	0.881066	0.213792	0.0052864	0.00128275	0.161784	8.64704e-09	8.64704e-09	1	0	0	1	0	0
ATC	2413	24392	3	54.4794	611353466	148.346	224517647	73176	10.1086	44.2919	447.729	108.642	1.34319	0.325925	0.204426	2.19707e-06	2.19707e-06	1	0	0	0	0	0
ATCC	63	498	4	54.4794	611353466	148.346	224517647	1992	7.90476	1.1564	9.14106	2.21809	0.0365643	0.00887235	0.213145	5.98087e-08	5.98087e-08	1	0	0	0	0	0
ATCCCC	3	12	6	54.4794	611353466	148.346	224517647	72	4	0.0550667	0.220267	0.0534479	0.0013216	0.000320687	0.161784	2.16176e-09	2.16176e-09	1	0	0	1	0	0
ATCCCG	5	20	6	54.4794	611353466	148.346	224517647	120	4	0.0917778	0.367111	0.0890799	0.00220267	0.000534479	0.161784	3.60293e-09	3.60293e-09	1	0	0	1	0	0
ATCGC	7	35	5	54.4794	611353466	148.346	224517647	175	5	0.128489	0.642444	0.15589	0.00321222	0.000779449	0.168525	5.25428e-09	5.25428e-09	1	0	0	1	0	0
ATCGCC	5	71	6	54.4794	611353466	148.346	224517647	426	14.2	0.0917778	1.30324	0.316233	0.00781946	0.0018974	0.574335	1.27904e-08	1.27904e-08	1	0	0	1	1	0
ATCGGC	8	32	6	54.4794	611353466	148.346	224517647	192	4	0.146844	0.587378	0.142528	0.00352427	0.000855167	0.161784	5.76469e-09	5.76469e-09	1	0	0	1	0	0
ATGC	15	97	4	54.4794	611353466	148.346	224517647	388	6.46667	0.275333	1.78049	0.432037	0.00712195	0.00172815	0.174368	1.16495e-08	1.16495e-08	1	0	0	0	0	0
CCCCGG	2	8	6	54.4794	611353466	148.346	224517647	48	4	0.0367111	0.146844	0.0356319	0.000881066	0.000213792	0.161784	1.44117e-09	1.44117e-09	1	0	0	1	0	0
CCG	1958	17222	3	54.4794	611353466	148.346	224517647	51666	8.79571	35.9402	316.119	76.7067	0.948358	0.23012	0.177876	1.55124e-06	1.55124e-06	1	0	0	0	0	0
CCGCG	14	72	5	54.4794	611353466	148.346	224517647	360	5.14286	0.256978	1.3216	0.320687	0.006608	0.00160344	0.17334	1.08088e-08	1.08088e-08	1	0	0	1	0	0
CG	1	13	2	54.4794	611353466	148.346	224517647	26	13	0.0183556	0.238622	0.0579019	0.000477244	0.000115804	0.175266	7.80636e-10	7.80636e-10	1	0	0	0	0	0
