# Supplementary material for: Profiles of telomeric repeats in Insecta reveal diverse forms of telomeric motifs in Hymenopterans
Source: Life Sci Alliance. 2022 Apr 1;5(7):e202101163. doi: 10.26508/lsa.202101163 (PMC8977481; doi:10.26508/lsa.202101163)
Supplement: Supplemental Data 3. — Tandem repeat statistics for 50 species without simple tandem type TRM. [file LSA-2021-01163_Supplemental_Data_3.zip › DataS3/CLODI_output.csv.0.filtered.xlsx]

## Sheet: Sheet1
Unnamed: 0	reads	repeats	unit_len	avg_genome_cov	genome_size	eff_read_len	num_reads	repeats_total_len	repeats_per_read	reads_per_genome	repeats_per_genome	repeats_per_million_reads	repeats_len_per_genome	repeats_len_per_million_reads	percent_repeats_len_per_read	percent_repeats_len_per_genome	percent_repeat_unit_in_sequences	avg_genome_cov_filter	repeat_containing_reads_filter	repeats_len_per_million_reads_filter	unit_len_filter	percent_repeats_len_per_read_filter	qualified
AAAAAAC	3	34	7	924.048	174117300	251	641006702	238	11.3333	0.00324659	0.0367946	0.0530416	0.000257562	0.000371291	0.316069	1.47925e-09	1.47925e-09	1	0	0	1	0	0
AAAAAAG	4	17	7	924.048	174117300	251	641006702	119	4.25	0.00432878	0.0183973	0.0265208	0.000128781	0.000185645	0.118526	7.39623e-10	7.39623e-10	1	0	0	1	0	0
AAAAAAGAAG	1	4	10	924.048	174117300	251	641006702	40	4	0.0010822	0.00432878	0.00624018	4.32878e-05	6.24018e-05	0.159363	2.48613e-10	2.48613e-10	1	0	0	1	0	0
AAAAAAGGGAATAACTATAAC	1	5	21	924.048	174117300	251	641006702	105	5	0.0010822	0.00541098	0.00780023	0.000113631	0.000163805	0.418327	6.52609e-10	6.52609e-10	1	0	0	1	0	0
AAAAAAT	13	52	7	924.048	174117300	251	641006702	364	4	0.0140685	0.0562742	0.0811224	0.000393919	0.000567857	0.111554	2.26238e-09	2.26238e-09	1	0	0	1	0	0
AAAAAATC	1	6	8	924.048	174117300	251	641006702	48	6	0.0010822	0.00649317	0.00936028	5.19454e-05	7.48822e-05	0.191235	2.98336e-10	2.98336e-10	1	0	0	1	0	0
AAAAAC	391	1572	6	924.048	174117300	251	641006702	9432	4.02046	0.423138	1.70121	2.45239	0.0102073	0.0147144	0.0961066	5.86229e-08	5.86229e-08	1	0	0	1	0	0
AAAAACAAAAAGAC	1	4	14	924.048	174117300	251	641006702	56	4	0.0010822	0.00432878	0.00624018	6.06029e-05	8.73626e-05	0.223108	3.48058e-10	3.48058e-10	1	0	0	1	0	0
AAAAAG	42	176	6	924.048	174117300	251	641006702	1056	4.19048	0.0454522	0.190466	0.274568	0.0011428	0.00164741	0.100171	6.56338e-09	6.56338e-09	1	0	0	1	0	0
AAAAAT	721	2897	6	924.048	174117300	251	641006702	17382	4.01803	0.780263	3.13512	4.51945	0.0188107	0.0271167	0.0960485	1.08035e-07	1.08035e-07	1	0	0	1	0	0
AAAAATC	1	4	7	924.048	174117300	251	641006702	28	4	0.0010822	0.00432878	0.00624018	3.03015e-05	4.36813e-05	0.111554	1.74029e-10	1.74029e-10	1	0	0	1	0	0
AAAAATG	1	10	7	924.048	174117300	251	641006702	70	10	0.0010822	0.010822	0.0156005	7.57537e-05	0.000109203	0.278884	4.35073e-10	4.35073e-10	1	0	0	1	0	0
AAAAATT	2	8	7	924.048	174117300	251	641006702	56	4	0.00216439	0.00865756	0.0124804	6.06029e-05	8.73626e-05	0.111554	3.48058e-10	3.48058e-10	1	0	0	1	0	0
AAAAC	25	143	5	924.048	174117300	251	641006702	715	5.72	0.0270549	0.154754	0.223087	0.00077377	0.00111543	0.113944	4.44396e-09	4.44396e-09	1	0	0	1	0	0
AAAACAAC	4	17	8	924.048	174117300	251	641006702	136	4.25	0.00432878	0.0183973	0.0265208	0.000147179	0.000212166	0.135458	8.45284e-10	8.45284e-10	1	0	0	1	0	0
AAAACAT	1	6	7	924.048	174117300	251	641006702	42	6	0.0010822	0.00649317	0.00936028	4.54522e-05	6.55219e-05	0.167331	2.61044e-10	2.61044e-10	1	0	0	1	0	0
AAAACC	1	4	6	924.048	174117300	251	641006702	24	4	0.0010822	0.00432878	0.00624018	2.59727e-05	3.74411e-05	0.0956175	1.49168e-10	1.49168e-10	1	0	0	1	0	0
AAAACCC	1	4	7	924.048	174117300	251	641006702	28	4	0.0010822	0.00432878	0.00624018	3.03015e-05	4.36813e-05	0.111554	1.74029e-10	1.74029e-10	1	0	0	1	0	0
AAAACCCC	434	1779	8	924.048	174117300	251	641006702	14232	4.09908	0.469673	1.92523	2.77532	0.0154018	0.0222026	0.130648	8.84565e-08	8.84565e-08	1	0	0	1	0	0
AAAACT	1	4	6	924.048	174117300	251	641006702	24	4	0.0010822	0.00432878	0.00624018	2.59727e-05	3.74411e-05	0.0956175	1.49168e-10	1.49168e-10	1	0	0	1	0	0
AAAACTC	2	8	7	924.048	174117300	251	641006702	56	4	0.00216439	0.00865756	0.0124804	6.06029e-05	8.73626e-05	0.111554	3.48058e-10	3.48058e-10	1	0	0	1	0	0
AAAACTCAT	2	10	9	924.048	174117300	251	641006702	90	5	0.00216439	0.010822	0.0156005	9.73976e-05	0.000140404	0.179283	5.59379e-10	5.59379e-10	1	0	0	1	0	0
AAAACTTGAAC	1	5	11	924.048	174117300	251	641006702	55	5	0.0010822	0.00541098	0.00780023	5.95207e-05	8.58025e-05	0.219124	3.41843e-10	3.41843e-10	1	0	0	1	0	0
AAAAG	15	94	5	924.048	174117300	251	641006702	470	6.26667	0.0162329	0.101726	0.146644	0.000508632	0.000733222	0.124834	2.9212e-09	2.9212e-09	1	0	0	1	0	0
AAAAGAG	1	4	7	924.048	174117300	251	641006702	28	4	0.0010822	0.00432878	0.00624018	3.03015e-05	4.36813e-05	0.111554	1.74029e-10	1.74029e-10	1	0	0	1	0	0
AAAAGG	14	57	6	924.048	174117300	251	641006702	342	4.07143	0.0151507	0.0616851	0.0889226	0.000370111	0.000533536	0.097325	2.12564e-09	2.12564e-09	1	0	0	1	0	0
AAAAT	1715	8654	5	924.048	174117300	251	641006702	43270	5.04606	1.85596	9.36532	13.5006	0.0468266	0.0675032	0.100519	2.68937e-07	2.68937e-07	1	0	0	1	0	0
AAAATAC	2	28	7	924.048	174117300	251	641006702	196	14	0.00216439	0.0303015	0.0436813	0.00021211	0.000305769	0.390438	1.2182e-09	1.2182e-09	1	0	0	1	0	0
AAAATAT	1	4	7	924.048	174117300	251	641006702	28	4	0.0010822	0.00432878	0.00624018	3.03015e-05	4.36813e-05	0.111554	1.74029e-10	1.74029e-10	1	0	0	1	0	0
AAAATCC	2	8	7	924.048	174117300	251	641006702	56	4	0.00216439	0.00865756	0.0124804	6.06029e-05	8.73626e-05	0.111554	3.48058e-10	3.48058e-10	1	0	0	1	0	0
AAAATCTTGCGACAAGATTT	1	5	20	924.048	174117300	251	641006702	100	5	0.0010822	0.00541098	0.00780023	0.00010822	0.000156005	0.398406	6.21532e-10	6.21532e-10	1	0	0	1	0	0
AAAATG	300	1200	6	924.048	174117300	251	641006702	7200	4	0.324659	1.29863	1.87206	0.00779181	0.0112323	0.0956175	4.47503e-08	4.47503e-08	1	0	0	1	0	0
AAAATGAG	1	4	8	924.048	174117300	251	641006702	32	4	0.0010822	0.00432878	0.00624018	3.46302e-05	4.99215e-05	0.12749	1.9889e-10	1.9889e-10	1	0	0	1	0	0
AAAATT	658	3123	6	924.048	174117300	251	641006702	18738	4.7462	0.712084	3.3797	4.87202	0.0202782	0.0292321	0.113455	1.16463e-07	1.16463e-07	1	0	0	1	0	0
AAAATTC	3	14	7	924.048	174117300	251	641006702	98	4.66667	0.00324659	0.0151507	0.0218406	0.000106055	0.000152885	0.130146	6.09102e-10	6.09102e-10	1	0	0	1	0	0
AAAATTT	6	24	7	924.048	174117300	251	641006702	168	4	0.00649317	0.0259727	0.0374411	0.000181809	0.000262088	0.111554	1.04417e-09	1.04417e-09	1	0	0	1	0	0
AAAC	9572	59771	4	924.048	174117300	251	641006702	239084	6.24436	10.3588	64.6839	93.2455	0.258736	0.372982	0.0995117	1.48598e-06	1.48598e-06	1	0	0	0	0	0
AAACAATC	1	4	8	924.048	174117300	251	641006702	32	4	0.0010822	0.00432878	0.00624018	3.46302e-05	4.99215e-05	0.12749	1.9889e-10	1.9889e-10	1	0	0	1	0	0
AAACAC	4	20	6	924.048	174117300	251	641006702	120	5	0.00432878	0.0216439	0.0312009	0.000129863	0.000187206	0.119522	7.45839e-10	7.45839e-10	1	0	0	1	0	0
AAACACTACGACACCAAC	896	3616	18	924.048	174117300	251	641006702	65088	4.03571	0.969647	3.91322	5.64113	0.0704379	0.10154	0.289414	4.04543e-07	4.04543e-07	1	0	0	1	0	0
AAACAG	2	8	6	924.048	174117300	251	641006702	48	4	0.00216439	0.00865756	0.0124804	5.19454e-05	7.48822e-05	0.0956175	2.98336e-10	2.98336e-10	1	0	0	1	0	0
AAACAT	2	8	6	924.048	174117300	251	641006702	48	4	0.00216439	0.00865756	0.0124804	5.19454e-05	7.48822e-05	0.0956175	2.98336e-10	2.98336e-10	1	0	0	1	0	0
AAACC	1279	6399	5	924.048	174117300	251	641006702	31995	5.00313	1.38413	6.92497	9.98273	0.0346248	0.0499137	0.0996639	1.98859e-07	1.98859e-07	1	0	0	1	0	0
AAACCC	2	10	6	924.048	174117300	251	641006702	60	5	0.00216439	0.010822	0.0156005	6.49317e-05	9.36028e-05	0.119522	3.72919e-10	3.72919e-10	1	0	0	1	0	0
AAACCCC	7	38	7	924.048	174117300	251	641006702	266	5.42857	0.00757537	0.0411234	0.0592818	0.000287864	0.000414972	0.151394	1.65328e-09	1.65328e-09	1	0	0	1	0	0
AAACCCT	1	5	7	924.048	174117300	251	641006702	35	5	0.0010822	0.00541098	0.00780023	3.78768e-05	5.46016e-05	0.139442	2.17536e-10	2.17536e-10	1	0	0	1	0	0
AAACCT	1	4	6	924.048	174117300	251	641006702	24	4	0.0010822	0.00432878	0.00624018	2.59727e-05	3.74411e-05	0.0956175	1.49168e-10	1.49168e-10	1	0	0	1	0	0
AAACG	420	2100	5	924.048	174117300	251	641006702	10500	5	0.454522	2.27261	3.2761	0.0113631	0.0163805	0.0996016	6.52609e-08	6.52609e-08	1	0	0	1	0	0
AAACGGCT	12	67	8	924.048	174117300	251	641006702	536	5.58333	0.0129863	0.0725071	0.104523	0.000580057	0.000836185	0.177955	3.33141e-09	3.33141e-09	1	0	0	1	0	0
AAACGTCAAACGTT	1	4	14	924.048	174117300	251	641006702	56	4	0.0010822	0.00432878	0.00624018	6.06029e-05	8.73626e-05	0.223108	3.48058e-10	3.48058e-10	1	0	0	1	0	0
AAACGTTAAGCGTC	32	145	14	924.048	174117300	251	641006702	2030	4.53125	0.0346302	0.156918	0.226207	0.00219686	0.00316689	0.252739	1.26171e-08	1.26171e-08	1	0	0	1	0	0
AAACTACTACAGAAG	1	9	15	924.048	174117300	251	641006702	135	9	0.0010822	0.00973976	0.0140404	0.000146096	0.000210606	0.537849	8.39069e-10	8.39069e-10	1	0	0	1	1	0
AAACTAG	1	4	7	924.048	174117300	251	641006702	28	4	0.0010822	0.00432878	0.00624018	3.03015e-05	4.36813e-05	0.111554	1.74029e-10	1.74029e-10	1	0	0	1	0	0
AAACTTGCTCC	6	26	11	924.048	174117300	251	641006702	286	4.33333	0.00649317	0.0281371	0.0405612	0.000309508	0.000446173	0.189907	1.77758e-09	1.77758e-09	1	0	0	1	0	0
AAAG	15401	99981	4	924.048	174117300	251	641006702	399924	6.49185	16.6669	108.199	155.975	0.432796	0.6239	0.103456	2.48566e-06	2.48566e-06	1	1	0	0	0	0
AAAGAG	31	128	6	924.048	174117300	251	641006702	768	4.12903	0.0335481	0.138521	0.199686	0.000831126	0.00119812	0.098702	4.77337e-09	4.77337e-09	1	0	0	1	0	0
AAAGATTTGCTGAAG	2	10	15	924.048	174117300	251	641006702	150	5	0.00216439	0.010822	0.0156005	0.000162329	0.000234007	0.298805	9.32298e-10	9.32298e-10	1	0	0	1	0	0
AAAGC	787	7119	5	924.048	174117300	251	641006702	35595	9.04574	0.851688	7.70415	11.106	0.0385207	0.0555298	0.180194	2.21234e-07	2.21234e-07	1	0	0	1	0	0
AAAGCC	5	20	6	924.048	174117300	251	641006702	120	4	0.00541098	0.0216439	0.0312009	0.000129863	0.000187206	0.0956175	7.45839e-10	7.45839e-10	1	0	0	1	0	0
AAAGG	2	24	5	924.048	174117300	251	641006702	120	12	0.00216439	0.0259727	0.0374411	0.000129863	0.000187206	0.239044	7.45839e-10	7.45839e-10	1	0	0	1	0	0
AAAGGAAGG	2	20	9	924.048	174117300	251	641006702	180	10	0.00216439	0.0216439	0.0312009	0.000194795	0.000280808	0.358566	1.11876e-09	1.11876e-09	1	0	0	1	0	0
AAAGGCCACAGC	1	5	12	924.048	174117300	251	641006702	60	5	0.0010822	0.00541098	0.00780023	6.49317e-05	9.36028e-05	0.239044	3.72919e-10	3.72919e-10	1	0	0	1	0	0
AAAGGG	2	8	6	924.048	174117300	251	641006702	48	4	0.00216439	0.00865756	0.0124804	5.19454e-05	7.48822e-05	0.0956175	2.98336e-10	2.98336e-10	1	0	0	1	0	0
AAAGGTG	1	5	7	924.048	174117300	251	641006702	35	5	0.0010822	0.00541098	0.00780023	3.78768e-05	5.46016e-05	0.139442	2.17536e-10	2.17536e-10	1	0	0	1	0	0
AAAGT	1	5	5	924.048	174117300	251	641006702	25	5	0.0010822	0.00541098	0.00780023	2.70549e-05	3.90012e-05	0.0996016	1.55383e-10	1.55383e-10	1	0	0	1	0	0
AAAGTAG	1	4	7	924.048	174117300	251	641006702	28	4	0.0010822	0.00432878	0.00624018	3.03015e-05	4.36813e-05	0.111554	1.74029e-10	1.74029e-10	1	0	0	1	0	0
AAAGTT	1	4	6	924.048	174117300	251	641006702	24	4	0.0010822	0.00432878	0.00624018	2.59727e-05	3.74411e-05	0.0956175	1.49168e-10	1.49168e-10	1	0	0	1	0	0
AAAT	12083	75199	4	924.048	174117300	251	641006702	300796	6.22354	13.0762	81.38	117.314	0.32552	0.469256	0.0991799	1.86954e-06	1.86954e-06	1	1	0	0	0	0
AAATAAT	1	6	7	924.048	174117300	251	641006702	42	6	0.0010822	0.00649317	0.00936028	4.54522e-05	6.55219e-05	0.167331	2.61044e-10	2.61044e-10	1	0	0	1	0	0
AAATAC	125	500	6	924.048	174117300	251	641006702	3000	4	0.135274	0.541098	0.780023	0.00324659	0.00468014	0.0956175	1.8646e-08	1.8646e-08	1	0	0	1	0	0
AAATACT	1	4	7	924.048	174117300	251	641006702	28	4	0.0010822	0.00432878	0.00624018	3.03015e-05	4.36813e-05	0.111554	1.74029e-10	1.74029e-10	1	0	0	1	0	0
AAATAG	1	5	6	924.048	174117300	251	641006702	30	5	0.0010822	0.00541098	0.00780023	3.24659e-05	4.68014e-05	0.119522	1.8646e-10	1.8646e-10	1	0	0	1	0	0
AAATAT	33	136	6	924.048	174117300	251	641006702	816	4.12121	0.0357124	0.147179	0.212166	0.000883071	0.001273	0.098515	5.0717e-09	5.0717e-09	1	0	0	1	0	0
AAATATACATAAGCTTATGTAT	1	4	22	924.048	174117300	251	641006702	88	4	0.0010822	0.00432878	0.00624018	9.52332e-05	0.000137284	0.350598	5.46948e-10	5.46948e-10	1	0	0	1	0	0
AAATCCACCTGG	1	5	12	924.048	174117300	251	641006702	60	5	0.0010822	0.00541098	0.00780023	6.49317e-05	9.36028e-05	0.239044	3.72919e-10	3.72919e-10	1	0	0	1	0	0
AAATCCG	2	8	7	924.048	174117300	251	641006702	56	4	0.00216439	0.00865756	0.0124804	6.06029e-05	8.73626e-05	0.111554	3.48058e-10	3.48058e-10	1	0	0	1	0	0
AAATCCTC	1	4	8	924.048	174117300	251	641006702	32	4	0.0010822	0.00432878	0.00624018	3.46302e-05	4.99215e-05	0.12749	1.9889e-10	1.9889e-10	1	0	0	1	0	0
AAATCG	1	7	6	924.048	174117300	251	641006702	42	7	0.0010822	0.00757537	0.0109203	4.54522e-05	6.55219e-05	0.167331	2.61044e-10	2.61044e-10	1	0	0	1	0	0
AAATCT	2	8	6	924.048	174117300	251	641006702	48	4	0.00216439	0.00865756	0.0124804	5.19454e-05	7.48822e-05	0.0956175	2.98336e-10	2.98336e-10	1	0	0	1	0	0
AAATCTACATAATT	2	8	14	924.048	174117300	251	641006702	112	4	0.00216439	0.00865756	0.0124804	0.000121206	0.000174725	0.223108	6.96116e-10	6.96116e-10	1	0	0	1	0	0
AAATCTG	1	4	7	924.048	174117300	251	641006702	28	4	0.0010822	0.00432878	0.00624018	3.03015e-05	4.36813e-05	0.111554	1.74029e-10	1.74029e-10	1	0	0	1	0	0
AAATG	194	970	5	924.048	174117300	251	641006702	4850	5	0.209946	1.04973	1.51324	0.00524865	0.00756622	0.0996016	3.01443e-08	3.01443e-08	1	0	0	1	0	0
AAATGC	1	4	6	924.048	174117300	251	641006702	24	4	0.0010822	0.00432878	0.00624018	2.59727e-05	3.74411e-05	0.0956175	1.49168e-10	1.49168e-10	1	0	0	1	0	0
AAATGT	2	8	6	924.048	174117300	251	641006702	48	4	0.00216439	0.00865756	0.0124804	5.19454e-05	7.48822e-05	0.0956175	2.98336e-10	2.98336e-10	1	0	0	1	0	0
AAATGTGAGTGAGAGAGT	1	4	18	924.048	174117300	251	641006702	72	4	0.0010822	0.00432878	0.00624018	7.79181e-05	0.000112323	0.286853	4.47503e-10	4.47503e-10	1	0	0	1	0	0
AAATGTT	1	4	7	924.048	174117300	251	641006702	28	4	0.0010822	0.00432878	0.00624018	3.03015e-05	4.36813e-05	0.111554	1.74029e-10	1.74029e-10	1	0	0	1	0	0
AAATT	1938	11156	5	924.048	174117300	251	641006702	55780	5.75645	2.09729	12.073	17.4039	0.0603649	0.0870194	0.11467	3.46691e-07	3.46691e-07	1	0	0	1	0	0
AAATTAATAAT	1	4	11	924.048	174117300	251	641006702	44	4	0.0010822	0.00432878	0.00624018	4.76166e-05	6.8642e-05	0.175299	2.73474e-10	2.73474e-10	1	0	0	1	0	0
AAATTT	23	92	6	924.048	174117300	251	641006702	552	4	0.0248905	0.099562	0.143524	0.000597372	0.000861145	0.0956175	3.43086e-09	3.43086e-09	1	0	0	1	0	0
AAC	9180	80034	3	924.048	174117300	251	641006702	240102	8.7183	9.93455	86.6124	124.857	0.259837	0.37457	0.104203	1.49231e-06	1.49231e-06	1	0	0	0	0	0
AACAACT	3	13	7	924.048	174117300	251	641006702	91	4.33333	0.00324659	0.0140685	0.0202806	9.84798e-05	0.000141964	0.12085	5.65594e-10	5.65594e-10	1	0	0	1	0	0
AACAAG	2	23	6	924.048	174117300	251	641006702	138	11.5	0.00216439	0.0248905	0.0358811	0.000149343	0.000215286	0.2749	8.57715e-10	8.57715e-10	1	0	0	1	0	0
AACAC	660	3336	5	924.048	174117300	251	641006702	16680	5.05455	0.714249	3.6102	5.20431	0.018051	0.0260216	0.100688	1.03672e-07	1.03672e-07	1	0	0	1	0	0
AACACC	6	25	6	924.048	174117300	251	641006702	150	4.16667	0.00649317	0.0270549	0.0390012	0.000162329	0.000234007	0.0996016	9.32298e-10	9.32298e-10	1	0	0	1	0	0
AACACCATC	1	4	9	924.048	174117300	251	641006702	36	4	0.0010822	0.00432878	0.00624018	3.8959e-05	5.61617e-05	0.143426	2.23752e-10	2.23752e-10	1	0	0	1	0	0
AACACTG	1	7	7	924.048	174117300	251	641006702	49	7	0.0010822	0.00757537	0.0109203	5.30276e-05	7.64423e-05	0.195219	3.04551e-10	3.04551e-10	1	0	0	1	0	0
AACACTTATTACCGTTG	1	7	17	924.048	174117300	251	641006702	119	7	0.0010822	0.00757537	0.0109203	0.000128781	0.000185645	0.474104	7.39623e-10	7.39623e-10	1	0	0	1	0	0
AACAGC	328	1313	6	924.048	174117300	251	641006702	7878	4.00305	0.35496	1.42092	2.04834	0.00852553	0.01229	0.0956904	4.89643e-08	4.89643e-08	1	0	0	1	0	0
AACAGTATC	1	5	9	924.048	174117300	251	641006702	45	5	0.0010822	0.00541098	0.00780023	4.86988e-05	7.02021e-05	0.179283	2.7969e-10	2.7969e-10	1	0	0	1	0	0
AACATG	3	16	6	924.048	174117300	251	641006702	96	5.33333	0.00324659	0.0173151	0.0249607	0.000103891	0.000149764	0.12749	5.96671e-10	5.96671e-10	1	0	0	1	0	0
AACC	5535	37675	4	924.048	174117300	251	641006702	150700	6.80668	5.98995	40.7717	58.7747	0.163087	0.235099	0.108473	9.36649e-07	9.36649e-07	1	0	0	0	0	0
AACCAAG	1	4	7	924.048	174117300	251	641006702	28	4	0.0010822	0.00432878	0.00624018	3.03015e-05	4.36813e-05	0.111554	1.74029e-10	1.74029e-10	1	0	0	1	0	0
AACCAC	88	377	6	924.048	174117300	251	641006702	2262	4.28409	0.0952332	0.407988	0.588137	0.00244793	0.00352882	0.102409	1.40591e-08	1.40591e-08	1	0	0	1	0	0
AACCACTGGTTATACGTTAGGTCAT	1	6	25	924.048	174117300	251	641006702	150	6	0.0010822	0.00649317	0.00936028	0.000162329	0.000234007	0.59761	9.32298e-10	9.32298e-10	1	0	0	1	1	0
AACCACTGGTTATAGGTAAT	25	117	20	924.048	174117300	251	641006702	2340	4.68	0.0270549	0.126617	0.182525	0.00253234	0.00365051	0.372908	1.45439e-08	1.45439e-08	1	0	0	1	0	0
AACCAG	1	4	6	924.048	174117300	251	641006702	24	4	0.0010822	0.00432878	0.00624018	2.59727e-05	3.74411e-05	0.0956175	1.49168e-10	1.49168e-10	1	0	0	1	0	0
AACCAGATGGAATCAGATGG	1	4	20	924.048	174117300	251	641006702	80	4	0.0010822	0.00432878	0.00624018	8.65756e-05	0.000124804	0.318725	4.97226e-10	4.97226e-10	1	0	0	1	0	0
AACCAGGTGTG	1	4	11	924.048	174117300	251	641006702	44	4	0.0010822	0.00432878	0.00624018	4.76166e-05	6.8642e-05	0.175299	2.73474e-10	2.73474e-10	1	0	0	1	0	0
AACCCC	2	8	6	924.048	174117300	251	641006702	48	4	0.00216439	0.00865756	0.0124804	5.19454e-05	7.48822e-05	0.0956175	2.98336e-10	2.98336e-10	1	0	0	1	0	0
AACCCCC	1	4	7	924.048	174117300	251	641006702	28	4	0.0010822	0.00432878	0.00624018	3.03015e-05	4.36813e-05	0.111554	1.74029e-10	1.74029e-10	1	0	0	1	0	0
AACCCCTG	2	10	8	924.048	174117300	251	641006702	80	5	0.00216439	0.010822	0.0156005	8.65756e-05	0.000124804	0.159363	4.97226e-10	4.97226e-10	1	0	0	1	0	0
AACCCGAAG	2	20	9	924.048	174117300	251	641006702	180	10	0.00216439	0.0216439	0.0312009	0.000194795	0.000280808	0.358566	1.11876e-09	1.11876e-09	1	0	0	1	0	0
AACCCT	299	1931	6	924.048	174117300	251	641006702	11586	6.45819	0.323576	2.08972	3.01245	0.0125383	0.0180747	0.154379	7.20107e-08	7.20107e-08	1	0	0	1	0	0
AACCG	1	5	5	924.048	174117300	251	641006702	25	5	0.0010822	0.00541098	0.00780023	2.70549e-05	3.90012e-05	0.0996016	1.55383e-10	1.55383e-10	1	0	0	1	0	0
AACCGGAAG	3	27	9	924.048	174117300	251	641006702	243	9	0.00324659	0.0292193	0.0421212	0.000262973	0.000379091	0.322709	1.51032e-09	1.51032e-09	1	0	0	1	0	0
AACCGGACCACAGGC	478	1957	15	924.048	174117300	251	641006702	29355	4.09414	0.517289	2.11786	3.05301	0.0317678	0.0457952	0.24467	1.82451e-07	1.82451e-07	1	0	0	1	0	0
AACCTC	1	4	6	924.048	174117300	251	641006702	24	4	0.0010822	0.00432878	0.00624018	2.59727e-05	3.74411e-05	0.0956175	1.49168e-10	1.49168e-10	1	0	0	1	0	0
AACCTG	1	6	6	924.048	174117300	251	641006702	36	6	0.0010822	0.00649317	0.00936028	3.8959e-05	5.61617e-05	0.143426	2.23752e-10	2.23752e-10	1	0	0	1	0	0
AACG	6904	41516	4	924.048	174117300	251	641006702	166064	6.01333	7.47148	44.9284	64.7669	0.179714	0.259067	0.0958299	1.03214e-06	1.03214e-06	1	0	0	0	0	0
AACGAGTAGTCTC	1	8	13	924.048	174117300	251	641006702	104	8	0.0010822	0.00865756	0.0124804	0.000112548	0.000162245	0.414343	6.46394e-10	6.46394e-10	1	0	0	1	0	0
AACGCAGAGTACAAGCAGTGGTATC	2	8	25	924.048	174117300	251	641006702	200	4	0.00216439	0.00865756	0.0124804	0.000216439	0.000312009	0.398406	1.24306e-09	1.24306e-09	1	0	0	1	0	0
AACGCG	21	84	6	924.048	174117300	251	641006702	504	4	0.0227261	0.0909044	0.131044	0.000545426	0.000786263	0.0956175	3.13252e-09	3.13252e-09	1	0	0	1	0	0
AACGGC	7	31	6	924.048	174117300	251	641006702	186	4.42857	0.00757537	0.0335481	0.0483614	0.000201288	0.000290169	0.105862	1.15605e-09	1.15605e-09	1	0	0	1	0	0
AACGGTG	3	12	7	924.048	174117300	251	641006702	84	4	0.00324659	0.0129863	0.0187206	9.09044e-05	0.000131044	0.111554	5.22087e-10	5.22087e-10	1	0	0	1	0	0
AACT	12	76	4	924.048	174117300	251	641006702	304	6.33333	0.0129863	0.0822468	0.118564	0.000328987	0.000474254	0.10093	1.88946e-09	1.88946e-09	1	0	0	0	0	0
AACTAC	1	4	6	924.048	174117300	251	641006702	24	4	0.0010822	0.00432878	0.00624018	2.59727e-05	3.74411e-05	0.0956175	1.49168e-10	1.49168e-10	1	0	0	1	0	0
AACTACCAGTTC	4	27	12	924.048	174117300	251	641006702	324	6.75	0.00432878	0.0292193	0.0421212	0.000350631	0.000505455	0.322709	2.01376e-09	2.01376e-09	1	0	0	1	0	0
AACTAT	1	4	6	924.048	174117300	251	641006702	24	4	0.0010822	0.00432878	0.00624018	2.59727e-05	3.74411e-05	0.0956175	1.49168e-10	1.49168e-10	1	0	0	1	0	0
AACTATC	3	21	7	924.048	174117300	251	641006702	147	7	0.00324659	0.0227261	0.032761	0.000159083	0.000229327	0.195219	9.13652e-10	9.13652e-10	1	0	0	1	0	0
AACTATCCTCTT	1	5	12	924.048	174117300	251	641006702	60	5	0.0010822	0.00541098	0.00780023	6.49317e-05	9.36028e-05	0.239044	3.72919e-10	3.72919e-10	1	0	0	1	0	0
AACTC	2	13	5	924.048	174117300	251	641006702	65	6.5	0.00216439	0.0140685	0.0202806	7.03427e-05	0.000101403	0.129482	4.03996e-10	4.03996e-10	1	0	0	1	0	0
AACTCC	1	4	6	924.048	174117300	251	641006702	24	4	0.0010822	0.00432878	0.00624018	2.59727e-05	3.74411e-05	0.0956175	1.49168e-10	1.49168e-10	1	0	0	1	0	0
AACTCGCCGCCGCG	425	1997	14	924.048	174117300	251	641006702	27958	4.69882	0.459933	2.16114	3.11541	0.030256	0.0436158	0.262086	1.73768e-07	1.73768e-07	1	0	0	1	0	0
AACTCTC	2	10	7	924.048	174117300	251	641006702	70	5	0.00216439	0.010822	0.0156005	7.57537e-05	0.000109203	0.139442	4.35073e-10	4.35073e-10	1	0	0	1	0	0
AACTG	1	5	5	924.048	174117300	251	641006702	25	5	0.0010822	0.00541098	0.00780023	2.70549e-05	3.90012e-05	0.0996016	1.55383e-10	1.55383e-10	1	0	0	1	0	0
AACTGACGGAT	2	10	11	924.048	174117300	251	641006702	110	5	0.00216439	0.010822	0.0156005	0.000119041	0.000171605	0.219124	6.83686e-10	6.83686e-10	1	0	0	1	0	0
AACTGAG	1	8	7	924.048	174117300	251	641006702	56	8	0.0010822	0.00865756	0.0124804	6.06029e-05	8.73626e-05	0.223108	3.48058e-10	3.48058e-10	1	0	0	1	0	0
AACTGATCTATCACTAGATCG	2	14	21	924.048	174117300	251	641006702	294	7	0.00216439	0.0151507	0.0218406	0.000318165	0.000458654	0.585657	1.8273e-09	1.8273e-09	1	0	0	1	1	0
AACTGC	1	4	6	924.048	174117300	251	641006702	24	4	0.0010822	0.00432878	0.00624018	2.59727e-05	3.74411e-05	0.0956175	1.49168e-10	1.49168e-10	1	0	0	1	0	0
AACTTAT	1	4	7	924.048	174117300	251	641006702	28	4	0.0010822	0.00432878	0.00624018	3.03015e-05	4.36813e-05	0.111554	1.74029e-10	1.74029e-10	1	0	0	1	0	0
AACTTC	4	16	6	924.048	174117300	251	641006702	96	4	0.00432878	0.0173151	0.0249607	0.000103891	0.000149764	0.0956175	5.96671e-10	5.96671e-10	1	0	0	1	0	0
AAG	12746	119550	3	924.048	174117300	251	641006702	358650	9.37941	13.7937	129.376	186.504	0.388129	0.559511	0.112105	2.22913e-06	2.22913e-06	1	1	0	0	0	0
AAGAAGATGAGGAGGACGACGACG	1	6	24	924.048	174117300	251	641006702	144	6	0.0010822	0.00649317	0.00936028	0.000155836	0.000224647	0.573705	8.95007e-10	8.95007e-10	1	0	0	1	1	0
AAGACG	1	4	6	924.048	174117300	251	641006702	24	4	0.0010822	0.00432878	0.00624018	2.59727e-05	3.74411e-05	0.0956175	1.49168e-10	1.49168e-10	1	0	0	1	0	0
AAGACTCAAGGAGTCC	28	128	16	924.048	174117300	251	641006702	2048	4.57143	0.0303015	0.138521	0.199686	0.00221634	0.00319497	0.291406	1.2729e-08	1.2729e-08	1	0	0	1	0	0
AAGAG	205	1219	5	924.048	174117300	251	641006702	6095	5.94634	0.22185	1.3192	1.9017	0.00659598	0.00950848	0.118453	3.78824e-08	3.78824e-08	1	0	0	1	0	0
AAGAGAG	265	1516	7	924.048	174117300	251	641006702	10612	5.72075	0.286782	1.64061	2.36503	0.0114843	0.0165552	0.159543	6.5957e-08	6.5957e-08	1	0	0	1	0	0
AAGAGC	35	140	6	924.048	174117300	251	641006702	840	4	0.0378768	0.151507	0.218406	0.000909044	0.00131044	0.0956175	5.22087e-09	5.22087e-09	1	0	0	1	0	0
AAGAGG	6	24	6	924.048	174117300	251	641006702	144	4	0.00649317	0.0259727	0.0374411	0.000155836	0.000224647	0.0956175	8.95007e-10	8.95007e-10	1	0	0	1	0	0
AAGAGGG	1	4	7	924.048	174117300	251	641006702	28	4	0.0010822	0.00432878	0.00624018	3.03015e-05	4.36813e-05	0.111554	1.74029e-10	1.74029e-10	1	0	0	1	0	0
AAGATC	2	9	6	924.048	174117300	251	641006702	54	4.5	0.00216439	0.00973976	0.0140404	5.84385e-05	8.42425e-05	0.10757	3.35627e-10	3.35627e-10	1	0	0	1	0	0
AAGATG	3	13	6	924.048	174117300	251	641006702	78	4.33333	0.00324659	0.0140685	0.0202806	8.44112e-05	0.000121684	0.103586	4.84795e-10	4.84795e-10	1	0	0	1	0	0
AAGC	2244	14018	4	924.048	174117300	251	641006702	56072	6.24688	2.42845	15.1702	21.8687	0.0606809	0.0874749	0.0995519	3.48506e-07	3.48506e-07	1	0	0	0	0	0
AAGCAAT	603	2412	7	924.048	174117300	251	641006702	16884	4	0.652564	2.61025	3.76283	0.0182718	0.0263398	0.111554	1.0494e-07	1.0494e-07	1	0	0	1	0	0
AAGCACACACT	1	4	11	924.048	174117300	251	641006702	44	4	0.0010822	0.00432878	0.00624018	4.76166e-05	6.8642e-05	0.175299	2.73474e-10	2.73474e-10	1	0	0	1	0	0
AAGCAG	19	82	6	924.048	174117300	251	641006702	492	4.31579	0.0205617	0.08874	0.127924	0.00053244	0.000767543	0.103166	3.05794e-09	3.05794e-09	1	0	0	1	0	0
AAGCAGAGCTAG	1	4	12	924.048	174117300	251	641006702	48	4	0.0010822	0.00432878	0.00624018	5.19454e-05	7.48822e-05	0.191235	2.98336e-10	2.98336e-10	1	0	0	1	0	0
AAGCAGT	2	10	7	924.048	174117300	251	641006702	70	5	0.00216439	0.010822	0.0156005	7.57537e-05	0.000109203	0.139442	4.35073e-10	4.35073e-10	1	0	0	1	0	0
AAGCC	1	5	5	924.048	174117300	251	641006702	25	5	0.0010822	0.00541098	0.00780023	2.70549e-05	3.90012e-05	0.0996016	1.55383e-10	1.55383e-10	1	0	0	1	0	0
AAGCCAG	130	520	7	924.048	174117300	251	641006702	3640	4	0.140685	0.562742	0.811224	0.00393919	0.00567857	0.111554	2.26238e-08	2.26238e-08	1	0	0	1	0	0
AAGCCC	3	14	6	924.048	174117300	251	641006702	84	4.66667	0.00324659	0.0151507	0.0218406	9.09044e-05	0.000131044	0.111554	5.22087e-10	5.22087e-10	1	0	0	1	0	0
AAGCCG	4	24	6	924.048	174117300	251	641006702	144	6	0.00432878	0.0259727	0.0374411	0.000155836	0.000224647	0.143426	8.95007e-10	8.95007e-10	1	0	0	1	0	0
AAGCCTGT	1	6	8	924.048	174117300	251	641006702	48	6	0.0010822	0.00649317	0.00936028	5.19454e-05	7.48822e-05	0.191235	2.98336e-10	2.98336e-10	1	0	0	1	0	0
AAGCGCCCG	2	10	9	924.048	174117300	251	641006702	90	5	0.00216439	0.010822	0.0156005	9.73976e-05	0.000140404	0.179283	5.59379e-10	5.59379e-10	1	0	0	1	0	0
AAGCGGCGG	1	4	9	924.048	174117300	251	641006702	36	4	0.0010822	0.00432878	0.00624018	3.8959e-05	5.61617e-05	0.143426	2.23752e-10	2.23752e-10	1	0	0	1	0	0
AAGG	1318	8605	4	924.048	174117300	251	641006702	34420	6.52883	1.42633	9.31229	13.4242	0.0372492	0.0536968	0.104045	2.13931e-07	2.13931e-07	1	0	0	0	0	0
AAGGAG	1	8	6	924.048	174117300	251	641006702	48	8	0.0010822	0.00865756	0.0124804	5.19454e-05	7.48822e-05	0.191235	2.98336e-10	2.98336e-10	1	0	0	1	0	0
AAGGAGAC	1	6	8	924.048	174117300	251	641006702	48	6	0.0010822	0.00649317	0.00936028	5.19454e-05	7.48822e-05	0.191235	2.98336e-10	2.98336e-10	1	0	0	1	0	0
AAGGCAG	311	1784	7	924.048	174117300	251	641006702	12488	5.73633	0.336563	1.93064	2.78312	0.0135145	0.0194819	0.159977	7.7617e-08	7.7617e-08	1	0	0	1	0	0
AAGGCATC	2	15	8	924.048	174117300	251	641006702	120	7.5	0.00216439	0.0162329	0.0234007	0.000129863	0.000187206	0.239044	7.45839e-10	7.45839e-10	1	0	0	1	0	0
AAGGCC	5	22	6	924.048	174117300	251	641006702	132	4.4	0.00541098	0.0238083	0.034321	0.00014285	0.000205926	0.105179	8.20423e-10	8.20423e-10	1	0	0	1	0	0
AAGGCGG	2	8	7	924.048	174117300	251	641006702	56	4	0.00216439	0.00865756	0.0124804	6.06029e-05	8.73626e-05	0.111554	3.48058e-10	3.48058e-10	1	0	0	1	0	0
AAGGCGT	1	4	7	924.048	174117300	251	641006702	28	4	0.0010822	0.00432878	0.00624018	3.03015e-05	4.36813e-05	0.111554	1.74029e-10	1.74029e-10	1	0	0	1	0	0
AAGGCGTAC	2	8	9	924.048	174117300	251	641006702	72	4	0.00216439	0.00865756	0.0124804	7.79181e-05	0.000112323	0.143426	4.47503e-10	4.47503e-10	1	0	0	1	0	0
AAGGCTG	3	12	7	924.048	174117300	251	641006702	84	4	0.00324659	0.0129863	0.0187206	9.09044e-05	0.000131044	0.111554	5.22087e-10	5.22087e-10	1	0	0	1	0	0
AAGGGAGAC	1	6	9	924.048	174117300	251	641006702	54	6	0.0010822	0.00649317	0.00936028	5.84385e-05	8.42425e-05	0.215139	3.35627e-10	3.35627e-10	1	0	0	1	0	0
AAGGGG	3	12	6	924.048	174117300	251	641006702	72	4	0.00324659	0.0129863	0.0187206	7.79181e-05	0.000112323	0.0956175	4.47503e-10	4.47503e-10	1	0	0	1	0	0
AAGGGGG	3	13	7	924.048	174117300	251	641006702	91	4.33333	0.00324659	0.0140685	0.0202806	9.84798e-05	0.000141964	0.12085	5.65594e-10	5.65594e-10	1	0	0	1	0	0
AAGGGGTG	1	5	8	924.048	174117300	251	641006702	40	5	0.0010822	0.00541098	0.00780023	4.32878e-05	6.24018e-05	0.159363	2.48613e-10	2.48613e-10	1	0	0	1	0	0
AAGGT	1	6	5	924.048	174117300	251	641006702	30	6	0.0010822	0.00649317	0.00936028	3.24659e-05	4.68014e-05	0.119522	1.8646e-10	1.8646e-10	1	0	0	1	0	0
AAGGTAT	2	8	7	924.048	174117300	251	641006702	56	4	0.00216439	0.00865756	0.0124804	6.06029e-05	8.73626e-05	0.111554	3.48058e-10	3.48058e-10	1	0	0	1	0	0
AAGGTCGTG	1	5	9	924.048	174117300	251	641006702	45	5	0.0010822	0.00541098	0.00780023	4.86988e-05	7.02021e-05	0.179283	2.7969e-10	2.7969e-10	1	0	0	1	0	0
AAGT	1	7	4	924.048	174117300	251	641006702	28	7	0.0010822	0.00757537	0.0109203	3.03015e-05	4.36813e-05	0.111554	1.74029e-10	1.74029e-10	1	0	0	0	0	0
AAGTAATT	1	7	8	924.048	174117300	251	641006702	56	7	0.0010822	0.00757537	0.0109203	6.06029e-05	8.73626e-05	0.223108	3.48058e-10	3.48058e-10	1	0	0	1	0	0
AAGTCACAGGTG	2	10	12	924.048	174117300	251	641006702	120	5	0.00216439	0.010822	0.0156005	0.000129863	0.000187206	0.239044	7.45839e-10	7.45839e-10	1	0	0	1	0	0
AAGTCGT	2	10	7	924.048	174117300	251	641006702	70	5	0.00216439	0.010822	0.0156005	7.57537e-05	0.000109203	0.139442	4.35073e-10	4.35073e-10	1	0	0	1	0	0
AAGTGTGACG	1	4	10	924.048	174117300	251	641006702	40	4	0.0010822	0.00432878	0.00624018	4.32878e-05	6.24018e-05	0.159363	2.48613e-10	2.48613e-10	1	0	0	1	0	0
AAT	6954	59458	3	924.048	174117300	251	641006702	178374	8.55019	7.52559	64.3452	92.7572	0.193035	0.278272	0.102193	1.10865e-06	1.10865e-06	1	0	0	0	0	0
AATAATT	1	4	7	924.048	174117300	251	641006702	28	4	0.0010822	0.00432878	0.00624018	3.03015e-05	4.36813e-05	0.111554	1.74029e-10	1.74029e-10	1	0	0	1	0	0
AATAC	1	6	5	924.048	174117300	251	641006702	30	6	0.0010822	0.00649317	0.00936028	3.24659e-05	4.68014e-05	0.119522	1.8646e-10	1.8646e-10	1	0	0	1	0	0
AATACT	1	4	6	924.048	174117300	251	641006702	24	4	0.0010822	0.00432878	0.00624018	2.59727e-05	3.74411e-05	0.0956175	1.49168e-10	1.49168e-10	1	0	0	1	0	0
AATAGC	1	7	6	924.048	174117300	251	641006702	42	7	0.0010822	0.00757537	0.0109203	4.54522e-05	6.55219e-05	0.167331	2.61044e-10	2.61044e-10	1	0	0	1	0	0
AATAGT	4	18	6	924.048	174117300	251	641006702	108	4.5	0.00432878	0.0194795	0.0280808	0.000116877	0.000168485	0.10757	6.71255e-10	6.71255e-10	1	0	0	1	0	0
AATAT	410	2097	5	924.048	174117300	251	641006702	10485	5.11463	0.4437	2.26936	3.27142	0.0113468	0.0163571	0.101885	6.51677e-08	6.51677e-08	1	0	0	1	0	0
AATATAT	6	25	7	924.048	174117300	251	641006702	175	4.16667	0.00649317	0.0270549	0.0390012	0.000189384	0.000273008	0.116202	1.08768e-09	1.08768e-09	1	0	0	1	0	0
AATATATTC	1	5	9	924.048	174117300	251	641006702	45	5	0.0010822	0.00541098	0.00780023	4.86988e-05	7.02021e-05	0.179283	2.7969e-10	2.7969e-10	1	0	0	1	0	0
AATATT	140	560	6	924.048	174117300	251	641006702	3360	4	0.151507	0.606029	0.873626	0.00363618	0.00524175	0.0956175	2.08835e-08	2.08835e-08	1	0	0	1	0	0
AATATTATAT	1	5	10	924.048	174117300	251	641006702	50	5	0.0010822	0.00541098	0.00780023	5.41098e-05	7.80023e-05	0.199203	3.10766e-10	3.10766e-10	1	0	0	1	0	0
AATC	3685	23332	4	924.048	174117300	251	641006702	93328	6.33161	3.98789	25.2498	36.399	0.100999	0.145596	0.100902	5.80064e-07	5.80064e-07	1	0	0	0	0	0
AATCAC	1	4	6	924.048	174117300	251	641006702	24	4	0.0010822	0.00432878	0.00624018	2.59727e-05	3.74411e-05	0.0956175	1.49168e-10	1.49168e-10	1	0	0	1	0	0
AATCAG	1	4	6	924.048	174117300	251	641006702	24	4	0.0010822	0.00432878	0.00624018	2.59727e-05	3.74411e-05	0.0956175	1.49168e-10	1.49168e-10	1	0	0	1	0	0
AATCCGC	1	4	7	924.048	174117300	251	641006702	28	4	0.0010822	0.00432878	0.00624018	3.03015e-05	4.36813e-05	0.111554	1.74029e-10	1.74029e-10	1	0	0	1	0	0
AATCG	1	5	5	924.048	174117300	251	641006702	25	5	0.0010822	0.00541098	0.00780023	2.70549e-05	3.90012e-05	0.0996016	1.55383e-10	1.55383e-10	1	0	0	1	0	0
AATCGAG	1	4	7	924.048	174117300	251	641006702	28	4	0.0010822	0.00432878	0.00624018	3.03015e-05	4.36813e-05	0.111554	1.74029e-10	1.74029e-10	1	0	0	1	0	0
AATCGG	1	4	6	924.048	174117300	251	641006702	24	4	0.0010822	0.00432878	0.00624018	2.59727e-05	3.74411e-05	0.0956175	1.49168e-10	1.49168e-10	1	0	0	1	0	0
AATCGGC	1	4	7	924.048	174117300	251	641006702	28	4	0.0010822	0.00432878	0.00624018	3.03015e-05	4.36813e-05	0.111554	1.74029e-10	1.74029e-10	1	0	0	1	0	0
AATCT	1321	6741	5	924.048	174117300	251	641006702	33705	5.10295	1.42958	7.29508	10.5163	0.0364754	0.0525814	0.101652	2.09487e-07	2.09487e-07	1	0	0	1	0	0
AATCTG	465	1860	6	924.048	174117300	251	641006702	11160	4	0.503221	2.01288	2.90169	0.0120773	0.0174101	0.0956175	6.9363e-08	6.9363e-08	1	0	0	1	0	0
AATG	696	4202	4	924.048	174117300	251	641006702	16808	6.03736	0.753208	4.54738	6.55531	0.0181895	0.0262213	0.0962128	1.04467e-07	1.04467e-07	1	0	0	0	0	0
AATGAC	1	4	6	924.048	174117300	251	641006702	24	4	0.0010822	0.00432878	0.00624018	2.59727e-05	3.74411e-05	0.0956175	1.49168e-10	1.49168e-10	1	0	0	1	0	0
AATGAGAGAG	2	14	10	924.048	174117300	251	641006702	140	7	0.00216439	0.0151507	0.0218406	0.000151507	0.000218406	0.278884	8.70145e-10	8.70145e-10	1	0	0	1	0	0
AATGAT	516	2065	6	924.048	174117300	251	641006702	12390	4.00194	0.558413	2.23473	3.2215	0.0134084	0.019329	0.0956639	7.70079e-08	7.70079e-08	1	0	0	1	0	0
AATGATG	2	8	7	924.048	174117300	251	641006702	56	4	0.00216439	0.00865756	0.0124804	6.06029e-05	8.73626e-05	0.111554	3.48058e-10	3.48058e-10	1	0	0	1	0	0
AATGCC	596	2384	6	924.048	174117300	251	641006702	14304	4	0.644988	2.57995	3.71915	0.0154797	0.0223149	0.0956175	8.8904e-08	8.8904e-08	1	0	0	1	0	0
AATGCGG	2	14	7	924.048	174117300	251	641006702	98	7	0.00216439	0.0151507	0.0218406	0.000106055	0.000152885	0.195219	6.09102e-10	6.09102e-10	1	0	0	1	0	0
AATGG	30	199	5	924.048	174117300	251	641006702	995	6.63333	0.0324659	0.215357	0.310449	0.00107678	0.00155225	0.132138	6.18425e-09	6.18425e-09	1	0	0	1	0	0
AATGGAGCAGCAGCT	1	4	15	924.048	174117300	251	641006702	60	4	0.0010822	0.00432878	0.00624018	6.49317e-05	9.36028e-05	0.239044	3.72919e-10	3.72919e-10	1	0	0	1	0	0
AATGGTC	1	15	7	924.048	174117300	251	641006702	105	15	0.0010822	0.0162329	0.0234007	0.000113631	0.000163805	0.418327	6.52609e-10	6.52609e-10	1	0	0	1	0	0
AATGTC	1	4	6	924.048	174117300	251	641006702	24	4	0.0010822	0.00432878	0.00624018	2.59727e-05	3.74411e-05	0.0956175	1.49168e-10	1.49168e-10	1	0	0	1	0	0
AATT	4224	26298	4	924.048	174117300	251	641006702	105192	6.22585	4.57119	28.4596	41.0261	0.113838	0.164104	0.0992168	6.53802e-07	6.53802e-07	1	0	0	0	0	0
AATTACC	1	6	7	924.048	174117300	251	641006702	42	6	0.0010822	0.00649317	0.00936028	4.54522e-05	6.55219e-05	0.167331	2.61044e-10	2.61044e-10	1	0	0	1	0	0
AATTACG	1	12	7	924.048	174117300	251	641006702	84	12	0.0010822	0.0129863	0.0187206	9.09044e-05	0.000131044	0.334661	5.22087e-10	5.22087e-10	1	0	0	1	0	0
AATTAGG	4	16	7	924.048	174117300	251	641006702	112	4	0.00432878	0.0173151	0.0249607	0.000121206	0.000174725	0.111554	6.96116e-10	6.96116e-10	1	0	0	1	0	0
AATTAT	572	2288	6	924.048	174117300	251	641006702	13728	4	0.619016	2.47606	3.56939	0.0148564	0.0214163	0.0956175	8.5324e-08	8.5324e-08	1	0	0	1	0	0
AATTC	830	4916	5	924.048	174117300	251	641006702	24580	5.92289	0.898222	5.32007	7.66919	0.0266004	0.0383459	0.117986	1.52773e-07	1.52773e-07	1	0	0	1	0	0
AATTCTC	1	4	7	924.048	174117300	251	641006702	28	4	0.0010822	0.00432878	0.00624018	3.03015e-05	4.36813e-05	0.111554	1.74029e-10	1.74029e-10	1	0	0	1	0	0
AATTGAC	1	4	7	924.048	174117300	251	641006702	28	4	0.0010822	0.00432878	0.00624018	3.03015e-05	4.36813e-05	0.111554	1.74029e-10	1.74029e-10	1	0	0	1	0	0
AATTGATCC	1	4	9	924.048	174117300	251	641006702	36	4	0.0010822	0.00432878	0.00624018	3.8959e-05	5.61617e-05	0.143426	2.23752e-10	2.23752e-10	1	0	0	1	0	0
AC	358701	6050125	2	924.048	174117300	251	641006702	12100250	16.8668	388.185	6547.42	9438.47	13.0948	18.8769	0.134397	7.5207e-05	7.5207e-05	1	1	1	0	0	0
ACACACC	1	5	7	924.048	174117300	251	641006702	35	5	0.0010822	0.00541098	0.00780023	3.78768e-05	5.46016e-05	0.139442	2.17536e-10	2.17536e-10	1	0	0	1	0	0
ACACAG	2	11	6	924.048	174117300	251	641006702	66	5.5	0.00216439	0.0119041	0.0171605	7.14249e-05	0.000102963	0.131474	4.10211e-10	4.10211e-10	1	0	0	1	0	0
ACACAT	1	4	6	924.048	174117300	251	641006702	24	4	0.0010822	0.00432878	0.00624018	2.59727e-05	3.74411e-05	0.0956175	1.49168e-10	1.49168e-10	1	0	0	1	0	0
ACACC	1	5	5	924.048	174117300	251	641006702	25	5	0.0010822	0.00541098	0.00780023	2.70549e-05	3.90012e-05	0.0996016	1.55383e-10	1.55383e-10	1	0	0	1	0	0
ACACCC	57	229	6	924.048	174117300	251	641006702	1374	4.01754	0.0616851	0.247823	0.357251	0.00148694	0.0021435	0.0960369	8.53985e-09	8.53985e-09	1	0	0	1	0	0
ACACCCT	2	8	7	924.048	174117300	251	641006702	56	4	0.00216439	0.00865756	0.0124804	6.06029e-05	8.73626e-05	0.111554	3.48058e-10	3.48058e-10	1	0	0	1	0	0
ACACCCTCGGCGCCGTCC	1	4	18	924.048	174117300	251	641006702	72	4	0.0010822	0.00432878	0.00624018	7.79181e-05	0.000112323	0.286853	4.47503e-10	4.47503e-10	1	0	0	1	0	0
ACACCGTATC	1	5	10	924.048	174117300	251	641006702	50	5	0.0010822	0.00541098	0.00780023	5.41098e-05	7.80023e-05	0.199203	3.10766e-10	3.10766e-10	1	0	0	1	0	0
ACACCT	1	4	6	924.048	174117300	251	641006702	24	4	0.0010822	0.00432878	0.00624018	2.59727e-05	3.74411e-05	0.0956175	1.49168e-10	1.49168e-10	1	0	0	1	0	0
ACACG	2	10	5	924.048	174117300	251	641006702	50	5	0.00216439	0.010822	0.0156005	5.41098e-05	7.80023e-05	0.0996016	3.10766e-10	3.10766e-10	1	0	0	1	0	0
ACACGC	749	7840	6	924.048	174117300	251	641006702	47040	10.4673	0.810564	8.48441	12.2308	0.0509065	0.0733846	0.250214	2.92369e-07	2.92369e-07	1	0	0	1	0	0
ACACGGC	2	16	7	924.048	174117300	251	641006702	112	8	0.00216439	0.0173151	0.0249607	0.000121206	0.000174725	0.223108	6.96116e-10	6.96116e-10	1	0	0	1	0	0
ACACGTGCGT	1	10	10	924.048	174117300	251	641006702	100	10	0.0010822	0.010822	0.0156005	0.00010822	0.000156005	0.398406	6.21532e-10	6.21532e-10	1	0	0	1	0	0
ACACT	1179	5926	5	924.048	174117300	251	641006702	29630	5.02629	1.27591	6.41309	9.24483	0.0320654	0.0462242	0.100125	1.8416e-07	1.8416e-07	1	0	0	1	0	0
ACACTC	3	12	6	924.048	174117300	251	641006702	72	4	0.00324659	0.0129863	0.0187206	7.79181e-05	0.000112323	0.0956175	4.47503e-10	4.47503e-10	1	0	0	1	0	0
ACACTCACTC	1	4	10	924.048	174117300	251	641006702	40	4	0.0010822	0.00432878	0.00624018	4.32878e-05	6.24018e-05	0.159363	2.48613e-10	2.48613e-10	1	0	0	1	0	0
ACAG	1614	10163	4	924.048	174117300	251	641006702	40652	6.29678	1.74666	10.9984	15.8547	0.0439934	0.063419	0.100347	2.52665e-07	2.52665e-07	1	0	0	0	0	0
ACAGAG	88	439	6	924.048	174117300	251	641006702	2634	4.98864	0.0952332	0.475084	0.68486	0.0028505	0.00410916	0.11925	1.63712e-08	1.63712e-08	1	0	0	1	0	0
ACAGAT	2	10	6	924.048	174117300	251	641006702	60	5	0.00216439	0.010822	0.0156005	6.49317e-05	9.36028e-05	0.119522	3.72919e-10	3.72919e-10	1	0	0	1	0	0
ACAGC	356	2105	5	924.048	174117300	251	641006702	10525	5.91292	0.385262	2.27802	3.2839	0.0113901	0.0164195	0.117787	6.54163e-08	6.54163e-08	1	0	0	1	0	0
ACAGCC	1	4	6	924.048	174117300	251	641006702	24	4	0.0010822	0.00432878	0.00624018	2.59727e-05	3.74411e-05	0.0956175	1.49168e-10	1.49168e-10	1	0	0	1	0	0
ACAGCG	2	28	6	924.048	174117300	251	641006702	168	14	0.00216439	0.0303015	0.0436813	0.000181809	0.000262088	0.334661	1.04417e-09	1.04417e-09	1	0	0	1	0	0
ACAGG	2	22	5	924.048	174117300	251	641006702	110	11	0.00216439	0.0238083	0.034321	0.000119041	0.000171605	0.219124	6.83686e-10	6.83686e-10	1	0	0	1	0	0
ACAGGC	2	9	6	924.048	174117300	251	641006702	54	4.5	0.00216439	0.00973976	0.0140404	5.84385e-05	8.42425e-05	0.10757	3.35627e-10	3.35627e-10	1	0	0	1	0	0
ACAGT	1	5	5	924.048	174117300	251	641006702	25	5	0.0010822	0.00541098	0.00780023	2.70549e-05	3.90012e-05	0.0996016	1.55383e-10	1.55383e-10	1	0	0	1	0	0
ACAGTCACCGTC	1	4	12	924.048	174117300	251	641006702	48	4	0.0010822	0.00432878	0.00624018	5.19454e-05	7.48822e-05	0.191235	2.98336e-10	2.98336e-10	1	0	0	1	0	0
ACAT	5749	40189	4	924.048	174117300	251	641006702	160756	6.99061	6.22154	43.4923	62.6967	0.173969	0.250787	0.111404	9.9915e-07	9.9915e-07	1	0	0	0	0	0
ACATC	2	19	5	924.048	174117300	251	641006702	95	9.5	0.00216439	0.0205617	0.0296409	0.000102809	0.000148204	0.189243	5.90456e-10	5.90456e-10	1	0	0	1	0	0
ACATCC	2	28	6	924.048	174117300	251	641006702	168	14	0.00216439	0.0303015	0.0436813	0.000181809	0.000262088	0.334661	1.04417e-09	1.04417e-09	1	0	0	1	0	0
ACATGG	3	13	6	924.048	174117300	251	641006702	78	4.33333	0.00324659	0.0140685	0.0202806	8.44112e-05	0.000121684	0.103586	4.84795e-10	4.84795e-10	1	0	0	1	0	0
ACC	4287	36162	3	924.048	174117300	251	641006702	108486	8.43527	4.63937	39.1343	56.4144	0.117403	0.169243	0.10082	6.74276e-07	6.74276e-07	1	0	0	0	0	0
ACCACG	485	1947	6	924.048	174117300	251	641006702	11682	4.01443	0.524865	2.10703	3.03741	0.0126422	0.0182245	0.0959625	7.26074e-08	7.26074e-08	1	0	0	1	0	0
ACCACGCCGCCGACG	1	4	15	924.048	174117300	251	641006702	60	4	0.0010822	0.00432878	0.00624018	6.49317e-05	9.36028e-05	0.239044	3.72919e-10	3.72919e-10	1	0	0	1	0	0
ACCACGG	2	8	7	924.048	174117300	251	641006702	56	4	0.00216439	0.00865756	0.0124804	6.06029e-05	8.73626e-05	0.111554	3.48058e-10	3.48058e-10	1	0	0	1	0	0
ACCAG	52	263	5	924.048	174117300	251	641006702	1315	5.05769	0.0562742	0.284617	0.410292	0.00142309	0.00205146	0.100751	8.17315e-09	8.17315e-09	1	0	0	1	0	0
ACCAGC	6	25	6	924.048	174117300	251	641006702	150	4.16667	0.00649317	0.0270549	0.0390012	0.000162329	0.000234007	0.0996016	9.32298e-10	9.32298e-10	1	0	0	1	0	0
ACCAGG	1	4	6	924.048	174117300	251	641006702	24	4	0.0010822	0.00432878	0.00624018	2.59727e-05	3.74411e-05	0.0956175	1.49168e-10	1.49168e-10	1	0	0	1	0	0
ACCAGTCTC	1	4	9	924.048	174117300	251	641006702	36	4	0.0010822	0.00432878	0.00624018	3.8959e-05	5.61617e-05	0.143426	2.23752e-10	2.23752e-10	1	0	0	1	0	0
ACCATC	1	4	6	924.048	174117300	251	641006702	24	4	0.0010822	0.00432878	0.00624018	2.59727e-05	3.74411e-05	0.0956175	1.49168e-10	1.49168e-10	1	0	0	1	0	0
ACCATG	1	4	6	924.048	174117300	251	641006702	24	4	0.0010822	0.00432878	0.00624018	2.59727e-05	3.74411e-05	0.0956175	1.49168e-10	1.49168e-10	1	0	0	1	0	0
ACCC	551	3510	4	924.048	174117300	251	641006702	14040	6.37024	0.59629	3.79851	5.47576	0.015194	0.021903	0.101518	8.72631e-08	8.72631e-08	1	0	0	0	0	0
ACCCATGCC	2	8	9	924.048	174117300	251	641006702	72	4	0.00216439	0.00865756	0.0124804	7.79181e-05	0.000112323	0.143426	4.47503e-10	4.47503e-10	1	0	0	1	0	0
ACCCC	27	135	5	924.048	174117300	251	641006702	675	5	0.0292193	0.146096	0.210606	0.000730482	0.00105303	0.0996016	4.19534e-09	4.19534e-09	1	0	0	1	0	0
ACCCCC	96	386	6	924.048	174117300	251	641006702	2316	4.02083	0.103891	0.417727	0.602178	0.00250636	0.00361307	0.0961155	1.43947e-08	1.43947e-08	1	0	0	1	0	0
ACCCCCC	3	12	7	924.048	174117300	251	641006702	84	4	0.00324659	0.0129863	0.0187206	9.09044e-05	0.000131044	0.111554	5.22087e-10	5.22087e-10	1	0	0	1	0	0
ACCCCG	1	4	6	924.048	174117300	251	641006702	24	4	0.0010822	0.00432878	0.00624018	2.59727e-05	3.74411e-05	0.0956175	1.49168e-10	1.49168e-10	1	0	0	1	0	0
ACCCCGGCC	1	4	9	924.048	174117300	251	641006702	36	4	0.0010822	0.00432878	0.00624018	3.8959e-05	5.61617e-05	0.143426	2.23752e-10	2.23752e-10	1	0	0	1	0	0
ACCCG	3	15	5	924.048	174117300	251	641006702	75	5	0.00324659	0.0162329	0.0234007	8.11646e-05	0.000117003	0.0996016	4.66149e-10	4.66149e-10	1	0	0	1	0	0
ACCCGC	2	8	6	924.048	174117300	251	641006702	48	4	0.00216439	0.00865756	0.0124804	5.19454e-05	7.48822e-05	0.0956175	2.98336e-10	2.98336e-10	1	0	0	1	0	0
ACCCTC	61	244	6	924.048	174117300	251	641006702	1464	4	0.0660139	0.264056	0.380651	0.00158433	0.00228391	0.0956175	9.09923e-09	9.09923e-09	1	0	0	1	0	0
ACCG	7990	50017	4	924.048	174117300	251	641006702	200068	6.25995	8.64674	54.1282	78.0288	0.216513	0.312115	0.0997602	1.24349e-06	1.24349e-06	1	0	0	0	0	0
ACCGC	5	25	5	924.048	174117300	251	641006702	125	5	0.00541098	0.0270549	0.0390012	0.000135274	0.000195006	0.0996016	7.76915e-10	7.76915e-10	1	0	0	1	0	0
ACCGCC	1517	6491	6	924.048	174117300	251	641006702	38946	4.27884	1.64169	7.02453	10.1263	0.0421472	0.0607576	0.102283	2.42062e-07	2.42062e-07	1	0	0	1	0	0
ACCGCG	2	8	6	924.048	174117300	251	641006702	48	4	0.00216439	0.00865756	0.0124804	5.19454e-05	7.48822e-05	0.0956175	2.98336e-10	2.98336e-10	1	0	0	1	0	0
ACCGCGAT	1	5	8	924.048	174117300	251	641006702	40	5	0.0010822	0.00541098	0.00780023	4.32878e-05	6.24018e-05	0.159363	2.48613e-10	2.48613e-10	1	0	0	1	0	0
ACCGCT	3	12	6	924.048	174117300	251	641006702	72	4	0.00324659	0.0129863	0.0187206	7.79181e-05	0.000112323	0.0956175	4.47503e-10	4.47503e-10	1	0	0	1	0	0
ACCGGC	616	2468	6	924.048	174117300	251	641006702	14808	4.00649	0.666632	2.67086	3.85019	0.0160251	0.0231012	0.0957728	9.20365e-08	9.20365e-08	1	0	0	1	0	0
ACCGGCAGCGGGCGG	1	4	15	924.048	174117300	251	641006702	60	4	0.0010822	0.00432878	0.00624018	6.49317e-05	9.36028e-05	0.239044	3.72919e-10	3.72919e-10	1	0	0	1	0	0
ACCGGCC	2	8	7	924.048	174117300	251	641006702	56	4	0.00216439	0.00865756	0.0124804	6.06029e-05	8.73626e-05	0.111554	3.48058e-10	3.48058e-10	1	0	0	1	0	0
ACCGGCCGC	2	8	9	924.048	174117300	251	641006702	72	4	0.00216439	0.00865756	0.0124804	7.79181e-05	0.000112323	0.143426	4.47503e-10	4.47503e-10	1	0	0	1	0	0
ACCGGT	1	4	6	924.048	174117300	251	641006702	24	4	0.0010822	0.00432878	0.00624018	2.59727e-05	3.74411e-05	0.0956175	1.49168e-10	1.49168e-10	1	0	0	1	0	0
ACCGGTC	3	12	7	924.048	174117300	251	641006702	84	4	0.00324659	0.0129863	0.0187206	9.09044e-05	0.000131044	0.111554	5.22087e-10	5.22087e-10	1	0	0	1	0	0
ACCGTC	4	16	6	924.048	174117300	251	641006702	96	4	0.00432878	0.0173151	0.0249607	0.000103891	0.000149764	0.0956175	5.96671e-10	5.96671e-10	1	0	0	1	0	0
ACCTAGC	1	6	7	924.048	174117300	251	641006702	42	6	0.0010822	0.00649317	0.00936028	4.54522e-05	6.55219e-05	0.167331	2.61044e-10	2.61044e-10	1	0	0	1	0	0
ACCTATG	2	27	7	924.048	174117300	251	641006702	189	13.5	0.00216439	0.0292193	0.0421212	0.000204535	0.000294849	0.376494	1.1747e-09	1.1747e-09	1	0	0	1	0	0
ACCTCC	425	2073	6	924.048	174117300	251	641006702	12438	4.87765	0.459933	2.24339	3.23398	0.0134603	0.0194039	0.116597	7.73062e-08	7.73062e-08	1	0	0	1	0	0
ACCTCCTCC	151	656	9	924.048	174117300	251	641006702	5904	4.34437	0.163411	0.70992	1.02339	0.00638928	0.00921051	0.155774	3.66953e-08	3.66953e-08	1	0	0	1	0	0
ACCTGC	2	11	6	924.048	174117300	251	641006702	66	5.5	0.00216439	0.0119041	0.0171605	7.14249e-05	0.000102963	0.131474	4.10211e-10	4.10211e-10	1	0	0	1	0	0
ACCTGGC	321	1284	7	924.048	174117300	251	641006702	8988	4	0.347385	1.38954	2.0031	0.00972677	0.0140217	0.111554	5.58633e-08	5.58633e-08	1	0	0	1	0	0
ACG	3707	31828	3	924.048	174117300	251	641006702	95484	8.58592	4.0117	34.4441	49.6531	0.103332	0.148959	0.102621	5.93464e-07	5.93464e-07	1	0	0	0	0	0
ACGACGAGG	7	36	9	924.048	174117300	251	641006702	324	5.14286	0.00757537	0.038959	0.0561617	0.000350631	0.000505455	0.184405	2.01376e-09	2.01376e-09	1	0	0	1	0	0
ACGAG	591	2955	5	924.048	174117300	251	641006702	14775	5	0.639577	3.19789	4.60994	0.0159894	0.0230497	0.0996016	9.18314e-08	9.18314e-08	1	0	0	1	0	0
ACGAGG	4	16	6	924.048	174117300	251	641006702	96	4	0.00432878	0.0173151	0.0249607	0.000103891	0.000149764	0.0956175	5.96671e-10	5.96671e-10	1	0	0	1	0	0
ACGATATGGC	1	5	10	924.048	174117300	251	641006702	50	5	0.0010822	0.00541098	0.00780023	5.41098e-05	7.80023e-05	0.199203	3.10766e-10	3.10766e-10	1	0	0	1	0	0
ACGATG	3	18	6	924.048	174117300	251	641006702	108	6	0.00324659	0.0194795	0.0280808	0.000116877	0.000168485	0.143426	6.71255e-10	6.71255e-10	1	0	0	1	0	0
ACGC	713	4279	4	924.048	174117300	251	641006702	17116	6.0014	0.771605	4.63071	6.67544	0.0185229	0.0267017	0.0956399	1.06381e-07	1.06381e-07	1	0	0	0	0	0
ACGCAG	1	4	6	924.048	174117300	251	641006702	24	4	0.0010822	0.00432878	0.00624018	2.59727e-05	3.74411e-05	0.0956175	1.49168e-10	1.49168e-10	1	0	0	1	0	0
ACGCAGCAGGAGAGG	2	10	15	924.048	174117300	251	641006702	150	5	0.00216439	0.010822	0.0156005	0.000162329	0.000234007	0.298805	9.32298e-10	9.32298e-10	1	0	0	1	0	0
ACGCC	740	4163	5	924.048	174117300	251	641006702	20815	5.62568	0.800825	4.50518	6.49447	0.0225259	0.0324724	0.112065	1.29372e-07	1.29372e-07	1	0	0	1	0	0
ACGCCC	1	6	6	924.048	174117300	251	641006702	36	6	0.0010822	0.00649317	0.00936028	3.8959e-05	5.61617e-05	0.143426	2.23752e-10	2.23752e-10	1	0	0	1	0	0
ACGCCCG	1	4	7	924.048	174117300	251	641006702	28	4	0.0010822	0.00432878	0.00624018	3.03015e-05	4.36813e-05	0.111554	1.74029e-10	1.74029e-10	1	0	0	1	0	0
ACGCCG	7	29	6	924.048	174117300	251	641006702	174	4.14286	0.00757537	0.0313837	0.0452413	0.000188302	0.000271448	0.0990324	1.08147e-09	1.08147e-09	1	0	0	1	0	0
ACGCCGC	1	4	7	924.048	174117300	251	641006702	28	4	0.0010822	0.00432878	0.00624018	3.03015e-05	4.36813e-05	0.111554	1.74029e-10	1.74029e-10	1	0	0	1	0	0
ACGCGC	230	2808	6	924.048	174117300	251	641006702	16848	12.2087	0.248905	3.0388	4.38061	0.0182328	0.0262837	0.291841	1.04716e-07	1.04716e-07	1	0	0	1	0	0
ACGCGCCCGC	1	4	10	924.048	174117300	251	641006702	40	4	0.0010822	0.00432878	0.00624018	4.32878e-05	6.24018e-05	0.159363	2.48613e-10	2.48613e-10	1	0	0	1	0	0
ACGCGCGCGC	3	12	10	924.048	174117300	251	641006702	120	4	0.00324659	0.0129863	0.0187206	0.000129863	0.000187206	0.159363	7.45839e-10	7.45839e-10	1	0	0	1	0	0
ACGCGCTCGC	763	4522	10	924.048	174117300	251	641006702	45220	5.92661	0.825715	4.89369	7.05453	0.0489369	0.0705453	0.23612	2.81057e-07	2.81057e-07	1	0	0	1	0	0
ACGCGCTG	1	7	8	924.048	174117300	251	641006702	56	7	0.0010822	0.00757537	0.0109203	6.06029e-05	8.73626e-05	0.223108	3.48058e-10	3.48058e-10	1	0	0	1	0	0
ACGCGGGCCGCCGC	3156	19391	14	924.048	174117300	251	641006702	271474	6.14417	3.41541	20.9848	30.2509	0.293788	0.423512	0.342703	1.6873e-06	1.6873e-06	1	0	0	1	0	0
ACGCGT	2	8	6	924.048	174117300	251	641006702	48	4	0.00216439	0.00865756	0.0124804	5.19454e-05	7.48822e-05	0.0956175	2.98336e-10	2.98336e-10	1	0	0	1	0	0
ACGCTGGCCGCCGC	4141	22799	14	924.048	174117300	251	641006702	319186	5.50567	4.48137	24.673	35.5675	0.345422	0.497945	0.307089	1.98384e-06	1.98384e-06	1	0	0	1	0	0
ACGG	3195	20328	4	924.048	174117300	251	641006702	81312	6.36244	3.45761	21.9989	31.7126	0.0879955	0.12685	0.101393	5.0538e-07	5.0538e-07	1	0	0	0	0	0
ACGGAG	1	5	6	924.048	174117300	251	641006702	30	5	0.0010822	0.00541098	0.00780023	3.24659e-05	4.68014e-05	0.119522	1.8646e-10	1.8646e-10	1	0	0	1	0	0
ACGGCG	5	20	6	924.048	174117300	251	641006702	120	4	0.00541098	0.0216439	0.0312009	0.000129863	0.000187206	0.0956175	7.45839e-10	7.45839e-10	1	0	0	1	0	0
ACGGCTCAGGGGCC	2	10	14	924.048	174117300	251	641006702	140	5	0.00216439	0.010822	0.0156005	0.000151507	0.000218406	0.278884	8.70145e-10	8.70145e-10	1	0	0	1	0	0
ACGGG	2	10	5	924.048	174117300	251	641006702	50	5	0.00216439	0.010822	0.0156005	5.41098e-05	7.80023e-05	0.0996016	3.10766e-10	3.10766e-10	1	0	0	1	0	0
ACGGGC	1	4	6	924.048	174117300	251	641006702	24	4	0.0010822	0.00432878	0.00624018	2.59727e-05	3.74411e-05	0.0956175	1.49168e-10	1.49168e-10	1	0	0	1	0	0
ACGT	431	2586	4	924.048	174117300	251	641006702	10344	6	0.466426	2.79856	4.03428	0.0111942	0.0161371	0.0956175	6.42913e-08	6.42913e-08	1	0	0	0	0	0
ACGTCC	1	4	6	924.048	174117300	251	641006702	24	4	0.0010822	0.00432878	0.00624018	2.59727e-05	3.74411e-05	0.0956175	1.49168e-10	1.49168e-10	1	0	0	1	0	0
ACGTCCC	324	1297	7	924.048	174117300	251	641006702	9079	4.00309	0.350631	1.40361	2.02338	0.00982525	0.0141637	0.11164	5.64289e-08	5.64289e-08	1	0	0	1	0	0
ACT	2950	29650	3	924.048	174117300	251	641006702	88950	10.0508	3.19248	32.0871	46.2554	0.0962613	0.138766	0.12013	5.52853e-07	5.52853e-07	1	0	0	0	0	0
ACTACTC	1	6	7	924.048	174117300	251	641006702	42	6	0.0010822	0.00649317	0.00936028	4.54522e-05	6.55219e-05	0.167331	2.61044e-10	2.61044e-10	1	0	0	1	0	0
ACTAGAT	2	8	7	924.048	174117300	251	641006702	56	4	0.00216439	0.00865756	0.0124804	6.06029e-05	8.73626e-05	0.111554	3.48058e-10	3.48058e-10	1	0	0	1	0	0
ACTATG	1	4	6	924.048	174117300	251	641006702	24	4	0.0010822	0.00432878	0.00624018	2.59727e-05	3.74411e-05	0.0956175	1.49168e-10	1.49168e-10	1	0	0	1	0	0
ACTC	9134	58707	4	924.048	174117300	251	641006702	234828	6.4273	9.88477	63.5324	91.5856	0.25413	0.366343	0.102427	1.45953e-06	1.45953e-06	1	0	0	0	0	0
ACTCAGGC	1	9	8	924.048	174117300	251	641006702	72	9	0.0010822	0.00973976	0.0140404	7.79181e-05	0.000112323	0.286853	4.47503e-10	4.47503e-10	1	0	0	1	0	0
ACTCAT	1	5	6	924.048	174117300	251	641006702	30	5	0.0010822	0.00541098	0.00780023	3.24659e-05	4.68014e-05	0.119522	1.8646e-10	1.8646e-10	1	0	0	1	0	0
ACTCATC	1	4	7	924.048	174117300	251	641006702	28	4	0.0010822	0.00432878	0.00624018	3.03015e-05	4.36813e-05	0.111554	1.74029e-10	1.74029e-10	1	0	0	1	0	0
ACTCCAG	1	9	7	924.048	174117300	251	641006702	63	9	0.0010822	0.00973976	0.0140404	6.81783e-05	9.82829e-05	0.250996	3.91565e-10	3.91565e-10	1	0	0	1	0	0
ACTCCC	1	4	6	924.048	174117300	251	641006702	24	4	0.0010822	0.00432878	0.00624018	2.59727e-05	3.74411e-05	0.0956175	1.49168e-10	1.49168e-10	1	0	0	1	0	0
ACTCCG	4	16	6	924.048	174117300	251	641006702	96	4	0.00432878	0.0173151	0.0249607	0.000103891	0.000149764	0.0956175	5.96671e-10	5.96671e-10	1	0	0	1	0	0
ACTCCT	1	9	6	924.048	174117300	251	641006702	54	9	0.0010822	0.00973976	0.0140404	5.84385e-05	8.42425e-05	0.215139	3.35627e-10	3.35627e-10	1	0	0	1	0	0
ACTCG	3	15	5	924.048	174117300	251	641006702	75	5	0.00324659	0.0162329	0.0234007	8.11646e-05	0.000117003	0.0996016	4.66149e-10	4.66149e-10	1	0	0	1	0	0
ACTCGC	609	2437	6	924.048	174117300	251	641006702	14622	4.00164	0.659057	2.63731	3.80183	0.0158239	0.022811	0.0956568	9.08805e-08	9.08805e-08	1	0	0	1	0	0
ACTCGCC	2	12	7	924.048	174117300	251	641006702	84	6	0.00216439	0.0129863	0.0187206	9.09044e-05	0.000131044	0.167331	5.22087e-10	5.22087e-10	1	0	0	1	0	0
ACTCGG	2	9	6	924.048	174117300	251	641006702	54	4.5	0.00216439	0.00973976	0.0140404	5.84385e-05	8.42425e-05	0.10757	3.35627e-10	3.35627e-10	1	0	0	1	0	0
ACTCGGC	1	6	7	924.048	174117300	251	641006702	42	6	0.0010822	0.00649317	0.00936028	4.54522e-05	6.55219e-05	0.167331	2.61044e-10	2.61044e-10	1	0	0	1	0	0
ACTCTC	4	16	6	924.048	174117300	251	641006702	96	4	0.00432878	0.0173151	0.0249607	0.000103891	0.000149764	0.0956175	5.96671e-10	5.96671e-10	1	0	0	1	0	0
ACTG	1294	7768	4	924.048	174117300	251	641006702	31072	6.00309	1.40036	8.40649	12.1184	0.033626	0.0484738	0.0956668	1.93123e-07	1.93123e-07	1	0	0	0	0	0
ACTGCC	579	2316	6	924.048	174117300	251	641006702	13896	4	0.626591	2.50636	3.61307	0.0150382	0.0216784	0.0956175	8.63681e-08	8.63681e-08	1	0	0	1	0	0
ACTGCCT	592	2368	7	924.048	174117300	251	641006702	16576	4	0.64066	2.56264	3.69419	0.0179385	0.0258593	0.111554	1.03025e-07	1.03025e-07	1	0	0	1	0	0
ACTGCT	1	4	6	924.048	174117300	251	641006702	24	4	0.0010822	0.00432878	0.00624018	2.59727e-05	3.74411e-05	0.0956175	1.49168e-10	1.49168e-10	1	0	0	1	0	0
ACTGCTG	1	4	7	924.048	174117300	251	641006702	28	4	0.0010822	0.00432878	0.00624018	3.03015e-05	4.36813e-05	0.111554	1.74029e-10	1.74029e-10	1	0	0	1	0	0
ACTGG	2	12	5	924.048	174117300	251	641006702	60	6	0.00216439	0.0129863	0.0187206	6.49317e-05	9.36028e-05	0.119522	3.72919e-10	3.72919e-10	1	0	0	1	0	0
ACTGGC	2	16	6	924.048	174117300	251	641006702	96	8	0.00216439	0.0173151	0.0249607	0.000103891	0.000149764	0.191235	5.96671e-10	5.96671e-10	1	0	0	1	0	0
AG	1741788	35588857	2	924.048	174117300	251	641006702	71177714	20.4324	1884.95	38514.1	55520.3	77.0282	111.041	0.162808	0.000442392	0.000442392	1	1	1	0	0	0
AGAGAT	1	4	6	924.048	174117300	251	641006702	24	4	0.0010822	0.00432878	0.00624018	2.59727e-05	3.74411e-05	0.0956175	1.49168e-10	1.49168e-10	1	0	0	1	0	0
AGAGC	2110	11009	5	924.048	174117300	251	641006702	55045	5.21754	2.28343	11.9139	17.1745	0.0595694	0.0858727	0.103935	3.42122e-07	3.42122e-07	1	0	0	1	0	0
AGAGCC	5	21	6	924.048	174117300	251	641006702	126	4.2	0.00541098	0.0227261	0.032761	0.000136357	0.000196566	0.100398	7.83131e-10	7.83131e-10	1	0	0	1	0	0
AGAGCCC	1	6	7	924.048	174117300	251	641006702	42	6	0.0010822	0.00649317	0.00936028	4.54522e-05	6.55219e-05	0.167331	2.61044e-10	2.61044e-10	1	0	0	1	0	0
AGAGCG	81	325	6	924.048	174117300	251	641006702	1950	4.01235	0.0876578	0.351713	0.507015	0.00211028	0.00304209	0.0959126	1.21199e-08	1.21199e-08	1	0	0	1	0	0
AGAGG	2	10	5	924.048	174117300	251	641006702	50	5	0.00216439	0.010822	0.0156005	5.41098e-05	7.80023e-05	0.0996016	3.10766e-10	3.10766e-10	1	0	0	1	0	0
AGAGGC	513	2052	6	924.048	174117300	251	641006702	12312	4	0.555166	2.22066	3.20121	0.013324	0.0192073	0.0956175	7.65231e-08	7.65231e-08	1	0	0	1	0	0
AGAGGG	263	1087	6	924.048	174117300	251	641006702	6522	4.13308	0.284617	1.17635	1.69577	0.00705808	0.0101746	0.0987987	4.05363e-08	4.05363e-08	1	0	0	1	0	0
AGAT	1661	14991	4	924.048	174117300	251	641006702	59964	9.02529	1.79753	16.2232	23.3867	0.0648928	0.0935466	0.143829	3.72696e-07	3.72696e-07	1	0	0	0	0	0
AGATCCAGC	1	5	9	924.048	174117300	251	641006702	45	5	0.0010822	0.00541098	0.00780023	4.86988e-05	7.02021e-05	0.179283	2.7969e-10	2.7969e-10	1	0	0	1	0	0
AGATCG	2	8	6	924.048	174117300	251	641006702	48	4	0.00216439	0.00865756	0.0124804	5.19454e-05	7.48822e-05	0.0956175	2.98336e-10	2.98336e-10	1	0	0	1	0	0
AGATGGCGG	5	25	9	924.048	174117300	251	641006702	225	5	0.00541098	0.0270549	0.0390012	0.000243494	0.00035101	0.179283	1.39845e-09	1.39845e-09	1	0	0	1	0	0
AGC	128890	1122253	3	924.048	174117300	251	641006702	3366759	8.70706	139.484	1214.5	1750.77	3.64349	5.2523	0.104068	2.09255e-05	2.09255e-05	1	1	1	0	0	0
AGCAGG	3	14	6	924.048	174117300	251	641006702	84	4.66667	0.00324659	0.0151507	0.0218406	9.09044e-05	0.000131044	0.111554	5.22087e-10	5.22087e-10	1	0	0	1	0	0
AGCAGGC	1	5	7	924.048	174117300	251	641006702	35	5	0.0010822	0.00541098	0.00780023	3.78768e-05	5.46016e-05	0.139442	2.17536e-10	2.17536e-10	1	0	0	1	0	0
AGCATC	1	4	6	924.048	174117300	251	641006702	24	4	0.0010822	0.00432878	0.00624018	2.59727e-05	3.74411e-05	0.0956175	1.49168e-10	1.49168e-10	1	0	0	1	0	0
AGCATCC	2	10	7	924.048	174117300	251	641006702	70	5	0.00216439	0.010822	0.0156005	7.57537e-05	0.000109203	0.139442	4.35073e-10	4.35073e-10	1	0	0	1	0	0
AGCATG	1	4	6	924.048	174117300	251	641006702	24	4	0.0010822	0.00432878	0.00624018	2.59727e-05	3.74411e-05	0.0956175	1.49168e-10	1.49168e-10	1	0	0	1	0	0
AGCC	19106	120622	4	924.048	174117300	251	641006702	482488	6.3133	20.6764	130.537	188.176	0.522146	0.752704	0.10061	2.99882e-06	2.99882e-06	1	1	0	0	0	0
AGCCC	3	29	5	924.048	174117300	251	641006702	145	9.66667	0.00324659	0.0313837	0.0452413	0.000156918	0.000226207	0.192563	9.01222e-10	9.01222e-10	1	0	0	1	0	0
AGCCCC	7	32	6	924.048	174117300	251	641006702	192	4.57143	0.00757537	0.0346302	0.0499215	0.000207781	0.000299529	0.109277	1.19334e-09	1.19334e-09	1	0	0	1	0	0
AGCCCG	1	5	6	924.048	174117300	251	641006702	30	5	0.0010822	0.00541098	0.00780023	3.24659e-05	4.68014e-05	0.119522	1.8646e-10	1.8646e-10	1	0	0	1	0	0
AGCCG	6	30	5	924.048	174117300	251	641006702	150	5	0.00649317	0.0324659	0.0468014	0.000162329	0.000234007	0.0996016	9.32298e-10	9.32298e-10	1	0	0	1	0	0
AGCCGAT	1	5	7	924.048	174117300	251	641006702	35	5	0.0010822	0.00541098	0.00780023	3.78768e-05	5.46016e-05	0.139442	2.17536e-10	2.17536e-10	1	0	0	1	0	0
AGCCGC	22	90	6	924.048	174117300	251	641006702	540	4.09091	0.0238083	0.0973976	0.140404	0.000584385	0.000842425	0.0977907	3.35627e-09	3.35627e-09	1	0	0	1	0	0
AGCCGCCC	1	4	8	924.048	174117300	251	641006702	32	4	0.0010822	0.00432878	0.00624018	3.46302e-05	4.99215e-05	0.12749	1.9889e-10	1.9889e-10	1	0	0	1	0	0
AGCCGCCGCCAT	260	1300	12	924.048	174117300	251	641006702	15600	5	0.281371	1.40685	2.02806	0.0168822	0.0243367	0.239044	9.6959e-08	9.6959e-08	1	0	0	1	0	0
AGCCGG	2	11	6	924.048	174117300	251	641006702	66	5.5	0.00216439	0.0119041	0.0171605	7.14249e-05	0.000102963	0.131474	4.10211e-10	4.10211e-10	1	0	0	1	0	0
AGCCGGAGG	1	5	9	924.048	174117300	251	641006702	45	5	0.0010822	0.00541098	0.00780023	4.86988e-05	7.02021e-05	0.179283	2.7969e-10	2.7969e-10	1	0	0	1	0	0
AGCCTG	2	16	6	924.048	174117300	251	641006702	96	8	0.00216439	0.0173151	0.0249607	0.000103891	0.000149764	0.191235	5.96671e-10	5.96671e-10	1	0	0	1	0	0
AGCG	51594	313510	4	924.048	174117300	251	641006702	1254040	6.07648	55.8348	339.279	489.09	1.35712	1.95636	0.0968364	7.79426e-06	7.79426e-06	1	1	0	0	0	0
AGCGC	1	5	5	924.048	174117300	251	641006702	25	5	0.0010822	0.00541098	0.00780023	2.70549e-05	3.90012e-05	0.0996016	1.55383e-10	1.55383e-10	1	0	0	1	0	0
AGCGCC	3	12	6	924.048	174117300	251	641006702	72	4	0.00324659	0.0129863	0.0187206	7.79181e-05	0.000112323	0.0956175	4.47503e-10	4.47503e-10	1	0	0	1	0	0
AGCGCG	208	832	6	924.048	174117300	251	641006702	4992	4	0.225097	0.900386	1.29796	0.00540232	0.00778775	0.0956175	3.10269e-08	3.10269e-08	1	0	0	1	0	0
AGCGG	514	2570	5	924.048	174117300	251	641006702	12850	5	0.556248	2.78124	4.00932	0.0139062	0.0200466	0.0996016	7.98669e-08	7.98669e-08	1	0	0	1	0	0
AGCGGC	877	3508	6	924.048	174117300	251	641006702	21048	4	0.949085	3.79634	5.47264	0.022778	0.0328359	0.0956175	1.3082e-07	1.3082e-07	1	0	0	1	0	0
AGCT	1	6	4	924.048	174117300	251	641006702	24	6	0.0010822	0.00649317	0.00936028	2.59727e-05	3.74411e-05	0.0956175	1.49168e-10	1.49168e-10	1	0	0	0	0	0
AGCTCC	7	34	6	924.048	174117300	251	641006702	204	4.85714	0.00757537	0.0367946	0.0530416	0.000220768	0.000318249	0.116107	1.26793e-09	1.26793e-09	1	0	0	1	0	0
AGG	2235	18415	3	924.048	174117300	251	641006702	55245	8.23937	2.41871	19.9286	28.7282	0.0597859	0.0861847	0.0984786	3.43366e-07	3.43366e-07	1	0	0	0	0	0
AGGAT	343	2041	5	924.048	174117300	251	641006702	10205	5.95044	0.371193	2.20876	3.18405	0.0110438	0.0159203	0.118535	6.34274e-08	6.34274e-08	1	0	0	1	0	0
AGGC	10841	69316	4	924.048	174117300	251	641006702	277264	6.39388	11.7321	75.0134	108.136	0.300054	0.432545	0.101894	1.72329e-06	1.72329e-06	1	0	0	0	0	0
AGGCC	3	15	5	924.048	174117300	251	641006702	75	5	0.00324659	0.0162329	0.0234007	8.11646e-05	0.000117003	0.0996016	4.66149e-10	4.66149e-10	1	0	0	1	0	0
AGGCCC	5	20	6	924.048	174117300	251	641006702	120	4	0.00541098	0.0216439	0.0312009	0.000129863	0.000187206	0.0956175	7.45839e-10	7.45839e-10	1	0	0	1	0	0
AGGCCG	1	4	6	924.048	174117300	251	641006702	24	4	0.0010822	0.00432878	0.00624018	2.59727e-05	3.74411e-05	0.0956175	1.49168e-10	1.49168e-10	1	0	0	1	0	0
AGGCG	5	26	5	924.048	174117300	251	641006702	130	5.2	0.00541098	0.0281371	0.0405612	0.000140685	0.000202806	0.103586	8.07992e-10	8.07992e-10	1	0	0	1	0	0
AGGCGATC	1	4	8	924.048	174117300	251	641006702	32	4	0.0010822	0.00432878	0.00624018	3.46302e-05	4.99215e-05	0.12749	1.9889e-10	1.9889e-10	1	0	0	1	0	0
AGGCGG	1464	6783	6	924.048	174117300	251	641006702	40698	4.6332	1.58433	7.34053	10.5818	0.0440432	0.0634908	0.110754	2.52951e-07	2.52951e-07	1	0	0	1	0	0
AGGG	805	5174	4	924.048	174117300	251	641006702	20696	6.42733	0.871167	5.59928	8.07168	0.0223971	0.0322867	0.102428	1.28632e-07	1.28632e-07	1	0	0	0	0	0
AGGGC	2	12	5	924.048	174117300	251	641006702	60	6	0.00216439	0.0129863	0.0187206	6.49317e-05	9.36028e-05	0.119522	3.72919e-10	3.72919e-10	1	0	0	1	0	0
AGGGCC	1	4	6	924.048	174117300	251	641006702	24	4	0.0010822	0.00432878	0.00624018	2.59727e-05	3.74411e-05	0.0956175	1.49168e-10	1.49168e-10	1	0	0	1	0	0
AGGGCG	2	8	6	924.048	174117300	251	641006702	48	4	0.00216439	0.00865756	0.0124804	5.19454e-05	7.48822e-05	0.0956175	2.98336e-10	2.98336e-10	1	0	0	1	0	0
AGGGG	5	25	5	924.048	174117300	251	641006702	125	5	0.00541098	0.0270549	0.0390012	0.000135274	0.000195006	0.0996016	7.76915e-10	7.76915e-10	1	0	0	1	0	0
AGGGGC	7	28	6	924.048	174117300	251	641006702	168	4	0.00757537	0.0303015	0.0436813	0.000181809	0.000262088	0.0956175	1.04417e-09	1.04417e-09	1	0	0	1	0	0
AGGGGG	88	359	6	924.048	174117300	251	641006702	2154	4.07955	0.0952332	0.388508	0.560057	0.00233105	0.00336034	0.097519	1.33878e-08	1.33878e-08	1	0	0	1	0	0
AGGGGGAT	46	215	8	924.048	174117300	251	641006702	1720	4.67391	0.049781	0.232672	0.33541	0.00186138	0.00268328	0.148969	1.06904e-08	1.06904e-08	1	0	0	1	0	0
AGGGGGG	3	12	7	924.048	174117300	251	641006702	84	4	0.00324659	0.0129863	0.0187206	9.09044e-05	0.000131044	0.111554	5.22087e-10	5.22087e-10	1	0	0	1	0	0
AT	353162	10229672	2	924.048	174117300	251	641006702	20459344	28.9659	382.19	11070.5	15958.8	22.141	31.9175	0.230804	0.000127161	0.000127161	1	1	1	0	0	0
ATATATCG	493	2303	8	924.048	174117300	251	641006702	18424	4.6714	0.533522	2.4923	3.59279	0.0199384	0.0287423	0.148889	1.14511e-07	1.14511e-07	1	0	0	1	0	0
ATC	4140	37483	3	924.048	174117300	251	641006702	112449	9.05386	4.48029	40.5639	58.4752	0.121692	0.175426	0.108214	6.98907e-07	6.98907e-07	1	0	0	0	0	0
ATCC	4057	24975	4	924.048	174117300	251	641006702	99900	6.15603	4.39047	27.0278	38.9622	0.108111	0.155849	0.098104	6.20911e-07	6.20911e-07	1	0	0	0	0	0
ATCCATCCC	1	4	9	924.048	174117300	251	641006702	36	4	0.0010822	0.00432878	0.00624018	3.8959e-05	5.61617e-05	0.143426	2.23752e-10	2.23752e-10	1	0	0	1	0	0
ATCCCC	270	1080	6	924.048	174117300	251	641006702	6480	4	0.292193	1.16877	1.68485	0.00701263	0.0101091	0.0956175	4.02753e-08	4.02753e-08	1	0	0	1	0	0
ATCCCG	1	4	6	924.048	174117300	251	641006702	24	4	0.0010822	0.00432878	0.00624018	2.59727e-05	3.74411e-05	0.0956175	1.49168e-10	1.49168e-10	1	0	0	1	0	0
ATCCG	1	5	5	924.048	174117300	251	641006702	25	5	0.0010822	0.00541098	0.00780023	2.70549e-05	3.90012e-05	0.0996016	1.55383e-10	1.55383e-10	1	0	0	1	0	0
ATCGCC	146	585	6	924.048	174117300	251	641006702	3510	4.00685	0.158001	0.633084	0.912627	0.00379851	0.00547576	0.0957813	2.18158e-08	2.18158e-08	1	0	0	1	0	0
ATCGCG	1	4	6	924.048	174117300	251	641006702	24	4	0.0010822	0.00432878	0.00624018	2.59727e-05	3.74411e-05	0.0956175	1.49168e-10	1.49168e-10	1	0	0	1	0	0
ATCGGC	1	4	6	924.048	174117300	251	641006702	24	4	0.0010822	0.00432878	0.00624018	2.59727e-05	3.74411e-05	0.0956175	1.49168e-10	1.49168e-10	1	0	0	1	0	0
ATGCC	853	4265	5	924.048	174117300	251	641006702	21325	5	0.923113	4.61556	6.6536	0.0230778	0.033268	0.0996016	1.32542e-07	1.32542e-07	1	0	0	1	0	0
ATGCCC	4	17	6	924.048	174117300	251	641006702	102	4.25	0.00432878	0.0183973	0.0265208	0.000110384	0.000159125	0.101594	6.33963e-10	6.33963e-10	1	0	0	1	0	0
CCCCCCG	11	44	7	924.048	174117300	251	641006702	308	4	0.0119041	0.0476166	0.068642	0.000333316	0.000480494	0.111554	1.91432e-09	1.91432e-09	1	0	0	1	0	0
CCCCCG	257	1045	6	924.048	174117300	251	641006702	6270	4.06615	0.278124	1.13089	1.63025	0.00678536	0.00978149	0.0971988	3.89701e-08	3.89701e-08	1	0	0	1	0	0
CCCCCGG	1	4	7	924.048	174117300	251	641006702	28	4	0.0010822	0.00432878	0.00624018	3.03015e-05	4.36813e-05	0.111554	1.74029e-10	1.74029e-10	1	0	0	1	0	0
CCCCG	28	140	5	924.048	174117300	251	641006702	700	5	0.0303015	0.151507	0.218406	0.000757537	0.00109203	0.0996016	4.35073e-09	4.35073e-09	1	0	0	1	0	0
CCCCGG	19	81	6	924.048	174117300	251	641006702	486	4.26316	0.0205617	0.0876578	0.126364	0.000525947	0.000758182	0.101908	3.02065e-09	3.02065e-09	1	0	0	1	0	0
CCCG	4671	29270	4	924.048	174117300	251	641006702	117080	6.26632	5.05493	31.6759	45.6625	0.126703	0.18265	0.0998617	7.2769e-07	7.2769e-07	1	0	0	0	0	0
CCCGCCG	114	456	7	924.048	174117300	251	641006702	3192	4	0.12337	0.493481	0.711381	0.00345437	0.00497967	0.111554	1.98393e-08	1.98393e-08	1	0	0	1	0	0
CCCGCG	1	4	6	924.048	174117300	251	641006702	24	4	0.0010822	0.00432878	0.00624018	2.59727e-05	3.74411e-05	0.0956175	1.49168e-10	1.49168e-10	1	0	0	1	0	0
CCCGG	102	519	5	924.048	174117300	251	641006702	2595	5.08824	0.110384	0.561659	0.809664	0.0028083	0.00404832	0.101359	1.61288e-08	1.61288e-08	1	0	0	1	0	0
CCG	40121	350371	3	924.048	174117300	251	641006702	1051113	8.73286	43.4188	379.17	546.595	1.13751	1.63978	0.104377	6.53301e-06	6.53301e-06	1	1	0	0	0	0
CCGCG	50	250	5	924.048	174117300	251	641006702	1250	5	0.0541098	0.270549	0.390012	0.00135274	0.00195006	0.0996016	7.76915e-09	7.76915e-09	1	0	0	1	0	0
CCGCGG	11	45	6	924.048	174117300	251	641006702	270	4.09091	0.0119041	0.0486988	0.0702021	0.000292193	0.000421212	0.0977907	1.67814e-09	1.67814e-09	1	0	0	1	0	0
CCGG	4339	27166	4	924.048	174117300	251	641006702	108664	6.26089	4.69565	29.3989	42.3802	0.117596	0.169521	0.0997751	6.75382e-07	6.75382e-07	1	0	0	0	0	0
CCGGCG	2	8	6	924.048	174117300	251	641006702	48	4	0.00216439	0.00865756	0.0124804	5.19454e-05	7.48822e-05	0.0956175	2.98336e-10	2.98336e-10	1	0	0	1	0	0
CG	523	6304	2	924.048	174117300	251	641006702	12608	12.0535	0.565988	6.82216	9.83453	0.0136443	0.0196691	0.0960441	7.83628e-08	7.83628e-08	1	0	0	0	0	0
