# Supplementary material for: Profiles of telomeric repeats in Insecta reveal diverse forms of telomeric motifs in Hymenopterans
Source: Life Sci Alliance. 2022 Apr 1;5(7):e202101163. doi: 10.26508/lsa.202101163 (PMC8977481; doi:10.26508/lsa.202101163)
Supplement: Supplemental Data 3. — Tandem repeat statistics for 50 species without simple tandem type TRM. [file LSA-2021-01163_Supplemental_Data_3.zip › DataS3/COESC_output.csv.0.filtered.xlsx]

## Sheet: Sheet1
Unnamed: 0	reads	repeats	unit_len	avg_genome_cov	genome_size	eff_read_len	num_reads	repeats_total_len	repeats_per_read	reads_per_genome	repeats_per_genome	repeats_per_million_reads	repeats_len_per_genome	repeats_len_per_million_reads	percent_repeats_len_per_read	percent_repeats_len_per_genome	percent_repeat_unit_in_sequences	avg_genome_cov_filter	repeat_containing_reads_filter	repeats_len_per_million_reads_filter	unit_len_filter	percent_repeats_len_per_read_filter	qualified
AAAAAAC	1	4	7	52.6988	1323368550	101	690494388	28	4	0.0189758	0.0759031	0.00579295	0.000531321	4.05507e-05	0.277228	4.01492e-10	4.01492e-10	1	0	0	1	0	0
AAAAAAG	1	4	7	52.6988	1323368550	101	690494388	28	4	0.0189758	0.0759031	0.00579295	0.000531321	4.05507e-05	0.277228	4.01492e-10	4.01492e-10	1	0	0	1	0	0
AAAAAC	13	52	6	52.6988	1323368550	101	690494388	312	4	0.246685	0.98674	0.0753084	0.00592044	0.00045185	0.237624	4.47376e-09	4.47376e-09	1	0	0	1	0	0
AAAAACAAAAT	4	19	11	52.6988	1323368550	101	690494388	209	4.75	0.0759031	0.36054	0.0275165	0.00396593	0.000302682	0.517327	2.99685e-09	2.99685e-09	1	0	0	1	1	0
AAAAAG	26	104	6	52.6988	1323368550	101	690494388	624	4	0.49337	1.97348	0.150617	0.0118409	0.0009037	0.237624	8.94753e-09	8.94753e-09	1	0	0	1	0	0
AAAAAT	2	8	6	52.6988	1323368550	101	690494388	48	4	0.0379515	0.151806	0.0115859	0.000910837	6.95154e-05	0.237624	6.88271e-10	6.88271e-10	1	0	0	1	0	0
AAAAC	18	104	5	52.6988	1323368550	101	690494388	520	5.77778	0.341564	1.97348	0.150617	0.0098674	0.000753084	0.286029	7.45627e-09	7.45627e-09	1	0	0	1	0	0
AAAAG	43	215	5	52.6988	1323368550	101	690494388	1075	5	0.815958	4.07979	0.311371	0.0203989	0.00155686	0.247525	1.54144e-08	1.54144e-08	1	0	0	1	0	0
AAAAGG	13	60	6	52.6988	1323368550	101	690494388	360	4.61538	0.246685	1.13855	0.0868943	0.00683128	0.000521366	0.274181	5.16204e-09	5.16204e-09	1	0	0	1	0	0
AAAAT	16	82	5	52.6988	1323368550	101	690494388	410	5.125	0.303612	1.55601	0.118755	0.00778006	0.000593777	0.253713	5.87898e-09	5.87898e-09	1	0	0	1	0	0
AAAATC	3	12	6	52.6988	1323368550	101	690494388	72	4	0.0569273	0.227709	0.0173789	0.00136626	0.000104273	0.237624	1.03241e-09	1.03241e-09	1	0	0	1	0	0
AAAC	28	173	4	52.6988	1323368550	101	690494388	692	6.17857	0.531321	3.28281	0.250545	0.0131312	0.00100218	0.244696	9.92258e-09	9.92258e-09	1	0	0	0	0	0
AAACAG	8	39	6	52.6988	1323368550	101	690494388	234	4.875	0.151806	0.740055	0.0564813	0.00444033	0.000338888	0.289604	3.35532e-09	3.35532e-09	1	0	0	1	0	0
AAACATT	4	16	7	52.6988	1323368550	101	690494388	112	4	0.0759031	0.303612	0.0231718	0.00212529	0.000162203	0.277228	1.60597e-09	1.60597e-09	1	0	0	1	0	0
AAACC	11	55	5	52.6988	1323368550	101	690494388	275	5	0.208733	1.04367	0.0796531	0.00521834	0.000398265	0.247525	3.94322e-09	3.94322e-09	1	0	0	1	0	0
AAACCTGGAGTG	1	4	12	52.6988	1323368550	101	690494388	48	4	0.0189758	0.0759031	0.00579295	0.000910837	6.95154e-05	0.475248	6.88271e-10	6.88271e-10	1	0	0	1	0	0
AAACCTTGCTGGCTACTCAGT	2	8	21	52.6988	1323368550	101	690494388	168	4	0.0379515	0.151806	0.0115859	0.00318793	0.000243304	0.831683	2.40895e-09	2.40895e-09	1	0	0	1	1	0
AAACTG	54	227	6	52.6988	1323368550	101	690494388	1362	4.2037	1.02469	4.3075	0.32875	0.025845	0.0019725	0.249725	1.95297e-08	1.95297e-08	1	0	0	1	0	0
AAAG	108	718	4	52.6988	1323368550	101	690494388	2872	6.64815	2.04938	13.6246	1.03983	0.0544984	0.00415934	0.263293	4.11816e-08	4.11816e-08	1	0	0	0	0	0
AAAGAG	7	28	6	52.6988	1323368550	101	690494388	168	4	0.13283	0.531321	0.0405507	0.00318793	0.000243304	0.237624	2.40895e-09	2.40895e-09	1	0	0	1	0	0
AAAGC	1	5	5	52.6988	1323368550	101	690494388	25	5	0.0189758	0.0948788	0.00724119	0.000474394	3.62059e-05	0.247525	3.58475e-10	3.58475e-10	1	0	0	1	0	0
AAAGCC	7	28	6	52.6988	1323368550	101	690494388	168	4	0.13283	0.531321	0.0405507	0.00318793	0.000243304	0.237624	2.40895e-09	2.40895e-09	1	0	0	1	0	0
AAAT	20	143	4	52.6988	1323368550	101	690494388	572	7.15	0.379515	2.71353	0.207098	0.0108541	0.000828392	0.283168	8.2019e-09	8.2019e-09	1	0	0	0	0	0
AAATAC	58	232	6	52.6988	1323368550	101	690494388	1392	4	1.10059	4.40238	0.335991	0.0264143	0.00201595	0.237624	1.99599e-08	1.99599e-08	1	0	0	1	0	0
AAATCG	7	28	6	52.6988	1323368550	101	690494388	168	4	0.13283	0.531321	0.0405507	0.00318793	0.000243304	0.237624	2.40895e-09	2.40895e-09	1	0	0	1	0	0
AAATGC	1	4	6	52.6988	1323368550	101	690494388	24	4	0.0189758	0.0759031	0.00579295	0.000455418	3.47577e-05	0.237624	3.44136e-10	3.44136e-10	1	0	0	1	0	0
AAC	8871	71364	3	52.6988	1323368550	101	690494388	214092	8.04464	168.334	1354.19	103.352	4.06256	0.310056	0.23895	3.06986e-06	3.06986e-06	1	0	0	0	0	0
AACAACTGCAGCAGC	4	16	15	52.6988	1323368550	101	690494388	240	4	0.0759031	0.303612	0.0231718	0.00455418	0.000347577	0.594059	3.44136e-09	3.44136e-09	1	0	0	1	1	0
AACAAG	1	4	6	52.6988	1323368550	101	690494388	24	4	0.0189758	0.0759031	0.00579295	0.000455418	3.47577e-05	0.237624	3.44136e-10	3.44136e-10	1	0	0	1	0	0
AACACG	3	12	6	52.6988	1323368550	101	690494388	72	4	0.0569273	0.227709	0.0173789	0.00136626	0.000104273	0.237624	1.03241e-09	1.03241e-09	1	0	0	1	0	0
AACAG	4	20	5	52.6988	1323368550	101	690494388	100	5	0.0759031	0.379515	0.0289648	0.00189758	0.000144824	0.247525	1.4339e-09	1.4339e-09	1	0	0	1	0	0
AACAGC	46	199	6	52.6988	1323368550	101	690494388	1194	4.32609	0.872885	3.77618	0.288199	0.0226571	0.0017292	0.256995	1.71208e-08	1.71208e-08	1	0	0	1	0	0
AACAGCAGAGCTCTCC	3	12	16	52.6988	1323368550	101	690494388	192	4	0.0569273	0.227709	0.0173789	0.00364335	0.000278062	0.633663	2.75309e-09	2.75309e-09	1	0	0	1	1	0
AACAGCGGCGTC	1	4	12	52.6988	1323368550	101	690494388	48	4	0.0189758	0.0759031	0.00579295	0.000910837	6.95154e-05	0.475248	6.88271e-10	6.88271e-10	1	0	0	1	0	0
AACAGG	2	8	6	52.6988	1323368550	101	690494388	48	4	0.0379515	0.151806	0.0115859	0.000910837	6.95154e-05	0.237624	6.88271e-10	6.88271e-10	1	0	0	1	0	0
AACATC	34	171	6	52.6988	1323368550	101	690494388	1026	5.02941	0.645176	3.24486	0.247649	0.0194691	0.00148589	0.298777	1.47118e-08	1.47118e-08	1	0	0	1	0	0
AACC	167	1003	4	52.6988	1323368550	101	690494388	4012	6.00599	3.16895	19.0327	1.45258	0.0761308	0.00581033	0.237861	5.7528e-08	5.7528e-08	1	0	0	0	0	0
AACCACTTCTGCTTCAGAGAC	1	4	21	52.6988	1323368550	101	690494388	84	4	0.0189758	0.0759031	0.00579295	0.00159396	0.000121652	0.831683	1.20447e-09	1.20447e-09	1	0	0	1	1	0
AACCCT	2	8	6	52.6988	1323368550	101	690494388	48	4	0.0379515	0.151806	0.0115859	0.000910837	6.95154e-05	0.237624	6.88271e-10	6.88271e-10	1	0	0	1	0	0
AACCGC	4	16	6	52.6988	1323368550	101	690494388	96	4	0.0759031	0.303612	0.0231718	0.00182167	0.000139031	0.237624	1.37654e-09	1.37654e-09	1	0	0	1	0	0
AACCGTC	4	16	7	52.6988	1323368550	101	690494388	112	4	0.0759031	0.303612	0.0231718	0.00212529	0.000162203	0.277228	1.60597e-09	1.60597e-09	1	0	0	1	0	0
AACCT	2	12	5	52.6988	1323368550	101	690494388	60	6	0.0379515	0.227709	0.0173789	0.00113855	8.68943e-05	0.29703	8.60339e-10	8.60339e-10	1	0	0	1	0	0
AACCTAGAGCCTGT	2	8	14	52.6988	1323368550	101	690494388	112	4	0.0379515	0.151806	0.0115859	0.00212529	0.000162203	0.554455	1.60597e-09	1.60597e-09	1	0	0	1	1	0
AACCTC	27	108	6	52.6988	1323368550	101	690494388	648	4	0.512346	2.04938	0.15641	0.0122963	0.000938458	0.237624	9.29166e-09	9.29166e-09	1	0	0	1	0	0
AACCTG	2	8	6	52.6988	1323368550	101	690494388	48	4	0.0379515	0.151806	0.0115859	0.000910837	6.95154e-05	0.237624	6.88271e-10	6.88271e-10	1	0	0	1	0	0
AACGAC	122	491	6	52.6988	1323368550	101	690494388	2946	4.02459	2.31504	9.3171	0.711085	0.0559026	0.00426651	0.239085	4.22427e-08	4.22427e-08	1	0	0	1	0	0
AACGCG	5	25	6	52.6988	1323368550	101	690494388	150	5	0.0948788	0.474394	0.0362059	0.00284636	0.000217236	0.29703	2.15085e-09	2.15085e-09	1	0	0	1	0	0
AACGG	16	80	5	52.6988	1323368550	101	690494388	400	5	0.303612	1.51806	0.115859	0.00759031	0.000579295	0.247525	5.73559e-09	5.73559e-09	1	0	0	1	0	0
AACTAC	25	100	6	52.6988	1323368550	101	690494388	600	4	0.474394	1.89758	0.144824	0.0113855	0.000868943	0.237624	8.60339e-09	8.60339e-09	1	0	0	1	0	0
AACTCCAGC	17	89	9	52.6988	1323368550	101	690494388	801	5.23529	0.322588	1.68884	0.128893	0.0151996	0.00116004	0.466511	1.14855e-08	1.14855e-08	1	0	0	1	0	0
AACTG	1	5	5	52.6988	1323368550	101	690494388	25	5	0.0189758	0.0948788	0.00724119	0.000474394	3.62059e-05	0.247525	3.58475e-10	3.58475e-10	1	0	0	1	0	0
AACTGC	93	559	6	52.6988	1323368550	101	690494388	3354	6.01075	1.76475	10.6075	0.809565	0.0636447	0.00485739	0.357074	4.8093e-08	4.8093e-08	1	0	0	1	0	0
AACTGCAATGC	3	17	11	52.6988	1323368550	101	690494388	187	5.66667	0.0569273	0.322588	0.02462	0.00354847	0.00027082	0.617162	2.68139e-09	2.68139e-09	1	0	0	1	1	0
AACTGGAGC	2	8	9	52.6988	1323368550	101	690494388	72	4	0.0379515	0.151806	0.0115859	0.00136626	0.000104273	0.356436	1.03241e-09	1.03241e-09	1	0	0	1	0	0
AACTGGC	3	12	7	52.6988	1323368550	101	690494388	84	4	0.0569273	0.227709	0.0173789	0.00159396	0.000121652	0.277228	1.20447e-09	1.20447e-09	1	0	0	1	0	0
AAG	1239	11080	3	52.6988	1323368550	101	690494388	33240	8.9427	23.511	210.251	16.0465	0.630754	0.0481394	0.265625	4.76628e-07	4.76628e-07	1	0	0	0	0	0
AAGAAGC	2	8	7	52.6988	1323368550	101	690494388	56	4	0.0379515	0.151806	0.0115859	0.00106264	8.11013e-05	0.277228	8.02983e-10	8.02983e-10	1	0	0	1	0	0
AAGAC	6	30	5	52.6988	1323368550	101	690494388	150	5	0.113855	0.569273	0.0434471	0.00284636	0.000217236	0.247525	2.15085e-09	2.15085e-09	1	0	0	1	0	0
AAGACG	2	8	6	52.6988	1323368550	101	690494388	48	4	0.0379515	0.151806	0.0115859	0.000910837	6.95154e-05	0.237624	6.88271e-10	6.88271e-10	1	0	0	1	0	0
AAGAG	27	135	5	52.6988	1323368550	101	690494388	675	5	0.512346	2.56173	0.195512	0.0128086	0.00097756	0.247525	9.67882e-09	9.67882e-09	1	0	0	1	0	0
AAGAGAG	6	24	7	52.6988	1323368550	101	690494388	168	4	0.113855	0.455418	0.0347577	0.00318793	0.000243304	0.277228	2.40895e-09	2.40895e-09	1	0	0	1	0	0
AAGAGC	2	12	6	52.6988	1323368550	101	690494388	72	6	0.0379515	0.227709	0.0173789	0.00136626	0.000104273	0.356436	1.03241e-09	1.03241e-09	1	0	0	1	0	0
AAGAGG	29	116	6	52.6988	1323368550	101	690494388	696	4	0.550297	2.20119	0.167996	0.0132071	0.00100797	0.237624	9.97993e-09	9.97993e-09	1	0	0	1	0	0
AAGATC	1	4	6	52.6988	1323368550	101	690494388	24	4	0.0189758	0.0759031	0.00579295	0.000455418	3.47577e-05	0.237624	3.44136e-10	3.44136e-10	1	0	0	1	0	0
AAGATG	2	8	6	52.6988	1323368550	101	690494388	48	4	0.0379515	0.151806	0.0115859	0.000910837	6.95154e-05	0.237624	6.88271e-10	6.88271e-10	1	0	0	1	0	0
AAGC	2	12	4	52.6988	1323368550	101	690494388	48	6	0.0379515	0.227709	0.0173789	0.000910837	6.95154e-05	0.237624	6.88271e-10	6.88271e-10	1	0	0	0	0	0
AAGCAC	14	56	6	52.6988	1323368550	101	690494388	336	4	0.265661	1.06264	0.0811013	0.00637586	0.000486608	0.237624	4.8179e-09	4.8179e-09	1	0	0	1	0	0
AAGCAG	7	28	6	52.6988	1323368550	101	690494388	168	4	0.13283	0.531321	0.0405507	0.00318793	0.000243304	0.237624	2.40895e-09	2.40895e-09	1	0	0	1	0	0
AAGCATT	10	40	7	52.6988	1323368550	101	690494388	280	4	0.189758	0.759031	0.0579295	0.00531321	0.000405507	0.277228	4.01492e-09	4.01492e-09	1	0	0	1	0	0
AAGCCC	4	16	6	52.6988	1323368550	101	690494388	96	4	0.0759031	0.303612	0.0231718	0.00182167	0.000139031	0.237624	1.37654e-09	1.37654e-09	1	0	0	1	0	0
AAGCCTCCAGC	4	20	11	52.6988	1323368550	101	690494388	220	5	0.0759031	0.379515	0.0289648	0.00417467	0.000318612	0.544554	3.15458e-09	3.15458e-09	1	0	0	1	1	0
AAGCGG	16	64	6	52.6988	1323368550	101	690494388	384	4	0.303612	1.21445	0.0926872	0.00728669	0.000556123	0.237624	5.50617e-09	5.50617e-09	1	0	0	1	0	0
AAGCTG	247	988	6	52.6988	1323368550	101	690494388	5928	4	4.68701	18.7481	1.43086	0.112488	0.00858515	0.237624	8.50015e-08	8.50015e-08	1	0	0	1	0	0
AAGG	9	54	4	52.6988	1323368550	101	690494388	216	6	0.170782	1.02469	0.0782048	0.00409877	0.000312819	0.237624	3.09722e-09	3.09722e-09	1	0	0	0	0	0
AAGGAC	3	12	6	52.6988	1323368550	101	690494388	72	4	0.0569273	0.227709	0.0173789	0.00136626	0.000104273	0.237624	1.03241e-09	1.03241e-09	1	0	0	1	0	0
AAGGAG	193	1024	6	52.6988	1323368550	101	690494388	6144	5.3057	3.66232	19.4312	1.483	0.116587	0.00889797	0.31519	8.80987e-08	8.80987e-08	1	0	0	1	0	0
AAGGC	14	73	5	52.6988	1323368550	101	690494388	365	5.21429	0.265661	1.38523	0.105721	0.00692615	0.000528607	0.258133	5.23373e-09	5.23373e-09	1	0	0	1	0	0
AAGGCT	9	36	6	52.6988	1323368550	101	690494388	216	4	0.170782	0.683128	0.0521366	0.00409877	0.000312819	0.237624	3.09722e-09	3.09722e-09	1	0	0	1	0	0
AAGGGG	3	12	6	52.6988	1323368550	101	690494388	72	4	0.0569273	0.227709	0.0173789	0.00136626	0.000104273	0.237624	1.03241e-09	1.03241e-09	1	0	0	1	0	0
AAGTAG	1	4	6	52.6988	1323368550	101	690494388	24	4	0.0189758	0.0759031	0.00579295	0.000455418	3.47577e-05	0.237624	3.44136e-10	3.44136e-10	1	0	0	1	0	0
AAGTCC	1	4	6	52.6988	1323368550	101	690494388	24	4	0.0189758	0.0759031	0.00579295	0.000455418	3.47577e-05	0.237624	3.44136e-10	3.44136e-10	1	0	0	1	0	0
AAGTGC	2	8	6	52.6988	1323368550	101	690494388	48	4	0.0379515	0.151806	0.0115859	0.000910837	6.95154e-05	0.237624	6.88271e-10	6.88271e-10	1	0	0	1	0	0
AAT	339	2960	3	52.6988	1323368550	101	690494388	8880	8.73156	6.43278	56.1683	4.28678	0.168505	0.0128604	0.259353	1.2733e-07	1.2733e-07	1	0	0	0	0	0
AATAC	2	10	5	52.6988	1323368550	101	690494388	50	5	0.0379515	0.189758	0.0144824	0.000948788	7.24119e-05	0.247525	7.16949e-10	7.16949e-10	1	0	0	1	0	0
AATAG	4	27	5	52.6988	1323368550	101	690494388	135	6.75	0.0759031	0.512346	0.0391024	0.00256173	0.000195512	0.334158	1.93576e-09	1.93576e-09	1	0	0	1	0	0
AATC	3	19	4	52.6988	1323368550	101	690494388	76	6.33333	0.0569273	0.36054	0.0275165	0.00144216	0.000110066	0.250825	1.08976e-09	1.08976e-09	1	0	0	0	0	0
AATCC	6	35	5	52.6988	1323368550	101	690494388	175	5.83333	0.113855	0.664152	0.0506883	0.00332076	0.000253442	0.288779	2.50932e-09	2.50932e-09	1	0	0	1	0	0
AATCCCTGC	14	62	9	52.6988	1323368550	101	690494388	558	4.42857	0.265661	1.1765	0.0897907	0.0105885	0.000808117	0.394625	8.00115e-09	8.00115e-09	1	0	0	1	0	0
AATCG	8	50	5	52.6988	1323368550	101	690494388	250	6.25	0.151806	0.948788	0.0724119	0.00474394	0.000362059	0.309406	3.58475e-09	3.58475e-09	1	0	0	1	0	0
AATCTG	5	24	6	52.6988	1323368550	101	690494388	144	4.8	0.0948788	0.455418	0.0347577	0.00273251	0.000208546	0.285149	2.06481e-09	2.06481e-09	1	0	0	1	0	0
AATG	12	77	4	52.6988	1323368550	101	690494388	308	6.41667	0.227709	1.46113	0.111514	0.00584454	0.000446057	0.254125	4.41641e-09	4.41641e-09	1	0	0	0	0	0
AATGAC	1	5	6	52.6988	1323368550	101	690494388	30	5	0.0189758	0.0948788	0.00724119	0.000569273	4.34471e-05	0.29703	4.3017e-10	4.3017e-10	1	0	0	1	0	0
AATGAT	58	303	6	52.6988	1323368550	101	690494388	1818	5.22414	1.10059	5.74966	0.438816	0.0344979	0.0026329	0.310345	2.60683e-08	2.60683e-08	1	0	0	1	0	0
AATGC	42	216	5	52.6988	1323368550	101	690494388	1080	5.14286	0.796982	4.09877	0.312819	0.0204938	0.0015641	0.254597	1.54861e-08	1.54861e-08	1	0	0	1	0	0
AATGCGCTGC	1	4	10	52.6988	1323368550	101	690494388	40	4	0.0189758	0.0759031	0.00579295	0.000759031	5.79295e-05	0.39604	5.73559e-10	5.73559e-10	1	0	0	1	0	0
AATGG	26	188	5	52.6988	1323368550	101	690494388	940	7.23077	0.49337	3.56744	0.272269	0.0178372	0.00136134	0.357959	1.34786e-08	1.34786e-08	1	0	0	1	0	0
AATGGC	35	143	6	52.6988	1323368550	101	690494388	858	4.08571	0.664152	2.71353	0.207098	0.0162812	0.00124259	0.242716	1.23029e-08	1.23029e-08	1	0	0	1	0	0
AATGGG	1	4	6	52.6988	1323368550	101	690494388	24	4	0.0189758	0.0759031	0.00579295	0.000455418	3.47577e-05	0.237624	3.44136e-10	3.44136e-10	1	0	0	1	0	0
AATTC	3	15	5	52.6988	1323368550	101	690494388	75	5	0.0569273	0.284636	0.0217236	0.00142318	0.000108618	0.247525	1.07542e-09	1.07542e-09	1	0	0	1	0	0
AATTCC	5	25	6	52.6988	1323368550	101	690494388	150	5	0.0948788	0.474394	0.0362059	0.00284636	0.000217236	0.29703	2.15085e-09	2.15085e-09	1	0	0	1	0	0
AC	755	11616	2	52.6988	1323368550	101	690494388	23232	15.3854	14.3267	220.422	16.8227	0.440845	0.0336455	0.304662	3.33123e-07	3.33123e-07	1	0	0	0	0	0
ACACATCCG	1	4	9	52.6988	1323368550	101	690494388	36	4	0.0189758	0.0759031	0.00579295	0.000683128	5.21366e-05	0.356436	5.16204e-10	5.16204e-10	1	0	0	1	0	0
ACACC	238	1300	5	52.6988	1323368550	101	690494388	6500	5.46218	4.51623	24.6685	1.88271	0.123342	0.00941355	0.270405	9.32034e-08	9.32034e-08	1	0	0	1	0	0
ACACCC	2	8	6	52.6988	1323368550	101	690494388	48	4	0.0379515	0.151806	0.0115859	0.000910837	6.95154e-05	0.237624	6.88271e-10	6.88271e-10	1	0	0	1	0	0
ACACGC	63	256	6	52.6988	1323368550	101	690494388	1536	4.06349	1.19547	4.8578	0.370749	0.0291468	0.00222449	0.241396	2.20247e-08	2.20247e-08	1	0	0	1	0	0
ACACT	1	5	5	52.6988	1323368550	101	690494388	25	5	0.0189758	0.0948788	0.00724119	0.000474394	3.62059e-05	0.247525	3.58475e-10	3.58475e-10	1	0	0	1	0	0
ACACTG	6	24	6	52.6988	1323368550	101	690494388	144	4	0.113855	0.455418	0.0347577	0.00273251	0.000208546	0.237624	2.06481e-09	2.06481e-09	1	0	0	1	0	0
ACACTGC	1	4	7	52.6988	1323368550	101	690494388	28	4	0.0189758	0.0759031	0.00579295	0.000531321	4.05507e-05	0.277228	4.01492e-10	4.01492e-10	1	0	0	1	0	0
ACAG	4	35	4	52.6988	1323368550	101	690494388	140	8.75	0.0759031	0.664152	0.0506883	0.00265661	0.000202753	0.346535	2.00746e-09	2.00746e-09	1	0	0	0	0	0
ACAGAG	1	4	6	52.6988	1323368550	101	690494388	24	4	0.0189758	0.0759031	0.00579295	0.000455418	3.47577e-05	0.237624	3.44136e-10	3.44136e-10	1	0	0	1	0	0
ACAGC	23	119	5	52.6988	1323368550	101	690494388	595	5.17391	0.436443	2.25812	0.17234	0.0112906	0.000861701	0.256134	8.5317e-09	8.5317e-09	1	0	0	1	0	0
ACAGCC	220	1269	6	52.6988	1323368550	101	690494388	7614	5.76818	4.17467	24.0802	1.83781	0.144481	0.0110269	0.342664	1.09177e-07	1.09177e-07	1	0	0	1	0	0
ACAGCGAGT	1	4	9	52.6988	1323368550	101	690494388	36	4	0.0189758	0.0759031	0.00579295	0.000683128	5.21366e-05	0.356436	5.16204e-10	5.16204e-10	1	0	0	1	0	0
ACAGCT	43	172	6	52.6988	1323368550	101	690494388	1032	4	0.815958	3.26383	0.249097	0.019583	0.00149458	0.237624	1.47978e-08	1.47978e-08	1	0	0	1	0	0
ACAGGC	1	4	6	52.6988	1323368550	101	690494388	24	4	0.0189758	0.0759031	0.00579295	0.000455418	3.47577e-05	0.237624	3.44136e-10	3.44136e-10	1	0	0	1	0	0
ACAGGCAG	1	4	8	52.6988	1323368550	101	690494388	32	4	0.0189758	0.0759031	0.00579295	0.000607224	4.63436e-05	0.316832	4.58848e-10	4.58848e-10	1	0	0	1	0	0
ACAGGG	1	7	6	52.6988	1323368550	101	690494388	42	7	0.0189758	0.13283	0.0101377	0.000796982	6.0826e-05	0.415842	6.02237e-10	6.02237e-10	1	0	0	1	0	0
ACAGGTC	1	7	7	52.6988	1323368550	101	690494388	49	7	0.0189758	0.13283	0.0101377	0.000929812	7.09636e-05	0.485149	7.0261e-10	7.0261e-10	1	0	0	1	0	0
ACAGTAG	1	4	7	52.6988	1323368550	101	690494388	28	4	0.0189758	0.0759031	0.00579295	0.000531321	4.05507e-05	0.277228	4.01492e-10	4.01492e-10	1	0	0	1	0	0
ACAT	26	183	4	52.6988	1323368550	101	690494388	732	7.03846	0.49337	3.47256	0.265027	0.0138903	0.00106011	0.278751	1.04961e-08	1.04961e-08	1	0	0	0	0	0
ACATC	1	5	5	52.6988	1323368550	101	690494388	25	5	0.0189758	0.0948788	0.00724119	0.000474394	3.62059e-05	0.247525	3.58475e-10	3.58475e-10	1	0	0	1	0	0
ACATCC	7	35	6	52.6988	1323368550	101	690494388	210	5	0.13283	0.664152	0.0506883	0.00398491	0.00030413	0.29703	3.01119e-09	3.01119e-09	1	0	0	1	0	0
ACATCT	6	26	6	52.6988	1323368550	101	690494388	156	4.33333	0.113855	0.49337	0.0376542	0.00296022	0.000225925	0.257426	2.23688e-09	2.23688e-09	1	0	0	1	0	0
ACATGC	6	44	6	52.6988	1323368550	101	690494388	264	7.33333	0.113855	0.834934	0.0637225	0.0050096	0.000382335	0.435644	3.78549e-09	3.78549e-09	1	0	0	1	0	0
ACC	520	4342	3	52.6988	1323368550	101	690494388	13026	8.35	9.8674	82.3928	6.28825	0.247178	0.0188647	0.24802	1.8678e-07	1.8678e-07	1	0	0	0	0	0
ACCACG	26	104	6	52.6988	1323368550	101	690494388	624	4	0.49337	1.97348	0.150617	0.0118409	0.0009037	0.237624	8.94753e-09	8.94753e-09	1	0	0	1	0	0
ACCACGTCC	2	8	9	52.6988	1323368550	101	690494388	72	4	0.0379515	0.151806	0.0115859	0.00136626	0.000104273	0.356436	1.03241e-09	1.03241e-09	1	0	0	1	0	0
ACCACT	16	64	6	52.6988	1323368550	101	690494388	384	4	0.303612	1.21445	0.0926872	0.00728669	0.000556123	0.237624	5.50617e-09	5.50617e-09	1	0	0	1	0	0
ACCAGC	26	123	6	52.6988	1323368550	101	690494388	738	4.73077	0.49337	2.33402	0.178133	0.0140041	0.0010688	0.281036	1.05822e-08	1.05822e-08	1	0	0	1	0	0
ACCAGCC	9	37	7	52.6988	1323368550	101	690494388	259	4.11111	0.170782	0.702103	0.0535848	0.00491472	0.000375094	0.284928	3.7138e-09	3.7138e-09	1	0	0	1	0	0
ACCATC	7	36	6	52.6988	1323368550	101	690494388	216	5.14286	0.13283	0.683128	0.0521366	0.00409877	0.000312819	0.305516	3.09722e-09	3.09722e-09	1	0	0	1	0	0
ACCC	1	6	4	52.6988	1323368550	101	690494388	24	6	0.0189758	0.113855	0.00868943	0.000455418	3.47577e-05	0.237624	3.44136e-10	3.44136e-10	1	0	0	0	0	0
ACCCC	1	5	5	52.6988	1323368550	101	690494388	25	5	0.0189758	0.0948788	0.00724119	0.000474394	3.62059e-05	0.247525	3.58475e-10	3.58475e-10	1	0	0	1	0	0
ACCCCC	14	56	6	52.6988	1323368550	101	690494388	336	4	0.265661	1.06264	0.0811013	0.00637586	0.000486608	0.237624	4.8179e-09	4.8179e-09	1	0	0	1	0	0
ACCCCG	1	4	6	52.6988	1323368550	101	690494388	24	4	0.0189758	0.0759031	0.00579295	0.000455418	3.47577e-05	0.237624	3.44136e-10	3.44136e-10	1	0	0	1	0	0
ACCCCTCCAGAG	1	4	12	52.6988	1323368550	101	690494388	48	4	0.0189758	0.0759031	0.00579295	0.000910837	6.95154e-05	0.475248	6.88271e-10	6.88271e-10	1	0	0	1	0	0
ACCCGC	145	580	6	52.6988	1323368550	101	690494388	3480	4	2.75149	11.0059	0.839978	0.0660357	0.00503987	0.237624	4.98997e-08	4.98997e-08	1	0	0	1	0	0
ACCCGGCCAGG	1	4	11	52.6988	1323368550	101	690494388	44	4	0.0189758	0.0759031	0.00579295	0.000834934	6.37225e-05	0.435644	6.30915e-10	6.30915e-10	1	0	0	1	0	0
ACCCGGCCAT	2	8	10	52.6988	1323368550	101	690494388	80	4	0.0379515	0.151806	0.0115859	0.00151806	0.000115859	0.39604	1.14712e-09	1.14712e-09	1	0	0	1	0	0
ACCCTG	2	12	6	52.6988	1323368550	101	690494388	72	6	0.0379515	0.227709	0.0173789	0.00136626	0.000104273	0.356436	1.03241e-09	1.03241e-09	1	0	0	1	0	0
ACCG	25	161	4	52.6988	1323368550	101	690494388	644	6.44	0.474394	3.0551	0.233166	0.0122204	0.000932665	0.25505	9.23431e-09	9.23431e-09	1	0	0	0	0	0
ACCGC	26	130	5	52.6988	1323368550	101	690494388	650	5	0.49337	2.46685	0.188271	0.0123342	0.000941355	0.247525	9.32034e-09	9.32034e-09	1	0	0	1	0	0
ACCGCC	313	1262	6	52.6988	1323368550	101	690494388	7572	4.03195	5.93941	23.9474	1.82768	0.143684	0.0109661	0.239522	1.08575e-07	1.08575e-07	1	0	0	1	0	0
ACCGCG	29	116	6	52.6988	1323368550	101	690494388	696	4	0.550297	2.20119	0.167996	0.0132071	0.00100797	0.237624	9.97993e-09	9.97993e-09	1	0	0	1	0	0
ACCGGC	283	1132	6	52.6988	1323368550	101	690494388	6792	4	5.37014	21.4806	1.63941	0.128883	0.00983643	0.237624	9.73904e-08	9.73904e-08	1	0	0	1	0	0
ACCGTG	2	8	6	52.6988	1323368550	101	690494388	48	4	0.0379515	0.151806	0.0115859	0.000910837	6.95154e-05	0.237624	6.88271e-10	6.88271e-10	1	0	0	1	0	0
ACCT	1	7	4	52.6988	1323368550	101	690494388	28	7	0.0189758	0.13283	0.0101377	0.000531321	4.05507e-05	0.277228	4.01492e-10	4.01492e-10	1	0	0	0	0	0
ACCTCC	22	88	6	52.6988	1323368550	101	690494388	528	4	0.417467	1.66987	0.127445	0.0100192	0.00076467	0.237624	7.57099e-09	7.57099e-09	1	0	0	1	0	0
ACCTCTCAG	1	4	9	52.6988	1323368550	101	690494388	36	4	0.0189758	0.0759031	0.00579295	0.000683128	5.21366e-05	0.356436	5.16204e-10	5.16204e-10	1	0	0	1	0	0
ACCTGC	17	92	6	52.6988	1323368550	101	690494388	552	5.41176	0.322588	1.74577	0.133238	0.0104746	0.000799427	0.321491	7.91512e-09	7.91512e-09	1	0	0	1	0	0
ACCTGCAGC	3	18	9	52.6988	1323368550	101	690494388	162	6	0.0569273	0.341564	0.0260683	0.00307407	0.000234615	0.534653	2.32292e-09	2.32292e-09	1	0	0	1	1	0
ACCTGGCCTGC	2	8	11	52.6988	1323368550	101	690494388	88	4	0.0379515	0.151806	0.0115859	0.00166987	0.000127445	0.435644	1.26183e-09	1.26183e-09	1	0	0	1	0	0
ACG	1246	10479	3	52.6988	1323368550	101	690494388	31437	8.41011	23.6438	198.847	15.1761	0.596541	0.0455282	0.249805	4.50775e-07	4.50775e-07	1	0	0	0	0	0
ACGAGG	111	444	6	52.6988	1323368550	101	690494388	2664	4	2.10631	8.42524	0.643018	0.0505514	0.00385811	0.237624	3.81991e-08	3.81991e-08	1	0	0	1	0	0
ACGATC	2	8	6	52.6988	1323368550	101	690494388	48	4	0.0379515	0.151806	0.0115859	0.000910837	6.95154e-05	0.237624	6.88271e-10	6.88271e-10	1	0	0	1	0	0
ACGATG	71	284	6	52.6988	1323368550	101	690494388	1704	4	1.34728	5.38912	0.4113	0.0323347	0.0024678	0.237624	2.44336e-08	2.44336e-08	1	0	0	1	0	0
ACGC	262	1586	4	52.6988	1323368550	101	690494388	6344	6.05344	4.97165	30.0956	2.2969	0.120382	0.00918762	0.23974	9.09665e-08	9.09665e-08	1	0	0	0	0	0
ACGCAG	51	232	6	52.6988	1323368550	101	690494388	1392	4.54902	0.967764	4.40238	0.335991	0.0264143	0.00201595	0.270239	1.99599e-08	1.99599e-08	1	0	0	1	0	0
ACGCC	13	70	5	52.6988	1323368550	101	690494388	350	5.38462	0.246685	1.3283	0.101377	0.00664152	0.000506883	0.266565	5.01865e-09	5.01865e-09	1	0	0	1	0	0
ACGCCC	30	121	6	52.6988	1323368550	101	690494388	726	4.03333	0.569273	2.29607	0.175237	0.0137764	0.00105142	0.239604	1.04101e-08	1.04101e-08	1	0	0	1	0	0
ACGCCG	147	604	6	52.6988	1323368550	101	690494388	3624	4.10884	2.78944	11.4614	0.874736	0.0687682	0.00524841	0.24409	5.19645e-08	5.19645e-08	1	0	0	1	0	0
ACGCCGCC	3	12	8	52.6988	1323368550	101	690494388	96	4	0.0569273	0.227709	0.0173789	0.00182167	0.000139031	0.316832	1.37654e-09	1.37654e-09	1	0	0	1	0	0
ACGCCT	82	328	6	52.6988	1323368550	101	690494388	1968	4	1.55601	6.22405	0.475022	0.0373443	0.00285013	0.237624	2.82191e-08	2.82191e-08	1	0	0	1	0	0
ACGCTC	2	8	6	52.6988	1323368550	101	690494388	48	4	0.0379515	0.151806	0.0115859	0.000910837	6.95154e-05	0.237624	6.88271e-10	6.88271e-10	1	0	0	1	0	0
ACGCTG	2	8	6	52.6988	1323368550	101	690494388	48	4	0.0379515	0.151806	0.0115859	0.000910837	6.95154e-05	0.237624	6.88271e-10	6.88271e-10	1	0	0	1	0	0
ACGG	2	12	4	52.6988	1323368550	101	690494388	48	6	0.0379515	0.227709	0.0173789	0.000910837	6.95154e-05	0.237624	6.88271e-10	6.88271e-10	1	0	0	0	0	0
ACGGAG	5	20	6	52.6988	1323368550	101	690494388	120	4	0.0948788	0.379515	0.0289648	0.00227709	0.000173789	0.237624	1.72068e-09	1.72068e-09	1	0	0	1	0	0
ACGGATGG	1	5	8	52.6988	1323368550	101	690494388	40	5	0.0189758	0.0948788	0.00724119	0.000759031	5.79295e-05	0.39604	5.73559e-10	5.73559e-10	1	0	0	1	0	0
ACGGC	2	14	5	52.6988	1323368550	101	690494388	70	7	0.0379515	0.265661	0.0202753	0.0013283	0.000101377	0.346535	1.00373e-09	1.00373e-09	1	0	0	1	0	0
ACGGCAG	1	4	7	52.6988	1323368550	101	690494388	28	4	0.0189758	0.0759031	0.00579295	0.000531321	4.05507e-05	0.277228	4.01492e-10	4.01492e-10	1	0	0	1	0	0
ACGGCC	5	20	6	52.6988	1323368550	101	690494388	120	4	0.0948788	0.379515	0.0289648	0.00227709	0.000173789	0.237624	1.72068e-09	1.72068e-09	1	0	0	1	0	0
ACGGCG	704	2940	6	52.6988	1323368550	101	690494388	17640	4.17614	13.3589	55.7887	4.25782	0.334732	0.0255469	0.248087	2.5294e-07	2.5294e-07	1	0	0	1	0	0
ACGGCT	353	1414	6	52.6988	1323368550	101	690494388	8484	4.00567	6.69844	26.8317	2.04781	0.16099	0.0122868	0.23796	1.21652e-07	1.21652e-07	1	0	0	1	0	0
ACGGGG	142	568	6	52.6988	1323368550	101	690494388	3408	4	2.69456	10.7782	0.822599	0.0646694	0.00493559	0.237624	4.88673e-08	4.88673e-08	1	0	0	1	0	0
ACGTC	12	60	5	52.6988	1323368550	101	690494388	300	5	0.227709	1.13855	0.0868943	0.00569273	0.000434471	0.247525	4.3017e-09	4.3017e-09	1	0	0	1	0	0
ACGTCAGCCTCCAGCC	2	8	16	52.6988	1323368550	101	690494388	128	4	0.0379515	0.151806	0.0115859	0.0024289	0.000185374	0.633663	1.83539e-09	1.83539e-09	1	0	0	1	1	0
ACGTCC	4	16	6	52.6988	1323368550	101	690494388	96	4	0.0759031	0.303612	0.0231718	0.00182167	0.000139031	0.237624	1.37654e-09	1.37654e-09	1	0	0	1	0	0
ACT	7	79	3	52.6988	1323368550	101	690494388	237	11.2857	0.13283	1.49909	0.114411	0.00449726	0.000343232	0.335219	3.39834e-09	3.39834e-09	1	0	0	0	0	0
ACTC	1	6	4	52.6988	1323368550	101	690494388	24	6	0.0189758	0.113855	0.00868943	0.000455418	3.47577e-05	0.237624	3.44136e-10	3.44136e-10	1	0	0	0	0	0
ACTCCG	1	4	6	52.6988	1323368550	101	690494388	24	4	0.0189758	0.0759031	0.00579295	0.000455418	3.47577e-05	0.237624	3.44136e-10	3.44136e-10	1	0	0	1	0	0
ACTCGC	2	8	6	52.6988	1323368550	101	690494388	48	4	0.0379515	0.151806	0.0115859	0.000910837	6.95154e-05	0.237624	6.88271e-10	6.88271e-10	1	0	0	1	0	0
ACTGC	110	550	5	52.6988	1323368550	101	690494388	2750	5	2.08733	10.4367	0.796531	0.0521834	0.00398265	0.247525	3.94322e-08	3.94322e-08	1	0	0	1	0	0
ACTGCC	206	827	6	52.6988	1323368550	101	690494388	4962	4.01456	3.90901	15.693	1.19769	0.0941577	0.00718616	0.238489	7.11501e-08	7.11501e-08	1	0	0	1	0	0
ACTGCCG	2	8	7	52.6988	1323368550	101	690494388	56	4	0.0379515	0.151806	0.0115859	0.00106264	8.11013e-05	0.277228	8.02983e-10	8.02983e-10	1	0	0	1	0	0
ACTGCCTGC	3	15	9	52.6988	1323368550	101	690494388	135	5	0.0569273	0.284636	0.0217236	0.00256173	0.000195512	0.445545	1.93576e-09	1.93576e-09	1	0	0	1	0	0
ACTGCG	6	24	6	52.6988	1323368550	101	690494388	144	4	0.113855	0.455418	0.0347577	0.00273251	0.000208546	0.237624	2.06481e-09	2.06481e-09	1	0	0	1	0	0
ACTGCT	2	11	6	52.6988	1323368550	101	690494388	66	5.5	0.0379515	0.208733	0.0159306	0.0012524	9.55837e-05	0.326733	9.46373e-10	9.46373e-10	1	0	0	1	0	0
ACTGGG	5	20	6	52.6988	1323368550	101	690494388	120	4	0.0948788	0.379515	0.0289648	0.00227709	0.000173789	0.237624	1.72068e-09	1.72068e-09	1	0	0	1	0	0
AG	12100	182778	2	52.6988	1323368550	101	690494388	365556	15.1056	229.607	3468.35	264.706	6.9367	0.529412	0.299121	5.2417e-06	5.2417e-06	1	1	0	0	0	0
AGAGAGG	1	4	7	52.6988	1323368550	101	690494388	28	4	0.0189758	0.0759031	0.00579295	0.000531321	4.05507e-05	0.277228	4.01492e-10	4.01492e-10	1	0	0	1	0	0
AGAGC	5	51	5	52.6988	1323368550	101	690494388	255	10.2	0.0948788	0.967764	0.0738601	0.00483882	0.000369301	0.50495	3.65644e-09	3.65644e-09	1	0	0	1	1	0
AGAGCT	14	68	6	52.6988	1323368550	101	690494388	408	4.85714	0.265661	1.29035	0.0984802	0.00774211	0.000590881	0.288543	5.85031e-09	5.85031e-09	1	0	0	1	0	0
AGAGG	214	1092	5	52.6988	1323368550	101	690494388	5460	5.1028	4.06081	20.7215	1.58148	0.103608	0.00790738	0.252614	7.82909e-08	7.82909e-08	1	0	0	1	0	0
AGAGGC	19	89	6	52.6988	1323368550	101	690494388	534	4.68421	0.36054	1.68884	0.128893	0.0101331	0.000773359	0.27827	7.65702e-09	7.65702e-09	1	0	0	1	0	0
AGAGGG	79	357	6	52.6988	1323368550	101	690494388	2142	4.51899	1.49909	6.77435	0.517021	0.0406461	0.00310213	0.268455	3.07141e-08	3.07141e-08	1	0	0	1	0	0
AGAT	28	190	4	52.6988	1323368550	101	690494388	760	6.78571	0.531321	3.6054	0.275165	0.0144216	0.00110066	0.268741	1.08976e-08	1.08976e-08	1	0	0	0	0	0
AGATAT	1	4	6	52.6988	1323368550	101	690494388	24	4	0.0189758	0.0759031	0.00579295	0.000455418	3.47577e-05	0.237624	3.44136e-10	3.44136e-10	1	0	0	1	0	0
AGATG	21	111	5	52.6988	1323368550	101	690494388	555	5.28571	0.398491	2.10631	0.160754	0.0105315	0.000803772	0.261669	7.95814e-09	7.95814e-09	1	0	0	1	0	0
AGATGC	8	32	6	52.6988	1323368550	101	690494388	192	4	0.151806	0.607224	0.0463436	0.00364335	0.000278062	0.237624	2.75309e-09	2.75309e-09	1	0	0	1	0	0
AGATGG	137	548	6	52.6988	1323368550	101	690494388	3288	4	2.59968	10.3987	0.793634	0.0623923	0.00476181	0.237624	4.71466e-08	4.71466e-08	1	0	0	1	0	0
AGC	379	3672	3	52.6988	1323368550	101	690494388	11016	9.68865	7.19181	69.679	5.31793	0.209037	0.0159538	0.287782	1.57958e-07	1.57958e-07	1	0	0	0	0	0
AGCAGCC	3	18	7	52.6988	1323368550	101	690494388	126	6	0.0569273	0.341564	0.0260683	0.00239095	0.000182478	0.415842	1.80671e-09	1.80671e-09	1	0	0	1	0	0
AGCAGCCAGCC	3	14	11	52.6988	1323368550	101	690494388	154	4.66667	0.0569273	0.265661	0.0202753	0.00292227	0.000223029	0.508251	2.2082e-09	2.2082e-09	1	0	0	1	1	0
AGCAGCTCC	3	12	9	52.6988	1323368550	101	690494388	108	4	0.0569273	0.227709	0.0173789	0.00204938	0.00015641	0.356436	1.54861e-09	1.54861e-09	1	0	0	1	0	0
AGCAGG	50	207	6	52.6988	1323368550	101	690494388	1242	4.14	0.948788	3.92798	0.299785	0.0235679	0.00179871	0.245941	1.7809e-08	1.7809e-08	1	0	0	1	0	0
AGCAGGCTGG	3	12	10	52.6988	1323368550	101	690494388	120	4	0.0569273	0.227709	0.0173789	0.00227709	0.000173789	0.39604	1.72068e-09	1.72068e-09	1	0	0	1	0	0
AGCATC	31	124	6	52.6988	1323368550	101	690494388	744	4	0.588249	2.35299	0.179581	0.014118	0.00107749	0.237624	1.06682e-08	1.06682e-08	1	0	0	1	0	0
AGCATG	3	12	6	52.6988	1323368550	101	690494388	72	4	0.0569273	0.227709	0.0173789	0.00136626	0.000104273	0.237624	1.03241e-09	1.03241e-09	1	0	0	1	0	0
AGCC	1	6	4	52.6988	1323368550	101	690494388	24	6	0.0189758	0.113855	0.00868943	0.000455418	3.47577e-05	0.237624	3.44136e-10	3.44136e-10	1	0	0	0	0	0
AGCCC	10	50	5	52.6988	1323368550	101	690494388	250	5	0.189758	0.948788	0.0724119	0.00474394	0.000362059	0.247525	3.58475e-09	3.58475e-09	1	0	0	1	0	0
AGCCCC	2	8	6	52.6988	1323368550	101	690494388	48	4	0.0379515	0.151806	0.0115859	0.000910837	6.95154e-05	0.237624	6.88271e-10	6.88271e-10	1	0	0	1	0	0
AGCCCTG	4	20	7	52.6988	1323368550	101	690494388	140	5	0.0759031	0.379515	0.0289648	0.00265661	0.000202753	0.346535	2.00746e-09	2.00746e-09	1	0	0	1	0	0
AGCCG	3	15	5	52.6988	1323368550	101	690494388	75	5	0.0569273	0.284636	0.0217236	0.00142318	0.000108618	0.247525	1.07542e-09	1.07542e-09	1	0	0	1	0	0
AGCCGC	9	39	6	52.6988	1323368550	101	690494388	234	4.33333	0.170782	0.740055	0.0564813	0.00444033	0.000338888	0.257426	3.35532e-09	3.35532e-09	1	0	0	1	0	0
AGCCGG	221	884	6	52.6988	1323368550	101	690494388	5304	4	4.19364	16.7746	1.28024	0.100647	0.00768145	0.237624	7.6054e-08	7.6054e-08	1	0	0	1	0	0
AGCCTC	6	24	6	52.6988	1323368550	101	690494388	144	4	0.113855	0.455418	0.0347577	0.00273251	0.000208546	0.237624	2.06481e-09	2.06481e-09	1	0	0	1	0	0
AGCCTCC	5	45	7	52.6988	1323368550	101	690494388	315	9	0.0948788	0.853909	0.0651707	0.00597737	0.000456195	0.623762	4.51678e-09	4.51678e-09	1	0	0	1	1	0
AGCCTG	5	20	6	52.6988	1323368550	101	690494388	120	4	0.0948788	0.379515	0.0289648	0.00227709	0.000173789	0.237624	1.72068e-09	1.72068e-09	1	0	0	1	0	0
AGCCTGG	10	47	7	52.6988	1323368550	101	690494388	329	4.7	0.189758	0.891861	0.0680672	0.00624303	0.00047647	0.325743	4.71753e-09	4.71753e-09	1	0	0	1	0	0
AGCGC	1	5	5	52.6988	1323368550	101	690494388	25	5	0.0189758	0.0948788	0.00724119	0.000474394	3.62059e-05	0.247525	3.58475e-10	3.58475e-10	1	0	0	1	0	0
AGCGCC	4	16	6	52.6988	1323368550	101	690494388	96	4	0.0759031	0.303612	0.0231718	0.00182167	0.000139031	0.237624	1.37654e-09	1.37654e-09	1	0	0	1	0	0
AGCGG	2	11	5	52.6988	1323368550	101	690494388	55	5.5	0.0379515	0.208733	0.0159306	0.00104367	7.96531e-05	0.272277	7.88644e-10	7.88644e-10	1	0	0	1	0	0
AGCGGG	9	36	6	52.6988	1323368550	101	690494388	216	4	0.170782	0.683128	0.0521366	0.00409877	0.000312819	0.237624	3.09722e-09	3.09722e-09	1	0	0	1	0	0
AGCT	1	6	4	52.6988	1323368550	101	690494388	24	6	0.0189758	0.113855	0.00868943	0.000455418	3.47577e-05	0.237624	3.44136e-10	3.44136e-10	1	0	0	0	0	0
AGCTCC	76	331	6	52.6988	1323368550	101	690494388	1986	4.35526	1.44216	6.28098	0.479367	0.0376859	0.0028762	0.258729	2.84772e-08	2.84772e-08	1	0	0	1	0	0
AGG	1621	14165	3	52.6988	1323368550	101	690494388	42495	8.73843	30.7597	268.792	20.5143	0.806375	0.0615429	0.259557	6.09335e-07	6.09335e-07	1	0	0	0	0	0
AGGAGGGCGGCGCGAGGC	1	4	18	52.6988	1323368550	101	690494388	72	4	0.0189758	0.0759031	0.00579295	0.00136626	0.000104273	0.712871	1.03241e-09	1.03241e-09	1	0	0	1	1	0
AGGC	69	423	4	52.6988	1323368550	101	690494388	1692	6.13043	1.30933	8.02675	0.612605	0.032107	0.00245042	0.242789	2.42616e-08	2.42616e-08	1	0	0	0	0	0
AGGCCG	1	4	6	52.6988	1323368550	101	690494388	24	4	0.0189758	0.0759031	0.00579295	0.000455418	3.47577e-05	0.237624	3.44136e-10	3.44136e-10	1	0	0	1	0	0
AGGCG	12	60	5	52.6988	1323368550	101	690494388	300	5	0.227709	1.13855	0.0868943	0.00569273	0.000434471	0.247525	4.3017e-09	4.3017e-09	1	0	0	1	0	0
AGGCGC	319	1276	6	52.6988	1323368550	101	690494388	7656	4	6.05327	24.2131	1.84795	0.145278	0.0110877	0.237624	1.09779e-07	1.09779e-07	1	0	0	1	0	0
AGGCGG	231	933	6	52.6988	1323368550	101	690494388	5598	4.03896	4.3834	17.7044	1.35121	0.106226	0.00810723	0.239938	8.02696e-08	8.02696e-08	1	0	0	1	0	0
AGGG	9	54	4	52.6988	1323368550	101	690494388	216	6	0.170782	1.02469	0.0782048	0.00409877	0.000312819	0.237624	3.09722e-09	3.09722e-09	1	0	0	0	0	0
AGGGC	7	47	5	52.6988	1323368550	101	690494388	235	6.71429	0.13283	0.891861	0.0680672	0.0044593	0.000340336	0.33239	3.36966e-09	3.36966e-09	1	0	0	1	0	0
AGGGCC	3	18	6	52.6988	1323368550	101	690494388	108	6	0.0569273	0.341564	0.0260683	0.00204938	0.00015641	0.356436	1.54861e-09	1.54861e-09	1	0	0	1	0	0
AGGGCG	17	71	6	52.6988	1323368550	101	690494388	426	4.17647	0.322588	1.34728	0.102825	0.00808368	0.000616949	0.248107	6.10841e-09	6.10841e-09	1	0	0	1	0	0
AGGGG	120	600	5	52.6988	1323368550	101	690494388	3000	5	2.27709	11.3855	0.868943	0.0569273	0.00434471	0.247525	4.3017e-08	4.3017e-08	1	0	0	1	0	0
AGGGGC	23	92	6	52.6988	1323368550	101	690494388	552	4	0.436443	1.74577	0.133238	0.0104746	0.000799427	0.237624	7.91512e-09	7.91512e-09	1	0	0	1	0	0
AGGGGG	18	72	6	52.6988	1323368550	101	690494388	432	4	0.341564	1.36626	0.104273	0.00819753	0.000625639	0.237624	6.19444e-09	6.19444e-09	1	0	0	1	0	0
AGGGGGG	1	4	7	52.6988	1323368550	101	690494388	28	4	0.0189758	0.0759031	0.00579295	0.000531321	4.05507e-05	0.277228	4.01492e-10	4.01492e-10	1	0	0	1	0	0
AT	67	824	2	52.6988	1323368550	101	690494388	1648	12.2985	1.27138	15.636	1.19335	0.0312721	0.0023867	0.243535	2.36307e-08	2.36307e-08	1	0	0	0	0	0
ATC	300	2741	3	52.6988	1323368550	101	690494388	8223	9.13667	5.69273	52.0126	3.96962	0.156038	0.0119089	0.271386	1.17909e-07	1.17909e-07	1	0	0	0	0	0
ATCC	227	1638	4	52.6988	1323368550	101	690494388	6552	7.21586	4.3075	31.0823	2.37221	0.124329	0.00948885	0.285777	9.3949e-08	9.3949e-08	1	0	0	0	0	0
ATCCC	2	10	5	52.6988	1323368550	101	690494388	50	5	0.0379515	0.189758	0.0144824	0.000948788	7.24119e-05	0.247525	7.16949e-10	7.16949e-10	1	0	0	1	0	0
ATCG	34	210	4	52.6988	1323368550	101	690494388	840	6.17647	0.645176	3.98491	0.30413	0.0159396	0.00121652	0.244613	1.20447e-08	1.20447e-08	1	0	0	0	0	0
ATCGC	9	45	5	52.6988	1323368550	101	690494388	225	5	0.170782	0.853909	0.0651707	0.00426955	0.000325853	0.247525	3.22627e-09	3.22627e-09	1	0	0	1	0	0
ATGCCC	15	75	6	52.6988	1323368550	101	690494388	450	5	0.284636	1.42318	0.108618	0.00853909	0.000651707	0.29703	6.45254e-09	6.45254e-09	1	0	0	1	0	0
CCCCCCG	1	4	7	52.6988	1323368550	101	690494388	28	4	0.0189758	0.0759031	0.00579295	0.000531321	4.05507e-05	0.277228	4.01492e-10	4.01492e-10	1	0	0	1	0	0
CCCCCG	15	60	6	52.6988	1323368550	101	690494388	360	4	0.284636	1.13855	0.0868943	0.00683128	0.000521366	0.237624	5.16204e-09	5.16204e-09	1	0	0	1	0	0
CCCCG	2	10	5	52.6988	1323368550	101	690494388	50	5	0.0379515	0.189758	0.0144824	0.000948788	7.24119e-05	0.247525	7.16949e-10	7.16949e-10	1	0	0	1	0	0
CCCCGCG	1	4	7	52.6988	1323368550	101	690494388	28	4	0.0189758	0.0759031	0.00579295	0.000531321	4.05507e-05	0.277228	4.01492e-10	4.01492e-10	1	0	0	1	0	0
CCCCGG	2	8	6	52.6988	1323368550	101	690494388	48	4	0.0379515	0.151806	0.0115859	0.000910837	6.95154e-05	0.237624	6.88271e-10	6.88271e-10	1	0	0	1	0	0
CCCGCG	2	9	6	52.6988	1323368550	101	690494388	54	4.5	0.0379515	0.170782	0.0130341	0.00102469	7.82048e-05	0.267327	7.74305e-10	7.74305e-10	1	0	0	1	0	0
CCG	6424	54223	3	52.6988	1323368550	101	690494388	162669	8.44069	121.9	1028.92	78.5278	3.08677	0.235583	0.250714	2.33251e-06	2.33251e-06	1	0	0	0	0	0
CCGCG	209	1048	5	52.6988	1323368550	101	690494388	5240	5.01435	3.96593	19.8866	1.51775	0.099433	0.00758877	0.248235	7.51363e-08	7.51363e-08	1	0	0	1	0	0
CCGCGG	1	4	6	52.6988	1323368550	101	690494388	24	4	0.0189758	0.0759031	0.00579295	0.000455418	3.47577e-05	0.237624	3.44136e-10	3.44136e-10	1	0	0	1	0	0
CCGG	3	18	4	52.6988	1323368550	101	690494388	72	6	0.0569273	0.341564	0.0260683	0.00136626	0.000104273	0.237624	1.03241e-09	1.03241e-09	1	0	0	0	0	0
CCGGCG	42	168	6	52.6988	1323368550	101	690494388	1008	4	0.796982	3.18793	0.243304	0.0191276	0.00145982	0.237624	1.44537e-08	1.44537e-08	1	0	0	1	0	0
