# Supplementary material for: Profiles of telomeric repeats in Insecta reveal diverse forms of telomeric motifs in Hymenopterans
Source: Life Sci Alliance. 2022 Apr 1;5(7):e202101163. doi: 10.26508/lsa.202101163 (PMC8977481; doi:10.26508/lsa.202101163)
Supplement: Supplemental Data 3. — Tandem repeat statistics for 50 species without simple tandem type TRM. [file LSA-2021-01163_Supplemental_Data_3.zip › DataS3/DASDI_output.csv.0.filtered.xlsx]

## Sheet: Sheet1
Unnamed: 0	reads	repeats	unit_len	avg_genome_cov	genome_size	eff_read_len	num_reads	repeats_total_len	repeats_per_read	reads_per_genome	repeats_per_genome	repeats_per_million_reads	repeats_len_per_genome	repeats_len_per_million_reads	percent_repeats_len_per_read	percent_repeats_len_per_genome	percent_repeat_unit_in_sequences	avg_genome_cov_filter	repeat_containing_reads_filter	repeats_len_per_million_reads_filter	unit_len_filter	percent_repeats_len_per_read_filter	qualified
AAAAAAAAAAAGGGAAGACCAG	1	4	22	52.4524	504049904	150	176257355	88	4	0.0190649	0.0762597	0.0226941	0.00167771	0.00049927	0.586667	3.32847e-09	3.32847e-09	1	0	0	1	1	0
AAAAAAAAAGAGCTT	32	129	15	52.4524	504049904	150	176257355	1935	4.03125	0.610077	2.45937	0.731884	0.0368906	0.0109783	0.403125	7.31884e-08	7.31884e-08	1	0	0	1	0	0
AAAAAAAGAAAGAAAG	18	76	16	52.4524	504049904	150	176257355	1216	4.22222	0.343169	1.44893	0.431188	0.0231829	0.006899	0.45037	4.59934e-08	4.59934e-08	1	0	0	1	0	0
AAAAAAAGAAAGGAAAG	167	709	17	52.4524	504049904	150	176257355	12053	4.24551	3.18384	13.517	4.02253	0.22979	0.068383	0.481158	4.55886e-07	4.55886e-07	1	0	0	1	0	0
AAAAAAAGAAAGGAAAGGAAAG	108	480	22	52.4524	504049904	150	176257355	10560	4.44444	2.05901	9.15116	2.72329	0.201326	0.0599124	0.651852	3.99416e-07	3.99416e-07	1	0	0	1	1	0
AAAAAAAGAGGAGG	27	119	14	52.4524	504049904	150	176257355	1666	4.40741	0.514753	2.26873	0.675149	0.0317622	0.00945209	0.411358	6.30139e-08	6.30139e-08	1	0	0	1	0	0
AAAAAAATAAAGGGAAGACCAG	68	281	22	52.4524	504049904	150	176257355	6182	4.13235	1.29641	5.35724	1.59426	0.117859	0.0350737	0.606078	2.33825e-07	2.33825e-07	1	0	0	1	1	0
AAAAAAC	73	292	7	52.4524	504049904	150	176257355	2044	4	1.39174	5.56696	1.65667	0.0389687	0.0115967	0.186667	7.73112e-08	7.73112e-08	1	0	0	1	0	0
AAAAAACAAGAGAAGGAAAC	208	980	20	52.4524	504049904	150	176257355	19600	4.71154	3.9655	18.6836	5.56005	0.373672	0.111201	0.628205	7.4134e-07	7.4134e-07	1	0	0	1	1	0
AAAAAAG	15	70	7	52.4524	504049904	150	176257355	490	4.66667	0.285974	1.33454	0.397147	0.00934181	0.00278003	0.217778	1.85335e-08	1.85335e-08	1	0	0	1	0	0
AAAAAAT	1	4	7	52.4524	504049904	150	176257355	28	4	0.0190649	0.0762597	0.0226941	0.000533818	0.000158859	0.186667	1.05906e-09	1.05906e-09	1	0	0	1	0	0
AAAAAC	404	1620	6	52.4524	504049904	150	176257355	9720	4.0099	7.70223	30.8852	9.19111	0.185311	0.0551466	0.160396	3.67644e-07	3.67644e-07	1	0	0	1	0	0
AAAAACAGGCAAGAAT	37	173	16	52.4524	504049904	150	176257355	2768	4.67568	0.705402	3.29823	0.981519	0.0527717	0.0157043	0.498739	1.04695e-07	1.04695e-07	1	0	0	1	0	0
AAAAACC	1	5	7	52.4524	504049904	150	176257355	35	5	0.0190649	0.0953246	0.0283676	0.000667272	0.000198573	0.233333	1.32382e-09	1.32382e-09	1	0	0	1	0	0
AAAAAG	236	1327	6	52.4524	504049904	150	176257355	7962	5.62288	4.49932	25.2992	7.52876	0.151795	0.0451726	0.224915	3.01151e-07	3.01151e-07	1	0	0	1	0	0
AAAAAGAAGGAGAAGAAAAGG	67	271	21	52.4524	504049904	150	176257355	5691	4.04478	1.27735	5.16659	1.53752	0.108498	0.032288	0.566269	2.15253e-07	2.15253e-07	1	0	0	1	1	0
AAAAAGG	15	60	7	52.4524	504049904	150	176257355	420	4	0.285974	1.1439	0.340411	0.00800727	0.00238288	0.186667	1.58859e-08	1.58859e-08	1	0	0	1	0	0
AAAAAGGG	164	1519	8	52.4524	504049904	150	176257355	12152	9.2622	3.12665	28.9596	8.61808	0.231677	0.0689446	0.493984	4.59631e-07	4.59631e-07	1	0	0	1	0	0
AAAAAT	90	360	6	52.4524	504049904	150	176257355	2160	4	1.71584	6.86337	2.04247	0.0411802	0.0122548	0.16	8.16987e-08	8.16987e-08	1	0	0	1	0	0
AAAAC	251	1275	5	52.4524	504049904	150	176257355	6375	5.07968	4.7853	24.3078	7.23374	0.121539	0.0361687	0.169323	2.41125e-07	2.41125e-07	1	0	0	1	0	0
AAAACAACGAATTGAGTAAC	234	1021	20	52.4524	504049904	150	176257355	20420	4.36325	4.46119	19.4653	5.79267	0.389306	0.115853	0.581766	7.72355e-07	7.72355e-07	1	0	0	1	1	0
AAAACAC	1	4	7	52.4524	504049904	150	176257355	28	4	0.0190649	0.0762597	0.0226941	0.000533818	0.000158859	0.186667	1.05906e-09	1.05906e-09	1	0	0	1	0	0
AAAACATCGATTTGGGTAAC	70	322	20	52.4524	504049904	150	176257355	6440	4.6	1.33454	6.1389	1.82687	0.122778	0.0365375	0.613333	2.43583e-07	2.43583e-07	1	0	0	1	1	0
AAAACC	81	324	6	52.4524	504049904	150	176257355	1944	4	1.54426	6.17703	1.83822	0.0370622	0.0110293	0.16	7.35288e-08	7.35288e-08	1	0	0	1	0	0
AAAAG	159	801	5	52.4524	504049904	150	176257355	4005	5.03774	3.03132	15.271	4.54449	0.076355	0.0227225	0.167925	1.51483e-07	1.51483e-07	1	0	0	1	0	0
AAAAGC	122	965	6	52.4524	504049904	150	176257355	5790	7.90984	2.32592	18.3976	5.47495	0.110386	0.0328497	0.316393	2.18998e-07	2.18998e-07	1	0	0	1	0	0
AAAAGCG	28	112	7	52.4524	504049904	150	176257355	784	4	0.533818	2.13527	0.635434	0.0149469	0.00444804	0.186667	2.96536e-08	2.96536e-08	1	0	0	1	0	0
AAAAGG	132	739	6	52.4524	504049904	150	176257355	4434	5.59848	2.51657	14.089	4.19273	0.0845339	0.0251564	0.223939	1.67709e-07	1.67709e-07	1	0	0	1	0	0
AAAAGGAAAAGGAG	326	1938	14	52.4524	504049904	150	176257355	27132	5.94479	6.21516	36.9478	10.9953	0.517269	0.153934	0.554847	1.02623e-06	1.02623e-06	1	0	0	1	1	0
AAAAGGCGGGAAGAAG	93	466	16	52.4524	504049904	150	176257355	7456	5.01075	1.77304	8.88425	2.64386	0.142148	0.0423018	0.53448	2.82012e-07	2.82012e-07	1	0	0	1	1	0
AAAAGGGAAGAAAAGTAGG	435	2216	19	52.4524	504049904	150	176257355	42104	5.09425	8.29324	42.2479	12.5725	0.802709	0.238878	0.645272	1.59252e-06	1.59252e-06	1	0	0	1	1	0
AAAAGGGAAGAAAATTAGG	20	83	19	52.4524	504049904	150	176257355	1577	4.15	0.381298	1.58239	0.470902	0.0300654	0.00894714	0.525667	5.96476e-08	5.96476e-08	1	0	0	1	1	0
AAAAGT	1	4	6	52.4524	504049904	150	176257355	24	4	0.0190649	0.0762597	0.0226941	0.000457558	0.000136165	0.16	9.07764e-10	9.07764e-10	1	0	0	1	0	0
AAAAT	371	2043	5	52.4524	504049904	150	176257355	10215	5.50674	7.07309	38.9496	11.591	0.194748	0.057955	0.183558	3.86367e-07	3.86367e-07	1	0	0	1	0	0
AAAATG	64	256	6	52.4524	504049904	150	176257355	1536	4	1.22015	4.88062	1.45242	0.0292837	0.00871453	0.16	5.80969e-08	5.80969e-08	1	0	0	1	0	0
AAAATTG	18	72	7	52.4524	504049904	150	176257355	504	4	0.343169	1.37267	0.408494	0.00960872	0.00285946	0.186667	1.9063e-08	1.9063e-08	1	0	0	1	0	0
AAAATTT	1	4	7	52.4524	504049904	150	176257355	28	4	0.0190649	0.0762597	0.0226941	0.000533818	0.000158859	0.186667	1.05906e-09	1.05906e-09	1	0	0	1	0	0
AAAC	86	525	4	52.4524	504049904	150	176257355	2100	6.10465	1.63958	10.0091	2.9786	0.0400363	0.0119144	0.162791	7.94293e-08	7.94293e-08	1	0	0	0	0	0
AAACAC	3	12	6	52.4524	504049904	150	176257355	72	4	0.0571948	0.228779	0.0680823	0.00137267	0.000408494	0.16	2.72329e-09	2.72329e-09	1	0	0	1	0	0
AAACAG	13	52	6	52.4524	504049904	150	176257355	312	4	0.247844	0.991376	0.295023	0.00594826	0.00177014	0.16	1.18009e-08	1.18009e-08	1	0	0	1	0	0
AAACAGGAAACAGTCAG	322	1754	17	52.4524	504049904	150	176257355	29818	5.4472	6.1389	33.4399	9.95136	0.568478	0.169173	0.61735	1.12782e-06	1.12782e-06	1	0	0	1	1	0
AAACC	66	330	5	52.4524	504049904	150	176257355	1650	5	1.25828	6.29142	1.87226	0.0314571	0.00936131	0.166667	6.24087e-08	6.24087e-08	1	0	0	1	0	0
AAACCAATG	42	275	9	52.4524	504049904	150	176257355	2475	6.54762	0.800727	5.24285	1.56022	0.0471857	0.014042	0.392857	9.36131e-08	9.36131e-08	1	0	0	1	0	0
AAACCATCCGAGGCAACT	54	218	18	52.4524	504049904	150	176257355	3924	4.03704	1.02951	4.15615	1.23683	0.0748108	0.0222629	0.484444	1.48419e-07	1.48419e-07	1	0	0	1	0	0
AAACCC	29	116	6	52.4524	504049904	150	176257355	696	4	0.552883	2.21153	0.658129	0.0132692	0.00394877	0.16	2.63251e-08	2.63251e-08	1	0	0	1	0	0
AAACCCT	1	8	7	52.4524	504049904	150	176257355	56	8	0.0190649	0.152519	0.0453882	0.00106764	0.000317717	0.373333	2.11811e-09	2.11811e-09	1	0	0	1	0	0
AAACCG	21	84	6	52.4524	504049904	150	176257355	504	4	0.400363	1.60145	0.476576	0.00960872	0.00285946	0.16	1.9063e-08	1.9063e-08	1	0	0	1	0	0
AAACCT	26	104	6	52.4524	504049904	150	176257355	624	4	0.495688	1.98275	0.590046	0.0118965	0.00354028	0.16	2.36019e-08	2.36019e-08	1	0	0	1	0	0
AAACGG	40	160	6	52.4524	504049904	150	176257355	960	4	0.762597	3.05039	0.907764	0.0183023	0.00544658	0.16	3.63105e-08	3.63105e-08	1	0	0	1	0	0
AAACGT	47	188	6	52.4524	504049904	150	176257355	1128	4	0.896051	3.58421	1.06662	0.0215052	0.00639973	0.16	4.26649e-08	4.26649e-08	1	0	0	1	0	0
AAACT	99	518	5	52.4524	504049904	150	176257355	2590	5.23232	1.88743	9.87563	2.93888	0.0493781	0.0146944	0.174411	9.79628e-08	9.79628e-08	1	0	0	1	0	0
AAACTCCTG	23	102	9	52.4524	504049904	150	176257355	918	4.43478	0.438493	1.94462	0.578699	0.0175016	0.00520829	0.266087	3.4722e-08	3.4722e-08	1	0	0	1	0	0
AAACTGTAG	19	76	9	52.4524	504049904	150	176257355	684	4	0.362234	1.44893	0.431188	0.0130404	0.00388069	0.24	2.58713e-08	2.58713e-08	1	0	0	1	0	0
AAACTT	1	4	6	52.4524	504049904	150	176257355	24	4	0.0190649	0.0762597	0.0226941	0.000457558	0.000136165	0.16	9.07764e-10	9.07764e-10	1	0	0	1	0	0
AAAG	228	1854	4	52.4524	504049904	150	176257355	7416	8.13158	4.3468	35.3464	10.5187	0.141385	0.0420748	0.216842	2.80499e-07	2.80499e-07	1	0	0	0	0	0
AAAGAACAGGAGCAG	77	314	15	52.4524	504049904	150	176257355	4710	4.07792	1.468	5.98639	1.78149	0.0897958	0.0267223	0.407792	1.78149e-07	1.78149e-07	1	0	0	1	0	0
AAAGAAG	1	4	7	52.4524	504049904	150	176257355	28	4	0.0190649	0.0762597	0.0226941	0.000533818	0.000158859	0.186667	1.05906e-09	1.05906e-09	1	0	0	1	0	0
AAAGAAGG	2	10	8	52.4524	504049904	150	176257355	80	5	0.0381298	0.190649	0.0567352	0.00152519	0.000453882	0.266667	3.02588e-09	3.02588e-09	1	0	0	1	0	0
AAAGAC	93	372	6	52.4524	504049904	150	176257355	2232	4	1.77304	7.09215	2.11055	0.0425529	0.0126633	0.16	8.4422e-08	8.4422e-08	1	0	0	1	0	0
AAAGC	92	513	5	52.4524	504049904	150	176257355	2565	5.57609	1.75397	9.7803	2.91052	0.0489015	0.0145526	0.18587	9.70172e-08	9.70172e-08	1	0	0	1	0	0
AAAGCAGCGATTTGGGTAAC	50	200	20	52.4524	504049904	150	176257355	4000	4	0.953246	3.81298	1.1347	0.0762597	0.0226941	0.533333	1.51294e-07	1.51294e-07	1	0	0	1	1	0
AAAGCC	53	212	6	52.4524	504049904	150	176257355	1272	4	1.01044	4.04176	1.20279	0.0242506	0.00721672	0.16	4.81115e-08	4.81115e-08	1	0	0	1	0	0
AAAGCG	21	84	6	52.4524	504049904	150	176257355	504	4	0.400363	1.60145	0.476576	0.00960872	0.00285946	0.16	1.9063e-08	1.9063e-08	1	0	0	1	0	0
AAAGG	64	395	5	52.4524	504049904	150	176257355	1975	6.17188	1.22015	7.53064	2.24104	0.0376532	0.0112052	0.205729	7.47014e-08	7.47014e-08	1	0	0	1	0	0
AAAGGAG	17	68	7	52.4524	504049904	150	176257355	476	4	0.324104	1.29641	0.3858	0.0090749	0.0027006	0.186667	1.8004e-08	1.8004e-08	1	0	0	1	0	0
AAAGGC	28	112	6	52.4524	504049904	150	176257355	672	4	0.533818	2.13527	0.635434	0.0128116	0.00381261	0.16	2.54174e-08	2.54174e-08	1	0	0	1	0	0
AAAGGG	29	116	6	52.4524	504049904	150	176257355	696	4	0.552883	2.21153	0.658129	0.0132692	0.00394877	0.16	2.63251e-08	2.63251e-08	1	0	0	1	0	0
AAAGGT	1	4	6	52.4524	504049904	150	176257355	24	4	0.0190649	0.0762597	0.0226941	0.000457558	0.000136165	0.16	9.07764e-10	9.07764e-10	1	0	0	1	0	0
AAAGT	83	415	5	52.4524	504049904	150	176257355	2075	5	1.58239	7.91194	2.35451	0.0395597	0.0117726	0.166667	7.84837e-08	7.84837e-08	1	0	0	1	0	0
AAAGTT	1	4	6	52.4524	504049904	150	176257355	24	4	0.0190649	0.0762597	0.0226941	0.000457558	0.000136165	0.16	9.07764e-10	9.07764e-10	1	0	0	1	0	0
AAAT	3512	22506	4	52.4524	504049904	150	176257355	90024	6.40831	66.956	429.075	127.688	1.7163	0.510753	0.170888	3.40502e-06	3.40502e-06	1	0	0	0	0	0
AAATAG	24	96	6	52.4524	504049904	150	176257355	576	4	0.457558	1.83023	0.544658	0.0109814	0.00326795	0.16	2.17863e-08	2.17863e-08	1	0	0	1	0	0
AAATAT	10	41	6	52.4524	504049904	150	176257355	246	4.1	0.190649	0.781662	0.232614	0.00468997	0.00139569	0.164	9.30458e-09	9.30458e-09	1	0	0	1	0	0
AAATC	47	235	5	52.4524	504049904	150	176257355	1175	5	0.896051	4.48026	1.33328	0.0224013	0.00666639	0.166667	4.44426e-08	4.44426e-08	1	0	0	1	0	0
AAATCT	128	512	6	52.4524	504049904	150	176257355	3072	4	2.44031	9.76124	2.90484	0.0585674	0.0174291	0.16	1.16194e-07	1.16194e-07	1	0	0	1	0	0
AAATG	222	1126	5	52.4524	504049904	150	176257355	5630	5.07207	4.23241	21.4671	6.38839	0.107336	0.0319419	0.169069	2.12946e-07	2.12946e-07	1	0	0	1	0	0
AAATGC	36	144	6	52.4524	504049904	150	176257355	864	4	0.686337	2.74535	0.816987	0.0164721	0.00490192	0.16	3.26795e-08	3.26795e-08	1	0	0	1	0	0
AAATGG	32	128	6	52.4524	504049904	150	176257355	768	4	0.610077	2.44031	0.726211	0.0146419	0.00435726	0.16	2.90484e-08	2.90484e-08	1	0	0	1	0	0
AAATT	194	981	5	52.4524	504049904	150	176257355	4905	5.0567	3.69859	18.7027	5.56573	0.0935134	0.0278286	0.168557	1.85524e-07	1.85524e-07	1	0	0	1	0	0
AAATTC	746	3160	6	52.4524	504049904	150	176257355	18960	4.23592	14.2224	60.2452	17.9283	0.361471	0.10757	0.169437	7.17133e-07	7.17133e-07	1	0	0	1	0	0
AAATTG	155	666	6	52.4524	504049904	150	176257355	3996	4.29677	2.95506	12.6972	3.77857	0.0761834	0.0226714	0.171871	1.51143e-07	1.51143e-07	1	0	0	1	0	0
AAATTT	20	80	6	52.4524	504049904	150	176257355	480	4	0.381298	1.52519	0.453882	0.00915116	0.00272329	0.16	1.81553e-08	1.81553e-08	1	0	0	1	0	0
AAC	1129	9526	3	52.4524	504049904	150	176257355	28578	8.43756	21.5243	181.612	54.046	0.544837	0.162138	0.168751	1.08092e-06	1.08092e-06	1	0	0	0	0	0
AACAAG	21	84	6	52.4524	504049904	150	176257355	504	4	0.400363	1.60145	0.476576	0.00960872	0.00285946	0.16	1.9063e-08	1.9063e-08	1	0	0	1	0	0
AACAAGAGG	20	85	9	52.4524	504049904	150	176257355	765	4.25	0.381298	1.62052	0.482249	0.0145847	0.00434024	0.255	2.8935e-08	2.8935e-08	1	0	0	1	0	0
AACAAT	463	1891	6	52.4524	504049904	150	176257355	11346	4.08423	8.82706	36.0518	10.7286	0.216311	0.0643718	0.163369	4.29145e-07	4.29145e-07	1	0	0	1	0	0
AACAATCTC	50	211	9	52.4524	504049904	150	176257355	1899	4.22	0.953246	4.0227	1.19711	0.0362043	0.010774	0.2532	7.18268e-08	7.18268e-08	1	0	0	1	0	0
AACAC	84	459	5	52.4524	504049904	150	176257355	2295	5.46429	1.60145	8.7508	2.60415	0.043754	0.0130207	0.182143	8.68049e-08	8.68049e-08	1	0	0	1	0	0
AACACG	10	40	6	52.4524	504049904	150	176257355	240	4	0.190649	0.762597	0.226941	0.00457558	0.00136165	0.16	9.07764e-09	9.07764e-09	1	0	0	1	0	0
AACAG	128	666	5	52.4524	504049904	150	176257355	3330	5.20312	2.44031	12.6972	3.77857	0.0634862	0.0188928	0.173437	1.25952e-07	1.25952e-07	1	0	0	1	0	0
AACAGAC	1	4	7	52.4524	504049904	150	176257355	28	4	0.0190649	0.0762597	0.0226941	0.000533818	0.000158859	0.186667	1.05906e-09	1.05906e-09	1	0	0	1	0	0
AACAGC	441	1882	6	52.4524	504049904	150	176257355	11292	4.26757	8.40763	35.8802	10.6776	0.215281	0.0640654	0.170703	4.27103e-07	4.27103e-07	1	0	0	1	0	0
AACAGCC	39	156	7	52.4524	504049904	150	176257355	1092	4	0.743532	2.97413	0.885069	0.0208189	0.00619549	0.186667	4.13032e-08	4.13032e-08	1	0	0	1	0	0
AACAGCCTCAGC	61	313	12	52.4524	504049904	150	176257355	3756	5.13115	1.16296	5.96732	1.77581	0.0716078	0.0213097	0.410492	1.42065e-07	1.42065e-07	1	0	0	1	0	0
AACAGT	75	300	6	52.4524	504049904	150	176257355	1800	4	1.42987	5.71948	1.70206	0.0343169	0.0102123	0.16	6.80823e-08	6.80823e-08	1	0	0	1	0	0
AACAGTG	17	84	7	52.4524	504049904	150	176257355	588	4.94118	0.324104	1.60145	0.476576	0.0112102	0.00333603	0.230588	2.22402e-08	2.22402e-08	1	0	0	1	0	0
AACAT	116	643	5	52.4524	504049904	150	176257355	3215	5.5431	2.21153	12.2587	3.64807	0.0612937	0.0182404	0.18477	1.21602e-07	1.21602e-07	1	0	0	1	0	0
AACC	286	1743	4	52.4524	504049904	150	176257355	6972	6.09441	5.45257	33.2302	9.88895	0.132921	0.0395558	0.162517	2.63705e-07	2.63705e-07	1	0	0	0	0	0
AACCAG	63	252	6	52.4524	504049904	150	176257355	1512	4	1.20109	4.80436	1.42973	0.0288262	0.00857837	0.16	5.71891e-08	5.71891e-08	1	0	0	1	0	0
AACCAGG	31	124	7	52.4524	504049904	150	176257355	868	4	0.591013	2.36405	0.703517	0.0165484	0.00492462	0.186667	3.28308e-08	3.28308e-08	1	0	0	1	0	0
AACCC	31	155	5	52.4524	504049904	150	176257355	775	5	0.591013	2.95506	0.879396	0.0147753	0.00439698	0.166667	2.93132e-08	2.93132e-08	1	0	0	1	0	0
AACCCC	37	148	6	52.4524	504049904	150	176257355	888	4	0.705402	2.82161	0.839681	0.0169297	0.00503809	0.16	3.35873e-08	3.35873e-08	1	0	0	1	0	0
AACCCG	20	80	6	52.4524	504049904	150	176257355	480	4	0.381298	1.52519	0.453882	0.00915116	0.00272329	0.16	1.81553e-08	1.81553e-08	1	0	0	1	0	0
AACCCT	392	2658	6	52.4524	504049904	150	176257355	15948	6.78061	7.47345	50.6746	15.0802	0.304047	0.0904813	0.271224	6.03209e-07	6.03209e-07	1	0	0	1	0	0
AACCGG	25	100	6	52.4524	504049904	150	176257355	600	4	0.476623	1.90649	0.567352	0.011439	0.00340411	0.16	2.26941e-08	2.26941e-08	1	0	0	1	0	0
AACCT	28	184	5	52.4524	504049904	150	176257355	920	6.57143	0.533818	3.50795	1.04393	0.0175397	0.00521964	0.219048	3.47976e-08	3.47976e-08	1	0	0	1	0	0
AACCTC	61	259	6	52.4524	504049904	150	176257355	1554	4.2459	1.16296	4.93781	1.46944	0.0296269	0.00881665	0.169836	5.87777e-08	5.87777e-08	1	0	0	1	0	0
AACCTG	25	100	6	52.4524	504049904	150	176257355	600	4	0.476623	1.90649	0.567352	0.011439	0.00340411	0.16	2.26941e-08	2.26941e-08	1	0	0	1	0	0
AACCTT	21	84	6	52.4524	504049904	150	176257355	504	4	0.400363	1.60145	0.476576	0.00960872	0.00285946	0.16	1.9063e-08	1.9063e-08	1	0	0	1	0	0
AACG	29	174	4	52.4524	504049904	150	176257355	696	6	0.552883	3.3173	0.987193	0.0132692	0.00394877	0.16	2.63251e-08	2.63251e-08	1	0	0	0	0	0
AACGAC	31	124	6	52.4524	504049904	150	176257355	744	4	0.591013	2.36405	0.703517	0.0141843	0.0042211	0.16	2.81407e-08	2.81407e-08	1	0	0	1	0	0
AACGACG	13	63	7	52.4524	504049904	150	176257355	441	4.84615	0.247844	1.20109	0.357432	0.00840763	0.00250202	0.226154	1.66802e-08	1.66802e-08	1	0	0	1	0	0
AACGGG	16	65	6	52.4524	504049904	150	176257355	390	4.0625	0.305039	1.23922	0.368779	0.00743532	0.00221267	0.1625	1.47512e-08	1.47512e-08	1	0	0	1	0	0
AACGGTCGGACGGACG	25	106	16	52.4524	504049904	150	176257355	1696	4.24	0.476623	2.02088	0.601393	0.0323341	0.00962229	0.452267	6.41486e-08	6.41486e-08	1	0	0	1	0	0
AACGT	18	90	5	52.4524	504049904	150	176257355	450	5	0.343169	1.71584	0.510617	0.00857921	0.00255308	0.166667	1.70206e-08	1.70206e-08	1	0	0	1	0	0
AACT	254	1566	4	52.4524	504049904	150	176257355	6264	6.16535	4.84249	29.8557	8.88474	0.119423	0.0355389	0.164409	2.36926e-07	2.36926e-07	1	0	0	0	0	0
AACTAT	27	108	6	52.4524	504049904	150	176257355	648	4	0.514753	2.05901	0.61274	0.0123541	0.00367644	0.16	2.45096e-08	2.45096e-08	1	0	0	1	0	0
AACTC	463	2351	5	52.4524	504049904	150	176257355	11755	5.07775	8.82706	44.8216	13.3385	0.224108	0.0666923	0.169258	4.44615e-07	4.44615e-07	1	0	0	1	0	0
AACTCC	151	604	6	52.4524	504049904	150	176257355	3624	4	2.8788	11.5152	3.42681	0.0690913	0.0205608	0.16	1.37072e-07	1.37072e-07	1	0	0	1	0	0
AACTG	114	660	5	52.4524	504049904	150	176257355	3300	5.78947	2.1734	12.5828	3.74452	0.0629142	0.0187226	0.192982	1.24817e-07	1.24817e-07	1	0	0	1	0	0
AACTGC	78	338	6	52.4524	504049904	150	176257355	2028	4.33333	1.48706	6.44394	1.91765	0.0386637	0.0115059	0.173333	7.6706e-08	7.6706e-08	1	0	0	1	0	0
AACTGG	53	212	6	52.4524	504049904	150	176257355	1272	4	1.01044	4.04176	1.20279	0.0242506	0.00721672	0.16	4.81115e-08	4.81115e-08	1	0	0	1	0	0
AACTT	25	125	5	52.4524	504049904	150	176257355	625	5	0.476623	2.38312	0.70919	0.0119156	0.00354595	0.166667	2.36397e-08	2.36397e-08	1	0	0	1	0	0
AACTTC	1	4	6	52.4524	504049904	150	176257355	24	4	0.0190649	0.0762597	0.0226941	0.000457558	0.000136165	0.16	9.07764e-10	9.07764e-10	1	0	0	1	0	0
AAG	1811	16548	3	52.4524	504049904	150	176257355	49644	9.13749	34.5266	315.486	93.8854	0.946459	0.281656	0.18275	1.87771e-06	1.87771e-06	1	0	0	0	0	0
AAGAAGGGCCAC	37	192	12	52.4524	504049904	150	176257355	2304	5.18919	0.705402	3.66046	1.08932	0.0439256	0.0130718	0.415135	8.71453e-08	8.71453e-08	1	0	0	1	0	0
AAGAAT	52	208	6	52.4524	504049904	150	176257355	1248	4	0.991376	3.9655	1.18009	0.023793	0.00708056	0.16	4.72037e-08	4.72037e-08	1	0	0	1	0	0
AAGAC	25	125	5	52.4524	504049904	150	176257355	625	5	0.476623	2.38312	0.70919	0.0119156	0.00354595	0.166667	2.36397e-08	2.36397e-08	1	0	0	1	0	0
AAGACG	1288	5479	6	52.4524	504049904	150	176257355	32874	4.25388	24.5556	104.457	31.0852	0.62674	0.186511	0.170155	1.24341e-06	1.24341e-06	1	0	0	1	0	0
AAGAG	17	123	5	52.4524	504049904	150	176257355	615	7.23529	0.324104	2.34499	0.697843	0.0117249	0.00348922	0.241176	2.32614e-08	2.32614e-08	1	0	0	1	0	0
AAGAGAAGAGG	14	56	11	52.4524	504049904	150	176257355	616	4	0.266909	1.06764	0.317717	0.011744	0.00349489	0.293333	2.32993e-08	2.32993e-08	1	0	0	1	0	0
AAGAGCC	20	97	7	52.4524	504049904	150	176257355	679	4.85	0.381298	1.8493	0.550332	0.0129451	0.00385232	0.226333	2.56821e-08	2.56821e-08	1	0	0	1	0	0
AAGAGG	35	140	6	52.4524	504049904	150	176257355	840	4	0.667272	2.66909	0.794293	0.0160145	0.00476576	0.16	3.17717e-08	3.17717e-08	1	0	0	1	0	0
AAGAGT	27	108	6	52.4524	504049904	150	176257355	648	4	0.514753	2.05901	0.61274	0.0123541	0.00367644	0.16	2.45096e-08	2.45096e-08	1	0	0	1	0	0
AAGAT	341	1715	5	52.4524	504049904	150	176257355	8575	5.02933	6.50114	32.6963	9.73009	0.163482	0.0486505	0.167644	3.24336e-07	3.24336e-07	1	0	0	1	0	0
AAGATG	38	152	6	52.4524	504049904	150	176257355	912	4	0.724467	2.89787	0.862375	0.0173872	0.00517425	0.16	3.4495e-08	3.4495e-08	1	0	0	1	0	0
AAGC	61	366	4	52.4524	504049904	150	176257355	1464	6	1.16296	6.97776	2.07651	0.027911	0.00830604	0.16	5.53736e-08	5.53736e-08	1	0	0	0	0	0
AAGCCC	37	148	6	52.4524	504049904	150	176257355	888	4	0.705402	2.82161	0.839681	0.0169297	0.00503809	0.16	3.35873e-08	3.35873e-08	1	0	0	1	0	0
AAGCCCC	18	87	7	52.4524	504049904	150	176257355	609	4.83333	0.343169	1.65865	0.493596	0.0116105	0.00345517	0.225556	2.30345e-08	2.30345e-08	1	0	0	1	0	0
AAGCCG	224	959	6	52.4524	504049904	150	176257355	5754	4.28125	4.27054	18.2833	5.44091	0.1097	0.0326454	0.17125	2.17636e-07	2.17636e-07	1	0	0	1	0	0
AAGCTCCTT	20	80	9	52.4524	504049904	150	176257355	720	4	0.381298	1.52519	0.453882	0.0137267	0.00408494	0.24	2.72329e-08	2.72329e-08	1	0	0	1	0	0
AAGCTG	27	108	6	52.4524	504049904	150	176257355	648	4	0.514753	2.05901	0.61274	0.0123541	0.00367644	0.16	2.45096e-08	2.45096e-08	1	0	0	1	0	0
AAGG	99	649	4	52.4524	504049904	150	176257355	2596	6.55556	1.88743	12.3731	3.68212	0.0494925	0.0147285	0.174815	9.81898e-08	9.81898e-08	1	0	0	0	0	0
AAGGAC	17	68	6	52.4524	504049904	150	176257355	408	4	0.324104	1.29641	0.3858	0.00777849	0.0023148	0.16	1.5432e-08	1.5432e-08	1	0	0	1	0	0
AAGGACT	1	4	7	52.4524	504049904	150	176257355	28	4	0.0190649	0.0762597	0.0226941	0.000533818	0.000158859	0.186667	1.05906e-09	1.05906e-09	1	0	0	1	0	0
AAGGAG	14	56	6	52.4524	504049904	150	176257355	336	4	0.266909	1.06764	0.317717	0.00640581	0.0019063	0.16	1.27087e-08	1.27087e-08	1	0	0	1	0	0
AAGGC	95	493	5	52.4524	504049904	150	176257355	2465	5.18947	1.81117	9.39901	2.79705	0.046995	0.0139852	0.172982	9.32349e-08	9.32349e-08	1	0	0	1	0	0
AAGGCG	55	220	6	52.4524	504049904	150	176257355	1320	4	1.04857	4.19428	1.24817	0.0251657	0.00748905	0.16	4.9927e-08	4.9927e-08	1	0	0	1	0	0
AAGGCT	37	148	6	52.4524	504049904	150	176257355	888	4	0.705402	2.82161	0.839681	0.0169297	0.00503809	0.16	3.35873e-08	3.35873e-08	1	0	0	1	0	0
AAGGG	29	145	5	52.4524	504049904	150	176257355	725	5	0.552883	2.76441	0.822661	0.0138221	0.0041133	0.166667	2.7422e-08	2.7422e-08	1	0	0	1	0	0
AAGGGCG	20	80	7	52.4524	504049904	150	176257355	560	4	0.381298	1.52519	0.453882	0.0106764	0.00317717	0.186667	2.11811e-08	2.11811e-08	1	0	0	1	0	0
AAGGGG	19	76	6	52.4524	504049904	150	176257355	456	4	0.362234	1.44893	0.431188	0.0086936	0.00258713	0.16	1.72475e-08	1.72475e-08	1	0	0	1	0	0
AAGGGT	199	934	6	52.4524	504049904	150	176257355	5604	4.69347	3.79392	17.8066	5.29907	0.10684	0.0317944	0.187739	2.11963e-07	2.11963e-07	1	0	0	1	0	0
AAGGGTACATAGTCAAGGTGGAG	1760	7961	23	52.4524	504049904	150	176257355	183103	4.5233	33.5543	151.776	45.1669	3.49084	1.03884	0.693572	6.92559e-06	6.92559e-06	1	0	0	1	1	0
AAGGTG	61	244	6	52.4524	504049904	150	176257355	1464	4	1.16296	4.65184	1.38434	0.027911	0.00830604	0.16	5.53736e-08	5.53736e-08	1	0	0	1	0	0
AAGT	185	1189	4	52.4524	504049904	150	176257355	4756	6.42703	3.52701	22.6682	6.74582	0.0906728	0.0269833	0.171387	1.79888e-07	1.79888e-07	1	0	0	0	0	0
AAGTAC	25	100	6	52.4524	504049904	150	176257355	600	4	0.476623	1.90649	0.567352	0.011439	0.00340411	0.16	2.26941e-08	2.26941e-08	1	0	0	1	0	0
AAGTAGAGGGACCCG	85	488	15	52.4524	504049904	150	176257355	7320	5.74118	1.62052	9.30368	2.76868	0.139555	0.0415302	0.574118	2.76868e-07	2.76868e-07	1	0	0	1	1	0
AAGTATG	47	188	7	52.4524	504049904	150	176257355	1316	4	0.896051	3.58421	1.06662	0.0250894	0.00746636	0.186667	4.97757e-08	4.97757e-08	1	0	0	1	0	0
AAGTC	46	230	5	52.4524	504049904	150	176257355	1150	5	0.876986	4.38493	1.30491	0.0219247	0.00652455	0.166667	4.3497e-08	4.3497e-08	1	0	0	1	0	0
AAGTCC	106	470	6	52.4524	504049904	150	176257355	2820	4.43396	2.02088	8.96051	2.66656	0.0537631	0.0159993	0.177358	1.06662e-07	1.06662e-07	1	0	0	1	0	0
AAGTCT	371	1518	6	52.4524	504049904	150	176257355	9108	4.09164	7.07309	28.9406	8.61241	0.173643	0.0516744	0.163666	3.44496e-07	3.44496e-07	1	0	0	1	0	0
AAGTG	52	292	5	52.4524	504049904	150	176257355	1460	5.61538	0.991376	5.56696	1.65667	0.0278348	0.00828334	0.187179	5.52223e-08	5.52223e-08	1	0	0	1	0	0
AAGTGC	74	296	6	52.4524	504049904	150	176257355	1776	4	1.4108	5.64322	1.67936	0.0338593	0.0100762	0.16	6.71745e-08	6.71745e-08	1	0	0	1	0	0
AAT	3210	27993	3	52.4524	504049904	150	176257355	83979	8.72056	61.1984	533.684	158.819	1.60105	0.476457	0.174411	3.17638e-06	3.17638e-06	1	0	0	0	0	0
AATAATATTGAC	23	97	12	52.4524	504049904	150	176257355	1164	4.21739	0.438493	1.8493	0.550332	0.0221916	0.00660398	0.337391	4.40265e-08	4.40265e-08	1	0	0	1	0	0
AATAATG	27	108	7	52.4524	504049904	150	176257355	756	4	0.514753	2.05901	0.61274	0.0144131	0.00428918	0.186667	2.85946e-08	2.85946e-08	1	0	0	1	0	0
AATAC	76	409	5	52.4524	504049904	150	176257355	2045	5.38158	1.44893	7.79755	2.32047	0.0389878	0.0116024	0.179386	7.7349e-08	7.7349e-08	1	0	0	1	0	0
AATACAG	1	4	7	52.4524	504049904	150	176257355	28	4	0.0190649	0.0762597	0.0226941	0.000533818	0.000158859	0.186667	1.05906e-09	1.05906e-09	1	0	0	1	0	0
AATACATAC	1	4	9	52.4524	504049904	150	176257355	36	4	0.0190649	0.0762597	0.0226941	0.000686337	0.000204247	0.24	1.36165e-09	1.36165e-09	1	0	0	1	0	0
AATAG	202	1138	5	52.4524	504049904	150	176257355	5690	5.63366	3.85111	21.6959	6.45647	0.108479	0.0322823	0.187789	2.15216e-07	2.15216e-07	1	0	0	1	0	0
AATAGC	46	184	6	52.4524	504049904	150	176257355	1104	4	0.876986	3.50795	1.04393	0.0210477	0.00626357	0.16	4.17571e-08	4.17571e-08	1	0	0	1	0	0
AATAGG	30	176	6	52.4524	504049904	150	176257355	1056	5.86667	0.571948	3.35543	0.99854	0.0201326	0.00599124	0.234667	3.99416e-08	3.99416e-08	1	0	0	1	0	0
AATAGT	95	380	6	52.4524	504049904	150	176257355	2280	4	1.81117	7.24467	2.15594	0.043468	0.0129356	0.16	8.62375e-08	8.62375e-08	1	0	0	1	0	0
AATAT	225	1223	5	52.4524	504049904	150	176257355	6115	5.43556	4.28961	23.3164	6.93872	0.116582	0.0346936	0.181185	2.31291e-07	2.31291e-07	1	0	0	1	0	0
AATATC	38	152	6	52.4524	504049904	150	176257355	912	4	0.724467	2.89787	0.862375	0.0173872	0.00517425	0.16	3.4495e-08	3.4495e-08	1	0	0	1	0	0
AATATG	178	734	6	52.4524	504049904	150	176257355	4404	4.1236	3.39356	13.9937	4.16437	0.0839619	0.0249862	0.164944	1.66575e-07	1.66575e-07	1	0	0	1	0	0
AATATT	39	156	6	52.4524	504049904	150	176257355	936	4	0.743532	2.97413	0.885069	0.0178448	0.00531042	0.16	3.54028e-08	3.54028e-08	1	0	0	1	0	0
AATC	743	4550	4	52.4524	504049904	150	176257355	18200	6.12382	14.1652	86.7454	25.8145	0.346982	0.103258	0.163302	6.88387e-07	6.88387e-07	1	0	0	0	0	0
AATCAC	39	156	6	52.4524	504049904	150	176257355	936	4	0.743532	2.97413	0.885069	0.0178448	0.00531042	0.16	3.54028e-08	3.54028e-08	1	0	0	1	0	0
AATCAT	193	822	6	52.4524	504049904	150	176257355	4932	4.25907	3.67953	15.6714	4.66364	0.0940282	0.0279818	0.170363	1.86545e-07	1.86545e-07	1	0	0	1	0	0
AATCC	46	260	5	52.4524	504049904	150	176257355	1300	5.65217	0.876986	4.95688	1.47512	0.0247844	0.00737558	0.188406	4.91705e-08	4.91705e-08	1	0	0	1	0	0
AATCCC	263	1103	6	52.4524	504049904	150	176257355	6618	4.19392	5.01407	21.0286	6.25789	0.126172	0.0375474	0.167757	2.50316e-07	2.50316e-07	1	0	0	1	0	0
AATCCCC	37	164	7	52.4524	504049904	150	176257355	1148	4.43243	0.705402	3.12665	0.930458	0.0218865	0.0065132	0.206847	4.34214e-08	4.34214e-08	1	0	0	1	0	0
AATCG	71	365	5	52.4524	504049904	150	176257355	1825	5.14085	1.35361	6.9587	2.07084	0.0347935	0.0103542	0.171362	6.90279e-08	6.90279e-08	1	0	0	1	0	0
AATCGAGC	28	147	8	52.4524	504049904	150	176257355	1176	5.25	0.533818	2.80254	0.834008	0.0224203	0.00667206	0.28	4.44804e-08	4.44804e-08	1	0	0	1	0	0
AATCT	44	220	5	52.4524	504049904	150	176257355	1100	5	0.838857	4.19428	1.24817	0.0209714	0.00624087	0.166667	4.16058e-08	4.16058e-08	1	0	0	1	0	0
AATCTG	39	156	6	52.4524	504049904	150	176257355	936	4	0.743532	2.97413	0.885069	0.0178448	0.00531042	0.16	3.54028e-08	3.54028e-08	1	0	0	1	0	0
AATG	362	2352	4	52.4524	504049904	150	176257355	9408	6.49724	6.9015	44.8407	13.3441	0.179363	0.0533765	0.17326	3.55843e-07	3.55843e-07	1	0	0	0	0	0
AATGAC	34	136	6	52.4524	504049904	150	176257355	816	4	0.648207	2.59283	0.771599	0.015557	0.00462959	0.16	3.0864e-08	3.0864e-08	1	0	0	1	0	0
AATGAG	44	195	6	52.4524	504049904	150	176257355	1170	4.43182	0.838857	3.71766	1.10634	0.022306	0.00663802	0.177273	4.42535e-08	4.42535e-08	1	0	0	1	0	0
AATGAT	208	832	6	52.4524	504049904	150	176257355	4992	4	3.9655	15.862	4.72037	0.0951721	0.0283222	0.16	1.88815e-07	1.88815e-07	1	0	0	1	0	0
AATGC	98	572	5	52.4524	504049904	150	176257355	2860	5.83673	1.86836	10.9051	3.24525	0.0545257	0.0162263	0.194558	1.08175e-07	1.08175e-07	1	0	0	1	0	0
AATGG	98	517	5	52.4524	504049904	150	176257355	2585	5.27551	1.86836	9.85656	2.93321	0.0492828	0.0146661	0.17585	9.77737e-08	9.77737e-08	1	0	0	1	0	0
AATGGAG	11	44	7	52.4524	504049904	150	176257355	308	4	0.209714	0.838857	0.249635	0.005872	0.00174744	0.186667	1.16496e-08	1.16496e-08	1	0	0	1	0	0
AATGGC	116	491	6	52.4524	504049904	150	176257355	2946	4.23276	2.21153	9.36088	2.7857	0.0561653	0.0167142	0.16931	1.11428e-07	1.11428e-07	1	0	0	1	0	0
AATGGG	153	612	6	52.4524	504049904	150	176257355	3672	4	2.91693	11.6677	3.4722	0.0700064	0.0208332	0.16	1.38888e-07	1.38888e-07	1	0	0	1	0	0
AATGGT	1	4	6	52.4524	504049904	150	176257355	24	4	0.0190649	0.0762597	0.0226941	0.000457558	0.000136165	0.16	9.07764e-10	9.07764e-10	1	0	0	1	0	0
AATGT	25	145	5	52.4524	504049904	150	176257355	725	5.8	0.476623	2.76441	0.822661	0.0138221	0.0041133	0.193333	2.7422e-08	2.7422e-08	1	0	0	1	0	0
AATGTG	21	84	6	52.4524	504049904	150	176257355	504	4	0.400363	1.60145	0.476576	0.00960872	0.00285946	0.16	1.9063e-08	1.9063e-08	1	0	0	1	0	0
AATT	51	307	4	52.4524	504049904	150	176257355	1228	6.01961	0.972311	5.85293	1.74177	0.0234117	0.00696709	0.160523	4.64472e-08	4.64472e-08	1	0	0	0	0	0
AATTAC	53	212	6	52.4524	504049904	150	176257355	1272	4	1.01044	4.04176	1.20279	0.0242506	0.00721672	0.16	4.81115e-08	4.81115e-08	1	0	0	1	0	0
AATTAG	499	2054	6	52.4524	504049904	150	176257355	12324	4.11623	9.5134	39.1593	11.6534	0.234956	0.0699205	0.164649	4.66137e-07	4.66137e-07	1	0	0	1	0	0
AATTC	4433	23532	5	52.4524	504049904	150	176257355	117660	5.30837	84.5148	448.636	133.509	2.24318	0.667547	0.176946	4.45031e-06	4.45031e-06	1	0	0	1	0	0
AATTCC	16	64	6	52.4524	504049904	150	176257355	384	4	0.305039	1.22015	0.363105	0.00732093	0.00217863	0.16	1.45242e-08	1.45242e-08	1	0	0	1	0	0
AATTGC	17	68	6	52.4524	504049904	150	176257355	408	4	0.324104	1.29641	0.3858	0.00777849	0.0023148	0.16	1.5432e-08	1.5432e-08	1	0	0	1	0	0
AC	2474	34991	2	52.4524	504049904	150	176257355	69982	14.1435	47.1666	667.101	198.522	1.3342	0.397044	0.18858	2.64696e-06	2.64696e-06	1	0	0	0	0	0
ACACACAG	2	8	8	52.4524	504049904	150	176257355	64	4	0.0381298	0.152519	0.0453882	0.00122015	0.000363105	0.213333	2.4207e-09	2.4207e-09	1	0	0	1	0	0
ACACAG	1	4	6	52.4524	504049904	150	176257355	24	4	0.0190649	0.0762597	0.0226941	0.000457558	0.000136165	0.16	9.07764e-10	9.07764e-10	1	0	0	1	0	0
ACACAGAG	3	12	8	52.4524	504049904	150	176257355	96	4	0.0571948	0.228779	0.0680823	0.00183023	0.000544658	0.213333	3.63105e-09	3.63105e-09	1	0	0	1	0	0
ACACAGT	54	216	7	52.4524	504049904	150	176257355	1512	4	1.02951	4.11802	1.22548	0.0288262	0.00857837	0.186667	5.71891e-08	5.71891e-08	1	0	0	1	0	0
ACACAT	14	56	6	52.4524	504049904	150	176257355	336	4	0.266909	1.06764	0.317717	0.00640581	0.0019063	0.16	1.27087e-08	1.27087e-08	1	0	0	1	0	0
ACACC	34	208	5	52.4524	504049904	150	176257355	1040	6.11765	0.648207	3.9655	1.18009	0.0198275	0.00590046	0.203922	3.93364e-08	3.93364e-08	1	0	0	1	0	0
ACACCAT	16	64	7	52.4524	504049904	150	176257355	448	4	0.305039	1.22015	0.363105	0.00854108	0.00254174	0.186667	1.69449e-08	1.69449e-08	1	0	0	1	0	0
ACACCC	21	84	6	52.4524	504049904	150	176257355	504	4	0.400363	1.60145	0.476576	0.00960872	0.00285946	0.16	1.9063e-08	1.9063e-08	1	0	0	1	0	0
ACACCG	128	512	6	52.4524	504049904	150	176257355	3072	4	2.44031	9.76124	2.90484	0.0585674	0.0174291	0.16	1.16194e-07	1.16194e-07	1	0	0	1	0	0
ACACCT	44	192	6	52.4524	504049904	150	176257355	1152	4.36364	0.838857	3.66046	1.08932	0.0219628	0.0065359	0.174545	4.35726e-08	4.35726e-08	1	0	0	1	0	0
ACACG	168	958	5	52.4524	504049904	150	176257355	4790	5.70238	3.20291	18.2642	5.43523	0.091321	0.0271762	0.190079	1.81174e-07	1.81174e-07	1	0	0	1	0	0
ACACGC	11	44	6	52.4524	504049904	150	176257355	264	4	0.209714	0.838857	0.249635	0.00503314	0.00149781	0.16	9.9854e-09	9.9854e-09	1	0	0	1	0	0
ACACT	106	530	5	52.4524	504049904	150	176257355	2650	5	2.02088	10.1044	3.00697	0.050522	0.0150348	0.166667	1.00232e-07	1.00232e-07	1	0	0	1	0	0
ACACTGG	20	80	7	52.4524	504049904	150	176257355	560	4	0.381298	1.52519	0.453882	0.0106764	0.00317717	0.186667	2.11811e-08	2.11811e-08	1	0	0	1	0	0
ACAG	1595	10687	4	52.4524	504049904	150	176257355	42748	6.70031	30.4086	203.747	60.6329	0.814987	0.242532	0.178675	1.61688e-06	1.61688e-06	1	0	0	0	0	0
ACAGACCT	91	726	8	52.4524	504049904	150	176257355	5808	7.97802	1.73491	13.8411	4.11898	0.110729	0.0329518	0.425495	2.19679e-07	2.19679e-07	1	0	0	1	0	0
ACAGAGC	30	120	7	52.4524	504049904	150	176257355	840	4	0.571948	2.28779	0.680823	0.0160145	0.00476576	0.186667	3.17717e-08	3.17717e-08	1	0	0	1	0	0
ACAGAT	99	396	6	52.4524	504049904	150	176257355	2376	4	1.88743	7.54971	2.24671	0.0452983	0.0134803	0.16	8.98686e-08	8.98686e-08	1	0	0	1	0	0
ACAGC	54	285	5	52.4524	504049904	150	176257355	1425	5.27778	1.02951	5.4335	1.61695	0.0271675	0.00808477	0.175926	5.38985e-08	5.38985e-08	1	0	0	1	0	0
ACAGCC	34	136	6	52.4524	504049904	150	176257355	816	4	0.648207	2.59283	0.771599	0.015557	0.00462959	0.16	3.0864e-08	3.0864e-08	1	0	0	1	0	0
ACAGCG	28	135	6	52.4524	504049904	150	176257355	810	4.82143	0.533818	2.57376	0.765925	0.0154426	0.00459555	0.192857	3.0637e-08	3.0637e-08	1	0	0	1	0	0
ACAGCGG	25	150	7	52.4524	504049904	150	176257355	1050	6	0.476623	2.85974	0.851028	0.0200182	0.0059572	0.28	3.97147e-08	3.97147e-08	1	0	0	1	0	0
ACAGCT	20	99	6	52.4524	504049904	150	176257355	594	4.95	0.381298	1.88743	0.561679	0.0113246	0.00337007	0.198	2.24671e-08	2.24671e-08	1	0	0	1	0	0
ACAGG	78	411	5	52.4524	504049904	150	176257355	2055	5.26923	1.48706	7.83568	2.33182	0.0391784	0.0116591	0.175641	7.77273e-08	7.77273e-08	1	0	0	1	0	0
ACAGGC	116	464	6	52.4524	504049904	150	176257355	2784	4	2.21153	8.84612	2.63251	0.0530767	0.0157951	0.16	1.05301e-07	1.05301e-07	1	0	0	1	0	0
ACAGGG	14	56	6	52.4524	504049904	150	176257355	336	4	0.266909	1.06764	0.317717	0.00640581	0.0019063	0.16	1.27087e-08	1.27087e-08	1	0	0	1	0	0
ACAGGT	100	400	6	52.4524	504049904	150	176257355	2400	4	1.90649	7.62597	2.26941	0.0457558	0.0136165	0.16	9.07764e-08	9.07764e-08	1	0	0	1	0	0
ACAGT	47	235	5	52.4524	504049904	150	176257355	1175	5	0.896051	4.48026	1.33328	0.0224013	0.00666639	0.166667	4.44426e-08	4.44426e-08	1	0	0	1	0	0
ACAGTC	31	124	6	52.4524	504049904	150	176257355	744	4	0.591013	2.36405	0.703517	0.0141843	0.0042211	0.16	2.81407e-08	2.81407e-08	1	0	0	1	0	0
ACAGTG	6	24	6	52.4524	504049904	150	176257355	144	4	0.11439	0.457558	0.136165	0.00274535	0.000816987	0.16	5.44658e-09	5.44658e-09	1	0	0	1	0	0
ACAT	404	2594	4	52.4524	504049904	150	176257355	10376	6.42079	7.70223	49.4544	14.7171	0.197818	0.0588685	0.171221	3.92456e-07	3.92456e-07	1	0	0	0	0	0
ACATAT	49	244	6	52.4524	504049904	150	176257355	1464	4.97959	0.934181	4.65184	1.38434	0.027911	0.00830604	0.199184	5.53736e-08	5.53736e-08	1	0	0	1	0	0
ACATCC	25	100	6	52.4524	504049904	150	176257355	600	4	0.476623	1.90649	0.567352	0.011439	0.00340411	0.16	2.26941e-08	2.26941e-08	1	0	0	1	0	0
ACATCG	1	4	6	52.4524	504049904	150	176257355	24	4	0.0190649	0.0762597	0.0226941	0.000457558	0.000136165	0.16	9.07764e-10	9.07764e-10	1	0	0	1	0	0
ACATG	15	75	5	52.4524	504049904	150	176257355	375	5	0.285974	1.42987	0.425514	0.00714935	0.00212757	0.166667	1.41838e-08	1.41838e-08	1	0	0	1	0	0
ACATGG	59	257	6	52.4524	504049904	150	176257355	1542	4.35593	1.12483	4.89968	1.4581	0.0293981	0.00874857	0.174237	5.83238e-08	5.83238e-08	1	0	0	1	0	0
ACC	1255	11159	3	52.4524	504049904	150	176257355	33477	8.89163	23.9265	212.745	63.3108	0.638236	0.189932	0.177833	1.26622e-06	1.26622e-06	1	0	0	0	0	0
ACCACGG	29	137	7	52.4524	504049904	150	176257355	959	4.72414	0.552883	2.61189	0.777273	0.0182833	0.00544091	0.22046	3.62727e-08	3.62727e-08	1	0	0	1	0	0
ACCACTG	12	48	7	52.4524	504049904	150	176257355	336	4	0.228779	0.915116	0.272329	0.00640581	0.0019063	0.186667	1.27087e-08	1.27087e-08	1	0	0	1	0	0
ACCAG	67	388	5	52.4524	504049904	150	176257355	1940	5.79104	1.27735	7.39719	2.20133	0.0369859	0.0110066	0.193035	7.33776e-08	7.33776e-08	1	0	0	1	0	0
ACCAGC	266	1125	6	52.4524	504049904	150	176257355	6750	4.22932	5.07127	21.448	6.38271	0.128688	0.0382963	0.169173	2.55308e-07	2.55308e-07	1	0	0	1	0	0
ACCAGCC	1	4	7	52.4524	504049904	150	176257355	28	4	0.0190649	0.0762597	0.0226941	0.000533818	0.000158859	0.186667	1.05906e-09	1.05906e-09	1	0	0	1	0	0
ACCAT	30	213	5	52.4524	504049904	150	176257355	1065	7.1	0.571948	4.06083	1.20846	0.0203041	0.0060423	0.236667	4.0282e-08	4.0282e-08	1	0	0	1	0	0
ACCATC	1254	5118	6	52.4524	504049904	150	176257355	30708	4.08134	23.9074	97.5743	29.0371	0.585446	0.174223	0.163254	1.16148e-06	1.16148e-06	1	0	0	1	0	0
ACCCAG	60	240	6	52.4524	504049904	150	176257355	1440	4	1.1439	4.57558	1.36165	0.0274535	0.00816987	0.16	5.44658e-08	5.44658e-08	1	0	0	1	0	0
ACCCAGC	18	72	7	52.4524	504049904	150	176257355	504	4	0.343169	1.37267	0.408494	0.00960872	0.00285946	0.186667	1.9063e-08	1.9063e-08	1	0	0	1	0	0
ACCCCC	22	88	6	52.4524	504049904	150	176257355	528	4	0.419428	1.67771	0.49927	0.0100663	0.00299562	0.16	1.99708e-08	1.99708e-08	1	0	0	1	0	0
ACCCCCC	1	4	7	52.4524	504049904	150	176257355	28	4	0.0190649	0.0762597	0.0226941	0.000533818	0.000158859	0.186667	1.05906e-09	1.05906e-09	1	0	0	1	0	0
ACCCGC	42	168	6	52.4524	504049904	150	176257355	1008	4	0.800727	3.20291	0.953152	0.0192174	0.00571891	0.16	3.81261e-08	3.81261e-08	1	0	0	1	0	0
ACCCGGC	18	99	7	52.4524	504049904	150	176257355	693	5.5	0.343169	1.88743	0.561679	0.013212	0.00393175	0.256667	2.62117e-08	2.62117e-08	1	0	0	1	0	0
ACCCGGG	12	48	7	52.4524	504049904	150	176257355	336	4	0.228779	0.915116	0.272329	0.00640581	0.0019063	0.186667	1.27087e-08	1.27087e-08	1	0	0	1	0	0
ACCCGT	59	237	6	52.4524	504049904	150	176257355	1422	4.01695	1.12483	4.51839	1.34462	0.0271103	0.00806775	0.160678	5.3785e-08	5.3785e-08	1	0	0	1	0	0
ACCG	23	216	4	52.4524	504049904	150	176257355	864	9.3913	0.438493	4.11802	1.22548	0.0164721	0.00490192	0.250435	3.26795e-08	3.26795e-08	1	0	0	0	0	0
ACCGAG	27	108	6	52.4524	504049904	150	176257355	648	4	0.514753	2.05901	0.61274	0.0123541	0.00367644	0.16	2.45096e-08	2.45096e-08	1	0	0	1	0	0
ACCGCAG	24	96	7	52.4524	504049904	150	176257355	672	4	0.457558	1.83023	0.544658	0.0128116	0.00381261	0.186667	2.54174e-08	2.54174e-08	1	0	0	1	0	0
ACCGCC	120	480	6	52.4524	504049904	150	176257355	2880	4	2.28779	9.15116	2.72329	0.054907	0.0163397	0.16	1.08932e-07	1.08932e-07	1	0	0	1	0	0
ACCGGCAGC	1	4	9	52.4524	504049904	150	176257355	36	4	0.0190649	0.0762597	0.0226941	0.000686337	0.000204247	0.24	1.36165e-09	1.36165e-09	1	0	0	1	0	0
ACCGTC	33	132	6	52.4524	504049904	150	176257355	792	4	0.629142	2.51657	0.748905	0.0150994	0.00449343	0.16	2.99562e-08	2.99562e-08	1	0	0	1	0	0
ACCGTGC	27	108	7	52.4524	504049904	150	176257355	756	4	0.514753	2.05901	0.61274	0.0144131	0.00428918	0.186667	2.85946e-08	2.85946e-08	1	0	0	1	0	0
ACCT	39	234	4	52.4524	504049904	150	176257355	936	6	0.743532	4.46119	1.3276	0.0178448	0.00531042	0.16	3.54028e-08	3.54028e-08	1	0	0	0	0	0
ACCTAT	15	60	6	52.4524	504049904	150	176257355	360	4	0.285974	1.1439	0.340411	0.00686337	0.00204247	0.16	1.36165e-08	1.36165e-08	1	0	0	1	0	0
ACCTCAT	23	92	7	52.4524	504049904	150	176257355	644	4	0.438493	1.75397	0.521964	0.0122778	0.00365375	0.186667	2.43583e-08	2.43583e-08	1	0	0	1	0	0
ACCTCC	170	747	6	52.4524	504049904	150	176257355	4482	4.39412	3.24104	14.2415	4.23812	0.085449	0.0254287	0.175765	1.69525e-07	1.69525e-07	1	0	0	1	0	0
ACCTCT	55	220	6	52.4524	504049904	150	176257355	1320	4	1.04857	4.19428	1.24817	0.0251657	0.00748905	0.16	4.9927e-08	4.9927e-08	1	0	0	1	0	0
ACCTG	42	210	5	52.4524	504049904	150	176257355	1050	5	0.800727	4.00363	1.19144	0.0200182	0.0059572	0.166667	3.97147e-08	3.97147e-08	1	0	0	1	0	0
ACCTGGG	17	68	7	52.4524	504049904	150	176257355	476	4	0.324104	1.29641	0.3858	0.0090749	0.0027006	0.186667	1.8004e-08	1.8004e-08	1	0	0	1	0	0
ACG	328	2917	3	52.4524	504049904	150	176257355	8751	8.89329	6.25329	55.6124	16.5497	0.166837	0.049649	0.177866	3.30993e-07	3.30993e-07	1	0	0	0	0	0
ACGACT	40	171	6	52.4524	504049904	150	176257355	1026	4.275	0.762597	3.2601	0.970172	0.0195606	0.00582103	0.171	3.88069e-08	3.88069e-08	1	0	0	1	0	0
ACGAGCC	20	100	7	52.4524	504049904	150	176257355	700	5	0.381298	1.90649	0.567352	0.0133454	0.00397147	0.233333	2.64764e-08	2.64764e-08	1	0	0	1	0	0
ACGAGT	18	72	6	52.4524	504049904	150	176257355	432	4	0.343169	1.37267	0.408494	0.00823605	0.00245096	0.16	1.63397e-08	1.63397e-08	1	0	0	1	0	0
ACGAT	40	200	5	52.4524	504049904	150	176257355	1000	5	0.762597	3.81298	1.1347	0.0190649	0.00567352	0.166667	3.78235e-08	3.78235e-08	1	0	0	1	0	0
ACGATC	10	40	6	52.4524	504049904	150	176257355	240	4	0.190649	0.762597	0.226941	0.00457558	0.00136165	0.16	9.07764e-09	9.07764e-09	1	0	0	1	0	0
ACGATG	139	576	6	52.4524	504049904	150	176257355	3456	4.14388	2.65002	10.9814	3.26795	0.0658884	0.0196077	0.165755	1.30718e-07	1.30718e-07	1	0	0	1	0	0
ACGCAG	20	80	6	52.4524	504049904	150	176257355	480	4	0.381298	1.52519	0.453882	0.00915116	0.00272329	0.16	1.81553e-08	1.81553e-08	1	0	0	1	0	0
ACGCT	10	50	5	52.4524	504049904	150	176257355	250	5	0.190649	0.953246	0.283676	0.00476623	0.00141838	0.166667	9.45587e-09	9.45587e-09	1	0	0	1	0	0
ACGCTCG	19	76	7	52.4524	504049904	150	176257355	532	4	0.362234	1.44893	0.431188	0.0101425	0.00301831	0.186667	2.01221e-08	2.01221e-08	1	0	0	1	0	0
ACGG	5159	36687	4	52.4524	504049904	150	176257355	146748	7.11126	98.3559	699.435	208.145	2.79774	0.832578	0.189634	5.55052e-06	5.55052e-06	1	0	0	0	0	0
ACGGC	98	545	5	52.4524	504049904	150	176257355	2725	5.56122	1.86836	10.3904	3.09207	0.0519519	0.0154603	0.185374	1.03069e-07	1.03069e-07	1	0	0	1	0	0
ACGGCG	45	180	6	52.4524	504049904	150	176257355	1080	4	0.857921	3.43169	1.02123	0.0205901	0.0061274	0.16	4.08494e-08	4.08494e-08	1	0	0	1	0	0
ACGGCT	18	72	6	52.4524	504049904	150	176257355	432	4	0.343169	1.37267	0.408494	0.00823605	0.00245096	0.16	1.63397e-08	1.63397e-08	1	0	0	1	0	0
ACGGCTC	21	84	7	52.4524	504049904	150	176257355	588	4	0.400363	1.60145	0.476576	0.0112102	0.00333603	0.186667	2.22402e-08	2.22402e-08	1	0	0	1	0	0
ACGGG	27	209	5	52.4524	504049904	150	176257355	1045	7.74074	0.514753	3.98457	1.18577	0.0199228	0.00592883	0.258025	3.95255e-08	3.95255e-08	1	0	0	1	0	0
ACGGGCCT	52	313	8	52.4524	504049904	150	176257355	2504	6.01923	0.991376	5.96732	1.77581	0.0477386	0.0142065	0.321026	9.471e-08	9.471e-08	1	0	0	1	0	0
ACGGGG	60	319	6	52.4524	504049904	150	176257355	1914	5.31667	1.1439	6.08171	1.80985	0.0364903	0.0108591	0.212667	7.23941e-08	7.23941e-08	1	0	0	1	0	0
ACGTAG	28	158	6	52.4524	504049904	150	176257355	948	5.64286	0.533818	3.01226	0.896416	0.0180735	0.0053785	0.225714	3.58567e-08	3.58567e-08	1	0	0	1	0	0
ACGTCC	43	172	6	52.4524	504049904	150	176257355	1032	4	0.819792	3.27917	0.975846	0.019675	0.00585507	0.16	3.90338e-08	3.90338e-08	1	0	0	1	0	0
ACT	773	7236	3	52.4524	504049904	150	176257355	21708	9.36093	14.7372	137.954	41.0536	0.413861	0.123161	0.187219	8.21072e-07	8.21072e-07	1	0	0	0	0	0
ACTAGC	11	44	6	52.4524	504049904	150	176257355	264	4	0.209714	0.838857	0.249635	0.00503314	0.00149781	0.16	9.9854e-09	9.9854e-09	1	0	0	1	0	0
ACTAGCC	21	84	7	52.4524	504049904	150	176257355	588	4	0.400363	1.60145	0.476576	0.0112102	0.00333603	0.186667	2.22402e-08	2.22402e-08	1	0	0	1	0	0
ACTAGG	69	322	6	52.4524	504049904	150	176257355	1932	4.66667	1.31548	6.1389	1.82687	0.0368334	0.0109612	0.186667	7.3075e-08	7.3075e-08	1	0	0	1	0	0
ACTCAG	13	52	6	52.4524	504049904	150	176257355	312	4	0.247844	0.991376	0.295023	0.00594826	0.00177014	0.16	1.18009e-08	1.18009e-08	1	0	0	1	0	0
ACTCAGG	23	92	7	52.4524	504049904	150	176257355	644	4	0.438493	1.75397	0.521964	0.0122778	0.00365375	0.186667	2.43583e-08	2.43583e-08	1	0	0	1	0	0
ACTCC	94	508	5	52.4524	504049904	150	176257355	2540	5.40426	1.7921	9.68498	2.88215	0.0484249	0.0144107	0.180142	9.60716e-08	9.60716e-08	1	0	0	1	0	0
ACTCCC	66	279	6	52.4524	504049904	150	176257355	1674	4.22727	1.25828	5.31911	1.58291	0.0319147	0.00949748	0.169091	6.33165e-08	6.33165e-08	1	0	0	1	0	0
ACTCCG	145	598	6	52.4524	504049904	150	176257355	3588	4.12414	2.76441	11.4008	3.39277	0.0684049	0.0203566	0.164966	1.35711e-07	1.35711e-07	1	0	0	1	0	0
ACTCGG	50	240	6	52.4524	504049904	150	176257355	1440	4.8	0.953246	4.57558	1.36165	0.0274535	0.00816987	0.192	5.44658e-08	5.44658e-08	1	0	0	1	0	0
ACTCT	72	405	5	52.4524	504049904	150	176257355	2025	5.625	1.37267	7.72129	2.29778	0.0386065	0.0114889	0.1875	7.65925e-08	7.65925e-08	1	0	0	1	0	0
ACTCTG	80	355	6	52.4524	504049904	150	176257355	2130	4.4375	1.52519	6.76805	2.0141	0.0406083	0.0120846	0.1775	8.0564e-08	8.0564e-08	1	0	0	1	0	0
ACTG	30	209	4	52.4524	504049904	150	176257355	836	6.96667	0.571948	3.98457	1.18577	0.0159383	0.00474306	0.185778	3.16204e-08	3.16204e-08	1	0	0	0	0	0
ACTGAT	14	56	6	52.4524	504049904	150	176257355	336	4	0.266909	1.06764	0.317717	0.00640581	0.0019063	0.16	1.27087e-08	1.27087e-08	1	0	0	1	0	0
ACTGC	148	847	5	52.4524	504049904	150	176257355	4235	5.72297	2.82161	16.148	4.80547	0.0807399	0.0240274	0.190766	1.60182e-07	1.60182e-07	1	0	0	1	0	0
ACTGCC	14	56	6	52.4524	504049904	150	176257355	336	4	0.266909	1.06764	0.317717	0.00640581	0.0019063	0.16	1.27087e-08	1.27087e-08	1	0	0	1	0	0
ACTGCCC	20	80	7	52.4524	504049904	150	176257355	560	4	0.381298	1.52519	0.453882	0.0106764	0.00317717	0.186667	2.11811e-08	2.11811e-08	1	0	0	1	0	0
ACTGCG	98	406	6	52.4524	504049904	150	176257355	2436	4.14286	1.86836	7.74036	2.30345	0.0464421	0.0138207	0.165714	9.2138e-08	9.2138e-08	1	0	0	1	0	0
ACTGCT	127	527	6	52.4524	504049904	150	176257355	3162	4.14961	2.42125	10.0472	2.98995	0.0602833	0.0179397	0.165984	1.19598e-07	1.19598e-07	1	0	0	1	0	0
ACTGG	114	619	5	52.4524	504049904	150	176257355	3095	5.42982	2.1734	11.8012	3.51191	0.0590059	0.0175596	0.180994	1.17064e-07	1.17064e-07	1	0	0	1	0	0
ACTGGC	208	928	6	52.4524	504049904	150	176257355	5568	4.46154	3.9655	17.6922	5.26503	0.106153	0.0315902	0.178462	2.10601e-07	2.10601e-07	1	0	0	1	0	0
ACTGGCG	23	92	7	52.4524	504049904	150	176257355	644	4	0.438493	1.75397	0.521964	0.0122778	0.00365375	0.186667	2.43583e-08	2.43583e-08	1	0	0	1	0	0
ACTGGG	268	1142	6	52.4524	504049904	150	176257355	6852	4.26119	5.1094	21.7721	6.47916	0.130633	0.038875	0.170448	2.59166e-07	2.59166e-07	1	0	0	1	0	0
AG	2104	30874	2	52.4524	504049904	150	176257355	61748	14.674	40.1126	588.61	175.164	1.17722	0.350329	0.195653	2.33552e-06	2.33552e-06	1	0	0	0	0	0
AGAGAT	23	92	6	52.4524	504049904	150	176257355	552	4	0.438493	1.75397	0.521964	0.0105238	0.00313178	0.16	2.08786e-08	2.08786e-08	1	0	0	1	0	0
AGAGC	47	251	5	52.4524	504049904	150	176257355	1255	5.34043	0.896051	4.7853	1.42405	0.0239265	0.00712027	0.178014	4.74685e-08	4.74685e-08	1	0	0	1	0	0
AGAGCC	68	272	6	52.4524	504049904	150	176257355	1632	4	1.29641	5.18566	1.5432	0.031114	0.00925919	0.16	6.17279e-08	6.17279e-08	1	0	0	1	0	0
AGAGCCG	39	156	7	52.4524	504049904	150	176257355	1092	4	0.743532	2.97413	0.885069	0.0208189	0.00619549	0.186667	4.13032e-08	4.13032e-08	1	0	0	1	0	0
AGAGCG	21	84	6	52.4524	504049904	150	176257355	504	4	0.400363	1.60145	0.476576	0.00960872	0.00285946	0.16	1.9063e-08	1.9063e-08	1	0	0	1	0	0
AGAGGC	54	236	6	52.4524	504049904	150	176257355	1416	4.37037	1.02951	4.49932	1.33895	0.0269959	0.00803371	0.174815	5.3558e-08	5.3558e-08	1	0	0	1	0	0
AGAGGGG	12	48	7	52.4524	504049904	150	176257355	336	4	0.228779	0.915116	0.272329	0.00640581	0.0019063	0.186667	1.27087e-08	1.27087e-08	1	0	0	1	0	0
AGAT	277	1801	4	52.4524	504049904	150	176257355	7204	6.50181	5.28098	34.3359	10.218	0.137344	0.0408721	0.173381	2.7248e-07	2.7248e-07	1	0	0	0	0	0
AGATAT	17	68	6	52.4524	504049904	150	176257355	408	4	0.324104	1.29641	0.3858	0.00777849	0.0023148	0.16	1.5432e-08	1.5432e-08	1	0	0	1	0	0
AGATC	45	225	5	52.4524	504049904	150	176257355	1125	5	0.857921	4.28961	1.27654	0.021448	0.00638271	0.166667	4.25514e-08	4.25514e-08	1	0	0	1	0	0
AGATCC	70	280	6	52.4524	504049904	150	176257355	1680	4	1.33454	5.33818	1.58859	0.0320291	0.00953152	0.16	6.35434e-08	6.35434e-08	1	0	0	1	0	0
AGATG	31	196	5	52.4524	504049904	150	176257355	980	6.32258	0.591013	3.73672	1.11201	0.0186836	0.00556005	0.210753	3.7067e-08	3.7067e-08	1	0	0	1	0	0
AGATGC	26	104	6	52.4524	504049904	150	176257355	624	4	0.495688	1.98275	0.590046	0.0118965	0.00354028	0.16	2.36019e-08	2.36019e-08	1	0	0	1	0	0
AGC	1847	15831	3	52.4524	504049904	150	176257355	47493	8.5712	35.2129	301.817	89.8175	0.90545	0.269453	0.171424	1.79635e-06	1.79635e-06	1	0	0	0	0	0
AGCAGCCG	31	245	8	52.4524	504049904	150	176257355	1960	7.90323	0.591013	4.67091	1.39001	0.0373672	0.0111201	0.421505	7.4134e-08	7.4134e-08	1	0	0	1	0	0
AGCAGG	66	333	6	52.4524	504049904	150	176257355	1998	5.04545	1.25828	6.34862	1.88928	0.0380917	0.0113357	0.201818	7.55713e-08	7.55713e-08	1	0	0	1	0	0
AGCAGGG	13	52	7	52.4524	504049904	150	176257355	364	4	0.247844	0.991376	0.295023	0.00693963	0.00206516	0.186667	1.37677e-08	1.37677e-08	1	0	0	1	0	0
AGCAT	37	185	5	52.4524	504049904	150	176257355	925	5	0.705402	3.52701	1.0496	0.0176351	0.00524801	0.166667	3.49867e-08	3.49867e-08	1	0	0	1	0	0
AGCATC	116	464	6	52.4524	504049904	150	176257355	2784	4	2.21153	8.84612	2.63251	0.0530767	0.0157951	0.16	1.05301e-07	1.05301e-07	1	0	0	1	0	0
AGCATCC	17	68	7	52.4524	504049904	150	176257355	476	4	0.324104	1.29641	0.3858	0.0090749	0.0027006	0.186667	1.8004e-08	1.8004e-08	1	0	0	1	0	0
AGCC	255	1795	4	52.4524	504049904	150	176257355	7180	7.03922	4.86156	34.2215	10.184	0.136886	0.0407359	0.187712	2.71573e-07	2.71573e-07	1	0	0	0	0	0
AGCCAGG	24	96	7	52.4524	504049904	150	176257355	672	4	0.457558	1.83023	0.544658	0.0128116	0.00381261	0.186667	2.54174e-08	2.54174e-08	1	0	0	1	0	0
AGCCAT	40	160	6	52.4524	504049904	150	176257355	960	4	0.762597	3.05039	0.907764	0.0183023	0.00544658	0.16	3.63105e-08	3.63105e-08	1	0	0	1	0	0
AGCCC	28	140	5	52.4524	504049904	150	176257355	700	5	0.533818	2.66909	0.794293	0.0133454	0.00397147	0.166667	2.64764e-08	2.64764e-08	1	0	0	1	0	0
AGCCCG	41	164	6	52.4524	504049904	150	176257355	984	4	0.781662	3.12665	0.930458	0.0187599	0.00558275	0.16	3.72183e-08	3.72183e-08	1	0	0	1	0	0
AGCCGC	33	132	6	52.4524	504049904	150	176257355	792	4	0.629142	2.51657	0.748905	0.0150994	0.00449343	0.16	2.99562e-08	2.99562e-08	1	0	0	1	0	0
AGCCGG	27	108	6	52.4524	504049904	150	176257355	648	4	0.514753	2.05901	0.61274	0.0123541	0.00367644	0.16	2.45096e-08	2.45096e-08	1	0	0	1	0	0
AGCCT	46	230	5	52.4524	504049904	150	176257355	1150	5	0.876986	4.38493	1.30491	0.0219247	0.00652455	0.166667	4.3497e-08	4.3497e-08	1	0	0	1	0	0
AGCCTCC	20	80	7	52.4524	504049904	150	176257355	560	4	0.381298	1.52519	0.453882	0.0106764	0.00317717	0.186667	2.11811e-08	2.11811e-08	1	0	0	1	0	0
AGCG	28	168	4	52.4524	504049904	150	176257355	672	6	0.533818	3.20291	0.953152	0.0128116	0.00381261	0.16	2.54174e-08	2.54174e-08	1	0	0	0	0	0
AGCGC	15	75	5	52.4524	504049904	150	176257355	375	5	0.285974	1.42987	0.425514	0.00714935	0.00212757	0.166667	1.41838e-08	1.41838e-08	1	0	0	1	0	0
AGCGGC	101	422	6	52.4524	504049904	150	176257355	2532	4.17822	1.92556	8.0454	2.39423	0.0482724	0.0143654	0.167129	9.57691e-08	9.57691e-08	1	0	0	1	0	0
AGCGGG	41	164	6	52.4524	504049904	150	176257355	984	4	0.781662	3.12665	0.930458	0.0187599	0.00558275	0.16	3.72183e-08	3.72183e-08	1	0	0	1	0	0
AGCTCC	259	1114	6	52.4524	504049904	150	176257355	6684	4.30116	4.93781	21.2383	6.3203	0.12743	0.0379218	0.172046	2.52812e-07	2.52812e-07	1	0	0	1	0	0
AGCTCCC	30	120	7	52.4524	504049904	150	176257355	840	4	0.571948	2.28779	0.680823	0.0160145	0.00476576	0.186667	3.17717e-08	3.17717e-08	1	0	0	1	0	0
AGG	407	3633	3	52.4524	504049904	150	176257355	10899	8.92629	7.75942	69.2629	20.6119	0.207789	0.0618357	0.178526	4.12238e-07	4.12238e-07	1	0	0	0	0	0
AGGAT	89	464	5	52.4524	504049904	150	176257355	2320	5.21348	1.69678	8.84612	2.63251	0.0442306	0.0131626	0.173783	8.77505e-08	8.77505e-08	1	0	0	1	0	0
AGGATC	55	220	6	52.4524	504049904	150	176257355	1320	4	1.04857	4.19428	1.24817	0.0251657	0.00748905	0.16	4.9927e-08	4.9927e-08	1	0	0	1	0	0
AGGATG	40	160	6	52.4524	504049904	150	176257355	960	4	0.762597	3.05039	0.907764	0.0183023	0.00544658	0.16	3.63105e-08	3.63105e-08	1	0	0	1	0	0
AGGC	455	2865	4	52.4524	504049904	150	176257355	11460	6.2967	8.67454	54.621	16.2546	0.218484	0.0650186	0.167912	4.33457e-07	4.33457e-07	1	0	0	0	0	0
AGGCC	82	534	5	52.4524	504049904	150	176257355	2670	6.5122	1.56332	10.1807	3.02966	0.0509033	0.0151483	0.217073	1.00989e-07	1.00989e-07	1	0	0	1	0	0
AGGCCC	21	84	6	52.4524	504049904	150	176257355	504	4	0.400363	1.60145	0.476576	0.00960872	0.00285946	0.16	1.9063e-08	1.9063e-08	1	0	0	1	0	0
AGGCGG	39	168	6	52.4524	504049904	150	176257355	1008	4.30769	0.743532	3.20291	0.953152	0.0192174	0.00571891	0.172308	3.81261e-08	3.81261e-08	1	0	0	1	0	0
AGGG	2	20	4	52.4524	504049904	150	176257355	80	10	0.0381298	0.381298	0.11347	0.00152519	0.000453882	0.266667	3.02588e-09	3.02588e-09	1	0	0	0	0	0
AGGGAT	40	160	6	52.4524	504049904	150	176257355	960	4	0.762597	3.05039	0.907764	0.0183023	0.00544658	0.16	3.63105e-08	3.63105e-08	1	0	0	1	0	0
AGGGCG	1	4	6	52.4524	504049904	150	176257355	24	4	0.0190649	0.0762597	0.0226941	0.000457558	0.000136165	0.16	9.07764e-10	9.07764e-10	1	0	0	1	0	0
AGGGGC	62	320	6	52.4524	504049904	150	176257355	1920	5.16129	1.18203	6.10077	1.81553	0.0366046	0.0108932	0.206452	7.26211e-08	7.26211e-08	1	0	0	1	0	0
AGGGGG	9	37	6	52.4524	504049904	150	176257355	222	4.11111	0.171584	0.705402	0.20992	0.00423241	0.00125952	0.164444	8.39681e-09	8.39681e-09	1	0	0	1	0	0
AT	16175	223747	2	52.4524	504049904	150	176257355	447494	13.8329	308.375	4265.72	1269.43	8.53144	2.53887	0.184439	1.69258e-05	1.69258e-05	1	1	0	0	0	0
ATATC	53	265	5	52.4524	504049904	150	176257355	1325	5	1.01044	5.0522	1.50348	0.025261	0.00751742	0.166667	5.01161e-08	5.01161e-08	1	0	0	1	0	0
ATATCC	102	408	6	52.4524	504049904	150	176257355	2448	4	1.94462	7.77849	2.3148	0.0466709	0.0138888	0.16	9.25919e-08	9.25919e-08	1	0	0	1	0	0
ATC	1150	10400	3	52.4524	504049904	150	176257355	31200	9.04348	21.9247	198.275	59.0046	0.594826	0.177014	0.18087	1.18009e-06	1.18009e-06	1	0	0	0	0	0
ATCC	95	591	4	52.4524	504049904	150	176257355	2364	6.22105	1.81117	11.2674	3.35305	0.0450695	0.0134122	0.165895	8.94147e-08	8.94147e-08	1	0	0	0	0	0
ATCCC	77	385	5	52.4524	504049904	150	176257355	1925	5	1.468	7.33999	2.18431	0.0367	0.0109215	0.166667	7.28102e-08	7.28102e-08	1	0	0	1	0	0
ATCCCCC	27	108	7	52.4524	504049904	150	176257355	756	4	0.514753	2.05901	0.61274	0.0144131	0.00428918	0.186667	2.85946e-08	2.85946e-08	1	0	0	1	0	0
ATCGCC	57	271	6	52.4524	504049904	150	176257355	1626	4.75439	1.0867	5.16659	1.53752	0.0309996	0.00922515	0.190175	6.1501e-08	6.1501e-08	1	0	0	1	0	0
ATCGGC	44	188	6	52.4524	504049904	150	176257355	1128	4.27273	0.838857	3.58421	1.06662	0.0215052	0.00639973	0.170909	4.26649e-08	4.26649e-08	1	0	0	1	0	0
ATGCC	83	415	5	52.4524	504049904	150	176257355	2075	5	1.58239	7.91194	2.35451	0.0395597	0.0117726	0.166667	7.84837e-08	7.84837e-08	1	0	0	1	0	0
ATGCCC	64	256	6	52.4524	504049904	150	176257355	1536	4	1.22015	4.88062	1.45242	0.0292837	0.00871453	0.16	5.80969e-08	5.80969e-08	1	0	0	1	0	0
CCCCCG	13	54	6	52.4524	504049904	150	176257355	324	4.15385	0.247844	1.02951	0.30637	0.00617703	0.00183822	0.166154	1.22548e-08	1.22548e-08	1	0	0	1	0	0
CCCGG	18	106	5	52.4524	504049904	150	176257355	530	5.88889	0.343169	2.02088	0.601393	0.0101044	0.00300697	0.196296	2.00464e-08	2.00464e-08	1	0	0	1	0	0
CCG	65	562	3	52.4524	504049904	150	176257355	1686	8.64615	1.23922	10.7145	3.18852	0.0321435	0.00956556	0.172923	6.37704e-08	6.37704e-08	1	0	0	0	0	0
CCGCG	17	85	5	52.4524	504049904	150	176257355	425	5	0.324104	1.62052	0.482249	0.00810259	0.00241125	0.166667	1.6075e-08	1.6075e-08	1	0	0	1	0	0
