# Supplementary material for: Profiles of telomeric repeats in Insecta reveal diverse forms of telomeric motifs in Hymenopterans
Source: Life Sci Alliance. 2022 Apr 1;5(7):e202101163. doi: 10.26508/lsa.202101163 (PMC8977481; doi:10.26508/lsa.202101163)
Supplement: Supplemental Data 3. — Tandem repeat statistics for 50 species without simple tandem type TRM. [file LSA-2021-01163_Supplemental_Data_3.zip › DataS3/DIACO_output.csv.4.filtered.xlsx]

## Sheet: Sheet1
Unnamed: 0	reads	repeats	unit_len	avg_genome_cov	genome_size	eff_read_len	num_reads	repeats_total_len	repeats_per_read	reads_per_genome	repeats_per_genome	repeats_per_million_reads	repeats_len_per_genome	repeats_len_per_million_reads	percent_repeats_len_per_read	percent_repeats_len_per_genome	percent_repeat_unit_in_sequences	avg_genome_cov_filter	repeat_containing_reads_filter	repeats_len_per_million_reads_filter	unit_len_filter	percent_repeats_len_per_read_filter	qualified
AAAAAAAGTTC	87	437	11	319.619	188922525	65.3365	924186859	4807	5.02299	0.272199	1.36725	0.472848	0.0150398	0.00520133	0.845666	7.96083e-08	7.96083e-08	1	0	0	1	1	0
AAAAAAATTCAAC	1	4	13	319.619	188922525	65.3365	924186859	52	4	0.00312873	0.0125149	0.00432813	0.000162694	5.62657e-05	0.795879	8.61167e-10	8.61167e-10	1	0	0	1	1	0
AAAAAAC	631	2634	7	319.619	188922525	65.3365	924186859	18438	4.17433	1.97423	8.24107	2.85007	0.0576875	0.0199505	0.447227	3.0535e-07	3.0535e-07	1	0	0	1	0	0
AAAAAAG	136	672	7	319.619	188922525	65.3365	924186859	4704	4.94118	0.425507	2.10251	0.727126	0.0147175	0.00508988	0.529386	7.79025e-08	7.79025e-08	1	0	0	1	1	0
AAAAAAT	1116	4614	7	319.619	188922525	65.3365	924186859	32298	4.13441	3.49166	14.436	4.9925	0.101052	0.0349475	0.442951	5.34884e-07	5.34884e-07	1	0	0	1	0	0
AAAAAATAAC	148	687	10	319.619	188922525	65.3365	924186859	6870	4.64189	0.463052	2.14944	0.743356	0.0214944	0.00743356	0.710459	1.13773e-07	1.13773e-07	1	0	0	1	1	0
AAAAAATTAC	190	972	10	319.619	188922525	65.3365	924186859	9720	5.11579	0.594458	3.04112	1.05174	0.0304112	0.0105174	0.782991	1.60972e-07	1.60972e-07	1	0	0	1	1	0
AAAAAATTGC	1	4	10	319.619	188922525	65.3365	924186859	40	4	0.00312873	0.0125149	0.00432813	0.000125149	4.32813e-05	0.612215	6.62436e-10	6.62436e-10	1	0	0	1	1	0
AAAAAC	2326	10114	6	319.619	188922525	65.3365	924186859	60684	4.34824	7.27742	31.644	10.9437	0.189864	0.065662	0.399308	1.00498e-06	1.00498e-06	1	0	0	1	0	0
AAAAACAAAACC	1087	5215	12	319.619	188922525	65.3365	924186859	62580	4.79761	3.40093	16.3163	5.6428	0.195796	0.0677136	0.88115	1.03638e-06	1.03638e-06	1	0	0	1	1	0
AAAAACC	14	59	7	319.619	188922525	65.3365	924186859	413	4.21429	0.0438022	0.184595	0.0638399	0.00129216	0.000446879	0.451509	6.83966e-09	6.83966e-09	1	0	0	1	0	0
AAAAACG	4	21	7	319.619	188922525	65.3365	924186859	147	5.25	0.0125149	0.0657033	0.0227227	0.000459923	0.000159059	0.562473	2.43445e-09	2.43445e-09	1	0	0	1	1	0
AAAAACT	31	124	7	319.619	188922525	65.3365	924186859	868	4	0.0969906	0.387962	0.134172	0.00271574	0.000939204	0.42855	1.43749e-08	1.43749e-08	1	0	0	1	0	0
AAAAACTT	95	408	8	319.619	188922525	65.3365	924186859	3264	4.29474	0.297229	1.27652	0.441469	0.0102122	0.00353175	0.52586	5.40548e-08	5.40548e-08	1	0	0	1	1	0
AAAAACTTT	13	52	9	319.619	188922525	65.3365	924186859	468	4	0.0406735	0.162694	0.0562657	0.00146425	0.000506391	0.550993	7.75051e-09	7.75051e-09	1	0	0	1	1	0
AAAAAG	634	2919	6	319.619	188922525	65.3365	924186859	17514	4.6041	1.98361	9.13276	3.15845	0.0547966	0.0189507	0.422805	2.90048e-07	2.90048e-07	1	0	0	1	0	0
AAAAAGATTCT	202	816	11	319.619	188922525	65.3365	924186859	8976	4.0396	0.632003	2.55304	0.882938	0.0280835	0.00971232	0.680104	1.48651e-07	1.48651e-07	1	0	0	1	1	0
AAAAAGG	1	5	7	319.619	188922525	65.3365	924186859	35	5	0.00312873	0.0156436	0.00541016	0.000109506	3.78711e-05	0.535688	5.79632e-10	5.79632e-10	1	0	0	1	1	0
AAAAAGTCT	1	5	9	319.619	188922525	65.3365	924186859	45	5	0.00312873	0.0156436	0.00541016	0.000140793	4.86915e-05	0.688742	7.45241e-10	7.45241e-10	1	0	0	1	1	0
AAAAAGTGAAG	188	784	11	319.619	188922525	65.3365	924186859	8624	4.17021	0.588201	2.45292	0.848313	0.0269822	0.00933145	0.702093	1.42821e-07	1.42821e-07	1	0	0	1	1	0
AAAAAT	10916	45931	6	319.619	188922525	65.3365	924186859	275586	4.20768	34.1532	143.706	49.6988	0.862234	0.298193	0.3864	4.56395e-06	4.56395e-06	1	0	0	1	0	0
AAAAATAAATT	3	12	11	319.619	188922525	65.3365	924186859	132	4	0.00938619	0.0375447	0.0129844	0.000412992	0.000142828	0.673436	2.18604e-09	2.18604e-09	1	0	0	1	1	0
AAAAATAAC	893	4427	9	319.619	188922525	65.3365	924186859	39843	4.95745	2.79395	13.8509	4.79016	0.124658	0.0431114	0.68288	6.59836e-07	6.59836e-07	1	0	0	1	1	0
AAAAATAATTG	70	294	11	319.619	188922525	65.3365	924186859	3234	4.2	0.219011	0.919846	0.318117	0.0101183	0.00349929	0.707108	5.3558e-08	5.3558e-08	1	0	0	1	1	0
AAAAATAC	241	1248	8	319.619	188922525	65.3365	924186859	9984	5.17842	0.754024	3.90465	1.35038	0.0312372	0.010803	0.634062	1.65344e-07	1.65344e-07	1	0	0	1	1	0
AAAAATACT	61	251	9	319.619	188922525	65.3365	924186859	2259	4.11475	0.190852	0.785311	0.27159	0.0070678	0.00244431	0.566801	3.74111e-08	3.74111e-08	1	0	0	1	1	0
AAAAATAG	209	870	8	319.619	188922525	65.3365	924186859	6960	4.16268	0.653904	2.72199	0.941368	0.021776	0.00753094	0.509691	1.15264e-07	1.15264e-07	1	0	0	1	1	0
AAAAATATAT	62	253	10	319.619	188922525	65.3365	924186859	2530	4.08065	0.193981	0.791568	0.273754	0.00791568	0.00273754	0.624558	4.18991e-08	4.18991e-08	1	0	0	1	1	0
AAAAATC	584	3806	7	319.619	188922525	65.3365	924186859	26642	6.51712	1.82718	11.9079	4.11821	0.0833556	0.0288275	0.698229	4.41216e-07	4.41216e-07	1	0	0	1	1	0
AAAAATCAAT	290	1241	10	319.619	188922525	65.3365	924186859	12410	4.27931	0.907331	3.88275	1.3428	0.0388275	0.013428	0.654964	2.05521e-07	2.05521e-07	1	0	0	1	1	0
AAAAATCT	334	1723	8	319.619	188922525	65.3365	924186859	13784	5.15868	1.045	5.3908	1.86434	0.0431264	0.0149147	0.631645	2.28276e-07	2.28276e-07	1	0	0	1	1	0
AAAAATCTGATG	350	1629	12	319.619	188922525	65.3365	924186859	19548	4.65429	1.09506	5.0967	1.76263	0.0611604	0.0211516	0.854827	3.23733e-07	3.23733e-07	1	0	0	1	1	0
AAAAATCTTTT	35	141	11	319.619	188922525	65.3365	924186859	1551	4.02857	0.109506	0.441151	0.152567	0.00485266	0.00167823	0.678247	2.5686e-08	2.5686e-08	1	0	0	1	1	0
AAAAATG	292	1891	7	319.619	188922525	65.3365	924186859	13237	6.47603	0.913589	5.91643	2.04612	0.041415	0.0143229	0.693826	2.19217e-07	2.19217e-07	1	0	0	1	1	0
AAAAATGAAAATG	68	302	13	319.619	188922525	65.3365	924186859	3926	4.44118	0.212754	0.944876	0.326774	0.0122834	0.00424806	0.88366	6.50181e-08	6.50181e-08	1	0	0	1	1	0
AAAAATGGT	152	629	9	319.619	188922525	65.3365	924186859	5661	4.13816	0.475567	1.96797	0.680598	0.0177117	0.00612538	0.570024	9.37513e-08	9.37513e-08	1	0	0	1	1	0
AAAAATGTCT	152	681	10	319.619	188922525	65.3365	924186859	6810	4.48026	0.475567	2.13066	0.736864	0.0213066	0.00736864	0.685721	1.1278e-07	1.1278e-07	1	0	0	1	1	0
AAAAATGTTT	140	565	10	319.619	188922525	65.3365	924186859	5650	4.03571	0.438022	1.76773	0.611348	0.0176773	0.00611348	0.617681	9.35691e-08	9.35691e-08	1	0	0	1	1	0
AAAAATT	608	2864	7	319.619	188922525	65.3365	924186859	20048	4.71053	1.90227	8.96068	3.09894	0.0627248	0.0216926	0.504675	3.32013e-07	3.32013e-07	1	0	0	1	1	0
AAAAATTATT	10	44	10	319.619	188922525	65.3365	924186859	440	4.4	0.0312873	0.137664	0.0476094	0.00137664	0.000476094	0.673436	7.2868e-09	7.2868e-09	1	0	0	1	1	0
AAAAATTCTGG	22	90	11	319.619	188922525	65.3365	924186859	990	4.09091	0.068832	0.281586	0.0973829	0.00309744	0.00107121	0.688742	1.63953e-08	1.63953e-08	1	0	0	1	1	0
AAAAATTG	1065	5037	8	319.619	188922525	65.3365	924186859	40296	4.72958	3.3321	15.7594	5.4502	0.126075	0.0436016	0.579104	6.67338e-07	6.67338e-07	1	0	0	1	1	0
AAAAATTGAAT	1	7	11	319.619	188922525	65.3365	924186859	77	7	0.00312873	0.0219011	0.00757423	0.000240912	8.33165e-05	1.17851	1.27519e-09	1.27519e-09	1	0	0	1	1	0
AAAAATTGTC	32	148	10	319.619	188922525	65.3365	924186859	1480	4.625	0.100119	0.463052	0.160141	0.00463052	0.00160141	0.707874	2.45101e-08	2.45101e-08	1	0	0	1	1	0
AAAAATTGTTCT	264	1160	12	319.619	188922525	65.3365	924186859	13920	4.39394	0.825984	3.62933	1.25516	0.0435519	0.0150619	0.807011	2.30528e-07	2.30528e-07	1	0	0	1	1	0
AAAAATTTAAC	141	720	11	319.619	188922525	65.3365	924186859	7920	5.10638	0.441151	2.25268	0.779063	0.0247795	0.0085697	0.859706	1.31162e-07	1.31162e-07	1	0	0	1	1	0
AAAAATTTTAAC	43	172	12	319.619	188922525	65.3365	924186859	2064	4	0.134535	0.538141	0.18611	0.0064577	0.00223331	0.734658	3.41817e-08	3.41817e-08	1	0	0	1	1	0
AAAAC	4131	27665	5	319.619	188922525	65.3365	924186859	138325	6.69693	12.9248	86.5563	29.9344	0.432781	0.149672	0.512495	2.29079e-06	2.29079e-06	1	0	0	1	1	0
AAAACAAAC	611	3520	9	319.619	188922525	65.3365	924186859	31680	5.76105	1.91165	11.0131	3.80875	0.0991181	0.0342788	0.793575	5.2465e-07	5.2465e-07	1	0	0	1	1	0
AAAACAAAT	34	139	9	319.619	188922525	65.3365	924186859	1251	4.08824	0.106377	0.434893	0.150402	0.00391404	0.00135362	0.563148	2.07177e-08	2.07177e-08	1	0	0	1	1	0
AAAACAAC	526	2117	8	319.619	188922525	65.3365	924186859	16936	4.02471	1.64571	6.62352	2.29066	0.0529881	0.0183253	0.492798	2.80476e-07	2.80476e-07	1	0	0	1	0	0
AAAACAAG	83	343	8	319.619	188922525	65.3365	924186859	2744	4.13253	0.259684	1.07315	0.371137	0.00858523	0.0029691	0.505999	4.54431e-08	4.54431e-08	1	0	0	1	1	0
AAAACAAT	2926	17531	8	319.619	188922525	65.3365	924186859	140248	5.99146	9.15466	54.8497	18.9691	0.438798	0.151753	0.733612	2.32263e-06	2.32263e-06	1	0	0	1	1	0
AAAACAATC	78	313	9	319.619	188922525	65.3365	924186859	2817	4.01282	0.244041	0.979292	0.338676	0.00881363	0.00304808	0.552759	4.66521e-08	4.66521e-08	1	0	0	1	1	0
AAAACAC	519	3841	7	319.619	188922525	65.3365	924186859	26887	7.40077	1.62381	12.0174	4.15609	0.0841221	0.0290926	0.792901	4.45273e-07	4.45273e-07	1	0	0	1	1	0
AAAACACC	354	1693	8	319.619	188922525	65.3365	924186859	13544	4.78249	1.10757	5.29694	1.83188	0.0423755	0.014655	0.585582	2.24301e-07	2.24301e-07	1	0	0	1	1	0
AAAACAG	15	60	7	319.619	188922525	65.3365	924186859	420	4	0.0469309	0.187724	0.0649219	0.00131407	0.000454454	0.42855	6.95558e-09	6.95558e-09	1	0	0	1	0	0
AAAACAGG	1	12	8	319.619	188922525	65.3365	924186859	96	12	0.00312873	0.0375447	0.0129844	0.000300358	0.000103875	1.46932	1.58985e-09	1.58985e-09	1	0	0	1	1	0
AAAACAGTC	305	1375	9	319.619	188922525	65.3365	924186859	12375	4.5082	0.954262	4.302	1.48779	0.038718	0.0133901	0.620997	2.04941e-07	2.04941e-07	1	0	0	1	1	0
AAAACAT	1741	13350	7	319.619	188922525	65.3365	924186859	93450	7.66801	5.44712	41.7685	14.4451	0.29238	0.101116	0.821532	1.54762e-06	1.54762e-06	1	0	0	1	1	0
AAAACATAAC	234	1177	10	319.619	188922525	65.3365	924186859	11770	5.02991	0.732123	3.68251	1.27355	0.0368251	0.0127355	0.769847	1.94922e-07	1.94922e-07	1	0	0	1	1	0
AAAACATCCAAC	436	1830	12	319.619	188922525	65.3365	924186859	21960	4.19725	1.36413	5.72557	1.98012	0.0687069	0.0237614	0.770885	3.63678e-07	3.63678e-07	1	0	0	1	1	0
AAAACC	5	24	6	319.619	188922525	65.3365	924186859	144	4.8	0.0156436	0.0750895	0.0259688	0.000450537	0.000155813	0.440795	2.38477e-09	2.38477e-09	1	0	0	1	0	0
AAAACCAATCCT	591	2589	12	319.619	188922525	65.3365	924186859	31068	4.38071	1.84908	8.10028	2.80138	0.0972033	0.0336166	0.804581	5.14514e-07	5.14514e-07	1	0	0	1	1	0
AAAACCC	1	4	7	319.619	188922525	65.3365	924186859	28	4	0.00312873	0.0125149	0.00432813	8.76044e-05	3.02969e-05	0.42855	4.63705e-10	4.63705e-10	1	0	0	1	0	0
AAAACG	4	17	6	319.619	188922525	65.3365	924186859	102	4.25	0.0125149	0.0531884	0.0183945	0.00031913	0.000110367	0.390287	1.68921e-09	1.68921e-09	1	0	0	1	0	0
AAAACGAAAC	1	5	10	319.619	188922525	65.3365	924186859	50	5	0.00312873	0.0156436	0.00541016	0.000156436	5.41016e-05	0.765269	8.28045e-10	8.28045e-10	1	0	0	1	1	0
AAAACGAT	175	1011	8	319.619	188922525	65.3365	924186859	8088	5.77714	0.547528	3.16314	1.09393	0.0253052	0.00875148	0.707371	1.33945e-07	1.33945e-07	1	0	0	1	1	0
AAAACGC	3	12	7	319.619	188922525	65.3365	924186859	84	4	0.00938619	0.0375447	0.0129844	0.000262813	9.08907e-05	0.42855	1.39112e-09	1.39112e-09	1	0	0	1	0	0
AAAACGG	20	125	7	319.619	188922525	65.3365	924186859	875	6.25	0.0625746	0.391091	0.135254	0.00273764	0.000946778	0.66961	1.44908e-08	1.44908e-08	1	0	0	1	1	0
AAAACGT	28	152	7	319.619	188922525	65.3365	924186859	1064	5.42857	0.0876044	0.475567	0.164469	0.00332897	0.00115128	0.581604	1.76208e-08	1.76208e-08	1	0	0	1	1	0
AAAACGTCTT	17	84	10	319.619	188922525	65.3365	924186859	840	4.94118	0.0531884	0.262813	0.0908907	0.00262813	0.000908907	0.756266	1.39112e-08	1.39112e-08	1	0	0	1	1	0
AAAACT	845	6422	6	319.619	188922525	65.3365	924186859	38532	7.6	2.64378	20.0927	6.94881	0.120556	0.0416929	0.697925	6.38125e-07	6.38125e-07	1	0	0	1	1	0
AAAACTAAACT	301	1552	11	319.619	188922525	65.3365	924186859	17072	5.15615	0.941747	4.85579	1.67931	0.0534137	0.0184725	0.868084	2.82728e-07	2.82728e-07	1	0	0	1	1	0
AAAACTCT	233	1045	8	319.619	188922525	65.3365	924186859	8360	4.48498	0.728994	3.26952	1.13072	0.0261562	0.00904579	0.549154	1.38449e-07	1.38449e-07	1	0	0	1	1	0
AAAACTG	37	167	7	319.619	188922525	65.3365	924186859	1169	4.51351	0.115763	0.522498	0.180699	0.00365748	0.0012649	0.483567	1.93597e-08	1.93597e-08	1	0	0	1	0	0
AAAACTGAAACT	532	2211	12	319.619	188922525	65.3365	924186859	26532	4.15602	1.66448	6.91762	2.39237	0.0830114	0.0287085	0.763312	4.39394e-07	4.39394e-07	1	0	0	1	1	0
AAAACTT	343	2328	7	319.619	188922525	65.3365	924186859	16296	6.78717	1.07315	7.28368	2.51897	0.0509858	0.0176328	0.727161	2.69877e-07	2.69877e-07	1	0	0	1	1	0
AAAACTTTAACT	195	791	12	319.619	188922525	65.3365	924186859	9492	4.05641	0.610102	2.47482	0.855888	0.0296979	0.0102707	0.745019	1.57196e-07	1.57196e-07	1	0	0	1	1	0
AAAAG	234	1391	5	319.619	188922525	65.3365	924186859	6955	5.94444	0.732123	4.35206	1.50511	0.0217603	0.00752553	0.45491	1.15181e-07	1.15181e-07	1	0	0	1	0	0
AAAAGAC	74571	584297	7	319.619	188922525	65.3365	924186859	4090079	7.83545	233.312	1828.11	632.228	12.7967	4.4256	0.839471	6.77354e-05	6.77354e-05	1	1	1	1	1	1
AAAAGACG	1	4	8	319.619	188922525	65.3365	924186859	32	4	0.00312873	0.0125149	0.00432813	0.000100119	3.4625e-05	0.489772	5.29949e-10	5.29949e-10	1	0	0	1	0	0
AAAAGACT	204	885	8	319.619	188922525	65.3365	924186859	7080	4.33824	0.638261	2.76892	0.957599	0.0221514	0.00766079	0.531187	1.17251e-07	1.17251e-07	1	0	0	1	1	0
AAAAGAG	1	8	7	319.619	188922525	65.3365	924186859	56	8	0.00312873	0.0250298	0.00865626	0.000175209	6.05938e-05	0.857101	9.27411e-10	9.27411e-10	1	0	0	1	1	0
AAAAGAGTC	3	12	9	319.619	188922525	65.3365	924186859	108	4	0.00938619	0.0375447	0.0129844	0.000337903	0.000116859	0.550993	1.78858e-09	1.78858e-09	1	0	0	1	1	0
AAAAGAT	349	2273	7	319.619	188922525	65.3365	924186859	15911	6.51289	1.09193	7.1116	2.45946	0.0497812	0.0172162	0.697776	2.63501e-07	2.63501e-07	1	0	0	1	1	0
AAAAGATC	171	842	8	319.619	188922525	65.3365	924186859	6736	4.92398	0.535013	2.63439	0.911071	0.0210751	0.00728857	0.602906	1.11554e-07	1.11554e-07	1	0	0	1	1	0
AAAAGATTC	19	84	9	319.619	188922525	65.3365	924186859	756	4.42105	0.0594458	0.262813	0.0908907	0.00236532	0.000818016	0.608993	1.252e-08	1.252e-08	1	0	0	1	1	0
AAAAGATTTTC	43	200	11	319.619	188922525	65.3365	924186859	2200	4.65116	0.134535	0.625746	0.216406	0.0068832	0.00238047	0.783066	3.6434e-08	3.6434e-08	1	0	0	1	1	0
AAAAGC	4	16	6	319.619	188922525	65.3365	924186859	96	4	0.0125149	0.0500597	0.0173125	0.000300358	0.000103875	0.367329	1.58985e-09	1.58985e-09	1	0	0	1	0	0
AAAAGCTG	14	61	8	319.619	188922525	65.3365	924186859	488	4.35714	0.0438022	0.190852	0.066004	0.00152682	0.000528032	0.533502	8.08172e-09	8.08172e-09	1	0	0	1	1	0
AAAAGG	458	2571	6	319.619	188922525	65.3365	924186859	15426	5.61354	1.43296	8.04396	2.7819	0.0482638	0.0166914	0.515504	2.55469e-07	2.55469e-07	1	0	0	1	1	0
AAAAGGC	1	4	7	319.619	188922525	65.3365	924186859	28	4	0.00312873	0.0125149	0.00432813	8.76044e-05	3.02969e-05	0.42855	4.63705e-10	4.63705e-10	1	0	0	1	0	0
AAAAGGG	1	4	7	319.619	188922525	65.3365	924186859	28	4	0.00312873	0.0125149	0.00432813	8.76044e-05	3.02969e-05	0.42855	4.63705e-10	4.63705e-10	1	0	0	1	0	0
AAAAGGT	224	1228	7	319.619	188922525	65.3365	924186859	8596	5.48214	0.700835	3.84208	1.32874	0.0268946	0.00930115	0.587344	1.42358e-07	1.42358e-07	1	0	0	1	1	0
AAAAGT	143	625	6	319.619	188922525	65.3365	924186859	3750	4.37063	0.447408	1.95546	0.67627	0.0117327	0.00405762	0.401365	6.21034e-08	6.21034e-08	1	0	0	1	0	0
AAAAGTC	5433	25413	7	319.619	188922525	65.3365	924186859	177891	4.67753	16.9984	79.5104	27.4977	0.556573	0.192484	0.501139	2.94604e-06	2.94604e-06	1	0	0	1	1	0
AAAAGTCAGGG	109	436	11	319.619	188922525	65.3365	924186859	4796	4	0.341031	1.36413	0.471766	0.0150054	0.00518943	0.673436	7.94261e-08	7.94261e-08	1	0	0	1	1	0
AAAAGTG	306	1535	7	319.619	188922525	65.3365	924186859	10745	5.01634	0.957391	4.8026	1.66092	0.0336182	0.0116264	0.537439	1.77947e-07	1.77947e-07	1	0	0	1	1	0
AAAAGTT	2166	13561	7	319.619	188922525	65.3365	924186859	94927	6.26085	6.77683	42.4287	14.6734	0.297001	0.102714	0.670773	1.57208e-06	1.57208e-06	1	0	0	1	1	0
AAAAGTTTGAG	381	1972	11	319.619	188922525	65.3365	924186859	21692	5.17585	1.19205	6.16985	2.13377	0.0678684	0.0234714	0.871402	3.59239e-07	3.59239e-07	1	0	0	1	1	0
AAAAT	11344	64403	5	319.619	188922525	65.3365	924186859	322015	5.67727	35.4923	201.5	69.6861	1.0075	0.348431	0.434464	5.33286e-06	5.33286e-06	1	0	0	1	0	0
AAAATAAC	956	4875	8	319.619	188922525	65.3365	924186859	39000	5.09937	2.99106	15.2526	5.27491	0.12202	0.0421993	0.624382	6.45875e-07	6.45875e-07	1	0	0	1	1	0
AAAATAATTG	245	1019	10	319.619	188922525	65.3365	924186859	10190	4.15918	0.766539	3.18817	1.10259	0.0318817	0.0110259	0.636579	1.68756e-07	1.68756e-07	1	0	0	1	1	0
AAAATAC	4295	26805	7	319.619	188922525	65.3365	924186859	187635	6.24098	13.4379	83.8656	29.0039	0.587059	0.203027	0.668644	3.10741e-06	3.10741e-06	1	0	0	1	1	0
AAAATACT	1001	5526	8	319.619	188922525	65.3365	924186859	44208	5.52048	3.13186	17.2894	5.97931	0.138315	0.0478345	0.675944	7.32125e-07	7.32125e-07	1	0	0	1	1	0
AAAATACTTC	309	1681	10	319.619	188922525	65.3365	924186859	16810	5.44013	0.966777	5.25939	1.8189	0.0525939	0.018189	0.832632	2.78389e-07	2.78389e-07	1	0	0	1	1	0
AAAATAG	585	3697	7	319.619	188922525	65.3365	924186859	25879	6.31966	1.83031	11.5669	4.00027	0.0809684	0.0280019	0.677073	4.2858e-07	4.2858e-07	1	0	0	1	1	0
AAAATAGTC	203	921	9	319.619	188922525	65.3365	924186859	8289	4.53695	0.635132	2.88156	0.996552	0.025934	0.00896897	0.624957	1.37273e-07	1.37273e-07	1	0	0	1	1	0
AAAATAT	449	2381	7	319.619	188922525	65.3365	924186859	16667	5.3029	1.4048	7.4495	2.57632	0.0521465	0.0180342	0.56814	2.76021e-07	2.76021e-07	1	0	0	1	1	0
AAAATATC	222	1187	8	319.619	188922525	65.3365	924186859	9496	5.34685	0.694578	3.7138	1.28437	0.0297104	0.010275	0.654684	1.57262e-07	1.57262e-07	1	0	0	1	1	0
AAAATATCTG	649	2781	10	319.619	188922525	65.3365	924186859	27810	4.28505	2.03054	8.70099	3.00913	0.0870099	0.0300913	0.655844	4.60559e-07	4.60559e-07	1	0	0	1	1	0
AAAATATG	425	1815	8	319.619	188922525	65.3365	924186859	14520	4.27059	1.32971	5.67864	1.96389	0.0454291	0.0157111	0.522904	2.40464e-07	2.40464e-07	1	0	0	1	1	0
AAAATATT	141	600	8	319.619	188922525	65.3365	924186859	4800	4.25532	0.441151	1.87724	0.649219	0.0150179	0.00519375	0.521034	7.94924e-08	7.94924e-08	1	0	0	1	1	0
AAAATATTC	126	538	9	319.619	188922525	65.3365	924186859	4842	4.26984	0.39422	1.68326	0.582133	0.0151493	0.0052392	0.588164	8.01879e-08	8.01879e-08	1	0	0	1	1	0
AAAATC	1969	9718	6	319.619	188922525	65.3365	924186859	58308	4.9355	6.16047	30.405	10.5152	0.18243	0.0630911	0.453238	9.65633e-07	9.65633e-07	1	0	0	1	0	0
AAAATCAAATCC	533	2524	12	319.619	188922525	65.3365	924186859	30288	4.73546	1.66761	7.89691	2.73105	0.0947629	0.0327726	0.869736	5.01597e-07	5.01597e-07	1	0	0	1	1	0
AAAATCAAT	583	2540	9	319.619	188922525	65.3365	924186859	22860	4.35678	1.82405	7.94697	2.74836	0.0715227	0.0247353	0.600139	3.78582e-07	3.78582e-07	1	0	0	1	1	0
AAAATCAG	294	1281	8	319.619	188922525	65.3365	924186859	10248	4.35714	0.919846	4.0079	1.38608	0.0320632	0.0110887	0.533502	1.69716e-07	1.69716e-07	1	0	0	1	1	0
AAAATCC	116	753	7	319.619	188922525	65.3365	924186859	5271	6.49138	0.362933	2.35593	0.81477	0.0164915	0.00570339	0.695471	8.72926e-08	8.72926e-08	1	0	0	1	1	0
AAAATCG	1109	5741	7	319.619	188922525	65.3365	924186859	40187	5.17674	3.46976	17.962	6.21195	0.125734	0.0434836	0.554623	6.65533e-07	6.65533e-07	1	0	0	1	1	0
AAAATCT	408	3065	7	319.619	188922525	65.3365	924186859	21455	7.51225	1.27652	9.58955	3.31643	0.0671269	0.023215	0.804845	3.55314e-07	3.55314e-07	1	0	0	1	1	0
AAAATCTAACTAG	2	13	13	319.619	188922525	65.3365	924186859	169	6.5	0.00625746	0.0406735	0.0140664	0.000528755	0.000182863	1.2933	2.79879e-09	2.79879e-09	1	0	0	1	1	0
AAAATCTT	1501	7798	8	319.619	188922525	65.3365	924186859	62384	5.1952	4.69622	24.3978	8.43769	0.195183	0.0675015	0.636116	1.03314e-06	1.03314e-06	1	0	0	1	1	0
AAAATCTTATAC	349	1422	12	319.619	188922525	65.3365	924186859	17064	4.0745	1.09193	4.44905	1.53865	0.0533886	0.0184638	0.748341	2.82595e-07	2.82595e-07	1	0	0	1	1	0
AAAATG	2127	15770	6	319.619	188922525	65.3365	924186859	94620	7.4142	6.65481	49.3401	17.0636	0.29604	0.102382	0.680862	1.56699e-06	1.56699e-06	1	0	0	1	1	0
AAAATGAACAT	276	1413	11	319.619	188922525	65.3365	924186859	15543	5.11957	0.863529	4.42089	1.52891	0.0486298	0.016818	0.861925	2.57406e-07	2.57406e-07	1	0	0	1	1	0
AAAATGAAT	237	1274	9	319.619	188922525	65.3365	924186859	11466	5.37553	0.741509	3.986	1.37851	0.035874	0.0124066	0.74047	1.89887e-07	1.89887e-07	1	0	0	1	1	0
AAAATGACAATG	2979	12312	12	319.619	188922525	65.3365	924186859	147744	4.13293	9.32048	38.5209	13.322	0.462251	0.159864	0.759073	2.44677e-06	2.44677e-06	1	0	0	1	1	0
AAAATGACTATG	261	1045	12	319.619	188922525	65.3365	924186859	12540	4.00383	0.816598	3.26952	1.13072	0.0392343	0.0135687	0.735362	2.07674e-07	2.07674e-07	1	0	0	1	1	0
AAAATGC	231	1234	7	319.619	188922525	65.3365	924186859	8638	5.34199	0.722736	3.86085	1.33523	0.027026	0.00934659	0.572328	1.43053e-07	1.43053e-07	1	0	0	1	1	0
AAAATGCAT	512	3131	9	319.619	188922525	65.3365	924186859	28179	6.11523	1.60191	9.79605	3.38784	0.0881644	0.0304906	0.842364	4.6667e-07	4.6667e-07	1	0	0	1	1	0
AAAATGCCT	140	569	9	319.619	188922525	65.3365	924186859	5121	4.06429	0.438022	1.78025	0.615676	0.0160222	0.00554109	0.559849	8.48084e-08	8.48084e-08	1	0	0	1	1	0
AAAATGCGT	19	94	9	319.619	188922525	65.3365	924186859	846	4.94737	0.0594458	0.2941	0.101711	0.0026469	0.000915399	0.681492	1.40105e-08	1.40105e-08	1	0	0	1	1	0
AAAATGCT	795	4193	8	319.619	188922525	65.3365	924186859	33544	5.27421	2.48734	13.1188	4.53696	0.10495	0.0362957	0.645791	5.55519e-07	5.55519e-07	1	0	0	1	1	0
AAAATGGAGATG	645	2761	12	319.619	188922525	65.3365	924186859	33132	4.28062	2.01803	8.63842	2.98749	0.103661	0.0358499	0.786198	5.48696e-07	5.48696e-07	1	0	0	1	1	0
AAAATGGG	1	5	8	319.619	188922525	65.3365	924186859	40	5	0.00312873	0.0156436	0.00541016	0.000125149	4.32813e-05	0.612215	6.62436e-10	6.62436e-10	1	0	0	1	1	0
AAAATGGT	1440	5812	8	319.619	188922525	65.3365	924186859	46496	4.03611	4.50537	18.1842	6.28877	0.145473	0.0503102	0.494194	7.70016e-07	7.70016e-07	1	0	0	1	0	0
AAAATGT	576	3366	7	319.619	188922525	65.3365	924186859	23562	5.84375	1.80215	10.5313	3.64212	0.0737191	0.0254948	0.626085	3.90208e-07	3.90208e-07	1	0	0	1	1	0
AAAATGTAATGT	1536	6355	12	319.619	188922525	65.3365	924186859	76260	4.13737	4.80573	19.8831	6.87632	0.238597	0.0825158	0.759888	1.26293e-06	1.26293e-06	1	0	0	1	1	0
AAAATGTC	69	329	8	319.619	188922525	65.3365	924186859	2632	4.76812	0.215882	1.02935	0.355989	0.00823481	0.00284791	0.583822	4.35883e-08	4.35883e-08	1	0	0	1	1	0
AAAATGTCT	401	2195	9	319.619	188922525	65.3365	924186859	19755	5.47382	1.25462	6.86756	2.37506	0.061808	0.0213755	0.754009	3.27161e-07	3.27161e-07	1	0	0	1	1	0
AAAATGTG	182	908	8	319.619	188922525	65.3365	924186859	7264	4.98901	0.569429	2.84089	0.982485	0.0227271	0.00785988	0.610869	1.20298e-07	1.20298e-07	1	0	0	1	1	0
AAAATGTT	1793	11334	8	319.619	188922525	65.3365	924186859	90672	6.32125	5.60981	35.461	12.2638	0.283688	0.09811	0.773993	1.50161e-06	1.50161e-06	1	0	0	1	1	0
AAAATGTTGTT	274	1365	11	319.619	188922525	65.3365	924186859	15015	4.98175	0.857272	4.27071	1.47697	0.0469779	0.0162467	0.838723	2.48662e-07	2.48662e-07	1	0	0	1	1	0
AAAATT	759	3621	6	319.619	188922525	65.3365	924186859	21726	4.77075	2.37471	11.3291	3.91804	0.0679748	0.0235082	0.438109	3.59802e-07	3.59802e-07	1	0	0	1	0	0
AAAATTAAATT	756	3161	11	319.619	188922525	65.3365	924186859	34771	4.18122	2.36532	9.88991	3.4203	0.108789	0.0376233	0.703946	5.75839e-07	5.75839e-07	1	0	0	1	1	0
AAAATTACT	50	230	9	319.619	188922525	65.3365	924186859	2070	4.6	0.156436	0.719608	0.248867	0.00647647	0.00223981	0.633642	3.42811e-08	3.42811e-08	1	0	0	1	1	0
AAAATTC	232	1132	7	319.619	188922525	65.3365	924186859	7924	4.87931	0.725865	3.54172	1.22486	0.024792	0.00857402	0.522758	1.31229e-07	1.31229e-07	1	0	0	1	1	0
AAAATTCAT	93	456	9	319.619	188922525	65.3365	924186859	4104	4.90323	0.290972	1.4267	0.493407	0.0128403	0.00444066	0.675411	6.7966e-08	6.7966e-08	1	0	0	1	1	0
AAAATTCCT	83	469	9	319.619	188922525	65.3365	924186859	4221	5.6506	0.259684	1.46737	0.507473	0.0132064	0.00456726	0.778361	6.99036e-08	6.99036e-08	1	0	0	1	1	0
AAAATTCT	1344	6520	8	319.619	188922525	65.3365	924186859	52160	4.85119	4.20501	20.3993	7.05485	0.163194	0.0564388	0.593994	8.63817e-07	8.63817e-07	1	0	0	1	1	0
AAAATTG	2415	13295	7	319.619	188922525	65.3365	924186859	93065	5.50518	7.55588	41.5964	14.3856	0.291175	0.100699	0.589811	1.54124e-06	1.54124e-06	1	0	0	1	1	0
AAAATTGT	529	2177	8	319.619	188922525	65.3365	924186859	17416	4.11531	1.6551	6.81124	2.35558	0.0544899	0.0188447	0.503891	2.88425e-07	2.88425e-07	1	0	0	1	1	0
AAAATTGTTCTG	289	1281	12	319.619	188922525	65.3365	924186859	15372	4.43253	0.904203	4.0079	1.38608	0.0480948	0.016633	0.814098	2.54574e-07	2.54574e-07	1	0	0	1	1	0
AAAATTT	114	496	7	319.619	188922525	65.3365	924186859	3472	4.35088	0.356675	1.55185	0.536688	0.0108629	0.00375682	0.466143	5.74995e-08	5.74995e-08	1	0	0	1	0	0
AAAATTTCC	10	51	9	319.619	188922525	65.3365	924186859	459	5.1	0.0312873	0.159565	0.0551836	0.00143609	0.000496653	0.702517	7.60146e-09	7.60146e-09	1	0	0	1	1	0
AAAATTTTC	94	392	9	319.619	188922525	65.3365	924186859	3528	4.17021	0.2941	1.22646	0.424157	0.0110382	0.00381741	0.57444	5.84269e-08	5.84269e-08	1	0	0	1	1	0
AAAC	7297	51026	4	319.619	188922525	65.3365	924186859	204104	6.99274	22.8303	159.647	55.2118	0.638586	0.220847	0.428106	3.38015e-06	3.38015e-06	1	0	0	0	0	0
AAACAAACAAC	2	8	11	319.619	188922525	65.3365	924186859	88	4	0.00625746	0.0250298	0.00865626	0.000275328	9.52188e-05	0.673436	1.45736e-09	1.45736e-09	1	0	0	1	1	0
AAACAAACACC	432	2249	11	319.619	188922525	65.3365	924186859	24739	5.20602	1.35161	7.03651	2.43349	0.0774016	0.0267684	0.876481	4.097e-07	4.097e-07	1	0	0	1	1	0
AAACAAACCC	26	172	10	319.619	188922525	65.3365	924186859	1720	6.61538	0.0813469	0.538141	0.18611	0.00538141	0.0018611	1.01251	2.84848e-08	2.84848e-08	1	0	0	1	1	0
AAACAAAG	763	5246	8	319.619	188922525	65.3365	924186859	41968	6.87549	2.38722	16.4133	5.67634	0.131306	0.0454107	0.841856	6.95028e-07	6.95028e-07	1	0	0	1	1	0
AAACAAAT	6384	30368	8	319.619	188922525	65.3365	924186859	242944	4.75689	19.9738	95.0132	32.8592	0.760106	0.262873	0.582448	4.02337e-06	4.02337e-06	1	0	0	1	1	0
AAACAAC	2	13	7	319.619	188922525	65.3365	924186859	91	6.5	0.00625746	0.0406735	0.0140664	0.000284714	9.84649e-05	0.696395	1.50704e-09	1.50704e-09	1	0	0	1	1	0
AAACAACTCCT	1	4	11	319.619	188922525	65.3365	924186859	44	4	0.00312873	0.0125149	0.00432813	0.000137664	4.76094e-05	0.673436	7.2868e-10	7.2868e-10	1	0	0	1	1	0
AAACAAGC	169	963	8	319.619	188922525	65.3365	924186859	7704	5.69822	0.528755	3.01297	1.042	0.0241037	0.00833598	0.697708	1.27585e-07	1.27585e-07	1	0	0	1	1	0
AAACAAT	404	3092	7	319.619	188922525	65.3365	924186859	21644	7.65347	1.26401	9.67403	3.34564	0.0677182	0.0234195	0.819974	3.58444e-07	3.58444e-07	1	0	0	1	1	0
AAACAATC	650	4631	8	319.619	188922525	65.3365	924186859	37048	7.12462	2.03367	14.4891	5.01089	0.115913	0.0400871	0.872359	6.13549e-07	6.13549e-07	1	0	0	1	1	0
AAACAATCTC	19	81	10	319.619	188922525	65.3365	924186859	810	4.26316	0.0594458	0.253427	0.0876446	0.00253427	0.000876446	0.652492	1.34143e-08	1.34143e-08	1	0	0	1	1	0
AAACAC	6934	64985	6	319.619	188922525	65.3365	924186859	389910	9.37194	21.6946	203.32	70.3159	1.21992	0.421895	0.860646	6.45726e-06	6.45726e-06	1	0	0	1	1	0
AAACACAC	9988	69372	8	319.619	188922525	65.3365	924186859	554976	6.94553	31.2497	217.046	75.0627	1.73637	0.600502	0.850432	9.19091e-06	9.19091e-06	1	0	0	1	1	0
AAACACACAC	2805	14402	10	319.619	188922525	65.3365	924186859	144020	5.1344	8.77608	45.06	15.5834	0.4506	0.155834	0.78584	2.3851e-06	2.3851e-06	1	0	0	1	1	0
AAACACC	63	288	7	319.619	188922525	65.3365	924186859	2016	4.57143	0.19711	0.901074	0.311625	0.00630752	0.00218138	0.489772	3.33868e-08	3.33868e-08	1	0	0	1	0	0
AAACACGC	207	1402	8	319.619	188922525	65.3365	924186859	11216	6.77295	0.647647	4.38648	1.51701	0.0350918	0.0121361	0.8293	1.85747e-07	1.85747e-07	1	0	0	1	1	0
AAACAG	32	130	6	319.619	188922525	65.3365	924186859	780	4.0625	0.100119	0.406735	0.140664	0.00244041	0.000843985	0.373068	1.29175e-08	1.29175e-08	1	0	0	1	0	0
AAACAGAG	91	370	8	319.619	188922525	65.3365	924186859	2960	4.06593	0.284714	1.15763	0.400352	0.00926104	0.00320282	0.497845	4.90203e-08	4.90203e-08	1	0	0	1	0	0
AAACAGC	29	116	7	319.619	188922525	65.3365	924186859	812	4	0.0907331	0.362933	0.125516	0.00254053	0.00087861	0.42855	1.34475e-08	1.34475e-08	1	0	0	1	0	0
AAACAGTC	75	331	8	319.619	188922525	65.3365	924186859	2648	4.41333	0.234655	1.03561	0.358153	0.00828487	0.00286522	0.540382	4.38533e-08	4.38533e-08	1	0	0	1	1	0
AAACAT	2869	21690	6	319.619	188922525	65.3365	924186859	130140	7.56013	8.97632	67.8621	23.4693	0.407173	0.140816	0.694263	2.15524e-06	2.15524e-06	1	0	0	1	1	0
AAACATC	364	1937	7	319.619	188922525	65.3365	924186859	13559	5.32143	1.13886	6.06035	2.0959	0.0424224	0.0146713	0.570125	2.24549e-07	2.24549e-07	1	0	0	1	1	0
AAACATG	175	1054	7	319.619	188922525	65.3365	924186859	7378	6.02286	0.547528	3.29768	1.14046	0.0230838	0.00798323	0.645275	1.22186e-07	1.22186e-07	1	0	0	1	1	0
AAACC	88	572	5	319.619	188922525	65.3365	924186859	2860	6.5	0.275328	1.78963	0.618922	0.00894816	0.00309461	0.497425	4.73642e-08	4.73642e-08	1	0	0	1	0	0
AAACCAAC	1	4	8	319.619	188922525	65.3365	924186859	32	4	0.00312873	0.0125149	0.00432813	0.000100119	3.4625e-05	0.489772	5.29949e-10	5.29949e-10	1	0	0	1	0	0
AAACCAACCT	1304	5318	10	319.619	188922525	65.3365	924186859	53180	4.07822	4.07986	16.6386	5.75425	0.166386	0.0575425	0.624187	8.80709e-07	8.80709e-07	1	0	0	1	1	0
AAACCAC	49	233	7	319.619	188922525	65.3365	924186859	1631	4.7551	0.153308	0.728994	0.252114	0.00510296	0.00176479	0.50945	2.70108e-08	2.70108e-08	1	0	0	1	1	0
AAACCC	89	367	6	319.619	188922525	65.3365	924186859	2202	4.1236	0.278457	1.14824	0.397106	0.00688946	0.00238264	0.378679	3.64671e-08	3.64671e-08	1	0	0	1	0	0
AAACCCT	85	590	7	319.619	188922525	65.3365	924186859	4130	6.94118	0.265942	1.84595	0.638399	0.0129216	0.00446879	0.743661	6.83966e-08	6.83966e-08	1	0	0	1	1	0
AAACCGATCAAC	996	4242	12	319.619	188922525	65.3365	924186859	50904	4.25904	3.11621	13.2721	4.58998	0.159265	0.0550798	0.782234	8.43017e-07	8.43017e-07	1	0	0	1	1	0
AAACCGG	1	4	7	319.619	188922525	65.3365	924186859	28	4	0.00312873	0.0125149	0.00432813	8.76044e-05	3.02969e-05	0.42855	4.63705e-10	4.63705e-10	1	0	0	1	0	0
AAACCT	716	3901	6	319.619	188922525	65.3365	924186859	23406	5.44832	2.24017	12.2052	4.22101	0.073231	0.025326	0.500332	3.87625e-07	3.87625e-07	1	0	0	1	1	0
AAACCTAACGTC	1273	5506	12	319.619	188922525	65.3365	924186859	66072	4.32522	3.98287	17.2268	5.95767	0.206721	0.071492	0.794389	1.09421e-06	1.09421e-06	1	0	0	1	1	0
AAACCTAGAACC	316	1333	12	319.619	188922525	65.3365	924186859	15996	4.21835	0.988678	4.1706	1.44235	0.0500471	0.0173082	0.774762	2.64908e-07	2.64908e-07	1	0	0	1	1	0
AAACCTG	165	914	7	319.619	188922525	65.3365	924186859	6398	5.53939	0.51624	2.85966	0.988977	0.0200176	0.00692284	0.593477	1.05957e-07	1.05957e-07	1	0	0	1	1	0
AAACCTGC	13	58	8	319.619	188922525	65.3365	924186859	464	4.46154	0.0406735	0.181466	0.0627579	0.00145173	0.000502063	0.546284	7.68426e-09	7.68426e-09	1	0	0	1	1	0
AAACCTT	1	4	7	319.619	188922525	65.3365	924186859	28	4	0.00312873	0.0125149	0.00432813	8.76044e-05	3.02969e-05	0.42855	4.63705e-10	4.63705e-10	1	0	0	1	0	0
AAACG	6659	81479	5	319.619	188922525	65.3365	924186859	407395	12.2359	20.8342	254.926	88.1629	1.27463	0.440815	0.936377	6.74683e-06	6.74683e-06	1	0	0	1	1	0
AAACGAAG	618	3628	8	319.619	188922525	65.3365	924186859	29024	5.87055	1.93355	11.351	3.92561	0.0908082	0.0314049	0.718808	4.80664e-07	4.80664e-07	1	0	0	1	1	0
AAACGAC	186	845	7	319.619	188922525	65.3365	924186859	5915	4.54301	0.581944	2.64378	0.914317	0.0185064	0.00640022	0.486727	9.79578e-08	9.79578e-08	1	0	0	1	0	0
AAACGAT	262	1361	7	319.619	188922525	65.3365	924186859	9527	5.19466	0.819727	4.2582	1.47265	0.0298074	0.0103085	0.556543	1.57776e-07	1.57776e-07	1	0	0	1	1	0
AAACGATC	530	3702	8	319.619	188922525	65.3365	924186859	29616	6.98491	1.65823	11.5826	4.00568	0.0926604	0.0320455	0.855253	4.90468e-07	4.90468e-07	1	0	0	1	1	0
AAACGATTC	846	4789	9	319.619	188922525	65.3365	924186859	43101	5.66076	2.6469	14.9835	5.18185	0.134851	0.0466367	0.77976	7.13792e-07	7.13792e-07	1	0	0	1	1	0
AAACGATTCACG	537	2528	12	319.619	188922525	65.3365	924186859	30336	4.70764	1.68013	7.90943	2.73538	0.0949131	0.0328245	0.864625	5.02392e-07	5.02392e-07	1	0	0	1	1	0
AAACGC	89	410	6	319.619	188922525	65.3365	924186859	2460	4.60674	0.278457	1.28278	0.443633	0.00769667	0.0026618	0.423047	4.07398e-08	4.07398e-08	1	0	0	1	0	0
AAACGCAC	159	952	8	319.619	188922525	65.3365	924186859	7616	5.98742	0.497468	2.97855	1.03009	0.0238284	0.00824076	0.733118	1.26128e-07	1.26128e-07	1	0	0	1	1	0
AAACGCTCACAG	374	1574	12	319.619	188922525	65.3365	924186859	18888	4.20856	1.17014	4.92462	1.70312	0.0590954	0.0204374	0.772962	3.12802e-07	3.12802e-07	1	0	0	1	1	0
AAACGG	129	1077	6	319.619	188922525	65.3365	924186859	6462	8.34884	0.403606	3.36964	1.16535	0.0202178	0.00699209	0.766692	1.07017e-07	1.07017e-07	1	0	0	1	1	0
AAACGT	63	252	6	319.619	188922525	65.3365	924186859	1512	4	0.19711	0.78844	0.272672	0.00473064	0.00163603	0.367329	2.50401e-08	2.50401e-08	1	0	0	1	0	0
AAACGTG	118	642	7	319.619	188922525	65.3365	924186859	4494	5.44068	0.36919	2.00864	0.694665	0.0140605	0.00486265	0.582901	7.44247e-08	7.44247e-08	1	0	0	1	1	0
AAACGTTTATAC	387	1704	12	319.619	188922525	65.3365	924186859	20448	4.4031	1.21082	5.33135	1.84378	0.0639762	0.0221254	0.808693	3.38637e-07	3.38637e-07	1	0	0	1	1	0
AAACT	667	4550	5	319.619	188922525	65.3365	924186859	22750	6.82159	2.08686	14.2357	4.92325	0.0711786	0.0246162	0.522035	3.76761e-07	3.76761e-07	1	0	0	1	1	0
AAACTAAACTC	421	1858	11	319.619	188922525	65.3365	924186859	20438	4.4133	1.31719	5.81318	2.01042	0.063945	0.0221146	0.74302	3.38472e-07	3.38472e-07	1	0	0	1	1	0
AAACTAAAT	103	426	9	319.619	188922525	65.3365	924186859	3834	4.13592	0.322259	1.33284	0.460946	0.0119955	0.00414851	0.569717	6.34945e-08	6.34945e-08	1	0	0	1	1	0
AAACTAC	883	5162	7	319.619	188922525	65.3365	924186859	36134	5.84598	2.76267	16.1505	5.58545	0.113053	0.0390982	0.626324	5.98412e-07	5.98412e-07	1	0	0	1	1	0
AAACTAT	1082	6709	7	319.619	188922525	65.3365	924186859	46963	6.20055	3.38528	20.9906	7.25935	0.146934	0.0508155	0.664313	7.7775e-07	7.7775e-07	1	0	0	1	1	0
AAACTATC	352	1606	8	319.619	188922525	65.3365	924186859	12848	4.5625	1.10131	5.02474	1.73774	0.0401979	0.013902	0.558646	2.12775e-07	2.12775e-07	1	0	0	1	1	0
AAACTATG	745	3271	8	319.619	188922525	65.3365	924186859	26168	4.3906	2.3309	10.2341	3.53933	0.0818726	0.0283146	0.537599	4.33366e-07	4.33366e-07	1	0	0	1	1	0
AAACTATT	97	499	8	319.619	188922525	65.3365	924186859	3992	5.14433	0.303487	1.56124	0.539934	0.0124899	0.00431947	0.629887	6.61111e-08	6.61111e-08	1	0	0	1	1	0
AAACTC	962	6365	6	319.619	188922525	65.3365	924186859	38190	6.61642	3.00984	19.9144	6.88714	0.119486	0.0413228	0.607601	6.32461e-07	6.32461e-07	1	0	0	1	1	0
AAACTCC	15	60	7	319.619	188922525	65.3365	924186859	420	4	0.0469309	0.187724	0.0649219	0.00131407	0.000454454	0.42855	6.95558e-09	6.95558e-09	1	0	0	1	0	0
AAACTCCT	2	10	8	319.619	188922525	65.3365	924186859	80	5	0.00625746	0.0312873	0.0108203	0.000250298	8.65626e-05	0.612215	1.32487e-09	1.32487e-09	1	0	0	1	1	0
AAACTCG	617	4595	7	319.619	188922525	65.3365	924186859	32165	7.44733	1.93043	14.3765	4.97194	0.100636	0.0348036	0.797889	5.32682e-07	5.32682e-07	1	0	0	1	1	0
AAACTCT	13	54	7	319.619	188922525	65.3365	924186859	378	4.15385	0.0406735	0.168951	0.0584297	0.00118266	0.000409008	0.445033	6.26002e-09	6.26002e-09	1	0	0	1	0	0
AAACTCTC	425	1829	8	319.619	188922525	65.3365	924186859	14632	4.30353	1.32971	5.72244	1.97904	0.0457796	0.0158323	0.526937	2.42319e-07	2.42319e-07	1	0	0	1	1	0
AAACTCTCTATC	228	916	12	319.619	188922525	65.3365	924186859	10992	4.01754	0.71335	2.86592	0.991142	0.034391	0.0118937	0.73788	1.82038e-07	1.82038e-07	1	0	0	1	1	0
AAACTCTG	446	2127	8	319.619	188922525	65.3365	924186859	17016	4.76906	1.39541	6.65481	2.30148	0.0532384	0.0184119	0.583938	2.818e-07	2.818e-07	1	0	0	1	1	0
AAACTG	513	2791	6	319.619	188922525	65.3365	924186859	16746	5.44055	1.60504	8.73228	3.01995	0.0523937	0.0181197	0.499618	2.77329e-07	2.77329e-07	1	0	0	1	0	0
AAACTGAACTC	89	364	11	319.619	188922525	65.3365	924186859	4004	4.08989	0.278457	1.13886	0.39386	0.0125274	0.00433246	0.68857	6.63099e-08	6.63099e-08	1	0	0	1	1	0
AAACTGC	4	19	7	319.619	188922525	65.3365	924186859	133	4.75	0.0125149	0.0594458	0.0205586	0.000416121	0.00014391	0.508904	2.2026e-09	2.2026e-09	1	0	0	1	1	0
AAACTGT	280	1522	7	319.619	188922525	65.3365	924186859	10654	5.43571	0.876044	4.76193	1.64685	0.0333335	0.011528	0.582369	1.7644e-07	1.7644e-07	1	0	0	1	1	0
AAACTGTTGTC	189	848	11	319.619	188922525	65.3365	924186859	9328	4.48677	0.59133	2.65316	0.917563	0.0291848	0.0100932	0.755389	1.5448e-07	1.5448e-07	1	0	0	1	1	0
AAACTT	829	5331	6	319.619	188922525	65.3365	924186859	31986	6.43064	2.59372	16.6793	5.76831	0.100076	0.0346099	0.59054	5.29717e-07	5.29717e-07	1	0	0	1	1	0
AAACTTAC	725	3441	8	319.619	188922525	65.3365	924186859	27528	4.74621	2.26833	10.766	3.72327	0.0861276	0.0297862	0.58114	4.55889e-07	4.55889e-07	1	0	0	1	1	0
AAACTTC	877	7434	7	319.619	188922525	65.3365	924186859	52038	8.47662	2.7439	23.259	8.04383	0.162813	0.0563068	0.908165	8.61797e-07	8.61797e-07	1	0	0	1	1	0
AAACTTCAAGATC	538	2168	13	319.619	188922525	65.3365	924186859	28184	4.02974	1.68326	6.78308	2.34585	0.0881801	0.030496	0.801797	4.66753e-07	4.66753e-07	1	0	0	1	1	0
AAACTTG	3618	17307	7	319.619	188922525	65.3365	924186859	121149	4.78358	11.3197	54.1489	18.7267	0.379042	0.131087	0.512502	2.00634e-06	2.00634e-06	1	0	0	1	1	0
AAACTTGAATCC	40	163	12	319.619	188922525	65.3365	924186859	1956	4.075	0.125149	0.509983	0.176371	0.00611979	0.00211646	0.748433	3.23931e-08	3.23931e-08	1	0	0	1	1	0
AAACTTT	1690	11694	7	319.619	188922525	65.3365	924186859	81858	6.91953	5.28755	36.5874	12.6533	0.256111	0.088573	0.741342	1.35564e-06	1.35564e-06	1	0	0	1	1	0
AAACTTTCAGAC	469	1962	12	319.619	188922525	65.3365	924186859	23544	4.18337	1.46737	6.13857	2.12295	0.0736628	0.0254754	0.768336	3.8991e-07	3.8991e-07	1	0	0	1	1	0
AAAG	1951	13775	4	319.619	188922525	65.3365	924186859	55100	7.06048	6.10415	43.0982	14.905	0.172393	0.05962	0.432253	9.12506e-07	9.12506e-07	1	0	0	0	0	0
AAAGAAC	1404	12151	7	319.619	188922525	65.3365	924186859	85057	8.65456	4.39274	38.0172	13.1478	0.26612	0.0920344	0.927229	1.40862e-06	1.40862e-06	1	0	0	1	1	0
AAAGAACC	22	127	8	319.619	188922525	65.3365	924186859	1016	5.77273	0.068832	0.397349	0.137418	0.00317879	0.00109934	0.70683	1.68259e-08	1.68259e-08	1	0	0	1	1	0
AAAGAACG	116	481	8	319.619	188922525	65.3365	924186859	3848	4.14655	0.362933	1.50492	0.520458	0.0120393	0.00416366	0.507716	6.37264e-08	6.37264e-08	1	0	0	1	1	0
AAAGAAG	93	378	7	319.619	188922525	65.3365	924186859	2646	4.06452	0.290972	1.18266	0.409008	0.00827862	0.00286306	0.435463	4.38202e-08	4.38202e-08	1	0	0	1	0	0
AAAGAAGAT	555	2471	9	319.619	188922525	65.3365	924186859	22239	4.45225	1.73644	7.73109	2.6737	0.0695798	0.0240633	0.61329	3.68298e-07	3.68298e-07	1	0	0	1	1	0
AAAGAAGG	10	45	8	319.619	188922525	65.3365	924186859	360	4.5	0.0312873	0.140793	0.0486915	0.00112634	0.000389532	0.550993	5.96193e-09	5.96193e-09	1	0	0	1	1	0
AAAGAATCCCTCGGGAACCCTCCGG	1	4	25	319.619	188922525	65.3365	924186859	100	4	0.00312873	0.0125149	0.00432813	0.000312873	0.000108203	1.53054	1.65609e-09	1.65609e-09	1	0	0	1	1	0
AAAGAC	783	7001	6	319.619	188922525	65.3365	924186859	42006	8.94125	2.44979	21.9042	7.57531	0.131425	0.0454518	0.821095	6.95658e-07	6.95658e-07	1	0	0	1	1	0
AAAGACAAC	851	4482	9	319.619	188922525	65.3365	924186859	40338	5.26675	2.66255	14.023	4.84967	0.126207	0.043647	0.725486	6.68034e-07	6.68034e-07	1	0	0	1	1	0
AAAGACATCCGGG	34	137	13	319.619	188922525	65.3365	924186859	1781	4.02941	0.106377	0.428636	0.148238	0.00557227	0.0019271	0.801732	2.9495e-08	2.9495e-08	1	0	0	1	1	0
AAAGACC	1284	11433	7	319.619	188922525	65.3365	924186859	80031	8.90421	4.01729	35.7708	12.3709	0.250395	0.0865961	0.953975	1.32539e-06	1.32539e-06	1	0	0	1	1	0
AAAGACCGAGTG	1062	4817	12	319.619	188922525	65.3365	924186859	57804	4.53578	3.32271	15.0711	5.21215	0.180853	0.0625458	0.833062	9.57287e-07	9.57287e-07	1	0	0	1	1	0
AAAGACG	14591	120154	7	319.619	188922525	65.3365	924186859	841078	8.2348	45.6513	375.929	130.011	2.6315	0.910074	0.882257	1.3929e-05	1.3929e-05	1	1	0	1	1	0
AAAGACT	17	72	7	319.619	188922525	65.3365	924186859	504	4.23529	0.0531884	0.225268	0.0779063	0.00157688	0.000545344	0.453759	8.3467e-09	8.3467e-09	1	0	0	1	0	0
AAAGAG	1111	7394	6	319.619	188922525	65.3365	924186859	44364	6.65527	3.47602	23.1338	8.00055	0.138803	0.0480033	0.611168	7.34708e-07	7.34708e-07	1	0	0	1	1	0
AAAGAGAGAG	626	2630	10	319.619	188922525	65.3365	924186859	26300	4.20128	1.95858	8.22856	2.84574	0.0822856	0.0284574	0.643021	4.35552e-07	4.35552e-07	1	0	0	1	1	0
AAAGAGG	1	7	7	319.619	188922525	65.3365	924186859	49	7	0.00312873	0.0219011	0.00757423	0.000153308	5.30196e-05	0.749963	8.11485e-10	8.11485e-10	1	0	0	1	1	0
AAAGAGGG	2	9	8	319.619	188922525	65.3365	924186859	72	4.5	0.00625746	0.0281586	0.00973829	0.000225268	7.79063e-05	0.550993	1.19239e-09	1.19239e-09	1	0	0	1	1	0
AAAGAGT	325	2412	7	319.619	188922525	65.3365	924186859	16884	7.42154	1.01684	7.54649	2.60986	0.0528255	0.018269	0.795126	2.79614e-07	2.79614e-07	1	0	0	1	1	0
AAAGAGTC	1279	6385	8	319.619	188922525	65.3365	924186859	51080	4.99218	4.00164	19.9769	6.90878	0.159815	0.0552702	0.611258	8.45931e-07	8.45931e-07	1	0	0	1	1	0
AAAGAT	104	425	6	319.619	188922525	65.3365	924186859	2550	4.08654	0.325388	1.32971	0.459864	0.00797826	0.00275918	0.375276	4.22303e-08	4.22303e-08	1	0	0	1	0	0
AAAGATAG	1522	7955	8	319.619	188922525	65.3365	924186859	63640	5.22668	4.76193	24.889	8.60757	0.199112	0.0688605	0.63997	1.05394e-06	1.05394e-06	1	0	0	1	1	0
AAAGATC	761	4152	7	319.619	188922525	65.3365	924186859	29064	5.45598	2.38096	12.9905	4.4926	0.0909334	0.0314482	0.584541	4.81326e-07	4.81326e-07	1	0	0	1	1	0
AAAGATCAAGGATC	1	6	14	319.619	188922525	65.3365	924186859	84	6	0.00312873	0.0187724	0.00649219	0.000262813	9.08907e-05	1.28565	1.39112e-09	1.39112e-09	1	0	0	1	1	0
AAAGATCAC	147	721	9	319.619	188922525	65.3365	924186859	6489	4.90476	0.459923	2.25581	0.780145	0.0203023	0.00702131	0.675623	1.07464e-07	1.07464e-07	1	0	0	1	1	0
AAAGATCACTC	15	71	11	319.619	188922525	65.3365	924186859	781	4.73333	0.0469309	0.22214	0.0768243	0.00244354	0.000845067	0.7969	1.29341e-08	1.29341e-08	1	0	0	1	1	0
AAAGATCG	175	786	8	319.619	188922525	65.3365	924186859	6288	4.49143	0.547528	2.45918	0.850477	0.0196734	0.00680382	0.549944	1.04135e-07	1.04135e-07	1	0	0	1	1	0
AAAGATCGAAT	18	75	11	319.619	188922525	65.3365	924186859	825	4.16667	0.0563171	0.234655	0.0811524	0.0025812	0.000892677	0.701496	1.36627e-08	1.36627e-08	1	0	0	1	1	0
AAAGATCGAGCG	3387	16749	12	319.619	188922525	65.3365	924186859	200988	4.94508	10.597	52.4031	18.123	0.628837	0.217476	0.908236	3.32854e-06	3.32854e-06	1	0	0	1	1	0
AAAGATCGTC	126	585	10	319.619	188922525	65.3365	924186859	5850	4.64286	0.39422	1.83031	0.632989	0.0183031	0.00632989	0.710607	9.68813e-08	9.68813e-08	1	0	0	1	1	0
AAAGATCGTCTG	453	2054	12	319.619	188922525	65.3365	924186859	24648	4.53422	1.41731	6.42641	2.22249	0.0771169	0.0266699	0.832775	4.08193e-07	4.08193e-07	1	0	0	1	1	0
AAAGATCTAT	241	992	10	319.619	188922525	65.3365	924186859	9920	4.11618	0.754024	3.1037	1.07338	0.031037	0.0107338	0.629997	1.64284e-07	1.64284e-07	1	0	0	1	1	0
AAAGATG	1281	8772	7	319.619	188922525	65.3365	924186859	61404	6.84778	4.0079	27.4452	9.49159	0.192116	0.0664411	0.733654	1.01691e-06	1.01691e-06	1	0	0	1	1	0
AAAGATGC	383	1978	8	319.619	188922525	65.3365	924186859	15824	5.16449	1.1983	6.18863	2.14026	0.049509	0.0171221	0.632356	2.6206e-07	2.6206e-07	1	0	0	1	1	0
AAAGATGG	762	3138	8	319.619	188922525	65.3365	924186859	25104	4.11811	2.38409	9.81795	3.39542	0.0785436	0.0271633	0.504234	4.15745e-07	4.15745e-07	1	0	0	1	1	0
AAAGATGTCTG	627	3087	11	319.619	188922525	65.3365	924186859	33957	4.92344	1.96171	9.65839	3.34023	0.106242	0.0367426	0.828907	5.62359e-07	5.62359e-07	1	0	0	1	1	0
AAAGATT	303	2157	7	319.619	188922525	65.3365	924186859	15099	7.11881	0.948005	6.74867	2.33394	0.0472407	0.0163376	0.762693	2.50053e-07	2.50053e-07	1	0	0	1	1	0
AAAGATTATGAC	264	1122	12	319.619	188922525	65.3365	924186859	13464	4.25	0.825984	3.51043	1.21404	0.0421252	0.0145685	0.780574	2.22976e-07	2.22976e-07	1	0	0	1	1	0
AAAGATTG	440	1872	8	319.619	188922525	65.3365	924186859	14976	4.25455	1.37664	5.85698	2.02556	0.0468558	0.0162045	0.520939	2.48016e-07	2.48016e-07	1	0	0	1	1	0
AAAGATTGTCTG	407	1842	12	319.619	188922525	65.3365	924186859	22104	4.5258	1.27339	5.76312	1.9931	0.0691574	0.0239172	0.831228	3.66062e-07	3.66062e-07	1	0	0	1	1	0
AAAGC	2	18	5	319.619	188922525	65.3365	924186859	90	9	0.00625746	0.0563171	0.0194766	0.000281586	9.73829e-05	0.688742	1.49048e-09	1.49048e-09	1	0	0	1	1	0
AAAGCAAT	109	622	8	319.619	188922525	65.3365	924186859	4976	5.70642	0.341031	1.94607	0.673024	0.0155686	0.00538419	0.698711	8.24071e-08	8.24071e-08	1	0	0	1	1	0
AAAGCAC	562	3974	7	319.619	188922525	65.3365	924186859	27818	7.07117	1.75835	12.4336	4.3	0.087035	0.0301	0.757589	4.60691e-07	4.60691e-07	1	0	0	1	1	0
AAAGCC	17	68	6	319.619	188922525	65.3365	924186859	408	4	0.0531884	0.212754	0.0735782	0.00127652	0.000441469	0.367329	6.75685e-09	6.75685e-09	1	0	0	1	0	0
AAAGCGTT	43	298	8	319.619	188922525	65.3365	924186859	2384	6.93023	0.134535	0.932361	0.322446	0.00745889	0.00257956	0.848558	3.94812e-08	3.94812e-08	1	0	0	1	1	0
AAAGG	51	379	5	319.619	188922525	65.3365	924186859	1895	7.43137	0.159565	1.18579	0.41009	0.00592894	0.00205045	0.5687	3.13829e-08	3.13829e-08	1	0	0	1	1	0
AAAGGAAGG	7	28	9	319.619	188922525	65.3365	924186859	252	4	0.0219011	0.0876044	0.0302969	0.00078844	0.000272672	0.550993	4.17335e-09	4.17335e-09	1	0	0	1	1	0
AAAGGAC	10478	74695	7	319.619	188922525	65.3365	924186859	522865	7.12875	32.7828	233.7	80.8224	1.6359	0.565757	0.763757	8.65912e-06	8.65912e-06	1	0	0	1	1	0
AAAGGACAGAGGAC	48	199	14	319.619	188922525	65.3365	924186859	2786	4.14583	0.150179	0.622617	0.215324	0.00871664	0.00301454	0.888349	4.61387e-08	4.61387e-08	1	0	0	1	1	0
AAAGGAG	2	10	7	319.619	188922525	65.3365	924186859	70	5	0.00625746	0.0312873	0.0108203	0.000219011	7.57423e-05	0.535688	1.15926e-09	1.15926e-09	1	0	0	1	1	0
AAAGGAT	591	4160	7	319.619	188922525	65.3365	924186859	29120	7.03892	1.84908	13.0155	4.50125	0.0911086	0.0315088	0.754133	4.82254e-07	4.82254e-07	1	0	0	1	1	0
AAAGGCG	235	1399	7	319.619	188922525	65.3365	924186859	9793	5.95319	0.735251	4.37709	1.51376	0.0306396	0.0105963	0.637811	1.62181e-07	1.62181e-07	1	0	0	1	1	0
AAAGGG	49	196	6	319.619	188922525	65.3365	924186859	1176	4	0.153308	0.613231	0.212078	0.00367938	0.00127247	0.367329	1.94756e-08	1.94756e-08	1	0	0	1	0	0
AAAGGGATTCAG	1	4	12	319.619	188922525	65.3365	924186859	48	4	0.00312873	0.0125149	0.00432813	0.000150179	5.19375e-05	0.734658	7.94924e-10	7.94924e-10	1	0	0	1	1	0
AAAGGGG	5	35	7	319.619	188922525	65.3365	924186859	245	7	0.0156436	0.109506	0.0378711	0.000766539	0.000265098	0.749963	4.05742e-09	4.05742e-09	1	0	0	1	1	0
AAAGGT	8	37	6	319.619	188922525	65.3365	924186859	222	4.625	0.0250298	0.115763	0.0400352	0.000694578	0.000240211	0.424724	3.67652e-09	3.67652e-09	1	0	0	1	0	0
AAAGGTAAC	1	4	9	319.619	188922525	65.3365	924186859	36	4	0.00312873	0.0125149	0.00432813	0.000112634	3.89532e-05	0.550993	5.96193e-10	5.96193e-10	1	0	0	1	1	0
AAAGGTC	3104	16752	7	319.619	188922525	65.3365	924186859	117264	5.39691	9.71157	52.4125	18.1262	0.366887	0.126883	0.578212	1.942e-06	1.942e-06	1	0	0	1	1	0
AAAGGTG	10580	64888	7	319.619	188922525	65.3365	924186859	454216	6.13308	33.1019	203.017	70.2109	1.42112	0.491476	0.657084	7.52223e-06	7.52223e-06	1	0	0	1	1	0
AAAGGTTG	542	2352	8	319.619	188922525	65.3365	924186859	18816	4.33948	1.69577	7.35877	2.54494	0.0588702	0.0203595	0.531339	3.1161e-07	3.1161e-07	1	0	0	1	1	0
AAAGT	690	5873	5	319.619	188922525	65.3365	924186859	29365	8.51159	2.15882	18.375	6.35478	0.0918751	0.0317739	0.651366	4.86311e-07	4.86311e-07	1	0	0	1	1	0
AAAGTAT	321	2082	7	319.619	188922525	65.3365	924186859	14574	6.48598	1.00432	6.51401	2.25279	0.0455981	0.0157695	0.694893	2.41359e-07	2.41359e-07	1	0	0	1	1	0
AAAGTATTCGGC	616	2472	12	319.619	188922525	65.3365	924186859	29664	4.01299	1.9273	7.73422	2.67478	0.0928106	0.0320974	0.737043	4.91263e-07	4.91263e-07	1	0	0	1	1	0
AAAGTATTTG	300	1441	10	319.619	188922525	65.3365	924186859	14410	4.80333	0.938619	4.5085	1.55921	0.045085	0.0155921	0.735168	2.38643e-07	2.38643e-07	1	0	0	1	1	0
AAAGTC	2589	12386	6	319.619	188922525	65.3365	924186859	74316	4.78409	8.10028	38.7524	13.4021	0.232515	0.0804123	0.439333	1.23074e-06	1.23074e-06	1	0	0	1	0	0
AAAGTCAAATC	126	511	11	319.619	188922525	65.3365	924186859	5621	4.05556	0.39422	1.59878	0.552918	0.0175866	0.0060821	0.68279	9.30889e-08	9.30889e-08	1	0	0	1	1	0
AAAGTCACAGTC	5687	28556	12	319.619	188922525	65.3365	924186859	342672	5.02128	17.7931	89.344	30.8985	1.07213	0.370782	0.92223	5.67496e-06	5.67496e-06	1	0	0	1	1	0
AAAGTCG	307	1920	7	319.619	188922525	65.3365	924186859	13440	6.25407	0.96052	6.00716	2.0775	0.0420501	0.0145425	0.670046	2.22579e-07	2.22579e-07	1	0	0	1	1	0
AAAGTCT	53	218	7	319.619	188922525	65.3365	924186859	1526	4.11321	0.165823	0.682063	0.235883	0.00477444	0.00165118	0.440679	2.52719e-08	2.52719e-08	1	0	0	1	0	0
AAAGTCTG	1322	6619	8	319.619	188922525	65.3365	924186859	52952	5.00681	4.13618	20.7091	7.16197	0.165672	0.0572958	0.613049	8.76933e-07	8.76933e-07	1	0	0	1	1	0
AAAGTCTGGACG	80	375	12	319.619	188922525	65.3365	924186859	4500	4.6875	0.250298	1.17327	0.405762	0.0140793	0.00486915	0.860927	7.45241e-08	7.45241e-08	1	0	0	1	1	0
AAAGTCTGGATG	907	4026	12	319.619	188922525	65.3365	924186859	48312	4.43881	2.83776	12.5963	4.35626	0.151155	0.0522751	0.815252	8.00091e-07	8.00091e-07	1	0	0	1	1	0
AAAGTG	11	44	6	319.619	188922525	65.3365	924186859	264	4	0.034416	0.137664	0.0476094	0.000825984	0.000285657	0.367329	4.37208e-09	4.37208e-09	1	0	0	1	0	0
AAAGTGAATTG	1	4	11	319.619	188922525	65.3365	924186859	44	4	0.00312873	0.0125149	0.00432813	0.000137664	4.76094e-05	0.673436	7.2868e-10	7.2868e-10	1	0	0	1	1	0
AAAGTGT	39	160	7	319.619	188922525	65.3365	924186859	1120	4.10256	0.12202	0.500597	0.173125	0.00350418	0.00121188	0.439539	1.85482e-08	1.85482e-08	1	0	0	1	0	0
AAAGTGTC	36	185	8	319.619	188922525	65.3365	924186859	1480	5.13889	0.112634	0.578815	0.200176	0.00463052	0.00160141	0.629221	2.45101e-08	2.45101e-08	1	0	0	1	1	0
AAAGTGTT	127	806	8	319.619	188922525	65.3365	924186859	6448	6.34646	0.397349	2.52176	0.872118	0.020174	0.00697694	0.777079	1.06785e-07	1.06785e-07	1	0	0	1	1	0
AAAGTT	745	5527	6	319.619	188922525	65.3365	924186859	33162	7.41879	2.3309	17.2925	5.98039	0.103755	0.0358824	0.681284	5.49193e-07	5.49193e-07	1	0	0	1	1	0
AAAGTTC	997	7456	7	319.619	188922525	65.3365	924186859	52192	7.47844	3.11934	23.3278	8.06763	0.163295	0.0564734	0.801222	8.64347e-07	8.64347e-07	1	0	0	1	1	0
AAAGTTCAAATTTC	127	526	14	319.619	188922525	65.3365	924186859	7364	4.14173	0.397349	1.64571	0.569149	0.02304	0.00796809	0.887471	1.21955e-07	1.21955e-07	1	0	0	1	1	0
AAAGTTCT	2	8	8	319.619	188922525	65.3365	924186859	64	4	0.00625746	0.0250298	0.00865626	0.000200239	6.92501e-05	0.489772	1.0599e-09	1.0599e-09	1	0	0	1	0	0
AAAGTTG	13280	76266	7	319.619	188922525	65.3365	924186859	533862	5.74292	41.5495	238.616	82.5223	1.67031	0.577656	0.615283	8.84124e-06	8.84124e-06	1	1	0	1	1	0
AAAT	108299	741086	4	319.619	188922525	65.3365	924186859	2964344	6.84296	338.838	2318.66	801.879	9.27463	3.20752	0.418936	4.90922e-05	4.90922e-05	1	1	0	0	0	0
AAATAAATCAT	123	518	11	319.619	188922525	65.3365	924186859	5698	4.21138	0.384834	1.62068	0.560493	0.0178275	0.00616542	0.709025	9.43641e-08	9.43641e-08	1	0	0	1	1	0
AAATAAC	1128	9108	7	319.619	188922525	65.3365	924186859	63756	8.07447	3.52921	28.4965	9.85515	0.199475	0.068986	0.865079	1.05586e-06	1.05586e-06	1	0	0	1	1	0
AAATAACATAC	82	375	11	319.619	188922525	65.3365	924186859	4125	4.57317	0.256556	1.17327	0.405762	0.012906	0.00446338	0.769935	6.83137e-08	6.83137e-08	1	0	0	1	1	0
AAATAACG	172	810	8	319.619	188922525	65.3365	924186859	6480	4.7093	0.538141	2.53427	0.876446	0.0202742	0.00701157	0.576621	1.07315e-07	1.07315e-07	1	0	0	1	1	0
AAATAAG	36	144	7	319.619	188922525	65.3365	924186859	1008	4	0.112634	0.450537	0.155813	0.00315376	0.00109069	0.42855	1.66934e-08	1.66934e-08	1	0	0	1	0	0
AAATAAT	1081	5819	7	319.619	188922525	65.3365	924186859	40733	5.38298	3.38216	18.2061	6.29635	0.127443	0.0440744	0.57672	6.74575e-07	6.74575e-07	1	0	0	1	1	0
AAATAC	13140	95504	6	319.619	188922525	65.3365	924186859	573024	7.26819	41.1115	298.806	103.338	1.79284	0.62003	0.667454	9.4898e-06	9.4898e-06	1	1	0	1	1	0
AAATACAATAC	1101	5483	11	319.619	188922525	65.3365	924186859	60313	4.98002	3.44473	17.1548	5.93278	0.188703	0.0652606	0.838431	9.98838e-07	9.98838e-07	1	0	0	1	1	0
AAATACAGCC	2	20	10	319.619	188922525	65.3365	924186859	200	10	0.00625746	0.0625746	0.0216406	0.000625746	0.000216406	1.53054	3.31218e-09	3.31218e-09	1	0	0	1	1	0
AAATACG	8	32	7	319.619	188922525	65.3365	924186859	224	4	0.0250298	0.100119	0.034625	0.000700835	0.000242375	0.42855	3.70964e-09	3.70964e-09	1	0	0	1	0	0
AAATACTC	801	3688	8	319.619	188922525	65.3365	924186859	29504	4.60424	2.50611	11.5388	3.99053	0.09231	0.0319243	0.563758	4.88613e-07	4.88613e-07	1	0	0	1	1	0
AAATACTTG	214	1125	9	319.619	188922525	65.3365	924186859	10125	5.25701	0.669548	3.51982	1.21729	0.0316784	0.0109556	0.724144	1.67679e-07	1.67679e-07	1	0	0	1	1	0
AAATAG	834	5024	6	319.619	188922525	65.3365	924186859	30144	6.02398	2.60936	15.7187	5.43613	0.0943124	0.0326168	0.553196	4.99212e-07	4.99212e-07	1	0	0	1	1	0
AAATAGAATAG	181	894	11	319.619	188922525	65.3365	924186859	9834	4.93923	0.5663	2.79708	0.967337	0.0307679	0.0106407	0.831564	1.6286e-07	1.6286e-07	1	0	0	1	1	0
AAATAGAG	811	3852	8	319.619	188922525	65.3365	924186859	30816	4.74969	2.5374	12.0519	4.16799	0.0964149	0.0333439	0.581566	5.10341e-07	5.10341e-07	1	0	0	1	1	0
AAATAGAT	552	2585	8	319.619	188922525	65.3365	924186859	20680	4.68297	1.72706	8.08776	2.79705	0.0647021	0.0223764	0.573397	3.4248e-07	3.4248e-07	1	0	0	1	1	0
AAATAGC	1204	6517	7	319.619	188922525	65.3365	924186859	45619	5.41279	3.76699	20.3899	7.0516	0.142729	0.0493612	0.579914	7.55492e-07	7.55492e-07	1	0	0	1	1	0
AAATAGG	529	3317	7	319.619	188922525	65.3365	924186859	23219	6.27032	1.6551	10.378	3.5891	0.072646	0.0251237	0.671787	3.84528e-07	3.84528e-07	1	0	0	1	1	0
AAATAGGTG	206	926	9	319.619	188922525	65.3365	924186859	8334	4.49515	0.644518	2.8972	1.00196	0.0260748	0.00901766	0.619199	1.38019e-07	1.38019e-07	1	0	0	1	1	0
AAATAGT	1265	8064	7	319.619	188922525	65.3365	924186859	56448	6.3747	3.95784	25.2301	8.72551	0.17661	0.0610786	0.682971	9.3483e-07	9.3483e-07	1	0	0	1	1	0
AAATAGTC	571	2695	8	319.619	188922525	65.3365	924186859	21560	4.71979	1.7865	8.43192	2.91608	0.0674554	0.0233286	0.577905	3.57053e-07	3.57053e-07	1	0	0	1	1	0
AAATAGTG	726	3137	8	319.619	188922525	65.3365	924186859	25096	4.32094	2.27146	9.81482	3.39434	0.0785186	0.0271547	0.529068	4.15613e-07	4.15613e-07	1	0	0	1	1	0
AAATAT	1947	10725	6	319.619	188922525	65.3365	924186859	64350	5.50847	6.09163	33.5556	11.6048	0.201334	0.0696288	0.505856	1.06569e-06	1.06569e-06	1	0	0	1	1	0
AAATATACACAT	1	4	12	319.619	188922525	65.3365	924186859	48	4	0.00312873	0.0125149	0.00432813	0.000150179	5.19375e-05	0.734658	7.94924e-10	7.94924e-10	1	0	0	1	1	0
AAATATATC	505	2045	9	319.619	188922525	65.3365	924186859	18405	4.0495	1.58001	6.39825	2.21276	0.0575843	0.0199148	0.557813	3.04804e-07	3.04804e-07	1	0	0	1	1	0
AAATATATCG	91	383	10	319.619	188922525	65.3365	924186859	3830	4.20879	0.284714	1.1983	0.414418	0.011983	0.00414418	0.644171	6.34283e-08	6.34283e-08	1	0	0	1	1	0
AAATATC	409	2441	7	319.619	188922525	65.3365	924186859	17087	5.96822	1.27965	7.63723	2.64124	0.0534606	0.0184887	0.63942	2.82976e-07	2.82976e-07	1	0	0	1	1	0
AAATATCGTTC	81	325	11	319.619	188922525	65.3365	924186859	3575	4.01235	0.253427	1.01684	0.35166	0.0111852	0.00386827	0.675515	5.92052e-08	5.92052e-08	1	0	0	1	1	0
AAATATCTTGCC	1057	4357	12	319.619	188922525	65.3365	924186859	52284	4.12204	3.30707	13.6319	4.71441	0.163582	0.056573	0.757073	8.65871e-07	8.65871e-07	1	0	0	1	1	0
AAATATG	706	4004	7	319.619	188922525	65.3365	924186859	28028	5.67139	2.20888	12.5274	4.33246	0.087692	0.0303272	0.607619	4.64169e-07	4.64169e-07	1	0	0	1	1	0
AAATATT	325	1713	7	319.619	188922525	65.3365	924186859	11991	5.27077	1.01684	5.35951	1.85352	0.0375166	0.0129746	0.564698	1.98582e-07	1.98582e-07	1	0	0	1	1	0
AAATC	1820	14420	5	319.619	188922525	65.3365	924186859	72100	7.92308	5.69429	45.1163	15.6029	0.225581	0.0780145	0.606328	1.19404e-06	1.19404e-06	1	0	0	1	1	0
AAATCAAATCG	3	13	11	319.619	188922525	65.3365	924186859	143	4.33333	0.00938619	0.0406735	0.0140664	0.000447408	0.000154731	0.729556	2.36821e-09	2.36821e-09	1	0	0	1	1	0
AAATCAAC	480	2310	8	319.619	188922525	65.3365	924186859	18480	4.8125	1.50179	7.22736	2.49949	0.0578189	0.019996	0.589257	3.06046e-07	3.06046e-07	1	0	0	1	1	0
AAATCAAG	809	5509	8	319.619	188922525	65.3365	924186859	44072	6.80964	2.53114	17.2362	5.96092	0.137889	0.0476873	0.833793	7.29872e-07	7.29872e-07	1	0	0	1	1	0
AAATCAAGGAAG	395	1644	12	319.619	188922525	65.3365	924186859	19728	4.16203	1.23585	5.14363	1.77886	0.0617236	0.0213463	0.764416	3.26714e-07	3.26714e-07	1	0	0	1	1	0
AAATCAAT	1880	8620	8	319.619	188922525	65.3365	924186859	68960	4.58511	5.88201	26.9696	9.32712	0.215757	0.0746169	0.561414	1.14204e-06	1.14204e-06	1	0	0	1	1	0
AAATCAATCAATC	746	3149	13	319.619	188922525	65.3365	924186859	40937	4.22118	2.33403	9.85237	3.40732	0.128081	0.0442952	0.839888	6.77954e-07	6.77954e-07	1	0	0	1	1	0
AAATCAC	5	20	7	319.619	188922525	65.3365	924186859	140	4	0.0156436	0.0625746	0.0216406	0.000438022	0.000151485	0.42855	2.31853e-09	2.31853e-09	1	0	0	1	0	0
AAATCAGT	1052	6500	8	319.619	188922525	65.3365	924186859	52000	6.17871	3.29142	20.3367	7.03321	0.162694	0.0562657	0.756539	8.61167e-07	8.61167e-07	1	0	0	1	1	0
AAATCAT	345	2278	7	319.619	188922525	65.3365	924186859	15946	6.6029	1.07941	7.12724	2.46487	0.0498907	0.0172541	0.707419	2.6408e-07	2.6408e-07	1	0	0	1	1	0
AAATCATGATAG	1	4	12	319.619	188922525	65.3365	924186859	48	4	0.00312873	0.0125149	0.00432813	0.000150179	5.19375e-05	0.734658	7.94924e-10	7.94924e-10	1	0	0	1	1	0
AAATCATTCTATATCATTCT	1	4	20	319.619	188922525	65.3365	924186859	80	4	0.00312873	0.0125149	0.00432813	0.000250298	8.65626e-05	1.22443	1.32487e-09	1.32487e-09	1	0	0	1	1	0
AAATCATTGTCC	1068	4821	12	319.619	188922525	65.3365	924186859	57852	4.51404	3.34148	15.0836	5.21648	0.181003	0.0625977	0.82907	9.58082e-07	9.58082e-07	1	0	0	1	1	0
AAATCC	7	34	6	319.619	188922525	65.3365	924186859	204	4.85714	0.0219011	0.106377	0.0367891	0.000638261	0.000220735	0.446042	3.37843e-09	3.37843e-09	1	0	0	1	0	0
AAATCCC	4	20	7	319.619	188922525	65.3365	924186859	140	5	0.0125149	0.0625746	0.0216406	0.000438022	0.000151485	0.535688	2.31853e-09	2.31853e-09	1	0	0	1	1	0
AAATCG	5945	60023	6	319.619	188922525	65.3365	924186859	360138	10.0964	18.6003	187.796	64.9468	1.12677	0.389681	0.927174	5.96421e-06	5.96421e-06	1	0	0	1	1	0
AAATCGTC	169	772	8	319.619	188922525	65.3365	924186859	6176	4.56805	0.528755	2.41538	0.835329	0.019323	0.00668263	0.559325	1.0228e-07	1.0228e-07	1	0	0	1	1	0
AAATCGTT	201	1075	8	319.619	188922525	65.3365	924186859	8600	5.34826	0.628874	3.36338	1.16318	0.0269071	0.00930548	0.654857	1.42424e-07	1.42424e-07	1	0	0	1	1	0
AAATCT	654	4040	6	319.619	188922525	65.3365	924186859	24240	6.17737	2.04619	12.6401	4.37141	0.0758404	0.0262285	0.567282	4.01436e-07	4.01436e-07	1	0	0	1	1	0
AAATCTAATCT	613	3175	11	319.619	188922525	65.3365	924186859	34925	5.17945	1.91791	9.93371	3.43545	0.109271	0.03779	0.872007	5.7839e-07	5.7839e-07	1	0	0	1	1	0
AAATCTAC	743	4056	8	319.619	188922525	65.3365	924186859	32448	5.45895	2.32465	12.6901	4.38872	0.101521	0.0351098	0.66841	5.37368e-07	5.37368e-07	1	0	0	1	1	0
AAATCTACCT	51	218	10	319.619	188922525	65.3365	924186859	2180	4.27451	0.159565	0.682063	0.235883	0.00682063	0.00235883	0.65423	3.61028e-08	3.61028e-08	1	0	0	1	1	0
AAATCTACT	128	518	9	319.619	188922525	65.3365	924186859	4662	4.04688	0.400477	1.62068	0.560493	0.0145861	0.00504443	0.55745	7.7207e-08	7.7207e-08	1	0	0	1	1	0
AAATCTAT	405	2038	8	319.619	188922525	65.3365	924186859	16304	5.0321	1.26714	6.37635	2.20518	0.0510108	0.0176415	0.616145	2.70009e-07	2.70009e-07	1	0	0	1	1	0
AAATCTC	15	60	7	319.619	188922525	65.3365	924186859	420	4	0.0469309	0.187724	0.0649219	0.00131407	0.000454454	0.42855	6.95558e-09	6.95558e-09	1	0	0	1	0	0
AAATCTCT	585	3012	8	319.619	188922525	65.3365	924186859	24096	5.14872	1.83031	9.42373	3.25908	0.0753898	0.0260726	0.630424	3.99052e-07	3.99052e-07	1	0	0	1	1	0
AAATCTGT	614	2952	8	319.619	188922525	65.3365	924186859	23616	4.80782	1.92104	9.23601	3.19416	0.0738881	0.0255533	0.588684	3.91102e-07	3.91102e-07	1	0	0	1	1	0
AAATCTT	53	241	7	319.619	188922525	65.3365	924186859	1687	4.54717	0.165823	0.754024	0.26077	0.00527817	0.00182539	0.487173	2.79383e-08	2.79383e-08	1	0	0	1	0	0
AAATCTTC	242	1091	8	319.619	188922525	65.3365	924186859	8728	4.50826	0.757152	3.41344	1.1805	0.0273075	0.00944398	0.552005	1.44544e-07	1.44544e-07	1	0	0	1	1	0
AAATCTTG	464	2287	8	319.619	188922525	65.3365	924186859	18296	4.92888	1.45173	7.1554	2.47461	0.0572432	0.0197969	0.603507	3.02998e-07	3.02998e-07	1	0	0	1	1	0
AAATG	448	3621	5	319.619	188922525	65.3365	924186859	18105	8.08259	1.40167	11.3291	3.91804	0.0566456	0.0195902	0.618535	2.99835e-07	2.99835e-07	1	0	0	1	1	0
AAATGAAATGATG	730	2962	13	319.619	188922525	65.3365	924186859	38506	4.05753	2.28397	9.26729	3.20498	0.120475	0.0416647	0.807327	6.37694e-07	6.37694e-07	1	0	0	1	1	0
AAATGAAATTAC	385	1546	12	319.619	188922525	65.3365	924186859	18552	4.01558	1.20456	4.83701	1.67282	0.0580442	0.0200739	0.73752	3.07238e-07	3.07238e-07	1	0	0	1	1	0
AAATGAAC	1842	9742	8	319.619	188922525	65.3365	924186859	77936	5.28882	5.76312	30.4801	10.5412	0.243841	0.0843293	0.647579	1.29069e-06	1.29069e-06	1	0	0	1	1	0
AAATGAAGATC	146	590	11	319.619	188922525	65.3365	924186859	6490	4.0411	0.456794	1.84595	0.638399	0.0203054	0.00702239	0.680355	1.0748e-07	1.0748e-07	1	0	0	1	1	0
AAATGAC	2527	13854	7	319.619	188922525	65.3365	924186859	96978	5.48239	7.9063	43.3454	14.9905	0.303418	0.104933	0.58737	1.60604e-06	1.60604e-06	1	0	0	1	1	0
AAATGACAATGC	1449	7261	12	319.619	188922525	65.3365	924186859	87132	5.01104	4.53353	22.7177	7.85664	0.272612	0.0942796	0.92035	1.44299e-06	1.44299e-06	1	0	0	1	1	0
AAATGAG	76	304	7	319.619	188922525	65.3365	924186859	2128	4	0.237783	0.951134	0.328938	0.00665793	0.00230256	0.42855	3.52416e-08	3.52416e-08	1	0	0	1	0	0
AAATGAGT	532	2347	8	319.619	188922525	65.3365	924186859	18776	4.41165	1.66448	7.34313	2.53953	0.058745	0.0203162	0.540176	3.10948e-07	3.10948e-07	1	0	0	1	1	0
AAATGAT	4701	31452	7	319.619	188922525	65.3365	924186859	220164	6.69049	14.7082	98.4048	34.0321	0.688833	0.238225	0.716803	3.64612e-06	3.64612e-06	1	0	0	1	1	0
AAATGATC	764	4843	8	319.619	188922525	65.3365	924186859	38744	6.33901	2.39035	15.1524	5.24028	0.121219	0.0419223	0.776167	6.41636e-07	6.41636e-07	1	0	0	1	1	0
AAATGATCG	66	281	9	319.619	188922525	65.3365	924186859	2529	4.25758	0.206496	0.879173	0.304051	0.00791255	0.00273646	0.586474	4.18825e-08	4.18825e-08	1	0	0	1	1	0
AAATGATCT	133	624	9	319.619	188922525	65.3365	924186859	5616	4.69173	0.416121	1.95233	0.675188	0.0175709	0.00607669	0.646278	9.30061e-08	9.30061e-08	1	0	0	1	1	0
AAATGATCTAT	292	1329	11	319.619	188922525	65.3365	924186859	14619	4.55137	0.913589	4.15808	1.43802	0.0457389	0.0158182	0.766265	2.42104e-07	2.42104e-07	1	0	0	1	1	0
AAATGATG	988	6199	8	319.619	188922525	65.3365	924186859	49592	6.27429	3.09118	19.395	6.70752	0.15516	0.0536601	0.768243	8.21289e-07	8.21289e-07	1	0	0	1	1	0
AAATGATGAGAT	401	1869	12	319.619	188922525	65.3365	924186859	22428	4.66085	1.25462	5.84759	2.02232	0.0701711	0.0242678	0.856032	3.71428e-07	3.71428e-07	1	0	0	1	1	0
AAATGATTG	4	20	9	319.619	188922525	65.3365	924186859	180	5	0.0125149	0.0625746	0.0216406	0.000563171	0.000194766	0.688742	2.98096e-09	2.98096e-09	1	0	0	1	1	0
AAATGC	328	1875	6	319.619	188922525	65.3365	924186859	11250	5.71646	1.02622	5.86637	2.02881	0.0351982	0.0121729	0.524956	1.8631e-07	1.8631e-07	1	0	0	1	1	0
AAATGCCTG	33	138	9	319.619	188922525	65.3365	924186859	1242	4.18182	0.103248	0.431765	0.14932	0.00388588	0.00134388	0.576039	2.05686e-08	2.05686e-08	1	0	0	1	1	0
AAATGCT	99	588	7	319.619	188922525	65.3365	924186859	4116	5.93939	0.309744	1.83969	0.636235	0.0128778	0.00445364	0.636333	6.81647e-08	6.81647e-08	1	0	0	1	1	0
AAATGCTG	70	280	8	319.619	188922525	65.3365	924186859	2240	4	0.219011	0.876044	0.302969	0.00700835	0.00242375	0.489772	3.70964e-08	3.70964e-08	1	0	0	1	0	0
AAATGG	152	622	6	319.619	188922525	65.3365	924186859	3732	4.09211	0.475567	1.94607	0.673024	0.0116764	0.00403814	0.375787	6.18053e-08	6.18053e-08	1	0	0	1	0	0
AAATGGC	1147	5798	7	319.619	188922525	65.3365	924186859	40586	5.05493	3.58865	18.1404	6.27362	0.126983	0.0439154	0.541573	6.72141e-07	6.72141e-07	1	0	0	1	1	0
AAATGGCAATGG	778	3216	12	319.619	188922525	65.3365	924186859	38592	4.13368	2.43415	10.062	3.47982	0.120744	0.0417578	0.75921	6.39119e-07	6.39119e-07	1	0	0	1	1	0
AAATGGT	1133	7189	7	319.619	188922525	65.3365	924186859	50323	6.3451	3.54485	22.4924	7.77873	0.157447	0.0544511	0.679799	8.33395e-07	8.33395e-07	1	0	0	1	1	0
AAATGGTC	592	2449	8	319.619	188922525	65.3365	924186859	19592	4.13682	1.85221	7.66226	2.6499	0.0612981	0.0211992	0.506525	3.24461e-07	3.24461e-07	1	0	0	1	1	0
AAATGT	338	1729	6	319.619	188922525	65.3365	924186859	10374	5.11538	1.05751	5.40957	1.87083	0.0324574	0.011225	0.469757	1.71803e-07	1.71803e-07	1	0	0	1	0	0
AAATGTC	1491	8384	7	319.619	188922525	65.3365	924186859	58688	5.62307	4.66493	26.2313	9.07176	0.183619	0.0635023	0.602443	9.71927e-07	9.71927e-07	1	0	0	1	1	0
AAATGTCC	537	2432	8	319.619	188922525	65.3365	924186859	19456	4.52886	1.68013	7.60907	2.6315	0.0608725	0.021052	0.554528	3.22209e-07	3.22209e-07	1	0	0	1	1	0
AAATGTCCTTG	175	757	11	319.619	188922525	65.3365	924186859	8327	4.32571	0.547528	2.36845	0.819098	0.0260529	0.00901008	0.728273	1.37903e-07	1.37903e-07	1	0	0	1	1	0
AAATGTGATATC	733	2985	12	319.619	188922525	65.3365	924186859	35820	4.07231	2.29336	9.33926	3.22987	0.112071	0.0387584	0.747938	5.93212e-07	5.93212e-07	1	0	0	1	1	0
AAATGTT	12	72	7	319.619	188922525	65.3365	924186859	504	6	0.0375447	0.225268	0.0779063	0.00157688	0.000545344	0.642826	8.3467e-09	8.3467e-09	1	0	0	1	1	0
AAATT	2297	12492	5	319.619	188922525	65.3365	924186859	62460	5.4384	7.18669	39.0841	13.5167	0.19542	0.0675837	0.416184	1.03439e-06	1.03439e-06	1	0	0	1	0	0
AAATTAAC	741	3810	8	319.619	188922525	65.3365	924186859	30480	5.1417	2.31839	11.9205	4.12254	0.0953637	0.0329803	0.629565	5.04777e-07	5.04777e-07	1	0	0	1	1	0
AAATTAAG	235	1008	8	319.619	188922525	65.3365	924186859	8064	4.28936	0.735251	3.15376	1.09069	0.0252301	0.00872551	0.525202	1.33547e-07	1.33547e-07	1	0	0	1	1	0
AAATTAC	2990	20502	7	319.619	188922525	65.3365	924186859	143514	6.85686	9.3549	64.1452	22.1838	0.449016	0.155287	0.734627	2.37672e-06	2.37672e-06	1	0	0	1	1	0
AAATTAGT	17	70	8	319.619	188922525	65.3365	924186859	560	4.11765	0.0531884	0.219011	0.0757423	0.00175209	0.000605938	0.504177	9.27411e-09	9.27411e-09	1	0	0	1	1	0
AAATTAT	244	1217	7	319.619	188922525	65.3365	924186859	8519	4.9877	0.76341	3.80766	1.31683	0.0266536	0.00921783	0.534371	1.41082e-07	1.41082e-07	1	0	0	1	1	0
AAATTC	137	548	6	319.619	188922525	65.3365	924186859	3288	4	0.428636	1.71454	0.592954	0.0102873	0.00355772	0.367329	5.44523e-08	5.44523e-08	1	0	0	1	0	0
AAATTCAAG	204	1136	9	319.619	188922525	65.3365	924186859	10224	5.56863	0.638261	3.55424	1.22919	0.0319881	0.0110627	0.767069	1.69319e-07	1.69319e-07	1	0	0	1	1	0
AAATTCT	178	1231	7	319.619	188922525	65.3365	924186859	8617	6.91573	0.556914	3.85147	1.33198	0.0269603	0.00932387	0.740935	1.42705e-07	1.42705e-07	1	0	0	1	1	0
AAATTCTC	484	2895	8	319.619	188922525	65.3365	924186859	23160	5.9814	1.5143	9.05767	3.13248	0.0724614	0.0250599	0.732381	3.83551e-07	3.83551e-07	1	0	0	1	1	0
AAATTCTT	137	792	8	319.619	188922525	65.3365	924186859	6336	5.78102	0.428636	2.47795	0.85697	0.0198236	0.00685576	0.707846	1.0493e-07	1.0493e-07	1	0	0	1	1	0
AAATTCTTCT	199	881	10	319.619	188922525	65.3365	924186859	8810	4.42714	0.622617	2.75641	0.95327	0.0275641	0.0095327	0.67759	1.45902e-07	1.45902e-07	1	0	0	1	1	0
AAATTG	808	3903	6	319.619	188922525	65.3365	924186859	23418	4.83045	2.52801	12.2114	4.22317	0.0732686	0.025339	0.443591	3.87823e-07	3.87823e-07	1	0	0	1	0	0
AAATTGAATTG	1024	5407	11	319.619	188922525	65.3365	924186859	59477	5.28027	3.20382	16.917	5.85055	0.186087	0.064356	0.888982	9.84993e-07	9.84993e-07	1	0	0	1	1	0
AAATTGAC	1147	4609	8	319.619	188922525	65.3365	924186859	36872	4.01831	3.58865	14.4203	4.98709	0.115362	0.0398967	0.492014	6.10634e-07	6.10634e-07	1	0	0	1	0	0
AAATTGACAAT	230	1078	11	319.619	188922525	65.3365	924186859	11858	4.68696	0.719608	3.37277	1.16643	0.0371005	0.0128307	0.789092	1.96379e-07	1.96379e-07	1	0	0	1	1	0
AAATTGAG	339	1423	8	319.619	188922525	65.3365	924186859	11384	4.19764	1.06064	4.45218	1.53973	0.0356174	0.0123179	0.513972	1.88529e-07	1.88529e-07	1	0	0	1	1	0
AAATTGAT	224	901	8	319.619	188922525	65.3365	924186859	7208	4.02232	0.700835	2.81898	0.974911	0.0225519	0.00779929	0.492505	1.19371e-07	1.19371e-07	1	0	0	1	0	0
AAATTGATATTG	761	3099	12	319.619	188922525	65.3365	924186859	37188	4.07227	2.38096	9.69593	3.35322	0.116351	0.0402386	0.747932	6.15867e-07	6.15867e-07	1	0	0	1	1	0
AAATTGC	17	71	7	319.619	188922525	65.3365	924186859	497	4.17647	0.0531884	0.22214	0.0768243	0.00155498	0.00053777	0.447457	8.23077e-09	8.23077e-09	1	0	0	1	0	0
AAATTGGT	1038	5980	8	319.619	188922525	65.3365	924186859	47840	5.76108	3.24762	18.7098	6.47055	0.149678	0.0517644	0.705404	7.92274e-07	7.92274e-07	1	0	0	1	1	0
AAATTGT	368	2783	7	319.619	188922525	65.3365	924186859	19481	7.5625	1.15137	8.70725	3.0113	0.0609508	0.0210791	0.810228	3.22623e-07	3.22623e-07	1	0	0	1	1	0
AAATTGTC	946	4193	8	319.619	188922525	65.3365	924186859	33544	4.43235	2.95978	13.1188	4.53696	0.10495	0.0362957	0.54271	5.55519e-07	5.55519e-07	1	0	0	1	1	0
AAATTGTCTG	42	173	10	319.619	188922525	65.3365	924186859	1730	4.11905	0.131407	0.54127	0.187192	0.0054127	0.00187192	0.630436	2.86504e-08	2.86504e-08	1	0	0	1	1	0
AAATTGTT	3488	17640	8	319.619	188922525	65.3365	924186859	141120	5.05734	10.913	55.1908	19.087	0.441526	0.152696	0.619236	2.33708e-06	2.33708e-06	1	0	0	1	1	0
AAATTT	59	246	6	319.619	188922525	65.3365	924186859	1476	4.16949	0.184595	0.769667	0.26618	0.004618	0.00159708	0.382894	2.44439e-08	2.44439e-08	1	0	0	1	0	0
AAATTTC	6840	42865	7	319.619	188922525	65.3365	924186859	300055	6.26681	21.4005	134.113	46.3813	0.938791	0.324669	0.671411	4.96918e-06	4.96918e-06	1	0	0	1	1	0
AAC	55405	677012	3	319.619	188922525	65.3365	924186859	2031036	12.2193	173.347	2118.19	732.549	6.35456	2.19765	0.561064	3.36358e-05	3.36358e-05	1	1	0	0	1	0
AACAACAAT	2055	11167	9	319.619	188922525	65.3365	924186859	100503	5.43406	6.42954	34.9385	12.0831	0.314447	0.108747	0.748533	1.66442e-06	1.66442e-06	1	0	0	1	1	0
AACAACCAGCAG	1	4	12	319.619	188922525	65.3365	924186859	48	4	0.00312873	0.0125149	0.00432813	0.000150179	5.19375e-05	0.734658	7.94924e-10	7.94924e-10	1	0	0	1	1	0
AACAACGAC	504	2549	9	319.619	188922525	65.3365	924186859	22941	5.05754	1.57688	7.97513	2.7581	0.0717762	0.0248229	0.696668	3.79924e-07	3.79924e-07	1	0	0	1	1	0
AACAACGCG	263	1216	9	319.619	188922525	65.3365	924186859	10944	4.62357	0.822856	3.80453	1.31575	0.0342408	0.0118418	0.63689	1.81243e-07	1.81243e-07	1	0	0	1	1	0
AACAACT	60	240	7	319.619	188922525	65.3365	924186859	1680	4	0.187724	0.750895	0.259688	0.00525626	0.00181781	0.42855	2.78223e-08	2.78223e-08	1	0	0	1	0	0
AACAACTAC	404	1740	9	319.619	188922525	65.3365	924186859	15660	4.30693	1.26401	5.44399	1.88274	0.0489959	0.0169446	0.593273	2.59344e-07	2.59344e-07	1	0	0	1	1	0
AACAACTT	33	140	8	319.619	188922525	65.3365	924186859	1120	4.24242	0.103248	0.438022	0.151485	0.00350418	0.00121188	0.519455	1.85482e-08	1.85482e-08	1	0	0	1	1	0
AACAAG	7440	63783	6	319.619	188922525	65.3365	924186859	382698	8.57298	23.2777	199.56	69.0153	1.19736	0.414092	0.787276	6.33783e-06	6.33783e-06	1	0	0	1	1	0
AACAAGACTAAG	483	2173	12	319.619	188922525	65.3365	924186859	26076	4.49896	1.51118	6.79873	2.35126	0.0815847	0.0282151	0.8263	4.31842e-07	4.31842e-07	1	0	0	1	1	0
AACAAGC	56	224	7	319.619	188922525	65.3365	924186859	1568	4	0.175209	0.700835	0.242375	0.00490585	0.00169663	0.42855	2.59675e-08	2.59675e-08	1	0	0	1	0	0
AACAAGTAC	58	310	9	319.619	188922525	65.3365	924186859	2790	5.34483	0.181466	0.969906	0.33543	0.00872915	0.00301887	0.736241	4.62049e-08	4.62049e-08	1	0	0	1	1	0
AACAAGTG	295	1842	8	319.619	188922525	65.3365	924186859	14736	6.24407	0.922975	5.76312	1.9931	0.0461049	0.0159448	0.764542	2.44042e-07	2.44042e-07	1	0	0	1	1	0
AACAAGTTAATTGACC	1	4	16	319.619	188922525	65.3365	924186859	64	4	0.00312873	0.0125149	0.00432813	0.000200239	6.92501e-05	0.979544	1.0599e-09	1.0599e-09	1	0	0	1	1	0
AACAAGTTC	140	623	9	319.619	188922525	65.3365	924186859	5607	4.45	0.438022	1.9492	0.674106	0.0175428	0.00606695	0.61298	9.2857e-08	9.2857e-08	1	0	0	1	1	0
AACAAT	7480	59413	6	319.619	188922525	65.3365	924186859	356478	7.94291	23.4029	185.887	64.2868	1.11532	0.385721	0.729416	5.9036e-06	5.9036e-06	1	0	0	1	1	0
AACAATAAT	1059	4309	9	319.619	188922525	65.3365	924186859	38781	4.06893	3.31332	13.4817	4.66248	0.121335	0.0419623	0.560489	6.42249e-07	6.42249e-07	1	0	0	1	1	0
AACAATAATTG	313	1259	11	319.619	188922525	65.3365	924186859	13849	4.02236	0.979292	3.93907	1.36228	0.0433298	0.0149851	0.677202	2.29352e-07	2.29352e-07	1	0	0	1	1	0
AACAATAG	54	220	8	319.619	188922525	65.3365	924186859	1760	4.07407	0.168951	0.68832	0.238047	0.00550656	0.00190438	0.498842	2.91472e-08	2.91472e-08	1	0	0	1	0	0
AACAATC	208	1011	7	319.619	188922525	65.3365	924186859	7077	4.86058	0.650776	3.16314	1.09393	0.022142	0.00765754	0.520751	1.17202e-07	1.17202e-07	1	0	0	1	1	0
AACAATCC	350	1422	8	319.619	188922525	65.3365	924186859	11376	4.06286	1.09506	4.44905	1.53865	0.0355924	0.0123092	0.497468	1.88397e-07	1.88397e-07	1	0	0	1	0	0
AACAATCG	3	12	8	319.619	188922525	65.3365	924186859	96	4	0.00938619	0.0375447	0.0129844	0.000300358	0.000103875	0.489772	1.58985e-09	1.58985e-09	1	0	0	1	0	0
AACAATG	30	120	7	319.619	188922525	65.3365	924186859	840	4	0.0938619	0.375447	0.129844	0.00262813	0.000908907	0.42855	1.39112e-08	1.39112e-08	1	0	0	1	0	0
AACAATGAC	1690	7218	9	319.619	188922525	65.3365	924186859	64962	4.27101	5.28755	22.5832	7.81011	0.203248	0.070291	0.588324	1.07583e-06	1.07583e-06	1	0	0	1	1	0
AACAATGGC	1	4	9	319.619	188922525	65.3365	924186859	36	4	0.00312873	0.0125149	0.00432813	0.000112634	3.89532e-05	0.550993	5.96193e-10	5.96193e-10	1	0	0	1	1	0
AACAATGT	2	9	8	319.619	188922525	65.3365	924186859	72	4.5	0.00625746	0.0281586	0.00973829	0.000225268	7.79063e-05	0.550993	1.19239e-09	1.19239e-09	1	0	0	1	1	0
AACAATT	240	1531	7	319.619	188922525	65.3365	924186859	10717	6.37917	0.750895	4.79008	1.65659	0.0335306	0.0115961	0.683449	1.77483e-07	1.77483e-07	1	0	0	1	1	0
AACAATTACTC	21	101	11	319.619	188922525	65.3365	924186859	1111	4.80952	0.0657033	0.316002	0.109285	0.00347602	0.00120214	0.809727	1.83992e-08	1.83992e-08	1	0	0	1	1	0
AACAATTGTACC	647	2988	12	319.619	188922525	65.3365	924186859	35856	4.61824	2.02429	9.34864	3.23311	0.112184	0.0387973	0.848206	5.93808e-07	5.93808e-07	1	0	0	1	1	0
AACAC	176	1610	5	319.619	188922525	65.3365	924186859	8050	9.14773	0.550656	5.03725	1.74207	0.0251863	0.00871036	0.700047	1.33315e-07	1.33315e-07	1	0	0	1	1	0
AACACAATC	173	779	9	319.619	188922525	65.3365	924186859	7011	4.50289	0.54127	2.43728	0.842903	0.0219355	0.00758613	0.620266	1.16109e-07	1.16109e-07	1	0	0	1	1	0
AACACAC	6	26	7	319.619	188922525	65.3365	924186859	182	4.33333	0.0187724	0.0813469	0.0281328	0.000569429	0.00019693	0.464263	3.01409e-09	3.01409e-09	1	0	0	1	0	0
AACACACAC	2	8	9	319.619	188922525	65.3365	924186859	72	4	0.00625746	0.0250298	0.00865626	0.000225268	7.79063e-05	0.550993	1.19239e-09	1.19239e-09	1	0	0	1	1	0
AACACACACACG	2100	8653	12	319.619	188922525	65.3365	924186859	103836	4.12048	6.57033	27.0729	9.36283	0.324875	0.112354	0.756785	1.71962e-06	1.71962e-06	1	0	0	1	1	0
AACACACACG	463	2021	10	319.619	188922525	65.3365	924186859	20210	4.36501	1.4486	6.32316	2.18679	0.0632316	0.0218679	0.668081	3.34696e-07	3.34696e-07	1	0	0	1	1	0
AACACACG	391	1965	8	319.619	188922525	65.3365	924186859	15720	5.02558	1.22333	6.14795	2.12619	0.0491836	0.0170095	0.615347	2.60337e-07	2.60337e-07	1	0	0	1	1	0
AACACACTG	1	9	9	319.619	188922525	65.3365	924186859	81	9	0.00312873	0.0281586	0.00973829	0.000253427	8.76446e-05	1.23974	1.34143e-09	1.34143e-09	1	0	0	1	1	0
AACACAG	32	166	7	319.619	188922525	65.3365	924186859	1162	5.1875	0.100119	0.519369	0.179617	0.00363558	0.00125732	0.555776	1.92438e-08	1.92438e-08	1	0	0	1	1	0
AACACAGAGAG	3	12	11	319.619	188922525	65.3365	924186859	132	4	0.00938619	0.0375447	0.0129844	0.000412992	0.000142828	0.673436	2.18604e-09	2.18604e-09	1	0	0	1	1	0
AACACAGGG	8	32	9	319.619	188922525	65.3365	924186859	288	4	0.0250298	0.100119	0.034625	0.000901074	0.000311625	0.550993	4.76954e-09	4.76954e-09	1	0	0	1	1	0
AACACATG	111	467	8	319.619	188922525	65.3365	924186859	3736	4.20721	0.347289	1.46112	0.505309	0.0116889	0.00404247	0.515143	6.18716e-08	6.18716e-08	1	0	0	1	1	0
AACACC	2171	15075	6	319.619	188922525	65.3365	924186859	90450	6.9438	6.79247	47.1656	16.3116	0.282994	0.0978698	0.637665	1.49793e-06	1.49793e-06	1	0	0	1	1	0
AACACCTC	298	1331	8	319.619	188922525	65.3365	924186859	10648	4.46644	0.932361	4.16434	1.44018	0.0333147	0.0115215	0.546885	1.76341e-07	1.76341e-07	1	0	0	1	1	0
AACACG	67	268	6	319.619	188922525	65.3365	924186859	1608	4	0.209625	0.838499	0.289985	0.005031	0.00173991	0.367329	2.66299e-08	2.66299e-08	1	0	0	1	0	0
AACACGCC	28	118	8	319.619	188922525	65.3365	924186859	944	4.21429	0.0876044	0.36919	0.12768	0.00295352	0.00102144	0.51601	1.56335e-08	1.56335e-08	1	0	0	1	1	0
AACACT	1	4	6	319.619	188922525	65.3365	924186859	24	4	0.00312873	0.0125149	0.00432813	7.50895e-05	2.59688e-05	0.367329	3.97462e-10	3.97462e-10	1	0	0	1	0	0
AACACTACT	1	4	9	319.619	188922525	65.3365	924186859	36	4	0.00312873	0.0125149	0.00432813	0.000112634	3.89532e-05	0.550993	5.96193e-10	5.96193e-10	1	0	0	1	1	0
AACACTAGGCC	17	68	11	319.619	188922525	65.3365	924186859	748	4	0.0531884	0.212754	0.0735782	0.00234029	0.00080936	0.673436	1.23876e-08	1.23876e-08	1	0	0	1	1	0
AACAG	14	70	5	319.619	188922525	65.3365	924186859	350	5	0.0438022	0.219011	0.0757423	0.00109506	0.000378711	0.382634	5.79632e-09	5.79632e-09	1	0	0	1	0	0
AACAGAAGAAG	408	2110	11	319.619	188922525	65.3365	924186859	23210	5.17157	1.27652	6.60162	2.28309	0.0726178	0.025114	0.870681	3.84379e-07	3.84379e-07	1	0	0	1	1	0
AACAGAC	65	320	7	319.619	188922525	65.3365	924186859	2240	4.92308	0.203367	1.00119	0.34625	0.00700835	0.00242375	0.527447	3.70964e-08	3.70964e-08	1	0	0	1	1	0
AACAGACT	217	957	8	319.619	188922525	65.3365	924186859	7656	4.41014	0.678934	2.99419	1.0355	0.0239535	0.00828404	0.539991	1.2679e-07	1.2679e-07	1	0	0	1	1	0
AACAGAG	109	436	7	319.619	188922525	65.3365	924186859	3052	4	0.341031	1.36413	0.471766	0.00954888	0.00330236	0.42855	5.05439e-08	5.05439e-08	1	0	0	1	0	0
AACAGAT	131	524	7	319.619	188922525	65.3365	924186859	3668	4	0.409863	1.63945	0.566985	0.0114762	0.00396889	0.42855	6.07454e-08	6.07454e-08	1	0	0	1	0	0
AACAGATG	866	4294	8	319.619	188922525	65.3365	924186859	34352	4.95843	2.70948	13.4348	4.64625	0.107478	0.03717	0.607125	5.689e-07	5.689e-07	1	0	0	1	1	0
AACAGC	10299	71727	6	319.619	188922525	65.3365	924186859	430362	6.96446	32.2228	224.414	77.6109	1.34649	0.465666	0.639562	7.12719e-06	7.12719e-06	1	0	0	1	1	0
AACAGCAATGCC	811	3521	12	319.619	188922525	65.3365	924186859	42252	4.34155	2.5374	11.0163	3.80984	0.132195	0.045718	0.797389	6.99732e-07	6.99732e-07	1	0	0	1	1	0
AACAGCCAT	161	655	9	319.619	188922525	65.3365	924186859	5895	4.06832	0.503725	2.04932	0.708731	0.0184439	0.00637858	0.560405	9.76266e-08	9.76266e-08	1	0	0	1	1	0
AACAGG	102	496	6	319.619	188922525	65.3365	924186859	2976	4.86275	0.31913	1.55185	0.536688	0.0093111	0.00322013	0.446557	4.92853e-08	4.92853e-08	1	0	0	1	0	0
AACAGGT	134	640	7	319.619	188922525	65.3365	924186859	4480	4.77612	0.41925	2.00239	0.692501	0.0140167	0.0048475	0.511702	7.41929e-08	7.41929e-08	1	0	0	1	1	0
AACAGT	69	391	6	319.619	188922525	65.3365	924186859	2346	5.66667	0.215882	1.22333	0.423075	0.00734	0.00253845	0.520383	3.88519e-08	3.88519e-08	1	0	0	1	1	0
AACAGTC	437	2805	7	319.619	188922525	65.3365	924186859	19635	6.41876	1.36725	8.77608	3.0351	0.0614326	0.0212457	0.687691	3.25173e-07	3.25173e-07	1	0	0	1	1	0
AACAGTG	30	153	7	319.619	188922525	65.3365	924186859	1071	5.1	0.0938619	0.478695	0.165551	0.00335087	0.00115886	0.546402	1.77367e-08	1.77367e-08	1	0	0	1	1	0
AACAGTGTC	186	805	9	319.619	188922525	65.3365	924186859	7245	4.32796	0.581944	2.51863	0.871036	0.0226676	0.00783932	0.596169	1.19984e-07	1.19984e-07	1	0	0	1	1	0
AACAGTT	57	406	7	319.619	188922525	65.3365	924186859	2842	7.12281	0.178338	1.27026	0.439305	0.00889185	0.00307514	0.763121	4.70661e-08	4.70661e-08	1	0	0	1	1	0
AACAGTTG	599	3054	8	319.619	188922525	65.3365	924186859	24432	5.0985	1.87411	9.55514	3.30453	0.0764411	0.0264362	0.624275	4.04616e-07	4.04616e-07	1	0	0	1	1	0
AACAT	5966	46412	5	319.619	188922525	65.3365	924186859	232060	7.77942	18.666	145.211	50.2193	0.726053	0.251096	0.595334	3.84312e-06	3.84312e-06	1	0	0	1	1	0
AACATAATATG	216	886	11	319.619	188922525	65.3365	924186859	9746	4.10185	0.675805	2.77205	0.958681	0.0304926	0.0105455	0.690584	1.61403e-07	1.61403e-07	1	0	0	1	1	0
AACATAC	5	24	7	319.619	188922525	65.3365	924186859	168	4.8	0.0156436	0.0750895	0.0259688	0.000525626	0.000181781	0.514261	2.78223e-09	2.78223e-09	1	0	0	1	1	0
AACATAT	324	1890	7	319.619	188922525	65.3365	924186859	13230	5.83333	1.01371	5.9133	2.04504	0.0413931	0.0143153	0.624969	2.19101e-07	2.19101e-07	1	0	0	1	1	0
AACATATAC	419	1847	9	319.619	188922525	65.3365	924186859	16623	4.40811	1.31094	5.77876	1.99851	0.0520089	0.0179866	0.607211	2.75292e-07	2.75292e-07	1	0	0	1	1	0
AACATATC	175	735	8	319.619	188922525	65.3365	924186859	5880	4.2	0.547528	2.29962	0.795294	0.0183969	0.00636235	0.514261	9.73781e-08	9.73781e-08	1	0	0	1	1	0
AACATC	2655	23102	6	319.619	188922525	65.3365	924186859	138612	8.70132	8.30677	72.2799	24.9971	0.433679	0.149983	0.799062	2.29554e-06	2.29554e-06	1	0	0	1	1	0
AACATCAGC	630	3432	9	319.619	188922525	65.3365	924186859	30888	5.44762	1.9711	10.7378	3.71353	0.0966402	0.0334218	0.750401	5.11533e-07	5.11533e-07	1	0	0	1	1	0
AACATCATC	539	2714	9	319.619	188922525	65.3365	924186859	24426	5.03525	1.68638	8.49137	2.93664	0.0764223	0.0264297	0.693598	4.04517e-07	4.04517e-07	1	0	0	1	1	0
AACATCC	3	12	7	319.619	188922525	65.3365	924186859	84	4	0.00938619	0.0375447	0.0129844	0.000262813	9.08907e-05	0.42855	1.39112e-09	1.39112e-09	1	0	0	1	0	0
AACATCCATCAG	779	3173	12	319.619	188922525	65.3365	924186859	38076	4.07317	2.43728	9.92746	3.43329	0.119129	0.0411995	0.748097	6.30573e-07	6.30573e-07	1	0	0	1	1	0
AACATCGACAATCG	7	28	14	319.619	188922525	65.3365	924186859	392	4	0.0219011	0.0876044	0.0302969	0.00122646	0.000424157	0.857101	6.49188e-09	6.49188e-09	1	0	0	1	1	0
AACATCTAGACC	1059	4499	12	319.619	188922525	65.3365	924186859	53988	4.24835	3.31332	14.0762	4.86806	0.168914	0.0584168	0.780271	8.9409e-07	8.9409e-07	1	0	0	1	1	0
AACATCTCGCCG	663	2933	12	319.619	188922525	65.3365	924186859	35196	4.42383	2.07435	9.17656	3.1736	0.110119	0.0380832	0.812501	5.82878e-07	5.82878e-07	1	0	0	1	1	0
AACATCTCTTC	173	728	11	319.619	188922525	65.3365	924186859	8008	4.20809	0.54127	2.27771	0.787719	0.0250549	0.00866491	0.708471	1.3262e-07	1.3262e-07	1	0	0	1	1	0
AACATCTG	452	1864	8	319.619	188922525	65.3365	924186859	14912	4.12389	1.41419	5.83195	2.01691	0.0466556	0.0161353	0.504942	2.46956e-07	2.46956e-07	1	0	0	1	1	0
AACATG	318	2012	6	319.619	188922525	65.3365	924186859	12072	6.32704	0.994936	6.295	2.17705	0.03777	0.0130623	0.581027	1.99923e-07	1.99923e-07	1	0	0	1	1	0
AACATGAT	360	1538	8	319.619	188922525	65.3365	924186859	12304	4.27222	1.12634	4.81198	1.66417	0.0384959	0.0133133	0.523104	2.03765e-07	2.03765e-07	1	0	0	1	1	0
AACATGATTGAC	109	450	12	319.619	188922525	65.3365	924186859	5400	4.12844	0.341031	1.40793	0.486915	0.0168951	0.00584297	0.758248	8.94289e-08	8.94289e-08	1	0	0	1	1	0
AACATGC	6	24	7	319.619	188922525	65.3365	924186859	168	4	0.0187724	0.0750895	0.0259688	0.000525626	0.000181781	0.42855	2.78223e-09	2.78223e-09	1	0	0	1	0	0
AACATGG	26	104	7	319.619	188922525	65.3365	924186859	728	4	0.0813469	0.325388	0.112531	0.00227771	0.000787719	0.42855	1.20563e-08	1.20563e-08	1	0	0	1	0	0
AACATGGAAT	476	2323	10	319.619	188922525	65.3365	924186859	23230	4.88025	1.48927	7.26804	2.51356	0.0726804	0.0251356	0.746941	3.8471e-07	3.8471e-07	1	0	0	1	1	0
AACATGT	80	320	7	319.619	188922525	65.3365	924186859	2240	4	0.250298	1.00119	0.34625	0.00700835	0.00242375	0.42855	3.70964e-08	3.70964e-08	1	0	0	1	0	0
AACATT	1274	9448	6	319.619	188922525	65.3365	924186859	56688	7.41601	3.986	29.5602	10.223	0.177361	0.0613382	0.681029	9.38805e-07	9.38805e-07	1	0	0	1	1	0
AACATTACAAT	3	15	11	319.619	188922525	65.3365	924186859	165	5	0.00938619	0.0469309	0.0162305	0.00051624	0.000178535	0.841796	2.73255e-09	2.73255e-09	1	0	0	1	1	0
AACATTCCCC	12	48	10	319.619	188922525	65.3365	924186859	480	4	0.0375447	0.150179	0.0519375	0.00150179	0.000519375	0.612215	7.94924e-09	7.94924e-09	1	0	0	1	1	0
AACATTG	79	448	7	319.619	188922525	65.3365	924186859	3136	5.67089	0.24717	1.40167	0.48475	0.00981169	0.00339325	0.607565	5.1935e-08	5.1935e-08	1	0	0	1	1	0
AACATTGTG	177	859	9	319.619	188922525	65.3365	924186859	7731	4.85311	0.553785	2.68758	0.929466	0.0241882	0.00836519	0.668508	1.28032e-07	1.28032e-07	1	0	0	1	1	0
AACC	16	130	4	319.619	188922525	65.3365	924186859	520	8.125	0.0500597	0.406735	0.140664	0.00162694	0.000562657	0.497425	8.61167e-09	8.61167e-09	1	0	0	0	0	0
AACCAAG	50	200	7	319.619	188922525	65.3365	924186859	1400	4	0.156436	0.625746	0.216406	0.00438022	0.00151485	0.42855	2.31853e-08	2.31853e-08	1	0	0	1	0	0
AACCAAT	68	342	7	319.619	188922525	65.3365	924186859	2394	5.02941	0.212754	1.07003	0.370055	0.00749018	0.00259039	0.538839	3.96468e-08	3.96468e-08	1	0	0	1	1	0
AACCAATCCTAC	788	3545	12	319.619	188922525	65.3365	924186859	42540	4.49873	2.46544	11.0913	3.8358	0.133096	0.0460297	0.826257	7.04501e-07	7.04501e-07	1	0	0	1	1	0
AACCAATG	141	686	8	319.619	188922525	65.3365	924186859	5488	4.86525	0.441151	2.14631	0.742274	0.0171705	0.00593819	0.595716	9.08863e-08	9.08863e-08	1	0	0	1	1	0
AACCAC	212	1152	6	319.619	188922525	65.3365	924186859	6912	5.43396	0.66329	3.6043	1.2465	0.0216258	0.00747901	0.499013	1.14469e-07	1.14469e-07	1	0	0	1	0	0
AACCAG	197	1236	6	319.619	188922525	65.3365	924186859	7416	6.27411	0.61636	3.86711	1.33739	0.0232027	0.00802435	0.576166	1.22816e-07	1.22816e-07	1	0	0	1	1	0
AACCAGACATCC	407	1664	12	319.619	188922525	65.3365	924186859	19968	4.08845	1.27339	5.2062	1.8005	0.0624745	0.021606	0.750903	3.30688e-07	3.30688e-07	1	0	0	1	1	0
AACCATC	11	44	7	319.619	188922525	65.3365	924186859	308	4	0.034416	0.137664	0.0476094	0.000963648	0.000333266	0.42855	5.10076e-09	5.10076e-09	1	0	0	1	0	0
AACCC	10	52	5	319.619	188922525	65.3365	924186859	260	5.2	0.0312873	0.162694	0.0562657	0.000813469	0.000281328	0.39794	4.30584e-09	4.30584e-09	1	0	0	1	0	0
AACCCACTGAC	63	258	11	319.619	188922525	65.3365	924186859	2838	4.09524	0.19711	0.807212	0.279164	0.00887933	0.00307081	0.689471	4.69999e-08	4.69999e-08	1	0	0	1	1	0
AACCCC	47	191	6	319.619	188922525	65.3365	924186859	1146	4.06383	0.14705	0.597587	0.206668	0.00358552	0.00124001	0.373191	1.89788e-08	1.89788e-08	1	0	0	1	0	0
AACCCCT	9	36	7	319.619	188922525	65.3365	924186859	252	4	0.0281586	0.112634	0.0389532	0.00078844	0.000272672	0.42855	4.17335e-09	4.17335e-09	1	0	0	1	0	0
AACCCGCT	1	4	8	319.619	188922525	65.3365	924186859	32	4	0.00312873	0.0125149	0.00432813	0.000100119	3.4625e-05	0.489772	5.29949e-10	5.29949e-10	1	0	0	1	0	0
AACCCGT	175	737	7	319.619	188922525	65.3365	924186859	5159	4.21143	0.547528	2.30587	0.797458	0.0161411	0.0055822	0.451202	8.54377e-08	8.54377e-08	1	0	0	1	0	0
AACCCT	1663	11206	6	319.619	188922525	65.3365	924186859	67236	6.73842	5.20308	35.0605	12.1253	0.210363	0.0727515	0.618805	1.11349e-06	1.11349e-06	1	0	0	1	1	0
AACCCTAAT	1	5	9	319.619	188922525	65.3365	924186859	45	5	0.00312873	0.0156436	0.00541016	0.000140793	4.86915e-05	0.688742	7.45241e-10	7.45241e-10	1	0	0	1	1	0
AACCCTATAC	250	1043	10	319.619	188922525	65.3365	924186859	10430	4.172	0.782182	3.26326	1.12856	0.0326326	0.0112856	0.63854	1.7273e-07	1.7273e-07	1	0	0	1	1	0
AACCG	42	210	5	319.619	188922525	65.3365	924186859	1050	5	0.131407	0.657033	0.227227	0.00328517	0.00113613	0.382634	1.7389e-08	1.7389e-08	1	0	0	1	0	0
AACCGACG	534	2213	8	319.619	188922525	65.3365	924186859	17704	4.14419	1.67074	6.92388	2.39454	0.055391	0.0191563	0.507428	2.93194e-07	2.93194e-07	1	0	0	1	1	0
AACCGATG	214	1231	8	319.619	188922525	65.3365	924186859	9848	5.75234	0.669548	3.85147	1.33198	0.0308117	0.0106559	0.704333	1.63092e-07	1.63092e-07	1	0	0	1	1	0
AACCGATT	119	548	8	319.619	188922525	65.3365	924186859	4384	4.60504	0.372319	1.71454	0.592954	0.0137163	0.00474363	0.563855	7.2603e-08	7.2603e-08	1	0	0	1	1	0
AACCGC	125	605	6	319.619	188922525	65.3365	924186859	3630	4.84	0.391091	1.89288	0.65463	0.0113573	0.00392778	0.444468	6.01161e-08	6.01161e-08	1	0	0	1	0	0
AACCGG	1	4	6	319.619	188922525	65.3365	924186859	24	4	0.00312873	0.0125149	0.00432813	7.50895e-05	2.59688e-05	0.367329	3.97462e-10	3.97462e-10	1	0	0	1	0	0
AACCGT	210	1415	6	319.619	188922525	65.3365	924186859	8490	6.7381	0.657033	4.42715	1.53108	0.0265629	0.00918645	0.618774	1.40602e-07	1.40602e-07	1	0	0	1	1	0
AACCGTC	424	2458	7	319.619	188922525	65.3365	924186859	17206	5.79717	1.32658	7.69042	2.65964	0.0538329	0.0186174	0.621095	2.84947e-07	2.84947e-07	1	0	0	1	1	0
AACCT	1285	11516	5	319.619	188922525	65.3365	924186859	57580	8.96187	4.02042	36.0304	12.4607	0.180152	0.0623034	0.685824	9.53577e-07	9.53577e-07	1	0	0	1	1	0
AACCTC	19	79	6	319.619	188922525	65.3365	924186859	474	4.15789	0.0594458	0.24717	0.0854805	0.00148302	0.000512883	0.381829	7.84987e-09	7.84987e-09	1	0	0	1	0	0
AACCTGATAAG	180	745	11	319.619	188922525	65.3365	924186859	8195	4.13889	0.563171	2.3309	0.806114	0.0256399	0.00886725	0.69682	1.35717e-07	1.35717e-07	1	0	0	1	1	0
AACCTGCTTCGCTTG	2	9	15	319.619	188922525	65.3365	924186859	135	4.5	0.00625746	0.0281586	0.00973829	0.000422378	0.000146074	1.03311	2.23572e-09	2.23572e-09	1	0	0	1	1	0
AACCTGGC	171	684	8	319.619	188922525	65.3365	924186859	5472	4	0.535013	2.14005	0.74011	0.0171204	0.00592088	0.489772	9.06213e-08	9.06213e-08	1	0	0	1	0	0
AACCTTC	96	401	7	319.619	188922525	65.3365	924186859	2807	4.17708	0.300358	1.25462	0.433895	0.00878234	0.00303726	0.447523	4.64865e-08	4.64865e-08	1	0	0	1	0	0
AACCTTG	100	468	7	319.619	188922525	65.3365	924186859	3276	4.68	0.312873	1.46425	0.506391	0.0102497	0.00354474	0.501404	5.42535e-08	5.42535e-08	1	0	0	1	1	0
AACG	129843	1629890	4	319.619	188922525	65.3365	924186859	6519560	12.5528	406.244	5099.48	1763.59	20.3979	7.05437	0.7685	0.00010797	0.00010797	1	1	1	0	1	0
AACGAACGG	3331	18995	9	319.619	188922525	65.3365	924186859	170955	5.70249	10.4218	59.4302	20.5532	0.534872	0.184979	0.785509	2.83117e-06	2.83117e-06	1	0	0	1	1	0
AACGAAG	1050	7000	7	319.619	188922525	65.3365	924186859	49000	6.66667	3.28517	21.9011	7.57423	0.153308	0.0530196	0.714251	8.11485e-07	8.11485e-07	1	0	0	1	1	0
AACGAATCCTCC	1280	5639	12	319.619	188922525	65.3365	924186859	67668	4.40547	4.00477	17.6429	6.10158	0.211715	0.073219	0.809128	1.12064e-06	1.12064e-06	1	0	0	1	1	0
AACGAC	45022	382994	6	319.619	188922525	65.3365	924186859	2297964	8.50682	140.862	1198.28	414.412	7.18971	2.48647	0.7812	3.80564e-05	3.80564e-05	1	1	0	1	1	0
AACGACAATGGC	63	255	12	319.619	188922525	65.3365	924186859	3060	4.04762	0.19711	0.797826	0.275918	0.00957391	0.00331102	0.743404	5.06764e-08	5.06764e-08	1	0	0	1	1	0
AACGACAGAGAC	97	512	12	319.619	188922525	65.3365	924186859	6144	5.27835	0.303487	1.60191	0.554001	0.0192229	0.00664801	0.969446	1.0175e-07	1.0175e-07	1	0	0	1	1	0
AACGACAGC	141	703	9	319.619	188922525	65.3365	924186859	6327	4.98582	0.441151	2.1995	0.760669	0.0197955	0.00684602	0.686788	1.04781e-07	1.04781e-07	1	0	0	1	1	0
AACGACGAC	1079	5005	9	319.619	188922525	65.3365	924186859	45045	4.63855	3.3759	15.6593	5.41557	0.140934	0.0487401	0.638953	7.45986e-07	7.45986e-07	1	0	0	1	1	0
AACGACTAC	110	661	9	319.619	188922525	65.3365	924186859	5949	6.00909	0.34416	2.06809	0.715223	0.0186128	0.00643701	0.827742	9.85208e-08	9.85208e-08	1	0	0	1	1	0
AACGAG	177	812	6	319.619	188922525	65.3365	924186859	4872	4.58757	0.553785	2.54053	0.87861	0.0152432	0.00527166	0.421287	8.06847e-08	8.06847e-08	1	0	0	1	0	0
AACGAGACATCC	2993	12019	12	319.619	188922525	65.3365	924186859	144228	4.0157	9.36429	37.6042	13.0049	0.45125	0.156059	0.737542	2.38855e-06	2.38855e-06	1	0	0	1	1	0
AACGAGC	555	3841	7	319.619	188922525	65.3365	924186859	26887	6.92072	1.73644	12.0174	4.15609	0.0841221	0.0290926	0.74147	4.45273e-07	4.45273e-07	1	0	0	1	1	0
AACGAGCAAGAC	158	725	12	319.619	188922525	65.3365	924186859	8700	4.58861	0.494339	2.26833	0.784473	0.0272199	0.00941368	0.842764	1.4408e-07	1.4408e-07	1	0	0	1	1	0
AACGAGGC	1	12	8	319.619	188922525	65.3365	924186859	96	12	0.00312873	0.0375447	0.0129844	0.000300358	0.000103875	1.46932	1.58985e-09	1.58985e-09	1	0	0	1	1	0
AACGAGTC	144	633	8	319.619	188922525	65.3365	924186859	5064	4.39583	0.450537	1.98049	0.684926	0.0158439	0.00547941	0.538239	8.38644e-08	8.38644e-08	1	0	0	1	1	0
AACGAT	156	627	6	319.619	188922525	65.3365	924186859	3762	4.01923	0.488082	1.96171	0.678434	0.0117703	0.00407061	0.369095	6.23021e-08	6.23021e-08	1	0	0	1	0	0
AACGATAGTCTG	1350	5994	12	319.619	188922525	65.3365	924186859	71928	4.44	4.22378	18.7536	6.4857	0.225043	0.0778284	0.81547	1.19119e-06	1.19119e-06	1	0	0	1	1	0
AACGATC	82	330	7	319.619	188922525	65.3365	924186859	2310	4.02439	0.256556	1.03248	0.357071	0.00722736	0.00249949	0.431164	3.82557e-08	3.82557e-08	1	0	0	1	0	0
AACGATCTATCC	1946	8628	12	319.619	188922525	65.3365	924186859	103536	4.43371	6.08851	26.9947	9.33577	0.323936	0.112029	0.814315	1.71465e-06	1.71465e-06	1	0	0	1	1	0
AACGATGG	147	591	8	319.619	188922525	65.3365	924186859	4728	4.02041	0.459923	1.84908	0.639481	0.0147926	0.00511585	0.492271	7.83e-08	7.83e-08	1	0	0	1	0	0
AACGATT	213	1203	7	319.619	188922525	65.3365	924186859	8421	5.64789	0.666419	3.76386	1.30168	0.026347	0.00911179	0.605101	1.39459e-07	1.39459e-07	1	0	0	1	1	0
AACGATTCG	34	167	9	319.619	188922525	65.3365	924186859	1503	4.91176	0.106377	0.522498	0.180699	0.00470248	0.00162629	0.676588	2.4891e-08	2.4891e-08	1	0	0	1	1	0
AACGATTG	2673	18180	8	319.619	188922525	65.3365	924186859	145440	6.80135	8.36309	56.8803	19.6713	0.455042	0.157371	0.832777	2.40862e-06	2.40862e-06	1	0	0	1	1	0
AACGCC	1	4	6	319.619	188922525	65.3365	924186859	24	4	0.00312873	0.0125149	0.00432813	7.50895e-05	2.59688e-05	0.367329	3.97462e-10	3.97462e-10	1	0	0	1	0	0
AACGCG	612	5000	6	319.619	188922525	65.3365	924186859	30000	8.16993	1.91478	15.6436	5.41016	0.0938619	0.032461	0.750263	4.96827e-07	4.96827e-07	1	0	0	1	1	0
AACGCGAAG	2	8	9	319.619	188922525	65.3365	924186859	72	4	0.00625746	0.0250298	0.00865626	0.000225268	7.79063e-05	0.550993	1.19239e-09	1.19239e-09	1	0	0	1	1	0
AACGCGCC	35	170	8	319.619	188922525	65.3365	924186859	1360	4.85714	0.109506	0.531884	0.183945	0.00425507	0.00147156	0.594723	2.25228e-08	2.25228e-08	1	0	0	1	1	0
AACGCGG	2	8	7	319.619	188922525	65.3365	924186859	56	4	0.00625746	0.0250298	0.00865626	0.000175209	6.05938e-05	0.42855	9.27411e-10	9.27411e-10	1	0	0	1	0	0
AACGCGT	7402	33399	7	319.619	188922525	65.3365	924186859	233793	4.51216	23.1588	104.496	36.1388	0.731475	0.252972	0.483422	3.87182e-06	3.87182e-06	1	0	0	1	0	0
AACGCTC	6	29	7	319.619	188922525	65.3365	924186859	203	4.83333	0.0187724	0.0907331	0.0313789	0.000635132	0.000219653	0.517832	3.36186e-09	3.36186e-09	1	0	0	1	1	0
AACGG	86	432	5	319.619	188922525	65.3365	924186859	2160	5.02326	0.269071	1.35161	0.467438	0.00675805	0.00233719	0.384414	3.57716e-08	3.57716e-08	1	0	0	1	0	0
AACGGACG	875	5203	8	319.619	188922525	65.3365	924186859	41624	5.94629	2.73764	16.2788	5.62981	0.13023	0.0450385	0.728081	6.89331e-07	6.89331e-07	1	0	0	1	1	0
AACGGC	591	3903	6	319.619	188922525	65.3365	924186859	23418	6.60406	1.84908	12.2114	4.22317	0.0732686	0.025339	0.606466	3.87823e-07	3.87823e-07	1	0	0	1	1	0
AACGGCGAG	362	2069	9	319.619	188922525	65.3365	924186859	18621	5.71547	1.1326	6.47334	2.23872	0.0582601	0.0201485	0.787297	3.08381e-07	3.08381e-07	1	0	0	1	1	0
AACGGG	85	433	6	319.619	188922525	65.3365	924186859	2598	5.09412	0.265942	1.35474	0.46852	0.00812844	0.00281112	0.467804	4.30252e-08	4.30252e-08	1	0	0	1	0	0
AACGGGCG	82	331	8	319.619	188922525	65.3365	924186859	2648	4.03659	0.256556	1.03561	0.358153	0.00828487	0.00286522	0.494252	4.38533e-08	4.38533e-08	1	0	0	1	0	0
AACGGGCTCAGC	3	16	12	319.619	188922525	65.3365	924186859	192	5.33333	0.00938619	0.0500597	0.0173125	0.000600716	0.00020775	0.979544	3.17969e-09	3.17969e-09	1	0	0	1	1	0
AACGGT	133	706	6	319.619	188922525	65.3365	924186859	4236	5.30827	0.416121	2.20888	0.763915	0.0132533	0.00458349	0.48747	7.0152e-08	7.0152e-08	1	0	0	1	0	0
AACGT	10	50	5	319.619	188922525	65.3365	924186859	250	5	0.0312873	0.156436	0.0541016	0.000782182	0.000270508	0.382634	4.14023e-09	4.14023e-09	1	0	0	1	0	0
AACGTAG	76	304	7	319.619	188922525	65.3365	924186859	2128	4	0.237783	0.951134	0.328938	0.00665793	0.00230256	0.42855	3.52416e-08	3.52416e-08	1	0	0	1	0	0
AACGTAT	22	88	7	319.619	188922525	65.3365	924186859	616	4	0.068832	0.275328	0.0952188	0.0019273	0.000666532	0.42855	1.02015e-08	1.02015e-08	1	0	0	1	0	0
AACGTC	342	1967	6	319.619	188922525	65.3365	924186859	11802	5.75146	1.07003	6.15421	2.12836	0.0369253	0.0127701	0.52817	1.95452e-07	1.95452e-07	1	0	0	1	1	0
AACGTCTAGACC	2	10	12	319.619	188922525	65.3365	924186859	120	5	0.00625746	0.0312873	0.0108203	0.000375447	0.000129844	0.918322	1.98731e-09	1.98731e-09	1	0	0	1	1	0
AACGTCTAGCTG	377	1575	12	319.619	188922525	65.3365	924186859	18900	4.17772	1.17953	4.92775	1.7042	0.059133	0.0204504	0.767299	3.13001e-07	3.13001e-07	1	0	0	1	1	0
AACGTG	406	2726	6	319.619	188922525	65.3365	924186859	16356	6.71429	1.27026	8.52891	2.94962	0.0511735	0.0176977	0.616588	2.7087e-07	2.7087e-07	1	0	0	1	1	0
AACGTGC	45	267	7	319.619	188922525	65.3365	924186859	1869	5.93333	0.140793	0.835371	0.288903	0.00584759	0.00202232	0.635683	3.09523e-08	3.09523e-08	1	0	0	1	1	0
AACGTGT	3	12	7	319.619	188922525	65.3365	924186859	84	4	0.00938619	0.0375447	0.0129844	0.000262813	9.08907e-05	0.42855	1.39112e-09	1.39112e-09	1	0	0	1	0	0
AACGTGTACAT	55	221	11	319.619	188922525	65.3365	924186859	2431	4.01818	0.17208	0.691449	0.239129	0.00760594	0.00263042	0.676498	4.02596e-08	4.02596e-08	1	0	0	1	1	0
AACGTT	19	118	6	319.619	188922525	65.3365	924186859	708	6.21053	0.0594458	0.36919	0.12768	0.00221514	0.000766079	0.570327	1.17251e-08	1.17251e-08	1	0	0	1	1	0
AACGTTC	3	12	7	319.619	188922525	65.3365	924186859	84	4	0.00938619	0.0375447	0.0129844	0.000262813	9.08907e-05	0.42855	1.39112e-09	1.39112e-09	1	0	0	1	0	0
AACT	311	2292	4	319.619	188922525	65.3365	924186859	9168	7.36977	0.973035	7.17105	2.48002	0.0286842	0.00992007	0.451189	1.5183e-07	1.5183e-07	1	0	0	0	0	0
AACTAAG	91	540	7	319.619	188922525	65.3365	924186859	3780	5.93407	0.284714	1.68951	0.584297	0.0118266	0.00409008	0.635762	6.26002e-08	6.26002e-08	1	0	0	1	1	0
AACTAAT	641	4376	7	319.619	188922525	65.3365	924186859	30632	6.82683	2.00552	13.6913	4.73497	0.0958392	0.0331448	0.731411	5.07294e-07	5.07294e-07	1	0	0	1	1	0
AACTAC	2819	19963	6	319.619	188922525	65.3365	924186859	119778	7.08159	8.81989	62.4588	21.6006	0.374753	0.129604	0.650318	1.98363e-06	1.98363e-06	1	0	0	1	1	0
AACTACCTG	465	2234	9	319.619	188922525	65.3365	924186859	20106	4.8043	1.45486	6.98958	2.41726	0.0629062	0.0217553	0.661785	3.32974e-07	3.32974e-07	1	0	0	1	1	0
AACTACTC	159	820	8	319.619	188922525	65.3365	924186859	6560	5.15723	0.497468	2.56556	0.887266	0.0205245	0.00709813	0.631467	1.0864e-07	1.0864e-07	1	0	0	1	1	0
AACTACTTG	958	4494	9	319.619	188922525	65.3365	924186859	40446	4.69102	2.99732	14.0605	4.86265	0.126545	0.0437639	0.646181	6.69823e-07	6.69823e-07	1	0	0	1	1	0
AACTAG	7037	58113	6	319.619	188922525	65.3365	924186859	348678	8.25821	22.0169	181.82	62.8801	1.09092	0.377281	0.75837	5.77442e-06	5.77442e-06	1	0	0	1	1	0
AACTAT	1435	9204	6	319.619	188922525	65.3365	924186859	55224	6.41394	4.48973	28.7968	9.95902	0.172781	0.0597541	0.589006	9.1456e-07	9.1456e-07	1	0	0	1	1	0
AACTATAG	255	1441	8	319.619	188922525	65.3365	924186859	11528	5.65098	0.797826	4.5085	1.55921	0.036068	0.0124737	0.691923	1.90914e-07	1.90914e-07	1	0	0	1	1	0
AACTATATTC	330	1367	10	319.619	188922525	65.3365	924186859	13670	4.14242	1.03248	4.27697	1.47914	0.0427697	0.0147914	0.634014	2.26388e-07	2.26388e-07	1	0	0	1	1	0
AACTATC	2625	18007	7	319.619	188922525	65.3365	924186859	126049	6.85981	8.21291	56.339	19.4842	0.394373	0.136389	0.734944	2.08749e-06	2.08749e-06	1	0	0	1	1	0
AACTATCCT	1	4	9	319.619	188922525	65.3365	924186859	36	4	0.00312873	0.0125149	0.00432813	0.000112634	3.89532e-05	0.550993	5.96193e-10	5.96193e-10	1	0	0	1	1	0
AACTATCGTCTG	196	990	12	319.619	188922525	65.3365	924186859	11880	5.05102	0.613231	3.09744	1.07121	0.0371693	0.0128545	0.927693	1.96744e-07	1.96744e-07	1	0	0	1	1	0
AACTATCTATG	564	2602	11	319.619	188922525	65.3365	924186859	28622	4.61348	1.7646	8.14095	2.81545	0.0895505	0.0309699	0.776721	4.74006e-07	4.74006e-07	1	0	0	1	1	0
AACTATG	93	457	7	319.619	188922525	65.3365	924186859	3199	4.91398	0.290972	1.42983	0.494489	0.0100088	0.00346142	0.526472	5.29783e-08	5.29783e-08	1	0	0	1	1	0
AACTATGAC	35	180	9	319.619	188922525	65.3365	924186859	1620	5.14286	0.109506	0.563171	0.194766	0.00506854	0.00175289	0.70842	2.68287e-08	2.68287e-08	1	0	0	1	1	0
AACTATT	72	288	7	319.619	188922525	65.3365	924186859	2016	4	0.225268	0.901074	0.311625	0.00630752	0.00218138	0.42855	3.33868e-08	3.33868e-08	1	0	0	1	0	0
AACTATTAGAC	25	106	11	319.619	188922525	65.3365	924186859	1166	4.24	0.0782182	0.331645	0.114695	0.0036481	0.00126165	0.713843	1.931e-08	1.931e-08	1	0	0	1	1	0
AACTC	2	10	5	319.619	188922525	65.3365	924186859	50	5	0.00625746	0.0312873	0.0108203	0.000156436	5.41016e-05	0.382634	8.28045e-10	8.28045e-10	1	0	0	1	0	0
AACTCAC	1	4	7	319.619	188922525	65.3365	924186859	28	4	0.00312873	0.0125149	0.00432813	8.76044e-05	3.02969e-05	0.42855	4.63705e-10	4.63705e-10	1	0	0	1	0	0
AACTCAT	1	4	7	319.619	188922525	65.3365	924186859	28	4	0.00312873	0.0125149	0.00432813	8.76044e-05	3.02969e-05	0.42855	4.63705e-10	4.63705e-10	1	0	0	1	0	0
AACTCATC	340	1620	8	319.619	188922525	65.3365	924186859	12960	4.76471	1.06377	5.06854	1.75289	0.0405483	0.0140231	0.583405	2.14629e-07	2.14629e-07	1	0	0	1	1	0
AACTCCATTGACC	842	3506	13	319.619	188922525	65.3365	924186859	45578	4.1639	2.63439	10.9693	3.79361	0.142601	0.0493169	0.82849	7.54813e-07	7.54813e-07	1	0	0	1	1	0
AACTCCCT	1	5	8	319.619	188922525	65.3365	924186859	40	5	0.00312873	0.0156436	0.00541016	0.000125149	4.32813e-05	0.612215	6.62436e-10	6.62436e-10	1	0	0	1	1	0
AACTCCT	14	56	7	319.619	188922525	65.3365	924186859	392	4	0.0438022	0.175209	0.0605938	0.00122646	0.000424157	0.42855	6.49188e-09	6.49188e-09	1	0	0	1	0	0
AACTCGAAT	175	704	9	319.619	188922525	65.3365	924186859	6336	4.02286	0.547528	2.20263	0.761751	0.0198236	0.00685576	0.554142	1.0493e-07	1.0493e-07	1	0	0	1	1	0
AACTCT	140	603	6	319.619	188922525	65.3365	924186859	3618	4.30714	0.438022	1.88662	0.652465	0.0113197	0.00391479	0.395535	5.99174e-08	5.99174e-08	1	0	0	1	0	0
AACTCTAT	293	1182	8	319.619	188922525	65.3365	924186859	9456	4.03413	0.916718	3.69816	1.27896	0.0295853	0.0102317	0.493951	1.566e-07	1.566e-07	1	0	0	1	0	0
AACTCTC	675	4724	7	319.619	188922525	65.3365	924186859	33068	6.99852	2.11189	14.7801	5.11152	0.103461	0.0357806	0.749805	5.47636e-07	5.47636e-07	1	0	0	1	1	0
AACTCTCACTCT	4024	18636	12	319.619	188922525	65.3365	924186859	223632	4.63121	12.59	58.307	20.1648	0.699684	0.241977	0.850589	3.70355e-06	3.70355e-06	1	0	0	1	1	0
AACTCTCC	173	713	8	319.619	188922525	65.3365	924186859	5704	4.12139	0.54127	2.23078	0.771489	0.0178463	0.00617191	0.504635	9.44634e-08	9.44634e-08	1	0	0	1	1	0
AACTCTCCAGAC	978	4144	12	319.619	188922525	65.3365	924186859	49728	4.23722	3.0599	12.9655	4.48394	0.155585	0.0538073	0.778227	8.23541e-07	8.23541e-07	1	0	0	1	1	0
AACTCTGT	348	1554	8	319.619	188922525	65.3365	924186859	12432	4.46552	1.0888	4.86204	1.68148	0.0388964	0.0134518	0.546771	2.05885e-07	2.05885e-07	1	0	0	1	1	0
AACTCTTC	884	3675	8	319.619	188922525	65.3365	924186859	29400	4.15724	2.7658	11.4981	3.97647	0.0919846	0.0318117	0.509025	4.86891e-07	4.86891e-07	1	0	0	1	1	0
AACTG	133	839	5	319.619	188922525	65.3365	924186859	4195	6.30827	0.416121	2.625	0.907825	0.013125	0.00453913	0.482752	6.9473e-08	6.9473e-08	1	0	0	1	0	0
AACTGACG	268	1468	8	319.619	188922525	65.3365	924186859	11744	5.47761	0.838499	4.59297	1.58842	0.0367438	0.0127074	0.670695	1.94491e-07	1.94491e-07	1	0	0	1	1	0
AACTGACGATTC	924	4076	12	319.619	188922525	65.3365	924186859	48912	4.41126	2.89095	12.7527	4.41036	0.153032	0.0529244	0.810191	8.10027e-07	8.10027e-07	1	0	0	1	1	0
AACTGAG	92	368	7	319.619	188922525	65.3365	924186859	2576	4	0.287843	1.15137	0.398188	0.00805961	0.00278732	0.42855	4.26609e-08	4.26609e-08	1	0	0	1	0	0
AACTGAT	235	1235	7	319.619	188922525	65.3365	924186859	8645	5.25532	0.735251	3.86398	1.33631	0.0270479	0.00935417	0.563042	1.43169e-07	1.43169e-07	1	0	0	1	1	0
AACTGATC	407	2133	8	319.619	188922525	65.3365	924186859	17064	5.24079	1.27339	6.67358	2.30797	0.0533886	0.0184638	0.641698	2.82595e-07	2.82595e-07	1	0	0	1	1	0
AACTGATCAAG	154	641	11	319.619	188922525	65.3365	924186859	7051	4.16234	0.481824	2.00552	0.693583	0.0220607	0.00762941	0.700767	1.16771e-07	1.16771e-07	1	0	0	1	1	0
AACTGATG	914	4686	8	319.619	188922525	65.3365	924186859	37488	5.12691	2.85966	14.6612	5.0704	0.11729	0.0405632	0.627755	6.20835e-07	6.20835e-07	1	0	0	1	1	0
AACTGC	1009	4958	6	319.619	188922525	65.3365	924186859	29748	4.91378	3.15689	15.5122	5.36472	0.0930734	0.0321883	0.451243	4.92654e-07	4.92654e-07	1	0	0	1	0	0
AACTGCCCCTGTC	1	4	13	319.619	188922525	65.3365	924186859	52	4	0.00312873	0.0125149	0.00432813	0.000162694	5.62657e-05	0.795879	8.61167e-10	8.61167e-10	1	0	0	1	1	0
AACTGGAC	65	272	8	319.619	188922525	65.3365	924186859	2176	4.18462	0.203367	0.851014	0.294313	0.00680811	0.0023545	0.512377	3.60365e-08	3.60365e-08	1	0	0	1	1	0
AACTGT	614	4331	6	319.619	188922525	65.3365	924186859	25986	7.05375	1.92104	13.5505	4.68628	0.0813031	0.0281177	0.647761	4.30352e-07	4.30352e-07	1	0	0	1	1	0
AACTGTAC	48	217	8	319.619	188922525	65.3365	924186859	1736	4.52083	0.150179	0.678934	0.234801	0.00543147	0.00187841	0.553544	2.87497e-08	2.87497e-08	1	0	0	1	1	0
AACTGTC	1894	11272	7	319.619	188922525	65.3365	924186859	78904	5.95143	5.92581	35.267	12.1967	0.246869	0.0853767	0.637622	1.30672e-06	1.30672e-06	1	0	0	1	1	0
AACTGTCC	156	750	8	319.619	188922525	65.3365	924186859	6000	4.80769	0.488082	2.34655	0.811524	0.0187724	0.00649219	0.588668	9.93655e-08	9.93655e-08	1	0	0	1	1	0
AACTGTCCG	1909	8007	9	319.619	188922525	65.3365	924186859	72063	4.19434	5.97274	25.0517	8.66383	0.225466	0.0779745	0.577764	1.19343e-06	1.19343e-06	1	0	0	1	1	0
AACTT	145	872	5	319.619	188922525	65.3365	924186859	4360	6.01379	0.453666	2.72825	0.943532	0.0136413	0.00471766	0.460217	7.22056e-08	7.22056e-08	1	0	0	1	0	0
AACTTAC	408	3013	7	319.619	188922525	65.3365	924186859	21091	7.3848	1.27652	9.42686	3.26016	0.065988	0.0228211	0.79119	3.49286e-07	3.49286e-07	1	0	0	1	1	0
AACTTACTTAC	717	3009	11	319.619	188922525	65.3365	924186859	33099	4.19665	2.2433	9.41434	3.25584	0.103558	0.0358142	0.706545	5.4815e-07	5.4815e-07	1	0	0	1	1	0
AACTTAGC	160	767	8	319.619	188922525	65.3365	924186859	6136	4.79375	0.500597	2.39973	0.829919	0.0191979	0.00663935	0.586961	1.01618e-07	1.01618e-07	1	0	0	1	1	0
AACTTAT	538	3470	7	319.619	188922525	65.3365	924186859	24290	6.44981	1.68326	10.8567	3.75465	0.0759968	0.0262826	0.691018	4.02264e-07	4.02264e-07	1	0	0	1	1	0
AACTTATC	506	2183	8	319.619	188922525	65.3365	924186859	17464	4.31423	1.58314	6.83001	2.36208	0.0546401	0.0188966	0.528247	2.8922e-07	2.8922e-07	1	0	0	1	1	0
AACTTATT	10	52	8	319.619	188922525	65.3365	924186859	416	5.2	0.0312873	0.162694	0.0562657	0.00130155	0.000450125	0.636704	6.88934e-09	6.88934e-09	1	0	0	1	1	0
AACTTC	23	105	6	319.619	188922525	65.3365	924186859	630	4.56522	0.0719608	0.328517	0.113613	0.0019711	0.00068168	0.419234	1.04334e-08	1.04334e-08	1	0	0	1	0	0
AACTTCC	24	144	7	319.619	188922525	65.3365	924186859	1008	6	0.0750895	0.450537	0.155813	0.00315376	0.00109069	0.642826	1.66934e-08	1.66934e-08	1	0	0	1	1	0
AACTTCG	260	1858	7	319.619	188922525	65.3365	924186859	13006	7.14615	0.813469	5.81318	2.01042	0.0406922	0.0140729	0.765622	2.15391e-07	2.15391e-07	1	0	0	1	1	0
AACTTCT	120	480	7	319.619	188922525	65.3365	924186859	3360	4	0.375447	1.50179	0.519375	0.0105125	0.00363563	0.42855	5.56447e-08	5.56447e-08	1	0	0	1	0	0
AACTTCTT	115	601	8	319.619	188922525	65.3365	924186859	4808	5.22609	0.359804	1.88037	0.650301	0.0150429	0.00520241	0.639898	7.96248e-08	7.96248e-08	1	0	0	1	1	0
AACTTG	3	12	6	319.619	188922525	65.3365	924186859	72	4	0.00938619	0.0375447	0.0129844	0.000225268	7.79063e-05	0.367329	1.19239e-09	1.19239e-09	1	0	0	1	0	0
AACTTGC	26	140	7	319.619	188922525	65.3365	924186859	980	5.38462	0.0813469	0.438022	0.151485	0.00306615	0.00106039	0.576895	1.62297e-08	1.62297e-08	1	0	0	1	1	0
AACTTGG	42	176	7	319.619	188922525	65.3365	924186859	1232	4.19048	0.131407	0.550656	0.190438	0.00385459	0.00133306	0.448958	2.0403e-08	2.0403e-08	1	0	0	1	0	0
AACTTGT	221	1040	7	319.619	188922525	65.3365	924186859	7280	4.70588	0.691449	3.25388	1.12531	0.0227771	0.00787719	0.504177	1.20563e-07	1.20563e-07	1	0	0	1	1	0
AACTTGTACTC	11379	49282	11	319.619	188922525	65.3365	924186859	542102	4.33096	35.6018	154.19	53.3247	1.69609	0.586572	0.729157	8.9777e-06	8.9777e-06	1	0	0	1	1	0
AAG	67203	852366	3	319.619	188922525	65.3365	924186859	2557098	12.6835	210.26	2666.82	922.288	8.00047	2.76686	0.582375	4.23479e-05	4.23479e-05	1	1	0	0	1	0
AAGAAGAAGAG	611	2731	11	319.619	188922525	65.3365	924186859	30041	4.46972	1.91165	8.54456	2.95503	0.0939901	0.0325053	0.752518	4.97506e-07	4.97506e-07	1	0	0	1	1	0
AAGAAGAAGTG	227	933	11	319.619	188922525	65.3365	924186859	10263	4.11013	0.710221	2.9191	1.00954	0.0321101	0.0111049	0.691978	1.69965e-07	1.69965e-07	1	0	0	1	1	0
AAGAAGAG	1881	11396	8	319.619	188922525	65.3365	924186859	91168	6.05848	5.88514	35.655	12.3308	0.28524	0.0986467	0.741818	1.50982e-06	1.50982e-06	1	0	0	1	1	0
AAGAAGAGG	411	1826	9	319.619	188922525	65.3365	924186859	16434	4.44282	1.28591	5.71306	1.97579	0.0514175	0.0177821	0.611992	2.72162e-07	2.72162e-07	1	0	0	1	1	0
AAGAAGATG	3349	15282	9	319.619	188922525	65.3365	924186859	137538	4.56315	10.4781	47.8132	16.5356	0.430319	0.148821	0.628567	2.27775e-06	2.27775e-06	1	0	0	1	1	0
AAGAAGCAG	298	1482	9	319.619	188922525	65.3365	924186859	13338	4.97315	0.932361	4.63678	1.60357	0.041731	0.0144321	0.685044	2.20889e-07	2.20889e-07	1	0	0	1	1	0
AAGAAGG	34	136	7	319.619	188922525	65.3365	924186859	952	4	0.106377	0.425507	0.147156	0.00297855	0.00103009	0.42855	1.5766e-08	1.5766e-08	1	0	0	1	0	0
AAGAAT	674	3684	6	319.619	188922525	65.3365	924186859	22104	5.46588	2.10876	11.5262	3.98621	0.0691574	0.0239172	0.501944	3.66062e-07	3.66062e-07	1	0	0	1	1	0
AAGAATAAGACT	1249	5174	12	319.619	188922525	65.3365	924186859	62088	4.14251	3.90778	16.188	5.59843	0.194257	0.0671812	0.760833	1.02823e-06	1.02823e-06	1	0	0	1	1	0
AAGAATACT	114	565	9	319.619	188922525	65.3365	924186859	5085	4.95614	0.356675	1.76773	0.611348	0.0159096	0.00550213	0.6827	8.42122e-08	8.42122e-08	1	0	0	1	1	0
AAGAATC	46	185	7	319.619	188922525	65.3365	924186859	1295	4.02174	0.143922	0.578815	0.200176	0.0040517	0.00140123	0.43088	2.14464e-08	2.14464e-08	1	0	0	1	0	0
AAGAATGAGG	184	742	10	319.619	188922525	65.3365	924186859	7420	4.03261	0.575686	2.32152	0.802868	0.0232152	0.00802868	0.617206	1.22882e-07	1.22882e-07	1	0	0	1	1	0
AAGAC	1	6	5	319.619	188922525	65.3365	924186859	30	6	0.00312873	0.0187724	0.00649219	9.38619e-05	3.2461e-05	0.459161	4.96827e-10	4.96827e-10	1	0	0	1	0	0
AAGACAAT	275	1268	8	319.619	188922525	65.3365	924186859	10144	4.61091	0.8604	3.96723	1.37202	0.0317378	0.0109761	0.564574	1.67994e-07	1.67994e-07	1	0	0	1	1	0
AAGACAC	748	3772	7	319.619	188922525	65.3365	924186859	26404	5.04278	2.34029	11.8016	4.08143	0.082611	0.02857	0.540272	4.37274e-07	4.37274e-07	1	0	0	1	1	0
AAGACAG	804	4546	7	319.619	188922525	65.3365	924186859	31822	5.65423	2.5155	14.2232	4.91892	0.0995624	0.0344324	0.605781	5.27001e-07	5.27001e-07	1	0	0	1	1	0
AAGACAT	1005	8312	7	319.619	188922525	65.3365	924186859	58184	8.27065	3.14437	26.006	8.99385	0.182042	0.062957	0.886097	9.6358e-07	9.6358e-07	1	0	0	1	1	0
AAGACATCGAGC	392	1814	12	319.619	188922525	65.3365	924186859	21768	4.62755	1.22646	5.67551	1.96281	0.0681062	0.0235537	0.849917	3.60498e-07	3.60498e-07	1	0	0	1	1	0
AAGACC	117	562	6	319.619	188922525	65.3365	924186859	3372	4.80342	0.366061	1.75835	0.608102	0.0105501	0.00364861	0.441109	5.58434e-08	5.58434e-08	1	0	0	1	0	0
AAGACCAAGACG	10184	45738	12	319.619	188922525	65.3365	924186859	548856	4.49116	31.863	143.102	49.49	1.71722	0.59388	0.824867	9.08955e-06	9.08955e-06	1	0	0	1	1	0
AAGACCG	7	39	7	319.619	188922525	65.3365	924186859	273	5.57143	0.0219011	0.12202	0.0421993	0.000854143	0.000295395	0.59691	4.52113e-09	4.52113e-09	1	0	0	1	1	0
AAGACCGAGACG	6399	27852	12	319.619	188922525	65.3365	924186859	334224	4.35256	20.0207	87.1414	30.1368	1.0457	0.361641	0.79941	5.53505e-06	5.53505e-06	1	0	0	1	1	0
AAGACG	7622	53921	6	319.619	188922525	65.3365	924186859	323526	7.07439	23.8472	168.704	58.3443	1.01223	0.350066	0.649657	5.35788e-06	5.35788e-06	1	0	0	1	1	0
AAGACGAAGAG	297	1233	11	319.619	188922525	65.3365	924186859	13563	4.15152	0.929232	3.85772	1.33415	0.0424349	0.0146756	0.698945	2.24616e-07	2.24616e-07	1	0	0	1	1	0
AAGACGG	3	14	7	319.619	188922525	65.3365	924186859	98	4.66667	0.00938619	0.0438022	0.0151485	0.000306615	0.000106039	0.499976	1.62297e-09	1.62297e-09	1	0	0	1	0	0
AAGACGGCGATG	72	310	12	319.619	188922525	65.3365	924186859	3720	4.30556	0.225268	0.969906	0.33543	0.0116389	0.00402516	0.790778	6.16066e-08	6.16066e-08	1	0	0	1	1	0
AAGACGTCATGG	616	2637	12	319.619	188922525	65.3365	924186859	31644	4.28084	1.9273	8.25046	2.85332	0.0990055	0.0342398	0.786239	5.24053e-07	5.24053e-07	1	0	0	1	1	0
AAGACT	1610	9408	6	319.619	188922525	65.3365	924186859	56448	5.84348	5.03725	29.4351	10.1798	0.17661	0.0610786	0.53662	9.3483e-07	9.3483e-07	1	0	0	1	1	0
AAGACTCTGAC	328	1540	11	319.619	188922525	65.3365	924186859	16940	4.69512	1.02622	4.81824	1.66633	0.0530007	0.0183296	0.790467	2.80542e-07	2.80542e-07	1	0	0	1	1	0
AAGACTG	106	458	7	319.619	188922525	65.3365	924186859	3206	4.32075	0.331645	1.43296	0.495571	0.0100307	0.003469	0.462915	5.30943e-08	5.30943e-08	1	0	0	1	0	0
AAGACTGAC	1	9	9	319.619	188922525	65.3365	924186859	81	9	0.00312873	0.0281586	0.00973829	0.000253427	8.76446e-05	1.23974	1.34143e-09	1.34143e-09	1	0	0	1	1	0
AAGACTGGTCGG	1	6	12	319.619	188922525	65.3365	924186859	72	6	0.00312873	0.0187724	0.00649219	0.000225268	7.79063e-05	1.10199	1.19239e-09	1.19239e-09	1	0	0	1	1	0
AAGACTTCGACC	16	66	12	319.619	188922525	65.3365	924186859	792	4.125	0.0500597	0.206496	0.0714141	0.00247795	0.00085697	0.757616	1.31162e-08	1.31162e-08	1	0	0	1	1	0
AAGAG	1468	11249	5	319.619	188922525	65.3365	924186859	56245	7.66281	4.59297	35.1951	12.1718	0.175975	0.0608589	0.586411	9.31468e-07	9.31468e-07	1	0	0	1	1	0
AAGAGAAGAGCG	1276	6085	12	319.619	188922525	65.3365	924186859	73020	4.76881	3.99226	19.0383	6.58417	0.22846	0.07901	0.875861	1.20928e-06	1.20928e-06	1	0	0	1	1	0
AAGAGAAGATG	769	3830	11	319.619	188922525	65.3365	924186859	42130	4.98049	2.40599	11.983	4.14418	0.131813	0.045586	0.838512	6.97711e-07	6.97711e-07	1	0	0	1	1	0
AAGAGAAGCGAG	659	3361	12	319.619	188922525	65.3365	924186859	40332	5.10015	2.06183	10.5157	3.63671	0.126188	0.0436405	0.936717	6.67935e-07	6.67935e-07	1	0	0	1	1	0
AAGAGAAGTGAG	1529	7223	12	319.619	188922525	65.3365	924186859	86676	4.724	4.78383	22.5988	7.81552	0.271186	0.0937862	0.867632	1.43543e-06	1.43543e-06	1	0	0	1	1	0
AAGAGAC	10363	81467	7	319.619	188922525	65.3365	924186859	570269	7.86133	32.423	254.888	88.1499	1.78422	0.617049	0.842245	9.44417e-06	9.44417e-06	1	0	0	1	1	0
AAGAGACCGTAG	338	1363	12	319.619	188922525	65.3365	924186859	16356	4.03254	1.05751	4.26446	1.47481	0.0511735	0.0176977	0.740635	2.7087e-07	2.7087e-07	1	0	0	1	1	0
AAGAGACTGAG	358	1599	11	319.619	188922525	65.3365	924186859	17589	4.46648	1.12008	5.00284	1.73017	0.0550312	0.0190319	0.751973	2.9129e-07	2.9129e-07	1	0	0	1	1	0
AAGAGAG	6506	41287	7	319.619	188922525	65.3365	924186859	289009	6.34599	20.3555	129.176	44.6739	0.904231	0.312717	0.679894	4.78625e-06	4.78625e-06	1	0	0	1	1	0
AAGAGAGAG	439	2024	9	319.619	188922525	65.3365	924186859	18216	4.61048	1.37351	6.33255	2.19003	0.0569929	0.0197103	0.635086	3.01674e-07	3.01674e-07	1	0	0	1	1	0
AAGAGATG	1756	10831	8	319.619	188922525	65.3365	924186859	86648	6.168	5.49405	33.8873	11.7195	0.271098	0.0937559	0.755228	1.43497e-06	1.43497e-06	1	0	0	1	1	0
AAGAGATT	152	781	8	319.619	188922525	65.3365	924186859	6248	5.13816	0.475567	2.44354	0.845067	0.0195483	0.00676054	0.629131	1.03473e-07	1.03473e-07	1	0	0	1	1	0
AAGAGATTGATC	1058	4628	12	319.619	188922525	65.3365	924186859	55536	4.37429	3.31019	14.4798	5.00765	0.173757	0.0600917	0.803402	9.19727e-07	9.19727e-07	1	0	0	1	1	0
AAGAGC	3144	26664	6	319.619	188922525	65.3365	924186859	159984	8.48092	9.83672	83.4244	28.8513	0.500547	0.173108	0.778822	2.64948e-06	2.64948e-06	1	0	0	1	1	0
AAGAGCG	128	607	7	319.619	188922525	65.3365	924186859	4249	4.74219	0.400477	1.89914	0.656794	0.013294	0.00459756	0.508067	7.03673e-08	7.03673e-08	1	0	0	1	1	0
AAGAGG	9457	76833	6	319.619	188922525	65.3365	924186859	460998	8.12446	29.5884	240.39	83.1358	1.44234	0.498815	0.746087	7.63455e-06	7.63455e-06	1	0	0	1	1	0
AAGAGGACG	3	18	9	319.619	188922525	65.3365	924186859	162	6	0.00938619	0.0563171	0.0194766	0.000506854	0.000175289	0.82649	2.68287e-09	2.68287e-09	1	0	0	1	1	0
AAGAGGATG	1175	5614	9	319.619	188922525	65.3365	924186859	50526	4.77787	3.67626	17.5647	6.07453	0.158082	0.0546708	0.658144	8.36756e-07	8.36756e-07	1	0	0	1	1	0
AAGAGGG	693	5113	7	319.619	188922525	65.3365	924186859	35791	7.37807	2.16821	15.9972	5.53243	0.11198	0.038727	0.790468	5.92731e-07	5.92731e-07	1	0	0	1	1	0
AAGAGGGG	3	14	8	319.619	188922525	65.3365	924186859	112	4.66667	0.00938619	0.0438022	0.0151485	0.000350418	0.000121188	0.571401	1.85482e-09	1.85482e-09	1	0	0	1	1	0
AAGAGT	19	87	6	319.619	188922525	65.3365	924186859	522	4.57895	0.0594458	0.272199	0.0941368	0.0016332	0.000564821	0.420495	8.64479e-09	8.64479e-09	1	0	0	1	0	0
AAGAGTC	886	7471	7	319.619	188922525	65.3365	924186859	52297	8.43228	2.77205	23.3747	8.08386	0.163623	0.056587	0.903414	8.66086e-07	8.66086e-07	1	0	0	1	1	0
AAGAGTCG	203	1071	8	319.619	188922525	65.3365	924186859	8568	5.27586	0.635132	3.35087	1.15886	0.0268069	0.00927085	0.645992	1.41894e-07	1.41894e-07	1	0	0	1	1	0
AAGAT	8	44	5	319.619	188922525	65.3365	924186859	220	5.5	0.0250298	0.137664	0.0476094	0.00068832	0.000238047	0.420898	3.6434e-09	3.6434e-09	1	0	0	1	0	0
AAGATAC	103	467	7	319.619	188922525	65.3365	924186859	3269	4.53398	0.322259	1.46112	0.505309	0.0102278	0.00353716	0.48576	5.41376e-08	5.41376e-08	1	0	0	1	0	0
AAGATACG	206	1042	8	319.619	188922525	65.3365	924186859	8336	5.05825	0.644518	3.26014	1.12748	0.0260811	0.00901982	0.619348	1.38052e-07	1.38052e-07	1	0	0	1	1	0
AAGATACTCAC	685	3033	11	319.619	188922525	65.3365	924186859	33363	4.42774	2.14318	9.48943	3.2818	0.104384	0.0360998	0.74545	5.52522e-07	5.52522e-07	1	0	0	1	1	0
AAGATAG	161	670	7	319.619	188922525	65.3365	924186859	4690	4.16149	0.503725	2.09625	0.724962	0.0146737	0.00507473	0.445852	7.76707e-08	7.76707e-08	1	0	0	1	0	0
AAGATAGAGAATTAAGGGAATT	1	4	22	319.619	188922525	65.3365	924186859	88	4	0.00312873	0.0125149	0.00432813	0.000275328	9.52188e-05	1.34687	1.45736e-09	1.45736e-09	1	0	0	1	1	0
AAGATAT	130	635	7	319.619	188922525	65.3365	924186859	4445	4.88462	0.406735	1.98674	0.68709	0.0139072	0.00480963	0.523326	7.36132e-08	7.36132e-08	1	0	0	1	1	0
AAGATATCGGCC	4669	21001	12	319.619	188922525	65.3365	924186859	252012	4.49797	14.608	65.7064	22.7238	0.788477	0.272685	0.826117	4.17355e-06	4.17355e-06	1	0	0	1	1	0
AAGATATCGGGC	4224	18172	12	319.619	188922525	65.3365	924186859	218064	4.30208	13.2158	56.8553	19.6627	0.682263	0.235952	0.79014	3.61134e-06	3.61134e-06	1	0	0	1	1	0
AAGATATG	67	283	8	319.619	188922525	65.3365	924186859	2264	4.22388	0.209625	0.88543	0.306215	0.00708344	0.00244972	0.517185	3.74939e-08	3.74939e-08	1	0	0	1	1	0
AAGATATTCTGG	980	4077	12	319.619	188922525	65.3365	924186859	48924	4.1602	3.06615	12.7558	4.41145	0.15307	0.0529373	0.764082	8.10226e-07	8.10226e-07	1	0	0	1	1	0
AAGATATTG	409	2291	9	319.619	188922525	65.3365	924186859	20619	5.60147	1.27965	7.16792	2.47894	0.0645113	0.0223104	0.771593	3.41469e-07	3.41469e-07	1	0	0	1	1	0
AAGATC	228	1096	6	319.619	188922525	65.3365	924186859	6576	4.80702	0.71335	3.42909	1.18591	0.0205745	0.00711544	0.441439	1.08905e-07	1.08905e-07	1	0	0	1	0	0
AAGATCAC	432	2470	8	319.619	188922525	65.3365	924186859	19760	5.71759	1.35161	7.72796	2.67262	0.0618237	0.021381	0.700079	3.27244e-07	3.27244e-07	1	0	0	1	1	0
AAGATCAG	166	921	8	319.619	188922525	65.3365	924186859	7368	5.54819	0.519369	2.88156	0.996552	0.0230525	0.00797241	0.679337	1.22021e-07	1.22021e-07	1	0	0	1	1	0
AAGATCC	1	5	7	319.619	188922525	65.3365	924186859	35	5	0.00312873	0.0156436	0.00541016	0.000109506	3.78711e-05	0.535688	5.79632e-10	5.79632e-10	1	0	0	1	1	0
AAGATCG	2501	17270	7	319.619	188922525	65.3365	924186859	120890	6.90524	7.82495	54.0331	18.6867	0.378232	0.130807	0.739811	2.00205e-06	2.00205e-06	1	0	0	1	1	0
AAGATG	9055	65673	6	319.619	188922525	65.3365	924186859	394038	7.25268	28.3306	205.473	71.0603	1.23284	0.426362	0.66603	6.52563e-06	6.52563e-06	1	0	0	1	1	0
AAGATGATG	716	3157	9	319.619	188922525	65.3365	924186859	28413	4.40922	2.24017	9.8774	3.41598	0.0888966	0.0307438	0.607363	4.70545e-07	4.70545e-07	1	0	0	1	1	0
AAGATGC	760	4279	7	319.619	188922525	65.3365	924186859	29953	5.63026	2.37783	13.3878	4.63002	0.0937148	0.0324101	0.603213	4.96049e-07	4.96049e-07	1	0	0	1	1	0
AAGATGG	491	2616	7	319.619	188922525	65.3365	924186859	18312	5.3279	1.53621	8.18475	2.8306	0.0572933	0.0198142	0.570819	3.03263e-07	3.03263e-07	1	0	0	1	1	0
AAGATGT	1	5	7	319.619	188922525	65.3365	924186859	35	5	0.00312873	0.0156436	0.00541016	0.000109506	3.78711e-05	0.535688	5.79632e-10	5.79632e-10	1	0	0	1	1	0
AAGATGTCT	222	977	9	319.619	188922525	65.3365	924186859	8793	4.4009	0.694578	3.05677	1.05715	0.0275109	0.00951431	0.606217	1.4562e-07	1.4562e-07	1	0	0	1	1	0
AAGATGTG	634	3201	8	319.619	188922525	65.3365	924186859	25608	5.0489	1.98361	10.0151	3.46359	0.0801205	0.0277087	0.618202	4.24092e-07	4.24092e-07	1	0	0	1	1	0
AAGATT	131	743	6	319.619	188922525	65.3365	924186859	4458	5.67176	0.409863	2.32465	0.80395	0.0139479	0.0048237	0.52085	7.38285e-08	7.38285e-08	1	0	0	1	1	0
AAGATTAC	184	1036	8	319.619	188922525	65.3365	924186859	8288	5.63043	0.575686	3.24136	1.12099	0.0259309	0.00896788	0.689407	1.37257e-07	1.37257e-07	1	0	0	1	1	0
AAGATTG	1101	4819	7	319.619	188922525	65.3365	924186859	33733	4.37693	3.44473	15.0773	5.21431	0.105541	0.0365002	0.468934	5.58649e-07	5.58649e-07	1	0	0	1	0	0
AAGATTGT	48	219	8	319.619	188922525	65.3365	924186859	1752	4.5625	0.150179	0.685192	0.236965	0.00548153	0.00189572	0.558646	2.90147e-08	2.90147e-08	1	0	0	1	1	0
AAGATTGTCTGC	19	83	12	319.619	188922525	65.3365	924186859	996	4.36842	0.0594458	0.259684	0.0898087	0.00311621	0.0010777	0.802324	1.64947e-08	1.64947e-08	1	0	0	1	1	0
AAGC	257	1723	4	319.619	188922525	65.3365	924186859	6892	6.70428	0.804083	5.3908	1.86434	0.0215632	0.00745737	0.410446	1.14138e-07	1.14138e-07	1	0	0	0	0	0
AAGCAC	174	968	6	319.619	188922525	65.3365	924186859	5808	5.56322	0.544399	3.02861	1.04741	0.0181717	0.00628444	0.510883	9.61858e-08	9.61858e-08	1	0	0	1	1	0
AAGCACAC	325	2517	8	319.619	188922525	65.3365	924186859	20136	7.74462	1.01684	7.87501	2.72348	0.0630001	0.0217878	0.948274	3.3347e-07	3.3347e-07	1	0	0	1	1	0
AAGCACCACATC	471	1890	12	319.619	188922525	65.3365	924186859	22680	4.01274	1.47363	5.9133	2.04504	0.0709596	0.0245405	0.736998	3.75601e-07	3.75601e-07	1	0	0	1	1	0
AAGCAG	228	936	6	319.619	188922525	65.3365	924186859	5616	4.10526	0.71335	2.92849	1.01278	0.0175709	0.00607669	0.376996	9.30061e-08	9.30061e-08	1	0	0	1	0	0
AAGCAGACATCC	305	1226	12	319.619	188922525	65.3365	924186859	14712	4.01967	0.954262	3.83582	1.32657	0.0460299	0.0159189	0.738271	2.43644e-07	2.43644e-07	1	0	0	1	1	0
AAGCAGAGCATC	294	1356	12	319.619	188922525	65.3365	924186859	16272	4.61224	0.919846	4.24256	1.46724	0.0509107	0.0176068	0.847106	2.69479e-07	2.69479e-07	1	0	0	1	1	0
AAGCAGC	1	4	7	319.619	188922525	65.3365	924186859	28	4	0.00312873	0.0125149	0.00432813	8.76044e-05	3.02969e-05	0.42855	4.63705e-10	4.63705e-10	1	0	0	1	0	0
AAGCAGCAG	712	3459	9	319.619	188922525	65.3365	924186859	31131	4.85815	2.22765	10.8223	3.74275	0.0974005	0.0336847	0.669202	5.15558e-07	5.15558e-07	1	0	0	1	1	0
AAGCAGGC	2	16	8	319.619	188922525	65.3365	924186859	128	8	0.00625746	0.0500597	0.0173125	0.000400477	0.0001385	0.979544	2.1198e-09	2.1198e-09	1	0	0	1	1	0
AAGCAT	222	1703	6	319.619	188922525	65.3365	924186859	10218	7.67117	0.694578	5.32822	1.8427	0.0319693	0.0110562	0.704461	1.69219e-07	1.69219e-07	1	0	0	1	1	0
AAGCATCAG	170	784	9	319.619	188922525	65.3365	924186859	7056	4.61176	0.531884	2.45292	0.848313	0.0220763	0.00763482	0.635263	1.16854e-07	1.16854e-07	1	0	0	1	1	0
AAGCATTC	179	856	8	319.619	188922525	65.3365	924186859	6848	4.78212	0.560042	2.67819	0.92622	0.0214255	0.00740976	0.585537	1.13409e-07	1.13409e-07	1	0	0	1	1	0
AAGCCC	2	8	6	319.619	188922525	65.3365	924186859	48	4	0.00625746	0.0250298	0.00865626	0.000150179	5.19375e-05	0.367329	7.94924e-10	7.94924e-10	1	0	0	1	0	0
AAGCCCTGTGCC	1	4	12	319.619	188922525	65.3365	924186859	48	4	0.00312873	0.0125149	0.00432813	0.000150179	5.19375e-05	0.734658	7.94924e-10	7.94924e-10	1	0	0	1	1	0
AAGCCGTCCATC	39	180	12	319.619	188922525	65.3365	924186859	2160	4.61538	0.12202	0.563171	0.194766	0.00675805	0.00233719	0.847682	3.57716e-08	3.57716e-08	1	0	0	1	1	0
AAGCCT	19	152	6	319.619	188922525	65.3365	924186859	912	8	0.0594458	0.475567	0.164469	0.0028534	0.000986813	0.734658	1.51035e-08	1.51035e-08	1	0	0	1	1	0
AAGCG	6	33	5	319.619	188922525	65.3365	924186859	165	5.5	0.0187724	0.103248	0.0357071	0.00051624	0.000178535	0.420898	2.73255e-09	2.73255e-09	1	0	0	1	0	0
AAGCGAGAGCG	279	1219	11	319.619	188922525	65.3365	924186859	13409	4.36918	0.872915	3.81392	1.319	0.0419531	0.014509	0.735591	2.22065e-07	2.22065e-07	1	0	0	1	1	0
AAGCGAGT	409	1711	8	319.619	188922525	65.3365	924186859	13688	4.18337	1.27965	5.35325	1.85136	0.042826	0.0148109	0.512225	2.26686e-07	2.26686e-07	1	0	0	1	1	0
AAGCGATAATCG	169	797	12	319.619	188922525	65.3365	924186859	9564	4.71598	0.528755	2.4936	0.86238	0.0299232	0.0103486	0.866157	1.58389e-07	1.58389e-07	1	0	0	1	1	0
AAGCGCACAC	252	1241	10	319.619	188922525	65.3365	924186859	12410	4.9246	0.78844	3.88275	1.3428	0.0388275	0.013428	0.753729	2.05521e-07	2.05521e-07	1	0	0	1	1	0
AAGCGCTCACAG	144	586	12	319.619	188922525	65.3365	924186859	7032	4.06944	0.450537	1.83344	0.634071	0.0220012	0.00760885	0.747412	1.16456e-07	1.16456e-07	1	0	0	1	1	0
AAGCGG	2	14	6	319.619	188922525	65.3365	924186859	84	7	0.00625746	0.0438022	0.0151485	0.000262813	9.08907e-05	0.642826	1.39112e-09	1.39112e-09	1	0	0	1	1	0
AAGCT	16	80	5	319.619	188922525	65.3365	924186859	400	5	0.0500597	0.250298	0.0865626	0.00125149	0.000432813	0.382634	6.62436e-09	6.62436e-09	1	0	0	1	0	0
AAGCTAC	99	415	7	319.619	188922525	65.3365	924186859	2905	4.19192	0.309744	1.29842	0.449043	0.00908896	0.0031433	0.449112	4.81094e-08	4.81094e-08	1	0	0	1	0	0
AAGCTAGACATC	565	2337	12	319.619	188922525	65.3365	924186859	28044	4.13628	1.76773	7.31184	2.52871	0.0877421	0.0303445	0.759688	4.64434e-07	4.64434e-07	1	0	0	1	1	0
AAGCTC	831	7527	6	319.619	188922525	65.3365	924186859	45162	9.05776	2.59997	23.5499	8.14446	0.1413	0.0488667	0.831795	7.47924e-07	7.47924e-07	1	0	0	1	1	0
AAGCTGG	1	4	7	319.619	188922525	65.3365	924186859	28	4	0.00312873	0.0125149	0.00432813	8.76044e-05	3.02969e-05	0.42855	4.63705e-10	4.63705e-10	1	0	0	1	0	0
AAGG	7022	50254	4	319.619	188922525	65.3365	924186859	201016	7.15665	21.9699	157.231	54.3764	0.628925	0.217506	0.438141	3.32901e-06	3.32901e-06	1	0	0	0	0	0
AAGGAAGT	2	9	8	319.619	188922525	65.3365	924186859	72	4.5	0.00625746	0.0281586	0.00973829	0.000225268	7.79063e-05	0.550993	1.19239e-09	1.19239e-09	1	0	0	1	1	0
AAGGAC	846	5959	6	319.619	188922525	65.3365	924186859	35754	7.04374	2.6469	18.6441	6.44783	0.111865	0.038687	0.646842	5.92119e-07	5.92119e-07	1	0	0	1	1	0
AAGGACAGACGG	5546	24520	12	319.619	188922525	65.3365	924186859	294240	4.4212	17.3519	76.7164	26.5314	0.920597	0.318377	0.812018	4.87288e-06	4.87288e-06	1	0	0	1	1	0
AAGGACG	2286	17852	7	319.619	188922525	65.3365	924186859	124964	7.80927	7.15227	55.8541	19.3164	0.390978	0.135215	0.836667	2.06952e-06	2.06952e-06	1	0	0	1	1	0
AAGGACGAGGGACGG	35	151	15	319.619	188922525	65.3365	924186859	2265	4.31429	0.109506	0.472438	0.163387	0.00708657	0.0024508	0.990476	3.75105e-08	3.75105e-08	1	0	0	1	1	0
AAGGACGG	11	47	8	319.619	188922525	65.3365	924186859	376	4.27273	0.034416	0.14705	0.0508555	0.0011764	0.000406844	0.523166	6.2269e-09	6.2269e-09	1	0	0	1	1	0
AAGGAG	517	2920	6	319.619	188922525	65.3365	924186859	17520	5.64797	1.61755	9.13589	3.15953	0.0548153	0.0189572	0.518666	2.90147e-07	2.90147e-07	1	0	0	1	1	0
AAGGAGG	116	497	7	319.619	188922525	65.3365	924186859	3479	4.28448	0.362933	1.55498	0.53777	0.0108848	0.00376439	0.459029	5.76154e-08	5.76154e-08	1	0	0	1	0	0
AAGGATACATC	205	886	11	319.619	188922525	65.3365	924186859	9746	4.32195	0.641389	2.77205	0.958681	0.0304926	0.0105455	0.72764	1.61403e-07	1.61403e-07	1	0	0	1	1	0
AAGGATAG	50	222	8	319.619	188922525	65.3365	924186859	1776	4.44	0.156436	0.694578	0.240211	0.00555662	0.00192169	0.543647	2.94122e-08	2.94122e-08	1	0	0	1	1	0
AAGGATC	957	8148	7	319.619	188922525	65.3365	924186859	57036	8.51411	2.99419	25.4929	8.8164	0.17845	0.0617148	0.912181	9.44568e-07	9.44568e-07	1	0	0	1	1	0
AAGGATG	179	943	7	319.619	188922525	65.3365	924186859	6601	5.26816	0.560042	2.95039	1.02036	0.0206527	0.00714249	0.564418	1.09319e-07	1.09319e-07	1	0	0	1	1	0
AAGGATGTCTG	151	687	11	319.619	188922525	65.3365	924186859	7557	4.54967	0.472438	2.14944	0.743356	0.0236438	0.00817692	0.765978	1.25151e-07	1.25151e-07	1	0	0	1	1	0
AAGGATT	14	56	7	319.619	188922525	65.3365	924186859	392	4	0.0438022	0.175209	0.0605938	0.00122646	0.000424157	0.42855	6.49188e-09	6.49188e-09	1	0	0	1	0	0
AAGGC	3	21	5	319.619	188922525	65.3365	924186859	105	7	0.00938619	0.0657033	0.0227227	0.000328517	0.000113613	0.535688	1.7389e-09	1.7389e-09	1	0	0	1	1	0
AAGGCAT	20	125	7	319.619	188922525	65.3365	924186859	875	6.25	0.0625746	0.391091	0.135254	0.00273764	0.000946778	0.66961	1.44908e-08	1.44908e-08	1	0	0	1	1	0
AAGGCC	4	17	6	319.619	188922525	65.3365	924186859	102	4.25	0.0125149	0.0531884	0.0183945	0.00031913	0.000110367	0.390287	1.68921e-09	1.68921e-09	1	0	0	1	0	0
AAGGCCAATTGAC	8	37	13	319.619	188922525	65.3365	924186859	481	4.625	0.0250298	0.115763	0.0400352	0.00150492	0.000520458	0.920236	7.9658e-09	7.9658e-09	1	0	0	1	1	0
AAGGCG	332	2812	6	319.619	188922525	65.3365	924186859	16872	8.46988	1.03874	8.79799	3.04267	0.0527879	0.018256	0.777808	2.79416e-07	2.79416e-07	1	0	0	1	1	0
AAGGCGAG	792	4973	8	319.619	188922525	65.3365	924186859	39784	6.27904	2.47795	15.5592	5.38095	0.124473	0.0430476	0.768825	6.58859e-07	6.58859e-07	1	0	0	1	1	0
AAGGCGTCCATC	147	671	12	319.619	188922525	65.3365	924186859	8052	4.56463	0.459923	2.09938	0.726044	0.0251925	0.00871252	0.83836	1.33348e-07	1.33348e-07	1	0	0	1	1	0
AAGGG	7	45	5	319.619	188922525	65.3365	924186859	225	6.42857	0.0219011	0.140793	0.0486915	0.000703964	0.000243457	0.491958	3.7262e-09	3.7262e-09	1	0	0	1	0	0
AAGGGAG	15	63	7	319.619	188922525	65.3365	924186859	441	4.2	0.0469309	0.19711	0.068168	0.00137977	0.000477176	0.449978	7.30336e-09	7.30336e-09	1	0	0	1	0	0
AAGGGAGG	1161	6004	8	319.619	188922525	65.3365	924186859	48032	5.1714	3.63245	18.7849	6.49652	0.150279	0.0519722	0.633202	7.95454e-07	7.95454e-07	1	0	0	1	1	0
AAGGGC	92	537	6	319.619	188922525	65.3365	924186859	3222	5.83696	0.287843	1.68013	0.581051	0.0100808	0.00348631	0.536021	5.33592e-08	5.33592e-08	1	0	0	1	1	0
AAGGGG	34	145	6	319.619	188922525	65.3365	924186859	870	4.26471	0.106377	0.453666	0.156895	0.00272199	0.000941368	0.391638	1.4408e-08	1.4408e-08	1	0	0	1	0	0
AAGGGGAG	2	9	8	319.619	188922525	65.3365	924186859	72	4.5	0.00625746	0.0281586	0.00973829	0.000225268	7.79063e-05	0.550993	1.19239e-09	1.19239e-09	1	0	0	1	1	0
AAGGGGG	6	30	7	319.619	188922525	65.3365	924186859	210	5	0.0187724	0.0938619	0.032461	0.000657033	0.000227227	0.535688	3.47779e-09	3.47779e-09	1	0	0	1	1	0
AAGGGGT	19	90	7	319.619	188922525	65.3365	924186859	630	4.73684	0.0594458	0.281586	0.0973829	0.0019711	0.00068168	0.507494	1.04334e-08	1.04334e-08	1	0	0	1	1	0
AAGGGT	11	44	6	319.619	188922525	65.3365	924186859	264	4	0.034416	0.137664	0.0476094	0.000825984	0.000285657	0.367329	4.37208e-09	4.37208e-09	1	0	0	1	0	0
AAGGGTC	97	410	7	319.619	188922525	65.3365	924186859	2870	4.2268	0.303487	1.28278	0.443633	0.00897945	0.00310543	0.45285	4.75298e-08	4.75298e-08	1	0	0	1	0	0
AAGGGTG	1	4	7	319.619	188922525	65.3365	924186859	28	4	0.00312873	0.0125149	0.00432813	8.76044e-05	3.02969e-05	0.42855	4.63705e-10	4.63705e-10	1	0	0	1	0	0
AAGGT	47	238	5	319.619	188922525	65.3365	924186859	1190	5.06383	0.14705	0.744637	0.257524	0.00372319	0.00128762	0.387519	1.97075e-08	1.97075e-08	1	0	0	1	0	0
AAGGTCG	7	29	7	319.619	188922525	65.3365	924186859	203	4.14286	0.0219011	0.0907331	0.0313789	0.000635132	0.000219653	0.443856	3.36186e-09	3.36186e-09	1	0	0	1	0	0
AAGGTCT	78	312	7	319.619	188922525	65.3365	924186859	2184	4	0.244041	0.976163	0.337594	0.00683314	0.00236316	0.42855	3.6169e-08	3.6169e-08	1	0	0	1	0	0
AAGGTCTG	23	104	8	319.619	188922525	65.3365	924186859	832	4.52174	0.0719608	0.325388	0.112531	0.0026031	0.000900251	0.553655	1.37787e-08	1.37787e-08	1	0	0	1	1	0
AAGGTG	73	472	6	319.619	188922525	65.3365	924186859	2832	6.46575	0.228397	1.47676	0.510719	0.00886056	0.00306432	0.593765	4.69005e-08	4.69005e-08	1	0	0	1	1	0
AAGGTGCCC	1	4	9	319.619	188922525	65.3365	924186859	36	4	0.00312873	0.0125149	0.00432813	0.000112634	3.89532e-05	0.550993	5.96193e-10	5.96193e-10	1	0	0	1	1	0
AAGT	303	2431	4	319.619	188922525	65.3365	924186859	9724	8.0231	0.948005	7.60594	2.63042	0.0304238	0.0105217	0.491186	1.61038e-07	1.61038e-07	1	0	0	0	0	0
AAGTAAGTAGT	360	1691	11	319.619	188922525	65.3365	924186859	18601	4.69722	1.12634	5.29068	1.82972	0.0581975	0.0201269	0.79082	3.08049e-07	3.08049e-07	1	0	0	1	1	0
AAGTAAGTGT	361	1552	10	319.619	188922525	65.3365	924186859	15520	4.29917	1.12947	4.85579	1.67931	0.0485579	0.0167931	0.658004	2.57025e-07	2.57025e-07	1	0	0	1	1	0
AAGTAAT	194	1091	7	319.619	188922525	65.3365	924186859	7637	5.62371	0.606973	3.41344	1.1805	0.0238941	0.00826348	0.602511	1.26476e-07	1.26476e-07	1	0	0	1	1	0
AAGTAATAGT	465	2018	10	319.619	188922525	65.3365	924186859	20180	4.33978	1.45486	6.31377	2.18354	0.0631377	0.0218354	0.66422	3.34199e-07	3.34199e-07	1	0	0	1	1	0
AAGTAATGAGT	137	568	11	319.619	188922525	65.3365	924186859	6248	4.14599	0.428636	1.77712	0.614594	0.0195483	0.00676054	0.698014	1.03473e-07	1.03473e-07	1	0	0	1	1	0
AAGTAATTAT	1	4	10	319.619	188922525	65.3365	924186859	40	4	0.00312873	0.0125149	0.00432813	0.000125149	4.32813e-05	0.612215	6.62436e-10	6.62436e-10	1	0	0	1	1	0
AAGTAC	204	1254	6	319.619	188922525	65.3365	924186859	7524	6.14706	0.638261	3.92343	1.35687	0.0235406	0.00814121	0.564498	1.24604e-07	1.24604e-07	1	0	0	1	1	0
AAGTACATC	3	12	9	319.619	188922525	65.3365	924186859	108	4	0.00938619	0.0375447	0.0129844	0.000337903	0.000116859	0.550993	1.78858e-09	1.78858e-09	1	0	0	1	1	0
AAGTACC	20	81	7	319.619	188922525	65.3365	924186859	567	4.05	0.0625746	0.253427	0.0876446	0.00177399	0.000613512	0.433907	9.39004e-09	9.39004e-09	1	0	0	1	0	0
AAGTACGATTGC	817	3469	12	319.619	188922525	65.3365	924186859	41628	4.24602	2.55617	10.8536	3.75357	0.130243	0.0450428	0.779843	6.89398e-07	6.89398e-07	1	0	0	1	1	0
AAGTACTATTG	85	380	11	319.619	188922525	65.3365	924186859	4180	4.47059	0.265942	1.18892	0.411172	0.0130781	0.00452289	0.752664	6.92246e-08	6.92246e-08	1	0	0	1	1	0
AAGTACTCC	101	433	9	319.619	188922525	65.3365	924186859	3897	4.28713	0.316002	1.35474	0.46852	0.0121927	0.00421668	0.590545	6.45379e-08	6.45379e-08	1	0	0	1	1	0
AAGTACTGC	5	22	9	319.619	188922525	65.3365	924186859	198	4.4	0.0156436	0.068832	0.0238047	0.000619488	0.000214242	0.606093	3.27906e-09	3.27906e-09	1	0	0	1	1	0
AAGTAG	521	4133	6	319.619	188922525	65.3365	924186859	24798	7.93282	1.63007	12.931	4.47204	0.0775862	0.0268322	0.728489	4.10677e-07	4.10677e-07	1	0	0	1	1	0
AAGTAGACG	175	743	9	319.619	188922525	65.3365	924186859	6687	4.24571	0.547528	2.32465	0.80395	0.0209218	0.00723555	0.58484	1.10743e-07	1.10743e-07	1	0	0	1	1	0
AAGTAGTAGAAT	354	1504	12	319.619	188922525	65.3365	924186859	18048	4.24859	1.10757	4.70561	1.62738	0.0564673	0.0195285	0.780315	2.98891e-07	2.98891e-07	1	0	0	1	1	0
AAGTAT	331	2202	6	319.619	188922525	65.3365	924186859	13212	6.65257	1.03561	6.88946	2.38264	0.0413368	0.0142958	0.61092	2.18803e-07	2.18803e-07	1	0	0	1	1	0
AAGTATAG	48	249	8	319.619	188922525	65.3365	924186859	1992	5.1875	0.150179	0.779053	0.269426	0.00623243	0.00215541	0.635173	3.29893e-08	3.29893e-08	1	0	0	1	1	0
AAGTATAGTAT	154	619	11	319.619	188922525	65.3365	924186859	6809	4.01948	0.481824	1.93668	0.669778	0.0213035	0.00736756	0.676716	1.12763e-07	1.12763e-07	1	0	0	1	1	0
AAGTATCT	160	756	8	319.619	188922525	65.3365	924186859	6048	4.725	0.500597	2.36532	0.818016	0.0189226	0.00654413	0.578543	1.0016e-07	1.0016e-07	1	0	0	1	1	0
AAGTATT	124	739	7	319.619	188922525	65.3365	924186859	5173	5.95968	0.387962	2.31213	0.799622	0.0161849	0.00559735	0.638506	8.56696e-08	8.56696e-08	1	0	0	1	1	0
AAGTATTC	855	4297	8	319.619	188922525	65.3365	924186859	34376	5.02573	2.67506	13.4441	4.64949	0.107553	0.0371959	0.615366	5.69298e-07	5.69298e-07	1	0	0	1	1	0
AAGTATTG	250	1053	8	319.619	188922525	65.3365	924186859	8424	4.212	0.782182	3.29455	1.13938	0.0263564	0.00911504	0.51573	1.39509e-07	1.39509e-07	1	0	0	1	1	0
AAGTATTGCCGG	197	874	12	319.619	188922525	65.3365	924186859	10488	4.43655	0.61636	2.73451	0.945696	0.0328141	0.0113484	0.814836	1.73691e-07	1.73691e-07	1	0	0	1	1	0
AAGTATTGCTGG	1030	4389	12	319.619	188922525	65.3365	924186859	52668	4.26117	3.22259	13.732	4.74904	0.164784	0.0569885	0.782625	8.7223e-07	8.7223e-07	1	0	0	1	1	0
AAGTC	91	600	5	319.619	188922525	65.3365	924186859	3000	6.59341	0.284714	1.87724	0.649219	0.00938619	0.0032461	0.504573	4.96827e-08	4.96827e-08	1	0	0	1	1	0
AAGTCAAT	132	564	8	319.619	188922525	65.3365	924186859	4512	4.27273	0.412992	1.7646	0.610266	0.0141168	0.00488213	0.523166	7.47228e-08	7.47228e-08	1	0	0	1	1	0
AAGTCAATC	276	1229	9	319.619	188922525	65.3365	924186859	11061	4.4529	0.863529	3.84521	1.32982	0.0346069	0.0119684	0.61338	1.8318e-07	1.8318e-07	1	0	0	1	1	0
AAGTCAG	21	84	7	319.619	188922525	65.3365	924186859	588	4	0.0657033	0.262813	0.0908907	0.00183969	0.000636235	0.42855	9.73781e-09	9.73781e-09	1	0	0	1	0	0
AAGTCAGT	338	1823	8	319.619	188922525	65.3365	924186859	14584	5.39349	1.05751	5.70367	1.97254	0.0456294	0.0157804	0.660395	2.41524e-07	2.41524e-07	1	0	0	1	1	0
AAGTCAT	103	610	7	319.619	188922525	65.3365	924186859	4270	5.92233	0.322259	1.90852	0.66004	0.0133597	0.00462028	0.634504	7.07151e-08	7.07151e-08	1	0	0	1	1	0
AAGTCATT	32	138	8	319.619	188922525	65.3365	924186859	1104	4.3125	0.100119	0.431765	0.14932	0.00345412	0.00119456	0.528035	1.82832e-08	1.82832e-08	1	0	0	1	1	0
AAGTCATTG	139	556	9	319.619	188922525	65.3365	924186859	5004	4	0.434893	1.73957	0.60161	0.0156562	0.00541449	0.550993	8.28708e-08	8.28708e-08	1	0	0	1	1	0
AAGTCC	31	153	6	319.619	188922525	65.3365	924186859	918	4.93548	0.0969906	0.478695	0.165551	0.00287217	0.000993306	0.453237	1.52029e-08	1.52029e-08	1	0	0	1	0	0
AAGTCCTGTCGG	1315	5509	12	319.619	188922525	65.3365	924186859	66108	4.18935	4.11428	17.2362	5.96092	0.206834	0.071531	0.769436	1.09481e-06	1.09481e-06	1	0	0	1	1	0
AAGTCG	807	6792	6	319.619	188922525	65.3365	924186859	40752	8.41636	2.52488	21.2503	7.34916	0.127502	0.044095	0.772893	6.7489e-07	6.7489e-07	1	0	0	1	1	0
AAGTCGG	762	4945	7	319.619	188922525	65.3365	924186859	34615	6.4895	2.38409	15.4716	5.35065	0.108301	0.0374545	0.69527	5.73256e-07	5.73256e-07	1	0	0	1	1	0
AAGTCGT	903	5700	7	319.619	188922525	65.3365	924186859	39900	6.31229	2.82524	17.8338	6.16758	0.124836	0.0431731	0.676284	6.6078e-07	6.6078e-07	1	0	0	1	1	0
AAGTCTAT	64	273	8	319.619	188922525	65.3365	924186859	2184	4.26562	0.200239	0.854143	0.295395	0.00683314	0.00236316	0.522296	3.6169e-08	3.6169e-08	1	0	0	1	1	0
AAGTCTG	29	140	7	319.619	188922525	65.3365	924186859	980	4.82759	0.0907331	0.438022	0.151485	0.00306615	0.00106039	0.517216	1.62297e-08	1.62297e-08	1	0	0	1	1	0
AAGTCTGCC	241	1021	9	319.619	188922525	65.3365	924186859	9189	4.23651	0.754024	3.19443	1.10475	0.0287499	0.00994279	0.583573	1.52178e-07	1.52178e-07	1	0	0	1	1	0
AAGTCTGT	885	3897	8	319.619	188922525	65.3365	924186859	31176	4.40339	2.76892	12.1927	4.21668	0.0975412	0.0337334	0.539164	5.16303e-07	5.16303e-07	1	0	0	1	1	0
AAGTG	598	6307	5	319.619	188922525	65.3365	924186859	31535	10.5468	1.87098	19.7329	6.82438	0.0986645	0.0341219	0.807115	5.22248e-07	5.22248e-07	1	0	0	1	1	0
AAGTGAC	80	338	7	319.619	188922525	65.3365	924186859	2366	4.225	0.250298	1.05751	0.365727	0.00740257	0.00256009	0.452656	3.91831e-08	3.91831e-08	1	0	0	1	0	0
AAGTGAG	2	28	7	319.619	188922525	65.3365	924186859	196	14	0.00625746	0.0876044	0.0302969	0.000613231	0.000212078	1.49993	3.24594e-09	3.24594e-09	1	0	0	1	1	0
AAGTGAGGATG	285	1283	11	319.619	188922525	65.3365	924186859	14113	4.50175	0.891688	4.01416	1.38825	0.0441557	0.0152707	0.757911	2.33724e-07	2.33724e-07	1	0	0	1	1	0
AAGTGAGT	3064	13704	8	319.619	188922525	65.3365	924186859	109632	4.47258	9.58642	42.8761	14.8282	0.343009	0.118625	0.547637	1.81561e-06	1.81561e-06	1	0	0	1	1	0
AAGTGATAGT	73	294	10	319.619	188922525	65.3365	924186859	2940	4.0274	0.228397	0.919846	0.318117	0.00919846	0.00318117	0.616408	4.86891e-08	4.86891e-08	1	0	0	1	1	0
AAGTGATT	22	95	8	319.619	188922525	65.3365	924186859	760	4.31818	0.068832	0.297229	0.102793	0.00237783	0.000822345	0.528731	1.25863e-08	1.25863e-08	1	0	0	1	1	0
AAGTGATTATCG	1049	4438	12	319.619	188922525	65.3365	924186859	53256	4.2307	3.28204	13.8853	4.80206	0.166624	0.0576247	0.777029	8.81968e-07	8.81968e-07	1	0	0	1	1	0
AAGTGC	112	501	6	319.619	188922525	65.3365	924186859	3006	4.47321	0.350418	1.56749	0.542098	0.00940496	0.00325259	0.410785	4.97821e-08	4.97821e-08	1	0	0	1	0	0
AAGTGG	64	294	6	319.619	188922525	65.3365	924186859	1764	4.59375	0.200239	0.919846	0.318117	0.00551908	0.0019087	0.421854	2.92134e-08	2.92134e-08	1	0	0	1	0	0
AAGTGGC	19	76	7	319.619	188922525	65.3365	924186859	532	4	0.0594458	0.237783	0.0822345	0.00166448	0.000575641	0.42855	8.8104e-09	8.8104e-09	1	0	0	1	0	0
AAGTGT	1	4	6	319.619	188922525	65.3365	924186859	24	4	0.00312873	0.0125149	0.00432813	7.50895e-05	2.59688e-05	0.367329	3.97462e-10	3.97462e-10	1	0	0	1	0	0
AAGTGTC	125	635	7	319.619	188922525	65.3365	924186859	4445	5.08	0.391091	1.98674	0.68709	0.0139072	0.00480963	0.544259	7.36132e-08	7.36132e-08	1	0	0	1	1	0
AAGTGTCT	640	3149	8	319.619	188922525	65.3365	924186859	25192	4.92031	2.00239	9.85237	3.40732	0.0788189	0.0272586	0.602458	4.17202e-07	4.17202e-07	1	0	0	1	1	0
AAT	101862	1104459	3	319.619	188922525	65.3365	924186859	3313377	10.8427	318.699	3455.55	1195.06	10.3667	3.58518	0.497855	5.48725e-05	5.48725e-05	1	1	0	0	0	0
AATAATAC	302	1278	8	319.619	188922525	65.3365	924186859	10224	4.23179	0.944876	3.99852	1.38284	0.0319881	0.0110627	0.518153	1.69319e-07	1.69319e-07	1	0	0	1	1	0
AATAATAGTAT	4	16	11	319.619	188922525	65.3365	924186859	176	4	0.0125149	0.0500597	0.0173125	0.000550656	0.000190438	0.673436	2.91472e-09	2.91472e-09	1	0	0	1	1	0
AATAATATC	161	762	9	319.619	188922525	65.3365	924186859	6858	4.73292	0.503725	2.38409	0.824509	0.0214568	0.00742058	0.651952	1.13575e-07	1.13575e-07	1	0	0	1	1	0
AATAATC	297	1775	7	319.619	188922525	65.3365	924186859	12425	5.97643	0.929232	5.55349	1.92061	0.0388745	0.0134443	0.640301	2.05769e-07	2.05769e-07	1	0	0	1	1	0
AATAATCAGT	585	2681	10	319.619	188922525	65.3365	924186859	26810	4.58291	1.83031	8.38812	2.90093	0.0838812	0.0290093	0.701431	4.43998e-07	4.43998e-07	1	0	0	1	1	0
AATAATCATCAT	321	1345	12	319.619	188922525	65.3365	924186859	16140	4.19003	1.00432	4.20814	1.45533	0.0504977	0.017464	0.76956	2.67293e-07	2.67293e-07	1	0	0	1	1	0
AATAATG	2	8	7	319.619	188922525	65.3365	924186859	56	4	0.00625746	0.0250298	0.00865626	0.000175209	6.05938e-05	0.42855	9.27411e-10	9.27411e-10	1	0	0	1	0	0
AATAATT	277	1418	7	319.619	188922525	65.3365	924186859	9926	5.11913	0.866658	4.43654	1.53432	0.0310558	0.0107403	0.548452	1.64384e-07	1.64384e-07	1	0	0	1	1	0
AATAC	3089	19137	5	319.619	188922525	65.3365	924186859	95685	6.19521	9.66464	59.8745	20.7069	0.299372	0.103534	0.4741	1.58463e-06	1.58463e-06	1	0	0	1	0	0
AATACACCTATC	25	137	12	319.619	188922525	65.3365	924186859	1644	5.48	0.0782182	0.428636	0.148238	0.00514363	0.00177886	1.00648	2.72261e-08	2.72261e-08	1	0	0	1	1	0
AATACAT	103	642	7	319.619	188922525	65.3365	924186859	4494	6.23301	0.322259	2.00864	0.694665	0.0140605	0.00486265	0.66779	7.44247e-08	7.44247e-08	1	0	0	1	1	0
AATACATC	1249	5776	8	319.619	188922525	65.3365	924186859	46208	4.6245	3.90778	18.0715	6.24982	0.144572	0.0499985	0.566238	7.65246e-07	7.65246e-07	1	0	0	1	1	0
AATACC	728	4752	6	319.619	188922525	65.3365	924186859	28512	6.52747	2.27771	14.8677	5.14182	0.0892063	0.0308509	0.599432	4.72185e-07	4.72185e-07	1	0	0	1	1	0
AATACCAGCGCGAG	1	4	14	319.619	188922525	65.3365	924186859	56	4	0.00312873	0.0125149	0.00432813	0.000175209	6.05938e-05	0.857101	9.27411e-10	9.27411e-10	1	0	0	1	1	0
AATACCC	4	16	7	319.619	188922525	65.3365	924186859	112	4	0.0125149	0.0500597	0.0173125	0.000350418	0.000121188	0.42855	1.85482e-09	1.85482e-09	1	0	0	1	0	0
AATACCTCT	24	110	9	319.619	188922525	65.3365	924186859	990	4.58333	0.0750895	0.34416	0.119024	0.00309744	0.00107121	0.631347	1.63953e-08	1.63953e-08	1	0	0	1	1	0
AATACG	1105	8848	6	319.619	188922525	65.3365	924186859	53088	8.00724	3.45725	27.683	9.57382	0.166098	0.0574429	0.735323	8.79186e-07	8.79186e-07	1	0	0	1	1	0
AATACGC	23	108	7	319.619	188922525	65.3365	924186859	756	4.69565	0.0719608	0.337903	0.116859	0.00236532	0.000818016	0.503081	1.252e-08	1.252e-08	1	0	0	1	1	0
AATACGTC	200	961	8	319.619	188922525	65.3365	924186859	7688	4.805	0.625746	3.00671	1.03983	0.0240537	0.00831866	0.588339	1.2732e-07	1.2732e-07	1	0	0	1	1	0
AATACGTCCAGC	436	1820	12	319.619	188922525	65.3365	924186859	21840	4.17431	1.36413	5.69429	1.9693	0.0683314	0.0236316	0.766673	3.6169e-07	3.6169e-07	1	0	0	1	1	0
AATACT	242	1434	6	319.619	188922525	65.3365	924186859	8604	5.92562	0.757152	4.4866	1.55163	0.0269196	0.00930981	0.544163	1.4249e-07	1.4249e-07	1	0	0	1	1	0
AATACTC	241	1367	7	319.619	188922525	65.3365	924186859	9569	5.6722	0.754024	4.27697	1.47914	0.0299388	0.010354	0.607706	1.58471e-07	1.58471e-07	1	0	0	1	1	0
AATAG	1463	7972	5	319.619	188922525	65.3365	924186859	39860	5.44908	4.57733	24.9422	8.62596	0.124711	0.0431298	0.417001	6.60118e-07	6.60118e-07	1	0	0	1	0	0
AATAGAC	26	121	7	319.619	188922525	65.3365	924186859	847	4.65385	0.0813469	0.378576	0.130926	0.00265003	0.000916481	0.498602	1.40271e-08	1.40271e-08	1	0	0	1	0	0
AATAGACC	85	458	8	319.619	188922525	65.3365	924186859	3664	5.38824	0.265942	1.43296	0.495571	0.0114637	0.00396457	0.659752	6.06792e-08	6.06792e-08	1	0	0	1	1	0
AATAGACT	107	479	8	319.619	188922525	65.3365	924186859	3832	4.47664	0.334774	1.49866	0.518293	0.0119893	0.00414635	0.548133	6.34614e-08	6.34614e-08	1	0	0	1	1	0
AATAGACTATT	281	1149	11	319.619	188922525	65.3365	924186859	12639	4.08897	0.879173	3.59491	1.24326	0.039544	0.0136758	0.688415	2.09313e-07	2.09313e-07	1	0	0	1	1	0
AATAGAT	59	244	7	319.619	188922525	65.3365	924186859	1708	4.13559	0.184595	0.76341	0.264016	0.00534387	0.00184811	0.443078	2.8286e-08	2.8286e-08	1	0	0	1	0	0
AATAGATC	743	3368	8	319.619	188922525	65.3365	924186859	26944	4.53297	2.32465	10.5376	3.64428	0.0843005	0.0291543	0.555031	4.46217e-07	4.46217e-07	1	0	0	1	1	0
AATAGC	9465	64742	6	319.619	188922525	65.3365	924186859	388452	6.84015	29.6134	202.56	70.0529	1.21536	0.420318	0.628146	6.43312e-06	6.43312e-06	1	0	0	1	1	0
AATAGCATC	87	348	9	319.619	188922525	65.3365	924186859	3132	4	0.272199	1.0888	0.376547	0.00979918	0.00338893	0.550993	5.18688e-08	5.18688e-08	1	0	0	1	1	0
AATAGCC	402	2203	7	319.619	188922525	65.3365	924186859	15421	5.4801	1.25775	6.89259	2.38372	0.0482481	0.016686	0.587125	2.55386e-07	2.55386e-07	1	0	0	1	1	0
AATAGCCCTGAC	109	446	12	319.619	188922525	65.3365	924186859	5352	4.09174	0.341031	1.39541	0.482586	0.016745	0.00579104	0.751508	8.8634e-08	8.8634e-08	1	0	0	1	1	0
AATAGCG	156	791	7	319.619	188922525	65.3365	924186859	5537	5.07051	0.488082	2.47482	0.855888	0.0173238	0.00599121	0.543243	9.16978e-08	9.16978e-08	1	0	0	1	1	0
AATAGCGCC	144	640	9	319.619	188922525	65.3365	924186859	5760	4.44444	0.450537	2.00239	0.692501	0.0180215	0.00623251	0.612215	9.53908e-08	9.53908e-08	1	0	0	1	1	0
AATAGCT	29	116	7	319.619	188922525	65.3365	924186859	812	4	0.0907331	0.362933	0.125516	0.00254053	0.00087861	0.42855	1.34475e-08	1.34475e-08	1	0	0	1	0	0
AATAGG	683	4875	6	319.619	188922525	65.3365	924186859	29250	7.13763	2.13692	15.2526	5.27491	0.0915153	0.0316494	0.655464	4.84407e-07	4.84407e-07	1	0	0	1	1	0
AATAGGAC	252	1300	8	319.619	188922525	65.3365	924186859	10400	5.15873	0.78844	4.06735	1.40664	0.0325388	0.0112531	0.63165	1.72233e-07	1.72233e-07	1	0	0	1	1	0
AATAGGC	336	1561	7	319.619	188922525	65.3365	924186859	10927	4.64583	1.05125	4.88395	1.68905	0.0341876	0.0118234	0.497744	1.80961e-07	1.80961e-07	1	0	0	1	0	0
AATAGGG	165	823	7	319.619	188922525	65.3365	924186859	5761	4.98788	0.51624	2.57494	0.890513	0.0180246	0.00623359	0.534389	9.54074e-08	9.54074e-08	1	0	0	1	1	0
AATAGGT	1523	9091	7	319.619	188922525	65.3365	924186859	63637	5.96914	4.76505	28.4433	9.83676	0.199103	0.0688573	0.639519	1.05389e-06	1.05389e-06	1	0	0	1	1	0
AATAGGTG	174	746	8	319.619	188922525	65.3365	924186859	5968	4.28736	0.544399	2.33403	0.807196	0.0186723	0.00645757	0.524957	9.88355e-08	9.88355e-08	1	0	0	1	1	0
AATAGT	4354	28211	6	319.619	188922525	65.3365	924186859	169266	6.47933	13.6225	88.2646	30.5252	0.529587	0.183151	0.595011	2.8032e-06	2.8032e-06	1	0	0	1	1	0
AATAGTATAGT	392	1582	11	319.619	188922525	65.3365	924186859	17402	4.03571	1.22646	4.94965	1.71178	0.0544461	0.0188295	0.679449	2.88193e-07	2.88193e-07	1	0	0	1	1	0
AATAGTC	1162	6418	7	319.619	188922525	65.3365	924186859	44926	5.52324	3.63558	20.0802	6.94448	0.140561	0.0486114	0.591746	7.44015e-07	7.44015e-07	1	0	0	1	1	0
AATAGTCATAGC	94	383	12	319.619	188922525	65.3365	924186859	4596	4.07447	0.2941	1.1983	0.414418	0.0143796	0.00497302	0.748335	7.61139e-08	7.61139e-08	1	0	0	1	1	0
AATAGTCGGTGT	855	3688	12	319.619	188922525	65.3365	924186859	44256	4.31345	2.67506	11.5388	3.99053	0.138465	0.0478864	0.792228	7.3292e-07	7.3292e-07	1	0	0	1	1	0
AATAGTG	32	181	7	319.619	188922525	65.3365	924186859	1267	5.65625	0.100119	0.5663	0.195848	0.0039641	0.00137093	0.605997	2.09827e-08	2.09827e-08	1	0	0	1	1	0
AATAGTGAGAC	114	524	11	319.619	188922525	65.3365	924186859	5764	4.59649	0.356675	1.63945	0.566985	0.018034	0.00623683	0.773861	9.54571e-08	9.54571e-08	1	0	0	1	1	0
AATAGTGATAGT	548	2482	12	319.619	188922525	65.3365	924186859	29784	4.5292	1.71454	7.7655	2.6856	0.0931861	0.0322272	0.831853	4.9325e-07	4.9325e-07	1	0	0	1	1	0
AATAGTGATC	481	2276	10	319.619	188922525	65.3365	924186859	22760	4.73181	1.50492	7.12099	2.46271	0.0712099	0.0246271	0.724221	3.76926e-07	3.76926e-07	1	0	0	1	1	0
AATAGTGATGAC	898	3908	12	319.619	188922525	65.3365	924186859	46896	4.35189	2.8096	12.2271	4.22858	0.146725	0.050743	0.799288	7.7664e-07	7.7664e-07	1	0	0	1	1	0
AATAT	7493	48026	5	319.619	188922525	65.3365	924186859	240130	6.40945	23.4436	150.26	51.9657	0.751302	0.259828	0.490495	3.97677e-06	3.97677e-06	1	0	0	1	0	0
AATATAATGT	2	8	10	319.619	188922525	65.3365	924186859	80	4	0.00625746	0.0250298	0.00865626	0.000250298	8.65626e-05	0.612215	1.32487e-09	1.32487e-09	1	0	0	1	1	0
AATATAC	276	1607	7	319.619	188922525	65.3365	924186859	11249	5.82246	0.863529	5.02787	1.73883	0.0351951	0.0121718	0.623805	1.86294e-07	1.86294e-07	1	0	0	1	1	0
AATATACACAC	2	8	11	319.619	188922525	65.3365	924186859	88	4	0.00625746	0.0250298	0.00865626	0.000275328	9.52188e-05	0.673436	1.45736e-09	1.45736e-09	1	0	0	1	1	0
AATATACCAG	159	643	10	319.619	188922525	65.3365	924186859	6430	4.04403	0.497468	2.01177	0.695747	0.0201177	0.00695747	0.618953	1.06487e-07	1.06487e-07	1	0	0	1	1	0
AATATAG	190	991	7	319.619	188922525	65.3365	924186859	6937	5.21579	0.594458	3.10057	1.07229	0.021704	0.00750606	0.558807	1.14883e-07	1.14883e-07	1	0	0	1	1	0
AATATAT	2072	10065	7	319.619	188922525	65.3365	924186859	70455	4.85763	6.48273	31.4907	10.8907	0.220435	0.0762346	0.520434	1.1668e-06	1.1668e-06	1	0	0	1	1	0
AATATATAGAG	11	45	11	319.619	188922525	65.3365	924186859	495	4.09091	0.034416	0.140793	0.0486915	0.00154872	0.000535606	0.688742	8.19765e-09	8.19765e-09	1	0	0	1	1	0
AATATATC	2832	13908	8	319.619	188922525	65.3365	924186859	111264	4.91102	8.86056	43.5144	15.0489	0.348115	0.120391	0.60132	1.84263e-06	1.84263e-06	1	0	0	1	1	0
AATATATTC	128	533	9	319.619	188922525	65.3365	924186859	4797	4.16406	0.400477	1.66761	0.576723	0.0150085	0.00519051	0.573593	7.94427e-08	7.94427e-08	1	0	0	1	1	0
AATATC	5286	37718	6	319.619	188922525	65.3365	924186859	226308	7.13545	16.5385	118.009	40.8121	0.708056	0.244873	0.655265	3.74787e-06	3.74787e-06	1	0	0	1	1	0
AATATCAC	135	763	8	319.619	188922525	65.3365	924186859	6104	5.65185	0.422378	2.38722	0.825591	0.0190978	0.00660472	0.69203	1.01088e-07	1.01088e-07	1	0	0	1	1	0
AATATCC	15	66	7	319.619	188922525	65.3365	924186859	462	4.4	0.0469309	0.206496	0.0714141	0.00144547	0.000499899	0.471406	7.65114e-09	7.65114e-09	1	0	0	1	0	0
AATATCGATAATCG	12	48	14	319.619	188922525	65.3365	924186859	672	4	0.0375447	0.150179	0.0519375	0.00210251	0.000727126	0.857101	1.11289e-08	1.11289e-08	1	0	0	1	1	0
AATATCTCTATC	350	1500	12	319.619	188922525	65.3365	924186859	18000	4.28571	1.09506	4.69309	1.62305	0.0563171	0.0194766	0.787134	2.98096e-07	2.98096e-07	1	0	0	1	1	0
AATATCTGTG	66	278	10	319.619	188922525	65.3365	924186859	2780	4.21212	0.206496	0.869787	0.300805	0.00869787	0.00300805	0.644681	4.60393e-08	4.60393e-08	1	0	0	1	1	0
AATATG	460	2226	6	319.619	188922525	65.3365	924186859	13356	4.83913	1.43922	6.96455	2.4086	0.0417873	0.0144516	0.444388	2.21187e-07	2.21187e-07	1	0	0	1	0	0
AATATGAG	67	294	8	319.619	188922525	65.3365	924186859	2352	4.38806	0.209625	0.919846	0.318117	0.00735877	0.00254494	0.537287	3.89513e-08	3.89513e-08	1	0	0	1	1	0
AATATGATC	675	2797	9	319.619	188922525	65.3365	924186859	25173	4.1437	2.11189	8.75105	3.02644	0.0787595	0.027238	0.570788	4.16888e-07	4.16888e-07	1	0	0	1	1	0
AATATGATT	192	794	9	319.619	188922525	65.3365	924186859	7146	4.13542	0.600716	2.48421	0.859134	0.0223579	0.0077322	0.569647	1.18344e-07	1.18344e-07	1	0	0	1	1	0
AATATGC	904	5600	7	319.619	188922525	65.3365	924186859	39200	6.19469	2.82837	17.5209	6.05938	0.122646	0.0424157	0.663684	6.49188e-07	6.49188e-07	1	0	0	1	1	0
AATATGG	1	4	7	319.619	188922525	65.3365	924186859	28	4	0.00312873	0.0125149	0.00432813	8.76044e-05	3.02969e-05	0.42855	4.63705e-10	4.63705e-10	1	0	0	1	0	0
AATATGT	973	5501	7	319.619	188922525	65.3365	924186859	38507	5.65365	3.04425	17.2111	5.95226	0.120478	0.0416658	0.605718	6.37711e-07	6.37711e-07	1	0	0	1	1	0
AATATGTAATGT	526	2129	12	319.619	188922525	65.3365	924186859	25548	4.04753	1.64571	6.66106	2.30365	0.0799328	0.0276438	0.743387	4.23098e-07	4.23098e-07	1	0	0	1	1	0
AATATT	296	1236	6	319.619	188922525	65.3365	924186859	7416	4.17568	0.926104	3.86711	1.33739	0.0232027	0.00802435	0.383462	1.22816e-07	1.22816e-07	1	0	0	1	0	0
AATATTAATGAC	94	388	12	319.619	188922525	65.3365	924186859	4656	4.12766	0.2941	1.21395	0.419829	0.0145674	0.00503794	0.758104	7.71076e-08	7.71076e-08	1	0	0	1	1	0
AATATTAATT	2	8	10	319.619	188922525	65.3365	924186859	80	4	0.00625746	0.0250298	0.00865626	0.000250298	8.65626e-05	0.612215	1.32487e-09	1.32487e-09	1	0	0	1	1	0
AATATTAG	89	362	8	319.619	188922525	65.3365	924186859	2896	4.06742	0.278457	1.1326	0.391696	0.0090608	0.00313357	0.498027	4.79604e-08	4.79604e-08	1	0	0	1	0	0
AATATTC	219	1142	7	319.619	188922525	65.3365	924186859	7994	5.21461	0.685192	3.57301	1.23568	0.0250111	0.00864977	0.558681	1.32388e-07	1.32388e-07	1	0	0	1	1	0
AATC	12357	133093	4	319.619	188922525	65.3365	924186859	532372	10.7707	38.6617	416.412	144.011	1.66565	0.576044	0.659396	8.81656e-06	8.81656e-06	1	1	0	0	1	0
AATCAATCAGAC	1935	9210	12	319.619	188922525	65.3365	924186859	110520	4.75969	6.05409	28.8156	9.96552	0.345787	0.119586	0.874186	1.83031e-06	1.83031e-06	1	0	0	1	1	0
AATCAATT	651	3523	8	319.619	188922525	65.3365	924186859	28184	5.41167	2.0368	11.0225	3.812	0.0881801	0.030496	0.662622	4.66753e-07	4.66753e-07	1	0	0	1	1	0
AATCAATTATC	183	791	11	319.619	188922525	65.3365	924186859	8701	4.3224	0.572557	2.47482	0.855888	0.0272231	0.00941476	0.727716	1.44096e-07	1.44096e-07	1	0	0	1	1	0
AATCAC	1546	10111	6	319.619	188922525	65.3365	924186859	60666	6.5401	4.83701	31.6346	10.9404	0.189807	0.0656426	0.600592	1.00468e-06	1.00468e-06	1	0	0	1	1	0
AATCACAATGAC	3672	16227	12	319.619	188922525	65.3365	924186859	194724	4.41912	11.4887	50.7699	17.5581	0.609239	0.210698	0.811635	3.22481e-06	3.22481e-06	1	0	0	1	1	0
AATCACC	1	4	7	319.619	188922525	65.3365	924186859	28	4	0.00312873	0.0125149	0.00432813	8.76044e-05	3.02969e-05	0.42855	4.63705e-10	4.63705e-10	1	0	0	1	0	0
AATCACT	339	1699	7	319.619	188922525	65.3365	924186859	11893	5.0118	1.06064	5.31571	1.83837	0.03721	0.0128686	0.536952	1.96959e-07	1.96959e-07	1	0	0	1	1	0
AATCACTAT	310	1633	9	319.619	188922525	65.3365	924186859	14697	5.26774	0.969906	5.10921	1.76696	0.0459829	0.0159026	0.725623	2.43396e-07	2.43396e-07	1	0	0	1	1	0
AATCACTCG	599	2719	9	319.619	188922525	65.3365	924186859	24471	4.53923	1.87411	8.50701	2.94205	0.0765631	0.0264784	0.625272	4.05262e-07	4.05262e-07	1	0	0	1	1	0
AATCAG	534	2831	6	319.619	188922525	65.3365	924186859	16986	5.3015	1.67074	8.85743	3.06323	0.0531446	0.0183794	0.486848	2.81304e-07	2.81304e-07	1	0	0	1	0	0
AATCAGAATCT	139	583	11	319.619	188922525	65.3365	924186859	6413	4.19424	0.434893	1.82405	0.630825	0.0200645	0.00693907	0.706139	1.06205e-07	1.06205e-07	1	0	0	1	1	0
AATCAGAC	1327	5845	8	319.619	188922525	65.3365	924186859	46760	4.40467	4.15182	18.2874	6.32448	0.146299	0.0505958	0.539321	7.74388e-07	7.74388e-07	1	0	0	1	1	0
AATCAGAG	1056	5437	8	319.619	188922525	65.3365	924186859	43496	5.14867	3.30394	17.0109	5.88301	0.136087	0.0470641	0.630419	7.20333e-07	7.20333e-07	1	0	0	1	1	0
AATCAGAT	206	1077	8	319.619	188922525	65.3365	924186859	8616	5.22816	0.644518	3.36964	1.16535	0.0269571	0.00932279	0.640151	1.42689e-07	1.42689e-07	1	0	0	1	1	0
AATCAGATGAC	173	802	11	319.619	188922525	65.3365	924186859	8822	4.63584	0.54127	2.50924	0.86779	0.0276016	0.00954569	0.780486	1.461e-07	1.461e-07	1	0	0	1	1	0
AATCAGGATATC	688	2912	12	319.619	188922525	65.3365	924186859	34944	4.23256	2.15257	9.11086	3.15088	0.10933	0.0378105	0.777371	5.78704e-07	5.78704e-07	1	0	0	1	1	0
AATCAT	5278	36282	6	319.619	188922525	65.3365	924186859	217692	6.87419	16.5134	113.517	39.2583	0.681099	0.23555	0.631273	3.60518e-06	3.60518e-06	1	0	0	1	1	0
AATCATC	2	8	7	319.619	188922525	65.3365	924186859	56	4	0.00625746	0.0250298	0.00865626	0.000175209	6.05938e-05	0.42855	9.27411e-10	9.27411e-10	1	0	0	1	0	0
AATCATCAGG	595	3146	10	319.619	188922525	65.3365	924186859	31460	5.28739	1.86159	9.84298	3.40407	0.0984298	0.0340407	0.809256	5.21006e-07	5.21006e-07	1	0	0	1	1	0
AATCATG	158	919	7	319.619	188922525	65.3365	924186859	6433	5.81646	0.494339	2.8753	0.994388	0.0201271	0.00696071	0.623161	1.06536e-07	1.06536e-07	1	0	0	1	1	0
AATCATT	2076	15588	7	319.619	188922525	65.3365	924186859	109116	7.50867	6.49524	48.7706	16.8667	0.341394	0.118067	0.804461	1.80706e-06	1.80706e-06	1	0	0	1	1	0
AATCATTC	151	830	8	319.619	188922525	65.3365	924186859	6640	5.49669	0.472438	2.59684	0.898087	0.0207748	0.00718469	0.673031	1.09964e-07	1.09964e-07	1	0	0	1	1	0
AATCATTG	307	1274	8	319.619	188922525	65.3365	924186859	10192	4.14984	0.96052	3.986	1.37851	0.031888	0.0110281	0.508118	1.68789e-07	1.68789e-07	1	0	0	1	1	0
AATCC	458	3506	5	319.619	188922525	65.3365	924186859	17530	7.65502	1.43296	10.9693	3.79361	0.0548466	0.018968	0.585815	2.90313e-07	2.90313e-07	1	0	0	1	1	0
AATCCAATTCC	299	1379	11	319.619	188922525	65.3365	924186859	15169	4.61204	0.93549	4.31452	1.49212	0.0474597	0.0164133	0.776479	2.51212e-07	2.51212e-07	1	0	0	1	1	0
AATCCACG	24	97	8	319.619	188922525	65.3365	924186859	776	4.04167	0.0750895	0.303487	0.104957	0.00242789	0.000839657	0.494874	1.28513e-08	1.28513e-08	1	0	0	1	0	0
AATCCATC	15	68	8	319.619	188922525	65.3365	924186859	544	4.53333	0.0469309	0.212754	0.0735782	0.00170203	0.000588626	0.555075	9.00913e-09	9.00913e-09	1	0	0	1	1	0
AATCCCTG	99	412	8	319.619	188922525	65.3365	924186859	3296	4.16162	0.309744	1.28904	0.445797	0.0103123	0.00356638	0.509561	5.45848e-08	5.45848e-08	1	0	0	1	1	0
AATCCGTC	60	247	8	319.619	188922525	65.3365	924186859	1976	4.11667	0.187724	0.772796	0.267262	0.00618237	0.0021381	0.504057	3.27244e-08	3.27244e-08	1	0	0	1	1	0
AATCCTCCGACG	8	42	12	319.619	188922525	65.3365	924186859	504	5.25	0.0250298	0.131407	0.0454454	0.00157688	0.000545344	0.964239	8.3467e-09	8.3467e-09	1	0	0	1	1	0
AATCCTG	112	517	7	319.619	188922525	65.3365	924186859	3619	4.61607	0.350418	1.61755	0.559411	0.0113229	0.00391587	0.494555	5.99339e-08	5.99339e-08	1	0	0	1	0	0
AATCG	52	279	5	319.619	188922525	65.3365	924186859	1395	5.36538	0.162694	0.872915	0.301887	0.00436458	0.00150944	0.410596	2.31025e-08	2.31025e-08	1	0	0	1	0	0
AATCGAATTATC	705	3129	12	319.619	188922525	65.3365	924186859	37548	4.4383	2.20575	9.78979	3.38568	0.117478	0.0406281	0.815158	6.21829e-07	6.21829e-07	1	0	0	1	1	0
AATCGAT	103	415	7	319.619	188922525	65.3365	924186859	2905	4.02913	0.322259	1.29842	0.449043	0.00908896	0.0031433	0.431671	4.81094e-08	4.81094e-08	1	0	0	1	0	0
AATCGATC	212	1133	8	319.619	188922525	65.3365	924186859	9064	5.34434	0.66329	3.54485	1.22594	0.0283588	0.00980754	0.654377	1.50108e-07	1.50108e-07	1	0	0	1	1	0
AATCGC	195	1360	6	319.619	188922525	65.3365	924186859	8160	6.97436	0.610102	4.25507	1.47156	0.0255304	0.00882938	0.640471	1.35137e-07	1.35137e-07	1	0	0	1	1	0
AATCGCAATGAC	520	2115	12	319.619	188922525	65.3365	924186859	25380	4.06731	1.62694	6.61726	2.2885	0.0794071	0.027462	0.74702	4.20316e-07	4.20316e-07	1	0	0	1	1	0
AATCGCTC	348	1714	8	319.619	188922525	65.3365	924186859	13712	4.92529	1.0888	5.36264	1.8546	0.0429011	0.0148368	0.603067	2.27083e-07	2.27083e-07	1	0	0	1	1	0
AATCGG	49	196	6	319.619	188922525	65.3365	924186859	1176	4	0.153308	0.613231	0.212078	0.00367938	0.00127247	0.367329	1.94756e-08	1.94756e-08	1	0	0	1	0	0
AATCGT	566	3929	6	319.619	188922525	65.3365	924186859	23574	6.9417	1.77086	12.2928	4.2513	0.0737567	0.0255078	0.637472	3.90407e-07	3.90407e-07	1	0	0	1	1	0
AATCGTC	1	4	7	319.619	188922525	65.3365	924186859	28	4	0.00312873	0.0125149	0.00432813	8.76044e-05	3.02969e-05	0.42855	4.63705e-10	4.63705e-10	1	0	0	1	0	0
AATCGTCAC	463	2272	9	319.619	188922525	65.3365	924186859	20448	4.90713	1.4486	7.10847	2.45838	0.0639762	0.0221254	0.675949	3.38637e-07	3.38637e-07	1	0	0	1	1	0
AATCGTCGAGAC	939	4090	12	319.619	188922525	65.3365	924186859	49080	4.3557	2.93788	12.7965	4.42551	0.153558	0.0531061	0.799987	8.12809e-07	8.12809e-07	1	0	0	1	1	0
AATCGTG	1	4	7	319.619	188922525	65.3365	924186859	28	4	0.00312873	0.0125149	0.00432813	8.76044e-05	3.02969e-05	0.42855	4.63705e-10	4.63705e-10	1	0	0	1	0	0
AATCT	241	1617	5	319.619	188922525	65.3365	924186859	8085	6.70954	0.754024	5.05915	1.74965	0.0252958	0.00874823	0.51346	1.33895e-07	1.33895e-07	1	0	0	1	1	0
AATCTAC	2	8	7	319.619	188922525	65.3365	924186859	56	4	0.00625746	0.0250298	0.00865626	0.000175209	6.05938e-05	0.42855	9.27411e-10	9.27411e-10	1	0	0	1	0	0
AATCTACC	701	2994	8	319.619	188922525	65.3365	924186859	23952	4.27104	2.19324	9.36741	3.2396	0.0749393	0.0259168	0.522959	3.96667e-07	3.96667e-07	1	0	0	1	1	0
AATCTAG	25	111	7	319.619	188922525	65.3365	924186859	777	4.44	0.0782182	0.347289	0.120106	0.00243102	0.000840739	0.475691	1.28678e-08	1.28678e-08	1	0	0	1	0	0
AATCTAT	589	3489	7	319.619	188922525	65.3365	924186859	24423	5.9236	1.84282	10.9161	3.77521	0.0764129	0.0264265	0.63464	4.04467e-07	4.04467e-07	1	0	0	1	1	0
AATCTATC	787	4922	8	319.619	188922525	65.3365	924186859	39376	6.25413	2.46231	15.3996	5.32576	0.123197	0.0426061	0.765774	6.52102e-07	6.52102e-07	1	0	0	1	1	0
AATCTATCG	270	1403	9	319.619	188922525	65.3365	924186859	12627	5.1963	0.844757	4.38961	1.51809	0.0395065	0.0136628	0.715781	2.09115e-07	2.09115e-07	1	0	0	1	1	0
AATCTATCTATC	2989	12398	12	319.619	188922525	65.3365	924186859	148776	4.14788	9.35177	38.79	13.415	0.46548	0.16098	0.761817	2.46387e-06	2.46387e-06	1	0	0	1	1	0
AATCTATCTGTC	384	1589	12	319.619	188922525	65.3365	924186859	19068	4.13802	1.20143	4.97155	1.71935	0.0596586	0.0206322	0.760007	3.15783e-07	3.15783e-07	1	0	0	1	1	0
AATCTATG	1070	5174	8	319.619	188922525	65.3365	924186859	41392	4.83551	3.34774	16.188	5.59843	0.129504	0.0447875	0.592075	6.85489e-07	6.85489e-07	1	0	0	1	1	0
AATCTC	41	164	6	319.619	188922525	65.3365	924186859	984	4	0.128278	0.513112	0.177453	0.00307867	0.00106472	0.367329	1.62959e-08	1.62959e-08	1	0	0	1	0	0
AATCTCTCG	180	872	9	319.619	188922525	65.3365	924186859	7848	4.84444	0.563171	2.72825	0.943532	0.0245543	0.00849179	0.667314	1.2997e-07	1.2997e-07	1	0	0	1	1	0
AATCTCTG	405	2334	8	319.619	188922525	65.3365	924186859	18672	5.76296	1.26714	7.30245	2.52546	0.0584196	0.0202037	0.705634	3.09225e-07	3.09225e-07	1	0	0	1	1	0
AATCTG	354	1788	6	319.619	188922525	65.3365	924186859	10728	5.05085	1.10757	5.59417	1.93467	0.033565	0.011608	0.463831	1.77665e-07	1.77665e-07	1	0	0	1	0	0
AATCTGACAATT	22	95	12	319.619	188922525	65.3365	924186859	1140	4.31818	0.068832	0.297229	0.102793	0.00356675	0.00123352	0.793097	1.88794e-08	1.88794e-08	1	0	0	1	1	0
AATCTGACTGTC	959	4022	12	319.619	188922525	65.3365	924186859	48264	4.19395	3.00045	12.5837	4.35193	0.151005	0.0522232	0.77028	7.99296e-07	7.99296e-07	1	0	0	1	1	0
AATG	78748	1026749	4	319.619	188922525	65.3365	924186859	4106996	13.0384	246.381	3212.42	1110.98	12.8497	4.4439	0.798231	6.80156e-05	6.80156e-05	1	1	1	0	1	0
AATGAC	88677	761441	6	319.619	188922525	65.3365	924186859	4568646	8.58668	277.446	2382.34	823.904	14.2941	4.94342	0.788534	7.56609e-05	7.56609e-05	1	1	1	1	1	1
AATGACAATGAG	376	1758	12	319.619	188922525	65.3365	924186859	21096	4.67553	1.1764	5.50031	1.90221	0.0660037	0.0228266	0.858729	3.49369e-07	3.49369e-07	1	0	0	1	1	0
AATGACAATGAT	18045	79103	12	319.619	188922525	65.3365	924186859	949236	4.38365	56.4579	247.492	85.592	2.9699	1.0271	0.805121	1.57202e-05	1.57202e-05	1	1	0	1	1	0
AATGACAATGCC	891	3734	12	319.619	188922525	65.3365	924186859	44808	4.1908	2.7877	11.6827	4.04031	0.140192	0.0484837	0.769701	7.42061e-07	7.42061e-07	1	0	0	1	1	0
AATGACAATTAC	1727	6923	12	319.619	188922525	65.3365	924186859	83076	4.00869	5.40331	21.6602	7.49091	0.259922	0.0898909	0.736253	1.37581e-06	1.37581e-06	1	0	0	1	1	0
AATGACAGGGAC	366	1487	12	319.619	188922525	65.3365	924186859	17844	4.06284	1.14511	4.65242	1.60898	0.055829	0.0193078	0.7462	2.95513e-07	2.95513e-07	1	0	0	1	1	0
AATGACAGTGAC	1182	5448	12	319.619	188922525	65.3365	924186859	65376	4.60914	3.69816	17.0453	5.89491	0.204544	0.0707389	0.846535	1.08269e-06	1.08269e-06	1	0	0	1	1	0
AATGACC	766	5013	7	319.619	188922525	65.3365	924186859	35091	6.54439	2.39661	15.6843	5.42423	0.10979	0.0379696	0.70115	5.81139e-07	5.81139e-07	1	0	0	1	1	0
AATGACG	114	626	7	319.619	188922525	65.3365	924186859	4382	5.49123	0.356675	1.95858	0.677352	0.0137101	0.00474147	0.588317	7.25699e-08	7.25699e-08	1	0	0	1	1	0
AATGACTATCTC	197	795	12	319.619	188922525	65.3365	924186859	9540	4.03553	0.61636	2.48734	0.860216	0.0298481	0.0103226	0.741184	1.57991e-07	1.57991e-07	1	0	0	1	1	0
AATGACTCG	222	1103	9	319.619	188922525	65.3365	924186859	9927	4.96847	0.694578	3.45099	1.19348	0.0310589	0.0107413	0.684398	1.644e-07	1.644e-07	1	0	0	1	1	0
AATGAG	2816	11895	6	319.619	188922525	65.3365	924186859	71370	4.22408	8.8105	37.2162	12.8708	0.223297	0.0772246	0.387906	1.18195e-06	1.18195e-06	1	0	0	1	0	0
AATGAGCC	184	908	8	319.619	188922525	65.3365	924186859	7264	4.93478	0.575686	2.84089	0.982485	0.0227271	0.00785988	0.60423	1.20298e-07	1.20298e-07	1	0	0	1	1	0
AATGAGG	13	63	7	319.619	188922525	65.3365	924186859	441	4.84615	0.0406735	0.19711	0.068168	0.00137977	0.000477176	0.519205	7.30336e-09	7.30336e-09	1	0	0	1	1	0
AATGAGTC	1641	10984	8	319.619	188922525	65.3365	924186859	87872	6.69348	5.13424	34.366	11.885	0.274928	0.0950803	0.81957	1.45524e-06	1.45524e-06	1	0	0	1	1	0
AATGAT	15448	117027	6	319.619	188922525	65.3365	924186859	702162	7.57554	48.3326	366.146	126.627	2.19687	0.759762	0.695679	1.16284e-05	1.16284e-05	1	1	0	1	1	0
AATGATC	309	1562	7	319.619	188922525	65.3365	924186859	10934	5.05502	0.966777	4.88707	1.69013	0.0342095	0.0118309	0.541582	1.81077e-07	1.81077e-07	1	0	0	1	1	0
AATGATCC	1172	5313	8	319.619	188922525	65.3365	924186859	42504	4.53328	3.66687	16.6229	5.74884	0.132983	0.0459907	0.555068	7.03905e-07	7.03905e-07	1	0	0	1	1	0
AATGATCTATC	312	1337	11	319.619	188922525	65.3365	924186859	14707	4.28526	0.976163	4.18311	1.44668	0.0460142	0.0159134	0.721462	2.43561e-07	2.43561e-07	1	0	0	1	1	0
AATGATG	149	754	7	319.619	188922525	65.3365	924186859	5278	5.0604	0.466181	2.35906	0.815852	0.0165134	0.00571097	0.542159	8.74085e-08	8.74085e-08	1	0	0	1	1	0
AATGATGAT	133	534	9	319.619	188922525	65.3365	924186859	4806	4.01504	0.416121	1.67074	0.577805	0.0150367	0.00520025	0.553065	7.95917e-08	7.95917e-08	1	0	0	1	1	0
AATGATGG	38	163	8	319.619	188922525	65.3365	924186859	1304	4.28947	0.118892	0.509983	0.176371	0.00407986	0.00141097	0.525216	2.15954e-08	2.15954e-08	1	0	0	1	1	0
AATGATGTATC	220	890	11	319.619	188922525	65.3365	924186859	9790	4.04545	0.68832	2.78457	0.963009	0.0306303	0.0105931	0.681089	1.62131e-07	1.62131e-07	1	0	0	1	1	0
AATGATGTG	1	9	9	319.619	188922525	65.3365	924186859	81	9	0.00312873	0.0281586	0.00973829	0.000253427	8.76446e-05	1.23974	1.34143e-09	1.34143e-09	1	0	0	1	1	0
AATGC	48	240	5	319.619	188922525	65.3365	924186859	1200	5	0.150179	0.750895	0.259688	0.00375447	0.00129844	0.382634	1.98731e-08	1.98731e-08	1	0	0	1	0	0
AATGCAC	133	541	7	319.619	188922525	65.3365	924186859	3787	4.06767	0.416121	1.69264	0.585379	0.0118485	0.00409766	0.4358	6.27162e-08	6.27162e-08	1	0	0	1	0	0
AATGCAT	107	428	7	319.619	188922525	65.3365	924186859	2996	4	0.334774	1.3391	0.46311	0.00937367	0.00324177	0.42855	4.96165e-08	4.96165e-08	1	0	0	1	0	0
AATGCATC	643	3047	8	319.619	188922525	65.3365	924186859	24376	4.73872	2.01177	9.53324	3.29695	0.0762659	0.0263756	0.580224	4.03689e-07	4.03689e-07	1	0	0	1	1	0
AATGCATCAGTC	315	1271	12	319.619	188922525	65.3365	924186859	15252	4.03492	0.98555	3.97661	1.37526	0.0477194	0.0165032	0.741072	2.52587e-07	2.52587e-07	1	0	0	1	1	0
AATGCC	117	577	6	319.619	188922525	65.3365	924186859	3462	4.93162	0.366061	1.80528	0.624333	0.0108317	0.003746	0.452882	5.73339e-08	5.73339e-08	1	0	0	1	0	0
AATGCCCATGCC	1724	7229	12	319.619	188922525	65.3365	924186859	86748	4.19316	5.39393	22.6176	7.82201	0.271411	0.0938641	0.770134	1.43663e-06	1.43663e-06	1	0	0	1	1	0
AATGCCG	54	227	7	319.619	188922525	65.3365	924186859	1589	4.2037	0.168951	0.710221	0.245621	0.00497155	0.00171935	0.450375	2.63153e-08	2.63153e-08	1	0	0	1	0	0
AATGCG	1	4	6	319.619	188922525	65.3365	924186859	24	4	0.00312873	0.0125149	0.00432813	7.50895e-05	2.59688e-05	0.367329	3.97462e-10	3.97462e-10	1	0	0	1	0	0
AATGCGTG	178	717	8	319.619	188922525	65.3365	924186859	5736	4.02809	0.556914	2.2433	0.775817	0.0179464	0.00620654	0.493211	9.49934e-08	9.49934e-08	1	0	0	1	0	0
AATGCT	74	360	6	319.619	188922525	65.3365	924186859	2160	4.86486	0.231526	1.12634	0.389532	0.00675805	0.00233719	0.446751	3.57716e-08	3.57716e-08	1	0	0	1	0	0
AATGCTAATGGC	819	3647	12	319.619	188922525	65.3365	924186859	43764	4.45299	2.56243	11.4105	3.94617	0.136926	0.0473541	0.817856	7.24772e-07	7.24772e-07	1	0	0	1	1	0
AATGG	1392	8243	5	319.619	188922525	65.3365	924186859	41215	5.9217	4.35519	25.7901	8.91919	0.128951	0.044596	0.453169	6.82558e-07	6.82558e-07	1	0	0	1	0	0
AATGGAC	63	281	7	319.619	188922525	65.3365	924186859	1967	4.46032	0.19711	0.879173	0.304051	0.00615421	0.00212836	0.477868	3.25753e-08	3.25753e-08	1	0	0	1	0	0
AATGGC	11465	85182	6	319.619	188922525	65.3365	924186859	511092	7.42974	35.8709	266.511	92.1697	1.59907	0.553018	0.68229	8.46415e-06	8.46415e-06	1	0	0	1	1	0
AATGGCAGTGGC	46	187	12	319.619	188922525	65.3365	924186859	2244	4.06522	0.143922	0.585072	0.20234	0.00702087	0.00242808	0.746636	3.71627e-08	3.71627e-08	1	0	0	1	1	0
AATGGCAGTGTC	2239	10366	12	319.619	188922525	65.3365	924186859	124392	4.62975	7.00522	32.4324	11.2163	0.389189	0.134596	0.85032	2.06004e-06	2.06004e-06	1	0	0	1	1	0
AATGGCT	2	8	7	319.619	188922525	65.3365	924186859	56	4	0.00625746	0.0250298	0.00865626	0.000175209	6.05938e-05	0.42855	9.27411e-10	9.27411e-10	1	0	0	1	0	0
AATGGGC	428	2508	7	319.619	188922525	65.3365	924186859	17556	5.85981	1.3391	7.84685	2.71374	0.054928	0.0189962	0.627806	2.90743e-07	2.90743e-07	1	0	0	1	1	0
AATGGGT	4	16	7	319.619	188922525	65.3365	924186859	112	4	0.0125149	0.0500597	0.0173125	0.000350418	0.000121188	0.42855	1.85482e-09	1.85482e-09	1	0	0	1	0	0
AATGGT	480	2702	6	319.619	188922525	65.3365	924186859	16212	5.62917	1.50179	8.45382	2.92365	0.0507229	0.0175419	0.516939	2.68485e-07	2.68485e-07	1	0	0	1	1	0
AATGGTC	145	839	7	319.619	188922525	65.3365	924186859	5873	5.78621	0.453666	2.625	0.907825	0.018375	0.00635478	0.61992	9.72622e-08	9.72622e-08	1	0	0	1	1	0
AATGT	2347	15346	5	319.619	188922525	65.3365	924186859	76730	6.53856	7.34313	48.0135	16.6049	0.240067	0.0830243	0.500376	1.27072e-06	1.27072e-06	1	0	0	1	1	0
AATGTAATGTGT	2042	9675	12	319.619	188922525	65.3365	924186859	116100	4.738	6.38886	30.2705	10.4687	0.363245	0.125624	0.870203	1.92272e-06	1.92272e-06	1	0	0	1	1	0
AATGTAATTGC	162	660	11	319.619	188922525	65.3365	924186859	7260	4.07407	0.506854	2.06496	0.714141	0.0227146	0.00785555	0.685908	1.20232e-07	1.20232e-07	1	0	0	1	1	0
AATGTAATTGT	677	3224	11	319.619	188922525	65.3365	924186859	35464	4.76219	2.11815	10.087	3.48847	0.110957	0.0383732	0.801757	5.87316e-07	5.87316e-07	1	0	0	1	1	0
AATGTAC	1	4	7	319.619	188922525	65.3365	924186859	28	4	0.00312873	0.0125149	0.00432813	8.76044e-05	3.02969e-05	0.42855	4.63705e-10	4.63705e-10	1	0	0	1	0	0
AATGTAG	55	245	7	319.619	188922525	65.3365	924186859	1715	4.45455	0.17208	0.766539	0.265098	0.00536577	0.00185569	0.477249	2.8402e-08	2.8402e-08	1	0	0	1	0	0
AATGTAT	42	249	7	319.619	188922525	65.3365	924186859	1743	5.92857	0.131407	0.779053	0.269426	0.00545337	0.00188598	0.635173	2.88657e-08	2.88657e-08	1	0	0	1	1	0
AATGTC	1591	10212	6	319.619	188922525	65.3365	924186859	61272	6.4186	4.97781	31.9506	11.0497	0.191703	0.0662983	0.589435	1.01472e-06	1.01472e-06	1	0	0	1	1	0
AATGTCTG	414	1816	8	319.619	188922525	65.3365	924186859	14528	4.38647	1.29529	5.68177	1.96497	0.0454542	0.0157198	0.537093	2.40597e-07	2.40597e-07	1	0	0	1	1	0
AATGTCTGCC	2	14	10	319.619	188922525	65.3365	924186859	140	7	0.00625746	0.0438022	0.0151485	0.000438022	0.000151485	1.07138	2.31853e-09	2.31853e-09	1	0	0	1	1	0
AATGTG	235	1308	6	319.619	188922525	65.3365	924186859	7848	5.56596	0.735251	4.09238	1.4153	0.0245543	0.00849179	0.511134	1.2997e-07	1.2997e-07	1	0	0	1	1	0
AATGTGACAGT	644	2823	11	319.619	188922525	65.3365	924186859	31053	4.38354	2.0149	8.8324	3.05458	0.0971564	0.0336003	0.738009	5.14266e-07	5.14266e-07	1	0	0	1	1	0
AATGTGATATCG	73	304	12	319.619	188922525	65.3365	924186859	3648	4.16438	0.228397	0.951134	0.328938	0.0114136	0.00394725	0.764849	6.04142e-08	6.04142e-08	1	0	0	1	1	0
AATGTGGATGGT	1	5	12	319.619	188922525	65.3365	924186859	60	5	0.00312873	0.0156436	0.00541016	0.000187724	6.49219e-05	0.918322	9.93655e-10	9.93655e-10	1	0	0	1	1	0
AATGTGT	92	377	7	319.619	188922525	65.3365	924186859	2639	4.09783	0.287843	1.17953	0.407926	0.00825672	0.00285548	0.439031	4.37042e-08	4.37042e-08	1	0	0	1	0	0
AATT	2036	12776	4	319.619	188922525	65.3365	924186859	51104	6.27505	6.37009	39.9726	13.824	0.159891	0.0552962	0.384168	8.46329e-07	8.46329e-07	1	0	0	0	0	0
AATTAC	3976	29600	6	319.619	188922525	65.3365	924186859	177600	7.44467	12.4398	92.6104	32.0282	0.555662	0.192169	0.683661	2.94122e-06	2.94122e-06	1	0	0	1	1	0
AATTACG	1	4	7	319.619	188922525	65.3365	924186859	28	4	0.00312873	0.0125149	0.00432813	8.76044e-05	3.02969e-05	0.42855	4.63705e-10	4.63705e-10	1	0	0	1	0	0
AATTACTCG	9	40	9	319.619	188922525	65.3365	924186859	360	4.44444	0.0281586	0.125149	0.0432813	0.00112634	0.000389532	0.612215	5.96193e-09	5.96193e-09	1	0	0	1	1	0
AATTAG	435	2128	6	319.619	188922525	65.3365	924186859	12768	4.89195	1.361	6.65793	2.30256	0.0399476	0.0138154	0.449239	2.1145e-07	2.1145e-07	1	0	0	1	0	0
AATTAT	225	1003	6	319.619	188922525	65.3365	924186859	6018	4.45778	0.703964	3.13811	1.08528	0.0188287	0.00651167	0.409368	9.96635e-08	9.96635e-08	1	0	0	1	0	0
AATTATC	2311	16076	7	319.619	188922525	65.3365	924186859	112532	6.9563	7.23049	50.2974	17.3948	0.352082	0.121763	0.745281	1.86363e-06	1.86363e-06	1	0	0	1	1	0
AATTATCG	1	4	8	319.619	188922525	65.3365	924186859	32	4	0.00312873	0.0125149	0.00432813	0.000100119	3.4625e-05	0.489772	5.29949e-10	5.29949e-10	1	0	0	1	0	0
AATTATG	231	1317	7	319.619	188922525	65.3365	924186859	9219	5.7013	0.722736	4.12054	1.42504	0.0288437	0.00997526	0.610824	1.52675e-07	1.52675e-07	1	0	0	1	1	0
AATTC	1126	6065	5	319.619	188922525	65.3365	924186859	30325	5.38632	3.52295	18.9757	6.56253	0.0948787	0.0328126	0.412198	5.0221e-07	5.0221e-07	1	0	0	1	0	0
AATTCAATTCC	122	511	11	319.619	188922525	65.3365	924186859	5621	4.18852	0.381705	1.59878	0.552918	0.0175866	0.0060821	0.705176	9.30889e-08	9.30889e-08	1	0	0	1	1	0
AATTCAGC	175	734	8	319.619	188922525	65.3365	924186859	5872	4.19429	0.547528	2.29649	0.794212	0.0183719	0.00635369	0.513561	9.72457e-08	9.72457e-08	1	0	0	1	1	0
AATTCATCCGAC	90	378	12	319.619	188922525	65.3365	924186859	4536	4.2	0.281586	1.18266	0.409008	0.0141919	0.0049081	0.771391	7.51203e-08	7.51203e-08	1	0	0	1	1	0
AATTCC	38	178	6	319.619	188922525	65.3365	924186859	1068	4.68421	0.118892	0.556914	0.192602	0.00334148	0.00115561	0.430162	1.76871e-08	1.76871e-08	1	0	0	1	0	0
AATTCG	82	328	6	319.619	188922525	65.3365	924186859	1968	4	0.256556	1.02622	0.354907	0.00615734	0.00212944	0.367329	3.25919e-08	3.25919e-08	1	0	0	1	0	0
AATTCGTC	301	1279	8	319.619	188922525	65.3365	924186859	10232	4.24917	0.941747	4.00164	1.38392	0.0320132	0.0110714	0.520281	1.69451e-07	1.69451e-07	1	0	0	1	1	0
AATTCGTCTGAC	466	2332	12	319.619	188922525	65.3365	924186859	27984	5.00429	1.45799	7.2962	2.5233	0.0875543	0.0302796	0.919111	4.6344e-07	4.6344e-07	1	0	0	1	1	0
AATTGAC	440	2245	7	319.619	188922525	65.3365	924186859	15715	5.10227	1.37664	7.024	2.42916	0.049168	0.0170041	0.546645	2.60255e-07	2.60255e-07	1	0	0	1	1	0
AATTGC	161	738	6	319.619	188922525	65.3365	924186859	4428	4.58385	0.503725	2.309	0.79854	0.013854	0.00479124	0.420945	7.33317e-08	7.33317e-08	1	0	0	1	0	0
AATTGCC	56	267	7	319.619	188922525	65.3365	924186859	1869	4.76786	0.175209	0.835371	0.288903	0.00584759	0.00202232	0.510817	3.09523e-08	3.09523e-08	1	0	0	1	1	0
AC	804373	17173292	2	319.619	188922525	65.3365	924186859	34346584	21.3499	2516.66	53730.6	18582.1	107.461	37.1641	0.653537	0.000568811	0.000568811	1	1	1	0	1	0
ACACACACAG	16359	76281	10	319.619	188922525	65.3365	924186859	762810	4.66294	51.1829	238.663	82.5385	2.38663	0.825385	0.71368	1.26328e-05	1.26328e-05	1	1	0	1	1	0
ACACACACGG	654	2851	10	319.619	188922525	65.3365	924186859	28510	4.35933	2.04619	8.92001	3.08487	0.0892001	0.0308487	0.667211	4.72152e-07	4.72152e-07	1	0	0	1	1	0
ACACACAG	26349	167737	8	319.619	188922525	65.3365	924186859	1341896	6.36597	82.4389	524.804	181.497	4.19843	1.45197	0.779469	2.2223e-05	2.2223e-05	1	1	0	1	1	0
ACACACAGACAG	1070	4395	12	319.619	188922525	65.3365	924186859	52740	4.10748	3.34774	13.7508	4.75553	0.165009	0.0570664	0.754398	8.73422e-07	8.73422e-07	1	0	0	1	1	0
ACACACAGAG	1200	5249	10	319.619	188922525	65.3365	924186859	52490	4.37417	3.75447	16.4227	5.67959	0.164227	0.0567959	0.669483	8.69282e-07	8.69282e-07	1	0	0	1	1	0
ACACACC	3	13	7	319.619	188922525	65.3365	924186859	91	4.33333	0.00938619	0.0406735	0.0140664	0.000284714	9.84649e-05	0.464263	1.50704e-09	1.50704e-09	1	0	0	1	0	0
ACACACCAG	183	766	9	319.619	188922525	65.3365	924186859	6894	4.18579	0.572557	2.39661	0.828837	0.0215695	0.00745953	0.576586	1.14171e-07	1.14171e-07	1	0	0	1	1	0
ACACACCC	2001	10191	8	319.619	188922525	65.3365	924186859	81528	5.09295	6.26059	31.8849	11.027	0.255079	0.0882159	0.623596	1.35018e-06	1.35018e-06	1	0	0	1	1	0
ACACACCCAG	2	10	10	319.619	188922525	65.3365	924186859	100	5	0.00625746	0.0312873	0.0108203	0.000312873	0.000108203	0.765269	1.65609e-09	1.65609e-09	1	0	0	1	1	0
ACACACCG	99	405	8	319.619	188922525	65.3365	924186859	3240	4.09091	0.309744	1.26714	0.438223	0.0101371	0.00350578	0.500903	5.36573e-08	5.36573e-08	1	0	0	1	1	0
ACACACG	4177	20327	7	319.619	188922525	65.3365	924186859	142289	4.86641	13.0687	63.5977	21.9945	0.445184	0.153961	0.521376	2.35644e-06	2.35644e-06	1	0	0	1	1	0
ACACACGC	19556	104101	8	319.619	188922525	65.3365	924186859	832808	5.32323	61.1854	325.704	112.641	2.60563	0.901125	0.651792	1.37921e-05	1.37921e-05	1	1	0	1	1	0
ACACACGCAG	413	1708	10	319.619	188922525	65.3365	924186859	17080	4.13559	1.29216	5.34387	1.84811	0.0534387	0.0184811	0.632968	2.8286e-07	2.8286e-07	1	0	0	1	1	0
ACACACGCGC	481	1967	10	319.619	188922525	65.3365	924186859	19670	4.0894	1.50492	6.15421	2.12836	0.0615421	0.0212836	0.625898	3.25753e-07	3.25753e-07	1	0	0	1	1	0
ACACACGG	1093	6121	8	319.619	188922525	65.3365	924186859	48968	5.60018	3.4197	19.1509	6.62312	0.153208	0.052985	0.685703	8.10955e-07	8.10955e-07	1	0	0	1	1	0
ACACACT	7	30	7	319.619	188922525	65.3365	924186859	210	4.28571	0.0219011	0.0938619	0.032461	0.000657033	0.000227227	0.459161	3.47779e-09	3.47779e-09	1	0	0	1	0	0
ACACACTC	523	2681	8	319.619	188922525	65.3365	924186859	21448	5.1262	1.63633	8.38812	2.90093	0.067105	0.0232074	0.627667	3.55198e-07	3.55198e-07	1	0	0	1	1	0
ACACAG	46932	417369	6	319.619	188922525	65.3365	924186859	2504214	8.89306	146.837	1305.83	451.607	7.83501	2.70964	0.816669	4.14721e-05	4.14721e-05	1	1	0	1	1	0
ACACAGACAG	652	3001	10	319.619	188922525	65.3365	924186859	30010	4.60276	2.03993	9.38931	3.24718	0.0938931	0.0324718	0.70447	4.96993e-07	4.96993e-07	1	0	0	1	1	0
ACACAGACGG	54	248	10	319.619	188922525	65.3365	924186859	2480	4.59259	0.168951	0.775925	0.268344	0.00775925	0.00268344	0.702913	4.10711e-08	4.10711e-08	1	0	0	1	1	0
ACACAGAG	557	3371	8	319.619	188922525	65.3365	924186859	26968	6.05206	1.7427	10.5469	3.64753	0.0843756	0.0291802	0.741033	4.46615e-07	4.46615e-07	1	0	0	1	1	0
ACACAGCGCAG	1232	5684	11	319.619	188922525	65.3365	924186859	62524	4.61364	3.85459	17.7837	6.15027	0.195621	0.067653	0.776748	1.03545e-06	1.03545e-06	1	0	0	1	1	0
ACACAGGC	2036	12643	8	319.619	188922525	65.3365	924186859	101144	6.20972	6.37009	39.5565	13.6801	0.316452	0.109441	0.760337	1.67504e-06	1.67504e-06	1	0	0	1	1	0
ACACAGT	114	570	7	319.619	188922525	65.3365	924186859	3990	5	0.356675	1.78338	0.616758	0.0124836	0.00431731	0.535688	6.6078e-08	6.6078e-08	1	0	0	1	1	0
ACACAT	2862	15878	6	319.619	188922525	65.3365	924186859	95268	5.54787	8.95442	49.678	17.1805	0.298068	0.103083	0.509473	1.57772e-06	1.57772e-06	1	0	0	1	1	0
ACACATACAGT	497	2166	11	319.619	188922525	65.3365	924186859	23826	4.35815	1.55498	6.77683	2.34368	0.0745451	0.0257805	0.733734	3.9458e-07	3.9458e-07	1	0	0	1	1	0
ACACATAT	792	3614	8	319.619	188922525	65.3365	924186859	28912	4.56313	2.47795	11.3072	3.91046	0.0904578	0.0312837	0.558723	4.78809e-07	4.78809e-07	1	0	0	1	1	0
ACACATC	49	206	7	319.619	188922525	65.3365	924186859	1442	4.20408	0.153308	0.644518	0.222899	0.00451163	0.00156029	0.450415	2.38808e-08	2.38808e-08	1	0	0	1	0	0
ACACC	1036	6937	5	319.619	188922525	65.3365	924186859	34685	6.69595	3.24136	21.704	7.50606	0.10852	0.0375303	0.51242	5.74415e-07	5.74415e-07	1	0	0	1	1	0
ACACCAG	74	407	7	319.619	188922525	65.3365	924186859	2849	5.5	0.231526	1.27339	0.440387	0.00891375	0.00308271	0.589257	4.7182e-08	4.7182e-08	1	0	0	1	1	0
ACACCATC	29	146	8	319.619	188922525	65.3365	924186859	1168	5.03448	0.0907331	0.456794	0.157977	0.00365436	0.00126381	0.616437	1.93431e-08	1.93431e-08	1	0	0	1	1	0
ACACCC	1840	11714	6	319.619	188922525	65.3365	924186859	70284	6.3663	5.75686	36.6499	12.6749	0.2199	0.0760496	0.584632	1.16397e-06	1.16397e-06	1	0	0	1	1	0
ACACCCACAG	1	6	10	319.619	188922525	65.3365	924186859	60	6	0.00312873	0.0187724	0.00649219	0.000187724	6.49219e-05	0.918322	9.93655e-10	9.93655e-10	1	0	0	1	1	0
ACACCCAG	2	8	8	319.619	188922525	65.3365	924186859	64	4	0.00625746	0.0250298	0.00865626	0.000200239	6.92501e-05	0.489772	1.0599e-09	1.0599e-09	1	0	0	1	0	0
ACACCCATCGAG	18	84	12	319.619	188922525	65.3365	924186859	1008	4.66667	0.0563171	0.262813	0.0908907	0.00315376	0.00109069	0.857101	1.66934e-08	1.66934e-08	1	0	0	1	1	0
ACACCCGC	39	193	8	319.619	188922525	65.3365	924186859	1544	4.94872	0.12202	0.603845	0.208832	0.00483076	0.00167066	0.605936	2.557e-08	2.557e-08	1	0	0	1	1	0
ACACCCGCGC	6	30	10	319.619	188922525	65.3365	924186859	300	5	0.0187724	0.0938619	0.032461	0.000938619	0.00032461	0.765269	4.96827e-09	4.96827e-09	1	0	0	1	1	0
ACACCG	5	20	6	319.619	188922525	65.3365	924186859	120	4	0.0156436	0.0625746	0.0216406	0.000375447	0.000129844	0.367329	1.98731e-09	1.98731e-09	1	0	0	1	0	0
ACACCGACAGTC	8	40	12	319.619	188922525	65.3365	924186859	480	5	0.0250298	0.125149	0.0432813	0.00150179	0.000519375	0.918322	7.94924e-09	7.94924e-09	1	0	0	1	1	0
ACACCT	89	598	6	319.619	188922525	65.3365	924186859	3588	6.7191	0.278457	1.87098	0.647055	0.0112259	0.00388233	0.61703	5.94205e-08	5.94205e-08	1	0	0	1	1	0
ACACG	87	567	5	319.619	188922525	65.3365	924186859	2835	6.51724	0.272199	1.77399	0.613512	0.00886995	0.00306756	0.498744	4.69502e-08	4.69502e-08	1	0	0	1	0	0
ACACGAG	492	2088	7	319.619	188922525	65.3365	924186859	14616	4.2439	1.53933	6.53279	2.25928	0.0457295	0.015815	0.454682	2.42054e-07	2.42054e-07	1	0	0	1	0	0
ACACGATG	337	2246	8	319.619	188922525	65.3365	924186859	17968	6.66469	1.05438	7.02712	2.43024	0.056217	0.019442	0.816044	2.97566e-07	2.97566e-07	1	0	0	1	1	0
ACACGATGACG	226	944	11	319.619	188922525	65.3365	924186859	10384	4.17699	0.707093	2.95352	1.02144	0.0324887	0.0112358	0.703235	1.71968e-07	1.71968e-07	1	0	0	1	1	0
ACACGC	107371	785756	6	319.619	188922525	65.3365	924186859	4714536	7.31814	335.935	2458.42	850.213	14.7505	5.10128	0.672041	7.8077e-05	7.8077e-05	1	1	1	1	1	1
ACACGCACAG	9	47	10	319.619	188922525	65.3365	924186859	470	5.22222	0.0281586	0.14705	0.0508555	0.0014705	0.000508555	0.799281	7.78363e-09	7.78363e-09	1	0	0	1	1	0
ACACGCAG	694	4043	8	319.619	188922525	65.3365	924186859	32344	5.82565	2.17134	12.6495	4.37466	0.101196	0.0349973	0.71331	5.35646e-07	5.35646e-07	1	0	0	1	1	0
ACACGCGC	5857	33886	8	319.619	188922525	65.3365	924186859	271088	5.78556	18.325	106.02	36.6657	0.848161	0.293326	0.708401	4.48946e-06	4.48946e-06	1	0	0	1	1	0
ACACGCTC	132	840	8	319.619	188922525	65.3365	924186859	6720	6.36364	0.412992	2.62813	0.908907	0.0210251	0.00727126	0.779183	1.11289e-07	1.11289e-07	1	0	0	1	1	0
ACACGG	4687	34596	6	319.619	188922525	65.3365	924186859	207576	7.38127	14.6644	108.241	37.434	0.649449	0.224604	0.677838	3.43765e-06	3.43765e-06	1	0	0	1	1	0
ACACGGACAG	45	182	10	319.619	188922525	65.3365	924186859	1820	4.04444	0.140793	0.569429	0.19693	0.00569429	0.0019693	0.619017	3.01409e-08	3.01409e-08	1	0	0	1	1	0
ACACGGGC	33	139	8	319.619	188922525	65.3365	924186859	1112	4.21212	0.103248	0.434893	0.150402	0.00347915	0.00120322	0.515745	1.84157e-08	1.84157e-08	1	0	0	1	1	0
ACACGT	25	102	6	319.619	188922525	65.3365	924186859	612	4.08	0.0782182	0.31913	0.110367	0.00191478	0.000662204	0.374676	1.01353e-08	1.01353e-08	1	0	0	1	0	0
ACACGTC	1	4	7	319.619	188922525	65.3365	924186859	28	4	0.00312873	0.0125149	0.00432813	8.76044e-05	3.02969e-05	0.42855	4.63705e-10	4.63705e-10	1	0	0	1	0	0
ACACT	33	182	5	319.619	188922525	65.3365	924186859	910	5.51515	0.103248	0.569429	0.19693	0.00284714	0.000984649	0.422057	1.50704e-08	1.50704e-08	1	0	0	1	0	0
ACACTAT	12	48	7	319.619	188922525	65.3365	924186859	336	4	0.0375447	0.150179	0.0519375	0.00105125	0.000363563	0.42855	5.56447e-09	5.56447e-09	1	0	0	1	0	0
ACACTC	2916	20229	6	319.619	188922525	65.3365	924186859	121374	6.93724	9.12337	63.2911	21.8884	0.379746	0.131331	0.637063	2.01006e-06	2.01006e-06	1	0	0	1	1	0
ACACTCGC	80	324	8	319.619	188922525	65.3365	924186859	2592	4.05	0.250298	1.01371	0.350578	0.00810966	0.00280463	0.495894	4.29259e-08	4.29259e-08	1	0	0	1	0	0
ACACTCTC	484	2125	8	319.619	188922525	65.3365	924186859	17000	4.3905	1.5143	6.64855	2.29932	0.0531884	0.0183945	0.537585	2.81535e-07	2.81535e-07	1	0	0	1	1	0
ACACTG	221	1413	6	319.619	188922525	65.3365	924186859	8478	6.39367	0.691449	4.42089	1.52891	0.0265254	0.00917347	0.587145	1.40403e-07	1.40403e-07	1	0	0	1	1	0
ACACTGACAGTC	1256	5697	12	319.619	188922525	65.3365	924186859	68364	4.53583	3.92968	17.8244	6.16434	0.213892	0.0739721	0.833071	1.13217e-06	1.13217e-06	1	0	0	1	1	0
ACACTGC	4336	32697	7	319.619	188922525	65.3365	924186859	228879	7.54082	13.5662	102.3	35.3792	0.7161	0.247654	0.807906	3.79044e-06	3.79044e-06	1	0	0	1	1	0
ACACTGCACAG	186	758	11	319.619	188922525	65.3365	924186859	8338	4.07527	0.581944	2.37158	0.82018	0.0260873	0.00902199	0.686109	1.38085e-07	1.38085e-07	1	0	0	1	1	0
ACAG	50467	658780	4	319.619	188922525	65.3365	924186859	2635120	13.0537	157.898	2061.14	712.821	8.24458	2.85128	0.799166	4.364e-05	4.364e-05	1	1	0	0	1	0
ACAGACAGATCT	1696	6811	12	319.619	188922525	65.3365	924186859	81732	4.01592	5.30632	21.3098	7.36972	0.255717	0.0884367	0.737582	1.35356e-06	1.35356e-06	1	0	0	1	1	0
ACAGACGCAG	256	1155	10	319.619	188922525	65.3365	924186859	11550	4.51172	0.800955	3.61368	1.24975	0.0361368	0.0124975	0.690535	1.91278e-07	1.91278e-07	1	0	0	1	1	0
ACAGACGG	1176	6065	8	319.619	188922525	65.3365	924186859	48520	5.15731	3.67938	18.9757	6.56253	0.151806	0.0525002	0.631477	8.03535e-07	8.03535e-07	1	0	0	1	1	0
ACAGACTG	709	3816	8	319.619	188922525	65.3365	924186859	30528	5.38223	2.21827	11.9392	4.12904	0.0955138	0.0330323	0.659016	5.05571e-07	5.05571e-07	1	0	0	1	1	0
ACAGAG	15024	137451	6	319.619	188922525	65.3365	924186859	824706	9.14876	47.006	430.047	148.726	2.58028	0.892359	0.840151	1.36579e-05	1.36579e-05	1	1	0	1	1	0
ACAGAGACGCAG	1392	5613	12	319.619	188922525	65.3365	924186859	67356	4.03233	4.35519	17.5616	6.07345	0.210739	0.0728814	0.740595	1.11548e-06	1.11548e-06	1	0	0	1	1	0
ACAGAGAG	2968	19678	8	319.619	188922525	65.3365	924186859	157424	6.63005	9.28607	61.5671	21.2922	0.492537	0.170338	0.811804	2.60708e-06	2.60708e-06	1	0	0	1	1	0
ACAGAGCAGAG	249	1277	11	319.619	188922525	65.3365	924186859	14047	5.12851	0.779053	3.99539	1.38176	0.0439493	0.0151993	0.863432	2.32631e-07	2.32631e-07	1	0	0	1	1	0
ACAGAGCGGAG	43	210	11	319.619	188922525	65.3365	924186859	2310	4.88372	0.134535	0.657033	0.227227	0.00722736	0.00249949	0.822219	3.82557e-08	3.82557e-08	1	0	0	1	1	0
ACAGAGG	30	153	7	319.619	188922525	65.3365	924186859	1071	5.1	0.0938619	0.478695	0.165551	0.00335087	0.00115886	0.546402	1.77367e-08	1.77367e-08	1	0	0	1	1	0
ACAGAGTCAGAG	650	2634	12	319.619	188922525	65.3365	924186859	31608	4.05231	2.03367	8.24107	2.85007	0.0988929	0.0342009	0.744265	5.23457e-07	5.23457e-07	1	0	0	1	1	0
ACAGAT	355	2275	6	319.619	188922525	65.3365	924186859	13650	6.40845	1.1107	7.11786	2.46162	0.0427071	0.0147697	0.588502	2.26056e-07	2.26056e-07	1	0	0	1	1	0
ACAGATACTCC	201	837	11	319.619	188922525	65.3365	924186859	9207	4.16418	0.628874	2.61875	0.905661	0.0288062	0.00996227	0.701078	1.52476e-07	1.52476e-07	1	0	0	1	1	0
ACAGATAGAT	2	8	10	319.619	188922525	65.3365	924186859	80	4	0.00625746	0.0250298	0.00865626	0.000250298	8.65626e-05	0.612215	1.32487e-09	1.32487e-09	1	0	0	1	1	0
ACAGATAGATCG	1175	5447	12	319.619	188922525	65.3365	924186859	65364	4.63574	3.67626	17.0422	5.89383	0.204506	0.070726	0.851422	1.08249e-06	1.08249e-06	1	0	0	1	1	0
ACAGATATG	1183	6234	9	319.619	188922525	65.3365	924186859	56106	5.26965	3.70129	19.5045	6.74539	0.17554	0.0607085	0.725886	9.29166e-07	9.29166e-07	1	0	0	1	1	0
ACAGATG	745	4011	7	319.619	188922525	65.3365	924186859	28077	5.38389	2.3309	12.5493	4.34003	0.0878453	0.0303802	0.576817	4.64981e-07	4.64981e-07	1	0	0	1	1	0
ACAGATGCTC	248	1078	10	319.619	188922525	65.3365	924186859	10780	4.34677	0.775925	3.37277	1.16643	0.0337277	0.0116643	0.66529	1.78527e-07	1.78527e-07	1	0	0	1	1	0
ACAGC	15	126	5	319.619	188922525	65.3365	924186859	630	8.4	0.0469309	0.39422	0.136336	0.0019711	0.00068168	0.642826	1.04334e-08	1.04334e-08	1	0	0	1	1	0
ACAGCC	587	3733	6	319.619	188922525	65.3365	924186859	22398	6.35945	1.83656	11.6795	4.03923	0.0700773	0.0242354	0.584003	3.70931e-07	3.70931e-07	1	0	0	1	1	0
ACAGCG	2789	22092	6	319.619	188922525	65.3365	924186859	132552	7.92112	8.72602	69.1199	23.9043	0.414719	0.143426	0.727414	2.19518e-06	2.19518e-06	1	0	0	1	1	0
ACAGCGCAGAG	108	503	11	319.619	188922525	65.3365	924186859	5533	4.65741	0.337903	1.57375	0.544262	0.0173113	0.00598688	0.784117	9.16315e-08	9.16315e-08	1	0	0	1	1	0
ACAGCT	1	8	6	319.619	188922525	65.3365	924186859	48	8	0.00312873	0.0250298	0.00865626	0.000150179	5.19375e-05	0.734658	7.94924e-10	7.94924e-10	1	0	0	1	1	0
ACAGG	3	15	5	319.619	188922525	65.3365	924186859	75	5	0.00938619	0.0469309	0.0162305	0.000234655	8.11524e-05	0.382634	1.24207e-09	1.24207e-09	1	0	0	1	0	0
ACAGGAG	660	4319	7	319.619	188922525	65.3365	924186859	30233	6.54394	2.06496	13.513	4.6733	0.0945909	0.0327131	0.701102	5.00686e-07	5.00686e-07	1	0	0	1	1	0
ACAGGC	3400	25542	6	319.619	188922525	65.3365	924186859	153252	7.51235	10.6377	79.914	27.6373	0.479484	0.165824	0.689876	2.53799e-06	2.53799e-06	1	0	0	1	1	0
ACAGGG	9	42	6	319.619	188922525	65.3365	924186859	252	4.66667	0.0281586	0.131407	0.0454454	0.00078844	0.000272672	0.42855	4.17335e-09	4.17335e-09	1	0	0	1	0	0
ACAGGTG	63	252	7	319.619	188922525	65.3365	924186859	1764	4	0.19711	0.78844	0.272672	0.00551908	0.0019087	0.42855	2.92134e-08	2.92134e-08	1	0	0	1	0	0
ACAGT	54	274	5	319.619	188922525	65.3365	924186859	1370	5.07407	0.168951	0.857272	0.296477	0.00428636	0.00148238	0.388303	2.26884e-08	2.26884e-08	1	0	0	1	0	0
ACAGTAT	2	11	7	319.619	188922525	65.3365	924186859	77	5.5	0.00625746	0.034416	0.0119024	0.000240912	8.33165e-05	0.589257	1.27519e-09	1.27519e-09	1	0	0	1	1	0
ACAGTC	5488	44905	6	319.619	188922525	65.3365	924186859	269430	8.1824	17.1705	140.496	48.5887	0.842973	0.291532	0.751408	4.46201e-06	4.46201e-06	1	0	0	1	1	0
ACAGTCACATCG	84	390	12	319.619	188922525	65.3365	924186859	4680	4.64286	0.262813	1.2202	0.421993	0.0146425	0.00506391	0.852728	7.75051e-08	7.75051e-08	1	0	0	1	1	0
ACAGTCACATG	1245	6029	11	319.619	188922525	65.3365	924186859	66319	4.84257	3.89527	18.8631	6.52357	0.207494	0.0717593	0.815291	1.0983e-06	1.0983e-06	1	0	0	1	1	0
ACAGTCACCGTC	60	248	12	319.619	188922525	65.3365	924186859	2976	4.13333	0.187724	0.775925	0.268344	0.0093111	0.00322013	0.759147	4.92853e-08	4.92853e-08	1	0	0	1	1	0
ACAGTCAGATCG	1	4	12	319.619	188922525	65.3365	924186859	48	4	0.00312873	0.0125149	0.00432813	0.000150179	5.19375e-05	0.734658	7.94924e-10	7.94924e-10	1	0	0	1	1	0
ACAGTCG	339	2125	7	319.619	188922525	65.3365	924186859	14875	6.26844	1.06064	6.64855	2.29932	0.0465398	0.0160952	0.671585	2.46344e-07	2.46344e-07	1	0	0	1	1	0
ACAGTG	25545	211328	6	319.619	188922525	65.3365	924186859	1267968	8.27277	79.9234	661.188	228.664	3.96713	1.37198	0.759707	2.09987e-05	2.09987e-05	1	1	0	1	1	0
ACAT	12270	98926	4	319.619	188922525	65.3365	924186859	395704	8.06243	38.3895	309.513	107.041	1.23805	0.428164	0.493594	6.55322e-06	6.55322e-06	1	1	0	0	0	0
ACATACG	97	450	7	319.619	188922525	65.3365	924186859	3150	4.63918	0.303487	1.40793	0.486915	0.0098555	0.0034084	0.49703	5.21669e-08	5.21669e-08	1	0	0	1	0	0
ACATACT	435	2754	7	319.619	188922525	65.3365	924186859	19278	6.33103	1.361	8.61652	2.97992	0.0603156	0.0208594	0.678292	3.19261e-07	3.19261e-07	1	0	0	1	1	0
ACATAG	1400	9226	6	319.619	188922525	65.3365	924186859	55356	6.59	4.38022	28.8657	9.98283	0.173194	0.059897	0.605174	9.16746e-07	9.16746e-07	1	0	0	1	1	0
ACATAGATC	145	599	9	319.619	188922525	65.3365	924186859	5391	4.13103	0.453666	1.87411	0.648137	0.016867	0.00583324	0.569043	8.92799e-08	8.92799e-08	1	0	0	1	1	0
ACATAGC	20	80	7	319.619	188922525	65.3365	924186859	560	4	0.0625746	0.250298	0.0865626	0.00175209	0.000605938	0.42855	9.27411e-09	9.27411e-09	1	0	0	1	0	0
ACATAGT	10	43	7	319.619	188922525	65.3365	924186859	301	4.3	0.0312873	0.134535	0.0465274	0.000941747	0.000325692	0.460692	4.98483e-09	4.98483e-09	1	0	0	1	0	0
ACATAT	31922	206896	6	319.619	188922525	65.3365	924186859	1241376	6.4813	99.8753	647.321	223.868	3.88393	1.34321	0.595192	2.05583e-05	2.05583e-05	1	1	0	1	1	0
ACATATC	468	2691	7	319.619	188922525	65.3365	924186859	18837	5.75	1.46425	8.41941	2.91175	0.0589359	0.0203822	0.616041	3.11958e-07	3.11958e-07	1	0	0	1	1	0
ACATC	8491	59564	5	319.619	188922525	65.3365	924186859	297820	7.01496	26.566	186.36	64.4502	0.931798	0.322251	0.536833	4.93217e-06	4.93217e-06	1	0	0	1	1	0
ACATCAGT	109	497	8	319.619	188922525	65.3365	924186859	3976	4.55963	0.341031	1.55498	0.53777	0.0124398	0.00430216	0.558295	6.58462e-08	6.58462e-08	1	0	0	1	1	0
ACATCAT	136	853	7	319.619	188922525	65.3365	924186859	5971	6.27206	0.425507	2.66881	0.922974	0.0186816	0.00646081	0.671973	9.88852e-08	9.88852e-08	1	0	0	1	1	0
ACATCC	1	5	6	319.619	188922525	65.3365	924186859	30	5	0.00312873	0.0156436	0.00541016	9.38619e-05	3.2461e-05	0.459161	4.96827e-10	4.96827e-10	1	0	0	1	0	0
ACATCCAT	874	4463	8	319.619	188922525	65.3365	924186859	35704	5.10641	2.73451	13.9635	4.82911	0.111708	0.0386329	0.625244	5.91291e-07	5.91291e-07	1	0	0	1	1	0
ACATCCATGTCCAT	1	4	14	319.619	188922525	65.3365	924186859	56	4	0.00312873	0.0125149	0.00432813	0.000175209	6.05938e-05	0.857101	9.27411e-10	9.27411e-10	1	0	0	1	1	0
ACATCCCCCAGG	1	4	12	319.619	188922525	65.3365	924186859	48	4	0.00312873	0.0125149	0.00432813	0.000150179	5.19375e-05	0.734658	7.94924e-10	7.94924e-10	1	0	0	1	1	0
ACATCCGACCGG	403	1702	12	319.619	188922525	65.3365	924186859	20424	4.22333	1.26088	5.3251	1.84162	0.0639012	0.0220994	0.775675	3.3824e-07	3.3824e-07	1	0	0	1	1	0
ACATCG	184	761	6	319.619	188922525	65.3365	924186859	4566	4.13587	0.575686	2.38096	0.823427	0.0142858	0.00494056	0.379806	7.56171e-08	7.56171e-08	1	0	0	1	0	0
ACATCGAGCAGG	457	2119	12	319.619	188922525	65.3365	924186859	25428	4.63676	1.42983	6.62978	2.29283	0.0795573	0.0275139	0.851608	4.21111e-07	4.21111e-07	1	0	0	1	1	0
ACATCT	4365	40414	6	319.619	188922525	65.3365	924186859	242484	9.25865	13.6569	126.444	43.7293	0.758667	0.262376	0.850242	4.01576e-06	4.01576e-06	1	0	0	1	1	0
ACATCTAGCATG	1511	6591	12	319.619	188922525	65.3365	924186859	79092	4.36201	4.72751	20.6215	7.13167	0.247457	0.0855801	0.801147	1.30984e-06	1.30984e-06	1	0	0	1	1	0
ACATG	47	235	5	319.619	188922525	65.3365	924186859	1175	5	0.14705	0.735251	0.254278	0.00367626	0.00127139	0.382634	1.94591e-08	1.94591e-08	1	0	0	1	0	0
ACATGAGCAGC	187	808	11	319.619	188922525	65.3365	924186859	8888	4.32086	0.585072	2.52801	0.874282	0.0278081	0.0096171	0.727455	1.47193e-07	1.47193e-07	1	0	0	1	1	0
ACATGAT	83	346	7	319.619	188922525	65.3365	924186859	2422	4.16867	0.259684	1.08254	0.374383	0.00757778	0.00262068	0.446622	4.01105e-08	4.01105e-08	1	0	0	1	0	0
ACATGATC	582	3011	8	319.619	188922525	65.3365	924186859	24088	5.17354	1.82092	9.4206	3.258	0.0753648	0.026064	0.633464	3.98919e-07	3.98919e-07	1	0	0	1	1	0
ACATGC	1470	9290	6	319.619	188922525	65.3365	924186859	55740	6.31973	4.59923	29.0659	10.0521	0.174395	0.0603125	0.580355	9.23105e-07	9.23105e-07	1	0	0	1	1	0
ACATGCT	30	120	7	319.619	188922525	65.3365	924186859	840	4	0.0938619	0.375447	0.129844	0.00262813	0.000908907	0.42855	1.39112e-08	1.39112e-08	1	0	0	1	0	0
ACATGG	510	3449	6	319.619	188922525	65.3365	924186859	20694	6.76275	1.59565	10.791	3.73193	0.0647459	0.0223916	0.621038	3.42711e-07	3.42711e-07	1	0	0	1	1	0
ACATGGT	34	162	7	319.619	188922525	65.3365	924186859	1134	4.76471	0.106377	0.506854	0.175289	0.00354798	0.00122702	0.510479	1.87801e-08	1.87801e-08	1	0	0	1	1	0
ACATGT	356	1761	6	319.619	188922525	65.3365	924186859	10566	4.94663	1.11383	5.50969	1.90546	0.0330581	0.0114328	0.45426	1.74983e-07	1.74983e-07	1	0	0	1	0	0
ACC	1496	13312	3	319.619	188922525	65.3365	924186859	39936	8.8984	4.68058	41.6496	14.404	0.124949	0.043212	0.40858	6.61376e-07	6.61376e-07	1	0	0	0	0	0
ACCACG	90	482	6	319.619	188922525	65.3365	924186859	2892	5.35556	0.281586	1.50805	0.52154	0.00904828	0.00312924	0.491813	4.78941e-08	4.78941e-08	1	0	0	1	0	0
ACCACT	228	923	6	319.619	188922525	65.3365	924186859	5538	4.04825	0.71335	2.88782	0.998716	0.0173269	0.00599229	0.371759	9.17143e-08	9.17143e-08	1	0	0	1	0	0
ACCACTCGG	37	172	9	319.619	188922525	65.3365	924186859	1548	4.64865	0.115763	0.538141	0.18611	0.00484327	0.00167499	0.640344	2.56363e-08	2.56363e-08	1	0	0	1	1	0
ACCAG	132	678	5	319.619	188922525	65.3365	924186859	3390	5.13636	0.412992	2.12128	0.733618	0.0106064	0.00366809	0.39307	5.61415e-08	5.61415e-08	1	0	0	1	0	0
ACCAGAT	42	168	7	319.619	188922525	65.3365	924186859	1176	4	0.131407	0.525626	0.181781	0.00367938	0.00127247	0.42855	1.94756e-08	1.94756e-08	1	0	0	1	0	0
ACCAGC	273	1253	6	319.619	188922525	65.3365	924186859	7518	4.58974	0.854143	3.9203	1.35579	0.0235218	0.00813472	0.421486	1.24505e-07	1.24505e-07	1	0	0	1	0	0
ACCAGCATC	467	2032	9	319.619	188922525	65.3365	924186859	18288	4.35118	1.46112	6.35758	2.19869	0.0572182	0.0197882	0.599368	3.02866e-07	3.02866e-07	1	0	0	1	1	0
ACCAGCT	103	412	7	319.619	188922525	65.3365	924186859	2884	4	0.322259	1.28904	0.445797	0.00902325	0.00312058	0.42855	4.77617e-08	4.77617e-08	1	0	0	1	0	0
ACCAGGCCCAT	9	36	11	319.619	188922525	65.3365	924186859	396	4	0.0281586	0.112634	0.0389532	0.00123898	0.000428485	0.673436	6.55812e-09	6.55812e-09	1	0	0	1	1	0
ACCAGT	17	68	6	319.619	188922525	65.3365	924186859	408	4	0.0531884	0.212754	0.0735782	0.00127652	0.000441469	0.367329	6.75685e-09	6.75685e-09	1	0	0	1	0	0
ACCAT	113	613	5	319.619	188922525	65.3365	924186859	3065	5.42478	0.353546	1.91791	0.663286	0.00958955	0.00331643	0.415141	5.07592e-08	5.07592e-08	1	0	0	1	0	0
ACCATAGATG	504	2023	10	319.619	188922525	65.3365	924186859	20230	4.01389	1.57688	6.32942	2.18895	0.0632942	0.0218895	0.614341	3.35027e-07	3.35027e-07	1	0	0	1	1	0
ACCATAT	103	640	7	319.619	188922525	65.3365	924186859	4480	6.21359	0.322259	2.00239	0.692501	0.0140167	0.0048475	0.665709	7.41929e-08	7.41929e-08	1	0	0	1	1	0
ACCATC	63	321	6	319.619	188922525	65.3365	924186859	1926	5.09524	0.19711	1.00432	0.347332	0.00602593	0.00208399	0.467907	3.18963e-08	3.18963e-08	1	0	0	1	0	0
ACCATCC	52	208	7	319.619	188922525	65.3365	924186859	1456	4	0.162694	0.650776	0.225063	0.00455543	0.00157544	0.42855	2.41127e-08	2.41127e-08	1	0	0	1	0	0
ACCATCT	2	8	7	319.619	188922525	65.3365	924186859	56	4	0.00625746	0.0250298	0.00865626	0.000175209	6.05938e-05	0.42855	9.27411e-10	9.27411e-10	1	0	0	1	0	0
ACCATG	274	1824	6	319.619	188922525	65.3365	924186859	10944	6.65693	0.857272	5.7068	1.97363	0.0342408	0.0118418	0.611321	1.81243e-07	1.81243e-07	1	0	0	1	1	0
ACCATGACG	3989	20260	9	319.619	188922525	65.3365	924186859	182340	5.07897	12.4805	63.388	21.922	0.570492	0.197298	0.699619	3.01972e-06	3.01972e-06	1	0	0	1	1	0
ACCATGG	80	320	7	319.619	188922525	65.3365	924186859	2240	4	0.250298	1.00119	0.34625	0.00700835	0.00242375	0.42855	3.70964e-08	3.70964e-08	1	0	0	1	0	0
ACCC	10	70	4	319.619	188922525	65.3365	924186859	280	7	0.0312873	0.219011	0.0757423	0.000876044	0.000302969	0.42855	4.63705e-09	4.63705e-09	1	0	0	0	0	0
ACCCACG	1	4	7	319.619	188922525	65.3365	924186859	28	4	0.00312873	0.0125149	0.00432813	8.76044e-05	3.02969e-05	0.42855	4.63705e-10	4.63705e-10	1	0	0	1	0	0
ACCCAG	216	1580	6	319.619	188922525	65.3365	924186859	9480	7.31481	0.675805	4.94339	1.70961	0.0296603	0.0102577	0.671736	1.56997e-07	1.56997e-07	1	0	0	1	1	0
ACCCAGACGG	1	5	10	319.619	188922525	65.3365	924186859	50	5	0.00312873	0.0156436	0.00541016	0.000156436	5.41016e-05	0.765269	8.28045e-10	8.28045e-10	1	0	0	1	1	0
ACCCAT	66	270	6	319.619	188922525	65.3365	924186859	1620	4.09091	0.206496	0.844757	0.292149	0.00506854	0.00175289	0.375677	2.68287e-08	2.68287e-08	1	0	0	1	0	0
ACCCATAG	74	329	8	319.619	188922525	65.3365	924186859	2632	4.44595	0.231526	1.02935	0.355989	0.00823481	0.00284791	0.544375	4.35883e-08	4.35883e-08	1	0	0	1	1	0
ACCCC	25	127	5	319.619	188922525	65.3365	924186859	635	5.08	0.0782182	0.397349	0.137418	0.00198674	0.00068709	0.388757	1.05162e-08	1.05162e-08	1	0	0	1	0	0
ACCCCC	44	177	6	319.619	188922525	65.3365	924186859	1062	4.02273	0.137664	0.553785	0.19152	0.00332271	0.00114912	0.369416	1.75877e-08	1.75877e-08	1	0	0	1	0	0
ACCCCCACCCGC	1	4	12	319.619	188922525	65.3365	924186859	48	4	0.00312873	0.0125149	0.00432813	0.000150179	5.19375e-05	0.734658	7.94924e-10	7.94924e-10	1	0	0	1	1	0
ACCCCCC	3	12	7	319.619	188922525	65.3365	924186859	84	4	0.00938619	0.0375447	0.0129844	0.000262813	9.08907e-05	0.42855	1.39112e-09	1.39112e-09	1	0	0	1	0	0
ACCCCT	26	106	6	319.619	188922525	65.3365	924186859	636	4.07692	0.0813469	0.331645	0.114695	0.00198987	0.000688173	0.374393	1.05327e-08	1.05327e-08	1	0	0	1	0	0
ACCCCTC	1	4	7	319.619	188922525	65.3365	924186859	28	4	0.00312873	0.0125149	0.00432813	8.76044e-05	3.02969e-05	0.42855	4.63705e-10	4.63705e-10	1	0	0	1	0	0
ACCCGC	75	350	6	319.619	188922525	65.3365	924186859	2100	4.66667	0.234655	1.09506	0.378711	0.00657033	0.00227227	0.42855	3.47779e-08	3.47779e-08	1	0	0	1	0	0
ACCCGCCC	1	4	8	319.619	188922525	65.3365	924186859	32	4	0.00312873	0.0125149	0.00432813	0.000100119	3.4625e-05	0.489772	5.29949e-10	5.29949e-10	1	0	0	1	0	0
ACCCGT	254	1701	6	319.619	188922525	65.3365	924186859	10206	6.69685	0.794697	5.32197	1.84054	0.0319318	0.0110432	0.614987	1.69021e-07	1.69021e-07	1	0	0	1	1	0
ACCCGTC	35	140	7	319.619	188922525	65.3365	924186859	980	4	0.109506	0.438022	0.151485	0.00306615	0.00106039	0.42855	1.62297e-08	1.62297e-08	1	0	0	1	0	0
ACCCGTCC	154	641	8	319.619	188922525	65.3365	924186859	5128	4.16234	0.481824	2.00552	0.693583	0.0160441	0.00554866	0.509649	8.49243e-08	8.49243e-08	1	0	0	1	1	0
ACCCT	89	448	5	319.619	188922525	65.3365	924186859	2240	5.03371	0.278457	1.40167	0.48475	0.00700835	0.00242375	0.385214	3.70964e-08	3.70964e-08	1	0	0	1	0	0
ACCCTC	20	108	6	319.619	188922525	65.3365	924186859	648	5.4	0.0625746	0.337903	0.116859	0.00202742	0.000701157	0.495894	1.07315e-08	1.07315e-08	1	0	0	1	0	0
ACCCTCTC	87	351	8	319.619	188922525	65.3365	924186859	2808	4.03448	0.272199	1.09818	0.379793	0.00878547	0.00303835	0.493994	4.6503e-08	4.6503e-08	1	0	0	1	0	0
ACCCTG	3	14	6	319.619	188922525	65.3365	924186859	84	4.66667	0.00938619	0.0438022	0.0151485	0.000262813	9.08907e-05	0.42855	1.39112e-09	1.39112e-09	1	0	0	1	0	0
ACCG	4985	42471	4	319.619	188922525	65.3365	924186859	169884	8.51976	15.5967	132.88	45.955	0.531521	0.18382	0.521592	2.81343e-06	2.81343e-06	1	0	0	0	1	0
ACCGACG	211	1326	7	319.619	188922525	65.3365	924186859	9282	6.28436	0.660162	4.14869	1.43477	0.0290409	0.0100434	0.673291	1.53718e-07	1.53718e-07	1	0	0	1	1	0
ACCGACTGACG	51	217	11	319.619	188922525	65.3365	924186859	2387	4.2549	0.159565	0.678934	0.234801	0.00746828	0.00258281	0.716352	3.95309e-08	3.95309e-08	1	0	0	1	1	0
ACCGAGAT	307	1274	8	319.619	188922525	65.3365	924186859	10192	4.14984	0.96052	3.986	1.37851	0.031888	0.0110281	0.508118	1.68789e-07	1.68789e-07	1	0	0	1	1	0
ACCGAT	18	72	6	319.619	188922525	65.3365	924186859	432	4	0.0563171	0.225268	0.0779063	0.00135161	0.000467438	0.367329	7.15431e-09	7.15431e-09	1	0	0	1	0	0
ACCGC	1981	18664	5	319.619	188922525	65.3365	924186859	93320	9.4215	6.19801	58.3946	20.1951	0.291973	0.100975	0.720998	1.54546e-06	1.54546e-06	1	0	0	1	1	0
ACCGCATCGC	1	4	10	319.619	188922525	65.3365	924186859	40	4	0.00312873	0.0125149	0.00432813	0.000125149	4.32813e-05	0.612215	6.62436e-10	6.62436e-10	1	0	0	1	1	0
ACCGCC	58	236	6	319.619	188922525	65.3365	924186859	1416	4.06897	0.181466	0.73838	0.25536	0.00443028	0.00153216	0.373662	2.34502e-08	2.34502e-08	1	0	0	1	0	0
ACCGCT	76	304	6	319.619	188922525	65.3365	924186859	1824	4	0.237783	0.951134	0.328938	0.0057068	0.00197363	0.367329	3.02071e-08	3.02071e-08	1	0	0	1	0	0
ACCGCTCGG	168	889	9	319.619	188922525	65.3365	924186859	8001	5.29167	0.525626	2.78144	0.961927	0.025033	0.00865734	0.728918	1.32504e-07	1.32504e-07	1	0	0	1	1	0
ACCGGC	2	8	6	319.619	188922525	65.3365	924186859	48	4	0.00625746	0.0250298	0.00865626	0.000150179	5.19375e-05	0.367329	7.94924e-10	7.94924e-10	1	0	0	1	0	0
ACCGTC	5579	40944	6	319.619	188922525	65.3365	924186859	245664	7.33895	17.4552	128.103	44.3027	0.768616	0.265816	0.673952	4.06842e-06	4.06842e-06	1	0	0	1	1	0
ACCGTCC	81	586	7	319.619	188922525	65.3365	924186859	4102	7.23457	0.253427	1.83344	0.634071	0.012834	0.0044385	0.775094	6.79328e-08	6.79328e-08	1	0	0	1	1	0
ACCGTCCGAGGG	1083	4524	12	319.619	188922525	65.3365	924186859	54288	4.17729	3.38841	14.1544	4.89511	0.169852	0.0587414	0.767219	8.99059e-07	8.99059e-07	1	0	0	1	1	0
ACCGTG	109	437	6	319.619	188922525	65.3365	924186859	2622	4.00917	0.341031	1.36725	0.472848	0.00820353	0.00283709	0.368171	4.34227e-08	4.34227e-08	1	0	0	1	0	0
ACCGTGAT	85	394	8	319.619	188922525	65.3365	924186859	3152	4.63529	0.265942	1.23272	0.426321	0.00986175	0.00341057	0.567559	5.22e-08	5.22e-08	1	0	0	1	1	0
ACCT	524	3675	4	319.619	188922525	65.3365	924186859	14700	7.01336	1.63945	11.4981	3.97647	0.0459923	0.0159059	0.429368	2.43445e-07	2.43445e-07	1	0	0	0	0	0
ACCTACT	108	535	7	319.619	188922525	65.3365	924186859	3745	4.9537	0.337903	1.67387	0.578887	0.0117171	0.00405221	0.530728	6.20206e-08	6.20206e-08	1	0	0	1	1	0
ACCTAGATC	454	1892	9	319.619	188922525	65.3365	924186859	17028	4.1674	1.42044	5.91955	2.04721	0.053276	0.0184248	0.574053	2.81999e-07	2.81999e-07	1	0	0	1	1	0
ACCTAGC	63	448	7	319.619	188922525	65.3365	924186859	3136	7.11111	0.19711	1.40167	0.48475	0.00981169	0.00339325	0.761868	5.1935e-08	5.1935e-08	1	0	0	1	1	0
ACCTAGT	25	100	7	319.619	188922525	65.3365	924186859	700	4	0.0782182	0.312873	0.108203	0.00219011	0.000757423	0.42855	1.15926e-08	1.15926e-08	1	0	0	1	0	0
ACCTAT	163	653	6	319.619	188922525	65.3365	924186859	3918	4.00613	0.509983	2.04306	0.706567	0.0122584	0.0042394	0.367892	6.48856e-08	6.48856e-08	1	0	0	1	0	0
ACCTATC	387	2265	7	319.619	188922525	65.3365	924186859	15855	5.85271	1.21082	7.08657	2.4508	0.049606	0.0171556	0.627046	2.62573e-07	2.62573e-07	1	0	0	1	1	0
ACCTATG	7	28	7	319.619	188922525	65.3365	924186859	196	4	0.0219011	0.0876044	0.0302969	0.000613231	0.000212078	0.42855	3.24594e-09	3.24594e-09	1	0	0	1	0	0
ACCTCAT	42	179	7	319.619	188922525	65.3365	924186859	1253	4.2619	0.131407	0.560042	0.193684	0.0039203	0.00135579	0.45661	2.07508e-08	2.07508e-08	1	0	0	1	0	0
ACCTCC	295	1667	6	319.619	188922525	65.3365	924186859	10002	5.65085	0.922975	5.21559	1.80375	0.0312935	0.0108225	0.51893	1.65642e-07	1.65642e-07	1	0	0	1	1	0
ACCTCG	99	396	6	319.619	188922525	65.3365	924186859	2376	4	0.309744	1.23898	0.428485	0.00743386	0.00257091	0.367329	3.93487e-08	3.93487e-08	1	0	0	1	0	0
ACCTCT	31	162	6	319.619	188922525	65.3365	924186859	972	5.22581	0.0969906	0.506854	0.175289	0.00304112	0.00105174	0.479898	1.60972e-08	1.60972e-08	1	0	0	1	0	0
ACCTCTC	164	803	7	319.619	188922525	65.3365	924186859	5621	4.89634	0.513112	2.51237	0.868872	0.0175866	0.0060821	0.524582	9.30889e-08	9.30889e-08	1	0	0	1	1	0
ACCTCTGAGT	31	130	10	319.619	188922525	65.3365	924186859	1300	4.19355	0.0969906	0.406735	0.140664	0.00406735	0.00140664	0.641838	2.15292e-08	2.15292e-08	1	0	0	1	1	0
ACCTGC	26	132	6	319.619	188922525	65.3365	924186859	792	5.07692	0.0813469	0.412992	0.142828	0.00247795	0.00085697	0.466225	1.31162e-08	1.31162e-08	1	0	0	1	0	0
ACG	223609	3431981	3	319.619	188922525	65.3365	924186859	10295943	15.3481	699.612	10737.7	3713.51	32.2132	11.1405	0.704727	0.00017051	0.00017051	1	1	1	0	1	0
ACGACGAGG	7375	41537	9	319.619	188922525	65.3365	924186859	373833	5.63214	23.0744	129.958	44.9444	1.16962	0.404499	0.775817	6.19101e-06	6.19101e-06	1	0	0	1	1	0
ACGACGATG	3011	16630	9	319.619	188922525	65.3365	924186859	149670	5.52308	9.4206	52.0308	17.9942	0.468277	0.161948	0.760796	2.47867e-06	2.47867e-06	1	0	0	1	1	0
ACGACGG	74	352	7	319.619	188922525	65.3365	924186859	2464	4.75676	0.231526	1.10131	0.380875	0.00770919	0.00266613	0.509628	4.08061e-08	4.08061e-08	1	0	0	1	1	0
ACGACT	1981	14304	6	319.619	188922525	65.3365	924186859	85824	7.2206	6.19801	44.7533	15.4774	0.26852	0.0928643	0.663084	1.42132e-06	1.42132e-06	1	0	0	1	1	0
ACGACTAT	1	11	8	319.619	188922525	65.3365	924186859	88	11	0.00312873	0.034416	0.0119024	0.000275328	9.52188e-05	1.34687	1.45736e-09	1.45736e-09	1	0	0	1	1	0
ACGACTC	42	282	7	319.619	188922525	65.3365	924186859	1974	6.71429	0.131407	0.882301	0.305133	0.00617611	0.00213593	0.719353	3.26912e-08	3.26912e-08	1	0	0	1	1	0
ACGAG	140	907	5	319.619	188922525	65.3365	924186859	4535	6.47857	0.438022	2.83776	0.981403	0.0141888	0.00490702	0.495785	7.51037e-08	7.51037e-08	1	0	0	1	0	0
ACGAGAG	481	3230	7	319.619	188922525	65.3365	924186859	22610	6.71518	1.50492	10.1058	3.49496	0.0707406	0.0244647	0.719448	3.74442e-07	3.74442e-07	1	0	0	1	1	0
ACGAGAGC	99	477	8	319.619	188922525	65.3365	924186859	3816	4.81818	0.309744	1.4924	0.516129	0.0119392	0.00412904	0.589953	6.31964e-08	6.31964e-08	1	0	0	1	1	0
ACGAGC	186	1365	6	319.619	188922525	65.3365	924186859	8190	7.33871	0.581944	4.27071	1.47697	0.0256243	0.00886184	0.67393	1.35634e-07	1.35634e-07	1	0	0	1	1	0
ACGAGCG	514	3289	7	319.619	188922525	65.3365	924186859	23023	6.39883	1.60817	10.2904	3.5588	0.0720327	0.0249116	0.685556	3.81282e-07	3.81282e-07	1	0	0	1	1	0
ACGAGG	680	3278	6	319.619	188922525	65.3365	924186859	19668	4.82059	2.12754	10.256	3.5469	0.0615358	0.0212814	0.442685	3.2572e-07	3.2572e-07	1	0	0	1	0	0
ACGAGGC	1	4	7	319.619	188922525	65.3365	924186859	28	4	0.00312873	0.0125149	0.00432813	8.76044e-05	3.02969e-05	0.42855	4.63705e-10	4.63705e-10	1	0	0	1	0	0
ACGAGGG	301	2104	7	319.619	188922525	65.3365	924186859	14728	6.99003	0.941747	6.58285	2.2766	0.0460799	0.0159362	0.748896	2.43909e-07	2.43909e-07	1	0	0	1	1	0
ACGAGGGCG	487	2362	9	319.619	188922525	65.3365	924186859	21258	4.8501	1.52369	7.39006	2.55576	0.0665105	0.0230018	0.668094	3.52052e-07	3.52052e-07	1	0	0	1	1	0
ACGAGT	132	609	6	319.619	188922525	65.3365	924186859	3654	4.61364	0.412992	1.9054	0.658958	0.0114324	0.00395375	0.423681	6.05136e-08	6.05136e-08	1	0	0	1	0	0
ACGAT	111	739	5	319.619	188922525	65.3365	924186859	3695	6.65766	0.347289	2.31213	0.799622	0.0115607	0.00399811	0.50949	6.11926e-08	6.11926e-08	1	0	0	1	1	0
ACGATACTCCG	200	838	11	319.619	188922525	65.3365	924186859	9218	4.19	0.625746	2.62187	0.906743	0.0288406	0.00997417	0.705425	1.52658e-07	1.52658e-07	1	0	0	1	1	0
ACGATAG	21	84	7	319.619	188922525	65.3365	924186859	588	4	0.0657033	0.262813	0.0908907	0.00183969	0.000636235	0.42855	9.73781e-09	9.73781e-09	1	0	0	1	0	0
ACGATAGAGCCG	785	3151	12	319.619	188922525	65.3365	924186859	37812	4.01401	2.45605	9.85862	3.40948	0.118303	0.0409138	0.737232	6.26201e-07	6.26201e-07	1	0	0	1	1	0
ACGATAT	23	93	7	319.619	188922525	65.3365	924186859	651	4.04348	0.0719608	0.290972	0.100629	0.0020368	0.000704403	0.433209	1.07812e-08	1.07812e-08	1	0	0	1	0	0
ACGATC	8	32	6	319.619	188922525	65.3365	924186859	192	4	0.0250298	0.100119	0.034625	0.000600716	0.00020775	0.367329	3.17969e-09	3.17969e-09	1	0	0	1	0	0
ACGATCACGCTG	208	889	12	319.619	188922525	65.3365	924186859	10668	4.27404	0.650776	2.78144	0.961927	0.0333773	0.0115431	0.784989	1.76672e-07	1.76672e-07	1	0	0	1	1	0
ACGATCAG	505	2101	8	319.619	188922525	65.3365	924186859	16808	4.1604	1.58001	6.57346	2.27335	0.0525877	0.0181868	0.509411	2.78356e-07	2.78356e-07	1	0	0	1	1	0
ACGATCAT	1165	5429	8	319.619	188922525	65.3365	924186859	43432	4.66009	3.64497	16.9859	5.87435	0.135887	0.0469948	0.570595	7.19273e-07	7.19273e-07	1	0	0	1	1	0
ACGATCG	1	4	7	319.619	188922525	65.3365	924186859	28	4	0.00312873	0.0125149	0.00432813	8.76044e-05	3.02969e-05	0.42855	4.63705e-10	4.63705e-10	1	0	0	1	0	0
ACGATCGCGCTG	56	243	12	319.619	188922525	65.3365	924186859	2916	4.33929	0.175209	0.760281	0.262934	0.00912337	0.00315521	0.796973	4.82916e-08	4.82916e-08	1	0	0	1	1	0
ACGATCT	16	64	7	319.619	188922525	65.3365	924186859	448	4	0.0500597	0.200239	0.0692501	0.00140167	0.00048475	0.42855	7.41929e-09	7.41929e-09	1	0	0	1	0	0
ACGATCTCGCTG	120	519	12	319.619	188922525	65.3365	924186859	6228	4.325	0.375447	1.62381	0.561575	0.0194857	0.0067389	0.794349	1.03141e-07	1.03141e-07	1	0	0	1	1	0
ACGATCTCTCAG	436	1952	12	319.619	188922525	65.3365	924186859	23424	4.47706	1.36413	6.10728	2.11213	0.0732873	0.0253455	0.822278	3.87923e-07	3.87923e-07	1	0	0	1	1	0
ACGATG	153287	1390275	6	319.619	188922525	65.3365	924186859	8341650	9.06975	479.593	4349.79	1504.32	26.0988	9.02593	0.832896	0.000138145	0.000138145	1	1	1	1	1	1
ACGATGATG	5060	30368	9	319.619	188922525	65.3365	924186859	273312	6.00158	15.8314	95.0132	32.8592	0.855119	0.295732	0.826708	4.5263e-06	4.5263e-06	1	0	0	1	1	0
ACGATGC	292	1168	7	319.619	188922525	65.3365	924186859	8176	4	0.913589	3.65436	1.26381	0.0255805	0.0088467	0.42855	1.35402e-07	1.35402e-07	1	0	0	1	0	0
ACGATGG	151	925	7	319.619	188922525	65.3365	924186859	6475	6.12583	0.472438	2.89407	1.00088	0.0202585	0.00700616	0.656307	1.07232e-07	1.07232e-07	1	0	0	1	1	0
ACGC	146916	1581132	4	319.619	188922525	65.3365	924186859	6324528	10.7621	459.66	4946.93	1710.84	19.7877	6.84334	0.658875	0.00010474	0.00010474	1	1	1	0	1	0
ACGCACGG	262	1100	8	319.619	188922525	65.3365	924186859	8800	4.19847	0.819727	3.4416	1.19024	0.0275328	0.00952188	0.514074	1.45736e-07	1.45736e-07	1	0	0	1	1	0
ACGCAG	7604	61594	6	319.619	188922525	65.3365	924186859	369564	8.10021	23.7909	192.711	66.6467	1.15627	0.39988	0.743861	6.12032e-06	6.12032e-06	1	0	0	1	1	0
ACGCAGACGG	20	111	10	319.619	188922525	65.3365	924186859	1110	5.55	0.0625746	0.347289	0.120106	0.00347289	0.00120106	0.849448	1.83826e-08	1.83826e-08	1	0	0	1	1	0
ACGCAT	3	12	6	319.619	188922525	65.3365	924186859	72	4	0.00938619	0.0375447	0.0129844	0.000225268	7.79063e-05	0.367329	1.19239e-09	1.19239e-09	1	0	0	1	0	0
ACGCC	359	2451	5	319.619	188922525	65.3365	924186859	12255	6.8273	1.12321	7.66851	2.65206	0.0383426	0.0132603	0.522472	2.02954e-07	2.02954e-07	1	0	0	1	1	0
ACGCCATC	1	4	8	319.619	188922525	65.3365	924186859	32	4	0.00312873	0.0125149	0.00432813	0.000100119	3.4625e-05	0.489772	5.29949e-10	5.29949e-10	1	0	0	1	0	0
ACGCCC	195	1240	6	319.619	188922525	65.3365	924186859	7440	6.35897	0.610102	3.87962	1.34172	0.0232777	0.00805032	0.583959	1.23213e-07	1.23213e-07	1	0	0	1	1	0
ACGCCCT	26	104	7	319.619	188922525	65.3365	924186859	728	4	0.0813469	0.325388	0.112531	0.00227771	0.000787719	0.42855	1.20563e-08	1.20563e-08	1	0	0	1	0	0
ACGCCG	212	1039	6	319.619	188922525	65.3365	924186859	6234	4.90094	0.66329	3.25075	1.12423	0.0195045	0.00674539	0.450065	1.03241e-07	1.03241e-07	1	0	0	1	0	0
ACGCCGG	1	4	7	319.619	188922525	65.3365	924186859	28	4	0.00312873	0.0125149	0.00432813	8.76044e-05	3.02969e-05	0.42855	4.63705e-10	4.63705e-10	1	0	0	1	0	0
ACGCCTG	1	4	7	319.619	188922525	65.3365	924186859	28	4	0.00312873	0.0125149	0.00432813	8.76044e-05	3.02969e-05	0.42855	4.63705e-10	4.63705e-10	1	0	0	1	0	0
ACGCGAT	1	4	7	319.619	188922525	65.3365	924186859	28	4	0.00312873	0.0125149	0.00432813	8.76044e-05	3.02969e-05	0.42855	4.63705e-10	4.63705e-10	1	0	0	1	0	0
ACGCGC	6089	36419	6	319.619	188922525	65.3365	924186859	218514	5.98111	19.0508	113.945	39.4065	0.683671	0.236439	0.549259	3.61879e-06	3.61879e-06	1	0	0	1	1	0
ACGCGG	50	309	6	319.619	188922525	65.3365	924186859	1854	6.18	0.156436	0.966777	0.334348	0.00580066	0.00200609	0.567523	3.07039e-08	3.07039e-08	1	0	0	1	1	0
ACGCGT	4	16	6	319.619	188922525	65.3365	924186859	96	4	0.0125149	0.0500597	0.0173125	0.000300358	0.000103875	0.367329	1.58985e-09	1.58985e-09	1	0	0	1	0	0
ACGCT	2	10	5	319.619	188922525	65.3365	924186859	50	5	0.00625746	0.0312873	0.0108203	0.000156436	5.41016e-05	0.382634	8.28045e-10	8.28045e-10	1	0	0	1	0	0
ACGCTC	5710	46865	6	319.619	188922525	65.3365	924186859	281190	8.20753	17.865	146.628	50.7094	0.879767	0.304257	0.753716	4.65676e-06	4.65676e-06	1	0	0	1	1	0
ACGCTCC	88	352	7	319.619	188922525	65.3365	924186859	2464	4	0.275328	1.10131	0.380875	0.00770919	0.00266613	0.42855	4.08061e-08	4.08061e-08	1	0	0	1	0	0
ACGCTCG	93	442	7	319.619	188922525	65.3365	924186859	3094	4.75269	0.290972	1.3829	0.478258	0.00968029	0.00334781	0.509192	5.12395e-08	5.12395e-08	1	0	0	1	1	0
ACGCTCGC	596	3484	8	319.619	188922525	65.3365	924186859	27872	5.84564	1.86472	10.9005	3.7698	0.0872039	0.0301584	0.715757	4.61586e-07	4.61586e-07	1	0	0	1	1	0
ACGCTCTG	341	1949	8	319.619	188922525	65.3365	924186859	15592	5.71554	1.0669	6.09789	2.10888	0.0487831	0.016871	0.699828	2.58218e-07	2.58218e-07	1	0	0	1	1	0
ACGCTG	5507	46838	6	319.619	188922525	65.3365	924186859	281028	8.50518	17.2299	146.543	50.6802	0.87926	0.304081	0.781049	4.65408e-06	4.65408e-06	1	0	0	1	1	0
ACGG	8837	90264	4	319.619	188922525	65.3365	924186859	361056	10.2143	27.6486	282.412	97.6686	1.12965	0.390674	0.625336	5.97942e-06	5.97942e-06	1	0	0	0	1	0
ACGGACTG	1289	5193	8	319.619	188922525	65.3365	924186859	41544	4.0287	4.03293	16.2475	5.61899	0.12998	0.0449519	0.493287	6.88006e-07	6.88006e-07	1	0	0	1	0	0
ACGGAG	5638	51426	6	319.619	188922525	65.3365	924186859	308556	9.12132	17.6398	160.898	55.6446	0.965388	0.333868	0.837631	5.10997e-06	5.10997e-06	1	0	0	1	1	0
ACGGAGAG	2956	18883	8	319.619	188922525	65.3365	924186859	151064	6.38802	9.24852	59.0798	20.432	0.472638	0.163456	0.782169	2.50176e-06	2.50176e-06	1	0	0	1	1	0
ACGGAGG	37	205	7	319.619	188922525	65.3365	924186859	1435	5.54054	0.115763	0.641389	0.221817	0.00448973	0.00155272	0.5936	2.37649e-08	2.37649e-08	1	0	0	1	1	0
ACGGAGT	6	24	7	319.619	188922525	65.3365	924186859	168	4	0.0187724	0.0750895	0.0259688	0.000525626	0.000181781	0.42855	2.78223e-09	2.78223e-09	1	0	0	1	0	0
ACGGAGTC	169	704	8	319.619	188922525	65.3365	924186859	5632	4.16568	0.528755	2.20263	0.761751	0.017621	0.00609401	0.510058	9.3271e-08	9.3271e-08	1	0	0	1	1	0
ACGGAT	2	8	6	319.619	188922525	65.3365	924186859	48	4	0.00625746	0.0250298	0.00865626	0.000150179	5.19375e-05	0.367329	7.94924e-10	7.94924e-10	1	0	0	1	0	0
ACGGATCT	162	713	8	319.619	188922525	65.3365	924186859	5704	4.40123	0.506854	2.23078	0.771489	0.0178463	0.00617191	0.5389	9.44634e-08	9.44634e-08	1	0	0	1	1	0
ACGGATGG	2596	11288	8	319.619	188922525	65.3365	924186859	90304	4.34823	8.12218	35.3171	12.214	0.282537	0.0977118	0.53241	1.49552e-06	1.49552e-06	1	0	0	1	1	0
ACGGC	1	5	5	319.619	188922525	65.3365	924186859	25	5	0.00312873	0.0156436	0.00541016	7.82182e-05	2.70508e-05	0.382634	4.14023e-10	4.14023e-10	1	0	0	1	0	0
ACGGCG	709	3930	6	319.619	188922525	65.3365	924186859	23580	5.54302	2.21827	12.2959	4.25239	0.0737754	0.0255143	0.509028	3.90506e-07	3.90506e-07	1	0	0	1	1	0
ACGGCGAGGATG	2	10	12	319.619	188922525	65.3365	924186859	120	5	0.00625746	0.0312873	0.0108203	0.000375447	0.000129844	0.918322	1.98731e-09	1.98731e-09	1	0	0	1	1	0
ACGGCT	12	59	6	319.619	188922525	65.3365	924186859	354	4.91667	0.0375447	0.184595	0.0638399	0.00110757	0.000383039	0.451509	5.86256e-09	5.86256e-09	1	0	0	1	0	0
ACGGGAG	650	4566	7	319.619	188922525	65.3365	924186859	31962	7.02462	2.03367	14.2858	4.94056	0.1	0.0345839	0.752601	5.2932e-07	5.2932e-07	1	0	0	1	1	0
ACGGGC	777	4964	6	319.619	188922525	65.3365	924186859	29784	6.38867	2.43102	15.531	5.37121	0.0931861	0.0322272	0.586686	4.9325e-07	4.9325e-07	1	0	0	1	1	0
ACGGGG	148	785	6	319.619	188922525	65.3365	924186859	4710	5.30405	0.463052	2.45605	0.849395	0.0147363	0.00509637	0.487083	7.80019e-08	7.80019e-08	1	0	0	1	0	0
ACGGGGATG	1	6	9	319.619	188922525	65.3365	924186859	54	6	0.00312873	0.0187724	0.00649219	0.000168951	5.84297e-05	0.82649	8.94289e-10	8.94289e-10	1	0	0	1	1	0
ACGGGGG	3	19	7	319.619	188922525	65.3365	924186859	133	6.33333	0.00938619	0.0594458	0.0205586	0.000416121	0.00014391	0.678538	2.2026e-09	2.2026e-09	1	0	0	1	1	0
ACGT	64	387	4	319.619	188922525	65.3365	924186859	1548	6.04688	0.200239	1.21082	0.418746	0.00484327	0.00167499	0.370199	2.56363e-08	2.56363e-08	1	0	0	0	0	0
ACGTAG	468	3338	6	319.619	188922525	65.3365	924186859	20028	7.13248	1.46425	10.4437	3.61182	0.0626622	0.0216709	0.654992	3.31682e-07	3.31682e-07	1	0	0	1	1	0
ACGTAT	35	145	6	319.619	188922525	65.3365	924186859	870	4.14286	0.109506	0.453666	0.156895	0.00272199	0.000941368	0.380448	1.4408e-08	1.4408e-08	1	0	0	1	0	0
ACGTATGG	294	1466	8	319.619	188922525	65.3365	924186859	11728	4.98639	0.919846	4.58672	1.58626	0.0366937	0.0126901	0.610549	1.94226e-07	1.94226e-07	1	0	0	1	1	0
ACGTC	137	702	5	319.619	188922525	65.3365	924186859	3510	5.12409	0.428636	2.19637	0.759587	0.0109818	0.00379793	0.39213	5.81288e-08	5.81288e-08	1	0	0	1	0	0
ACGTCC	2628	18893	6	319.619	188922525	65.3365	924186859	113358	7.18912	8.2223	59.1111	20.4428	0.354666	0.122657	0.660193	1.87731e-06	1.87731e-06	1	0	0	1	1	0
ACGTCCAGAGAG	301	1217	12	319.619	188922525	65.3365	924186859	14604	4.04319	0.941747	3.80766	1.31683	0.045692	0.015802	0.74259	2.41856e-07	2.41856e-07	1	0	0	1	1	0
ACGTCG	199	818	6	319.619	188922525	65.3365	924186859	4908	4.11055	0.622617	2.5593	0.885102	0.0153558	0.00531061	0.377481	8.12809e-08	8.12809e-08	1	0	0	1	0	0
ACGTGC	64	256	6	319.619	188922525	65.3365	924186859	1536	4	0.200239	0.800955	0.277	0.00480573	0.001662	0.367329	2.54376e-08	2.54376e-08	1	0	0	1	0	0
ACT	11887	119975	3	319.619	188922525	65.3365	924186859	359925	10.093	37.1912	375.369	129.817	1.12611	0.38945	0.46343	5.96069e-06	5.96069e-06	1	0	0	0	0	0
ACTACTCG	3	12	8	319.619	188922525	65.3365	924186859	96	4	0.00938619	0.0375447	0.0129844	0.000300358	0.000103875	0.489772	1.58985e-09	1.58985e-09	1	0	0	1	0	0
ACTACTG	375	2020	7	319.619	188922525	65.3365	924186859	14140	5.38667	1.17327	6.32003	2.18571	0.0442402	0.0152999	0.577115	2.34171e-07	2.34171e-07	1	0	0	1	1	0
ACTAG	138	715	5	319.619	188922525	65.3365	924186859	3575	5.18116	0.431765	2.23704	0.773653	0.0111852	0.00386827	0.396498	5.92052e-08	5.92052e-08	1	0	0	1	0	0
ACTAGAT	4	21	7	319.619	188922525	65.3365	924186859	147	5.25	0.0125149	0.0657033	0.0227227	0.000459923	0.000159059	0.562473	2.43445e-09	2.43445e-09	1	0	0	1	1	0
ACTAGATACTAGATAT	2	8	16	319.619	188922525	65.3365	924186859	128	4	0.00625746	0.0250298	0.00865626	0.000400477	0.0001385	0.979544	2.1198e-09	2.1198e-09	1	0	0	1	1	0
ACTAGC	30	120	6	319.619	188922525	65.3365	924186859	720	4	0.0938619	0.375447	0.129844	0.00225268	0.000779063	0.367329	1.19239e-08	1.19239e-08	1	0	0	1	0	0
ACTAGG	1	4	6	319.619	188922525	65.3365	924186859	24	4	0.00312873	0.0125149	0.00432813	7.50895e-05	2.59688e-05	0.367329	3.97462e-10	3.97462e-10	1	0	0	1	0	0
ACTAGT	13	59	6	319.619	188922525	65.3365	924186859	354	4.53846	0.0406735	0.184595	0.0638399	0.00110757	0.000383039	0.416777	5.86256e-09	5.86256e-09	1	0	0	1	0	0
ACTAT	1845	13316	5	319.619	188922525	65.3365	924186859	66580	7.21734	5.7725	41.6622	14.4083	0.208311	0.0720417	0.552321	1.10263e-06	1.10263e-06	1	0	0	1	1	0
ACTATACTATC	421	1807	11	319.619	188922525	65.3365	924186859	19877	4.29216	1.31719	5.65361	1.95523	0.0621897	0.0215076	0.722625	3.29181e-07	3.29181e-07	1	0	0	1	1	0
ACTATAG	28	147	7	319.619	188922525	65.3365	924186859	1029	5.25	0.0876044	0.459923	0.159059	0.00321946	0.00111341	0.562473	1.70412e-08	1.70412e-08	1	0	0	1	1	0
ACTATAT	964	4715	7	319.619	188922525	65.3365	924186859	33005	4.89108	3.01609	14.752	5.10178	0.103264	0.0357125	0.524019	5.46593e-07	5.46593e-07	1	0	0	1	1	0
ACTATC	112	585	6	319.619	188922525	65.3365	924186859	3510	5.22321	0.350418	1.83031	0.632989	0.0109818	0.00379793	0.479659	5.81288e-08	5.81288e-08	1	0	0	1	0	0
ACTATCAG	621	3178	8	319.619	188922525	65.3365	924186859	25424	5.11755	1.94294	9.9431	3.4387	0.0795448	0.0275096	0.626608	4.21045e-07	4.21045e-07	1	0	0	1	1	0
ACTATCATG	419	2005	9	319.619	188922525	65.3365	924186859	18045	4.7852	1.31094	6.2731	2.16947	0.0564579	0.0195253	0.659154	2.98842e-07	2.98842e-07	1	0	0	1	1	0
ACTATCC	25	100	7	319.619	188922525	65.3365	924186859	700	4	0.0782182	0.312873	0.108203	0.00219011	0.000757423	0.42855	1.15926e-08	1.15926e-08	1	0	0	1	0	0
ACTATCG	339	1955	7	319.619	188922525	65.3365	924186859	13685	5.76696	1.06064	6.11666	2.11537	0.0428167	0.0148076	0.617859	2.26636e-07	2.26636e-07	1	0	0	1	1	0
ACTATCGAT	149	610	9	319.619	188922525	65.3365	924186859	5490	4.09396	0.466181	1.90852	0.66004	0.0171767	0.00594036	0.563936	9.09194e-08	9.09194e-08	1	0	0	1	1	0
ACTATCT	9	36	7	319.619	188922525	65.3365	924186859	252	4	0.0281586	0.112634	0.0389532	0.00078844	0.000272672	0.42855	4.17335e-09	4.17335e-09	1	0	0	1	0	0
ACTATCTATCG	423	1852	11	319.619	188922525	65.3365	924186859	20372	4.37825	1.32345	5.79441	2.00392	0.0637385	0.0220432	0.737118	3.37379e-07	3.37379e-07	1	0	0	1	1	0
ACTATG	1622	12814	6	319.619	188922525	65.3365	924186859	76884	7.90012	5.0748	40.0915	13.8652	0.240549	0.083191	0.725486	1.27327e-06	1.27327e-06	1	0	0	1	1	0
ACTATGATCT	460	1993	10	319.619	188922525	65.3365	924186859	19930	4.33261	1.43922	6.23556	2.15649	0.0623556	0.0215649	0.663122	3.30059e-07	3.30059e-07	1	0	0	1	1	0
ACTATGC	198	1065	7	319.619	188922525	65.3365	924186859	7455	5.37879	0.619488	3.3321	1.15236	0.0233247	0.00806655	0.576271	1.23462e-07	1.23462e-07	1	0	0	1	1	0
ACTATGG	235	1487	7	319.619	188922525	65.3365	924186859	10409	6.32766	0.735251	4.65242	1.60898	0.0325669	0.0112629	0.67793	1.72382e-07	1.72382e-07	1	0	0	1	1	0
ACTC	386294	4944761	4	319.619	188922525	65.3365	924186859	19779044	12.8005	1208.61	15470.8	5350.39	61.8833	21.4016	0.783667	0.000327559	0.000327559	1	1	1	0	1	0
ACTCAG	599	4335	6	319.619	188922525	65.3365	924186859	26010	7.23706	1.87411	13.563	4.69061	0.0813782	0.0281437	0.664596	4.30749e-07	4.30749e-07	1	0	0	1	1	0
ACTCAGTCAGAT	806	3325	12	319.619	188922525	65.3365	924186859	39900	4.12531	2.52176	10.403	3.59776	0.124836	0.0431731	0.757673	6.6078e-07	6.6078e-07	1	0	0	1	1	0
ACTCAT	1822	10914	6	319.619	188922525	65.3365	924186859	65484	5.99012	5.70054	34.1469	11.8093	0.204882	0.0708558	0.550086	1.08447e-06	1.08447e-06	1	0	0	1	1	0
ACTCATAG	299	1464	8	319.619	188922525	65.3365	924186859	11712	4.89632	0.93549	4.58046	1.5841	0.0366437	0.0126728	0.59952	1.93961e-07	1.93961e-07	1	0	0	1	1	0
ACTCATC	89	397	7	319.619	188922525	65.3365	924186859	2779	4.46067	0.278457	1.24211	0.429567	0.00869474	0.00300697	0.477906	4.60228e-08	4.60228e-08	1	0	0	1	0	0
ACTCATG	42	193	7	319.619	188922525	65.3365	924186859	1351	4.59524	0.131407	0.603845	0.208832	0.00422691	0.00146183	0.492323	2.23738e-08	2.23738e-08	1	0	0	1	0	0
ACTCATGG	249	1162	8	319.619	188922525	65.3365	924186859	9296	4.66667	0.779053	3.63558	1.25732	0.0290847	0.0100586	0.571401	1.5395e-07	1.5395e-07	1	0	0	1	1	0
ACTCC	12	60	5	319.619	188922525	65.3365	924186859	300	5	0.0375447	0.187724	0.0649219	0.000938619	0.00032461	0.382634	4.96827e-09	4.96827e-09	1	0	0	1	0	0
ACTCCATG	309	1516	8	319.619	188922525	65.3365	924186859	12128	4.90615	0.966777	4.74315	1.64036	0.0379452	0.0131229	0.600724	2.00851e-07	2.00851e-07	1	0	0	1	1	0
ACTCCC	165	1069	6	319.619	188922525	65.3365	924186859	6414	6.47879	0.51624	3.34461	1.15669	0.0200677	0.00694015	0.594962	1.06222e-07	1.06222e-07	1	0	0	1	1	0
ACTCCT	172	938	6	319.619	188922525	65.3365	924186859	5628	5.45349	0.538141	2.93475	1.01495	0.0176085	0.00608968	0.500806	9.32048e-08	9.32048e-08	1	0	0	1	1	0
ACTCG	30	158	5	319.619	188922525	65.3365	924186859	790	5.26667	0.0938619	0.494339	0.170961	0.0024717	0.000854805	0.403042	1.30831e-08	1.30831e-08	1	0	0	1	0	0
ACTCGAT	266	1361	7	319.619	188922525	65.3365	924186859	9527	5.11654	0.832242	4.2582	1.47265	0.0298074	0.0103085	0.548174	1.57776e-07	1.57776e-07	1	0	0	1	1	0
ACTCGC	5089	38745	6	319.619	188922525	65.3365	924186859	232470	7.61348	15.9221	121.223	41.9233	0.727336	0.25154	0.699163	3.84991e-06	3.84991e-06	1	0	0	1	1	0
ACTCGCTC	28	141	8	319.619	188922525	65.3365	924186859	1128	5.03571	0.0876044	0.441151	0.152567	0.00352921	0.00122053	0.616588	1.86807e-08	1.86807e-08	1	0	0	1	1	0
ACTCGG	122	488	6	319.619	188922525	65.3365	924186859	2928	4	0.381705	1.52682	0.528032	0.00916092	0.00316819	0.367329	4.84903e-08	4.84903e-08	1	0	0	1	0	0
ACTCT	778	7108	5	319.619	188922525	65.3365	924186859	35540	9.13625	2.43415	22.239	7.69109	0.111195	0.0384554	0.699168	5.88575e-07	5.88575e-07	1	0	0	1	1	0
ACTCTAT	478	2879	7	319.619	188922525	65.3365	924186859	20153	6.02301	1.49553	9.00761	3.11517	0.0630533	0.0218062	0.645291	3.33752e-07	3.33752e-07	1	0	0	1	1	0
ACTCTC	30590	263363	6	319.619	188922525	65.3365	924186859	1580178	8.60945	95.7078	823.991	284.967	4.94395	1.7098	0.790625	2.61692e-05	2.61692e-05	1	1	0	1	1	0
ACTCTCACTCTG	387	1578	12	319.619	188922525	65.3365	924186859	18936	4.07752	1.21082	4.93713	1.70745	0.0592456	0.0204894	0.748896	3.13597e-07	3.13597e-07	1	0	0	1	1	0
ACTCTCC	172	1023	7	319.619	188922525	65.3365	924186859	7161	5.94767	0.538141	3.20069	1.10692	0.0224048	0.00774843	0.63722	1.18593e-07	1.18593e-07	1	0	0	1	1	0
ACTCTCG	171	1476	7	319.619	188922525	65.3365	924186859	10332	8.63158	0.535013	4.618	1.59708	0.032326	0.0111796	0.924767	1.71107e-07	1.71107e-07	1	0	0	1	1	0
ACTCTCTC	8402	53872	8	319.619	188922525	65.3365	924186859	430976	6.41181	26.2876	168.551	58.2912	1.34841	0.46633	0.785081	7.13735e-06	7.13735e-06	1	0	0	1	1	0
ACTCTCTCTC	269	1209	10	319.619	188922525	65.3365	924186859	12090	4.49442	0.841628	3.78263	1.30818	0.0378263	0.0130818	0.687888	2.00221e-07	2.00221e-07	1	0	0	1	1	0
ACTCTG	491	1971	6	319.619	188922525	65.3365	924186859	11826	4.01426	1.53621	6.16672	2.13269	0.0370003	0.0127961	0.368638	1.95849e-07	1.95849e-07	1	0	0	1	0	0
ACTG	16008	142464	4	319.619	188922525	65.3365	924186859	569856	8.89955	50.0847	445.731	154.151	1.78292	0.616603	0.544844	9.43733e-06	9.43733e-06	1	1	0	0	1	0
ACTGAG	702	4306	6	319.619	188922525	65.3365	924186859	25836	6.1339	2.19637	13.4723	4.65923	0.0808338	0.0279554	0.56329	4.27868e-07	4.27868e-07	1	0	0	1	1	0
ACTGAGCATCTG	993	4303	12	319.619	188922525	65.3365	924186859	51636	4.33333	3.10683	13.4629	4.65598	0.161555	0.0558718	0.795879	8.55139e-07	8.55139e-07	1	0	0	1	1	0
ACTGAT	162	1000	6	319.619	188922525	65.3365	924186859	6000	6.17284	0.506854	3.12873	1.08203	0.0187724	0.00649219	0.566866	9.93655e-08	9.93655e-08	1	0	0	1	1	0
ACTGATAG	1822	10585	8	319.619	188922525	65.3365	924186859	84680	5.80955	5.70054	33.1176	11.4533	0.264941	0.0916265	0.711339	1.40238e-06	1.40238e-06	1	0	0	1	1	0
ACTGATC	92	397	7	319.619	188922525	65.3365	924186859	2779	4.31522	0.287843	1.24211	0.429567	0.00869474	0.00300697	0.462322	4.60228e-08	4.60228e-08	1	0	0	1	0	0
ACTGATCG	314	1544	8	319.619	188922525	65.3365	924186859	12352	4.9172	0.982421	4.83076	1.67066	0.0386461	0.0133653	0.602076	2.0456e-07	2.0456e-07	1	0	0	1	1	0
ACTGATCTG	397	2130	9	319.619	188922525	65.3365	924186859	19170	5.36524	1.24211	6.66419	2.30473	0.0599777	0.0207426	0.739053	3.17473e-07	3.17473e-07	1	0	0	1	1	0
ACTGATGC	948	4695	8	319.619	188922525	65.3365	924186859	37560	4.95253	2.96603	14.6894	5.08014	0.117515	0.0406411	0.606403	6.22028e-07	6.22028e-07	1	0	0	1	1	0
ACTGATGG	380	1836	8	319.619	188922525	65.3365	924186859	14688	4.83158	1.18892	5.74435	1.98661	0.0459548	0.0158929	0.591593	2.43247e-07	2.43247e-07	1	0	0	1	1	0
ACTGC	195	1982	5	319.619	188922525	65.3365	924186859	9910	10.1641	0.610102	6.20114	2.14459	0.0310057	0.0107229	0.777827	1.64119e-07	1.64119e-07	1	0	0	1	1	0
ACTGCC	896	6001	6	319.619	188922525	65.3365	924186859	36006	6.69754	2.80334	18.7755	6.49328	0.112653	0.0389597	0.615051	5.96292e-07	5.96292e-07	1	0	0	1	1	0
ACTGCG	672	4453	6	319.619	188922525	65.3365	924186859	26718	6.62649	2.10251	13.9322	4.81829	0.0835934	0.0289097	0.608525	4.42474e-07	4.42474e-07	1	0	0	1	1	0
ACTGCT	1391	8821	6	319.619	188922525	65.3365	924186859	52926	6.34148	4.35206	27.5985	9.54461	0.165591	0.0572676	0.582352	8.76503e-07	8.76503e-07	1	0	0	1	1	0
ACTGCTC	87	350	7	319.619	188922525	65.3365	924186859	2450	4.02299	0.272199	1.09506	0.378711	0.00766539	0.00265098	0.431013	4.05742e-08	4.05742e-08	1	0	0	1	0	0
ACTGCTG	130	581	7	319.619	188922525	65.3365	924186859	4067	4.46923	0.406735	1.81779	0.628661	0.0127245	0.00440063	0.478823	6.73532e-08	6.73532e-08	1	0	0	1	0	0
ACTGCTGAT	166	674	9	319.619	188922525	65.3365	924186859	6066	4.06024	0.519369	2.10876	0.72929	0.0189789	0.00656361	0.559292	1.00458e-07	1.00458e-07	1	0	0	1	1	0
ACTGGATG	18	72	8	319.619	188922525	65.3365	924186859	576	4	0.0563171	0.225268	0.0779063	0.00180215	0.000623251	0.489772	9.53908e-09	9.53908e-09	1	0	0	1	0	0
ACTGGCT	2	8	7	319.619	188922525	65.3365	924186859	56	4	0.00625746	0.0250298	0.00865626	0.000175209	6.05938e-05	0.42855	9.27411e-10	9.27411e-10	1	0	0	1	0	0
AG	269340	5112871	2	319.619	188922525	65.3365	924186859	10225742	18.983	842.692	15996.8	5532.29	31.9936	11.0646	0.581083	0.000169348	0.000169348	1	1	1	0	1	0
AGAGAGAGAT	423	2081	10	319.619	188922525	65.3365	924186859	20810	4.91962	1.32345	6.51088	2.25171	0.0651088	0.0225171	0.752967	3.44633e-07	3.44633e-07	1	0	0	1	1	0
AGAGAGAT	712	4367	8	319.619	188922525	65.3365	924186859	34936	6.13343	2.22765	13.6632	4.72523	0.109305	0.0378019	0.750995	5.78572e-07	5.78572e-07	1	0	0	1	1	0
AGAGAGATGG	133	593	10	319.619	188922525	65.3365	924186859	5930	4.45865	0.416121	1.85534	0.641645	0.0185534	0.00641645	0.682413	9.82062e-08	9.82062e-08	1	0	0	1	1	0
AGAGAGC	126	504	7	319.619	188922525	65.3365	924186859	3528	4	0.39422	1.57688	0.545344	0.0110382	0.00381741	0.42855	5.84269e-08	5.84269e-08	1	0	0	1	0	0
AGAGAGG	94	436	7	319.619	188922525	65.3365	924186859	3052	4.6383	0.2941	1.36413	0.471766	0.00954888	0.00330236	0.496936	5.05439e-08	5.05439e-08	1	0	0	1	0	0
AGAGAGGGC	1	4	9	319.619	188922525	65.3365	924186859	36	4	0.00312873	0.0125149	0.00432813	0.000112634	3.89532e-05	0.550993	5.96193e-10	5.96193e-10	1	0	0	1	1	0
AGAGAT	2270	19348	6	319.619	188922525	65.3365	924186859	116088	8.52335	7.10221	60.5346	20.9352	0.363208	0.125611	0.782718	1.92252e-06	1.92252e-06	1	0	0	1	1	0
AGAGATAT	352	1497	8	319.619	188922525	65.3365	924186859	11976	4.25284	1.10131	4.68371	1.6198	0.0374697	0.0129584	0.520731	1.98333e-07	1.98333e-07	1	0	0	1	1	0
AGAGATG	256	1820	7	319.619	188922525	65.3365	924186859	12740	7.10938	0.800955	5.69429	1.9693	0.03986	0.0137851	0.761682	2.10986e-07	2.10986e-07	1	0	0	1	1	0
AGAGATGCTC	245	988	10	319.619	188922525	65.3365	924186859	9880	4.03265	0.766539	3.09118	1.06905	0.0309118	0.0106905	0.617213	1.63622e-07	1.63622e-07	1	0	0	1	1	0
AGAGC	148	838	5	319.619	188922525	65.3365	924186859	4190	5.66216	0.463052	2.62187	0.906743	0.0131094	0.00453372	0.433308	6.93902e-08	6.93902e-08	1	0	0	1	0	0
AGAGCAT	24	96	7	319.619	188922525	65.3365	924186859	672	4	0.0750895	0.300358	0.103875	0.00210251	0.000727126	0.42855	1.11289e-08	1.11289e-08	1	0	0	1	0	0
AGAGCC	1118	9266	6	319.619	188922525	65.3365	924186859	55596	8.28801	3.49792	28.9908	10.0261	0.173945	0.0601567	0.761107	9.2072e-07	9.2072e-07	1	0	0	1	1	0
AGAGCG	2080	18875	6	319.619	188922525	65.3365	924186859	113250	9.07452	6.50776	59.0548	20.4234	0.354329	0.12254	0.833333	1.87552e-06	1.87552e-06	1	0	0	1	1	0
AGAGG	600	3641	5	319.619	188922525	65.3365	924186859	18205	6.06833	1.87724	11.3917	3.93968	0.0569585	0.0196984	0.464391	3.01491e-07	3.01491e-07	1	0	0	1	0	0
AGAGGATG	929	4356	8	319.619	188922525	65.3365	924186859	34848	4.68891	2.90659	13.6287	4.71333	0.10903	0.0377067	0.574125	5.77115e-07	5.77115e-07	1	0	0	1	1	0
AGAGGC	124	541	6	319.619	188922525	65.3365	924186859	3246	4.3629	0.387962	1.69264	0.585379	0.0101559	0.00351228	0.400655	5.37567e-08	5.37567e-08	1	0	0	1	0	0
AGAGGCC	2	8	7	319.619	188922525	65.3365	924186859	56	4	0.00625746	0.0250298	0.00865626	0.000175209	6.05938e-05	0.42855	9.27411e-10	9.27411e-10	1	0	0	1	0	0
AGAGGG	1433	7030	6	319.619	188922525	65.3365	924186859	42180	4.90579	4.48347	21.995	7.60669	0.13197	0.0456401	0.45051	6.98539e-07	6.98539e-07	1	0	0	1	0	0
AGAGGGG	1	4	7	319.619	188922525	65.3365	924186859	28	4	0.00312873	0.0125149	0.00432813	8.76044e-05	3.02969e-05	0.42855	4.63705e-10	4.63705e-10	1	0	0	1	0	0
AGAT	22006	217877	4	319.619	188922525	65.3365	924186859	871508	9.9008	68.8508	681.678	235.75	2.72671	0.943	0.606142	1.4433e-05	1.4433e-05	1	1	0	0	1	0
AGATAGATAT	680	2931	10	319.619	188922525	65.3365	924186859	29310	4.31029	2.12754	9.1703	3.17144	0.091703	0.0317144	0.659707	4.854e-07	4.854e-07	1	0	0	1	1	0
AGATAGATC	451	1963	9	319.619	188922525	65.3365	924186859	17667	4.35255	1.41106	6.14169	2.12403	0.0552753	0.0191163	0.599557	2.92582e-07	2.92582e-07	1	0	0	1	1	0
AGATAGATGAT	328	1599	11	319.619	188922525	65.3365	924186859	17589	4.875	1.02622	5.00284	1.73017	0.0550312	0.0190319	0.820751	2.9129e-07	2.9129e-07	1	0	0	1	1	0
AGATAGCT	84	368	8	319.619	188922525	65.3365	924186859	2944	4.38095	0.262813	1.15137	0.398188	0.00921098	0.0031855	0.536417	4.87553e-08	4.87553e-08	1	0	0	1	1	0
AGATAT	4017	21591	6	319.619	188922525	65.3365	924186859	129546	5.37491	12.5681	67.5524	23.3622	0.405314	0.140173	0.49359	2.1454e-06	2.1454e-06	1	0	0	1	0	0
AGATATATC	835	4301	9	319.619	188922525	65.3365	924186859	38709	5.1509	2.61249	13.4567	4.65382	0.12111	0.0418844	0.709528	6.41056e-07	6.41056e-07	1	0	0	1	1	0
AGATATCGGGCG	2	8	12	319.619	188922525	65.3365	924186859	96	4	0.00625746	0.0250298	0.00865626	0.000300358	0.000103875	0.734658	1.58985e-09	1.58985e-09	1	0	0	1	1	0
AGATC	63	328	5	319.619	188922525	65.3365	924186859	1640	5.20635	0.19711	1.02622	0.354907	0.00513112	0.00177453	0.398426	2.71599e-08	2.71599e-08	1	0	0	1	0	0
AGATCAT	779	4408	7	319.619	188922525	65.3365	924186859	30856	5.65854	2.43728	13.7914	4.7696	0.0965401	0.0333872	0.606242	5.11003e-07	5.11003e-07	1	0	0	1	1	0
AGATCATAT	780	3194	9	319.619	188922525	65.3365	924186859	28746	4.09487	2.44041	9.99316	3.45601	0.0899384	0.0311041	0.564062	4.7606e-07	4.7606e-07	1	0	0	1	1	0
AGATCG	732	4573	6	319.619	188922525	65.3365	924186859	27438	6.24727	2.29023	14.3077	4.94813	0.0858461	0.0296888	0.573701	4.54398e-07	4.54398e-07	1	0	0	1	1	0
AGATG	320	2590	5	319.619	188922525	65.3365	924186859	12950	8.09375	1.00119	8.10341	2.80246	0.040517	0.0140123	0.619389	2.14464e-07	2.14464e-07	1	0	0	1	1	0
AGATGAT	115	656	7	319.619	188922525	65.3365	924186859	4592	5.70435	0.359804	2.05245	0.709813	0.0143671	0.00496869	0.61115	7.60477e-08	7.60477e-08	1	0	0	1	1	0
AGATGC	251	1441	6	319.619	188922525	65.3365	924186859	8646	5.74104	0.785311	4.5085	1.55921	0.027051	0.00935525	0.527212	1.43186e-07	1.43186e-07	1	0	0	1	1	0
AGATGG	205	1359	6	319.619	188922525	65.3365	924186859	8154	6.62927	0.641389	4.25194	1.47048	0.0255117	0.00882289	0.608781	1.35038e-07	1.35038e-07	1	0	0	1	1	0
AGATGGAT	1002	4736	8	319.619	188922525	65.3365	924186859	37888	4.72655	3.13499	14.8177	5.1245	0.118541	0.040996	0.578733	6.2746e-07	6.2746e-07	1	0	0	1	1	0
AGC	169853	2531655	3	319.619	188922525	65.3365	924186859	7594965	14.905	531.424	7920.86	2739.33	23.7626	8.218	0.684379	0.00012578	0.00012578	1	1	1	0	1	0
AGCAGCATG	222	1058	9	319.619	188922525	65.3365	924186859	9522	4.76577	0.694578	3.31019	1.14479	0.0297918	0.0103031	0.656476	1.57693e-07	1.57693e-07	1	0	0	1	1	0
AGCAGCC	3	15	7	319.619	188922525	65.3365	924186859	105	5	0.00938619	0.0469309	0.0162305	0.000328517	0.000113613	0.535688	1.7389e-09	1.7389e-09	1	0	0	1	1	0
AGCAGCGCATG	90	516	11	319.619	188922525	65.3365	924186859	5676	5.73333	0.281586	1.61442	0.558329	0.0177587	0.00614162	0.965259	9.39997e-08	9.39997e-08	1	0	0	1	1	0
AGCAGG	129	710	6	319.619	188922525	65.3365	924186859	4260	5.50388	0.403606	2.2214	0.768243	0.0133284	0.00460946	0.505433	7.05495e-08	7.05495e-08	1	0	0	1	1	0
AGCAGGAGG	1	4	9	319.619	188922525	65.3365	924186859	36	4	0.00312873	0.0125149	0.00432813	0.000112634	3.89532e-05	0.550993	5.96193e-10	5.96193e-10	1	0	0	1	1	0
AGCAT	130	1125	5	319.619	188922525	65.3365	924186859	5625	8.65385	0.406735	3.51982	1.21729	0.0175991	0.00608643	0.662252	9.31551e-08	9.31551e-08	1	0	0	1	1	0
AGCATC	4538	35549	6	319.619	188922525	65.3365	924186859	213294	7.83363	14.1982	111.223	38.4652	0.667339	0.230791	0.71938	3.53234e-06	3.53234e-06	1	0	0	1	1	0
AGCATCATC	1842	9017	9	319.619	188922525	65.3365	924186859	81153	4.89522	5.76312	28.2117	9.75668	0.253906	0.0878102	0.674309	1.34397e-06	1.34397e-06	1	0	0	1	1	0
AGCATG	259	1645	6	319.619	188922525	65.3365	924186859	9870	6.35135	0.810341	5.14676	1.77994	0.0308806	0.0106797	0.583259	1.63456e-07	1.63456e-07	1	0	0	1	1	0
AGCC	312	1961	4	319.619	188922525	65.3365	924186859	7844	6.28526	0.976163	6.13544	2.12187	0.0245417	0.00848746	0.384793	1.29904e-07	1.29904e-07	1	0	0	0	0	0
AGCCAGCG	50	217	8	319.619	188922525	65.3365	924186859	1736	4.34	0.156436	0.678934	0.234801	0.00543147	0.00187841	0.531403	2.87497e-08	2.87497e-08	1	0	0	1	1	0
AGCCAT	89	427	6	319.619	188922525	65.3365	924186859	2562	4.79775	0.278457	1.33597	0.462028	0.0080158	0.00277217	0.440588	4.2429e-08	4.2429e-08	1	0	0	1	0	0
AGCCC	5	25	5	319.619	188922525	65.3365	924186859	125	5	0.0156436	0.0782182	0.0270508	0.000391091	0.000135254	0.382634	2.07011e-09	2.07011e-09	1	0	0	1	0	0
AGCCCC	6	26	6	319.619	188922525	65.3365	924186859	156	4.33333	0.0187724	0.0813469	0.0281328	0.000488082	0.000168797	0.39794	2.5835e-09	2.5835e-09	1	0	0	1	0	0
AGCCCT	1	8	6	319.619	188922525	65.3365	924186859	48	8	0.00312873	0.0250298	0.00865626	0.000150179	5.19375e-05	0.734658	7.94924e-10	7.94924e-10	1	0	0	1	1	0
AGCCG	52	260	5	319.619	188922525	65.3365	924186859	1300	5	0.162694	0.813469	0.281328	0.00406735	0.00140664	0.382634	2.15292e-08	2.15292e-08	1	0	0	1	0	0
AGCCGATCG	204	826	9	319.619	188922525	65.3365	924186859	7434	4.04902	0.638261	2.58433	0.893759	0.023259	0.00804383	0.557746	1.23114e-07	1.23114e-07	1	0	0	1	1	0
AGCCGC	31	124	6	319.619	188922525	65.3365	924186859	744	4	0.0969906	0.387962	0.134172	0.00232777	0.000805032	0.367329	1.23213e-08	1.23213e-08	1	0	0	1	0	0
AGCCGGG	91	453	7	319.619	188922525	65.3365	924186859	3171	4.97802	0.284714	1.41731	0.490161	0.0099212	0.00343112	0.533333	5.25146e-08	5.25146e-08	1	0	0	1	1	0
AGCCT	221	1616	5	319.619	188922525	65.3365	924186859	8080	7.31222	0.691449	5.05603	1.74856	0.0252801	0.00874282	0.559581	1.33812e-07	1.33812e-07	1	0	0	1	1	0
AGCCTC	132	780	6	319.619	188922525	65.3365	924186859	4680	5.90909	0.412992	2.44041	0.843985	0.0146425	0.00506391	0.542645	7.75051e-08	7.75051e-08	1	0	0	1	1	0
AGCCTG	227	1239	6	319.619	188922525	65.3365	924186859	7434	5.45815	0.710221	3.87649	1.34064	0.023259	0.00804383	0.501234	1.23114e-07	1.23114e-07	1	0	0	1	1	0
AGCG	1043	6629	4	319.619	188922525	65.3365	924186859	26516	6.3557	3.26326	20.7403	7.17279	0.0829614	0.0286912	0.389106	4.39129e-07	4.39129e-07	1	0	0	0	0	0
AGCGAGGG	2	10	8	319.619	188922525	65.3365	924186859	80	5	0.00625746	0.0312873	0.0108203	0.000250298	8.65626e-05	0.612215	1.32487e-09	1.32487e-09	1	0	0	1	1	0
AGCGAT	119	901	6	319.619	188922525	65.3365	924186859	5406	7.57143	0.372319	2.81898	0.974911	0.0169139	0.00584947	0.695301	8.95283e-08	8.95283e-08	1	0	0	1	1	0
AGCGCCG	1	4	7	319.619	188922525	65.3365	924186859	28	4	0.00312873	0.0125149	0.00432813	8.76044e-05	3.02969e-05	0.42855	4.63705e-10	4.63705e-10	1	0	0	1	0	0
AGCGCG	97	388	6	319.619	188922525	65.3365	924186859	2328	4	0.303487	1.21395	0.419829	0.00728368	0.00251897	0.367329	3.85538e-08	3.85538e-08	1	0	0	1	0	0
AGCGG	32	185	5	319.619	188922525	65.3365	924186859	925	5.78125	0.100119	0.578815	0.200176	0.00289407	0.00100088	0.442421	1.53188e-08	1.53188e-08	1	0	0	1	0	0
AGCGGC	996	4919	6	319.619	188922525	65.3365	924186859	29514	4.93876	3.11621	15.3902	5.32252	0.0923413	0.0319351	0.453537	4.88779e-07	4.88779e-07	1	0	0	1	0	0
AGCGGCG	1	4	7	319.619	188922525	65.3365	924186859	28	4	0.00312873	0.0125149	0.00432813	8.76044e-05	3.02969e-05	0.42855	4.63705e-10	4.63705e-10	1	0	0	1	0	0
AGCGGG	426	2691	6	319.619	188922525	65.3365	924186859	16146	6.3169	1.33284	8.41941	2.91175	0.0505165	0.0174705	0.580095	2.67392e-07	2.67392e-07	1	0	0	1	1	0
AGCT	49	306	4	319.619	188922525	65.3365	924186859	1224	6.2449	0.153308	0.957391	0.331102	0.00382956	0.00132441	0.382322	2.02706e-08	2.02706e-08	1	0	0	0	0	0
AGCTAT	237	1045	6	319.619	188922525	65.3365	924186859	6270	4.40928	0.741509	3.26952	1.13072	0.0196171	0.00678434	0.404914	1.03837e-07	1.03837e-07	1	0	0	1	0	0
AGCTATC	171	904	7	319.619	188922525	65.3365	924186859	6328	5.28655	0.535013	2.82837	0.978157	0.0197986	0.0068471	0.566388	1.04797e-07	1.04797e-07	1	0	0	1	1	0
AGCTCATC	153	682	8	319.619	188922525	65.3365	924186859	5456	4.45752	0.478695	2.13379	0.737946	0.0170703	0.00590357	0.545792	9.03563e-08	9.03563e-08	1	0	0	1	1	0
AGG	7841	71303	3	319.619	188922525	65.3365	924186859	213909	9.09361	24.5324	223.088	77.1521	0.669263	0.231456	0.417543	3.54253e-06	3.54253e-06	1	0	0	0	0	0
AGGAGGG	57	228	7	319.619	188922525	65.3365	924186859	1596	4	0.178338	0.71335	0.246703	0.00499345	0.00172692	0.42855	2.64312e-08	2.64312e-08	1	0	0	1	0	0
AGGAT	1443	7814	5	319.619	188922525	65.3365	924186859	39070	5.41511	4.51476	24.4479	8.455	0.122239	0.042275	0.414401	6.47035e-07	6.47035e-07	1	0	0	1	0	0
AGGATAT	1	4	7	319.619	188922525	65.3365	924186859	28	4	0.00312873	0.0125149	0.00432813	8.76044e-05	3.02969e-05	0.42855	4.63705e-10	4.63705e-10	1	0	0	1	0	0
AGGATCG	996	8331	7	319.619	188922525	65.3365	924186859	58317	8.36446	3.11621	26.0654	9.01441	0.182458	0.0631009	0.896148	9.65783e-07	9.65783e-07	1	0	0	1	1	0
AGGATG	6080	47221	6	319.619	188922525	65.3365	924186859	283326	7.76661	19.0227	147.742	51.0946	0.88645	0.306568	0.713225	4.69214e-06	4.69214e-06	1	0	0	1	1	0
AGGATGATG	686	2841	9	319.619	188922525	65.3365	924186859	25569	4.1414	2.14631	8.88872	3.07405	0.0799985	0.0276665	0.570471	4.23446e-07	4.23446e-07	1	0	0	1	1	0
AGGATGC	2	8	7	319.619	188922525	65.3365	924186859	56	4	0.00625746	0.0250298	0.00865626	0.000175209	6.05938e-05	0.42855	9.27411e-10	9.27411e-10	1	0	0	1	0	0
AGGC	764	6316	4	319.619	188922525	65.3365	924186859	25264	8.26702	2.39035	19.7611	6.83412	0.0790442	0.0273365	0.506119	4.18395e-07	4.18395e-07	1	0	0	0	1	0
AGGCCC	170	698	6	319.619	188922525	65.3365	924186859	4188	4.10588	0.531884	2.18385	0.755259	0.0131031	0.00453155	0.377052	6.93571e-08	6.93571e-08	1	0	0	1	0	0
AGGCG	1	5	5	319.619	188922525	65.3365	924186859	25	5	0.00312873	0.0156436	0.00541016	7.82182e-05	2.70508e-05	0.382634	4.14023e-10	4.14023e-10	1	0	0	1	0	0
AGGCGAT	7	32	7	319.619	188922525	65.3365	924186859	224	4.57143	0.0219011	0.100119	0.034625	0.000700835	0.000242375	0.489772	3.70964e-09	3.70964e-09	1	0	0	1	0	0
AGGCGG	193	1020	6	319.619	188922525	65.3365	924186859	6120	5.28497	0.603845	3.1913	1.10367	0.0191478	0.00662204	0.485331	1.01353e-07	1.01353e-07	1	0	0	1	0	0
AGGCGGC	71	284	7	319.619	188922525	65.3365	924186859	1988	4	0.22214	0.888559	0.307297	0.00621991	0.00215108	0.42855	3.29231e-08	3.29231e-08	1	0	0	1	0	0
AGGCGGG	1	6	7	319.619	188922525	65.3365	924186859	42	6	0.00312873	0.0187724	0.00649219	0.000131407	4.54454e-05	0.642826	6.95558e-10	6.95558e-10	1	0	0	1	1	0
AGGG	191	1207	4	319.619	188922525	65.3365	924186859	4828	6.31937	0.597587	3.77638	1.30601	0.0151055	0.00522405	0.386881	7.99561e-08	7.99561e-08	1	0	0	0	0	0
AGGGAT	97	663	6	319.619	188922525	65.3365	924186859	3978	6.83505	0.303487	2.07435	0.717387	0.0124461	0.00430432	0.627678	6.58793e-08	6.58793e-08	1	0	0	1	1	0
AGGGATAT	4	16	8	319.619	188922525	65.3365	924186859	128	4	0.0125149	0.0500597	0.0173125	0.000400477	0.0001385	0.489772	2.1198e-09	2.1198e-09	1	0	0	1	0	0
AGGGC	1	5	5	319.619	188922525	65.3365	924186859	25	5	0.00312873	0.0156436	0.00541016	7.82182e-05	2.70508e-05	0.382634	4.14023e-10	4.14023e-10	1	0	0	1	0	0
AGGGCG	212	1355	6	319.619	188922525	65.3365	924186859	8130	6.39151	0.66329	4.23943	1.46615	0.0254366	0.00879692	0.586947	1.3464e-07	1.3464e-07	1	0	0	1	1	0
AGGGG	214	1099	5	319.619	188922525	65.3365	924186859	5495	5.13551	0.669548	3.43847	1.18915	0.0171924	0.00594577	0.393005	9.10022e-08	9.10022e-08	1	0	0	1	0	0
AGGGGAT	1	5	7	319.619	188922525	65.3365	924186859	35	5	0.00312873	0.0156436	0.00541016	0.000109506	3.78711e-05	0.535688	5.79632e-10	5.79632e-10	1	0	0	1	1	0
AGGGGC	2	8	6	319.619	188922525	65.3365	924186859	48	4	0.00625746	0.0250298	0.00865626	0.000150179	5.19375e-05	0.367329	7.94924e-10	7.94924e-10	1	0	0	1	0	0
AGGGGG	182	739	6	319.619	188922525	65.3365	924186859	4434	4.06044	0.569429	2.31213	0.799622	0.0138728	0.00479773	0.372879	7.34311e-08	7.34311e-08	1	0	0	1	0	0
AGGGGGC	1	4	7	319.619	188922525	65.3365	924186859	28	4	0.00312873	0.0125149	0.00432813	8.76044e-05	3.02969e-05	0.42855	4.63705e-10	4.63705e-10	1	0	0	1	0	0
AGGGGGG	13	52	7	319.619	188922525	65.3365	924186859	364	4	0.0406735	0.162694	0.0562657	0.00113886	0.00039386	0.42855	6.02817e-09	6.02817e-09	1	0	0	1	0	0
AT	55017	858156	2	319.619	188922525	65.3365	924186859	1716312	15.598	172.133	2684.94	928.552	5.36987	1.8571	0.477467	2.84237e-05	2.84237e-05	1	1	0	0	0	0
ATATATC	21137	132153	7	319.619	188922525	65.3365	924186859	925071	6.25221	66.1319	413.471	142.994	2.8943	1.00096	0.669847	1.532e-05	1.532e-05	1	1	0	1	1	0
ATATATCG	80	334	8	319.619	188922525	65.3365	924186859	2672	4.175	0.250298	1.045	0.361399	0.00835996	0.00289119	0.5112	4.42507e-08	4.42507e-08	1	0	0	1	1	0
ATATC	1549	9658	5	319.619	188922525	65.3365	924186859	48290	6.23499	4.8464	30.2173	10.4503	0.151086	0.0522513	0.477144	7.99726e-07	7.99726e-07	1	0	0	1	0	0
ATATCC	143	573	6	319.619	188922525	65.3365	924186859	3438	4.00699	0.447408	1.79276	0.620004	0.0107566	0.00372003	0.367971	5.69364e-08	5.69364e-08	1	0	0	1	0	0
ATATCG	27	110	6	319.619	188922525	65.3365	924186859	660	4.07407	0.0844757	0.34416	0.119024	0.00206496	0.000714141	0.374131	1.09302e-08	1.09302e-08	1	0	0	1	0	0
ATATGC	72	296	6	319.619	188922525	65.3365	924186859	1776	4.11111	0.225268	0.926104	0.320282	0.00555662	0.00192169	0.377533	2.94122e-08	2.94122e-08	1	0	0	1	0	0
ATC	185312	3490758	3	319.619	188922525	65.3365	924186859	10472274	18.8372	579.791	10921.6	3777.11	32.7649	11.3313	0.864931	0.00017343	0.00017343	1	1	1	0	1	0
ATCATCG	908	4064	7	319.619	188922525	65.3365	924186859	28448	4.47577	2.84089	12.7152	4.39738	0.0890061	0.0307817	0.479523	4.71125e-07	4.71125e-07	1	0	0	1	0	0
ATCATCGGC	3149	18581	9	319.619	188922525	65.3365	924186859	167229	5.9006	9.85237	58.1349	20.1052	0.523214	0.180947	0.812798	2.76946e-06	2.76946e-06	1	0	0	1	1	0
ATCATG	280	1279	6	319.619	188922525	65.3365	924186859	7674	4.56786	0.876044	4.00164	1.38392	0.0240099	0.00830352	0.419477	1.27088e-07	1.27088e-07	1	0	0	1	0	0
ATCATGG	1029	6426	7	319.619	188922525	65.3365	924186859	44982	6.2449	3.21946	20.1052	6.95314	0.140736	0.048672	0.669064	7.44943e-07	7.44943e-07	1	0	0	1	1	0
ATCC	6686	77221	4	319.619	188922525	65.3365	924186859	308884	11.5497	20.9187	241.604	83.5556	0.966414	0.334222	0.707087	5.1154e-06	5.1154e-06	1	0	0	0	1	0
ATCCATCG	531	2272	8	319.619	188922525	65.3365	924186859	18176	4.27872	1.66135	7.10847	2.45838	0.0568678	0.019667	0.523899	3.01011e-07	3.01011e-07	1	0	0	1	1	0
ATCCATCGG	66	287	9	319.619	188922525	65.3365	924186859	2583	4.34848	0.206496	0.897945	0.310543	0.00808151	0.00279489	0.598997	4.27768e-08	4.27768e-08	1	0	0	1	1	0
ATCCC	78	461	5	319.619	188922525	65.3365	924186859	2305	5.91026	0.244041	1.44234	0.498817	0.00721172	0.00249408	0.452293	3.81729e-08	3.81729e-08	1	0	0	1	0	0
ATCCCC	20	81	6	319.619	188922525	65.3365	924186859	486	4.05	0.0625746	0.253427	0.0876446	0.00152056	0.000525868	0.371921	8.0486e-09	8.0486e-09	1	0	0	1	0	0
ATCCCG	3	12	6	319.619	188922525	65.3365	924186859	72	4	0.00938619	0.0375447	0.0129844	0.000225268	7.79063e-05	0.367329	1.19239e-09	1.19239e-09	1	0	0	1	0	0
ATCCG	52	336	5	319.619	188922525	65.3365	924186859	1680	6.46154	0.162694	1.05125	0.363563	0.00525626	0.00181781	0.494481	2.78223e-08	2.78223e-08	1	0	0	1	0	0
ATCCGC	25	138	6	319.619	188922525	65.3365	924186859	828	5.52	0.0782182	0.431765	0.14932	0.00259059	0.000895923	0.506914	1.37124e-08	1.37124e-08	1	0	0	1	1	0
ATCG	251	1644	4	319.619	188922525	65.3365	924186859	6576	6.5498	0.785311	5.14363	1.77886	0.0205745	0.00711544	0.400989	1.08905e-07	1.08905e-07	1	0	0	0	0	0
ATCGC	5576	59536	5	319.619	188922525	65.3365	924186859	297680	10.6772	17.4458	186.272	64.4199	0.93136	0.322099	0.817092	4.92985e-06	4.92985e-06	1	0	0	1	1	0
ATCGCC	77	457	6	319.619	188922525	65.3365	924186859	2742	5.93506	0.240912	1.42983	0.494489	0.00857897	0.00296693	0.54503	4.541e-08	4.541e-08	1	0	0	1	1	0
ATCGGC	230	1380	6	319.619	188922525	65.3365	924186859	8280	6	0.719608	4.31765	1.4932	0.0259059	0.00895923	0.550993	1.37124e-07	1.37124e-07	1	0	0	1	1	0
ATGC	6	42	4	319.619	188922525	65.3365	924186859	168	7	0.0187724	0.131407	0.0454454	0.000525626	0.000181781	0.42855	2.78223e-09	2.78223e-09	1	0	0	0	0	0
ATGCCC	805	5203	6	319.619	188922525	65.3365	924186859	31218	6.46335	2.51863	16.2788	5.62981	0.0976727	0.0337789	0.593544	5.16998e-07	5.16998e-07	1	0	0	1	1	0
ATGCGC	38	152	6	319.619	188922525	65.3365	924186859	912	4	0.118892	0.475567	0.164469	0.0028534	0.000986813	0.367329	1.51035e-08	1.51035e-08	1	0	0	1	0	0
CCCCCCG	5	21	7	319.619	188922525	65.3365	924186859	147	4.2	0.0156436	0.0657033	0.0227227	0.000459923	0.000159059	0.449978	2.43445e-09	2.43445e-09	1	0	0	1	0	0
CCCCCG	26	110	6	319.619	188922525	65.3365	924186859	660	4.23077	0.0813469	0.34416	0.119024	0.00206496	0.000714141	0.388521	1.09302e-08	1.09302e-08	1	0	0	1	0	0
CCCCGG	1	4	6	319.619	188922525	65.3365	924186859	24	4	0.00312873	0.0125149	0.00432813	7.50895e-05	2.59688e-05	0.367329	3.97462e-10	3.97462e-10	1	0	0	1	0	0
CCCG	16	116	4	319.619	188922525	65.3365	924186859	464	7.25	0.0500597	0.362933	0.125516	0.00145173	0.000502063	0.443856	7.68426e-09	7.68426e-09	1	0	0	0	0	0
CCCGCG	1	4	6	319.619	188922525	65.3365	924186859	24	4	0.00312873	0.0125149	0.00432813	7.50895e-05	2.59688e-05	0.367329	3.97462e-10	3.97462e-10	1	0	0	1	0	0
CCCGG	14	70	5	319.619	188922525	65.3365	924186859	350	5	0.0438022	0.219011	0.0757423	0.00109506	0.000378711	0.382634	5.79632e-09	5.79632e-09	1	0	0	1	0	0
CCCGGG	1	4	6	319.619	188922525	65.3365	924186859	24	4	0.00312873	0.0125149	0.00432813	7.50895e-05	2.59688e-05	0.367329	3.97462e-10	3.97462e-10	1	0	0	1	0	0
CCG	8392	79123	3	319.619	188922525	65.3365	924186859	237369	9.42838	26.2563	247.554	85.6136	0.742663	0.256841	0.432915	3.93105e-06	3.93105e-06	1	0	0	0	0	0
CCGCCGG	1	4	7	319.619	188922525	65.3365	924186859	28	4	0.00312873	0.0125149	0.00432813	8.76044e-05	3.02969e-05	0.42855	4.63705e-10	4.63705e-10	1	0	0	1	0	0
CCGG	74	444	4	319.619	188922525	65.3365	924186859	1776	6	0.231526	1.38916	0.480422	0.00555662	0.00192169	0.367329	2.94122e-08	2.94122e-08	1	0	0	0	0	0
CG	1175	15511	2	319.619	188922525	65.3365	924186859	31022	13.2009	3.67626	48.5297	16.7834	0.0970594	0.0335668	0.404088	5.13753e-07	5.13753e-07	1	0	0	0	0	0
