# Supplementary material for: Profiles of telomeric repeats in Insecta reveal diverse forms of telomeric motifs in Hymenopterans
Source: Life Sci Alliance. 2022 Apr 1;5(7):e202101163. doi: 10.26508/lsa.202101163 (PMC8977481; doi:10.26508/lsa.202101163)
Supplement: Supplemental Data 3. — Tandem repeat statistics for 50 species without simple tandem type TRM. [file LSA-2021-01163_Supplemental_Data_3.zip › DataS3/DIASE_output.csv.1.filtered.xlsx]

## Sheet: Sheet1
Unnamed: 0	reads	repeats	unit_len	avg_genome_cov	genome_size	eff_read_len	num_reads	repeats_total_len	repeats_per_read	reads_per_genome	repeats_per_genome	repeats_per_million_reads	repeats_len_per_genome	repeats_len_per_million_reads	percent_repeats_len_per_read	percent_repeats_len_per_genome	percent_repeat_unit_in_sequences	avg_genome_cov_filter	repeat_containing_reads_filter	repeats_len_per_million_reads_filter	unit_len_filter	percent_repeats_len_per_read_filter	qualified
AAAAAAAGAAC	1	4	11	409.989	168496476	73.5069	939798687	44	4	0.00243909	0.00975637	0.00425623	0.00010732	4.68185e-05	0.598584	6.36927e-10	6.36927e-10	1	0	0	1	1	0
AAAAAAC	9	36	7	409.989	168496476	73.5069	939798687	252	4	0.0219518	0.0878073	0.0383061	0.000614651	0.000268143	0.380917	3.64786e-09	3.64786e-09	1	0	0	1	0	0
AAAAAACGAG	3	12	10	409.989	168496476	73.5069	939798687	120	4	0.00731727	0.0292691	0.0127687	0.000292691	0.000127687	0.544167	1.73707e-09	1.73707e-09	1	0	0	1	1	0
AAAAAAG	92	372	7	409.989	168496476	73.5069	939798687	2604	4.04348	0.224396	0.907342	0.395829	0.00635139	0.00277081	0.385057	3.76945e-08	3.76945e-08	1	0	0	1	0	0
AAAAAAGACAGT	3	15	12	409.989	168496476	73.5069	939798687	180	5	0.00731727	0.0365864	0.0159609	0.000439036	0.00019153	0.81625	2.60561e-09	2.60561e-09	1	0	0	1	1	0
AAAAAAT	177	708	7	409.989	168496476	73.5069	939798687	4956	4	0.431719	1.72688	0.753353	0.0120881	0.00527347	0.380917	7.17412e-08	7.17412e-08	1	0	0	1	0	0
AAAAAATGAAT	2	10	11	409.989	168496476	73.5069	939798687	110	5	0.00487818	0.0243909	0.0106406	0.0002683	0.000117046	0.748229	1.59232e-09	1.59232e-09	1	0	0	1	1	0
AAAAAC	698	2794	6	409.989	168496476	73.5069	939798687	16764	4.00287	1.70249	6.81482	2.97298	0.0408889	0.0178379	0.326734	2.42669e-07	2.42669e-07	1	0	0	1	0	0
AAAAACAACTAAT	2	12	13	409.989	168496476	73.5069	939798687	156	6	0.00487818	0.0292691	0.0127687	0.000380498	0.000165993	1.06113	2.2582e-09	2.2582e-09	1	0	0	1	1	0
AAAAAG	610	2691	6	409.989	168496476	73.5069	939798687	16146	4.41148	1.48785	6.5636	2.86338	0.0393816	0.0171803	0.360087	2.33723e-07	2.33723e-07	1	0	0	1	0	0
AAAAAGATC	4	23	9	409.989	168496476	73.5069	939798687	207	5.75	0.00975637	0.0560991	0.0244733	0.000504892	0.00022026	0.704016	2.99645e-09	2.99645e-09	1	0	0	1	1	0
AAAAAGCAG	2	9	9	409.989	168496476	73.5069	939798687	81	4.5	0.00487818	0.0219518	0.00957652	0.000197566	8.61887e-05	0.550969	1.17253e-09	1.17253e-09	1	0	0	1	1	0
AAAAAGG	1	4	7	409.989	168496476	73.5069	939798687	28	4	0.00243909	0.00975637	0.00425623	6.82946e-05	2.97936e-05	0.380917	4.05317e-10	4.05317e-10	1	0	0	1	0	0
AAAAAGGTAT	4	17	10	409.989	168496476	73.5069	939798687	170	4.25	0.00975637	0.0414646	0.018089	0.000414646	0.00018089	0.578177	2.46086e-09	2.46086e-09	1	0	0	1	1	0
AAAAAT	666	3064	6	409.989	168496476	73.5069	939798687	18384	4.6006	1.62443	7.47338	3.26027	0.0448403	0.0195616	0.375524	2.6612e-07	2.6612e-07	1	0	0	1	0	0
AAAAATC	1	4	7	409.989	168496476	73.5069	939798687	28	4	0.00243909	0.00975637	0.00425623	6.82946e-05	2.97936e-05	0.380917	4.05317e-10	4.05317e-10	1	0	0	1	0	0
AAAAATGAAT	504	2019	10	409.989	168496476	73.5069	939798687	20190	4.00595	1.2293	4.92453	2.14833	0.0492453	0.0214833	0.544977	2.92263e-07	2.92263e-07	1	0	0	1	1	0
AAAAATT	317	1328	7	409.989	168496476	73.5069	939798687	9296	4.18927	0.773192	3.23911	1.41307	0.0226738	0.00989148	0.398941	1.34565e-07	1.34565e-07	1	0	0	1	0	0
AAAAATTTACTGAC	1	4	14	409.989	168496476	73.5069	939798687	56	4	0.00243909	0.00975637	0.00425623	0.000136589	5.95872e-05	0.761834	8.10635e-10	8.10635e-10	1	0	0	1	1	0
AAAAC	471	2764	5	409.989	168496476	73.5069	939798687	13820	5.86837	1.14881	6.74165	2.94106	0.0337082	0.0147053	0.399171	2.00053e-07	2.00053e-07	1	0	0	1	0	0
AAAACAAACC	1	4	10	409.989	168496476	73.5069	939798687	40	4	0.00243909	0.00975637	0.00425623	9.75637e-05	4.25623e-05	0.544167	5.79025e-10	5.79025e-10	1	0	0	1	1	0
AAAACC	1	4	6	409.989	168496476	73.5069	939798687	24	4	0.00243909	0.00975637	0.00425623	5.85382e-05	2.55374e-05	0.3265	3.47415e-10	3.47415e-10	1	0	0	1	0	0
AAAACCAAAC	2	8	10	409.989	168496476	73.5069	939798687	80	4	0.00487818	0.0195127	0.00851246	0.000195127	8.51246e-05	0.544167	1.15805e-09	1.15805e-09	1	0	0	1	1	0
AAAACCAG	2	8	8	409.989	168496476	73.5069	939798687	64	4	0.00487818	0.0195127	0.00851246	0.000156102	6.80997e-05	0.435334	9.2644e-10	9.2644e-10	1	0	0	1	0	0
AAAACCAT	17	102	8	409.989	168496476	73.5069	939798687	816	6	0.0414646	0.248787	0.108534	0.0019903	0.000868271	0.653	1.18121e-08	1.18121e-08	1	0	0	1	1	0
AAAACCCG	1	4	8	409.989	168496476	73.5069	939798687	32	4	0.00243909	0.00975637	0.00425623	7.80509e-05	3.40498e-05	0.435334	4.6322e-10	4.6322e-10	1	0	0	1	0	0
AAAACG	2	19	6	409.989	168496476	73.5069	939798687	114	9.5	0.00487818	0.0463427	0.0202171	0.000278056	0.000121303	0.775438	1.65022e-09	1.65022e-09	1	0	0	1	1	0
AAAACGAC	2	10	8	409.989	168496476	73.5069	939798687	80	5	0.00487818	0.0243909	0.0106406	0.000195127	8.51246e-05	0.544167	1.15805e-09	1.15805e-09	1	0	0	1	1	0
AAAACGC	1	6	7	409.989	168496476	73.5069	939798687	42	6	0.00243909	0.0146345	0.00638435	0.000102442	4.46904e-05	0.571375	6.07976e-10	6.07976e-10	1	0	0	1	1	0
AAAACGCCAAACGC	3	12	14	409.989	168496476	73.5069	939798687	168	4	0.00731727	0.0292691	0.0127687	0.000409767	0.000178762	0.761834	2.4319e-09	2.4319e-09	1	0	0	1	1	0
AAAACT	2	9	6	409.989	168496476	73.5069	939798687	54	4.5	0.00487818	0.0219518	0.00957652	0.000131711	5.74591e-05	0.367313	7.81684e-10	7.81684e-10	1	0	0	1	0	0
AAAACTCC	1	5	8	409.989	168496476	73.5069	939798687	40	5	0.00243909	0.0121955	0.00532029	9.75637e-05	4.25623e-05	0.544167	5.79025e-10	5.79025e-10	1	0	0	1	1	0
AAAAG	18	117	5	409.989	168496476	73.5069	939798687	585	6.5	0.0439036	0.285374	0.124495	0.00142687	0.000622474	0.442136	8.46824e-09	8.46824e-09	1	0	0	1	0	0
AAAAGAAAATT	1	4	11	409.989	168496476	73.5069	939798687	44	4	0.00243909	0.00975637	0.00425623	0.00010732	4.68185e-05	0.598584	6.36927e-10	6.36927e-10	1	0	0	1	1	0
AAAAGACAGTG	1	6	11	409.989	168496476	73.5069	939798687	66	6	0.00243909	0.0146345	0.00638435	0.00016098	7.02278e-05	0.897875	9.55391e-10	9.55391e-10	1	0	0	1	1	0
AAAAGACG	2324	16944	8	409.989	168496476	73.5069	939798687	135552	7.29088	5.66845	41.328	18.0294	0.330624	0.144235	0.793491	1.9622e-06	1.9622e-06	1	0	0	1	1	0
AAAAGAGGAG	1	7	10	409.989	168496476	73.5069	939798687	70	7	0.00243909	0.0170736	0.0074484	0.000170736	7.4484e-05	0.952292	1.01329e-09	1.01329e-09	1	0	0	1	1	0
AAAAGAT	1	6	7	409.989	168496476	73.5069	939798687	42	6	0.00243909	0.0146345	0.00638435	0.000102442	4.46904e-05	0.571375	6.07976e-10	6.07976e-10	1	0	0	1	1	0
AAAAGC	9	37	6	409.989	168496476	73.5069	939798687	222	4.11111	0.0219518	0.0902464	0.0393701	0.000541478	0.000236221	0.33557	3.21359e-09	3.21359e-09	1	0	0	1	0	0
AAAAGG	4	17	6	409.989	168496476	73.5069	939798687	102	4.25	0.00975637	0.0414646	0.018089	0.000248787	0.000108534	0.346906	1.47651e-09	1.47651e-09	1	0	0	1	0	0
AAAAGGAAGGG	2	8	11	409.989	168496476	73.5069	939798687	88	4	0.00487818	0.0195127	0.00851246	0.00021464	9.36371e-05	0.598584	1.27385e-09	1.27385e-09	1	0	0	1	1	0
AAAAGGACAGCC	1	6	12	409.989	168496476	73.5069	939798687	72	6	0.00243909	0.0146345	0.00638435	0.000175615	7.66122e-05	0.9795	1.04224e-09	1.04224e-09	1	0	0	1	1	0
AAAAGGATGGTG	1	7	12	409.989	168496476	73.5069	939798687	84	7	0.00243909	0.0170736	0.0074484	0.000204884	8.93808e-05	1.14275	1.21595e-09	1.21595e-09	1	0	0	1	1	0
AAAAGTCGCG	2	8	10	409.989	168496476	73.5069	939798687	80	4	0.00487818	0.0195127	0.00851246	0.000195127	8.51246e-05	0.544167	1.15805e-09	1.15805e-09	1	0	0	1	1	0
AAAAGTT	75	300	7	409.989	168496476	73.5069	939798687	2100	4	0.182932	0.731727	0.319217	0.00512209	0.00223452	0.380917	3.03988e-08	3.03988e-08	1	0	0	1	0	0
AAAAT	2942	16541	5	409.989	168496476	73.5069	939798687	82705	5.62237	7.17581	40.345	17.6006	0.201725	0.0880029	0.382438	1.19721e-06	1.19721e-06	1	0	0	1	0	0
AAAATAAAATC	3	12	11	409.989	168496476	73.5069	939798687	132	4	0.00731727	0.0292691	0.0127687	0.00032196	0.000140456	0.598584	1.91078e-09	1.91078e-09	1	0	0	1	1	0
AAAATAAATTGT	3	14	12	409.989	168496476	73.5069	939798687	168	4.66667	0.00731727	0.0341473	0.0148968	0.000409767	0.000178762	0.761834	2.4319e-09	2.4319e-09	1	0	0	1	1	0
AAAATAT	2	9	7	409.989	168496476	73.5069	939798687	63	4.5	0.00487818	0.0219518	0.00957652	0.000153663	6.70356e-05	0.428531	9.11964e-10	9.11964e-10	1	0	0	1	0	0
AAAATATC	198	892	8	409.989	168496476	73.5069	939798687	7136	4.50505	0.48294	2.17567	0.949139	0.0174054	0.00759312	0.4903	1.03298e-07	1.03298e-07	1	0	0	1	0	0
AAAATATTTT	1	5	10	409.989	168496476	73.5069	939798687	50	5	0.00243909	0.0121955	0.00532029	0.000121955	5.32029e-05	0.680209	7.23781e-10	7.23781e-10	1	0	0	1	1	0
AAAATC	9	36	6	409.989	168496476	73.5069	939798687	216	4	0.0219518	0.0878073	0.0383061	0.000526844	0.000229836	0.3265	3.12673e-09	3.12673e-09	1	0	0	1	0	0
AAAATG	37	210	6	409.989	168496476	73.5069	939798687	1260	5.67568	0.0902464	0.512209	0.223452	0.00307326	0.00134071	0.463277	1.82393e-08	1.82393e-08	1	0	0	1	0	0
AAAATGAAAATTG	876	3592	13	409.989	168496476	73.5069	939798687	46696	4.10046	2.13664	8.76122	3.8221	0.113896	0.0496872	0.725183	6.75954e-07	6.75954e-07	1	0	0	1	1	0
AAAATGAAAT	1994	8805	10	409.989	168496476	73.5069	939798687	88050	4.41575	4.86355	21.4762	9.36903	0.214762	0.0936903	0.600726	1.27458e-06	1.27458e-06	1	0	0	1	1	0
AAAATGAAT	283	1601	9	409.989	168496476	73.5069	939798687	14409	5.65724	0.690263	3.90499	1.70356	0.0351449	0.015332	0.692659	2.08579e-07	2.08579e-07	1	0	0	1	1	0
AAAATGGCC	3	13	9	409.989	168496476	73.5069	939798687	117	4.33333	0.00731727	0.0317082	0.0138327	0.000285374	0.000124495	0.530563	1.69365e-09	1.69365e-09	1	0	0	1	1	0
AAAATT	205	902	6	409.989	168496476	73.5069	939798687	5412	4.4	0.500014	2.20006	0.95978	0.0132004	0.00575868	0.35915	7.83421e-08	7.83421e-08	1	0	0	1	0	0
AAAATTATTT	1761	7477	10	409.989	168496476	73.5069	939798687	74770	4.24588	4.29524	18.2371	7.95596	0.182371	0.0795596	0.577617	1.08234e-06	1.08234e-06	1	0	0	1	1	0
AAAATTC	1	4	7	409.989	168496476	73.5069	939798687	28	4	0.00243909	0.00975637	0.00425623	6.82946e-05	2.97936e-05	0.380917	4.05317e-10	4.05317e-10	1	0	0	1	0	0
AAAATTCAAG	755	3365	10	409.989	168496476	73.5069	939798687	33650	4.45695	1.84151	8.20754	3.58055	0.0820754	0.0358055	0.606332	4.87105e-07	4.87105e-07	1	0	0	1	1	0
AAAATTCATG	60	282	10	409.989	168496476	73.5069	939798687	2820	4.7	0.146345	0.687824	0.300064	0.00687824	0.00300064	0.639396	4.08213e-08	4.08213e-08	1	0	0	1	1	0
AAAATTG	79	316	7	409.989	168496476	73.5069	939798687	2212	4	0.192688	0.770753	0.336242	0.00539527	0.0023537	0.380917	3.20201e-08	3.20201e-08	1	0	0	1	0	0
AAAATTGCATC	103	455	11	409.989	168496476	73.5069	939798687	5005	4.41748	0.251226	1.10979	0.484146	0.0122077	0.00532561	0.661057	7.24505e-08	7.24505e-08	1	0	0	1	1	0
AAAATTT	19	76	7	409.989	168496476	73.5069	939798687	532	4	0.0463427	0.185371	0.0808684	0.0012976	0.000566079	0.380917	7.70103e-09	7.70103e-09	1	0	0	1	0	0
AAAATTTCAT	250	1050	10	409.989	168496476	73.5069	939798687	10500	4.2	0.609773	2.56105	1.11726	0.0256105	0.0111726	0.571375	1.51994e-07	1.51994e-07	1	0	0	1	1	0
AAAC	1039	6487	4	409.989	168496476	73.5069	939798687	25948	6.2435	2.53422	15.8224	6.90254	0.0632895	0.0276102	0.339751	3.75613e-07	3.75613e-07	1	0	0	0	0	0
AAACAAACAC	28	114	10	409.989	168496476	73.5069	939798687	1140	4.07143	0.0682946	0.278056	0.121303	0.00278056	0.00121303	0.553884	1.65022e-08	1.65022e-08	1	0	0	1	1	0
AAACAAACCC	260084	1215537	10	409.989	168496476	73.5069	939798687	12155370	4.67363	634.369	2964.81	1293.4	29.6481	12.934	0.635809	0.000175957	0.000175957	1	1	1	1	1	1
AAACAACCC	1	4	9	409.989	168496476	73.5069	939798687	36	4	0.00243909	0.00975637	0.00425623	8.78073e-05	3.83061e-05	0.48975	5.21122e-10	5.21122e-10	1	0	0	1	0	0
AAACAAGAAAG	3	13	11	409.989	168496476	73.5069	939798687	143	4.33333	0.00731727	0.0317082	0.0138327	0.00034879	0.00015216	0.648466	2.07001e-09	2.07001e-09	1	0	0	1	1	0
AAACAATCTAACCC	2292	14236	14	409.989	168496476	73.5069	939798687	199304	6.21117	5.5904	34.7229	15.1479	0.486121	0.212071	1.18297	2.88505e-06	2.88505e-06	1	0	0	1	1	0
AAACAC	362	1448	6	409.989	168496476	73.5069	939798687	8688	4	0.882951	3.5318	1.54076	0.0211908	0.00924453	0.3265	1.25764e-07	1.25764e-07	1	0	0	1	0	0
AAACACACAC	4	17	10	409.989	168496476	73.5069	939798687	170	4.25	0.00975637	0.0414646	0.018089	0.000414646	0.00018089	0.578177	2.46086e-09	2.46086e-09	1	0	0	1	1	0
AAACACACCC	3	13	10	409.989	168496476	73.5069	939798687	130	4.33333	0.00731727	0.0317082	0.0138327	0.000317082	0.000138327	0.589514	1.88183e-09	1.88183e-09	1	0	0	1	1	0
AAACACGCGTT	1	4	11	409.989	168496476	73.5069	939798687	44	4	0.00243909	0.00975637	0.00425623	0.00010732	4.68185e-05	0.598584	6.36927e-10	6.36927e-10	1	0	0	1	1	0
AAACACTAGT	1	4	10	409.989	168496476	73.5069	939798687	40	4	0.00243909	0.00975637	0.00425623	9.75637e-05	4.25623e-05	0.544167	5.79025e-10	5.79025e-10	1	0	0	1	1	0
AAACAG	1	4	6	409.989	168496476	73.5069	939798687	24	4	0.00243909	0.00975637	0.00425623	5.85382e-05	2.55374e-05	0.3265	3.47415e-10	3.47415e-10	1	0	0	1	0	0
AAACAGC	6	24	7	409.989	168496476	73.5069	939798687	168	4	0.0146345	0.0585382	0.0255374	0.000409767	0.000178762	0.380917	2.4319e-09	2.4319e-09	1	0	0	1	0	0
AAACAT	571	2288	6	409.989	168496476	73.5069	939798687	13728	4.00701	1.39272	5.58064	2.43456	0.0334838	0.0146074	0.327072	1.98721e-07	1.98721e-07	1	0	0	1	0	0
AAACATC	1	4	7	409.989	168496476	73.5069	939798687	28	4	0.00243909	0.00975637	0.00425623	6.82946e-05	2.97936e-05	0.380917	4.05317e-10	4.05317e-10	1	0	0	1	0	0
AAACATTCTAACCC	1	4	14	409.989	168496476	73.5069	939798687	56	4	0.00243909	0.00975637	0.00425623	0.000136589	5.95872e-05	0.761834	8.10635e-10	8.10635e-10	1	0	0	1	1	0
AAACC	4	23	5	409.989	168496476	73.5069	939798687	115	5.75	0.00975637	0.0560991	0.0244733	0.000280496	0.000122367	0.39112	1.6647e-09	1.6647e-09	1	0	0	1	0	0
AAACCACCCTCTCT	1	5	14	409.989	168496476	73.5069	939798687	70	5	0.00243909	0.0121955	0.00532029	0.000170736	7.4484e-05	0.952292	1.01329e-09	1.01329e-09	1	0	0	1	1	0
AAACCACG	1	5	8	409.989	168496476	73.5069	939798687	40	5	0.00243909	0.0121955	0.00532029	9.75637e-05	4.25623e-05	0.544167	5.79025e-10	5.79025e-10	1	0	0	1	1	0
AAACCC	41	166	6	409.989	168496476	73.5069	939798687	996	4.04878	0.100003	0.404889	0.176634	0.00242934	0.0010598	0.330482	1.44177e-08	1.44177e-08	1	0	0	1	0	0
AAACCCACAC	5	21	10	409.989	168496476	73.5069	939798687	210	4.2	0.0121955	0.0512209	0.0223452	0.000512209	0.000223452	0.571375	3.03988e-09	3.03988e-09	1	0	0	1	1	0
AAACCCC	10	47	7	409.989	168496476	73.5069	939798687	329	4.7	0.0243909	0.114637	0.0500107	0.000802461	0.000350075	0.447577	4.76248e-09	4.76248e-09	1	0	0	1	0	0
AAACCCG	1	5	7	409.989	168496476	73.5069	939798687	35	5	0.00243909	0.0121955	0.00532029	8.53682e-05	3.7242e-05	0.476146	5.06647e-10	5.06647e-10	1	0	0	1	0	0
AAACCCT	64	550	7	409.989	168496476	73.5069	939798687	3850	8.59375	0.156102	1.3415	0.585232	0.0093905	0.00409662	0.818376	5.57312e-08	5.57312e-08	1	0	0	1	1	0
AAACCGAGGATG	1	5	12	409.989	168496476	73.5069	939798687	60	5	0.00243909	0.0121955	0.00532029	0.000146345	6.38435e-05	0.81625	8.68537e-10	8.68537e-10	1	0	0	1	1	0
AAACCT	1	4	6	409.989	168496476	73.5069	939798687	24	4	0.00243909	0.00975637	0.00425623	5.85382e-05	2.55374e-05	0.3265	3.47415e-10	3.47415e-10	1	0	0	1	0	0
AAACCTGGC	2	9	9	409.989	168496476	73.5069	939798687	81	4.5	0.00487818	0.0219518	0.00957652	0.000197566	8.61887e-05	0.550969	1.17253e-09	1.17253e-09	1	0	0	1	1	0
AAACG	110	550	5	409.989	168496476	73.5069	939798687	2750	5	0.2683	1.3415	0.585232	0.0067075	0.00292616	0.340104	3.9808e-08	3.9808e-08	1	0	0	1	0	0
AAACGAG	3	15	7	409.989	168496476	73.5069	939798687	105	5	0.00731727	0.0365864	0.0159609	0.000256105	0.000111726	0.476146	1.51994e-09	1.51994e-09	1	0	0	1	0	0
AAACGAGCTAG	8	38	11	409.989	168496476	73.5069	939798687	418	4.75	0.0195127	0.0926855	0.0404342	0.00101954	0.000444776	0.710818	6.05081e-09	6.05081e-09	1	0	0	1	1	0
AAACGAT	5	28	7	409.989	168496476	73.5069	939798687	196	5.6	0.0121955	0.0682946	0.0297936	0.000478062	0.000208555	0.533284	2.83722e-09	2.83722e-09	1	0	0	1	1	0
AAACGC	3	14	6	409.989	168496476	73.5069	939798687	84	4.66667	0.00731727	0.0341473	0.0148968	0.000204884	8.93808e-05	0.380917	1.21595e-09	1.21595e-09	1	0	0	1	0	0
AAACGCC	2	8	7	409.989	168496476	73.5069	939798687	56	4	0.00487818	0.0195127	0.00851246	0.000136589	5.95872e-05	0.380917	8.10635e-10	8.10635e-10	1	0	0	1	0	0
AAACGCGG	2	10	8	409.989	168496476	73.5069	939798687	80	5	0.00487818	0.0243909	0.0106406	0.000195127	8.51246e-05	0.544167	1.15805e-09	1.15805e-09	1	0	0	1	1	0
AAACGGAACG	1	10	10	409.989	168496476	73.5069	939798687	100	10	0.00243909	0.0243909	0.0106406	0.000243909	0.000106406	1.36042	1.44756e-09	1.44756e-09	1	0	0	1	1	0
AAACGT	126	511	6	409.989	168496476	73.5069	939798687	3066	4.05556	0.307326	1.24638	0.543733	0.00747825	0.0032624	0.331035	4.43823e-08	4.43823e-08	1	0	0	1	0	0
AAACGTATC	1	4	9	409.989	168496476	73.5069	939798687	36	4	0.00243909	0.00975637	0.00425623	8.78073e-05	3.83061e-05	0.48975	5.21122e-10	5.21122e-10	1	0	0	1	0	0
AAACGTATGGT	7	32	11	409.989	168496476	73.5069	939798687	352	4.57143	0.0170736	0.0780509	0.0340498	0.00085856	0.000374548	0.684096	5.09542e-09	5.09542e-09	1	0	0	1	1	0
AAACGTG	2	8	7	409.989	168496476	73.5069	939798687	56	4	0.00487818	0.0195127	0.00851246	0.000136589	5.95872e-05	0.380917	8.10635e-10	8.10635e-10	1	0	0	1	0	0
AAACTC	35	140	6	409.989	168496476	73.5069	939798687	840	4	0.0853682	0.341473	0.148968	0.00204884	0.000893808	0.3265	1.21595e-08	1.21595e-08	1	0	0	1	0	0
AAACTCGC	2	8	8	409.989	168496476	73.5069	939798687	64	4	0.00487818	0.0195127	0.00851246	0.000156102	6.80997e-05	0.435334	9.2644e-10	9.2644e-10	1	0	0	1	0	0
AAACTGGT	3	14	8	409.989	168496476	73.5069	939798687	112	4.66667	0.00731727	0.0341473	0.0148968	0.000273178	0.000119174	0.507889	1.62127e-09	1.62127e-09	1	0	0	1	1	0
AAACTGTGGACATTGC	3	14	16	409.989	168496476	73.5069	939798687	224	4.66667	0.00731727	0.0341473	0.0148968	0.000546357	0.000238349	1.01578	3.24254e-09	3.24254e-09	1	0	0	1	1	0
AAACTT	56	224	6	409.989	168496476	73.5069	939798687	1344	4	0.136589	0.546357	0.238349	0.00327814	0.00143009	0.3265	1.94552e-08	1.94552e-08	1	0	0	1	0	0
AAAG	893	5531	4	409.989	168496476	73.5069	939798687	22124	6.19373	2.17811	13.4906	5.8853	0.0539625	0.0235412	0.337042	3.20259e-07	3.20259e-07	1	0	0	0	0	0
AAAGAATCC	2	8	9	409.989	168496476	73.5069	939798687	72	4	0.00487818	0.0195127	0.00851246	0.000175615	7.66122e-05	0.48975	1.04224e-09	1.04224e-09	1	0	0	1	0	0
AAAGACAGCTAG	1	7	12	409.989	168496476	73.5069	939798687	84	7	0.00243909	0.0170736	0.0074484	0.000204884	8.93808e-05	1.14275	1.21595e-09	1.21595e-09	1	0	0	1	1	0
AAAGACAGTTAG	2	12	12	409.989	168496476	73.5069	939798687	144	6	0.00487818	0.0292691	0.0127687	0.000351229	0.000153224	0.9795	2.08449e-09	2.08449e-09	1	0	0	1	1	0
AAAGACGGGAG	4	16	11	409.989	168496476	73.5069	939798687	176	4	0.00975637	0.0390255	0.0170249	0.00042928	0.000187274	0.598584	2.54771e-09	2.54771e-09	1	0	0	1	1	0
AAAGAG	96	405	6	409.989	168496476	73.5069	939798687	2430	4.21875	0.234153	0.987832	0.430943	0.00592699	0.00258566	0.344356	3.51758e-08	3.51758e-08	1	0	0	1	0	0
AAAGAGAGAGAGGGAG	1	4	16	409.989	168496476	73.5069	939798687	64	4	0.00243909	0.00975637	0.00425623	0.000156102	6.80997e-05	0.870667	9.2644e-10	9.2644e-10	1	0	0	1	1	0
AAAGAGAGC	1	6	9	409.989	168496476	73.5069	939798687	54	6	0.00243909	0.0146345	0.00638435	0.000131711	5.74591e-05	0.734625	7.81684e-10	7.81684e-10	1	0	0	1	1	0
AAAGAGGAGT	1	6	10	409.989	168496476	73.5069	939798687	60	6	0.00243909	0.0146345	0.00638435	0.000146345	6.38435e-05	0.81625	8.68537e-10	8.68537e-10	1	0	0	1	1	0
AAAGAGTGATGG	1	4	12	409.989	168496476	73.5069	939798687	48	4	0.00243909	0.00975637	0.00425623	0.000117076	5.10748e-05	0.653	6.9483e-10	6.9483e-10	1	0	0	1	1	0
AAAGAT	107	431	6	409.989	168496476	73.5069	939798687	2586	4.02804	0.260983	1.05125	0.458609	0.00630749	0.00275165	0.328789	3.7434e-08	3.7434e-08	1	0	0	1	0	0
AAAGATGT	380	1903	8	409.989	168496476	73.5069	939798687	15224	5.00789	0.926855	4.64159	2.0249	0.0371327	0.0161992	0.545026	2.20377e-07	2.20377e-07	1	0	0	1	1	0
AAAGCAC	1	6	7	409.989	168496476	73.5069	939798687	42	6	0.00243909	0.0146345	0.00638435	0.000102442	4.46904e-05	0.571375	6.07976e-10	6.07976e-10	1	0	0	1	1	0
AAAGCC	1	4	6	409.989	168496476	73.5069	939798687	24	4	0.00243909	0.00975637	0.00425623	5.85382e-05	2.55374e-05	0.3265	3.47415e-10	3.47415e-10	1	0	0	1	0	0
AAAGCCCAG	2	8	9	409.989	168496476	73.5069	939798687	72	4	0.00487818	0.0195127	0.00851246	0.000175615	7.66122e-05	0.48975	1.04224e-09	1.04224e-09	1	0	0	1	0	0
AAAGCT	71	284	6	409.989	168496476	73.5069	939798687	1704	4	0.173176	0.692702	0.302192	0.00415621	0.00181315	0.3265	2.46665e-08	2.46665e-08	1	0	0	1	0	0
AAAGCTAT	1	4	8	409.989	168496476	73.5069	939798687	32	4	0.00243909	0.00975637	0.00425623	7.80509e-05	3.40498e-05	0.435334	4.6322e-10	4.6322e-10	1	0	0	1	0	0
AAAGCTC	2	11	7	409.989	168496476	73.5069	939798687	77	5.5	0.00487818	0.02683	0.0117046	0.00018781	8.19324e-05	0.523761	1.11462e-09	1.11462e-09	1	0	0	1	1	0
AAAGG	149	899	5	409.989	168496476	73.5069	939798687	4495	6.03356	0.363425	2.19274	0.956588	0.0109637	0.00478294	0.410408	6.50679e-08	6.50679e-08	1	0	0	1	0	0
AAAGGAC	54	315	7	409.989	168496476	73.5069	939798687	2205	5.83333	0.131711	0.768314	0.335178	0.0053782	0.00234625	0.555504	3.19188e-08	3.19188e-08	1	0	0	1	1	0
AAAGGCCCAGGG	1	4	12	409.989	168496476	73.5069	939798687	48	4	0.00243909	0.00975637	0.00425623	0.000117076	5.10748e-05	0.653	6.9483e-10	6.9483e-10	1	0	0	1	1	0
AAAGGT	8	32	6	409.989	168496476	73.5069	939798687	192	4	0.0195127	0.0780509	0.0340498	0.000468306	0.000204299	0.3265	2.77932e-09	2.77932e-09	1	0	0	1	0	0
AAAGT	16	140	5	409.989	168496476	73.5069	939798687	700	8.75	0.0390255	0.341473	0.148968	0.00170736	0.00074484	0.595183	1.01329e-08	1.01329e-08	1	0	0	1	1	0
AAAGTATACAT	1	5	11	409.989	168496476	73.5069	939798687	55	5	0.00243909	0.0121955	0.00532029	0.00013415	5.85232e-05	0.748229	7.96159e-10	7.96159e-10	1	0	0	1	1	0
AAAGTC	249	1005	6	409.989	168496476	73.5069	939798687	6030	4.03614	0.607334	2.45129	1.06938	0.0147077	0.00641627	0.32945	8.7288e-08	8.7288e-08	1	0	0	1	0	0
AAAGTGT	187	748	7	409.989	168496476	73.5069	939798687	5236	4	0.45611	1.82444	0.795915	0.0127711	0.00557141	0.380917	7.57944e-08	7.57944e-08	1	0	0	1	0	0
AAAGTT	157	628	6	409.989	168496476	73.5069	939798687	3768	4	0.382937	1.53175	0.668228	0.0091905	0.00400937	0.3265	5.45442e-08	5.45442e-08	1	0	0	1	0	0
AAAGTTC	9	36	7	409.989	168496476	73.5069	939798687	252	4	0.0219518	0.0878073	0.0383061	0.000614651	0.000268143	0.380917	3.64786e-09	3.64786e-09	1	0	0	1	0	0
AAAGTTG	8	32	7	409.989	168496476	73.5069	939798687	224	4	0.0195127	0.0780509	0.0340498	0.000546357	0.000238349	0.380917	3.24254e-09	3.24254e-09	1	0	0	1	0	0
AAAT	6065	38843	4	409.989	168496476	73.5069	939798687	155372	6.40445	14.7931	94.7416	41.3312	0.378967	0.165325	0.348509	2.24911e-06	2.24911e-06	1	0	0	0	0	0
AAATAAATAATTATTTAT	1	4	18	409.989	168496476	73.5069	939798687	72	4	0.00243909	0.00975637	0.00425623	0.000175615	7.66122e-05	0.9795	1.04224e-09	1.04224e-09	1	0	0	1	1	0
AAATAAATG	2	9	9	409.989	168496476	73.5069	939798687	81	4.5	0.00487818	0.0219518	0.00957652	0.000197566	8.61887e-05	0.550969	1.17253e-09	1.17253e-09	1	0	0	1	1	0
AAATAAT	38	161	7	409.989	168496476	73.5069	939798687	1127	4.23684	0.0926855	0.392694	0.171313	0.00274886	0.00119919	0.403471	1.6314e-08	1.6314e-08	1	0	0	1	0	0
AAATAATATAAATAGTGT	1	4	18	409.989	168496476	73.5069	939798687	72	4	0.00243909	0.00975637	0.00425623	0.000175615	7.66122e-05	0.9795	1.04224e-09	1.04224e-09	1	0	0	1	1	0
AAATAC	90	360	6	409.989	168496476	73.5069	939798687	2160	4	0.219518	0.878073	0.383061	0.00526844	0.00229836	0.3265	3.12673e-08	3.12673e-08	1	0	0	1	0	0
AAATACAGGC	2	8	10	409.989	168496476	73.5069	939798687	80	4	0.00487818	0.0195127	0.00851246	0.000195127	8.51246e-05	0.544167	1.15805e-09	1.15805e-09	1	0	0	1	1	0
AAATAG	73	293	6	409.989	168496476	73.5069	939798687	1758	4.0137	0.178054	0.714654	0.311769	0.00428792	0.00187061	0.327618	2.54481e-08	2.54481e-08	1	0	0	1	0	0
AAATAGCAAGT	1	8	11	409.989	168496476	73.5069	939798687	88	8	0.00243909	0.0195127	0.00851246	0.00021464	9.36371e-05	1.19717	1.27385e-09	1.27385e-09	1	0	0	1	1	0
AAATAGT	1	5	7	409.989	168496476	73.5069	939798687	35	5	0.00243909	0.0121955	0.00532029	8.53682e-05	3.7242e-05	0.476146	5.06647e-10	5.06647e-10	1	0	0	1	0	0
AAATAT	169	680	6	409.989	168496476	73.5069	939798687	4080	4.02367	0.412206	1.65858	0.723559	0.00995149	0.00434136	0.328432	5.90605e-08	5.90605e-08	1	0	0	1	0	0
AAATATG	138	552	7	409.989	168496476	73.5069	939798687	3864	4	0.336595	1.34638	0.58736	0.00942465	0.00411152	0.380917	5.59338e-08	5.59338e-08	1	0	0	1	0	0
AAATATGG	101	552	8	409.989	168496476	73.5069	939798687	4416	5.46535	0.246348	1.34638	0.58736	0.010771	0.00469888	0.594812	6.39244e-08	6.39244e-08	1	0	0	1	1	0
AAATATT	2	11	7	409.989	168496476	73.5069	939798687	77	5.5	0.00487818	0.02683	0.0117046	0.00018781	8.19324e-05	0.523761	1.11462e-09	1.11462e-09	1	0	0	1	1	0
AAATC	51	287	5	409.989	168496476	73.5069	939798687	1435	5.62745	0.124394	0.700019	0.305385	0.0035001	0.00152692	0.382784	2.07725e-08	2.07725e-08	1	0	0	1	0	0
AAATCAATAAT	4	19	11	409.989	168496476	73.5069	939798687	209	4.75	0.00975637	0.0463427	0.0202171	0.00050977	0.000222388	0.710818	3.02541e-09	3.02541e-09	1	0	0	1	1	0
AAATCACCCTCTCT	1	4	14	409.989	168496476	73.5069	939798687	56	4	0.00243909	0.00975637	0.00425623	0.000136589	5.95872e-05	0.761834	8.10635e-10	8.10635e-10	1	0	0	1	1	0
AAATCACCG	2	10	9	409.989	168496476	73.5069	939798687	90	5	0.00487818	0.0243909	0.0106406	0.000219518	9.57652e-05	0.612188	1.30281e-09	1.30281e-09	1	0	0	1	1	0
AAATCCGAC	2	8	9	409.989	168496476	73.5069	939798687	72	4	0.00487818	0.0195127	0.00851246	0.000175615	7.66122e-05	0.48975	1.04224e-09	1.04224e-09	1	0	0	1	0	0
AAATCGC	99	396	7	409.989	168496476	73.5069	939798687	2772	4	0.24147	0.96588	0.421367	0.00676116	0.00294957	0.380917	4.01264e-08	4.01264e-08	1	0	0	1	0	0
AAATCT	1	4	6	409.989	168496476	73.5069	939798687	24	4	0.00243909	0.00975637	0.00425623	5.85382e-05	2.55374e-05	0.3265	3.47415e-10	3.47415e-10	1	0	0	1	0	0
AAATCTATAGCT	5	21	12	409.989	168496476	73.5069	939798687	252	4.2	0.0121955	0.0512209	0.0223452	0.000614651	0.000268143	0.68565	3.64786e-09	3.64786e-09	1	0	0	1	1	0
AAATCTCGAG	244	1101	10	409.989	168496476	73.5069	939798687	11010	4.5123	0.595138	2.68544	1.17153	0.0268544	0.0117153	0.61386	1.59377e-07	1.59377e-07	1	0	0	1	1	0
AAATCTGGG	9	42	9	409.989	168496476	73.5069	939798687	378	4.66667	0.0219518	0.102442	0.0446904	0.000921977	0.000402214	0.571375	5.47179e-09	5.47179e-09	1	0	0	1	1	0
AAATG	1502	18669	5	409.989	168496476	73.5069	939798687	93345	12.4294	3.66352	45.5354	19.8649	0.227677	0.0993245	0.84546	1.35123e-06	1.35123e-06	1	0	0	1	1	0
AAATGAAATTG	634	3262	11	409.989	168496476	73.5069	939798687	35882	5.14511	1.54638	7.95632	3.47096	0.0875195	0.0381805	0.769945	5.19414e-07	5.19414e-07	1	0	0	1	1	0
AAATGAACG	1	11	9	409.989	168496476	73.5069	939798687	99	11	0.00243909	0.02683	0.0117046	0.00024147	0.000105342	1.34681	1.43309e-09	1.43309e-09	1	0	0	1	1	0
AAATGAATG	660	3917	9	409.989	168496476	73.5069	939798687	35253	5.93485	1.6098	9.55392	4.16791	0.0859853	0.0375112	0.726648	5.10309e-07	5.10309e-07	1	0	0	1	1	0
AAATGAT	15	144	7	409.989	168496476	73.5069	939798687	1008	9.6	0.0365864	0.351229	0.153224	0.0024586	0.00107257	0.9142	1.45914e-08	1.45914e-08	1	0	0	1	1	0
AAATGATT	96	404	8	409.989	168496476	73.5069	939798687	3232	4.20833	0.234153	0.985393	0.429879	0.00788314	0.00343903	0.458007	4.67852e-08	4.67852e-08	1	0	0	1	0	0
AAATGATTG	1	8	9	409.989	168496476	73.5069	939798687	72	8	0.00243909	0.0195127	0.00851246	0.000175615	7.66122e-05	0.9795	1.04224e-09	1.04224e-09	1	0	0	1	1	0
AAATGC	35	166	6	409.989	168496476	73.5069	939798687	996	4.74286	0.0853682	0.404889	0.176634	0.00242934	0.0010598	0.387136	1.44177e-08	1.44177e-08	1	0	0	1	0	0
AAATGCAG	7	28	8	409.989	168496476	73.5069	939798687	224	4	0.0170736	0.0682946	0.0297936	0.000546357	0.000238349	0.435334	3.24254e-09	3.24254e-09	1	0	0	1	0	0
AAATGCAT	13	59	8	409.989	168496476	73.5069	939798687	472	4.53846	0.0317082	0.143906	0.0627794	0.00115125	0.000502235	0.493936	6.83249e-09	6.83249e-09	1	0	0	1	0	0
AAATGCG	2	8	7	409.989	168496476	73.5069	939798687	56	4	0.00487818	0.0195127	0.00851246	0.000136589	5.95872e-05	0.380917	8.10635e-10	8.10635e-10	1	0	0	1	0	0
AAATGG	3	12	6	409.989	168496476	73.5069	939798687	72	4	0.00731727	0.0292691	0.0127687	0.000175615	7.66122e-05	0.3265	1.04224e-09	1.04224e-09	1	0	0	1	0	0
AAATT	428	2220	5	409.989	168496476	73.5069	939798687	11100	5.18692	1.04393	5.41478	2.36221	0.0270739	0.011811	0.352818	1.60679e-07	1.60679e-07	1	0	0	1	0	0
AAATTAC	63	252	7	409.989	168496476	73.5069	939798687	1764	4	0.153663	0.614651	0.268143	0.00430256	0.001877	0.380917	2.5535e-08	2.5535e-08	1	0	0	1	0	0
AAATTAT	25	116	7	409.989	168496476	73.5069	939798687	812	4.64	0.0609773	0.282935	0.123431	0.00198054	0.000864015	0.441864	1.17542e-08	1.17542e-08	1	0	0	1	0	0
AAATTATG	221	944	8	409.989	168496476	73.5069	939798687	7552	4.27149	0.539039	2.3025	1.00447	0.01842	0.00803576	0.464881	1.0932e-07	1.0932e-07	1	0	0	1	0	0
AAATTC	207	829	6	409.989	168496476	73.5069	939798687	4974	4.00483	0.504892	2.02201	0.882104	0.012132	0.00529262	0.326894	7.20018e-08	7.20018e-08	1	0	0	1	0	0
AAATTCAAT	192	826	9	409.989	168496476	73.5069	939798687	7434	4.30208	0.468306	2.01469	0.878912	0.0181322	0.0079102	0.526737	1.07612e-07	1.07612e-07	1	0	0	1	1	0
AAATTCATT	231	953	9	409.989	168496476	73.5069	939798687	8577	4.12554	0.56343	2.32445	1.01405	0.0209201	0.00912642	0.505121	1.24157e-07	1.24157e-07	1	0	0	1	1	0
AAATTCCAGT	3	13	10	409.989	168496476	73.5069	939798687	130	4.33333	0.00731727	0.0317082	0.0138327	0.000317082	0.000138327	0.589514	1.88183e-09	1.88183e-09	1	0	0	1	1	0
AAATTCTT	35	151	8	409.989	168496476	73.5069	939798687	1208	4.31429	0.0853682	0.368303	0.160673	0.00294642	0.00128538	0.469538	1.74866e-08	1.74866e-08	1	0	0	1	0	0
AAATTG	48	268	6	409.989	168496476	73.5069	939798687	1608	5.58333	0.117076	0.653677	0.285167	0.00392206	0.001711	0.45574	2.32768e-08	2.32768e-08	1	0	0	1	0	0
AAATTGAAGAGAGGG	3	14	15	409.989	168496476	73.5069	939798687	210	4.66667	0.00731727	0.0341473	0.0148968	0.000512209	0.000223452	0.952292	3.03988e-09	3.03988e-09	1	0	0	1	1	0
AAATTGAATTG	829	3801	11	409.989	168496476	73.5069	939798687	41811	4.58504	2.02201	9.27099	4.04448	0.101981	0.0444893	0.686133	6.0524e-07	6.0524e-07	1	0	0	1	1	0
AAATTGT	12	55	7	409.989	168496476	73.5069	939798687	385	4.58333	0.0292691	0.13415	0.0585232	0.00093905	0.000409662	0.436467	5.57312e-09	5.57312e-09	1	0	0	1	0	0
AAATTT	17	68	6	409.989	168496476	73.5069	939798687	408	4	0.0414646	0.165858	0.0723559	0.000995149	0.000434136	0.3265	5.90605e-09	5.90605e-09	1	0	0	1	0	0
AAATTTAATG	235	1188	10	409.989	168496476	73.5069	939798687	11880	5.05532	0.573187	2.89764	1.2641	0.0289764	0.012641	0.687734	1.7197e-07	1.7197e-07	1	0	0	1	1	0
AAC	57529	657098	3	409.989	168496476	73.5069	939798687	1971294	11.422	140.318	1602.72	699.19	4.80817	2.09757	0.466162	2.85357e-05	2.85357e-05	1	1	0	0	0	0
AACAACC	1	4	7	409.989	168496476	73.5069	939798687	28	4	0.00243909	0.00975637	0.00425623	6.82946e-05	2.97936e-05	0.380917	4.05317e-10	4.05317e-10	1	0	0	1	0	0
AACAACTGC	3	18	9	409.989	168496476	73.5069	939798687	162	6	0.00731727	0.0439036	0.019153	0.000395133	0.000172377	0.734625	2.34505e-09	2.34505e-09	1	0	0	1	1	0
AACAAG	70	282	6	409.989	168496476	73.5069	939798687	1692	4.02857	0.170736	0.687824	0.300064	0.00412694	0.00180039	0.328832	2.44928e-08	2.44928e-08	1	0	0	1	0	0
AACAAGATCTCAACTG	6	26	16	409.989	168496476	73.5069	939798687	416	4.33333	0.0146345	0.0634164	0.0276655	0.00101466	0.000442648	0.943223	6.02186e-09	6.02186e-09	1	0	0	1	1	0
AACAAGC	3	12	7	409.989	168496476	73.5069	939798687	84	4	0.00731727	0.0292691	0.0127687	0.000204884	8.93808e-05	0.380917	1.21595e-09	1.21595e-09	1	0	0	1	0	0
AACAAGCAACAG	2	9	12	409.989	168496476	73.5069	939798687	108	4.5	0.00487818	0.0219518	0.00957652	0.000263422	0.000114918	0.734625	1.56337e-09	1.56337e-09	1	0	0	1	1	0
AACAAT	296	1186	6	409.989	168496476	73.5069	939798687	7116	4.00676	0.721971	2.89276	1.26197	0.0173566	0.00757183	0.327052	1.03009e-07	1.03009e-07	1	0	0	1	0	0
AACAC	47	282	5	409.989	168496476	73.5069	939798687	1410	6	0.114637	0.687824	0.300064	0.00343912	0.00150032	0.408125	2.04106e-08	2.04106e-08	1	0	0	1	0	0
AACACAGCTAACAG	3	15	14	409.989	168496476	73.5069	939798687	210	5	0.00731727	0.0365864	0.0159609	0.000512209	0.000223452	0.952292	3.03988e-09	3.03988e-09	1	0	0	1	1	0
AACACC	365	1603	6	409.989	168496476	73.5069	939798687	9618	4.39178	0.890268	3.90986	1.70568	0.0234592	0.0102341	0.358479	1.39227e-07	1.39227e-07	1	0	0	1	0	0
AACACCATC	4	16	9	409.989	168496476	73.5069	939798687	144	4	0.00975637	0.0390255	0.0170249	0.000351229	0.000153224	0.48975	2.08449e-09	2.08449e-09	1	0	0	1	0	0
AACACCCT	92	523	8	409.989	168496476	73.5069	939798687	4184	5.68478	0.224396	1.27564	0.556502	0.0102052	0.00445202	0.618694	6.0566e-08	6.0566e-08	1	0	0	1	1	0
AACACGCGG	1	4	9	409.989	168496476	73.5069	939798687	36	4	0.00243909	0.00975637	0.00425623	8.78073e-05	3.83061e-05	0.48975	5.21122e-10	5.21122e-10	1	0	0	1	0	0
AACAG	1	5	5	409.989	168496476	73.5069	939798687	25	5	0.00243909	0.0121955	0.00532029	6.09773e-05	2.66014e-05	0.340104	3.61891e-10	3.61891e-10	1	0	0	1	0	0
AACAGAAGAAGAGACAC	1	4	17	409.989	168496476	73.5069	939798687	68	4	0.00243909	0.00975637	0.00425623	0.000165858	7.23559e-05	0.925084	9.84342e-10	9.84342e-10	1	0	0	1	1	0
AACAGC	861	3513	6	409.989	168496476	73.5069	939798687	21078	4.08014	2.10006	8.56853	3.73803	0.0514112	0.0224282	0.333042	3.05117e-07	3.05117e-07	1	0	0	1	0	0
AACAGCC	2	8	7	409.989	168496476	73.5069	939798687	56	4	0.00487818	0.0195127	0.00851246	0.000136589	5.95872e-05	0.380917	8.10635e-10	8.10635e-10	1	0	0	1	0	0
AACAGCTCGG	2	8	10	409.989	168496476	73.5069	939798687	80	4	0.00487818	0.0195127	0.00851246	0.000195127	8.51246e-05	0.544167	1.15805e-09	1.15805e-09	1	0	0	1	1	0
AACAGG	1	4	6	409.989	168496476	73.5069	939798687	24	4	0.00243909	0.00975637	0.00425623	5.85382e-05	2.55374e-05	0.3265	3.47415e-10	3.47415e-10	1	0	0	1	0	0
AACAGGAGC	1	7	9	409.989	168496476	73.5069	939798687	63	7	0.00243909	0.0170736	0.0074484	0.000153663	6.70356e-05	0.857063	9.11964e-10	9.11964e-10	1	0	0	1	1	0
AACAGGGG	1	4	8	409.989	168496476	73.5069	939798687	32	4	0.00243909	0.00975637	0.00425623	7.80509e-05	3.40498e-05	0.435334	4.6322e-10	4.6322e-10	1	0	0	1	0	0
AACAGGTTG	1	4	9	409.989	168496476	73.5069	939798687	36	4	0.00243909	0.00975637	0.00425623	8.78073e-05	3.83061e-05	0.48975	5.21122e-10	5.21122e-10	1	0	0	1	0	0
AACATC	3	12	6	409.989	168496476	73.5069	939798687	72	4	0.00731727	0.0292691	0.0127687	0.000175615	7.66122e-05	0.3265	1.04224e-09	1.04224e-09	1	0	0	1	0	0
AACATG	1	4	6	409.989	168496476	73.5069	939798687	24	4	0.00243909	0.00975637	0.00425623	5.85382e-05	2.55374e-05	0.3265	3.47415e-10	3.47415e-10	1	0	0	1	0	0
AACC	270	1659	4	409.989	168496476	73.5069	939798687	6636	6.14444	0.658555	4.04645	1.76527	0.0161858	0.00706109	0.33436	9.60602e-08	9.60602e-08	1	0	0	0	0	0
AACCACCC	91	444	8	409.989	168496476	73.5069	939798687	3552	4.87912	0.221957	1.08296	0.472442	0.00866365	0.00377953	0.531011	5.14174e-08	5.14174e-08	1	0	0	1	1	0
AACCACCCTCGTTC	1	4	14	409.989	168496476	73.5069	939798687	56	4	0.00243909	0.00975637	0.00425623	0.000136589	5.95872e-05	0.761834	8.10635e-10	8.10635e-10	1	0	0	1	1	0
AACCACTCTT	1	5	10	409.989	168496476	73.5069	939798687	50	5	0.00243909	0.0121955	0.00532029	0.000121955	5.32029e-05	0.680209	7.23781e-10	7.23781e-10	1	0	0	1	1	0
AACCAG	48	219	6	409.989	168496476	73.5069	939798687	1314	4.5625	0.117076	0.534161	0.233029	0.00320497	0.00139817	0.372414	1.9021e-08	1.9021e-08	1	0	0	1	0	0
AACCAGT	2	9	7	409.989	168496476	73.5069	939798687	63	4.5	0.00487818	0.0219518	0.00957652	0.000153663	6.70356e-05	0.428531	9.11964e-10	9.11964e-10	1	0	0	1	0	0
AACCATT	1	4	7	409.989	168496476	73.5069	939798687	28	4	0.00243909	0.00975637	0.00425623	6.82946e-05	2.97936e-05	0.380917	4.05317e-10	4.05317e-10	1	0	0	1	0	0
AACCC	5	38	5	409.989	168496476	73.5069	939798687	190	7.6	0.0121955	0.0926855	0.0404342	0.000463427	0.000202171	0.516959	2.75037e-09	2.75037e-09	1	0	0	1	1	0
AACCCC	18	72	6	409.989	168496476	73.5069	939798687	432	4	0.0439036	0.175615	0.0766122	0.00105369	0.000459673	0.3265	6.25347e-09	6.25347e-09	1	0	0	1	0	0
AACCCG	4	19	6	409.989	168496476	73.5069	939798687	114	4.75	0.00975637	0.0463427	0.0202171	0.000278056	0.000121303	0.387719	1.65022e-09	1.65022e-09	1	0	0	1	0	0
AACCCT	54	430	6	409.989	168496476	73.5069	939798687	2580	7.96296	0.131711	1.04881	0.457545	0.00629286	0.00274527	0.649977	3.73471e-08	3.73471e-08	1	0	0	1	1	0
AACCCTAAT	11	55	9	409.989	168496476	73.5069	939798687	495	5	0.02683	0.13415	0.0585232	0.00120735	0.000526709	0.612188	7.16543e-09	7.16543e-09	1	0	0	1	1	0
AACCCTAGCTACACACTAGTGAC	2	8	23	409.989	168496476	73.5069	939798687	184	4	0.00487818	0.0195127	0.00851246	0.000448793	0.000195787	1.25158	2.66351e-09	2.66351e-09	1	0	0	1	1	0
AACCGACAAGCACGATTG	1	4	18	409.989	168496476	73.5069	939798687	72	4	0.00243909	0.00975637	0.00425623	0.000175615	7.66122e-05	0.9795	1.04224e-09	1.04224e-09	1	0	0	1	1	0
AACCGAGAGC	1	4	10	409.989	168496476	73.5069	939798687	40	4	0.00243909	0.00975637	0.00425623	9.75637e-05	4.25623e-05	0.544167	5.79025e-10	5.79025e-10	1	0	0	1	1	0
AACCGCTG	4	22	8	409.989	168496476	73.5069	939798687	176	5.5	0.00975637	0.05366	0.0234093	0.00042928	0.000187274	0.598584	2.54771e-09	2.54771e-09	1	0	0	1	1	0
AACCGGC	1	4	7	409.989	168496476	73.5069	939798687	28	4	0.00243909	0.00975637	0.00425623	6.82946e-05	2.97936e-05	0.380917	4.05317e-10	4.05317e-10	1	0	0	1	0	0
AACCT	8990	95445	5	409.989	168496476	73.5069	939798687	477225	10.6168	21.9274	232.799	101.559	1.164	0.507795	0.722164	6.90813e-06	6.90813e-06	1	0	0	1	1	0
AACCTC	1	7	6	409.989	168496476	73.5069	939798687	42	7	0.00243909	0.0170736	0.0074484	0.000102442	4.46904e-05	0.571375	6.07976e-10	6.07976e-10	1	0	0	1	1	0
AACCTG	19	171	6	409.989	168496476	73.5069	939798687	1026	9	0.0463427	0.417085	0.181954	0.00250251	0.00109172	0.734625	1.4852e-08	1.4852e-08	1	0	0	1	1	0
AACCTGACCT	1	7	10	409.989	168496476	73.5069	939798687	70	7	0.00243909	0.0170736	0.0074484	0.000170736	7.4484e-05	0.952292	1.01329e-09	1.01329e-09	1	0	0	1	1	0
AACCTGCGC	38	169	9	409.989	168496476	73.5069	939798687	1521	4.44737	0.0926855	0.412206	0.179826	0.00370986	0.00161843	0.544525	2.20174e-08	2.20174e-08	1	0	0	1	1	0
AACG	920	6032	4	409.989	168496476	73.5069	939798687	24128	6.55652	2.24396	14.7126	6.4184	0.0588504	0.0256736	0.356784	3.49268e-07	3.49268e-07	1	0	0	0	0	0
AACGAAG	2	10	7	409.989	168496476	73.5069	939798687	70	5	0.00487818	0.0243909	0.0106406	0.000170736	7.4484e-05	0.476146	1.01329e-09	1.01329e-09	1	0	0	1	0	0
AACGAATG	3	31	8	409.989	168496476	73.5069	939798687	248	10.3333	0.00731727	0.0756118	0.0329858	0.000604895	0.000263886	1.12461	3.58995e-09	3.58995e-09	1	0	0	1	1	0
AACGAC	380	1728	6	409.989	168496476	73.5069	939798687	10368	4.54737	0.926855	4.21475	1.83869	0.0252885	0.0110321	0.371179	1.50083e-07	1.50083e-07	1	0	0	1	0	0
AACGACAGTTAG	2	15	12	409.989	168496476	73.5069	939798687	180	7.5	0.00487818	0.0365864	0.0159609	0.000439036	0.00019153	1.22438	2.60561e-09	2.60561e-09	1	0	0	1	1	0
AACGACCATC	3	16	10	409.989	168496476	73.5069	939798687	160	5.33333	0.00731727	0.0390255	0.0170249	0.000390255	0.000170249	0.725556	2.3161e-09	2.3161e-09	1	0	0	1	1	0
AACGACGGC	5	23	9	409.989	168496476	73.5069	939798687	207	4.6	0.0121955	0.0560991	0.0244733	0.000504892	0.00022026	0.563213	2.99645e-09	2.99645e-09	1	0	0	1	1	0
AACGACGGCG	1	4	10	409.989	168496476	73.5069	939798687	40	4	0.00243909	0.00975637	0.00425623	9.75637e-05	4.25623e-05	0.544167	5.79025e-10	5.79025e-10	1	0	0	1	1	0
AACGAG	16	90	6	409.989	168496476	73.5069	939798687	540	5.625	0.0390255	0.219518	0.0957652	0.00131711	0.000574591	0.459141	7.81684e-09	7.81684e-09	1	0	0	1	0	0
AACGAGACG	1092	4508	9	409.989	168496476	73.5069	939798687	40572	4.12821	2.66349	10.9954	4.79677	0.0989588	0.0431709	0.505447	5.87305e-07	5.87305e-07	1	0	0	1	1	0
AACGAGAGC	1	4	9	409.989	168496476	73.5069	939798687	36	4	0.00243909	0.00975637	0.00425623	8.78073e-05	3.83061e-05	0.48975	5.21122e-10	5.21122e-10	1	0	0	1	0	0
AACGAGC	4	20	7	409.989	168496476	73.5069	939798687	140	5	0.00975637	0.0487818	0.0212812	0.000341473	0.000148968	0.476146	2.02659e-09	2.02659e-09	1	0	0	1	0	0
AACGATCATCTTCG	4	16	14	409.989	168496476	73.5069	939798687	224	4	0.00975637	0.0390255	0.0170249	0.000546357	0.000238349	0.761834	3.24254e-09	3.24254e-09	1	0	0	1	1	0
AACGCC	205	835	6	409.989	168496476	73.5069	939798687	5010	4.07317	0.500014	2.03664	0.888488	0.0122198	0.00533093	0.332473	7.25229e-08	7.25229e-08	1	0	0	1	0	0
AACGCCTCG	4	16	9	409.989	168496476	73.5069	939798687	144	4	0.00975637	0.0390255	0.0170249	0.000351229	0.000153224	0.48975	2.08449e-09	2.08449e-09	1	0	0	1	0	0
AACGCG	181	724	6	409.989	168496476	73.5069	939798687	4344	4	0.441476	1.7659	0.770378	0.0105954	0.00462227	0.3265	6.28821e-08	6.28821e-08	1	0	0	1	0	0
AACGCGAGC	2	8	9	409.989	168496476	73.5069	939798687	72	4	0.00487818	0.0195127	0.00851246	0.000175615	7.66122e-05	0.48975	1.04224e-09	1.04224e-09	1	0	0	1	0	0
AACGCGAT	2	10	8	409.989	168496476	73.5069	939798687	80	5	0.00487818	0.0243909	0.0106406	0.000195127	8.51246e-05	0.544167	1.15805e-09	1.15805e-09	1	0	0	1	1	0
AACGCGGCACG	1	5	11	409.989	168496476	73.5069	939798687	55	5	0.00243909	0.0121955	0.00532029	0.00013415	5.85232e-05	0.748229	7.96159e-10	7.96159e-10	1	0	0	1	1	0
AACGG	1	11	5	409.989	168496476	73.5069	939798687	55	11	0.00243909	0.02683	0.0117046	0.00013415	5.85232e-05	0.748229	7.96159e-10	7.96159e-10	1	0	0	1	1	0
AACGGC	317	1284	6	409.989	168496476	73.5069	939798687	7704	4.05047	0.773192	3.13179	1.36625	0.0187908	0.0081975	0.33062	1.1152e-07	1.1152e-07	1	0	0	1	0	0
AACGGG	2	8	6	409.989	168496476	73.5069	939798687	48	4	0.00487818	0.0195127	0.00851246	0.000117076	5.10748e-05	0.3265	6.9483e-10	6.9483e-10	1	0	0	1	0	0
AACGGGATAC	1	4	10	409.989	168496476	73.5069	939798687	40	4	0.00243909	0.00975637	0.00425623	9.75637e-05	4.25623e-05	0.544167	5.79025e-10	5.79025e-10	1	0	0	1	1	0
AACGGGC	1	4	7	409.989	168496476	73.5069	939798687	28	4	0.00243909	0.00975637	0.00425623	6.82946e-05	2.97936e-05	0.380917	4.05317e-10	4.05317e-10	1	0	0	1	0	0
AACGGGCGTAC	5	20	11	409.989	168496476	73.5069	939798687	220	4	0.0121955	0.0487818	0.0212812	0.0005366	0.000234093	0.598584	3.18464e-09	3.18464e-09	1	0	0	1	1	0
AACGTACCGGC	4	22	11	409.989	168496476	73.5069	939798687	242	5.5	0.00975637	0.05366	0.0234093	0.00059026	0.000257502	0.823052	3.5031e-09	3.5031e-09	1	0	0	1	1	0
AACGTC	1	4	6	409.989	168496476	73.5069	939798687	24	4	0.00243909	0.00975637	0.00425623	5.85382e-05	2.55374e-05	0.3265	3.47415e-10	3.47415e-10	1	0	0	1	0	0
AACGTG	1	4	6	409.989	168496476	73.5069	939798687	24	4	0.00243909	0.00975637	0.00425623	5.85382e-05	2.55374e-05	0.3265	3.47415e-10	3.47415e-10	1	0	0	1	0	0
AACTAC	76	304	6	409.989	168496476	73.5069	939798687	1824	4	0.185371	0.741484	0.323474	0.0044489	0.00194084	0.3265	2.64035e-08	2.64035e-08	1	0	0	1	0	0
AACTAG	1	4	6	409.989	168496476	73.5069	939798687	24	4	0.00243909	0.00975637	0.00425623	5.85382e-05	2.55374e-05	0.3265	3.47415e-10	3.47415e-10	1	0	0	1	0	0
AACTAT	4	16	6	409.989	168496476	73.5069	939798687	96	4	0.00975637	0.0390255	0.0170249	0.000234153	0.00010215	0.3265	1.38966e-09	1.38966e-09	1	0	0	1	0	0
AACTCC	7	28	6	409.989	168496476	73.5069	939798687	168	4	0.0170736	0.0682946	0.0297936	0.000409767	0.000178762	0.3265	2.4319e-09	2.4319e-09	1	0	0	1	0	0
AACTCG	1	4	6	409.989	168496476	73.5069	939798687	24	4	0.00243909	0.00975637	0.00425623	5.85382e-05	2.55374e-05	0.3265	3.47415e-10	3.47415e-10	1	0	0	1	0	0
AACTCGATAGTCACT	1	4	15	409.989	168496476	73.5069	939798687	60	4	0.00243909	0.00975637	0.00425623	0.000146345	6.38435e-05	0.81625	8.68537e-10	8.68537e-10	1	0	0	1	1	0
AACTG	222	1111	5	409.989	168496476	73.5069	939798687	5555	5.0045	0.541478	2.70983	1.18217	0.0135492	0.00591084	0.340411	8.04121e-08	8.04121e-08	1	0	0	1	0	0
AACTGC	2	8	6	409.989	168496476	73.5069	939798687	48	4	0.00487818	0.0195127	0.00851246	0.000117076	5.10748e-05	0.3265	6.9483e-10	6.9483e-10	1	0	0	1	0	0
AACTGCC	4	32	7	409.989	168496476	73.5069	939798687	224	8	0.00975637	0.0780509	0.0340498	0.000546357	0.000238349	0.761834	3.24254e-09	3.24254e-09	1	0	0	1	1	0
AACTGCCTC	14	79	9	409.989	168496476	73.5069	939798687	711	5.64286	0.0341473	0.192688	0.0840606	0.00173419	0.000756545	0.690898	1.02922e-08	1.02922e-08	1	0	0	1	1	0
AACTGG	2	10	6	409.989	168496476	73.5069	939798687	60	5	0.00487818	0.0243909	0.0106406	0.000146345	6.38435e-05	0.408125	8.68537e-10	8.68537e-10	1	0	0	1	0	0
AACTTC	1	5	6	409.989	168496476	73.5069	939798687	30	5	0.00243909	0.0121955	0.00532029	7.31727e-05	3.19217e-05	0.408125	4.34269e-10	4.34269e-10	1	0	0	1	0	0
AACTTGGT	9	63	8	409.989	168496476	73.5069	939798687	504	7	0.0219518	0.153663	0.0670356	0.0012293	0.000536285	0.761834	7.29571e-09	7.29571e-09	1	0	0	1	1	0
AAG	15508	139067	3	409.989	168496476	73.5069	939798687	417201	8.96744	37.8254	339.197	147.975	1.01759	0.443926	0.365984	6.03924e-06	6.03924e-06	1	1	0	0	0	0
AAGAAGAAGCAGAAGCAG	1	4	18	409.989	168496476	73.5069	939798687	72	4	0.00243909	0.00975637	0.00425623	0.000175615	7.66122e-05	0.9795	1.04224e-09	1.04224e-09	1	0	0	1	1	0
AAGAAGACG	2	10	9	409.989	168496476	73.5069	939798687	90	5	0.00487818	0.0243909	0.0106406	0.000219518	9.57652e-05	0.612188	1.30281e-09	1.30281e-09	1	0	0	1	1	0
AAGAAGCAG	2	11	9	409.989	168496476	73.5069	939798687	99	5.5	0.00487818	0.02683	0.0117046	0.00024147	0.000105342	0.673407	1.43309e-09	1.43309e-09	1	0	0	1	1	0
AAGAAT	6	28	6	409.989	168496476	73.5069	939798687	168	4.66667	0.0146345	0.0682946	0.0297936	0.000409767	0.000178762	0.380917	2.4319e-09	2.4319e-09	1	0	0	1	0	0
AAGAATAT	1	4	8	409.989	168496476	73.5069	939798687	32	4	0.00243909	0.00975637	0.00425623	7.80509e-05	3.40498e-05	0.435334	4.6322e-10	4.6322e-10	1	0	0	1	0	0
AAGAATG	98	392	7	409.989	168496476	73.5069	939798687	2744	4	0.239031	0.956124	0.417111	0.00669287	0.00291977	0.380917	3.97211e-08	3.97211e-08	1	0	0	1	0	0
AAGAATT	286	1386	7	409.989	168496476	73.5069	939798687	9702	4.84615	0.69758	3.38058	1.47478	0.0236641	0.0103235	0.461495	1.40443e-07	1.40443e-07	1	0	0	1	0	0
AAGAC	5508	59789	5	409.989	168496476	73.5069	939798687	298945	10.8549	13.4345	145.831	63.6189	0.729154	0.318095	0.738362	4.32742e-06	4.32742e-06	1	0	0	1	1	0
AAGACAG	4	54	7	409.989	168496476	73.5069	939798687	378	13.5	0.00975637	0.131711	0.0574591	0.000921977	0.000402214	1.28559	5.47179e-09	5.47179e-09	1	0	0	1	1	0
AAGACC	10	44	6	409.989	168496476	73.5069	939798687	264	4.4	0.0243909	0.10732	0.0468185	0.00064392	0.000280911	0.35915	3.82156e-09	3.82156e-09	1	0	0	1	0	0
AAGACCC	2	10	7	409.989	168496476	73.5069	939798687	70	5	0.00487818	0.0243909	0.0106406	0.000170736	7.4484e-05	0.476146	1.01329e-09	1.01329e-09	1	0	0	1	0	0
AAGACG	2926	16395	6	409.989	168496476	73.5069	939798687	98370	5.60321	7.13678	39.9889	17.4452	0.239933	0.104671	0.457362	1.42397e-06	1.42397e-06	1	0	0	1	0	0
AAGACGAAGAG	1	5	11	409.989	168496476	73.5069	939798687	55	5	0.00243909	0.0121955	0.00532029	0.00013415	5.85232e-05	0.748229	7.96159e-10	7.96159e-10	1	0	0	1	1	0
AAGACT	1	4	6	409.989	168496476	73.5069	939798687	24	4	0.00243909	0.00975637	0.00425623	5.85382e-05	2.55374e-05	0.3265	3.47415e-10	3.47415e-10	1	0	0	1	0	0
AAGACTG	1	5	7	409.989	168496476	73.5069	939798687	35	5	0.00243909	0.0121955	0.00532029	8.53682e-05	3.7242e-05	0.476146	5.06647e-10	5.06647e-10	1	0	0	1	0	0
AAGAG	4	28	5	409.989	168496476	73.5069	939798687	140	7	0.00975637	0.0682946	0.0297936	0.000341473	0.000148968	0.476146	2.02659e-09	2.02659e-09	1	0	0	1	0	0
AAGAGAAGGTGG	3	13	12	409.989	168496476	73.5069	939798687	156	4.33333	0.00731727	0.0317082	0.0138327	0.000380498	0.000165993	0.707417	2.2582e-09	2.2582e-09	1	0	0	1	1	0
AAGAGACCGATGCTC	3	16	15	409.989	168496476	73.5069	939798687	240	5.33333	0.00731727	0.0390255	0.0170249	0.000585382	0.000255374	1.08833	3.47415e-09	3.47415e-09	1	0	0	1	1	0
AAGAGAGAG	1	4	9	409.989	168496476	73.5069	939798687	36	4	0.00243909	0.00975637	0.00425623	8.78073e-05	3.83061e-05	0.48975	5.21122e-10	5.21122e-10	1	0	0	1	0	0
AAGAGC	2	11	6	409.989	168496476	73.5069	939798687	66	5.5	0.00487818	0.02683	0.0117046	0.00016098	7.02278e-05	0.448938	9.55391e-10	9.55391e-10	1	0	0	1	0	0
AAGAGCCCAGT	4	19	11	409.989	168496476	73.5069	939798687	209	4.75	0.00975637	0.0463427	0.0202171	0.00050977	0.000222388	0.710818	3.02541e-09	3.02541e-09	1	0	0	1	1	0
AAGAGCCCTCG	5	20	11	409.989	168496476	73.5069	939798687	220	4	0.0121955	0.0487818	0.0212812	0.0005366	0.000234093	0.598584	3.18464e-09	3.18464e-09	1	0	0	1	1	0
AAGAGCG	1	4	7	409.989	168496476	73.5069	939798687	28	4	0.00243909	0.00975637	0.00425623	6.82946e-05	2.97936e-05	0.380917	4.05317e-10	4.05317e-10	1	0	0	1	0	0
AAGAGCGGGC	1	5	10	409.989	168496476	73.5069	939798687	50	5	0.00243909	0.0121955	0.00532029	0.000121955	5.32029e-05	0.680209	7.23781e-10	7.23781e-10	1	0	0	1	1	0
AAGAGG	235	942	6	409.989	168496476	73.5069	939798687	5652	4.00851	0.573187	2.29762	1.00234	0.0137857	0.00601405	0.327195	8.18162e-08	8.18162e-08	1	0	0	1	0	0
AAGAGGATG	1	5	9	409.989	168496476	73.5069	939798687	45	5	0.00243909	0.0121955	0.00532029	0.000109759	4.78826e-05	0.612188	6.51403e-10	6.51403e-10	1	0	0	1	1	0
AAGAGGCG	3	12	8	409.989	168496476	73.5069	939798687	96	4	0.00731727	0.0292691	0.0127687	0.000234153	0.00010215	0.435334	1.38966e-09	1.38966e-09	1	0	0	1	0	0
AAGAGGG	1	4	7	409.989	168496476	73.5069	939798687	28	4	0.00243909	0.00975637	0.00425623	6.82946e-05	2.97936e-05	0.380917	4.05317e-10	4.05317e-10	1	0	0	1	0	0
AAGAGGGT	1	12	8	409.989	168496476	73.5069	939798687	96	12	0.00243909	0.0292691	0.0127687	0.000234153	0.00010215	1.306	1.38966e-09	1.38966e-09	1	0	0	1	1	0
AAGAGTGGTG	1	5	10	409.989	168496476	73.5069	939798687	50	5	0.00243909	0.0121955	0.00532029	0.000121955	5.32029e-05	0.680209	7.23781e-10	7.23781e-10	1	0	0	1	1	0
AAGAT	2	10	5	409.989	168496476	73.5069	939798687	50	5	0.00487818	0.0243909	0.0106406	0.000121955	5.32029e-05	0.340104	7.23781e-10	7.23781e-10	1	0	0	1	0	0
AAGATACCG	5	26	9	409.989	168496476	73.5069	939798687	234	5.2	0.0121955	0.0634164	0.0276655	0.000570747	0.000248989	0.636675	3.3873e-09	3.3873e-09	1	0	0	1	1	0
AAGATC	59	286	6	409.989	168496476	73.5069	939798687	1716	4.84746	0.143906	0.69758	0.30432	0.00418548	0.00182592	0.395674	2.48402e-08	2.48402e-08	1	0	0	1	0	0
AAGATG	187	748	6	409.989	168496476	73.5069	939798687	4488	4	0.45611	1.82444	0.795915	0.0109466	0.00477549	0.3265	6.49666e-08	6.49666e-08	1	0	0	1	0	0
AAGATGATAGTG	1	6	12	409.989	168496476	73.5069	939798687	72	6	0.00243909	0.0146345	0.00638435	0.000175615	7.66122e-05	0.9795	1.04224e-09	1.04224e-09	1	0	0	1	1	0
AAGATGG	3	12	7	409.989	168496476	73.5069	939798687	84	4	0.00731727	0.0292691	0.0127687	0.000204884	8.93808e-05	0.380917	1.21595e-09	1.21595e-09	1	0	0	1	0	0
AAGATGGTG	3	33	9	409.989	168496476	73.5069	939798687	297	11	0.00731727	0.08049	0.0351139	0.00072441	0.000316025	1.34681	4.29926e-09	4.29926e-09	1	0	0	1	1	0
AAGATT	32	128	6	409.989	168496476	73.5069	939798687	768	4	0.0780509	0.312204	0.136199	0.00187322	0.000817196	0.3265	1.11173e-08	1.11173e-08	1	0	0	1	0	0
AAGATTCGGCG	1	4	11	409.989	168496476	73.5069	939798687	44	4	0.00243909	0.00975637	0.00425623	0.00010732	4.68185e-05	0.598584	6.36927e-10	6.36927e-10	1	0	0	1	1	0
AAGATTG	1	4	7	409.989	168496476	73.5069	939798687	28	4	0.00243909	0.00975637	0.00425623	6.82946e-05	2.97936e-05	0.380917	4.05317e-10	4.05317e-10	1	0	0	1	0	0
AAGC	190	1145	4	409.989	168496476	73.5069	939798687	4580	6.02632	0.463427	2.79276	1.21835	0.011171	0.00487338	0.327932	6.62984e-08	6.62984e-08	1	0	0	0	0	0
AAGCAATCGG	4	18	10	409.989	168496476	73.5069	939798687	180	4.5	0.00975637	0.0439036	0.019153	0.000439036	0.00019153	0.612188	2.60561e-09	2.60561e-09	1	0	0	1	1	0
AAGCAC	2	9	6	409.989	168496476	73.5069	939798687	54	4.5	0.00487818	0.0219518	0.00957652	0.000131711	5.74591e-05	0.367313	7.81684e-10	7.81684e-10	1	0	0	1	0	0
AAGCACG	1578	7544	7	409.989	168496476	73.5069	939798687	52808	4.78074	3.84889	18.4005	8.02725	0.128804	0.0561908	0.455266	7.64429e-07	7.64429e-07	1	0	0	1	0	0
AAGCACTAC	1	4	9	409.989	168496476	73.5069	939798687	36	4	0.00243909	0.00975637	0.00425623	8.78073e-05	3.83061e-05	0.48975	5.21122e-10	5.21122e-10	1	0	0	1	0	0
AAGCAG	4	16	6	409.989	168496476	73.5069	939798687	96	4	0.00975637	0.0390255	0.0170249	0.000234153	0.00010215	0.3265	1.38966e-09	1.38966e-09	1	0	0	1	0	0
AAGCAGC	3	15	7	409.989	168496476	73.5069	939798687	105	5	0.00731727	0.0365864	0.0159609	0.000256105	0.000111726	0.476146	1.51994e-09	1.51994e-09	1	0	0	1	0	0
AAGCAGCAG	1	9	9	409.989	168496476	73.5069	939798687	81	9	0.00243909	0.0219518	0.00957652	0.000197566	8.61887e-05	1.10194	1.17253e-09	1.17253e-09	1	0	0	1	1	0
AAGCAGCAGATG	1	4	12	409.989	168496476	73.5069	939798687	48	4	0.00243909	0.00975637	0.00425623	0.000117076	5.10748e-05	0.653	6.9483e-10	6.9483e-10	1	0	0	1	1	0
AAGCAGCC	1	4	8	409.989	168496476	73.5069	939798687	32	4	0.00243909	0.00975637	0.00425623	7.80509e-05	3.40498e-05	0.435334	4.6322e-10	4.6322e-10	1	0	0	1	0	0
AAGCATG	152	608	7	409.989	168496476	73.5069	939798687	4256	4	0.370742	1.48297	0.646947	0.0103808	0.00452863	0.380917	6.16083e-08	6.16083e-08	1	0	0	1	0	0
AAGCCAC	4	22	7	409.989	168496476	73.5069	939798687	154	5.5	0.00975637	0.05366	0.0234093	0.00037562	0.000163865	0.523761	2.22925e-09	2.22925e-09	1	0	0	1	1	0
AAGCCC	8	34	6	409.989	168496476	73.5069	939798687	204	4.25	0.0195127	0.0829291	0.036178	0.000497575	0.000217068	0.346906	2.95303e-09	2.95303e-09	1	0	0	1	0	0
AAGCCCGC	1	4	8	409.989	168496476	73.5069	939798687	32	4	0.00243909	0.00975637	0.00425623	7.80509e-05	3.40498e-05	0.435334	4.6322e-10	4.6322e-10	1	0	0	1	0	0
AAGCCCT	4	28	7	409.989	168496476	73.5069	939798687	196	7	0.00975637	0.0682946	0.0297936	0.000478062	0.000208555	0.666604	2.83722e-09	2.83722e-09	1	0	0	1	1	0
AAGCCG	39	247	6	409.989	168496476	73.5069	939798687	1482	6.33333	0.0951246	0.602456	0.262822	0.00361473	0.00157693	0.516959	2.14529e-08	2.14529e-08	1	0	0	1	1	0
AAGCCGCAC	1	4	9	409.989	168496476	73.5069	939798687	36	4	0.00243909	0.00975637	0.00425623	8.78073e-05	3.83061e-05	0.48975	5.21122e-10	5.21122e-10	1	0	0	1	0	0
AAGCCT	1	4	6	409.989	168496476	73.5069	939798687	24	4	0.00243909	0.00975637	0.00425623	5.85382e-05	2.55374e-05	0.3265	3.47415e-10	3.47415e-10	1	0	0	1	0	0
AAGCCTC	4	16	7	409.989	168496476	73.5069	939798687	112	4	0.00975637	0.0390255	0.0170249	0.000273178	0.000119174	0.380917	1.62127e-09	1.62127e-09	1	0	0	1	0	0
AAGCG	1	6	5	409.989	168496476	73.5069	939798687	30	6	0.00243909	0.0146345	0.00638435	7.31727e-05	3.19217e-05	0.408125	4.34269e-10	4.34269e-10	1	0	0	1	0	0
AAGCGAT	121	885	7	409.989	168496476	73.5069	939798687	6195	7.31405	0.29513	2.1586	0.941691	0.0151102	0.00659184	0.696511	8.96765e-08	8.96765e-08	1	0	0	1	1	0
AAGCGCGAT	1	4	9	409.989	168496476	73.5069	939798687	36	4	0.00243909	0.00975637	0.00425623	8.78073e-05	3.83061e-05	0.48975	5.21122e-10	5.21122e-10	1	0	0	1	0	0
AAGCGTAC	1	5	8	409.989	168496476	73.5069	939798687	40	5	0.00243909	0.0121955	0.00532029	9.75637e-05	4.25623e-05	0.544167	5.79025e-10	5.79025e-10	1	0	0	1	1	0
AAGCTAC	42	219	7	409.989	168496476	73.5069	939798687	1533	5.21429	0.102442	0.534161	0.233029	0.00373913	0.0016312	0.496552	2.21911e-08	2.21911e-08	1	0	0	1	0	0
AAGCTCAGTGC	1	4	11	409.989	168496476	73.5069	939798687	44	4	0.00243909	0.00975637	0.00425623	0.00010732	4.68185e-05	0.598584	6.36927e-10	6.36927e-10	1	0	0	1	1	0
AAGCTCG	3	20	7	409.989	168496476	73.5069	939798687	140	6.66667	0.00731727	0.0487818	0.0212812	0.000341473	0.000148968	0.634861	2.02659e-09	2.02659e-09	1	0	0	1	1	0
AAGCTGC	8	32	7	409.989	168496476	73.5069	939798687	224	4	0.0195127	0.0780509	0.0340498	0.000546357	0.000238349	0.380917	3.24254e-09	3.24254e-09	1	0	0	1	0	0
AAGCTTC	7	28	7	409.989	168496476	73.5069	939798687	196	4	0.0170736	0.0682946	0.0297936	0.000478062	0.000208555	0.380917	2.83722e-09	2.83722e-09	1	0	0	1	0	0
AAGG	2500	15459	4	409.989	168496476	73.5069	939798687	61836	6.1836	6.09773	37.7059	16.4493	0.150824	0.0657971	0.336491	8.95115e-07	8.95115e-07	1	0	0	0	0	0
AAGGAAT	16	75	7	409.989	168496476	73.5069	939798687	525	4.6875	0.0390255	0.182932	0.0798043	0.00128052	0.00055863	0.446387	7.5997e-09	7.5997e-09	1	0	0	1	0	0
AAGGAATG	1	12	8	409.989	168496476	73.5069	939798687	96	12	0.00243909	0.0292691	0.0127687	0.000234153	0.00010215	1.306	1.38966e-09	1.38966e-09	1	0	0	1	1	0
AAGGACG	1	5	7	409.989	168496476	73.5069	939798687	35	5	0.00243909	0.0121955	0.00532029	8.53682e-05	3.7242e-05	0.476146	5.06647e-10	5.06647e-10	1	0	0	1	0	0
AAGGACTCT	1	4	9	409.989	168496476	73.5069	939798687	36	4	0.00243909	0.00975637	0.00425623	8.78073e-05	3.83061e-05	0.48975	5.21122e-10	5.21122e-10	1	0	0	1	0	0
AAGGAG	34	188	6	409.989	168496476	73.5069	939798687	1128	5.52941	0.0829291	0.458549	0.200043	0.0027513	0.00120026	0.451338	1.63285e-08	1.63285e-08	1	0	0	1	0	0
AAGGAGAG	15	61	8	409.989	168496476	73.5069	939798687	488	4.06667	0.0365864	0.148785	0.0649075	0.00119028	0.00051926	0.442589	7.0641e-09	7.0641e-09	1	0	0	1	0	0
AAGGAT	191	917	6	409.989	168496476	73.5069	939798687	5502	4.80105	0.465866	2.23665	0.975741	0.0134199	0.00585445	0.391886	7.96449e-08	7.96449e-08	1	0	0	1	0	0
AAGGCAGC	10	61	8	409.989	168496476	73.5069	939798687	488	6.1	0.0243909	0.148785	0.0649075	0.00119028	0.00051926	0.663884	7.0641e-09	7.0641e-09	1	0	0	1	1	0
AAGGCC	1	4	6	409.989	168496476	73.5069	939798687	24	4	0.00243909	0.00975637	0.00425623	5.85382e-05	2.55374e-05	0.3265	3.47415e-10	3.47415e-10	1	0	0	1	0	0
AAGGCCACC	2	11	9	409.989	168496476	73.5069	939798687	99	5.5	0.00487818	0.02683	0.0117046	0.00024147	0.000105342	0.673407	1.43309e-09	1.43309e-09	1	0	0	1	1	0
AAGGCGGTG	2	8	9	409.989	168496476	73.5069	939798687	72	4	0.00487818	0.0195127	0.00851246	0.000175615	7.66122e-05	0.48975	1.04224e-09	1.04224e-09	1	0	0	1	0	0
AAGGG	3	19	5	409.989	168496476	73.5069	939798687	95	6.33333	0.00731727	0.0463427	0.0202171	0.000231714	0.000101085	0.430799	1.37518e-09	1.37518e-09	1	0	0	1	0	0
AAGGGC	22	88	6	409.989	168496476	73.5069	939798687	528	4	0.05366	0.21464	0.0936371	0.00128784	0.000561822	0.3265	7.64313e-09	7.64313e-09	1	0	0	1	0	0
AAGGGG	1	4	6	409.989	168496476	73.5069	939798687	24	4	0.00243909	0.00975637	0.00425623	5.85382e-05	2.55374e-05	0.3265	3.47415e-10	3.47415e-10	1	0	0	1	0	0
AAGGGGC	40	193	7	409.989	168496476	73.5069	939798687	1351	4.825	0.0975637	0.470745	0.205363	0.00329521	0.00143754	0.459481	1.95566e-08	1.95566e-08	1	0	0	1	0	0
AAGGT	7	35	5	409.989	168496476	73.5069	939798687	175	5	0.0170736	0.0853682	0.037242	0.000426841	0.00018621	0.340104	2.53323e-09	2.53323e-09	1	0	0	1	0	0
AAGGTAG	2	20	7	409.989	168496476	73.5069	939798687	140	10	0.00487818	0.0487818	0.0212812	0.000341473	0.000148968	0.952292	2.02659e-09	2.02659e-09	1	0	0	1	1	0
AAGGTAGGT	4	16	9	409.989	168496476	73.5069	939798687	144	4	0.00975637	0.0390255	0.0170249	0.000351229	0.000153224	0.48975	2.08449e-09	2.08449e-09	1	0	0	1	0	0
AAGGTC	11	44	6	409.989	168496476	73.5069	939798687	264	4	0.02683	0.10732	0.0468185	0.00064392	0.000280911	0.3265	3.82156e-09	3.82156e-09	1	0	0	1	0	0
AAGGTG	1	4	6	409.989	168496476	73.5069	939798687	24	4	0.00243909	0.00975637	0.00425623	5.85382e-05	2.55374e-05	0.3265	3.47415e-10	3.47415e-10	1	0	0	1	0	0
AAGT	146	876	4	409.989	168496476	73.5069	939798687	3504	6	0.356107	2.13664	0.932115	0.00854658	0.00372846	0.3265	5.07226e-08	5.07226e-08	1	0	0	0	0	0
AAGTAG	2	16	6	409.989	168496476	73.5069	939798687	96	8	0.00487818	0.0390255	0.0170249	0.000234153	0.00010215	0.653	1.38966e-09	1.38966e-09	1	0	0	1	1	0
AAGTAT	170	834	6	409.989	168496476	73.5069	939798687	5004	4.90588	0.414646	2.0342	0.887424	0.0122052	0.00532454	0.400443	7.2436e-08	7.2436e-08	1	0	0	1	0	0
AAGTATG	68	272	7	409.989	168496476	73.5069	939798687	1904	4	0.165858	0.663433	0.289424	0.00464403	0.00202597	0.380917	2.75616e-08	2.75616e-08	1	0	0	1	0	0
AAGTCAT	1	8	7	409.989	168496476	73.5069	939798687	56	8	0.00243909	0.0195127	0.00851246	0.000136589	5.95872e-05	0.761834	8.10635e-10	8.10635e-10	1	0	0	1	1	0
AAGTGC	9	42	6	409.989	168496476	73.5069	939798687	252	4.66667	0.0219518	0.102442	0.0446904	0.000614651	0.000268143	0.380917	3.64786e-09	3.64786e-09	1	0	0	1	0	0
AAGTGG	2	8	6	409.989	168496476	73.5069	939798687	48	4	0.00487818	0.0195127	0.00851246	0.000117076	5.10748e-05	0.3265	6.9483e-10	6.9483e-10	1	0	0	1	0	0
AAGTGTC	1	4	7	409.989	168496476	73.5069	939798687	28	4	0.00243909	0.00975637	0.00425623	6.82946e-05	2.97936e-05	0.380917	4.05317e-10	4.05317e-10	1	0	0	1	0	0
AAT	17590	156522	3	409.989	168496476	73.5069	939798687	469566	8.89835	42.9036	381.771	166.548	1.14531	0.499645	0.363164	6.79726e-06	6.79726e-06	1	1	0	0	0	0
AATAATG	2	8	7	409.989	168496476	73.5069	939798687	56	4	0.00487818	0.0195127	0.00851246	0.000136589	5.95872e-05	0.380917	8.10635e-10	8.10635e-10	1	0	0	1	0	0
AATAATGT	1	4	8	409.989	168496476	73.5069	939798687	32	4	0.00243909	0.00975637	0.00425623	7.80509e-05	3.40498e-05	0.435334	4.6322e-10	4.6322e-10	1	0	0	1	0	0
AATAATT	81	349	7	409.989	168496476	73.5069	939798687	2443	4.30864	0.197566	0.851243	0.371356	0.0059587	0.00259949	0.410309	3.53639e-08	3.53639e-08	1	0	0	1	0	0
AATAATTC	2	9	8	409.989	168496476	73.5069	939798687	72	4.5	0.00487818	0.0219518	0.00957652	0.000175615	7.66122e-05	0.48975	1.04224e-09	1.04224e-09	1	0	0	1	0	0
AATAC	74	371	5	409.989	168496476	73.5069	939798687	1855	5.01351	0.180493	0.904903	0.394765	0.00452451	0.00197383	0.341024	2.68523e-08	2.68523e-08	1	0	0	1	0	0
AATACAC	1	4	7	409.989	168496476	73.5069	939798687	28	4	0.00243909	0.00975637	0.00425623	6.82946e-05	2.97936e-05	0.380917	4.05317e-10	4.05317e-10	1	0	0	1	0	0
AATACCTGC	4	16	9	409.989	168496476	73.5069	939798687	144	4	0.00975637	0.0390255	0.0170249	0.000351229	0.000153224	0.48975	2.08449e-09	2.08449e-09	1	0	0	1	0	0
AATACGCGCAT	4	16	11	409.989	168496476	73.5069	939798687	176	4	0.00975637	0.0390255	0.0170249	0.00042928	0.000187274	0.598584	2.54771e-09	2.54771e-09	1	0	0	1	1	0
AATACGGG	4	21	8	409.989	168496476	73.5069	939798687	168	5.25	0.00975637	0.0512209	0.0223452	0.000409767	0.000178762	0.571375	2.4319e-09	2.4319e-09	1	0	0	1	1	0
AATACT	8	38	6	409.989	168496476	73.5069	939798687	228	4.75	0.0195127	0.0926855	0.0404342	0.000556113	0.000242605	0.387719	3.30044e-09	3.30044e-09	1	0	0	1	0	0
AATACTAGG	2	8	9	409.989	168496476	73.5069	939798687	72	4	0.00487818	0.0195127	0.00851246	0.000175615	7.66122e-05	0.48975	1.04224e-09	1.04224e-09	1	0	0	1	0	0
AATACTATCGT	9	55	11	409.989	168496476	73.5069	939798687	605	6.11111	0.0219518	0.13415	0.0585232	0.00147565	0.000643755	0.914503	8.75775e-09	8.75775e-09	1	0	0	1	1	0
AATACTC	1	10	7	409.989	168496476	73.5069	939798687	70	10	0.00243909	0.0243909	0.0106406	0.000170736	7.4484e-05	0.952292	1.01329e-09	1.01329e-09	1	0	0	1	1	0
AATAG	219	1151	5	409.989	168496476	73.5069	939798687	5755	5.25571	0.534161	2.80739	1.22473	0.014037	0.00612365	0.357498	8.33072e-08	8.33072e-08	1	0	0	1	0	0
AATAGAC	3	17	7	409.989	168496476	73.5069	939798687	119	5.66667	0.00731727	0.0414646	0.018089	0.000290252	0.000126623	0.539632	1.7226e-09	1.7226e-09	1	0	0	1	1	0
AATAGAG	1	4	7	409.989	168496476	73.5069	939798687	28	4	0.00243909	0.00975637	0.00425623	6.82946e-05	2.97936e-05	0.380917	4.05317e-10	4.05317e-10	1	0	0	1	0	0
AATAGCC	1	7	7	409.989	168496476	73.5069	939798687	49	7	0.00243909	0.0170736	0.0074484	0.000119515	5.21388e-05	0.666604	7.09306e-10	7.09306e-10	1	0	0	1	1	0
AATAGG	108	432	6	409.989	168496476	73.5069	939798687	2592	4	0.263422	1.05369	0.459673	0.00632213	0.00275804	0.3265	3.75208e-08	3.75208e-08	1	0	0	1	0	0
AATAGT	9	46	6	409.989	168496476	73.5069	939798687	276	5.11111	0.0219518	0.112198	0.0489467	0.000673189	0.00029368	0.417195	3.99527e-09	3.99527e-09	1	0	0	1	0	0
AATAGTAATTACCAGT	5	20	16	409.989	168496476	73.5069	939798687	320	4	0.0121955	0.0487818	0.0212812	0.000780509	0.000340498	0.870667	4.6322e-09	4.6322e-09	1	0	0	1	1	0
AATAGTATAGT	3	14	11	409.989	168496476	73.5069	939798687	154	4.66667	0.00731727	0.0341473	0.0148968	0.00037562	0.000163865	0.698348	2.22925e-09	2.22925e-09	1	0	0	1	1	0
AATAT	391	2270	5	409.989	168496476	73.5069	939798687	11350	5.80563	0.953685	5.53674	2.41541	0.0276837	0.0120771	0.394904	1.64298e-07	1.64298e-07	1	0	0	1	0	0
AATATAGT	11	47	8	409.989	168496476	73.5069	939798687	376	4.27273	0.02683	0.114637	0.0500107	0.000917098	0.000400086	0.465015	5.44283e-09	5.44283e-09	1	0	0	1	0	0
AATATAT	121	510	7	409.989	168496476	73.5069	939798687	3570	4.21488	0.29513	1.24394	0.542669	0.00870756	0.00379869	0.401379	5.1678e-08	5.1678e-08	1	0	0	1	0	0
AATATC	447	1790	6	409.989	168496476	73.5069	939798687	10740	4.00447	1.09027	4.36597	1.90466	0.0261958	0.011428	0.326865	1.55468e-07	1.55468e-07	1	0	0	1	0	0
AATATG	3	12	6	409.989	168496476	73.5069	939798687	72	4	0.00731727	0.0292691	0.0127687	0.000175615	7.66122e-05	0.3265	1.04224e-09	1.04224e-09	1	0	0	1	0	0
AATATT	84	340	6	409.989	168496476	73.5069	939798687	2040	4.04762	0.204884	0.829291	0.36178	0.00497575	0.00217068	0.330387	2.95303e-08	2.95303e-08	1	0	0	1	0	0
AATATTCATG	1	4	10	409.989	168496476	73.5069	939798687	40	4	0.00243909	0.00975637	0.00425623	9.75637e-05	4.25623e-05	0.544167	5.79025e-10	5.79025e-10	1	0	0	1	1	0
AATC	5404	36142	4	409.989	168496476	73.5069	939798687	144568	6.68801	13.1809	88.1536	38.4572	0.352615	0.153829	0.363939	2.09271e-06	2.09271e-06	1	0	0	0	0	0
AATCACG	1	5	7	409.989	168496476	73.5069	939798687	35	5	0.00243909	0.0121955	0.00532029	8.53682e-05	3.7242e-05	0.476146	5.06647e-10	5.06647e-10	1	0	0	1	0	0
AATCACT	1	4	7	409.989	168496476	73.5069	939798687	28	4	0.00243909	0.00975637	0.00425623	6.82946e-05	2.97936e-05	0.380917	4.05317e-10	4.05317e-10	1	0	0	1	0	0
AATCACTAG	31	126	9	409.989	168496476	73.5069	939798687	1134	4.06452	0.0756118	0.307326	0.134071	0.00276593	0.00120664	0.497649	1.64154e-08	1.64154e-08	1	0	0	1	0	0
AATCAG	2	8	6	409.989	168496476	73.5069	939798687	48	4	0.00487818	0.0195127	0.00851246	0.000117076	5.10748e-05	0.3265	6.9483e-10	6.9483e-10	1	0	0	1	0	0
AATCAGGT	18	134	8	409.989	168496476	73.5069	939798687	1072	7.44444	0.0439036	0.326838	0.142584	0.00261471	0.00114067	0.810204	1.55179e-08	1.55179e-08	1	0	0	1	1	0
AATCATCC	3	20	8	409.989	168496476	73.5069	939798687	160	6.66667	0.00731727	0.0487818	0.0212812	0.000390255	0.000170249	0.725556	2.3161e-09	2.3161e-09	1	0	0	1	1	0
AATCCAT	43	172	7	409.989	168496476	73.5069	939798687	1204	4	0.104881	0.419524	0.183018	0.00293667	0.00128113	0.380917	1.74287e-08	1.74287e-08	1	0	0	1	0	0
AATCCC	31	125	6	409.989	168496476	73.5069	939798687	750	4.03226	0.0756118	0.304886	0.133007	0.00182932	0.000798043	0.329133	1.08567e-08	1.08567e-08	1	0	0	1	0	0
AATCCCGC	1	5	8	409.989	168496476	73.5069	939798687	40	5	0.00243909	0.0121955	0.00532029	9.75637e-05	4.25623e-05	0.544167	5.79025e-10	5.79025e-10	1	0	0	1	1	0
AATCCCT	5	61	7	409.989	168496476	73.5069	939798687	427	12.2	0.0121955	0.148785	0.0649075	0.00104149	0.000454353	1.1618	6.18109e-09	6.18109e-09	1	0	0	1	1	0
AATCCT	1	4	6	409.989	168496476	73.5069	939798687	24	4	0.00243909	0.00975637	0.00425623	5.85382e-05	2.55374e-05	0.3265	3.47415e-10	3.47415e-10	1	0	0	1	0	0
AATCCTG	37	148	7	409.989	168496476	73.5069	939798687	1036	4	0.0902464	0.360986	0.157481	0.0025269	0.00110236	0.380917	1.49967e-08	1.49967e-08	1	0	0	1	0	0
AATCG	71	355	5	409.989	168496476	73.5069	939798687	1775	5	0.173176	0.865878	0.37774	0.00432939	0.0018887	0.340104	2.56942e-08	2.56942e-08	1	0	0	1	0	0
AATCGAATG	195	812	9	409.989	168496476	73.5069	939798687	7308	4.1641	0.475623	1.98054	0.864015	0.0178249	0.00777613	0.509843	1.05788e-07	1.05788e-07	1	0	0	1	1	0
AATCGAG	1	4	7	409.989	168496476	73.5069	939798687	28	4	0.00243909	0.00975637	0.00425623	6.82946e-05	2.97936e-05	0.380917	4.05317e-10	4.05317e-10	1	0	0	1	0	0
AATCGC	91	372	6	409.989	168496476	73.5069	939798687	2232	4.08791	0.221957	0.907342	0.395829	0.00544405	0.00237498	0.333676	3.23096e-08	3.23096e-08	1	0	0	1	0	0
AATCGG	1	4	6	409.989	168496476	73.5069	939798687	24	4	0.00243909	0.00975637	0.00425623	5.85382e-05	2.55374e-05	0.3265	3.47415e-10	3.47415e-10	1	0	0	1	0	0
AATCGGCG	1	4	8	409.989	168496476	73.5069	939798687	32	4	0.00243909	0.00975637	0.00425623	7.80509e-05	3.40498e-05	0.435334	4.6322e-10	4.6322e-10	1	0	0	1	0	0
AATCGGGATCT	2	8	11	409.989	168496476	73.5069	939798687	88	4	0.00487818	0.0195127	0.00851246	0.00021464	9.36371e-05	0.598584	1.27385e-09	1.27385e-09	1	0	0	1	1	0
AATCGGT	3	12	7	409.989	168496476	73.5069	939798687	84	4	0.00731727	0.0292691	0.0127687	0.000204884	8.93808e-05	0.380917	1.21595e-09	1.21595e-09	1	0	0	1	0	0
AATCGT	6	32	6	409.989	168496476	73.5069	939798687	192	5.33333	0.0146345	0.0780509	0.0340498	0.000468306	0.000204299	0.435334	2.77932e-09	2.77932e-09	1	0	0	1	0	0
AATCGTCACCGCCC	1	5	14	409.989	168496476	73.5069	939798687	70	5	0.00243909	0.0121955	0.00532029	0.000170736	7.4484e-05	0.952292	1.01329e-09	1.01329e-09	1	0	0	1	1	0
AATCTACAGACC	1	4	12	409.989	168496476	73.5069	939798687	48	4	0.00243909	0.00975637	0.00425623	0.000117076	5.10748e-05	0.653	6.9483e-10	6.9483e-10	1	0	0	1	1	0
AATCTG	24	96	6	409.989	168496476	73.5069	939798687	576	4	0.0585382	0.234153	0.10215	0.00140492	0.000612897	0.3265	8.33796e-09	8.33796e-09	1	0	0	1	0	0
AATG	3376	25292	4	409.989	168496476	73.5069	939798687	101168	7.49171	8.23437	61.6895	26.9121	0.246758	0.107649	0.407674	1.46447e-06	1.46447e-06	1	0	0	0	0	0
AATGAC	18	101	6	409.989	168496476	73.5069	939798687	606	5.61111	0.0439036	0.246348	0.10747	0.00147809	0.000644819	0.458007	8.77223e-09	8.77223e-09	1	0	0	1	0	0
AATGAG	4	29	6	409.989	168496476	73.5069	939798687	174	7.25	0.00975637	0.0707337	0.0308577	0.000424402	0.000185146	0.591781	2.51876e-09	2.51876e-09	1	0	0	1	1	0
AATGAT	23	96	6	409.989	168496476	73.5069	939798687	576	4.17391	0.0560991	0.234153	0.10215	0.00140492	0.000612897	0.340696	8.33796e-09	8.33796e-09	1	0	0	1	0	0
AATGATG	3	31	7	409.989	168496476	73.5069	939798687	217	10.3333	0.00731727	0.0756118	0.0329858	0.000529283	0.000230901	0.984035	3.14121e-09	3.14121e-09	1	0	0	1	1	0
AATGCAGC	1	4	8	409.989	168496476	73.5069	939798687	32	4	0.00243909	0.00975637	0.00425623	7.80509e-05	3.40498e-05	0.435334	4.6322e-10	4.6322e-10	1	0	0	1	0	0
AATGCC	1	4	6	409.989	168496476	73.5069	939798687	24	4	0.00243909	0.00975637	0.00425623	5.85382e-05	2.55374e-05	0.3265	3.47415e-10	3.47415e-10	1	0	0	1	0	0
AATGCCTG	2	8	8	409.989	168496476	73.5069	939798687	64	4	0.00487818	0.0195127	0.00851246	0.000156102	6.80997e-05	0.435334	9.2644e-10	9.2644e-10	1	0	0	1	0	0
AATGCG	43	172	6	409.989	168496476	73.5069	939798687	1032	4	0.104881	0.419524	0.183018	0.00251714	0.00109811	0.3265	1.49388e-08	1.49388e-08	1	0	0	1	0	0
AATGCT	1	4	6	409.989	168496476	73.5069	939798687	24	4	0.00243909	0.00975637	0.00425623	5.85382e-05	2.55374e-05	0.3265	3.47415e-10	3.47415e-10	1	0	0	1	0	0
AATGCTGGTAT	5	20	11	409.989	168496476	73.5069	939798687	220	4	0.0121955	0.0487818	0.0212812	0.0005366	0.000234093	0.598584	3.18464e-09	3.18464e-09	1	0	0	1	1	0
AATGG	314	1646	5	409.989	168496476	73.5069	939798687	8230	5.24204	0.765875	4.01474	1.75144	0.0200737	0.00875719	0.356568	1.19134e-07	1.19134e-07	1	0	0	1	0	0
AATGGC	222	972	6	409.989	168496476	73.5069	939798687	5832	4.37838	0.541478	2.3708	1.03426	0.0142248	0.00620558	0.357385	8.44218e-08	8.44218e-08	1	0	0	1	0	0
AATGGG	1	4	6	409.989	168496476	73.5069	939798687	24	4	0.00243909	0.00975637	0.00425623	5.85382e-05	2.55374e-05	0.3265	3.47415e-10	3.47415e-10	1	0	0	1	0	0
AATGGGG	20	95	7	409.989	168496476	73.5069	939798687	665	4.75	0.0487818	0.231714	0.101085	0.001622	0.000707598	0.452339	9.62629e-09	9.62629e-09	1	0	0	1	0	0
AATGGT	158	725	6	409.989	168496476	73.5069	939798687	4350	4.58861	0.385376	1.76834	0.771442	0.01061	0.00462865	0.374545	6.2969e-08	6.2969e-08	1	0	0	1	0	0
AATGTC	2	10	6	409.989	168496476	73.5069	939798687	60	5	0.00487818	0.0243909	0.0106406	0.000146345	6.38435e-05	0.408125	8.68537e-10	8.68537e-10	1	0	0	1	0	0
AATGTCC	1	4	7	409.989	168496476	73.5069	939798687	28	4	0.00243909	0.00975637	0.00425623	6.82946e-05	2.97936e-05	0.380917	4.05317e-10	4.05317e-10	1	0	0	1	0	0
AATGTGG	1	4	7	409.989	168496476	73.5069	939798687	28	4	0.00243909	0.00975637	0.00425623	6.82946e-05	2.97936e-05	0.380917	4.05317e-10	4.05317e-10	1	0	0	1	0	0
AATT	2536	16511	4	409.989	168496476	73.5069	939798687	66044	6.51065	6.18554	40.2718	17.5687	0.161087	0.0702746	0.354288	9.56028e-07	9.56028e-07	1	0	0	0	0	0
AATTAATTACT	2	8	11	409.989	168496476	73.5069	939798687	88	4	0.00487818	0.0195127	0.00851246	0.00021464	9.36371e-05	0.598584	1.27385e-09	1.27385e-09	1	0	0	1	1	0
AATTAATTC	98	406	9	409.989	168496476	73.5069	939798687	3654	4.14286	0.239031	0.990271	0.432007	0.00891244	0.00388807	0.507241	5.28939e-08	5.28939e-08	1	0	0	1	1	0
AATTAC	3	14	6	409.989	168496476	73.5069	939798687	84	4.66667	0.00731727	0.0341473	0.0148968	0.000204884	8.93808e-05	0.380917	1.21595e-09	1.21595e-09	1	0	0	1	0	0
AATTACCCTC	1	9	10	409.989	168496476	73.5069	939798687	90	9	0.00243909	0.0219518	0.00957652	0.000219518	9.57652e-05	1.22438	1.30281e-09	1.30281e-09	1	0	0	1	1	0
AATTACT	5	28	7	409.989	168496476	73.5069	939798687	196	5.6	0.0121955	0.0682946	0.0297936	0.000478062	0.000208555	0.533284	2.83722e-09	2.83722e-09	1	0	0	1	1	0
AATTAG	1	4	6	409.989	168496476	73.5069	939798687	24	4	0.00243909	0.00975637	0.00425623	5.85382e-05	2.55374e-05	0.3265	3.47415e-10	3.47415e-10	1	0	0	1	0	0
AATTAT	213	882	6	409.989	168496476	73.5069	939798687	5292	4.14085	0.519527	2.15128	0.938499	0.0129077	0.00563099	0.337997	7.6605e-08	7.6605e-08	1	0	0	1	0	0
AATTATG	72	432	7	409.989	168496476	73.5069	939798687	3024	6	0.175615	1.05369	0.459673	0.00737581	0.00321771	0.571375	4.37743e-08	4.37743e-08	1	0	0	1	1	0
AATTC	399	2225	5	409.989	168496476	73.5069	939798687	11125	5.57644	0.973198	5.42698	2.36753	0.0271349	0.0118376	0.379314	1.61041e-07	1.61041e-07	1	0	0	1	0	0
AATTCC	1	4	6	409.989	168496476	73.5069	939798687	24	4	0.00243909	0.00975637	0.00425623	5.85382e-05	2.55374e-05	0.3265	3.47415e-10	3.47415e-10	1	0	0	1	0	0
AATTGC	1	4	6	409.989	168496476	73.5069	939798687	24	4	0.00243909	0.00975637	0.00425623	5.85382e-05	2.55374e-05	0.3265	3.47415e-10	3.47415e-10	1	0	0	1	0	0
AC	115134	1911811	2	409.989	168496476	73.5069	939798687	3823622	16.6051	280.822	4663.08	2034.28	9.32616	4.06855	0.451797	5.53493e-05	5.53493e-05	1	1	1	0	0	0
ACACACG	60	240	7	409.989	168496476	73.5069	939798687	1680	4	0.146345	0.585382	0.255374	0.00409767	0.00178762	0.380917	2.4319e-08	2.4319e-08	1	0	0	1	0	0
ACACAG	178	944	6	409.989	168496476	73.5069	939798687	5664	5.30337	0.434158	2.3025	1.00447	0.013815	0.00602682	0.432888	8.19899e-08	8.19899e-08	1	0	0	1	0	0
ACACAGG	2	14	7	409.989	168496476	73.5069	939798687	98	7	0.00487818	0.0341473	0.0148968	0.000239031	0.000104278	0.666604	1.41861e-09	1.41861e-09	1	0	0	1	1	0
ACACAT	5	26	6	409.989	168496476	73.5069	939798687	156	5.2	0.0121955	0.0634164	0.0276655	0.000380498	0.000165993	0.42445	2.2582e-09	2.2582e-09	1	0	0	1	0	0
ACACCACCCT	1	4	10	409.989	168496476	73.5069	939798687	40	4	0.00243909	0.00975637	0.00425623	9.75637e-05	4.25623e-05	0.544167	5.79025e-10	5.79025e-10	1	0	0	1	1	0
ACACCACTG	2	9	9	409.989	168496476	73.5069	939798687	81	4.5	0.00487818	0.0219518	0.00957652	0.000197566	8.61887e-05	0.550969	1.17253e-09	1.17253e-09	1	0	0	1	1	0
ACACCC	1	4	6	409.989	168496476	73.5069	939798687	24	4	0.00243909	0.00975637	0.00425623	5.85382e-05	2.55374e-05	0.3265	3.47415e-10	3.47415e-10	1	0	0	1	0	0
ACACCG	3	16	6	409.989	168496476	73.5069	939798687	96	5.33333	0.00731727	0.0390255	0.0170249	0.000234153	0.00010215	0.435334	1.38966e-09	1.38966e-09	1	0	0	1	0	0
ACACCGCG	3	12	8	409.989	168496476	73.5069	939798687	96	4	0.00731727	0.0292691	0.0127687	0.000234153	0.00010215	0.435334	1.38966e-09	1.38966e-09	1	0	0	1	0	0
ACACCGGAGGT	4	16	11	409.989	168496476	73.5069	939798687	176	4	0.00975637	0.0390255	0.0170249	0.00042928	0.000187274	0.598584	2.54771e-09	2.54771e-09	1	0	0	1	1	0
ACACCTCTC	1	5	9	409.989	168496476	73.5069	939798687	45	5	0.00243909	0.0121955	0.00532029	0.000109759	4.78826e-05	0.612188	6.51403e-10	6.51403e-10	1	0	0	1	1	0
ACACGACAG	1	7	9	409.989	168496476	73.5069	939798687	63	7	0.00243909	0.0170736	0.0074484	0.000153663	6.70356e-05	0.857063	9.11964e-10	9.11964e-10	1	0	0	1	1	0
ACACGAG	2	8	7	409.989	168496476	73.5069	939798687	56	4	0.00487818	0.0195127	0.00851246	0.000136589	5.95872e-05	0.380917	8.10635e-10	8.10635e-10	1	0	0	1	0	0
ACACGC	2089	12328	6	409.989	168496476	73.5069	939798687	73968	5.90139	5.09526	30.0691	13.1177	0.180415	0.0787062	0.481701	1.07073e-06	1.07073e-06	1	0	0	1	0	0
ACACGCC	1	4	7	409.989	168496476	73.5069	939798687	28	4	0.00243909	0.00975637	0.00425623	6.82946e-05	2.97936e-05	0.380917	4.05317e-10	4.05317e-10	1	0	0	1	0	0
ACACGCGGT	2	8	9	409.989	168496476	73.5069	939798687	72	4	0.00487818	0.0195127	0.00851246	0.000175615	7.66122e-05	0.48975	1.04224e-09	1.04224e-09	1	0	0	1	0	0
ACACGCGT	4	16	8	409.989	168496476	73.5069	939798687	128	4	0.00975637	0.0390255	0.0170249	0.000312204	0.000136199	0.435334	1.85288e-09	1.85288e-09	1	0	0	1	0	0
ACACGG	3	13	6	409.989	168496476	73.5069	939798687	78	4.33333	0.00731727	0.0317082	0.0138327	0.000190249	8.29965e-05	0.353708	1.1291e-09	1.1291e-09	1	0	0	1	0	0
ACACGT	159	636	6	409.989	168496476	73.5069	939798687	3816	4	0.387816	1.55126	0.676741	0.00930757	0.00406044	0.3265	5.5239e-08	5.5239e-08	1	0	0	1	0	0
ACACT	1	12	5	409.989	168496476	73.5069	939798687	60	12	0.00243909	0.0292691	0.0127687	0.000146345	6.38435e-05	0.81625	8.68537e-10	8.68537e-10	1	0	0	1	1	0
ACACTACCCT	5	23	10	409.989	168496476	73.5069	939798687	230	4.6	0.0121955	0.0560991	0.0244733	0.000560991	0.000244733	0.625792	3.32939e-09	3.32939e-09	1	0	0	1	1	0
ACACTGC	1	4	7	409.989	168496476	73.5069	939798687	28	4	0.00243909	0.00975637	0.00425623	6.82946e-05	2.97936e-05	0.380917	4.05317e-10	4.05317e-10	1	0	0	1	0	0
ACACTGT	2	8	7	409.989	168496476	73.5069	939798687	56	4	0.00487818	0.0195127	0.00851246	0.000136589	5.95872e-05	0.380917	8.10635e-10	8.10635e-10	1	0	0	1	0	0
ACAG	2238	17671	4	409.989	168496476	73.5069	939798687	70684	7.89589	5.45869	43.1012	18.803	0.172405	0.0752119	0.429668	1.02319e-06	1.02319e-06	1	0	0	0	0	0
ACAGACGG	539	2238	8	409.989	168496476	73.5069	939798687	17904	4.15213	1.31467	5.45869	2.38136	0.0436695	0.0190509	0.451891	2.59172e-07	2.59172e-07	1	0	0	1	0	0
ACAGAG	672	4536	6	409.989	168496476	73.5069	939798687	27216	6.75	1.63907	11.0637	4.82657	0.0663823	0.0289594	0.550969	3.93969e-07	3.93969e-07	1	0	0	1	1	0
ACAGAGC	110	440	7	409.989	168496476	73.5069	939798687	3080	4	0.2683	1.0732	0.468185	0.0075124	0.0032773	0.380917	4.45849e-08	4.45849e-08	1	0	0	1	0	0
ACAGC	2	12	5	409.989	168496476	73.5069	939798687	60	6	0.00487818	0.0292691	0.0127687	0.000146345	6.38435e-05	0.408125	8.68537e-10	8.68537e-10	1	0	0	1	0	0
ACAGCAG	1	4	7	409.989	168496476	73.5069	939798687	28	4	0.00243909	0.00975637	0.00425623	6.82946e-05	2.97936e-05	0.380917	4.05317e-10	4.05317e-10	1	0	0	1	0	0
ACAGCAGCGCGCAG	1	4	14	409.989	168496476	73.5069	939798687	56	4	0.00243909	0.00975637	0.00425623	0.000136589	5.95872e-05	0.761834	8.10635e-10	8.10635e-10	1	0	0	1	1	0
ACAGCCC	52	246	7	409.989	168496476	73.5069	939798687	1722	4.73077	0.126833	0.600017	0.261758	0.00420012	0.00183231	0.450507	2.4927e-08	2.4927e-08	1	0	0	1	0	0
ACAGCGACGACG	2	9	12	409.989	168496476	73.5069	939798687	108	4.5	0.00487818	0.0219518	0.00957652	0.000263422	0.000114918	0.734625	1.56337e-09	1.56337e-09	1	0	0	1	1	0
ACAGCGC	1	5	7	409.989	168496476	73.5069	939798687	35	5	0.00243909	0.0121955	0.00532029	8.53682e-05	3.7242e-05	0.476146	5.06647e-10	5.06647e-10	1	0	0	1	0	0
ACAGGCACGGGT	1	4	12	409.989	168496476	73.5069	939798687	48	4	0.00243909	0.00975637	0.00425623	0.000117076	5.10748e-05	0.653	6.9483e-10	6.9483e-10	1	0	0	1	1	0
ACAGGGAG	3	12	8	409.989	168496476	73.5069	939798687	96	4	0.00731727	0.0292691	0.0127687	0.000234153	0.00010215	0.435334	1.38966e-09	1.38966e-09	1	0	0	1	0	0
ACAGGGC	3	28	7	409.989	168496476	73.5069	939798687	196	9.33333	0.00731727	0.0682946	0.0297936	0.000478062	0.000208555	0.888806	2.83722e-09	2.83722e-09	1	0	0	1	1	0
ACAGT	6	34	5	409.989	168496476	73.5069	939798687	170	5.66667	0.0146345	0.0829291	0.036178	0.000414646	0.00018089	0.385452	2.46086e-09	2.46086e-09	1	0	0	1	0	0
ACAGTC	4	16	6	409.989	168496476	73.5069	939798687	96	4	0.00975637	0.0390255	0.0170249	0.000234153	0.00010215	0.3265	1.38966e-09	1.38966e-09	1	0	0	1	0	0
ACAGTCCGT	4	16	9	409.989	168496476	73.5069	939798687	144	4	0.00975637	0.0390255	0.0170249	0.000351229	0.000153224	0.48975	2.08449e-09	2.08449e-09	1	0	0	1	0	0
ACAGTG	3	14	6	409.989	168496476	73.5069	939798687	84	4.66667	0.00731727	0.0341473	0.0148968	0.000204884	8.93808e-05	0.380917	1.21595e-09	1.21595e-09	1	0	0	1	0	0
ACAGTGG	1	4	7	409.989	168496476	73.5069	939798687	28	4	0.00243909	0.00975637	0.00425623	6.82946e-05	2.97936e-05	0.380917	4.05317e-10	4.05317e-10	1	0	0	1	0	0
ACAT	68	508	4	409.989	168496476	73.5069	939798687	2032	7.47059	0.165858	1.23906	0.540541	0.00495623	0.00216217	0.406525	2.94145e-08	2.94145e-08	1	0	0	0	0	0
ACATAG	9	51	6	409.989	168496476	73.5069	939798687	306	5.66667	0.0219518	0.124394	0.0542669	0.000746362	0.000325602	0.462542	4.42954e-09	4.42954e-09	1	0	0	1	0	0
ACATAT	451	1824	6	409.989	168496476	73.5069	939798687	10944	4.04435	1.10003	4.4489	1.94084	0.0266934	0.011645	0.33012	1.58421e-07	1.58421e-07	1	0	0	1	0	0
ACATATGTAT	1	4	10	409.989	168496476	73.5069	939798687	40	4	0.00243909	0.00975637	0.00425623	9.75637e-05	4.25623e-05	0.544167	5.79025e-10	5.79025e-10	1	0	0	1	1	0
ACATC	1	5	5	409.989	168496476	73.5069	939798687	25	5	0.00243909	0.0121955	0.00532029	6.09773e-05	2.66014e-05	0.340104	3.61891e-10	3.61891e-10	1	0	0	1	0	0
ACATCACTCACC	2	8	12	409.989	168496476	73.5069	939798687	96	4	0.00487818	0.0195127	0.00851246	0.000234153	0.00010215	0.653	1.38966e-09	1.38966e-09	1	0	0	1	1	0
ACATCCAT	2	18	8	409.989	168496476	73.5069	939798687	144	9	0.00487818	0.0439036	0.019153	0.000351229	0.000153224	0.9795	2.08449e-09	2.08449e-09	1	0	0	1	1	0
ACATCCTC	1	4	8	409.989	168496476	73.5069	939798687	32	4	0.00243909	0.00975637	0.00425623	7.80509e-05	3.40498e-05	0.435334	4.6322e-10	4.6322e-10	1	0	0	1	0	0
ACATCG	2	8	6	409.989	168496476	73.5069	939798687	48	4	0.00487818	0.0195127	0.00851246	0.000117076	5.10748e-05	0.3265	6.9483e-10	6.9483e-10	1	0	0	1	0	0
ACATCGGTG	5	22	9	409.989	168496476	73.5069	939798687	198	4.4	0.0121955	0.05366	0.0234093	0.00048294	0.000210683	0.538725	2.86617e-09	2.86617e-09	1	0	0	1	1	0
ACATCT	1	4	6	409.989	168496476	73.5069	939798687	24	4	0.00243909	0.00975637	0.00425623	5.85382e-05	2.55374e-05	0.3265	3.47415e-10	3.47415e-10	1	0	0	1	0	0
ACATGC	1	5	6	409.989	168496476	73.5069	939798687	30	5	0.00243909	0.0121955	0.00532029	7.31727e-05	3.19217e-05	0.408125	4.34269e-10	4.34269e-10	1	0	0	1	0	0
ACATGG	1	4	6	409.989	168496476	73.5069	939798687	24	4	0.00243909	0.00975637	0.00425623	5.85382e-05	2.55374e-05	0.3265	3.47415e-10	3.47415e-10	1	0	0	1	0	0
ACC	4208	36276	3	409.989	168496476	73.5069	939798687	108828	8.62072	10.2637	88.4805	38.5998	0.265441	0.115799	0.351833	1.57535e-06	1.57535e-06	1	0	0	0	0	0
ACCACCCTC	1	4	9	409.989	168496476	73.5069	939798687	36	4	0.00243909	0.00975637	0.00425623	8.78073e-05	3.83061e-05	0.48975	5.21122e-10	5.21122e-10	1	0	0	1	0	0
ACCACG	388	1611	6	409.989	168496476	73.5069	939798687	9666	4.15206	0.946368	3.92938	1.7142	0.0235763	0.0102852	0.338912	1.39921e-07	1.39921e-07	1	0	0	1	0	0
ACCACGATCC	1	4	10	409.989	168496476	73.5069	939798687	40	4	0.00243909	0.00975637	0.00425623	9.75637e-05	4.25623e-05	0.544167	5.79025e-10	5.79025e-10	1	0	0	1	1	0
ACCACGGGCACGTCCGGC	1	4	18	409.989	168496476	73.5069	939798687	72	4	0.00243909	0.00975637	0.00425623	0.000175615	7.66122e-05	0.9795	1.04224e-09	1.04224e-09	1	0	0	1	1	0
ACCACGGTC	51	261	9	409.989	168496476	73.5069	939798687	2349	5.11765	0.124394	0.636603	0.277719	0.00572943	0.00249947	0.626592	3.40032e-08	3.40032e-08	1	0	0	1	1	0
ACCACT	2	17	6	409.989	168496476	73.5069	939798687	102	8.5	0.00487818	0.0414646	0.018089	0.000248787	0.000108534	0.693813	1.47651e-09	1.47651e-09	1	0	0	1	1	0
ACCACTC	1	4	7	409.989	168496476	73.5069	939798687	28	4	0.00243909	0.00975637	0.00425623	6.82946e-05	2.97936e-05	0.380917	4.05317e-10	4.05317e-10	1	0	0	1	0	0
ACCAGAG	1	4	7	409.989	168496476	73.5069	939798687	28	4	0.00243909	0.00975637	0.00425623	6.82946e-05	2.97936e-05	0.380917	4.05317e-10	4.05317e-10	1	0	0	1	0	0
ACCAGC	208	832	6	409.989	168496476	73.5069	939798687	4992	4	0.507331	2.02932	0.885296	0.0121759	0.00531178	0.3265	7.22623e-08	7.22623e-08	1	0	0	1	0	0
ACCAGCAGC	2	9	9	409.989	168496476	73.5069	939798687	81	4.5	0.00487818	0.0219518	0.00957652	0.000197566	8.61887e-05	0.550969	1.17253e-09	1.17253e-09	1	0	0	1	1	0
ACCAGCC	2	11	7	409.989	168496476	73.5069	939798687	77	5.5	0.00487818	0.02683	0.0117046	0.00018781	8.19324e-05	0.523761	1.11462e-09	1.11462e-09	1	0	0	1	1	0
ACCAGCG	1	8	7	409.989	168496476	73.5069	939798687	56	8	0.00243909	0.0195127	0.00851246	0.000136589	5.95872e-05	0.761834	8.10635e-10	8.10635e-10	1	0	0	1	1	0
ACCAGCTCCTGC	1	4	12	409.989	168496476	73.5069	939798687	48	4	0.00243909	0.00975637	0.00425623	0.000117076	5.10748e-05	0.653	6.9483e-10	6.9483e-10	1	0	0	1	1	0
ACCAGTGGCCACCCCAGC	4	17	18	409.989	168496476	73.5069	939798687	306	4.25	0.00975637	0.0414646	0.018089	0.000746362	0.000325602	1.04072	4.42954e-09	4.42954e-09	1	0	0	1	1	0
ACCAT	283	1826	5	409.989	168496476	73.5069	939798687	9130	6.4523	0.690263	4.45378	1.94297	0.0222689	0.00971485	0.438891	1.32162e-07	1.32162e-07	1	0	0	1	0	0
ACCATC	221	884	6	409.989	168496476	73.5069	939798687	5304	4	0.539039	2.15616	0.940627	0.0129369	0.00564376	0.3265	7.67787e-08	7.67787e-08	1	0	0	1	0	0
ACCATCG	7	28	7	409.989	168496476	73.5069	939798687	196	4	0.0170736	0.0682946	0.0297936	0.000478062	0.000208555	0.380917	2.83722e-09	2.83722e-09	1	0	0	1	0	0
ACCATCGGC	19	97	9	409.989	168496476	73.5069	939798687	873	5.10526	0.0463427	0.236592	0.103214	0.00212933	0.000928922	0.625076	1.26372e-08	1.26372e-08	1	0	0	1	1	0
ACCATG	17	89	6	409.989	168496476	73.5069	939798687	534	5.23529	0.0414646	0.217079	0.0947011	0.00130247	0.000568207	0.427331	7.72998e-09	7.72998e-09	1	0	0	1	0	0
ACCC	29	217	4	409.989	168496476	73.5069	939798687	868	7.48276	0.0707337	0.529283	0.230901	0.00211713	0.000923602	0.407187	1.25648e-08	1.25648e-08	1	0	0	0	0	0
ACCCAG	1	4	6	409.989	168496476	73.5069	939798687	24	4	0.00243909	0.00975637	0.00425623	5.85382e-05	2.55374e-05	0.3265	3.47415e-10	3.47415e-10	1	0	0	1	0	0
ACCCCC	3	13	6	409.989	168496476	73.5069	939798687	78	4.33333	0.00731727	0.0317082	0.0138327	0.000190249	8.29965e-05	0.353708	1.1291e-09	1.1291e-09	1	0	0	1	0	0
ACCCCCC	1	4	7	409.989	168496476	73.5069	939798687	28	4	0.00243909	0.00975637	0.00425623	6.82946e-05	2.97936e-05	0.380917	4.05317e-10	4.05317e-10	1	0	0	1	0	0
ACCCCGG	1	6	7	409.989	168496476	73.5069	939798687	42	6	0.00243909	0.0146345	0.00638435	0.000102442	4.46904e-05	0.571375	6.07976e-10	6.07976e-10	1	0	0	1	1	0
ACCCGC	65	260	6	409.989	168496476	73.5069	939798687	1560	4	0.158541	0.634164	0.276655	0.00380498	0.00165993	0.3265	2.2582e-08	2.2582e-08	1	0	0	1	0	0
ACCCGCG	2	8	7	409.989	168496476	73.5069	939798687	56	4	0.00487818	0.0195127	0.00851246	0.000136589	5.95872e-05	0.380917	8.10635e-10	8.10635e-10	1	0	0	1	0	0
ACCCT	7	38	5	409.989	168496476	73.5069	939798687	190	5.42857	0.0170736	0.0926855	0.0404342	0.000463427	0.000202171	0.369256	2.75037e-09	2.75037e-09	1	0	0	1	0	0
ACCCTAGTAGTGGAGATAGC	1	4	20	409.989	168496476	73.5069	939798687	80	4	0.00243909	0.00975637	0.00425623	0.000195127	8.51246e-05	1.08833	1.15805e-09	1.15805e-09	1	0	0	1	1	0
ACCCTCCGG	1	8	9	409.989	168496476	73.5069	939798687	72	8	0.00243909	0.0195127	0.00851246	0.000175615	7.66122e-05	0.9795	1.04224e-09	1.04224e-09	1	0	0	1	1	0
ACCG	2278	22691	4	409.989	168496476	73.5069	939798687	90764	9.96093	5.55625	55.3454	24.1445	0.221382	0.0965781	0.542041	1.31387e-06	1.31387e-06	1	0	0	0	1	0
ACCGACGGATC	4	23	11	409.989	168496476	73.5069	939798687	253	5.75	0.00975637	0.0560991	0.0244733	0.00061709	0.000269207	0.860464	3.66233e-09	3.66233e-09	1	0	0	1	1	0
ACCGACTG	13691	90792	8	409.989	168496476	73.5069	939798687	726336	6.63151	33.3936	221.45	96.6079	1.7716	0.772863	0.72173	1.05142e-05	1.05142e-05	1	1	0	1	1	0
ACCGAG	4	25	6	409.989	168496476	73.5069	939798687	150	6.25	0.00975637	0.0609773	0.0266014	0.000365864	0.000159609	0.510156	2.17134e-09	2.17134e-09	1	0	0	1	1	0
ACCGAGTG	753	4549	8	409.989	168496476	73.5069	939798687	36392	6.04117	1.83664	11.0954	4.8404	0.0887634	0.0387232	0.657481	5.26797e-07	5.26797e-07	1	0	0	1	1	0
ACCGAT	1	4	6	409.989	168496476	73.5069	939798687	24	4	0.00243909	0.00975637	0.00425623	5.85382e-05	2.55374e-05	0.3265	3.47415e-10	3.47415e-10	1	0	0	1	0	0
ACCGATG	28	112	7	409.989	168496476	73.5069	939798687	784	4	0.0682946	0.273178	0.119174	0.00191225	0.000834221	0.380917	1.13489e-08	1.13489e-08	1	0	0	1	0	0
ACCGATGC	5	20	8	409.989	168496476	73.5069	939798687	160	4	0.0121955	0.0487818	0.0212812	0.000390255	0.000170249	0.435334	2.3161e-09	2.3161e-09	1	0	0	1	0	0
ACCGC	2	18	5	409.989	168496476	73.5069	939798687	90	9	0.00487818	0.0439036	0.019153	0.000219518	9.57652e-05	0.612188	1.30281e-09	1.30281e-09	1	0	0	1	1	0
ACCGCC	187	770	6	409.989	168496476	73.5069	939798687	4620	4.11765	0.45611	1.8781	0.819324	0.0112686	0.00491595	0.336103	6.68774e-08	6.68774e-08	1	0	0	1	0	0
ACCGCGG	1	6	7	409.989	168496476	73.5069	939798687	42	6	0.00243909	0.0146345	0.00638435	0.000102442	4.46904e-05	0.571375	6.07976e-10	6.07976e-10	1	0	0	1	1	0
ACCGGC	2	8	6	409.989	168496476	73.5069	939798687	48	4	0.00487818	0.0195127	0.00851246	0.000117076	5.10748e-05	0.3265	6.9483e-10	6.9483e-10	1	0	0	1	0	0
ACCGGG	2	8	6	409.989	168496476	73.5069	939798687	48	4	0.00487818	0.0195127	0.00851246	0.000117076	5.10748e-05	0.3265	6.9483e-10	6.9483e-10	1	0	0	1	0	0
ACCGGGCGC	43	182	9	409.989	168496476	73.5069	939798687	1638	4.23256	0.104881	0.443915	0.193658	0.00399523	0.00174293	0.518224	2.37111e-08	2.37111e-08	1	0	0	1	1	0
ACCGTC	3	13	6	409.989	168496476	73.5069	939798687	78	4.33333	0.00731727	0.0317082	0.0138327	0.000190249	8.29965e-05	0.353708	1.1291e-09	1.1291e-09	1	0	0	1	0	0
ACCGTG	2	9	6	409.989	168496476	73.5069	939798687	54	4.5	0.00487818	0.0219518	0.00957652	0.000131711	5.74591e-05	0.367313	7.81684e-10	7.81684e-10	1	0	0	1	0	0
ACCT	457314	4748646	4	409.989	168496476	73.5069	939798687	18994584	10.3838	1115.43	11582.4	5052.83	46.3295	20.2113	0.565051	0.000274958	0.000274958	1	1	1	0	1	0
ACCTACT	83	337	7	409.989	168496476	73.5069	939798687	2359	4.06024	0.202445	0.821974	0.358587	0.00575382	0.00251011	0.386654	3.4148e-08	3.4148e-08	1	0	0	1	0	0
ACCTAT	16	64	6	409.989	168496476	73.5069	939798687	384	4	0.0390255	0.156102	0.0680997	0.000936611	0.000408598	0.3265	5.55864e-09	5.55864e-09	1	0	0	1	0	0
ACCTATGG	2	12	8	409.989	168496476	73.5069	939798687	96	6	0.00487818	0.0292691	0.0127687	0.000234153	0.00010215	0.653	1.38966e-09	1.38966e-09	1	0	0	1	1	0
ACCTCC	1	4	6	409.989	168496476	73.5069	939798687	24	4	0.00243909	0.00975637	0.00425623	5.85382e-05	2.55374e-05	0.3265	3.47415e-10	3.47415e-10	1	0	0	1	0	0
ACCTCG	75	300	6	409.989	168496476	73.5069	939798687	1800	4	0.182932	0.731727	0.319217	0.00439036	0.0019153	0.3265	2.60561e-08	2.60561e-08	1	0	0	1	0	0
ACCTCGCGACGG	8	40	12	409.989	168496476	73.5069	939798687	480	5	0.0195127	0.0975637	0.0425623	0.00117076	0.000510748	0.81625	6.9483e-09	6.9483e-09	1	0	0	1	1	0
ACCTCT	1	4	6	409.989	168496476	73.5069	939798687	24	4	0.00243909	0.00975637	0.00425623	5.85382e-05	2.55374e-05	0.3265	3.47415e-10	3.47415e-10	1	0	0	1	0	0
ACCTCTCTC	2	17	9	409.989	168496476	73.5069	939798687	153	8.5	0.00487818	0.0414646	0.018089	0.000373181	0.000162801	1.04072	2.21477e-09	2.21477e-09	1	0	0	1	1	0
ACCTGAT	1	7	7	409.989	168496476	73.5069	939798687	49	7	0.00243909	0.0170736	0.0074484	0.000119515	5.21388e-05	0.666604	7.09306e-10	7.09306e-10	1	0	0	1	1	0
ACCTGC	93	411	6	409.989	168496476	73.5069	939798687	2466	4.41935	0.226836	1.00247	0.437328	0.0060148	0.00262397	0.36073	3.56969e-08	3.56969e-08	1	0	0	1	0	0
ACCTGGGGCAGCAGT	1	4	15	409.989	168496476	73.5069	939798687	60	4	0.00243909	0.00975637	0.00425623	0.000146345	6.38435e-05	0.81625	8.68537e-10	8.68537e-10	1	0	0	1	1	0
ACG	48448	485783	3	409.989	168496476	73.5069	939798687	1457349	10.0269	118.169	1184.87	516.901	3.55461	1.5507	0.409223	2.1096e-05	2.1096e-05	1	1	0	0	0	0
ACGACGACGG	1	4	10	409.989	168496476	73.5069	939798687	40	4	0.00243909	0.00975637	0.00425623	9.75637e-05	4.25623e-05	0.544167	5.79025e-10	5.79025e-10	1	0	0	1	1	0
ACGACGAGGGCGACGAGG	1	4	18	409.989	168496476	73.5069	939798687	72	4	0.00243909	0.00975637	0.00425623	0.000175615	7.66122e-05	0.9795	1.04224e-09	1.04224e-09	1	0	0	1	1	0
ACGACGATG	1022	4598	9	409.989	168496476	73.5069	939798687	41382	4.49902	2.49275	11.2149	4.89254	0.100934	0.0440328	0.550849	5.9903e-07	5.9903e-07	1	0	0	1	1	0
ACGACGC	3	15	7	409.989	168496476	73.5069	939798687	105	5	0.00731727	0.0365864	0.0159609	0.000256105	0.000111726	0.476146	1.51994e-09	1.51994e-09	1	0	0	1	0	0
ACGACT	217	870	6	409.989	168496476	73.5069	939798687	5220	4.00922	0.529283	2.12201	0.92573	0.0127321	0.00555438	0.327252	7.55628e-08	7.55628e-08	1	0	0	1	0	0
ACGACTCG	226	1084	8	409.989	168496476	73.5069	939798687	8672	4.79646	0.551235	2.64398	1.15344	0.0211518	0.00922751	0.522015	1.25533e-07	1.25533e-07	1	0	0	1	1	0
ACGACTCT	8958	69493	8	409.989	168496476	73.5069	939798687	555944	7.75765	21.8494	169.5	73.9446	1.356	0.591556	0.844291	8.04764e-06	8.04764e-06	1	0	0	1	1	0
ACGAG	331	1660	5	409.989	168496476	73.5069	939798687	8300	5.01511	0.807339	4.04889	1.76634	0.0202445	0.00883168	0.341132	1.20148e-07	1.20148e-07	1	0	0	1	0	0
ACGAGAG	1	6	7	409.989	168496476	73.5069	939798687	42	6	0.00243909	0.0146345	0.00638435	0.000102442	4.46904e-05	0.571375	6.07976e-10	6.07976e-10	1	0	0	1	1	0
ACGAGAGCCGCG	5	24	12	409.989	168496476	73.5069	939798687	288	4.8	0.0121955	0.0585382	0.0255374	0.000702458	0.000306449	0.7836	4.16898e-09	4.16898e-09	1	0	0	1	1	0
ACGAGAT	1	4	7	409.989	168496476	73.5069	939798687	28	4	0.00243909	0.00975637	0.00425623	6.82946e-05	2.97936e-05	0.380917	4.05317e-10	4.05317e-10	1	0	0	1	0	0
ACGAGC	21	102	6	409.989	168496476	73.5069	939798687	612	4.85714	0.0512209	0.248787	0.108534	0.00149272	0.000651203	0.396464	8.85908e-09	8.85908e-09	1	0	0	1	0	0
ACGAGCAGCC	1	5	10	409.989	168496476	73.5069	939798687	50	5	0.00243909	0.0121955	0.00532029	0.000121955	5.32029e-05	0.680209	7.23781e-10	7.23781e-10	1	0	0	1	1	0
ACGAGCAGCG	1	5	10	409.989	168496476	73.5069	939798687	50	5	0.00243909	0.0121955	0.00532029	0.000121955	5.32029e-05	0.680209	7.23781e-10	7.23781e-10	1	0	0	1	1	0
ACGAGCG	4	28	7	409.989	168496476	73.5069	939798687	196	7	0.00975637	0.0682946	0.0297936	0.000478062	0.000208555	0.666604	2.83722e-09	2.83722e-09	1	0	0	1	1	0
ACGAGCGAG	2	10	9	409.989	168496476	73.5069	939798687	90	5	0.00487818	0.0243909	0.0106406	0.000219518	9.57652e-05	0.612188	1.30281e-09	1.30281e-09	1	0	0	1	1	0
ACGAGCGG	820	3333	8	409.989	168496476	73.5069	939798687	26664	4.06463	2.00006	8.12949	3.5465	0.0650359	0.028372	0.442368	3.85978e-07	3.85978e-07	1	0	0	1	0	0
ACGAGG	4266	19991	6	409.989	168496476	73.5069	939798687	119946	4.68612	10.4052	48.7599	21.2716	0.292559	0.127629	0.382505	1.73629e-06	1.73629e-06	1	0	0	1	0	0
ACGAGGATAGT	3	12	11	409.989	168496476	73.5069	939798687	132	4	0.00731727	0.0292691	0.0127687	0.00032196	0.000140456	0.598584	1.91078e-09	1.91078e-09	1	0	0	1	1	0
ACGAGGCGCCGT	5	20	12	409.989	168496476	73.5069	939798687	240	4	0.0121955	0.0487818	0.0212812	0.000585382	0.000255374	0.653	3.47415e-09	3.47415e-09	1	0	0	1	1	0
ACGAGT	43	172	6	409.989	168496476	73.5069	939798687	1032	4	0.104881	0.419524	0.183018	0.00251714	0.00109811	0.3265	1.49388e-08	1.49388e-08	1	0	0	1	0	0
ACGATCC	2	10	7	409.989	168496476	73.5069	939798687	70	5	0.00487818	0.0243909	0.0106406	0.000170736	7.4484e-05	0.476146	1.01329e-09	1.01329e-09	1	0	0	1	0	0
ACGATG	196	788	6	409.989	168496476	73.5069	939798687	4728	4.02041	0.478062	1.922	0.838477	0.011532	0.00503086	0.328166	6.84407e-08	6.84407e-08	1	0	0	1	0	0
ACGATGCCG	4	20	9	409.989	168496476	73.5069	939798687	180	5	0.00975637	0.0487818	0.0212812	0.000439036	0.00019153	0.612188	2.60561e-09	2.60561e-09	1	0	0	1	1	0
ACGATGCTCCG	2	11	11	409.989	168496476	73.5069	939798687	121	5.5	0.00487818	0.02683	0.0117046	0.00029513	0.000128751	0.823052	1.75155e-09	1.75155e-09	1	0	0	1	1	0
ACGATGGCG	2	8	9	409.989	168496476	73.5069	939798687	72	4	0.00487818	0.0195127	0.00851246	0.000175615	7.66122e-05	0.48975	1.04224e-09	1.04224e-09	1	0	0	1	0	0
ACGC	10413	100139	4	409.989	168496476	73.5069	939798687	400556	9.61673	25.3983	244.248	106.554	0.976993	0.426215	0.523311	5.7983e-06	5.7983e-06	1	0	0	0	1	0
ACGCAG	826	7385	6	409.989	168496476	73.5069	939798687	44310	8.94068	2.01469	18.0127	7.85807	0.108076	0.0471484	0.729783	6.41415e-07	6.41415e-07	1	0	0	1	1	0
ACGCAGGCAGC	1	5	11	409.989	168496476	73.5069	939798687	55	5	0.00243909	0.0121955	0.00532029	0.00013415	5.85232e-05	0.748229	7.96159e-10	7.96159e-10	1	0	0	1	1	0
ACGCC	6	38	5	409.989	168496476	73.5069	939798687	190	6.33333	0.0146345	0.0926855	0.0404342	0.000463427	0.000202171	0.430799	2.75037e-09	2.75037e-09	1	0	0	1	0	0
ACGCCC	115	463	6	409.989	168496476	73.5069	939798687	2778	4.02609	0.280496	1.1293	0.492659	0.0067758	0.00295595	0.328629	4.02133e-08	4.02133e-08	1	0	0	1	0	0
ACGCCCAGGCCG	1	5	12	409.989	168496476	73.5069	939798687	60	5	0.00243909	0.0121955	0.00532029	0.000146345	6.38435e-05	0.81625	8.68537e-10	8.68537e-10	1	0	0	1	1	0
ACGCCG	88	365	6	409.989	168496476	73.5069	939798687	2190	4.14773	0.21464	0.890268	0.388381	0.00534161	0.00233029	0.338558	3.17016e-08	3.17016e-08	1	0	0	1	0	0
ACGCCGAGG	2	8	9	409.989	168496476	73.5069	939798687	72	4	0.00487818	0.0195127	0.00851246	0.000175615	7.66122e-05	0.48975	1.04224e-09	1.04224e-09	1	0	0	1	0	0
ACGCCGAT	5	23	8	409.989	168496476	73.5069	939798687	184	4.6	0.0121955	0.0560991	0.0244733	0.000448793	0.000195787	0.500634	2.66351e-09	2.66351e-09	1	0	0	1	1	0
ACGCCGC	52	240	7	409.989	168496476	73.5069	939798687	1680	4.61538	0.126833	0.585382	0.255374	0.00409767	0.00178762	0.439519	2.4319e-08	2.4319e-08	1	0	0	1	0	0
ACGCCGGG	2	8	8	409.989	168496476	73.5069	939798687	64	4	0.00487818	0.0195127	0.00851246	0.000156102	6.80997e-05	0.435334	9.2644e-10	9.2644e-10	1	0	0	1	0	0
ACGCGAG	2	11	7	409.989	168496476	73.5069	939798687	77	5.5	0.00487818	0.02683	0.0117046	0.00018781	8.19324e-05	0.523761	1.11462e-09	1.11462e-09	1	0	0	1	1	0
ACGCGC	231	1447	6	409.989	168496476	73.5069	939798687	8682	6.26407	0.56343	3.52937	1.53969	0.0211762	0.00923815	0.511305	1.25677e-07	1.25677e-07	1	0	0	1	1	0
ACGCGCAGGGGC	1	4	12	409.989	168496476	73.5069	939798687	48	4	0.00243909	0.00975637	0.00425623	0.000117076	5.10748e-05	0.653	6.9483e-10	6.9483e-10	1	0	0	1	1	0
ACGCGCAT	3	14	8	409.989	168496476	73.5069	939798687	112	4.66667	0.00731727	0.0341473	0.0148968	0.000273178	0.000119174	0.507889	1.62127e-09	1.62127e-09	1	0	0	1	1	0
ACGCGGG	3	18	7	409.989	168496476	73.5069	939798687	126	6	0.00731727	0.0439036	0.019153	0.000307326	0.000134071	0.571375	1.82393e-09	1.82393e-09	1	0	0	1	1	0
ACGCGTAT	4	22	8	409.989	168496476	73.5069	939798687	176	5.5	0.00975637	0.05366	0.0234093	0.00042928	0.000187274	0.598584	2.54771e-09	2.54771e-09	1	0	0	1	1	0
ACGCTG	181	1204	6	409.989	168496476	73.5069	939798687	7224	6.65193	0.441476	2.93667	1.28113	0.01762	0.00768675	0.542964	1.04572e-07	1.04572e-07	1	0	0	1	1	0
ACGCTGC	4	19	7	409.989	168496476	73.5069	939798687	133	4.75	0.00975637	0.0463427	0.0202171	0.000324399	0.00014152	0.452339	1.92526e-09	1.92526e-09	1	0	0	1	0	0
ACGCTGCCT	1	5	9	409.989	168496476	73.5069	939798687	45	5	0.00243909	0.0121955	0.00532029	0.000109759	4.78826e-05	0.612188	6.51403e-10	6.51403e-10	1	0	0	1	1	0
ACGG	47	318	4	409.989	168496476	73.5069	939798687	1272	6.76596	0.114637	0.775631	0.33837	0.00310252	0.00135348	0.368181	1.8413e-08	1.8413e-08	1	0	0	0	0	0
ACGGAGCCG	3	13	9	409.989	168496476	73.5069	939798687	117	4.33333	0.00731727	0.0317082	0.0138327	0.000285374	0.000124495	0.530563	1.69365e-09	1.69365e-09	1	0	0	1	1	0
ACGGAGCG	2	8	8	409.989	168496476	73.5069	939798687	64	4	0.00487818	0.0195127	0.00851246	0.000156102	6.80997e-05	0.435334	9.2644e-10	9.2644e-10	1	0	0	1	0	0
ACGGATCGGC	2	8	10	409.989	168496476	73.5069	939798687	80	4	0.00487818	0.0195127	0.00851246	0.000195127	8.51246e-05	0.544167	1.15805e-09	1.15805e-09	1	0	0	1	1	0
ACGGC	2	11	5	409.989	168496476	73.5069	939798687	55	5.5	0.00487818	0.02683	0.0117046	0.00013415	5.85232e-05	0.374115	7.96159e-10	7.96159e-10	1	0	0	1	0	0
ACGGCC	1	4	6	409.989	168496476	73.5069	939798687	24	4	0.00243909	0.00975637	0.00425623	5.85382e-05	2.55374e-05	0.3265	3.47415e-10	3.47415e-10	1	0	0	1	0	0
ACGGCCC	3	14	7	409.989	168496476	73.5069	939798687	98	4.66667	0.00731727	0.0341473	0.0148968	0.000239031	0.000104278	0.444403	1.41861e-09	1.41861e-09	1	0	0	1	0	0
ACGGCG	185	751	6	409.989	168496476	73.5069	939798687	4506	4.05946	0.451232	1.83176	0.799107	0.0109905	0.00479464	0.331354	6.52272e-08	6.52272e-08	1	0	0	1	0	0
ACGGCGCTC	2	8	9	409.989	168496476	73.5069	939798687	72	4	0.00487818	0.0195127	0.00851246	0.000175615	7.66122e-05	0.48975	1.04224e-09	1.04224e-09	1	0	0	1	0	0
ACGGCGGCC	3	12	9	409.989	168496476	73.5069	939798687	108	4	0.00731727	0.0292691	0.0127687	0.000263422	0.000114918	0.48975	1.56337e-09	1.56337e-09	1	0	0	1	0	0
ACGGCGGCG	2	8	9	409.989	168496476	73.5069	939798687	72	4	0.00487818	0.0195127	0.00851246	0.000175615	7.66122e-05	0.48975	1.04224e-09	1.04224e-09	1	0	0	1	0	0
ACGGCTAT	2	8	8	409.989	168496476	73.5069	939798687	64	4	0.00487818	0.0195127	0.00851246	0.000156102	6.80997e-05	0.435334	9.2644e-10	9.2644e-10	1	0	0	1	0	0
ACGGGCG	45	180	7	409.989	168496476	73.5069	939798687	1260	4	0.109759	0.439036	0.19153	0.00307326	0.00134071	0.380917	1.82393e-08	1.82393e-08	1	0	0	1	0	0
ACGGGCTCAGCG	2	8	12	409.989	168496476	73.5069	939798687	96	4	0.00487818	0.0195127	0.00851246	0.000234153	0.00010215	0.653	1.38966e-09	1.38966e-09	1	0	0	1	1	0
ACGT	49	316	4	409.989	168496476	73.5069	939798687	1264	6.44898	0.119515	0.770753	0.336242	0.00308301	0.00134497	0.350932	1.82972e-08	1.82972e-08	1	0	0	0	0	0
ACGTAGCCCCG	2	10	11	409.989	168496476	73.5069	939798687	110	5	0.00487818	0.0243909	0.0106406	0.0002683	0.000117046	0.748229	1.59232e-09	1.59232e-09	1	0	0	1	1	0
ACGTAGG	1	4	7	409.989	168496476	73.5069	939798687	28	4	0.00243909	0.00975637	0.00425623	6.82946e-05	2.97936e-05	0.380917	4.05317e-10	4.05317e-10	1	0	0	1	0	0
ACGTAT	37	148	6	409.989	168496476	73.5069	939798687	888	4	0.0902464	0.360986	0.157481	0.00216591	0.000944883	0.3265	1.28544e-08	1.28544e-08	1	0	0	1	0	0
ACGTC	2	10	5	409.989	168496476	73.5069	939798687	50	5	0.00487818	0.0243909	0.0106406	0.000121955	5.32029e-05	0.340104	7.23781e-10	7.23781e-10	1	0	0	1	0	0
ACGTCG	5	20	6	409.989	168496476	73.5069	939798687	120	4	0.0121955	0.0487818	0.0212812	0.000292691	0.000127687	0.3265	1.73707e-09	1.73707e-09	1	0	0	1	0	0
ACT	8439	95792	3	409.989	168496476	73.5069	939798687	287376	11.3511	20.5835	233.645	101.928	0.700936	0.305785	0.463267	4.15995e-06	4.15995e-06	1	0	0	0	0	0
ACTACTGCTCCT	1	4	12	409.989	168496476	73.5069	939798687	48	4	0.00243909	0.00975637	0.00425623	0.000117076	5.10748e-05	0.653	6.9483e-10	6.9483e-10	1	0	0	1	1	0
ACTAGAG	119	476	7	409.989	168496476	73.5069	939798687	3332	4	0.290252	1.16101	0.506491	0.00812705	0.00354544	0.380917	4.82328e-08	4.82328e-08	1	0	0	1	0	0
ACTAGT	1	4	6	409.989	168496476	73.5069	939798687	24	4	0.00243909	0.00975637	0.00425623	5.85382e-05	2.55374e-05	0.3265	3.47415e-10	3.47415e-10	1	0	0	1	0	0
ACTAGTAT	2	8	8	409.989	168496476	73.5069	939798687	64	4	0.00487818	0.0195127	0.00851246	0.000156102	6.80997e-05	0.435334	9.2644e-10	9.2644e-10	1	0	0	1	0	0
ACTAT	1	5	5	409.989	168496476	73.5069	939798687	25	5	0.00243909	0.0121955	0.00532029	6.09773e-05	2.66014e-05	0.340104	3.61891e-10	3.61891e-10	1	0	0	1	0	0
ACTATACTATC	1	4	11	409.989	168496476	73.5069	939798687	44	4	0.00243909	0.00975637	0.00425623	0.00010732	4.68185e-05	0.598584	6.36927e-10	6.36927e-10	1	0	0	1	1	0
ACTC	3970	29289	4	409.989	168496476	73.5069	939798687	117156	7.37758	9.68319	71.4386	31.1652	0.285754	0.124661	0.401464	1.69591e-06	1.69591e-06	1	0	0	0	0	0
ACTCAGG	1	11	7	409.989	168496476	73.5069	939798687	77	11	0.00243909	0.02683	0.0117046	0.00018781	8.19324e-05	1.04752	1.11462e-09	1.11462e-09	1	0	0	1	1	0
ACTCAGGC	1	4	8	409.989	168496476	73.5069	939798687	32	4	0.00243909	0.00975637	0.00425623	7.80509e-05	3.40498e-05	0.435334	4.6322e-10	4.6322e-10	1	0	0	1	0	0
ACTCAT	2	16	6	409.989	168496476	73.5069	939798687	96	8	0.00487818	0.0390255	0.0170249	0.000234153	0.00010215	0.653	1.38966e-09	1.38966e-09	1	0	0	1	1	0
ACTCATC	1	7	7	409.989	168496476	73.5069	939798687	49	7	0.00243909	0.0170736	0.0074484	0.000119515	5.21388e-05	0.666604	7.09306e-10	7.09306e-10	1	0	0	1	1	0
ACTCC	308	1542	5	409.989	168496476	73.5069	939798687	7710	5.00649	0.75124	3.76108	1.64078	0.0188054	0.00820388	0.340546	1.11607e-07	1.11607e-07	1	0	0	1	0	0
ACTCCCGAG	2	11	9	409.989	168496476	73.5069	939798687	99	5.5	0.00487818	0.02683	0.0117046	0.00024147	0.000105342	0.673407	1.43309e-09	1.43309e-09	1	0	0	1	1	0
ACTCCCGCG	2	8	9	409.989	168496476	73.5069	939798687	72	4	0.00487818	0.0195127	0.00851246	0.000175615	7.66122e-05	0.48975	1.04224e-09	1.04224e-09	1	0	0	1	0	0
ACTCCG	59	236	6	409.989	168496476	73.5069	939798687	1416	4	0.143906	0.575626	0.251118	0.00345375	0.00150671	0.3265	2.04975e-08	2.04975e-08	1	0	0	1	0	0
ACTCCT	242	1090	6	409.989	168496476	73.5069	939798687	6540	4.50413	0.59026	2.65861	1.15982	0.0159517	0.00695894	0.36765	9.46706e-08	9.46706e-08	1	0	0	1	0	0
ACTCGAGAG	2	8	9	409.989	168496476	73.5069	939798687	72	4	0.00487818	0.0195127	0.00851246	0.000175615	7.66122e-05	0.48975	1.04224e-09	1.04224e-09	1	0	0	1	0	0
ACTCGATG	3	12	8	409.989	168496476	73.5069	939798687	96	4	0.00731727	0.0292691	0.0127687	0.000234153	0.00010215	0.435334	1.38966e-09	1.38966e-09	1	0	0	1	0	0
ACTCGC	3	12	6	409.989	168496476	73.5069	939798687	72	4	0.00731727	0.0292691	0.0127687	0.000175615	7.66122e-05	0.3265	1.04224e-09	1.04224e-09	1	0	0	1	0	0
ACTCGCC	52	208	7	409.989	168496476	73.5069	939798687	1456	4	0.126833	0.507331	0.221324	0.00355132	0.00154927	0.380917	2.10765e-08	2.10765e-08	1	0	0	1	0	0
ACTCGCG	1	4	7	409.989	168496476	73.5069	939798687	28	4	0.00243909	0.00975637	0.00425623	6.82946e-05	2.97936e-05	0.380917	4.05317e-10	4.05317e-10	1	0	0	1	0	0
ACTCGCGAT	8	32	9	409.989	168496476	73.5069	939798687	288	4	0.0195127	0.0780509	0.0340498	0.000702458	0.000306449	0.48975	4.16898e-09	4.16898e-09	1	0	0	1	0	0
ACTCGCGGC	2	8	9	409.989	168496476	73.5069	939798687	72	4	0.00487818	0.0195127	0.00851246	0.000175615	7.66122e-05	0.48975	1.04224e-09	1.04224e-09	1	0	0	1	0	0
ACTCGG	1	4	6	409.989	168496476	73.5069	939798687	24	4	0.00243909	0.00975637	0.00425623	5.85382e-05	2.55374e-05	0.3265	3.47415e-10	3.47415e-10	1	0	0	1	0	0
ACTCGGCG	4	16	8	409.989	168496476	73.5069	939798687	128	4	0.00975637	0.0390255	0.0170249	0.000312204	0.000136199	0.435334	1.85288e-09	1.85288e-09	1	0	0	1	0	0
ACTCTC	308	3264	6	409.989	168496476	73.5069	939798687	19584	10.5974	0.75124	7.96119	3.47308	0.0477672	0.0208385	0.865013	2.83491e-07	2.83491e-07	1	0	0	1	1	0
ACTCTCCTCTCTCTC	1	5	15	409.989	168496476	73.5069	939798687	75	5	0.00243909	0.0121955	0.00532029	0.000182932	7.98043e-05	1.02031	1.08567e-09	1.08567e-09	1	0	0	1	1	0
ACTCTCGCG	7	41	9	409.989	168496476	73.5069	939798687	369	5.85714	0.0170736	0.100003	0.0436264	0.000900025	0.000392637	0.717134	5.34151e-09	5.34151e-09	1	0	0	1	1	0
ACTCTCT	1	9	7	409.989	168496476	73.5069	939798687	63	9	0.00243909	0.0219518	0.00957652	0.000153663	6.70356e-05	0.857063	9.11964e-10	9.11964e-10	1	0	0	1	1	0
ACTCTG	8	49	6	409.989	168496476	73.5069	939798687	294	6.125	0.0195127	0.119515	0.0521388	0.000717093	0.000312833	0.499953	4.25583e-09	4.25583e-09	1	0	0	1	0	0
ACTG	82324	1045479	4	409.989	168496476	73.5069	939798687	4181916	12.6996	200.796	2550.02	1112.45	10.2001	4.4498	0.691068	6.05358e-05	6.05358e-05	1	1	1	0	1	0
ACTGC	3	18	5	409.989	168496476	73.5069	939798687	90	6	0.00731727	0.0439036	0.019153	0.000219518	9.57652e-05	0.408125	1.30281e-09	1.30281e-09	1	0	0	1	0	0
ACTGCC	1	4	6	409.989	168496476	73.5069	939798687	24	4	0.00243909	0.00975637	0.00425623	5.85382e-05	2.55374e-05	0.3265	3.47415e-10	3.47415e-10	1	0	0	1	0	0
ACTGCCATC	1	4	9	409.989	168496476	73.5069	939798687	36	4	0.00243909	0.00975637	0.00425623	8.78073e-05	3.83061e-05	0.48975	5.21122e-10	5.21122e-10	1	0	0	1	0	0
ACTGCG	3	12	6	409.989	168496476	73.5069	939798687	72	4	0.00731727	0.0292691	0.0127687	0.000175615	7.66122e-05	0.3265	1.04224e-09	1.04224e-09	1	0	0	1	0	0
ACTGCT	3	12	6	409.989	168496476	73.5069	939798687	72	4	0.00731727	0.0292691	0.0127687	0.000175615	7.66122e-05	0.3265	1.04224e-09	1.04224e-09	1	0	0	1	0	0
ACTGCTGCC	5	20	9	409.989	168496476	73.5069	939798687	180	4	0.0121955	0.0487818	0.0212812	0.000439036	0.00019153	0.48975	2.60561e-09	2.60561e-09	1	0	0	1	0	0
ACTGGC	15	60	6	409.989	168496476	73.5069	939798687	360	4	0.0365864	0.146345	0.0638435	0.000878073	0.000383061	0.3265	5.21122e-09	5.21122e-09	1	0	0	1	0	0
ACTGGCTCT	3	20	9	409.989	168496476	73.5069	939798687	180	6.66667	0.00731727	0.0487818	0.0212812	0.000439036	0.00019153	0.81625	2.60561e-09	2.60561e-09	1	0	0	1	1	0
ACTGGG	1	4	6	409.989	168496476	73.5069	939798687	24	4	0.00243909	0.00975637	0.00425623	5.85382e-05	2.55374e-05	0.3265	3.47415e-10	3.47415e-10	1	0	0	1	0	0
AG	367983	5389171	2	409.989	168496476	73.5069	939798687	10778342	14.6452	897.544	13144.7	5734.39	26.2894	11.4688	0.398471	0.000156023	0.000156023	1	1	1	0	0	0
AGAGAGAGC	2	11	9	409.989	168496476	73.5069	939798687	99	5.5	0.00487818	0.02683	0.0117046	0.00024147	0.000105342	0.673407	1.43309e-09	1.43309e-09	1	0	0	1	1	0
AGAGAGATG	2	10	9	409.989	168496476	73.5069	939798687	90	5	0.00487818	0.0243909	0.0106406	0.000219518	9.57652e-05	0.612188	1.30281e-09	1.30281e-09	1	0	0	1	1	0
AGAGAGATGG	5	32	10	409.989	168496476	73.5069	939798687	320	6.4	0.0121955	0.0780509	0.0340498	0.000780509	0.000340498	0.870667	4.6322e-09	4.6322e-09	1	0	0	1	1	0
AGAGAT	9	39	6	409.989	168496476	73.5069	939798687	234	4.33333	0.0219518	0.0951246	0.0414982	0.000570747	0.000248989	0.353708	3.3873e-09	3.3873e-09	1	0	0	1	0	0
AGAGATAT	1	4	8	409.989	168496476	73.5069	939798687	32	4	0.00243909	0.00975637	0.00425623	7.80509e-05	3.40498e-05	0.435334	4.6322e-10	4.6322e-10	1	0	0	1	0	0
AGAGATG	1	4	7	409.989	168496476	73.5069	939798687	28	4	0.00243909	0.00975637	0.00425623	6.82946e-05	2.97936e-05	0.380917	4.05317e-10	4.05317e-10	1	0	0	1	0	0
AGAGC	91	609	5	409.989	168496476	73.5069	939798687	3045	6.69231	0.221957	1.48541	0.648011	0.00742703	0.00324006	0.455217	4.40783e-08	4.40783e-08	1	0	0	1	0	0
AGAGCC	64	349	6	409.989	168496476	73.5069	939798687	2094	5.45312	0.156102	0.851243	0.371356	0.00510746	0.00222814	0.445112	3.0312e-08	3.0312e-08	1	0	0	1	0	0
AGAGCCC	1	5	7	409.989	168496476	73.5069	939798687	35	5	0.00243909	0.0121955	0.00532029	8.53682e-05	3.7242e-05	0.476146	5.06647e-10	5.06647e-10	1	0	0	1	0	0
AGAGCCG	2	8	7	409.989	168496476	73.5069	939798687	56	4	0.00487818	0.0195127	0.00851246	0.000136589	5.95872e-05	0.380917	8.10635e-10	8.10635e-10	1	0	0	1	0	0
AGAGCCT	1	5	7	409.989	168496476	73.5069	939798687	35	5	0.00243909	0.0121955	0.00532029	8.53682e-05	3.7242e-05	0.476146	5.06647e-10	5.06647e-10	1	0	0	1	0	0
AGAGCG	11	44	6	409.989	168496476	73.5069	939798687	264	4	0.02683	0.10732	0.0468185	0.00064392	0.000280911	0.3265	3.82156e-09	3.82156e-09	1	0	0	1	0	0
AGAGG	8	44	5	409.989	168496476	73.5069	939798687	220	5.5	0.0195127	0.10732	0.0468185	0.0005366	0.000234093	0.374115	3.18464e-09	3.18464e-09	1	0	0	1	0	0
AGAGGC	3	13	6	409.989	168496476	73.5069	939798687	78	4.33333	0.00731727	0.0317082	0.0138327	0.000190249	8.29965e-05	0.353708	1.1291e-09	1.1291e-09	1	0	0	1	0	0
AGAGGG	39	165	6	409.989	168496476	73.5069	939798687	990	4.23077	0.0951246	0.40245	0.17557	0.0024147	0.00105342	0.345337	1.43309e-08	1.43309e-08	1	0	0	1	0	0
AGAGGGG	1	4	7	409.989	168496476	73.5069	939798687	28	4	0.00243909	0.00975637	0.00425623	6.82946e-05	2.97936e-05	0.380917	4.05317e-10	4.05317e-10	1	0	0	1	0	0
AGAT	506	3654	4	409.989	168496476	73.5069	939798687	14616	7.22134	1.23418	8.91244	3.88807	0.0356498	0.0155523	0.392962	2.11576e-07	2.11576e-07	1	0	0	0	0	0
AGATAT	2	9	6	409.989	168496476	73.5069	939798687	54	4.5	0.00487818	0.0219518	0.00957652	0.000131711	5.74591e-05	0.367313	7.81684e-10	7.81684e-10	1	0	0	1	0	0
AGATCAGG	1	4	8	409.989	168496476	73.5069	939798687	32	4	0.00243909	0.00975637	0.00425623	7.80509e-05	3.40498e-05	0.435334	4.6322e-10	4.6322e-10	1	0	0	1	0	0
AGATCC	2	8	6	409.989	168496476	73.5069	939798687	48	4	0.00487818	0.0195127	0.00851246	0.000117076	5.10748e-05	0.3265	6.9483e-10	6.9483e-10	1	0	0	1	0	0
AGATCG	5	20	6	409.989	168496476	73.5069	939798687	120	4	0.0121955	0.0487818	0.0212812	0.000292691	0.000127687	0.3265	1.73707e-09	1.73707e-09	1	0	0	1	0	0
AGATCGATG	6	24	9	409.989	168496476	73.5069	939798687	216	4	0.0146345	0.0585382	0.0255374	0.000526844	0.000229836	0.48975	3.12673e-09	3.12673e-09	1	0	0	1	0	0
AGATG	1	9	5	409.989	168496476	73.5069	939798687	45	9	0.00243909	0.0219518	0.00957652	0.000109759	4.78826e-05	0.612188	6.51403e-10	6.51403e-10	1	0	0	1	1	0
AGATGC	138	706	6	409.989	168496476	73.5069	939798687	4236	5.11594	0.336595	1.722	0.751225	0.010332	0.00450735	0.417589	6.13187e-08	6.13187e-08	1	0	0	1	0	0
AGATGG	6	24	6	409.989	168496476	73.5069	939798687	144	4	0.0146345	0.0585382	0.0255374	0.000351229	0.000153224	0.3265	2.08449e-09	2.08449e-09	1	0	0	1	0	0
AGATGGAGGGAT	3	23	12	409.989	168496476	73.5069	939798687	276	7.66667	0.00731727	0.0560991	0.0244733	0.000673189	0.00029368	1.25158	3.99527e-09	3.99527e-09	1	0	0	1	1	0
AGC	44139	395708	3	409.989	168496476	73.5069	939798687	1187124	8.96504	107.659	965.168	421.056	2.8955	1.26317	0.365886	1.71844e-05	1.71844e-05	1	1	0	0	0	0
AGCAGCC	12	48	7	409.989	168496476	73.5069	939798687	336	4	0.0292691	0.117076	0.0510748	0.000819535	0.000357523	0.380917	4.86381e-09	4.86381e-09	1	0	0	1	0	0
AGCAGG	461	2068	6	409.989	168496476	73.5069	939798687	12408	4.4859	1.12442	5.04404	2.20047	0.0302642	0.0132028	0.366162	1.79614e-07	1.79614e-07	1	0	0	1	0	0
AGCATC	178	859	6	409.989	168496476	73.5069	939798687	5154	4.82584	0.434158	2.09518	0.914026	0.0125711	0.00548415	0.39391	7.46074e-08	7.46074e-08	1	0	0	1	0	0
AGCC	507	3100	4	409.989	168496476	73.5069	939798687	12400	6.1144	1.23662	7.56118	3.29858	0.0302447	0.0131943	0.332725	1.79498e-07	1.79498e-07	1	0	0	0	0	0
AGCCCAT	1	5	7	409.989	168496476	73.5069	939798687	35	5	0.00243909	0.0121955	0.00532029	8.53682e-05	3.7242e-05	0.476146	5.06647e-10	5.06647e-10	1	0	0	1	0	0
AGCCCG	180	775	6	409.989	168496476	73.5069	939798687	4650	4.30556	0.439036	1.8903	0.824645	0.0113418	0.00494787	0.351441	6.73117e-08	6.73117e-08	1	0	0	1	0	0
AGCCCTGG	1	4	8	409.989	168496476	73.5069	939798687	32	4	0.00243909	0.00975637	0.00425623	7.80509e-05	3.40498e-05	0.435334	4.6322e-10	4.6322e-10	1	0	0	1	0	0
AGCCG	1	5	5	409.989	168496476	73.5069	939798687	25	5	0.00243909	0.0121955	0.00532029	6.09773e-05	2.66014e-05	0.340104	3.61891e-10	3.61891e-10	1	0	0	1	0	0
AGCCGC	301	1206	6	409.989	168496476	73.5069	939798687	7236	4.00664	0.734167	2.94154	1.28325	0.0176493	0.00769952	0.327042	1.04746e-07	1.04746e-07	1	0	0	1	0	0
AGCCGCG	2	8	7	409.989	168496476	73.5069	939798687	56	4	0.00487818	0.0195127	0.00851246	0.000136589	5.95872e-05	0.380917	8.10635e-10	8.10635e-10	1	0	0	1	0	0
AGCCGG	3	12	6	409.989	168496476	73.5069	939798687	72	4	0.00731727	0.0292691	0.0127687	0.000175615	7.66122e-05	0.3265	1.04224e-09	1.04224e-09	1	0	0	1	0	0
AGCCTCG	1	4	7	409.989	168496476	73.5069	939798687	28	4	0.00243909	0.00975637	0.00425623	6.82946e-05	2.97936e-05	0.380917	4.05317e-10	4.05317e-10	1	0	0	1	0	0
AGCCTG	676	4701	6	409.989	168496476	73.5069	939798687	28206	6.95414	1.64883	11.4662	5.00214	0.068797	0.0300128	0.567632	4.08299e-07	4.08299e-07	1	0	0	1	1	0
AGCG	306	1933	4	409.989	168496476	73.5069	939798687	7732	6.31699	0.746362	4.71476	2.05682	0.0188591	0.00822729	0.34375	1.11926e-07	1.11926e-07	1	0	0	0	0	0
AGCGAGGATCC	1	4	11	409.989	168496476	73.5069	939798687	44	4	0.00243909	0.00975637	0.00425623	0.00010732	4.68185e-05	0.598584	6.36927e-10	6.36927e-10	1	0	0	1	1	0
AGCGAGGC	8	36	8	409.989	168496476	73.5069	939798687	288	4.5	0.0195127	0.0878073	0.0383061	0.000702458	0.000306449	0.48975	4.16898e-09	4.16898e-09	1	0	0	1	0	0
AGCGC	2	12	5	409.989	168496476	73.5069	939798687	60	6	0.00487818	0.0292691	0.0127687	0.000146345	6.38435e-05	0.408125	8.68537e-10	8.68537e-10	1	0	0	1	0	0
AGCGCC	175	779	6	409.989	168496476	73.5069	939798687	4674	4.45143	0.426841	1.90005	0.828901	0.0114003	0.00497341	0.363348	6.76591e-08	6.76591e-08	1	0	0	1	0	0
AGCGCCG	1	4	7	409.989	168496476	73.5069	939798687	28	4	0.00243909	0.00975637	0.00425623	6.82946e-05	2.97936e-05	0.380917	4.05317e-10	4.05317e-10	1	0	0	1	0	0
AGCGGATC	2	8	8	409.989	168496476	73.5069	939798687	64	4	0.00487818	0.0195127	0.00851246	0.000156102	6.80997e-05	0.435334	9.2644e-10	9.2644e-10	1	0	0	1	0	0
AGCGGATCG	2	8	9	409.989	168496476	73.5069	939798687	72	4	0.00487818	0.0195127	0.00851246	0.000175615	7.66122e-05	0.48975	1.04224e-09	1.04224e-09	1	0	0	1	0	0
AGCGGC	4	17	6	409.989	168496476	73.5069	939798687	102	4.25	0.00975637	0.0414646	0.018089	0.000248787	0.000108534	0.346906	1.47651e-09	1.47651e-09	1	0	0	1	0	0
AGCGGCATG	100	519	9	409.989	168496476	73.5069	939798687	4671	5.19	0.243909	1.26589	0.552246	0.011393	0.00497021	0.635451	6.76156e-08	6.76156e-08	1	0	0	1	1	0
AGCGGG	2	8	6	409.989	168496476	73.5069	939798687	48	4	0.00487818	0.0195127	0.00851246	0.000117076	5.10748e-05	0.3265	6.9483e-10	6.9483e-10	1	0	0	1	0	0
AGCTAT	6	29	6	409.989	168496476	73.5069	939798687	174	4.83333	0.0146345	0.0707337	0.0308577	0.000424402	0.000185146	0.394521	2.51876e-09	2.51876e-09	1	0	0	1	0	0
AGCTCC	62	292	6	409.989	168496476	73.5069	939798687	1752	4.70968	0.151224	0.712215	0.310705	0.00427329	0.00186423	0.384428	2.53613e-08	2.53613e-08	1	0	0	1	0	0
AGCTCG	82	402	6	409.989	168496476	73.5069	939798687	2412	4.90244	0.200006	0.980515	0.427751	0.00588309	0.00256651	0.400162	3.49152e-08	3.49152e-08	1	0	0	1	0	0
AGCTGC	2	8	6	409.989	168496476	73.5069	939798687	48	4	0.00487818	0.0195127	0.00851246	0.000117076	5.10748e-05	0.3265	6.9483e-10	6.9483e-10	1	0	0	1	0	0
AGG	20818	178801	3	409.989	168496476	73.5069	939798687	536403	8.58877	50.777	436.112	190.255	1.30834	0.570764	0.350529	7.76477e-06	7.76477e-06	1	1	0	0	0	0
AGGAGGGCG	2	9	9	409.989	168496476	73.5069	939798687	81	4.5	0.00487818	0.0219518	0.00957652	0.000197566	8.61887e-05	0.550969	1.17253e-09	1.17253e-09	1	0	0	1	1	0
AGGATC	1	4	6	409.989	168496476	73.5069	939798687	24	4	0.00243909	0.00975637	0.00425623	5.85382e-05	2.55374e-05	0.3265	3.47415e-10	3.47415e-10	1	0	0	1	0	0
AGGATG	5	20	6	409.989	168496476	73.5069	939798687	120	4	0.0121955	0.0487818	0.0212812	0.000292691	0.000127687	0.3265	1.73707e-09	1.73707e-09	1	0	0	1	0	0
AGGATGC	9	51	7	409.989	168496476	73.5069	939798687	357	5.66667	0.0219518	0.124394	0.0542669	0.000870756	0.000379869	0.539632	5.1678e-09	5.1678e-09	1	0	0	1	1	0
AGGC	6658	68636	4	409.989	168496476	73.5069	939798687	274544	10.3088	16.2395	167.409	73.0327	0.669638	0.292131	0.560971	3.9742e-06	3.9742e-06	1	0	0	0	1	0
AGGCG	29	196	5	409.989	168496476	73.5069	939798687	980	6.75862	0.0707337	0.478062	0.208555	0.00239031	0.00104278	0.459727	1.41861e-08	1.41861e-08	1	0	0	1	0	0
AGGCGC	9	65	6	409.989	168496476	73.5069	939798687	390	7.22222	0.0219518	0.158541	0.0691637	0.000951246	0.000414982	0.589514	5.64549e-09	5.64549e-09	1	0	0	1	1	0
AGGCGG	166	664	6	409.989	168496476	73.5069	939798687	3984	4	0.404889	1.61956	0.706534	0.00971734	0.00423921	0.3265	5.76709e-08	5.76709e-08	1	0	0	1	0	0
AGGCGGCG	4	20	8	409.989	168496476	73.5069	939798687	160	5	0.00975637	0.0487818	0.0212812	0.000390255	0.000170249	0.544167	2.3161e-09	2.3161e-09	1	0	0	1	1	0
AGGG	1446	11448	4	409.989	168496476	73.5069	939798687	45792	7.91701	3.52693	27.9227	12.1813	0.111691	0.0487253	0.430818	6.62868e-07	6.62868e-07	1	0	0	0	0	0
AGGGC	2	10	5	409.989	168496476	73.5069	939798687	50	5	0.00487818	0.0243909	0.0106406	0.000121955	5.32029e-05	0.340104	7.23781e-10	7.23781e-10	1	0	0	1	0	0
AGGGCG	1	4	6	409.989	168496476	73.5069	939798687	24	4	0.00243909	0.00975637	0.00425623	5.85382e-05	2.55374e-05	0.3265	3.47415e-10	3.47415e-10	1	0	0	1	0	0
AGGGCGCG	2	8	8	409.989	168496476	73.5069	939798687	64	4	0.00487818	0.0195127	0.00851246	0.000156102	6.80997e-05	0.435334	9.2644e-10	9.2644e-10	1	0	0	1	0	0
AGGGG	11	55	5	409.989	168496476	73.5069	939798687	275	5	0.02683	0.13415	0.0585232	0.00067075	0.000292616	0.340104	3.9808e-09	3.9808e-09	1	0	0	1	0	0
AGGGGC	2	9	6	409.989	168496476	73.5069	939798687	54	4.5	0.00487818	0.0219518	0.00957652	0.000131711	5.74591e-05	0.367313	7.81684e-10	7.81684e-10	1	0	0	1	0	0
AGGGGG	19	77	6	409.989	168496476	73.5069	939798687	462	4.05263	0.0463427	0.18781	0.0819324	0.00112686	0.000491595	0.330796	6.68774e-09	6.68774e-09	1	0	0	1	0	0
AGGGGGG	5	20	7	409.989	168496476	73.5069	939798687	140	4	0.0121955	0.0487818	0.0212812	0.000341473	0.000148968	0.380917	2.02659e-09	2.02659e-09	1	0	0	1	0	0
AT	10219	147692	2	409.989	168496476	73.5069	939798687	295384	14.4527	24.9251	360.234	157.153	0.720469	0.314306	0.393234	4.27587e-06	4.27587e-06	1	0	0	0	0	0
ATATATC	8	34	7	409.989	168496476	73.5069	939798687	238	4.25	0.0195127	0.0829291	0.036178	0.000580504	0.000253246	0.404724	3.4452e-09	3.4452e-09	1	0	0	1	0	0
ATATC	14	81	5	409.989	168496476	73.5069	939798687	405	5.78571	0.0341473	0.197566	0.0861887	0.000987832	0.000430943	0.393549	5.86263e-09	5.86263e-09	1	0	0	1	0	0
ATATCC	5	20	6	409.989	168496476	73.5069	939798687	120	4	0.0121955	0.0487818	0.0212812	0.000292691	0.000127687	0.3265	1.73707e-09	1.73707e-09	1	0	0	1	0	0
ATC	19535	237262	3	409.989	168496476	73.5069	939798687	711786	12.1455	47.6477	578.704	252.46	1.73611	0.757381	0.495688	1.03035e-05	1.03035e-05	1	1	0	0	0	0
ATCATCCATGCC	1	5	12	409.989	168496476	73.5069	939798687	60	5	0.00243909	0.0121955	0.00532029	0.000146345	6.38435e-05	0.81625	8.68537e-10	8.68537e-10	1	0	0	1	1	0
ATCC	2004	17473	4	409.989	168496476	73.5069	939798687	69892	8.71906	4.88794	42.6182	18.5923	0.170473	0.0743691	0.474462	1.01173e-06	1.01173e-06	1	0	0	0	0	0
ATCCC	99	495	5	409.989	168496476	73.5069	939798687	2475	5	0.24147	1.20735	0.526709	0.00603675	0.00263354	0.340104	3.58272e-08	3.58272e-08	1	0	0	1	0	0
ATCCCC	1	4	6	409.989	168496476	73.5069	939798687	24	4	0.00243909	0.00975637	0.00425623	5.85382e-05	2.55374e-05	0.3265	3.47415e-10	3.47415e-10	1	0	0	1	0	0
ATCCCG	2	13	6	409.989	168496476	73.5069	939798687	78	6.5	0.00487818	0.0317082	0.0138327	0.000190249	8.29965e-05	0.530563	1.1291e-09	1.1291e-09	1	0	0	1	1	0
ATCCGC	174	696	6	409.989	168496476	73.5069	939798687	4176	4	0.424402	1.69761	0.740584	0.0101856	0.0044435	0.3265	6.04502e-08	6.04502e-08	1	0	0	1	0	0
ATCG	75	455	4	409.989	168496476	73.5069	939798687	1820	6.06667	0.182932	1.10979	0.484146	0.00443915	0.00193658	0.330128	2.63456e-08	2.63456e-08	1	0	0	0	0	0
ATCGCC	9	46	6	409.989	168496476	73.5069	939798687	276	5.11111	0.0219518	0.112198	0.0489467	0.000673189	0.00029368	0.417195	3.99527e-09	3.99527e-09	1	0	0	1	0	0
ATCGCG	2	8	6	409.989	168496476	73.5069	939798687	48	4	0.00487818	0.0195127	0.00851246	0.000117076	5.10748e-05	0.3265	6.9483e-10	6.9483e-10	1	0	0	1	0	0
ATCGCGC	2	8	7	409.989	168496476	73.5069	939798687	56	4	0.00487818	0.0195127	0.00851246	0.000136589	5.95872e-05	0.380917	8.10635e-10	8.10635e-10	1	0	0	1	0	0
ATCGGC	551	2815	6	409.989	168496476	73.5069	939798687	16890	5.10889	1.34394	6.86604	2.99532	0.0411963	0.0179719	0.417014	2.44493e-07	2.44493e-07	1	0	0	1	0	0
ATGC	160	965	4	409.989	168496476	73.5069	939798687	3860	6.03125	0.390255	2.35372	1.02682	0.00941489	0.00410726	0.328201	5.58759e-08	5.58759e-08	1	0	0	0	0	0
ATGCCC	3	16	6	409.989	168496476	73.5069	939798687	96	5.33333	0.00731727	0.0390255	0.0170249	0.000234153	0.00010215	0.435334	1.38966e-09	1.38966e-09	1	0	0	1	0	0
ATGCGCC	1	5	7	409.989	168496476	73.5069	939798687	35	5	0.00243909	0.0121955	0.00532029	8.53682e-05	3.7242e-05	0.476146	5.06647e-10	5.06647e-10	1	0	0	1	0	0
CCCCCCG	2	8	7	409.989	168496476	73.5069	939798687	56	4	0.00487818	0.0195127	0.00851246	0.000136589	5.95872e-05	0.380917	8.10635e-10	8.10635e-10	1	0	0	1	0	0
CCCCCG	6	24	6	409.989	168496476	73.5069	939798687	144	4	0.0146345	0.0585382	0.0255374	0.000351229	0.000153224	0.3265	2.08449e-09	2.08449e-09	1	0	0	1	0	0
CCCCG	6	30	5	409.989	168496476	73.5069	939798687	150	5	0.0146345	0.0731727	0.0319217	0.000365864	0.000159609	0.340104	2.17134e-09	2.17134e-09	1	0	0	1	0	0
CCCCGG	139	562	6	409.989	168496476	73.5069	939798687	3372	4.04317	0.339034	1.37077	0.598	0.00822462	0.003588	0.330024	4.88118e-08	4.88118e-08	1	0	0	1	0	0
CCCG	2	13	4	409.989	168496476	73.5069	939798687	52	6.5	0.00487818	0.0317082	0.0138327	0.000126833	5.5331e-05	0.353708	7.52732e-10	7.52732e-10	1	0	0	0	0	0
CCCGCG	3	14	6	409.989	168496476	73.5069	939798687	84	4.66667	0.00731727	0.0341473	0.0148968	0.000204884	8.93808e-05	0.380917	1.21595e-09	1.21595e-09	1	0	0	1	0	0
CCG	6638	59836	3	409.989	168496476	73.5069	939798687	179508	9.01416	16.1907	145.945	63.669	0.437836	0.191007	0.367891	2.59849e-06	2.59849e-06	1	0	0	0	0	0
CCGG	1	6	4	409.989	168496476	73.5069	939798687	24	6	0.00243909	0.0146345	0.00638435	5.85382e-05	2.55374e-05	0.3265	3.47415e-10	3.47415e-10	1	0	0	0	0	0
CG	447	5678	2	409.989	168496476	73.5069	939798687	11356	12.7025	1.09027	13.8492	6.04172	0.0276983	0.0120834	0.345613	1.64385e-07	1.64385e-07	1	0	0	0	0	0
