# Supplementary material for: Profiles of telomeric repeats in Insecta reveal diverse forms of telomeric motifs in Hymenopterans
Source: Life Sci Alliance. 2022 Apr 1;5(7):e202101163. doi: 10.26508/lsa.202101163 (PMC8977481; doi:10.26508/lsa.202101163)
Supplement: Supplemental Data 3. — Tandem repeat statistics for 50 species without simple tandem type TRM. [file LSA-2021-01163_Supplemental_Data_3.zip › DataS3/DIPSP_output.csv.0.filtered.xlsx]

## Sheet: Sheet1
Unnamed: 0	reads	repeats	unit_len	avg_genome_cov	genome_size	eff_read_len	num_reads	repeats_total_len	repeats_per_read	reads_per_genome	repeats_per_genome	repeats_per_million_reads	repeats_len_per_genome	repeats_len_per_million_reads	percent_repeats_len_per_read	percent_repeats_len_per_genome	percent_repeat_unit_in_sequences	avg_genome_cov_filter	repeat_containing_reads_filter	repeats_len_per_million_reads_filter	unit_len_filter	percent_repeats_len_per_read_filter	qualified
AAAAAAAAGAG	27	109	11	89.7205	225894424	89.8545	225557702	1199	4.03704	0.300934	1.21488	0.483247	0.0133637	0.00531571	0.494215	5.91591e-08	5.91591e-08	1	0	0	1	0	0
AAAAAAAGAACC	31	129	12	89.7205	225894424	89.8545	225557702	1548	4.16129	0.345517	1.4378	0.571916	0.0172536	0.00686299	0.555737	7.63789e-08	7.63789e-08	1	0	0	1	1	0
AAAAAAG	59	236	7	89.7205	225894424	89.8545	225557702	1652	4	0.657597	2.63039	1.0463	0.0184127	0.00732407	0.311615	8.15103e-08	8.15103e-08	1	0	0	1	0	0
AAAAAAGG	26	123	8	89.7205	225894424	89.8545	225557702	984	4.73077	0.289789	1.37092	0.545315	0.0109674	0.00436252	0.421194	4.85509e-08	4.85509e-08	1	0	0	1	0	0
AAAAAAT	91	364	7	89.7205	225894424	89.8545	225557702	2548	4	1.01426	4.05704	1.61378	0.0283993	0.0112964	0.311615	1.25719e-07	1.25719e-07	1	0	0	1	0	0
AAAAAATAACG	43	213	11	89.7205	225894424	89.8545	225557702	2343	4.95349	0.479266	2.37404	0.944326	0.0261144	0.0103876	0.606407	1.15605e-07	1.15605e-07	1	0	0	1	1	0
AAAAAATAGTT	15	75	11	89.7205	225894424	89.8545	225557702	825	5	0.167186	0.835929	0.332509	0.00919522	0.0036576	0.612101	4.07058e-08	4.07058e-08	1	0	0	1	1	0
AAAAAATG	14	61	8	89.7205	225894424	89.8545	225557702	488	4.35714	0.15604	0.679889	0.270441	0.00543911	0.00216353	0.387929	2.40781e-08	2.40781e-08	1	0	0	1	0	0
AAAAAC	115	498	6	89.7205	225894424	89.8545	225557702	2988	4.33043	1.28176	5.55057	2.20786	0.0333034	0.0132472	0.289163	1.47429e-07	1.47429e-07	1	0	0	1	0	0
AAAAACAATGC	13	59	11	89.7205	225894424	89.8545	225557702	649	4.53846	0.144894	0.657597	0.261574	0.00723357	0.00287731	0.555599	3.20219e-08	3.20219e-08	1	0	0	1	1	0
AAAAACAG	17	68	8	89.7205	225894424	89.8545	225557702	544	4	0.189477	0.757909	0.301475	0.00606327	0.0024118	0.356131	2.68412e-08	2.68412e-08	1	0	0	1	0	0
AAAAACG	8	32	7	89.7205	225894424	89.8545	225557702	224	4	0.0891657	0.356663	0.141871	0.00249664	0.000993094	0.311615	1.10522e-08	1.10522e-08	1	0	0	1	0	0
AAAAACT	17	71	7	89.7205	225894424	89.8545	225557702	497	4.17647	0.189477	0.791346	0.314775	0.00553942	0.00220343	0.325363	2.45222e-08	2.45222e-08	1	0	0	1	0	0
AAAAAG	327	1525	6	89.7205	225894424	89.8545	225557702	9150	4.66361	3.64465	16.9972	6.76102	0.101983	0.0405661	0.311411	4.51465e-07	4.51465e-07	1	0	0	1	0	0
AAAAAGAAAG	42	204	10	89.7205	225894424	89.8545	225557702	2040	4.85714	0.46812	2.27373	0.904425	0.0227373	0.00904425	0.540557	1.00654e-07	1.00654e-07	1	0	0	1	1	0
AAAAAGACTT	41	333	10	89.7205	225894424	89.8545	225557702	3330	8.12195	0.456974	3.71152	1.47634	0.0371152	0.0147634	0.9039	1.64303e-07	1.64303e-07	1	0	0	1	1	0
AAAAAGC	11	44	7	89.7205	225894424	89.8545	225557702	308	4	0.122603	0.490412	0.195072	0.00343288	0.0013655	0.311615	1.51968e-08	1.51968e-08	1	0	0	1	0	0
AAAAAT	473	1965	6	89.7205	225894424	89.8545	225557702	11790	4.15433	5.27192	21.9013	8.71174	0.131408	0.0522704	0.277404	5.81723e-07	5.81723e-07	1	0	0	1	0	0
AAAAATAATAATG	11	58	13	89.7205	225894424	89.8545	225557702	754	5.27273	0.122603	0.646452	0.25714	0.00840387	0.00334283	0.76285	3.72027e-08	3.72027e-08	1	0	0	1	1	0
AAAAATG	6	24	7	89.7205	225894424	89.8545	225557702	168	4	0.0668743	0.267497	0.106403	0.00187248	0.00074482	0.311615	8.28919e-09	8.28919e-09	1	0	0	1	0	0
AAAAATT	10	40	7	89.7205	225894424	89.8545	225557702	280	4	0.111457	0.445829	0.177338	0.0031208	0.00124137	0.311615	1.38153e-08	1.38153e-08	1	0	0	1	0	0
AAAAATTAC	28	131	9	89.7205	225894424	89.8545	225557702	1179	4.67857	0.31208	1.46009	0.580783	0.0131408	0.00522704	0.468615	5.81723e-08	5.81723e-08	1	0	0	1	0	0
AAAAATTGAAAAGT	40	194	14	89.7205	225894424	89.8545	225557702	2716	4.85	0.445829	2.16227	0.86009	0.0302718	0.0120413	0.755666	1.34008e-07	1.34008e-07	1	0	0	1	1	0
AAAAC	44	223	5	89.7205	225894424	89.8545	225557702	1115	5.06818	0.490412	2.4855	0.988661	0.0124275	0.0049433	0.282022	5.50145e-08	5.50145e-08	1	0	0	1	0	0
AAAACAGCG	72	297	9	89.7205	225894424	89.8545	225557702	2673	4.125	0.802492	3.31028	1.31674	0.0297925	0.0118506	0.413168	1.31887e-07	1.31887e-07	1	0	0	1	0	0
AAAACG	42	288	6	89.7205	225894424	89.8545	225557702	1728	6.85714	0.46812	3.20997	1.27684	0.0192598	0.00766101	0.457883	8.52602e-08	8.52602e-08	1	0	0	1	0	0
AAAACGAGAGG	73	309	11	89.7205	225894424	89.8545	225557702	3399	4.23288	0.813637	3.44403	1.36994	0.0378843	0.0150693	0.518189	1.67708e-07	1.67708e-07	1	0	0	1	1	0
AAAACTT	18	72	7	89.7205	225894424	89.8545	225557702	504	4	0.200623	0.802492	0.319209	0.00561744	0.00223446	0.311615	2.48676e-08	2.48676e-08	1	0	0	1	0	0
AAAAG	175	1027	5	89.7205	225894424	89.8545	225557702	5135	5.86857	1.9505	11.4467	4.55316	0.0572333	0.0227658	0.32656	2.53363e-07	2.53363e-07	1	0	0	1	0	0
AAAAGACGTTC	57	308	11	89.7205	225894424	89.8545	225557702	3388	5.40351	0.635306	3.43288	1.3655	0.0377617	0.0150205	0.661498	1.67165e-07	1.67165e-07	1	0	0	1	1	0
AAAAGAG	92	390	7	89.7205	225894424	89.8545	225557702	2730	4.23913	1.02541	4.34683	1.72905	0.0304278	0.0121033	0.330244	1.34699e-07	1.34699e-07	1	0	0	1	0	0
AAAAGAGT	45	198	8	89.7205	225894424	89.8545	225557702	1584	4.4	0.501557	2.20685	0.877824	0.0176548	0.00702259	0.391744	7.81552e-08	7.81552e-08	1	0	0	1	0	0
AAAAGAGTTGT	26	132	11	89.7205	225894424	89.8545	225557702	1452	5.07692	0.289789	1.47123	0.585216	0.0161836	0.00643738	0.621518	7.16422e-08	7.16422e-08	1	0	0	1	1	0
AAAAGAT	10	40	7	89.7205	225894424	89.8545	225557702	280	4	0.111457	0.445829	0.177338	0.0031208	0.00124137	0.311615	1.38153e-08	1.38153e-08	1	0	0	1	0	0
AAAAGC	37	148	6	89.7205	225894424	89.8545	225557702	888	4	0.412392	1.64957	0.656151	0.0098974	0.00393691	0.267099	4.38143e-08	4.38143e-08	1	0	0	1	0	0
AAAAGCAGT	152	719	9	89.7205	225894424	89.8545	225557702	6471	4.73026	1.69415	8.01377	3.18765	0.0721239	0.0286889	0.473792	3.19282e-07	3.19282e-07	1	0	0	1	0	0
AAAAGG	58	232	6	89.7205	225894424	89.8545	225557702	1392	4	0.646452	2.58581	1.02856	0.0155148	0.00617137	0.267099	6.86818e-08	6.86818e-08	1	0	0	1	0	0
AAAAGT	66	393	6	89.7205	225894424	89.8545	225557702	2358	5.95455	0.735617	4.38027	1.74235	0.0262816	0.0104541	0.397613	1.16345e-07	1.16345e-07	1	0	0	1	0	0
AAAAGTT	12	72	7	89.7205	225894424	89.8545	225557702	504	6	0.133749	0.802492	0.319209	0.00561744	0.00223446	0.467422	2.48676e-08	2.48676e-08	1	0	0	1	0	0
AAAAT	297	1596	5	89.7205	225894424	89.8545	225557702	7980	5.37374	3.31028	17.7886	7.07579	0.0889428	0.035379	0.299024	3.93736e-07	3.93736e-07	1	0	0	1	0	0
AAAATACTAT	6	27	10	89.7205	225894424	89.8545	225557702	270	4.5	0.0668743	0.300934	0.119703	0.00300934	0.00119703	0.50081	1.33219e-08	1.33219e-08	1	0	0	1	1	0
AAAATACTC	37	211	9	89.7205	225894424	89.8545	225557702	1899	5.7027	0.412392	2.35175	0.935459	0.0211657	0.00841913	0.571194	9.36974e-08	9.36974e-08	1	0	0	1	1	0
AAAATAG	7	28	7	89.7205	225894424	89.8545	225557702	196	4	0.07802	0.31208	0.124137	0.00218456	0.000868957	0.311615	9.67072e-09	9.67072e-09	1	0	0	1	0	0
AAAATAGTTT	15	67	10	89.7205	225894424	89.8545	225557702	670	4.46667	0.167186	0.746763	0.297042	0.00746763	0.00297042	0.4971	3.30581e-08	3.30581e-08	1	0	0	1	0	0
AAAATAT	3	12	7	89.7205	225894424	89.8545	225557702	84	4	0.0334372	0.133749	0.0532015	0.00093624	0.00037241	0.311615	4.14459e-09	4.14459e-09	1	0	0	1	0	0
AAAATC	30	120	6	89.7205	225894424	89.8545	225557702	720	4	0.334372	1.33749	0.532015	0.00802492	0.00319209	0.267099	3.55251e-08	3.55251e-08	1	0	0	1	0	0
AAAATCCAGTAC	136	787	12	89.7205	225894424	89.8545	225557702	9444	5.78676	1.51582	8.77168	3.48913	0.10526	0.0418696	0.772818	4.65971e-07	4.65971e-07	1	0	0	1	1	0
AAAATCT	20	80	7	89.7205	225894424	89.8545	225557702	560	4	0.222914	0.891657	0.354676	0.0062416	0.00248273	0.311615	2.76306e-08	2.76306e-08	1	0	0	1	0	0
AAAATCTGC	19	81	9	89.7205	225894424	89.8545	225557702	729	4.26316	0.211769	0.902803	0.35911	0.00812523	0.00323199	0.427006	3.59691e-08	3.59691e-08	1	0	0	1	0	0
AAAATG	3	12	6	89.7205	225894424	89.8545	225557702	72	4	0.0334372	0.133749	0.0532015	0.000802492	0.000319209	0.267099	3.55251e-09	3.55251e-09	1	0	0	1	0	0
AAAATGTCTG	8	34	10	89.7205	225894424	89.8545	225557702	340	4.25	0.0891657	0.378954	0.150737	0.00378954	0.00150737	0.472987	1.67757e-08	1.67757e-08	1	0	0	1	0	0
AAAATT	190	801	6	89.7205	225894424	89.8545	225557702	4806	4.21579	2.11769	8.92772	3.5512	0.0535663	0.0213072	0.281508	2.3713e-07	2.3713e-07	1	0	0	1	0	0
AAAATTCTCTTG	17	99	12	89.7205	225894424	89.8545	225557702	1188	5.82353	0.189477	1.10343	0.438912	0.0132411	0.00526694	0.777728	5.86164e-08	5.86164e-08	1	0	0	1	1	0
AAAATTGCGAG	16	64	11	89.7205	225894424	89.8545	225557702	704	4	0.178331	0.713326	0.283741	0.00784659	0.00312115	0.489681	3.47356e-08	3.47356e-08	1	0	0	1	0	0
AAAATTGTCTTT	20	80	12	89.7205	225894424	89.8545	225557702	960	4	0.222914	0.891657	0.354676	0.0106999	0.00425612	0.534197	4.73668e-08	4.73668e-08	1	0	0	1	1	0
AAAATTT	7	28	7	89.7205	225894424	89.8545	225557702	196	4	0.07802	0.31208	0.124137	0.00218456	0.000868957	0.311615	9.67072e-09	9.67072e-09	1	0	0	1	0	0
AAAATTTTAGG	9	42	11	89.7205	225894424	89.8545	225557702	462	4.66667	0.100311	0.46812	0.186205	0.00514932	0.00204826	0.571294	2.27953e-08	2.27953e-08	1	0	0	1	1	0
AAAC	63	507	4	89.7205	225894424	89.8545	225557702	2028	8.04762	0.70218	5.65088	2.24776	0.0226035	0.00899105	0.358251	1.00062e-07	1.00062e-07	1	0	0	0	0	0
AAACAAATTGG	39	177	11	89.7205	225894424	89.8545	225557702	1947	4.53846	0.434683	1.97279	0.784722	0.0217007	0.00863194	0.555599	9.60657e-08	9.60657e-08	1	0	0	1	1	0
AAACAACGG	115	571	9	89.7205	225894424	89.8545	225557702	5139	4.96522	1.28176	6.36421	2.5315	0.0572778	0.0227835	0.497326	2.5356e-07	2.5356e-07	1	0	0	1	0	0
AAACAAT	21	84	7	89.7205	225894424	89.8545	225557702	588	4	0.23406	0.93624	0.37241	0.00655368	0.00260687	0.311615	2.90121e-08	2.90121e-08	1	0	0	1	0	0
AAACAG	83	332	6	89.7205	225894424	89.8545	225557702	1992	4	0.925095	3.70038	1.47191	0.0222023	0.00883144	0.267099	9.82861e-08	9.82861e-08	1	0	0	1	0	0
AAACAGAGAG	60	286	10	89.7205	225894424	89.8545	225557702	2860	4.76667	0.668743	3.18768	1.26797	0.0318768	0.0126797	0.530487	1.41114e-07	1.41114e-07	1	0	0	1	1	0
AAACAT	118	509	6	89.7205	225894424	89.8545	225557702	3054	4.31356	1.31519	5.67317	2.25663	0.034039	0.0135398	0.288036	1.50686e-07	1.50686e-07	1	0	0	1	0	0
AAACATG	20	80	7	89.7205	225894424	89.8545	225557702	560	4	0.222914	0.891657	0.354676	0.0062416	0.00248273	0.311615	2.76306e-08	2.76306e-08	1	0	0	1	0	0
AAACATT	32	167	7	89.7205	225894424	89.8545	225557702	1169	5.21875	0.356663	1.86134	0.740387	0.0130293	0.00518271	0.40656	5.76789e-08	5.76789e-08	1	0	0	1	0	0
AAACCCT	1	4	7	89.7205	225894424	89.8545	225557702	28	4	0.0111457	0.0445829	0.0177338	0.00031208	0.000124137	0.311615	1.38153e-09	1.38153e-09	1	0	0	1	0	0
AAACCG	27	108	6	89.7205	225894424	89.8545	225557702	648	4	0.300934	1.20374	0.478813	0.00722243	0.00287288	0.267099	3.19726e-08	3.19726e-08	1	0	0	1	0	0
AAACCT	57	333	6	89.7205	225894424	89.8545	225557702	1998	5.84211	0.635306	3.71152	1.47634	0.0222691	0.00885804	0.390104	9.85821e-08	9.85821e-08	1	0	0	1	0	0
AAACG	127	741	5	89.7205	225894424	89.8545	225557702	3705	5.83465	1.41551	8.25898	3.28519	0.0412949	0.016426	0.324672	1.82806e-07	1.82806e-07	1	0	0	1	0	0
AAACGC	176	906	6	89.7205	225894424	89.8545	225557702	5436	5.14773	1.96165	10.098	4.01671	0.0605881	0.0241003	0.343738	2.68214e-07	2.68214e-07	1	0	0	1	0	0
AAACT	65	567	5	89.7205	225894424	89.8545	225557702	2835	8.72308	0.724472	6.31962	2.51377	0.0315981	0.0125688	0.4854	1.3988e-07	1.3988e-07	1	0	0	1	0	0
AAACTAATTC	13	53	10	89.7205	225894424	89.8545	225557702	530	4.07692	0.144894	0.590723	0.234973	0.00590723	0.00234973	0.453725	2.61504e-08	2.61504e-08	1	0	0	1	0	0
AAACTAT	83	339	7	89.7205	225894424	89.8545	225557702	2373	4.08434	0.925095	3.7784	1.50294	0.0264488	0.0105206	0.318185	1.17085e-07	1.17085e-07	1	0	0	1	0	0
AAACTCT	84	336	7	89.7205	225894424	89.8545	225557702	2352	4	0.93624	3.74496	1.48964	0.0262147	0.0104275	0.311615	1.16049e-07	1.16049e-07	1	0	0	1	0	0
AAACTG	50	200	6	89.7205	225894424	89.8545	225557702	1200	4	0.557286	2.22914	0.886691	0.0133749	0.00532015	0.267099	5.92085e-08	5.92085e-08	1	0	0	1	0	0
AAACTT	13	65	6	89.7205	225894424	89.8545	225557702	390	5	0.144894	0.724472	0.288175	0.00434683	0.00172905	0.333873	1.92428e-08	1.92428e-08	1	0	0	1	0	0
AAACTTAT	44	186	8	89.7205	225894424	89.8545	225557702	1488	4.22727	0.490412	2.0731	0.824623	0.0165848	0.00659698	0.376366	7.34185e-08	7.34185e-08	1	0	0	1	0	0
AAACTTG	21	99	7	89.7205	225894424	89.8545	225557702	693	4.71429	0.23406	1.10343	0.438912	0.00772398	0.00307238	0.36726	3.41929e-08	3.41929e-08	1	0	0	1	0	0
AAAG	1226	10032	4	89.7205	225894424	89.8545	225557702	40128	8.18271	13.6647	111.814	44.4764	0.447255	0.177906	0.364265	1.97993e-06	1.97993e-06	1	0	0	0	0	0
AAAGAAAGACATGGTGAATAT	1	4	21	89.7205	225894424	89.8545	225557702	84	4	0.0111457	0.0445829	0.0177338	0.00093624	0.00037241	0.934845	4.14459e-09	4.14459e-09	1	0	0	1	1	0
AAAGAAG	89	434	7	89.7205	225894424	89.8545	225557702	3038	4.8764	0.991969	4.83724	1.92412	0.0338607	0.0134688	0.37989	1.49896e-07	1.49896e-07	1	0	0	1	0	0
AAAGAAGG	69	301	8	89.7205	225894424	89.8545	225557702	2408	4.36232	0.769055	3.35486	1.33447	0.0268389	0.0106758	0.38839	1.18812e-07	1.18812e-07	1	0	0	1	0	0
AAAGAAT	42	207	7	89.7205	225894424	89.8545	225557702	1449	4.92857	0.46812	2.30716	0.917725	0.0161501	0.00642408	0.383954	7.14942e-08	7.14942e-08	1	0	0	1	0	0
AAAGAATT	10	42	8	89.7205	225894424	89.8545	225557702	336	4.2	0.111457	0.46812	0.186205	0.00374496	0.00148964	0.373938	1.65784e-08	1.65784e-08	1	0	0	1	0	0
AAAGACAAG	3	12	9	89.7205	225894424	89.8545	225557702	108	4	0.0334372	0.133749	0.0532015	0.00120374	0.000478813	0.400648	5.32876e-09	5.32876e-09	1	0	0	1	0	0
AAAGAG	572	2688	6	89.7205	225894424	89.8545	225557702	16128	4.6993	6.37535	29.9597	11.9171	0.179758	0.0715028	0.313794	7.95762e-07	7.95762e-07	1	0	0	1	0	0
AAAGAGG	30	143	7	89.7205	225894424	89.8545	225557702	1001	4.76667	0.334372	1.59384	0.633984	0.0111569	0.00443789	0.371341	4.93897e-08	4.93897e-08	1	0	0	1	0	0
AAAGAGT	69	295	7	89.7205	225894424	89.8545	225557702	2065	4.27536	0.769055	3.28799	1.30787	0.0230159	0.00915509	0.333067	1.01888e-07	1.01888e-07	1	0	0	1	0	0
AAAGAT	57	351	6	89.7205	225894424	89.8545	225557702	2106	6.15789	0.635306	3.91215	1.55614	0.0234729	0.00933686	0.411191	1.03911e-07	1.03911e-07	1	0	0	1	0	0
AAAGATAAAT	3	19	10	89.7205	225894424	89.8545	225557702	190	6.33333	0.0334372	0.211769	0.0842357	0.00211769	0.000842357	0.704843	9.37467e-09	9.37467e-09	1	0	0	1	1	0
AAAGATG	37	176	7	89.7205	225894424	89.8545	225557702	1232	4.75676	0.412392	1.96165	0.780288	0.0137315	0.00546202	0.370569	6.07874e-08	6.07874e-08	1	0	0	1	0	0
AAAGATTC	9	49	8	89.7205	225894424	89.8545	225557702	392	5.44444	0.100311	0.54614	0.217239	0.00436912	0.00173791	0.484734	1.93414e-08	1.93414e-08	1	0	0	1	0	0
AAAGC	203	1148	5	89.7205	225894424	89.8545	225557702	5740	5.65517	2.26258	12.7953	5.08961	0.0639764	0.025448	0.314685	2.83214e-07	2.83214e-07	1	0	0	1	0	0
AAAGG	274	1721	5	89.7205	225894424	89.8545	225557702	8605	6.28102	3.05393	19.1818	7.62998	0.0959089	0.0381499	0.349511	4.24574e-07	4.24574e-07	1	0	0	1	0	0
AAAGGG	61	255	6	89.7205	225894424	89.8545	225557702	1530	4.18033	0.679889	2.84216	1.13053	0.0170529	0.00678319	0.27914	7.54908e-08	7.54908e-08	1	0	0	1	0	0
AAAGGT	124	550	6	89.7205	225894424	89.8545	225557702	3300	4.43548	1.38207	6.13015	2.4384	0.0367809	0.0146304	0.296178	1.62823e-07	1.62823e-07	1	0	0	1	0	0
AAAGT	94	495	5	89.7205	225894424	89.8545	225557702	2475	5.26596	1.0477	5.51713	2.19456	0.0275857	0.0109728	0.293027	1.22117e-07	1.22117e-07	1	0	0	1	0	0
AAAGTAAAT	32	145	9	89.7205	225894424	89.8545	225557702	1305	4.53125	0.356663	1.61613	0.642851	0.0145452	0.00578566	0.453859	6.43892e-08	6.43892e-08	1	0	0	1	0	0
AAAGTAT	66	264	7	89.7205	225894424	89.8545	225557702	1848	4	0.735617	2.94247	1.17043	0.0205973	0.00819303	0.311615	9.1181e-08	9.1181e-08	1	0	0	1	0	0
AAAGTT	61	272	6	89.7205	225894424	89.8545	225557702	1632	4.45902	0.679889	3.03164	1.2059	0.0181898	0.0072354	0.297749	8.05235e-08	8.05235e-08	1	0	0	1	0	0
AAAT	1507	10192	4	89.7205	225894424	89.8545	225557702	40768	6.76311	16.7966	113.597	45.1858	0.454389	0.180743	0.301069	2.01151e-06	2.01151e-06	1	0	0	0	0	0
AAATAAATATT	6	24	11	89.7205	225894424	89.8545	225557702	264	4	0.0668743	0.267497	0.106403	0.00294247	0.00117043	0.489681	1.30259e-08	1.30259e-08	1	0	0	1	0	0
AAATAACAT	135	936	9	89.7205	225894424	89.8545	225557702	8424	6.93333	1.50467	10.4324	4.14971	0.0938915	0.0373474	0.694456	4.15643e-07	4.15643e-07	1	0	0	1	1	0
AAATAACATAACAT	278	1380	14	89.7205	225894424	89.8545	225557702	19320	4.96403	3.09851	15.3811	6.11817	0.215335	0.0856544	0.773433	9.53256e-07	9.53256e-07	1	0	0	1	1	0
AAATAACTG	15	66	9	89.7205	225894424	89.8545	225557702	594	4.4	0.167186	0.735617	0.292608	0.00662056	0.00263347	0.440713	2.93082e-08	2.93082e-08	1	0	0	1	0	0
AAATAAT	13	68	7	89.7205	225894424	89.8545	225557702	476	5.23077	0.144894	0.757909	0.301475	0.00530536	0.00211032	0.407496	2.3486e-08	2.3486e-08	1	0	0	1	0	0
AAATAC	27	174	6	89.7205	225894424	89.8545	225557702	1044	6.44444	0.300934	1.93936	0.771421	0.0116361	0.00462853	0.430325	5.15114e-08	5.15114e-08	1	0	0	1	0	0
AAATACG	55	263	7	89.7205	225894424	89.8545	225557702	1841	4.78182	0.613015	2.93132	1.166	0.0205193	0.00816199	0.372521	9.08357e-08	9.08357e-08	1	0	0	1	0	0
AAATACT	14	64	7	89.7205	225894424	89.8545	225557702	448	4.57143	0.15604	0.713326	0.283741	0.00499328	0.00198619	0.356131	2.21045e-08	2.21045e-08	1	0	0	1	0	0
AAATAG	263	1165	6	89.7205	225894424	89.8545	225557702	6990	4.42966	2.93132	12.9848	5.16498	0.0779086	0.0309899	0.295789	3.44889e-07	3.44889e-07	1	0	0	1	0	0
AAATAGCAT	32	169	9	89.7205	225894424	89.8545	225557702	1521	5.28125	0.356663	1.88363	0.749254	0.0169526	0.00674329	0.52898	7.50467e-08	7.50467e-08	1	0	0	1	1	0
AAATAT	106	474	6	89.7205	225894424	89.8545	225557702	2844	4.4717	1.18145	5.28307	2.10146	0.0316984	0.0126087	0.298596	1.40324e-07	1.40324e-07	1	0	0	1	0	0
AAATATC	21	84	7	89.7205	225894424	89.8545	225557702	588	4	0.23406	0.93624	0.37241	0.00655368	0.00260687	0.311615	2.90121e-08	2.90121e-08	1	0	0	1	0	0
AAATATT	21	97	7	89.7205	225894424	89.8545	225557702	679	4.61905	0.23406	1.08113	0.430045	0.00756794	0.00301032	0.359841	3.35021e-08	3.35021e-08	1	0	0	1	0	0
AAATCC	33	162	6	89.7205	225894424	89.8545	225557702	972	4.90909	0.367809	1.80561	0.71822	0.0108336	0.00430932	0.327803	4.79589e-08	4.79589e-08	1	0	0	1	0	0
AAATCCG	2	8	7	89.7205	225894424	89.8545	225557702	56	4	0.0222914	0.0891657	0.0354676	0.00062416	0.000248273	0.311615	2.76306e-09	2.76306e-09	1	0	0	1	0	0
AAATCG	27	108	6	89.7205	225894424	89.8545	225557702	648	4	0.300934	1.20374	0.478813	0.00722243	0.00287288	0.267099	3.19726e-08	3.19726e-08	1	0	0	1	0	0
AAATCGG	43	288	7	89.7205	225894424	89.8545	225557702	2016	6.69767	0.479266	3.20997	1.27684	0.0224698	0.00893785	0.521774	9.94702e-08	9.94702e-08	1	0	0	1	1	0
AAATCT	62	248	6	89.7205	225894424	89.8545	225557702	1488	4	0.691035	2.76414	1.0995	0.0165848	0.00659698	0.267099	7.34185e-08	7.34185e-08	1	0	0	1	0	0
AAATCTTC	2	11	8	89.7205	225894424	89.8545	225557702	88	5.5	0.0222914	0.122603	0.048768	0.000980823	0.000390144	0.489681	4.34195e-09	4.34195e-09	1	0	0	1	0	0
AAATGAAGT	301	2416	9	89.7205	225894424	89.8545	225557702	21744	8.02658	3.35486	26.9281	10.7112	0.242353	0.0964011	0.803958	1.07286e-06	1.07286e-06	1	0	0	1	1	0
AAATGC	87	353	6	89.7205	225894424	89.8545	225557702	2118	4.05747	0.969678	3.93444	1.56501	0.0236066	0.00939006	0.270936	1.04503e-07	1.04503e-07	1	0	0	1	0	0
AAATGCATCG	42	175	10	89.7205	225894424	89.8545	225557702	1750	4.16667	0.46812	1.9505	0.775855	0.019505	0.00775855	0.463713	8.63457e-08	8.63457e-08	1	0	0	1	0	0
AAATGCCAC	19	82	9	89.7205	225894424	89.8545	225557702	738	4.31579	0.211769	0.913949	0.363543	0.00822554	0.00327189	0.432278	3.64132e-08	3.64132e-08	1	0	0	1	0	0
AAATGCT	20	80	7	89.7205	225894424	89.8545	225557702	560	4	0.222914	0.891657	0.354676	0.0062416	0.00248273	0.311615	2.76306e-08	2.76306e-08	1	0	0	1	0	0
AAATGCTT	1	4	8	89.7205	225894424	89.8545	225557702	32	4	0.0111457	0.0445829	0.0177338	0.000356663	0.000141871	0.356131	1.57889e-09	1.57889e-09	1	0	0	1	0	0
AAATGT	90	413	6	89.7205	225894424	89.8545	225557702	2478	4.58889	1.00311	4.60318	1.83102	0.0276191	0.0109861	0.306421	1.22265e-07	1.22265e-07	1	0	0	1	0	0
AAATT	266	1402	5	89.7205	225894424	89.8545	225557702	7010	5.27068	2.96476	15.6263	6.2157	0.0781315	0.0310785	0.29329	3.45876e-07	3.45876e-07	1	0	0	1	0	0
AAATTAAATTCATT	8	59	14	89.7205	225894424	89.8545	225557702	826	7.375	0.0891657	0.657597	0.261574	0.00920636	0.00366203	1.14908	4.07552e-08	4.07552e-08	1	0	0	1	1	0
AAATTAATCAT	34	170	11	89.7205	225894424	89.8545	225557702	1870	5	0.378954	1.89477	0.753687	0.0208425	0.00829056	0.612101	9.22665e-08	9.22665e-08	1	0	0	1	1	0
AAATTAC	26	106	7	89.7205	225894424	89.8545	225557702	742	4.07692	0.289789	1.18145	0.469946	0.00827012	0.00328962	0.317608	3.66106e-08	3.66106e-08	1	0	0	1	0	0
AAATTACAT	70	480	9	89.7205	225894424	89.8545	225557702	4320	6.85714	0.7802	5.34994	2.12806	0.0481495	0.0191525	0.686825	2.1315e-07	2.1315e-07	1	0	0	1	1	0
AAATTAT	17	69	7	89.7205	225894424	89.8545	225557702	483	4.05882	0.189477	0.769055	0.305908	0.00538338	0.00214136	0.316198	2.38314e-08	2.38314e-08	1	0	0	1	0	0
AAATTATC	11	44	8	89.7205	225894424	89.8545	225557702	352	4	0.122603	0.490412	0.195072	0.00392329	0.00156058	0.356131	1.73678e-08	1.73678e-08	1	0	0	1	0	0
AAATTC	34	136	6	89.7205	225894424	89.8545	225557702	816	4	0.378954	1.51582	0.60295	0.00909491	0.0036177	0.267099	4.02618e-08	4.02618e-08	1	0	0	1	0	0
AAATTCAT	1	4	8	89.7205	225894424	89.8545	225557702	32	4	0.0111457	0.0445829	0.0177338	0.000356663	0.000141871	0.356131	1.57889e-09	1.57889e-09	1	0	0	1	0	0
AAATTG	115	477	6	89.7205	225894424	89.8545	225557702	2862	4.14783	1.28176	5.31651	2.11476	0.031899	0.0126885	0.27697	1.41212e-07	1.41212e-07	1	0	0	1	0	0
AAATTGC	44	176	7	89.7205	225894424	89.8545	225557702	1232	4	0.490412	1.96165	0.780288	0.0137315	0.00546202	0.311615	6.07874e-08	6.07874e-08	1	0	0	1	0	0
AAATTGT	35	149	7	89.7205	225894424	89.8545	225557702	1043	4.25714	0.3901	1.66071	0.660585	0.011625	0.00462409	0.331647	5.1462e-08	5.1462e-08	1	0	0	1	0	0
AAATTT	38	152	6	89.7205	225894424	89.8545	225557702	912	4	0.423537	1.69415	0.673885	0.0101649	0.00404331	0.267099	4.49984e-08	4.49984e-08	1	0	0	1	0	0
AAATTTAATAATT	7	30	13	89.7205	225894424	89.8545	225557702	390	4.28571	0.07802	0.334372	0.133004	0.00434683	0.00172905	0.62005	1.92428e-08	1.92428e-08	1	0	0	1	1	0
AAATTTATTC	1	5	10	89.7205	225894424	89.8545	225557702	50	5	0.0111457	0.0557286	0.0221673	0.000557286	0.000221673	0.556455	2.46702e-09	2.46702e-09	1	0	0	1	1	0
AAATTTC	20	80	7	89.7205	225894424	89.8545	225557702	560	4	0.222914	0.891657	0.354676	0.0062416	0.00248273	0.311615	2.76306e-08	2.76306e-08	1	0	0	1	0	0
AAC	6619	70108	3	89.7205	225894424	89.8545	225557702	210324	10.5919	73.7735	781.404	310.821	2.34421	0.932462	0.353636	1.03775e-05	1.03775e-05	1	0	0	0	0	0
AACAAGT	16	64	7	89.7205	225894424	89.8545	225557702	448	4	0.178331	0.713326	0.283741	0.00499328	0.00198619	0.311615	2.21045e-08	2.21045e-08	1	0	0	1	0	0
AACAAT	162	689	6	89.7205	225894424	89.8545	225557702	4134	4.25309	1.80561	7.6794	3.05465	0.0460764	0.0183279	0.283998	2.03973e-07	2.03973e-07	1	0	0	1	0	0
AACAATAATGAT	1	5	12	89.7205	225894424	89.8545	225557702	60	5	0.0111457	0.0557286	0.0221673	0.000668743	0.000266007	0.667746	2.96042e-09	2.96042e-09	1	0	0	1	1	0
AACAATAGCAAT	62	279	12	89.7205	225894424	89.8545	225557702	3348	4.5	0.691035	3.10966	1.23693	0.0373159	0.0148432	0.600972	1.65192e-07	1.65192e-07	1	0	0	1	1	0
AACAATCAGAG	44	198	11	89.7205	225894424	89.8545	225557702	2178	4.5	0.490412	2.20685	0.877824	0.0242754	0.00965607	0.550891	1.07463e-07	1.07463e-07	1	0	0	1	1	0
AACAATT	43	172	7	89.7205	225894424	89.8545	225557702	1204	4	0.479266	1.91706	0.762554	0.0134194	0.00533788	0.311615	5.94058e-08	5.94058e-08	1	0	0	1	0	0
AACAC	124	991	5	89.7205	225894424	89.8545	225557702	4955	7.99194	1.38207	11.0454	4.39355	0.055227	0.0219678	0.444715	2.44482e-07	2.44482e-07	1	0	0	1	0	0
AACACACT	83	416	8	89.7205	225894424	89.8545	225557702	3328	5.01205	0.925095	4.63662	1.84432	0.037093	0.0147545	0.446237	1.64205e-07	1.64205e-07	1	0	0	1	0	0
AACACC	49	196	6	89.7205	225894424	89.8545	225557702	1176	4	0.54614	2.18456	0.868957	0.0131074	0.00521374	0.267099	5.80243e-08	5.80243e-08	1	0	0	1	0	0
AACACG	12	48	6	89.7205	225894424	89.8545	225557702	288	4	0.133749	0.534994	0.212806	0.00320997	0.00127684	0.267099	1.421e-08	1.421e-08	1	0	0	1	0	0
AACACGAGG	1	4	9	89.7205	225894424	89.8545	225557702	36	4	0.0111457	0.0445829	0.0177338	0.000401246	0.000159604	0.400648	1.77625e-09	1.77625e-09	1	0	0	1	0	0
AACACT	109	1056	6	89.7205	225894424	89.8545	225557702	6336	9.68807	1.21488	11.7699	4.68173	0.0706193	0.0280904	0.646917	3.12621e-07	3.12621e-07	1	0	0	1	1	0
AACACTGACG	472	2067	10	89.7205	225894424	89.8545	225557702	20670	4.37924	5.26078	23.0382	9.16395	0.230382	0.0916395	0.48737	1.01987e-06	1.01987e-06	1	0	0	1	0	0
AACAG	1	5	5	89.7205	225894424	89.8545	225557702	25	5	0.0111457	0.0557286	0.0221673	0.000278643	0.000110836	0.278228	1.23351e-09	1.23351e-09	1	0	0	1	0	0
AACAGC	283	1219	6	89.7205	225894424	89.8545	225557702	7314	4.30742	3.15424	13.5866	5.40438	0.0815198	0.0324263	0.287626	3.60876e-07	3.60876e-07	1	0	0	1	0	0
AACAGGT	136	653	7	89.7205	225894424	89.8545	225557702	4571	4.80147	1.51582	7.27815	2.89505	0.0509471	0.0202653	0.374052	2.25535e-07	2.25535e-07	1	0	0	1	0	0
AACAGTT	25	100	7	89.7205	225894424	89.8545	225557702	700	4	0.278643	1.11457	0.443346	0.007802	0.00310342	0.311615	3.45383e-08	3.45383e-08	1	0	0	1	0	0
AACAT	473	7489	5	89.7205	225894424	89.8545	225557702	37445	15.833	5.27192	83.4703	33.2021	0.417351	0.166011	0.881035	1.84755e-06	1.84755e-06	1	0	0	1	1	0
AACATAACATAATT	98	533	14	89.7205	225894424	89.8545	225557702	7462	5.43878	1.09228	5.94067	2.36303	0.0831694	0.0330824	0.847402	3.68178e-07	3.68178e-07	1	0	0	1	1	0
AACATAATT	126	1323	9	89.7205	225894424	89.8545	225557702	11907	10.5	1.40436	14.7458	5.86546	0.132712	0.0527892	1.0517	5.87496e-07	5.87496e-07	1	0	0	1	1	0
AACATT	24	96	6	89.7205	225894424	89.8545	225557702	576	4	0.267497	1.06999	0.425612	0.00641993	0.00255367	0.267099	2.84201e-08	2.84201e-08	1	0	0	1	0	0
AACC	132	964	4	89.7205	225894424	89.8545	225557702	3856	7.30303	1.47123	10.7445	4.27385	0.0429779	0.0170954	0.325105	1.90257e-07	1.90257e-07	1	0	0	0	0	0
AACCAAG	118	472	7	89.7205	225894424	89.8545	225557702	3304	4	1.31519	5.26078	2.09259	0.0368255	0.0146481	0.311615	1.63021e-07	1.63021e-07	1	0	0	1	0	0
AACCACAGC	1	6	9	89.7205	225894424	89.8545	225557702	54	6	0.0111457	0.0668743	0.0266007	0.000601869	0.000239407	0.600972	2.66438e-09	2.66438e-09	1	0	0	1	1	0
AACCACG	31	143	7	89.7205	225894424	89.8545	225557702	1001	4.6129	0.345517	1.59384	0.633984	0.0111569	0.00443789	0.359362	4.93897e-08	4.93897e-08	1	0	0	1	0	0
AACCACTTGG	65	279	10	89.7205	225894424	89.8545	225557702	2790	4.29231	0.724472	3.10966	1.23693	0.0310966	0.0123693	0.477695	1.3766e-07	1.3766e-07	1	0	0	1	0	0
AACCAGAATT	26	120	10	89.7205	225894424	89.8545	225557702	1200	4.61538	0.289789	1.33749	0.532015	0.0133749	0.00532015	0.513651	5.92085e-08	5.92085e-08	1	0	0	1	1	0
AACCAGCACCT	55	251	11	89.7205	225894424	89.8545	225557702	2761	4.56364	0.613015	2.79758	1.1128	0.0307733	0.0122408	0.558681	1.36229e-07	1.36229e-07	1	0	0	1	1	0
AACCAGGACAAT	1	4	12	89.7205	225894424	89.8545	225557702	48	4	0.0111457	0.0445829	0.0177338	0.000534994	0.000212806	0.534197	2.36834e-09	2.36834e-09	1	0	0	1	1	0
AACCAGT	83	427	7	89.7205	225894424	89.8545	225557702	2989	5.14458	0.925095	4.75922	1.89309	0.0333146	0.0132516	0.400782	1.47478e-07	1.47478e-07	1	0	0	1	0	0
AACCAT	1	4	6	89.7205	225894424	89.8545	225557702	24	4	0.0111457	0.0445829	0.0177338	0.000267497	0.000106403	0.267099	1.18417e-09	1.18417e-09	1	0	0	1	0	0
AACCATC	8	64	7	89.7205	225894424	89.8545	225557702	448	8	0.0891657	0.713326	0.283741	0.00499328	0.00198619	0.62323	2.21045e-08	2.21045e-08	1	0	0	1	1	0
AACCATT	17	79	7	89.7205	225894424	89.8545	225557702	553	4.64706	0.189477	0.880512	0.350243	0.00616358	0.0024517	0.362023	2.72852e-08	2.72852e-08	1	0	0	1	0	0
AACCC	32	209	5	89.7205	225894424	89.8545	225557702	1045	6.53125	0.356663	2.32946	0.926592	0.0116473	0.00463296	0.363435	5.15607e-08	5.15607e-08	1	0	0	1	0	0
AACCCAAT	65	268	8	89.7205	225894424	89.8545	225557702	2144	4.12308	0.724472	2.98705	1.18817	0.0238964	0.00950533	0.367089	1.05786e-07	1.05786e-07	1	0	0	1	0	0
AACCCT	11	113	6	89.7205	225894424	89.8545	225557702	678	10.2727	0.122603	1.25947	0.50098	0.0075568	0.00300588	0.685958	3.34528e-08	3.34528e-08	1	0	0	1	1	0
AACCCTAAT	2	10	9	89.7205	225894424	89.8545	225557702	90	5	0.0222914	0.111457	0.0443346	0.00100311	0.000399011	0.50081	4.44063e-09	4.44063e-09	1	0	0	1	1	0
AACCG	26	130	5	89.7205	225894424	89.8545	225557702	650	5	0.289789	1.44894	0.576349	0.00724472	0.00288175	0.278228	3.20713e-08	3.20713e-08	1	0	0	1	0	0
AACCGACC	35	183	8	89.7205	225894424	89.8545	225557702	1464	5.22857	0.3901	2.03967	0.811322	0.0163173	0.00649058	0.465515	7.22343e-08	7.22343e-08	1	0	0	1	0	0
AACCGAG	30	197	7	89.7205	225894424	89.8545	225557702	1379	6.56667	0.334372	2.19571	0.873391	0.0153699	0.00611373	0.511568	6.80404e-08	6.80404e-08	1	0	0	1	1	0
AACCGCT	88	352	7	89.7205	225894424	89.8545	225557702	2464	4	0.980823	3.92329	1.56058	0.0274631	0.010924	0.311615	1.21575e-07	1.21575e-07	1	0	0	1	0	0
AACCGT	104	446	6	89.7205	225894424	89.8545	225557702	2676	4.28846	1.15915	4.97099	1.97732	0.0298259	0.0118639	0.28636	1.32035e-07	1.32035e-07	1	0	0	1	0	0
AACCT	121	685	5	89.7205	225894424	89.8545	225557702	3425	5.66116	1.34863	7.63482	3.03692	0.0381741	0.0151846	0.315018	1.68991e-07	1.68991e-07	1	0	0	1	0	0
AACCTAG	20	80	7	89.7205	225894424	89.8545	225557702	560	4	0.222914	0.891657	0.354676	0.0062416	0.00248273	0.311615	2.76306e-08	2.76306e-08	1	0	0	1	0	0
AACCTCC	67	360	7	89.7205	225894424	89.8545	225557702	2520	5.37313	0.746763	4.01246	1.59604	0.0280872	0.0111723	0.418587	1.24338e-07	1.24338e-07	1	0	0	1	0	0
AACCTG	65	339	6	89.7205	225894424	89.8545	225557702	2034	5.21538	0.724472	3.7784	1.50294	0.0226704	0.00901765	0.348255	1.00358e-07	1.00358e-07	1	0	0	1	0	0
AACCTGGAATC	257	1529	11	89.7205	225894424	89.8545	225557702	16819	5.94942	2.86445	17.0418	6.77875	0.18746	0.0745663	0.728328	8.29856e-07	8.29856e-07	1	0	0	1	1	0
AACG	813	7164	4	89.7205	225894424	89.8545	225557702	28656	8.81181	9.06147	79.8479	31.7613	0.319392	0.127045	0.39227	1.4139e-06	1.4139e-06	1	0	0	0	0	0
AACGAC	152	735	6	89.7205	225894424	89.8545	225557702	4410	4.83553	1.69415	8.1921	3.25859	0.0491526	0.0195515	0.32289	2.17591e-07	2.17591e-07	1	0	0	1	0	0
AACGAG	1	4	6	89.7205	225894424	89.8545	225557702	24	4	0.0111457	0.0445829	0.0177338	0.000267497	0.000106403	0.267099	1.18417e-09	1.18417e-09	1	0	0	1	0	0
AACGAT	96	433	6	89.7205	225894424	89.8545	225557702	2598	4.51042	1.06999	4.8261	1.91969	0.0289566	0.0115181	0.301181	1.28186e-07	1.28186e-07	1	0	0	1	0	0
AACGATCAGAG	723	4233	11	89.7205	225894424	89.8545	225557702	46563	5.85477	8.05835	47.1798	18.7668	0.518978	0.206435	0.716742	2.29744e-06	2.29744e-06	1	0	0	1	1	0
AACGCAAT	144	661	8	89.7205	225894424	89.8545	225557702	5288	4.59028	1.60498	7.36732	2.93051	0.0589386	0.0234441	0.408685	2.60912e-07	2.60912e-07	1	0	0	1	0	0
AACGCACTACG	84	365	11	89.7205	225894424	89.8545	225557702	4015	4.34524	0.93624	4.06819	1.61821	0.0447501	0.0178003	0.531945	1.98102e-07	1.98102e-07	1	0	0	1	1	0
AACGCG	22	88	6	89.7205	225894424	89.8545	225557702	528	4	0.245206	0.980823	0.390144	0.00588494	0.00234086	0.267099	2.60517e-08	2.60517e-08	1	0	0	1	0	0
AACGGC	115	472	6	89.7205	225894424	89.8545	225557702	2832	4.10435	1.28176	5.26078	2.09259	0.0315647	0.0125555	0.274066	1.39732e-07	1.39732e-07	1	0	0	1	0	0
AACGGG	138	552	6	89.7205	225894424	89.8545	225557702	3312	4	1.53811	6.15244	2.44727	0.0369146	0.0146836	0.267099	1.63415e-07	1.63415e-07	1	0	0	1	0	0
AACGGT	72	361	6	89.7205	225894424	89.8545	225557702	2166	5.01389	0.802492	4.0236	1.60048	0.0241416	0.00960286	0.334801	1.06871e-07	1.06871e-07	1	0	0	1	0	0
AACGTAG	57	228	7	89.7205	225894424	89.8545	225557702	1596	4	0.635306	2.54122	1.01083	0.0177886	0.00707579	0.311615	7.87473e-08	7.87473e-08	1	0	0	1	0	0
AACGTCC	11	44	7	89.7205	225894424	89.8545	225557702	308	4	0.122603	0.490412	0.195072	0.00343288	0.0013655	0.311615	1.51968e-08	1.51968e-08	1	0	0	1	0	0
AACT	126	952	4	89.7205	225894424	89.8545	225557702	3808	7.55556	1.40436	10.6107	4.22065	0.0424429	0.0168826	0.336346	1.87888e-07	1.87888e-07	1	0	0	0	0	0
AACTAAGCC	1	4	9	89.7205	225894424	89.8545	225557702	36	4	0.0111457	0.0445829	0.0177338	0.000401246	0.000159604	0.400648	1.77625e-09	1.77625e-09	1	0	0	1	0	0
AACTAG	32	216	6	89.7205	225894424	89.8545	225557702	1296	6.75	0.356663	2.40748	0.957626	0.0144449	0.00574576	0.450729	6.39451e-08	6.39451e-08	1	0	0	1	0	0
AACTAT	83	361	6	89.7205	225894424	89.8545	225557702	2166	4.3494	0.925095	4.0236	1.60048	0.0241416	0.00960286	0.290429	1.06871e-07	1.06871e-07	1	0	0	1	0	0
AACTATT	16	64	7	89.7205	225894424	89.8545	225557702	448	4	0.178331	0.713326	0.283741	0.00499328	0.00198619	0.311615	2.21045e-08	2.21045e-08	1	0	0	1	0	0
AACTATTAT	8	49	9	89.7205	225894424	89.8545	225557702	441	6.125	0.0891657	0.54614	0.217239	0.00491526	0.00195515	0.613492	2.17591e-08	2.17591e-08	1	0	0	1	1	0
AACTCT	37	148	6	89.7205	225894424	89.8545	225557702	888	4	0.412392	1.64957	0.656151	0.0098974	0.00393691	0.267099	4.38143e-08	4.38143e-08	1	0	0	1	0	0
AACTCTC	73	332	7	89.7205	225894424	89.8545	225557702	2324	4.54795	0.813637	3.70038	1.47191	0.0259026	0.0103034	0.354302	1.14667e-07	1.14667e-07	1	0	0	1	0	0
AACTG	46	245	5	89.7205	225894424	89.8545	225557702	1225	5.32609	0.512703	2.7307	1.0862	0.0136535	0.00543098	0.296373	6.0442e-08	6.0442e-08	1	0	0	1	0	0
AACTGAATCC	38	188	10	89.7205	225894424	89.8545	225557702	1880	4.94737	0.423537	2.0954	0.83349	0.020954	0.0083349	0.550598	9.27599e-08	9.27599e-08	1	0	0	1	1	0
AACTGT	95	380	6	89.7205	225894424	89.8545	225557702	2280	4	1.05884	4.23537	1.68471	0.0254122	0.0101083	0.267099	1.12496e-07	1.12496e-07	1	0	0	1	0	0
AACTT	6	35	5	89.7205	225894424	89.8545	225557702	175	5.83333	0.0668743	0.3901	0.155171	0.0019505	0.000775855	0.324599	8.63457e-09	8.63457e-09	1	0	0	1	0	0
AACTTCTGC	13	71	9	89.7205	225894424	89.8545	225557702	639	5.46154	0.144894	0.791346	0.314775	0.00712211	0.00283298	0.547038	3.15285e-08	3.15285e-08	1	0	0	1	1	0
AACTTGT	157	762	7	89.7205	225894424	89.8545	225557702	5334	4.8535	1.74988	8.49304	3.37829	0.0594513	0.0236481	0.378106	2.63182e-07	2.63182e-07	1	0	0	1	0	0
AAG	16738	192548	3	89.7205	225894424	89.8545	225557702	577644	11.5036	186.557	2146.09	853.653	6.43826	2.56096	0.384076	2.85012e-05	2.85012e-05	1	1	0	0	0	0
AAGAAT	75	349	6	89.7205	225894424	89.8545	225557702	2094	4.65333	0.835929	3.88986	1.54728	0.0233391	0.00928366	0.310725	1.03319e-07	1.03319e-07	1	0	0	1	0	0
AAGAATAATC	9	52	10	89.7205	225894424	89.8545	225557702	520	5.77778	0.100311	0.579577	0.23054	0.00579577	0.0023054	0.643015	2.5657e-08	2.5657e-08	1	0	0	1	1	0
AAGAATAGT	73	313	9	89.7205	225894424	89.8545	225557702	2817	4.28767	0.813637	3.48861	1.38767	0.0313975	0.012489	0.429461	1.38992e-07	1.38992e-07	1	0	0	1	0	0
AAGAATT	1	6	7	89.7205	225894424	89.8545	225557702	42	6	0.0111457	0.0668743	0.0266007	0.00046812	0.000186205	0.467422	2.0723e-09	2.0723e-09	1	0	0	1	0	0
AAGAC	160	910	5	89.7205	225894424	89.8545	225557702	4550	5.6875	1.78331	10.1426	4.03444	0.050713	0.0201722	0.316484	2.24499e-07	2.24499e-07	1	0	0	1	0	0
AAGACC	18	86	6	89.7205	225894424	89.8545	225557702	516	4.77778	0.200623	0.958532	0.381277	0.00575119	0.00228766	0.319034	2.54596e-08	2.54596e-08	1	0	0	1	0	0
AAGAG	889	6230	5	89.7205	225894424	89.8545	225557702	31150	7.00787	9.90854	69.4378	27.6204	0.347189	0.138102	0.389957	1.53695e-06	1.53695e-06	1	0	0	1	0	0
AAGAGAC	53	212	7	89.7205	225894424	89.8545	225557702	1484	4	0.590723	2.36289	0.939893	0.0165402	0.00657925	0.311615	7.32211e-08	7.32211e-08	1	0	0	1	0	0
AAGAGACC	87	408	8	89.7205	225894424	89.8545	225557702	3264	4.68966	0.969678	4.54745	1.80885	0.0363796	0.0144708	0.417533	1.61047e-07	1.61047e-07	1	0	0	1	0	0
AAGAGAG	26	104	7	89.7205	225894424	89.8545	225557702	728	4	0.289789	1.15915	0.461079	0.00811408	0.00322756	0.311615	3.59198e-08	3.59198e-08	1	0	0	1	0	0
AAGAGC	214	1018	6	89.7205	225894424	89.8545	225557702	6108	4.75701	2.38518	11.3463	4.51326	0.068078	0.0270795	0.317648	3.01371e-07	3.01371e-07	1	0	0	1	0	0
AAGAGG	128	525	6	89.7205	225894424	89.8545	225557702	3150	4.10156	1.42665	5.8515	2.32756	0.035109	0.0139654	0.27388	1.55422e-07	1.55422e-07	1	0	0	1	0	0
AAGAGGAGAG	48	197	10	89.7205	225894424	89.8545	225557702	1970	4.10417	0.534994	2.19571	0.873391	0.0219571	0.00873391	0.456757	9.72006e-08	9.72006e-08	1	0	0	1	0	0
AAGAGGC	259	1147	7	89.7205	225894424	89.8545	225557702	8029	4.42857	2.88674	12.7841	5.08517	0.089489	0.0355962	0.345002	3.96154e-07	3.96154e-07	1	0	0	1	0	0
AAGAGGT	37	177	7	89.7205	225894424	89.8545	225557702	1239	4.78378	0.412392	1.97279	0.784722	0.0138095	0.00549305	0.372675	6.11327e-08	6.11327e-08	1	0	0	1	0	0
AAGAGT	146	736	6	89.7205	225894424	89.8545	225557702	4416	5.0411	1.62727	8.20325	3.26302	0.0492195	0.0195781	0.336617	2.17887e-07	2.17887e-07	1	0	0	1	0	0
AAGATACATC	287	1398	10	89.7205	225894424	89.8545	225557702	13980	4.87108	3.19882	15.5817	6.19797	0.155817	0.0619797	0.542108	6.89779e-07	6.89779e-07	1	0	0	1	1	0
AAGATCCT	38	169	8	89.7205	225894424	89.8545	225557702	1352	4.44737	0.423537	1.88363	0.749254	0.015069	0.00599403	0.395962	6.67082e-08	6.67082e-08	1	0	0	1	0	0
AAGATG	116	481	6	89.7205	225894424	89.8545	225557702	2886	4.14655	1.2929	5.36109	2.13249	0.0321665	0.012795	0.276884	1.42396e-07	1.42396e-07	1	0	0	1	0	0
AAGATT	20	80	6	89.7205	225894424	89.8545	225557702	480	4	0.222914	0.891657	0.354676	0.00534994	0.00212806	0.267099	2.36834e-08	2.36834e-08	1	0	0	1	0	0
AAGATTAGAC	91	499	10	89.7205	225894424	89.8545	225557702	4990	5.48352	1.01426	5.56171	2.21229	0.0556171	0.0221229	0.610266	2.46209e-07	2.46209e-07	1	0	0	1	1	0
AAGC	304	2619	4	89.7205	225894424	89.8545	225557702	10476	8.61513	3.3883	29.1906	11.6112	0.116763	0.0464449	0.383515	5.1689e-07	5.1689e-07	1	0	0	0	0	0
AAGCACACT	2	19	9	89.7205	225894424	89.8545	225557702	171	9.5	0.0222914	0.211769	0.0842357	0.00190592	0.000758121	0.951538	8.43721e-09	8.43721e-09	1	0	0	1	1	0
AAGCAG	136	655	6	89.7205	225894424	89.8545	225557702	3930	4.81618	1.51582	7.30045	2.90391	0.0438027	0.0174235	0.321598	1.93908e-07	1.93908e-07	1	0	0	1	0	0
AAGCCT	54	234	6	89.7205	225894424	89.8545	225557702	1404	4.33333	0.601869	2.6081	1.03743	0.0156486	0.00622457	0.289357	6.92739e-08	6.92739e-08	1	0	0	1	0	0
AAGCT	47	235	5	89.7205	225894424	89.8545	225557702	1175	5	0.523849	2.61924	1.04186	0.0130962	0.00520931	0.278228	5.7975e-08	5.7975e-08	1	0	0	1	0	0
AAGCTC	1	4	6	89.7205	225894424	89.8545	225557702	24	4	0.0111457	0.0445829	0.0177338	0.000267497	0.000106403	0.267099	1.18417e-09	1.18417e-09	1	0	0	1	0	0
AAGG	1280	10917	4	89.7205	225894424	89.8545	225557702	43668	8.52891	14.2665	121.678	48.4	0.486711	0.1936	0.379676	2.1546e-06	2.1546e-06	1	0	0	0	0	0
AAGGACGG	294	1943	8	89.7205	225894424	89.8545	225557702	15544	6.60884	3.27684	21.6561	8.6142	0.173249	0.0689136	0.588404	7.66947e-07	7.66947e-07	1	0	0	1	1	0
AAGGAG	94	388	6	89.7205	225894424	89.8545	225557702	2328	4.12766	1.0477	4.32454	1.72018	0.0259472	0.0103211	0.275623	1.14864e-07	1.14864e-07	1	0	0	1	0	0
AAGGAGT	23	92	7	89.7205	225894424	89.8545	225557702	644	4	0.256352	1.02541	0.407878	0.00717784	0.00285515	0.311615	3.17752e-08	3.17752e-08	1	0	0	1	0	0
AAGGATC	47	188	7	89.7205	225894424	89.8545	225557702	1316	4	0.523849	2.0954	0.83349	0.0146678	0.00583443	0.311615	6.4932e-08	6.4932e-08	1	0	0	1	0	0
AAGGC	372	3147	5	89.7205	225894424	89.8545	225557702	15735	8.45968	4.14621	35.0756	13.9521	0.175378	0.0697604	0.470743	7.76371e-07	7.76371e-07	1	0	0	1	0	0
AAGGG	103	652	5	89.7205	225894424	89.8545	225557702	3260	6.3301	1.14801	7.26701	2.89061	0.036335	0.0144531	0.352242	1.6085e-07	1.6085e-07	1	0	0	1	0	0
AAGGGCT	43	172	7	89.7205	225894424	89.8545	225557702	1204	4	0.479266	1.91706	0.762554	0.0134194	0.00533788	0.311615	5.94058e-08	5.94058e-08	1	0	0	1	0	0
AAGGT	195	1074	5	89.7205	225894424	89.8545	225557702	5370	5.50769	2.17342	11.9705	4.76153	0.0598525	0.0238077	0.306478	2.64958e-07	2.64958e-07	1	0	0	1	0	0
AAGGTAT	108	871	7	89.7205	225894424	89.8545	225557702	6097	8.06481	1.20374	9.70792	3.86154	0.0679554	0.0270308	0.628279	3.00828e-07	3.00828e-07	1	0	0	1	1	0
AAGT	248	1932	4	89.7205	225894424	89.8545	225557702	7728	7.79032	2.76414	21.5335	8.56544	0.0861341	0.0342617	0.346797	3.81303e-07	3.81303e-07	1	0	0	0	0	0
AAGTAAT	24	96	7	89.7205	225894424	89.8545	225557702	672	4	0.267497	1.06999	0.425612	0.00748992	0.00297928	0.311615	3.31567e-08	3.31567e-08	1	0	0	1	0	0
AAGTAATTG	144	1062	9	89.7205	225894424	89.8545	225557702	9558	7.375	1.60498	11.8368	4.70833	0.106531	0.042375	0.738694	4.71595e-07	4.71595e-07	1	0	0	1	1	0
AAGTACC	141	761	7	89.7205	225894424	89.8545	225557702	5327	5.39716	1.57155	8.48189	3.37386	0.0593732	0.023617	0.420459	2.62836e-07	2.62836e-07	1	0	0	1	0	0
AAGTACT	11	44	7	89.7205	225894424	89.8545	225557702	308	4	0.122603	0.490412	0.195072	0.00343288	0.0013655	0.311615	1.51968e-08	1.51968e-08	1	0	0	1	0	0
AAGTAG	37	221	6	89.7205	225894424	89.8545	225557702	1326	5.97297	0.412392	2.4632	0.979794	0.0147792	0.00587876	0.398843	6.54254e-08	6.54254e-08	1	0	0	1	0	0
AAGTAGG	40	160	7	89.7205	225894424	89.8545	225557702	1120	4	0.445829	1.78331	0.709353	0.0124832	0.00496547	0.311615	5.52612e-08	5.52612e-08	1	0	0	1	0	0
AAGTAT	52	208	6	89.7205	225894424	89.8545	225557702	1248	4	0.579577	2.31831	0.922159	0.0139099	0.00553295	0.267099	6.15768e-08	6.15768e-08	1	0	0	1	0	0
AAGTATTATCAT	1	4	12	89.7205	225894424	89.8545	225557702	48	4	0.0111457	0.0445829	0.0177338	0.000534994	0.000212806	0.534197	2.36834e-09	2.36834e-09	1	0	0	1	1	0
AAGTCG	55	220	6	89.7205	225894424	89.8545	225557702	1320	4	0.613015	2.45206	0.97536	0.0147123	0.00585216	0.267099	6.51293e-08	6.51293e-08	1	0	0	1	0	0
AAGTG	37	236	5	89.7205	225894424	89.8545	225557702	1180	6.37838	0.412392	2.63039	1.0463	0.0131519	0.00523148	0.354928	5.82217e-08	5.82217e-08	1	0	0	1	0	0
AAGTGAAT	1	9	8	89.7205	225894424	89.8545	225557702	72	9	0.0111457	0.100311	0.0399011	0.000802492	0.000319209	0.801296	3.55251e-09	3.55251e-09	1	0	0	1	1	0
AAGTGAC	39	156	7	89.7205	225894424	89.8545	225557702	1092	4	0.434683	1.73873	0.691619	0.0121711	0.00484133	0.311615	5.38797e-08	5.38797e-08	1	0	0	1	0	0
AAGTGT	12	55	6	89.7205	225894424	89.8545	225557702	330	4.58333	0.133749	0.613015	0.24384	0.00367809	0.00146304	0.30605	1.62823e-08	1.62823e-08	1	0	0	1	0	0
AAT	15093	166618	3	89.7205	225894424	89.8545	225557702	499854	11.0394	168.222	1857.08	738.693	5.57123	2.21608	0.368577	2.4663e-05	2.4663e-05	1	1	0	0	0	0
AATAATATT	166	694	9	89.7205	225894424	89.8545	225557702	6246	4.18072	1.85019	7.73513	3.07682	0.0696162	0.0276914	0.418749	3.0818e-07	3.0818e-07	1	0	0	1	0	0
AATAATCGTC	88	478	10	89.7205	225894424	89.8545	225557702	4780	5.43182	0.980823	5.32765	2.11919	0.0532765	0.0211919	0.604513	2.35847e-07	2.35847e-07	1	0	0	1	1	0
AATAATT	79	332	7	89.7205	225894424	89.8545	225557702	2324	4.20253	0.880512	3.70038	1.47191	0.0259026	0.0103034	0.327393	1.14667e-07	1.14667e-07	1	0	0	1	0	0
AATAATTATG	9	38	10	89.7205	225894424	89.8545	225557702	380	4.22222	0.100311	0.423537	0.168471	0.00423537	0.00168471	0.469896	1.87493e-08	1.87493e-08	1	0	0	1	0	0
AATAATTCT	5	23	9	89.7205	225894424	89.8545	225557702	207	4.6	0.0557286	0.256352	0.101969	0.00230716	0.000917725	0.460745	1.02135e-08	1.02135e-08	1	0	0	1	0	0
AATAC	106	611	5	89.7205	225894424	89.8545	225557702	3055	5.76415	1.18145	6.81003	2.70884	0.0340502	0.0135442	0.320749	1.50735e-07	1.50735e-07	1	0	0	1	0	0
AATACAT	55	386	7	89.7205	225894424	89.8545	225557702	2702	7.01818	0.613015	4.30225	1.71131	0.0301157	0.0119792	0.546743	1.33318e-07	1.33318e-07	1	0	0	1	1	0
AATACT	33	159	6	89.7205	225894424	89.8545	225557702	954	4.81818	0.367809	1.77217	0.704919	0.010633	0.00422952	0.321732	4.70707e-08	4.70707e-08	1	0	0	1	0	0
AATAG	31	160	5	89.7205	225894424	89.8545	225557702	800	5.16129	0.345517	1.78331	0.709353	0.00891657	0.00354676	0.287203	3.94723e-08	3.94723e-08	1	0	0	1	0	0
AATAGC	79	493	6	89.7205	225894424	89.8545	225557702	2958	6.24051	0.880512	5.49484	2.18569	0.032969	0.0131142	0.416707	1.45949e-07	1.45949e-07	1	0	0	1	0	0
AATAGT	74	422	6	89.7205	225894424	89.8545	225557702	2532	5.7027	0.824783	4.70349	1.87092	0.028221	0.0112255	0.380796	1.2493e-07	1.2493e-07	1	0	0	1	0	0
AATAT	189	1157	5	89.7205	225894424	89.8545	225557702	5785	6.12169	2.10654	12.8956	5.12951	0.064478	0.0256475	0.340645	2.85434e-07	2.85434e-07	1	0	0	1	0	0
AATATAC	14	67	7	89.7205	225894424	89.8545	225557702	469	4.78571	0.15604	0.746763	0.297042	0.00522734	0.00207929	0.372825	2.31406e-08	2.31406e-08	1	0	0	1	0	0
AATATAGC	34	219	8	89.7205	225894424	89.8545	225557702	1752	6.44118	0.378954	2.44091	0.970927	0.0195273	0.00776741	0.573476	8.64444e-08	8.64444e-08	1	0	0	1	1	0
AATATAT	6	24	7	89.7205	225894424	89.8545	225557702	168	4	0.0668743	0.267497	0.106403	0.00187248	0.00074482	0.311615	8.28919e-09	8.28919e-09	1	0	0	1	0	0
AATATATGAT	1663	10995	10	89.7205	225894424	89.8545	225557702	109950	6.61155	18.5353	122.547	48.7458	1.22547	0.487458	0.735806	5.42498e-06	5.42498e-06	1	0	0	1	1	0
AATATC	21	122	6	89.7205	225894424	89.8545	225557702	732	5.80952	0.23406	1.35978	0.540882	0.00815867	0.00324529	0.387929	3.61172e-08	3.61172e-08	1	0	0	1	0	0
AATATCGTCACTAGCATC	1	4	18	89.7205	225894424	89.8545	225557702	72	4	0.0111457	0.0445829	0.0177338	0.000802492	0.000319209	0.801296	3.55251e-09	3.55251e-09	1	0	0	1	1	0
AATATG	9	45	6	89.7205	225894424	89.8545	225557702	270	5	0.100311	0.501557	0.199505	0.00300934	0.00119703	0.333873	1.33219e-08	1.33219e-08	1	0	0	1	0	0
AATATT	15	60	6	89.7205	225894424	89.8545	225557702	360	4	0.167186	0.668743	0.266007	0.00401246	0.00159604	0.267099	1.77625e-08	1.77625e-08	1	0	0	1	0	0
AATATTC	2	8	7	89.7205	225894424	89.8545	225557702	56	4	0.0222914	0.0891657	0.0354676	0.00062416	0.000248273	0.311615	2.76306e-09	2.76306e-09	1	0	0	1	0	0
AATC	1294	9357	4	89.7205	225894424	89.8545	225557702	37428	7.23107	14.4226	104.29	41.4838	0.417162	0.165935	0.321901	1.84671e-06	1.84671e-06	1	0	0	0	0	0
AATCAC	13	52	6	89.7205	225894424	89.8545	225557702	312	4	0.144894	0.579577	0.23054	0.00347746	0.00138324	0.267099	1.53942e-08	1.53942e-08	1	0	0	1	0	0
AATCAT	37	195	6	89.7205	225894424	89.8545	225557702	1170	5.27027	0.412392	2.17342	0.864524	0.0130405	0.00518714	0.35192	5.77283e-08	5.77283e-08	1	0	0	1	0	0
AATCATATC	25	135	9	89.7205	225894424	89.8545	225557702	1215	5.4	0.278643	1.50467	0.598516	0.013542	0.00538665	0.540874	5.99486e-08	5.99486e-08	1	0	0	1	1	0
AATCCAATGC	91	444	10	89.7205	225894424	89.8545	225557702	4440	4.87912	1.01426	4.9487	1.96845	0.049487	0.0196845	0.543002	2.19071e-07	2.19071e-07	1	0	0	1	1	0
AATCCTCGCTC	26	107	11	89.7205	225894424	89.8545	225557702	1177	4.11538	0.289789	1.19259	0.47438	0.0131185	0.00521818	0.503806	5.80736e-08	5.80736e-08	1	0	0	1	1	0
AATCCTGAG	4	22	9	89.7205	225894424	89.8545	225557702	198	5.5	0.0445829	0.245206	0.097536	0.00220685	0.000877824	0.550891	9.7694e-09	9.7694e-09	1	0	0	1	1	0
AATCGT	69	276	6	89.7205	225894424	89.8545	225557702	1656	4	0.769055	3.07622	1.22363	0.0184573	0.0073418	0.267099	8.17077e-08	8.17077e-08	1	0	0	1	0	0
AATCGTG	38	155	7	89.7205	225894424	89.8545	225557702	1085	4.07895	0.423537	1.72759	0.687186	0.0120931	0.0048103	0.317765	5.35343e-08	5.35343e-08	1	0	0	1	0	0
AATCT	107	535	5	89.7205	225894424	89.8545	225557702	2675	5	1.19259	5.96296	2.3719	0.0298148	0.0118595	0.278228	1.31986e-07	1.31986e-07	1	0	0	1	0	0
AATCTAG	4	18	7	89.7205	225894424	89.8545	225557702	126	4.5	0.0445829	0.200623	0.0798022	0.00140436	0.000558615	0.350567	6.21689e-09	6.21689e-09	1	0	0	1	0	0
AATG	226	1771	4	89.7205	225894424	89.8545	225557702	7084	7.83628	2.51893	19.7391	7.85165	0.0789563	0.0314066	0.348843	3.49527e-07	3.49527e-07	1	0	0	0	0	0
AATGAC	15	60	6	89.7205	225894424	89.8545	225557702	360	4	0.167186	0.668743	0.266007	0.00401246	0.00159604	0.267099	1.77625e-08	1.77625e-08	1	0	0	1	0	0
AATGACT	75	348	7	89.7205	225894424	89.8545	225557702	2436	4.64	0.835929	3.87871	1.54284	0.027151	0.0107999	0.361473	1.20193e-07	1.20193e-07	1	0	0	1	0	0
AATGAT	47	244	6	89.7205	225894424	89.8545	225557702	1464	5.19149	0.523849	2.71956	1.08176	0.0163173	0.00649058	0.34666	7.22343e-08	7.22343e-08	1	0	0	1	0	0
AATGC	15	75	5	89.7205	225894424	89.8545	225557702	375	5	0.167186	0.835929	0.332509	0.00417964	0.00166255	0.278228	1.85026e-08	1.85026e-08	1	0	0	1	0	0
AATGCC	98	392	6	89.7205	225894424	89.8545	225557702	2352	4	1.09228	4.36912	1.73791	0.0262147	0.0104275	0.267099	1.16049e-07	1.16049e-07	1	0	0	1	0	0
AATGG	181	1145	5	89.7205	225894424	89.8545	225557702	5725	6.32597	2.01738	12.7618	5.07631	0.0638092	0.0253815	0.352012	2.82474e-07	2.82474e-07	1	0	0	1	0	0
AATGGG	133	564	6	89.7205	225894424	89.8545	225557702	3384	4.2406	1.48238	6.28619	2.50047	0.0377171	0.0150028	0.283165	1.66968e-07	1.66968e-07	1	0	0	1	0	0
AATGGGTGG	45	180	9	89.7205	225894424	89.8545	225557702	1620	4	0.501557	2.00623	0.798022	0.0180561	0.0071822	0.400648	7.99314e-08	7.99314e-08	1	0	0	1	0	0
AATGGT	93	420	6	89.7205	225894424	89.8545	225557702	2520	4.51613	1.03655	4.6812	1.86205	0.0280872	0.0111723	0.301563	1.24338e-07	1.24338e-07	1	0	0	1	0	0
AATGT	133	690	5	89.7205	225894424	89.8545	225557702	3450	5.18797	1.48238	7.69055	3.05908	0.0384527	0.0152954	0.288687	1.70224e-07	1.70224e-07	1	0	0	1	0	0
AATGTAG	47	229	7	89.7205	225894424	89.8545	225557702	1603	4.87234	0.523849	2.55237	1.01526	0.0178666	0.00710683	0.379574	7.90926e-08	7.90926e-08	1	0	0	1	0	0
AATGTAT	32	141	7	89.7205	225894424	89.8545	225557702	987	4.40625	0.356663	1.57155	0.625117	0.0110008	0.00437582	0.343263	4.8699e-08	4.8699e-08	1	0	0	1	0	0
AATGTC	32	128	6	89.7205	225894424	89.8545	225557702	768	4	0.356663	1.42665	0.567482	0.00855991	0.00340489	0.267099	3.78934e-08	3.78934e-08	1	0	0	1	0	0
AATGTCC	6	24	7	89.7205	225894424	89.8545	225557702	168	4	0.0668743	0.267497	0.106403	0.00187248	0.00074482	0.311615	8.28919e-09	8.28919e-09	1	0	0	1	0	0
AATGTCG	27	108	7	89.7205	225894424	89.8545	225557702	756	4	0.300934	1.20374	0.478813	0.00842616	0.00335169	0.311615	3.73013e-08	3.73013e-08	1	0	0	1	0	0
AATGTGG	24	96	7	89.7205	225894424	89.8545	225557702	672	4	0.267497	1.06999	0.425612	0.00748992	0.00297928	0.311615	3.31567e-08	3.31567e-08	1	0	0	1	0	0
AATT	165	1019	4	89.7205	225894424	89.8545	225557702	4076	6.17576	1.83904	11.3575	4.51769	0.0454299	0.0180708	0.274923	2.01111e-07	2.01111e-07	1	0	0	0	0	0
AATTAC	35	140	6	89.7205	225894424	89.8545	225557702	840	4	0.3901	1.5604	0.620684	0.0093624	0.0037241	0.267099	4.14459e-08	4.14459e-08	1	0	0	1	0	0
AATTACATC	2	8	9	89.7205	225894424	89.8545	225557702	72	4	0.0222914	0.0891657	0.0354676	0.000802492	0.000319209	0.400648	3.55251e-09	3.55251e-09	1	0	0	1	0	0
AATTAG	25	163	6	89.7205	225894424	89.8545	225557702	978	6.52	0.278643	1.81675	0.722653	0.0109005	0.00433592	0.435371	4.82549e-08	4.82549e-08	1	0	0	1	0	0
AATTAT	59	258	6	89.7205	225894424	89.8545	225557702	1548	4.37288	0.657597	2.8756	1.14383	0.0172536	0.00686299	0.291998	7.63789e-08	7.63789e-08	1	0	0	1	0	0
AATTATGTGAC	58	251	11	89.7205	225894424	89.8545	225557702	2761	4.32759	0.646452	2.79758	1.1128	0.0307733	0.0122408	0.529784	1.36229e-07	1.36229e-07	1	0	0	1	1	0
AATTC	79	407	5	89.7205	225894424	89.8545	225557702	2035	5.1519	0.880512	4.53631	1.80442	0.0226815	0.00902208	0.28668	1.00408e-07	1.00408e-07	1	0	0	1	0	0
AATTCC	22	88	6	89.7205	225894424	89.8545	225557702	528	4	0.245206	0.980823	0.390144	0.00588494	0.00234086	0.267099	2.60517e-08	2.60517e-08	1	0	0	1	0	0
AATTCG	36	144	6	89.7205	225894424	89.8545	225557702	864	4	0.401246	1.60498	0.638418	0.0096299	0.00383051	0.267099	4.26301e-08	4.26301e-08	1	0	0	1	0	0
AATTCGC	47	188	7	89.7205	225894424	89.8545	225557702	1316	4	0.523849	2.0954	0.83349	0.0146678	0.00583443	0.311615	6.4932e-08	6.4932e-08	1	0	0	1	0	0
AC	41251	769524	2	89.7205	225894424	89.8545	225557702	1539048	18.6547	459.772	8576.9	3411.65	17.1538	6.8233	0.41522	7.59372e-05	7.59372e-05	1	1	1	0	0	0
ACACAG	239	1417	6	89.7205	225894424	89.8545	225557702	8502	5.92887	2.66383	15.7935	6.28221	0.0947609	0.0376932	0.395898	4.19492e-07	4.19492e-07	1	0	0	1	0	0
ACACAT	262	1065	6	89.7205	225894424	89.8545	225557702	6390	4.06489	2.92018	11.8702	4.72163	0.0712211	0.0283298	0.271431	3.15285e-07	3.15285e-07	1	0	0	1	0	0
ACACCACCT	72	297	9	89.7205	225894424	89.8545	225557702	2673	4.125	0.802492	3.31028	1.31674	0.0297925	0.0118506	0.413168	1.31887e-07	1.31887e-07	1	0	0	1	0	0
ACACCC	51	216	6	89.7205	225894424	89.8545	225557702	1296	4.23529	0.568432	2.40748	0.957626	0.0144449	0.00574576	0.28281	6.39451e-08	6.39451e-08	1	0	0	1	0	0
ACACG	49	362	5	89.7205	225894424	89.8545	225557702	1810	7.38776	0.54614	4.03475	1.60491	0.0201738	0.00802455	0.411095	8.93061e-08	8.93061e-08	1	0	0	1	0	0
ACACGC	14	58	6	89.7205	225894424	89.8545	225557702	348	4.14286	0.15604	0.646452	0.25714	0.00387871	0.00154284	0.276638	1.71705e-08	1.71705e-08	1	0	0	1	0	0
ACACGG	72	346	6	89.7205	225894424	89.8545	225557702	2076	4.80556	0.802492	3.85642	1.53398	0.0231385	0.00920385	0.320889	1.02431e-07	1.02431e-07	1	0	0	1	0	0
ACACGGG	65	260	7	89.7205	225894424	89.8545	225557702	1820	4	0.724472	2.89789	1.1527	0.0202852	0.00806889	0.311615	8.97995e-08	8.97995e-08	1	0	0	1	0	0
ACACGT	59	236	6	89.7205	225894424	89.8545	225557702	1416	4	0.657597	2.63039	1.0463	0.0157823	0.00627777	0.267099	6.9866e-08	6.9866e-08	1	0	0	1	0	0
ACACTAG	11	44	7	89.7205	225894424	89.8545	225557702	308	4	0.122603	0.490412	0.195072	0.00343288	0.0013655	0.311615	1.51968e-08	1.51968e-08	1	0	0	1	0	0
ACACTC	29	141	6	89.7205	225894424	89.8545	225557702	846	4.86207	0.323226	1.57155	0.625117	0.00942928	0.0037507	0.324663	4.1742e-08	4.1742e-08	1	0	0	1	0	0
ACACTCAG	1211	9034	8	89.7205	225894424	89.8545	225557702	72272	7.45995	13.4975	100.69	40.0518	0.805523	0.320415	0.664181	3.56593e-06	3.56593e-06	1	0	0	1	1	0
ACAG	39331	309384	4	89.7205	225894424	89.8545	225557702	1237536	7.86616	438.372	3448.31	1371.64	13.7932	5.48656	0.350173	6.10605e-05	6.10605e-05	1	1	1	0	0	0
ACAGACAGG	131	743	9	89.7205	225894424	89.8545	225557702	6687	5.67176	1.46009	8.28127	3.29406	0.0745314	0.0296465	0.568094	3.29939e-07	3.29939e-07	1	0	0	1	1	0
ACAGACCAG	864	3507	9	89.7205	225894424	89.8545	225557702	31563	4.05903	9.6299	39.088	15.5481	0.351792	0.139933	0.40656	1.55733e-06	1.55733e-06	1	0	0	1	0	0
ACAGACG	20	80	7	89.7205	225894424	89.8545	225557702	560	4	0.222914	0.891657	0.354676	0.0062416	0.00248273	0.311615	2.76306e-08	2.76306e-08	1	0	0	1	0	0
ACAGACT	65	284	7	89.7205	225894424	89.8545	225557702	1988	4.36923	0.724472	3.16538	1.2591	0.0221577	0.00881371	0.340379	9.80887e-08	9.80887e-08	1	0	0	1	0	0
ACAGATCTCCC	46	190	11	89.7205	225894424	89.8545	225557702	2090	4.13043	0.512703	2.11769	0.842357	0.0232946	0.00926592	0.505648	1.03121e-07	1.03121e-07	1	0	0	1	1	0
ACAGC	141	1236	5	89.7205	225894424	89.8545	225557702	6180	8.76596	1.57155	13.7761	5.47975	0.0688805	0.0273988	0.487786	3.04924e-07	3.04924e-07	1	0	0	1	0	0
ACAGCT	19	82	6	89.7205	225894424	89.8545	225557702	492	4.31579	0.211769	0.913949	0.363543	0.00548369	0.00218126	0.288185	2.42755e-08	2.42755e-08	1	0	0	1	0	0
ACAGGC	59	316	6	89.7205	225894424	89.8545	225557702	1896	5.35593	0.657597	3.52205	1.40097	0.0211323	0.00840583	0.35764	9.35494e-08	9.35494e-08	1	0	0	1	0	0
ACAGGCG	13	52	7	89.7205	225894424	89.8545	225557702	364	4	0.144894	0.579577	0.23054	0.00405704	0.00161378	0.311615	1.79599e-08	1.79599e-08	1	0	0	1	0	0
ACAGGG	61	308	6	89.7205	225894424	89.8545	225557702	1848	5.04918	0.679889	3.43288	1.3655	0.0205973	0.00819303	0.337157	9.1181e-08	9.1181e-08	1	0	0	1	0	0
ACAGGT	81	455	6	89.7205	225894424	89.8545	225557702	2730	5.61728	0.902803	5.0713	2.01722	0.0304278	0.0121033	0.375092	1.34699e-07	1.34699e-07	1	0	0	1	0	0
ACAGT	179	1538	5	89.7205	225894424	89.8545	225557702	7690	8.59218	1.99508	17.1421	6.81865	0.0857106	0.0340933	0.478116	3.79428e-07	3.79428e-07	1	0	0	1	0	0
ACAGTC	122	488	6	89.7205	225894424	89.8545	225557702	2928	4	1.35978	5.43911	2.16353	0.0326347	0.0129812	0.267099	1.44469e-07	1.44469e-07	1	0	0	1	0	0
ACAT	17100	189964	4	89.7205	225894424	89.8545	225557702	759856	11.109	190.592	2117.29	842.197	8.46914	3.36879	0.494533	3.74916e-05	3.74916e-05	1	1	0	0	0	0
ACATAG	143	1241	6	89.7205	225894424	89.8545	225557702	7446	8.67832	1.59384	13.8318	5.50192	0.082991	0.0330115	0.579492	3.67389e-07	3.67389e-07	1	0	0	1	1	0
ACATAT	535	2609	6	89.7205	225894424	89.8545	225557702	15654	4.87664	5.96296	29.0792	11.5669	0.174475	0.0694013	0.325636	7.72374e-07	7.72374e-07	1	0	0	1	0	0
ACATC	117	585	5	89.7205	225894424	89.8545	225557702	2925	5	1.30405	6.52025	2.59357	0.0326012	0.0129679	0.278228	1.44321e-07	1.44321e-07	1	0	0	1	0	0
ACATCTGGG	5	29	9	89.7205	225894424	89.8545	225557702	261	5.8	0.0557286	0.323226	0.12857	0.00290903	0.00115713	0.580939	1.28778e-08	1.28778e-08	1	0	0	1	1	0
ACATGG	1	4	6	89.7205	225894424	89.8545	225557702	24	4	0.0111457	0.0445829	0.0177338	0.000267497	0.000106403	0.267099	1.18417e-09	1.18417e-09	1	0	0	1	0	0
ACATGT	40	192	6	89.7205	225894424	89.8545	225557702	1152	4.8	0.445829	2.13998	0.851223	0.0128399	0.00510734	0.320518	5.68401e-08	5.68401e-08	1	0	0	1	0	0
ACC	566	5152	3	89.7205	225894424	89.8545	225557702	15456	9.10247	6.30848	57.4227	22.8412	0.172268	0.0685235	0.303907	7.62605e-07	7.62605e-07	1	0	0	0	0	0
ACCACG	20	80	6	89.7205	225894424	89.8545	225557702	480	4	0.222914	0.891657	0.354676	0.00534994	0.00212806	0.267099	2.36834e-08	2.36834e-08	1	0	0	1	0	0
ACCACT	12	48	6	89.7205	225894424	89.8545	225557702	288	4	0.133749	0.534994	0.212806	0.00320997	0.00127684	0.267099	1.421e-08	1.421e-08	1	0	0	1	0	0
ACCACTCT	78	369	8	89.7205	225894424	89.8545	225557702	2952	4.73077	0.869366	4.11277	1.63595	0.0329022	0.0130876	0.421194	1.45653e-07	1.45653e-07	1	0	0	1	0	0
ACCAG	322	2236	5	89.7205	225894424	89.8545	225557702	11180	6.9441	3.58892	24.9218	9.91321	0.124609	0.049566	0.386408	5.51626e-07	5.51626e-07	1	0	0	1	0	0
ACCAGC	63	278	6	89.7205	225894424	89.8545	225557702	1668	4.4127	0.70218	3.09851	1.2325	0.0185911	0.007395	0.294656	8.22998e-08	8.22998e-08	1	0	0	1	0	0
ACCAGT	40	160	6	89.7205	225894424	89.8545	225557702	960	4	0.445829	1.78331	0.709353	0.0106999	0.00425612	0.267099	4.73668e-08	4.73668e-08	1	0	0	1	0	0
ACCAT	247	1822	5	89.7205	225894424	89.8545	225557702	9110	7.37652	2.75299	20.3075	8.07776	0.101537	0.0403888	0.41047	4.49491e-07	4.49491e-07	1	0	0	1	0	0
ACCATAT	16	64	7	89.7205	225894424	89.8545	225557702	448	4	0.178331	0.713326	0.283741	0.00499328	0.00198619	0.311615	2.21045e-08	2.21045e-08	1	0	0	1	0	0
ACCATC	13	96	6	89.7205	225894424	89.8545	225557702	576	7.38462	0.144894	1.06999	0.425612	0.00641993	0.00255367	0.493105	2.84201e-08	2.84201e-08	1	0	0	1	0	0
ACCATGACT	73	379	9	89.7205	225894424	89.8545	225557702	3411	5.19178	0.813637	4.22423	1.68028	0.038018	0.0151225	0.520019	1.683e-07	1.683e-07	1	0	0	1	1	0
ACCC	2	12	4	89.7205	225894424	89.8545	225557702	48	6	0.0222914	0.133749	0.0532015	0.000534994	0.000212806	0.267099	2.36834e-09	2.36834e-09	1	0	0	0	0	0
ACCCCCC	1	4	7	89.7205	225894424	89.8545	225557702	28	4	0.0111457	0.0445829	0.0177338	0.00031208	0.000124137	0.311615	1.38153e-09	1.38153e-09	1	0	0	1	0	0
ACCCG	35	205	5	89.7205	225894424	89.8545	225557702	1025	5.85714	0.3901	2.28487	0.908858	0.0114244	0.00454429	0.325924	5.05739e-08	5.05739e-08	1	0	0	1	0	0
ACCCGC	17	68	6	89.7205	225894424	89.8545	225557702	408	4	0.189477	0.757909	0.301475	0.00454745	0.00180885	0.267099	2.01309e-08	2.01309e-08	1	0	0	1	0	0
ACCCTAT	12	61	7	89.7205	225894424	89.8545	225557702	427	5.08333	0.133749	0.679889	0.270441	0.00475922	0.00189309	0.396011	2.10683e-08	2.10683e-08	1	0	0	1	0	0
ACCCTC	228	1104	6	89.7205	225894424	89.8545	225557702	6624	4.84211	2.54122	12.3049	4.89453	0.0738292	0.0293672	0.32333	3.26831e-07	3.26831e-07	1	0	0	1	0	0
ACCCTCC	7	28	7	89.7205	225894424	89.8545	225557702	196	4	0.07802	0.31208	0.124137	0.00218456	0.000868957	0.311615	9.67072e-09	9.67072e-09	1	0	0	1	0	0
ACCG	165	1215	4	89.7205	225894424	89.8545	225557702	4860	7.36364	1.83904	13.542	5.38665	0.0541682	0.0215466	0.327803	2.39794e-07	2.39794e-07	1	0	0	0	0	0
ACCGAG	68	272	6	89.7205	225894424	89.8545	225557702	1632	4	0.757909	3.03164	1.2059	0.0181898	0.0072354	0.267099	8.05235e-08	8.05235e-08	1	0	0	1	0	0
ACCGAT	1	4	6	89.7205	225894424	89.8545	225557702	24	4	0.0111457	0.0445829	0.0177338	0.000267497	0.000106403	0.267099	1.18417e-09	1.18417e-09	1	0	0	1	0	0
ACCGC	125	696	5	89.7205	225894424	89.8545	225557702	3480	5.568	1.39321	7.75742	3.08568	0.0387871	0.0154284	0.309834	1.71705e-07	1.71705e-07	1	0	0	1	0	0
ACCGCC	26	106	6	89.7205	225894424	89.8545	225557702	636	4.07692	0.289789	1.18145	0.469946	0.00708868	0.00281968	0.272235	3.13805e-08	3.13805e-08	1	0	0	1	0	0
ACCGCT	25	100	6	89.7205	225894424	89.8545	225557702	600	4	0.278643	1.11457	0.443346	0.00668743	0.00266007	0.267099	2.96042e-08	2.96042e-08	1	0	0	1	0	0
ACCGT	41	209	5	89.7205	225894424	89.8545	225557702	1045	5.09756	0.456974	2.32946	0.926592	0.0116473	0.00463296	0.283656	5.15607e-08	5.15607e-08	1	0	0	1	0	0
ACCGTAT	58	232	7	89.7205	225894424	89.8545	225557702	1624	4	0.646452	2.58581	1.02856	0.0181006	0.00719993	0.311615	8.01288e-08	8.01288e-08	1	0	0	1	0	0
ACCGTC	282	1363	6	89.7205	225894424	89.8545	225557702	8178	4.83333	3.14309	15.1916	6.0428	0.0911497	0.0362568	0.322744	4.03506e-07	4.03506e-07	1	0	0	1	0	0
ACCT	14718	220054	4	89.7205	225894424	89.8545	225557702	880216	14.9514	164.043	2452.66	975.6	9.81064	3.9024	0.665581	4.34302e-05	4.34302e-05	1	1	0	0	1	0
ACCTAT	186	1765	6	89.7205	225894424	89.8545	225557702	10590	9.48925	2.0731	19.6722	7.82505	0.118033	0.0469503	0.633641	5.22515e-07	5.22515e-07	1	0	0	1	1	0
ACCTC	24	120	5	89.7205	225894424	89.8545	225557702	600	5	0.267497	1.33749	0.532015	0.00668743	0.00266007	0.278228	2.96042e-08	2.96042e-08	1	0	0	1	0	0
ACCTCT	100	487	6	89.7205	225894424	89.8545	225557702	2922	4.87	1.11457	5.42796	2.15909	0.0325678	0.0129546	0.325192	1.44173e-07	1.44173e-07	1	0	0	1	0	0
ACCTGACTG	79	423	9	89.7205	225894424	89.8545	225557702	3807	5.35443	0.880512	4.71464	1.87535	0.0424318	0.0168782	0.53631	1.87839e-07	1.87839e-07	1	0	0	1	1	0
ACCTGC	342	1577	6	89.7205	225894424	89.8545	225557702	9462	4.61111	3.81184	17.5768	6.99156	0.105461	0.0419494	0.307905	4.66859e-07	4.66859e-07	1	0	0	1	0	0
ACG	1497	14950	3	89.7205	225894424	89.8545	225557702	44850	9.98664	16.6851	166.628	66.2802	0.499885	0.19884	0.333427	2.21292e-06	2.21292e-06	1	0	0	0	0	0
ACGACTGC	77	320	8	89.7205	225894424	89.8545	225557702	2560	4.15584	0.85822	3.56663	1.41871	0.028533	0.0113496	0.370007	1.26311e-07	1.26311e-07	1	0	0	1	0	0
ACGAG	140	904	5	89.7205	225894424	89.8545	225557702	4520	6.45714	1.5604	10.0757	4.00784	0.0503786	0.0200392	0.359311	2.23019e-07	2.23019e-07	1	0	0	1	0	0
ACGAGAG	106	424	7	89.7205	225894424	89.8545	225557702	2968	4	1.18145	4.72578	1.87979	0.0330805	0.0131585	0.311615	1.46442e-07	1.46442e-07	1	0	0	1	0	0
ACGAGC	71	439	6	89.7205	225894424	89.8545	225557702	2634	6.1831	0.791346	4.89297	1.94629	0.0293578	0.0116777	0.412874	1.29963e-07	1.29963e-07	1	0	0	1	0	0
ACGAGCC	24	116	7	89.7205	225894424	89.8545	225557702	812	4.83333	0.267497	1.2929	0.514281	0.00905032	0.00359997	0.376535	4.00644e-08	4.00644e-08	1	0	0	1	0	0
ACGAGG	39	157	6	89.7205	225894424	89.8545	225557702	942	4.02564	0.434683	1.74988	0.696052	0.0104993	0.00417631	0.268811	4.64786e-08	4.64786e-08	1	0	0	1	0	0
ACGAGGC	4	16	7	89.7205	225894424	89.8545	225557702	112	4	0.0445829	0.178331	0.0709353	0.00124832	0.000496547	0.311615	5.52612e-09	5.52612e-09	1	0	0	1	0	0
ACGAGT	3	12	6	89.7205	225894424	89.8545	225557702	72	4	0.0334372	0.133749	0.0532015	0.000802492	0.000319209	0.267099	3.55251e-09	3.55251e-09	1	0	0	1	0	0
ACGAT	83	415	5	89.7205	225894424	89.8545	225557702	2075	5	0.925095	4.62547	1.83988	0.0231274	0.00919942	0.278228	1.02381e-07	1.02381e-07	1	0	0	1	0	0
ACGATC	1	6	6	89.7205	225894424	89.8545	225557702	36	6	0.0111457	0.0668743	0.0266007	0.000401246	0.000159604	0.400648	1.77625e-09	1.77625e-09	1	0	0	1	0	0
ACGATG	18	72	6	89.7205	225894424	89.8545	225557702	432	4	0.200623	0.802492	0.319209	0.00481495	0.00191525	0.267099	2.1315e-08	2.1315e-08	1	0	0	1	0	0
ACGC	356	2968	4	89.7205	225894424	89.8545	225557702	11872	8.33708	3.96788	33.0805	13.1585	0.132322	0.052634	0.371137	5.85769e-07	5.85769e-07	1	0	0	0	0	0
ACGCAT	26	104	6	89.7205	225894424	89.8545	225557702	624	4	0.289789	1.15915	0.461079	0.00695493	0.00276648	0.267099	3.07884e-08	3.07884e-08	1	0	0	1	0	0
ACGCC	108	611	5	89.7205	225894424	89.8545	225557702	3055	5.65741	1.20374	6.81003	2.70884	0.0340502	0.0135442	0.314809	1.50735e-07	1.50735e-07	1	0	0	1	0	0
ACGCCG	59	269	6	89.7205	225894424	89.8545	225557702	1614	4.55932	0.657597	2.9982	1.1926	0.0179892	0.0071556	0.304447	7.96354e-08	7.96354e-08	1	0	0	1	0	0
ACGCG	204	1094	5	89.7205	225894424	89.8545	225557702	5470	5.36275	2.27373	12.1934	4.8502	0.0609671	0.024251	0.298413	2.69892e-07	2.69892e-07	1	0	0	1	0	0
ACGCGC	55	220	6	89.7205	225894424	89.8545	225557702	1320	4	0.613015	2.45206	0.97536	0.0147123	0.00585216	0.267099	6.51293e-08	6.51293e-08	1	0	0	1	0	0
ACGCTAG	40	183	7	89.7205	225894424	89.8545	225557702	1281	4.575	0.445829	2.03967	0.811322	0.0142777	0.00567926	0.35641	6.3205e-08	6.3205e-08	1	0	0	1	0	0
ACGCTCT	46	218	7	89.7205	225894424	89.8545	225557702	1526	4.73913	0.512703	2.42977	0.966493	0.0170084	0.00676545	0.369196	7.52934e-08	7.52934e-08	1	0	0	1	0	0
ACGG	213	1709	4	89.7205	225894424	89.8545	225557702	6836	8.02347	2.37404	19.048	7.57678	0.0761921	0.0303071	0.357176	3.37291e-07	3.37291e-07	1	0	0	0	0	0
ACGGC	94	623	5	89.7205	225894424	89.8545	225557702	3115	6.62766	1.0477	6.94378	2.76204	0.0347189	0.0138102	0.3688	1.53695e-07	1.53695e-07	1	0	0	1	0	0
ACGGG	34	242	5	89.7205	225894424	89.8545	225557702	1210	7.11765	0.378954	2.69726	1.0729	0.0134863	0.00536448	0.396065	5.97019e-08	5.97019e-08	1	0	0	1	0	0
ACGT	28	191	4	89.7205	225894424	89.8545	225557702	764	6.82143	0.31208	2.12883	0.84679	0.00851533	0.00338716	0.303666	3.76961e-08	3.76961e-08	1	0	0	0	0	0
ACGTAT	19	76	6	89.7205	225894424	89.8545	225557702	456	4	0.211769	0.847075	0.336943	0.00508245	0.00202166	0.267099	2.24992e-08	2.24992e-08	1	0	0	1	0	0
ACGTC	164	996	5	89.7205	225894424	89.8545	225557702	4980	6.07317	1.8279	11.1011	4.41572	0.0555057	0.0220786	0.337945	2.45715e-07	2.45715e-07	1	0	0	1	0	0
ACT	2922	38780	3	89.7205	225894424	89.8545	225557702	116340	13.2717	32.5678	432.231	171.929	1.29669	0.515788	0.443107	5.74026e-06	5.74026e-06	1	0	0	0	0	0
ACTAG	30	195	5	89.7205	225894424	89.8545	225557702	975	6.5	0.334372	2.17342	0.864524	0.0108671	0.00432262	0.361696	4.81069e-08	4.81069e-08	1	0	0	1	0	0
ACTAT	148	863	5	89.7205	225894424	89.8545	225557702	4315	5.83108	1.64957	9.61876	3.82607	0.0480938	0.0191304	0.324474	2.12904e-07	2.12904e-07	1	0	0	1	0	0
ACTATAG	20	80	7	89.7205	225894424	89.8545	225557702	560	4	0.222914	0.891657	0.354676	0.0062416	0.00248273	0.311615	2.76306e-08	2.76306e-08	1	0	0	1	0	0
ACTATAT	55	220	7	89.7205	225894424	89.8545	225557702	1540	4	0.613015	2.45206	0.97536	0.0171644	0.00682752	0.311615	7.59842e-08	7.59842e-08	1	0	0	1	0	0
ACTATGC	65	309	7	89.7205	225894424	89.8545	225557702	2163	4.75385	0.724472	3.44403	1.36994	0.0241082	0.00958956	0.370342	1.06723e-07	1.06723e-07	1	0	0	1	0	0
ACTC	270	1719	4	89.7205	225894424	89.8545	225557702	6876	6.36667	3.00934	19.1595	7.62111	0.076638	0.0304844	0.283421	3.39265e-07	3.39265e-07	1	0	0	0	0	0
ACTCAG	71	284	6	89.7205	225894424	89.8545	225557702	1704	4	0.791346	3.16538	1.2591	0.0189923	0.00755461	0.267099	8.4076e-08	8.4076e-08	1	0	0	1	0	0
ACTCC	41	205	5	89.7205	225894424	89.8545	225557702	1025	5	0.456974	2.28487	0.908858	0.0114244	0.00454429	0.278228	5.05739e-08	5.05739e-08	1	0	0	1	0	0
ACTCCT	97	451	6	89.7205	225894424	89.8545	225557702	2706	4.64948	1.08113	5.02672	1.99949	0.0301603	0.0119969	0.310468	1.33515e-07	1.33515e-07	1	0	0	1	0	0
ACTCCTCT	57	242	8	89.7205	225894424	89.8545	225557702	1936	4.24561	0.635306	2.69726	1.0729	0.0215781	0.00858317	0.377999	9.5523e-08	9.5523e-08	1	0	0	1	0	0
ACTCCTG	71	284	7	89.7205	225894424	89.8545	225557702	1988	4	0.791346	3.16538	1.2591	0.0221577	0.00881371	0.311615	9.80887e-08	9.80887e-08	1	0	0	1	0	0
ACTCG	173	944	5	89.7205	225894424	89.8545	225557702	4720	5.45665	1.92821	10.5216	4.18518	0.0526078	0.0209259	0.303638	2.32887e-07	2.32887e-07	1	0	0	1	0	0
ACTCT	77	574	5	89.7205	225894424	89.8545	225557702	2870	7.45455	0.85822	6.39764	2.5448	0.0319882	0.012724	0.414812	1.41607e-07	1.41607e-07	1	0	0	1	0	0
ACTCTC	64	256	6	89.7205	225894424	89.8545	225557702	1536	4	0.713326	2.8533	1.13496	0.0171198	0.00680979	0.267099	7.57868e-08	7.57868e-08	1	0	0	1	0	0
ACTCTCG	72	288	7	89.7205	225894424	89.8545	225557702	2016	4	0.802492	3.20997	1.27684	0.0224698	0.00893785	0.311615	9.94702e-08	9.94702e-08	1	0	0	1	0	0
ACTCTCGC	72	312	8	89.7205	225894424	89.8545	225557702	2496	4.33333	0.802492	3.47746	1.38324	0.0278197	0.0110659	0.385809	1.23154e-07	1.23154e-07	1	0	0	1	0	0
ACTCTCT	153	770	7	89.7205	225894424	89.8545	225557702	5390	5.03268	1.70529	8.5822	3.41376	0.0600754	0.0238963	0.392065	2.65945e-07	2.65945e-07	1	0	0	1	0	0
ACTG	750	5864	4	89.7205	225894424	89.8545	225557702	23456	7.81867	8.35929	65.3585	25.9978	0.261434	0.103991	0.348059	1.15733e-06	1.15733e-06	1	0	0	0	0	0
ACTGAG	54	216	6	89.7205	225894424	89.8545	225557702	1296	4	0.601869	2.40748	0.957626	0.0144449	0.00574576	0.267099	6.39451e-08	6.39451e-08	1	0	0	1	0	0
ACTGAT	2	8	6	89.7205	225894424	89.8545	225557702	48	4	0.0222914	0.0891657	0.0354676	0.000534994	0.000212806	0.267099	2.36834e-09	2.36834e-09	1	0	0	1	0	0
ACTGCT	43	172	6	89.7205	225894424	89.8545	225557702	1032	4	0.479266	1.91706	0.762554	0.0115024	0.00457533	0.267099	5.09193e-08	5.09193e-08	1	0	0	1	0	0
ACTGCTG	144	576	7	89.7205	225894424	89.8545	225557702	4032	4	1.60498	6.41993	2.55367	0.0449395	0.0178757	0.311615	1.9894e-07	1.9894e-07	1	0	0	1	0	0
ACTGGC	93	455	6	89.7205	225894424	89.8545	225557702	2730	4.89247	1.03655	5.0713	2.01722	0.0304278	0.0121033	0.326693	1.34699e-07	1.34699e-07	1	0	0	1	0	0
ACTGGG	1	4	6	89.7205	225894424	89.8545	225557702	24	4	0.0111457	0.0445829	0.0177338	0.000267497	0.000106403	0.267099	1.18417e-09	1.18417e-09	1	0	0	1	0	0
AG	53525	890696	2	89.7205	225894424	89.8545	225557702	1781392	16.6407	596.575	9927.45	3948.86	19.8549	7.89772	0.370393	8.78946e-05	8.78946e-05	1	1	1	0	0	0
AGAGAGAT	57	275	8	89.7205	225894424	89.8545	225557702	2200	4.82456	0.635306	3.06507	1.2192	0.0245206	0.0097536	0.429544	1.08549e-07	1.08549e-07	1	0	0	1	0	0
AGAGAGG	34	191	7	89.7205	225894424	89.8545	225557702	1337	5.61765	0.378954	2.12883	0.84679	0.0149018	0.00592753	0.437636	6.59681e-08	6.59681e-08	1	0	0	1	0	0
AGAGAT	136	787	6	89.7205	225894424	89.8545	225557702	4722	5.78676	1.51582	8.77168	3.48913	0.0526301	0.0209348	0.386409	2.32985e-07	2.32985e-07	1	0	0	1	0	0
AGAGC	164	1185	5	89.7205	225894424	89.8545	225557702	5925	7.22561	1.8279	13.2077	5.25364	0.0660384	0.0262682	0.402073	2.92342e-07	2.92342e-07	1	0	0	1	0	0
AGAGCC	79	316	6	89.7205	225894424	89.8545	225557702	1896	4	0.880512	3.52205	1.40097	0.0211323	0.00840583	0.267099	9.35494e-08	9.35494e-08	1	0	0	1	0	0
AGAGCCG	9	36	7	89.7205	225894424	89.8545	225557702	252	4	0.100311	0.401246	0.159604	0.00280872	0.00111723	0.311615	1.24338e-08	1.24338e-08	1	0	0	1	0	0
AGAGCTC	62	248	7	89.7205	225894424	89.8545	225557702	1736	4	0.691035	2.76414	1.0995	0.019349	0.00769648	0.311615	8.56549e-08	8.56549e-08	1	0	0	1	0	0
AGAGG	338	2036	5	89.7205	225894424	89.8545	225557702	10180	6.02367	3.76725	22.6927	9.02652	0.113463	0.0451326	0.33519	5.02285e-07	5.02285e-07	1	0	0	1	0	0
AGAGGAT	47	188	7	89.7205	225894424	89.8545	225557702	1316	4	0.523849	2.0954	0.83349	0.0146678	0.00583443	0.311615	6.4932e-08	6.4932e-08	1	0	0	1	0	0
AGAGGC	46	198	6	89.7205	225894424	89.8545	225557702	1188	4.30435	0.512703	2.20685	0.877824	0.0132411	0.00526694	0.287421	5.86164e-08	5.86164e-08	1	0	0	1	0	0
AGAGGGG	39	156	7	89.7205	225894424	89.8545	225557702	1092	4	0.434683	1.73873	0.691619	0.0121711	0.00484133	0.311615	5.38797e-08	5.38797e-08	1	0	0	1	0	0
AGAT	693	5656	4	89.7205	225894424	89.8545	225557702	22624	8.16162	7.72398	63.0402	25.0756	0.252161	0.100302	0.363326	1.11628e-06	1.11628e-06	1	0	0	0	0	0
AGATAT	37	177	6	89.7205	225894424	89.8545	225557702	1062	4.78378	0.412392	1.97279	0.784722	0.0118368	0.00470833	0.319435	5.23995e-08	5.23995e-08	1	0	0	1	0	0
AGATC	35	175	5	89.7205	225894424	89.8545	225557702	875	5	0.3901	1.9505	0.775855	0.0097525	0.00387927	0.278228	4.31728e-08	4.31728e-08	1	0	0	1	0	0
AGATCAT	10	40	7	89.7205	225894424	89.8545	225557702	280	4	0.111457	0.445829	0.177338	0.0031208	0.00124137	0.311615	1.38153e-08	1.38153e-08	1	0	0	1	0	0
AGATG	38	235	5	89.7205	225894424	89.8545	225557702	1175	6.18421	0.423537	2.61924	1.04186	0.0130962	0.00520931	0.344124	5.7975e-08	5.7975e-08	1	0	0	1	0	0
AGATGC	1	10	6	89.7205	225894424	89.8545	225557702	60	10	0.0111457	0.111457	0.0443346	0.000668743	0.000266007	0.667746	2.96042e-09	2.96042e-09	1	0	0	1	1	0
AGATGG	10	54	6	89.7205	225894424	89.8545	225557702	324	5.4	0.111457	0.601869	0.239407	0.00361121	0.00143644	0.360583	1.59863e-08	1.59863e-08	1	0	0	1	0	0
AGC	3162	30285	3	89.7205	225894424	89.8545	225557702	90855	9.5778	35.2428	337.548	134.267	1.01264	0.402802	0.319777	4.48282e-06	4.48282e-06	1	0	0	0	0	0
AGCAGCC	46	184	7	89.7205	225894424	89.8545	225557702	1288	4	0.512703	2.05081	0.815756	0.0143557	0.00571029	0.311615	6.35504e-08	6.35504e-08	1	0	0	1	0	0
AGCAT	19	95	5	89.7205	225894424	89.8545	225557702	475	5	0.211769	1.05884	0.421178	0.00529422	0.00210589	0.278228	2.34367e-08	2.34367e-08	1	0	0	1	0	0
AGCATCC	148	592	7	89.7205	225894424	89.8545	225557702	4144	4	1.64957	6.59827	2.62461	0.0461879	0.0183722	0.311615	2.04467e-07	2.04467e-07	1	0	0	1	0	0
AGCATG	56	224	6	89.7205	225894424	89.8545	225557702	1344	4	0.62416	2.49664	0.993094	0.0149798	0.00595856	0.267099	6.63135e-08	6.63135e-08	1	0	0	1	0	0
AGCC	99	665	4	89.7205	225894424	89.8545	225557702	2660	6.71717	1.10343	7.4119	2.94825	0.0296476	0.011793	0.299024	1.31245e-07	1.31245e-07	1	0	0	0	0	0
AGCCAT	33	132	6	89.7205	225894424	89.8545	225557702	792	4	0.367809	1.47123	0.585216	0.00882741	0.0035113	0.267099	3.90776e-08	3.90776e-08	1	0	0	1	0	0
AGCCCG	26	139	6	89.7205	225894424	89.8545	225557702	834	5.34615	0.289789	1.54925	0.61625	0.00929553	0.0036975	0.356987	4.11499e-08	4.11499e-08	1	0	0	1	0	0
AGCCTAT	33	132	7	89.7205	225894424	89.8545	225557702	924	4	0.367809	1.47123	0.585216	0.0102986	0.00409651	0.311615	4.55905e-08	4.55905e-08	1	0	0	1	0	0
AGCCTG	1	4	6	89.7205	225894424	89.8545	225557702	24	4	0.0111457	0.0445829	0.0177338	0.000267497	0.000106403	0.267099	1.18417e-09	1.18417e-09	1	0	0	1	0	0
AGCG	30	180	4	89.7205	225894424	89.8545	225557702	720	6	0.334372	2.00623	0.798022	0.00802492	0.00319209	0.267099	3.55251e-08	3.55251e-08	1	0	0	0	0	0
AGCGCTC	71	284	7	89.7205	225894424	89.8545	225557702	1988	4	0.791346	3.16538	1.2591	0.0221577	0.00881371	0.311615	9.80887e-08	9.80887e-08	1	0	0	1	0	0
AGCTC	27	158	5	89.7205	225894424	89.8545	225557702	790	5.85185	0.300934	1.76102	0.700486	0.00880512	0.00350243	0.325629	3.89789e-08	3.89789e-08	1	0	0	1	0	0
AGCTCC	65	369	6	89.7205	225894424	89.8545	225557702	2214	5.67692	0.724472	4.11277	1.63595	0.0246766	0.00981567	0.379074	1.0924e-07	1.0924e-07	1	0	0	1	0	0
AGG	1150	10850	3	89.7205	225894424	89.8545	225557702	32550	9.43478	12.8176	120.931	48.103	0.362793	0.144309	0.315002	1.60603e-06	1.60603e-06	1	0	0	0	0	0
AGGATG	117	468	6	89.7205	225894424	89.8545	225557702	2808	4	1.30405	5.2162	2.07486	0.0312972	0.0124491	0.267099	1.38548e-07	1.38548e-07	1	0	0	1	0	0
AGGC	717	5264	4	89.7205	225894424	89.8545	225557702	21056	7.3417	7.99148	58.6711	23.3377	0.234684	0.0933508	0.326826	1.03891e-06	1.03891e-06	1	0	0	0	0	0
AGGCATG	73	374	7	89.7205	225894424	89.8545	225557702	2618	5.12329	0.813637	4.1685	1.65811	0.0291795	0.0116068	0.399123	1.29173e-07	1.29173e-07	1	0	0	1	0	0
AGGCG	71	406	5	89.7205	225894424	89.8545	225557702	2030	5.71831	0.791346	4.52516	1.79998	0.0226258	0.00899991	0.318198	1.00161e-07	1.00161e-07	1	0	0	1	0	0
AGGG	29	198	4	89.7205	225894424	89.8545	225557702	792	6.82759	0.323226	2.20685	0.877824	0.00882741	0.0035113	0.30394	3.90776e-08	3.90776e-08	1	0	0	0	0	0
AGGGG	7	35	5	89.7205	225894424	89.8545	225557702	175	5	0.07802	0.3901	0.155171	0.0019505	0.000775855	0.278228	8.63457e-09	8.63457e-09	1	0	0	1	0	0
AT	17980	251676	2	89.7205	225894424	89.8545	225557702	503352	13.9976	200.4	2805.11	1115.79	5.61022	2.23159	0.31156	2.48356e-05	2.48356e-05	1	1	0	0	0	0
ATC	10684	196917	3	89.7205	225894424	89.8545	225557702	590751	18.431	119.081	2194.78	873.023	6.58434	2.61907	0.615362	2.91479e-05	2.91479e-05	1	0	0	0	1	0
ATCATCC	4	28	7	89.7205	225894424	89.8545	225557702	196	7	0.0445829	0.31208	0.124137	0.00218456	0.000868957	0.545326	9.67072e-09	9.67072e-09	1	0	0	1	1	0
ATCC	199	1659	4	89.7205	225894424	89.8545	225557702	6636	8.33668	2.218	18.4907	7.3551	0.073963	0.0294204	0.371119	3.27423e-07	3.27423e-07	1	0	0	0	0	0
ATCCCGC	59	281	7	89.7205	225894424	89.8545	225557702	1967	4.76271	0.657597	3.13195	1.2458	0.0219236	0.00872061	0.371033	9.70525e-08	9.70525e-08	1	0	0	1	0	0
ATCG	2	16	4	89.7205	225894424	89.8545	225557702	64	8	0.0222914	0.178331	0.0709353	0.000713326	0.000283741	0.356131	3.15778e-09	3.15778e-09	1	0	0	0	0	0
ATCGC	198	1011	5	89.7205	225894424	89.8545	225557702	5055	5.10606	2.20685	11.2683	4.48222	0.0563416	0.0224111	0.284129	2.49416e-07	2.49416e-07	1	0	0	1	0	0
ATCGGC	170	771	6	89.7205	225894424	89.8545	225557702	4626	4.53529	1.89477	8.59335	3.41819	0.0515601	0.0205092	0.302843	2.28249e-07	2.28249e-07	1	0	0	1	0	0
ATGC	44	282	4	89.7205	225894424	89.8545	225557702	1128	6.40909	0.490412	3.14309	1.25023	0.0125724	0.00500094	0.28531	5.5656e-08	5.5656e-08	1	0	0	0	0	0
ATGCC	207	1432	5	89.7205	225894424	89.8545	225557702	7160	6.91787	2.30716	15.9607	6.34871	0.0798033	0.0317435	0.384949	3.53277e-07	3.53277e-07	1	0	0	1	0	0
CCCG	3	18	4	89.7205	225894424	89.8545	225557702	72	6	0.0334372	0.200623	0.0798022	0.000802492	0.000319209	0.267099	3.55251e-09	3.55251e-09	1	0	0	0	0	0
CCCGCG	22	88	6	89.7205	225894424	89.8545	225557702	528	4	0.245206	0.980823	0.390144	0.00588494	0.00234086	0.267099	2.60517e-08	2.60517e-08	1	0	0	1	0	0
CCCGG	8	40	5	89.7205	225894424	89.8545	225557702	200	5	0.0891657	0.445829	0.177338	0.00222914	0.000886691	0.278228	9.86808e-09	9.86808e-09	1	0	0	1	0	0
CCG	68	627	3	89.7205	225894424	89.8545	225557702	1881	9.22059	0.757909	6.98837	2.77978	0.0209651	0.00833933	0.307851	9.28093e-08	9.28093e-08	1	0	0	0	0	0
CCGCG	131	690	5	89.7205	225894424	89.8545	225557702	3450	5.26718	1.46009	7.69055	3.05908	0.0384527	0.0152954	0.293095	1.70224e-07	1.70224e-07	1	0	0	1	0	0
CG	36	450	2	89.7205	225894424	89.8545	225557702	900	12.5	0.401246	5.01557	1.99505	0.0100311	0.00399011	0.278228	4.44063e-08	4.44063e-08	1	0	0	0	0	0
