# Supplementary material for: Profiles of telomeric repeats in Insecta reveal diverse forms of telomeric motifs in Hymenopterans
Source: Life Sci Alliance. 2022 Apr 1;5(7):e202101163. doi: 10.26508/lsa.202101163 (PMC8977481; doi:10.26508/lsa.202101163)
Supplement: Supplemental Data 3. — Tandem repeat statistics for 50 species without simple tandem type TRM. [file LSA-2021-01163_Supplemental_Data_3.zip › DataS3/DROME_output.csv.13.filtered.xlsx]

## Sheet: Sheet1
Unnamed: 0	reads	repeats	unit_len	avg_genome_cov	genome_size	eff_read_len	num_reads	repeats_total_len	repeats_per_read	reads_per_genome	repeats_per_genome	repeats_per_million_reads	repeats_len_per_genome	repeats_len_per_million_reads	percent_repeats_len_per_read	percent_repeats_len_per_genome	percent_repeat_unit_in_sequences	avg_genome_cov_filter	repeat_containing_reads_filter	repeats_len_per_million_reads_filter	unit_len_filter	percent_repeats_len_per_read_filter	qualified
AAAAAAACAC	1	4	10	424.498	144121962	104.615	584806575	40	4	0.00235573	0.0094229	0.00683987	9.4229e-05	6.83987e-05	0.382355	6.53815e-10	6.53815e-10	1	0	0	1	0	0
AAAAAAAGAAAAGAT	1	4	15	424.498	144121962	104.615	584806575	60	4	0.00235573	0.0094229	0.00683987	0.000141344	0.000102598	0.573533	9.80722e-10	9.80722e-10	1	0	0	1	1	0
AAAAAAC	323	1421	7	424.498	144121962	104.615	584806575	9947	4.39938	0.7609	3.34749	2.42986	0.0234324	0.017009	0.294372	1.62587e-07	1.62587e-07	1	0	0	1	0	0
AAAAAAG	33	137	7	424.498	144121962	104.615	584806575	959	4.15152	0.077739	0.322734	0.234265	0.00225914	0.00163986	0.277787	1.56752e-08	1.56752e-08	1	0	0	1	0	0
AAAAAAGAAGAGAAGAG	67	309	17	424.498	144121962	104.615	584806575	5253	4.61194	0.157834	0.727919	0.52838	0.0123746	0.00898246	0.749444	8.58622e-08	8.58622e-08	1	0	0	1	1	0
AAAAAAT	6	26	7	424.498	144121962	104.615	584806575	182	4.33333	0.0141344	0.0612489	0.0444591	0.000428742	0.000311214	0.289953	2.97486e-09	2.97486e-09	1	0	0	1	0	0
AAAAAATGAC	2	8	10	424.498	144121962	104.615	584806575	80	4	0.00471145	0.0188458	0.0136797	0.000188458	0.000136797	0.382355	1.30763e-09	1.30763e-09	1	0	0	1	0	0
AAAAAC	1691	7660	6	424.498	144121962	104.615	584806575	45960	4.52986	3.98353	18.0449	13.0983	0.108269	0.0785901	0.259802	7.51233e-07	7.51233e-07	1	0	0	1	0	0
AAAAACAAT	1	4	9	424.498	144121962	104.615	584806575	36	4	0.00235573	0.0094229	0.00683987	8.48061e-05	6.15588e-05	0.34412	5.88433e-10	5.88433e-10	1	0	0	1	0	0
AAAAACACAAC	1	4	11	424.498	144121962	104.615	584806575	44	4	0.00235573	0.0094229	0.00683987	0.000103652	7.52386e-05	0.420591	7.19196e-10	7.19196e-10	1	0	0	1	0	0
AAAAACC	207	854	7	424.498	144121962	104.615	584806575	5978	4.1256	0.487635	2.01179	1.46031	0.0140825	0.0102222	0.276053	9.77126e-08	9.77126e-08	1	0	0	1	0	0
AAAAACG	2	9	7	424.498	144121962	104.615	584806575	63	4.5	0.00471145	0.0212015	0.0153897	0.000148411	0.000107728	0.301105	1.02976e-09	1.02976e-09	1	0	0	1	0	0
AAAAACT	2	8	7	424.498	144121962	104.615	584806575	56	4	0.00471145	0.0188458	0.0136797	0.000131921	9.57582e-05	0.267649	9.1534e-10	9.1534e-10	1	0	0	1	0	0
AAAAAG	372	1572	6	424.498	144121962	104.615	584806575	9432	4.22581	0.87633	3.7032	2.68807	0.0222192	0.0161284	0.242364	1.54169e-07	1.54169e-07	1	0	0	1	0	0
AAAAAGAAAAG	5	26	11	424.498	144121962	104.615	584806575	286	5.2	0.0117786	0.0612489	0.0444591	0.000673738	0.000489051	0.546768	4.67477e-09	4.67477e-09	1	0	0	1	1	0
AAAAAGACAAAGAC	5	28	14	424.498	144121962	104.615	584806575	392	5.6	0.0117786	0.0659603	0.0478791	0.000923445	0.000670307	0.749416	6.40738e-09	6.40738e-09	1	0	0	1	1	0
AAAAAGAGAAG	17	68	11	424.498	144121962	104.615	584806575	748	4	0.0400473	0.160189	0.116278	0.00176208	0.00127906	0.420591	1.22263e-08	1.22263e-08	1	0	0	1	0	0
AAAAAGC	7	28	7	424.498	144121962	104.615	584806575	196	4	0.0164901	0.0659603	0.0478791	0.000461722	0.000335154	0.267649	3.20369e-09	3.20369e-09	1	0	0	1	0	0
AAAAAGG	126	518	7	424.498	144121962	104.615	584806575	3626	4.11111	0.296821	1.22027	0.885763	0.00854186	0.00620034	0.275083	5.92683e-08	5.92683e-08	1	0	0	1	0	0
AAAAAGT	20	80	7	424.498	144121962	104.615	584806575	560	4	0.0471145	0.188458	0.136797	0.00131921	0.000957582	0.267649	9.1534e-09	9.1534e-09	1	0	0	1	0	0
AAAAAGTG	1	4	8	424.498	144121962	104.615	584806575	32	4	0.00235573	0.0094229	0.00683987	7.53832e-05	5.47189e-05	0.305884	5.23052e-10	5.23052e-10	1	0	0	1	0	0
AAAAAT	876	3567	6	424.498	144121962	104.615	584806575	21402	4.07192	2.06362	8.40287	6.09945	0.0504172	0.0365967	0.233538	3.49823e-07	3.49823e-07	1	0	0	1	0	0
AAAAATAATTTTTAACAT	1	5	18	424.498	144121962	104.615	584806575	90	5	0.00235573	0.0117786	0.00854984	0.000212015	0.000153897	0.860299	1.47108e-09	1.47108e-09	1	0	0	1	1	0
AAAAATACG	4	34	9	424.498	144121962	104.615	584806575	306	8.5	0.0094229	0.0800947	0.0581389	0.000720852	0.00052325	0.731254	5.00168e-09	5.00168e-09	1	0	0	1	1	0
AAAAATG	134	536	7	424.498	144121962	104.615	584806575	3752	4	0.315667	1.26267	0.916542	0.00883868	0.0064158	0.267649	6.13278e-08	6.13278e-08	1	0	0	1	0	0
AAAAATT	1	4	7	424.498	144121962	104.615	584806575	28	4	0.00235573	0.0094229	0.00683987	6.59603e-05	4.78791e-05	0.267649	4.5767e-10	4.5767e-10	1	0	0	1	0	0
AAAAC	4825	70058	5	424.498	144121962	104.615	584806575	350290	14.5198	11.3664	165.037	119.797	0.825187	0.598984	0.693965	5.72562e-06	5.72562e-06	1	0	0	1	1	0
AAAACAAAACAC	39	192	12	424.498	144121962	104.615	584806575	2304	4.92308	0.0918733	0.452299	0.328314	0.00542759	0.00393976	0.564709	3.76597e-08	3.76597e-08	1	0	0	1	1	0
AAAACAAAGC	1	4	10	424.498	144121962	104.615	584806575	40	4	0.00235573	0.0094229	0.00683987	9.4229e-05	6.83987e-05	0.382355	6.53815e-10	6.53815e-10	1	0	0	1	0	0
AAAACAC	238	1801	7	424.498	144121962	104.615	584806575	12607	7.56723	0.560663	4.24266	3.07965	0.0296986	0.0215576	0.506339	2.06066e-07	2.06066e-07	1	0	0	1	1	0
AAAACACAAC	49	196	10	424.498	144121962	104.615	584806575	1960	4	0.115431	0.461722	0.335154	0.00461722	0.00335154	0.382355	3.20369e-08	3.20369e-08	1	0	0	1	0	0
AAAACAG	54	216	7	424.498	144121962	104.615	584806575	1512	4	0.127209	0.508837	0.369353	0.00356186	0.00258547	0.267649	2.47142e-08	2.47142e-08	1	0	0	1	0	0
AAAACAGCACAACAC	1	4	15	424.498	144121962	104.615	584806575	60	4	0.00235573	0.0094229	0.00683987	0.000141344	0.000102598	0.573533	9.80722e-10	9.80722e-10	1	0	0	1	1	0
AAAACAT	2731	34430	7	424.498	144121962	104.615	584806575	241010	12.6071	6.43349	81.1076	58.8742	0.567754	0.412119	0.843568	3.9394e-06	3.9394e-06	1	0	0	1	1	0
AAAACATAAACAACAT	31	163	16	424.498	144121962	104.615	584806575	2608	5.25806	0.0730275	0.383983	0.278725	0.00614373	0.00445959	0.804179	4.26287e-08	4.26287e-08	1	0	0	1	1	0
AAAACATACAACAT	15	64	14	424.498	144121962	104.615	584806575	896	4.26667	0.0353359	0.150766	0.109438	0.00211073	0.00153213	0.570984	1.46454e-08	1.46454e-08	1	0	0	1	1	0
AAAACATAT	614	6057	9	424.498	144121962	104.615	584806575	54513	9.86482	1.44642	14.2686	10.3573	0.128418	0.0932154	0.848669	8.91035e-07	8.91035e-07	1	0	0	1	1	0
AAAACATCAAACAT	1	6	14	424.498	144121962	104.615	584806575	84	6	0.00235573	0.0141344	0.0102598	0.000197881	0.000143637	0.802946	1.37301e-09	1.37301e-09	1	0	0	1	1	0
AAAACC	2833	12304	6	424.498	144121962	104.615	584806575	73824	4.3431	6.67377	28.9849	21.0394	0.173909	0.126237	0.249091	1.20668e-06	1.20668e-06	1	0	0	1	0	0
AAAACCACCC	337	1403	10	424.498	144121962	104.615	584806575	14030	4.1632	0.79388	3.30508	2.39908	0.0330508	0.0239908	0.397956	2.29325e-07	2.29325e-07	1	0	0	1	0	0
AAAACCC	65	260	7	424.498	144121962	104.615	584806575	1820	4	0.153122	0.612489	0.444591	0.00428742	0.00311214	0.267649	2.97486e-08	2.97486e-08	1	0	0	1	0	0
AAAACCG	24	96	7	424.498	144121962	104.615	584806575	672	4	0.0565374	0.22615	0.164157	0.00158305	0.0011491	0.267649	1.09841e-08	1.09841e-08	1	0	0	1	0	0
AAAACG	996	4040	6	424.498	144121962	104.615	584806575	24240	4.05622	2.3463	9.51713	6.90827	0.0571028	0.0414496	0.232638	3.96212e-07	3.96212e-07	1	0	0	1	0	0
AAAACGAAAC	29	233	10	424.498	144121962	104.615	584806575	2330	8.03448	0.0683161	0.548884	0.398422	0.00548884	0.00398422	0.768006	3.80847e-08	3.80847e-08	1	0	0	1	1	0
AAAACGG	21	84	7	424.498	144121962	104.615	584806575	588	4	0.0494702	0.197881	0.143637	0.00138517	0.00100546	0.267649	9.61107e-09	9.61107e-09	1	0	0	1	0	0
AAAACT	1252	5326	6	424.498	144121962	104.615	584806575	31956	4.25399	2.94937	12.5466	9.10728	0.0752796	0.0546437	0.24398	5.22332e-07	5.22332e-07	1	0	0	1	0	0
AAAACTC	43	172	7	424.498	144121962	104.615	584806575	1204	4	0.101296	0.405185	0.294114	0.00283629	0.0020588	0.267649	1.96798e-08	1.96798e-08	1	0	0	1	0	0
AAAACTG	531	2215	7	424.498	144121962	104.615	584806575	15505	4.17137	1.25089	5.21793	3.78758	0.0365255	0.026513	0.279116	2.53435e-07	2.53435e-07	1	0	0	1	0	0
AAAACTT	13	52	7	424.498	144121962	104.615	584806575	364	4	0.0306244	0.122498	0.0889183	0.000857484	0.000622428	0.267649	5.94971e-09	5.94971e-09	1	0	0	1	0	0
AAAAG	75871	1061990	5	424.498	144121962	104.615	584806575	5309950	13.9973	178.731	2501.76	1815.97	12.5088	9.07984	0.668993	8.67931e-05	8.67931e-05	1	1	1	1	1	1
AAAAGAAACG	4	16	10	424.498	144121962	104.615	584806575	160	4	0.0094229	0.0376916	0.0273595	0.000376916	0.000273595	0.382355	2.61526e-09	2.61526e-09	1	0	0	1	0	0
AAAAGAAATG	1	5	10	424.498	144121962	104.615	584806575	50	5	0.00235573	0.0117786	0.00854984	0.000117786	8.54984e-05	0.477944	8.17268e-10	8.17268e-10	1	0	0	1	0	0
AAAAGAAGAG	356	1573	10	424.498	144121962	104.615	584806575	15730	4.41854	0.838638	3.70556	2.68978	0.0370556	0.0268978	0.422363	2.57113e-07	2.57113e-07	1	0	0	1	0	0
AAAAGAC	315	3265	7	424.498	144121962	104.615	584806575	22855	10.3651	0.742054	7.69145	5.58304	0.0538401	0.0390813	0.69355	3.73573e-07	3.73573e-07	1	0	0	1	1	0
AAAAGACAAAGAC	1	4	13	424.498	144121962	104.615	584806575	52	4	0.00235573	0.0094229	0.00683987	0.000122498	8.89183e-05	0.497062	8.49959e-10	8.49959e-10	1	0	0	1	0	0
AAAAGACAAGG	1	4	11	424.498	144121962	104.615	584806575	44	4	0.00235573	0.0094229	0.00683987	0.000103652	7.52386e-05	0.420591	7.19196e-10	7.19196e-10	1	0	0	1	0	0
AAAAGAG	1616	14275	7	424.498	144121962	104.615	584806575	99925	8.83354	3.80685	33.628	24.4098	0.235396	0.170868	0.591071	1.63331e-06	1.63331e-06	1	0	0	1	1	0
AAAAGAGAAG	13376	78585	10	424.498	144121962	104.615	584806575	785850	5.87507	31.5102	185.125	134.378	1.85125	1.34378	0.561591	1.2845e-05	1.2845e-05	1	1	0	1	1	0
AAAAGAGAAGAG	5827	28142	12	424.498	144121962	104.615	584806575	337704	4.82959	13.7268	66.2948	48.1219	0.795538	0.577463	0.553985	5.5199e-06	5.5199e-06	1	0	0	1	1	0
AAAAGAGAG	3	14	9	424.498	144121962	104.615	584806575	126	4.66667	0.00706718	0.0329802	0.0239395	0.000296821	0.000215456	0.401473	2.05952e-09	2.05952e-09	1	0	0	1	0	0
AAAAGAGAGAAG	43	190	12	424.498	144121962	104.615	584806575	2280	4.4186	0.101296	0.447588	0.324894	0.00537106	0.00389872	0.506843	3.72674e-08	3.72674e-08	1	0	0	1	1	0
AAAAGAGAGG	1	4	10	424.498	144121962	104.615	584806575	40	4	0.00235573	0.0094229	0.00683987	9.4229e-05	6.83987e-05	0.382355	6.53815e-10	6.53815e-10	1	0	0	1	0	0
AAAAGATAAG	115	699	10	424.498	144121962	104.615	584806575	6990	6.07826	0.270908	1.64665	1.19527	0.0164665	0.0119527	0.581013	1.14254e-07	1.14254e-07	1	0	0	1	1	0
AAAAGC	2939	13285	6	424.498	144121962	104.615	584806575	79710	4.52024	6.92348	31.2958	22.7169	0.187775	0.136301	0.259251	1.30289e-06	1.30289e-06	1	0	0	1	0	0
AAAAGCC	140	560	7	424.498	144121962	104.615	584806575	3920	4	0.329802	1.31921	0.957582	0.00923445	0.00670307	0.267649	6.40738e-08	6.40738e-08	1	0	0	1	0	0
AAAAGCG	9	36	7	424.498	144121962	104.615	584806575	252	4	0.0212015	0.0848061	0.0615588	0.000593643	0.000430912	0.267649	4.11903e-09	4.11903e-09	1	0	0	1	0	0
AAAAGCGGAGG	20	85	11	424.498	144121962	104.615	584806575	935	4.25	0.0471145	0.200237	0.145347	0.0022026	0.00159882	0.446877	1.52829e-08	1.52829e-08	1	0	0	1	0	0
AAAAGCGGC	52	223	9	424.498	144121962	104.615	584806575	2007	4.28846	0.122498	0.525327	0.381323	0.00472794	0.0034319	0.368936	3.28051e-08	3.28051e-08	1	0	0	1	0	0
AAAAGG	10643	123359	6	424.498	144121962	104.615	584806575	740154	11.5906	25.072	290.6	210.94	1.7436	1.26564	0.66476	1.20981e-05	1.20981e-05	1	0	0	1	1	0
AAAAGGAAAAGGAG	7333	35970	14	424.498	144121962	104.615	584806575	503580	4.90522	17.2745	84.7355	61.5075	1.1863	0.861105	0.656438	8.2312e-06	8.2312e-06	1	0	0	1	1	0
AAAAGGAG	334	2764	8	424.498	144121962	104.615	584806575	22112	8.27545	0.786812	6.51123	4.72635	0.0520898	0.0378108	0.632832	3.61429e-07	3.61429e-07	1	0	0	1	1	0
AAAAGGAGAAGG	2128	8759	12	424.498	144121962	104.615	584806575	105108	4.11607	5.01298	20.6338	14.9776	0.247606	0.179731	0.47214	1.71803e-06	1.71803e-06	1	0	0	1	0	0
AAAAGGC	1	4	7	424.498	144121962	104.615	584806575	28	4	0.00235573	0.0094229	0.00683987	6.59603e-05	4.78791e-05	0.267649	4.5767e-10	4.5767e-10	1	0	0	1	0	0
AAAAGGG	7	28	7	424.498	144121962	104.615	584806575	196	4	0.0164901	0.0659603	0.0478791	0.000461722	0.000335154	0.267649	3.20369e-09	3.20369e-09	1	0	0	1	0	0
AAAAGGGAAAGGAG	123	521	14	424.498	144121962	104.615	584806575	7294	4.23577	0.289754	1.22733	0.890893	0.0171827	0.0124725	0.566849	1.19223e-07	1.19223e-07	1	0	0	1	1	0
AAAAGT	34	165	6	424.498	144121962	104.615	584806575	990	4.85294	0.0800947	0.388695	0.282145	0.00233217	0.00169287	0.278332	1.61819e-08	1.61819e-08	1	0	0	1	0	0
AAAAGTC	67	268	7	424.498	144121962	104.615	584806575	1876	4	0.157834	0.631335	0.458271	0.00441934	0.0032079	0.267649	3.06639e-08	3.06639e-08	1	0	0	1	0	0
AAAAGTGAAG	11	51	10	424.498	144121962	104.615	584806575	510	4.63636	0.025913	0.120142	0.0872083	0.00120142	0.000872083	0.443184	8.33614e-09	8.33614e-09	1	0	0	1	0	0
AAAAGTT	2	8	7	424.498	144121962	104.615	584806575	56	4	0.00471145	0.0188458	0.0136797	0.000131921	9.57582e-05	0.267649	9.1534e-10	9.1534e-10	1	0	0	1	0	0
AAAAT	1034	5492	5	424.498	144121962	104.615	584806575	27460	5.31141	2.43582	12.9376	9.39114	0.0646882	0.0469557	0.253856	4.48844e-07	4.48844e-07	1	0	0	1	0	0
AAAATAC	296	1201	7	424.498	144121962	104.615	584806575	8407	4.05743	0.697295	2.82923	2.05367	0.0198046	0.0143757	0.271491	1.37415e-07	1.37415e-07	1	0	0	1	0	0
AAAATAG	2	9	7	424.498	144121962	104.615	584806575	63	4.5	0.00471145	0.0212015	0.0153897	0.000148411	0.000107728	0.301105	1.02976e-09	1.02976e-09	1	0	0	1	0	0
AAAATAGAAG	3	22	10	424.498	144121962	104.615	584806575	220	7.33333	0.00706718	0.051826	0.0376193	0.00051826	0.000376193	0.700984	3.59598e-09	3.59598e-09	1	0	0	1	1	0
AAAATAGAC	1372	10615	9	424.498	144121962	104.615	584806575	95535	7.73688	3.23206	25.006	18.1513	0.225054	0.163362	0.665603	1.56155e-06	1.56155e-06	1	0	0	1	1	0
AAAATAGT	1	4	8	424.498	144121962	104.615	584806575	32	4	0.00235573	0.0094229	0.00683987	7.53832e-05	5.47189e-05	0.305884	5.23052e-10	5.23052e-10	1	0	0	1	0	0
AAAATAT	119	987	7	424.498	144121962	104.615	584806575	6909	8.29412	0.280331	2.3251	1.68774	0.0162757	0.0118142	0.554977	1.1293e-07	1.1293e-07	1	0	0	1	1	0
AAAATC	495	1983	6	424.498	144121962	104.615	584806575	11898	4.00606	1.16608	4.6714	3.39086	0.0280284	0.0203452	0.229761	1.94477e-07	1.94477e-07	1	0	0	1	0	0
AAAATCT	1	11	7	424.498	144121962	104.615	584806575	77	11	0.00235573	0.025913	0.0188096	0.000181391	0.000131667	0.736034	1.25859e-09	1.25859e-09	1	0	0	1	1	0
AAAATG	2934	11948	6	424.498	144121962	104.615	584806575	71688	4.07226	6.9117	28.1462	20.4307	0.168877	0.122584	0.233557	1.17177e-06	1.17177e-06	1	0	0	1	0	0
AAAATGG	176	704	7	424.498	144121962	104.615	584806575	4928	4	0.414608	1.65843	1.20382	0.011609	0.00842672	0.267649	8.055e-08	8.055e-08	1	0	0	1	0	0
AAAATGTGCGGAT	2	10	13	424.498	144121962	104.615	584806575	130	5	0.00471145	0.0235573	0.0170997	0.000306244	0.000222296	0.621327	2.1249e-09	2.1249e-09	1	0	0	1	1	0
AAAATT	20	82	6	424.498	144121962	104.615	584806575	492	4.1	0.0471145	0.19317	0.140217	0.00115902	0.000841304	0.235148	8.04192e-09	8.04192e-09	1	0	0	1	0	0
AAAATTAC	6	27	8	424.498	144121962	104.615	584806575	216	4.5	0.0141344	0.0636046	0.0461691	0.000508837	0.000369353	0.34412	3.5306e-09	3.5306e-09	1	0	0	1	0	0
AAAATTT	9	36	7	424.498	144121962	104.615	584806575	252	4	0.0212015	0.0848061	0.0615588	0.000593643	0.000430912	0.267649	4.11903e-09	4.11903e-09	1	0	0	1	0	0
AAAC	6968	43688	4	424.498	144121962	104.615	584806575	174752	6.2698	16.4147	102.917	74.705	0.411668	0.29882	0.239729	2.85639e-06	2.85639e-06	1	0	0	0	0	0
AAACAAC	1	4	7	424.498	144121962	104.615	584806575	28	4	0.00235573	0.0094229	0.00683987	6.59603e-05	4.78791e-05	0.267649	4.5767e-10	4.5767e-10	1	0	0	1	0	0
AAACAAT	3863	50699	7	424.498	144121962	104.615	584806575	354893	13.1243	9.10017	119.433	86.6936	0.836031	0.606855	0.878172	5.80086e-06	5.80086e-06	1	0	0	1	1	0
AAACAATAAACGAT	8	42	14	424.498	144121962	104.615	584806575	588	5.25	0.0188458	0.0989405	0.0718186	0.00138517	0.00100546	0.702577	9.61107e-09	9.61107e-09	1	0	0	1	1	0
AAACAATC	2	8	8	424.498	144121962	104.615	584806575	64	4	0.00471145	0.0188458	0.0136797	0.000150766	0.000109438	0.305884	1.0461e-09	1.0461e-09	1	0	0	1	0	0
AAACAC	203630	2891793	6	424.498	144121962	104.615	584806575	17350758	14.2012	479.696	6812.27	4944.87	40.8736	29.6692	0.814486	0.000283604	0.000283604	1	1	1	1	1	1
AAACACAACAC	68852	531611	11	424.498	144121962	104.615	584806575	5847721	7.72107	162.196	1252.33	909.037	13.7756	9.99941	0.811852	9.55831e-05	9.55831e-05	1	1	1	1	1	1
AAACACAACCAC	175	700	12	424.498	144121962	104.615	584806575	8400	4	0.412252	1.64901	1.19698	0.0197881	0.0143637	0.458826	1.37301e-07	1.37301e-07	1	0	0	1	0	0
AAACACAACCC	1	4	11	424.498	144121962	104.615	584806575	44	4	0.00235573	0.0094229	0.00683987	0.000103652	7.52386e-05	0.420591	7.19196e-10	7.19196e-10	1	0	0	1	0	0
AAACAG	3949	16301	6	424.498	144121962	104.615	584806575	97806	4.12788	9.30276	38.4007	27.8742	0.230404	0.167245	0.236747	1.59867e-06	1.59867e-06	1	0	0	1	0	0
AAACAGC	37	148	7	424.498	144121962	104.615	584806575	1036	4	0.0871619	0.348647	0.253075	0.00244053	0.00177153	0.267649	1.69338e-08	1.69338e-08	1	0	0	1	0	0
AAACAT	988	4044	6	424.498	144121962	104.615	584806575	24264	4.09312	2.32746	9.52656	6.91511	0.0571593	0.0414906	0.234754	3.96604e-07	3.96604e-07	1	0	0	1	0	0
AAACATAC	225	912	8	424.498	144121962	104.615	584806575	7296	4.05333	0.530038	2.14842	1.55949	0.0171874	0.0124759	0.309963	1.19256e-07	1.19256e-07	1	0	0	1	0	0
AAACATACAACATG	1	4	14	424.498	144121962	104.615	584806575	56	4	0.00235573	0.0094229	0.00683987	0.000131921	9.57582e-05	0.535297	9.1534e-10	9.1534e-10	1	0	0	1	1	0
AAACATT	1	4	7	424.498	144121962	104.615	584806575	28	4	0.00235573	0.0094229	0.00683987	6.59603e-05	4.78791e-05	0.267649	4.5767e-10	4.5767e-10	1	0	0	1	0	0
AAACC	3698	18952	5	424.498	144121962	104.615	584806575	94760	5.12493	8.71147	44.6457	32.4073	0.223229	0.162036	0.244943	1.54889e-06	1.54889e-06	1	0	0	1	0	0
AAACCAG	2	8	7	424.498	144121962	104.615	584806575	56	4	0.00471145	0.0188458	0.0136797	0.000131921	9.57582e-05	0.267649	9.1534e-10	9.1534e-10	1	0	0	1	0	0
AAACCC	2143	9140	6	424.498	144121962	104.615	584806575	54840	4.26505	5.04832	21.5313	15.6291	0.129188	0.0937746	0.244614	8.9638e-07	8.9638e-07	1	0	0	1	0	0
AAACCCC	4	16	7	424.498	144121962	104.615	584806575	112	4	0.0094229	0.0376916	0.0273595	0.000263841	0.000191516	0.267649	1.83068e-09	1.83068e-09	1	0	0	1	0	0
AAACCCG	24	96	7	424.498	144121962	104.615	584806575	672	4	0.0565374	0.22615	0.164157	0.00158305	0.0011491	0.267649	1.09841e-08	1.09841e-08	1	0	0	1	0	0
AAACCCT	2	24	7	424.498	144121962	104.615	584806575	168	12	0.00471145	0.0565374	0.0410392	0.000395762	0.000287274	0.802946	2.74602e-09	2.74602e-09	1	0	0	1	1	0
AAACCG	1227	5087	6	424.498	144121962	104.615	584806575	30522	4.14588	2.89048	11.9836	8.6986	0.0719015	0.0521916	0.23778	4.98893e-07	4.98893e-07	1	0	0	1	0	0
AAACCT	137	548	6	424.498	144121962	104.615	584806575	3288	4	0.322734	1.29094	0.937062	0.00774563	0.00562237	0.229413	5.37436e-08	5.37436e-08	1	0	0	1	0	0
AAACG	2293	11785	5	424.498	144121962	104.615	584806575	58925	5.13956	5.40168	27.7622	20.152	0.138811	0.10076	0.245642	9.63151e-07	9.63151e-07	1	0	0	1	0	0
AAACGAC	75	300	7	424.498	144121962	104.615	584806575	2100	4	0.176679	0.706718	0.51299	0.00494702	0.00359093	0.267649	3.43253e-08	3.43253e-08	1	0	0	1	0	0
AAACGAT	1	4	7	424.498	144121962	104.615	584806575	28	4	0.00235573	0.0094229	0.00683987	6.59603e-05	4.78791e-05	0.267649	4.5767e-10	4.5767e-10	1	0	0	1	0	0
AAACGC	122	1025	6	424.498	144121962	104.615	584806575	6150	8.40164	0.287399	2.41462	1.75272	0.0144877	0.0105163	0.481861	1.00524e-07	1.00524e-07	1	0	0	1	0	0
AAACGG	284	1216	6	424.498	144121962	104.615	584806575	7296	4.28169	0.669026	2.86456	2.07932	0.0171874	0.0124759	0.245569	1.19256e-07	1.19256e-07	1	0	0	1	0	0
AAACGGC	17	68	7	424.498	144121962	104.615	584806575	476	4	0.0400473	0.160189	0.116278	0.00112133	0.000813944	0.267649	7.78039e-09	7.78039e-09	1	0	0	1	0	0
AAACT	833	4191	5	424.498	144121962	104.615	584806575	20955	5.03121	1.96232	9.87285	7.16647	0.0493642	0.0358324	0.240464	3.42517e-07	3.42517e-07	1	0	0	1	0	0
AAACTAC	10	40	7	424.498	144121962	104.615	584806575	280	4	0.0235573	0.094229	0.0683987	0.000659603	0.000478791	0.267649	4.5767e-09	4.5767e-09	1	0	0	1	0	0
AAACTC	18	72	6	424.498	144121962	104.615	584806575	432	4	0.0424031	0.169612	0.123118	0.00101767	0.000738706	0.229413	7.0612e-09	7.0612e-09	1	0	0	1	0	0
AAACTG	2222	9557	6	424.498	144121962	104.615	584806575	57342	4.30108	5.23442	22.5137	16.3422	0.135082	0.0980529	0.246681	9.37276e-07	9.37276e-07	1	0	0	1	0	0
AAACTGC	804	3368	7	424.498	144121962	104.615	584806575	23576	4.18905	1.894	7.93409	5.75917	0.0555386	0.0403142	0.280299	3.85358e-07	3.85358e-07	1	0	0	1	0	0
AAACTGG	9	42	7	424.498	144121962	104.615	584806575	294	4.66667	0.0212015	0.0989405	0.0718186	0.000692583	0.00050273	0.312257	4.80554e-09	4.80554e-09	1	0	0	1	0	0
AAACTGTGTTC	1	4	11	424.498	144121962	104.615	584806575	44	4	0.00235573	0.0094229	0.00683987	0.000103652	7.52386e-05	0.420591	7.19196e-10	7.19196e-10	1	0	0	1	0	0
AAACTT	240	960	6	424.498	144121962	104.615	584806575	5760	4	0.565374	2.2615	1.64157	0.013569	0.00984941	0.229413	9.41493e-08	9.41493e-08	1	0	0	1	0	0
AAACTTC	7	34	7	424.498	144121962	104.615	584806575	238	4.85714	0.0164901	0.0800947	0.0581389	0.000560663	0.000406972	0.325002	3.8902e-09	3.8902e-09	1	0	0	1	0	0
AAACTTG	2	8	7	424.498	144121962	104.615	584806575	56	4	0.00471145	0.0188458	0.0136797	0.000131921	9.57582e-05	0.267649	9.1534e-10	9.1534e-10	1	0	0	1	0	0
AAACTTT	31	148	7	424.498	144121962	104.615	584806575	1036	4.77419	0.0730275	0.348647	0.253075	0.00244053	0.00177153	0.319451	1.69338e-08	1.69338e-08	1	0	0	1	0	0
AAAG	731	4664	4	424.498	144121962	104.615	584806575	18656	6.3803	1.72204	10.9871	7.97529	0.0439484	0.0319011	0.243954	3.04939e-07	3.04939e-07	1	0	0	0	0	0
AAAGAAG	3	12	7	424.498	144121962	104.615	584806575	84	4	0.00706718	0.0282687	0.0205196	0.000197881	0.000143637	0.267649	1.37301e-09	1.37301e-09	1	0	0	1	0	0
AAAGAATAAG	2	8	10	424.498	144121962	104.615	584806575	80	4	0.00471145	0.0188458	0.0136797	0.000188458	0.000136797	0.382355	1.30763e-09	1.30763e-09	1	0	0	1	0	0
AAAGAATTAC	1	4	10	424.498	144121962	104.615	584806575	40	4	0.00235573	0.0094229	0.00683987	9.4229e-05	6.83987e-05	0.382355	6.53815e-10	6.53815e-10	1	0	0	1	0	0
AAAGAC	9154	130350	6	424.498	144121962	104.615	584806575	782100	14.2397	21.5643	307.069	222.894	1.84241	1.33737	0.816692	1.27837e-05	1.27837e-05	1	0	0	1	1	0
AAAGACAAGAC	75	311	11	424.498	144121962	104.615	584806575	3421	4.14667	0.176679	0.732631	0.5318	0.00805894	0.0058498	0.436012	5.59175e-08	5.59175e-08	1	0	0	1	0	0
AAAGACAATGAC	2	9	12	424.498	144121962	104.615	584806575	108	4.5	0.00471145	0.0212015	0.0153897	0.000254418	0.000184676	0.516179	1.7653e-09	1.7653e-09	1	0	0	1	1	0
AAAGACC	45	180	7	424.498	144121962	104.615	584806575	1260	4	0.106008	0.424031	0.307794	0.00296821	0.00215456	0.267649	2.05952e-08	2.05952e-08	1	0	0	1	0	0
AAAGAG	1191	14058	6	424.498	144121962	104.615	584806575	84348	11.8035	2.80567	33.1168	24.0387	0.198701	0.144232	0.676971	1.3787e-06	1.3787e-06	1	0	0	1	1	0
AAAGAGAAGAG	145	825	11	424.498	144121962	104.615	584806575	9075	5.68966	0.34158	1.94347	1.41072	0.0213782	0.015518	0.598254	1.48334e-07	1.48334e-07	1	0	0	1	1	0
AAAGAGAAGG	58	268	10	424.498	144121962	104.615	584806575	2680	4.62069	0.136632	0.631335	0.458271	0.00631335	0.00458271	0.441686	4.38056e-08	4.38056e-08	1	0	0	1	0	0
AAAGAGAAGGAG	42	173	12	424.498	144121962	104.615	584806575	2076	4.11905	0.0989405	0.407541	0.295824	0.00489049	0.00354989	0.472482	3.3933e-08	3.3933e-08	1	0	0	1	0	0
AAAGAGAGAAG	82	522	11	424.498	144121962	104.615	584806575	5742	6.36585	0.19317	1.22969	0.892603	0.0135266	0.00981863	0.669355	9.38551e-08	9.38551e-08	1	0	0	1	1	0
AAAGAGGAAGAG	34	168	12	424.498	144121962	104.615	584806575	2016	4.94118	0.0800947	0.395762	0.287274	0.00474914	0.00344729	0.566785	3.29523e-08	3.29523e-08	1	0	0	1	1	0
AAAGAGT	147	588	7	424.498	144121962	104.615	584806575	4116	4	0.346292	1.38517	1.00546	0.00969617	0.00703822	0.267649	6.72775e-08	6.72775e-08	1	0	0	1	0	0
AAAGAT	1	8	6	424.498	144121962	104.615	584806575	48	8	0.00235573	0.0188458	0.0136797	0.000113075	8.20784e-05	0.458826	7.84578e-10	7.84578e-10	1	0	0	1	0	0
AAAGATGATG	9	42	10	424.498	144121962	104.615	584806575	420	4.66667	0.0212015	0.0989405	0.0718186	0.000989405	0.000718186	0.446081	6.86505e-09	6.86505e-09	1	0	0	1	0	0
AAAGATGC	367	1563	8	424.498	144121962	104.615	584806575	12504	4.25886	0.864551	3.682	2.67268	0.029456	0.0213814	0.325679	2.04382e-07	2.04382e-07	1	0	0	1	0	0
AAAGC	718	3873	5	424.498	144121962	104.615	584806575	19365	5.39415	1.69141	9.12373	6.6227	0.0456186	0.0331135	0.25781	3.16528e-07	3.16528e-07	1	0	0	1	0	0
AAAGCC	3320	13827	6	424.498	144121962	104.615	584806575	82962	4.16476	7.82101	32.5726	23.6437	0.195436	0.141862	0.238863	1.35604e-06	1.35604e-06	1	0	0	1	0	0
AAAGCCG	15	60	7	424.498	144121962	104.615	584806575	420	4	0.0353359	0.141344	0.102598	0.000989405	0.000718186	0.267649	6.86505e-09	6.86505e-09	1	0	0	1	0	0
AAAGCG	1	6	6	424.498	144121962	104.615	584806575	36	6	0.00235573	0.0141344	0.0102598	8.48061e-05	6.15588e-05	0.34412	5.88433e-10	5.88433e-10	1	0	0	1	0	0
AAAGCT	17	69	6	424.498	144121962	104.615	584806575	414	4.05882	0.0400473	0.162545	0.117988	0.000975271	0.000707926	0.232787	6.76698e-09	6.76698e-09	1	0	0	1	0	0
AAAGG	712	3860	5	424.498	144121962	104.615	584806575	19300	5.42135	1.67728	9.0931	6.60047	0.0454655	0.0330024	0.25911	3.15466e-07	3.15466e-07	1	0	0	1	0	0
AAAGGAAGAG	1	4	10	424.498	144121962	104.615	584806575	40	4	0.00235573	0.0094229	0.00683987	9.4229e-05	6.83987e-05	0.382355	6.53815e-10	6.53815e-10	1	0	0	1	0	0
AAAGGC	651	2646	6	424.498	144121962	104.615	584806575	15876	4.06452	1.53358	6.23325	4.52457	0.0373995	0.0271474	0.233113	2.59499e-07	2.59499e-07	1	0	0	1	0	0
AAAGGG	753	3271	6	424.498	144121962	104.615	584806575	19626	4.34396	1.77386	7.70558	5.5933	0.0462335	0.0335598	0.24914	3.20794e-07	3.20794e-07	1	0	0	1	0	0
AAAGGGG	13	52	7	424.498	144121962	104.615	584806575	364	4	0.0306244	0.122498	0.0889183	0.000857484	0.000622428	0.267649	5.94971e-09	5.94971e-09	1	0	0	1	0	0
AAAGGGTATCGTGTCATCGTC	1	4	21	424.498	144121962	104.615	584806575	84	4	0.00235573	0.0094229	0.00683987	0.000197881	0.000143637	0.802946	1.37301e-09	1.37301e-09	1	0	0	1	1	0
AAAGGT	47	218	6	424.498	144121962	104.615	584806575	1308	4.6383	0.110719	0.513548	0.372773	0.00308129	0.00223664	0.266022	2.13797e-08	2.13797e-08	1	0	0	1	0	0
AAAGGTG	25	100	7	424.498	144121962	104.615	584806575	700	4	0.0588932	0.235573	0.170997	0.00164901	0.00119698	0.267649	1.14418e-08	1.14418e-08	1	0	0	1	0	0
AAAGGTT	1	4	7	424.498	144121962	104.615	584806575	28	4	0.00235573	0.0094229	0.00683987	6.59603e-05	4.78791e-05	0.267649	4.5767e-10	4.5767e-10	1	0	0	1	0	0
AAAGT	1729	8858	5	424.498	144121962	104.615	584806575	44290	5.12319	4.07305	20.867	15.1469	0.104335	0.0757344	0.24486	7.23936e-07	7.23936e-07	1	0	0	1	0	0
AAAGTAC	1	4	7	424.498	144121962	104.615	584806575	28	4	0.00235573	0.0094229	0.00683987	6.59603e-05	4.78791e-05	0.267649	4.5767e-10	4.5767e-10	1	0	0	1	0	0
AAAGTAG	39	156	7	424.498	144121962	104.615	584806575	1092	4	0.0918733	0.367493	0.266755	0.00257245	0.00186728	0.267649	1.78491e-08	1.78491e-08	1	0	0	1	0	0
AAAGTAT	111	503	7	424.498	144121962	104.615	584806575	3521	4.53153	0.261486	1.18493	0.860113	0.00829451	0.00602079	0.303214	5.7552e-08	5.7552e-08	1	0	0	1	0	0
AAAGTC	6	24	6	424.498	144121962	104.615	584806575	144	4	0.0141344	0.0565374	0.0410392	0.000339225	0.000246235	0.229413	2.35373e-09	2.35373e-09	1	0	0	1	0	0
AAAGTCC	36	157	7	424.498	144121962	104.615	584806575	1099	4.36111	0.0848061	0.369849	0.268465	0.00258894	0.00187925	0.291811	1.79636e-08	1.79636e-08	1	0	0	1	0	0
AAAGTG	22	88	6	424.498	144121962	104.615	584806575	528	4	0.051826	0.207304	0.150477	0.00124382	0.000902863	0.229413	8.63035e-09	8.63035e-09	1	0	0	1	0	0
AAAGTGG	90	365	7	424.498	144121962	104.615	584806575	2555	4.05556	0.212015	0.85984	0.624138	0.00601888	0.00436897	0.271366	4.17624e-08	4.17624e-08	1	0	0	1	0	0
AAAGTT	513	2052	6	424.498	144121962	104.615	584806575	12312	4	1.20849	4.83395	3.50885	0.0290037	0.0210531	0.229413	2.01244e-07	2.01244e-07	1	0	0	1	0	0
AAAGTTAT	36	156	8	424.498	144121962	104.615	584806575	1248	4.33333	0.0848061	0.367493	0.266755	0.00293995	0.00213404	0.331374	2.0399e-08	2.0399e-08	1	0	0	1	0	0
AAAGTTG	1	4	7	424.498	144121962	104.615	584806575	28	4	0.00235573	0.0094229	0.00683987	6.59603e-05	4.78791e-05	0.267649	4.5767e-10	4.5767e-10	1	0	0	1	0	0
AAAT	3152	19721	4	424.498	144121962	104.615	584806575	78884	6.25666	7.42525	46.4573	33.7223	0.185829	0.134889	0.239227	1.28939e-06	1.28939e-06	1	0	0	0	0	0
AAATAAATC	2	19	9	424.498	144121962	104.615	584806575	171	9.5	0.00471145	0.0447588	0.0324894	0.000402829	0.000292404	0.817284	2.79506e-09	2.79506e-09	1	0	0	1	1	0
AAATAAC	1	11	7	424.498	144121962	104.615	584806575	77	11	0.00235573	0.025913	0.0188096	0.000181391	0.000131667	0.736034	1.25859e-09	1.25859e-09	1	0	0	1	1	0
AAATAACT	122	1041	8	424.498	144121962	104.615	584806575	8328	8.53279	0.287399	2.45231	1.78008	0.0196185	0.0142406	0.652511	1.36124e-07	1.36124e-07	1	0	0	1	1	0
AAATAAT	72	356	7	424.498	144121962	104.615	584806575	2492	4.94444	0.169612	0.838638	0.608748	0.00587047	0.00426124	0.330843	4.07326e-08	4.07326e-08	1	0	0	1	0	0
AAATAC	2597	11146	6	424.498	144121962	104.615	584806575	66876	4.29188	6.11782	26.2569	19.0593	0.157542	0.114356	0.246153	1.09311e-06	1.09311e-06	1	0	0	1	0	0
AAATACAAT	12	128	9	424.498	144121962	104.615	584806575	1152	10.6667	0.0282687	0.301533	0.218876	0.0027138	0.00196988	0.917652	1.88299e-08	1.88299e-08	1	0	0	1	1	0
AAATACAT	2	15	8	424.498	144121962	104.615	584806575	120	7.5	0.00471145	0.0353359	0.0256495	0.000282687	0.000205196	0.573533	1.96144e-09	1.96144e-09	1	0	0	1	1	0
AAATACG	128	517	7	424.498	144121962	104.615	584806575	3619	4.03906	0.301533	1.21791	0.884053	0.00852537	0.00618837	0.270262	5.91539e-08	5.91539e-08	1	0	0	1	0	0
AAATACTAATAC	1	4	12	424.498	144121962	104.615	584806575	48	4	0.00235573	0.0094229	0.00683987	0.000113075	8.20784e-05	0.458826	7.84578e-10	7.84578e-10	1	0	0	1	0	0
AAATAG	490	1999	6	424.498	144121962	104.615	584806575	11994	4.07959	1.15431	4.7091	3.41822	0.0282546	0.0205093	0.233978	1.96046e-07	1.96046e-07	1	0	0	1	0	0
AAATAGAAG	1	4	9	424.498	144121962	104.615	584806575	36	4	0.00235573	0.0094229	0.00683987	8.48061e-05	6.15588e-05	0.34412	5.88433e-10	5.88433e-10	1	0	0	1	0	0
AAATAGACT	5	20	9	424.498	144121962	104.615	584806575	180	4	0.0117786	0.0471145	0.0341993	0.000424031	0.000307794	0.34412	2.94217e-09	2.94217e-09	1	0	0	1	0	0
AAATAGC	130	520	7	424.498	144121962	104.615	584806575	3640	4	0.306244	1.22498	0.889183	0.00857484	0.00622428	0.267649	5.94971e-08	5.94971e-08	1	0	0	1	0	0
AAATAGT	55	220	7	424.498	144121962	104.615	584806575	1540	4	0.129565	0.51826	0.376193	0.00362782	0.00263335	0.267649	2.51719e-08	2.51719e-08	1	0	0	1	0	0
AAATAT	470	1903	6	424.498	144121962	104.615	584806575	11418	4.04894	1.10719	4.48295	3.25407	0.0268977	0.0195244	0.23222	1.86631e-07	1.86631e-07	1	0	0	1	0	0
AAATATAC	4	17	8	424.498	144121962	104.615	584806575	136	4.25	0.0094229	0.0400473	0.0290694	0.000320379	0.000232556	0.325002	2.22297e-09	2.22297e-09	1	0	0	1	0	0
AAATATAT	20	91	8	424.498	144121962	104.615	584806575	728	4.55	0.0471145	0.214371	0.155607	0.00171497	0.00124486	0.347943	1.18994e-08	1.18994e-08	1	0	0	1	0	0
AAATATG	4	56	7	424.498	144121962	104.615	584806575	392	14	0.0094229	0.131921	0.0957582	0.000923445	0.000670307	0.93677	6.40738e-09	6.40738e-09	1	0	0	1	1	0
AAATATT	41	164	7	424.498	144121962	104.615	584806575	1148	4	0.0965848	0.386339	0.280435	0.00270437	0.00196304	0.267649	1.87645e-08	1.87645e-08	1	0	0	1	0	0
AAATC	665	3457	5	424.498	144121962	104.615	584806575	17285	5.1985	1.56656	8.14374	5.91136	0.0407187	0.0295568	0.248459	2.8253e-07	2.8253e-07	1	0	0	1	0	0
AAATCC	1038	5029	6	424.498	144121962	104.615	584806575	30174	4.84489	2.44524	11.8469	8.59942	0.0710817	0.0515965	0.27787	4.93205e-07	4.93205e-07	1	0	0	1	0	0
AAATCCG	48	192	7	424.498	144121962	104.615	584806575	1344	4	0.113075	0.452299	0.328314	0.0031661	0.0022982	0.267649	2.19682e-08	2.19682e-08	1	0	0	1	0	0
AAATCG	831	3332	6	424.498	144121962	104.615	584806575	19992	4.00963	1.95761	7.84928	5.69761	0.0470957	0.0341857	0.229965	3.26777e-07	3.26777e-07	1	0	0	1	0	0
AAATCT	532	2337	6	424.498	144121962	104.615	584806575	14022	4.39286	1.25325	5.50533	3.99619	0.033032	0.0239772	0.251945	2.29195e-07	2.29195e-07	1	0	0	1	0	0
AAATCTC	26	104	7	424.498	144121962	104.615	584806575	728	4	0.0612489	0.244996	0.177837	0.00171497	0.00124486	0.267649	1.18994e-08	1.18994e-08	1	0	0	1	0	0
AAATG	3035	15926	5	424.498	144121962	104.615	584806575	79630	5.24745	7.14963	37.5173	27.2329	0.187586	0.136165	0.250798	1.30158e-06	1.30158e-06	1	0	0	1	0	0
AAATGAAGAG	1	6	10	424.498	144121962	104.615	584806575	60	6	0.00235573	0.0141344	0.0102598	0.000141344	0.000102598	0.573533	9.80722e-10	9.80722e-10	1	0	0	1	1	0
AAATGAATG	2362	23360	9	424.498	144121962	104.615	584806575	210240	9.88992	5.56422	55.0298	39.9448	0.495268	0.359503	0.850829	3.43645e-06	3.43645e-06	1	0	0	1	1	0
AAATGACAAG	1	4	10	424.498	144121962	104.615	584806575	40	4	0.00235573	0.0094229	0.00683987	9.4229e-05	6.83987e-05	0.382355	6.53815e-10	6.53815e-10	1	0	0	1	0	0
AAATGACATG	27	124	10	424.498	144121962	104.615	584806575	1240	4.59259	0.0636046	0.29211	0.212036	0.0029211	0.00212036	0.439	2.02683e-08	2.02683e-08	1	0	0	1	0	0
AAATGAGAAG	7	41	10	424.498	144121962	104.615	584806575	410	5.85714	0.0164901	0.0965848	0.0701087	0.000965848	0.000701087	0.559877	6.7016e-09	6.7016e-09	1	0	0	1	1	0
AAATGC	1321	5595	6	424.498	144121962	104.615	584806575	33570	4.23543	3.11191	13.1803	9.56727	0.0790817	0.0574036	0.242916	5.48714e-07	5.48714e-07	1	0	0	1	0	0
AAATGCC	83	332	7	424.498	144121962	104.615	584806575	2324	4	0.195525	0.782101	0.567709	0.00547471	0.00397396	0.267649	3.79866e-08	3.79866e-08	1	0	0	1	0	0
AAATGCG	30	120	7	424.498	144121962	104.615	584806575	840	4	0.0706718	0.282687	0.205196	0.00197881	0.00143637	0.267649	1.37301e-08	1.37301e-08	1	0	0	1	0	0
AAATGCT	177	725	7	424.498	144121962	104.615	584806575	5075	4.09605	0.416964	1.7079	1.23973	0.0119553	0.00867808	0.274075	8.29527e-08	8.29527e-08	1	0	0	1	0	0
AAATGG	2844	11817	6	424.498	144121962	104.615	584806575	70902	4.15506	6.69968	27.8376	20.2067	0.167026	0.12124	0.238306	1.15892e-06	1.15892e-06	1	0	0	1	0	0
AAATGGC	197	792	7	424.498	144121962	104.615	584806575	5544	4.0203	0.464078	1.86574	1.35429	0.0130601	0.00948006	0.269007	9.06187e-08	9.06187e-08	1	0	0	1	0	0
AAATGGG	252	1026	7	424.498	144121962	104.615	584806575	7182	4.07143	0.593643	2.41697	1.75443	0.0169188	0.012281	0.272428	1.17392e-07	1.17392e-07	1	0	0	1	0	0
AAATGGT	1084	4501	7	424.498	144121962	104.615	584806575	31507	4.15221	2.55361	10.6031	7.69656	0.0742219	0.0538759	0.277834	5.14993e-07	5.14993e-07	1	0	0	1	0	0
AAATGT	628	2551	6	424.498	144121962	104.615	584806575	15306	4.0621	1.4794	6.00946	4.36213	0.0360567	0.0261728	0.232975	2.50182e-07	2.50182e-07	1	0	0	1	0	0
AAATGTATG	5	31	9	424.498	144121962	104.615	584806575	279	6.2	0.0117786	0.0730275	0.053009	0.000657248	0.000477081	0.533385	4.56036e-09	4.56036e-09	1	0	0	1	1	0
AAATGTT	186	2487	7	424.498	144121962	104.615	584806575	17409	13.371	0.438165	5.85869	4.25269	0.0410108	0.0297688	0.89468	2.84556e-07	2.84556e-07	1	0	0	1	1	0
AAATT	443	2253	5	424.498	144121962	104.615	584806575	11265	5.08578	1.04359	5.30745	3.85256	0.0265373	0.0192628	0.243072	1.84131e-07	1.84131e-07	1	0	0	1	0	0
AAATTAC	8	32	7	424.498	144121962	104.615	584806575	224	4	0.0188458	0.0753832	0.0547189	0.000527683	0.000383033	0.267649	3.66136e-09	3.66136e-09	1	0	0	1	0	0
AAATTACCT	68	356	9	424.498	144121962	104.615	584806575	3204	5.23529	0.160189	0.838638	0.608748	0.00754775	0.00547873	0.450392	5.23705e-08	5.23705e-08	1	0	0	1	0	0
AAATTACT	1661	19431	8	424.498	144121962	104.615	584806575	155448	11.6984	3.91286	45.7741	33.2264	0.366193	0.265811	0.894587	2.54085e-06	2.54085e-06	1	0	0	1	1	0
AAATTAGAC	11	68	9	424.498	144121962	104.615	584806575	612	6.18182	0.025913	0.160189	0.116278	0.0014417	0.0010465	0.531821	1.00034e-08	1.00034e-08	1	0	0	1	1	0
AAATTAT	10	82	7	424.498	144121962	104.615	584806575	574	8.2	0.0235573	0.19317	0.140217	0.00135219	0.000981521	0.54868	9.38224e-09	9.38224e-09	1	0	0	1	1	0
AAATTC	1604	6838	6	424.498	144121962	104.615	584806575	41028	4.26309	3.77858	16.1085	11.6928	0.0966507	0.0701565	0.244502	6.70618e-07	6.70618e-07	1	0	0	1	0	0
AAATTCC	197	788	7	424.498	144121962	104.615	584806575	5516	4	0.464078	1.85631	1.34745	0.0129942	0.00943218	0.267649	9.0161e-08	9.0161e-08	1	0	0	1	0	0
AAATTG	844	3387	6	424.498	144121962	104.615	584806575	20322	4.01303	1.98823	7.97884	5.79166	0.0478731	0.03475	0.230161	3.32171e-07	3.32171e-07	1	0	0	1	0	0
AAATTGC	1	4	7	424.498	144121962	104.615	584806575	28	4	0.00235573	0.0094229	0.00683987	6.59603e-05	4.78791e-05	0.267649	4.5767e-10	4.5767e-10	1	0	0	1	0	0
AAATTGT	11	44	7	424.498	144121962	104.615	584806575	308	4	0.025913	0.103652	0.0752386	0.000725564	0.00052667	0.267649	5.03437e-09	5.03437e-09	1	0	0	1	0	0
AAATTT	89	356	6	424.498	144121962	104.615	584806575	2136	4	0.20966	0.838638	0.608748	0.00503183	0.00365249	0.229413	3.49137e-08	3.49137e-08	1	0	0	1	0	0
AAC	44368	402299	3	424.498	144121962	104.615	584806575	1206897	9.06732	104.519	947.706	687.918	2.84312	2.06375	0.26002	1.97272e-05	1.97272e-05	1	1	0	0	0	0
AACAACC	300	1226	7	424.498	144121962	104.615	584806575	8582	4.08667	0.706718	2.88812	2.09642	0.0202168	0.0146749	0.273448	1.40276e-07	1.40276e-07	1	0	0	1	0	0
AACAACG	2	8	7	424.498	144121962	104.615	584806575	56	4	0.00471145	0.0188458	0.0136797	0.000131921	9.57582e-05	0.267649	9.1534e-10	9.1534e-10	1	0	0	1	0	0
AACAACT	28	112	7	424.498	144121962	104.615	584806575	784	4	0.0659603	0.263841	0.191516	0.00184689	0.00134061	0.267649	1.28148e-08	1.28148e-08	1	0	0	1	0	0
AACAAG	182	857	6	424.498	144121962	104.615	584806575	5142	4.70879	0.428742	2.01886	1.46544	0.0121131	0.00879265	0.270065	8.40479e-08	8.40479e-08	1	0	0	1	0	0
AACAAGAGGAGG	1	6	12	424.498	144121962	104.615	584806575	72	6	0.00235573	0.0141344	0.0102598	0.000169612	0.000123118	0.688239	1.17687e-09	1.17687e-09	1	0	0	1	1	0
AACAAT	576	2483	6	424.498	144121962	104.615	584806575	14898	4.31076	1.3569	5.84927	4.24585	0.0350956	0.0254751	0.247236	2.43513e-07	2.43513e-07	1	0	0	1	0	0
AACAATT	73	292	7	424.498	144121962	104.615	584806575	2044	4	0.171968	0.687872	0.49931	0.0048151	0.00349517	0.267649	3.34099e-08	3.34099e-08	1	0	0	1	0	0
AACAC	938079	16202933	5	424.498	144121962	104.615	584806575	81014665	17.2725	2209.86	38169.7	27706.5	190.848	138.532	0.825527	0.00132421	0.00132421	1	1	1	1	1	1
AACACAACACAC	463	3146	12	424.498	144121962	104.615	584806575	37752	6.79482	1.0907	7.41111	5.37956	0.0889334	0.0645547	0.77941	6.1707e-07	6.1707e-07	1	0	0	1	1	0
AACACAACACATTAC	5	21	15	424.498	144121962	104.615	584806575	315	4.2	0.0117786	0.0494702	0.0359093	0.000742054	0.00053864	0.602209	5.14879e-09	5.14879e-09	1	0	0	1	1	0
AACACAACACC	876	6076	11	424.498	144121962	104.615	584806575	66836	6.93607	2.06362	14.3134	10.3898	0.157447	0.114287	0.729312	1.09246e-06	1.09246e-06	1	0	0	1	1	0
AACACAACAG	24	164	10	424.498	144121962	104.615	584806575	1640	6.83333	0.0565374	0.386339	0.280435	0.00386339	0.00280435	0.65319	2.68064e-08	2.68064e-08	1	0	0	1	1	0
AACACAACAT	4	19	10	424.498	144121962	104.615	584806575	190	4.75	0.0094229	0.0447588	0.0324894	0.000447588	0.000324894	0.454047	3.10562e-09	3.10562e-09	1	0	0	1	0	0
AACACAACATACAACAT	1	5	17	424.498	144121962	104.615	584806575	85	5	0.00235573	0.0117786	0.00854984	0.000200237	0.000145347	0.812505	1.38936e-09	1.38936e-09	1	0	0	1	1	0
AACACAACCCC	1	4	11	424.498	144121962	104.615	584806575	44	4	0.00235573	0.0094229	0.00683987	0.000103652	7.52386e-05	0.420591	7.19196e-10	7.19196e-10	1	0	0	1	0	0
AACACAACGC	666	3704	10	424.498	144121962	104.615	584806575	37040	5.56156	1.56891	8.72561	6.33372	0.0872561	0.0633372	0.531623	6.05432e-07	6.05432e-07	1	0	0	1	1	0
AACACAAGAC	2007	13578	10	424.498	144121962	104.615	584806575	135780	6.76532	4.72794	31.986	23.2179	0.31986	0.232179	0.646689	2.21937e-06	2.21937e-06	1	0	0	1	1	0
AACACAAGAT	85	392	10	424.498	144121962	104.615	584806575	3920	4.61176	0.200237	0.923445	0.670307	0.00923445	0.00670307	0.440833	6.40738e-08	6.40738e-08	1	0	0	1	0	0
AACACAAGCAC	8	45	11	424.498	144121962	104.615	584806575	495	5.625	0.0188458	0.106008	0.0769485	0.00116608	0.000846434	0.591455	8.09096e-09	8.09096e-09	1	0	0	1	1	0
AACACAAGGC	1	4	10	424.498	144121962	104.615	584806575	40	4	0.00235573	0.0094229	0.00683987	9.4229e-05	6.83987e-05	0.382355	6.53815e-10	6.53815e-10	1	0	0	1	0	0
AACACAATAC	404	1950	10	424.498	144121962	104.615	584806575	19500	4.82673	0.951713	4.59367	3.33444	0.0459367	0.0333444	0.461381	3.18735e-07	3.18735e-07	1	0	0	1	0	0
AACACAC	48	453	7	424.498	144121962	104.615	584806575	3171	9.4375	0.113075	1.06714	0.774615	0.00747001	0.00542231	0.631483	5.18312e-08	5.18312e-08	1	0	0	1	1	0
AACACAG	13	52	7	424.498	144121962	104.615	584806575	364	4	0.0306244	0.122498	0.0889183	0.000857484	0.000622428	0.267649	5.94971e-09	5.94971e-09	1	0	0	1	0	0
AACACAGCAC	50	221	10	424.498	144121962	104.615	584806575	2210	4.42	0.117786	0.520615	0.377903	0.00520615	0.00377903	0.422502	3.61233e-08	3.61233e-08	1	0	0	1	0	0
AACACC	737	3083	6	424.498	144121962	104.615	584806575	18498	4.18318	1.73617	7.2627	5.27183	0.0435762	0.031631	0.239919	3.02357e-07	3.02357e-07	1	0	0	1	0	0
AACACCC	153	612	7	424.498	144121962	104.615	584806575	4284	4	0.360426	1.4417	1.0465	0.0100919	0.0073255	0.267649	7.00235e-08	7.00235e-08	1	0	0	1	0	0
AACACCG	65	260	7	424.498	144121962	104.615	584806575	1820	4	0.153122	0.612489	0.444591	0.00428742	0.00311214	0.267649	2.97486e-08	2.97486e-08	1	0	0	1	0	0
AACACG	250	1237	6	424.498	144121962	104.615	584806575	7422	4.948	0.588932	2.91403	2.11523	0.0174842	0.0126914	0.283784	1.21315e-07	1.21315e-07	1	0	0	1	0	0
AACACGACAC	242	1115	10	424.498	144121962	104.615	584806575	11150	4.60744	0.570086	2.62663	1.90661	0.0262663	0.0190661	0.440419	1.82251e-07	1.82251e-07	1	0	0	1	0	0
AACACGG	5	20	7	424.498	144121962	104.615	584806575	140	4	0.0117786	0.0471145	0.0341993	0.000329802	0.000239395	0.267649	2.28835e-09	2.28835e-09	1	0	0	1	0	0
AACACT	66	582	6	424.498	144121962	104.615	584806575	3492	8.81818	0.155478	1.37103	0.995201	0.0082262	0.00597121	0.505751	5.7078e-08	5.7078e-08	1	0	0	1	1	0
AACACTACAC	15	85	10	424.498	144121962	104.615	584806575	850	5.66667	0.0353359	0.200237	0.145347	0.00200237	0.00145347	0.54167	1.38936e-08	1.38936e-08	1	0	0	1	1	0
AACAG	3275	20533	5	424.498	144121962	104.615	584806575	102665	6.26962	7.715	48.3701	35.1108	0.241851	0.175554	0.299653	1.6781e-06	1.6781e-06	1	0	0	1	0	0
AACAGAACGC	1	4	10	424.498	144121962	104.615	584806575	40	4	0.00235573	0.0094229	0.00683987	9.4229e-05	6.83987e-05	0.382355	6.53815e-10	6.53815e-10	1	0	0	1	0	0
AACAGAAGAG	203	1000	10	424.498	144121962	104.615	584806575	10000	4.92611	0.478212	2.35573	1.70997	0.0235573	0.0170997	0.470881	1.63454e-07	1.63454e-07	1	0	0	1	0	0
AACAGAATAG	1	4	10	424.498	144121962	104.615	584806575	40	4	0.00235573	0.0094229	0.00683987	9.4229e-05	6.83987e-05	0.382355	6.53815e-10	6.53815e-10	1	0	0	1	0	0
AACAGAC	95	492	7	424.498	144121962	104.615	584806575	3444	5.17895	0.223794	1.15902	0.841304	0.00811312	0.00588913	0.346534	5.62934e-08	5.62934e-08	1	0	0	1	0	0
AACAGACAACAGAG	4	19	14	424.498	144121962	104.615	584806575	266	4.75	0.0094229	0.0447588	0.0324894	0.000626623	0.000454851	0.635665	4.34787e-09	4.34787e-09	1	0	0	1	1	0
AACAGAG	19024	202489	7	424.498	144121962	104.615	584806575	1417423	10.6439	44.8153	477.009	346.25	3.33906	2.42375	0.712204	2.31683e-05	2.31683e-05	1	1	0	1	1	0
AACAGAGAAGAGAGAG	975	4623	16	424.498	144121962	104.615	584806575	73968	4.74154	2.29683	10.8905	7.90518	0.174248	0.126483	0.725181	1.20903e-06	1.20903e-06	1	0	0	1	1	0
AACAGC	11698	50512	6	424.498	144121962	104.615	584806575	303072	4.318	27.5573	118.992	86.3739	0.713955	0.518243	0.247652	4.95382e-06	4.95382e-06	1	0	0	1	0	0
AACAGCC	274	1171	7	424.498	144121962	104.615	584806575	8197	4.27372	0.645469	2.75856	2.00237	0.0193099	0.0140166	0.285964	1.33983e-07	1.33983e-07	1	0	0	1	0	0
AACAGCG	60	240	7	424.498	144121962	104.615	584806575	1680	4	0.141344	0.565374	0.410392	0.00395762	0.00287274	0.267649	2.74602e-08	2.74602e-08	1	0	0	1	0	0
AACAGCT	11	44	7	424.498	144121962	104.615	584806575	308	4	0.025913	0.103652	0.0752386	0.000725564	0.00052667	0.267649	5.03437e-09	5.03437e-09	1	0	0	1	0	0
AACAGG	424	2106	6	424.498	144121962	104.615	584806575	12636	4.96698	0.998828	4.96116	3.60119	0.029767	0.0216071	0.284873	2.0654e-07	2.0654e-07	1	0	0	1	0	0
AACAGGC	1	4	7	424.498	144121962	104.615	584806575	28	4	0.00235573	0.0094229	0.00683987	6.59603e-05	4.78791e-05	0.267649	4.5767e-10	4.5767e-10	1	0	0	1	0	0
AACAGGG	48	192	7	424.498	144121962	104.615	584806575	1344	4	0.113075	0.452299	0.328314	0.0031661	0.0022982	0.267649	2.19682e-08	2.19682e-08	1	0	0	1	0	0
AACAGGT	1	4	7	424.498	144121962	104.615	584806575	28	4	0.00235573	0.0094229	0.00683987	6.59603e-05	4.78791e-05	0.267649	4.5767e-10	4.5767e-10	1	0	0	1	0	0
AACAT	288	1661	5	424.498	144121962	104.615	584806575	8305	5.76736	0.678449	3.91286	2.84026	0.0195643	0.0142013	0.275647	1.35748e-07	1.35748e-07	1	0	0	1	0	0
AACATAAGAT	7	29	10	424.498	144121962	104.615	584806575	290	4.14286	0.0164901	0.0683161	0.049589	0.000683161	0.00049589	0.396011	4.74016e-09	4.74016e-09	1	0	0	1	0	0
AACATAC	638	3039	7	424.498	144121962	104.615	584806575	21273	4.76332	1.50295	7.15905	5.19659	0.0501134	0.0363761	0.318724	3.47715e-07	3.47715e-07	1	0	0	1	0	0
AACATAG	288	1154	7	424.498	144121962	104.615	584806575	8078	4.00694	0.678449	2.71851	1.9733	0.0190296	0.0138131	0.268113	1.32038e-07	1.32038e-07	1	0	0	1	0	0
AACATAGAAT	2410968	14835560	10	424.498	144121962	104.615	584806575	148355600	6.15336	5679.58	34948.5	25368.3	349.485	253.683	0.588192	0.00242493	0.00242493	1	1	1	1	1	1
AACATAGACT	4	17	10	424.498	144121962	104.615	584806575	170	4.25	0.0094229	0.0400473	0.0290694	0.000400473	0.000290694	0.406252	2.77871e-09	2.77871e-09	1	0	0	1	0	0
AACATAGGAT	1	5	10	424.498	144121962	104.615	584806575	50	5	0.00235573	0.0117786	0.00854984	0.000117786	8.54984e-05	0.477944	8.17268e-10	8.17268e-10	1	0	0	1	0	0
AACATAT	37506	518080	7	424.498	144121962	104.615	584806575	3626560	13.8133	88.3539	1220.45	885.9	8.54318	6.2013	0.924275	5.92774e-05	5.92774e-05	1	1	1	1	1	1
AACATC	956	4437	6	424.498	144121962	104.615	584806575	26622	4.64121	2.25207	10.4524	7.58712	0.0627141	0.0455227	0.266189	4.35146e-07	4.35146e-07	1	0	0	1	0	0
AACATCAGCACCTCACCAATAC	1	4	22	424.498	144121962	104.615	584806575	88	4	0.00235573	0.0094229	0.00683987	0.000207304	0.000150477	0.841181	1.43839e-09	1.43839e-09	1	0	0	1	1	0
AACATCTC	8	32	8	424.498	144121962	104.615	584806575	256	4	0.0188458	0.0753832	0.0547189	0.000603066	0.000437752	0.305884	4.18441e-09	4.18441e-09	1	0	0	1	0	0
AACATG	339	1366	6	424.498	144121962	104.615	584806575	8196	4.0295	0.798591	3.21792	2.33582	0.0193075	0.0140149	0.231105	1.33967e-07	1.33967e-07	1	0	0	1	0	0
AACATGACAT	3	12	10	424.498	144121962	104.615	584806575	120	4	0.00706718	0.0282687	0.0205196	0.000282687	0.000205196	0.382355	1.96144e-09	1.96144e-09	1	0	0	1	0	0
AACATGC	241	992	7	424.498	144121962	104.615	584806575	6944	4.11618	0.56773	2.33688	1.69629	0.0163582	0.011874	0.275423	1.13502e-07	1.13502e-07	1	0	0	1	0	0
AACATT	215	860	6	424.498	144121962	104.615	584806575	5160	4	0.506481	2.02592	1.47057	0.0121555	0.00882343	0.229413	8.43421e-08	8.43421e-08	1	0	0	1	0	0
AACATTG	13	52	7	424.498	144121962	104.615	584806575	364	4	0.0306244	0.122498	0.0889183	0.000857484	0.000622428	0.267649	5.94971e-09	5.94971e-09	1	0	0	1	0	0
AACC	12548	82183	4	424.498	144121962	104.615	584806575	328732	6.54949	29.5597	193.601	140.53	0.774403	0.562121	0.250423	5.37324e-06	5.37324e-06	1	1	0	0	0	0
AACCAC	294	1525	6	424.498	144121962	104.615	584806575	9150	5.18707	0.692583	3.59248	2.6077	0.0215549	0.0156462	0.297496	1.4956e-07	1.4956e-07	1	0	0	1	0	0
AACCACCTCC	70	287	10	424.498	144121962	104.615	584806575	2870	4.1	0.164901	0.676093	0.490761	0.00676093	0.00490761	0.391914	4.69112e-08	4.69112e-08	1	0	0	1	0	0
AACCAG	1228	5691	6	424.498	144121962	104.615	584806575	34146	4.63436	2.89283	13.4064	9.73142	0.0804386	0.0583885	0.265796	5.58129e-07	5.58129e-07	1	0	0	1	0	0
AACCAGC	125	604	7	424.498	144121962	104.615	584806575	4228	4.832	0.294466	1.42286	1.03282	0.00996001	0.00722974	0.323319	6.91082e-08	6.91082e-08	1	0	0	1	0	0
AACCAGT	1	4	7	424.498	144121962	104.615	584806575	28	4	0.00235573	0.0094229	0.00683987	6.59603e-05	4.78791e-05	0.267649	4.5767e-10	4.5767e-10	1	0	0	1	0	0
AACCAT	388	1552	6	424.498	144121962	104.615	584806575	9312	4	0.914022	3.65609	2.65387	0.0219365	0.0159232	0.229413	1.52208e-07	1.52208e-07	1	0	0	1	0	0
AACCATC	170	910	7	424.498	144121962	104.615	584806575	6370	5.35294	0.400473	2.14371	1.55607	0.015006	0.0108925	0.358177	1.0412e-07	1.0412e-07	1	0	0	1	0	0
AACCATT	203	842	7	424.498	144121962	104.615	584806575	5894	4.14778	0.478212	1.98352	1.43979	0.0138846	0.0100785	0.277537	9.63396e-08	9.63396e-08	1	0	0	1	0	0
AACCC	935	4787	5	424.498	144121962	104.615	584806575	23935	5.11979	2.2026	11.2769	8.18561	0.0563843	0.0409281	0.244697	3.91226e-07	3.91226e-07	1	0	0	1	0	0
AACCCAACCCC	1	4	11	424.498	144121962	104.615	584806575	44	4	0.00235573	0.0094229	0.00683987	0.000103652	7.52386e-05	0.420591	7.19196e-10	7.19196e-10	1	0	0	1	0	0
AACCCAC	35	140	7	424.498	144121962	104.615	584806575	980	4	0.0824504	0.329802	0.239395	0.00230861	0.00167577	0.267649	1.60185e-08	1.60185e-08	1	0	0	1	0	0
AACCCAG	66	264	7	424.498	144121962	104.615	584806575	1848	4	0.155478	0.621912	0.451431	0.00435338	0.00316002	0.267649	3.02062e-08	3.02062e-08	1	0	0	1	0	0
AACCCAT	1	4	7	424.498	144121962	104.615	584806575	28	4	0.00235573	0.0094229	0.00683987	6.59603e-05	4.78791e-05	0.267649	4.5767e-10	4.5767e-10	1	0	0	1	0	0
AACCCC	120	520	6	424.498	144121962	104.615	584806575	3120	4.33333	0.282687	1.22498	0.889183	0.00734987	0.0053351	0.248531	5.09975e-08	5.09975e-08	1	0	0	1	0	0
AACCCCC	59	236	7	424.498	144121962	104.615	584806575	1652	4	0.138988	0.555951	0.403552	0.00389166	0.00282487	0.267649	2.70025e-08	2.70025e-08	1	0	0	1	0	0
AACCCCG	45	180	7	424.498	144121962	104.615	584806575	1260	4	0.106008	0.424031	0.307794	0.00296821	0.00215456	0.267649	2.05952e-08	2.05952e-08	1	0	0	1	0	0
AACCCCT	1	4	7	424.498	144121962	104.615	584806575	28	4	0.00235573	0.0094229	0.00683987	6.59603e-05	4.78791e-05	0.267649	4.5767e-10	4.5767e-10	1	0	0	1	0	0
AACCCG	399	1668	6	424.498	144121962	104.615	584806575	10008	4.18045	0.939935	3.92935	2.85223	0.0235761	0.0171134	0.239763	1.63584e-07	1.63584e-07	1	0	0	1	0	0
AACCCGT	200	849	7	424.498	144121962	104.615	584806575	5943	4.245	0.471145	2.00001	1.45176	0.0140001	0.0101623	0.284042	9.71405e-08	9.71405e-08	1	0	0	1	0	0
AACCCT	91	473	6	424.498	144121962	104.615	584806575	2838	5.1978	0.214371	1.11426	0.808814	0.00668555	0.00485289	0.298111	4.63881e-08	4.63881e-08	1	0	0	1	0	0
AACCG	1362	6931	5	424.498	144121962	104.615	584806575	34655	5.08884	3.2085	16.3275	11.8518	0.0816377	0.0592589	0.243218	5.66449e-07	5.66449e-07	1	0	0	1	0	0
AACCGAG	154	633	7	424.498	144121962	104.615	584806575	4431	4.11039	0.362782	1.49117	1.08241	0.0104382	0.00757686	0.275035	7.24263e-08	7.24263e-08	1	0	0	1	0	0
AACCGC	45	190	6	424.498	144121962	104.615	584806575	1140	4.22222	0.106008	0.447588	0.324894	0.00268553	0.00194936	0.242158	1.86337e-08	1.86337e-08	1	0	0	1	0	0
AACCGCC	175	700	7	424.498	144121962	104.615	584806575	4900	4	0.412252	1.64901	1.19698	0.0115431	0.00837884	0.267649	8.00923e-08	8.00923e-08	1	0	0	1	0	0
AACCGG	53	212	6	424.498	144121962	104.615	584806575	1272	4	0.124853	0.499414	0.362513	0.00299648	0.00217508	0.229413	2.07913e-08	2.07913e-08	1	0	0	1	0	0
AACCGT	1	4	6	424.498	144121962	104.615	584806575	24	4	0.00235573	0.0094229	0.00683987	5.65374e-05	4.10392e-05	0.229413	3.92289e-10	3.92289e-10	1	0	0	1	0	0
AACCT	22	254	5	424.498	144121962	104.615	584806575	1270	11.5455	0.051826	0.598354	0.434332	0.00299177	0.00217166	0.551808	2.07586e-08	2.07586e-08	1	0	0	1	1	0
AACCTAC	263	1290	7	424.498	144121962	104.615	584806575	9030	4.90494	0.619556	3.03889	2.20586	0.0212722	0.015441	0.3282	1.47599e-07	1.47599e-07	1	0	0	1	0	0
AACCTAG	1	4	7	424.498	144121962	104.615	584806575	28	4	0.00235573	0.0094229	0.00683987	6.59603e-05	4.78791e-05	0.267649	4.5767e-10	4.5767e-10	1	0	0	1	0	0
AACCTCG	1	4	7	424.498	144121962	104.615	584806575	28	4	0.00235573	0.0094229	0.00683987	6.59603e-05	4.78791e-05	0.267649	4.5767e-10	4.5767e-10	1	0	0	1	0	0
AACCTG	242	971	6	424.498	144121962	104.615	584806575	5826	4.0124	0.570086	2.28741	1.66038	0.0137245	0.00996227	0.230124	9.52281e-08	9.52281e-08	1	0	0	1	0	0
AACCTGT	212	848	7	424.498	144121962	104.615	584806575	5936	4	0.499414	1.99766	1.45005	0.0139836	0.0101504	0.267649	9.70261e-08	9.70261e-08	1	0	0	1	0	0
AACCTT	36	173	6	424.498	144121962	104.615	584806575	1038	4.80556	0.0848061	0.407541	0.295824	0.00244524	0.00177495	0.275614	1.69665e-08	1.69665e-08	1	0	0	1	0	0
AACG	414	2508	4	424.498	144121962	104.615	584806575	10032	6.05797	0.975271	5.90816	4.2886	0.0236326	0.0171544	0.23163	1.63977e-07	1.63977e-07	1	0	0	0	0	0
AACGAC	839	3422	6	424.498	144121962	104.615	584806575	20532	4.07867	1.97645	8.06129	5.85151	0.0483678	0.035109	0.233925	3.35603e-07	3.35603e-07	1	0	0	1	0	0
AACGAG	370	1621	6	424.498	144121962	104.615	584806575	9726	4.38108	0.871619	3.81863	2.77186	0.0229118	0.0166311	0.251269	1.58975e-07	1.58975e-07	1	0	0	1	0	0
AACGAGT	39	156	7	424.498	144121962	104.615	584806575	1092	4	0.0918733	0.367493	0.266755	0.00257245	0.00186728	0.267649	1.78491e-08	1.78491e-08	1	0	0	1	0	0
AACGAT	103	448	6	424.498	144121962	104.615	584806575	2688	4.34951	0.24264	1.05537	0.766065	0.00633219	0.00459639	0.249459	4.39363e-08	4.39363e-08	1	0	0	1	0	0
AACGC	444	4000	5	424.498	144121962	104.615	584806575	20000	9.00901	1.04594	9.4229	6.83987	0.0471145	0.0341993	0.43058	3.26907e-07	3.26907e-07	1	0	0	1	0	0
AACGCAAGGC	1	5	10	424.498	144121962	104.615	584806575	50	5	0.00235573	0.0117786	0.00854984	0.000117786	8.54984e-05	0.477944	8.17268e-10	8.17268e-10	1	0	0	1	0	0
AACGCC	2	8	6	424.498	144121962	104.615	584806575	48	4	0.00471145	0.0188458	0.0136797	0.000113075	8.20784e-05	0.229413	7.84578e-10	7.84578e-10	1	0	0	1	0	0
AACGCCC	55	223	7	424.498	144121962	104.615	584806575	1561	4.05455	0.129565	0.525327	0.381323	0.00367729	0.00266926	0.271298	2.55151e-08	2.55151e-08	1	0	0	1	0	0
AACGCG	20	80	6	424.498	144121962	104.615	584806575	480	4	0.0471145	0.188458	0.136797	0.00113075	0.000820784	0.229413	7.84578e-09	7.84578e-09	1	0	0	1	0	0
AACGCTG	53	212	7	424.498	144121962	104.615	584806575	1484	4	0.124853	0.499414	0.362513	0.0034959	0.00253759	0.267649	2.42565e-08	2.42565e-08	1	0	0	1	0	0
AACGG	38	191	5	424.498	144121962	104.615	584806575	955	5.02632	0.0895176	0.449944	0.326604	0.00224972	0.00163302	0.24023	1.56098e-08	1.56098e-08	1	0	0	1	0	0
AACGGAC	438	2184	7	424.498	144121962	104.615	584806575	15288	4.9863	1.03181	5.14491	3.73457	0.0360143	0.026142	0.333644	2.49888e-07	2.49888e-07	1	0	0	1	0	0
AACGGAG	76	304	7	424.498	144121962	104.615	584806575	2128	4	0.179035	0.716141	0.51983	0.00501298	0.00363881	0.267649	3.47829e-08	3.47829e-08	1	0	0	1	0	0
AACGGC	828	3361	6	424.498	144121962	104.615	584806575	20166	4.05918	1.95054	7.9176	5.7472	0.0475056	0.0344832	0.232807	3.29621e-07	3.29621e-07	1	0	0	1	0	0
AACGGCG	23	92	7	424.498	144121962	104.615	584806575	644	4	0.0541817	0.216727	0.157317	0.00151709	0.00110122	0.267649	1.05264e-08	1.05264e-08	1	0	0	1	0	0
AACGGG	1295	5632	6	424.498	144121962	104.615	584806575	33792	4.34903	3.05067	13.2674	9.63053	0.0796047	0.0577832	0.249431	5.52343e-07	5.52343e-07	1	0	0	1	0	0
AACGGGC	180	742	7	424.498	144121962	104.615	584806575	5194	4.12222	0.424031	1.74795	1.2688	0.0122356	0.00888157	0.275827	8.48978e-08	8.48978e-08	1	0	0	1	0	0
AACGGGGGCAG	1	4	11	424.498	144121962	104.615	584806575	44	4	0.00235573	0.0094229	0.00683987	0.000103652	7.52386e-05	0.420591	7.19196e-10	7.19196e-10	1	0	0	1	0	0
AACGGT	49	196	6	424.498	144121962	104.615	584806575	1176	4	0.115431	0.461722	0.335154	0.00277033	0.00201092	0.229413	1.92221e-08	1.92221e-08	1	0	0	1	0	0
AACGGTG	59	236	7	424.498	144121962	104.615	584806575	1652	4	0.138988	0.555951	0.403552	0.00389166	0.00282487	0.267649	2.70025e-08	2.70025e-08	1	0	0	1	0	0
AACGGTGT	1	5	8	424.498	144121962	104.615	584806575	40	5	0.00235573	0.0117786	0.00854984	9.4229e-05	6.83987e-05	0.382355	6.53815e-10	6.53815e-10	1	0	0	1	0	0
AACGT	1	5	5	424.498	144121962	104.615	584806575	25	5	0.00235573	0.0117786	0.00854984	5.88932e-05	4.27492e-05	0.238972	4.08634e-10	4.08634e-10	1	0	0	1	0	0
AACGTCC	188	816	7	424.498	144121962	104.615	584806575	5712	4.34043	0.442876	1.92227	1.39533	0.0134559	0.00976733	0.290427	9.33647e-08	9.33647e-08	1	0	0	1	0	0
AACGTG	244	990	6	424.498	144121962	104.615	584806575	5940	4.05738	0.574797	2.33217	1.69287	0.013993	0.0101572	0.232704	9.70915e-08	9.70915e-08	1	0	0	1	0	0
AACGTGC	1	4	7	424.498	144121962	104.615	584806575	28	4	0.00235573	0.0094229	0.00683987	6.59603e-05	4.78791e-05	0.267649	4.5767e-10	4.5767e-10	1	0	0	1	0	0
AACGTT	155	623	6	424.498	144121962	104.615	584806575	3738	4.01935	0.365138	1.46762	1.06531	0.0088057	0.00639186	0.230523	6.1099e-08	6.1099e-08	1	0	0	1	0	0
AACT	1206	7832	4	424.498	144121962	104.615	584806575	31328	6.4942	2.84101	18.45	13.3925	0.0738002	0.0535698	0.248309	5.12068e-07	5.12068e-07	1	0	0	0	0	0
AACTAAG	1	4	7	424.498	144121962	104.615	584806575	28	4	0.00235573	0.0094229	0.00683987	6.59603e-05	4.78791e-05	0.267649	4.5767e-10	4.5767e-10	1	0	0	1	0	0
AACTAC	1430	6210	6	424.498	144121962	104.615	584806575	37260	4.34266	3.36869	14.6291	10.6189	0.0877744	0.0637134	0.249066	6.09028e-07	6.09028e-07	1	0	0	1	0	0
AACTACC	36	157	7	424.498	144121962	104.615	584806575	1099	4.36111	0.0848061	0.369849	0.268465	0.00258894	0.00187925	0.291811	1.79636e-08	1.79636e-08	1	0	0	1	0	0
AACTAG	1	4	6	424.498	144121962	104.615	584806575	24	4	0.00235573	0.0094229	0.00683987	5.65374e-05	4.10392e-05	0.229413	3.92289e-10	3.92289e-10	1	0	0	1	0	0
AACTAGC	2	8	7	424.498	144121962	104.615	584806575	56	4	0.00471145	0.0188458	0.0136797	0.000131921	9.57582e-05	0.267649	9.1534e-10	9.1534e-10	1	0	0	1	0	0
AACTAGG	23	108	7	424.498	144121962	104.615	584806575	756	4.69565	0.0541817	0.254418	0.184676	0.00178093	0.00129274	0.314196	1.23571e-08	1.23571e-08	1	0	0	1	0	0
AACTAT	121	560	6	424.498	144121962	104.615	584806575	3360	4.6281	0.285043	1.31921	0.957582	0.00791524	0.00574549	0.265437	5.49204e-08	5.49204e-08	1	0	0	1	0	0
AACTATC	1	4	7	424.498	144121962	104.615	584806575	28	4	0.00235573	0.0094229	0.00683987	6.59603e-05	4.78791e-05	0.267649	4.5767e-10	4.5767e-10	1	0	0	1	0	0
AACTATGG	1	4	8	424.498	144121962	104.615	584806575	32	4	0.00235573	0.0094229	0.00683987	7.53832e-05	5.47189e-05	0.305884	5.23052e-10	5.23052e-10	1	0	0	1	0	0
AACTC	1647	8921	5	424.498	144121962	104.615	584806575	44605	5.41651	3.87988	21.0154	15.2546	0.105077	0.0762731	0.258879	7.29085e-07	7.29085e-07	1	0	0	1	0	0
AACTCAT	5	20	7	424.498	144121962	104.615	584806575	140	4	0.0117786	0.0471145	0.0341993	0.000329802	0.000239395	0.267649	2.28835e-09	2.28835e-09	1	0	0	1	0	0
AACTCATCTC	4	21	10	424.498	144121962	104.615	584806575	210	5.25	0.0094229	0.0494702	0.0359093	0.000494702	0.000359093	0.501841	3.43253e-09	3.43253e-09	1	0	0	1	1	0
AACTCC	571	2301	6	424.498	144121962	104.615	584806575	13806	4.02977	1.34512	5.42053	3.93463	0.0325232	0.0236078	0.231121	2.25664e-07	2.25664e-07	1	0	0	1	0	0
AACTCCC	7	28	7	424.498	144121962	104.615	584806575	196	4	0.0164901	0.0659603	0.0478791	0.000461722	0.000335154	0.267649	3.20369e-09	3.20369e-09	1	0	0	1	0	0
AACTCG	345	1415	6	424.498	144121962	104.615	584806575	8490	4.10145	0.812725	3.33335	2.4196	0.0200001	0.0145176	0.235231	1.38772e-07	1.38772e-07	1	0	0	1	0	0
AACTCGC	7	28	7	424.498	144121962	104.615	584806575	196	4	0.0164901	0.0659603	0.0478791	0.000461722	0.000335154	0.267649	3.20369e-09	3.20369e-09	1	0	0	1	0	0
AACTCT	1877	7538	6	424.498	144121962	104.615	584806575	45228	4.01598	4.4217	17.7575	12.8897	0.106545	0.0773384	0.23033	7.39268e-07	7.39268e-07	1	0	0	1	0	0
AACTCTG	341	1808	7	424.498	144121962	104.615	584806575	12656	5.30205	0.803303	4.25915	3.09162	0.0298141	0.0216413	0.354772	2.06867e-07	2.06867e-07	1	0	0	1	0	0
AACTCTT	9	38	7	424.498	144121962	104.615	584806575	266	4.22222	0.0212015	0.0895176	0.0649787	0.000626623	0.000454851	0.282518	4.34787e-09	4.34787e-09	1	0	0	1	0	0
AACTCTTCTC	455	3839	10	424.498	144121962	104.615	584806575	38390	8.43736	1.07186	9.04363	6.56456	0.0904363	0.0656456	0.806517	6.27499e-07	6.27499e-07	1	0	0	1	1	0
AACTCTTCTCTCTT	79	349	14	424.498	144121962	104.615	584806575	4886	4.41772	0.186102	0.822148	0.596779	0.0115101	0.0083549	0.591198	7.98635e-08	7.98635e-08	1	0	0	1	1	0
AACTG	5436	28410	5	424.498	144121962	104.615	584806575	142050	5.22627	12.8057	66.9262	48.5802	0.334631	0.242901	0.249786	2.32186e-06	2.32186e-06	1	0	0	1	0	0
AACTGACT	2221	9421	8	424.498	144121962	104.615	584806575	75368	4.24178	5.23207	22.1933	16.1096	0.177546	0.128877	0.324373	1.23192e-06	1.23192e-06	1	0	0	1	0	0
AACTGAG	96	454	7	424.498	144121962	104.615	584806575	3178	4.72917	0.22615	1.0695	0.776325	0.0074865	0.00543428	0.316439	5.19456e-08	5.19456e-08	1	0	0	1	0	0
AACTGAT	221	949	7	424.498	144121962	104.615	584806575	6643	4.29412	0.520615	2.23558	1.62276	0.0156491	0.0113593	0.287329	1.08582e-07	1.08582e-07	1	0	0	1	0	0
AACTGC	4358	17822	6	424.498	144121962	104.615	584806575	106932	4.08949	10.2663	41.9837	30.475	0.251902	0.18285	0.234546	1.74784e-06	1.74784e-06	1	0	0	1	0	0
AACTGCC	11	44	7	424.498	144121962	104.615	584806575	308	4	0.025913	0.103652	0.0752386	0.000725564	0.00052667	0.267649	5.03437e-09	5.03437e-09	1	0	0	1	0	0
AACTGCG	24	96	7	424.498	144121962	104.615	584806575	672	4	0.0565374	0.22615	0.164157	0.00158305	0.0011491	0.267649	1.09841e-08	1.09841e-08	1	0	0	1	0	0
AACTGG	487	2017	6	424.498	144121962	104.615	584806575	12102	4.14168	1.14724	4.7515	3.449	0.028509	0.020694	0.237539	1.97812e-07	1.97812e-07	1	0	0	1	0	0
AACTGGC	1676	7135	7	424.498	144121962	104.615	584806575	49945	4.25716	3.9482	16.8081	12.2006	0.117657	0.0854043	0.284856	8.16369e-07	8.16369e-07	1	0	0	1	0	0
AACTGGG	206	896	7	424.498	144121962	104.615	584806575	6272	4.34951	0.48528	2.11073	1.53213	0.0147751	0.0107249	0.291035	1.02518e-07	1.02518e-07	1	0	0	1	0	0
AACTGGT	756	3049	7	424.498	144121962	104.615	584806575	21343	4.03307	1.78093	7.18261	5.21369	0.0502783	0.0364958	0.269861	3.48859e-07	3.48859e-07	1	0	0	1	0	0
AACTGT	738	3188	6	424.498	144121962	104.615	584806575	19128	4.31978	1.73853	7.51005	5.45138	0.0450603	0.0327083	0.247754	3.12654e-07	3.12654e-07	1	0	0	1	0	0
AACTT	492	2523	5	424.498	144121962	104.615	584806575	12615	5.12805	1.15902	5.9435	4.31425	0.0297175	0.0215712	0.245092	2.06197e-07	2.06197e-07	1	0	0	1	0	0
AACTTAAT	755	9202	8	424.498	144121962	104.615	584806575	73616	12.1881	1.77857	21.6774	15.7351	0.173419	0.125881	0.932035	1.20328e-06	1.20328e-06	1	0	0	1	1	0
AACTTAGTC	1	8	9	424.498	144121962	104.615	584806575	72	8	0.00235573	0.0188458	0.0136797	0.000169612	0.000123118	0.688239	1.17687e-09	1.17687e-09	1	0	0	1	1	0
AACTTAT	33	166	7	424.498	144121962	104.615	584806575	1162	5.0303	0.077739	0.391051	0.283855	0.00273735	0.00198698	0.336588	1.89933e-08	1.89933e-08	1	0	0	1	0	0
AACTTC	21	108	6	424.498	144121962	104.615	584806575	648	5.14286	0.0494702	0.254418	0.184676	0.00152651	0.00110806	0.29496	1.05918e-08	1.05918e-08	1	0	0	1	0	0
AACTTG	2	8	6	424.498	144121962	104.615	584806575	48	4	0.00471145	0.0188458	0.0136797	0.000113075	8.20784e-05	0.229413	7.84578e-10	7.84578e-10	1	0	0	1	0	0
AACTTGC	45	180	7	424.498	144121962	104.615	584806575	1260	4	0.106008	0.424031	0.307794	0.00296821	0.00215456	0.267649	2.05952e-08	2.05952e-08	1	0	0	1	0	0
AACTTGGC	442	1870	8	424.498	144121962	104.615	584806575	14960	4.23077	1.04123	4.40521	3.19764	0.0352417	0.0255811	0.323531	2.44527e-07	2.44527e-07	1	0	0	1	0	0
AAG	1726	14662	3	424.498	144121962	104.615	584806575	43986	8.49479	4.06598	34.5397	25.0715	0.103619	0.0752146	0.243602	7.18967e-07	7.18967e-07	1	0	0	0	0	0
AAGAAGAGAG	45	273	10	424.498	144121962	104.615	584806575	2730	6.06667	0.106008	0.643113	0.466821	0.00643113	0.00466821	0.579905	4.46228e-08	4.46228e-08	1	0	0	1	1	0
AAGAAGC	33	132	7	424.498	144121962	104.615	584806575	924	4	0.077739	0.310956	0.225716	0.00217669	0.00158001	0.267649	1.51031e-08	1.51031e-08	1	0	0	1	0	0
AAGAAGGAGAAGGAG	33	148	15	424.498	144121962	104.615	584806575	2220	4.48485	0.077739	0.348647	0.253075	0.00522971	0.00379613	0.643052	3.62867e-08	3.62867e-08	1	0	0	1	1	0
AAGAAT	7	28	6	424.498	144121962	104.615	584806575	168	4	0.0164901	0.0659603	0.0478791	0.000395762	0.000287274	0.229413	2.74602e-09	2.74602e-09	1	0	0	1	0	0
AAGAC	728058	11148482	5	424.498	144121962	104.615	584806575	55742410	15.3126	1715.11	26262.8	19063.5	131.314	95.3177	0.731858	0.00091113	0.00091113	1	1	1	1	1	1
AAGACAAGACAAGACC	213	896	16	424.498	144121962	104.615	584806575	14336	4.20657	0.50177	2.11073	1.53213	0.0337717	0.0245141	0.643362	2.34327e-07	2.34327e-07	1	0	0	1	1	0
AAGACAAGACAC	379	1918	12	424.498	144121962	104.615	584806575	23016	5.06069	0.89282	4.51828	3.27972	0.0542194	0.0393566	0.580494	3.76205e-07	3.76205e-07	1	0	0	1	1	0
AAGACAAGACAG	23	105	12	424.498	144121962	104.615	584806575	1260	4.56522	0.0541817	0.247351	0.179547	0.00296821	0.00215456	0.52366	2.05952e-08	2.05952e-08	1	0	0	1	1	0
AAGACAAGACAGAG	3	15	14	424.498	144121962	104.615	584806575	210	5	0.00706718	0.0353359	0.0256495	0.000494702	0.000359093	0.669121	3.43253e-09	3.43253e-09	1	0	0	1	1	0
AAGACAAGACC	13187	108711	11	424.498	144121962	104.615	584806575	1195821	8.2438	31.065	256.093	185.892	2.81703	2.04481	0.866816	1.95461e-05	1.95461e-05	1	1	0	1	1	0
AAGACAAGACT	73	496	11	424.498	144121962	104.615	584806575	5456	6.79452	0.171968	1.16844	0.848144	0.0128528	0.00932958	0.714428	8.91803e-08	8.91803e-08	1	0	0	1	1	0
AAGACAAGAG	4971	33707	10	424.498	144121962	104.615	584806575	337070	6.78073	11.7103	79.4045	57.6379	0.794045	0.576379	0.648161	5.50953e-06	5.50953e-06	1	0	0	1	1	0
AAGACAAGAGAAGAG	2098	8875	15	424.498	144121962	104.615	584806575	133125	4.23022	4.94231	20.9071	15.176	0.313606	0.227639	0.606542	2.17598e-06	2.17598e-06	1	0	0	1	1	0
AAGACAAGAGAC	206	1194	12	424.498	144121962	104.615	584806575	14328	5.79612	0.48528	2.81274	2.0417	0.0337528	0.0245004	0.664852	2.34196e-07	2.34196e-07	1	0	0	1	1	0
AAGACAAGAGAG	93	461	12	424.498	144121962	104.615	584806575	5532	4.95699	0.219083	1.08599	0.788295	0.0130319	0.00945954	0.568599	9.04226e-08	9.04226e-08	1	0	0	1	1	0
AAGACAAGAGAGAAGAG	44	208	17	424.498	144121962	104.615	584806575	3536	4.72727	0.103652	0.489991	0.355673	0.00832985	0.00604644	0.768186	5.77972e-08	5.77972e-08	1	0	0	1	1	0
AAGACAAGCC	285	1670	10	424.498	144121962	104.615	584806575	16700	5.85965	0.671382	3.93406	2.85565	0.0393406	0.0285565	0.560117	2.72968e-07	2.72968e-07	1	0	0	1	1	0
AAGACAAGGAC	294	2271	11	424.498	144121962	104.615	584806575	24981	7.72449	0.692583	5.34985	3.88334	0.0588484	0.0427167	0.812212	4.08324e-07	4.08324e-07	1	0	0	1	1	0
AAGACAAGGC	637	3501	10	424.498	144121962	104.615	584806575	35010	5.49608	1.5006	8.2474	5.98659	0.082474	0.0598659	0.525363	5.72251e-07	5.72251e-07	1	0	0	1	1	0
AAGACAAGGCAC	196	1051	12	424.498	144121962	104.615	584806575	12612	5.36224	0.461722	2.47587	1.79718	0.0297104	0.0215661	0.615084	2.06148e-07	2.06148e-07	1	0	0	1	1	0
AAGACAAGGGC	16	84	11	424.498	144121962	104.615	584806575	924	5.25	0.0376916	0.197881	0.143637	0.00217669	0.00158001	0.552025	1.51031e-08	1.51031e-08	1	0	0	1	1	0
AAGACAAGGGGAC	64	365	13	424.498	144121962	104.615	584806575	4745	5.70312	0.150766	0.85984	0.624138	0.0111779	0.00811379	0.708701	7.75588e-08	7.75588e-08	1	0	0	1	1	0
AAGACAATCGAAGAGAAGAG	1	4	20	424.498	144121962	104.615	584806575	80	4	0.00235573	0.0094229	0.00683987	0.000188458	0.000136797	0.76471	1.30763e-09	1.30763e-09	1	0	0	1	1	0
AAGACAC	4	23	7	424.498	144121962	104.615	584806575	161	5.75	0.0094229	0.0541817	0.0393292	0.000379272	0.000275305	0.384745	2.6316e-09	2.6316e-09	1	0	0	1	0	0
AAGACACGAC	191	1028	10	424.498	144121962	104.615	584806575	10280	5.3822	0.449944	2.42169	1.75785	0.0242169	0.0175785	0.514478	1.6803e-07	1.6803e-07	1	0	0	1	1	0
AAGACAG	185	1201	7	424.498	144121962	104.615	584806575	8407	6.49189	0.435809	2.82923	2.05367	0.0198046	0.0143757	0.434386	1.37415e-07	1.37415e-07	1	0	0	1	0	0
AAGACAGGAC	4564	33254	10	424.498	144121962	104.615	584806575	332540	7.28615	10.7515	78.3373	56.8632	0.783373	0.568632	0.696474	5.43549e-06	5.43549e-06	1	0	0	1	1	0
AAGACAGGG	7	32	9	424.498	144121962	104.615	584806575	288	4.57143	0.0164901	0.0753832	0.0547189	0.000678449	0.000492471	0.39328	4.70747e-09	4.70747e-09	1	0	0	1	0	0
AAGACATAGAG	8	63	11	424.498	144121962	104.615	584806575	693	7.875	0.0188458	0.148411	0.107728	0.00163252	0.00118501	0.828038	1.13273e-08	1.13273e-08	1	0	0	1	1	0
AAGACATGAC	15619	125804	10	424.498	144121962	104.615	584806575	1258040	8.05455	36.7941	296.36	215.121	2.9636	2.15121	0.769924	2.05631e-05	2.05631e-05	1	1	0	1	1	0
AAGACATGACAC	12	54	12	424.498	144121962	104.615	584806575	648	4.5	0.0282687	0.127209	0.0923382	0.00152651	0.00110806	0.516179	1.05918e-08	1.05918e-08	1	0	0	1	1	0
AAGACATGCC	1	7	10	424.498	144121962	104.615	584806575	70	7	0.00235573	0.0164901	0.0119698	0.000164901	0.000119698	0.669121	1.14418e-09	1.14418e-09	1	0	0	1	1	0
AAGACATGGC	3	17	10	424.498	144121962	104.615	584806575	170	5.66667	0.00706718	0.0400473	0.0290694	0.000400473	0.000290694	0.54167	2.77871e-09	2.77871e-09	1	0	0	1	1	0
AAGACC	1444	5959	6	424.498	144121962	104.615	584806575	35754	4.12673	3.40167	14.0378	10.1897	0.0842266	0.0611382	0.236681	5.84412e-07	5.84412e-07	1	0	0	1	0	0
AAGACCAGAC	204	1487	10	424.498	144121962	104.615	584806575	14870	7.28922	0.480568	3.50296	2.54272	0.0350296	0.0254272	0.696767	2.43056e-07	2.43056e-07	1	0	0	1	1	0
AAGACCG	232	942	7	424.498	144121962	104.615	584806575	6594	4.06034	0.546528	2.21909	1.61079	0.0155337	0.0112755	0.271686	1.07781e-07	1.07781e-07	1	0	0	1	0	0
AAGACG	77	310	6	424.498	144121962	104.615	584806575	1860	4.02597	0.181391	0.730275	0.53009	0.00438165	0.00318054	0.230903	3.04024e-08	3.04024e-08	1	0	0	1	0	0
AAGACGAGAC	384	2280	10	424.498	144121962	104.615	584806575	22800	5.9375	0.904599	5.37106	3.89872	0.0537106	0.0389872	0.567558	3.72674e-07	3.72674e-07	1	0	0	1	1	0
AAGACGTGAC	18	97	10	424.498	144121962	104.615	584806575	970	5.38889	0.0424031	0.228505	0.165867	0.00228505	0.00165867	0.515117	1.5855e-08	1.5855e-08	1	0	0	1	1	0
AAGACTAGAC	2962	24196	10	424.498	144121962	104.615	584806575	241960	8.1688	6.97766	56.9991	41.3744	0.569991	0.413744	0.780846	3.95492e-06	3.95492e-06	1	0	0	1	1	0
AAGACTAGGAC	38	256	11	424.498	144121962	104.615	584806575	2816	6.73684	0.0895176	0.603066	0.437752	0.00663372	0.00481527	0.708363	4.60285e-08	4.60285e-08	1	0	0	1	1	0
AAGACTG	350	1478	7	424.498	144121962	104.615	584806575	10346	4.22286	0.824504	3.48176	2.52733	0.0243723	0.0176913	0.28256	1.69109e-07	1.69109e-07	1	0	0	1	0	0
AAGACTTGAC	2	10	10	424.498	144121962	104.615	584806575	100	5	0.00471145	0.0235573	0.0170997	0.000235573	0.000170997	0.477944	1.63454e-09	1.63454e-09	1	0	0	1	0	0
AAGAG	6295175	96606062	5	424.498	144121962	104.615	584806575	483030310	15.346	14829.7	227577	165193	1137.89	825.966	0.733455	0.00789531	0.00789531	1	1	1	1	1	1
AAGAGAAGAGAG	26960	122719	12	424.498	144121962	104.615	584806575	1472628	4.55189	63.5104	289.092	209.845	3.46911	2.51815	0.522132	2.40706e-05	2.40706e-05	1	1	0	1	1	0
AAGAGAAGAGG	2583	17258	11	424.498	144121962	104.615	584806575	189838	6.68138	6.08484	40.6551	29.5106	0.447206	0.324617	0.702531	3.10297e-06	3.10297e-06	1	0	0	1	1	0
AAGAGAAGAGTG	59	239	12	424.498	144121962	104.615	584806575	2868	4.05085	0.138988	0.563019	0.408682	0.00675622	0.00490419	0.464659	4.68785e-08	4.68785e-08	1	0	0	1	0	0
AAGAGAAGAT	5439	25627	10	424.498	144121962	104.615	584806575	256270	4.71171	12.8128	60.3702	43.8213	0.603702	0.438213	0.450387	4.18883e-06	4.18883e-06	1	0	0	1	0	0
AAGAGAAGCG	2758	20223	10	424.498	144121962	104.615	584806575	202230	7.33249	6.49709	47.6398	34.5807	0.476398	0.345807	0.700903	3.30552e-06	3.30552e-06	1	0	0	1	1	0
AAGAGAAGGAG	70	465	11	424.498	144121962	104.615	584806575	5115	6.64286	0.164901	1.09541	0.795135	0.0120495	0.00874648	0.698481	8.36065e-08	8.36065e-08	1	0	0	1	1	0
AAGAGAAGGG	907	3842	10	424.498	144121962	104.615	584806575	38420	4.23594	2.13664	9.0507	6.56969	0.090507	0.0656969	0.404909	6.27989e-07	6.27989e-07	1	0	0	1	0	0
AAGAGAAGGTG	1	4	11	424.498	144121962	104.615	584806575	44	4	0.00235573	0.0094229	0.00683987	0.000103652	7.52386e-05	0.420591	7.19196e-10	7.19196e-10	1	0	0	1	0	0
AAGAGAAGTG	1536	9894	10	424.498	144121962	104.615	584806575	98940	6.44141	3.6184	23.3076	16.9184	0.233076	0.169184	0.615726	1.61721e-06	1.61721e-06	1	0	0	1	1	0
AAGAGAATAG	347	2012	10	424.498	144121962	104.615	584806575	20120	5.79827	0.817437	4.73972	3.44045	0.0473972	0.0344045	0.55425	3.28869e-07	3.28869e-07	1	0	0	1	1	0
AAGAGAATTG	3	15	10	424.498	144121962	104.615	584806575	150	5	0.00706718	0.0353359	0.0256495	0.000353359	0.000256495	0.477944	2.4518e-09	2.4518e-09	1	0	0	1	0	0
AAGAGAC	33	226	7	424.498	144121962	104.615	584806575	1582	6.84848	0.077739	0.532394	0.386453	0.00372676	0.00270517	0.458247	2.58584e-08	2.58584e-08	1	0	0	1	0	0
AAGAGACGAG	3979	23030	10	424.498	144121962	104.615	584806575	230300	5.78789	9.37343	54.2524	39.3805	0.542524	0.393805	0.553257	3.76434e-06	3.76434e-06	1	0	0	1	1	0
AAGAGACGAGAG	13	72	12	424.498	144121962	104.615	584806575	864	5.53846	0.0306244	0.169612	0.123118	0.00203535	0.00147741	0.635298	1.41224e-08	1.41224e-08	1	0	0	1	1	0
AAGAGACGGG	1246	9228	10	424.498	144121962	104.615	584806575	92280	7.4061	2.93523	21.7386	15.7796	0.217386	0.157796	0.70794	1.50835e-06	1.50835e-06	1	0	0	1	1	0
AAGAGAG	198888	1749390	7	424.498	144121962	104.615	584806575	12245730	8.79585	468.526	4121.08	2991.4	28.8476	20.9398	0.588549	0.000200161	0.000200161	1	1	1	1	1	1
AAGAGAGAATTGAG	367	1547	14	424.498	144121962	104.615	584806575	21658	4.21526	0.864551	3.64431	2.64532	0.0510203	0.0370345	0.564104	3.54008e-07	3.54008e-07	1	0	0	1	1	0
AAGAGAGAG	144	906	9	424.498	144121962	104.615	584806575	8154	6.29167	0.339225	2.13429	1.54923	0.0192086	0.0139431	0.541271	1.3328e-07	1.3328e-07	1	0	0	1	1	0
AAGAGAGAGTGAG	267	1094	13	424.498	144121962	104.615	584806575	14222	4.09738	0.628979	2.57716	1.8707	0.0335031	0.0243192	0.509162	2.32464e-07	2.32464e-07	1	0	0	1	1	0
AAGAGAGGAG	500	2510	10	424.498	144121962	104.615	584806575	25100	5.02	1.17786	5.91287	4.29202	0.0591287	0.0429202	0.479856	4.10269e-07	4.10269e-07	1	0	0	1	0	0
AAGAGAT	16	110	7	424.498	144121962	104.615	584806575	770	6.875	0.0376916	0.25913	0.188096	0.00181391	0.00131667	0.460021	1.25859e-08	1.25859e-08	1	0	0	1	0	0
AAGAGATGAC	18	96	10	424.498	144121962	104.615	584806575	960	5.33333	0.0424031	0.22615	0.164157	0.0022615	0.00164157	0.509807	1.56916e-08	1.56916e-08	1	0	0	1	1	0
AAGAGATGAG	2290	12574	10	424.498	144121962	104.615	584806575	125740	5.49083	5.39461	29.6209	21.5011	0.296209	0.215011	0.524862	2.05527e-06	2.05527e-06	1	0	0	1	1	0
AAGAGC	186	750	6	424.498	144121962	104.615	584806575	4500	4.03226	0.438165	1.76679	1.28248	0.0106008	0.00769485	0.231263	7.35541e-08	7.35541e-08	1	0	0	1	0	0
AAGAGCAGAG	724	4863	10	424.498	144121962	104.615	584806575	48630	6.71685	1.70555	11.4559	8.31557	0.114559	0.0831557	0.642055	7.94875e-07	7.94875e-07	1	0	0	1	1	0
AAGAGCAGAGCAGAG	13	56	15	424.498	144121962	104.615	584806575	840	4.30769	0.0306244	0.131921	0.0957582	0.00197881	0.00143637	0.61765	1.37301e-08	1.37301e-08	1	0	0	1	1	0
AAGAGCG	28	166	7	424.498	144121962	104.615	584806575	1162	5.92857	0.0659603	0.391051	0.283855	0.00273735	0.00198698	0.396693	1.89933e-08	1.89933e-08	1	0	0	1	0	0
AAGAGG	4777	63422	6	424.498	144121962	104.615	584806575	380532	13.2765	11.2533	149.405	108.45	0.896429	0.650697	0.761452	6.21993e-06	6.21993e-06	1	0	0	1	1	0
AAGAGGAGAG	1913	9570	10	424.498	144121962	104.615	584806575	95700	5.00261	4.5065	22.5443	16.3644	0.225443	0.163644	0.478194	1.56425e-06	1.56425e-06	1	0	0	1	0	0
AAGAGGC	36	144	7	424.498	144121962	104.615	584806575	1008	4	0.0848061	0.339225	0.246235	0.00237457	0.00172365	0.267649	1.64761e-08	1.64761e-08	1	0	0	1	0	0
AAGAGGG	16	101	7	424.498	144121962	104.615	584806575	707	6.3125	0.0376916	0.237928	0.172707	0.0016655	0.00120895	0.422383	1.15562e-08	1.15562e-08	1	0	0	1	0	0
AAGAGGGAGAGGGAGG	1	4	16	424.498	144121962	104.615	584806575	64	4	0.00235573	0.0094229	0.00683987	0.000150766	0.000109438	0.611768	1.0461e-09	1.0461e-09	1	0	0	1	1	0
AAGAGGGTC	1	5	9	424.498	144121962	104.615	584806575	45	5	0.00235573	0.0117786	0.00854984	0.000106008	7.69485e-05	0.430149	7.35541e-10	7.35541e-10	1	0	0	1	0	0
AAGAGGT	79	751	7	424.498	144121962	104.615	584806575	5257	9.50633	0.186102	1.76915	1.28419	0.0123841	0.0089893	0.636089	8.59276e-08	8.59276e-08	1	0	0	1	1	0
AAGAGGTGT	12	50	9	424.498	144121962	104.615	584806575	450	4.16667	0.0282687	0.117786	0.0854984	0.00106008	0.000769485	0.358458	7.35541e-09	7.35541e-09	1	0	0	1	0	0
AAGAGT	16	74	6	424.498	144121962	104.615	584806575	444	4.625	0.0376916	0.174324	0.126538	0.00104594	0.000759225	0.265259	7.25734e-09	7.25734e-09	1	0	0	1	0	0
AAGAGTAGAG	502	3082	10	424.498	144121962	104.615	584806575	30820	6.13944	1.18257	7.26035	5.27012	0.0726035	0.0527012	0.586862	5.03764e-07	5.03764e-07	1	0	0	1	1	0
AAGAGTAGAT	4	23	10	424.498	144121962	104.615	584806575	230	5.75	0.0094229	0.0541817	0.0393292	0.000541817	0.000393292	0.549635	3.75943e-09	3.75943e-09	1	0	0	1	1	0
AAGAGTG	55	326	7	424.498	144121962	104.615	584806575	2282	5.92727	0.129565	0.767967	0.557449	0.00537577	0.00390214	0.396606	3.73001e-08	3.73001e-08	1	0	0	1	0	0
AAGAT	93995	1121966	5	424.498	144121962	104.615	584806575	5609830	11.9364	221.426	2643.04	1918.52	13.2152	9.59262	0.570495	9.16947e-05	9.16947e-05	1	1	1	1	1	1
AAGATAAGATT	1	6	11	424.498	144121962	104.615	584806575	66	6	0.00235573	0.0141344	0.0102598	0.000155478	0.000112858	0.630886	1.07879e-09	1.07879e-09	1	0	0	1	1	0
AAGATAC	81	324	7	424.498	144121962	104.615	584806575	2268	4	0.190814	0.763255	0.554029	0.00534279	0.00387821	0.267649	3.70713e-08	3.70713e-08	1	0	0	1	0	0
AAGATAGAT	1	8	9	424.498	144121962	104.615	584806575	72	8	0.00235573	0.0188458	0.0136797	0.000169612	0.000123118	0.688239	1.17687e-09	1.17687e-09	1	0	0	1	1	0
AAGATAT	4	16	7	424.498	144121962	104.615	584806575	112	4	0.0094229	0.0376916	0.0273595	0.000263841	0.000191516	0.267649	1.83068e-09	1.83068e-09	1	0	0	1	0	0
AAGATATAT	6	33	9	424.498	144121962	104.615	584806575	297	5.5	0.0141344	0.077739	0.0564289	0.000699651	0.00050786	0.473164	4.85457e-09	4.85457e-09	1	0	0	1	0	0
AAGATATGAC	17	101	10	424.498	144121962	104.615	584806575	1010	5.94118	0.0400473	0.237928	0.172707	0.00237928	0.00172707	0.56791	1.65088e-08	1.65088e-08	1	0	0	1	1	0
AAGATATGAG	11	44	10	424.498	144121962	104.615	584806575	440	4	0.025913	0.103652	0.0752386	0.00103652	0.000752386	0.382355	7.19196e-09	7.19196e-09	1	0	0	1	0	0
AAGATG	1232	5912	6	424.498	144121962	104.615	584806575	35472	4.7987	2.90225	13.9271	10.1093	0.0835623	0.060656	0.275221	5.79803e-07	5.79803e-07	1	0	0	1	0	0
AAGATGG	159	647	7	424.498	144121962	104.615	584806575	4529	4.06918	0.37456	1.52415	1.10635	0.0106691	0.00774444	0.272278	7.40282e-08	7.40282e-08	1	0	0	1	0	0
AAGATGT	374	1911	7	424.498	144121962	104.615	584806575	13377	5.10963	0.881042	4.50179	3.26775	0.0315125	0.0228742	0.341896	2.18652e-07	2.18652e-07	1	0	0	1	0	0
AAGATT	5	25	6	424.498	144121962	104.615	584806575	150	5	0.0117786	0.0588932	0.0427492	0.000353359	0.000256495	0.286766	2.4518e-09	2.4518e-09	1	0	0	1	0	0
AAGATTAGAT	1018	4250	10	424.498	144121962	104.615	584806575	42500	4.17485	2.39813	10.0118	7.26736	0.100118	0.0726736	0.399069	6.94678e-07	6.94678e-07	1	0	0	1	0	0
AAGC	92	553	4	424.498	144121962	104.615	584806575	2212	6.01087	0.216727	1.30272	0.945612	0.00521087	0.00378245	0.229829	3.61559e-08	3.61559e-08	1	0	0	0	0	0
AAGCAAGGC	5	20	9	424.498	144121962	104.615	584806575	180	4	0.0117786	0.0471145	0.0341993	0.000424031	0.000307794	0.34412	2.94217e-09	2.94217e-09	1	0	0	1	0	0
AAGCAAT	135	540	7	424.498	144121962	104.615	584806575	3780	4	0.318023	1.27209	0.923382	0.00890464	0.00646368	0.267649	6.17855e-08	6.17855e-08	1	0	0	1	0	0
AAGCAC	644	6720	6	424.498	144121962	104.615	584806575	40320	10.4348	1.51709	15.8305	11.491	0.0949829	0.0689459	0.598469	6.59045e-07	6.59045e-07	1	0	0	1	1	0
AAGCACC	69	291	7	424.498	144121962	104.615	584806575	2037	4.21739	0.162545	0.685516	0.4976	0.00479861	0.0034832	0.282195	3.32955e-08	3.32955e-08	1	0	0	1	0	0
AAGCAG	1190	5290	6	424.498	144121962	104.615	584806575	31740	4.44538	2.80331	12.4618	9.04573	0.0747707	0.0542744	0.254957	5.18802e-07	5.18802e-07	1	0	0	1	0	0
AAGCAGAAGGAG	5	23	12	424.498	144121962	104.615	584806575	276	4.6	0.0117786	0.0541817	0.0393292	0.00065018	0.000471951	0.52765	4.51132e-09	4.51132e-09	1	0	0	1	1	0
AAGCAGC	46	184	7	424.498	144121962	104.615	584806575	1288	4	0.108363	0.433454	0.314634	0.00303418	0.00220244	0.267649	2.10528e-08	2.10528e-08	1	0	0	1	0	0
AAGCAT	30	120	6	424.498	144121962	104.615	584806575	720	4	0.0706718	0.282687	0.205196	0.00169612	0.00123118	0.229413	1.17687e-08	1.17687e-08	1	0	0	1	0	0
AAGCC	1439	8203	5	424.498	144121962	104.615	584806575	41015	5.70049	3.38989	19.324	14.0269	0.0966201	0.0701343	0.272451	6.70405e-07	6.70405e-07	1	0	0	1	0	0
AAGCCAG	14	56	7	424.498	144121962	104.615	584806575	392	4	0.0329802	0.131921	0.0957582	0.000923445	0.000670307	0.267649	6.40738e-09	6.40738e-09	1	0	0	1	0	0
AAGCCATGAC	1	5	10	424.498	144121962	104.615	584806575	50	5	0.00235573	0.0117786	0.00854984	0.000117786	8.54984e-05	0.477944	8.17268e-10	8.17268e-10	1	0	0	1	0	0
AAGCCC	1929	7861	6	424.498	144121962	104.615	584806575	47166	4.07517	4.5442	18.5184	13.4421	0.11111	0.0806523	0.233724	7.70945e-07	7.70945e-07	1	0	0	1	0	0
AAGCCCC	186	846	7	424.498	144121962	104.615	584806575	5922	4.54839	0.438165	1.99294	1.44663	0.0139506	0.0101264	0.304342	9.67972e-08	9.67972e-08	1	0	0	1	0	0
AAGCCGAGAC	1	4	10	424.498	144121962	104.615	584806575	40	4	0.00235573	0.0094229	0.00683987	9.4229e-05	6.83987e-05	0.382355	6.53815e-10	6.53815e-10	1	0	0	1	0	0
AAGCG	94	675	5	424.498	144121962	104.615	584806575	3375	7.18085	0.221438	1.59012	1.15423	0.00795058	0.00577114	0.343204	5.51656e-08	5.51656e-08	1	0	0	1	0	0
AAGCGAT	22	107	7	424.498	144121962	104.615	584806575	749	4.86364	0.051826	0.252063	0.182966	0.00176444	0.00128077	0.325436	1.22427e-08	1.22427e-08	1	0	0	1	0	0
AAGCGCC	223	1124	7	424.498	144121962	104.615	584806575	7868	5.04036	0.525327	2.64784	1.922	0.0185349	0.013454	0.337261	1.28605e-07	1.28605e-07	1	0	0	1	0	0
AAGCGG	113	472	6	424.498	144121962	104.615	584806575	2832	4.17699	0.266197	1.1119	0.807104	0.00667142	0.00484263	0.239564	4.62901e-08	4.62901e-08	1	0	0	1	0	0
AAGCGGC	1	4	7	424.498	144121962	104.615	584806575	28	4	0.00235573	0.0094229	0.00683987	6.59603e-05	4.78791e-05	0.267649	4.5767e-10	4.5767e-10	1	0	0	1	0	0
AAGCGGG	7	44	7	424.498	144121962	104.615	584806575	308	6.28571	0.0164901	0.103652	0.0752386	0.000725564	0.00052667	0.420591	5.03437e-09	5.03437e-09	1	0	0	1	0	0
AAGCGGGG	1	4	8	424.498	144121962	104.615	584806575	32	4	0.00235573	0.0094229	0.00683987	7.53832e-05	5.47189e-05	0.305884	5.23052e-10	5.23052e-10	1	0	0	1	0	0
AAGCGGT	2	8	7	424.498	144121962	104.615	584806575	56	4	0.00471145	0.0188458	0.0136797	0.000131921	9.57582e-05	0.267649	9.1534e-10	9.1534e-10	1	0	0	1	0	0
AAGCTAT	331	1387	7	424.498	144121962	104.615	584806575	9709	4.19033	0.779745	3.26739	2.37172	0.0228717	0.0166021	0.280384	1.58697e-07	1.58697e-07	1	0	0	1	0	0
AAGCTC	71	343	6	424.498	144121962	104.615	584806575	2058	4.83099	0.167257	0.808014	0.586519	0.00484808	0.00351911	0.277073	3.36388e-08	3.36388e-08	1	0	0	1	0	0
AAGCTCC	106	424	7	424.498	144121962	104.615	584806575	2968	4	0.249707	0.998828	0.725026	0.00699179	0.00507518	0.267649	4.8513e-08	4.8513e-08	1	0	0	1	0	0
AAGCTG	1683	7053	6	424.498	144121962	104.615	584806575	42318	4.19073	3.96469	16.6149	12.0604	0.0996896	0.0723624	0.240352	6.91703e-07	6.91703e-07	1	0	0	1	0	0
AAGG	463	3411	4	424.498	144121962	104.615	584806575	13644	7.36717	1.0907	8.03538	5.8327	0.0321415	0.0233308	0.281688	2.23016e-07	2.23016e-07	1	0	0	0	0	0
AAGGAAT	6	24	7	424.498	144121962	104.615	584806575	168	4	0.0141344	0.0565374	0.0410392	0.000395762	0.000287274	0.267649	2.74602e-09	2.74602e-09	1	0	0	1	0	0
AAGGAC	830	3670	6	424.498	144121962	104.615	584806575	22020	4.42169	1.95525	8.64551	6.27558	0.0518731	0.0376535	0.253598	3.59925e-07	3.59925e-07	1	0	0	1	0	0
AAGGACAAGGAG	274	1349	12	424.498	144121962	104.615	584806575	16188	4.92336	0.645469	3.17787	2.30675	0.0381345	0.0276809	0.564741	2.64599e-07	2.64599e-07	1	0	0	1	1	0
AAGGACAG	3	16	8	424.498	144121962	104.615	584806575	128	5.33333	0.00706718	0.0376916	0.0273595	0.000301533	0.000218876	0.407845	2.09221e-09	2.09221e-09	1	0	0	1	0	0
AAGGACC	412	1708	7	424.498	144121962	104.615	584806575	11956	4.14563	0.970559	4.02358	2.92062	0.0281651	0.0204444	0.277393	1.95425e-07	1.95425e-07	1	0	0	1	0	0
AAGGACG	446	1941	7	424.498	144121962	104.615	584806575	13587	4.35202	1.05065	4.57246	3.31905	0.0320072	0.0232333	0.291203	2.22084e-07	2.22084e-07	1	0	0	1	0	0
AAGGAG	51503	765474	6	424.498	144121962	104.615	584806575	4592844	14.8627	121.327	1803.25	1308.94	10.8195	7.85361	0.852425	7.50717e-05	7.50717e-05	1	1	1	1	1	1
AAGGAGAAGGAT	10	51	12	424.498	144121962	104.615	584806575	612	5.1	0.0235573	0.120142	0.0872083	0.0014417	0.0010465	0.585003	1.00034e-08	1.00034e-08	1	0	0	1	1	0
AAGGAGAAGGGAG	3	12	13	424.498	144121962	104.615	584806575	156	4	0.00706718	0.0282687	0.0205196	0.000367493	0.000266755	0.497062	2.54988e-09	2.54988e-09	1	0	0	1	0	0
AAGGAGAAGGTG	38	172	12	424.498	144121962	104.615	584806575	2064	4.52632	0.0895176	0.405185	0.294114	0.00486222	0.00352937	0.519198	3.37368e-08	3.37368e-08	1	0	0	1	1	0
AAGGAGACGGAG	5	27	12	424.498	144121962	104.615	584806575	324	5.4	0.0117786	0.0636046	0.0461691	0.000763255	0.000554029	0.619415	5.2959e-09	5.2959e-09	1	0	0	1	1	0
AAGGAGAGGGAG	58	360	12	424.498	144121962	104.615	584806575	4320	6.2069	0.136632	0.848061	0.615588	0.0101767	0.00738706	0.711972	7.0612e-08	7.0612e-08	1	0	0	1	1	0
AAGGAGATGGAG	102	426	12	424.498	144121962	104.615	584806575	5112	4.17647	0.240284	1.00354	0.728446	0.0120425	0.00874135	0.479068	8.35575e-08	8.35575e-08	1	0	0	1	0	0
AAGGAGC	9	36	7	424.498	144121962	104.615	584806575	252	4	0.0212015	0.0848061	0.0615588	0.000593643	0.000430912	0.267649	4.11903e-09	4.11903e-09	1	0	0	1	0	0
AAGGAGGAG	182	1815	9	424.498	144121962	104.615	584806575	16335	9.97253	0.428742	4.27564	3.10359	0.0384808	0.0279323	0.857935	2.67002e-07	2.67002e-07	1	0	0	1	1	0
AAGGAGTAGGAG	107	579	12	424.498	144121962	104.615	584806575	6948	5.41121	0.252063	1.36397	0.990071	0.0163676	0.0118809	0.620702	1.13568e-07	1.13568e-07	1	0	0	1	1	0
AAGGAT	985	9570	6	424.498	144121962	104.615	584806575	57420	9.71574	2.32039	22.5443	16.3644	0.135266	0.0981863	0.557229	9.38551e-07	9.38551e-07	1	0	0	1	1	0
AAGGATC	15	60	7	424.498	144121962	104.615	584806575	420	4	0.0353359	0.141344	0.102598	0.000989405	0.000718186	0.267649	6.86505e-09	6.86505e-09	1	0	0	1	0	0
AAGGC	81089	1027492	5	424.498	144121962	104.615	584806575	5137460	12.6712	191.023	2420.49	1756.98	12.1024	8.78489	0.60561	8.39737e-05	8.39737e-05	1	1	1	1	1	1
AAGGCAATGC	1782	9316	10	424.498	144121962	104.615	584806575	93160	5.22783	4.1979	21.9459	15.9301	0.219459	0.159301	0.499722	1.52273e-06	1.52273e-06	1	0	0	1	0	0
AAGGCAGGGC	1	5	10	424.498	144121962	104.615	584806575	50	5	0.00235573	0.0117786	0.00854984	0.000117786	8.54984e-05	0.477944	8.17268e-10	8.17268e-10	1	0	0	1	0	0
AAGGCATGAC	60	418	10	424.498	144121962	104.615	584806575	4180	6.96667	0.141344	0.984693	0.714766	0.00984693	0.00714766	0.665935	6.83236e-08	6.83236e-08	1	0	0	1	1	0
AAGGCG	568	2442	6	424.498	144121962	104.615	584806575	14652	4.2993	1.33805	5.75268	4.17574	0.0345161	0.0250544	0.246579	2.39492e-07	2.39492e-07	1	0	0	1	0	0
AAGGCGG	76	304	7	424.498	144121962	104.615	584806575	2128	4	0.179035	0.716141	0.51983	0.00501298	0.00363881	0.267649	3.47829e-08	3.47829e-08	1	0	0	1	0	0
AAGGCT	136	578	6	424.498	144121962	104.615	584806575	3468	4.25	0.320379	1.36161	0.988361	0.00816966	0.00593017	0.243751	5.66857e-08	5.66857e-08	1	0	0	1	0	0
AAGGG	641	4021	5	424.498	144121962	104.615	584806575	20105	6.27301	1.51002	9.47237	6.87578	0.0473619	0.0343789	0.299815	3.28624e-07	3.28624e-07	1	0	0	1	0	0
AAGGGAG	55	338	7	424.498	144121962	104.615	584806575	2366	6.14545	0.129565	0.796235	0.577969	0.00557365	0.00404578	0.411205	3.86731e-08	3.86731e-08	1	0	0	1	0	0
AAGGGATGGG	1	6	10	424.498	144121962	104.615	584806575	60	6	0.00235573	0.0141344	0.0102598	0.000141344	0.000102598	0.573533	9.80722e-10	9.80722e-10	1	0	0	1	1	0
AAGGGC	17	69	6	424.498	144121962	104.615	584806575	414	4.05882	0.0400473	0.162545	0.117988	0.000975271	0.000707926	0.232787	6.76698e-09	6.76698e-09	1	0	0	1	0	0
AAGGGCATAG	1	5	10	424.498	144121962	104.615	584806575	50	5	0.00235573	0.0117786	0.00854984	0.000117786	8.54984e-05	0.477944	8.17268e-10	8.17268e-10	1	0	0	1	0	0
AAGGGCC	17	68	7	424.498	144121962	104.615	584806575	476	4	0.0400473	0.160189	0.116278	0.00112133	0.000813944	0.267649	7.78039e-09	7.78039e-09	1	0	0	1	0	0
AAGGGCG	2	8	7	424.498	144121962	104.615	584806575	56	4	0.00471145	0.0188458	0.0136797	0.000131921	9.57582e-05	0.267649	9.1534e-10	9.1534e-10	1	0	0	1	0	0
AAGGGCT	37	148	7	424.498	144121962	104.615	584806575	1036	4	0.0871619	0.348647	0.253075	0.00244053	0.00177153	0.267649	1.69338e-08	1.69338e-08	1	0	0	1	0	0
AAGGGG	1237	5244	6	424.498	144121962	104.615	584806575	31464	4.23929	2.91403	12.3534	8.96707	0.0741206	0.0538024	0.243137	5.14291e-07	5.14291e-07	1	0	0	1	0	0
AAGGGGC	107	428	7	424.498	144121962	104.615	584806575	2996	4	0.252063	1.00825	0.731866	0.00705776	0.00512306	0.267649	4.89707e-08	4.89707e-08	1	0	0	1	0	0
AAGGGGG	3	12	7	424.498	144121962	104.615	584806575	84	4	0.00706718	0.0282687	0.0205196	0.000197881	0.000143637	0.267649	1.37301e-09	1.37301e-09	1	0	0	1	0	0
AAGGGGT	46	184	7	424.498	144121962	104.615	584806575	1288	4	0.108363	0.433454	0.314634	0.00303418	0.00220244	0.267649	2.10528e-08	2.10528e-08	1	0	0	1	0	0
AAGGGT	202	813	6	424.498	144121962	104.615	584806575	4878	4.02475	0.475857	1.91521	1.3902	0.0114912	0.00834122	0.230833	7.97327e-08	7.97327e-08	1	0	0	1	0	0
AAGGGTC	41	164	7	424.498	144121962	104.615	584806575	1148	4	0.0965848	0.386339	0.280435	0.00270437	0.00196304	0.267649	1.87645e-08	1.87645e-08	1	0	0	1	0	0
AAGGT	375	1894	5	424.498	144121962	104.615	584806575	9470	5.05067	0.883397	4.46175	3.23868	0.0223087	0.0161934	0.241394	1.54791e-07	1.54791e-07	1	0	0	1	0	0
AAGGTAC	18	72	7	424.498	144121962	104.615	584806575	504	4	0.0424031	0.169612	0.123118	0.00118729	0.000861823	0.267649	8.23806e-09	8.23806e-09	1	0	0	1	0	0
AAGGTAG	5	23	7	424.498	144121962	104.615	584806575	161	4.6	0.0117786	0.0541817	0.0393292	0.000379272	0.000275305	0.307796	2.6316e-09	2.6316e-09	1	0	0	1	0	0
AAGGTCGAT	2	9	9	424.498	144121962	104.615	584806575	81	4.5	0.00471145	0.0212015	0.0153897	0.000190814	0.000138507	0.387135	1.32397e-09	1.32397e-09	1	0	0	1	0	0
AAGGTG	39	334	6	424.498	144121962	104.615	584806575	2004	8.5641	0.0918733	0.786812	0.571129	0.00472087	0.00342677	0.491179	3.27561e-08	3.27561e-08	1	0	0	1	0	0
AAGT	791	5090	4	424.498	144121962	104.615	584806575	20360	6.43489	1.86338	11.9906	8.70373	0.0479626	0.0348149	0.246041	3.32792e-07	3.32792e-07	1	0	0	0	0	0
AAGTAAT	1	5	7	424.498	144121962	104.615	584806575	35	5	0.00235573	0.0117786	0.00854984	8.24504e-05	5.98488e-05	0.334561	5.72088e-10	5.72088e-10	1	0	0	1	0	0
AAGTAC	41	164	6	424.498	144121962	104.615	584806575	984	4	0.0965848	0.386339	0.280435	0.00231803	0.00168261	0.229413	1.60838e-08	1.60838e-08	1	0	0	1	0	0
AAGTACC	26	104	7	424.498	144121962	104.615	584806575	728	4	0.0612489	0.244996	0.177837	0.00171497	0.00124486	0.267649	1.18994e-08	1.18994e-08	1	0	0	1	0	0
AAGTAG	122	488	6	424.498	144121962	104.615	584806575	2928	4	0.287399	1.14959	0.834464	0.00689757	0.00500678	0.229413	4.78592e-08	4.78592e-08	1	0	0	1	0	0
AAGTAGC	185	808	7	424.498	144121962	104.615	584806575	5656	4.36757	0.435809	1.90343	1.38165	0.013324	0.00967157	0.292243	9.24494e-08	9.24494e-08	1	0	0	1	0	0
AAGTAT	229	919	6	424.498	144121962	104.615	584806575	5514	4.0131	0.539461	2.16491	1.57146	0.0129895	0.00942876	0.230164	9.01283e-08	9.01283e-08	1	0	0	1	0	0
AAGTATC	97	390	7	424.498	144121962	104.615	584806575	2730	4.02062	0.228505	0.918733	0.666887	0.00643113	0.00466821	0.269028	4.46228e-08	4.46228e-08	1	0	0	1	0	0
AAGTC	109	585	5	424.498	144121962	104.615	584806575	2925	5.36697	0.256774	1.3781	1.00033	0.0068905	0.00500165	0.256511	4.78102e-08	4.78102e-08	1	0	0	1	0	0
AAGTCC	805	3316	6	424.498	144121962	104.615	584806575	19896	4.11925	1.89636	7.81159	5.67025	0.0468695	0.0340215	0.236253	3.25207e-07	3.25207e-07	1	0	0	1	0	0
AAGTCG	165	738	6	424.498	144121962	104.615	584806575	4428	4.47273	0.388695	1.73853	1.26196	0.0104312	0.00757173	0.256525	7.23773e-08	7.23773e-08	1	0	0	1	0	0
AAGTG	1361	12080	5	424.498	144121962	104.615	584806575	60400	8.87583	3.20614	28.4572	20.6564	0.142286	0.103282	0.424215	9.8726e-07	9.8726e-07	1	0	0	1	0	0
AAGTGAG	107	1010	7	424.498	144121962	104.615	584806575	7070	9.43925	0.252063	2.37928	1.72707	0.016655	0.0120895	0.631601	1.15562e-07	1.15562e-07	1	0	0	1	1	0
AAGTGC	462	1848	6	424.498	144121962	104.615	584806575	11088	4	1.08835	4.35338	3.16002	0.0261203	0.0189601	0.229413	1.81237e-07	1.81237e-07	1	0	0	1	0	0
AAGTGG	2166	8952	6	424.498	144121962	104.615	584806575	53712	4.13296	5.1025	21.0885	15.3076	0.126531	0.0918458	0.237039	8.77942e-07	8.77942e-07	1	0	0	1	0	0
AAGTGGC	322	1331	7	424.498	144121962	104.615	584806575	9317	4.13354	0.758544	3.13547	2.27597	0.0219483	0.0159318	0.276584	1.5229e-07	1.5229e-07	1	0	0	1	0	0
AAGTGGG	133	615	7	424.498	144121962	104.615	584806575	4305	4.62406	0.313312	1.44877	1.05163	0.0101414	0.00736141	0.309406	7.03668e-08	7.03668e-08	1	0	0	1	0	0
AAGTGGT	324	1349	7	424.498	144121962	104.615	584806575	9443	4.16358	0.763255	3.17787	2.30675	0.0222451	0.0161472	0.278594	1.54349e-07	1.54349e-07	1	0	0	1	0	0
AAGTGT	257	1048	6	424.498	144121962	104.615	584806575	6288	4.07782	0.605422	2.4688	1.79205	0.0148128	0.0107523	0.233876	1.0278e-07	1.0278e-07	1	0	0	1	0	0
AAT	7779	68743	3	424.498	144121962	104.615	584806575	206229	8.837	18.3252	161.94	117.548	0.485819	0.352645	0.253415	3.37089e-06	3.37089e-06	1	0	0	0	0	0
AATAATC	1	4	7	424.498	144121962	104.615	584806575	28	4	0.00235573	0.0094229	0.00683987	6.59603e-05	4.78791e-05	0.267649	4.5767e-10	4.5767e-10	1	0	0	1	0	0
AATAATCAT	964	8460	9	424.498	144121962	104.615	584806575	76140	8.77593	2.27092	19.9294	14.4663	0.179365	0.130197	0.754993	1.24454e-06	1.24454e-06	1	0	0	1	1	0
AATAATGAT	2	22	9	424.498	144121962	104.615	584806575	198	11	0.00471145	0.051826	0.0376193	0.000466434	0.000338573	0.946329	3.23638e-09	3.23638e-09	1	0	0	1	1	0
AATAC	14632	163750	5	424.498	144121962	104.615	584806575	818750	11.1912	34.469	385.75	280.007	1.92875	1.40004	0.534878	1.33828e-05	1.33828e-05	1	1	0	1	1	0
AATACAATAG	2	9	10	424.498	144121962	104.615	584806575	90	4.5	0.00471145	0.0212015	0.0153897	0.000212015	0.000153897	0.430149	1.47108e-09	1.47108e-09	1	0	0	1	0	0
AATACAG	86	424	7	424.498	144121962	104.615	584806575	2968	4.93023	0.202592	0.998828	0.725026	0.00699179	0.00507518	0.329892	4.8513e-08	4.8513e-08	1	0	0	1	0	0
AATACC	2230	9733	6	424.498	144121962	104.615	584806575	58398	4.36457	5.25327	22.9283	16.6431	0.13757	0.0998587	0.250323	9.54537e-07	9.54537e-07	1	0	0	1	0	0
AATACG	1872	7923	6	424.498	144121962	104.615	584806575	47538	4.23237	4.40992	18.6644	13.5481	0.111987	0.0812884	0.24274	7.77026e-07	7.77026e-07	1	0	0	1	0	0
AATACGG	29	116	7	424.498	144121962	104.615	584806575	812	4	0.0683161	0.273264	0.198356	0.00191285	0.00138849	0.267649	1.32724e-08	1.32724e-08	1	0	0	1	0	0
AATACT	6206	88507	6	424.498	144121962	104.615	584806575	531042	14.2615	14.6196	208.498	151.344	1.25099	0.908064	0.817945	8.68008e-06	8.68008e-06	1	0	0	1	1	0
AATACTG	13	52	7	424.498	144121962	104.615	584806575	364	4	0.0306244	0.122498	0.0889183	0.000857484	0.000622428	0.267649	5.94971e-09	5.94971e-09	1	0	0	1	0	0
AATAG	32538	516960	5	424.498	144121962	104.615	584806575	2584800	15.8879	76.6506	1217.82	883.985	6.08908	4.41992	0.759352	4.22495e-05	4.22495e-05	1	1	1	1	1	1
AATAGAATCG	5	26	10	424.498	144121962	104.615	584806575	260	5.2	0.0117786	0.0612489	0.0444591	0.000612489	0.000444591	0.497062	4.24979e-09	4.24979e-09	1	0	0	1	0	0
AATAGAATTG	48	276	10	424.498	144121962	104.615	584806575	2760	5.75	0.113075	0.65018	0.471951	0.0065018	0.00471951	0.549635	4.51132e-08	4.51132e-08	1	0	0	1	1	0
AATAGAC	5661	63711	7	424.498	144121962	104.615	584806575	445977	11.2544	13.3358	150.086	108.944	1.0506	0.762606	0.753054	7.28966e-06	7.28966e-06	1	0	0	1	1	0
AATAGACGAC	76	473	10	424.498	144121962	104.615	584806575	4730	6.22368	0.179035	1.11426	0.808814	0.0111426	0.00808814	0.594914	7.73136e-08	7.73136e-08	1	0	0	1	1	0
AATAGAG	4	26	7	424.498	144121962	104.615	584806575	182	6.5	0.0094229	0.0612489	0.0444591	0.000428742	0.000311214	0.434929	2.97486e-09	2.97486e-09	1	0	0	1	0	0
AATAGAGGAG	31	173	10	424.498	144121962	104.615	584806575	1730	5.58065	0.0730275	0.407541	0.295824	0.00407541	0.00295824	0.533447	2.82775e-08	2.82775e-08	1	0	0	1	1	0
AATAGAGTAG	2	8	10	424.498	144121962	104.615	584806575	80	4	0.00471145	0.0188458	0.0136797	0.000188458	0.000136797	0.382355	1.30763e-09	1.30763e-09	1	0	0	1	0	0
AATAGAT	1	4	7	424.498	144121962	104.615	584806575	28	4	0.00235573	0.0094229	0.00683987	6.59603e-05	4.78791e-05	0.267649	4.5767e-10	4.5767e-10	1	0	0	1	0	0
AATAGC	2026	8299	6	424.498	144121962	104.615	584806575	49794	4.09625	4.7727	19.5502	14.191	0.117301	0.0851461	0.234933	8.13901e-07	8.13901e-07	1	0	0	1	0	0
AATAGCG	161	689	7	424.498	144121962	104.615	584806575	4823	4.2795	0.379272	1.6231	1.17817	0.0113617	0.00824717	0.286351	7.88337e-08	7.88337e-08	1	0	0	1	0	0
AATAGG	780	3120	6	424.498	144121962	104.615	584806575	18720	4	1.83747	7.34987	5.3351	0.0440992	0.0320106	0.229413	3.05985e-07	3.05985e-07	1	0	0	1	0	0
AATAGGC	11	44	7	424.498	144121962	104.615	584806575	308	4	0.025913	0.103652	0.0752386	0.000725564	0.00052667	0.267649	5.03437e-09	5.03437e-09	1	0	0	1	0	0
AATAGGG	35	140	7	424.498	144121962	104.615	584806575	980	4	0.0824504	0.329802	0.239395	0.00230861	0.00167577	0.267649	1.60185e-08	1.60185e-08	1	0	0	1	0	0
AATAGGT	31	135	7	424.498	144121962	104.615	584806575	945	4.35484	0.0730275	0.318023	0.230846	0.00222616	0.00161592	0.291392	1.54464e-08	1.54464e-08	1	0	0	1	0	0
AATAGT	322	1383	6	424.498	144121962	104.615	584806575	8298	4.29503	0.758544	3.25797	2.36488	0.0195478	0.0141893	0.246334	1.35634e-07	1.35634e-07	1	0	0	1	0	0
AATAGTG	442	1898	7	424.498	144121962	104.615	584806575	13286	4.29412	1.04123	4.47117	3.24552	0.0312982	0.0227186	0.287329	2.17165e-07	2.17165e-07	1	0	0	1	0	0
AATAT	458	3126	5	424.498	144121962	104.615	584806575	15630	6.82533	1.07892	7.364	5.34536	0.03682	0.0267268	0.326212	2.55478e-07	2.55478e-07	1	0	0	1	0	0
AATATAC	264	1056	7	424.498	144121962	104.615	584806575	7392	4	0.621912	2.48765	1.80573	0.0174135	0.0126401	0.267649	1.20825e-07	1.20825e-07	1	0	0	1	0	0
AATATAG	10	50	7	424.498	144121962	104.615	584806575	350	5	0.0235573	0.117786	0.0854984	0.000824504	0.000598488	0.334561	5.72088e-09	5.72088e-09	1	0	0	1	0	0
AATATAGAC	9	37	9	424.498	144121962	104.615	584806575	333	4.11111	0.0212015	0.0871619	0.0632688	0.000784457	0.000569419	0.353678	5.44301e-09	5.44301e-09	1	0	0	1	0	0
AATATAT	38	166	7	424.498	144121962	104.615	584806575	1162	4.36842	0.0895176	0.391051	0.283855	0.00273735	0.00198698	0.2923	1.89933e-08	1.89933e-08	1	0	0	1	0	0
AATATATGG	41	173	9	424.498	144121962	104.615	584806575	1557	4.21951	0.0965848	0.407541	0.295824	0.00366787	0.00266242	0.363004	2.54497e-08	2.54497e-08	1	0	0	1	0	0
AATATC	221	977	6	424.498	144121962	104.615	584806575	5862	4.42081	0.520615	2.30154	1.67064	0.0138093	0.0100238	0.253548	9.58165e-08	9.58165e-08	1	0	0	1	0	0
AATATCAT	1304	14835	8	424.498	144121962	104.615	584806575	118680	11.3765	3.07187	34.9472	25.3674	0.279578	0.202939	0.869975	1.93987e-06	1.93987e-06	1	0	0	1	1	0
AATATCC	209	937	7	424.498	144121962	104.615	584806575	6559	4.48325	0.492347	2.20732	1.60224	0.0154512	0.0112157	0.299984	1.07209e-07	1.07209e-07	1	0	0	1	0	0
AATATCG	28	112	7	424.498	144121962	104.615	584806575	784	4	0.0659603	0.263841	0.191516	0.00184689	0.00134061	0.267649	1.28148e-08	1.28148e-08	1	0	0	1	0	0
AATATG	869	3885	6	424.498	144121962	104.615	584806575	23310	4.47066	2.04713	9.152	6.64322	0.054912	0.0398593	0.256407	3.8101e-07	3.8101e-07	1	0	0	1	0	0
AATATGC	62	248	7	424.498	144121962	104.615	584806575	1736	4	0.146055	0.58422	0.424072	0.00408954	0.0029685	0.267649	2.83756e-08	2.83756e-08	1	0	0	1	0	0
AATATGG	255	1053	7	424.498	144121962	104.615	584806575	7371	4.12941	0.60071	2.48058	1.8006	0.0173641	0.0126042	0.276308	1.20482e-07	1.20482e-07	1	0	0	1	0	0
AATATT	38	152	6	424.498	144121962	104.615	584806575	912	4	0.0895176	0.35807	0.259915	0.00214842	0.00155949	0.229413	1.4907e-08	1.4907e-08	1	0	0	1	0	0
AATATTC	10	40	7	424.498	144121962	104.615	584806575	280	4	0.0235573	0.094229	0.0683987	0.000659603	0.000478791	0.267649	4.5767e-09	4.5767e-09	1	0	0	1	0	0
AATC	4364	28219	4	424.498	144121962	104.615	584806575	112876	6.46632	10.2804	66.4762	48.2536	0.265905	0.193014	0.247243	1.845e-06	1.845e-06	1	0	0	0	0	0
AATCAC	499	2039	6	424.498	144121962	104.615	584806575	12234	4.08617	1.17551	4.80333	3.48662	0.02882	0.0209197	0.234355	1.99969e-07	1.99969e-07	1	0	0	1	0	0
AATCACATAG	3	13	10	424.498	144121962	104.615	584806575	130	4.33333	0.00706718	0.0306244	0.0222296	0.000306244	0.000222296	0.414218	2.1249e-09	2.1249e-09	1	0	0	1	0	0
AATCAG	1977	7993	6	424.498	144121962	104.615	584806575	47958	4.04299	4.65727	18.8293	13.6678	0.112976	0.0820066	0.231879	7.83891e-07	7.83891e-07	1	0	0	1	0	0
AATCAT	36	170	6	424.498	144121962	104.615	584806575	1020	4.72222	0.0848061	0.400473	0.290694	0.00240284	0.00174417	0.270835	1.66723e-08	1.66723e-08	1	0	0	1	0	0
AATCATC	14	56	7	424.498	144121962	104.615	584806575	392	4	0.0329802	0.131921	0.0957582	0.000923445	0.000670307	0.267649	6.40738e-09	6.40738e-09	1	0	0	1	0	0
AATCC	2704	14046	5	424.498	144121962	104.615	584806575	70230	5.19453	6.36988	33.0885	24.0182	0.165443	0.120091	0.248269	1.14793e-06	1.14793e-06	1	0	0	1	0	0
AATCCAG	163	670	7	424.498	144121962	104.615	584806575	4690	4.11043	0.383983	1.57834	1.14568	0.0110484	0.00801975	0.275038	7.66598e-08	7.66598e-08	1	0	0	1	0	0
AATCCAT	142	573	7	424.498	144121962	104.615	584806575	4011	4.03521	0.334513	1.34983	0.979811	0.00944882	0.00685868	0.270005	6.55613e-08	6.55613e-08	1	0	0	1	0	0
AATCCC	5200	21608	6	424.498	144121962	104.615	584806575	129648	4.15538	12.2498	50.9025	36.949	0.305415	0.221694	0.238325	2.11914e-06	2.11914e-06	1	0	0	1	0	0
AATCCCC	219	951	7	424.498	144121962	104.615	584806575	6657	4.34247	0.515904	2.2403	1.62618	0.0156821	0.0113833	0.290564	1.08811e-07	1.08811e-07	1	0	0	1	0	0
AATCCCG	11	44	7	424.498	144121962	104.615	584806575	308	4	0.025913	0.103652	0.0752386	0.000725564	0.00052667	0.267649	5.03437e-09	5.03437e-09	1	0	0	1	0	0
AATCCCT	231	924	7	424.498	144121962	104.615	584806575	6468	4	0.544173	2.17669	1.58001	0.0152368	0.0110601	0.267649	1.05722e-07	1.05722e-07	1	0	0	1	0	0
AATCCG	3101	13047	6	424.498	144121962	104.615	584806575	78282	4.20735	7.30511	30.7352	22.3099	0.184411	0.13386	0.241305	1.27955e-06	1.27955e-06	1	0	0	1	0	0
AATCCGC	19	76	7	424.498	144121962	104.615	584806575	532	4	0.0447588	0.179035	0.129957	0.00125325	0.000909702	0.267649	8.69573e-09	8.69573e-09	1	0	0	1	0	0
AATCCT	60	285	6	424.498	144121962	104.615	584806575	1710	4.75	0.141344	0.671382	0.487341	0.00402829	0.00292404	0.272428	2.79506e-08	2.79506e-08	1	0	0	1	0	0
AATCCTC	198	792	7	424.498	144121962	104.615	584806575	5544	4	0.466434	1.86574	1.35429	0.0130601	0.00948006	0.267649	9.06187e-08	9.06187e-08	1	0	0	1	0	0
AATCCTG	29	116	7	424.498	144121962	104.615	584806575	812	4	0.0683161	0.273264	0.198356	0.00191285	0.00138849	0.267649	1.32724e-08	1.32724e-08	1	0	0	1	0	0
AATCG	3397	17989	5	424.498	144121962	104.615	584806575	89945	5.29555	8.0024	42.3772	30.7606	0.211886	0.153803	0.253098	1.47018e-06	1.47018e-06	1	0	0	1	0	0
AATCGAG	11	44	7	424.498	144121962	104.615	584806575	308	4	0.025913	0.103652	0.0752386	0.000725564	0.00052667	0.267649	5.03437e-09	5.03437e-09	1	0	0	1	0	0
AATCGC	1429	5724	6	424.498	144121962	104.615	584806575	34344	4.0056	3.36633	13.4842	9.78785	0.0809051	0.0587271	0.229734	5.61365e-07	5.61365e-07	1	0	0	1	0	0
AATCGG	2110	8479	6	424.498	144121962	104.615	584806575	50874	4.01848	4.97058	19.9742	14.4988	0.119845	0.0869929	0.230473	8.31554e-07	8.31554e-07	1	0	0	1	0	0
AATCGGG	294	1193	7	424.498	144121962	104.615	584806575	8351	4.05782	0.692583	2.81038	2.03999	0.0196727	0.0142799	0.271518	1.365e-07	1.365e-07	1	0	0	1	0	0
AATCGGT	28	112	7	424.498	144121962	104.615	584806575	784	4	0.0659603	0.263841	0.191516	0.00184689	0.00134061	0.267649	1.28148e-08	1.28148e-08	1	0	0	1	0	0
AATCGT	1	4	6	424.498	144121962	104.615	584806575	24	4	0.00235573	0.0094229	0.00683987	5.65374e-05	4.10392e-05	0.229413	3.92289e-10	3.92289e-10	1	0	0	1	0	0
AATCT	45	246	5	424.498	144121962	104.615	584806575	1230	5.46667	0.106008	0.579509	0.420652	0.00289754	0.00210326	0.261276	2.01048e-08	2.01048e-08	1	0	0	1	0	0
AATCTAG	8	32	7	424.498	144121962	104.615	584806575	224	4	0.0188458	0.0753832	0.0547189	0.000527683	0.000383033	0.267649	3.66136e-09	3.66136e-09	1	0	0	1	0	0
AATCTAT	18	72	7	424.498	144121962	104.615	584806575	504	4	0.0424031	0.169612	0.123118	0.00118729	0.000861823	0.267649	8.23806e-09	8.23806e-09	1	0	0	1	0	0
AATCTC	436	2168	6	424.498	144121962	104.615	584806575	13008	4.97248	1.0271	5.10721	3.70721	0.0306433	0.0222433	0.285188	2.12621e-07	2.12621e-07	1	0	0	1	0	0
AATCTCATCT	7	38	10	424.498	144121962	104.615	584806575	380	5.42857	0.0164901	0.0895176	0.0649787	0.000895176	0.000649787	0.51891	6.21124e-09	6.21124e-09	1	0	0	1	1	0
AATCTG	7264	29973	6	424.498	144121962	104.615	584806575	179838	4.12624	17.112	70.6082	51.2528	0.423649	0.307517	0.236653	2.93952e-06	2.93952e-06	1	0	0	1	0	0
AATCTGC	374	1553	7	424.498	144121962	104.615	584806575	10871	4.15241	0.881042	3.65844	2.65558	0.0256091	0.0185891	0.277846	1.7769e-07	1.7769e-07	1	0	0	1	0	0
AATCTGT	46	184	7	424.498	144121962	104.615	584806575	1288	4	0.108363	0.433454	0.314634	0.00303418	0.00220244	0.267649	2.10528e-08	2.10528e-08	1	0	0	1	0	0
AATG	4709	30486	4	424.498	144121962	104.615	584806575	121944	6.47399	11.0931	71.8167	52.1301	0.287267	0.20852	0.247536	1.99322e-06	1.99322e-06	1	0	0	0	0	0
AATGAG	870	3545	6	424.498	144121962	104.615	584806575	21270	4.07471	2.04948	8.35105	6.06183	0.0501063	0.036371	0.233698	3.47666e-07	3.47666e-07	1	0	0	1	0	0
AATGAT	1365	5516	6	424.498	144121962	104.615	584806575	33096	4.04103	3.21557	12.9942	9.43218	0.0779651	0.0565931	0.231766	5.40966e-07	5.40966e-07	1	0	0	1	0	0
AATGC	133	666	5	424.498	144121962	104.615	584806575	3330	5.00752	0.313312	1.56891	1.13884	0.00784457	0.00569419	0.239331	5.44301e-08	5.44301e-08	1	0	0	1	0	0
AATGCAG	206	846	7	424.498	144121962	104.615	584806575	5922	4.1068	0.48528	1.99294	1.44663	0.0139506	0.0101264	0.274795	9.67972e-08	9.67972e-08	1	0	0	1	0	0
AATGCAT	33	132	7	424.498	144121962	104.615	584806575	924	4	0.077739	0.310956	0.225716	0.00217669	0.00158001	0.267649	1.51031e-08	1.51031e-08	1	0	0	1	0	0
AATGCC	1247	5309	6	424.498	144121962	104.615	584806575	31854	4.25742	2.93759	12.5065	9.07822	0.0750393	0.0544693	0.244177	5.20665e-07	5.20665e-07	1	0	0	1	0	0
AATGCCC	31	124	7	424.498	144121962	104.615	584806575	868	4	0.0730275	0.29211	0.212036	0.00204477	0.00148425	0.267649	1.41878e-08	1.41878e-08	1	0	0	1	0	0
AATGCCG	13	52	7	424.498	144121962	104.615	584806575	364	4	0.0306244	0.122498	0.0889183	0.000857484	0.000622428	0.267649	5.94971e-09	5.94971e-09	1	0	0	1	0	0
AATGCG	2029	8427	6	424.498	144121962	104.615	584806575	50562	4.15328	4.77977	19.8517	14.4099	0.11911	0.0864594	0.238204	8.26454e-07	8.26454e-07	1	0	0	1	0	0
AATGCT	153	612	6	424.498	144121962	104.615	584806575	3672	4	0.360426	1.4417	1.0465	0.00865023	0.006279	0.229413	6.00202e-08	6.00202e-08	1	0	0	1	0	0
AATGCTG	24	96	7	424.498	144121962	104.615	584806575	672	4	0.0565374	0.22615	0.164157	0.00158305	0.0011491	0.267649	1.09841e-08	1.09841e-08	1	0	0	1	0	0
AATGG	1332	7720	5	424.498	144121962	104.615	584806575	38600	5.7958	3.13783	18.1862	13.2009	0.090931	0.0660047	0.277006	6.30931e-07	6.30931e-07	1	0	0	1	0	0
AATGGAG	232	934	7	424.498	144121962	104.615	584806575	6538	4.02586	0.546528	2.20025	1.59711	0.0154017	0.0111798	0.269379	1.06866e-07	1.06866e-07	1	0	0	1	0	0
AATGGAT	63	252	7	424.498	144121962	104.615	584806575	1764	4	0.148411	0.593643	0.430912	0.0041555	0.00301638	0.267649	2.88332e-08	2.88332e-08	1	0	0	1	0	0
AATGGC	3121	12829	6	424.498	144121962	104.615	584806575	76974	4.11054	7.35222	30.2216	21.9372	0.18133	0.131623	0.235753	1.25817e-06	1.25817e-06	1	0	0	1	0	0
AATGGCC	49	196	7	424.498	144121962	104.615	584806575	1372	4	0.115431	0.461722	0.335154	0.00323206	0.00234607	0.267649	2.24258e-08	2.24258e-08	1	0	0	1	0	0
AATGGCG	885	3836	7	424.498	144121962	104.615	584806575	26852	4.33446	2.08482	9.03657	6.55943	0.063256	0.045916	0.290028	4.38906e-07	4.38906e-07	1	0	0	1	0	0
AATGGG	11625	47916	6	424.498	144121962	104.615	584806575	287496	4.12181	27.3853	112.877	81.9348	0.677262	0.491609	0.236399	4.69923e-06	4.69923e-06	1	0	0	1	0	0
AATGGGC	134	536	7	424.498	144121962	104.615	584806575	3752	4	0.315667	1.26267	0.916542	0.00883868	0.0064158	0.267649	6.13278e-08	6.13278e-08	1	0	0	1	0	0
AATGGGG	98	406	7	424.498	144121962	104.615	584806575	2842	4.14286	0.230861	0.956425	0.694247	0.00669497	0.00485973	0.277207	4.64535e-08	4.64535e-08	1	0	0	1	0	0
AATGGGT	88	353	7	424.498	144121962	104.615	584806575	2471	4.01136	0.207304	0.831571	0.603618	0.005821	0.00422533	0.268409	4.03894e-08	4.03894e-08	1	0	0	1	0	0
AATGGT	417	1975	6	424.498	144121962	104.615	584806575	11850	4.73621	0.982338	4.65256	3.37719	0.0279154	0.0202631	0.271637	1.93693e-07	1.93693e-07	1	0	0	1	0	0
AATGGTG	253	1041	7	424.498	144121962	104.615	584806575	7287	4.11462	0.595999	2.45231	1.78008	0.0171662	0.0124605	0.275318	1.19109e-07	1.19109e-07	1	0	0	1	0	0
AATGGTGC	314	1361	8	424.498	144121962	104.615	584806575	10888	4.33439	0.739698	3.20614	2.32727	0.0256491	0.0186181	0.331456	1.77968e-07	1.77968e-07	1	0	0	1	0	0
AATGT	654	3363	5	424.498	144121962	104.615	584806575	16815	5.1422	1.54064	7.92231	5.75062	0.0396115	0.0287531	0.245768	2.74847e-07	2.74847e-07	1	0	0	1	0	0
AATGTAG	1	4	7	424.498	144121962	104.615	584806575	28	4	0.00235573	0.0094229	0.00683987	6.59603e-05	4.78791e-05	0.267649	4.5767e-10	4.5767e-10	1	0	0	1	0	0
AATGTAT	2	23	7	424.498	144121962	104.615	584806575	161	11.5	0.00471145	0.0541817	0.0393292	0.000379272	0.000275305	0.76949	2.6316e-09	2.6316e-09	1	0	0	1	1	0
AATGTCATGT	496	2949	10	424.498	144121962	104.615	584806575	29490	5.94556	1.16844	6.94704	5.04269	0.0694704	0.0504269	0.568329	4.82025e-07	4.82025e-07	1	0	0	1	1	0
AATGTCG	61	244	7	424.498	144121962	104.615	584806575	1708	4	0.143699	0.574797	0.417232	0.00402358	0.00292062	0.267649	2.79179e-08	2.79179e-08	1	0	0	1	0	0
AATGTCT	27	108	7	424.498	144121962	104.615	584806575	756	4	0.0636046	0.254418	0.184676	0.00178093	0.00129274	0.267649	1.23571e-08	1.23571e-08	1	0	0	1	0	0
AATGTG	1199	5410	6	424.498	144121962	104.615	584806575	32460	4.51209	2.82452	12.7445	9.25092	0.0764669	0.0555055	0.258783	5.30571e-07	5.30571e-07	1	0	0	1	0	0
AATGTGC	501	2063	7	424.498	144121962	104.615	584806575	14441	4.11776	1.18022	4.85986	3.52766	0.034019	0.0246936	0.275528	2.36043e-07	2.36043e-07	1	0	0	1	0	0
AATT	448	2753	4	424.498	144121962	104.615	584806575	11012	6.14509	1.05537	6.48531	4.70754	0.0259413	0.0188302	0.234961	1.79995e-07	1.79995e-07	1	0	0	0	0	0
AATTAC	838	3434	6	424.498	144121962	104.615	584806575	20604	4.09785	1.9741	8.08956	5.87203	0.0485374	0.0352322	0.235025	3.3678e-07	3.3678e-07	1	0	0	1	0	0
AATTACG	299	1196	7	424.498	144121962	104.615	584806575	8372	4	0.704362	2.81745	2.04512	0.0197221	0.0143158	0.267649	1.36843e-07	1.36843e-07	1	0	0	1	0	0
AATTAG	701	2934	6	424.498	144121962	104.615	584806575	17604	4.18545	1.65136	6.9117	5.01704	0.0414702	0.0301023	0.240049	2.87744e-07	2.87744e-07	1	0	0	1	0	0
AATTAT	36	144	6	424.498	144121962	104.615	584806575	864	4	0.0848061	0.339225	0.246235	0.00203535	0.00147741	0.229413	1.41224e-08	1.41224e-08	1	0	0	1	0	0
AATTATC	105	1404	7	424.498	144121962	104.615	584806575	9828	13.3714	0.247351	3.30744	2.40079	0.0231521	0.0168056	0.894711	1.60642e-07	1.60642e-07	1	0	0	1	1	0
AATTC	146	739	5	424.498	144121962	104.615	584806575	3695	5.06164	0.343936	1.74088	1.26367	0.00870441	0.00631833	0.241918	6.03961e-08	6.03961e-08	1	0	0	1	0	0
AATTCC	1432	6168	6	424.498	144121962	104.615	584806575	37008	4.30726	3.3734	14.5301	10.5471	0.0871807	0.0632825	0.247036	6.04909e-07	6.04909e-07	1	0	0	1	0	0
AATTCG	289	1204	6	424.498	144121962	104.615	584806575	7224	4.16609	0.680805	2.83629	2.0588	0.0170178	0.0123528	0.238939	1.18079e-07	1.18079e-07	1	0	0	1	0	0
AATTCGC	1	4	7	424.498	144121962	104.615	584806575	28	4	0.00235573	0.0094229	0.00683987	6.59603e-05	4.78791e-05	0.267649	4.5767e-10	4.5767e-10	1	0	0	1	0	0
AATTCTC	25	222	7	424.498	144121962	104.615	584806575	1554	8.88	0.0588932	0.522971	0.379613	0.0036608	0.00265729	0.59418	2.54007e-08	2.54007e-08	1	0	0	1	1	0
AATTGC	875	3500	6	424.498	144121962	104.615	584806575	21000	4	2.06126	8.24504	5.98488	0.0494702	0.0359093	0.229413	3.43253e-07	3.43253e-07	1	0	0	1	0	0
AATTGCC	97	412	7	424.498	144121962	104.615	584806575	2884	4.24742	0.228505	0.970559	0.704506	0.00679391	0.00493155	0.284204	4.714e-08	4.714e-08	1	0	0	1	0	0
AC	281727	3827634	2	424.498	144121962	104.615	584806575	7655268	13.5863	663.672	9016.86	6545.13	18.0337	13.0903	0.25974	0.000125128	0.000125128	1	1	1	0	0	0
ACACACC	291	1294	7	424.498	144121962	104.615	584806575	9058	4.44674	0.685516	3.04831	2.2127	0.0213382	0.0154889	0.297541	1.48056e-07	1.48056e-07	1	0	0	1	0	0
ACACACT	85	340	7	424.498	144121962	104.615	584806575	2380	4	0.200237	0.800947	0.581389	0.00560663	0.00406972	0.267649	3.8902e-08	3.8902e-08	1	0	0	1	0	0
ACACAG	322	1288	6	424.498	144121962	104.615	584806575	7728	4	0.758544	3.03418	2.20244	0.0182051	0.0132146	0.229413	1.26317e-07	1.26317e-07	1	0	0	1	0	0
ACACAGG	294	1239	7	424.498	144121962	104.615	584806575	8673	4.21429	0.692583	2.91874	2.11865	0.0204312	0.0148305	0.281987	1.41763e-07	1.41763e-07	1	0	0	1	0	0
ACACAGT	237	1029	7	424.498	144121962	104.615	584806575	7203	4.34177	0.558307	2.42404	1.75956	0.0169683	0.0123169	0.290517	1.17736e-07	1.17736e-07	1	0	0	1	0	0
ACACAT	1262	5198	6	424.498	144121962	104.615	584806575	31188	4.11886	2.97293	12.2451	8.88841	0.0734704	0.0533305	0.23623	5.09779e-07	5.09779e-07	1	0	0	1	0	0
ACACC	1080	5876	5	424.498	144121962	104.615	584806575	29380	5.44074	2.54418	13.8422	10.0478	0.0692112	0.0502388	0.260037	4.80227e-07	4.80227e-07	1	0	0	1	0	0
ACACCAT	442	2097	7	424.498	144121962	104.615	584806575	14679	4.74434	1.04123	4.93996	3.5858	0.0345797	0.0251006	0.317454	2.39934e-07	2.39934e-07	1	0	0	1	0	0
ACACCC	1757	7316	6	424.498	144121962	104.615	584806575	43896	4.16392	4.13901	17.2345	12.5101	0.103407	0.0750607	0.238814	7.17496e-07	7.17496e-07	1	0	0	1	0	0
ACACCCAT	137	560	8	424.498	144121962	104.615	584806575	4480	4.08759	0.322734	1.31921	0.957582	0.0105537	0.00766065	0.312582	7.32272e-08	7.32272e-08	1	0	0	1	0	0
ACACCCC	56	238	7	424.498	144121962	104.615	584806575	1666	4.25	0.131921	0.560663	0.406972	0.00392464	0.00284881	0.284377	2.72314e-08	2.72314e-08	1	0	0	1	0	0
ACACCCT	42	168	7	424.498	144121962	104.615	584806575	1176	4	0.0989405	0.395762	0.287274	0.00277033	0.00201092	0.267649	1.92221e-08	1.92221e-08	1	0	0	1	0	0
ACACCT	209	915	6	424.498	144121962	104.615	584806575	5490	4.37799	0.492347	2.15549	1.56462	0.0129329	0.00938772	0.251092	8.97361e-08	8.97361e-08	1	0	0	1	0	0
ACACG	4329	48158	5	424.498	144121962	104.615	584806575	240790	11.1245	10.1979	113.447	82.3486	0.567235	0.411743	0.531689	3.9358e-06	3.9358e-06	1	0	0	1	1	0
ACACGACCCG	1	4	10	424.498	144121962	104.615	584806575	40	4	0.00235573	0.0094229	0.00683987	9.4229e-05	6.83987e-05	0.382355	6.53815e-10	6.53815e-10	1	0	0	1	0	0
ACACGC	541	2166	6	424.498	144121962	104.615	584806575	12996	4.0037	1.27445	5.1025	3.70379	0.030615	0.0222227	0.229625	2.12424e-07	2.12424e-07	1	0	0	1	0	0
ACACGG	954	4137	6	424.498	144121962	104.615	584806575	24822	4.33648	2.24736	9.74564	7.07413	0.0584738	0.0424448	0.248711	4.05725e-07	4.05725e-07	1	0	0	1	0	0
ACACGGC	23	92	7	424.498	144121962	104.615	584806575	644	4	0.0541817	0.216727	0.157317	0.00151709	0.00110122	0.267649	1.05264e-08	1.05264e-08	1	0	0	1	0	0
ACACGGG	95	380	7	424.498	144121962	104.615	584806575	2660	4	0.223794	0.895176	0.649787	0.00626623	0.00454851	0.267649	4.34787e-08	4.34787e-08	1	0	0	1	0	0
ACACGGGGC	1	6	9	424.498	144121962	104.615	584806575	54	6	0.00235573	0.0141344	0.0102598	0.000127209	9.23382e-05	0.516179	8.8265e-10	8.8265e-10	1	0	0	1	1	0
ACACT	242	1211	5	424.498	144121962	104.615	584806575	6055	5.00413	0.570086	2.85278	2.07077	0.0142639	0.0103539	0.239169	9.89712e-08	9.89712e-08	1	0	0	1	0	0
ACACTAT	51	204	7	424.498	144121962	104.615	584806575	1428	4	0.120142	0.480568	0.348833	0.00336398	0.00244183	0.267649	2.33412e-08	2.33412e-08	1	0	0	1	0	0
ACACTC	1416	5855	6	424.498	144121962	104.615	584806575	35130	4.13489	3.33571	13.7928	10.0119	0.0827567	0.0600711	0.237149	5.74213e-07	5.74213e-07	1	0	0	1	0	0
ACACTCC	131	524	7	424.498	144121962	104.615	584806575	3668	4	0.3086	1.2344	0.896023	0.0086408	0.00627216	0.267649	5.99548e-08	5.99548e-08	1	0	0	1	0	0
ACACTGG	290	1196	7	424.498	144121962	104.615	584806575	8372	4.12414	0.683161	2.81745	2.04512	0.0197221	0.0143158	0.275955	1.36843e-07	1.36843e-07	1	0	0	1	0	0
ACAG	6221	40796	4	424.498	144121962	104.615	584806575	163184	6.55779	14.655	96.1042	69.7598	0.384417	0.279039	0.25074	2.6673e-06	2.6673e-06	1	0	0	0	0	0
ACAGACC	18	72	7	424.498	144121962	104.615	584806575	504	4	0.0424031	0.169612	0.123118	0.00118729	0.000861823	0.267649	8.23806e-09	8.23806e-09	1	0	0	1	0	0
ACAGACCAG	1605	11840	9	424.498	144121962	104.615	584806575	106560	7.37695	3.78094	27.8918	20.246	0.251026	0.182214	0.634638	1.74176e-06	1.74176e-06	1	0	0	1	1	0
ACAGACT	11	44	7	424.498	144121962	104.615	584806575	308	4	0.025913	0.103652	0.0752386	0.000725564	0.00052667	0.267649	5.03437e-09	5.03437e-09	1	0	0	1	0	0
ACAGAG	462	1896	6	424.498	144121962	104.615	584806575	11376	4.1039	1.08835	4.46646	3.2421	0.0267987	0.0194526	0.235372	1.85945e-07	1.85945e-07	1	0	0	1	0	0
ACAGAGC	39	156	7	424.498	144121962	104.615	584806575	1092	4	0.0918733	0.367493	0.266755	0.00257245	0.00186728	0.267649	1.78491e-08	1.78491e-08	1	0	0	1	0	0
ACAGAGG	28	112	7	424.498	144121962	104.615	584806575	784	4	0.0659603	0.263841	0.191516	0.00184689	0.00134061	0.267649	1.28148e-08	1.28148e-08	1	0	0	1	0	0
ACAGAT	44497	285088	6	424.498	144121962	104.615	584806575	1710528	6.4069	104.823	671.589	487.491	4.02954	2.92495	0.367457	2.79592e-05	2.79592e-05	1	1	0	1	0	0
ACAGC	1634	9274	5	424.498	144121962	104.615	584806575	46370	5.67564	3.84926	21.847	15.8582	0.109235	0.0792912	0.271264	7.57935e-07	7.57935e-07	1	0	0	1	0	0
ACAGCAG	7	28	7	424.498	144121962	104.615	584806575	196	4	0.0164901	0.0659603	0.0478791	0.000461722	0.000335154	0.267649	3.20369e-09	3.20369e-09	1	0	0	1	0	0
ACAGCAT	43	172	7	424.498	144121962	104.615	584806575	1204	4	0.101296	0.405185	0.294114	0.00283629	0.0020588	0.267649	1.96798e-08	1.96798e-08	1	0	0	1	0	0
ACAGCC	823	3622	6	424.498	144121962	104.615	584806575	21732	4.40097	1.93876	8.53244	6.1935	0.0511946	0.037161	0.25241	3.55217e-07	3.55217e-07	1	0	0	1	0	0
ACAGCCAG	10	44	8	424.498	144121962	104.615	584806575	352	4.4	0.0235573	0.103652	0.0752386	0.000829216	0.000601908	0.336472	5.75357e-09	5.75357e-09	1	0	0	1	0	0
ACAGCCC	146	618	7	424.498	144121962	104.615	584806575	4326	4.23288	0.343936	1.45584	1.05676	0.0101909	0.00739732	0.283231	7.071e-08	7.071e-08	1	0	0	1	0	0
ACAGCCCAG	1	6	9	424.498	144121962	104.615	584806575	54	6	0.00235573	0.0141344	0.0102598	0.000127209	9.23382e-05	0.516179	8.8265e-10	8.8265e-10	1	0	0	1	1	0
ACAGCCGCC	3	18	9	424.498	144121962	104.615	584806575	162	6	0.00706718	0.0424031	0.0307794	0.000381628	0.000277015	0.516179	2.64795e-09	2.64795e-09	1	0	0	1	1	0
ACAGCCTGG	18	81	9	424.498	144121962	104.615	584806575	729	4.5	0.0424031	0.190814	0.138507	0.00171732	0.00124657	0.387135	1.19158e-08	1.19158e-08	1	0	0	1	0	0
ACAGCGG	92	368	7	424.498	144121962	104.615	584806575	2576	4	0.216727	0.866907	0.629268	0.00606835	0.00440488	0.267649	4.21057e-08	4.21057e-08	1	0	0	1	0	0
ACAGCT	1497	6245	6	424.498	144121962	104.615	584806575	37470	4.17168	3.52652	14.7115	10.6787	0.0882691	0.0640725	0.239259	6.12461e-07	6.12461e-07	1	0	0	1	0	0
ACAGCTC	373	1584	7	424.498	144121962	104.615	584806575	11088	4.24665	0.878686	3.73147	2.70859	0.0261203	0.0189601	0.284152	1.81237e-07	1.81237e-07	1	0	0	1	0	0
ACAGG	6690	75398	5	424.498	144121962	104.615	584806575	376990	11.2703	15.7598	177.617	128.928	0.888085	0.64464	0.538655	6.16204e-06	6.16204e-06	1	0	0	1	1	0
ACAGGACATG	19	140	10	424.498	144121962	104.615	584806575	1400	7.36842	0.0447588	0.329802	0.239395	0.00329802	0.00239395	0.704338	2.28835e-08	2.28835e-08	1	0	0	1	1	0
ACAGGACGGG	104	750	10	424.498	144121962	104.615	584806575	7500	7.21154	0.244996	1.76679	1.28248	0.0176679	0.0128248	0.689342	1.2259e-07	1.2259e-07	1	0	0	1	1	0
ACAGGAG	20	80	7	424.498	144121962	104.615	584806575	560	4	0.0471145	0.188458	0.136797	0.00131921	0.000957582	0.267649	9.1534e-09	9.1534e-09	1	0	0	1	0	0
ACAGGC	1190	5200	6	424.498	144121962	104.615	584806575	31200	4.36975	2.80331	12.2498	8.89183	0.0734987	0.053351	0.250619	5.09975e-07	5.09975e-07	1	0	0	1	0	0
ACAGGG	899	3744	6	424.498	144121962	104.615	584806575	22464	4.16463	2.1178	8.81984	6.40212	0.052919	0.0384127	0.238855	3.67182e-07	3.67182e-07	1	0	0	1	0	0
ACAGGGC	18	72	7	424.498	144121962	104.615	584806575	504	4	0.0424031	0.169612	0.123118	0.00118729	0.000861823	0.267649	8.23806e-09	8.23806e-09	1	0	0	1	0	0
ACAGGGCAGG	3	12	10	424.498	144121962	104.615	584806575	120	4	0.00706718	0.0282687	0.0205196	0.000282687	0.000205196	0.382355	1.96144e-09	1.96144e-09	1	0	0	1	0	0
ACAGGGCT	7	51	8	424.498	144121962	104.615	584806575	408	7.28571	0.0164901	0.120142	0.0872083	0.000961136	0.000697667	0.557146	6.66891e-09	6.66891e-09	1	0	0	1	1	0
ACAGGGG	68	368	7	424.498	144121962	104.615	584806575	2576	5.41176	0.160189	0.866907	0.629268	0.00606835	0.00440488	0.362113	4.21057e-08	4.21057e-08	1	0	0	1	0	0
ACAGGT	98	417	6	424.498	144121962	104.615	584806575	2502	4.2551	0.230861	0.982338	0.713056	0.00589403	0.00427834	0.244044	4.08961e-08	4.08961e-08	1	0	0	1	0	0
ACAGT	3	15	5	424.498	144121962	104.615	584806575	75	5	0.00706718	0.0353359	0.0256495	0.000176679	0.000128248	0.238972	1.2259e-09	1.2259e-09	1	0	0	1	0	0
ACAGTAG	26	104	7	424.498	144121962	104.615	584806575	728	4	0.0612489	0.244996	0.177837	0.00171497	0.00124486	0.267649	1.18994e-08	1.18994e-08	1	0	0	1	0	0
ACAGTAT	176	704	7	424.498	144121962	104.615	584806575	4928	4	0.414608	1.65843	1.20382	0.011609	0.00842672	0.267649	8.055e-08	8.055e-08	1	0	0	1	0	0
ACAGTC	500	2141	6	424.498	144121962	104.615	584806575	12846	4.282	1.17786	5.04361	3.66104	0.0302617	0.0219662	0.245587	2.09973e-07	2.09973e-07	1	0	0	1	0	0
ACAGTCC	27	108	7	424.498	144121962	104.615	584806575	756	4	0.0636046	0.254418	0.184676	0.00178093	0.00129274	0.267649	1.23571e-08	1.23571e-08	1	0	0	1	0	0
ACAGTCT	14	56	7	424.498	144121962	104.615	584806575	392	4	0.0329802	0.131921	0.0957582	0.000923445	0.000670307	0.267649	6.40738e-09	6.40738e-09	1	0	0	1	0	0
ACAGTG	99	396	6	424.498	144121962	104.615	584806575	2376	4	0.233217	0.932868	0.677147	0.00559721	0.00406288	0.229413	3.88366e-08	3.88366e-08	1	0	0	1	0	0
ACAGTGG	112	464	7	424.498	144121962	104.615	584806575	3248	4.14286	0.263841	1.09306	0.793425	0.0076514	0.00555397	0.277207	5.30897e-08	5.30897e-08	1	0	0	1	0	0
ACAT	18176	121110	4	424.498	144121962	104.615	584806575	484440	6.66318	42.8177	285.302	207.094	1.14121	0.828376	0.25477	7.91835e-06	7.91835e-06	1	1	0	0	0	0
ACATACATAT	10389	94953	10	424.498	144121962	104.615	584806575	949530	9.13976	24.4736	223.683	162.367	2.23683	1.62367	0.873659	1.55204e-05	1.55204e-05	1	0	0	1	1	0
ACATACT	453	1812	7	424.498	144121962	104.615	584806575	12684	4	1.06714	4.26858	3.09846	0.02988	0.0216892	0.267649	2.07325e-07	2.07325e-07	1	0	0	1	0	0
ACATAG	1316	18048	6	424.498	144121962	104.615	584806575	108288	13.7143	3.10014	42.5161	30.8615	0.255097	0.185169	0.786559	1.77001e-06	1.77001e-06	1	0	0	1	1	0
ACATAT	2636	11221	6	424.498	144121962	104.615	584806575	67326	4.25683	6.20969	26.4336	19.1875	0.158602	0.115125	0.244143	1.10047e-06	1.10047e-06	1	0	0	1	0	0
ACATATAT	12543	134411	8	424.498	144121962	104.615	584806575	1075288	10.716	29.5479	316.635	229.838	2.53308	1.83871	0.819465	1.7576e-05	1.7576e-05	1	1	0	1	1	0
ACATATATAT	87	429	10	424.498	144121962	104.615	584806575	4290	4.93103	0.204948	1.01061	0.733576	0.0101061	0.00733576	0.471352	7.01216e-08	7.01216e-08	1	0	0	1	0	0
ACATC	271	1361	5	424.498	144121962	104.615	584806575	6805	5.02214	0.638402	3.20614	2.32727	0.0160307	0.0116363	0.24003	1.1123e-07	1.1123e-07	1	0	0	1	0	0
ACATCC	15610	66697	6	424.498	144121962	104.615	584806575	400182	4.27271	36.7729	157.12	114.05	0.942719	0.684298	0.245054	6.54112e-06	6.54112e-06	1	1	0	1	0	0
ACATCCC	21	84	7	424.498	144121962	104.615	584806575	588	4	0.0494702	0.197881	0.143637	0.00138517	0.00100546	0.267649	9.61107e-09	9.61107e-09	1	0	0	1	0	0
ACATCCTAGC	1	4	10	424.498	144121962	104.615	584806575	40	4	0.00235573	0.0094229	0.00683987	9.4229e-05	6.83987e-05	0.382355	6.53815e-10	6.53815e-10	1	0	0	1	0	0
ACATCG	405	1620	6	424.498	144121962	104.615	584806575	9720	4	0.954069	3.81628	2.77015	0.0228977	0.0166209	0.229413	1.58877e-07	1.58877e-07	1	0	0	1	0	0
ACATCGC	25	100	7	424.498	144121962	104.615	584806575	700	4	0.0588932	0.235573	0.170997	0.00164901	0.00119698	0.267649	1.14418e-08	1.14418e-08	1	0	0	1	0	0
ACATCGG	80	341	7	424.498	144121962	104.615	584806575	2387	4.2625	0.188458	0.803303	0.583099	0.00562312	0.00408169	0.285213	3.90164e-08	3.90164e-08	1	0	0	1	0	0
ACATCT	231	924	6	424.498	144121962	104.615	584806575	5544	4	0.544173	2.17669	1.58001	0.0130601	0.00948006	0.229413	9.06187e-08	9.06187e-08	1	0	0	1	0	0
ACATCTC	4	60	7	424.498	144121962	104.615	584806575	420	15	0.0094229	0.141344	0.102598	0.000989405	0.000718186	1.00368	6.86505e-09	6.86505e-09	1	0	0	1	1	0
ACATG	1288	17479	5	424.498	144121962	104.615	584806575	87395	13.5707	3.03418	41.1757	29.8885	0.205879	0.149443	0.648601	1.4285e-06	1.4285e-06	1	0	0	1	1	0
ACATGACATGG	8	56	11	424.498	144121962	104.615	584806575	616	7	0.0188458	0.131921	0.0957582	0.00145113	0.00105334	0.736034	1.00687e-08	1.00687e-08	1	0	0	1	1	0
ACATGACGAG	6	35	10	424.498	144121962	104.615	584806575	350	5.83333	0.0141344	0.0824504	0.0598488	0.000824504	0.000598488	0.557601	5.72088e-09	5.72088e-09	1	0	0	1	1	0
ACATGAGATG	5	27	10	424.498	144121962	104.615	584806575	270	5.4	0.0117786	0.0636046	0.0461691	0.000636046	0.000461691	0.516179	4.41325e-09	4.41325e-09	1	0	0	1	1	0
ACATGAGATGAGATG	2	8	15	424.498	144121962	104.615	584806575	120	4	0.00471145	0.0188458	0.0136797	0.000282687	0.000205196	0.573533	1.96144e-09	1.96144e-09	1	0	0	1	1	0
ACATGC	456	2081	6	424.498	144121962	104.615	584806575	12486	4.5636	1.07421	4.90227	3.55844	0.0294136	0.0213506	0.261737	2.04088e-07	2.04088e-07	1	0	0	1	0	0
ACATGCC	643	2788	7	424.498	144121962	104.615	584806575	19516	4.33593	1.51473	6.56776	4.76739	0.0459743	0.0333717	0.290126	3.18996e-07	3.18996e-07	1	0	0	1	0	0
ACATGG	1923	8482	6	424.498	144121962	104.615	584806575	50892	4.41082	4.53006	19.9813	14.5039	0.119888	0.0870236	0.252975	8.31848e-07	8.31848e-07	1	0	0	1	0	0
ACATGGC	78	312	7	424.498	144121962	104.615	584806575	2184	4	0.183747	0.734987	0.53351	0.00514491	0.00373457	0.267649	3.56983e-08	3.56983e-08	1	0	0	1	0	0
ACATGGG	1	4	7	424.498	144121962	104.615	584806575	28	4	0.00235573	0.0094229	0.00683987	6.59603e-05	4.78791e-05	0.267649	4.5767e-10	4.5767e-10	1	0	0	1	0	0
ACC	9413	80395	3	424.498	144121962	104.615	584806575	241185	8.54085	22.1744	189.389	137.473	0.568166	0.412418	0.244923	3.94226e-06	3.94226e-06	1	0	0	0	0	0
ACCACCC	350	1460	7	424.498	144121962	104.615	584806575	10220	4.17143	0.824504	3.43936	2.49655	0.0240755	0.0174759	0.279119	1.6705e-07	1.6705e-07	1	0	0	1	0	0
ACCACCG	38	152	7	424.498	144121962	104.615	584806575	1064	4	0.0895176	0.35807	0.259915	0.00250649	0.0018194	0.267649	1.73915e-08	1.73915e-08	1	0	0	1	0	0
ACCACCT	535	2544	7	424.498	144121962	104.615	584806575	17808	4.75514	1.26031	5.99297	4.35016	0.0419508	0.0304511	0.318177	2.91078e-07	2.91078e-07	1	0	0	1	0	0
ACCACG	567	2347	6	424.498	144121962	104.615	584806575	14082	4.13933	1.3357	5.52889	4.01329	0.0331733	0.0240798	0.237404	2.30175e-07	2.30175e-07	1	0	0	1	0	0
ACCACT	356	1448	6	424.498	144121962	104.615	584806575	8688	4.06742	0.838638	3.41109	2.47603	0.0204665	0.0148562	0.23328	1.42009e-07	1.42009e-07	1	0	0	1	0	0
ACCACTC	88	352	7	424.498	144121962	104.615	584806575	2464	4	0.207304	0.829216	0.601908	0.00580451	0.00421336	0.267649	4.0275e-08	4.0275e-08	1	0	0	1	0	0
ACCACTCCTC	84	377	10	424.498	144121962	104.615	584806575	3770	4.4881	0.197881	0.888109	0.644658	0.00888109	0.00644658	0.429011	6.1622e-08	6.1622e-08	1	0	0	1	0	0
ACCAG	1518	8369	5	424.498	144121962	104.615	584806575	41845	5.51318	3.57599	19.7151	14.3107	0.0985754	0.0715536	0.263499	6.83972e-07	6.83972e-07	1	0	0	1	0	0
ACCAGAG	34	136	7	424.498	144121962	104.615	584806575	952	4	0.0800947	0.320379	0.232556	0.00224265	0.00162789	0.267649	1.55608e-08	1.55608e-08	1	0	0	1	0	0
ACCAGAGTGG	57	234	10	424.498	144121962	104.615	584806575	2340	4.10526	0.134276	0.55124	0.400132	0.0055124	0.00400132	0.392417	3.82482e-08	3.82482e-08	1	0	0	1	0	0
ACCAGAT	73	292	7	424.498	144121962	104.615	584806575	2044	4	0.171968	0.687872	0.49931	0.0048151	0.00349517	0.267649	3.34099e-08	3.34099e-08	1	0	0	1	0	0
ACCAGATAG	1060	8707	9	424.498	144121962	104.615	584806575	78363	8.21415	2.49707	20.5113	14.8887	0.184602	0.133998	0.706663	1.28087e-06	1.28087e-06	1	0	0	1	1	0
ACCAGC	831	3594	6	424.498	144121962	104.615	584806575	21564	4.32491	1.95761	8.46648	6.14562	0.0507989	0.0368737	0.248048	3.52471e-07	3.52471e-07	1	0	0	1	0	0
ACCAGCC	117	530	7	424.498	144121962	104.615	584806575	3710	4.52991	0.27562	1.24853	0.906283	0.00873974	0.00634398	0.303106	6.06413e-08	6.06413e-08	1	0	0	1	0	0
ACCAGCT	402	1671	7	424.498	144121962	104.615	584806575	11697	4.15672	0.947002	3.93642	2.85736	0.0275549	0.0200015	0.278135	1.91192e-07	1.91192e-07	1	0	0	1	0	0
ACCAGG	1456	5977	6	424.498	144121962	104.615	584806575	35862	4.10508	3.42994	14.0802	10.2205	0.084481	0.0613228	0.23544	5.86177e-07	5.86177e-07	1	0	0	1	0	0
ACCAGGC	54	247	7	424.498	144121962	104.615	584806575	1729	4.57407	0.127209	0.581864	0.422362	0.00407305	0.00295653	0.306061	2.82611e-08	2.82611e-08	1	0	0	1	0	0
ACCAGGG	250	1113	7	424.498	144121962	104.615	584806575	7791	4.452	0.588932	2.62192	1.90319	0.0183535	0.0133224	0.297893	1.27347e-07	1.27347e-07	1	0	0	1	0	0
ACCAGT	669	2771	6	424.498	144121962	104.615	584806575	16626	4.142	1.57598	6.52772	4.73832	0.0391663	0.0284299	0.237557	2.71758e-07	2.71758e-07	1	0	0	1	0	0
ACCAGTACGGG	763324	3353528	11	424.498	144121962	104.615	584806575	36888808	4.39332	1798.18	7899.99	5734.42	86.8999	63.0786	0.461947	0.000602961	0.000602961	1	1	1	1	0	0
ACCAGTC	20	80	7	424.498	144121962	104.615	584806575	560	4	0.0471145	0.188458	0.136797	0.00131921	0.000957582	0.267649	9.1534e-09	9.1534e-09	1	0	0	1	0	0
ACCAGTG	208	1049	7	424.498	144121962	104.615	584806575	7343	5.04327	0.489991	2.47116	1.79376	0.0172981	0.0125563	0.337456	1.20024e-07	1.20024e-07	1	0	0	1	0	0
ACCAT	3728	20819	5	424.498	144121962	104.615	584806575	104095	5.5845	8.78215	49.0439	35.5998	0.245219	0.177999	0.266908	1.70147e-06	1.70147e-06	1	0	0	1	0	0
ACCATAG	49	276	7	424.498	144121962	104.615	584806575	1932	5.63265	0.115431	0.65018	0.471951	0.00455126	0.00330366	0.376893	3.15792e-08	3.15792e-08	1	0	0	1	0	0
ACCATAT	919	4293	7	424.498	144121962	104.615	584806575	30051	4.67138	2.16491	10.1131	7.34089	0.0707919	0.0513862	0.312572	4.91195e-07	4.91195e-07	1	0	0	1	0	0
ACCATC	1913	8039	6	424.498	144121962	104.615	584806575	48234	4.2023	4.5065	18.9377	13.7464	0.113626	0.0824786	0.241016	7.88402e-07	7.88402e-07	1	0	0	1	0	0
ACCATCC	76	304	7	424.498	144121962	104.615	584806575	2128	4	0.179035	0.716141	0.51983	0.00501298	0.00363881	0.267649	3.47829e-08	3.47829e-08	1	0	0	1	0	0
ACCATCG	103	412	7	424.498	144121962	104.615	584806575	2884	4	0.24264	0.970559	0.704506	0.00679391	0.00493155	0.267649	4.714e-08	4.714e-08	1	0	0	1	0	0
ACCATCT	1	4	7	424.498	144121962	104.615	584806575	28	4	0.00235573	0.0094229	0.00683987	6.59603e-05	4.78791e-05	0.267649	4.5767e-10	4.5767e-10	1	0	0	1	0	0
ACCATGC	735	3634	7	424.498	144121962	104.615	584806575	25438	4.94422	1.73146	8.56071	6.21402	0.059925	0.0434981	0.330828	4.15793e-07	4.15793e-07	1	0	0	1	0	0
ACCATGG	24	96	7	424.498	144121962	104.615	584806575	672	4	0.0565374	0.22615	0.164157	0.00158305	0.0011491	0.267649	1.09841e-08	1.09841e-08	1	0	0	1	0	0
ACCC	38	243	4	424.498	144121962	104.615	584806575	972	6.39474	0.0895176	0.572441	0.415522	0.00228977	0.00166209	0.244506	1.58877e-08	1.58877e-08	1	0	0	0	0	0
ACCCACT	34	147	7	424.498	144121962	104.615	584806575	1029	4.32353	0.0800947	0.346292	0.251365	0.00242404	0.00175956	0.289297	1.68194e-08	1.68194e-08	1	0	0	1	0	0
ACCCAG	741	2987	6	424.498	144121962	104.615	584806575	17922	4.03104	1.74559	7.03655	5.10767	0.0422193	0.030646	0.231193	2.92942e-07	2.92942e-07	1	0	0	1	0	0
ACCCAGC	115	607	7	424.498	144121962	104.615	584806575	4249	5.27826	0.270908	1.42993	1.03795	0.0100095	0.00726565	0.35318	6.94515e-08	6.94515e-08	1	0	0	1	0	0
ACCCAGG	5	20	7	424.498	144121962	104.615	584806575	140	4	0.0117786	0.0471145	0.0341993	0.000329802	0.000239395	0.267649	2.28835e-09	2.28835e-09	1	0	0	1	0	0
ACCCAGT	359	1773	7	424.498	144121962	104.615	584806575	12411	4.93872	0.845706	4.1767	3.03177	0.0292369	0.0212224	0.33046	2.02862e-07	2.02862e-07	1	0	0	1	0	0
ACCCAT	6163	27442	6	424.498	144121962	104.615	584806575	164652	4.4527	14.5183	64.6458	46.9249	0.387875	0.28155	0.255377	2.6913e-06	2.6913e-06	1	0	0	1	0	0
ACCCATC	141	566	7	424.498	144121962	104.615	584806575	3962	4.01418	0.332157	1.33334	0.967841	0.00933339	0.00677489	0.268598	6.47603e-08	6.47603e-08	1	0	0	1	0	0
ACCCATG	28	131	7	424.498	144121962	104.615	584806575	917	4.67857	0.0659603	0.3086	0.224006	0.0021602	0.00156804	0.313053	1.49887e-08	1.49887e-08	1	0	0	1	0	0
ACCCATGGC	251	1129	9	424.498	144121962	104.615	584806575	10161	4.49801	0.591287	2.65961	1.93055	0.0239365	0.017375	0.386963	1.66085e-07	1.66085e-07	1	0	0	1	0	0
ACCCC	26	147	5	424.498	144121962	104.615	584806575	735	5.65385	0.0612489	0.346292	0.251365	0.00173146	0.00125683	0.270222	1.20138e-08	1.20138e-08	1	0	0	1	0	0
ACCCCAG	260	1146	7	424.498	144121962	104.615	584806575	8022	4.40769	0.612489	2.69966	1.95962	0.0188976	0.0137174	0.294928	1.31123e-07	1.31123e-07	1	0	0	1	0	0
ACCCCAT	246	995	7	424.498	144121962	104.615	584806575	6965	4.04472	0.579509	2.34395	1.70142	0.0164076	0.0119099	0.270641	1.13845e-07	1.13845e-07	1	0	0	1	0	0
ACCCCC	33	136	6	424.498	144121962	104.615	584806575	816	4.12121	0.077739	0.320379	0.232556	0.00192227	0.00139533	0.236365	1.33378e-08	1.33378e-08	1	0	0	1	0	0
ACCCCCC	13	56	7	424.498	144121962	104.615	584806575	392	4.30769	0.0306244	0.131921	0.0957582	0.000923445	0.000670307	0.288237	6.40738e-09	6.40738e-09	1	0	0	1	0	0
ACCCCCG	3	13	7	424.498	144121962	104.615	584806575	91	4.33333	0.00706718	0.0306244	0.0222296	0.000214371	0.000155607	0.289953	1.48743e-09	1.48743e-09	1	0	0	1	0	0
ACCCCCT	9	36	7	424.498	144121962	104.615	584806575	252	4	0.0212015	0.0848061	0.0615588	0.000593643	0.000430912	0.267649	4.11903e-09	4.11903e-09	1	0	0	1	0	0
ACCCCGC	2	8	7	424.498	144121962	104.615	584806575	56	4	0.00471145	0.0188458	0.0136797	0.000131921	9.57582e-05	0.267649	9.1534e-10	9.1534e-10	1	0	0	1	0	0
ACCCCGCGCACCCCGCTC	1	4	18	424.498	144121962	104.615	584806575	72	4	0.00235573	0.0094229	0.00683987	0.000169612	0.000123118	0.688239	1.17687e-09	1.17687e-09	1	0	0	1	1	0
ACCCCTG	116	476	7	424.498	144121962	104.615	584806575	3332	4.10345	0.273264	1.12133	0.813944	0.00784928	0.00569761	0.27457	5.44628e-08	5.44628e-08	1	0	0	1	0	0
ACCCG	106	533	5	424.498	144121962	104.615	584806575	2665	5.0283	0.249707	1.2556	0.911412	0.00627801	0.00455706	0.240325	4.35604e-08	4.35604e-08	1	0	0	1	0	0
ACCCGACG	29	130	8	424.498	144121962	104.615	584806575	1040	4.48276	0.0683161	0.306244	0.222296	0.00244996	0.00177837	0.342801	1.69992e-08	1.69992e-08	1	0	0	1	0	0
ACCCGAT	41	164	7	424.498	144121962	104.615	584806575	1148	4	0.0965848	0.386339	0.280435	0.00270437	0.00196304	0.267649	1.87645e-08	1.87645e-08	1	0	0	1	0	0
ACCCGC	36	194	6	424.498	144121962	104.615	584806575	1164	5.38889	0.0848061	0.457011	0.331734	0.00274207	0.0019904	0.30907	1.9026e-08	1.9026e-08	1	0	0	1	0	0
ACCCGCC	25	105	7	424.498	144121962	104.615	584806575	735	4.2	0.0588932	0.247351	0.179547	0.00173146	0.00125683	0.281031	1.20138e-08	1.20138e-08	1	0	0	1	0	0
ACCCGCT	47	188	7	424.498	144121962	104.615	584806575	1316	4	0.110719	0.442876	0.321474	0.00310014	0.00225032	0.267649	2.15105e-08	2.15105e-08	1	0	0	1	0	0
ACCCGCTG	2	8	8	424.498	144121962	104.615	584806575	64	4	0.00471145	0.0188458	0.0136797	0.000150766	0.000109438	0.305884	1.0461e-09	1.0461e-09	1	0	0	1	0	0
ACCCGG	923	3937	6	424.498	144121962	104.615	584806575	23622	4.26544	2.17434	9.27449	6.73214	0.055647	0.0403928	0.244637	3.8611e-07	3.8611e-07	1	0	0	1	0	0
ACCCGGC	17	68	7	424.498	144121962	104.615	584806575	476	4	0.0400473	0.160189	0.116278	0.00112133	0.000813944	0.267649	7.78039e-09	7.78039e-09	1	0	0	1	0	0
ACCCGGG	76	417	7	424.498	144121962	104.615	584806575	2919	5.48684	0.179035	0.982338	0.713056	0.00687636	0.00499139	0.367136	4.77121e-08	4.77121e-08	1	0	0	1	0	0
ACCCGGTG	1	7	8	424.498	144121962	104.615	584806575	56	7	0.00235573	0.0164901	0.0119698	0.000131921	9.57582e-05	0.535297	9.1534e-10	9.1534e-10	1	0	0	1	1	0
ACCCGT	333	1355	6	424.498	144121962	104.615	584806575	8130	4.06907	0.784457	3.19201	2.31701	0.0191521	0.013902	0.233374	1.32888e-07	1.32888e-07	1	0	0	1	0	0
ACCCGTG	114	483	7	424.498	144121962	104.615	584806575	3381	4.23684	0.268553	1.13782	0.825914	0.00796471	0.0057814	0.283496	5.52637e-08	5.52637e-08	1	0	0	1	0	0
ACCCTAT	303	1604	7	424.498	144121962	104.615	584806575	11228	5.29373	0.713785	3.77858	2.74279	0.0264501	0.0191995	0.354215	1.83526e-07	1.83526e-07	1	0	0	1	0	0
ACCCTC	15	60	6	424.498	144121962	104.615	584806575	360	4	0.0353359	0.141344	0.102598	0.000848061	0.000615588	0.229413	5.88433e-09	5.88433e-09	1	0	0	1	0	0
ACCCTCAGC	1	5	9	424.498	144121962	104.615	584806575	45	5	0.00235573	0.0117786	0.00854984	0.000106008	7.69485e-05	0.430149	7.35541e-10	7.35541e-10	1	0	0	1	0	0
ACCCTCG	260	1101	7	424.498	144121962	104.615	584806575	7707	4.23462	0.612489	2.59365	1.88267	0.0181556	0.0131787	0.283347	1.25974e-07	1.25974e-07	1	0	0	1	0	0
ACCCTG	40	178	6	424.498	144121962	104.615	584806575	1068	4.45	0.094229	0.419319	0.304374	0.00251592	0.00182624	0.255222	1.74568e-08	1.74568e-08	1	0	0	1	0	0
ACCG	3529	23093	4	424.498	144121962	104.615	584806575	92372	6.54378	8.31336	54.4008	39.4883	0.217603	0.157953	0.250205	1.50985e-06	1.50985e-06	1	0	0	0	0	0
ACCGACT	1	4	7	424.498	144121962	104.615	584806575	28	4	0.00235573	0.0094229	0.00683987	6.59603e-05	4.78791e-05	0.267649	4.5767e-10	4.5767e-10	1	0	0	1	0	0
ACCGAG	3	12	6	424.498	144121962	104.615	584806575	72	4	0.00706718	0.0282687	0.0205196	0.000169612	0.000123118	0.229413	1.17687e-09	1.17687e-09	1	0	0	1	0	0
ACCGAGC	9	55	7	424.498	144121962	104.615	584806575	385	6.11111	0.0212015	0.129565	0.0940482	0.000906955	0.000658337	0.408908	6.29297e-09	6.29297e-09	1	0	0	1	0	0
ACCGAGCG	12	48	8	424.498	144121962	104.615	584806575	384	4	0.0282687	0.113075	0.0820784	0.000904599	0.000656627	0.305884	6.27662e-09	6.27662e-09	1	0	0	1	0	0
ACCGAGG	17	68	7	424.498	144121962	104.615	584806575	476	4	0.0400473	0.160189	0.116278	0.00112133	0.000813944	0.267649	7.78039e-09	7.78039e-09	1	0	0	1	0	0
ACCGAT	1	4	6	424.498	144121962	104.615	584806575	24	4	0.00235573	0.0094229	0.00683987	5.65374e-05	4.10392e-05	0.229413	3.92289e-10	3.92289e-10	1	0	0	1	0	0
ACCGATC	9	36	7	424.498	144121962	104.615	584806575	252	4	0.0212015	0.0848061	0.0615588	0.000593643	0.000430912	0.267649	4.11903e-09	4.11903e-09	1	0	0	1	0	0
ACCGC	119	615	5	424.498	144121962	104.615	584806575	3075	5.16807	0.280331	1.44877	1.05163	0.00724386	0.00525815	0.247005	5.0262e-08	5.0262e-08	1	0	0	1	0	0
ACCGCC	545	2243	6	424.498	144121962	104.615	584806575	13458	4.1156	1.28387	5.28389	3.83546	0.0317034	0.0230127	0.236043	2.19976e-07	2.19976e-07	1	0	0	1	0	0
ACCGCCC	719	3032	7	424.498	144121962	104.615	584806575	21224	4.21697	1.69377	7.14256	5.18462	0.0499979	0.0362923	0.282166	3.46914e-07	3.46914e-07	1	0	0	1	0	0
ACCGCCT	64	319	7	424.498	144121962	104.615	584806575	2233	4.98438	0.150766	0.751477	0.54548	0.00526034	0.00381836	0.333515	3.64992e-08	3.64992e-08	1	0	0	1	0	0
ACCGCT	33	168	6	424.498	144121962	104.615	584806575	1008	5.09091	0.077739	0.395762	0.287274	0.00237457	0.00172365	0.29198	1.64761e-08	1.64761e-08	1	0	0	1	0	0
ACCGCTC	53	212	7	424.498	144121962	104.615	584806575	1484	4	0.124853	0.499414	0.362513	0.0034959	0.00253759	0.267649	2.42565e-08	2.42565e-08	1	0	0	1	0	0
ACCGGAG	76	304	7	424.498	144121962	104.615	584806575	2128	4	0.179035	0.716141	0.51983	0.00501298	0.00363881	0.267649	3.47829e-08	3.47829e-08	1	0	0	1	0	0
ACCGGC	93	372	6	424.498	144121962	104.615	584806575	2232	4	0.219083	0.87633	0.636108	0.00525798	0.00381665	0.229413	3.64829e-08	3.64829e-08	1	0	0	1	0	0
ACCGGG	20	95	6	424.498	144121962	104.615	584806575	570	4.75	0.0471145	0.223794	0.162447	0.00134276	0.000974681	0.272428	9.31686e-09	9.31686e-09	1	0	0	1	0	0
ACCGGTC	41	164	7	424.498	144121962	104.615	584806575	1148	4	0.0965848	0.386339	0.280435	0.00270437	0.00196304	0.267649	1.87645e-08	1.87645e-08	1	0	0	1	0	0
ACCGT	228	1169	5	424.498	144121962	104.615	584806575	5845	5.12719	0.537106	2.75384	1.99895	0.0137692	0.00999476	0.245051	9.55387e-08	9.55387e-08	1	0	0	1	0	0
ACCGTAT	57	228	7	424.498	144121962	104.615	584806575	1596	4	0.134276	0.537106	0.389872	0.00375974	0.00272911	0.267649	2.60872e-08	2.60872e-08	1	0	0	1	0	0
ACCGTC	1	4	6	424.498	144121962	104.615	584806575	24	4	0.00235573	0.0094229	0.00683987	5.65374e-05	4.10392e-05	0.229413	3.92289e-10	3.92289e-10	1	0	0	1	0	0
ACCGTCC	59	261	7	424.498	144121962	104.615	584806575	1827	4.42373	0.138988	0.614844	0.446301	0.00430391	0.00312411	0.296001	2.9863e-08	2.9863e-08	1	0	0	1	0	0
ACCT	595	3601	4	424.498	144121962	104.615	584806575	14404	6.0521	1.40166	8.48297	6.15759	0.0339319	0.0246304	0.231405	2.35439e-07	2.35439e-07	1	0	0	0	0	0
ACCTACT	225	914	7	424.498	144121962	104.615	584806575	6398	4.06222	0.530038	2.15313	1.56291	0.0150719	0.0109404	0.271812	1.04578e-07	1.04578e-07	1	0	0	1	0	0
ACCTAG	18	72	6	424.498	144121962	104.615	584806575	432	4	0.0424031	0.169612	0.123118	0.00101767	0.000738706	0.229413	7.0612e-09	7.0612e-09	1	0	0	1	0	0
ACCTAGCC	356	1453	8	424.498	144121962	104.615	584806575	11624	4.08146	0.838638	3.42287	2.48458	0.027383	0.0198767	0.312113	1.89999e-07	1.89999e-07	1	0	0	1	0	0
ACCTAT	6	24	6	424.498	144121962	104.615	584806575	144	4	0.0141344	0.0565374	0.0410392	0.000339225	0.000246235	0.229413	2.35373e-09	2.35373e-09	1	0	0	1	0	0
ACCTC	69	449	5	424.498	144121962	104.615	584806575	2245	6.50725	0.162545	1.05772	0.767775	0.0052886	0.00383888	0.31101	3.66953e-08	3.66953e-08	1	0	0	1	0	0
ACCTCAG	137	577	7	424.498	144121962	104.615	584806575	4039	4.21168	0.322734	1.35925	0.986651	0.00951478	0.00690656	0.281812	6.60189e-08	6.60189e-08	1	0	0	1	0	0
ACCTCC	1559	6661	6	424.498	144121962	104.615	584806575	39966	4.27261	3.67258	15.6915	11.3901	0.0941489	0.0683405	0.245048	6.53259e-07	6.53259e-07	1	0	0	1	0	0
ACCTCCC	12	48	7	424.498	144121962	104.615	584806575	336	4	0.0282687	0.113075	0.0820784	0.000791524	0.000574549	0.267649	5.49204e-09	5.49204e-09	1	0	0	1	0	0
ACCTCCG	164	669	7	424.498	144121962	104.615	584806575	4683	4.07927	0.386339	1.57598	1.14397	0.0110319	0.00800778	0.272953	7.65453e-08	7.65453e-08	1	0	0	1	0	0
ACCTGC	206	824	6	424.498	144121962	104.615	584806575	4944	4	0.48528	1.94112	1.40901	0.0116467	0.00845408	0.229413	8.08115e-08	8.08115e-08	1	0	0	1	0	0
ACCTGCC	443	1855	7	424.498	144121962	104.615	584806575	12985	4.18736	1.04359	4.36987	3.17199	0.0305891	0.0222039	0.280185	2.12245e-07	2.12245e-07	1	0	0	1	0	0
ACCTGG	336	1344	6	424.498	144121962	104.615	584806575	8064	4	0.791524	3.1661	2.2982	0.0189966	0.0137892	0.229413	1.31809e-07	1.31809e-07	1	0	0	1	0	0
ACG	5526	46959	3	424.498	144121962	104.615	584806575	140877	8.49783	13.0177	110.623	80.2983	0.331868	0.240895	0.243689	2.30269e-06	2.30269e-06	1	0	0	0	0	0
ACGACGG	399	2068	7	424.498	144121962	104.615	584806575	14476	5.18296	0.939935	4.87164	3.53621	0.0341015	0.0247535	0.346803	2.36615e-07	2.36615e-07	1	0	0	1	0	0
ACGACT	83	332	6	424.498	144121962	104.615	584806575	1992	4	0.195525	0.782101	0.567709	0.00469261	0.00340625	0.229413	3.256e-08	3.256e-08	1	0	0	1	0	0
ACGAG	2315	22157	5	424.498	144121962	104.615	584806575	110785	9.57106	5.45351	52.1958	37.8877	0.260979	0.189439	0.457443	1.81082e-06	1.81082e-06	1	0	0	1	0	0
ACGAGAG	12	82	7	424.498	144121962	104.615	584806575	574	6.83333	0.0282687	0.19317	0.140217	0.00135219	0.000981521	0.457233	9.38224e-09	9.38224e-09	1	0	0	1	0	0
ACGAGAT	1	4	7	424.498	144121962	104.615	584806575	28	4	0.00235573	0.0094229	0.00683987	6.59603e-05	4.78791e-05	0.267649	4.5767e-10	4.5767e-10	1	0	0	1	0	0
ACGAGC	75	304	6	424.498	144121962	104.615	584806575	1824	4.05333	0.176679	0.716141	0.51983	0.00429684	0.00311898	0.232472	2.98139e-08	2.98139e-08	1	0	0	1	0	0
ACGAGCT	27	108	7	424.498	144121962	104.615	584806575	756	4	0.0636046	0.254418	0.184676	0.00178093	0.00129274	0.267649	1.23571e-08	1.23571e-08	1	0	0	1	0	0
ACGAGG	1111	4534	6	424.498	144121962	104.615	584806575	27204	4.08101	2.61721	10.6809	7.75299	0.0640852	0.0465179	0.234059	4.44659e-07	4.44659e-07	1	0	0	1	0	0
ACGAGT	301	1205	6	424.498	144121962	104.615	584806575	7230	4.00332	0.709074	2.83865	2.06051	0.0170319	0.0123631	0.229604	1.18177e-07	1.18177e-07	1	0	0	1	0	0
ACGAT	439	2281	5	424.498	144121962	104.615	584806575	11405	5.1959	1.03416	5.37341	3.90043	0.0268671	0.0195022	0.248335	1.86419e-07	1.86419e-07	1	0	0	1	0	0
ACGATC	75	304	6	424.498	144121962	104.615	584806575	1824	4.05333	0.176679	0.716141	0.51983	0.00429684	0.00311898	0.232472	2.98139e-08	2.98139e-08	1	0	0	1	0	0
ACGATCAG	3	19	8	424.498	144121962	104.615	584806575	152	6.33333	0.00706718	0.0447588	0.0324894	0.00035807	0.000259915	0.484316	2.4845e-09	2.4845e-09	1	0	0	1	0	0
ACGATG	774	3096	6	424.498	144121962	104.615	584806575	18576	4	1.82333	7.29333	5.29406	0.04376	0.0317643	0.229413	3.03631e-07	3.03631e-07	1	0	0	1	0	0
ACGATGG	414	1751	7	424.498	144121962	104.615	584806575	12257	4.22947	0.975271	4.12488	2.99415	0.0288741	0.0209591	0.283003	2.00345e-07	2.00345e-07	1	0	0	1	0	0
ACGC	31	186	4	424.498	144121962	104.615	584806575	744	6	0.0730275	0.438165	0.318054	0.00175266	0.00127222	0.229413	1.2161e-08	1.2161e-08	1	0	0	0	0	0
ACGCAGG	127	626	7	424.498	144121962	104.615	584806575	4382	4.92913	0.299177	1.47468	1.07044	0.0103228	0.00749308	0.329819	7.16254e-08	7.16254e-08	1	0	0	1	0	0
ACGCAT	25	100	6	424.498	144121962	104.615	584806575	600	4	0.0588932	0.235573	0.170997	0.00141344	0.00102598	0.229413	9.80722e-09	9.80722e-09	1	0	0	1	0	0
ACGCC	46	330	5	424.498	144121962	104.615	584806575	1650	7.17391	0.108363	0.77739	0.564289	0.00388695	0.00282145	0.342873	2.69699e-08	2.69699e-08	1	0	0	1	0	0
ACGCCAT	319	1276	7	424.498	144121962	104.615	584806575	8932	4	0.751477	3.00591	2.18192	0.0210413	0.0152734	0.267649	1.45997e-07	1.45997e-07	1	0	0	1	0	0
ACGCCC	476	2102	6	424.498	144121962	104.615	584806575	12612	4.41597	1.12133	4.95174	3.59435	0.0297104	0.0215661	0.25327	2.06148e-07	2.06148e-07	1	0	0	1	0	0
ACGCCCC	27	108	7	424.498	144121962	104.615	584806575	756	4	0.0636046	0.254418	0.184676	0.00178093	0.00129274	0.267649	1.23571e-08	1.23571e-08	1	0	0	1	0	0
ACGCCCG	7	28	7	424.498	144121962	104.615	584806575	196	4	0.0164901	0.0659603	0.0478791	0.000461722	0.000335154	0.267649	3.20369e-09	3.20369e-09	1	0	0	1	0	0
ACGCCG	115	460	6	424.498	144121962	104.615	584806575	2760	4	0.270908	1.08363	0.786585	0.0065018	0.00471951	0.229413	4.51132e-08	4.51132e-08	1	0	0	1	0	0
ACGCTAG	80	320	7	424.498	144121962	104.615	584806575	2240	4	0.188458	0.753832	0.547189	0.00527683	0.00383033	0.267649	3.66136e-08	3.66136e-08	1	0	0	1	0	0
ACGCTAT	23	92	7	424.498	144121962	104.615	584806575	644	4	0.0541817	0.216727	0.157317	0.00151709	0.00110122	0.267649	1.05264e-08	1.05264e-08	1	0	0	1	0	0
ACGCTCC	9	36	7	424.498	144121962	104.615	584806575	252	4	0.0212015	0.0848061	0.0615588	0.000593643	0.000430912	0.267649	4.11903e-09	4.11903e-09	1	0	0	1	0	0
ACGCTG	6	24	6	424.498	144121962	104.615	584806575	144	4	0.0141344	0.0565374	0.0410392	0.000339225	0.000246235	0.229413	2.35373e-09	2.35373e-09	1	0	0	1	0	0
ACGG	2749	19607	4	424.498	144121962	104.615	584806575	78428	7.13241	6.47589	46.1887	33.5273	0.184755	0.134109	0.272711	1.28193e-06	1.28193e-06	1	0	0	0	0	0
ACGGACT	646	3892	7	424.498	144121962	104.615	584806575	27244	6.02477	1.5218	9.16849	6.65519	0.0641794	0.0465863	0.40313	4.45313e-07	4.45313e-07	1	0	0	1	0	0
ACGGAG	391	1583	6	424.498	144121962	104.615	584806575	9498	4.04859	0.921089	3.72911	2.70688	0.0223747	0.0162413	0.2322	1.55248e-07	1.55248e-07	1	0	0	1	0	0
ACGGAGC	128	518	7	424.498	144121962	104.615	584806575	3626	4.04688	0.301533	1.22027	0.885763	0.00854186	0.00620034	0.270785	5.92683e-08	5.92683e-08	1	0	0	1	0	0
ACGGAGG	25	100	7	424.498	144121962	104.615	584806575	700	4	0.0588932	0.235573	0.170997	0.00164901	0.00119698	0.267649	1.14418e-08	1.14418e-08	1	0	0	1	0	0
ACGGAT	506	2042	6	424.498	144121962	104.615	584806575	12252	4.03557	1.192	4.81039	3.49175	0.0288624	0.0209505	0.231453	2.00263e-07	2.00263e-07	1	0	0	1	0	0
ACGGC	2	10	5	424.498	144121962	104.615	584806575	50	5	0.00471145	0.0235573	0.0170997	0.000117786	8.54984e-05	0.238972	8.17268e-10	8.17268e-10	1	0	0	1	0	0
ACGGCCC	168	708	7	424.498	144121962	104.615	584806575	4956	4.21429	0.395762	1.66785	1.21066	0.011675	0.0084746	0.281987	8.10076e-08	8.10076e-08	1	0	0	1	0	0
ACGGCG	1	4	6	424.498	144121962	104.615	584806575	24	4	0.00235573	0.0094229	0.00683987	5.65374e-05	4.10392e-05	0.229413	3.92289e-10	3.92289e-10	1	0	0	1	0	0
ACGGCGG	15	60	7	424.498	144121962	104.615	584806575	420	4	0.0353359	0.141344	0.102598	0.000989405	0.000718186	0.267649	6.86505e-09	6.86505e-09	1	0	0	1	0	0
ACGGCT	239	1000	6	424.498	144121962	104.615	584806575	6000	4.1841	0.563019	2.35573	1.70997	0.0141344	0.0102598	0.239972	9.80722e-08	9.80722e-08	1	0	0	1	0	0
ACGGCTC	11	71	7	424.498	144121962	104.615	584806575	497	6.45455	0.025913	0.167257	0.121408	0.0011708	0.000849854	0.431887	8.12365e-09	8.12365e-09	1	0	0	1	0	0
ACGGG	32	254	5	424.498	144121962	104.615	584806575	1270	7.9375	0.0753832	0.598354	0.434332	0.00299177	0.00217166	0.379368	2.07586e-08	2.07586e-08	1	0	0	1	0	0
ACGGGAG	22	109	7	424.498	144121962	104.615	584806575	763	4.95455	0.051826	0.256774	0.186386	0.00179742	0.0013047	0.331519	1.24715e-08	1.24715e-08	1	0	0	1	0	0
ACGGGAT	1	4	7	424.498	144121962	104.615	584806575	28	4	0.00235573	0.0094229	0.00683987	6.59603e-05	4.78791e-05	0.267649	4.5767e-10	4.5767e-10	1	0	0	1	0	0
ACGGGC	114	456	6	424.498	144121962	104.615	584806575	2736	4	0.268553	1.07421	0.779745	0.00644527	0.00467847	0.229413	4.47209e-08	4.47209e-08	1	0	0	1	0	0
ACGGGG	49	243	6	424.498	144121962	104.615	584806575	1458	4.95918	0.115431	0.572441	0.415522	0.00343465	0.00249313	0.284425	2.38315e-08	2.38315e-08	1	0	0	1	0	0
ACGGGGC	21	84	7	424.498	144121962	104.615	584806575	588	4	0.0494702	0.197881	0.143637	0.00138517	0.00100546	0.267649	9.61107e-09	9.61107e-09	1	0	0	1	0	0
ACGTAG	322	1299	6	424.498	144121962	104.615	584806575	7794	4.03416	0.758544	3.06009	2.22125	0.0183605	0.0133275	0.231372	1.27396e-07	1.27396e-07	1	0	0	1	0	0
ACGTAGC	2	8	7	424.498	144121962	104.615	584806575	56	4	0.00471145	0.0188458	0.0136797	0.000131921	9.57582e-05	0.267649	9.1534e-10	9.1534e-10	1	0	0	1	0	0
ACGTAT	114	485	6	424.498	144121962	104.615	584806575	2910	4.25439	0.268553	1.14253	0.829334	0.00685516	0.004976	0.244003	4.7565e-08	4.7565e-08	1	0	0	1	0	0
ACGTC	1	6	5	424.498	144121962	104.615	584806575	30	6	0.00235573	0.0141344	0.0102598	7.06718e-05	5.1299e-05	0.286766	4.90361e-10	4.90361e-10	1	0	0	1	0	0
ACGTCC	336	1375	6	424.498	144121962	104.615	584806575	8250	4.09226	0.791524	3.23912	2.3512	0.0194347	0.0141072	0.234705	1.34849e-07	1.34849e-07	1	0	0	1	0	0
ACGTCG	93	372	6	424.498	144121962	104.615	584806575	2232	4	0.219083	0.87633	0.636108	0.00525798	0.00381665	0.229413	3.64829e-08	3.64829e-08	1	0	0	1	0	0
ACT	6919	68479	3	424.498	144121962	104.615	584806575	205437	9.89724	16.2993	161.318	117.097	0.483953	0.351291	0.283819	3.35794e-06	3.35794e-06	1	0	0	0	0	0
ACTACTAT	749	3205	8	424.498	144121962	104.615	584806575	25640	4.27904	1.76444	7.5501	5.48044	0.0604008	0.0438436	0.327222	4.19095e-07	4.19095e-07	1	0	0	1	0	0
ACTACTC	69	276	7	424.498	144121962	104.615	584806575	1932	4	0.162545	0.65018	0.471951	0.00455126	0.00330366	0.267649	3.15792e-08	3.15792e-08	1	0	0	1	0	0
ACTAG	494	2479	5	424.498	144121962	104.615	584806575	12395	5.01822	1.16373	5.83984	4.23901	0.0291992	0.021195	0.239843	2.02601e-07	2.02601e-07	1	0	0	1	0	0
ACTAGAG	26	104	7	424.498	144121962	104.615	584806575	728	4	0.0612489	0.244996	0.177837	0.00171497	0.00124486	0.267649	1.18994e-08	1.18994e-08	1	0	0	1	0	0
ACTAGAT	364	1602	7	424.498	144121962	104.615	584806575	11214	4.4011	0.857484	3.77387	2.73937	0.0264171	0.0191756	0.294487	1.83297e-07	1.83297e-07	1	0	0	1	0	0
ACTAGC	5	20	6	424.498	144121962	104.615	584806575	120	4	0.0117786	0.0471145	0.0341993	0.000282687	0.000205196	0.229413	1.96144e-09	1.96144e-09	1	0	0	1	0	0
ACTAGG	30	120	6	424.498	144121962	104.615	584806575	720	4	0.0706718	0.282687	0.205196	0.00169612	0.00123118	0.229413	1.17687e-08	1.17687e-08	1	0	0	1	0	0
ACTAGT	23	92	6	424.498	144121962	104.615	584806575	552	4	0.0541817	0.216727	0.157317	0.00130036	0.000943902	0.229413	9.02264e-09	9.02264e-09	1	0	0	1	0	0
ACTAT	847	4513	5	424.498	144121962	104.615	584806575	22565	5.32822	1.9953	10.6314	7.71708	0.053157	0.0385854	0.254659	3.68833e-07	3.68833e-07	1	0	0	1	0	0
ACTATAT	260	1871	7	424.498	144121962	104.615	584806575	13097	7.19615	0.612489	4.40756	3.19935	0.0308529	0.0223954	0.48151	2.14075e-07	2.14075e-07	1	0	0	1	0	0
ACTATCC	46	184	7	424.498	144121962	104.615	584806575	1288	4	0.108363	0.433454	0.314634	0.00303418	0.00220244	0.267649	2.10528e-08	2.10528e-08	1	0	0	1	0	0
ACTATCT	30	120	7	424.498	144121962	104.615	584806575	840	4	0.0706718	0.282687	0.205196	0.00197881	0.00143637	0.267649	1.37301e-08	1.37301e-08	1	0	0	1	0	0
ACTATG	126	505	6	424.498	144121962	104.615	584806575	3030	4.00794	0.296821	1.18964	0.863533	0.00713785	0.0051812	0.229868	4.95265e-08	4.95265e-08	1	0	0	1	0	0
ACTC	1232	8433	4	424.498	144121962	104.615	584806575	33732	6.84497	2.90225	19.8658	14.4202	0.0794634	0.0576806	0.261721	5.51362e-07	5.51362e-07	1	0	0	0	0	0
ACTCAG	267	1068	6	424.498	144121962	104.615	584806575	6408	4	0.628979	2.51592	1.82624	0.0150955	0.0109575	0.229413	1.04741e-07	1.04741e-07	1	0	0	1	0	0
ACTCAGC	8	38	7	424.498	144121962	104.615	584806575	266	4.75	0.0188458	0.0895176	0.0649787	0.000626623	0.000454851	0.317833	4.34787e-09	4.34787e-09	1	0	0	1	0	0
ACTCAGG	169	690	7	424.498	144121962	104.615	584806575	4830	4.08284	0.398118	1.62545	1.17988	0.0113782	0.00825914	0.273192	7.89481e-08	7.89481e-08	1	0	0	1	0	0
ACTCAGT	232	1043	7	424.498	144121962	104.615	584806575	7301	4.49569	0.546528	2.45702	1.7835	0.0171992	0.0124845	0.300816	1.19338e-07	1.19338e-07	1	0	0	1	0	0
ACTCAT	728	3012	6	424.498	144121962	104.615	584806575	18072	4.13736	1.71497	7.09545	5.15042	0.0425727	0.0309025	0.237291	2.95393e-07	2.95393e-07	1	0	0	1	0	0
ACTCC	5102	28230	5	424.498	144121962	104.615	584806575	141150	5.53312	12.0189	66.5021	48.2724	0.332511	0.241362	0.264452	2.30715e-06	2.30715e-06	1	0	0	1	0	0
ACTCCAG	22	88	7	424.498	144121962	104.615	584806575	616	4	0.051826	0.207304	0.150477	0.00145113	0.00105334	0.267649	1.00687e-08	1.00687e-08	1	0	0	1	0	0
ACTCCAT	72	290	7	424.498	144121962	104.615	584806575	2030	4.02778	0.169612	0.683161	0.49589	0.00478212	0.00347123	0.269507	3.31811e-08	3.31811e-08	1	0	0	1	0	0
ACTCCC	367	1664	6	424.498	144121962	104.615	584806575	9984	4.53406	0.864551	3.91993	2.84539	0.0235196	0.0170723	0.260043	1.63192e-07	1.63192e-07	1	0	0	1	0	0
ACTCCCC	142	582	7	424.498	144121962	104.615	584806575	4074	4.09859	0.334513	1.37103	0.995201	0.00959723	0.00696641	0.274246	6.6591e-08	6.6591e-08	1	0	0	1	0	0
ACTCCCG	165	744	7	424.498	144121962	104.615	584806575	5208	4.50909	0.388695	1.75266	1.27222	0.0122686	0.00890551	0.301713	8.51267e-08	8.51267e-08	1	0	0	1	0	0
ACTCCG	93	470	6	424.498	144121962	104.615	584806575	2820	5.05376	0.219083	1.10719	0.803685	0.00664315	0.00482211	0.28985	4.60939e-08	4.60939e-08	1	0	0	1	0	0
ACTCCGC	21	84	7	424.498	144121962	104.615	584806575	588	4	0.0494702	0.197881	0.143637	0.00138517	0.00100546	0.267649	9.61107e-09	9.61107e-09	1	0	0	1	0	0
ACTCCGG	111	452	7	424.498	144121962	104.615	584806575	3164	4.07207	0.261486	1.06479	0.772905	0.00745352	0.00541034	0.272471	5.17167e-08	5.17167e-08	1	0	0	1	0	0
ACTCCTC	60	240	7	424.498	144121962	104.615	584806575	1680	4	0.141344	0.565374	0.410392	0.00395762	0.00287274	0.267649	2.74602e-08	2.74602e-08	1	0	0	1	0	0
ACTCG	611	3071	5	424.498	144121962	104.615	584806575	15355	5.02619	1.43935	7.23443	5.25131	0.0361722	0.0262565	0.240223	2.50983e-07	2.50983e-07	1	0	0	1	0	0
ACTCGC	397	1596	6	424.498	144121962	104.615	584806575	9576	4.02015	0.935223	3.75974	2.72911	0.0225584	0.0163746	0.230569	1.56523e-07	1.56523e-07	1	0	0	1	0	0
ACTCGCC	4	16	7	424.498	144121962	104.615	584806575	112	4	0.0094229	0.0376916	0.0273595	0.000263841	0.000191516	0.267649	1.83068e-09	1.83068e-09	1	0	0	1	0	0
ACTCGG	131	524	6	424.498	144121962	104.615	584806575	3144	4	0.3086	1.2344	0.896023	0.0074064	0.00537614	0.229413	5.13898e-08	5.13898e-08	1	0	0	1	0	0
ACTCGGC	313	1315	7	424.498	144121962	104.615	584806575	9205	4.20128	0.737342	3.09778	2.24861	0.0216845	0.0157402	0.281116	1.50459e-07	1.50459e-07	1	0	0	1	0	0
ACTCGGG	49	196	7	424.498	144121962	104.615	584806575	1372	4	0.115431	0.461722	0.335154	0.00323206	0.00234607	0.267649	2.24258e-08	2.24258e-08	1	0	0	1	0	0
ACTCT	609	4404	5	424.498	144121962	104.615	584806575	22020	7.23153	1.43464	10.3746	7.5307	0.0518731	0.0376535	0.345626	3.59925e-07	3.59925e-07	1	0	0	1	0	0
ACTCTAG	24	96	7	424.498	144121962	104.615	584806575	672	4	0.0565374	0.22615	0.164157	0.00158305	0.0011491	0.267649	1.09841e-08	1.09841e-08	1	0	0	1	0	0
ACTCTAT	103	441	7	424.498	144121962	104.615	584806575	3087	4.28155	0.24264	1.03888	0.754095	0.00727213	0.00527867	0.286488	5.04581e-08	5.04581e-08	1	0	0	1	0	0
ACTCTC	1	4	6	424.498	144121962	104.615	584806575	24	4	0.00235573	0.0094229	0.00683987	5.65374e-05	4.10392e-05	0.229413	3.92289e-10	3.92289e-10	1	0	0	1	0	0
ACTCTCC	28	112	7	424.498	144121962	104.615	584806575	784	4	0.0659603	0.263841	0.191516	0.00184689	0.00134061	0.267649	1.28148e-08	1.28148e-08	1	0	0	1	0	0
ACTCTCT	6	48	7	424.498	144121962	104.615	584806575	336	8	0.0141344	0.113075	0.0820784	0.000791524	0.000574549	0.535297	5.49204e-09	5.49204e-09	1	0	0	1	1	0
ACTCTG	21	84	6	424.498	144121962	104.615	584806575	504	4	0.0494702	0.197881	0.143637	0.00118729	0.000861823	0.229413	8.23806e-09	8.23806e-09	1	0	0	1	0	0
ACTCTGCGCCTCG	2	13	13	424.498	144121962	104.615	584806575	169	6.5	0.00471145	0.0306244	0.0222296	0.000398118	0.000288984	0.807725	2.76237e-09	2.76237e-09	1	0	0	1	1	0
ACTCTGG	172	798	7	424.498	144121962	104.615	584806575	5586	4.63953	0.405185	1.87987	1.36455	0.0131591	0.00955188	0.310441	9.13052e-08	9.13052e-08	1	0	0	1	0	0
ACTG	18475	123213	4	424.498	144121962	104.615	584806575	492852	6.66917	43.522	290.256	210.69	1.16102	0.842761	0.254999	8.05585e-06	8.05585e-06	1	1	0	0	0	0
ACTGAG	6	24	6	424.498	144121962	104.615	584806575	144	4	0.0141344	0.0565374	0.0410392	0.000339225	0.000246235	0.229413	2.35373e-09	2.35373e-09	1	0	0	1	0	0
ACTGAGC	395	1581	7	424.498	144121962	104.615	584806575	11067	4.00253	0.930512	3.7244	2.70346	0.0260708	0.0189242	0.267818	1.80894e-07	1.80894e-07	1	0	0	1	0	0
ACTGAGG	23	92	7	424.498	144121962	104.615	584806575	644	4	0.0541817	0.216727	0.157317	0.00151709	0.00110122	0.267649	1.05264e-08	1.05264e-08	1	0	0	1	0	0
ACTGAT	613	2781	6	424.498	144121962	104.615	584806575	16686	4.5367	1.44406	6.55127	4.75542	0.0393076	0.0285325	0.260195	2.72739e-07	2.72739e-07	1	0	0	1	0	0
ACTGC	394	2032	5	424.498	144121962	104.615	584806575	10160	5.15736	0.928156	4.78684	3.47465	0.0239342	0.0173733	0.246493	1.66069e-07	1.66069e-07	1	0	0	1	0	0
ACTGCAG	29	116	7	424.498	144121962	104.615	584806575	812	4	0.0683161	0.273264	0.198356	0.00191285	0.00138849	0.267649	1.32724e-08	1.32724e-08	1	0	0	1	0	0
ACTGCAT	11	44	7	424.498	144121962	104.615	584806575	308	4	0.025913	0.103652	0.0752386	0.000725564	0.00052667	0.267649	5.03437e-09	5.03437e-09	1	0	0	1	0	0
ACTGCC	3038	13109	6	424.498	144121962	104.615	584806575	78654	4.31501	7.1567	30.8812	22.416	0.185287	0.134496	0.24748	1.28563e-06	1.28563e-06	1	0	0	1	0	0
ACTGCCC	137	548	7	424.498	144121962	104.615	584806575	3836	4	0.322734	1.29094	0.937062	0.00903657	0.00655943	0.267649	6.27008e-08	6.27008e-08	1	0	0	1	0	0
ACTGCCG	27	108	7	424.498	144121962	104.615	584806575	756	4	0.0636046	0.254418	0.184676	0.00178093	0.00129274	0.267649	1.23571e-08	1.23571e-08	1	0	0	1	0	0
ACTGCG	445	1785	6	424.498	144121962	104.615	584806575	10710	4.01124	1.0483	4.20497	3.05229	0.0252298	0.0183137	0.230057	1.75059e-07	1.75059e-07	1	0	0	1	0	0
ACTGCGG	109	451	7	424.498	144121962	104.615	584806575	3157	4.13761	0.256774	1.06243	0.771195	0.00743703	0.00539837	0.276857	5.16023e-08	5.16023e-08	1	0	0	1	0	0
ACTGCT	113	460	6	424.498	144121962	104.615	584806575	2760	4.0708	0.266197	1.08363	0.786585	0.0065018	0.00471951	0.233473	4.51132e-08	4.51132e-08	1	0	0	1	0	0
ACTGCTG	8	32	7	424.498	144121962	104.615	584806575	224	4	0.0188458	0.0753832	0.0547189	0.000527683	0.000383033	0.267649	3.66136e-09	3.66136e-09	1	0	0	1	0	0
ACTGG	541	3225	5	424.498	144121962	104.615	584806575	16125	5.96118	1.27445	7.59722	5.51464	0.0379861	0.0275732	0.284911	2.63569e-07	2.63569e-07	1	0	0	1	0	0
ACTGGAT	320	1289	7	424.498	144121962	104.615	584806575	9023	4.02813	0.753832	3.03653	2.20415	0.0212557	0.015429	0.26953	1.47484e-07	1.47484e-07	1	0	0	1	0	0
ACTGGC	329	1391	6	424.498	144121962	104.615	584806575	8346	4.22796	0.775034	3.27681	2.37856	0.0196609	0.0142714	0.242487	1.36418e-07	1.36418e-07	1	0	0	1	0	0
ACTGGCC	92	368	7	424.498	144121962	104.615	584806575	2576	4	0.216727	0.866907	0.629268	0.00606835	0.00440488	0.267649	4.21057e-08	4.21057e-08	1	0	0	1	0	0
ACTGGCG	64	256	7	424.498	144121962	104.615	584806575	1792	4	0.150766	0.603066	0.437752	0.00422146	0.00306426	0.267649	2.92909e-08	2.92909e-08	1	0	0	1	0	0
ACTGGCT	76	381	7	424.498	144121962	104.615	584806575	2667	5.01316	0.179035	0.897532	0.651497	0.00628272	0.00456048	0.335441	4.35931e-08	4.35931e-08	1	0	0	1	0	0
ACTGGG	6313	53929	6	424.498	144121962	104.615	584806575	323574	8.54253	14.8717	127.042	92.2168	0.762252	0.553301	0.489942	5.28894e-06	5.28894e-06	1	0	0	1	0	0
ACTGGGC	512	2206	7	424.498	144121962	104.615	584806575	15442	4.30859	1.20613	5.19673	3.77219	0.0363771	0.0264053	0.288297	2.52405e-07	2.52405e-07	1	0	0	1	0	0
ACTGGGG	226	930	7	424.498	144121962	104.615	584806575	6510	4.11504	0.532394	2.19083	1.59027	0.0153358	0.0111319	0.275346	1.06408e-07	1.06408e-07	1	0	0	1	0	0
AG	87124	1202336	2	424.498	144121962	104.615	584806575	2404672	13.8003	205.24	2832.37	2055.95	5.66475	4.11191	0.26383	3.93052e-05	3.93052e-05	1	1	1	0	0	0
AGAGAGC	17	186	7	424.498	144121962	104.615	584806575	1302	10.9412	0.0400473	0.438165	0.318054	0.00306716	0.00222638	0.732098	2.12817e-08	2.12817e-08	1	0	0	1	1	0
AGAGAGG	114	590	7	424.498	144121962	104.615	584806575	4130	5.17544	0.268553	1.38988	1.00888	0.00972915	0.00706216	0.3463	6.75064e-08	6.75064e-08	1	0	0	1	0	0
AGAGAT	1054	5032	6	424.498	144121962	104.615	584806575	30192	4.77419	2.48294	11.854	8.60455	0.0711241	0.0516273	0.273816	4.93499e-07	4.93499e-07	1	0	0	1	0	0
AGAGATG	66	768	7	424.498	144121962	104.615	584806575	5376	11.6364	0.155478	1.8092	1.31325	0.0126644	0.00919278	0.778614	8.78727e-08	8.78727e-08	1	0	0	1	1	0
AGAGC	431	3832	5	424.498	144121962	104.615	584806575	19160	8.89095	1.01532	9.02714	6.55259	0.0451357	0.032763	0.424938	3.13177e-07	3.13177e-07	1	0	0	1	0	0
AGAGCAGAGG	4	18	10	424.498	144121962	104.615	584806575	180	4.5	0.0094229	0.0424031	0.0307794	0.000424031	0.000307794	0.430149	2.94217e-09	2.94217e-09	1	0	0	1	0	0
AGAGCAT	22	105	7	424.498	144121962	104.615	584806575	735	4.77273	0.051826	0.247351	0.179547	0.00173146	0.00125683	0.319353	1.20138e-08	1.20138e-08	1	0	0	1	0	0
AGAGCC	790	3553	6	424.498	144121962	104.615	584806575	21318	4.49747	1.86102	8.36989	6.07551	0.0502194	0.0364531	0.257944	3.4845e-07	3.4845e-07	1	0	0	1	0	0
AGAGCCAT	5	31	8	424.498	144121962	104.615	584806575	248	6.2	0.0117786	0.0730275	0.053009	0.00058422	0.000424072	0.47412	4.05365e-09	4.05365e-09	1	0	0	1	0	0
AGAGCCC	16	64	7	424.498	144121962	104.615	584806575	448	4	0.0376916	0.150766	0.109438	0.00105537	0.000766065	0.267649	7.32272e-09	7.32272e-09	1	0	0	1	0	0
AGAGCCG	19	76	7	424.498	144121962	104.615	584806575	532	4	0.0447588	0.179035	0.129957	0.00125325	0.000909702	0.267649	8.69573e-09	8.69573e-09	1	0	0	1	0	0
AGAGCCGCC	112	460	9	424.498	144121962	104.615	584806575	4140	4.10714	0.263841	1.08363	0.786585	0.00975271	0.00707926	0.353337	6.76698e-08	6.76698e-08	1	0	0	1	0	0
AGAGCG	222	904	6	424.498	144121962	104.615	584806575	5424	4.07207	0.522971	2.12958	1.54581	0.0127775	0.00927486	0.233547	8.86573e-08	8.86573e-08	1	0	0	1	0	0
AGAGCGG	68	272	7	424.498	144121962	104.615	584806575	1904	4	0.160189	0.640757	0.465111	0.0044853	0.00325578	0.267649	3.11216e-08	3.11216e-08	1	0	0	1	0	0
AGAGCTG	1	13	7	424.498	144121962	104.615	584806575	91	13	0.00235573	0.0306244	0.0222296	0.000214371	0.000155607	0.869858	1.48743e-09	1.48743e-09	1	0	0	1	1	0
AGAGG	36548	252185	5	424.498	144121962	104.615	584806575	1260925	6.9001	86.0971	594.079	431.228	2.97039	2.15614	0.329786	2.06103e-05	2.06103e-05	1	1	0	1	0	0
AGAGGAGATG	4	16	10	424.498	144121962	104.615	584806575	160	4	0.0094229	0.0376916	0.0273595	0.000376916	0.000273595	0.382355	2.61526e-09	2.61526e-09	1	0	0	1	0	0
AGAGGAT	25	100	7	424.498	144121962	104.615	584806575	700	4	0.0588932	0.235573	0.170997	0.00164901	0.00119698	0.267649	1.14418e-08	1.14418e-08	1	0	0	1	0	0
AGAGGC	860	3537	6	424.498	144121962	104.615	584806575	21222	4.11279	2.02592	8.3322	6.04815	0.0499932	0.0362889	0.235882	3.46881e-07	3.46881e-07	1	0	0	1	0	0
AGAGGG	179	740	6	424.498	144121962	104.615	584806575	4440	4.13408	0.421675	1.74324	1.26538	0.0104594	0.00759225	0.237103	7.25734e-08	7.25734e-08	1	0	0	1	0	0
AGAGGGG	18	84	7	424.498	144121962	104.615	584806575	588	4.66667	0.0424031	0.197881	0.143637	0.00138517	0.00100546	0.312257	9.61107e-09	9.61107e-09	1	0	0	1	0	0
AGAT	128196	3087006	4	424.498	144121962	104.615	584806575	12348024	24.0804	301.995	7272.14	5278.68	29.0886	21.1147	0.920725	0.000201833	0.000201833	1	1	1	0	1	0
AGATAGATAT	685	4888	10	424.498	144121962	104.615	584806575	48880	7.13577	1.61367	11.5148	8.35832	0.115148	0.0835832	0.682099	7.98961e-07	7.98961e-07	1	0	0	1	1	0
AGATAGC	67	268	7	424.498	144121962	104.615	584806575	1876	4	0.157834	0.631335	0.458271	0.00441934	0.0032079	0.267649	3.06639e-08	3.06639e-08	1	0	0	1	0	0
AGATAT	593	3246	6	424.498	144121962	104.615	584806575	19476	5.47386	1.39695	7.64669	5.55055	0.0458801	0.0333033	0.313944	3.18342e-07	3.18342e-07	1	0	0	1	0	0
AGATATGAGATG	57	295	12	424.498	144121962	104.615	584806575	3540	5.17544	0.134276	0.694939	0.50444	0.00833927	0.00605328	0.593657	5.78626e-08	5.78626e-08	1	0	0	1	1	0
AGATATGGAGATGG	8	47	14	424.498	144121962	104.615	584806575	658	5.875	0.0188458	0.110719	0.0803685	0.00155007	0.00112516	0.786218	1.07552e-08	1.07552e-08	1	0	0	1	1	0
AGATC	264	1466	5	424.498	144121962	104.615	584806575	7330	5.55303	0.621912	3.45349	2.50681	0.0172675	0.0125341	0.265404	1.19812e-07	1.19812e-07	1	0	0	1	0	0
AGATCAT	15	60	7	424.498	144121962	104.615	584806575	420	4	0.0353359	0.141344	0.102598	0.000989405	0.000718186	0.267649	6.86505e-09	6.86505e-09	1	0	0	1	0	0
AGATCC	401	1768	6	424.498	144121962	104.615	584806575	10608	4.40898	0.944646	4.16492	3.02322	0.0249895	0.0181393	0.252869	1.73392e-07	1.73392e-07	1	0	0	1	0	0
AGATCCC	127	508	7	424.498	144121962	104.615	584806575	3556	4	0.299177	1.19671	0.868663	0.00837696	0.00608064	0.267649	5.81241e-08	5.81241e-08	1	0	0	1	0	0
AGATCG	353	1412	6	424.498	144121962	104.615	584806575	8472	4	0.831571	3.32629	2.41447	0.0199577	0.0144868	0.229413	1.38478e-07	1.38478e-07	1	0	0	1	0	0
AGATCGC	28	112	7	424.498	144121962	104.615	584806575	784	4	0.0659603	0.263841	0.191516	0.00184689	0.00134061	0.267649	1.28148e-08	1.28148e-08	1	0	0	1	0	0
AGATCGG	29	116	7	424.498	144121962	104.615	584806575	812	4	0.0683161	0.273264	0.198356	0.00191285	0.00138849	0.267649	1.32724e-08	1.32724e-08	1	0	0	1	0	0
AGATCT	1	4	6	424.498	144121962	104.615	584806575	24	4	0.00235573	0.0094229	0.00683987	5.65374e-05	4.10392e-05	0.229413	3.92289e-10	3.92289e-10	1	0	0	1	0	0
AGATG	3981	62355	5	424.498	144121962	104.615	584806575	311775	15.6631	9.37815	146.891	106.625	0.734456	0.533125	0.748611	5.09608e-06	5.09608e-06	1	0	0	1	1	0
AGATGC	2806	11566	6	424.498	144121962	104.615	584806575	69396	4.12188	6.61017	27.2463	19.7775	0.163478	0.118665	0.236403	1.1343e-06	1.1343e-06	1	0	0	1	0	0
AGATGCT	121	499	7	424.498	144121962	104.615	584806575	3493	4.12397	0.285043	1.17551	0.853274	0.00822855	0.00597292	0.275943	5.70944e-08	5.70944e-08	1	0	0	1	0	0
AGATGG	13532	163541	6	424.498	144121962	104.615	584806575	981246	12.0855	31.8777	385.258	279.65	2.31155	1.6779	0.693143	1.60388e-05	1.60388e-05	1	1	0	1	1	0
AGATGGG	27	108	7	424.498	144121962	104.615	584806575	756	4	0.0636046	0.254418	0.184676	0.00178093	0.00129274	0.267649	1.23571e-08	1.23571e-08	1	0	0	1	0	0
AGC	119685	1052158	3	424.498	144121962	104.615	584806575	3156474	8.79106	281.945	2478.6	1799.16	7.43579	5.39747	0.252098	5.15937e-05	5.15937e-05	1	1	1	0	0	0
AGCAGCC	257	1028	7	424.498	144121962	104.615	584806575	7196	4	0.605422	2.42169	1.75785	0.0169518	0.0123049	0.267649	1.17621e-07	1.17621e-07	1	0	0	1	0	0
AGCAGCT	49	196	7	424.498	144121962	104.615	584806575	1372	4	0.115431	0.461722	0.335154	0.00323206	0.00234607	0.267649	2.24258e-08	2.24258e-08	1	0	0	1	0	0
AGCAGG	10235	44260	6	424.498	144121962	104.615	584806575	265560	4.32438	24.1109	104.264	75.6831	0.625587	0.454099	0.248017	4.34068e-06	4.34068e-06	1	0	0	1	0	0
AGCAGGC	29428	130588	7	424.498	144121962	104.615	584806575	914116	4.43754	69.3243	307.63	223.301	2.15341	1.56311	0.296925	1.49416e-05	1.49416e-05	1	1	0	1	0	0
AGCAGGG	348	1425	7	424.498	144121962	104.615	584806575	9975	4.09483	0.819793	3.35691	2.4367	0.0234984	0.0170569	0.273994	1.63045e-07	1.63045e-07	1	0	0	1	0	0
AGCATAT	655	2702	7	424.498	144121962	104.615	584806575	18914	4.12519	1.543	6.36517	4.62033	0.0445562	0.0323423	0.276025	3.09156e-07	3.09156e-07	1	0	0	1	0	0
AGCATC	3256	14174	6	424.498	144121962	104.615	584806575	85044	4.35319	7.67024	33.3901	24.2371	0.20034	0.145422	0.24967	1.39008e-06	1.39008e-06	1	0	0	1	0	0
AGCATCC	635	2666	7	424.498	144121962	104.615	584806575	18662	4.19843	1.49589	6.28037	4.55877	0.0439626	0.0319114	0.280926	3.05037e-07	3.05037e-07	1	0	0	1	0	0
AGCATCG	149	596	7	424.498	144121962	104.615	584806575	4172	4	0.351003	1.40401	1.01914	0.00982809	0.00713398	0.267649	6.81929e-08	6.81929e-08	1	0	0	1	0	0
AGCATG	13	109	6	424.498	144121962	104.615	584806575	654	8.38462	0.0306244	0.256774	0.186386	0.00154064	0.00111832	0.480885	1.06899e-08	1.06899e-08	1	0	0	1	0	0
AGCATGC	243	980	7	424.498	144121962	104.615	584806575	6860	4.03292	0.572441	2.30861	1.67577	0.0161603	0.0117304	0.269851	1.12129e-07	1.12129e-07	1	0	0	1	0	0
AGCATGG	522	2544	7	424.498	144121962	104.615	584806575	17808	4.87356	1.22969	5.99297	4.35016	0.0419508	0.0304511	0.326101	2.91078e-07	2.91078e-07	1	0	0	1	0	0
AGCC	11935	79416	4	424.498	144121962	104.615	584806575	317664	6.65404	28.1156	187.082	135.799	0.748329	0.543195	0.254421	5.19233e-06	5.19233e-06	1	0	0	0	0	0
AGCCAGG	463	1897	7	424.498	144121962	104.615	584806575	13279	4.09719	1.0907	4.46881	3.24381	0.0312817	0.0227067	0.274152	2.1705e-07	2.1705e-07	1	0	0	1	0	0
AGCCAT	2056	8281	6	424.498	144121962	104.615	584806575	49686	4.02772	4.84337	19.5078	14.1602	0.117047	0.0849614	0.231003	8.12136e-07	8.12136e-07	1	0	0	1	0	0
AGCCATC	240	1013	7	424.498	144121962	104.615	584806575	7091	4.22083	0.565374	2.38635	1.7322	0.0167045	0.0121254	0.282425	1.15905e-07	1.15905e-07	1	0	0	1	0	0
AGCCATG	227	992	7	424.498	144121962	104.615	584806575	6944	4.37004	0.53475	2.33688	1.69629	0.0163582	0.011874	0.292409	1.13502e-07	1.13502e-07	1	0	0	1	0	0
AGCCC	255	1354	5	424.498	144121962	104.615	584806575	6770	5.3098	0.60071	3.18965	2.3153	0.0159483	0.0115765	0.253779	1.10658e-07	1.10658e-07	1	0	0	1	0	0
AGCCCAT	265	1060	7	424.498	144121962	104.615	584806575	7420	4	0.624267	2.49707	1.81257	0.0174795	0.012688	0.267649	1.21283e-07	1.21283e-07	1	0	0	1	0	0
AGCCCATCC	127	523	9	424.498	144121962	104.615	584806575	4707	4.11811	0.299177	1.23204	0.894313	0.0110884	0.00804882	0.354281	7.69376e-08	7.69376e-08	1	0	0	1	0	0
AGCCCC	148	592	6	424.498	144121962	104.615	584806575	3552	4	0.348647	1.39459	1.0123	0.00836754	0.0060738	0.229413	5.80587e-08	5.80587e-08	1	0	0	1	0	0
AGCCCCC	30	125	7	424.498	144121962	104.615	584806575	875	4.16667	0.0706718	0.294466	0.213746	0.00206126	0.00149622	0.278801	1.43022e-08	1.43022e-08	1	0	0	1	0	0
AGCCCG	272	1305	6	424.498	144121962	104.615	584806575	7830	4.79779	0.640757	3.07422	2.23151	0.0184453	0.013389	0.275169	1.27984e-07	1.27984e-07	1	0	0	1	0	0
AGCCCGC	157	800	7	424.498	144121962	104.615	584806575	5600	5.09554	0.369849	1.88458	1.36797	0.0131921	0.00957582	0.340954	9.1534e-08	9.1534e-08	1	0	0	1	0	0
AGCCCTC	113	477	7	424.498	144121962	104.615	584806575	3339	4.22124	0.266197	1.12368	0.815654	0.00786577	0.00570958	0.282452	5.45772e-08	5.45772e-08	1	0	0	1	0	0
AGCCCTG	11	100	7	424.498	144121962	104.615	584806575	700	9.09091	0.025913	0.235573	0.170997	0.00164901	0.00119698	0.608292	1.14418e-08	1.14418e-08	1	0	0	1	1	0
AGCCGCC	30	134	7	424.498	144121962	104.615	584806575	938	4.46667	0.0706718	0.315667	0.229136	0.00220967	0.00160395	0.298874	1.5332e-08	1.5332e-08	1	0	0	1	0	0
AGCCGG	330	1632	6	424.498	144121962	104.615	584806575	9792	4.94545	0.77739	3.84454	2.79067	0.0230673	0.016744	0.283638	1.60054e-07	1.60054e-07	1	0	0	1	0	0
AGCCGGC	7	28	7	424.498	144121962	104.615	584806575	196	4	0.0164901	0.0659603	0.0478791	0.000461722	0.000335154	0.267649	3.20369e-09	3.20369e-09	1	0	0	1	0	0
AGCCGGG	75	300	7	424.498	144121962	104.615	584806575	2100	4	0.176679	0.706718	0.51299	0.00494702	0.00359093	0.267649	3.43253e-08	3.43253e-08	1	0	0	1	0	0
AGCCT	181	905	5	424.498	144121962	104.615	584806575	4525	5	0.426386	2.13193	1.54752	0.0106597	0.0077376	0.238972	7.39628e-08	7.39628e-08	1	0	0	1	0	0
AGCCTAT	1	4	7	424.498	144121962	104.615	584806575	28	4	0.00235573	0.0094229	0.00683987	6.59603e-05	4.78791e-05	0.267649	4.5767e-10	4.5767e-10	1	0	0	1	0	0
AGCCTC	96	414	6	424.498	144121962	104.615	584806575	2484	4.3125	0.22615	0.975271	0.707926	0.00585162	0.00424756	0.247336	4.06019e-08	4.06019e-08	1	0	0	1	0	0
AGCCTCC	13	52	7	424.498	144121962	104.615	584806575	364	4	0.0306244	0.122498	0.0889183	0.000857484	0.000622428	0.267649	5.94971e-09	5.94971e-09	1	0	0	1	0	0
AGCCTG	157	730	6	424.498	144121962	104.615	584806575	4380	4.64968	0.369849	1.71968	1.24828	0.0103181	0.00748966	0.266674	7.15927e-08	7.15927e-08	1	0	0	1	0	0
AGCCTGC	1	4	7	424.498	144121962	104.615	584806575	28	4	0.00235573	0.0094229	0.00683987	6.59603e-05	4.78791e-05	0.267649	4.5767e-10	4.5767e-10	1	0	0	1	0	0
AGCG	390	2523	4	424.498	144121962	104.615	584806575	10092	6.46923	0.918733	5.9435	4.31425	0.023774	0.017257	0.247354	1.64957e-07	1.64957e-07	1	0	0	0	0	0
AGCGAT	11	44	6	424.498	144121962	104.615	584806575	264	4	0.025913	0.103652	0.0752386	0.000621912	0.000451431	0.229413	4.31518e-09	4.31518e-09	1	0	0	1	0	0
AGCGC	13	79	5	424.498	144121962	104.615	584806575	395	6.07692	0.0306244	0.186102	0.135087	0.000930512	0.000675437	0.290443	6.45642e-09	6.45642e-09	1	0	0	1	0	0
AGCGCG	97	388	6	424.498	144121962	104.615	584806575	2328	4	0.228505	0.914022	0.663467	0.00548413	0.0039808	0.229413	3.8052e-08	3.8052e-08	1	0	0	1	0	0
AGCGG	167	901	5	424.498	144121962	104.615	584806575	4505	5.39521	0.393406	2.12251	1.54068	0.0106125	0.0077034	0.257861	7.36359e-08	7.36359e-08	1	0	0	1	0	0
AGCGGC	521	2120	6	424.498	144121962	104.615	584806575	12720	4.0691	1.22733	4.99414	3.62513	0.0299648	0.0217508	0.233376	2.07913e-07	2.07913e-07	1	0	0	1	0	0
AGCGGCC	160	640	7	424.498	144121962	104.615	584806575	4480	4	0.376916	1.50766	1.09438	0.0105537	0.00766065	0.267649	7.32272e-08	7.32272e-08	1	0	0	1	0	0
AGCGGG	713	3018	6	424.498	144121962	104.615	584806575	18108	4.23282	1.67963	7.10958	5.16068	0.0426575	0.0309641	0.242766	2.95982e-07	2.95982e-07	1	0	0	1	0	0
AGCGGGG	37	175	7	424.498	144121962	104.615	584806575	1225	4.72973	0.0871619	0.412252	0.299244	0.00288576	0.00209471	0.316476	2.00231e-08	2.00231e-08	1	0	0	1	0	0
AGCT	20	122	4	424.498	144121962	104.615	584806575	488	6.1	0.0471145	0.287399	0.208616	0.00114959	0.000834464	0.233237	7.97654e-09	7.97654e-09	1	0	0	0	0	0
AGCTAGG	41	164	7	424.498	144121962	104.615	584806575	1148	4	0.0965848	0.386339	0.280435	0.00270437	0.00196304	0.267649	1.87645e-08	1.87645e-08	1	0	0	1	0	0
AGCTATC	18	72	7	424.498	144121962	104.615	584806575	504	4	0.0424031	0.169612	0.123118	0.00118729	0.000861823	0.267649	8.23806e-09	8.23806e-09	1	0	0	1	0	0
AGCTATCATG	12	52	10	424.498	144121962	104.615	584806575	520	4.33333	0.0282687	0.122498	0.0889183	0.00122498	0.000889183	0.414218	8.49959e-09	8.49959e-09	1	0	0	1	0	0
AGCTC	336	1748	5	424.498	144121962	104.615	584806575	8740	5.20238	0.791524	4.11781	2.98902	0.020589	0.0149451	0.248645	1.42858e-07	1.42858e-07	1	0	0	1	0	0
AGCTCC	6465	26948	6	424.498	144121962	104.615	584806575	161688	4.16829	15.2298	63.4821	46.0802	0.380893	0.276481	0.239065	2.64285e-06	2.64285e-06	1	0	0	1	0	0
AGCTCCC	1064	4467	7	424.498	144121962	104.615	584806575	31269	4.19831	2.50649	10.523	7.63842	0.0736612	0.053469	0.280918	5.11103e-07	5.11103e-07	1	0	0	1	0	0
AGCTCCG	18	72	7	424.498	144121962	104.615	584806575	504	4	0.0424031	0.169612	0.123118	0.00118729	0.000861823	0.267649	8.23806e-09	8.23806e-09	1	0	0	1	0	0
AGCTCG	1	4	6	424.498	144121962	104.615	584806575	24	4	0.00235573	0.0094229	0.00683987	5.65374e-05	4.10392e-05	0.229413	3.92289e-10	3.92289e-10	1	0	0	1	0	0
AGCTCGC	148	601	7	424.498	144121962	104.615	584806575	4207	4.06081	0.348647	1.41579	1.02769	0.00991054	0.00719383	0.271718	6.87649e-08	6.87649e-08	1	0	0	1	0	0
AGCTGC	4	16	6	424.498	144121962	104.615	584806575	96	4	0.0094229	0.0376916	0.0273595	0.00022615	0.000164157	0.229413	1.56916e-09	1.56916e-09	1	0	0	1	0	0
AGG	13256	112419	3	424.498	144121962	104.615	584806575	337257	8.48061	31.2275	264.828	192.233	0.794485	0.576698	0.243195	5.51259e-06	5.51259e-06	1	1	0	0	0	0
AGGAGGC	58	232	7	424.498	144121962	104.615	584806575	1624	4	0.136632	0.546528	0.396712	0.0038257	0.00277699	0.267649	2.65449e-08	2.65449e-08	1	0	0	1	0	0
AGGAGGG	9	44	7	424.498	144121962	104.615	584806575	308	4.88889	0.0212015	0.103652	0.0752386	0.000725564	0.00052667	0.327126	5.03437e-09	5.03437e-09	1	0	0	1	0	0
AGGAGGGCG	8	35	9	424.498	144121962	104.615	584806575	315	4.375	0.0188458	0.0824504	0.0598488	0.000742054	0.00053864	0.376381	5.14879e-09	5.14879e-09	1	0	0	1	0	0
AGGAT	2	14	5	424.498	144121962	104.615	584806575	70	7	0.00471145	0.0329802	0.0239395	0.000164901	0.000119698	0.334561	1.14418e-09	1.14418e-09	1	0	0	1	0	0
AGGATC	1014	4987	6	424.498	144121962	104.615	584806575	29922	4.91815	2.38871	11.748	8.52761	0.070488	0.0511656	0.282072	4.89086e-07	4.89086e-07	1	0	0	1	0	0
AGGATCC	1	4	7	424.498	144121962	104.615	584806575	28	4	0.00235573	0.0094229	0.00683987	6.59603e-05	4.78791e-05	0.267649	4.5767e-10	4.5767e-10	1	0	0	1	0	0
AGGATCG	114	456	7	424.498	144121962	104.615	584806575	3192	4	0.268553	1.07421	0.779745	0.00751948	0.00545821	0.267649	5.21744e-08	5.21744e-08	1	0	0	1	0	0
AGGATG	2495	11941	6	424.498	144121962	104.615	584806575	71646	4.78597	5.87754	28.1297	20.4187	0.168778	0.122512	0.274491	1.17108e-06	1.17108e-06	1	0	0	1	0	0
AGGATGC	726	3006	7	424.498	144121962	104.615	584806575	21042	4.1405	1.71026	7.08131	5.14016	0.0495692	0.0359811	0.277049	3.43939e-07	3.43939e-07	1	0	0	1	0	0
AGGATGG	456	2110	7	424.498	144121962	104.615	584806575	14770	4.62719	1.07421	4.97058	3.60803	0.0347941	0.0252562	0.309615	2.41421e-07	2.41421e-07	1	0	0	1	0	0
AGGC	2334	15447	4	424.498	144121962	104.615	584806575	61788	6.61825	5.49826	36.3889	26.4139	0.145556	0.105655	0.253052	1.00995e-06	1.00995e-06	1	0	0	0	0	0
AGGCATC	107	428	7	424.498	144121962	104.615	584806575	2996	4	0.252063	1.00825	0.731866	0.00705776	0.00512306	0.267649	4.89707e-08	4.89707e-08	1	0	0	1	0	0
AGGCC	229	1236	5	424.498	144121962	104.615	584806575	6180	5.39738	0.539461	2.91168	2.11352	0.0145584	0.0105676	0.257964	1.01014e-07	1.01014e-07	1	0	0	1	0	0
AGGCCC	1	4	6	424.498	144121962	104.615	584806575	24	4	0.00235573	0.0094229	0.00683987	5.65374e-05	4.10392e-05	0.229413	3.92289e-10	3.92289e-10	1	0	0	1	0	0
AGGCCCCC	1	4	8	424.498	144121962	104.615	584806575	32	4	0.00235573	0.0094229	0.00683987	7.53832e-05	5.47189e-05	0.305884	5.23052e-10	5.23052e-10	1	0	0	1	0	0
AGGCCG	168	672	6	424.498	144121962	104.615	584806575	4032	4	0.395762	1.58305	1.1491	0.00949829	0.00689459	0.229413	6.59045e-08	6.59045e-08	1	0	0	1	0	0
AGGCG	350	1844	5	424.498	144121962	104.615	584806575	9220	5.26857	0.824504	4.34396	3.15318	0.0217198	0.0157659	0.251808	1.50704e-07	1.50704e-07	1	0	0	1	0	0
AGGCGATCGCC	13	52	11	424.498	144121962	104.615	584806575	572	4	0.0306244	0.122498	0.0889183	0.00134748	0.000978101	0.420591	9.34955e-09	9.34955e-09	1	0	0	1	0	0
AGGCGC	2	8	6	424.498	144121962	104.615	584806575	48	4	0.00471145	0.0188458	0.0136797	0.000113075	8.20784e-05	0.229413	7.84578e-10	7.84578e-10	1	0	0	1	0	0
AGGCGG	629	2612	6	424.498	144121962	104.615	584806575	15672	4.15262	1.48175	6.15316	4.46643	0.0369189	0.0267986	0.238166	2.56165e-07	2.56165e-07	1	0	0	1	0	0
AGGG	61	374	4	424.498	144121962	104.615	584806575	1496	6.13115	0.143699	0.881042	0.639528	0.00352417	0.00255811	0.234428	2.44527e-08	2.44527e-08	1	0	0	0	0	0
AGGGAT	871	3894	6	424.498	144121962	104.615	584806575	23364	4.47072	2.05184	9.1732	6.65861	0.0550392	0.0399517	0.256411	3.81893e-07	3.81893e-07	1	0	0	1	0	0
AGGGC	818	4453	5	424.498	144121962	104.615	584806575	22265	5.44377	1.92698	10.49	7.61448	0.0524502	0.0380724	0.260181	3.6393e-07	3.6393e-07	1	0	0	1	0	0
AGGGCGG	48	194	7	424.498	144121962	104.615	584806575	1358	4.04167	0.113075	0.457011	0.331734	0.00319908	0.00232214	0.270437	2.2197e-08	2.2197e-08	1	0	0	1	0	0
AGGGG	190	1221	5	424.498	144121962	104.615	584806575	6105	6.42632	0.447588	2.87634	2.08787	0.0143817	0.0104393	0.307142	9.97885e-08	9.97885e-08	1	0	0	1	0	0
AGGGGAT	14	58	7	424.498	144121962	104.615	584806575	406	4.14286	0.0329802	0.136632	0.0991781	0.000956425	0.000694247	0.277207	6.63622e-09	6.63622e-09	1	0	0	1	0	0
AGGGGC	1487	6245	6	424.498	144121962	104.615	584806575	37470	4.19973	3.50296	14.7115	10.6787	0.0882691	0.0640725	0.240868	6.12461e-07	6.12461e-07	1	0	0	1	0	0
AGGGGCG	6	27	7	424.498	144121962	104.615	584806575	189	4.5	0.0141344	0.0636046	0.0461691	0.000445232	0.000323184	0.301105	3.08927e-09	3.08927e-09	1	0	0	1	0	0
AGGGGG	233	940	6	424.498	144121962	104.615	584806575	5640	4.03433	0.548884	2.21438	1.60737	0.0132863	0.00964421	0.231382	9.21879e-08	9.21879e-08	1	0	0	1	0	0
AGGGGGC	44	176	7	424.498	144121962	104.615	584806575	1232	4	0.103652	0.414608	0.300954	0.00290225	0.00210668	0.267649	2.01375e-08	2.01375e-08	1	0	0	1	0	0
AGGGGGG	10	45	7	424.498	144121962	104.615	584806575	315	4.5	0.0235573	0.106008	0.0769485	0.000742054	0.00053864	0.301105	5.14879e-09	5.14879e-09	1	0	0	1	0	0
AT	5838	75223	2	424.498	144121962	104.615	584806575	150446	12.8851	13.7527	177.205	128.629	0.35441	0.257258	0.246333	2.45909e-06	2.45909e-06	1	0	0	0	0	0
ATATATC	334	2190	7	424.498	144121962	104.615	584806575	15330	6.55689	0.786812	5.15904	3.74483	0.0361133	0.0262138	0.438735	2.50574e-07	2.50574e-07	1	0	0	1	0	0
ATATC	557	2913	5	424.498	144121962	104.615	584806575	14565	5.2298	1.31214	6.86223	4.98113	0.0343111	0.0249057	0.249955	2.3807e-07	2.3807e-07	1	0	0	1	0	0
ATATCC	865	3523	6	424.498	144121962	104.615	584806575	21138	4.07283	2.0377	8.29922	6.02421	0.0497953	0.0361453	0.23359	3.45508e-07	3.45508e-07	1	0	0	1	0	0
ATATCCC	470	1999	7	424.498	144121962	104.615	584806575	13993	4.25319	1.10719	4.7091	3.41822	0.0329637	0.0239276	0.28459	2.28721e-07	2.28721e-07	1	0	0	1	0	0
ATATCG	84	336	6	424.498	144121962	104.615	584806575	2016	4	0.197881	0.791524	0.574549	0.00474914	0.00344729	0.229413	3.29523e-08	3.29523e-08	1	0	0	1	0	0
ATATCGC	45	180	7	424.498	144121962	104.615	584806575	1260	4	0.106008	0.424031	0.307794	0.00296821	0.00215456	0.267649	2.05952e-08	2.05952e-08	1	0	0	1	0	0
ATATGC	718	3084	6	424.498	144121962	104.615	584806575	18504	4.29526	1.69141	7.26506	5.27354	0.0435904	0.0316412	0.246347	3.02455e-07	3.02455e-07	1	0	0	1	0	0
ATATGCC	328	1385	7	424.498	144121962	104.615	584806575	9695	4.22256	0.772678	3.26268	2.3683	0.0228388	0.0165781	0.282541	1.58468e-07	1.58468e-07	1	0	0	1	0	0
ATC	30104	265149	3	424.498	144121962	104.615	584806575	795447	8.80777	70.9168	624.618	453.396	1.87386	1.36019	0.252577	1.30019e-05	1.30019e-05	1	1	0	0	0	0
ATCATCC	141	611	7	424.498	144121962	104.615	584806575	4277	4.33333	0.332157	1.43935	1.04479	0.0100754	0.00731353	0.289953	6.99091e-08	6.99091e-08	1	0	0	1	0	0
ATCATG	1	4	6	424.498	144121962	104.615	584806575	24	4	0.00235573	0.0094229	0.00683987	5.65374e-05	4.10392e-05	0.229413	3.92289e-10	3.92289e-10	1	0	0	1	0	0
ATCATGG	24	96	7	424.498	144121962	104.615	584806575	672	4	0.0565374	0.22615	0.164157	0.00158305	0.0011491	0.267649	1.09841e-08	1.09841e-08	1	0	0	1	0	0
ATCC	12826	85055	4	424.498	144121962	104.615	584806575	340220	6.63145	30.2145	200.366	145.441	0.801465	0.581765	0.253557	5.56102e-06	5.56102e-06	1	1	0	0	0	0
ATCCC	3252	17754	5	424.498	144121962	104.615	584806575	88770	5.45941	7.66082	41.8236	30.3588	0.209118	0.151794	0.260929	1.45098e-06	1.45098e-06	1	0	0	1	0	0
ATCCCC	3886	16350	6	424.498	144121962	104.615	584806575	98100	4.20741	9.15435	38.5161	27.958	0.231097	0.167748	0.241309	1.60348e-06	1.60348e-06	1	0	0	1	0	0
ATCCCCC	283	1162	7	424.498	144121962	104.615	584806575	8134	4.10601	0.66667	2.73735	1.98698	0.0191615	0.0139089	0.274742	1.32953e-07	1.32953e-07	1	0	0	1	0	0
ATCCCCG	268	1084	7	424.498	144121962	104.615	584806575	7588	4.04478	0.631335	2.55361	1.8536	0.0178752	0.0129752	0.270645	1.24029e-07	1.24029e-07	1	0	0	1	0	0
ATCCCG	3189	13213	6	424.498	144121962	104.615	584806575	79278	4.14331	7.51241	31.1262	22.5938	0.186757	0.135563	0.237632	1.29583e-06	1.29583e-06	1	0	0	1	0	0
ATCCCGC	86	344	7	424.498	144121962	104.615	584806575	2408	4	0.202592	0.81037	0.588229	0.00567259	0.0041176	0.267649	3.93596e-08	3.93596e-08	1	0	0	1	0	0
ATCCG	3418	18275	5	424.498	144121962	104.615	584806575	91375	5.34669	8.05187	43.0509	31.2496	0.215254	0.156248	0.255542	1.49356e-06	1.49356e-06	1	0	0	1	0	0
ATCCGC	4099	17414	6	424.498	144121962	104.615	584806575	104484	4.24835	9.65612	41.0226	29.7774	0.246136	0.178664	0.243657	1.70783e-06	1.70783e-06	1	0	0	1	0	0
ATCCGCC	209	872	7	424.498	144121962	104.615	584806575	6104	4.17225	0.492347	2.05419	1.49109	0.0143794	0.0104376	0.279174	9.97721e-08	9.97721e-08	1	0	0	1	0	0
ATCCGCG	40	160	7	424.498	144121962	104.615	584806575	1120	4	0.094229	0.376916	0.273595	0.00263841	0.00191516	0.267649	1.83068e-08	1.83068e-08	1	0	0	1	0	0
ATCCGG	5	22	6	424.498	144121962	104.615	584806575	132	4.4	0.0117786	0.051826	0.0376193	0.000310956	0.000225716	0.252354	2.15759e-09	2.15759e-09	1	0	0	1	0	0
ATCG	672	4479	4	424.498	144121962	104.615	584806575	17916	6.66518	1.58305	10.5513	7.65894	0.0422052	0.0306358	0.254846	2.92844e-07	2.92844e-07	1	0	0	0	0	0
ATCGC	2477	12784	5	424.498	144121962	104.615	584806575	63920	5.16108	5.83513	30.1156	21.8602	0.150578	0.109301	0.246671	1.0448e-06	1.0448e-06	1	0	0	1	0	0
ATCGCC	6570	27510	6	424.498	144121962	104.615	584806575	165060	4.18721	15.4771	64.806	47.0412	0.388836	0.282247	0.24015	2.69797e-06	2.69797e-06	1	0	0	1	0	0
ATCGCCC	695	2958	7	424.498	144121962	104.615	584806575	20706	4.25612	1.63723	6.96824	5.05808	0.0487777	0.0354066	0.284786	3.38447e-07	3.38447e-07	1	0	0	1	0	0
ATCGCCG	41	164	7	424.498	144121962	104.615	584806575	1148	4	0.0965848	0.386339	0.280435	0.00270437	0.00196304	0.267649	1.87645e-08	1.87645e-08	1	0	0	1	0	0
ATCGCG	49	196	6	424.498	144121962	104.615	584806575	1176	4	0.115431	0.461722	0.335154	0.00277033	0.00201092	0.229413	1.92221e-08	1.92221e-08	1	0	0	1	0	0
ATCGGC	1130	4552	6	424.498	144121962	104.615	584806575	27312	4.02832	2.66197	10.7233	7.78377	0.0643396	0.0467026	0.231037	4.46425e-07	4.46425e-07	1	0	0	1	0	0
ATCGGCC	251	1124	7	424.498	144121962	104.615	584806575	7868	4.47809	0.591287	2.64784	1.922	0.0185349	0.013454	0.299638	1.28605e-07	1.28605e-07	1	0	0	1	0	0
ATCGGGC	84	336	7	424.498	144121962	104.615	584806575	2352	4	0.197881	0.791524	0.574549	0.00554067	0.00402184	0.267649	3.84443e-08	3.84443e-08	1	0	0	1	0	0
ATGCC	1063	5408	5	424.498	144121962	104.615	584806575	27040	5.08749	2.50414	12.7398	9.2475	0.0636988	0.0462375	0.243153	4.41979e-07	4.41979e-07	1	0	0	1	0	0
ATGCCC	3891	16584	6	424.498	144121962	104.615	584806575	99504	4.26214	9.16613	39.0674	28.3581	0.234404	0.170149	0.244448	1.62643e-06	1.62643e-06	1	0	0	1	0	0
ATGCCCC	977	4096	7	424.498	144121962	104.615	584806575	28672	4.19243	2.30154	9.64905	7.00403	0.0675434	0.0490282	0.280524	4.68654e-07	4.68654e-07	1	0	0	1	0	0
ATGCCGC	1	4	7	424.498	144121962	104.615	584806575	28	4	0.00235573	0.0094229	0.00683987	6.59603e-05	4.78791e-05	0.267649	4.5767e-10	4.5767e-10	1	0	0	1	0	0
ATGCGC	201	804	6	424.498	144121962	104.615	584806575	4824	4	0.473501	1.894	1.37481	0.011364	0.00824888	0.229413	7.885e-08	7.885e-08	1	0	0	1	0	0
ATGGCC	1	4	6	424.498	144121962	104.615	584806575	24	4	0.00235573	0.0094229	0.00683987	5.65374e-05	4.10392e-05	0.229413	3.92289e-10	3.92289e-10	1	0	0	1	0	0
CCCCCCG	21	84	7	424.498	144121962	104.615	584806575	588	4	0.0494702	0.197881	0.143637	0.00138517	0.00100546	0.267649	9.61107e-09	9.61107e-09	1	0	0	1	0	0
CCCCCG	33	135	6	424.498	144121962	104.615	584806575	810	4.09091	0.077739	0.318023	0.230846	0.00190814	0.00138507	0.234627	1.32397e-08	1.32397e-08	1	0	0	1	0	0
CCCCCGG	1	4	7	424.498	144121962	104.615	584806575	28	4	0.00235573	0.0094229	0.00683987	6.59603e-05	4.78791e-05	0.267649	4.5767e-10	4.5767e-10	1	0	0	1	0	0
CCCCG	48	251	5	424.498	144121962	104.615	584806575	1255	5.22917	0.113075	0.591287	0.429202	0.00295644	0.00214601	0.249925	2.05134e-08	2.05134e-08	1	0	0	1	0	0
CCCCGG	1	4	6	424.498	144121962	104.615	584806575	24	4	0.00235573	0.0094229	0.00683987	5.65374e-05	4.10392e-05	0.229413	3.92289e-10	3.92289e-10	1	0	0	1	0	0
CCCCGGG	1	4	7	424.498	144121962	104.615	584806575	28	4	0.00235573	0.0094229	0.00683987	6.59603e-05	4.78791e-05	0.267649	4.5767e-10	4.5767e-10	1	0	0	1	0	0
CCCG	4	24	4	424.498	144121962	104.615	584806575	96	6	0.0094229	0.0565374	0.0410392	0.00022615	0.000164157	0.229413	1.56916e-09	1.56916e-09	1	0	0	0	0	0
CCCGCG	158	632	6	424.498	144121962	104.615	584806575	3792	4	0.372205	1.48882	1.0807	0.00893291	0.0064842	0.229413	6.19816e-08	6.19816e-08	1	0	0	1	0	0
CCCGG	1	5	5	424.498	144121962	104.615	584806575	25	5	0.00235573	0.0117786	0.00854984	5.88932e-05	4.27492e-05	0.238972	4.08634e-10	4.08634e-10	1	0	0	1	0	0
CCG	1445	13054	3	424.498	144121962	104.615	584806575	39162	9.03391	3.40402	30.7516	22.3219	0.0922549	0.0669657	0.259062	6.40117e-07	6.40117e-07	1	0	0	0	0	0
