# Supplementary material for: Profiles of telomeric repeats in Insecta reveal diverse forms of telomeric motifs in Hymenopterans
Source: Life Sci Alliance. 2022 Apr 1;5(7):e202101163. doi: 10.26508/lsa.202101163 (PMC8977481; doi:10.26508/lsa.202101163)
Supplement: Supplemental Data 3. — Tandem repeat statistics for 50 species without simple tandem type TRM. [file LSA-2021-01163_Supplemental_Data_3.zip › DataS3/EUSHE_output.csv.0.filtered.xlsx]

## Sheet: Sheet1
Unnamed: 0	reads	repeats	unit_len	avg_genome_cov	genome_size	eff_read_len	num_reads	repeats_total_len	repeats_per_read	reads_per_genome	repeats_per_genome	repeats_per_million_reads	repeats_len_per_genome	repeats_len_per_million_reads	percent_repeats_len_per_read	percent_repeats_len_per_genome	percent_repeat_unit_in_sequences	avg_genome_cov_filter	repeat_containing_reads_filter	repeats_len_per_million_reads_filter	unit_len_filter	percent_repeats_len_per_read_filter	qualified
AAAAAAAACCG	1	4	11	36.1169	1325158962	125	382885444	44	4	0.0276878	0.110751	0.010447	0.00121827	0.000114917	0.352	9.19335e-10	9.19335e-10	1	0	0	1	0	0
AAAAAAAATAG	10	51	11	36.1169	1325158962	125	382885444	561	5.1	0.276878	1.41208	0.133199	0.0155329	0.00146519	0.4488	1.17215e-08	1.17215e-08	1	0	0	1	0	0
AAAAAAATCCG	88	468	11	36.1169	1325158962	125	382885444	5148	5.31818	2.43653	12.9579	1.2223	0.142537	0.0134453	0.468	1.07562e-07	1.07562e-07	1	0	0	1	0	0
AAAAAAATCCT	14	102	11	36.1169	1325158962	125	382885444	1122	7.28571	0.38763	2.82416	0.266398	0.0310658	0.00293038	0.641143	2.3443e-08	2.3443e-08	1	0	0	1	1	0
AAAAAAATTCCG	27	200	12	36.1169	1325158962	125	382885444	2400	7.40741	0.747572	5.53757	0.522349	0.0664508	0.00626819	0.711111	5.01455e-08	5.01455e-08	1	0	0	1	1	0
AAAAAAC	10	40	7	36.1169	1325158962	125	382885444	280	4	0.276878	1.10751	0.10447	0.0077526	0.000731289	0.224	5.85031e-09	5.85031e-09	1	0	0	1	0	0
AAAAAACAAGTATATTAAT	1	4	19	36.1169	1325158962	125	382885444	76	4	0.0276878	0.110751	0.010447	0.00210428	0.000198493	0.608	1.58794e-09	1.58794e-09	1	0	0	1	1	0
AAAAAAG	27	108	7	36.1169	1325158962	125	382885444	756	4	0.747572	2.99029	0.282069	0.020932	0.00197448	0.224	1.57958e-08	1.57958e-08	1	0	0	1	0	0
AAAAAAT	668	2794	7	36.1169	1325158962	125	382885444	19558	4.18263	18.4955	77.3598	7.29722	0.541519	0.0510806	0.234228	4.08644e-07	4.08644e-07	1	0	0	1	0	0
AAAAAATAATAGCGG	16	90	15	36.1169	1325158962	125	382885444	1350	5.625	0.443005	2.49191	0.235057	0.0373786	0.00352586	0.675	2.82069e-08	2.82069e-08	1	0	0	1	1	0
AAAAAATAGTG	21	118	11	36.1169	1325158962	125	382885444	1298	5.61905	0.581445	3.26717	0.308186	0.0359388	0.00339005	0.494476	2.71204e-08	2.71204e-08	1	0	0	1	0	0
AAAAAATATAAATATATTTAT	10	43	21	36.1169	1325158962	125	382885444	903	4.3	0.276878	1.19058	0.112305	0.0250021	0.00235841	0.7224	1.88673e-08	1.88673e-08	1	0	0	1	1	0
AAAAAATATAT	1	4	11	36.1169	1325158962	125	382885444	44	4	0.0276878	0.110751	0.010447	0.00121827	0.000114917	0.352	9.19335e-10	9.19335e-10	1	0	0	1	0	0
AAAAAATCCG	1	4	10	36.1169	1325158962	125	382885444	40	4	0.0276878	0.110751	0.010447	0.00110751	0.00010447	0.32	8.35759e-10	8.35759e-10	1	0	0	1	0	0
AAAAAATCCGG	16	84	11	36.1169	1325158962	125	382885444	924	5.25	0.443005	2.32578	0.219387	0.0255836	0.00241325	0.462	1.9306e-08	1.9306e-08	1	0	0	1	0	0
AAAAAATTATAGCGG	37	215	15	36.1169	1325158962	125	382885444	3225	5.81081	1.02445	5.95289	0.561526	0.0892933	0.00842288	0.697297	6.73831e-08	6.73831e-08	1	0	0	1	1	0
AAAAAATTCCG	8	38	11	36.1169	1325158962	125	382885444	418	4.75	0.221503	1.05214	0.0992464	0.0115735	0.00109171	0.418	8.73368e-09	8.73368e-09	1	0	0	1	0	0
AAAAAATTCGT	36	227	11	36.1169	1325158962	125	382885444	2497	6.30556	0.996762	6.28514	0.592867	0.0691365	0.00652153	0.554889	5.21723e-08	5.21723e-08	1	0	0	1	1	0
AAAAAATTTCC	50	321	11	36.1169	1325158962	125	382885444	3531	6.42	1.38439	8.8878	0.838371	0.0977658	0.00922208	0.56496	7.37766e-08	7.37766e-08	1	0	0	1	1	0
AAAAAC	245	1024	6	36.1169	1325158962	125	382885444	6144	4.17959	6.78352	28.3524	2.67443	0.170114	0.0160466	0.20062	1.28373e-07	1.28373e-07	1	0	0	1	0	0
AAAAAG	259	1083	6	36.1169	1325158962	125	382885444	6498	4.18147	7.17115	29.9859	2.82852	0.179916	0.0169711	0.20071	1.35769e-07	1.35769e-07	1	0	0	1	0	0
AAAAAGG	20	80	7	36.1169	1325158962	125	382885444	560	4	0.553757	2.21503	0.20894	0.0155052	0.00146258	0.224	1.17006e-08	1.17006e-08	1	0	0	1	0	0
AAAAAGT	33	132	7	36.1169	1325158962	125	382885444	924	4	0.913699	3.6548	0.344751	0.0255836	0.00241325	0.224	1.9306e-08	1.9306e-08	1	0	0	1	0	0
AAAAAT	5655	22886	6	36.1169	1325158962	125	382885444	137316	4.04704	156.575	633.664	59.7724	3.80198	0.358635	0.194258	2.86908e-06	2.86908e-06	1	0	0	1	0	0
AAAAATAAAAT	30	125	11	36.1169	1325158962	125	382885444	1375	4.16667	0.830635	3.46098	0.326468	0.0380708	0.00359115	0.366667	2.87292e-08	2.87292e-08	1	0	0	1	0	0
AAAAATAATAT	1	4	11	36.1169	1325158962	125	382885444	44	4	0.0276878	0.110751	0.010447	0.00121827	0.000114917	0.352	9.19335e-10	9.19335e-10	1	0	0	1	0	0
AAAAATCCCACTT	42	293	13	36.1169	1325158962	125	382885444	3809	6.97619	1.16289	8.11254	0.765242	0.105463	0.00994815	0.725524	7.95852e-08	7.95852e-08	1	0	0	1	1	0
AAAAATCCGGG	13	60	11	36.1169	1325158962	125	382885444	660	4.61538	0.359942	1.66127	0.156705	0.018274	0.00172375	0.406154	1.379e-08	1.379e-08	1	0	0	1	0	0
AAAAATG	5	20	7	36.1169	1325158962	125	382885444	140	4	0.138439	0.553757	0.0522349	0.0038763	0.000365645	0.224	2.92516e-09	2.92516e-09	1	0	0	1	0	0
AAAAATT	97	408	7	36.1169	1325158962	125	382885444	2856	4.20619	2.68572	11.2966	1.06559	0.0790765	0.00745915	0.235546	5.96732e-08	5.96732e-08	1	0	0	1	0	0
AAAAATTCCACTT	100	539	13	36.1169	1325158962	125	382885444	7007	5.39	2.76878	14.9237	1.40773	0.194009	0.0183005	0.56056	1.46404e-07	1.46404e-07	1	0	0	1	1	0
AAAAATTTCCC	37	259	11	36.1169	1325158962	125	382885444	2849	7	1.02445	7.17115	0.676443	0.0788827	0.00744087	0.616	5.95269e-08	5.95269e-08	1	0	0	1	1	0
AAAAATTTCCG	49	308	11	36.1169	1325158962	125	382885444	3388	6.28571	1.3567	8.52786	0.804418	0.0938064	0.0088486	0.553143	7.07888e-08	7.07888e-08	1	0	0	1	1	0
AAAAC	91	490	5	36.1169	1325158962	125	382885444	2450	5.38462	2.51959	13.567	1.27976	0.0678352	0.00639878	0.215385	5.11902e-08	5.11902e-08	1	0	0	1	0	0
AAAACAT	40	202	7	36.1169	1325158962	125	382885444	1414	5.05	1.10751	5.59294	0.527573	0.0391506	0.00369301	0.2828	2.95441e-08	2.95441e-08	1	0	0	1	0	0
AAAACC	53	212	6	36.1169	1325158962	125	382885444	1272	4	1.46746	5.86982	0.55369	0.0352189	0.00332214	0.192	2.65771e-08	2.65771e-08	1	0	0	1	0	0
AAAACG	18	72	6	36.1169	1325158962	125	382885444	432	4	0.498381	1.99352	0.188046	0.0119611	0.00112827	0.192	9.0262e-09	9.0262e-09	1	0	0	1	0	0
AAAACGAC	1	4	8	36.1169	1325158962	125	382885444	32	4	0.0276878	0.110751	0.010447	0.000886011	8.35759e-05	0.256	6.68607e-10	6.68607e-10	1	0	0	1	0	0
AAAACT	146	665	6	36.1169	1325158962	125	382885444	3990	4.55479	4.04242	18.4124	1.73681	0.110474	0.0104209	0.21863	8.3367e-08	8.3367e-08	1	0	0	1	0	0
AAAACTT	17	68	7	36.1169	1325158962	125	382885444	476	4	0.470693	1.88277	0.177599	0.0131794	0.00124319	0.224	9.94553e-09	9.94553e-09	1	0	0	1	0	0
AAAAG	151	788	5	36.1169	1325158962	125	382885444	3940	5.21854	4.18086	21.818	2.05806	0.10909	0.0102903	0.208742	8.23223e-08	8.23223e-08	1	0	0	1	0	0
AAAAGC	6	24	6	36.1169	1325158962	125	382885444	144	4	0.166127	0.664508	0.0626819	0.00398705	0.000376092	0.192	3.00873e-09	3.00873e-09	1	0	0	1	0	0
AAAAGG	1	4	6	36.1169	1325158962	125	382885444	24	4	0.0276878	0.110751	0.010447	0.000664508	6.26819e-05	0.192	5.01455e-10	5.01455e-10	1	0	0	1	0	0
AAAAGT	46	184	6	36.1169	1325158962	125	382885444	1104	4	1.27364	5.09456	0.480561	0.0305674	0.00288337	0.192	2.3067e-08	2.3067e-08	1	0	0	1	0	0
AAAAGTC	13	52	7	36.1169	1325158962	125	382885444	364	4	0.359942	1.43977	0.135811	0.0100784	0.000950676	0.224	7.60541e-09	7.60541e-09	1	0	0	1	0	0
AAAAT	3712	19136	5	36.1169	1325158962	125	382885444	95680	5.15517	102.777	529.835	49.9784	2.64917	0.249892	0.206207	1.99914e-06	1.99914e-06	1	0	0	1	0	0
AAAATAAAT	483	1941	9	36.1169	1325158962	125	382885444	17469	4.01863	13.3732	53.7421	5.0694	0.483679	0.0456246	0.289342	3.64997e-07	3.64997e-07	1	0	0	1	0	0
AAAATAAATATTC	38	200	13	36.1169	1325158962	125	382885444	2600	5.26316	1.05214	5.53757	0.522349	0.0719884	0.00679054	0.547368	5.43243e-08	5.43243e-08	1	0	0	1	1	0
AAAATAC	36	144	7	36.1169	1325158962	125	382885444	1008	4	0.996762	3.98705	0.376092	0.0279093	0.00263264	0.224	2.10611e-08	2.10611e-08	1	0	0	1	0	0
AAAATAG	17	84	7	36.1169	1325158962	125	382885444	588	4.94118	0.470693	2.32578	0.219387	0.0162805	0.00153571	0.276706	1.22857e-08	1.22857e-08	1	0	0	1	0	0
AAAATAT	57	228	7	36.1169	1325158962	125	382885444	1596	4	1.57821	6.31283	0.595478	0.0441898	0.00416835	0.224	3.33468e-08	3.33468e-08	1	0	0	1	0	0
AAAATC	20	83	6	36.1169	1325158962	125	382885444	498	4.15	0.553757	2.29809	0.216775	0.0137885	0.00130065	0.1992	1.04052e-08	1.04052e-08	1	0	0	1	0	0
AAAATCAAATTTTAAACCATT	144	576	21	36.1169	1325158962	125	382885444	12096	4	3.98705	15.9482	1.50437	0.334912	0.0315917	0.672	2.52734e-07	2.52734e-07	1	0	0	1	1	0
AAAATCC	1	4	7	36.1169	1325158962	125	382885444	28	4	0.0276878	0.110751	0.010447	0.00077526	7.31289e-05	0.224	5.85031e-10	5.85031e-10	1	0	0	1	0	0
AAAATCT	11	73	7	36.1169	1325158962	125	382885444	511	6.63636	0.304566	2.02121	0.190658	0.0141485	0.0013346	0.371636	1.06768e-08	1.06768e-08	1	0	0	1	0	0
AAAATG	123	503	6	36.1169	1325158962	125	382885444	3018	4.08943	3.4056	13.927	1.31371	0.0835619	0.00788225	0.196293	6.3058e-08	6.3058e-08	1	0	0	1	0	0
AAAATGAAATG	291	1631	11	36.1169	1325158962	125	382885444	17941	5.60481	8.05716	45.1589	4.25976	0.496748	0.0468574	0.493223	3.74859e-07	3.74859e-07	1	0	0	1	0	0
AAAATGT	27	120	7	36.1169	1325158962	125	382885444	840	4.44444	0.747572	3.32254	0.31341	0.0232578	0.00219387	0.248889	1.75509e-08	1.75509e-08	1	0	0	1	0	0
AAAATT	591	2434	6	36.1169	1325158962	125	382885444	14604	4.11844	16.3635	67.3922	6.35699	0.404353	0.038142	0.197685	3.05136e-07	3.05136e-07	1	0	0	1	0	0
AAAATTCCACTTT	65	378	13	36.1169	1325158962	125	382885444	4914	5.81538	1.79971	10.466	0.98724	0.136058	0.0128341	0.6048	1.02673e-07	1.02673e-07	1	0	0	1	1	0
AAAATTT	30	120	7	36.1169	1325158962	125	382885444	840	4	0.830635	3.32254	0.31341	0.0232578	0.00219387	0.224	1.75509e-08	1.75509e-08	1	0	0	1	0	0
AAAC	1767	11657	4	36.1169	1325158962	125	382885444	46628	6.59706	48.9244	322.757	30.4451	1.29103	0.121781	0.211106	9.74244e-07	9.74244e-07	1	0	0	0	0	0
AAACAAACAAACAC	4	20	14	36.1169	1325158962	125	382885444	280	5	0.110751	0.553757	0.0522349	0.0077526	0.000731289	0.56	5.85031e-09	5.85031e-09	1	0	0	1	1	0
AAACAAACACAC	66	388	12	36.1169	1325158962	125	382885444	4656	5.87879	1.8274	10.7429	1.01336	0.128915	0.0121603	0.564364	9.72824e-08	9.72824e-08	1	0	0	1	1	0
AAACAAACACACAC	32	132	14	36.1169	1325158962	125	382885444	1848	4.125	0.886011	3.6548	0.344751	0.0511671	0.00482651	0.462	3.86121e-08	3.86121e-08	1	0	0	1	0	0
AAACAAC	14	56	7	36.1169	1325158962	125	382885444	392	4	0.38763	1.55052	0.146258	0.0108536	0.0010238	0.224	8.19044e-09	8.19044e-09	1	0	0	1	0	0
AAACAAG	17	68	7	36.1169	1325158962	125	382885444	476	4	0.470693	1.88277	0.177599	0.0131794	0.00124319	0.224	9.94553e-09	9.94553e-09	1	0	0	1	0	0
AAACAAT	9	36	7	36.1169	1325158962	125	382885444	252	4	0.249191	0.996762	0.0940229	0.00697734	0.00065816	0.224	5.26528e-09	5.26528e-09	1	0	0	1	0	0
AAACAATGT	12	48	9	36.1169	1325158962	125	382885444	432	4	0.332254	1.32902	0.125364	0.0119611	0.00112827	0.288	9.0262e-09	9.0262e-09	1	0	0	1	0	0
AAACAC	229	1811	6	36.1169	1325158962	125	382885444	10866	7.9083	6.34052	50.1427	4.72987	0.300856	0.0283792	0.379598	2.27034e-07	2.27034e-07	1	0	0	1	0	0
AAACACAC	302	2240	8	36.1169	1325158962	125	382885444	17920	7.41722	8.36173	62.0208	5.85031	0.496166	0.0468025	0.474702	3.7442e-07	3.7442e-07	1	0	0	1	0	0
AAACACACAC	105	677	10	36.1169	1325158962	125	382885444	6770	6.44762	2.90722	18.7447	1.76815	0.187447	0.0176815	0.51581	1.41452e-07	1.41452e-07	1	0	0	1	1	0
AAACACACGCACAC	49	197	14	36.1169	1325158962	125	382885444	2758	4.02041	1.3567	5.4545	0.514514	0.0763631	0.0072032	0.450286	5.76256e-08	5.76256e-08	1	0	0	1	0	0
AAACACT	70	280	7	36.1169	1325158962	125	382885444	1960	4	1.93815	7.7526	0.731289	0.0542682	0.00511902	0.224	4.09522e-08	4.09522e-08	1	0	0	1	0	0
AAACAT	186	744	6	36.1169	1325158962	125	382885444	4464	4	5.14994	20.5998	1.94314	0.123599	0.0116588	0.192	9.32707e-08	9.32707e-08	1	0	0	1	0	0
AAACC	4	20	5	36.1169	1325158962	125	382885444	100	5	0.110751	0.553757	0.0522349	0.00276878	0.000261175	0.2	2.0894e-09	2.0894e-09	1	0	0	1	0	0
AAACCAT	2	8	7	36.1169	1325158962	125	382885444	56	4	0.0553757	0.221503	0.020894	0.00155052	0.000146258	0.224	1.17006e-09	1.17006e-09	1	0	0	1	0	0
AAACCCT	29	116	7	36.1169	1325158962	125	382885444	812	4	0.802947	3.21179	0.302963	0.0224825	0.00212074	0.224	1.69659e-08	1.69659e-08	1	0	0	1	0	0
AAACCT	28	112	6	36.1169	1325158962	125	382885444	672	4	0.77526	3.10104	0.292516	0.0186062	0.00175509	0.192	1.40408e-08	1.40408e-08	1	0	0	1	0	0
AAACG	19	168	5	36.1169	1325158962	125	382885444	840	8.84211	0.526069	4.65156	0.438774	0.0232578	0.00219387	0.353684	1.75509e-08	1.75509e-08	1	0	0	1	0	0
AAACGAAC	5	24	8	36.1169	1325158962	125	382885444	192	4.8	0.138439	0.664508	0.0626819	0.00531607	0.000501455	0.3072	4.01164e-09	4.01164e-09	1	0	0	1	0	0
AAACGC	1	4	6	36.1169	1325158962	125	382885444	24	4	0.0276878	0.110751	0.010447	0.000664508	6.26819e-05	0.192	5.01455e-10	5.01455e-10	1	0	0	1	0	0
AAACGCAC	4	17	8	36.1169	1325158962	125	382885444	136	4.25	0.110751	0.470693	0.0443997	0.00376555	0.000355198	0.272	2.84158e-09	2.84158e-09	1	0	0	1	0	0
AAACT	36	298	5	36.1169	1325158962	125	382885444	1490	8.27778	0.996762	8.25098	0.778301	0.0412549	0.0038915	0.331111	3.1132e-08	3.1132e-08	1	0	0	1	0	0
AAACTAG	15	74	7	36.1169	1325158962	125	382885444	518	4.93333	0.415318	2.0489	0.193269	0.0143423	0.00135289	0.276267	1.08231e-08	1.08231e-08	1	0	0	1	0	0
AAACTAT	12	48	7	36.1169	1325158962	125	382885444	336	4	0.332254	1.32902	0.125364	0.00930311	0.000877547	0.224	7.02038e-09	7.02038e-09	1	0	0	1	0	0
AAACTATCGTCTT	1	6	13	36.1169	1325158962	125	382885444	78	6	0.0276878	0.166127	0.0156705	0.00215965	0.000203716	0.624	1.62973e-09	1.62973e-09	1	0	0	1	1	0
AAACTATTTAAATTATTAAATTG	12	48	23	36.1169	1325158962	125	382885444	1104	4	0.332254	1.32902	0.125364	0.0305674	0.00288337	0.736	2.3067e-08	2.3067e-08	1	0	0	1	1	0
AAACTC	33	132	6	36.1169	1325158962	125	382885444	792	4	0.913699	3.6548	0.344751	0.0219288	0.0020685	0.192	1.6548e-08	1.6548e-08	1	0	0	1	0	0
AAACTG	116	464	6	36.1169	1325158962	125	382885444	2784	4	3.21179	12.8472	1.21185	0.077083	0.0072711	0.192	5.81688e-08	5.81688e-08	1	0	0	1	0	0
AAACTGAT	62	250	8	36.1169	1325158962	125	382885444	2000	4.03226	1.71665	6.92196	0.652937	0.0553757	0.00522349	0.258065	4.1788e-08	4.1788e-08	1	0	0	1	0	0
AAACTGT	5	20	7	36.1169	1325158962	125	382885444	140	4	0.138439	0.553757	0.0522349	0.0038763	0.000365645	0.224	2.92516e-09	2.92516e-09	1	0	0	1	0	0
AAACTT	32	128	6	36.1169	1325158962	125	382885444	768	4	0.886011	3.54404	0.334304	0.0212643	0.00200582	0.192	1.60466e-08	1.60466e-08	1	0	0	1	0	0
AAACTTATGTTATTGT	2	12	16	36.1169	1325158962	125	382885444	192	6	0.0553757	0.332254	0.031341	0.00531607	0.000501455	0.768	4.01164e-09	4.01164e-09	1	0	0	1	1	0
AAACTTC	13	52	7	36.1169	1325158962	125	382885444	364	4	0.359942	1.43977	0.135811	0.0100784	0.000950676	0.224	7.60541e-09	7.60541e-09	1	0	0	1	0	0
AAACTTTATTACTGCT	222	947	16	36.1169	1325158962	125	382885444	15152	4.26577	6.1467	26.2204	2.47332	0.419526	0.0395732	0.546018	3.16586e-07	3.16586e-07	1	0	0	1	1	0
AAAG	402	2496	4	36.1169	1325158962	125	382885444	9984	6.20896	11.1305	69.1089	6.51892	0.276435	0.0260757	0.198687	2.08605e-07	2.08605e-07	1	0	0	0	0	0
AAAGAAGTC	18	76	9	36.1169	1325158962	125	382885444	684	4.22222	0.498381	2.10428	0.198493	0.0189385	0.00178644	0.304	1.42915e-08	1.42915e-08	1	0	0	1	0	0
AAAGAATTCGT	23	192	11	36.1169	1325158962	125	382885444	2112	8.34783	0.63682	5.31607	0.501455	0.0584767	0.00551601	0.734609	4.41281e-08	4.41281e-08	1	0	0	1	1	0
AAAGAC	33	138	6	36.1169	1325158962	125	382885444	828	4.18182	0.913699	3.82092	0.360421	0.0229255	0.00216253	0.200727	1.73002e-08	1.73002e-08	1	0	0	1	0	0
AAAGAG	12	48	6	36.1169	1325158962	125	382885444	288	4	0.332254	1.32902	0.125364	0.0079741	0.000752183	0.192	6.01747e-09	6.01747e-09	1	0	0	1	0	0
AAAGAGT	20	80	7	36.1169	1325158962	125	382885444	560	4	0.553757	2.21503	0.20894	0.0155052	0.00146258	0.224	1.17006e-08	1.17006e-08	1	0	0	1	0	0
AAAGAT	50	200	6	36.1169	1325158962	125	382885444	1200	4	1.38439	5.53757	0.522349	0.0332254	0.0031341	0.192	2.50728e-08	2.50728e-08	1	0	0	1	0	0
AAAGCAC	12	48	7	36.1169	1325158962	125	382885444	336	4	0.332254	1.32902	0.125364	0.00930311	0.000877547	0.224	7.02038e-09	7.02038e-09	1	0	0	1	0	0
AAAGCAT	1	4	7	36.1169	1325158962	125	382885444	28	4	0.0276878	0.110751	0.010447	0.00077526	7.31289e-05	0.224	5.85031e-10	5.85031e-10	1	0	0	1	0	0
AAAGCTAT	83	394	8	36.1169	1325158962	125	382885444	3152	4.74699	2.29809	10.909	1.02903	0.0872721	0.00823223	0.303807	6.58578e-08	6.58578e-08	1	0	0	1	0	0
AAAGG	23	201	5	36.1169	1325158962	125	382885444	1005	8.73913	0.63682	5.56526	0.524961	0.0278263	0.00262481	0.349565	2.09984e-08	2.09984e-08	1	0	0	1	0	0
AAAGGC	34	136	6	36.1169	1325158962	125	382885444	816	4	0.941387	3.76555	0.355198	0.0225933	0.00213119	0.192	1.70495e-08	1.70495e-08	1	0	0	1	0	0
AAAGGGT	30	120	7	36.1169	1325158962	125	382885444	840	4	0.830635	3.32254	0.31341	0.0232578	0.00219387	0.224	1.75509e-08	1.75509e-08	1	0	0	1	0	0
AAAGT	9	54	5	36.1169	1325158962	125	382885444	270	6	0.249191	1.49514	0.141034	0.00747572	0.000705172	0.24	5.64137e-09	5.64137e-09	1	0	0	1	0	0
AAAGTAC	16	64	7	36.1169	1325158962	125	382885444	448	4	0.443005	1.77202	0.167152	0.0124042	0.00117006	0.224	9.3605e-09	9.3605e-09	1	0	0	1	0	0
AAAGTACATGATGTGAT	69	338	17	36.1169	1325158962	125	382885444	5746	4.89855	1.91046	9.35849	0.882771	0.159094	0.0150071	0.666203	1.20057e-07	1.20057e-07	1	0	0	1	1	0
AAAGTAT	14	56	7	36.1169	1325158962	125	382885444	392	4	0.38763	1.55052	0.146258	0.0108536	0.0010238	0.224	8.19044e-09	8.19044e-09	1	0	0	1	0	0
AAAGTATTCTAATACAGT	96	417	18	36.1169	1325158962	125	382885444	7506	4.34375	2.65803	11.5458	1.0891	0.207825	0.0196038	0.6255	1.5683e-07	1.5683e-07	1	0	0	1	1	0
AAAGTCTATGATATAT	61	309	16	36.1169	1325158962	125	382885444	4944	5.06557	1.68896	8.55554	0.80703	0.136889	0.0129125	0.648393	1.033e-07	1.033e-07	1	0	0	1	1	0
AAAGTG	11	44	6	36.1169	1325158962	125	382885444	264	4	0.304566	1.21827	0.114917	0.00730959	0.000689501	0.192	5.51601e-09	5.51601e-09	1	0	0	1	0	0
AAAGTGG	26	105	7	36.1169	1325158962	125	382885444	735	4.03846	0.719884	2.90722	0.274233	0.0203506	0.00191963	0.226154	1.53571e-08	1.53571e-08	1	0	0	1	0	0
AAAGTGT	28	112	7	36.1169	1325158962	125	382885444	784	4	0.77526	3.10104	0.292516	0.0217073	0.00204761	0.224	1.63809e-08	1.63809e-08	1	0	0	1	0	0
AAAGTT	82	351	6	36.1169	1325158962	125	382885444	2106	4.28049	2.2704	9.71843	0.916723	0.0583106	0.00550034	0.205463	4.40027e-08	4.40027e-08	1	0	0	1	0	0
AAAT	22467	147550	4	36.1169	1325158962	125	382885444	590200	6.56741	622.063	4085.34	385.363	16.3414	1.54145	0.210157	1.23316e-05	1.23316e-05	1	1	0	0	0	0
AAATAAATAAATATTCG	17	88	17	36.1169	1325158962	125	382885444	1496	5.17647	0.470693	2.43653	0.229834	0.041421	0.00390717	0.704	3.12574e-08	3.12574e-08	1	0	0	1	1	0
AAATAAATAAT	23	135	11	36.1169	1325158962	125	382885444	1485	5.86957	0.63682	3.73786	0.352586	0.0411164	0.00387844	0.516522	3.10276e-08	3.10276e-08	1	0	0	1	1	0
AAATAAC	36	144	7	36.1169	1325158962	125	382885444	1008	4	0.996762	3.98705	0.376092	0.0279093	0.00263264	0.224	2.10611e-08	2.10611e-08	1	0	0	1	0	0
AAATAAT	464	1882	7	36.1169	1325158962	125	382885444	13174	4.05603	12.8472	52.1085	4.91531	0.36476	0.0344072	0.227138	2.75257e-07	2.75257e-07	1	0	0	1	0	0
AAATAATATTTATTAAT	2	8	17	36.1169	1325158962	125	382885444	136	4	0.0553757	0.221503	0.020894	0.00376555	0.000355198	0.544	2.84158e-09	2.84158e-09	1	0	0	1	1	0
AAATAC	103	429	6	36.1169	1325158962	125	382885444	2574	4.16505	2.85185	11.8781	1.12044	0.0712685	0.00672264	0.199922	5.37811e-08	5.37811e-08	1	0	0	1	0	0
AAATACATCTTCATTGCGCTGCTAT	50	201	25	36.1169	1325158962	125	382885444	5025	4.02	1.38439	5.56526	0.524961	0.139131	0.013124	0.804	1.04992e-07	1.04992e-07	1	0	0	1	1	0
AAATACC	8	32	7	36.1169	1325158962	125	382885444	224	4	0.221503	0.886011	0.0835759	0.00620208	0.000585031	0.224	4.68025e-09	4.68025e-09	1	0	0	1	0	0
AAATACT	40	160	7	36.1169	1325158962	125	382885444	1120	4	1.10751	4.43005	0.41788	0.0310104	0.00292516	0.224	2.34013e-08	2.34013e-08	1	0	0	1	0	0
AAATAG	1439	6005	6	36.1169	1325158962	125	382885444	36030	4.17304	39.8428	166.265	15.6835	0.997593	0.0941013	0.200306	7.5281e-07	7.5281e-07	1	0	0	1	0	0
AAATAGAC	8	32	8	36.1169	1325158962	125	382885444	256	4	0.221503	0.886011	0.0835759	0.00708809	0.000668607	0.256	5.34886e-09	5.34886e-09	1	0	0	1	0	0
AAATAGATTGT	24	104	11	36.1169	1325158962	125	382885444	1144	4.33333	0.664508	2.87954	0.271622	0.0316749	0.00298784	0.381333	2.39027e-08	2.39027e-08	1	0	0	1	0	0
AAATAGC	31	146	7	36.1169	1325158962	125	382885444	1022	4.70968	0.858323	4.04242	0.381315	0.028297	0.00266921	0.263742	2.13536e-08	2.13536e-08	1	0	0	1	0	0
AAATAGT	76	304	7	36.1169	1325158962	125	382885444	2128	4	2.10428	8.4171	0.793971	0.0589197	0.0055578	0.224	4.44624e-08	4.44624e-08	1	0	0	1	0	0
AAATAT	874	3717	6	36.1169	1325158962	125	382885444	22302	4.25286	24.1992	102.916	9.70786	0.617494	0.0582472	0.204137	4.65977e-07	4.65977e-07	1	0	0	1	0	0
AAATATAATTCCATAT	54	224	16	36.1169	1325158962	125	382885444	3584	4.14815	1.49514	6.20208	0.585031	0.0992332	0.0093605	0.530963	7.4884e-08	7.4884e-08	1	0	0	1	1	0
AAATATC	25	100	7	36.1169	1325158962	125	382885444	700	4	0.692196	2.76878	0.261175	0.0193815	0.00182822	0.224	1.46258e-08	1.46258e-08	1	0	0	1	0	0
AAATATG	32	128	7	36.1169	1325158962	125	382885444	896	4	0.886011	3.54404	0.334304	0.0248083	0.00234013	0.224	1.8721e-08	1.8721e-08	1	0	0	1	0	0
AAATATT	16	79	7	36.1169	1325158962	125	382885444	553	4.9375	0.443005	2.18734	0.206328	0.0153114	0.0014443	0.2765	1.15544e-08	1.15544e-08	1	0	0	1	0	0
AAATATTCAAATT	2	15	13	36.1169	1325158962	125	382885444	195	7.5	0.0553757	0.415318	0.0391762	0.00539913	0.000509291	0.78	4.07433e-09	4.07433e-09	1	0	0	1	1	0
AAATATTCAATAT	47	257	13	36.1169	1325158962	125	382885444	3341	5.46809	1.30133	7.11578	0.671219	0.0925051	0.00872585	0.568681	6.98068e-08	6.98068e-08	1	0	0	1	1	0
AAATATTCG	20	181	9	36.1169	1325158962	125	382885444	1629	9.05	0.553757	5.0115	0.472726	0.0451035	0.00425454	0.6516	3.40363e-08	3.40363e-08	1	0	0	1	1	0
AAATC	2	10	5	36.1169	1325158962	125	382885444	50	5	0.0553757	0.276878	0.0261175	0.00138439	0.000130587	0.2	1.0447e-09	1.0447e-09	1	0	0	1	0	0
AAATCT	39	156	6	36.1169	1325158962	125	382885444	936	4	1.07983	4.3193	0.407433	0.0259158	0.0024446	0.192	1.95568e-08	1.95568e-08	1	0	0	1	0	0
AAATCTCT	12	48	8	36.1169	1325158962	125	382885444	384	4	0.332254	1.32902	0.125364	0.0106321	0.00100291	0.256	8.02329e-09	8.02329e-09	1	0	0	1	0	0
AAATCTT	21	155	7	36.1169	1325158962	125	382885444	1085	7.38095	0.581445	4.29162	0.404821	0.0300413	0.00283375	0.413333	2.267e-08	2.267e-08	1	0	0	1	0	0
AAATG	5183	28961	5	36.1169	1325158962	125	382885444	144805	5.58769	143.506	801.868	75.6388	4.00934	0.378194	0.223508	3.02555e-06	3.02555e-06	1	0	0	1	0	0
AAATGAATG	177	1124	9	36.1169	1325158962	125	382885444	10116	6.35028	4.90075	31.1211	2.9356	0.28009	0.0264204	0.45722	2.11363e-07	2.11363e-07	1	0	0	1	0	0
AAATGT	93	416	6	36.1169	1325158962	125	382885444	2496	4.47312	2.57497	11.5181	1.08649	0.0691089	0.00651892	0.21471	5.21514e-08	5.21514e-08	1	0	0	1	0	0
AAATGTAATGT	12	56	11	36.1169	1325158962	125	382885444	616	4.66667	0.332254	1.55052	0.146258	0.0170557	0.00160884	0.410667	1.28707e-08	1.28707e-08	1	0	0	1	0	0
AAATGTAT	62	284	8	36.1169	1325158962	125	382885444	2272	4.58065	1.71665	7.86335	0.741736	0.0629068	0.00593389	0.293161	4.74711e-08	4.74711e-08	1	0	0	1	0	0
AAATGTG	1	5	7	36.1169	1325158962	125	382885444	35	5	0.0276878	0.138439	0.0130587	0.000969074	9.14112e-05	0.28	7.31289e-10	7.31289e-10	1	0	0	1	0	0
AAATGTT	33	148	7	36.1169	1325158962	125	382885444	1036	4.48485	0.913699	4.0978	0.386539	0.0286846	0.00270577	0.251152	2.16462e-08	2.16462e-08	1	0	0	1	0	0
AAATT	813	4207	5	36.1169	1325158962	125	382885444	21035	5.17466	22.5102	116.483	10.9876	0.582414	0.0549381	0.206986	4.39505e-07	4.39505e-07	1	0	0	1	0	0
AAATTAC	17	84	7	36.1169	1325158962	125	382885444	588	4.94118	0.470693	2.32578	0.219387	0.0162805	0.00153571	0.276706	1.22857e-08	1.22857e-08	1	0	0	1	0	0
AAATTAT	89	369	7	36.1169	1325158962	125	382885444	2583	4.14607	2.46422	10.2168	0.963735	0.0715177	0.00674614	0.23218	5.39691e-08	5.39691e-08	1	0	0	1	0	0
AAATTC	20	80	6	36.1169	1325158962	125	382885444	480	4	0.553757	2.21503	0.20894	0.0132902	0.00125364	0.192	1.00291e-08	1.00291e-08	1	0	0	1	0	0
AAATTG	70	316	6	36.1169	1325158962	125	382885444	1896	4.51429	1.93815	8.74936	0.825312	0.0524961	0.00495187	0.216686	3.9615e-08	3.9615e-08	1	0	0	1	0	0
AAATTGC	2	8	7	36.1169	1325158962	125	382885444	56	4	0.0553757	0.221503	0.020894	0.00155052	0.000146258	0.224	1.17006e-09	1.17006e-09	1	0	0	1	0	0
AAATTT	222	888	6	36.1169	1325158962	125	382885444	5328	4	6.1467	24.5868	2.31923	0.147521	0.0139154	0.192	1.11323e-07	1.11323e-07	1	0	0	1	0	0
AAATTTCCGAC	14	105	11	36.1169	1325158962	125	382885444	1155	7.5	0.38763	2.90722	0.274233	0.0319795	0.00301657	0.66	2.41325e-08	2.41325e-08	1	0	0	1	1	0
AAC	2416	20889	3	36.1169	1325158962	125	382885444	62667	8.64611	66.8938	578.371	54.5568	1.73511	0.16367	0.207507	1.30936e-06	1.30936e-06	1	0	0	0	0	0
AACAACC	12	68	7	36.1169	1325158962	125	382885444	476	5.66667	0.332254	1.88277	0.177599	0.0131794	0.00124319	0.317333	9.94553e-09	9.94553e-09	1	0	0	1	0	0
AACAACT	25	147	7	36.1169	1325158962	125	382885444	1029	5.88	0.692196	4.07011	0.383927	0.0284908	0.00268749	0.32928	2.14999e-08	2.14999e-08	1	0	0	1	0	0
AACAACTTGTAAGACAACAATGG	192	809	23	36.1169	1325158962	125	382885444	18607	4.21354	5.31607	22.3995	2.1129	0.515188	0.0485968	0.775292	3.88774e-07	3.88774e-07	1	0	0	1	1	0
AACAAG	6	24	6	36.1169	1325158962	125	382885444	144	4	0.166127	0.664508	0.0626819	0.00398705	0.000376092	0.192	3.00873e-09	3.00873e-09	1	0	0	1	0	0
AACAAGTG	29	135	8	36.1169	1325158962	125	382885444	1080	4.65517	0.802947	3.73786	0.352586	0.0299029	0.00282069	0.297931	2.25655e-08	2.25655e-08	1	0	0	1	0	0
AACAAT	469	2032	6	36.1169	1325158962	125	382885444	12192	4.33262	12.9856	56.2617	5.30707	0.33757	0.0318424	0.207966	2.54739e-07	2.54739e-07	1	0	0	1	0	0
AACAC	48	240	5	36.1169	1325158962	125	382885444	1200	5	1.32902	6.64508	0.626819	0.0332254	0.0031341	0.2	2.50728e-08	2.50728e-08	1	0	0	1	0	0
AACACAT	50	200	7	36.1169	1325158962	125	382885444	1400	4	1.38439	5.53757	0.522349	0.038763	0.00365645	0.224	2.92516e-08	2.92516e-08	1	0	0	1	0	0
AACACC	53	213	6	36.1169	1325158962	125	382885444	1278	4.01887	1.46746	5.89751	0.556302	0.0353851	0.00333781	0.192906	2.67025e-08	2.67025e-08	1	0	0	1	0	0
AACACCC	23	92	7	36.1169	1325158962	125	382885444	644	4	0.63682	2.54728	0.240281	0.017831	0.00168197	0.224	1.34557e-08	1.34557e-08	1	0	0	1	0	0
AACACT	111	525	6	36.1169	1325158962	125	382885444	3150	4.72973	3.07335	14.5361	1.37117	0.0872167	0.008227	0.227027	6.5816e-08	6.5816e-08	1	0	0	1	0	0
AACACTT	36	144	7	36.1169	1325158962	125	382885444	1008	4	0.996762	3.98705	0.376092	0.0279093	0.00263264	0.224	2.10611e-08	2.10611e-08	1	0	0	1	0	0
AACAGAT	14	56	7	36.1169	1325158962	125	382885444	392	4	0.38763	1.55052	0.146258	0.0108536	0.0010238	0.224	8.19044e-09	8.19044e-09	1	0	0	1	0	0
AACAGC	18	72	6	36.1169	1325158962	125	382885444	432	4	0.498381	1.99352	0.188046	0.0119611	0.00112827	0.192	9.0262e-09	9.0262e-09	1	0	0	1	0	0
AACAGCT	67	268	7	36.1169	1325158962	125	382885444	1876	4	1.85509	7.42034	0.699948	0.0519424	0.00489964	0.224	3.91971e-08	3.91971e-08	1	0	0	1	0	0
AACAGGG	29	155	7	36.1169	1325158962	125	382885444	1085	5.34483	0.802947	4.29162	0.404821	0.0300413	0.00283375	0.29931	2.267e-08	2.267e-08	1	0	0	1	0	0
AACAGT	77	308	6	36.1169	1325158962	125	382885444	1848	4	2.13196	8.52786	0.804418	0.0511671	0.00482651	0.192	3.86121e-08	3.86121e-08	1	0	0	1	0	0
AACAT	548	2756	5	36.1169	1325158962	125	382885444	13780	5.0292	15.1729	76.3077	7.19798	0.381538	0.0359899	0.201168	2.87919e-07	2.87919e-07	1	0	0	1	0	0
AACATAC	40	193	7	36.1169	1325158962	125	382885444	1351	4.825	1.10751	5.34375	0.504067	0.0374063	0.00352847	0.2702	2.82278e-08	2.82278e-08	1	0	0	1	0	0
AACATAG	63	301	7	36.1169	1325158962	125	382885444	2107	4.77778	1.74433	8.33404	0.786136	0.0583383	0.00550295	0.267556	4.40236e-08	4.40236e-08	1	0	0	1	0	0
AACATAGACCCATATAGAC	45	193	19	36.1169	1325158962	125	382885444	3667	4.28889	1.24595	5.34375	0.504067	0.101531	0.00957728	0.651911	7.66182e-08	7.66182e-08	1	0	0	1	1	0
AACATAT	55	220	7	36.1169	1325158962	125	382885444	1540	4	1.52283	6.09133	0.574584	0.0426393	0.00402209	0.224	3.21767e-08	3.21767e-08	1	0	0	1	0	0
AACATC	48	192	6	36.1169	1325158962	125	382885444	1152	4	1.32902	5.31607	0.501455	0.0318964	0.00300873	0.192	2.40699e-08	2.40699e-08	1	0	0	1	0	0
AACATCC	91	364	7	36.1169	1325158962	125	382885444	2548	4	2.51959	10.0784	0.950676	0.0705486	0.00665473	0.224	5.32379e-08	5.32379e-08	1	0	0	1	0	0
AACATCG	13	52	7	36.1169	1325158962	125	382885444	364	4	0.359942	1.43977	0.135811	0.0100784	0.000950676	0.224	7.60541e-09	7.60541e-09	1	0	0	1	0	0
AACATGG	45	208	7	36.1169	1325158962	125	382885444	1456	4.62222	1.24595	5.75907	0.543243	0.0403135	0.0038027	0.258844	3.04216e-08	3.04216e-08	1	0	0	1	0	0
AACATT	109	436	6	36.1169	1325158962	125	382885444	2616	4	3.01797	12.0719	1.13872	0.0724314	0.00683233	0.192	5.46586e-08	5.46586e-08	1	0	0	1	0	0
AACATTG	46	196	7	36.1169	1325158962	125	382885444	1372	4.26087	1.27364	5.42682	0.511902	0.0379877	0.00358332	0.238609	2.86665e-08	2.86665e-08	1	0	0	1	0	0
AACC	119	746	4	36.1169	1325158962	125	382885444	2984	6.26891	3.29485	20.6551	1.94836	0.0826205	0.00779345	0.200605	6.23476e-08	6.23476e-08	1	0	0	0	0	0
AACCAAG	27	108	7	36.1169	1325158962	125	382885444	756	4	0.747572	2.99029	0.282069	0.020932	0.00197448	0.224	1.57958e-08	1.57958e-08	1	0	0	1	0	0
AACCAC	119	538	6	36.1169	1325158962	125	382885444	3228	4.52101	3.29485	14.8961	1.40512	0.0893764	0.00843072	0.217008	6.74458e-08	6.74458e-08	1	0	0	1	0	0
AACCACCCCT	1352	7724	10	36.1169	1325158962	125	382885444	77240	5.71302	37.434	213.861	20.1731	2.13861	0.201731	0.457041	1.61385e-06	1.61385e-06	1	0	0	1	0	0
AACCACT	54	255	7	36.1169	1325158962	125	382885444	1785	4.72222	1.49514	7.0604	0.665996	0.0494228	0.00466197	0.264444	3.72958e-08	3.72958e-08	1	0	0	1	0	0
AACCAT	119	480	6	36.1169	1325158962	125	382885444	2880	4.03361	3.29485	13.2902	1.25364	0.079741	0.00752183	0.193613	6.01747e-08	6.01747e-08	1	0	0	1	0	0
AACCATG	32	128	7	36.1169	1325158962	125	382885444	896	4	0.886011	3.54404	0.334304	0.0248083	0.00234013	0.224	1.8721e-08	1.8721e-08	1	0	0	1	0	0
AACCATTAGT	60	350	10	36.1169	1325158962	125	382885444	3500	5.83333	1.66127	9.69074	0.914112	0.0969074	0.00914112	0.466667	7.31289e-08	7.31289e-08	1	0	0	1	0	0
AACCCAT	28	112	7	36.1169	1325158962	125	382885444	784	4	0.77526	3.10104	0.292516	0.0217073	0.00204761	0.224	1.63809e-08	1.63809e-08	1	0	0	1	0	0
AACCCC	1	4	6	36.1169	1325158962	125	382885444	24	4	0.0276878	0.110751	0.010447	0.000664508	6.26819e-05	0.192	5.01455e-10	5.01455e-10	1	0	0	1	0	0
AACCCT	40	182	6	36.1169	1325158962	125	382885444	1092	4.55	1.10751	5.03919	0.475338	0.0302351	0.00285203	0.2184	2.28162e-08	2.28162e-08	1	0	0	1	0	0
AACCCTACAAGTAGCT	309	1344	16	36.1169	1325158962	125	382885444	21504	4.34951	8.55554	37.2125	3.51019	0.595399	0.056163	0.556738	4.49304e-07	4.49304e-07	1	0	0	1	1	0
AACCGACACTTGAC	2	10	14	36.1169	1325158962	125	382885444	140	5	0.0553757	0.276878	0.0261175	0.0038763	0.000365645	0.56	2.92516e-09	2.92516e-09	1	0	0	1	1	0
AACCGT	4	20	6	36.1169	1325158962	125	382885444	120	5	0.110751	0.553757	0.0522349	0.00332254	0.00031341	0.24	2.50728e-09	2.50728e-09	1	0	0	1	0	0
AACCGTC	24	96	7	36.1169	1325158962	125	382885444	672	4	0.664508	2.65803	0.250728	0.0186062	0.00175509	0.224	1.40408e-08	1.40408e-08	1	0	0	1	0	0
AACCT	104	699	5	36.1169	1325158962	125	382885444	3495	6.72115	2.87954	19.3538	1.82561	0.096769	0.00912806	0.268846	7.30245e-08	7.30245e-08	1	0	0	1	0	0
AACCTAT	49	212	7	36.1169	1325158962	125	382885444	1484	4.32653	1.3567	5.86982	0.55369	0.0410888	0.00387583	0.242286	3.10067e-08	3.10067e-08	1	0	0	1	0	0
AACCTC	99	413	6	36.1169	1325158962	125	382885444	2478	4.17172	2.7411	11.4351	1.07865	0.0686105	0.00647191	0.200242	5.17753e-08	5.17753e-08	1	0	0	1	0	0
AACCTCC	44	229	7	36.1169	1325158962	125	382885444	1603	5.20455	1.21827	6.34052	0.59809	0.0443836	0.00418663	0.291455	3.3493e-08	3.3493e-08	1	0	0	1	0	0
AACCTCCCTCCG	1	4	12	36.1169	1325158962	125	382885444	48	4	0.0276878	0.110751	0.010447	0.00132902	0.000125364	0.384	1.00291e-09	1.00291e-09	1	0	0	1	0	0
AACCTCT	18	85	7	36.1169	1325158962	125	382885444	595	4.72222	0.498381	2.35347	0.221999	0.0164743	0.00155399	0.264444	1.24319e-08	1.24319e-08	1	0	0	1	0	0
AACCTCTCC	20	102	9	36.1169	1325158962	125	382885444	918	5.1	0.553757	2.82416	0.266398	0.0254174	0.00239758	0.3672	1.91807e-08	1.91807e-08	1	0	0	1	0	0
AACCTGG	1	4	7	36.1169	1325158962	125	382885444	28	4	0.0276878	0.110751	0.010447	0.00077526	7.31289e-05	0.224	5.85031e-10	5.85031e-10	1	0	0	1	0	0
AACCTT	10	40	6	36.1169	1325158962	125	382885444	240	4	0.276878	1.10751	0.10447	0.00664508	0.000626819	0.192	5.01455e-09	5.01455e-09	1	0	0	1	0	0
AACG	41	440	4	36.1169	1325158962	125	382885444	1760	10.7317	1.1352	12.1827	1.14917	0.0487306	0.00459668	0.343415	3.67734e-08	3.67734e-08	1	0	0	0	0	0
AACGAATG	44	231	8	36.1169	1325158962	125	382885444	1848	5.25	1.21827	6.39589	0.603314	0.0511671	0.00482651	0.336	3.86121e-08	3.86121e-08	1	0	0	1	0	0
AACGAG	17	83	6	36.1169	1325158962	125	382885444	498	4.88235	0.470693	2.29809	0.216775	0.0137885	0.00130065	0.234353	1.04052e-08	1.04052e-08	1	0	0	1	0	0
AACGCCC	6	24	7	36.1169	1325158962	125	382885444	168	4	0.166127	0.664508	0.0626819	0.00465156	0.000438774	0.224	3.51019e-09	3.51019e-09	1	0	0	1	0	0
AACGCTATATCC	31	174	12	36.1169	1325158962	125	382885444	2088	5.6129	0.858323	4.81768	0.454444	0.0578122	0.00545333	0.538839	4.36266e-08	4.36266e-08	1	0	0	1	1	0
AACGGG	1	4	6	36.1169	1325158962	125	382885444	24	4	0.0276878	0.110751	0.010447	0.000664508	6.26819e-05	0.192	5.01455e-10	5.01455e-10	1	0	0	1	0	0
AACGGTAGGGGAATACCT	100	415	18	36.1169	1325158962	125	382885444	7470	4.15	2.76878	11.4905	1.08388	0.206828	0.0195098	0.5976	1.56078e-07	1.56078e-07	1	0	0	1	1	0
AACGTC	168	819	6	36.1169	1325158962	125	382885444	4914	4.875	4.65156	22.6763	2.13902	0.136058	0.0128341	0.234	1.02673e-07	1.02673e-07	1	0	0	1	0	0
AACGTGT	19	76	7	36.1169	1325158962	125	382885444	532	4	0.526069	2.10428	0.198493	0.0147299	0.00138945	0.224	1.11156e-08	1.11156e-08	1	0	0	1	0	0
AACT	56	391	4	36.1169	1325158962	125	382885444	1564	6.98214	1.55052	10.8259	1.02119	0.0433038	0.00408477	0.223429	3.26782e-08	3.26782e-08	1	0	0	0	0	0
AACTAAT	30	120	7	36.1169	1325158962	125	382885444	840	4	0.830635	3.32254	0.31341	0.0232578	0.00219387	0.224	1.75509e-08	1.75509e-08	1	0	0	1	0	0
AACTAATCACATAT	16	72	14	36.1169	1325158962	125	382885444	1008	4.5	0.443005	1.99352	0.188046	0.0279093	0.00263264	0.504	2.10611e-08	2.10611e-08	1	0	0	1	1	0
AACTAC	47	188	6	36.1169	1325158962	125	382885444	1128	4	1.30133	5.20531	0.491008	0.0312319	0.00294605	0.192	2.35684e-08	2.35684e-08	1	0	0	1	0	0
AACTACT	12	48	7	36.1169	1325158962	125	382885444	336	4	0.332254	1.32902	0.125364	0.00930311	0.000877547	0.224	7.02038e-09	7.02038e-09	1	0	0	1	0	0
AACTACTAGTGTACTGTC	26	110	18	36.1169	1325158962	125	382885444	1980	4.23077	0.719884	3.04566	0.287292	0.0548219	0.00517126	0.609231	4.13701e-08	4.13701e-08	1	0	0	1	1	0
AACTAG	22	88	6	36.1169	1325158962	125	382885444	528	4	0.609133	2.43653	0.229834	0.0146192	0.001379	0.192	1.1032e-08	1.1032e-08	1	0	0	1	0	0
AACTAGAGC	13	52	9	36.1169	1325158962	125	382885444	468	4	0.359942	1.43977	0.135811	0.0129579	0.0012223	0.288	9.77838e-09	9.77838e-09	1	0	0	1	0	0
AACTAT	127	591	6	36.1169	1325158962	125	382885444	3546	4.65354	3.51636	16.3635	1.54354	0.0981811	0.00926126	0.22337	7.409e-08	7.409e-08	1	0	0	1	0	0
AACTATCATATGCACTGTAAG	20	84	21	36.1169	1325158962	125	382885444	1764	4.2	0.553757	2.32578	0.219387	0.0488414	0.00460712	0.7056	3.6857e-08	3.6857e-08	1	0	0	1	1	0
AACTATG	27	108	7	36.1169	1325158962	125	382885444	756	4	0.747572	2.99029	0.282069	0.020932	0.00197448	0.224	1.57958e-08	1.57958e-08	1	0	0	1	0	0
AACTATGTGAAGATATAGAT	67	268	20	36.1169	1325158962	125	382885444	5360	4	1.85509	7.42034	0.699948	0.148407	0.013999	0.64	1.11992e-07	1.11992e-07	1	0	0	1	1	0
AACTATT	53	212	7	36.1169	1325158962	125	382885444	1484	4	1.46746	5.86982	0.55369	0.0410888	0.00387583	0.224	3.10067e-08	3.10067e-08	1	0	0	1	0	0
AACTC	59	317	5	36.1169	1325158962	125	382885444	1585	5.37288	1.63358	8.77705	0.827924	0.0438852	0.00413962	0.214915	3.3117e-08	3.3117e-08	1	0	0	1	0	0
AACTCCC	9	36	7	36.1169	1325158962	125	382885444	252	4	0.249191	0.996762	0.0940229	0.00697734	0.00065816	0.224	5.26528e-09	5.26528e-09	1	0	0	1	0	0
AACTCCG	13	52	7	36.1169	1325158962	125	382885444	364	4	0.359942	1.43977	0.135811	0.0100784	0.000950676	0.224	7.60541e-09	7.60541e-09	1	0	0	1	0	0
AACTCGCCAGCAGGAGGC	1	5	18	36.1169	1325158962	125	382885444	90	5	0.0276878	0.138439	0.0130587	0.00249191	0.000235057	0.72	1.88046e-09	1.88046e-09	1	0	0	1	1	0
AACTCT	62	248	6	36.1169	1325158962	125	382885444	1488	4	1.71665	6.86658	0.647713	0.0411995	0.00388628	0.192	3.10902e-08	3.10902e-08	1	0	0	1	0	0
AACTCTATTAGTAGG	1	5	15	36.1169	1325158962	125	382885444	75	5	0.0276878	0.138439	0.0130587	0.00207659	0.000195881	0.6	1.56705e-09	1.56705e-09	1	0	0	1	1	0
AACTCTC	17	68	7	36.1169	1325158962	125	382885444	476	4	0.470693	1.88277	0.177599	0.0131794	0.00124319	0.224	9.94553e-09	9.94553e-09	1	0	0	1	0	0
AACTGATAATTATAGT	38	157	16	36.1169	1325158962	125	382885444	2512	4.13158	1.05214	4.34699	0.410044	0.0695519	0.00656071	0.528842	5.24857e-08	5.24857e-08	1	0	0	1	1	0
AACTGCT	75	318	7	36.1169	1325158962	125	382885444	2226	4.24	2.07659	8.80473	0.830536	0.0616331	0.00581375	0.23744	4.651e-08	4.651e-08	1	0	0	1	0	0
AACTGGACCGATAT	135	651	14	36.1169	1325158962	125	382885444	9114	4.82222	3.73786	18.0248	1.70025	0.252347	0.0238035	0.540089	1.90428e-07	1.90428e-07	1	0	0	1	1	0
AACTGT	12	48	6	36.1169	1325158962	125	382885444	288	4	0.332254	1.32902	0.125364	0.0079741	0.000752183	0.192	6.01747e-09	6.01747e-09	1	0	0	1	0	0
AACTGTATACTAG	44	201	13	36.1169	1325158962	125	382885444	2613	4.56818	1.21827	5.56526	0.524961	0.0723483	0.0068245	0.475091	5.4596e-08	5.4596e-08	1	0	0	1	0	0
AACTGTATATATG	26	122	13	36.1169	1325158962	125	382885444	1586	4.69231	0.719884	3.37792	0.318633	0.0439129	0.00414223	0.488	3.31378e-08	3.31378e-08	1	0	0	1	0	0
AACTGTATC	17	68	9	36.1169	1325158962	125	382885444	612	4	0.470693	1.88277	0.177599	0.016945	0.00159839	0.288	1.27871e-08	1.27871e-08	1	0	0	1	0	0
AACTT	29	148	5	36.1169	1325158962	125	382885444	740	5.10345	0.802947	4.0978	0.386539	0.020489	0.00193269	0.204138	1.54615e-08	1.54615e-08	1	0	0	1	0	0
AACTTAT	10	40	7	36.1169	1325158962	125	382885444	280	4	0.276878	1.10751	0.10447	0.0077526	0.000731289	0.224	5.85031e-09	5.85031e-09	1	0	0	1	0	0
AACTTC	35	140	6	36.1169	1325158962	125	382885444	840	4	0.969074	3.8763	0.365645	0.0232578	0.00219387	0.192	1.75509e-08	1.75509e-08	1	0	0	1	0	0
AACTTCG	1	4	7	36.1169	1325158962	125	382885444	28	4	0.0276878	0.110751	0.010447	0.00077526	7.31289e-05	0.224	5.85031e-10	5.85031e-10	1	0	0	1	0	0
AAG	11681	151406	3	36.1169	1325158962	125	382885444	454218	12.9617	323.422	4192.11	395.434	12.5763	1.1863	0.311082	9.49042e-06	9.49042e-06	1	0	0	0	0	0
AAGAAGGCTAAGAGG	1	4	15	36.1169	1325158962	125	382885444	60	4	0.0276878	0.110751	0.010447	0.00166127	0.000156705	0.48	1.25364e-09	1.25364e-09	1	0	0	1	0	0
AAGAAT	93	373	6	36.1169	1325158962	125	382885444	2238	4.01075	2.57497	10.3276	0.974182	0.0619654	0.00584509	0.192516	4.67607e-08	4.67607e-08	1	0	0	1	0	0
AAGAATT	12	48	7	36.1169	1325158962	125	382885444	336	4	0.332254	1.32902	0.125364	0.00930311	0.000877547	0.224	7.02038e-09	7.02038e-09	1	0	0	1	0	0
AAGAC	13	65	5	36.1169	1325158962	125	382885444	325	5	0.359942	1.79971	0.169764	0.00899855	0.000848818	0.2	6.79054e-09	6.79054e-09	1	0	0	1	0	0
AAGACAT	14	56	7	36.1169	1325158962	125	382885444	392	4	0.38763	1.55052	0.146258	0.0108536	0.0010238	0.224	8.19044e-09	8.19044e-09	1	0	0	1	0	0
AAGACC	1	4	6	36.1169	1325158962	125	382885444	24	4	0.0276878	0.110751	0.010447	0.000664508	6.26819e-05	0.192	5.01455e-10	5.01455e-10	1	0	0	1	0	0
AAGACG	15	60	6	36.1169	1325158962	125	382885444	360	4	0.415318	1.66127	0.156705	0.00996762	0.000940229	0.192	7.52183e-09	7.52183e-09	1	0	0	1	0	0
AAGACT	1	6	6	36.1169	1325158962	125	382885444	36	6	0.0276878	0.166127	0.0156705	0.000996762	9.40229e-05	0.288	7.52183e-10	7.52183e-10	1	0	0	1	0	0
AAGAG	11	64	5	36.1169	1325158962	125	382885444	320	5.81818	0.304566	1.77202	0.167152	0.00886011	0.000835759	0.232727	6.68607e-09	6.68607e-09	1	0	0	1	0	0
AAGAGAC	12	48	7	36.1169	1325158962	125	382885444	336	4	0.332254	1.32902	0.125364	0.00930311	0.000877547	0.224	7.02038e-09	7.02038e-09	1	0	0	1	0	0
AAGAGAG	13	52	7	36.1169	1325158962	125	382885444	364	4	0.359942	1.43977	0.135811	0.0100784	0.000950676	0.224	7.60541e-09	7.60541e-09	1	0	0	1	0	0
AAGAGAGG	9	41	8	36.1169	1325158962	125	382885444	328	4.55556	0.249191	1.1352	0.107082	0.00908161	0.000856653	0.291556	6.85322e-09	6.85322e-09	1	0	0	1	0	0
AAGAGAGGCT	71	433	10	36.1169	1325158962	125	382885444	4330	6.09859	1.96584	11.9888	1.13089	0.119888	0.0113089	0.487887	9.04709e-08	9.04709e-08	1	0	0	1	0	0
AAGAGCGTGCTGCTTC	1	5	16	36.1169	1325158962	125	382885444	80	5	0.0276878	0.138439	0.0130587	0.00221503	0.00020894	0.64	1.67152e-09	1.67152e-09	1	0	0	1	1	0
AAGAGG	5	20	6	36.1169	1325158962	125	382885444	120	4	0.138439	0.553757	0.0522349	0.00332254	0.00031341	0.192	2.50728e-09	2.50728e-09	1	0	0	1	0	0
AAGAGGG	1	4	7	36.1169	1325158962	125	382885444	28	4	0.0276878	0.110751	0.010447	0.00077526	7.31289e-05	0.224	5.85031e-10	5.85031e-10	1	0	0	1	0	0
AAGAT	11	55	5	36.1169	1325158962	125	382885444	275	5	0.304566	1.52283	0.143646	0.00761416	0.00071823	0.2	5.74584e-09	5.74584e-09	1	0	0	1	0	0
AAGATAC	207	960	7	36.1169	1325158962	125	382885444	6720	4.63768	5.73138	26.5803	2.50728	0.186062	0.0175509	0.25971	1.40408e-07	1.40408e-07	1	0	0	1	0	0
AAGATACGAAGATCCTAGCT	35	140	20	36.1169	1325158962	125	382885444	2800	4	0.969074	3.8763	0.365645	0.077526	0.00731289	0.64	5.85031e-08	5.85031e-08	1	0	0	1	1	0
AAGATAG	39	163	7	36.1169	1325158962	125	382885444	1141	4.17949	1.07983	4.51312	0.425715	0.0315918	0.00298	0.234051	2.384e-08	2.384e-08	1	0	0	1	0	0
AAGATAGAT	20	154	9	36.1169	1325158962	125	382885444	1386	7.7	0.553757	4.26393	0.402209	0.0383753	0.00361988	0.5544	2.89591e-08	2.89591e-08	1	0	0	1	1	0
AAGATG	31	124	6	36.1169	1325158962	125	382885444	744	4	0.858323	3.43329	0.323857	0.0205998	0.00194314	0.192	1.55451e-08	1.55451e-08	1	0	0	1	0	0
AAGATGCC	43	178	8	36.1169	1325158962	125	382885444	1424	4.13953	1.19058	4.92844	0.464891	0.0394275	0.00371913	0.26493	2.9753e-08	2.9753e-08	1	0	0	1	0	0
AAGATGGAT	212	2431	9	36.1169	1325158962	125	382885444	21879	11.467	5.86982	67.3091	6.34916	0.605782	0.0571424	0.825623	4.57139e-07	4.57139e-07	1	0	0	1	1	0
AAGATT	15	60	6	36.1169	1325158962	125	382885444	360	4	0.415318	1.66127	0.156705	0.00996762	0.000940229	0.192	7.52183e-09	7.52183e-09	1	0	0	1	0	0
AAGC	9	106	4	36.1169	1325158962	125	382885444	424	11.7778	0.249191	2.93491	0.276845	0.0117396	0.00110738	0.376889	8.85905e-09	8.85905e-09	1	0	0	0	0	0
AAGCAATC	1	4	8	36.1169	1325158962	125	382885444	32	4	0.0276878	0.110751	0.010447	0.000886011	8.35759e-05	0.256	6.68607e-10	6.68607e-10	1	0	0	1	0	0
AAGCACT	15	60	7	36.1169	1325158962	125	382885444	420	4	0.415318	1.66127	0.156705	0.0116289	0.00109693	0.224	8.77547e-09	8.77547e-09	1	0	0	1	0	0
AAGCACTATG	74	340	10	36.1169	1325158962	125	382885444	3400	4.59459	2.0489	9.41387	0.887994	0.0941387	0.00887994	0.367568	7.10395e-08	7.10395e-08	1	0	0	1	0	0
AAGCCTG	10	40	7	36.1169	1325158962	125	382885444	280	4	0.276878	1.10751	0.10447	0.0077526	0.000731289	0.224	5.85031e-09	5.85031e-09	1	0	0	1	0	0
AAGCTAC	40	182	7	36.1169	1325158962	125	382885444	1274	4.55	1.10751	5.03919	0.475338	0.0352743	0.00332737	0.2548	2.66189e-08	2.66189e-08	1	0	0	1	0	0
AAGCTAG	34	164	7	36.1169	1325158962	125	382885444	1148	4.82353	0.941387	4.54081	0.428327	0.0317856	0.00299829	0.270118	2.39863e-08	2.39863e-08	1	0	0	1	0	0
AAGCTC	24	96	6	36.1169	1325158962	125	382885444	576	4	0.664508	2.65803	0.250728	0.0159482	0.00150437	0.192	1.20349e-08	1.20349e-08	1	0	0	1	0	0
AAGG	23	253	4	36.1169	1325158962	125	382885444	1012	11	0.63682	7.00502	0.660772	0.0280201	0.00264309	0.352	2.11447e-08	2.11447e-08	1	0	0	0	0	0
AAGGACC	28	112	7	36.1169	1325158962	125	382885444	784	4	0.77526	3.10104	0.292516	0.0217073	0.00204761	0.224	1.63809e-08	1.63809e-08	1	0	0	1	0	0
AAGGACT	10	40	7	36.1169	1325158962	125	382885444	280	4	0.276878	1.10751	0.10447	0.0077526	0.000731289	0.224	5.85031e-09	5.85031e-09	1	0	0	1	0	0
AAGGAG	1	4	6	36.1169	1325158962	125	382885444	24	4	0.0276878	0.110751	0.010447	0.000664508	6.26819e-05	0.192	5.01455e-10	5.01455e-10	1	0	0	1	0	0
AAGGAGG	13	52	7	36.1169	1325158962	125	382885444	364	4	0.359942	1.43977	0.135811	0.0100784	0.000950676	0.224	7.60541e-09	7.60541e-09	1	0	0	1	0	0
AAGGAGGAGGGC	1	4	12	36.1169	1325158962	125	382885444	48	4	0.0276878	0.110751	0.010447	0.00132902	0.000125364	0.384	1.00291e-09	1.00291e-09	1	0	0	1	0	0
AAGGAT	3	12	6	36.1169	1325158962	125	382885444	72	4	0.0830635	0.332254	0.031341	0.00199352	0.000188046	0.192	1.50437e-09	1.50437e-09	1	0	0	1	0	0
AAGGCAGTACTGTAGTCC	44	198	18	36.1169	1325158962	125	382885444	3564	4.5	1.21827	5.48219	0.517126	0.0986795	0.00930827	0.648	7.44661e-08	7.44661e-08	1	0	0	1	1	0
AAGGCAGTATTGTAGTCC	1247	5145	18	36.1169	1325158962	125	382885444	92610	4.1259	34.5267	142.454	13.4374	2.56417	0.241874	0.59413	1.93499e-06	1.93499e-06	1	0	0	1	1	0
AAGGCTAC	47	196	8	36.1169	1325158962	125	382885444	1568	4.17021	1.30133	5.42682	0.511902	0.0434145	0.00409522	0.266894	3.27618e-08	3.27618e-08	1	0	0	1	0	0
AAGGGG	22	88	6	36.1169	1325158962	125	382885444	528	4	0.609133	2.43653	0.229834	0.0146192	0.001379	0.192	1.1032e-08	1.1032e-08	1	0	0	1	0	0
AAGGGGG	2	8	7	36.1169	1325158962	125	382885444	56	4	0.0553757	0.221503	0.020894	0.00155052	0.000146258	0.224	1.17006e-09	1.17006e-09	1	0	0	1	0	0
AAGGGT	24	117	6	36.1169	1325158962	125	382885444	702	4.875	0.664508	3.23948	0.305574	0.0194369	0.00183345	0.234	1.46676e-08	1.46676e-08	1	0	0	1	0	0
AAGGTAC	13	60	7	36.1169	1325158962	125	382885444	420	4.61538	0.359942	1.66127	0.156705	0.0116289	0.00109693	0.258462	8.77547e-09	8.77547e-09	1	0	0	1	0	0
AAGGTAGCGGTGCT	12	55	14	36.1169	1325158962	125	382885444	770	4.58333	0.332254	1.52283	0.143646	0.0213196	0.00201105	0.513333	1.60884e-08	1.60884e-08	1	0	0	1	1	0
AAGGTAT	1	4	7	36.1169	1325158962	125	382885444	28	4	0.0276878	0.110751	0.010447	0.00077526	7.31289e-05	0.224	5.85031e-10	5.85031e-10	1	0	0	1	0	0
AAGGTC	57	228	6	36.1169	1325158962	125	382885444	1368	4	1.57821	6.31283	0.595478	0.037877	0.00357287	0.192	2.8583e-08	2.8583e-08	1	0	0	1	0	0
AAGGTCTACCTAGTGGT	19	86	17	36.1169	1325158962	125	382885444	1462	4.52632	0.526069	2.38115	0.22461	0.0404796	0.00381837	0.615579	3.0547e-08	3.0547e-08	1	0	0	1	1	0
AAGGTG	21	84	6	36.1169	1325158962	125	382885444	504	4	0.581445	2.32578	0.219387	0.0139547	0.00131632	0.192	1.05306e-08	1.05306e-08	1	0	0	1	0	0
AAGGTGG	12	48	7	36.1169	1325158962	125	382885444	336	4	0.332254	1.32902	0.125364	0.00930311	0.000877547	0.224	7.02038e-09	7.02038e-09	1	0	0	1	0	0
AAGGTGGTACAGTGAGT	411	2344	17	36.1169	1325158962	125	382885444	39848	5.70316	11.3797	64.9003	6.12194	1.10331	0.104073	0.77563	8.32583e-07	8.32583e-07	1	0	0	1	1	0
AAGT	433	3242	4	36.1169	1325158962	125	382885444	12968	7.4873	11.9888	89.764	8.46728	0.359056	0.0338691	0.239594	2.70953e-07	2.70953e-07	1	0	0	0	0	0
AAGTAAT	25	100	7	36.1169	1325158962	125	382885444	700	4	0.692196	2.76878	0.261175	0.0193815	0.00182822	0.224	1.46258e-08	1.46258e-08	1	0	0	1	0	0
AAGTAC	44	214	6	36.1169	1325158962	125	382885444	1284	4.86364	1.21827	5.9252	0.558914	0.0355512	0.00335348	0.233455	2.68279e-08	2.68279e-08	1	0	0	1	0	0
AAGTACC	49	251	7	36.1169	1325158962	125	382885444	1757	5.12245	1.3567	6.94965	0.655549	0.0486475	0.00458884	0.286857	3.67107e-08	3.67107e-08	1	0	0	1	0	0
AAGTAG	8	32	6	36.1169	1325158962	125	382885444	192	4	0.221503	0.886011	0.0835759	0.00531607	0.000501455	0.192	4.01164e-09	4.01164e-09	1	0	0	1	0	0
AAGTAGC	14	56	7	36.1169	1325158962	125	382885444	392	4	0.38763	1.55052	0.146258	0.0108536	0.0010238	0.224	8.19044e-09	8.19044e-09	1	0	0	1	0	0
AAGTAGGG	1	5	8	36.1169	1325158962	125	382885444	40	5	0.0276878	0.138439	0.0130587	0.00110751	0.00010447	0.32	8.35759e-10	8.35759e-10	1	0	0	1	0	0
AAGTAGT	17	68	7	36.1169	1325158962	125	382885444	476	4	0.470693	1.88277	0.177599	0.0131794	0.00124319	0.224	9.94553e-09	9.94553e-09	1	0	0	1	0	0
AAGTAGTG	135	743	8	36.1169	1325158962	125	382885444	5944	5.5037	3.73786	20.5721	1.94053	0.164577	0.0155242	0.352237	1.24194e-07	1.24194e-07	1	0	0	1	0	0
AAGTAT	420	1705	6	36.1169	1325158962	125	382885444	10230	4.05952	11.6289	47.2078	4.45303	0.283247	0.0267182	0.194857	2.13745e-07	2.13745e-07	1	0	0	1	0	0
AAGTATG	4	16	7	36.1169	1325158962	125	382885444	112	4	0.110751	0.443005	0.041788	0.00310104	0.000292516	0.224	2.34013e-09	2.34013e-09	1	0	0	1	0	0
AAGTC	11	55	5	36.1169	1325158962	125	382885444	275	5	0.304566	1.52283	0.143646	0.00761416	0.00071823	0.2	5.74584e-09	5.74584e-09	1	0	0	1	0	0
AAGTCAGAG	224	1037	9	36.1169	1325158962	125	382885444	9333	4.62946	6.20208	28.7123	2.70838	0.258411	0.0243754	0.333321	1.95003e-07	1.95003e-07	1	0	0	1	0	0
AAGTCCT	14	56	7	36.1169	1325158962	125	382885444	392	4	0.38763	1.55052	0.146258	0.0108536	0.0010238	0.224	8.19044e-09	8.19044e-09	1	0	0	1	0	0
AAGTCT	16	80	6	36.1169	1325158962	125	382885444	480	5	0.443005	2.21503	0.20894	0.0132902	0.00125364	0.24	1.00291e-08	1.00291e-08	1	0	0	1	0	0
AAGTG	2	11	5	36.1169	1325158962	125	382885444	55	5.5	0.0553757	0.304566	0.0287292	0.00152283	0.000143646	0.22	1.14917e-09	1.14917e-09	1	0	0	1	0	0
AAGTGG	31	124	6	36.1169	1325158962	125	382885444	744	4	0.858323	3.43329	0.323857	0.0205998	0.00194314	0.192	1.55451e-08	1.55451e-08	1	0	0	1	0	0
AAGTGGAATACCTGTAT	61	284	17	36.1169	1325158962	125	382885444	4828	4.65574	1.68896	7.86335	0.741736	0.133677	0.0126095	0.63318	1.00876e-07	1.00876e-07	1	0	0	1	1	0
AAGTGGAGGCGG	1	4	12	36.1169	1325158962	125	382885444	48	4	0.0276878	0.110751	0.010447	0.00132902	0.000125364	0.384	1.00291e-09	1.00291e-09	1	0	0	1	0	0
AAGTGT	89	356	6	36.1169	1325158962	125	382885444	2136	4	2.46422	9.85687	0.929782	0.0591412	0.00557869	0.192	4.46295e-08	4.46295e-08	1	0	0	1	0	0
AAGTGTG	1	4	7	36.1169	1325158962	125	382885444	28	4	0.0276878	0.110751	0.010447	0.00077526	7.31289e-05	0.224	5.85031e-10	5.85031e-10	1	0	0	1	0	0
AAT	53359	492091	3	36.1169	1325158962	125	382885444	1476273	9.22227	1477.4	13624.9	1285.22	40.8748	3.85565	0.221334	3.08452e-05	3.08452e-05	1	1	0	0	0	0
AATAATAC	136	645	8	36.1169	1325158962	125	382885444	5160	4.74265	3.76555	17.8587	1.68458	0.142869	0.0134766	0.303529	1.07813e-07	1.07813e-07	1	0	0	1	0	0
AATAATG	18	72	7	36.1169	1325158962	125	382885444	504	4	0.498381	1.99352	0.188046	0.0139547	0.00131632	0.224	1.05306e-08	1.05306e-08	1	0	0	1	0	0
AATAATGATATAGTATAGCAG	341	1392	21	36.1169	1325158962	125	382885444	29232	4.08211	9.44155	38.5415	3.63555	0.809371	0.0763466	0.685795	6.10773e-07	6.10773e-07	1	0	0	1	1	0
AATAATT	91	378	7	36.1169	1325158962	125	382885444	2646	4.15385	2.51959	10.466	0.98724	0.073262	0.00691068	0.232615	5.52855e-08	5.52855e-08	1	0	0	1	0	0
AATAC	144	737	5	36.1169	1325158962	125	382885444	3685	5.11806	3.98705	20.4059	1.92486	0.10203	0.00962429	0.204722	7.69943e-08	7.69943e-08	1	0	0	1	0	0
AATACAT	87	407	7	36.1169	1325158962	125	382885444	2849	4.67816	2.40884	11.269	1.06298	0.0788827	0.00744087	0.261977	5.95269e-08	5.95269e-08	1	0	0	1	0	0
AATACCC	40	160	7	36.1169	1325158962	125	382885444	1120	4	1.10751	4.43005	0.41788	0.0310104	0.00292516	0.224	2.34013e-08	2.34013e-08	1	0	0	1	0	0
AATACT	140	560	6	36.1169	1325158962	125	382885444	3360	4	3.8763	15.5052	1.46258	0.0930311	0.00877547	0.192	7.02038e-08	7.02038e-08	1	0	0	1	0	0
AATACTAC	62	265	8	36.1169	1325158962	125	382885444	2120	4.27419	1.71665	7.33728	0.692113	0.0586982	0.0055369	0.273548	4.42952e-08	4.42952e-08	1	0	0	1	0	0
AATACTACCTAT	25	103	12	36.1169	1325158962	125	382885444	1236	4.12	0.692196	2.85185	0.26901	0.0342222	0.00322812	0.39552	2.5825e-08	2.5825e-08	1	0	0	1	0	0
AATACTC	45	180	7	36.1169	1325158962	125	382885444	1260	4	1.24595	4.98381	0.470115	0.0348867	0.0032908	0.224	2.63264e-08	2.63264e-08	1	0	0	1	0	0
AATAG	25125	132061	5	36.1169	1325158962	125	382885444	660305	5.25616	695.657	3656.48	344.91	18.2824	1.72455	0.210246	1.37964e-05	1.37964e-05	1	1	0	1	0	0
AATAGAC	22	88	7	36.1169	1325158962	125	382885444	616	4	0.609133	2.43653	0.229834	0.0170557	0.00160884	0.224	1.28707e-08	1.28707e-08	1	0	0	1	0	0
AATAGAT	16	64	7	36.1169	1325158962	125	382885444	448	4	0.443005	1.77202	0.167152	0.0124042	0.00117006	0.224	9.3605e-09	9.3605e-09	1	0	0	1	0	0
AATAGATAGAT	13	52	11	36.1169	1325158962	125	382885444	572	4	0.359942	1.43977	0.135811	0.0158374	0.00149392	0.352	1.19514e-08	1.19514e-08	1	0	0	1	0	0
AATAGC	20	80	6	36.1169	1325158962	125	382885444	480	4	0.553757	2.21503	0.20894	0.0132902	0.00125364	0.192	1.00291e-08	1.00291e-08	1	0	0	1	0	0
AATAGGT	40	160	7	36.1169	1325158962	125	382885444	1120	4	1.10751	4.43005	0.41788	0.0310104	0.00292516	0.224	2.34013e-08	2.34013e-08	1	0	0	1	0	0
AATAGT	223	1032	6	36.1169	1325158962	125	382885444	6192	4.6278	6.17439	28.5739	2.69532	0.171443	0.0161719	0.222135	1.29376e-07	1.29376e-07	1	0	0	1	0	0
AATAGTATAT	1	4	10	36.1169	1325158962	125	382885444	40	4	0.0276878	0.110751	0.010447	0.00110751	0.00010447	0.32	8.35759e-10	8.35759e-10	1	0	0	1	0	0
AATAGTC	30	120	7	36.1169	1325158962	125	382885444	840	4	0.830635	3.32254	0.31341	0.0232578	0.00219387	0.224	1.75509e-08	1.75509e-08	1	0	0	1	0	0
AATAGTG	22	88	7	36.1169	1325158962	125	382885444	616	4	0.609133	2.43653	0.229834	0.0170557	0.00160884	0.224	1.28707e-08	1.28707e-08	1	0	0	1	0	0
AATAGTGTAGATAT	62	354	14	36.1169	1325158962	125	382885444	4956	5.70968	1.71665	9.8015	0.924559	0.137221	0.0129438	0.639484	1.03551e-07	1.03551e-07	1	0	0	1	1	0
AATAT	1210	6931	5	36.1169	1325158962	125	382885444	34655	5.7281	33.5023	191.904	18.102	0.959522	0.0905101	0.229124	7.24081e-07	7.24081e-07	1	0	0	1	0	0
AATATAATATAATTAT	13	53	16	36.1169	1325158962	125	382885444	848	4.07692	0.359942	1.46746	0.138423	0.0234793	0.00221476	0.521846	1.77181e-08	1.77181e-08	1	0	0	1	1	0
AATATAC	86	351	7	36.1169	1325158962	125	382885444	2457	4.0814	2.38115	9.71843	0.916723	0.068029	0.00641706	0.228558	5.13365e-08	5.13365e-08	1	0	0	1	0	0
AATATAG	6	24	7	36.1169	1325158962	125	382885444	168	4	0.166127	0.664508	0.0626819	0.00465156	0.000438774	0.224	3.51019e-09	3.51019e-09	1	0	0	1	0	0
AATATAGCAGATATACTGTACAT	131	526	23	36.1169	1325158962	125	382885444	12098	4.01527	3.62711	14.5638	1.37378	0.334968	0.0315969	0.738809	2.52775e-07	2.52775e-07	1	0	0	1	1	0
AATATAT	247	1116	7	36.1169	1325158962	125	382885444	7812	4.51822	6.8389	30.8996	2.91471	0.216297	0.020403	0.25302	1.63224e-07	1.63224e-07	1	0	0	1	0	0
AATATC	20	80	6	36.1169	1325158962	125	382885444	480	4	0.553757	2.21503	0.20894	0.0132902	0.00125364	0.192	1.00291e-08	1.00291e-08	1	0	0	1	0	0
AATATCCTAT	51	210	10	36.1169	1325158962	125	382885444	2100	4.11765	1.41208	5.81445	0.548467	0.0581445	0.00548467	0.329412	4.38774e-08	4.38774e-08	1	0	0	1	0	0
AATATCT	16	64	7	36.1169	1325158962	125	382885444	448	4	0.443005	1.77202	0.167152	0.0124042	0.00117006	0.224	9.3605e-09	9.3605e-09	1	0	0	1	0	0
AATATG	54	251	6	36.1169	1325158962	125	382885444	1506	4.64815	1.49514	6.94965	0.655549	0.0416979	0.00393329	0.223111	3.14663e-08	3.14663e-08	1	0	0	1	0	0
AATATGT	21	84	7	36.1169	1325158962	125	382885444	588	4	0.581445	2.32578	0.219387	0.0162805	0.00153571	0.224	1.22857e-08	1.22857e-08	1	0	0	1	0	0
AATATT	367	1513	6	36.1169	1325158962	125	382885444	9078	4.12262	10.1614	41.8917	3.95157	0.25135	0.0237094	0.197886	1.89676e-07	1.89676e-07	1	0	0	1	0	0
AATATTC	11	44	7	36.1169	1325158962	125	382885444	308	4	0.304566	1.21827	0.114917	0.00852786	0.000804418	0.224	6.43535e-09	6.43535e-09	1	0	0	1	0	0
AATC	261	1653	4	36.1169	1325158962	125	382885444	6612	6.33333	7.22653	45.768	4.31722	0.183072	0.0172689	0.202667	1.38151e-07	1.38151e-07	1	0	0	0	0	0
AATCAC	25	122	6	36.1169	1325158962	125	382885444	732	4.88	0.692196	3.37792	0.318633	0.0202675	0.0019118	0.23424	1.52944e-08	1.52944e-08	1	0	0	1	0	0
AATCAG	41	164	6	36.1169	1325158962	125	382885444	984	4	1.1352	4.54081	0.428327	0.0272448	0.00256996	0.192	2.05597e-08	2.05597e-08	1	0	0	1	0	0
AATCAT	41	164	6	36.1169	1325158962	125	382885444	984	4	1.1352	4.54081	0.428327	0.0272448	0.00256996	0.192	2.05597e-08	2.05597e-08	1	0	0	1	0	0
AATCATT	9	36	7	36.1169	1325158962	125	382885444	252	4	0.249191	0.996762	0.0940229	0.00697734	0.00065816	0.224	5.26528e-09	5.26528e-09	1	0	0	1	0	0
AATCC	54	302	5	36.1169	1325158962	125	382885444	1510	5.59259	1.49514	8.36173	0.788748	0.0418086	0.00394374	0.223704	3.15499e-08	3.15499e-08	1	0	0	1	0	0
AATCCAC	24	96	7	36.1169	1325158962	125	382885444	672	4	0.664508	2.65803	0.250728	0.0186062	0.00175509	0.224	1.40408e-08	1.40408e-08	1	0	0	1	0	0
AATCCAT	21	84	7	36.1169	1325158962	125	382885444	588	4	0.581445	2.32578	0.219387	0.0162805	0.00153571	0.224	1.22857e-08	1.22857e-08	1	0	0	1	0	0
AATCCATCT	37	387	9	36.1169	1325158962	125	382885444	3483	10.4595	1.02445	10.7152	1.01075	0.0964368	0.00909672	0.753081	7.27737e-08	7.27737e-08	1	0	0	1	1	0
AATCCC	28	112	6	36.1169	1325158962	125	382885444	672	4	0.77526	3.10104	0.292516	0.0186062	0.00175509	0.192	1.40408e-08	1.40408e-08	1	0	0	1	0	0
AATCCT	26	104	6	36.1169	1325158962	125	382885444	624	4	0.719884	2.87954	0.271622	0.0172772	0.00162973	0.192	1.30378e-08	1.30378e-08	1	0	0	1	0	0
AATCCTC	1	7	7	36.1169	1325158962	125	382885444	49	7	0.0276878	0.193815	0.0182822	0.0013567	0.000127976	0.392	1.0238e-09	1.0238e-09	1	0	0	1	0	0
AATCGAGCGTGG	1	4	12	36.1169	1325158962	125	382885444	48	4	0.0276878	0.110751	0.010447	0.00132902	0.000125364	0.384	1.00291e-09	1.00291e-09	1	0	0	1	0	0
AATCGGT	17	68	7	36.1169	1325158962	125	382885444	476	4	0.470693	1.88277	0.177599	0.0131794	0.00124319	0.224	9.94553e-09	9.94553e-09	1	0	0	1	0	0
AATCGT	14	56	6	36.1169	1325158962	125	382885444	336	4	0.38763	1.55052	0.146258	0.00930311	0.000877547	0.192	7.02038e-09	7.02038e-09	1	0	0	1	0	0
AATCT	53	328	5	36.1169	1325158962	125	382885444	1640	6.18868	1.46746	9.08161	0.856653	0.0454081	0.00428327	0.247547	3.42661e-08	3.42661e-08	1	0	0	1	0	0
AATCTAC	46	207	7	36.1169	1325158962	125	382885444	1449	4.5	1.27364	5.73138	0.540632	0.0401197	0.00378442	0.252	3.02754e-08	3.02754e-08	1	0	0	1	0	0
AATCTAGTAC	40	210	10	36.1169	1325158962	125	382885444	2100	5.25	1.10751	5.81445	0.548467	0.0581445	0.00548467	0.42	4.38774e-08	4.38774e-08	1	0	0	1	0	0
AATCTAT	97	388	7	36.1169	1325158962	125	382885444	2716	4	2.68572	10.7429	1.01336	0.0752002	0.00709351	0.224	5.6748e-08	5.6748e-08	1	0	0	1	0	0
AATCTATCT	89	996	9	36.1169	1325158962	125	382885444	8964	11.191	2.46422	27.5771	2.6013	0.248194	0.0234117	0.805753	1.87294e-07	1.87294e-07	1	0	0	1	1	0
AATG	6131	42740	4	36.1169	1325158962	125	382885444	170960	6.97113	169.754	1183.38	111.626	4.73351	0.446504	0.223076	3.57203e-06	3.57203e-06	1	0	0	0	0	0
AATGAC	50	287	6	36.1169	1325158962	125	382885444	1722	5.74	1.38439	7.94641	0.749571	0.0476785	0.00449743	0.27552	3.59794e-08	3.59794e-08	1	0	0	1	0	0
AATGAG	18	72	6	36.1169	1325158962	125	382885444	432	4	0.498381	1.99352	0.188046	0.0119611	0.00112827	0.192	9.0262e-09	9.0262e-09	1	0	0	1	0	0
AATGAGT	16	64	7	36.1169	1325158962	125	382885444	448	4	0.443005	1.77202	0.167152	0.0124042	0.00117006	0.224	9.3605e-09	9.3605e-09	1	0	0	1	0	0
AATGAT	48	192	6	36.1169	1325158962	125	382885444	1152	4	1.32902	5.31607	0.501455	0.0318964	0.00300873	0.192	2.40699e-08	2.40699e-08	1	0	0	1	0	0
AATGCCT	13	52	7	36.1169	1325158962	125	382885444	364	4	0.359942	1.43977	0.135811	0.0100784	0.000950676	0.224	7.60541e-09	7.60541e-09	1	0	0	1	0	0
AATGCT	9	36	6	36.1169	1325158962	125	382885444	216	4	0.249191	0.996762	0.0940229	0.00598057	0.000564137	0.192	4.5131e-09	4.5131e-09	1	0	0	1	0	0
AATGCTC	56	236	7	36.1169	1325158962	125	382885444	1652	4.21429	1.55052	6.53433	0.616372	0.0457403	0.00431461	0.236	3.45169e-08	3.45169e-08	1	0	0	1	0	0
AATGG	8	58	5	36.1169	1325158962	125	382885444	290	7.25	0.221503	1.60589	0.151481	0.00802947	0.000757407	0.29	6.05925e-09	6.05925e-09	1	0	0	1	0	0
AATGGAT	38	184	7	36.1169	1325158962	125	382885444	1288	4.84211	1.05214	5.09456	0.480561	0.0356619	0.00336393	0.271158	2.69114e-08	2.69114e-08	1	0	0	1	0	0
AATGGT	33	132	6	36.1169	1325158962	125	382885444	792	4	0.913699	3.6548	0.344751	0.0219288	0.0020685	0.192	1.6548e-08	1.6548e-08	1	0	0	1	0	0
AATGGTAGACCTGTG	187	983	15	36.1169	1325158962	125	382885444	14745	5.25668	5.17763	27.2171	2.56735	0.408257	0.0385102	0.630802	3.08082e-07	3.08082e-07	1	0	0	1	1	0
AATGT	303	1830	5	36.1169	1325158962	125	382885444	9150	6.0396	8.38942	50.6688	4.7795	0.253344	0.0238975	0.241584	1.9118e-07	1.9118e-07	1	0	0	1	0	0
AATGTACTGT	49	305	10	36.1169	1325158962	125	382885444	3050	6.22449	1.3567	8.44479	0.796583	0.0844479	0.00796583	0.497959	6.37266e-08	6.37266e-08	1	0	0	1	0	0
AATGTAGGTATGAT	53	234	14	36.1169	1325158962	125	382885444	3276	4.41509	1.46746	6.47896	0.611149	0.0907054	0.00855608	0.494491	6.84487e-08	6.84487e-08	1	0	0	1	0	0
AATGTAT	51	223	7	36.1169	1325158962	125	382885444	1561	4.37255	1.41208	6.17439	0.58242	0.0432207	0.00407694	0.244863	3.26155e-08	3.26155e-08	1	0	0	1	0	0
AATGTATAGT	21	101	10	36.1169	1325158962	125	382885444	1010	4.80952	0.581445	2.79647	0.263786	0.0279647	0.00263786	0.384762	2.11029e-08	2.11029e-08	1	0	0	1	0	0
AATGTC	24	96	6	36.1169	1325158962	125	382885444	576	4	0.664508	2.65803	0.250728	0.0159482	0.00150437	0.192	1.20349e-08	1.20349e-08	1	0	0	1	0	0
AATGTGT	51	276	7	36.1169	1325158962	125	382885444	1932	5.41176	1.41208	7.64184	0.720842	0.0534929	0.0050459	0.303059	4.03672e-08	4.03672e-08	1	0	0	1	0	0
AATT	1250	7993	4	36.1169	1325158962	125	382885444	31972	6.3944	34.6098	221.309	20.8757	0.885236	0.0835028	0.204621	6.68022e-07	6.68022e-07	1	0	0	0	0	0
AATTAC	75	311	6	36.1169	1325158962	125	382885444	1866	4.14667	2.07659	8.61092	0.812253	0.0516655	0.00487352	0.19904	3.89882e-08	3.89882e-08	1	0	0	1	0	0
AATTACT	10	40	7	36.1169	1325158962	125	382885444	280	4	0.276878	1.10751	0.10447	0.0077526	0.000731289	0.224	5.85031e-09	5.85031e-09	1	0	0	1	0	0
AATTAG	63	252	6	36.1169	1325158962	125	382885444	1512	4	1.74433	6.97734	0.65816	0.041864	0.00394896	0.192	3.15917e-08	3.15917e-08	1	0	0	1	0	0
AATTAGG	4	16	7	36.1169	1325158962	125	382885444	112	4	0.110751	0.443005	0.041788	0.00310104	0.000292516	0.224	2.34013e-09	2.34013e-09	1	0	0	1	0	0
AATTAT	535	2193	6	36.1169	1325158962	125	382885444	13158	4.09907	14.813	60.7194	5.72756	0.364317	0.0343654	0.196755	2.74923e-07	2.74923e-07	1	0	0	1	0	0
AATTATAC	28	144	8	36.1169	1325158962	125	382885444	1152	5.14286	0.77526	3.98705	0.376092	0.0318964	0.00300873	0.329143	2.40699e-08	2.40699e-08	1	0	0	1	0	0
AATTATG	15	60	7	36.1169	1325158962	125	382885444	420	4	0.415318	1.66127	0.156705	0.0116289	0.00109693	0.224	8.77547e-09	8.77547e-09	1	0	0	1	0	0
AATTC	73	407	5	36.1169	1325158962	125	382885444	2035	5.57534	2.02121	11.269	1.06298	0.0563448	0.00531491	0.223014	4.25192e-08	4.25192e-08	1	0	0	1	0	0
AC	109732	2170285	2	36.1169	1325158962	125	382885444	4340570	19.7781	3038.24	60090.5	5668.24	120.181	11.3365	0.316449	9.06918e-05	9.06918e-05	1	1	1	0	0	0
ACACACACAG	59	409	10	36.1169	1325158962	125	382885444	4090	6.9322	1.63358	11.3243	1.0682	0.113243	0.010682	0.554576	8.54564e-08	8.54564e-08	1	0	0	1	1	0
ACACACC	20	130	7	36.1169	1325158962	125	382885444	910	6.5	0.553757	3.59942	0.339527	0.0251959	0.00237669	0.364	1.90135e-08	1.90135e-08	1	0	0	1	0	0
ACACACGC	302	1233	8	36.1169	1325158962	125	382885444	9864	4.08278	8.36173	34.1391	3.22028	0.273113	0.0257623	0.261298	2.06098e-07	2.06098e-07	1	0	0	1	0	0
ACACACGCGC	8	32	10	36.1169	1325158962	125	382885444	320	4	0.221503	0.886011	0.0835759	0.00886011	0.000835759	0.32	6.68607e-09	6.68607e-09	1	0	0	1	0	0
ACACACTC	107	775	8	36.1169	1325158962	125	382885444	6200	7.24299	2.9626	21.4581	2.0241	0.171665	0.0161928	0.463551	1.29543e-07	1.29543e-07	1	0	0	1	0	0
ACACACTCACAG	1	5	12	36.1169	1325158962	125	382885444	60	5	0.0276878	0.138439	0.0130587	0.00166127	0.000156705	0.48	1.25364e-09	1.25364e-09	1	0	0	1	0	0
ACACAG	482	3991	6	36.1169	1325158962	125	382885444	23946	8.28008	13.3455	110.502	10.4235	0.663013	0.0625409	0.397444	5.00327e-07	5.00327e-07	1	0	0	1	0	0
ACACAGC	13	52	7	36.1169	1325158962	125	382885444	364	4	0.359942	1.43977	0.135811	0.0100784	0.000950676	0.224	7.60541e-09	7.60541e-09	1	0	0	1	0	0
ACACAGGC	1	4	8	36.1169	1325158962	125	382885444	32	4	0.0276878	0.110751	0.010447	0.000886011	8.35759e-05	0.256	6.68607e-10	6.68607e-10	1	0	0	1	0	0
ACACAGT	23	109	7	36.1169	1325158962	125	382885444	763	4.73913	0.63682	3.01797	0.28468	0.0211258	0.00199276	0.265391	1.59421e-08	1.59421e-08	1	0	0	1	0	0
ACACAT	200	867	6	36.1169	1325158962	125	382885444	5202	4.335	5.53757	24.0054	2.26438	0.144032	0.0135863	0.20808	1.0869e-07	1.0869e-07	1	0	0	1	0	0
ACACATC	5	28	7	36.1169	1325158962	125	382885444	196	5.6	0.138439	0.77526	0.0731289	0.00542682	0.000511902	0.3136	4.09522e-09	4.09522e-09	1	0	0	1	0	0
ACACC	207	2549	5	36.1169	1325158962	125	382885444	12745	12.314	5.73138	70.5763	6.65734	0.352882	0.0332867	0.49256	2.66294e-07	2.66294e-07	1	0	0	1	0	0
ACACCAT	17	68	7	36.1169	1325158962	125	382885444	476	4	0.470693	1.88277	0.177599	0.0131794	0.00124319	0.224	9.94553e-09	9.94553e-09	1	0	0	1	0	0
ACACCC	54	224	6	36.1169	1325158962	125	382885444	1344	4.14815	1.49514	6.20208	0.585031	0.0372125	0.00351019	0.199111	2.80815e-08	2.80815e-08	1	0	0	1	0	0
ACACCCC	1	4	7	36.1169	1325158962	125	382885444	28	4	0.0276878	0.110751	0.010447	0.00077526	7.31289e-05	0.224	5.85031e-10	5.85031e-10	1	0	0	1	0	0
ACACCCTC	2	8	8	36.1169	1325158962	125	382885444	64	4	0.0553757	0.221503	0.020894	0.00177202	0.000167152	0.256	1.33721e-09	1.33721e-09	1	0	0	1	0	0
ACACGAT	16	64	7	36.1169	1325158962	125	382885444	448	4	0.443005	1.77202	0.167152	0.0124042	0.00117006	0.224	9.3605e-09	9.3605e-09	1	0	0	1	0	0
ACACGC	1364	7960	6	36.1169	1325158962	125	382885444	47760	5.83578	37.7662	220.395	20.7895	1.32237	0.124737	0.280117	9.97896e-07	9.97896e-07	1	0	0	1	0	0
ACACGCGC	40	174	8	36.1169	1325158962	125	382885444	1392	4.35	1.10751	4.81768	0.454444	0.0385415	0.00363555	0.2784	2.90844e-08	2.90844e-08	1	0	0	1	0	0
ACACGG	25	125	6	36.1169	1325158962	125	382885444	750	5	0.692196	3.46098	0.326468	0.0207659	0.00195881	0.24	1.56705e-08	1.56705e-08	1	0	0	1	0	0
ACACGT	6	27	6	36.1169	1325158962	125	382885444	162	4.5	0.166127	0.747572	0.0705172	0.00448543	0.000423103	0.216	3.38482e-09	3.38482e-09	1	0	0	1	0	0
ACACT	175	1052	5	36.1169	1325158962	125	382885444	5260	6.01143	4.84537	29.1276	2.74756	0.145638	0.0137378	0.240457	1.09902e-07	1.09902e-07	1	0	0	1	0	0
ACACTACTACT	8	46	11	36.1169	1325158962	125	382885444	506	5.75	0.221503	1.27364	0.12014	0.01401	0.00132154	0.506	1.05724e-08	1.05724e-08	1	0	0	1	1	0
ACACTAT	43	218	7	36.1169	1325158962	125	382885444	1526	5.06977	1.19058	6.03595	0.569361	0.0422516	0.00398553	0.283907	3.18842e-08	3.18842e-08	1	0	0	1	0	0
ACACTC	208	2390	6	36.1169	1325158962	125	382885444	14340	11.4904	5.75907	66.1739	6.24208	0.397044	0.0374525	0.551538	2.9962e-07	2.9962e-07	1	0	0	1	1	0
ACACTCACTCTC	69	339	12	36.1169	1325158962	125	382885444	4068	4.91304	1.91046	9.38618	0.885382	0.112634	0.0106246	0.471652	8.49967e-08	8.49967e-08	1	0	0	1	0	0
ACACTCGC	4	17	8	36.1169	1325158962	125	382885444	136	4.25	0.110751	0.470693	0.0443997	0.00376555	0.000355198	0.272	2.84158e-09	2.84158e-09	1	0	0	1	0	0
ACAG	256	2920	4	36.1169	1325158962	125	382885444	11680	11.4062	7.08809	80.8485	7.6263	0.323394	0.0305052	0.365	2.44042e-07	2.44042e-07	1	0	0	0	0	0
ACAGAG	839	12046	6	36.1169	1325158962	125	382885444	72276	14.3576	23.2301	333.528	31.4611	2.00117	0.188767	0.689163	1.51013e-06	1.51013e-06	1	0	0	1	1	0
ACAGAGAG	62	463	8	36.1169	1325158962	125	382885444	3704	7.46774	1.71665	12.8195	1.20924	0.102556	0.00967391	0.477935	7.73913e-08	7.73913e-08	1	0	0	1	0	0
ACAGAGAGACAGAGAGAG	87	364	18	36.1169	1325158962	125	382885444	6552	4.18391	2.40884	10.0784	0.950676	0.181411	0.0171122	0.602483	1.36897e-07	1.36897e-07	1	0	0	1	1	0
ACAGAGAGAG	83	580	10	36.1169	1325158962	125	382885444	5800	6.98795	2.29809	16.0589	1.51481	0.160589	0.0151481	0.559036	1.21185e-07	1.21185e-07	1	0	0	1	1	0
ACAGAGG	14	56	7	36.1169	1325158962	125	382885444	392	4	0.38763	1.55052	0.146258	0.0108536	0.0010238	0.224	8.19044e-09	8.19044e-09	1	0	0	1	0	0
ACAGAT	101	574	6	36.1169	1325158962	125	382885444	3444	5.68317	2.79647	15.8928	1.49914	0.0953569	0.00899486	0.272792	7.19589e-08	7.19589e-08	1	0	0	1	0	0
ACAGATAGGTATCTAT	170	968	16	36.1169	1325158962	125	382885444	15488	5.69412	4.70693	26.8018	2.52817	0.428829	0.0404507	0.728847	3.23606e-07	3.23606e-07	1	0	0	1	1	0
ACAGATG	11	64	7	36.1169	1325158962	125	382885444	448	5.81818	0.304566	1.77202	0.167152	0.0124042	0.00117006	0.325818	9.3605e-09	9.3605e-09	1	0	0	1	0	0
ACAGC	15	102	5	36.1169	1325158962	125	382885444	510	6.8	0.415318	2.82416	0.266398	0.0141208	0.00133199	0.272	1.06559e-08	1.06559e-08	1	0	0	1	0	0
ACAGGAT	12	48	7	36.1169	1325158962	125	382885444	336	4	0.332254	1.32902	0.125364	0.00930311	0.000877547	0.224	7.02038e-09	7.02038e-09	1	0	0	1	0	0
ACAGGC	8	63	6	36.1169	1325158962	125	382885444	378	7.875	0.221503	1.74433	0.16454	0.010466	0.00098724	0.378	7.89792e-09	7.89792e-09	1	0	0	1	0	0
ACAGGCAT	18	76	8	36.1169	1325158962	125	382885444	608	4.22222	0.498381	2.10428	0.198493	0.0168342	0.00158794	0.270222	1.27035e-08	1.27035e-08	1	0	0	1	0	0
ACAGGG	2	8	6	36.1169	1325158962	125	382885444	48	4	0.0553757	0.221503	0.020894	0.00132902	0.000125364	0.192	1.00291e-09	1.00291e-09	1	0	0	1	0	0
ACAGGGAG	1	4	8	36.1169	1325158962	125	382885444	32	4	0.0276878	0.110751	0.010447	0.000886011	8.35759e-05	0.256	6.68607e-10	6.68607e-10	1	0	0	1	0	0
ACAGGT	153	656	6	36.1169	1325158962	125	382885444	3936	4.28758	4.23624	18.1632	1.71331	0.108979	0.0102798	0.205804	8.22387e-08	8.22387e-08	1	0	0	1	0	0
ACAGT	89	445	5	36.1169	1325158962	125	382885444	2225	5	2.46422	12.3211	1.16223	0.0616054	0.00581114	0.2	4.64891e-08	4.64891e-08	1	0	0	1	0	0
ACAGTACCT	43	228	9	36.1169	1325158962	125	382885444	2052	5.30233	1.19058	6.31283	0.595478	0.0568155	0.00535931	0.381767	4.28744e-08	4.28744e-08	1	0	0	1	0	0
ACAGTACT	54	252	8	36.1169	1325158962	125	382885444	2016	4.66667	1.49514	6.97734	0.65816	0.0558187	0.00526528	0.298667	4.21223e-08	4.21223e-08	1	0	0	1	0	0
ACAGTACTACCACTACT	1380	5710	17	36.1169	1325158962	125	382885444	97070	4.13768	38.2092	158.098	14.9131	2.68766	0.253522	0.562725	2.02818e-06	2.02818e-06	1	0	0	1	1	0
ACAGTACTACCGCTACT	135	615	17	36.1169	1325158962	125	382885444	10455	4.55556	3.73786	17.028	1.60622	0.289476	0.0273058	0.619556	2.18447e-07	2.18447e-07	1	0	0	1	1	0
ACAGTACTCACCACTACT	49	209	18	36.1169	1325158962	125	382885444	3762	4.26531	1.3567	5.78676	0.545855	0.104162	0.00982539	0.614204	7.86031e-08	7.86031e-08	1	0	0	1	1	0
ACAGTACTGCCACTACT	318	1342	17	36.1169	1325158962	125	382885444	22814	4.22013	8.80473	37.1571	3.50496	0.63167	0.0595844	0.573937	4.76675e-07	4.76675e-07	1	0	0	1	1	0
ACAGTAG	17	70	7	36.1169	1325158962	125	382885444	490	4.11765	0.470693	1.93815	0.182822	0.013567	0.00127976	0.230588	1.0238e-08	1.0238e-08	1	0	0	1	0	0
ACAGTAGGGTAGT	135	874	13	36.1169	1325158962	125	382885444	11362	6.47407	3.73786	24.1992	2.28267	0.314589	0.0296747	0.673304	2.37397e-07	2.37397e-07	1	0	0	1	1	0
ACAGTCC	30	120	7	36.1169	1325158962	125	382885444	840	4	0.830635	3.32254	0.31341	0.0232578	0.00219387	0.224	1.75509e-08	1.75509e-08	1	0	0	1	0	0
ACAGTCCT	33	145	8	36.1169	1325158962	125	382885444	1160	4.39394	0.913699	4.01474	0.378703	0.0321179	0.00302963	0.281212	2.4237e-08	2.4237e-08	1	0	0	1	0	0
ACAGTG	261	1833	6	36.1169	1325158962	125	382885444	10998	7.02299	7.22653	50.7518	4.78733	0.304511	0.028724	0.337103	2.29792e-07	2.29792e-07	1	0	0	1	0	0
ACAGTGG	1	4	7	36.1169	1325158962	125	382885444	28	4	0.0276878	0.110751	0.010447	0.00077526	7.31289e-05	0.224	5.85031e-10	5.85031e-10	1	0	0	1	0	0
ACAGTGGT	37	214	8	36.1169	1325158962	125	382885444	1712	5.78378	1.02445	5.9252	0.558914	0.0474016	0.00447131	0.370162	3.57705e-08	3.57705e-08	1	0	0	1	0	0
ACAT	13078	138592	4	36.1169	1325158962	125	382885444	554368	10.5973	362.102	3837.31	361.967	15.3493	1.44787	0.339115	1.1583e-05	1.1583e-05	1	1	0	0	0	0
ACATACATATACTCT	16	70	15	36.1169	1325158962	125	382885444	1050	4.375	0.443005	1.93815	0.182822	0.0290722	0.00274233	0.525	2.19387e-08	2.19387e-08	1	0	0	1	1	0
ACATACC	16	78	7	36.1169	1325158962	125	382885444	546	4.875	0.443005	2.15965	0.203716	0.0151176	0.00142601	0.273	1.14081e-08	1.14081e-08	1	0	0	1	0	0
ACATACT	27	133	7	36.1169	1325158962	125	382885444	931	4.92593	0.747572	3.68248	0.347362	0.0257774	0.00243154	0.275852	1.94523e-08	1.94523e-08	1	0	0	1	0	0
ACATAG	53	280	6	36.1169	1325158962	125	382885444	1680	5.28302	1.46746	7.7526	0.731289	0.0465156	0.00438774	0.253585	3.51019e-08	3.51019e-08	1	0	0	1	0	0
ACATAGG	18	72	7	36.1169	1325158962	125	382885444	504	4	0.498381	1.99352	0.188046	0.0139547	0.00131632	0.224	1.05306e-08	1.05306e-08	1	0	0	1	0	0
ACATAGGAT	38	199	9	36.1169	1325158962	125	382885444	1791	5.23684	1.05214	5.50988	0.519738	0.0495889	0.00467764	0.377053	3.74211e-08	3.74211e-08	1	0	0	1	0	0
ACATAGT	17	68	7	36.1169	1325158962	125	382885444	476	4	0.470693	1.88277	0.177599	0.0131794	0.00124319	0.224	9.94553e-09	9.94553e-09	1	0	0	1	0	0
ACATAT	748	3253	6	36.1169	1325158962	125	382885444	19518	4.34893	20.7105	90.0686	8.49601	0.540411	0.0509761	0.208749	4.07809e-07	4.07809e-07	1	0	0	1	0	0
ACATATACATATGTATAT	1	6	18	36.1169	1325158962	125	382885444	108	6	0.0276878	0.166127	0.0156705	0.00299029	0.000282069	0.864	2.25655e-09	2.25655e-09	1	0	0	1	1	0
ACATATC	4	16	7	36.1169	1325158962	125	382885444	112	4	0.110751	0.443005	0.041788	0.00310104	0.000292516	0.224	2.34013e-09	2.34013e-09	1	0	0	1	0	0
ACATC	65	1224	5	36.1169	1325158962	125	382885444	6120	18.8308	1.79971	33.8899	3.19678	0.16945	0.0159839	0.753231	1.27871e-07	1.27871e-07	1	0	0	1	1	0
ACATCAT	16	64	7	36.1169	1325158962	125	382885444	448	4	0.443005	1.77202	0.167152	0.0124042	0.00117006	0.224	9.3605e-09	9.3605e-09	1	0	0	1	0	0
ACATCC	71	284	6	36.1169	1325158962	125	382885444	1704	4	1.96584	7.86335	0.741736	0.0471801	0.00445042	0.192	3.56033e-08	3.56033e-08	1	0	0	1	0	0
ACATCCC	32	128	7	36.1169	1325158962	125	382885444	896	4	0.886011	3.54404	0.334304	0.0248083	0.00234013	0.224	1.8721e-08	1.8721e-08	1	0	0	1	0	0
ACATCCTCGCAGACG	1	5	15	36.1169	1325158962	125	382885444	75	5	0.0276878	0.138439	0.0130587	0.00207659	0.000195881	0.6	1.56705e-09	1.56705e-09	1	0	0	1	1	0
ACATCT	39	156	6	36.1169	1325158962	125	382885444	936	4	1.07983	4.3193	0.407433	0.0259158	0.0024446	0.192	1.95568e-08	1.95568e-08	1	0	0	1	0	0
ACATGGC	17	68	7	36.1169	1325158962	125	382885444	476	4	0.470693	1.88277	0.177599	0.0131794	0.00124319	0.224	9.94553e-09	9.94553e-09	1	0	0	1	0	0
ACATGT	44	176	6	36.1169	1325158962	125	382885444	1056	4	1.21827	4.87306	0.459668	0.0292384	0.00275801	0.192	2.2064e-08	2.2064e-08	1	0	0	1	0	0
ACATGTCC	1	4	8	36.1169	1325158962	125	382885444	32	4	0.0276878	0.110751	0.010447	0.000886011	8.35759e-05	0.256	6.68607e-10	6.68607e-10	1	0	0	1	0	0
ACC	84	702	3	36.1169	1325158962	125	382885444	2106	8.35714	2.32578	19.4369	1.83345	0.0583106	0.00550034	0.200571	4.40027e-08	4.40027e-08	1	0	0	0	0	0
ACCACCC	1	4	7	36.1169	1325158962	125	382885444	28	4	0.0276878	0.110751	0.010447	0.00077526	7.31289e-05	0.224	5.85031e-10	5.85031e-10	1	0	0	1	0	0
ACCACT	72	759	6	36.1169	1325158962	125	382885444	4554	10.5417	1.99352	21.0151	1.98232	0.12609	0.0118939	0.506	9.51512e-08	9.51512e-08	1	0	0	1	1	0
ACCACTACTGCAGCACT	59	253	17	36.1169	1325158962	125	382885444	4301	4.28814	1.63358	7.00502	0.660772	0.119085	0.0112331	0.583186	8.9865e-08	8.9865e-08	1	0	0	1	1	0
ACCACTC	17	68	7	36.1169	1325158962	125	382885444	476	4	0.470693	1.88277	0.177599	0.0131794	0.00124319	0.224	9.94553e-09	9.94553e-09	1	0	0	1	0	0
ACCACTCCACCAG	314	1360	13	36.1169	1325158962	125	382885444	17680	4.33121	8.69398	37.6555	3.55198	0.489521	0.0461757	0.450446	3.69406e-07	3.69406e-07	1	0	0	1	0	0
ACCAGAT	18	88	7	36.1169	1325158962	125	382885444	616	4.88889	0.498381	2.43653	0.229834	0.0170557	0.00160884	0.273778	1.28707e-08	1.28707e-08	1	0	0	1	0	0
ACCAGC	53	212	6	36.1169	1325158962	125	382885444	1272	4	1.46746	5.86982	0.55369	0.0352189	0.00332214	0.192	2.65771e-08	2.65771e-08	1	0	0	1	0	0
ACCAGCCGG	25	114	9	36.1169	1325158962	125	382885444	1026	4.56	0.692196	3.15641	0.297739	0.0284077	0.00267965	0.32832	2.14372e-08	2.14372e-08	1	0	0	1	0	0
ACCAGCCT	14	63	8	36.1169	1325158962	125	382885444	504	4.5	0.38763	1.74433	0.16454	0.0139547	0.00131632	0.288	1.05306e-08	1.05306e-08	1	0	0	1	0	0
ACCAGT	43	172	6	36.1169	1325158962	125	382885444	1032	4	1.19058	4.76231	0.449221	0.0285739	0.00269532	0.192	2.15626e-08	2.15626e-08	1	0	0	1	0	0
ACCAT	51	510	5	36.1169	1325158962	125	382885444	2550	10	1.41208	14.1208	1.33199	0.070604	0.00665996	0.4	5.32796e-08	5.32796e-08	1	0	0	1	0	0
ACCATATACTAGTAG	57	243	15	36.1169	1325158962	125	382885444	3645	4.26316	1.57821	6.72815	0.634655	0.100922	0.00951982	0.511579	7.61585e-08	7.61585e-08	1	0	0	1	1	0
ACCATC	13	52	6	36.1169	1325158962	125	382885444	312	4	0.359942	1.43977	0.135811	0.00863861	0.000814865	0.192	6.51892e-09	6.51892e-09	1	0	0	1	0	0
ACCATCCCC	2	8	9	36.1169	1325158962	125	382885444	72	4	0.0553757	0.221503	0.020894	0.00199352	0.000188046	0.288	1.50437e-09	1.50437e-09	1	0	0	1	0	0
ACCATCT	11	44	7	36.1169	1325158962	125	382885444	308	4	0.304566	1.21827	0.114917	0.00852786	0.000804418	0.224	6.43535e-09	6.43535e-09	1	0	0	1	0	0
ACCATG	5	20	6	36.1169	1325158962	125	382885444	120	4	0.138439	0.553757	0.0522349	0.00332254	0.00031341	0.192	2.50728e-09	2.50728e-09	1	0	0	1	0	0
ACCC	6	38	4	36.1169	1325158962	125	382885444	152	6.33333	0.166127	1.05214	0.0992464	0.00420855	0.000396986	0.202667	3.17588e-09	3.17588e-09	1	0	0	0	0	0
ACCCACCCCT	2	11	10	36.1169	1325158962	125	382885444	110	5.5	0.0553757	0.304566	0.0287292	0.00304566	0.000287292	0.44	2.29834e-09	2.29834e-09	1	0	0	1	0	0
ACCCAG	24	96	6	36.1169	1325158962	125	382885444	576	4	0.664508	2.65803	0.250728	0.0159482	0.00150437	0.192	1.20349e-08	1.20349e-08	1	0	0	1	0	0
ACCCAGC	6	29	7	36.1169	1325158962	125	382885444	203	4.83333	0.166127	0.802947	0.0757407	0.00562063	0.000530185	0.270667	4.24148e-09	4.24148e-09	1	0	0	1	0	0
ACCCAT	14	56	6	36.1169	1325158962	125	382885444	336	4	0.38763	1.55052	0.146258	0.00930311	0.000877547	0.192	7.02038e-09	7.02038e-09	1	0	0	1	0	0
ACCCC	4	20	5	36.1169	1325158962	125	382885444	100	5	0.110751	0.553757	0.0522349	0.00276878	0.000261175	0.2	2.0894e-09	2.0894e-09	1	0	0	1	0	0
ACCCCC	34	139	6	36.1169	1325158962	125	382885444	834	4.08824	0.941387	3.84861	0.363033	0.0230917	0.0021782	0.196235	1.74256e-08	1.74256e-08	1	0	0	1	0	0
ACCCCCC	8	32	7	36.1169	1325158962	125	382885444	224	4	0.221503	0.886011	0.0835759	0.00620208	0.000585031	0.224	4.68025e-09	4.68025e-09	1	0	0	1	0	0
ACCCCCCCCT	1	6	10	36.1169	1325158962	125	382885444	60	6	0.0276878	0.166127	0.0156705	0.00166127	0.000156705	0.48	1.25364e-09	1.25364e-09	1	0	0	1	0	0
ACCCGT	1	4	6	36.1169	1325158962	125	382885444	24	4	0.0276878	0.110751	0.010447	0.000664508	6.26819e-05	0.192	5.01455e-10	5.01455e-10	1	0	0	1	0	0
ACCCT	25	171	5	36.1169	1325158962	125	382885444	855	6.84	0.692196	4.73462	0.446609	0.0236731	0.00223304	0.2736	1.78644e-08	1.78644e-08	1	0	0	1	0	0
ACCCTAT	42	169	7	36.1169	1325158962	125	382885444	1183	4.02381	1.16289	4.67925	0.441385	0.0327547	0.0030897	0.225333	2.47176e-08	2.47176e-08	1	0	0	1	0	0
ACCCTCC	5	25	7	36.1169	1325158962	125	382885444	175	5	0.138439	0.692196	0.0652937	0.00484537	0.000457056	0.28	3.65645e-09	3.65645e-09	1	0	0	1	0	0
ACCCTCT	12	51	7	36.1169	1325158962	125	382885444	357	4.25	0.332254	1.41208	0.133199	0.00988456	0.000932394	0.238	7.45915e-09	7.45915e-09	1	0	0	1	0	0
ACCGAG	6	28	6	36.1169	1325158962	125	382885444	168	4.66667	0.166127	0.77526	0.0731289	0.00465156	0.000438774	0.224	3.51019e-09	3.51019e-09	1	0	0	1	0	0
ACCGC	160	800	5	36.1169	1325158962	125	382885444	4000	5	4.43005	22.1503	2.0894	0.110751	0.010447	0.2	8.35759e-08	8.35759e-08	1	0	0	1	0	0
ACCGCAGCCATCTCT	59	265	15	36.1169	1325158962	125	382885444	3975	4.49153	1.63358	7.33728	0.692113	0.110059	0.0103817	0.538983	8.30536e-08	8.30536e-08	1	0	0	1	1	0
ACCGCC	7	34	6	36.1169	1325158962	125	382885444	204	4.85714	0.193815	0.941387	0.0887994	0.00564832	0.000532796	0.233143	4.26237e-09	4.26237e-09	1	0	0	1	0	0
ACCGCCATG	20	92	9	36.1169	1325158962	125	382885444	828	4.6	0.553757	2.54728	0.240281	0.0229255	0.00216253	0.3312	1.73002e-08	1.73002e-08	1	0	0	1	0	0
ACCGGAT	16	64	7	36.1169	1325158962	125	382885444	448	4	0.443005	1.77202	0.167152	0.0124042	0.00117006	0.224	9.3605e-09	9.3605e-09	1	0	0	1	0	0
ACCGT	66	330	5	36.1169	1325158962	125	382885444	1650	5	1.8274	9.13699	0.861877	0.0456849	0.00430938	0.2	3.44751e-08	3.44751e-08	1	0	0	1	0	0
ACCT	42	304	4	36.1169	1325158962	125	382885444	1216	7.2381	1.16289	8.4171	0.793971	0.0336684	0.00317588	0.231619	2.54071e-08	2.54071e-08	1	0	0	0	0	0
ACCTACCTATAGT	188	1341	13	36.1169	1325158962	125	382885444	17433	7.13298	5.20531	37.1294	3.50235	0.482682	0.0455306	0.74183	3.64245e-07	3.64245e-07	1	0	0	1	1	0
ACCTACT	13	52	7	36.1169	1325158962	125	382885444	364	4	0.359942	1.43977	0.135811	0.0100784	0.000950676	0.224	7.60541e-09	7.60541e-09	1	0	0	1	0	0
ACCTAG	20	130	6	36.1169	1325158962	125	382885444	780	6.5	0.553757	3.59942	0.339527	0.0215965	0.00203716	0.312	1.62973e-08	1.62973e-08	1	0	0	1	0	0
ACCTAGAG	22	102	8	36.1169	1325158962	125	382885444	816	4.63636	0.609133	2.82416	0.266398	0.0225933	0.00213119	0.296727	1.70495e-08	1.70495e-08	1	0	0	1	0	0
ACCTAGC	11	44	7	36.1169	1325158962	125	382885444	308	4	0.304566	1.21827	0.114917	0.00852786	0.000804418	0.224	6.43535e-09	6.43535e-09	1	0	0	1	0	0
ACCTAT	84	352	6	36.1169	1325158962	125	382885444	2112	4.19048	2.32578	9.74612	0.919335	0.0584767	0.00551601	0.201143	4.41281e-08	4.41281e-08	1	0	0	1	0	0
ACCTC	26	130	5	36.1169	1325158962	125	382885444	650	5	0.719884	3.59942	0.339527	0.0179971	0.00169764	0.2	1.35811e-08	1.35811e-08	1	0	0	1	0	0
ACCTCC	33	132	6	36.1169	1325158962	125	382885444	792	4	0.913699	3.6548	0.344751	0.0219288	0.0020685	0.192	1.6548e-08	1.6548e-08	1	0	0	1	0	0
ACCTCCAGTC	5	28	10	36.1169	1325158962	125	382885444	280	5.6	0.138439	0.77526	0.0731289	0.0077526	0.000731289	0.448	5.85031e-09	5.85031e-09	1	0	0	1	0	0
ACCTCCC	3	14	7	36.1169	1325158962	125	382885444	98	4.66667	0.0830635	0.38763	0.0365645	0.00271341	0.000255951	0.261333	2.04761e-09	2.04761e-09	1	0	0	1	0	0
ACCTCG	1	6	6	36.1169	1325158962	125	382885444	36	6	0.0276878	0.166127	0.0156705	0.000996762	9.40229e-05	0.288	7.52183e-10	7.52183e-10	1	0	0	1	0	0
ACCTCT	4	29	6	36.1169	1325158962	125	382885444	174	7.25	0.110751	0.802947	0.0757407	0.00481768	0.000454444	0.348	3.63555e-09	3.63555e-09	1	0	0	1	0	0
ACCTCTAGCC	767	4311	10	36.1169	1325158962	125	382885444	43110	5.6206	21.2366	119.362	11.2592	1.19362	0.112592	0.449648	9.00739e-07	9.00739e-07	1	0	0	1	0	0
ACCTCTAGTC	321	1588	10	36.1169	1325158962	125	382885444	15880	4.94704	8.8878	43.9683	4.14745	0.439683	0.0414745	0.395763	3.31796e-07	3.31796e-07	1	0	0	1	0	0
ACCTCTCGCC	1	4	10	36.1169	1325158962	125	382885444	40	4	0.0276878	0.110751	0.010447	0.00110751	0.00010447	0.32	8.35759e-10	8.35759e-10	1	0	0	1	0	0
ACCTCTGGCC	1	4	10	36.1169	1325158962	125	382885444	40	4	0.0276878	0.110751	0.010447	0.00110751	0.00010447	0.32	8.35759e-10	8.35759e-10	1	0	0	1	0	0
ACCTGCT	11	68	7	36.1169	1325158962	125	382885444	476	6.18182	0.304566	1.88277	0.177599	0.0131794	0.00124319	0.346182	9.94553e-09	9.94553e-09	1	0	0	1	0	0
ACG	1	12	3	36.1169	1325158962	125	382885444	36	12	0.0276878	0.332254	0.031341	0.000996762	9.40229e-05	0.288	7.52183e-10	7.52183e-10	1	0	0	0	0	0
ACGACT	14	109	6	36.1169	1325158962	125	382885444	654	7.78571	0.38763	3.01797	0.28468	0.0181078	0.00170808	0.373714	1.36647e-08	1.36647e-08	1	0	0	1	0	0
ACGAT	62	322	5	36.1169	1325158962	125	382885444	1610	5.19355	1.71665	8.91549	0.840983	0.0445774	0.00420491	0.207742	3.36393e-08	3.36393e-08	1	0	0	1	0	0
ACGC	1745	13971	4	36.1169	1325158962	125	382885444	55884	8.0063	48.3153	386.827	36.4887	1.54731	0.145955	0.256202	1.16764e-06	1.16764e-06	1	0	0	0	0	0
ACGCCC	18	81	6	36.1169	1325158962	125	382885444	486	4.5	0.498381	2.24272	0.211552	0.0134563	0.00126931	0.216	1.01545e-08	1.01545e-08	1	0	0	1	0	0
ACGCGC	17	76	6	36.1169	1325158962	125	382885444	456	4.47059	0.470693	2.10428	0.198493	0.0126257	0.00119096	0.214588	9.52765e-09	9.52765e-09	1	0	0	1	0	0
ACGCGTACGCGTCAGTC	1	4	17	36.1169	1325158962	125	382885444	68	4	0.0276878	0.110751	0.010447	0.00188277	0.000177599	0.544	1.42079e-09	1.42079e-09	1	0	0	1	1	0
ACGCTC	1	11	6	36.1169	1325158962	125	382885444	66	11	0.0276878	0.304566	0.0287292	0.0018274	0.000172375	0.528	1.379e-09	1.379e-09	1	0	0	1	1	0
ACGG	9	127	4	36.1169	1325158962	125	382885444	508	14.1111	0.249191	3.51636	0.331692	0.0140654	0.00132677	0.451556	1.06141e-08	1.06141e-08	1	0	0	0	0	0
ACGGATCG	1	5	8	36.1169	1325158962	125	382885444	40	5	0.0276878	0.138439	0.0130587	0.00110751	0.00010447	0.32	8.35759e-10	8.35759e-10	1	0	0	1	0	0
ACGGCG	2	9	6	36.1169	1325158962	125	382885444	54	4.5	0.0553757	0.249191	0.0235057	0.00149514	0.000141034	0.216	1.12827e-09	1.12827e-09	1	0	0	1	0	0
ACGGGAG	1	5	7	36.1169	1325158962	125	382885444	35	5	0.0276878	0.138439	0.0130587	0.000969074	9.14112e-05	0.28	7.31289e-10	7.31289e-10	1	0	0	1	0	0
ACT	1351	17800	3	36.1169	1325158962	125	382885444	53400	13.1754	37.4063	492.844	46.4891	1.47853	0.139467	0.31621	1.11574e-06	1.11574e-06	1	0	0	0	0	0
ACTACTATATCACTAT	240	1031	16	36.1169	1325158962	125	382885444	16496	4.29583	6.64508	28.5462	2.69271	0.456739	0.0430834	0.549867	3.44667e-07	3.44667e-07	1	0	0	1	1	0
ACTACTGG	269	1521	8	36.1169	1325158962	125	382885444	12168	5.65428	7.44803	42.1132	3.97247	0.336906	0.0317797	0.361874	2.54238e-07	2.54238e-07	1	0	0	1	0	0
ACTAG	13	65	5	36.1169	1325158962	125	382885444	325	5	0.359942	1.79971	0.169764	0.00899855	0.000848818	0.2	6.79054e-09	6.79054e-09	1	0	0	1	0	0
ACTAGAGCAGG	56	269	11	36.1169	1325158962	125	382885444	2959	4.80357	1.55052	7.44803	0.70256	0.0819283	0.00772816	0.422714	6.18253e-08	6.18253e-08	1	0	0	1	0	0
ACTAGAGGCG	7	52	10	36.1169	1325158962	125	382885444	520	7.42857	0.193815	1.43977	0.135811	0.0143977	0.00135811	0.594286	1.08649e-08	1.08649e-08	1	0	0	1	1	0
ACTAGAT	31	124	7	36.1169	1325158962	125	382885444	868	4	0.858323	3.43329	0.323857	0.024033	0.002267	0.224	1.8136e-08	1.8136e-08	1	0	0	1	0	0
ACTAGCAGT	4	16	9	36.1169	1325158962	125	382885444	144	4	0.110751	0.443005	0.041788	0.00398705	0.000376092	0.288	3.00873e-09	3.00873e-09	1	0	0	1	0	0
ACTAGCCT	28	129	8	36.1169	1325158962	125	382885444	1032	4.60714	0.77526	3.57173	0.336915	0.0285739	0.00269532	0.294857	2.15626e-08	2.15626e-08	1	0	0	1	0	0
ACTAGG	11	44	6	36.1169	1325158962	125	382885444	264	4	0.304566	1.21827	0.114917	0.00730959	0.000689501	0.192	5.51601e-09	5.51601e-09	1	0	0	1	0	0
ACTAT	502	3984	5	36.1169	1325158962	125	382885444	19920	7.93625	13.8993	110.308	10.4052	0.551542	0.052026	0.31745	4.16208e-07	4.16208e-07	1	0	0	1	0	0
ACTATAG	8	32	7	36.1169	1325158962	125	382885444	224	4	0.221503	0.886011	0.0835759	0.00620208	0.000585031	0.224	4.68025e-09	4.68025e-09	1	0	0	1	0	0
ACTATAT	30	120	7	36.1169	1325158962	125	382885444	840	4	0.830635	3.32254	0.31341	0.0232578	0.00219387	0.224	1.75509e-08	1.75509e-08	1	0	0	1	0	0
ACTATC	44	187	6	36.1169	1325158962	125	382885444	1122	4.25	1.21827	5.17763	0.488397	0.0310658	0.00293038	0.204	2.3443e-08	2.3443e-08	1	0	0	1	0	0
ACTATCAT	45	213	8	36.1169	1325158962	125	382885444	1704	4.73333	1.24595	5.89751	0.556302	0.0471801	0.00445042	0.302933	3.56033e-08	3.56033e-08	1	0	0	1	0	0
ACTATCC	20	80	7	36.1169	1325158962	125	382885444	560	4	0.553757	2.21503	0.20894	0.0155052	0.00146258	0.224	1.17006e-08	1.17006e-08	1	0	0	1	0	0
ACTATCG	28	112	7	36.1169	1325158962	125	382885444	784	4	0.77526	3.10104	0.292516	0.0217073	0.00204761	0.224	1.63809e-08	1.63809e-08	1	0	0	1	0	0
ACTATCT	20	96	7	36.1169	1325158962	125	382885444	672	4.8	0.553757	2.65803	0.250728	0.0186062	0.00175509	0.2688	1.40408e-08	1.40408e-08	1	0	0	1	0	0
ACTATG	25	114	6	36.1169	1325158962	125	382885444	684	4.56	0.692196	3.15641	0.297739	0.0189385	0.00178644	0.21888	1.42915e-08	1.42915e-08	1	0	0	1	0	0
ACTC	929	10708	4	36.1169	1325158962	125	382885444	42832	11.5264	25.722	296.481	27.9666	1.18593	0.111866	0.368844	8.94931e-07	8.94931e-07	1	0	0	0	0	0
ACTCAT	16	77	6	36.1169	1325158962	125	382885444	462	4.8125	0.443005	2.13196	0.201105	0.0127918	0.00120663	0.231	9.65302e-09	9.65302e-09	1	0	0	1	0	0
ACTCC	14	70	5	36.1169	1325158962	125	382885444	350	5	0.38763	1.93815	0.182822	0.00969074	0.000914112	0.2	7.31289e-09	7.31289e-09	1	0	0	1	0	0
ACTCCCT	13	76	7	36.1169	1325158962	125	382885444	532	5.84615	0.359942	2.10428	0.198493	0.0147299	0.00138945	0.327385	1.11156e-08	1.11156e-08	1	0	0	1	0	0
ACTCGC	1	12	6	36.1169	1325158962	125	382885444	72	12	0.0276878	0.332254	0.031341	0.00199352	0.000188046	0.576	1.50437e-09	1.50437e-09	1	0	0	1	1	0
ACTCT	12	60	5	36.1169	1325158962	125	382885444	300	5	0.332254	1.66127	0.156705	0.00830635	0.000783524	0.2	6.26819e-09	6.26819e-09	1	0	0	1	0	0
ACTCTAT	30	130	7	36.1169	1325158962	125	382885444	910	4.33333	0.830635	3.59942	0.339527	0.0251959	0.00237669	0.242667	1.90135e-08	1.90135e-08	1	0	0	1	0	0
ACTCTC	361	3537	6	36.1169	1325158962	125	382885444	21222	9.79778	9.99531	97.9319	9.23775	0.587591	0.0554265	0.470294	4.43412e-07	4.43412e-07	1	0	0	1	0	0
ACTCTCTC	240	1366	8	36.1169	1325158962	125	382885444	10928	5.69167	6.64508	37.8216	3.56765	0.302573	0.0285412	0.364267	2.28329e-07	2.28329e-07	1	0	0	1	0	0
ACTCTG	29	116	6	36.1169	1325158962	125	382885444	696	4	0.802947	3.21179	0.302963	0.0192707	0.00181778	0.192	1.45422e-08	1.45422e-08	1	0	0	1	0	0
ACTGAGC	15	60	7	36.1169	1325158962	125	382885444	420	4	0.415318	1.66127	0.156705	0.0116289	0.00109693	0.224	8.77547e-09	8.77547e-09	1	0	0	1	0	0
ACTGAGGG	27	127	8	36.1169	1325158962	125	382885444	1016	4.7037	0.747572	3.51636	0.331692	0.0281308	0.00265354	0.301037	2.12283e-08	2.12283e-08	1	0	0	1	0	0
ACTGAT	49	285	6	36.1169	1325158962	125	382885444	1710	5.81633	1.3567	7.89103	0.744348	0.0473462	0.00446609	0.279184	3.57287e-08	3.57287e-08	1	0	0	1	0	0
ACTGATAT	36	166	8	36.1169	1325158962	125	382885444	1328	4.61111	0.996762	4.59618	0.43355	0.0367695	0.0034684	0.295111	2.77472e-08	2.77472e-08	1	0	0	1	0	0
ACTGCCAT	60	251	8	36.1169	1325158962	125	382885444	2008	4.18333	1.66127	6.94965	0.655549	0.0555972	0.00524439	0.267733	4.19551e-08	4.19551e-08	1	0	0	1	0	0
ACTGCCC	10	40	7	36.1169	1325158962	125	382885444	280	4	0.276878	1.10751	0.10447	0.0077526	0.000731289	0.224	5.85031e-09	5.85031e-09	1	0	0	1	0	0
ACTGCG	1	4	6	36.1169	1325158962	125	382885444	24	4	0.0276878	0.110751	0.010447	0.000664508	6.26819e-05	0.192	5.01455e-10	5.01455e-10	1	0	0	1	0	0
ACTGCT	81	815	6	36.1169	1325158962	125	382885444	4890	10.0617	2.24272	22.5656	2.12857	0.135394	0.0127714	0.482963	1.02172e-07	1.02172e-07	1	0	0	1	0	0
ACTGG	1	5	5	36.1169	1325158962	125	382885444	25	5	0.0276878	0.138439	0.0130587	0.000692196	6.52937e-05	0.2	5.22349e-10	5.22349e-10	1	0	0	1	0	0
AG	206090	4895343	2	36.1169	1325158962	125	382885444	9790686	23.7534	5706.19	135541	12785.4	271.083	25.5708	0.380055	0.000204566	0.000204566	1	1	1	0	0	0
AGAGAGAGAT	85	750	10	36.1169	1325158962	125	382885444	7500	8.82353	2.35347	20.7659	1.95881	0.207659	0.0195881	0.705882	1.56705e-07	1.56705e-07	1	0	0	1	1	0
AGAGAGAT	382	4258	8	36.1169	1325158962	125	382885444	34064	11.1466	10.5768	117.895	11.1208	0.943159	0.0889666	0.713382	7.11732e-07	7.11732e-07	1	0	0	1	1	0
AGAGAGC	47	206	7	36.1169	1325158962	125	382885444	1442	4.38298	1.30133	5.7037	0.53802	0.0399259	0.00376614	0.245447	3.01291e-08	3.01291e-08	1	0	0	1	0	0
AGAGAGG	61	268	7	36.1169	1325158962	125	382885444	1876	4.39344	1.68896	7.42034	0.699948	0.0519424	0.00489964	0.246033	3.91971e-08	3.91971e-08	1	0	0	1	0	0
AGAGAT	356	4115	6	36.1169	1325158962	125	382885444	24690	11.559	9.85687	113.935	10.7473	0.683613	0.064484	0.554831	5.15872e-07	5.15872e-07	1	0	0	1	1	0
AGAGATAGAT	68	705	10	36.1169	1325158962	125	382885444	7050	10.3676	1.88277	19.5199	1.84128	0.195199	0.0184128	0.829412	1.47303e-07	1.47303e-07	1	0	0	1	1	0
AGAGATAT	16	187	8	36.1169	1325158962	125	382885444	1496	11.6875	0.443005	5.17763	0.488397	0.041421	0.00390717	0.748	3.12574e-08	3.12574e-08	1	0	0	1	1	0
AGAGCG	3	12	6	36.1169	1325158962	125	382885444	72	4	0.0830635	0.332254	0.031341	0.00199352	0.000188046	0.192	1.50437e-09	1.50437e-09	1	0	0	1	0	0
AGAGCT	42	213	6	36.1169	1325158962	125	382885444	1278	5.07143	1.16289	5.89751	0.556302	0.0353851	0.00333781	0.243429	2.67025e-08	2.67025e-08	1	0	0	1	0	0
AGAGCTG	55	220	7	36.1169	1325158962	125	382885444	1540	4	1.52283	6.09133	0.574584	0.0426393	0.00402209	0.224	3.21767e-08	3.21767e-08	1	0	0	1	0	0
AGAGG	22	136	5	36.1169	1325158962	125	382885444	680	6.18182	0.609133	3.76555	0.355198	0.0188277	0.00177599	0.247273	1.42079e-08	1.42079e-08	1	0	0	1	0	0
AGAGGAT	39	156	7	36.1169	1325158962	125	382885444	1092	4	1.07983	4.3193	0.407433	0.0302351	0.00285203	0.224	2.28162e-08	2.28162e-08	1	0	0	1	0	0
AGAGGC	4	19	6	36.1169	1325158962	125	382885444	114	4.75	0.110751	0.526069	0.0496232	0.00315641	0.000297739	0.228	2.38191e-09	2.38191e-09	1	0	0	1	0	0
AGAGGG	530	2653	6	36.1169	1325158962	125	382885444	15918	5.00566	14.6746	73.4558	6.92897	0.440735	0.0415738	0.240272	3.3259e-07	3.3259e-07	1	0	0	1	0	0
AGAT	4915	39147	4	36.1169	1325158962	125	382885444	156588	7.9648	136.086	1083.9	102.242	4.33558	0.408968	0.254874	3.27175e-06	3.27175e-06	1	0	0	0	0	0
AGATAT	465	2022	6	36.1169	1325158962	125	382885444	12132	4.34839	12.8748	55.9848	5.28095	0.335909	0.0316857	0.208723	2.53486e-07	2.53486e-07	1	0	0	1	0	0
AGATCCT	6	24	7	36.1169	1325158962	125	382885444	168	4	0.166127	0.664508	0.0626819	0.00465156	0.000438774	0.224	3.51019e-09	3.51019e-09	1	0	0	1	0	0
AGATGAT	18	72	7	36.1169	1325158962	125	382885444	504	4	0.498381	1.99352	0.188046	0.0139547	0.00131632	0.224	1.05306e-08	1.05306e-08	1	0	0	1	0	0
AGATGGAT	209	2718	8	36.1169	1325158962	125	382885444	21744	13.0048	5.78676	75.2556	7.09873	0.602044	0.0567898	0.832306	4.54319e-07	4.54319e-07	1	0	0	1	1	0
AGC	65	798	3	36.1169	1325158962	125	382885444	2394	12.2769	1.79971	22.0949	2.08417	0.0662847	0.00625252	0.294646	5.00202e-08	5.00202e-08	1	0	0	0	0	0
AGCAGCC	1	4	7	36.1169	1325158962	125	382885444	28	4	0.0276878	0.110751	0.010447	0.00077526	7.31289e-05	0.224	5.85031e-10	5.85031e-10	1	0	0	1	0	0
AGCAGG	17	69	6	36.1169	1325158962	125	382885444	414	4.05882	0.470693	1.91046	0.180211	0.0114628	0.00108126	0.194824	8.65011e-09	8.65011e-09	1	0	0	1	0	0
AGCAGGG	8	50	7	36.1169	1325158962	125	382885444	350	6.25	0.221503	1.38439	0.130587	0.00969074	0.000914112	0.35	7.31289e-09	7.31289e-09	1	0	0	1	0	0
AGCATAT	14	69	7	36.1169	1325158962	125	382885444	483	4.92857	0.38763	1.91046	0.180211	0.0133732	0.00126147	0.276	1.00918e-08	1.00918e-08	1	0	0	1	0	0
AGCATG	19	76	6	36.1169	1325158962	125	382885444	456	4	0.526069	2.10428	0.198493	0.0126257	0.00119096	0.192	9.52765e-09	9.52765e-09	1	0	0	1	0	0
AGCCCAT	19	88	7	36.1169	1325158962	125	382885444	616	4.63158	0.526069	2.43653	0.229834	0.0170557	0.00160884	0.259368	1.28707e-08	1.28707e-08	1	0	0	1	0	0
AGCCCATC	44	191	8	36.1169	1325158962	125	382885444	1528	4.34091	1.21827	5.28838	0.498844	0.042307	0.00399075	0.277818	3.1926e-08	3.1926e-08	1	0	0	1	0	0
AGCCGG	1	4	6	36.1169	1325158962	125	382885444	24	4	0.0276878	0.110751	0.010447	0.000664508	6.26819e-05	0.192	5.01455e-10	5.01455e-10	1	0	0	1	0	0
AGCCTG	17	68	6	36.1169	1325158962	125	382885444	408	4	0.470693	1.88277	0.177599	0.0112966	0.00106559	0.192	8.52474e-09	8.52474e-09	1	0	0	1	0	0
AGCCTGG	8	32	7	36.1169	1325158962	125	382885444	224	4	0.221503	0.886011	0.0835759	0.00620208	0.000585031	0.224	4.68025e-09	4.68025e-09	1	0	0	1	0	0
AGCGGC	2	10	6	36.1169	1325158962	125	382885444	60	5	0.0553757	0.276878	0.0261175	0.00166127	0.000156705	0.24	1.25364e-09	1.25364e-09	1	0	0	1	0	0
AGCT	17	116	4	36.1169	1325158962	125	382885444	464	6.82353	0.470693	3.21179	0.302963	0.0128472	0.00121185	0.218353	9.69481e-09	9.69481e-09	1	0	0	0	0	0
AGCTAGG	70	501	7	36.1169	1325158962	125	382885444	3507	7.15714	1.93815	13.8716	1.30849	0.0971013	0.0091594	0.4008	7.32752e-08	7.32752e-08	1	0	0	1	0	0
AGCTATG	11	44	7	36.1169	1325158962	125	382885444	308	4	0.304566	1.21827	0.114917	0.00852786	0.000804418	0.224	6.43535e-09	6.43535e-09	1	0	0	1	0	0
AGCTC	10	50	5	36.1169	1325158962	125	382885444	250	5	0.276878	1.38439	0.130587	0.00692196	0.000652937	0.2	5.22349e-09	5.22349e-09	1	0	0	1	0	0
AGCTCC	64	256	6	36.1169	1325158962	125	382885444	1536	4	1.77202	7.08809	0.668607	0.0425285	0.00401164	0.192	3.20932e-08	3.20932e-08	1	0	0	1	0	0
AGG	126	1177	3	36.1169	1325158962	125	382885444	3531	9.34127	3.48867	32.5886	3.07403	0.0977658	0.00922208	0.22419	7.37766e-08	7.37766e-08	1	0	0	0	0	0
AGGAGGC	13	52	7	36.1169	1325158962	125	382885444	364	4	0.359942	1.43977	0.135811	0.0100784	0.000950676	0.224	7.60541e-09	7.60541e-09	1	0	0	1	0	0
AGGAGGG	34	142	7	36.1169	1325158962	125	382885444	994	4.17647	0.941387	3.93167	0.370868	0.0275217	0.00259608	0.233882	2.07686e-08	2.07686e-08	1	0	0	1	0	0
AGGAT	84	420	5	36.1169	1325158962	125	382885444	2100	5	2.32578	11.6289	1.09693	0.0581445	0.00548467	0.2	4.38774e-08	4.38774e-08	1	0	0	1	0	0
AGGATAT	21	84	7	36.1169	1325158962	125	382885444	588	4	0.581445	2.32578	0.219387	0.0162805	0.00153571	0.224	1.22857e-08	1.22857e-08	1	0	0	1	0	0
AGGATC	36	144	6	36.1169	1325158962	125	382885444	864	4	0.996762	3.98705	0.376092	0.0239223	0.00225655	0.192	1.80524e-08	1.80524e-08	1	0	0	1	0	0
AGGATG	1	4	6	36.1169	1325158962	125	382885444	24	4	0.0276878	0.110751	0.010447	0.000664508	6.26819e-05	0.192	5.01455e-10	5.01455e-10	1	0	0	1	0	0
AGGC	19	128	4	36.1169	1325158962	125	382885444	512	6.73684	0.526069	3.54404	0.334304	0.0141762	0.00133721	0.215579	1.06977e-08	1.06977e-08	1	0	0	0	0	0
AGGCATCC	13	60	8	36.1169	1325158962	125	382885444	480	4.61538	0.359942	1.66127	0.156705	0.0132902	0.00125364	0.295385	1.00291e-08	1.00291e-08	1	0	0	1	0	0
AGGG	144	947	4	36.1169	1325158962	125	382885444	3788	6.57639	3.98705	26.2204	2.47332	0.104882	0.0098933	0.210444	7.91464e-08	7.91464e-08	1	0	0	0	0	0
AGGGAT	57	243	6	36.1169	1325158962	125	382885444	1458	4.26316	1.57821	6.72815	0.634655	0.0403689	0.00380793	0.204632	3.04634e-08	3.04634e-08	1	0	0	1	0	0
AGGGATC	6	24	7	36.1169	1325158962	125	382885444	168	4	0.166127	0.664508	0.0626819	0.00465156	0.000438774	0.224	3.51019e-09	3.51019e-09	1	0	0	1	0	0
AGGGG	9	46	5	36.1169	1325158962	125	382885444	230	5.11111	0.249191	1.27364	0.12014	0.0063682	0.000600702	0.204444	4.80561e-09	4.80561e-09	1	0	0	1	0	0
AGGGGC	14	56	6	36.1169	1325158962	125	382885444	336	4	0.38763	1.55052	0.146258	0.00930311	0.000877547	0.192	7.02038e-09	7.02038e-09	1	0	0	1	0	0
AGGGGG	25	104	6	36.1169	1325158962	125	382885444	624	4.16	0.692196	2.87954	0.271622	0.0172772	0.00162973	0.19968	1.30378e-08	1.30378e-08	1	0	0	1	0	0
AGGGGGG	2	8	7	36.1169	1325158962	125	382885444	56	4	0.0553757	0.221503	0.020894	0.00155052	0.000146258	0.224	1.17006e-09	1.17006e-09	1	0	0	1	0	0
AT	188547	3135849	2	36.1169	1325158962	125	382885444	6271698	16.6317	5220.46	86824.9	8190.04	173.65	16.3801	0.266107	0.000131041	0.000131041	1	1	1	0	0	0
ATATATC	80	324	7	36.1169	1325158962	125	382885444	2268	4.05	2.21503	8.97086	0.846206	0.062796	0.00592344	0.2268	4.73875e-08	4.73875e-08	1	0	0	1	0	0
ATATC	88	681	5	36.1169	1325158962	125	382885444	3405	7.73864	2.43653	18.8554	1.7786	0.0942771	0.008893	0.309545	7.1144e-08	7.1144e-08	1	0	0	1	0	0
ATATCC	33	132	6	36.1169	1325158962	125	382885444	792	4	0.913699	3.6548	0.344751	0.0219288	0.0020685	0.192	1.6548e-08	1.6548e-08	1	0	0	1	0	0
ATATCG	14	69	6	36.1169	1325158962	125	382885444	414	4.92857	0.38763	1.91046	0.180211	0.0114628	0.00108126	0.236571	8.65011e-09	8.65011e-09	1	0	0	1	0	0
ATC	2494	21979	3	36.1169	1325158962	125	382885444	65937	8.81275	69.0535	608.551	57.4036	1.82565	0.172211	0.211506	1.37769e-06	1.37769e-06	1	0	0	0	0	0
ATCATGC	16	64	7	36.1169	1325158962	125	382885444	448	4	0.443005	1.77202	0.167152	0.0124042	0.00117006	0.224	9.3605e-09	9.3605e-09	1	0	0	1	0	0
ATCATGG	18	72	7	36.1169	1325158962	125	382885444	504	4	0.498381	1.99352	0.188046	0.0139547	0.00131632	0.224	1.05306e-08	1.05306e-08	1	0	0	1	0	0
ATCC	90	997	4	36.1169	1325158962	125	382885444	3988	11.0778	2.49191	27.6048	2.60391	0.110419	0.0104156	0.354489	8.33252e-08	8.33252e-08	1	0	0	0	0	0
ATCCCC	37	148	6	36.1169	1325158962	125	382885444	888	4	1.02445	4.0978	0.386539	0.0245868	0.00231923	0.192	1.85539e-08	1.85539e-08	1	0	0	1	0	0
ATCCG	27	136	5	36.1169	1325158962	125	382885444	680	5.03704	0.747572	3.76555	0.355198	0.0188277	0.00177599	0.201481	1.42079e-08	1.42079e-08	1	0	0	1	0	0
ATCG	3	26	4	36.1169	1325158962	125	382885444	104	8.66667	0.0830635	0.719884	0.0679054	0.00287954	0.000271622	0.277333	2.17297e-09	2.17297e-09	1	0	0	0	0	0
ATCGC	1	5	5	36.1169	1325158962	125	382885444	25	5	0.0276878	0.138439	0.0130587	0.000692196	6.52937e-05	0.2	5.22349e-10	5.22349e-10	1	0	0	1	0	0
ATGC	8	68	4	36.1169	1325158962	125	382885444	272	8.5	0.221503	1.88277	0.177599	0.00753109	0.000710395	0.272	5.68316e-09	5.68316e-09	1	0	0	0	0	0
CCCCCCG	2	8	7	36.1169	1325158962	125	382885444	56	4	0.0553757	0.221503	0.020894	0.00155052	0.000146258	0.224	1.17006e-09	1.17006e-09	1	0	0	1	0	0
CCCCCG	5	20	6	36.1169	1325158962	125	382885444	120	4	0.138439	0.553757	0.0522349	0.00332254	0.00031341	0.192	2.50728e-09	2.50728e-09	1	0	0	1	0	0
CCCCG	9	45	5	36.1169	1325158962	125	382885444	225	5	0.249191	1.24595	0.117529	0.00622976	0.000587643	0.2	4.70115e-09	4.70115e-09	1	0	0	1	0	0
CCCG	3	20	4	36.1169	1325158962	125	382885444	80	6.66667	0.0830635	0.553757	0.0522349	0.00221503	0.00020894	0.213333	1.67152e-09	1.67152e-09	1	0	0	0	0	0
CCG	2	19	3	36.1169	1325158962	125	382885444	57	9.5	0.0553757	0.526069	0.0496232	0.00157821	0.00014887	0.228	1.19096e-09	1.19096e-09	1	0	0	0	0	0
CG	6	72	2	36.1169	1325158962	125	382885444	144	12	0.166127	1.99352	0.188046	0.00398705	0.000376092	0.192	3.00873e-09	3.00873e-09	1	0	0	0	0	0
