# Supplementary material for: Profiles of telomeric repeats in Insecta reveal diverse forms of telomeric motifs in Hymenopterans
Source: Life Sci Alliance. 2022 Apr 1;5(7):e202101163. doi: 10.26508/lsa.202101163 (PMC8977481; doi:10.26508/lsa.202101163)
Supplement: Supplemental Data 3. — Tandem repeat statistics for 50 species without simple tandem type TRM. [file LSA-2021-01163_Supplemental_Data_3.zip › DataS3/HYPDI_output.csv.3.filtered.xlsx]

## Sheet: Sheet1
Unnamed: 0	reads	repeats	unit_len	avg_genome_cov	genome_size	eff_read_len	num_reads	repeats_total_len	repeats_per_read	reads_per_genome	repeats_per_genome	repeats_per_million_reads	repeats_len_per_genome	repeats_len_per_million_reads	percent_repeats_len_per_read	percent_repeats_len_per_genome	percent_repeat_unit_in_sequences	avg_genome_cov_filter	repeat_containing_reads_filter	repeats_len_per_million_reads_filter	unit_len_filter	percent_repeats_len_per_read_filter	qualified
AAAAAAAATG	114	479	10	146.254	168496476	109.366	225329095	4790	4.20175	0.779465	3.27512	2.12578	0.0327512	0.0212578	0.384193	1.94373e-07	1.94373e-07	1	0	0	1	0	0
AAAAAAATAT	12	69	10	146.254	168496476	109.366	225329095	690	5.75	0.082049	0.471782	0.306219	0.00471782	0.00306219	0.525758	2.79995e-08	2.79995e-08	1	0	0	1	1	0
AAAAAAATGT	297	2014	10	146.254	168496476	109.366	225329095	20140	6.78114	2.03071	13.7706	8.93804	0.137706	0.0893804	0.620042	8.17261e-07	8.17261e-07	1	0	0	1	1	0
AAAAAAATTG	94	389	10	146.254	168496476	109.366	225329095	3890	4.1383	0.642717	2.65975	1.72636	0.0265975	0.0172636	0.37839	1.57852e-07	1.57852e-07	1	0	0	1	0	0
AAAAAAATTT	31	141	10	146.254	168496476	109.366	225329095	1410	4.54839	0.21196	0.964076	0.625751	0.00964076	0.00625751	0.415887	5.72164e-08	5.72164e-08	1	0	0	1	0	0
AAAAAAC	67	268	7	146.254	168496476	109.366	225329095	1876	4	0.458107	1.83243	1.18937	0.012827	0.0083256	0.256022	7.61262e-08	7.61262e-08	1	0	0	1	0	0
AAAAAAG	18	72	7	146.254	168496476	109.366	225329095	504	4	0.123073	0.492294	0.319533	0.00344606	0.00223673	0.256022	2.04518e-08	2.04518e-08	1	0	0	1	0	0
AAAAAAT	368	1778	7	146.254	168496476	109.366	225329095	12446	4.83152	2.51617	12.1569	7.89068	0.0850985	0.0552348	0.309243	5.05046e-07	5.05046e-07	1	0	0	1	0	0
AAAAAATAAC	172	904	10	146.254	168496476	109.366	225329095	9040	5.25581	1.17604	6.18102	4.01191	0.0618102	0.0401191	0.480572	3.66834e-07	3.66834e-07	1	0	0	1	0	0
AAAAAATAAT	81	404	10	146.254	168496476	109.366	225329095	4040	4.98765	0.553831	2.76232	1.79293	0.0276232	0.0179293	0.456052	1.63939e-07	1.63939e-07	1	0	0	1	0	0
AAAAAATAATTT	32	225	12	146.254	168496476	109.366	225329095	2700	7.03125	0.218797	1.53842	0.998539	0.018461	0.0119825	0.771493	1.09563e-07	1.09563e-07	1	0	0	1	1	0
AAAAAATATT	31	135	10	146.254	168496476	109.366	225329095	1350	4.35484	0.21196	0.923051	0.599124	0.00923051	0.00599124	0.39819	5.47816e-08	5.47816e-08	1	0	0	1	0	0
AAAAAATCAT	128	830	10	146.254	168496476	109.366	225329095	8300	6.48438	0.875189	5.67505	3.6835	0.0567505	0.036835	0.592907	3.36806e-07	3.36806e-07	1	0	0	1	1	0
AAAAAATTAC	1	4	10	146.254	168496476	109.366	225329095	40	4	0.00683742	0.0273497	0.0177518	0.000273497	0.000177518	0.365745	1.62316e-09	1.62316e-09	1	0	0	1	0	0
AAAAAC	458	1861	6	146.254	168496476	109.366	225329095	11166	4.06332	3.13154	12.7244	8.25903	0.0763466	0.0495542	0.222921	4.53105e-07	4.53105e-07	1	0	0	1	0	0
AAAAACC	1	4	7	146.254	168496476	109.366	225329095	28	4	0.00683742	0.0273497	0.0177518	0.000191448	0.000124263	0.256022	1.13621e-09	1.13621e-09	1	0	0	1	0	0
AAAAACG	44	176	7	146.254	168496476	109.366	225329095	1232	4	0.300846	1.20339	0.78108	0.0084237	0.00546756	0.256022	4.99933e-08	4.99933e-08	1	0	0	1	0	0
AAAAAG	132	538	6	146.254	168496476	109.366	225329095	3228	4.07576	0.902539	3.67853	2.38762	0.0220712	0.0143257	0.223603	1.30989e-07	1.30989e-07	1	0	0	1	0	0
AAAAAT	2517	11130	6	146.254	168496476	109.366	225329095	66780	4.42193	17.2098	76.1004	49.3944	0.456603	0.296367	0.242595	2.70986e-06	2.70986e-06	1	0	0	1	0	0
AAAAATAAAAT	108	577	11	146.254	168496476	109.366	225329095	6347	5.34259	0.738441	3.94519	2.5607	0.0433971	0.0281677	0.537357	2.57555e-07	2.57555e-07	1	0	0	1	1	0
AAAAATAAAT	490	2601	10	146.254	168496476	109.366	225329095	26010	5.30816	3.35033	17.7841	11.5431	0.177841	0.115431	0.485359	1.05546e-06	1.05546e-06	1	0	0	1	0	0
AAAAATAATAATTAG	98	439	15	146.254	168496476	109.366	225329095	6585	4.47959	0.670067	3.00163	1.94826	0.0450244	0.0292239	0.614396	2.67213e-07	2.67213e-07	1	0	0	1	1	0
AAAAATAATC	42	244	10	146.254	168496476	109.366	225329095	2440	5.80952	0.287171	1.66833	1.08286	0.0166833	0.0108286	0.531201	9.90127e-08	9.90127e-08	1	0	0	1	1	0
AAAAATAATG	112	609	10	146.254	168496476	109.366	225329095	6090	5.4375	0.765791	4.16399	2.70271	0.0416399	0.0270271	0.497185	2.47126e-07	2.47126e-07	1	0	0	1	0	0
AAAAATAATT	31	145	10	146.254	168496476	109.366	225329095	1450	4.67742	0.21196	0.991425	0.643503	0.00991425	0.00643503	0.427686	5.88395e-08	5.88395e-08	1	0	0	1	0	0
AAAAATAATTT	82	354	11	146.254	168496476	109.366	225329095	3894	4.31707	0.560668	2.42045	1.57104	0.0266249	0.0172814	0.434211	1.58015e-07	1.58015e-07	1	0	0	1	0	0
AAAAATAC	119	593	8	146.254	168496476	109.366	225329095	4744	4.98319	0.813652	4.05459	2.63171	0.0324367	0.0210537	0.364516	1.92507e-07	1.92507e-07	1	0	0	1	0	0
AAAAATATAAAAT	59	308	13	146.254	168496476	109.366	225329095	4004	5.22034	0.403408	2.10592	1.36689	0.027377	0.0177696	0.620527	1.62478e-07	1.62478e-07	1	0	0	1	1	0
AAAAATATAG	77	317	10	146.254	168496476	109.366	225329095	3170	4.11688	0.526481	2.16746	1.40683	0.0216746	0.0140683	0.376432	1.28635e-07	1.28635e-07	1	0	0	1	0	0
AAAAATATAT	46	242	10	146.254	168496476	109.366	225329095	2420	5.26087	0.314521	1.65465	1.07398	0.0165465	0.0107398	0.481034	9.82011e-08	9.82011e-08	1	0	0	1	0	0
AAAAATATTAT	16	88	11	146.254	168496476	109.366	225329095	968	5.5	0.109399	0.601693	0.39054	0.00661862	0.00429594	0.553189	3.92805e-08	3.92805e-08	1	0	0	1	1	0
AAAAATATTG	729	3953	10	146.254	168496476	109.366	225329095	39530	5.4225	4.98448	27.0283	17.5432	0.270283	0.175432	0.495813	1.60409e-06	1.60409e-06	1	0	0	1	0	0
AAAAATCAAAAT	295	1470	12	146.254	168496476	109.366	225329095	17640	4.98305	2.01704	10.051	6.52379	0.120612	0.0782855	0.546758	7.15813e-07	7.15813e-07	1	0	0	1	1	0
AAAAATCTTG	91	394	10	146.254	168496476	109.366	225329095	3940	4.32967	0.622205	2.69394	1.74855	0.0269394	0.0174855	0.395889	1.59881e-07	1.59881e-07	1	0	0	1	0	0
AAAAATG	70	280	7	146.254	168496476	109.366	225329095	1960	4	0.478619	1.91448	1.24263	0.0134013	0.00869839	0.256022	7.95348e-08	7.95348e-08	1	0	0	1	0	0
AAAAATGAAT	1167	5620	10	146.254	168496476	109.366	225329095	56200	4.81577	7.97926	38.4263	24.9413	0.384263	0.249413	0.440336	2.28054e-06	2.28054e-06	1	0	0	1	0	0
AAAAATGATTT	100	614	11	146.254	168496476	109.366	225329095	6754	6.14	0.683742	4.19817	2.7249	0.0461799	0.0299739	0.61756	2.7407e-07	2.7407e-07	1	0	0	1	1	0
AAAAATGTTT	235	1071	10	146.254	168496476	109.366	225329095	10710	4.55745	1.60679	7.32287	4.75305	0.0732287	0.0475305	0.416716	4.34601e-07	4.34601e-07	1	0	0	1	0	0
AAAAATT	145	815	7	146.254	168496476	109.366	225329095	5705	5.62069	0.991425	5.57249	3.61693	0.0390075	0.0253185	0.359754	2.31503e-07	2.31503e-07	1	0	0	1	0	0
AAAAATTAAT	154	754	10	146.254	168496476	109.366	225329095	7540	4.8961	1.05296	5.15541	3.34622	0.0515541	0.0334622	0.447681	3.05966e-07	3.05966e-07	1	0	0	1	0	0
AAAAATTAATAATACAATT	20142	95844	19	146.254	168496476	109.366	225329095	1821036	4.75842	137.719	655.325	425.351	12.4512	8.08167	0.826674	7.38958e-05	7.38958e-05	1	1	1	1	1	1
AAAAATTAC	18	98	9	146.254	168496476	109.366	225329095	882	5.44444	0.123073	0.670067	0.434919	0.0060306	0.00391427	0.448038	3.57907e-08	3.57907e-08	1	0	0	1	0	0
AAAAATTATG	175	1194	10	146.254	168496476	109.366	225329095	11940	6.82286	1.19655	8.16387	5.29892	0.0816387	0.0529892	0.623856	4.84513e-07	4.84513e-07	1	0	0	1	1	0
AAAAATTCAT	336	1660	10	146.254	168496476	109.366	225329095	16600	4.94048	2.29737	11.3501	7.367	0.113501	0.07367	0.451739	6.73611e-07	6.73611e-07	1	0	0	1	0	0
AAAAATTCT	22	111	9	146.254	168496476	109.366	225329095	999	5.04545	0.150423	0.758953	0.492613	0.00683058	0.00443352	0.415204	4.05384e-08	4.05384e-08	1	0	0	1	0	0
AAAAATTCTATAAATT	1	4	16	146.254	168496476	109.366	225329095	64	4	0.00683742	0.0273497	0.0177518	0.000437595	0.000284029	0.585192	2.59705e-09	2.59705e-09	1	0	0	1	1	0
AAAAATTGAAAATTG	155	674	15	146.254	168496476	109.366	225329095	10110	4.34839	1.0598	4.60842	2.99118	0.0691263	0.0448677	0.5964	4.10253e-07	4.10253e-07	1	0	0	1	1	0
AAAAATTGAAT	198	1156	11	146.254	168496476	109.366	225329095	12716	5.83838	1.35381	7.90405	5.13027	0.0869446	0.056433	0.587224	5.16002e-07	5.16002e-07	1	0	0	1	1	0
AAAAATTGATT	80	401	11	146.254	168496476	109.366	225329095	4411	5.0125	0.546993	2.7418	1.77962	0.0301598	0.0195758	0.504157	1.78994e-07	1.78994e-07	1	0	0	1	1	0
AAAAATTGTATTTTGTTT	5583	26550	18	146.254	168496476	109.366	225329095	477900	4.75551	38.1733	181.533	117.828	3.2676	2.1209	0.782686	1.93927e-05	1.93927e-05	1	0	0	1	1	0
AAAAATTTAC	202	1646	10	146.254	168496476	109.366	225329095	16460	8.14851	1.38116	11.2544	7.30487	0.112544	0.0730487	0.74507	6.6793e-07	6.6793e-07	1	0	0	1	1	0
AAAAATTTAGAAATTTAG	44	190	18	146.254	168496476	109.366	225329095	3420	4.31818	0.300846	1.29911	0.843211	0.023384	0.0151778	0.710709	1.3878e-07	1.3878e-07	1	0	0	1	1	0
AAAAC	500	2625	5	146.254	168496476	109.366	225329095	13125	5.25	3.41871	17.9482	11.6496	0.0897411	0.0582481	0.24002	5.32599e-07	5.32599e-07	1	0	0	1	0	0
AAAACAAACCC	39	156	11	146.254	168496476	109.366	225329095	1716	4	0.266659	1.06664	0.692321	0.011733	0.00761553	0.40232	6.96335e-08	6.96335e-08	1	0	0	1	0	0
AAAACAAT	1	10	8	146.254	168496476	109.366	225329095	80	10	0.00683742	0.0683742	0.0443795	0.000546993	0.000355036	0.73149	3.24632e-09	3.24632e-09	1	0	0	1	1	0
AAAACAT	1	14	7	146.254	168496476	109.366	225329095	98	14	0.00683742	0.0957238	0.0621313	0.000670067	0.000434919	0.896075	3.97674e-09	3.97674e-09	1	0	0	1	1	0
AAAACC	2	9	6	146.254	168496476	109.366	225329095	54	4.5	0.0136748	0.0615367	0.0399416	0.00036922	0.000239649	0.246878	2.19126e-09	2.19126e-09	1	0	0	1	0	0
AAAACCCAAAC	17	80	11	146.254	168496476	109.366	225329095	880	4.70588	0.116236	0.546993	0.355036	0.00601693	0.0039054	0.473317	3.57095e-08	3.57095e-08	1	0	0	1	0	0
AAAACG	13	52	6	146.254	168496476	109.366	225329095	312	4	0.0888864	0.355546	0.230774	0.00213327	0.00138464	0.219447	1.26606e-08	1.26606e-08	1	0	0	1	0	0
AAAACGAAAT	92	386	10	146.254	168496476	109.366	225329095	3860	4.19565	0.629042	2.63924	1.71305	0.0263924	0.0171305	0.383635	1.56635e-07	1.56635e-07	1	0	0	1	0	0
AAAACGTAACG	101	453	11	146.254	168496476	109.366	225329095	4983	4.48515	0.690579	3.09735	2.01039	0.0340708	0.0221143	0.451116	2.02205e-07	2.02205e-07	1	0	0	1	0	0
AAAACT	3	12	6	146.254	168496476	109.366	225329095	72	4	0.0205122	0.082049	0.0532554	0.000492294	0.000319533	0.219447	2.92169e-09	2.92169e-09	1	0	0	1	0	0
AAAAG	44	223	5	146.254	168496476	109.366	225329095	1115	5.06818	0.300846	1.52474	0.989664	0.00762372	0.00494832	0.231708	4.52456e-08	4.52456e-08	1	0	0	1	0	0
AAAAGAC	6	61	7	146.254	168496476	109.366	225329095	427	10.1667	0.0410245	0.417082	0.270715	0.00291958	0.00189501	0.650721	1.73272e-08	1.73272e-08	1	0	0	1	1	0
AAAAGATGTAGCTAAGG	9	45	17	146.254	168496476	109.366	225329095	765	5	0.0615367	0.307684	0.199708	0.00523062	0.00339503	0.777208	3.10429e-08	3.10429e-08	1	0	0	1	1	0
AAAAGC	1	4	6	146.254	168496476	109.366	225329095	24	4	0.00683742	0.0273497	0.0177518	0.000164098	0.000106511	0.219447	9.73896e-10	9.73896e-10	1	0	0	1	0	0
AAAAGT	1	4	6	146.254	168496476	109.366	225329095	24	4	0.00683742	0.0273497	0.0177518	0.000164098	0.000106511	0.219447	9.73896e-10	9.73896e-10	1	0	0	1	0	0
AAAAGTCAGGG	1	4	11	146.254	168496476	109.366	225329095	44	4	0.00683742	0.0273497	0.0177518	0.000300846	0.00019527	0.40232	1.78548e-09	1.78548e-09	1	0	0	1	0	0
AAAAGTT	29	116	7	146.254	168496476	109.366	225329095	812	4	0.198285	0.79314	0.514803	0.00555198	0.00360362	0.256022	3.29501e-08	3.29501e-08	1	0	0	1	0	0
AAAAT	1793	12704	5	146.254	168496476	109.366	225329095	63520	7.08533	12.2595	86.8625	56.3798	0.434313	0.281899	0.323928	2.57758e-06	2.57758e-06	1	0	0	1	0	0
AAAATAAAT	10756	77508	9	146.254	168496476	109.366	225329095	697572	7.20602	73.5432	529.954	343.977	4.76959	3.09579	0.593003	2.83068e-05	2.83068e-05	1	0	0	1	1	0
AAAATAAATC	121	619	10	146.254	168496476	109.366	225329095	6190	5.1157	0.827327	4.23236	2.74709	0.0423236	0.0274709	0.467761	2.51184e-07	2.51184e-07	1	0	0	1	0	0
AAAATAAATTATTTTAAT	19	79	18	146.254	168496476	109.366	225329095	1422	4.15789	0.129911	0.540156	0.350598	0.0097228	0.00631077	0.684328	5.77033e-08	5.77033e-08	1	0	0	1	1	0
AAAATAAATTTAAT	11	44	14	146.254	168496476	109.366	225329095	616	4	0.0752116	0.300846	0.19527	0.00421185	0.00273378	0.512043	2.49967e-08	2.49967e-08	1	0	0	1	1	0
AAAATAAG	446	2010	8	146.254	168496476	109.366	225329095	16080	4.50673	3.04949	13.7432	8.92029	0.109946	0.0713623	0.329663	6.5251e-07	6.5251e-07	1	0	0	1	0	0
AAAATAATAAT	54	218	11	146.254	168496476	109.366	225329095	2398	4.03704	0.36922	1.49056	0.967474	0.0163961	0.0106422	0.406045	9.73084e-08	9.73084e-08	1	0	0	1	0	0
AAAATAATTATG	106	530	12	146.254	168496476	109.366	225329095	6360	5	0.724766	3.62383	2.35212	0.043486	0.0282254	0.548618	2.58082e-07	2.58082e-07	1	0	0	1	1	0
AAAATAATTC	197	941	10	146.254	168496476	109.366	225329095	9410	4.77665	1.34697	6.43401	4.17611	0.0643401	0.0417611	0.436759	3.81848e-07	3.81848e-07	1	0	0	1	0	0
AAAATAATTG	206	1282	10	146.254	168496476	109.366	225329095	12820	6.2233	1.40851	8.76557	5.68946	0.0876557	0.0568946	0.569035	5.20223e-07	5.20223e-07	1	0	0	1	1	0
AAAATAC	42	168	7	146.254	168496476	109.366	225329095	1176	4	0.287171	1.14869	0.745576	0.0080408	0.00521903	0.256022	4.77209e-08	4.77209e-08	1	0	0	1	0	0
AAAATACAATTTTAAAC	30074	141836	17	146.254	168496476	109.366	225329095	2411212	4.71623	205.628	969.792	629.462	16.4865	10.7008	0.733099	9.78445e-05	9.78445e-05	1	1	1	1	1	1
AAAATAT	7	28	7	146.254	168496476	109.366	225329095	196	4	0.0478619	0.191448	0.124263	0.00134013	0.000869839	0.256022	7.95348e-09	7.95348e-09	1	0	0	1	0	0
AAAATATC	2	8	8	146.254	168496476	109.366	225329095	64	4	0.0136748	0.0546993	0.0355036	0.000437595	0.000284029	0.292596	2.59705e-09	2.59705e-09	1	0	0	1	0	0
AAAATATCCTT	90	420	11	146.254	168496476	109.366	225329095	4620	4.66667	0.615367	2.87171	1.86394	0.0315889	0.0205033	0.469373	1.87475e-07	1.87475e-07	1	0	0	1	0	0
AAAATATCG	165	916	9	146.254	168496476	109.366	225329095	8244	5.55152	1.12817	6.26307	4.06517	0.0563677	0.0365865	0.456849	3.34533e-07	3.34533e-07	1	0	0	1	0	0
AAAATATT	248	1159	8	146.254	168496476	109.366	225329095	9272	4.67339	1.69568	7.92456	5.14359	0.0633965	0.0411487	0.341854	3.76248e-07	3.76248e-07	1	0	0	1	0	0
AAAATATTCG	41	186	10	146.254	168496476	109.366	225329095	1860	4.53659	0.280334	1.27176	0.825459	0.0127176	0.00825459	0.414808	7.54769e-08	7.54769e-08	1	0	0	1	0	0
AAAATC	177	710	6	146.254	168496476	109.366	225329095	4260	4.0113	1.21022	4.85456	3.15095	0.0291274	0.0189057	0.220067	1.72866e-07	1.72866e-07	1	0	0	1	0	0
AAAATCAAT	506	2178	9	146.254	168496476	109.366	225329095	19602	4.30435	3.45973	14.8919	9.66586	0.134027	0.0869928	0.354216	7.95429e-07	7.95429e-07	1	0	0	1	0	0
AAAATCATT	205	1048	9	146.254	168496476	109.366	225329095	9432	5.1122	1.40167	7.16561	4.65098	0.0644905	0.0418588	0.420696	3.82741e-07	3.82741e-07	1	0	0	1	0	0
AAAATCG	1	4	7	146.254	168496476	109.366	225329095	28	4	0.00683742	0.0273497	0.0177518	0.000191448	0.000124263	0.256022	1.13621e-09	1.13621e-09	1	0	0	1	0	0
AAAATCT	2	15	7	146.254	168496476	109.366	225329095	105	7.5	0.0136748	0.102561	0.0665693	0.000717929	0.000465985	0.48004	4.26079e-09	4.26079e-09	1	0	0	1	0	0
AAAATG	30	120	6	146.254	168496476	109.366	225329095	720	4	0.205122	0.82049	0.532554	0.00492294	0.00319533	0.219447	2.92169e-08	2.92169e-08	1	0	0	1	0	0
AAAATGAAAG	42	197	10	146.254	168496476	109.366	225329095	1970	4.69048	0.287171	1.34697	0.874277	0.0134697	0.00874277	0.42888	7.99406e-08	7.99406e-08	1	0	0	1	0	0
AAAATGAAAT	2931	18384	10	146.254	168496476	109.366	225329095	183840	6.27226	20.0405	125.699	81.5873	1.25699	0.815873	0.573512	7.46004e-06	7.46004e-06	1	0	0	1	1	0
AAAATGAAT	692	4805	9	146.254	168496476	109.366	225329095	43245	6.94364	4.73149	32.8538	21.3244	0.295684	0.191919	0.57141	1.75484e-06	1.75484e-06	1	0	0	1	1	0
AAAATGAATTTG	134	539	12	146.254	168496476	109.366	225329095	6468	4.02239	0.916214	3.68537	2.39206	0.0442244	0.0287047	0.44135	2.62465e-07	2.62465e-07	1	0	0	1	0	0
AAAATGTT	1	6	8	146.254	168496476	109.366	225329095	48	6	0.00683742	0.0410245	0.0266277	0.000328196	0.000213022	0.438894	1.94779e-09	1.94779e-09	1	0	0	1	0	0
AAAATT	638	3787	6	146.254	168496476	109.366	225329095	22722	5.93574	4.36227	25.8933	16.8065	0.15536	0.100839	0.325645	9.22036e-07	9.22036e-07	1	0	0	1	0	0
AAAATTAAAT	105	587	10	146.254	168496476	109.366	225329095	5870	5.59048	0.717929	4.01356	2.60508	0.0401356	0.0260508	0.511172	2.38199e-07	2.38199e-07	1	0	0	1	1	0
AAAATTAAATTC	1008	4207	12	146.254	168496476	109.366	225329095	50484	4.17361	6.89211	28.765	18.6705	0.34518	0.224046	0.457943	2.04859e-06	2.04859e-06	1	0	0	1	0	0
AAAATTAAC	105	570	9	146.254	168496476	109.366	225329095	5130	5.42857	0.717929	3.89733	2.52963	0.0350759	0.0227667	0.446731	2.0817e-07	2.0817e-07	1	0	0	1	0	0
AAAATTAAT	164	727	9	146.254	168496476	109.366	225329095	6543	4.43293	1.12134	4.9708	3.22639	0.0447372	0.0290375	0.364797	2.65508e-07	2.65508e-07	1	0	0	1	0	0
AAAATTAATG	312	1478	10	146.254	168496476	109.366	225329095	14780	4.73718	2.13327	10.1057	6.55929	0.101057	0.0655929	0.43315	5.99757e-07	5.99757e-07	1	0	0	1	0	0
AAAATTAATTT	90	408	11	146.254	168496476	109.366	225329095	4488	4.53333	0.615367	2.78967	1.81068	0.0306863	0.0199175	0.455962	1.82118e-07	1.82118e-07	1	0	0	1	0	0
AAAATTACGATTT	57	286	13	146.254	168496476	109.366	225329095	3718	5.01754	0.389733	1.9555	1.26925	0.0254215	0.0165003	0.596421	1.50873e-07	1.50873e-07	1	0	0	1	1	0
AAAATTAT	296	1184	8	146.254	168496476	109.366	225329095	9472	4	2.02387	8.0955	5.25454	0.064764	0.0420363	0.292596	3.84364e-07	3.84364e-07	1	0	0	1	0	0
AAAATTATTTG	45	264	11	146.254	168496476	109.366	225329095	2904	5.86667	0.307684	1.80508	1.17162	0.0198559	0.0128878	0.590069	1.17841e-07	1.17841e-07	1	0	0	1	1	0
AAAATTC	24	96	7	146.254	168496476	109.366	225329095	672	4	0.164098	0.656392	0.426044	0.00459474	0.0029823	0.256022	2.72691e-08	2.72691e-08	1	0	0	1	0	0
AAAATTCAATTTTAAAC	6986	31179	17	146.254	168496476	109.366	225329095	530043	4.46307	47.7662	213.184	138.371	3.62412	2.35231	0.693747	2.15086e-05	2.15086e-05	1	0	0	1	1	0
AAAATTCAT	94	386	9	146.254	168496476	109.366	225329095	3474	4.10638	0.642717	2.63924	1.71305	0.0237532	0.0154174	0.337925	1.40971e-07	1.40971e-07	1	0	0	1	0	0
AAAATTCATG	74	360	10	146.254	168496476	109.366	225329095	3600	4.86486	0.505969	2.46147	1.59766	0.0246147	0.0159766	0.444825	1.46084e-07	1.46084e-07	1	0	0	1	0	0
AAAATTCATT	202	866	10	146.254	168496476	109.366	225329095	8660	4.28713	1.38116	5.9212	3.84327	0.059212	0.0384327	0.391999	3.51414e-07	3.51414e-07	1	0	0	1	0	0
AAAATTCATTAATTTCAT	186	822	18	146.254	168496476	109.366	225329095	14796	4.41935	1.27176	5.62036	3.648	0.101166	0.065664	0.727361	6.00407e-07	6.00407e-07	1	0	0	1	1	0
AAAATTCATTTGTAAAT	8392	39798	17	146.254	168496476	109.366	225329095	676566	4.74237	57.3796	272.115	176.622	4.62596	3.00257	0.737162	2.74544e-05	2.74544e-05	1	0	0	1	1	0
AAAATTG	13	52	7	146.254	168496476	109.366	225329095	364	4	0.0888864	0.355546	0.230774	0.00248882	0.00161542	0.256022	1.47707e-08	1.47707e-08	1	0	0	1	0	0
AAAATTGAAAT	16	75	11	146.254	168496476	109.366	225329095	825	4.6875	0.109399	0.512806	0.332846	0.00564087	0.00366131	0.471468	3.34777e-08	3.34777e-08	1	0	0	1	0	0
AAAATTGAAATG	191	794	12	146.254	168496476	109.366	225329095	9528	4.15707	1.30595	5.42891	3.52373	0.0651469	0.0422848	0.456128	3.86637e-07	3.86637e-07	1	0	0	1	0	0
AAAATTGAAATT	1507	6477	12	146.254	168496476	109.366	225329095	77724	4.29794	10.304	44.2859	28.7446	0.531431	0.344935	0.471585	3.15396e-06	3.15396e-06	1	0	0	1	0	0
AAAATTGAAT	35	191	10	146.254	168496476	109.366	225329095	1910	5.45714	0.23931	1.30595	0.847649	0.0130595	0.00847649	0.498981	7.75059e-08	7.75059e-08	1	0	0	1	0	0
AAAATTGATTC	59	311	11	146.254	168496476	109.366	225329095	3421	5.27119	0.403408	2.12644	1.3802	0.0233908	0.0151822	0.530175	1.38821e-07	1.38821e-07	1	0	0	1	1	0
AAAATTGATTT	180	1034	11	146.254	168496476	109.366	225329095	11374	5.74444	1.23073	7.06989	4.58884	0.0777688	0.0504773	0.577776	4.61545e-07	4.61545e-07	1	0	0	1	1	0
AAAATTGGATT	98	425	11	146.254	168496476	109.366	225329095	4675	4.33673	0.670067	2.9059	1.88613	0.0319649	0.0207474	0.436188	1.89707e-07	1.89707e-07	1	0	0	1	0	0
AAAATTT	12	72	7	146.254	168496476	109.366	225329095	504	6	0.082049	0.492294	0.319533	0.00344606	0.00223673	0.384032	2.04518e-08	2.04518e-08	1	0	0	1	0	0
AAAATTTAGT	122	570	10	146.254	168496476	109.366	225329095	5700	4.67213	0.834165	3.89733	2.52963	0.0389733	0.0252963	0.427202	2.313e-07	2.313e-07	1	0	0	1	0	0
AAAATTTATC	24	107	10	146.254	168496476	109.366	225329095	1070	4.45833	0.164098	0.731603	0.474861	0.00731603	0.00474861	0.407653	4.34195e-08	4.34195e-08	1	0	0	1	0	0
AAAATTTATG	318	1716	10	146.254	168496476	109.366	225329095	17160	5.39623	2.1743	11.733	7.61553	0.11733	0.0761553	0.493411	6.96335e-07	6.96335e-07	1	0	0	1	0	0
AAAATTTATTG	50	299	11	146.254	168496476	109.366	225329095	3289	5.98	0.341871	2.04439	1.32695	0.0224883	0.0145964	0.601468	1.33464e-07	1.33464e-07	1	0	0	1	1	0
AAAATTTCAT	802	4176	10	146.254	168496476	109.366	225329095	41760	5.20698	5.48361	28.553	18.5329	0.28553	0.185329	0.476107	1.69458e-06	1.69458e-06	1	0	0	1	0	0
AAAATTTCGT	2	10	10	146.254	168496476	109.366	225329095	100	5	0.0136748	0.0683742	0.0443795	0.000683742	0.000443795	0.457181	4.0579e-09	4.0579e-09	1	0	0	1	0	0
AAAATTTTAAATT	10	43	13	146.254	168496476	109.366	225329095	559	4.3	0.0683742	0.294009	0.190832	0.00382212	0.00248082	0.511129	2.26837e-08	2.26837e-08	1	0	0	1	1	0
AAAATTTTAC	278	1229	10	146.254	168496476	109.366	225329095	12290	4.42086	1.9008	8.40318	5.45424	0.0840318	0.0545424	0.404227	4.98716e-07	4.98716e-07	1	0	0	1	0	0
AAAC	2080	13629	4	146.254	168496476	109.366	225329095	54516	6.5524	14.2218	93.1871	60.4849	0.372749	0.241939	0.239651	2.2122e-06	2.2122e-06	1	0	0	0	0	0
AAACAAACAC	5	20	10	146.254	168496476	109.366	225329095	200	4	0.0341871	0.136748	0.0887591	0.00136748	0.000887591	0.365745	8.1158e-09	8.1158e-09	1	0	0	1	0	0
AAACAAACCC	57627	417823	10	146.254	168496476	109.366	225329095	4178230	7.25047	394.02	2856.83	1854.28	28.5683	18.5428	0.662956	0.000169548	0.000169548	1	1	1	1	1	1
AAACAAC	5	20	7	146.254	168496476	109.366	225329095	140	4	0.0341871	0.136748	0.0887591	0.000957238	0.000621313	0.256022	5.68106e-09	5.68106e-09	1	0	0	1	0	0
AAACAACCCC	7	31	10	146.254	168496476	109.366	225329095	310	4.42857	0.0478619	0.21196	0.137577	0.0021196	0.00137577	0.404932	1.25795e-08	1.25795e-08	1	0	0	1	0	0
AAACAC	1	10	6	146.254	168496476	109.366	225329095	60	10	0.00683742	0.0683742	0.0443795	0.000410245	0.000266277	0.548618	2.43474e-09	2.43474e-09	1	0	0	1	1	0
AAACACACCC	2	9	10	146.254	168496476	109.366	225329095	90	4.5	0.0136748	0.0615367	0.0399416	0.000615367	0.000399416	0.411463	3.65211e-09	3.65211e-09	1	0	0	1	0	0
AAACAT	85	352	6	146.254	168496476	109.366	225329095	2112	4.14118	0.58118	2.40677	1.56216	0.0144406	0.00937296	0.227192	8.57028e-08	8.57028e-08	1	0	0	1	0	0
AAACC	1	7	5	146.254	168496476	109.366	225329095	35	7	0.00683742	0.0478619	0.0310657	0.00023931	0.000155328	0.320027	1.42026e-09	1.42026e-09	1	0	0	1	0	0
AAACCC	54	307	6	146.254	168496476	109.366	225329095	1842	5.68519	0.36922	2.09909	1.36245	0.0125945	0.00817471	0.311899	7.47465e-08	7.47465e-08	1	0	0	1	0	0
AAACCCAACC	12	51	10	146.254	168496476	109.366	225329095	510	4.25	0.082049	0.348708	0.226336	0.00348708	0.00226336	0.388604	2.06953e-08	2.06953e-08	1	0	0	1	0	0
AAACCCACAC	1	5	10	146.254	168496476	109.366	225329095	50	5	0.00683742	0.0341871	0.0221898	0.000341871	0.000221898	0.457181	2.02895e-09	2.02895e-09	1	0	0	1	0	0
AAACCCACCC	1	4	10	146.254	168496476	109.366	225329095	40	4	0.00683742	0.0273497	0.0177518	0.000273497	0.000177518	0.365745	1.62316e-09	1.62316e-09	1	0	0	1	0	0
AAACCCT	8	106	7	146.254	168496476	109.366	225329095	742	13.25	0.0546993	0.724766	0.470423	0.00507336	0.00329296	0.848071	3.01096e-08	3.01096e-08	1	0	0	1	1	0
AAACCGC	40	160	7	146.254	168496476	109.366	225329095	1120	4	0.273497	1.09399	0.710073	0.00765791	0.00497051	0.256022	4.54485e-08	4.54485e-08	1	0	0	1	0	0
AAACG	1	15	5	146.254	168496476	109.366	225329095	75	15	0.00683742	0.102561	0.0665693	0.000512806	0.000332846	0.685772	3.04342e-09	3.04342e-09	1	0	0	1	1	0
AAACT	30	150	5	146.254	168496476	109.366	225329095	750	5	0.205122	1.02561	0.665693	0.00512806	0.00332846	0.228591	3.04342e-08	3.04342e-08	1	0	0	1	0	0
AAACTT	30	145	6	146.254	168496476	109.366	225329095	870	4.83333	0.205122	0.991425	0.643503	0.00594855	0.00386102	0.265165	3.53037e-08	3.53037e-08	1	0	0	1	0	0
AAACTTG	1	5	7	146.254	168496476	109.366	225329095	35	5	0.00683742	0.0341871	0.0221898	0.00023931	0.000155328	0.320027	1.42026e-09	1.42026e-09	1	0	0	1	0	0
AAACTTGAAAGTTG	3	14	14	146.254	168496476	109.366	225329095	196	4.66667	0.0205122	0.0957238	0.0621313	0.00134013	0.000869839	0.597384	7.95348e-09	7.95348e-09	1	0	0	1	1	0
AAAG	969	6083	4	146.254	168496476	109.366	225329095	24332	6.27761	6.62546	41.592	26.9961	0.166368	0.107984	0.2296	9.87368e-07	9.87368e-07	1	0	0	0	0	0
AAAGAAG	799	3738	7	146.254	168496476	109.366	225329095	26166	4.67835	5.46309	25.5583	16.5891	0.178908	0.116123	0.299439	1.06179e-06	1.06179e-06	1	0	0	1	0	0
AAAGACC	1	14	7	146.254	168496476	109.366	225329095	98	14	0.00683742	0.0957238	0.0621313	0.000670067	0.000434919	0.896075	3.97674e-09	3.97674e-09	1	0	0	1	1	0
AAAGACG	19	106	7	146.254	168496476	109.366	225329095	742	5.57895	0.129911	0.724766	0.470423	0.00507336	0.00329296	0.357083	3.01096e-08	3.01096e-08	1	0	0	1	0	0
AAAGAG	373	1697	6	146.254	168496476	109.366	225329095	10182	4.5496	2.55036	11.6031	7.53121	0.0696186	0.0451872	0.249599	4.13175e-07	4.13175e-07	1	0	0	1	0	0
AAAGATCGAGCG	2	11	12	146.254	168496476	109.366	225329095	132	5.5	0.0136748	0.0752116	0.0488175	0.000902539	0.00058581	0.603479	5.35643e-09	5.35643e-09	1	0	0	1	1	0
AAAGC	1	5	5	146.254	168496476	109.366	225329095	25	5	0.00683742	0.0341871	0.0221898	0.000170935	0.000110949	0.228591	1.01447e-09	1.01447e-09	1	0	0	1	0	0
AAAGG	117	585	5	146.254	168496476	109.366	225329095	2925	5	0.799978	3.99989	2.5962	0.0199994	0.012981	0.228591	1.18694e-07	1.18694e-07	1	0	0	1	0	0
AAAGGAC	1	6	7	146.254	168496476	109.366	225329095	42	6	0.00683742	0.0410245	0.0266277	0.000287171	0.000186394	0.384032	1.70432e-09	1.70432e-09	1	0	0	1	0	0
AAAGGCG	21	84	7	146.254	168496476	109.366	225329095	588	4	0.143586	0.574343	0.372788	0.0040204	0.00260952	0.256022	2.38604e-08	2.38604e-08	1	0	0	1	0	0
AAAGGG	251	1004	6	146.254	168496476	109.366	225329095	6024	4	1.71619	6.86476	4.45571	0.0411886	0.0267342	0.219447	2.44448e-07	2.44448e-07	1	0	0	1	0	0
AAAGGTC	2	8	7	146.254	168496476	109.366	225329095	56	4	0.0136748	0.0546993	0.0355036	0.000382895	0.000248525	0.256022	2.27242e-09	2.27242e-09	1	0	0	1	0	0
AAAGGTG	1	14	7	146.254	168496476	109.366	225329095	98	14	0.00683742	0.0957238	0.0621313	0.000670067	0.000434919	0.896075	3.97674e-09	3.97674e-09	1	0	0	1	1	0
AAAGTCAGACGT	1	4	12	146.254	168496476	109.366	225329095	48	4	0.00683742	0.0273497	0.0177518	0.000328196	0.000213022	0.438894	1.94779e-09	1.94779e-09	1	0	0	1	0	0
AAAGTGC	51	275	7	146.254	168496476	109.366	225329095	1925	5.39216	0.348708	1.88029	1.22044	0.013162	0.00854306	0.345127	7.81145e-08	7.81145e-08	1	0	0	1	0	0
AAAGTTG	2	9	7	146.254	168496476	109.366	225329095	63	4.5	0.0136748	0.0615367	0.0399416	0.000430757	0.000279591	0.288024	2.55648e-09	2.55648e-09	1	0	0	1	0	0
AAAT	27977	268140	4	146.254	168496476	109.366	225329095	1072560	9.5843	191.29	1833.38	1189.99	7.33354	4.75997	0.350541	4.35234e-05	4.35234e-05	1	1	1	0	0	0
AAATAAATAAT	5167	29137	11	146.254	168496476	109.366	225329095	320507	5.63906	35.3289	199.222	129.309	2.19144	1.4224	0.567176	1.30058e-05	1.30058e-05	1	0	0	1	1	0
AAATAAATAG	41	211	10	146.254	168496476	109.366	225329095	2110	5.14634	0.280334	1.44269	0.936408	0.0144269	0.00936408	0.470562	8.56216e-08	8.56216e-08	1	0	0	1	0	0
AAATAAATAT	278	1362	10	146.254	168496476	109.366	225329095	13620	4.89928	1.9008	9.31256	6.04449	0.0931256	0.0604449	0.447972	5.52686e-07	5.52686e-07	1	0	0	1	0	0
AAATAAATC	461	2602	9	146.254	168496476	109.366	225329095	23418	5.64425	3.15205	17.791	11.5476	0.160119	0.103928	0.46448	9.50279e-07	9.50279e-07	1	0	0	1	0	0
AAATAAATCAT	27	131	11	146.254	168496476	109.366	225329095	1441	4.85185	0.18461	0.895701	0.581372	0.00985272	0.00639509	0.487999	5.84743e-08	5.84743e-08	1	0	0	1	0	0
AAATAAATT	657	3225	9	146.254	168496476	109.366	225329095	29025	4.90868	4.49218	22.0507	14.3124	0.198456	0.128812	0.403948	1.1778e-06	1.1778e-06	1	0	0	1	0	0
AAATAAATTT	18	78	10	146.254	168496476	109.366	225329095	780	4.33333	0.123073	0.533318	0.34616	0.00533318	0.0034616	0.396224	3.16516e-08	3.16516e-08	1	0	0	1	0	0
AAATAAT	149	760	7	146.254	168496476	109.366	225329095	5320	5.10067	1.01877	5.19644	3.37284	0.036375	0.0236099	0.32647	2.1588e-07	2.1588e-07	1	0	0	1	0	0
AAATAATAAT	217	1073	10	146.254	168496476	109.366	225329095	10730	4.9447	1.48372	7.33655	4.76192	0.0733655	0.0476192	0.452125	4.35412e-07	4.35412e-07	1	0	0	1	0	0
AAATAATAATT	54	377	11	146.254	168496476	109.366	225329095	4147	6.98148	0.36922	2.57771	1.67311	0.0283548	0.0184042	0.702197	1.68281e-07	1.68281e-07	1	0	0	1	1	0
AAATAATAT	44	184	9	146.254	168496476	109.366	225329095	1656	4.18182	0.300846	1.25808	0.816583	0.0113228	0.00734925	0.344133	6.71988e-08	6.71988e-08	1	0	0	1	0	0
AAATAATATTT	31	139	11	146.254	168496476	109.366	225329095	1529	4.48387	0.21196	0.950401	0.616876	0.0104544	0.00678563	0.450987	6.20453e-08	6.20453e-08	1	0	0	1	0	0
AAATAATTAAT	96	416	11	146.254	168496476	109.366	225329095	4576	4.33333	0.656392	2.84436	1.84619	0.031288	0.0203081	0.435846	1.85689e-07	1.85689e-07	1	0	0	1	0	0
AAATAATTAT	176	859	10	146.254	168496476	109.366	225329095	8590	4.88068	1.20339	5.87334	3.8122	0.0587334	0.038122	0.446271	3.48573e-07	3.48573e-07	1	0	0	1	0	0
AAATAATTATAAATAATTGT	2	8	20	146.254	168496476	109.366	225329095	160	4	0.0136748	0.0546993	0.0355036	0.00109399	0.000710073	0.73149	6.49264e-09	6.49264e-09	1	0	0	1	1	0
AAATAATTGAAATT	151	771	14	146.254	168496476	109.366	225329095	10794	5.10596	1.03245	5.27165	3.42166	0.0738031	0.0479033	0.653618	4.3801e-07	4.3801e-07	1	0	0	1	1	0
AAATAC	82	328	6	146.254	168496476	109.366	225329095	1968	4	0.560668	2.24267	1.45565	0.013456	0.00873389	0.219447	7.98594e-08	7.98594e-08	1	0	0	1	0	0
AAATAG	2	8	6	146.254	168496476	109.366	225329095	48	4	0.0136748	0.0546993	0.0355036	0.000328196	0.000213022	0.219447	1.94779e-09	1.94779e-09	1	0	0	1	0	0
AAATAGAAT	8	44	9	146.254	168496476	109.366	225329095	396	5.5	0.0546993	0.300846	0.19527	0.00270762	0.00175743	0.452609	1.60693e-08	1.60693e-08	1	0	0	1	0	0
AAATAGTC	1	6	8	146.254	168496476	109.366	225329095	48	6	0.00683742	0.0410245	0.0266277	0.000328196	0.000213022	0.438894	1.94779e-09	1.94779e-09	1	0	0	1	0	0
AAATAT	216	1270	6	146.254	168496476	109.366	225329095	7620	5.87963	1.47688	8.68352	5.6362	0.0521011	0.0338172	0.322567	3.09212e-07	3.09212e-07	1	0	0	1	0	0
AAATATAAATTAT	110	460	13	146.254	168496476	109.366	225329095	5980	4.18182	0.752116	3.14521	2.04146	0.0408877	0.026539	0.497081	2.42662e-07	2.42662e-07	1	0	0	1	0	0
AAATATAATAT	19	131	11	146.254	168496476	109.366	225329095	1441	6.89474	0.129911	0.895701	0.581372	0.00985272	0.00639509	0.693472	5.84743e-08	5.84743e-08	1	0	0	1	1	0
AAATATCG	380	2054	8	146.254	168496476	109.366	225329095	16432	5.40526	2.59822	14.0441	9.11556	0.112352	0.0729244	0.39539	6.66794e-07	6.66794e-07	1	0	0	1	0	0
AAATATT	24	116	7	146.254	168496476	109.366	225329095	812	4.83333	0.164098	0.79314	0.514803	0.00555198	0.00360362	0.309359	3.29501e-08	3.29501e-08	1	0	0	1	0	0
AAATC	1	20	5	146.254	168496476	109.366	225329095	100	20	0.00683742	0.136748	0.0887591	0.000683742	0.000443795	0.914363	4.0579e-09	4.0579e-09	1	0	0	1	1	0
AAATCAAATG	36	227	10	146.254	168496476	109.366	225329095	2270	6.30556	0.246147	1.55209	1.00742	0.0155209	0.0100742	0.576556	9.21143e-08	9.21143e-08	1	0	0	1	1	0
AAATCAAT	171	732	8	146.254	168496476	109.366	225329095	5856	4.2807	1.1692	5.00499	3.24858	0.0400399	0.0259887	0.313129	2.37631e-07	2.37631e-07	1	0	0	1	0	0
AAATCCC	19	76	7	146.254	168496476	109.366	225329095	532	4	0.129911	0.519644	0.337284	0.0036375	0.00236099	0.256022	2.1588e-08	2.1588e-08	1	0	0	1	0	0
AAATCG	1	16	6	146.254	168496476	109.366	225329095	96	16	0.00683742	0.109399	0.0710073	0.000656392	0.000426044	0.877788	3.89558e-09	3.89558e-09	1	0	0	1	1	0
AAATG	5	45	5	146.254	168496476	109.366	225329095	225	9	0.0341871	0.307684	0.199708	0.00153842	0.000998539	0.411463	9.13027e-09	9.13027e-09	1	0	0	1	0	0
AAATGAAT	2551	17824	8	146.254	168496476	109.366	225329095	142592	6.98706	17.4422	121.87	79.1021	0.974961	0.632817	0.511097	5.78624e-06	5.78624e-06	1	0	0	1	1	0
AAATGAATAATT	29	131	12	146.254	168496476	109.366	225329095	1572	4.51724	0.198285	0.895701	0.581372	0.0107484	0.00697646	0.495648	6.37902e-08	6.37902e-08	1	0	0	1	0	0
AAATGG	1	4	6	146.254	168496476	109.366	225329095	24	4	0.00683742	0.0273497	0.0177518	0.000164098	0.000106511	0.219447	9.73896e-10	9.73896e-10	1	0	0	1	0	0
AAATT	304	2384	5	146.254	168496476	109.366	225329095	11920	7.84211	2.07857	16.3004	10.5801	0.081502	0.0529004	0.358526	4.83701e-07	4.83701e-07	1	0	0	1	0	0
AAATTAAATTG	44	179	11	146.254	168496476	109.366	225329095	1969	4.06818	0.300846	1.2239	0.794394	0.0134629	0.00873833	0.409177	7.99e-08	7.99e-08	1	0	0	1	0	0
AAATTAAATTT	106	472	11	146.254	168496476	109.366	225329095	5192	4.45283	0.724766	3.22726	2.09471	0.0354999	0.0230419	0.447865	2.10686e-07	2.10686e-07	1	0	0	1	0	0
AAATTAAT	767	3245	8	146.254	168496476	109.366	225329095	25960	4.23077	5.2443	22.1874	14.4012	0.177499	0.115209	0.309477	1.05343e-06	1.05343e-06	1	0	0	1	0	0
AAATTAATG	321	1755	9	146.254	168496476	109.366	225329095	15795	5.46729	2.19481	11.9997	7.78861	0.107997	0.0700975	0.449918	6.40945e-07	6.40945e-07	1	0	0	1	0	0
AAATTAATT	391	1716	9	146.254	168496476	109.366	225329095	15444	4.38875	2.67343	11.733	7.61553	0.105597	0.0685398	0.361161	6.26702e-07	6.26702e-07	1	0	0	1	0	0
AAATTAATTAATAATTT	20	87	17	146.254	168496476	109.366	225329095	1479	4.35	0.136748	0.594855	0.386102	0.0101125	0.00656373	0.676171	6.00163e-08	6.00163e-08	1	0	0	1	1	0
AAATTACAATTTAC	143	750	14	146.254	168496476	109.366	225329095	10500	5.24476	0.97775	5.12806	3.32846	0.0717929	0.0465985	0.671385	4.26079e-07	4.26079e-07	1	0	0	1	1	0
AAATTAT	9	45	7	146.254	168496476	109.366	225329095	315	5	0.0615367	0.307684	0.199708	0.00215379	0.00139796	0.320027	1.27824e-08	1.27824e-08	1	0	0	1	0	0
AAATTATT	284	1196	8	146.254	168496476	109.366	225329095	9568	4.21127	1.94183	8.17755	5.30779	0.0654204	0.0424623	0.30805	3.8826e-07	3.8826e-07	1	0	0	1	0	0
AAATTATTAAG	103	450	11	146.254	168496476	109.366	225329095	4950	4.36893	0.704254	3.07684	1.99708	0.0338452	0.0219679	0.439427	2.00866e-07	2.00866e-07	1	0	0	1	0	0
AAATTATTGT	45	188	10	146.254	168496476	109.366	225329095	1880	4.17778	0.307684	1.28543	0.834335	0.0128543	0.00834335	0.382	7.62885e-08	7.62885e-08	1	0	0	1	0	0
AAATTC	52	245	6	146.254	168496476	109.366	225329095	1470	4.71154	0.355546	1.67517	1.0873	0.010051	0.00652379	0.258483	5.96511e-08	5.96511e-08	1	0	0	1	0	0
AAATTCAATAAATTGAAT	1	5	18	146.254	168496476	109.366	225329095	90	5	0.00683742	0.0341871	0.0221898	0.000615367	0.000399416	0.822926	3.65211e-09	3.65211e-09	1	0	0	1	1	0
AAATTCAATTT	131	706	11	146.254	168496476	109.366	225329095	7766	5.38931	0.895701	4.82722	3.1332	0.0530994	0.0344651	0.542056	3.15136e-07	3.15136e-07	1	0	0	1	1	0
AAATTCAT	277	1535	8	146.254	168496476	109.366	225329095	12280	5.54152	1.89396	10.4954	6.81226	0.0839635	0.0544981	0.405356	4.9831e-07	4.9831e-07	1	0	0	1	0	0
AAATTCTATG	1	5	10	146.254	168496476	109.366	225329095	50	5	0.00683742	0.0341871	0.0221898	0.000341871	0.000221898	0.457181	2.02895e-09	2.02895e-09	1	0	0	1	0	0
AAATTG	193	875	6	146.254	168496476	109.366	225329095	5250	4.53368	1.31962	5.98274	3.88321	0.0358964	0.0232993	0.248726	2.1304e-07	2.1304e-07	1	0	0	1	0	0
AAATTGAAATTT	73	296	12	146.254	168496476	109.366	225329095	3552	4.05479	0.499131	2.02387	1.31363	0.0242865	0.0157636	0.444906	1.44137e-07	1.44137e-07	1	0	0	1	0	0
AAATTGTC	1	5	8	146.254	168496476	109.366	225329095	40	5	0.00683742	0.0341871	0.0221898	0.000273497	0.000177518	0.365745	1.62316e-09	1.62316e-09	1	0	0	1	0	0
AAATTT	187	799	6	146.254	168496476	109.366	225329095	4794	4.27273	1.2786	5.46309	3.54592	0.0327786	0.0212755	0.234409	1.94536e-07	1.94536e-07	1	0	0	1	0	0
AAATTTAG	157	899	8	146.254	168496476	109.366	225329095	7192	5.72611	1.07347	6.14684	3.98972	0.0491747	0.0319178	0.41886	2.91844e-07	2.91844e-07	1	0	0	1	0	0
AAATTTATG	41	247	9	146.254	168496476	109.366	225329095	2223	6.02439	0.280334	1.68884	1.09617	0.0151996	0.00986557	0.495763	9.02071e-08	9.02071e-08	1	0	0	1	0	0
AAATTTC	45	180	7	146.254	168496476	109.366	225329095	1260	4	0.307684	1.23073	0.798832	0.00861514	0.00559182	0.256022	5.11295e-08	5.11295e-08	1	0	0	1	0	0
AAC	21368	198771	3	146.254	168496476	109.366	225329095	596313	9.30227	146.102	1359.08	882.136	4.07724	2.64641	0.25517	2.41978e-05	2.41978e-05	1	1	0	0	0	0
AACAAG	1	4	6	146.254	168496476	109.366	225329095	24	4	0.00683742	0.0273497	0.0177518	0.000164098	0.000106511	0.219447	9.73896e-10	9.73896e-10	1	0	0	1	0	0
AACAAT	169	676	6	146.254	168496476	109.366	225329095	4056	4	1.15552	4.62209	3.00006	0.0277326	0.0180003	0.219447	1.64588e-07	1.64588e-07	1	0	0	1	0	0
AACAGC	348	1444	6	146.254	168496476	109.366	225329095	8664	4.14943	2.37942	9.87323	6.4084	0.0592394	0.0384504	0.227645	3.51576e-07	3.51576e-07	1	0	0	1	0	0
AACATAT	1	4	7	146.254	168496476	109.366	225329095	28	4	0.00683742	0.0273497	0.0177518	0.000191448	0.000124263	0.256022	1.13621e-09	1.13621e-09	1	0	0	1	0	0
AACATC	2	8	6	146.254	168496476	109.366	225329095	48	4	0.0136748	0.0546993	0.0355036	0.000328196	0.000213022	0.219447	1.94779e-09	1.94779e-09	1	0	0	1	0	0
AACATCAACGTC	1	4	12	146.254	168496476	109.366	225329095	48	4	0.00683742	0.0273497	0.0177518	0.000328196	0.000213022	0.438894	1.94779e-09	1.94779e-09	1	0	0	1	0	0
AACATCTCGCCG	1	6	12	146.254	168496476	109.366	225329095	72	6	0.00683742	0.0410245	0.0266277	0.000492294	0.000319533	0.658341	2.92169e-09	2.92169e-09	1	0	0	1	1	0
AACC	3	18	4	146.254	168496476	109.366	225329095	72	6	0.0205122	0.123073	0.0798832	0.000492294	0.000319533	0.219447	2.92169e-09	2.92169e-09	1	0	0	0	0	0
AACCAC	76	304	6	146.254	168496476	109.366	225329095	1824	4	0.519644	2.07857	1.34914	0.0124714	0.00809483	0.219447	7.40161e-08	7.40161e-08	1	0	0	1	0	0
AACCAG	3	14	6	146.254	168496476	109.366	225329095	84	4.66667	0.0205122	0.0957238	0.0621313	0.000574343	0.000372788	0.256022	3.40863e-09	3.40863e-09	1	0	0	1	0	0
AACCAGC	34	136	7	146.254	168496476	109.366	225329095	952	4	0.232472	0.929888	0.603562	0.00650922	0.00422493	0.256022	3.86312e-08	3.86312e-08	1	0	0	1	0	0
AACCAGTCTTCG	1509	7590	12	146.254	168496476	109.366	225329095	91080	5.02982	10.3177	51.896	33.6841	0.622752	0.404209	0.55189	3.69593e-06	3.69593e-06	1	0	0	1	1	0
AACCC	7	42	5	146.254	168496476	109.366	225329095	210	6	0.0478619	0.287171	0.186394	0.00143586	0.00093197	0.274309	8.52159e-09	8.52159e-09	1	0	0	1	0	0
AACCCCCGCGAC	1	4	12	146.254	168496476	109.366	225329095	48	4	0.00683742	0.0273497	0.0177518	0.000328196	0.000213022	0.438894	1.94779e-09	1.94779e-09	1	0	0	1	0	0
AACCCT	3	17	6	146.254	168496476	109.366	225329095	102	5.66667	0.0205122	0.116236	0.0754452	0.000697416	0.000452671	0.310883	4.13906e-09	4.13906e-09	1	0	0	1	0	0
AACCGTCACATGTC	1	5	14	146.254	168496476	109.366	225329095	70	5	0.00683742	0.0341871	0.0221898	0.000478619	0.000310657	0.640054	2.84053e-09	2.84053e-09	1	0	0	1	1	0
AACCT	4	81	5	146.254	168496476	109.366	225329095	405	20.25	0.0273497	0.553831	0.359474	0.00276915	0.00179737	0.925792	1.64345e-08	1.64345e-08	1	0	0	1	1	0
AACG	2088	33806	4	146.254	168496476	109.366	225329095	135224	16.1906	14.2765	231.146	150.029	0.924583	0.600118	0.592164	5.48725e-06	5.48725e-06	1	0	0	0	1	0
AACGAACGTACGTATC	1	4	16	146.254	168496476	109.366	225329095	64	4	0.00683742	0.0273497	0.0177518	0.000437595	0.000284029	0.585192	2.59705e-09	2.59705e-09	1	0	0	1	1	0
AACGAAGACAAGG	69	314	13	146.254	168496476	109.366	225329095	4082	4.55072	0.471782	2.14695	1.39352	0.0279103	0.0181157	0.540932	1.65643e-07	1.65643e-07	1	0	0	1	1	0
AACGAATG	424	3943	8	146.254	168496476	109.366	225329095	31544	9.29953	2.89906	26.9599	17.4988	0.215679	0.139991	0.680251	1.28002e-06	1.28002e-06	1	0	0	1	1	0
AACGAC	92	371	6	146.254	168496476	109.366	225329095	2226	4.03261	0.629042	2.53668	1.64648	0.0152201	0.00987888	0.221236	9.03288e-08	9.03288e-08	1	0	0	1	0	0
AACGAGGC	385	2210	8	146.254	168496476	109.366	225329095	17680	5.74026	2.6324	15.1107	9.80788	0.120886	0.078463	0.419894	7.17436e-07	7.17436e-07	1	0	0	1	0	0
AACGAGTCTTCG	1984	9196	12	146.254	168496476	109.366	225329095	110352	4.63508	13.5654	62.8769	40.8114	0.754522	0.489737	0.508577	4.47797e-06	4.47797e-06	1	0	0	1	1	0
AACGCG	75	300	6	146.254	168496476	109.366	225329095	1800	4	0.512806	2.05122	1.33139	0.0123073	0.00798832	0.219447	7.30422e-08	7.30422e-08	1	0	0	1	0	0
AACGCGTCTTCG	557	2743	12	146.254	168496476	109.366	225329095	32916	4.9246	3.80844	18.755	12.1733	0.22506	0.14608	0.540344	1.3357e-06	1.3357e-06	1	0	0	1	1	0
AACGGT	65	260	6	146.254	168496476	109.366	225329095	1560	4	0.444432	1.77773	1.15387	0.0106664	0.00692321	0.219447	6.33032e-08	6.33032e-08	1	0	0	1	0	0
AACT	1	7	4	146.254	168496476	109.366	225329095	28	7	0.00683742	0.0478619	0.0310657	0.000191448	0.000124263	0.256022	1.13621e-09	1.13621e-09	1	0	0	0	0	0
AACTAC	1	4	6	146.254	168496476	109.366	225329095	24	4	0.00683742	0.0273497	0.0177518	0.000164098	0.000106511	0.219447	9.73896e-10	9.73896e-10	1	0	0	1	0	0
AACTACTTG	1	4	9	146.254	168496476	109.366	225329095	36	4	0.00683742	0.0273497	0.0177518	0.000246147	0.000159766	0.329171	1.46084e-09	1.46084e-09	1	0	0	1	0	0
AACTAG	1	6	6	146.254	168496476	109.366	225329095	36	6	0.00683742	0.0410245	0.0266277	0.000246147	0.000159766	0.329171	1.46084e-09	1.46084e-09	1	0	0	1	0	0
AACTCCGGTGTCG	178	820	13	146.254	168496476	109.366	225329095	10660	4.60674	1.21706	5.60668	3.63912	0.0728868	0.0473086	0.54759	4.32572e-07	4.32572e-07	1	0	0	1	1	0
AACTCTC	1	5	7	146.254	168496476	109.366	225329095	35	5	0.00683742	0.0341871	0.0221898	0.00023931	0.000155328	0.320027	1.42026e-09	1.42026e-09	1	0	0	1	0	0
AACTGC	44	176	6	146.254	168496476	109.366	225329095	1056	4	0.300846	1.20339	0.78108	0.00722031	0.00468648	0.219447	4.28514e-08	4.28514e-08	1	0	0	1	0	0
AACTTGTACTC	2	8	11	146.254	168496476	109.366	225329095	88	4	0.0136748	0.0546993	0.0355036	0.000601693	0.00039054	0.40232	3.57095e-09	3.57095e-09	1	0	0	1	0	0
AAG	14851	151320	3	146.254	168496476	109.366	225329095	453960	10.1892	101.542	1034.64	671.551	3.10391	2.01465	0.279499	1.84212e-05	1.84212e-05	1	1	0	0	0	0
AAGAATT	82	328	7	146.254	168496476	109.366	225329095	2296	4	0.560668	2.24267	1.45565	0.0156987	0.0101895	0.256022	9.31693e-08	9.31693e-08	1	0	0	1	0	0
AAGACACGTCTC	1578	8364	12	146.254	168496476	109.366	225329095	100368	5.30038	10.7894	57.1881	37.119	0.686258	0.445428	0.581576	4.07283e-06	4.07283e-06	1	0	0	1	1	0
AAGACAT	1	14	7	146.254	168496476	109.366	225329095	98	14	0.00683742	0.0957238	0.0621313	0.000670067	0.000434919	0.896075	3.97674e-09	3.97674e-09	1	0	0	1	1	0
AAGACATCCAGC	5	22	12	146.254	168496476	109.366	225329095	264	4.4	0.0341871	0.150423	0.097635	0.00180508	0.00117162	0.482783	1.07129e-08	1.07129e-08	1	0	0	1	0	0
AAGACC	2	10	6	146.254	168496476	109.366	225329095	60	5	0.0136748	0.0683742	0.0443795	0.000410245	0.000266277	0.274309	2.43474e-09	2.43474e-09	1	0	0	1	0	0
AAGACCAAGACG	1	6	12	146.254	168496476	109.366	225329095	72	6	0.00683742	0.0410245	0.0266277	0.000492294	0.000319533	0.658341	2.92169e-09	2.92169e-09	1	0	0	1	1	0
AAGACG	114	456	6	146.254	168496476	109.366	225329095	2736	4	0.779465	3.11786	2.02371	0.0187072	0.0121422	0.219447	1.11024e-07	1.11024e-07	1	0	0	1	0	0
AAGACTCGTCGG	288	1404	12	146.254	168496476	109.366	225329095	16848	4.875	1.96918	9.59973	6.23089	0.115197	0.0747706	0.534902	6.83675e-07	6.83675e-07	1	0	0	1	1	0
AAGACTCGTCTG	11109	55723	12	146.254	168496476	109.366	225329095	668676	5.01602	75.9568	381.001	247.296	4.57202	2.96755	0.550376	2.71342e-05	2.71342e-05	1	0	0	1	1	0
AAGACTGGTCGG	303	1329	12	146.254	168496476	109.366	225329095	15948	4.38614	2.07174	9.08692	5.89804	0.109043	0.0707765	0.481262	6.47154e-07	6.47154e-07	1	0	0	1	0	0
AAGACTGGTCTG	2770	11232	12	146.254	168496476	109.366	225329095	134784	4.05487	18.9396	76.7978	49.8471	0.921574	0.598165	0.444915	5.4694e-06	5.4694e-06	1	0	0	1	0	0
AAGAG	67	366	5	146.254	168496476	109.366	225329095	1830	5.46269	0.458107	2.50249	1.62429	0.0125125	0.00812145	0.249744	7.42595e-08	7.42595e-08	1	0	0	1	0	0
AAGAGAG	2	13	7	146.254	168496476	109.366	225329095	91	6.5	0.0136748	0.0888864	0.0576934	0.000622205	0.000403854	0.416035	3.69269e-09	3.69269e-09	1	0	0	1	0	0
AAGAGC	1	11	6	146.254	168496476	109.366	225329095	66	11	0.00683742	0.0752116	0.0488175	0.000451269	0.000292905	0.603479	2.67821e-09	2.67821e-09	1	0	0	1	1	0
AAGAGG	120	518	6	146.254	168496476	109.366	225329095	3108	4.31667	0.82049	3.54178	2.29886	0.0212507	0.0137932	0.23682	1.26119e-07	1.26119e-07	1	0	0	1	0	0
AAGAGGACG	320	1401	9	146.254	168496476	109.366	225329095	12609	4.37812	2.18797	9.57922	6.21757	0.086213	0.0559582	0.360287	5.1166e-07	5.1166e-07	1	0	0	1	0	0
AAGATAC	36	159	7	146.254	168496476	109.366	225329095	1113	4.41667	0.246147	1.08715	0.705635	0.00761004	0.00493944	0.28269	4.51644e-08	4.51644e-08	1	0	0	1	0	0
AAGATCGATAATCG	1	7	14	146.254	168496476	109.366	225329095	98	7	0.00683742	0.0478619	0.0310657	0.000670067	0.000434919	0.896075	3.97674e-09	3.97674e-09	1	0	0	1	1	0
AAGATT	1	4	6	146.254	168496476	109.366	225329095	24	4	0.00683742	0.0273497	0.0177518	0.000164098	0.000106511	0.219447	9.73896e-10	9.73896e-10	1	0	0	1	0	0
AAGATTGC	1	6	8	146.254	168496476	109.366	225329095	48	6	0.00683742	0.0410245	0.0266277	0.000328196	0.000213022	0.438894	1.94779e-09	1.94779e-09	1	0	0	1	0	0
AAGC	216	1345	4	146.254	168496476	109.366	225329095	5380	6.22685	1.47688	9.19632	5.96905	0.0367853	0.0238762	0.227744	2.18315e-07	2.18315e-07	1	0	0	0	0	0
AAGCGAGG	29	129	8	146.254	168496476	109.366	225329095	1032	4.44828	0.198285	0.882027	0.572496	0.00705621	0.00457997	0.325387	4.18775e-08	4.18775e-08	1	0	0	1	0	0
AAGG	1782	12099	4	146.254	168496476	109.366	225329095	48396	6.78956	12.1843	82.7259	53.6948	0.330904	0.214779	0.248325	1.96386e-06	1.96386e-06	1	0	0	0	0	0
AAGGAG	1271	13678	6	146.254	168496476	109.366	225329095	82068	10.7616	8.69035	93.5222	60.7023	0.561133	0.364214	0.5904	3.33024e-06	3.33024e-06	1	0	0	1	1	0
AAGGG	75	396	5	146.254	168496476	109.366	225329095	1980	5.28	0.512806	2.70762	1.75743	0.0135381	0.00878715	0.241392	8.03464e-08	8.03464e-08	1	0	0	1	0	0
AAGGT	1	5	5	146.254	168496476	109.366	225329095	25	5	0.00683742	0.0341871	0.0221898	0.000170935	0.000110949	0.228591	1.01447e-09	1.01447e-09	1	0	0	1	0	0
AAGGTC	60	294	6	146.254	168496476	109.366	225329095	1764	4.9	0.410245	2.0102	1.30476	0.0120612	0.00782855	0.268823	7.15813e-08	7.15813e-08	1	0	0	1	0	0
AAGT	270	2309	4	146.254	168496476	109.366	225329095	9236	8.55185	1.8461	15.7876	10.2472	0.0631504	0.0409889	0.31278	3.74787e-07	3.74787e-07	1	0	0	0	0	0
AAGTAT	100	556	6	146.254	168496476	109.366	225329095	3336	5.56	0.683742	3.8016	2.4675	0.0228096	0.014805	0.305031	1.35371e-07	1.35371e-07	1	0	0	1	0	0
AAGTGATTATCG	1	8	12	146.254	168496476	109.366	225329095	96	8	0.00683742	0.0546993	0.0355036	0.000656392	0.000426044	0.877788	3.89558e-09	3.89558e-09	1	0	0	1	1	0
AAT	24223	230769	3	146.254	168496476	109.366	225329095	692307	9.52685	165.623	1577.86	1024.14	4.73359	3.07243	0.26133	2.80931e-05	2.80931e-05	1	1	0	0	0	0
AATAATAC	1	5	8	146.254	168496476	109.366	225329095	40	5	0.00683742	0.0341871	0.0221898	0.000273497	0.000177518	0.365745	1.62316e-09	1.62316e-09	1	0	0	1	0	0
AATAATG	8	32	7	146.254	168496476	109.366	225329095	224	4	0.0546993	0.218797	0.142015	0.00153158	0.000994102	0.256022	9.08969e-09	9.08969e-09	1	0	0	1	0	0
AATAATT	224	1061	7	146.254	168496476	109.366	225329095	7427	4.73661	1.53158	7.2545	4.70867	0.0507815	0.0329607	0.303168	3.0138e-07	3.0138e-07	1	0	0	1	0	0
AATAATTAATCG	46	195	12	146.254	168496476	109.366	225329095	2340	4.23913	0.314521	1.3333	0.865401	0.0159996	0.0103848	0.465132	9.49548e-08	9.49548e-08	1	0	0	1	0	0
AATAATTCAT	271	1535	10	146.254	168496476	109.366	225329095	15350	5.66421	1.85294	10.4954	6.81226	0.104954	0.0681226	0.517914	6.22887e-07	6.22887e-07	1	0	0	1	1	0
AATACG	147	588	6	146.254	168496476	109.366	225329095	3528	4	1.0051	4.0204	2.60952	0.0241224	0.0156571	0.219447	1.43163e-07	1.43163e-07	1	0	0	1	0	0
AATACTCCTGGACCTGAGGG	2	8	20	146.254	168496476	109.366	225329095	160	4	0.0136748	0.0546993	0.0355036	0.00109399	0.000710073	0.73149	6.49264e-09	6.49264e-09	1	0	0	1	1	0
AATAG	7593	46285	5	146.254	168496476	109.366	225329095	231425	6.09575	51.9165	316.47	205.411	1.58235	1.02705	0.278686	9.39099e-06	9.39099e-06	1	0	0	1	0	0
AATAGACT	1	4	8	146.254	168496476	109.366	225329095	32	4	0.00683742	0.0273497	0.0177518	0.000218797	0.000142015	0.292596	1.29853e-09	1.29853e-09	1	0	0	1	0	0
AATAGC	1	8	6	146.254	168496476	109.366	225329095	48	8	0.00683742	0.0546993	0.0355036	0.000328196	0.000213022	0.438894	1.94779e-09	1.94779e-09	1	0	0	1	0	0
AATAGG	1	4	6	146.254	168496476	109.366	225329095	24	4	0.00683742	0.0273497	0.0177518	0.000164098	0.000106511	0.219447	9.73896e-10	9.73896e-10	1	0	0	1	0	0
AATAGGC	2	8	7	146.254	168496476	109.366	225329095	56	4	0.0136748	0.0546993	0.0355036	0.000382895	0.000248525	0.256022	2.27242e-09	2.27242e-09	1	0	0	1	0	0
AATAT	233	1639	5	146.254	168496476	109.366	225329095	8195	7.03433	1.59312	11.2065	7.27381	0.0560326	0.036369	0.321597	3.32545e-07	3.32545e-07	1	0	0	1	0	0
AATATACATATAC	1	4	13	146.254	168496476	109.366	225329095	52	4	0.00683742	0.0273497	0.0177518	0.000355546	0.000230774	0.475469	2.11011e-09	2.11011e-09	1	0	0	1	0	0
AATATAT	35	149	7	146.254	168496476	109.366	225329095	1043	4.25714	0.23931	1.01877	0.661255	0.00713142	0.00462879	0.27248	4.23239e-08	4.23239e-08	1	0	0	1	0	0
AATATATAATTATATATG	3	13	18	146.254	168496476	109.366	225329095	234	4.33333	0.0205122	0.0888864	0.0576934	0.00159996	0.00103848	0.713203	9.49548e-09	9.49548e-09	1	0	0	1	1	0
AATATATATATATGATGG	1	5	18	146.254	168496476	109.366	225329095	90	5	0.00683742	0.0341871	0.0221898	0.000615367	0.000399416	0.822926	3.65211e-09	3.65211e-09	1	0	0	1	1	0
AATATATTAT	1	4	10	146.254	168496476	109.366	225329095	40	4	0.00683742	0.0273497	0.0177518	0.000273497	0.000177518	0.365745	1.62316e-09	1.62316e-09	1	0	0	1	0	0
AATATC	2	20	6	146.254	168496476	109.366	225329095	120	10	0.0136748	0.136748	0.0887591	0.00082049	0.000532554	0.548618	4.86948e-09	4.86948e-09	1	0	0	1	1	0
AATATGT	59	327	7	146.254	168496476	109.366	225329095	2289	5.54237	0.403408	2.23583	1.45121	0.0156508	0.0101585	0.354742	9.28853e-08	9.28853e-08	1	0	0	1	0	0
AATATT	65	260	6	146.254	168496476	109.366	225329095	1560	4	0.444432	1.77773	1.15387	0.0106664	0.00692321	0.219447	6.33032e-08	6.33032e-08	1	0	0	1	0	0
AATC	3837	51289	4	146.254	168496476	109.366	225329095	205156	13.367	26.2352	350.684	227.618	1.40274	0.910473	0.48889	8.32502e-06	8.32502e-06	1	0	0	0	0	0
AATCAATG	2	8	8	146.254	168496476	109.366	225329095	64	4	0.0136748	0.0546993	0.0355036	0.000437595	0.000284029	0.292596	2.59705e-09	2.59705e-09	1	0	0	1	0	0
AATCAATT	2	13	8	146.254	168496476	109.366	225329095	104	6.5	0.0136748	0.0888864	0.0576934	0.000711091	0.000461547	0.475469	4.22021e-09	4.22021e-09	1	0	0	1	0	0
AATCAG	1	5	6	146.254	168496476	109.366	225329095	30	5	0.00683742	0.0341871	0.0221898	0.000205122	0.000133139	0.274309	1.21737e-09	1.21737e-09	1	0	0	1	0	0
AATCATTG	1	6	8	146.254	168496476	109.366	225329095	48	6	0.00683742	0.0410245	0.0266277	0.000328196	0.000213022	0.438894	1.94779e-09	1.94779e-09	1	0	0	1	0	0
AATCCG	1	4	6	146.254	168496476	109.366	225329095	24	4	0.00683742	0.0273497	0.0177518	0.000164098	0.000106511	0.219447	9.73896e-10	9.73896e-10	1	0	0	1	0	0
AATCG	155	823	5	146.254	168496476	109.366	225329095	4115	5.30968	1.0598	5.62719	3.65244	0.028136	0.0182622	0.242748	1.66983e-07	1.66983e-07	1	0	0	1	0	0
AATCGAT	15	60	7	146.254	168496476	109.366	225329095	420	4	0.102561	0.410245	0.266277	0.00287171	0.00186394	0.256022	1.70432e-08	1.70432e-08	1	0	0	1	0	0
AATCGATAT	242	1324	9	146.254	168496476	109.366	225329095	11916	5.47107	1.65465	9.05274	5.87585	0.0814746	0.0528827	0.450229	4.83539e-07	4.83539e-07	1	0	0	1	0	0
AATCGT	1	4	6	146.254	168496476	109.366	225329095	24	4	0.00683742	0.0273497	0.0177518	0.000164098	0.000106511	0.219447	9.73896e-10	9.73896e-10	1	0	0	1	0	0
AATG	2256	31587	4	146.254	168496476	109.366	225329095	126348	14.0013	15.4252	215.973	140.182	0.863894	0.560727	0.512092	5.12707e-06	5.12707e-06	1	0	0	0	1	0
AATGAATT	308	1612	8	146.254	168496476	109.366	225329095	12896	5.23377	2.10592	11.0219	7.15398	0.0881753	0.0572318	0.382845	5.23307e-07	5.23307e-07	1	0	0	1	0	0
AATGAC	3	25	6	146.254	168496476	109.366	225329095	150	8.33333	0.0205122	0.170935	0.110949	0.00102561	0.000665693	0.457181	6.08685e-09	6.08685e-09	1	0	0	1	0	0
AATGACAATGAT	1	8	12	146.254	168496476	109.366	225329095	96	8	0.00683742	0.0546993	0.0355036	0.000656392	0.000426044	0.877788	3.89558e-09	3.89558e-09	1	0	0	1	1	0
AATGAG	1	4	6	146.254	168496476	109.366	225329095	24	4	0.00683742	0.0273497	0.0177518	0.000164098	0.000106511	0.219447	9.73896e-10	9.73896e-10	1	0	0	1	0	0
AATGAGC	40	160	7	146.254	168496476	109.366	225329095	1120	4	0.273497	1.09399	0.710073	0.00765791	0.00497051	0.256022	4.54485e-08	4.54485e-08	1	0	0	1	0	0
AATGAT	1	4	6	146.254	168496476	109.366	225329095	24	4	0.00683742	0.0273497	0.0177518	0.000164098	0.000106511	0.219447	9.73896e-10	9.73896e-10	1	0	0	1	0	0
AATGCAC	1	4	7	146.254	168496476	109.366	225329095	28	4	0.00683742	0.0273497	0.0177518	0.000191448	0.000124263	0.256022	1.13621e-09	1.13621e-09	1	0	0	1	0	0
AATGCG	98	392	6	146.254	168496476	109.366	225329095	2352	4	0.670067	2.68027	1.73968	0.0160816	0.0104381	0.219447	9.54418e-08	9.54418e-08	1	0	0	1	0	0
AATGG	365	2301	5	146.254	168496476	109.366	225329095	11505	6.30411	2.49566	15.7329	10.2117	0.0786645	0.0510587	0.288212	4.66861e-07	4.66861e-07	1	0	0	1	0	0
AATGT	1	7	5	146.254	168496476	109.366	225329095	35	7	0.00683742	0.0478619	0.0310657	0.00023931	0.000155328	0.320027	1.42026e-09	1.42026e-09	1	0	0	1	0	0
AATGTAT	71	402	7	146.254	168496476	109.366	225329095	2814	5.66197	0.485456	2.74864	1.78406	0.0192405	0.0124884	0.362397	1.14189e-07	1.14189e-07	1	0	0	1	0	0
AATT	3985	27508	4	146.254	168496476	109.366	225329095	110032	6.90289	27.2471	188.084	122.079	0.752334	0.488317	0.25247	4.46499e-06	4.46499e-06	1	0	0	0	0	0
AATTAT	54	224	6	146.254	168496476	109.366	225329095	1344	4.14815	0.36922	1.53158	0.994102	0.00918949	0.00596461	0.227575	5.45382e-08	5.45382e-08	1	0	0	1	0	0
AATTC	543	9219	5	146.254	168496476	109.366	225329095	46095	16.9779	3.71272	63.0341	40.9135	0.315171	0.204567	0.776198	1.87049e-06	1.87049e-06	1	0	0	1	1	0
AATTCCC	133	532	7	146.254	168496476	109.366	225329095	3724	4	0.909376	3.6375	2.36099	0.0254625	0.0165269	0.256022	1.51116e-07	1.51116e-07	1	0	0	1	0	0
AC	79473	1371519	2	146.254	168496476	109.366	225329095	2743038	17.2577	543.39	9377.64	6086.74	18.7553	12.1735	0.315595	0.00011131	0.00011131	1	1	1	0	0	0
ACACACACAG	907	5882	10	146.254	168496476	109.366	225329095	58820	6.48512	6.20154	40.2177	26.104	0.402177	0.26104	0.592975	2.38686e-06	2.38686e-06	1	0	0	1	1	0
ACACACAG	744	6256	8	146.254	168496476	109.366	225329095	50048	8.4086	5.08704	42.7749	27.7638	0.342199	0.222111	0.615081	2.0309e-06	2.0309e-06	1	0	0	1	1	0
ACACACG	443	1857	7	146.254	168496476	109.366	225329095	12999	4.19187	3.02897	12.6971	8.24128	0.0888796	0.057689	0.268302	5.27486e-07	5.27486e-07	1	0	0	1	0	0
ACACACGC	703	4619	8	146.254	168496476	109.366	225329095	36952	6.57041	4.8067	31.582	20.4989	0.252656	0.163991	0.480619	1.49947e-06	1.49947e-06	1	0	0	1	0	0
ACACAG	2589	20334	6	146.254	168496476	109.366	225329095	122004	7.854	17.7021	139.032	90.2413	0.834192	0.541448	0.430884	4.9508e-06	4.9508e-06	1	0	0	1	0	0
ACACAGACACAGAG	2	10	14	146.254	168496476	109.366	225329095	140	5	0.0136748	0.0683742	0.0443795	0.000957238	0.000621313	0.640054	5.68106e-09	5.68106e-09	1	0	0	1	1	0
ACACAGACAG	89	447	10	146.254	168496476	109.366	225329095	4470	5.02247	0.60853	3.05632	1.98377	0.0305632	0.0198377	0.459236	1.81388e-07	1.81388e-07	1	0	0	1	0	0
ACACAGATACTC	1	6	12	146.254	168496476	109.366	225329095	72	6	0.00683742	0.0410245	0.0266277	0.000492294	0.000319533	0.658341	2.92169e-09	2.92169e-09	1	0	0	1	1	0
ACACAT	2	8	6	146.254	168496476	109.366	225329095	48	4	0.0136748	0.0546993	0.0355036	0.000328196	0.000213022	0.219447	1.94779e-09	1.94779e-09	1	0	0	1	0	0
ACACCC	28	197	6	146.254	168496476	109.366	225329095	1182	7.03571	0.191448	1.34697	0.874277	0.00808182	0.00524566	0.385992	4.79644e-08	4.79644e-08	1	0	0	1	0	0
ACACGC	8172	67686	6	146.254	168496476	109.366	225329095	406116	8.28267	55.8754	462.797	300.387	2.77678	1.80232	0.454402	1.64798e-05	1.64798e-05	1	0	0	1	0	0
ACACGCAG	242	1902	8	146.254	168496476	109.366	225329095	15216	7.8595	1.65465	13.0048	8.44099	0.104038	0.0675279	0.574915	6.1745e-07	6.1745e-07	1	0	0	1	1	0
ACACGCGC	259	1877	8	146.254	168496476	109.366	225329095	15016	7.2471	1.77089	12.8338	8.33004	0.102671	0.0666403	0.530118	6.09334e-07	6.09334e-07	1	0	0	1	1	0
ACACGG	166	1216	6	146.254	168496476	109.366	225329095	7296	7.3253	1.13501	8.3143	5.39655	0.0498858	0.0323793	0.401879	2.96064e-07	2.96064e-07	1	0	0	1	0	0
ACACTG	42	215	6	146.254	168496476	109.366	225329095	1290	5.11905	0.287171	1.47004	0.95416	0.00882027	0.00572496	0.28084	5.23469e-08	5.23469e-08	1	0	0	1	0	0
ACAG	802	5293	4	146.254	168496476	109.366	225329095	21172	6.59975	5.48361	36.1904	23.4901	0.144762	0.0939603	0.241383	8.59138e-07	8.59138e-07	1	0	0	0	0	0
ACAGAG	270	1578	6	146.254	168496476	109.366	225329095	9468	5.84444	1.8461	10.7894	7.00309	0.0647366	0.0420185	0.320636	3.84202e-07	3.84202e-07	1	0	0	1	0	0
ACAGAGAG	688	4587	8	146.254	168496476	109.366	225329095	36696	6.66715	4.70414	31.3632	20.3569	0.250906	0.162855	0.487695	1.48909e-06	1.48909e-06	1	0	0	1	0	0
ACAGAGAGAG	26	153	10	146.254	168496476	109.366	225329095	1530	5.88462	0.177773	1.04612	0.679007	0.0104612	0.00679007	0.538067	6.20858e-08	6.20858e-08	1	0	0	1	1	0
ACAGATATG	1	10	9	146.254	168496476	109.366	225329095	90	10	0.00683742	0.0683742	0.0443795	0.000615367	0.000399416	0.822926	3.65211e-09	3.65211e-09	1	0	0	1	1	0
ACAGGC	97	388	6	146.254	168496476	109.366	225329095	2328	4	0.663229	2.65292	1.72193	0.0159175	0.0103316	0.219447	9.44679e-08	9.44679e-08	1	0	0	1	0	0
ACAGTC	1	7	6	146.254	168496476	109.366	225329095	42	7	0.00683742	0.0478619	0.0310657	0.000287171	0.000186394	0.384032	1.70432e-09	1.70432e-09	1	0	0	1	0	0
ACAGTG	1	8	6	146.254	168496476	109.366	225329095	48	8	0.00683742	0.0546993	0.0355036	0.000328196	0.000213022	0.438894	1.94779e-09	1.94779e-09	1	0	0	1	0	0
ACAT	226	1531	4	146.254	168496476	109.366	225329095	6124	6.77434	1.54526	10.4681	6.79451	0.0418723	0.027178	0.247768	2.48506e-07	2.48506e-07	1	0	0	0	0	0
ACATAT	127	509	6	146.254	168496476	109.366	225329095	3054	4.00787	0.868352	3.48024	2.25892	0.0208815	0.0135535	0.219879	1.23928e-07	1.23928e-07	1	0	0	1	0	0
ACATCC	50	245	6	146.254	168496476	109.366	225329095	1470	4.9	0.341871	1.67517	1.0873	0.010051	0.00652379	0.268823	5.96511e-08	5.96511e-08	1	0	0	1	0	0
ACC	2455	21351	3	146.254	168496476	109.366	225329095	64053	8.69695	16.7859	145.986	94.7547	0.437957	0.284264	0.238565	2.59921e-06	2.59921e-06	1	0	0	0	0	0
ACCACG	57	228	6	146.254	168496476	109.366	225329095	1368	4	0.389733	1.55893	1.01185	0.00935358	0.00607112	0.219447	5.5512e-08	5.5512e-08	1	0	0	1	0	0
ACCACT	1	4	6	146.254	168496476	109.366	225329095	24	4	0.00683742	0.0273497	0.0177518	0.000164098	0.000106511	0.219447	9.73896e-10	9.73896e-10	1	0	0	1	0	0
ACCAGC	1	5	6	146.254	168496476	109.366	225329095	30	5	0.00683742	0.0341871	0.0221898	0.000205122	0.000133139	0.274309	1.21737e-09	1.21737e-09	1	0	0	1	0	0
ACCAT	1443	8684	5	146.254	168496476	109.366	225329095	43420	6.01802	9.86639	59.3761	38.5392	0.296881	0.192696	0.275133	1.76194e-06	1.76194e-06	1	0	0	1	0	0
ACCATC	86	350	6	146.254	168496476	109.366	225329095	2100	4.06977	0.588018	2.3931	1.55328	0.0143586	0.0093197	0.223275	8.52159e-08	8.52159e-08	1	0	0	1	0	0
ACCGC	413	4790	5	146.254	168496476	109.366	225329095	23950	11.5981	2.82385	32.7512	21.2578	0.163756	0.106289	0.530242	9.71867e-07	9.71867e-07	1	0	0	1	1	0
ACCGCC	108	502	6	146.254	168496476	109.366	225329095	3012	4.64815	0.738441	3.43238	2.22785	0.0205943	0.0133671	0.255006	1.22224e-07	1.22224e-07	1	0	0	1	0	0
ACCT	339	2157	4	146.254	168496476	109.366	225329095	8628	6.36283	2.31788	14.7483	9.57267	0.0589932	0.0382907	0.232717	3.50115e-07	3.50115e-07	1	0	0	0	0	0
ACCTAG	94	376	6	146.254	168496476	109.366	225329095	2256	4	0.642717	2.57087	1.66867	0.0154252	0.010012	0.219447	9.15462e-08	9.15462e-08	1	0	0	1	0	0
ACCTAT	1	4	6	146.254	168496476	109.366	225329095	24	4	0.00683742	0.0273497	0.0177518	0.000164098	0.000106511	0.219447	9.73896e-10	9.73896e-10	1	0	0	1	0	0
ACCTCC	2	8	6	146.254	168496476	109.366	225329095	48	4	0.0136748	0.0546993	0.0355036	0.000328196	0.000213022	0.219447	1.94779e-09	1.94779e-09	1	0	0	1	0	0
ACCTGAG	68	272	7	146.254	168496476	109.366	225329095	1904	4	0.464944	1.85978	1.20712	0.0130184	0.00844986	0.256022	7.72624e-08	7.72624e-08	1	0	0	1	0	0
ACG	20358	192568	3	146.254	168496476	109.366	225329095	577704	9.45908	139.196	1316.67	854.608	3.95	2.56382	0.259471	2.34426e-05	2.34426e-05	1	1	0	0	0	0
ACGACGAGG	1637	11721	9	146.254	168496476	109.366	225329095	105489	7.16005	11.1928	80.1413	52.0173	0.721272	0.468155	0.589219	4.28064e-06	4.28064e-06	1	0	0	1	1	0
ACGACT	1	4	6	146.254	168496476	109.366	225329095	24	4	0.00683742	0.0273497	0.0177518	0.000164098	0.000106511	0.219447	9.73896e-10	9.73896e-10	1	0	0	1	0	0
ACGACTAT	4	22	8	146.254	168496476	109.366	225329095	176	5.5	0.0273497	0.150423	0.097635	0.00120339	0.00078108	0.40232	7.1419e-09	7.1419e-09	1	0	0	1	0	0
ACGAG	321	1605	5	146.254	168496476	109.366	225329095	8025	5	2.19481	10.9741	7.12292	0.0548703	0.0356146	0.228591	3.25646e-07	3.25646e-07	1	0	0	1	0	0
ACGAGAG	2	8	7	146.254	168496476	109.366	225329095	56	4	0.0136748	0.0546993	0.0355036	0.000382895	0.000248525	0.256022	2.27242e-09	2.27242e-09	1	0	0	1	0	0
ACGAGCG	1	5	7	146.254	168496476	109.366	225329095	35	5	0.00683742	0.0341871	0.0221898	0.00023931	0.000155328	0.320027	1.42026e-09	1.42026e-09	1	0	0	1	0	0
ACGAGG	199	805	6	146.254	168496476	109.366	225329095	4830	4.04523	1.36065	5.50412	3.57255	0.0330247	0.0214353	0.221928	1.95996e-07	1.95996e-07	1	0	0	1	0	0
ACGAT	2	18	5	146.254	168496476	109.366	225329095	90	9	0.0136748	0.123073	0.0798832	0.000615367	0.000399416	0.411463	3.65211e-09	3.65211e-09	1	0	0	1	0	0
ACGATG	10078	125105	6	146.254	168496476	109.366	225329095	750630	12.4137	68.9075	855.395	555.21	5.13237	3.33126	0.681036	3.04598e-05	3.04598e-05	1	0	0	1	1	0
ACGC	7395	85448	4	146.254	168496476	109.366	225329095	341792	11.5548	50.5627	584.243	379.214	2.33697	1.51686	0.422612	1.38696e-05	1.38696e-05	1	0	0	0	0	0
ACGCAG	126	1292	6	146.254	168496476	109.366	225329095	7752	10.254	0.861514	8.83394	5.73384	0.0530036	0.034403	0.562551	3.14568e-07	3.14568e-07	1	0	0	1	1	0
ACGCGC	239	1581	6	146.254	168496476	109.366	225329095	9486	6.61506	1.63414	10.81	7.0164	0.0648597	0.0420984	0.362914	3.84932e-07	3.84932e-07	1	0	0	1	0	0
ACGCTC	1	6	6	146.254	168496476	109.366	225329095	36	6	0.00683742	0.0410245	0.0266277	0.000246147	0.000159766	0.329171	1.46084e-09	1.46084e-09	1	0	0	1	0	0
ACGG	183	1216	4	146.254	168496476	109.366	225329095	4864	6.64481	1.25125	8.3143	5.39655	0.0332572	0.0215862	0.243031	1.97376e-07	1.97376e-07	1	0	0	0	0	0
ACGGAG	203	1788	6	146.254	168496476	109.366	225329095	10728	8.80788	1.388	12.2253	7.93506	0.0733518	0.0476104	0.483216	4.35331e-07	4.35331e-07	1	0	0	1	0	0
ACGGCG	1	4	6	146.254	168496476	109.366	225329095	24	4	0.00683742	0.0273497	0.0177518	0.000164098	0.000106511	0.219447	9.73896e-10	9.73896e-10	1	0	0	1	0	0
ACGGGC	1	7	6	146.254	168496476	109.366	225329095	42	7	0.00683742	0.0478619	0.0310657	0.000287171	0.000186394	0.384032	1.70432e-09	1.70432e-09	1	0	0	1	0	0
ACGT	245	1567	4	146.254	168496476	109.366	225329095	6268	6.39592	1.67517	10.7142	6.95427	0.0428569	0.0278171	0.233928	2.54349e-07	2.54349e-07	1	0	0	0	0	0
ACGTCC	1	5	6	146.254	168496476	109.366	225329095	30	5	0.00683742	0.0341871	0.0221898	0.000205122	0.000133139	0.274309	1.21737e-09	1.21737e-09	1	0	0	1	0	0
ACT	1354	12820	3	146.254	168496476	109.366	225329095	38460	9.46824	9.25786	87.6557	56.8946	0.262967	0.170684	0.259722	1.56067e-06	1.56067e-06	1	0	0	0	0	0
ACTAGAG	1	4	7	146.254	168496476	109.366	225329095	28	4	0.00683742	0.0273497	0.0177518	0.000191448	0.000124263	0.256022	1.13621e-09	1.13621e-09	1	0	0	1	0	0
ACTAGAT	44	206	7	146.254	168496476	109.366	225329095	1442	4.68182	0.300846	1.40851	0.914218	0.00985955	0.00639953	0.299662	5.85149e-08	5.85149e-08	1	0	0	1	0	0
ACTAT	2	17	5	146.254	168496476	109.366	225329095	85	8.5	0.0136748	0.116236	0.0754452	0.00058118	0.000377226	0.388604	3.44921e-09	3.44921e-09	1	0	0	1	0	0
ACTATAT	12	48	7	146.254	168496476	109.366	225329095	336	4	0.082049	0.328196	0.213022	0.00229737	0.00149115	0.256022	1.36345e-08	1.36345e-08	1	0	0	1	0	0
ACTC	9168	160178	4	146.254	168496476	109.366	225329095	640712	17.4714	62.6854	1095.2	710.862	4.38081	2.84345	0.639009	2.59994e-05	2.59994e-05	1	0	0	0	1	0
ACTCACTCGCTC	414	1911	12	146.254	168496476	109.366	225329095	22932	4.61594	2.83069	13.0663	8.48093	0.156796	0.101771	0.506477	9.30557e-07	9.30557e-07	1	0	0	1	1	0
ACTCATAT	1	4	8	146.254	168496476	109.366	225329095	32	4	0.00683742	0.0273497	0.0177518	0.000218797	0.000142015	0.292596	1.29853e-09	1.29853e-09	1	0	0	1	0	0
ACTCGCTC	58	248	8	146.254	168496476	109.366	225329095	1984	4.27586	0.39657	1.69568	1.10061	0.0135654	0.0088049	0.312775	8.05087e-08	8.05087e-08	1	0	0	1	0	0
ACTCGG	2	8	6	146.254	168496476	109.366	225329095	48	4	0.0136748	0.0546993	0.0355036	0.000328196	0.000213022	0.219447	1.94779e-09	1.94779e-09	1	0	0	1	0	0
ACTCTC	1144	12686	6	146.254	168496476	109.366	225329095	76116	11.0892	7.822	86.7394	56.2999	0.520437	0.337799	0.608371	3.08871e-06	3.08871e-06	1	0	0	1	1	0
ACTG	2340	16356	4	146.254	168496476	109.366	225329095	65424	6.98974	15.9996	111.833	72.5872	0.447331	0.290349	0.255646	2.65484e-06	2.65484e-06	1	0	0	0	0	0
AG	326197	5073147	2	146.254	168496476	109.366	225329095	10146294	15.5524	2230.34	34687.2	22514.4	69.3744	45.0288	0.284411	0.000411726	0.000411726	1	1	1	0	0	0
AGAGAGATCG	382	1915	10	146.254	168496476	109.366	225329095	19150	5.01309	2.61189	13.0937	8.49868	0.130937	0.0849868	0.458378	7.77087e-07	7.77087e-07	1	0	0	1	0	0
AGAGAT	1135	16247	6	146.254	168496476	109.366	225329095	97482	14.3145	7.76047	111.087	72.1034	0.666525	0.432621	0.785321	3.95572e-06	3.95572e-06	1	0	0	1	1	0
AGAGC	54	271	5	146.254	168496476	109.366	225329095	1355	5.01852	0.36922	1.85294	1.20269	0.0092647	0.00601343	0.229437	5.49845e-08	5.49845e-08	1	0	0	1	0	0
AGAGCC	22	88	6	146.254	168496476	109.366	225329095	528	4	0.150423	0.601693	0.39054	0.00361016	0.00234324	0.219447	2.14257e-08	2.14257e-08	1	0	0	1	0	0
AGAGCG	69	276	6	146.254	168496476	109.366	225329095	1656	4	0.471782	1.88713	1.22488	0.0113228	0.00734925	0.219447	6.71988e-08	6.71988e-08	1	0	0	1	0	0
AGAGG	23	115	5	146.254	168496476	109.366	225329095	575	5	0.157261	0.786303	0.510365	0.00393151	0.00255182	0.228591	2.33329e-08	2.33329e-08	1	0	0	1	0	0
AGAGGG	45	206	6	146.254	168496476	109.366	225329095	1236	4.57778	0.307684	1.40851	0.914218	0.00845105	0.00548531	0.251145	5.01556e-08	5.01556e-08	1	0	0	1	0	0
AGAT	492	3428	4	146.254	168496476	109.366	225329095	13712	6.96748	3.36401	23.4387	15.2133	0.0937546	0.0608532	0.254832	5.56419e-07	5.56419e-07	1	0	0	0	0	0
AGATAT	1	9	6	146.254	168496476	109.366	225329095	54	9	0.00683742	0.0615367	0.0399416	0.00036922	0.000239649	0.493756	2.19126e-09	2.19126e-09	1	0	0	1	0	0
AGATCATAT	1	4	9	146.254	168496476	109.366	225329095	36	4	0.00683742	0.0273497	0.0177518	0.000246147	0.000159766	0.329171	1.46084e-09	1.46084e-09	1	0	0	1	0	0
AGATGG	6	28	6	146.254	168496476	109.366	225329095	168	4.66667	0.0410245	0.191448	0.124263	0.00114869	0.000745576	0.256022	6.81727e-09	6.81727e-09	1	0	0	1	0	0
AGC	32314	286385	3	146.254	168496476	109.366	225329095	859155	8.86257	220.944	1958.13	1270.96	5.8744	3.81289	0.243108	3.48636e-05	3.48636e-05	1	1	0	0	0	0
AGCAGG	70	280	6	146.254	168496476	109.366	225329095	1680	4	0.478619	1.91448	1.24263	0.0114869	0.00745576	0.219447	6.81727e-08	6.81727e-08	1	0	0	1	0	0
AGCAT	1	11	5	146.254	168496476	109.366	225329095	55	11	0.00683742	0.0752116	0.0488175	0.000376058	0.000244087	0.502899	2.23184e-09	2.23184e-09	1	0	0	1	1	0
AGCC	108	712	4	146.254	168496476	109.366	225329095	2848	6.59259	0.738441	4.86824	3.15982	0.019473	0.0126393	0.241121	1.15569e-07	1.15569e-07	1	0	0	0	0	0
AGCCC	1	5	5	146.254	168496476	109.366	225329095	25	5	0.00683742	0.0341871	0.0221898	0.000170935	0.000110949	0.228591	1.01447e-09	1.01447e-09	1	0	0	1	0	0
AGCCCC	6	25	6	146.254	168496476	109.366	225329095	150	4.16667	0.0410245	0.170935	0.110949	0.00102561	0.000665693	0.228591	6.08685e-09	6.08685e-09	1	0	0	1	0	0
AGCCGC	78	312	6	146.254	168496476	109.366	225329095	1872	4	0.533318	2.13327	1.38464	0.0127996	0.00830785	0.219447	7.59639e-08	7.59639e-08	1	0	0	1	0	0
AGCG	595	3670	4	146.254	168496476	109.366	225329095	14680	6.16807	4.06826	25.0933	16.2873	0.100373	0.0651492	0.225594	5.95699e-07	5.95699e-07	1	0	0	0	0	0
AGCGGC	42	203	6	146.254	168496476	109.366	225329095	1218	4.83333	0.287171	1.388	0.900905	0.00832797	0.00540543	0.265165	4.94252e-08	4.94252e-08	1	0	0	1	0	0
AGCTCCC	2	8	7	146.254	168496476	109.366	225329095	56	4	0.0136748	0.0546993	0.0355036	0.000382895	0.000248525	0.256022	2.27242e-09	2.27242e-09	1	0	0	1	0	0
AGG	14095	121684	3	146.254	168496476	109.366	225329095	365052	8.63313	96.3734	832.004	540.028	2.49601	1.62008	0.236814	1.48134e-05	1.48134e-05	1	1	0	0	0	0
AGGATG	2	10	6	146.254	168496476	109.366	225329095	60	5	0.0136748	0.0683742	0.0443795	0.000410245	0.000266277	0.274309	2.43474e-09	2.43474e-09	1	0	0	1	0	0
AGGC	607	3964	4	146.254	168496476	109.366	225329095	15856	6.53048	4.15031	27.1035	17.592	0.108414	0.0703682	0.238849	6.4342e-07	6.4342e-07	1	0	0	0	0	0
AGGG	366	2256	4	146.254	168496476	109.366	225329095	9024	6.16393	2.50249	15.4252	10.012	0.0617008	0.0400481	0.225443	3.66185e-07	3.66185e-07	1	0	0	0	0	0
AGGGAGGGC	1	5	9	146.254	168496476	109.366	225329095	45	5	0.00683742	0.0341871	0.0221898	0.000307684	0.000199708	0.411463	1.82605e-09	1.82605e-09	1	0	0	1	0	0
AGGGGG	2	8	6	146.254	168496476	109.366	225329095	48	4	0.0136748	0.0546993	0.0355036	0.000328196	0.000213022	0.219447	1.94779e-09	1.94779e-09	1	0	0	1	0	0
AT	5267	70410	2	146.254	168496476	109.366	225329095	140820	13.3681	36.0127	481.422	312.476	0.962845	0.624953	0.244467	5.71433e-06	5.71433e-06	1	0	0	0	0	0
ATATATC	3	25	7	146.254	168496476	109.366	225329095	175	8.33333	0.0205122	0.170935	0.110949	0.00119655	0.000776642	0.533378	7.10132e-09	7.10132e-09	1	0	0	1	1	0
ATATC	1	5	5	146.254	168496476	109.366	225329095	25	5	0.00683742	0.0341871	0.0221898	0.000170935	0.000110949	0.228591	1.01447e-09	1.01447e-09	1	0	0	1	0	0
ATC	6136	58567	3	146.254	168496476	109.366	225329095	175701	9.54482	41.9544	400.447	259.918	1.20134	0.779753	0.261823	7.12977e-06	7.12977e-06	1	0	0	0	0	0
ATCC	261	1689	4	146.254	168496476	109.366	225329095	6756	6.47126	1.78457	11.5484	7.4957	0.0461936	0.0299828	0.236683	2.74152e-07	2.74152e-07	1	0	0	0	0	0
ATCCCC	1	4	6	146.254	168496476	109.366	225329095	24	4	0.00683742	0.0273497	0.0177518	0.000164098	0.000106511	0.219447	9.73896e-10	9.73896e-10	1	0	0	1	0	0
ATCG	1	6	4	146.254	168496476	109.366	225329095	24	6	0.00683742	0.0410245	0.0266277	0.000164098	0.000106511	0.219447	9.73896e-10	9.73896e-10	1	0	0	0	0	0
ATGC	3	20	4	146.254	168496476	109.366	225329095	80	6.66667	0.0205122	0.136748	0.0887591	0.000546993	0.000355036	0.24383	3.24632e-09	3.24632e-09	1	0	0	0	0	0
CCCG	1	6	4	146.254	168496476	109.366	225329095	24	6	0.00683742	0.0410245	0.0266277	0.000164098	0.000106511	0.219447	9.73896e-10	9.73896e-10	1	0	0	0	0	0
CCG	1659	14045	3	146.254	168496476	109.366	225329095	42135	8.46594	11.3433	96.0315	62.3311	0.288094	0.186993	0.232228	1.7098e-06	1.7098e-06	1	0	0	0	0	0
CG	24	289	2	146.254	168496476	109.366	225329095	578	12.0417	0.164098	1.97601	1.28257	0.00395203	0.00256514	0.220209	2.34547e-08	2.34547e-08	1	0	0	0	0	0
