# Supplementary material for: Profiles of telomeric repeats in Insecta reveal diverse forms of telomeric motifs in Hymenopterans
Source: Life Sci Alliance. 2022 Apr 1;5(7):e202101163. doi: 10.26508/lsa.202101163 (PMC8977481; doi:10.26508/lsa.202101163)
Supplement: Supplemental Data 3. — Tandem repeat statistics for 50 species without simple tandem type TRM. [file LSA-2021-01163_Supplemental_Data_3.zip › DataS3/LADFU_output.csv.2.filtered.xlsx]

## Sheet: Sheet1
Unnamed: 0	reads	repeats	unit_len	avg_genome_cov	genome_size	eff_read_len	num_reads	repeats_total_len	repeats_per_read	reads_per_genome	repeats_per_genome	repeats_per_million_reads	repeats_len_per_genome	repeats_len_per_million_reads	percent_repeats_len_per_read	percent_repeats_len_per_genome	percent_repeat_unit_in_sequences	avg_genome_cov_filter	repeat_containing_reads_filter	repeats_len_per_million_reads_filter	unit_len_filter	percent_repeats_len_per_read_filter	qualified
AAAAAAC	20	80	7	175.141	1072799907	101	1860314582	560	4	0.114193	0.456774	0.0430035	0.00319741	0.000301024	0.277228	2.98044e-09	2.98044e-09	1	0	0	1	0	0
AAAAAACC	5	24	8	175.141	1072799907	101	1860314582	192	4.8	0.0285483	0.137032	0.012901	0.00109626	0.000103208	0.380198	1.02186e-09	1.02186e-09	1	0	0	1	0	0
AAAAAAG	5	20	7	175.141	1072799907	101	1860314582	140	4	0.0285483	0.114193	0.0107509	0.000799354	7.52561e-05	0.277228	7.4511e-10	7.4511e-10	1	0	0	1	0	0
AAAAAAT	6	24	7	175.141	1072799907	101	1860314582	168	4	0.034258	0.137032	0.012901	0.000959224	9.03073e-05	0.277228	8.94132e-10	8.94132e-10	1	0	0	1	0	0
AAAAAC	27	111	6	175.141	1072799907	101	1860314582	666	4.11111	0.154161	0.633773	0.0596673	0.00380264	0.000358004	0.244224	3.54459e-09	3.54459e-09	1	0	0	1	0	0
AAAAAG	88	354	6	175.141	1072799907	101	1860314582	2124	4.02273	0.502451	2.02122	0.19029	0.0121273	0.00114174	0.238974	1.13044e-08	1.13044e-08	1	0	0	1	0	0
AAAAAT	48	194	6	175.141	1072799907	101	1860314582	1164	4.04167	0.274064	1.10768	0.104283	0.00664606	0.000625701	0.240099	6.19506e-09	6.19506e-09	1	0	0	1	0	0
AAAAATT	1	4	7	175.141	1072799907	101	1860314582	28	4	0.00570967	0.0228387	0.00215017	0.000159871	1.50512e-05	0.277228	1.49022e-10	1.49022e-10	1	0	0	1	0	0
AAAAATTATAC	29	141	11	175.141	1072799907	101	1860314582	1551	4.86207	0.16558	0.805063	0.0757936	0.0088557	0.00083373	0.529532	8.25475e-09	8.25475e-09	1	0	0	1	1	0
AAAAATTGGACG	4221	24130	12	175.141	1072799907	101	1860314582	289560	5.71665	24.1005	137.774	12.9709	1.65329	0.155651	0.679207	1.5411e-06	1.5411e-06	1	0	0	1	1	0
AAAAC	10	54	5	175.141	1072799907	101	1860314582	270	5.4	0.0570967	0.308322	0.0290273	0.00154161	0.000145137	0.267327	1.437e-09	1.437e-09	1	0	0	1	0	0
AAAACAAACAAAC	193	1000	13	175.141	1072799907	101	1860314582	13000	5.18135	1.10197	5.70967	0.537543	0.0742257	0.00698807	0.666906	6.91888e-08	6.91888e-08	1	0	0	1	1	0
AAAACC	62	248	6	175.141	1072799907	101	1860314582	1488	4	0.354	1.416	0.133311	0.00849599	0.000799865	0.237624	7.91945e-09	7.91945e-09	1	0	0	1	0	0
AAAACGTAACGT	624	2816	12	175.141	1072799907	101	1860314582	33792	4.51282	3.56283	16.0784	1.51372	0.192941	0.0181647	0.536177	1.79848e-07	1.79848e-07	1	0	0	1	1	0
AAAAG	7	59	5	175.141	1072799907	101	1860314582	295	8.42857	0.0399677	0.33687	0.0317151	0.00168435	0.000158575	0.417256	1.57005e-09	1.57005e-09	1	0	0	1	0	0
AAAAGAAAAGACACG	1	6	15	175.141	1072799907	101	1860314582	90	6	0.00570967	0.034258	0.00322526	0.00051387	4.83789e-05	0.891089	4.78999e-10	4.78999e-10	1	0	0	1	1	0
AAAAGAAGTGGAG	300	1397	13	175.141	1072799907	101	1860314582	18161	4.65667	1.7129	7.97641	0.750948	0.103693	0.00976233	0.599373	9.66567e-08	9.66567e-08	1	0	0	1	1	0
AAAAGACTAAGACT	309	1599	14	175.141	1072799907	101	1860314582	22386	5.17476	1.76429	9.12976	0.859532	0.127817	0.0120334	0.717293	1.19143e-07	1.19143e-07	1	0	0	1	1	0
AAAAGAG	1	5	7	175.141	1072799907	101	1860314582	35	5	0.00570967	0.0285483	0.00268772	0.000199838	1.8814e-05	0.346535	1.86277e-10	1.86277e-10	1	0	0	1	0	0
AAAAGAGAAAGAG	1551	8526	13	175.141	1072799907	101	1860314582	110838	5.4971	8.8557	48.6806	4.5831	0.632848	0.0595802	0.707547	5.89903e-07	5.89903e-07	1	0	0	1	1	0
AAAAGATGTGTATG	217	882	14	175.141	1072799907	101	1860314582	12348	4.06452	1.239	5.03593	0.474113	0.070503	0.00663759	0.563398	6.57187e-08	6.57187e-08	1	0	0	1	1	0
AAAAGG	107	428	6	175.141	1072799907	101	1860314582	2568	4	0.610935	2.44374	0.230069	0.0146624	0.00138041	0.237624	1.36674e-08	1.36674e-08	1	0	0	1	0	0
AAAAGGAAAGG	1	4	11	175.141	1072799907	101	1860314582	44	4	0.00570967	0.0228387	0.00215017	0.000251225	2.36519e-05	0.435644	2.34177e-10	2.34177e-10	1	0	0	1	0	0
AAAAGGCGTGAACCGTGAAC	2	8	20	175.141	1072799907	101	1860314582	160	4	0.0114193	0.0456774	0.00430035	0.000913547	8.6007e-05	0.792079	8.51554e-10	8.51554e-10	1	0	0	1	1	0
AAAAGT	41	164	6	175.141	1072799907	101	1860314582	984	4	0.234096	0.936386	0.0881571	0.00561831	0.000528943	0.237624	5.23706e-09	5.23706e-09	1	0	0	1	0	0
AAAAGTAAAAGTAT	64	285	14	175.141	1072799907	101	1860314582	3990	4.45312	0.365419	1.62726	0.1532	0.0227816	0.0021448	0.617265	2.12356e-08	2.12356e-08	1	0	0	1	1	0
AAAAGTATTGT	42	187	11	175.141	1072799907	101	1860314582	2057	4.45238	0.239806	1.06771	0.100521	0.0117448	0.00110573	0.484913	1.09478e-08	1.09478e-08	1	0	0	1	0	0
AAAAT	203	1017	5	175.141	1072799907	101	1860314582	5085	5.00985	1.15906	5.80673	0.546682	0.0290337	0.00273341	0.248012	2.70635e-08	2.70635e-08	1	0	0	1	0	0
AAAATAAAC	39	170	9	175.141	1072799907	101	1860314582	1530	4.35897	0.222677	0.970644	0.0913824	0.00873579	0.000822442	0.388423	8.14299e-09	8.14299e-09	1	0	0	1	0	0
AAAATAAAG	17	102	9	175.141	1072799907	101	1860314582	918	6	0.0970644	0.582386	0.0548294	0.00524148	0.000493465	0.534653	4.88579e-09	4.88579e-09	1	0	0	1	1	0
AAAATAAAT	166	733	9	175.141	1072799907	101	1860314582	6597	4.41566	0.947805	4.18519	0.394019	0.0376667	0.00354617	0.393475	3.51106e-08	3.51106e-08	1	0	0	1	0	0
AAAATAAATAACATAAAT	4	17	18	175.141	1072799907	101	1860314582	306	4.25	0.0228387	0.0970644	0.00913824	0.00174716	0.000164488	0.757426	1.6286e-09	1.6286e-09	1	0	0	1	1	0
AAAATAC	1	4	7	175.141	1072799907	101	1860314582	28	4	0.00570967	0.0228387	0.00215017	0.000159871	1.50512e-05	0.277228	1.49022e-10	1.49022e-10	1	0	0	1	0	0
AAAATACAATAC	5170	27651	12	175.141	1072799907	101	1860314582	331812	5.34836	29.519	157.878	14.8636	1.89454	0.178363	0.635448	1.76597e-06	1.76597e-06	1	0	0	1	1	0
AAAATAGCG	46	184	9	175.141	1072799907	101	1860314582	1656	4	0.262645	1.05058	0.098908	0.00945521	0.000890172	0.356436	8.81358e-09	8.81358e-09	1	0	0	1	0	0
AAAATAT	1	5	7	175.141	1072799907	101	1860314582	35	5	0.00570967	0.0285483	0.00268772	0.000199838	1.8814e-05	0.346535	1.86277e-10	1.86277e-10	1	0	0	1	0	0
AAAATC	2	8	6	175.141	1072799907	101	1860314582	48	4	0.0114193	0.0456774	0.00430035	0.000274064	2.58021e-05	0.237624	2.55466e-10	2.55466e-10	1	0	0	1	0	0
AAAATG	75	300	6	175.141	1072799907	101	1860314582	1800	4	0.428225	1.7129	0.161263	0.0102774	0.000967578	0.237624	9.57998e-09	9.57998e-09	1	0	0	1	0	0
AAAATGTAATGT	554	2394	12	175.141	1072799907	101	1860314582	28728	4.3213	3.16316	13.6689	1.28688	0.164027	0.0154425	0.513422	1.52897e-07	1.52897e-07	1	0	0	1	1	0
AAAATT	143	605	6	175.141	1072799907	101	1860314582	3630	4.23077	0.816483	3.45435	0.325214	0.0207261	0.00195128	0.251333	1.93196e-08	1.93196e-08	1	0	0	1	0	0
AAAATTAATGT	206	1140	11	175.141	1072799907	101	1860314582	12540	5.53398	1.17619	6.50902	0.6128	0.0715993	0.0067408	0.602711	6.67405e-08	6.67405e-08	1	0	0	1	1	0
AAAATTT	1	4	7	175.141	1072799907	101	1860314582	28	4	0.00570967	0.0228387	0.00215017	0.000159871	1.50512e-05	0.277228	1.49022e-10	1.49022e-10	1	0	0	1	0	0
AAAC	127	779	4	175.141	1072799907	101	1860314582	3116	6.13386	0.725128	4.44783	0.418746	0.0177913	0.00167499	0.242925	1.6584e-08	1.6584e-08	1	0	0	0	0	0
AAACAAACACAGACAC	1	4	16	175.141	1072799907	101	1860314582	64	4	0.00570967	0.0228387	0.00215017	0.000365419	3.44028e-05	0.633663	3.40622e-10	3.40622e-10	1	0	0	1	1	0
AAACAAC	1	4	7	175.141	1072799907	101	1860314582	28	4	0.00570967	0.0228387	0.00215017	0.000159871	1.50512e-05	0.277228	1.49022e-10	1.49022e-10	1	0	0	1	0	0
AAACAG	41	164	6	175.141	1072799907	101	1860314582	984	4	0.234096	0.936386	0.0881571	0.00561831	0.000528943	0.237624	5.23706e-09	5.23706e-09	1	0	0	1	0	0
AAACAGACGGAC	373	1526	12	175.141	1072799907	101	1860314582	18312	4.09115	2.12971	8.71296	0.820291	0.104555	0.0098435	0.486078	9.74604e-08	9.74604e-08	1	0	0	1	0	0
AAACAT	13	52	6	175.141	1072799907	101	1860314582	312	4	0.0742257	0.296903	0.0279523	0.00178142	0.000167714	0.237624	1.66053e-09	1.66053e-09	1	0	0	1	0	0
AAACATTCATGT	480	2176	12	175.141	1072799907	101	1860314582	26112	4.53333	2.74064	12.4242	1.16969	0.149091	0.0140363	0.538614	1.38974e-07	1.38974e-07	1	0	0	1	1	0
AAACC	534	3081	5	175.141	1072799907	101	1860314582	15405	5.76966	3.04896	17.5915	1.65617	0.0879575	0.00828086	0.285627	8.19887e-08	8.19887e-08	1	0	0	1	0	0
AAACCAC	46	184	7	175.141	1072799907	101	1860314582	1288	4	0.262645	1.05058	0.098908	0.00735405	0.000692356	0.277228	6.85501e-09	6.85501e-09	1	0	0	1	0	0
AAACCC	102	526	6	175.141	1072799907	101	1860314582	3156	5.15686	0.582386	3.00329	0.282748	0.0180197	0.00169649	0.306348	1.67969e-08	1.67969e-08	1	0	0	1	0	0
AAACCCC	109	486	7	175.141	1072799907	101	1860314582	3402	4.45872	0.622354	2.7749	0.261246	0.0194243	0.00182872	0.30902	1.81062e-08	1.81062e-08	1	0	0	1	0	0
AAACCCT	6	51	7	175.141	1072799907	101	1860314582	357	8.5	0.034258	0.291193	0.0274147	0.00203835	0.000191903	0.589109	1.90003e-09	1.90003e-09	1	0	0	1	1	0
AAACCG	1	5	6	175.141	1072799907	101	1860314582	30	5	0.00570967	0.0285483	0.00268772	0.00017129	1.61263e-05	0.29703	1.59666e-10	1.59666e-10	1	0	0	1	0	0
AAACCGAACCG	266	1215	11	175.141	1072799907	101	1860314582	13365	4.56767	1.51877	6.93725	0.653115	0.0763097	0.00718427	0.497469	7.11314e-08	7.11314e-08	1	0	0	1	0	0
AAACCT	4	16	6	175.141	1072799907	101	1860314582	96	4	0.0228387	0.0913547	0.0086007	0.000548128	5.16042e-05	0.237624	5.10932e-10	5.10932e-10	1	0	0	1	0	0
AAACCTCTACTAAGCATTAC	19791	89004	20	175.141	1072799907	101	1860314582	1780080	4.4972	113	508.183	47.8435	10.1637	0.95687	0.890534	9.47396e-06	9.47396e-06	1	1	0	1	1	0
AAACCTGAGGTATGT	522	2312	15	175.141	1072799907	101	1860314582	34680	4.42912	2.98045	13.2008	1.2428	0.198011	0.018642	0.65779	1.84574e-07	1.84574e-07	1	0	0	1	1	0
AAACCTGGGACATG	848	4556	14	175.141	1072799907	101	1860314582	63784	5.37264	4.8418	26.0133	2.44905	0.364186	0.0342867	0.744723	3.39472e-07	3.39472e-07	1	0	0	1	1	0
AAACCTGGGACTC	1	4	13	175.141	1072799907	101	1860314582	52	4	0.00570967	0.0228387	0.00215017	0.000296903	2.79523e-05	0.514851	2.76755e-10	2.76755e-10	1	0	0	1	1	0
AAACCTGGGCCTC	1212	6780	13	175.141	1072799907	101	1860314582	88140	5.59406	6.92012	38.7116	3.64454	0.50325	0.0473791	0.720027	4.691e-07	4.691e-07	1	0	0	1	1	0
AAACCTGGGCGTC	1021	5304	13	175.141	1072799907	101	1860314582	68952	5.19491	5.82957	30.2841	2.85113	0.393693	0.0370647	0.668651	3.66977e-07	3.66977e-07	1	0	0	1	1	0
AAACCTGGGGACACC	1186	5685	15	175.141	1072799907	101	1860314582	85275	4.79342	6.77167	32.4595	3.05593	0.486892	0.045839	0.711895	4.53852e-07	4.53852e-07	1	0	0	1	1	0
AAACGACGCTT	2	10	11	175.141	1072799907	101	1860314582	110	5	0.0114193	0.0570967	0.00537543	0.000628064	5.91298e-05	0.544554	5.85443e-10	5.85443e-10	1	0	0	1	1	0
AAACGG	63	252	6	175.141	1072799907	101	1860314582	1512	4	0.359709	1.43884	0.135461	0.00863302	0.000812766	0.237624	8.04719e-09	8.04719e-09	1	0	0	1	0	0
AAACT	26	139	5	175.141	1072799907	101	1860314582	695	5.34615	0.148451	0.793644	0.0747185	0.00396822	0.000373593	0.264661	3.69894e-09	3.69894e-09	1	0	0	1	0	0
AAACTAAACTAACT	2101	10969	14	175.141	1072799907	101	1860314582	153566	5.22085	11.996	62.6294	5.89631	0.876811	0.0825484	0.723682	8.17311e-07	8.17311e-07	1	0	0	1	1	0
AAACTAACT	27	130	9	175.141	1072799907	101	1860314582	1170	4.81481	0.154161	0.742257	0.0698807	0.00668031	0.000628926	0.429043	6.22699e-09	6.22699e-09	1	0	0	1	0	0
AAACTATAAAT	61	251	11	175.141	1072799907	101	1860314582	2761	4.11475	0.34829	1.43313	0.134923	0.0157644	0.00148416	0.448142	1.46946e-08	1.46946e-08	1	0	0	1	0	0
AAACTT	2	8	6	175.141	1072799907	101	1860314582	48	4	0.0114193	0.0456774	0.00430035	0.000274064	2.58021e-05	0.237624	2.55466e-10	2.55466e-10	1	0	0	1	0	0
AAACTTGGAC	60	253	10	175.141	1072799907	101	1860314582	2530	4.21667	0.34258	1.44455	0.135999	0.0144455	0.00135999	0.417492	1.34652e-08	1.34652e-08	1	0	0	1	0	0
AAAG	967	7508	4	175.141	1072799907	101	1860314582	30032	7.76422	5.52125	42.8682	4.03588	0.171473	0.0161435	0.307494	1.59837e-07	1.59837e-07	1	0	0	0	0	0
AAAGAAG	3	13	7	175.141	1072799907	101	1860314582	91	4.33333	0.017129	0.0742257	0.00698807	0.00051958	4.89165e-05	0.30033	4.84321e-10	4.84321e-10	1	0	0	1	0	0
AAAGAAGCT	1	9	9	175.141	1072799907	101	1860314582	81	9	0.00570967	0.051387	0.00483789	0.000462483	4.3541e-05	0.80198	4.31099e-10	4.31099e-10	1	0	0	1	1	0
AAAGAAGG	2	17	8	175.141	1072799907	101	1860314582	136	8.5	0.0114193	0.0970644	0.00913824	0.000776515	7.31059e-05	0.673267	7.23821e-10	7.23821e-10	1	0	0	1	1	0
AAAGAAT	2	8	7	175.141	1072799907	101	1860314582	56	4	0.0114193	0.0456774	0.00430035	0.000319741	3.01024e-05	0.277228	2.98044e-10	2.98044e-10	1	0	0	1	0	0
AAAGAC	480	1920	6	175.141	1072799907	101	1860314582	11520	4	2.74064	10.9626	1.03208	0.0657754	0.0061925	0.237624	6.13119e-08	6.13119e-08	1	0	0	1	0	0
AAAGAG	11	51	6	175.141	1072799907	101	1860314582	306	4.63636	0.0628064	0.291193	0.0274147	0.00174716	0.000164488	0.275428	1.6286e-09	1.6286e-09	1	0	0	1	0	0
AAAGAGAGAG	498	2190	10	175.141	1072799907	101	1860314582	21900	4.39759	2.84342	12.5042	1.17722	0.125042	0.0117722	0.435405	1.16556e-07	1.16556e-07	1	0	0	1	0	0
AAAGAGAGGG	1	6	10	175.141	1072799907	101	1860314582	60	6	0.00570967	0.034258	0.00322526	0.00034258	3.22526e-05	0.594059	3.19333e-10	3.19333e-10	1	0	0	1	1	0
AAAGAGCGAGAGT	2	10	13	175.141	1072799907	101	1860314582	130	5	0.0114193	0.0570967	0.00537543	0.000742257	6.98807e-05	0.643564	6.91888e-10	6.91888e-10	1	0	0	1	1	0
AAAGAGTGAGAGT	2	13	13	175.141	1072799907	101	1860314582	169	6.5	0.0114193	0.0742257	0.00698807	0.000964934	9.08449e-05	0.836634	8.99454e-10	8.99454e-10	1	0	0	1	1	0
AAAGAT	2	8	6	175.141	1072799907	101	1860314582	48	4	0.0114193	0.0456774	0.00430035	0.000274064	2.58021e-05	0.237624	2.55466e-10	2.55466e-10	1	0	0	1	0	0
AAAGATAATTCT	77	313	12	175.141	1072799907	101	1860314582	3756	4.06494	0.439645	1.78713	0.168251	0.0214455	0.00201901	0.482963	1.99902e-08	1.99902e-08	1	0	0	1	0	0
AAAGATC	85	340	7	175.141	1072799907	101	1860314582	2380	4	0.485322	1.94129	0.182765	0.013589	0.00127935	0.277228	1.26669e-08	1.26669e-08	1	0	0	1	0	0
AAAGC	60	300	5	175.141	1072799907	101	1860314582	1500	5	0.34258	1.7129	0.161263	0.0085645	0.000806315	0.247525	7.98332e-09	7.98332e-09	1	0	0	1	0	0
AAAGCAGAGGT	171	734	11	175.141	1072799907	101	1860314582	8074	4.2924	0.976353	4.1909	0.394557	0.0460999	0.00434013	0.467489	4.29715e-08	4.29715e-08	1	0	0	1	0	0
AAAGG	9	75	5	175.141	1072799907	101	1860314582	375	8.33333	0.051387	0.428225	0.0403158	0.00214113	0.000201579	0.412541	1.99583e-09	1.99583e-09	1	0	0	1	0	0
AAAGGAAT	1	8	8	175.141	1072799907	101	1860314582	64	8	0.00570967	0.0456774	0.00430035	0.000365419	3.44028e-05	0.633663	3.40622e-10	3.40622e-10	1	0	0	1	1	0
AAAGGC	86	344	6	175.141	1072799907	101	1860314582	2064	4	0.491032	1.96413	0.184915	0.0117848	0.00110949	0.237624	1.0985e-08	1.0985e-08	1	0	0	1	0	0
AAAGT	31	155	5	175.141	1072799907	101	1860314582	775	5	0.177	0.884999	0.0833192	0.00442499	0.000416596	0.247525	4.12471e-09	4.12471e-09	1	0	0	1	0	0
AAAGTAATGT	154	739	10	175.141	1072799907	101	1860314582	7390	4.7987	0.879289	4.21945	0.397245	0.0421945	0.00397245	0.475119	3.93312e-08	3.93312e-08	1	0	0	1	0	0
AAAGTC	1	4	6	175.141	1072799907	101	1860314582	24	4	0.00570967	0.0228387	0.00215017	0.000137032	1.2901e-05	0.237624	1.27733e-10	1.27733e-10	1	0	0	1	0	0
AAAGTCTAGTC	173	826	11	175.141	1072799907	101	1860314582	9086	4.77457	0.987773	4.71619	0.444011	0.0518781	0.00488412	0.520002	4.83576e-08	4.83576e-08	1	0	0	1	1	0
AAAGTT	134	536	6	175.141	1072799907	101	1860314582	3216	4	0.765096	3.06038	0.288123	0.0183623	0.00172874	0.237624	1.71162e-08	1.71162e-08	1	0	0	1	0	0
AAAGTTAGACT	93	430	11	175.141	1072799907	101	1860314582	4730	4.62366	0.530999	2.45516	0.231144	0.0270067	0.00254258	0.503566	2.51741e-08	2.51741e-08	1	0	0	1	1	0
AAAT	12555	78880	4	175.141	1072799907	101	1860314582	315520	6.28276	71.6849	450.379	42.4014	1.80151	0.169606	0.248822	1.67926e-06	1.67926e-06	1	1	0	0	0	0
AAATAAATAAT	55	233	11	175.141	1072799907	101	1860314582	2563	4.23636	0.314032	1.33035	0.125248	0.0146339	0.00137772	0.461386	1.36408e-08	1.36408e-08	1	0	0	1	0	0
AAATAC	13	52	6	175.141	1072799907	101	1860314582	312	4	0.0742257	0.296903	0.0279523	0.00178142	0.000167714	0.237624	1.66053e-09	1.66053e-09	1	0	0	1	0	0
AAATACAAGTAC	183	888	12	175.141	1072799907	101	1860314582	10656	4.85246	1.04487	5.07019	0.477339	0.0608422	0.00572806	0.57653	5.67135e-08	5.67135e-08	1	0	0	1	1	0
AAATAG	433	1761	6	175.141	1072799907	101	1860314582	10566	4.06697	2.47229	10.0547	0.946614	0.0603284	0.00567968	0.241602	5.62345e-08	5.62345e-08	1	0	0	1	0	0
AAATAGTATAT	35	144	11	175.141	1072799907	101	1860314582	1584	4.11429	0.199838	0.822192	0.0774063	0.00904412	0.000851469	0.448091	8.43039e-09	8.43039e-09	1	0	0	1	0	0
AAATAT	57	228	6	175.141	1072799907	101	1860314582	1368	4	0.325451	1.3018	0.12256	0.00781083	0.000735359	0.237624	7.28079e-09	7.28079e-09	1	0	0	1	0	0
AAATATGGGTGG	181	900	12	175.141	1072799907	101	1860314582	10800	4.97238	1.03345	5.1387	0.483789	0.0616644	0.00580547	0.590777	5.74799e-08	5.74799e-08	1	0	0	1	1	0
AAATC	35	175	5	175.141	1072799907	101	1860314582	875	5	0.199838	0.999192	0.0940701	0.00499596	0.000470351	0.247525	4.65694e-09	4.65694e-09	1	0	0	1	0	0
AAATCT	8626	35576	6	175.141	1072799907	101	1860314582	213456	4.12428	49.2516	203.127	19.1236	1.21876	0.114742	0.245006	1.13606e-06	1.13606e-06	1	0	0	1	0	0
AAATCTACAATTAGT	92	368	15	175.141	1072799907	101	1860314582	5520	4	0.52529	2.10116	0.197816	0.0315174	0.00296724	0.594059	2.93786e-08	2.93786e-08	1	0	0	1	1	0
AAATCTTAATCCT	135	577	13	175.141	1072799907	101	1860314582	7501	4.27407	0.770805	3.29448	0.310163	0.0428282	0.00403211	0.550128	3.99219e-08	3.99219e-08	1	0	0	1	1	0
AAATG	4	28	5	175.141	1072799907	101	1860314582	140	7	0.0228387	0.159871	0.0150512	0.000799354	7.52561e-05	0.346535	7.4511e-10	7.4511e-10	1	0	0	1	0	0
AAATGCGGTAG	87	398	11	175.141	1072799907	101	1860314582	4378	4.57471	0.496741	2.27245	0.213942	0.0249969	0.00235337	0.498236	2.33006e-08	2.33006e-08	1	0	0	1	0	0
AAATGCTG	1	7	8	175.141	1072799907	101	1860314582	56	7	0.00570967	0.0399677	0.0037628	0.000319741	3.01024e-05	0.554455	2.98044e-10	2.98044e-10	1	0	0	1	1	0
AAATGG	63	252	6	175.141	1072799907	101	1860314582	1512	4	0.359709	1.43884	0.135461	0.00863302	0.000812766	0.237624	8.04719e-09	8.04719e-09	1	0	0	1	0	0
AAATGGCACT	86	356	10	175.141	1072799907	101	1860314582	3560	4.13953	0.491032	2.03264	0.191365	0.0203264	0.00191365	0.409855	1.89471e-08	1.89471e-08	1	0	0	1	0	0
AAATGT	17313	72888	6	175.141	1072799907	101	1860314582	437328	4.21002	98.8515	416.166	39.1805	2.497	0.235083	0.2501	2.32755e-06	2.32755e-06	1	1	0	1	0	0
AAATGTAAATGTT	1013	5802	13	175.141	1072799907	101	1860314582	75426	5.72754	5.7839	33.1275	3.11883	0.430658	0.0405448	0.737208	4.01433e-07	4.01433e-07	1	0	0	1	1	0
AAATGTTGCC	1	4	10	175.141	1072799907	101	1860314582	40	4	0.00570967	0.0228387	0.00215017	0.000228387	2.15017e-05	0.39604	2.12889e-10	2.12889e-10	1	0	0	1	0	0
AAATT	149	746	5	175.141	1072799907	101	1860314582	3730	5.00671	0.850741	4.25941	0.401007	0.0212971	0.00200504	0.247857	1.98519e-08	1.98519e-08	1	0	0	1	0	0
AAATTAATT	1	4	9	175.141	1072799907	101	1860314582	36	4	0.00570967	0.0228387	0.00215017	0.000205548	1.93516e-05	0.356436	1.916e-10	1.916e-10	1	0	0	1	0	0
AAATTAATTG	5	20	10	175.141	1072799907	101	1860314582	200	4	0.0285483	0.114193	0.0107509	0.00114193	0.000107509	0.39604	1.06444e-09	1.06444e-09	1	0	0	1	0	0
AAATTC	21	84	6	175.141	1072799907	101	1860314582	504	4	0.119903	0.479612	0.0451537	0.00287767	0.000270922	0.237624	2.6824e-09	2.6824e-09	1	0	0	1	0	0
AAATTCCC	79	420	8	175.141	1072799907	101	1860314582	3360	5.31646	0.451064	2.39806	0.225768	0.0191845	0.00180615	0.421105	1.78826e-08	1.78826e-08	1	0	0	1	0	0
AAATTCT	1	4	7	175.141	1072799907	101	1860314582	28	4	0.00570967	0.0228387	0.00215017	0.000159871	1.50512e-05	0.277228	1.49022e-10	1.49022e-10	1	0	0	1	0	0
AAATTG	72	288	6	175.141	1072799907	101	1860314582	1728	4	0.411096	1.64438	0.154813	0.00986631	0.000928875	0.237624	9.19678e-09	9.19678e-09	1	0	0	1	0	0
AAATTGGGAG	66	344	10	175.141	1072799907	101	1860314582	3440	5.21212	0.376838	1.96413	0.184915	0.0196413	0.00184915	0.516052	1.83084e-08	1.83084e-08	1	0	0	1	1	0
AAATTT	82	331	6	175.141	1072799907	101	1860314582	1986	4.03659	0.468193	1.8899	0.177927	0.0113394	0.00106756	0.239797	1.05699e-08	1.05699e-08	1	0	0	1	0	0
AAC	783	7918	3	175.141	1072799907	101	1860314582	23754	10.1124	4.47067	45.2092	4.25627	0.135627	0.0127688	0.300368	1.26424e-07	1.26424e-07	1	0	0	0	0	0
AACAACAGC	1	4	9	175.141	1072799907	101	1860314582	36	4	0.00570967	0.0228387	0.00215017	0.000205548	1.93516e-05	0.356436	1.916e-10	1.916e-10	1	0	0	1	0	0
AACAACGAC	1	9	9	175.141	1072799907	101	1860314582	81	9	0.00570967	0.051387	0.00483789	0.000462483	4.3541e-05	0.80198	4.31099e-10	4.31099e-10	1	0	0	1	1	0
AACAAG	2	8	6	175.141	1072799907	101	1860314582	48	4	0.0114193	0.0456774	0.00430035	0.000274064	2.58021e-05	0.237624	2.55466e-10	2.55466e-10	1	0	0	1	0	0
AACAAGATAGATAG	331	1444	14	175.141	1072799907	101	1860314582	20216	4.36254	1.8899	8.24476	0.776213	0.115427	0.010867	0.604708	1.07594e-07	1.07594e-07	1	0	0	1	1	0
AACAAGGATAG	297	1535	11	175.141	1072799907	101	1860314582	16885	5.16835	1.69577	8.76434	0.825129	0.0964078	0.00907642	0.56289	8.98656e-08	8.98656e-08	1	0	0	1	1	0
AACAAT	259	1036	6	175.141	1072799907	101	1860314582	6216	4	1.4788	5.91522	0.556895	0.0354913	0.00334137	0.237624	3.30829e-08	3.30829e-08	1	0	0	1	0	0
AACAATAACAT	618	3652	11	175.141	1072799907	101	1860314582	40172	5.90939	3.52858	20.8517	1.96311	0.229369	0.0215942	0.643596	2.13804e-07	2.13804e-07	1	0	0	1	1	0
AACAATGAC	1	6	9	175.141	1072799907	101	1860314582	54	6	0.00570967	0.034258	0.00322526	0.000308322	2.90273e-05	0.534653	2.87399e-10	2.87399e-10	1	0	0	1	1	0
AACAATT	2	8	7	175.141	1072799907	101	1860314582	56	4	0.0114193	0.0456774	0.00430035	0.000319741	3.01024e-05	0.277228	2.98044e-10	2.98044e-10	1	0	0	1	0	0
AACAC	2	10	5	175.141	1072799907	101	1860314582	50	5	0.0114193	0.0570967	0.00537543	0.000285483	2.68772e-05	0.247525	2.66111e-10	2.66111e-10	1	0	0	1	0	0
AACACC	5	21	6	175.141	1072799907	101	1860314582	126	4.2	0.0285483	0.119903	0.0112884	0.000719418	6.77305e-05	0.249505	6.70599e-10	6.70599e-10	1	0	0	1	0	0
AACACCC	51	204	7	175.141	1072799907	101	1860314582	1428	4	0.291193	1.16477	0.109659	0.00815341	0.000767612	0.277228	7.60012e-09	7.60012e-09	1	0	0	1	0	0
AACACCCT	2	22	8	175.141	1072799907	101	1860314582	176	11	0.0114193	0.125613	0.011826	0.0010049	9.46077e-05	0.871287	9.36709e-10	9.36709e-10	1	0	0	1	1	0
AACACG	1	4	6	175.141	1072799907	101	1860314582	24	4	0.00570967	0.0228387	0.00215017	0.000137032	1.2901e-05	0.237624	1.27733e-10	1.27733e-10	1	0	0	1	0	0
AACACGG	29	116	7	175.141	1072799907	101	1860314582	812	4	0.16558	0.662322	0.062355	0.00463625	0.000436485	0.277228	4.32164e-09	4.32164e-09	1	0	0	1	0	0
AACACT	256	1024	6	175.141	1072799907	101	1860314582	6144	4	1.46168	5.8467	0.550445	0.0350802	0.00330267	0.237624	3.26997e-08	3.26997e-08	1	0	0	1	0	0
AACACTACACT	72	304	11	175.141	1072799907	101	1860314582	3344	4.22222	0.411096	1.73574	0.163413	0.0190931	0.00179755	0.459846	1.77975e-08	1.77975e-08	1	0	0	1	0	0
AACACTCCAT	1	6	10	175.141	1072799907	101	1860314582	60	6	0.00570967	0.034258	0.00322526	0.00034258	3.22526e-05	0.594059	3.19333e-10	3.19333e-10	1	0	0	1	1	0
AACAG	90653	1623914	5	175.141	1072799907	101	1860314582	8119570	17.9135	517.599	9272.01	872.924	46.3601	4.36462	0.886808	4.32141e-05	4.32141e-05	1	1	1	1	1	1
AACAGACCAG	1	4	10	175.141	1072799907	101	1860314582	40	4	0.00570967	0.0228387	0.00215017	0.000228387	2.15017e-05	0.39604	2.12889e-10	2.12889e-10	1	0	0	1	0	0
AACAGC	328	1312	6	175.141	1072799907	101	1860314582	7872	4	1.87277	7.49109	0.705257	0.0449465	0.00423154	0.237624	4.18965e-08	4.18965e-08	1	0	0	1	0	0
AACAGCC	2	15	7	175.141	1072799907	101	1860314582	105	7.5	0.0114193	0.085645	0.00806315	0.000599515	5.64421e-05	0.519802	5.58832e-10	5.58832e-10	1	0	0	1	1	0
AACAGG	1	7	6	175.141	1072799907	101	1860314582	42	7	0.00570967	0.0399677	0.0037628	0.000239806	2.25768e-05	0.415842	2.23533e-10	2.23533e-10	1	0	0	1	0	0
AACAGT	43	172	6	175.141	1072799907	101	1860314582	1032	4	0.245516	0.982063	0.0924575	0.00589238	0.000554745	0.237624	5.49252e-09	5.49252e-09	1	0	0	1	0	0
AACAT	516	4257	5	175.141	1072799907	101	1860314582	21285	8.25	2.94619	24.3061	2.28832	0.12153	0.0114416	0.408416	1.13283e-07	1.13283e-07	1	0	0	1	0	0
AACATAAGAT	2	9	10	175.141	1072799907	101	1860314582	90	4.5	0.0114193	0.051387	0.00483789	0.00051387	4.83789e-05	0.445545	4.78999e-10	4.78999e-10	1	0	0	1	0	0
AACATAGATGTATGTATG	8831	36142	18	175.141	1072799907	101	1860314582	650556	4.09263	50.4221	206.359	19.4279	3.71446	0.349702	0.729379	3.4624e-06	3.4624e-06	1	0	0	1	1	0
AACATAGCAT	2387	15292	10	175.141	1072799907	101	1860314582	152920	6.40637	13.629	87.3123	8.22012	0.873123	0.0822012	0.634294	8.13873e-07	8.13873e-07	1	0	0	1	1	0
AACATC	2	20	6	175.141	1072799907	101	1860314582	120	10	0.0114193	0.114193	0.0107509	0.00068516	6.45052e-05	0.594059	6.38666e-10	6.38666e-10	1	0	0	1	1	0
AACATTCCC	1	4	9	175.141	1072799907	101	1860314582	36	4	0.00570967	0.0228387	0.00215017	0.000205548	1.93516e-05	0.356436	1.916e-10	1.916e-10	1	0	0	1	0	0
AACC	328	2080	4	175.141	1072799907	101	1860314582	8320	6.34146	1.87277	11.8761	1.11809	0.0475044	0.00447236	0.251147	4.42808e-08	4.42808e-08	1	0	0	0	0	0
AACCAC	3	22	6	175.141	1072799907	101	1860314582	132	7.33333	0.017129	0.125613	0.011826	0.000753676	7.09557e-05	0.435644	7.02532e-10	7.02532e-10	1	0	0	1	0	0
AACCACACC	1	4	9	175.141	1072799907	101	1860314582	36	4	0.00570967	0.0228387	0.00215017	0.000205548	1.93516e-05	0.356436	1.916e-10	1.916e-10	1	0	0	1	0	0
AACCATCCCT	664	5692	10	175.141	1072799907	101	1860314582	56920	8.57229	3.79122	32.4994	3.0597	0.324994	0.030597	0.848742	3.0294e-07	3.0294e-07	1	0	0	1	1	0
AACCC	60813	388902	5	175.141	1072799907	101	1860314582	1944510	6.39505	347.222	2220.5	209.052	11.1025	1.04526	0.316586	1.03491e-05	1.03491e-05	1	1	0	1	0	0
AACCCC	9	42	6	175.141	1072799907	101	1860314582	252	4.66667	0.051387	0.239806	0.0225768	0.00143884	0.000135461	0.277228	1.3412e-09	1.3412e-09	1	0	0	1	0	0
AACCCCGACGCCGACACC	1	4	18	175.141	1072799907	101	1860314582	72	4	0.00570967	0.0228387	0.00215017	0.000411096	3.87031e-05	0.712871	3.83199e-10	3.83199e-10	1	0	0	1	1	0
AACCCGACCTAACCT	5	24	15	175.141	1072799907	101	1860314582	360	4.8	0.0285483	0.137032	0.012901	0.00205548	0.000193516	0.712871	1.916e-09	1.916e-09	1	0	0	1	1	0
AACCCGACCTAACCTGACCTAACCT	4	16	25	175.141	1072799907	101	1860314582	400	4	0.0228387	0.0913547	0.0086007	0.00228387	0.000215017	0.990099	2.12889e-09	2.12889e-09	1	0	0	1	1	0
AACCCT	686	5974	6	175.141	1072799907	101	1860314582	35844	8.70845	3.91683	34.1096	3.21128	0.204657	0.0192677	0.517334	1.90769e-07	1.90769e-07	1	0	0	1	1	0
AACCCTAAT	2	10	9	175.141	1072799907	101	1860314582	90	5	0.0114193	0.0570967	0.00537543	0.00051387	4.83789e-05	0.445545	4.78999e-10	4.78999e-10	1	0	0	1	0	0
AACCGG	1	4	6	175.141	1072799907	101	1860314582	24	4	0.00570967	0.0228387	0.00215017	0.000137032	1.2901e-05	0.237624	1.27733e-10	1.27733e-10	1	0	0	1	0	0
AACCT	103	1600	5	175.141	1072799907	101	1860314582	8000	15.534	0.588096	9.13547	0.86007	0.0456774	0.00430035	0.769009	4.25777e-08	4.25777e-08	1	0	0	1	1	0
AACCTAAGAAG	6	24	11	175.141	1072799907	101	1860314582	264	4	0.034258	0.137032	0.012901	0.00150735	0.000141911	0.435644	1.40506e-09	1.40506e-09	1	0	0	1	0	0
AACCTAAGAAGAATCTAAGAAG	1	4	22	175.141	1072799907	101	1860314582	88	4	0.00570967	0.0228387	0.00215017	0.000502451	4.73038e-05	0.871287	4.68355e-10	4.68355e-10	1	0	0	1	1	0
AACCTAGTACAACTAG	302	1228	16	175.141	1072799907	101	1860314582	19648	4.06623	1.72432	7.01147	0.660103	0.112184	0.0105617	0.644154	1.04571e-07	1.04571e-07	1	0	0	1	1	0
AACCTATAT	86	376	9	175.141	1072799907	101	1860314582	3384	4.37209	0.491032	2.14684	0.202116	0.0193215	0.00181905	0.389592	1.80104e-08	1.80104e-08	1	0	0	1	0	0
AACCTCACGT	172	712	10	175.141	1072799907	101	1860314582	7120	4.13953	0.982063	4.06528	0.382731	0.0406528	0.00382731	0.409855	3.78942e-08	3.78942e-08	1	0	0	1	0	0
AACCTG	13	88	6	175.141	1072799907	101	1860314582	528	6.76923	0.0742257	0.502451	0.0473038	0.00301471	0.000283823	0.402133	2.81013e-09	2.81013e-09	1	0	0	1	0	0
AACCTT	1	4	6	175.141	1072799907	101	1860314582	24	4	0.00570967	0.0228387	0.00215017	0.000137032	1.2901e-05	0.237624	1.27733e-10	1.27733e-10	1	0	0	1	0	0
AACG	9	78	4	175.141	1072799907	101	1860314582	312	8.66667	0.051387	0.445354	0.0419284	0.00178142	0.000167714	0.343234	1.66053e-09	1.66053e-09	1	0	0	0	0	0
AACGAATTG	1	5	9	175.141	1072799907	101	1860314582	45	5	0.00570967	0.0285483	0.00268772	0.000256935	2.41895e-05	0.445545	2.395e-10	2.395e-10	1	0	0	1	0	0
AACGAC	3	30	6	175.141	1072799907	101	1860314582	180	10	0.017129	0.17129	0.0161263	0.00102774	9.67578e-05	0.594059	9.57998e-10	9.57998e-10	1	0	0	1	1	0
AACGACTACTCCTAC	2655	11771	15	175.141	1072799907	101	1860314582	176565	4.43352	15.1592	67.2085	6.32742	1.00813	0.0949114	0.658444	9.39717e-07	9.39717e-07	1	0	0	1	1	0
AACGC	51	299	5	175.141	1072799907	101	1860314582	1495	5.86275	0.291193	1.70719	0.160726	0.00853596	0.000803628	0.290235	7.95671e-09	7.95671e-09	1	0	0	1	0	0
AACGCAG	2	8	7	175.141	1072799907	101	1860314582	56	4	0.0114193	0.0456774	0.00430035	0.000319741	3.01024e-05	0.277228	2.98044e-10	2.98044e-10	1	0	0	1	0	0
AACGCTACAGACGCTT	329	1317	16	175.141	1072799907	101	1860314582	21072	4.00304	1.87848	7.51963	0.707945	0.120314	0.0113271	0.634145	1.1215e-07	1.1215e-07	1	0	0	1	1	0
AACGG	1	5	5	175.141	1072799907	101	1860314582	25	5	0.00570967	0.0285483	0.00268772	0.000142742	1.34386e-05	0.247525	1.33055e-10	1.33055e-10	1	0	0	1	0	0
AACGGT	529	2116	6	175.141	1072799907	101	1860314582	12696	4	3.02042	12.0817	1.13744	0.07249	0.00682465	0.237624	6.75708e-08	6.75708e-08	1	0	0	1	0	0
AACGGTAACGT	1	8	11	175.141	1072799907	101	1860314582	88	8	0.00570967	0.0456774	0.00430035	0.000502451	4.73038e-05	0.871287	4.68355e-10	4.68355e-10	1	0	0	1	1	0
AACGT	118	1254	5	175.141	1072799907	101	1860314582	6270	10.6271	0.673741	7.15993	0.67408	0.0357996	0.0033704	0.526095	3.33703e-08	3.33703e-08	1	0	0	1	1	0
AACGTAAGACT	135	762	11	175.141	1072799907	101	1860314582	8382	5.64444	0.770805	4.35077	0.409608	0.0478584	0.00450569	0.614741	4.46108e-08	4.46108e-08	1	0	0	1	1	0
AACGTCAACT	630	3235	10	175.141	1072799907	101	1860314582	32350	5.13492	3.59709	18.4708	1.73895	0.184708	0.0173895	0.508408	1.72174e-07	1.72174e-07	1	0	0	1	1	0
AACGTCGTGGGG	214	908	12	175.141	1072799907	101	1860314582	10896	4.24299	1.22187	5.18438	0.488089	0.0622126	0.00585707	0.504118	5.79908e-08	5.79908e-08	1	0	0	1	1	0
AACGTGTCGC	1	4	10	175.141	1072799907	101	1860314582	40	4	0.00570967	0.0228387	0.00215017	0.000228387	2.15017e-05	0.39604	2.12889e-10	2.12889e-10	1	0	0	1	0	0
AACGTTAGTAG	487	2162	11	175.141	1072799907	101	1860314582	23782	4.43943	2.78061	12.3443	1.16217	0.135787	0.0127839	0.483502	1.26573e-07	1.26573e-07	1	0	0	1	0	0
AACT	171	1190	4	175.141	1072799907	101	1860314582	4760	6.95906	0.976353	6.79451	0.639677	0.027178	0.00255871	0.275607	2.53337e-08	2.53337e-08	1	0	0	0	0	0
AACTACATTCGGC	288	1163	13	175.141	1072799907	101	1860314582	15119	4.03819	1.64438	6.64035	0.625163	0.0863245	0.00812712	0.519768	8.04665e-08	8.04665e-08	1	0	0	1	1	0
AACTAGAGAAGCACC	190	822	15	175.141	1072799907	101	1860314582	12330	4.32632	1.08484	4.69335	0.441861	0.0704002	0.00662791	0.642522	6.56229e-08	6.56229e-08	1	0	0	1	1	0
AACTAT	1	4	6	175.141	1072799907	101	1860314582	24	4	0.00570967	0.0228387	0.00215017	0.000137032	1.2901e-05	0.237624	1.27733e-10	1.27733e-10	1	0	0	1	0	0
AACTATATATG	94	506	11	175.141	1072799907	101	1860314582	5566	5.38298	0.536709	2.88909	0.271997	0.03178	0.00299197	0.586265	2.96234e-08	2.96234e-08	1	0	0	1	1	0
AACTATCTATCT	453	2143	12	175.141	1072799907	101	1860314582	25716	4.73068	2.58648	12.2358	1.15196	0.14683	0.0138235	0.562062	1.36866e-07	1.36866e-07	1	0	0	1	1	0
AACTATGTCTTC	1553	9475	12	175.141	1072799907	101	1860314582	113700	6.10109	8.86712	54.0991	5.09322	0.649189	0.0611187	0.724883	6.05136e-07	6.05136e-07	1	0	0	1	1	0
AACTATTCAGT	79	387	11	175.141	1072799907	101	1860314582	4257	4.89873	0.451064	2.20964	0.208029	0.0243061	0.00228832	0.533526	2.26567e-08	2.26567e-08	1	0	0	1	1	0
AACTC	960	4803	5	175.141	1072799907	101	1860314582	24015	5.00312	5.48128	27.4235	2.58182	0.137118	0.0129091	0.247679	1.27813e-07	1.27813e-07	1	0	0	1	0	0
AACTCGTGTATAGGTAG	2915	12006	17	175.141	1072799907	101	1860314582	204102	4.1187	16.6437	68.5503	6.45375	1.16535	0.109714	0.693246	1.08627e-06	1.08627e-06	1	0	0	1	1	0
AACTCTACTCTCCGAC	2	8	16	175.141	1072799907	101	1860314582	128	4	0.0114193	0.0456774	0.00430035	0.000730838	6.88056e-05	0.633663	6.81243e-10	6.81243e-10	1	0	0	1	1	0
AACTCTATGGT	503	2443	11	175.141	1072799907	101	1860314582	26873	4.85686	2.87196	13.9487	1.31322	0.153436	0.0144454	0.528965	1.43024e-07	1.43024e-07	1	0	0	1	1	0
AACTG	4	20	5	175.141	1072799907	101	1860314582	100	5	0.0228387	0.114193	0.0107509	0.000570967	5.37543e-05	0.247525	5.32221e-10	5.32221e-10	1	0	0	1	0	0
AACTGAGTCTTAC	395	1789	13	175.141	1072799907	101	1860314582	23257	4.52911	2.25532	10.2146	0.961665	0.13279	0.0125016	0.582955	1.23779e-07	1.23779e-07	1	0	0	1	1	0
AACTGG	1	4	6	175.141	1072799907	101	1860314582	24	4	0.00570967	0.0228387	0.00215017	0.000137032	1.2901e-05	0.237624	1.27733e-10	1.27733e-10	1	0	0	1	0	0
AACTGT	71	341	6	175.141	1072799907	101	1860314582	2046	4.80282	0.405387	1.947	0.183302	0.011682	0.00109981	0.285316	1.08892e-08	1.08892e-08	1	0	0	1	0	0
AACTT	29	170	5	175.141	1072799907	101	1860314582	850	5.86207	0.16558	0.970644	0.0913824	0.00485322	0.000456912	0.290201	4.52388e-09	4.52388e-09	1	0	0	1	0	0
AACTTATACAAGTCT	231	1007	15	175.141	1072799907	101	1860314582	15105	4.35931	1.31893	5.74964	0.541306	0.0862446	0.00811959	0.647422	8.0392e-08	8.0392e-08	1	0	0	1	1	0
AACTTATGGATATCTT	429	1837	16	175.141	1072799907	101	1860314582	29392	4.28205	2.44945	10.4887	0.987467	0.167819	0.0157995	0.678345	1.5643e-07	1.5643e-07	1	0	0	1	1	0
AACTTATTATTAATGCAG	2	10	18	175.141	1072799907	101	1860314582	180	5	0.0114193	0.0570967	0.00537543	0.00102774	9.67578e-05	0.891089	9.57998e-10	9.57998e-10	1	0	0	1	1	0
AACTTC	1	4	6	175.141	1072799907	101	1860314582	24	4	0.00570967	0.0228387	0.00215017	0.000137032	1.2901e-05	0.237624	1.27733e-10	1.27733e-10	1	0	0	1	0	0
AACTTCT	2	8	7	175.141	1072799907	101	1860314582	56	4	0.0114193	0.0456774	0.00430035	0.000319741	3.01024e-05	0.277228	2.98044e-10	2.98044e-10	1	0	0	1	0	0
AACTTGTCGCAC	247	1014	12	175.141	1072799907	101	1860314582	12168	4.10526	1.41029	5.7896	0.545069	0.0694753	0.00654083	0.487754	6.47607e-08	6.47607e-08	1	0	0	1	0	0
AAG	566	4838	3	175.141	1072799907	101	1860314582	14514	8.5477	3.23167	27.6234	2.60064	0.0828701	0.00780191	0.253892	7.72466e-08	7.72466e-08	1	0	0	0	0	0
AAGAAGAAGAAGAAGC	8	34	16	175.141	1072799907	101	1860314582	544	4.25	0.0456774	0.194129	0.0182765	0.00310606	0.000292424	0.673267	2.89528e-09	2.89528e-09	1	0	0	1	1	0
AAGAAGAAGCAG	1	5	12	175.141	1072799907	101	1860314582	60	5	0.00570967	0.0285483	0.00268772	0.00034258	3.22526e-05	0.594059	3.19333e-10	3.19333e-10	1	0	0	1	1	0
AAGAAGACCAGCCAG	1	5	15	175.141	1072799907	101	1860314582	75	5	0.00570967	0.0285483	0.00268772	0.000428225	4.03158e-05	0.742574	3.99166e-10	3.99166e-10	1	0	0	1	1	0
AAGAAGGAG	2	14	9	175.141	1072799907	101	1860314582	126	7	0.0114193	0.0799354	0.00752561	0.000719418	6.77305e-05	0.623762	6.70599e-10	6.70599e-10	1	0	0	1	1	0
AAGAAT	2	9	6	175.141	1072799907	101	1860314582	54	4.5	0.0114193	0.051387	0.00483789	0.000308322	2.90273e-05	0.267327	2.87399e-10	2.87399e-10	1	0	0	1	0	0
AAGAATGAATG	83	415	11	175.141	1072799907	101	1860314582	4565	5	0.473903	2.36951	0.223081	0.0260646	0.00245389	0.544554	2.42959e-08	2.42959e-08	1	0	0	1	1	0
AAGAATTGGACG	2415	13191	12	175.141	1072799907	101	1860314582	158292	5.46211	13.7889	75.3162	7.09074	0.903795	0.0850888	0.648964	8.42464e-07	8.42464e-07	1	0	0	1	1	0
AAGACAATCATAG	1030	5805	13	175.141	1072799907	101	1860314582	75465	5.63592	5.88096	33.1446	3.12044	0.43088	0.0405657	0.725416	4.01641e-07	4.01641e-07	1	0	0	1	1	0
AAGAG	94	474	5	175.141	1072799907	101	1860314582	2370	5.04255	0.536709	2.70638	0.254796	0.0135319	0.00127398	0.249631	1.26136e-08	1.26136e-08	1	0	0	1	0	0
AAGAGAC	55	260	7	175.141	1072799907	101	1860314582	1820	4.72727	0.314032	1.48451	0.139761	0.0103916	0.000978329	0.327633	9.68643e-09	9.68643e-09	1	0	0	1	0	0
AAGAGAG	1	4	7	175.141	1072799907	101	1860314582	28	4	0.00570967	0.0228387	0.00215017	0.000159871	1.50512e-05	0.277228	1.49022e-10	1.49022e-10	1	0	0	1	0	0
AAGAGC	67036	980080	6	175.141	1072799907	101	1860314582	5880480	14.6202	382.753	5595.93	526.836	33.5756	3.16101	0.868527	3.12972e-05	3.12972e-05	1	1	0	1	1	0
AAGAGG	424	1789	6	175.141	1072799907	101	1860314582	10734	4.21934	2.4209	10.2146	0.961665	0.0612876	0.00576999	0.250654	5.71286e-08	5.71286e-08	1	0	0	1	0	0
AAGAGGATAGAC	396	1591	12	175.141	1072799907	101	1860314582	19092	4.01768	2.26103	9.08408	0.855232	0.109009	0.0102628	0.477348	1.01612e-07	1.01612e-07	1	0	0	1	0	0
AAGAT	34	185	5	175.141	1072799907	101	1860314582	925	5.44118	0.194129	1.05629	0.0994455	0.00528144	0.000497228	0.269365	4.92305e-09	4.92305e-09	1	0	0	1	0	0
AAGATAG	4	16	7	175.141	1072799907	101	1860314582	112	4	0.0228387	0.0913547	0.0086007	0.000639483	6.02049e-05	0.277228	5.96088e-10	5.96088e-10	1	0	0	1	0	0
AAGATAGATC	160	679	10	175.141	1072799907	101	1860314582	6790	4.24375	0.913547	3.87687	0.364992	0.0387687	0.00364992	0.420173	3.61378e-08	3.61378e-08	1	0	0	1	0	0
AAGATG	11	47	6	175.141	1072799907	101	1860314582	282	4.27273	0.0628064	0.268354	0.0252645	0.00161013	0.000151587	0.253825	1.50086e-09	1.50086e-09	1	0	0	1	0	0
AAGATGACGCGGAGGTCG	1	4	18	175.141	1072799907	101	1860314582	72	4	0.00570967	0.0228387	0.00215017	0.000411096	3.87031e-05	0.712871	3.83199e-10	3.83199e-10	1	0	0	1	1	0
AAGATGTAGATG	3853	24562	12	175.141	1072799907	101	1860314582	294744	6.37477	21.9994	140.241	13.2031	1.68289	0.158438	0.757399	1.56869e-06	1.56869e-06	1	0	0	1	1	0
AAGATT	37	148	6	175.141	1072799907	101	1860314582	888	4	0.211258	0.845031	0.0795564	0.00507019	0.000477339	0.237624	4.72612e-09	4.72612e-09	1	0	0	1	0	0
AAGC	1	9	4	175.141	1072799907	101	1860314582	36	9	0.00570967	0.051387	0.00483789	0.000205548	1.93516e-05	0.356436	1.916e-10	1.916e-10	1	0	0	0	0	0
AAGCAG	4	31	6	175.141	1072799907	101	1860314582	186	7.75	0.0228387	0.177	0.0166638	0.001062	9.99831e-05	0.460396	9.89932e-10	9.89932e-10	1	0	0	1	0	0
AAGCAGCG	1	5	8	175.141	1072799907	101	1860314582	40	5	0.00570967	0.0285483	0.00268772	0.000228387	2.15017e-05	0.39604	2.12889e-10	2.12889e-10	1	0	0	1	0	0
AAGCAGGAGAGGAAGGAGGG	1	5	20	175.141	1072799907	101	1860314582	100	5	0.00570967	0.0285483	0.00268772	0.000570967	5.37543e-05	0.990099	5.32221e-10	5.32221e-10	1	0	0	1	1	0
AAGCC	5	25	5	175.141	1072799907	101	1860314582	125	5	0.0285483	0.142742	0.0134386	0.000713709	6.71929e-05	0.247525	6.65277e-10	6.65277e-10	1	0	0	1	0	0
AAGCGATT	1	6	8	175.141	1072799907	101	1860314582	48	6	0.00570967	0.034258	0.00322526	0.000274064	2.58021e-05	0.475248	2.55466e-10	2.55466e-10	1	0	0	1	0	0
AAGCT	65	379	5	175.141	1072799907	101	1860314582	1895	5.83077	0.371129	2.16396	0.203729	0.0108198	0.00101864	0.288652	1.00856e-08	1.00856e-08	1	0	0	1	0	0
AAGCTCCAGCAC	1	4	12	175.141	1072799907	101	1860314582	48	4	0.00570967	0.0228387	0.00215017	0.000274064	2.58021e-05	0.475248	2.55466e-10	2.55466e-10	1	0	0	1	0	0
AAGG	31306	327553	4	175.141	1072799907	101	1860314582	1310212	10.4629	178.747	1870.22	176.074	7.48088	0.704296	0.414374	6.97323e-06	6.97323e-06	1	1	0	0	0	0
AAGGAAGGATAGG	203	1071	13	175.141	1072799907	101	1860314582	13923	5.27586	1.15906	6.11506	0.575709	0.0794957	0.00748422	0.679071	7.41012e-08	7.41012e-08	1	0	0	1	1	0
AAGGAAGGATGGG	3	16	13	175.141	1072799907	101	1860314582	208	5.33333	0.017129	0.0913547	0.0086007	0.00118761	0.000111809	0.686469	1.10702e-09	1.10702e-09	1	0	0	1	1	0
AAGGAAGT	195	931	8	175.141	1072799907	101	1860314582	7448	4.77436	1.11339	5.3157	0.500453	0.0425256	0.00400362	0.378167	3.96398e-08	3.96398e-08	1	0	0	1	0	0
AAGGAATGG	2	14	9	175.141	1072799907	101	1860314582	126	7	0.0114193	0.0799354	0.00752561	0.000719418	6.77305e-05	0.623762	6.70599e-10	6.70599e-10	1	0	0	1	1	0
AAGGAC	6	24	6	175.141	1072799907	101	1860314582	144	4	0.034258	0.137032	0.012901	0.000822192	7.74063e-05	0.237624	7.66399e-10	7.66399e-10	1	0	0	1	0	0
AAGGAG	3	18	6	175.141	1072799907	101	1860314582	108	6	0.017129	0.102774	0.00967578	0.000616644	5.80547e-05	0.356436	5.74799e-10	5.74799e-10	1	0	0	1	0	0
AAGGAGGG	4	16	8	175.141	1072799907	101	1860314582	128	4	0.0228387	0.0913547	0.0086007	0.000730838	6.88056e-05	0.316832	6.81243e-10	6.81243e-10	1	0	0	1	0	0
AAGGAT	5	20	6	175.141	1072799907	101	1860314582	120	4	0.0285483	0.114193	0.0107509	0.00068516	6.45052e-05	0.237624	6.38666e-10	6.38666e-10	1	0	0	1	0	0
AAGGATGTATG	74	300	11	175.141	1072799907	101	1860314582	3300	4.05405	0.422516	1.7129	0.161263	0.0188419	0.00177389	0.441531	1.75633e-08	1.75633e-08	1	0	0	1	0	0
AAGGC	2	15	5	175.141	1072799907	101	1860314582	75	7.5	0.0114193	0.085645	0.00806315	0.000428225	4.03158e-05	0.371287	3.99166e-10	3.99166e-10	1	0	0	1	0	0
AAGGG	4	22	5	175.141	1072799907	101	1860314582	110	5.5	0.0228387	0.125613	0.011826	0.000628064	5.91298e-05	0.272277	5.85443e-10	5.85443e-10	1	0	0	1	0	0
AAGGGAT	2	28	7	175.141	1072799907	101	1860314582	196	14	0.0114193	0.159871	0.0150512	0.0011191	0.000105359	0.970297	1.04315e-09	1.04315e-09	1	0	0	1	1	0
AAGGGC	1	4	6	175.141	1072799907	101	1860314582	24	4	0.00570967	0.0228387	0.00215017	0.000137032	1.2901e-05	0.237624	1.27733e-10	1.27733e-10	1	0	0	1	0	0
AAGGGG	1	4	6	175.141	1072799907	101	1860314582	24	4	0.00570967	0.0228387	0.00215017	0.000137032	1.2901e-05	0.237624	1.27733e-10	1.27733e-10	1	0	0	1	0	0
AAGGGGGGGGGAGG	1	4	14	175.141	1072799907	101	1860314582	56	4	0.00570967	0.0228387	0.00215017	0.000319741	3.01024e-05	0.554455	2.98044e-10	2.98044e-10	1	0	0	1	1	0
AAGGGGTATCC	195	812	11	175.141	1072799907	101	1860314582	8932	4.1641	1.11339	4.63625	0.436485	0.0509988	0.00480134	0.453516	4.7538e-08	4.7538e-08	1	0	0	1	0	0
AAGGT	100	501	5	175.141	1072799907	101	1860314582	2505	5.01	0.570967	2.86054	0.269309	0.0143027	0.00134655	0.24802	1.33321e-08	1.33321e-08	1	0	0	1	0	0
AAGGTAGAGG	97	406	10	175.141	1072799907	101	1860314582	4060	4.18557	0.553838	2.31813	0.218243	0.0231813	0.00218243	0.414413	2.16082e-08	2.16082e-08	1	0	0	1	0	0
AAGT	277	1732	4	175.141	1072799907	101	1860314582	6928	6.25271	1.58158	9.88915	0.931025	0.0395566	0.0037241	0.247632	3.68723e-08	3.68723e-08	1	0	0	0	0	0
AAGTAAT	48	192	7	175.141	1072799907	101	1860314582	1344	4	0.274064	1.09626	0.103208	0.0076738	0.000722458	0.277228	7.15305e-09	7.15305e-09	1	0	0	1	0	0
AAGTAATACTAT	154	825	12	175.141	1072799907	101	1860314582	9900	5.35714	0.879289	4.71048	0.443473	0.0565257	0.00532168	0.636492	5.26899e-08	5.26899e-08	1	0	0	1	1	0
AAGTAC	51	204	6	175.141	1072799907	101	1860314582	1224	4	0.291193	1.16477	0.109659	0.00698864	0.000657953	0.237624	6.51439e-09	6.51439e-09	1	0	0	1	0	0
AAGTACTTAGTAC	538	2361	13	175.141	1072799907	101	1860314582	30693	4.38848	3.0718	13.4805	1.26914	0.175247	0.0164988	0.564853	1.63355e-07	1.63355e-07	1	0	0	1	1	0
AAGTAG	2	8	6	175.141	1072799907	101	1860314582	48	4	0.0114193	0.0456774	0.00430035	0.000274064	2.58021e-05	0.237624	2.55466e-10	2.55466e-10	1	0	0	1	0	0
AAGTAGAATGG	468	2818	11	175.141	1072799907	101	1860314582	30998	6.02137	2.67213	16.0898	1.5148	0.176988	0.0166628	0.655793	1.64978e-07	1.64978e-07	1	0	0	1	1	0
AAGTAGATGTAG	3808	22481	12	175.141	1072799907	101	1860314582	269772	5.90362	21.7424	128.359	12.0845	1.54031	0.145014	0.701421	1.43578e-06	1.43578e-06	1	0	0	1	1	0
AAGTAGGGGTAG	269	1091	12	175.141	1072799907	101	1860314582	13092	4.05576	1.5359	6.22925	0.58646	0.074751	0.00703752	0.481873	6.96784e-08	6.96784e-08	1	0	0	1	0	0
AAGTC	23	115	5	175.141	1072799907	101	1860314582	575	5	0.131322	0.656612	0.0618175	0.00328306	0.000309088	0.247525	3.06027e-09	3.06027e-09	1	0	0	1	0	0
AAGTCGAC	1	5	8	175.141	1072799907	101	1860314582	40	5	0.00570967	0.0285483	0.00268772	0.000228387	2.15017e-05	0.39604	2.12889e-10	2.12889e-10	1	0	0	1	0	0
AAGTG	44	220	5	175.141	1072799907	101	1860314582	1100	5	0.251225	1.25613	0.11826	0.00628064	0.000591298	0.247525	5.85443e-09	5.85443e-09	1	0	0	1	0	0
AAGTGTAGGTGT	6166	39004	12	175.141	1072799907	101	1860314582	468048	6.32566	35.2058	222.7	20.9663	2.6724	0.251596	0.751563	2.49105e-06	2.49105e-06	1	0	0	1	1	0
AAGTGTG	101	404	7	175.141	1072799907	101	1860314582	2828	4	0.576677	2.30671	0.217168	0.0161469	0.00152017	0.277228	1.50512e-08	1.50512e-08	1	0	0	1	0	0
AAGTGTGAGATGTGACAGTGACCT	1	4	24	175.141	1072799907	101	1860314582	96	4	0.00570967	0.0228387	0.00215017	0.000548128	5.16042e-05	0.950495	5.10932e-10	5.10932e-10	1	0	0	1	1	0
AAT	28410	247255	3	175.141	1072799907	101	1860314582	741765	8.7031	162.212	1411.74	132.91	4.23523	0.398731	0.258508	3.94783e-06	3.94783e-06	1	1	0	0	0	0
AATAATAATAC	21	89	11	175.141	1072799907	101	1860314582	979	4.2381	0.119903	0.508161	0.0478414	0.00558977	0.000526255	0.461575	5.21045e-09	5.21045e-09	1	0	0	1	0	0
AATAATATAT	3	12	10	175.141	1072799907	101	1860314582	120	4	0.017129	0.068516	0.00645052	0.00068516	6.45052e-05	0.39604	6.38666e-10	6.38666e-10	1	0	0	1	0	0
AATAATT	7	28	7	175.141	1072799907	101	1860314582	196	4	0.0399677	0.159871	0.0150512	0.0011191	0.000105359	0.277228	1.04315e-09	1.04315e-09	1	0	0	1	0	0
AATAATTG	1	4	8	175.141	1072799907	101	1860314582	32	4	0.00570967	0.0228387	0.00215017	0.000182709	1.72014e-05	0.316832	1.70311e-10	1.70311e-10	1	0	0	1	0	0
AATAC	1835	23907	5	175.141	1072799907	101	1860314582	119535	13.0283	10.4772	136.501	12.8511	0.682505	0.0642553	0.644967	6.36191e-07	6.36191e-07	1	0	0	1	1	0
AATACAATATAC	358	1709	12	175.141	1072799907	101	1860314582	20508	4.77374	2.04406	9.75783	0.918662	0.117094	0.0110239	0.567177	1.09148e-07	1.09148e-07	1	0	0	1	1	0
AATACAATGTAC	260	1341	12	175.141	1072799907	101	1860314582	16092	5.15769	1.48451	7.65667	0.720846	0.09188	0.00865015	0.612795	8.5645e-08	8.5645e-08	1	0	0	1	1	0
AATACATACAT	407	2102	11	175.141	1072799907	101	1860314582	23122	5.16462	2.32384	12.0017	1.12992	0.132019	0.0124291	0.562483	1.2306e-07	1.2306e-07	1	0	0	1	1	0
AATACC	4	40	6	175.141	1072799907	101	1860314582	240	10	0.0228387	0.228387	0.0215017	0.00137032	0.00012901	0.594059	1.27733e-09	1.27733e-09	1	0	0	1	1	0
AATACG	73	292	6	175.141	1072799907	101	1860314582	1752	4	0.416806	1.66722	0.156963	0.0100033	0.000941776	0.237624	9.32452e-09	9.32452e-09	1	0	0	1	0	0
AATACT	47	190	6	175.141	1072799907	101	1860314582	1140	4.04255	0.268354	1.08484	0.102133	0.00650902	0.0006128	0.240152	6.06732e-09	6.06732e-09	1	0	0	1	0	0
AATACTGATACT	1075	5454	12	175.141	1072799907	101	1860314582	65448	5.07349	6.13789	31.1405	2.93176	0.373686	0.0351811	0.602791	3.48328e-07	3.48328e-07	1	0	0	1	1	0
AATAG	701	5254	5	175.141	1072799907	101	1860314582	26270	7.49501	4.00248	29.9986	2.82425	0.149993	0.0141213	0.37104	1.39815e-07	1.39815e-07	1	0	0	1	0	0
AATAGAATAT	13	53	10	175.141	1072799907	101	1860314582	530	4.07692	0.0742257	0.302612	0.0284898	0.00302612	0.000284898	0.403656	2.82077e-09	2.82077e-09	1	0	0	1	0	0
AATAGG	1	4	6	175.141	1072799907	101	1860314582	24	4	0.00570967	0.0228387	0.00215017	0.000137032	1.2901e-05	0.237624	1.27733e-10	1.27733e-10	1	0	0	1	0	0
AATAGT	170	712	6	175.141	1072799907	101	1860314582	4272	4.18824	0.970644	4.06528	0.382731	0.0243917	0.00229639	0.248806	2.27365e-08	2.27365e-08	1	0	0	1	0	0
AATAT	593	3773	5	175.141	1072799907	101	1860314582	18865	6.36256	3.38583	21.5426	2.02815	0.107713	0.0101408	0.314978	1.00404e-07	1.00404e-07	1	0	0	1	0	0
AATATAGAT	18	72	9	175.141	1072799907	101	1860314582	648	4	0.102774	0.411096	0.0387031	0.00369987	0.000348328	0.356436	3.44879e-09	3.44879e-09	1	0	0	1	0	0
AATATAGC	7	28	8	175.141	1072799907	101	1860314582	224	4	0.0399677	0.159871	0.0150512	0.00127897	0.00012041	0.316832	1.19218e-09	1.19218e-09	1	0	0	1	0	0
AATATAT	5	22	7	175.141	1072799907	101	1860314582	154	4.4	0.0285483	0.125613	0.011826	0.000879289	8.27817e-05	0.30495	8.19621e-10	8.19621e-10	1	0	0	1	0	0
AATATC	12	48	6	175.141	1072799907	101	1860314582	288	4	0.068516	0.274064	0.0258021	0.00164438	0.000154813	0.237624	1.5328e-09	1.5328e-09	1	0	0	1	0	0
AATATCTGTAGT	431	2380	12	175.141	1072799907	101	1860314582	28560	5.52204	2.46087	13.589	1.27935	0.163068	0.0153522	0.656084	1.52002e-07	1.52002e-07	1	0	0	1	1	0
AATATGACTGG	212	1025	11	175.141	1072799907	101	1860314582	11275	4.83491	1.21045	5.85241	0.550982	0.0643765	0.0060608	0.526574	6.00079e-08	6.00079e-08	1	0	0	1	1	0
AATATGTAATGC	1880	9610	12	175.141	1072799907	101	1860314582	115320	5.1117	10.7342	54.8699	5.16579	0.658439	0.0619895	0.607331	6.13758e-07	6.13758e-07	1	0	0	1	1	0
AATATT	6	29	6	175.141	1072799907	101	1860314582	174	4.83333	0.034258	0.16558	0.0155888	0.000993482	9.35326e-05	0.287129	9.26065e-10	9.26065e-10	1	0	0	1	0	0
AATC	227	1383	4	175.141	1072799907	101	1860314582	5532	6.09251	1.29609	7.89647	0.743423	0.0315859	0.00297369	0.241288	2.94425e-08	2.94425e-08	1	0	0	0	0	0
AATCAATGGTG	339	1578	11	175.141	1072799907	101	1860314582	17358	4.65487	1.93558	9.00986	0.848244	0.0991084	0.00933068	0.506966	9.2383e-08	9.2383e-08	1	0	0	1	1	0
AATCAATT	26	149	8	175.141	1072799907	101	1860314582	1192	5.73077	0.148451	0.850741	0.080094	0.00680593	0.000640752	0.453922	6.34408e-09	6.34408e-09	1	0	0	1	0	0
AATCAG	3	16	6	175.141	1072799907	101	1860314582	96	5.33333	0.017129	0.0913547	0.0086007	0.000548128	5.16042e-05	0.316832	5.10932e-10	5.10932e-10	1	0	0	1	0	0
AATCAGT	2	8	7	175.141	1072799907	101	1860314582	56	4	0.0114193	0.0456774	0.00430035	0.000319741	3.01024e-05	0.277228	2.98044e-10	2.98044e-10	1	0	0	1	0	0
AATCATG	2	8	7	175.141	1072799907	101	1860314582	56	4	0.0114193	0.0456774	0.00430035	0.000319741	3.01024e-05	0.277228	2.98044e-10	2.98044e-10	1	0	0	1	0	0
AATCCACCAGAC	349	1516	12	175.141	1072799907	101	1860314582	18192	4.34384	1.99267	8.65586	0.814916	0.10387	0.00977899	0.5161	9.68217e-08	9.68217e-08	1	0	0	1	1	0
AATCCAG	1	4	7	175.141	1072799907	101	1860314582	28	4	0.00570967	0.0228387	0.00215017	0.000159871	1.50512e-05	0.277228	1.49022e-10	1.49022e-10	1	0	0	1	0	0
AATCCCGAG	58	254	9	175.141	1072799907	101	1860314582	2286	4.37931	0.331161	1.45026	0.136536	0.0130523	0.00122882	0.390236	1.21666e-08	1.21666e-08	1	0	0	1	0	0
AATCGC	1	4	6	175.141	1072799907	101	1860314582	24	4	0.00570967	0.0228387	0.00215017	0.000137032	1.2901e-05	0.237624	1.27733e-10	1.27733e-10	1	0	0	1	0	0
AATCT	267	1430	5	175.141	1072799907	101	1860314582	7150	5.35581	1.52448	8.16483	0.768687	0.0408241	0.00384344	0.265139	3.80538e-08	3.80538e-08	1	0	0	1	0	0
AATCTATATCT	183	1156	11	175.141	1072799907	101	1860314582	12716	6.31694	1.04487	6.60038	0.6214	0.0726042	0.0068354	0.687984	6.76773e-08	6.76773e-08	1	0	0	1	1	0
AATCTCTCTC	2	20	10	175.141	1072799907	101	1860314582	200	10	0.0114193	0.114193	0.0107509	0.00114193	0.000107509	0.990099	1.06444e-09	1.06444e-09	1	0	0	1	1	0
AATG	970	6264	4	175.141	1072799907	101	1860314582	25056	6.45773	5.53838	35.7654	3.36717	0.143061	0.0134687	0.255752	1.33353e-07	1.33353e-07	1	0	0	0	0	0
AATGAATGAT	172	1014	10	175.141	1072799907	101	1860314582	10140	5.89535	0.982063	5.7896	0.545069	0.057896	0.00545069	0.583698	5.39672e-08	5.39672e-08	1	0	0	1	1	0
AATGAATGG	423	3988	9	175.141	1072799907	101	1860314582	35892	9.4279	2.41519	22.7702	2.14372	0.204931	0.0192935	0.84011	1.91025e-07	1.91025e-07	1	0	0	1	1	0
AATGAATGTAATGT	574	2768	14	175.141	1072799907	101	1860314582	38752	4.8223	3.27735	15.8044	1.48792	0.221261	0.0208309	0.668438	2.06246e-07	2.06246e-07	1	0	0	1	1	0
AATGAATTG	170	1678	9	175.141	1072799907	101	1860314582	15102	9.87059	0.970644	9.58083	0.901998	0.0862274	0.00811798	0.879557	8.03761e-08	8.03761e-08	1	0	0	1	1	0
AATGAG	2	8	6	175.141	1072799907	101	1860314582	48	4	0.0114193	0.0456774	0.00430035	0.000274064	2.58021e-05	0.237624	2.55466e-10	2.55466e-10	1	0	0	1	0	0
AATGAT	95	382	6	175.141	1072799907	101	1860314582	2292	4.02105	0.542419	2.18109	0.205342	0.0130866	0.00123205	0.238874	1.21985e-08	1.21985e-08	1	0	0	1	0	0
AATGATGGAGC	2409	16751	11	175.141	1072799907	101	1860314582	184261	6.95351	13.7546	95.6427	9.00439	1.05207	0.0990483	0.757313	9.80676e-07	9.80676e-07	1	0	0	1	1	0
AATGC	132	937	5	175.141	1072799907	101	1860314582	4685	7.09848	0.753676	5.34996	0.503678	0.0267498	0.00251839	0.35141	2.49346e-08	2.49346e-08	1	0	0	1	0	0
AATGCAATGTGT	8330	47942	12	175.141	1072799907	101	1860314582	575304	5.75534	47.5615	273.733	25.7709	3.2848	0.309251	0.683803	3.06189e-06	3.06189e-06	1	0	0	1	1	0
AATGCACAGGC	200	1161	11	175.141	1072799907	101	1860314582	12771	5.805	1.14193	6.62893	0.624088	0.0729182	0.00686497	0.632228	6.797e-08	6.797e-08	1	0	0	1	1	0
AATGCGATATGT	1512	6679	12	175.141	1072799907	101	1860314582	80148	4.41733	8.63302	38.1349	3.59025	0.457619	0.043083	0.524831	4.26565e-07	4.26565e-07	1	0	0	1	1	0
AATGCGATGTGT	822	4149	12	175.141	1072799907	101	1860314582	49788	5.04745	4.69335	23.6894	2.23027	0.284273	0.0267632	0.599696	2.64982e-07	2.64982e-07	1	0	0	1	1	0
AATGG	335	2174	5	175.141	1072799907	101	1860314582	10870	6.48955	1.91274	12.4128	1.16862	0.0620641	0.0058431	0.321265	5.78525e-08	5.78525e-08	1	0	0	1	0	0
AATGGAATGTGG	278	1327	12	175.141	1072799907	101	1860314582	15924	4.77338	1.58729	7.57673	0.71332	0.0909208	0.00855984	0.567134	8.47509e-08	8.47509e-08	1	0	0	1	1	0
AATGGACAATGT	1732	10747	12	175.141	1072799907	101	1860314582	128964	6.20497	9.88915	61.3618	5.77698	0.736342	0.0693238	0.737224	6.86374e-07	6.86374e-07	1	0	0	1	1	0
AATGGATGG	1	4	9	175.141	1072799907	101	1860314582	36	4	0.00570967	0.0228387	0.00215017	0.000205548	1.93516e-05	0.356436	1.916e-10	1.916e-10	1	0	0	1	0	0
AATGGC	2	8	6	175.141	1072799907	101	1860314582	48	4	0.0114193	0.0456774	0.00430035	0.000274064	2.58021e-05	0.237624	2.55466e-10	2.55466e-10	1	0	0	1	0	0
AATGGT	4	16	6	175.141	1072799907	101	1860314582	96	4	0.0228387	0.0913547	0.0086007	0.000548128	5.16042e-05	0.237624	5.10932e-10	5.10932e-10	1	0	0	1	0	0
AATGGTATGT	74	369	10	175.141	1072799907	101	1860314582	3690	4.98649	0.422516	2.10687	0.198354	0.0210687	0.00198354	0.493712	1.9639e-08	1.9639e-08	1	0	0	1	0	0
AATGT	4321	39052	5	175.141	1072799907	101	1860314582	195260	9.03772	24.6715	222.974	20.9921	1.11487	0.104961	0.447412	1.03922e-06	1.03922e-06	1	0	0	1	0	0
AATGTAATGTGT	1481	6064	12	175.141	1072799907	101	1860314582	72768	4.09453	8.45602	34.6234	3.25966	0.415481	0.039116	0.486479	3.87287e-07	3.87287e-07	1	0	0	1	0	0
AATGTAGATGT	396	2695	11	175.141	1072799907	101	1860314582	29645	6.80556	2.26103	15.3876	1.44868	0.169263	0.0159355	0.741199	1.57777e-07	1.57777e-07	1	0	0	1	1	0
AATGTATGATGT	344	1727	12	175.141	1072799907	101	1860314582	20724	5.02035	1.96413	9.8606	0.928338	0.118327	0.0111401	0.596477	1.10298e-07	1.10298e-07	1	0	0	1	1	0
AATT	705	4301	4	175.141	1072799907	101	1860314582	17204	6.10071	4.02532	24.5573	2.31197	0.0982292	0.0092479	0.241612	9.15633e-08	9.15633e-08	1	0	0	0	0	0
AATTAC	71	286	6	175.141	1072799907	101	1860314582	1716	4.02817	0.405387	1.63297	0.153737	0.00979779	0.000922425	0.239297	9.13292e-09	9.13292e-09	1	0	0	1	0	0
AATTACC	39	156	7	175.141	1072799907	101	1860314582	1092	4	0.222677	0.890708	0.0838568	0.00623496	0.000586997	0.277228	5.81186e-09	5.81186e-09	1	0	0	1	0	0
AATTAG	2	8	6	175.141	1072799907	101	1860314582	48	4	0.0114193	0.0456774	0.00430035	0.000274064	2.58021e-05	0.237624	2.55466e-10	2.55466e-10	1	0	0	1	0	0
AATTAT	10	41	6	175.141	1072799907	101	1860314582	246	4.1	0.0570967	0.234096	0.0220393	0.00140458	0.000132236	0.243564	1.30926e-09	1.30926e-09	1	0	0	1	0	0
AATTATATATG	15	64	11	175.141	1072799907	101	1860314582	704	4.26667	0.085645	0.365419	0.0344028	0.00401961	0.000378431	0.464686	3.74684e-09	3.74684e-09	1	0	0	1	0	0
AATTC	1254	6446	5	175.141	1072799907	101	1860314582	32230	5.14035	7.15993	36.8045	3.46501	0.184023	0.017325	0.254473	1.71535e-07	1.71535e-07	1	0	0	1	0	0
AATTCG	1	5	6	175.141	1072799907	101	1860314582	30	5	0.00570967	0.0285483	0.00268772	0.00017129	1.61263e-05	0.29703	1.59666e-10	1.59666e-10	1	0	0	1	0	0
AATTGC	38	152	6	175.141	1072799907	101	1860314582	912	4	0.216967	0.86787	0.0817066	0.00520722	0.00049024	0.237624	4.85386e-09	4.85386e-09	1	0	0	1	0	0
AATTGCC	81	394	7	175.141	1072799907	101	1860314582	2758	4.8642	0.462483	2.24961	0.211792	0.0157473	0.00148254	0.337123	1.46787e-08	1.46787e-08	1	0	0	1	0	0
AC	35662	769775	2	175.141	1072799907	101	1860314582	1539550	21.5853	203.618	4395.16	413.788	8.79032	0.827575	0.427432	8.19381e-06	8.19381e-06	1	1	0	0	0	0
ACACACACACACAGAG	2	8	16	175.141	1072799907	101	1860314582	128	4	0.0114193	0.0456774	0.00430035	0.000730838	6.88056e-05	0.633663	6.81243e-10	6.81243e-10	1	0	0	1	1	0
ACACACACG	1	4	9	175.141	1072799907	101	1860314582	36	4	0.00570967	0.0228387	0.00215017	0.000205548	1.93516e-05	0.356436	1.916e-10	1.916e-10	1	0	0	1	0	0
ACACACACTC	2	17	10	175.141	1072799907	101	1860314582	170	8.5	0.0114193	0.0970644	0.00913824	0.000970644	9.13824e-05	0.841584	9.04776e-10	9.04776e-10	1	0	0	1	1	0
ACACACAT	34	182	8	175.141	1072799907	101	1860314582	1456	5.35294	0.194129	1.03916	0.0978329	0.00831328	0.000782663	0.423995	7.74914e-09	7.74914e-09	1	0	0	1	0	0
ACACACTC	2	17	8	175.141	1072799907	101	1860314582	136	8.5	0.0114193	0.0970644	0.00913824	0.000776515	7.31059e-05	0.673267	7.23821e-10	7.23821e-10	1	0	0	1	1	0
ACACAG	1	4	6	175.141	1072799907	101	1860314582	24	4	0.00570967	0.0228387	0.00215017	0.000137032	1.2901e-05	0.237624	1.27733e-10	1.27733e-10	1	0	0	1	0	0
ACACAGC	2	9	7	175.141	1072799907	101	1860314582	63	4.5	0.0114193	0.051387	0.00483789	0.000359709	3.38652e-05	0.311881	3.35299e-10	3.35299e-10	1	0	0	1	0	0
ACACAT	2	8	6	175.141	1072799907	101	1860314582	48	4	0.0114193	0.0456774	0.00430035	0.000274064	2.58021e-05	0.237624	2.55466e-10	2.55466e-10	1	0	0	1	0	0
ACACATACAT	1	5	10	175.141	1072799907	101	1860314582	50	5	0.00570967	0.0285483	0.00268772	0.000285483	2.68772e-05	0.49505	2.66111e-10	2.66111e-10	1	0	0	1	0	0
ACACATAGTACAT	468	2174	13	175.141	1072799907	101	1860314582	28262	4.6453	2.67213	12.4128	1.16862	0.161367	0.0151921	0.59791	1.50416e-07	1.50416e-07	1	0	0	1	1	0
ACACATGTAGATGT	1133	5672	14	175.141	1072799907	101	1860314582	79408	5.00618	6.46906	32.3852	3.04895	0.453393	0.0426853	0.693926	4.22626e-07	4.22626e-07	1	0	0	1	1	0
ACACC	7	35	5	175.141	1072799907	101	1860314582	175	5	0.0399677	0.199838	0.018814	0.000999192	9.40701e-05	0.247525	9.31387e-10	9.31387e-10	1	0	0	1	0	0
ACACCATCAT	1	5	10	175.141	1072799907	101	1860314582	50	5	0.00570967	0.0285483	0.00268772	0.000285483	2.68772e-05	0.49505	2.66111e-10	2.66111e-10	1	0	0	1	0	0
ACACCATCTACCAT	784	3507	14	175.141	1072799907	101	1860314582	49098	4.47321	4.47638	20.0238	1.88517	0.280333	0.0263923	0.62005	2.6131e-07	2.6131e-07	1	0	0	1	1	0
ACACCATGCACCATG	1073	4542	15	175.141	1072799907	101	1860314582	68130	4.23299	6.12648	25.9333	2.44152	0.389	0.0366228	0.628662	3.62602e-07	3.62602e-07	1	0	0	1	1	0
ACACCGGATAT	87	367	11	175.141	1072799907	101	1860314582	4037	4.21839	0.496741	2.09545	0.197278	0.0230499	0.00217006	0.459429	2.14858e-08	2.14858e-08	1	0	0	1	0	0
ACACCTGACCG	155	711	11	175.141	1072799907	101	1860314582	7821	4.5871	0.884999	4.05957	0.382193	0.0446553	0.00420413	0.499585	4.1625e-08	4.1625e-08	1	0	0	1	0	0
ACACGC	6	49	6	175.141	1072799907	101	1860314582	294	8.16667	0.034258	0.279774	0.0263396	0.00167864	0.000158038	0.485149	1.56473e-09	1.56473e-09	1	0	0	1	0	0
ACACGG	276	1219	6	175.141	1072799907	101	1860314582	7314	4.41667	1.57587	6.96009	0.655266	0.0417605	0.00393159	0.262376	3.89267e-08	3.89267e-08	1	0	0	1	0	0
ACACTC	7	58	6	175.141	1072799907	101	1860314582	348	8.28571	0.0399677	0.331161	0.0311775	0.00198696	0.000187065	0.492221	1.85213e-09	1.85213e-09	1	0	0	1	0	0
ACACTG	1	5	6	175.141	1072799907	101	1860314582	30	5	0.00570967	0.0285483	0.00268772	0.00017129	1.61263e-05	0.29703	1.59666e-10	1.59666e-10	1	0	0	1	0	0
ACACTGGG	1	5	8	175.141	1072799907	101	1860314582	40	5	0.00570967	0.0285483	0.00268772	0.000228387	2.15017e-05	0.39604	2.12889e-10	2.12889e-10	1	0	0	1	0	0
ACACTGT	79	316	7	175.141	1072799907	101	1860314582	2212	4	0.451064	1.80426	0.169864	0.0126298	0.00118905	0.277228	1.17727e-08	1.17727e-08	1	0	0	1	0	0
ACAG	666	4208	4	175.141	1072799907	101	1860314582	16832	6.31832	3.80264	24.0263	2.26198	0.0961052	0.00904793	0.25023	8.95835e-08	8.95835e-08	1	0	0	0	0	0
ACAGACAGCG	2	9	10	175.141	1072799907	101	1860314582	90	4.5	0.0114193	0.051387	0.00483789	0.00051387	4.83789e-05	0.445545	4.78999e-10	4.78999e-10	1	0	0	1	0	0
ACAGACAT	5	39	8	175.141	1072799907	101	1860314582	312	7.8	0.0285483	0.222677	0.0209642	0.00178142	0.000167714	0.617822	1.66053e-09	1.66053e-09	1	0	0	1	1	0
ACAGAG	12	130	6	175.141	1072799907	101	1860314582	780	10.8333	0.068516	0.742257	0.0698807	0.00445354	0.000419284	0.643564	4.15133e-09	4.15133e-09	1	0	0	1	1	0
ACAGAGAG	12	74	8	175.141	1072799907	101	1860314582	592	6.16667	0.068516	0.422516	0.0397782	0.00338012	0.000318226	0.488449	3.15075e-09	3.15075e-09	1	0	0	1	0	0
ACAGAGCCCAGC	1	5	12	175.141	1072799907	101	1860314582	60	5	0.00570967	0.0285483	0.00268772	0.00034258	3.22526e-05	0.594059	3.19333e-10	3.19333e-10	1	0	0	1	1	0
ACAGAT	1	4	6	175.141	1072799907	101	1860314582	24	4	0.00570967	0.0228387	0.00215017	0.000137032	1.2901e-05	0.237624	1.27733e-10	1.27733e-10	1	0	0	1	0	0
ACAGCATGACCTGCATC	1	4	17	175.141	1072799907	101	1860314582	68	4	0.00570967	0.0228387	0.00215017	0.000388258	3.6553e-05	0.673267	3.6191e-10	3.6191e-10	1	0	0	1	1	0
ACAGG	106	679	5	175.141	1072799907	101	1860314582	3395	6.40566	0.605225	3.87687	0.364992	0.0193843	0.00182496	0.317112	1.80689e-08	1.80689e-08	1	0	0	1	0	0
ACAGT	6	30	5	175.141	1072799907	101	1860314582	150	5	0.034258	0.17129	0.0161263	0.00085645	8.06315e-05	0.247525	7.98332e-10	7.98332e-10	1	0	0	1	0	0
ACAGTCCACATCT	2668	15839	13	175.141	1072799907	101	1860314582	205907	5.93666	15.2334	90.4355	8.51415	1.17566	0.110684	0.764124	1.09588e-06	1.09588e-06	1	0	0	1	1	0
ACAGTG	106	424	6	175.141	1072799907	101	1860314582	2544	4	0.605225	2.4209	0.227918	0.0145254	0.00136751	0.237624	1.35397e-08	1.35397e-08	1	0	0	1	0	0
ACAT	4944	34283	4	175.141	1072799907	101	1860314582	137132	6.93426	28.2286	195.745	18.4286	0.782978	0.0737144	0.274624	7.29846e-07	7.29846e-07	1	0	0	0	0	0
ACATACATAT	552	2827	10	175.141	1072799907	101	1860314582	28270	5.12138	3.15174	16.1412	1.51964	0.161412	0.0151964	0.507067	1.50459e-07	1.50459e-07	1	0	0	1	1	0
ACATAG	8208	34081	6	175.141	1072799907	101	1860314582	204486	4.15217	46.865	194.591	18.32	1.16755	0.10992	0.246663	1.08832e-06	1.08832e-06	1	0	0	1	0	0
ACATAGTACATAT	698	2799	13	175.141	1072799907	101	1860314582	36387	4.01003	3.98535	15.9814	1.50458	0.207758	0.0195596	0.516142	1.93659e-07	1.93659e-07	1	0	0	1	1	0
ACATAT	415	1914	6	175.141	1072799907	101	1860314582	11484	4.61205	2.36951	10.9283	1.02886	0.0655698	0.00617315	0.273983	6.11203e-08	6.11203e-08	1	0	0	1	0	0
ACATATACATGCTAGTAT	1759	7620	18	175.141	1072799907	101	1860314582	137160	4.33201	10.0433	43.5077	4.09608	0.783138	0.0737295	0.772041	7.29995e-07	7.29995e-07	1	0	0	1	1	0
ACATC	2	18	5	175.141	1072799907	101	1860314582	90	9	0.0114193	0.102774	0.00967578	0.00051387	4.83789e-05	0.445545	4.78999e-10	4.78999e-10	1	0	0	1	0	0
ACATCT	34017	141633	6	175.141	1072799907	101	1860314582	849798	4.16359	194.226	808.678	76.1339	4.85207	0.456803	0.247342	4.52281e-06	4.52281e-06	1	1	0	1	0	0
ACATCTATATCT	810	3305	12	175.141	1072799907	101	1860314582	39660	4.08025	4.62483	18.8705	1.77658	0.226445	0.021319	0.484782	2.11079e-07	2.11079e-07	1	0	0	1	0	0
ACATCTCGTCCTCGTCT	1	4	17	175.141	1072799907	101	1860314582	68	4	0.00570967	0.0228387	0.00215017	0.000388258	3.6553e-05	0.673267	3.6191e-10	3.6191e-10	1	0	0	1	1	0
ACATG	44	297	5	175.141	1072799907	101	1860314582	1485	6.75	0.251225	1.69577	0.15965	0.00847886	0.000798252	0.334158	7.90349e-09	7.90349e-09	1	0	0	1	0	0
ACATGG	1	4	6	175.141	1072799907	101	1860314582	24	4	0.00570967	0.0228387	0.00215017	0.000137032	1.2901e-05	0.237624	1.27733e-10	1.27733e-10	1	0	0	1	0	0
ACATGT	2	8	6	175.141	1072799907	101	1860314582	48	4	0.0114193	0.0456774	0.00430035	0.000274064	2.58021e-05	0.237624	2.55466e-10	2.55466e-10	1	0	0	1	0	0
ACC	217	1774	3	175.141	1072799907	101	1860314582	5322	8.17512	1.239	10.129	0.953602	0.0303869	0.00286081	0.242825	2.83248e-08	2.83248e-08	1	0	0	0	0	0
ACCACCCCC	1	4	9	175.141	1072799907	101	1860314582	36	4	0.00570967	0.0228387	0.00215017	0.000205548	1.93516e-05	0.356436	1.916e-10	1.916e-10	1	0	0	1	0	0
ACCACCG	1	7	7	175.141	1072799907	101	1860314582	49	7	0.00570967	0.0399677	0.0037628	0.000279774	2.63396e-05	0.485149	2.60788e-10	2.60788e-10	1	0	0	1	0	0
ACCACGGGG	1	4	9	175.141	1072799907	101	1860314582	36	4	0.00570967	0.0228387	0.00215017	0.000205548	1.93516e-05	0.356436	1.916e-10	1.916e-10	1	0	0	1	0	0
ACCACT	101	488	6	175.141	1072799907	101	1860314582	2928	4.83168	0.576677	2.78632	0.262321	0.0167179	0.00157393	0.287031	1.55834e-08	1.55834e-08	1	0	0	1	0	0
ACCACTACGCC	228	1120	11	175.141	1072799907	101	1860314582	12320	4.91228	1.3018	6.39483	0.602049	0.0703431	0.00662254	0.535001	6.55697e-08	6.55697e-08	1	0	0	1	1	0
ACCAG	11663	165353	5	175.141	1072799907	101	1860314582	826765	14.1776	66.5919	944.111	88.8844	4.72055	0.444422	0.70186	4.40022e-06	4.40022e-06	1	0	0	1	1	0
ACCAGAGCAG	1	4	10	175.141	1072799907	101	1860314582	40	4	0.00570967	0.0228387	0.00215017	0.000228387	2.15017e-05	0.39604	2.12889e-10	2.12889e-10	1	0	0	1	0	0
ACCAGGC	2	12	7	175.141	1072799907	101	1860314582	84	6	0.0114193	0.068516	0.00645052	0.000479612	4.51537e-05	0.415842	4.47066e-10	4.47066e-10	1	0	0	1	0	0
ACCAGTGCCTGCCGATG	2	8	17	175.141	1072799907	101	1860314582	136	4	0.0114193	0.0456774	0.00430035	0.000776515	7.31059e-05	0.673267	7.23821e-10	7.23821e-10	1	0	0	1	1	0
ACCAT	152	1181	5	175.141	1072799907	101	1860314582	5905	7.76974	0.86787	6.74312	0.634839	0.0337156	0.00317419	0.38464	3.14277e-08	3.14277e-08	1	0	0	1	0	0
ACCATACCATATAT	737	3054	14	175.141	1072799907	101	1860314582	42756	4.14383	4.20803	17.4373	1.64166	0.244123	0.0229832	0.574392	2.27557e-07	2.27557e-07	1	0	0	1	1	0
ACCATACCTCAT	778	4366	12	175.141	1072799907	101	1860314582	52392	5.61183	4.44212	24.9284	2.34691	0.299141	0.028163	0.666752	2.78841e-07	2.78841e-07	1	0	0	1	1	0
ACCATACTAT	209	935	10	175.141	1072799907	101	1860314582	9350	4.47368	1.19332	5.33854	0.502603	0.0533854	0.00502603	0.442939	4.97627e-08	4.97627e-08	1	0	0	1	0	0
ACCATATACCGTCT	331	1444	14	175.141	1072799907	101	1860314582	20216	4.36254	1.8899	8.24476	0.776213	0.115427	0.010867	0.604708	1.07594e-07	1.07594e-07	1	0	0	1	1	0
ACCATC	5	27	6	175.141	1072799907	101	1860314582	162	5.4	0.0285483	0.154161	0.0145137	0.000924966	8.7082e-05	0.320792	8.62198e-10	8.62198e-10	1	0	0	1	0	0
ACCC	1	6	4	175.141	1072799907	101	1860314582	24	6	0.00570967	0.034258	0.00322526	0.000137032	1.2901e-05	0.237624	1.27733e-10	1.27733e-10	1	0	0	0	0	0
ACCCAGCTC	1	4	9	175.141	1072799907	101	1860314582	36	4	0.00570967	0.0228387	0.00215017	0.000205548	1.93516e-05	0.356436	1.916e-10	1.916e-10	1	0	0	1	0	0
ACCCC	346	1945	5	175.141	1072799907	101	1860314582	9725	5.62139	1.97555	11.1053	1.04552	0.0555265	0.00522761	0.278286	5.17585e-08	5.17585e-08	1	0	0	1	0	0
ACCCCC	20	80	6	175.141	1072799907	101	1860314582	480	4	0.114193	0.456774	0.0430035	0.00274064	0.000258021	0.237624	2.55466e-09	2.55466e-09	1	0	0	1	0	0
ACCCCCC	6	24	7	175.141	1072799907	101	1860314582	168	4	0.034258	0.137032	0.012901	0.000959224	9.03073e-05	0.277228	8.94132e-10	8.94132e-10	1	0	0	1	0	0
ACCCCT	14	56	6	175.141	1072799907	101	1860314582	336	4	0.0799354	0.319741	0.0301024	0.00191845	0.000180615	0.237624	1.78826e-09	1.78826e-09	1	0	0	1	0	0
ACCCG	9685	56767	5	175.141	1072799907	101	1860314582	283835	5.86133	55.2981	324.121	30.5147	1.6206	0.152574	0.290165	1.51063e-06	1.51063e-06	1	0	0	1	0	0
ACCCGC	4	16	6	175.141	1072799907	101	1860314582	96	4	0.0228387	0.0913547	0.0086007	0.000548128	5.16042e-05	0.237624	5.10932e-10	5.10932e-10	1	0	0	1	0	0
ACCCGGC	1	4	7	175.141	1072799907	101	1860314582	28	4	0.00570967	0.0228387	0.00215017	0.000159871	1.50512e-05	0.277228	1.49022e-10	1.49022e-10	1	0	0	1	0	0
ACCCT	215	2057	5	175.141	1072799907	101	1860314582	10285	9.56744	1.22758	11.7448	1.10573	0.0587239	0.00552863	0.473636	5.4739e-08	5.4739e-08	1	0	0	1	0	0
ACCCTCGCCCT	197	812	11	175.141	1072799907	101	1860314582	8932	4.12183	1.1248	4.63625	0.436485	0.0509988	0.00480134	0.448912	4.7538e-08	4.7538e-08	1	0	0	1	0	0
ACCCTG	1	6	6	175.141	1072799907	101	1860314582	36	6	0.00570967	0.034258	0.00322526	0.000205548	1.93516e-05	0.356436	1.916e-10	1.916e-10	1	0	0	1	0	0
ACCG	81	486	4	175.141	1072799907	101	1860314582	1944	6	0.462483	2.7749	0.261246	0.0110996	0.00104498	0.237624	1.03464e-08	1.03464e-08	1	0	0	0	0	0
ACCGC	322	2209	5	175.141	1072799907	101	1860314582	11045	6.86025	1.83851	12.6127	1.18743	0.0630633	0.00593717	0.339616	5.87838e-08	5.87838e-08	1	0	0	1	0	0
ACCGCC	9	42	6	175.141	1072799907	101	1860314582	252	4.66667	0.051387	0.239806	0.0225768	0.00143884	0.000135461	0.277228	1.3412e-09	1.3412e-09	1	0	0	1	0	0
ACCGGG	55	220	6	175.141	1072799907	101	1860314582	1320	4	0.314032	1.25613	0.11826	0.00753676	0.000709557	0.237624	7.02532e-09	7.02532e-09	1	0	0	1	0	0
ACCGT	14	70	5	175.141	1072799907	101	1860314582	350	5	0.0799354	0.399677	0.037628	0.00199838	0.00018814	0.247525	1.86277e-09	1.86277e-09	1	0	0	1	0	0
ACCT	135	1563	4	175.141	1072799907	101	1860314582	6252	11.5778	0.770805	8.92421	0.84018	0.0356969	0.00336072	0.458526	3.32745e-08	3.32745e-08	1	0	0	0	0	0
ACCTAG	280	1120	6	175.141	1072799907	101	1860314582	6720	4	1.59871	6.39483	0.602049	0.038369	0.00361229	0.237624	3.57653e-08	3.57653e-08	1	0	0	1	0	0
ACCTAT	24	96	6	175.141	1072799907	101	1860314582	576	4	0.137032	0.548128	0.0516042	0.00328877	0.000309625	0.237624	3.06559e-09	3.06559e-09	1	0	0	1	0	0
ACCTC	206	1118	5	175.141	1072799907	101	1860314582	5590	5.42718	1.17619	6.38341	0.600974	0.0319171	0.00300487	0.268672	2.97512e-08	2.97512e-08	1	0	0	1	0	0
ACCTCACCTG	2	15	10	175.141	1072799907	101	1860314582	150	7.5	0.0114193	0.085645	0.00806315	0.00085645	8.06315e-05	0.742574	7.98332e-10	7.98332e-10	1	0	0	1	1	0
ACCTCACTCCTC	634	2975	12	175.141	1072799907	101	1860314582	35700	4.69243	3.61993	16.9863	1.59919	0.203835	0.0191903	0.557516	1.90003e-07	1.90003e-07	1	0	0	1	1	0
ACCTCATGATC	5771	26788	11	175.141	1072799907	101	1860314582	294668	4.64183	32.9505	152.951	14.3997	1.68246	0.158397	0.505546	1.56829e-06	1.56829e-06	1	0	0	1	1	0
ACCTCC	189	756	6	175.141	1072799907	101	1860314582	4536	4	1.07913	4.31651	0.406383	0.0258991	0.0024383	0.237624	2.41416e-08	2.41416e-08	1	0	0	1	0	0
ACCTCCTCCGTG	844	3660	12	175.141	1072799907	101	1860314582	43920	4.33649	4.81896	20.8974	1.96741	0.250769	0.0236089	0.515227	2.33752e-07	2.33752e-07	1	0	0	1	1	0
ACCTCT	3	37	6	175.141	1072799907	101	1860314582	222	12.3333	0.017129	0.211258	0.0198891	0.00126755	0.000119335	0.732673	1.18153e-09	1.18153e-09	1	0	0	1	1	0
ACCTCTACTCT	535	3736	11	175.141	1072799907	101	1860314582	41096	6.98318	3.05467	21.3313	2.00826	0.234645	0.0220909	0.760544	2.18722e-07	2.18722e-07	1	0	0	1	1	0
ACG	41	337	3	175.141	1072799907	101	1860314582	1011	8.21951	0.234096	1.92416	0.181152	0.00577248	0.000543456	0.244144	5.38076e-09	5.38076e-09	1	0	0	0	0	0
ACGAGCTGAGCT	1	4	12	175.141	1072799907	101	1860314582	48	4	0.00570967	0.0228387	0.00215017	0.000274064	2.58021e-05	0.475248	2.55466e-10	2.55466e-10	1	0	0	1	0	0
ACGAT	29	203	5	175.141	1072799907	101	1860314582	1015	7	0.16558	1.15906	0.109121	0.00579531	0.000545607	0.346535	5.40205e-09	5.40205e-09	1	0	0	1	0	0
ACGC	106	694	4	175.141	1072799907	101	1860314582	2776	6.54717	0.605225	3.96251	0.373055	0.01585	0.00149222	0.259294	1.47745e-08	1.47745e-08	1	0	0	0	0	0
ACGCAT	17	175	6	175.141	1072799907	101	1860314582	1050	10.2941	0.0970644	0.999192	0.0940701	0.00599515	0.000564421	0.611532	5.58832e-09	5.58832e-09	1	0	0	1	1	0
ACGCATAGGCAT	600	2790	12	175.141	1072799907	101	1860314582	33480	4.65	3.4258	15.93	1.49975	0.19116	0.017997	0.552475	1.78188e-07	1.78188e-07	1	0	0	1	1	0
ACGCATCTGCG	159	682	11	175.141	1072799907	101	1860314582	7502	4.28931	0.907837	3.89399	0.366605	0.0428339	0.00403265	0.467152	3.99272e-08	3.99272e-08	1	0	0	1	0	0
ACGCCATGCC	1	4	10	175.141	1072799907	101	1860314582	40	4	0.00570967	0.0228387	0.00215017	0.000228387	2.15017e-05	0.39604	2.12889e-10	2.12889e-10	1	0	0	1	0	0
ACGCCG	1	4	6	175.141	1072799907	101	1860314582	24	4	0.00570967	0.0228387	0.00215017	0.000137032	1.2901e-05	0.237624	1.27733e-10	1.27733e-10	1	0	0	1	0	0
ACGCGC	1	4	6	175.141	1072799907	101	1860314582	24	4	0.00570967	0.0228387	0.00215017	0.000137032	1.2901e-05	0.237624	1.27733e-10	1.27733e-10	1	0	0	1	0	0
ACGCGG	4	16	6	175.141	1072799907	101	1860314582	96	4	0.0228387	0.0913547	0.0086007	0.000548128	5.16042e-05	0.237624	5.10932e-10	5.10932e-10	1	0	0	1	0	0
ACGCT	65	325	5	175.141	1072799907	101	1860314582	1625	5	0.371129	1.85564	0.174702	0.00927821	0.000873508	0.247525	8.6486e-09	8.6486e-09	1	0	0	1	0	0
ACGCTAG	1	4	7	175.141	1072799907	101	1860314582	28	4	0.00570967	0.0228387	0.00215017	0.000159871	1.50512e-05	0.277228	1.49022e-10	1.49022e-10	1	0	0	1	0	0
ACGCTG	1	12	6	175.141	1072799907	101	1860314582	72	12	0.00570967	0.068516	0.00645052	0.000411096	3.87031e-05	0.712871	3.83199e-10	3.83199e-10	1	0	0	1	1	0
ACGG	577	3559	4	175.141	1072799907	101	1860314582	14236	6.16811	3.29448	20.3207	1.91312	0.0812829	0.00765247	0.244282	7.5767e-08	7.5767e-08	1	0	0	0	0	0
ACGGAGAGAGAGAG	1	4	14	175.141	1072799907	101	1860314582	56	4	0.00570967	0.0228387	0.00215017	0.000319741	3.01024e-05	0.554455	2.98044e-10	2.98044e-10	1	0	0	1	1	0
ACGGCT	2	11	6	175.141	1072799907	101	1860314582	66	5.5	0.0114193	0.0628064	0.00591298	0.000376838	3.54779e-05	0.326733	3.51266e-10	3.51266e-10	1	0	0	1	0	0
ACGGCTCCGGCT	1	4	12	175.141	1072799907	101	1860314582	48	4	0.00570967	0.0228387	0.00215017	0.000274064	2.58021e-05	0.475248	2.55466e-10	2.55466e-10	1	0	0	1	0	0
ACGGG	63	327	5	175.141	1072799907	101	1860314582	1635	5.19048	0.359709	1.86706	0.175777	0.00933531	0.000878884	0.256954	8.70182e-09	8.70182e-09	1	0	0	1	0	0
ACGGGG	4	19	6	175.141	1072799907	101	1860314582	114	4.75	0.0228387	0.108484	0.0102133	0.000650902	6.128e-05	0.282178	6.06732e-10	6.06732e-10	1	0	0	1	0	0
ACGT	130	902	4	175.141	1072799907	101	1860314582	3608	6.93846	0.742257	5.15012	0.484864	0.0206005	0.00193946	0.274791	1.92025e-08	1.92025e-08	1	0	0	0	0	0
ACGTAG	121	484	6	175.141	1072799907	101	1860314582	2904	4	0.69087	2.76348	0.260171	0.0165809	0.00156103	0.237624	1.54557e-08	1.54557e-08	1	0	0	1	0	0
ACGTAT	2	8	6	175.141	1072799907	101	1860314582	48	4	0.0114193	0.0456774	0.00430035	0.000274064	2.58021e-05	0.237624	2.55466e-10	2.55466e-10	1	0	0	1	0	0
ACGTATAT	2	8	8	175.141	1072799907	101	1860314582	64	4	0.0114193	0.0456774	0.00430035	0.000365419	3.44028e-05	0.316832	3.40622e-10	3.40622e-10	1	0	0	1	0	0
ACGTCC	1	6	6	175.141	1072799907	101	1860314582	36	6	0.00570967	0.034258	0.00322526	0.000205548	1.93516e-05	0.356436	1.916e-10	1.916e-10	1	0	0	1	0	0
ACT	11228	103613	3	175.141	1072799907	101	1860314582	310839	9.22809	64.1082	591.596	55.6965	1.77479	0.167089	0.274102	1.65435e-06	1.65435e-06	1	0	0	0	0	0
ACTACTGCCTCC	1394	5773	12	175.141	1072799907	101	1860314582	69276	4.14132	7.95928	32.9619	3.10324	0.395543	0.0372389	0.492038	3.68702e-07	3.68702e-07	1	0	0	1	0	0
ACTAG	161	1011	5	175.141	1072799907	101	1860314582	5055	6.2795	0.919257	5.77248	0.543456	0.0288624	0.00271728	0.310866	2.69038e-08	2.69038e-08	1	0	0	1	0	0
ACTAGT	4	18	6	175.141	1072799907	101	1860314582	108	4.5	0.0228387	0.102774	0.00967578	0.000616644	5.80547e-05	0.267327	5.74799e-10	5.74799e-10	1	0	0	1	0	0
ACTAT	1718	14519	5	175.141	1072799907	101	1860314582	72595	8.45111	9.80921	82.8987	7.80459	0.414493	0.039023	0.418372	3.86366e-07	3.86366e-07	1	0	0	1	0	0
ACTATAT	10	40	7	175.141	1072799907	101	1860314582	280	4	0.0570967	0.228387	0.0215017	0.00159871	0.000150512	0.277228	1.49022e-09	1.49022e-09	1	0	0	1	0	0
ACTATATATAT	13	60	11	175.141	1072799907	101	1860314582	660	4.61538	0.0742257	0.34258	0.0322526	0.00376838	0.000354779	0.502666	3.51266e-09	3.51266e-09	1	0	0	1	1	0
ACTC	223	1677	4	175.141	1072799907	101	1860314582	6708	7.52018	1.27326	9.57512	0.90146	0.0383005	0.00360584	0.297829	3.57014e-08	3.57014e-08	1	0	0	0	0	0
ACTCACTCCTCT	926	4495	12	175.141	1072799907	101	1860314582	53940	4.85421	5.28715	25.665	2.41626	0.30798	0.0289951	0.576738	2.8708e-07	2.8708e-07	1	0	0	1	1	0
ACTCC	5	26	5	175.141	1072799907	101	1860314582	130	5.2	0.0285483	0.148451	0.0139761	0.000742257	6.98807e-05	0.257426	6.91888e-10	6.91888e-10	1	0	0	1	0	0
ACTCCT	1	4	6	175.141	1072799907	101	1860314582	24	4	0.00570967	0.0228387	0.00215017	0.000137032	1.2901e-05	0.237624	1.27733e-10	1.27733e-10	1	0	0	1	0	0
ACTCG	2	15	5	175.141	1072799907	101	1860314582	75	7.5	0.0114193	0.085645	0.00806315	0.000428225	4.03158e-05	0.371287	3.99166e-10	3.99166e-10	1	0	0	1	0	0
ACTCGG	41	195	6	175.141	1072799907	101	1860314582	1170	4.7561	0.234096	1.11339	0.104821	0.00668031	0.000628926	0.28254	6.22699e-09	6.22699e-09	1	0	0	1	0	0
ACTCGGGG	1	7	8	175.141	1072799907	101	1860314582	56	7	0.00570967	0.0399677	0.0037628	0.000319741	3.01024e-05	0.554455	2.98044e-10	2.98044e-10	1	0	0	1	1	0
ACTCT	303	1816	5	175.141	1072799907	101	1860314582	9080	5.9934	1.73003	10.3688	0.976179	0.0518438	0.00488089	0.296703	4.83257e-08	4.83257e-08	1	0	0	1	0	0
ACTCTAG	177	984	7	175.141	1072799907	101	1860314582	6888	5.55932	1.01061	5.61831	0.528943	0.0393282	0.0037026	0.3853	3.66594e-08	3.66594e-08	1	0	0	1	0	0
ACTCTC	40	176	6	175.141	1072799907	101	1860314582	1056	4.4	0.228387	1.0049	0.0946077	0.00602941	0.000567646	0.261386	5.62026e-09	5.62026e-09	1	0	0	1	0	0
ACTCTCTC	9	85	8	175.141	1072799907	101	1860314582	680	9.44444	0.051387	0.485322	0.0456912	0.00388258	0.00036553	0.748075	3.6191e-09	3.6191e-09	1	0	0	1	1	0
ACTCTCTCTC	4	38	10	175.141	1072799907	101	1860314582	380	9.5	0.0228387	0.216967	0.0204267	0.00216967	0.000204267	0.940594	2.02244e-09	2.02244e-09	1	0	0	1	1	0
ACTG	6	67	4	175.141	1072799907	101	1860314582	268	11.1667	0.034258	0.382548	0.0360154	0.00153019	0.000144062	0.442244	1.42635e-09	1.42635e-09	1	0	0	0	0	0
ACTGAT	1	4	6	175.141	1072799907	101	1860314582	24	4	0.00570967	0.0228387	0.00215017	0.000137032	1.2901e-05	0.237624	1.27733e-10	1.27733e-10	1	0	0	1	0	0
ACTGATAGGAT	431	2072	11	175.141	1072799907	101	1860314582	22792	4.80742	2.46087	11.8304	1.11379	0.130135	0.0122517	0.523581	1.21304e-07	1.21304e-07	1	0	0	1	1	0
ACTGATG	63	252	7	175.141	1072799907	101	1860314582	1764	4	0.359709	1.43884	0.135461	0.0100719	0.000948227	0.277228	9.38838e-09	9.38838e-09	1	0	0	1	0	0
ACTGCT	88	600	6	175.141	1072799907	101	1860314582	3600	6.81818	0.502451	3.4258	0.322526	0.0205548	0.00193516	0.405041	1.916e-08	1.916e-08	1	0	0	1	0	0
ACTGGAG	2	10	7	175.141	1072799907	101	1860314582	70	5	0.0114193	0.0570967	0.00537543	0.000399677	3.7628e-05	0.346535	3.72555e-10	3.72555e-10	1	0	0	1	0	0
ACTGGC	1	5	6	175.141	1072799907	101	1860314582	30	5	0.00570967	0.0285483	0.00268772	0.00017129	1.61263e-05	0.29703	1.59666e-10	1.59666e-10	1	0	0	1	0	0
AG	55407	862990	2	175.141	1072799907	101	1860314582	1725980	15.5755	316.356	4927.39	463.895	9.85478	0.927789	0.308425	9.18603e-06	9.18603e-06	1	1	0	0	0	0
AGAGAGAGAGAGC	2	13	13	175.141	1072799907	101	1860314582	169	6.5	0.0114193	0.0742257	0.00698807	0.000964934	9.08449e-05	0.836634	8.99454e-10	8.99454e-10	1	0	0	1	1	0
AGAGAGAGAT	3	23	10	175.141	1072799907	101	1860314582	230	7.66667	0.017129	0.131322	0.0123635	0.00131322	0.000123635	0.759076	1.22411e-09	1.22411e-09	1	0	0	1	1	0
AGAGAGATAT	1	4	10	175.141	1072799907	101	1860314582	40	4	0.00570967	0.0228387	0.00215017	0.000228387	2.15017e-05	0.39604	2.12889e-10	2.12889e-10	1	0	0	1	0	0
AGAGAGG	1	7	7	175.141	1072799907	101	1860314582	49	7	0.00570967	0.0399677	0.0037628	0.000279774	2.63396e-05	0.485149	2.60788e-10	2.60788e-10	1	0	0	1	0	0
AGAGAGGAGGG	260	1190	11	175.141	1072799907	101	1860314582	13090	4.57692	1.48451	6.79451	0.639677	0.0747396	0.00703644	0.498477	6.96678e-08	6.96678e-08	1	0	0	1	0	0
AGAGAT	1	4	6	175.141	1072799907	101	1860314582	24	4	0.00570967	0.0228387	0.00215017	0.000137032	1.2901e-05	0.237624	1.27733e-10	1.27733e-10	1	0	0	1	0	0
AGAGC	203407	3531414	5	175.141	1072799907	101	1860314582	17657070	17.3613	1161.39	20163.2	1898.29	100.816	9.49144	0.859471	9.39747e-05	9.39747e-05	1	1	1	1	1	1
AGAGCC	29	209	6	175.141	1072799907	101	1860314582	1254	7.2069	0.16558	1.19332	0.112347	0.00715993	0.00067408	0.428132	6.67405e-09	6.67405e-09	1	0	0	1	0	0
AGAGCCGAGC	1	4	10	175.141	1072799907	101	1860314582	40	4	0.00570967	0.0228387	0.00215017	0.000228387	2.15017e-05	0.39604	2.12889e-10	2.12889e-10	1	0	0	1	0	0
AGAGCG	1	4	6	175.141	1072799907	101	1860314582	24	4	0.00570967	0.0228387	0.00215017	0.000137032	1.2901e-05	0.237624	1.27733e-10	1.27733e-10	1	0	0	1	0	0
AGAGG	90	455	5	175.141	1072799907	101	1860314582	2275	5.05556	0.51387	2.5979	0.244582	0.0129895	0.00122291	0.250275	1.2108e-08	1.2108e-08	1	0	0	1	0	0
AGAGGCT	2	22	7	175.141	1072799907	101	1860314582	154	11	0.0114193	0.125613	0.011826	0.000879289	8.27817e-05	0.762376	8.19621e-10	8.19621e-10	1	0	0	1	1	0
AGAGGG	6	31	6	175.141	1072799907	101	1860314582	186	5.16667	0.034258	0.177	0.0166638	0.001062	9.99831e-05	0.306931	9.89932e-10	9.89932e-10	1	0	0	1	0	0
AGAGGGC	1	5	7	175.141	1072799907	101	1860314582	35	5	0.00570967	0.0285483	0.00268772	0.000199838	1.8814e-05	0.346535	1.86277e-10	1.86277e-10	1	0	0	1	0	0
AGAT	2699	18281	4	175.141	1072799907	101	1860314582	73124	6.77325	15.4104	104.378	9.82683	0.417514	0.0393073	0.268247	3.89181e-07	3.89181e-07	1	0	0	0	0	0
AGATAT	83	349	6	175.141	1072799907	101	1860314582	2094	4.20482	0.473903	1.99267	0.187603	0.011956	0.00112562	0.249791	1.11447e-08	1.11447e-08	1	0	0	1	0	0
AGATATATGAT	245	1127	11	175.141	1072799907	101	1860314582	12397	4.6	1.39887	6.4348	0.605812	0.0707828	0.00666393	0.50099	6.59795e-08	6.59795e-08	1	0	0	1	1	0
AGATCAT	2	8	7	175.141	1072799907	101	1860314582	56	4	0.0114193	0.0456774	0.00430035	0.000319741	3.01024e-05	0.277228	2.98044e-10	2.98044e-10	1	0	0	1	0	0
AGATG	1	6	5	175.141	1072799907	101	1860314582	30	6	0.00570967	0.034258	0.00322526	0.00017129	1.61263e-05	0.29703	1.59666e-10	1.59666e-10	1	0	0	1	0	0
AGATGC	3	12	6	175.141	1072799907	101	1860314582	72	4	0.017129	0.068516	0.00645052	0.000411096	3.87031e-05	0.237624	3.83199e-10	3.83199e-10	1	0	0	1	0	0
AGATGG	77	308	6	175.141	1072799907	101	1860314582	1848	4	0.439645	1.75858	0.165563	0.0105515	0.00099338	0.237624	9.83545e-09	9.83545e-09	1	0	0	1	0	0
AGATGGAGGAGG	3	16	12	175.141	1072799907	101	1860314582	192	5.33333	0.017129	0.0913547	0.0086007	0.00109626	0.000103208	0.633663	1.02186e-09	1.02186e-09	1	0	0	1	1	0
AGC	397	3443	3	175.141	1072799907	101	1860314582	10329	8.67254	2.26674	19.6584	1.85076	0.0589752	0.00555229	0.2576	5.49731e-08	5.49731e-08	1	0	0	0	0	0
AGCAGG	5	24	6	175.141	1072799907	101	1860314582	144	4.8	0.0285483	0.137032	0.012901	0.000822192	7.74063e-05	0.285149	7.66399e-10	7.66399e-10	1	0	0	1	0	0
AGCAT	1801	28138	5	175.141	1072799907	101	1860314582	140690	15.6235	10.2831	160.659	15.1254	0.803293	0.075627	0.773443	7.48782e-07	7.48782e-07	1	0	0	1	1	0
AGCATG	2	14	6	175.141	1072799907	101	1860314582	84	7	0.0114193	0.0799354	0.00752561	0.000479612	4.51537e-05	0.415842	4.47066e-10	4.47066e-10	1	0	0	1	0	0
AGCC	4	25	4	175.141	1072799907	101	1860314582	100	6.25	0.0228387	0.142742	0.0134386	0.000570967	5.37543e-05	0.247525	5.32221e-10	5.32221e-10	1	0	0	0	0	0
AGCCC	5837	32878	5	175.141	1072799907	101	1860314582	164390	5.63269	33.3273	187.723	17.6734	0.938613	0.0883668	0.278846	8.74919e-07	8.74919e-07	1	0	0	1	0	0
AGCCCC	2	10	6	175.141	1072799907	101	1860314582	60	5	0.0114193	0.0570967	0.00537543	0.00034258	3.22526e-05	0.29703	3.19333e-10	3.19333e-10	1	0	0	1	0	0
AGCCCG	1	12	6	175.141	1072799907	101	1860314582	72	12	0.00570967	0.068516	0.00645052	0.000411096	3.87031e-05	0.712871	3.83199e-10	3.83199e-10	1	0	0	1	1	0
AGCCCT	10	95	6	175.141	1072799907	101	1860314582	570	9.5	0.0570967	0.542419	0.0510666	0.00325451	0.0003064	0.564356	3.03366e-09	3.03366e-09	1	0	0	1	1	0
AGCCG	1	5	5	175.141	1072799907	101	1860314582	25	5	0.00570967	0.0285483	0.00268772	0.000142742	1.34386e-05	0.247525	1.33055e-10	1.33055e-10	1	0	0	1	0	0
AGCCGC	1	4	6	175.141	1072799907	101	1860314582	24	4	0.00570967	0.0228387	0.00215017	0.000137032	1.2901e-05	0.237624	1.27733e-10	1.27733e-10	1	0	0	1	0	0
AGCGAT	2	8	6	175.141	1072799907	101	1860314582	48	4	0.0114193	0.0456774	0.00430035	0.000274064	2.58021e-05	0.237624	2.55466e-10	2.55466e-10	1	0	0	1	0	0
AGCGGC	2	10	6	175.141	1072799907	101	1860314582	60	5	0.0114193	0.0570967	0.00537543	0.00034258	3.22526e-05	0.29703	3.19333e-10	3.19333e-10	1	0	0	1	0	0
AGCGGCGAGGGC	1	6	12	175.141	1072799907	101	1860314582	72	6	0.00570967	0.034258	0.00322526	0.000411096	3.87031e-05	0.712871	3.83199e-10	3.83199e-10	1	0	0	1	1	0
AGCGGGG	1	6	7	175.141	1072799907	101	1860314582	42	6	0.00570967	0.034258	0.00322526	0.000239806	2.25768e-05	0.415842	2.23533e-10	2.23533e-10	1	0	0	1	0	0
AGCTCG	1	4	6	175.141	1072799907	101	1860314582	24	4	0.00570967	0.0228387	0.00215017	0.000137032	1.2901e-05	0.237624	1.27733e-10	1.27733e-10	1	0	0	1	0	0
AGG	873	7294	3	175.141	1072799907	101	1860314582	21882	8.3551	4.98454	41.6463	3.92084	0.124939	0.0117625	0.248171	1.16461e-07	1.16461e-07	1	0	0	0	0	0
AGGAGGGGC	1	4	9	175.141	1072799907	101	1860314582	36	4	0.00570967	0.0228387	0.00215017	0.000205548	1.93516e-05	0.356436	1.916e-10	1.916e-10	1	0	0	1	0	0
AGGAT	23952	407861	5	175.141	1072799907	101	1860314582	2039305	17.0283	136.758	2328.75	219.243	11.6438	1.09622	0.842983	1.08536e-05	1.08536e-05	1	1	0	1	1	0
AGGATATATAT	40	176	11	175.141	1072799907	101	1860314582	1936	4.4	0.228387	1.0049	0.0946077	0.0110539	0.00104068	0.479208	1.03038e-08	1.03038e-08	1	0	0	1	0	0
AGGATG	2	8	6	175.141	1072799907	101	1860314582	48	4	0.0114193	0.0456774	0.00430035	0.000274064	2.58021e-05	0.237624	2.55466e-10	2.55466e-10	1	0	0	1	0	0
AGGC	7	68	4	175.141	1072799907	101	1860314582	272	9.71429	0.0399677	0.388258	0.036553	0.00155303	0.000146212	0.384724	1.44764e-09	1.44764e-09	1	0	0	0	0	0
AGGCAT	2	8	6	175.141	1072799907	101	1860314582	48	4	0.0114193	0.0456774	0.00430035	0.000274064	2.58021e-05	0.237624	2.55466e-10	2.55466e-10	1	0	0	1	0	0
AGGCC	3	20	5	175.141	1072799907	101	1860314582	100	6.66667	0.017129	0.114193	0.0107509	0.000570967	5.37543e-05	0.330033	5.32221e-10	5.32221e-10	1	0	0	1	0	0
AGGCGG	2	8	6	175.141	1072799907	101	1860314582	48	4	0.0114193	0.0456774	0.00430035	0.000274064	2.58021e-05	0.237624	2.55466e-10	2.55466e-10	1	0	0	1	0	0
AGGG	12	78	4	175.141	1072799907	101	1860314582	312	6.5	0.068516	0.445354	0.0419284	0.00178142	0.000167714	0.257426	1.66053e-09	1.66053e-09	1	0	0	0	0	0
AGGGATG	1	4	7	175.141	1072799907	101	1860314582	28	4	0.00570967	0.0228387	0.00215017	0.000159871	1.50512e-05	0.277228	1.49022e-10	1.49022e-10	1	0	0	1	0	0
AGGGC	165	1488	5	175.141	1072799907	101	1860314582	7440	9.01818	0.942095	8.49599	0.799865	0.0424799	0.00399932	0.446445	3.95973e-08	3.95973e-08	1	0	0	1	0	0
AGGGCC	1	5	6	175.141	1072799907	101	1860314582	30	5	0.00570967	0.0285483	0.00268772	0.00017129	1.61263e-05	0.29703	1.59666e-10	1.59666e-10	1	0	0	1	0	0
AGGGCGC	3	19	7	175.141	1072799907	101	1860314582	133	6.33333	0.017129	0.108484	0.0102133	0.000759386	7.14933e-05	0.438944	7.07854e-10	7.07854e-10	1	0	0	1	0	0
AGGGG	10	68	5	175.141	1072799907	101	1860314582	340	6.8	0.0570967	0.388258	0.036553	0.00194129	0.000182765	0.336634	1.80955e-09	1.80955e-09	1	0	0	1	0	0
AGGGGATCATG	1	4	11	175.141	1072799907	101	1860314582	44	4	0.00570967	0.0228387	0.00215017	0.000251225	2.36519e-05	0.435644	2.34177e-10	2.34177e-10	1	0	0	1	0	0
AGGGGC	1	4	6	175.141	1072799907	101	1860314582	24	4	0.00570967	0.0228387	0.00215017	0.000137032	1.2901e-05	0.237624	1.27733e-10	1.27733e-10	1	0	0	1	0	0
AGGGGG	24	96	6	175.141	1072799907	101	1860314582	576	4	0.137032	0.548128	0.0516042	0.00328877	0.000309625	0.237624	3.06559e-09	3.06559e-09	1	0	0	1	0	0
AGGGGGG	4	16	7	175.141	1072799907	101	1860314582	112	4	0.0228387	0.0913547	0.0086007	0.000639483	6.02049e-05	0.277228	5.96088e-10	5.96088e-10	1	0	0	1	0	0
AT	29919	421614	2	175.141	1072799907	101	1860314582	843228	14.0918	170.828	2407.28	226.636	4.81455	0.453272	0.279046	4.48784e-06	4.48784e-06	1	1	0	0	0	0
ATATATC	1	4	7	175.141	1072799907	101	1860314582	28	4	0.00570967	0.0228387	0.00215017	0.000159871	1.50512e-05	0.277228	1.49022e-10	1.49022e-10	1	0	0	1	0	0
ATATC	163	1121	5	175.141	1072799907	101	1860314582	5605	6.8773	0.930676	6.40054	0.602586	0.0320027	0.00301293	0.34046	2.9831e-08	2.9831e-08	1	0	0	1	0	0
ATATCC	10	40	6	175.141	1072799907	101	1860314582	240	4	0.0570967	0.228387	0.0215017	0.00137032	0.00012901	0.237624	1.27733e-09	1.27733e-09	1	0	0	1	0	0
ATC	45477	382503	3	175.141	1072799907	101	1860314582	1147509	8.41091	259.659	2183.97	205.612	6.5519	0.616836	0.249829	6.10729e-06	6.10729e-06	1	1	0	0	0	0
ATCATCC	2	10	7	175.141	1072799907	101	1860314582	70	5	0.0114193	0.0570967	0.00537543	0.000399677	3.7628e-05	0.346535	3.72555e-10	3.72555e-10	1	0	0	1	0	0
ATCC	117	1022	4	175.141	1072799907	101	1860314582	4088	8.73504	0.668031	5.83528	0.549369	0.0233411	0.00219748	0.345942	2.17572e-08	2.17572e-08	1	0	0	0	0	0
ATCCATGGC	1359	11245	9	175.141	1072799907	101	1860314582	101205	8.27447	7.75944	64.2052	6.04468	0.577847	0.0544021	0.737329	5.38635e-07	5.38635e-07	1	0	0	1	1	0
ATCCC	116	581	5	175.141	1072799907	101	1860314582	2905	5.00862	0.662322	3.31732	0.312313	0.0165866	0.00156156	0.247952	1.5461e-08	1.5461e-08	1	0	0	1	0	0
ATCCCC	3	12	6	175.141	1072799907	101	1860314582	72	4	0.017129	0.068516	0.00645052	0.000411096	3.87031e-05	0.237624	3.83199e-10	3.83199e-10	1	0	0	1	0	0
ATCG	2	12	4	175.141	1072799907	101	1860314582	48	6	0.0114193	0.068516	0.00645052	0.000274064	2.58021e-05	0.237624	2.55466e-10	2.55466e-10	1	0	0	0	0	0
ATCGC	105	525	5	175.141	1072799907	101	1860314582	2625	5	0.599515	2.99758	0.28221	0.0149879	0.00141105	0.247525	1.39708e-08	1.39708e-08	1	0	0	1	0	0
ATCGGC	3	29	6	175.141	1072799907	101	1860314582	174	9.66667	0.017129	0.16558	0.0155888	0.000993482	9.35326e-05	0.574257	9.26065e-10	9.26065e-10	1	0	0	1	1	0
ATGC	1	7	4	175.141	1072799907	101	1860314582	28	7	0.00570967	0.0399677	0.0037628	0.000159871	1.50512e-05	0.277228	1.49022e-10	1.49022e-10	1	0	0	0	0	0
ATGCC	3	18	5	175.141	1072799907	101	1860314582	90	6	0.017129	0.102774	0.00967578	0.00051387	4.83789e-05	0.29703	4.78999e-10	4.78999e-10	1	0	0	1	0	0
ATGCCC	137	549	6	175.141	1072799907	101	1860314582	3294	4.0073	0.782225	3.13461	0.295111	0.0188077	0.00177067	0.238057	1.75314e-08	1.75314e-08	1	0	0	1	0	0
CCCCCCG	3	12	7	175.141	1072799907	101	1860314582	84	4	0.017129	0.068516	0.00645052	0.000479612	4.51537e-05	0.277228	4.47066e-10	4.47066e-10	1	0	0	1	0	0
CCCCCG	16	65	6	175.141	1072799907	101	1860314582	390	4.0625	0.0913547	0.371129	0.0349403	0.00222677	0.000209642	0.241337	2.07566e-09	2.07566e-09	1	0	0	1	0	0
CCCCG	188	1173	5	175.141	1072799907	101	1860314582	5865	6.23936	1.07342	6.69744	0.630539	0.0334872	0.00315269	0.308879	3.12148e-08	3.12148e-08	1	0	0	1	0	0
CCCCGG	2	8	6	175.141	1072799907	101	1860314582	48	4	0.0114193	0.0456774	0.00430035	0.000274064	2.58021e-05	0.237624	2.55466e-10	2.55466e-10	1	0	0	1	0	0
CCCG	1	6	4	175.141	1072799907	101	1860314582	24	6	0.00570967	0.034258	0.00322526	0.000137032	1.2901e-05	0.237624	1.27733e-10	1.27733e-10	1	0	0	0	0	0
CCCGG	8	42	5	175.141	1072799907	101	1860314582	210	5.25	0.0456774	0.239806	0.0225768	0.00119903	0.000112884	0.259901	1.11766e-09	1.11766e-09	1	0	0	1	0	0
CCG	19	161	3	175.141	1072799907	101	1860314582	483	8.47368	0.108484	0.919257	0.0865445	0.00275777	0.000259634	0.251694	2.57063e-09	2.57063e-09	1	0	0	0	0	0
CCGCG	1	7	5	175.141	1072799907	101	1860314582	35	7	0.00570967	0.0399677	0.0037628	0.000199838	1.8814e-05	0.346535	1.86277e-10	1.86277e-10	1	0	0	1	0	0
